# Supplementary material for: Independent effects of mental fatigue and drop height on drop jump performance in American football athletes: an exploration of central-peripheral interaction
Source: PeerJ. 2026 Jan 13;14:e20574. doi: 10.7717/peerj.20574 (PMC12810397; doi:10.7717/peerj.20574)
Supplement: Supplemental Information 1 [file peerj-14-20574-s001.zip]

Archive with 70 entries (57 files):
- data/1/
- data/1/10/
- data/1/10/C-DJ-30-02.csv
- data/1/10/C-DJ-40-02.csv
- data/1/10/C-DJ-50-02.csv
- data/1/11/
- data/1/11/C-DJ-30-01.csv
- data/1/11/C-DJ-40-01.csv
- data/1/11/C-DJ-50-02.csv
- data/1/11/DJ 30 02.csv
- data/1/11/DJ 40 02.csv
- data/1/11/DJ 50 02.csv
- data/1/12/
- data/1/12/C-DJ-30-01.csv
- data/1/12/C-DJ-40-01.csv
- data/1/12/C-DJ-50-01.csv
- data/1/12/DJ-30-01.csv
- data/1/12/DJ-40-01.csv
- data/1/12/DJ-50-02.csv
- data/1/13/
- data/1/13/C-DJ-30-01.csv
- data/1/13/C-DJ-40-01.csv
- data/1/13/C-DJ-50-02.csv
- data/1/13/DJ-30-01.csv
- data/1/13/DJ-40-01.csv
- data/1/13/DJ-50-02.csv
- data/1/2/
- data/1/2/C-DJ-30-02.csv
- data/1/2/C-DJ-40-02.csv
- data/1/2/C-DJ-50-02.csv
- data/1/2/DJ-30-02.csv
- data/1/2/DJ-40-02.csv
- data/1/2/DJ-50-02.csv
- data/1/3/
- data/1/3/C-DJ-30-02.csv
- data/1/3/C-DJ-40-02.csv
- data/1/3/C-DJ-50-02.csv
- data/1/3/DJ-30-01.csv
- data/1/3/DJ-40-01.csv
- data/1/3/DJ-50-02.csv
- data/1/4/
- data/1/4/C-DJ-30-01.csv
- data/1/4/C-DJ-40-02.csv
- data/1/4/C-DJ-50-02.csv
- data/1/4/DJ-30-02.csv
- data/1/4/DJ-40-02.csv
- data/1/4/DJ-50-02.csv
- data/1/5/
- data/1/6/
- data/1/6/C-DJ-30-02.csv
- data/1/6/C-DJ-40-02.csv
- data/1/6/C-DJ-50-02.csv
- data/1/7/
- data/1/7/C-DJ-30-02.csv
- data/1/7/C-DJ-40-02.csv
- data/1/7/C-DJ-50-02.csv
- data/1/7/DJ-30-01.csv
- data/1/7/DJ-40-02.csv
- data/1/7/DJ-50-02.csv
- data/1/8/
- data/1/8/C-DJ-30-01.csv
- data/1/8/C-DJ-40-01.csv
- data/1/8/C-DJ-50-01.csv
- data/1/8/DJ30 01.csv
- data/1/8/DJ40 01.csv
- data/1/8/DJ50 02.csv
- data/1/9/
- data/1/9/C-DJ-30-02.csv
- data/1/9/C-DJ-40-02.csv
- data/1/9/C-DJ-50-02.csv
