# Supplementary material for: Independent effects of mental fatigue and drop height on drop jump performance in American football athletes: an exploration of central-peripheral interaction
Source: PeerJ. 2026 Jan 13;14:e20574. doi: 10.7717/peerj.20574 (PMC12810397; doi:10.7717/peerj.20574)
Supplement: Supplemental Information 1 [file peerj-14-20574-s001.zip › data/1/10/C-DJ-30-02.csv]

Devices
1000
		Force1 - Force			Force1 - Moment			Force1 - CoP			Force2 - Force			Force2 - Moment			Force2 - CoP			Imported AMTI 400600 V1.00 #3 - Force			Imported AMTI 400600 V1.00 #3 - Moment			Imported AMTI 400600 V1.00 #3 - CoP			Imported AMTI 400600 V1.00 #4 - Force			Imported AMTI 400600 V1.00 #4 - Moment			Imported AMTI 400600 V1.00 #4 - CoP			Combined Force			Combined Moment			Combined CoP
Frame	Sub Frame	Fx	Fy	Fz	Mx	My	Mz	Cx	Cy	Cz	Fx	Fy	Fz	Mx	My	Mz	Cx	Cy	Cz	Fx	Fy	Fz	Mx	My	Mz	Cx	Cy	Cz	Fx	Fy	Fz	Mx	My	Mz	Cx	Cy	Cz	Fx	Fy	Fz	Mx	My	Mz	Cx	Cy	Cz
		N	N	N	N.mm	N.mm	N.mm	mm	mm	mm	N	N	N	N.mm	N.mm	N.mm	mm	mm	mm	N	N	N	N.mm	N.mm	N.mm	mm	mm	mm	N	N	N	N.mm	N.mm	N.mm	mm	mm	mm	N	N	N	N.mm	N.mm	N.mm	mm	mm	mm
420	0	-2.16356e-09	4.11227e-10	-3.53455e-09	6.6899e-08	-1.31812e-07	-3.41286e-08	300	610	0	1.11429e-08	4.36271e-09	5.00282e-08	-6.76694e-07	1.83298e-06	2.81415e-07	300	200	0	0.560442	1.65285	80.3129	342.057	-1536.71	2251.19	-311	200	0	0.774324	-0.962225	107.788	116.246	162.883	955.035	-914	200	0	1.12488	0.820615	186.993	37943.1	121377	3218.32	0	0	0
420	1	-2.29329e-09	4.56852e-10	-3.23953e-09	5.46905e-08	-1.43955e-07	-3.4027e-08	300	610	0	1.66399e-08	8.58579e-09	4.73686e-08	-3.00425e-07	1.40476e-06	1.80007e-07	300	200	0	0.617073	1.68946	80.3791	377.922	-1477.68	2251.47	-311	200	0	0.738475	-0.839803	107.135	224.497	177.458	915.996	-914	200	0
420	2	-2.04337e-09	4.4147e-10	-2.05464e-09	2.21155e-08	-1.35223e-07	-2.67943e-08	300	610	0	2.27502e-08	1.41505e-08	3.29202e-08	4.16309e-07	3.68673e-07	-3.3698e-08	300	200	0	0.670163	1.71173	80.3897	403.971	-1430.43	2253.37	-311	200	0	0.667638	-0.718772	106.338	337.081	205.464	885.781	-914	200	0
420	3	-1.18498e-09	3.23172e-10	4.32273e-10	-3.91275e-08	-9.19954e-08	-8.65843e-09	300	610	0	2.86601e-08	2.08948e-08	9.6399e-10	1.57658e-06	-1.50982e-06	-3.98402e-07	300	200	0	0.720661	1.722	80.3759	420.8	-1396.71	2259.99	-311	200	0	0.561768	-0.622412	105.662	451.939	245.486	869.239	-914	200	0
420	4	5.53729e-10	5.04034e-11	4.66807e-09	-1.37532e-07	2.2663e-09	2.46803e-08	300	610	0	3.29959e-08	2.82921e-08	-5.48167e-08	3.26769e-06	-4.46395e-06	-9.50109e-07	300	200	0	0.769166	1.724	80.3649	430.236	-1375.85	2272.07	-311	200	0	0.432472	-0.559695	105.319	565.074	291.886	868.467	-914	200	0
420	5	3.463e-09	-4.34469e-10	1.10673e-08	-2.80166e-07	1.65744e-07	7.75479e-08	300	610	0	3.36948e-08	3.52912e-08	-1.40468e-07	5.53138e-06	-8.67634e-06	-1.71266e-06	300	200	0	0.816019	1.72095	80.371	434.744	-1365.57	2287.9	-311	200	0	0.30197	-0.534914	105.437	667.225	338.436	881.814	-914	200	0
420	6	7.80493e-09	-1.1877e-09	1.99023e-08	-4.70149e-07	4.15706e-07	1.53418e-07	300	610	0	2.79233e-08	4.01465e-08	-2.6031e-07	8.32156e-06	-1.42037e-05	-2.6838e-06	300	200	0	0.862254	1.71453	80.392	436.319	-1362.79	2304.97	-311	200	0	0.19222	-0.543775	106.025	746.652	383.177	904.15	-914	200	0
420	7	1.37383e-08	-2.2515e-09	3.11419e-08	-7.0309e-07	7.64258e-07	2.53565e-07	300	610	0	1.20947e-08	4.02662e-08	-4.14771e-07	1.14489e-05	-2.08719e-05	-3.81636e-06	300	200	0	0.908483	1.70503	80.4098	435.553	-1364.6	2321.15	-311	200	0	0.119142	-0.566728	106.942	794.917	428.535	928.377	-914	200	0
420	8	2.12092e-08	-3.63485e-09	4.42329e-08	-9.62442e-07	1.21201e-06	3.75166e-07	300	610	0	-1.79436e-08	3.21245e-08	-5.97411e-07	1.4514e-05	-2.81417e-05	-4.99481e-06	300	200	0	0.951406	1.69047	80.3968	431.892	-1369.35	2335.19	-311	200	0	0.0942845	-0.578348	107.936	809.494	477.341	947.61	-914	200	0
420	9	2.98051e-08	-5.28713e-09	5.78293e-08	-1.21395e-06	1.73943e-06	5.08869e-07	300	610	0	-6.64678e-08	1.13024e-08	-7.9119e-07	1.68354e-05	-3.49502e-05	-6.00871e-06	300	200	0	0.983408	1.66636	80.3291	424.899	-1376.63	2346.52	-311	200	0	0.129074	-0.556765	108.746	791.928	528.016	956.789	-914	200	0
421	0	3.85752e-08	-7.06455e-09	6.94854e-08	-1.39966e-06	2.29608e-06	6.35893e-07	300	610	0	-1.37082e-07	-2.72568e-08	-9.64161e-07	1.73819e-05	-3.95447e-05	-6.52617e-06	300	200	0	0.99711	1.62848	80.1993	414.751	-1386.78	2354.7	-311	200	0	0.238982	-0.483419	109.18	746.313	570.211	954.325	-914	200	0	1.89846	1.81521	185.806	37953.8	120957	2095.96	0	0	0
421	1	4.58297e-08	-8.69103e-09	7.53499e-08	-1.43242e-06	2.78812e-06	7.2496e-07	300	610	0	-2.31473e-07	-8.86698e-08	-1.06507e-06	1.4728e-05	-3.93356e-05	-6.07287e-06	300	200	0	0.988438	1.57659	80.0159	401.205	-1401.09	2359.23	-311	200	0	0.43884	-0.347957	109.146	681.644	587.19	943.727	-914	200	0
421	2	4.89438e-08	-9.71771e-09	6.99248e-08	-1.19237e-06	3.06574e-06	7.29541e-07	300	610	0	-3.47645e-07	-1.77097e-07	-1.01972e-06	7.05808e-06	-3.08151e-05	-4.02515e-06	300	200	0	0.955818	1.51526	79.7961	383.5	-1421.36	2360.01	-311	200	0	0.725724	-0.151465	108.687	612.674	568.972	931.789	-914	200	0
421	3	4.42108e-08	-9.48827e-09	4.5989e-08	-5.27588e-07	2.91288e-06	5.86228e-07	300	610	0	-4.77613e-07	-2.94173e-07	-7.29397e-07	-7.74566e-06	-9.60545e-06	3.71086e-07	300	200	0	0.901196	1.45257	79.5566	362.598	-1447.99	2357.26	-311	200	0	1.06192	0.0978463	108.011	554.078	521.954	923.504	-914	200	0
421	4	2.68111e-08	-7.12167e-09	-5.17847e-09	7.38048e-07	2.04298e-06	2.15402e-07	300	610	0	-6.04621e-07	-4.36799e-07	-7.31852e-08	-3.18873e-05	2.92758e-05	7.9404e-06	300	200	0	0.832747	1.39871	79.314	342.39	-1478.71	2351.33	-311	200	0	1.37995	0.377758	107.4	512.579	462.166	919.872	-914	200	0
421	5	-9.0116e-09	-1.52872e-09	-9.30991e-08	2.78629e-06	1.06346e-07	-4.74233e-07	300	610	0	-7.00146e-07	-5.94288e-07	1.08333e-06	-6.7264e-05	9.08303e-05	1.9459e-05	300	200	0	0.762537	1.36338	79.0936	327.271	-1509.15	2342.62	-311	200	0	1.61454	0.641802	107.015	484.713	401.452	920.376	-914	200	0
421	6	-6.94485e-08	8.516e-09	-2.26712e-07	5.77098e-06	-3.28406e-06	-1.57536e-06	300	610	0	-7.21105e-07	-7.4497e-07	2.87018e-06	-0.000114846	0.000179056	3.54579e-05	300	200	0	0.700983	1.35233	78.9283	318.952	-1534.49	2331.65	-311	200	0	1.7322	0.833725	106.801	462.273	340.611	924.796	-914	200	0
421	7	-1.60164e-07	2.42206e-08	-4.12089e-07	9.76548e-06	-8.49991e-06	-3.16385e-06	300	610	0	-6.08027e-07	-8.52568e-07	5.38283e-06	-0.000173788	0.000295374	5.59316e-05	300	200	0	0.654962	1.3652	78.8404	316.355	-1551.87	2319.13	-311	200	0	1.7332	0.918272	106.59	439.3	275.601	931.775	-914	200	0
421	8	-2.8473e-07	4.65128e-08	-6.49059e-07	1.4688e-05	-1.58091e-05	-5.27061e-06	300	610	0	-2.85267e-07	-8.62916e-07	8.63681e-06	-0.000240268	0.000436433	7.99429e-05	300	200	0	0.628115	1.39607	78.8294	317.922	-1562.1	2306.36	-311	200	0	1.63738	0.89525	106.268	413.178	214.113	937.208	-914	200	0
421	9	-4.42343e-07	7.56399e-08	-9.26623e-07	2.02038e-05	-2.52437e-05	-7.8419e-06	300	610	0	3.35255e-07	-7.01976e-07	1.25054e-05	-0.000306072	0.000591274	0.000105128	300	200	0	0.620296	1.43665	78.8791	323.248	-1568.87	2295.34	-311	200	0	1.4758	0.789128	105.85	382.001	185.262	935.454	-914	200	0
422	0	-6.24749e-07	1.10615e-07	-1.21723e-06	2.56078e-05	-3.64182e-05	-1.06879e-05	300	610	0	1.345e-06	-2.76491e-07	1.66408e-05	-0.000357054	0.000737974	0.000127131	300	200	0	0.628253	1.48059	78.9706	332.589	-1576	2288.22	-311	200	0	1.2898	0.633137	105.414	345.28	225.055	922.975	-914	200	0	1.89847	1.81522	185.806	37953.8	120957	2095.96	0	0	0
422	1	-8.12451e-07	1.48509e-07	-1.47028e-06	2.96967e-05	-4.8302e-05	-1.34217e-05	300	610	0	2.82231e-06	5.2088e-07	2.03827e-05	-0.000371686	0.000840097	0.000139039	300	200	0	0.648446	1.52449	79.087	345.04	-1584.76	2286.34	-311	200	0	1.12097	0.459455	105.02	307.126	346.28	901.248	-914	200	0
422	2	-9.70444e-07	1.83621e-07	-1.6055e-06	3.06503e-05	-5.89551e-05	-1.53933e-05	300	610	0	4.80652e-06	1.79972e-06	2.26642e-05	-0.000320059	0.000843509	0.000130918	300	200	0	0.679187	1.5652	79.2107	357.643	-1593	2289.67	-311	200	0	0.992721	0.293942	104.7	276.074	521.242	876.349	-914	200	0
422	3	-1.044e-06	2.06613e-07	-1.50777e-06	2.59531e-05	-6.52584e-05	-1.56303e-05	300	610	0	7.2609e-06	3.65077e-06	2.19325e-05	-0.000163897	0.00067453	8.96453e-05	300	200	0	0.719094	1.59833	79.3172	366.624	-1597.12	2296.88	-311	200	0	0.908306	0.154228	104.526	261.131	693.767	856.385	-914	200	0
422	4	-9.55445e-07	2.0376e-07	-1.02512e-06	1.24015e-05	-6.26894e-05	-1.28014e-05	300	610	0	1.00241e-05	6.11322e-06	1.61119e-05	0.000141699	0.000240754	-7.28828e-07	300	200	0	0.763676	1.61942	79.3763	369.199	-1595.1	2306.14	-311	200	0	0.867395	0.0494908	104.588	267.204	810.293	848.459	-914	200	0
422	5	-6.03298e-07	1.56544e-07	2.69047e-08	-1.374e-05	-4.52215e-05	-5.22666e-06	300	610	0	1.27514e-05	9.12844e-06	2.64726e-06	0.000643831	-0.000563628	-0.000157763	300	200	0	0.805188	1.62762	79.3686	364.974	-1587.32	2315.59	-311	200	0	0.871648	-0.0186724	104.909	292.832	846.463	855.13	-914	200	0
422	6	1.34288e-07	4.19606e-08	1.85109e-06	-5.63583e-05	-5.46252e-06	9.03182e-06	300	610	0	1.48508e-05	1.24798e-05	-2.13205e-05	0.00138367	-0.00184579	-0.000398175	300	200	0	0.836033	1.63015	79.3083	356.818	-1575.26	2323.76	-311	200	0	0.909257	-0.0521884	105.424	331.752	811.832	872.76	-914	200	0
422	7	1.38931e-06	-1.66033e-07	4.64001e-06	-0.000118797	6.4822e-05	3.19584e-05	300	610	0	1.54226e-05	1.57209e-05	-5.85859e-05	0.00238353	-0.00369308	-0.000733751	300	200	0	0.851981	1.63973	79.2491	349.801	-1561.02	2329.87	-311	200	0	0.945719	-0.0535555	106.043	376.427	734.294	894.445	-914	200	0
422	8	3.28404e-06	-4.93362e-07	8.52853e-06	-0.00020276	0.000173625	6.5207e-05	300	610	0	1.3219e-05	1.80981e-05	-0.000111252	0.00362831	-0.00614021	-0.00116525	300	200	0	0.853723	1.66445	79.2635	348.316	-1548.04	2333.97	-311	200	0	0.944571	-0.0305783	106.674	422.004	642.528	915.11	-914	200	0
422	9	5.89851e-06	-9.60371e-07	1.35232e-05	-0.000306749	0.000326859	0.000109514	300	610	0	6.64523e-06	1.84798e-05	-0.000179784	0.00504093	-0.00912318	-0.00167413	300	200	0	0.846505	1.70144	79.406	354.155	-1541.3	2336.66	-311	200	0	0.896321	-0.00254519	107.183	467.309	560.083	933.432	-914	200	0
423	0	9.22266e-06	-1.57348e-06	1.94061e-05	-0.000424007	0.000525596	0.000163866	300	610	0	-6.16639e-06	1.53115e-05	-0.000261698	0.00645255	-0.0124196	-0.00221204	300	200	0	0.837272	1.74063	79.6855	366.483	-1545.38	2338.67	-311	200	0	0.819243	0.00533299	107.39	509.219	507.318	948.975	-914	200	0	1.68044	1.64566	186.393	37968.3	120975	2526.41	0	0	0
423	1	1.30918e-05	-2.31357e-06	2.5614e-05	-0.000540027	0.000762265	0.00022442	300	610	0	-2.71707e-05	6.62595e-06	-0.000349902	0.00756973	-0.0155775	-0.00268892	300	200	0	0.831456	1.77275	80.0657	382.467	-1562.77	2340.26	-311	200	0	0.739772	-0.0232242	107.17	537.518	501.866	959.517	-914	200	0
423	2	1.71065e-05	-3.12103e-06	3.10997e-05	-0.000629834	0.00101583	0.000283203	300	610	0	-5.80686e-05	-9.85462e-06	-0.000430756	0.0079431	-0.0178398	-0.00296076	300	200	0	0.83272	1.79491	80.481	398.296	-1593.44	2341.03	-311	200	0	0.677761	-0.0873012	106.542	537.952	554.167	963.244	-914	200	0
423	3	2.0542e-05	-3.87823e-06	3.41919e-05	-0.000655428	0.0012462	0.000326717	300	610	0	-9.97674e-05	-3.64754e-05	-0.00048206	0.00694538	-0.0180752	-0.0028196	300	200	0	0.845066	1.81049	80.8577	411.039	-1634.76	2339.95	-311	200	0	0.638034	-0.173512	105.646	499.778	660.379	962.387	-914	200	0
423	4	2.22574e-05	-4.391e-06	3.24798e-05	-0.000564029	0.00138847	0.000334649	300	610	0	-0.000151605	-7.52126e-05	-0.00047133	0.00376982	-0.0147364	-0.0019894	300	200	0	0.873569	1.82484	81.1392	420.058	-1681.75	2335.71	-311	200	0	0.613079	-0.263875	104.669	421.373	798.394	962.401	-914	200	0
423	5	2.06257e-05	-4.37232e-06	2.27669e-05	-0.000288102	0.00134798	0.000279051	300	610	0	-0.000210327	-0.000126991	-0.000354928	-0.00253507	-0.00587353	-0.000132913	300	200	0	0.92086	1.84179	81.3086	426.175	-1728.04	2327.4	-311	200	0	0.599783	-0.338166	103.842	310.946	933.879	968.074	-914	200	0
423	6	1.35106e-05	-3.43315e-06	1.15236e-06	0.000251555	0.000998039	0.000124484	300	610	0	-0.000268846	-0.000190714	-7.88745e-05	-0.0129754	0.0107594	0.00312359	300	200	0	0.98267	1.86257	81.3884	429.944	-1766.81	2315.07	-311	200	0	0.604027	-0.377143	103.416	185.753	1037.48	980.507	-914	200	0
423	7	-1.66623e-06	-1.08776e-06	-3.66803e-05	0.001138	0.000182436	-0.000170164	300	610	0	-0.000314878	-0.000261999	0.000417616	-0.0284433	0.0374576	0.00813982	300	200	0	1.04851	1.88604	81.4104	431.713	-1792.5	2300	-311	200	0	0.626433	-0.370543	103.566	71.6967	1100.43	995.896	-914	200	0
423	8	-2.77174e-05	3.21709e-06	-9.48756e-05	0.0024438	-0.00127395	-0.000647352	300	610	0	-0.000329646	-0.000331654	0.00119455	-0.0494481	0.0761257	0.0151765	300	200	0	1.10613	1.90968	81.3906	432.515	-1802.26	2284.68	-311	200	0	0.657637	-0.322455	104.323	-5.7472	1134.98	1007.84	-914	200	0
423	9	-6.72799e-05	1.00373e-05	-0.000176419	0.00420819	-0.00354285	-0.00134308	300	610	0	-0.000286973	-0.000384029	0.00229815	-0.0757275	0.127595	0.0242682	300	200	0	1.14543	1.9309	81.3406	433.649	-1795.99	2272.2	-311	200	0	0.686824	-0.248321	105.59	-36.2622	1164.38	1012.3	-914	200	0
424	0	-0.000122139	1.98182e-05	-0.000281664	0.00640431	-0.00675442	-0.00227463	300	610	0	-0.000153246	-0.000395489	0.00374106	-0.105731	0.190654	0.0350488	300	200	0	1.16204	1.94739	81.292	435.89	-1775.37	2264.76	-311	200	0	0.70374	-0.163763	107.158	-25.9187	1210.84	1009.38	-914	200	0	1.68348	1.64792	186.395	37968.9	120974	2526.54	0	0	0
424	1	-0.000192226	3.27202e-05	-0.000406305	0.00889595	-0.0109396	-0.00342317	300	610	0	0.000111121	-0.000333412	0.0054749	-0.135992	0.260798	0.0465314	300	200	0	1.159	1.95645	81.2905	439.467	-1742.8	2262.7	-311	200	0	0.694588	-0.0795577	108.77	15.1384	1282.01	1000.54	-914	200	0
424	2	-0.000274266	4.83754e-05	-0.000538837	0.0113849	-0.0159503	-0.00471096	300	610	0	0.000547886	-0.000156304	0.00735524	-0.160422	0.328716	0.0568537	300	200	0	1.14362	1.95462	81.3692	443.95	-1700.7	2265.13	-311	200	0	0.64407	-0.0109207	110.23	81.4652	1365.62	985.695	-914	200	0
424	3	-0.000360083	6.55727e-05	-0.000657612	0.013353	-0.0213578	-0.0059739	300	610	0	0.00119393	0.000184149	0.00910045	-0.169648	0.378681	0.0630175	300	200	0	1.12191	1.93921	81.5328	447.733	-1651.96	2270.92	-311	200	0	0.54165	0.0237607	111.445	170.598	1440.11	964.48	-914	200	0
424	4	-0.000434674	8.1886e-05	-0.000727827	0.0140071	-0.026334	-0.00693172	300	610	0	0.00207	0.000738104	0.0102487	-0.150515	0.387057	0.0606706	300	200	0	1.0973	1.91077	81.7594	448.423	-1600.18	2279.23	-311	200	0	0.387769	0.0239178	112.394	275.484	1488.56	939.603	-914	200	0
424	5	-0.000474272	9.32792e-05	-0.000699025	0.0122403	-0.0295282	-0.00716022	300	610	0	0.00316448	0.00154853	0.0101207	-0.0860261	0.321365	0.0440075	300	200	0	1.07401	1.87363	82.0058	444.692	-1549.14	2289.42	-311	200	0	0.202842	0.0127031	113.043	381.087	1503.19	916.867	-914	200	0
424	6	-0.000444797	9.37521e-05	-0.000503977	0.00662902	-0.0289607	-0.00607288	300	610	0	0.00441188	0.00263697	0.00779927	0.0439773	0.140467	0.00590024	300	200	0	1.05724	1.83428	82.2199	437.317	-1503.14	2300.94	-311	200	0	0.026089	0.0136709	113.303	471.139	1482.91	901.033	-914	200	0
424	7	-0.000301295	7.51337e-05	-6.02259e-05	-0.00450516	-0.0219683	-0.00292237	300	610	0	0.00566659	0.00398326	0.0021444	0.26097	-0.203293	-0.0616024	300	200	0	1.04864	1.79941	82.3597	427.528	-1467.32	2313.25	-311	200	0	-0.107027	0.0315819	113.095	537.642	1432.58	892.762	-914	200	0
424	8	1.0772e-05	2.71711e-05	0.000724069	-0.0229364	-0.00525105	0.00316322	300	610	0	0.00667381	0.00549883	-0.00813566	0.584264	-0.75903	-0.166234	300	200	0	1.04375	1.77328	82.4066	415.323	-1445.84	2326.03	-311	200	0	-0.185784	0.0595322	112.499	583.143	1364.42	889.683	-914	200	0
424	9	0.00055131	-6.18837e-05	0.00193803	-0.0502372	0.0249138	0.0130918	300	610	0	0.00704174	0.00699457	-0.0243285	1.02541	-1.56822	-0.313746	300	200	0	1.03426	1.75523	82.3718	400.262	-1439.67	2339.18	-311	200	0	-0.220693	0.0979239	111.794	616.72	1293.82	889.743	-914	200	0
425	0	0.00137713	-0.000203942	0.00364756	-0.0873034	0.0722125	0.0276456	300	610	0	0.00622146	0.00814564	-0.0474474	1.58004	-2.65042	-0.505251	300	200	0	1.01375	1.74038	82.2915	382.698	-1447.34	2352.43	-311	200	0	-0.227168	0.163036	111.348	647.781	1231.6	893.274	-914	200	0	0.961556	2.05496	195.325	39967.5	128963	2231.22	0	0	0
425	1	0.0025279	-0.00040873	0.00586453	-0.133668	0.139504	0.047226	300	610	0	0.00350465	0.00845855	-0.0778187	2.21706	-3.98307	-0.733559	300	200	0	0.982492	1.72421	82.2039	363.308	-1467.12	2365.2	-311	200	0	-0.217984	0.273549	111.452	677.889	1182.72	902.465	-914	200	0
425	2	0.0040052	-0.000680158	0.00850436	-0.186591	0.227614	0.0714886	300	610	0	-0.00194739	0.00724877	-0.114506	2.86527	-5.47496	-0.978536	300	200	0	0.945657	1.70663	82.1174	342.08	-1497.18	2376.8	-311	200	0	-0.204828	0.428784	112.22	697.226	1149.18	919.19	-914	200	0
425	3	0.0057441	-0.0010112	0.0113322	-0.239946	0.333662	0.0988638	300	610	0	-0.0110262	0.00364148	-0.15457	3.39853	-6.93446	-1.2017	300	200	0	0.90865	1.69038	82.0088	318.825	-1534.81	2386.64	-311	200	0	-0.194534	0.603663	113.572	694.277	1128.52	942.056	-914	200	0
425	4	0.0075774	-0.0013773	0.0139008	-0.282989	0.44892	0.125976	300	610	0	-0.0245303	-0.00338771	-0.192201	3.62127	-8.03496	-1.34066	300	200	0	0.877309	1.67639	81.858	294.908	-1576.75	2393.7	-311	200	0	-0.180369	0.75881	115.263	670.64	1111.58	965.024	-914	200	0
425	5	0.00919472	-0.00172843	0.0154857	-0.29917	0.556294	0.147008	300	610	0	-0.0429309	-0.0149109	-0.217796	3.25776	-8.28287	-1.30434	300	200	0	0.85987	1.66301	81.674	273.991	-1619.41	2396.25	-311	200	0	-0.144047	0.854542	116.945	644.535	1089.95	979.77	-914	200	0
425	6	0.010101	-0.00198073	0.0150311	-0.265277	0.627692	0.153105	300	610	0	-0.0660323	-0.031861	-0.217149	1.94998	-6.99648	-0.970696	300	200	0	0.864049	1.6484	81.4892	260.605	-1658.05	2392.24	-311	200	0	-0.0669842	0.869623	118.262	639.222	1066.5	979.391	-914	200	0
425	7	0.00958275	-0.00200882	0.0111234	-0.151317	0.621711	0.13196	300	610	0	-0.0925192	-0.054735	-0.170994	-0.728992	-3.30825	-0.189104	300	200	0	0.890727	1.63182	81.3338	257.744	-1687.22	2380.46	-311	200	0	0.0614222	0.813802	118.964	666.137	1050.86	960.502	-914	200	0
425	8	0.00669417	-0.00164111	0.00202028	0.0782693	0.482387	0.0678197	300	610	0	-0.119402	-0.0831691	-0.0552597	-5.23729	3.79263	1.20951	300	200	0	0.930989	1.61377	81.2225	265.523	-1703.76	2361.23	-311	200	0	0.235743	0.716365	118.968	717.385	1044.85	924.097	-914	200	0
425	9	0.000282001	-0.000661246	-0.0142315	0.461353	0.140033	-0.0578022	300	610	0	-0.141399	-0.115377	0.157493	-11.9924	15.3566	3.39129	300	200	0	0.970676	1.59592	81.1576	281.674	-1708.82	2336.55	-311	200	0	0.43124	0.602137	118.351	775.684	1039.98	875.221	-914	200	0
426	0	-0.010929	0.00118012	-0.0395468	1.03197	-0.484453	-0.264307	300	610	0	-0.150336	-0.147471	0.494871	-21.2547	32.285	6.48276	300	200	0	0.998972	1.58048	81.1376	302.77	-1706.92	2309.98	-311	200	0	0.617242	0.480599	117.289	831.587	1028.78	820.616	-914	200	0	2.19245	1.90758	194.488	39999.5	125181	2384.96	0	0	0
426	1	-0.0281618	0.00413805	-0.0753764	1.81044	-1.47015	-0.568669	300	610	0	-0.134706	-0.172711	0.979046	-32.9569	55.0335	10.5154	300	200	0	1.01284	1.56952	81.158	324.985	-1703.86	2285.98	-311	200	0	0.77141	0.35086	115.955	887.296	1014.16	766.294	-914	200	0
426	2	-0.0522946	0.00842463	-0.122064	2.789	-2.87969	-0.980116	300	610	0	-0.0795879	-0.180796	1.61814	-46.4761	83.1874	15.3487	300	200	0	1.01412	1.56463	81.2033	344.457	-1704.84	2268.44	-311	200	0	0.875962	0.212363	114.459	944.022	1006.99	716.836	-914	200	0
426	3	-0.0834242	0.0141332	-0.177954	3.91263	-4.73413	-1.49249	300	610	0	0.032782	-0.157367	2.39416	-60.3521	114.905	20.5724	300	200	0	1.00414	1.56756	81.24	357.631	-1712.16	2259.18	-311	200	0	0.912013	0.0710042	112.874	995.337	1015.57	675.316	-914	200	0
426	4	-0.120268	0.0211312	-0.238261	5.0556	-6.97781	-2.07417	300	610	0	0.221427	-0.0839846	3.2474	-71.9716	146.243	25.3919	300	200	0	0.98131	1.58058	81.2269	361.453	-1724.16	2257.55	-311	200	0	0.870448	-0.0686238	111.302	1036.51	1038.3	643.889	-914	200	0
426	5	-0.15941	0.0289209	-0.293745	5.99518	-9.43324	-2.65575	300	610	0	0.503616	0.0610632	4.05802	-77.2565	170.422	28.5089	300	200	0	0.943187	1.6049	81.1432	353.854	-1736	2261.59	-311	200	0	0.765713	-0.211594	109.877	1068.63	1064.3	625.304	-914	200	0
426	6	-0.194432	0.0364721	-0.329334	6.38618	-11.7478	-3.11658	300	610	0	0.889988	0.300679	4.62643	-70.4282	177.137	28.0185	300	200	0	0.891096	1.63757	81.0041	334.775	-1742	2269.35	-311	200	0	0.636901	-0.359384	108.715	1088.72	1078.15	623.428	-914	200	0
426	7	-0.215028	0.0420426	-0.322941	5.74196	-13.3373	-3.27181	300	610	0	1.37744	0.655088	4.65569	-43.9475	152.085	21.3554	300	200	0	0.83213	1.66996	80.8471	306.85	-1738.74	2279.52	-311	200	0	0.538421	-0.491038	107.866	1085.33	1065.31	642.636	-914	200	0
426	8	-0.20626	0.0430131	-0.244855	3.4308	-13.3363	-2.86334	300	610	0	1.93963	1.13566	3.74114	11.223	76.9747	5.33808	300	200	0	0.774934	1.69113	80.7101	274.778	-1726.66	2291.17	-311	200	0	0.520996	-0.573094	107.31	1048.59	1015.77	687.142	-914	200	0
426	9	-0.148238	0.0357817	-0.0582666	-1.30038	-10.569	-1.55914	300	610	0	2.51522	1.73601	1.37472	104.853	-69.6249	-23.6274	300	200	0	0.724479	1.69558	80.6199	243.525	-1708.9	2303.43	-311	200	0	0.606996	-0.585367	106.974	980.067	928.844	760.03	-914	200	0
427	0	-0.0165835	0.0157844	0.278344	-9.25955	-3.56431	1.03253	300	610	0	2.99476	2.4202	-3.02623	245.958	-310.164	-69.107	197.508	118.725	0	0.681593	1.68744	80.5904	216.989	-1688.95	2315.24	-311	200	0	0.778029	-0.52476	106.75	891.335	822.145	861.854	-914	200	0	-3.55622	2.57288	128.264	29799.1	142356	2188.45	0	0	0
427	1	0.21584	-0.0222697	0.806085	-21.1827	9.35797	5.32607	300	610	0	3.2078	3.10833	-10.0532	440.375	-664.212	-133.878	233.93	156.195	0	0.645953	1.67614	80.627	198.188	-1669.69	2325.19	-311	200	0	0.985109	-0.39407	106.539	797.564	733.475	988.373	-914	200	0
427	2	0.57533	-0.0838383	1.55682	-37.5277	29.8929	11.6893	300	610	0	2.91314	3.66062	-20.1903	687.203	-1142.26	-218.771	243.425	165.964	0	0.61898	1.66862	80.7238	189.347	-1653.41	2331.75	-311	200	0	1.17207	-0.203783	106.338	712.983	700.746	1128.25	-914	200	0
427	3	1.08128	-0.173538	2.53972	-58.1743	59.41	20.3327	300	610	0	1.79657	3.86211	-33.6347	974.003	-1736.86	-321.059	248.361	171.042	0	0.604513	1.66521	80.8563	190.884	-1641.13	2333.95	-311	200	0	1.29573	0.0204372	106.319	646.516	733.319	1264.82	-914	200	0
427	4	1.73705	-0.293565	3.72261	-82.0211	98.4289	31.1497	300	610	0	-0.485292	3.46784	-50.1502	1275.99	-2420.38	-436.108	251.737	174.557	0	0.6067	1.6614	80.9883	201.05	-1631.39	2331.69	-311	200	0	1.33634	0.244033	106.738	597.719	804.589	1381.83	-914	200	0
427	5	2.51741	-0.44145	5.00805	-106.489	145.883	43.5042	300	610	0	-4.18023	2.38431	-69.1568	1566.39	-3162.67	-565.704	254.268	177.35	0	0.625398	1.65277	81.0898	217.035	-1621.33	2325.14	-311	200	0	1.30316	0.433748	107.73	555.279	869.516	1467.49	-914	200	0
427	6	3.35264	-0.607122	6.20528	-126.963	198.167	55.9707	300	610	0	-9.33367	0.831278	-89.9615	1827.83	-3948.07	-721.714	256.114	179.682	0	0.652916	1.63773	81.1447	236.009	-1609.84	2314.16	-311	200	0	1.22765	0.557209	109.186	500.453	887.085	1514.76	-914	200	0
427	7	4.11013	-0.769374	7.00083	-136.246	248.012	66.0471	300	610	0	-15.8093	-0.760185	-111.797	2051.68	-4766.07	-915.99	257.368	181.648	0	0.678105	1.61708	81.1463	255.418	-1599.04	2298.98	-311	200	0	1.13956	0.587012	110.84	417.484	835.53	1520.53	-914	200	0
427	8	4.57531	-0.892035	6.9328	-124.139	283.276	69.8768	300	610	0	-23.3909	-2.00981	-133.725	2234.93	-5598.73	-1150.07	258.132	183.287	0	0.693057	1.59366	81.0941	272.983	-1592.28	2281.11	-311	200	0	1.05281	0.518973	112.402	302.484	718.388	1485.75	-914	200	0
427	9	4.43562	-0.920399	5.37684	-77.3383	285.868	62.0476	300	610	0	-31.8865	-2.74253	-154.686	2381.05	-6426.22	-1414.8	258.456	184.607	0	0.694222	1.57062	80.9913	286.74	-1590.92	2263.14	-311	200	0	0.974775	0.38028	113.636	161.327	559.708	1415.93	-914	200	0
428	0	3.27288	-0.778873	1.55562	20.0979	231.097	35.5641	300	610	0	-41.1749	-2.99538	-173.701	2499.61	-7235.34	-1694.44	258.346	185.61	0	0.682133	1.54774	80.8455	295.28	-1593.18	2247.59	-311	200	0	0.914456	0.21708	114.412	4.57519	391.64	1319.9	-914	200	0	-123.213	0.886428	-104.814	-46820.5	207665	40290.1	1923.99	446.341	0
428	1	0.571853	-0.371208	-5.41311	185.399	87.9142	-17.8729	316.241	575.75	0	-51.1588	-2.96831	-190.069	2604.93	-8020.07	-1970.24	257.804	186.295	0	0.662713	1.52273	80.6739	298.248	-1596.09	2235.89	-311	200	0	0.880434	0.0779848	114.722	-152.826	241.346	1207.9	-914	200	0
428	2	-4.24456	0.414811	-16.4112	434.458	-179.351	-107.109	289.071	583.527	0	-61.6841	-2.95644	-203.487	2715.12	-8776.42	-2222.91	256.87	186.657	0	0.646164	1.49602	80.499	296.509	-1597.75	2228.37	-311	200	0	0.882404	-0.00556925	114.623	-292.229	121.824	1091.72	-914	200	0
428	3	-11.7415	1.6959	-32.1368	777.549	-607.008	-240.103	281.112	585.805	0	-72.4986	-3.27155	-214.076	2848.64	-9498.15	-2435.27	255.632	186.693	0	0.64303	1.47066	80.3407	291.361	-1597.52	2224.57	-311	200	0	0.931854	-0.0376516	114.134	-394.765	32.4813	985.6	-914	200	0
428	4	-22.3459	3.57239	-52.8239	1213.04	-1224.95	-421.629	276.811	587.036	0	-83.2514	-4.17606	-222.34	3020.22	-10176.9	-2595.53	254.228	186.416	0	0.659787	1.4503	80.2163	283.376	-1595.57	2223.16	-311	200	0	1.03083	-0.0493043	113.22	-446.891	-31.8099	903.066	-914	200	0
428	5	-36.1561	6.09535	-77.8507	1718.94	-2045.71	-649.922	273.723	587.92	0	-93.5177	-5.85754	-229.033	3239.57	-10803.6	-2698.93	252.83	185.855	0	0.697648	1.43988	80.1431	272.201	-1592.48	2222.47	-311	200	0	1.16023	-0.0693139	111.881	-444.76	-73.2309	851.017	-914	200	0
428	6	-52.7471	9.25657	-105.409	2245.97	-3051.34	-914.029	271.052	588.693	0	-102.85	-8.44664	-234.97	3512.79	-11371.1	-2746.82	251.606	185.05	0	0.755045	1.44432	80.1306	257.313	-1588.58	2221.69	-311	200	0	1.28507	-0.108229	110.268	-391.985	-89.0027	828.282	-914	200	0
428	7	-71.201	13.0594	-132.726	2723.02	-4185.13	-1195.32	268.468	589.484	0	-110.849	-12.0361	-240.847	3843.34	-11877.7	-2743.76	250.683	184.042	0	0.828551	1.46522	80.1693	238.764	-1583.76	2221.18	-311	200	0	1.37806	-0.158941	108.67	-296.96	-77.1733	830.431	-914	200	0
428	8	-90.4618	17.6195	-157.042	3080.82	-5352.73	-1471.58	265.915	590.382	0	-117.229	-16.6582	-247.116	4231.1	-12328.7	-2694.46	250.11	182.878	0	0.910478	1.49914	80.2291	217.836	-1578.18	2221.48	-311	200	0	1.44139	-0.198702	107.392	-174.957	-47.5612	854.497	-914	200	0
428	9	-109.658	23.1617	-176.809	3283.7	-6427.61	-1718.7	263.647	591.428	0	-121.869	-22.2459	-253.968	4670.2	-12736.4	-2602.11	249.85	181.611	0	0.988015	1.53699	80.2745	197.541	-1572.76	2222.49	-311	200	0	1.5008	-0.193695	106.622	-46.4283	-21.6293	899.235	-914	200	0
429	0	-128.153	29.8994	-192.568	3354.9	-7257.28	-1909.85	262.313	592.578	0	-124.823	-28.6126	-261.359	5148.28	-13117.1	-2469.42	249.812	180.302	0	1.04694	1.56674	80.2873	181.862	-1568.76	2223.5	-311	200	0	1.57904	-0.112361	106.39	69.8054	-17.3534	962.186	-914	200	0	-301.505	23.1103	-491.264	-239077	336898	141102	656.087	488.753	0
429	1	-145.556	37.9349	-207.184	3385.06	-7668.4	-2015.73	262.988	593.662	0	-126.292	-35.454	-269.081	5648.11	-13485	-2301.99	249.885	179.01	0	1.07553	1.57791	80.2733	173.341	-1567.02	2223.78	-311	200	0	1.68189	0.0576698	106.583	161.013	-37.9331	1036.67	-914	200	0
429	2	-161.736	47.265	-225.289	3520.32	-7460.31	-2008.53	266.886	594.374	0	-126.576	-42.3881	-276.846	6150.39	-13843	-2110.79	249.997	177.784	0	1.06648	1.56395	80.2528	171.249	-1567.91	2223.07	-311	200	0	1.80172	0.303198	107.055	223.564	-74.4767	1110.68	-914	200	0
429	3	-176.62	57.8038	-252.178	3937.85	-6386.71	-1865.42	274.674	594.385	0	-126.025	-49.023	-284.449	6635.83	-14174.7	-1912.53	250.168	176.671	0	1.02015	1.52473	80.2477	172.458	-1572.1	2221.56	-311	200	0	1.92316	0.589588	107.773	264.148	-113.076	1169.6	-914	200	0
429	4	-189.856	69.3396	-292.681	4819.67	-4149.28	-1569.35	285.823	593.533	0	-124.968	-55.005	-291.934	7085.13	-14435.1	-1727.18	250.554	175.73	0	0.944815	1.46828	80.2779	174.018	-1581.08	2220.04	-311	200	0	2.02688	0.862357	108.819	293.014	-141.613	1202.73	-914	200	0
429	5	-200.58	81.4337	-350.271	6326.58	-425.328	-1113.6	298.786	591.938	0	-123.653	-60.0361	-299.747	7477.86	-14541	-1573.41	251.489	175.053	0	0.851333	1.40663	80.3637	175.177	-1596.29	2220.31	-311	200	0	2.08782	1.05516	110.209	314.908	-155.992	1208.2	-914	200	0
429	6	-207.359	93.3038	-426.357	8568.54	5069.09	-509.011	311.889	589.903	0	-122.214	-63.8755	-308.839	7791.71	-14360.6	-1464.74	253.501	174.771	0	0.751519	1.35171	80.5219	177.298	-1617.63	2224.05	-311	200	0	2.06832	1.11466	111.787	327.295	-157.662	1193.24	-914	200	0
429	7	-208.423	103.832	-519.831	11576.2	12499.1	213.47	324.045	587.731	0	-120.639	-66.339	-320.709	8001.99	-13708.7	-1405.09	257.255	175.049	0	0.661156	1.31533	80.7557	182.213	-1642.23	2231.32	-311	200	0	1.92935	1.02101	113.309	323.451	-145.672	1171.21	-914	200	0
429	8	-202.206	111.859	-627.098	15288.7	21845.8	1013	334.836	585.62	0	-118.782	-67.2997	-337.395	8080.34	-12351.9	-1383.79	263.39	176.051	0	0.597563	1.30525	81.0484	191.129	-1664.09	2240.67	-311	200	0	1.66746	0.786998	114.601	297.944	-114.943	1155.7	-914	200	0
429	9	-187.831	116.587	-742.652	19560.8	32869.6	1855.79	344.26	583.661	0	-116.375	-66.6745	-361.331	7992.65	-10023.2	-1373.52	272.26	177.88	0	0.572229	1.32071	81.369	204.48	-1675.67	2250.05	-311	200	0	1.33646	0.447293	115.61	252.115	-59.1212	1154.32	-914	200	0
430	0	-165.185	117.709	-859.804	24176.9	45092.9	2716.53	352.446	581.881	0	-113.041	-64.3813	-395.091	7697.1	-6444.44	-1330.24	283.689	180.518	0	0.586322	1.35709	81.691	221.815	-1671.36	2257.15	-311	200	0	1.0251	0.0534014	116.333	192.512	27.463	1167.23	-914	200	0	-54.0547	49.6788	-1642.95	-736441	794474	32108.2	481.917	449.646	0
430	1	-134.793	115.244	-971.198	28860.5	57794.4	3564.29	359.508	580.284	0	-108.336	-60.2918	-441.104	7145.69	-1352.61	-1195.19	296.934	183.8	0	0.6322	1.41155	82.0024	241.848	-1650.1	2259.86	-311	200	0	0.821622	-0.327554	116.702	126.622	147.836	1190.42	-914	200	0
430	2	-97.8156	109.389	-1069.16	33287.9	70042.2	4354.36	365.512	578.865	0	-101.79	-54.2432	-501.316	6293.37	5467.36	-903.142	310.906	187.446	0	0.699632	1.48183	82.2961	262.855	-1615.27	2257.54	-311	200	0	0.791191	-0.626094	116.594	63.1014	299.052	1218.49	-914	200	0
430	3	-56.0486	100.439	-1146.24	37118.1	80794.5	5030.72	370.487	577.618	0	-92.9495	-46.1446	-576.686	5113.43	14132.1	-398.271	324.506	191.133	0	0.780899	1.56724	82.5535	283.01	-1572.44	2251.32	-311	200	0	0.95573	-0.797244	115.978	9.91701	470.316	1245.69	-914	200	0
430	4	-11.7977	88.7789	-1196.27	40040.4	89073.4	5534.37	374.46	576.529	0	-81.3879	-36.1357	-666.492	3612.14	24595.5	346.166	336.903	194.58	0	0.872034	1.6711	82.737	300.955	-1526.81	2242.86	-311	200	0	1.28028	-0.839117	115.025	-30.4984	647.35	1266.95	-914	200	0
430	5	32.3472	74.9029	-1215.54	41832.7	94170	5815.74	377.472	575.585	0	-66.7177	-24.6697	-767.656	1837.22	36581.7	1314.41	347.654	197.607	0	0.97318	1.79187	82.7968	316.696	-1481.97	2233.45	-311	200	0	1.68512	-0.786597	114.011	-59.3828	818.911	1278.28	-914	200	0
430	6	73.8126	59.4243	-1203.81	42409.9	95801.9	5845.34	379.582	574.77	0	-48.634	-12.4382	-874.362	-120.81	49530	2452.28	356.647	200.138	0	1.08789	1.91209	82.6877	331.7	-1439.77	2223.74	-311	200	0	2.07771	-0.685795	113.15	-76.4138	975.762	1276.32	-914	200	0
430	7	110.355	43.0564	-1164.41	41840.9	94151.4	5618.11	380.857	574.067	0	-27.0648	-0.226812	-978.166	-2133.88	62579.5	3680.77	363.976	202.182	0	1.22025	2.00477	82.3868	347.56	-1400.42	2213.88	-311	200	0	2.38119	-0.572347	112.55	-82.076	1105.5	1259.43	-914	200	0
430	8	140.276	26.5866	-1103.56	40324.8	89774.3	5152.81	381.35	573.459	0	-2.37918	11.2025	-1068.82	-4048.2	74631.9	4907.64	369.827	203.788	0	1.37123	2.05001	81.9013	364.686	-1363.6	2204.04	-311	200	0	2.54881	-0.46844	112.239	-83.7553	1194.23	1229.5	-914	200	0
430	9	162.506	10.8271	-1029.03	38140.1	83435	4488.55	381.081	572.936	0	24.4742	21.2064	-1135.96	-5705.45	84521.4	6039.97	374.406	205.023	0	1.53378	2.04365	81.2601	382.11	-1330.15	2194.71	-311	200	0	2.56887	-0.387483	112.169	-93.1232	1234.09	1190.55	-914	200	0
431	0	176.594	-3.45637	-948.791	35586.8	75937.7	3677.88	380.036	572.493	0	52.0158	29.3346	-1171.36	-6971.97	91265.1	6997.11	377.914	205.952	0	1.68788	1.9972	80.4975	397.614	-1302.7	2186.66	-311	200	0	2.4604	-0.336569	112.181	-115.388	1227.91	1145.58	-914	200	0	255.39	11.1149	-1427.64	-551565	716471	-91833.8	510.347	386.68	0
431	1	182.616	-15.6308	-869.81	32937.7	68001.6	2775.76	378.18	572.132	0	78.4748	35.3806	-1170.99	-7766.34	94300.6	7722.19	380.531	206.632	0	1.80246	1.93303	79.6532	408.163	-1285.78	2180.92	-311	200	0	2.26045	-0.320774	111.999	-143.771	1185.42	1096.53	-914	200	0
431	2	181.048	-25.2793	-797.317	30406.3	60191.8	1828.95	375.493	571.864	0	102.119	39.3994	-1136	-8074.34	93607.9	8192.11	382.401	207.108	0	1.84702	1.87505	78.7868	411.468	-1284.92	2178.48	-311	200	0	2.0108	-0.346245	111.352	-164.73	1111.45	1046.59	-914	200	0
431	3	172.662	-32.2363	-734.508	28134.6	52895.9	872.096	372.015	571.696	0	121.547	41.6613	-1072.22	-7945.19	89671	8417.17	383.631	207.41	0	1.80489	1.83937	77.9846	407.432	-1303.12	2179.47	-311	200	0	1.74673	-0.413594	110.142	-168.624	1000.59	1000.82	-914	200	0
431	4	158.446	-36.5573	-682.68	26195	46332	-70.975	367.868	571.629	0	135.848	42.5463	-988.568	-7472.07	83314.4	8430	384.278	207.558	0	1.67835	1.82974	77.3404	397.496	-1337.38	2182.97	-311	200	0	1.49074	-0.509072	108.509	-160.305	849.586	966.015	-914	200	0
431	5	139.536	-38.46	-641.65	24602.4	40580.5	-984.529	363.244	571.658	0	144.629	42.4313	-894.902	-6766.5	75488.1	8273.69	384.354	207.561	0	1.48413	1.83852	76.921	382.586	-1379.1	2187.55	-311	200	0	1.25514	-0.614019	106.731	-159.988	672.673	950.305	-914	200	0
431	6	117.141	-38.2695	-610.247	23329.8	35623	-1857.99	358.375	571.77	0	147.934	41.6154	-800.274	-5935.94	67081.9	7993.53	383.824	207.417	0	1.24587	1.85389	76.7424	362.682	-1418.45	2191.87	-311	200	0	1.04865	-0.726942	105.12	-187.835	501.171	958.55	-914	200	0
431	7	92.4616	-36.3658	-586.779	22326.9	31379	-2684.16	353.477	571.95	0	146.131	40.2897	-711.809	-5068.78	58808.1	7631.97	382.618	207.121	0	0.989888	1.86955	76.7739	338.801	-1449.44	2194.74	-311	200	0	0.879995	-0.864476	103.922	-246.356	371.23	986.655	-914	200	0
431	8	66.608	-33.1396	-569.389	21534.6	27734.2	-3459.34	348.709	572.18	0	139.798	38.5359	-634.306	-4227	51156.6	7225.3	380.65	206.664	0	0.742165	1.88764	76.9658	314.68	-1471.86	2195.52	-311	200	0	0.755454	-1.03773	103.235	-318.972	310.698	1023.06	-914	200	0
431	9	40.526	-28.9634	-556.31	20894.6	24562.6	-4183.18	344.153	572.441	0	129.642	36.3437	-570.36	-3445.23	44402.4	6802.07	377.85	206.04	0	0.52323	1.9116	77.2698	295.931	-1489	2194.57	-311	200	0	0.675459	-1.23724	102.97	-381.5	328.316	1055.8	-914	200	0
432	0	14.9546	-24.1766	-546.019	20356.5	21742.5	-4857.26	339.82	572.718	0	116.455	33.6482	-520.753	-2735.45	38645.3	6384.36	374.21	205.253	0	0.343938	1.93827	77.6423	287.31	-1502.8	2193.04	-311	200	0	0.635631	-1.44124	102.916	-413.875	410.253	1076.57	-914	200	0	-33.7081	9.53539	-782.501	-345752	451274	42040	574.468	442.366	0
432	1	-9.57787	-19.0812	-537.318	19879.2	19169	-5483.31	335.675	573.003	0	101.064	30.3756	-484.924	-2094.31	33858.8	5989.56	369.823	204.319	0	0.205899	1.95679	78.0445	290.3	-1511.26	2192.19	-311	200	0	0.63064	-1.62942	102.89	-407.755	527.638	1079.94	-914	200	0
432	2	-32.7297	-13.9422	-529.321	19431.3	16760.1	-6061.92	331.663	573.29	0	84.2681	26.4792	-461.409	-1510.85	29937.3	5630.88	364.882	203.274	0	0.10574	1.95385	78.4478	302.439	-1511.22	2192.91	-311	200	0	0.657973	-1.78847	102.807	-366.902	647.479	1062.69	-914	200	0
432	3	-54.3074	-8.98522	-521.391	18990.4	14454.2	-6591.26	327.722	573.577	0	66.7462	21.9577	-448.203	-972.803	26735.5	5315.8	359.65	202.17	0	0.0389632	1.92124	78.8393	318.7	-1503.24	2195.5	-311	200	0	0.716509	-1.91342	102.666	-299.549	743.242	1025.7	-914	200	0
432	4	-74.2199	-4.38618	-513.096	18542.9	12205.9	-7066.43	323.789	573.861	0	48.9965	16.8591	-443.037	-470.17	24096.2	5044.39	354.389	201.061	0	-4.02322e-05	1.85848	79.2182	334.367	-1492.38	2199.42	-311	200	0	0.796019	-2.00165	102.55	-211.444	806.53	975.551	-914	200	0
432	5	-92.436	-0.263201	-504.191	18083	9986.91	-7479.88	319.808	574.135	0	31.3185	11.2719	-443.62	4.88603	21868.1	4810.89	349.295	199.989	0	-0.0184338	1.76863	79.5801	347.164	-1485.14	2203.83	-311	200	0	0.867938	-2.0398	102.616	-104.999	847.143	922.998	-914	200	0
432	6	-108.949	3.32682	-494.606	17610	7788.94	-7822.75	315.748	574.396	0	13.8383	5.31201	-447.824	459.349	19915.8	4606.98	344.472	198.974	0	-0.0207164	1.6558	79.9042	357.047	-1485.97	2208.4	-311	200	0	0.895604	-2.00339	103.006	19.3792	875.445	879.772	-914	200	0
432	7	-123.756	6.38855	-484.418	17126.5	5622.33	-8086.69	311.606	574.645	0	-3.44615	-0.89087	-453.823	899.645	18127	4423.79	339.943	198.018	0	-0.00494271	1.52765	80.1628	364.766	-1495.6	2213.03	-311	200	0	0.861298	-1.87121	103.762	161.214	888.613	854.853	-914	200	0
432	8	-136.842	8.98381	-473.81	16635.4	3509.88	-8265.82	307.408	574.89	0	-20.6174	-7.20483	-460.177	1331.45	16414.7	4252.88	335.671	197.107	0	0.0340509	1.39448	80.3443	370.674	-1511.59	2217.16	-311	200	0	0.780537	-1.63871	104.795	316.838	874.956	851.848	-914	200	0
432	9	-148.175	11.2191	-463.039	16139.7	1480.3	-8357.79	303.197	575.144	0	-37.7887	-13.5065	-465.861	1759.9	14716.5	4086.47	331.59	196.222	0	0.0995035	1.2641	80.4608	374.413	-1529.79	2219.81	-311	200	0	0.686704	-1.33087	105.952	477.629	825.412	869.018	-914	200	0
433	0	-157.711	13.225	-452.399	15642.7	-436.108	-8364.13	299.036	575.423	0	-55.055	-19.6894	-470.255	2189.21	12988.2	3917.67	327.62	195.345	0	0.191508	1.14239	80.535	375.308	-1545.33	2220.28	-311	200	0	0.605044	-1.00346	107.077	630.411	741.187	901.409	-914	200	0	-301.087	-21.2512	-695.258	-291816	397101	123681	550.311	418.246	0
433	1	-165.41	15.1266	-442.165	15148	-2210.9	-8291.06	295	575.741	0	-72.4541	-25.6714	-473.064	2621.32	11199.5	3740.77	323.674	194.459	0	0.307061	1.0378	80.5765	372.801	-1554.23	2218.22	-311	200	0	0.541151	-0.717898	108.014	761.093	633.243	944.617	-914	200	0
433	2	-171.258	17.0135	-432.542	14659.7	-3820.36	-8150.54	291.168	576.108	0	-89.9427	-31.3989	-474.217	3054.71	9331.76	3551.63	319.678	193.558	0	0.438788	0.96034	80.5727	366.781	-1554.99	2213.52	-311	200	0	0.484899	-0.514368	108.609	859.493	516.637	997.261	-914	200	0
433	3	-175.293	18.9241	-423.637	14182.3	-5247.97	-7959.88	287.612	576.522	0	-107.384	-36.8411	-473.779	3484.64	7379.43	3348.01	315.576	192.645	0	0.574343	0.917363	80.5034	358.064	-1548	2206.52	-311	200	0	0.417705	-0.406789	108.746	918.122	408.881	1056.87	-914	200	0
433	4	-177.614	20.8512	-415.486	13720.8	-6485.81	-7739.49	284.39	576.977	0	-124.546	-41.9769	-471.905	3904.57	5349.61	3129.83	311.336	191.726	0	0.699257	0.912161	80.3657	348.46	-1534.15	2197.96	-311	200	0	0.320745	-0.385402	108.42	927.442	327.712	1113.62	-914	200	0
433	5	-178.371	22.7582	-408.094	13281.2	-7533.22	-7509.4	281.541	577.455	0	-141.116	-46.7859	-468.797	4307.6	3261.17	2899.11	306.956	190.811	0	0.801786	0.94473	80.1816	339.733	-1514.82	2188.08	-311	200	0	0.185887	-0.419717	107.731	878.09	280.815	1152.14	-914	200	0
433	6	-177.758	24.5976	-401.478	12870.5	-8395.04	-7286.14	279.09	577.942	0	-156.737	-51.2449	-464.68	4687.31	1142.99	2659.68	302.46	189.913	0	0.874248	1.01291	79.9861	332.47	-1492.88	2176.2	-311	200	0	0.0226465	-0.477033	106.818	769.325	260.771	1160.41	-914	200	0
433	7	-176.001	26.3264	-395.686	12495.4	-9082.36	-7081.11	277.047	578.421	0	-171.053	-55.3234	-459.764	5038.15	-969.274	2416.91	297.892	189.042	0	0.911457	1.11222	79.8126	326.41	-1472.18	2161.92	-311	200	0	-0.142248	-0.544782	105.835	613.712	254.478	1136.07	-914	200	0
433	8	-173.354	27.9155	-390.787	12161.4	-9612.61	-6900.3	275.402	578.88	0	-183.746	-58.9781	-454.242	5355.42	-3036.48	2177.75	293.315	188.21	0	0.912875	1.23373	79.6841	321.462	-1455.64	2146.63	-311	200	0	-0.272144	-0.624055	104.929	433.56	253.524	1085.64	-914	200	0
433	9	-170.078	29.3536	-386.864	11874	-10007.7	-6744.8	274.131	579.307	0	-194.566	-62.1483	-448.294	5635.24	-5016.15	1950.31	288.811	187.43	0	0.88641	1.3648	79.6042	317.81	-1444.37	2133.41	-311	200	0	-0.339409	-0.706617	104.189	253.756	255.339	1018.96	-914	200	0
434	0	-166.428	30.6502	-384.008	11638.6	-10291.8	-6611.37	273.199	579.692	0	-203.351	-64.7585	-442.096	5874.77	-6864.13	1743.41	284.474	186.712	0	0.845903	1.49444	79.5536	315.345	-1438.4	2125.63	-311	200	0	-0.341102	-0.768787	103.673	95.8025	259.415	944.74	-914	200	0	-367.685	-29.0524	-618.251	-266250	358290	125057	550.896	428.241	0
434	1	-162.645	31.8329	-382.287	11459.6	-10489.7	-6493.38	272.561	580.023	0	-210.059	-66.7351	-435.814	6072.63	-8542.13	1566.34	280.4	186.066	0	0.80435	1.61751	79.5047	313.206	-1437.68	2125.43	-311	200	0	-0.2895	-0.781394	103.455	-28.0908	263.331	871.379	-914	200	0
434	2	-158.955	32.939	-381.706	11338	-10623.1	-6382.74	272.169	580.297	0	-214.773	-68.0349	-429.59	6228.97	-10024.6	1427.79	276.665	185.5	0	0.770365	1.73323	79.4529	309.882	-1442.78	2132.95	-311	200	0	-0.196873	-0.723931	103.607	-117.88	264.84	808.915	-914	200	0
434	3	-155.564	34.007	-382.198	11271	-10709.8	-6272.15	271.978	580.51	0	-217.692	-68.6672	-423.561	6345.06	-11299.6	1333.83	273.322	185.02	0	0.748284	1.8404	79.4343	304.094	-1454.1	2146.69	-311	200	0	-0.0768552	-0.595378	104.144	-179.888	272.065	767.61	-914	200	0
434	4	-152.645	35.0725	-383.656	11253.3	-10763.5	-6156.41	271.945	580.668	0	-219.085	-68.6957	-417.881	6422.82	-12366.7	1286.04	270.406	184.63	0	0.738577	1.93527	79.5039	295.649	-1470.65	2164.08	-311	200	0	0.0535006	-0.413215	105.002	-217.734	304.747	754.993	-914	200	0
434	5	-150.324	36.1645	-385.959	11278.3	-10796	-6033.4	272.028	580.779	0	-219.262	-68.2223	-412.728	6464.8	-13234.5	1281.43	267.934	184.336	0	0.738755	2.01367	79.6999	285.292	-1490.05	2181.95	-311	200	0	0.182508	-0.199773	106.038	-229.12	377.32	773.721	-914	200	0
434	6	-148.678	37.2973	-388.991	11340	-10817.6	-5905.25	272.191	580.848	0	-218.53	-67.3668	-408.281	6474.25	-13919.5	1314.11	265.907	184.143	0	0.74557	2.0734	80.0365	273.514	-1509.54	2196.87	-311	200	0	0.311084	0.0344856	107.07	-210.228	485.259	820.285	-914	200	0
434	7	-147.739	38.467	-392.663	11435.4	-10835.9	-5778.65	272.404	580.878	0	-217.169	-66.2481	-404.682	6454.52	-14444.3	1377.22	264.307	184.05	0	0.757242	2.11277	80.5109	259.779	-1526.92	2206	-311	200	0	0.446067	0.293923	107.951	-164.032	611.48	885.182	-914	200	0
434	8	-147.496	39.6606	-396.946	11562.5	-10852.8	-5663.31	272.659	580.871	0	-215.402	-64.9659	-402.023	6408.38	-14832	1463.96	263.107	184.06	0	0.774073	2.12782	81.1008	243.51	-1541.74	2207.97	-311	200	0	0.58289	0.58105	108.622	-104.65	739.218	955.433	-914	200	0
434	9	-147.889	40.8763	-401.887	11719.9	-10862.1	-5568.85	272.972	580.838	0	-213.371	-63.5853	-400.356	6337.51	-15101.8	1567.97	262.279	184.17	0	0.796438	2.11373	81.7664	225.631	-1555.37	2203.33	-311	200	0	0.696793	0.877813	109.083	-50.3786	853.595	1018.81	-914	200	0
435	0	-148.814	42.1346	-407.613	11906	-10852.7	-5501.84	273.375	580.791	0	-211.138	-62.1318	-399.715	6242.96	-15266.1	1683.2	261.807	184.381	0	0.821202	2.06952	82.4649	208.71	-1569.13	2193.95	-311	200	0	0.755249	1.14461	109.364	-10.6201	936.617	1066.39	-914	200	0	-349.564	-3.885	-675.071	-300619	373094	130577	527.745	444.898	0
435	1	-150.137	43.466	-414.277	12120.4	-10812.2	-5464.51	273.901	580.743	0	-208.695	-60.5999	-400.113	6126.23	-15330.3	1804.04	261.685	184.689	0	0.84014	1.99869	83.1535	195.82	-1582.67	2182.03	-311	200	0	0.741033	1.33527	109.536	19.2916	969.218	1092.28	-914	200	0
435	2	-151.705	44.8846	-421.997	12363.4	-10728.3	-5455.43	274.577	580.703	0	-205.996	-58.9763	-401.532	5989.69	-15293.4	1926.11	261.912	185.083	0	0.843715	1.90592	83.7826	189.575	-1594.97	2169.78	-311	200	0	0.666159	1.41333	109.678	53.5951	940.865	1094	-914	200	0
435	3	-153.359	46.3744	-430.812	12636.6	-10587	-5470.42	275.426	580.668	0	-202.977	-57.2575	-403.923	5836.13	-15151.4	2046.59	262.489	185.551	0	0.828103	1.79691	84.2969	191.881	-1606.09	2159.62	-311	200	0	0.564098	1.36248	109.798	109.346	859.382	1074.14	-914	200	0
435	4	-154.943	47.893	-440.685	12942.3	-10373.7	-5503.03	276.46	580.631	0	-199.581	-55.4518	-407.241	5668.19	-14899.6	2163.49	263.413	186.081	0	0.798749	1.68183	84.6489	203.701	-1617.03	2153.43	-311	200	0	0.463503	1.19124	109.845	197.079	752.504	1040.24	-914	200	0
435	5	-156.307	49.3832	-451.518	13282.9	-10076.5	-5544.93	277.683	580.582	0	-195.768	-53.5731	-411.455	5487.79	-14533.6	2275.1	264.678	186.662	0	0.767165	1.57497	84.8119	224.517	-1628.11	2151.65	-311	200	0	0.365765	0.928816	109.788	311.978	654.208	1002.78	-914	200	0
435	6	-157.311	50.7841	-463.186	13660	-9686.18	-5587.06	279.088	580.509	0	-191.516	-51.6389	-416.55	5296.33	-14050.5	2380.62	266.269	187.285	0	0.743035	1.48826	84.7855	251.741	-1637.6	2153.42	-311	200	0	0.249349	0.614481	109.662	437.427	583.063	972.54	-914	200	0
435	7	-157.84	52.0397	-475.563	14073.9	-9193.72	-5621.27	280.668	580.406	0	-186.83	-49.6678	-422.506	5095.32	-13450.7	2480.92	268.164	187.94	0	0.728272	1.42646	84.5986	280.493	-1642.55	2157.46	-311	200	0	0.0970563	0.29358	109.558	559.016	532.209	956.883	-914	200	0
435	8	-157.797	53.1046	-488.554	14523.2	-8589.42	-5641.49	282.419	580.273	0	-181.737	-47.6765	-429.292	4886.76	-12737.9	2578.74	270.328	188.617	0	0.719262	1.38896	84.3064	304.708	-1641.39	2162.58	-311	200	0	-0.0832677	0.017788	109.602	672.421	481.374	956.847	-914	200	0
435	9	-157.109	53.9486	-502.117	15005.3	-7863.95	-5644.23	284.338	580.116	0	-176.285	-45.6777	-436.87	4673.07	-11918.3	2677.85	272.719	189.303	0	0.71311	1.37444	83.9791	319.63	-1634.85	2167.61	-311	200	0	-0.263311	-0.165134	109.887	778.093	417.052	967.81	-914	200	0
436	0	-155.722	54.5609	-516.276	15517.2	-7010.54	-5628.41	286.421	579.944	0	-170.531	-43.6823	-445.212	4456.88	-10999.9	2781.61	275.293	189.989	0	0.709467	1.38209	83.6789	323.748	-1624.54	2171.25	-311	200	0	-0.411286	-0.22771	110.376	871.409	341.069	983.24	-914	200	0	-280.184	20.7045	-885.923	-394820	454968	118865	498.341	446.684	0
436	1	-153.603	54.9475	-531.086	16058.4	-6026.81	-5594.7	288.652	579.763	0	-164.539	-41.7009	-454.301	4240.31	-9991.91	2891.68	278.006	190.666	0	0.708705	1.40869	83.4367	318.422	-1612.21	2172.42	-311	200	0	-0.503857	-0.171178	110.887	939.019	266.323	998.464	-914	200	0
436	2	-150.74	55.1233	-546.561	16629.7	-4914.98	-5544.2	291.007	579.574	0	-158.376	-39.7461	-464.088	4024.15	-8902.85	3007.87	280.816	191.329	0	0.710309	1.44592	83.2489	305.988	-1600.1	2170.8	-311	200	0	-0.531809	-0.0246419	111.205	963.625	208.426	1012.34	-914	200	0
436	3	-147.153	55.1065	-562.629	17231.2	-3681.05	-5477.17	293.457	579.374	0	-152.103	-37.8327	-474.458	3807.61	-7740.77	3128.64	283.685	191.975	0	0.711796	1.48295	83.0898	288.176	-1590.09	2166.85	-311	200	0	-0.501702	0.162349	111.184	932.512	178.593	1026.99	-914	200	0
436	4	-142.888	54.919	-579.142	17860.1	-2333.47	-5392.89	295.971	579.161	0	-145.777	-35.9755	-485.212	3589.04	-6516.29	3251.15	286.57	192.603	0	0.709579	1.51303	82.9236	266.155	-1582.78	2161.27	-311	200	0	-0.431559	0.333434	110.788	844.117	180.395	1046.37	-914	200	0
436	5	-138.014	54.5884	-595.914	18511.3	-882.15	-5290.1	298.52	578.936	0	-139.438	-34.1864	-496.107	3367.4	-5246.2	3371.28	289.425	193.212	0	0.701721	1.53706	82.71	241.942	-1578.47	2154.61	-311	200	0	-0.341079	0.443095	110.069	708.437	211.438	1073.6	-914	200	0
436	6	-132.609	54.1475	-612.735	19177.9	660.4	-5167.44	301.078	578.701	0	-133.113	-32.4728	-506.894	3143.3	-3952.69	3484.67	292.202	193.799	0	0.688773	1.56071	82.4141	218.814	-1578.22	2147.44	-311	200	0	-0.243132	0.468878	109.126	541.297	266.589	1108.03	-914	200	0
436	7	-126.752	53.6319	-629.386	19852.3	2276.72	-5024.35	303.617	578.458	0	-126.815	-30.8373	-517.345	2918.82	-2658.94	3588.29	294.86	194.358	0	0.672818	1.58812	82.0235	199.88	-1583.03	2141.02	-311	200	0	-0.144062	0.406828	108.068	359.235	337.533	1143.4	-914	200	0
436	8	-120.515	53.0773	-645.657	20525.5	3943.1	-4861.62	306.107	578.21	0	-120.55	-29.2807	-527.26	2697.07	-1385.76	3680.71	297.372	194.885	0	0.657964	1.61842	81.5481	187.175	-1593.21	2137.07	-311	200	0	-0.0513634	0.262094	106.987	180.912	410.975	1169.71	-914	200	0
436	9	-113.961	52.5175	-661.367	21188.1	5630.27	-4681.21	308.513	577.963	0	-114.319	-27.8009	-536.475	2481.79	-150.941	3761.56	299.719	195.374	0	0.65034	1.6478	81.0032	182.109	-1608.54	2136.71	-311	200	0	0.0190636	0.0519127	105.957	28.7409	470.44	1179.84	-914	200	0
437	0	-107.143	51.9852	-676.377	21829.5	7306.5	-4485.79	310.802	577.726	0	-108.118	-26.3911	-544.87	2277.15	1030.56	3830.79	301.891	195.821	0	0.655213	1.67318	80.404	184.924	-1628.15	2139.8	-311	200	0	0.0416403	-0.194096	105.063	-76.0904	501.86	1175.09	-914	200	0	-156.758	30.6105	-1106.75	-491203	533203	74839.2	474.926	445.097	0
437	1	-100.116	51.51	-690.561	22438.4	8940.95	-4278.62	312.947	577.507	0	-101.942	-25.0426	-552.369	2087.49	2146.12	3888.41	303.885	196.221	0	0.675174	1.69411	79.7734	193.128	-1650.38	2145.32	-311	200	0	-0.0112141	-0.449522	104.438	-119.542	500.58	1163.4	-914	200	0
437	2	-92.9469	51.1144	-703.769	23003.1	10504	-4063.67	314.925	577.315	0	-95.8064	-23.7545	-558.916	1916.36	3185.02	3935.13	305.699	196.571	0	0.711653	1.71251	79.1432	202.037	-1673.49	2152.04	-311	200	0	-0.154333	-0.704153	104.205	-98.9055	472.587	1152.5	-914	200	0
437	3	-85.7222	50.8067	-715.815	23512.5	11966.4	-3845.54	316.717	577.153	0	-89.7503	-22.5335	-564.462	1765.37	4139.24	3972.78	307.333	196.872	0	0.765981	1.73058	78.5486	207.635	-1695.39	2159.2	-311	200	0	-0.374706	-0.956595	104.401	-25.664	425.892	1144.9	-914	200	0
437	4	-78.5438	50.5767	-726.49	23957	13301.3	-3628.99	318.309	577.024	0	-83.8416	-21.3907	-568.956	1633.87	5004.1	4003.4	308.795	197.128	0	0.837822	1.749	78.0222	208.564	-1712.48	2167.05	-311	200	0	-0.623185	-1.19332	104.989	79.0502	363.324	1138.48	-914	200	0
437	5	-71.5212	50.3974	-735.596	24329.8	14488.4	-3418.68	319.696	576.925	0	-78.1639	-20.3419	-572.366	1520.23	5777.07	4028.43	310.093	197.344	0	0.922985	1.76671	77.592	206.023	-1720.59	2176.32	-311	200	0	-0.824783	-1.37811	105.896	192.466	287.096	1130.22	-914	200	0
437	6	-64.7577	50.2345	-742.974	24627.4	15518.2	-3218.69	320.887	576.853	0	-72.8028	-19.4083	-574.698	1423.44	6455.88	4048.83	311.234	197.523	0	1.01266	1.78036	77.2822	202.777	-1718.14	2187.04	-311	200	0	-0.91042	-1.4667	106.992	291.951	206.342	1119.1	-914	200	0
437	7	-58.3414	50.0551	-748.537	24849.1	16389.4	-3032.27	321.895	576.803	0	-67.8349	-18.6082	-575.996	1343.25	7038.79	4065.32	312.22	197.668	0	1.09491	1.78406	77.1138	201.96	-1707.31	2198.06	-311	200	0	-0.845285	-1.43048	108.046	356.797	136.672	1106.87	-914	200	0
437	8	-52.3418	49.8318	-752.287	24996.4	17104.9	-2861.84	322.737	576.773	0	-63.3209	-17.9511	-576.334	1278.98	7525.89	4078.6	313.058	197.781	0	1.15836	1.77348	77.1036	205.756	-1692.18	2207.67	-311	200	0	-0.630939	-1.26309	108.797	376.162	94.0087	1096.58	-914	200	0
437	9	-46.8069	49.5474	-754.324	25073.9	17670.1	-2709.13	323.425	576.76	0	-59.297	-17.4361	-575.814	1229.57	7918.57	4089.64	313.752	197.865	0	1.19626	1.7524	77.2572	214.347	-1676.41	2214.05	-311	200	0	-0.292388	-0.972093	109.058	352.535	89.8853	1089.93	-914	200	0
438	0	-41.7609	49.1989	-754.844	25089.6	18092.1	-2574.94	323.968	576.762	0	-55.7665	-17.0503	-574.569	1194.89	8219.06	4099.51	314.305	197.92	0	1.20762	1.73345	77.5606	225.928	-1662.03	2215.5	-311	200	0	0.130703	-0.577131	108.766	294.543	130.458	1087.09	-914	200	0	-72.6236	32.0595	-1121.62	-501327	541903	40045.5	479.985	448.283	0
438	1	-37.2123	48.7975	-754.102	25053.6	18380.4	-2459.25	324.374	576.777	0	-52.7007	-16.77	-572.747	1176.32	8431.51	4108.62	314.721	197.946	0	1.19539	1.72953	77.9789	237.989	-1649.59	2210.96	-311	200	0	0.592374	-0.118662	107.955	211.185	213.379	1086.99	-914	200	0
438	2	-33.1674	48.3612	-752.354	24976.9	18547.2	-2362.03	324.652	576.802	0	-50.051	-16.5673	-570.491	1175.61	8562.32	4116.04	315.009	197.939	0	1.16395	1.74467	78.4621	248.568	-1639.09	2200.88	-311	200	0	1.05369	0.341081	106.715	117.177	323.208	1085.33	-914	200	0
438	3	-29.6381	47.9066	-749.824	24870.7	18606.4	-2283.58	324.814	576.831	0	-47.7673	-16.4193	-567.914	1193.68	8620.22	4119.54	315.179	197.898	0	1.11749	1.77265	78.9545	256.491	-1630.24	2187.46	-311	200	0	1.48774	0.738124	105.18	38.3556	437.125	1074.12	-914	200	0
438	4	-26.6403	47.4461	-746.702	24745.2	18572.4	-2223.82	324.873	576.861	0	-45.8076	-16.3134	-565.093	1230.68	8616.03	4116.22	315.247	197.822	0	1.0605	1.80118	79.4034	261.37	-1622.19	2173.79	-311	200	0	1.87025	1.03412	103.544	2.42144	538.7	1046.73	-914	200	0
438	5	-24.19	46.9911	-743.148	24608.2	18459.1	-2181.69	324.839	576.887	0	-44.1427	-16.2482	-562.065	1286.29	8560.63	4103.34	315.231	197.712	0	0.999113	1.81665	79.7662	263.516	-1614	2162.31	-311	200	0	2.17117	1.22281	102.044	22.3196	623.156	1004.49	-914	200	0
438	6	-22.301	46.5532	-739.297	24465.5	18280.9	-2155.8	324.727	576.907	0	-42.756	-16.2334	-558.837	1358.72	8462.8	4079.23	315.144	197.569	0	0.939189	1.80953	80.0114	263.065	-1605.19	2153.87	-311	200	0	2.35964	1.31471	100.9	90.4402	690.778	958.022	-914	200	0
438	7	-20.9825	46.1432	-735.259	24321.3	18051.4	-2145.14	324.551	576.922	0	-41.6405	-16.2861	-555.387	1443.29	8328.47	4044.03	314.996	197.401	0	0.882232	1.77843	80.1183	259.279	-1596.28	2148.24	-311	200	0	2.41421	1.32703	100.227	186.747	739.85	922.091	-914	200	0
438	8	-20.2355	45.7751	-731.136	24179.2	17782.7	-2149.03	324.322	576.929	0	-40.7879	-16.4215	-551.686	1533.02	8160.74	3999.36	314.792	197.221	0	0.824451	1.7296	80.0828	251.46	-1588.82	2145.15	-311	200	0	2.3267	1.28594	99.9639	291.815	764.61	908.207	-914	200	0
438	9	-20.0456	45.4744	-727.054	24042.9	17484	-2166.59	324.048	576.931	0	-40.1765	-16.6465	-547.729	1622.06	7960.93	3947.75	314.534	197.039	0	0.760565	1.67258	79.9295	240.29	-1584.68	2144.66	-311	200	0	2.10534	1.22368	99.9316	396.108	756.049	919.963	-914	200	0
439	0	-20.38	45.2793	-723.168	23915.2	17161.9	-2196.98	323.732	576.93	0	-39.7674	-16.9553	-543.552	1708.6	7730.93	3892.34	314.223	196.857	0	0.689566	1.61566	79.7141	228.017	-1585.38	2146.68	-311	200	0	1.78426	1.16634	99.9692	498.678	706.427	952.826	-914	200	0	-66.1404	29.5816	-1049.72	-473351	513944	35902.5	486.479	452.165	0
439	1	-21.1958	45.2277	-719.623	23797.2	16820.2	-2240.13	323.374	576.931	0	-39.5158	-17.335	-539.218	1794.28	7474.77	3836.88	313.862	196.672	0	0.617543	1.5653	79.5033	218.05	-1591.19	2150.73	-311	200	0	1.42607	1.12426	100.06	599.768	617.101	996.576	-914	200	0
439	2	-22.452	45.3374	-716.492	23688	16462.4	-2296.75	322.976	576.939	0	-39.3858	-17.7775	-534.78	1881.69	7197.54	3785.09	313.459	196.481	0	0.554886	1.52789	79.3461	214.305	-1600.7	2156.15	-311	200	0	1.10433	1.09495	100.364	699.527	504.587	1038.41	-914	200	0
439	3	-24.114	45.5965	-713.75	23584.6	16092.8	-2367.33	322.547	576.957	0	-39.3561	-18.2855	-530.272	1973.09	6904.44	3740.03	313.021	196.279	0	0.511491	1.50909	79.2635	219.372	-1611.99	2162.05	-311	200	0	0.877803	1.07422	101.103	799.535	398.022	1066.67	-914	200	0
439	4	-26.1459	45.9726	-711.285	23484.5	15715.5	-2451.02	322.095	576.983	0	-39.4129	-18.865	-525.7	2069.72	6601.15	3703.32	312.557	196.063	0	0.493791	1.50981	79.2601	232.611	-1623.57	2167.48	-311	200	0	0.77573	1.06047	102.361	898.102	325.375	1074.73	-914	200	0
439	5	-28.5028	46.4266	-708.938	23385.6	15333.1	-2545.4	321.628	577.013	0	-39.5482	-19.5184	-521.054	2170.98	6293.26	3674.99	312.078	195.833	0	0.503237	1.52349	79.3324	250.297	-1633.86	2171.9	-311	200	0	0.7958	1.04844	104.012	985.252	299.253	1062.05	-914	200	0
439	6	-31.1283	46.9188	-706.555	23285.1	14948	-2647.49	321.156	577.044	0	-39.7595	-20.2398	-516.328	2274.87	5984.94	3654.35	311.591	195.594	0	0.53541	1.53879	79.4694	267.262	-1640.73	2175.35	-311	200	0	0.909755	1.02576	105.821	1046.04	314.475	1031.72	-914	200	0
439	7	-33.9577	47.4115	-704.012	23180.2	14562.3	-2754.89	320.685	577.074	0	-40.047	-21.014	-511.529	2379.17	5678.8	3640.97	311.102	195.349	0	0.581501	1.54551	79.6549	278.621	-1642.23	2178.31	-311	200	0	1.07447	0.976165	107.564	1070.5	354.278	987.817	-914	200	0
439	8	-36.9208	47.8735	-701.238	23069.7	14177.5	-2866.14	320.218	577.101	0	-40.4069	-21.8165	-506.694	2482.13	5376.38	3634.55	310.611	195.101	0	0.633314	1.53796	79.8711	281.28	-1637.99	2181.67	-311	200	0	1.24132	0.881972	109.032	1059.99	397.67	936.235	-914	200	0
439	9	-39.9438	48.2866	-698.228	22955	13794	-2980.43	319.756	577.124	0	-40.8267	-22.6146	-501.895	2582.54	5078.32	3634.56	310.118	194.854	0	0.687606	1.51541	80.1003	274.774	-1629.15	2186.7	-311	200	0	1.36658	0.730924	110.064	1021.68	426.625	887.071	-914	200	0
440	0	-42.9505	48.6515	-695.05	22839	13411.4	-3096.96	319.296	577.141	0	-41.2822	-23.3665	-497.24	2679.44	4785.06	3640.22	309.623	194.611	0	0.745491	1.48249	80.3319	261.153	-1616.24	2194.74	-311	200	0	1.42727	0.525785	110.624	958.51	430.529	852.873	-914	200	0	-95.1904	28.0589	-979.745	-448057	487872	50792.4	493.19	458.568	0
440	1	-45.8719	48.9857	-691.818	22725.3	13029.1	-3214.61	318.833	577.151	0	-41.7422	-24.0259	-492.835	2771.58	4498.28	3650.63	309.127	194.376	0	0.80876	1.4484	80.5675	244.556	-1598.27	2206.56	-311	200	0	1.4239	0.280416	110.826	868.801	405.624	842.396	-914	200	0
440	2	-48.6593	49.3106	-688.639	22616.9	12646.8	-3332.5	318.365	577.157	0	-42.1796	-24.5564	-488.755	2857.22	4220.87	3665	308.636	194.154	0	0.8767	1.42446	80.8141	230.213	-1574.7	2221.8	-311	200	0	1.36398	0.0119708	110.84	754.344	355.818	857.295	-914	200	0
440	3	-51.2908	49.6421	-685.589	22515.4	12266.4	-3450.44	317.892	577.159	0	-42.5806	-24.9413	-485.034	2934.53	3955.93	3683.14	308.156	193.95	0	0.944627	1.42124	81.0693	222.537	-1547.91	2238.74	-311	200	0	1.24853	-0.257312	110.788	623.682	294.838	894.569	-914	200	0
440	4	-53.7648	49.9908	-682.709	22421	11892.4	-3568.39	317.419	577.159	0	-42.9432	-25.1834	-481.668	3001.76	3706.78	3705.75	307.696	193.768	0	1.00426	1.44474	81.3196	223.565	-1522.74	2254.98	-311	200	0	1.07606	-0.502817	110.704	488.575	241.916	948.792	-914	200	0
440	5	-56.0896	50.3638	-680.029	22333.7	11531.6	-3686.09	316.958	577.158	0	-43.2699	-25.2982	-478.626	3056.82	3477.73	3733.75	307.266	193.613	0	1.04611	1.49294	81.5566	232.809	-1503.83	2268.37	-311	200	0	0.858268	-0.705842	110.576	363.273	215.808	1011.26	-914	200	0
440	6	-58.2756	50.7633	-677.568	22253.4	11191.7	-3803.15	316.518	577.157	0	-43.5652	-25.306	-475.858	3097.15	3273.99	3767.44	306.88	193.491	0	1.06414	1.55566	81.789	248.132	-1493.65	2277.71	-311	200	0	0.629185	-0.854902	110.384	266.702	228.196	1070.23	-914	200	0
440	7	-60.3282	51.1823	-675.326	22180.7	10880.3	-3919.01	316.111	577.156	0	-43.8356	-25.2252	-473.314	3121.02	3100.67	3806.09	306.551	193.406	0	1.0596	1.6184	82.032	267.074	-1493.14	2282.68	-311	200	0	0.435647	-0.94551	110.119	217.537	270.616	1115.16	-914	200	0
440	8	-62.2399	51.6058	-673.287	22116.1	10602.5	-4032.79	315.747	577.152	0	-44.0889	-25.0717	-470.961	3129.01	2961.49	3848.35	306.288	193.356	0	1.03956	1.66842	82.2886	287.902	-1502.75	2283.52	-311	200	0	0.318687	-0.979134	109.824	222.767	313.098	1141.88	-914	200	0
440	9	-63.9811	52.0163	-671.454	22060.3	10360.3	-4143.26	315.43	577.146	0	-44.3288	-24.8558	-468.799	3123.35	2857.97	3893.35	306.096	193.338	0	1.0123	1.69967	82.5458	309.237	-1521.83	2280.59	-311	200	0	0.297955	-0.952141	109.621	272.637	325.841	1153.94	-914	200	0
441	0	-65.4976	52.3984	-669.883	22014.4	10152.7	-4248.52	315.156	577.137	0	-44.5482	-24.5748	-466.875	3105.84	2789.48	3941.08	305.975	193.348	0	0.984719	1.71407	82.7843	328.793	-1547.87	2274.61	-311	200	0	0.363219	-0.84942	109.678	346.701	296.75	1159.06	-914	200	0	-109.751	32.2158	-938.559	-434812	483844	61406.5	509.821	464.855	0
441	1	-66.7245	52.7366	-668.661	21980.6	9977.65	-4346.14	314.922	577.127	0	-44.7276	-24.2123	-465.259	3077.45	2753.25	3991.66	305.918	193.386	0	0.960584	1.71846	82.9845	343.368	-1576.72	2266.89	-311	200	0	0.479576	-0.659793	110.122	421.78	229.601	1163.24	-914	200	0
441	2	-67.6092	53.0088	-667.845	21961.3	9834.08	-4434.3	314.725	577.116	0	-44.8446	-23.748	-464.005	3039.21	2745.45	4044.63	305.917	193.45	0	0.938519	1.72021	83.1304	350.246	-1603.82	2258.91	-311	200	0	0.605337	-0.394139	110.956	477.257	137.968	1167.16	-914	200	0
441	3	-68.1287	53.1858	-667.435	21958	9722.48	-4512.7	314.567	577.101	0	-44.8813	-23.17	-463.119	2991.95	2763.55	4098.74	305.967	193.54	0	0.913672	1.72532	83.2172	348.441	-1626.25	2251.78	-311	200	0	0.705219	-0.0841581	112.058	502.299	42.6305	1168.13	-914	200	0
441	4	-68.2921	53.2394	-667.394	21971	9645.52	-4582.21	314.453	577.079	0	-44.8247	-22.4836	-462.564	2935.96	2807.04	4152.54	306.068	193.653	0	0.884595	1.73916	83.2527	339.167	-1643.59	2246.24	-311	200	0	0.752019	0.230666	113.222	500.688	-32.5673	1165.21	-914	200	0
441	5	-68.1325	53.1502	-667.68	22000.5	9607.32	-4644.34	314.389	577.049	0	-44.6667	-21.7096	-462.283	2871.59	2875.35	4205.85	306.22	193.788	0	0.85774	1.76654	83.2423	325.468	-1657.14	2242.9	-311	200	0	0.731206	0.514497	114.201	485.147	-69.6539	1161.16	-914	200	0
441	6	-67.6967	52.9126	-668.266	22047.8	9611.39	-4701.17	314.383	577.008	0	-44.4035	-20.8737	-462.239	2799.13	2967.23	4259.73	306.419	193.944	0	0.841383	1.80874	83.1758	310.81	-1668.62	2242.12	-311	200	0	0.649379	0.741054	114.783	467.737	-63.5029	1158.66	-914	200	0
441	7	-67.0354	52.5368	-669.145	22114.7	9658.84	-4754.87	314.435	576.951	0	-44.0338	-19.9963	-462.419	2718.88	3081.84	4314.99	306.665	194.12	0	0.835781	1.86146	83.0358	297.727	-1678.95	2243.13	-311	200	0	0.530435	0.893977	114.897	455.321	-19.2278	1156.63	-914	200	0
441	8	-66.195	52.0453	-670.337	22202.9	9747.96	-4806.95	314.542	576.878	0	-43.5523	-19.09	-462.843	2632	3219.05	4371.96	306.955	194.313	0	0.832415	1.91735	82.8252	287.781	-1687.45	2243.75	-311	200	0	0.401365	0.967404	114.627	449.054	53.7517	1152.23	-914	200	0
441	9	-65.2097	51.4684	-671.9	22311.7	9874.65	-4858.2	314.697	576.793	0	-42.9451	-18.1573	-463.566	2540.48	3379.05	4430.82	307.289	194.52	0	0.82105	1.97113	82.5768	282.086	-1691.66	2241.84	-311	200	0	0.28048	0.970686	114.071	446.256	143.886	1145.12	-914	200	0
442	0	-64.0996	50.84	-673.92	22439.3	10033.4	-4909.05	314.888	576.703	0	-42.1908	-17.1908	-464.673	2446.14	3561.38	4491.52	307.664	194.736	0	0.796457	2.02174	82.3306	281.46	-1688.38	2236.79	-311	200	0	0.167824	0.929092	113.253	442.295	238.578	1138.91	-914	200	0	-93.9995	37.4311	-974.661	-450132	493766	54904.6	501.954	463.558	0
442	1	-62.8753	50.191	-676.466	22583.3	10217.9	-4959.73	315.105	576.616	0	-41.2708	-16.1819	-466.254	2349.99	3764.19	4553.45	308.073	194.96	0	0.76221	2.06958	82.1093	286.39	-1675.76	2229.75	-311	200	0	0.0448033	0.874963	112.2	428.736	324.63	1139.28	-914	200	0
442	2	-61.5478	49.5377	-679.529	22741.2	10420.5	-5010.18	315.335	576.534	0	-40.1822	-15.1311	-468.354	2252.1	3985.49	4615.72	308.51	195.191	0	0.729653	2.11225	81.9179	296.557	-1654.93	2222.48	-311	200	0	-0.103386	0.834544	111.04	391.707	385.846	1149.79	-914	200	0
442	3	-60.1357	48.8767	-683.009	22910.1	10632.7	-5060.08	315.568	576.457	0	-38.9406	-14.0513	-470.944	2152.06	4224.93	4677.15	308.971	195.43	0	0.711214	2.14421	81.7508	310.376	-1629.44	2216.23	-311	200	0	-0.267328	0.814665	109.949	317.754	405.446	1167.63	-914	200	0
442	4	-58.6664	48.1893	-686.746	23086.1	10846.6	-5109.31	315.794	576.383	0	-37.5719	-12.9659	-473.93	2049.81	4484.39	4736.66	309.462	195.675	0	0.713024	2.16003	81.591	325.832	-1603.15	2211.38	-311	200	0	-0.427913	0.799181	109.038	203.847	378.099	1184.09	-914	200	0
442	5	-57.1728	47.4498	-690.553	23264.8	11056.6	-5158.35	316.011	576.31	0	-36.105	-11.9047	-477.194	1945.87	4767.42	4793.93	309.991	195.922	0	0.733368	2.15599	81.4086	341.656	-1578.96	2207.73	-311	200	0	-0.579731	0.764598	108.328	58.6653	316.972	1190.02	-914	200	0
442	6	-55.6861	46.6336	-694.262	23442.5	11259.3	-5208	316.218	576.234	0	-34.5725	-10.9014	-480.626	1840.74	5077.07	4849.57	310.563	196.17	0	0.767169	2.12874	81.1708	357.366	-1559.42	2204.77	-311	200	0	-0.725152	0.697846	107.825	-105.093	247.687	1181.36	-914	200	0
442	7	-54.232	45.7248	-697.744	23616.7	11452.3	-5259.05	316.413	576.153	0	-33.011	-9.98871	-484.149	1734.41	5413.4	4904.76	311.181	196.418	0	0.809491	2.075	80.8609	372.644	-1546.94	2201.73	-311	200	0	-0.856939	0.595749	107.587	-271.607	199.594	1160.7	-914	200	0
442	8	-52.8304	44.7203	-700.94	23785.5	11632.1	-5312.11	316.595	576.066	0	-31.4537	-9.19189	-487.723	1627.49	5773.38	4960.66	311.837	196.663	0	0.854605	1.99395	80.491	387.003	-1542.8	2197.81	-311	200	0	-0.956853	0.454007	107.65	-416.725	197.245	1134.07	-914	200	0
442	9	-51.4927	43.6308	-703.859	23949	11794.7	-5367.68	316.757	575.975	0	-29.9225	-8.52035	-491.352	1522.36	6151.9	5018.16	312.52	196.902	0	0.894984	1.89078	80.0999	399.617	-1546.46	2192.77	-311	200	0	-1.00022	0.267887	107.897	-513.983	249.074	1105.59	-914	200	0
443	0	-50.2181	42.4811	-706.582	24109.1	11936.3	-5426.6	316.893	575.879	0	-28.4221	-7.96303	-495.089	1422.74	6542.83	5077.83	313.215	197.126	0	0.923311	1.77754	79.7331	408.692	-1556.8	2187	-311	200	0	-0.960356	0.0497632	108.053	-549.072	339.982	1075.04	-914	200	0	-67.2545	33.2512	-1044.11	-475904	518241	43258.1	493.238	457.216	0
443	1	-48.9982	41.3056	-709.235	24267.8	12054.2	-5490.33	316.996	575.783	0	-26.9435	-7.49487	-499.02	1331.75	6940.74	5139.88	313.909	197.331	0	0.935936	1.66928	79.4233	411.083	-1573.7	2181.27	-311	200	0	-0.825756	-0.163438	107.846	-526.098	437.621	1039.43	-914	200	0
443	2	-47.8298	40.134	-711.927	24426.1	12147.2	-5560.56	317.062	575.69	0	-25.4752	-7.09217	-503.219	1249.35	7342.71	5204.19	314.591	197.517	0	0.934881	1.57885	79.1862	403.879	-1597.35	2176.68	-311	200	0	-0.616445	-0.33117	107.147	-464.087	511.218	995.936	-914	200	0
443	3	-46.7227	38.9823	-714.707	24583.2	12215.7	-5638.51	317.092	575.604	0	-24.0133	-6.74279	-507.715	1171.88	7748.65	5270.04	315.262	197.692	0	0.926944	1.51525	79.0247	387.226	-1626.28	2174.78	-311	200	0	-0.377669	-0.434713	105.98	-390.732	546.791	944.212	-914	200	0
443	4	-45.6972	37.8524	-717.557	24738.7	12261.6	-5724.28	317.088	575.524	0	-22.5605	-6.44387	-512.493	1094.64	8159.53	5335.73	315.921	197.864	0	0.920948	1.48381	78.9367	365.175	-1657.24	2176.84	-311	200	0	-0.164692	-0.481249	104.489	-334.743	547.964	888.279	-914	200	0
443	5	-44.7799	36.737	-720.413	24892.4	12287.2	-5816.79	317.056	575.447	0	-21.122	-6.19522	-517.511	1014.96	8575.22	5399.05	316.57	198.039	0	0.924157	1.48482	78.9245	343.473	-1686.57	2183	-311	200	0	-0.0297122	-0.490005	102.932	-316.276	528.253	837.076	-914	200	0
443	6	-43.9994	35.6227	-723.202	25044.9	12295.2	-5914.32	317.001	575.37	0	-19.7065	-5.99678	-522.708	932.908	8994.75	5458.36	317.208	198.215	0	0.939295	1.51034	78.9967	326.724	-1710.42	2192.27	-311	200	0	0.00138163	-0.480188	101.585	-337.655	500.348	802.102	-914	200	0
443	7	-43.3795	34.4961	-725.871	25195.8	12288	-6015.26	316.929	575.289	0	-18.3275	-5.84758	-528.022	849.875	9416.54	5513.35	317.834	198.39	0	0.964833	1.543	79.1606	316.934	-1724.83	2202.93	-311	200	0	-0.0488734	-0.472498	100.623	-380.23	465.571	792.865	-914	200	0
443	8	-42.93	33.3504	-728.398	25343.4	12267.9	-6119.05	316.842	575.207	0	-17.0015	-5.7423	-533.399	766.819	9837.5	5565.05	318.443	198.562	0	0.997941	1.56112	79.4115	313.815	-1726.85	2212.95	-311	200	0	-0.117719	-0.493512	100.137	-414.192	413.265	813.512	-914	200	0
443	9	-42.6395	32.1897	-730.799	25486.4	12236.8	-6226.36	316.744	575.125	0	-15.7431	-5.66576	-538.82	683.682	10253.3	5614.95	319.029	198.731	0	1.0363	1.54912	79.7187	316.775	-1715.53	2220.39	-311	200	0	-0.139349	-0.567629	100.195	-418.209	333.147	862.7	-914	200	0
444	0	-42.4756	31.0297	-733.12	25624	12196	-6338.42	316.636	575.048	0	-14.5624	-5.58997	-544.302	599.864	10659.6	5664.07	319.584	198.898	0	1.07715	1.50495	80.0187	326.202	-1692.67	2223.98	-311	200	0	-0.0809368	-0.701392	100.809	-391.667	226.598	934.992	-914	200	0	-51.9324	21.7323	-1127.32	-502229	538697	36879.9	475.586	446.416	0
444	1	-42.3954	29.888	-735.42	25756.4	12146.2	-6456.32	316.516	574.977	0	-13.4658	-5.48232	-549.869	514.797	11052.5	5713.24	320.1	199.064	0	1.1154	1.43912	80.2344	341.741	-1662.11	2223.11	-311	200	0	0.0471053	-0.878163	101.894	-348.714	106.254	1021	-914	200	0
444	2	-42.3602	28.7712	-737.723	25884.3	12088.1	-6580.66	316.386	574.913	0	-12.4599	-5.32071	-555.522	428.213	11430.2	5763.55	320.576	199.229	0	1.1441	1.368	80.3154	360.68	-1628.25	2217.82	-311	200	0	0.209146	-1.0702	103.292	-304.867	-7.39798	1107.1	-914	200	0
444	3	-42.3456	27.6681	-739.987	26008.5	12021	-6711.77	316.245	574.853	0	-11.5546	-5.10051	-561.216	340	11792.5	5815.69	321.012	199.394	0	1.15792	1.30657	80.2527	379.576	-1595.69	2208.81	-311	200	0	0.371056	-1.25449	104.823	-268.936	-86.7177	1178.82	-914	200	0
444	4	-42.3412	26.5553	-742.12	26129.2	11943.5	-6849.95	316.094	574.791	0	-10.7626	-4.82986	-566.878	249.621	12139.3	5869.5	321.414	199.56	0	1.15738	1.2648	80.0612	396.59	-1569.61	2197.67	-311	200	0	0.514054	-1.41765	106.31	-240.825	-104.595	1227.91	-914	200	0
444	5	-42.3452	25.4109	-744.016	26246.7	11853.1	-6994.85	315.931	574.723	0	-10.095	-4.5202	-572.424	155.615	12469.6	5924.12	321.784	199.728	0	1.14973	1.24852	79.7637	411.703	-1554.31	2186.85	-311	200	0	0.634957	-1.55353	107.591	-213.993	-48.7749	1255.55	-914	200	0
444	6	-42.3593	24.224	-745.592	26361.1	11748.1	-7144.55	315.757	574.644	0	-9.55814	-4.17878	-577.775	55.9832	12782.7	5978.24	322.124	199.903	0	1.14401	1.26061	79.3898	425.168	-1551.15	2178.9	-311	200	0	0.742744	-1.65863	108.529	-181.621	71.5558	1267.87	-914	200	0
444	7	-42.3854	22.9957	-746.798	26471.6	11627.6	-7296.12	315.57	574.553	0	-9.15386	-3.80643	-582.872	-50.7623	13078.5	6030.41	322.438	200.087	0	1.14446	1.29934	78.9779	435.751	-1557.62	2175.16	-311	200	0	0.853363	-1.72133	109.021	-141.953	229.825	1268.87	-914	200	0
444	8	-42.4224	21.7359	-747.623	26575.8	11492.5	-7446.9	315.372	574.453	0	-8.88098	-3.39906	-587.678	-164.982	13357.2	6079.74	322.729	200.281	0	1.14898	1.35675	78.5771	440.694	-1567.73	2175.24	-311	200	0	0.979504	-1.71808	109.032	-97.899	390.35	1256.68	-914	200	0
444	9	-42.4613	20.4642	-748.109	26670.3	11345	-7595.1	315.165	574.35	0	-8.73104	-2.94914	-592.192	-285.786	13620.5	6126.74	323	200.483	0	1.15178	1.42108	78.2428	438.001	-1573.23	2177.93	-311	200	0	1.12097	-1.63137	108.616	-49.5452	518.708	1225.59	-914	200	0
445	0	-42.4808	19.2109	-748.36	26751.9	11187.7	-7740.04	314.95	574.253	0	-8.68277	-2.44752	-596.458	-411.446	13872.1	6173.63	323.257	200.69	0	1.14575	1.48152	78.0192	428.349	-1566.65	2181.91	-311	200	0	1.2657	-1.46949	107.907	11.7325	589.983	1172.71	-914	200	0	-48.5082	17.2891	-1176.05	-514460	557932	32408.1	472.348	438.094	0
445	1	-42.451	18.0107	-748.509	26818.9	11023.1	-7881.91	314.727	574.17	0	-8.70577	-1.88351	-600.563	-540.29	14115.3	6223.15	323.504	200.9	0	1.12492	1.53008	77.9195	414.074	-1545.37	2186.16	-311	200	0	1.3946	-1.26344	107.086	96.7729	592.647	1103.72	-914	200	0
445	2	-42.3446	16.8906	-748.66	26871.7	10852.1	-8021.2	314.495	574.107	0	-8.77048	-1.24223	-604.595	-670.703	14351	6276.52	323.737	201.109	0	1.08716	1.56076	77.9327	397.285	-1513.53	2190.38	-311	200	0	1.4818	-1.04631	106.344	207.738	533.108	1032.35	-914	200	0
445	3	-42.1467	15.8637	-748.852	26911.6	10674.8	-8158.04	314.255	574.063	0	-8.85422	-0.507457	-608.604	-800.623	14576.6	6333.23	323.951	201.316	0	1.03486	1.57	78.0464	379.966	-1480.25	2195.1	-311	200	0	1.50127	-0.83238	105.817	337.493	436.214	973.982	-914	200	0
445	4	-41.8611	14.9296	-749.057	26939.9	10491.8	-8291.98	314.007	574.035	0	-8.94432	0.326579	-612.589	-927.889	14788.2	6392.79	324.14	201.515	0	0.973839	1.55786	78.2559	364.666	-1455.84	2200.71	-311	200	0	1.43971	-0.614167	105.551	475.625	334.539	939.574	-914	200	0
445	5	-41.5091	14.0774	-749.208	26958.7	10305.3	-8422.29	313.755	574.017	0	-9.03976	1.2483	-616.5	-1051.02	14981.5	6455.5	324.301	201.705	0	0.911923	1.52757	78.5545	353.983	-1447.35	2206.48	-311	200	0	1.30407	-0.381511	105.503	613.128	255.801	933.053	-914	200	0
445	6	-41.1224	13.2897	-749.224	26970.4	10117.7	-8548.23	313.504	574.002	0	-9.14743	2.235	-620.258	-1169.9	15152.6	6521.91	324.43	201.886	0	0.856525	1.48552	78.9249	349.944	-1455.09	2210.78	-311	200	0	1.1266	-0.137475	105.59	745.382	216.492	951.62	-914	200	0
445	7	-40.7332	12.5473	-749.037	26977.6	9930.75	-8668.92	313.258	573.984	0	-9.27647	3.26314	-623.775	-1285.89	15299.3	6592.25	324.527	202.061	0	0.811821	1.44054	79.3416	353.525	-1473.2	2212.11	-311	200	0	0.964465	0.104001	105.781	868.51	218.921	988.53	-914	200	0
445	8	-40.3654	11.8326	-748.612	26982.3	9744.9	-8783.11	313.017	573.957	0	-9.43539	4.31366	-626.977	-1400.71	15422.1	6666.49	324.598	202.234	0	0.778729	1.40074	79.7756	363.392	-1494.14	2210.06	-311	200	0	0.87599	0.324254	106.121	971.578	253.775	1036.45	-914	200	0
445	9	-40.0286	11.1352	-747.968	26985	9560.17	-8889.36	312.782	573.922	0	-9.62777	5.37427	-629.821	-1515.06	15523.3	6744.32	324.647	202.406	0	0.758173	1.37131	80.2013	375.108	-1512.85	2205.71	-311	200	0	0.881176	0.504637	106.649	1038.95	309.691	1087.91	-914	200	0
446	0	-39.7151	10.4563	-747.191	26985.4	9377.94	-8986.71	312.551	573.884	0	-9.84643	6.44023	-632.306	-1628.07	15604.2	6825.15	324.678	202.575	0	0.752829	1.35522	80.6077	382.989	-1527.32	2201.13	-311	200	0	0.948899	0.638472	107.312	1060.45	380.589	1133.85	-914	200	0	-46.9091	20.3712	-1197.72	-518333	563541	31360.4	468.549	433.524	0
446	1	-39.4036	9.80798	-746.403	26982.5	9202.59	-9075.3	312.329	573.85	0	-10.0752	7.5101	-634.467	-1737.68	15664.3	6908.1	324.689	202.739	0	0.764933	1.35539	81.0028	383.554	-1536.62	2198.8	-311	200	0	1.02762	0.734337	107.945	1034.29	463.126	1164.38	-914	200	0
446	2	-39.0728	9.2048	-745.707	26976.1	9040.7	-9156.22	312.124	573.825	0	-10.2996	8.57823	-636.34	-1841.41	15700.5	6992.26	324.673	202.894	0	0.793765	1.37536	81.4055	377.006	-1538.93	2200.96	-311	200	0	1.07786	0.796733	108.354	963.511	550.418	1173.38	-914	200	0
446	3	-38.7123	8.65481	-745.164	26966.8	8897.71	-9231.2	311.941	573.811	0	-10.5154	9.63093	-637.948	-1937.25	15709.8	7076.9	324.625	203.037	0	0.836026	1.41667	81.8313	366.128	-1532.49	2208.75	-311	200	0	1.0752	0.8137	108.442	855.536	632.576	1162.32	-914	200	0
446	4	-38.3231	8.15479	-744.805	26956.6	8775.34	-9302.12	311.782	573.807	0	-10.7289	10.6477	-639.301	-2024.07	15690.9	7161.13	324.544	203.166	0	0.887786	1.47568	82.2826	354.542	-1518.66	2221.47	-311	200	0	1.00659	0.773127	108.243	724.599	703.282	1137.95	-914	200	0
446	5	-37.9116	7.69316	-744.648	26948.5	8672.64	-9370.29	311.647	573.81	0	-10.9533	11.6051	-640.41	-2101.95	15645.8	7243.37	324.431	203.282	0	0.945072	1.54286	82.7456	344.608	-1502.23	2236.72	-311	200	0	0.876644	0.686127	107.898	593.497	763.863	1107.01	-914	200	0
446	6	-37.4833	7.257	-744.704	26945.7	8589.14	-9436.11	311.534	573.817	0	-11.2035	12.4841	-641.283	-2171.68	15578.9	7321.96	324.293	203.386	0	1.00225	1.60505	83.1906	335.641	-1488.63	2251.18	-311	200	0	0.706116	0.590943	107.612	491.142	820.027	1073.93	-914	200	0
446	7	-37.0402	6.83664	-744.981	26951	8526.7	-9499.69	311.446	573.823	0	-11.4942	13.2768	-641.931	-2233.88	15494.6	7396.31	324.138	203.48	0	1.0509	1.65019	83.5798	324.684	-1481.68	2261.63	-311	200	0	0.519591	0.53179	107.57	441.791	874.101	1041.15	-914	200	0
446	8	-36.5779	6.42536	-745.497	26966.6	8488.48	-9561.71	311.386	573.827	0	-11.8398	13.9852	-642.37	-2289.25	15395.7	7466.82	323.967	203.564	0	1.08246	1.67333	83.8836	309.326	-1482.96	2265.67	-311	200	0	0.341966	0.533295	107.837	450.317	922.031	1008.87	-914	200	0
446	9	-36.0866	6.01895	-746.274	26993.7	8477.25	-9623.39	311.359	573.829	0	-12.2538	14.6198	-642.621	-2338.92	15283.8	7534.38	323.784	203.64	0	1.09302	1.67914	84.0868	289.773	-1491.48	2262.1	-311	200	0	0.202309	0.594252	108.346	497.182	958.195	975.587	-914	200	0
447	0	-35.5507	5.61721	-747.347	27032.4	8494.69	-9685.4	311.366	573.829	0	-12.7393	15.1979	-642.721	-2383.96	15160.5	7600.2	323.588	203.709	0	1.08567	1.67649	84.1812	269.118	-1503.94	2251.31	-311	200	0	0.124518	0.694958	108.942	551.622	979.369	940.442	-914	200	0	-46.3399	23.4615	-1207.59	-525174	571411	28522.6	471.308	435.729	0
447	1	-34.9524	5.2237	-748.766	27082.6	8541.71	-9747.21	311.408	573.83	0	-13.2806	15.7393	-642.734	-2425.01	15027	7665.37	323.38	203.773	0	1.06857	1.67072	84.1611	252.342	-1516.3	2235.24	-311	200	0	0.107491	0.804314	109.457	593.867	984.24	905.328	-914	200	0
447	2	-34.2782	4.84183	-750.571	27144.3	8618.92	-9807.96	311.483	573.835	0	-13.8492	16.2569	-642.721	-2462.03	14884.5	7730.13	323.159	203.831	0	1.04997	1.66337	84.0338	244.209	-1525.62	2216.5	-311	200	0	0.11911	0.892396	109.796	625.042	973.469	873.331	-914	200	0
447	3	-33.5236	4.47008	-752.762	27217.9	8726.35	-9867.41	311.592	573.843	0	-14.4161	16.7518	-642.719	-2493.88	14734	7793.63	322.925	203.88	0	1.03488	1.65709	83.8221	246.639	-1530.88	2197.97	-311	200	0	0.114283	0.949331	109.982	657.341	950.144	846.098	-914	200	0
447	4	-32.6925	4.09844	-755.284	27304.1	8863.45	-9926.13	311.735	573.849	0	-14.9605	17.2165	-642.743	-2518.52	14577.7	7854.25	322.68	203.918	0	1.02463	1.65598	83.5495	257.601	-1532.63	2182.48	-311	200	0	0.0585629	0.987473	110.119	699	920.075	825.179	-914	200	0
447	5	-31.7952	3.70729	-758.036	27403.9	9030.11	-9985.33	311.913	573.849	0	-15.4736	17.6415	-642.799	-2534.58	14419.1	7910.13	322.432	203.943	0	1.01728	1.66089	83.2232	273.266	-1531.77	2171.84	-311	200	0	-0.0656608	1.01836	110.309	747.608	895.412	815.082	-914	200	0
447	6	-30.8453	3.27173	-760.903	27517	9226.69	-10046.2	312.126	573.836	0	-15.9575	18.0182	-642.884	-2542.28	14263.8	7960.02	322.187	203.954	0	1.01011	1.66813	82.8332	291.605	-1529.05	2166.29	-311	200	0	-0.267156	1.03256	110.564	792.596	894.855	821.198	-914	200	0
447	7	-29.8548	2.77047	-763.786	27641.6	9453.28	-10109.1	312.377	573.81	0	-16.4177	18.341	-642.993	-2543.4	14118	8003.91	321.957	203.956	0	1.00408	1.67367	82.3729	313.113	-1525.29	2165.09	-311	200	0	-0.546379	1.00509	110.81	819.785	932.7	844.315	-914	200	0
447	8	-28.831	2.19374	-766.627	27774.6	9709.29	-10173.5	312.665	573.77	0	-16.8551	18.6082	-643.123	-2540.65	13986.1	8042.94	321.747	203.951	0	1.00435	1.67638	81.8576	337.964	-1521.25	2167.33	-311	200	0	-0.883204	0.915928	110.964	814.39	1007.66	879.742	-914	200	0
447	9	-27.775	1.54686	-769.43	27913.6	9993.2	-10238.9	312.988	573.722	0	-17.2606	18.8249	-643.294	-2536.43	13869.3	8079.09	321.56	203.943	0	1.01566	1.67681	81.3223	363.549	-1516.97	2172.17	-311	200	0	-1.23314	0.76346	110.976	767.836	1103.99	921.591	-914	200	0
448	0	-26.6811	0.849507	-772.259	28057.5	10301.2	-10306.2	313.339	573.668	0	-17.6142	19.0064	-643.559	-2531.93	13766.3	8114.41	321.391	203.934	0	1.03863	1.67574	80.8102	384.848	-1511.83	2178.75	-311	200	0	-1.54127	0.561549	110.852	684.839	1200.89	966.291	-914	200	0	-38.3824	19.9236	-1240.4	-542264	582487	21248	468.079	437.844	0
448	1	-25.5408	0.129083	-775.193	28206.5	10626	-10376.4	313.708	573.614	0	-17.8885	19.1752	-643.993	-2527.59	13676.1	8150.03	321.236	203.925	0	1.06904	1.67476	80.366	396.921	-1505.23	2186.34	-311	200	0	-1.7532	0.329976	110.681	579.842	1281.04	1012.46	-914	200	0
448	2	-24.3532	-0.592394	-778.273	28360.7	10957.9	-10450.4	314.08	573.56	0	-18.0593	19.3526	-644.641	-2523.53	13597.6	8185.69	321.093	203.915	0	1.09752	1.67671	80.0293	397.389	-1496.83	2194.44	-311	200	0	-1.82092	0.0932692	110.592	468.255	1332.67	1058.59	-914	200	0
448	3	-23.132	-1.30896	-781.468	28518.9	11288.5	-10528.1	314.445	573.506	0	-18.1154	19.5532	-645.484	-2519.16	13529.7	8219.99	320.96	203.903	0	1.11136	1.68495	79.8218	386.997	-1486.91	2202.46	-311	200	0	-1.72221	-0.11445	110.634	364.121	1344.48	1101.28	-914	200	0
448	4	-21.9056	-2.02908	-784.689	28678.7	11611.6	-10608.9	314.798	573.452	0	-18.0626	19.7812	-646.461	-2513.32	13470.4	8251.22	320.837	203.888	0	1.10053	1.70168	79.7366	368.721	-1477.1	2209.24	-311	200	0	-1.47515	-0.256505	110.732	282.198	1303.22	1136.62	-914	200	0
448	5	-20.7097	-2.76478	-787.833	28837.6	11921.6	-10691.9	315.132	573.396	0	-17.9186	20.0292	-647.5	-2505.31	13418.6	8278.73	320.724	203.869	0	1.06312	1.72562	79.7364	346.671	-1470.08	2213.35	-311	200	0	-1.1214	-0.313108	110.745	237.038	1201.27	1163.91	-914	200	0
448	6	-19.5788	-3.52211	-790.82	28993.2	12212.7	-10776.5	315.443	573.338	0	-17.7059	20.2838	-648.543	-2495.57	13374.8	8303.45	320.623	203.848	0	1.00445	1.75151	79.7603	324.879	-1467.88	2214.15	-311	200	0	-0.702805	-0.291245	110.552	236.825	1046.34	1186.83	-914	200	0
448	7	-18.5417	-4.29881	-793.607	29143.2	12479.7	-10862.6	315.725	573.278	0	-17.4468	20.5322	-649.544	-2485.73	13340.9	8327	320.539	203.827	0	0.932048	1.77208	79.7424	306.371	-1470.71	2212.63	-311	200	0	-0.259399	-0.218003	110.081	276.834	862.612	1211.03	-914	200	0
448	8	-17.6218	-5.08606	-796.171	29285.7	12719.3	-10950.2	315.976	573.217	0	-17.1613	20.7639	-650.469	-2477.67	13318.2	8350.87	320.475	203.809	0	0.853822	1.7795	79.643	292.879	-1477.94	2210.85	-311	200	0	0.165227	-0.130335	109.315	340.441	684.118	1241.13	-914	200	0
448	9	-16.835	-5.86914	-798.512	29418.8	12929.3	-11039	316.192	573.158	0	-16.8609	20.974	-651.313	-2471.9	13306.6	8375.93	320.43	203.795	0	0.779031	1.7673	79.4672	284.732	-1489.18	2210.8	-311	200	0	0.530333	-0.0648886	108.341	408.15	544.542	1277.78	-914	200	0
449	0	-16.1869	-6.62737	-800.659	29541.1	13107.8	-11128.7	316.371	573.104	0	-16.5447	21.1669	-652.122	-2467.47	13304.8	8402.61	320.402	203.784	0	0.715814	1.73379	79.2475	280.86	-1503.72	2213.78	-311	200	0	0.807677	-0.0465153	107.389	466.818	466.955	1314.93	-914	200	0	-29.7733	13.9479	-1275.58	-557000	590866	16428.4	462.062	437.135	0
449	1	-15.6779	-7.33926	-802.645	29650.4	13251.8	-11219.7	316.51	573.059	0	-16.2026	21.3529	-652.966	-2463.38	13312.1	8431.47	320.387	203.773	0	0.666564	1.68314	79.0138	278.895	-1519.44	2220.07	-311	200	0	0.979195	-0.083051	106.74	513.083	458.305	1341.23	-914	200	0
449	2	-15.313	-7.99261	-804.476	29744.1	13358.9	-11312.5	316.606	573.027	0	-15.8248	21.5404	-653.906	-2459.25	13330	8462.81	320.385	203.761	0	0.628705	1.62256	78.7873	275.927	-1532.87	2228.64	-311	200	0	1.03258	-0.166765	106.554	550.585	509.678	1346.78	-914	200	0
449	3	-15.1064	-8.58978	-806.096	29818.9	13428.7	-11408	316.659	573.008	0	-15.4071	21.7298	-654.969	-2454.82	13362.5	8496.18	320.402	203.748	0	0.601788	1.55988	78.5863	270.45	-1541.2	2237.12	-311	200	0	0.970073	-0.278362	106.816	583.26	603.873	1329.74	-914	200	0
449	4	-15.079	-9.14357	-807.417	29872.5	13462.2	-11507	316.673	573.002	0	-14.9499	21.9126	-656.16	-2449.48	13413.3	8530.79	320.442	203.733	0	0.59158	1.50256	78.4234	263.78	-1544.33	2242.76	-311	200	0	0.816078	-0.39865	107.382	610.521	728.356	1296.9	-914	200	0
449	5	-15.2518	-9.67002	-808.348	29903.7	13460.9	-11610.4	316.652	573.006	0	-14.4583	22.0744	-657.464	-2441.9	13483.5	8566.51	320.508	203.714	0	0.605504	1.45655	78.305	258.792	-1544.43	2243.51	-311	200	0	0.607663	-0.520797	108.04	629.891	877.913	1257.93	-914	200	0
449	6	-15.6397	-10.1843	-808.84	29913.3	13427.2	-11718.8	316.6	573.017	0	-13.9418	22.2001	-658.859	-2430.64	13571.7	8604.38	320.599	203.689	0	0.647479	1.42565	78.2372	257.518	-1543.27	2238.53	-311	200	0	0.382539	-0.645948	108.574	642.664	1042.67	1218.23	-914	200	0
449	7	-16.245	-10.699	-808.892	29902.9	13363.9	-11832.5	316.521	573.032	0	-13.4118	22.2807	-660.327	-2415.46	13674.8	8645.83	320.709	203.658	0	0.718488	1.41224	78.2228	260.766	-1541.03	2228.03	-311	200	0	0.176509	-0.768714	108.854	653.933	1202.08	1177.62	-914	200	0
449	8	-17.0554	-11.2188	-808.535	29874.9	13272.8	-11951.6	316.416	573.051	0	-12.8734	22.3167	-661.871	-2397.27	13789.4	8691.34	320.834	203.622	0	0.816745	1.41729	78.2567	269.306	-1537	2212.94	-311	200	0	0.019287	-0.871136	108.89	666.88	1334.05	1134.39	-914	200	0
449	9	-18.0442	-11.7317	-807.833	29832	13154.1	-12075.8	316.283	573.072	0	-12.3215	22.3183	-663.525	-2376.87	13912.6	8739.97	320.968	203.582	0	0.93492	1.43886	78.3278	283.912	-1530.31	2194.91	-311	200	0	-0.0764667	-0.92588	108.787	678.121	1426.18	1087.45	-914	200	0
450	0	-19.1711	-12.206	-806.892	29777.3	13007.5	-12204	316.12	573.096	0	-11.743	22.3029	-665.358	-2354.19	14042.3	8789.87	321.105	203.538	0	1.0603	1.47201	78.4182	304.099	-1520.37	2176.09	-311	200	0	-0.117524	-0.900106	108.686	679.834	1480.9	1036.47	-914	200	0	-32.3861	11.4723	-1286.47	-557226	598131	17679.1	463.677	433.483	0
450	1	-20.3904	-12.6051	-805.837	29713.4	12833.9	-12334.8	315.926	573.127	0	-11.1217	22.29	-667.442	-2328.83	14177.2	8839.27	321.241	203.489	0	1.17845	1.51055	78.5038	327.383	-1506.56	2158.56	-311	200	0	-0.116919	-0.759684	108.721	665.993	1512.37	983.858	-914	200	0
450	2	-21.6662	-12.906	-804.754	29641.8	12635.7	-12467	315.701	573.167	0	-10.4476	22.2929	-669.793	-2300.94	14316.1	8887.15	321.374	203.435	0	1.27595	1.54837	78.5705	350.205	-1488	2143.58	-311	200	0	-0.0844992	-0.478714	108.982	634.49	1534.4	936.166	-914	200	0
450	3	-22.9808	-13.1073	-803.651	29562.8	12416	-12600	315.449	573.214	0	-9.72321	22.3109	-672.351	-2271.76	14458.5	8933.06	321.504	203.379	0	1.34171	1.57995	78.6281	369.646	-1464.67	2131.64	-311	200	0	-0.0277943	-0.0556097	109.493	586.754	1549.96	901.104	-914	200	0
450	4	-24.3325	-13.2242	-802.481	29476.4	12177.4	-12733	315.175	573.268	0	-8.96252	22.3298	-675.007	-2242.76	14605.1	8976.37	321.637	203.323	0	1.36836	1.60095	78.6962	384.072	-1438.73	2122.93	-311	200	0	0.0523879	0.47238	110.225	530.054	1553.49	882.535	-914	200	0
450	5	-25.729	-13.2795	-801.173	29382.5	11922.6	-12864.9	314.881	573.326	0	-8.18597	22.3276	-677.647	-2214.2	14756.8	9016.37	321.777	203.268	0	1.35391	1.60893	78.7819	392.873	-1414.43	2117.63	-311	200	0	0.161926	1.03176	111.134	476.975	1539.36	878.746	-914	200	0
450	6	-27.1792	-13.2989	-799.663	29281.5	11654.1	-12994.1	314.574	573.383	0	-7.4174	22.282	-680.17	-2185.43	14913.4	9052.94	321.926	203.213	0	1.30195	1.60432	78.8766	396.51	-1396.44	2116.12	-311	200	0	0.297033	1.53719	112.16	441.101	1505.4	884.77	-914	200	0
450	7	-28.6877	-13.309	-797.903	29173.4	11375.2	-13118.9	314.256	573.437	0	-6.68165	22.1764	-682.477	-2156.56	15073.7	9086.37	322.087	203.16	0	1.22069	1.59132	78.972	396.377	-1387.72	2118.9	-311	200	0	0.440843	1.92219	113.211	433.816	1449.56	895.722	-914	200	0
450	8	-30.2513	-13.3325	-795.876	29058.3	11089.6	-13237.7	313.934	573.489	0	-6.00015	22.0031	-684.484	-2128.9	15236.7	9116.48	322.26	203.11	0	1.12201	1.57647	79.077	394.017	-1388.45	2125.99	-311	200	0	0.582041	2.15593	114.163	459.507	1367.63	909.855	-914	200	0
450	9	-31.8542	-13.3784	-793.617	28936	10801.5	-13350.2	313.611	573.539	0	-5.38404	21.7631	-686.143	-2103.51	15400.2	9142.87	322.445	203.066	0	1.01978	1.56491	79.2095	390.584	-1396.85	2136.37	-311	200	0	0.716698	2.2382	114.898	511.469	1256.64	929.46	-914	200	0
451	0	-33.465	-13.4361	-791.218	28808.2	10514.4	-13457.5	313.289	573.59	0	-4.82905	21.4684	-687.482	-2079.77	15558.4	9165.98	322.631	203.025	0	0.926691	1.55727	79.3742	386.892	-1411.47	2148.2	-311	200	0	0.828245	2.18033	115.336	574.817	1114.97	957.277	-914	200	0	-41.0691	9.06373	-1283.02	-549486	596246	23712.9	463.131	428.527	0
451	1	-35.0432	-13.481	-788.796	28678	10230.2	-13562.1	312.969	573.643	0	-4.31981	21.1393	-688.593	-2055.72	15705.1	9187.15	322.808	202.985	0	0.851781	1.55074	79.5596	383.553	-1433.18	2159.69	-311	200	0	0.883316	1.99268	115.434	632.08	938.884	992.825	-914	200	0
451	2	-36.5517	-13.4891	-786.456	28549.5	9950.31	-13665.6	312.652	573.699	0	-3.84203	20.7973	-689.592	-2029.49	15837.5	9207.94	322.967	202.943	0	0.799601	1.54396	79.7465	380.975	-1465.15	2169.88	-311	200	0	0.851079	1.69424	115.175	668.534	728.774	1034.24	-914	200	0
451	3	-37.9659	-13.4491	-784.255	28425.7	9676.32	-13768.9	312.338	573.755	0	-3.39129	20.4556	-690.57	-2000	15958.1	9229.67	323.109	202.896	0	0.769601	1.53931	79.9118	379.328	-1509.81	2178.6	-311	200	0	0.726134	1.32728	114.567	678.401	500.608	1081.97	-914	200	0
451	4	-39.2745	-13.3648	-782.21	28307.7	9410.99	-13871.4	312.031	573.811	0	-2.97298	20.1166	-691.578	-1966.65	16070.4	9253.26	323.237	202.844	0	0.756311	1.54004	80.0305	378.548	-1564.73	2185.72	-311	200	0	0.542282	0.953642	113.62	664.992	287.023	1138.41	-914	200	0
451	5	-40.4787	-13.2469	-780.3	28195.1	9156.87	-13972.7	311.735	573.866	0	-2.59651	19.7767	-692.629	-1928.83	16176.4	9278.76	323.355	202.785	0	0.752416	1.54675	80.0858	378.118	-1622.41	2190.48	-311	200	0	0.360875	0.638126	112.353	633.099	128.056	1204.42	-914	200	0
451	6	-41.5906	-13.1053	-778.493	28086.7	8916.01	-14071.8	311.453	573.922	0	-2.26875	19.4321	-693.701	-1885.61	16276.6	9305.04	323.463	202.718	0	0.752875	1.55702	80.0832	376.638	-1675.05	2191.72	-311	200	0	0.231467	0.424684	110.832	584.837	58.7691	1276.76	-914	200	0
451	7	-42.6295	-12.9515	-776.742	27979.7	8689.86	-14167.5	311.188	573.978	0	-1.99256	19.0792	-694.762	-1836.02	16370.6	9330.05	323.563	202.643	0	0.756416	1.56747	80.0531	372.227	-1718.66	2188.93	-311	200	0	0.165775	0.315291	109.201	521.987	95.3971	1347.37	-914	200	0
451	8	-43.6136	-12.7985	-775.006	27870.7	8478.32	-14258.8	310.94	574.038	0	-1.7686	18.7148	-695.783	-1780.18	16455.5	9351.66	323.65	202.559	0	0.764623	1.57661	80.0411	364.443	-1752.22	2182.86	-311	200	0	0.154627	0.276107	107.632	447.685	225.018	1403.97	-914	200	0
451	9	-44.5518	-12.6531	-773.272	27757.9	8280	-14345.2	310.708	574.103	0	-1.59404	18.3413	-696.76	-1719.91	16527.9	9367.93	323.721	202.468	0	0.780986	1.58575	80.0947	355.839	-1774.52	2174.98	-311	200	0	0.194315	0.264773	106.265	365.849	408.789	1433.52	-914	200	0
452	0	-45.4375	-12.5078	-771.571	27642.1	8093.07	-14426.3	310.489	574.174	0	-1.45977	17.9701	-697.72	-1657.76	16586.1	9377.25	323.772	202.376	0	0.810023	1.59703	80.2495	350.686	-1783.34	2166.54	-311	200	0	0.286056	0.247976	105.187	280.342	599.797	1427.61	-914	200	0	-48.2054	6.0578	-1278.61	-543104	589115	28461.4	458.89	424.937	0
452	1	-46.2523	-12.3455	-769.967	27525.7	7916.29	-14501.6	310.281	574.251	0	-1.35257	17.6137	-698.698	-1595.68	16631.4	9379.11	323.803	202.284	0	0.855018	1.60968	80.5153	351.515	-1777.52	2158.4	-311	200	0	0.419138	0.201302	104.424	196.095	762.759	1385.41	-914	200	0
452	2	-46.9775	-12.1554	-768.514	27411	7750.76	-14570.1	310.085	574.332	0	-1.26273	17.2751	-699.709	-1534.95	16665.8	9374.62	323.818	202.194	0	0.915308	1.61841	80.8697	357.051	-1759.08	2151.2	-311	200	0	0.558937	0.103839	103.971	122.353	881.654	1314.56	-914	200	0
452	3	-47.605	-11.9433	-767.23	27300	7600.84	-14631.2	309.907	574.418	0	-1.19125	16.9501	-700.725	-1477.1	16690.1	9365.39	323.818	202.108	0	0.985615	1.61645	81.2683	363.621	-1732.68	2145.42	-311	200	0	0.653401	-0.0607515	103.848	71.2371	954.852	1230.76	-914	200	0
452	4	-48.1386	-11.7303	-766.092	27194.8	7471.77	-14684.9	309.753	574.502	0	-1.1512	16.6335	-701.681	-1424.31	16704.8	9352.43	323.807	202.03	0	1.0566	1.6006	81.6682	367.766	-1702.88	2141.08	-311	200	0	0.658763	-0.296191	104.111	49.6977	986.44	1152.96	-914	200	0
452	5	-48.5904	-11.5436	-765.048	27097.9	7366.79	-14732.4	309.629	574.58	0	-1.16255	16.3172	-702.487	-1378.13	16711.4	9336.22	323.789	201.962	0	1.11555	1.57323	82.0449	367.302	-1672.15	2137.92	-311	200	0	0.562893	-0.588993	104.824	54.0371	979.771	1095.84	-914	200	0
452	6	-48.9742	-11.4068	-764.042	27011.7	7287.2	-14774.8	309.538	574.646	0	-1.24493	15.9887	-703.058	-1337.91	16712	9316.81	323.77	201.903	0	1.14953	1.54109	82.3869	361.568	-1641.29	2135.9	-311	200	0	0.389452	-0.912356	106.003	72.7482	934.693	1065.66	-914	200	0
452	7	-49.3008	-11.3348	-763.042	26937.8	7233.87	-14813.2	309.48	574.697	0	-1.4126	15.6325	-703.332	-1301.02	16706.7	9293.67	323.754	201.85	0	1.15022	1.51305	82.6798	352.229	-1610.6	2135.47	-311	200	0	0.185467	-1.23138	107.556	93.4335	847.191	1061.37	-914	200	0
452	8	-49.5755	-11.332	-762.046	26876.8	7207.89	-14849.3	309.459	574.731	0	-1.67126	15.2349	-703.278	-1264.68	16694.2	9266.34	323.738	201.798	0	1.11654	1.49723	82.9065	343.555	-1580.64	2137.2	-311	200	0	0.0027159	-1.50425	109.246	107.905	713.225	1078.01	-914	200	0
452	9	-49.7926	-11.3919	-761.092	26828.4	7209.83	-14884.3	309.473	574.75	0	-2.0148	14.7888	-702.915	-1226.99	16672.8	9235	323.719	201.746	0	1.05481	1.49862	83.0562	340.297	-1552.55	2141.28	-311	200	0	-0.116015	-1.68692	110.776	113.317	537.798	1109.69	-914	200	0
453	0	-49.9307	-11.4971	-760.254	26791.1	7238.96	-14918.3	309.522	574.76	0	-2.42447	14.2975	-702.323	-1186.74	16640.8	9200.46	323.694	201.69	0	0.976959	1.51897	83.1194	344.42	-1527.55	2147.71	-311	200	0	-0.143539	-1.74792	111.935	110.489	340.455	1151.46	-914	200	0	-52.255	0.912681	-1266.44	-538769	590280	27573.8	464.081	425.409	0
453	1	-49.9599	-11.626	-759.632	26763.5	7293.3	-14951.2	309.601	574.768	0	-2.87396	13.774	-701.617	-1143.07	16596.9	9163.78	323.655	201.629	0	0.896092	1.55775	83.0833	354.339	-1505.36	2156.39	-311	200	0	-0.072969	-1.68244	112.671	102.047	150.094	1199.96	-914	200	0
453	2	-49.8593	-11.7626	-759.297	26744.7	7369.64	-14982.5	309.706	574.777	0	-3.33816	13.2329	-700.892	-1095.01	16539	9126.09	323.597	201.562	0	0.822437	1.61133	82.9448	366.9	-1483.34	2166.65	-311	200	0	0.0780065	-1.51244	113.033	90.3108	-7.83084	1252.5	-914	200	0
453	3	-49.6243	-11.9027	-759.264	26734.7	7463.77	-15011.8	309.83	574.789	0	-3.79957	12.6852	-700.197	-1041.36	16464.9	9088.27	323.515	201.487	0	0.762735	1.67127	82.7207	378.648	-1458.23	2177.02	-311	200	0	0.266716	-1.27612	113.107	75.0692	-121.063	1305.94	-914	200	0
453	4	-49.2642	-12.0519	-759.495	26733.7	7571.92	-15038.3	309.97	574.801	0	-4.2506	12.1413	-699.537	-981.734	16372.9	9050.92	323.405	201.403	0	0.720963	1.72551	82.4454	385.6	-1428.89	2185.6	-311	200	0	0.435201	-1.01358	112.987	54.3482	-187.353	1355.67	-914	200	0
453	5	-48.7969	-12.222	-759.913	26741.8	7691.61	-15061.3	310.122	574.809	0	-4.69403	11.6117	-698.89	-917.53	16263.5	9014.21	323.271	201.313	0	0.698125	1.76401	82.1598	384.089	-1396.88	2190.95	-311	200	0	0.531139	-0.75587	112.737	26.5918	-203.94	1394.66	-914	200	0
453	6	-48.2459	-12.4279	-760.415	26758.4	7821.21	-15080.1	310.285	574.811	0	-5.14102	11.1032	-698.225	-851.454	16137.8	8977.64	323.113	201.219	0	0.691878	1.78323	81.8972	372.761	-1366.05	2192.61	-311	200	0	0.529639	-0.527116	112.346	-8.18049	-164.256	1414.34	-914	200	0
453	7	-47.6337	-12.6833	-760.897	26781.6	7959.92	-15094.8	310.461	574.803	0	-5.60511	10.619	-697.523	-786.339	15996.2	8939.67	322.933	201.127	0	0.696604	1.78448	81.6707	353.178	-1342.09	2190.91	-311	200	0	0.441917	-0.347017	111.787	-45.4608	-65.5871	1408.39	-914	200	0
453	8	-46.9749	-12.9943	-761.285	26809.7	8108.33	-15105.4	310.651	574.784	0	-6.09513	10.1584	-696.773	-724.08	15839	8898.38	322.732	201.039	0	0.705383	1.77017	81.4725	328.811	-1330.66	2186.44	-311	200	0	0.301082	-0.218316	111.121	-73.4784	83.31	1376.01	-914	200	0
453	9	-46.2713	-13.3538	-761.564	26840.7	8268.25	-15112.1	310.857	574.756	0	-6.61083	9.71912	-695.973	-664.889	15666.5	8852.44	322.51	200.955	0	0.714454	1.74252	81.2857	304.051	-1334.36	2179.68	-311	200	0	0.137882	-0.116844	110.488	-77.2534	265.169	1322.3	-914	200	0
454	0	-45.5132	-13.7401	-761.779	26873.5	8441.3	-15115.2	311.081	574.723	0	-7.14248	9.30109	-695.137	-607.281	15480.9	8801.58	322.27	200.874	0	0.725539	1.70336	81.1003	283.274	-1351.66	2171.2	-311	200	0	-0.0240859	-0.00171269	110.008	-47.6619	460.211	1256.03	-914	200	0	-50.0575	-6.16124	-1261.35	-538421	588694	21425.5	464.777	426.578	0
454	1	-44.6883	-14.1238	-762.003	26907.6	8627.44	-15115.6	311.322	574.688	0	-7.67713	8.9081	-694.283	-549.114	15286	8746.51	322.017	200.791	0	0.742702	1.65359	80.9189	269.304	-1379.55	2162.12	-311	200	0	-0.15792	0.159979	109.743	12.9573	644.958	1186.56	-914	200	0
454	2	-43.7929	-14.4823	-762.293	26943.4	8824.67	-15115.3	311.576	574.655	0	-8.20875	8.54399	-693.424	-488.922	15086.9	8688.66	321.757	200.705	0	0.767806	1.59418	80.7482	262.379	-1416.44	2154.11	-311	200	0	-0.233535	0.366509	109.675	91.5257	793.223	1121.11	-914	200	0
454	3	-42.8383	-14.8072	-762.656	26981.7	9029.23	-15116.6	311.839	574.622	0	-8.7417	8.21005	-692.559	-426.594	14889.7	8629.59	321.5	200.616	0	0.798893	1.52876	80.5914	260.961	-1461.85	2148.8	-311	200	0	-0.228261	0.575297	109.683	170.262	889.439	1064.64	-914	200	0
454	4	-41.8462	-15.1019	-763.061	27022.7	9236.95	-15121	312.105	574.586	0	-9.28405	7.90244	-691.675	-363.22	14698.9	8570.55	321.251	200.525	0	0.831181	1.46397	80.4519	263.49	-1513.39	2146.83	-311	200	0	-0.138586	0.727813	109.627	235.411	941.841	1020.88	-914	200	0
454	5	-40.8415	-15.3757	-763.462	27066.7	9445.31	-15128.6	312.372	574.548	0	-9.83965	7.61013	-690.762	-300.234	14515.7	8512.48	321.014	200.435	0	0.859237	1.40711	80.3347	269.017	-1564.29	2147.69	-311	200	0	0.0171021	0.779401	109.453	281.141	975.723	992.001	-914	200	0
454	6	-39.8495	-15.6402	-763.816	27113.3	9653.61	-15138.6	312.639	574.503	0	-10.4076	7.31859	-689.822	-238.951	14338.6	8455.51	320.786	200.346	0	0.878579	1.36445	80.2411	276.364	-1605.05	2150.17	-311	200	0	0.214083	0.709602	109.188	308.057	1011.12	977.439	-914	200	0
454	7	-38.892	-15.9048	-764.082	27162.5	9861.35	-15150.1	312.906	574.451	0	-10.9875	7.01612	-688.867	-181.016	14165.8	8399.07	320.564	200.263	0	0.884869	1.34111	80.1654	283.468	-1628.52	2153.05	-311	200	0	0.435251	0.519735	108.898	324.793	1048.68	972.969	-914	200	0
454	8	-37.9827	-16.1723	-764.243	27213.3	10066.6	-15161.6	313.172	574.392	0	-11.5801	6.69627	-687.912	-128.087	13997.5	8342.51	320.348	200.186	0	0.872069	1.33921	80.0978	288.023	-1633.66	2155.49	-311	200	0	0.666325	0.230091	108.693	349.616	1073.41	972.918	-914	200	0
454	9	-37.1254	-16.4361	-764.317	27264.8	10265.4	-15171.7	313.431	574.328	0	-12.1807	6.35911	-686.973	-80.6896	13835.4	8285.05	320.14	200.117	0	0.834015	1.35504	80.0329	288.513	-1624.43	2156.92	-311	200	0	0.889614	-0.120182	108.715	400.999	1067.65	976.222	-914	200	0
455	0	-36.3163	-16.681	-764.351	27315.9	10453.7	-15178.8	313.677	574.263	0	-12.7733	6.01289	-686.077	-38.1646	13681.1	8225.78	319.941	200.056	0	0.769724	1.3801	79.9751	284.392	-1606.4	2156.59	-311	200	0	1.08635	-0.474554	109.056	483.059	1021.93	988.706	-914	200	0	-46.5634	-11.4824	-1257.85	-537091	584944	15161.4	463.194	426.512	0
455	1	-35.5492	-16.8888	-764.403	27366.4	10629.6	-15182.2	313.906	574.199	0	-13.3357	5.67079	-685.263	0.623115	13536.4	8164.26	319.754	199.999	0	0.686868	1.40679	79.9347	275.862	-1585.16	2153.6	-311	200	0	1.23895	-0.771188	109.685	582.475	937.484	1016.92	-914	200	0
455	2	-34.8238	-17.0475	-764.5	27416.1	10793.3	-15182.2	314.118	574.139	0	-13.85	5.34468	-684.563	36.7936	13402.6	8100.89	319.578	199.946	0	0.600631	1.43259	79.9178	264.212	-1565.63	2147.26	-311	200	0	1.33186	-0.965019	110.436	677.133	824.178	1060.48	-914	200	0
455	3	-34.149	-17.1589	-764.621	27464.7	10945.2	-15179.8	314.315	574.081	0	-14.3083	5.04116	-683.973	70.7938	13279.5	8036.59	319.415	199.897	0	0.528932	1.4576	79.9169	252.037	-1550.86	2137.61	-311	200	0	1.35331	-1.04271	111.11	742.953	700.808	1111.35	-914	200	0
455	4	-33.5407	-17.2376	-764.702	27511.3	11085.5	-15176.4	314.497	574.024	0	-14.7103	4.76044	-683.455	102.289	13166.5	7971.73	319.265	199.85	0	0.485572	1.47985	79.9146	242.34	-1541.58	2125.69	-311	200	0	1.30163	-1.01429	111.555	756.946	591.9	1159.97	-914	200	0
455	5	-33.0152	-17.3052	-764.662	27555.2	11214.2	-15172.4	314.666	573.964	0	-15.0588	4.49729	-682.955	131.191	13063.1	7905.65	319.127	199.808	0	0.475316	1.49526	79.8985	236.98	-1537.67	2113.29	-311	200	0	1.19877	-0.894148	111.664	706.375	513.383	1200.29	-914	200	0
455	6	-32.5848	-17.383	-764.419	27595.2	11330.2	-15167.5	314.822	573.9	0	-15.3561	4.24169	-682.436	158.09	12968.9	7837.68	319.004	199.768	0	0.494556	1.50162	79.8609	236.047	-1538.92	2102.12	-311	200	0	1.09469	-0.702569	111.377	601.077	460.395	1229	-914	200	0
455	7	-32.2564	-17.4853	-763.906	27629.8	11432	-15161.7	314.965	573.831	0	-15.6031	3.97917	-681.884	183.407	12883.9	7768.53	318.895	199.731	0	0.535875	1.50123	79.7853	238.495	-1544.24	2092.86	-311	200	0	1.04477	-0.479611	110.719	471.462	415.829	1243.36	-914	200	0
455	8	-32.0316	-17.6177	-763.09	27656.6	11519.8	-15155.7	315.096	573.757	0	-15.7985	3.69501	-681.306	206.775	12810.9	7699.96	318.803	199.697	0	0.592265	1.49874	79.6488	243.046	-1550.85	2085.28	-311	200	0	1.07538	-0.274307	109.815	350.259	369.934	1241.58	-914	200	0
455	9	-31.9019	-17.7737	-761.995	27674.4	11595.4	-15150.9	315.217	573.682	0	-15.9364	3.38246	-680.725	227.466	12754.5	7633.43	318.737	199.666	0	0.658651	1.49715	79.4387	248.813	-1555.5	2079.54	-311	200	0	1.17035	-0.113703	108.832	257.565	324.182	1223.42	-914	200	0
456	0	-31.8434	-17.9335	-760.705	27684.2	11661.6	-15147.9	315.33	573.607	0	-16.0033	3.04859	-680.185	245.297	12717.7	7569.18	318.697	199.639	0	0.730636	1.49622	79.1625	255.38	-1556.63	2076.89	-311	200	0	1.29013	0.0134375	107.921	199.439	279.525	1189.78	-914	200	0	-45.1491	-15.3582	-1244.63	-530426	581278	12388.4	465.221	425.537	0
456	1	-31.823	-18.0706	-759.338	27689.5	11720.3	-15146.4	315.435	573.535	0	-15.982	2.71178	-679.748	260.743	12699.3	7506.31	318.682	199.616	0	0.803017	1.49472	78.8449	262.457	-1555.33	2079.06	-311	200	0	1.40155	0.144367	107.236	172.87	232.985	1142.34	-914	200	0
456	2	-31.8136	-18.1636	-757.99	27693.3	11772	-15144.9	315.531	573.465	0	-15.8619	2.39055	-679.462	273.857	12696.6	7443.38	318.686	199.597	0	0.871612	1.49336	78.524	269.767	-1554.01	2087.3	-311	200	0	1.48841	0.312446	106.933	170.082	186.796	1083.66	-914	200	0
456	3	-31.8043	-18.2063	-756.701	27697.3	11816.3	-15142.2	315.616	573.397	0	-15.6465	2.09311	-679.339	283.592	12707.5	7378.85	318.706	199.583	0	0.935625	1.49501	78.2436	277.167	-1554.82	2101.67	-311	200	0	1.53914	0.524247	107.082	179.766	152.882	1017.25	-914	200	0
456	4	-31.8013	-18.2089	-755.454	27702.1	11853.3	-15137	315.69	573.331	0	-15.3526	1.81495	-679.341	288.372	12729.5	7311.16	318.738	199.576	0	0.995839	1.50313	78.0386	284.413	-1559.5	2120.65	-311	200	0	1.53313	0.759896	107.632	188.105	145.717	947.78	-914	200	0
456	5	-31.8205	-18.1912	-754.195	27708.3	11884.2	-15129.3	315.757	573.261	0	-14.9997	1.54318	-679.396	287.189	12758.5	7239.29	318.779	199.577	0	1.05106	1.52069	77.9262	290.935	-1569.6	2141.47	-311	200	0	1.44751	0.987377	108.468	183.381	173.393	879.778	-914	200	0
456	6	-31.875	-18.1721	-752.865	27715.9	11910.6	-15119.4	315.82	573.186	0	-14.6035	1.26356	-679.431	280.053	12791.7	7163.15	318.827	199.588	0	1.09638	1.54799	77.9054	296.132	-1584.9	2161.02	-311	200	0	1.27782	1.17621	109.479	160.251	236.102	816.216	-914	200	0
456	7	-31.9693	-18.1652	-751.412	27723.7	11933.6	-15108.2	315.882	573.105	0	-14.1775	0.966178	-679.398	267.568	12829.2	7083.33	318.883	199.606	0	1.12494	1.58051	77.9665	299.59	-1602.28	2176.83	-311	200	0	1.04647	1.30439	110.543	120.952	329.789	760.311	-914	200	0
456	8	-32.1001	-18.1775	-749.807	27730	11954	-15095.9	315.943	573.017	0	-13.7358	0.646721	-679.269	250.915	12873.9	7000.66	318.953	199.631	0	1.13339	1.61118	78.1011	300.875	-1617.88	2187.77	-311	200	0	0.792712	1.35647	111.473	75.5487	448.397	718.057	-914	200	0
456	9	-32.2557	-18.2069	-748.047	27733.9	11973.7	-15082.4	316.007	572.925	0	-13.2873	0.305858	-679.046	232.011	12927.8	6916.56	319.038	199.658	0	1.12458	1.63623	78.3048	300.008	-1629.4	2194.31	-311	200	0	0.560455	1.32256	112.043	38.7652	583.904	696.605	-914	200	0
457	0	-32.4126	-18.2392	-746.168	27735.6	11994.4	-15067.2	316.075	572.829	0	-12.8278	-0.0483592	-678.773	212.835	12989.1	6833.28	319.136	199.686	0	1.10326	1.65733	78.5697	298.424	-1635.22	2198.24	-311	200	0	0.389402	1.2116	112.134	22.3057	727.695	700.257	-914	200	0	-40.6694	-16.6571	-1227.6	-520238	575062	8910.94	466.785	423.033	0
457	1	-32.5393	-18.2541	-744.227	27736.8	12016.5	-15050	316.146	572.731	0	-12.3404	-0.398497	-678.519	194.304	13053.9	6753.29	319.239	199.714	0	1.07131	1.67721	78.8759	298.249	-1633.6	2201.32	-311	200	0	0.30051	1.06171	111.783	28.8999	872.36	728.739	-914	200	0
457	2	-32.6101	-18.2356	-742.266	27738.3	12038.5	-15030.4	316.219	572.63	0	-11.8057	-0.726458	-678.341	175.106	13121	6678.72	319.343	199.742	0	1.02846	1.69571	79.1942	300.573	-1623.73	2204.26	-311	200	0	0.28312	0.921735	111.057	52.2285	1009.36	777.693	-914	200	0
457	3	-32.6159	-18.1789	-740.282	27740.4	12058.8	-15008	316.29	572.527	0	-11.2127	-1.02443	-678.269	151.782	13192.4	6611.22	319.45	199.776	0	0.975937	1.70993	79.4977	305.43	-1607.41	2206.5	-311	200	0	0.306393	0.825728	109.959	82.7144	1125.89	839.686	-914	200	0
457	4	-32.5656	-18.0907	-738.233	27741.8	12076.6	-14982.4	316.359	572.421	0	-10.5616	-1.29085	-678.298	120.918	13270.1	6551.44	319.564	199.822	0	0.917646	1.71608	79.7636	312.943	-1588.74	2206.86	-311	200	0	0.349696	0.79065	108.472	116.645	1207.87	906.277	-914	200	0
457	5	-32.4778	-17.9844	-736.068	27740.5	12093.4	-14953	316.43	572.313	0	-9.86078	-1.52131	-678.401	81.4721	13355.4	6498.23	319.687	199.88	0	0.85947	1.7122	79.9727	323.563	-1572.15	2204.27	-311	200	0	0.416452	0.821077	106.635	160.513	1245.27	971.063	-914	200	0
457	6	-32.3733	-17.8731	-733.753	27734.5	12111	-14919.9	316.506	572.202	0	-9.12421	-1.70933	-678.535	35.4392	13447.8	6449.06	319.819	199.948	0	0.809048	1.70138	80.1151	337.532	-1560.62	2198.33	-311	200	0	0.519698	0.905045	104.559	225.473	1232.87	1031.55	-914	200	0
457	7	-32.2688	-17.766	-731.273	27722.7	12130.2	-14882.7	316.588	572.09	0	-8.3683	-1.84999	-678.66	-13.4127	13545.6	6401.07	319.959	200.02	0	0.7738	1.69102	80.1962	354.343	-1555.28	2189.43	-311	200	0	0.665186	1.0141	102.421	316.93	1170.9	1088.14	-914	200	0
457	8	-32.174	-17.6676	-728.634	27705.6	12150.6	-14840.7	316.676	571.976	0	-7.60832	-1.93988	-678.752	-61.3851	13646.7	6351.74	320.106	200.09	0	0.757285	1.68806	80.2348	371.842	-1555.63	2178.33	-311	200	0	0.849511	1.11245	100.471	427.991	1067.81	1140.76	-914	200	0
457	9	-32.0883	-17.5743	-725.881	27685.4	12172	-14792.7	316.769	571.86	0	-6.85117	-1.97583	-678.814	-105.47	13750	6299.35	320.256	200.155	0	0.758481	1.69708	80.2552	385.882	-1560.17	2166.15	-311	200	0	1.06221	1.16839	99.0188	542.91	940.245	1185.6	-914	200	0
458	0	-31.9976	-17.4694	-723.105	27665.2	12194	-14737.9	316.863	571.741	0	-6.08825	-1.95402	-678.896	-143.437	13855	6243.27	320.408	200.211	0	0.774214	1.72088	80.2727	392.499	-1567.44	2154.41	-311	200	0	1.28306	1.16188	98.3769	646.57	811.367	1214.84	-914	200	0	-30.6447	-15.5488	-1205.56	-505678	567451	7141.26	469.375	418.744	0
458	1	-31.8793	-17.3267	-720.427	27647.9	12215.9	-14676	316.956	571.623	0	-5.2977	-1.87334	-679.073	-174.686	13961	6183.99	320.559	200.257	0	0.80109	1.75687	80.2945	390.793	-1576.11	2144.72	-311	200	0	1.48567	1.08332	98.7177	729.116	707.147	1220.28	-914	200	0
458	2	-31.7159	-17.1274	-717.931	27634.5	12237.3	-14608	317.045	571.508	0	-4.45882	-1.7413	-679.395	-200.673	14067.3	6122.76	320.706	200.295	0	0.835759	1.79397	80.3371	382.873	-1584.27	2137.82	-311	200	0	1.65118	0.930377	99.9723	784.933	645.358	1198.41	-914	200	0
458	3	-31.5057	-16.8758	-715.628	27623.7	12259.4	-14536	317.131	571.399	0	-3.56603	-1.57575	-679.859	-223.995	14173.6	6060.59	320.848	200.329	0	0.873785	1.81858	80.4349	371.832	-1588.63	2133.14	-311	200	0	1.77813	0.715216	101.89	812.966	624.397	1153.31	-914	200	0
458	4	-31.2585	-16.5958	-713.453	27613.9	12284.4	-14462	317.218	571.295	0	-2.63105	-1.40143	-680.412	-247.516	14280.3	5997.48	320.988	200.364	0	0.909359	1.82346	80.6249	360.863	-1584.87	2129.32	-311	200	0	1.87956	0.474891	104.169	817.667	624.517	1094.87	-914	200	0
458	5	-30.987	-16.3161	-711.315	27603.4	12313.8	-14386.9	317.311	571.194	0	-1.67643	-1.24509	-680.978	-274.093	14387.9	5932.73	321.128	200.403	0	0.938971	1.80987	80.9252	353.038	-1569.31	2125.51	-311	200	0	1.96881	0.263658	106.527	806.112	621.959	1033.71	-914	200	0
458	6	-30.7029	-16.0603	-709.134	27590.8	12350.8	-14309.8	317.417	571.092	0	-0.729617	-1.1305	-681.475	-305.931	14496	5865.6	321.271	200.449	0	0.964572	1.78414	81.3235	350.261	-1541.47	2122.19	-311	200	0	2.04366	0.125731	108.695	783.938	604.223	978.193	-914	200	0
458	7	-30.4162	-15.8459	-706.857	27575.2	12399.6	-14229.6	317.542	570.989	0	0.180498	-1.07432	-681.824	-343.651	14604.8	5795.36	321.42	200.504	0	0.990316	1.75472	81.7788	352.647	-1505.66	2120.81	-311	200	0	2.08451	0.0762731	110.415	754.827	571.193	935.691	-914	200	0
458	8	-30.1296	-15.6811	-704.47	27558.1	12463.5	-14145.9	317.692	570.881	0	1.02947	-1.08252	-681.971	-386.376	14713.8	5721.33	321.576	200.567	0	1.0174	1.73185	82.2354	358.94	-1470.23	2122.43	-311	200	0	2.0651	0.106863	111.477	722.531	526.109	914.019	-914	200	0
458	9	-29.8322	-15.5607	-702.017	27542.2	12543.3	-14059	317.868	570.767	0	1.80742	-1.14873	-681.91	-432.253	14821	5643.34	321.735	200.634	0	1.04344	1.72653	82.6447	366.508	-1443.93	2126.7	-311	200	0	1.96435	0.198045	111.814	691.706	475.102	918.252	-914	200	0
459	0	-29.5008	-15.4655	-699.6	27529.3	12639	-13968.8	318.066	570.65	0	2.52594	-1.25731	-681.691	-478.377	14924.3	5561.91	321.893	200.702	0	1.06507	1.74614	82.9747	371.452	-1431.55	2132.11	-311	200	0	1.77752	0.324124	111.578	665.817	432.389	945.918	-914	200	0	-18.2587	-14.4846	-1185.2	-493480	562591	3286.04	473.836	415.685	0
459	1	-29.1066	-15.3711	-697.343	27519.6	12750.5	-13875.3	318.284	570.537	0	3.21363	-1.39075	-681.405	-521.604	15022.6	5477.86	322.046	200.765	0	1.08028	1.79037	83.2038	370.177	-1432.52	2136.74	-311	200	0	1.52374	0.454529	111.078	644.205	415.904	987.717	-914	200	0
459	2	-28.6245	-15.2601	-695.334	27514	12876	-13778.4	318.518	570.431	0	3.9019	-1.53687	-681.146	-560.294	15114.5	5391.94	322.19	200.823	0	1.08894	1.85033	83.3173	361.34	-1443.5	2139.1	-311	200	0	1.24617	0.556215	110.611	621.412	438.239	1033.08	-914	200	0
459	3	-28.0411	-15.1264	-693.589	27515.1	13011.5	-13678.2	318.76	570.329	0	4.61302	-1.68965	-680.964	-594.262	15198.7	5304.56	322.319	200.873	0	1.09162	1.9106	83.3131	346.814	-1461.9	2138.83	-311	200	0	1.00048	0.601648	110.344	588.256	504.207	1075.07	-914	200	0
459	4	-27.3562	-14.9722	-692.064	27525	13151.8	-13574.8	319.004	570.228	0	5.35691	-1.84582	-680.857	-623.28	15273.9	5215.43	322.433	200.915	0	1.08907	1.95628	83.2023	331.146	-1486.79	2137.04	-311	200	0	0.830508	0.584611	110.299	534.318	612.158	1112.82	-914	200	0
459	5	-26.5792	-14.8063	-690.683	27543.7	13293.3	-13468.8	319.247	570.121	0	6.13373	-2.0052	-680.794	-646.519	15338.6	5123.81	322.531	200.95	0	1.08415	1.98154	83.0082	319.294	-1518.2	2135.79	-311	200	0	0.750229	0.525479	110.388	453.004	751.865	1149.77	-914	200	0
459	6	-25.7245	-14.643	-689.368	27569.1	13436.4	-13360.7	319.491	570.008	0	6.93788	-2.17293	-680.726	-662.898	15391.1	5029.41	322.61	200.974	0	1.08215	1.99132	82.7678	314.013	-1555.48	2137.11	-311	200	0	0.747944	0.451677	110.466	346.902	901.828	1188.15	-914	200	0
459	7	-24.8081	-14.4976	-688.056	27598.4	13584	-13251.1	319.743	569.889	0	7.75951	-2.3581	-680.603	-671.728	15431.2	4932.59	322.673	200.987	0	1.08634	1.99372	82.5237	314.951	-1595.12	2141.99	-311	200	0	0.799568	0.380004	110.443	229.959	1037.34	1224.92	-914	200	0
459	8	-23.8439	-14.3789	-686.702	27630	13738.3	-13139.7	320.006	569.764	0	8.58501	-2.5697	-680.378	-673.639	15462.2	4833.58	322.726	200.99	0	1.09428	1.99231	82.3043	319.472	-1630.61	2150.05	-311	200	0	0.875195	0.321936	110.344	124.208	1146.2	1252.51	-914	200	0
459	9	-22.8403	-14.2842	-685.297	27662.7	13901.4	-13025.1	320.285	569.634	0	9.40194	-2.81218	-680.014	-670.623	15489.9	4731.92	322.779	200.986	0	1.09973	1.98624	82.1174	324.071	-1655.27	2160.04	-311	200	0	0.943095	0.287172	110.25	52.7552	1230.84	1262.93	-914	200	0
460	0	-21.7971	-14.1984	-683.878	27696.2	14075.2	-12906	320.581	569.501	0	10.2057	-3.08264	-679.512	-664.56	15519	4626.7	322.838	200.978	0	1.09736	1.97466	81.9572	325.905	-1665.69	2170.83	-311	200	0	0.982085	0.275903	110.201	33.7861	1294.49	1252.32	-914	200	0	-1.33847	-16.1192	-1162.1	-483442	561986	-4392.26	483.455	415.244	0
460	1	-20.7091	-14.1023	-682.508	27730.9	14261.1	-12781.9	320.895	569.369	0	10.998	-3.37399	-678.907	-656.128	15550.2	4516.99	322.905	200.966	0	1.08684	1.95749	81.812	323.673	-1662.86	2182.07	-311	200	0	0.993726	0.281836	110.19	73.8519	1332.65	1222.52	-914	200	0
460	2	-19.5751	-13.9843	-681.23	27766.2	14458.1	-12653.7	321.224	569.241	0	11.7771	-3.68327	-678.232	-645.443	15581	4402.14	322.973	200.952	0	1.07311	1.93358	81.668	317.481	-1650.12	2193.98	-311	200	0	0.995164	0.304022	110.192	160.327	1337.6	1179.92	-914	200	0
460	3	-18.4037	-13.8469	-680.027	27800.4	14661.4	-12522.9	321.56	569.119	0	12.5295	-4.01666	-677.487	-632.988	15607.5	4282.1	323.037	200.934	0	1.06169	1.90165	81.5121	308.964	-1630.23	2206.09	-311	200	0	1.00102	0.349487	110.149	264.537	1305.59	1133.97	-914	200	0
460	4	-17.2134	-13.701	-678.845	27831.3	14865	-12391	321.898	569.002	0	13.2334	-4.38747	-676.646	-619.259	15627	4157.53	323.095	200.915	0	1.05408	1.86178	81.3352	301.639	-1604.62	2216.33	-311	200	0	1.01834	0.426055	109.971	356.521	1240.55	1093.87	-914	200	0
460	5	-16.0285	-13.5598	-677.612	27857.3	15064	-12259.1	322.231	568.889	0	13.8682	-4.81229	-675.669	-603.822	15638	4029.68	323.144	200.894	0	1.04948	1.81374	81.1346	299.432	-1574.31	2221.88	-311	200	0	1.05264	0.532392	109.62	415.084	1154.41	1063.84	-914	200	0
460	6	-14.8724	-13.4337	-676.265	27878.5	15255.3	-12128.1	322.558	568.776	0	14.4211	-5.30627	-674.527	-585.332	15639.4	3900.39	323.186	200.868	0	1.04911	1.75656	80.914	303.852	-1541.08	2221.19	-311	200	0	1.1083	0.651898	109.15	428.664	1062.15	1042.66	-914	200	0
460	7	-13.7629	-13.3269	-674.759	27896.5	15438.3	-11998.6	322.88	568.657	0	14.885	-5.87881	-673.21	-562.694	15631.9	3771.84	323.22	200.836	0	1.0547	1.69073	80.6805	313.354	-1507.65	2214.89	-311	200	0	1.18456	0.76177	108.625	396.984	975.571	1028.94	-914	200	0
460	8	-12.7097	-13.2364	-673.091	27912.8	15614.6	-11870.8	323.198	568.531	0	15.2549	-6.53125	-671.726	-535.991	15617.3	3646.01	323.25	200.798	0	1.06372	1.62032	80.4397	325.578	-1477.09	2205.16	-311	200	0	1.27328	0.85218	108.044	333.932	901.72	1025.24	-914	200	0
460	9	-11.7121	-13.1506	-671.311	27928	15787.9	-11744.1	323.518	568.398	0	15.5328	-7.25513	-670.108	-505.92	15597.9	3523.86	323.277	200.755	0	1.07037	1.55434	80.1915	339.065	-1451.64	2194.55	-311	200	0	1.35802	0.928579	107.391	262.415	843.255	1035.83	-914	200	0
461	0	-10.755	-13.049	-669.525	27942.6	15960.8	-11617.6	323.839	568.265	0	15.737	-8.03104	-668.419	-472.59	15575.2	3404.79	323.302	200.707	0	1.07027	1.50592	79.9289	352.673	-1431.83	2184.93	-311	200	0	1.41862	0.997099	106.72	202.231	799.526	1061.06	-914	200	0	11.3561	-21.2245	-1140.31	-472785	550107	-12814.4	482.834	413.624	0
461	1	-9.81413	-12.9058	-667.859	27956.8	16134.2	-11490.2	324.158	568.14	0	15.8998	-8.83424	-666.745	-435.494	15550.3	3286.99	323.323	200.653	0	1.06167	1.48603	79.6491	364.56	-1416.72	2176.69	-311	200	0	1.43787	1.05911	106.159	163.198	770.461	1094.45	-914	200	0
461	2	-8.86814	-12.7005	-666.409	27970	16308	-11361.5	324.472	568.029	0	16.0517	-9.64727	-665.161	-394.324	15522.9	3168.64	323.337	200.593	0	1.04402	1.49521	79.3667	372.211	-1405.92	2169.21	-311	200	0	1.40258	1.11344	105.837	147.59	758.205	1125.14	-914	200	0
461	3	-7.90799	-12.4232	-665.209	27981.1	16482.6	-11231	324.778	567.936	0	16.2071	-10.4652	-663.7	-349.116	15490.5	3049.21	323.34	200.526	0	1.01736	1.52217	79.11	373.369	-1401.34	2162.4	-311	200	0	1.3059	1.15483	105.806	156.116	762.426	1144.36	-914	200	0
461	4	-6.93887	-12.0765	-664.211	27989.9	16658.6	-11098.9	325.08	567.86	0	16.3625	-11.2887	-662.351	-299.896	15449.3	2929.45	323.325	200.453	0	0.983626	1.54977	78.9054	367.254	-1406.14	2157.29	-311	200	0	1.15202	1.1784	106.026	192.531	773.415	1150.03	-914	200	0
461	5	-5.97652	-11.6768	-663.307	27996.9	16837.3	-10965.6	325.384	567.792	0	16.5048	-12.1199	-661.071	-246.752	15398	2810.11	323.293	200.373	0	0.948378	1.56225	78.7689	355.062	-1421.63	2154.9	-311	200	0	0.95353	1.18834	106.4	263.267	772.779	1145.46	-914	200	0
461	6	-5.0414	-11.2504	-662.371	28003.1	17020.8	-10831.8	325.697	567.723	0	16.621	-12.9665	-659.791	-190.326	15337.9	2691.17	323.247	200.288	0	0.919237	1.55063	78.7051	339.735	-1445.54	2155.16	-311	200	0	0.724865	1.19297	106.761	371.425	746.832	1134.77	-914	200	0
461	7	-4.15258	-10.8264	-661.303	28008.9	17209.1	-10698	326.023	567.646	0	16.7028	-13.8386	-658.441	-132.13	15271.4	2572.16	323.193	200.201	0	0.901637	1.51449	78.7072	325.556	-1473.07	2157	-311	200	0	0.481415	1.18848	106.919	507.486	698.612	1119.94	-914	200	0
461	8	-3.32267	-10.4274	-660.036	28014.1	17399.8	-10564.7	326.362	567.557	0	16.7477	-14.7404	-656.976	-74.4256	15201.8	2452.61	323.139	200.113	0	0.897204	1.46091	78.7642	316.637	-1498.94	2159.13	-311	200	0	0.243286	1.15071	106.8	644.362	643.029	1099.46	-914	200	0
461	9	-2.5522	-10.0608	-658.554	28018.2	17588.9	-10431.8	326.708	567.455	0	16.7586	-15.6629	-655.389	-19.587	15132.6	2332.12	323.089	200.03	0	0.905991	1.40247	78.8691	314.563	-1518.75	2160.44	-311	200	0	0.0357454	1.04714	106.506	749.148	591.493	1068.33	-914	200	0
462	0	-1.82529	-9.71338	-656.908	28020.3	17773.2	-10298.6	327.056	567.345	0	16.7471	-16.5842	-653.706	30.9516	15066.8	2211.05	323.048	199.953	0	0.927463	1.3547	79.018	318.016	-1529.48	2160.29	-311	200	0	-0.118095	0.86338	106.179	805.6	539.94	1021.79	-914	200	0	19.9685	-25.3725	-1110.26	-460591	541862	-18929.5	488.846	413.654	0
462	1	-1.1145	-9.35782	-655.201	28018.9	17950.1	-10164	327.396	567.236	0	16.7314	-17.4762	-651.978	76.9667	15007	2090.38	323.018	199.882	0	0.958596	1.33212	79.2031	324.55	-1530.4	2158.78	-311	200	0	-0.206067	0.619237	105.895	822.727	467.866	960.201	-914	200	0
462	2	-0.394288	-8.96888	-653.515	28013.3	18116.5	-10026.8	327.722	567.134	0	16.7294	-18.3125	-650.255	118.326	14955.5	1970.28	322.999	199.818	0	0.993336	1.34387	79.4157	331.429	-1523.67	2156.52	-311	200	0	-0.223358	0.357228	105.666	823.443	352.772	890.346	-914	200	0
462	3	0.349637	-8.53444	-651.875	28004.6	18268.9	-9886.3	328.025	567.04	0	16.7507	-19.0784	-648.57	154.309	14913.9	1849.71	322.995	199.762	0	1.02524	1.38996	79.6469	334.987	-1513.68	2154.25	-311	200	0	-0.159033	0.117882	105.497	829.688	191.796	822.949	-914	200	0
462	4	1.11993	-8.05533	-650.26	27994.2	18407	-9742.23	328.307	566.949	0	16.7952	-19.7775	-646.937	184.588	14882	1727.91	323.004	199.715	0	1.05018	1.46023	79.8799	330.952	-1505.69	2152.69	-311	200	0	0.00179456	-0.0770545	105.408	855.473	8.7533	768.388	-914	200	0
462	5	1.9112	-7.53931	-648.635	27982	18534.6	-9594.93	328.575	566.86	0	16.8565	-20.4293	-645.353	210.079	14857.4	1605.48	323.022	199.674	0	1.06638	1.53857	80.0896	316.536	-1504.69	2152.66	-311	200	0	0.254163	-0.225693	105.433	904.938	-158.694	733.017	-914	200	0
462	6	2.7139	-6.9953	-646.971	27966.2	18656.3	-9444.73	328.836	566.774	0	16.9266	-21.0591	-643.806	232.467	14838.1	1484.05	323.048	199.639	0	1.07403	1.6103	80.2557	292.548	-1513.26	2154.97	-311	200	0	0.55738	-0.334305	105.57	969.328	-274.255	719.144	-914	200	0
462	7	3.51715	-6.43149	-645.241	27943.6	18775.7	-9291.81	329.099	566.693	0	16.997	-21.6897	-642.279	253.641	14823.4	1365.61	323.079	199.605	0	1.07602	1.66606	80.3708	263.508	-1529.41	2160.04	-311	200	0	0.848037	-0.405471	105.777	1026.78	-310.491	727.714	-914	200	0
462	8	4.31079	-5.85445	-643.425	27912.3	18893.7	-9136.56	329.364	566.619	0	17.0605	-22.3374	-640.751	275.561	14813.2	1252.14	323.118	199.57	0	1.07603	1.70145	80.4308	235.113	-1546.55	2167.47	-311	200	0	1.06963	-0.437507	106.037	1051.63	-252.133	758.45	-914	200	0
462	9	5.08909	-5.26642	-641.52	27872	19009.9	-8979.62	329.633	566.553	0	17.116	-23.0102	-639.204	299.943	14807.8	1145.63	323.166	199.531	0	1.07491	1.7165	80.427	210.944	-1556.35	2176	-311	200	0	1.19511	-0.433955	106.401	1027.55	-97.4708	807.778	-914	200	0
463	0	5.85478	-4.66298	-639.56	27823.2	19123.4	-8821.55	329.901	566.496	0	17.1743	-23.7054	-637.635	328.119	14807.9	1047.57	323.223	199.485	0	1.07015	1.7139	80.3507	191.641	-1553.12	2183.98	-311	200	0	1.23335	-0.408425	106.954	952.793	140.894	869.79	-914	200	0	29.1811	-26.9534	-1072.83	-445642	533583	-22785.6	498.569	414.113	0
463	1	6.61635	-4.03529	-637.593	27767	19232.2	-8662.74	330.164	566.45	0	17.2552	-24.4097	-636.055	360.856	14813.2	957.743	323.289	199.433	0	1.05756	1.69608	80.2019	176.934	-1536.45	2190.09	-311	200	0	1.22018	-0.375587	107.71	834.205	435.277	939.238	-914	200	0
463	2	7.37878	-3.37749	-635.635	27703.6	19333.9	-8503.78	330.417	566.416	0	17.3766	-25.1071	-634.474	397.659	14822.5	874.124	323.362	199.373	0	1.03269	1.66513	79.9998	167.767	-1510.34	2193.59	-311	200	0	1.19697	-0.340312	108.532	678.476	747.62	1012.03	-914	200	0
463	3	8.13703	-2.69376	-633.653	27633.6	19426.9	-8345.79	330.659	566.39	0	17.5452	-25.7896	-632.886	436.73	14835.3	794.315	323.441	199.31	0	0.993985	1.62527	79.7887	166.631	-1480.84	2194.15	-311	200	0	1.19029	-0.295073	109.162	491.352	1041.44	1083.12	-914	200	0
463	4	8.87652	-1.99923	-631.584	27557.2	19511.7	-8189.74	330.893	566.368	0	17.7565	-26.458	-631.278	475.743	14852.3	716.47	323.527	199.246	0	0.946293	1.58268	79.6207	175.894	-1453.83	2191.78	-311	200	0	1.20558	-0.222825	109.37	284	1290.56	1145.08	-914	200	0
463	5	9.57726	-1.31535	-629.366	27475.3	19591.2	-8035.61	331.128	566.344	0	18.0019	-27.1173	-629.628	512.039	14876.4	639.109	323.627	199.187	0	0.8995	1.54187	79.5268	194.733	-1433.12	2186.88	-311	200	0	1.23473	-0.106199	109.08	75.6673	1478.07	1191.03	-914	200	0
463	6	10.2198	-0.664137	-626.949	27388.8	19669	-7882.63	331.373	566.314	0	18.2737	-27.7739	-627.922	542.845	14911.4	561.032	323.747	199.135	0	0.863192	1.50317	79.5076	217.591	-1419.91	2180.19	-311	200	0	1.26881	0.059279	108.392	-111.143	1595.88	1219.39	-914	200	0
463	7	10.7913	-0.0635575	-624.316	27298.2	19748.2	-7730.06	331.632	566.275	0	18.5657	-28.4321	-626.163	566.503	14959.5	481.717	323.891	199.095	0	0.842211	1.4645	79.5482	236.389	-1414.32	2172.94	-311	200	0	1.30214	0.259898	107.533	-257.061	1650.18	1233.89	-914	200	0
463	8	11.2916	0.478365	-621.491	27204.9	19830	-7577.84	331.907	566.227	0	18.8767	-29.0918	-624.384	583.049	15020.5	401.384	324.057	199.066	0	0.835763	1.42674	79.6376	244.654	-1417.44	2166.78	-311	200	0	1.32474	0.46819	106.807	-350.864	1659.1	1239.39	-914	200	0
463	9	11.7372	0.968947	-618.544	27111.9	19914.1	-7426.67	332.195	566.168	0	19.2145	-29.7464	-622.656	593.23	15093.5	320.515	324.241	199.047	0	0.840912	1.39723	79.7775	240.874	-1430.51	2163.17	-311	200	0	1.3195	0.64938	106.491	-392.423	1640.61	1238.88	-914	200	0
464	0	12.1614	1.43018	-615.595	27023.4	20000.2	-7277.6	332.489	566.102	0	19.5967	-30.3808	-621.058	597.714	15178.7	239.467	324.44	199.038	0	0.857129	1.38658	79.9767	229.491	-1452.76	2162.43	-311	200	0	1.27489	0.768194	106.694	-389.28	1603.97	1233.95	-914	200	0	38.9622	-27.6239	-1034.09	-428436	523251	-26551.3	507.713	412.96	0
464	1	12.6049	1.88994	-612.776	26943	20088.7	-7131.29	332.783	566.031	0	20.0411	-30.9762	-619.65	597.491	15276.4	158.76	324.653	199.036	0	0.886021	1.40138	80.2382	218.107	-1480.77	2163.57	-311	200	0	1.19678	0.795486	107.34	-348.628	1548.82	1226.39	-914	200	0
464	2	13.0999	2.36844	-610.182	26873.1	20180.9	-6987.35	333.074	565.959	0	20.5513	-31.5236	-618.453	594.115	15385.9	79.7948	324.878	199.039	0	0.927166	1.44043	80.5504	212.344	-1509.49	2165.37	-311	200	0	1.10087	0.717344	108.289	-273.914	1469.85	1216.8	-914	200	0
464	3	13.6592	2.86807	-607.842	26814.6	20278.9	-6844.46	333.362	565.886	0	21.114	-32.0299	-617.439	589.011	15505.6	4.67615	325.113	199.046	0	0.975568	1.4964	80.8866	213.375	-1533.91	2167.56	-311	200	0	0.997697	0.548062	109.428	-166.829	1365.24	1202.68	-914	200	0
464	4	14.2769	3.37427	-605.716	26766.1	20383.9	-6701.42	333.653	565.811	0	21.7089	-32.5099	-616.547	583.16	15633.9	-65.1963	325.357	199.054	0	1.02324	1.55903	81.2089	219.535	-1551.62	2170.88	-311	200	0	0.888206	0.330758	110.616	-28.1801	1239.38	1181.09	-914	200	0
464	5	14.9386	3.86506	-603.736	26724.9	20496.1	-6557.46	333.949	565.734	0	22.3199	-32.9755	-615.708	577.338	15769.6	-129.993	325.612	199.062	0	1.06267	1.61834	81.479	227.924	-1564.32	2176.04	-311	200	0	0.766052	0.118276	111.641	139.971	1098.6	1152.16	-914	200	0
464	6	15.6293	4.32092	-601.835	26688.5	20615.8	-6411.82	334.255	565.655	0	22.9383	-33.4361	-614.858	572.094	15911.3	-190.936	325.878	199.07	0	1.08772	1.66827	81.6692	234.742	-1575.93	2182.67	-311	200	0	0.621853	-0.0446534	112.318	328.101	951.838	1118.38	-914	200	0
464	7	16.3356	4.73009	-599.965	26654.6	20744.2	-6263.8	334.576	565.573	0	23.5597	-33.9041	-613.941	567.663	16057.3	-249.552	326.155	199.075	0	1.09274	1.70744	81.7681	237.124	-1589.16	2189.31	-311	200	0	0.45427	-0.127984	112.59	517.815	815.301	1082.48	-914	200	0
464	8	17.0483	5.09008	-598.1	26620.9	20882.7	-6113.54	334.915	565.491	0	24.1802	-34.3942	-612.911	564.011	16206.3	-307.46	326.442	199.08	0	1.07431	1.73663	81.78	235.574	-1603.57	2194.46	-311	200	0	0.276702	-0.123513	112.479	687.917	706.372	1046.42	-914	200	0
464	9	17.7696	5.40705	-596.246	26586.2	21032.2	-5962.15	335.274	565.411	0	24.7978	-34.9154	-611.749	560.844	16358.2	-366.604	326.74	199.083	0	1.03412	1.75738	81.7185	233.069	-1616.17	2197.24	-311	200	0	0.105818	-0.0523418	112.011	819.674	629.821	1010.58	-914	200	0
465	0	18.5148	5.69531	-594.443	26551	21193.3	-5810.86	335.652	565.335	0	25.4177	-35.4652	-610.485	557.764	16514.4	-429.067	327.051	199.086	0	0.978374	1.77244	81.6003	231.509	-1622.88	2197.45	-311	200	0	-0.050832	0.0428139	111.246	900.843	573.303	974.277	-914	200	0	52.5019	-28.947	-1002.22	-415396	520090	-32390.5	521.39	412.999	0
465	1	19.3056	5.97559	-592.755	26517.3	21365.9	-5660.32	336.045	565.264	0	26.0523	-36.0309	-609.19	554.606	16675.5	-496.013	327.373	199.09	0	0.914574	1.78596	81.438	230.421	-1620.28	2195.28	-311	200	0	-0.186514	0.12097	110.329	929.138	515.332	938.78	-914	200	0
465	2	20.1575	6.26879	-591.23	26487.4	21549.1	-5510.76	336.448	565.2	0	26.7124	-36.5991	-607.937	551.538	16839.5	-566.855	327.699	199.093	0	0.849636	1.80228	81.2387	228.828	-1607.38	2191.04	-311	200	0	-0.276951	0.160071	109.455	909.091	438.376	908.212	-914	200	0
465	3	21.0733	6.58913	-589.871	26462.3	21740.9	-5362.34	336.857	565.139	0	27.4036	-37.1636	-606.773	548.824	17002.4	-639.581	328.021	199.096	0	0.789363	1.82447	81.0095	226.997	-1586.87	2184.96	-311	200	0	-0.278389	0.158243	108.812	845.607	339.439	885.245	-914	200	0
465	4	22.0449	6.94182	-588.641	26442.4	21936.7	-5215.1	337.267	565.079	0	28.1268	-37.7266	-605.709	546.685	17160	-711.958	328.33	199.097	0	0.736739	1.85383	80.7652	226.593	-1564.27	2177.35	-311	200	0	-0.151413	0.127849	108.545	743.166	231.771	868.49	-914	200	0
465	5	23.0565	7.32364	-587.482	26427.5	22129.8	-5068.72	337.669	565.016	0	28.8784	-38.2924	-604.733	545.195	17309.2	-782.639	328.623	199.098	0	0.690938	1.88771	80.5328	229.438	-1545.37	2168.7	-311	200	0	0.109246	0.0848372	108.728	609.27	138.905	856.411	-914	200	0
465	6	24.0881	7.72485	-586.339	26417.6	22313.3	-4922.41	338.055	564.945	0	29.6492	-38.8633	-603.818	544.189	17449	-851.352	328.898	199.099	0	0.650173	1.91676	80.3427	235.994	-1533.96	2160	-311	200	0	0.462633	0.0391729	109.317	457.183	85.9364	851.297	-914	200	0
465	7	25.1193	8.133	-585.17	26412.6	22483.6	-4775.01	338.422	564.864	0	30.4264	-39.4419	-602.931	543.378	17580.2	-918.345	329.158	199.099	0	0.61476	1.92736	80.2183	245.714	-1531.4	2152.76	-311	200	0	0.832707	-0.00633527	110.129	306.215	90.783	857.684	-914	200	0
465	8	26.1313	8.53757	-583.955	26411.2	22643	-4625.52	338.775	564.772	0	31.195	-40.0324	-602.036	542.536	17703.7	-984.028	329.406	199.099	0	0.586421	1.90915	80.1719	258.374	-1536.73	2148.57	-311	200	0	1.13799	-0.0574034	110.903	177.368	158.033	877.943	-914	200	0
465	9	27.1133	8.93739	-582.711	26411.6	22797.3	-4473.48	339.123	564.675	0	31.9439	-40.6371	-601.114	541.825	17820.6	-1048.78	329.646	199.099	0	0.567256	1.86122	80.2035	273.505	-1546.71	2147.96	-311	200	0	1.32153	-0.131943	111.402	85.9566	276.715	908.545	-914	200	0
466	0	28.0678	9.34745	-581.508	26411.7	22952.3	-4319.24	339.47	564.581	0	32.672	-41.2521	-600.19	542.073	17931.4	-1112.51	329.876	199.097	0	0.560709	1.79203	80.3	289.249	-1557.29	2150.02	-311	200	0	1.36075	-0.251826	111.472	37.0229	424.133	940.04	-914	200	0	69.372	-30.7708	-985.052	-408315	515700	-38864.2	526.815	412.943	0
466	1	29.0067	9.79392	-580.451	26410.1	23110.9	-4163.74	339.815	564.501	0	33.3879	-41.8666	-599.32	544.263	18038.2	-1174.49	330.098	199.092	0	0.570593	1.7137	80.4384	303.432	-1565.6	2153.16	-311	200	0	1.26402	-0.420816	111.062	25.2276	577.032	963.18	-914	200	0
466	2	29.9375	10.2976	-579.623	26406.4	23273.4	-4007.99	340.153	564.442	0	34.1001	-42.4711	-598.546	548.588	18145.3	-1234.06	330.316	199.083	0	0.597754	1.63709	80.592	315.3	-1569.94	2156.01	-311	200	0	1.07109	-0.607328	110.26	37.2754	719.671	975.756	-914	200	0
466	3	30.8531	10.8618	-579.028	26400	23439.2	-3852.6	340.48	564.406	0	34.8074	-43.0661	-597.861	554.611	18257.8	-1291.29	330.538	199.072	0	0.639403	1.57118	80.7333	325.556	-1568.98	2157.66	-311	200	0	0.852352	-0.753414	109.281	57.3033	839.046	982.413	-914	200	0
466	4	31.7342	11.4731	-578.606	26390.4	23607.9	-3697.65	340.801	564.39	0	35.4963	-43.6616	-597.211	562.305	18377.9	-1347.28	330.773	199.058	0	0.691629	1.5226	80.8362	335.221	-1563.18	2157.6	-311	200	0	0.686237	-0.811227	108.387	74.7719	919.367	988.31	-914	200	0
466	5	32.5583	12.1099	-578.257	26376.8	23778.3	-3543.13	341.121	564.386	0	36.145	-44.2712	-596.531	571.907	18505.7	-1403.22	331.022	199.041	0	0.750189	1.49344	80.8873	344.949	-1556.59	2155.51	-311	200	0	0.619776	-0.772062	107.793	88.7428	946.977	993.411	-914	200	0
466	6	33.3071	12.7516	-577.882	26358.4	23948.8	-3389.6	341.442	564.388	0	36.7279	-44.9094	-595.767	583.028	18639	-1459.1	331.286	199.021	0	0.808267	1.48059	80.892	355.393	-1554.88	2151.18	-311	200	0	0.652505	-0.655734	107.607	104.402	915.271	993.318	-914	200	0
466	7	33.9689	13.3814	-577.397	26335.2	24117.4	-3238.25	341.769	564.39	0	37.2225	-45.5885	-594.878	594.616	18775.2	-1514.19	331.561	199	0	0.856551	1.47818	80.8659	367.27	-1561.04	2144.89	-311	200	0	0.758773	-0.483378	107.812	127.431	825.406	985.355	-914	200	0
466	8	34.5405	13.9897	-576.75	26308.4	24282.3	-3090.19	342.102	564.385	0	37.6148	-46.3144	-593.837	605.181	18911.8	-1568.01	331.847	198.981	0	0.888525	1.48007	80.8191	380.302	-1574.05	2137.4	-311	200	0	0.913817	-0.271422	108.289	162.154	689.426	971.555	-914	200	0
466	9	35.0312	14.5791	-575.947	26281	24442.9	-2946.13	342.439	564.369	0	37.9062	-47.0833	-592.648	612.807	19046.6	-1620.11	332.138	198.966	0	0.904023	1.48019	80.7485	392.598	-1590.3	2129.85	-311	200	0	1.09765	-0.0356239	108.884	209.917	530.253	955.587	-914	200	0
467	0	35.4641	15.1681	-575.073	26256.1	24600.3	-2806.23	342.778	564.343	0	38.1168	-47.8804	-591.365	615.72	19177.9	-1669.64	332.43	198.959	0	0.906275	1.47288	80.6402	401.465	-1604.89	2123.96	-311	200	0	1.29036	0.219461	109.465	265.474	374.617	939.244	-914	200	0	78.0315	-31.0459	-970.734	-403756	513859	-41925	533.117	414.323	0
467	1	35.8707	15.7844	-574.268	26236	24756.8	-2669.61	343.11	564.314	0	38.2787	-48.681	-590.076	612.984	19304.7	-1715.65	332.716	198.961	0	0.898162	1.45515	80.4802	404.942	-1612.59	2121.75	-311	200	0	1.47297	0.508553	109.967	318.205	246.358	921.84	-914	200	0
467	2	36.2779	16.4527	-573.663	26222.2	24915.1	-2534.46	343.432	564.29	0	38.4225	-49.4589	-588.865	604.55	19425.9	-1757.48	332.989	198.973	0	0.881779	1.42893	80.2629	402.93	-1609.8	2124.52	-311	200	0	1.62548	0.84492	110.416	359.728	160.368	901.774	-914	200	0
467	3	36.7	17.1859	-573.331	26214.6	25077.7	-2399	343.74	564.277	0	38.5673	-50.196	-587.784	591.117	19541.9	-1794.33	333.247	198.994	0	0.85961	1.40031	79.9983	396.51	-1596.37	2132.26	-311	200	0	1.7226	1.208	110.884	387.829	117.427	879.865	-914	200	0
467	4	37.1384	17.9843	-573.266	26212.2	25245.5	-2262.29	344.038	564.276	0	38.7221	-50.8822	-586.854	574.011	19654.9	-1825.58	333.492	199.022	0	0.835553	1.37627	79.715	386.062	-1575.77	2143.73	-311	200	0	1.742	1.53566	111.41	401.957	109.57	861.91	-914	200	0
467	5	37.5839	18.8342	-573.416	26214.1	25416.8	-2124.32	344.325	564.284	0	38.8889	-51.5118	-586.066	554.801	19766	-1851.36	333.727	199.053	0	0.813878	1.36217	79.45	370.973	-1553.34	2156.8	-311	200	0	1.68005	1.75028	111.957	399.617	133.411	855.916	-914	200	0
467	6	38.0206	19.7092	-573.709	26219.6	25587.9	-1985.85	344.601	564.298	0	39.0627	-52.0851	-585.389	534.825	19873.8	-1872.39	333.95	199.086	0	0.797032	1.36107	79.2262	351.211	-1534.15	2169.2	-311	200	0	1.55136	1.80027	112.45	378.716	194.272	865.466	-914	200	0
467	7	38.4323	20.5787	-574.069	26227.6	25755.9	-1848.16	344.866	564.313	0	39.2332	-52.6112	-584.783	514.732	19974.9	-1889.21	334.158	199.12	0	0.785941	1.37327	79.0451	328.509	-1521.12	2179.58	-311	200	0	1.36703	1.68532	112.836	337.539	296.683	886.333	-914	200	0
467	8	38.8116	21.4184	-574.434	26236.6	25920.6	-1712.74	345.124	564.326	0	39.3909	-53.1042	-584.213	494.357	20065.1	-1901.45	334.345	199.154	0	0.781702	1.39689	78.8978	306.155	-1513.18	2187.9	-311	200	0	1.11768	1.44559	113.114	270.837	433.603	909.021	-914	200	0
467	9	39.1653	22.2187	-574.779	26245.3	26082.6	-1581.16	345.378	564.338	0	39.533	-53.5732	-583.662	472.951	20141.5	-1907.73	334.509	199.19	0	0.785021	1.42998	78.7752	287.879	-1504.72	2194.99	-311	200	0	0.791146	1.1356	113.293	173.307	584.54	924.246	-914	200	0
468	0	39.5139	22.9872	-575.13	26253.2	26241.3	-1454.9	345.627	564.353	0	39.6639	-54.0154	-583.154	449.397	20202.6	-1906.43	334.644	199.229	0	0.795154	1.47198	78.6677	276.86	-1488.22	2201.49	-311	200	0	0.407005	0.812083	113.339	51.3739	723.338	927.447	-914	200	0	82.8999	-26.849	-970.313	-405404	516520	-43101	536.359	416.366	0
468	1	39.882	23.7415	-575.545	26260.6	26393.8	-1334.76	345.859	564.373	0	39.792	-54.4185	-582.736	422.309	20249.9	-1896.59	334.75	199.275	0	0.811098	1.52223	78.5638	275.457	-1459.45	2207.12	-311	200	0	0.0183046	0.527115	113.185	-70.9881	828.227	918.915	-914	200	0
468	2	40.2842	24.4952	-576.074	26268.4	26536.7	-1220.63	346.065	564.401	0	39.9245	-54.7731	-582.448	390.094	20287.8	-1878.34	334.832	199.33	0	0.83251	1.57739	78.4566	284.621	-1421.44	2211.09	-311	200	0	-0.316211	0.312217	112.795	-160.49	886.411	901.63	-914	200	0
468	3	40.719	25.2495	-576.719	26277.6	26668.7	-1111.76	346.242	564.436	0	40.0643	-55.0793	-582.285	351.732	20322.7	-1852.91	334.902	199.396	0	0.858838	1.63153	78.3509	302.286	-1383.8	2212.98	-311	200	0	-0.546748	0.168752	112.164	-191.625	895.813	881.273	-914	200	0
468	4	41.1716	25.9952	-577.45	26289.8	26792	-1007.37	346.397	564.473	0	40.2086	-55.3458	-582.195	307.844	20359.8	-1822.19	334.971	199.471	0	0.889449	1.67844	78.2571	322.828	-1357.69	2212.88	-311	200	0	-0.633698	0.0790051	111.292	-161.17	867.238	865.313	-914	200	0
468	5	41.6212	26.7188	-578.226	26306.8	26912.4	-906.983	346.543	564.504	0	40.3483	-55.5867	-582.101	260.255	20400.9	-1787.94	335.047	199.553	0	0.924424	1.71352	78.18	339.799	-1350.23	2211.13	-311	200	0	-0.557954	0.0265487	110.194	-88.613	821.546	859.053	-914	200	0
468	6	42.0476	27.4083	-579.007	26329.3	27036.5	-810.45	346.695	564.527	0	40.47	-55.8169	-581.939	210.459	20445	-1751.19	335.133	199.638	0	0.963002	1.73528	78.1168	349.859	-1361.7	2208.22	-311	200	0	-0.33582	0.00837609	108.961	-2.03173	781.086	864.241	-914	200	0
468	7	42.4363	28.0586	-579.766	26357.5	27168.5	-717.898	346.861	564.538	0	40.5614	-56.0466	-581.683	159.197	20489.3	-1712.46	335.224	199.726	0	1.00086	1.7454	78.0616	353.51	-1386.27	2204.51	-311	200	0	-0.0234753	0.0319	107.781	77.5119	763.172	880.84	-914	200	0
468	8	42.7821	28.6737	-580.505	26391.6	27308.2	-629.947	347.042	564.537	0	40.6161	-56.2795	-581.34	107.081	20530	-1672.58	335.315	199.816	0	1.0304	1.74687	78.014	352.493	-1415.05	2200.16	-311	200	0	0.298763	0.0977127	106.879	141.074	777.604	907.855	-914	200	0
468	9	43.0908	29.267	-581.266	26432.3	27451.9	-547.743	347.228	564.526	0	40.6337	-56.5128	-580.945	54.5206	20562.6	-1632.88	335.395	199.906	0	1.04452	1.74189	77.9877	347.461	-1439.7	2195.08	-311	200	0	0.559758	0.18275	106.394	187.979	824.347	943.543	-914	200	0
469	0	43.3783	29.8575	-582.124	26480.5	27595.1	-472.337	347.404	564.51	0	40.6196	-56.7368	-580.567	1.63423	20582	-1594.5	335.451	199.997	0	1.04033	1.72982	78.0053	337.912	-1455.02	2188.86	-311	200	0	0.725863	0.247115	106.298	222.542	892.585	985.112	-914	200	0	86.5345	-22.4093	-981.858	-411631	519317	-41794.3	533.043	418.055	0
469	1	43.6634	30.4645	-583.171	26536	27733.3	-403.964	347.556	564.497	0	40.5813	-56.9346	-580.291	-50.6401	20582.6	-1557.88	335.469	200.087	0	1.02085	1.7071	78.087	323.29	-1460.09	2181	-311	200	0	0.803649	0.259812	106.415	253.577	963.746	1027.31	-914	200	0
469	2	43.9566	31.1021	-584.474	26597.3	27860.5	-341.893	347.668	564.494	0	40.5227	-57.0853	-580.185	-100.047	20558.5	-1522.85	335.434	200.172	0	0.995429	1.67118	78.2498	303.781	-1457.7	2171.39	-311	200	0	0.821742	0.214984	106.547	291.206	1015.78	1063.53	-914	200	0
469	3	44.2536	31.7748	-586.05	26662.3	27969	-285.009	347.725	564.505	0	40.4416	-57.1703	-580.287	-144.473	20504.4	-1488.95	335.335	200.249	0	0.978673	1.62416	78.5065	280.943	-1451.74	2160.53	-311	200	0	0.811282	0.132062	106.61	341.106	1028.75	1090.06	-914	200	0
469	4	44.5374	32.4738	-587.87	26729.4	28052.8	-232.735	347.719	564.532	0	40.332	-57.1812	-580.595	-183.591	20416.6	-1455.63	335.165	200.316	0	0.985047	1.5724	78.8516	257.824	-1444.3	2149.25	-311	200	0	0.795632	0.0472393	106.673	403.191	994.221	1108.78	-914	200	0
469	5	44.7823	33.178	-589.858	26798.8	28109.5	-185.426	347.655	564.567	0	40.1843	-57.1249	-581.079	-218.76	20294.5	-1422.37	334.925	200.376	0	1.01973	1.52399	79.2468	237.562	-1435.09	2138.23	-311	200	0	0.789112	-0.00733219	106.865	475.835	922.896	1126.02	-914	200	0
469	6	44.9567	33.8609	-591.918	26870.6	28140.5	-143.829	347.541	564.604	0	39.9849	-57.023	-581.691	-251.496	20139.4	-1388.49	334.622	200.432	0	1.07357	1.48674	79.6321	222.042	-1422.33	2127.8	-311	200	0	0.799064	-0.0269731	107.248	557.009	841.976	1148.22	-914	200	0
469	7	45.0269	34.5006	-593.97	26944.2	28148.1	-108.547	347.39	564.637	0	39.7216	-56.9044	-582.375	-282.053	19951.9	-1353.03	334.26	200.484	0	1.12896	1.46789	79.9571	212.416	-1404.76	2118.35	-311	200	0	0.825889	-0.0322882	107.812	641.083	780.859	1176.58	-914	200	0
469	8	44.9637	35.0855	-595.973	27016.9	28133.8	-80.1048	347.206	564.668	0	39.3885	-56.7984	-583.079	-308.934	19730.8	-1314.93	333.839	200.53	0	1.17173	1.47367	80.2076	209.993	-1384.03	2110.96	-311	200	0	0.865735	-0.0397766	108.515	721.623	753.174	1206.07	-914	200	0
469	9	44.752	35.6161	-597.93	27085.7	28097	-58.9372	346.991	564.701	0	38.9862	-56.7264	-583.769	-329.28	19474.7	-1273.63	333.36	200.564	0	1.19786	1.50603	80.3963	215.852	-1365.62	2107.19	-311	200	0	0.916545	-0.0413184	109.321	798.796	750.717	1229.28	-914	200	0
470	0	44.395	36.1076	-599.881	27148.8	28034.6	-45.0318	346.734	564.743	0	38.5208	-56.6963	-584.439	-339.767	19184.2	-1229.57	332.825	200.581	0	1.21072	1.55905	80.5373	229.736	-1356.75	2108.2	-311	200	0	0.978278	-0.0132648	110.228	877.759	755.07	1240.84	-914	200	0	78.8308	-17.2908	-1007.78	-424216	523756	-36784	523.37	420.033	0
470	1	43.908	36.5846	-601.888	27206.2	27941.4	-37.9919	346.423	564.799	0	38.0039	-56.7083	-585.109	-337.514	18862.2	-1183.89	332.237	200.577	0	1.21405	1.61957	80.6406	249.281	-1362.49	2114.18	-311	200	0	1.04864	0.0634311	111.233	958.913	752.61	1239.6	-914	200	0
470	2	43.3057	37.0698	-603.992	27259.2	27812.6	-37.7108	346.048	564.868	0	37.4511	-56.7655	-585.795	-320.939	18511.8	-1138.03	331.601	200.548	0	1.2079	1.6716	80.7282	270.703	-1382.8	2124.34	-311	200	0	1.11858	0.190968	112.237	1033.25	739.692	1228.33	-914	200	0
470	3	42.5952	37.5758	-606.184	27308.5	27644	-45.0627	345.603	564.95	0	36.8771	-56.8762	-586.492	-290.38	18134.7	-1094.06	330.921	200.495	0	1.18912	1.70186	80.8307	290.65	-1413.09	2137.28	-311	200	0	1.16989	0.354745	113.047	1084.94	721.14	1213.33	-914	200	0
470	4	41.7782	38.1053	-608.413	27353.5	27431.2	-61.8089	345.086	565.041	0	36.2895	-57.0496	-587.166	-247.758	17730.9	-1054.25	330.197	200.422	0	1.1548	1.70384	80.9666	307.264	-1447.9	2151.28	-311	200	0	1.18357	0.533945	113.472	1096.49	705.831	1203.59	-914	200	0
470	5	40.8561	38.6543	-610.616	27392.4	27168.9	-89.5409	344.494	565.14	0	35.6851	-57.2963	-587.789	-195.604	17299.3	-1020.18	329.431	200.333	0	1.10614	1.67895	81.1368	320.262	-1483.84	2164.36	-311	200	0	1.14936	0.704688	113.373	1056.07	699.198	1206.91	-914	200	0
470	6	39.8335	39.2161	-612.741	27423.5	26852.8	-128.651	343.824	565.245	0	35.0524	-57.6302	-588.34	-136.567	16838	-992.574	328.62	200.232	0	1.04806	1.63586	81.3252	330.882	-1519.8	2174.51	-311	200	0	1.06207	0.830874	112.669	962.929	698.926	1226.12	-914	200	0
470	7	38.7183	39.7846	-614.768	27445.5	26482.9	-178.221	343.078	565.356	0	34.3802	-58.0662	-588.812	-72.9475	16344	-971.06	327.758	200.124	0	0.985415	1.58906	81.4963	341.123	-1555.75	2180.39	-311	200	0	0.920501	0.873891	111.41	827.583	697.049	1259.67	-914	200	0
470	8	37.5208	40.3559	-616.71	27458.6	26064.8	-236.637	342.264	565.476	0	33.664	-58.6139	-589.206	-5.3893	15813.4	-953.725	326.838	200.009	0	0.920926	1.55398	81.6075	352.119	-1591.3	2181.88	-311	200	0	0.735942	0.824435	109.848	670.346	685.325	1303.12	-914	200	0
470	9	36.2545	40.9301	-618.607	27463.6	25604.9	-302.251	341.391	565.604	0	32.9071	-59.2679	-589.553	67.848	15243	-937.793	325.855	199.885	0	0.854907	1.53961	81.6331	363.288	-1624.6	2179.84	-311	200	0	0.531002	0.715294	108.347	517.226	663.034	1349	-914	200	0
471	0	34.9367	41.5173	-620.515	27462.1	25106.7	-373.723	340.461	565.743	0	32.1184	-60.0031	-589.917	149.47	14632.2	-921.163	324.804	199.747	0	0.785785	1.54462	81.5719	372.977	-1652.59	2175.63	-311	200	0	0.328343	0.601878	107.229	391.709	642.338	1388.31	-914	200	0	57.2689	-16.7156	-1031.35	-437096	524539	-28073.8	511.212	422.921	0
471	1	33.5861	42.1346	-622.501	27455.5	24571.2	-450.168	339.472	565.895	0	31.3076	-60.784	-590.369	240.926	13983.5	-903.029	323.686	199.592	0	0.71332	1.561	81.4389	379.251	-1672.25	2170.81	-311	200	0	0.143125	0.534958	106.709	307.963	642.927	1413.81	-914	200	0
471	2	32.2123	42.7949	-624.617	27443.9	24000.4	-531.119	338.424	566.063	0	30.4771	-61.5842	-590.967	341.343	13302.7	-883.005	322.51	199.422	0	0.642024	1.58195	81.2595	380.126	-1680.89	2166.6	-311	200	0	-0.0187851	0.542424	106.887	266.512	677.369	1421.18	-914	200	0
471	3	30.808	43.4977	-626.883	27425.9	23397.4	-616.371	337.323	566.25	0	29.6185	-62.3937	-591.73	448.314	12596	-860.221	321.287	199.242	0	0.579269	1.60731	81.0707	373.95	-1676.45	2163.15	-311	200	0	-0.15311	0.619948	107.756	253.213	737.825	1408.14	-914	200	0
471	4	29.3518	44.2305	-629.274	27399.8	22765.3	-706.157	336.177	566.458	0	28.7169	-63.2124	-592.653	559.824	11866.9	-833.693	320.023	199.055	0	0.529493	1.64085	80.925	360.02	-1658.84	2159.7	-311	200	0	-0.240526	0.730983	109.23	248.143	797.265	1374.83	-914	200	0
471	5	27.8183	44.9748	-631.72	27364.8	22104.9	-801.357	334.992	566.682	0	27.7569	-64.0425	-593.713	674.982	11117.4	-803.259	318.725	198.863	0	0.491498	1.6827	80.8792	339.067	-1631.01	2155.32	-311	200	0	-0.245758	0.82443	111.15	236.741	828.699	1324.89	-914	200	0
471	6	26.186	45.7102	-634.133	27321.8	21414.8	-903.046	333.77	566.915	0	26.7256	-64.8867	-594.88	793.02	10349.2	-769.812	317.397	198.667	0	0.461885	1.72572	80.9666	313.518	-1597.88	2149.71	-311	200	0	-0.139043	0.864657	113.24	208.827	822.954	1265.7	-914	200	0
471	7	24.4413	46.4179	-636.439	27272.8	20692.4	-1011.69	332.513	567.148	0	25.6149	-65.7488	-596.116	912.705	9564.72	-734.721	316.045	198.469	0	0.440337	1.75791	81.1776	286.796	-1564.11	2143.64	-311	200	0	0.0820245	0.847613	115.1	155.176	786.619	1207.14	-914	200	0
471	8	22.5805	47.0865	-638.612	27219.4	19935.8	-1126.75	331.217	567.377	0	24.4233	-66.6316	-597.394	1032.91	8766.83	-698.983	314.675	198.271	0	0.430788	1.7675	81.4704	261.631	-1532.97	2138.67	-311	200	0	0.379203	0.7914	116.309	75.7152	731.893	1158.36	-914	200	0
471	9	20.6132	47.7198	-640.687	27162.4	19144.7	-1247.08	329.882	567.604	0	23.1585	-67.5333	-598.713	1153.52	7956.92	-662.485	313.29	198.073	0	0.437941	1.74719	81.7944	239.329	-1507.4	2136.47	-311	200	0	0.68261	0.716818	116.564	-12.5922	674.612	1123.82	-914	200	0
472	0	18.5617	48.3389	-642.758	27101.6	18318.9	-1371.76	328.501	567.835	0	21.8374	-68.4451	-600.124	1276.3	7131.58	-624.079	311.884	197.873	0	0.463858	1.69634	82.1061	220.821	-1490.95	2138.14	-311	200	0	0.928918	0.631604	115.765	-83.6263	633.169	1101.55	-914	200	0	24.5182	-18.5977	-1070.16	-453841	521259	-14730.1	488.138	423.145	0
472	1	16.4527	48.9719	-644.933	27037.8	17459.5	-1500.37	327.072	568.077	0	20.4779	-69.3521	-601.71	1404.77	6283.61	-582.594	310.443	197.665	0	0.507388	1.62272	82.3719	207.58	-1486.06	2143.86	-311	200	0	1.09023	0.523076	114.014	-118.753	620.167	1084.58	-914	200	0
472	2	14.3028	49.6375	-647.276	26972.7	16568.8	-1632.05	325.598	568.329	0	19.0873	-70.242	-603.526	1541.7	5408.74	-537.611	308.962	197.446	0	0.564611	1.54199	82.5659	201.219	-1491.9	2153.06	-311	200	0	1.1682	0.367276	111.56	-114.781	636.105	1064.94	-914	200	0
472	3	12.1105	50.3379	-649.784	26907.7	15651.3	-1764.91	324.087	568.59	0	17.6594	-71.1133	-605.556	1686.57	4509.33	-489.418	307.447	197.215	0	0.6291	1.47229	82.6696	202.993	-1505.37	2164.57	-311	200	0	1.17242	0.152493	108.745	-78.9187	672.647	1037.58	-914	200	0
472	4	9.86167	51.0628	-652.403	26842.1	14712.4	-1896.7	322.551	568.857	0	16.1785	-71.9743	-607.724	1836.42	3589.86	-438.594	305.907	196.978	0	0.693077	1.42718	82.6791	213.852	-1522.96	2176.79	-311	200	0	1.10442	-0.104887	105.953	-21.1214	718.014	1002.08	-914	200	0
472	5	7.54058	51.798	-655.081	26772.5	13757.9	-2025.97	321.002	569.131	0	14.6239	-72.8361	-609.948	1988.02	2652.51	-385.498	304.349	196.741	0	0.749938	1.41173	82.6083	233.784	-1541.24	2188.19	-311	200	0	0.961977	-0.366694	103.595	50.6492	758.88	963.35	-914	200	0
472	6	5.13957	52.5328	-657.787	26695.7	12792.6	-2152.65	319.448	569.416	0	12.9742	-73.7072	-612.17	2138.48	1698.8	-329.99	302.775	196.507	0	0.796592	1.42202	82.4777	260.41	-1557.04	2197.78	-311	200	0	0.76361	-0.593073	102.081	133.86	785.752	930.633	-914	200	0
472	7	2.65959	53.2634	-660.514	26610.2	11819.5	-2277.51	317.894	569.713	0	11.2124	-74.5954	-614.356	2285.18	732.14	-271.547	301.192	196.28	0	0.833572	1.44658	82.2982	289.043	-1568.02	2204.89	-311	200	0	0.562276	-0.75829	101.697	229.009	801.148	913.41	-914	200	0
472	8	0.106921	53.9926	-663.254	26517.8	10839.1	-2401.56	316.342	570.019	0	9.3305	-75.5087	-616.487	2426.4	-243.194	-209.436	299.606	196.064	0	0.86284	1.47237	82.0699	314.806	-1572.67	2208.61	-311	200	0	0.42702	-0.850274	102.453	330.23	817.074	916.882	-914	200	0
472	9	-2.5067	54.7307	-666.006	26421.8	9850.32	-2525.7	314.79	570.328	0	7.33326	-76.4493	-618.562	2562.74	-1224.17	-142.897	298.021	195.857	0	0.885525	1.49247	81.791	334.428	-1570.05	2207.73	-311	200	0	0.411409	-0.865671	104.079	421.09	842.169	940.39	-914	200	0
473	0	-5.16312	55.4962	-668.796	26325.8	8852.89	-2650.51	313.237	570.637	0	5.23882	-77.4088	-620.607	2697.34	-2209.1	-71.2714	296.44	195.654	0	0.901776	1.50699	81.4608	346.477	-1560.97	2201.3	-311	200	0	0.530684	-0.815552	106.151	484.469	873.475	978.854	-914	200	0	-20.2668	-20.719	-1122.97	-475427	514805	4991.81	457.49	422.437	0
473	1	-7.84216	56.3107	-671.667	26231.7	7848.27	-2776.25	311.685	570.945	0	3.07514	-78.3691	-622.658	2833.31	-3196.18	6.32208	294.867	195.45	0	0.912176	1.51733	81.0745	350.926	-1548.72	2189.41	-311	200	0	0.751731	-0.728017	108.241	516.793	896.831	1025.97	-914	200	0
473	2	-10.5298	57.1866	-674.637	26139.8	6837.8	-2902.84	310.136	571.253	0	0.873262	-79.3093	-624.728	2970.45	-4182.4	90.9282	293.305	195.245	0	0.918635	1.52275	80.6284	348.611	-1537.38	2173.92	-311	200	0	1.00413	-0.634003	109.982	529.847	890.947	1076.57	-914	200	0
473	3	-13.223	58.1191	-677.675	26049.7	5821.53	-3029.94	308.59	571.56	0	-1.34058	-80.2146	-626.797	3105.42	-5164.34	182.872	291.761	195.046	0	0.924553	1.52139	80.1379	340.694	-1529.74	2158.54	-311	200	0	1.21541	-0.548847	111.103	538.832	838.141	1126.88	-914	200	0
473	4	-15.9292	59.0895	-680.72	25961.4	4799.69	-3156.92	307.051	571.862	0	-3.54987	-81.0808	-628.832	3235.18	-6140.81	281.316	290.235	194.855	0	0.93404	1.51212	79.6479	328.506	-1527.4	2147.58	-311	200	0	1.34346	-0.468795	111.479	551.705	740.281	1174.4	-914	200	0
473	5	-18.6638	60.0733	-683.712	25874.7	3774.89	-3283.21	305.521	572.155	0	-5.74837	-81.9113	-630.804	3359.15	-7113.05	384.741	288.724	194.675	0	0.949917	1.49574	79.2207	313.884	-1531.12	2143.83	-311	200	0	1.37884	-0.386462	111.172	570.806	622.249	1217.7	-914	200	0
473	6	-21.446	61.0462	-686.61	25788.2	2752.29	-3408.56	304.009	572.441	0	-7.93801	-82.7089	-632.689	3478.49	-8082.08	491.57	287.226	194.502	0	0.972918	1.47482	78.9078	299.489	-1539.4	2147.22	-311	200	0	1.32677	-0.306322	110.423	599.076	514.316	1254.29	-914	200	0
473	7	-24.2901	61.9903	-689.391	25698.8	1736.83	-3533.1	302.519	572.722	0	-10.1229	-83.4715	-634.473	3594.18	-9047.78	600.589	285.74	194.335	0	1.00228	1.45335	78.7263	288.345	-1547.78	2155.23	-311	200	0	1.1933	-0.241168	109.571	636.922	431.515	1278.23	-914	200	0
473	8	-27.1974	62.8971	-692.052	25605	730.046	-3657.2	301.055	573.001	0	-12.2996	-84.1894	-636.166	3705.96	-10009.9	711.021	284.265	194.175	0	1.03494	1.43629	78.6596	282.734	-1551.32	2164.32	-311	200	0	0.987589	-0.196971	108.895	675.356	370.693	1281.14	-914	200	0
473	9	-30.1519	63.7707	-694.62	25508.1	-270.177	-3781.17	299.611	573.278	0	-14.4487	-84.845	-637.807	3813.11	-10968.2	821.966	282.803	194.022	0	1.06487	1.42647	78.6834	283.375	-1547.73	2171.19	-311	200	0	0.734916	-0.165819	108.498	701.817	322.695	1256.85	-914	200	0
474	0	-33.1224	64.6308	-697.164	25411	-1267.01	-3905.15	298.183	573.551	0	-16.534	-85.4148	-639.462	3915.98	-11922.2	932.087	281.356	193.876	0	1.08547	1.42077	78.7879	289.325	-1538.02	2173.55	-311	200	0	0.481539	-0.134855	108.326	711.52	285.417	1204.65	-914	200	0	-68.2247	-16.0455	-1169.53	-495339	511904	26367.1	434.817	422.808	0
474	1	-36.0717	65.505	-699.774	25316.7	-2262.1	-4029.17	296.767	573.822	0	-18.5163	-85.8765	-641.2	4016.24	-12869.5	1040.06	279.929	193.736	0	1.09312	1.41095	78.9731	298.999	-1525.22	2170.5	-311	200	0	0.280931	-0.0989235	108.277	706.366	268.595	1128.64	-914	200	0
474	2	-38.9711	66.4124	-702.506	25227.1	-3255.49	-4153.39	295.366	574.09	0	-20.3728	-86.218	-643.057	4115.22	-13805.4	1144.62	278.532	193.601	0	1.08875	1.38952	79.2232	311.48	-1512.62	2162.36	-311	200	0	0.172838	-0.0584147	108.27	687.742	286.822	1036.83	-914	200	0
474	3	-41.8099	67.3533	-705.347	25143.9	-4245.94	-4278.22	293.98	574.352	0	-22.108	-86.4432	-645.031	4212.04	-14725.8	1244.39	277.17	193.47	0	1.07734	1.35546	79.5005	325.957	-1502.57	2150.22	-311	200	0	0.172183	-0.00759789	108.275	656.406	349.679	941.271	-914	200	0
474	4	-44.593	68.3095	-708.234	25066.7	-5230.34	-4404.41	292.615	574.607	0	-23.7495	-86.5724	-647.092	4303.92	-15628.9	1338.17	275.848	193.349	0	1.06668	1.31595	79.7695	340.373	-1496.26	2135.49	-311	200	0	0.271607	0.0641256	108.288	615.872	460.332	855.603	-914	200	0
474	5	-47.3338	69.254	-711.083	24992.9	-6204.48	-4532.5	291.275	574.852	0	-25.3358	-86.6377	-649.207	4388.13	-16513.3	1425.08	274.564	193.241	0	1.06583	1.28298	80.0207	352.199	-1494.45	2119.77	-311	200	0	0.450477	0.16033	108.321	573.096	614.908	790.177	-914	200	0
474	6	-50.0486	70.1603	-713.811	24918.5	-7165.39	-4662.16	289.962	575.091	0	-26.904	-86.6753	-651.332	4463.04	-17375.7	1504.58	273.323	193.148	0	1.08225	1.26709	80.2667	359.802	-1497.76	2104.69	-311	200	0	0.682974	0.278492	108.404	536.177	798.742	749.626	-914	200	0
474	7	-52.7537	71.0085	-716.354	24839.9	-8112.76	-4792.18	288.675	575.325	0	-28.4843	-86.7172	-653.418	4528.34	-18210.2	1576.21	272.131	193.07	0	1.11713	1.2726	80.5235	362.117	-1506.08	2091.92	-311	200	0	0.939836	0.418977	108.537	510.279	992.541	735.071	-914	200	0
474	8	-55.461	71.7894	-718.677	24753.8	-9048.29	-4921.22	287.41	575.556	0	-30.0996	-86.7864	-655.415	4584.81	-19011.2	1639.45	270.994	193.005	0	1.16225	1.29656	80.7883	358.334	-1519.07	2082.94	-311	200	0	1.18797	0.57754	108.62	495.067	1182.32	747.025	-914	200	0
474	9	-58.1704	72.5067	-720.796	24659	-9973.73	-5048.58	286.163	575.789	0	-31.7634	-86.8934	-657.312	4634.18	-19776.5	1694.41	269.913	192.95	0	1.20266	1.33098	81.0333	348.411	-1536.96	2078.56	-311	200	0	1.39669	0.730694	108.469	487.543	1354.13	785.247	-914	200	0
475	0	-60.8641	73.1787	-722.776	24557.2	-10889.4	-5174.09	284.934	576.024	0	-33.4746	-87.0335	-659.162	4679.16	-20507	1742.45	268.889	192.901	0	1.22261	1.36715	81.2278	333.138	-1559.99	2078.28	-311	200	0	1.54491	0.84413	107.952	488.59	1484.66	847.334	-914	200	0	-110.784	-9.76872	-1214.82	-513930	511022	46784.4	416.202	422.599	0
475	1	-63.512	73.8332	-724.721	24452.9	-11794.7	-5297.17	283.725	576.259	0	-35.2156	-87.1909	-661.071	4723.15	-21205.9	1785.62	267.922	192.855	0	1.20957	1.3993	81.3608	313.852	-1587.87	2080.06	-311	200	0	1.62276	0.900318	107.113	504.432	1548.97	928.991	-914	200	0
475	2	-66.0841	74.497	-726.723	24350.3	-12688	-5416.37	282.541	576.493	0	-36.9597	-87.3551	-663.155	4769.18	-21878.4	1825.77	267.009	192.808	0	1.15697	1.42562	81.4395	292.48	-1619.61	2081.42	-311	200	0	1.6302	0.909705	106.163	539.518	1536.77	1024.2	-914	200	0
475	3	-68.5625	75.1858	-728.839	24251.5	-13565.9	-5530.09	281.387	576.726	0	-38.6827	-87.5288	-665.491	4819.13	-22530.9	1864.33	266.144	192.759	0	1.06825	1.44864	81.4672	271.942	-1652.07	2080.72	-311	200	0	1.57363	0.891757	105.382	590.359	1457.84	1122.91	-914	200	0
475	4	-70.9435	75.9058	-731.087	24156.5	-14423.6	-5637	280.271	576.958	0	-40.3686	-87.7211	-668.101	4873.4	-23170.2	1902.04	265.319	192.706	0	0.959085	1.47473	81.4316	255.965	-1679.29	2077.75	-311	200	0	1.46239	0.853208	105.015	648.584	1336.27	1210.06	-914	200	0
475	5	-73.2349	76.6607	-733.453	24065.1	-15256.8	-5735.74	279.199	577.189	0	-42.0078	-87.936	-670.961	4930.64	-23800	1938.66	264.528	192.651	0	0.853231	1.51101	81.3167	247.42	-1696.03	2073.66	-311	200	0	1.30671	0.789294	105.227	709.233	1200.97	1270.38	-914	200	0
475	6	-75.4514	77.4534	-735.902	23977.3	-16063.3	-5824.4	278.172	577.418	0	-43.5931	-88.168	-674.014	4988.31	-24418.5	1973.42	263.772	192.599	0	0.773052	1.5613	81.1256	246.835	-1701.67	2070.7	-311	200	0	1.1134	0.699332	106.035	773.036	1076.08	1296.45	-914	200	0
475	7	-77.6117	78.2853	-738.375	23893	-16842.5	-5900.6	277.19	577.641	0	-45.119	-88.4032	-677.19	5044.02	-25019.6	2005.8	263.054	192.552	0	0.730851	1.62406	80.8867	253.003	-1698.94	2071.4	-311	200	0	0.885876	0.594388	107.299	839.036	973.868	1292.53	-914	200	0
475	8	-79.7306	79.1576	-740.811	23811.2	-17593.1	-5962.19	276.252	577.858	0	-46.5833	-88.6241	-680.423	5095.92	-25595.6	2036.02	262.383	192.511	0	0.725652	1.69138	80.6368	264.611	-1689.59	2077.33	-311	200	0	0.639406	0.491653	108.819	899.999	893.984	1269.54	-914	200	0
475	9	-81.812	80.0748	-743.185	23730.6	-18313.1	-6008.47	275.359	578.069	0	-47.9812	-88.8086	-683.675	5142.56	-26140	2065.27	261.766	192.478	0	0.746942	1.74965	80.4021	280.617	-1672.97	2088.42	-311	200	0	0.415171	0.405562	110.459	947.747	828.24	1236.86	-914	200	0
476	0	-83.8459	81.0441	-745.534	23650.1	-19003.1	-6040.92	274.511	578.278	0	-49.2967	-88.9278	-686.944	5183.23	-26648.8	2095.66	261.207	192.455	0	0.782085	1.78519	80.1994	299.065	-1648.6	2103.08	-311	200	0	0.264701	0.343249	112.144	977.073	764.163	1200.4	-914	200	0	-143.774	-0.683003	-1266.22	-534230	520728	64289.3	405.736	421.805	0
476	1	-85.8155	82.0673	-747.936	23570.6	-19667.1	-6062.57	273.705	578.486	0	-50.4996	-88.9522	-690.248	5218.07	-27120.5	2129.29	260.709	192.44	0	0.821056	1.79085	80.05	316.657	-1618.23	2118.59	-311	200	0	0.216424	0.303967	113.769	982.79	685.393	1164.99	-914	200	0
476	2	-87.7132	83.1287	-750.453	23494.5	-20308.6	-6077.06	272.938	578.693	0	-51.5565	-88.864	-693.59	5247.41	-27554.5	2167.11	260.273	192.434	0	0.856939	1.76846	79.983	330.576	-1585.04	2132.13	-311	200	0	0.263889	0.281061	115.151	959.29	575.515	1134.52	-914	200	0
476	3	-89.55	84.194	-753.094	23424.8	-20927.7	-6088.47	272.211	578.895	0	-52.4481	-88.6647	-696.939	5272.15	-27951	2208.58	259.895	192.435	0	0.885134	1.72803	80.0183	340.488	-1550.96	2142.06	-311	200	0	0.38073	0.266724	116.085	904.451	428.323	1110.79	-914	200	0
476	4	-91.3503	85.2192	-755.829	23363.3	-21521.4	-6101.35	271.526	579.089	0	-53.1829	-88.3761	-700.237	5293.5	-28313.2	2252.59	259.566	192.44	0	0.902969	1.6839	80.1478	347.744	-1515.81	2148.26	-311	200	0	0.535721	0.25506	116.431	820.085	258.098	1093.15	-914	200	0
476	5	-93.1406	86.1593	-758.617	23310.8	-22085.6	-6120.09	270.887	579.272	0	-53.7974	-88.0329	-703.412	5310.85	-28648.1	2297.66	259.273	192.45	0	0.909443	1.6492	80.3364	352.84	-1479.86	2151.34	-311	200	0	0.697726	0.239656	116.167	707.776	98.6841	1079.95	-914	200	0
476	6	-94.9408	86.9738	-761.419	23267.4	-22617	-6147.77	270.296	579.442	0	-54.3405	-87.6686	-706.398	5321.42	-28963.4	2341.59	258.998	192.467	0	0.904345	1.63209	80.5398	355.167	-1445.85	2151.72	-311	200	0	0.834997	0.214137	115.419	566.363	-11.5036	1070.83	-914	200	0
476	7	-96.7605	87.6334	-764.201	23233.3	-23113.9	-6185.79	269.754	579.598	0	-54.8561	-87.305	-709.14	5322.9	-29266.2	2381.59	258.73	192.494	0	0.887651	1.63435	80.7167	354.985	-1417.61	2149.42	-311	200	0	0.913144	0.17849	114.429	395.376	-46.4395	1066.41	-914	200	0
476	8	-98.5966	88.1266	-766.953	23208.5	-23576.3	-6234.06	269.26	579.739	0	-55.3751	-86.9498	-711.609	5315.63	-29563	2415.18	258.456	192.53	0	0.860876	1.65255	80.8412	353.48	-1397.44	2144.65	-311	200	0	0.904636	0.141748	113.468	201.647	0.632375	1064.93	-914	200	0
476	9	-100.429	88.4639	-769.694	23192.8	-24005.6	-6290.94	268.812	579.868	0	-55.9165	-86.5987	-713.822	5302.2	-29859.6	2440.81	258.169	192.572	0	0.829276	1.68167	80.9143	350.92	-1385.66	2138.23	-311	200	0	0.810824	0.122933	112.706	2.44983	121.343	1060.84	-914	200	0
477	0	-102.22	88.6786	-772.477	23186.3	-24404.9	-6353.21	268.407	579.985	0	-56.4904	-86.2348	-715.839	5285.67	-30158.9	2457.64	257.869	192.616	0	0.800706	1.71631	80.954	346.184	-1381.54	2131.52	-311	200	0	0.671888	0.14876	112.174	-178.124	300.2	1048.55	-914	200	0	-165.877	7.1635	-1317.68	-556257	527981	77302	394.57	422.342	0
477	1	-103.917	88.818	-775.351	23188.9	-24778.8	-6416.26	268.042	580.092	0	-57.1024	-85.832	-717.74	5267.87	-30460.9	2465.19	257.56	192.66	0	0.780232	1.74856	80.9751	337.96	-1383.31	2125.8	-311	200	0	0.551086	0.2365	111.82	-317.997	517.71	1027.5	-914	200	0
477	2	-105.474	88.9267	-778.319	23200.3	-25132.4	-6474.85	267.709	580.192	0	-57.7581	-85.3674	-719.58	5249.38	-30763.8	2463.23	257.248	192.705	0	0.766414	1.76854	80.9872	325.871	-1387.71	2121.65	-311	200	0	0.507242	0.376513	111.535	-404.478	750.397	1002.96	-914	200	0
477	3	-106.859	89.0349	-781.327	23218.8	-25469.6	-6524.32	267.402	580.283	0	-58.4664	-84.8337	-721.385	5231.11	-31066.7	2452.23	256.935	192.749	0	0.753507	1.76888	81.0064	310.659	-1391.64	2119.34	-311	200	0	0.57568	0.537306	111.175	-433.447	972.781	980.743	-914	200	0
477	4	-108.058	89.1539	-784.283	23240.8	-25793.1	-6561.48	267.113	580.367	0	-59.2426	-84.2422	-723.155	5215.24	-31371.2	2433.92	256.619	192.788	0	0.735885	1.74884	81.0577	293.665	-1394.54	2119.25	-311	200	0	0.764868	0.682212	110.64	-404.147	1157.08	962.152	-914	200	0
477	5	-109.075	89.2758	-787.071	23262.2	-26104	-6584.68	266.834	580.445	0	-60.1095	-83.616	-724.881	5204.22	-31679.9	2411	256.296	192.821	0	0.710699	1.71484	81.1643	276.466	-1397.86	2121.66	-311	200	0	1.05626	0.774466	109.949	-318.933	1273.49	945.462	-914	200	0
477	6	-109.925	89.3809	-789.57	23279.2	-26402.4	-6593.41	266.561	580.517	0	-61.0929	-82.9803	-726.543	5198.78	-31994.9	2385.89	255.963	192.845	0	0.679073	1.67688	81.3293	261.1	-1403.36	2125.99	-311	200	0	1.40121	0.773658	109.226	-188.573	1299.54	929.882	-914	200	0
477	7	-110.629	89.4512	-791.681	23289.1	-26688	-6587.7	266.289	580.583	0	-62.2136	-82.357	-728.116	5197.18	-32318.2	2359.72	255.614	192.862	0	0.645349	1.64383	81.5249	250.451	-1413.24	2130.59	-311	200	0	1.7324	0.647632	108.63	-34.8466	1233.39	916.657	-914	200	0
477	8	-111.207	89.4792	-793.356	23289.7	-26960.3	-6567.75	266.017	580.644	0	-63.4817	-81.7636	-729.581	5196.32	-32651.3	2332.82	255.247	192.878	0	0.613812	1.62115	81.7053	248.059	-1430.69	2133.46	-311	200	0	1.99026	0.403187	108.279	115.229	1100.09	908.033	-914	200	0
477	9	-111.678	89.4713	-794.615	23279.3	-27217.5	-6534.05	265.748	580.704	0	-64.8917	-81.2069	-730.931	5193.55	-32994.6	2305.19	254.859	192.895	0	0.586845	1.61025	81.8334	256.977	-1458.36	2133.1	-311	200	0	2.13979	0.0990745	108.181	240.064	944.668	906.057	-914	200	0
478	0	-112.049	89.4464	-795.534	23256.4	-27456.4	-6487.88	265.487	580.766	0	-66.422	-80.6766	-732.182	5187.83	-33347.9	2276.41	254.454	192.915	0	0.567434	1.6076	81.896	277.984	-1495.59	2128.93	-311	200	0	2.17508	-0.182323	108.231	329.768	812.729	911.788	-914	200	0	-184.751	13.6233	-1340.8	-565569	530052	84996.8	388.635	422.236	0
478	1	-112.325	89.4294	-796.214	23220.3	-27674.2	-6431.52	265.243	580.837	0	-68.0408	-80.148	-733.358	5179.43	-33708.4	2245.46	254.036	192.937	0	0.561745	1.60554	81.9016	308.182	-1537.39	2121.33	-311	200	0	2.11944	-0.374179	108.289	382.766	731.752	925.303	-914	200	0
478	2	-112.514	89.4425	-796.716	23170.4	-27872.5	-6367.94	265.016	580.918	0	-69.7185	-79.5967	-734.464	5169.14	-34070.7	2211.25	253.612	192.962	0	0.576667	1.59566	81.8652	341.407	-1577.02	2111.67	-311	200	0	2.01341	-0.44312	108.291	399.832	707.277	947.023	-914	200	0
478	3	-112.633	89.4989	-797.05	23106.4	-28057.7	-6300	264.798	581.01	0	-71.4363	-79.0117	-735.473	5158.47	-34427.8	2173.35	253.19	192.986	0	0.6146	1.57207	81.794	370.484	-1609.89	2101.95	-311	200	0	1.89232	-0.390083	108.263	385.469	733.144	979.344	-914	200	0
478	4	-112.711	89.6007	-797.188	23027.5	-28238.1	-6229.66	264.578	581.114	0	-73.1858	-78.3949	-736.324	5149.72	-34773.8	2131.9	252.774	193.006	0	0.671774	1.5337	81.6833	389.158	-1635.02	2094.01	-311	200	0	1.76781	-0.240715	108.25	351.03	801.777	1024.71	-914	200	0
478	5	-112.775	89.7396	-797.086	22933.3	-28419.6	-6157.57	264.346	581.229	0	-74.9634	-77.753	-736.945	5145.1	-35105.1	2086.57	252.364	193.018	0	0.741559	1.48546	81.5231	392.974	-1653.41	2089	-311	200	0	1.62737	-0.0294251	108.24	309.152	907.057	1080.07	-914	200	0
478	6	-112.843	89.9013	-796.691	22824.7	-28605	-6083.52	264.095	581.351	0	-76.765	-77.0924	-737.272	5145.77	-35419.9	2036.07	251.958	193.021	0	0.818433	1.43602	81.3095	380.616	-1665.83	2087.31	-311	200	0	1.45733	0.2065	108.192	266.953	1043.04	1134.71	-914	200	0
478	7	-112.926	90.0704	-795.953	22703.4	-28795.9	-6006.95	263.822	581.477	0	-78.5826	-76.4207	-737.262	5151.66	-35717.4	1978.7	251.554	193.012	0	0.898463	1.39341	81.0581	355.055	-1671.32	2088.82	-311	200	0	1.26855	0.423358	108.076	228.557	1200.7	1174.52	-914	200	0
478	8	-113.024	90.2335	-794.846	22571.4	-28992.6	-5926.85	263.524	581.603	0	-80.4008	-75.7464	-736.89	5161.85	-35996.5	1913.14	251.151	192.995	0	0.977079	1.36255	80.8015	321.973	-1667.45	2093.11	-311	200	0	1.09958	0.577466	107.857	200.033	1365.01	1187.82	-914	200	0
478	9	-113.124	90.3876	-793.387	22430.7	-29192.6	-5842.01	263.205	581.728	0	-82.1932	-75.0754	-736.16	5175.05	-36257.1	1839.03	250.748	192.97	0	1.04795	1.34548	80.5703	286.76	-1653.06	2099.58	-311	200	0	0.995668	0.642955	107.467	188.35	1517.36	1170.51	-914	200	0
479	0	-113.201	90.5458	-791.642	22283.2	-29390.4	-5751.66	262.874	581.852	0	-83.9228	-74.4071	-735.112	5190.61	-36501.1	1757.32	250.346	192.939	0	1.10385	1.34279	80.3826	253.936	-1630.37	2107.16	-311	200	0	0.981536	0.63031	106.862	198.736	1641.64	1129.25	-914	200	0	-199.69	22.3619	-1317.15	-554585	516555	90155.1	384.817	421.784	0
479	1	-113.226	90.7279	-789.691	22129.4	-29579.2	-5655.71	262.543	581.977	0	-85.5517	-73.7353	-733.798	5208.73	-36730.9	1669.96	249.944	192.902	0	1.13885	1.35443	80.2477	228.217	-1602.92	2114.11	-311	200	0	1.04696	0.593583	106.131	232.954	1727.03	1077.76	-914	200	0
479	2	-113.18	90.9416	-787.573	21967.7	-29754.2	-5554.4	262.22	582.107	0	-87.0526	-73.0532	-732.234	5229.56	-36945.9	1579.13	249.544	192.858	0	1.15216	1.37879	80.1714	213.652	-1571.94	2118.33	-311	200	0	1.1517	0.605264	105.53	285.645	1767.11	1028.84	-914	200	0
479	3	-113.056	91.1761	-785.258	21795.8	-29913.2	-5447.76	261.906	582.244	0	-88.4121	-72.3564	-730.387	5252.59	-37141.7	1486.74	249.148	192.808	0	1.14977	1.41132	80.1532	211.451	-1536.73	2118.59	-311	200	0	1.24876	0.705088	105.349	344.272	1760.62	990.74	-914	200	0
479	4	-112.854	91.4096	-782.66	21612.8	-30055.4	-5335	261.598	582.386	0	-89.628	-71.6425	-728.196	5277.03	-37311.7	1394.16	248.761	192.753	0	1.14063	1.44709	80.1758	219.607	-1498.14	2115.27	-311	200	0	1.31301	0.870859	105.705	398.096	1712.87	967.684	-914	200	0
479	5	-112.574	91.6168	-779.679	21418.4	-30179.5	-5214.57	261.292	582.529	0	-90.7049	-70.9129	-725.597	5301.67	-37450.7	1302.3	248.386	192.693	0	1.13091	1.4851	80.2029	234.548	-1459.9	2109.87	-311	200	0	1.34936	1.04007	106.45	446.503	1631.36	959.859	-914	200	0
479	6	-112.216	91.7729	-776.217	21212	-30282.9	-5085.09	260.987	582.673	0	-91.648	-70.1738	-722.53	5324.79	-37556.4	1211.45	248.021	192.63	0	1.12116	1.52684	80.2011	252.805	-1427.33	2103.87	-311	200	0	1.37361	1.15432	107.271	496.315	1519	963.708	-914	200	0
479	7	-111.77	91.8565	-772.202	20991.9	-30361.8	-4946.11	260.682	582.816	0	-92.4585	-69.4342	-718.938	5345.43	-37628.6	1120.96	247.661	192.565	0	1.10898	1.57011	80.1703	271.779	-1405.38	2098.42	-311	200	0	1.39015	1.1828	107.876	554.799	1375.72	974.209	-914	200	0
479	8	-111.211	91.8517	-767.594	20756.7	-30413.6	-4798.15	260.378	582.959	0	-93.1344	-68.6971	-714.781	5364.26	-37668	1029.13	247.301	192.495	0	1.09339	1.60608	80.1455	289.693	-1396.36	2094.53	-311	200	0	1.38943	1.11989	108.12	627.73	1206.43	987.612	-914	200	0
479	9	-110.502	91.7567	-762.407	20506.9	-30438.1	-4642.14	260.076	583.102	0	-93.6701	-67.9553	-710.054	5383.19	-37675.3	933.701	246.94	192.419	0	1.07485	1.62324	80.1602	304.98	-1399.81	2092.68	-311	200	0	1.35813	0.983575	108.024	719.117	1025.87	1003.54	-914	200	0
480	0	-109.599	91.5884	-756.707	20245.2	-30437.5	-4479.13	259.776	583.246	0	-94.0551	-67.1952	-704.797	5404.91	-37651.4	832.971	246.578	192.331	0	1.05265	1.61506	80.212	315.977	-1414.19	2092.36	-311	200	0	1.28544	0.820057	107.711	828.604	856.94	1025.1	-914	200	0	-192.155	29.0526	-1209.97	-512475	484388	86570.9	392.617	424.609	0
480	1	-108.457	91.3751	-750.589	19973.4	-30413.7	-4310.34	259.48	583.39	0	-94.2811	-66.4057	-699.072	5432.21	-37596.6	726.556	246.219	192.229	0	1.02613	1.58442	80.269	321.527	-1437.39	2092.15	-311	200	0	1.16737	0.6916	107.3	949.624	720.731	1055.54	-914	200	0
480	2	-107.042	91.1375	-744.123	19690.4	-30366.1	-4137.28	259.192	583.539	0	-94.3496	-65.5837	-692.919	5466.93	-37509.1	615.087	245.868	192.11	0	0.998036	1.5426	80.3022	321.523	-1466.1	2090.38	-311	200	0	1.01136	0.644216	106.855	1069.08	624.124	1093.68	-914	200	0
480	3	-105.339	90.8773	-737.317	19392.8	-30291.4	-3961.51	258.917	583.698	0	-94.2702	-64.7332	-686.342	5509.63	-37385.4	499.616	245.529	191.972	0	0.973141	1.50466	80.3083	316.788	-1496.96	2085.89	-311	200	0	0.836745	0.683666	106.398	1167.9	559.48	1132.99	-914	200	0
480	4	-103.352	90.5805	-730.113	19077.5	-30187.1	-3784.37	258.654	583.871	0	-94.0515	-63.8583	-679.309	5559.48	-37222.1	381.266	245.206	191.816	0	0.953318	1.48237	80.3054	309.055	-1527.47	2078.78	-311	200	0	0.67298	0.776427	105.914	1226.76	516.784	1166.01	-914	200	0
480	5	-101.09	90.2257	-722.425	18742.5	-30053.2	-3606.53	258.4	584.056	0	-93.6973	-62.958	-671.766	5614.02	-37016.8	260.897	244.896	191.643	0	0.936024	1.4782	80.3161	300.885	-1555.03	2070.74	-311	200	0	0.550786	0.866769	105.354	1236.01	493.682	1189.61	-914	200	0
480	6	-98.5617	89.7909	-714.161	18386.5	-29890.6	-3427.79	258.146	584.254	0	-93.2069	-62.0299	-663.639	5669.49	-36767.9	139.512	244.597	191.457	0	0.918021	1.48549	80.3519	294.865	-1576.27	2064.28	-311	200	0	0.489334	0.901271	104.695	1198.93	496.287	1205.02	-914	200	0
480	7	-95.7785	89.2572	-705.251	18007.7	-29698	-3247.62	257.89	584.466	0	-92.5766	-61.0791	-654.844	5722.3	-36472.9	19.0855	244.303	191.262	0	0.898825	1.49496	80.4119	293.04	-1588.05	2061.33	-311	200	0	0.497595	0.848387	103.985	1126.24	532.59	1214.15	-914	200	0
480	8	-92.7527	88.6129	-695.653	17604.7	-29471.2	-3065.79	257.635	584.693	0	-91.8008	-60.1172	-645.319	5770.83	-36129	-97.9951	244.014	191.057	0	0.87913	1.50123	80.4903	296.996	-1588.86	2062.27	-311	200	0	0.582391	0.699938	103.338	1030.48	604.705	1218	-914	200	0
480	9	-89.4945	87.8592	-685.368	17176.6	-29206.8	-2882.58	257.385	584.938	0	-90.8675	-59.1505	-635.043	5815.98	-35733.8	-210.015	243.73	190.842	0	0.857428	1.50343	80.5818	307.025	-1579.16	2066.12	-311	200	0	0.744579	0.465141	102.888	924.139	705.858	1217.01	-914	200	0
481	0	-86.0053	87.0102	-674.435	16723.8	-28904.3	-2698.94	257.143	585.203	0	-89.7538	-58.1701	-624.038	5860.21	-35286.2	-315.742	243.455	190.609	0	0.83081	1.5005	80.6757	320.371	-1560.46	2071.29	-311	200	0	0.972553	0.166747	102.745	818.427	820.52	1210.56	-914	200	0	-145.475	30.1562	-990.759	-427140	420078	65525.3	416.851	432.517	0
481	1	-82.2833	86.0838	-662.906	16247.8	-28566.8	-2516.4	256.907	585.49	0	-88.4259	-57.1551	-612.34	5906.01	-34785.6	-413.905	243.192	190.355	0	0.798427	1.48814	80.7487	331.632	-1535.06	2076.5	-311	200	0	1.24366	-0.167323	102.945	721.585	925.15	1196.81	-914	200	0
481	2	-78.3372	85.0857	-650.799	15751.1	-28197.3	-2336.39	256.673	585.797	0	-86.8481	-56.0867	-599.955	5954.29	-34230.8	-503.589	242.944	190.075	0	0.763171	1.46214	80.7718	335.951	-1506.71	2081.27	-311	200	0	1.52722	-0.509327	103.393	637.646	992.703	1175.07	-914	200	0
481	3	-74.1918	84.0036	-638.072	15235.9	-27797.5	-2159.73	256.435	586.122	0	-84.9908	-54.956	-586.831	6003.35	-33619.6	-584.679	242.71	189.77	0	0.731518	1.42284	80.7224	331.557	-1480.3	2085.68	-311	200	0	1.78432	-0.828053	103.915	566.934	1003.42	1148.34	-914	200	0
481	4	-69.883	82.8145	-624.643	14702.7	-27367.7	-1987.08	256.187	586.462	0	-82.8313	-53.7599	-572.87	6049.22	-32949.5	-656.885	242.483	189.441	0	0.711071	1.37503	80.5903	319.884	-1460.38	2089.84	-311	200	0	1.96811	-1.08944	104.36	509.225	954.926	1123.44	-914	200	0
481	5	-65.449	81.4923	-610.429	14149.5	-26907.2	-1820.06	255.921	586.82	0	-80.3502	-52.4947	-557.945	6086.68	-32217.6	-718.416	242.257	189.091	0	0.706263	1.32519	80.3814	304.557	-1449.91	2093.65	-311	200	0	2.03217	-1.26528	104.638	467.802	861.607	1108.96	-914	200	0
481	6	-60.9233	80.009	-595.367	13574.3	-26414.4	-1661.48	255.633	587.2	0	-77.5267	-51.1548	-541.917	6109.73	-31419.6	-766.686	242.021	188.726	0	0.717175	1.27869	80.1239	290.102	-1449.29	2097.03	-311	200	0	1.95096	-1.34439	104.691	448.003	746.122	1111.78	-914	200	0
481	7	-56.3312	78.3411	-579.429	12977	-25887.3	-1513.87	255.323	587.604	0	-74.3409	-49.7315	-524.638	6111.91	-30548.7	-800.178	241.772	188.35	0	0.741785	1.23805	79.8591	280.057	-1456.74	2100.5	-311	200	0	1.74277	-1.33754	104.486	449.209	631.737	1133.53	-914	200	0
481	8	-51.6873	76.4777	-562.624	12359.5	-25324.4	-1377.98	254.989	588.032	0	-70.7781	-48.2125	-505.976	6087.43	-29596.1	-818.883	241.507	187.969	0	0.77653	1.20506	79.6233	274.951	-1469.88	2105.32	-311	200	0	1.47153	-1.26223	104.013	462.182	537.319	1169.43	-914	200	0
481	9	-46.9965	74.422	-545.016	11725.4	-24725.4	-1253.15	254.634	588.486	0	-66.8294	-46.5786	-485.825	6032.79	-28552.7	-823.52	241.228	187.582	0	0.815154	1.18569	79.4437	272.381	-1486.49	2112.55	-311	200	0	1.218	-1.12075	103.324	476.756	474.366	1209.99	-914	200	0
482	0	-42.2568	72.1872	-526.72	11078.5	-24092.3	-1138.38	254.26	588.967	0	-62.4912	-44.8015	-464.117	5946.6	-27411.9	-815.163	240.938	187.187	0	0.850288	1.19129	79.3419	269.694	-1504.52	2122.11	-311	200	0	1.04359	-0.90237	102.584	488.694	443.055	1243.7	-914	200	0	-59.5937	27.0666	-592.048	-282293	315595	29194.3	528.121	478.842	0
482	1	-37.47	69.7873	-507.87	10423	-23429.8	-1032.85	253.867	589.477	0	-57.7731	-42.8512	-440.825	5827.54	-26170.1	-795.458	240.634	186.78	0	0.87747	1.23299	79.3272	266.228	-1522.21	2132.92	-311	200	0	0.971534	-0.604952	102.042	498.816	429.75	1259.18	-914	200	0
482	2	-32.6559	67.2251	-488.562	9763.23	-22743.6	-936.224	253.448	590.016	0	-52.7131	-40.7104	-415.931	5672.35	-24826.7	-766.654	240.311	186.362	0	0.896835	1.31336	79.3908	262.84	-1538.61	2143.71	-311	200	0	0.98317	-0.248416	101.913	508.758	414.592	1247.47	-914	200	0
482	3	-27.8574	64.4899	-468.821	9103.72	-22038.7	-849.021	252.991	590.582	0	-47.3865	-38.3839	-389.437	5476.15	-23384.8	-731.074	239.952	185.938	0	0.91084	1.4222	79.5115	260.225	-1553.78	2153.35	-311	200	0	1.02263	0.128061	102.281	519.318	384.465	1205.01	-914	200	0
482	4	-23.132	61.5648	-448.625	8448.54	-21317.7	-772.321	252.482	591.168	0	-41.904	-35.8959	-361.397	5235.01	-21853.7	-690.085	239.53	185.515	0	0.920492	1.53991	79.6704	258.475	-1568.6	2160.99	-311	200	0	1.01513	0.479023	103.108	531.626	339.017	1136.75	-914	200	0
482	5	-18.541	58.4363	-427.949	7801.51	-20580.1	-707.169	251.91	591.77	0	-36.4038	-33.28	-331.962	4948.57	-20249.6	-643.117	239	185.093	0	0.923703	1.64659	79.8593	257.836	-1584.28	2166.69	-311	200	0	0.897428	0.769845	104.309	546.071	287.359	1055.17	-914	200	0
482	6	-14.1394	55.1013	-406.797	7166.9	-19822.4	-654.287	251.272	592.382	0	-31.0409	-30.5712	-301.401	4619.93	-18595.6	-588.139	238.303	184.672	0	0.917831	1.73031	80.0739	259.044	-1602.16	2171.8	-311	200	0	0.646717	0.990615	105.791	559.76	240.563	974.544	-914	200	0
482	7	-9.96832	51.5723	-385.206	6550.41	-19040.4	-614.017	250.571	592.995	0	-25.9733	-27.8008	-270.109	4253.95	-16918.6	-523.674	237.364	184.251	0	0.903142	1.78908	80.312	263.085	-1623.62	2178.27	-311	200	0	0.293023	1.1561	107.408	567.059	205.336	906.619	-914	200	0
482	8	-6.05065	47.8801	-363.252	5959.38	-18231.5	-586.112	249.81	593.594	0	-21.3459	-24.9919	-238.605	3856.87	-15245.9	-450.488	236.104	183.836	0	0.882614	1.82803	80.5813	271.279	-1649.5	2187.25	-311	200	0	-0.0911509	1.28384	108.929	560.67	181.819	861.326	-914	200	0
482	9	-2.3835	44.079	-341.047	5401.09	-17395.8	-569.599	248.993	594.163	0	-17.2738	-22.161	-207.518	3437.32	-13603.3	-371.653	234.448	183.436	0	0.859222	1.85504	80.8925	284.793	-1678.34	2198.24	-311	200	0	-0.418097	1.36491	110.132	533.169	165.978	846.925	-914	200	0
483	0	1.06899	40.2473	-318.746	4880.47	-16534.1	-562.313	248.128	594.689	0	-13.8289	-19.3233	-177.538	3007.04	-12014.3	-291.571	232.328	183.063	0	0.833706	1.87508	81.2329	302.98	-1705.6	2209.52	-311	200	0	-0.617257	1.36021	110.908	484.065	151.755	866.784	-914	200	0	9.24663	18.2168	-116.27	-107836	192768	-1319.03	1661.22	934.165	0
483	1	4.36991	36.4738	-296.507	4398.76	-15646	-560.661	247.232	595.165	0	-11.0359	-16.5079	-149.334	2580.07	-10500.7	-214.996	229.683	182.723	0	0.803841	1.88695	81.5569	322.361	-1726.07	2218.98	-311	200	0	-0.659147	1.22998	111.281	425.315	129.329	917.076	-914	200	0
483	2	7.58713	32.8291	-274.448	3953.89	-14728.3	-560.589	246.335	595.593	0	-8.8765	-13.7685	-123.466	2170.56	-9080.8	-146.508	226.451	182.42	0	0.766676	1.88689	81.8141	337.8	-1737.73	2225.01	-311	200	0	-0.559167	0.96789	111.324	373.971	88.065	988.333	-914	200	0
483	3	10.7687	29.3449	-252.615	3542.16	-13774.7	-558.33	245.471	595.978	0	-7.29456	-11.1722	-100.306	1790.17	-7766.04	-90.1219	222.576	182.153	0	0.722466	1.8736	81.9849	345.601	-1743.55	2227.47	-311	200	0	-0.361324	0.610632	111.109	339.542	27.4411	1068.5	-914	200	0
483	4	13.9275	26.0165	-230.998	3159.69	-12778.2	-550.612	244.683	596.322	0	-6.19773	-8.77928	-80.0099	1446.24	-6558.98	-48.5852	218.023	181.924	0	0.675094	1.84808	82.0795	345.97	-1749.66	2227.6	-311	200	0	-0.118267	0.222592	110.699	320.283	-37.3163	1145.24	-914	200	0
483	5	17.0326	22.8221	-209.563	2803.06	-11735.1	-535.408	244.002	596.624	0	-5.46145	-6.63514	-62.5335	1141.72	-5453.9	-22.5736	212.784	181.742	0	0.6285	1.81215	82.1047	341.845	-1761.27	2226.8	-311	200	0	0.116782	-0.127253	110.19	308.738	-81.5822	1207.86	-914	200	0
483	6	20.0049	19.7441	-188.289	2469.44	-10647.1	-512.338	243.454	596.885	0	-4.94252	-4.77363	-47.6817	876.7	-4440.81	-10.066	206.866	181.614	0	0.584357	1.76944	82.048	335.683	-1778.56	2225.9	-311	200	0	0.293689	-0.386981	109.695	299.977	-83.4963	1249.88	-914	200	0
483	7	22.7203	16.785	-167.221	2156.76	-9521.31	-482.538	243.062	597.102	0	-4.50026	-3.21897	-35.1877	649.975	-3511.59	-6.55243	200.204	181.528	0	0.544149	1.72447	81.8959	328.582	-1795.43	2225.58	-311	200	0	0.378874	-0.53707	109.303	294.965	-36.2617	1271.26	-914	200	0
483	8	25.0196	13.9724	-146.497	1863.82	-8369.42	-448.733	242.87	597.277	0	-4.01719	-1.98084	-24.7915	459.849	-2665.09	-6.81219	192.5	181.451	0	0.513235	1.67981	81.6531	322.141	-1803.13	2226.72	-311	200	0	0.373635	-0.591223	109.054	295.217	45.1898	1277.76	-914	200	0
483	9	26.7233	11.3508	-126.341	1590.59	-7208.26	-414.431	242.946	597.41	0	-3.42499	-1.04845	-16.3017	304.312	-1909.76	-7.27667	182.849	181.333	0	0.500804	1.63647	81.3382	319.291	-1796.72	2230.31	-311	200	0	0.318984	-0.582351	108.964	298.146	130.039	1276.59	-914	200	0
484	0	27.6485	8.97014	-107.025	1338.57	-6060.91	-382.424	243.369	597.493	0	-2.73339	-0.391847	-9.61238	181.504	-1263.05	-6.84256	168.602	181.118	0	0.514025	1.59739	80.9713	322.45	-1777.33	2237.24	-311	200	0	0.278431	-0.541541	109.02	301.313	188.556	1272.36	-914	200	0	18.7408	4.6423	144.579	12250.3	132301	-7382.91	0	0	0
484	1	27.6356	6.87329	-88.8228	1110.18	-4956.43	-353.984	244.199	597.501	0	-2.01916	0.0317354	-4.64046	89.7316	-742.925	-5.76745	139.903	180.663	0	0.552958	1.56819	80.5866	331.585	-1748.16	2248.15	-311	200	0	0.312619	-0.480733	109.132	306.737	208.021	1265.86	-914	200	0
484	2	26.5859	5.08496	-71.9685	907.109	-3926.04	-328.673	245.448	597.396	0	-1.36779	0.271491	-1.22859	26.2689	-355.303	-4.4617	10.8043	178.619	0	0.611544	1.55394	80.2474	344.412	-1710.76	2262.71	-311	200	0	0.456027	-0.39207	109.118	316.76	196.786	1255.04	-914	200	0
484	3	24.4997	3.60937	-56.6401	728.925	-2997	-304.443	247.087	597.131	0	-0.830202	0.37697	0.879548	-13.351	-90.0791	-3.179	300	200	0	0.682077	1.55517	80.0277	357.798	-1666.03	2278.69	-311	200	0	0.69603	-0.264885	108.803	329.115	175.208	1236.58	-914	200	0
484	4	21.5039	2.43398	-42.9638	573.121	-2187.64	-277.936	249.082	596.66	0	-0.422136	0.392671	1.98676	-34.5388	73.1517	-2.0625	300	200	0	0.758378	1.56726	79.9702	369.04	-1617.01	2292.18	-311	200	0	0.97464	-0.103553	108.122	339.172	159.75	1207.31	-914	200	0
484	5	17.8566	1.53118	-31.0345	436.294	-1506.39	-245.461	251.461	595.942	0	-0.137189	0.354882	2.38648	-42.6028	158.28	-1.17466	300	200	0	0.835641	1.58306	80.0716	376.323	-1569.81	2299.53	-311	200	0	1.22305	0.0679639	107.124	345.063	152.726	1164.97	-914	200	0
484	6	13.9159	0.861996	-20.9446	315.996	-954.532	-205.441	254.426	594.913	0	0.0429985	0.290845	2.33177	-42.1599	188.354	-0.524151	300	200	0	0.907898	1.59559	80.2994	377.997	-1531.84	2299.28	-311	200	0	1.39621	0.215818	105.944	350.314	145.184	1109.41	-914	200	0
484	7	10.0773	0.385951	-12.7873	212.528	-529.075	-160.437	258.625	593.38	0	0.141471	0.21935	2.02231	-36.8787	183.188	-0.0876462	300	200	0	0.967711	1.59956	80.6103	372.079	-1508.71	2292.59	-311	200	0	1.48142	0.316756	104.796	362.461	126.077	1043.86	-914	200	0
484	8	6.68152	0.0681994	-6.59349	128.218	-222.174	-115.801	266.304	590.554	0	0.181221	0.152092	1.60328	-29.4454	158.377	0.173772	300	200	0	1.01012	1.59252	80.9527	357.59	-1502.41	2282.03	-311	200	0	1.49159	0.378554	103.982	387.517	88.4836	974.508	-914	200	0
484	9	3.93251	-0.122624	-2.24622	64.457	-19.2321	-76.3306	291.438	581.304	0	0.182469	0.095289	1.1712	-21.661	125.23	0.303357	300	200	0	1.03535	1.57645	81.2687	336.257	-1511.49	2270.33	-311	200	0	1.45641	0.439412	103.795	424.557	31.9148	909.01	-914	200	0
485	0	1.88311	-0.217718	0.521061	20.1127	99.7425	-44.5368	300	610	0	0.161432	0.0512691	0.783144	-14.6028	91.2413	0.341695	300	200	0	1.0469	1.55796	81.5053	312.598	-1532.08	2259.73	-311	200	0	1.41036	0.541091	104.359	464.928	-37.055	855.615	-914	200	0	1.37666	1.82919	193.472	39756.7	124768	2235.19	0	0	0
485	1	0.480285	-0.246435	2.04999	-7.78108	156.255	-20.9469	300	610	0	0.13009	0.0198472	0.466658	-8.8037	60.8212	0.322998	300	200	0	1.04827	1.54496	81.6227	292.617	-1558.68	2251.61	-311	200	0	1.37713	0.698771	105.548	496.049	-106.896	821.804	-914	200	0
485	2	-0.38353	-0.233565	2.68463	-22.8909	170.118	-4.88655	300	610	0	0.0965595	-0.000585123	0.229057	-4.41985	36.0797	0.273739	300	200	0	1.04173	1.54236	81.6026	282.086	-1584.91	2246.39	-311	200	0	1.35565	0.889821	107.085	506.035	-166.412	810.518	-914	200	0
485	3	-0.834455	-0.198318	2.72945	-28.8492	157.806	4.92999	300	610	0	0.065769	-0.012263	0.0651384	-1.3724	17.5529	0.212781	300	200	0	1.02983	1.55041	81.4591	284.879	-1605.03	2243.94	-311	200	0	1.31673	1.0633	108.714	486.063	-209.822	817.245	-914	200	0
485	4	-0.994228	-0.154408	2.4298	-28.8353	131.913	9.98625	300	610	0	0.0402247	-0.0175151	-0.0368729	0.543367	4.8082	0.152364	300	200	0	1.01669	1.56537	81.2384	301.597	-1615.86	2243.98	-311	200	0	1.2175	1.15984	110.272	432.799	-238.296	833.539	-914	200	0
485	5	-0.967552	-0.110753	1.96782	-25.3895	101.298	11.7027	300	610	0	0.0207421	-0.0184466	-0.0911282	1.58005	-3.09266	0.0994618	300	200	0	1.0069	1.58303	80.9934	328.975	-1617.38	2246.12	-311	200	0	1.02869	1.13282	111.654	350.172	-256.006	853.6	-914	200	0
485	6	-0.836858	-0.0724491	1.46759	-20.3812	71.6188	11.2944	300	610	0	0.00706761	-0.0167828	-0.111458	1.98772	-7.26654	0.0571872	300	200	0	1.00339	1.60327	80.7527	360.648	-1612.23	2249.83	-311	200	0	0.757283	0.967014	112.79	244.866	-262.129	876.032	-914	200	0
485	7	-0.661941	-0.0417883	1.00501	-15.0718	46.016	9.71302	300	610	0	-0.0016372	-0.0138253	-0.109857	1.98512	-8.79997	0.0260632	300	200	0	1.00685	1.62943	80.5145	389.124	-1604.5	2254.61	-311	200	0	0.44521	0.685281	113.654	121.45	-246.744	900.294	-914	200	0
485	8	-0.482452	-0.0191776	0.619227	-10.2222	25.8093	7.64577	300	610	0	-0.00644684	-0.0104766	-0.0958397	1.74695	-8.63244	0.00506104	300	200	0	1.01708	1.66356	80.266	408.26	-1597.76	2259.91	-311	200	0	0.150328	0.335367	114.254	-13.4329	-197.825	924.197	-914	200	0
485	9	-0.321735	-0.00389113	0.323593	-6.21513	11.1144	5.54564	300	610	0	-0.00844353	-0.00730215	-0.0763537	1.40173	-7.50691	-0.00761758	300	200	0	1.03363	1.70477	80.0075	415.419	-1593.86	2265.17	-311	200	0	-0.0702491	-0.0270264	114.609	-145.36	-114.382	946.148	-914	200	0
486	0	-0.190971	0.00536178	0.115037	-3.17028	1.34036	3.67699	300	610	0	-0.00858484	-0.0046064	-0.0560469	1.03613	-5.96478	-0.013999	300	200	0	1.05509	1.7503	79.7618	411.991	-1593.99	2270.27	-311	200	0	-0.176192	-0.344107	114.717	-254.33	-10.4924	967.984	-914	200	0	1.62787	1.9679	191.718	38757	125161	2102.75	0	0	0
486	1	-0.0930197	0.0100425	-0.0185878	-1.04166	-4.43902	2.16422	300	610	0	-0.00764257	-0.00250728	-0.0376893	0.70239	-4.36698	-0.0159989	300	200	0	1.07942	1.79576	79.571	401.556	-1599.61	2276.05	-311	200	0	-0.16207	-0.562885	114.539	-321.236	96.7942	993.705	-914	200	0
486	2	-0.0256122	0.0115364	-0.0931993	0.306378	-7.23263	1.03642	300	610	0	-0.00618962	-0.00100146	-0.022641	0.426765	-2.92766	-0.0152413	300	200	0	1.10461	1.83512	79.48	387.171	-1611.47	2283.51	-311	200	0	-0.0595396	-0.652448	114.002	-334.31	202.282	1026.41	-914	200	0
486	3	0.0161975	0.0110198	-0.124986	1.04491	-7.97652	0.264419	300	610	0	-0.00461628	-1.62827e-05	-0.0112897	0.217413	-1.75108	-0.0129886	300	200	0	1.12901	1.86117	79.5102	369.915	-1628.23	2292.49	-311	200	0	0.0840225	-0.616322	113.046	-295.287	313.777	1067.45	-914	200	0
486	4	0.0383048	0.00940901	-0.12836	1.34495	-7.45321	-0.210967	300	610	0	-0.00316132	0.000552086	-0.00341715	0.0711247	-0.865826	-0.0101448	300	200	0	1.1515	1.86656	79.6426	349.755	-1646.48	2301.76	-311	200	0	0.230615	-0.484866	111.671	-221.966	437.96	1116.66	-914	200	0
486	5	0.0464486	0.00736108	-0.114996	1.35711	-6.26373	-0.459138	300	610	0	-0.00194787	0.000813047	0.00151656	-0.0214638	-0.253621	-0.00730027	300	200	0	1.1705	1.84664	79.825	328.008	-1661.93	2310	-311	200	0	0.362115	-0.3	109.972	-141.347	563.88	1170.23	-914	200	0
486	6	0.045593	0.005306	-0.0936022	1.20229	-4.83304	-0.547084	300	610	0	-0.00101797	0.000866152	0.0041724	-0.0721386	0.128605	-0.00479442	300	200	0	1.18281	1.80337	79.9932	308.403	-1670.63	2316.43	-311	200	0	0.479196	-0.107534	108.126	-75.9352	663.558	1219.05	-914	200	0
486	7	0.0396653	0.00349181	-0.070142	0.969941	-3.43424	-0.532422	300	610	0	-0.000361949	0.000793418	0.00520192	-0.0926735	0.333033	-0.00278206	300	200	0	1.18563	1.74726	80.096	294.744	-1670.11	2320.53	-311	200	0	0.595634	0.053931	106.347	-34.4581	710.755	1252.73	-914	200	0
486	8	0.031528	0.00203244	-0.0482908	0.720708	-2.22056	-0.460514	300	610	0	5.83825e-05	0.000657003	0.00517364	-0.093431	0.410864	-0.00129336	300	200	0	1.17921	1.69304	80.1111	287.8	-1660.08	2322.05	-311	200	0	0.72728	0.167806	104.84	-12.5601	695.619	1265.66	-914	200	0
486	9	0.0230906	0.000951047	-0.02997	0.491485	-1.258	-0.364266	300	610	0	0.000293092	0.000500241	0.00454056	-0.0827272	0.406627	-0.00028323	300	200	0	1.16567	1.65069	80.0433	285.22	-1642.67	2320.93	-311	200	0	0.880226	0.23591	103.77	-0.837468	623.187	1258.79	-914	200	0
487	0	0.0154865	0.000215912	-0.0158632	0.301096	-0.55459	-0.265498	300	610	0	0.000393095	0.000350469	0.00363522	-0.0667099	0.355711	0.000331314	300	200	0	1.14477	1.62078	79.9152	283.877	-1621.95	2317.29	-311	200	0	1.05041	0.262572	103.243	7.0031	504.885	1237.91	-914	200	0	2.40326	1.88646	185.704	37372.3	120046	2205.56	0	0	0
487	1	0.0092681	-0.000232497	-0.00586125	0.155733	-0.0840432	-0.177058	300	610	0	0.000403725	0.000222572	0.00268128	-0.0495472	0.284027	0.000645146	300	200	0	1.11255	1.59894	79.7642	281.551	-1602.13	2311.64	-311	200	0	1.23604	0.252389	103.282	12.3262	353.356	1210.65	-914	200	0
487	2	0.00458785	-0.00046259	0.000588217	0.0535889	0.196518	-0.105099	300	610	0	0.000361702	0.000122502	0.00181314	-0.0337723	0.208949	0.000748667	300	200	0	1.06539	1.58297	79.6366	277.51	-1585.55	2304.79	-311	200	0	1.44522	0.221104	103.79	13.3456	181.812	1182.44	-914	200	0
487	3	0.00134995	-0.000539731	0.00422622	-0.0115279	0.334398	-0.0511955	300	610	0	0.000294418	5.0361e-05	0.00109783	-0.0206759	0.140871	0.000718926	300	200	0	1.00424	1.5737	79.5722	272.826	-1573.54	2297.39	-311	200	0	1.68139	0.197704	104.568	6.35177	5.25724	1154.7	-914	200	0
487	4	-0.000672632	-0.000519733	0.00581402	-0.0475925	0.373803	-0.0141	300	610	0	0.00022063	2.87918e-06	0.000555669	-0.0106811	0.0849342	0.000616113	300	200	0	0.933841	1.5705	79.5861	269.744	-1568.86	2289.77	-311	200	0	1.92027	0.206849	105.401	-13.2308	-160.107	1127.53	-914	200	0
487	5	-0.00175532	-0.00044627	0.00603375	-0.0626537	0.351892	0.00890917	300	610	0	0.000151901	-2.47638e-05	0.000177705	-0.00366107	0.0426469	0.000483544	300	200	0	0.860652	1.56942	79.6613	270.215	-1574.87	2282.29	-311	200	0	2.11128	0.251357	106.152	-49.5217	-300.237	1103.07	-914	200	0
487	6	-0.00216854	-0.000350826	0.00544071	-0.0638433	0.29734	0.0210761	300	610	0	9.4275e-05	-3.77047e-05	-6.07928e-05	0.000811578	0.0132491	0.000349673	300	200	0	0.793019	1.56554	79.7584	274.876	-1592.14	2275.23	-311	200	0	2.20499	0.319223	106.761	-101.276	-402.316	1085.35	-914	200	0
487	7	-0.00214758	-0.000254123	0.00445107	-0.0569155	0.230525	0.0255587	300	610	0	4.99029e-05	-4.06497e-05	-0.000190669	0.00328637	-0.00523278	0.000231014	300	200	0	0.739842	1.55437	79.8361	282.9	-1617.21	2269	-311	200	0	2.17787	0.400747	107.212	-154.303	-450.266	1077.23	-914	200	0
487	8	-0.00187948	-0.000168226	0.0033514	-0.0461466	0.164625	0.0250888	300	610	0	1.84413e-05	-3.74965e-05	-0.00024261	0.00431744	-0.0152351	0.000135248	300	200	0	0.707668	1.53212	79.8697	292.747	-1644.11	2264.61	-311	200	0	2.03711	0.488186	107.516	-183.903	-430.204	1077.77	-914	200	0
487	9	-0.00150125	-9.87822e-05	0.00231957	-0.0344532	0.107109	0.0218274	300	610	0	-1.84618e-06	-3.12131e-05	-0.000243547	0.00439551	-0.0191695	6.40621e-05	300	200	0	0.699001	1.49822	79.86	303.383	-1667.1	2263.31	-311	200	0	1.81285	0.565846	107.689	-171.849	-344.957	1084.44	-914	200	0
488	0	-0.0011048	-4.70783e-05	0.00144977	-0.0236223	0.0612694	0.0173498	300	610	0	-1.32904e-05	-2.3879e-05	-0.00021505	0.00391634	-0.0191461	1.5496e-05	300	200	0	0.711524	1.45818	79.8295	314.292	-1683.64	2265.55	-311	200	0	1.54799	0.61253	107.705	-120.52	-219.535	1097.34	-914	200	0	2.40077	1.88669	185.702	37371.6	120046	2207.11	0	0	0
488	1	-0.000745146	-1.17381e-05	0.000776825	-0.0145788	0.0276092	0.0127069	300	610	0	-1.82857e-05	-1.68153e-05	-0.000173026	0.00317391	-0.01685	-1.42746e-05	300	200	0	0.738264	1.42149	79.8117	324.162	-1694.97	2270.59	-311	200	0	1.28416	0.617721	107.487	-47.4496	-89.3607	1118.85	-914	200	0
488	2	-0.00044952	9.98028e-06	0.000297298	-0.00764099	0.00496448	0.00852252	300	610	0	-1.89777e-05	-1.07492e-05	-0.000128235	0.00236865	-0.0135209	-2.96894e-05	300	200	0	0.770041	1.39568	79.8357	330.618	-1703.36	2276.9	-311	200	0	1.04847	0.596323	106.995	33.312	18.7	1149.52	-914	200	0
488	3	-0.000225955	2.12774e-05	-1.38513e-05	-0.00274112	-0.00864701	0.00510058	300	610	0	-1.71129e-05	-5.97991e-06	-8.71935e-05	0.00162325	-0.00999478	-3.50124e-05	300	200	0	0.798879	1.38363	79.9128	331.955	-1709.42	2282.83	-311	200	0	0.850837	0.583303	106.28	122.659	98.2769	1186.04	-914	200	0
488	4	-7.04768e-05	2.52359e-05	-0.000191096	0.000402885	-0.015442	0.00252502	300	610	0	-1.40005e-05	-2.52485e-06	-5.3201e-05	0.00100116	-0.00677581	-3.38985e-05	300	200	0	0.819907	1.38506	80.0349	328.934	-1712.84	2287.17	-311	200	0	0.689861	0.61122	105.47	229.755	162.353	1221.53	-914	200	0
488	5	2.73183e-05	2.4503e-05	-0.000270219	0.0021625	-0.0175077	0.000743145	300	610	0	-1.05417e-05	-2.37335e-07	-2.73142e-05	0.000524118	-0.00411722	-2.92166e-05	300	200	0	0.832331	1.39859	80.1854	324.674	-1715.06	2289.45	-311	200	0	0.561994	0.697455	104.702	356.54	230.961	1247.95	-914	200	0
488	6	8.02887e-05	2.11603e-05	-0.000283495	0.00291637	-0.0166081	-0.000369945	300	610	0	-7.29631e-06	1.10617e-06	-9.17392e-06	0.000187356	-0.00209778	-2.30413e-05	300	200	0	0.83989	1.42363	80.3499	322.471	-1719.53	2289.86	-311	200	0	0.472081	0.847492	104.075	490.77	316.49	1260.77	-914	200	0
488	7	0.000101172	1.67156e-05	-0.000257328	0.0030021	-0.0141107	-0.000965811	300	610	0	-4.56045e-06	1.74674e-06	2.34959e-06	-2.86029e-05	-0.00068659	-1.67437e-05	300	200	0	0.847686	1.46089	80.5173	323.146	-1728.79	2289.01	-311	200	0	0.438612	1.05685	103.656	613.105	416.209	1262.02	-914	200	0
488	8	0.000101116	1.21672e-05	-0.000211603	0.00269347	-0.0109925	-0.00119326	300	610	0	-2.44374e-06	1.90678e-06	8.69492e-06	-0.000149359	0.000206633	-1.11267e-05	300	200	0	0.856748	1.51009	80.6704	324.575	-1741.58	2287.97	-311	200	0	0.485786	1.30889	103.481	708.474	513.774	1257.59	-914	200	0
488	9	8.90287e-05	8.10142e-06	-0.000160085	0.00219489	-0.00788909	-0.00118176	300	610	0	-9.35377e-07	1.77146e-06	1.13065e-05	-0.00020098	0.000695556	-6.57054e-06	300	200	0	0.863726	1.56871	80.7781	323.872	-1752.79	2287.88	-311	200	0	0.626661	1.57556	103.552	769.388	589.351	1251.96	-914	200	0
489	0	7.14645e-05	4.79791e-06	-0.000111379	0.00164654	-0.0051642	-0.00103425	300	610	0	4.33769e-08	1.48245e-06	1.146e-05	-0.000206698	0.000893736	-3.16762e-06	300	200	0	0.86591	1.63428	80.8043	319.641	-1756.81	2289.31	-311	200	0	0.851959	1.82198	103.849	791.498	631.897	1246.15	-914	200	0	1.89135	3.08312	185.481	37846	119852	1290.17	0	0	0
489	1	5.28456e-05	2.32653e-06	-7.00957e-05	0.00113496	-0.00298183	-0.000826137	300	610	0	6.00941e-07	1.13954e-06	1.0182e-05	-0.000185342	0.000901124	-8.33445e-07	300	200	0	0.862635	1.70501	80.7311	312.467	-1750.24	2292	-311	200	0	1.13163	2.0158	104.359	771.606	640.053	1239.01	-914	200	0
489	2	3.58401e-05	6.28221e-07	-3.80029e-05	0.000705514	-0.00137156	-0.000607983	300	610	0	8.49866e-07	8.06526e-07	8.23322e-06	-0.000150966	0.000797935	6.07958e-07	300	200	0	0.851642	1.77736	80.5663	304.206	-1731.39	2294.99	-311	200	0	1.4227	2.13635	105.044	709.827	614.633	1228.94	-914	200	0
489	3	2.17897e-05	-4.23123e-07	-1.50202e-05	0.000374487	-0.000282208	-0.000410069	300	610	0	8.91661e-07	5.18898e-07	6.13117e-06	-0.000113202	0.000643472	1.36421e-06	300	200	0	0.829375	1.845	80.3297	296.946	-1699.64	2296.77	-311	200	0	1.67527	2.17593	105.785	609.102	556.982	1214.86	-914	200	0
489	4	1.11136e-05	-9.77147e-07	-1.54283e-08	0.000139513	0.000377762	-0.000247387	300	610	0	8.09382e-07	2.91661e-07	4.1916e-06	-7.79936e-05	0.000477946	1.63637e-06	300	200	0	0.7959	1.89968	80.048	291.804	-1656.92	2295.8	-311	200	0	1.84	2.13739	106.412	472.829	472.673	1196.28	-914	200	0
489	5	3.65029e-06	-1.17918e-06	8.6134e-06	-1.22181e-05	0.000712174	-0.000124358	300	610	0	6.65577e-07	1.26237e-07	2.5767e-06	-4.84515e-05	0.000325793	1.59775e-06	300	200	0	0.756358	1.93324	79.7592	288.165	-1608.2	2291.5	-311	200	0	1.87906	2.03116	106.82	305.16	372.098	1172.25	-914	200	0
489	6	-1.07594e-06	-1.15476e-06	1.25476e-05	-9.79997e-05	0.000819535	-3.87961e-05	300	610	0	5.03543e-07	1.60756e-08	1.341e-06	-2.56896e-05	0.00019947	1.38506e-06	300	200	0	0.718072	1.94279	79.5068	284.442	-1559.52	2284.69	-311	200	0	1.77187	1.86959	106.984	113.51	269.474	1140.25	-914	200	0
489	7	-3.66502e-06	-1.00304e-06	1.33136e-05	-0.000135636	0.000783554	1.50235e-05	300	610	0	3.50346e-07	-4.91783e-08	4.70656e-07	-9.53977e-06	0.000103059	1.09763e-06	300	200	0	0.687869	1.93383	79.3262	279.801	-1516.28	2277.11	-311	200	0	1.51748	1.66716	106.874	-87.4311	183.046	1097.32	-914	200	0
489	8	-4.71665e-06	-7.96217e-07	1.21667e-05	-0.000141104	0.000669447	4.41759e-05	300	610	0	2.20495e-07	-8.08329e-08	-8.58647e-08	8.82978e-07	3.53394e-05	8.01515e-07	300	200	0	0.670605	1.91467	79.2365	274.757	-1483.46	2270.65	-311	200	0	1.13897	1.44527	106.402	-274.703	129.86	1043.93	-914	200	0
489	9	-4.75894e-06	-5.82378e-07	1.00567e-05	-0.000127424	0.000524026	5.56703e-05	300	610	0	1.19549e-07	-8.93954e-08	-3.956e-07	6.77028e-06	-7.80907e-06	5.357e-07	300	200	0	0.668207	1.88949	79.2368	270.494	-1465.81	2266.83	-311	200	0	0.6778	1.22591	105.497	-424.641	116.112	987.096	-914	200	0
490	0	-4.21587e-06	-3.89996e-07	7.64456e-06	-0.000104367	0.000377939	5.56417e-05	300	610	0	4.72565e-08	-8.36603e-08	-5.26517e-07	9.348e-06	-3.16863e-05	3.19e-07	300	200	0	0.679916	1.86018	79.3128	268.378	-1466.9	2266.41	-311	200	0	0.176442	1.01857	104.226	-522.499	135.588	937.774	-914	200	0	0.388236	1.89014	186.626	37475.1	121027	2442.6	0	0	0
490	1	-3.401e-06	-2.32889e-07	5.34626e-06	-7.86672e-05	0.000248887	4.89914e-05	300	610	0	5.76496e-11	-7.03884e-08	-5.39014e-07	9.71555e-06	-4.16368e-05	1.56375e-07	300	200	0	0.703903	1.83211	79.45	269.298	-1487.67	2269.03	-311	200	0	-0.326888	0.815944	102.839	-565.298	176.186	904.395	-914	200	0
490	2	-2.527e-06	-1.14793e-07	3.38745e-06	-5.45119e-05	0.000145014	3.93268e-05	300	610	0	-2.70863e-08	-5.43657e-08	-4.81935e-07	8.76854e-06	-4.23937e-05	4.42303e-08	300	200	0	0.73824	1.81343	79.6371	272.404	-1525.21	2273.39	-311	200	0	-0.786498	0.600372	101.706	-558.451	226.125	888.706	-914	200	0
490	3	-1.72321e-06	-3.32082e-08	1.85735e-06	-3.41246e-05	6.8003e-05	2.90813e-05	300	610	0	-3.94633e-08	-3.86717e-08	-3.91659e-07	7.17862e-06	-3.77744e-05	-2.5521e-08	300	200	0	0.7803	1.80872	79.861	275.068	-1571.96	2278.09	-311	200	0	-1.1478	0.358827	101.166	-510.485	278.514	887.029	-914	200	0
490	4	-1.05562e-06	1.76586e-08	7.56182e-07	-1.83344e-05	1.56178e-05	1.97235e-05	300	610	0	-4.18745e-08	-2.50377e-08	-2.93059e-07	5.40862e-06	-3.0615e-05	-6.25818e-08	300	200	0	0.826033	1.81553	80.1052	275.045	-1617.92	2282.01	-311	200	0	-1.36485	0.0995551	101.365	-430.751	332.251	893.64	-914	200	0
490	5	-5.45934e-07	4.47992e-08	3.29061e-08	-7.06985e-06	-1.63632e-05	1.19917e-05	300	610	0	-3.82683e-08	-1.42137e-08	-2.01429e-07	3.74612e-06	-2.28485e-05	-7.64287e-08	300	200	0	0.870244	1.82666	80.3516	272.91	-1655.4	2284.16	-311	200	0	-1.41818	-0.145925	102.239	-330.884	387.932	901.859	-914	200	0
490	6	-1.878e-07	5.50625e-08	-3.86866e-07	2.49608e-07	-3.27998e-05	6.11652e-06	300	610	0	-3.16324e-08	-6.29585e-09	-1.2473e-07	2.34363e-06	-1.56591e-05	-7.52778e-08	300	200	0	0.907634	1.83402	80.5806	272.258	-1681.38	2283.47	-311	200	0	-1.3205	-0.342137	103.635	-223.541	444.034	904.918	-914	200	0
490	7	4.05008e-08	5.43986e-08	-5.8209e-07	4.42818e-06	-3.83395e-05	2.00936e-06	300	610	0	-2.40457e-08	-9.92823e-10	-6.57616e-08	1.25784e-06	-9.65856e-06	-6.5641e-08	300	200	0	0.9344	1.83085	80.7746	277.371	-1695.23	2279.04	-311	200	0	-1.1119	-0.474546	105.396	-116.765	498.463	899.67	-914	200	0
490	8	1.66934e-07	4.75312e-08	-6.24935e-07	6.30271e-06	-3.69535e-05	-5.91624e-07	300	610	0	-1.68169e-08	2.17453e-09	-2.4017e-08	4.83605e-07	-5.05701e-06	-5.22743e-08	300	200	0	0.949934	1.81362	80.9226	290.517	-1696.24	2270.55	-311	200	0	-0.848925	-0.553713	107.327	-10.9094	556.06	888.421	-914	200	0
490	9	2.19724e-07	3.79159e-08	-5.75061e-07	6.62903e-06	-3.17508e-05	-2.01653e-06	300	610	0	-1.06556e-08	3.73634e-09	2.8475e-09	-1.92023e-08	-1.80841e-06	-3.83567e-08	300	200	0	0.957642	1.78367	81.0244	310.629	-1684.12	2258.63	-311	200	0	-0.587759	-0.596355	109.201	97.7412	631.474	875.425	-914	200	0
491	0	2.23879e-07	2.7867e-08	-4.77824e-07	6.0263e-06	-2.49741e-05	-2.59536e-06	300	610	0	-5.84282e-09	4.18884e-09	1.79538e-08	-3.06003e-07	2.74979e-07	-2.57817e-08	300	200	0	0.963263	1.74687	81.0875	333.428	-1660.64	2244.55	-311	200	0	-0.364092	-0.607244	110.839	210.486	736.39	862.873	-914	200	0	0.388237	1.89014	186.626	37475.1	121027	2442.6	0	0	0
491	1	1.99576e-07	1.87669e-08	-3.64949e-07	4.96127e-06	-1.81002e-05	-2.61872e-06	300	610	0	-2.37907e-09	3.9496e-09	2.44986e-08	-4.34416e-07	1.44004e-06	-1.54778e-08	300	200	0	0.970561	1.71102	81.1215	353.309	-1630.29	2229.55	-311	200	0	-0.183017	-0.576032	112.169	324.419	863.365	851.168	-914	200	0
491	2	1.61808e-07	1.12974e-08	-2.5654e-07	3.75743e-06	-1.19901e-05	-2.31994e-06	300	610	0	-1.03939e-10	3.34115e-09	2.53408e-08	-4.56454e-07	1.93821e-06	-7.70826e-09	300	200	0	0.978693	1.68157	81.1363	366.32	-1599.57	2214.73	-311	200	0	-0.0280603	-0.490189	113.178	436.329	984.5	842.782	-914	200	0
491	3	1.20802e-07	5.65579e-09	-1.63624e-07	2.61729e-06	-7.04755e-06	-1.87156e-06	300	610	0	1.21654e-09	2.59297e-09	2.28037e-08	-4.14704e-07	1.99355e-06	-2.32212e-09	300	200	0	0.984552	1.65867	81.1441	371.727	-1575.27	2201.42	-311	200	0	0.122931	-0.357091	113.844	544.839	1063.75	844.173	-914	200	0
491	4	8.28232e-08	1.73785e-09	-9.06941e-08	1.64973e-06	-3.36558e-06	-1.39063e-06	300	610	0	1.83071e-09	1.85366e-09	1.86262e-08	-3.41257e-07	1.78768e-06	1.0515e-09	300	200	0	0.986141	1.63954	81.1557	371.647	-1562.78	2191.07	-311	200	0	0.286618	-0.210117	114.143	647.854	1076.4	861.258	-914	200	0
491	5	5.11124e-08	-7.21974e-10	-3.79498e-08	8.96734e-07	-8.47369e-07	-9.48315e-07	300	610	0	1.96557e-09	1.20759e-09	1.40037e-08	-2.58342e-07	1.45618e-06	2.8658e-09	300	200	0	0.982573	1.62279	81.1695	369.917	-1565.2	2184.53	-311	200	0	0.467694	-0.0855513	114.085	740.505	1027.35	892.811	-914	200	0
491	6	2.67864e-08	-2.05017e-09	-3.09984e-09	3.56886e-07	7.0151e-07	-5.80945e-07	300	610	0	1.80875e-09	6.92154e-10	9.67633e-09	-1.79869e-07	1.09197e-06	3.56726e-09	300	200	0	0.972807	1.60945	81.167	370.199	-1583.03	2181.78	-311	200	0	0.657895	0.00379042	113.705	817.493	949.021	930.176	-914	200	0
491	7	9.60647e-09	-2.56939e-09	1.73068e-08	3.95043e-09	1.5084e-06	-3.00461e-07	300	610	0	1.50295e-09	3.13282e-10	6.03467e-09	-1.13306e-07	7.52382e-07	3.54526e-09	300	200	0	0.957275	1.60196	81.1233	373.943	-1614.2	2182.3	-311	200	0	0.83827	0.0683351	113.038	876.718	875.176	963.442	-914	200	0
491	8	-1.41646e-09	-2.56158e-09	2.69762e-08	-1.99441e-07	1.79249e-06	-1.03375e-07	300	610	0	1.14793e-09	5.80983e-11	3.2214e-09	-6.15265e-08	4.67429e-07	3.10993e-09	300	200	0	0.940555	1.60282	81.0284	379.647	-1654.84	2185.76	-311	200	0	0.986521	0.119093	112.124	920.149	816.95	986.701	-914	200	0
491	9	-7.58523e-09	-2.25169e-09	2.93194e-08	-2.92603e-07	1.74211e-06	2.22654e-08	300	610	0	8.06954e-10	-9.55468e-11	1.21984e-09	-2.44204e-08	2.47866e-07	2.48885e-09	300	200	0	0.929839	1.61299	80.8966	384.042	-1700.24	2192.4	-311	200	0	1.08955	0.149605	110.989	952.859	764.368	998.472	-914	200	0
492	0	-1.02276e-08	-1.80505e-09	2.7171e-08	-3.11281e-07	1.50545e-06	9.18477e-08	300	610	0	5.147e-10	-1.72494e-10	-7.63962e-11	-1.74635e-10	9.20763e-08	1.83503e-09	300	200	0	0.930094	1.63059	80.756	384.705	-1745.37	2202.7	-311	200	0	1.14452	0.139242	109.671	979.91	704.055	999.96	-914	200	0	1.72691	1.34024	188.062	38885.1	122082	2626.42	0	0	0
492	1	-1.05275e-08	-1.33305e-09	2.26963e-08	-2.84908e-07	1.18989e-06	1.20904e-07	300	610	0	2.85302e-10	-1.96169e-10	-8.12561e-10	1.37863e-08	-8.47315e-09	1.24033e-09	300	200	0	0.941161	1.65151	80.6329	381.903	-1784.97	2216.63	-311	200	0	1.14751	0.0731028	108.239	1000.74	630.592	993.85	-914	200	0
492	2	-9.44475e-09	-9.02744e-10	1.74176e-08	-2.35776e-07	8.66592e-07	1.23195e-07	300	610	0	1.19395e-10	-1.86393e-10	-1.13894e-09	2.01695e-08	-6.5274e-08	7.50529e-10	300	200	0	0.959147	1.67172	80.5457	377.717	-1814.26	2233.28	-311	200	0	1.092	-0.0425415	106.764	1007.95	548.401	983.066	-914	200	0
492	3	-7.69618e-09	-5.47707e-10	1.2306e-08	-1.79417e-07	5.77393e-07	1.09824e-07	300	610	0	9.77103e-12	-1.58549e-10	-1.1908e-09	2.14348e-08	-9.01494e-08	3.79436e-10	300	200	0	0.98052	1.68798	80.5081	373.811	-1830.4	2251.29	-311	200	0	0.981219	-0.189862	105.288	994.909	470.558	969.715	-914	200	0
492	4	-5.77326e-09	-2.78277e-10	7.8999e-09	-1.25623e-07	3.42278e-07	8.90427e-08	300	610	0	-5.44221e-11	-1.23637e-10	-1.07865e-09	1.96067e-08	-9.37034e-08	1.20837e-10	300	200	0	1.00455	1.69772	80.5261	370.325	-1832.91	2269.78	-311	200	0	0.836609	-0.359735	103.842	965.133	413.083	955.433	-914	200	0
492	5	-3.97935e-09	-9.01908e-11	4.42474e-09	-7.97161e-08	1.66291e-07	6.64783e-08	300	610	0	-8.48416e-11	-8.88242e-11	-8.85563e-10	1.62181e-08	-8.45751e-08	-4.22513e-11	300	200	0	1.03156	1.7004	80.5903	366.275	-1822.48	2288.37	-311	200	0	0.687942	-0.551531	102.484	933.1	386.124	942.423	-914	200	0
492	6	-2.47351e-09	2.87027e-11	1.89915e-09	-4.38178e-08	4.52803e-08	4.55791e-08	300	610	0	-9.22161e-11	-5.82182e-11	-6.68967e-10	1.23361e-08	-6.92432e-08	-1.30982e-10	300	200	0	1.05892	1.69795	80.6815	360.52	-1800.5	2306.41	-311	200	0	0.553092	-0.759713	101.3	913.594	390.414	934.118	-914	200	0
492	7	-1.31282e-09	9.36386e-11	2.20629e-10	-1.79539e-08	-2.96933e-08	2.81288e-08	300	610	0	-8.54615e-11	-3.36802e-11	-4.64677e-10	8.63345e-09	-5.21726e-08	-1.66381e-10	300	200	0	1.07911	1.69313	80.781	352.332	-1769.89	2322.91	-311	200	0	0.430809	-0.969464	100.384	909.693	422.244	935.184	-914	200	0
492	8	-4.88954e-10	1.1981e-10	-7.70742e-10	-9.42845e-10	-6.92593e-08	1.47421e-08	300	610	0	-7.13889e-11	-1.55565e-11	-2.91819e-10	5.47526e-09	-3.61376e-08	-1.66897e-10	300	200	0	1.08273	1.68855	80.8667	341.456	-1735.36	2337.33	-311	200	0	0.314818	-1.15553	99.8335	911.711	477.446	949.926	-914	200	0
492	9	4.30223e-11	1.20572e-10	-1.24884e-09	8.95009e-09	-8.37504e-08	5.2878e-09	300	610	0	-5.47864e-11	-3.28156e-12	-1.57642e-10	3.00666e-09	-2.26097e-08	-1.47296e-10	300	200	0	1.06383	1.68594	80.9069	328.121	-1701.88	2349.86	-311	200	0	0.214679	-1.28032	99.7674	905.226	547.436	979.023	-914	200	0
493	0	3.43753e-10	1.06636e-10	-1.37483e-09	1.3571e-08	-8.20969e-08	-7.78418e-10	300	610	0	-3.87089e-11	4.16719e-12	-6.17019e-11	1.22887e-09	-1.21362e-08	-1.18465e-10	300	200	0	1.02268	1.68449	80.8712	312.922	-1673.36	2360.29	-311	200	0	0.163729	-1.30656	100.325	881.055	617.199	1017.78	-914	200	0	1.22201	0.982476	189.152	39095.4	123193	3280.29	0	0	0
493	1	4.75675e-10	8.59089e-11	-1.28335e-09	1.46098e-08	-7.13582e-08	-4.17339e-09	300	610	0	-2.485e-11	7.95303e-12	8.15446e-13	6.02176e-11	-4.66749e-09	-8.77639e-11	300	200	0	0.965193	1.68036	80.7488	297.093	-1652.65	2367.77	-311	200	0	0.202103	-1.21934	101.585	841.275	670.308	1058.19	-914	200	0
493	2	4.94811e-10	6.37497e-11	-1.07775e-09	1.34652e-08	-5.66763e-08	-5.62776e-09	300	610	0	-1.39191e-11	9.1815e-12	3.66626e-11	-6.18882e-10	1.83127e-10	-5.9649e-11	300	200	0	0.901709	1.66828	80.5529	283.384	-1641.88	2371.84	-311	200	0	0.340455	-1.03132	103.457	794.148	692.032	1092.11	-914	200	0
493	3	4.4682e-10	4.34086e-11	-8.31045e-10	1.12017e-08	-4.14777e-08	-5.79299e-09	300	610	0	-5.97487e-12	8.79315e-12	5.29019e-11	-9.35545e-10	2.95016e-09	-3.63726e-11	300	200	0	0.845347	1.64319	80.3127	275.673	-1642.34	2373.13	-311	200	0	0.53872	-0.773527	105.657	744.459	669.663	1113.04	-914	200	0
493	4	3.65955e-10	2.65381e-11	-5.9012e-10	8.56477e-09	-2.7794e-08	-5.19731e-09	300	610	0	-6.94958e-13	7.5215e-12	5.59315e-11	-1.00607e-09	4.18934e-09	-1.86532e-11	300	200	0	0.807406	1.60282	80.0653	276.683	-1653.88	2372.34	-311	200	0	0.728269	-0.493193	107.83	694.52	596.677	1118.74	-914	200	0
493	5	2.7583e-10	1.36744e-11	-3.81242e-10	6.02754e-09	-1.66129e-08	-4.23518e-09	300	610	0	2.42359e-12	5.89361e-12	5.10049e-11	-9.2667e-10	4.40234e-09	-6.24156e-12	300	200	0	0.791002	1.55158	79.8448	286.135	-1674.01	2369.09	-311	200	0	0.851454	-0.250028	109.696	654.221	478.367	1113.64	-914	200	0
493	6	1.91127e-10	4.64802e-12	-2.15694e-10	3.85012e-09	-8.20356e-09	-3.17706e-09	300	610	0	3.92765e-12	4.25499e-12	4.20913e-11	-7.70537e-10	3.99993e-09	1.6387e-12	300	200	0	0.789428	1.50081	79.6725	301.152	-1698.23	2362.55	-311	200	0	0.880321	-0.0959848	111.109	643.702	332.441	1106.42	-914	200	0
493	7	1.1964e-10	-1.09585e-12	-9.47959e-11	2.13918e-09	-2.39055e-09	-2.18991e-09	300	610	0	4.32414e-12	2.80556e-12	3.19481e-11	-5.889e-10	3.29167e-09	5.97409e-12	300	200	0	0.791412	1.46344	79.5598	318.164	-1722.18	2352.82	-311	200	0	0.815495	-0.0538026	112.035	681.774	184.572	1104.8	-914	200	0
493	8	6.42742e-11	-4.26764e-12	-1.39833e-11	9.00432e-10	1.23666e-09	-1.36125e-09	300	610	0	4.03656e-12	1.63772e-12	2.23072e-11	-4.14256e-10	2.49201e-09	7.75447e-12	300	200	0	0.788264	1.44881	79.5125	334.55	-1742.56	2340.89	-311	200	0	0.678138	-0.115565	112.518	772.391	61.9101	1112.95	-914	200	0
493	9	2.47785e-11	-5.58246e-12	3.41472e-11	8.08559e-11	3.17469e-09	-7.22518e-10	300	610	0	3.38995e-12	7.71005e-13	1.41046e-11	-2.64455e-10	1.73513e-09	7.85358e-12	300	200	0	0.778228	1.46224	79.5265	349.059	-1755.72	2327.72	-311	200	0	0.500379	-0.257236	112.638	902.783	-15.531	1130.85	-914	200	0
494	0	-8.83848e-13	-5.67285e-12	5.77487e-11	-4.00001e-10	3.91046e-09	-2.69136e-10	300	610	0	2.61402e-12	1.80765e-13	7.70686e-12	-1.46797e-10	1.09309e-09	6.97421e-12	300	200	0	0.76595	1.50548	79.5885	361.379	-1758.4	2313.76	-311	200	0	0.317298	-0.447414	112.484	1050.54	-43.6213	1153.4	-914	200	0	1.22201	0.982476	189.152	39095.4	123193	3280.29	0	0	0
494	1	-1.55331e-11	-5.04847e-12	6.44333e-11	-6.28779e-10	3.86727e-09	2.36246e-11	300	610	0	1.85624e-12	-1.80145e-13	3.10963e-12	-6.16471e-11	5.93627e-10	5.63712e-12	300	200	0	0.757599	1.5756	79.6895	371.739	-1749.93	2299.59	-311	200	0	0.159622	-0.645461	112.144	1188.22	-36.4913	1171.02	-914	200	0
494	2	-2.21037e-11	-4.08758e-12	6.05946e-11	-6.8535e-10	3.38136e-09	1.89131e-10	300	610	0	1.19924e-12	-3.66174e-13	9.57009e-14	-5.34038e-12	2.35684e-10	4.19627e-12	300	200	0	0.755824	1.66396	79.8299	380.363	-1732.15	2286.36	-311	200	0	0.0512972	-0.807684	111.703	1285.4	-18.6219	1173.66	-914	200	0
494	3	-2.32462e-11	-3.04777e-12	5.11631e-11	-6.36164e-10	2.69884e-09	2.6174e-10	300	610	0	6.78518e-13	-4.29474e-13	-1.64857e-12	2.767e-11	1.78442e-12	2.86755e-12	300	200	0	0.758001	1.75638	80.0065	386.388	-1707.83	2275.44	-311	200	0	0.0146279	-0.904604	111.244	1318.06	-10.5637	1156.29	-914	200	0
494	4	-2.11316e-11	-2.08656e-12	3.96405e-11	-5.32038e-10	1.98466e-09	2.7228e-10	300	610	0	2.98233e-13	-4.14664e-13	-2.45489e-12	4.33504e-11	-1.32909e-10	1.76172e-12	300	200	0	0.758257	1.83663	80.2012	387.706	-1680.42	2267.79	-311	200	0	0.0682724	-0.928916	110.876	1282.73	-17.6297	1121.09	-914	200	0
494	5	-1.73963e-11	-1.28514e-12	2.82895e-11	-4.08738e-10	1.33742e-09	2.45878e-10	300	610	0	4.40304e-14	-3.56711e-13	-2.6258e-12	4.71974e-11	-1.94505e-10	9.15878e-13	300	200	0	0.751923	1.89312	80.3896	382.693	-1653.69	2263.77	-311	200	0	0.213708	-0.88697	110.754	1200.61	-28.6474	1073.57	-914	200	0
494	6	-1.31747e-11	-6.71144e-13	1.83903e-11	-2.89115e-10	8.0583e-10	2.01383e-10	300	610	0	-1.07373e-13	-2.80862e-13	-2.41101e-12	4.37821e-11	-2.0673e-10	3.20365e-13	300	200	0	0.73831	1.92313	80.5573	372.037	-1630.55	2263.36	-311	200	0	0.431762	-0.786487	111.006	1105.36	-25.3285	1018	-914	200	0
494	7	-9.17667e-12	-2.38108e-13	1.05062e-11	-1.85868e-10	4.04119e-10	1.51791e-10	300	610	0	-1.81621e-13	-2.03766e-13	-2.00006e-12	3.65986e-11	-1.89111e-10	-6.02216e-14	300	200	0	0.719734	1.93146	80.7058	358.658	-1612.15	2265.96	-311	200	0	0.691436	-0.629981	111.607	1026.46	6.31529	957.809	-914	200	0
494	8	-5.78392e-12	3.92552e-14	4.72066e-12	-1.04346e-10	1.24973e-10	1.0518e-10	300	610	0	-2.02656e-13	-1.35146e-13	-1.52532e-12	2.81049e-11	-1.56435e-10	-2.7186e-13	300	200	0	0.699507	1.92511	80.848	345.815	-1598.16	2270.24	-311	200	0	0.953411	-0.41243	112.377	980.905	71.166	897.817	-914	200	0
494	9	-3.14367e-12	1.94045e-13	8.31409e-13	-4.50337e-11	-5.04217e-11	6.58416e-11	300	610	0	-1.90589e-13	-7.95803e-14	-1.07052e-12	1.98707e-11	-1.18996e-10	-3.6113e-13	300	200	0	0.68012	1.90761	81.001	335.421	-1588.11	2274.56	-311	200	0	1.17327	-0.123777	113.111	973.143	164.11	843.742	-914	200	0
495	0	-1.25085e-12	2.59907e-13	-1.50384e-12	-5.56303e-12	-1.45254e-10	3.53737e-11	300	610	0	-1.60928e-13	-3.81445e-14	-6.81395e-13	1.27673e-11	-8.32835e-11	-3.694e-13	300	200	0	0.661843	1.87753	81.1745	327.796	-1582.8	2277.42	-311	200	0	1.31187	0.237301	113.67	997.374	271.117	799.795	-914	200	0	1.26927	2.20628	195.416	40246.4	128282	1923.47	0	0	0
495	1	-1.34405e-14	2.66787e-13	-2.6672e-12	1.77939e-11	-1.8246e-10	1.36387e-11	300	610	0	-1.24687e-13	-9.77321e-15	-3.76428e-13	7.16102e-12	-5.2821e-11	-3.30113e-13	300	200	0	0.642678	1.8323	81.3574	322.115	-1584.1	2277.49	-311	200	0	1.34308	0.645318	114.017	1040.16	375.224	767.653	-914	200	0
495	2	6.99614e-13	2.38935e-13	-3.01808e-12	2.91015e-11	-1.82097e-10	-4.83974e-13	300	610	0	-8.8985e-14	7.70413e-15	-1.56208e-13	3.08391e-12	-2.9009e-11	-2.68167e-13	300	200	0	0.619612	1.77276	81.5267	316.867	-1593.86	2274.02	-311	200	0	1.25828	1.0439	114.226	1082.22	463.925	748.56	-914	200	0
495	3	1.02617e-12	1.94434e-13	-2.85999e-12	3.21332e-11	-1.60179e-10	-8.5461e-12	300	610	0	-5.78487e-14	1.68342e-14	-1.09678e-14	3.72093e-13	-1.18596e-11	-2.00579e-13	300	200	0	0.591542	1.70444	81.6661	310.473	-1612.68	2267.17	-311	200	0	1.07299	1.35901	114.413	1100.2	531.866	745.683	-914	200	0
495	4	1.09158e-12	1.45667e-13	-2.42811e-12	3.00452e-11	-1.28479e-10	-1.21625e-11	300	610	0	-3.30498e-14	2.00765e-14	7.38457e-14	-1.23143e-12	-5.85614e-13	-1.37805e-13	300	200	0	0.561703	1.63615	81.7695	302.048	-1638.26	2257.94	-311	200	0	0.826531	1.52174	114.647	1072.11	578.723	762.817	-914	200	0
495	5	9.99048e-13	1.00261e-13	-1.89031e-12	2.52626e-11	-9.49354e-11	-1.27917e-11	300	610	0	-1.48513e-14	1.95471e-14	1.13805e-13	-2.00656e-12	5.96621e-12	-8.52833e-14	300	200	0	0.535696	1.57738	81.8344	291.787	-1664.89	2247.45	-311	200	0	0.567933	1.49598	114.919	986.82	606.017	801.412	-914	200	0
495	6	8.26733e-13	6.22013e-14	-1.35573e-12	1.95009e-11	-6.43308e-11	-1.16284e-11	300	610	0	-2.61738e-15	1.69121e-14	1.23211e-13	-2.21299e-12	9.02188e-12	-4.49179e-14	300	200	0	0.5177	1.53648	81.8625	280.776	-1685.45	2236.32	-311	200	0	0.341685	1.2984	115.166	851.516	615.316	859.962	-914	200	0
495	7	6.29092e-13	3.29028e-14	-8.86733e-13	1.38632e-11	-3.90648e-11	-9.57311e-12	300	610	0	4.72858e-15	1.33808e-14	1.1393e-13	-2.06784e-12	9.7031e-12	-1.63545e-14	300	200	0	0.509502	1.52047	81.8615	270.897	-1694.23	2224.81	-311	200	0	0.180274	0.993414	115.294	692.099	609.842	933.951	-914	200	0
495	8	4.40455e-13	1.21348e-14	-5.11363e-13	8.96892e-12	-1.98805e-11	-7.25008e-12	300	610	0	8.38838e-15	9.75519e-15	9.50098e-14	-1.73784e-12	8.93791e-12	2.01798e-15	300	200	0	0.511237	1.53425	81.8409	264.948	-1688.76	2213.7	-311	200	0	0.0979217	0.661213	115.23	544.68	597.834	1013.74	-914	200	0
495	9	2.79485e-13	-1.25262e-15	-2.34576e-13	5.08565e-12	-6.48028e-12	-5.05006e-12	300	610	0	9.49249e-15	6.50755e-15	7.28043e-14	-1.34092e-12	7.43235e-12	1.23407e-14	300	200	0	0.522728	1.57683	81.8038	266.202	-1669.8	2204.84	-311	200	0	0.0889642	0.36071	114.986	440.214	590.735	1084.14	-914	200	0
496	0	1.53613e-13	-8.80037e-15	-4.74696e-14	2.24662e-12	1.99683e-12	-3.18306e-12	300	610	0	8.99555e-15	3.86445e-15	5.13571e-14	-9.52831e-13	5.6806e-12	1.68044e-14	300	200	0	0.545332	1.63852	81.7458	277.02	-1639.85	2200.36	-311	200	0	0.132304	0.115557	114.62	390.465	595.93	1129.3	-914	200	0	1.26927	2.20628	195.416	40246.4	128282	1923.47	0	0	0
496	1	6.29283e-14	-1.20907e-14	6.5767e-14	3.46463e-13	6.63268e-12	-1.73013e-12	300	610	0	7.63734e-15	1.88406e-15	3.2903e-14	-6.161e-13	3.99616e-12	1.73673e-14	300	200	0	0.581379	1.7035	81.6651	297.328	-1601.73	2201.27	-311	200	0	0.197929	-0.0773723	114.153	385.388	610.87	1138.97	-914	200	0
496	2	3.28638e-15	-1.2541e-14	1.23031e-13	-7.87341e-13	8.50729e-12	-6.88489e-13	300	610	0	5.94587e-15	5.20802e-16	1.83699e-14	-3.49042e-13	2.55124e-12	1.56203e-14	300	200	0	0.631771	1.75706	81.569	324.387	-1558.97	2206.78	-311	200	0	0.257616	-0.233002	113.576	405.762	625.128	1111.24	-914	200	0
496	3	-3.13966e-14	-1.13047e-14	1.41287e-13	-1.34535e-12	8.57082e-12	-7.51098e-15	300	610	0	4.26446e-15	-3.25096e-16	7.82389e-15	-1.53882e-13	1.41632e-12	1.27536e-14	300	200	0	0.694943	1.79136	81.4631	354.205	-1516.58	2215.06	-311	200	0	0.297508	-0.362194	112.935	440.448	629.882	1052.55	-914	200	0
496	4	-4.75944e-14	-9.24607e-15	1.34939e-13	-1.50578e-12	7.58548e-12	3.84914e-13	300	610	0	2.78931e-15	-7.72687e-16	8.27667e-16	-2.33277e-14	5.94928e-13	9.58478e-15	300	200	0	0.766809	1.80535	81.3408	383.297	-1479.85	2224.32	-311	200	0	0.321899	-0.467375	112.316	490.88	621.57	976.503	-914	200	0
496	5	-5.12329e-14	-6.9601e-15	1.152e-13	-1.41849e-12	6.11458e-12	5.64648e-13	300	610	0	1.60861e-15	-9.37906e-16	-3.2935e-15	5.45158e-14	5.17396e-14	6.62013e-15	300	200	0	0.8411	1.80105	81.1936	409.415	-1453.33	2233.33	-311	200	0	0.344357	-0.553208	111.749	561.087	596.485	899.621	-914	200	0
496	6	-4.72166e-14	-4.81596e-15	9.01169e-14	-1.19919e-12	4.53988e-12	6.00666e-13	300	610	0	7.37974e-16	-9.21077e-16	-5.2703e-15	9.27724e-14	-2.66736e-13	4.12632e-15	300	200	0	0.909556	1.78192	81.0275	430.735	-1440.73	2241.39	-311	200	0	0.375154	-0.627376	111.167	649.304	549.384	835.283	-914	200	0
496	7	-3.9278e-14	-3.009e-15	6.4951e-14	-9.30124e-13	3.09323e-12	5.4976e-13	300	610	0	1.49419e-16	-8.01586e-16	-5.77851e-15	1.03707e-13	-4.18042e-13	2.20054e-15	300	200	0	0.962414	1.75277	80.862	444.535	-1443.37	2248.32	-311	200	0	0.415665	-0.684934	110.484	751.963	476.429	789.48	-914	200	0
496	8	-3.00308e-14	-1.61134e-15	4.27381e-14	-6.64532e-13	1.89269e-12	4.54946e-13	300	610	0	-2.06786e-16	-6.37315e-16	-5.38177e-15	9.76298e-14	-4.55195e-13	8.30948e-16	300	200	0	0.992458	1.71785	80.7157	447.82	-1458.79	2254.29	-311	200	0	0.46256	-0.703259	109.704	870.397	376.558	760.313	-914	200	0
496	9	-2.11337e-14	-6.15638e-16	2.48713e-14	-4.326e-13	9.7678e-13	3.46192e-13	300	610	0	-3.86933e-16	-4.66883e-16	-4.51202e-15	8.24956e-14	-4.22285e-13	-5.55693e-17	300	200	0	0.999953	1.67846	80.5956	439.233	-1482.73	2259.54	-311	200	0	0.512846	-0.656875	108.934	1006.71	256.882	741.835	-914	200	0
497	0	-1.34986e-14	3.02404e-17	1.16334e-14	-2.47674e-13	3.3372e-13	2.42389e-13	300	610	0	-4.44376e-16	-3.13229e-16	-3.47401e-15	6.39586e-14	-3.53017e-13	-5.58648e-16	300	200	0	0.992068	1.63403	80.4949	419.174	-1510.93	2264.26	-311	200	0	0.560406	-0.532514	108.307	1153.74	139.251	730.098	-914	200	0	1.39156	1.47918	190.835	39496	124661	2457.89	0	0	0
497	1	-7.49942e-15	3.97984e-16	2.63534e-15	-1.11821e-13	-7.57962e-14	1.53808e-13	300	610	0	-4.24423e-16	-1.87541e-16	-2.46301e-15	4.56753e-14	-2.71102e-13	-7.8129e-16	300	200	0	0.978455	1.5863	80.4013	388.685	-1538.86	2268.57	-311	200	0	0.593292	-0.334681	107.94	1292.99	54.9777	726.027	-914	200	0
497	2	-3.15607e-15	5.61968e-16	-2.85233e-15	-2.03808e-14	-3.02211e-13	8.45411e-14	300	610	0	-3.62348e-16	-9.29165e-17	-1.58809e-15	2.97177e-14	-1.91683e-13	-8.16148e-16	300	200	0	0.967444	1.54057	80.3091	349.736	-1562.01	2272.62	-311	200	0	0.602842	-0.0866487	107.894	1401.64	30.6557	733.347	-914	200	0
497	3	-2.82578e-16	5.89251e-16	-5.66741e-15	3.46229e-14	-3.96358e-13	3.46363e-14	300	610	0	-2.83458e-16	-2.74342e-17	-8.95708e-16	1.69997e-14	-1.23168e-13	-7.38885e-16	300	200	0	0.963889	1.50134	80.2188	305.997	-1578.05	2276.7	-311	200	0	0.593139	0.174986	108.161	1460.33	77.7327	754.941	-914	200	0
497	4	1.40323e-15	5.34684e-16	-6.61024e-15	6.21195e-14	-4.03231e-13	1.81395e-15	300	610	0	-2.04304e-16	1.34858e-17	-3.90833e-16	7.66068e-15	-6.909e-14	-6.06368e-16	300	200	0	0.969228	1.46905	80.1322	262.006	-1587.6	2281.2	-311	200	0	0.577147	0.415178	108.676	1458.37	189.343	790.307	-914	200	0
497	5	2.20519e-15	4.39562e-16	-6.36422e-15	7.05224e-14	-3.59108e-13	-1.72736e-14	300	610	0	-1.34437e-16	3.5405e-17	-5.39569e-17	1.37786e-15	-2.97607e-14	-4.57884e-16	300	200	0	0.981984	1.44218	80.0507	222.203	-1592.09	2286.36	-311	200	0	0.565977	0.612818	109.4	1394.53	345.646	835.561	-914	200	0
497	6	2.40337e-15	3.32465e-16	-5.46399e-15	6.69457e-14	-2.90925e-13	-2.61885e-14	300	610	0	-7.82379e-17	4.37863e-17	1.46163e-16	-2.39873e-15	-3.59997e-15	-3.17921e-16	300	200	0	0.997462	1.41999	79.9746	191.318	-1592.05	2292.13	-311	200	0	0.562665	0.760405	110.348	1273.53	526.657	885.911	-914	200	0
497	7	2.23076e-15	2.31252e-16	-4.29496e-15	5.69076e-14	-2.17037e-13	-2.81918e-14	300	610	0	-3.65984e-17	4.33847e-17	2.43796e-16	-4.28409e-15	1.18704e-14	-1.99545e-16	300	200	0	1.00982	1.40267	79.9022	173.906	-1587.79	2297.97	-311	200	0	0.562518	0.863561	111.512	1106.95	721.901	937.455	-914	200	0
497	8	1.86556e-15	1.45488e-16	-3.11076e-15	4.43514e-14	-1.48679e-13	-2.59825e-14	300	610	0	-8.29434e-18	3.79812e-17	2.70864e-16	-4.85732e-15	1.93498e-14	-1.07694e-16	300	200	0	1.01598	1.3922	79.8342	171.844	-1580.21	2303.34	-311	200	0	0.559261	0.942613	112.784	916.479	928.757	987.251	-914	200	0
497	9	1.43317e-15	7.88318e-17	-2.05902e-15	3.18444e-14	-9.16502e-14	-2.16144e-14	300	610	0	8.96803e-18	3.03462e-17	2.54133e-16	-4.60778e-15	2.13431e-14	-4.20442e-17	300	200	0	1.0156	1.39432	79.773	182.267	-1569.95	2308.41	-311	200	0	0.552062	1.01595	113.99	725.922	1143.43	1032.37	-914	200	0
498	0	1.01369e-15	3.11092e-17	-1.20883e-15	2.08568e-14	-4.79344e-14	-1.65261e-14	300	610	0	1.78238e-17	2.23384e-17	2.14214e-16	-3.91494e-15	1.99446e-14	7.13976e-19	300	200	0	1.00751	1.41662	79.7184	198.42	-1557.06	2313.69	-311	200	0	0.547763	1.0801	114.964	547.114	1353.76	1068.78	-914	200	0	1.94922	2.77668	191.069	38762.1	126209	1462.39	0	0	0
498	1	6.51658e-16	-3.8014e-20	-5.75895e-16	1.20529e-14	-1.7085e-14	-1.16302e-14	300	610	0	2.07904e-17	1.5071e-17	1.65723e-16	-3.04984e-15	1.67626e-14	2.52127e-17	300	200	0	0.989111	1.46244	79.6678	213.245	-1541.86	2319.04	-311	200	0	0.561567	1.12196	115.591	379.025	1538.53	1093.28	-914	200	0
498	2	3.65811e-16	-1.79416e-17	-1.43325e-16	5.55399e-15	2.68892e-15	-7.42865e-15	300	610	0	2.00174e-17	9.09578e-18	1.18085e-16	-2.18883e-15	1.29345e-14	3.62923e-17	300	200	0	0.959546	1.52869	79.6185	223.225	-1525.66	2323.57	-311	200	0	0.613177	1.14468	115.804	221.848	1672	1107.14	-914	200	0
498	3	1.57849e-16	-2.60962e-17	1.2247e-16	1.15529e-15	1.37374e-14	-4.1273e-15	300	610	0	1.71863e-17	4.57586e-18	7.66164e-17	-1.43282e-15	9.19151e-15	3.83356e-17	300	200	0	0.921646	1.60955	79.5689	229.535	-1510.42	2326.17	-311	200	0	0.714052	1.16481	115.551	86.2639	1732.6	1114.77	-914	200	0
498	4	1.94616e-17	-2.76734e-17	2.60687e-16	-1.51149e-15	1.84518e-14	-1.73711e-15	300	610	0	1.35095e-17	1.43157e-18	4.36395e-17	-8.2733e-16	5.94358e-15	3.49398e-17	300	200	0	0.881118	1.69902	79.5228	235.885	-1498.38	2325.96	-311	200	0	0.861789	1.19012	114.765	-13.4497	1711.61	1118.25	-914	200	0
498	5	-6.24248e-17	-2.52808e-17	3.09075e-16	-2.86455e-15	1.89625e-14	-1.55763e-16	300	610	0	9.78491e-18	-5.46922e-19	1.94765e-17	-3.80563e-16	3.36756e-15	2.88217e-17	300	200	0	0.844039	1.7895	79.4914	245.096	-1491.01	2322.89	-311	200	0	1.04863	1.21487	113.4	-67.9924	1615.28	1115.54	-914	200	0
498	6	-1.02063e-16	-2.08911e-17	3.00046e-16	-3.30097e-15	1.69953e-14	7.72008e-16	300	610	0	6.47682e-18	-1.61925e-18	3.26185e-18	-7.83208e-17	1.48497e-15	2.18678e-17	300	200	0	0.812624	1.87126	79.4848	256.817	-1487.85	2318.07	-311	200	0	1.26255	1.23051	111.54	-70.762	1460.59	1104.12	-914	200	0
498	7	-1.12684e-16	-1.58765e-17	2.59082e-16	-3.15833e-15	1.3838e-14	1.21339e-15	300	610	0	3.80263e-18	-2.04273e-18	-6.44968e-18	1.04792e-16	2.25531e-16	1.52625e-17	300	200	0	0.784061	1.93505	79.508	267.664	-1486.89	2312.65	-311	200	0	1.47473	1.22555	109.484	-15.9264	1269.59	1083.93	-914	200	0
498	8	-1.05356e-16	-1.11004e-17	2.04641e-16	-2.69977e-15	1.03729e-14	1.32249e-15	300	610	0	1.81173e-18	-2.04267e-18	-1.12644e-17	1.97578e-16	-5.25475e-16	9.64505e-18	300	200	0	0.755284	1.97599	79.5689	273.629	-1486.71	2306.78	-311	200	0	1.64079	1.18161	107.672	93.4812	1066.12	1056.33	-914	200	0
498	9	-8.85821e-17	-7.03101e-18	1.48941e-16	-2.11424e-15	7.14388e-15	1.22755e-15	300	610	0	4.51058e-19	-1.7991e-18	-1.26896e-17	2.2737e-16	-8.94617e-16	5.26538e-18	300	200	0	0.726906	1.99492	79.6806	273.18	-1488.1	2299.87	-311	200	0	1.72419	1.08509	106.5	236.463	874.729	1021.94	-914	200	0
499	0	-6.83764e-17	-3.85301e-18	9.9159e-17	-1.52551e-15	4.43563e-15	1.02661e-15	300	610	0	-3.8504e-19	-1.44456e-18	-1.19961e-17	2.17391e-16	-1.0002e-15	2.11952e-18	300	200	0	0.702263	1.99556	79.8465	268.927	-1492.82	2291.68	-311	200	0	1.71361	0.944761	106.169	376.773	717.937	979.941	-914	200	0	1.94922	2.77668	191.069	38762.1	126209	1462.39	0	0	0
499	1	-4.8607e-17	-1.56644e-18	5.87146e-17	-1.00515e-15	2.34969e-15	7.88677e-16	300	610	0	-8.19849e-19	-1.06849e-18	-1.01671e-17	1.85734e-16	-9.41649e-16	5.80998e-20	300	200	0	0.685086	1.98021	80.0468	266.593	-1501.6	2282.58	-311	200	0	1.62343	0.790884	106.623	478.261	610.762	930.708	-914	200	0
499	2	-3.14454e-17	-6.5011e-20	2.84607e-17	-5.86124e-16	8.7023e-16	5.57849e-16	300	610	0	-9.72097e-19	-7.24872e-19	-7.90341e-18	1.4539e-16	-7.95719e-16	-1.13404e-18	300	200	0	0.678432	1.94862	80.2406	271.561	-1513.65	2273.5	-311	200	0	1.48661	0.652963	107.594	519.213	557.69	879.247	-914	200	0
499	3	-1.78292e-17	8.05986e-19	7.67299e-18	-2.75325e-16	-8.41401e-17	3.58625e-16	300	610	0	-9.43733e-19	-4.40889e-19	-5.65958e-18	1.04859e-16	-6.16948e-16	-1.68426e-18	300	200	0	0.685572	1.9008	80.3873	285.072	-1527.24	2265.85	-311	200	0	1.33857	0.545618	108.721	495.734	552.866	833.712	-914	200	0
499	4	-7.87485e-18	1.21067e-18	-5.19375e-18	-6.38049e-17	-6.22825e-16	2.01323e-16	300	610	0	-8.14909e-19	-2.25047e-19	-3.69473e-18	6.90542e-17	-4.40607e-16	-1.7998e-18	300	200	0	0.710164	1.84073	80.4686	303.268	-1540.23	2260.79	-311	200	0	1.19483	0.477758	109.667	418.547	583.633	800.849	-914	200	0
499	5	-1.21271e-18	1.29901e-18	-1.19723e-17	6.54159e-17	-8.58286e-16	8.68797e-17	300	610	0	-6.43684e-19	-7.41173e-20	-2.12453e-18	4.02352e-17	-2.86688e-16	-1.65165e-18	300	200	0	0.752313	1.77718	80.4917	319.88	-1550.77	2258.69	-311	200	0	1.04251	0.459703	110.216	307.849	640.282	783.797	-914	200	0
499	6	2.76227e-18	1.19492e-18	-1.44422e-17	1.31912e-16	-8.91336e-16	1.07221e-17	300	610	0	-4.68494e-19	2.14966e-20	-9.68443e-19	1.88686e-17	-1.64012e-16	-1.36955e-18	300	200	0	0.80502	1.72042	80.4753	329.415	-1557.76	2259.7	-311	200	0	0.858738	0.491946	110.369	186.359	721.137	781.307	-914	200	0
499	7	4.71837e-18	9.9261e-19	-1.41404e-17	1.54417e-16	-8.04068e-16	-3.43432e-17	300	610	0	-3.11913e-19	7.3907e-20	-1.88287e-19	4.33421e-18	-7.39246e-17	-1.04408e-18	300	200	0	0.857009	1.67751	80.4405	328.615	-1561.15	2263.99	-311	200	0	0.639225	0.553925	110.33	73.2114	823.174	787.87	-914	200	0
499	8	5.28048e-18	7.57948e-19	-1.2281e-17	1.48946e-16	-6.58028e-16	-5.6159e-17	300	610	0	-1.84698e-19	9.52288e-20	2.82713e-19	-4.53908e-18	-1.33152e-17	-7.32462e-19	300	200	0	0.898629	1.65065	80.4108	317.379	-1561.96	2270.86	-311	200	0	0.404967	0.612966	110.351	-17.8332	933.252	796.507	-914	200	0
499	9	4.9741e-18	5.32662e-19	-9.74774e-18	1.28042e-16	-4.95609e-16	-6.20064e-17	300	610	0	-8.95352e-20	9.61342e-20	5.19808e-19	-9.09962e-18	2.31197e-17	-4.65972e-19	300	200	0	0.92495	1.63891	80.4072	299.236	-1561.91	2278.48	-311	200	0	0.187497	0.642761	110.54	-78.0406	1034.36	802.749	-914	200	0
500	0	4.20491e-18	3.39627e-19	-7.12906e-18	1.00758e-16	-3.43137e-16	-5.79757e-17	300	610	0	-2.41463e-20	8.51931e-20	5.94153e-19	-1.06368e-17	4.13116e-17	-2.57197e-19	300	200	0	0.93568	1.63971	80.4388	279.738	-1562.81	2285.61	-311	200	0	0.0198681	0.625681	110.817	-105.111	1117.15	806.516	-914	200	0	1.34346	1.87945	191.605	38745	125851	2161.56	0	0	0
500	1	3.26133e-18	1.88149e-19	-4.77348e-18	7.30577e-17	-2.14562e-16	-4.87461e-17	300	610	0	1.6328e-20	6.87454e-20	5.66059e-19	-1.02524e-17	4.68457e-17	-1.06497e-19	300	200	0	0.934236	1.64943	80.5065	264.002	-1565.2	2292.6	-311	200	0	-0.0649772	0.543519	111.03	-103.35	1181.13	810.52	-914	200	0
500	2	2.32999e-18	7.8625e-20	-2.85002e-18	4.84212e-17	-1.15057e-16	-3.76277e-17	300	610	0	3.7652e-20	5.10926e-20	4.82418e-19	-8.8091e-18	4.44423e-17	-7.15538e-21	300	200	0	0.926804	1.66568	80.6152	255.466	-1567.18	2300.21	-311	200	0	-0.0468215	0.382821	111.112	-79.0485	1226.96	816.527	-914	200	0
500	3	1.51672e-18	6.27965e-21	-1.40433e-18	2.84834e-17	-4.41285e-17	-2.67491e-17	300	610	0	4.54232e-20	3.48515e-20	3.76812e-19	-6.92898e-18	3.77619e-17	5.08146e-20	300	200	0	0.920333	1.68903	80.7649	255.26	-1565.28	2308.17	-311	200	0	0.0644567	0.155945	111.119	-35.6668	1251.37	822.565	-914	200	0
500	4	8.68295e-19	-3.60641e-20	-4.05696e-19	1.36241e-17	1.91308e-18	-1.73052e-17	300	610	0	4.44757e-20	2.13586e-20	2.71169e-19	-5.0219e-18	2.94188e-17	7.80861e-20	300	200	0	0.919612	1.72169	80.9357	262.383	-1557.78	2315.26	-311	200	0	0.231492	-0.092707	111.163	27.2353	1246.89	823.41	-914	200	0
500	5	3.91962e-19	-5.61099e-20	2.16838e-19	3.45648e-18	2.81567e-17	-9.81221e-18	300	610	0	3.86283e-20	1.10543e-20	1.78099e-19	-3.32668e-18	2.11144e-17	8.44561e-20	300	200	0	0.9255	1.76502	81.094	274.993	-1546.75	2320.26	-311	200	0	0.409584	-0.313123	111.29	110.934	1203.74	814.647	-914	200	0
500	6	7.13618e-20	-6.09456e-20	5.48913e-19	-2.80153e-18	3.98885e-17	-4.33426e-18	300	610	0	3.06609e-20	3.81187e-21	1.03354e-19	-1.95539e-18	1.38225e-17	7.80492e-20	300	200	0	0.935109	1.81803	81.2144	290.666	-1535.87	2322.56	-311	200	0	0.555767	-0.480707	111.437	209.828	1115.88	797.648	-914	200	0
500	7	-1.21476e-19	-5.64596e-20	6.74395e-19	-6.06557e-18	4.1878e-17	-6.67945e-19	300	610	0	2.24244e-20	-8.06632e-22	4.80572e-20	-9.33834e-19	7.98197e-18	6.50602e-20	300	200	0	0.943092	1.87646	81.2915	305.68	-1527.88	2322.38	-311	200	0	0.629125	-0.599067	111.483	308.322	990.219	779.702	-914	200	0
500	8	-2.17865e-19	-4.7149e-20	6.66137e-19	-7.21907e-18	3.80289e-17	1.51964e-18	300	610	0	1.50153e-20	-3.36588e-21	1.05345e-20	-2.35152e-19	3.67231e-18	4.98353e-20	300	200	0	0.943155	1.93204	81.339	315.547	-1524.08	2320.82	-311	200	0	0.607143	-0.682953	111.36	390.908	849.02	768.816	-914	200	0
500	9	-2.47309e-19	-3.61745e-20	5.81968e-19	-7.02158e-18	3.12819e-17	2.59622e-18	300	610	0	8.96526e-21	-4.43602e-21	-1.22952e-20	1.94592e-19	7.56639e-19	3.51401e-20	300	200	0	0.929973	1.97394	81.3786	317.077	-1524.32	2319.1	-311	200	0	0.500298	-0.743639	111.122	451.486	719.954	770.294	-914	200	0
501	0	-2.34753e-19	-2.55518e-20	4.6419e-19	-6.07088e-18	2.36731e-17	2.90566e-18	300	610	0	4.41788e-21	-4.52241e-21	-2.39552e-20	4.18474e-19	-1.00994e-18	2.25015e-20	300	200	0	0.901967	1.99395	81.4206	310.447	-1527.46	2317.79	-311	200	0	0.339997	-0.783837	110.931	487.807	624.077	787.326	-914	200	0	0.844681	0.380721	194.352	39656.4	127770	3923.64	0	0	0
501	1	-1.99545e-19	-1.63978e-20	3.4113e-19	-4.80048e-18	1.6476e-17	2.73715e-18	300	610	0	1.27663e-21	-4.0329e-21	-2.78031e-20	4.97303e-19	-1.90523e-18	1.25522e-20	300	200	0	0.862864	1.9904	81.4538	299.004	-1532.33	2316.95	-311	200	0	0.161252	-0.804349	110.96	494.666	571.684	821.285	-914	200	0
501	2	-1.55511e-19	-9.17973e-21	2.29706e-19	-3.49772e-18	1.03737e-17	2.31393e-18	300	610	0	-6.81638e-22	-3.27063e-21	-2.67006e-20	4.83334e-19	-2.19283e-18	5.33528e-21	300	200	0	0.819571	1.96604	81.4512	286.786	-1538.2	2316.65	-311	200	0	-0.00302506	-0.819228	111.308	470.965	562.699	871.221	-914	200	0
501	3	-1.11653e-19	-3.93521e-21	1.38255e-19	-2.33168e-18	5.62832e-18	1.79472e-18	300	610	0	-1.72628e-21	-2.44242e-21	-2.28834e-20	4.17677e-19	-2.09674e-18	5.49808e-22	300	200	0	0.779077	1.92432	81.3789	276.551	-1544.36	2317.05	-311	200	0	-0.122979	-0.860682	111.95	427.709	585.916	934.201	-914	200	0
501	4	-7.31253e-20	-4.50695e-22	6.91923e-20	-1.38327e-18	2.22893e-18	1.28222e-18	300	610	0	-2.12108e-21	-1.67505e-21	-1.79604e-20	3.3013e-19	-1.79151e-18	-2.26716e-21	300	200	0	0.747412	1.86854	81.2135	269.772	-1549.88	2317.7	-311	200	0	-0.17351	-0.959383	112.75	382.733	621.249	1004.92	-914	200	0
501	5	-4.22551e-20	1.60647e-21	2.1235e-20	-6.7306e-19	8.70812e-21	8.34687e-19	300	610	0	-2.09519e-21	-1.03413e-21	-1.29886e-20	2.40435e-19	-1.40243e-18	-3.61647e-21	300	200	0	0.728457	1.80306	80.9677	267.539	-1553.87	2317.12	-311	200	0	-0.147283	-1.11972	113.525	351.06	649.793	1075.47	-914	200	0
501	6	-1.94684e-20	2.59771e-21	-8.86993e-21	-1.84478e-19	-1.26885e-18	4.77861e-19	300	610	0	-1.8305e-21	-5.42346e-22	-8.58144e-21	1.60199e-19	-1.01152e-18	-3.96109e-21	300	200	0	0.722375	1.73482	80.6944	270.502	-1555.4	2313.56	-311	200	0	-0.0686873	-1.31685	114.12	340.167	662.368	1138.23	-914	200	0
501	7	-4.04607e-21	2.85791e-21	-2.51212e-20	1.18427e-19	-1.85211e-18	2.15731e-19	300	610	0	-1.46008e-21	-1.9493e-22	-5.02444e-21	9.49674e-20	-6.66165e-19	-3.68696e-21	300	200	0	0.726882	1.67289	80.4606	277.548	-1553.8	2306.11	-311	200	0	0.0178389	-1.51176	114.472	348.569	658.001	1188.9	-914	200	0
501	8	5.30343e-21	2.66678e-21	-3.14699e-20	2.78463e-19	-1.96663e-18	3.92984e-20	300	610	0	-1.07302e-21	2.80574e-23	-2.3803e-21	4.61398e-20	-3.88181e-19	-3.08978e-21	300	200	0	0.73968	1.6259	80.318	285.614	-1550.22	2295.42	-311	200	0	0.0739715	-1.67169	114.616	371.042	637.877	1226.16	-914	200	0
501	9	1.00466e-20	2.23894e-21	-3.1368e-20	3.37276e-19	-1.79801e-18	-6.68271e-20	300	610	0	-7.22556e-22	1.52919e-22	-5.76258e-22	1.25654e-20	-1.82073e-19	-2.37805e-21	300	200	0	0.758785	1.59792	80.2958	291.95	-1548.06	2283.86	-311	200	0	0.0845299	-1.78441	114.623	410.217	601.89	1250.29	-914	200	0
502	0	1.15759e-20	1.72601e-21	-2.75696e-20	3.30879e-19	-1.48669e-18	-1.19877e-19	300	610	0	-4.34907e-22	2.06477e-22	5.29684e-22	-8.23643e-21	-4.18628e-20	-1.68531e-21	300	200	0	0.782539	1.58568	80.4035	296.091	-1551.21	2274.72	-311	200	0	0.0612385	-1.8498	114.532	475.734	551.196	1261.94	-914	200	0	0.844681	0.380721	194.352	39656.4	127770	3923.64	0	0	0
502	1	1.10751e-20	1.22532e-21	-2.20987e-20	2.87752e-19	-1.13044e-18	-1.36085e-19	300	610	0	-2.17671e-22	2.12653e-22	1.1024e-21	-1.92145e-20	4.37421e-20	-1.08609e-21	300	200	0	0.809998	1.57986	80.6279	299.247	-1562.2	2270.8	-311	200	0	0.0320582	-1.85921	114.358	565.274	493.061	1260.99	-914	200	0
502	2	9.46667e-21	7.91363e-22	-1.63185e-20	2.28649e-19	-7.90845e-19	-1.2918e-19	300	610	0	-6.68189e-23	1.9085e-22	1.30024e-21	-2.32354e-20	8.77456e-20	-6.12081e-22	300	200	0	0.839475	1.57052	80.9331	302.594	-1581.15	2273.12	-311	200	0	0.0251762	-1.79441	114.128	654.657	439.552	1247.6	-914	200	0
502	3	7.41325e-21	4.47505e-22	-1.10496e-20	1.67407e-19	-5.01303e-19	-1.09808e-19	300	610	0	2.78801e-23	1.5556e-22	1.25897e-21	-2.27771e-20	1.02584e-19	-2.66572e-22	300	200	0	0.866661	1.55283	81.2686	306.819	-1605.81	2280.79	-311	200	0	0.0564311	-1.64686	113.888	712.549	402.179	1225.16	-914	200	0
502	4	5.34879e-21	1.9645e-22	-6.70283e-21	1.12236e-19	-2.75062e-19	-8.55781e-20	300	610	0	7.90034e-23	1.16724e-22	1.08515e-21	-1.97979e-20	9.88847e-20	-3.61388e-23	300	200	0	0.886108	1.52868	81.5855	313.006	-1632.33	2291.8	-311	200	0	0.119539	-1.43316	113.668	721.493	389.517	1199.86	-914	200	0
502	5	3.52412e-21	2.86841e-23	-3.40451e-21	6.71348e-20	-1.12191e-19	-6.14441e-20	300	610	0	9.89776e-23	8.04784e-23	8.55826e-22	-1.57247e-20	8.49683e-20	1.00658e-22	300	200	0	0.896358	1.5026	81.8555	322.696	-1655.86	2304.21	-311	200	0	0.190142	-1.19112	113.468	686.515	407.151	1176.35	-914	200	0
502	6	2.05486e-21	-7.11932e-23	-1.10223e-21	3.31993e-20	-5.17145e-21	-4.02426e-20	300	610	0	9.86612e-23	5.00439e-23	6.21942e-22	-1.1508e-20	6.68367e-20	1.67308e-22	300	200	0	0.902361	1.47811	82.0742	336.189	-1671.21	2316.59	-311	200	0	0.244135	-0.960515	113.259	627.989	457.145	1155.87	-914	200	0
502	7	9.65111e-22	-1.2013e-22	3.5288e-22	9.72993e-21	5.69759e-20	-2.32548e-20	300	610	0	8.67164e-23	2.65791e-23	4.1332e-22	-7.71151e-21	4.84433e-20	1.85681e-22	300	200	0	0.910579	1.45793	82.2437	351.415	-1674.42	2327.85	-311	200	0	0.269038	-0.771199	112.969	565.83	536.657	1137.58	-914	200	0
502	8	2.23496e-22	-1.33943e-22	1.14743e-21	-4.92389e-21	8.59147e-20	-1.07151e-20	300	610	0	6.95099e-23	9.91907e-24	2.44094e-22	-4.60934e-21	3.20923e-20	1.74107e-22	300	200	0	0.924609	1.44518	82.3558	365.327	-1663.91	2336.92	-311	200	0	0.263162	-0.641304	112.508	511.092	636.003	1118.81	-914	200	0
502	9	-2.29543e-22	-1.25916e-22	1.46745e-21	-1.27621e-20	9.23099e-20	-2.22789e-21	300	610	0	5.13297e-23	-8.42229e-25	1.17695e-22	-2.27619e-21	1.88651e-20	1.46695e-22	300	200	0	0.94653	1.44351	82.3946	376	-1641.09	2342.76	-311	200	0	0.232488	-0.566955	111.864	471.3	740.363	1095.24	-914	200	0
503	0	-4.62652e-22	-1.06289e-22	1.47649e-21	-1.57471e-20	8.49811e-20	2.91748e-21	300	610	0	3.47572e-23	-6.92904e-24	3.09895e-23	-6.63368e-22	9.0109e-21	1.13444e-22	300	200	0	0.97657	1.45676	82.3482	382.863	-1610.89	2344.64	-311	200	0	0.188305	-0.516497	111.169	455.509	838.516	1064.41	-914	200	0	1.13983	1.61254	192.506	39469.6	126173	2646.56	0	0	0
503	1	-5.41518e-22	-8.23313e-23	1.30565e-21	-1.55859e-20	7.06356e-20	5.52797e-21	300	610	0	2.10849e-23	-9.60254e-24	-2.25566e-23	3.43018e-22	2.27089e-21	8.08014e-23	300	200	0	1.01008	1.48884	82.2083	386.108	-1580.61	2342.24	-311	200	0	0.145976	-0.451393	110.623	469.602	929.473	1029.67	-914	200	0
503	2	-5.22299e-22	-5.87412e-23	1.05176e-21	-1.3635e-20	5.39661e-20	6.36981e-21	300	610	0	1.07101e-23	-9.99481e-24	-5.06537e-23	8.80745e-22	-1.87504e-21	5.23998e-23	300	200	0	1.03846	1.54276	81.9655	387.324	-1556.54	2335.69	-311	200	0	0.120593	-0.3552	110.341	509.443	1016.72	998.221	-914	200	0
503	3	-4.48979e-22	-3.81745e-23	7.80394e-22	-1.08876e-20	3.79478e-20	6.09438e-21	300	610	0	3.46822e-24	-9.02872e-24	-6.07689e-23	1.0849e-21	-4.03519e-21	2.98229e-23	300	200	0	1.0534	1.61761	81.6279	389.62	-1541.79	2325.88	-311	200	0	0.117255	-0.236921	110.258	560.965	1096.74	973.733	-914	200	0
503	4	-3.53293e-22	-2.17984e-23	5.31326e-22	-8.01e-21	2.42137e-20	5.20942e-21	300	610	0	-1.10902e-24	-7.39681e-24	-5.93395e-23	1.07294e-21	-4.79608e-21	1.32866e-23	300	200	0	1.04992	1.7062	81.2417	395.454	-1536.5	2313.86	-311	200	0	0.128055	-0.109048	110.21	607.209	1154.46	953.906	-914	200	0
503	5	-2.56157e-22	-9.78395e-24	3.24777e-22	-5.4005e-21	1.34304e-20	4.07952e-21	300	610	0	-3.60849e-24	-5.57666e-24	-5.14429e-23	9.38138e-22	-4.66174e-21	2.195e-24	300	200	0	1.02761	1.79805	80.8749	404.828	-1538.95	2300.2	-311	200	0	0.140567	0.0267916	110.097	636.372	1168.27	936.987	-914	200	0
503	6	-1.69769e-22	-1.70976e-24	1.673e-22	-3.25628e-21	5.62932e-21	2.9435e-21	300	610	0	-4.61534e-24	-3.86528e-24	-4.07695e-23	7.48784e-22	-4.0287e-21	-4.44386e-24	300	200	0	0.991283	1.88458	80.5784	415.887	-1546.22	2285.38	-311	200	0	0.147557	0.173642	109.971	645.911	1121.61	926.424	-914	200	0
503	7	-9.98586e-23	3.13636e-24	5.68118e-23	-1.63524e-21	4.72903e-22	1.9394e-21	300	610	0	-4.64396e-24	-2.42048e-24	-2.9772e-23	5.50641e-22	-3.18442e-21	-7.73106e-24	300	200	0	0.949557	1.95954	80.3688	425.992	-1554.98	2270.59	-311	200	0	0.151069	0.329493	110.001	641.011	1015.69	926.487	-914	200	0
503	8	-4.77581e-23	5.5487e-24	-1.34868e-23	-5.08253e-22	-2.54817e-21	1.13087e-21	300	610	0	-4.10674e-24	-1.30121e-24	-1.98995e-23	3.71068e-22	-2.31933e-21	-8.6993e-24	300	200	0	0.910638	2.01589	80.2358	432.328	-1562	2257.85	-311	200	0	0.159381	0.482918	110.337	629.367	870.973	937.632	-914	200	0
503	9	-1.21089e-23	6.27414e-24	-5.22972e-23	2.00305e-22	-3.98133e-21	5.31178e-22	300	610	0	-3.30824e-24	-5.02551e-25	-1.18507e-23	2.23582e-22	-1.54543e-21	-8.21882e-24	300	200	0	0.878879	2.04647	80.1549	433.202	-1564.65	2249.35	-311	200	0	0.179709	0.612119	110.992	617.25	714.703	957.57	-914	200	0
504	0	9.83137e-24	5.9432e-24	-6.83761e-23	5.8381e-22	-4.33066e-21	1.23053e-22	300	610	0	-2.45472e-24	1.65585e-26	-5.81014e-24	1.12128e-22	-9.16214e-22	-6.96267e-24	300	200	0	0.854834	2.0481	80.0962	429.134	-1561.17	2246.69	-311	200	0	0.21534	0.687591	111.863	608.455	567.772	981.843	-914	200	0	1.13983	1.61254	192.506	39469.6	126173	2646.56	0	0	0
504	1	2.12738e-23	5.04434e-24	-6.94685e-23	7.34702e-22	-4.01518e-21	-1.2627e-22	300	610	0	-1.67132e-24	3.13047e-25	-1.64441e-24	3.4679e-23	-4.45213e-22	-5.41033e-24	300	200	0	0.836527	2.02282	80.0321	422	-1550.94	2250.18	-311	200	0	0.272815	0.684701	112.831	603.486	440.821	1003.4	-914	200	0
504	2	2.53163e-23	3.92613e-24	-6.18143e-23	7.33862e-22	-3.35508e-21	-2.54564e-22	300	610	0	-1.02164e-24	4.4619e-25	9.46742e-25	-1.39851e-23	-1.2133e-22	-3.87276e-24	300	200	0	0.820145	1.97594	79.9478	413.299	-1535.28	2258.45	-311	200	0	0.366971	0.607172	113.803	598.328	340.977	1016.28	-914	200	0
504	3	2.46222e-23	2.81512e-24	-5.00436e-23	6.45885e-22	-2.57555e-21	-2.97976e-22	300	610	0	-5.263e-25	4.69544e-25	2.32365e-24	-4.02972e-23	7.93532e-23	-2.527e-24	300	200	0	0.800919	1.91511	79.8471	403.419	-1518.02	2269.1	-311	200	0	0.505931	0.4951	114.679	585.535	281.576	1019.73	-914	200	0
504	4	2.12875e-23	1.84071e-24	-3.73096e-23	5.18297e-22	-1.82029e-21	-2.8741e-22	300	610	0	-1.78756e-25	4.2699e-25	2.83827e-24	-5.06209e-23	1.85275e-22	-1.45197e-24	300	200	0	0.774432	1.85036	79.7471	391.988	-1504.09	2279.77	-311	200	0	0.669462	0.39482	115.341	559.517	280.653	1015.86	-914	200	0
504	5	1.68322e-23	1.06102e-24	-2.55399e-23	3.83145e-22	-1.16902e-21	-2.47069e-22	300	610	0	4.23771e-26	3.51615e-25	2.79576e-24	-5.05213e-23	2.24086e-22	-6.60773e-25	300	200	0	0.737859	1.79196	79.6703	378.775	-1497.06	2288.85	-311	200	0	0.814475	0.320788	115.678	521.37	348.858	1003.96	-914	200	0
504	6	1.22638e-23	4.86228e-25	-1.57279e-23	2.5976e-22	-6.55202e-22	-1.94417e-22	300	610	0	1.64465e-25	2.66357e-25	2.43799e-24	-4.44406e-23	2.19683e-22	-1.27091e-25	300	200	0	0.691046	1.74661	79.6391	364.339	-1497.56	2295.66	-311	200	0	0.908224	0.254671	115.645	476.814	481.142	981.005	-914	200	0
504	7	8.17508e-24	9.77826e-26	-8.21136e-24	1.57849e-22	-2.81663e-22	-1.40966e-22	300	610	0	2.15052e-25	1.85582e-25	1.94162e-24	-3.56461e-23	1.9096e-22	1.94903e-25	300	200	0	0.637183	1.71605	79.6578	349.99	-1503.39	2300.3	-311	200	0	0.949461	0.174723	115.275	432.01	658.365	947.434	-914	200	0
504	8	4.84957e-24	-1.37213e-25	-2.91069e-24	8.04356e-23	-3.3315e-23	-9.34275e-23	300	610	0	2.18497e-25	1.17014e-25	1.42474e-24	-2.63397e-23	1.51679e-22	3.56796e-25	300	200	0	0.581534	1.6994	79.7027	337.43	-1511.38	2303.32	-311	200	0	0.956877	0.0763362	114.656	393.608	854.299	908.376	-914	200	0
504	9	2.35937e-24	-2.55965e-25	4.83964e-25	2.63368e-23	1.13445e-22	-5.49562e-23	300	610	0	1.94427e-25	6.36394e-26	9.577e-25	-1.78487e-23	1.1101e-22	4.07338e-25	300	200	0	0.528912	1.69479	79.7369	327.789	-1520	2305.63	-311	200	0	0.950531	-0.0320207	113.884	366.008	1041.77	869.666	-914	200	0
505	0	6.46334e-25	-2.93724e-25	2.37802e-24	-7.90733e-24	1.84299e-22	-2.62849e-23	300	610	0	1.57408e-25	2.53644e-26	5.7499e-25	-1.08387e-23	7.4392e-23	3.87832e-25	300	200	0	0.482852	1.69817	79.73	320.145	-1530.38	2308.05	-311	200	0	0.943638	-0.143096	113.022	343.46	1197.42	835.851	-914	200	0	1.32019	1.70658	191.533	38966.3	126459	2401.68	0	0	0
505	1	-4.15639e-25	-2.80414e-25	3.18349e-24	-2.66533e-23	2.03064e-22	-6.66653e-24	300	610	0	1.17357e-25	3.34022e-28	2.86397e-25	-5.51611e-24	4.44692e-23	3.30378e-25	300	200	0	0.445389	1.7041	79.6695	311.552	-1544.5	2310.67	-311	200	0	0.936764	-0.255144	112.069	311.134	1307.97	810.191	-914	200	0
505	2	-9.76667e-25	-2.39329e-25	3.26705e-24	-3.42536e-23	1.89643e-22	5.40792e-24	300	610	0	8.03372e-26	-1.4097e-26	8.63247e-26	-1.7982e-24	2.19632e-23	2.57955e-25	300	200	0	0.416769	1.70788	79.5646	299.177	-1562.95	2312.66	-311	200	0	0.918417	-0.3621	110.982	258.824	1372.9	793.46	-914	200	0
505	3	-1.18279e-24	-1.87173e-25	2.92558e-24	-3.45395e-23	1.59316e-22	1.17054e-23	300	610	0	4.94747e-26	-2.07135e-26	-3.89993e-26	5.5381e-25	6.40474e-24	1.85561e-25	300	200	0	0.398541	1.70468	79.4369	282.497	-1584.47	2312.99	-311	200	0	0.872562	-0.4445	109.739	189.611	1399.26	783.278	-914	200	0
505	4	-1.16028e-24	-1.34871e-25	2.38044e-24	-3.05859e-23	1.22885e-22	1.39305e-23	300	610	0	2.58315e-26	-2.2048e-26	-1.06405e-25	1.84007e-24	-3.3042e-24	1.21814e-25	300	200	0	0.396127	1.68913	79.311	264.038	-1606.89	2311.45	-311	200	0	0.784109	-0.476022	108.39	117.295	1395.68	775.998	-914	200	0
505	5	-1.009e-24	-8.87191e-26	1.78321e-24	-2.46662e-23	8.72878e-23	1.3549e-23	300	610	0	9.15814e-27	-2.01867e-26	-1.32474e-25	2.36023e-24	-8.49242e-24	7.06396e-26	300	200	0	0.413992	1.65908	79.2139	248.461	-1627.88	2309.05	-311	200	0	0.649636	-0.442647	107.062	63.9434	1371.48	770.762	-914	200	0
505	6	-8.01729e-25	-5.16067e-26	1.22723e-24	-1.83218e-23	5.64144e-23	1.17143e-23	300	610	0	-1.52013e-27	-1.67097e-26	-1.31668e-25	2.37789e-24	-1.04629e-23	3.27947e-26	300	200	0	0.449904	1.61914	79.1697	240.329	-1645.28	2307.01	-311	200	0	0.488881	-0.357493	105.925	55.3684	1336.83	772.788	-914	200	0
505	7	-5.8697e-25	-2.4116e-26	7.61246e-25	-1.24897e-23	3.19377e-23	9.26277e-24	300	610	0	-7.47839e-27	-1.27184e-26	-1.15506e-25	2.10455e-24	-1.03484e-23	7.12582e-27	300	200	0	0.49657	1.57933	79.1902	242.289	-1657.17	2305.39	-311	200	0	0.334948	-0.257037	105.142	107.323	1298.89	791.248	-914	200	0
505	8	-3.93512e-25	-5.43502e-27	4.02571e-25	-7.64739e-24	1.4057e-23	6.74891e-24	300	610	0	-1.00125e-26	-8.90725e-27	-9.24429e-26	1.69647e-24	-9.04874e-24	-8.48213e-27	300	200	0	0.546336	1.55039	79.2743	255.236	-1662.34	2303.05	-311	200	0	0.210261	-0.181746	104.802	213.532	1256.39	831.908	-914	200	0
505	9	-2.35367e-25	5.95365e-27	1.48354e-25	-3.95156e-24	2.10052e-24	4.49892e-24	300	610	0	-1.02757e-26	-5.65406e-27	-6.81612e-26	1.25958e-24	-7.22269e-24	-1.64447e-26	300	200	0	0.593272	1.54004	79.417	279.316	-1660.91	2299.02	-311	200	0	0.117997	-0.159737	104.872	348.91	1201.76	891.464	-914	200	0
506	0	-1.1638e-25	1.17918e-26	-1.54964e-26	-1.35551e-24	-5.02431e-24	2.66891e-24	300	610	0	-9.20195e-27	-3.10952e-27	-4.60738e-26	8.58222e-25	-5.31166e-24	-1.90621e-26	300	200	0	0.63353	1.55081	79.616	313.759	-1654.22	2293.67	-311	200	0	0.0568684	-0.201461	105.215	485.296	1131.9	959.407	-914	200	0	1.17905	1.34641	188.789	38639.3	123275	2955.42	0	0	0
506	1	-3.40923e-26	1.37425e-26	-1.07855e-25	2.987e-25	-8.52171e-24	1.29854e-24	300	610	0	-7.48748e-27	-1.27581e-27	-2.78815e-26	5.25136e-25	-3.57964e-24	-1.82943e-26	300	200	0	0.665944	1.58018	79.8606	356.311	-1644.67	2288.2	-311	200	0	0.0369356	-0.297359	105.661	604.476	1054.73	1024.57	-914	200	0
506	2	1.72836e-26	1.32256e-26	-1.48097e-25	1.21418e-24	-9.51655e-24	3.55821e-25	300	610	0	-5.60904e-27	-6.94015e-29	-1.40976e-26	2.71019e-25	-2.15702e-24	-1.56718e-26	300	200	0	0.693119	1.6232	80.1217	403.517	-1635.94	2283.79	-311	200	0	0.0748292	-0.418252	106.07	697.394	982.32	1079.31	-914	200	0
506	3	4.47616e-26	1.13516e-26	-1.53578e-25	1.59577e-24	-8.95392e-24	-2.28617e-25	300	610	0	-3.8603e-27	6.32498e-28	-4.49178e-27	9.26021e-26	-1.08192e-24	-1.22954e-26	300	200	0	0.721474	1.67438	80.3614	450.647	-1632.04	2281.39	-311	200	0	0.174143	-0.524105	106.371	757.043	917.503	1120.14	-914	200	0
506	4	5.52234e-26	8.92079e-27	-1.38418e-25	1.62492e-24	-7.5629e-24	-5.37383e-25	300	610	0	-2.39461e-27	9.60646e-28	1.56664e-27	-2.10197e-26	-3.34793e-25	-8.8883e-27	300	200	0	0.758602	1.72765	80.5489	491.462	-1635.33	2281.78	-311	200	0	0.313331	-0.578472	106.598	776.72	850.092	1147.49	-914	200	0
506	5	5.46544e-26	6.45958e-27	-1.132e-25	1.44794e-24	-5.86145e-24	-6.50839e-25	300	610	0	-1.26641e-27	1.03478e-27	4.86316e-27	-8.38406e-26	1.34683e-25	-5.86965e-27	300	200	0	0.808914	1.77648	80.6707	520.227	-1645.54	2284.92	-311	200	0	0.453136	-0.563217	106.869	751.546	771.23	1164.65	-914	200	0
506	6	4.78111e-26	4.27436e-27	-8.52039e-26	1.17356e-24	-4.18436e-24	-6.38475e-25	300	610	0	-4.66768e-28	9.54035e-28	6.17868e-27	-1.09964e-25	3.88551e-25	-3.43426e-27	300	200	0	0.870242	1.8138	80.7353	534.119	-1660.2	2289.79	-311	200	0	0.553289	-0.488322	107.306	680.582	690.846	1174.95	-914	200	0
506	7	3.81762e-26	2.50836e-27	-5.89492e-26	8.75884e-25	-2.72124e-24	-5.55243e-25	300	610	0	4.86407e-29	7.93864e-28	6.19839e-27	-1.11873e-25	4.88188e-25	-1.62458e-27	300	200	0	0.932931	1.83154	80.7686	532.741	-1676.06	2295.38	-311	200	0	0.588266	-0.388391	107.986	572.28	634.029	1180.38	-914	200	0
506	8	2.80851e-26	1.19393e-27	-3.68258e-26	6.00308e-25	-1.55558e-24	-4.41191e-25	300	610	0	3.39176e-28	6.07125e-28	5.47072e-27	-9.96323e-26	4.8727e-25	-3.90413e-28	300	200	0	0.982728	1.82311	80.7972	516.604	-1690.73	2301.19	-311	200	0	0.563155	-0.303412	108.953	446.68	621.462	1183.8	-914	200	0
506	9	1.89347e-26	2.95852e-28	-1.97154e-26	3.70294e-25	-6.99911e-25	-3.23015e-25	300	610	0	4.65782e-28	4.27375e-28	4.4001e-27	-8.0716e-26	4.28648e-25	3.6572e-28	300	200	0	1.00803	1.78806	80.8388	486.903	-1703.51	2306.84	-311	200	0	0.514947	-0.257037	110.205	328.394	658.671	1189.81	-914	200	0
507	0	1.14162e-26	-2.55771e-28	-7.52716e-27	1.93898e-25	-1.24499e-25	-2.16558e-25	300	610	0	4.83041e-28	2.73073e-28	3.25994e-27	-6.02166e-26	3.43837e-25	7.56857e-28	300	200	0	1.00585	1.73342	80.9004	445.951	-1714.86	2311.69	-311	200	0	0.48733	-0.24722	111.618	238.103	739.253	1200.43	-914	200	0	1.17905	1.34641	188.789	38639.3	123275	2955.42	0	0	0
507	1	5.73235e-27	-5.42434e-28	3.77902e-28	6.9362e-26	2.21178e-25	-1.29531e-25	300	610	0	4.35373e-28	1.518e-28	2.21574e-27	-4.12512e-26	2.54081e-25	8.91505e-28	300	200	0	0.980893	1.67014	80.9755	397.481	-1725.21	2315.31	-311	200	0	0.503074	-0.251157	112.934	188.121	851.617	1211.79	-914	200	0
507	2	1.78096e-27	-6.42579e-28	4.87788e-27	-1.051e-26	3.93556e-25	-6.40519e-26	300	610	0	3.56059e-28	6.39759e-29	1.3512e-27	-2.54288e-26	1.72183e-25	8.62632e-28	300	200	0	0.941973	1.60885	81.0469	346.184	-1733.92	2317.75	-311	200	0	0.556261	-0.241466	113.873	180.549	980.44	1216.75	-914	200	0
507	3	-7.03233e-28	-6.23546e-28	6.88358e-27	-5.51794e-26	4.45743e-25	-1.87678e-26	300	610	0	2.68007e-28	5.85357e-30	6.93037e-28	-1.33e-26	1.04567e-25	7.43183e-28	300	200	0	0.899488	1.55796	81.099	296.619	-1739.24	2319.07	-311	200	0	0.6177	-0.206064	114.25	208.117	1104.74	1209.38	-914	200	0
507	4	-2.04768e-27	-5.38261e-28	7.21606e-27	-7.42834e-26	4.22604e-25	9.50596e-27	300	610	0	1.85427e-28	-2.82618e-29	2.31997e-28	-4.74077e-27	5.3224e-26	5.859e-28	300	200	0	0.86353	1.52387	81.123	252.99	-1739.02	2318.97	-311	200	0	0.64841	-0.153549	114.014	257.723	1202.36	1187.24	-914	200	0
507	5	-2.57654e-27	-4.25052e-28	6.54689e-27	-7.64108e-26	3.58916e-25	2.46286e-26	300	610	0	1.15841e-28	-4.4507e-29	-6.07376e-29	7.45567e-28	1.73587e-26	4.25616e-28	300	200	0	0.842554	1.511	81.1067	219.576	-1731.93	2317.54	-311	200	0	0.62158	-0.0985256	113.25	315.519	1256.15	1152.86	-914	200	0
507	6	-2.57342e-27	-3.09285e-28	5.38159e-27	-6.85239e-26	2.79506e-25	3.03871e-26	300	610	0	6.20207e-29	-4.85409e-29	-2.21805e-28	3.81105e-27	-5.3317e-27	2.82717e-28	300	200	0	0.841084	1.52078	81.0346	200.769	-1718.39	2315.88	-311	200	0	0.539602	-0.0479079	112.152	371.325	1251.43	1113.58	-914	200	0
507	7	-2.26481e-27	-2.0585e-28	4.06998e-27	-5.58195e-26	2.00525e-25	3.0075e-26	300	610	0	2.36824e-29	-4.50728e-29	-2.87966e-28	5.11918e-27	-1.77419e-26	1.66849e-28	300	200	0	0.857257	1.55002	80.904	200.41	-1700.37	2315.05	-311	200	0	0.435183	0.0013769	110.945	420.161	1173.86	1078.12	-914	200	0
507	8	-1.81735e-27	-1.21838e-28	2.83063e-27	-4.18601e-26	1.31207e-25	2.63099e-26	300	610	0	-1.1838e-30	-3.77051e-29	-2.91672e-28	5.26096e-27	-2.27619e-26	8.03387e-29	300	200	0	0.884992	1.59136	80.7316	220.077	-1680.51	2314.66	-311	200	0	0.359376	0.0636741	109.812	460.924	1017.55	1052.07	-914	200	0
507	9	-1.34341e-27	-5.90088e-29	1.78058e-27	-2.88433e-26	7.57099e-26	2.10083e-26	300	610	0	-1.53395e-29	-2.89736e-29	-2.59029e-28	4.71524e-27	-2.29343e-26	2.10208e-29	300	200	0	0.919714	1.63706	80.5483	257.399	-1661.02	2313.49	-311	200	0	0.359831	0.159226	108.881	492.125	796.466	1035.9	-914	200	0
508	0	-9.10748e-28	-1.58497e-29	9.6456e-28	-1.79204e-26	3.4775e-26	1.54555e-26	300	610	0	-2.16495e-29	-2.0499e-29	-2.09378e-28	3.8393e-27	-2.02991e-26	-1.55902e-29	300	200	0	0.960009	1.68256	80.3929	306.25	-1643.39	2311.12	-311	200	0	0.457597	0.29153	108.234	507.52	544.771	1025.54	-914	200	0	1.99512	1.88364	191.139	38969.9	124818	2233.89	0	0	0
508	1	-5.53406e-28	1.08543e-29	3.8039e-28	-9.50373e-27	7.09336e-27	1.04202e-26	300	610	0	-2.26963e-29	-1.31826e-29	-1.55867e-28	2.87794e-27	-1.63639e-26	-3.4781e-29	300	200	0	1.00313	1.72637	80.2989	358.569	-1629.24	2308.36	-311	200	0	0.640348	0.430481	107.923	499.592	300.067	1015.3	-914	200	0
508	2	-2.81971e-28	2.49137e-29	-8.31526e-31	-3.53147e-27	-9.66793e-27	6.28276e-27	300	610	0	-2.05922e-29	-7.40426e-30	-1.06519e-28	1.98208e-27	-1.21503e-26	-4.16681e-29	300	200	0	1.04241	1.76729	80.2774	406.244	-1620.81	2306.33	-311	200	0	0.875062	0.530387	107.992	469.083	84.3841	1001.7	-914	200	0
508	3	-9.22915e-29	3.00269e-29	-2.19916e-28	3.23332e-28	-1.81522e-26	3.1549e-27	300	610	0	-1.69273e-29	-3.19925e-30	-6.54456e-29	1.23069e-27	-8.27907e-27	-4.06599e-29	300	200	0	1.07107	1.8028	80.3101	442.472	-1619.85	2305.89	-311	200	0	1.12277	0.562812	108.46	426.245	-96.5524	984.688	-914	200	0
508	4	2.77685e-29	2.93867e-29	-3.1966e-28	2.5011e-27	-2.0866e-26	9.80385e-28	300	610	0	-1.2802e-29	-4.00139e-31	-3.40279e-29	6.51947e-28	-5.06623e-27	-3.52326e-29	300	200	0	1.08547	1.83077	80.3624	463.293	-1626.99	2307.49	-311	200	0	1.35123	0.523858	109.261	381.769	-239.105	965.598	-914	200	0
508	5	9.34864e-29	2.5515e-29	-3.38896e-28	3.45502e-27	-1.99386e-26	-3.86741e-28	300	610	0	-8.90386e-30	1.25692e-30	-1.19073e-29	2.41471e-28	-2.61499e-27	-2.79115e-29	300	200	0	1.0839	1.85157	80.406	468.895	-1641.65	2310.94	-311	200	0	1.54869	0.421352	110.232	342.032	-333.41	945.527	-914	200	0
508	6	1.20125e-28	2.0247e-29	-3.09551e-28	3.59155e-27	-1.70282e-26	-1.12666e-27	300	610	0	-5.60105e-30	2.05979e-30	2.23067e-30	-2.33223e-29	-8.93869e-28	-2.03745e-29	300	200	0	1.06467	1.86559	80.4281	462.614	-1661.32	2315.74	-311	200	0	1.71946	0.269667	111.159	314.352	-366.843	924.6	-914	200	0
508	7	1.21119e-28	1.48041e-29	-2.55773e-28	3.24185e-27	-1.33247e-26	-1.41775e-27	300	610	0	-3.0343e-30	2.27582e-30	1.00933e-29	-1.72785e-28	2.02262e-28	-1.36119e-29	300	200	0	1.02782	1.86893	80.4256	448.109	-1681.55	2321.46	-311	200	0	1.86058	0.0921772	111.881	311.658	-331.124	901.414	-914	200	0
508	8	1.0725e-28	9.90976e-30	-1.94358e-28	2.65428e-27	-9.60668e-27	-1.41609e-27	300	610	0	-1.19679e-30	2.1287e-30	1.34106e-29	-2.38118e-28	8.0837e-28	-8.10091e-30	300	200	0	0.978784	1.85541	80.3985	427.976	-1698.24	2327.82	-311	200	0	1.95336	-0.0827106	112.349	346.294	-228.502	874.122	-914	200	0
508	9	8.64893e-29	5.91423e-30	-1.35876e-28	1.99999e-27	-6.32367e-27	-1.24629e-27	300	610	0	2.38358e-33	1.79031e-30	1.3719e-29	-2.47292e-28	1.06047e-27	-3.96651e-30	300	200	0	0.928371	1.82274	80.3511	404.459	-1709.81	2334.09	-311	200	0	1.97408	-0.233733	112.578	416.916	-73.1341	842.741	-914	200	0
509	0	6.42412e-29	2.91187e-30	-8.60512e-29	1.38536e-27	-3.68215e-27	-1.00008e-27	300	610	0	6.91564e-31	1.38231e-30	1.22607e-29	-2.23083e-28	1.07899e-27	-1.11652e-30	300	200	0	0.886705	1.77463	80.2865	380.085	-1716.73	2339	-311	200	0	1.90151	-0.354532	112.572	504.069	113.259	810.937	-914	200	0	0.849113	1.50657	187.754	38126.9	122810	2712.64	0	0	0
509	1	4.37904e-29	8.38497e-31	-4.71451e-29	8.66812e-28	-1.7244e-27	-7.39288e-28	300	610	0	1.00536e-30	9.82919e-31	9.9604e-30	-1.82567e-28	9.60988e-28	6.55203e-31	300	200	0	0.856982	1.71906	80.1957	357.023	-1720.25	2341.6	-311	200	0	1.71965	-0.447064	112.303	580.242	308.209	786.043	-914	200	0
509	2	2.68113e-29	-4.53564e-31	-1.91551e-29	4.65324e-28	-3.93202e-28	-5.01202e-28	300	610	0	1.06591e-30	6.36101e-31	7.45034e-30	-1.37506e-28	7.78571e-28	1.59574e-30	300	200	0	0.835341	1.66506	80.0646	336.467	-1722.34	2342.05	-311	200	0	1.42824	-0.50873	111.729	622.591	495.139	775.441	-914	200	0
509	3	1.38525e-29	-1.14236e-30	-7.78455e-31	1.7901e-28	4.19054e-28	-3.04558e-28	300	610	0	9.7364e-31	3.60859e-31	5.11891e-30	-9.52036e-29	5.80865e-28	1.94625e-30	300	200	0	0.816909	1.61905	79.8965	319.614	-1724.93	2341.12	-311	200	0	1.05805	-0.528044	110.883	618.745	662.655	780.812	-914	200	0
509	4	4.75031e-30	-1.40219e-30	9.88004e-30	-6.94974e-30	8.361e-28	-1.55187e-28	300	610	0	8.04508e-31	1.59584e-31	3.16815e-30	-5.95312e-29	3.9794e-28	1.91574e-30	300	200	0	0.802069	1.58448	79.7114	308.772	-1728.11	2339.5	-311	200	0	0.664118	-0.49295	109.929	566.845	797.985	796.399	-914	200	0
509	5	-1.04938e-30	-1.3844e-30	1.48302e-29	-1.13039e-28	9.76196e-28	-5.08034e-29	300	610	0	6.11348e-31	2.48348e-32	1.66883e-30	-3.19237e-29	2.45322e-28	1.66979e-30	300	200	0	0.796406	1.56482	79.5244	306.098	-1729.74	2337.69	-311	200	0	0.293737	-0.402028	109.067	473.568	888.353	814.378	-914	200	0
509	6	-4.2588e-30	-1.20912e-30	1.59082e-29	-1.60558e-28	9.40358e-28	1.52691e-29	300	610	0	4.27402e-31	-5.56005e-32	6.07831e-31	-1.22447e-29	1.28326e-28	1.3293e-30	300	200	0	0.804493	1.56298	79.3394	310.942	-1726.88	2336.39	-311	200	0	-0.0308714	-0.265779	108.409	351.532	930.481	831.923	-914	200	0
509	7	-5.59631e-30	-9.6418e-31	1.46313e-29	-1.68736e-28	8.07639e-28	5.14371e-29	300	610	0	2.70685e-31	-9.52179e-32	-7.46609e-32	5.29724e-31	4.57593e-29	9.75048e-31	300	200	0	0.824586	1.57658	79.1665	319.154	-1717.74	2335.98	-311	200	0	-0.304471	-0.101479	107.967	216.569	935.604	852.804	-914	200	0
509	8	-5.69809e-30	-7.08399e-31	1.21527e-29	-1.53321e-28	6.35041e-28	6.60994e-29	300	610	0	1.48308e-31	-1.06644e-31	-4.58159e-31	7.81121e-30	-7.16823e-30	6.55121e-31	300	200	0	0.849373	1.5968	79.0356	325.514	-1702.37	2335.98	-311	200	0	-0.531128	0.0656587	107.719	86.6893	924.791	884.044	-914	200	0
509	9	-5.07725e-30	-4.76879e-31	9.27878e-30	-1.26178e-28	4.60092e-28	6.66487e-29	300	610	0	6.02651e-32	-1.00498e-31	-6.24028e-31	1.10664e-29	-3.67443e-29	3.93072e-31	300	200	0	0.871259	1.61202	78.9849	326.935	-1682.26	2335.21	-311	200	0	-0.718702	0.203201	107.587	-18.7676	919.891	932.07	-914	200	0
510	0	-4.11497e-30	-2.8691e-31	6.52013e-30	-9.55288e-29	3.04651e-28	5.90184e-29	300	610	0	2.45963e-33	-8.4983e-32	-6.44995e-31	1.16186e-29	-4.93683e-29	1.95542e-31	300	200	0	0.88755	1.61221	79.0392	323.63	-1659.65	2332.85	-311	200	0	-0.870146	0.287005	107.405	-82.1634	937.586	999.366	-914	200	0	0.849113	1.50657	187.754	38126.9	122810	2712.64	0	0	0
510	1	-3.07109e-30	-1.4348e-31	4.15668e-30	-6.65175e-29	1.78958e-28	4.75949e-29	300	610	0	-3.10689e-32	-6.59304e-32	-5.8015e-31	1.05509e-29	-5.07406e-29	5.86589e-32	300	200	0	0.901186	1.59284	79.1979	317.84	-1636.38	2329.32	-311	200	0	-0.980336	0.313567	106.987	-92.3125	987.895	1081.91	-914	200	0
510	2	-2.10476e-30	-4.39088e-32	2.30223e-30	-4.19068e-29	8.53542e-29	3.53524e-29	300	610	0	-4.6642e-32	-4.71156e-32	-4.73699e-31	8.67904e-30	-4.548e-29	-2.7036e-32	300	200	0	0.916006	1.55728	79.426	311.659	-1613.24	2326.27	-311	200	0	-1.03968	0.293607	106.225	-51.583	1073.39	1169.57	-914	200	0
510	3	-1.29823e-30	1.8575e-32	9.61524e-31	-2.27606e-29	2.13602e-29	2.40987e-29	300	610	0	-5.00349e-32	-3.06806e-32	-3.56018e-31	6.56807e-30	-3.7033e-29	-7.30831e-32	300	200	0	0.93187	1.51471	79.6615	305.907	-1590.57	2325.55	-311	200	0	-1.04026	0.244025	105.143	21.3208	1187.06	1250	-914	200	0
510	4	-6.79732e-31	5.22856e-32	7.6048e-32	-9.03876e-30	-1.79799e-29	1.47551e-29	300	610	0	-4.60202e-32	-1.75734e-32	-2.45911e-31	4.57128e-30	-2.77612e-29	-9.08445e-32	300	200	0	0.945527	1.4747	79.8533	300.947	-1570.15	2328.2	-311	200	0	-0.980856	0.186281	103.916	101.456	1312.03	1313.03	-914	200	0
510	5	-2.43084e-31	6.54337e-32	-4.42124e-31	-7.17437e-32	-3.84549e-29	7.6239e-30	300	610	0	-3.82252e-32	-7.94216e-33	-1.53286e-31	2.87822e-30	-1.91205e-29	-9.02256e-32	300	200	0	0.954749	1.44404	79.9926	297.982	-1556.25	2334.35	-311	200	0	-0.864037	0.141184	102.838	171.235	1427.62	1352.55	-914	200	0
510	6	3.69484e-32	6.51919e-32	-6.87336e-31	5.09241e-30	-4.56422e-29	2.61482e-30	300	610	0	-2.91861e-32	-1.45779e-33	-8.17556e-32	1.56163e-30	-1.18729e-29	-7.91125e-32	300	200	0	0.959904	1.4279	80.1037	298.602	-1553.21	2343.48	-311	200	0	-0.689819	0.123691	102.202	224.13	1519.7	1365.94	-914	200	0
510	7	1.93548e-31	5.72804e-32	-7.46373e-31	7.4544e-30	-4.43329e-29	-5.76907e-31	300	610	0	-2.05093e-32	2.44421e-33	-3.08818e-32	6.18474e-31	-6.29031e-30	-6.32909e-32	300	200	0	0.962678	1.42983	80.2151	303.417	-1561.42	2354.26	-311	200	0	-0.464241	0.142069	102.151	259.462	1587.09	1352.95	-914	200	0
510	8	2.6051e-31	4.59024e-32	-6.9133e-31	7.92368e-30	-3.82945e-29	-2.34321e-30	300	610	0	-1.30753e-32	4.39627e-33	2.05005e-33	2.46637e-33	-2.33064e-30	-4.66483e-32	300	200	0	0.964049	1.44948	80.3464	311.977	-1576.39	2364.13	-311	200	0	-0.214176	0.199526	102.628	276.455	1637.36	1315.53	-914	200	0
510	9	2.6795e-31	3.38879e-32	-5.77259e-31	7.24879e-30	-3.0257e-29	-3.07938e-30	300	610	0	-7.24226e-33	4.99445e-33	2.07398e-32	-3.52002e-31	2.23846e-31	-3.1518e-32	300	200	0	0.962186	1.48216	80.5077	323.323	-1591.9	2369.89	-311	200	0	0.0198851	0.297834	103.439	275.5	1673.75	1258.61	-914	200	0
511	0	2.40282e-31	2.29398e-32	-4.4285e-31	5.99653e-30	-2.20285e-29	-3.13551e-30	300	610	0	-3.02507e-33	4.74292e-33	2.90128e-32	-5.13837e-31	1.66587e-30	-1.90611e-32	300	200	0	0.952079	1.52041	80.7025	336.114	-1603.42	2369.59	-311	200	0	0.203516	0.433961	104.346	265.246	1686.45	1189.25	-914	200	0	1.26646	2.07932	187	38142.6	121737	2208.51	0	0	0
511	1	1.95726e-31	1.39102e-32	-3.12773e-31	4.5616e-30	-1.46711e-29	-2.79394e-30	300	610	0	-2.39731e-34	4.03282e-33	3.03104e-32	-5.45622e-31	2.29634e-30	-9.62642e-33	300	200	0	0.928725	1.55682	80.9267	348.831	-1609.94	2363.79	-311	200	0	0.318205	0.587878	105.169	263.69	1657.28	1113.65	-914	200	0
511	2	1.46773e-31	7.06021e-33	-2.00694e-31	3.19273e-30	-8.69185e-30	-2.26445e-30	300	610	0	1.39029e-33	3.14374e-33	2.74426e-32	-4.98844e-31	2.38505e-30	-3.05421e-33	300	200	0	0.891876	1.58723	81.1616	359.981	-1614.33	2354.72	-311	200	0	0.367943	0.721052	105.875	288.662	1571.27	1036.76	-914	200	0
511	3	1.01129e-31	2.28003e-33	-1.12327e-31	2.02504e-30	-4.21775e-30	-1.69004e-30	300	610	0	2.16171e-33	2.25775e-33	2.25219e-32	-4.12475e-31	2.1517e-30	1.08863e-33	300	200	0	0.848122	1.61213	81.3715	368.19	-1621.49	2344.61	-311	200	0	0.382305	0.797258	106.535	345.28	1427.54	965.943	-914	200	0
511	4	6.28283e-32	-7.40181e-34	-4.81274e-32	1.11224e-30	-1.1425e-30	-1.15829e-30	300	610	0	2.34751e-33	1.47916e-33	1.70076e-32	-3.1364e-31	1.761e-30	3.34077e-33	300	200	0	0.807907	1.63403	81.5121	372.745	-1634.23	2334.83	-311	200	0	0.401707	0.80452	107.188	421.466	1246.28	911.714	-914	200	0
511	5	3.33167e-32	-2.3884e-33	-5.47788e-33	4.54812e-31	7.61842e-31	-7.14459e-31	300	610	0	2.17445e-33	8.55163e-34	1.18094e-32	-2.1942e-31	1.32641e-30	4.23734e-33	300	200	0	0.779684	1.65291	81.5475	374.267	-1650.84	2325.58	-311	200	0	0.456672	0.75464	107.786	496.067	1063.63	882.536	-914	200	0
511	6	1.23768e-32	-3.05129e-33	1.96967e-32	2.25978e-32	1.76593e-30	-3.74096e-31	300	610	0	1.8157e-33	3.94435e-34	7.41273e-33	-1.39088e-31	9.18398e-31	4.24763e-33	300	200	0	0.765369	1.66517	81.4685	374.487	-1667.51	2316.19	-311	200	0	0.562163	0.670117	108.243	549.917	913.49	880.778	-914	200	0
511	7	-1.13814e-33	-3.06863e-33	3.18226e-32	-2.28602e-31	2.13269e-30	-1.33801e-31	300	610	0	1.39296e-33	8.25126e-35	4.00106e-33	-7.63186e-32	5.74317e-31	3.74712e-33	300	200	0	0.759544	1.66757	81.2972	375.215	-1681.84	2305.83	-311	200	0	0.719274	0.577414	108.511	571.354	811.75	903.727	-914	200	0
511	8	-8.77284e-33	-2.71274e-33	3.50004e-32	-3.45778e-31	2.08931e-30	2.0311e-32	300	610	0	9.83826e-34	-1.06666e-34	1.5625e-33	-3.11301e-32	3.08015e-31	3.01259e-33	300	200	0	0.753849	1.66086	81.0779	377.507	-1692.56	2294.01	-311	200	0	0.912816	0.503972	108.604	558.743	755.871	945.988	-914	200	0
511	9	-1.21164e-32	-2.1847e-33	3.26546e-32	-3.71925e-31	1.81527e-30	1.06499e-31	300	610	0	6.31298e-34	-2.02717e-34	-2.58297e-35	-1.43771e-33	1.18182e-31	2.23107e-33	300	200	0	0.743975	1.64987	80.8658	381.576	-1697.55	2280.96	-311	200	0	1.11137	0.466154	108.551	519.78	735.508	1000.7	-914	200	0
512	0	-1.25941e-32	-1.62064e-33	2.74127e-32	-3.42618e-31	1.44129e-30	1.43359e-31	300	610	0	3.53347e-34	-2.33772e-34	-9.35947e-34	1.58051e-32	-5.05132e-33	1.51571e-33	300	200	0	0.7321	1.64224	80.7066	387.033	-1694.42	2267.74	-311	200	0	1.27484	0.455409	108.347	466.775	739.589	1060.54	-914	200	0	1.26646	2.07932	187	38142.6	121737	2208.51	0	0	0
512	1	-1.13672e-32	-1.10312e-33	2.11305e-32	-2.84918e-31	1.05442e-30	1.47464e-31	300	610	0	1.51415e-34	-2.23755e-34	-1.34761e-33	2.3834e-32	-7.53003e-32	9.23661e-34	300	200	0	0.723185	1.64695	80.6121	392.874	-1683.54	2256.23	-311	200	0	1.36567	0.448056	107.999	412.977	753.846	1119.11	-914	200	0
512	2	-9.30656e-33	-6.74073e-34	1.49991e-32	-2.17769e-31	7.06251e-31	1.32247e-31	300	610	0	1.72692e-35	-1.91317e-34	-1.4236e-33	2.5608e-32	-1.0671e-31	4.7308e-34	300	200	0	0.721029	1.6702	80.5625	397.618	-1668.48	2248.43	-311	200	0	1.35872	0.432272	107.61	371.072	760.435	1171.62	-914	200	0
512	3	-7.01225e-33	-3.47048e-34	9.68519e-33	-1.53187e-31	4.21817e-31	1.07734e-31	300	610	0	-6.1905e-35	-1.49854e-34	-1.29753e-33	2.35742e-32	-1.12044e-31	1.57547e-34	300	200	0	0.727417	1.71002	80.5323	399.863	-1652.76	2245.38	-311	200	0	1.24861	0.417116	107.354	351.744	745.945	1214.57	-914	200	0
512	4	-4.85728e-33	-1.17679e-34	5.47462e-33	-9.77719e-32	2.07908e-31	8.07982e-32	300	610	0	-1.00029e-34	-1.08144e-34	-1.07031e-33	1.95936e-32	-1.01751e-31	-4.27305e-35	300	200	0	0.741669	1.75604	80.5121	398.588	-1637.75	2246.67	-311	200	0	1.05431	0.419848	107.351	361.617	705.341	1244.87	-914	200	0
512	5	-3.0395e-33	2.81928e-35	2.40012e-33	-5.42241e-32	6.00119e-32	5.56766e-32	300	610	0	-1.09999e-34	-7.12645e-35	-8.1204e-34	1.49683e-32	-8.36998e-32	-1.5286e-34	300	200	0	0.759617	1.79658	80.5115	393.224	-1624.12	2250.82	-311	200	0	0.816879	0.452663	107.633	398.409	638.451	1259.05	-914	200	0
512	6	-1.63253e-33	1.08665e-34	3.45038e-34	-2.26791e-32	-3.23375e-32	3.45878e-32	300	610	0	-1.02591e-34	-4.15574e-35	-5.6672e-34	1.05242e-32	-6.33432e-32	-1.9801e-34	300	200	0	0.775112	1.82526	80.5463	383.954	-1612.6	2255.75	-311	200	0	0.587119	0.513792	108.165	446.989	551.606	1254.76	-914	200	0
512	7	-6.29755e-34	1.41949e-34	-8.79238e-34	-1.78385e-33	-8.17783e-32	1.83237e-32	300	610	0	-8.60702e-35	-1.95153e-35	-3.58126e-34	6.71469e-33	-4.4091e-32	-2.0037e-34	300	200	0	0.783795	1.84067	80.6194	371.778	-1603.09	2259.56	-311	200	0	0.411729	0.585276	108.86	483.496	461.851	1232.89	-914	200	0
512	8	2.08056e-35	1.4415e-34	-1.4801e-33	1.05071e-32	-1.00679e-31	6.76146e-33	300	610	0	-6.62828e-35	-4.50847e-36	-1.95565e-34	3.72531e-33	-2.77739e-32	-1.77767e-34	300	200	0	0.78545	1.84219	80.7107	358.228	-1595	2261.52	-311	200	0	0.327079	0.643749	109.594	484.656	389.122	1196.84	-914	200	0
512	9	3.91046e-34	1.28251e-34	-1.65093e-33	1.63898e-32	-9.97648e-32	-7.3303e-34	300	610	0	-4.69854e-35	4.6624e-36	-7.89225e-35	1.56531e-33	-1.50961e-32	-1.4338e-34	300	200	0	0.78368	1.82658	80.7823	345.185	-1588.57	2262.54	-311	200	0	0.354354	0.67169	110.242	436.147	342.029	1150.89	-914	200	0
513	0	5.55812e-34	1.03892e-34	-1.55381e-33	1.78795e-32	-8.7515e-32	-5.01123e-33	300	610	0	-3.02903e-35	9.38015e-36	-2.6807e-36	1.41637e-34	-6.03012e-33	-1.06139e-34	300	200	0	0.782709	1.78919	80.8004	334.422	-1584.62	2264.45	-311	200	0	0.490915	0.658704	110.691	339.138	315.781	1100.44	-914	200	0	1.75864	1.97413	188.769	38337.2	122796	2241.76	0	0	0
513	1	5.82824e-34	7.76499e-35	-1.31333e-33	1.66408e-32	-7.00838e-32	-6.94626e-33	300	610	0	-1.71157e-35	1.09674e-35	4.11288e-35	-6.86559e-34	-1.30805e-34	-7.14645e-35	300	200	0	0.783248	1.73018	80.755	326.689	-1583.88	2268.88	-311	200	0	0.707426	0.600053	110.826	212.244	301.538	1052.21	-914	200	0
513	2	5.27762e-34	5.35542e-35	-1.01744e-33	1.39298e-32	-5.15253e-32	-7.31631e-33	300	610	0	-7.58765e-36	1.05536e-35	6.09414e-35	-1.071e-33	3.23536e-33	-4.21225e-35	300	200	0	0.782311	1.6578	80.6597	321.758	-1586.72	2276.41	-311	200	0	0.960824	0.491919	110.532	84.1959	291.099	1012.96	-914	200	0
513	3	4.32913e-34	3.36888e-35	-7.22297e-34	1.06095e-32	-3.41752e-32	-6.74719e-33	300	610	0	-1.36401e-36	9.02178e-36	6.44725e-35	-1.15192e-33	4.73641e-33	-1.9045e-35	300	200	0	0.776343	1.58292	80.5376	319.253	-1593.05	2286.29	-311	200	0	1.2126	0.326618	109.715	-18.2114	277.405	988.135	-914	200	0
513	4	3.28008e-34	1.87611e-35	-4.58901e-34	7.2059e-33	-1.90801e-32	-5.69542e-33	300	610	0	2.12593e-36	7.00781e-36	5.81319e-35	-1.04682e-33	4.98344e-33	-2.04545e-36	300	200	0	0.762465	1.51249	80.4107	318.283	-1602.21	2297.22	-311	200	0	1.43371	0.0999892	108.365	-77.2489	260.276	980.386	-914	200	0
513	5	2.32197e-34	8.58471e-36	-2.39998e-34	3.98395e-33	-6.41379e-33	-4.45669e-33	300	610	0	3.52033e-36	4.93055e-36	4.68578e-35	-8.47024e-34	4.48598e-33	9.6087e-36	300	200	0	0.737832	1.45014	80.2897	316.846	-1612.72	2308.21	-311	200	0	1.60518	-0.178828	106.646	-86.9189	251.043	986.996	-914	200	0
513	6	1.5641e-34	2.45065e-36	-6.64414e-35	1.02804e-33	4.1515e-33	-3.18819e-33	300	610	0	3.43074e-36	3.03636e-36	3.42117e-35	-6.19151e-34	3.63952e-33	1.67666e-35	300	200	0	0.700613	1.3994	80.1668	312.723	-1622.51	2318.77	-311	200	0	1.72318	-0.490346	104.875	-55.0847	268.719	999.506	-914	200	0
513	7	1.05588e-34	-6.12305e-37	6.74114e-35	-1.67919e-33	1.31282e-32	-1.9373e-33	300	610	0	2.39996e-36	1.44742e-36	2.26139e-35	-4.09221e-34	2.73297e-33	2.00954e-35	300	200	0	0.652977	1.36268	80.0262	304.681	-1630.14	2328.86	-311	200	0	1.78928	-0.810821	103.417	-0.696031	331.878	1007.83	-914	200	0
513	8	8.04985e-35	-1.67392e-36	1.69336e-34	-4.18356e-33	2.09457e-32	-6.72328e-34	300	610	0	8.97669e-37	2.0709e-37	1.3626e-35	-2.47724e-34	1.966e-33	1.98951e-35	300	200	0	0.602704	1.33904	79.8672	293.143	-1635.39	2338.46	-311	200	0	1.79077	-1.11232	102.539	56.7044	450.069	1005.07	-914	200	0
513	9	7.89772e-35	-1.81356e-36	2.45835e-34	-6.49192e-33	2.77232e-32	6.86097e-34	300	610	0	-6.60009e-37	-6.81371e-37	8.21805e-36	-1.54437e-34	1.46899e-33	1.60126e-35	300	200	0	0.560618	1.32578	79.7122	280.702	-1638.22	2346.82	-311	200	0	1.70591	-1.36605	102.311	107.172	616.514	989.036	-914	200	0
514	0	9.65805e-35	-2.0806e-36	2.9954e-34	-8.5101e-33	3.30748e-32	2.23284e-33	300	610	0	-1.87843e-36	-1.22417e-36	6.97899e-36	-1.42167e-34	1.32038e-33	7.84817e-36	300	200	0	0.536574	1.32216	79.5916	271.382	-1638.1	2352.27	-311	200	0	1.53149	-1.54988	102.635	150.163	806.866	961.007	-914	200	0	1.79214	0.641959	187.011	37964	121987	3246.21	0	0	0
514	1	1.26675e-34	-3.47802e-36	3.27287e-34	-9.987e-33	3.5947e-32	4.04346e-33	300	610	0	-2.35085e-36	-1.41496e-36	1.02431e-35	-2.18904e-34	1.55798e-33	-5.54058e-36	300	200	0	0.537765	1.33012	79.5286	268.448	-1635.47	2353.24	-311	200	0	1.29609	-1.64722	103.362	187.303	985.312	924.332	-914	200	0
514	2	1.60086e-34	-6.94335e-36	3.18826e-34	-1.04678e-32	3.4499e-32	6.13507e-33	300	610	0	-1.63328e-36	-1.22144e-36	1.81165e-35	-3.88019e-34	2.18218e-33	-2.52256e-35	300	200	0	0.567403	1.35203	79.5379	272.971	-1633.19	2349.59	-311	200	0	1.0484	-1.64199	104.373	219.4	1114.78	883.385	-914	200	0
514	3	1.84464e-34	-1.33026e-35	2.56263e-34	-9.26322e-33	2.60549e-32	8.42132e-33	300	610	0	7.61663e-37	-5.81123e-37	3.0395e-35	-6.46334e-34	3.15008e-33	-5.20641e-35	300	200	0	0.622611	1.38964	79.6246	284.041	-1635.41	2342.95	-311	200	0	0.835661	-1.52682	105.553	246.786	1172.29	842.274	-914	200	0
514	4	1.83616e-34	-2.31744e-35	1.14492e-34	-5.44579e-33	7.17226e-33	1.06618e-32	300	610	0	5.34101e-36	5.93182e-37	4.6372e-35	-9.7997e-34	4.36057e-33	-8.62012e-35	300	200	0	0.695698	1.44556	79.7779	299.453	-1644.76	2335.71	-311	200	0	0.687604	-1.31776	106.759	267.21	1163.15	804.271	-914	200	0
514	5	1.37099e-34	-3.68049e-35	-1.36952e-34	2.10852e-33	-2.61065e-32	1.24084e-32	300	610	0	1.2566e-35	2.39642e-36	6.4544e-35	-1.35814e-33	5.63167e-33	-1.26404e-34	300	200	0	0.778214	1.52192	79.9703	316.464	-1661.59	2329.45	-311	200	0	0.61213	-1.05722	107.864	274.659	1116.79	773.986	-914	200	0
514	6	2.04935e-35	-5.3821e-35	-5.30007e-34	1.46122e-32	-7.77383e-32	1.29557e-32	300	610	0	2.2733e-35	4.90111e-36	8.22336e-35	-1.72528e-33	6.67285e-33	-1.69235e-34	300	200	0	0.862032	1.61505	80.1635	332.942	-1685.01	2324.17	-311	200	0	0.599675	-0.801325	108.821	262.777	1066.16	759.12	-914	200	0
514	7	-1.93141e-34	-7.28978e-35	-1.09147e-33	3.31645e-32	-1.50808e-31	1.13061e-32	300	610	0	3.57914e-35	8.11183e-36	9.51737e-35	-1.99239e-33	7.05717e-33	-2.08098e-34	300	200	0	0.937872	1.71388	80.3205	348.28	-1712.92	2318.72	-311	200	0	0.633655	-0.598321	109.638	231.725	1032.74	767.945	-914	200	0
514	8	-5.30052e-34	-9.13543e-35	-1.83297e-33	5.84286e-32	-2.46213e-31	6.16889e-33	300	610	0	5.1093e-35	1.19033e-35	9.71229e-35	-2.02903e-33	6.20085e-33	-2.3226e-34	300	200	0	0.995212	1.80375	80.4177	363.212	-1741.61	2311.77	-311	200	0	0.699494	-0.473839	110.257	193.404	1025.71	804.768	-914	200	0
514	9	-1.01019e-33	-1.04715e-34	-2.7369e-33	9.01647e-32	-3.60846e-31	-3.98285e-33	300	610	0	6.70767e-35	1.59424e-35	7.96228e-35	-1.65838e-33	3.36097e-33	-2.26029e-34	300	200	0	1.02428	1.87171	80.4485	378.689	-1766.63	2302.72	-311	200	0	0.783517	-0.429102	110.547	169.224	1044.41	866.564	-914	200	0
515	0	-1.63863e-33	-1.06308e-34	-3.73836e-33	1.26609e-31	-4.85276e-31	-2.07668e-32	300	610	0	8.09099e-35	1.95988e-35	3.20539e-35	-6.58472e-34	-2.33418e-33	-1.68344e-34	300	200	0	1.01961	1.91105	80.4191	394.846	-1784.56	2291.74	-311	200	0	0.87146	-0.444121	110.423	181.05	1078.93	941.882	-914	200	0	1.79214	0.641959	187.011	37964	121987	3246.21	0	0	0
515	1	-2.39364e-33	-8.70198e-35	-4.70354e-33	1.63709e-31	-6.01028e-31	-4.562e-32	300	610	0	8.81283e-35	2.18528e-35	-5.77999e-35	1.22588e-33	-1.18041e-32	-3.31916e-35	300	200	0	0.983485	1.92329	80.3493	410.597	-1794.01	2279.42	-311	200	0	0.953641	-0.484095	109.909	240.703	1116.35	1013.31	-914	200	0
515	2	-3.2114e-33	-3.53648e-35	-5.40668e-33	1.94275e-31	-6.77739e-31	-7.93664e-32	300	610	0	8.2349e-35	2.12172e-35	-2.02424e-34	4.25521e-33	-2.58639e-32	2.08645e-34	300	200	0	0.926146	1.91507	80.2685	423.779	-1795.25	2266.55	-311	200	0	1.02626	-0.502846	109.064	345.96	1147.83	1063.65	-914	200	0
515	3	-3.96815e-33	6.18928e-35	-5.50898e-33	2.07151e-31	-6.70667e-31	-1.21592e-31	300	610	0	5.51709e-35	1.57006e-35	-4.122e-34	8.64558e-33	-4.49802e-32	5.85886e-34	300	200	0	0.861894	1.89293	80.2037	431.776	-1788.89	2254.3	-311	200	0	1.08633	-0.448725	107.915	485.212	1164.62	1082.88	-914	200	0
515	4	-4.46149e-33	2.183e-34	-4.54538e-33	1.86596e-31	-5.19351e-31	-1.69817e-31	300	610	0	-3.57856e-36	2.84712e-36	-6.91695e-34	1.4491e-32	-6.89176e-32	1.12042e-33	300	200	0	0.804636	1.85997	80.1729	432.363	-1775.44	2244.13	-311	200	0	1.12722	-0.291822	106.528	640.028	1154.63	1072.41	-914	200	0
515	5	-4.39417e-33	4.45141e-34	-1.9278e-33	1.1216e-31	-1.48532e-31	-2.18479e-31	300	610	0	-1.05045e-34	-2.00965e-35	-1.03443e-33	2.16539e-32	-9.62691e-32	1.8177e-33	300	200	0	0.765292	1.81607	80.1785	424.443	-1756.07	2237.5	-311	200	0	1.13908	-0.0487738	105.075	783.294	1112.65	1043.9	-914	200	0
515	6	-3.36554e-33	7.47435e-34	3.02377e-33	-4.05524e-32	5.27177e-31	-2.57813e-31	300	610	0	-2.5976e-34	-5.58291e-35	-1.41603e-33	2.96219e-32	-1.23881e-31	2.65347e-33	300	200	0	0.75016	1.76209	80.2002	408.655	-1732.9	2235.29	-311	200	0	1.1157	0.231905	103.767	885.589	1048.97	1012.38	-914	200	0
515	7	-8.78233e-34	1.11826e-33	1.10081e-32	-2.97743e-31	1.59306e-30	-2.72768e-31	300	610	0	-4.74995e-34	-1.06395e-34	-1.78609e-33	3.73375e-32	-1.46218e-31	3.55683e-33	300	200	0	0.760215	1.70489	80.2045	387.279	-1707.86	2237.63	-311	200	0	1.06233	0.50712	102.772	928.984	982.667	988.433	-914	200	0
515	8	3.63031e-33	1.53137e-33	2.26119e-32	-6.83319e-31	3.11656e-30	-2.42222e-31	300	610	0	-7.50857e-34	-1.72274e-34	-2.05932e-33	4.3014e-32	-1.54746e-31	4.39043e-33	300	200	0	0.791214	1.65632	80.1706	362.942	-1682	2244.06	-311	200	0	0.99972	0.75693	102.24	913.792	928.894	975.054	-914	200	0
515	9	1.07194e-32	1.93235e-33	3.81047e-32	-1.21224e-30	5.12006e-30	-1.38867e-31	300	610	0	-1.07496e-33	-2.51127e-34	-2.10746e-33	4.39666e-32	-1.37486e-31	4.92986e-33	300	200	0	0.83374	1.62618	80.1082	337.586	-1656.08	2253.53	-311	200	0	0.958556	0.969326	102.261	855.114	894.588	968.798	-914	200	0
516	0	2.08266e-32	2.22907e-33	5.71491e-32	-1.8808e-30	7.54296e-30	6.9688e-32	300	610	0	-1.41574e-33	-3.36194e-34	-1.75414e-33	3.65057e-32	-7.89532e-32	4.84579e-33	300	200	0	0.875533	1.61764	80.053	313.135	-1630.97	2264.55	-311	200	0	0.95868	1.1201	102.803	776.593	881.809	963.769	-914	200	0	1.79675	2.20233	185.708	38247.5	120592	1963.86	0	0	0
516	1	3.40873e-32	2.28292e-33	7.84217e-32	-2.6536e-30	1.01929e-29	4.1797e-31	300	610	0	-1.71489e-33	-4.14433e-34	-7.75843e-34	1.59585e-32	3.92266e-32	3.69472e-33	300	200	0	0.907005	1.63014	80.0433	292.514	-1607.46	2275.49	-311	200	0	0.988612	1.1796	103.751	703.469	888.833	956.729	-914	200	0
516	2	5.00828e-32	1.90319e-33	9.91586e-32	-3.44744e-30	1.26882e-29	9.37056e-31	300	610	0	-1.87957e-33	-4.64571e-34	1.08659e-33	-2.30884e-32	2.36642e-31	9.26542e-34	300	200	0	0.924994	1.66389	80.0949	278.776	-1586.01	2284.66	-311	200	0	1.01099	1.13219	104.981	653.101	907.625	948.853	-914	200	0
516	3	6.75181e-32	8.48064e-34	1.14664e-31	-4.11326e-30	1.43972e-29	1.64558e-30	300	610	0	-1.77624e-33	-4.55437e-34	4.10057e-33	-8.62143e-32	5.30933e-31	-4.08022e-33	300	200	0	0.930936	1.71886	80.1929	273.264	-1566.37	2290.37	-311	200	0	0.991782	0.979652	106.34	630.996	924.416	943.096	-914	200	0
516	4	8.3842e-32	-1.16295e-33	1.17854e-31	-4.41838e-30	1.43841e-29	2.53665e-30	300	610	0	-1.22819e-33	-3.45108e-34	8.49242e-33	-1.7813e-31	9.32691e-31	-1.19423e-32	300	200	0	0.926034	1.79152	80.3099	275.315	-1547.54	2291.35	-311	200	0	0.92658	0.736656	107.593	638.838	925.241	942.103	-914	200	0
516	5	9.48479e-32	-4.41952e-33	9.89646e-32	-4.03283e-30	1.13785e-29	3.56047e-30	300	610	0	-2.02875e-35	-8.16518e-35	1.437e-32	-3.0106e-31	1.43805e-30	-2.31401e-32	300	200	0	0.909189	1.87423	80.4295	282.866	-1529.04	2287.49	-311	200	0	0.845653	0.431464	108.449	679.082	899.37	948.402	-914	200	0
516	6	9.43221e-32	-9.16714e-33	4.55884e-32	-2.52599e-30	3.79152e-30	4.60285e-30	300	610	0	2.0848e-33	3.93503e-34	2.1613e-32	-4.52438e-31	2.01881e-30	-3.78179e-32	300	200	0	0.878516	1.95527	80.5488	292.299	-1511.61	2280.17	-311	200	0	0.79439	0.102369	108.672	745.502	839.827	963.77	-914	200	0
516	7	7.38482e-32	-1.55236e-32	-5.6701e-32	6.18629e-31	-1.01906e-29	5.46136e-30	300	610	0	5.31381e-33	1.13833e-33	2.97287e-32	-6.21908e-31	2.61028e-30	-5.55044e-32	300	200	0	0.83236	2.02024	80.6681	298.987	-1496.13	2271.99	-311	200	0	0.795458	-0.212122	108.194	818.608	748.422	987.361	-914	200	0
516	8	2.2925e-32	-2.33603e-32	-2.22853e-31	5.95971e-30	-3.23963e-29	5.82207e-30	300	610	0	9.82806e-33	2.19774e-33	3.76795e-32	-7.87701e-31	3.09774e-30	-7.47565e-32	300	200	0	0.770682	2.0572	80.7875	299.705	-1482.54	2265.74	-311	200	0	0.826707	-0.482128	107.129	877.326	640.874	1015.59	-914	200	0
516	9	-7.03986e-32	-3.21462e-32	-4.65625e-31	1.40135e-29	-6.43003e-29	5.24213e-30	300	610	0	1.56416e-32	3.58462e-33	4.36947e-32	-9.12718e-31	3.30319e-30	-9.27393e-32	300	200	0	0.698509	2.06187	80.9052	294.176	-1470.68	2263.05	-311	200	0	0.84745	-0.691499	105.699	911.028	541.315	1044.31	-914	200	0
517	0	-2.18116e-31	-4.07614e-32	-7.91319e-31	2.51153e-29	-1.06456e-28	3.14642e-30	300	610	0	2.25094e-32	5.25345e-33	4.5096e-32	-9.40892e-31	2.97556e-30	-1.04785e-31	300	200	0	0.625509	2.03842	81.0136	283.966	-1461.9	2263.76	-311	200	0	0.840545	-0.833234	104.185	921.636	468.385	1070.7	-914	200	0	1.58791	1.53754	185.46	38028.2	120045	2835.07	0	0	0
517	1	-4.29808e-31	-4.72932e-32	-1.1937e-30	3.92165e-29	-1.57702e-28	-1.15105e-30	300	610	0	2.97868e-32	7.06663e-33	3.81819e-32	-7.94785e-31	1.78868e-30	-1.04008e-31	300	200	0	0.560784	1.99726	81.1012	270.736	-1458.67	2266.25	-311	200	0	0.81587	-0.898436	102.864	919.172	426.438	1092.7	-914	200	0
517	2	-7.08871e-31	-4.88467e-32	-1.64602e-30	5.56101e-29	-2.14131e-28	-8.38686e-30	300	610	0	3.62674e-32	8.75487e-33	1.82387e-32	-3.75854e-31	-6.46524e-31	-8.10885e-32	300	200	0	0.511405	1.95156	81.1548	255.37	-1462.41	2268.1	-311	200	0	0.785689	-0.875146	101.968	912.534	410.33	1107.94	-914	200	0
517	3	-1.04724e-30	-4.14196e-32	-2.0914e-30	7.25916e-29	-2.67873e-28	-1.92328e-29	300	610	0	4.00184e-32	9.87575e-33	-2.023e-32	4.30723e-31	-4.74796e-30	-2.44099e-32	300	200	0	0.485237	1.91277	81.1574	237.831	-1472.69	2267.01	-311	200	0	0.75598	-0.761016	101.637	900.938	413.568	1114.71	-914	200	0
517	4	-1.41861e-30	-1.99128e-32	-2.43235e-30	8.70742e-29	-3.05798e-28	-3.41087e-29	300	610	0	3.82439e-32	9.77736e-33	-8.29428e-32	1.74427e-30	-1.08969e-29	7.92316e-32	300	200	0	0.489511	1.88717	81.085	217.902	-1488.75	2261.71	-311	200	0	0.734812	-0.578405	101.897	875.922	429.521	1114.44	-914	200	0
517	5	-1.77034e-30	2.16227e-32	-2.52098e-30	9.42071e-29	-3.08347e-28	-5.2909e-29	300	610	0	2.72272e-32	7.57876e-33	-1.74818e-31	3.66718e-30	-1.93321e-29	2.43063e-31	300	200	0	0.523803	1.87669	80.9253	196.202	-1509.96	2252.53	-311	200	0	0.73246	-0.377597	102.656	832.429	451.582	1111.79	-914	200	0
517	6	-2.01499e-30	8.93807e-32	-2.15237e-30	8.7078e-29	-2.48841e-28	-7.46365e-29	300	610	0	2.42015e-33	2.1832e-33	-2.98364e-31	6.25122e-30	-2.99943e-29	4.77609e-31	300	200	0	0.576301	1.8815	80.703	174.766	-1534.01	2241.39	-311	200	0	0.757264	-0.220587	103.739	775.939	474.468	1111.59	-914	200	0
517	7	-2.02268e-30	1.88696e-31	-1.06492e-30	5.66216e-29	-9.37416e-29	-9.69496e-29	300	610	0	-4.12281e-32	-7.65389e-33	-4.51374e-31	9.4493e-30	-4.23191e-29	7.86509e-31	300	200	0	0.629026	1.89989	80.471	156.899	-1556.79	2231.53	-311	200	0	0.820031	-0.151855	104.925	720.204	494.804	1116.01	-914	200	0
517	8	-1.6166e-30	3.22304e-31	1.04728e-30	-8.09207e-30	1.95458e-28	-1.15654e-28	300	610	0	-1.08595e-31	-2.31762e-32	-6.23901e-31	1.30522e-29	-5.49798e-29	1.16068e-30	300	200	0	0.66625	1.92681	80.2671	145.891	-1574.76	2226.68	-311	200	0	0.930093	-0.171508	106.003	679.379	515.405	1124.97	-914	200	0
517	9	-5.75097e-31	4.87851e-31	4.50381e-30	-1.18969e-28	6.57924e-28	-1.24204e-28	300	610	0	-2.03247e-31	-4.53678e-32	-7.94599e-31	1.6612e-29	-6.55994e-29	1.57078e-30	300	200	0	0.678918	1.95464	80.092	143.665	-1587.14	2229.47	-311	200	0	1.07734	-0.232982	106.858	659.025	546.662	1137.46	-914	200	0
518	0	1.35562e-30	6.7462e-31	9.58175e-30	-2.87145e-28	1.32585e-27	-1.13319e-28	300	610	0	-3.25725e-31	-7.45575e-32	-9.26716e-31	1.93588e-29	-7.04667e-29	1.95833e-30	300	200	0	0.665133	1.97543	79.9328	150.656	-1596.44	2239.97	-311	200	0	1.22971	-0.277341	107.456	652.416	595.687	1151.4	-914	200	0	1.58791	1.53754	185.46	38028.2	120045	2835.07	0	0	0
518	1	4.43257e-30	8.59569e-31	1.64268e-29	-5.20105e-28	2.21263e-27	-7.08886e-29	300	610	0	-4.71205e-31	-1.09866e-31	-9.64337e-31	2.01219e-29	-6.432e-29	2.22629e-30	300	200	0	0.629028	1.98403	79.7898	166.142	-1606.09	2255.55	-311	200	0	1.35321	-0.277545	107.77	645.154	658.416	1163.16	-914	200	0
518	2	8.86508e-30	1.003e-30	2.49258e-29	-8.17436e-28	3.29615e-27	1.76098e-29	300	610	0	-6.26524e-31	-1.48494e-31	-8.29799e-31	1.72765e-29	-4.02915e-29	2.23071e-30	300	200	0	0.578968	1.9806	79.6824	188.082	-1617	2272.14	-311	200	0	1.42541	-0.248645	107.778	623.63	726.757	1167.79	-914	200	0
518	3	1.47361e-29	1.04448e-30	3.45392e-29	-1.16507e-27	4.4972e-27	1.67881e-28	300	610	0	-7.66747e-31	-1.84888e-31	-4.23728e-31	8.74504e-30	9.85595e-30	1.77582e-30	300	200	0	0.525363	1.96951	79.6406	213.024	-1627.12	2286.27	-311	200	0	1.43331	-0.219119	107.518	582.134	794.184	1160.69	-914	200	0
518	4	2.18917e-29	9.00043e-31	4.40974e-29	-1.5281e-27	5.65358e-27	3.94433e-28	300	610	0	-8.51636e-31	-2.09846e-31	3.70408e-31	-7.90696e-30	9.50325e-29	6.16385e-31	300	200	0	0.47783	1.95554	79.6875	236.929	-1633.86	2296.21	-311	200	0	1.37595	-0.204484	107.074	524.56	852.11	1140.09	-914	200	0
518	5	2.97977e-29	4.62182e-31	5.15775e-29	-1.84265e-27	6.4925e-27	7.06676e-28	300	610	0	-8.22682e-31	-2.09741e-31	1.67482e-30	-3.52298e-29	2.23472e-28	-1.528e-30	300	200	0	0.442483	1.94253	79.8184	256.672	-1635.77	2301.56	-311	200	0	1.2733	-0.205872	106.509	458.535	891.132	1107.71	-914	200	0
518	6	3.73695e-29	-3.95221e-31	5.3892e-29	-2.00762e-27	6.60528e-27	1.10321e-27	300	610	0	-6.01727e-31	-1.66066e-31	3.59626e-30	-7.54463e-29	4.00523e-28	-4.94083e-30	300	200	0	0.421363	1.93335	79.9999	270.962	-1632.96	2302.42	-311	200	0	1.15984	-0.214896	105.857	387.21	908.245	1067.77	-914	200	0
518	7	4.27897e-29	-1.80453e-30	4.67422e-29	-1.87825e-27	5.43175e-27	1.56414e-27	300	610	0	-9.26482e-32	-5.56652e-32	6.19243e-30	-1.29749e-28	6.25409e-28	-9.85213e-30	300	200	0	0.414115	1.92751	80.1857	279.941	-1627.74	2299.26	-311	200	0	1.06207	-0.217775	105.201	308.595	906.769	1025.3	-914	200	0
518	8	4.33438e-29	-3.88151e-30	2.46141e-29	-1.26375e-27	2.26428e-27	2.04146e-27	300	610	0	8.11994e-31	1.47895e-31	9.4238e-30	-1.97291e-28	8.86861e-28	-1.63513e-29	300	200	0	0.419397	1.92045	80.3366	284.323	-1624.89	2293.26	-311	200	0	0.987292	-0.205561	104.696	222.77	890.506	984.035	-914	200	0
518	9	3.53195e-29	-6.68906e-30	-1.89771e-29	6.70942e-29	-3.71435e-27	2.44833e-27	300	610	0	2.21704e-30	4.71273e-31	1.30899e-29	-2.73854e-28	1.15769e-27	-2.42644e-29	300	200	0	0.434539	1.90775	80.4377	285.262	-1630.02	2286.18	-311	200	0	0.936401	-0.181878	104.484	135.961	864.494	946.001	-914	200	0
519	0	1.40391e-29	-1.01851e-29	-9.0859e-29	2.36789e-27	-1.33426e-26	2.64829e-27	300	610	0	4.20106e-30	9.35993e-31	1.67518e-29	-3.50231e-28	1.38868e-27	-3.29958e-29	300	200	0	0.455652	1.88912	80.4972	284.467	-1645.88	2279.75	-311	200	0	0.917483	-0.16264	104.626	56.3658	838.013	912.968	-914	200	0	1.57421	1.62111	184.986	37349.6	119798	2582.78	0	0	0
519	1	-2.58848e-29	-1.41536e-29	-1.97041e-28	5.87859e-27	-2.73221e-26	2.44691e-27	300	610	0	6.78068e-30	1.55018e-30	1.96472e-29	-4.10445e-28	1.50247e-27	-4.13401e-29	300	200	0	0.479869	1.8679	80.5316	283.583	-1670.02	2275.03	-311	200	0	0.936081	-0.167286	105.105	-9.94689	818.722	887.016	-914	200	0
519	2	-8.99558e-29	-1.8121e-29	-3.4086e-28	1.07657e-26	-4.59706e-26	1.58925e-27	300	610	0	9.86127e-30	2.29696e-30	2.06089e-29	-4.30062e-28	1.38881e-27	-4.72806e-29	300	200	0	0.506985	1.84803	80.5553	283.566	-1696.61	2272.01	-311	200	0	0.977736	-0.202397	105.805	-56.9953	805.153	871.112	-914	200	0
519	3	-1.82739e-28	-2.12638e-29	-5.2032e-28	1.70332e-26	-6.88728e-26	-2.32017e-28	300	610	0	1.31744e-29	3.11951e-30	1.8008e-29	-3.75001e-28	9.03147e-28	-4.78084e-29	300	200	0	0.538593	1.83142	80.5747	284.813	-1720.37	2270.1	-311	200	0	1.01378	-0.253875	106.492	-77.5377	789.352	869.808	-914	200	0
519	4	-3.06222e-28	-2.23205e-29	-7.24554e-28	2.44021e-26	-9.44242e-26	-3.35159e-27	300	610	0	1.62049e-29	3.90328e-30	9.75009e-30	-2.01473e-28	-1.28844e-28	-3.88126e-29	300	200	0	0.575669	1.81745	80.5836	287.494	-1738.09	2268.52	-311	200	0	1.02352	-0.297179	106.895	-68.0641	767.473	886.708	-914	200	0
519	5	-4.57493e-28	-1.953e-29	-9.29527e-28	3.21585e-26	-1.19285e-25	-8.08238e-27	300	610	0	1.81154e-29	4.45707e-30	-6.63455e-30	1.42118e-28	-1.89704e-27	-1.51179e-29	300	200	0	0.616517	1.8056	80.5648	291.807	-1747.2	2266.6	-311	200	0	1.00589	-0.315258	106.84	-34.4638	748.384	920.548	-914	200	0
519	6	-6.25726e-28	-1.06266e-29	-1.09328e-27	3.89805e-26	-1.37789e-25	-1.46345e-26	300	610	0	1.76819e-29	4.49601e-30	-3.37562e-29	7.1025e-28	-4.57906e-27	2.92286e-29	300	200	0	0.658082	1.79785	80.5	297.992	-1745.76	2263.93	-311	200	0	0.97633	-0.3091	106.292	7.86527	749.251	965.531	-914	200	0
519	7	-7.88577e-28	7.06243e-30	-1.15138e-27	4.27626e-26	-1.414e-25	-2.29959e-26	300	610	0	1.32613e-29	3.63143e-30	-7.39284e-29	1.55111e-27	-8.29428e-27	1.00298e-28	300	200	0	0.699328	1.79666	80.3807	305.819	-1734.29	2260.42	-311	200	0	0.954387	-0.291907	105.309	40.2376	778.28	1015.37	-914	200	0
519	8	-9.08295e-28	3.63641e-29	-1.01368e-27	4.04732e-26	-1.18359e-25	-3.277e-26	300	610	0	2.82263e-30	1.37464e-30	-1.28469e-28	2.69194e-27	-1.30361e-26	2.0311e-28	300	200	0	0.741805	1.80148	80.2155	313.875	-1716.16	2256.27	-311	200	0	0.94804	-0.273897	103.976	49.9254	825.14	1066.2	-914	200	0
519	9	-9.28171e-28	7.97871e-29	-5.63976e-28	2.80987e-26	-5.37412e-26	-4.29745e-26	300	610	0	-1.59184e-29	-2.83558e-30	-1.9669e-28	4.11796e-27	-1.85803e-26	3.3981e-28	300	200	0	0.787874	1.80855	80.0343	319.464	-1696.16	2252.13	-311	200	0	0.949097	-0.249497	102.427	34.2392	873.108	1116.04	-914	200	0
520	0	-7.70268e-28	1.38767e-28	3.35132e-28	7.49144e-28	6.97916e-26	-5.18116e-26	300	610	0	-4.52133e-29	-9.57034e-30	-2.74558e-28	5.74428e-27	-2.43702e-26	5.07105e-28	300	200	0	0.839007	1.81275	79.8896	319.951	-1678.52	2248.83	-311	200	0	0.941933	-0.196846	100.904	-4.10395	916.36	1161.85	-914	200	0	1.57421	1.62111	184.986	37349.6	119798	2582.78	0	0	0
520	1	-3.35906e-28	2.12573e-28	1.82944e-27	-4.69746e-26	2.70177e-25	-5.64378e-26	300	610	0	-8.67897e-29	-1.92994e-29	-3.53059e-28	7.38173e-27	-2.9387e-26	6.92921e-28	300	200	0	0.894183	1.80953	79.8492	314.684	-1664.8	2246.8	-311	200	0	0.914571	-0.0977266	99.734	-61.9749	958.319	1197.27	-914	200	0
520	2	4.89227e-28	2.96863e-28	4.04908e-27	-1.20239e-25	5.62678e-25	-5.27808e-26	300	610	0	-1.41105e-28	-3.22189e-29	-4.16382e-28	8.69899e-27	-3.20186e-26	8.72418e-28	300	200	0	0.949626	1.79743	79.9659	305.018	-1654.09	2246.14	-311	200	0	0.866608	0.0416404	99.1872	-133.535	994.726	1214.5	-914	200	0
520	3	1.82291e-27	3.81907e-28	7.07002e-27	-2.22732e-25	9.54737e-25	-3.54754e-26	300	610	0	-2.06315e-28	-4.80084e-29	-4.40175e-28	9.18621e-27	-2.99563e-26	1.0037e-27	300	200	0	1.00089	1.77878	80.2447	292.777	-1645.43	2247.08	-311	200	0	0.808891	0.196601	99.3696	-205.32	1006.37	1208.98	-914	200	0
520	4	3.76456e-27	4.50628e-28	1.08582e-26	-3.54809e-25	1.43866e-24	1.97997e-27	300	610	0	-2.7695e-28	-6.55154e-29	-3.90279e-28	8.12871e-27	-2.01573e-26	1.02391e-27	300	200	0	1.04454	1.75735	80.6426	279.668	-1639.66	2249.92	-311	200	0	0.752348	0.344276	100.249	-257.731	971.187	1182.05	-914	200	0
520	5	6.36097e-27	4.76707e-28	1.51953e-26	-5.10952e-25	1.982e-24	6.67147e-26	300	610	0	-3.42374e-28	-8.23794e-29	-2.22567e-28	4.60382e-27	1.06565e-27	8.46739e-28	300	200	0	1.07691	1.73524	81.0978	267.024	-1638.97	2254.96	-311	200	0	0.699957	0.471179	101.73	-272.664	879.859	1139.43	-914	200	0
520	6	9.55781e-27	4.23215e-28	1.95877e-26	-6.76575e-25	2.51603e-24	1.65472e-25	300	610	0	-3.85168e-28	-9.46278e-29	1.15284e-28	-2.48162e-27	3.77573e-26	3.62999e-28	300	200	0	1.09307	1.71192	81.5459	254.93	-1644.26	2262.34	-311	200	0	0.655431	0.570011	103.677	-241.213	739.413	1089.09	-914	200	0
520	7	1.3136e-26	2.42416e-28	2.31655e-26	-8.24341e-25	2.92312e-24	3.02925e-25	300	610	0	-3.79728e-28	-9.63088e-29	6.78994e-28	-1.42906e-26	9.37448e-26	-5.53634e-28	300	200	0	1.08853	1.68661	81.9212	242.922	-1652.98	2271.81	-311	200	0	0.631907	0.637666	105.865	-166.742	568.939	1040.07	-914	200	0
520	8	1.66356e-26	-1.22312e-28	2.45845e-26	-9.10408e-25	3.025e-24	4.79178e-25	300	610	0	-2.91523e-28	-7.92613e-29	1.51864e-27	-3.18662e-26	1.71683e-25	-2.03311e-27	300	200	0	1.06131	1.66056	82.1655	231.826	-1660.5	2282.49	-311	200	0	0.639473	0.673008	107.949	-61.4307	395.206	1000.14	-914	200	0
520	9	1.92727e-26	-7.31311e-28	2.19547e-26	-8.71314e-25	2.57492e-24	6.86366e-25	300	610	0	-7.76601e-29	-3.31749e-29	2.66411e-27	-5.58272e-26	2.71638e-25	-4.18473e-27	300	200	0	1.01221	1.63467	82.2481	223.397	-1663.61	2292.76	-311	200	0	0.669393	0.673392	109.534	60.1532	244.214	973.097	-914	200	0
521	0	1.98628e-26	-1.63888e-27	1.2828e-26	-6.22638e-25	1.25816e-24	9.04394e-25	300	610	0	3.10412e-28	5.38615e-29	4.10396e-27	-8.59255e-26	3.8916e-25	-7.05922e-27	300	200	0	0.944713	1.60719	82.1711	218.362	-1662.46	2300.48	-311	200	0	0.702133	0.636814	110.357	185.567	131.218	958.134	-914	200	0	1.65128	1.99223	187.284	37804.7	121013	2138.73	0	0	0
521	1	1.67704e-26	-2.87755e-27	-5.70589e-27	-6.10086e-26	-1.29296e-24	1.09607e-24	300	610	0	9.21008e-28	1.94073e-28	5.75722e-27	-1.20457e-25	5.12864e-25	-1.05949e-26	300	200	0	0.864614	1.57819	81.9522	215.746	-1659.9	2303.92	-311	200	0	0.729324	0.568741	110.414	304.438	60.9788	951.555	-914	200	0
521	2	7.91409e-27	-4.43524e-27	-3.67583e-26	9.28472e-25	-5.46195e-24	1.20215e-24	300	610	0	1.79202e-27	3.97695e-28	7.43887e-27	-1.55537e-25	6.21669e-25	-1.45475e-26	300	200	0	0.780017	1.55439	81.6207	213.766	-1659.34	2302.69	-311	200	0	0.76032	0.481872	109.921	404.555	33.0068	948.514	-914	200	0
521	3	-9.13052e-27	-6.22477e-27	-8.31447e-26	2.45692e-24	-1.15804e-23	1.13738e-24	300	610	0	2.93534e-27	6.69383e-28	8.82115e-27	-1.84299e-25	6.82e-25	-1.84054e-26	300	200	0	0.701607	1.54473	81.2261	211.265	-1662.69	2297.79	-311	200	0	0.80615	0.382441	109.177	470.647	40.4673	943.586	-914	200	0
521	4	-3.68825e-26	-8.04646e-27	-1.46582e-25	4.60584e-24	-1.98206e-23	7.88863e-25	300	610	0	4.31522e-27	1.00312e-27	9.39612e-27	-1.96107e-25	6.45507e-25	-2.12988e-26	300	200	0	0.640692	1.55265	80.8268	208.728	-1669.74	2290.99	-311	200	0	0.862842	0.257991	108.433	490.637	71.8798	932.018	-914	200	0
521	5	-7.75027e-26	-9.54633e-27	-2.26521e-25	7.38831e-24	-3.00425e-23	1.9119e-26	300	610	0	5.82037e-27	1.37556e-27	8.44771e-27	-1.75978e-25	4.48181e-25	-2.19145e-26	300	200	0	0.605009	1.57548	80.4645	208.196	-1678.88	2283.87	-311	200	0	0.912139	0.0851684	107.827	463.339	121.415	913.391	-914	200	0
521	6	-1.32081e-25	-1.01754e-26	-3.18585e-25	1.06957e-23	-4.15916e-23	-1.32364e-24	300	610	0	7.23131e-27	1.7381e-27	5.04641e-27	-1.04477e-25	1.20388e-26	-1.84412e-26	300	200	0	0.595965	1.60821	80.1577	212.323	-1687.82	2277.41	-311	200	0	0.934171	-0.148431	107.42	399.365	191.637	892.859	-914	200	0
521	7	-1.99619e-25	-9.1596e-27	-4.12646e-25	1.42303e-23	-5.30539e-23	-3.38461e-24	300	610	0	8.1858e-27	2.00823e-27	-1.91585e-27	4.15486e-26	-7.4903e-25	-8.576e-27	300	200	0	0.609392	1.64613	79.9134	223.188	-1694.13	2272.07	-311	200	0	0.920331	-0.426264	107.264	317.935	286.01	876.964	-914	200	0
521	8	-2.75692e-25	-5.49339e-27	-4.90676e-25	1.7427e-23	-6.19885e-23	-6.26734e-24	300	610	0	8.14847e-27	2.06163e-27	-1.36279e-26	2.86912e-25	-1.91742e-24	1.03607e-26	300	200	0	0.639858	1.68602	79.7364	241.362	-1696.19	2267.81	-311	200	0	0.881779	-0.701583	107.421	243.031	405.842	869.642	-914	200	0
521	9	-3.50836e-25	2.02232e-27	-5.24642e-25	1.93733e-23	-6.4674e-23	-9.98158e-24	300	610	0	6.39382e-27	1.727e-27	-3.11724e-26	6.54172e-25	-3.55196e-24	4.11484e-26	300	200	0	0.685059	1.72556	79.6384	265.448	-1694.48	2264.08	-311	200	0	0.849138	-0.919774	107.914	193.925	548.048	871.166	-914	200	0
522	0	-4.0878e-25	1.46749e-26	-4.74925e-25	1.8741e-23	-5.59336e-23	-1.43718e-23	300	610	0	2.01616e-27	7.86855e-28	-5.52231e-26	1.15729e-24	-5.65833e-24	8.6164e-26	300	200	0	0.745005	1.76205	79.6414	292.72	-1691.17	2260.59	-311	200	0	0.85788	-1.05061	108.683	173.58	698.794	877.645	-914	200	0	2.06909	1.46565	186.908	38129.5	121377	2458.76	0	0	0
522	1	-4.24793e-25	3.36381e-26	-2.89971e-25	1.37551e-23	-2.9133e-23	-1.90275e-23	300	610	0	-6.01591e-27	-1.01148e-27	-8.56025e-26	1.79236e-24	-8.14855e-24	1.46591e-25	300	200	0	0.818196	1.79261	79.7678	320.498	-1687.8	2258.3	-311	200	0	0.928387	-1.0975	109.544	169.553	834.904	881.802	-914	200	0
522	2	-3.64558e-25	5.9645e-26	9.18451e-26	2.2308e-24	2.35219e-23	-2.31794e-23	300	610	0	-1.87384e-26	-3.92954e-27	-1.2069e-25	2.52525e-24	-1.079e-23	2.21293e-25	300	200	0	0.900563	1.81488	80.0191	346.429	-1683.02	2259.02	-311	200	0	1.05971	-1.07583	110.195	169.011	934.111	876.424	-914	200	0
522	3	-1.84196e-25	9.251e-26	7.36884e-25	-1.82757e-23	1.10226e-22	-2.5594e-23	300	610	0	-3.69807e-26	-8.19e-27	-1.5669e-25	3.27631e-24	-1.31468e-23	3.05331e-25	300	200	0	0.985941	1.82862	80.3693	367.94	-1672.9	2263.74	-311	200	0	1.23664	-0.993282	110.355	171.169	985.575	858.775	-914	200	0
522	4	1.677e-25	1.30488e-25	1.70598e-24	-5.01524e-23	2.38171e-22	-2.44863e-23	300	610	0	-6.10405e-26	-1.39018e-26	-1.86811e-25	3.90322e-24	-1.45196e-23	3.88183e-25	300	200	0	1.0654	1.83704	80.7688	382.709	-1653.94	2271.61	-311	200	0	1.43197	-0.85259	109.943	184.801	994.747	832.865	-914	200	0
522	5	7.4497e-25	1.69483e-25	3.03775e-24	-9.51951e-23	4.11314e-22	-1.74822e-23	300	610	0	-9.02295e-26	-2.09535e-26	-2.00462e-25	4.18419e-24	-1.38965e-23	4.51788e-25	300	200	0	1.12752	1.84441	81.1506	389.743	-1625.79	2280.25	-311	200	0	1.6055	-0.661374	109.11	218.401	975.237	807.326	-914	200	0
522	6	1.59452e-24	2.02162e-25	4.72414e-24	-1.53797e-22	6.27167e-22	-1.67494e-24	300	610	0	-1.22287e-25	-2.88732e-26	-1.82637e-25	3.80521e-24	-9.93116e-24	4.6873e-25	300	200	0	1.16159	1.85283	81.4453	389.467	-1591.38	2286.8	-311	200	0	1.71472	-0.434189	108.061	277.535	936.543	790.161	-914	200	0
522	7	2.74148e-24	2.17078e-25	6.67762e-24	-2.23829e-22	8.72541e-22	2.61657e-23	300	610	0	-1.52685e-25	-3.66606e-26	-1.13761e-25	2.357e-24	-9.7488e-25	4.00999e-25	300	200	0	1.16264	1.86127	81.6066	382.894	-1555.79	2289.34	-311	200	0	1.72641	-0.190849	106.88	366.57	886.843	785.065	-914	200	0
522	8	4.16787e-24	1.98007e-25	8.69055e-24	-2.9922e-22	1.11838e-21	6.91623e-23	300	610	0	-1.73895e-25	-4.26028e-26	2.96236e-26	-6.506e-25	1.48047e-23	2.00042e-25	300	200	0	1.1344	1.86502	81.6293	371.201	-1524.37	2287.92	-311	200	0	1.61868	0.0419884	105.524	482.79	842.861	791.818	-914	200	0
522	9	5.78448e-24	1.23777e-25	1.03895e-23	-3.68298e-22	1.31405e-21	1.29604e-22	300	610	0	-1.74725e-25	-4.41037e-26	2.72866e-25	-5.74674e-24	3.91799e-23	-1.9096e-25	300	200	0	1.08641	1.85704	81.5435	355.909	-1501.59	2284.12	-311	200	0	1.39113	0.235242	103.944	610.449	824.393	808.713	-914	200	0
523	0	7.39672e-24	-3.09962e-26	1.119e-23	-4.12071e-22	1.38188e-21	2.07852e-22	300	610	0	-1.39937e-25	-3.75685e-26	6.3935e-25	-1.34187e-23	7.34504e-23	-8.31422e-25	300	200	0	1.02783	1.83297	81.3957	338.545	-1491.38	2279.73	-311	200	0	1.07893	0.379956	102.204	728.174	839.202	834.828	-914	200	0	2.06909	1.46565	186.908	38129.5	121377	2458.76	0	0	0
523	1	8.66703e-24	-2.93763e-25	1.02618e-23	-4.02756e-22	1.21331e-21	3.00847e-22	300	610	0	-5.04116e-26	-1.84116e-26	1.14419e-24	-2.39797e-23	1.17825e-22	-1.77295e-24	300	200	0	0.964831	1.79511	81.2384	320.393	-1496.37	2275.68	-311	200	0	0.744352	0.503421	100.539	821.067	879.487	871.031	-914	200	0
523	2	9.0792e-24	-6.89871e-25	6.51957e-24	-3.03037e-22	6.68518e-22	4.00206e-22	300	610	0	1.15751e-25	1.87256e-26	1.78497e-24	-3.73757e-23	1.70573e-22	-3.04289e-24	300	200	0	0.902586	1.75106	81.1188	303.093	-1515.54	2271.85	-311	200	0	0.455067	0.644042	99.2957	883.895	928.171	918.493	-914	200	0
523	3	7.91337e-24	-1.23576e-24	-1.34118e-24	-6.67584e-23	-4.17656e-22	4.9003e-22	300	610	0	3.80751e-25	7.94344e-26	2.52934e-24	-5.29247e-23	2.26944e-22	-4.62068e-24	300	200	0	0.847234	1.70822	81.0657	288.586	-1544.09	2267.55	-311	200	0	0.270007	0.808667	98.7755	916.941	963.721	975.524	-914	200	0
523	4	4.2447e-24	-1.92895e-24	-1.47351e-23	3.58039e-22	-2.22021e-21	5.44642e-22	300	610	0	7.62705e-25	1.68552e-25	3.2995e-24	-6.89939e-23	2.7793e-22	-6.40671e-24	300	200	0	0.803836	1.66921	81.0851	278.231	-1575.54	2262.45	-311	200	0	0.226739	0.964704	99.1128	921.222	966.393	1035.89	-914	200	0
523	5	-3.01633e-24	-2.73461e-24	-3.49753e-23	1.02264e-21	-4.89495e-21	5.26689e-22	300	610	0	1.26887e-24	2.886e-25	3.95482e-24	-8.26358e-23	3.08974e-22	-8.18459e-24	300	200	0	0.772642	1.6318	81.1596	272.58	-1604.17	2257.35	-311	200	0	0.329842	1.07095	100.216	896.353	925.826	1091.1	-914	200	0
523	6	-1.50198e-23	-3.56881e-24	-6.29259e-23	1.96649e-21	-8.53202e-21	3.86246e-22	300	610	0	1.88611e-24	4.37552e-25	4.27451e-24	-8.9227e-23	2.98899e-22	-9.57961e-24	300	200	0	0.750651	1.59329	81.2502	271.629	-1626.46	2253.65	-311	200	0	0.551285	1.11025	101.776	842.97	844.057	1135.33	-914	200	0
523	7	-3.27826e-23	-4.27967e-24	-9.84911e-23	3.20034e-21	-1.30887e-20	6.18828e-23	300	610	0	2.56855e-24	6.05886e-25	3.94415e-24	-8.21882e-23	2.19393e-22	-1.00195e-23	300	200	0	0.737471	1.55536	81.3128	274.697	-1641.06	2252.37	-311	200	0	0.838171	1.0938	103.384	767.811	734.71	1167.98	-914	200	0
523	8	-5.6879e-23	-4.6286e-24	-1.39925e-22	4.6827e-21	-1.82998e-20	-5.15108e-22	300	610	0	3.22288e-24	7.73027e-25	2.55169e-24	-5.2903e-23	3.56169e-23	-8.7068e-24	300	200	0	0.736151	1.52307	81.3209	280.13	-1647.47	2253.64	-311	200	0	1.12527	1.03868	104.724	685.34	619.223	1190.5	-914	200	0
523	9	-8.69946e-23	-4.27566e-24	-1.82975e-22	6.28991e-21	-2.35686e-20	-1.41184e-21	300	610	0	3.69262e-24	9.03433e-25	-3.99326e-25	9.00255e-24	-2.91407e-22	-4.61822e-24	300	200	0	0.747486	1.50052	81.2751	285.677	-1644.87	2256.95	-311	200	0	1.35687	0.949679	105.666	614.242	521.124	1202.19	-914	200	0
524	0	-1.21334e-22	-2.77519e-24	-2.19908e-22	7.78099e-21	-2.78453e-20	-2.67874e-21	300	610	0	3.7439e-24	9.42904e-25	-5.44915e-24	1.14807e-22	-7.99765e-22	3.45062e-24	300	200	0	0.766958	1.49081	81.1983	289.602	-1632.63	2261.7	-311	200	0	1.50431	0.82648	106.196	570.481	458.685	1200.6	-914	200	0	1.92214	2.25089	184.129	37758.5	118304	1952.94	0	0	0
524	1	-1.559e-22	4.1003e-25	-2.38543e-22	8.76087e-21	-2.95094e-20	-4.32675e-21	300	610	0	3.05674e-24	8.16028e-25	-1.31022e-23	2.75022e-22	-1.5181e-21	1.6769e-23	300	200	0	0.789112	1.4986	81.121	291.426	-1612.87	2267.49	-311	200	0	1.56471	0.679016	106.328	558.464	434.389	1185.31	-914	200	0
524	2	-1.83691e-22	5.86499e-24	-2.21489e-22	8.64846e-21	-2.62846e-20	-6.29587e-21	300	610	0	1.22772e-24	4.2614e-25	-2.36961e-23	4.96652e-22	-2.45268e-21	3.64561e-23	300	200	0	0.812654	1.52886	81.0637	291.698	-1591.3	2273.63	-311	200	0	1.55155	0.528956	106.093	568.172	430.761	1159.8	-914	200	0
524	3	-1.93937e-22	1.41365e-23	-1.45899e-22	6.65955e-21	-1.52252e-20	-8.41519e-21	300	610	0	-2.20804e-24	-3.40349e-25	-3.72081e-23	7.79138e-22	-3.56957e-21	6.31377e-23	300	200	0	0.838928	1.5835	81.0333	291.456	-1574.53	2279.22	-311	200	0	1.488	0.400026	105.556	584.268	422.135	1129.35	-914	200	0
524	4	-1.71541e-22	2.55915e-23	1.58288e-23	1.81932e-21	7.16733e-21	-1.03562e-20	300	610	0	-7.72592e-24	-1.60291e-24	-5.29934e-23	1.10889e-21	-4.77194e-21	9.64518e-23	300	200	0	0.867437	1.65897	81.0281	291.535	-1566.91	2283.65	-311	200	0	1.39737	0.305293	104.772	597.38	392.48	1098.66	-914	200	0
524	5	-9.70157e-23	4.02081e-23	2.93835e-22	-6.97645e-21	4.46279e-20	-1.15847e-20	300	610	0	-1.57209e-23	-3.46647e-24	-6.94596e-23	1.45249e-21	-5.87367e-21	1.34394e-22	300	200	0	0.895831	1.74544	81.0338	291.769	-1569.56	2286.95	-311	200	0	1.29292	0.238938	103.752	603.18	343.915	1071.99	-914	200	0
524	6	5.27215e-23	5.72927e-23	7.16435e-22	-2.08281e-20	1.00528e-19	-1.13192e-20	300	610	0	-2.63665e-23	-5.98889e-24	-8.36952e-23	1.74889e-21	-6.57189e-21	1.72516e-22	300	200	0	0.922866	1.82824	81.0222	291.496	-1581.09	2289.94	-311	200	0	1.18112	0.181398	102.487	594.436	293.271	1054.34	-914	200	0
524	7	3.02223e-22	7.51271e-23	1.30289e-21	-4.06008e-20	1.76908e-19	-8.51008e-21	300	610	0	-3.94147e-23	-9.13418e-24	-9.10994e-23	1.90176e-21	-6.42351e-21	2.03048e-22	300	200	0	0.949313	1.8915	80.9687	291.118	-1598.6	2294.18	-311	200	0	1.07184	0.113623	101.017	563.482	262.315	1050.52	-914	200	0
524	8	6.73506e-22	9.05672e-23	2.05272e-21	-6.6572e-20	2.73069e-19	-1.85958e-21	300	610	0	-5.39358e-23	-1.27106e-23	-8.50865e-23	1.77329e-21	-4.83341e-21	2.14046e-22	300	200	0	0.976626	1.92345	80.8624	292.286	-1618.03	2301.1	-311	200	0	0.979684	0.0297718	99.4725	513.243	267.396	1062.45	-914	200	0
524	9	1.17961e-21	9.86413e-23	2.93122e-21	-9.79382e-20	3.83694e-19	1.00931e-20	300	610	0	-6.80075e-23	-1.62953e-23	-5.69845e-23	1.18212e-21	-1.0655e-21	1.88789e-22	300	200	0	1.00533	1.92113	80.6964	296.488	-1634.04	2310.63	-311	200	0	0.921303	-0.0610623	98.0831	458.953	314.836	1088.08	-914	200	0
525	0	1.81525e-21	9.22297e-23	3.85135e-21	-1.32184e-19	4.96538e-19	2.87892e-20	300	610	0	-7.83798e-23	-1.91509e-23	3.70946e-24	-9.1226e-23	5.70888e-21	1.05712e-22	300	200	0	1.03371	1.89141	80.471	303.821	-1641.4	2320.78	-311	200	0	0.912882	-0.146072	97.0874	416.943	403.418	1123.16	-914	200	0	1.79398	1.45676	180.706	36817.7	116125	2818.04	0	0	0
525	1	2.54438e-21	6.19528e-23	4.65306e-21	-1.64336e-19	5.8984e-19	5.5337e-20	300	610	0	-8.01669e-23	-2.01464e-23	1.08504e-22	-2.287e-21	1.63076e-20	-6.0703e-23	300	200	0	1.05706	1.84648	80.2077	313.138	-1636.74	2328.91	-311	200	0	0.960739	-0.217172	96.6177	395.042	526.699	1163.14	-914	200	0
525	2	3.28494e-21	-3.55396e-24	5.08259e-21	-1.8618e-19	6.29805e-19	9.00359e-20	300	610	0	-6.66512e-23	-1.77002e-23	2.6827e-22	-5.63183e-21	3.13601e-20	-3.37558e-22	300	200	0	1.06836	1.79705	79.9436	323.357	-1619.23	2333.33	-311	200	0	1.05435	-0.267626	96.6733	393.519	671.661	1203.48	-914	200	0
525	3	3.89178e-21	-1.16751e-22	4.77569e-21	-1.85566e-19	5.68715e-19	1.31717e-19	300	610	0	-2.93225e-23	-9.7752e-24	4.90519e-22	-1.02816e-20	5.10375e-20	-7.49087e-22	300	200	0	1.06173	1.74887	79.7114	334.199	-1590.92	2333.73	-311	200	0	1.17317	-0.289676	97.1802	408.557	817.857	1239.1	-914	200	0
525	4	4.14023e-21	-2.89423e-22	3.2516e-21	-1.46017e-19	3.44532e-19	1.76898e-19	300	610	0	4.16829e-23	6.03568e-24	7.75354e-22	-1.62367e-20	7.46786e-20	-1.30952e-21	300	200	0	1.03723	1.70392	79.5328	346.005	-1557.01	2330.5	-311	200	0	1.29431	-0.280622	98.0256	432.059	938.662	1264.34	-914	200	0
525	5	3.71381e-21	-5.29731e-22	-7.34841e-23	-4.69526e-20	-1.1683e-19	2.18798e-19	300	610	0	1.56537e-22	3.22836e-23	1.10998e-21	-2.32274e-20	1.00311e-19	-2.01271e-21	300	200	0	1.00219	1.66377	79.4239	359.372	-1524.49	2324.19	-311	200	0	1.39231	-0.247141	99.0521	453.53	1006.56	1273.76	-914	200	0
525	6	2.20203e-21	-8.37844e-22	-5.84149e-21	1.35085e-19	-8.95038e-19	2.46302e-19	300	610	0	3.23841e-22	7.12415e-23	1.46181e-21	-3.05696e-20	1.24092e-19	-2.81839e-21	300	200	0	0.96649	1.63147	79.3945	374.106	-1499.7	2315.45	-311	200	0	1.44116	-0.202138	100.095	465.517	1004.84	1262.91	-914	200	0
525	7	-8.83994e-22	-1.2e-21	-1.46623e-20	4.23687e-19	-2.06296e-18	2.43065e-19	300	610	0	5.47675e-22	1.24227e-22	1.77062e-21	-3.70006e-20	1.39722e-19	-3.63526e-21	300	200	0	0.935934	1.61095	79.4383	388.239	-1486.71	2305.62	-311	200	0	1.42053	-0.162199	101.042	464.516	935.584	1230.5	-914	200	0
525	8	-6.06814e-21	-1.58105e-21	-2.69638e-20	8.37788e-19	-3.66651e-18	1.87032e-19	300	610	0	8.23415e-22	1.90623e-22	1.94056e-21	-4.05134e-20	1.37933e-19	-4.30219e-21	300	200	0	0.910508	1.60523	79.5218	398.759	-1486.95	2296.81	-311	200	0	1.32069	-0.145807	101.849	445.876	813.58	1182.37	-914	200	0
525	9	-1.38265e-20	-1.91595e-21	-4.2768e-20	1.3843e-18	-5.69523e-18	5.07909e-20	300	610	0	1.13226e-21	2.66576e-22	1.83373e-21	-3.82219e-20	1.06218e-19	-4.57004e-21	300	200	0	0.888643	1.61429	79.598	402.71	-1499.5	2291.55	-311	200	0	1.14504	-0.164801	102.536	402.068	656.975	1131.28	-914	200	0
526	0	-2.44533e-20	-2.10112e-21	-6.13874e-20	2.04777e-18	-8.04273e-18	-1.96703e-19	300	610	0	1.43463e-21	3.434e-22	1.26766e-21	-2.63105e-20	2.9032e-20	-4.08824e-21	300	200	0	0.871424	1.63389	79.6416	397.646	-1521.65	2292.13	-311	200	0	0.907393	-0.21457	103.151	328.994	487.868	1090.66	-914	200	0	1.79398	1.45676	180.706	36817.7	116125	2818.04	0	0	0
526	1	-3.78654e-20	-1.9875e-21	-8.1042e-20	2.7771e-18	-1.04579e-17	-5.86373e-19	300	610	0	1.66304e-21	4.0581e-22	2.0241e-23	-1.37368e-22	-1.11237e-19	-2.4025e-21	300	200	0	0.861262	1.65704	79.6622	382.606	-1549.33	2299.7	-311	200	0	0.628766	-0.275149	103.715	234.351	337.194	1068.59	-914	200	0
526	2	-5.33409e-20	-1.37773e-21	-9.84216e-20	3.46973e-18	-1.249e-17	-1.14252e-18	300	610	0	1.71545e-21	4.30206e-22	-2.15356e-21	4.54134e-20	-3.32136e-19	1.02767e-21	300	200	0	0.857763	1.67722	79.6843	358.905	-1576.88	2313.82	-311	200	0	0.33803	-0.32248	104.206	141.028	238.996	1066.57	-914	200	0
526	3	-6.91961e-20	-3.14844e-23	-1.0824e-19	3.95491e-18	-1.34343e-17	-1.87291e-18	300	610	0	1.45089e-21	3.83428e-22	-5.48784e-21	1.15222e-19	-6.47469e-19	6.78058e-21	300	200	0	0.856082	1.69099	79.7294	329.688	-1597.49	2332.35	-311	200	0	0.0688059	-0.338547	104.588	79.2882	212.162	1080.66	-914	200	0
526	4	-8.24236e-20	2.31654e-21	-1.02872e-19	3.97865e-18	-1.22909e-17	-2.75487e-18	300	610	0	6.89885e-22	2.22558e-22	-1.01491e-20	2.12745e-19	-1.06166e-18	1.53804e-20	300	200	0	0.848758	1.69814	79.8167	299.22	-1605.21	2352.08	-311	200	0	-0.148461	-0.317618	104.827	69.3661	247.828	1103	-914	200	0
526	5	-8.83382e-20	5.92004e-21	-7.22036e-20	3.19491e-18	-7.75356e-18	-3.71758e-18	300	610	0	-7.76779e-22	-1.0339e-22	-1.61517e-20	3.38249e-19	-1.56189e-18	2.71486e-20	300	200	0	0.830369	1.69962	79.9554	272.241	-1598.32	2369.59	-311	200	0	-0.293575	-0.270632	104.91	111.121	319.427	1125.15	-914	200	0
526	6	-8.0307e-20	1.09599e-20	-3.88983e-21	1.16926e-18	1.74599e-18	-4.6211e-18	300	610	0	-3.16664e-21	-6.48864e-22	-2.32426e-20	4.86393e-19	-2.10806e-18	4.1987e-20	300	200	0	0.802086	1.69574	80.128	252.693	-1580.69	2382.21	-311	200	0	-0.364466	-0.218655	104.806	188.819	404.307	1141.86	-914	200	0
526	7	-4.96857e-20	1.74529e-20	1.15733e-19	-2.59638e-18	1.79063e-17	-5.23432e-18	300	610	0	-6.66661e-21	-1.46304e-21	-3.0756e-20	6.43197e-19	-2.62086e-18	5.90885e-20	300	200	0	0.770854	1.68625	80.2927	242.216	-1559.16	2388.5	-311	200	0	-0.377386	-0.172809	104.456	281.924	490.882	1151.98	-914	200	0
526	8	1.38765e-20	2.5127e-20	2.99792e-19	-8.60747e-18	4.23004e-17	-5.21546e-18	300	610	0	-1.13716e-20	-2.57574e-21	-3.74461e-20	7.82545e-19	-2.96928e-18	7.65798e-20	300	200	0	0.744019	1.67192	80.41	239.853	-1540.13	2387.99	-311	200	0	-0.350574	-0.122975	103.862	376.211	567.46	1156.89	-914	200	0
526	9	1.21551e-19	3.32638e-20	5.57755e-19	-1.72775e-17	7.59568e-17	-4.10116e-18	300	610	0	-1.71968e-20	-3.97692e-21	-4.1317e-20	8.62638e-19	-2.95956e-18	9.1122e-20	300	200	0	0.724984	1.6552	80.4676	242.905	-1528.38	2380.93	-311	200	0	-0.291027	-0.0535225	103.159	469.608	614.858	1158.06	-914	200	0
527	0	2.83622e-19	4.05182e-20	8.90765e-19	-2.87744e-17	1.18744e-16	-1.31263e-18	300	610	0	-2.37625e-20	-5.58927e-21	-3.94819e-20	8.23059e-19	-2.32893e-18	9.75194e-20	300	200	0	0.711713	1.6386	80.4827	247.955	-1526.91	2368.17	-311	200	0	-0.200056	0.032269	102.559	565.581	615.224	1153.37	-914	200	0	0.880277	1.79343	185.054	37997.4	119449	2503.45	0	0	0
527	1	5.06695e-19	4.47336e-20	1.28525e-18	-4.28039e-17	1.68539e-16	3.80958e-18	300	610	0	-3.02545e-20	-7.23458e-21	-2.81029e-20	5.83547e-19	-7.49166e-19	8.8424e-20	300	200	0	0.698025	1.62185	80.4807	252.106	-1536.5	2351.48	-311	200	0	-0.0797585	0.11125	102.233	661.82	564.143	1135.39	-914	200	0
527	2	7.89609e-19	4.27891e-20	1.70485e-18	-5.83289e-17	2.20198e-16	1.19286e-17	300	610	0	-3.52721e-20	-8.59603e-21	-2.48408e-21	4.59616e-20	2.15384e-18	5.42686e-20	300	200	0	0.677266	1.60205	80.4737	254.212	-1555.81	2333.88	-311	200	0	0.0690097	0.16197	102.243	748.371	473.747	1097.46	-914	200	0
527	3	1.11794e-18	3.05341e-20	2.08112e-18	-7.32359e-17	2.64385e-16	2.35761e-17	300	610	0	-3.66849e-20	-9.18144e-21	4.25892e-20	-8.9858e-19	6.75634e-18	-1.63905e-20	300	200	0	0.645805	1.57784	80.4662	255.132	-1582.38	2319.12	-311	200	0	0.238881	0.179455	102.555	815.977	368.497	1043.12	-914	200	0
527	4	1.45717e-18	2.88751e-21	2.30401e-18	-8.39767e-17	2.86414e-16	3.89456e-17	300	610	0	-3.1535e-20	-8.29573e-21	1.12153e-19	-2.35506e-18	1.33603e-17	-1.35888e-19	300	200	0	0.605427	1.55186	80.4656	256.293	-1613.63	2310.4	-311	200	0	0.405752	0.174514	103.125	863.896	276.874	986.891	-914	200	0
527	5	1.74502e-18	-4.57963e-20	2.21391e-18	-8.5244e-17	2.65337e-16	5.76015e-17	300	610	0	-1.60386e-20	-5.03498e-21	2.09886e-19	-4.39994e-18	2.2076e-17	-3.15548e-19	300	200	0	0.563542	1.52824	80.4778	257.931	-1646.41	2309.13	-311	200	0	0.542186	0.172315	103.921	899.494	221.103	943.858	-914	200	0
527	6	1.88382e-18	-1.20975e-19	1.5981e-18	-6.97716e-17	1.73656e-16	7.81046e-17	300	610	0	1.42398e-20	1.68046e-21	3.36349e-19	-7.04414e-18	3.26573e-17	-5.62593e-19	300	200	0	0.529155	1.50995	80.5027	259.544	-1675.42	2314.67	-311	200	0	0.63713	0.205532	104.841	931.515	210.827	919.571	-914	200	0
527	7	1.73459e-18	-2.26644e-19	1.95657e-19	-2.83925e-17	-2.18125e-17	9.75691e-17	300	610	0	6.39496e-20	1.3012e-20	4.86555e-19	-1.01824e-17	4.4289e-17	-8.75611e-19	300	200	0	0.50779	1.49875	80.538	261.327	-1693.23	2324.86	-311	200	0	0.696654	0.293037	105.721	963.151	244.375	909.481	-914	200	0
527	8	1.11535e-18	-3.63435e-19	-2.28416e-18	4.94649e-17	-3.57264e-16	1.11191e-16	300	610	0	1.37148e-19	3.00225e-20	6.46911e-19	-1.35293e-17	5.53357e-17	-1.23846e-18	300	200	0	0.500877	1.49467	80.5746	264.006	-1694.07	2336.8	-311	200	0	0.734578	0.428501	106.464	989.598	314.591	904.053	-914	200	0
527	9	-1.92977e-19	-5.25989e-19	-6.12359e-18	1.74623e-16	-8.66622e-16	1.11825e-16	300	610	0	2.3602e-19	5.33827e-20	7.91668e-19	-1.6545e-17	6.30744e-17	-1.61275e-18	300	200	0	0.508798	1.49573	80.5907	268.359	-1678.16	2347.55	-311	200	0	0.761576	0.592664	107.134	1000.34	413.189	893.629	-914	200	0
528	0	-2.4285e-18	-6.99642e-19	-1.15316e-17	3.56097e-16	-1.57283e-15	8.97404e-17	300	610	0	3.59043e-19	8.2943e-20	8.79275e-19	-1.83591e-17	6.34546e-17	-1.92931e-18	300	200	0	0.531938	1.50035	80.5625	275.737	-1651.59	2354.74	-311	200	0	0.780219	0.762935	107.835	983.182	528.442	872.939	-914	200	0	0.880277	1.79343	185.054	37997.4	119449	2503.45	0	0	0
528	1	-5.81311e-18	-8.56592e-19	-1.85464e-17	5.97889e-16	-2.47497e-15	3.27196e-17	300	610	0	4.98562e-19	1.17157e-19	8.49317e-19	-1.77075e-17	5.09576e-17	-2.07983e-18	300	200	0	0.568732	1.5089	80.4872	288.346	-1622.71	2357.2	-311	200	0	0.790703	0.910474	108.542	929.547	641.921	844.62	-914	200	0
528	2	-1.04945e-17	-9.51944e-19	-2.69011e-17	8.9445e-16	-3.53082e-15	-7.32404e-17	300	610	0	6.3784e-19	1.5237e-19	6.21092e-19	-1.29021e-17	1.86549e-17	-1.91033e-18	300	200	0	0.614902	1.52121	80.3889	308.089	-1598.16	2355.33	-311	200	0	0.792069	1.00355	109.097	840.735	734.86	818.439	-914	200	0
528	3	-1.64604e-17	-9.20388e-19	-3.5854e-17	1.22477e-15	-4.63507e-15	-2.42347e-16	300	610	0	7.47817e-19	1.8202e-19	9.53526e-20	-1.86875e-18	-4.13967e-17	-1.21939e-18	300	200	0	0.664617	1.5345	80.3057	334.701	-1580.78	2350.82	-311	200	0	0.780007	1.01772	109.359	728.683	796.713	805.609	-914	200	0
528	4	-2.34236e-17	-6.74645e-19	-4.39907e-17	1.54532e-15	-5.59451e-15	-4.86215e-16	300	610	0	7.84025e-19	1.95844e-19	-8.38827e-19	1.77088e-17	-1.37259e-16	2.35201e-19	300	200	0	0.712392	1.54477	80.2772	365.517	-1569.41	2345.73	-311	200	0	0.756176	0.940041	109.318	606.329	825.01	812.827	-914	200	0
528	5	-3.06772e-17	-1.07333e-19	-4.90205e-17	1.7824e-15	-6.10313e-15	-8.09546e-16	300	610	0	6.84422e-19	1.79276e-19	-2.28968e-18	4.80874e-17	-2.75527e-16	2.71637e-18	300	200	0	0.75515	1.54988	80.3338	397.1	-1560.56	2341.25	-311	200	0	0.733757	0.772271	109.093	478.788	823.749	840.844	-914	200	0
528	6	-3.69318e-17	9.01638e-19	-4.76035e-17	1.82514e-15	-5.72219e-15	-1.20404e-15	300	610	0	3.69259e-19	1.13285e-19	-4.33832e-18	9.09526e-17	-4.58879e-16	6.46854e-18	300	200	0	0.791619	1.55124	80.4867	426.137	-1550.65	2337.22	-311	200	0	0.727595	0.541396	108.848	346.921	802.528	886.73	-914	200	0
528	7	-4.0152e-17	2.46955e-18	-3.52677e-17	1.521e-15	-3.87303e-15	-1.64049e-15	300	610	0	-2.55469e-19	-2.49838e-20	-7.00185e-18	1.46647e-16	-6.82624e-16	1.16532e-17	300	200	0	0.819473	1.55209	80.7234	448.579	-1537.72	2332.7	-311	200	0	0.747235	0.300701	108.69	212.6	769.452	946.402	-914	200	0
528	8	-3.74266e-17	4.68449e-18	-6.49894e-18	6.76607e-16	1.4629e-16	-2.05942e-15	300	610	0	-1.28907e-18	-2.6029e-19	-1.01825e-17	2.13104e-16	-9.30225e-16	1.82544e-17	300	200	0	0.835371	1.55428	81.0105	459.53	-1522.28	2326.88	-311	200	0	0.794558	0.104837	108.651	77.759	726.296	1016.49	-914	200	0
528	9	-2.49255e-17	7.56547e-18	4.48856e-17	-9.32325e-16	7.10668e-15	-2.361e-15	300	610	0	-2.81948e-18	-6.15579e-19	-1.36031e-17	2.84503e-16	-1.16798e-15	2.59503e-17	300	200	0	0.838708	1.55759	81.299	455.744	-1507.26	2319.73	-311	200	0	0.8554	-0.0197763	108.732	-53.5871	677.566	1095.51	-914	200	0
529	0	1.98618e-18	1.10075e-17	1.2495e-16	-3.53737e-15	1.7739e-14	-2.39595e-15	300	610	0	-4.89662e-18	-1.10587e-18	-1.67316e-17	3.49688e-16	-1.33929e-15	3.39545e-17	300	200	0	0.833414	1.56153	81.5385	438.208	-1496.58	2311.8	-311	200	0	0.897197	-0.0809806	108.918	-172.117	642.648	1182.98	-914	200	0	1.44901	1.65112	189.671	38451.8	123696	2628.12	0	0	0
529	1	4.83811e-17	1.47115e-17	2.38293e-16	-7.33474e-15	3.25532e-14	-1.9599e-15	300	610	0	-7.49396e-18	-1.72931e-18	-1.87034e-17	3.9055e-16	-1.35954e-15	4.08349e-17	300	200	0	0.824625	1.567	81.6926	411.661	-1493.42	2303.79	-311	200	0	0.882876	-0.108889	109.11	-265.856	648.982	1276.64	-914	200	0
529	2	1.19042e-16	1.81032e-17	3.86016e-16	-1.24185e-14	5.15687e-14	-7.95067e-16	300	610	0	-1.04575e-17	-2.45505e-18	-1.82545e-17	3.80634e-16	-1.11282e-15	4.43341e-17	300	200	0	0.815054	1.57667	81.7497	382.223	-1499.09	2296.38	-311	200	0	0.791715	-0.142854	109.141	-320.953	708.848	1369.92	-914	200	0
529	3	2.17256e-16	2.02484e-17	5.62899e-16	-1.86853e-14	7.39485e-14	1.39577e-15	300	610	0	-1.34433e-17	-3.20821e-18	-1.36883e-17	2.84456e-16	-4.52963e-16	4.12269e-17	300	200	0	0.805605	1.59389	81.7304	355.396	-1512.19	2290.33	-311	200	0	0.635316	-0.220673	108.873	-319.334	806.385	1451.25	-914	200	0
529	4	3.43026e-16	1.97805e-17	7.53823e-16	-2.57103e-14	9.75387e-14	4.91681e-15	300	610	0	-1.58488e-17	-3.85289e-18	-2.90798e-18	5.81909e-17	7.88647e-16	2.72735e-17	300	200	0	0.797314	1.61906	81.6846	334.303	-1528.53	2286.38	-311	200	0	0.457451	-0.368228	108.307	-245.272	905.557	1507.33	-914	200	0
529	5	4.90644e-16	1.4865e-17	9.29576e-16	-3.25974e-14	1.18342e-13	1.00213e-14	300	610	0	-1.67462e-17	-4.17522e-18	1.6445e-17	-3.47414e-16	2.78461e-15	-2.65087e-18	300	200	0	0.791297	1.64791	81.6566	318.618	-1543.29	2284.97	-311	200	0	0.315008	-0.590596	107.566	-98.3971	971.127	1528.7	-914	200	0
529	6	6.45648e-16	3.23311e-18	1.0425e-15	-3.78164e-14	1.29986e-13	1.68213e-14	300	610	0	-1.48344e-17	-3.87004e-18	4.66951e-17	-9.80833e-16	5.67872e-15	-5.4148e-17	300	200	0	0.789069	1.67522	81.6478	305.91	-1553.97	2285.76	-311	200	0	0.252924	-0.868931	106.794	102.476	989.34	1512.91	-914	200	0
529	7	7.8136e-16	-1.76685e-17	1.02272e-15	-3.90519e-14	1.23282e-13	2.51604e-14	300	610	0	-8.43312e-18	-2.53674e-18	8.96255e-17	-1.87913e-15	9.53481e-15	-1.32487e-16	300	200	0	0.793658	1.69839	81.6285	294.522	-1561.09	2287.35	-311	200	0	0.282685	-1.1669	106.081	327.683	971.054	1464.7	-914	200	0
529	8	8.55372e-16	-5.03583e-17	7.76244e-16	-3.31027e-14	8.60584e-14	3.44468e-14	300	610	0	4.44925e-18	3.08279e-19	1.45708e-16	-3.05186e-15	1.42644e-14	-2.41268e-16	300	200	0	0.807721	1.71754	81.5794	285.274	-1566.25	2288.29	-311	200	0	0.373777	-1.44422	105.486	547.473	936.426	1394.67	-914	200	0
529	9	8.06725e-16	-9.67724e-17	1.86589e-16	-1.5891e-14	3.47025e-15	4.34555e-14	300	610	0	2.59326e-17	5.19263e-18	2.13037e-16	-4.4587e-15	1.95326e-14	-3.80437e-16	300	200	0	0.829945	1.73495	81.5074	280.74	-1570.53	2288.24	-311	200	0	0.471331	-1.67013	105.065	736.191	898.562	1316.04	-914	200	0
530	0	5.54828e-16	-1.57432e-16	-8.77677e-16	1.73402e-14	-1.40893e-13	5.01129e-14	300	610	0	5.79207e-17	1.26111e-17	2.85963e-16	-5.98102e-15	2.4645e-14	-5.43601e-16	300	200	0	0.855042	1.75294	81.4297	282.995	-1574.3	2288	-311	200	0	0.532652	-1.82965	104.855	870.439	857.641	1240.13	-914	200	0	1.73222	0.734507	191.298	39086.3	124648	3392.61	0	0	0
530	1	1.65673e-18	-2.3029e-16	-2.54673e-15	7.15426e-14	-3.62765e-13	5.13002e-14	300	610	0	1.01546e-16	2.28988e-17	3.53503e-16	-7.38848e-15	2.84264e-14	-7.14665e-16	300	200	0	0.877898	1.77022	81.3623	291.834	-1577.16	2288.97	-311	200	0	0.557003	-1.9183	104.88	931.769	804.531	1172.74	-914	200	0
530	2	-9.60805e-16	-3.09257e-16	-4.92157e-15	1.5098e-13	-6.73436e-13	4.27275e-14	300	610	0	1.56365e-16	3.60435e-17	3.9767e-16	-8.30434e-15	2.91086e-14	-8.63995e-16	300	200	0	0.897448	1.78176	81.3274	304.829	-1578.36	2292.51	-311	200	0	0.584181	-1.92835	105.17	915.547	728.373	1114.9	-914	200	0
530	3	-2.43556e-15	-3.82472e-16	-8.03152e-15	2.57836e-13	-1.07413e-12	1.89569e-14	300	610	0	2.19287e-16	5.14316e-17	3.92026e-16	-8.17525e-15	2.42591e-14	-9.44559e-16	300	200	0	0.9162	1.78383	81.3533	318.83	-1578.08	2299.12	-311	200	0	0.658961	-1.84464	105.775	834.382	624.74	1065.92	-914	200	0
530	4	-4.49551e-15	-4.30502e-16	-1.17751e-14	3.90222e-13	-1.54832e-12	-2.63178e-14	300	610	0	2.83252e-16	6.75307e-17	3.00916e-16	-6.25544e-15	1.07939e-14	-8.88813e-16	300	200	0	0.935817	1.77874	81.4498	331.269	-1578.05	2308.24	-311	200	0	0.79189	-1.6611	106.749	713.227	502.046	1025.19	-914	200	0
530	5	-7.14612e-15	-4.24768e-16	-1.58445e-14	5.39559e-13	-2.05199e-12	-9.96056e-14	300	610	0	3.35769e-16	8.15279e-17	8.00512e-17	-1.61921e-15	-1.48641e-14	-6.07546e-16	300	200	0	0.953994	1.77335	81.5875	340.509	-1580.6	2318.87	-311	200	0	0.95058	-1.39835	108.096	581.767	380.16	991.981	-914	200	0
530	6	-1.02744e-14	-3.26714e-16	-1.96368e-14	6.87412e-13	-2.5025e-12	-2.06419e-13	300	610	0	3.57483e-16	8.89669e-17	-3.20694e-16	6.78025e-15	-5.64082e-14	7.63935e-18	300	200	0	0.964999	1.77373	81.715	346.048	-1587.16	2330.03	-311	200	0	1.08504	-1.10128	109.733	464.348	278.938	963.751	-914	200	0
530	7	-1.35848e-14	-8.84201e-17	-2.21605e-14	8.02024e-13	-2.76713e-12	-3.49392e-13	300	610	0	3.2112e-16	8.34567e-17	-9.51201e-16	1.99833e-14	-1.16968e-13	1.07603e-15	300	200	0	0.961586	1.78192	81.7905	348.786	-1596.89	2340.8	-311	200	0	1.16176	-0.820979	111.501	369.997	208.338	935.084	-914	200	0
530	8	-1.65255e-14	3.44374e-16	-2.19547e-14	8.35054e-13	-2.65359e-12	-5.25611e-13	300	610	0	1.91286e-16	5.65668e-17	-1.85058e-15	3.88031e-14	-1.98043e-13	2.71113e-15	300	200	0	0.938826	1.79534	81.7953	350.654	-1607.45	2350.4	-311	200	0	1.17799	-0.593026	113.181	293.099	172.738	901.683	-914	200	0
530	9	-1.82134e-14	1.02571e-15	-1.7044e-14	7.19339e-13	-1.90586e-12	-7.23111e-13	300	610	0	-7.41975e-17	-1.93205e-18	-3.0311e-15	6.34897e-14	-2.97987e-13	4.99283e-15	300	200	0	0.89825	1.80639	81.7287	353.563	-1617.23	2358.41	-311	200	0	1.15138	-0.418091	114.544	225.459	181.096	865.7	-914	200	0
531	0	-1.73722e-14	1.99805e-15	-4.9687e-15	3.68914e-13	-2.10124e-13	-9.16669e-13	300	610	0	-5.20561e-16	-1.03277e-16	-4.45582e-15	9.32608e-14	-4.10026e-13	7.926e-15	300	200	0	0.846093	1.8054	81.5962	358.463	-1625.85	2364.46	-311	200	0	1.10453	-0.261404	115.43	165.849	245.543	834.617	-914	200	0	1.73222	0.734507	191.298	39086.3	124648	3392.61	0	0	0
531	1	-1.23068e-14	3.27489e-15	1.7064e-14	-3.17072e-13	2.7828e-12	-1.06324e-12	300	610	0	-1.18897e-15	-2.58128e-16	-6.00981e-15	1.25702e-13	-5.19867e-13	1.1384e-14	300	200	0	0.788202	1.78573	81.4029	365.378	-1632.37	2368.02	-311	200	0	1.06225	-0.0844745	115.799	118.19	370.822	816.523	-914	200	0
531	2	-9.44682e-16	4.81657e-15	5.18464e-14	-1.44444e-12	7.41126e-12	-1.09768e-12	300	610	0	-2.10496e-15	-4.73931e-16	-7.4664e-15	1.5606e-13	-6.03109e-13	1.50378e-14	300	200	0	0.729556	1.74614	81.1576	374.241	-1635.06	2368.31	-311	200	0	1.05618	0.119986	115.69	83.8252	547.328	817.829	-914	200	0
531	3	1.90132e-14	6.49918e-15	1.01592e-13	-3.10573e-12	1.39246e-11	-9.29961e-13	300	610	0	-3.26162e-15	-7.50994e-16	-8.45154e-15	1.765e-13	-6.22827e-13	1.82744e-14	300	200	0	0.67667	1.68929	80.8846	384.884	-1633.49	2364.59	-311	200	0	1.11782	0.328855	115.141	59.1848	750.568	841.11	-914	200	0
531	4	4.97827e-14	8.07802e-15	1.67046e-13	-5.35114e-12	2.23656e-11	-4.45412e-13	300	610	0	-4.59704e-15	-1.07715e-15	-8.41242e-15	1.7545e-13	-5.27968e-13	2.01144e-14	300	200	0	0.636046	1.61937	80.6193	395.558	-1629.18	2356.88	-311	200	0	1.25632	0.513057	114.188	41.5502	945.82	882.588	-914	200	0
531	5	9.29763e-14	9.14894e-15	2.46249e-13	-8.1469e-12	3.24091e-11	4.89715e-13	300	610	0	-5.96643e-15	-1.42107e-15	-6.59993e-15	1.37242e-13	-2.53499e-13	1.91435e-14	300	200	0	0.608984	1.54169	80.3916	402.521	-1623.86	2346.3	-311	200	0	1.44425	0.652174	112.933	31.9642	1097.55	934.092	-914	200	0
531	6	1.48822e-13	9.1144e-15	3.32942e-13	-1.13201e-11	4.31569e-11	2.01461e-12	300	610	0	-7.11095e-15	-1.72456e-15	-2.07892e-15	4.2328e-14	2.76445e-13	1.34851e-14	300	200	0	0.589931	1.46446	80.2169	402.324	-1618.58	2334.39	-311	200	0	1.63092	0.734995	111.565	30.0222	1182.02	987.529	-914	200	0
531	7	2.15092e-13	7.16432e-15	4.14685e-13	-1.44918e-11	5.2901e-11	4.24907e-12	300	610	0	-7.62702e-15	-1.89479e-15	6.21549e-15	-1.31531e-13	1.14084e-12	8.47342e-16	300	200	0	0.571817	1.39843	80.0985	394.589	-1614.45	2322.69	-311	200	0	1.77119	0.757177	110.308	31.4604	1195.55	1036.18	-914	200	0
531	8	2.85752e-13	2.28695e-15	4.70866e-13	-1.70032e-11	5.8879e-11	7.2543e-12	300	610	0	-6.94303e-15	-1.79796e-15	1.93529e-14	-4.06645e-13	2.40769e-12	-2.1309e-14	300	200	0	0.553092	1.35257	80.0305	382.275	-1612.64	2313.02	-311	200	0	1.84555	0.720745	109.364	32.1003	1150.13	1074.25	-914	200	0
531	9	3.49394e-13	-6.67039e-15	4.7094e-13	-1.78452e-11	5.70668e-11	1.09769e-11	300	610	0	-4.31364e-15	-1.25671e-15	3.81893e-14	-8.0082e-13	4.11182e-12	-5.54263e-14	300	200	0	0.539957	1.33035	80.0012	369.382	-1613.44	2307.22	-311	200	0	1.86061	0.636633	108.879	31.7114	1063.7	1097.82	-914	200	0
532	0	3.87633e-13	-2.08665e-14	3.73412e-13	-1.56094e-11	4.20813e-11	1.51754e-11	300	610	0	1.1541e-15	-5.47325e-17	6.3032e-14	-1.32034e-12	6.22314e-12	-1.03272e-13	300	200	0	0.542167	1.33127	79.9988	358.794	-1615.73	2306.42	-311	200	0	1.83406	0.525443	108.919	37.3563	955.584	1105.53	-914	200	0	2.11813	1.75396	191.612	38799.5	126098	2166.48	0	0	0
532	1	3.7376e-13	-4.12304e-14	1.26351e-13	-8.48369e-12	7.29108e-12	1.93308e-11	300	610	0	1.04247e-14	2.0472e-15	9.31696e-14	-1.95013e-12	8.60483e-12	-1.65074e-13	300	200	0	0.565011	1.35328	80.021	351.63	-1617.19	2310.69	-311	200	0	1.77718	0.407877	109.427	60.661	845.338	1097.56	-914	200	0
532	2	2.72125e-13	-6.80992e-14	-3.29557e-13	5.66904e-12	-5.47307e-11	2.25498e-11	300	610	0	2.43871e-14	5.27852e-15	1.26267e-13	-2.64113e-12	1.09629e-11	-2.38335e-13	300	200	0	0.604199	1.39093	80.0815	346.92	-1615.16	2318.89	-311	200	0	1.6918	0.29475	110.235	105.31	754.652	1074.23	-914	200	0
532	3	3.89238e-14	-1.0071e-13	-1.05417e-12	2.9109e-11	-1.51255e-10	2.34723e-11	300	610	0	4.36146e-14	9.80411e-15	1.5765e-13	-3.29528e-12	1.27909e-11	-3.16333e-13	300	200	0	0.649055	1.43409	80.1953	341.91	-1608.14	2328.59	-311	200	0	1.58083	0.190306	111.124	160.134	708.378	1036.65	-914	200	0
532	4	-3.74749e-13	-1.36546e-13	-2.09587e-12	6.38414e-11	-2.87771e-10	2.02095e-11	300	610	0	6.80124e-14	1.56423e-14	1.79541e-13	-3.74971e-12	1.3318e-11	-3.86396e-13	300	200	0	0.69073	1.47128	80.3544	334.145	-1597.35	2336.89	-311	200	0	1.4531	0.0947992	111.896	207.589	726.506	990.477	-914	200	0
532	5	-1.01653e-12	-1.70559e-13	-3.47308e-12	1.11012e-10	-4.65538e-10	1.03439e-11	300	610	0	9.63435e-14	2.25529e-14	1.80386e-13	-3.76253e-12	1.1473e-11	-4.28131e-13	300	200	0	0.727173	1.49401	80.5242	323.024	-1586.45	2341.81	-311	200	0	1.31714	0.0034933	112.411	236.681	813.308	947.049	-914	200	0
532	6	-1.92197e-12	-1.94349e-13	-5.14822e-12	1.70035e-10	-6.78187e-10	-8.96019e-12	300	610	0	1.25641e-13	2.98957e-14	1.4445e-13	-3.0046e-12	5.88491e-12	-4.1194e-13	300	200	0	0.760617	1.49932	80.6641	309.188	-1579.38	2342.62	-311	200	0	1.1791	-0.0818593	112.613	248.768	954.66	916.917	-914	200	0
532	7	-3.09824e-12	-1.95426e-13	-6.99419e-12	2.37433e-10	-9.0741e-10	-4.06773e-11	300	610	0	1.50543e-13	3.64674e-14	5.19925e-14	-1.0633e-12	-5.05464e-12	-2.98356e-13	300	200	0	0.792128	1.49127	80.7484	294.044	-1578.81	2339.35	-311	200	0	1.04495	-0.147784	112.518	254.949	1124.73	902.621	-914	200	0
532	8	-4.50162e-12	-1.56774e-13	-8.75449e-12	3.05421e-10	-1.11793e-09	-8.7407e-11	300	610	0	1.62638e-13	4.03354e-14	-1.19598e-13	2.53364e-12	-2.30334e-11	-3.89339e-14	300	200	0	0.820001	1.47951	80.771	279.861	-1586.28	2332.49	-311	200	0	0.916694	-0.182352	112.199	268.835	1295.64	899.665	-914	200	0
532	9	-6.00902e-12	-5.70374e-14	-1.00008e-11	3.60338e-10	-1.25226e-09	-1.50558e-10	300	610	0	1.49949e-13	3.86988e-14	-3.9324e-13	8.26434e-12	-4.95271e-11	4.20347e-13	300	200	0	0.840698	1.47292	80.7336	268.976	-1602.46	2322.97	-311	200	0	0.794842	-0.180816	111.76	300.237	1441.52	903.006	-914	200	0
533	0	-7.38473e-12	1.28259e-13	-1.00946e-11	3.81132e-10	-1.22622e-09	-2.29174e-10	300	610	0	9.67853e-14	2.78275e-14	-7.87636e-13	1.65179e-11	-8.53368e-11	1.132e-12	300	200	0	0.8487	1.47475	80.6383	263.147	-1626.78	2312.19	-311	200	0	0.694193	-0.143185	111.292	353.383	1539.63	910.639	-914	200	0	2.20074	2.08633	192.048	39089.1	126682	1851.78	0	0	0
533	1	-8.24614e-12	4.23944e-13	-8.16445e-12	3.38264e-10	-9.2665e-10	-3.18387e-10	300	610	0	-1.57517e-14	3.14873e-15	-1.31027e-12	2.74478e-11	-1.29924e-10	2.13502e-12	300	200	0	0.838526	1.48466	80.4954	263.717	-1657.15	2301.67	-311	200	0	0.64663	-0.0780233	110.823	425.567	1577.53	922.668	-914	200	0
533	2	-8.03441e-12	8.50312e-13	-3.11442e-12	1.93561e-10	-2.13465e-10	-4.0753e-10	300	610	0	-2.08218e-13	-4.04274e-14	-1.94757e-12	4.07663e-11	-1.80532e-10	3.43682e-12	300	200	0	0.809942	1.50264	80.3291	271.175	-1690.35	2292.8	-311	200	0	0.682045	0.000288773	110.37	504.507	1558.89	939.243	-914	200	0
533	3	-6.00008e-12	1.41556e-12	6.3148e-12	-9.8256e-11	1.07123e-09	-4.78068e-10	300	610	0	-4.99794e-13	-1.07835e-13	-2.65216e-12	5.54773e-11	-2.31116e-10	4.98834e-12	300	200	0	0.770342	1.52945	80.1639	284.514	-1722.34	2286.58	-311	200	0	0.814447	0.0839261	110.057	572.038	1496.22	957.94	-914	200	0
533	4	-1.21762e-12	2.10514e-12	2.14054e-11	-5.85432e-10	3.08352e-09	-5.01617e-10	300	610	0	-9.03285e-13	-2.02715e-13	-3.32767e-12	6.95598e-11	-2.71172e-10	6.65246e-12	300	200	0	0.732354	1.56473	80.0093	301.83	-1749.25	2283.92	-311	200	0	1.04002	0.173779	110.138	613.522	1398.32	971.922	-914	200	0
533	5	7.35291e-12	2.86798e-12	4.32133e-11	-1.31137e-09	5.94405e-09	-4.38557e-10	300	610	0	-1.41776e-12	-3.257e-13	-3.81252e-12	7.96288e-11	-2.84607e-10	8.16732e-12	300	200	0	0.709046	1.60572	79.8604	321.343	-1768.9	2285.57	-311	200	0	1.3307	0.26887	110.822	621.372	1267.34	972.728	-914	200	0
533	6	2.07347e-11	3.60005e-12	7.21825e-11	-2.30204e-09	9.68672e-09	-2.37938e-10	300	610	0	-2.01858e-12	-4.72068e-13	-3.86522e-12	8.06294e-11	-2.48958e-10	9.10847e-12	300	200	0	0.707731	1.64745	79.7087	341.076	-1781.11	2291.49	-311	200	0	1.63617	0.364673	112.08	593.079	1106.16	956.219	-914	200	0
533	7	3.97097e-11	4.1268e-12	1.076e-10	-3.54773e-09	1.41876e-08	1.60336e-10	300	610	0	-2.64498e-12	-6.28751e-13	-3.15537e-12	6.56498e-11	-1.35328e-10	8.85661e-12	300	200	0	0.726627	1.68457	79.5482	358.066	-1786.49	2300.28	-311	200	0	1.90955	0.462978	113.648	532.905	925.398	925.147	-914	200	0
533	8	6.4478e-11	4.18721e-12	1.46888e-10	-4.97865e-09	1.90738e-08	8.19796e-10	300	610	0	-3.18599e-12	-7.70885e-13	-1.26643e-12	2.59828e-11	9.03674e-11	6.58199e-12	300	200	0	0.758644	1.7138	79.3776	369.203	-1785.99	2309.41	-311	200	0	2.12372	0.569093	115.138	453.206	742.56	886.506	-914	200	0
533	9	9.41865e-11	3.424e-12	1.84761e-10	-6.43502e-09	2.3617e-08	1.79678e-09	300	610	0	-3.4663e-12	-8.5824e-13	2.28158e-12	-4.83972e-11	4.64176e-10	1.26093e-12	300	200	0	0.796841	1.73595	79.2032	372.991	-1781.3	2316.51	-311	200	0	2.2563	0.676676	116.156	367.926	574.891	848.22	-914	200	0
534	0	1.26327e-10	1.38653e-12	2.1232e-10	-7.63365e-09	2.66216e-08	3.12344e-09	300	610	0	-3.23504e-12	-8.32206e-13	7.97942e-12	-1.67729e-10	1.01808e-09	-8.25535e-12	300	200	0	0.835034	1.75509	79.0434	370.198	-1773.72	2320.53	-311	200	0	2.2757	0.76554	116.417	283.975	432.19	817.488	-914	200	0	2.20074	2.08633	192.048	39089.1	126682	1851.78	0	0	0
534	1	1.56032e-10	-2.44471e-12	2.16225e-10	-8.13545e-09	2.63269e-08	4.78318e-09	300	610	0	-2.16199e-12	-6.14355e-13	1.62349e-11	-3.40498e-10	1.77035e-09	-2.30949e-11	300	200	0	0.866481	1.77472	78.9232	363.488	-1762.09	2321.65	-311	200	0	2.14881	0.813219	115.828	200.677	316.797	799.028	-914	200	0
534	2	1.75342e-10	-8.60135e-12	1.78179e-10	-7.3212e-09	2.03552e-08	6.67805e-09	300	610	0	1.5268e-13	-1.08055e-13	2.72269e-11	-5.70385e-10	2.71166e-09	-4.4116e-11	300	200	0	0.88541	1.7944	78.8656	356.719	-1743.35	2320.24	-311	200	0	1.86026	0.805587	114.499	117.65	232.128	794.488	-914	200	0
534	3	1.72567e-10	-1.75258e-11	7.50583e-11	-4.38684e-09	5.74783e-09	8.58897e-09	300	610	0	4.14687e-12	7.94949e-13	4.06992e-11	-8.51943e-10	3.78655e-09	-7.15293e-11	300	200	0	0.890603	1.80945	78.8857	353.441	-1716.12	2316.06	-311	200	0	1.43476	0.74381	112.693	39.4271	188.307	804.993	-914	200	0
534	4	1.31956e-10	-2.94137e-11	-1.19861e-10	1.62652e-09	-2.08504e-08	1.01315e-08	300	610	0	1.0234e-11	2.20068e-12	5.56915e-11	-1.16499e-09	4.87088e-09	-1.04376e-10	300	200	0	0.886869	1.81408	78.9834	354.592	-1682.86	2308.41	-311	200	0	0.942695	0.644839	110.737	-28.6481	195.197	832.684	-914	200	0
534	5	3.39601e-11	-4.39907e-11	-4.34026e-10	1.17481e-08	-6.27886e-08	1.07135e-08	300	610	0	1.86989e-11	4.18928e-12	7.02189e-11	-1.46788e-09	5.74678e-09	-1.39861e-10	300	200	0	0.882077	1.80638	79.1418	357.511	-1648.07	2297.47	-311	200	0	0.470619	0.531328	108.897	-82.0964	249.5	877.772	-914	200	0
534	6	-1.43525e-10	-6.02219e-11	-8.90443e-10	2.69163e-08	-1.2271e-07	9.50419e-09	300	610	0	2.95443e-11	6.77931e-12	8.09251e-11	-1.69031e-09	6.07852e-09	-1.72578e-10	300	200	0	0.882919	1.79073	79.3351	357.719	-1614.96	2285.13	-311	200	0	0.078042	0.417755	107.29	-111.741	330.447	936.415	-914	200	0
534	7	-4.22458e-10	-7.59646e-11	-1.49963e-09	4.77164e-08	-2.01485e-07	5.42996e-09	300	610	0	4.2281e-11	9.87829e-12	8.2765e-11	-1.72666e-09	5.39505e-09	-1.93695e-10	300	200	0	0.892278	1.77402	79.5402	351.346	-1584.27	2274.16	-311	200	0	-0.219035	0.306539	105.925	-103.465	407.68	1003.51	-914	200	0
534	8	-8.19997e-10	-8.7593e-11	-2.24821e-09	7.39988e-08	-2.96715e-07	-2.78224e-09	300	610	0	5.56661e-11	1.32199e-11	6.88025e-11	-1.43184e-09	3.08754e-09	-1.90257e-10	300	200	0	0.907808	1.76023	79.7441	336.604	-1555.42	2266.45	-311	200	0	-0.433847	0.197147	104.814	-49.2052	452.343	1075.51	-914	200	0
534	9	-1.34139e-09	-8.96543e-11	-3.08399e-09	1.04366e-07	-4.00819e-07	-1.64886e-08	300	610	0	6.74031e-11	1.62904e-11	3.02507e-11	-6.2214e-10	-1.5661e-09	-1.44825e-10	300	200	0	0.923103	1.74953	79.9423	314.558	-1528.14	2261.96	-311	200	0	-0.590467	0.0941542	103.958	43.5192	447.019	1148.91	-914	200	0
535	0	-1.97008e-09	-7.46483e-11	-3.89813e-09	1.35542e-07	-4.98767e-07	-3.69086e-08	300	610	0	7.38401e-11	1.8253e-11	-4.30747e-11	9.15155e-10	-9.33531e-09	-3.57737e-11	300	200	0	0.931136	1.74186	80.1283	288.522	-1503.22	2259.31	-311	200	0	-0.710571	0.00542631	103.334	156.457	396.38	1217	-914	200	0	0.544361	1.78119	185.166	37839.4	119961	2732.98	0	0	0
535	1	-2.65501e-09	-3.30692e-11	-4.50582e-09	1.61659e-07	-5.657e-07	-6.47711e-08	300	610	0	6.97238e-11	1.78813e-11	-1.61676e-10	3.39917e-09	-2.09123e-08	1.61314e-10	300	200	0	0.926176	1.74	80.2832	262.683	-1482.25	2257.44	-311	200	0	-0.799944	-0.063302	102.957	276.071	328.587	1269.52	-914	200	0
535	2	-3.29575e-09	4.61059e-11	-4.62839e-09	1.7356e-07	-5.64807e-07	-9.98004e-08	300	610	0	4.81062e-11	1.35268e-11	-3.3443e-10	7.01468e-09	-3.67114e-08	4.70654e-10	300	200	0	0.905693	1.74764	80.3776	241.701	-1467.35	2256.33	-311	200	0	-0.842713	-0.110573	102.891	402.942	276.168	1296.96	-914	200	0
535	3	-3.72674e-09	1.74253e-10	-3.88182e-09	1.5827e-07	-4.46133e-07	-1.40031e-07	300	610	0	5.31572e-13	3.1483e-12	-5.65548e-10	1.18485e-08	-5.65778e-08	9.11085e-10	300	200	0	0.873835	1.76499	80.3853	230.098	-1460.14	2256.41	-311	200	0	-0.814163	-0.137277	103.181	544.168	253.907	1295.12	-914	200	0
535	4	-3.70356e-09	3.61001e-10	-1.77837e-09	9.88554e-08	-1.47214e-07	-1.80965e-07	300	610	0	-8.23242e-11	-1.55557e-11	-8.50251e-10	1.77988e-08	-7.93987e-08	1.48819e-09	300	200	0	0.840896	1.78887	80.2971	230.148	-1460.7	2258.08	-311	200	0	-0.701674	-0.146366	103.807	696.988	257.576	1265.72	-914	200	0
535	5	-2.89525e-09	6.1095e-10	2.24889e-09	-2.49814e-08	4.03217e-07	-2.14636e-07	300	610	0	-2.09362e-10	-4.48615e-11	-1.16912e-09	2.44572e-08	-1.02626e-07	2.18333e-09	300	200	0	0.817361	1.81555	80.1279	240.86	-1467.67	2262.12	-311	200	0	-0.514798	-0.146952	104.685	841.863	276.383	1214.25	-914	200	0
535	6	-8.89003e-10	9.1899e-10	8.78707e-09	-2.35188e-07	1.27696e-06	-2.2869e-07	300	610	0	-3.86902e-10	-8.65296e-11	-1.48128e-09	3.09665e-08	-1.21744e-07	2.93963e-09	300	200	0	0.808329	1.84095	79.9115	259.821	-1478.62	2269.96	-311	200	0	-0.284012	-0.153514	105.682	951.768	301.859	1148	-914	200	0
535	7	2.78477e-09	1.26419e-09	1.83366e-08	-5.52025e-07	2.53183e-06	-2.05712e-07	300	610	0	-6.15463e-10	-1.41059e-10	-1.71705e-09	3.58665e-08	-1.29749e-07	3.64547e-09	300	200	0	0.812087	1.86095	79.6877	285.01	-1490.48	2282.7	-311	200	0	-0.0568778	-0.173174	106.635	1005.5	329.689	1075.06	-914	200	0
535	8	8.59702e-09	1.60244e-09	3.11436e-08	-9.88622e-07	4.1894e-06	-1.23088e-07	300	610	0	-8.85368e-10	-2.0665e-10	-1.77106e-09	3.69515e-08	-1.16767e-07	4.11718e-09	300	200	0	0.822451	1.87325	79.4835	314.301	-1500.61	2299.76	-311	200	0	0.115062	-0.192396	107.386	993.578	355.992	1003.32	-914	200	0
535	9	1.69234e-08	1.85846e-09	4.69604e-08	-1.54298e-06	6.20363e-06	4.61406e-08	300	610	0	-1.17121e-09	-2.77878e-10	-1.49774e-09	3.11762e-08	-6.99745e-08	4.08384e-09	300	200	0	0.831857	1.87764	79.3044	344.358	-1507.91	2318.82	-311	200	0	0.20399	-0.181313	107.817	921.561	372.744	938.447	-914	200	0
536	0	2.7896e-08	1.91837e-09	6.47322e-08	-2.1872e-06	8.42052e-06	3.30909e-07	300	610	0	-1.42551e-09	-3.44142e-10	-7.11791e-10	1.46665e-08	2.5921e-08	3.17901e-09	300	200	0	0.833596	1.87542	79.1483	370.653	-1513.29	2336.61	-311	200	0	0.224438	-0.112326	107.898	812.383	370.25	883.566	-914	200	0	0.544361	1.78119	185.166	37839.4	119961	2732.98	0	0	0
536	1	4.11957e-08	1.62476e-09	8.22191e-08	-2.85413e-06	1.05302e-05	7.57581e-07	300	610	0	-1.5722e-09	-3.8803e-10	8.02799e-10	-1.70899e-08	1.87335e-07	9.46048e-10	300	200	0	0.825067	1.86937	79.0282	388.897	-1519.04	2349.51	-311	200	0	0.221743	0.0241725	107.678	697.99	345.171	842.411	-914	200	0
536	2	5.57849e-08	7.77182e-10	9.55842e-08	-3.42226e-06	1.20159e-05	1.34259e-06	300	610	0	-1.50131e-09	-3.83899e-10	3.27062e-09	-6.87791e-08	4.29232e-07	-3.13387e-09	300	200	0	0.811381	1.8635	78.9769	397.339	-1527.13	2354.12	-311	200	0	0.243241	0.209621	107.235	602.588	304.262	819.915	-914	200	0
536	3	6.95919e-08	-8.58159e-10	9.9009e-08	-3.70073e-06	1.21082e-05	2.08167e-06	300	610	0	-1.06669e-09	-2.97107e-10	6.88463e-09	-1.44419e-07	7.60949e-07	-9.58013e-09	300	200	0	0.803676	1.86188	79.0307	397.439	-1537.77	2348.42	-311	200	0	0.312339	0.396839	106.687	531.979	261.264	816.895	-914	200	0
536	4	7.9175e-08	-3.52452e-09	8.44346e-08	-3.41767e-06	9.75799e-06	2.93547e-06	300	610	0	-8.9586e-11	-8.45422e-11	1.17428e-08	-2.46029e-07	1.1801e-06	-1.88054e-08	300	200	0	0.810547	1.86711	79.2051	391.478	-1549.54	2332.66	-311	200	0	0.416937	0.529317	106.202	476.123	230.086	826.088	-914	200	0
536	5	7.94246e-08	-7.43119e-09	4.15768e-08	-2.21663e-06	3.64684e-06	3.81175e-06	300	610	0	1.62845e-09	3.02698e-10	1.77574e-08	-3.71741e-07	1.66442e-06	-3.09511e-08	300	200	0	0.830435	1.87753	79.4809	380.22	-1560.25	2309.59	-311	200	0	0.51706	0.564125	105.953	423.689	216.694	836.528	-914	200	0
536	6	6.33888e-08	-1.2685e-08	-4.15863e-08	3.31947e-07	-7.73836e-06	4.54542e-06	300	610	0	4.27892e-09	9.13448e-10	2.45361e-08	-5.13301e-07	2.16163e-06	-4.56576e-08	300	200	0	0.853371	1.88665	79.8088	363.353	-1567.81	2283.99	-311	200	0	0.563456	0.479276	106.065	376.321	218.597	841.363	-914	200	0
536	7	2.23533e-08	-1.91924e-08	-1.77606e-07	4.6958e-06	-2.59357e-05	4.87891e-06	300	610	0	8.00151e-09	1.78629e-09	3.12384e-08	-6.53073e-07	2.57817e-06	-6.17685e-08	300	200	0	0.870414	1.88767	80.1321	341.129	-1571.67	2261.18	-311	200	0	0.518813	0.280092	106.578	345.505	231.464	840.627	-914	200	0
536	8	-5.3654e-08	-2.65308e-08	-3.77354e-07	1.1312e-05	-5.22078e-05	4.44723e-06	300	610	0	1.28169e-08	2.934e-09	3.64177e-08	-7.60751e-07	2.76803e-06	-7.69812e-08	300	200	0	0.880281	1.87789	80.4085	314.677	-1573.67	2244.77	-311	200	0	0.37927	0.00744773	107.423	338.092	246.817	838.367	-914	200	0
536	9	-1.74726e-07	-3.37926e-08	-6.4652e-07	2.04737e-05	-8.70762e-05	2.77422e-06	300	610	0	1.85344e-08	4.32177e-09	3.78742e-08	-7.90279e-07	2.52426e-06	-8.74771e-08	300	200	0	0.88704	1.85826	80.6127	285.21	-1576.4	2235.68	-311	200	0	0.183937	-0.278511	108.448	352.288	245.568	838.802	-914	200	0
537	0	-3.49071e-07	-3.94156e-08	-9.80609e-07	3.21629e-05	-0.000129665	-7.10893e-07	300	610	0	2.46353e-08	5.8393e-09	3.25536e-08	-6.77759e-07	1.57682e-06	-8.75926e-08	300	200	0	0.894274	1.83159	80.7331	254.515	-1580.48	2232.96	-311	200	0	-0.00250151	-0.530155	109.492	385.481	206.992	845.028	-914	200	0	1.13079	1.60849	188.831	38600.5	122790	2579.28	0	0	0
537	1	-5.79921e-07	-4.10221e-08	-1.35834e-06	4.58242e-05	-0.000176852	-6.62505e-06	300	610	0	3.01381e-08	7.26783e-09	1.65491e-08	-3.41513e-07	-3.98011e-07	-6.96298e-08	300	200	0	0.902274	1.80149	80.7716	226.65	-1584.76	2235.35	-311	200	0	-0.124142	-0.722898	110.428	438.097	126.758	859.451	-914	200	0
537	2	-8.61177e-07	-3.53096e-08	-1.73364e-06	6.00826e-05	-0.000222249	-1.55376e-05	300	610	0	3.34592e-08	8.24535e-09	-1.47188e-08	3.14131e-07	-3.75026e-06	-2.39487e-08	300	200	0	0.908412	1.77136	80.7401	207.351	-1588.58	2241.97	-311	200	0	-0.154986	-0.844762	111.151	510.455	20.7278	883.419	-914	200	0
537	3	-1.17178e-06	-1.80521e-08	-2.0269e-06	7.24229e-05	-0.00025512	-2.78171e-05	300	610	0	3.22973e-08	8.23573e-09	-6.60502e-08	1.38934e-06	-8.80308e-06	6.04696e-08	300	200	0	0.909537	1.74509	80.6504	200.939	-1592.12	2252.09	-311	200	0	-0.0944479	-0.888933	111.551	601.043	-88.331	917.365	-914	200	0
537	4	-1.46902e-06	1.5707e-08	-2.11665e-06	7.88681e-05	-0.00025939	-4.34062e-05	300	610	0	2.35791e-08	6.51119e-09	-1.41633e-07	2.97132e-06	-1.57659e-05	1.94757e-07	300	200	0	0.904991	1.72956	80.5154	208.029	-1595.86	2264.52	-311	200	0	0.0439605	-0.855772	111.535	703.464	-181.202	961.79	-914	200	0
537	5	-1.68138e-06	7.11663e-08	-1.83382e-06	7.37235e-05	-0.000213027	-6.15189e-05	300	610	0	3.52623e-09	2.16154e-09	-2.43723e-07	5.10668e-06	-2.46068e-05	3.87934e-07	300	200	0	0.897697	1.73404	80.357	225.876	-1601.13	2277.91	-311	200	0	0.235272	-0.75589	111.074	799.265	-243.02	1015.64	-914	200	0
537	6	-1.70207e-06	1.52868e-07	-9.61646e-07	4.94879e-05	-8.82148e-05	-8.02652e-05	300	610	0	-3.20825e-08	-5.85194e-09	-3.70747e-07	7.76171e-06	-3.48811e-05	6.43479e-07	300	200	0	0.892362	1.76396	80.2055	250.55	-1609.75	2291.57	-311	200	0	0.447828	-0.606516	110.286	862.413	-264.246	1073.97	-914	200	0
537	7	-1.3851e-06	2.6327e-07	7.54726e-07	-2.9266e-06	0.000147161	-9.6226e-05	300	610	0	-8.73632e-08	-1.85761e-08	-5.14795e-07	1.077e-05	-4.55177e-05	9.54507e-07	300	200	0	0.892412	1.81531	80.0836	278.248	-1622.31	2306.24	-311	200	0	0.657452	-0.420269	109.472	879.919	-242.247	1130.06	-914	200	0
537	8	-5.46592e-07	4.00698e-07	3.58347e-06	-9.34831e-05	0.000526029	-0.000104032	300	610	0	-1.65395e-07	-3.68549e-08	-6.58585e-07	1.3769e-05	-5.4579e-05	1.29754e-06	300	200	0	0.898882	1.87758	79.99	304.757	-1637.43	2323.71	-311	200	0	0.855913	-0.198975	109.03	862.579	-182.058	1179.15	-914	200	0
537	9	1.02516e-06	5.56631e-07	7.76035e-06	-0.000231601	0.0010759	-9.60367e-05	300	610	0	-2.66818e-07	-6.10045e-08	-7.72107e-07	1.61299e-05	-5.90213e-05	1.6251e-06	300	200	0	0.912384	1.94106	79.9046	325.648	-1652.45	2345.47	-311	200	0	1.04553	0.0545005	109.276	832.292	-96.1315	1218.28	-914	200	0
538	0	3.54629e-06	7.12416e-07	1.34159e-05	-0.0004238	0.00180919	-6.22155e-05	300	610	0	-3.87891e-07	-9.0357e-08	-8.09446e-07	1.68912e-05	-5.45086e-05	1.85784e-06	300	200	0	0.935151	1.99796	79.8153	338.354	-1664.02	2371.39	-311	200	0	1.23211	0.321984	110.302	805.598	3.53953	1244.28	-914	200	0	2.81551	2.59975	192.341	39319.9	126437	1713.51	0	0	0
538	1	7.19586e-06	8.35639e-07	2.04704e-05	-0.000670206	0.0027094	9.51013e-06	300	610	0	-5.18036e-07	-1.22672e-07	-7.06536e-07	1.47128e-05	-3.53566e-05	1.87737e-06	300	200	0	0.970051	2.03857	79.7369	343.56	-1668.56	2399.2	-311	200	0	1.41881	0.574777	111.94	788.38	113.175	1254.21	-914	200	0
538	2	1.20513e-05	8.76676e-07	2.84954e-05	-0.000959797	0.00371329	0.000132289	300	610	0	-6.3697e-07	-1.53439e-07	-3.81037e-07	7.87303e-06	5.28569e-06	1.52205e-06	300	200	0	1.01659	2.05184	79.7022	343.642	-1663.75	2425.08	-311	200	0	1.59595	0.787469	113.846	776.91	231.69	1246.97	-914	200	0
538	3	1.79972e-05	7.66257e-07	3.6544e-05	-0.00126445	0.00468933	0.000318403	300	610	0	-7.11745e-07	-1.75134e-07	2.6411e-07	-5.65586e-06	7.48779e-05	5.88424e-07	300	200	0	1.06841	2.03254	79.7374	339.862	-1649.8	2445.1	-311	200	0	1.7446	0.945029	115.635	760.33	353.202	1224.11	-914	200	0
538	4	2.46068e-05	4.15313e-07	4.29649e-05	-0.00153212	0.00541452	0.000576082	300	610	0	-6.94208e-07	-1.7655e-07	1.33143e-06	-2.80135e-05	0.000180391	-1.15743e-06	300	200	0	1.1165	1.98687	79.8411	331.716	-1629.09	2456.49	-311	200	0	1.85725	1.04306	116.992	725.63	470.065	1189.89	-914	200	0
538	5	3.10002e-05	-2.81197e-07	4.52232e-05	-0.00167996	0.00555305	0.000904797	300	610	0	-5.19751e-07	-1.42403e-07	2.91171e-06	-6.10907e-05	0.000326501	-3.95394e-06	300	200	0	1.15425	1.92956	79.979	318.368	-1605.08	2457.92	-311	200	0	1.94512	1.08436	117.703	666.899	578.098	1150.23	-914	200	0
538	6	3.56916e-05	-1.43431e-06	3.97732e-05	-0.00158873	0.00464247	0.0012889	300	610	0	-1.08543e-07	-5.34819e-08	5.05646e-06	-0.000105953	0.000512921	-7.99794e-06	300	200	0	1.17826	1.87566	80.1033	300.055	-1581.86	2449.58	-311	200	0	2.02686	1.07866	117.647	592.804	674.667	1109.79	-914	200	0
538	7	3.64502e-05	-3.14247e-06	2.20465e-05	-0.00110061	0.00209604	0.00168969	300	610	0	6.29169e-07	1.12267e-07	7.73825e-06	-0.00016201	0.000730796	-1.33731e-05	300	200	0	1.18631	1.83491	80.1835	278.921	-1562.99	2433.42	-311	200	0	2.11397	1.0438	116.786	519.651	753.569	1070.13	-914	200	0
538	8	3.02109e-05	-5.46179e-06	-1.33567e-05	-2.34141e-05	-0.00276757	0.00203639	300	610	0	1.78179e-06	3.77269e-07	1.0798e-05	-0.000225913	0.000958199	-1.99488e-05	300	200	0	1.17696	1.81117	80.2221	258.721	-1549.79	2412.83	-311	200	0	2.19784	0.995305	115.167	454.921	807.199	1032.06	-914	200	0
538	9	1.30944e-05	-8.36315e-06	-7.21631e-05	0.00185499	-0.0106528	0.00221712	300	610	0	3.41703e-06	7.5995e-07	1.38806e-05	-0.000290212	0.00115502	-2.72492e-05	300	200	0	1.15034	1.80317	80.2442	242.731	-1540.96	2391.67	-311	200	0	2.24853	0.931535	112.944	392.627	836.131	998.203	-914	200	0
539	0	-1.93912e-05	-1.16752e-05	-0.00015948	0.0047374	-0.0221584	0.0020717	300	610	0	5.5526e-06	1.26795e-06	1.63637e-05	-0.000341866	0.00125783	-3.4296e-05	300	200	0	1.10713	1.80562	80.2754	231.717	-1534.95	2373.07	-311	200	0	2.22973	0.837409	110.403	323.481	853.748	971.78	-914	200	0	2.81507	2.59977	192.341	39319.6	126438	1713.77	0	0	0
539	1	-7.18717e-05	-1.50147e-05	-0.000278277	0.00876833	-0.037575	0.00138919	300	610	0	8.11552e-06	1.88857e-06	1.72892e-05	-0.000360815	0.00117582	-3.94405e-05	300	200	0	1.04742	1.81287	80.3276	224.537	-1532.22	2358.84	-311	200	0	2.11985	0.704845	107.952	244.894	877.786	954.804	-914	200	0
539	2	-0.000148246	-1.77095e-05	-0.000427193	0.013961	-0.0565969	-8.5966e-05	300	610	0	1.08903e-05	2.57639e-06	1.53139e-05	-0.000318952	0.000789353	-4.02097e-05	300	200	0	0.973921	1.82227	80.3979	220.446	-1534.68	2349.46	-311	200	0	1.92906	0.546416	106.019	163.778	915.873	948.235	-914	200	0
539	3	-0.000250341	-1.87242e-05	-0.000597614	0.0200975	-0.0779451	-0.00263384	300	610	0	1.34581e-05	3.23843e-06	8.70258e-06	-0.000180001	-4.65016e-05	-3.32094e-05	300	200	0	0.896869	1.83238	80.4685	220.124	-1543.58	2344.11	-311	200	0	1.69728	0.391863	104.891	92.2942	959.739	951.481	-914	200	0
539	4	-0.000376001	-1.66063e-05	-0.000770099	0.0266029	-0.0989124	-0.00651914	300	610	0	1.51335e-05	3.71837e-06	-4.6009e-06	9.89989e-05	-0.00149064	-1.41474e-05	300	200	0	0.832847	1.83902	80.5075	224.82	-1557.86	2340.75	-311	200	0	1.47136	0.276317	104.613	39.9663	991.471	961.037	-914	200	0
539	5	-0.000516589	-9.47911e-06	-0.000910407	0.0324012	-0.114869	-0.0119249	300	610	0	1.49093e-05	3.78206e-06	-2.67853e-05	0.000563729	-0.0036933	2.19403e-05	300	200	0	0.796506	1.83461	80.4846	235.21	-1573.83	2336.76	-311	200	0	1.28794	0.225627	105.034	10.1161	994.255	972.186	-914	200	0
539	6	-0.000653987	4.88276e-06	-0.000965655	0.0357672	-0.118803	-0.0188542	300	610	0	1.14277e-05	3.10855e-06	-5.98157e-05	0.00125513	-0.00675846	8.01572e-05	300	200	0	0.79372	1.81064	80.3955	251.237	-1587.12	2330.02	-311	200	0	1.17497	0.241778	105.915	0.64612	960.901	983.183	-914	200	0
539	7	-0.000757346	2.88495e-05	-0.000861502	0.0342047	-0.101009	-0.0269965	300	610	0	3.00249e-06	1.29254e-06	-0.000104861	0.00219739	-0.0106882	0.000164791	300	200	0	0.820558	1.76128	80.2661	272.538	-1595.41	2319.87	-311	200	0	1.1505	0.302301	107.005	3.09996	894.542	996.896	-914	200	0
539	8	-0.000780069	6.4552e-05	-0.000501706	0.0243941	-0.0491141	-0.03556	300	610	0	-1.22739e-05	-2.13404e-06	-0.000161463	0.00338058	-0.0153066	0.00027782	300	200	0	0.866034	1.68683	80.128	298.522	-1599.06	2307.74	-311	200	0	1.21298	0.381187	108.119	3.9155	802.963	1018.31	-914	200	0
539	9	-0.000657831	0.000113263	0.000228116	0.00227233	0.0513296	-0.0430805	300	610	0	-3.62985e-05	-7.65129e-06	-0.000226428	0.00473746	-0.0201654	0.000416799	300	200	0	0.916683	1.59578	79.9885	328.154	-1600.1	2296.41	-311	200	0	1.34397	0.471459	109.168	-8.05819	695.155	1049.79	-914	200	0
540	0	-0.000308813	0.000174497	0.00145018	-0.0366748	0.215385	-0.0472273	300	610	0	-7.0557e-05	-1.56607e-05	-0.000292466	0.00611507	-0.0244345	0.000572093	300	200	0	0.961097	1.50419	79.8349	359.421	-1601.56	2288.11	-311	200	0	1.52016	0.580794	110.088	-35.1437	581.822	1087.79	-914	200	0	2.51515	2.20822	187.153	37771	121849	1860.86	0	0	0
540	1	0.000362262	0.000244816	0.00327496	-0.0968096	0.45606	-0.0446463	300	610	0	-0.000115511	-2.63438e-05	-0.000346677	0.00724306	-0.0267928	0.000723559	300	200	0	0.992398	1.4322	79.6704	388.267	-1606.16	2283.36	-311	200	0	1.71763	0.706134	110.733	-70.8703	475.727	1124.79	-914	200	0
540	2	0.00145433	0.000316354	0.00576966	-0.181326	0.780089	-0.0308992	300	610	0	-0.000169745	-3.94619e-05	-0.000369077	0.00770299	-0.0253387	0.000836959	300	200	0	1.00755	1.39677	79.5345	408.89	-1613.82	2281.64	-311	200	0	1.91047	0.821184	110.904	-104.452	389.514	1154.6	-914	200	0
540	3	0.00305216	0.000375178	0.00891219	-0.290722	1.1819	-0.000581806	300	610	0	-0.000228875	-5.40949e-05	-0.000331502	0.0069056	-0.0175551	0.000860638	300	200	0	1.00536	1.40492	79.4769	416.616	-1621.41	2282.8	-311	200	0	2.06743	0.88917	110.455	-123.993	332.352	1175.31	-914	200	0
540	4	0.00519831	0.00039969	0.0125299	-0.420707	1.63568	0.0522693	300	610	0	-0.000284256	-6.83282e-05	-0.000197407	0.00408673	-0.000377006	0.000723355	300	200	0	0.986585	1.45337	79.5188	410.093	-1625.69	2287.05	-311	200	0	2.15246	0.886946	109.385	-116.362	311.072	1187.42	-914	200	0
540	5	0.00785312	0.000359441	0.0162237	-0.559546	2.08574	0.133353	300	610	0	-0.000321635	-7.89151e-05	7.6756e-05	-0.00166351	0.0295786	0.000334582	300	200	0	0.95469	1.53205	79.6447	390.717	-1625.49	2293.93	-311	200	0	2.14056	0.82109	107.846	-71.8207	333.708	1190.2	-914	200	0
540	6	0.0108421	0.0002149	0.0192841	-0.684996	2.43602	0.246728	300	610	0	-0.000319952	-8.09643e-05	0.000537686	-0.0113198	0.0755462	-0.000410981	300	200	0	0.914544	1.62608	79.8215	361.877	-1620.82	2302.01	-311	200	0	2.03112	0.723387	106.09	7.1106	406.561	1180.81	-914	200	0
540	7	0.0137925	-8.10582e-05	0.0206082	-0.761144	2.54009	0.392755	300	610	0	-0.000250677	-6.77393e-05	0.00122787	-0.0257675	0.139831	-0.0016225	300	200	0	0.871343	1.71851	80.0156	328.901	-1611.47	2309.45	-311	200	0	1.83384	0.632654	104.37	105.023	527.007	1157.44	-914	200	0
540	8	0.016064	-0.000579004	0.0186376	-0.735751	2.19439	0.565292	300	610	0	-7.82062e-05	-3.06905e-05	0.00217368	-0.0455527	0.222644	-0.00339322	300	200	0	0.831557	1.79506	80.1951	297.453	-1597.7	2314.74	-311	200	0	1.5535	0.576523	102.894	202.824	679.603	1122.97	-914	200	0
540	9	0.0166836	-0.001325	0.0113455	-0.539016	1.13806	0.748161	300	610	0	0.000237985	4.01117e-05	0.00336796	-0.0705186	0.32051	-0.00576935	300	200	0	0.802435	1.84626	80.3322	271.053	-1581.7	2317.25	-311	200	0	1.2022	0.557877	101.823	288.424	838.551	1086	-914	200	0
541	0	0.0143016	-0.00234774	-0.00369021	-0.0850662	-0.935175	0.911078	300	610	0	0.000738579	0.000154939	0.00474674	-0.0993182	0.424263	-0.00870574	300	200	0	0.789226	1.86733	80.4114	250.278	-1566.85	2317.74	-311	200	0	0.811642	0.552979	101.255	361.546	975.945	1057.93	-914	200	0	0.95568	1.97077	187.72	38685.7	122795	2362.44	0	0	0
541	1	0.0071931	-0.00363973	-0.0290763	0.722119	-4.34718	1.00551	300	610	0	0.0014561	0.000322526	0.00616051	-0.128813	0.516742	-0.0120077	300	200	0	0.793863	1.85931	80.43	234.089	-1555.66	2318.16	-311	200	0	0.422415	0.529941	101.187	430.047	1069.24	1047.16	-914	200	0
541	2	-0.0066622	-0.00513211	-0.0672002	1.97629	-9.38016	0.961244	300	610	0	0.00240211	0.000547126	0.00734198	-0.153402	0.570433	-0.0152607	300	200	0	0.815029	1.8291	80.3933	221.988	-1548.48	2320.53	-311	200	0	0.0692173	0.475265	101.511	504.498	1104.47	1054.04	-914	200	0
541	3	-0.0293789	-0.00666354	-0.119573	3.74784	-16.1888	0.684925	300	610	0	0.00354938	0.000824312	0.00787441	-0.164359	0.545529	-0.017754	300	200	0	0.846954	1.78509	80.3156	214.834	-1543.43	2325.56	-311	200	0	-0.222584	0.400437	102.118	596.236	1079.56	1070.58	-914	200	0
541	4	-0.0627974	-0.00794533	-0.185869	6.05188	-24.6739	0.0622996	300	610	0	0.00480879	0.00113548	0.00716756	-0.149333	0.389089	-0.018409	300	200	0	0.880138	1.73395	80.2233	213.425	-1537.65	2332.37	-311	200	0	-0.432994	0.325733	102.978	714.58	1007.25	1085.37	-914	200	0
541	5	-0.107899	-0.00852713	-0.262634	8.80429	-34.3153	-1.03354	300	610	0	0.00600206	0.00144123	0.00445185	-0.0922328	0.0363144	-0.0157309	300	200	0	0.907311	1.68189	80.1499	217.124	-1529.87	2339.14	-311	200	0	-0.543143	0.268524	104.096	862.422	912.487	1089.32	-914	200	0
541	6	-0.16397	-0.00777082	-0.341687	11.7658	-43.9686	-2.72518	300	610	0	0.00683287	0.00167416	-0.00119468	0.0262067	-0.58479	-0.0078108	300	200	0	0.928092	1.63446	80.1204	224.095	-1521.84	2343.84	-311	200	0	-0.538057	0.243031	105.431	1032.28	823.881	1078.97	-914	200	0
541	7	-0.22749	-0.00484399	-0.408329	14.4768	-51.6408	-5.10231	300	610	0	0.00686099	0.00173212	-0.0107678	0.226772	-1.5438	0.00758408	300	200	0	0.945791	1.59472	80.137	232.513	-1516.53	2344.8	-311	200	0	-0.417298	0.253529	106.931	1202.74	764.724	1056.26	-914	200	0
541	8	-0.290795	0.00125107	-0.439564	16.1901	-54.2763	-8.17876	300	610	0	0.00548715	0.00147374	-0.0251853	0.528585	-2.89165	0.0327874	300	200	0	0.961249	1.56449	80.1794	241.986	-1514.92	2341.63	-311	200	0	-0.203529	0.287527	108.566	1340.78	745.993	1024.81	-914	200	0
541	9	-0.340601	0.0115926	-0.40274	15.8127	-47.6052	-11.8336	300	610	0	0.00195983	0.000718749	-0.0450388	0.943912	-4.6363	0.069824	300	200	0	0.970895	1.54619	80.2167	253.348	-1515.42	2335.7	-311	200	0	0.0591964	0.324229	110.261	1415.4	760.762	985.989	-914	200	0
542	0	-0.356597	0.0271756	-0.255178	11.8773	-26.1307	-15.7364	300	610	0	-0.00458157	-0.000743434	-0.0702299	1.47055	-6.70934	0.119762	300	200	0	0.969603	1.54066	80.2213	266.346	-1515.72	2329.32	-311	200	0	0.316925	0.347842	111.826	1415.66	788.272	940.466	-914	200	0	2.76444	2.05431	191.82	41053.8	122014	1277.54	0	0	0
542	1	-0.310473	0.0486434	0.0543881	2.5695	16.6381	-19.2614	300	610	0	-0.0150088	-0.00313241	-0.0994811	2.08157	-8.92363	0.181783	300	200	0	0.955412	1.54521	80.183	278.278	-1514.45	2324.49	-311	200	0	0.524243	0.351254	113.035	1356.33	807.61	893.64	-914	200	0
542	2	-0.165869	0.0758949	0.581531	-14.1521	87.5748	-21.3981	300	610	0	-0.0300324	-0.00663796	-0.129728	2.71266	-10.9245	0.25196	300	200	0	0.931822	1.55517	80.1134	285.546	-1511.47	2322.21	-311	200	0	0.661404	0.327314	113.751	1264.6	802.396	855.78	-914	200	0
542	3	0.120033	0.107555	1.37779	-40.3009	192.793	-20.6772	300	610	0	-0.0499349	-0.0113586	-0.155435	3.24779	-12.1391	0.321769	300	200	0	0.905231	1.56602	80.0437	286.097	-1507.52	2322.42	-311	200	0	0.736165	0.263473	113.966	1162	756.842	834.744	-914	200	0
542	4	0.592405	0.140317	2.477	-77.424	335.819	-15.1356	300	610	0	-0.0741961	-0.0172137	-0.167914	3.50506	-11.7344	0.376462	300	200	0	0.880989	1.57389	80.0096	280.43	-1503.89	2324.23	-311	200	0	0.772366	0.154461	113.774	1055.36	660.776	831.693	-914	200	0
542	5	1.29115	0.168203	3.87518	-125.936	514.943	-2.35872	300	610	0	-0.101007	-0.0238278	-0.1548	3.22568	-8.59731	0.393524	300	200	0	0.862854	1.57637	80.0363	271.219	-1501.8	2326.68	-311	200	0	0.799249	0.0113897	113.336	937.268	516.388	845.053	-914	200	0
542	6	2.23871	0.181824	5.50344	-184.198	719.708	20.353	300	610	0	-0.126694	-0.0303906	-0.0998897	2.07087	-1.35821	0.341596	300	200	0	0.854555	1.57514	80.133	262.08	-1501.37	2329.38	-311	200	0	0.84138	-0.153658	112.769	794.041	335.224	874.019	-914	200	0
542	7	3.42256	0.167812	7.1942	-247.334	926.608	55.6344	300	610	0	-0.145098	-0.0355031	0.0163277	-0.367082	11.5142	0.180443	300	200	0	0.859177	1.57666	80.2891	255.738	-1501.71	2332.17	-311	200	0	0.906179	-0.34452	112.079	616.907	137.705	917.615	-914	200	0
542	8	4.77188	0.108642	8.64307	-305.858	1094.32	105.462	300	610	0	-0.14702	-0.037033	0.215076	-4.53125	31.5154	-0.137264	300	200	0	0.877446	1.58682	80.4764	252.658	-1502.77	2334.48	-311	200	0	0.979845	-0.568108	111.186	409.513	-43.8522	974.307	-914	200	0
542	9	6.12921	-0.0167994	9.37079	-344.222	1159.09	170.257	300	610	0	-0.119876	-0.0320145	0.516155	-10.8343	59.7677	-0.66138	300	200	0	0.907563	1.60448	80.6642	250.992	-1506.18	2335.38	-311	200	0	1.03588	-0.80548	109.986	189.441	-173.635	1041.74	-914	200	0
543	0	7.21898	-0.231493	8.69332	-339.568	1031.39	247.648	300	610	0	-0.0478066	-0.0166474	0.932783	-19.5503	96.5125	-1.43582	300	200	0	0.944665	1.62287	80.834	247.724	-1513.76	2334.11	-311	200	0	1.04485	-1.00601	108.43	-15.2062	-227.45	1114.85	-914	200	0	-21.0481	-0.624033	120.572	-1799.62	134252	16136.5	0	0	0
543	1	7.61742	-0.556902	5.71231	-261.059	595.41	330.898	300	610	0	0.0874556	0.0135325	1.46399	-30.6559	140.409	-2.48504	300	200	0	0.980373	1.63714	80.9745	240.65	-1526.67	2330.62	-311	200	0	0.981215	-1.11137	106.632	-172.346	-201.937	1186.15	-914	200	0
543	2	6.73084	-1.0074	-0.657029	-70.3756	-286.348	407.077	300	610	0	0.304579	0.0632174	2.08432	-43.6145	187.64	-3.79461	300	200	0	1.00569	1.64765	81.0724	229.976	-1545.9	2325.54	-311	200	0	0.830332	-1.08383	104.875	-253.567	-114.874	1248.48	-914	200	0
543	3	3.79309	-1.58203	-11.5988	275.87	-1760.59	455.159	148.209	586.216	0	0.619058	0.136524	2.73103	-57.1091	230.879	-5.28546	300	200	0	1.01461	1.6564	81.1269	217.92	-1571.13	2319.57	-311	200	0	0.593215	-0.918158	103.486	-241.128	4.53123	1295.64	-914	200	0
543	4	-2.10304	-2.25342	-28.2245	820.88	-3959.63	444.404	159.709	580.916	0	1.03765	0.235715	3.28952	-68.7375	258.207	-6.78243	300	200	0	1.00421	1.66286	81.1712	206.732	-1599.75	2313.33	-311	200	0	0.291295	-0.634638	102.717	-132.138	127.223	1322.15	-914	200	0
543	5	-11.892	-2.96816	-51.4895	1601.92	-6990.52	336.14	164.234	578.888	0	1.55053	0.359356	3.57876	-74.7087	252.195	-7.97964	300	200	0	0.973053	1.66441	81.261	197.269	-1628.68	2307.71	-311	200	0	-0.0273549	-0.262605	102.721	59.823	227.773	1325.79	-914	200	0
543	6	-26.379	-3.67711	-82.5244	2651.88	-10982.8	93.9838	166.914	577.866	0	2.12104	0.499883	3.33971	-69.6022	189.441	-8.40721	300	200	0	0.92165	1.65954	81.4428	189.173	-1656.74	2304.17	-311	200	0	-0.296726	0.174787	103.513	303.411	286.663	1310.77	-914	200	0
543	7	-46.2274	-4.34672	-123.014	4007.61	-16145	-303.423	168.755	577.422	0	2.67349	0.640641	2.2314	-46.2876	41.0114	-7.40751	300	200	0	0.853484	1.64847	81.7372	181.992	-1684.17	2304.46	-311	200	0	-0.461665	0.660591	104.895	553.063	297.601	1287.35	-914	200	0
543	8	-72.0082	-4.89361	-174.774	5707.04	-22707.6	-865.55	170.075	577.346	0	3.07996	0.752612	-0.158976	3.86155	-225.653	-4.13269	300	200	0	0.776708	1.63214	82.1355	175.913	-1710.17	2309.84	-311	200	0	-0.49891	1.16658	106.507	762.651	272.805	1267.51	-914	200	0
543	9	-104.051	-5.11672	-238.605	7764.82	-30768.6	-1606.55	171.048	577.457	0	3.14825	0.791294	-4.28354	90.284	-642.664	2.4201	149.969	178.923	0	0.706433	1.61544	82.5945	171.694	-1731.58	2320.3	-311	200	0	-0.413379	1.64221	107.988	901.123	240.742	1259.18	-914	200	0
544	0	-142.158	-4.71811	-313.27	10140.5	-40172.6	-2544.04	171.764	577.63	0	2.61418	0.694485	-10.569	221.875	-1234.7	13.3154	183.178	179.007	0	0.661034	1.60812	83.0437	170.264	-1743.62	2334.32	-311	200	0	-0.228612	2.02675	109.133	958.161	235.799	1261.64	-914	200	0	-320.069	12.2582	-498.869	-318501	261005	184053	492.279	639.463	0
544	1	-185.328	-3.36758	-395.074	12716.2	-50479.4	-3681.45	172.228	577.813	0	1.14871	0.381714	-19.3729	405.553	-2013.09	27.9973	196.087	179.066	0	0.653866	1.61666	83.4062	172.615	-1741.67	2349.77	-311	200	0	0.0189961	2.27003	109.912	939.874	281.839	1265.63	-914	200	0
544	2	-231.493	-0.734739	-478.036	15293.8	-60990.6	-5003.06	172.414	578.007	0	-1.58528	-0.227389	-31.1041	646.146	-2980.59	40.6769	204.174	179.226	0	0.690074	1.64062	83.6092	179.51	-1723.59	2364.32	-311	200	0	0.296499	2.34878	110.381	861.625	378.868	1258.85	-914	200	0
544	3	-277.387	3.46414	-554.785	17624.4	-70840.2	-6468.67	172.31	578.232	0	-5.82012	-1.18419	-46.4765	947.122	-4145.44	40.6423	210.806	179.621	0	0.76557	1.67814	83.5845	190.365	-1691.29	2375.48	-311	200	0	0.591111	2.27565	110.622	742.534	504.399	1233.17	-914	200	0
544	4	-318.815	9.33775	-618.419	19480.7	-79188.2	-7995.39	171.951	578.499	0	-11.6448	-2.55631	-66.5631	1309.83	-5530.76	18.2354	216.91	180.322	0	0.864034	1.7226	83.2896	203.219	-1650.4	2381.35	-311	200	0	0.898705	2.08971	110.744	604.194	629.587	1188.76	-914	200	0
544	5	-351.467	16.7007	-664.735	20740.8	-85461.9	-9455.97	171.435	578.798	0	-19.1504	-4.51442	-92.5034	1730.64	-7170.69	-31.927	222.482	181.291	0	0.959411	1.75503	82.7504	216.478	-1608.31	2381.05	-311	200	0	1.19418	1.83308	110.874	471.96	733.584	1132.81	-914	200	0
544	6	-371.99	25.0499	-693.412	21428.2	-89506.1	-10705.1	170.919	579.097	0	-28.6096	-7.28915	-125.116	2198.56	-9097.6	-114.999	227.287	182.428	0	1.02648	1.75501	82.071	229.352	-1572.33	2374.2	-311	200	0	1.42283	1.54183	111.112	370.615	803.31	1074.95	-914	200	0
544	7	-378.71	33.6161	-707.482	21680.6	-91556.7	-11609.1	170.588	579.355	0	-40.4933	-11.0411	-164.642	2696.59	-11328.7	-240.881	231.192	183.621	0	1.05125	1.71795	81.3886	240.812	-1548.11	2360.93	-311	200	0	1.52543	1.25576	111.456	313.499	830.79	1023.57	-914	200	0
544	8	-371.605	41.5082	-711.667	21678.5	-92073.4	-12062	170.623	579.538	0	-55.3074	-15.8183	-210.548	3206.06	-13852.3	-420.43	234.208	184.773	0	1.03544	1.65387	80.8222	249.53	-1537.39	2342.27	-311	200	0	1.47481	1.01461	111.802	297.398	819.025	983.606	-914	200	0
544	9	-351.819	47.9343	-710.594	21577.6	-91540.9	-12000.3	171.177	579.634	0	-73.3144	-21.5715	-261.312	3711.01	-16611.3	-655.037	236.431	185.799	0	0.995961	1.57701	80.4522	254.694	-1537.05	2319.79	-311	200	0	1.29847	0.833339	112.016	309.983	783.76	955.084	-914	200	0
545	0	-321.279	52.4005	-707.63	21473.4	-90340.2	-11424.9	172.334	579.654	0	-94.2239	-28.1413	-314.291	4200.24	-19489.5	-931.581	237.989	186.636	0	0.958806	1.50139	80.3098	256.508	-1541.2	2294.73	-311	200	0	1.07353	0.694162	112	341.331	745.65	934.203	-914	200	0	-286.827	-8.53789	-958.373	-454756	375931	104120	377.789	473.952	0
545	1	-282.513	54.7958	-704.66	21401	-88728.4	-10405.2	174.083	579.629	0	-116.972	-35.2836	-365.809	4668.02	-22310.8	-1223.24	239.01	187.239	0	0.946675	1.43613	80.3608	256.404	-1544.51	2268.2	-311	200	0	0.897029	0.572316	111.752	387.665	723.047	917.338	-914	200	0
545	2	-238.446	55.346	-702.526	21359.2	-86888.1	-9058.44	176.321	579.596	0	-139.708	-42.7724	-411.66	5113.72	-24858.1	-1490.96	239.615	187.578	0	0.966737	1.38242	80.5154	256.964	-1544.41	2242.21	-311	200	0	0.846765	0.461263	111.378	446.448	728.382	904.097	-914	200	0
545	3	-192.045	54.4953	-701.611	21337.5	-84980.1	-7522.39	178.879	579.588	0	-160.046	-50.476	-448.063	5540.78	-26911.2	-1689.23	239.939	187.634	0	1.0068	1.33947	80.6695	260.592	-1541.21	2219.42	-311	200	0	0.94736	0.368917	111.035	511.672	767.148	897.682	-914	200	0
545	4	-145.964	52.7748	-702.157	21330.2	-83158.9	-5931.17	181.567	579.622	0	-175.556	-58.3303	-472.762	5954.09	-28297.4	-1778.32	240.144	187.406	0	1.042	1.30942	80.7445	267.488	-1536.49	2202.3	-311	200	0	1.15688	0.305706	110.811	573.827	838.772	903.214	-914	200	0
545	5	-102.286	50.6958	-704.323	21337.8	-81558.2	-4397.77	184.203	579.705	0	-184.332	-66.2612	-485.645	6356	-28931.2	-1737.11	240.427	186.912	0	1.04797	1.29581	80.7082	275.791	-1531.88	2192.47	-311	200	0	1.38558	0.285855	110.68	621.808	936.03	923.973	-914	200	0
545	6	-62.4314	48.6915	-708.121	21361.8	-80273.9	-3006.81	186.638	579.833	0	-185.4	-74.1175	-488.571	6742.59	-28828	-1569.15	240.995	186.199	0	1.01209	1.30311	80.5786	283.953	-1529.12	2190.04	-311	200	0	1.53822	0.322491	110.57	644.411	1043.37	957.814	-914	200	0
545	7	-27.217	47.0978	-713.404	21400.8	-79358.7	-1815.49	188.761	580.002	0	-178.844	-81.6308	-484.58	7101.15	-28087.1	-1300.21	242.038	185.346	0	0.937411	1.33416	80.4067	292.004	-1530.03	2193.99	-311	200	0	1.55754	0.410996	110.483	633.615	1137.69	997.02	-914	200	0
545	8	2.99048	46.1535	-719.932	21447.9	-78827.6	-856.837	190.507	580.208	0	-165.642	-88.4201	-476.952	7409.42	-26857.1	-970.901	243.69	184.465	0	0.840017	1.38389	80.2394	300.393	-1535.5	2202.88	-311	200	0	1.44701	0.526285	110.449	590.218	1194.98	1031.61	-914	200	0
545	9	28.1048	46.0134	-727.54	21493.5	-78669.5	-144.745	191.869	580.457	0	-147.346	-94.0457	-468.481	7639.09	-25300	-627.242	245.996	183.694	0	0.741362	1.44166	80.0953	308.579	-1544.91	2214.84	-311	200	0	1.25933	0.633966	110.4	525.142	1201.08	1054.32	-914	200	0
546	0	48.2147	46.7674	-736.34	21530.8	-78859.3	320.41	192.904	580.76	0	-125.728	-98.0929	-461.109	7762.88	-23564.4	-311.27	248.896	183.165	0	0.659499	1.49881	79.9699	315.316	-1556.38	2227.19	-311	200	0	1.06346	0.700324	110.169	453.663	1155.82	1064.51	-914	200	0	40.9799	-23.9132	-1116.5	-542323	412259	-44784	370.934	484.626	0
546	1	63.5388	48.4522	-746.856	21563.2	-79362.9	548.273	193.737	581.128	0	-102.503	-100.256	-455.863	7761.23	-21771.7	-54.5084	252.241	182.975	0	0.605302	1.54717	79.8499	320.011	-1566.86	2237.11	-311	200	0	0.916968	0.701178	109.643	386.668	1065.91	1067.41	-914	200	0
546	2	74.4069	51.0483	-760.018	21609	-80130.9	557.181	194.567	581.568	0	-79.145	-100.396	-452.964	7626.53	-20010.4	124.581	255.823	183.163	0	0.582919	1.57548	79.7206	323.359	-1572.81	2242.84	-311	200	0	0.85149	0.626689	108.85	324.913	937.62	1068.93	-914	200	0
546	3	81.2471	54.479	-777.078	21704.3	-81085.6	373.631	195.653	582.069	0	-56.8054	-98.5698	-452.045	7364.4	-18338.5	220.12	259.432	183.709	0	0.588711	1.57493	79.5753	326.72	-1571.86	2244.09	-311	200	0	0.869845	0.486585	107.906	264.141	780.915	1071.49	-914	200	0
546	4	84.5706	58.6221	-799.57	21906.4	-82110.6	32.3057	197.307	582.602	0	-36.2838	-95.0237	-452.415	6992.62	-16790	236.583	262.888	184.544	0	0.610729	1.54518	79.4202	331.027	-1563.37	2241.74	-311	200	0	0.954066	0.319339	106.934	204.879	618.747	1074.58	-914	200	0
546	5	84.9657	63.3299	-829.354	22296.9	-83048	-424.101	199.864	583.115	0	-18.0457	-90.1587	-453.297	6539.36	-15384.6	185.866	266.061	185.574	0	0.633716	1.49308	79.2702	336.343	-1548.36	2237.29	-311	200	0	1.0736	0.182852	106.031	152.138	485.512	1077.54	-914	200	0
546	6	83.1216	68.4407	-868.612	22984.4	-83704.3	-946.252	203.634	583.539	0	-2.26583	-84.4722	-454.003	6041.19	-14136.9	84.557	268.862	186.694	0	0.646791	1.43084	79.1465	342.074	-1530	2232.12	-311	200	0	1.18698	0.119554	105.278	110.181	413.204	1080.37	-914	200	0
546	7	79.869	73.7434	-919.747	24099.5	-83860.5	-1483.28	208.822	583.798	0	11.1021	-78.485	-454.016	5540.5	-13061	-48.8138	271.232	187.797	0	0.647817	1.37435	79.0837	347.181	-1513.36	2227.15	-311	200	0	1.24871	0.131549	104.717	82.4386	418.027	1082.8	-914	200	0
546	8	76.2044	78.9261	-985.193	25777.8	-83282.6	-1991.44	215.466	583.835	0	22.2407	-72.6735	-453.008	5082.51	-12169.4	-196.499	273.137	188.781	0	0.640374	1.33538	79.1279	350.609	-1503.45	2222.91	-311	200	0	1.22841	0.195318	104.344	73.3696	496.744	1084.19	-914	200	0
546	9	73.331	83.6533	-1067.17	28131.8	-81736.8	-2433.63	223.408	583.639	0	31.388	-67.4266	-450.816	4709.73	-11471.1	-342.873	274.555	189.553	0	0.625472	1.31471	79.3147	352.019	-1503.44	2219.78	-311	200	0	1.12655	0.292862	104.137	89.1084	633.702	1085.26	-914	200	0
547	0	72.7412	87.7176	-1167.26	31227	-79012.5	-2766.86	232.31	583.248	0	38.7762	-63.0294	-447.452	4452.58	-10966.5	-475.045	275.491	190.049	0	0.599185	1.30684	79.6397	351.591	-1513.38	2218.09	-311	200	0	0.972228	0.420434	104.114	134.544	810.945	1090.06	-914	200	0	218.532	33.3295	-1960.3	-1.03218e+06	695924	-100900	360.319	527.313	0
547	1	76.1834	91.0207	-1285.74	35067	-74953.2	-2937.76	241.704	582.726	0	44.5975	-59.6583	-443.14	4320.58	-10639.9	-582.975	275.99	190.25	0	0.560361	1.30795	80.0546	348.586	-1529.82	2218.1	-311	200	0	0.805866	0.574941	104.309	207.229	1009.91	1105.47	-914	200	0
547	2	85.4212	93.4526	-1420.34	39569.6	-69502.4	-2891.83	251.066	582.141	0	48.9961	-57.378	-438.383	4299.63	-10451.4	-657.969	276.159	190.192	0	0.518407	1.31781	80.4896	340.927	-1547.16	2219.82	-311	200	0	0.657964	0.741147	104.714	296.951	1206.86	1137.23	-914	200	0
547	3	101.913	94.8753	-1565.11	44530.7	-62763	-2583.7	259.899	581.548	0	52.0823	-56.1546	-434.03	4355.5	-10331	-690.992	276.197	189.965	0	0.49563	1.34098	80.8698	326.931	-1559.95	2222.88	-311	200	0	0.541843	0.892417	105.313	392.482	1374.92	1185.41	-914	200	0
547	4	126.464	95.1633	-1709.89	49603.7	-55041.2	-1988.58	267.81	580.99	0	53.9675	-55.8699	-431.293	4436.84	-10174	-672.265	276.411	189.713	0	0.52297	1.38679	81.1184	306.94	-1565.03	2226.83	-311	200	0	0.463576	1.00229	106.136	485.501	1492.68	1242.3	-914	200	0
547	5	158.849	94.2067	-1841.31	54324.2	-46846.8	-1116.24	274.558	580.497	0	54.8075	-56.3289	-431.756	4472.08	-9832.9	-591.211	277.226	189.642	0	0.625134	1.46144	81.1656	283.306	-1562.19	2231.79	-311	200	0	0.423101	1.05741	107.174	568.379	1551.39	1293.63	-914	200	0
547	6	197.534	91.9072	-1945.13	58186.9	-38835.3	-20.4719	280.035	580.086	0	54.8372	-57.2621	-437.368	4362.37	-9108.57	-435.519	279.174	190.026	0	0.804016	1.5604	80.969	259.594	-1553.55	2238.45	-311	200	0	0.405424	1.06261	108.281	632.051	1558.02	1323.9	-914	200	0
547	7	239.658	88.2046	-2009.43	60755.5	-31696.4	1202.44	284.226	579.765	0	54.3937	-58.3256	-450.42	3976.68	-7745.73	-190.854	282.803	191.171	0	1.03478	1.67098	80.5311	239.206	-1543.23	2246.65	-311	200	0	0.389162	1.03285	109.202	668.159	1528.55	1324.62	-914	200	0
547	8	281.353	83.119	-2027.44	61770.3	-26022.3	2428.5	287.165	579.533	0	53.9422	-59.0925	-473.475	3153.29	-5438.56	157.813	288.514	193.34	0	1.27251	1.77684	79.9057	223.699	-1536.74	2254.58	-311	200	0	0.36121	0.980048	109.693	674.39	1473.11	1298.27	-914	200	0
547	9	318.316	76.8101	-1999.35	61212.4	-22207.6	3527.91	288.893	579.384	0	54.1106	-59.042	-509.201	1709.89	-1848.72	625.82	296.369	196.642	0	1.46377	1.85846	79.1941	212.663	-1539.18	2259.81	-311	200	0	0.313078	0.907792	109.641	657.155	1390.04	1255.13	-914	200	0
548	0	346.454	69.6429	-1932.04	59298.6	-20412.8	4384.84	289.435	579.308	0	55.6954	-57.5538	-560.124	-538.442	3368.7	1229.24	306.014	200.961	0	1.5633	1.89902	78.5282	205.546	-1552.88	2260.82	-311	200	0	0.23458	0.813274	109.16	625.676	1277.91	1207.84	-914	200	0	393.368	39.8601	-2350.19	-1.06995e+06	887564	-166378	385.667	456.028	0
548	1	362.473	62.1891	-1837.16	56413.9	-20586.9	4909.97	288.794	579.293	0	59.5932	-53.9536	-628.363	-3757.36	10541.3	1982.2	316.776	205.98	0	1.54888	1.89387	78.0435	203.06	-1575.72	2257.61	-311	200	0	0.12179	0.694656	108.559	585.315	1148.23	1167.06	-914	200	0
548	2	364.304	55.1223	-1728.17	53009.5	-22519.2	5045.82	286.969	579.326	0	66.7258	-47.6827	-715.329	-8067.31	19943.7	2885.03	327.88	211.278	0	1.42628	1.84976	77.8482	206.609	-1601.27	2251.39	-311	200	0	-0.0166513	0.563855	108.158	541.369	1021.4	1138.78	-914	200	0
548	3	351.325	49.0682	-1617.62	49506.6	-25900.5	4768.25	283.988	579.395	0	78.0498	-38.4961	-821.09	-13506.7	31715.1	3906.15	338.626	216.45	0	1.2264	1.77805	77.994	216.665	-1620.66	2243.92	-311	200	0	-0.165608	0.45086	108.111	502.744	914.117	1124.21	-914	200	0
548	4	324.358	44.4904	-1515.27	46232.6	-30377.2	4086.12	279.953	579.489	0	94.5353	-26.4817	-943.244	-19979.5	45726	4980.2	348.477	221.182	0	1.00024	1.69427	78.4499	231.481	-1625.59	2236.8	-311	200	0	-0.307118	0.389636	108.399	475.16	831.215	1120.95	-914	200	0
548	5	285.449	41.637	-1427.36	43396.8	-35593.2	3038.1	275.064	579.596	0	116.952	-11.9924	-1075.68	-27197.2	61434.8	6024.63	357.112	225.284	0	0.810371	1.61799	79.094	247.375	-1610.99	2231.28	-311	200	0	-0.416048	0.395088	108.887	457.814	765.628	1123.91	-914	200	0
548	6	237.468	40.5411	-1356.65	41095	-41221.7	1686.64	269.615	579.708	0	145.535	4.32916	-1208.08	-34651.5	77817.2	6950.83	364.414	228.683	0	0.716273	1.5648	79.7432	261.202	-1575.91	2228.29	-311	200	0	-0.460318	0.45192	109.361	449.036	710.317	1127.06	-914	200	0
548	7	183.568	41.0616	-1303.07	39331.2	-46988.4	109.135	263.94	579.817	0	179.68	21.5361	-1326.85	-41656.9	93439.8	7670.98	370.422	231.395	0	0.757072	1.53668	80.2113	272.474	-1523.33	2227.68	-311	200	0	-0.411745	0.528898	109.6	447.092	671.729	1126.52	-914	200	0
548	8	126.68	42.9374	-1264.59	38047.4	-52688.3	-1612.68	258.336	579.913	0	217.727	38.4804	-1417.5	-47469.8	106699	8114.64	375.273	233.488	0	0.936012	1.52343	80.3587	282.197	-1460.15	2227.88	-311	200	0	-0.257042	0.603724	109.45	446.558	663.965	1122.14	-914	200	0
548	9	69.1779	45.8449	-1238.11	37151.8	-58193.2	-3402.4	252.998	579.993	0	256.934	54.0057	-1468.08	-51457.2	116175	8249.92	379.134	235.051	0	1.21308	1.51698	80.1233	290.303	-1396.49	2227.02	-311	200	0	0.000531874	0.675492	108.845	442.15	691.308	1115.9	-914	200	0
549	0	12.7612	49.4453	-1220.14	36541	-63443.5	-5195.75	248.003	580.052	0	293.82	67.1546	-1472.45	-53256.7	120981	8097.38	382.163	236.169	0	1.51349	1.52074	79.5412	294.808	-1343.13	2224.15	-311	200	0	0.338062	0.760449	107.813	435.064	742.405	1110.14	-914	200	0	133.071	139.225	-2073.7	-886829	805369	88094.4	391.415	430.82	0
549	1	-41.4774	53.4061	-1207.34	36116.1	-68427.9	-6942.89	243.324	580.086	0	324.84	77.2836	-1431.98	-52860.3	120965	7724.6	384.474	236.914	0	1.74909	1.54274	78.7471	292.851	-1309.2	2219.62	-311	200	0	0.703665	0.876316	106.486	430.263	795.234	1106.97	-914	200	0
549	2	-92.8675	57.4111	-1196.81	35791.6	-73156.7	-8605.96	238.874	580.094	0	347.145	84.0459	-1354.99	-50584.9	116689	7221.4	386.118	237.332	0	1.84729	1.58632	77.9367	282.729	-1300.28	2214.37	-311	200	0	1.02237	1.02548	105.12	430.3	824.433	1107.12	-914	200	0
549	3	-140.957	61.1837	-1186.3	35499.8	-77639.9	-10153.9	234.553	580.075	0	359.037	87.3188	-1254.15	-46952.6	109200	6674.73	387.071	237.438	0	1.7788	1.64833	77.3068	265.897	-1316.08	2209.46	-311	200	0	1.22415	1.18959	104.044	437.686	813.13	1108.7	-914	200	0
549	4	-185.345	64.5167	-1174.27	35191.7	-81874.5	-11558.4	230.276	580.031	0	360.029	87.1352	-1143.22	-42545	99729	6153.6	387.235	237.215	0	1.56492	1.71742	77.0026	247.123	-1350.25	2206.09	-311	200	0	1.26912	1.33765	103.565	460.883	764.904	1108.91	-914	200	0
549	5	-225.586	67.2893	-1159.82	34834	-85838.8	-12793.2	225.99	579.966	0	350.65	83.6312	-1034.43	-37885.7	89425.6	5702.66	386.449	236.625	0	1.26092	1.77389	77.0865	232.403	-1393.21	2205.88	-311	200	0	1.15642	1.44068	103.861	511.668	703.776	1107.39	-914	200	0
549	6	-261.17	69.4584	-1142.61	34405.8	-89491	-13836.3	221.678	579.888	0	332.191	77.0136	-936.933	-33374.9	79203.6	5342.86	384.535	235.621	0	0.934032	1.79873	77.5342	226.71	-1434.78	2210.02	-311	200	0	0.926899	1.48254	104.893	597.411	658.859	1108.47	-914	200	0
549	7	-291.56	71.0392	-1122.66	33896.8	-92775.4	-14672.1	217.361	579.807	0	306.474	67.5616	-856.396	-29273	69686.9	5077.11	381.372	234.182	0	0.647424	1.78224	78.2515	232.982	-1465.9	2218.09	-311	200	0	0.65446	1.46094	106.415	716.815	646.529	1119.59	-914	200	0
549	8	-316.259	72.0897	-1100.31	33307.1	-95633.8	-15292.1	213.085	579.729	0	275.621	55.6455	-795.293	-25713.3	61226.4	4898.33	376.986	232.332	0	0.449741	1.72325	79.1009	251.874	-1481.13	2228.4	-311	200	0	0.413476	1.38082	108.122	858.043	665.203	1146.3	-914	200	0
549	9	-334.891	72.6961	-1076.16	32646.5	-98017.9	-15696.4	208.918	579.664	0	241.769	41.728	-753.552	-22729.4	53949.6	4796.2	371.594	230.163	0	0.366993	1.6284	79.9338	282.092	-1480.87	2238.73	-311	200	0	0.245697	1.2463	109.805	999.139	701.727	1188.03	-914	200	0
550	0	-347.294	72.9567	-1050.92	31932.1	-99898.2	-15894.9	204.942	579.615	0	206.769	26.3342	-729.247	-20283.6	47818.1	4759.46	365.572	227.814	0	0.398103	1.51545	80.6256	321.159	-1471.29	2246.52	-311	200	0	0.157089	1.06334	111.349	1113.75	742.152	1236.33	-914	200	0	-255.204	29.3993	-1497.71	-671933	570830	183631	372.904	449.502	0
550	1	-353.582	72.9631	-1025.41	31185.7	-101267	-15907.7	201.243	579.587	0	171.983	10.0097	-719.208	-18294.5	42680.9	4775.38	359.344	225.437	0	0.518634	1.40855	81.1022	365.954	-1461.8	2249.45	-311	200	0	0.136762	0.850803	112.688	1179.32	781.434	1276.44	-914	200	0
550	2	-354.158	72.781	-1000.38	30429.8	-102136	-15763	197.902	579.582	0	138.233	-6.71855	-719.555	-16660.1	38327.4	4828.83	353.265	223.153	0	0.689427	1.3275	81.3462	412.956	-1461.48	2246.67	-311	200	0	0.17458	0.636004	113.795	1180.92	822.048	1294.01	-914	200	0
550	3	-349.658	72.443	-976.426	29685.9	-102539	-15493.3	194.985	579.597	0	105.871	-23.3734	-726.204	-15276	34533.7	4903.12	347.554	221.035	0	0.864844	1.28438	81.3822	458.001	-1475.5	2239.51	-311	200	0	0.267744	0.434303	114.671	1110.26	863.956	1282.86	-914	200	0
550	4	-340.845	71.9546	-954.018	28973.1	-102525	-15129.9	192.533	579.63	0	74.9334	-39.5492	-735.312	-14046.6	31096.6	4981.74	342.29	219.103	0	1.00291	1.28369	81.2496	495.849	-1502.83	2230.58	-311	200	0	0.414895	0.239253	115.27	968.38	902.83	1247.49	-914	200	0
550	5	-328.544	71.2978	-933.471	28308	-102154	-14699	190.566	579.675	0	45.3314	-54.9241	-743.626	-12891.2	27851.2	5049.12	337.453	217.336	0	1.07646	1.31992	80.983	521.124	-1536.42	2222.11	-311	200	0	0.603976	0.0312227	115.474	772.959	936.337	1200.71	-914	200	0
550	6	-313.594	70.4327	-914.96	27704.4	-101490	-14219.9	189.078	579.721	0	17.0135	-69.2649	-748.719	-11746.9	24676	5091.45	332.958	215.689	0	1.07996	1.3798	80.6106	530.361	-1565.99	2214.71	-311	200	0	0.807142	-0.203918	115.16	557.585	965.03	1157.78	-914	200	0
550	7	-296.822	69.3065	-898.527	27173	-100600	-13706.4	188.039	579.758	0	-9.94241	-82.4271	-749.133	-10570.2	21485.4	5098.58	328.68	214.11	0	1.02994	1.44889	80.1589	522.867	-1582.42	2207.24	-311	200	0	0.989027	-0.453279	114.283	358.959	989.074	1128.94	-914	200	0
550	8	-279.017	67.8713	-884.105	26721.1	-99551.8	-13169.6	187.398	579.776	0	-35.3405	-94.3515	-744.373	-9334.85	18221.2	5065.16	324.479	212.541	0	0.957078	1.51368	79.6586	500.229	-1580.95	2198.1	-311	200	0	1.12248	-0.670211	112.9	205.691	1009.82	1116.17	-914	200	0
550	9	-260.906	66.103	-871.573	26352.8	-98413	-12619.7	187.086	579.764	0	-58.954	-105.05	-734.726	-8030.53	14848.3	4990.29	320.209	210.93	0	0.892559	1.56184	79.1493	465.624	-1562.06	2186.56	-311	200	0	1.20234	-0.794653	111.164	115.175	1033.01	1115.87	-914	200	0
551	0	-243.122	64.0107	-860.803	26069.2	-97244.3	-12067.5	187.031	579.715	0	-80.6088	-114.573	-720.972	-6660.66	11355.9	4877.03	315.751	209.238	0	0.859144	1.58571	78.6778	423.161	-1530.7	2172.99	-311	200	0	1.24597	-0.781308	109.332	91.5722	1064.84	1122.93	-914	200	0	-325.425	-84.6013	-1274.6	-574331	481861	111653	365.716	447.341	0
551	1	-226.19	61.6349	-851.658	25868.9	-96096.5	-11524.3	187.165	579.625	0	-100.206	-122.964	-704.075	-5242.69	7762.81	4732.15	311.026	207.446	0	0.869076	1.58454	78.2911	377.743	-1494.7	2158.82	-311	200	0	1.2716	-0.614167	107.727	124.328	1103.01	1133.04	-914	200	0
551	2	-210.513	59.0367	-843.963	25747.6	-95008.5	-11001.1	187.426	579.492	0	-117.696	-130.237	-684.957	-3807.37	4121.17	4564.44	306.017	205.559	0	0.923993	1.56282	78.0296	335.386	-1462.46	2146.1	-311	200	0	1.27456	-0.310087	106.639	193.491	1130.96	1142.88	-914	200	0
551	3	-196.375	56.2853	-837.487	25697.9	-94007.3	-10507.4	187.751	579.315	0	-133.033	-136.371	-664.387	-2394.97	511.49	4382.53	300.77	203.605	0	1.01578	1.52979	77.9223	302.187	-1440.27	2136.62	-311	200	0	1.2341	0.0834806	106.201	278.99	1121.3	1149.03	-914	200	0
551	4	-183.938	53.4516	-831.959	25709	-93110.2	-10049.8	188.083	579.098	0	-146.153	-141.328	-642.985	-1048.62	-2970.68	4194.11	295.38	201.631	0	1.1272	1.49958	77.9902	281.339	-1431.32	2131.09	-311	200	0	1.14057	0.500517	106.354	367.682	1047.1	1148.31	-914	200	0
551	5	-173.257	50.6017	-827.103	25767.9	-92326.3	-9632.68	188.374	578.846	0	-156.967	-145.075	-621.264	192.887	-6232.03	4006.1	289.969	199.69	0	1.23283	1.48688	78.2452	271.273	-1436.25	2129.17	-311	200	0	1.00687	0.874957	106.914	456.386	891.83	1140.64	-914	200	0
551	6	-164.291	47.7892	-822.665	25861.5	-91657.2	-9258.35	188.585	578.564	0	-165.401	-147.615	-599.683	1300.33	-9195.65	3824.88	284.666	197.832	0	1.30569	1.50031	78.6694	267.579	-1452.82	2130.05	-311	200	0	0.863239	1.15658	107.69	545.314	656.277	1129.68	-914	200	0
551	7	-156.928	45.0489	-818.441	25977.8	-91096.2	-8927.11	188.695	578.259	0	-171.437	-149.003	-578.656	2256.32	-11808.6	3656.95	279.593	196.101	0	1.3282	1.54045	79.1995	266.106	-1475.63	2132.88	-311	200	0	0.750661	1.32313	108.531	625.981	364.889	1119.91	-914	200	0
551	8	-150.996	42.3965	-814.298	26107.1	-90630.1	-8637.04	188.702	577.939	0	-175.145	-149.339	-558.544	3054.44	-14042.9	3509.16	274.858	194.531	0	1.2988	1.60194	79.7457	263.496	-1497.63	2136.9	-311	200	0	0.704483	1.38637	109.311	682.236	63.5208	1114.18	-914	200	0
551	9	-146.277	39.833	-810.195	26242.6	-90240.8	-8384.01	188.619	577.61	0	-176.677	-148.742	-539.647	3696.7	-15892.1	3387.81	270.551	193.15	0	1.2313	1.67509	80.222	256.45	-1512.97	2141.46	-311	200	0	0.735252	1.3855	109.912	704.277	-196.097	1113.9	-914	200	0
552	0	-142.521	37.3514	-806.166	26380	-89906.4	-8162.16	188.477	577.277	0	-176.224	-147.327	-522.191	4191.4	-17367.3	3297.03	266.741	191.973	0	1.14867	1.74917	80.5655	242.867	-1518.75	2146.09	-311	200	0	0.832117	1.36551	110.231	695.65	-374.089	1119.14	-914	200	0	-281.491	-103.132	-1066.85	-509461	406266	76988.3	368.051	472.813	0
552	1	-139.473	34.9382	-802.269	26515.9	-89605.6	-7964.74	188.31	576.949	0	-173.987	-145.193	-506.319	4551.26	-18492.2	3237.66	263.477	191.011	0	1.07345	1.81746	80.7515	224.028	-1514.9	2150.69	-311	200	0	0.976633	1.34789	110.232	667.465	-451.22	1127.86	-914	200	0
552	2	-136.895	32.568	-798.512	26647.2	-89320.9	-7784.6	188.141	576.629	0	-170.164	-142.421	-492.058	4790.73	-19297.4	3207.06	260.782	190.264	0	1.01957	1.87755	80.8025	204.66	-1503.45	2155.59	-311	200	0	1.14405	1.31862	109.992	630.619	-427.515	1134.77	-914	200	0
552	3	-134.587	30.2029	-794.831	26770.9	-89039	-7614.45	187.977	576.319	0	-164.974	-139.077	-479.313	4923.4	-19818.8	3199.99	258.652	189.728	0	0.989928	1.92642	80.7768	190	-1488.2	2161.16	-311	200	0	1.30405	1.24556	109.651	592.167	-315.057	1132.68	-914	200	0
552	4	-132.389	27.8004	-791.116	26883.8	-88749.3	-7447.22	187.818	576.018	0	-158.671	-135.216	-467.902	4961.63	-20096.9	3210.86	257.049	189.396	0	0.980343	1.95824	80.7436	182.617	-1474.17	2167.36	-311	200	0	1.42971	1.103	109.34	554.086	-129.262	1117.24	-914	200	0
552	5	-130.177	25.3268	-787.256	26983.4	-88442.3	-7276.33	187.657	575.725	0	-151.539	-130.896	-457.616	4917.59	-20175	3235.73	255.913	189.254	0	0.985215	1.96722	80.7585	182.191	-1465.8	2173.85	-311	200	0	1.50388	0.886105	109.177	514.768	114.938	1091.31	-914	200	0
552	6	-127.861	22.7725	-783.179	27069.4	-88110.9	-7096.24	187.496	575.437	0	-143.876	-126.178	-448.271	4804.03	-20096.5	3272.27	255.169	189.283	0	0.9984	1.95041	80.8534	187.489	-1464.29	2180.49	-311	200	0	1.51761	0.615848	109.23	474.374	395.132	1063.45	-914	200	0
552	7	-125.383	20.1562	-778.863	27143	-87750.3	-6903.42	187.335	575.151	0	-135.976	-121.148	-439.733	4633.59	-19902.9	3318.52	254.739	189.463	0	1.01044	1.90862	81.0409	197.278	-1467.32	2187.13	-311	200	0	1.46485	0.335614	109.466	438.185	671.423	1041.26	-914	200	0
552	8	-122.719	17.5163	-774.337	27206.2	-87360.1	-6697.03	187.181	574.865	0	-128.101	-115.92	-431.906	4417.88	-19631.1	3372.32	254.548	189.771	0	1.00927	1.84755	81.3183	209.417	-1471.99	2193.14	-311	200	0	1.34364	0.096229	109.765	412.353	896.606	1027.33	-914	200	0
552	9	-119.879	14.9033	-769.675	27261.6	-86944.2	-6478.94	187.038	574.58	0	-120.467	-110.625	-424.734	4167.82	-19311.6	3431.02	254.532	190.187	0	0.986178	1.77682	81.6669	220.444	-1477.06	2197.58	-311	200	0	1.16308	-0.0682558	110.006	398.307	1042.84	1021.32	-914	200	0
553	0	-116.904	12.3748	-765.002	27312.3	-86510.4	-6253.36	186.915	574.298	0	-113.23	-105.392	-418.2	3894.7	-18968.4	3491.24	254.643	190.687	0	0.941419	1.70558	82.0504	227.322	-1482.92	2199.86	-311	200	0	0.943036	-0.155146	110.121	392.88	1112.2	1023.01	-914	200	0	-194.116	-80.5985	-954.411	-470422	374962	58245.3	383.023	488.734	0
553	1	-113.867	9.98779	-760.462	27360.9	-86068.4	-6025.9	186.821	574.021	0	-106.493	-100.332	-412.314	3610.18	-18619.7	3549.24	254.841	191.244	0	0.88392	1.64111	82.4179	229.519	-1490.97	2199.77	-311	200	0	0.707788	-0.185491	110.1	391.572	1118.84	1031.4	-914	200	0
553	2	-110.868	7.78478	-756.171	27409.1	-85628.9	-5802.14	186.76	573.753	0	-100.315	-95.5368	-407.07	3324.85	-18280.3	3601.77	255.093	191.832	0	0.826325	1.59125	82.7088	228.594	-1503.45	2197.36	-311	200	0	0.483085	-0.184641	109.965	391.86	1069.56	1041.82	-914	200	0
553	3	-108.032	5.78669	-752.175	27457.4	-85203.5	-5586.99	186.724	573.496	0	-94.7278	-91.0747	-402.417	3046.97	-17961.3	3646.85	255.366	192.428	0	0.780355	1.56387	82.8644	226.261	-1522.38	2193.1	-311	200	0	0.29415	-0.16274	109.711	393.645	967.639	1048.09	-914	200	0
553	4	-105.49	3.99245	-748.451	27505.6	-84803.3	-5384.77	186.695	573.25	0	-89.7403	-86.9898	-398.271	2782.53	-17670.5	3684.3	255.632	193.013	0	0.753318	1.56303	82.852	224.058	-1547.29	2188.24	-311	200	0	0.156217	-0.107064	109.266	394.625	829.477	1048.9	-914	200	0
553	5	-103.358	2.38543	-744.938	27552.7	-84437.5	-5198.91	186.652	573.013	0	-85.337	-83.2973	-394.533	2535.43	-17412.3	3715.66	255.866	193.574	0	0.745725	1.58699	82.682	224.249	-1574.31	2184.25	-311	200	0	0.0630683	0.00313575	108.54	386.958	690.009	1049.66	-914	200	0
553	6	-101.727	0.945972	-741.575	27597.3	-84112.5	-5031.65	186.576	572.786	0	-81.4855	-79.9854	-391.122	2306.77	-17189.4	3743.76	256.051	194.102	0	0.752422	1.62926	82.3995	229.543	-1598.46	2182.12	-311	200	0	-0.00910917	0.171134	107.533	360.994	587.844	1058.01	-914	200	0
553	7	-100.644	-0.337993	-738.335	27636.8	-83830.9	-4884.53	186.459	572.569	0	-78.1423	-77.0215	-387.988	2094.57	-17001.7	3772.39	256.18	194.601	0	0.766341	1.68116	82.0563	241.803	-1616.58	2182.08	-311	200	0	-0.0822528	0.373293	106.396	313.932	543.873	1079.4	-914	200	0
553	8	-100.109	-1.46603	-735.235	27668.9	-83591	-4758.64	186.307	572.367	0	-75.2571	-74.3595	-385.121	1894.75	-16845.8	3805.87	256.258	195.08	0	0.781415	1.73559	81.6926	261.221	-1627.85	2183.63	-311	200	0	-0.163202	0.57361	105.37	257.048	555.325	1115.43	-914	200	0
553	9	-100.068	-2.42161	-732.34	27691.6	-83388.6	-4654.22	186.134	572.188	0	-72.774	-71.9414	-382.546	1703.2	-16715.9	3848.08	256.304	195.548	0	0.794193	1.78899	81.3409	286.336	-1632.21	2185.88	-311	200	0	-0.245083	0.738998	104.636	211.023	606.803	1162.88	-914	200	0
554	0	-100.426	-3.17362	-729.75	27704.5	-83219.3	-4570.31	185.962	572.036	0	-70.6298	-69.703	-380.3	1517.64	-16605.6	3900.84	256.336	196.009	0	0.804183	1.83853	81.0327	314.385	-1630	2188.22	-311	200	0	-0.312404	0.837353	104.261	190.662	679.262	1214.03	-914	200	0	-167.628	-62.7974	-909.483	-452422	360581	59777.4	387.6	494.069	0
554	1	-101.063	-3.68896	-727.555	27707.7	-83078.5	-4504.9	185.811	571.917	0	-68.7609	-67.5863	-378.417	1338	-16510	3963.48	256.371	196.464	0	0.812325	1.87894	80.796	341.567	-1623.44	2190.62	-311	200	0	-0.348888	0.834539	104.315	196.097	749.237	1260.03	-914	200	0
554	2	-101.855	-3.94968	-725.781	27701.4	-82960.1	-4455.24	185.695	571.832	0	-67.1185	-65.5521	-376.896	1165.92	-16427.2	4034.36	256.415	196.907	0	0.818827	1.90461	80.6521	363.58	-1616.97	2193.42	-311	200	0	-0.352182	0.707008	104.924	216.003	788.422	1293.69	-914	200	0
554	3	-102.689	-3.96105	-724.367	27685.6	-82856.4	-4417.91	185.616	571.78	0	-65.6809	-63.5849	-375.69	1003.99	-16356.9	4112.38	256.462	197.328	0	0.82223	1.91432	80.6085	376.509	-1614.85	2196.7	-311	200	0	-0.341913	0.459669	106.124	234.808	772.046	1309.92	-914	200	0
554	4	-103.465	-3.74776	-723.199	27659.3	-82758.4	-4388.84	185.566	571.754	0	-64.4498	-61.6892	-374.716	854.248	-16299.6	4196.87	256.501	197.72	0	0.821187	1.91169	80.645	377.651	-1618.24	2199.97	-311	200	0	-0.34659	0.12753	107.746	238.235	693.478	1306.76	-914	200	0
554	5	-104.099	-3.34509	-722.144	27619.9	-82656.3	-4363.36	185.54	571.753	0	-63.4414	-59.8829	-373.881	716.459	-16255.7	4286.56	256.522	198.084	0	0.816915	1.90145	80.717	366.316	-1624.43	2202.28	-311	200	0	-0.381618	-0.244229	109.445	217.876	572.027	1287.39	-914	200	0
554	6	-104.519	-2.78998	-721.085	27564.1	-82541.7	-4336.77	185.531	571.774	0	-62.6771	-58.1894	-373.092	588.047	-16224.5	4379.24	256.513	198.424	0	0.812134	1.88549	80.7822	344.514	-1628.8	2202.75	-311	200	0	-0.441989	-0.61911	110.831	178.367	444.124	1259.02	-914	200	0
554	7	-104.669	-2.11423	-719.925	27490	-82407.5	-4305.34	185.533	571.816	0	-62.1782	-56.6339	-372.275	465.714	-16205.9	4472.67	256.468	198.749	0	0.808342	1.86099	80.8166	317.099	-1627.88	2201.12	-311	200	0	-0.511393	-0.971148	111.59	140.268	347.015	1228.67	-914	200	0
554	8	-104.504	-1.34072	-718.604	27397.6	-82248	-4266.55	185.545	571.874	0	-61.9605	-55.2353	-371.397	347.013	-16200.9	4565.97	256.379	199.066	0	0.805112	1.8228	80.8101	290.648	-1621.01	2197.93	-311	200	0	-0.571779	-1.28225	111.557	129.321	307.692	1199.85	-914	200	0
554	9	-103.995	-0.4814	-717.115	27288.6	-82060.6	-4218.57	185.568	571.947	0	-62.029	-53.9958	-370.485	230.746	-16211.3	4660.04	256.243	199.377	0	0.801036	1.76838	80.7671	270.505	-1609.8	2194.28	-311	200	0	-0.607521	-1.54288	110.726	161.084	335.599	1172.73	-914	200	0
555	0	-103.116	0.462963	-715.51	27165.1	-81847	-4159.85	185.61	572.034	0	-62.3723	-52.8998	-369.631	117.233	-16238.1	4756.38	256.069	199.683	0	0.795577	1.70035	80.7101	258.078	-1596.85	2191.45	-311	200	0	-0.606848	-1.7536	109.241	235.222	420.254	1146.13	-914	200	0	-160.453	-42.4865	-890.681	-444215	356403	62336.7	391.478	496.378	0
555	1	-101.853	1.49868	-713.88	27029.5	-81611.4	-4089.04	185.679	572.137	0	-62.9624	-51.9233	-368.953	8.53517	-16281.7	4855.97	255.871	199.977	0	0.790416	1.62567	80.668	251.481	-1585.15	2190.58	-311	200	0	-0.560986	-1.9246	107.38	339.758	539.969	1118.4	-914	200	0
555	2	-100.21	2.62838	-712.312	26883.2	-81357.9	-4005.24	185.783	572.259	0	-63.7641	-51.0463	-368.559	-92.4793	-16341.4	4959.42	255.661	200.251	0	0.789031	1.55351	80.6583	248.806	-1577.5	2192.19	-311	200	0	-0.466088	-2.06745	105.5	456.897	674.297	1086.98	-914	200	0
555	3	-98.2211	3.84042	-710.856	26727.5	-81089.7	-3908.4	185.927	572.401	0	-64.7429	-50.2578	-368.493	-183.721	-16416.1	5067.15	255.451	200.499	0	0.795744	1.49276	80.6807	250.127	-1575.82	2195.82	-311	200	0	-0.324113	-2.18339	103.923	566.569	808.678	1049.62	-914	200	0
555	4	-95.9426	5.1087	-709.523	26564.1	-80808.7	-3799.8	186.108	572.561	0	-65.8678	-49.5523	-368.736	-264.95	-16504.2	5179.09	255.241	200.719	0	0.814312	1.4496	80.7227	256.041	-1580.72	2200.42	-311	200	0	-0.131816	-2.2588	102.855	650.067	931.62	1006.98	-914	200	0
555	5	-93.4464	6.40212	-708.283	26395.2	-80515.5	-3681.96	186.323	572.734	0	-67.1098	-48.9272	-369.231	-337.558	-16604	5294.39	255.031	200.914	0	0.845434	1.42678	80.7667	264.725	-1591.15	2205.04	-311	200	0	0.122507	-2.27295	102.396	693.923	1032.44	962.371	-914	200	0
555	6	-90.8053	7.6937	-707.078	26222.2	-80209.5	-3557.97	186.562	572.915	0	-68.4377	-48.3837	-369.902	-403.246	-16713.1	5411.58	254.818	201.09	0	0.884488	1.42559	80.7922	271.568	-1604.7	2209.05	-311	200	0	0.434961	-2.21346	102.544	692.836	1101.79	918.417	-914	200	0
555	7	-88.085	8.96338	-705.837	26045.2	-79888.8	-3431.01	186.817	573.1	0	-69.8159	-47.9257	-370.671	-462.984	-16827.9	5528.62	254.601	201.249	0	0.92215	1.44733	80.7751	272.417	-1618.28	2211.51	-311	200	0	0.768347	-2.08545	103.21	652.843	1130.9	875.702	-914	200	0
555	8	-85.3408	10.1989	-704.487	25863	-79552.6	-3304.25	187.077	573.288	0	-71.2044	-47.5548	-371.469	-517.222	-16944.3	5643.43	254.386	201.392	0	0.948604	1.49234	80.6961	266.484	-1629.17	2211.32	-311	200	0	1.07359	-1.90891	104.218	590.184	1111.88	835.073	-914	200	0
555	9	-82.6108	11.3991	-702.985	25675	-79201.8	-3180.68	187.335	573.477	0	-72.5556	-47.2619	-372.261	-566.911	-17057.8	5754.39	254.178	201.523	0	0.957328	1.55743	80.5573	255.745	-1635.99	2208.24	-311	200	0	1.32137	-1.70837	105.274	522.562	1041.29	798.99	-914	200	0
556	0	-79.9131	12.5749	-701.338	25482.1	-78839.4	-3062.34	187.587	573.667	0	-73.813	-47.0225	-373.064	-613.944	-17164	5859.96	253.992	201.646	0	0.945387	1.63458	80.3926	242.823	-1639.04	2203.42	-311	200	0	1.50106	-1.50248	105.967	462.198	921.494	769.732	-914	200	0	-142.331	-27.9771	-890.119	-438898	351068	55404.2	386.629	491.551	0
556	1	-77.2499	13.7428	-699.593	25285.5	-78468.5	-2950.18	187.837	573.857	0	-74.9164	-46.8028	-373.94	-660.667	-17257.5	5958.51	253.85	201.767	0	0.912707	1.71383	80.2511	229.832	-1638.7	2198.52	-311	200	0	1.5993	-1.30847	105.9	415.103	760.554	748.665	-914	200	0
556	2	-74.6206	14.912	-697.785	25086.7	-78091.2	-2844.38	188.087	574.048	0	-75.8147	-46.5774	-374.964	-709.941	-17331.9	6049.05	253.777	201.893	0	0.862688	1.78697	80.165	217.853	-1633.97	2194.62	-311	200	0	1.6025	-1.14941	104.9	380.754	575.041	737.802	-914	200	0
556	3	-72.0322	16.0751	-695.91	24887.1	-77708.4	-2744.42	188.336	574.238	0	-76.4722	-46.336	-376.202	-766.316	-17379.7	6131.27	253.802	202.037	0	0.802301	1.84664	80.1319	206.827	-1624.12	2192.14	-311	200	0	1.52269	-1.03657	103.128	352.934	389.054	740.262	-914	200	0
556	4	-69.4998	17.2085	-693.928	24687.8	-77320.1	-2648.96	188.576	574.423	0	-76.8643	-46.0739	-377.706	-836.587	-17390.7	6204.67	253.957	202.215	0	0.73995	1.88455	80.126	196.45	-1610.22	2191.36	-311	200	0	1.40433	-0.950008	100.989	324.125	222.987	758.697	-914	200	0
556	5	-67.0387	18.2812	-691.778	24488.9	-76924.8	-2556.09	188.801	574.6	0	-76.9692	-45.7839	-379.513	-928.924	-17352.7	6268.17	254.276	202.448	0	0.683149	1.89389	80.1168	187.412	-1593.13	2192.62	-311	200	0	1.30004	-0.85567	98.9224	288.874	83.5212	792.421	-914	200	0
556	6	-64.6569	19.2655	-689.407	24289.1	-76519.1	-2463.94	189.007	574.768	0	-76.7609	-45.4562	-381.667	-1051.73	-17253.8	6320.58	254.794	202.756	0	0.637318	1.87335	80.0776	181.758	-1572.07	2196.36	-311	200	0	1.24249	-0.735282	97.2464	246.322	-31.6363	835.969	-914	200	0
556	7	-62.3504	20.1438	-686.777	24087.4	-76100.1	-2371.18	189.192	574.927	0	-76.2033	-45.0776	-384.21	-1212.44	-17082.4	6360.53	255.539	203.156	0	0.604726	1.8281	79.985	182.181	-1546.45	2202.58	-311	200	0	1.23388	-0.593023	96.1375	203.978	-122.854	881.944	-914	200	0
556	8	-60.1022	20.9131	-683.882	23883.2	-75666.1	-2277.11	189.358	575.077	0	-75.2416	-44.6281	-387.173	-1415.84	-16828.4	6385.78	256.535	203.657	0	0.5842	1.76692	79.8238	190.425	-1517.43	2210.03	-311	200	0	1.25395	-0.446928	95.7024	174.765	-187.215	924.818	-914	200	0
556	9	-57.8855	21.5874	-680.764	23676.6	-75216.2	-2181.22	189.512	575.221	0	-73.8005	-44.079	-390.577	-1663.19	-16484.1	6393.52	257.796	204.258	0	0.571357	1.69841	79.6041	205.544	-1487.39	2216.21	-311	200	0	1.27511	-0.321985	95.999	166.383	-222.589	961.525	-914	200	0
557	0	-55.6708	22.198	-677.514	23466.8	-74749.1	-2083.22	189.671	575.363	0	-71.7984	-43.389	-394.45	-1953.2	-16044.5	6382.49	259.324	204.952	0	0.558986	1.62939	79.3686	223.497	-1459.45	2218.92	-311	200	0	1.2739	-0.244855	96.9684	176.887	-226.436	990.265	-914	200	0	-97.906	-10.5146	-899.35	-433153	363739	42536.2	399.14	481.004	0
557	1	-53.4367	22.7861	-674.239	23252.8	-74264.7	-1983.4	189.854	575.513	0	-69.1757	-42.5087	-398.832	-2283.7	-15508	6354.76	261.117	205.726	0	0.540386	1.56469	79.1742	238.743	-1437.57	2217.44	-311	200	0	1.2377	-0.231385	98.374	200.503	-195.995	1010.02	-914	200	0
557	2	-51.1813	23.3908	-671.033	23033.7	-73765	-1882.95	190.072	575.674	0	-65.9131	-41.3987	-403.755	-2652.18	-14875.2	6314.86	263.158	206.569	0	0.515284	1.50697	79.0699	247.229	-1425.68	2212.29	-311	200	0	1.16673	-0.270981	99.8559	234.208	-133.687	1020.62	-914	200	0
557	3	-48.9259	24.038	-667.94	22810	-73255.3	-1783.72	190.327	575.85	0	-62.031	-40.0485	-409.235	-3056.03	-14148.7	6267.42	265.426	207.468	0	0.492999	1.45743	79.0951	248.534	-1425.65	2204.27	-311	200	0	1.07171	-0.330885	101.106	279.347	-47.0854	1023.04	-914	200	0
557	4	-46.7153	24.7358	-664.951	22583.7	-72741.9	-1687.74	190.606	576.037	0	-57.5765	-38.4784	-415.284	-3493.44	-13330.4	6215.8	267.901	208.412	0	0.488921	1.41824	79.2822	245.488	-1435.99	2193.86	-311	200	0	0.968328	-0.37966	102.027	339.085	54.681	1019.79	-914	200	0
557	5	-44.613	25.4759	-662.001	22357.8	-72230.9	-1596.87	190.89	576.227	0	-52.6084	-36.725	-421.896	-3964.05	-12418.8	6162.16	270.564	209.396	0	0.515034	1.39368	79.6475	242.512	-1452.61	2181.49	-311	200	0	0.870073	-0.400514	102.73	414.493	159.998	1014.22	-914	200	0
557	6	-42.6933	26.241	-659.015	22135.3	-71728	-1512.75	191.159	576.412	0	-47.1858	-34.8245	-429.035	-4468.52	-11411	6107.64	273.403	210.415	0	0.571766	1.38782	80.178	243.6	-1470.32	2167.98	-311	200	0	0.786589	-0.386784	103.381	500.497	255.392	1008.01	-914	200	0
557	7	-41.0267	27.0153	-655.944	21917.6	-71238.1	-1436.51	191.396	576.586	0	-41.3656	-32.8069	-436.644	-5007.07	-10307.1	6051.93	276.395	211.467	0	0.649034	1.40063	80.8228	250.199	-1484.2	2154.82	-311	200	0	0.727164	-0.33939	104.072	583.953	331.191	1000.29	-914	200	0
557	8	-39.6658	27.7918	-652.787	21703.9	-70765.1	-1369.1	191.595	576.752	0	-35.2046	-30.6982	-444.662	-5578.46	-9112.63	5993.16	279.507	212.545	0	0.733441	1.42729	81.5036	260.786	-1491.5	2143.7	-311	200	0	0.698956	-0.271796	104.775	648.291	385.554	990.268	-914	200	0
557	9	-38.6371	28.5756	-649.583	21493.7	-70315	-1311.9	191.754	576.912	0	-28.7592	-28.5191	-453.038	-6180.38	-7837.54	5928.89	282.7	213.642	0	0.813205	1.46287	82.1459	272.294	-1492.87	2136.31	-311	200	0	0.695536	-0.206013	105.391	680.982	423.819	979.908	-914	200	0
558	0	-37.9424	29.3839	-646.413	21287.5	-69896.2	-1266.75	191.871	577.068	0	-22.0824	-26.2856	-461.731	-6809.62	-6493.88	5857.02	285.936	214.748	0	0.879872	1.50697	82.7028	281.842	-1491.54	2134.13	-311	200	0	0.689348	-0.162187	105.845	675.52	453.889	973.187	-914	200	0	-29.3688	18.5672	-952.083	-438989	392512	34350	410.71	461.958	0
558	1	-37.5684	30.2412	-643.397	21085.7	-69515.3	-1235.42	191.956	577.228	0	-15.2259	-24.0146	-470.696	-7461.55	-5095.64	5776.29	289.174	215.852	0	0.930228	1.56038	83.151	288.546	-1491.06	2137.75	-311	200	0	0.648112	-0.15872	106.113	629.225	480.691	972.891	-914	200	0
558	2	-37.4998	31.1681	-640.65	20887.4	-69174.6	-1219.35	192.025	577.397	0	-8.24537	-21.7292	-479.855	-8130.31	-3659.22	5686.29	292.374	216.943	0	0.966977	1.61788	83.4709	294.328	-1494.07	2146.17	-311	200	0	0.563246	-0.215175	106.228	544.946	506.951	978.001	-914	200	0
558	3	-37.7248	32.1745	-638.231	20691.9	-68874.2	-1219.66	192.086	577.579	0	-1.20501	-19.4559	-489.072	-8809.57	-2202.41	5586.57	295.497	218.013	0	0.995627	1.66863	83.6397	301.889	-1501.8	2157.41	-311	200	0	0.454419	-0.343657	106.313	438.628	537.649	983.664	-914	200	0
558	4	-38.2312	33.26	-636.126	20500.3	-68614.7	-1236.94	192.137	577.773	0	5.82033	-17.2266	-498.164	-9491.88	-743.173	5476	298.508	219.054	0	1.02022	1.70453	83.6491	311.679	-1512.97	2169.63	-311	200	0	0.351442	-0.534414	106.575	340.979	577.418	983.41	-914	200	0
558	5	-38.9997	34.4146	-634.272	20314.8	-68394.7	-1270.64	192.168	577.971	0	12.7455	-15.0852	-506.931	-10167.1	700.256	5353.24	301.381	220.056	0	1.04136	1.72569	83.5207	321.585	-1523.58	2181.86	-311	200	0	0.282829	-0.751939	107.171	282.544	625.068	972.481	-914	200	0
558	6	-40	35.6156	-632.589	20135.8	-68209.2	-1318.26	192.175	578.169	0	19.4773	-13.0898	-515.176	-10822.2	2109.68	5217.59	304.095	221.007	0	1.05687	1.73824	83.2916	328.924	-1529.14	2194.01	-311	200	0	0.272217	-0.948338	108.076	273.978	674.899	950.841	-914	200	0
558	7	-41.1863	36.8287	-631.006	19962.4	-68049.9	-1375.08	192.157	578.364	0	25.9153	-11.3054	-522.721	-11443.5	3467.47	5069.24	306.634	221.892	0	1.06413	1.74925	82.9962	331.804	-1527.56	2206.13	-311	200	0	0.33071	-1.07979	109.101	301.958	720.485	923.819	-914	200	0
558	8	-42.4936	38.0153	-629.48	19793.8	-67908.2	-1435.22	192.12	578.555	0	31.9579	-9.79212	-529.424	-12019.1	4756.62	4909.33	308.985	222.702	0	1.06166	1.76366	82.6636	329.352	-1520.33	2217.42	-311	200	0	0.448641	-1.1128	110.034	341.339	755.226	898.508	-914	200	0
558	9	-43.8386	39.1457	-628.025	19630.5	-67777.3	-1493.27	192.079	578.743	0	37.515	-8.59366	-535.214	-12539.2	5961.51	4740.34	311.139	223.428	0	1.04958	1.78313	82.3184	321.935	-1511.84	2226.08	-311	200	0	0.593932	-1.02731	110.724	369.506	772.38	878.568	-914	200	0
559	0	-45.1303	40.2082	-626.72	19473.1	-67652.8	-1545.17	192.053	578.928	0	42.5138	-7.73257	-540.099	-12995.8	7069.24	4565.63	313.089	224.062	0	1.02988	1.80498	81.9779	310.97	-1507.12	2230.3	-311	200	0	0.719766	-0.824758	111.111	374.506	769.584	863.992	-914	200	0	4.87787	35.5927	-981.368	-445245	420745	34173.5	428.934	455.359	0
559	1	-46.2913	41.2051	-625.664	19322.3	-67533.4	-1588.12	192.061	579.117	0	46.8928	-7.21803	-544.135	-13382.3	8069.98	4388.49	314.831	224.594	0	1.00481	1.8228	81.6507	297.932	-1508.62	2229.28	-311	200	0	0.77903	-0.53329	111.228	354.369	756.136	855.515	-914	200	0
559	2	-47.2802	42.1404	-624.912	19178.2	-67419.4	-1620.35	192.114	579.311	0	50.5914	-7.06153	-547.376	-13693.7	8954.91	4211.92	316.36	225.017	0	0.97572	1.83033	81.3403	283.788	-1515.07	2223.53	-311	200	0	0.740111	-0.199813	111.146	310.193	751.053	856.989	-914	200	0
559	3	-48.0963	43.0143	-624.446	19041.6	-67309.7	-1641.19	192.209	579.507	0	53.5437	-7.28341	-549.853	-13927.6	9713.96	4038.93	317.667	225.33	0	0.945359	1.82592	81.0529	269.504	-1523.73	2214.67	-311	200	0	0.593998	0.126904	110.936	244.577	770.638	873.165	-914	200	0
559	4	-48.7684	43.8246	-624.2	18913.5	-67201.4	-1651.22	192.34	579.7	0	55.6818	-7.90289	-551.57	-14084.3	10337.7	3872.1	318.742	225.535	0	0.918193	1.81317	80.804	256.326	-1532.48	2204.89	-311	200	0	0.34646	0.408559	110.69	168.657	821.92	905.474	-914	200	0
559	5	-49.3393	44.5689	-624.092	18794.6	-67092.7	-1652.5	192.496	579.885	0	56.9457	-8.92767	-552.518	-14167.7	10821.4	3713	319.586	225.642	0	0.896641	1.79809	80.6171	245.163	-1539.28	2196.08	-311	200	0	0.0101296	0.615287	110.502	101.898	904.482	950.145	-914	200	0
559	6	-49.8535	45.2439	-624.039	18685.7	-66984.4	-1648.13	192.66	580.057	0	57.2968	-10.352	-552.683	-14183.5	11166	3562.86	320.203	225.663	0	0.879772	1.78662	80.5075	235.935	-1542.53	2189.36	-311	200	0	-0.389498	0.717567	110.459	57.0793	1008.81	1000.37	-914	200	0
559	7	-50.3496	45.8463	-623.971	18586.8	-66879.4	-1641.46	192.816	580.212	0	56.7238	-12.1538	-552.074	-14138.4	11374.5	3423.59	320.603	225.61	0	0.865988	1.78365	80.4664	227.937	-1543.03	2184.91	-311	200	0	-0.809428	0.691963	110.657	28.1223	1114.15	1050.27	-914	200	0
559	8	-50.8529	46.3781	-623.859	18497.8	-66781.9	-1635.35	192.953	580.349	0	55.2474	-14.2888	-550.739	-14039.1	11450.9	3297.5	320.792	225.491	0	0.854838	1.79019	80.458	221.169	-1543.96	2182.14	-311	200	0	-1.20312	0.538361	111.166	-3.93822	1196.38	1097.86	-914	200	0
[truncated: 1,505 more rows]
[truncated: 234 more columns]
