# Supplementary material for: Independent effects of mental fatigue and drop height on drop jump performance in American football athletes: an exploration of central-peripheral interaction
Source: PeerJ. 2026 Jan 13;14:e20574. doi: 10.7717/peerj.20574 (PMC12810397; doi:10.7717/peerj.20574)
Supplement: Supplemental Information 1 [file peerj-14-20574-s001.zip › data/1/10/C-DJ-40-02.csv]

Devices
1000
		Force1 - Force			Force1 - Moment			Force1 - CoP			Force2 - Force			Force2 - Moment			Force2 - CoP			Imported AMTI 400600 V1.00 #3 - Force			Imported AMTI 400600 V1.00 #3 - Moment			Imported AMTI 400600 V1.00 #3 - CoP			Imported AMTI 400600 V1.00 #4 - Force			Imported AMTI 400600 V1.00 #4 - Moment			Imported AMTI 400600 V1.00 #4 - CoP			Combined Force			Combined Moment			Combined CoP
Frame	Sub Frame	Fx	Fy	Fz	Mx	My	Mz	Cx	Cy	Cz	Fx	Fy	Fz	Mx	My	Mz	Cx	Cy	Cz	Fx	Fy	Fz	Mx	My	Mz	Cx	Cy	Cz	Fx	Fy	Fz	Mx	My	Mz	Cx	Cy	Cz	Fx	Fy	Fz	Mx	My	Mz	Cx	Cy	Cz
		N	N	N	N.mm	N.mm	N.mm	mm	mm	mm	N	N	N	N.mm	N.mm	N.mm	mm	mm	mm	N	N	N	N.mm	N.mm	N.mm	mm	mm	mm	N	N	N	N.mm	N.mm	N.mm	mm	mm	mm	N	N	N	N.mm	N.mm	N.mm	mm	mm	mm
393	0	2.91863e-13	-6.87159e-14	4.84682e-13	1.79184e-12	-2.00584e-12	-5.41687e-12	300	610	0	1.7025e-13	2.74372e-14	3.10908e-13	-2.5734e-12	2.72329e-12	2.4764e-12	300	200	0	0.756984	1.4141	80.8865	457.023	-1649.61	2248.25	-311	200	0	-0.222944	-0.69803	101.628	-73.9353	606.892	1009.7	-914	200	0	0.89	1.35254	184.129	37696.3	118305	2776.51	0	0	0
393	1	2.53028e-13	-2.77234e-14	2.68403e-13	1.924e-12	7.30783e-12	-5.81821e-12	300	610	0	1.86916e-13	5.21378e-14	2.68568e-13	-1.05329e-12	-5.65511e-12	2.0713e-12	300	200	0	0.760812	1.40316	80.9404	443.044	-1638.39	2241.64	-311	200	0	-0.176682	-0.695106	103.308	-15.5521	586.378	1043.84	-914	200	0
393	2	1.33014e-13	4.93228e-14	-1.63422e-13	1.75488e-12	2.19915e-11	-5.30975e-12	300	610	0	1.77143e-13	8.42873e-14	1.39236e-13	1.80903e-12	-1.90548e-11	9.3721e-13	300	200	0	0.770011	1.39242	81.0682	420.858	-1616.91	2238.08	-311	200	0	-0.037065	-0.648182	105.028	72.2297	569.714	1065.03	-914	200	0
393	3	-1.03307e-13	1.731e-13	-8.80598e-13	1.09684e-12	4.29702e-11	-3.32433e-12	300	610	0	1.23412e-13	1.22726e-13	-1.14581e-13	6.41227e-12	-3.84093e-11	-1.22963e-12	300	200	0	0.784401	1.38674	81.2337	392.568	-1592.11	2238.05	-311	200	0	0.166009	-0.557046	106.667	183.283	554.864	1069.22	-914	200	0
393	4	-4.92911e-13	3.52487e-13	-1.94536e-12	-2.75127e-13	7.05474e-11	8.18215e-13	300	610	0	4.36664e-15	1.64132e-13	-5.32279e-13	1.30889e-11	-6.41073e-11	-4.74339e-12	300	200	0	0.800519	1.38863	81.3962	360.808	-1571.74	2241.62	-311	200	0	0.381765	-0.413139	108.183	303.027	539.517	1058.08	-914	200	0
393	5	-1.06833e-12	5.91398e-13	-3.39388e-12	-2.6043e-12	1.03883e-10	7.85358e-12	300	610	0	-2.03592e-13	2.02114e-13	-1.1484e-12	2.19872e-11	-9.55097e-11	-9.87117e-12	300	200	0	0.813472	1.39832	81.5286	328.922	-1561.27	2248.17	-311	200	0	0.560998	-0.20514	109.518	410.827	528.666	1037.83	-914	200	0
393	6	-1.84761e-12	8.84295e-13	-5.20948e-12	-6.11534e-12	1.4032e-10	1.84615e-11	300	610	0	-5.23071e-13	2.26264e-13	-1.98186e-12	3.29045e-11	-1.30322e-10	-1.67429e-11	300	200	0	0.820716	1.41564	81.6253	301.441	-1561.78	2256.8	-311	200	0	0.676282	0.0573227	110.575	488.736	531.031	1015.79	-914	200	0
393	7	-2.81985e-12	1.21035e-12	-7.28705e-12	-1.09539e-11	1.74598e-10	3.30833e-11	300	610	0	-9.70267e-13	2.21347e-13	-3.02051e-12	4.50694e-11	-1.63845e-10	-2.52228e-11	300	200	0	0.823494	1.44075	81.6931	282.961	-1570.77	2266.79	-311	200	0	0.725204	0.337552	111.265	529.813	550.475	997.766	-914	200	0
393	8	-3.92612e-12	1.52647e-12	-9.38943e-12	-1.70981e-11	1.98011e-10	5.16543e-11	300	610	0	-1.54687e-12	1.66896e-13	-4.20066e-12	5.68816e-11	-1.88176e-10	-3.47413e-11	300	200	0	0.824316	1.47394	81.7385	275.726	-1585.15	2277.35	-311	200	0	0.718046	0.59137	111.514	539.3	581.553	986.754	-914	200	0
393	9	-5.03609e-12	1.75975e-12	-1.1099e-11	-2.42389e-11	1.97672e-10	7.32432e-11	300	610	0	-2.22896e-12	3.75814e-14	-5.3822e-12	6.56312e-11	-1.91473e-10	-4.40926e-11	300	200	0	0.823877	1.51597	81.7604	278.967	-1602.43	2287.29	-311	200	0	0.662107	0.786774	111.252	527.913	616.333	982.001	-914	200	0
394	0	-5.92232e-12	1.80058e-12	-1.17709e-11	-3.16325e-11	1.56091e-10	9.56041e-11	300	610	0	-2.95311e-12	-1.95125e-13	-6.32114e-12	6.72395e-11	-1.57503e-10	-5.12138e-11	300	200	0	0.820502	1.56751	81.7529	290.487	-1620.17	2295.64	-311	200	0	0.555217	0.911652	110.442	508.151	653.968	979.922	-914	200	0	1.0069	2.03574	189.672	38775.1	123216	2182.88	0	0	0
394	1	-6.23564e-12	1.49821e-12	-1.04986e-11	-3.79324e-11	5.14035e-11	1.14671e-10	300	610	0	-3.60023e-12	-5.59404e-13	-6.64344e-12	5.60935e-11	-6.57578e-11	-5.29795e-11	300	200	0	0.811346	1.62782	81.7189	307.904	-1635.5	2302.24	-311	200	0	0.395198	0.972615	109.166	497.193	697.463	978.012	-914	200	0
394	2	-5.48752e-12	6.61629e-13	-6.10874e-12	-4.1024e-11	-1.41337e-10	1.24055e-10	300	610	0	-3.97919e-12	-1.07699e-12	-5.82639e-12	2.50758e-11	1.07448e-10	-4.50645e-11	300	200	0	0.79393	1.69385	81.6753	328.324	-1645.14	2307.51	-311	200	0	0.199226	0.988031	107.7	513.875	744.694	977.497	-914	200	0
394	3	-3.04842e-12	-9.30614e-13	2.79325e-12	-3.78941e-11	-4.47258e-10	1.14651e-10	300	610	0	-3.81316e-12	-1.75387e-12	-3.19711e-12	-3.40726e-11	3.8642e-10	-2.19532e-11	300	200	0	0.767416	1.75877	81.6427	347.801	-1646.22	2311.74	-311	200	0	0.00515679	0.977859	106.411	566.913	788.854	980.211	-914	200	0
394	4	1.82599e-12	-3.50699e-12	1.76971e-11	-2.45924e-11	-8.86593e-10	7.45207e-11	300	610	0	-2.73367e-12	-2.56748e-12	2.0389e-12	-1.29882e-10	7.91499e-10	2.2796e-11	300	200	0	0.732154	1.81251	81.6352	361.987	-1637.82	2314.71	-311	200	0	-0.155333	0.951304	105.555	647.328	821.616	983.949	-914	200	0
394	5	9.9253e-12	-7.26079e-12	3.99492e-11	3.64248e-12	-1.46687e-09	-1.07301e-11	300	610	0	-2.89258e-13	-3.45015e-12	1.0723e-11	-2.69589e-10	1.33191e-09	9.59003e-11	300	200	0	0.687718	1.84708	81.6591	367.349	-1621.25	2315.98	-311	200	0	-0.27398	0.899243	105.181	730.773	832.774	983.974	-914	200	0
394	6	2.19541e-11	-1.22841e-11	7.03677e-11	5.19955e-11	-2.17196e-09	-1.5678e-10	300	610	0	4.02223e-12	-4.26993e-12	2.36034e-11	-4.56675e-10	1.99565e-09	2.03162e-10	300	200	0	0.633139	1.8624	81.7096	361.83	-1599.04	2315.55	-311	200	0	-0.353095	0.805425	105.203	786.599	817.689	978.044	-914	200	0
394	7	3.8323e-11	-1.84736e-11	1.08682e-10	1.25313e-10	-2.94791e-09	-3.7829e-10	300	610	0	1.0687e-11	-4.81031e-12	4.11116e-11	-6.8737e-10	2.73625e-09	3.47592e-10	300	200	0	0.57068	1.86601	81.7697	345.883	-1574.72	2314.24	-311	200	0	-0.392958	0.667848	105.487	791.292	788.172	967.642	-914	200	0
394	8	5.88461e-11	-2.54082e-11	1.52785e-10	2.26846e-10	-3.68621e-09	-6.85114e-10	300	610	0	2.00628e-11	-4.75269e-12	6.3038e-11	-9.46076e-10	3.45695e-09	5.26717e-10	300	200	0	0.507711	1.86722	81.8194	323.866	-1553.37	2313.23	-311	200	0	-0.397027	0.503685	105.902	738.931	766.93	956.526	-914	200	0
394	9	8.23389e-11	-3.22006e-11	1.97809e-10	3.56401e-10	-4.20592e-09	-1.0767e-09	300	610	0	3.22097e-11	-3.66693e-12	8.81022e-11	-1.19985e-09	3.9936e-09	7.29042e-10	300	200	0	0.453451	1.87171	81.8516	303.243	-1540.47	2313.18	-311	200	0	-0.377989	0.335322	106.362	642.471	771.09	949.335	-914	200	0
395	0	1.06125e-10	-3.73371e-11	2.351e-10	5.07828e-10	-4.23769e-09	-1.5345e-09	300	610	0	4.66572e-11	-1.0181e-12	1.13426e-10	-1.39244e-09	4.09884e-09	9.29763e-10	300	200	0	0.414985	1.87934	81.8801	291.178	-1538.78	2313.84	-311	200	0	-0.354106	0.176114	106.84	528.149	805.855	949.221	-914	200	0	0.127898	1.67379	190.056	38647.4	124025	2870.24	0	0	0
395	1	1.25489e-10	-3.85286e-11	2.51207e-10	6.65895e-10	-3.41418e-09	-2.01254e-09	300	610	0	6.21103e-11	3.80007e-12	1.33952e-10	-1.43865e-09	3.43193e-09	1.08607e-09	300	200	0	0.396037	1.88479	81.9248	290.893	-1547.18	2314.32	-311	200	0	-0.3411	0.0275812	107.319	423.65	868.501	956.639	-914	200	0
395	2	1.33147e-10	-3.26113e-11	2.27131e-10	8.02734e-10	-1.2739e-09	-2.42665e-09	300	610	0	7.6108e-11	1.13922e-11	1.41874e-10	-1.22069e-09	1.56032e-09	1.13272e-09	300	200	0	0.398018	1.88149	81.985	300.405	-1562.81	2313.41	-311	200	0	-0.346489	-0.114339	107.787	342.928	951.946	970.342	-914	200	0
395	3	1.18856e-10	-1.55571e-11	1.38157e-10	8.74275e-10	2.7128e-09	-2.64371e-09	300	610	0	8.46718e-11	2.22347e-11	1.26233e-10	-5.88483e-10	-2.01849e-09	9.78974e-10	300	200	0	0.420751	1.86638	82.0363	314.805	-1582.85	2309.87	-311	200	0	-0.369661	-0.252457	108.29	281.01	1046.68	987.761	-914	200	0
395	4	6.93522e-11	1.73309e-11	-4.52428e-11	8.17411e-10	9.08425e-09	-2.47302e-09	300	610	0	8.20086e-11	3.64821e-11	7.2852e-11	6.33137e-10	-7.82447e-09	5.08556e-10	300	200	0	0.460608	1.8414	82.0502	329.825	-1604.56	2303.14	-311	200	0	-0.405608	-0.382699	108.874	225.639	1142.47	1006.23	-914	200	0
395	5	-3.11291e-11	7.09385e-11	-3.54844e-10	5.49005e-10	1.82822e-08	-1.66332e-09	300	610	0	6.03708e-11	5.36971e-11	-3.50985e-11	2.62658e-09	-1.63001e-08	-4.15089e-10	300	200	0	0.510571	1.81135	82.0067	343.405	-1624.44	2294.33	-311	200	0	-0.452072	-0.488814	109.5	172.331	1229.95	1026.19	-914	200	0
395	6	-1.99439e-10	1.49467e-10	-8.19744e-10	-3.16715e-11	3.04889e-08	8.9886e-11	300	610	0	1.02178e-11	7.25039e-11	-2.15576e-10	5.54908e-09	-2.76616e-08	-1.93549e-09	300	200	0	0.564794	1.78134	81.8948	354.946	-1638.12	2286	-311	200	0	-0.514536	-0.546005	110.053	127.352	1302.02	1050.91	-914	200	0
395	7	-4.5082e-10	2.55055e-10	-1.45835e-09	-1.03506e-09	4.53974e-08	3.12056e-09	300	610	0	-7.9131e-11	9.01793e-11	-4.84774e-10	9.48142e-09	-4.16863e-08	-4.17853e-09	300	200	0	0.620926	1.75496	81.7164	364.327	-1641.85	2280.8	-311	200	0	-0.597088	-0.536823	110.427	99.1527	1351.11	1081.65	-914	200	0
395	8	-7.94556e-10	3.85813e-10	-2.26665e-09	-2.5656e-09	6.19136e-08	7.74465e-09	300	610	0	-2.18124e-10	1.02222e-10	-8.52458e-10	1.43547e-08	-5.74348e-08	-7.21332e-09	300	200	0	0.67845	1.73241	81.4889	371.546	-1635.3	2280.21	-311	200	0	-0.688223	-0.463304	110.559	90.4441	1365.35	1114.75	-914	200	0
395	9	-1.22765e-09	5.33232e-10	-3.20248e-09	-4.69562e-09	7.7801e-08	1.41812e-08	300	610	0	-4.14641e-10	1.01969e-10	-1.31519e-09	1.98541e-08	-7.29159e-08	-1.09959e-08	300	200	0	0.737711	1.70997	81.237	376.352	-1622.65	2284.13	-311	200	0	-0.759526	-0.341636	110.414	99.7876	1333.06	1143.95	-914	200	0
396	0	-1.72634e-09	6.79062e-10	-4.16606e-09	-7.4266e-09	8.93005e-08	2.24356e-08	300	610	0	-6.70456e-10	8.03859e-11	-1.84729e-09	2.5302e-08	-8.47215e-08	-1.52946e-08	300	200	0	0.798891	1.68268	80.9814	378.359	-1610.22	2291.08	-311	200	0	-0.77257	-0.18617	109.974	128.31	1250.65	1164.11	-914	200	0	0.127898	1.67379	190.056	38647.4	124025	2870.24	0	0	0
396	1	-2.23572e-09	7.91886e-10	-4.97811e-09	-1.06365e-08	9.07833e-08	3.21398e-08	300	610	0	-9.76359e-10	2.61767e-11	-2.38969e-09	2.95306e-08	-8.76864e-08	-1.95997e-08	300	200	0	0.859678	1.64853	80.735	377.755	-1603.18	2299.09	-311	200	0	-0.685565	-0.000980936	109.224	182.175	1124.75	1172.93	-914	200	0
396	2	-2.65806e-09	8.23908e-10	-5.3582e-09	-1.40138e-08	7.45371e-08	4.23534e-08	300	610	0	-1.30595e-09	-7.35363e-11	-2.83754e-09	3.07617e-08	-7.46601e-08	-2.30232e-08	300	200	0	0.914812	1.61028	80.5063	375.202	-1604.13	2306.87	-311	200	0	-0.467521	0.212448	108.156	265.071	973.157	1172.12	-914	200	0
396	3	-2.84144e-09	7.08755e-10	-4.90817e-09	-1.69818e-08	3.0824e-08	5.13351e-08	300	610	0	-1.60838e-09	-2.31716e-10	-3.02807e-09	2.6524e-08	-3.65218e-08	-2.42034e-08	300	200	0	0.95811	1.57244	80.3043	371.103	-1612.72	2314.05	-311	200	0	-0.120056	0.44249	106.794	365.745	825.883	1167.52	-914	200	0
396	4	-2.57118e-09	3.61499e-10	-3.10765e-09	-1.86227e-08	-5.1597e-08	5.63117e-08	300	610	0	-1.80088e-09	-4.58784e-10	-2.73152e-09	1.36533e-08	3.73847e-08	-2.12372e-08	300	200	0	0.984529	1.53708	80.1403	365.398	-1626.14	2319.87	-311	200	0	0.314331	0.665588	105.217	460.041	714.825	1165.93	-914	200	0
396	5	-1.56794e-09	-3.17438e-10	6.68359e-10	-1.76148e-08	-1.84251e-07	5.32902e-08	300	610	0	-1.76225e-09	-7.58583e-10	-1.64933e-09	-1.15636e-08	1.58176e-07	-1.16741e-08	300	200	0	0.992148	1.50512	80.0282	357.452	-1640.87	2322.63	-311	200	0	0.767933	0.856425	103.564	530.298	654.333	1172.13	-914	200	0
396	6	5.02111e-10	-1.43247e-09	7.0973e-09	-1.22092e-08	-3.76765e-07	3.69844e-08	300	610	0	-1.32962e-09	-1.12271e-09	5.7492e-10	-5.30249e-08	3.35466e-07	7.37944e-09	300	200	0	0.984165	1.48055	79.9792	346.086	-1654.14	2320.94	-311	200	0	1.17125	0.994431	101.974	576.524	635.148	1188.49	-914	200	0
396	7	3.99838e-09	-3.07478e-09	1.68073e-08	-2.75494e-10	-6.33473e-07	9.54776e-10	300	610	0	-3.0145e-10	-1.52322e-09	4.32429e-09	-1.14142e-07	5.74258e-07	3.89887e-08	300	200	0	0.968319	1.46912	79.9936	330.712	-1664.55	2315.03	-311	200	0	1.46606	1.05943	100.509	608.395	639.667	1214.26	-914	200	0
396	8	9.25024e-09	-5.29361e-09	3.02104e-08	2.05376e-08	-9.48599e-07	-6.19087e-08	300	610	0	1.54934e-09	-1.90396e-09	9.94878e-09	-1.96773e-07	8.70503e-07	8.5881e-08	300	200	0	0.952056	1.47251	80.0594	312.419	-1671.49	2306.64	-311	200	0	1.60831	1.03167	99.211	634.223	660.246	1244.67	-914	200	0
396	9	1.64665e-08	-8.05505e-09	4.72575e-08	5.24786e-08	-1.29998e-06	-1.58408e-07	300	610	0	4.44709e-09	-2.17135e-09	1.76683e-08	-2.99687e-07	1.20524e-06	1.49631e-07	300	200	0	0.937221	1.48629	80.1586	293.584	-1673.61	2297.71	-311	200	0	1.57315	0.903457	98.2225	657.614	701.359	1273.15	-914	200	0
397	0	2.5603e-08	-1.11876e-08	6.71076e-08	9.71506e-08	-1.64157e-06	-2.93399e-07	300	610	0	8.56491e-09	-2.18615e-09	2.74309e-08	-4.16538e-07	1.53752e-06	2.29482e-07	300	200	0	0.920215	1.50304	80.2711	277.079	-1668.23	2289.13	-311	200	0	1.36487	0.688906	97.79	677.185	765.782	1294.64	-914	200	0	1.35706	1.91616	183.438	37541.6	118408	2384.34	0	0	0
397	1	3.61847e-08	-1.43161e-08	8.77166e-08	1.54702e-07	-1.89527e-06	-4.67344e-07	300	610	0	1.39509e-08	-1.75856e-09	3.87225e-08	-5.33398e-07	1.79662e-06	3.20777e-07	300	200	0	0.896112	1.51647	80.3716	265.657	-1653.99	2280.62	-311	200	0	1.02229	0.42554	98.1295	686.044	842.211	1305.96	-914	200	0
397	2	4.70858e-08	-1.67888e-08	1.05372e-07	2.2272e-07	-1.94352e-06	-6.72973e-07	300	610	0	2.04257e-08	-6.50198e-10	5.0332e-08	-6.26043e-07	1.8747e-06	4.13048e-07	300	200	0	0.861412	1.52361	80.4304	261.088	-1633.89	2271.43	-311	200	0	0.611751	0.171239	99.3102	673.503	908.209	1304.27	-914	200	0
397	3	5.62819e-08	-1.7608e-08	1.14229e-07	2.94837e-07	-1.62442e-06	-8.91066e-07	300	610	0	2.74515e-08	1.41238e-09	6.00871e-08	-6.57359e-07	1.62176e-06	4.87881e-07	300	200	0	0.816038	1.52497	80.4289	263.888	-1614.58	2261.14	-311	200	0	0.208518	-0.011502	101.206	630.168	945.94	1287.32	-914	200	0
397	4	6.06054e-08	-1.53815e-08	1.05947e-07	3.59131e-07	-7.32563e-07	-1.08562e-06	300	610	0	3.39789e-08	4.70689e-09	6.4594e-08	-5.75511e-07	8.45534e-07	5.16865e-07	300	200	0	0.764583	1.52391	80.378	274.004	-1601.9	2249.89	-311	200	0	-0.125803	-0.0882534	103.513	557.1	954.825	1255.65	-914	200	0
397	5	5.55578e-08	-8.31952e-09	6.95723e-08	3.96483e-07	9.70528e-07	-1.19887e-06	300	610	0	3.82858e-08	9.46092e-09	5.90381e-08	-3.13815e-07	-6.79878e-07	4.60098e-07	300	200	0	0.714558	1.52591	80.3228	291.059	-1597.62	2238.6	-311	200	0	-0.35655	-0.0788827	105.826	472.186	946.494	1214.12	-914	200	0
397	6	3.52579e-08	5.68847e-09	-8.1203e-09	3.79233e-07	3.73142e-06	-1.14725e-06	300	610	0	3.78376e-08	1.57676e-08	3.71323e-08	2.06422e-07	-3.19201e-06	2.65955e-07	300	200	0	0.674612	1.53645	80.3244	313.693	-1600.18	2228.76	-311	200	0	-0.470199	-0.0443896	107.759	401.48	929.507	1170.73	-914	200	0
397	7	-7.36059e-09	2.88727e-08	-1.41565e-07	2.7059e-07	7.75962e-06	-8.19566e-07	300	610	0	2.92117e-08	2.34671e-08	-8.66782e-09	1.06845e-06	-6.89939e-06	-1.26864e-07	300	200	0	0.653398	1.55763	80.4298	339.35	-1606.47	2222.02	-311	200	0	-0.461706	-0.0407124	109.029	361.334	903.372	1134.56	-914	200	0
397	8	-7.99597e-08	6.32092e-08	-3.44308e-07	2.5519e-08	1.31567e-05	-7.96825e-08	300	610	0	8.1515e-09	3.19923e-08	-8.65296e-08	2.34621e-06	-1.19169e-05	-7.83777e-07	300	200	0	0.65451	1.58694	80.6546	364.671	-1612.95	2219.62	-311	200	0	-0.332301	-0.0850699	109.511	348.891	865.596	1113.89	-914	200	0
397	9	-1.89649e-07	1.09823e-07	-6.25536e-07	-4.0602e-07	1.98154e-05	1.2237e-06	300	610	0	-3.01684e-08	4.01859e-08	-2.0401e-07	4.08205e-06	-1.81725e-05	-1.7638e-06	300	200	0	0.671179	1.61909	80.9825	385.676	-1616.81	2222.34	-311	200	0	-0.0939734	-0.15807	109.285	346.63	821.315	1113.51	-914	200	0
398	0	-3.41102e-07	1.68123e-07	-9.84954e-07	-1.07239e-06	2.72878e-05	3.2369e-06	300	610	0	-9.05615e-08	4.61038e-08	-3.66035e-07	6.25469e-06	-2.52844e-05	-3.10259e-06	300	200	0	0.690347	1.64849	81.375	398.185	-1616.26	2230.62	-311	200	0	0.226629	-0.225901	108.65	335.922	786.274	1132.08	-914	200	0	2.40554	2.19852	189.268	38629.6	123107	1782.84	0	0	0
398	1	-5.33788e-07	2.3466e-07	-1.40584e-06	-2.00902e-06	3.46259e-05	6.06719e-06	300	610	0	-1.76823e-07	4.68361e-08	-5.7194e-07	8.7365e-06	-3.24109e-05	-4.78774e-06	300	200	0	0.703571	1.67019	81.7824	399.052	-1609.79	2244.03	-311	200	0	0.587392	-0.260158	107.996	310.761	779.821	1161.43	-914	200	0
398	2	-7.58234e-07	3.01727e-07	-1.84635e-06	-3.22147e-06	4.02085e-05	9.73171e-06	300	610	0	-2.90188e-07	3.83978e-08	-8.11465e-07	1.12414e-05	-3.8085e-05	-6.72587e-06	300	200	0	0.711264	1.68058	82.1533	387.714	-1596.52	2260.53	-311	200	0	0.94145	-0.241114	107.601	280.882	812.775	1189.42	-914	200	0
398	3	-9.91376e-07	3.55806e-07	-2.22965e-06	-4.66224e-06	4.15804e-05	1.40873e-05	300	610	0	-4.27186e-07	1.57588e-08	-1.0598e-06	1.32671e-05	-4.00562e-05	-8.70211e-06	300	200	0	0.716837	1.67832	82.4472	367.004	-1577.62	2276.72	-311	200	0	1.25767	-0.15114	107.544	263.319	881.887	1204.76	-914	200	0
398	4	-1.1913e-06	3.76084e-07	-2.43397e-06	-6.20136e-06	3.53441e-05	1.87417e-05	300	610	0	-5.7688e-07	-2.68846e-08	-1.27195e-06	1.40391e-05	-3.51785e-05	-1.03348e-05	300	200	0	0.721042	1.66438	82.6507	342.602	-1556.35	2289.38	-311	200	0	1.52809	0.0217719	107.772	272.296	977.258	1199.38	-914	200	0
398	5	-1.29198e-06	3.33365e-07	-2.28461e-06	-7.59236e-06	1.71684e-05	2.29506e-05	300	610	0	-7.17615e-07	-9.54784e-08	-1.37718e-06	1.24707e-05	-1.93999e-05	-1.10315e-05	300	200	0	0.72184	1.64105	82.7747	321.114	-1537.14	2297.05	-311	200	0	1.75584	0.271115	108.196	312.183	1092.39	1170.19	-914	200	0
398	6	-1.19919e-06	1.89937e-07	-1.55108e-06	-8.4373e-06	-1.80043e-05	2.55119e-05	300	610	0	-8.13584e-07	-1.94983e-07	-1.27462e-06	7.15679e-06	1.20662e-05	-9.95557e-06	300	200	0	0.715754	1.61074	82.8358	307.667	-1524.4	2300.38	-311	200	0	1.94884	0.566619	108.71	375.78	1221.86	1121.44	-914	200	0
398	7	-7.89124e-07	-9.89103e-08	4.63677e-08	-8.15728e-06	-7.5446e-05	2.46763e-05	300	610	0	-8.11791e-07	-3.27616e-07	-8.31941e-07	-3.56966e-06	6.42924e-05	-6.01987e-06	300	200	0	0.699578	1.57538	82.8439	304.632	-1520.44	2301.32	-311	200	0	2.12188	0.863381	109.183	450.896	1353.18	1062.97	-914	200	0
398	8	8.77295e-08	-5.80786e-07	2.81516e-06	-5.97871e-06	-0.000159708	1.81061e-05	300	610	0	-6.40335e-07	-4.90367e-07	1.10521e-07	-2.14857e-05	0.000141796	2.07373e-06	300	200	0	0.673594	1.53844	82.7969	311.59	-1523.59	2301.97	-311	200	0	2.28386	1.12095	109.444	526.497	1469.94	1004.29	-914	200	0
398	9	1.59463e-06	-1.29847e-06	7.04708e-06	-9.49792e-07	-0.000273145	2.92405e-06	300	610	0	-2.09342e-07	-6.71749e-07	1.72681e-06	-4.81913e-05	0.000247193	1.57207e-05	300	200	0	0.642886	1.50639	82.6772	325.821	-1529.45	2303.46	-311	200	0	2.42003	1.31523	109.306	589.767	1559.21	951.411	-914	200	0
399	0	3.88487e-06	-2.27745e-06	1.29463e-05	7.99384e-06	-0.000413804	-2.40881e-05	300	610	0	5.83684e-07	-8.47926e-07	4.1799e-06	-8.46465e-05	0.000379249	3.61967e-05	300	200	0	0.614015	1.48603	82.4643	343.16	-1534.73	2305.31	-311	200	0	2.49597	1.42883	108.623	624.636	1608.79	908.219	-914	200	0	2.40556	2.19852	189.268	38629.6	123107	1782.83	0	0	0
399	1	7.06266e-06	-3.50792e-06	2.05219e-05	2.18917e-05	-0.000572638	-6.60747e-05	300	610	0	1.84194e-06	-9.78516e-07	7.57973e-06	-0.000130499	0.000530287	6.43042e-05	300	200	0	0.591004	1.48165	82.1597	359.086	-1539.7	2305.55	-311	200	0	2.4804	1.43968	107.369	620.961	1602.43	877.809	-914	200	0
399	2	1.11252e-05	-4.92062e-06	2.94426e-05	4.15243e-05	-0.000730151	-0.000125399	300	610	0	3.64845e-06	-1.00274e-06	1.19212e-05	-0.000183189	0.000683021	9.98564e-05	300	200	0	0.575086	1.49492	81.8006	369.95	-1546.51	2301.99	-311	200	0	2.36262	1.32909	105.706	580.067	1528.26	862.382	-914	200	0
399	3	1.5884e-05	-6.35734e-06	3.88528e-05	6.70601e-05	-0.0008527	-0.000202578	300	610	0	6.0339e-06	-8.36932e-07	1.70002e-05	-0.000236845	0.000807032	0.000140985	300	200	0	0.566213	1.52554	81.4481	374.054	-1556.16	2293.71	-311	200	0	2.15287	1.0983	103.956	508.124	1392.4	862.997	-914	200	0
399	4	2.08671e-05	-7.53789e-06	4.7163e-05	9.7568e-05	-0.000889028	-0.000294806	300	610	0	8.93164e-06	-3.75e-07	2.23087e-05	-0.000281053	0.000855372	0.000183283	300	200	0	0.562828	1.57118	81.1569	371.742	-1567.65	2281.83	-311	200	0	1.87774	0.777815	102.46	411.974	1216.31	879.026	-914	200	0
399	5	2.52071e-05	-8.0281e-06	5.18367e-05	0.000130398	-0.000767857	-0.000394082	300	610	0	1.21195e-05	5.0619e-07	2.69157e-05	-0.000299662	0.000762074	0.000218845	300	200	0	0.561683	1.627	80.9536	364.312	-1579.22	2268.63	-311	200	0	1.57978	0.421593	101.452	303.96	1022.08	907.634	-914	200	0
399	6	2.75284e-05	-7.21595e-06	4.92164e-05	0.000160457	-0.000397881	-0.000485033	300	610	0	1.51509e-05	1.93386e-06	2.93471e-05	-0.00026989	0.000441774	0.000235316	300	200	0	0.560333	1.68714	80.831	352.637	-1589.81	2255.87	-311	200	0	1.31119	0.0870951	101.019	203.617	826.726	944.557	-914	200	0
399	7	2.58573e-05	-4.30707e-06	3.44532e-05	0.000179466	0.000328117	-0.000542642	300	610	0	1.72816e-05	4.01595e-06	2.74903e-05	-0.000162141	-0.000206925	0.000215168	300	200	0	0.558998	1.74639	80.763	336.854	-1599.4	2244.18	-311	200	0	1.11735	-0.181684	101.1	126.82	646.81	984.714	-914	200	0
399	8	1.7589e-05	1.64542e-06	1.6316e-06	0.000175313	0.00152279	-0.000530315	300	610	0	1.74038e-05	6.80453e-06	1.85604e-05	5.88867e-05	-0.00129228	0.000135505	300	200	0	0.558567	1.79974	80.7316	317.131	-1608.41	2233.79	-311	200	0	1.01784	-0.360281	101.544	72.9105	500.034	1021.03	-914	200	0
399	9	-4.39337e-07	1.16573e-05	-5.57927e-05	0.000131735	0.00328488	-0.000398906	300	610	0	1.40075e-05	1.02436e-05	-8.20047e-07	0.000431104	-0.00291205	-3.11485e-05	300	200	0	0.558951	1.84223	80.7406	294.072	-1617.32	2225.23	-311	200	0	0.998141	-0.448227	102.165	28.0334	398.588	1044.27	-914	200	0
400	0	-3.17045e-05	2.66533e-05	-0.0001441	2.86243e-05	0.00566848	-8.76301e-05	300	610	0	5.19565e-06	1.41009e-05	-3.43579e-05	0.000989097	-0.00512541	-0.000314547	300	200	0	0.560944	1.87074	80.7984	268.665	-1626.87	2219.34	-311	200	0	1.02185	-0.469735	102.808	-21.077	339.879	1046.62	-914	200	0	1.34143	1.39351	185.991	37351.2	119817	2786.69	0	0	0
400	1	-7.95088e-05	4.72086e-05	-0.00026781	-0.00015665	0.00863877	0.000471937	300	610	0	-1.1208e-05	1.78859e-05	-8.5565e-05	0.0017545	-0.00791223	-0.000742229	300	200	0	0.566574	1.88472	80.8962	242.931	-1638.1	2217.05	-311	200	0	1.05087	-0.459736	103.407	-81.0347	307.086	1026.67	-914	200	0
400	2	-0.000146166	7.31706e-05	-0.00042744	-0.00044641	0.0120135	0.00134732	300	610	0	-3.74143e-05	2.076e-05	-0.000156885	0.00272192	-0.0111186	-0.00133217	300	200	0	0.575551	1.88482	81.0076	220.062	-1652.13	2218.85	-311	200	0	1.05645	-0.444513	103.988	-152.461	283.084	991.326	-914	200	0
400	3	-0.000231793	0.000103153	-0.000616446	-0.000857812	0.015392	0.00259046	300	610	0	-7.5236e-05	2.1454e-05	-0.000248398	0.0038401	-0.0143896	-0.00208201	300	200	0	0.58421	1.87197	81.1032	202.698	-1669.43	2224.49	-311	200	0	1.01509	-0.436816	104.597	-229.004	262.991	953.096	-914	200	0
400	4	-0.000332655	0.000133909	-0.00081735	-0.00139547	0.0180764	0.00421545	300	610	0	-0.000125417	1.82123e-05	-0.000356055	0.00498862	-0.0170951	-0.00295444	300	200	0	0.589977	1.84755	81.1681	191.791	-1688.51	2233.13	-311	200	0	0.904167	-0.441409	105.26	-297.299	252.724	924.652	-914	200	0
400	5	-0.0004391	0.000159636	-0.000997288	-0.00204125	0.0189968	0.00616763	300	610	0	-0.000186689	8.79741e-06	-0.000469467	0.00595176	-0.0182556	-0.00385919	300	200	0	0.595322	1.81463	81.2051	187.8	-1705.97	2243.82	-311	200	0	0.721357	-0.454096	106	-342.69	257.663	913.326	-914	200	0
400	6	-0.000533185	0.000171278	-0.00110345	-0.00274114	0.0166583	0.00828405	300	610	0	-0.000254544	-9.40198e-06	-0.000569371	0.00639273	-0.0164885	-0.00463253	300	200	0	0.605458	1.77887	81.223	191.541	-1718.82	2255.56	-311	200	0	0.506581	-0.462343	106.821	-355.459	273.134	920.207	-914	200	0
400	7	-0.00058626	0.00015601	-0.00105927	-0.00339003	0.00913673	0.0102473	300	610	0	-0.00031978	-3.91061e-05	-0.000625063	0.00583406	-0.00999593	-0.00501697	300	200	0	0.622101	1.74731	81.2307	202.897	-1725.93	2266.92	-311	200	0	0.322183	-0.459134	107.63	-330.339	286.575	944.335	-914	200	0
400	8	-0.000557003	9.71037e-05	-0.000762775	-0.00381565	-0.00584002	0.0115369	300	610	0	-0.000366932	-8.26606e-05	-0.000592311	0.00365261	0.00336929	-0.00464527	300	200	0	0.641242	1.72555	81.2392	219.867	-1728.38	2276.19	-311	200	0	0.20827	-0.452303	108.234	-263.064	290.915	984.751	-914	200	0
400	9	-0.000390612	-2.54866e-05	-8.89179e-05	-0.00376469	-0.0306777	0.0113877	300	610	0	-0.000372853	-0.000141273	-0.000412522	-0.000898976	0.0259165	-0.00303551	300	200	0	0.657255	1.71521	81.2596	240.085	-1729.39	2282.62	-311	200	0	0.168156	-0.454197	108.455	-150.021	294.005	1039	-914	200	0
401	0	-2.02133e-05	-0.00023342	0.00110155	-0.00289539	-0.0675159	0.0087666	300	610	0	-0.000305835	-0.000213921	-1.4275e-05	-0.00862902	0.0597581	0.000393767	300	200	0	0.667184	1.71382	81.2985	262.601	-1732.4	2286.86	-311	200	0	0.192598	-0.462835	108.252	9.83371	312.848	1102.01	-914	200	0	1.35099	1.39138	186.012	37360.9	119811	2781.41	0	0	0
401	1	0.000628205	-0.000546671	0.00294367	-0.000783035	-0.117587	0.00238997	300	610	0	-0.000125853	-0.000295916	0.000681347	-0.0202844	0.106226	0.00627658	300	200	0	0.671821	1.71768	81.3608	287.292	-1737.97	2289.72	-311	200	0	0.284422	-0.453204	107.742	212.218	361.265	1165.42	-914	200	0
401	2	0.00162572	-0.000978141	0.00553722	0.00305331	-0.180292	-0.00919636	300	610	0	0.000213285	-0.000377166	0.00174994	-0.03635	0.16502	0.0152069	300	200	0	0.67514	1.72418	81.453	313.559	-1743.62	2291.17	-311	200	0	0.457282	-0.38969	107.12	443.775	443.778	1219.03	-914	200	0
401	3	0.00302355	-0.00152575	0.0088999	0.00909263	-0.251966	-0.0274412	300	610	0	0.000758911	-0.000440271	0.00324564	-0.0567548	0.233058	0.0275858	300	200	0	0.682856	1.73112	81.5809	340.476	-1746.43	2290.73	-311	200	0	0.715153	-0.250646	106.534	679.606	555.101	1255.73	-914	200	0
401	4	0.00482778	-0.00216182	0.012903	0.0177112	-0.324378	-0.0534837	300	610	0	0.00155053	-0.00045873	0.00517404	-0.0804754	0.303068	0.0433958	300	200	0	0.70077	1.73534	81.7415	367.022	-1744.14	2288.3	-311	200	0	1.03579	-0.0410009	106.05	886.182	678.377	1273.55	-914	200	0
401	5	0.00696474	-0.00281982	0.0171898	0.0290286	-0.383058	-0.0876881	300	610	0	0.00260586	-0.000395712	0.00745516	-0.105044	0.361989	0.061895	300	200	0	0.733236	1.73356	81.9151	391.447	-1735.72	2284.28	-311	200	0	1.37493	0.215474	105.67	1029.8	787.698	1272.44	-914	200	0
401	6	0.00923725	-0.00337954	0.0210813	0.0426931	-0.405686	-0.128996	300	610	0	0.003901	-0.000204048	0.00987671	-0.125994	0.389404	0.0812353	300	200	0	0.781296	1.72462	82.0631	411.28	-1723.47	2279.66	-311	200	0	1.67872	0.489965	105.375	1085.02	863.336	1252.06	-914	200	0
401	7	0.0112743	-0.00365224	0.0234781	0.0576064	-0.360917	-0.174092	300	610	0	0.00534467	0.000171621	0.0120404	-0.136304	0.356339	0.0980281	300	200	0	0.841565	1.71021	82.1398	424.561	-1713.46	2276.03	-311	200	0	1.89013	0.758267	105.174	1041.35	903.955	1212.69	-914	200	0
401	8	0.0124794	-0.0033692	0.0227782	0.0715993	-0.20821	-0.216425	300	610	0	0.00674732	0.000789426	0.0133068	-0.125972	0.224936	0.106908	300	200	0	0.907108	1.69396	82.1157	430.731	-1711.74	2274.96	-311	200	0	1.96188	1.0056	105.167	911.349	920.248	1156.35	-914	200	0
401	9	0.0119875	-0.00217825	0.0168375	0.0810895	0.100567	-0.245177	300	610	0	0.00778775	0.00170026	0.0127501	-0.0818796	-0.0502548	0.100183	300	200	0	0.969662	1.68053	81.9871	430.091	-1719.68	2276.89	-311	200	0	1.87796	1.2213	105.485	732.598	923.533	1087.24	-914	200	0
402	0	0.00864631	0.000344826	0.0030135	0.0807805	0.61676	-0.244342	300	610	0	0.00798244	0.00293188	0.00913797	0.0117889	-0.518466	0.0677125	300	200	0	1.02101	1.67379	81.7661	423.024	-1733.03	2280.74	-311	200	0	1.66304	1.38849	106.15	551.359	922.005	1011.82	-914	200	0	1.85278	2.56373	188.438	38475	122681	1732.94	0	0	0
402	1	0.00104205	0.00466165	-0.0216552	0.0634919	1.38667	-0.192221	300	610	0	0.00666578	0.00446603	0.000960529	0.17226	-1.2253	-0.00280425	300	200	0	1.05404	1.67388	81.4748	410.342	-1745.31	2284.7	-311	200	0	1.3688	1.48695	107.038	397.9	919.746	938.086	-914	200	0
402	2	-0.0124	0.0112031	-0.0600704	0.0202563	2.43821	-0.0617097	300	610	0	0.00299348	0.00620826	-0.0134615	0.415643	-2.2006	-0.124871	300	200	0	1.06615	1.67575	81.1494	393.582	-1752.52	2287.25	-311	200	0	1.0492	1.50566	107.984	277.002	915.498	874.976	-914	200	0
402	3	-0.033208	0.0202575	-0.114429	-0.059143	3.76153	0.178083	300	610	0	-0.00401441	0.00795108	-0.0357539	0.752763	-3.44059	-0.311285	300	200	0	1.0615	1.6717	80.8389	374.235	-1754.71	2287.82	-311	200	0	0.748518	1.44796	108.902	178.169	905.492	831.764	-914	200	0
402	4	-0.0625128	0.0318048	-0.185244	-0.184976	5.28313	0.558221	300	610	0	-0.0153706	0.00933357	-0.0671126	1.18301	-4.88382	-0.570961	300	200	0	1.04777	1.65723	80.5926	353.295	-1753.15	2286.89	-311	200	0	0.50755	1.33178	109.753	91.0802	889.717	815.474	-914	200	0
402	5	-0.100519	0.0452935	-0.269999	-0.365477	6.83409	1.10363	300	610	0	-0.0319349	0.00980263	-0.107737	1.68602	-6.38125	-0.904212	300	200	0	1.03161	1.63637	80.4487	331.57	-1748.13	2285.67	-311	200	0	0.363362	1.18915	110.453	13.008	872.787	827.857	-914	200	0
402	6	-0.145778	0.0593618	-0.361422	-0.603632	8.11448	1.82339	300	610	0	-0.0541226	0.00858572	-0.156053	2.21126	-7.66246	-1.29632	300	200	0	1.01665	1.62048	80.4324	309.545	-1740.44	2285.27	-311	200	0	0.328608	1.05541	110.844	-53.3739	858.941	865.351	-914	200	0
402	7	-0.194267	0.071521	-0.445486	-0.892676	8.65876	2.69715	300	610	0	-0.08149	0.00468881	-0.207729	2.66627	-8.30189	-1.70951	300	200	0	1.0022	1.62051	80.5522	286.831	-1732.55	2285.77	-311	200	0	0.377699	0.953818	110.75	-103.58	850.138	921.523	-914	200	0
402	8	-0.238318	0.0778382	-0.499318	-1.21029	7.8099	3.65757	300	610	0	-0.112191	-0.0030613	-0.254531	2.90476	-7.69253	-2.07365	300	200	0	0.983473	1.64002	80.7876	262.686	-1726.48	2286.22	-311	200	0	0.462442	0.892656	110.052	-130.709	846.454	989.15	-914	200	0
402	9	-0.265517	0.0726845	-0.489405	-1.51175	4.71399	4.56954	300	610	0	-0.142325	-0.0159061	-0.283152	2.71722	-5.0375	-2.27699	300	200	0	0.954409	1.67475	81.0878	238.009	-1721.02	2285.7	-311	200	0	0.532631	0.874114	108.734	-125.448	845.808	1060.7	-914	200	0
403	0	-0.257763	0.0486486	-0.370679	-1.72257	-1.64817	5.20815	300	610	0	-0.165222	-0.0349484	-0.274216	1.82757	0.624929	-2.1585	300	200	0	0.90975	1.71537	81.3914	216.499	-1711.45	2284.42	-311	200	0	0.54095	0.902164	106.948	-82.1714	845.27	1128.33	-914	200	0	2.25748	1.96597	191.938	40583.2	118183	668.608	0	0	0
403	1	-0.190827	-0.00324457	-0.0873154	-1.73205	-12.372	5.23888	300	610	0	-0.170785	-0.0608211	-0.201811	-0.0987477	10.3439	-1.5048	300	200	0	0.845699	1.7495	81.6497	203.344	-1692.09	2283.68	-311	200	0	0.447639	0.978955	104.993	-6.70194	840.995	1185.02	-914	200	0
403	2	-0.0348345	-0.0928284	0.423639	-1.38938	-28.4581	4.20596	300	610	0	-0.145046	-0.0932088	-0.0340292	-3.42868	25.1029	-0.0557889	300	200	0	0.762744	1.76656	81.8352	203.128	-1659.61	2284.97	-311	200	0	0.235578	1.09393	103.197	83.6345	825.952	1226.97	-914	200	0
403	3	0.243703	-0.22939	1.22448	-0.505257	-50.5351	1.53726	300	610	0	-0.0702015	-0.130212	0.264846	-8.50936	45.5674	2.47601	300	200	0	0.667832	1.764	81.9414	218.192	-1615.35	2289.04	-311	200	0	-0.0738549	1.22405	101.8	171.748	791.831	1255.77	-914	200	0
403	4	0.67762	-0.419341	2.36346	1.13724	-78.454	-3.42312	300	610	0	0.0745316	-0.167568	0.729753	-15.5815	71.7117	6.36606	300	200	0	0.570131	1.74754	81.9821	247.05	-1565.42	2295.77	-311	200	0	-0.422484	1.34572	100.911	252.744	738.155	1277.29	-914	200	0
403	5	1.29181	-0.662762	3.85435	3.75818	-110.744	-11.3408	300	610	0	0.310807	-0.197794	1.38703	-24.6509	102.314	11.8118	300	200	0	0.476066	1.72555	81.9845	283.972	-1518.31	2304.45	-311	200	0	-0.741907	1.44155	100.513	329.618	679.697	1297.94	-914	200	0
403	6	2.09218	-0.948705	5.64817	7.53741	-143.941	-22.7601	300	610	0	0.657306	-0.20935	2.24259	-35.3134	134.322	18.8342	300	200	0	0.391675	1.70468	81.9729	321.255	-1481.74	2313.8	-311	200	0	-0.984145	1.49746	100.56	399.78	638.918	1320.9	-914	200	0
403	7	3.05039	-1.24931	7.59688	12.5475	-171.831	-37.9018	300	610	0	1.12366	-0.186037	3.26562	-46.5355	162.14	27.1425	300	200	0	0.327366	1.68843	81.9569	352.494	-1460.95	2321.89	-311	200	0	-1.13579	1.49754	101.05	452.216	628.508	1342.72	-914	200	0
403	8	4.08445	-1.51308	9.4109	18.6596	-184.708	-56.3779	300	610	0	1.70177	-0.10691	4.36777	-56.4042	176.902	35.9645	300	200	0	0.296119	1.6757	81.9359	374.068	-1457.85	2326.84	-311	200	0	-1.21144	1.42642	101.983	478.653	644.808	1353.05	-914	200	0
403	9	5.03599	-1.65809	10.6145	25.4208	-168.802	-76.8221	300	610	0	2.35438	0.0528817	5.379	-61.8721	165.892	43.8506	300	200	0	0.30627	1.66065	81.9138	384.692	-1470.16	2327.69	-311	200	0	-1.23112	1.27815	103.27	486.431	676.995	1339.98	-914	200	0
404	0	5.64669	-1.56648	10.5068	31.9091	-106.134	-96.45	300	610	0	3.00123	0.319839	6.02238	-58.5523	112.343	48.4736	300	200	0	0.356434	1.63708	81.8976	384.691	-1491.93	2324.91	-311	200	0	-1.20634	1.06165	104.713	497.517	716.117	1296.46	-914	200	0	-28.7137	16.0614	99.186	-4233.77	147612	20913.9	0	0	0
404	1	5.53794	-1.0823	8.14071	36.5771	24.8723	-110.588	300	610	0	3.50393	0.717827	5.89256	-40.6365	-4.08893	46.4625	300	200	0	0.435907	1.60333	81.8909	375.853	-1516.63	2320.13	-311	200	0	-1.14771	0.80269	106.101	531.101	753.436	1223.26	-914	200	0
404	2	4.20042	-0.0157415	2.33735	37.1113	247.57	-112.246	300	610	0	3.65166	1.26119	4.44485	-1.04935	-205.749	33.33	300	200	0	0.527397	1.56322	81.8998	361.092	-1540	2315.67	-311	200	0	-1.06637	0.543932	107.309	587.769	775.939	1128.4	-914	200	0
404	3	1.00307	1.84256	-8.241	30.3447	583.566	-91.8532	370.813	606.318	0	3.15139	1.94471	1.00518	68.0213	-513.827	3.57737	300	200	0	0.610133	1.52459	81.9355	343.802	-1560.3	2313.65	-311	200	0	-0.962054	0.332953	108.323	651.042	770.025	1024.24	-914	200	0
404	4	-4.76602	4.69257	-24.9308	12.2834	1046.94	-37.3377	341.994	609.507	0	1.62779	2.73029	-5.1858	174.049	-943.11	-48.9125	118.136	166.437	0	0.665738	1.49702	82.0112	327.685	-1577.3	2315.11	-311	200	0	-0.825757	0.197465	109.176	699.572	733.272	923.758	-914	200	0
404	5	-13.8117	8.67646	-48.7891	-21.6775	1635.79	65.2226	333.528	610.444	0	-1.35972	3.53046	-14.8783	322.369	-1494.18	-130.064	199.573	178.333	0	0.685693	1.48801	82.1419	315.85	-1591.66	2319.31	-311	200	0	-0.656081	0.13032	109.898	716.32	685.281	837.142	-914	200	0
404	6	-26.6807	13.8063	-80.1683	-76.2496	2320.75	230.078	328.948	610.951	0	-6.27388	4.19008	-28.651	513.491	-2142.81	-244.239	225.21	182.078	0	0.674323	1.49917	82.3308	308.569	-1603.85	2323.74	-311	200	0	-0.462764	0.103339	110.536	694.474	664.616	770.707	-914	200	0
404	7	-43.5306	19.8929	-118.224	-155.375	3038.28	468.716	325.699	611.314	0	-13.5115	4.4871	-46.8101	739.298	-2833.88	-393.907	239.46	184.206	0	0.645666	1.52524	82.5521	302.253	-1613.21	2325.23	-311	200	0	-0.256676	0.0952169	111.165	643.098	707.589	727.194	-914	200	0
404	8	-63.8933	26.5787	-160.726	-261.055	3702.92	785.777	323.039	611.624	0	-23.2863	4.21496	-69.5848	980.049	-3498.73	-582.367	249.72	185.916	0	0.616929	1.55648	82.7578	291.553	-1618.54	2321.65	-311	200	0	-0.0483788	0.103804	111.831	585.582	824.974	705.211	-914	200	0
404	9	-86.6849	33.5354	-204.508	-394.094	4231.56	1177.53	320.691	611.927	0	-35.573	3.33567	-97.3688	1209.17	-4095.58	-815.488	257.937	187.582	0	0.601329	1.58181	82.9015	273.328	-1619.18	2312.71	-311	200	0	0.139991	0.133923	112.495	546.632	996.59	700.278	-914	200	0
405	0	-110.573	40.658	-246.294	-559.331	4558.57	1632.36	318.509	612.271	0	-50.1423	2.02067	-130.45	1407.86	-4635.69	-1097.84	264.464	189.208	0	0.606021	1.59209	82.9535	249.218	-1615.68	2299.27	-311	200	0	0.273604	0.179858	113.065	536.358	1184.04	709.046	-914	200	0	-316.28	72.5841	-451.056	-234796	332572	165712	703.589	528.112	0
405	1	-134.343	48.0522	-283.454	-770.331	4644.05	2128.83	316.384	612.718	0	-66.6295	0.503475	-168.332	1575.5	-5169.48	-1427.37	269.29	190.64	0	0.635277	1.58432	82.9013	224.683	-1609.38	2282.42	-311	200	0	0.325187	0.224181	113.466	544.861	1346.95	732.282	-914	200	0
405	2	-156.972	55.8574	-314.592	-1044.45	4483.77	2639.25	314.253	613.32	0	-84.6316	-1.05626	-209.257	1725.06	-5752.44	-1793.57	272.51	191.756	0	0.690496	1.56109	82.7425	205.98	-1601.79	2263.38	-311	200	0	0.292018	0.244297	113.684	552.576	1452.8	773.754	-914	200	0
405	3	-177.585	64.1253	-339.861	-1387.99	4114.44	3146.03	312.106	614.084	0	-103.766	-2.60793	-250.326	1873.22	-6417.85	-2177.69	274.362	192.517	0	0.767906	1.52411	82.4817	197.769	-1594.38	2243.82	-311	200	0	0.195202	0.214096	113.777	544.887	1483.23	836.433	-914	200	0
405	4	-195.441	72.856	-360.761	-1783.07	3609.71	3649.95	310.006	614.943	0	-123.536	-4.25624	-288.177	2037.64	-7162.06	-2554.84	275.147	192.929	0	0.859749	1.47662	82.132	201.959	-1588.27	2225.43	-311	200	0	0.0715467	0.116415	113.826	516.425	1442.02	919.6	-914	200	0
405	5	-209.883	82.0481	-379.469	-2188.92	3066.02	4157.63	308.08	615.768	0	-143.091	-6.27986	-319.923	2238.86	-7940.84	-2898.96	275.179	193.002	0	0.954343	1.43246	81.7194	217.241	-1583.74	2209.11	-311	200	0	-0.0399744	-0.0391704	113.849	468.989	1354.3	1018.27	-914	200	0
405	6	-220.288	91.6267	-397.999	-2556.24	2583.09	4669.8	306.49	616.423	0	-161.167	-9.02631	-343.952	2499.42	-8677.9	-3189.11	274.77	192.733	0	1.03472	1.40935	81.2895	239.877	-1580.16	2195.29	-311	200	0	-0.119371	-0.220673	113.758	412.961	1247.46	1122.81	-914	200	0
405	7	-226.105	101.289	-417.581	-2842.54	2252.32	5180.46	305.394	616.807	0	-176.296	-12.7596	-360.247	2837.53	-9283.38	-3414.99	274.231	192.123	0	1.08501	1.41455	80.9053	266.059	-1576.42	2184.81	-311	200	0	-0.179334	-0.39159	113.426	367.59	1132.91	1219.89	-914	200	0
405	8	-226.915	110.424	-438.495	-3020.58	2158.59	5675.14	304.923	616.889	0	-187.114	-17.5648	-370.154	3258.88	-9674.68	-3577.88	273.863	191.196	0	1.09994	1.44612	80.6284	293.635	-1571.64	2178.54	-311	200	0	-0.251993	-0.523149	112.838	350.777	1008.73	1297.01	-914	200	0
405	9	-222.461	118.225	-460.355	-3078.31	2386.1	6129.66	305.183	616.687	0	-192.617	-23.3293	-375.79	3752.44	-9791.27	-3686.35	273.945	190.015	0	1.08515	1.49776	80.5002	321.516	-1566.38	2176.2	-311	200	0	-0.352653	-0.598525	112.11	364.058	870.053	1347.12	-914	200	0
406	0	-212.699	123.95	-482.584	-3012.15	3024.91	6516.42	306.268	616.242	0	-192.316	-29.7651	-379.366	4292.2	-9602.27	-3750.9	274.689	188.686	0	1.05211	1.55419	80.53	348.702	-1563.51	2176.21	-311	200	0	-0.453403	-0.607316	111.349	391.104	712.01	1369.79	-914	200	0	-243.306	69.8781	-838.502	-413769	458292	120766	532.559	497.349	0
406	1	-197.915	127.136	-504.882	-2817.58	4184.94	6813.7	308.289	615.581	0	-186.319	-36.4388	-382.676	4842.37	-9108.97	-3780.95	276.197	187.346	0	1.01358	1.5952	80.6872	374.606	-1566.45	2176.9	-311	200	0	-0.497228	-0.539108	110.559	410.97	532.748	1368.75	-914	200	0
406	2	-178.779	127.705	-527.575	-2480.65	6014.53	7012.68	311.4	614.702	0	-175.338	-42.8215	-386.821	5363.64	-8342.61	-3783.51	278.433	186.134	0	0.977435	1.60925	80.9114	398.985	-1576.34	2177.85	-311	200	0	-0.439859	-0.388826	109.745	405.436	340.516	1347.5	-914	200	0
406	3	-156.264	125.942	-551.802	-1972.33	8713.23	7120.55	315.79	613.574	0	-160.576	-48.3739	-392.19	5819.24	-7357.93	-3763.34	281.239	185.162	0	0.94268	1.59494	81.1433	420.701	-1591.35	2180.04	-311	200	0	-0.276868	-0.16831	108.989	357.492	156.945	1308.07	-914	200	0
406	4	-131.425	122.387	-579.512	-1247.41	12531.2	7155.54	321.624	612.153	0	-143.495	-52.6312	-398.605	6179.85	-6223.48	-3724.69	284.387	184.496	0	0.903116	1.55573	81.3517	437.056	-1607.84	2184.63	-311	200	0	-0.0394922	0.0883706	108.377	257.141	11.6701	1254.38	-914	200	0
406	5	-105.131	117.664	-613.156	-248.65	17746.2	7134.14	328.942	610.406	0	-125.534	-55.2612	-405.537	6426.91	-5011.17	-3673.84	287.643	184.152	0	0.855809	1.50253	81.5346	444.366	-1621.74	2191.73	-311	200	0	0.226315	0.334296	107.899	111.77	-66.996	1194.63	-914	200	0
406	6	-77.8987	112.282	-655.217	1086.16	24628.3	7059.49	337.588	608.342	0	-107.895	-56.1126	-412.335	6555.3	-3787	-3620.93	290.816	184.102	0	0.804449	1.45314	81.6997	439.461	-1630.61	2200.61	-311	200	0	0.481636	0.533737	107.484	-52.8615	-58.8894	1138.76	-914	200	0
406	7	-49.8876	106.525	-707.894	2818.64	33424.4	6920.09	347.217	606.018	0	-91.45	-55.2468	-418.425	6575.25	-2604.57	-3579.01	293.775	184.286	0	0.753423	1.42283	81.8415	422.077	-1634.75	2210.6	-311	200	0	0.70497	0.680886	107.119	-200.799	42.0776	1093.95	-914	200	0
406	8	-21.037	100.47	-772.989	5007.18	44357.1	6700	357.384	603.522	0	-76.7269	-52.9158	-423.45	6511.22	-1500.73	-3560.86	296.456	184.623	0	0.701888	1.41874	81.9346	396.282	-1636.06	2221.29	-311	200	0	0.887511	0.791519	106.857	-297.727	222.886	1061.4	-914	200	0
406	9	8.79498	94.1246	-851.658	7698.9	57586.5	6393.97	367.617	600.96	0	-63.9499	-49.4961	-427.365	6397.26	-491.746	-3575.48	298.849	185.031	0	0.646398	1.44039	81.9486	368.905	-1636.34	2232.28	-311	200	0	1.02229	0.875926	106.733	-323.685	453.239	1037.18	-914	200	0
407	0	39.7464	87.5201	-943.782	10908.1	73106.2	6015.98	377.461	598.442	0	-53.0979	-45.424	-430.447	6269.87	429.089	-3626.14	300.997	185.434	0	0.588029	1.48231	81.8655	346.257	-1637.15	2243.21	-311	200	0	1.10044	0.923323	106.701	-280.247	692.456	1017.11	-914	200	0	155.793	18.0981	-1583.26	-821070	792248	-97208.2	505.073	519.082	0
407	1	71.8795	80.6768	-1047.13	14586.8	90602.6	5590.37	386.525	596.07	0	-43.9749	-41.1475	-433.222	6158.97	1292.78	-3709.45	302.984	185.783	0	0.536744	1.53984	81.686	332.384	-1639.64	2253.77	-311	200	0	1.12064	0.915921	106.66	-187.687	896.392	1001.73	-914	200	0
407	2	105.073	73.5147	-1156.77	18602.2	109344	5129.83	394.525	593.919	0	-36.2854	-37.0858	-436.333	6081.64	2155.1	-3814.87	304.939	186.062	0	0.510369	1.61323	81.4273	329.703	-1643.5	2264.14	-311	200	0	1.10172	0.854096	106.491	-76.8916	1027.76	995.979	-914	200	0
407	3	138.884	65.8098	-1265.15	22731.8	128165	4618.49	401.304	592.032	0	-29.7001	-33.5877	-440.436	6041.35	3095.99	-3926.05	307.029	186.283	0	0.528372	1.70325	81.1148	339.63	-1646.49	2275.27	-311	200	0	1.08107	0.758409	106.113	20.3364	1069.89	1003.66	-914	200	0
407	4	172.416	57.252	-1362.87	26680.4	145569	4014.92	406.811	590.423	0	-23.8976	-30.8879	-446.187	6029.85	4218.94	-4021.97	309.456	186.486	0	0.603612	1.80604	80.7663	361.864	-1645.29	2287.8	-311	200	0	1.09779	0.650515	105.556	83.8803	1032.45	1022.46	-914	200	0
407	5	204.276	47.5985	-1440.1	30116.7	159948	3271.9	411.067	589.087	0	-18.5881	-29.0792	-454.267	6028.01	5648.22	-4076.72	312.434	186.73	0	0.737382	1.91584	80.3802	393.477	-1636.53	2300.58	-311	200	0	1.1792	0.541544	104.976	114.209	942.87	1043.88	-914	200	0
407	6	232.717	36.8182	-1488.32	32729.1	169862	2357	414.13	588.009	0	-13.5148	-28.0982	-465.392	6006.24	7522.25	-4059.14	316.163	187.094	0	0.920218	2.02756	79.9449	428.64	-1618.81	2310.83	-311	200	0	1.33805	0.436348	104.609	125.701	829.595	1057.03	-914	200	0
407	7	255.889	25.1578	-1501.98	34285.5	174326	1265.95	416.064	587.173	0	-8.44085	-27.7127	-480.313	5924.84	9987.39	-3933.84	320.794	187.665	0	1.13455	2.13153	79.463	460.048	-1594.81	2315.89	-311	200	0	1.56652	0.339788	104.665	130.669	708.386	1053.08	-914	200	0
407	8	272.127	13.1319	-1479.66	34677.5	173000	27.574	416.919	586.564	0	-3.14703	-27.5314	-499.879	5734.72	13199.3	-3663.88	326.405	188.528	0	1.35458	2.21066	78.9671	482.463	-1570.18	2314.63	-311	200	0	1.82991	0.255634	105.265	133.972	581.528	1028.62	-914	200	0
407	9	280.21	1.45511	-1424.28	33934.7	166222	-1298.45	416.706	586.174	0	2.57434	-27.0575	-525.131	5380.03	17328.2	-3215.05	332.998	189.755	0	1.54586	2.24776	78.5156	495.154	-1550.11	2307.71	-311	200	0	2.07719	0.186907	106.4	139.333	446.881	987.101	-914	200	0
408	0	279.557	-9.06454	-1342.32	32208.4	154899	-2630.01	415.396	586.005	0	8.93037	-25.7749	-557.273	4804.97	22553.2	-2561.01	340.471	191.378	0	1.67112	2.23467	78.1744	500.565	-1537.14	2296.83	-311	200	0	2.26265	0.143095	107.898	152.839	306.943	937.287	-914	200	0	231.338	-12.1797	-1525.38	-661864	776717	-121629	516.39	433.453	0
408	1	270.287	-17.6595	-1242.45	29733.7	140293	-3877.29	412.917	586.068	0	16.1295	-23.2498	-597.431	3962.9	29038.6	-1691.15	348.606	193.367	0	1.70379	2.17285	77.9943	501.719	-1531.29	2283.59	-311	200	0	2.35693	0.140466	109.452	178.576	174.97	888.704	-914	200	0
408	2	253.131	-23.7314	-1133.78	26781.2	123785	-4958.22	409.179	586.379	0	24.3981	-19.211	-646.252	2823.69	36888.6	-617.843	357.081	195.631	0	1.64104	2.0678	77.9923	500.982	-1531.66	2268.72	-311	200	0	2.34113	0.18771	110.751	214.033	73.1735	846.978	-914	200	0
408	3	229.275	-26.9318	-1024.56	23613.6	106669	-5808.98	404.112	586.953	0	33.9718	-13.5706	-703.428	1380.27	46086.9	626.663	365.518	198.038	0	1.50413	1.92678	78.1424	499.043	-1537.17	2252.17	-311	200	0	2.20212	0.274315	111.625	254.126	19.8728	811.698	-914	200	0
408	4	200.193	-27.179	-921.315	20454.1	90014.5	-6389.62	397.702	587.799	0	45.0251	-6.41088	-767.276	-342.691	56429.3	1998.34	373.545	200.447	0	1.32814	1.76425	78.3855	493.935	-1545.79	2234.09	-311	200	0	1.94308	0.3775	112.08	298.718	17.6573	778.996	-914	200	0
408	5	167.505	-24.6226	-828.461	17470.7	74601.7	-6685.68	390.049	588.912	0	57.5973	2.03304	-834.504	-2281.24	67477.2	3444.4	380.859	202.734	0	1.15315	1.60469	78.6492	482.163	-1554.3	2215.43	-311	200	0	1.59366	0.472025	112.252	349.528	56.5128	747.596	-914	200	0
408	6	132.837	-19.5847	-748.425	14772.7	60913.6	-6705.93	381.389	590.262	0	71.5335	11.3945	-900.323	-4330.81	78559.1	4904.53	387.257	204.81	0	1.01525	1.47312	78.8647	461.679	-1560.54	2197.3	-311	200	0	1.208	0.530911	112.337	399.095	126.49	721.6	-914	200	0
408	7	97.6876	-12.5007	-681.932	12417.3	49169.9	-6477.84	372.104	591.791	0	86.4201	21.1791	-958.927	-6352.43	88830.2	6310.27	392.635	206.625	0	0.934346	1.38174	78.9739	433.861	-1564.79	2180.27	-311	200	0	0.857296	0.529979	112.46	429.982	221.893	707.487	-914	200	0
408	8	63.3059	-3.8708	-628.438	10420.3	39382	-6043.63	362.667	593.419	0	101.563	30.7816	-1004.33	-8188.66	97392.1	7586.31	396.972	208.153	0	0.909434	1.32829	78.9326	402.53	-1567.87	2164.18	-311	200	0	0.613484	0.457071	112.573	430	335.192	710.07	-914	200	0
408	9	30.6128	5.76983	-586.575	8769.39	31414.4	-5458.55	353.556	595.05	0	116.059	39.5793	-1031.43	-9690.19	103451	8662.22	400.299	209.395	0	0.923898	1.30495	78.7244	371.057	-1569.76	2148.38	-311	200	0	0.524742	0.319668	112.533	405.94	454.534	730.886	-914	200	0
409	0	0.179256	15.8643	-554.572	7435.29	25045.1	-4788.8	345.161	596.593	0	128.93	47.0579	-1037.09	-10744.7	106474	9486.79	402.665	210.36	0	0.95195	1.30525	78.3836	340.927	-1571.51	2132.56	-311	200	0	0.598671	0.152817	112.258	376.746	567.791	768.547	-914	200	0	36.143	101.854	-1133.07	-428289	612623	71648.5	542.089	382.215	0
409	1	-27.7385	25.8559	-530.566	6381.16	20015.3	-4105.22	337.725	597.973	0	139.256	52.8708	-1020.76	-11295.5	106283	10034	404.122	211.066	0	0.965117	1.32513	77.9992	312.792	-1576.8	2117.68	-311	200	0	0.797602	0.0129476	111.789	353.955	667.285	819.806	-914	200	0
409	2	-53.1287	35.2303	-512.788	5567.81	16065.9	-3473.35	331.331	599.142	0	146.278	56.8279	-984.522	-11346.5	103083	10302	404.704	211.525	0	0.939868	1.36219	77.681	287.631	-1589.6	2105.92	-311	200	0	1.04179	-0.0566851	111.251	334.261	750.878	881.133	-914	200	0
409	3	-76.1313	43.5602	-499.682	4956.97	12961.9	-2944.59	325.94	600.08	0	149.482	58.8762	-932.613	-10954.7	97389.7	10309.5	404.427	211.746	0	0.865075	1.41295	77.5138	266.866	-1610.65	2099.57	-311	200	0	1.22895	-0.0576642	110.799	310.045	816.539	950.622	-914	200	0
409	4	-96.9452	50.5374	-489.964	4513.55	10506.3	-2551.85	321.443	600.788	0	148.654	59.0867	-870.462	-10212.4	89911.2	10092.8	403.291	211.732	0	0.748591	1.46934	77.5425	252.193	-1636.43	2099.94	-311	200	0	1.27503	-0.0245205	110.566	281.214	857.582	1028.05	-914	200	0
409	5	-115.758	55.9851	-482.647	4207.79	8544.24	-2308.95	317.703	601.282	0	143.868	57.6241	-803.747	-9227.85	81408.7	9699.12	401.287	211.481	0	0.617732	1.52102	77.7837	245.263	-1661.01	2106.93	-311	200	0	1.15353	0.0120562	110.614	255.954	865.724	1111.98	-914	200	0
409	6	-132.71	59.8513	-477.004	4016.47	6960.22	-2213.02	314.592	601.58	0	135.429	54.7043	-737.589	-8107.14	72580.1	9178.61	398.402	210.991	0	0.509811	1.56139	78.2285	246.746	-1678.79	2119.58	-311	200	0	0.90528	0.0390467	110.894	243.164	836.067	1195.67	-914	200	0
409	7	-147.89	62.1912	-472.532	3921.62	5668.91	-2248.63	311.997	601.701	0	123.804	50.5599	-676.062	-6941.22	63984.9	8578.38	394.644	210.267	0	0.457055	1.58752	78.8346	255.428	-1685.75	2136.67	-311	200	0	0.615409	0.0466855	111.273	245.154	770.357	1265.06	-914	200	0
409	8	-161.334	63.149	-468.897	3907.64	4606.19	-2392.05	309.823	601.666	0	109.56	45.4219	-621.995	-5798.27	56014.5	7938.99	390.056	209.322	0	0.473794	1.59714	79.5308	268.996	-1679.62	2156.47	-311	200	0	0.377616	0.0193069	111.625	257.778	679.671	1302.69	-914	200	0
409	9	-173.042	62.9401	-465.885	3959.79	3723.68	-2614.83	307.993	601.5	0	93.312	39.5167	-577.004	-4722.67	48899.2	7292.75	384.747	208.185	0	0.553232	1.59078	80.2378	285.931	-1660.39	2176.18	-311	200	0	0.26852	-0.0527079	111.891	276.825	581.303	1295.67	-914	200	0
410	0	-182.99	61.8299	-463.357	4064.67	2985.56	-2887.04	306.443	601.228	0	75.6599	33.068	-541.628	-3738.69	42734.4	6663.99	378.9	206.903	0	0.673468	1.5744	80.8863	305.863	-1631.12	2192.55	-311	200	0	0.333133	-0.161069	112.056	300.274	490.223	1240.83	-914	200	0	-210.303	56.7658	-757.472	-330338	448073	144114	578.09	439.624	0
410	1	-191.145	60.1023	-461.21	4210.31	2365.72	-3180.27	305.129	600.871	0	57.1135	26.2876	-515.536	-2855.92	37510.8	6070.4	372.761	205.54	0	0.805744	1.55651	81.4261	327.974	-1597.85	2203.72	-311	200	0	0.571374	-0.285985	112.112	324.248	417.366	1146.07	-914	200	0
410	2	-197.488	58.0209	-459.334	4385.17	1844.49	-3470.16	304.016	600.453	0	38.0362	19.3571	-497.757	-2074.74	33146.4	5523.57	366.592	204.168	0	0.921725	1.54405	81.827	349.504	-1567.19	2210.12	-311	200	0	0.934068	-0.411024	112.039	342.459	371.855	1028.84	-914	200	0
410	3	-202.04	55.7972	-457.585	4578.35	1405.61	-3737.97	303.072	599.995	0	18.6254	12.4196	-486.93	-1389.65	29516.8	5028.94	360.618	202.854	0	0.999914	1.5409	82.0767	366.372	-1543.47	2213.15	-311	200	0	1.34116	-0.531794	111.805	350.139	353.711	911.315	-914	200	0
410	4	-204.869	53.5785	-455.806	4780.41	1035.35	-3971.49	302.271	599.512	0	-1.06913	5.57744	-481.53	-790.757	26479.6	4585.86	354.99	201.642	0	1.02998	1.54805	82.1819	375.806	-1528.37	2213.68	-311	200	0	1.71038	-0.650738	111.354	344.082	351.073	814.37	-914	200	0
410	5	-206.091	51.4519	-453.86	4983.52	722.92	-4164.95	301.593	599.02	0	-21.1009	-1.11069	-480.061	-264.998	23891.4	4188.5	349.768	200.552	0	1.01303	1.56421	82.1712	378.023	-1521.76	2211.83	-311	200	0	1.97621	-0.760728	110.641	321.478	355.485	752.12	-914	200	0
410	6	-205.868	49.4544	-451.658	5181.8	459.587	-4317.93	301.018	598.527	0	-41.5661	-7.629	-481.175	202.138	21619.6	3826.95	344.931	199.58	0	0.957925	1.58716	82.0879	374.996	-1521.85	2207.53	-311	200	0	2.09988	-0.841528	109.675	283.894	373.331	728.085	-914	200	0
410	7	-204.399	47.5887	-449.155	5371.88	237.981	-4433.7	300.53	598.04	0	-62.5331	-13.9971	-483.738	625.134	19548.8	3488.43	340.412	198.708	0	0.878266	1.61331	81.9695	368.551	-1525.8	2201.05	-311	200	0	2.07549	-0.878807	108.559	237.584	419.925	736.546	-914	200	0
410	8	-201.917	45.8411	-446.357	5551.89	52.7313	-4517.73	300.118	597.562	0	-83.9734	-20.256	-486.847	1017.72	17585.6	3159.23	336.121	197.91	0	0.79232	1.63489	81.8371	360.273	-1531.46	2193.5	-311	200	0	1.91777	-0.876227	107.473	185.189	510.717	768.613	-914	200	0
410	9	-198.678	44.2006	-443.329	5720.43	-100.017	-4576.23	299.774	597.097	0	-105.704	-26.4466	-489.829	1392.38	15659.2	2827.24	331.969	197.157	0	0.720742	1.64173	81.703	352.569	-1538.31	2186.52	-311	200	0	1.64021	-0.842655	106.595	120.605	654.07	817.677	-914	200	0
411	0	-194.935	42.6748	-440.2	5876.91	-225.189	-4615.01	299.488	596.65	0	-127.36	-32.5848	-492.231	1759.45	13722.5	2484.27	327.878	196.426	0	0.680175	1.62787	81.579	348.68	-1546.34	2181.13	-311	200	0	1.26266	-0.775261	106.033	34.9948	840.499	880.801	-914	200	0	-375.863	-14.4744	-722.799	-311719	422953	143638	560.111	430.214	0
411	1	-190.935	41.2917	-437.14	6021.05	-330.155	-4639.33	299.245	596.226	0	-148.411	-38.6461	-493.774	2125.65	11751.5	2127.6	323.799	195.695	0	0.677743	1.59405	81.4788	351.068	-1554.71	2176.99	-311	200	0	0.836883	-0.661998	105.829	-70.3121	1038.78	955.438	-914	200	0
411	2	-186.906	40.0872	-434.309	6151.94	-422.787	-4653.9	299.027	595.835	0	-168.228	-44.5568	-494.275	2492.41	9743.79	1760.43	319.713	194.957	0	0.710142	1.54543	81.4193	360.098	-1561.33	2173.12	-311	200	0	0.438116	-0.500928	105.986	-176.571	1209.76	1035.38	-914	200	0
411	3	-183.063	39.0924	-431.822	6268.8	-508.412	-4662.46	298.823	595.483	0	-186.17	-50.1884	-493.583	2855.7	7717.38	1391.61	315.635	194.214	0	0.76726	1.49133	81.4162	374.501	-1562.73	2168.74	-311	200	0	0.126546	-0.313439	106.477	-255.597	1328.02	1111.8	-914	200	0
411	4	-179.592	38.3297	-429.747	6371.97	-588.458	-4667.51	298.631	595.173	0	-201.679	-55.3657	-491.569	3207.54	5706	1034.35	311.608	193.475	0	0.836351	1.44493	81.4752	392.544	-1554.75	2163.74	-311	200	0	-0.0738739	-0.132609	107.249	-284.109	1390.17	1177.37	-914	200	0
411	5	-176.643	37.8104	-428.105	6462.11	-661.697	-4671.14	298.454	594.905	0	-214.343	-59.8936	-488.159	3537.88	3753.22	703.344	307.689	192.753	0	0.903484	1.41876	81.5937	412.568	-1535.36	2158.87	-311	200	0	-0.16739	0.0196913	108.258	-250.928	1401.57	1227.93	-914	200	0
411	6	-174.323	37.5313	-426.876	6539.43	-727.409	-4675.87	298.296	594.681	0	-223.941	-63.5963	-483.36	3836.46	1907.05	411.402	303.945	192.063	0	0.955737	1.42037	81.7657	432.512	-1507.73	2155.74	-311	200	0	-0.174647	0.137316	109.48	-158.671	1362.58	1262.06	-914	200	0
411	7	-172.693	37.475	-426.012	6604.61	-787.76	-4684.15	298.151	594.497	0	-230.445	-66.3524	-477.284	4093.95	214.622	167.069	300.45	191.422	0	0.986513	1.45204	81.9825	448.96	-1479.2	2155.99	-311	200	0	-0.126774	0.216861	110.877	-25.2361	1274.69	1280.81	-914	200	0
411	8	-171.765	37.6159	-425.476	6659.22	-846.75	-4697.59	298.01	594.349	0	-233.999	-68.1152	-470.155	4303.34	-1283.83	-25.605	297.269	190.847	0	0.998833	1.51094	82.2279	457.382	-1457.13	2160.21	-311	200	0	-0.0537283	0.247348	112.379	119.696	1149.34	1286.28	-914	200	0
411	9	-171.501	37.9271	-425.276	6705.29	-907.712	-4717.02	297.866	594.233	0	-234.886	-68.9157	-462.321	4461.76	-2560.31	-166.15	294.462	190.349	0	1.00155	1.58806	82.4774	454.321	-1445.44	2167.72	-311	200	0	0.0306324	0.212997	113.884	247.551	1002.26	1278.83	-914	200	0
412	0	-171.821	38.3812	-425.469	6745.47	-972.428	-4742.81	297.714	594.146	0	-233.49	-68.8491	-454.213	4570.92	-3602.58	-256.895	292.069	189.937	0	1.00121	1.67012	82.7022	439.735	-1443.72	2176.89	-311	200	0	0.132228	0.110443	115.258	343.589	846.75	1255.89	-914	200	0	-385.01	-20.5968	-668.228	-300408	396140	140804	565.071	447.982	0
412	1	-172.607	38.9461	-426.134	6783.51	-1040.98	-4774.64	297.557	594.081	0	-230.249	-68.0586	-446.275	4635.85	-4415.45	-302.416	290.106	189.612	0	0.997206	1.74541	82.8784	417.413	-1448.05	2185.32	-311	200	0	0.265579	-0.0352442	116.306	408.06	694.94	1215.38	-914	200	0
412	2	-173.728	39.5799	-427.311	6824.28	-1111.6	-4811.18	297.399	594.03	0	-225.619	-66.7238	-438.864	4663.73	-5016.37	-308.939	288.57	189.373	0	0.983733	1.80782	82.9974	392.826	-1453.88	2190.34	-311	200	0	0.437869	-0.176004	116.772	450.473	555.495	1160.29	-914	200	0
412	3	-175.044	40.231	-428.981	6872.63	-1181.37	-4849.95	297.246	593.979	0	-220.029	-65.0485	-432.199	4662.84	-5427.76	-283.662	287.442	189.211	0	0.955904	1.85501	83.0635	370.175	-1459.49	2190.37	-311	200	0	0.64016	-0.262991	116.435	483.701	426.267	1097.45	-914	200	0
412	4	-176.424	40.8436	-431.076	6931.79	-1246.45	-4887.94	297.109	593.92	0	-213.856	-63.2404	-426.361	4641.48	-5673.78	-233.856	286.693	189.114	0	0.914124	1.88469	83.0847	351.408	-1466.63	2186.01	-311	200	0	0.849139	-0.265508	115.269	516.741	298.238	1031.25	-914	200	0
412	5	-177.74	41.3663	-433.514	7002.57	-1300.39	-4922.43	297	593.847	0	-207.409	-61.4855	-421.352	4607.56	-5780.09	-166.352	286.282	189.065	0	0.861809	1.8943	83.0714	336.893	-1478.25	2179.41	-311	200	0	1.03324	-0.179751	113.469	551.586	170.757	962.698	-914	200	0
412	6	-178.877	41.7584	-436.225	7084.2	-1334.17	-4951.39	296.942	593.76	0	-200.918	-59.9277	-417.134	4568.63	-5770.67	-87.8872	286.166	189.048	0	0.800704	1.88392	83.0355	325.984	-1496.27	2172.71	-311	200	0	1.15762	-0.0339714	111.345	587.278	57.019	895.094	-914	200	0
412	7	-179.726	41.9974	-439.159	7175.57	-1339.63	-4972.93	296.95	593.661	0	-194.541	-58.6597	-413.672	4530.6	-5664.6	-5.04033	286.307	189.048	0	0.731216	1.85647	82.9821	317.69	-1520.32	2166.72	-311	200	0	1.19277	0.11546	109.191	622.116	-25.8853	837.059	-914	200	0
412	8	-180.187	42.0828	-442.309	7275.71	-1312.25	-4984.97	297.033	593.551	0	-188.376	-57.7225	-410.959	4496.04	-5476.24	76.8973	286.674	189.06	0	0.655508	1.81482	82.9047	311.192	-1547.68	2161.04	-311	200	0	1.12669	0.208476	107.244	653.376	-65.5572	799.165	-914	200	0
412	9	-180.175	42.034	-445.716	7383.52	-1251.25	-4985.7	297.193	593.435	0	-182.474	-57.108	-409.038	4464.03	-5216.41	154.731	287.247	189.087	0	0.577942	1.76244	82.7955	305.631	-1574.59	2155.42	-311	200	0	0.968918	0.207407	105.696	679.071	-53.6079	788.296	-914	200	0
413	0	-179.623	41.8829	-449.453	7498.03	-1158.36	-4974.3	297.423	593.317	0	-176.848	-56.7605	-407.975	4432.08	-4893.17	227.047	288.006	189.136	0	0.504232	1.70634	82.6601	300.071	-1598.57	2150.52	-311	200	0	0.746126	0.0997149	104.674	699.59	13.4671	804.382	-914	200	0	-323.863	-13.5383	-699.702	-320921	401698	128668	551.8	457.641	0
413	1	-178.498	41.6648	-453.582	7618.61	-1036.69	-4951.14	297.714	593.203	0	-171.487	-56.5891	-407.837	4397.74	-4512.73	293.729	288.935	189.217	0	0.441715	1.65541	82.5183	294.276	-1620.42	2147.14	-311	200	0	0.498167	-0.110321	104.204	719.752	126.08	841.497	-914	200	0
413	2	-176.811	41.4102	-458.118	7744.45	-889.783	-4917.29	298.058	593.095	0	-166.375	-56.4912	-408.649	4358.7	-4080.97	356.103	290.014	189.334	0	0.398968	1.616	82.3885	289.19	-1644.38	2145.51	-311	200	0	0.276331	-0.399681	104.23	746.066	257.224	892.305	-914	200	0
413	3	-174.617	41.1415	-463.019	7873.91	-721.245	-4873.98	298.442	592.994	0	-161.5	-56.3754	-410.386	4312.68	-3604.51	417.155	291.217	189.491	0	0.382635	1.59076	82.2694	285.826	-1675.79	2145.28	-311	200	0	0.131966	-0.719171	104.606	774.285	372.76	951.448	-914	200	0
413	4	-172.008	40.8754	-468.214	8004.45	-534.466	-4822.28	298.858	592.904	0	-156.854	-56.1731	-412.987	4257.38	-3089.51	481.024	292.519	189.691	0	0.393255	1.57912	82.1325	283.528	-1716.89	2145.87	-311	200	0	0.0906124	-0.999831	105.123	782.467	450.362	1013.76	-914	200	0
413	5	-169.093	40.625	-473.63	8133.21	-331.309	-4763.09	299.301	592.828	0	-152.429	-55.8463	-416.368	4190.57	-2540.3	552.025	293.899	189.935	0	0.425014	1.57749	81.9358	280.081	-1764.51	2147.16	-311	200	0	0.136168	-1.18089	105.627	741.275	490.664	1070.81	-914	200	0
413	6	-165.986	40.4027	-479.198	8257.76	-111.243	-4696.94	299.768	592.768	0	-148.218	-55.3896	-420.438	4110.61	-1959.05	634.01	295.34	190.223	0	0.471037	1.5809	81.6497	274.219	-1811.74	2150.02	-311	200	0	0.227725	-1.23727	106.101	633.874	511.025	1113.37	-914	200	0
413	7	-162.792	40.2225	-484.867	8376.22	127.116	-4623.85	300.262	592.725	0	-144.21	-54.8215	-425.112	4016.9	-1344.96	730.398	296.836	190.551	0	0.528187	1.5845	81.2777	267.682	-1851.05	2155.76	-311	200	0	0.331026	-1.17527	106.589	470.064	528.384	1137.86	-914	200	0
413	8	-159.601	40.1006	-490.609	8487.25	383.598	-4543.34	300.782	592.701	0	-140.391	-54.1705	-430.33	3909.59	-694.001	844.083	298.387	190.915	0	0.595526	1.58331	80.8505	263.954	-1875.52	2165.06	-311	200	0	0.435384	-1.00908	107.098	280.253	547.916	1147.1	-914	200	0
413	9	-156.476	40.0561	-496.436	8590.82	656.516	-4454.64	301.322	592.695	0	-136.755	-53.4621	-436.071	3789.08	-0.205571	976.403	300	191.311	0	0.670208	1.57393	80.4059	265.339	-1879.01	2177.77	-311	200	0	0.553958	-0.761526	107.587	96.3342	566.126	1146.21	-914	200	0
414	0	-153.456	40.1149	-502.403	8687.89	944.564	-4356.86	301.88	592.707	0	-133.301	-52.7094	-442.354	3655.8	742.778	1126.82	301.679	191.736	0	0.746862	1.55735	79.9828	272.24	-1857.52	2193.34	-311	200	0	0.712106	-0.481607	107.982	-59.5746	579.189	1140.81	-914	200	0	-260.033	-4.29281	-825.005	-371417	443683	109797	522.542	449.878	0
414	1	-150.553	40.3082	-508.591	8778.41	1246.81	-4249.05	302.452	592.74	0	-130.036	-51.9097	-449.199	3509.6	1540.03	1294.14	303.428	192.187	0	0.819636	1.53843	79.6232	284.676	-1811.66	2211.23	-311	200	0	0.924479	-0.234283	108.202	-176.012	587.006	1136.82	-914	200	0
414	2	-147.77	40.6623	-515.05	8860.41	1560.65	-4130.29	303.03	592.797	0	-126.965	-51.0524	-456.59	3349.04	2394.35	1477.21	305.244	192.665	0	0.882896	1.52194	79.365	303.264	-1748.28	2230.4	-311	200	0	1.17858	-0.0645585	108.205	-248.794	595.964	1137.68	-914	200	0
414	3	-145.1	41.1887	-521.773	8931.33	1881.04	-3999.49	303.605	592.883	0	-124.089	-50.1315	-464.453	3171.67	3307.17	1674.46	307.121	193.171	0	0.929344	1.50953	79.2341	328.459	-1678.71	2248.73	-311	200	0	1.44292	0.0233815	108.007	-276.297	620.844	1141.72	-914	200	0
414	4	-142.538	41.8863	-528.708	8989.96	2202.63	-3855.41	304.166	592.996	0	-121.392	-49.1513	-472.678	2975.01	4280.09	1883.59	309.055	193.706	0	0.948988	1.50004	79.2383	358.743	-1614.63	2263.11	-311	200	0	1.68617	0.0520978	107.619	-259.636	675.603	1143.85	-914	200	0
414	5	-140.071	42.7487	-535.791	9037.3	2522.95	-3696.93	304.709	593.133	0	-118.84	-48.1245	-481.146	2758.01	5314.2	2101.44	311.045	194.268	0	0.932678	1.49109	79.3574	389.49	-1564.56	2270.45	-311	200	0	1.8824	0.0382823	107.015	-205.058	755.458	1140.99	-914	200	0
414	6	-137.68	43.7694	-542.975	9076.31	2844.61	-3523.05	305.239	593.284	0	-116.385	-47.07	-489.742	2522.16	6407.1	2324.1	313.083	194.85	0	0.877661	1.4806	79.5403	413.969	-1532.31	2268.85	-311	200	0	2.00822	-0.0204516	106.223	-119.911	834.416	1135.11	-914	200	0
414	7	-135.336	44.9432	-550.269	9111.31	3176.37	-3332.72	305.772	593.442	0	-113.967	-46.009	-498.36	2271.01	7551.66	2547.41	315.153	195.443	0	0.789598	1.46857	79.7269	426.187	-1517.73	2258.63	-311	200	0	2.04997	-0.126268	105.391	-7.19434	883.896	1129.67	-914	200	0
414	8	-132.998	46.2672	-557.742	9148.1	3535.35	-3125.08	306.339	593.598	0	-111.524	-44.9615	-506.917	2008.4	8737.7	2767.6	317.237	196.038	0	0.680585	1.4577	79.8768	423.873	-1519.2	2242.15	-311	200	0	2.01093	-0.261495	104.702	130.802	888.967	1124.7	-914	200	0
414	9	-130.61	47.7399	-565.526	9194.81	3948.47	-2899.98	306.982	593.741	0	-108.996	-43.9408	-515.362	1737.92	9954.01	2981.92	319.315	196.628	0	0.567023	1.45112	79.9812	409.596	-1535.02	2222.51	-311	200	0	1.90561	-0.393737	104.256	284.22	850.821	1117.74	-914	200	0
415	0	-128.1	49.3583	-573.823	9262.32	4451.5	-2657.86	307.758	593.859	0	-106.328	-42.9474	-523.676	1463.86	11188.9	3188.47	321.366	197.205	0	0.468219	1.44936	80.0519	389.19	-1563.03	2202.36	-311	200	0	1.75255	-0.491263	104.046	435.737	782.51	1108.59	-914	200	0	-199.824	19.5392	-1001.19	-446818	513257	96312.5	502.965	447.164	0
415	1	-125.383	51.1105	-582.905	9363.49	5088.62	-2399.59	308.73	593.937	0	-103.476	-41.9709	-531.838	1191.69	12430.4	3385.51	323.373	197.759	0	0.402447	1.45039	80.1037	369.168	-1600.17	2183.8	-311	200	0	1.57026	-0.529806	103.99	568.693	703.49	1100.68	-914	200	0
415	2	-122.364	52.9652	-593.078	9511.57	5912.69	-2127.02	309.97	593.962	0	-100.415	-41.0013	-539.796	926.744	13666.2	3571.6	325.317	198.283	0	0.380451	1.45254	80.1491	355.118	-1642.69	2168.84	-311	200	0	1.36865	-0.496707	104	672.994	634.619	1098.01	-914	200	0
415	3	-118.947	54.8659	-604.627	9719.35	6982.17	-1843.21	311.548	593.925	0	-97.1504	-40.0348	-547.439	672.059	14884.3	3745.91	327.189	198.772	0	0.402484	1.45691	80.2053	350.579	-1686.53	2159.18	-311	200	0	1.14639	-0.397068	104.017	745.519	593.927	1102.36	-914	200	0
415	4	-115.044	56.7286	-617.765	9998.34	8352.46	-1552.91	313.52	593.815	0	-93.7139	-39.0719	-554.614	427.637	16072.6	3907.87	328.98	199.229	0	0.461104	1.4662	80.2919	356.012	-1727.19	2155.72	-311	200	0	0.905076	-0.252424	104.036	786.613	593.418	1113.5	-914	200	0
415	5	-110.57	58.449	-632.58	10357	10064.7	-1263.12	315.911	593.627	0	-90.1571	-38.1186	-561.177	192.046	17219.4	4057.04	330.684	199.658	0	0.544566	1.48151	80.4095	368.97	-1759.59	2158.45	-311	200	0	0.661575	-0.091703	104.1	796.564	635.496	1129.32	-914	200	0
415	6	-105.435	59.9377	-649.022	10799.7	12140.2	-979.667	318.705	593.36	0	-86.5424	-37.1928	-567.022	-35.4712	18313.7	4193.38	332.298	200.063	0	0.638361	1.50145	80.5299	385.201	-1778.85	2166.53	-311	200	0	0.442795	0.0572555	104.249	777.855	710.295	1144.62	-914	200	0
415	7	-99.5505	61.1718	-666.949	11328.6	14584	-700.547	321.867	593.014	0	-82.9336	-36.3203	-572.093	-254.167	19347.4	4317.25	333.819	200.444	0	0.726968	1.52398	80.6169	400.073	-1781.79	2178.49	-311	200	0	0.268785	0.168882	104.47	738.845	800.669	1152.64	-914	200	0
415	8	-92.8351	62.1992	-686.179	11944.8	17390.9	-414.934	325.345	592.592	0	-79.3874	-35.5217	-576.387	-462.02	20317.7	4428.6	335.25	200.802	0	0.797244	1.54767	80.6505	410.738	-1767.78	2192.32	-311	200	0	0.137368	0.218159	104.739	689.343	891.974	1149.83	-914	200	0
415	9	-85.2386	63.085	-706.531	12647.8	20544.7	-111.265	329.078	592.099	0	-75.9463	-34.8034	-579.963	-656.336	21226.1	4526.87	336.599	201.132	0	0.841896	1.57229	80.6309	417.653	-1739.1	2205.59	-311	200	0	0.0288101	0.189073	105.13	633.181	973.427	1138.74	-914	200	0
416	0	-76.7493	63.8652	-727.827	13435.2	24015.4	214.987	332.996	591.541	0	-72.6368	-34.1557	-582.943	-834.653	22075.8	4611.42	337.87	201.432	0	0.859464	1.60016	80.5707	423.248	-1700.69	2215.89	-311	200	0	-0.0684535	0.087237	105.806	570.984	1030.34	1126.83	-914	200	0	-87.2028	33.1816	-1219.07	-560796	617227	47840.6	502.83	461.268	0
416	1	-67.3916	64.5403	-749.855	14300.4	27758.6	560.875	337.019	590.929	0	-69.4721	-33.5571	-585.474	-995.828	22869.8	4681.66	339.062	201.701	0	0.852446	1.63432	80.4938	429.188	-1658.79	2221.91	-311	200	0	-0.13865	-0.0620221	106.856	509.169	1042.09	1121.64	-914	200	0
416	2	-57.222	65.0781	-772.284	15230.7	31714.3	918.974	341.066	590.278	0	-66.4617	-32.9909	-587.678	-1140.83	23609.5	4737.11	340.174	201.941	0	0.827422	1.673	80.4338	435.256	-1618.6	2224.03	-311	200	0	-0.145596	-0.227361	108.2	459.226	991.778	1126.19	-914	200	0
416	3	-46.3299	65.4151	-794.61	16207	35802.7	1279.39	345.057	589.604	0	-63.6197	-32.4572	-589.613	-1272.48	24296	4777.8	341.207	202.158	0	0.79422	1.70797	80.4172	439.904	-1582.39	2223.57	-311	200	0	-0.0569256	-0.379793	109.632	428.283	875.129	1138.92	-914	200	0
416	4	-34.8416	65.4671	-816.169	17204.8	39921.9	1631.17	348.914	588.92	0	-60.9649	-31.9733	-591.269	-1393.94	24931.3	4804.13	342.166	202.358	0	0.761622	1.72939	80.4481	441.317	-1549.45	2221.43	-311	200	0	0.131057	-0.494943	110.925	414.292	701.422	1157.29	-914	200	0
416	5	-22.9273	65.1509	-836.207	18194.2	43954.2	1963.32	352.564	588.242	0	-58.515	-31.5657	-592.587	-1507.04	25517.9	4816.47	343.062	202.543	0	0.735045	1.73035	80.5132	438.478	-1518.58	2217.94	-311	200	0	0.380428	-0.55713	111.93	409.806	493.443	1180.09	-914	200	0
416	6	-10.8093	64.4036	-853.95	19140	47773.2	2264.75	355.944	587.587	0	-56.2796	-31.2598	-593.493	-1611.72	26056.6	4815.38	343.904	202.716	0	0.718604	1.70902	80.5926	431.319	-1491.01	2213.46	-311	200	0	0.625919	-0.559395	112.615	411.072	284.771	1206.17	-914	200	0
416	7	1.23699	63.1929	-868.656	20005.4	51251.2	2524.21	359.001	586.97	0	-54.2556	-31.0708	-593.933	-1706.76	26546.3	4801.91	344.696	202.874	0	0.716015	1.67082	80.6646	419.665	-1471.23	2208.61	-311	200	0	0.812351	-0.496432	113.031	423.425	108.248	1233.83	-914	200	0
416	8	12.896	61.5249	-879.688	20756.7	54266.4	2731.24	361.688	586.405	0	-52.4243	-30.9984	-593.871	-1790.33	26984.1	4777.33	345.438	203.015	0	0.728981	1.62771	80.7102	402.837	-1464.99	2203.97	-311	200	0	0.920364	-0.36541	113.242	454.398	-15.2412	1262.34	-914	200	0
416	9	23.8358	59.4465	-886.621	21367.4	56717.2	2877.39	363.97	585.9	0	-50.75	-31.0287	-593.283	-1860.41	27365.3	4743.09	346.125	203.136	0	0.757053	1.592	80.7244	381.149	-1476.16	2200.03	-311	200	0	0.962642	-0.177206	113.249	502.162	-77.3144	1291.83	-914	200	0
417	0	33.7361	57.0396	-889.32	21820.7	58536.6	2957.04	365.822	585.464	0	-49.1825	-31.1354	-592.163	-1915.31	27683.3	4700.77	346.749	203.234	0	0.797992	1.57146	80.7272	357.243	-1504.18	2197.33	-311	200	0	0.969741	0.0416034	112.979	551.055	-77.9534	1320.49	-914	200	0	8.22104	15.809	-1238.6	-574881	637364	-7907.85	514.86	464.694	0
417	1	42.3044	54.4088	-887.926	22109.4	59698.2	2967.86	367.233	585.1	0	-47.6689	-31.2848	-590.529	-1954.32	27931.4	4651.75	347.299	203.309	0	0.846673	1.56921	80.7523	335.074	-1543.16	2196.17	-311	200	0	0.975718	0.258803	112.379	576.292	-25.9857	1342.75	-914	200	0
417	2	49.2751	51.6692	-882.784	22235.5	60211.6	2910.68	368.207	584.812	0	-46.1701	-31.4457	-588.4	-1977.45	28105.7	4597.25	347.766	203.361	0	0.895497	1.58415	80.8125	317.877	-1584	2196.3	-311	200	0	0.996764	0.441899	111.525	557.461	60.0929	1349.59	-914	200	0
417	3	54.4099	48.9366	-874.375	22209.7	60116.2	2789.25	368.753	584.599	0	-44.6694	-31.6005	-585.775	-1985.26	28205.9	4538.66	348.152	203.389	0	0.937857	1.61097	80.8846	307.212	-1619.29	2196.95	-311	200	0	1.02005	0.556702	110.605	492.891	159.474	1331.68	-914	200	0
417	4	57.5119	46.3225	-863.273	22049.9	59474.2	2609.86	368.894	584.458	0	-43.1682	-31.7478	-582.628	-1978.72	28234.1	4477.21	348.46	203.396	0	0.971104	1.64174	80.9394	303.107	-1646.89	2197.5	-311	200	0	1.02185	0.574467	109.834	400.83	259.871	1285.8	-914	200	0
417	5	58.4484	43.9323	-850.113	21779.6	58364.8	2380.28	368.655	584.38	0	-41.6791	-31.894	-578.942	-1958.8	28192.8	4413.44	348.697	203.383	0	0.996166	1.66917	80.9794	304.711	-1668.68	2197.97	-311	200	0	0.992337	0.492982	109.402	308.683	359.4	1218.11	-914	200	0
417	6	57.1724	41.86	-835.551	21426.2	56878.5	2108.32	368.073	584.357	0	-40.2218	-32.0431	-574.724	-1926.08	28084.9	4347.48	348.867	203.351	0	1.0147	1.68941	81.0375	310.965	-1686.91	2199.35	-311	200	0	0.939295	0.347683	109.436	242.338	458.263	1139.88	-914	200	0
417	7	53.7359	40.1804	-820.233	21018.7	55108.8	1801.28	367.187	584.375	0	-38.8215	-32.1929	-570.005	-1880.88	27913.3	4279.63	348.97	203.3	0	1.02587	1.70092	81.1501	320.552	-1702.01	2202.99	-311	200	0	0.879672	0.193892	109.969	219.206	552.536	1062.46	-914	200	0
417	8	48.2899	38.9405	-804.747	20582.8	53145.2	1466.52	366.04	584.423	0	-37.5075	-32.3357	-564.847	-1823.49	27681.4	4210.41	349.007	203.228	0	1.02455	1.7019	81.3386	330.963	-1712.04	2209.25	-311	200	0	0.834536	0.079384	110.92	243.73	635.201	995.898	-914	200	0
417	9	41.0733	38.1535	-789.592	20137.7	51069	1111.75	364.678	584.496	0	-36.3117	-32.4622	-559.347	-1754.55	27393.9	4140.83	348.975	203.137	0	1.00289	1.69128	81.6088	338.002	-1713.61	2216.98	-311	200	0	0.820659	0.0307608	112.107	306.995	699.272	947.454	-914	200	0
418	0	32.3921	37.798	-775.159	19696.9	48949.7	744.351	363.148	584.59	0	-35.263	-32.5612	-553.631	-1675.56	27056.8	4072.22	348.872	203.027	0	0.95528	1.67091	81.9486	337.377	-1704.47	2224.47	-311	200	0	0.837999	0.0565096	113.299	392.079	743.076	918.941	-914	200	0	-47.1642	9.63479	-1061.1	-492636	571917	23262.4	536.772	464.611	0
418	1	22.5908	37.8233	-761.724	19270.6	46842	370.781	361.495	584.701	0	-34.3807	-32.6183	-547.825	-1589.67	26678.3	4005.56	348.699	202.902	0	0.883455	1.645	82.3216	327.352	-1685.58	2230.67	-311	200	0	0.870685	0.154984	114.283	481.205	774.446	905.928	-914	200	0
418	2	12.0181	38.1562	-749.43	18866.8	44786.4	-3.19858	359.761	584.825	0	-33.6781	-32.6193	-542.021	-1501.74	26268.5	3941.51	348.464	202.771	0	0.796801	1.61954	82.672	309.586	-1660.38	2235.49	-311	200	0	0.901709	0.312618	114.932	559.192	806.238	901.044	-914	200	0
418	3	0.99897	38.7089	-738.308	18491.1	42812.2	-372.292	357.987	584.955	0	-33.1707	-32.5587	-536.255	-1417.24	25837.4	3881.38	348.181	202.643	0	0.707949	1.60187	82.9452	287.968	-1632.44	2239.33	-311	200	0	0.920636	0.49803	115.211	614.973	848.133	899.468	-914	200	0
418	4	-10.1813	39.3874	-728.31	18146.1	40941.2	-731.917	356.214	585.085	0	-32.8785	-32.4423	-530.531	-1340.62	25392.2	3827.38	347.862	202.527	0	0.628014	1.59744	83.1092	267.026	-1603.78	2242.07	-311	200	0	0.922007	0.668941	115.133	644.499	903.249	901.467	-914	200	0
418	5	-21.2816	40.1015	-719.334	17833.2	39188.4	-1078.39	354.479	585.209	0	-32.8203	-32.2835	-524.85	-1274.84	24937.5	3781.87	347.514	202.429	0	0.56352	1.60692	83.1592	250.672	-1575.62	2242.49	-311	200	0	0.913339	0.790662	114.753	651.449	966.022	910.603	-914	200	0
418	6	-32.102	40.7734	-711.247	17553.3	37562.4	-1408.68	352.812	585.32	0	-33.0065	-32.0998	-519.223	-1222.3	24477.7	3746.87	347.143	202.354	0	0.516165	1.62868	83.1042	241.352	-1549.9	2239.13	-311	200	0	0.923137	0.85169	114.175	641.689	1020.89	930.153	-914	200	0
418	7	-42.4755	41.3429	-703.911	17306.8	36066.4	-1720.25	351.237	585.413	0	-33.4336	-31.9075	-513.672	-1184.99	24018.6	3723.98	346.759	202.307	0	0.485607	1.66331	82.9487	239.664	-1529.38	2231.67	-311	200	0	0.978122	0.864525	113.513	616.016	1050.97	960.135	-914	200	0
418	8	-52.2598	41.7673	-697.207	17092.5	34701.1	-2011.11	349.772	585.484	0	-34.0818	-31.7131	-508.212	-1163.72	23567.8	3714.29	346.374	202.29	0	0.472471	1.71326	82.6929	244.912	-1516.43	2221.31	-311	200	0	1.06885	0.850723	112.871	571.469	1050.64	996.327	-914	200	0
418	9	-61.3276	42.0253	-691.059	16907.9	33464.9	-2279.99	348.426	585.533	0	-34.9126	-31.5068	-502.879	-1158.18	23133.6	3718.42	346.002	202.303	0	0.478525	1.77831	82.3548	256.73	-1512.16	2210.18	-311	200	0	1.15421	0.823887	112.356	510.692	1026	1031.45	-914	200	0
419	0	-69.5569	42.1208	-685.45	16750.9	32354.8	-2526.08	347.202	585.562	0	-35.8686	-31.2629	-497.753	-1167.54	22723.3	3736.61	345.652	202.346	0	0.503643	1.85265	81.9819	275.837	-1516.47	2200.64	-311	200	0	1.19973	0.783805	112.073	444.67	986.46	1058.29	-914	200	0	-126.959	15.299	-960.197	-450444	528136	68629.2	543.6	469.755	0
419	1	-76.8315	42.0782	-680.421	16620	31366.4	-2748.9	346.098	585.574	0	-36.8841	-30.9447	-492.946	-1189.92	22340.9	3767.96	345.321	202.414	0	0.543579	1.92545	81.6298	302.304	-1528.51	2194.78	-311	200	0	1.19748	0.721133	112.056	384.876	939.974	1073.01	-914	200	0
419	2	-83.0517	41.9291	-676.032	16513.7	30495.2	-2947.79	345.109	585.573	0	-37.8992	-30.5169	-488.564	-1222.39	21988.5	3809.8	345.006	202.502	0	0.592508	1.98421	81.3339	333.491	-1546.9	2194	-311	200	0	1.15306	0.626243	112.233	337.371	894.346	1076.55	-914	200	0
419	3	-88.1447	41.7031	-672.315	16430.4	29739.3	-3121.12	344.234	585.562	0	-38.8674	-29.96	-484.658	-1262.47	21666.2	3858.96	344.704	202.605	0	0.646673	2.01915	81.1048	364.572	-1569.68	2198.64	-311	200	0	1.07273	0.500959	112.464	305.734	859.182	1075.06	-914	200	0
419	4	-92.0671	41.429	-669.266	16368.6	29101.1	-3266.27	343.482	585.542	0	-39.7545	-29.2742	-481.223	-1309.08	21372.5	3913.52	344.413	202.72	0	0.7033	2.0255	80.9388	391.113	-1594.43	2207.4	-311	200	0	0.966034	0.369449	112.618	297.674	843.174	1079.46	-914	200	0
419	5	-94.8047	41.1338	-666.865	16327.4	28587.7	-3380.55	342.869	585.516	0	-40.5371	-28.4722	-478.21	-1362.3	21106.7	3973.12	344.137	202.849	0	0.756628	2.00381	80.821	411.324	-1618.48	2217.44	-311	200	0	0.849052	0.273712	112.59	323.436	849.038	1100.57	-914	200	0
419	6	-96.3746	40.8418	-665.103	16305.7	28207.5	-3461.81	342.411	585.484	0	-41.2034	-27.5697	-475.546	-1423.02	20870.4	4038.21	343.887	202.992	0	0.796913	1.96072	80.7227	426.228	-1639.13	2225.28	-311	200	0	0.742511	0.25049	112.29	383.197	870.459	1141.57	-914	200	0
419	7	-96.8251	40.5757	-663.99	16302	27969.6	-3508.57	342.124	585.448	0	-41.7535	-26.5815	-473.162	-1492.63	20666.4	4109.04	343.677	203.155	0	0.813824	1.90889	80.61	438.082	-1653.64	2228.21	-311	200	0	0.669849	0.310004	111.682	461.137	889.86	1194.47	-914	200	0
419	8	-96.2308	40.357	-663.567	16315.2	27883.7	-3519.98	342.021	585.413	0	-42.1938	-25.5227	-471.006	-1573.22	20498.1	4184.78	343.52	203.34	0	0.801847	1.86357	80.458	448.959	-1659.83	2225.21	-311	200	0	0.653775	0.433763	110.823	536.85	881.763	1244.27	-914	200	0
419	9	-94.6844	40.2075	-663.901	16346.6	27957.4	-3495.67	342.111	585.378	0	-42.5273	-24.408	-469.059	-1667.71	20368.7	4263.97	343.425	203.555	0	0.76458	1.83707	80.2612	459.709	-1657.49	2217.14	-311	200	0	0.710462	0.588288	109.83	600.718	827.054	1276.96	-914	200	0
420	0	-92.2889	40.1535	-665.096	16399.9	28192.6	-3436.01	342.389	585.342	0	-42.7482	-23.2445	-467.351	-1778.42	20281.6	4345.55	343.397	203.805	0	0.714439	1.83466	80.0403	469.231	-1647.94	2206.18	-311	200	0	0.840859	0.738115	108.797	658.319	726.512	1285.65	-914	200	0	-113.875	26.9247	-960.484	-456998	529198	64542	545.197	477.02	0
420	1	-89.1577	40.2255	-667.27	16479.5	28585.6	-3342.74	342.84	585.303	0	-42.8458	-22.0321	-465.949	-1905	20239.1	4429.1	343.436	204.088	0	0.666985	1.8533	79.8444	475.284	-1631.64	2195.37	-311	200	0	1.01994	0.848507	107.757	722.103	598.09	1271.96	-914	200	0
420	2	-85.4198	40.4482	-670.516	16589.5	29131	-3219.3	343.446	585.259	0	-42.8105	-20.7742	-464.915	-2044.52	20243.2	4514.34	343.542	204.398	0	0.634629	1.88286	79.7321	476.035	-1607.68	2188.07	-311	200	0	1.20159	0.88896	106.745	799.025	461.885	1243.73	-914	200	0
420	3	-81.2188	40.8278	-674.865	16733.4	29824.2	-3070.36	344.193	585.205	0	-42.6411	-19.4862	-464.271	-2193.78	20296.4	4600.97	343.717	204.725	0	0.623763	1.90974	79.737	470.646	-1576.24	2187.1	-311	200	0	1.34393	0.842257	105.867	884.663	328.813	1211.73	-914	200	0
420	4	-76.7029	41.3509	-680.279	16914.1	30659.9	-2900.82	345.07	585.136	0	-42.3476	-18.1937	-463.996	-2350.94	20401.4	4688.75	343.969	205.067	0	0.634714	1.922	79.8505	458.948	-1540.97	2193.29	-311	200	0	1.42713	0.705727	105.296	966.951	198.118	1185.19	-914	200	0
420	5	-72.0114	41.9899	-686.663	17132.6	31629.7	-2715.27	346.063	585.049	0	-41.9461	-16.9222	-464.038	-2515.37	20559.9	4777.76	344.307	205.421	0	0.663463	1.91353	80.0413	440.806	-1508.5	2204.69	-311	200	0	1.4494	0.490608	105.174	1035.71	61.3863	1166.76	-914	200	0
420	6	-67.2636	42.7114	-693.895	17387.6	32721.4	-2518.16	347.156	584.942	0	-41.4502	-15.6877	-464.329	-2686.42	20771.9	4868.3	344.735	205.786	0	0.704105	1.8847	80.2825	416.171	-1484.93	2217.53	-311	200	0	1.41266	0.231832	105.516	1090.48	-84.0294	1151.94	-914	200	0
420	7	-62.5485	43.4816	-701.84	17675	33918.9	-2313.76	348.329	584.816	0	-40.8686	-14.4959	-464.824	-2863.33	21035.7	4960.27	345.255	206.16	0	0.750434	1.83953	80.5539	386.05	-1472.57	2228.13	-311	200	0	1.31558	-0.0129993	106.174	1139.03	-218.243	1133.62	-914	200	0
420	8	-57.9184	44.2725	-710.373	17988.6	35203.3	-2105.64	349.556	584.677	0	-40.2029	-13.3449	-465.532	-3045.77	21348.5	5052.69	345.858	206.543	0	0.796254	1.78287	80.8322	353.619	-1470.44	2234.54	-311	200	0	1.16052	-0.191789	106.898	1189.72	-297.574	1105.59	-914	200	0
420	9	-53.3925	45.0652	-719.396	18321.3	36551.7	-1896.31	350.809	584.532	0	-39.442	-12.225	-466.517	-3232.74	21706.4	5144.1	346.529	206.93	0	0.835897	1.72105	81.088	324.567	-1477.59	2236.72	-311	200	0	0.959166	-0.287479	107.473	1247.26	-274.619	1063.19	-914	200	0
421	0	-48.9675	45.8512	-728.846	18666.5	37939.8	-1687.75	352.055	584.389	0	-38.56	-11.1179	-467.877	-3421.83	22104.6	5233.45	347.244	207.314	0	0.866608	1.66233	81.289	305.131	-1494.61	2235.68	-311	200	0	0.728715	-0.316427	107.822	1310.92	-124.39	1004.02	-914	200	0	-61.6533	44.3111	-1064.24	-509954	571153	44931.3	533.83	481.086	0
421	1	-44.6291	46.6259	-738.68	19019.4	39344.3	-1482.34	353.263	584.252	0	-37.5265	-10.0034	-469.714	-3610.76	22539.1	5320.86	347.985	207.687	0	0.89007	1.61344	81.4108	298.627	-1521.76	2232.6	-311	200	0	0.488784	-0.298413	108.037	1371	142.373	929.382	-914	200	0
421	2	-40.3671	47.3774	-748.807	19375.8	40743.4	-1282.78	354.411	584.124	0	-36.3225	-8.86935	-472.092	-3799.53	23009.6	5407.39	348.74	208.048	0	0.909562	1.57586	81.4459	304.139	-1557.04	2228.5	-311	200	0	0.263055	-0.235318	108.315	1408.77	484.186	845.998	-914	200	0
421	3	-36.1883	48.0782	-759.04	19730.7	42115.8	-1091.4	355.486	584.006	0	-34.95	-7.71644	-475.012	-3990.19	23517.8	5493.77	349.51	208.4	0	0.926166	1.54693	81.4008	317.897	-1596.4	2224.04	-311	200	0	0.077056	-0.121835	108.824	1405.45	843.551	766.536	-914	200	0
421	4	-32.1209	48.6913	-769.129	20077.4	43440.6	-910.264	356.48	583.896	0	-33.4287	-6.55315	-478.416	-4185.24	24065.7	5580	350.303	208.748	0	0.938308	1.52318	81.2939	335.293	-1635.11	2219.4	-311	200	0	-0.0518651	0.0382385	109.591	1355.12	1163.6	706.002	-914	200	0
421	5	-28.208	49.1843	-778.817	20409.2	44699.3	-741.995	357.394	583.795	0	-31.7875	-5.38948	-482.233	-4386.7	24654.7	5665.98	351.126	209.097	0	0.943924	1.50266	81.1585	352.53	-1669.5	2214.67	-311	200	0	-0.119799	0.234074	110.537	1269.64	1402.94	674.567	-914	200	0
421	6	-24.4968	49.5385	-787.885	20720.7	45876	-589.865	358.227	583.701	0	-30.0571	-4.23441	-486.399	-4596.06	25285.7	5751.77	351.986	209.449	0	0.942898	1.48648	81.0393	367.149	-1698.09	2210.16	-311	200	0	-0.12762	0.446518	111.558	1170.17	1542.57	673.189	-914	200	0
421	7	-21.0317	49.7478	-796.17	21008.5	46956.4	-456.921	358.978	583.613	0	-28.2652	-3.09614	-490.866	-4813.98	25959.8	5837.54	352.886	209.807	0	0.937153	1.47785	80.9764	377.39	-1720.97	2206.54	-311	200	0	-0.0734006	0.63779	112.549	1075.29	1584.48	695.407	-914	200	0
421	8	-17.8522	49.8165	-803.567	21271	47927.3	-345.066	359.643	583.529	0	-26.4324	-1.98093	-495.595	-5039.67	26677	5923.71	353.828	210.169	0	0.928492	1.47869	80.9869	381.794	-1738.35	2204.95	-311	200	0	0.0425969	0.758102	113.373	997.021	1548.14	731.095	-914	200	0
421	9	-14.9901	49.7589	-810.035	21507.7	48776.8	-255.221	360.216	583.448	0	-24.5691	-0.889687	-500.569	-5271.16	27434.2	6010.67	354.806	210.53	0	0.918224	1.48858	81.0636	379.457	-1750.41	2206.83	-311	200	0	0.209522	0.769502	113.843	944.307	1463.32	769.109	-914	200	0
422	0	-12.467	49.5993	-815.594	21718.7	49496.5	-188.182	360.688	583.371	0	-22.6728	0.183845	-505.788	-5506.73	28224.5	6098.58	355.803	210.887	0	0.908025	1.50623	81.1875	370.016	-1758.79	2212.98	-311	200	0	0.403582	0.669309	113.722	923.627	1357.14	800.669	-914	200	0	-19.6796	54.6185	-1170.79	-554493	615769	31805	525.075	475.772	0
422	1	-10.2973	49.3665	-820.301	21905	50081.6	-144.707	361.053	583.296	0	-20.7325	1.24973	-511.253	-5745.81	29040.6	6187.25	356.803	211.239	0	0.898775	1.5308	81.3334	353.789	-1766.84	2222.94	-311	200	0	0.594406	0.495926	112.816	931.797	1244.28	822.498	-914	200	0
422	2	-8.49721	49.0846	-824.214	22068.4	50530	-124.825	361.307	583.225	0	-18.7406	2.31468	-516.948	-5988.81	29879.3	6276.18	357.8	211.585	0	0.889784	1.56372	81.4698	332.859	-1777.48	2235.56	-311	200	0	0.755302	0.304427	111.15	952.997	1127.75	836.05	-914	200	0
422	3	-7.08914	48.7663	-827.382	22210.2	50843	-128.036	361.451	583.156	0	-16.704	3.37686	-522.848	-6236.46	30740.5	6365.3	358.794	211.928	0	0.880083	1.60956	81.5617	311.391	-1790.78	2249.57	-311	200	0	0.869385	0.134199	109.027	969.317	1005.39	844.481	-914	200	0
422	4	-6.09812	48.4119	-829.851	22329.7	51025.8	-154.419	361.488	583.092	0	-14.6413	4.42726	-528.914	-6489.6	31623.4	6455.43	359.789	212.27	0	0.869197	1.67285	81.5781	293.79	-1803.16	2263.05	-311	200	0	0.931277	0.000556909	106.939	970.628	875.053	852.041	-914	200	0
422	5	-5.54461	48.0114	-831.676	22425.9	51087.7	-205.138	361.427	583.035	0	-12.5735	5.45661	-535.1	-6748.69	32527	6547.34	360.787	212.612	0	0.856523	1.7535	81.4991	282.573	-1808.39	2273.14	-311	200	0	0.944013	-0.0958453	105.386	953.609	736.904	864.242	-914	200	0
422	6	-5.43844	47.5511	-832.912	22498.2	51040.1	-282.033	361.279	582.989	0	-10.5179	6.46132	-541.357	-7013.01	33450	6641.16	361.789	212.955	0	0.840028	1.8454	81.3227	277.836	-1800.16	2277.37	-311	200	0	0.911862	-0.161313	104.725	918.799	594.015	884.905	-914	200	0
422	7	-5.77484	47.0226	-833.621	22547.4	50895.6	-386.901	361.054	582.953	0	-8.48644	7.4423	-547.648	-7280.88	34389.5	6736.73	362.795	213.295	0	0.816222	1.93765	81.0676	277.871	-1775.85	2274.88	-311	200	0	0.841352	-0.207329	105.048	868.083	454.544	913.509	-914	200	0
422	8	-6.53399	46.4229	-833.869	22574.9	50665.9	-520.92	360.76	582.928	0	-6.48334	8.40219	-553.933	-7551.18	35341.1	6833.68	363.8	213.632	0	0.782838	2.01582	80.7688	280.56	-1738.61	2266.31	-311	200	0	0.751414	-0.248009	106.129	800.21	331.986	947.134	-914	200	0
422	9	-7.68001	45.7517	-833.73	22583.2	50362.6	-684.231	360.406	582.913	0	-4.50303	9.34845	-560.165	-7823.61	36300.2	6931.32	364.803	213.967	0	0.741575	2.06503	80.4641	285.05	-1695.36	2253.3	-311	200	0	0.672039	-0.289456	107.535	714.541	237.409	983.861	-914	200	0
423	0	-9.15855	45.0104	-833.295	22575.8	49997	-875.453	359.999	582.908	0	-2.53238	10.2959	-566.325	-8097.23	37261.1	7028.62	365.794	214.298	0	0.697901	2.07512	80.1845	291.657	-1652	2238.13	-311	200	0	0.626725	-0.322536	108.877	623.034	172.276	1022.78	-914	200	0	-10.5132	57.0732	-1231.38	-569310	639833	34233.8	519.138	464.49	0
423	1	-10.9012	44.2017	-832.669	22557.9	49581.8	-1091.32	359.546	582.909	0	-0.557142	11.2627	-572.425	-8369.58	38213.9	7124.6	366.758	214.621	0	0.658192	2.04394	79.9573	299.809	-1610.52	2222.8	-311	200	0	0.61705	-0.332748	109.949	550.975	134.006	1062.34	-914	200	0
423	2	-12.837	43.3258	-831.941	22534.3	49130.2	-1327.17	359.055	582.914	0	1.43009	12.2629	-578.475	-8637.07	39146.3	7218.57	367.672	214.931	0	0.625992	1.9782	79.8074	306.939	-1570.79	2208.1	-311	200	0	0.623353	-0.313398	110.709	522.028	126.09	1101.52	-914	200	0
423	3	-14.9012	42.3769	-831.152	22508.6	48655	-1578.39	358.539	582.919	0	3.42279	13.3027	-584.445	-8896.29	40047.7	7309.78	368.523	215.222	0	0.599929	1.8918	79.7502	310.131	-1534.33	2194.11	-311	200	0	0.621881	-0.267754	111.225	544.249	157.77	1141.1	-914	200	0
423	4	-17.0355	41.3426	-830.296	22484.3	48167.5	-1841.16	358.012	582.92	0	5.39967	14.3792	-590.259	-9145.56	40911.8	7397.19	369.312	215.494	0	0.575879	1.80079	79.7849	308.64	-1504.84	2181.44	-311	200	0	0.59742	-0.202604	111.649	607.656	235.738	1180.95	-914	200	0
423	5	-19.1872	40.2069	-829.339	22465	47675.7	-2112.23	357.486	582.912	0	7.33167	15.48	-595.826	-9385.7	41736.9	7480.03	370.049	215.752	0	0.551508	1.71717	79.8925	304.483	-1485.15	2171.53	-311	200	0	0.53435	-0.117821	112.165	690.708	357.365	1217.17	-914	200	0
423	6	-21.3093	38.9555	-828.243	22453.9	47185.2	-2388.77	356.97	582.89	0	9.18945	16.5836	-601.061	-9618.87	42522.2	7558.63	370.745	216.003	0	0.528346	1.64651	80.0412	300.771	-1474.8	2165.87	-311	200	0	0.410429	-0.0074289	112.872	768.846	508.891	1242.98	-914	200	0
423	7	-23.3606	37.5796	-826.993	22452.4	46701.5	-2668.51	356.471	582.851	0	10.9457	17.6662	-605.903	-9846.37	43266.6	7634.6	371.409	216.251	0	0.510514	1.59155	80.2061	299.634	-1471.66	2165.31	-311	200	0	0.215928	0.120685	113.697	821.112	669.252	1251.48	-914	200	0
423	8	-25.3025	36.0791	-825.602	22459.1	46232.6	-2949.66	355.999	582.797	0	12.5765	18.7099	-610.324	-10067.7	43968.6	7710.27	372.041	216.496	0	0.502254	1.55548	80.3844	301.512	-1474.64	2169.84	-311	200	0	-0.0242054	0.23631	114.459	834.231	816.805	1238.64	-914	200	0
423	9	-27.094	34.4677	-824.111	22472.2	45787.1	-3230.84	355.559	582.732	0	14.0692	19.7091	-614.328	-10281.5	44626.8	7788.01	372.643	216.736	0	0.505453	1.54043	80.5889	305.968	-1483.31	2178.83	-311	200	0	-0.25514	0.305386	115.019	803.941	935.911	1205.04	-914	200	0
424	0	-28.6888	32.7777	-822.599	22490.9	45371.4	-3511.06	355.156	582.659	0	15.4288	20.6699	-617.971	-10486.8	45239.4	7869.64	373.206	216.97	0	0.518821	1.54458	80.8312	312.507	-1496.34	2190.84	-311	200	0	-0.421325	0.309635	115.315	735.498	1024.75	1155.51	-914	200	0	-11.0161	51.9983	-1257.49	-572741	653816	36158.2	519.482	457.371	0
424	1	-30.0394	31.0538	-821.181	22516.2	44990.5	-3789.63	354.788	582.581	0	16.6728	21.6047	-621.349	-10682.9	45802.9	7956.15	373.715	217.193	0	0.539908	1.56322	81.107	320.53	-1512.6	2203.5	-311	200	0	-0.492603	0.253634	115.304	642.355	1099.04	1097.87	-914	200	0
424	2	-31.1087	29.3374	-819.979	22548.4	44649	-4065.95	354.451	582.501	0	17.8168	22.5279	-624.559	-10868.3	46313.6	8047.53	374.154	217.402	0	0.567558	1.59225	81.3873	329.33	-1532.64	2213.84	-311	200	0	-0.468442	0.166102	114.965	538.874	1182.18	1041.44	-914	200	0
424	3	-31.8814	27.6523	-819.067	22587.5	44348.7	-4339.14	354.145	582.423	0	18.8652	23.4483	-627.646	-11042.1	46770	8142.56	374.517	217.593	0	0.601673	1.62898	81.6269	337.989	-1557.51	2219	-311	200	0	-0.365211	0.0928579	114.303	434.764	1287.53	994.812	-914	200	0
424	4	-32.3669	26.0051	-818.458	22632.5	44087.8	-4607.97	353.867	582.347	0	19.8096	24.3624	-630.595	-11205.3	47173	8239.02	374.807	217.769	0	0.641877	1.66991	81.7903	344.814	-1587.08	2217.03	-311	200	0	-0.200254	0.0797598	113.331	339.124	1407.3	963.893	-914	200	0
424	5	-32.5967	24.3915	-818.122	22682.4	43863.8	-4871	353.615	582.275	0	20.6332	25.2555	-633.351	-11360.3	47523.3	8334.48	375.035	217.937	0	0.687939	1.71008	81.8664	347.594	-1620.23	2208.1	-311	200	0	0.0151033	0.15451	112.075	264.019	1517.65	951.45	-914	200	0
424	6	-32.6167	22.8043	-818.011	22735.5	43676.7	-5126.97	353.394	582.206	0	21.3183	26.1101	-635.842	-11508.6	47821.2	8426.77	375.209	218.1	0	0.739913	1.74388	81.8576	344.91	-1655.63	2194.7	-311	200	0	0.266696	0.314088	110.608	220.084	1596.18	956.311	-914	200	0
424	7	-32.4762	21.2387	-818.081	22790	43526.3	-5375.09	353.205	582.142	0	21.8506	26.9145	-638.003	-11649.8	48066.3	8514.24	375.339	218.26	0	0.796796	1.76523	81.7658	337.247	-1691.51	2180.42	-311	200	0	0.525413	0.519323	109.087	211.75	1631.97	973.011	-914	200	0
424	8	-32.2167	19.6953	-818.289	22845.3	43410.1	-5615.2	353.05	582.082	0	22.2225	27.6687	-639.795	-11782.9	48260.2	8596.14	375.431	218.417	0	0.856749	1.76902	81.5942	326.869	-1724.68	2168.66	-311	200	0	0.75321	0.701544	107.693	238.172	1619.83	994.155	-914	200	0
424	9	-31.8669	18.1834	-818.604	22902.2	43323	-5847.27	352.923	582.023	0	22.4375	28.3829	-641.223	-11906.8	48406.8	8672.65	375.491	218.569	0	0.918267	1.75466	81.3497	316.233	-1750.06	2161.94	-311	200	0	0.919999	0.78878	106.546	296.601	1555.91	1013.65	-914	200	0
425	0	-31.4426	16.7234	-819.03	22960.8	43259.1	-6071.11	352.817	581.966	0	22.5127	29.0725	-642.345	-12020	48509.8	8744.93	375.52	218.713	0	0.978047	1.72731	81.048	306.668	-1761.67	2161.63	-311	200	0	1.00934	0.74078	105.716	381.734	1443.13	1028.93	-914	200	0	-7.14921	45.3228	-1274.49	-578296	658986	30938.6	516.758	455.38	0
425	1	-30.9523	15.3405	-819.603	23019.4	43213.3	-6286.38	352.725	581.914	0	22.4719	29.7511	-643.253	-12121.4	48571	8814.91	375.508	218.844	0	1.02815	1.69395	80.7239	299.163	-1754.8	2167.91	-311	200	0	1.01575	0.564694	105.286	479.596	1293.53	1041.83	-914	200	0
425	2	-30.4082	14.0529	-820.337	23075.5	43182.6	-6492.68	352.64	581.871	0	22.3323	30.423	-644.03	-12210.4	48591.2	8884.07	375.449	218.959	0	1.05882	1.65788	80.4231	295.748	-1728.98	2180.01	-311	200	0	0.945684	0.302457	105.31	564.969	1123.8	1056.43	-914	200	0
425	3	-29.8332	12.8644	-821.19	23127.2	43164.9	-6689.36	352.564	581.837	0	22.0973	31.0783	-644.723	-12287.5	48571.9	8952.46	375.338	219.059	0	1.0651	1.61827	80.1784	298.745	-1689.35	2196.2	-311	200	0	0.820999	0.00701326	105.695	610.559	952.41	1074.89	-914	200	0
425	4	-29.2584	11.7684	-822.073	23172.8	43158.1	-6875.6	352.499	581.812	0	21.7601	31.695	-645.33	-12354.8	48514.9	9019.31	375.178	219.145	0	1.05064	1.57472	79.9986	308.502	-1644.77	2213.84	-311	200	0	0.677889	-0.278398	106.229	599.358	799.744	1096.39	-914	200	0
425	5	-28.7147	10.7573	-822.897	23210.4	43159.2	-7050.56	352.448	581.794	0	21.3122	32.2484	-645.823	-12413.9	48423	9083.98	374.979	219.222	0	1.02648	1.53138	79.8757	322.48	-1604.13	2229.98	-311	200	0	0.552459	-0.5316	106.759	526.94	687.721	1119.13	-914	200	0
425	6	-28.2263	9.82787	-823.592	23237.5	43164.6	-7213.36	352.41	581.785	0	20.7518	32.7213	-646.166	-12465.4	48299.9	9146.54	374.749	219.291	0	1.00497	1.4975	79.7973	337.144	-1573.33	2242.73	-311	200	0	0.460719	-0.749024	107.286	396.226	635.537	1142.15	-914	200	0
425	7	-27.8085	8.98289	-824.128	23252	43170.8	-7363.31	352.384	581.786	0	20.0869	33.1093	-646.335	-12507.9	48149.4	9207.69	374.496	219.352	0	0.992691	1.48417	79.7558	350.814	-1553.9	2251.7	-311	200	0	0.401082	-0.933111	107.889	215.6	650.505	1165.6	-914	200	0
425	8	-27.4664	8.23037	-824.508	23253.2	43174.8	-7500.24	352.364	581.798	0	19.333	33.4216	-646.332	-12538.9	47974.4	9267.74	374.226	219.4	0	0.989927	1.49793	79.7514	364.292	-1543.6	2257.32	-311	200	0	0.373974	-1.07884	108.618	3.46619	722.454	1188.86	-914	200	0
425	9	-27.1948	7.58389	-824.771	23241.6	43172.6	-7624.41	352.345	581.821	0	18.5131	33.6767	-646.185	-12557.2	47777.1	9325.73	373.937	219.433	0	0.995916	1.53561	79.7906	378.751	-1538.47	2260.07	-311	200	0	0.382448	-1.16955	109.423	-206.452	830.556	1208.97	-914	200	0
426	0	-26.9794	7.06097	-824.98	23218.6	43159.2	-7735.95	352.315	581.856	0	17.6576	33.8948	-645.949	-12563.9	47559.7	9380.07	373.628	219.45	0	1.0098	1.58571	79.8771	393.696	-1534.56	2260.54	-311	200	0	0.418324	-1.18695	110.167	-369.455	954.99	1222.65	-914	200	0	-11.0284	42.0886	-1281.41	-581950	654382	30284.3	510.203	455.683	0
426	1	-26.8018	6.67571	-825.211	23185	43129	-7834.73	352.264	581.904	0	16.8001	34.0925	-645.681	-12561.2	47325.6	9428.97	373.296	219.454	0	1.02677	1.63523	79.9983	407.359	-1528.78	2259.61	-311	200	0	0.460882	-1.12284	110.676	-448.803	1080.69	1229.47	-914	200	0
426	2	-26.6471	6.43048	-825.497	23141.8	43077.9	-7920.68	352.184	581.966	0	15.9642	34.2769	-645.417	-12551.2	47079.8	9470.38	372.945	219.447	0	1.03824	1.67629	80.1298	418.644	-1519.66	2258.28	-311	200	0	0.483204	-0.978537	110.817	-436.133	1195.66	1232.27	-914	200	0
426	3	-26.5109	6.31408	-825.813	23089.3	43003.5	-7994.04	352.074	582.041	0	15.1552	34.443	-645.157	-12535.9	46827.9	9502.38	372.584	219.431	0	1.03679	1.70879	80.2477	428.048	-1507.41	2256.9	-311	200	0	0.462444	-0.760638	110.584	-352.253	1289.35	1236.06	-914	200	0
426	4	-26.3997	6.30612	-826.096	23027.1	42905.7	-8055.49	351.938	582.125	0	14.3657	34.5757	-644.866	-12517.2	46574.3	9524.17	372.223	219.411	0	1.01961	1.73675	80.3327	436.68	-1493.34	2254.95	-311	200	0	0.400257	-0.487719	110.101	-227.54	1349.99	1246.12	-914	200	0
426	5	-26.3268	6.38301	-826.274	22954.2	42786.9	-8106.5	351.783	582.22	0	13.5876	34.6555	-644.494	-12495.6	46321.3	9536.61	371.872	219.388	0	0.988652	1.76074	80.3696	445.009	-1479.58	2252.1	-311	200	0	0.328346	-0.198869	109.518	-84.4343	1366.56	1265.72	-914	200	0
426	6	-26.3067	6.52152	-826.289	22869.7	42652.6	-8149.32	351.619	582.322	0	12.8155	34.6636	-643.997	-12471.4	46069.3	9541.64	371.536	219.366	0	0.949163	1.77442	80.3555	453.035	-1469.45	2249.31	-311	200	0	0.285335	0.0545766	108.92	63.6167	1336.83	1295.18	-914	200	0
426	7	-26.3507	6.69875	-826.098	22773.9	42509.4	-8186.4	351.458	582.432	0	12.0459	34.586	-643.351	-12445	45817.7	9541.13	371.217	219.344	0	0.90769	1.76881	80.3078	461.124	-1466.48	2248.54	-311	200	0	0.297509	0.226681	108.346	204.288	1270.62	1331.9	-914	200	0
426	8	-26.4649	6.89382	-825.686	22669.3	42363.1	-8219.93	351.307	582.545	0	11.2803	34.4188	-642.549	-12417.4	45566.6	9535.81	370.915	219.325	0	0.869924	1.73902	80.2555	469.751	-1471.8	2251.13	-311	200	0	0.380557	0.286278	107.863	321.573	1186.3	1370.52	-914	200	0
426	9	-26.6456	7.09472	-825.072	22559.9	42214.6	-8251.56	351.165	582.657	0	10.5322	34.1756	-641.619	-12388.3	45317.9	9525.42	370.63	219.308	0	0.839915	1.68784	80.2201	478.522	-1482.84	2256.51	-311	200	0	0.543577	0.22224	107.559	398.954	1104.88	1402.95	-914	200	0
427	0	-26.8755	7.30299	-824.33	22450.5	42061.9	-8282.37	351.026	582.765	0	9.82842	33.8873	-640.642	-12355.8	45074.1	9510.54	370.358	219.287	0	0.820291	1.62505	80.2081	485.879	-1494.8	2262.4	-311	200	0	0.781785	0.0480973	107.462	427.919	1041.95	1419.79	-914	200	0	-17.9676	42.5217	-1273.54	-579143	647381	31771.8	507.585	456.312	0
427	1	-27.1269	7.53004	-823.58	22344.8	41904.2	-8312.93	350.881	582.869	0	9.20229	33.5931	-639.743	-12317.2	44836.8	9493.08	370.086	219.253	0	0.811502	1.5637	80.2198	489.197	-1503.13	2266.25	-311	200	0	1.06493	-0.200745	107.488	412.82	1002.66	1413.54	-914	200	0
427	2	-27.3741	7.78707	-822.935	22244.4	41744.1	-8343.61	350.726	582.969	0	8.67813	33.3249	-639.035	-12270.7	44606.9	9474.27	369.804	219.202	0	0.811139	1.51443	80.2623	485.14	-1505.08	2266.45	-311	200	0	1.33813	-0.476086	107.51	365.817	984.009	1381.05	-914	200	0
427	3	-27.603	8.07598	-822.452	22148.8	41585.6	-8374.83	350.563	583.07	0	8.26202	33.095	-638.578	-12216.9	44386.5	9453.61	369.508	219.132	0	0.815252	1.48126	80.3513	471.674	-1500.13	2262.88	-311	200	0	1.53973	-0.729064	107.465	300.392	979.342	1323.96	-914	200	0
427	4	-27.8134	8.38765	-822.126	22056.1	41433.2	-8406.75	350.398	583.172	0	7.94413	32.8972	-638.377	-12159.4	44177.7	9429.84	369.203	219.047	0	0.820513	1.4627	80.4937	450.802	-1488.88	2256.37	-311	200	0	1.62517	-0.921869	107.368	233.945	980.84	1249.53	-914	200	0
427	5	-28.0151	8.70688	-821.907	21965	41290.2	-8438.86	350.237	583.276	0	7.70471	32.7172	-638.389	-12101.7	43979.1	9402.4	368.891	218.957	0	0.825378	1.45704	80.6699	428.456	-1472.47	2247.92	-311	200	0	1.58516	-1.03374	107.236	189.552	981.165	1170.05	-914	200	0
427	6	-28.2233	9.01773	-821.728	21875.4	41157.1	-8470.59	350.086	583.379	0	7.51871	32.5422	-638.541	-12046.5	43786.7	9371.94	368.573	218.866	0	0.82992	1.46466	80.8376	411.103	-1453.72	2238.43	-311	200	0	1.4477	-1.05978	107.06	185.303	975.676	1097.49	-914	200	0
427	7	-28.4529	9.30689	-821.527	21788.1	41032.1	-8502.01	349.946	583.479	0	7.36144	32.3661	-638.752	-11994.8	43596.9	9340.05	368.253	218.778	0	0.834772	1.48438	80.949	402.797	-1438.18	2228.79	-311	200	0	1.2631	-1.00732	106.835	222.806	965.389	1038.21	-914	200	0
427	8	-28.714	9.56582	-821.275	21703.2	40912.7	-8533.62	349.816	583.574	0	7.21527	32.1908	-638.95	-11946.3	43409.1	9308.67	367.938	218.697	0	0.839528	1.51147	80.9681	404.538	-1433	2220.06	-311	200	0	1.08128	-0.893729	106.579	289.498	956.127	992.913	-914	200	0
427	9	-29.008	9.7934	-820.979	21619.7	40796.6	-8566.1	349.693	583.666	0	7.07318	32.0258	-639.095	-11900.1	43224.3	9279.83	367.634	218.62	0	0.841806	1.54005	80.8931	414.279	-1443.56	2213.16	-311	200	0	0.932618	-0.737552	106.363	370.841	951.476	960.711	-914	200	0
428	0	-29.324	9.99847	-820.678	21537	40682.3	-8600	349.572	583.757	0	6.93683	31.8815	-639.188	-11855.6	43044.4	9255.54	367.342	218.548	0	0.838415	1.56498	80.7638	427.052	-1469.88	2208.83	-311	200	0	0.825221	-0.544152	106.319	459.107	950.04	941.893	-914	200	0	-22.5461	43.2483	-1270.53	-577789	643857	33482	505.842	456.355	0
428	1	-29.642	10.1967	-820.433	21456.1	40570	-8635.38	349.45	583.848	0	6.81067	31.7604	-639.253	-11813.3	42870.6	9237.2	367.064	218.48	0	0.827468	1.58373	80.6403	436.835	-1506.13	2207.89	-311	200	0	0.763243	-0.307819	106.596	550.598	949.741	936.717	-914	200	0
428	2	-29.9447	10.4006	-820.283	21379.2	40462	-8672.08	349.327	583.937	0	6.69507	31.6563	-639.307	-11773.9	42704.3	9225	366.798	218.417	0	0.809698	1.59879	80.5726	439.706	-1544.08	2210.63	-311	200	0	0.76114	-0.0323649	107.263	636.297	947.247	942.953	-914	200	0
428	3	-30.227	10.6114	-820.209	21306.8	40360.9	-8710.35	349.208	584.023	0	6.58192	31.5583	-639.327	-11736.9	42548	9217.92	366.551	218.358	0	0.788994	1.61648	80.5794	435.597	-1577.15	2215.83	-311	200	0	0.828638	0.256203	108.249	700.639	934.841	955.083	-914	200	0
428	4	-30.4967	10.8192	-820.14	21237.6	40269	-8750.67	349.1	584.105	0	6.45539	31.4521	-639.257	-11701.2	42405	9214.03	366.335	218.304	0	0.769884	1.64238	80.6404	427.425	-1602.56	2221.18	-311	200	0	0.95081	0.516046	109.379	731.613	905.74	966.112	-914	200	0
428	5	-30.7695	11.0096	-819.983	21168.7	40187	-8793.23	349.01	584.184	0	6.29713	31.3234	-639.042	-11666.2	42278.4	9210.92	366.159	218.256	0	0.752094	1.67745	80.7119	418.652	-1621.18	2224.88	-311	200	0	1.09641	0.70499	110.463	728.04	861.047	971.769	-914	200	0
428	6	-31.0617	11.1711	-819.653	21097.2	40113.5	-8837.88	348.94	584.261	0	6.09288	31.1622	-638.663	-11631.6	42169.2	9206.37	366.027	218.212	0	0.730506	1.7167	80.7641	410.918	-1634.99	2226.59	-311	200	0	1.23535	0.797899	111.365	697.7	806.78	973.332	-914	200	0
428	7	-31.384	11.2988	-819.1	21020.4	40044.9	-8884.32	348.889	584.337	0	5.83856	30.9666	-638.145	-11597.5	42076.3	9198.6	365.935	218.174	0	0.702486	1.75022	80.8059	403.606	-1643.98	2226.89	-311	200	0	1.34063	0.798111	112.053	651.251	745.878	976.068	-914	200	0
428	8	-31.7374	11.3944	-818.322	20937.1	39975.8	-8931.86	348.851	584.415	0	5.54535	30.7434	-637.541	-11563.5	41998	9186.36	365.875	218.138	0	0.672251	1.7674	80.874	395.711	-1646.43	2226.16	-311	200	0	1.38589	0.732453	112.614	593.649	677.388	985.036	-914	200	0
428	9	-32.1098	11.4697	-817.363	20847.6	39901.4	-8979.34	348.817	584.494	0	5.24098	30.5064	-636.929	-11528.8	41933.7	9169.56	365.837	218.101	0	0.647352	1.76282	80.9993	387.393	-1641.84	2224.05	-311	200	0	1.35002	0.632781	113.147	521.294	602.193	1001.11	-914	200	0
429	0	-32.4755	11.5498	-816.315	20754.5	39817.7	-9025.36	348.777	584.575	0	4.96232	30.2736	-636.422	-11492.5	41882.8	9149.51	365.81	218.058	0	0.633641	1.73794	81.1822	379.369	-1632.58	2219.82	-311	200	0	1.22552	0.52041	113.614	431.847	524.484	1020.44	-914	200	0	-27.2945	43.8453	-1258.36	-572738	642659	34194	509.617	456.744	0
429	1	-32.8032	11.6639	-815.278	20660.3	39722.5	-9068.36	348.723	584.659	0	4.74187	30.0645	-636.148	-11454.7	41842.6	9128.01	365.775	218.006	0	0.633539	1.69826	81.3878	372.07	-1622.75	2213.33	-311	200	0	1.02443	0.406131	113.834	333.504	448.487	1039.11	-914	200	0
429	2	-33.0729	11.827	-814.319	20566.7	39615.6	-9106.86	348.649	584.744	0	4.59853	29.8926	-636.184	-11416.6	41809	9106.49	365.718	217.945	0	0.645435	1.65213	81.5645	366.199	-1615.33	2205.64	-311	200	0	0.775243	0.298735	113.626	244.071	377.547	1058.06	-914	200	0
429	3	-33.2846	12.0326	-813.442	20473.9	39498.9	-9140.3	348.558	584.831	0	4.53585	29.759	-636.527	-11378.8	41778.5	9086.07	365.635	217.876	0	0.663923	1.61076	81.6745	363.064	-1610.55	2198.89	-311	200	0	0.513819	0.203004	112.929	184.954	313.838	1081.6	-914	200	0
429	4	-33.4527	12.2579	-812.601	20382.1	39375.8	-9169.67	348.457	584.917	0	4.5453	29.6539	-637.122	-11341.2	41749.8	9067.86	365.529	217.801	0	0.683928	1.58512	81.7079	363.624	-1606.25	2195.11	-311	200	0	0.273773	0.106344	111.791	171.308	254.415	1111.4	-914	200	0
429	5	-33.595	12.4747	-811.738	20291.9	39250.4	-9196.64	348.354	585.002	0	4.61339	29.5624	-637.899	-11303.6	41724.4	9052.4	365.409	217.72	0	0.705581	1.58142	81.6669	367.834	-1599.29	2195.15	-311	200	0	0.0738539	-0.0220429	110.312	203.139	189.172	1143.61	-914	200	0
429	6	-33.7276	12.6579	-810.801	20204	39127	-9222.5	348.257	585.082	0	4.72924	29.4713	-638.794	-11265.9	41705	9038.91	365.287	217.636	0	0.733536	1.59996	81.5559	374.917	-1587.65	2198.57	-311	200	0	-0.0905525	-0.204002	108.605	267.45	111.453	1171.9	-914	200	0
429	7	-33.8615	12.7902	-809.759	20118.7	39009.9	-9247.92	348.175	585.155	0	4.88674	29.3694	-639.757	-11228.3	41693.2	9025.8	365.17	217.551	0	0.771491	1.63728	81.3932	383.735	-1571.68	2204.46	-311	200	0	-0.23408	-0.423831	106.82	347.937	35.0818	1191.32	-914	200	0
429	8	-33.9996	12.865	-808.605	20036.2	38902	-9273.13	348.11	585.221	0	5.07909	29.2465	-640.767	-11190.8	41689.5	9011.32	365.062	217.465	0	0.817708	1.68864	81.2138	393.052	-1553.5	2212.05	-311	200	0	-0.35507	-0.635953	105.167	432.522	-6.46802	1198.47	-914	200	0
429	9	-34.1351	12.8883	-807.354	19956.6	38804.7	-9298.16	348.064	585.282	0	5.29506	29.0965	-641.831	-11154.2	41694.6	8993.79	364.962	217.379	0	0.865062	1.7488	81.0522	401.502	-1536.43	2220.59	-311	200	0	-0.433549	-0.798682	103.911	514.872	18.8896	1191.1	-914	200	0
430	0	-34.2506	12.8793	-806.057	19881.1	38716	-9323.34	348.031	585.335	0	5.52501	28.9214	-642.977	-11120	41710.5	8972.21	364.871	217.295	0	0.905671	1.81148	80.9337	407.314	-1525.01	2228.96	-311	200	0	-0.457149	-0.896611	103.282	588.959	126.402	1168.9	-914	200	0	-25.7876	42.3271	-1260.3	-569078	641386	33305.9	507.884	453.092	0
430	1	-34.3194	12.8636	-804.781	19811.1	38632.6	-9349.18	348.004	585.383	0	5.7646	28.7288	-644.231	-11090	41739.5	8946.68	364.79	217.214	0	0.936964	1.86929	80.8766	408.94	-1523.58	2235.9	-311	200	0	-0.434744	-0.937855	103.368	643.849	314.029	1133.11	-914	200	0
430	2	-34.3151	12.8581	-803.583	19747.4	38553.8	-9375.5	347.977	585.426	0	6.00919	28.5243	-645.602	-11066.3	41782.4	8918.17	364.719	217.141	0	0.963133	1.91523	80.8902	406.563	-1534.07	2241.04	-311	200	0	-0.383153	-0.936558	104.1	668.211	564.367	1086.16	-914	200	0
430	3	-34.2229	12.8642	-802.484	19690.1	38482.2	-9400.97	347.954	585.464	0	6.25009	28.3044	-647.065	-11050.6	41837.9	8888.37	364.658	217.078	0	0.989885	1.94475	80.9695	402.223	-1555.17	2244.96	-311	200	0	-0.312095	-0.900072	105.327	659.111	844.85	1032.49	-914	200	0
430	4	-34.0419	12.8747	-801.487	19638.6	38421.2	-9423.7	347.937	585.497	0	6.47883	28.0604	-648.573	-11042.7	41903.6	8858.87	364.609	217.026	0	1.01849	1.95631	81.1008	398.093	-1581.98	2247.91	-311	200	0	-0.220929	-0.82891	106.849	624.939	1113.15	978.039	-914	200	0
430	5	-33.7812	12.8799	-800.586	19591.8	38372.8	-9442.34	347.931	585.528	0	6.69204	27.7891	-650.055	-11040.8	41976.2	8829.64	364.573	216.984	0	1.04402	1.95044	81.2685	395.445	-1606.55	2248.92	-311	200	0	-0.0975011	-0.717812	108.455	582.075	1329.8	928.707	-914	200	0
430	6	-33.4546	12.87	-799.767	19547.9	38338.1	-9456.56	347.937	585.558	0	6.88911	27.4953	-651.452	-11041.3	42052.4	8799.59	364.552	216.949	0	1.05703	1.92835	81.4514	394.772	-1621.41	2246.71	-311	200	0	0.0785991	-0.558029	109.981	547.653	1470.94	889.547	-914	200	0
430	7	-33.0762	12.8356	-798.997	19505.2	38316	-9466.97	347.955	585.588	0	7.06725	27.1851	-652.726	-11041.1	42130.2	8768.2	364.545	216.915	0	1.04786	1.89088	81.6107	395.201	-1623.73	2240.9	-311	200	0	0.316074	-0.35128	111.319	530.698	1534.74	863.373	-914	200	0
430	8	-32.6573	12.768	-798.23	19462.3	38303.4	-9474.65	347.985	585.618	0	7.22407	26.8633	-653.868	-11038.3	42210.2	8735.71	364.555	216.882	0	1.0126	1.83923	81.6957	394.159	-1615.86	2232.19	-311	200	0	0.592531	-0.1188	112.369	527.983	1539.72	849.644	-914	200	0
430	9	-32.2027	12.6625	-797.435	19418.8	38296.8	-9480.89	348.025	585.648	0	7.36604	26.5352	-654.895	-11031.5	42296.1	8702.17	364.584	216.845	0	0.955959	1.77675	81.6678	389.207	-1602.6	2222.03	-311	200	0	0.860271	0.111771	113.022	530.779	1515.24	846.55	-914	200	0
431	0	-31.7092	12.5231	-796.62	19375.7	38293.5	-9486.92	348.07	585.678	0	7.51362	26.2136	-655.863	-11020.5	42390.9	8667.2	364.634	216.803	0	0.888594	1.70988	81.518	380.016	-1587.86	2212.12	-311	200	0	1.0685	0.323427	113.188	538.355	1486.67	853.342	-914	200	0	-18.6364	38.5215	-1263.15	-566451	642524	28349	507.911	449.845	0
431	1	-31.1685	12.3612	-795.825	19334	38291.4	-9493.93	348.115	585.706	0	7.69666	25.9175	-656.855	-11005.5	42495.1	8630.62	364.695	216.755	0	0.82213	1.64654	81.2638	368.473	-1573.7	2203.69	-311	200	0	1.18473	0.509338	112.848	562.28	1460.98	869.144	-914	200	0
431	2	-30.5763	12.189	-795.077	19295.1	38287.2	-9502.65	348.155	585.732	0	7.94099	25.6617	-657.936	-10987.2	42605	8592.6	364.756	216.699	0	0.766199	1.5931	80.9396	357.752	-1561.49	2197.11	-311	200	0	1.20531	0.663721	112.077	613.856	1424.04	890.58	-914	200	0
431	3	-29.9384	12.0132	-794.35	19259.7	38276.4	-9512.84	348.186	585.754	0	8.25704	25.4473	-659.114	-10966.4	42715.8	8552.99	364.808	216.638	0	0.727331	1.55207	80.5889	350.592	-1552.43	2192.31	-311	200	0	1.15014	0.78523	111.035	690.414	1355.63	912.452	-914	200	0
431	4	-29.2706	11.8344	-793.567	19227.4	38255.1	-9523.31	348.207	585.771	0	8.6392	25.2618	-660.354	-10944.1	42822.6	8511.15	364.848	216.573	0	0.707622	1.52231	80.2553	347.432	-1546.45	2189.21	-311	200	0	1.05106	0.884347	109.913	776.911	1248.95	931.235	-914	200	0
431	5	-28.595	11.6489	-792.636	19195.9	38222.1	-9532.33	348.221	585.782	0	9.0717	25.0844	-661.602	-10920.6	42921.6	8466.57	364.875	216.506	0	0.704322	1.50152	79.9727	346.406	-1542.41	2187.75	-311	200	0	0.937354	0.971968	108.87	856.892	1118.52	945.346	-914	200	0
431	6	-27.9363	11.4517	-791.467	19162	38177.3	-9538.44	348.236	585.789	0	9.53283	24.8918	-662.812	-10895.7	43009.9	8419.17	364.89	216.439	0	0.712624	1.48795	79.7566	344.654	-1539.41	2187.95	-311	200	0	0.820089	1.04512	108.001	919.706	994.482	951.565	-914	200	0
431	7	-27.3165	11.2401	-789.995	19123	38119.6	-9540.79	348.253	585.794	0	9.9976	24.6663	-663.956	-10869.2	43086.5	8368.55	364.894	216.37	0	0.729765	1.47998	79.6011	339.53	-1537.47	2190.2	-311	200	0	0.691791	1.09188	107.361	961.395	906.784	946.532	-914	200	0
431	8	-26.7497	11.0159	-788.2	19079.1	38046.7	-9539.07	348.27	585.794	0	10.4438	24.4003	-665.016	-10841.8	43153.2	8313.71	364.891	216.303	0	0.755504	1.47618	79.4865	329.815	-1537.5	2194.81	-311	200	0	0.545679	1.10189	107.011	981.989	866.14	932.334	-914	200	0
431	9	-26.2373	10.7877	-786.12	19031.5	37957.8	-9533.15	348.285	585.791	0	10.8612	24.0981	-665.99	-10813.5	43212.8	8253.95	364.885	216.237	0	0.788217	1.47604	79.3969	316.047	-1540.99	2201.32	-311	200	0	0.39571	1.06926	106.994	981.923	856.794	915.572	-914	200	0
432	0	-25.7676	10.5737	-783.853	18982	37854	-9522.89	348.292	585.784	0	11.2571	23.774	-666.901	-10782.1	43265.8	8189.66	364.876	216.167	0	0.822829	1.47987	79.3332	299.709	-1549.28	2208.49	-311	200	0	0.278074	0.992208	107.255	960.502	850.907	901.735	-914	200	0	-9.67779	34.9637	-1256.18	-557657	637640	22016.2	507.181	445.176	0
432	1	-25.322	10.397	-781.52	18932.1	37737.9	-9508.3	348.288	585.775	0	11.6492	23.4479	-667.794	-10743.6	43309.7	8121.38	364.855	216.088	0	0.853571	1.49005	79.3171	282.911	-1563.19	2215.15	-311	200	0	0.230538	0.877372	107.662	918.831	829.072	894.215	-914	200	0
432	2	-24.8847	10.2768	-779.228	18883	37611.8	-9489.74	348.268	585.767	0	12.0525	23.1352	-668.703	-10695.4	43342.2	8048.88	364.815	215.994	0	0.875708	1.51169	79.3753	268.398	-1582.87	2220.71	-311	200	0	0.268807	0.750416	108.105	865.739	783.999	897.646	-914	200	0
432	3	-24.4516	10.219	-777.038	18835	37478.5	-9467.95	348.233	585.761	0	12.4715	22.8386	-669.622	-10637.8	43361.5	7971.29	364.755	215.886	0	0.884344	1.54768	79.5167	258.579	-1606.83	2225.09	-311	200	0	0.379061	0.655719	108.546	817.243	713.835	919.235	-914	200	0
432	4	-24.0313	10.215	-774.961	18787.2	37342.9	-9443.99	348.187	585.757	0	12.8982	22.548	-670.515	-10572.6	43365.9	7888.17	364.675	215.768	0	0.875261	1.59378	79.7317	254.663	-1630.83	2228.58	-311	200	0	0.524915	0.631212	108.971	785.961	625.592	964.82	-914	200	0
432	5	-23.6403	10.2467	-772.968	18739.1	37210.3	-9419.26	348.14	585.757	0	13.3129	22.2437	-671.334	-10502.1	43353.1	7799.85	364.578	215.644	0	0.847555	1.64089	80.0069	256.839	-1648.94	2231.42	-311	200	0	0.6615	0.679378	109.348	773.983	541.075	1032.68	-914	200	0
432	6	-23.2964	10.2915	-771.001	18690.8	37084.9	-9394.99	348.1	585.758	0	13.6862	21.9032	-672.039	-10428.9	43321.9	7707.01	364.463	215.518	0	0.803948	1.67979	80.3269	264.577	-1656.09	2233.41	-311	200	0	0.753425	0.763723	109.641	776.411	486.057	1111.97	-914	200	0
432	7	-23.0136	10.3252	-769	18644.2	36968.3	-9371.65	348.073	585.755	0	13.9867	21.5092	-672.599	-10355.3	43273	7610.2	364.337	215.396	0	0.748709	1.70367	80.6695	276.899	-1650.05	2234	-311	200	0	0.788315	0.825923	109.8	786.63	472.132	1187.6	-914	200	0
432	8	-22.7959	10.3262	-766.928	18602.2	36860.4	-9349.05	348.062	585.745	0	14.1921	21.0534	-672.995	-10282.9	43207.5	7510.05	364.202	215.279	0	0.686482	1.70896	81.0034	292.919	-1631.82	2232.78	-311	200	0	0.775087	0.804227	109.755	799.311	495.145	1245.93	-914	200	0
432	9	-22.6325	10.2847	-764.796	18567.1	36760.7	-9326.95	348.066	585.723	0	14.2976	20.5383	-673.237	-10212.9	43126.2	7407.77	364.058	215.17	0	0.62342	1.69486	81.288	312.029	-1605.46	2229.62	-311	200	0	0.729953	0.65586	109.424	812.379	548.679	1278.23	-914	200	0
433	0	-22.4959	10.2069	-762.675	18540.7	36669.5	-9305.41	348.08	585.69	0	14.3165	19.977	-673.374	-10146.2	43028.7	7305.47	363.9	215.068	0	0.568063	1.66231	81.4827	333.367	-1576.51	2224.55	-311	200	0	0.665753	0.379283	108.761	825.603	630.844	1282.23	-914	200	0	-6.24183	29.1748	-1240.82	-546694	631068	17703.6	508.296	441.628	0
433	1	-22.3503	10.108	-760.666	18523.2	36586.8	-9284.77	348.098	585.649	0	14.2735	19.3907	-673.473	-10082.6	42913.4	7205.12	363.719	214.971	0	0.530098	1.61308	81.5675	355.356	-1549.85	2217.74	-311	200	0	0.591946	0.0137104	107.819	837.525	738.45	1261.86	-914	200	0
433	2	-22.1657	9.99801	-758.843	18513.5	36514.8	-9265.32	348.119	585.603	0	14.1925	18.8007	-673.596	-10019.4	42778.3	7107.13	363.507	214.875	0	0.517645	1.54971	81.5535	376.216	-1528.57	2209.24	-311	200	0	0.52186	-0.380755	106.734	846.273	860.289	1225.59	-914	200	0
433	3	-21.9258	9.87465	-757.223	18509.6	36458.1	-9247.12	348.147	585.556	0	14.0843	18.2182	-673.771	-9953.99	42621.5	7010.46	363.258	214.774	0	0.533607	1.4784	81.4718	394.747	-1513.93	2198.73	-311	200	0	0.477512	-0.739426	105.656	852.987	977.919	1182.99	-914	200	0
433	4	-21.6254	9.72545	-755.768	18509.5	36422.4	-9229.87	348.193	585.509	0	13.9454	17.643	-673.998	-9885.05	42443.4	6913.93	362.973	214.666	0	0.573105	1.41036	81.3541	409.909	-1505.53	2186.43	-311	200	0	0.481789	-1.00193	104.726	862.081	1073.7	1139.47	-914	200	0
433	5	-21.2665	9.53435	-754.401	18511.6	36410.2	-9213.02	348.264	585.462	0	13.7629	17.0699	-674.246	-9813.06	42247.1	6816.71	362.658	214.554	0	0.625067	1.35723	81.2222	420.294	-1501.2	2174.11	-311	200	0	0.54403	-1.12453	104.079	877.01	1137.14	1094.7	-914	200	0
433	6	-20.8522	9.28821	-753.031	18515.6	36419.7	-9196.17	348.364	585.412	0	13.5197	16.4975	-674.463	-9738.65	42037.7	6718.36	362.328	214.439	0	0.676787	1.32528	81.097	425.332	-1497.64	2164.57	-311	200	0	0.654222	-1.09419	103.804	894.618	1162.24	1048.24	-914	200	0
433	7	-20.383	8.98137	-751.596	18522.7	36447.8	-9179.21	348.494	585.356	0	13.2046	15.9287	-674.594	-9661.78	41819.7	6618.96	361.992	214.322	0	0.717272	1.31377	81.0126	426.665	-1493.05	2159.89	-311	200	0	0.788633	-0.932442	103.901	903.963	1146.9	1004.71	-914	200	0
433	8	-19.8561	8.61727	-750.083	18536	36494	-9161.97	348.653	585.288	0	12.8223	15.368	-674.598	-9581.99	41597.6	6519.21	361.663	214.204	0	0.738049	1.31705	81.0127	427.263	-1489.31	2160.36	-311	200	0	0.918438	-0.688618	104.285	892.14	1103.5	972.166	-914	200	0
433	9	-19.2665	8.20908	-748.531	18559.1	36559.1	-9143.98	348.841	585.206	0	12.3932	14.8213	-674.472	-9499.21	41376.5	6419.89	361.346	214.084	0	0.733059	1.32782	81.121	429.121	-1490.03	2164.62	-311	200	0	1.01762	-0.427395	104.813	850.862	1062.03	958.472	-914	200	0
434	0	-18.6041	7.77953	-747.014	18594.3	36642.5	-9124.53	349.052	585.108	0	11.9456	14.2958	-674.253	-9413.69	41161.3	6321.12	361.047	213.962	0	0.699988	1.33908	81.316	432.094	-1496.51	2170.52	-311	200	0	1.06939	-0.212899	105.309	777.764	1050.29	968.651	-914	200	0	-2.68601	18.7554	-1227.16	-537773	623393	11901.3	507.837	438.926	0
434	1	-17.8541	7.35452	-745.609	18641.5	36741.6	-9103.22	349.277	584.998	0	11.5048	13.7954	-673.999	-9325.58	40952.6	6222.09	360.761	213.836	0	0.643135	1.34529	81.5404	434.585	-1506.96	2176.12	-311	200	0	1.06836	-0.0929968	105.644	673.221	1074.31	1001.74	-914	200	0
434	2	-17.0052	6.9515	-744.353	18698.4	36853.6	-9080.29	349.511	584.88	0	11.0849	13.3149	-673.755	-9235.57	40745.7	6121.28	360.476	213.708	0	0.574123	1.3438	81.7384	434.843	-1518.67	2180.31	-311	200	0	1.02124	-0.086313	105.829	538.617	1123.76	1048.7	-914	200	0
434	3	-16.057	6.5727	-743.234	18762.4	36975.9	-9056.16	349.75	584.756	0	10.6884	12.8397	-673.529	-9145.58	40533.9	6016.99	360.181	213.579	0	0.508653	1.33482	81.8811	431.424	-1529.59	2182.85	-311	200	0	0.944575	-0.174806	106.023	381.646	1187.35	1095.43	-914	200	0
434	4	-15.0187	6.20679	-742.201	18831.5	37106.3	-9030.65	349.995	584.627	0	10.3097	12.3511	-673.289	-9058.15	40313.5	5907.8	359.875	213.454	0	0.462314	1.32097	81.9593	423.03	-1538.33	2184.12	-311	200	0	0.855482	-0.307564	106.384	222.721	1253.8	1130.32	-914	200	0
434	5	-13.9058	5.83411	-741.184	18904.3	37243.4	-9002.79	350.249	584.494	0	9.94011	11.834	-672.968	-8975.11	40083.8	5792.77	359.563	213.337	0	0.446777	1.30735	81.9658	409.361	-1544.19	2184.31	-311	200	0	0.767138	-0.419666	106.967	90.6125	1304.54	1149.93	-914	200	0
434	6	-12.7388	5.43368	-740.113	18979.8	37386.9	-8971.27	350.515	584.356	0	9.57356	11.2788	-672.491	-8897.04	39845.6	5671.77	359.251	213.23	0	0.46522	1.30111	81.9015	392.518	-1547.42	2182.97	-311	200	0	0.695111	-0.460742	107.731	7.93408	1319.77	1157.61	-914	200	0
434	7	-11.5403	4.99119	-738.931	19057.5	37536.7	-8935.17	350.799	584.209	0	9.20932	10.6785	-671.805	-8823.22	39600.3	5545.7	358.946	213.134	0	0.509948	1.30997	81.7861	376.13	-1548.83	2179.37	-311	200	0	0.658614	-0.414092	108.612	-22.1422	1296.98	1158.08	-914	200	0
434	8	-10.329	4.50321	-737.605	19137.4	37691.6	-8894.44	351.1	584.055	0	8.85094	10.0286	-670.891	-8751.85	39351.3	5415.87	358.655	213.045	0	0.566646	1.33887	81.652	362.884	-1549.29	2173.33	-311	200	0	0.669826	-0.294469	109.573	-17.1537	1258.74	1154.4	-914	200	0
434	9	-9.11306	3.97847	-736.143	19219.1	37848.8	-8849.81	351.415	583.892	0	8.50575	9.3292	-669.77	-8679.64	39104.7	5283.3	358.385	212.959	0	0.623014	1.38543	81.5322	353.915	-1550.19	2165.75	-311	200	0	0.72821	-0.136572	110.607	-3.79048	1237.29	1147.55	-914	200	0
435	0	-7.88528	3.43832	-734.601	19302.5	38003.8	-8802.28	351.734	583.724	0	8.18651	8.58849	-668.507	-8601.59	38867.1	5148.86	358.14	212.867	0	0.6741	1.43985	81.4499	349.668	-1554.03	2158.11	-311	200	0	0.83085	0.01624	111.671	-5.75918	1252.18	1136	-914	200	0	7.76611	7.7376	-1197.75	-526369	623226	506.413	520.558	439.736	0
435	1	-6.62935	2.91187	-733.073	19388.2	38153.6	-8752.33	352.046	583.552	0	7.91014	7.82496	-667.206	-8513.19	38641	5013.37	357.915	212.759	0	0.720453	1.49082	81.4052	349.504	-1563.42	2151.6	-311	200	0	0.983161	0.122503	112.678	-36.8744	1303.61	1117.22	-914	200	0
435	2	-5.33225	2.42575	-731.663	19476.6	38299.7	-8699.81	352.346	583.38	0	7.69226	7.06181	-665.975	-8412.96	38423.6	4877.12	357.695	212.633	0	0.762851	1.53113	81.3738	351.173	-1578.93	2146.75	-311	200	0	1.19005	0.145888	113.569	-95.4812	1378.7	1090.8	-914	200	0
435	3	-3.99197	1.9962	-730.43	19567.1	38446.4	-8644.26	352.635	583.212	0	7.54165	6.31524	-664.88	-8302.24	38211.4	4739.57	357.471	212.487	0	0.799891	1.55762	81.3287	352.385	-1598.42	2143.85	-311	200	0	1.43485	0.058939	114.348	-165.939	1454.58	1059.84	-914	200	0
435	4	-2.61785	1.62633	-729.38	19658.7	38596.8	-8585.31	352.917	583.047	0	7.45679	5.58604	-663.931	-8183.7	38002.1	4600.07	357.238	212.326	0	0.830078	1.56838	81.2631	352.484	-1618.75	2143.16	-311	200	0	1.67238	-0.141335	115.016	-228.613	1499.78	1030.28	-914	200	0
435	5	-1.2287	1.3064	-728.468	19750.2	38751.2	-8522.54	353.196	582.888	0	7.42514	4.8593	-663.098	-8060.26	37794.2	4458.73	356.996	212.155	0	0.853497	1.5634	81.1921	351.914	-1638.15	2144.72	-311	200	0	1.849	-0.426808	115.534	-266.649	1484.79	1008.45	-914	200	0
435	6	0.150286	1.01849	-727.618	19840.1	38909	-8455.44	353.475	582.733	0	7.42599	4.10993	-662.323	-7934.29	37586.8	4316.46	356.75	211.98	0	0.870234	1.54871	81.1372	350.997	-1656.52	2148.16	-311	200	0	1.93005	-0.751757	115.866	-268.785	1397.56	996.649	-914	200	0
435	7	1.49356	0.744874	-726.745	19927.7	39068.6	-8383.83	353.758	582.58	0	7.43742	3.31327	-661.538	-7807.43	37380.1	4174.47	356.505	211.802	0	0.880227	1.53563	81.1127	349.8	-1673.19	2152.76	-311	200	0	1.90628	-1.0606	115.986	-234.691	1251.69	991.264	-914	200	0
435	8	2.78265	0.475034	-725.789	20012.5	39227.6	-8308.19	354.048	582.427	0	7.44414	2.45946	-660.691	-7680.53	37174.1	4033.69	356.265	211.625	0	0.885357	1.53308	81.1169	348.347	-1685.3	2158.04	-311	200	0	1.78582	-1.2875	115.888	-176.936	1078.86	986.254	-914	200	0
435	9	4.01323	0.210304	-724.739	20094	39383.7	-8229.3	354.342	582.274	0	7.4427	1.56056	-659.76	-7553.45	36968.1	3894.32	356.033	211.449	0	0.887678	1.543	81.1289	346.493	-1689.04	2163.81	-311	200	0	1.59201	-1.3743	115.624	-112.917	908.604	979.024	-914	200	0
436	0	5.19826	-0.0347642	-723.655	20171.8	39536.1	-8147.52	354.634	582.125	0	7.44243	0.642736	-658.763	-7425.45	36759.7	3755.65	355.801	211.272	0	0.886367	1.56268	81.1188	344.264	-1681.36	2169.85	-311	200	0	1.35889	-1.30339	115.282	-54.5311	752.671	973.186	-914	200	0	20.1839	-2.8686	-1177.68	-516833	616036	-10744.8	523.828	438.699	0
436	1	6.36081	-0.239193	-722.629	20246.4	39685	-8062.77	354.918	581.982	0	7.46044	-0.268389	-657.739	-7296.27	36546.7	3616.5	355.564	211.093	0	0.880904	1.58704	81.064	342.425	-1661.16	2175.48	-311	200	0	1.11827	-1.1153	114.911	-5.18674	606.188	975.377	-914	200	0
436	2	7.51861	-0.387775	-721.72	20319.2	39829.7	-7974.99	355.187	581.846	0	7.51204	-1.15837	-656.72	-7167.08	36330.4	3475.81	355.321	210.913	0	0.874327	1.60874	80.9609	341.9	-1630.6	2179.63	-311	200	0	0.893856	-0.890873	114.487	37.0756	456.953	989.456	-914	200	0
436	3	8.67406	-0.479345	-720.916	20390.7	39968.8	-7884.29	355.442	581.716	0	7.6029	-2.02695	-655.698	-7040.86	36117	3333.06	355.082	210.738	0	0.868996	1.62081	80.8268	342.558	-1594.66	2181.51	-311	200	0	0.702332	-0.706471	113.966	75.6199	294.424	1013.5	-914	200	0
436	4	9.81584	-0.526941	-720.144	20460.2	40102.9	-7790.52	355.687	581.589	0	7.72656	-2.88467	-654.625	-6921.52	35913.1	3188.34	354.861	210.573	0	0.862934	1.62081	80.6955	343.065	-1558.66	2181.1	-311	200	0	0.552683	-0.601774	113.34	114.333	119.768	1041.29	-914	200	0
436	5	10.9265	-0.551614	-719.309	20526.2	40233.9	-7693.05	355.934	581.464	0	7.86841	-3.74654	-653.442	-6812.01	35721.8	3042.05	354.667	210.425	0	0.853488	1.61118	80.6045	342.116	-1526.45	2178.95	-311	200	0	0.448078	-0.582676	112.615	159.3	-46.6236	1066.32	-914	200	0
436	6	11.9914	-0.573128	-718.323	20587.3	40363.8	-7590.99	356.192	581.34	0	8.01404	-4.62629	-652.108	-6712.38	35542.9	2894.97	354.505	210.293	0	0.841273	1.59579	80.5791	339.547	-1500.74	2175.66	-311	200	0	0.391078	-0.6346	111.748	217.123	-167.664	1084.66	-914	200	0
436	7	13.0051	-0.602369	-717.136	20642.3	40491.9	-7483.7	356.463	581.216	0	8.15616	-5.53393	-650.618	-6620.36	35375	2748.99	354.371	210.176	0	0.828395	1.578	80.6188	335.749	-1484	2171.78	-311	200	0	0.385746	-0.723861	110.682	290.36	-204.442	1095.21	-914	200	0
436	8	13.9724	-0.639767	-715.735	20690.4	40615.5	-7371.05	356.746	581.092	0	8.29655	-6.47379	-649.004	-6534.11	35216.9	2606.42	354.263	210.068	0	0.815257	1.5607	80.6997	330.293	-1478.1	2167.85	-311	200	0	0.432911	-0.802084	109.449	376.063	-135.801	1099.47	-914	200	0
436	9	14.9072	-0.67689	-714.152	20732	40729.3	-7253.02	357.032	580.97	0	8.44509	-7.44136	-647.332	-6453.81	35068.2	2468.17	354.174	209.97	0	0.802131	1.54463	80.7874	322.218	-1482.52	2164.31	-311	200	0	0.521983	-0.827168	108.211	467.548	29.9562	1101.07	-914	200	0
437	0	15.8332	-0.697324	-712.465	20768	40828.3	-7129.66	357.306	580.85	0	8.61912	-8.42251	-645.693	-6380.15	34927	2333.4	354.092	209.881	0	0.793412	1.52747	80.8504	311.814	-1493.6	2161.45	-311	200	0	0.628318	-0.783001	107.219	557.078	257.251	1104.17	-914	200	0	32.4819	-11.5402	-1156.76	-505310	600704	-20142.9	520.584	436.313	0
437	1	16.7795	-0.681015	-710.779	20799.5	40909.3	-7001.14	357.556	580.737	0	8.84134	-9.39626	-644.189	-6311.77	34789.4	2200.56	354.005	209.798	0	0.79781	1.50689	80.8673	301.155	-1506.6	2159.61	-311	200	0	0.720187	-0.679494	106.679	638.756	498.852	1111.12	-914	200	0
437	2	17.77	-0.612913	-709.164	20827.5	40971.5	-6867.59	357.774	580.631	0	9.13186	-10.3402	-642.895	-6245.42	34652.9	2068.37	353.901	209.715	0	0.823425	1.48385	80.8326	292.679	-1518.4	2159.05	-311	200	0	0.77349	-0.541427	106.593	710.476	718.406	1120.71	-914	200	0
437	3	18.8158	-0.489716	-707.619	20853.4	41016.3	-6728.91	357.964	580.53	0	9.49923	-11.2386	-641.823	-6178.3	34517.2	1936.59	353.78	209.626	0	0.872606	1.46246	80.7551	288.186	-1528.55	2159.94	-311	200	0	0.78429	-0.402249	106.753	771.675	904.345	1129.24	-914	200	0
437	4	19.9144	-0.321179	-706.085	20877.2	41046.8	-6585	358.133	580.432	0	9.93855	-12.0886	-640.929	-6109.1	34384	1805.9	353.647	209.532	0	0.940504	1.44802	80.6527	289.32	-1538.81	2162.57	-311	200	0	0.766487	-0.299677	106.921	817.875	1062.78	1133.28	-914	200	0
437	5	21.0527	-0.125045	-704.491	20897.6	41066.1	-6435.98	358.292	580.337	0	10.4363	-12.8992	-640.131	-6037.01	34255.7	1677.09	353.514	209.431	0	1.01597	1.44492	80.5512	297.48	-1552.43	2167.15	-311	200	0	0.737954	-0.261644	106.963	841.389	1198.27	1130.72	-914	200	0
437	6	22.2098	0.0809838	-702.775	20911.8	41076.1	-6282.4	358.448	580.244	0	10.9759	-13.6861	-639.344	-5962.05	34133.8	1550.37	353.389	209.325	0	1.08278	1.45546	80.4824	312.574	-1572.99	2173.14	-311	200	0	0.70855	-0.29049	106.845	837.065	1302.96	1120.69	-914	200	0
437	7	23.3628	0.284478	-700.898	20917.6	41076	-6124.75	358.605	580.156	0	11.5413	-14.4648	-638.493	-5885.66	34019.7	1425.51	353.281	209.218	0	1.12315	1.48047	80.4769	332.419	-1602.68	2179.27	-311	200	0	0.674221	-0.360798	106.57	801.577	1359.57	1104.31	-914	200	0
437	8	24.4929	0.480609	-698.848	20913.6	41064.3	-5962.96	358.76	580.074	0	12.1191	-15.2459	-637.521	-5809.72	33913.9	1302.13	353.197	209.113	0	1.12443	1.5202	80.5497	353.172	-1641.33	2184.55	-311	200	0	0.615119	-0.433232	106.204	730.646	1351.52	1084.07	-914	200	0
437	9	25.5932	0.675174	-696.654	20899.6	41040.7	-5796.55	358.911	580	0	12.7007	-16.0368	-636.416	-5735.48	33815.4	1179.88	353.134	209.012	0	1.08452	1.57347	80.6867	370.289	-1685.95	2189	-311	200	0	0.50346	-0.4733	105.933	625.576	1274.46	1062.38	-914	200	0
438	0	26.6708	0.887794	-694.389	20877	41005.5	-5625.23	359.053	579.935	0	13.2841	-16.8412	-635.219	-5663.52	33720.5	1058.83	353.085	208.916	0	1.0112	1.63562	80.846	380.41	-1730.53	2192.9	-311	200	0	0.322226	-0.457381	105.997	503.009	1140.14	1042.22	-914	200	0	47.6426	-15.2897	-1125.35	-490792	590688	-29572.8	526.895	435.371	0
438	1	27.7402	1.14716	-692.158	20847.6	40959	-5449.21	359.176	579.88	0	13.8696	-17.6594	-634.003	-5593.52	33624.3	939.639	353.035	208.823	0	0.916487	1.69832	80.9781	383.381	-1767.4	2196.11	-311	200	0	0.076987	-0.369154	106.536	392.708	971.843	1028.74	-914	200	0
438	2	28.8112	1.47713	-690.051	20813.1	40902.1	-5269.15	359.274	579.838	0	14.4528	-18.4888	-632.822	-5524.61	33522.5	823.361	352.973	208.73	0	0.812517	1.75217	81.0445	382.394	-1789.6	2198.41	-311	200	0	-0.207148	-0.205684	107.481	322.988	799.34	1028.1	-914	200	0
438	3	29.8837	1.8875	-688.116	20774.9	40835.5	-5086	359.344	579.809	0	15.0194	-19.3238	-631.681	-5456.55	33413.2	711.097	352.896	208.638	0	0.71093	1.78923	81.0185	381.997	-1793.3	2200	-311	200	0	-0.49026	0.0129326	108.586	308.695	650.116	1044.74	-914	200	0
438	4	30.9493	2.37609	-686.351	20733.5	40758	-4900.72	359.384	579.792	0	15.5495	-20.1547	-630.537	-5389.41	33295.7	603.366	352.805	208.547	0	0.621261	1.80521	80.8839	385.909	-1779.22	2201.45	-311	200	0	-0.721449	0.2489	109.563	348.507	538.202	1080.27	-914	200	0
438	5	31.9943	2.93469	-684.727	20688.4	40668	-4713.91	359.393	579.786	0	16.0286	-20.9738	-629.336	-5322.75	33169.3	499.764	352.705	208.458	0	0.547918	1.80179	80.6494	395.911	-1751.95	2203.19	-311	200	0	-0.849577	0.463602	110.245	427.361	461.032	1133.8	-914	200	0
438	6	33.003	3.55296	-683.208	20638.6	40565.8	-4525.79	359.375	579.792	0	16.4558	-21.781	-628.038	-5256.23	33034.1	399.119	352.599	208.369	0	0.490815	1.78547	80.3582	411.579	-1717.52	2205.32	-311	200	0	-0.839025	0.633685	110.633	524.257	404.258	1201.75	-914	200	0
438	7	33.9601	4.21871	-681.757	20582.7	40454.4	-4336.48	359.338	579.809	0	16.8381	-22.581	-626.628	-5190.24	32891.6	299.882	352.49	208.283	0	0.449843	1.76227	80.0703	430.468	-1681.39	2207.39	-311	200	0	-0.685066	0.760164	110.822	622.742	352.286	1277.1	-914	200	0
438	8	34.8504	4.91738	-680.328	20519.9	40337.2	-4146.02	359.291	579.838	0	17.182	-23.377	-625.108	-5125.05	32745.2	200.734	352.383	208.199	0	0.42701	1.73414	79.8297	448.5	-1647.5	2208.3	-311	200	0	-0.419038	0.862842	110.921	713.897	299.765	1349.76	-914	200	0
438	9	35.6634	5.63742	-678.875	20450.1	40214.8	-3954.48	359.237	579.876	0	17.4951	-24.1685	-623.505	-5059.94	32600.4	101.38	352.286	208.115	0	0.424105	1.7011	79.6488	460.808	-1617.92	2206.55	-311	200	0	-0.08969	0.958928	111.011	790.909	251.413	1409.32	-914	200	0
439	0	36.4021	6.37945	-677.385	20374.7	40083.9	-3762.29	359.174	579.922	0	17.7897	-24.9513	-621.872	-4993.49	32462.2	2.95258	352.201	208.03	0	0.440695	1.66645	79.5203	463.901	-1593.03	2201.13	-311	200	0	0.262321	1.04752	111.13	845.242	210.182	1448.29	-914	200	0	58.6226	-15.8091	-1095.78	-478417	578600	-34094.2	530.563	435.804	0
439	1	37.0822	7.15542	-675.89	20296.4	39939.8	-3570.23	359.092	579.971	0	18.0814	-25.7183	-620.288	-4924.58	32332.1	-92.773	352.124	207.939	0	0.474124	1.63836	79.4354	457.831	-1572.64	2192.56	-311	200	0	0.602307	1.12138	111.304	871.38	168.856	1462.98	-914	200	0
439	2	37.7188	7.97548	-674.424	20219	39780.2	-3379.19	358.984	580.02	0	18.3819	-26.4633	-618.82	-4852.89	32208.1	-185.037	352.048	207.842	0	0.519682	1.6255	79.3913	445.688	-1557.01	2182.81	-311	200	0	0.885085	1.18475	111.585	873.827	114.87	1452.32	-914	200	0
439	3	38.3162	8.83777	-672.979	20144.1	39606.5	-3189.83	358.852	580.067	0	18.6939	-27.187	-617.493	-4779	32086.9	-274.628	351.963	207.739	0	0.572028	1.63106	79.3953	431.218	-1546.34	2174.21	-311	200	0	1.0612	1.24424	112.001	864.167	41.5318	1417.51	-914	200	0
439	4	38.8684	9.7279	-671.504	20070.7	39422.4	-3002.41	358.708	580.111	0	19.009	-27.9005	-616.293	-4704.46	31964.6	-362.682	351.866	207.633	0	0.627832	1.65023	79.4643	417.377	-1539.57	2168.57	-311	200	0	1.10209	1.29247	112.477	851.329	-48.0153	1362.56	-914	200	0
439	5	39.3652	10.623	-669.926	19995.4	39231.6	-2816.76	358.561	580.153	0	19.3105	-28.6195	-615.178	-4631.4	31837.5	-449.715	351.753	207.529	0	0.686326	1.67237	79.6175	406.007	-1534.97	2166.96	-311	200	0	1.0159	1.31671	112.853	837.637	-144.495	1292.83	-914	200	0
439	6	39.7974	11.4979	-668.177	19915.8	39034.8	-2633.01	358.42	580.194	0	19.5788	-29.3582	-614.086	-4561.52	31704.1	-535.813	351.628	207.428	0	0.746429	1.68629	79.8687	397.842	-1532.27	2169.48	-311	200	0	0.840671	1.31758	112.962	821.149	-233.619	1213.39	-914	200	0
439	7	40.1596	12.3325	-666.208	19830.4	38830.8	-2451.76	358.286	580.234	0	19.7964	-30.1267	-612.946	-4495.64	31565.7	-620.811	351.498	207.335	0	0.803972	1.68591	80.2158	392.976	-1533.08	2175.12	-311	200	0	0.626186	1.30938	112.697	797.046	-294.99	1129.91	-914	200	0
439	8	40.4526	13.1186	-664.003	19738.7	38618.9	-2273.5	358.161	580.273	0	19.9538	-30.9292	-611.704	-4433.86	31424.3	-703.798	351.372	207.248	0	0.852128	1.67304	80.6286	391.195	-1538.73	2182.48	-311	200	0	0.42123	1.30071	112.024	757.304	-306.718	1049.36	-914	200	0
439	9	40.6882	13.8619	-661.603	19641.1	38399.9	-2098.14	358.041	580.313	0	20.0552	-31.7625	-610.344	-4375.25	31281.4	-782.948	351.252	207.169	0	0.883572	1.65409	81.045	391.353	-1548.63	2190.67	-311	200	0	0.268027	1.27773	110.988	693.504	-255.512	978.863	-914	200	0
440	0	40.8911	14.5817	-659.106	19538.3	38176.3	-1925.6	357.921	580.356	0	20.1196	-32.6125	-608.89	-4317.79	31138	-856.504	351.139	207.091	0	0.894045	1.63393	81.3833	390.551	-1561.25	2199.46	-311	200	0	0.194828	1.20939	109.726	602.706	-145.178	924.514	-914	200	0	63.7416	-15.9824	-1059.73	-463407	565217	-35503.7	536.186	436.467	0
440	1	41.0921	15.3036	-656.648	19432.9	37950.8	-1756.19	357.795	580.406	0	20.1751	-33.4554	-607.391	-4259.71	30994.1	-923.91	351.028	207.013	0	0.886032	1.61409	81.5724	384.83	-1576.09	2208.43	-311	200	0	0.205096	1.06916	108.453	490.533	2.20376	890.661	-914	200	0
440	2	41.3149	16.047	-654.339	19328.7	37725.1	-1590.09	357.654	580.461	0	20.245	-34.2668	-605.886	-4201.05	30849.4	-985.989	350.916	206.934	0	0.866999	1.59583	81.5818	371.457	-1594.01	2216.26	-311	200	0	0.277436	0.85487	107.415	370.004	155.14	879.602	-914	200	0
440	3	41.5682	16.817	-652.223	19228.9	37498.8	-1426.82	357.494	580.518	0	20.3359	-35.0351	-604.372	-4143.77	30704.4	-1044.33	350.804	206.856	0	0.843327	1.58133	81.43	350.477	-1615.46	2221.15	-311	200	0	0.381868	0.592355	106.839	258.699	288.47	891.155	-914	200	0
440	4	41.8471	17.6061	-650.285	19133.5	37270.5	-1265.69	357.314	580.577	0	20.4356	-35.7653	-602.816	-4090.51	30559.6	-1100.43	350.695	206.786	0	0.817664	1.57093	81.1742	324.26	-1639.67	2221.95	-311	200	0	0.495906	0.322295	106.894	174.79	391.923	921.665	-914	200	0
440	5	42.1404	18.3996	-648.479	19039.4	37038.4	-1106.5	357.116	580.64	0	20.5215	-36.4751	-601.185	-4042.82	30413.3	-1155.44	350.589	206.725	0	0.791824	1.562	80.8915	296.701	-1665.75	2218.95	-311	200	0	0.606642	0.0856102	107.636	132.911	463.903	963.625	-914	200	0
440	6	42.4354	19.1816	-646.742	18943.1	36801.7	-949.488	356.903	580.71	0	20.5728	-37.1888	-599.47	-3999.94	30263.7	-1210.78	350.484	206.672	0	0.769932	1.55163	80.6518	272.305	-1692.88	2213.65	-311	200	0	0.701992	-0.0831392	108.963	142.287	504.232	1007.21	-914	200	0
440	7	42.7206	19.9386	-645.009	18843.1	36560.7	-794.845	356.682	580.786	0	20.5788	-37.9311	-597.691	-3959.4	30110.5	-1268.03	350.378	206.624	0	0.756211	1.5405	80.4957	254.288	-1718.87	2208.02	-311	200	0	0.763803	-0.164899	110.667	206.304	517.194	1043.27	-914	200	0
440	8	42.9883	20.662	-643.237	18740.9	36316.8	-642.346	356.459	580.865	0	20.5388	-38.7191	-595.889	-3918.15	29955.7	-1327.96	350.271	206.575	0	0.749689	1.53404	80.4284	243.752	-1740.11	2203.32	-311	200	0	0.769845	-0.171316	112.545	320.291	516.552	1066.09	-914	200	0
440	9	43.2379	21.3524	-641.427	18640.1	36072.8	-491.463	356.238	580.94	0	20.4601	-39.5534	-594.11	-3873.39	29801.6	-1390.33	350.162	206.52	0	0.743886	1.53911	80.4233	241.063	-1753.2	2199.48	-311	200	0	0.705037	-0.144513	114.431	466.937	519.278	1074.51	-914	200	0
441	0	43.4772	22.0219	-639.631	18543.8	35832.5	-341.865	356.021	581.009	0	20.3578	-40.4152	-592.402	-3823.01	29650.5	-1454.38	350.051	206.453	0	0.732743	1.55826	80.44	246.83	-1756.15	2195.44	-311	200	0	0.577888	-0.13036	116.151	616.122	530.422	1070.79	-914	200	0	65.7416	-16.9691	-1027.27	-450325	551701	-36288.2	540.068	437.48	0
441	1	43.718	22.6889	-637.915	18452.3	35599.3	-193.858	355.806	581.074	0	20.2522	-41.2779	-590.819	-3766.08	29504.1	-1518.97	349.938	206.374	0	0.715215	1.58758	80.4518	261.371	-1748.32	2190.2	-311	200	0	0.424144	-0.150647	117.533	735.218	538.709	1059.58	-914	200	0
441	2	43.9646	23.364	-636.313	18364.1	35374.4	-48.3433	355.593	581.14	0	20.1614	-42.1207	-589.392	-3703.22	29364.6	-1582.75	349.822	206.283	0	0.695003	1.61961	80.4553	284.22	-1730.29	2184.01	-311	200	0	0.290395	-0.200395	118.435	802.771	530.355	1047.32	-914	200	0
441	3	44.2086	24.0444	-634.81	18276.8	35157.3	93.4846	355.382	581.209	0	20.0925	-42.936	-588.111	-3636.26	29234	-1644.65	349.708	206.183	0	0.679551	1.6472	80.4573	313.887	-1704.43	2178.79	-311	200	0	0.216315	-0.26253	118.785	816.105	501.622	1039.92	-914	200	0
441	4	44.4321	24.7174	-633.356	18188.7	34946.7	230.246	355.177	581.282	0	20.0423	-43.7261	-586.931	-3567.87	29112.9	-1703.94	349.602	206.079	0	0.677887	1.66612	80.4673	347.576	-1675.43	2176.68	-311	200	0	0.222623	-0.318447	118.612	791.475	456.013	1039.03	-914	200	0
441	5	44.6152	25.3674	-631.894	18098.2	34741.1	360.46	354.979	581.359	0	20.0036	-44.4963	-585.795	-3501.53	29000	-1760.63	349.505	205.977	0	0.693747	1.67531	80.5021	381.697	-1648.23	2178.5	-311	200	0	0.300619	-0.3511	118.029	755.127	397.881	1040.86	-914	200	0
441	6	44.7421	25.9829	-630.38	18005.8	34538.4	483.172	354.79	581.437	0	19.9719	-45.252	-584.654	-3440.58	28893.4	-1815.62	349.42	205.885	0	0.720751	1.67563	80.5857	412.824	-1625.28	2183.39	-311	200	0	0.414628	-0.348819	117.179	727.156	334.019	1040.13	-914	200	0
441	7	44.8056	26.5618	-628.789	17914.4	34335.7	598.661	354.606	581.51	0	19.9472	-46.0004	-583.48	-3386.69	28790.4	-1869.73	349.343	205.804	0	0.74698	1.66997	80.7432	437.879	-1606.09	2189.61	-311	200	0	0.522876	-0.310761	116.18	710.312	277.353	1036.12	-914	200	0
441	8	44.8089	27.1105	-627.122	17827.4	34132	708.174	354.427	581.573	0	19.9304	-46.75	-582.273	-3339.61	28687	-1922.75	349.267	205.735	0	0.763417	1.66395	80.9925	454.046	-1588.92	2195.63	-311	200	0	0.600347	-0.246085	115.129	692.368	241.962	1034.2	-914	200	0
441	9	44.7644	27.6394	-625.415	17747.3	33927.6	813.122	354.248	581.623	0	19.9233	-47.5043	-581.054	-3297.92	28579.4	-1973.87	349.185	205.676	0	0.767709	1.66432	81.3325	459.255	-1572.84	2200.63	-311	200	0	0.644891	-0.16313	114.128	657.901	230.836	1041.2	-914	200	0
442	0	44.6914	28.1628	-623.736	17675.7	33721.7	914.542	354.064	581.661	0	19.9324	-48.2572	-579.867	-3259.32	28465.8	-2022.86	349.09	205.621	0	0.762005	1.67621	81.7355	452.753	-1559.42	2204.31	-311	200	0	0.665443	-0.0637114	113.287	599.85	232.699	1059.89	-914	200	0	65.5601	-19.4523	-997.21	-438688	544702	-35651.4	549.324	438.902	0
442	1	44.6103	28.6966	-622.174	17612.2	33513.9	1012.61	353.866	581.692	0	19.9681	-48.9992	-578.76	-3220.76	28346.3	-2069.98	348.978	205.565	0	0.749288	1.70119	82.1524	435.538	-1552.19	2206.6	-311	200	0	0.666594	0.0442404	112.701	523.637	233.736	1086.87	-914	200	0
442	2	44.5336	29.2487	-620.793	17553.7	33305.6	1106.5	353.65	581.724	0	20.0323	-49.7261	-577.758	-3179.28	28223.3	-2115.44	348.85	205.503	0	0.732908	1.73746	82.5283	410.965	-1554.34	2207.36	-311	200	0	0.642925	0.135692	112.425	443.155	228.426	1113.96	-914	200	0
442	3	44.4618	29.8131	-619.596	17496.1	33099.4	1194.98	353.421	581.762	0	20.1098	-50.442	-576.845	-3133.76	28100	-2159.83	348.713	205.433	0	0.71801	1.78153	82.8214	384.749	-1567.38	2206.04	-311	200	0	0.590918	0.179325	112.448	373.077	218.355	1132.81	-914	200	0
442	4	44.3875	30.3746	-618.54	17436.9	32896.3	1277.59	353.184	581.81	0	20.1751	-51.1563	-575.967	-3085.67	27980.1	-2204.49	348.579	205.357	0	0.710778	1.82816	83.0069	363.546	-1591.05	2202.1	-311	200	0	0.526469	0.153171	112.614	320.951	205.291	1139.46	-914	200	0
442	5	44.3007	30.916	-617.564	17375.2	32695.6	1354.98	352.943	581.865	0	20.206	-51.8837	-575.051	-3038.13	27865.5	-2250.44	348.457	205.283	0	0.715998	1.86893	83.0621	352.603	-1622.38	2196.08	-311	200	0	0.476898	0.0488065	112.64	282.242	189.078	1134.71	-914	200	0
442	6	44.1904	31.4219	-616.617	17310.4	32496.6	1428.26	352.701	581.927	0	20.1939	-52.6397	-574.033	-2993.97	27756.6	-2297.15	348.354	205.216	0	0.734279	1.89398	82.9629	353.605	-1655.28	2189.77	-311	200	0	0.448056	-0.12745	112.263	243.098	171.994	1121.74	-914	200	0
442	7	44.0464	31.8806	-615.67	17241.8	32298.1	1498.23	352.46	581.995	0	20.1438	-53.4325	-572.886	-2954.34	27652.8	-2343.2	348.269	205.157	0	0.76004	1.89685	82.7089	363.715	-1682.56	2185.12	-311	200	0	0.41123	-0.351446	111.407	190.277	162.059	1105.04	-914	200	0
442	8	43.8633	32.2875	-614.719	17169.9	32097.2	1565.33	352.214	582.069	0	20.0706	-54.2586	-571.631	-2919.18	27553.9	-2387.23	348.202	205.107	0	0.784234	1.87773	82.3359	376.651	-1699.45	2183.46	-311	200	0	0.331401	-0.58312	110.187	119.782	170.601	1089.57	-914	200	0
442	9	43.6428	32.6491	-613.794	17097	31889.3	1629.45	351.954	582.145	0	19.9973	-55.1057	-570.337	-2888.64	27459.8	-2427.41	348.147	205.065	0	0.799873	1.84266	81.8944	385.825	-1705.69	2185.18	-311	200	0	0.199442	-0.777312	108.854	38.1881	207.735	1077.21	-914	200	0
443	0	43.3944	32.9826	-612.965	17026.5	31669.3	1689.89	351.666	582.223	0	19.9518	-55.9568	-569.098	-2863.53	27369.8	-2461.15	348.093	205.032	0	0.80396	1.80032	81.4265	387.396	-1704.56	2189.44	-311	200	0	0.0324139	-0.896291	107.727	-39.6772	280.122	1064.59	-914	200	0	63.0526	-22.81	-986.84	-435507	535307	-35308	545.47	440.117	0
443	1	43.1309	33.311	-612.331	16961.5	31435.9	1745.49	351.338	582.3	0	19.9547	-56.794	-568.012	-2844.35	27283.3	-2486.66	348.033	205.008	0	0.797015	1.76008	80.9702	381.052	-1699.99	2194	-311	200	0	-0.144105	-0.915108	107.121	-93.5137	387.646	1047.11	-914	200	0
443	2	42.86	33.655	-611.985	16903.1	31192.5	1794.83	350.969	582.38	0	20.0086	-57.6025	-567.153	-2830.48	27200	-2504.4	347.959	204.991	0	0.782717	1.73196	80.572	368.815	-1694.79	2196.31	-311	200	0	-0.303957	-0.821216	107.261	-103.891	515.52	1023.9	-914	200	0
443	3	42.5774	34.0243	-611.964	16851.2	30944.2	1836.42	350.565	582.464	0	20.1024	-58.3723	-566.554	-2820.86	27120.6	-2516.22	347.869	204.979	0	0.765384	1.72427	80.2827	353.538	-1690.61	2194.95	-311	200	0	-0.416844	-0.615619	108.231	-60.1928	632.918	997.464	-914	200	0
443	4	42.2672	34.4157	-612.25	16805.4	30693.7	1869.19	350.133	582.551	0	20.2219	-59.0969	-566.206	-2815.09	27045.5	-2523.7	347.766	204.972	0	0.746444	1.7388	80.1433	338.269	-1687.9	2190.17	-311	200	0	-0.449198	-0.320308	109.969	34.3678	708.432	970.241	-914	200	0
443	5	41.9091	34.8174	-612.783	16765	30441.3	1892.87	349.677	582.641	0	20.3543	-59.7724	-566.062	-2813.23	26975.9	-2527.4	347.655	204.97	0	0.725136	1.76865	80.172	325.659	-1686.36	2183.05	-311	200	0	-0.378991	0.0151025	112.259	159.388	730.012	943.088	-914	200	0
443	6	41.4849	35.2144	-613.49	16727.9	30185.4	1907.73	349.203	582.733	0	20.4877	-60.3982	-566.054	-2815.11	26913.2	-2526.94	347.545	204.973	0	0.703436	1.80033	80.3539	316.915	-1686.91	2174.68	-311	200	0	-0.212832	0.326224	114.72	281.346	710.898	916.345	-914	200	0
443	7	40.9795	35.5922	-614.3	16691.3	29922.8	1914.36	348.71	582.829	0	20.611	-60.9783	-566.114	-2820.26	26857.5	-2521.23	347.442	204.982	0	0.688102	1.81878	80.6381	311.807	-1691.68	2165.87	-311	200	0	0.0156939	0.565006	116.854	372.049	679.207	891.157	-914	200	0
443	8	40.3815	35.9415	-615.158	16653.4	29649.5	1913.74	348.198	582.928	0	20.7153	-61.5195	-566.191	-2828.15	26805.6	-2508.74	347.344	204.995	0	0.686539	1.8132	80.9493	309.756	-1700.74	2157.24	-311	200	0	0.261838	0.718474	118.176	424.889	661.495	870.001	-914	200	0
443	9	39.6875	36.263	-616.052	16613	29361	1907.09	347.66	583.033	0	20.7954	-62.0266	-566.268	-2838.57	26753.9	-2487.59	347.246	205.013	0	0.701482	1.7805	81.211	310.338	-1710.08	2149.23	-311	200	0	0.477986	0.802062	118.353	449.225	671.311	857.234	-914	200	0
444	0	38.9076	36.5715	-617.016	16569.7	29052.6	1895.5	347.086	583.146	0	20.8519	-62.4997	-566.372	-2852.01	26701.6	-2456.29	347.145	205.036	0	0.729242	1.72441	81.3701	312.96	-1713.67	2142.31	-311	200	0	0.618254	0.846211	117.329	452.471	707.847	857.847	-914	200	0	55.9626	-24.0105	-997.036	-441989	534891	-30866.6	539.134	442.059	0
444	1	38.0615	36.8902	-618.098	16523.5	28720.9	1880.02	346.467	583.267	0	20.8909	-62.9349	-566.554	-2869.28	26649.7	-2414.67	347.038	205.064	0	0.76294	1.6541	81.4145	316.47	-1706.47	2136.93	-311	200	0	0.653614	0.884211	115.352	431.613	761.801	873.821	-914	200	0
444	2	37.1643	37.2382	-619.316	16473.9	28366.6	1861.66	345.803	583.4	0	20.9179	-63.3283	-566.848	-2890.77	26597.6	-2363.92	346.922	205.1	0	0.797964	1.58409	81.3742	319.258	-1685.86	2133.05	-311	200	0	0.588309	0.9372	112.883	380.76	820.284	901.933	-914	200	0
444	3	36.2165	37.6211	-620.639	16420.1	27993.8	1841.17	345.105	583.543	0	20.9313	-63.682	-567.241	-2916.8	26543.1	-2305.34	346.793	205.142	0	0.832823	1.53172	81.2999	320.055	-1651.88	2129.95	-311	200	0	0.459557	1.00386	110.457	303.622	869.679	935.561	-914	200	0
444	4	35.2066	38.0328	-621.999	16361	27606.4	1819.02	344.383	583.696	0	20.9226	-64.006	-567.687	-2948.21	26483.6	-2239.68	346.652	205.193	0	0.86596	1.5105	81.2251	318.194	-1607.23	2126.71	-311	200	0	0.316865	1.06191	108.546	216.438	903.051	969.128	-914	200	0
444	5	34.116	38.4607	-623.317	16295.1	27206.1	1795.34	343.647	583.857	0	20.8832	-64.3154	-568.126	-2985.6	26416.2	-2167.38	346.497	205.255	0	0.894661	1.52484	81.1472	312.847	-1556.89	2122.75	-311	200	0	0.197161	1.08017	107.411	141.744	926.466	1001.2	-914	200	0
444	6	32.9238	38.8914	-624.525	16221.6	26793.7	1769.9	342.903	584.026	0	20.8093	-64.625	-568.513	-3028.75	26337.7	-2088.68	346.327	205.328	0	0.915603	1.56915	81.0493	302.959	-1506.97	2118.26	-311	200	0	0.118631	1.03505	106.994	101.084	952.306	1033.15	-914	200	0
444	7	31.6138	39.316	-625.576	16140.4	26370	1742.25	342.153	584.199	0	20.7041	-64.9441	-568.835	-3077.09	26245.3	-2003.3	346.139	205.409	0	0.924984	1.63036	80.9307	288.461	-1463.45	2114.12	-311	200	0	0.0936768	0.920602	106.977	107.226	986.167	1065.87	-914	200	0
444	8	30.1838	39.7347	-626.464	16053.4	25935.7	1711.79	341.4	584.375	0	20.5776	-65.2747	-569.125	-3129.95	26139.7	-1910.58	345.93	205.5	0	0.919125	1.69378	80.8094	271.238	-1431.51	2111.46	-311	200	0	0.137357	0.749137	107	158.672	1023.27	1099.11	-914	200	0
444	9	28.6483	40.16	-627.241	15962.7	25491	1677.56	340.64	584.551	0	20.4451	-65.6117	-569.456	-3185.92	26023.2	-1809.96	345.698	205.595	0	0.896067	1.74892	80.7029	255.149	-1415.38	2111.58	-311	200	0	0.257376	0.549287	106.851	242.79	1056.96	1133.16	-914	200	0
445	0	27.0333	40.6143	-628.015	15870.1	25036.2	1638.41	339.866	584.73	0	20.3239	-65.9375	-569.931	-3242.69	25896.2	-1701.33	345.437	205.69	0	0.857743	1.79106	80.6272	245.136	-1416.88	2115.87	-311	200	0	0.441964	0.362305	106.49	343.219	1086.71	1169.02	-914	200	0	40.5892	-20.7903	-1022.87	-453019	530638	-20295.4	520.595	441.807	0
445	1	25.3661	41.122	-628.916	15775.9	24569.7	1593.27	339.067	584.916	0	20.2277	-66.2221	-570.648	-3297.89	25755.7	-1585.34	345.134	205.779	0	0.809751	1.8209	80.6063	245.382	-1433.65	2124.82	-311	200	0	0.669731	0.232333	105.971	443.354	1115.67	1206.66	-914	200	0
445	2	23.6646	41.6953	-630.03	15679.9	24088.1	1541.55	338.233	585.113	0	20.1583	-66.437	-571.669	-3349.95	25598.3	-1463.39	344.778	205.86	0	0.758252	1.84457	80.6638	257.071	-1460.03	2137.15	-311	200	0	0.930804	0.187753	105.404	526.934	1143.8	1244.73	-914	200	0
445	3	21.9319	42.3277	-631.371	15581.4	23586	1483.56	337.357	585.321	0	20.1004	-66.5696	-572.992	-3398.68	25422.1	-1337.45	344.367	205.931	0	0.709006	1.87029	80.7956	277.51	-1490.45	2150.79	-311	200	0	1.22489	0.22118	104.938	580.247	1165.93	1281.6	-914	200	0
445	4	20.1612	42.9982	-632.887	15480.1	23058.9	1420.34	336.434	585.54	0	20.0273	-66.6243	-574.561	-3445.44	25227.4	-1209.46	343.907	205.997	0	0.669631	1.9007	80.9504	301.585	-1521.29	2164.22	-311	200	0	1.53659	0.290232	104.713	596.096	1174.44	1314.33	-914	200	0
445	5	18.3436	43.6826	-634.5	15376	22506.2	1353.2	335.471	585.767	0	19.9112	-66.6174	-576.292	-3492.29	25014.5	-1080.58	343.406	206.06	0	0.649984	1.92901	81.0468	324.08	-1550.26	2176.75	-311	200	0	1.82113	0.344096	104.787	575.288	1164.77	1337.48	-914	200	0
445	6	16.4712	44.3587	-636.138	15269.4	21933.2	1283.55	334.479	585.997	0	19.7271	-66.5724	-578.106	-3540.76	24783.5	-951.225	342.87	206.125	0	0.65804	1.94533	81.023	341.139	-1575.27	2188	-311	200	0	2.01728	0.350927	105.115	522.583	1139.93	1345.1	-914	200	0
445	7	14.5386	45.0079	-637.752	15160.7	21348.6	1212.44	333.475	586.228	0	19.4523	-66.5157	-579.939	-3591.38	24534.9	-821.275	342.306	206.193	0	0.695507	1.94559	80.8734	350.551	-1593.8	2198.1	-311	200	0	2.07651	0.308331	105.594	441.957	1109.04	1334.74	-914	200	0
445	8	12.5446	45.6164	-639.322	15049.2	20761.2	1140.09	332.474	586.461	0	19.0685	-66.4717	-581.747	-3643.72	24269	-689.871	341.717	206.263	0	0.758113	1.93281	80.646	351.637	-1602.82	2207.91	-311	200	0	1.98915	0.238287	106.087	338.683	1083.04	1309.33	-914	200	0
445	9	10.495	46.1787	-640.875	14934.2	20178	1066.28	331.485	586.697	0	18.5702	-66.4564	-583.51	-3696.22	23983.7	-556.083	341.103	206.334	0	0.838244	1.91131	80.4138	345.538	-1599.81	2217.98	-311	200	0	1.79061	0.170083	106.415	226.29	1072.33	1275.33	-914	200	0
446	0	8.40534	46.7042	-642.476	14816.4	19605.1	990.867	330.515	586.939	0	17.9707	-66.4741	-585.239	-3746.22	23674.6	-420.229	340.453	206.401	0	0.926169	1.88169	80.241	335.405	-1584.46	2227.44	-311	200	0	1.54035	0.119886	106.447	127.735	1081.55	1238.37	-914	200	0	14.8743	-16.6539	-1057.2	-468267	535227	-4117.61	506.873	442.115	0
446	1	6.30096	47.2156	-644.212	14697.9	19046.8	913.622	329.566	587.185	0	17.2928	-66.5217	-586.979	-3791.07	23336.6	-283.81	339.757	206.459	0	1.0116	1.84208	80.1598	325.689	-1559.85	2234.34	-311	200	0	1.28776	0.080413	106.221	65.9782	1104.17	1199.78	-914	200	0
446	2	4.20749	47.738	-646.145	14581.9	18502.7	834.146	328.636	587.432	0	16.5534	-66.5971	-588.779	-3829.78	22967.4	-148.671	339.009	206.505	0	1.08675	1.79276	80.168	320.632	-1532.76	2237.14	-311	200	0	1.05335	0.0278707	105.92	53.448	1126.62	1157.58	-914	200	0
446	3	2.14082	48.286	-648.294	14471.7	17968.6	752.356	327.717	587.677	0	15.7578	-66.7037	-590.658	-3863.19	22568.2	-16.9104	338.209	206.541	0	1.14737	1.73842	80.2425	322.534	-1511.52	2235.54	-311	200	0	0.833892	-0.0566075	105.734	91.6071	1138.66	1111.94	-914	200	0
446	4	0.105734	48.8632	-650.634	14370.1	17438.3	668.807	326.802	587.914	0	14.9038	-66.8523	-592.605	-3891.86	22141.9	109.523	337.364	206.567	0	1.19078	1.68706	80.3551	330.967	-1501.88	2230.14	-311	200	0	0.618105	-0.171326	105.775	176.864	1137.9	1068.78	-914	200	0
446	5	-1.89955	49.4674	-653.118	14278.6	16905.8	584.643	325.885	588.138	0	13.9841	-67.0588	-594.594	-3914.27	21691.1	229.939	336.481	206.583	0	1.2152	1.647	80.486	343.687	-1505.12	2221.95	-311	200	0	0.402359	-0.299883	106.087	301.366	1124.64	1037.15	-914	200	0
446	6	-3.88057	50.0939	-655.705	14197.8	16366.8	501.403	324.961	588.347	0	12.9887	-67.3383	-596.585	-3927.23	21218	345.091	335.566	206.583	0	1.22134	1.62335	80.6348	358.396	-1519.96	2212.46	-311	200	0	0.202713	-0.419523	106.651	450.202	1095.01	1023.78	-914	200	0
446	7	-5.84779	50.7339	-658.36	14125.5	15819	420.567	324.028	588.544	0	11.9072	-67.7005	-598.533	-3928.15	20724.5	456.139	334.625	206.563	0	1.21128	1.61633	80.8219	373.604	-1544.71	2203.33	-311	200	0	0.0551253	-0.501044	107.394	605.065	1042.7	1029.07	-914	200	0
446	8	-7.81722	51.375	-661.049	14057.9	15263.1	342.888	323.089	588.734	0	10.7328	-68.15	-600.394	-3916.5	20212.3	564.21	333.665	206.523	0	1.18591	1.62275	81.0652	388.095	-1577.01	2195.77	-311	200	0	-0.00447188	-0.520571	108.228	751.763	967.149	1046.13	-914	200	0
446	9	-9.80315	52.0093	-663.761	13991.3	14702.3	268.091	322.15	588.921	0	9.46894	-68.6833	-602.149	-3893.65	19681.6	670.886	332.686	206.466	0	1.14684	1.63745	81.3478	400.657	-1612.91	2190.45	-311	200	0	0.028635	-0.482794	109.068	883.554	876.827	1065	-914	200	0
447	0	-11.808	52.6432	-666.521	13924.5	14142.3	195.089	321.218	589.109	0	8.1333	-69.2834	-603.839	-3861.43	19130.8	777.717	331.682	206.395	0	1.09882	1.65286	81.6092	410.594	-1647.34	2187.68	-311	200	0	0.116658	-0.427915	109.803	1000.59	783.888	1080.02	-914	200	0	-17.9389	-14.8788	-1103.56	-489246	539756	11575	488.258	442.631	0
447	1	-13.8229	53.2965	-669.378	13857.5	13587.7	122.521	320.299	589.298	0	6.75012	-69.921	-605.549	-3821.37	18557.9	885.039	330.646	206.311	0	1.04625	1.65996	81.7744	417.591	-1675.74	2187.18	-311	200	0	0.205196	-0.411729	110.284	1104.32	697.653	1093.24	-914	200	0
447	2	-15.8391	53.9872	-672.363	13791	13040.5	49.4987	319.395	589.489	0	5.33723	-70.5634	-607.357	-3775.22	17962.1	991.973	329.574	206.216	0	0.989049	1.65322	81.7971	421.214	-1695.26	2187.92	-311	200	0	0.259719	-0.474334	110.382	1186.69	623.635	1109.78	-914	200	0
447	3	-17.8576	54.7174	-675.453	13725.7	12500.2	-24.1094	318.506	589.679	0	3.90069	-71.1861	-609.292	-3725.19	17344.4	1097.17	328.466	206.114	0	0.925727	1.63509	81.6824	421.065	-1704.8	2188.79	-311	200	0	0.276282	-0.62027	110.066	1226.25	564.797	1130.94	-914	200	0
447	4	-19.8873	55.4728	-678.583	13661.1	11966.5	-98.2369	317.635	589.868	0	2.43811	-71.7785	-611.324	-3673.13	16704.8	1199.29	327.326	206.008	0	0.859846	1.61453	81.4759	416.953	-1704.49	2189.04	-311	200	0	0.26452	-0.822475	109.415	1201.52	522.811	1152.41	-914	200	0
447	5	-21.94	56.2309	-681.677	13595.7	11440.6	-173.266	316.783	590.056	0	0.943207	-72.3439	-613.402	-3619.65	16041.6	1297.39	326.152	205.901	0	0.801511	1.60009	81.2382	408.955	-1695.93	2188.25	-311	200	0	0.228221	-1.0368	108.597	1109.24	501.206	1167.66	-914	200	0
447	6	-24.0258	56.9688	-684.663	13526.8	10923.9	-250.014	315.955	590.243	0	-0.591583	-72.8957	-615.481	-3565.01	15355.7	1391.58	324.949	205.792	0	0.76215	1.59414	81.0259	397.993	-1682.02	2186.55	-311	200	0	0.16362	-1.20888	107.811	967.64	506.016	1172.07	-914	200	0
447	7	-26.1476	57.6705	-687.49	13453.1	10417.8	-329.118	315.153	590.432	0	-2.17504	-73.454	-617.531	-3510.13	14653.2	1483.16	323.729	205.684	0	0.747573	1.59331	80.8829	386.236	-1666.24	2184.95	-311	200	0	0.0741599	-1.28417	107.196	804.298	541.393	1165.71	-914	200	0
447	8	-28.2943	58.3303	-690.149	13374.7	9924.33	-410.494	314.38	590.621	0	-3.81617	-74.0376	-619.544	-3455.97	13942	1573.57	322.504	205.578	0	0.755042	1.59218	80.8318	376.011	-1652.43	2184.93	-311	200	0	-0.0201193	-1.23258	106.756	642.632	605.522	1153.83	-914	200	0
447	9	-30.44	58.9554	-692.682	13294.2	9444.73	-493.182	313.635	590.808	0	-5.51657	-74.6519	-621.541	-3402.14	13229.1	1663.13	321.284	205.474	0	0.775869	1.58601	80.8739	368.053	-1644.84	2187.25	-311	200	0	-0.0951145	-1.06364	106.376	496.699	691.51	1144.32	-914	200	0
448	0	-32.55	59.5675	-695.173	13215.4	8978.78	-575.339	312.916	590.99	0	-7.26138	-75.283	-623.573	-3346.75	12519.1	1751.52	320.077	205.367	0	0.799695	1.57197	80.9986	361.234	-1646.83	2191.21	-311	200	0	-0.137641	-0.810787	105.916	374.343	792.743	1144.16	-914	200	0	-54.48	-13.7443	-1156.65	-511713	541927	27405.9	466.234	441.786	0
448	1	-34.59	60.1959	-697.728	13142.7	8526.07	-654.649	312.22	591.164	0	-9.02136	-75.9081	-625.704	-3287.7	11813.7	1838.99	318.881	205.254	0	0.816799	1.55025	81.1906	354.101	-1657.93	2195.29	-311	200	0	-0.142041	-0.510285	105.268	282.582	903.918	1157.79	-914	200	0
448	2	-36.5345	60.8638	-700.436	13079.8	8087.96	-729.219	311.547	591.326	0	-10.7667	-76.5099	-627.976	-3224.04	11112.2	1926.34	317.695	205.134	0	0.820024	1.52413	81.4277	346.669	-1672.61	2198.18	-311	200	0	-0.104847	-0.201564	104.401	230.015	1012.17	1187.33	-914	200	0
448	3	-38.3686	61.5786	-703.333	13028.3	7667.25	-798.082	310.901	591.476	0	-12.4796	-77.0831	-630.385	-3156.15	10413.4	2013.93	316.519	205.007	0	0.807379	1.49673	81.6783	340.865	-1683.46	2199.08	-311	200	0	-0.0288814	0.0693929	103.394	223.921	1091.95	1232.05	-914	200	0
448	4	-40.0851	62.3325	-706.415	12987.7	7267.29	-861.013	310.288	591.615	0	-14.1577	-77.6309	-632.876	-3084.73	9716.99	2101.43	315.354	204.874	0	0.781996	1.46847	81.8996	339.476	-1686.46	2197.23	-311	200	0	0.0765473	0.265612	102.442	262.782	1116	1287.28	-914	200	0
448	5	-41.6861	63.1086	-709.655	12956	6892.06	-918.053	309.712	591.743	0	-15.8098	-78.1588	-635.357	-3010.1	9023	2188.2	314.201	204.738	0	0.749544	1.43976	82.0405	344.479	-1682.99	2192.04	-311	200	0	0.199667	0.379089	101.784	332.064	1072.25	1344.63	-914	200	0
448	6	-43.186	63.8872	-713.008	12931	6545.83	-969.32	309.181	591.864	0	-17.447	-78.6715	-637.743	-2932.48	8330.4	2273.84	313.062	204.598	0	0.717072	1.41491	82.0569	355.691	-1676.87	2183.84	-311	200	0	0.324697	0.430781	101.598	412.417	971.627	1393.29	-914	200	0
448	7	-44.6069	64.6502	-716.421	12911.2	6232.13	-1015.34	308.699	591.978	0	-19.0756	-79.1727	-639.98	-2852.96	7636.39	2358.37	311.932	204.458	0	0.691739	1.40051	81.9291	370.264	-1670.24	2173.9	-311	200	0	0.429806	0.451202	101.937	492.704	843.003	1423.28	-914	200	0
448	8	-45.9686	65.3849	-719.848	12896.6	5952.31	-1057.58	308.269	592.084	0	-20.694	-79.6633	-642.072	-2774.49	6937.11	2442.17	310.804	204.321	0	0.677412	1.3995	81.6666	383.137	-1662.21	2163.76	-311	200	0	0.492508	0.461927	102.732	569.459	718.667	1429.26	-914	200	0
448	9	-47.2794	66.0856	-723.284	12888.7	5704.09	-1098.44	307.886	592.18	0	-22.2934	-80.1389	-644.072	-2701.45	6229.65	2525.38	309.672	204.194	0	0.673955	1.40865	81.3018	388.684	-1651.1	2154.91	-311	200	0	0.498908	0.468515	103.815	634.353	621.227	1411.62	-914	200	0
449	0	-48.5361	66.754	-726.771	12889.4	5481.62	-1140.34	307.542	592.265	0	-23.8585	-80.5897	-646.077	-2637.28	5513.86	2607.44	308.534	204.082	0	0.679995	1.4209	80.8868	383.239	-1636.78	2148.51	-311	200	0	0.450982	0.462357	104.995	670.125	559.588	1375.9	-914	200	0	-83.0193	-11.6421	-1214.79	-536974	551218	39402.4	450.44	441.519	0
449	1	-49.7326	67.3969	-730.366	12900.1	5278.08	-1184.47	307.227	592.337	0	-25.3729	-81.0049	-648.183	-2582.18	4792.84	2687.19	307.394	203.984	0	0.693237	1.42822	80.4902	366.588	-1620.49	2144.95	-311	200	0	0.367627	0.429331	106.107	661.321	530.223	1331.75	-914	200	0
449	2	-50.8709	68.0209	-734.09	12920.6	5088.46	-1230.93	306.932	592.399	0	-26.8277	-81.3799	-650.454	-2533.5	4070.85	2763.26	306.259	203.895	0	0.708504	1.42408	80.1844	340.988	-1603.5	2143.93	-311	200	0	0.276336	0.359793	107.032	604.963	521.852	1288.51	-914	200	0
449	3	-51.9651	68.6272	-737.922	12949	4909.89	-1279.94	306.654	592.452	0	-28.2288	-81.7219	-652.898	-2487.92	3352.16	2834.56	305.134	203.811	0	0.719869	1.40618	80.0203	309.606	-1587.24	2144.78	-311	200	0	0.199891	0.255354	107.7	511.69	522.872	1249.95	-914	200	0
449	4	-53.0402	69.2101	-741.803	12982.1	4740.34	-1332.08	306.39	592.499	0	-29.5953	-82.048	-655.482	-2442.99	2642.04	2899.77	304.031	203.727	0	0.726618	1.37879	80.0069	276.746	-1573.62	2146.72	-311	200	0	0.14795	0.133428	108.098	401.743	524.835	1214.73	-914	200	0
449	5	-54.1268	69.7591	-745.659	13016.2	4577.91	-1387.31	306.139	592.544	0	-30.9504	-82.3799	-658.156	-2397.05	1946.12	2956.87	302.957	203.642	0	0.734409	1.35271	80.1101	248.663	-1563.91	2148.84	-311	200	0	0.117707	0.0223103	108.252	297.51	522.573	1180.64	-914	200	0
449	6	-55.2549	70.2629	-749.417	13048.2	4421.59	-1444.51	305.9	592.589	0	-32.3149	-82.7415	-660.871	-2348.89	1267.67	3003.72	301.918	203.554	0	0.748834	1.34153	80.2687	232.32	-1557.47	2150.51	-311	200	0	0.0981665	-0.0591044	108.208	215.121	516.15	1146.12	-914	200	0
449	7	-56.4472	70.7137	-753.03	13077.1	4271.33	-1501.96	305.672	592.634	0	-33.7031	-83.1556	-663.591	-2297.93	606.867	3038.97	300.915	203.463	0	0.76994	1.35585	80.42	232.252	-1552.19	2151.81	-311	200	0	0.0766254	-0.118406	108.048	161.289	508.579	1108.96	-914	200	0
449	8	-57.7119	71.11	-756.487	13102.9	4126.6	-1557.88	305.455	592.679	0	-35.1201	-83.6394	-666.309	-2244.08	-37.5116	3061.97	299.944	203.368	0	0.79374	1.3992	80.5296	248.461	-1545.95	2153.41	-311	200	0	0.0527124	-0.183022	107.86	133.642	499.678	1066.61	-914	200	0
449	9	-59.0405	71.4592	-759.812	13126.9	3985.55	-1610.8	305.245	592.724	0	-36.5568	-84.1963	-669.061	-2187.15	-666.091	3072.3	299.004	203.269	0	0.816426	1.46765	80.6024	276.706	-1537.28	2155.79	-311	200	0	0.0495168	-0.279634	107.699	124.361	488.454	1019.84	-914	200	0
450	0	-60.412	71.7772	-763.053	13151.2	3845.65	-1659.69	305.04	592.765	0	-37.9913	-84.8121	-671.906	-2126.89	-1278.12	3069.91	298.098	203.165	0	0.835835	1.55193	80.6649	310.205	-1525.4	2158.92	-311	200	0	0.0984517	-0.419272	107.563	130.134	477.887	974.917	-914	200	0	-109.898	-13.2259	-1274.85	-561998	565488	49198.2	439.396	440.29	0
450	1	-61.8039	72.0852	-766.27	13178	3703.86	-1704.13	304.834	592.802	0	-39.4002	-85.4622	-674.895	-2063.57	-1872.25	3056.11	297.226	203.058	0	0.849932	1.64008	80.737	342.089	-1511.11	2162.46	-311	200	0	0.203999	-0.588231	107.425	159.03	469.405	940.691	-914	200	0
450	2	-63.2024	72.4015	-769.493	13208.4	3557.1	-1744.7	304.623	592.835	0	-40.7723	-86.1261	-678.031	-1998.72	-2448.53	3034.06	296.389	202.948	0	0.855868	1.71949	80.8162	367.608	-1497.46	2165.96	-311	200	0	0.329974	-0.745164	107.267	224.075	455.816	922.849	-914	200	0
450	3	-64.6044	72.7343	-772.703	13241.6	3403.45	-1783.01	304.405	592.863	0	-42.111	-86.793	-681.274	-1935.25	-3008.77	3007.85	295.584	202.841	0	0.852718	1.77901	80.8872	384.71	-1488.29	2168.88	-311	200	0	0.424237	-0.838749	107.055	330.191	422.847	920.67	-914	200	0
450	4	-66.0136	73.0779	-775.846	13276.3	3243.45	-1821.26	304.181	592.888	0	-43.4288	-87.4556	-684.554	-1876.54	-3554.95	2981.42	294.807	202.741	0	0.843856	1.81219	80.939	393.476	-1486.24	2170.98	-311	200	0	0.451156	-0.841216	106.73	467.863	357.891	928.512	-914	200	0
450	5	-67.4378	73.4147	-778.849	13311	3079.42	-1861.48	303.954	592.909	0	-44.7426	-88.1014	-687.8	-1825.61	-4087.38	2958.42	294.057	202.654	0	0.833939	1.81947	80.9635	395.215	-1491.44	2172.3	-311	200	0	0.404839	-0.766053	106.267	616.687	261.776	940.127	-914	200	0
450	6	-68.8876	73.7225	-781.642	13344.3	2912.54	-1904.89	303.726	592.928	0	-46.0689	-88.707	-690.954	-1784.7	-4604.36	2942.17	293.336	202.583	0	0.824939	1.80655	80.9452	391.194	-1501.55	2172.48	-311	200	0	0.30448	-0.651567	105.724	752.962	153.003	952.662	-914	200	0
450	7	-70.3739	73.9821	-784.167	13375	2741.55	-1951.76	303.496	592.944	0	-47.4205	-89.2406	-693.982	-1755.05	-5103.4	2936.2	292.646	202.529	0	0.816256	1.78081	80.8687	382.341	-1514.03	2170.27	-311	200	0	0.181118	-0.531209	105.208	857.659	56.7219	967.932	-914	200	0
450	8	-71.9029	74.1833	-786.391	13401.7	2565.01	-2001.83	303.262	592.958	0	-48.8055	-89.6694	-696.881	-1736.81	-5582.24	2944.65	291.99	202.492	0	0.805935	1.74791	80.7325	370.8	-1528.26	2164.16	-311	200	0	0.0647629	-0.422613	104.828	922.288	-10.8188	989.721	-914	200	0
450	9	-73.4701	74.33	-788.329	13423.2	2383.44	-2054.6	303.023	592.973	0	-50.2236	-89.9663	-699.687	-1729.06	-6038.82	2970.95	291.369	202.471	0	0.790895	1.71052	80.5522	360.737	-1544.9	2153.89	-311	200	0	-0.0196343	-0.335141	104.661	948.616	-48.7149	1019.61	-914	200	0
451	0	-75.0557	74.4433	-790.057	13439.4	2198.38	-2109.17	302.783	592.989	0	-51.6605	-90.1143	-702.491	-1730.58	-6470.8	3015.86	290.789	202.463	0	0.768439	1.67017	80.3613	356.685	-1564.15	2141.06	-311	200	0	-0.051853	-0.273418	104.754	943.872	-67.567	1054.14	-914	200	0	-137.462	-11.564	-1324.77	-580154	578409	60691.4	431.583	437.45	0
451	1	-76.6271	74.5558	-791.697	13450	2010.22	-2164.25	302.539	593.011	0	-53.0874	-90.1039	-705.413	-1740.94	-6875.4	3077.62	290.253	202.468	0	0.737992	1.63026	80.2075	361.637	-1585.7	2128.29	-311	200	0	-0.0238667	-0.22978	105.142	917.966	-80.2353	1084.14	-914	200	0
451	2	-78.1533	74.6953	-793.359	13453.9	1817.26	-2218.16	302.291	593.042	0	-54.4691	-89.9308	-708.542	-1760.58	-7250.52	3152.83	289.767	202.485	0	0.700573	1.59659	80.1299	376.325	-1609.82	2118.17	-311	200	0	0.0538577	-0.179393	105.835	883.372	-93.1056	1097.87	-914	200	0
451	3	-79.6188	74.874	-795.095	13449.6	1617.36	-2269	302.034	593.084	0	-55.7749	-89.6	-711.897	-1789.88	-7596.71	3236.56	289.329	202.514	0	0.658992	1.57479	80.1373	399.151	-1637.09	2112.67	-311	200	0	0.1634	-0.0925914	106.779	851.341	-103.404	1087.24	-914	200	0
451	4	-81.0264	75.0913	-796.9	13436.2	1411.21	-2315.46	301.771	593.139	0	-56.9847	-89.1301	-715.443	-1828.8	-7917.43	3322.67	288.934	202.556	0	0.620435	1.56777	80.2148	426.767	-1667.03	2112.8	-311	200	0	0.296064	0.0425185	107.901	822.576	-104.567	1051.47	-914	200	0
451	5	-82.3924	75.3397	-798.728	13414.2	1202.94	-2357.34	301.506	593.206	0	-58.0887	-88.5497	-719.11	-1877.34	-8217.34	3405.11	288.573	202.611	0	0.595821	1.57538	80.3427	454.747	-1697.19	2118.72	-311	200	0	0.452474	0.207591	109.163	782.058	-91.5279	996.873	-914	200	0
451	6	-83.7376	75.6085	-800.515	13385.5	997.243	-2395.1	301.246	593.279	0	-59.0861	-87.8916	-722.818	-1935.73	-8500.65	3479.68	288.24	202.678	0	0.594528	1.59534	80.507	478.072	-1723.19	2129.81	-311	200	0	0.626893	0.3564	110.529	708.264	-58.1624	935.546	-914	200	0
451	7	-85.0804	75.8862	-802.198	13352.9	797.295	-2429.15	300.994	593.355	0	-59.982	-87.189	-726.483	-2003.61	-8770.52	3544.86	287.927	202.758	0	0.620567	1.62438	80.7016	492.757	-1739.78	2144.75	-311	200	0	0.796425	0.431814	111.894	589.988	1.48971	882.476	-914	200	0
451	8	-86.4327	76.1624	-803.743	13319.4	605.291	-2459.63	300.753	593.428	0	-60.7829	-86.4685	-730.043	-2079.23	-9029.08	3601.51	287.632	202.848	0	0.672985	1.65872	80.9185	497.53	-1742.17	2161.81	-311	200	0	0.928266	0.395689	113.09	435.49	79.9085	849.692	-914	200	0
451	9	-87.7956	76.4326	-805.156	13287.3	422.554	-2486.78	300.525	593.497	0	-61.4918	-85.7434	-733.478	-2160.02	-9278.56	3651.93	287.35	202.945	0	0.747627	1.69417	81.1361	493.171	-1727.92	2179.35	-311	200	0	0.998556	0.248126	113.971	270.027	151.43	841.511	-914	200	0
452	0	-89.1549	76.7025	-806.486	13257.8	248.494	-2511.3	300.308	593.561	0	-62.1079	-85.0142	-736.804	-2243.73	-9522.16	3698.86	287.076	203.045	0	0.836899	1.72655	81.3232	481.286	-1698.88	2195.91	-311	200	0	1.00781	0.0245426	114.492	124.081	189.776	854.842	-914	200	0	-157.677	-2.08524	-1370.16	-595436	588571	73266.2	423.996	434.446	0
452	1	-90.4882	76.9878	-807.799	13230.4	80.6583	-2533.96	300.1	593.622	0	-62.6324	-84.2751	-740.047	-2328.13	-9762.46	3744.03	286.808	203.146	0	0.928226	1.75125	81.4514	464.316	-1661.25	2210.1	-311	200	0	0.982455	-0.218581	114.709	17.95	184.112	881.95	-914	200	0
452	2	-91.7805	77.3038	-809.134	13203	-84.3324	-2554.97	299.896	593.683	0	-63.0748	-83.5234	-743.198	-2410.67	-9999.92	3787.56	286.545	203.244	0	1.00553	1.76301	81.5017	445.201	-1622.18	2220.39	-311	200	0	0.959694	-0.429154	114.708	-43.9959	136.093	911.956	-914	200	0
452	3	-93.0329	77.6529	-810.472	13172.8	-250.075	-2574.18	299.691	593.747	0	-63.458	-82.7671	-746.207	-2489.64	-10234.3	3828.92	286.285	203.336	0	1.05482	1.75908	81.4728	426.34	-1585.91	2225.4	-311	200	0	0.960494	-0.584331	114.533	-66.8042	53.7534	932.668	-914	200	0
452	4	-94.2582	78.0216	-811.74	13137.6	-419.62	-2591.35	299.483	593.815	0	-63.8163	-82.0262	-749.004	-2564.73	-10466.6	3867.66	286.026	203.424	0	1.06901	1.74303	81.389	409.214	-1553.26	2224.43	-311	200	0	0.973306	-0.689252	114.204	-58.7437	-46.5037	934.81	-914	200	0
452	5	-95.4732	78.3866	-812.844	13096.6	-594.377	-2606.41	299.269	593.888	0	-64.1879	-81.3233	-751.522	-2636.26	-10699	3903.27	285.764	203.508	0	1.04801	1.72304	81.2874	394.778	-1523.87	2217.69	-311	200	0	0.968656	-0.75596	113.747	-29.765	-140.059	916.385	-914	200	0
452	6	-96.6939	78.7231	-813.702	13050.2	-773.564	-2619.44	299.049	593.962	0	-64.606	-80.6751	-753.707	-2704.59	-10933.3	3935.13	285.494	203.588	0	0.996708	1.70637	81.196	383.392	-1497.61	2205.97	-311	200	0	0.926737	-0.787637	113.183	10.8529	-203.78	883.511	-914	200	0
452	7	-97.9322	79.0133	-814.267	12999.5	-954.857	-2630.16	298.827	594.035	0	-65.0963	-80.0892	-755.542	-2769.96	-11171.2	3962.88	285.214	203.666	0	0.924374	1.69479	81.1265	373.872	-1474.74	2190.86	-311	200	0	0.853833	-0.77375	112.486	56.6671	-227.451	847.051	-914	200	0
452	8	-99.1916	79.253	-814.539	12944.7	-1135.3	-2638.11	298.606	594.108	0	-65.6761	-79.564	-757.058	-2832.05	-11414.7	3986.81	284.922	203.741	0	0.842949	1.68382	81.0822	363.54	-1456.3	2175.04	-311	200	0	0.781696	-0.694829	111.632	101.987	-214.827	817.238	-914	200	0
452	9	-100.465	79.4552	-814.573	12884.8	-1312.69	-2643.15	298.389	594.182	0	-66.3526	-79.0868	-758.339	-2890.19	-11664.6	4008.17	284.618	203.811	0	0.763348	1.66766	81.0621	350.47	-1444.44	2161.48	-311	200	0	0.744328	-0.539532	110.692	140.067	-175.879	798.217	-914	200	0
453	0	-101.734	79.6469	-814.472	12819	-1487.09	-2645.29	298.174	594.261	0	-67.1195	-78.6313	-759.499	-2944.04	-11920.5	4028.6	284.305	203.876	0	0.69424	1.64557	81.0614	335.547	-1440.81	2152.01	-311	200	0	0.751643	-0.318464	109.827	167.271	-121.259	786.414	-914	200	0	-176.826	6.4583	-1388.61	-601472	591187	84756.2	419.568	433.315	0
453	1	-102.979	79.8596	-814.359	12747.8	-1660.25	-2644.28	297.961	594.346	0	-67.9589	-78.1647	-760.657	-2993.8	-12183	4049.08	283.984	203.936	0	0.642118	1.62151	81.0718	321.365	-1444.07	2146.66	-311	200	0	0.7956	-0.0588434	109.177	188.144	-60.9271	776.447	-914	200	0
453	2	-104.182	80.1167	-814.324	12672.1	-1833.44	-2639.45	297.749	594.438	0	-68.8529	-77.6605	-761.893	-3039.56	-12454.6	4069.41	283.653	203.989	0	0.608818	1.59771	81.0844	309.53	-1450.69	2144.52	-311	200	0	0.872922	0.20496	108.769	213.537	-3.19666	768.412	-914	200	0
453	3	-105.341	80.4259	-814.393	12592.7	-2006.19	-2629.9	297.537	594.537	0	-69.7942	-77.1081	-763.238	-3080.97	-12738.1	4088.78	283.311	204.037	0	0.589789	1.57171	81.0976	299.983	-1458.78	2144.66	-311	200	0	0.983319	0.432574	108.49	252.517	46.7014	767.923	-914	200	0
453	4	-106.46	80.7799	-814.528	12509.2	-2176.31	-2614.87	297.328	594.642	0	-70.7885	-76.5118	-764.668	-3117.72	-13034.3	4106.1	282.954	204.077	0	0.577213	1.5403	81.1182	292.142	-1469.94	2146.62	-311	200	0	1.11013	0.586451	108.189	305.685	86.8142	782.272	-914	200	0
453	5	-107.554	81.1615	-814.652	12421.2	-2341.07	-2593.89	297.126	594.753	0	-71.8479	-75.8863	-766.12	-3150.47	-13341.7	4119.67	282.585	204.112	0	0.565779	1.50364	81.1542	286.14	-1487.36	2150.32	-311	200	0	1.21552	0.652022	107.827	367.142	115.174	817.842	-914	200	0
453	6	-108.636	81.5513	-814.676	12329.2	-2498.36	-2566.68	296.933	594.866	0	-72.983	-75.2525	-767.524	-3181.11	-13656.6	4127.55	282.207	204.145	0	0.556668	1.46559	81.2076	283.622	-1512.95	2155.28	-311	200	0	1.25602	0.644167	107.51	432.881	128.072	875.807	-914	200	0
453	7	-109.714	81.9348	-814.516	12233.2	-2647.09	-2533.3	296.75	594.981	0	-74.199	-74.6359	-768.824	-3211.45	-13974.2	4128.77	281.824	204.177	0	0.556937	1.43211	81.2741	287.029	-1545.56	2160.39	-311	200	0	1.20546	0.593016	107.375	503.374	126.299	947.895	-914	200	0
453	8	-110.792	82.3066	-814.113	12132.7	-2787.41	-2494.22	296.576	595.097	0	-75.4935	-74.0585	-769.991	-3242.52	-14288.9	4123.34	281.443	204.211	0	0.573619	1.40776	81.3494	297.938	-1580.11	2164.5	-311	200	0	1.06978	0.530587	107.456	576.565	123.038	1019.55	-914	200	0
453	9	-111.86	82.6705	-813.446	12026.7	-2921.11	-2449.98	296.409	595.215	0	-76.855	-73.5299	-771.019	-3275	-14594.6	4111.35	281.071	204.248	0	0.606876	1.39342	81.4298	315.858	-1609.15	2167.09	-311	200	0	0.881121	0.486455	107.674	643.715	142.673	1078.08	-914	200	0
454	0	-112.903	83.0384	-812.535	11915.1	-3052.12	-2400.79	296.244	595.336	0	-78.2633	-73.0457	-771.932	-3309.28	-14886.3	4092.67	280.716	204.287	0	0.649688	1.38855	81.5038	338.147	-1627.35	2168.55	-311	200	0	0.67769	0.483342	107.939	694.186	209.7	1117.55	-914	200	0	-200.413	15.2868	-1388.07	-598484	589907	96481.3	418.02	431.634	0
454	1	-113.898	83.4254	-811.43	11797.6	-3185.19	-2346.49	296.075	595.461	0	-79.6964	-72.5966	-772.766	-3344.59	-15162.2	4067.25	280.379	204.328	0	0.694362	1.39263	81.5446	361.579	-1635.12	2169.74	-311	200	0	0.48946	0.527978	108.236	719.695	336.419	1138.35	-914	200	0
454	2	-114.827	83.8424	-810.177	11673.3	-3323.8	-2286.73	295.897	595.592	0	-81.1405	-72.1774	-773.53	-3378.67	-15423.8	4034.86	280.061	204.368	0	0.737802	1.40236	81.5202	383.58	-1638.03	2171.45	-311	200	0	0.335045	0.600943	108.64	714.768	517.268	1144.15	-914	200	0
454	3	-115.682	84.2917	-808.795	11541.1	-3469.03	-2221.08	295.711	595.73	0	-82.5931	-71.7895	-774.197	-3408.48	-15674.8	3995.15	279.753	204.403	0	0.780599	1.40991	81.4118	401.337	-1642.3	2174.04	-311	200	0	0.220028	0.658663	109.236	679.998	729.512	1140.13	-914	200	0
454	4	-116.464	84.7665	-807.282	11400.3	-3619.72	-2149.35	295.516	595.878	0	-84.0583	-71.4363	-774.716	-3431.27	-15920.3	3948.01	279.45	204.429	0	0.822963	1.40721	81.2196	411.797	-1650.15	2177.79	-311	200	0	0.135662	0.658005	110.021	626.544	939.913	1133.23	-914	200	0
454	5	-117.17	85.2546	-805.631	11250.3	-3773.07	-2071.78	295.317	596.035	0	-85.5371	-71.1179	-775.026	-3445.43	-16163.6	3893.63	279.145	204.446	0	0.862361	1.39268	80.9511	414.001	-1658.9	2182.96	-311	200	0	0.0653404	0.588876	110.905	573.395	1118.34	1131.21	-914	200	0
454	6	-117.802	85.7416	-803.829	11091.2	-3925.72	-1988.85	295.116	596.202	0	-87.0233	-70.8308	-775.074	-3450.59	-16405.9	3832.53	278.833	204.452	0	0.894219	1.37389	80.6194	410.063	-1664.08	2189.3	-311	200	0	-0.00401793	0.480709	111.823	537.247	1248.11	1139.08	-914	200	0
454	7	-118.361	86.2137	-801.856	10922.5	-4074.9	-1901.21	294.918	596.378	0	-88.5068	-70.5688	-774.82	-3447.36	-16648	3765.72	278.514	204.449	0	0.913987	1.36308	80.258	403.128	-1663.43	2195.58	-311	200	0	-0.072693	0.37122	112.734	524.936	1323.96	1156.62	-914	200	0
454	8	-118.853	86.6625	-799.677	10743.5	-4218.36	-1809.43	294.725	596.565	0	-89.9776	-70.3234	-774.25	-3437.22	-16890.7	3694.56	278.184	204.439	0	0.918763	1.36951	79.9256	395.397	-1658.99	2199.94	-311	200	0	-0.125068	0.273377	113.523	534.729	1346.16	1179.67	-914	200	0
454	9	-119.276	87.089	-797.261	10554.2	-4353.94	-1713.68	294.539	596.762	0	-91.4258	-70.0809	-773.386	-3422.38	-17134.1	3620.29	277.845	204.425	0	0.908043	1.39567	79.6832	388.34	-1655.37	2200.73	-311	200	0	-0.139746	0.176182	113.995	560.969	1317.45	1203.46	-914	200	0
455	0	-119.618	87.5031	-794.607	10356.2	-4480.2	-1613.64	294.362	596.967	0	-92.8371	-69.8217	-772.282	-3405	-17376.7	3543.67	277.5	204.409	0	0.883635	1.4385	79.5654	383.085	-1655.71	2197.4	-311	200	0	-0.106827	0.0652716	114.016	594.872	1241.95	1224.02	-914	200	0	-216.132	22.519	-1350.28	-580999	575805	103162	418.718	431.023	0
455	1	-119.858	87.9165	-791.745	10151.6	-4597.22	-1508.25	294.194	597.178	0	-94.1907	-69.5272	-770.999	-3385.71	-17614.6	3465.19	277.154	204.391	0	0.849183	1.49106	79.5719	379.514	-1659.02	2190.57	-311	200	0	-0.0350051	-0.0651289	113.597	623.541	1131.06	1238.39	-914	200	0
455	2	-119.974	88.3348	-788.691	9941.63	-4706.26	-1396.07	294.033	597.395	0	-95.4633	-69.1926	-769.569	-3362.96	-17843.9	3385.15	276.813	204.37	0	0.810328	1.54403	79.6747	376.045	-1661.47	2181.29	-311	200	0	0.0530705	-0.209702	112.87	633.167	1010.74	1245.39	-914	200	0
455	3	-119.952	88.7541	-785.421	9725.29	-4808.85	-1276.57	293.877	597.618	0	-96.6378	-68.8296	-767.981	-3334.14	-18062.1	3303.62	276.481	204.341	0	0.775047	1.58915	79.8251	371.564	-1660.25	2170.57	-311	200	0	0.128253	-0.353656	111.979	615.375	913.373	1245.18	-914	200	0
455	4	-119.793	89.1615	-781.861	9500.83	-4906.18	-1150.63	293.725	597.848	0	-97.7125	-68.4566	-766.187	-3297.34	-18268.1	3220.19	276.157	204.304	0	0.752552	1.62207	79.973	367.344	-1656.44	2159.35	-311	200	0	0.162316	-0.481273	111.018	571.851	857.792	1238.97	-914	200	0
455	5	-119.501	89.536	-777.908	9267.25	-4998.88	-1019.41	293.574	598.087	0	-98.7005	-68.089	-764.114	-3251.92	-18460.9	3133.81	275.84	204.256	0	0.750917	1.64277	80.0911	366.607	-1653.98	2148.33	-311	200	0	0.138446	-0.582565	110.04	514.228	837.134	1230.81	-914	200	0
455	6	-119.088	89.8537	-773.459	9024.45	-5086.69	-883.225	293.423	598.332	0	-99.6229	-67.7391	-761.685	-3198.01	-18641.3	3042.7	275.526	204.199	0	0.775002	1.65473	80.1757	372.599	-1655.49	2137.93	-311	200	0	0.0627595	-0.648532	109.074	458.492	825.28	1226.64	-914	200	0
455	7	-118.565	90.095	-768.435	8771.68	-5168.57	-742.006	293.274	598.585	0	-100.499	-67.4157	-758.822	-3135.86	-18811.4	2944.69	275.21	204.133	0	0.824628	1.66253	80.231	386.987	-1659.19	2128.43	-311	200	0	-0.0374899	-0.667498	108.126	417.064	796.391	1228.12	-914	200	0
455	8	-117.94	90.249	-762.805	8507.28	-5243.55	-596.327	293.126	598.847	0	-101.34	-67.1215	-755.463	-3065.71	-18972.9	2837.39	274.886	204.058	0	0.892687	1.66899	80.2627	408.732	-1660.49	2119.77	-311	200	0	-0.127403	-0.634448	107.184	393.661	742.462	1229.92	-914	200	0
455	9	-117.208	90.3182	-756.59	8230.15	-5311.59	-447.542	292.98	599.122	0	-102.145	-66.8483	-751.597	-2988.09	-19124.7	2718.27	274.555	203.976	0	0.965439	1.67409	80.2805	433.359	-1656.03	2111.65	-311	200	0	-0.17063	-0.559883	106.297	386.228	677.437	1225.83	-914	200	0
456	0	-116.352	90.3194	-749.875	7940.52	-5373.73	-297.128	292.834	599.411	0	-102.901	-66.5771	-747.268	-2904.52	-19264.3	2585.75	274.22	203.887	0	1.02665	1.67426	80.2929	453.752	-1645.77	2103.78	-311	200	0	-0.134	-0.465767	105.618	394.155	628.314	1214.44	-914	200	0	-212.003	26.0853	-1245.71	-535790	539873	100157	425.142	431.066	0
456	1	-115.344	90.2775	-742.778	7639.68	-5431.1	-146.037	292.688	599.715	0	-103.581	-66.2856	-742.554	-2816.95	-19390.1	2440.34	273.887	203.794	0	1.06298	1.66274	80.3023	463.449	-1632.08	2095.91	-311	200	0	-0.00173778	-0.379111	105.318	416.452	620.133	1198.27	-914	200	0
456	2	-114.156	90.2121	-735.397	7328.7	-5482.93	5.30358	292.544	600.034	0	-104.156	-65.9578	-737.512	-2725.7	-19500.4	2284.34	273.559	203.696	0	1.067	1.6336	80.3122	460.177	-1617.85	2087.82	-311	200	0	0.216921	-0.324876	105.454	445.364	662.342	1181.59	-914	200	0
456	3	-112.774	90.1265	-727.767	7007.11	-5526.3	156.246	292.406	600.372	0	-104.6	-65.586	-732.149	-2628.9	-19591.8	2120.72	273.241	203.591	0	1.03754	1.58738	80.334	445.828	-1605.53	2079.88	-311	200	0	0.498376	-0.31075	105.942	471.558	746.031	1170.01	-914	200	0
456	4	-111.193	90.0101	-719.858	6673.69	-5559.41	305.332	292.277	600.729	0	-104.897	-65.1702	-726.419	-2523.84	-19660.3	1952.26	272.935	203.474	0	0.979485	1.53357	80.3766	423.443	-1596.65	2073.15	-311	200	0	0.823516	-0.322022	106.666	493.543	854.057	1169.04	-914	200	0
456	5	-109.422	89.8439	-711.589	6328.16	-5583.82	450.597	292.153	601.107	0	-105.041	-64.7146	-720.242	-2408.35	-19703.5	1781.3	272.643	203.344	0	0.902765	1.48608	80.4375	395.43	-1591.12	2068.84	-311	200	0	1.18847	-0.336689	107.608	515.908	971.457	1181.1	-914	200	0
456	6	-107.467	89.6034	-702.854	5971.36	-5603.32	590.399	292.028	601.504	0	-105.032	-64.2243	-713.515	-2281.33	-19720.7	1609.32	272.361	203.197	0	0.819427	1.45477	80.5081	364.319	-1587.38	2067.67	-311	200	0	1.59487	-0.337242	108.863	541.236	1087.16	1204.42	-914	200	0
456	7	-105.335	89.2624	-693.544	5604.73	-5621.06	723.859	291.895	601.919	0	-104.87	-63.7004	-706.141	-2142.71	-19712.3	1436.92	272.084	203.034	0	0.740895	1.44176	80.585	333.541	-1583.35	2069.8	-311	200	0	2.02661	-0.311555	110.509	566.534	1191.2	1234.21	-914	200	0
456	8	-103.024	88.8017	-683.575	5230.21	-5636.77	850.626	291.754	602.349	0	-104.551	-63.1425	-698.065	-1993.05	-19679.8	1264.55	271.808	202.855	0	0.677338	1.44562	80.6603	306.748	-1577.06	2074.86	-311	200	0	2.43886	-0.254959	112.456	586.479	1271.67	1263.32	-914	200	0
456	9	-100.52	88.2155	-672.923	4849.81	-5646.32	970.45	291.609	602.793	0	-104.069	-62.5496	-689.288	-1833.13	-19624.9	1093.47	271.529	202.659	0	0.636935	1.4655	80.7125	286.626	-1567.16	2082.07	-311	200	0	2.77184	-0.170616	114.443	598.805	1313.35	1282.88	-914	200	0
457	0	-97.795	87.5111	-661.625	4465.13	-5644.77	1082.84	291.468	603.251	0	-103.402	-61.9165	-679.866	-1664.46	-19548.5	925.93	271.247	202.448	0	0.623675	1.49893	80.726	273.931	-1554.07	2090.3	-311	200	0	2.97406	-0.0660625	116.146	604.582	1302.7	1285.06	-914	200	0	-176.639	25.4001	-1038.82	-450061	477021	80984.8	450.944	434.361	0
457	1	-94.82	86.702	-649.746	4076.81	-5629.8	1186.81	291.335	603.726	0	-102.526	-61.2323	-669.878	-1489.64	-19450.1	764.174	270.965	202.224	0	0.636064	1.53926	80.7191	267.338	-1540.08	2097.99	-311	200	0	3.01716	0.0474841	117.291	604.114	1238.09	1267.78	-914	200	0
457	2	-91.5819	85.7936	-637.314	3684.6	-5601.87	1280.95	291.21	604.219	0	-101.423	-60.4873	-659.383	-1311.23	-19328.1	609.617	270.688	201.989	0	0.667745	1.57814	80.7348	265.109	-1528.21	2103.86	-311	200	0	2.90314	0.15588	117.734	594.455	1136	1236.11	-914	200	0
457	3	-88.0937	84.7747	-624.296	3287.67	-5562.57	1363.74	291.09	604.734	0	-100.091	-59.6783	-648.378	-1130.26	-19179.6	462.912	270.419	201.743	0	0.709458	1.60946	80.8012	267.478	-1520.56	2107.91	-311	200	0	2.66698	0.245498	117.54	570.385	1027.59	1196.95	-914	200	0
457	4	-84.3895	83.6205	-610.613	2885.16	-5514.09	1433.86	290.97	605.275	0	-98.5389	-58.8074	-636.811	-946.26	-19000.4	324.501	270.163	201.486	0	0.752369	1.63017	80.9047	276.838	-1518.19	2111.45	-311	200	0	2.36532	0.30566	116.935	529.478	946.775	1153.03	-914	200	0
457	5	-80.5123	82.3017	-596.183	2476.92	-5459.82	1490.29	290.842	605.845	0	-96.7741	-57.8767	-624.608	-758.875	-18786	195.071	269.924	201.215	0	0.790277	1.64016	80.9938	295.583	-1521.81	2115.95	-311	200	0	2.04903	0.332499	116.112	475.62	914.95	1103.58	-914	200	0
457	6	-76.4998	80.7926	-580.942	2064.44	-5404.95	1532.16	290.696	606.446	0	-94.7966	-56.8838	-611.699	-568.438	-18529.7	75.7133	269.708	200.929	0	0.819146	1.64254	81.0054	323.908	-1531.72	2121.96	-311	200	0	1.73658	0.33127	115.09	412.992	933.581	1048.99	-914	200	0
457	7	-72.3752	79.0756	-564.865	1651.1	-5356.17	1558.64	290.518	607.077	0	-92.5903	-55.8199	-598.034	-375.035	-18224.9	-32.4957	269.525	200.627	0	0.836967	1.64275	80.9021	358.817	-1547.41	2128.83	-311	200	0	1.41291	0.305537	113.773	340.988	988.913	993.398	-914	200	0
457	8	-68.146	77.1417	-547.969	1241.48	-5319.89	1569.29	290.292	607.734	0	-90.1251	-54.6709	-583.577	-178.271	-17870.1	-129.295	269.378	200.305	0	0.844102	1.64591	80.694	394.644	-1567.94	2135.41	-311	200	0	1.06123	0.248132	112.129	261.212	1059.05	943.56	-914	200	0
457	9	-63.8083	74.9898	-530.32	840.089	-5299.45	1564.08	290.007	608.416	0	-87.3624	-53.4177	-568.29	21.3633	-17471.5	-215.266	269.256	199.962	0	0.842116	1.65332	80.4303	425.105	-1592.34	2140.92	-311	200	0	0.699215	0.151787	110.311	183.009	1118.35	905.309	-914	200	0
458	0	-59.3544	72.6263	-512.022	451.376	-5293.87	1542.94	289.661	609.119	0	-84.2629	-52.0373	-552.132	221.146	-17039.1	-290.99	269.139	199.599	0	0.833199	1.65999	80.1705	446.235	-1618.86	2145.03	-311	200	0	0.380002	0.0148739	108.566	114.913	1142.82	881.062	-914	200	0	-101.267	17.1424	-690.4	-309553	375469	44409.3	536.675	449.462	0
458	1	-54.7841	70.0604	-493.183	80.4893	-5299.39	1505.74	289.255	609.837	0	-80.7948	-50.5048	-535.053	416.197	-16581.4	-356.925	269.01	199.222	0	0.821616	1.65694	79.9598	458.202	-1644.77	2147.71	-311	200	0	0.157225	-0.166306	107.101	54.448	1117.09	871.292	-914	200	0
458	2	-50.1176	67.2956	-473.87	-266.736	-5311.88	1452.74	288.79	610.563	0	-76.9395	-48.7973	-516.97	600.563	-16101.4	-414.197	268.854	198.838	0	0.8144	1.63769	79.8202	463.907	-1667.79	2149.31	-311	200	0	0.051253	-0.389254	106.082	-7.34211	1040.03	877.46	-914	200	0
458	3	-45.4008	64.3276	-454.087	-584.664	-5327.85	1384.62	288.267	611.288	0	-72.6942	-46.8998	-497.75	768.475	-15596.3	-464.503	268.666	198.456	0	0.81961	1.60352	79.7534	465.861	-1687.57	2150.56	-311	200	0	0.0440418	-0.62983	105.671	-72.0969	927.959	900.989	-914	200	0
458	4	-40.6983	61.1514	-433.814	-868.773	-5343.44	1302.15	287.683	612.003	0	-68.072	-44.8101	-477.222	915.716	-15061.1	-508.996	268.44	198.081	0	0.842604	1.56259	79.7454	464.934	-1704.32	2152.44	-311	200	0	0.0948369	-0.851441	105.968	-129.521	812.882	938.768	-914	200	0
458	5	-36.0786	57.7714	-413.044	-1116.12	-5353.14	1206.12	287.04	612.702	0	-63.1001	-42.5387	-455.214	1040.68	-14491.6	-547.791	268.165	197.714	0	0.881819	1.52505	79.7717	460.853	-1716.7	2156.01	-311	200	0	0.160812	-1.02428	106.92	-165.044	730.212	982.11	-914	200	0
458	6	-31.6002	54.2091	-391.796	-1324.93	-5349.55	1097.79	286.346	613.382	0	-57.8186	-40.1062	-431.599	1143.75	-13884.8	-580.573	267.829	197.35	0	0.928469	1.49833	79.8029	452.095	-1722.95	2161.99	-311	200	0	0.215559	-1.12739	108.317	-167.51	699.498	1021.71	-914	200	0
458	7	-27.3049	50.505	-370.117	-1494.17	-5324.61	979.206	285.614	614.037	0	-52.2804	-37.5381	-406.331	1225.24	-13238.7	-607.205	267.419	196.985	0	0.971475	1.48548	79.8132	436.032	-1722.78	2170.52	-311	200	0	0.257927	-1.1419	109.893	-132.076	714.83	1053.61	-914	200	0
458	8	-23.2126	46.7183	-348.072	-1624.16	-5271.51	853.398	284.855	614.666	0	-46.5463	-34.8598	-379.463	1284.21	-12550.6	-627.428	266.925	196.616	0	1.0019	1.48638	79.7888	411.083	-1716.99	2181.03	-311	200	0	0.307444	-1.0505	111.414	-61.654	751.137	1080.64	-914	200	0
458	9	-19.3148	42.9253	-325.743	-1716.9	-5185.13	724.274	284.082	615.271	0	-40.6853	-32.0945	-351.169	1319.5	-11818.7	-640.003	266.345	196.243	0	1.01458	1.49968	79.7273	378.999	-1706.27	2192.42	-311	200	0	0.39162	-0.843423	112.707	34.3194	775.992	1108.52	-914	200	0
459	0	-15.5722	39.2113	-303.234	-1775.45	-5061.63	595.791	283.308	615.855	0	-34.7841	-29.2583	-321.74	1330.68	-11046.5	-642.708	265.666	195.864	0	1.00959	1.5234	79.6328	344.756	-1691.55	2203.37	-311	200	0	0.532485	-0.530661	113.629	145.735	762.445	1140.89	-914	200	0	-12.1038	11.754	-209.648	-124679	230769	7518.96	1097.48	596.924	0
459	1	-11.9244	35.6555	-280.661	-1803.03	-4899.13	470.664	282.544	616.424	0	-28.9561	-26.36	-291.572	1318.02	-10245.1	-633.301	264.863	195.48	0	0.991259	1.55461	79.5181	314.358	-1674.39	2212.43	-311	200	0	0.734373	-0.149128	114.04	266.844	703.582	1177.41	-914	200	0
459	2	-8.31362	32.3179	-258.127	-1802.91	-4698.01	349.764	281.8	616.985	0	-23.3378	-23.4095	-261.144	1282.68	-9430.01	-610.221	263.89	195.088	0	0.962559	1.59072	79.4097	292.274	-1656.44	2218.22	-311	200	0	0.978887	0.252012	113.854	393.352	616.281	1214.09	-914	200	0
459	3	-4.7138	29.2343	-235.706	-1777.84	-4460.2	232.839	281.077	617.543	0	-18.0768	-20.4288	-230.993	1227.03	-8616.22	-572.684	262.699	194.688	0	0.921156	1.62985	79.3436	279.91	-1638.78	2219.93	-311	200	0	1.23596	0.632887	113.101	515.143	526.934	1245.2	-914	200	0
459	4	-1.15325	26.4212	-213.448	-1728.95	-4188.81	120.053	280.376	618.1	0	-13.3205	-17.457	-201.693	1154.14	-7815.85	-520.727	261.249	194.278	0	0.862912	1.66756	79.349	275.678	-1621.77	2218.02	-311	200	0	1.47993	0.965134	111.921	617.583	454.012	1266.15	-914	200	0
459	5	2.27702	23.8791	-191.4	-1656.37	-3886.67	12.898	279.693	618.654	0	-9.20287	-14.5488	-173.8	1067.71	-7038.88	-455.648	259.5	193.857	0	0.789216	1.6952	79.4348	275.962	-1605.01	2214.23	-311	200	0	1.69695	1.22179	110.456	691.615	399.012	1274.14	-914	200	0
459	6	5.43565	21.5898	-169.627	-1561.13	-3554.84	-86.4473	279.043	619.203	0	-5.82866	-11.7734	-147.798	972.18	-6294.33	-380.682	257.413	193.422	0	0.710204	1.7051	79.5907	276.611	-1587.04	2210.57	-311	200	0	1.8837	1.3739	108.771	737.009	349.456	1266.59	-914	200	0
459	7	8.1612	19.5123	-148.215	-1446.19	-3193.76	-175.991	278.452	619.757	0	-3.25881	-9.21138	-124.062	871.847	-5590.31	-301.114	254.939	192.973	0	0.639798	1.69646	79.7959	275.265	-1565.51	2208.07	-311	200	0	2.03457	1.39868	106.916	755.215	295.102	1240.48	-914	200	0
459	8	10.3031	17.586	-127.291	-1315.55	-2806.69	-253.791	277.951	620.335	0	-1.5007	-6.94228	-102.831	770.091	-4932.66	-223.439	252.031	192.511	0	0.586516	1.67431	80.0279	272.559	-1538.97	2206.79	-311	200	0	2.12718	1.29382	105.018	744.041	239.621	1194.03	-914	200	0
459	9	11.7441	15.7426	-107.049	-1172.62	-2401.62	-317.618	277.565	620.954	0	-0.503273	-5.02047	-84.1827	669.166	-4323.28	-153.944	248.644	192.051	0	0.548576	1.64413	80.2704	270.263	-1507.93	2206.79	-311	200	0	2.13045	1.08717	103.251	699.152	194.031	1128.38	-914	200	0
460	0	12.4194	13.9233	-87.7632	-1019.64	-1990.9	-364.55	277.315	621.618	0	-0.155104	-3.45829	-68.0392	570.717	-3759.07	-96.9868	244.751	191.612	0	0.518536	1.60854	80.5178	268.958	-1474.27	2208.58	-311	200	0	2.0314	0.833548	101.725	617.469	168.803	1047.13	-914	200	0	8.10394	7.49815	132.045	14906.6	136332	-756.056	0	0	0
460	1	12.3265	12.0917	-69.76	-859.07	-1589.56	-390.632	277.214	622.315	0	-0.290806	-2.23727	-54.2008	476.825	-3232.8	-53.5369	240.355	191.203	0	0.492279	1.56885	80.7706	268.789	-1440.51	2212.46	-311	200	0	1.84876	0.592592	100.462	500.636	175.006	955.888	-914	200	0
460	2	11.5238	10.2332	-53.3618	-695.39	-1213.15	-392.025	277.266	623.032	0	-0.71301	-1.33054	-42.3936	390.06	-2736.17	-21.3353	235.458	190.799	0	0.471999	1.52982	81.0218	271.822	-1409.88	2218.38	-311	200	0	1.61767	0.395053	99.4618	358.007	220.702	863.36	-914	200	0
460	3	10.1307	8.35055	-38.8431	-535.374	-875.611	-367.398	277.458	623.783	0	-1.2201	-0.705425	-32.3285	312.159	-2262.64	2.65667	230.011	190.344	0	0.462768	1.50061	81.252	281.829	-1386.17	2225.9	-311	200	0	1.36539	0.231024	98.7775	205.562	303.503	781.067	-914	200	0
460	4	8.33362	6.47595	-26.4322	-386.936	-587.406	-320.009	277.777	624.639	0	-1.63094	-0.310703	-23.7515	242.984	-1808.56	19.6749	223.855	189.77	0	0.469591	1.48792	81.4392	301.123	-1373.04	2234.09	-311	200	0	1.10494	0.0786344	98.4936	62.0879	412.665	721.118	-914	200	0
460	5	6.37416	4.6933	-16.3167	-257.642	-354.731	-258.079	278.26	625.79	0	-1.82142	-0.0787268	-16.4938	181.253	-1376.18	29.4741	216.564	189.011	0	0.495635	1.49186	81.5631	328.361	-1373.31	2241.46	-311	200	0	0.843914	-0.0591155	98.6315	-54.0467	536.37	693.269	-914	200	0
460	6	4.4979	3.1193	-8.58056	-152.901	-179.103	-192.249	279.127	627.82	0	-1.7665	0.0514021	-10.5151	126.649	-978.375	32.4738	206.955	187.956	0	0.540242	1.51136	81.6038	359.529	-1388.41	2246.52	-311	200	0	0.589359	-0.147795	99.084	-128.244	664.402	700.854	-914	200	0
460	7	2.88288	1.84244	-3.10966	-74.4507	-56.7714	-131.479	281.744	633.942	0	-1.5329	0.11788	-5.84833	80.5703	-635.386	30.4734	191.356	186.223	0	0.599181	1.54796	81.5538	389.761	-1417.74	2248.27	-311	200	0	0.346969	-0.145635	99.6734	-151.818	785.673	737.581	-914	200	0
460	8	1.61061	0.888633	0.406583	-20.4689	20.3317	-80.8638	300	610	0	-1.21583	0.142048	-2.4679	44.4712	-362.431	25.69	153.142	181.98	0	0.666636	1.6011	81.4341	413.852	-1458.05	2246.46	-311	200	0	0.122394	-0.0392482	100.29	-122.593	887.488	790.307	-914	200	0
460	9	0.68709	0.234296	2.37978	13.0083	62.2382	-42.1214	300	610	0	-0.888573	0.139007	-0.230083	18.4139	-162.284	19.877	300	200	0	0.736653	1.66387	81.2829	427.021	-1503.83	2241.43	-311	200	0	-0.0751164	0.133923	100.983	-46.3758	961.373	846.84	-914	200	0
461	0	0.0741938	-0.16985	3.23054	30.7052	78.9121	-14.8245	300	610	0	-0.594476	0.120686	1.08398	1.23685	-27.8607	14.1649	300	200	0	0.803732	1.72583	81.1293	427.052	-1548.84	2234.08	-311	200	0	-0.227466	0.300214	101.894	63.9678	1007.44	900.832	-914	200	0	0.86701	1.59734	187.808	38858.2	118825	2416.91	0	0	0
461	1	-0.287038	-0.381964	3.33453	37.2192	79.0904	2.63729	300	610	0	-0.354508	0.0957631	1.71027	-8.78659	52.7477	9.19193	300	200	0	0.861708	1.77862	80.9901	415.485	-1588.25	2225.61	-311	200	0	-0.303893	0.392927	103.076	193.677	1031.43	950.396	-914	200	0
461	2	-0.460506	-0.458379	2.99675	36.527	69.7634	12.3626	300	610	0	-0.174272	0.0700164	1.86645	-13.502	92.8048	5.2368	300	200	0	0.904185	1.81795	80.8879	396.258	-1620.27	2217.3	-311	200	0	-0.265654	0.38943	104.399	329.429	1040.05	994.725	-914	200	0
461	3	-0.505338	-0.447664	2.44526	31.7741	56.0833	16.4802	300	610	0	-0.0498675	0.0468656	1.73372	-14.6034	104.771	2.33844	300	200	0	0.928706	1.8425	80.8524	373.271	-1645.99	2210.52	-311	200	0	-0.086539	0.316079	105.675	458.113	1038.27	1032.7	-914	200	0
461	4	-0.470865	-0.388131	1.83665	25.2531	41.5313	16.8828	300	610	0	0.0276046	0.0279675	1.4507	-13.4955	99.1596	0.393223	300	200	0	0.937562	1.85315	80.8962	349.257	-1666.91	2206.66	-311	200	0	0.216346	0.220813	106.792	564.963	1029.11	1063.42	-914	200	0
461	5	-0.394906	-0.307627	1.26775	18.4931	28.2131	15.1014	300	610	0	0.0688561	0.0137676	1.11502	-11.2495	84.1111	-0.772065	300	200	0	0.934327	1.85347	81	326.618	-1682.54	2206.57	-311	200	0	0.573328	0.138593	107.708	635.537	1015.22	1086.75	-914	200	0
461	6	-0.304151	-0.224664	0.78951	12.4015	17.192	12.2767	300	610	0	0.0843643	0.00396186	0.789079	-8.61698	65.4307	-1.35	300	200	0	0.922299	1.84998	81.1274	308.198	-1691.15	2209.79	-311	200	0	0.892716	0.076714	108.386	661.531	999.831	1103.47	-914	200	0
461	7	-0.215708	-0.150179	0.420417	7.42062	8.80576	9.18898	300	610	0	0.0832225	-0.0021483	0.507602	-6.07603	46.8895	-1.52133	300	200	0	0.904615	1.84999	81.2475	296.289	-1692.38	2214.78	-311	200	0	1.10171	0.0262678	108.798	644.438	987.412	1115.62	-914	200	0
461	8	-0.13914	-0.0894488	0.158083	3.67211	2.93419	6.31812	300	610	0	0.0726437	-0.00540521	0.285248	-3.8907	30.6387	-1.43846	300	200	0	0.884365	1.85726	81.3416	291.21	-1688.41	2220.28	-311	200	0	1.16929	-0.0158462	108.957	593.756	984.354	1125.48	-914	200	0
461	9	-0.0785285	-0.0438672	-0.0115938	1.0791	-0.791511	3.91424	300	610	0	0.0579005	-0.00663334	0.123396	-2.17037	17.6424	-1.21931	300	200	0	0.863745	1.86933	81.3885	291.016	-1682.49	2226.13	-311	200	0	1.11352	-0.0356192	108.938	522.536	997.802	1134.97	-914	200	0
462	0	-0.0343171	-0.01243	-0.107768	-0.540412	-2.83924	2.06545	300	610	0	0.0425207	-0.0065486	0.0156277	-0.922497	8.06679	-0.947935	300	200	0	0.842979	1.87903	81.3557	292.035	-1676.99	2232.74	-311	200	0	0.990608	-0.0111389	108.863	443.088	1029.63	1147.42	-914	200	0	1.323	1.3473	188.043	38033.4	122888	2836.83	0	0	0
462	1	-0.00480623	0.00712689	-0.150214	-1.40712	-3.67807	0.756229	300	610	0	0.0286085	-0.00571911	-0.0481973	-0.0950489	1.5995	-0.678892	300	200	0	0.822848	1.87781	81.2158	290.608	-1673.39	2240.3	-311	200	0	0.859756	0.0657066	108.822	364.722	1069.09	1167.13	-914	200	0
462	2	0.0127341	0.0175214	-0.15671	-1.73767	-3.72184	-0.0866689	300	610	0	0.0171988	-0.00456034	-0.0791472	0.392026	-2.30959	-0.443264	300	200	0	0.807709	1.85971	80.9702	285.834	-1673.4	2248.67	-311	200	0	0.747629	0.176725	108.811	292.695	1094.53	1193.93	-914	200	0
462	3	0.0213007	0.0214088	-0.14176	-1.72055	-3.30327	-0.560961	300	610	0	0.0085883	-0.0033504	-0.0875056	0.625331	-4.28176	-0.254942	300	200	0	0.803749	1.82461	80.6526	280.211	-1678.56	2257.83	-311	200	0	0.646173	0.284024	108.742	227.638	1084.54	1220.21	-914	200	0
462	4	0.0236865	0.0210914	-0.116264	-1.50557	-2.66878	-0.766775	300	610	0	0.00261372	-0.00225528	-0.0818784	0.684915	-4.90517	-0.11627	300	200	0	0.814901	1.77774	80.318	277.13	-1688.44	2268.21	-311	200	0	0.538052	0.344314	108.523	170.131	1029.52	1235.2	-914	200	0
462	5	0.0222342	0.0183942	-0.0877432	-1.20247	-1.98579	-0.79369	300	610	0	-0.001133	-0.00135676	-0.0688811	0.637513	-4.67878	-0.022678	300	200	0	0.840551	1.72504	80.0197	278.42	-1699.49	2279.98	-311	200	0	0.415019	0.323153	108.142	126.287	938.074	1231.76	-914	200	0
462	6	0.0187483	0.0146505	-0.0608839	-0.884835	-1.35635	-0.714536	300	610	0	-0.0031521	-0.000678396	-0.0531959	0.534252	-3.99079	0.0338365	300	200	0	0.875857	1.66917	79.7839	284.072	-1706.34	2292.26	-311	200	0	0.277708	0.206898	107.677	102.713	833.641	1208.6	-914	200	0
462	7	0.0145089	0.0107513	-0.0381823	-0.596716	-0.832744	-0.583836	300	610	0	-0.00393717	-0.000207487	-0.0378354	0.411186	-3.11942	0.0622954	300	200	0	0.913652	1.61175	79.6071	292.849	-1705.14	2303.19	-311	200	0	0.136072	0.00784507	107.242	97.5504	741.565	1168.07	-914	200	0
462	8	0.0103415	0.00722762	-0.0205776	-0.359918	-0.432411	-0.439082	300	610	0	-0.00391914	8.8001e-05	-0.0244929	0.291405	-2.24652	0.0712308	300	200	0	0.94778	1.55707	79.4816	302.409	-1697.18	2310.85	-311	200	0	0.0175206	-0.23564	106.933	102.557	675.564	1114.62	-914	200	0
462	9	0.00671257	0.00433997	-0.00800247	-0.18086	-0.150684	-0.303506	300	610	0	-0.00344151	0.0002474	-0.0139015	0.187794	-1.4768	0.0678756	300	200	0	0.976358	1.50902	79.4138	309.685	-1688.87	2314.17	-311	200	0	-0.0402017	-0.467553	106.795	112.756	633.979	1054.11	-914	200	0
463	0	0.00382577	0.00216228	0.000181741	-0.0563467	0.0292605	-0.189371	300	610	0	-0.00275659	0.000309551	-0.00615452	0.105833	-0.858178	0.0578541	300	200	0	1.0008	1.46615	79.4159	312.355	-1686.98	2313.41	-311	200	0	-0.016188	-0.639897	106.841	128.494	609.605	992.966	-914	200	0	1.30479	1.3386	188.186	38100.4	122850	2841.96	0	0	0
463	1	0.00170988	0.000652413	0.00486559	0.0219601	0.129231	-0.101171	300	610	0	-0.00203413	0.000308378	-0.000966614	0.0460917	-0.400183	0.0451946	300	200	0	1.02217	1.42415	79.4823	310.023	-1694.14	2309.85	-311	200	0	0.0784307	-0.739681	107.088	146.021	602.007	938.632	-914	200	0
463	2	0.000289486	-0.00029347	0.00697848	0.0643645	0.171302	-0.0383982	300	610	0	-0.00137624	0.000270937	0.00213142	0.00624787	-0.0891471	0.0325276	300	200	0	1.04023	1.38193	79.5833	304.164	-1708.58	2305.33	-311	200	0	0.209061	-0.790219	107.56	151.517	616.749	899.614	-914	200	0
463	3	-0.000561687	-0.000802317	0.00736128	0.0810711	0.175067	0.00227116	300	610	0	-0.000833898	0.000217108	0.00365852	-0.0174053	0.100312	0.0213667	300	200	0	1.0542	1.34303	79.6862	297.57	-1726.23	2301.79	-311	200	0	0.33182	-0.826839	108.29	130.06	655.463	882.553	-914	200	0
463	4	-0.000984102	-0.000999223	0.00670372	0.0810109	0.156359	0.0253833	300	610	0	-0.000422657	0.000160274	0.00410034	-0.0289295	0.197282	0.0124022	300	200	0	1.06318	1.31279	79.7784	293.19	-1742.89	2301.01	-311	200	0	0.404583	-0.870776	109.317	78.1294	710.714	888.711	-914	200	0
463	5	-0.00110964	-0.000993302	0.0055264	0.0713177	0.126961	0.0356453	300	610	0	-0.000135823	0.000108489	0.0038655	-0.0321063	0.229514	0.0057694	300	200	0	1.06709	1.29567	79.861	292.644	-1755.49	2304.17	-311	200	0	0.397728	-0.922028	110.61	6.05788	768.04	912.165	-914	200	0
463	6	-0.00104952	-0.000871471	0.00419062	0.0572418	0.0949221	0.0372956	300	610	0	4.52869e-05	6.57802e-05	0.00326962	-0.0301049	0.220682	0.00126802	300	200	0	1.06616	1.29507	79.9282	295.814	-1762.22	2311.5	-311	200	0	0.306486	-0.969047	112.004	-66.506	811.344	940.865	-914	200	0
463	7	-0.000889828	-0.000697523	0.00292298	0.0423241	0.0651839	0.0337979	300	610	0	0.000144017	3.33822e-05	0.00253719	-0.0253649	0.189294	-0.00147124	300	200	0	1.05843	1.31411	79.9663	301.387	-1762.29	2321.94	-311	200	0	0.158505	-0.997749	113.24	-117.566	830.696	962.036	-914	200	0
463	8	-0.000691922	-0.000514349	0.00184566	0.0287011	0.0403143	0.0277574	300	610	0	0.000183611	1.07749e-05	0.00181359	-0.0196156	0.148678	-0.00287077	300	200	0	1.03972	1.35432	79.9665	307.479	-1755.72	2333.26	-311	200	0	0.00506186	-0.994827	114.062	-131.275	830.678	967.997	-914	200	0
463	9	-0.000495641	-0.00034771	0.0010062	0.0174467	0.0212091	0.0209749	300	610	0	0.000184485	-3.50786e-06	0.00118132	-0.0139713	0.1076	-0.00333316	300	200	0	1.00697	1.41419	79.9308	312.685	-1742.84	2342.99	-311	200	0	-0.103945	-0.950249	114.298	-101.795	831.454	956.72	-914	200	0
464	0	-0.000323696	-0.000210445	0.000403589	0.00889581	0.00769583	0.0145747	300	610	0	0.000162992	-1.13015e-05	0.000676959	-0.00906036	0.0711533	-0.00320162	300	200	0	0.961281	1.49031	79.8699	317.712	-1724.47	2349.46	-311	200	0	-0.145126	-0.859196	113.915	-31.3961	858.211	929.214	-914	200	0	1.00817	1.23917	189.533	38429.2	124496	2914.75	0	0	0
464	1	-0.000186243	-0.000106433	8.9991e-06	0.00291888	-0.000991165	0.00915713	300	610	0	0.000131202	-1.44351e-05	0.000306264	-0.0051566	0.0417151	-0.00274428	300	200	0	0.908798	1.57992	79.8003	325.769	-1703.75	2352.01	-311	200	0	-0.125231	-0.72606	113.037	70.2071	927.014	888.375	-914	200	0
464	2	-8.50099e-05	-3.39426e-05	-0.000218944	-0.000865564	-0.00586759	0.00495056	300	610	0	9.72817e-05	-1.45157e-05	5.6618e-05	-0.00229733	0.019816	-0.00215414	300	200	0	0.859342	1.68122	79.7435	340.486	-1686.84	2350.68	-311	200	0	-0.0627521	-0.566688	111.869	185.409	1037.47	839.044	-914	200	0
464	3	-1.66703e-05	1.17829e-05	-0.000323896	-0.00293824	-0.00797174	0.00194176	300	610	0	6.61807e-05	-1.28314e-05	-9.36667e-05	-0.000379494	0.00486259	-0.00155801	300	200	0	0.822496	1.79072	79.7164	363.314	-1680.34	2346.05	-311	200	0	0.0240153	-0.399643	110.588	293.178	1173.62	788.526	-914	200	0
464	4	2.46091e-05	3.66681e-05	-0.000345622	-0.00377961	-0.00823109	-1.96657e-05	300	610	0	4.04088e-05	-1.03332e-05	-0.000168906	0.000768415	-0.00431466	-0.00102951	300	200	0	0.803113	1.90116	79.7212	392.43	-1687.86	2339.19	-311	200	0	0.111734	-0.240059	109.307	375.556	1308.65	747.359	-914	200	0
464	5	4.54088e-05	4.66041e-05	-0.000316907	-0.00381274	-0.00739885	-0.00114504	300	610	0	2.07735e-05	-7.66487e-06	-0.000192027	0.00133679	-0.00907671	-0.000602909	300	200	0	0.800012	2.00204	79.7485	423.211	-1708.15	2331.17	-311	200	0	0.174713	-0.109562	108.136	418.36	1413.18	726.718	-914	200	0
464	6	5.19537e-05	4.67604e-05	-0.000262614	-0.00337721	-0.00603822	-0.00165556	300	610	0	7.00737e-06	-5.21687e-06	-0.000182426	0.0015042	-0.0107325	-0.00028575	300	200	0	0.808362	2.0821	79.7865	449.838	-1735.65	2322.9	-311	200	0	0.203221	-0.0395411	107.187	411.026	1465.85	731.788	-914	200	0
464	7	4.95225e-05	4.12753e-05	-0.000200088	-0.00272415	-0.00453602	-0.0017517	300	610	0	-1.74291e-06	-3.18741e-06	-0.000155156	0.00142112	-0.0104049	-6.93305e-05	300	200	0	0.822879	2.13338	79.818	467.413	-1763.96	2315.19	-311	200	0	0.21003	-0.0528343	106.5	353.162	1458.99	757.771	-914	200	0
464	8	4.22204e-05	3.32005e-05	-0.000140283	-0.00202389	-0.00313152	-0.00159813	300	610	0	-6.5661e-06	-1.64055e-06	-0.000120979	0.00120391	-0.00897603	6.33661e-05	300	200	0	0.839785	2.15444	79.8093	473.658	-1788.99	2308.42	-311	200	0	0.214755	-0.151046	106.02	260.153	1396.06	792.916	-914	200	0
464	9	3.29883e-05	2.45996e-05	-8.91725e-05	-0.00137998	-0.00195065	-0.0013193	300	610	0	-8.55636e-06	-5.55582e-07	-8.69046e-05	0.000935496	-0.00708433	0.000132105	300	200	0	0.857368	2.14979	79.7178	469.35	-1808.37	2302.39	-311	200	0	0.22787	-0.32212	105.654	159.883	1286.66	824.853	-914	200	0
465	0	2.37473e-05	1.67216e-05	-4.91551e-05	-0.000845227	-0.00103914	-0.00100169	300	610	0	-8.68052e-06	1.34459e-07	-5.69525e-05	0.000669634	-0.00515206	0.000155877	300	200	0	0.875051	2.12543	79.5224	457.526	-1819.7	2296.67	-311	200	0	0.247557	-0.547219	105.347	84.3779	1144.91	845.195	-914	200	0	1.00815	1.23919	189.533	38429.3	124496	2914.74	0	0	0
465	1	1.56028e-05	1.01985e-05	-2.02865e-05	-0.000437001	-0.00039117	-0.000699652	300	610	0	-7.71698e-06	5.15168e-07	-3.29414e-05	0.000436939	-0.00342685	0.00015096	300	200	0	0.892059	2.0845	79.2448	442.534	-1820.37	2291.22	-311	200	0	0.261737	-0.799843	105.071	60.1744	992.214	852.161	-914	200	0
465	2	9.05994e-06	5.23214e-06	-1.26978e-06	-0.000150189	2.80165e-05	-0.00044258	300	610	0	-6.24293e-06	6.72636e-07	-1.52087e-05	0.000251057	-0.00202637	0.000130135	300	200	0	0.907284	2.02754	78.9412	428.711	-1808.41	2286.16	-311	200	0	0.254137	-1.048	104.803	96.5436	855.905	851	-914	200	0
465	3	4.21792e-06	1.75291e-06	9.81528e-06	3.26196e-05	0.000265688	-0.000242009	300	610	0	-4.65111e-06	6.82977e-07	-3.20001e-06	0.000114251	-0.000979566	0.000102646	300	200	0	0.919822	1.95663	78.6748	418.067	-1783.62	2281.44	-311	200	0	0.218875	-1.26047	104.53	178.229	760.02	849.543	-914	200	0
465	4	9.31119e-07	-4.56474e-07	1.50184e-05	0.000133837	0.000370661	-9.78376e-05	300	610	0	-3.18136e-06	6.07495e-07	4.08592e-06	2.19732e-05	-0.000260918	7.46031e-05	300	200	0	0.929289	1.87845	78.4956	409.115	-1748.25	2277.22	-311	200	0	0.16586	-1.41173	104.288	277.843	715.899	851.253	-914	200	0
465	5	-1.06965e-06	-1.67234e-06	1.62194e-05	0.000176075	0.000386823	-3.28105e-06	300	610	0	-1.95703e-06	4.91668e-07	7.78783e-06	-3.3702e-05	0.000183378	4.95854e-05	300	200	0	0.935603	1.80393	78.437	398.869	-1706.15	2274.29	-311	200	0	0.102537	-1.48133	104.187	381.018	718.218	853.193	-914	200	0
465	6	-2.09246e-06	-2.17201e-06	1.49761e-05	0.000179368	0.000349996	5.14755e-05	300	610	0	-1.01977e-06	3.66454e-07	8.98774e-06	-6.16944e-05	0.000416964	2.92896e-05	300	200	0	0.938904	1.74521	78.5105	385.652	-1661.57	2273.63	-311	200	0	0.0190955	-1.4549	104.36	492.922	747.666	850.162	-914	200	0
465	7	-2.43106e-06	-2.20035e-06	1.24758e-05	0.000159875	0.000287095	7.68207e-05	300	610	0	-3.59311e-07	2.50771e-07	8.60607e-06	-7.04331e-05	0.000501551	1.41284e-05	300	200	0	0.941178	1.71009	78.6949	369.695	-1618.99	2276.01	-311	200	0	-0.0964976	-1.33443	104.853	619.26	778.655	839.197	-914	200	0
465	8	-2.33589e-06	-1.9543e-06	9.5508e-06	0.000129607	0.0002167	8.2234e-05	300	610	0	6.32603e-08	1.54361e-07	7.36057e-06	-6.70601e-05	0.000490388	3.72704e-06	300	200	0	0.947329	1.69898	78.9425	352.415	-1582.94	2282.06	-311	200	0	-0.234591	-1.14072	105.561	749.813	787.746	821.098	-914	200	0
465	9	-2.00268e-06	-1.57983e-06	6.73037e-06	9.6752e-05	0.000150391	7.5542e-05	300	610	0	2.98676e-07	8.05263e-08	5.7669e-06	-5.71255e-05	0.000425502	-2.6976e-06	300	200	0	0.962559	1.7088	79.2037	336.109	-1557.02	2292.4	-311	200	0	-0.363413	-0.898737	106.284	863.761	763.754	799.498	-914	200	0
466	0	-1.57233e-06	-1.17618e-06	4.30633e-06	6.63266e-05	9.43357e-05	6.2688e-05	300	610	0	3.98419e-07	2.84742e-08	4.16306e-06	-4.46028e-05	0.000337466	-6.06984e-06	300	200	0	0.989177	1.73852	79.4445	323.17	-1543.39	2306.71	-311	200	0	-0.44722	-0.631083	106.856	944.52	713.786	778.938	-914	200	0	1.15532	1.20125	184.829	37987.9	120081	2925.74	0	0	0
466	1	-1.13743e-06	-8.03864e-07	2.3992e-06	4.09257e-05	5.08596e-05	4.78235e-05	300	610	0	4.08264e-07	-4.84812e-09	2.74459e-06	-3.20851e-05	0.000246615	-7.28503e-06	300	200	0	1.02625	1.78829	79.6483	314.56	-1542.93	2322.76	-311	200	0	-0.456104	-0.369783	107.197	984.561	654.509	764.039	-914	200	0
466	2	-7.51782e-07	-4.93962e-07	1.01665e-06	2.14421e-05	1.97993e-05	3.35754e-05	300	610	0	3.6525e-07	-2.34288e-08	1.60181e-06	-2.10627e-05	0.000164977	-7.11515e-06	300	200	0	1.07004	1.85317	79.8145	309.334	-1554.27	2336.97	-311	200	0	-0.362505	-0.153835	107.245	982.618	598.637	759.579	-914	200	0
466	3	-4.4042e-07	-2.56891e-07	1.00544e-07	7.68347e-06	-4.19526e-07	2.13804e-05	300	610	0	2.96972e-07	-3.13185e-08	7.53796e-07	-1.22141e-05	9.83704e-05	-6.16917e-06	300	200	0	1.11409	1.91952	79.9591	305.696	-1573.4	2346.43	-311	200	0	-0.144886	-0.00348089	106.934	945.561	552.594	768.775	-914	200	0
466	4	-2.08892e-07	-8.99586e-08	-4.38162e-07	-1.14311e-06	-1.19943e-05	1.18198e-05	300	610	0	2.22309e-07	-3.21207e-08	1.76356e-07	-5.6704e-06	4.83463e-05	-4.88976e-06	300	200	0	1.1507	1.97135	80.1099	302.268	-1596.03	2350.25	-311	200	0	0.196377	0.088762	106.26	890.194	519.924	790.843	-914	200	0
466	5	-5.08702e-08	1.67446e-08	-6.95652e-07	-6.08168e-06	-1.72192e-05	4.91372e-06	300	610	0	1.52876e-07	-2.87524e-08	-1.76669e-07	-1.23203e-06	1.38208e-05	-3.57118e-06	300	200	0	1.173	2.00128	80.2892	298.792	-1620.11	2349.29	-311	200	0	0.631687	0.140087	105.36	835.383	499.475	821.812	-914	200	0
466	6	4.60498e-08	7.60974e-08	-7.60757e-07	-8.19603e-06	-1.81703e-05	3.57207e-07	300	610	0	9.47292e-08	-2.33877e-08	-3.58579e-07	1.46671e-06	-7.67746e-06	-2.38729e-06	300	200	0	1.17627	2.01342	80.4976	295.97	-1645.14	2344.88	-311	200	0	1.10771	0.166002	104.453	793.814	484.053	857.326	-914	200	0
466	7	9.62838e-08	1.0115e-07	-7.07488e-07	-8.4345e-06	-1.65508e-05	-2.30515e-06	300	610	0	5.00035e-08	-1.75149e-08	-4.20416e-07	2.84348e-06	-1.91226e-05	-1.42198e-06	300	200	0	1.15903	2.01659	80.7211	294.584	-1670.19	2337.7	-311	200	0	1.55359	0.181893	103.708	774.031	467.055	892.95	-914	200	0
466	8	1.13686e-07	1.03494e-07	-5.9251e-07	-7.56601e-06	-1.36464e-05	-3.56105e-06	300	610	0	1.83267e-08	-1.20501e-08	-4.05845e-07	3.29605e-06	-2.34231e-05	-6.9744e-07	300	200	0	1.12514	2.01728	80.9487	295.133	-1694.15	2327.85	-311	200	0	1.89253	0.198058	103.198	781.93	449.707	922.557	-914	200	0
466	9	1.10138e-07	9.25027e-08	-4.55762e-07	-6.16461e-06	-1.03495e-05	-3.85856e-06	300	610	0	-2.07094e-09	-7.47145e-09	-3.49081e-07	3.16328e-06	-2.3103e-05	-1.97713e-07	300	200	0	1.08387	2.01675	81.1754	298.345	-1717.55	2315.93	-311	200	0	2.06175	0.210212	102.93	813.23	440.575	938.724	-914	200	0
467	0	9.49664e-08	7.51546e-08	-3.228e-07	-4.6239e-06	-7.22004e-06	-3.56958e-06	300	610	0	-1.35517e-08	-3.94815e-09	-2.74825e-07	2.7098e-06	-2.01645e-05	1.13178e-07	300	200	0	1.04469	2.01118	81.3923	304.868	-1741.38	2303.52	-311	200	0	2.02977	0.202894	102.885	851.134	449.376	936.936	-914	200	0	1.524	1.63316	188.675	38842.6	122380	2513.71	0	0	0
467	1	7.49212e-08	5.622e-08	-2.07867e-07	-3.18678e-06	-4.55993e-06	-2.97785e-06	300	610	0	-1.85368e-08	-1.45171e-09	-1.99365e-07	2.126e-06	-1.60709e-05	2.78432e-07	300	200	0	1.01142	1.99497	81.5875	313.623	-1763.93	2292.48	-311	200	0	1.80595	0.163728	103.046	879.797	480.332	921.027	-914	200	0
467	2	5.44637e-08	3.86307e-08	-1.17004e-07	-1.98056e-06	-2.48684e-06	-2.28259e-06	300	610	0	-1.9193e-08	1.56702e-10	-1.3221e-07	1.53687e-06	-1.18013e-05	3.40249e-07	300	200	0	0.982259	1.96435	81.7532	321.141	-1780.67	2283.85	-311	200	0	1.44059	0.0915602	103.397	898.188	528.89	903.031	-914	200	0
467	3	3.62081e-08	2.39119e-08	-5.08118e-08	-1.05091e-06	-9.98424e-07	-1.61072e-06	300	610	0	-1.7282e-08	1.06278e-09	-7.78369e-08	1.01491e-06	-7.93941e-06	3.35224e-07	300	200	0	0.954009	1.91814	81.8814	323.5	-1787.59	2277.85	-311	200	0	1.00981	-0.0036333	103.894	914.284	585.429	895.345	-914	200	0
467	4	2.13952e-08	1.25985e-08	-6.69664e-09	-3.91114e-07	-2.36183e-08	-1.03238e-06	300	610	0	-1.41228e-08	1.45702e-09	-3.72946e-08	5.93809e-07	-4.77245e-06	2.92368e-07	300	200	0	0.925778	1.85823	81.9534	319.208	-1783.94	2274.38	-311	200	0	0.591772	-0.102312	104.498	928.096	643.669	902.978	-914	200	0
467	5	1.03276e-08	4.59173e-09	1.94658e-08	3.48682e-08	5.39664e-07	-5.7678e-07	300	610	0	-1.06226e-08	1.50997e-09	-9.53826e-09	2.809e-07	-2.3826e-06	2.3287e-07	300	200	0	0.899513	1.79024	81.9439	309.968	-1771.93	2273.21	-311	200	0	0.249575	-0.181595	105.236	929.976	704.817	922.46	-914	200	0
467	6	2.73301e-09	-5.59209e-10	3.21872e-08	2.7563e-07	7.99182e-07	-2.46065e-07	300	610	0	-7.34371e-09	1.36039e-09	7.55746e-09	6.75017e-08	-7.24493e-07	1.70898e-07	300	200	0	0.877464	1.72191	81.8419	299.179	-1755.24	2273.77	-311	200	0	0.0187496	-0.230374	106.196	914.681	773.402	945.57	-914	200	0
467	7	-1.95938e-09	-3.45408e-09	3.56638e-08	3.81194e-07	8.5311e-07	-2.65834e-08	300	610	0	-4.58294e-09	1.1122e-09	1.64856e-08	-6.32398e-08	3.15217e-07	1.14892e-07	300	200	0	0.859426	1.66086	81.6685	290.49	-1737.94	2275.33	-311	200	0	-0.101774	-0.259123	107.426	886.351	850.919	963.552	-914	200	0
467	8	-4.42366e-09	-4.70667e-09	3.34107e-08	3.96441e-07	7.82404e-07	1.02777e-07	300	610	0	-2.44923e-09	8.36898e-10	1.96534e-08	-1.3087e-07	8.75418e-07	6.89928e-08	300	200	0	0.842509	1.61357	81.4717	286.775	-1724.01	2277.46	-311	200	0	-0.143339	-0.287191	108.865	849.13	934.954	971.629	-914	200	0
467	9	-5.31309e-09	-4.8657e-09	2.81318e-08	3.57941e-07	6.48469e-07	1.649e-07	300	610	0	-9.30443e-10	5.78834e-10	1.91315e-08	-1.54151e-07	1.09313e-06	3.43775e-08	300	200	0	0.82318	1.58401	81.3036	289.465	-1716.31	2280.1	-311	200	0	-0.150648	-0.324114	110.379	800.266	1023.32	972.634	-914	200	0
468	0	-5.19102e-09	-4.37702e-09	2.17428e-08	2.9313e-07	4.94149e-07	1.80957e-07	300	610	0	5.37187e-11	3.61448e-10	1.65505e-08	-1.49158e-07	1.08798e-06	1.03767e-08	300	200	0	0.799992	1.57233	81.2029	299.473	-1715.58	2283.4	-311	200	0	-0.164156	-0.36923	111.834	732.219	1117.27	974.436	-914	200	0	1.524	1.63316	188.675	38842.6	122380	2513.71	0	0	0
468	1	-4.50193e-09	-3.5742e-09	1.54771e-08	2.20918e-07	3.46508e-07	1.68615e-07	300	610	0	6.13159e-10	1.93368e-10	1.30933e-08	-1.28504e-07	9.55304e-07	-4.65975e-09	300	200	0	0.774301	1.57533	81.182	317.925	-1720.6	2287.54	-311	200	0	-0.197899	-0.421341	113.082	639.259	1219.63	983.32	-914	200	0
468	2	-3.569e-09	-2.68649e-09	1.00293e-08	1.53061e-07	2.20309e-07	1.41415e-07	300	610	0	8.61706e-10	7.36758e-11	9.54456e-09	-1.01308e-07	7.65125e-07	-1.27494e-08	300	200	0	0.748325	1.58725	81.221	344.494	-1729.09	2292.49	-311	200	0	-0.227249	-0.483199	113.93	522.764	1328.77	1001.59	-914	200	0
468	3	-2.60709e-09	-1.8558e-09	5.70141e-09	9.57979e-08	1.21484e-07	1.08917e-07	300	610	0	9.01871e-10	-3.92535e-12	6.36624e-09	-7.35928e-08	5.64559e-07	-1.58805e-08	300	200	0	0.723883	1.6001	81.2816	375.537	-1738.6	2297.7	-311	200	0	-0.207163	-0.560296	114.2	389.836	1435.56	1029.42	-914	200	0
468	4	-1.74321e-09	-1.15693e-09	2.53331e-09	5.14527e-08	5.01809e-08	7.72459e-08	300	610	0	8.17439e-10	-4.80742e-11	3.77984e-09	-4.88841e-08	3.81934e-07	-1.57874e-08	300	200	0	0.702517	1.60524	81.3288	404.403	-1746.73	2301.88	-311	200	0	-0.104405	-0.653909	113.874	249.859	1527.14	1065.98	-914	200	0
468	5	-1.03869e-09	-6.17185e-10	4.09775e-10	1.9822e-08	3.20217e-09	4.98272e-08	300	610	0	6.71435e-10	-6.7726e-11	1.84214e-09	-2.88495e-08	2.31397e-07	-1.38516e-08	300	200	0	0.684394	1.59689	81.3409	423.643	-1750.07	2303.54	-311	200	0	0.084389	-0.750646	113.141	115.12	1589.77	1109.03	-914	200	0
468	6	-5.09785e-10	-2.33272e-10	-8.6001e-10	-7.27415e-10	-2.41901e-08	2.81221e-08	300	610	0	5.07438e-10	-7.09502e-11	5.08426e-10	-1.38911e-08	1.17258e-07	-1.10872e-08	300	200	0	0.66705	1.57526	81.3134	428.382	-1743.96	2301.88	-311	200	0	0.331171	-0.823286	112.294	-0.638658	1606.38	1154.53	-914	200	0
468	7	-1.44911e-10	1.5271e-11	-1.48754e-09	-1.24556e-08	-3.70553e-08	1.22898e-08	300	610	0	3.52648e-10	-6.43449e-11	-3.19012e-10	-3.63449e-09	3.76528e-08	-8.17587e-09	300	200	0	0.646866	1.54783	81.2582	419.099	-1725.52	2297.41	-311	200	0	0.585907	-0.851645	111.563	-87.213	1560.61	1197.4	-914	200	0
468	8	8.21504e-11	1.5635e-10	-1.67099e-09	-1.77137e-08	-4.00342e-08	1.72181e-09	300	610	0	2.21607e-10	-5.28757e-11	-7.56714e-10	2.69585e-09	-1.26052e-08	-5.52725e-09	300	200	0	0.622435	1.52803	81.1926	401.003	-1696.73	2291.87	-311	200	0	0.798793	-0.842592	110.984	-137.869	1449.79	1234.09	-914	200	0
468	9	2.02905e-10	2.18823e-10	-1.57724e-09	-1.8625e-08	-3.69738e-08	-4.55957e-09	300	610	0	1.19844e-10	-3.99773e-11	-9.18152e-10	6.01408e-09	-3.99983e-08	-3.34544e-09	300	200	0	0.596474	1.52942	81.1212	380.302	-1663.31	2287.16	-311	200	0	0.942871	-0.821649	110.402	-147.238	1288.22	1264.85	-914	200	0
469	0	2.48142e-10	2.28653e-10	-1.33529e-09	-1.69283e-08	-3.08061e-08	-7.62744e-09	300	610	0	4.70466e-11	-2.77951e-11	-9.01504e-10	7.20487e-09	-5.09792e-08	-1.69214e-09	300	200	0	0.573434	1.55831	81.0356	361.368	-1630.83	2284.13	-311	200	0	1.01357	-0.807421	109.631	-114.822	1097.01	1292.91	-914	200	0	1.25575	0.864173	189.062	38300.9	123453	3488.67	0	0	0
469	1	2.44566e-10	2.07043e-10	-1.03698e-09	-1.39346e-08	-2.35871e-08	-8.48194e-09	300	610	0	-4.17471e-13	-1.7477e-11	-7.84451e-10	7.03051e-09	-5.12146e-08	-5.39831e-10	300	200	0	0.554839	1.61047	80.9296	346.771	-1602.51	2282.35	-311	200	0	1.01093	-0.802315	108.65	-48.4826	897.69	1320.2	-914	200	0
469	2	2.13352e-10	1.69934e-10	-7.41833e-10	-1.05519e-08	-1.66243e-08	-7.96197e-09	300	610	0	-2.76572e-11	-9.46093e-12	-6.23625e-10	6.09205e-09	-4.5244e-08	1.87053e-10	300	200	0	0.539379	1.67376	80.8103	338.221	-1579.67	2280.87	-311	200	0	0.937249	-0.800442	107.612	36.8866	713.711	1342.83	-914	200	0
469	3	1.69968e-10	1.28338e-10	-4.83693e-10	-7.34904e-09	-1.0639e-08	-6.71375e-09	300	610	0	-4.00214e-11	-3.7241e-12	-4.56806e-10	4.82616e-09	-3.64169e-08	5.82675e-10	300	200	0	0.528117	1.73422	80.6911	336.675	-1562.01	2278.87	-311	200	0	0.813559	-0.794766	106.7	123.441	567.989	1351.59	-914	200	0
469	4	1.2476e-10	8.91207e-11	-2.77607e-10	-4.63134e-09	-5.92935e-09	-5.19563e-09	300	610	0	-4.23586e-11	1.83107e-14	-3.0643e-10	3.52293e-09	-2.7e-08	7.40669e-10	300	200	0	0.527347	1.78149	80.5756	341.691	-1547.32	2276.09	-311	200	0	0.682879	-0.784504	105.982	196.916	475.583	1338.63	-914	200	0
469	5	8.38934e-11	5.59474e-11	-1.26019e-10	-2.51662e-09	-2.51458e-09	-3.70334e-09	300	610	0	-3.86521e-11	2.16783e-12	-1.83437e-10	2.35362e-09	-1.83666e-08	7.43201e-10	300	200	0	0.545619	1.81208	80.4565	351.095	-1532.33	2272.8	-311	200	0	0.590974	-0.782378	105.407	251.24	440.769	1304.09	-914	200	0
469	6	5.03947e-11	3.02041e-11	-2.38395e-11	-1.00072e-09	-2.51457e-10	-2.40382e-09	300	610	0	-3.19128e-11	3.14524e-12	-9.08522e-11	1.40071e-09	-1.12131e-08	6.56049e-10	300	200	0	0.587452	1.8294	80.329	361.859	-1515.02	2269.69	-311	200	0	0.563579	-0.808062	104.882	288.329	460.175	1255.97	-914	200	0
469	7	2.51263e-11	1.18018e-11	3.77513e-11	-9.83721e-12	1.07971e-09	-1.37006e-09	300	610	0	-2.42332e-11	3.33221e-12	-2.67884e-11	6.85834e-10	-5.76328e-09	5.27723e-10	300	200	0	0.649146	1.83863	80.1981	371.402	-1496.16	2267.96	-311	200	0	0.59314	-0.866036	104.337	317.15	526.568	1204.83	-914	200	0
469	8	7.60247e-12	-1.85659e-13	6.86621e-11	5.61044e-10	1.71634e-09	-6.1235e-10	300	610	0	-1.69286e-11	3.04243e-12	1.3239e-11	1.93047e-10	-1.94278e-09	3.91024e-10	300	200	0	0.720196	1.84137	80.074	377.904	-1478.78	2268.58	-311	200	0	0.643366	-0.929621	103.75	350.598	630.607	1158.92	-914	200	0
469	9	-3.37927e-12	-7.05574e-12	7.82481e-11	8.22383e-10	1.87774e-09	-1.03698e-10	300	610	0	-1.07105e-11	2.51308e-12	3.46744e-11	-1.13298e-10	4.85452e-10	2.65809e-10	300	200	0	0.78791	1.83719	79.966	379.79	-1465.88	2271.41	-311	200	0	0.670851	-0.953556	103.165	398.442	760.044	1121.9	-914	200	0
470	0	-9.29034e-12	-1.01645e-11	7.44304e-11	8.74591e-10	1.74666e-09	2.01115e-10	300	610	0	-5.85846e-12	1.90911e-12	4.28647e-11	-2.75924e-10	1.82369e-09	1.62125e-10	300	200	0	0.841768	1.82908	79.8788	375.639	-1459.04	2275.51	-311	200	0	0.647059	-0.904251	102.665	462.537	899.561	1094.12	-914	200	0	0.844606	1.69265	185.646	37814.4	120433	2892.49	0	0	0
470	1	-1.15813e-11	-1.074e-11	6.33614e-11	8.00335e-10	1.46305e-09	3.5239e-10	300	610	0	-2.37028e-12	1.33424e-12	4.24631e-11	-3.36528e-10	2.37568e-09	8.31829e-11	300	200	0	0.876173	1.82451	79.813	365.061	-1458.7	2280.31	-311	200	0	0.568525	-0.775942	102.343	536.644	1035.32	1077.05	-914	200	0
470	2	-1.15177e-11	-9.79041e-12	4.94431e-11	6.62221e-10	1.12556e-09	3.97352e-10	300	610	0	-8.21468e-14	8.44648e-13	3.71696e-11	-3.3125e-10	2.40981e-09	2.78773e-11	300	200	0	0.890563	1.83104	79.7721	349.376	-1464.67	2285.88	-311	200	0	0.455044	-0.583388	102.281	608.039	1158.13	1076.13	-914	200	0
470	3	-1.01079e-11	-8.07718e-12	3.55458e-11	5.03859e-10	7.97321e-10	3.75829e-10	300	610	0	1.24321e-12	4.62451e-13	2.96945e-11	-2.88722e-10	2.14212e-09	-7.24436e-12	300	200	0	0.887267	1.8514	79.7695	331.128	-1476.64	2292.15	-311	200	0	0.33477	-0.348725	102.515	660.844	1258.96	1097.66	-914	200	0
470	4	-8.09225e-12	-6.12916e-12	2.33176e-11	3.52736e-10	5.1354e-10	3.18646e-10	300	610	0	1.85701e-12	1.8757e-13	2.18564e-11	-2.29848e-10	1.73282e-09	-2.65739e-11	300	200	0	0.869379	1.8818	79.8243	313.257	-1494.2	2298.39	-311	200	0	0.223738	-0.0962109	103.019	680.873	1324.61	1142.64	-914	200	0
470	5	-5.96854e-12	-4.27839e-12	1.3507e-11	2.23793e-10	2.89153e-10	2.47777e-10	300	610	0	1.98851e-12	7.16443e-15	1.4744e-11	-1.68594e-10	1.29089e-09	-3.45192e-11	300	200	0	0.840143	1.91321	79.9501	298.712	-1516.04	2303.43	-311	200	0	0.11916	0.147414	103.703	660.055	1341.79	1204.63	-914	200	0
470	6	-4.03591e-12	-2.7042e-12	6.25595e-12	1.22975e-10	1.25667e-10	1.77491e-10	300	610	0	1.82703e-12	-9.74144e-14	8.89687e-12	-1.13276e-10	8.82901e-10	-3.49718e-11	300	200	0	0.803246	1.93407	80.1477	289.574	-1539.88	2306.25	-311	200	0	0.0100567	0.351808	104.434	599.748	1305.7	1272.36	-914	200	0
470	7	-2.44357e-12	-1.4767e-12	1.3411e-12	5.03478e-11	1.66879e-11	1.15918e-10	300	610	0	1.51636e-12	-1.45928e-13	4.47433e-12	-6.79652e-11	5.43062e-10	-3.10625e-11	300	200	0	0.763074	1.93374	80.4095	285.6	-1564.84	2306.37	-311	200	0	-0.107988	0.487609	105.082	511.701	1223.38	1333.46	-914	200	0
470	8	-1.23671e-12	-5.94895e-13	-1.6446e-12	2.58807e-12	-4.79594e-11	6.66959e-11	300	610	0	1.15696e-12	-1.56423e-13	1.39813e-12	-3.38105e-11	2.82925e-10	-2.51114e-11	300	200	0	0.725568	1.90616	80.7162	284.131	-1593.33	2303.86	-311	200	0	-0.224443	0.538162	105.569	412.788	1109.53	1377.88	-914	200	0
470	9	-3.95377e-13	-1.69714e-14	-3.16515e-12	-2.518e-11	-7.94105e-11	3.0444e-11	300	610	0	8.12377e-13	-1.43807e-13	-5.37223e-13	-1.01422e-11	9.96264e-11	-1.86959e-11	300	200	0	0.698662	1.85111	81.024	282.093	-1628.08	2299.36	-311	200	0	-0.316849	0.503701	105.9	315.632	980.513	1401.09	-914	200	0
471	0	1.35486e-13	3.1733e-13	-3.66202e-12	-3.81432e-11	-8.80256e-11	5.97121e-12	300	610	0	5.17405e-13	-1.19408e-13	-1.58591e-12	4.67514e-12	-1.76391e-11	-1.27783e-11	300	200	0	0.688248	1.77302	81.2681	278.326	-1667.44	2294.29	-311	200	0	-0.361938	0.394388	106.17	226.75	848.161	1404.93	-914	200	0	0.844606	1.69265	185.646	37814.4	120433	2892.49	0	0	0
471	1	4.24553e-13	4.71703e-13	-3.5111e-12	-4.10488e-11	-8.2484e-11	-8.81136e-12	300	610	0	2.86122e-13	-9.11437e-14	-1.99977e-12	1.2637e-11	-8.2958e-11	-7.85246e-12	300	200	0	0.692104	1.68089	81.3932	274.395	-1705.31	2290.46	-311	200	0	-0.344127	0.226928	106.508	152.715	714.926	1393.4	-914	200	0
471	2	5.40135e-13	5.04221e-13	-3.00571e-12	-3.78253e-11	-6.94637e-11	-1.62601e-11	300	610	0	1.19033e-13	-6.40263e-14	-1.9993e-12	1.5708e-11	-1.10623e-10	-4.08413e-12	300	200	0	0.701728	1.58869	81.3861	273.51	-1734.93	2289.15	-311	200	0	-0.256257	0.0269143	106.979	100.832	579.133	1367	-914	200	0
471	3	5.42192e-13	4.62802e-13	-2.35679e-12	-3.14623e-11	-5.36959e-11	-1.86041e-11	300	610	0	8.77333e-15	-4.08016e-14	-1.76066e-12	1.56009e-11	-1.13339e-10	-1.4306e-12	300	200	0	0.712133	1.51201	81.2825	278.217	-1751.3	2290.74	-311	200	0	-0.101603	-0.176657	107.542	71.9157	444.403	1322.94	-914	200	0
471	4	4.78731e-13	3.8381e-13	-1.7027e-12	-2.40527e-11	-3.82282e-11	-1.77338e-11	300	610	0	-5.56667e-14	-2.2584e-14	-1.41354e-12	1.36793e-11	-1.01388e-10	2.65617e-13	300	200	0	0.726784	1.46248	81.1464	288.794	-1751.38	2294.83	-311	200	0	0.0976713	-0.369295	108.119	55.337	318.31	1260.14	-914	200	0
471	5	3.85168e-13	2.92634e-13	-1.12362e-12	-1.69249e-11	-2.47773e-11	-1.5119e-11	300	610	0	-8.60797e-14	-9.41714e-15	-1.04543e-12	1.09436e-11	-8.24292e-11	1.20919e-12	300	200	0	0.752296	1.44526	81.0376	303.833	-1733.76	2300.57	-311	200	0	0.301739	-0.558441	108.683	35.5769	206.531	1183.31	-914	200	0
471	6	2.85452e-13	2.05323e-13	-6.56718e-13	-1.08089e-11	-1.40896e-11	-1.18131e-11	300	610	0	-9.33028e-14	-7.24088e-16	-7.09149e-13	8.06592e-12	-6.1701e-11	1.60753e-12	300	200	0	0.79113	1.45977	80.9871	321.555	-1698.32	2307.1	-311	200	0	0.473648	-0.752915	109.255	7.62963	112.027	1103.59	-914	200	0
471	7	1.94087e-13	1.30643e-13	-3.09974e-13	-6.00378e-12	-6.26488e-12	-8.50396e-12	300	610	0	-8.63318e-14	4.36032e-15	-4.31253e-13	5.44974e-12	-4.24269e-11	1.6449e-12	300	200	0	0.840165	1.50114	80.9944	340.075	-1646.7	2313.75	-311	200	0	0.600021	-0.940888	109.823	-17.8708	36.1524	1036.04	-914	200	0
471	8	1.18416e-13	7.21305e-14	-7.36566e-14	-2.52528e-12	-1.01911e-12	-5.58747e-12	300	610	0	-7.20308e-14	6.76375e-15	-2.2006e-13	3.29582e-12	-2.62869e-11	1.47028e-12	300	200	0	0.894809	1.56153	81.0477	357.639	-1583.44	2319.81	-311	200	0	0.6878	-1.09596	110.325	-28.8149	-16.1885	993.937	-914	200	0
471	9	6.07914e-14	2.98887e-14	7.09962e-14	-2.2423e-13	2.11846e-12	-3.24447e-12	300	610	0	-5.52206e-14	7.33919e-15	-7.23977e-14	1.66447e-12	-1.38732e-11	1.19458e-12	300	200	0	0.953144	1.63114	81.1386	373.925	-1516.3	2324.6	-311	200	0	0.741895	-1.2008	110.713	-28.1251	-32.9938	983.343	-914	200	0
472	0	2.0412e-14	2.03817e-15	1.457e-13	1.12549e-12	3.66984e-12	-1.51053e-12	300	610	0	-3.89718e-14	6.79503e-15	2.11326e-14	5.28082e-13	-5.08182e-12	8.93643e-13	300	200	0	1.01509	1.70002	81.2567	390.825	-1455.08	2327.75	-311	200	0	0.757189	-1.25844	111.006	-34.7511	-6.22714	1002.24	-914	200	0	1.69449	0.711189	191.923	38807.6	125307	3554.61	0	0	0
472	1	-5.23786e-15	-1.42175e-14	1.7128e-13	1.76733e-12	4.12427e-12	-3.33508e-13	300	610	0	-2.49832e-14	5.67203e-15	7.23884e-14	-1.88248e-13	5.78652e-13	6.14075e-13	300	200	0	1.07753	1.76098	81.3777	411.011	-1409.58	2329.23	-311	200	0	0.736868	-1.27905	111.255	-68.6082	56.9449	1043.35	-914	200	0
472	2	-1.93608e-14	-2.18686e-14	1.65566e-13	1.92565e-12	3.89382e-12	3.82985e-13	300	610	0	-1.39618e-14	4.3501e-15	9.32275e-14	-5.77658e-13	3.76416e-12	3.80124e-13	300	200	0	1.13179	1.81117	81.4649	435.715	-1387.13	2329.17	-311	200	0	0.703583	-1.26311	111.467	-133.387	140.68	1097.81	-914	200	0
472	3	-2.51725e-14	-2.36604e-14	1.42542e-13	1.78708e-12	3.29709e-12	7.49272e-13	300	610	0	-5.9604e-15	3.07142e-15	9.40939e-14	-7.32679e-13	5.14689e-12	2.00293e-13	300	200	0	1.16796	1.85047	81.4836	463.823	-1390.05	2327.8	-311	200	0	0.681348	-1.20596	111.594	-211.787	232.55	1158.08	-914	200	0
472	4	-2.55127e-14	-2.18696e-14	1.12309e-13	1.49435e-12	2.5609e-12	8.70537e-13	300	610	0	-6.49368e-16	1.97005e-15	8.33737e-14	-7.34455e-13	5.32825e-12	7.30191e-14	300	200	0	1.18111	1.87877	81.415	492.206	-1414.31	2324.99	-311	200	0	0.675744	-1.11729	111.606	-274.195	326.65	1218.58	-914	200	0
472	5	-2.26666e-14	-1.82326e-14	8.15366e-14	1.14788e-12	1.8323e-12	8.36469e-13	300	610	0	2.48164e-15	1.10194e-15	6.72699e-14	-6.4791e-13	4.79727e-12	-8.8629e-15	300	200	0	1.17081	1.89577	81.2627	516.955	-1450.39	2320.17	-311	200	0	0.68088	-1.02799	111.522	-292.761	418.424	1274.13	-914	200	0
472	6	-1.83278e-14	-1.39677e-14	5.41228e-14	8.11822e-13	1.19494e-12	7.17153e-13	300	610	0	3.98594e-15	4.71436e-16	4.99907e-14	-5.20904e-13	3.92002e-12	-5.48844e-14	300	200	0	1.13677	1.90225	81.0568	535.129	-1486.56	2312.94	-311	200	0	0.696592	-0.971101	111.372	-253.211	497.161	1317.88	-914	200	0
472	7	-1.3648e-14	-9.85034e-15	3.19084e-14	5.21814e-13	6.8602e-13	5.6305e-13	300	610	0	4.37561e-15	5.27213e-17	3.40959e-14	-3.85777e-13	2.94828e-12	-7.48009e-14	300	200	0	1.07918	1.8998	80.8484	545.221	-1514.34	2303.49	-311	200	0	0.726136	-0.957428	111.186	-158.5	545.42	1341.19	-914	200	0
472	8	-9.33024e-15	-6.30862e-15	1.53319e-14	2.92861e-13	3.11625e-13	4.07318e-13	300	610	0	4.07797e-15	-1.94305e-16	2.0892e-14	-2.62091e-13	2.03807e-12	-7.73338e-14	300	200	0	1.0022	1.89009	80.6863	546.17	-1532.49	2292.44	-311	200	0	0.760774	-0.973207	110.994	-22.1059	551.034	1337.61	-914	200	0
472	9	-5.73531e-15	-3.52016e-15	3.97331e-15	1.26307e-13	5.92125e-14	2.69218e-13	300	610	0	3.42065e-15	-3.13167e-16	1.08096e-14	-1.5973e-13	1.27175e-12	-6.957e-14	300	200	0	0.914999	1.87512	80.5904	537.448	-1545.96	2280.61	-311	200	0	0.778168	-0.992304	110.808	143.308	521.804	1308.17	-914	200	0
473	0	-2.98461e-15	-1.49724e-15	-3.03106e-15	1.54879e-14	-9.29721e-14	1.57719e-13	300	610	0	2.63489e-15	-3.4417e-16	3.72393e-15	-8.18336e-14	6.79535e-13	-5.68117e-14	300	200	0	0.830163	1.8561	80.5542	520.92	-1560.89	2269.03	-311	200	0	0.758949	-0.982534	110.633	329.133	484.936	1261.42	-914	200	0	1.69449	0.711189	191.923	38807.6	125307	3554.61	0	0	0
473	1	-1.04725e-15	-1.55652e-16	-6.69685e-15	-5.00743e-14	-1.69386e-13	7.48087e-14	300	610	0	1.86898e-15	-3.20961e-16	-7.93972e-16	-2.72902e-14	2.5802e-13	-4.27029e-14	300	200	0	0.7602	1.83242	80.5652	501.36	-1580.44	2258.89	-311	200	0	0.705255	-0.908553	110.478	523.363	468.751	1208.52	-914	200	0
473	2	1.91499e-16	6.34254e-16	-8.00607e-15	-8.17992e-14	-1.93125e-13	1.82202e-14	300	610	0	1.20578e-15	-2.69351e-16	-3.29688e-15	7.3232e-15	-1.50933e-14	-2.94997e-14	300	200	0	0.713924	1.805	80.6125	483.99	-1603.82	2251.38	-311	200	0	0.645269	-0.73958	110.325	708.589	483.692	1159.62	-914	200	0
473	3	8.80886e-16	1.01279e-15	-7.80429e-15	-9.0287e-14	-1.83749e-13	-1.64877e-14	300	610	0	6.80719e-16	-2.07564e-16	-4.34287e-15	2.63511e-14	-1.70321e-13	-1.83915e-14	300	200	0	0.695485	1.7795	80.6803	471.08	-1627.83	2247.49	-311	200	0	0.618214	-0.463752	110.143	872.023	518.543	1122.93	-914	200	0
473	4	1.17223e-15	1.10968e-15	-6.7578e-15	-8.44026e-14	-1.5645e-13	-3.44774e-14	300	610	0	2.97674e-16	-1.47292e-16	-4.42648e-15	3.41496e-14	-2.39262e-13	-9.81205e-15	300	200	0	0.703883	1.76328	80.7448	460.19	-1649.02	2247.66	-311	200	0	0.653713	-0.106592	109.96	1010.64	553.151	1103.22	-914	200	0
473	5	1.19997e-15	1.03309e-15	-5.35043e-15	-7.09564e-14	-1.22102e-13	-4.07099e-14	300	610	0	4.19515e-17	-9.50785e-17	-3.9468e-15	3.45618e-14	-2.50374e-13	-3.70945e-15	300	200	0	0.731679	1.76031	80.7827	445.831	-1665.33	2251.38	-311	200	0	0.760851	0.268347	109.887	1122.43	575.962	1099.54	-914	200	0
473	6	1.07286e-15	8.65881e-16	-3.90335e-15	-5.47658e-14	-8.77962e-14	-3.94397e-14	300	610	0	-1.10078e-16	-5.37222e-17	-3.20045e-15	3.06782e-14	-2.26912e-13	2.41505e-16	300	200	0	0.766896	1.76924	80.7758	423.681	-1675.94	2257.58	-311	200	0	0.921177	0.595112	110.035	1195.92	590.833	1105.25	-914	200	0
473	7	8.71864e-16	6.6651e-16	-2.60597e-15	-3.89274e-14	-5.76043e-14	-3.40072e-14	300	610	0	-1.84364e-16	-2.35394e-17	-2.38977e-15	2.47877e-14	-1.86369e-13	2.48432e-15	300	200	0	0.797668	1.78372	80.7133	393.497	-1680.01	2265.38	-311	200	0	1.0867	0.844514	110.43	1210.09	609.821	1111.86	-914	200	0
473	8	6.52353e-16	4.72416e-16	-1.54935e-15	-2.51801e-14	-3.33776e-14	-2.68293e-14	300	610	0	-2.05093e-16	-3.37922e-18	-1.63874e-15	1.84456e-14	-1.40839e-13	3.47764e-15	300	200	0	0.814988	1.79472	80.5998	358.979	-1676.31	2274.18	-311	200	0	1.20018	1.02126	110.962	1147.13	645.631	1113.04	-914	200	0
473	9	4.48368e-16	3.04498e-16	-7.57116e-16	-1.42739e-14	-1.54689e-14	-1.95036e-14	300	610	0	-1.9256e-16	8.61478e-18	-1.01156e-15	1.26e-14	-9.78697e-14	3.63412e-15	300	200	0	0.81358	1.79535	80.4612	325.781	-1665.21	2283.24	-311	200	0	1.22876	1.13208	111.409	1007.96	711.165	1105.21	-914	200	0
474	0	2.7763e-16	1.71649e-16	-2.11356e-16	-6.30158e-15	-3.32805e-15	-1.29663e-14	300	610	0	-1.62396e-16	1.44836e-17	-5.30355e-16	7.7369e-15	-6.1496e-14	3.29082e-15	300	200	0	0.792803	1.78522	80.3367	298.831	-1650.43	2291.5	-311	200	0	1.18108	1.16885	111.526	815.164	816.825	1086.29	-914	200	0	1.67097	2.17239	190.303	39061.8	124665	2106.08	0	0	0
474	1	1.46364e-16	7.4803e-17	1.27628e-16	-9.66575e-16	4.04915e-15	-7.66185e-15	300	610	0	-1.25691e-16	1.61311e-17	-1.90455e-16	4.01839e-15	-3.3251e-14	2.70108e-15	300	200	0	0.756691	1.77172	80.2605	280.488	-1637.55	2297.98	-311	200	0	1.09745	1.11633	111.165	600.987	961.749	1056.42	-914	200	0
474	2	5.34414e-17	1.02027e-17	3.07312e-16	2.21603e-15	7.80792e-15	-3.69853e-15	300	610	0	-8.96021e-17	1.51551e-17	2.76773e-17	1.40134e-15	-1.30472e-14	2.03998e-15	300	200	0	0.711948	1.76667	80.2442	270.695	-1630.39	2301.8	-311	200	0	1.02207	0.964692	110.368	394.194	1129.79	1020.54	-914	200	0
474	3	-6.35581e-18	-2.81558e-17	3.73981e-16	3.78167e-15	9.03813e-15	-9.78858e-16	300	610	0	-5.817e-17	1.27871e-17	1.49793e-16	-2.70417e-16	1.246e-16	1.41666e-15	300	200	0	0.66478	1.77967	80.2804	268.148	-1629.46	2302.16	-311	200	0	0.978379	0.716139	109.363	215.4	1297.55	988.244	-914	200	0
474	4	-3.99785e-17	-4.68532e-17	3.67725e-16	4.23097e-15	8.66787e-15	7.01525e-16	300	610	0	-3.31627e-17	9.90107e-18	2.02145e-16	-1.19935e-15	7.68287e-15	8.89381e-16	300	200	0	0.619428	1.81186	80.3627	271.447	-1632.74	2298.59	-311	200	0	0.968416	0.389309	108.428	79.7349	1444.78	969.677	-914	200	0
474	5	-5.45435e-17	-5.20172e-17	3.20286e-16	3.98485e-15	7.42156e-15	1.58402e-15	300	610	0	-1.48309e-17	7.06127e-18	2.08144e-16	-1.59045e-15	1.11125e-14	4.80184e-16	300	200	0	0.579389	1.85463	80.4864	279.929	-1636.92	2291.24	-311	200	0	0.990202	0.0216102	107.747	-0.0126761	1554.61	970.426	-914	200	0
474	6	-5.64147e-17	-4.87845e-17	2.54825e-16	3.36825e-15	5.82016e-15	1.90256e-15	300	610	0	-2.5228e-18	4.58665e-18	1.86777e-16	-1.62569e-15	1.17595e-14	1.87666e-16	300	200	0	0.548297	1.89391	80.6328	293.471	-1639.17	2281.36	-311	200	0	1.04155	-0.340422	107.327	-17.4868	1609.55	987.995	-914	200	0
474	7	-5.07645e-17	-4.11095e-17	1.86806e-16	2.61216e-15	4.20552e-15	1.85887e-15	300	610	0	4.85454e-18	2.61702e-18	1.52223e-16	-1.45213e-15	1.07295e-14	-2.89249e-18	300	200	0	0.529146	1.91751	80.7693	311.449	-1638.67	2271.02	-311	200	0	1.10091	-0.661922	107.028	19.935	1596.4	1013.32	-914	200	0
474	8	-4.14635e-17	-3.17955e-17	1.25427e-16	1.86601e-15	2.77578e-15	1.61213e-15	300	610	0	8.51737e-18	1.17256e-18	1.14208e-16	-1.17921e-15	8.85802e-15	-1.12109e-16	300	200	0	0.524573	1.92068	80.864	332.496	-1636.51	2262.08	-311	200	0	1.12246	-0.930927	106.685	94.0234	1515.25	1037.46	-914	200	0
474	9	-3.11724e-17	-2.26495e-17	7.51828e-17	1.21453e-15	1.6228e-15	1.27806e-15	300	610	0	9.60784e-18	2.02273e-19	7.87346e-17	-8.81706e-16	6.72593e-15	-1.61537e-16	300	200	0	0.537873	1.90553	80.8999	355.302	-1634.64	2255.3	-311	200	0	1.06766	-1.1489	106.202	186.825	1380.92	1057.93	-914	200	0
475	0	-2.1539e-17	-1.46907e-17	3.73312e-17	6.95162e-16	7.66421e-16	9.33607e-16	300	610	0	9.0893e-18	-3.79714e-19	4.89519e-17	-6.05532e-16	4.69819e-15	-1.70697e-16	300	200	0	0.570732	1.87548	80.8868	378.612	-1634.99	2250.77	-311	200	0	0.93527	-1.31538	105.571	286.449	1217.23	1079.34	-914	200	0	1.78268	0.777645	188.498	38487.9	122775	3249.92	0	0	0
475	1	-1.34323e-17	-8.36324e-18	1.11175e-17	3.13669e-16	1.82666e-16	6.24254e-16	300	610	0	7.7075e-18	-6.69056e-19	2.59921e-17	-3.74551e-16	2.97219e-15	-1.55612e-16	300	200	0	0.619953	1.83105	80.8586	400.007	-1638.68	2248.64	-311	200	0	0.757152	-1.42392	104.879	386.016	1046.44	1107.85	-914	200	0
475	2	-7.16982e-18	-3.72815e-18	-5.27956e-18	5.69316e-17	-1.74743e-16	3.71965e-16	300	610	0	5.9941e-18	-7.55645e-19	9.69235e-18	-1.97092e-16	1.62547e-15	-1.28386e-16	300	200	0	0.679437	1.77035	80.854	416.15	-1646.1	2249.1	-311	200	0	0.577579	-1.46814	104.327	481.356	880.036	1144.03	-914	200	0
475	3	-2.7144e-18	-6.18714e-19	-1.40776e-17	-9.74674e-17	-3.59402e-16	1.82564e-16	300	610	0	4.29434e-18	-7.15338e-19	-8.34754e-19	-7.15636e-17	6.57368e-16	-9.74253e-17	300	200	0	0.744654	1.69206	80.8963	425.186	-1656.8	2252.12	-311	200	0	0.437552	-1.44589	104.169	568.191	726.242	1180.92	-914	200	0
475	4	1.70878e-19	1.24283e-18	-1.74577e-17	-1.74619e-16	-4.22723e-16	5.19007e-17	300	610	0	2.80506e-18	-6.06877e-19	-6.78781e-18	9.14129e-18	2.23849e-17	-6.8009e-17	300	200	0	0.813067	1.59885	80.9815	427.857	-1668.93	2257.3	-311	200	0	0.366564	-1.35701	104.588	640.071	605.936	1208.13	-914	200	0
475	5	1.8094e-18	2.16495e-18	-1.73196e-17	-1.98158e-16	-4.08729e-16	-2.9412e-17	300	610	0	1.61437e-18	-4.72163e-19	-9.40124e-18	5.44528e-17	-3.45368e-16	-4.29877e-17	300	200	0	0.882474	1.49978	81.0822	425.988	-1679.53	2263.95	-311	200	0	0.377703	-1.20237	105.582	688.409	549.581	1217.56	-914	200	0
475	6	2.53574e-18	2.437e-18	-1.51753e-17	-1.88067e-16	-3.51953e-16	-7.26561e-17	300	610	0	7.37301e-19	-3.38415e-19	-9.78298e-18	7.40126e-17	-5.15632e-16	-2.34764e-17	300	200	0	0.951088	1.40918	81.1646	421.213	-1685.98	2271.07	-311	200	0	0.465146	-0.988848	106.939	702.93	575.808	1206.93	-914	200	0
475	7	2.65103e-18	2.30287e-18	-1.21332e-17	-1.59842e-16	-2.77348e-16	-8.8857e-17	300	610	0	1.45127e-19	-2.21168e-19	-8.83608e-18	7.64344e-17	-5.52049e-16	-9.45945e-18	300	200	0	1.01784	1.34116	81.2083	415.46	-1687.25	2277.22	-311	200	0	0.612475	-0.734536	108.321	674.484	677.266	1179.18	-914	200	0
475	8	2.40125e-18	1.95119e-18	-8.93753e-18	-1.24557e-16	-2.01387e-16	-8.75777e-17	300	610	0	-2.12647e-19	-1.27389e-19	-7.23818e-18	6.87139e-17	-5.07169e-16	-2.72553e-19	300	200	0	1.08091	1.30407	81.2126	411.417	-1683.76	2280.96	-311	200	0	0.805472	-0.469221	109.433	599.359	825.577	1139.06	-914	200	0
475	9	1.97134e-18	1.51636e-18	-6.0346e-18	-8.942e-17	-1.33703e-16	-7.64007e-17	300	610	0	-3.92997e-19	-5.82821e-20	-5.45649e-18	5.60825e-17	-4.20898e-16	5.04196e-18	300	200	0	1.13512	1.29884	81.1909	411.726	-1676.36	2281.72	-311	200	0	1.02773	-0.229459	110.147	479.237	986.015	1092.35	-914	200	0
476	0	1.48914e-18	1.08557e-18	-3.64608e-18	-5.85566e-17	-7.88466e-17	-6.08656e-17	300	610	0	-4.49834e-19	-1.16005e-20	-3.78156e-18	4.21337e-17	-3.21115e-16	7.49641e-18	300	200	0	1.17159	1.32154	81.1559	418.165	-1666.01	2279.99	-311	200	0	1.24703	-0.0487946	110.512	320.612	1130.3	1047.57	-914	200	0	1.78268	0.777645	188.498	38487.9	122775	3249.92	0	0	0
476	1	1.03435e-18	7.08456e-19	-1.83809e-18	-3.38302e-17	-3.79067e-17	-4.4677e-17	300	610	0	-4.28881e-19	1.66223e-20	-2.36769e-18	2.90904e-17	-2.25459e-16	8.01385e-18	300	200	0	1.18144	1.36738	81.1064	431.496	-1654.09	2276.51	-311	200	0	1.42256	0.0511511	110.674	138.621	1242.36	1014.36	-914	200	0
476	2	6.49548e-19	4.07169e-19	-5.79442e-19	-1.55803e-17	-9.84874e-18	-3.00427e-17	300	610	0	-3.65701e-19	3.08672e-20	-1.2725e-18	1.81228e-17	-1.43582e-16	7.35589e-18	300	200	0	1.16064	1.43171	81.0312	451.096	-1642.15	2271.85	-311	200	0	1.53187	0.0660491	110.767	-41.1685	1315.25	998.681	-914	200	0
476	3	3.50863e-19	1.85398e-19	2.13305e-19	-3.22998e-18	7.45741e-18	-1.80468e-17	300	610	0	-2.85775e-19	3.53772e-20	-4.91108e-19	9.65632e-18	-7.93874e-17	6.1006e-18	300	200	0	1.11175	1.50711	80.9306	474.8	-1631.11	2266.29	-311	200	0	1.58553	0.0137311	110.845	-189.086	1344.23	999.336	-914	200	0
476	4	1.37303e-19	3.57872e-20	6.43665e-19	4.25597e-18	1.65185e-17	-8.99818e-18	300	610	0	-2.05749e-19	3.37524e-20	1.67089e-20	3.63721e-18	-3.30139e-17	4.65152e-18	300	200	0	1.04233	1.58229	80.8248	499.388	-1620.95	2259.92	-311	200	0	1.61531	-0.067815	110.842	-282.611	1325.42	1009.19	-914	200	0
476	5	-1.85411e-21	-5.44987e-20	8.1436e-19	8.0526e-18	1.97588e-17	-2.72283e-18	300	610	0	-1.35208e-19	2.8794e-20	3.06687e-19	-2.57131e-19	-2.41532e-18	3.26379e-18	300	200	0	0.963312	1.64588	80.7458	520.48	-1611.64	2253.1	-311	200	0	1.65133	-0.134875	110.61	-313.432	1262.76	1020.48	-914	200	0
476	6	-8.16415e-20	-9.99111e-20	8.15409e-19	9.27541e-18	1.9266e-17	1.20982e-18	300	610	0	-7.85304e-20	2.25103e-20	4.36845e-19	-2.46553e-18	1.54653e-17	2.07679e-18	300	200	0	0.888864	1.69034	80.7212	532.16	-1603.77	2247.3	-311	200	0	1.70705	-0.157179	110.002	-287.373	1174.07	1028.67	-914	200	0
476	7	-1.17782e-19	-1.14109e-19	7.18795e-19	8.87261e-18	1.66857e-17	3.32667e-18	300	610	0	-3.65805e-20	1.62136e-20	4.59597e-19	-3.4413e-18	2.3902e-17	1.14671e-18	300	200	0	0.83402	1.71194	80.7604	528.529	-1598.19	2244.67	-311	200	0	1.77638	-0.132963	108.936	-221.868	1085.36	1032.11	-914	200	0
476	8	-1.24518e-19	-1.08668e-19	5.77548e-19	7.58317e-18	1.32128e-17	4.14712e-18	300	610	0	-8.1001e-21	1.06603e-20	4.17883e-19	-3.59203e-18	2.59029e-17	4.75251e-19	300	200	0	0.808105	1.70955	80.8467	507.685	-1595.3	2246.33	-311	200	0	1.83747	-0.0926054	107.451	-140.058	1014.65	1029.88	-914	200	0
476	9	-1.13545e-19	-9.25831e-20	4.2748e-19	5.93771e-18	9.64077e-18	4.12441e-18	300	610	0	9.24049e-21	6.19641e-21	3.44077e-19	-3.25043e-18	2.39651e-17	3.25299e-20	300	200	0	0.81018	1.68439	80.9518	474.504	-1595.68	2251.38	-311	200	0	1.86271	-0.0831602	105.711	-61.7171	961.548	1020.26	-914	200	0
477	0	-9.36991e-20	-7.2297e-20	2.90232e-19	4.28372e-18	6.43759e-18	3.61961e-18	300	610	0	1.81088e-20	2.89114e-21	2.6062e-19	-2.6665e-18	1.99937e-17	-2.25891e-19	300	200	0	0.831573	1.64002	81.0542	438.21	-1601.46	2257.56	-311	200	0	1.8323	-0.138374	103.944	0.49913	911.408	1001.17	-914	200	0	2.22757	1.15277	183.995	37207.3	118521	2647.15	0	0	0
477	1	-7.11173e-20	-5.20139e-20	1.76718e-19	2.82203e-18	3.8284e-18	2.89783e-18	300	610	0	2.10486e-20	6.46069e-22	1.81563e-19	-2.01285e-18	1.53266e-17	-3.47539e-19	300	200	0	0.86195	1.58337	81.1345	407.286	-1616.45	2262.57	-311	200	0	1.73826	-0.257771	102.358	40.7077	845.978	972.777	-914	200	0
477	2	-4.96548e-20	-3.41508e-20	9.03835e-20	1.64518e-18	1.8718e-18	2.13735e-18	300	610	0	2.02293e-20	-7.21764e-22	1.14463e-19	-1.39705e-18	1.08159e-17	-3.76045e-19	300	200	0	0.894252	1.52574	81.1668	386.748	-1644.19	2265.17	-311	200	0	1.57785	-0.41269	101.084	62.7483	754.437	938.489	-914	200	0
477	3	-3.13949e-20	-1.98087e-20	2.99696e-20	7.72396e-19	5.23685e-19	1.44528e-18	300	610	0	1.73465e-20	-1.42215e-21	6.22365e-20	-8.76435e-19	6.93297e-18	-3.47601e-19	300	200	0	0.927066	1.47987	81.1309	377.89	-1685.24	2265.37	-311	200	0	1.35041	-0.566827	100.151	79.2003	642.588	902.775	-914	200	0
477	4	-1.71532e-20	-9.20101e-21	-8.33861e-21	1.785e-19	-3.13852e-19	8.75064e-19	300	610	0	1.36208e-20	-1.65528e-21	2.47888e-20	-4.72612e-19	3.87388e-18	-2.89804e-19	300	200	0	0.962962	1.45425	81.0222	378.948	-1735.84	2263.91	-311	200	0	1.06757	-0.692208	99.5189	99.8288	531.196	869.7	-914	200	0
477	5	-6.91988e-21	-2.00511e-21	-2.93698e-20	-1.84243e-19	-7.57976e-19	4.42887e-19	300	610	0	9.85479e-21	-1.59197e-21	3.02723e-22	-1.84087e-19	1.65319e-18	-2.22022e-19	300	200	0	1.00349	1.45044	80.8527	386.778	-1789	2261.72	-311	200	0	0.769017	-0.777269	99.0871	121.237	443.756	843.928	-914	200	0
477	6	-2.11184e-22	2.37124e-21	-3.79601e-20	-3.70837e-19	-9.22956e-19	1.41603e-19	300	610	0	6.51458e-21	-1.36577e-21	-1.38117e-20	3.74932e-21	1.79295e-19	-1.5658e-19	300	200	0	1.04611	1.46495	80.6614	398.573	-1836.75	2259.65	-311	200	0	0.518346	-0.824127	98.6819	128.874	397.514	830.331	-914	200	0
477	7	3.67117e-21	4.60471e-21	-3.83733e-20	-4.33905e-19	-9.07772e-19	-4.85037e-20	300	610	0	3.81742e-21	-1.07288e-21	-2.02801e-20	1.11299e-19	-6.89496e-19	-1.00285e-19	300	200	0	1.0868	1.49238	80.5176	412.309	-1872.07	2258.27	-311	200	0	0.37022	-0.836962	98.1317	109.503	400.929	830.676	-914	200	0
477	8	5.46564e-21	5.33986e-21	-3.40358e-20	-4.18435e-19	-7.90812e-19	-1.52023e-19	300	610	0	1.81155e-21	-7.76565e-22	-2.15812e-20	1.59865e-19	-1.1068e-18	-5.59624e-20	300	200	0	1.12327	1.52716	80.4949	426.253	-1890.06	2257.73	-311	200	0	0.338126	-0.81753	97.3851	65.2305	453.544	841.586	-914	200	0
477	9	5.84573e-21	5.12588e-21	-2.7484e-20	-3.59652e-19	-6.29282e-19	-1.93416e-19	300	610	0	4.42295e-22	-5.13614e-22	-1.97562e-20	1.68728e-19	-1.21478e-18	-2.38068e-20	300	200	0	1.15352	1.56397	80.627	438.685	-1888.69	2258.14	-311	200	0	0.390925	-0.769916	96.5212	15.9501	550.367	856.242	-914	200	0
478	0	5.36731e-21	4.39173e-21	-2.04403e-20	-2.82975e-19	-4.61383e-19	-1.94155e-19	300	610	0	-3.97695e-22	-3.01195e-22	-1.63515e-20	1.53707e-19	-1.13202e-18	-2.48044e-21	300	200	0	1.17351	1.59844	80.888	448.3	-1868.65	2260.21	-311	200	0	0.477224	-0.699249	95.6728	-12.6391	685.827	867.27	-914	200	0	1.41408	1.69461	182.978	37670.7	117555	2403.43	0	0	0
478	1	4.45232e-21	3.44602e-21	-1.39535e-20	-2.05152e-19	-3.09842e-19	-1.71432e-19	300	610	0	-8.33233e-22	-1.43154e-22	-1.24445e-20	1.26745e-19	-9.4948e-19	1.00769e-20	300	200	0	1.17897	1.62767	81.2085	454.604	-1832.77	2265.19	-311	200	0	0.552972	-0.605214	94.9801	-1.88548	850.965	869.31	-914	200	0
478	2	3.39542e-21	2.49143e-21	-8.5603e-21	-1.35948e-19	-1.85772e-19	-1.37928e-19	300	610	0	-9.84304e-22	-3.52208e-23	-8.71444e-21	9.61324e-20	-7.31324e-19	1.60953e-20	300	200	0	1.16945	1.65004	81.5083	457.843	-1785.53	2273.91	-311	200	0	0.590255	-0.48326	94.5915	55.6995	1029.49	861.837	-914	200	0
478	3	2.38293e-21	1.64555e-21	-4.43887e-21	-7.99508e-20	-9.22886e-20	-1.02221e-19	300	610	0	-9.53809e-22	3.10348e-23	-5.53086e-21	6.707e-20	-5.18702e-19	1.76367e-20	300	200	0	1.15037	1.66435	81.7261	458.7	-1732.32	2285.75	-311	200	0	0.57588	-0.332833	94.6448	158.541	1198.41	849.983	-914	200	0
478	4	1.5167e-21	9.63014e-22	-1.54002e-21	-3.8223e-20	-2.75374e-20	-6.95035e-20	300	610	0	-8.22558e-22	6.54284e-23	-3.04104e-21	4.23641e-20	-3.34613e-19	1.64201e-20	300	200	0	1.13072	1.67012	81.8391	457.701	-1677.86	2298.88	-311	200	0	0.513195	-0.161889	95.2359	297.033	1335.35	841.177	-914	200	0
478	5	8.37825e-22	4.55776e-22	3.10281e-22	-9.67441e-21	1.29746e-20	-4.2406e-20	300	610	0	-6.49025e-22	7.74024e-23	-1.24695e-21	2.31086e-20	-1.88877e-19	1.3763e-20	300	200	0	1.1171	1.6689	81.8647	454.56	-1624.83	2311.12	-311	200	0	0.418835	0.0155193	96.3918	452.287	1429.79	841.241	-914	200	0
478	6	3.47617e-22	1.09799e-22	1.33712e-21	7.89307e-21	3.47201e-20	-2.17704e-20	300	610	0	-4.71872e-22	7.50585e-23	-6.67613e-23	9.28244e-21	-8.25664e-20	1.05944e-20	300	200	0	1.1097	1.66284	81.8403	448.096	-1574.42	2320.58	-311	200	0	0.312168	0.182495	98.0406	602.664	1483.22	853.748	-914	200	0
478	7	2.43268e-23	-1.02212e-22	1.76809e-21	1.70525e-20	4.30832e-20	-7.31038e-21	300	610	0	-3.13759e-22	6.4762e-23	6.19747e-22	2.2639e-22	-1.15992e-20	7.50945e-21	300	200	0	1.10405	1.65056	81.7992	436.894	-1528.16	2326.16	-311	200	0	0.208882	0.322946	100.01	736.685	1496.09	880.845	-914	200	0
478	8	-1.6445e-22	-2.11921e-22	1.80507e-21	2.02856e-20	4.27549e-20	1.87501e-21	300	610	0	-1.85444e-22	5.11208e-23	9.40566e-22	-5.00739e-21	3.05864e-20	4.84046e-21	300	200	0	1.09581	1.62739	81.764	420.747	-1488.65	2327.65	-311	200	0	0.121382	0.426671	102.049	853.54	1463.52	923.199	-914	200	0
478	9	-2.5338e-22	-2.49733e-22	1.61113e-21	1.97259e-20	3.74688e-20	6.93262e-21	300	610	0	-8.9559e-23	3.71829e-23	1.01288e-21	-7.41955e-21	5.11944e-20	2.72881e-21	300	200	0	1.08447	1.5915	81.7469	401.833	-1459.03	2325.52	-311	200	0	0.0612981	0.489929	103.9	951.15	1386.71	978.603	-914	200	0
479	0	-2.74302e-22	-2.41698e-22	1.30753e-21	1.70523e-20	2.99623e-20	9.01395e-21	300	610	0	-2.37523e-23	2.47361e-23	9.337e-22	-7.92183e-21	5.69394e-20	1.18938e-21	300	200	0	1.07302	1.5477	81.7478	384.368	-1442.39	2320.51	-311	200	0	0.0405617	0.513073	105.426	1022.82	1279.01	1040.28	-914	200	0	1.41408	1.69461	182.978	37670.7	117555	2403.43	0	0	0
479	1	-2.53627e-22	-2.08262e-22	9.77086e-22	1.34821e-20	2.20741e-20	9.13593e-21	300	610	0	1.69152e-23	1.46307e-23	7.76853e-22	-7.26614e-21	5.34538e-20	1.62474e-22	300	200	0	1.06427	1.50553	81.7526	373.023	-1440.13	2313.58	-311	200	0	0.0680156	0.500236	106.659	1065.99	1155.51	1098.6	-914	200	0
479	2	-2.11501e-22	-1.64208e-22	6.70604e-22	9.82195e-21	1.49071e-20	8.11683e-21	300	610	0	3.82803e-23	7.07619e-24	5.94054e-22	-6.02284e-21	4.50768e-20	-4.47317e-22	300	200	0	1.05807	1.47631	81.7372	370.887	-1450.01	2305.76	-311	200	0	0.141525	0.45929	107.667	1085.87	1021.05	1146.12	-914	200	0
479	3	-1.62065e-22	-1.19301e-22	4.14439e-22	6.54653e-21	9.00904e-21	6.56317e-21	300	610	0	4.60002e-23	1.88907e-24	4.18127e-22	-4.58993e-21	3.48861e-20	-7.44585e-22	300	200	0	1.05165	1.46982	81.6826	378.357	-1467.59	2297.85	-311	200	0	0.239372	0.403015	108.426	1087.56	874.811	1179.47	-914	200	0
479	4	-1.14319e-22	-7.92583e-23	2.17745e-22	3.88281e-21	4.54386e-21	4.88739e-21	300	610	0	4.49544e-23	-1.31849e-24	2.67126e-22	-3.21884e-21	2.48676e-20	-8.26727e-22	300	200	0	1.0406	1.48839	81.5844	393.821	-1490.32	2290.34	-311	200	0	0.322565	0.348487	108.861	1069.17	725.053	1196.79	-914	200	0
479	5	-7.32379e-23	-4.67861e-23	7.8695e-23	1.88838e-21	1.43486e-21	3.3412e-21	300	610	0	3.89935e-23	-3.00549e-24	1.4846e-22	-2.04677e-21	1.61427e-20	-7.75388e-22	300	200	0	1.02032	1.52417	81.4545	414.611	-1518.45	2284.09	-311	200	0	0.359029	0.310799	108.944	1024.6	590.826	1195.79	-914	200	0
479	6	-4.08864e-23	-2.2538e-23	-1.06345e-23	5.16533e-22	-5.23736e-22	2.05386e-21	300	610	0	3.09172e-23	-3.6171e-24	6.25326e-23	-1.12885e-21	9.20164e-21	-6.53425e-22	300	200	0	0.98931	1.5648	81.3198	437.442	-1552.55	2280.35	-311	200	0	0.349234	0.29779	108.737	950.662	485.97	1175.07	-914	200	0
479	7	-1.74112e-23	-5.90947e-24	-6.07267e-23	-3.33795e-22	-1.58739e-21	1.06884e-21	300	610	0	2.25876e-23	-3.5375e-24	5.67307e-24	-4.66511e-22	4.11381e-21	-5.05397e-22	300	200	0	0.951559	1.60131	81.213	458.818	-1591.56	2279.84	-311	200	0	0.319662	0.306204	108.405	851.823	408.324	1136.62	-914	200	0
479	8	-1.83824e-24	4.35568e-24	-8.22871e-23	-7.82895e-22	-2.00968e-21	3.7506e-22	300	610	0	1.51055e-23	-3.06997e-24	-2.76948e-23	-3.00767e-23	6.98091e-22	-3.60033e-22	300	200	0	0.914221	1.63064	81.1536	475.128	-1632.11	2282.11	-311	200	0	0.292719	0.319182	108.201	739.371	350.621	1087.5	-914	200	0
479	9	7.33462e-24	9.73834e-24	-8.48726e-23	-9.47766e-22	-2.01288e-21	-6.8544e-23	300	610	0	9.00271e-24	-2.43515e-24	-4.35777e-23	2.24438e-22	-1.34901e-21	-2.3353e-22	300	200	0	0.883101	1.65293	81.1358	483.027	-1668.96	2285.87	-311	200	0	0.269849	0.313412	108.368	625.843	317.874	1039.02	-914	200	0
480	0	1.17341e-23	1.16721e-23	-7.62402e-23	-9.2956e-22	-1.77473e-21	-3.15422e-22	300	610	0	4.42055e-24	-1.77983e-24	-4.75141e-23	3.44012e-22	-2.36516e-21	-1.32955e-22	300	200	0	0.860865	1.66766	81.1423	480.739	-1697.27	2289.39	-311	200	0	0.238759	0.272703	109.015	521.334	325.294	1001.97	-914	200	0	0.742724	1.65502	193.454	39694.1	126711	2709.12	0	0	0
480	1	1.28646e-23	1.13922e-23	-6.21873e-23	-8.08266e-22	-1.42621e-21	-4.19759e-22	300	610	0	1.25899e-24	-1.19085e-24	-4.41125e-23	3.71747e-22	-2.66741e-21	-5.92772e-23	300	200	0	0.848791	1.67308	81.1656	468.684	-1714.49	2291.04	-311	200	0	0.187016	0.197031	110.095	433.021	379.509	981.058	-914	200	0
480	2	1.19808e-23	9.87312e-24	-4.66932e-23	-6.42163e-22	-1.05579e-21	-4.29702e-22	300	610	0	-7.0886e-25	-7.10235e-25	-3.68974e-23	3.43372e-22	-2.52317e-21	-9.84887e-24	300	200	0	0.849152	1.6692	81.2096	449	-1720.09	2290.16	-311	200	0	0.110586	0.100552	111.458	364.755	468.715	974.463	-914	200	0
480	3	1.00442e-23	7.82258e-24	-3.22179e-23	-4.70099e-22	-7.16941e-22	-3.84187e-22	300	610	0	-1.75576e-24	-3.49228e-25	-2.835e-23	2.86119e-22	-2.13941e-21	1.97442e-23	300	200	0	0.864444	1.66007	81.267	425.362	-1715.03	2287.29	-311	200	0	0.0163157	0.000494384	112.904	320.67	569.315	978.874	-914	200	0
480	4	7.73327e-24	5.71097e-24	-2.00541e-23	-3.15123e-22	-4.36641e-22	-3.12214e-22	300	610	0	-2.14835e-24	-1.0003e-25	-2.00556e-23	2.19089e-22	-1.6637e-21	3.44048e-23	300	200	0	0.892228	1.65266	81.3112	402.495	-1702.72	2283.87	-311	200	0	-0.0859211	-0.0901724	114.225	310.326	657.443	993.344	-914	200	0
480	5	5.48259e-24	3.81601e-24	-1.06696e-23	-1.88449e-22	-2.23424e-22	-2.33609e-22	300	610	0	-2.11793e-24	5.5173e-26	-1.28956e-23	1.54429e-22	-1.19183e-21	3.8732e-23	300	200	0	0.921449	1.65311	81.3213	384.197	-1689	2281.49	-311	200	0	-0.194046	-0.16269	115.211	343.244	717.893	1019.08	-914	200	0
480	6	3.5349e-24	2.27153e-24	-4.00183e-24	-9.315e-23	-7.41964e-23	-1.60563e-22	300	610	0	-1.84793e-24	1.37829e-25	-7.24146e-24	9.88404e-23	-7.78434e-22	3.66021e-23	300	200	0	0.936337	1.66264	81.3052	371.755	-1679.27	2281.07	-311	200	0	-0.311851	-0.21554	115.689	416.98	746.636	1057.62	-914	200	0
480	7	1.99362e-24	1.11271e-24	3.08908e-25	-2.72517e-23	2.0448e-23	-9.94218e-23	300	610	0	-1.47237e-24	1.6892e-25	-3.12725e-24	5.50957e-23	-4.47942e-22	3.10136e-23	300	200	0	0.924564	1.67656	81.2895	364.441	-1675.32	2282.67	-311	200	0	-0.439151	-0.256135	115.612	515.734	746.141	1107.28	-914	200	0
480	8	8.69768e-25	3.1378e-25	2.75054e-24	1.38857e-23	7.24261e-23	-5.24151e-23	300	610	0	-1.0809e-24	1.66656e-25	-3.88936e-25	2.33759e-23	-2.0452e-22	2.41029e-23	300	200	0	0.883279	1.68795	81.2886	361.011	-1675.24	2286.17	-311	200	0	-0.568755	-0.288898	115.144	620.185	720.804	1159.77	-914	200	0
480	9	1.19911e-25	-1.82976e-25	3.82643e-24	3.58822e-23	9.36759e-23	-1.91393e-23	300	610	0	-7.26956e-25	1.45485e-25	1.23183e-24	2.3515e-24	-4.01797e-23	1.72559e-23	300	200	0	0.820327	1.69234	81.2833	360.518	-1676.13	2291.54	-311	200	0	-0.688399	-0.304233	114.578	716.341	677.545	1202.02	-914	200	0
481	0	-3.25516e-25	-4.46771e-25	3.98881e-24	4.4251e-23	9.4725e-23	2.2745e-24	300	610	0	-4.36782e-25	1.15967e-25	2.01683e-24	-1.00168e-23	5.90982e-23	1.12619e-23	300	200	0	0.750006	1.68798	81.2273	361.745	-1675.53	2298.32	-311	200	0	-0.778466	-0.286583	114.127	799.594	624.889	1221.6	-914	200	0	0.742724	1.65502	193.454	39694.1	126711	2709.12	0	0	0
481	1	-5.42805e-25	-5.45174e-25	3.6066e-24	4.37869e-23	8.40346e-23	1.43152e-23	300	610	0	-2.17871e-25	8.51693e-26	2.22771e-24	-1.59338e-23	1.09132e-22	6.47293e-24	300	200	0	0.685874	1.67278	81.0769	362.655	-1671.52	2305.39	-311	200	0	-0.809478	-0.228533	113.791	874.253	566.155	1210.85	-914	200	0
481	2	-6.0302e-25	-5.36752e-25	2.95685e-24	3.82995e-23	6.78691e-23	1.95313e-23	300	610	0	-6.6032e-26	5.7308e-26	2.08336e-24	-1.7436e-23	1.24888e-22	2.94777e-24	300	200	0	0.636317	1.64519	80.8245	361.549	-1663.8	2311.37	-311	200	0	-0.748885	-0.133751	113.39	945.991	496.01	1170.08	-914	200	0
481	3	-5.65746e-25	-4.67916e-25	2.23075e-24	3.05783e-23	5.0483e-23	2.02017e-23	300	610	0	2.91407e-26	3.44565e-26	1.75197e-24	-1.62209e-23	1.19057e-22	5.69523e-25	300	200	0	0.605865	1.60908	80.5122	358.192	-1654.26	2314.82	-311	200	0	-0.576726	-0.0129308	112.723	1012.94	407.319	1108.12	-914	200	0
481	4	-4.76864e-25	-3.72551e-25	1.54731e-24	2.24933e-23	3.4468e-23	1.81786e-23	300	610	0	8.0386e-26	1.72099e-26	1.35256e-24	-1.35884e-23	1.0151e-22	-8.65754e-25	300	200	0	0.598169	1.57494	80.2147	352.843	-1645.61	2314.57	-311	200	0	-0.302681	0.116488	111.69	1066.93	300.027	1036.96	-914	200	0
481	5	-3.68907e-25	-2.73304e-25	9.69892e-25	1.5163e-23	2.11507e-23	1.48481e-23	300	610	0	1.00266e-25	5.24214e-27	9.61663e-25	-1.04547e-23	7.93187e-23	-1.58775e-24	300	200	0	0.615525	1.55518	80.0009	345.183	-1640.07	2310.62	-311	200	0	0.0279782	0.227492	110.313	1102.2	181.39	965.652	-914	200	0
481	6	-2.62854e-25	-1.83656e-25	5.22268e-25	9.14065e-24	1.09722e-23	1.11629e-23	300	610	0	9.97412e-26	-2.26375e-27	6.2226e-25	-7.40653e-24	5.7103e-23	-1.81356e-24	300	200	0	0.656168	1.55748	79.9009	335.629	-1638.87	2304.59	-311	200	0	0.350243	0.287775	108.71	1117.54	61.4712	899.588	-914	200	0
481	7	-1.7054e-25	-1.10217e-25	2.02638e-25	4.5883e-24	3.81194e-24	7.71321e-24	300	610	0	8.7548e-26	-6.30937e-27	3.52931e-25	-4.77094e-24	3.7522e-23	-1.72717e-24	300	200	0	0.713089	1.58072	79.9027	326.889	-1640.59	2298.86	-311	200	0	0.606617	0.272318	107.075	1110.24	-46.4988	843.249	-914	200	0
481	8	-9.7131e-26	-5.48526e-26	-5.29304e-27	1.42387e-24	-7.59364e-25	4.8102e-24	300	610	0	7.00996e-26	-7.88317e-27	1.56001e-25	-2.68678e-24	2.17903e-23	-1.47158e-24	300	200	0	0.775827	1.61555	79.9678	322.326	-1639.88	2295.01	-311	200	0	0.765003	0.174794	105.631	1073.32	-124.6	801.997	-914	200	0
481	9	-4.33441e-26	-1.64808e-26	-1.24212e-25	-5.65276e-25	-3.29711e-24	2.56762e-24	300	610	0	5.171e-26	-7.84816e-27	2.41772e-26	-1.16817e-24	1.01474e-23	-1.14918e-24	300	200	0	0.83402	1.64852	80.049	322.958	-1630.29	2293.54	-311	200	0	0.821456	0.00941703	104.557	1000.59	-156.946	782.131	-914	200	0
482	0	-7.25157e-27	7.54601e-27	-1.77776e-25	-1.64154e-24	-4.36309e-24	9.72117e-25	300	610	0	3.49718e-26	-6.89233e-27	-5.44977e-26	-1.55758e-25	2.24343e-24	-8.26799e-25	300	200	0	0.880091	1.66793	80.1081	327.094	-1609.54	2294.6	-311	200	0	0.790918	-0.19678	103.955	892.495	-140.789	789.608	-914	200	0	1.08181	1.33881	186.854	38475.5	121085	2816.09	0	0	0
482	1	1.43644e-26	2.04606e-26	-1.87377e-25	-2.06463e-24	-4.45579e-24	-6.11194e-26	300	610	0	2.11786e-26	-5.52104e-27	-9.32345e-26	4.44896e-25	-2.56842e-24	-5.42874e-25	300	200	0	0.910509	1.66913	80.1236	332.284	-1581.67	2298.28	-311	200	0	0.695859	-0.410176	103.822	757.516	-88.0281	827.278	-914	200	0
482	2	2.508e-26	2.54464e-26	-1.70557e-25	-2.06173e-24	-3.97784e-24	-6.47893e-25	300	610	0	1.07231e-26	-4.07437e-27	-1.0439e-25	7.37201e-25	-5.02877e-24	-3.14906e-25	300	200	0	0.926121	1.65449	80.0836	337.165	-1554.95	2303.97	-311	200	0	0.56319	-0.595363	104.057	609.984	-13.4318	892.097	-914	200	0
482	3	2.82508e-26	2.52792e-26	-1.40552e-25	-1.81426e-24	-3.22879e-24	-9.08014e-25	300	610	0	3.4333e-27	-2.75683e-27	-9.83585e-26	8.17369e-25	-5.8438e-24	-1.46291e-25	300	200	0	0.930717	1.62828	79.9805	342.116	-1537.97	2310.05	-311	200	0	0.424269	-0.728116	104.481	467.002	75.5536	974.477	-914	200	0
482	4	2.67056e-26	2.21691e-26	-1.06543e-25	-1.45566e-24	-2.41317e-24	-9.49314e-25	300	610	0	-1.16733e-27	-1.67063e-27	-8.31636e-26	7.66011e-25	-5.61568e-24	-3.1904e-26	300	200	0	0.927572	1.59465	79.8219	348.295	-1535.74	2314.49	-311	200	0	0.313736	-0.803349	104.879	345.305	176.779	1060.91	-914	200	0
482	5	2.26332e-26	1.77379e-26	-7.42868e-26	-1.07594e-24	-1.65651e-24	-8.59876e-25	300	610	0	-3.6733e-27	-8.46938e-28	-6.45122e-26	6.45154e-25	-4.81499e-24	3.76667e-26	300	200	0	0.916273	1.56043	79.6413	355.742	-1547.57	2315.87	-311	200	0	0.262783	-0.827561	105.05	258.26	288.465	1139.24	-914	200	0
482	6	1.75934e-26	1.30753e-26	-4.68843e-26	-7.29336e-25	-1.02398e-24	-7.05936e-25	300	610	0	-4.67616e-27	-2.72377e-28	-4.6097e-26	4.98749e-25	-3.78056e-24	7.31757e-26	300	200	0	0.893148	1.53475	79.4914	362.65	-1568.97	2313.96	-311	200	0	0.282754	-0.811332	104.884	212.398	408.249	1202.89	-914	200	0
482	7	1.25981e-26	8.83567e-27	-2.55394e-26	-4.43101e-25	-5.38215e-25	-5.33262e-25	300	610	0	-4.69524e-27	9.04409e-29	-3.00133e-26	3.5511e-25	-2.73508e-24	8.48672e-26	300	200	0	0.854913	1.52353	79.4176	366.609	-1595.37	2309.53	-311	200	0	0.358082	-0.76784	104.412	203.015	533.021	1250.76	-914	200	0
482	8	8.22408e-27	5.34465e-27	-1.02222e-26	-2.25702e-25	-1.94757e-25	-3.70405e-25	300	610	0	-4.14642e-27	2.88261e-28	-1.71876e-26	2.30187e-25	-1.80789e-24	8.1471e-26	300	200	0	0.802461	1.52618	79.4366	366.347	-1623.22	2303.6	-311	200	0	0.454559	-0.708961	103.786	214.422	660.631	1283.98	-914	200	0
482	9	4.7287e-27	2.70026e-27	-1.96835e-28	-7.37983e-26	2.5934e-26	-2.32608e-25	300	610	0	-3.33651e-27	3.6763e-28	-7.76422e-27	1.30918e-25	-1.05925e-24	6.98049e-26	300	200	0	0.742183	1.5375	79.5395	362.741	-1648.62	2297.34	-311	200	0	0.528404	-0.637906	103.19	229.9	792.062	1302.89	-914	200	0
483	0	2.15525e-27	8.57929e-28	5.59075e-27	2.23375e-26	1.49729e-25	-1.25649e-25	300	610	0	-2.47306e-27	3.69432e-28	-1.42057e-27	5.82342e-26	-5.02534e-25	5.4775e-26	300	200	0	0.682898	1.55168	79.7076	358.787	-1667.18	2292.46	-311	200	0	0.542253	-0.546316	102.779	241.983	928.905	1306.31	-914	200	0	1.1632	1.54274	187.297	38195.2	121985	2703.61	0	0	0
483	1	4.18686e-28	-3.03608e-28	8.25177e-27	7.49477e-26	2.03053e-25	-4.91725e-26	300	610	0	-1.68177e-27	3.26423e-28	2.39609e-27	9.50171e-27	-1.22534e-25	3.9603e-26	300	200	0	0.63101	1.56487	79.9204	358.445	-1676.29	2290.96	-311	200	0	0.48367	-0.425903	102.656	251.784	1067.5	1292.31	-914	200	0
483	2	-6.29674e-28	-9.35238e-28	8.79791e-27	9.62603e-26	2.09503e-25	6.6052e-28	300	610	0	-1.02631e-27	2.62777e-28	4.30481e-27	-1.96499e-26	1.10557e-25	2.61581e-26	300	200	0	0.589689	1.57531	80.1517	364.859	-1675.96	2293.8	-311	200	0	0.365487	-0.283681	102.842	262.671	1194.62	1259.56	-914	200	0
483	3	-1.15736e-27	-1.18689e-27	8.06298e-27	9.70374e-26	1.88234e-25	2.92333e-26	300	610	0	-5.27085e-28	1.94854e-28	4.88899e-27	-3.40679e-26	2.31392e-25	1.53093e-26	300	200	0	0.561866	1.58232	80.3739	378.97	-1667.9	2299.81	-311	200	0	0.216836	-0.136037	103.286	276.371	1291.92	1209.6	-914	200	0
483	4	-1.32276e-27	-1.19007e-27	6.67912e-27	8.59149e-26	1.53563e-25	4.21759e-26	300	610	0	-1.77215e-28	1.3257e-28	4.64197e-27	-3.82958e-26	2.73278e-25	7.2465e-27	300	200	0	0.55171	1.58576	80.5705	399.499	-1655.23	2306.25	-311	200	0	0.0775734	0.00774032	103.955	291.161	1350.49	1148.43	-914	200	0
483	5	-1.26016e-27	-1.05001e-27	5.08715e-27	6.92768e-26	1.1532e-25	4.45889e-26	300	610	0	4.50713e-29	8.09543e-29	3.94651e-27	-3.61608e-26	2.64779e-25	1.74681e-27	300	200	0	0.562875	1.58509	80.7406	424.362	-1641.94	2310.61	-311	200	0	-0.0105015	0.145366	104.88	303.493	1377.14	1085.22	-914	200	0
483	6	-1.07392e-27	-8.443e-28	3.56533e-27	5.14512e-26	7.95831e-26	4.06601e-26	300	610	0	1.67502e-28	4.16259e-29	3.07613e-27	-3.0622e-26	2.28325e-25	-1.6235e-27	300	200	0	0.596303	1.57878	80.8935	451.987	-1630.64	2311.96	-311	200	0	-0.0151794	0.270718	106.053	313.07	1380.5	1029.48	-914	200	0
483	7	-8.38803e-28	-6.25362e-28	2.26528e-27	3.5068e-26	4.95479e-26	3.35535e-26	300	610	0	2.17923e-28	1.40511e-29	2.20895e-27	-2.37866e-26	1.80143e-25	-3.36771e-27	300	200	0	0.649808	1.56609	81.0412	480.842	-1621.13	2310.81	-311	200	0	0.075664	0.368498	107.362	323.613	1356.87	988.572	-914	200	0
483	8	-6.03617e-28	-4.24925e-28	1.24774e-27	2.14675e-26	2.63718e-26	2.54672e-26	300	610	0	2.20931e-28	-3.47829e-30	1.44701e-27	-1.70206e-26	1.30963e-25	-3.96902e-27	300	200	0	0.718664	1.5493	81.1874	507.622	-1611.18	2308.45	-311	200	0	0.245285	0.419877	108.662	336.367	1292.97	965.965	-914	200	0
483	9	-3.9643e-28	-2.59022e-28	5.13938e-28	1.10884e-26	9.90246e-27	1.77816e-26	300	610	0	1.9632e-28	-1.31421e-29	8.36403e-28	-1.11012e-26	8.7073e-26	-3.84155e-27	300	200	0	0.795723	1.53281	81.3183	527.08	-1598.39	2306.37	-311	200	0	0.451902	0.418018	109.848	345.516	1177.41	960.545	-914	200	0
484	0	-2.30043e-28	-1.32753e-28	3.07647e-29	3.79894e-27	-7.47223e-28	1.12428e-26	300	610	0	1.58763e-28	-1.71315e-29	3.85617e-28	-6.37427e-27	5.14571e-26	-3.31024e-27	300	200	0	0.871682	1.52033	81.4028	535.088	-1582.27	2305.82	-311	200	0	0.651037	0.375089	110.859	343.858	1009.48	966.22	-914	200	0	1.1632	1.54274	187.297	38195.2	121985	2703.61	0	0	0
484	1	-1.06952e-28	-4.43278e-29	-2.50705e-28	-8.45089e-28	-6.78118e-27	6.14281e-27	300	610	0	1.18241e-28	-1.73827e-29	8.0461e-29	-2.89655e-27	2.48447e-26	-2.61011e-27	300	200	0	0.936492	1.51241	81.4071	531.379	-1565.06	2307.57	-311	200	0	0.820103	0.307894	111.664	332.688	801.93	973.548	-914	200	0
484	2	-2.34289e-29	1.17976e-29	-3.82645e-28	-3.41443e-27	-9.44193e-27	2.47822e-27	300	610	0	8.08461e-29	-1.54547e-29	-1.04582e-28	-5.51693e-28	6.58176e-27	-1.89637e-27	300	200	0	0.981512	1.50658	81.3129	518.335	-1549.9	2311.99	-311	200	0	0.962235	0.221973	112.237	321.782	579.699	976.038	-914	200	0
484	3	2.73859e-29	4.26604e-29	-4.12884e-28	-4.48458e-27	-9.84601e-27	7.57887e-29	300	610	0	4.97067e-29	-1.25036e-29	-1.98503e-28	8.62262e-28	-4.70325e-27	-1.25991e-27	300	200	0	1.0011	1.50071	81.127	498.267	-1538.53	2318.78	-311	200	0	1.08596	0.111796	112.56	319.294	376.481	976.054	-914	200	0
484	4	5.33369e-29	5.53188e-29	-3.81044e-28	-4.5652e-27	-8.90445e-27	-1.31453e-27	300	610	0	2.58768e-29	-9.31608e-30	-2.28837e-28	1.57241e-27	-1.06308e-26	-7.43768e-28	300	200	0	0.992375	1.49707	80.8782	472.902	-1530.61	2326.83	-311	200	0	1.18956	-0.0293286	112.641	326.698	225.321	982.476	-914	200	0
484	5	6.18983e-29	5.60014e-29	-3.17307e-28	-4.06726e-27	-7.30146e-27	-1.95717e-27	300	610	0	9.09062e-30	-6.37272e-30	-2.18995e-28	1.79325e-27	-1.27715e-26	-3.58333e-28	300	200	0	0.954924	1.50226	80.6063	444.257	-1525.1	2334.51	-311	200	0	1.27232	-0.196987	112.51	345.058	144.286	1002.73	-914	200	0
484	6	5.94409e-29	4.97171e-29	-2.42831e-28	-3.29605e-27	-5.50931e-27	-2.09331e-27	300	610	0	-1.64446e-30	-3.92065e-30	-1.87226e-28	1.70641e-27	-1.24795e-26	-9.40051e-29	300	200	0	0.892489	1.52234	80.3489	414.605	-1522.16	2340	-311	200	0	1.34729	-0.36922	112.179	382.49	128.275	1038.62	-914	200	0
484	7	5.09412e-29	4.01764e-29	-1.71059e-28	-2.45967e-27	-3.82206e-27	-1.92201e-27	300	610	0	-7.62055e-30	-2.04338e-30	-1.46638e-28	1.45304e-27	-1.08238e-26	6.91785e-29	300	200	0	0.813788	1.55796	80.1328	385.756	-1523.96	2341.74	-311	200	0	1.42933	-0.512939	111.689	451.278	154.265	1087.96	-914	200	0
484	8	3.99808e-29	2.99009e-29	-1.09399e-28	-1.68554e-27	-2.39628e-27	-1.59437e-27	300	610	0	-1.01479e-29	-7.20425e-31	-1.0582e-28	1.13413e-27	-8.58138e-27	1.54753e-28	300	200	0	0.731104	1.60296	79.9677	358.745	-1533.2	2339.33	-311	200	0	1.51899	-0.597548	111.168	554.446	196.963	1146.07	-914	200	0
484	9	2.89124e-29	2.04281e-29	-6.09045e-29	-1.03949e-27	-1.29084e-27	-1.2159e-27	300	610	0	-1.03912e-29	1.26104e-31	-6.97344e-29	8.15549e-28	-6.26898e-27	1.85504e-28	300	200	0	0.657786	1.64719	79.8413	334.093	-1550.3	2334.01	-311	200	0	1.60356	-0.612331	110.797	675.38	244.109	1205.61	-914	200	0
485	0	1.91015e-29	1.25461e-29	-2.57612e-29	-5.44114e-28	-5.0136e-28	-8.53337e-28	300	610	0	-9.29215e-30	5.97782e-31	-4.06731e-29	5.35149e-28	-4.19204e-27	1.81068e-28	300	200	0	0.603648	1.68239	79.7289	311.923	-1572.02	2327.99	-311	200	0	1.66401	-0.579091	110.716	783.847	299.839	1257.12	-914	200	0	1.97499	1.22934	191.267	39152.3	125576	2977.7	0	0	0
485	1	1.11833e-29	6.51857e-30	-2.48412e-30	-1.94423e-28	1.23266e-29	-5.4314e-28	300	610	0	-7.5524e-30	7.97703e-31	-1.9115e-29	3.10129e-28	-2.4981e-27	1.56929e-28	300	200	0	0.570887	1.70651	79.6175	291.61	-1593.38	2323.05	-311	200	0	1.67805	-0.539757	110.95	852.993	375.129	1291.07	-914	200	0
485	2	5.29745e-30	2.27584e-30	1.11952e-29	2.98125e-29	3.06201e-28	-3.00036e-28	300	610	0	-5.65169e-30	8.17542e-31	-4.44118e-30	1.43779e-28	-1.22634e-27	1.24341e-28	300	200	0	0.555908	1.7225	79.5186	272.317	-1611.21	2320.16	-311	200	0	1.62633	-0.52686	111.369	871.072	474.731	1301.2	-914	200	0
485	3	1.28176e-30	-4.34859e-31	1.77254e-29	1.55182e-28	4.38658e-28	-1.24491e-28	300	610	0	-3.88505e-30	7.31477e-31	4.52506e-30	3.09932e-29	-3.48925e-28	9.07795e-29	300	200	0	0.554189	1.73388	79.4546	254.908	-1625.26	2319.54	-311	200	0	1.50062	-0.546445	111.744	842.639	589.146	1287.87	-914	200	0
485	4	-1.17988e-30	-1.94153e-30	1.93667e-29	2.08762e-28	4.62515e-28	-8.71923e-30	300	610	0	-2.40613e-30	5.94783e-31	9.14072e-30	-3.75481e-29	1.97146e-28	6.06602e-29	300	200	0	0.56144	1.74127	79.4397	242.431	-1635.58	2320.8	-311	200	0	1.30969	-0.579021	111.894	782.411	698.238	1257.81	-914	200	0
485	5	-2.45453e-30	-2.57632e-30	1.80013e-29	2.14679e-28	4.21089e-28	5.88837e-29	300	610	0	-1.26895e-30	4.45278e-31	1.07047e-29	-7.24794e-29	4.87606e-28	3.61108e-29	300	200	0	0.572441	1.7429	79.4718	238.196	-1640.5	2323.12	-311	200	0	1.08767	-0.590998	111.749	703.299	786.912	1220.65	-914	200	0
485	6	-2.89476e-30	-2.63413e-30	1.50701e-29	1.92485e-28	3.47066e-28	9.07317e-29	300	610	0	-4.63832e-31	3.06231e-31	1.03276e-29	-8.39218e-29	5.96471e-28	1.76908e-29	300	200	0	0.582922	1.73805	79.5408	244.019	-1638.1	2325.42	-311	200	0	0.895253	-0.550173	111.351	607.653	856.465	1185.53	-914	200	0
485	7	-2.80273e-30	-2.35331e-30	1.1588e-29	1.56776e-28	2.63128e-28	9.82252e-29	300	610	0	5.437e-32	1.89776e-31	8.87953e-30	-8.0495e-29	5.87949e-28	4.99105e-30	300	200	0	0.593439	1.72867	79.6456	260.061	-1628.64	2326.52	-311	200	0	0.796562	-0.434752	110.846	492.233	918.542	1158.02	-914	200	0
485	8	-2.41567e-30	-1.91128e-30	8.20445e-30	1.17553e-28	1.83496e-28	9.08228e-29	300	610	0	3.45829e-31	1.00194e-31	6.98828e-30	-6.89278e-29	5.12951e-28	-2.90577e-30	300	200	0	0.60909	1.71774	79.8043	285.175	-1614.54	2325.66	-311	200	0	0.826306	-0.238135	110.419	359.518	982.354	1137.7	-914	200	0
485	9	-1.90512e-30	-1.42926e-30	5.28087e-30	8.09867e-29	1.15834e-28	7.57383e-29	300	610	0	4.72172e-31	3.67426e-32	5.06772e-30	-5.40593e-29	4.08674e-28	-7.09962e-30	300	200	0	0.633165	1.70788	80.0407	316.83	-1598.65	2322.91	-311	200	0	0.974772	0.0213825	110.211	223.284	1048.25	1118.4	-914	200	0
486	0	-1.38444e-30	-9.81721e-31	2.97035e-30	5.03071e-29	6.31214e-29	5.80356e-29	300	610	0	4.88518e-31	-4.11931e-33	3.3593e-30	-3.90654e-29	2.99996e-28	-8.66442e-30	300	200	0	0.661559	1.7	80.3516	350.922	-1582.87	2318.53	-311	200	0	1.19429	0.294883	110.283	105.513	1109.34	1091.29	-914	200	0	1.74969	1.75794	193.056	39162.6	127724	2224.98	0	0	0
486	1	-9.20013e-31	-6.07361e-31	1.28777e-30	2.667e-29	2.52886e-29	4.09381e-29	300	610	0	4.39673e-31	-2.71218e-32	1.97652e-30	-2.5787e-29	2.01744e-28	-8.53109e-30	300	200	0	0.684457	1.69141	80.6899	381.997	-1568	2312.23	-311	200	0	1.41786	0.515136	110.619	24.3139	1159.27	1050.16	-914	200	0
486	2	-5.43302e-31	-3.1971e-31	1.66831e-31	9.90007e-30	5.21557e-31	2.6227e-29	300	610	0	3.59169e-31	-3.71135e-32	9.45844e-31	-1.50782e-29	1.21201e-28	-7.43731e-30	300	200	0	0.693205	1.67724	80.9871	404.276	-1554.64	2303.97	-311	200	0	1.58334	0.621228	111.137	-18.1658	1199.65	996.583	-914	200	0
486	3	-2.61937e-31	-1.16207e-31	-4.97543e-31	-9.22155e-31	-1.37805e-29	1.4642e-29	300	610	0	2.70062e-31	-3.84334e-32	2.40485e-31	-7.12341e-30	6.04426e-29	-5.92173e-30	300	200	0	0.686095	1.65478	81.1918	413.6	-1544.51	2294.85	-311	200	0	1.65431	0.582389	111.709	-34.4055	1239.19	939.275	-914	200	0
486	4	-6.89357e-32	1.46522e-32	-8.20206e-31	-7.03446e-30	-2.03605e-29	6.23541e-30	300	610	0	1.86631e-31	-3.461e-32	-1.93733e-31	-1.70052e-30	1.83032e-29	-4.34432e-30	300	200	0	0.669111	1.62704	81.2865	409.142	-1540.12	2286.73	-311	200	0	1.62692	0.414495	112.218	-39.9669	1285.44	886.882	-914	200	0
486	5	5.02492e-32	8.81429e-32	-9.07932e-31	-9.71006e-30	-2.17162e-29	6.58644e-31	300	610	0	1.16411e-31	-2.82854e-32	-4.2029e-31	1.62013e-30	-8.10715e-30	-2.91944e-30	300	200	0	0.65286	1.60294	81.2757	393.399	-1543.31	2280.81	-311	200	0	1.51916	0.174788	112.633	-44.3997	1338.67	843.624	-914	200	0
486	6	1.12784e-31	1.19888e-31	-8.50122e-31	-1.00907e-29	-1.99065e-29	-2.62625e-30	300	610	0	6.21592e-32	-2.12767e-32	-5.0044e-31	3.33618e-30	-2.23252e-29	-1.75213e-30	300	200	0	0.647923	1.59252	81.1745	370.667	-1554.35	2277.03	-311	200	0	1.35306	-0.0697487	112.999	-47.0236	1394.51	812.362	-914	200	0
486	7	1.35292e-31	1.23846e-31	-7.15529e-31	-9.10651e-30	-1.64927e-29	-4.2018e-30	300	610	0	2.3556e-32	-1.47103e-32	-4.86857e-31	3.92506e-30	-2.78382e-29	-8.72087e-31	300	200	0	0.65898	1.60125	81.0075	345.366	-1571.27	2274.84	-311	200	0	1.15047	-0.269746	113.355	-35.5852	1449.14	796.925	-914	200	0
486	8	1.32102e-31	1.11356e-31	-5.52835e-31	-7.45491e-30	-1.25636e-29	-4.6067e-30	300	610	0	-1.44744e-33	-9.18116e-33	-4.21002e-31	3.79568e-30	-2.76889e-29	-2.6213e-31	300	200	0	0.682152	1.62877	80.8016	321.702	-1589.51	2274.09	-311	200	0	0.943299	-0.396187	113.676	6.9039	1500.21	798.66	-914	200	0
486	9	1.14519e-31	9.08984e-32	-3.93382e-31	-5.61651e-30	-8.80663e-30	-4.29026e-30	300	610	0	-1.56506e-32	-4.90753e-33	-3.32945e-31	3.26875e-30	-2.43018e-29	1.19818e-31	300	200	0	0.709658	1.67089	80.5752	304.326	-1603.48	2275.06	-311	200	0	0.771648	-0.436316	113.906	88.5927	1543.16	812.724	-914	200	0
487	0	9.07554e-32	6.8299e-32	-2.54803e-31	-3.88989e-30	-5.59659e-30	-3.59682e-30	300	610	0	-2.19508e-32	-1.86529e-33	-2.42621e-31	2.57607e-30	-1.9457e-29	3.25134e-31	300	200	0	0.736294	1.72072	80.335	297.756	-1609.44	2277.65	-311	200	0	0.661565	-0.395039	113.981	203.594	1567.7	829.67	-914	200	0	1.74969	1.75794	193.056	39162.6	127724	2224.98	0	0	0
487	1	6.62724e-32	4.71625e-32	-1.44748e-31	-2.4334e-30	-3.08373e-30	-2.76929e-30	300	610	0	-2.2956e-32	1.06232e-34	-1.61762e-31	1.87069e-30	-1.43517e-29	4.04417e-31	300	200	0	0.761485	1.76926	80.0827	304.548	-1606.63	2280.87	-311	200	0	0.606749	-0.292604	113.856	337.927	1562.12	840.243	-914	200	0
487	2	4.42945e-32	2.93871e-32	-6.42146e-32	-1.30586e-30	-1.27129e-30	-1.96334e-30	300	610	0	-2.0797e-32	1.2271e-33	-9.59865e-32	1.24209e-30	-9.70537e-30	4.01784e-31	300	200	0	0.787531	1.80736	79.8219	324.333	-1596.41	2283.16	-311	200	0	0.575658	-0.155864	113.534	474.579	1523.07	838.399	-914	200	0
487	3	2.63773e-32	1.56634e-32	-1.02556e-32	-5.01892e-31	-7.76628e-32	-1.26587e-30	300	610	0	-1.70762e-32	1.72524e-33	-4.67246e-32	7.3259e-31	-5.87681e-30	3.52367e-31	300	200	0	0.816553	1.82897	79.5673	353.812	-1581.72	2283.13	-311	200	0	0.534924	-0.0123973	113.056	595.892	1458.5	821.927	-914	200	0
487	4	1.29309e-32	5.90548e-33	2.1991e-32	2.01894e-32	6.17876e-31	-7.13939e-31	300	610	0	-1.2901e-32	1.80596e-33	-1.28307e-32	3.52309e-31	-2.97491e-30	2.81944e-31	300	200	0	0.848633	1.83411	79.3535	387.381	-1567.28	2279.96	-311	200	0	0.464749	0.112648	112.458	686.769	1380.44	792.594	-914	200	0
487	5	3.65824e-33	-4.08927e-34	3.79093e-32	3.17954e-31	9.44111e-31	-3.11486e-31	300	610	0	-8.96232e-33	1.63705e-33	8.1864e-33	9.16615e-32	-9.51775e-31	2.0784e-31	300	200	0	0.881713	1.82818	79.2269	418.944	-1558.07	2273.45	-311	200	0	0.358792	0.203873	111.75	735.572	1297.05	756.067	-914	200	0
487	6	-2.10927e-33	-3.99065e-33	4.25418e-32	4.51246e-31	1.01912e-30	-4.2958e-32	300	610	0	-5.62925e-33	1.34476e-33	1.92942e-32	-6.91262e-32	3.24905e-31	1.40453e-31	300	200	0	0.91085	1.81717	79.2189	443.706	-1556.25	2264.4	-311	200	0	0.219	0.259582	110.935	733.197	1209.31	720.351	-914	200	0
487	7	-5.17382e-33	-5.57418e-33	4.01332e-32	4.74082e-31	9.4074e-31	1.16554e-31	300	610	0	-3.04174e-33	1.01638e-33	2.33803e-32	-1.5333e-31	1.0202e-30	8.49639e-32	300	200	0	0.927804	1.80345	79.329	458.614	-1560.21	2255.04	-311	200	0	0.0541343	0.28653	110.04	674.877	1113.71	692.865	-914	200	0
487	8	-6.31894e-33	-5.82005e-33	3.39635e-32	4.3069e-31	7.83516e-31	1.9437e-31	300	610	0	-1.1914e-33	7.06395e-34	2.2942e-32	-1.83462e-31	1.29832e-30	4.29303e-32	300	200	0	0.924649	1.7866	79.5375	462.471	-1566.48	2248.48	-311	200	0	-0.12036	0.295443	109.121	563.725	1011.34	678.454	-914	200	0
487	9	-6.22396e-33	-5.26752e-33	2.63669e-32	3.54392e-31	5.99705e-31	2.15936e-31	300	610	0	1.44969e-35	4.43951e-34	1.99548e-32	-1.78913e-31	1.30344e-30	1.36448e-32	300	200	0	0.899758	1.76683	79.818	456.381	-1572.29	2247.44	-311	200	0	-0.285586	0.298673	108.259	411.686	914.492	679.548	-914	200	0
488	0	-5.42729e-33	-4.32182e-33	1.88557e-32	2.68272e-31	4.22523e-31	2.02591e-31	300	610	0	7.06102e-34	2.40128e-34	1.58582e-32	-1.54967e-31	1.15098e-30	-4.81983e-33	300	200	0	0.85957	1.74617	80.1334	443.312	-1576.98	2253.05	-311	200	0	-0.421483	0.30475	107.538	237.074	842.777	696.476	-914	200	0	0.661251	2.15839	188.599	38399.2	123278	2058.65	0	0	0
488	1	-4.32218e-33	-3.26282e-33	1.2289e-32	1.86773e-31	2.70277e-31	1.70764e-31	300	610	0	1.01956e-33	9.43108e-35	1.16121e-32	-1.22723e-31	9.26094e-31	-1.48614e-32	300	200	0	0.814757	1.72718	80.4378	426.61	-1581.78	2264.55	-311	200	0	-0.507594	0.317678	107.02	62.7075	813.349	726.548	-914	200	0
488	2	-3.17148e-33	-2.26494e-33	7.04832e-33	1.17646e-31	1.50519e-31	1.32106e-31	300	610	0	1.07822e-33	-7.7144e-37	7.78641e-33	-8.95529e-32	6.86384e-31	-1.88629e-32	300	200	0	0.77563	1.71259	80.6927	409.064	-1588.48	2279.94	-311	200	0	-0.52862	0.342204	106.706	-82.8554	831.558	763.95	-914	200	0
488	3	-2.13176e-33	-1.42116e-33	3.19485e-33	6.38758e-32	6.37179e-32	9.41288e-32	300	610	0	9.83395e-34	-5.53473e-35	4.65846e-33	-5.98047e-32	4.66728e-31	-1.89147e-32	300	200	0	0.748213	1.70574	80.8796	393.073	-1597.72	2296.58	-311	200	0	-0.481146	0.382191	106.555	-168.527	888.188	801.731	-914	200	0
488	4	-1.27982e-33	-7.66598e-34	5.98383e-34	2.53447e-32	6.215e-33	6.10714e-32	300	610	0	8.11629e-34	-8.01273e-35	2.30464e-33	-3.55708e-32	2.8479e-31	-1.66893e-32	300	200	0	0.730744	1.70961	81.0009	380.647	-1607.87	2311.4	-311	200	0	-0.371887	0.433304	106.54	-174.613	968.035	834.526	-914	200	0
488	5	-6.37404e-34	-2.98857e-34	-9.658e-34	1.69497e-34	-2.75874e-32	3.47838e-32	300	610	0	6.16104e-34	-8.48218e-35	6.76528e-34	-1.73966e-32	1.46231e-31	-1.34199e-32	300	200	0	0.714985	1.72488	81.0719	372.787	-1615.4	2321.48	-311	200	0	-0.210709	0.483311	106.677	-105.221	1058.69	861.289	-914	200	0
488	6	-1.92053e-34	5.70287e-36	-1.74998e-33	-1.43252e-32	-4.3733e-32	1.55226e-32	300	610	0	4.30231e-34	-7.74085e-35	-3.40214e-34	-4.87336e-33	4.91324e-32	-9.9402e-33	300	200	0	0.692519	1.74818	81.1084	369.239	-1616.23	2325.12	-311	200	0	-0.0136278	0.521534	106.97	15.7952	1148.46	885.885	-914	200	0
488	7	8.68993e-35	1.8013e-34	-1.99221e-33	-2.09511e-32	-4.7802e-32	2.59761e-33	300	610	0	2.72067e-34	-6.39178e-35	-8.84229e-34	2.90784e-33	-1.25521e-32	-6.75436e-33	300	200	0	0.659433	1.77049	81.1236	369.056	-1608.16	2322.33	-311	200	0	0.183749	0.545784	107.389	160.836	1223.55	912.844	-914	200	0
488	8	2.36922e-34	2.58941e-34	-1.89396e-33	-2.22627e-32	-4.44423e-32	-5.1433e-33	300	610	0	1.48694e-34	-4.85413e-35	-1.09159e-33	7.03489e-33	-4.65206e-32	-4.11737e-33	300	200	0	0.617107	1.77817	81.1354	371.268	-1593.71	2314.51	-311	200	0	0.32741	0.558435	107.883	310.255	1273.27	942.554	-914	200	0
488	9	2.9493e-34	2.73382e-34	-1.61166e-33	-2.03626e-32	-3.72121e-32	-8.98075e-33	300	610	0	6.00352e-35	-3.39138e-35	-1.08065e-33	8.56899e-33	-6.05034e-32	-2.11036e-33	300	200	0	0.571352	1.76049	81.1671	375.168	-1579.48	2303.74	-311	200	0	0.373275	0.55785	108.406	453.104	1295.2	971.965	-914	200	0
489	0	2.93117e-34	2.49091e-34	-1.25721e-33	-1.68423e-32	-2.86186e-32	-1.01164e-32	300	610	0	1.90833e-36	-2.14606e-35	-9.45516e-34	8.42948e-33	-6.13282e-32	-7.04936e-34	300	200	0	0.530645	1.71712	81.2339	380.118	-1572.08	2292.19	-311	200	0	0.313047	0.535163	108.923	583.502	1291.97	999.196	-914	200	0	0.661251	2.15839	188.599	38399.2	123278	2058.65	0	0	0
489	1	2.57125e-34	2.05427e-34	-9.03533e-34	-1.28103e-32	-2.02659e-32	-9.56316e-33	300	610	0	-3.17298e-35	-1.17418e-35	-7.5507e-34	7.34451e-33	-5.44892e-32	1.86955e-34	300	200	0	0.503258	1.65647	81.3327	385.293	-1575.25	2282	-311	200	0	0.169148	0.48071	109.402	697.42	1263.16	1025.88	-914	200	0
489	2	2.05772e-34	1.55832e-34	-5.92466e-34	-8.96476e-33	-1.30474e-32	-8.10492e-33	300	610	0	-4.72727e-35	-4.75292e-36	-5.55524e-34	5.84555e-33	-4.40591e-32	6.77117e-34	300	200	0	0.494148	1.59015	81.4448	389.965	-1590.2	2274.83	-311	200	0	-0.0222962	0.399232	109.781	790.576	1204.15	1054.56	-914	200	0
489	3	1.5171e-34	1.08738e-34	-3.42987e-34	-5.68488e-33	-7.3417e-33	-6.30018e-33	300	610	0	-5.05527e-35	-1.65709e-37	-3.74528e-34	4.28757e-33	-3.28081e-32	8.77705e-34	300	200	0	0.503532	1.53029	81.5447	394.11	-1616.83	2271.24	-311	200	0	-0.217831	0.317359	109.995	858.901	1114.64	1084.61	-914	200	0
489	4	1.02536e-34	6.86982e-35	-1.58659e-34	-3.12127e-33	-3.1859e-33	-4.51138e-33	300	610	0	-4.63855e-35	2.49545e-36	-2.25771e-34	2.88177e-33	-2.2427e-32	8.87713e-34	300	200	0	0.527878	1.48657	81.6144	398.303	-1653.79	2270.43	-311	200	0	-0.375207	0.264722	110.047	898.431	1003	1111.54	-914	200	0
489	5	6.20344e-35	3.74872e-35	-3.37639e-35	-1.27512e-33	-4.1655e-34	-2.945e-33	300	610	0	-3.84286e-35	3.73403e-36	-1.13283e-34	1.73148e-33	-1.37848e-32	7.8679e-34	300	200	0	0.562245	1.46176	81.6506	402.826	-1697.14	2270.87	-311	200	0	-0.465971	0.248987	110.021	903.881	880.358	1130.1	-914	200	0
489	6	3.13502e-35	1.50733e-35	4.20757e-35	-6.15785e-35	1.22572e-33	-1.69324e-33	300	610	0	-2.92398e-35	4.00942e-36	-3.50635e-35	8.65592e-34	-7.17473e-33	6.34011e-34	300	200	0	0.602579	1.45125	81.6521	407.526	-1739.97	2271.55	-311	200	0	-0.473756	0.258498	110.007	872.424	754.635	1138.56	-914	200	0
489	7	9.97165e-36	3.88953e-37	8.06778e-35	6.43551e-34	2.02452e-33	-7.71591e-34	300	610	0	-2.0442e-35	3.70057e-36	1.41116e-35	2.66696e-34	-2.52384e-33	4.69638e-34	300	200	0	0.646601	1.44869	81.604	412.402	-1774.48	2272.42	-311	200	0	-0.386408	0.279688	110.046	810.096	632.174	1140.82	-914	200	0
489	8	-3.50272e-36	-8.10173e-36	9.32806e-35	9.72267e-34	2.24359e-33	-1.4962e-34	300	610	0	-1.29303e-35	3.09455e-36	4.06928e-35	-1.07324e-34	4.42305e-34	3.18404e-34	300	200	0	0.693539	1.45158	81.4909	417.38	-1794.94	2274.08	-311	200	0	-0.203224	0.303551	110.13	728.95	522.045	1143.97	-914	200	0
489	9	-1.08186e-35	-1.20206e-35	8.94489e-35	1.04531e-33	2.10377e-33	2.25904e-34	300	610	0	-7.07863e-36	2.39059e-36	5.10609e-35	-3.07956e-34	2.08138e-33	1.93266e-34	300	200	0	0.743379	1.46115	81.3253	421.545	-1798.54	2277.02	-311	200	0	0.0509758	0.326171	110.226	637.256	434.837	1153.26	-914	200	0
490	0	-1.37112e-35	-1.28459e-35	7.66447e-35	9.62556e-34	1.77487e-33	4.14951e-34	300	610	0	-2.92057e-36	1.71264e-36	5.07911e-35	-3.8618e-34	2.75653e-33	9.89879e-35	300	200	0	0.794995	1.47821	81.1454	423.063	-1785.56	2281.36	-311	200	0	0.326851	0.346782	110.314	537.776	377.624	1170.31	-914	200	0	0.896705	1.80275	190.904	39151.4	124492	2565.31	0	0	0
490	1	-1.37031e-35	-1.17968e-35	6.02292e-35	7.99946e-34	1.37704e-33	4.74212e-34	300	610	0	-2.93865e-37	1.12522e-36	4.43276e-35	-3.86873e-34	2.79136e-33	3.51743e-35	300	200	0	0.845106	1.49957	80.9821	420.101	-1760.63	2287	-311	200	0	0.564701	0.362057	110.377	435.215	351.613	1194.75	-914	200	0
490	2	-1.20134e-35	-9.7981e-36	4.37137e-35	6.10621e-34	9.87389e-34	4.51723e-34	300	610	0	1.05491e-36	6.49403e-37	3.49356e-35	-3.46324e-34	2.44922e-33	-1.39489e-36	300	200	0	0.889827	1.51822	80.8396	412.681	-1732.54	2293.76	-311	200	0	0.710902	0.365997	110.385	341.346	352.809	1225.09	-914	200	0
490	3	-9.54357e-36	-7.49466e-36	2.91212e-35	4.28272e-34	6.4888e-34	3.84806e-34	300	610	0	1.40224e-36	2.7704e-37	2.48205e-35	-2.91768e-34	1.92914e-33	-1.51458e-35	300	200	0	0.926201	1.52773	80.705	403.596	-1711.06	2301.43	-311	200	0	0.738965	0.353673	110.272	271.976	376.088	1258.87	-914	200	0
490	4	-6.90754e-36	-5.29288e-36	1.73707e-35	2.7141e-34	3.79436e-34	3.00165e-34	300	610	0	1.0109e-36	-1.73376e-38	1.53329e-35	-2.4205e-34	1.37178e-33	-1.07522e-35	300	200	0	0.952705	1.5265	80.5695	396.27	-1703.22	2309.65	-311	200	0	0.665296	0.32278	109.947	237.341	420.682	1294.35	-914	200	0
490	5	-4.48538e-36	-3.41264e-36	8.62562e-36	1.47639e-34	1.80084e-34	2.1521e-34	300	610	0	1.18132e-37	-2.67016e-37	7.20204e-36	-2.08742e-34	8.70558e-34	7.26226e-36	300	200	0	0.969185	1.51755	80.4442	391.88	-1711.34	2318.31	-311	200	0	0.541503	0.278923	109.341	233.704	488.41	1331.04	-914	200	0
490	6	-2.48371e-36	-1.93893e-36	2.58315e-36	5.74473e-35	4.16014e-35	1.39933e-34	300	610	0	-1.0576e-36	-5.05404e-37	7.61265e-37	-1.97229e-34	4.84303e-34	3.44714e-35	300	200	0	0.975059	1.50644	80.355	389.624	-1733.17	2327.67	-311	200	0	0.428841	0.239399	108.459	245.325	575.387	1366.86	-914	200	0
490	7	-9.93104e-37	-8.67409e-37	-1.30639e-36	-2.74474e-36	-5.04373e-35	7.88861e-35	300	610	0	-2.29728e-36	-7.59449e-37	-3.85498e-36	-2.07465e-34	2.48888e-34	6.61559e-35	300	200	0	0.967616	1.49892	80.3202	388.902	-1763.77	2337.5	-311	200	0	0.369342	0.221551	107.432	255.204	669.63	1395.4	-914	200	0
490	8	-3.63864e-38	-1.40775e-37	-3.68309e-36	-3.83065e-35	-1.12061e-34	3.29848e-35	300	610	0	-3.35493e-36	-1.04341e-36	-6.55366e-36	-2.34259e-34	1.86349e-34	9.66888e-35	300	200	0	0.943491	1.49709	80.3352	389.423	-1797.67	2346.47	-311	200	0	0.365806	0.226282	106.435	254.999	758.706	1407.13	-914	200	0
490	9	3.94764e-37	3.23957e-37	-5.17345e-36	-5.48442e-35	-1.58427e-34	1.00818e-36	300	610	0	-3.93005e-36	-1.3524e-36	-7.1701e-36	-2.67088e-34	3.10434e-34	1.18822e-34	300	200	0	0.902403	1.49714	80.3775	389.908	-1829.46	2352.8	-311	200	0	0.389013	0.236529	105.56	247.955	835.517	1394.28	-914	200	0
491	0	3.16066e-37	6.16496e-37	-6.32389e-36	-5.72523e-35	-2.02111e-34	-1.92524e-35	300	610	0	-3.64514e-36	-1.65542e-36	-5.40337e-36	-2.89561e-34	6.27976e-34	1.2302e-34	300	200	0	0.849127	1.49262	80.4186	388.524	-1853.62	2355.29	-311	200	0	0.413147	0.230337	104.803	243.835	894.179	1354.47	-914	200	0	1.64252	1.81377	185.893	38090.2	120658	2244.85	0	0	0
491	1	-2.60222e-37	8.2067e-37	-7.5571e-36	-4.92439e-35	-2.51806e-34	-3.01757e-35	300	610	0	-2.03618e-36	-1.88812e-36	-8.04726e-37	-2.78813e-34	1.13574e-33	9.70326e-35	300	200	0	0.792428	1.48003	80.4311	383.882	-1865.47	2353.67	-311	200	0	0.443615	0.200213	104.189	251.052	928.262	1290.65	-914	200	0
491	2	-1.3235e-36	1.00616e-36	-9.13842e-36	-3.32454e-35	-3.11133e-34	-3.37796e-35	300	610	0	1.4346e-36	-1.94609e-36	7.17317e-36	-2.05229e-34	1.81262e-33	2.59404e-35	300	200	0	0.743442	1.46156	80.3967	374.619	-1863.62	2348.51	-311	200	0	0.506228	0.164396	103.827	274.54	938.165	1209.38	-914	200	0
491	3	-2.85072e-36	1.22258e-36	-1.1142e-35	-1.05646e-35	-3.77367e-34	-3.14266e-35	300	610	0	7.33232e-36	-1.6804e-36	1.90558e-35	-3.30785e-35	2.60732e-33	-1.07017e-34	300	200	0	0.712854	1.44401	80.3189	359.39	-1850.58	2340.93	-311	200	0	0.618298	0.152944	103.82	318.356	933.969	1118.78	-914	200	0
491	4	-4.78037e-36	1.49429e-36	-1.3411e-35	1.82301e-35	-4.40009e-34	-2.37178e-35	300	610	0	1.61566e-35	-8.97994e-37	3.51429e-35	2.77223e-34	3.42231e-33	-3.18477e-34	300	200	0	0.706557	1.43539	80.2298	337.951	-1830.25	2332.4	-311	200	0	0.775837	0.180744	104.181	385.445	930.176	1024.73	-914	200	0
491	5	-6.9755e-36	1.81476e-36	-1.55096e-35	5.2756e-35	-4.7927e-34	-1.05432e-35	300	610	0	2.81896e-35	6.29328e-37	5.52113e-35	7.64373e-34	4.09532e-33	-6.21461e-34	300	200	0	0.724613	1.44101	80.1761	311.386	-1805.59	2324.71	-311	200	0	0.956234	0.23738	104.803	474.705	941.806	929.616	-914	200	0
491	6	-9.17767e-36	2.13988e-36	-1.66726e-35	9.21085e-35	-4.64777e-34	8.72575e-36	300	610	0	4.32744e-35	3.14276e-36	7.81197e-35	1.45803e-33	4.38123e-33	-1.01998e-33	300	200	0	0.763467	1.46201	80.1914	281.487	-1778.35	2319.72	-311	200	0	1.12716	0.300796	105.489	581.208	980.676	836.509	-914	200	0
491	7	-1.09559e-35	2.38063e-36	-1.57631e-35	1.34019e-34	-3.54968e-34	3.49029e-35	300	610	0	6.05195e-35	6.85575e-36	1.01327e-34	2.36639e-33	3.93846e-33	-1.50152e-33	300	200	0	0.816681	1.49586	80.2779	250.881	-1750.33	2318.61	-311	200	0	1.25661	0.356716	106.051	699.043	1047.75	752.802	-914	200	0
491	8	-1.16576e-35	2.39615e-36	-1.12574e-35	1.73912e-34	-9.79698e-35	6.85012e-35	300	610	0	7.79366e-35	1.18892e-35	1.20356e-34	3.45896e-33	2.32612e-33	-2.02728e-33	300	200	0	0.874867	1.53671	80.4131	223.646	-1724.6	2321.12	-311	200	0	1.31505	0.402783	106.413	820.387	1129.68	688.924	-914	200	0
491	9	-1.03725e-35	1.98947e-36	-1.28662e-36	2.0392e-34	3.65046e-34	1.09079e-34	300	610	0	9.20392e-35	1.81783e-35	1.28277e-34	4.64447e-33	-9.79601e-34	-2.52085e-33	300	200	0	0.927651	1.57689	80.5643	205.151	-1704.22	2325.64	-311	200	0	1.27797	0.436469	106.606	932.915	1206.5	654.55	-914	200	0
492	0	-5.92687e-36	9.09617e-37	1.62289e-35	2.12e-34	1.09278e-33	1.54414e-34	300	610	0	9.74549e-35	2.53485e-35	1.15322e-34	5.74497e-33	-6.53909e-33	-2.85604e-33	300	200	0	0.967436	1.61093	80.6963	200.8	-1689.55	2330.12	-311	200	0	1.13902	0.446235	106.665	1022.24	1261.74	655.073	-914	200	0	1.64252	1.81377	185.893	38090.2	120658	2244.85	0	0	0
492	1	3.0706e-36	-1.13524e-36	4.33072e-35	1.8134e-34	2.13165e-33	1.99529e-34	300	610	0	8.66431e-35	3.25654e-35	6.88095e-35	6.46875e-33	-1.48606e-32	-2.84633e-33	300	200	0	0.992147	1.63952	80.7817	213.883	-1677.24	2333.15	-311	200	0	0.918431	0.417711	106.546	1076.88	1284.27	689.769	-914	200	0
492	2	1.81014e-35	-4.4475e-36	8.14473e-35	9.03624e-35	3.4972e-33	2.35632e-34	300	610	0	4.98547e-35	3.83668e-35	-2.63786e-35	6.38671e-33	-2.62567e-32	-2.23884e-33	300	200	0	1.00427	1.66832	80.8163	243.365	-1662.11	2334.22	-311	200	0	0.655565	0.346844	106.159	1092.06	1268.29	752.192	-914	200	0
492	3	4.04964e-35	-9.28582e-36	1.3094e-34	-8.62454e-35	5.14822e-33	2.4911e-34	300	610	0	-2.44809e-35	4.05032e-35	-1.86459e-34	4.91978e-33	-4.06345e-32	-7.17715e-34	300	200	0	1.0075	1.70005	80.8168	283.542	-1639.95	2333.56	-311	200	0	0.393417	0.244697	105.494	1073.12	1218.48	831.521	-914	200	0
492	4	7.10481e-35	-1.57801e-35	1.89923e-34	-3.74973e-34	6.95353e-33	2.20803e-34	300	610	0	-1.48702e-34	3.58218e-35	-4.26196e-34	1.34813e-33	-5.7215e-32	2.07696e-33	300	200	0	1.00385	1.72812	80.7924	326.37	-1609.3	2331.63	-311	200	0	0.168801	0.12867	104.679	1035.48	1150.66	914.59	-914	200	0
492	5	1.09447e-34	-2.381e-35	2.5318e-34	-7.98791e-34	8.65276e-33	1.25908e-34	300	610	0	-3.33926e-34	2.02528e-35	-7.54757e-34	-5.1437e-33	-7.41874e-32	6.50711e-33	300	200	0	0.992246	1.74007	80.7256	364.487	-1572.63	2329.14	-311	200	0	0.0135851	0.0138627	103.863	998.051	1081.47	989.168	-914	200	0
492	6	1.5353e-34	-3.28463e-35	3.10744e-34	-1.36973e-33	9.81494e-33	-6.50108e-35	300	610	0	-5.86839e-34	-1.10249e-35	-1.16968e-33	-1.53684e-32	-8.83216e-32	1.28631e-32	300	200	0	0.970374	1.72702	80.5905	392.895	-1536.73	2327.04	-311	200	0	-0.0480433	-0.0849658	103.127	974.318	1018.14	1046.92	-914	200	0
492	7	1.98357e-34	-4.17586e-35	3.4646e-34	-2.07825e-33	9.8018e-33	-3.83318e-34	300	610	0	-9.05034e-34	-6.31388e-35	-1.64876e-33	-2.99654e-32	-9.45884e-32	2.12505e-32	300	200	0	0.939879	1.68972	80.3846	409.458	-1510.19	2326.3	-311	200	0	-0.013307	-0.153157	102.532	967.919	958.1	1084.95	-914	200	0
492	8	2.35185e-34	-4.8606e-35	3.36763e-34	-2.87926e-33	7.74695e-33	-8.57196e-34	300	610	0	-1.27079e-33	-1.40686e-34	-2.1401e-33	-4.91399e-32	-8.58723e-32	3.1432e-32	300	200	0	0.908882	1.6377	80.1403	414.617	-1498.95	2327.6	-311	200	0	0.0960894	-0.185909	102.136	974.525	894.994	1106.61	-914	200	0
492	9	2.50464e-34	-5.04405e-35	2.5008e-34	-3.67512e-33	2.56692e-33	-1.50342e-33	300	610	0	-1.64342e-33	-2.46389e-34	-2.55088e-33	-7.23001e-32	-5.29044e-32	4.26225e-32	300	200	0	0.887867	1.58448	79.9099	410.569	-1504.44	2331.35	-311	200	0	0.253005	-0.191616	101.962	988.096	823.286	1120.36	-914	200	0
493	0	2.25096e-34	-4.31746e-35	4.74654e-35	-4.29709e-33	-6.97468e-33	-2.31546e-33	300	610	0	-1.95075e-33	-3.79142e-34	-2.73637e-33	-9.75896e-32	1.54075e-32	5.32474e-32	300	200	0	0.882468	1.54309	79.7467	400.575	-1524.68	2337.95	-311	200	0	0.445058	-0.17904	101.996	1005.03	739.335	1135.24	-914	200	0	1.81333	1.47786	184.046	38152.3	118681	2760.68	0	0	0
493	1	1.34295e-34	-2.15863e-35	-3.14775e-34	-4.48772e-33	-2.21238e-32	-3.24755e-33	300	610	0	-2.08074e-33	-5.31417e-34	-2.49154e-33	-1.21338e-31	1.31026e-31	6.06853e-32	300	200	0	0.890539	1.52361	79.6895	388.333	-1555.7	2347.44	-311	200	0	0.67722	-0.14904	102.208	1020.92	641.796	1155.73	-914	200	0
493	2	-5.1483e-35	2.0437e-35	-8.79537e-34	-3.88863e-33	-4.38845e-32	-4.1952e-33	300	610	0	-1.87537e-33	-6.86067e-34	-1.54907e-33	-1.37483e-31	3.0495e-31	6.10379e-32	300	200	0	0.906062	1.5309	79.755	377.267	-1591.82	2358.87	-311	200	0	0.957338	-0.104141	102.548	1027.57	533.607	1180.32	-914	200	0
493	3	-3.63928e-34	8.92888e-35	-1.67943e-33	-2.04028e-33	-7.26324e-32	-4.97343e-33	300	610	0	-1.12928e-33	-8.12781e-34	4.11388e-34	-1.37053e-31	5.44215e-31	4.8994e-32	300	200	0	0.924326	1.56194	79.9404	370.109	-1625.88	2370.12	-311	200	0	1.27094	-0.0579561	102.955	1017.88	421.219	1204.19	-914	200	0
493	4	-8.31891e-34	1.90526e-34	-2.72241e-33	1.59758e-33	-1.07572e-31	-5.29566e-33	300	610	0	4.02543e-34	-8.64628e-34	3.73586e-33	-1.07886e-31	8.47513e-31	1.78867e-32	300	200	0	0.94328	1.60565	80.2222	368.385	-1650.83	2378.69	-311	200	0	1.56604	-0.0347565	103.401	991.391	307.989	1221.79	-914	200	0
493	5	-1.4733e-33	3.27097e-34	-3.97192e-33	7.59353e-33	-1.46034e-31	-4.75795e-33	300	610	0	2.98334e-33	-7.7551e-34	8.74334e-33	-3.47846e-32	1.19929e-30	-3.99268e-32	300	200	0	0.962039	1.64744	80.5505	371.502	-1662.56	2382.9	-311	200	0	1.77254	-0.0636531	103.914	953.38	191.503	1227.84	-914	200	0
493	6	-2.28338e-33	4.96803e-34	-5.32152e-33	1.64475e-32	-1.82648e-31	-2.8361e-33	300	610	0	6.85343e-33	-4.59696e-34	1.56397e-32	9.95726e-32	1.56243e-30	-1.32201e-31	300	200	0	0.97979	1.67645	80.8545	376.93	-1660.45	2382.64	-311	200	0	1.84287	-0.161617	104.547	911.116	71.5398	1219.12	-914	200	0
493	7	-3.21885e-33	6.8895e-34	-6.56535e-33	2.84363e-32	-2.08456e-31	1.09462e-33	300	610	0	1.21634e-32	1.84917e-34	2.43912e-32	3.12609e-31	1.87004e-30	-2.65278e-31	300	200	0	0.9962	1.69013	81.063	381.787	-1646.38	2379.01	-311	200	0	1.77608	-0.314267	105.312	870.526	-39.257	1196.66	-914	200	0
493	8	-4.17839e-33	8.80283e-34	-7.36729e-33	4.33914e-32	-2.10116e-31	7.70425e-33	300	610	0	1.88767e-32	1.26773e-33	3.45546e-32	6.18315e-31	2.01727e-30	-4.41725e-31	300	200	0	1.01153	1.69329	81.1299	383.535	-1624.98	2373.21	-311	200	0	1.61052	-0.479485	106.133	834.416	-111.944	1164.22	-914	200	0
493	9	-4.98086e-33	1.03052e-33	-7.23437e-33	6.04047e-32	-1.69432e-31	1.76026e-32	300	610	0	2.66386e-32	2.88817e-33	4.50662e-32	1.0218e-30	1.85505e-30	-6.57018e-31	300	200	0	1.02594	1.69483	81.0519	379.482	-1603.35	2365.7	-311	200	0	1.39927	-0.611598	106.875	802.927	-112.267	1124.89	-914	200	0
494	0	-5.34371e-33	1.07814e-33	-5.50302e-33	7.74696e-32	-6.3538e-32	3.11684e-32	300	610	0	3.46147e-32	5.10765e-33	5.40035e-32	1.5117e-30	1.18822e-30	-8.9523e-31	300	200	0	1.03986	1.70419	80.8574	367.834	-1587.98	2356.34	-311	200	0	1.18799	-0.682463	107.428	774.133	-23.44	1080.93	-914	200	0	2.12373	2.10929	186.617	38283.4	121183	1991.12	0	0	0
494	1	-4.86671e-33	9.3739e-34	-1.3506e-33	9.10856e-32	1.33817e-31	4.82999e-32	300	610	0	4.13095e-32	7.90879e-33	5.83496e-32	2.05028e-30	-2.1798e-31	-1.12391e-30	300	200	0	1.05503	1.72771	80.5814	350.198	-1582.15	2345.41	-311	200	0	1.00641	-0.686712	107.761	743.935	139.577	1036.14	-914	200	0
494	2	-3.02788e-33	4.98202e-34	6.15169e-33	9.58797e-32	4.49323e-31	6.80805e-32	300	610	0	4.43875e-32	1.11407e-32	5.3809e-32	2.56188e-30	-2.61855e-30	-1.28858e-30	300	200	0	1.0734	1.76623	80.2602	331.668	-1586.17	2333.99	-311	200	0	0.869911	-0.631233	107.899	708.854	338.576	995.965	-914	200	0
494	3	7.98229e-34	-3.68978e-34	1.79246e-32	8.43358e-32	9.04902e-31	8.8367e-32	300	610	0	4.05365e-32	1.44518e-32	3.47534e-32	2.92044e-30	-6.2508e-30	-1.30778e-30	300	200	0	1.0941	1.81486	79.9418	317.416	-1598.65	2323.24	-311	200	0	0.787125	-0.51786	107.886	671.214	531.571	963.314	-914	200	0
494	4	7.28737e-33	-1.80073e-33	3.4684e-32	4.67694e-32	1.50963e-30	1.05326e-31	300	610	0	2.54327e-32	1.72138e-32	-5.59617e-33	2.93847e-30	-1.12721e-29	-1.06999e-30	300	200	0	1.11311	1.86543	79.6822	309.582	-1617.2	2313.93	-311	200	0	0.770968	-0.337947	107.763	638.737	685.057	935.03	-914	200	0
494	5	1.70626e-32	-3.91754e-33	5.66411e-32	-2.82673e-32	2.24839e-30	1.12983e-31	300	610	0	-6.11094e-33	1.84482e-32	-7.46149e-32	2.3605e-30	-1.76681e-29	-4.34531e-31	300	200	0	1.12793	1.90917	79.5233	307.314	-1639.12	2306.44	-311	200	0	0.837154	-0.0878626	107.556	618.836	777.376	904.929	-914	200	0
494	6	3.05263e-32	-6.78689e-33	8.3085e-32	-1.52915e-31	3.06704e-30	1.0287e-31	300	610	0	-5.97068e-32	1.67697e-32	-1.79185e-31	8.65761e-31	-2.51287e-29	7.60818e-31	300	200	0	1.1409	1.93806	79.476	308.885	-1661.7	2300.86	-311	200	0	0.984839	0.213253	107.269	615.442	801.866	871.028	-914	200	0
494	7	4.76134e-32	-1.03701e-32	1.11849e-31	-3.38004e-31	3.85492e-30	6.39502e-32	300	610	0	-1.40544e-31	1.03727e-32	-3.23905e-31	-1.91353e-30	-3.28941e-29	2.68209e-30	300	200	0	1.1554	1.94776	79.5192	313.622	-1682.5	2297.02	-311	200	0	1.18278	0.523155	106.891	627.16	771.409	838.495	-914	200	0
494	8	6.7459e-32	-1.4452e-32	1.38685e-31	-5.89833e-31	4.42587e-30	-1.70037e-32	300	610	0	-2.51998e-31	-2.90428e-33	-5.08446e-31	-6.35069e-30	-3.9579e-29	5.46755e-30	300	200	0	1.17016	1.94196	79.6191	321.997	-1700.07	2294.45	-311	200	0	1.37345	0.789429	106.42	645	716.597	815.424	-914	200	0
494	9	8.79875e-32	-1.85546e-32	1.56601e-31	-9.05523e-31	4.50114e-30	-1.54279e-31	300	610	0	-3.93592e-31	-2.53944e-32	-7.2398e-31	-1.27512e-29	-4.29986e-29	9.17846e-30	300	200	0	1.17975	1.93103	79.7549	334.306	-1714.17	2292.4	-311	200	0	1.48906	0.968229	105.889	655.696	672.411	806.288	-914	200	0
495	0	1.05447e-31	-2.18425e-32	1.55288e-31	-1.26682e-30	3.69868e-30	-3.61047e-31	300	610	0	-5.58245e-31	-5.92451e-32	-9.48725e-31	-2.12394e-29	-4.00299e-29	1.37295e-29	300	200	0	1.17875	1.92408	79.9292	349.594	-1725.43	2290.16	-311	200	0	1.47689	1.04111	105.378	649.894	662.201	810.002	-914	200	0	2.12373	2.10929	186.617	38283.4	121183	1991.12	0	0	0
495	1	1.13947e-31	-2.30319e-32	1.20804e-31	-1.63253e-30	1.53599e-30	-6.45805e-31	300	610	0	-7.28863e-31	-1.05835e-31	-1.14289e-30	-3.15983e-29	-2.65656e-29	1.87979e-29	300	200	0	1.16488	1.92195	80.1539	365.607	-1734.81	2287.86	-311	200	0	1.32569	1.01314	104.981	624.729	692.699	824.504	-914	200	0
495	2	1.05103e-31	-2.03244e-32	3.57751e-32	-1.93006e-30	-2.54403e-30	-1.00716e-30	300	610	0	-8.74473e-31	-1.64922e-31	-1.24359e-30	-4.3063e-29	2.36126e-30	2.37153e-29	300	200	0	1.13978	1.91792	80.4269	379.921	-1742.99	2286.67	-311	200	0	1.07602	0.89624	104.772	577.977	756.113	850.492	-914	200	0
495	3	6.79254e-32	-1.14009e-32	-1.19532e-31	-2.04732e-30	-9.11277e-30	-1.42681e-30	300	610	0	-9.46395e-31	-2.33492e-31	-1.16087e-30	-5.40734e-29	5.21835e-29	2.73502e-29	300	200	0	1.10761	1.90495	80.7229	391.471	-1749.99	2288.18	-311	200	0	0.800973	0.701131	104.798	506.808	830.738	888.335	-914	200	0
495	4	-1.08217e-32	6.48384e-33	-3.64868e-31	-1.82673e-30	-1.8648e-29	-1.86082e-30	300	610	0	-8.75236e-31	-3.04335e-31	-7.76265e-31	-6.20107e-29	1.28017e-28	2.80009e-29	300	200	0	1.072	1.88051	81.0023	400.833	-1755.18	2293.51	-311	200	0	0.565227	0.444972	105.052	416.943	886.898	933.611	-914	200	0
495	5	-1.45541e-31	3.62458e-32	-7.15913e-31	-1.06425e-30	-3.13654e-29	-2.22982e-30	300	610	0	-5.69978e-31	-3.64442e-31	5.3638e-32	-6.2957e-29	2.33367e-28	2.33263e-29	300	200	0	1.03461	1.84394	81.2303	409.023	-1757.69	2302.92	-311	200	0	0.397969	0.162325	105.444	325.703	900.426	978.644	-914	200	0
495	6	-3.49674e-31	8.0494e-32	-1.17802e-30	4.82587e-31	-4.69804e-29	-2.40922e-30	300	610	0	7.91453e-32	-3.93412e-31	1.48595e-30	-5.15476e-29	3.68207e-28	1.03587e-29	300	200	0	0.996498	1.79309	81.3918	416.276	-1757.39	2315.62	-311	200	0	0.29857	-0.098392	105.832	249.879	864.339	1017.32	-914	200	0
495	7	-6.32209e-31	1.40762e-31	-1.73748e-30	3.0729e-30	-6.43971e-29	-2.22166e-30	300	610	0	1.19174e-30	-3.62219e-31	3.66899e-30	-2.10144e-29	5.26377e-28	-1.43436e-29	300	200	0	0.959278	1.72737	81.4926	421.946	-1756.11	2329.83	-311	200	0	0.257838	-0.291933	106.165	194.751	792.251	1046.14	-914	200	0
495	8	-9.92517e-31	2.16396e-31	-2.35024e-30	6.94096e-30	-8.13359e-29	-1.43475e-30	300	610	0	2.87972e-30	-2.32855e-31	6.7051e-30	3.6449e-29	6.92327e-28	-5.43334e-29	300	200	0	0.923732	1.65297	81.5493	425.022	-1757.66	2342.98	-311	200	0	0.27537	-0.384103	106.532	158.799	710.632	1062.71	-914	200	0
495	9	-1.41338e-30	3.03071e-31	-2.92863e-30	1.22293e-29	-9.39308e-29	2.31426e-31	300	610	0	5.21844e-30	4.04322e-32	1.05953e-29	1.28835e-28	8.37396e-28	-1.1262e-28	300	200	0	0.888675	1.58159	81.5792	424.333	-1765.34	2352.53	-311	200	0	0.359	-0.352069	107.038	144.449	644.067	1067.18	-914	200	0
496	0	-1.85229e-30	3.90977e-31	-3.32733e-30	1.88912e-29	-9.6359e-29	3.08138e-30	300	610	0	8.20399e-30	5.0737e-31	1.51644e-29	2.62805e-28	9.16063e-28	-1.90643e-28	300	200	0	0.853522	1.52291	81.5981	418.952	-1778.43	2357	-311	200	0	0.50676	-0.196484	107.66	156.817	605.245	1063.31	-914	200	0	1.78244	2.13375	190.069	38541.7	123813	2042.62	0	0	0
496	1	-2.23157e-30	4.62795e-31	-3.33079e-30	2.65607e-29	-8.06006e-29	7.39927e-30	300	610	0	1.16955e-29	1.21429e-30	1.99667e-29	4.41319e-28	8.62927e-28	-2.86813e-28	300	200	0	0.822072	1.47982	81.6159	409.21	-1791.37	2356.26	-311	200	0	0.696547	0.0512175	108.265	192.411	595.861	1055.51	-914	200	0
496	2	-2.4285e-30	4.91738e-31	-2.64613e-30	3.43924e-29	-3.64787e-29	1.33749e-29	300	610	0	1.53429e-29	2.19203e-30	2.41789e-29	6.6029e-28	5.91568e-28	-3.94606e-28	300	200	0	0.801754	1.44954	81.6311	397.242	-1796.84	2350.77	-311	200	0	0.898645	0.347075	108.732	235.638	613.337	1046.98	-914	200	0
496	3	-2.26743e-30	4.40108e-31	-9.06594e-31	4.08821e-29	4.7826e-29	2.09947e-29	300	610	0	1.85052e-29	3.43803e-30	2.64911e-29	9.0422e-28	-3.07098e-30	-5.00259e-28	300	200	0	0.797956	1.4273	81.6319	386.263	-1790.32	2340.98	-311	200	0	1.09027	0.65462	109.037	267.081	656.995	1041.37	-914	200	0
496	4	-1.51709e-30	2.59046e-31	2.30694e-30	4.36919e-29	1.84538e-28	2.98941e-29	300	610	0	2.01679e-29	4.89224e-30	2.50194e-29	1.14098e-27	-1.03668e-27	-5.80283e-28	300	200	0	0.810284	1.4106	81.6068	378.916	-1771.88	2327.61	-311	200	0	1.2527	0.945918	109.247	271.836	730.705	1043.67	-914	200	0
496	5	1.0254e-31	-1.09588e-31	7.41778e-30	3.95187e-29	3.84051e-28	3.91737e-29	300	610	0	1.88778e-29	6.40703e-30	1.72715e-29	1.31617e-27	-2.61943e-27	-5.99135e-28	300	200	0	0.834864	1.40269	81.55	375.933	-1744.86	2312.07	-311	200	0	1.36615	1.19549	109.443	242.33	839.105	1058.44	-914	200	0
496	6	2.89827e-30	-7.2802e-31	1.47688e-29	2.40656e-29	6.5142e-28	4.71901e-29	300	610	0	1.27193e-29	7.71309e-30	2.14254e-31	1.34794e-27	-4.82911e-27	-5.07686e-28	300	200	0	0.86728	1.41181	81.4603	376.282	-1713.87	2296.24	-311	200	0	1.41671	1.37723	109.655	179.421	978.959	1087.32	-914	200	0
496	7	7.15983e-30	-1.65268e-30	2.44916e-29	-7.80201e-30	9.81368e-28	5.13472e-29	300	610	0	-6.29621e-31	8.38524e-30	-2.94974e-29	1.12368e-27	-7.67096e-27	-2.43353e-28	300	200	0	0.901635	1.44551	81.3417	377.778	-1683.17	2282.03	-311	200	0	1.40294	1.46593	109.875	94.3397	1132.47	1127.87	-914	200	0
496	8	1.30871e-29	-2.91821e-30	3.63237e-29	-6.16108e-29	1.35174e-27	4.793e-29	300	610	0	-2.37165e-29	7.8155e-30	-7.50576e-29	5.00631e-28	-1.1023e-26	2.66859e-28	300	200	0	0.93043	1.50422	81.2034	377.17	-1655.51	2270.98	-311	200	0	1.33247	1.44462	110.09	8.34148	1267.52	1174.58	-914	200	0
496	9	2.06826e-29	-4.51418e-30	4.93706e-29	-1.42423e-28	1.71561e-27	3.20475e-29	300	610	0	-5.8953e-29	5.2039e-30	-1.38735e-28	-6.86845e-28	-1.45674e-26	1.09892e-27	300	200	0	0.948146	1.57829	81.054	371.048	-1632.33	2264.04	-311	200	0	1.21391	1.3133	110.266	-54.3276	1347.96	1220.16	-914	200	0
497	0	2.96043e-29	-6.35393e-30	6.18251e-29	-2.53445e-28	1.99272e-27	-2.22219e-30	300	610	0	-1.08014e-28	-4.17507e-31	-2.20719e-28	-2.60977e-27	-1.77113e-26	2.31823e-27	300	200	0	0.953611	1.6504	80.908	357.774	-1615.12	2261.52	-311	200	0	1.05314	1.09451	110.381	-78.888	1351.24	1256.75	-914	200	0	1.78244	2.13375	190.069	38541.7	123813	2042.62	0	0	0
497	1	3.89827e-29	-8.23619e-30	7.06665e-29	-3.93987e-28	2.06148e-27	-6.13658e-29	300	610	0	-1.70947e-28	-1.01081e-29	-3.17542e-28	-5.41309e-27	-1.95067e-26	3.95823e-27	300	200	0	0.947772	1.70245	80.7924	338.695	-1605.57	2263	-311	200	0	0.860561	0.832427	110.48	-69.3006	1277.28	1278.31	-914	200	0
497	2	4.72108e-29	-9.80205e-30	7.13904e-29	-5.56729e-28	1.75359e-27	-1.51508e-28	300	610	0	-2.44956e-28	-2.48667e-29	-4.20097e-28	-9.16635e-27	-1.85843e-26	5.98983e-27	300	200	0	0.930043	1.72357	80.7321	317.489	-1604.15	2267.71	-311	200	0	0.659411	0.576064	110.62	-43.9653	1140.78	1281.88	-914	200	0
497	3	5.17317e-29	-1.04929e-29	5.78455e-29	-7.24336e-28	8.54445e-28	-2.76872e-28	300	610	0	-3.22883e-28	-4.53795e-29	-5.11355e-28	-1.37935e-26	-1.31264e-26	8.28128e-27	300	200	0	0.898448	1.71427	80.7275	298.116	-1609.22	2275.15	-311	200	0	0.478308	0.353129	110.773	-18.8811	965.655	1266.2	-914	200	0
497	4	4.88675e-29	-9.51864e-30	2.2292e-29	-8.65649e-28	-8.86598e-28	-4.37502e-28	300	610	0	-3.91464e-28	-7.16468e-29	-5.64041e-28	-1.89812e-26	-9.11498e-28	1.05495e-26	300	200	0	0.853441	1.68523	80.7543	283.64	-1617.98	2285.03	-311	200	0	0.334935	0.165421	110.851	4.20607	791.766	1230.55	-914	200	0
497	5	3.37524e-29	-5.85028e-30	-4.41679e-29	-9.31926e-28	-3.7309e-27	-6.2616e-28	300	610	0	-4.2957e-28	-1.02476e-28	-5.38713e-28	-2.40679e-26	2.05226e-26	1.23069e-26	300	200	0	0.799794	1.65232	80.7804	276.707	-1628.52	2296.61	-311	200	0	0.231156	0.00979303	110.798	31.8436	672.384	1175.28	-914	200	0
497	6	4.63993e-31	1.74316e-30	-1.50601e-28	-8.5395e-28	-7.90428e-27	-8.24443e-28	300	610	0	-4.06769e-28	-1.34846e-28	-3.82951e-28	-2.79243e-26	5.35467e-26	1.28116e-26	300	200	0	0.744212	1.63066	80.7804	279.258	-1641.61	2308.54	-311	200	0	0.161403	-0.108431	110.607	64.8668	648.088	1102.08	-914	200	0
497	7	-5.753e-29	1.45888e-29	-3.04489e-28	-5.41249e-28	-1.35239e-26	-9.98352e-28	300	610	0	-2.82762e-28	-1.63185e-28	-3.26271e-29	-2.88411e-26	9.98811e-26	1.10326e-26	300	200	0	0.693126	1.63027	80.7449	290.926	-1659.93	2319.94	-311	200	0	0.123179	-0.178818	110.267	92.8832	720.906	1014.56	-914	200	0
497	8	-1.46468e-28	3.39057e-29	-5.09002e-28	1.14861e-28	-2.04935e-26	-1.0938e-27	300	610	0	-8.44367e-30	-1.78634e-28	5.8345e-28	-2.44549e-26	1.59758e-25	5.65075e-27	300	200	0	0.653696	1.65409	80.6805	308.438	-1684.12	2330.88	-311	200	0	0.120733	-0.191709	109.756	100.289	857.314	920.349	-914	200	0
497	9	-2.70783e-28	6.04723e-29	-7.59158e-28	1.2322e-27	-2.8366e-26	-1.033e-27	300	610	0	4.70423e-28	-1.68463e-28	1.53399e-27	-1.17551e-26	2.30771e-25	-4.8816e-27	300	200	0	0.634002	1.69841	80.598	326.966	-1710.38	2341.71	-311	200	0	0.157777	-0.14996	109.066	75.2269	1012.49	832.506	-914	200	0
498	0	-4.30851e-28	9.41391e-29	-1.03682e-27	2.92005e-27	-3.61763e-26	-7.13047e-28	300	610	0	1.20575e-27	-1.15839e-28	2.86915e-27	1.2771e-26	3.06429e-25	-2.2188e-26	300	200	0	0.639199	1.75467	80.5058	342.264	-1732.41	2352.49	-311	200	0	0.224417	-0.083217	108.231	14.5096	1148.17	765.998	-914	200	0	1.0212	1.76184	189.022	38015.9	123560	2545.52	0	0	0
498	1	-6.1991e-28	1.33174e-28	-1.30476e-27	5.25017e-27	-4.22589e-26	-8.69113e-30	300	610	0	2.23467e-27	-2.89778e-31	4.5964e-27	5.27804e-26	3.74477e-25	-4.76877e-26	300	200	0	0.667058	1.81272	80.4144	351.845	-1744.7	2362.52	-311	200	0	0.292726	-0.0383444	107.36	-74.1297	1238.11	730.239	-914	200	0
498	2	-8.20188e-28	1.73451e-28	-1.50022e-27	8.21419e-27	-4.40752e-26	1.21818e-27	300	610	0	3.56085e-27	2.00742e-28	6.64743e-27	1.11423e-25	4.15178e-25	-8.21498e-26	300	200	0	0.707548	1.86487	80.3387	354.44	-1744.28	2370.06	-311	200	0	0.330277	-0.0440946	106.647	-171.749	1271.59	726.002	-914	200	0
498	3	-9.98448e-28	2.07535e-28	-1.52908e-27	1.16661e-26	-3.80945e-26	3.09944e-27	300	610	0	5.12904e-27	5.08766e-28	8.83629e-27	1.90314e-25	3.99874e-25	-1.25054e-25	300	200	0	0.747907	1.90707	80.286	349.337	-1731.21	2372.86	-311	200	0	0.320126	-0.0875536	106.256	-255.986	1254.08	749.15	-914	200	0
498	4	-1.10145e-27	2.23782e-28	-1.26219e-27	1.52508e-26	-1.9793e-26	5.72876e-27	300	610	0	6.79297e-27	9.39004e-28	1.0811e-26	2.88062e-25	2.90336e-25	-1.73745e-25	300	200	0	0.77918	1.93723	80.2462	336.966	-1708.53	2369.57	-311	200	0	0.267831	-0.129191	106.173	-315.075	1202.94	793.234	-914	200	0
498	5	-1.05219e-27	2.05635e-28	-5.36268e-28	1.83231e-26	1.61429e-26	9.11393e-27	300	610	0	8.27838e-27	1.49259e-27	1.20037e-26	3.98339e-25	3.9614e-26	-2.22402e-25	300	200	0	0.798971	1.95378	80.2022	319.334	-1681.27	2360.54	-311	200	0	0.195499	-0.141344	106.23	-352.752	1140.82	848.218	-914	200	0
498	6	-7.48331e-28	1.31431e-28	8.37517e-28	1.98671e-26	7.52978e-26	1.31118e-26	300	610	0	9.14528e-27	2.14592e-27	1.1589e-26	5.0754e-25	-4.04677e-25	-2.60913e-25	300	200	0	0.810327	1.95386	80.1539	299.338	-1654.53	2347.33	-311	200	0	0.13646	-0.132603	106.282	-379.38	1085.41	901.184	-914	200	0
498	7	-6.46572e-29	-2.48847e-29	3.05324e-27	1.84327e-26	1.62571e-25	1.73462e-26	300	610	0	8.75664e-27	2.83725e-27	8.46463e-27	5.92224e-25	-1.09351e-24	-2.73789e-25	300	200	0	0.818408	1.93327	80.124	280.097	-1631.59	2332.02	-311	200	0	0.129548	-0.135889	106.367	-402.832	1041.07	941.74	-914	200	0
498	8	1.13785e-27	-2.91601e-28	6.27385e-27	1.21157e-26	2.8065e-25	2.1114e-26	300	610	0	6.26486e-27	3.45132e-27	1.27515e-27	6.16707e-25	-2.06481e-24	-2.3941e-25	300	200	0	0.826935	1.89056	80.1402	264.71	-1613.58	2316.37	-311	200	0	0.202405	-0.17702	106.67	-426.46	1001.11	967.232	-914	200	0
498	9	2.99339e-27	-6.95026e-28	1.05744e-26	-1.38371e-27	4.27827e-25	2.3289e-26	300	610	0	6.3185e-28	3.80367e-27	-1.14938e-26	5.31405e-25	-3.32602e-24	-1.2997e-25	300	200	0	0.838147	1.83007	80.2163	255.808	-1600.46	2301.51	-311	200	0	0.35292	-0.257785	107.329	-447.408	956.27	982.021	-914	200	0
499	0	5.59997e-27	-1.25257e-27	1.58615e-26	-2.4576e-26	5.95091e-25	2.22425e-26	300	610	0	-9.29655e-27	3.62775e-27	-3.13191e-26	2.72846e-25	-4.8299e-24	8.73274e-26	300	200	0	0.855314	1.76122	80.352	254.832	-1592.1	2288.42	-311	200	0	0.547779	-0.36326	108.252	-451.453	900.93	992.427	-914	200	0	2.13952	1.24716	187.473	37874.6	121884	2808.73	0	0	0
499	1	8.97229e-27	-1.96256e-27	2.17681e-26	-5.98177e-26	7.62609e-25	1.58101e-26	300	610	0	-2.4637e-26	2.56952e-27	-5.93063e-26	-2.33438e-25	-6.44402e-24	4.4716e-25	300	200	0	0.882666	1.69652	80.5434	261.379	-1588.7	2278.14	-311	200	0	0.742334	-0.47475	109.095	-413.492	835.5	1002.88	-914	200	0
499	2	1.29772e-26	-2.79045e-27	2.75274e-26	-1.08709e-25	8.9583e-25	1.34395e-27	300	610	0	-4.62095e-26	1.96123e-28	-9.56858e-26	-1.0656e-24	-7.91515e-24	9.80283e-25	300	200	0	0.92214	1.64742	80.7833	273.215	-1590.37	2271.1	-311	200	0	0.911051	-0.572003	109.456	-313.344	766.677	1014.97	-914	200	0
499	3	1.72517e-26	-3.65174e-27	3.18362e-26	-1.71201e-25	9.41774e-25	-2.40955e-26	300	610	0	-7.41477e-26	-3.97254e-27	-1.39118e-25	-2.29199e-24	-8.83252e-24	1.70426e-24	300	200	0	0.97075	1.61923	81.0476	287.229	-1595.97	2266.74	-311	200	0	1.06065	-0.632411	109.103	-155.474	706.103	1028.7	-914	200	0
499	4	2.11089e-26	-4.39253e-27	3.27286e-26	-2.44391e-25	8.26392e-25	-6.33452e-26	300	610	0	-1.07364e-25	-1.03992e-26	-1.8581e-25	-3.94975e-24	-8.59653e-24	2.61004e-24	300	200	0	1.02109	1.60985	81.2923	300.468	-1602.37	2264.56	-311	200	0	1.20835	-0.640172	108.092	30.9154	666.486	1044.5	-914	200	0
499	5	2.34404e-26	-4.7701e-27	2.74939e-26	-3.21012e-25	4.54346e-25	-1.18476e-25	300	610	0	-1.42874e-25	-1.94206e-26	-2.2849e-25	-6.014e-24	-6.40344e-24	3.64422e-24	300	200	0	1.06559	1.61314	81.4713	310.961	-1606.47	2264.86	-311	200	0	1.3545	-0.596517	106.701	210.158	657.843	1063.92	-914	200	0
499	6	2.26349e-26	-4.43765e-27	1.26881e-26	-3.87709e-25	-2.86963e-25	-1.89795e-25	300	610	0	-1.75007e-25	-3.10841e-26	-2.55342e-25	-8.35722e-24	-1.26121e-24	4.68726e-24	300	200	0	1.10176	1.62207	81.5569	318.784	-1607.79	2268.2	-311	200	0	1.48294	-0.517457	105.267	352.499	685.71	1089.09	-914	200	0
499	7	1.654e-26	-2.93921e-27	-1.56944e-26	-4.23316e-25	-1.5168e-24	-2.74482e-25	300	610	0	-1.94606e-25	-4.49244e-26	-2.49095e-25	-1.06997e-23	7.9441e-24	5.52942e-24	300	200	0	1.13278	1.62963	81.5413	326.329	-1607.77	2273.95	-311	200	0	1.57731	-0.423917	104.058	436.277	748.202	1120.74	-914	200	0
499	8	2.5096e-27	2.76493e-28	-6.1805e-26	-3.97466e-25	-3.34129e-24	-3.64859e-25	300	610	0	-1.88339e-25	-5.96807e-26	-1.86576e-25	-1.25552e-23	2.23073e-23	5.84756e-24	300	200	0	1.16277	1.62973	81.4278	336.342	-1607.39	2280.14	-311	200	0	1.62413	-0.334518	103.29	454.949	834.91	1155.6	-914	200	0
499	9	-2.24136e-26	5.81215e-27	-1.29188e-25	-2.70085e-25	-5.82172e-24	-4.4639e-25	300	610	0	-1.38384e-25	-7.29703e-26	-3.91493e-26	-1.3179e-23	4.26633e-23	5.1883e-24	300	200	0	1.19239	1.61972	81.2333	349.185	-1605.89	2284.84	-311	200	0	1.60348	-0.266185	103.166	423.145	933.219	1186.9	-914	200	0
500	0	-6.11142e-26	1.4235e-26	-2.19596e-25	7.47305e-27	-8.92865e-24	-4.95629e-25	300	610	0	-2.2802e-26	-8.09532e-26	2.25385e-25	-1.1531e-23	6.92209e-23	2.96581e-24	300	200	0	1.21849	1.60287	80.9925	362.511	-1600.92	2287.31	-311	200	0	1.49428	-0.238301	103.8	368.409	1035.7	1208.88	-914	200	0	2.13952	1.24716	187.473	37874.6	121884	2808.73	0	0	0
500	1	-1.15752e-25	2.59327e-26	-3.31305e-25	4.88673e-25	-1.2481e-23	-4.78493e-25	300	610	0	1.82955e-25	-7.80506e-26	6.38746e-25	-6.27346e-24	1.01058e-22	-1.51474e-24	300	200	0	1.23663	1.58643	80.7471	373.542	-1589.31	2288.32	-311	200	0	1.29768	-0.265648	105.129	320.565	1141.12	1220.33	-914	200	0
500	2	-1.8678e-25	4.09008e-26	-4.56896e-25	1.22428e-24	-1.60713e-23	-3.49465e-25	300	610	0	5.02886e-25	-5.68173e-26	1.22524e-24	4.17167e-24	1.35476e-22	-8.99355e-24	300	200	0	1.24388	1.57633	80.5345	381.146	-1568.72	2289.73	-311	200	0	1.04998	-0.344035	106.94	307.07	1252.61	1223.48	-914	200	0
500	3	-2.71585e-25	5.84531e-26	-5.8059e-25	2.24983e-24	-1.89833e-23	-5.25838e-26	300	610	0	9.55052e-25	-8.10475e-27	1.99125e-24	2.14736e-23	1.67245e-22	-2.01363e-23	300	200	0	1.24008	1.57422	80.3812	386.335	-1539.42	2293.4	-311	200	0	0.811127	-0.450466	108.951	342.921	1374.81	1220.47	-914	200	0
500	4	-3.62768e-25	7.68602e-26	-6.75333e-25	3.56701e-24	-2.01116e-23	4.7468e-25	300	610	0	1.54345e-24	7.83006e-26	2.91063e-24	4.71136e-23	1.87819e-22	-3.53411e-23	300	200	0	1.22624	1.57815	80.2986	391.71	-1505.56	2299.86	-311	200	0	0.642324	-0.55737	110.841	420.101	1507.81	1211.76	-914	200	0
500	5	-4.46134e-25	9.29371e-26	-7.00076e-25	5.11828e-24	-1.79035e-23	1.29331e-24	300	610	0	2.24678e-24	2.12347e-25	3.90613e-24	8.19389e-23	1.84656e-22	-5.4458e-23	300	200	0	1.20141	1.58421	80.2809	400.188	-1474.3	2308.01	-311	200	0	0.584954	-0.644036	112.282	514.075	1643.32	1196.83	-914	200	0
500	6	-4.98618e-25	1.01627e-25	-5.9794e-25	6.75501e-24	-1.03505e-23	2.44894e-24	300	610	0	3.00416e-24	4.01457e-25	4.82758e-24	1.25518e-22	1.40863e-22	-7.64147e-23	300	200	0	1.16234	1.58818	80.3085	413.488	-1452.65	2316.03	-311	200	0	0.646219	-0.69857	113.065	600.822	1767.64	1175.25	-914	200	0
500	7	-4.86506e-25	9.56682e-26	-2.96306e-25	8.20099e-24	4.93271e-24	3.95107e-24	300	610	0	3.6985e-24	6.47123e-25	5.42916e-24	1.75287e-22	3.54858e-23	-9.87579e-23	300	200	0	1.10613	1.58637	80.3569	431.184	-1444.24	2322.54	-311	200	0	0.796037	-0.713356	113.227	664.843	1868.37	1147.68	-914	200	0
500	8	-3.64556e-25	6.54652e-26	2.89764e-25	9.01533e-24	3.04915e-23	5.74439e-24	300	610	0	4.1392e-24	9.40214e-25	5.34966e-24	2.255e-22	-1.55154e-22	-1.1714e-22	300	200	0	1.03261	1.57476	80.4088	450.611	-1449.34	2327.16	-311	200	0	0.974375	-0.682861	112.98	696.436	1937.03	1116.89	-914	200	0
500	9	-7.68535e-26	-6.41493e-28	1.24902e-24	8.56224e-24	6.86225e-23	7.67228e-24	300	610	0	4.04738e-24	1.25501e-24	4.10204e-24	2.66074e-22	-4.54555e-22	-1.2482e-22	300	200	0	0.945703	1.5492	80.4618	468.047	-1467.46	2330.2	-311	200	0	1.11058	-0.610112	112.543	687.966	1964.34	1086.89	-914	200	0
501	0	4.39477e-25	-1.15486e-25	2.65842e-24	5.99867e-24	1.20713e-22	9.43445e-24	300	610	0	3.04839e-24	1.54229e-24	1.08148e-24	2.81468e-22	-8.81038e-22	-1.12296e-22	300	200	0	0.852729	1.50956	80.5239	480.745	-1498	2331.65	-311	200	0	1.15553	-0.512567	112.066	634.242	1937.16	1059.28	-914	200	0	1.50023	0.900358	191.613	39076.8	126305	3135.74	0	0	0
501	1	1.24639e-24	-2.91285e-25	4.55849e-24	2.95996e-25	1.86281e-22	1.0543e-23	300	610	0	6.7873e-25	1.72213e-24	-4.39639e-24	2.49877e-22	-1.44011e-21	-6.72254e-23	300	200	0	0.76082	1.46312	80.6054	488.065	-1537.81	2330.53	-311	200	0	1.10666	-0.417476	111.637	538.441	1844.83	1031.64	-914	200	0
501	2	2.39137e-24	-5.36646e-25	6.91798e-24	-9.68392e-24	2.61694e-22	1.02847e-23	300	610	0	-3.5835e-24	1.6778e-24	-1.30123e-23	1.43114e-22	-2.11387e-21	2.51046e-23	300	200	0	0.674354	1.42183	80.7177	491.334	-1580.76	2325.79	-311	200	0	0.999333	-0.356737	111.275	415.366	1689.22	1001.5	-914	200	0
501	3	3.88692e-24	-8.52115e-25	9.58723e-24	-2.50337e-23	3.38591e-22	7.70291e-24	300	610	0	-1.02536e-23	1.25279e-24	-2.52993e-23	-7.22533e-23	-2.84738e-21	1.80486e-22	300	200	0	0.596294	1.39761	80.8664	493.351	-1620.82	2317.69	-311	200	0	0.871521	-0.364243	110.934	282.189	1490.82	970.007	-914	200	0
501	4	5.6821e-24	-1.2241e-24	1.22417e-23	-4.654e-23	4.02125e-22	1.61508e-24	300	610	0	-1.97285e-23	2.53789e-25	-4.14238e-23	-4.31854e-22	-3.53271e-21	4.13312e-22	300	200	0	0.531212	1.39937	81.0377	497.122	-1654.08	2307.86	-311	200	0	0.740282	-0.458345	110.551	147.654	1284.48	939.931	-914	200	0
501	5	7.62613e-24	-1.61726e-24	1.43202e-23	-7.42947e-23	4.29241e-22	-9.30825e-24	300	610	0	-3.21171e-23	-1.53637e-24	-6.08788e-23	-9.67747e-22	-3.99212e-21	7.32553e-22	300	200	0	0.485566	1.43027	81.1991	503.796	-1678.47	2298.29	-311	200	0	0.607927	-0.617083	110.062	13.4449	1102.41	913.702	-914	200	0
501	6	9.42594e-24	-1.9657e-24	1.49656e-23	-1.07162e-22	3.87394e-22	-2.63768e-23	300	610	0	-4.70042e-23	-4.33138e-24	-8.20924e-23	-1.69914e-21	-3.96333e-21	1.1359e-21	300	200	0	0.464392	1.48662	81.3222	512	-1693.62	2290.78	-311	200	0	0.476077	-0.780792	109.401	-118.463	959.753	894.26	-914	200	0
501	7	1.06017e-23	-2.16412e-24	1.29848e-23	-1.42105e-22	2.34278e-22	-5.0594e-23	300	610	0	-6.31499e-23	-8.29448e-24	-1.01965e-22	-2.61888e-21	-3.09141e-21	1.60188e-21	300	200	0	0.46801	1.55971	81.4031	519.215	-1701.41	2286.79	-311	200	0	0.351822	-0.887505	108.516	-242.013	858.346	884.52	-914	200	0
501	8	1.04482e-23	-2.06046e-24	6.84712e-24	-1.73413e-22	-8.06147e-23	-8.22231e-23	300	610	0	-7.81368e-23	-1.34674e-23	-1.15386e-22	-3.67552e-21	-9.33839e-22	2.08017e-21	300	200	0	0.490929	1.63816	81.4587	523.089	-1705.33	2287	-311	200	0	0.247393	-0.909226	107.427	-347.538	799.51	885.024	-914	200	0
501	9	8.01474e-24	-1.4529e-24	-5.24791e-24	-1.91907e-22	-6.11583e-22	-1.20185e-22	300	610	0	-8.80002e-23	-1.96719e-23	-1.14801e-22	-4.75111e-21	3.01242e-21	2.4807e-21	300	200	0	0.523604	1.71028	81.5087	521.724	-1708.87	2290.75	-311	200	0	0.170329	-0.861383	106.242	-425.066	785.928	893.497	-914	200	0
502	0	2.12022e-24	-9.48996e-26	-2.51963e-23	-1.84278e-22	-1.40826e-21	-1.61288e-22	300	610	0	-8.69072e-23	-2.6384e-23	-8.99785e-23	-5.63666e-21	9.25138e-21	2.66293e-21	300	200	0	0.557564	1.76729	81.5618	513.408	-1714.16	2296.31	-311	200	0	0.116087	-0.785362	105.104	-469.033	811.145	906.658	-914	200	0	0.612717	0.702966	184.215	37019.5	118729	3496.4	0	0	0
502	1	-8.57165e-24	2.28671e-24	-5.46672e-23	-1.32796e-22	-2.50189e-21	-1.99333e-22	300	610	0	-6.69846e-23	-3.25871e-23	-2.81461e-23	-6.00802e-21	1.81843e-20	2.42766e-21	300	200	0	0.590038	1.80552	81.6093	496.219	-1721.11	2301.91	-311	200	0	0.0781347	-0.721955	104.14	-480.484	857.048	921.449	-914	200	0
502	2	-2.53903e-23	5.95482e-24	-9.45892e-23	-1.57174e-23	-3.8852e-21	-2.24168e-22	300	610	0	-1.84434e-23	-3.66185e-23	8.52341e-23	-5.40807e-21	2.99502e-20	1.51506e-21	300	200	0	0.623298	1.82576	81.6272	468.297	-1727.21	2306.71	-311	200	0	0.0578557	-0.693067	103.419	-464.813	905.877	934.793	-914	200	0
502	3	-4.93776e-23	1.10998e-23	-1.4441e-22	1.91174e-22	-5.4855e-21	-2.2088e-22	300	610	0	6.98078e-23	-3.60368e-23	2.64759e-22	-3.24314e-21	4.42039e-20	-3.86372e-22	300	200	0	0.659997	1.8297	81.5901	428.884	-1729.33	2310.69	-311	200	0	0.0599571	-0.6998	102.942	-428.506	947.788	943.636	-914	200	0
502	4	-8.08589e-23	1.77467e-23	-2.01117e-22	5.11373e-22	-7.13137e-21	-1.69357e-22	300	610	0	2.08825e-22	-2.75523e-23	5.22101e-22	1.19479e-21	5.98285e-20	-3.61338e-21	300	200	0	0.69999	1.81732	81.4876	379.385	-1726.05	2313.98	-311	200	0	0.0831576	-0.73176	102.66	-376.54	978.727	946.076	-914	200	0
502	5	-1.18846e-22	2.56275e-23	-2.58041e-22	9.62246e-22	-8.51519e-21	-4.46253e-23	300	610	0	4.07312e-22	-7.08192e-24	8.61425e-22	8.66583e-21	7.45978e-20	-8.47675e-21	300	200	0	0.740909	1.7877	81.3289	323.894	-1718.62	2316.41	-311	200	0	0.112722	-0.775968	102.52	-310.433	1000.77	942.934	-914	200	0
502	6	-1.60272e-22	3.402e-23	-3.03539e-22	1.5469e-21	-9.15629e-21	1.81571e-22	300	610	0	6.68074e-22	2.99902e-23	1.27297e-21	1.98631e-20	8.48166e-20	-1.51777e-20	300	200	0	0.779267	1.74224	81.1382	268.265	-1710.52	2317.57	-311	200	0	0.12112	-0.822946	102.481	-230.631	1022.64	938.464	-914	200	0
502	7	-1.99089e-22	4.15624e-23	-3.19729e-22	2.24301e-21	-8.37263e-21	5.37337e-22	300	610	0	9.83075e-22	8.825e-23	1.7248e-21	3.52192e-20	8.5002e-20	-2.36852e-20	300	200	0	0.810368	1.68619	80.9457	217.834	-1705.37	2316.51	-311	200	0	0.0821842	-0.872038	102.525	-141.528	1051.54	938.591	-914	200	0
502	8	-2.25317e-22	4.60621e-23	-2.81587e-22	2.98861e-21	-5.27344e-21	1.04469e-21	300	610	0	1.32709e-21	1.7128e-22	2.15299e-21	5.46246e-20	6.76979e-20	-3.35706e-20	300	200	0	0.829483	1.62605	80.783	176.254	-1704.12	2311.81	-311	200	0	-0.0109471	-0.932684	102.629	-51.0266	1082.9	948.313	-914	200	0
502	9	-2.24212e-22	4.43367e-23	-1.56857e-22	3.66568e-21	1.21045e-21	1.71048e-21	300	610	0	1.65024e-21	2.80175e-22	2.45127e-21	7.70487e-20	2.35631e-20	-4.38027e-20	300	200	0	0.834021	1.56681	80.6808	146.267	-1704.69	2302.55	-311	200	0	-0.139376	-1.01665	102.729	34.0847	1101.64	970.446	-914	200	0
503	0	-1.75797e-22	3.21417e-23	9.26109e-23	4.08316e-21	1.22367e-20	2.51379e-21	300	610	0	1.87009e-21	4.11474e-22	2.46175e-21	1.00073e-19	-5.80858e-20	-5.2516e-20	300	200	0	0.823257	1.51241	80.6626	130.132	-1704.47	2289.18	-311	200	0	-0.269135	-1.12172	102.739	108.845	1096.45	1003.83	-914	200	0	0.612717	0.702966	184.215	37019.5	118729	3496.4	0	0	0
503	1	-5.51354e-23	4.26614e-24	5.073e-22	3.96257e-21	2.8877e-20	3.38968e-21	300	610	0	1.86467e-21	5.54515e-22	1.9695e-21	1.19367e-19	-1.88051e-19	-5.67808e-20	300	200	0	0.796645	1.46695	80.7305	129.062	-1702.21	2273.22	-311	200	0	-0.370084	-1.22101	102.655	168.424	1070.89	1042.12	-914	200	0
503	2	1.66162e-22	-4.51018e-23	1.12336e-21	2.93112e-21	5.1831e-20	4.2102e-21	300	610	0	1.46857e-21	6.88315e-22	7.04942e-22	1.28173e-19	-3.75101e-19	-5.24241e-20	300	200	0	0.755709	1.43436	80.8586	142.895	-1697.64	2256.31	-311	200	0	-0.427623	-1.27277	102.589	210.335	1038.32	1077	-914	200	0
503	3	5.16603e-22	-1.21614e-22	1.96192e-21	5.29331e-22	8.10063e-20	4.76427e-21	300	610	0	4.75117e-22	7.78298e-22	-1.64066e-21	1.16909e-19	-6.2265e-19	-3.39756e-20	300	200	0	0.708245	1.41812	81.0045	169.902	-1691.17	2239.8	-311	200	0	-0.441261	-1.24107	102.712	238.979	1010.64	1101.71	-914	200	0
503	4	1.01899e-21	-2.29471e-22	3.01357e-21	-3.75781e-21	1.14952e-19	4.74e-21	300	610	0	-1.3513e-21	7.73411e-22	-5.3801e-21	7.30755e-20	-9.24091e-19	5.15683e-21	300	200	0	0.66726	1.41984	81.1358	206.384	-1684.31	2225.01	-311	200	0	-0.415905	-1.10852	103.171	266.406	992.796	1110.85	-914	200	0
503	5	1.68148e-21	-3.6948e-22	4.21778e-21	-1.04351e-20	1.50157e-19	3.71487e-21	300	610	0	-4.24772e-21	6.04532e-22	-1.07684e-20	-1.83166e-20	-1.25675e-18	7.21496e-20	300	200	0	0.643031	1.43728	81.2445	247.153	-1678.65	2213.66	-311	200	0	-0.352496	-0.878774	104.031	306.921	981.523	1100.14	-914	200	0
503	6	2.48506e-21	-5.36377e-22	5.4376e-21	-1.98849e-20	1.8025e-19	1.16155e-21	300	610	0	-8.40458e-21	1.85446e-22	-1.79071e-20	-1.73475e-19	-1.57474e-18	1.73707e-19	300	200	0	0.636286	1.46455	81.3378	287.237	-1674.22	2207.5	-311	200	0	-0.242319	-0.573506	105.256	369.635	968.867	1068.06	-914	200	0
503	7	3.36738e-21	-7.15432e-22	6.43163e-21	-3.21972e-20	1.95213e-19	-3.52024e-21	300	610	0	-1.38917e-20	-5.81915e-22	-2.661e-20	-4.07365e-19	-1.80126e-18	3.14323e-19	300	200	0	0.640017	1.49538	81.4179	323.541	-1669.29	2207.53	-311	200	0	-0.0707967	-0.2238	106.741	454.518	951.448	1016.58	-914	200	0
503	8	4.2037e-21	-8.78502e-22	6.82684e-21	-4.69352e-20	1.80757e-19	-1.09332e-20	300	610	0	-2.05547e-20	-1.7959e-21	-3.62288e-20	-7.29691e-19	-1.82173e-18	4.93714e-19	300	200	0	0.647726	1.52641	81.4708	355.117	-1661.56	2213.53	-311	200	0	0.168693	0.140477	108.38	552.616	935.094	950.108	-914	200	0
503	9	4.7866e-21	-9.79954e-22	6.09856e-21	-6.28359e-20	1.18131e-19	-2.15592e-20	300	610	0	-2.78811e-20	-3.53495e-21	-4.54459e-20	-1.13899e-18	-1.47956e-18	7.03345e-19	300	200	0	0.658769	1.5574	81.476	381.902	-1649.84	2224.2	-311	200	0	0.460519	0.493877	110.094	648.251	929.914	874.797	-914	200	0
504	0	4.80784e-21	-9.532e-22	3.56726e-21	-7.74617e-20	-1.52895e-20	-3.55702e-20	300	610	0	-3.48421e-20	-5.82662e-21	-5.20531e-20	-1.6147e-18	-5.77617e-19	9.22102e-19	300	200	0	0.676617	1.58845	81.4242	403.535	-1634.41	2237.73	-311	200	0	0.761638	0.813451	111.785	723.73	943.303	798.03	-914	200	0	1.26531	2.07089	190.721	39150.3	124813	1822.01	0	0	0
504	1	3.84781e-21	-7.09006e-22	-1.57512e-21	-8.68371e-20	-2.44174e-19	-5.25632e-20	300	610	0	-3.97243e-20	-8.60422e-21	-5.27508e-20	-2.10724e-18	1.11088e-18	1.11137e-18	300	200	0	0.704742	1.61773	81.3334	419.31	-1615.98	2252.17	-311	200	0	1.01014	1.08001	113.251	766.442	977.518	726.495	-914	200	0
504	2	1.38015e-21	-1.37261e-22	-1.01925e-20	-8.51365e-20	-5.91634e-19	-7.12188e-20	300	610	0	-3.99784e-20	-1.1651e-20	-4.30257e-20	-2.52695e-18	3.8173e-18	1.2101e-18	300	200	0	0.74333	1.64163	81.2483	428.612	-1595.51	2265.54	-311	200	0	1.14987	1.27649	114.187	772.521	1031.74	664.917	-914	200	0
504	3	-3.198e-21	8.85626e-22	-2.3067e-20	-6.45243e-20	-1.07328e-18	-8.88979e-20	300	610	0	-3.21301e-20	-1.45342e-20	-1.71889e-20	-2.73293e-18	7.73293e-18	1.13088e-18	300	200	0	0.78696	1.65731	81.2154	431.519	-1575.24	2276.11	-311	200	0	1.15995	1.38031	114.313	745.046	1103.48	617.206	-914	200	0
504	4	-1.04975e-20	2.48106e-21	-4.06759e-20	-1.52938e-20	-1.68843e-18	-1.01212e-19	300	610	0	-1.1817e-20	-1.65351e-20	3.13127e-20	-2.52448e-18	1.29398e-17	7.58593e-19	300	200	0	0.825395	1.66448	81.2543	429.306	-1558.48	2282.92	-311	200	0	1.06331	1.36245	113.549	692.687	1185.74	587.25	-914	200	0
504	5	-2.10166e-20	4.74148e-21	-6.2868e-20	7.35031e-20	-2.40823e-18	-1.01643e-19	300	610	0	2.59634e-20	-1.65862e-20	1.09177e-19	-1.63843e-18	1.93126e-17	-4.62212e-20	300	200	0	0.848017	1.66401	81.3466	424.114	-1548.17	2286.15	-311	200	0	0.904787	1.20369	112.081	630.415	1264.59	577.555	-914	200	0
504	6	-3.4954e-20	7.68976e-21	-8.84296e-20	2.12704e-19	-3.16078e-18	-8.13138e-20	300	610	0	8.62902e-20	-1.32358e-20	2.21966e-19	2.42411e-19	2.6392e-17	-1.43643e-18	300	200	0	0.848811	1.65504	81.4429	418.175	-1545.97	2286.95	-311	200	0	0.721904	0.919977	110.258	577.584	1322.54	587.981	-914	200	0
504	7	-5.19469e-20	1.1223e-20	-1.14551e-19	4.10704e-19	-3.81424e-18	-2.90947e-20	300	610	0	1.73322e-19	-4.66387e-21	3.72109e-19	3.46345e-18	3.32322e-17	-3.55653e-18	300	200	0	0.829131	1.63531	81.4801	413.507	-1551.91	2286.7	-311	200	0	0.53592	0.567699	108.441	550.347	1345.03	615.678	-914	200	0
504	8	-7.07302e-20	1.50411e-20	-1.36229e-19	6.69917e-19	-4.15983e-18	6.77621e-20	300	610	0	2.88753e-19	1.12123e-20	5.56086e-19	8.34752e-18	3.82381e-17	-6.50647e-18	300	200	0	0.796487	1.60482	81.4047	411.64	-1564.76	2286.56	-311	200	0	0.361898	0.215389	106.894	551.468	1324.51	655.618	-914	200	0
504	9	-8.87325e-20	1.85628e-20	-1.45685e-19	9.81842e-19	-3.89831e-18	2.22171e-19	300	610	0	4.29642e-19	3.65002e-20	7.60761e-19	1.51113e-17	3.90154e-17	-1.0288e-17	300	200	0	0.760456	1.56866	81.1985	412.745	-1582.38	2287.36	-311	200	0	0.216954	-0.0891436	105.762	566.861	1260.07	702.009	-914	200	0
505	0	-1.01644e-19	2.08387e-20	-1.31921e-19	1.32077e-18	-2.63508e-18	4.44661e-19	300	610	0	5.85594e-19	7.29141e-20	9.58991e-19	2.37418e-17	3.22769e-17	-1.47318e-17	300	200	0	0.729803	1.53565	80.8858	415.023	-1601.56	2289.55	-311	200	0	0.118832	-0.32705	105.112	573.494	1155.93	750.349	-914	200	0	1.26531	2.07089	190.721	39150.3	124813	1822.01	0	0	0
505	1	-1.03022e-19	2.0476e-20	-8.06251e-20	1.63637e-18	1.08449e-19	7.39426e-19	300	610	0	7.35406e-19	1.21128e-19	1.10491e-18	3.38295e-17	1.38637e-17	-1.94059e-17	300	200	0	0.712178	1.51452	80.5205	415.693	-1618.42	2293	-311	200	0	0.0788772	-0.497436	104.974	551.793	1022.93	798.743	-914	200	0
505	2	-8.40564e-20	1.5599e-20	2.53111e-20	1.84596e-18	4.85772e-18	1.09877e-18	300	610	0	8.43474e-19	1.79868e-19	1.12958e-18	4.43596e-17	-2.10368e-17	-2.35113e-17	300	200	0	0.713241	1.51139	80.167	412.989	-1629.63	2297.1	-311	200	0	0.0939788	-0.602834	105.328	493.915	881.361	847.578	-914	200	0
505	3	-3.36395e-20	3.8819e-21	2.04315e-19	1.82771e-18	1.21107e-17	1.49593e-18	300	610	0	8.56526e-19	2.44734e-19	9.38247e-19	5.34758e-17	-7.73763e-17	-2.57764e-17	300	200	0	0.733034	1.52815	79.8799	407.18	-1633.28	2301.26	-311	200	0	0.147185	-0.639742	106.094	404.068	758.376	897.079	-914	200	0
505	4	6.10252e-20	-1.73024e-20	4.73284e-19	1.41697e-18	2.22143e-17	1.87648e-18	300	610	0	7.01613e-19	3.06805e-19	4.10912e-19	5.82423e-17	-1.59321e-16	-2.43708e-17	300	200	0	0.763553	1.5595	79.687	399.846	-1629.27	2305.26	-311	200	0	0.218322	-0.603518	107.122	293.468	678.325	943.824	-914	200	0
505	5	2.13019e-19	-5.05598e-20	8.42954e-19	4.08738e-19	3.51808e-17	2.14926e-18	300	610	0	2.86685e-19	3.51143e-19	-5.91478e-19	5.44552e-17	-2.68808e-16	-1.68725e-17	300	200	0	0.793757	1.59167	79.5872	392.529	-1619.1	2308.9	-311	200	0	0.292108	-0.506738	108.216	176.346	652.075	980.265	-914	200	0
505	6	4.33205e-19	-9.79193e-20	1.31111e-18	-1.42961e-18	5.04379e-17	2.17802e-18	300	610	0	-4.94437e-19	3.55445e-19	-2.21226e-18	3.65763e-17	-4.03495e-16	-3.32002e-19	300	200	0	0.818081	1.60802	79.5648	386.078	-1605.09	2311.69	-311	200	0	0.362731	-0.385839	109.205	68.033	672.148	998.727	-914	200	0
505	7	7.26339e-19	-1.59986e-19	1.85349e-18	-4.33055e-18	6.65151e-17	1.77639e-18	300	610	0	-1.7505e-18	2.89219e-19	-4.57251e-18	-2.10486e-18	-5.54082e-16	2.85053e-17	300	200	0	0.837668	1.5987	79.6066	380.996	-1589.86	2313.19	-311	200	0	0.437061	-0.278447	110.019	-18.5753	716.016	995.743	-914	200	0
505	8	1.08556e-18	-2.34761e-19	2.41249e-18	-8.47809e-18	8.06848e-17	7.09474e-19	300	610	0	-3.57214e-18	1.14059e-19	-7.72945e-18	-6.89456e-17	-7.01097e-16	7.27503e-17	300	200	0	0.854982	1.56436	79.7113	377.618	-1576.2	2313.22	-311	200	0	0.527787	-0.200284	110.687	-78.2113	756.82	974.176	-914	200	0
505	9	1.48524e-18	-3.16134e-19	2.88447e-18	-1.39338e-17	8.85987e-17	-1.2933e-18	300	610	0	-5.99974e-18	-2.14243e-19	-1.16174e-17	-1.70903e-16	-8.11413e-16	1.34619e-16	300	200	0	0.871192	1.51295	79.8751	375.59	-1566.76	2311.63	-311	200	0	0.63907	-0.156159	111.29	-115.172	774.992	942.895	-914	200	0
506	0	1.87241e-18	-3.92109e-19	3.10724e-18	-2.05333e-17	8.39908e-17	-4.5085e-18	300	610	0	-8.97788e-18	-7.40826e-19	-1.59706e-17	-3.12797e-16	-8.35025e-16	2.1431e-16	300	200	0	0.887919	1.45615	80.0754	373.835	-1563.01	2308.1	-311	200	0	0.753847	-0.164223	111.909	-138.061	762.494	912.894	-914	200	0	1.24706	0.819604	191.913	38806.8	126126	3084.16	0	0	0
506	1	2.15753e-18	-4.42942e-19	2.85037e-18	-2.77538e-17	5.85597e-17	-9.16572e-18	300	610	0	-1.2296e-17	-1.50308e-18	-2.02303e-17	-4.94725e-16	-7.02937e-16	3.08475e-16	300	200	0	0.907558	1.40633	80.2826	371.528	-1564.63	2302.41	-311	200	0	0.828439	-0.253609	112.609	-151.897	721.945	891.303	-914	200	0
506	2	2.20603e-18	-4.39502e-19	1.81252e-18	-3.45571e-17	2.18454e-18	-1.53653e-17	300	610	0	-1.55173e-17	-2.51716e-18	-2.34441e-17	-7.08561e-16	-3.27434e-16	4.08286e-16	300	200	0	0.930395	1.37189	80.4836	369.047	-1569.84	2294.71	-311	200	0	0.808137	-0.437961	113.448	-156.551	666.946	877.46	-914	200	0
506	3	1.83294e-18	-3.42383e-19	-3.68436e-19	-3.9224e-17	-9.63205e-17	-2.29617e-17	300	610	0	-1.79024e-17	-3.75896e-18	-2.41721e-17	-9.33549e-16	3.93567e-16	4.97221e-16	300	200	0	0.952777	1.3542	80.6818	367.9	-1576.07	2285.76	-311	200	0	0.664668	-0.696337	114.458	-148.737	618.543	864.526	-914	200	0
506	4	8.03932e-19	-1.02467e-19	-4.08532e-18	-3.92073e-17	-2.47674e-16	-3.14127e-17	300	610	0	-1.83383e-17	-5.13931e-18	-2.04259e-17	-1.13128e-15	1.56598e-15	5.48798e-16	300	200	0	0.968374	1.34957	80.8751	369.541	-1580.7	2277.21	-311	200	0	0.423668	-0.983711	115.552	-120.16	592.658	846.655	-914	200	0
506	5	-1.1525e-18	3.36062e-19	-9.70287e-18	-3.1048e-17	-4.59562e-16	-3.95973e-17	300	610	0	-1.52938e-17	-6.47441e-18	-9.67468e-18	-1.2406e-15	3.28039e-15	5.24702e-16	300	200	0	0.970075	1.35264	81.0405	373.9	-1582.67	2271.14	-311	200	0	0.153891	-1.2609	116.513	-58.8622	590.151	825.492	-914	200	0
506	6	-4.31629e-18	1.0291e-18	-1.74613e-17	-1.04185e-17	-7.32796e-16	-4.56215e-17	300	610	0	-6.82711e-18	-7.45395e-18	1.1031e-17	-1.17348e-15	5.582e-15	3.73988e-16	300	200	0	0.951963	1.35842	81.1394	379.071	-1583.55	2269.14	-311	200	0	-0.0692499	-1.50612	117.112	41.7548	601.686	809.63	-914	200	0
506	7	-8.92394e-18	2.02108e-18	-2.73345e-17	2.76225e-17	-1.05607e-15	-4.6639e-17	300	610	0	9.31451e-18	-7.61195e-18	4.47564e-17	-8.13404e-16	8.42762e-15	3.43017e-17	300	200	0	0.912074	1.36423	81.1377	382.604	-1585.16	2271.72	-311	200	0	-0.195269	-1.69806	117.253	176.055	618.969	808.937	-914	200	0
506	8	-1.50874e-17	3.32731e-18	-3.88385e-17	8.80583e-17	-1.39934e-15	-3.87373e-17	300	610	0	3.54578e-17	-6.3083e-18	9.41333e-17	-1.84567e-17	1.16293e-14	-5.6362e-16	300	200	0	0.853662	1.37137	81.0279	383.004	-1586.26	2278.13	-311	200	0	-0.213057	-1.80679	116.998	326.085	638.754	829.968	-914	200	0
506	9	-2.26788e-17	4.90924e-18	-5.07934e-17	1.74913e-16	-1.7062e-15	-1.69612e-17	300	610	0	7.35754e-17	-2.73277e-18	1.60493e-16	1.368e-15	1.47865e-14	-1.4867e-15	300	200	0	0.783938	1.38367	80.8359	380.018	-1583.13	2286.76	-311	200	0	-0.147436	-1.81093	116.448	466.278	661.367	873.657	-914	200	0
507	0	-3.11795e-17	6.64264e-18	-6.10534e-17	2.89706e-16	-1.88612e-15	2.44305e-17	300	610	0	1.24616e-16	4.05276e-18	2.42631e-16	3.49577e-15	1.72115e-14	-2.78389e-15	300	200	0	0.712552	1.40329	80.6048	374.076	-1573.32	2296.01	-311	200	0	-0.0362683	-1.71747	115.688	572.374	689.491	933.065	-914	200	0	1.37475	0.622484	194.909	39689.6	129130	3271.33	0	0	0
507	1	-3.94991e-17	8.28006e-18	-6.62381e-17	4.29288e-16	-1.80793e-15	9.13561e-17	300	610	0	1.87548e-16	1.50143e-17	3.35179e-16	6.47164e-15	1.78601e-14	-4.4628e-15	300	200	0	0.650492	1.42724	80.3687	365.909	-1558.4	2304.91	-311	200	0	0.0950368	-1.56134	114.829	629.955	726.34	993.813	-914	200	0
507	2	-4.57784e-17	9.41098e-18	-6.15203e-17	5.8304e-16	-1.29703e-15	1.88814e-16	300	610	0	2.58113e-16	3.09659e-17	4.2664e-16	1.03055e-14	1.52847e-14	-6.45744e-15	300	200	0	0.606938	1.44723	80.142	356.496	-1544.21	2312.96	-311	200	0	0.237997	-1.38832	114.015	636.862	773.515	1040.19	-914	200	0
507	3	-4.72069e-17	9.42646e-18	-4.05575e-17	7.29556e-16	-1.39482e-16	3.19168e-16	300	610	0	3.27322e-16	5.2289e-17	4.97246e-16	1.48367e-14	7.63577e-15	-8.58764e-15	300	200	0	0.58531	1.45338	79.9318	346.923	-1537.93	2319.8	-311	200	0	0.392519	-1.23379	113.385	601.255	830.497	1062.18	-914	200	0
507	4	-3.99025e-17	7.49866e-18	4.31295e-18	8.33103e-16	1.90275e-15	4.79704e-16	300	610	0	3.79821e-16	7.85329e-17	5.16937e-16	1.9641e-14	-7.25118e-15	-1.05119e-14	300	200	0	0.584035	1.4406	79.7521	338.306	-1543.89	2325.29	-311	200	0	0.562003	-1.10937	113.046	538.255	894.747	1057.56	-914	200	0
507	5	-1.89237e-17	2.59071e-18	8.14607e-17	8.40442e-16	5.06019e-15	6.59447e-16	300	610	0	3.92369e-16	1.07893e-16	4.43991e-16	2.39242e-14	-3.16401e-14	-1.16788e-14	300	200	0	0.600212	1.41306	79.6284	332.111	-1562.03	2329.84	-311	200	0	0.746639	-1.00547	113.066	463.519	959.691	1029.62	-914	200	0
507	6	2.14885e-17	-6.48279e-18	1.9875e-16	6.7893e-16	9.50254e-15	8.35323e-16	300	610	0	3.32829e-16	1.36586e-16	2.25049e-16	2.64128e-14	-6.74981e-14	-1.12867e-14	300	200	0	0.630252	1.3839	79.589	330.155	-1589.09	2334.42	-311	200	0	0.931364	-0.902799	113.444	386.097	1014.45	984.145	-914	200	0
507	7	8.73204e-17	-2.09198e-17	3.61535e-16	2.57227e-16	1.52585e-14	9.68004e-16	300	610	0	1.60256e-16	1.58167e-16	-2.02419e-16	2.52641e-14	-1.15868e-13	-8.26421e-15	300	200	0	0.669282	1.37123	79.6517	333.667	-1619.92	2339.9	-311	200	0	1.08639	-0.781539	114.085	306.667	1052.68	927.61	-914	200	0
507	8	1.83713e-16	-4.16918e-17	5.69692e-16	-5.2957e-16	2.21057e-14	9.98042e-16	300	610	0	-1.73129e-16	1.62904e-16	-9.03931e-16	1.80273e-14	-1.75971e-13	-1.29356e-15	300	200	0	0.71134	1.39145	79.8114	342.889	-1648.75	2346.14	-311	200	0	1.19025	-0.6265	114.814	223.484	1081.72	866.899	-914	200	0
507	9	3.13271e-16	-6.91746e-17	8.13602e-16	-1.78821e-15	2.94309e-14	8.43327e-16	300	610	0	-7.17076e-16	1.37362e-16	-1.93661e-15	1.70217e-15	-2.44015e-13	1.10986e-14	300	200	0	0.748771	1.45123	80.0414	357.909	-1670.4	2351.85	-311	200	0	1.2449	-0.430641	115.426	140.708	1118.66	809.096	-914	200	0
508	0	4.73647e-16	-1.0263e-16	1.06912e-15	-3.60653e-15	3.60684e-14	3.99357e-16	300	610	0	-1.51445e-15	6.44539e-17	-3.33114e-15	-2.70447e-14	-3.11762e-13	3.03505e-14	300	200	0	0.772724	1.54411	80.3062	378.745	-1681.8	2355.17	-311	200	0	1.25897	-0.200653	115.705	69.1601	1179.53	760.506	-914	200	0	1.37475	0.622484	194.909	39689.6	129130	3271.33	0	0	0
508	1	6.54367e-16	-1.39537e-16	1.29183e-15	-6.02122e-15	4.01336e-14	-4.55642e-16	300	610	0	-2.58727e-15	-7.57192e-17	-5.06585e-15	-7.14353e-14	-3.64945e-13	5.75412e-14	300	200	0	0.777134	1.65396	80.5728	404.277	-1683.25	2354.71	-311	200	0	1.232	0.0418823	115.467	20.8487	1271.62	725.442	-914	200	0
508	2	8.32996e-16	-1.74793e-16	1.4113e-15	-8.97245e-15	3.88818e-14	-1.84824e-15	300	610	0	-3.91669e-15	-3.03818e-16	-7.03251e-15	-1.3383e-13	-3.81768e-13	9.29014e-14	300	200	0	0.763441	1.76076	80.8201	431.81	-1677.96	2350.35	-311	200	0	1.16399	0.273261	114.643	5.03883	1388.1	705.204	-914	200	0
508	3	9.70947e-16	-1.99867e-16	1.32645e-15	-1.22449e-14	2.86418e-14	-3.88709e-15	300	610	0	-5.41672e-15	-6.37543e-16	-8.99478e-15	-2.14599e-13	-3.31862e-13	1.35138e-13	300	200	0	0.74087	1.84682	81.0466	457.647	-1669.2	2343.27	-311	200	0	1.05979	0.476928	113.353	23.7556	1509.7	698.011	-914	200	0
508	4	1.00954e-15	-2.02032e-16	9.0381e-16	-1.53973e-14	4.89232e-15	-6.62717e-15	300	610	0	-6.90246e-15	-1.08578e-15	-1.05425e-14	-3.10579e-13	-1.76246e-13	1.80576e-13	300	200	0	0.721377	1.90224	81.2632	478.221	-1658	2335	-311	200	0	0.91667	0.634198	111.877	67.699	1616.31	701.374	-914	200	0
508	5	8.67322e-16	-1.63904e-16	-1.87017e-17	-1.76875e-14	-3.74292e-14	-1.00187e-14	300	610	0	-8.05524e-15	-1.64023e-15	-1.10483e-14	-4.13112e-13	1.30963e-13	2.22161e-13	300	200	0	0.713974	1.92574	81.4743	491.36	-1644.54	2326.22	-311	200	0	0.724735	0.721686	110.498	120.889	1696	715.034	-914	200	0
508	6	4.40112e-16	-6.35989e-17	-1.61933e-15	-1.8003e-14	-1.03277e-13	-1.38399e-14	300	610	0	-8.38987e-15	-2.26446e-15	-9.63691e-15	-5.0578e-13	6.38126e-13	2.48419e-13	300	200	0	0.72164	1.92117	81.6734	496.32	-1631.08	2316.75	-311	200	0	0.485755	0.73153	109.343	172.526	1742.61	740.491	-914	200	0
508	7	-3.9419e-16	1.24047e-16	-4.06747e-15	-1.48184e-14	-1.96387e-13	-1.76162e-14	300	610	0	-7.2321e-15	-2.88058e-15	-5.1838e-15	-5.62073e-13	1.3879e-12	2.42577e-13	300	200	0	0.740552	1.8943	81.846	492.948	-1621.38	2306.57	-311	200	0	0.222627	0.683446	108.355	225.214	1749.77	777.514	-914	200	0
508	8	-1.76353e-15	4.24692e-16	-7.48201e-15	-6.2068e-15	-3.17609e-13	-2.05313e-14	300	610	0	-3.71875e-15	-3.35486e-15	3.63633e-15	-5.43428e-13	2.40416e-12	1.82112e-13	300	200	0	0.762339	1.85152	81.9653	481.772	-1617.13	2296.91	-311	200	0	-0.0347736	0.603683	107.399	292.66	1710.93	821.259	-914	200	0
508	9	-3.7795e-15	8.59531e-16	-1.18693e-14	1.00583e-14	-4.62586e-13	-2.13438e-14	300	610	0	3.1631e-15	-3.48408e-15	1.82229e-14	-3.98312e-13	3.67318e-12	3.91843e-14	300	200	0	0.778811	1.79932	81.9999	464.21	-1616.91	2289.92	-311	200	0	-0.262662	0.498111	106.43	389.821	1623.98	863.305	-914	200	0
509	0	-6.50209e-15	1.4376e-15	-1.70388e-14	3.6262e-14	-6.18817e-13	-1.83311e-14	300	610	0	1.44766e-14	-2.98636e-15	3.98143e-14	-6.33175e-14	5.11866e-12	-2.17533e-13	300	200	0	0.785287	1.74221	81.9356	441.615	-1617.77	2287.33	-311	200	0	-0.434794	0.357724	105.561	522.47	1494.11	896.923	-914	200	0	0.79527	1.65152	188.736	38744.1	123099	2493.16	0	0	0
509	1	-9.88912e-15	2.14491e-15	-2.24967e-14	7.43182e-14	-7.62224e-13	-9.28998e-15	300	610	0	3.1152e-14	-1.50141e-15	6.91115e-14	5.3246e-13	6.57133e-12	-6.18926e-13	300	200	0	0.780626	1.68072	81.7875	414.318	-1617.27	2289.23	-311	200	0	-0.51702	0.182538	104.969	680.411	1334.13	921.014	-914	200	0
509	2	-1.37294e-14	2.93035e-15	-2.73245e-14	1.25097e-13	-8.5359e-13	8.36152e-15	300	610	0	5.36954e-14	1.39267e-15	1.05736e-13	1.45827e-12	7.73526e-12	-1.18872e-12	300	200	0	0.766176	1.61397	81.5844	382.574	-1614.77	2293.86	-311	200	0	-0.485298	-0.0155178	104.767	838.723	1161.91	938.533	-914	200	0
509	3	-1.75618e-14	3.68878e-15	-3.00552e-14	1.87475e-13	-8.35496e-13	3.73285e-14	300	610	0	8.17699e-14	6.13749e-15	1.47511e-13	2.76611e-12	8.15562e-12	-1.93324e-12	300	200	0	0.745755	1.54545	81.3472	348.656	-1611.96	2298.75	-311	200	0	-0.347622	-0.226261	104.964	968.171	995.26	952.051	-914	200	0
509	4	-2.05857e-14	4.24298e-15	-2.85722e-14	2.57092e-13	-6.30773e-13	7.99695e-14	300	610	0	1.13643e-13	1.31173e-14	1.8958e-13	4.46722e-12	7.19555e-12	-2.82729e-12	300	200	0	0.725103	1.48398	81.0848	317.24	-1612.07	2302.36	-311	200	0	-0.148804	-0.440867	105.493	1046.3	849.635	959.654	-914	200	0
509	5	-2.15762e-14	4.32704e-15	-2.0068e-14	3.24864e-13	-1.43901e-13	1.37551e-13	300	610	0	1.45514e-13	2.25372e-14	2.23437e-13	6.49957e-12	4.03362e-12	-3.79601e-12	300	200	0	0.708639	1.4388	80.8048	293.159	-1618.04	2305.02	-311	200	0	0.0458186	-0.638081	106.269	1062.25	737.127	954.124	-914	200	0
509	6	-1.88249e-14	3.57597e-15	-1.11533e-15	3.75371e-13	7.32743e-13	2.09178e-13	300	610	0	1.70771e-13	3.42474e-14	2.3599e-13	8.68661e-12	-2.30229e-12	-4.69371e-12	300	200	0	0.696254	1.41566	80.5195	279.094	-1630.2	2308.05	-311	200	0	0.182079	-0.782721	107.212	1017	663.212	928.391	-914	200	0
509	7	-1.0136e-14	1.52811e-15	3.20798e-14	3.85378e-13	2.10553e-12	2.90381e-13	300	610	0	1.79288e-13	4.7513e-14	2.08889e-13	1.06892e-11	-1.28448e-11	-5.28176e-12	300	200	0	0.68512	1.41682	80.252	275.408	-1646.33	2312.22	-311	200	0	0.241709	-0.846093	108.222	919.929	625.732	883.149	-914	200	0
509	8	7.0783e-15	-2.35056e-15	8.31632e-14	3.2287e-13	4.05656e-12	3.71401e-13	300	610	0	1.56924e-13	6.07331e-14	1.18435e-13	1.19556e-11	-2.85175e-11	-5.20928e-12	300	200	0	0.674539	1.44249	80.0432	281	-1664.19	2317.19	-311	200	0	0.241793	-0.830267	109.14	782.084	615.361	828.595	-914	200	0
509	9	3.5551e-14	-8.60922e-15	1.54766e-13	1.47198e-13	6.60877e-12	4.353e-13	300	610	0	8.54864e-14	7.11325e-14	-6.34489e-14	1.16791e-11	-4.98633e-11	-4.00299e-12	300	200	0	0.667092	1.49126	79.9458	293.43	-1682.59	2322.16	-311	200	0	0.22083	-0.774406	109.745	612.863	614.182	779.167	-914	200	0
510	0	7.77008e-14	-1.77095e-14	2.4721e-13	-1.88868e-13	9.67733e-12	4.56173e-13	300	610	0	-5.6491e-14	7.44696e-14	-3.66638e-13	8.77639e-12	-7.66495e-11	-1.07483e-12	300	200	0	0.666493	1.55937	79.998	309.12	-1700.09	2326.51	-311	200	0	0.221826	-0.735602	109.833	423.256	599.038	746.416	-914	200	0	0.805117	1.40898	188.209	38192.3	121877	2719.79	0	0	0
510	1	1.34899e-13	-2.98651e-14	3.56734e-13	-7.34216e-13	1.30077e-11	3.97883e-13	300	610	0	-2.91715e-13	6.48312e-14	-8.1794e-13	1.9078e-12	-1.07344e-10	4.24092e-12	300	200	0	0.675909	1.63895	80.2027	324.649	-1714.49	2329.85	-311	200	0	0.270821	-0.751049	109.347	231.189	553.953	733.868	-914	200	0
510	2	2.06408e-13	-4.48141e-14	4.73251e-13	-1.53048e-12	1.61027e-11	2.13992e-13	300	610	0	-6.40342e-13	3.46236e-14	-1.43327e-12	-1.04342e-11	-1.3847e-10	1.26071e-11	300	200	0	0.695663	1.71873	80.5303	338.164	-1723.53	2331.81	-311	200	0	0.364476	-0.810011	108.441	64.0991	482.908	736.17	-914	200	0
510	3	2.87981e-13	-6.15216e-14	5.77771e-13	-2.59802e-12	1.81467e-11	-1.50219e-13	300	610	0	-1.11392e-12	-2.50955e-14	-2.20628e-12	-2.97366e-11	-1.63894e-10	2.45439e-11	300	200	0	0.721174	1.78844	80.9301	349.479	-1725.79	2332.16	-311	200	0	0.480481	-0.863752	107.374	-46.6757	410.814	743.831	-914	200	0
510	4	3.70142e-13	-7.78231e-14	6.3975e-13	-3.91605e-12	1.79387e-11	-7.52534e-13	300	610	0	-1.70661e-12	-1.2376e-13	-3.09326e-12	-5.71426e-11	-1.74126e-10	4.02157e-11	300	200	0	0.744357	1.84294	81.3403	358.505	-1721.59	2331.34	-311	200	0	0.595077	-0.860792	106.348	-80.3134	370.427	750.16	-914	200	0
510	5	4.36288e-13	-9.00382e-14	6.14887e-13	-5.3964e-12	1.38572e-11	-1.64408e-12	300	610	0	-2.38357e-12	-2.69701e-13	-3.99453e-12	-9.29598e-11	-1.55816e-10	5.9134e-11	300	200	0	0.757905	1.88064	81.7007	363.727	-1713.76	2330.39	-311	200	0	0.682004	-0.775597	105.445	-39.3818	384.838	754.4	-914	200	0
510	6	4.60863e-13	-9.26127e-14	4.44137e-13	-6.85212e-12	3.88476e-12	-2.85379e-12	300	610	0	-3.06673e-12	-4.67606e-13	-4.73376e-12	-1.35979e-10	-9.16581e-11	7.97759e-11	300	200	0	0.758935	1.89864	81.9688	362.885	-1706.92	2329.98	-311	200	0	0.706532	-0.616842	104.692	49.2195	457.538	760.207	-914	200	0
510	7	4.08038e-13	-7.78859e-14	5.5057e-14	-7.96313e-12	-1.42657e-11	-4.36605e-12	300	610	0	-3.61899e-12	-7.14853e-13	-5.03786e-12	-1.82604e-10	3.89366e-11	9.91351e-11	300	200	0	0.748002	1.89047	82.1296	355.089	-1705.47	2329.52	-311	200	0	0.640758	-0.416551	104.158	146.744	574.304	772.642	-914	200	0
510	8	2.31548e-13	-3.61211e-14	-6.33079e-13	-8.2442e-12	-4.28761e-11	-6.09091e-12	300	610	0	-3.82908e-12	-9.96648e-13	-4.52211e-12	-2.25833e-10	2.58003e-10	1.12249e-10	300	200	0	0.725292	1.85041	82.1986	342.182	-1711.64	2327.66	-311	200	0	0.481951	-0.210275	103.951	222.832	711.955	795.017	-914	200	0
510	9	-1.23432e-13	4.40099e-14	-1.69866e-12	-7.0235e-12	-8.37465e-11	-7.82787e-12	300	610	0	-3.40046e-12	-1.2801e-12	-2.68733e-12	-2.54189e-10	5.85519e-10	1.11781e-10	300	200	0	0.690616	1.78083	82.2137	328.436	-1724.2	2323.33	-311	200	0	0.252241	-0.0232149	104.136	269.631	847.293	826.525	-914	200	0
511	0	-7.15245e-13	1.74254e-13	-3.19976e-12	-3.44393e-12	-1.37465e-10	-9.22571e-12	300	610	0	-1.94983e-12	-1.50765e-12	1.0611e-12	-2.50798e-10	1.03374e-09	8.77873e-11	300	200	0	0.646364	1.69487	82.2055	318.394	-1738.77	2316.65	-311	200	0	-0.0117037	0.128041	104.691	297.112	963.022	862.925	-914	200	0	0.805117	1.40898	188.209	38192.3	121877	2719.79	0	0	0
511	1	-1.59626e-12	3.6465e-13	-5.14706e-12	3.49608e-12	-2.02392e-10	-9.74385e-12	300	610	0	9.77545e-13	-1.59078e-12	7.36064e-12	-1.92894e-10	1.59897e-09	2.78518e-11	300	200	0	0.597726	1.61108	82.1708	314.105	-1749.92	2308.88	-311	200	0	-0.267813	0.227416	105.544	317.674	1049.51	899.192	-914	200	0
511	2	-2.79757e-12	6.20185e-13	-7.46664e-12	1.48417e-11	-2.73348e-10	-8.62449e-12	300	610	0	5.86635e-12	-1.40551e-12	1.67909e-11	-5.2183e-11	2.25048e-09	-8.21681e-11	300	200	0	0.550444	1.5448	82.0785	314.541	-1753.34	2301.63	-311	200	0	-0.470173	0.26707	106.6	339.642	1103.96	930.986	-914	200	0
511	3	-4.30687e-12	9.36028e-13	-9.95272e-12	3.14973e-11	-3.40077e-10	-4.88919e-12	300	610	0	1.31529e-11	-7.9181e-13	2.9711e-11	2.03374e-10	2.91697e-09	-2.56485e-10	300	200	0	0.509681	1.50235	81.9026	317.293	-1747.38	2296	-311	200	0	-0.571107	0.266095	107.745	370.933	1129.83	955.395	-914	200	0
511	4	-6.03886e-12	1.29127e-12	-1.22128e-11	5.39345e-11	-3.85618e-10	2.62138e-12	300	610	0	2.30987e-11	4.39776e-13	4.60215e-11	6.05685e-10	3.4713e-09	-5.06483e-10	300	200	0	0.480153	1.48069	81.648	320.125	-1733.48	2292.62	-311	200	0	-0.540446	0.266413	108.826	419.192	1134.92	971.996	-914	200	0
511	5	-7.79902e-12	1.64136e-12	-1.36113e-11	8.17749e-11	-3.84862e-10	1.51408e-11	300	610	0	3.56073e-11	2.49065e-12	6.48468e-11	1.17982e-09	3.71561e-09	-8.36273e-10	300	200	0	0.46564	1.47157	81.3437	321.596	-1714.53	2292.26	-311	200	0	-0.387406	0.297551	109.653	483.661	1126.27	983.271	-914	200	0
511	6	-9.24319e-12	1.90991e-12	-1.32211e-11	1.1324e-10	-3.0374e-10	3.37758e-11	300	610	0	4.99797e-11	5.54122e-12	8.41421e-11	1.93374e-09	3.37003e-09	-1.23646e-09	300	200	0	0.46915	1.4673	81.0171	321.597	-1692.61	2295.41	-311	200	0	-0.15574	0.347676	110.088	546.047	1104.57	993.437	-914	200	0
511	7	-9.83828e-12	1.98094e-12	-9.8008e-12	1.44484e-10	-9.96607e-11	5.91833e-11	300	610	0	6.4613e-11	9.69794e-12	1.00254e-10	2.84403e-09	2.07016e-09	-1.67608e-09	300	200	0	0.494269	1.46411	80.6805	321.998	-1668.34	2301.89	-311	200	0	0.104142	0.376953	110.138	574.366	1064.07	1005.3	-914	200	0
511	8	-8.83318e-12	1.6937e-12	-1.81963e-12	1.68865e-10	2.75956e-10	9.11015e-11	300	610	0	7.6666e-11	1.49166e-11	1.07488e-10	3.83753e-09	-6.19973e-10	-2.09316e-09	300	200	0	0.543803	1.46182	80.3432	326.094	-1642.1	2310.9	-311	200	0	0.358423	0.360011	109.958	545.617	999.743	1017.33	-914	200	0
511	9	-5.25334e-12	8.42905e-13	1.24392e-11	1.76254e-10	8.72033e-10	1.27725e-10	300	610	0	8.17316e-11	2.09002e-11	9.77798e-11	4.76972e-09	-5.17029e-09	-2.38452e-09	300	200	0	0.616107	1.46263	80.0305	336.372	-1615.42	2321	-311	200	0	0.590476	0.311795	109.742	466.281	916.715	1025.23	-914	200	0
512	0	2.06235e-12	-8.11659e-13	3.46597e-11	1.52556e-10	1.72795e-09	1.64937e-10	300	610	0	7.35938e-11	2.69732e-11	6.0619e-11	5.40198e-09	-1.20124e-08	-2.39681e-09	300	200	0	0.704326	1.47093	79.7858	352.955	-1590.68	2329.92	-311	200	0	0.784168	0.273926	109.592	368.155	832.183	1027.73	-914	200	0	1.35127	2.05828	189.424	38676.7	124026	2180.73	0	0	0
512	1	1.43587e-11	-3.5211e-12	6.61202e-11	7.97046e-11	2.8583e-09	1.95457e-10	300	610	0	4.41791e-11	3.19427e-11	-1.65841e-11	5.38148e-09	-2.14218e-08	-1.92117e-09	300	200	0	0.798106	1.49081	79.6516	374.162	-1569.29	2335.1	-311	200	0	0.912179	0.281074	109.462	287.004	766.749	1029.83	-914	200	0
512	2	3.2768e-11	-7.5034e-12	1.07128e-10	-6.35328e-11	4.23159e-09	2.08009e-10	300	610	0	-1.61425e-11	3.39621e-11	-1.47423e-10	4.22989e-09	-3.33452e-08	-6.95516e-10	300	200	0	0.884317	1.52202	79.6534	397.57	-1550.44	2334.6	-311	200	0	0.94487	0.339622	109.249	244.386	736.386	1039.22	-914	200	0
512	3	5.79919e-11	-1.28738e-11	1.56236e-10	-2.99488e-10	5.74264e-09	1.86707e-10	300	610	0	-1.17711e-10	3.04318e-11	-3.44417e-10	1.34982e-09	-4.71687e-08	1.58046e-09	300	200	0	0.948232	1.56026	79.7921	420.304	-1532.57	2327.81	-311	200	0	0.875207	0.432107	108.949	242.446	753.724	1059.46	-914	200	0
512	4	8.98378e-11	-1.95448e-11	2.09252e-10	-6.47776e-10	7.17994e-09	1.1094e-10	300	610	0	-2.69958e-10	1.79812e-11	-6.15625e-10	-3.93933e-09	-6.14304e-08	5.21129e-09	300	200	0	0.977066	1.60097	80.0401	439.492	-1515.58	2315.59	-311	200	0	0.739188	0.53372	108.687	268.313	824.651	1086.64	-914	200	0
512	5	1.26597e-10	-2.70947e-11	2.5807e-10	-1.11922e-09	8.19094e-09	-4.38456e-11	300	610	0	-4.78778e-10	-7.40248e-12	-9.59672e-10	-1.23217e-08	-7.34969e-08	1.04457e-08	300	200	0	0.964725	1.64018	80.3454	452.933	-1500.56	2300.06	-311	200	0	0.604019	0.617852	108.594	302.715	934.318	1112.37	-914	200	0
512	6	1.64281e-10	-3.46074e-11	2.89462e-10	-1.7071e-09	8.25083e-09	-3.03968e-10	300	610	0	-7.42691e-10	-5.00168e-11	-1.35906e-09	-2.4346e-08	-7.92432e-08	1.73836e-08	300	200	0	0.916273	1.67193	80.6457	458.962	-1488.87	2283.97	-311	200	0	0.525071	0.65976	108.675	332.979	1046.17	1130.63	-914	200	0
512	7	1.95756e-10	-4.04978e-11	2.84037e-10	-2.3756e-09	6.64404e-09	-6.93362e-10	300	610	0	-1.0477e-09	-1.13763e-10	-1.77189e-09	-4.0211e-08	-7.28052e-08	2.58459e-08	300	200	0	0.848537	1.689	80.8873	456.329	-1482.69	2269.86	-311	200	0	0.518517	0.657281	108.77	361.219	1123.81	1142.46	-914	200	0
512	8	2.09907e-10	-4.2345e-11	2.15703e-10	-3.04569e-09	2.47166e-09	-1.22685e-09	300	610	0	-1.36094e-09	-2.01045e-10	-2.12248e-09	-5.94662e-08	-4.65106e-08	3.52046e-08	300	200	0	0.783508	1.68786	81.0432	445.522	-1485.13	2259.46	-311	200	0	0.571439	0.639378	108.676	395.06	1150.97	1154.74	-914	200	0
512	9	1.90993e-10	-3.67769e-11	5.21217e-11	-3.57958e-09	-5.29781e-09	-1.90032e-09	300	610	0	-1.62354e-09	-3.11163e-10	-2.29213e-09	-8.06252e-08	8.86784e-09	4.41818e-08	300	200	0	0.738709	1.67058	81.1188	430.039	-1498.86	2253.45	-311	200	0	0.654656	0.638731	108.293	433.296	1129.39	1174.16	-914	200	0
513	0	1.1849e-10	-1.94661e-11	-2.432e-10	-3.76589e-09	-1.77125e-08	-2.67761e-09	300	610	0	-1.74361e-09	-4.38164e-10	-2.11188e-09	-1.00708e-07	1.03347e-07	5.06338e-08	300	200	0	0.721809	1.64147	81.1399	414.911	-1524.9	2251.43	-311	200	0	0.72376	0.662736	107.672	465.764	1067.83	1202.19	-914	200	0	1.35127	2.05828	189.424	38676.7	124026	2180.73	0	0	0
513	1	-3.21831e-11	1.46787e-11	-7.06416e-10	-3.30902e-09	-3.56321e-08	-3.47429e-09	300	610	0	-1.59087e-09	-5.68194e-10	-1.36046e-09	-1.14753e-07	2.46243e-07	5.13559e-08	300	200	0	0.731129	1.60374	81.1329	403.461	-1562.31	2252.04	-311	200	0	0.729855	0.694341	106.938	482.268	981.13	1234.26	-914	200	0
513	2	-2.87572e-10	7.10222e-11	-1.36559e-09	-1.82822e-09	-5.94104e-08	-4.1395e-09	300	610	0	-9.95331e-10	-6.76529e-10	2.28596e-10	-1.15387e-07	4.43715e-07	4.19624e-08	300	200	0	0.759595	1.55995	81.1136	395.76	-1608.47	2253.2	-311	200	0	0.642629	0.714328	106.204	479.06	891.305	1261.41	-914	200	0
513	3	-6.72131e-10	1.54292e-10	-2.2289e-09	1.12642e-09	-8.84479e-08	-4.43809e-09	300	610	0	2.46876e-10	-7.24664e-10	2.94499e-09	-9.25611e-08	6.95164e-07	1.69229e-08	300	200	0	0.799198	1.5146	81.0836	389.355	-1659.8	2252.51	-311	200	0	0.465803	0.720814	105.558	461.992	819.746	1273.87	-914	200	0
513	4	-1.20161e-09	2.67125e-10	-3.26824e-09	6.03177e-09	-1.20611e-07	-4.03711e-09	300	610	0	2.35623e-09	-6.58114e-10	7.05888e-09	-3.36672e-08	9.8835e-07	-3.01368e-08	300	200	0	0.843072	1.47396	81.0306	380.632	-1712.35	2248.34	-311	200	0	0.228569	0.72954	105.086	443.807	781.507	1265.47	-914	200	0
513	5	-1.87335e-09	4.07982e-10	-4.39822e-09	1.33128e-08	-1.51541e-07	-2.50254e-09	300	610	0	5.53637e-09	-4.05894e-10	1.27503e-08	7.57472e-08	1.29333e-06	-1.05737e-07	300	200	0	0.884928	1.44206	80.929	366.779	-1761.41	2240.89	-311	200	0	-0.0323014	0.757572	104.863	434.741	785.596	1235.28	-914	200	0
513	6	-2.65322e-09	5.6837e-10	-5.45153e-09	2.32158e-08	-1.73913e-07	6.85439e-10	300	610	0	9.91948e-09	1.16954e-10	2.00053e-08	2.50342e-07	1.55559e-06	-2.15302e-07	300	200	0	0.91966	1.41752	80.7553	348.114	-1800.97	2232.11	-311	200	0	-0.270685	0.804941	104.949	435.158	829.757	1186.82	-914	200	0
513	7	-3.45945e-09	7.29469e-10	-6.15307e-09	3.56258e-08	-1.76759e-07	6.08809e-09	300	610	0	1.5486e-08	1.00208e-09	2.84753e-08	5.02098e-07	1.68915e-06	-3.61218e-07	300	200	0	0.945858	1.39488	80.5155	328.341	-1825.56	2224.41	-311	200	0	-0.427423	0.851711	105.343	434.546	893.988	1127.54	-914	200	0
513	8	-4.14433e-09	8.58397e-10	-6.09731e-09	4.98227e-08	-1.45057e-07	1.42223e-08	300	610	0	2.19563e-08	2.33376e-09	3.73022e-08	8.35854e-07	1.57117e-06	-5.40103e-07	300	200	0	0.964314	1.37035	80.2567	311.846	-1833.31	2219.37	-311	200	0	-0.454489	0.873767	105.928	415.734	946.992	1066.12	-914	200	0
513	9	-4.47614e-09	9.04637e-10	-4.73595e-09	6.41835e-08	-5.9838e-08	2.54208e-08	300	610	0	2.86572e-08	4.16599e-09	4.49195e-08	1.24302e-06	1.04018e-06	-7.39235e-07	300	200	0	0.972732	1.34706	80.0449	301.081	-1826.56	2217.19	-311	200	0	-0.345014	0.855785	106.493	367.188	960.713	1007.37	-914	200	0
514	0	-4.12505e-09	7.97471e-10	-1.38609e-09	7.58514e-08	1.0079e-07	3.96267e-08	300	610	0	3.43693e-08	6.48885e-09	4.88533e-08	1.69344e-06	-9.90661e-08	-9.32289e-07	300	200	0	0.965895	1.33316	79.9288	296.548	-1810.14	2217.39	-311	200	0	-0.137362	0.790172	106.848	295.026	919.945	950.648	-914	200	0	1.0245	1.9362	186.376	37848.5	120752	2139.45	0	0	0
514	1	-2.65902e-09	4.45711e-10	4.72766e-09	8.04163e-08	3.59266e-07	5.61175e-08	300	610	0	3.71772e-08	9.1834e-09	4.55648e-08	2.12568e-06	-2.05999e-06	-1.07474e-06	300	200	0	0.941807	1.3354	79.9159	297.926	-1790.47	2219.6	-311	200	0	0.105402	0.675393	106.915	217.206	825.524	894.619	-914	200	0
514	2	4.42211e-10	-2.58521e-10	1.43808e-08	7.16803e-08	7.34329e-07	7.31627e-08	300	610	0	3.43516e-08	1.19656e-08	3.03966e-08	2.43667e-06	-5.0434e-06	-1.09964e-06	300	200	0	0.904236	1.35542	79.9769	304.116	-1774.49	2223.72	-311	200	0	0.321503	0.518597	106.724	145.75	691.337	843.09	-914	200	0
514	3	5.74441e-09	-1.42977e-09	2.81883e-08	4.16219e-08	1.23439e-06	8.76376e-08	300	610	0	2.23139e-08	1.43235e-08	-2.28829e-09	2.47229e-06	-9.18656e-06	-9.1491e-07	300	200	0	0.859131	1.39032	80.0719	312.963	-1766.34	2229.56	-311	200	0	0.470867	0.335425	106.384	78.8615	536.677	805.568	-914	200	0
514	4	1.37752e-08	-3.17041e-09	4.6358e-08	-1.92889e-08	1.84817e-06	9.46405e-08	300	610	0	-3.25019e-09	1.54542e-08	-5.86619e-08	2.02158e-06	-1.44877e-05	-4.039e-07	300	200	0	0.811274	1.43502	80.1765	321.861	-1765.04	2236.64	-311	200	0	0.545658	0.143682	106.057	8.5386	380.92	791.353	-914	200	0
514	5	2.48865e-08	-5.54043e-09	6.83471e-08	-1.2123e-07	2.53246e-06	8.71952e-08	300	610	0	-4.70393e-08	1.42162e-08	-1.44547e-07	8.18458e-07	-2.07036e-05	5.68642e-07	300	200	0	0.764475	1.48305	80.28	328.437	-1766.79	2244.51	-311	200	0	0.559847	-0.0474269	105.885	-66.7702	239.807	802.686	-914	200	0
514	6	3.90515e-08	-8.51367e-09	9.24195e-08	-2.73395e-07	3.19747e-06	5.61646e-08	300	610	0	-1.13446e-07	9.11495e-09	-2.63951e-07	-1.44383e-06	-2.72215e-05	2.14225e-06	300	200	0	0.722264	1.52559	80.3616	331.052	-1768.5	2253.11	-311	200	0	0.525674	-0.240548	105.902	-136.755	122.126	833.858	-914	200	0
514	7	5.55905e-08	-1.19195e-08	1.15123e-07	-4.81359e-07	3.69108e-06	-9.45287e-09	300	610	0	-2.05422e-07	-1.64759e-09	-4.16892e-07	-5.07916e-06	-3.29132e-05	4.43495e-06	300	200	0	0.687141	1.55406	80.3811	329.819	-1768.81	2262.42	-311	200	0	0.447723	-0.436901	106.05	-185.621	32.1099	875.719	-914	200	0
514	8	7.28288e-08	-1.53715e-08	1.30739e-07	-7.43249e-07	3.78419e-06	-1.2162e-07	300	610	0	-3.22795e-07	-2.0025e-08	-5.96452e-07	-1.03488e-05	-3.59876e-05	7.50295e-06	300	200	0	0.660494	1.56503	80.3068	327.661	-1767.05	2271.63	-311	200	0	0.33998	-0.618826	106.26	-199.826	-26.2537	919.003	-914	200	0
514	9	8.77088e-08	-1.8188e-08	1.30789e-07	-1.04462e-06	3.16143e-06	-2.91489e-07	300	610	0	-4.60004e-07	-4.78359e-08	-7.85072e-07	-1.73681e-05	-3.38723e-05	1.12832e-05	300	200	0	0.644131	1.56113	80.1488	330.233	-1762.45	2279.33	-311	200	0	0.237839	-0.746943	106.473	-167.47	-48.8548	954.4	-914	200	0
515	0	9.54015e-08	-1.93151e-08	1.03753e-07	-1.35218e-06	1.4227e-06	-5.26495e-07	300	610	0	-6.03258e-07	-8.62873e-08	-9.50338e-07	-2.59752e-05	-2.31691e-05	1.55184e-05	300	200	0	0.640362	1.54892	79.9523	343.292	-1754.08	2284.58	-311	200	0	0.188466	-0.776495	106.595	-79.3551	-31.7549	973.91	-914	200	0	1.60766	2.20929	187.237	38270.8	121685	1874.75	0	0	0
515	1	8.89982e-08	-1.72701e-08	3.52168e-08	-1.60671e-06	-1.89645e-06	-8.26058e-07	300	610	0	-7.27323e-07	-1.35272e-07	-1.04071e-06	-3.55589e-05	2.51082e-07	1.96665e-05	300	200	0	0.649721	1.53687	79.7656	368.268	-1741.24	2287.53	-311	200	0	0.232172	-0.678703	106.517	60.9436	27.0763	975.131	-914	200	0
515	2	5.9406e-08	-1.0132e-08	-9.129e-08	-1.71623e-06	-7.27611e-06	-1.17578e-06	300	610	0	-7.92284e-07	-1.92419e-07	-9.82094e-07	-4.48539e-05	4.09333e-05	2.28031e-05	300	200	0	0.669986	1.53229	79.6222	400.512	-1724	2288.98	-311	200	0	0.387061	-0.449917	106.22	231.517	121.999	963.29	-914	200	0
515	3	-4.38182e-09	4.384e-09	-2.9239e-07	-1.55084e-06	-1.5124e-05	-1.54024e-06	300	610	0	-7.40977e-07	-2.51913e-07	-6.76487e-07	-5.17194e-05	0.000103203	2.353e-05	300	200	0	0.6971	1.53725	79.5373	432.395	-1703.83	2290	-311	200	0	0.636707	-0.110638	105.86	400.274	237.489	947.769	-914	200	0
515	4	-1.14418e-07	2.87223e-08	-5.81527e-07	-9.41576e-07	-2.56375e-05	-1.85474e-06	300	610	0	-4.98087e-07	-3.03151e-07	-4.66966e-09	-5.29355e-05	0.000190106	1.99149e-05	300	200	0	0.725535	1.54706	79.5034	457.28	-1683.33	2291.76	-311	200	0	0.92819	0.298277	105.676	538.535	353.867	937.514	-914	200	0
515	5	-2.82075e-07	6.50974e-08	-9.63829e-07	3.13349e-07	-3.86071e-05	-2.01713e-06	300	610	0	2.76523e-08	-3.29405e-07	1.16477e-06	-4.40737e-05	0.000301833	9.49754e-06	300	200	0	0.748836	1.55316	79.496	470.769	-1665.57	2295.17	-311	200	0	1.1893	0.728207	105.819	630.699	452.909	939.512	-914	200	0
515	6	-5.15184e-07	1.14865e-07	-1.42889e-06	2.43104e-06	-5.3159e-05	-1.88128e-06	300	610	0	9.36325e-07	-3.06761e-07	2.95723e-06	-1.95212e-05	0.000433569	-1.05905e-05	300	200	0	0.76151	1.54842	79.4942	470.751	-1653.03	2300.63	-311	200	0	1.35643	1.13762	106.286	677.76	520.141	957.61	-914	200	0
515	7	-8.13795e-07	1.77605e-07	-1.94146e-06	5.61017e-06	-6.74454e-05	-1.2549e-06	300	610	0	2.3226e-06	-2.03765e-07	5.46158e-06	2.72305e-05	0.000572786	-4.33331e-05	300	200	0	0.761255	1.53171	79.5001	458.238	-1646.4	2307.67	-311	200	0	1.39998	1.49091	106.989	694.115	550.154	989.776	-914	200	0
515	8	-1.16441e-06	2.49899e-07	-2.43037e-06	9.9762e-06	-7.83076e-05	9.47778e-08	300	610	0	4.25209e-06	1.76276e-08	8.68479e-06	0.000102898	0.000696146	-9.12958e-05	300	200	0	0.750259	1.50847	79.5347	437.165	-1643.96	2314.72	-311	200	0	1.33773	1.75328	107.823	698.242	551.316	1027.57	-914	200	0
515	9	-1.53277e-06	3.23817e-07	-2.77675e-06	1.55012e-05	-8.09618e-05	2.42259e-06	300	610	0	6.72626e-06	3.99035e-07	1.24899e-05	0.000213167	0.000766348	-0.000155785	300	200	0	0.734819	1.48755	79.6163	412.158	-1641.56	2319.45	-311	200	0	1.22604	1.89994	108.678	701.682	539.832	1059.67	-914	200	0
516	0	-1.8556e-06	3.85234e-07	-2.80339e-06	2.18964e-05	-6.87893e-05	5.96893e-06	300	610	0	9.63475e-06	9.79662e-07	1.65181e-05	0.000360752	0.000729535	-0.000235644	300	200	0	0.724194	1.47763	79.7478	387.299	-1633.83	2320.1	-311	200	0	1.13244	1.92635	109.446	702.361	528.645	1076.97	-914	200	0	1.60765	2.2093	187.237	38270.8	121685	1874.75	0	0	0
516	1	-2.0323e-06	4.12169e-07	-2.26841e-06	2.84787e-05	-3.33535e-05	1.08993e-05	300	610	0	1.26955e-05	1.78639e-06	2.0099e-05	0.000542636	0.000514226	-0.000325678	300	200	0	0.728774	1.48451	79.9183	366.732	-1617.31	2316.5	-311	200	0	1.11108	1.84776	110.032	687.978	522.799	1076.76	-914	200	0
516	2	-1.91822e-06	3.73548e-07	-8.67523e-07	3.40218e-05	3.51955e-05	1.72143e-05	300	610	0	1.53864e-05	2.81907e-06	2.21593e-05	0.000746459	3.31105e-05	-0.000414737	300	200	0	0.755129	1.50908	80.1051	354.059	-1593.76	2310.12	-311	200	0	1.19177	1.6907	110.333	648.052	522.159	1063.65	-914	200	0
516	3	-1.32201e-06	2.28914e-07	1.7489e-06	3.66078e-05	0.000147123	2.46284e-05	300	610	0	1.6876e-05	4.03061e-06	2.11477e-05	0.000946174	-0.000810548	-0.000483633	300	200	0	0.800153	1.54731	80.2766	350.315	-1569.62	2303.26	-311	200	0	1.37503	1.48075	110.253	583.016	528.219	1045.89	-914	200	0
516	4	-1.0914e-08	-7.01138e-08	5.93691e-06	3.35143e-05	0.000311288	3.24163e-05	300	610	0	1.59673e-05	5.30201e-06	1.50029e-05	0.00109733	-0.00210983	-0.000503174	300	200	0	0.85103	1.5921	80.4015	353.084	-1551.78	2297.89	-311	200	0	1.62984	1.23659	109.797	502.791	548.257	1030.18	-914	200	0
516	5	2.27172e-06	-5.75667e-07	1.19899e-05	2.11842e-05	0.000532265	3.92397e-05	300	610	0	1.10758e-05	6.41388e-06	1.20427e-06	0.00113268	-0.00393212	-0.00043282	300	200	0	0.891666	1.63642	80.46	357.604	-1543.98	2294.82	-311	200	0	1.89924	0.975788	109.138	419.413	590.131	1019.42	-914	200	0
516	6	5.77077e-06	-1.33559e-06	2.00315e-05	-4.65416e-06	0.000806233	4.29705e-05	300	610	0	2.71351e-07	7.0177e-06	-2.30451e-05	0.000959292	-0.00628622	-0.000220703	300	200	0	0.909931	1.67608	80.4504	359.167	-1546.95	2293.82	-311	200	0	2.11525	0.721973	108.51	341.413	653.659	1012.81	-914	200	0
516	7	1.06599e-05	-2.38035e-06	2.98642e-05	-4.86291e-05	0.00111556	4.05489e-05	300	610	0	-1.85768e-05	6.61269e-06	-6.04427e-05	0.000458793	-0.0090771	0.000193994	300	200	0	0.900687	1.71063	80.3852	355.213	-1560	2294.18	-311	200	0	2.21667	0.500671	108.092	274.517	728.042	1007.86	-914	200	0
516	8	1.69531e-05	-3.70388e-06	4.07732e-05	-0.00011503	0.00142222	2.79285e-05	300	610	0	-4.75069e-05	4.53701e-06	-0.000112954	-0.00050685	-0.0120489	0.000875039	300	200	0	0.864005	1.74294	80.2828	345.57	-1581.47	2295.42	-311	200	0	2.16278	0.325361	108.017	225.008	798.161	1003.81	-914	200	0
516	9	2.43831e-05	-5.23781e-06	5.12919e-05	-0.000206666	0.00166069	1.86694e-07	300	610	0	-8.7973e-05	-1.39793e-08	-0.000180863	-0.00208127	-0.0147193	0.00187811	300	200	0	0.803563	1.7768	80.1589	331.783	-1608.53	2297.59	-311	200	0	1.94149	0.190468	108.397	196.107	856.373	1002.35	-914	200	0
517	0	3.22497e-05	-6.81959e-06	5.89509e-05	-0.000323191	0.00173107	-4.81027e-05	300	610	0	-0.000140112	-7.92652e-06	-0.00026147	-0.00438804	-0.0163114	0.00323328	300	200	0	0.727939	1.81251	80.0188	316.717	-1637.02	2301.05	-311	200	0	1.57502	0.0787415	109.264	181.712	905.623	1005.31	-914	200	0	1.65042	1.8453	191.748	38952.4	126144	2354.26	0	0	0
517	1	3.92444e-05	-8.15661e-06	6.00474e-05	-0.000458842	0.00149452	-0.000122116	300	610	0	-0.000201742	-2.00449e-05	-0.000347449	-0.00749022	-0.0156982	0.00491982	300	200	0	0.650383	1.84441	79.8622	303.533	-1662.52	2305.99	-311	200	0	1.12191	-0.026333	110.509	171.628	947.142	1012.73	-914	200	0
517	2	4.32724e-05	-8.79065e-06	4.95029e-05	-0.000599628	0.00077318	-0.000225524	300	610	0	-0.0002671	-3.69656e-05	-0.000424941	-0.0113326	-0.0113764	0.00683299	300	200	0	0.584977	1.86279	79.6989	294.589	-1682.43	2312.14	-311	200	0	0.664853	-0.127925	111.909	162.315	970.341	1021.86	-914	200	0
517	3	4.13048e-05	-8.07054e-06	2.08979e-05	-0.000720153	-0.000641757	-0.000358613	300	610	0	-0.000325387	-5.87299e-05	-0.000471603	-0.0156655	-0.00150047	0.00874358	300	200	0	0.542064	1.85859	79.5537	291.931	-1696.93	2318.38	-311	200	0	0.27956	-0.210531	113.247	157.332	960.08	1028.06	-914	200	0
517	4	2.93175e-05	-5.14452e-06	-3.31876e-05	-0.000780444	-0.00296965	-0.000515728	300	610	0	-0.000359291	-8.44056e-05	-0.000454967	-0.0199532	0.0159876	0.0102535	300	200	0	0.525609	1.82869	79.459	297.926	-1708	2322.84	-311	200	0	0.0085775	-0.25578	114.389	161.225	911.31	1028.92	-914	200	0
517	5	2.38881e-06	1.01143e-06	-0.000120376	-0.00072347	-0.00640269	-0.000682049	300	610	0	-0.000343755	-0.00011156	-0.000331689	-0.023273	0.043089	0.0107535	300	200	0	0.534501	1.77817	79.4404	313.967	-1717.59	2324.03	-311	200	0	-0.139878	-0.266523	115.268	178.478	831.082	1026.32	-914	200	0
517	6	-4.4943e-05	1.15086e-05	-0.000247058	-0.000474352	-0.011046	-0.000829895	300	610	0	-0.000245451	-0.000135655	-4.84925e-05	-0.0242211	0.0812907	0.0093932	300	200	0	0.56555	1.71741	79.5048	338.87	-1726.08	2321.86	-311	200	0	-0.181832	-0.268393	115.816	214.445	728.997	1024.24	-914	200	0
517	7	-0.000117947	2.73796e-05	-0.000416162	5.72958e-05	-0.0168315	-0.000914949	300	610	0	-2.35742e-05	-0.000149433	0.00045412	-0.0208476	0.130877	0.00507943	300	200	0	0.613248	1.65731	79.6423	369.021	-1732.42	2317.5	-311	200	0	-0.149825	-0.288179	115.938	270.745	615.741	1026.39	-914	200	0
517	8	-0.000220462	4.93061e-05	-0.000623984	0.000970099	-0.0234037	-0.000873152	300	610	0	0.00036722	-0.00014241	0.00123414	-0.0106569	0.189982	-0.00347671	300	200	0	0.668673	1.60629	79.8392	399.234	-1735.41	2312.31	-311	200	0	-0.0824114	-0.334659	115.583	338.8	510.902	1034.97	-914	200	0
517	9	-0.000353049	7.72181e-05	-0.00085605	0.00235655	-0.0299816	-0.000619394	300	610	0	0.00097077	-0.000100663	0.00233488	0.00927734	0.253387	-0.0176373	300	200	0	0.721668	1.56955	80.0814	423.548	-1734.82	2306.86	-311	200	0	-0.00830088	-0.395982	114.851	399.54	444.119	1048.78	-914	200	0
518	0	-0.000510443	0.000109752	-0.00108216	0.00427931	-0.0352052	-4.95971e-05	300	610	0	0.00181921	-7.18017e-06	0.00376521	0.0420247	0.311121	-0.0386091	300	200	0	0.763757	1.54992	80.3459	437.227	-1731.96	2301.06	-311	200	0	0.0657558	-0.449951	113.974	432.118	442.976	1062.22	-914	200	0	1.8673	1.8685	188.822	38171.7	123270	2104.05	0	0	0
518	1	-0.000678348	0.000143579	-0.00125103	0.00673614	-0.03699	0.000951723	300	610	0	0.00291763	0.000156902	0.00547217	0.0902671	0.347021	-0.0670786	300	200	0	0.789601	1.54757	80.5985	439.146	-1729.36	2294.77	-311	200	0	0.152433	-0.476296	113.17	426.46	514.964	1068.52	-914	200	0
518	2	-0.000829715	0.000172641	-0.00128533	0.0096124	-0.032424	0.00249594	300	610	0	0.00422309	0.000409749	0.00730631	0.155456	0.337502	-0.102685	300	200	0	0.79811	1.55859	80.8063	431.704	-1728.62	2288.19	-311	200	0	0.270069	-0.458786	112.477	388.784	641.733	1064.53	-914	200	0
518	3	-0.00092093	0.000187387	-0.00107843	0.0126217	-0.0177588	0.00466419	300	610	0	0.00561791	0.000764554	0.00898132	0.2366	0.250958	-0.143322	300	200	0	0.793391	1.57544	80.9561	418.602	-1728.64	2281.48	-311	200	0	0.427816	-0.380692	111.756	334.253	793.962	1051.43	-914	200	0
518	4	-0.00088861	0.000174177	-0.000494965	0.0152385	0.0114306	0.0074682	300	610	0	0.00687893	0.00122312	0.0100322	0.328671	0.0483945	-0.18428	300	200	0	0.78372	1.58936	81.0585	403.088	-1726.56	2274.42	-311	200	0	0.614205	-0.229676	110.838	273.141	947.161	1031.59	-914	200	0
518	5	-0.000648128	0.000115083	0.00062249	0.0166299	0.0598289	0.0107965	300	610	0	0.00764575	0.00176705	0.00977965	0.420652	-0.313955	-0.217304	300	200	0	0.77716	1.59302	81.1304	386.919	-1719.86	2266.77	-311	200	0	0.801865	-0.00706811	109.653	203.03	1082.22	1006.33	-914	200	0
518	6	-9.54635e-05	-1.15626e-05	0.00243697	0.0156013	0.1316	0.0143465	300	610	0	0.00739399	0.00234668	0.00731243	0.493405	-0.879078	-0.229682	300	200	0	0.777177	1.58264	81.1702	369.62	-1707.3	2258.7	-311	200	0	0.969656	0.27216	108.261	114.43	1183.52	977.399	-914	200	0
518	7	0.000885569	-0.000229436	0.00508751	0.0105773	0.229142	0.017546	300	610	0	0.00542285	0.00286819	0.0015049	0.517626	-1.67969	-0.203581	300	200	0	0.782118	1.5585	81.1563	349.197	-1689.79	2251.06	-311	200	0	1.11483	0.579881	106.84	5.05527	1243.94	949.722	-914	200	0
518	8	0.00240822	-0.000560802	0.00864257	-0.00035435	0.351277	0.0194723	300	610	0	0.000869984	0.00318048	-0.00890808	0.452416	-2.72388	-0.115968	300	200	0	0.787194	1.52439	81.0703	324.346	-1671.12	2245.36	-311	200	0	1.24575	0.87155	105.637	-111.013	1267.93	930.997	-914	200	0
518	9	0.00455715	-0.00102085	0.0130336	-0.019294	0.490861	0.0187849	300	610	0	-0.00722912	0.00306412	-0.0251719	0.245182	-3.97516	0.0604614	300	200	0	0.787087	1.48663	80.9152	295.841	-1657.31	2243.06	-311	200	0	1.37466	1.09202	104.859	-206.856	1270.16	927.865	-914	200	0
519	0	0.00734974	-0.00160931	0.0179682	-0.0482344	0.631849	0.0136939	300	610	0	-0.0198167	0.00222635	-0.0482394	-0.166098	-5.32718	0.354784	300	200	0	0.778183	1.45168	80.7174	265.73	-1654.18	2244.56	-311	200	0	1.51555	1.19415	104.589	-254.528	1269.89	942.037	-914	200	0	1.77363	1.84005	188.692	38128.2	123321	2115.53	0	0	0
519	1	0.0106828	-0.00229909	0.0228247	-0.0885676	0.746043	0.00199962	300	610	0	-0.0376006	0.000307553	-0.0783571	-0.846985	-6.57405	0.793123	300	200	0	0.759438	1.42374	80.518	236.011	-1663.41	2249.12	-311	200	0	1.67356	1.1605	104.771	-238.466	1278.62	970.216	-914	200	0
519	2	0.0142645	-0.00302205	0.0265386	-0.140352	0.789954	-0.0187546	300	610	0	-0.0607347	-0.00309354	-0.114491	-1.8556	-7.37946	1.39105	300	200	0	0.732896	1.40458	80.3598	208.393	-1680.67	2255.46	-311	200	0	1.82629	1.0118	105.218	-162.729	1292.59	1006.3	-914	200	0
519	3	0.0175363	-0.00365282	0.0274948	-0.201316	0.702519	-0.0509629	300	610	0	-0.088377	-0.00836748	-0.153598	-3.22508	-7.25006	2.14256	300	200	0	0.703571	1.39354	80.2713	184.544	-1698.23	2262.11	-311	200	0	1.92218	0.794067	105.67	-47.6153	1302.67	1043.15	-914	200	0
519	4	0.0195904	-0.00399244	0.0234565	-0.265603	0.404766	-0.0964142	300	610	0	-0.118128	-0.0158052	-0.189763	-4.93821	-5.52157	3.00534	300	200	0	0.677089	1.3864	80.2591	165.865	-1709.07	2267.66	-311	200	0	1.91146	0.556958	105.896	78.8763	1307.75	1075.61	-914	200	0
519	5	0.0191006	-0.00375522	0.0115686	-0.322339	-0.197043	-0.155474	300	610	0	-0.145379	-0.025464	-0.213315	-6.8938	-1.37027	3.88276	300	200	0	0.657775	1.37667	80.3109	153.046	-1708.91	2271.36	-311	200	0	1.7803	0.338888	105.825	190.243	1313.06	1103.44	-914	200	0
519	6	0.014288	-0.00256394	-0.0115066	-0.354177	-1.2029	-0.225954	300	610	0	-0.162628	-0.036983	-0.210044	-8.86558	6.13414	4.60368	300	200	0	0.649556	1.36068	80.399	146.609	-1697.01	2273.39	-311	200	0	1.55306	0.165405	105.61	269.25	1320.1	1129.58	-914	200	0
519	7	0.00295461	3.96965e-05	-0.0492547	-0.336108	-2.70292	-0.301685	300	610	0	-0.158905	-0.0493488	-0.160798	-10.4566	17.9144	4.90292	300	200	0	0.656161	1.34109	80.4867	148.141	-1676.13	2274.45	-311	200	0	1.27321	0.057166	105.539	309.688	1321.44	1156.52	-914	200	0
519	8	-0.0173699	0.00455992	-0.104695	-0.234983	-4.75138	-0.370842	300	610	0	-0.119479	-0.060623	-0.0418027	-11.0556	34.6887	4.40669	300	200	0	0.678777	1.32465	80.5447	159.623	-1651.8	2275.33	-311	200	0	0.981943	0.0323022	105.85	315.485	1304.02	1184.37	-914	200	0
519	9	-0.049118	0.0114763	-0.179412	-0.0103712	-7.32894	-0.414226	300	610	0	-0.0261312	-0.0676609	0.173832	-9.80479	56.6706	2.6298	300	200	0	0.714228	1.31632	80.5615	181.324	-1630.58	2276.7	-311	200	0	0.69652	0.0936942	106.588	302.93	1258.78	1209.74	-914	200	0
520	0	-0.0941514	0.0211259	-0.272161	0.382442	-10.2923	-0.403787	300	610	0	0.141646	-0.0658712	0.512834	-5.59612	83.1517	-1.00603	300	200	0	0.754898	1.31666	80.5443	211.357	-1617.71	2278.53	-311	200	0	0.406888	0.212642	107.621	297.612	1185.6	1225.91	-914	200	0	2.70141	2.02136	192.219	39323.2	122889	2359.67	0	0	0
520	1	-0.152953	0.0335286	-0.377041	0.986347	-13.3121	-0.301898	300	610	0	0.404085	-0.049099	0.996108	2.88438	111.967	-7.12113	300	200	0	0.79009	1.32491	80.5193	246.582	-1615.42	2279.66	-311	200	0	0.102302	0.330901	108.726	319.202	1088.72	1226.6	-914	200	0
520	2	-0.223509	0.0481476	-0.48127	1.83217	-15.8039	-0.0620823	300	610	0	0.776746	-0.0097461	1.6301	17.0362	138.867	-16.2803	300	200	0	0.810064	1.34029	80.525	282.735	-1622.66	2278.23	-311	200	0	-0.199165	0.391044	109.681	368.457	975.051	1210.35	-914	200	0
520	3	-0.299876	0.06359	-0.562755	2.92337	-16.8606	0.367898	300	610	0	1.26384	0.0607206	2.39475	38.1174	156.856	-28.8347	300	200	0	0.811024	1.35851	80.5845	314.505	-1635.76	2272.85	-311	200	0	-0.444516	0.373244	110.337	431.437	858.792	1180.26	-914	200	0
520	4	-0.370517	0.0772622	-0.587784	4.21505	-15.2023	1.03946	300	610	0	1.84895	0.17069	3.22812	66.8793	155.619	-44.6909	300	200	0	0.796002	1.37128	80.6817	336.845	-1650.05	2263.6	-311	200	0	-0.569982	0.303553	110.657	493.136	758.182	1140.1	-914	200	0
520	5	-0.416547	0.0850204	-0.509431	5.58759	-9.16561	1.99195	300	610	0	2.48321	0.326563	4.00817	103.036	121.197	-63.002	300	200	0	0.770627	1.37303	80.7749	346.696	-1662.13	2252.04	-311	200	0	-0.545051	0.228688	110.707	545.637	682.676	1092.23	-914	200	0
520	6	-0.41023	0.0808838	-0.267514	6.81615	3.23454	3.23553	300	610	0	3.07143	0.529951	4.53373	144.556	36.1949	-81.7855	300	200	0	0.739153	1.36659	80.8365	344.021	-1671.51	2240.64	-311	200	0	-0.39593	0.183917	110.596	588.773	628.141	1039.19	-914	200	0
520	7	-0.314175	0.0569165	0.20872	7.53952	24.1311	4.72753	300	610	0	3.4576	0.773806	4.5077	186.795	-119.152	-97.4958	300	200	0	0.704459	1.36169	80.8712	331.65	-1680.21	2232.4	-311	200	0	-0.180423	0.178214	110.421	627.187	585.828	985.806	-914	200	0
520	8	-0.0819597	0.00342834	0.993742	7.23423	55.4721	6.3422	300	610	0	3.41228	1.03748	3.52767	221.525	-364.636	-104.603	300	200	0	0.669691	1.37028	80.8955	314.112	-1690.43	2230.23	-311	200	0	0.0500217	0.197135	110.225	663.609	550.349	939.241	-914	200	0
520	9	0.338923	-0.0903134	2.15304	5.2031	98.4798	7.8354	300	610	0	2.62586	1.28093	1.09162	235.994	-715.988	-95.2737	300	200	0	0.639074	1.40206	80.9127	296.383	-1703.15	2235.87	-311	200	0	0.257002	0.213938	110.004	692.552	521.285	907.724	-914	200	0
521	0	1.00067	-0.234628	3.72293	0.591471	152.861	8.80771	300	610	0	0.71355	1.43876	-3.37171	212.223	-1178.62	-59.2906	-49.5604	137.058	0	0.617662	1.4598	80.9154	283.102	-1719.27	2249.08	-311	200	0	0.407713	0.204176	109.747	704.377	503.609	898.294	-914	200	0	-41.5592	-1.22417	74.3433	15160.3	155159	8886.64	0	0	0
521	1	1.94414	-0.436979	5.68138	-7.55209	215.746	8.6724	300	610	0	-2.71828	1.44063	-10.5173	126.733	-1744.84	13.5316	134.098	187.95	0	0.608409	1.53753	80.9022	278.168	-1740.32	2267.42	-311	200	0	0.482139	0.154405	109.479	696.103	504.081	913.803	-914	200	0
521	2	3.18194	-0.698307	7.90956	-20.15	280.383	6.6387	300	610	0	-7.96187	1.2691	-21.3022	-49.6048	-2405.87	127.342	187.06	202.329	0	0.606091	1.62445	80.8871	284.211	-1766.83	2287.08	-311	200	0	0.4776	0.0614009	109.249	674.161	525.029	951.479	-914	200	0
521	3	4.67499	-1.00803	10.1448	-37.8828	334.664	1.7249	300	610	0	-15.2848	0.954834	-37.3076	-352.137	-3170.53	280.164	215.016	209.439	0	0.595906	1.71078	80.9016	301.743	-1796.84	2304.58	-311	200	0	0.397227	-0.0665186	109.101	648.83	563.373	1004.62	-914	200	0
521	4	6.30238	-1.33768	11.9288	-60.8694	359.674	-7.17925	300	610	0	-25.1986	0.473789	-60.7731	-823.22	-4067.29	473.853	233.074	213.546	0	0.564391	1.78926	80.9862	329.178	-1826	2317.99	-311	200	0	0.247697	-0.206562	109.06	630.32	613.176	1065.17	-914	200	0
521	5	7.82599	-1.63366	12.5581	-88.2274	328.59	-21.1773	300	610	0	-38.5436	-0.310814	-94.229	-1511.36	-5129.64	718.644	245.562	216.039	0	0.510757	1.85292	81.1708	364.035	-1848.65	2326.71	-311	200	0	0.0554536	-0.330189	109.138	626.007	668.244	1124.71	-914	200	0
521	6	8.85311	-1.80968	11.0485	-117.515	206.388	-41.1324	300	610	0	-56.3081	-1.61315	-139.949	-2464.93	-6382.92	1027.62	254.391	217.613	0	0.44371	1.89335	81.4608	403.313	-1859.57	2330.66	-311	200	0	-0.129607	-0.421486	109.356	635.243	724.903	1173.85	-914	200	0
521	7	8.80374	-1.74056	6.13181	-144.086	-48.9526	-67.3104	300	610	0	-79.4134	-3.67568	-199.39	-3719.26	-7836.99	1412.14	260.695	218.653	0	0.374466	1.90136	81.8333	442.607	-1855.44	2330.05	-311	200	0	-0.260156	-0.488007	109.725	648.366	782.216	1201.43	-914	200	0
521	8	6.89227	-1.25941	-3.69123	-160.422	-482.91	-98.8833	169.174	653.46	0	-108.49	-6.72832	-272.654	-5280.97	-9481.12	1880.02	265.227	219.369	0	0.31755	1.87024	82.2462	476.246	-1835.53	2325.1	-311	200	0	-0.3195	-0.552933	110.224	655.945	840.868	1196.33	-914	200	0
521	9	2.13848	-0.161398	-20.0108	-155.569	-1137.54	-133.292	243.154	617.774	0	-143.558	-10.9492	-357.961	-7112.24	-11280	2432.46	268.488	219.869	0	0.290327	1.80049	82.6543	499.222	-1801.84	2315.89	-311	200	0	-0.321972	-0.637487	110.78	660.504	902.528	1154	-914	200	0
522	0	-6.50672	1.75404	-44.3781	-113.86	-2045.2	-165.182	253.914	612.566	0	-183.688	-16.4288	-451.105	-9116.04	-13171.6	3057.92	270.802	220.208	0	0.308555	1.70137	83.0051	509.647	-1758.62	2302.65	-311	200	0	-0.289526	-0.748762	111.222	677.463	964.932	1081.57	-914	200	0	-417.461	-20	-789.81	-297678	411199	137300	495.213	375.62	0
522	1	-19.8951	4.60082	-78.3736	-12.2396	-3230.67	-184.69	258.779	610.156	0	-226.744	-23.1273	-545.186	-11128.3	-15063.3	3725.92	272.37	220.412	0	0.383608	1.58758	83.2244	509.464	-1711.29	2285.72	-311	200	0	-0.224564	-0.874612	111.288	724.545	1017.3	995.686	-914	200	0
522	2	-38.553	8.41381	-123.612	179.332	-4713.32	-177.225	261.87	608.549	0	-269.309	-30.8338	-631.124	-12929.3	-16830.2	4385.71	273.333	220.486	0	0.518124	1.475	83.2333	502.07	-1664.55	2265.57	-311	200	0	-0.103858	-0.98434	110.777	809.621	1047.13	915.298	-914	200	0
522	3	-62.7997	13.2728	-181.204	487.779	-6494.77	-129.201	264.158	607.308	0	-306.933	-39.1859	-699.478	-14286.9	-18320.9	4968.14	273.808	220.425	0	0.699218	1.37845	82.9926	490.138	-1620.8	2243.47	-311	200	0	0.0928715	-1.04078	109.705	924.014	1051.18	854.483	-914	200	0
522	4	-92.781	19.3334	-250.878	918.809	-8545.79	-38.8024	265.936	606.338	0	-334.862	-47.7311	-743.287	-15029.5	-19373.2	5394.7	273.936	220.22	0	0.893851	1.31168	82.5255	475.833	-1580.97	2221.58	-311	200	0	0.349606	-1.01684	108.289	1044.8	1036.54	818.087	-914	200	0
522	5	-128.284	26.711	-330.312	1441.48	-10807	79.7118	267.282	605.636	0	-349.156	-55.9374	-760.493	-15113.9	-19832.1	5594.84	273.922	219.874	0	1.05379	1.28644	81.9038	460.527	-1547.32	2202.11	-311	200	0	0.614723	-0.900432	106.835	1146.76	1012.74	801.819	-914	200	0
522	6	-168.412	35.3993	-414.877	1986.25	-13191	204.731	268.205	605.213	0	-347.727	-63.1723	-754.353	-14645.9	-19580	5521.92	274.044	219.415	0	1.13786	1.3092	81.2153	443.748	-1523.52	2186.93	-311	200	0	0.830641	-0.693164	105.632	1215.33	981.487	796.557	-914	200	0
522	7	-211.163	45.2953	-497.963	2458.97	-15577.5	317.599	268.718	605.062	0	-330.792	-68.7373	-731.667	-13836.8	-18572.5	5163.14	274.616	218.911	0	1.13812	1.37847	80.5285	424.159	-1511.48	2177.46	-311	200	0	0.963415	-0.41708	104.877	1247.68	932.959	794.296	-914	200	0
522	8	-253.162	56.2688	-572.198	2766.03	-17810.5	405.376	268.874	605.166	0	-300.627	-71.9746	-700.105	-12925.5	-16858.6	4541.11	275.92	218.462	0	1.08348	1.48152	79.8762	401.781	-1509.36	2174.42	-311	200	0	1.01245	-0.123228	104.646	1240.78	856.562	792.2	-914	200	0
522	9	-289.971	68.1788	-631.396	2843.63	-19712	463.542	268.78	605.496	0	-260.882	-72.4451	-666.128	-12107.2	-14570.6	3708.84	278.126	218.175	0	1.0165	1.59221	79.2678	378.793	-1513.4	2177.84	-311	200	0	0.999258	0.116594	104.93	1181.03	754.194	792.967	-914	200	0
523	0	-317.049	80.7816	-672.357	2681.37	-21116.4	502.563	268.593	606.012	0	-215.756	-70.0933	-634.125	-11496.5	-11892.9	2741.7	281.245	218.13	0	0.965508	1.6806	78.7138	358.664	-1521.49	2187.22	-311	200	0	0.951384	0.244745	105.648	1048.69	640.247	801.734	-914	200	0	-289.014	77.9279	-1058.72	-497893	490355	180637	449.98	473.716	0
523	1	-330.919	93.6034	-695.487	2328.33	-21909.9	550.144	268.497	606.652	0	-169.236	-65.272	-606.504	-11130.4	-9023.87	1723.47	285.122	218.352	0	0.937095	1.73081	78.2438	344.63	-1534.6	2201.6	-311	200	0	0.894701	0.255353	106.642	835.457	533.978	820.94	-914	200	0
523	2	-329.95	105.887	-703.997	1879	-22052.7	645.857	268.675	607.331	0	-124.555	-58.6188	-584.161	-10991.4	-6145.19	729.618	289.48	218.816	0	0.927351	1.74727	77.908	338.402	-1554.41	2219.5	-311	200	0	0.852019	0.194415	107.715	559.397	452.419	847.759	-914	200	0
523	3	-314.49	116.67	-702.442	1446.76	-21577.1	831.403	269.283	607.94	0	-83.9386	-50.8831	-566.961	-11032.2	-3402.96	-184.257	293.998	219.458	0	0.931487	1.74373	77.7593	339.679	-1580.55	2239.02	-311	200	0	0.839474	0.127838	108.731	265.661	403.666	877.357	-914	200	0
523	4	-286.464	125.005	-695.423	1134.66	-20568.6	1137.16	270.423	608.368	0	-48.6141	-42.7827	-554.141	-11195	-899.535	-985.763	298.377	220.202	0	0.945141	1.73083	77.8276	346.269	-1610.46	2258.4	-311	200	0	0.856875	0.115802	109.672	13.0697	382.433	907.51	-914	200	0
523	5	-248.76	130.21	-686.742	1011.72	-19144.1	1568.61	272.123	608.527	0	-18.9853	-34.9222	-544.662	-11422	1306.69	-1661.95	302.399	220.971	0	0.963974	1.71401	78.1011	354.763	-1640.73	2276.49	-311	200	0	0.88087	0.200038	110.544	-148.733	369.563	938.394	-914	200	0
523	6	-204.657	132.002	-678.977	1102.32	-17432.7	2101.66	274.325	608.377	0	5.11615	-27.7682	-537.508	-11660.6	3194.3	-2212.84	305.943	221.694	0	0.983696	1.69794	78.5255	361.843	-1668.08	2292.52	-311	200	0	0.87507	0.387658	111.248	-199.433	338.69	969.539	-914	200	0
523	7	-157.363	130.488	-673.394	1390.21	-15562.2	2691.46	276.89	607.935	0	24.1665	-21.6476	-531.88	-11866.7	4766.69	-2644.7	308.962	222.311	0	1.00012	1.68846	79.0228	365.755	-1689.87	2305.54	-311	200	0	0.81312	0.635579	111.572	-151.136	272.389	1000.22	-914	200	0
523	8	-109.686	126.09	-670.184	1831.54	-13650.3	3287.87	279.632	607.267	0	38.7358	-16.7528	-527.221	-12007.4	6038.19	-2965.12	311.453	222.775	0	1.00837	1.68959	79.5118	366.955	-1704.64	2314.28	-311	200	0	0.694085	0.860024	111.324	-36.8722	176.246	1032.32	-914	200	0
523	9	-63.8282	119.476	-668.923	2369.63	-11797.9	3847.98	282.363	606.458	0	49.3658	-13.1522	-523.179	-12061.2	7022.75	-3181.25	313.423	223.054	0	1.00148	1.70031	79.92	367.112	-1712.49	2317.97	-311	200	0	0.540995	0.978925	110.447	103.736	77.9192	1069.01	-914	200	0
524	0	-21.3357	111.478	-669.038	2946.88	-10087.8	4342.15	284.922	605.595	0	56.52	-10.8106	-519.559	-12014.8	7726.28	-3299.1	314.871	223.125	0	0.973563	1.71636	80.1897	367.431	-1715.06	2316.7	-311	200	0	0.389456	0.951902	109.042	236.26	13.3057	1110.54	-914	200	0	136.287	71.2239	-1011.75	-485530	476146	-39610.5	477.001	483.169	0
524	1	16.8485	103.003	-670.106	3512.05	-8584.01	4755.21	287.19	604.759	0	60.5573	-9.63011	-516.276	-11861.4	8142.77	-3323.74	315.772	222.975	0	0.926605	1.73431	80.289	368.349	-1714.8	2311.16	-311	200	0	0.27727	0.783171	107.283	338.632	8.50926	1154.48	-914	200	0
524	2	50.2571	94.9062	-671.926	4024.17	-7329.04	5083.67	289.092	604.011	0	61.7169	-9.50282	-513.295	-11599.4	8257.21	-3261.72	316.087	222.598	0	0.870531	1.75127	80.225	370.14	-1713.83	2302.69	-311	200	0	0.239324	0.501125	105.358	402.63	68.3277	1199.42	-914	200	0
524	3	78.744	87.8727	-674.46	4454.3	-6339.02	5330.45	290.601	603.396	0	60.1279	-10.3488	-510.605	-11233.5	8056.95	-3123.44	315.779	222	0	0.815948	1.76212	80.0434	372.872	-1713.41	2293.26	-311	200	0	0.296264	0.145442	103.479	432.048	179.952	1245.07	-914	200	0
524	4	102.329	82.3422	-677.792	4786.09	-5598.74	5498.83	291.74	602.939	0	55.8477	-12.1311	-508.255	-10774.7	7548.51	-2924.24	314.852	221.199	0	0.76892	1.76161	79.8157	375.829	-1713.63	2284.78	-311	200	0	0.436167	-0.232431	101.878	440.81	325.798	1288.67	-914	200	0
524	5	121.083	78.5028	-682.169	5017.44	-5055.38	5588.53	292.589	602.645	0	48.9108	-14.8576	-506.458	-10242.8	6776.08	-2684.09	313.379	220.224	0	0.731114	1.74894	79.6207	377.223	-1713.31	2278.03	-311	200	0	0.613666	-0.570788	100.757	448.754	490.358	1322.83	-914	200	0
524	6	135.069	76.3514	-688.107	5165.34	-4610.02	5595.02	293.3	602.493	0	39.3746	-18.5722	-505.719	-9669.52	5841.18	-2425.58	311.55	219.12	0	0.702169	1.72733	79.5238	374.613	-1710.43	2272.56	-311	200	0	0.776765	-0.810123	100.227	470.93	656.519	1337.86	-914	200	0
524	7	144.345	75.7838	-696.527	5273.27	-4105.46	5512.02	294.106	602.429	0	27.3598	-23.3321	-507.012	-9106.57	4926.12	-2171.22	309.716	217.961	0	0.680914	1.69846	79.5604	366.476	-1703.9	2267.26	-311	200	0	0.901988	-0.9101	100.308	505.449	800.945	1327.81	-914	200	0
524	8	149.018	76.6558	-708.905	5418.36	-3312.64	5335.19	295.327	602.357	0	13.0888	-29.1708	-511.972	-8636.38	4321.43	-1940.65	308.441	216.869	0	0.664837	1.66073	79.7333	354.105	-1695.35	2260.87	-311	200	0	1.00791	-0.865909	100.967	531.883	897.942	1294.88	-914	200	0
524	9	149.347	78.7908	-727.357	5716.01	-1921.75	5064.65	297.358	602.141	0	-3.06691	-36.0529	-523.073	-8383.09	4449.84	-1748.96	308.507	216.027	0	0.648562	1.61439	80.0259	341.415	-1688.75	2252.91	-311	200	0	1.13022	-0.715797	102.158	525.557	930.915	1247.2	-914	200	0
525	0	145.845	81.949	-754.642	6320.55	457.803	4704.87	300.607	601.625	0	-20.536	-43.8324	-543.701	-8518.95	5877.48	-1606.09	310.81	215.668	0	0.621153	1.56366	80.4172	332.252	-1687.93	2244.25	-311	200	0	1.28236	-0.525761	103.801	474.373	901.602	1192.39	-914	200	0	75.3931	17.9951	-1932.74	-863081	870312	-59470.9	452.138	446.982	0
525	1	139.357	85.7828	-793.993	7421.15	4290.21	4262.48	305.403	600.653	0	-38.4921	-52.2197	-578.055	-9262.95	9305.08	-1516.37	316.097	216.024	0	0.565518	1.51103	80.8895	328.095	-1693.93	2236.35	-311	200	0	1.44177	-0.36003	105.734	381.884	829.235	1134.7	-914	200	0
525	2	131.06	89.7669	-848.874	9229.63	10101.2	3739.56	311.9	599.127	0	-55.7988	-60.761	-630.819	-10869	15531.5	-1478.41	324.621	217.23	0	0.465059	1.45395	81.4286	328.134	-1704.01	2230.08	-311	200	0	1.56338	-0.262781	107.716	261.537	743.333	1077.74	-914	200	0
525	3	122.395	93.156	-922.676	11955	18442.1	3129	319.988	597.043	0	-70.9649	-68.8436	-706.522	-13601.6	25376.3	-1485.99	335.917	219.252	0	0.314006	1.39028	82.0189	330.624	-1713.08	2225.46	-311	200	0	1.60116	-0.254343	109.548	131.256	674.067	1026.82	-914	200	0
525	4	115.021	95.1294	-1018.25	15771.6	29810.5	2429.94	329.276	594.511	0	-82.1374	-75.7311	-808.58	-17695.4	39547.3	-1530.67	348.909	221.884	0	0.123951	1.32361	82.6348	334.07	-1716.66	2222.36	-311	200	0	1.52941	-0.32776	111.157	8.03055	640.838	986.393	-914	200	0
525	5	110.809	95.0191	-1137.25	20791.4	44551.8	1673.66	339.175	591.718	0	-87.1665	-80.6289	-938.183	-23295.5	58464.1	-1607.88	362.316	224.83	0	-0.0748265	1.26315	83.2396	337.953	-1713.18	2221.16	-311	200	0	1.35488	-0.445561	112.562	-94.6356	648.055	957.859	-914	200	0
525	6	111.772	92.3642	-1279.13	27029	62741.3	926.137	349.05	588.869	0	-83.7559	-82.8076	-1093.25	-30386.4	82069.4	-1728.92	375.069	227.794	0	-0.238585	1.22089	83.7877	342.567	-1703.93	2222.49	-311	200	0	1.11473	-0.551968	113.817	-165.646	692.797	941.871	-914	200	0
525	7	119.843	86.8514	-1439.79	34339.1	84002.3	262.816	358.344	586.15	0	-69.7076	-81.8055	-1267.42	-38716.5	109634	-1935.97	386.502	230.548	0	-0.318834	1.20804	84.2204	348.195	-1690.85	2226.46	-311	200	0	0.868825	-0.599494	114.973	-196.072	773.5	940.476	-914	200	0
525	8	136.577	78.3222	-1610.13	42349.6	107307	-256.865	366.645	583.698	0	-43.2733	-77.5921	-1449.04	-47739.5	139577	-2306.01	396.324	232.946	0	-0.263295	1.23395	84.4512	354.96	-1673.1	2232.27	-311	200	0	0.690647	-0.565521	116.023	-181.6	891.464	954.857	-914	200	0
525	9	162.763	66.8488	-1775.99	50445.3	130919	-599.885	373.716	581.596	0	-3.64076	-70.5391	-1621.19	-56613.9	169423	-2925.63	404.506	234.921	0	-0.0178061	1.30479	84.3516	363.078	-1645	2238.23	-311	200	0	0.65416	-0.451464	116.838	-128.45	1049.7	982.569	-914	200	0
526	0	197.912	52.7958	-1919.9	57839.8	152592	-767.008	379.479	579.874	0	48.4417	-61.2625	-1763.7	-64315.3	196081	-3844.28	411.176	236.466	0	0.448498	1.41575	83.7618	372.132	-1598.77	2242.5	-311	200	0	0.815594	-0.275038	117.198	-56.7019	1252.61	1018.49	-914	200	0	616.288	-22.8596	-3312.21	-1.42475e+06	1.51839e+06	-273326	467.304	429.788	0
526	1	239.8	36.8365	-2024.64	63731.7	170007	-800.279	383.969	578.522	0	110.163	-50.4927	-1857.84	-69872.6	216524	-5038.56	416.546	237.61	0	1.10723	1.54533	82.5534	380.279	-1531.04	2244.18	-311	200	0	1.19331	-0.0572298	116.899	9.52734	1500.01	1057.35	-914	200	0
526	2	284.501	19.8781	-2077.54	67501	181325	-781.163	387.279	577.509	0	176.774	-38.9518	-1892.14	-72665.4	228695	-6407.18	420.866	238.404	0	1.85554	1.6643	80.7292	385.081	-1448.36	2243.42	-311	200	0	1.75029	0.187524	115.903	58.9707	1775.09	1094.16	-914	200	0
526	3	327.025	2.91638	-2073.95	68867.9	185647	-811.901	389.514	576.794	0	242.518	-27.2484	-1866.41	-72624.8	232144	-7799.84	424.38	238.912	0	2.532	1.75065	78.5005	384.863	-1368.13	2241.2	-311	200	0	2.38486	0.444204	114.371	97.6662	2040.94	1124.22	-914	200	0
526	4	362.289	-13.0154	-2018.35	67942.2	183172	-976.83	390.753	576.338	0	301.909	-15.8979	-1791.59	-70218.3	228049	-9071.74	427.289	239.193	0	2.96975	1.79667	76.2698	378.715	-1311.98	2238.75	-311	200	0	2.94339	0.683227	112.615	136.781	2254.08	1145.22	-914	200	0
526	5	386.034	-26.8195	-1922.64	65153.9	175015	-1308.01	391.028	576.112	0	350.68	-5.40916	-1685.69	-66244.3	218651	-10127.7	429.71	239.298	0	3.07153	1.80786	74.4963	366.023	-1294.71	2236.21	-311	200	0	3.26859	0.862978	111.012	180.444	2382.86	1158.12	-914	200	0
526	6	395.423	-37.4111	-1802.71	61109.5	162819	-1783.96	390.319	576.101	0	386.164	3.68721	-1568.27	-61570.6	206495	-10931.2	431.67	239.26	0	2.84548	1.79426	73.5172	347.172	-1317.97	2232.17	-311	200	0	3.26797	0.948521	109.917	226.023	2417.28	1165.13	-914	200	0
526	7	389.269	-43.8932	-1674.63	56438.4	148339	-2352.98	388.58	576.298	0	407.261	10.856	-1455.96	-56926.8	193789	-11489.2	433.1	239.099	0	2.37994	1.75979	73.4452	324.747	-1372.4	2224.86	-311	200	0	2.95435	0.927665	109.559	271.492	2368.82	1168.41	-914	200	0
526	8	367.995	-45.7301	-1551.77	51677.7	133126	-2957.21	385.79	576.698	0	414.224	15.5942	-1360.05	-52798	182062	-11830	433.865	238.821	0	1.80386	1.70835	74.1843	303.373	-1442.22	2213.32	-311	200	0	2.4303	0.817064	109.981	319.469	2262.17	1170.15	-914	200	0
526	9	333.415	-42.8552	-1443.27	47214.1	118354	-3547.18	382.004	577.287	0	408.379	17.4956	-1286.01	-49407.5	172079	-11987.4	433.809	238.419	0	1.25415	1.65727	75.5101	287.534	-1509.52	2197.62	-311	200	0	1.83747	0.653034	111.044	375.913	2121.56	1172.28	-914	200	0
527	0	288.37	-35.6624	-1353.84	43273.4	104774	-4087.92	377.39	578.037	0	391.821	16.3271	-1234.23	-46755.2	163932	-11993	432.821	237.882	0	0.840849	1.62513	77.1378	279.261	-1560.11	2179.44	-311	200	0	1.30577	0.46897	112.438	447.816	1961.62	1176.14	-914	200	0	297.852	7.76071	-2129.62	-913550	1.0089e+06	-92360.4	480.384	429.103	0
527	1	236.223	-24.8844	-1284.37	39940.4	92755	-4559.8	372.218	578.903	0	367.032	12.0958	-1201.4	-44685.8	157234	-11874.3	430.876	237.195	0	0.621836	1.60984	78.7616	278.512	-1587.85	2161.84	-311	200	0	0.918044	0.286305	113.733	540.503	1790.81	1182.52	-914	200	0
527	2	180.298	-11.4272	-1232.98	37193.3	82361.8	-4955.26	366.799	579.835	0	336.477	5.08457	-1181.96	-42967.2	151341	-11653.1	428.043	236.353	0	0.596823	1.59876	80.1049	285.01	-1594.19	2147.56	-311	200	0	0.691443	0.125133	114.542	651.537	1620.97	1190.02	-914	200	0
527	3	123.445	3.78003	-1196.06	34942	73442.1	-5273.81	361.403	580.786	0	302.264	-4.16835	-1169.66	-41362.5	145561	-11347.3	424.447	235.363	0	0.717185	1.59118	80.9857	298.244	-1585.48	2137.46	-311	200	0	0.581725	0.00761804	114.682	765.344	1469.76	1194.02	-914	200	0
527	4	67.8158	19.8926	-1169.37	33064.2	65717.5	-5517.96	356.199	581.725	0	265.971	-14.9484	-1158.76	-39681.5	139321	-10973.1	420.232	234.245	0	0.905063	1.59553	81.3562	316.755	-1571.2	2131	-311	200	0	0.517125	-0.0498722	114.186	857.698	1354.19	1189.88	-914	200	0
527	5	14.8407	36.2044	-1148.74	31433.7	58861.7	-5690.77	351.24	582.636	0	228.645	-26.4752	-1144.9	-37808.6	132264	-10548.4	415.525	233.023	0	1.07196	1.61824	81.2905	338.824	-1562.39	2127.49	-311	200	0	0.439894	-0.0391988	113.173	908.462	1283.64	1177.36	-914	200	0
527	6	-34.6691	52.1561	-1130.68	29939.7	52563	-5795.19	346.488	583.521	0	190.938	-38.0111	-1125.48	-35707.1	124288	-10093.4	410.431	231.726	0	1.14015	1.66233	80.9427	363.132	-1568.33	2126.65	-311	200	0	0.321625	0.037514	111.746	910.129	1256	1160.87	-914	200	0
527	7	-80.3581	67.3194	-1112.62	28499.1	46568.2	-5834.85	341.855	584.386	0	153.279	-48.9538	-1099.75	-33406.5	115509	-9630.45	405.032	230.376	0	1.06831	1.72201	80.5006	388.597	-1592.95	2128.5	-311	200	0	0.154023	0.155632	109.992	866.724	1258.42	1145.83	-914	200	0
527	8	-122.14	81.3775	-1093	27060.6	40708.3	-5814.84	337.245	585.242	0	116.033	-58.8956	-1068.53	-30980.2	106200	-9181.76	399.389	228.993	0	0.864093	1.77752	80.1419	414.453	-1633.37	2133.33	-311	200	0	-0.0562983	0.264988	108.049	789.945	1277.01	1135.64	-914	200	0
527	9	-160.025	94.1079	-1071.12	25602.4	34902.5	-5741.4	332.585	586.098	0	79.5546	-67.6431	-1033.67	-28520.7	96694.8	-8766.28	393.545	227.592	0	0.577495	1.80371	79.9975	439.938	-1680.75	2141.16	-311	200	0	-0.279766	0.313523	106.098	697.962	1305.65	1131.55	-914	200	0
528	0	-193.985	105.37	-1046.98	24124.2	29147.5	-5620.9	327.84	586.958	0	44.1414	-75.2058	-997.484	-26116.5	87312.2	-8396.1	387.532	226.182	0	0.281128	1.78112	80.1302	463.205	-1723.51	2151.45	-311	200	0	-0.465681	0.27472	104.316	613.545	1342.52	1132.97	-914	200	0	-365.58	34.3693	-1613.34	-699521	737101	186930	445.972	434.571	0
528	1	-223.894	115.087	-1020.99	22638.4	23495.4	-5458.37	323.012	587.827	0	9.9576	-81.7533	-962.15	-23836.1	78303.3	-8073.76	381.384	224.774	0	0.0451018	1.69806	80.5267	481.679	-1752.13	2162.94	-311	200	0	-0.566756	0.15488	102.844	558.43	1380.4	1137.73	-914	200	0
528	2	-249.534	123.233	-993.749	21163.8	18028	-5256.53	318.141	588.703	0	-22.9622	-87.5372	-929.281	-21721.3	69827.9	-7792.21	375.142	223.374	0	-0.079504	1.55464	81.1052	494.015	-1761.87	2173.29	-311	200	0	-0.560002	-0.0139841	101.756	546.587	1402.68	1142.7	-914	200	0
528	3	-270.659	129.827	-965.88	19722.9	12834.6	-5016.39	313.288	589.58	0	-54.6229	-92.804	-899.714	-19787.9	61956.3	-7537.59	368.862	221.993	0	-0.0652898	1.36991	81.7374	500.669	-1752.11	2179.45	-311	200	0	-0.443064	-0.186481	101.061	579.457	1392.51	1143.69	-914	200	0
528	4	-287.07	134.933	-937.941	18338.8	7999.19	-4739.86	308.528	590.448	0	-84.9581	-97.7256	-873.551	-18030.7	54690.2	-7293.28	362.607	220.641	0	0.0884479	1.17553	82.2776	502.606	-1725.15	2179.24	-311	200	0	-0.222614	-0.321504	100.75	644.204	1347.21	1136.38	-914	200	0
528	5	-298.685	138.648	-910.408	17032.9	3593.02	-4433.31	303.947	591.291	0	-113.761	-102.363	-850.33	-16433.7	47993.1	-7043.65	356.441	219.326	0	0.352611	0.999292	82.5947	500.234	-1684.8	2172.78	-311	200	0	0.0863768	-0.399538	100.783	717.134	1278.68	1119.38	-914	200	0
528	6	-305.599	141.088	-883.679	15822.9	-329.151	-4109.6	299.628	592.094	0	-140.67	-106.663	-829.276	-14980.2	41817	-6775.59	350.426	218.064	0	0.671965	0.861329	82.6063	492.812	-1635.55	2162.54	-311	200	0	0.455576	-0.42552	101.028	773.466	1200.4	1096.53	-914	200	0
528	7	-308.093	142.372	-858.093	14723	-3733.19	-3786.02	295.649	592.842	0	-165.211	-110.473	-809.546	-13659.1	36118.5	-6478.58	344.616	216.873	0	0.978546	0.781068	82.2921	478.285	-1583.51	2152.28	-311	200	0	0.84272	-0.413627	101.255	798.698	1121.94	1075.94	-914	200	0
528	8	-306.6	142.634	-833.939	13744	-6607.13	-3478.56	292.077	593.519	0	-186.876	-113.577	-790.428	-12467.1	30865.5	-6145.2	339.049	215.773	0	1.21025	0.774818	81.685	454.93	-1537.28	2145.8	-311	200	0	1.19641	-0.368048	101.259	794.673	1052.5	1066.86	-914	200	0
528	9	-301.627	142.017	-811.465	12893.3	-8959.65	-3197.21	288.959	594.111	0	-205.221	-115.737	-771.462	-11407.3	26039.4	-5771.2	333.753	214.787	0	1.32634	0.845588	80.8602	423.688	-1506.38	2145.15	-311	200	0	1.4679	-0.276367	100.979	775.491	1000.31	1075.47	-914	200	0
529	0	-293.701	140.649	-790.883	12174.7	-10817.4	-2945.28	286.322	594.606	0	-219.943	-116.737	-752.474	-10485.4	21633.9	-5355.42	328.75	213.935	0	1.31557	0.979929	79.923	388.363	-1497.56	2149.85	-311	200	0	1.6281	-0.120783	100.504	754.408	964.993	1101.74	-914	200	0	-469.365	23.8067	-1219.46	-538110	558110	194851	439.156	442.158	0
529	1	-283.359	138.623	-772.339	11588.6	-12222.5	-2721.46	284.175	594.995	0	-230.936	-116.429	-733.534	-9706.76	17652.6	-4901.35	324.065	213.233	0	1.19715	1.1535	78.9821	353.977	-1511.06	2157.63	-311	200	0	1.67658	0.10418	99.9717	734.42	930.448	1139.29	-914	200	0
529	2	-271.147	135.985	-755.861	11131.3	-13229.1	-2522.99	282.498	595.273	0	-238.31	-114.762	-714.85	-9074.48	14105.3	-4418.85	319.732	212.694	0	1.01305	1.34009	78.1243	325.231	-1539.67	2166.04	-311	200	0	1.63713	0.382646	99.5213	712.337	868.92	1177.5	-914	200	0
529	3	-257.627	132.752	-741.338	10793.8	-13899.8	-2348.2	281.25	595.44	0	-242.365	-111.807	-696.68	-8587.86	11001.4	-3923.57	315.791	212.327	0	0.812102	1.51943	77.4111	305.232	-1571.63	2173.16	-311	200	0	1.54698	0.677643	99.3235	687.65	757.833	1203.83	-914	200	0
529	4	-243.367	128.948	-728.562	10563.5	-14301.2	-2197.38	280.371	595.501	0	-243.535	-107.734	-679.285	-8240.47	8343.71	-3433.94	312.283	212.131	0	0.634638	1.67843	76.8876	294.388	-1596.21	2177.72	-311	200	0	1.443	0.938034	99.5441	663.617	595.559	1207.05	-914	200	0
529	5	-228.919	124.627	-717.289	10425.7	-14498	-2072.53	279.788	595.465	0	-242.313	-102.785	-662.895	-8018.61	6123.45	-2967.31	309.237	212.096	0	0.505343	1.80824	76.5874	290.598	-1608.38	2179.41	-311	200	0	1.34913	1.11778	100.218	640.897	402.441	1181.5	-914	200	0
529	6	-214.786	119.878	-707.297	10365.5	-14547.7	-1976.79	279.432	595.345	0	-239.183	-97.2484	-647.672	-7902.15	4319.24	-2536.56	306.669	212.201	0	0.434245	1.90453	76.535	291.102	-1609.46	2178.98	-311	200	0	1.27372	1.19761	101.226	613.555	208.983	1129.92	-914	200	0
529	7	-201.392	114.83	-698.413	10368.1	-14498.5	-1913.59	279.241	595.155	0	-234.583	-91.433	-633.685	-7867.43	2899.56	-2148.89	304.576	212.415	0	0.421158	1.96835	76.7474	294.777	-1604.44	2177.61	-311	200	0	1.21418	1.18545	102.415	574.406	44.8375	1062.75	-914	200	0
529	8	-189.06	109.643	-690.534	10420.1	-14388.5	-1885.4	279.163	594.91	0	-228.881	-85.6357	-620.931	-7890.49	1826.25	-1806.72	302.941	212.708	0	0.459257	2.00204	77.2284	303.37	-1598.74	2176.27	-311	200	0	1.15815	1.10071	103.723	524.302	-65.2979	993.916	-914	200	0
529	9	-178.002	104.486	-683.626	10509.9	-14247.9	-1893.03	279.158	594.626	0	-222.374	-80.1073	-609.365	-7949.68	1056.53	-1509.38	301.734	213.046	0	0.536957	2.00528	77.9558	320.398	-1596.81	2175.53	-311	200	0	1.08702	0.968443	105.2	472.695	-105.644	934.867	-914	200	0
530	0	-168.331	99.5167	-677.703	10628.9	-14099.8	-1935.94	279.195	594.316	0	-215.293	-75.0283	-598.934	-8027.01	544.839	-1254.07	300.91	213.402	0	0.641041	1.97786	78.8806	348.299	-1601.74	2175.54	-311	200	0	0.987905	0.818797	106.928	428.365	-75.143	890.479	-914	200	0	-325.747	23.7378	-1045.7	-476858	494220	130118	457.591	457	0
530	1	-160.077	94.8585	-672.784	10771.9	-13960.8	-2012.82	279.249	593.989	0	-207.823	-70.5056	-589.59	-8108.49	245.713	-1036.75	300.417	213.753	0	0.760954	1.9246	79.9438	386.557	-1614.38	2176.26	-311	200	0	0.859778	0.673505	108.906	393.542	11.4691	859.402	-914	200	0
530	2	-153.216	90.5834	-668.862	10935.4	-13840.9	-2121.71	279.307	593.651	0	-200.127	-66.5868	-581.284	-8184.19	115.519	-852.645	300.199	214.08	0	0.889607	1.85683	81.0844	431.955	-1632.25	2177.8	-311	200	0	0.707033	0.532732	111.012	366.845	128.814	837.031	-914	200	0
530	3	-147.678	86.7105	-665.875	11117.4	-13746	-2259.72	279.357	593.304	0	-192.36	-63.278	-573.957	-8248.14	113.02	-696.166	300.197	214.371	0	1.02076	1.78986	82.2337	479.379	-1650.49	2180.21	-311	200	0	0.535305	0.381668	113.079	346.747	247.887	817.177	-914	200	0
530	4	-143.354	83.2174	-663.716	11315.4	-13678.7	-2422.7	279.391	592.951	0	-184.672	-60.5532	-567.53	-8297.94	202.062	-561.253	300.356	214.621	0	1.14791	1.73713	83.3147	522.284	-1663.4	2183.09	-311	200	0	0.354087	0.206642	115.012	330.671	343.831	792.912	-914	200	0
530	5	-140.095	80.0518	-662.244	11525.4	-13637.5	-2605.65	279.407	592.596	0	-177.202	-58.3606	-561.913	-8333.84	354.55	-442.292	300.631	214.831	0	1.26446	1.70424	84.2497	553.893	-1665.82	2185.97	-311	200	0	0.179594	0.00425417	116.794	312.498	405.409	759.433	-914	200	0
530	6	-137.722	77.1417	-661.3	11742.9	-13616.5	-2803.19	279.41	592.243	0	-170.064	-56.6281	-557.007	-8358.2	549.672	-334.901	300.987	215.006	0	1.36376	1.68727	84.9689	569.803	-1654.96	2188.74	-311	200	0	0.0366725	-0.21686	118.338	283.203	438.793	717.546	-914	200	0
530	7	-136.047	74.4039	-660.719	11964.2	-13608.7	-3010.12	279.403	591.892	0	-163.343	-55.2725	-552.704	-8375.1	771.036	-236.106	301.395	215.153	0	1.44004	1.67541	85.4293	570.194	-1631.19	2191.36	-311	200	0	-0.0454534	-0.435939	119.408	237.448	458.306	673.431	-914	200	0
530	8	-134.887	71.7537	-660.343	12187.5	-13608.3	-3222.27	279.392	591.544	0	-157.088	-54.2121	-548.884	-8389.53	1005.63	-143.387	301.832	215.285	0	1.48885	1.65663	85.631	559.425	-1596.4	2193.13	-311	200	0	-0.0479005	-0.622245	119.726	179.72	474.171	635.725	-914	200	0
530	9	-134.076	69.1171	-660.07	12411.4	-13610.6	-3436.77	279.38	591.197	0	-151.308	-53.3721	-545.443	-8405.68	1245.39	-54.0012	302.283	215.411	0	1.50517	1.62522	85.6106	543.034	-1552.4	2192.74	-311	200	0	0.0238456	-0.740562	119.124	121.183	489.347	615.021	-914	200	0
531	0	-133.463	66.4448	-659.882	12635.8	-13611	-3651.8	279.374	590.852	0	-145.958	-52.6772	-542.338	-8425.52	1487.79	34.0902	302.743	215.536	0	1.48302	1.58613	85.4239	524.641	-1501.15	2189.12	-311	200	0	0.142652	-0.758116	117.643	73.2413	501.818	623.7	-914	200	0	-255.641	6.05894	-1004.01	-466754	487384	104720	473.18	465.099	0
531	1	-132.92	63.7146	-659.831	12862.4	-13604.4	-3866.44	279.382	590.506	0	-140.951	-52.0452	-539.595	-8449.09	1733.56	121.436	303.213	215.658	0	1.41979	1.55172	85.1352	505.256	-1446.2	2182.27	-311	200	0	0.277131	-0.656346	115.54	45.7696	506.908	671.09	-914	200	0
531	2	-132.363	60.9193	-659.994	13094.6	-13586.9	-4080.43	279.414	590.16	0	-136.188	-51.3971	-537.267	-8475.85	1984.9	207.411	303.694	215.776	0	1.32047	1.53494	84.8112	484.315	-1394.46	2173.2	-311	200	0	0.402127	-0.443602	113.206	43.8002	500.055	758.032	-914	200	0
531	3	-131.757	58.056	-660.431	13336.2	-13556.2	-4294.14	279.474	589.807	0	-131.586	-50.6728	-535.392	-8505.66	2245.18	290.859	304.194	215.887	0	1.19667	1.54539	84.507	460.508	-1355.99	2163.52	-311	200	0	0.492472	-0.15477	111.023	61.9716	479.869	876.249	-914	200	0
531	4	-131.115	55.1242	-661.181	13590.8	-13511.8	-4508.5	279.564	589.445	0	-127.098	-49.8407	-533.988	-8540.03	2518.37	370.887	304.716	215.993	0	1.0618	1.58774	84.2513	432.831	-1340.43	2155.15	-311	200	0	0.51643	0.15833	109.237	86.2082	451.556	1011.24	-914	200	0
531	5	-130.482	52.1291	-662.273	13860.6	-13453.2	-4724.65	279.686	589.071	0	-122.708	-48.8984	-533.054	-8582.13	2808.03	447.371	305.268	216.1	0	0.927219	1.66028	84.042	402.125	-1352.22	2149.95	-311	200	0	0.443986	0.434014	107.917	102.484	428.03	1147.32	-914	200	0
531	6	-129.92	49.0833	-663.73	14145.9	-13378.9	-4943.7	279.843	588.687	0	-118.427	-47.8687	-532.565	-8635.43	3115.99	520.57	305.851	216.215	0	0.801602	1.75401	83.85	371.487	-1388.97	2149.12	-311	200	0	0.262925	0.612819	107.006	105.329	423.709	1272.84	-914	200	0
531	7	-129.489	46.0072	-665.559	14445.9	-13286.7	-5166.48	280.037	588.295	0	-114.283	-46.7919	-532.474	-8701.94	3441.48	590.406	306.463	216.342	0	0.691736	1.85305	83.6343	344.897	-1444.12	2153.03	-311	200	0	-0.0126169	0.660143	106.438	100.107	448.582	1380.66	-914	200	0
531	8	-129.235	42.9309	-667.764	14758.9	-13172.2	-5393.47	280.274	587.898	0	-110.321	-45.7179	-532.75	-8781.7	3780.85	656.326	307.097	216.484	0	0.602113	1.93737	83.3602	325.234	-1509.97	2161.56	-311	200	0	-0.34563	0.581496	106.202	97.8713	512.354	1464.26	-914	200	0
531	9	-129.164	39.8983	-670.358	15083.2	-13027.4	-5624.04	280.567	587.5	0	-106.59	-44.6959	-533.398	-8873.24	4128.27	718.009	307.74	216.635	0	0.533301	1.98841	83.0069	313.452	-1578.24	2174.14	-311	200	0	-0.68333	0.414068	106.292	107.778	624.864	1516.2	-914	200	0
532	0	-129.236	36.9677	-673.387	15417.7	-12841.9	-5855.25	280.929	587.104	0	-103.131	-43.7613	-534.464	-8974.75	4478.78	776.461	308.38	216.792	0	0.482984	1.99501	82.5618	309.528	-1640.36	2189.22	-311	200	0	-0.962519	0.203817	106.648	131.11	781.91	1531.33	-914	200	0	-218.465	-11.9436	-1047.54	-487205	505024	88942.2	472.06	464.471	0
532	1	-129.365	34.2049	-676.921	15763.2	-12605	-6081.23	281.379	586.713	0	-99.9723	-42.9292	-536.009	-9085.85	4832.47	834.533	309.016	216.951	0	0.4508	1.95566	82.0229	313.439	-1689.78	2204.32	-311	200	0	-1.12216	-0.0101542	107.188	161.943	956.612	1511.38	-914	200	0
[truncated: 1,358 more rows]
[truncated: 231 more columns]
