# Supplementary material for: Independent effects of mental fatigue and drop height on drop jump performance in American football athletes: an exploration of central-peripheral interaction
Source: PeerJ. 2026 Jan 13;14:e20574. doi: 10.7717/peerj.20574 (PMC12810397; doi:10.7717/peerj.20574)
Supplement: Supplemental Information 1 [file peerj-14-20574-s001.zip › data/1/10/C-DJ-50-02.csv]

Devices
1000
		Force1 - Force			Force1 - Moment			Force1 - CoP			Force2 - Force			Force2 - Moment			Force2 - CoP			Imported AMTI 400600 V1.00 #3 - Force			Imported AMTI 400600 V1.00 #3 - Moment			Imported AMTI 400600 V1.00 #3 - CoP			Imported AMTI 400600 V1.00 #4 - Force			Imported AMTI 400600 V1.00 #4 - Moment			Imported AMTI 400600 V1.00 #4 - CoP			Combined Force			Combined Moment			Combined CoP
Frame	Sub Frame	Fx	Fy	Fz	Mx	My	Mz	Cx	Cy	Cz	Fx	Fy	Fz	Mx	My	Mz	Cx	Cy	Cz	Fx	Fy	Fz	Mx	My	Mz	Cx	Cy	Cz	Fx	Fy	Fz	Mx	My	Mz	Cx	Cy	Cz	Fx	Fy	Fz	Mx	My	Mz	Cx	Cy	Cz
		N	N	N	N.mm	N.mm	N.mm	mm	mm	mm	N	N	N	N.mm	N.mm	N.mm	mm	mm	mm	N	N	N	N.mm	N.mm	N.mm	mm	mm	mm	N	N	N	N.mm	N.mm	N.mm	mm	mm	mm	N	N	N	N.mm	N.mm	N.mm	mm	mm	mm
366	0	-2.43793e-18	-1.31363e-18	-8.07193e-18	2.19004e-16	-5.45844e-16	1.32788e-17	300	610	0	-1.15454e-17	1.21912e-18	-2.16872e-17	5.16118e-16	-2.1793e-15	-3.85417e-16	300	200	0	0.805301	1.63445	80.3344	310.79	-1604.8	2287.26	-311	200	0	0.0555134	-0.33264	109.141	389.115	219.795	1046.42	-914	200	0	0.701588	2.19885	187.987	38337.3	121988	2167.23	0	0	0
366	1	-5.0634e-18	-1.53892e-18	-1.37729e-17	3.58908e-16	-8.72546e-16	-1.26024e-17	300	610	0	-1.57287e-17	-9.93691e-20	-2.87524e-17	6.39038e-16	-2.68687e-15	-3.65027e-16	300	200	0	0.820408	1.65551	80.3554	301.99	-1604.92	2285	-311	200	0	0.124089	-0.309712	109.556	480.18	252.823	1027.61	-914	200	0
366	2	-8.57984e-18	-1.61163e-18	-2.08325e-17	5.27813e-16	-1.25983e-15	-5.50035e-17	300	610	0	-1.9743e-17	-2.37199e-18	-3.50785e-17	7.20315e-16	-3.01252e-15	-2.5387e-16	300	200	0	0.826865	1.68373	80.408	294.192	-1599.28	2283.73	-311	200	0	0.19933	-0.149085	109.636	579.284	302.069	1002.17	-914	200	0
366	3	-1.29167e-17	-1.4039e-18	-2.87911e-17	7.12137e-16	-1.67219e-15	-1.17345e-16	300	610	0	-2.26309e-17	-5.83283e-18	-3.88074e-17	7.1231e-16	-2.95421e-15	-7.89317e-18	300	200	0	0.828926	1.71621	80.5124	288.7	-1586.33	2283.01	-311	200	0	0.288714	0.108603	109.24	676.406	353.88	972.725	-914	200	0
366	4	-1.77813e-17	-7.51484e-19	-3.66631e-17	8.85055e-16	-2.04264e-15	-2.01441e-16	300	610	0	-2.2961e-17	-1.06427e-17	-3.72455e-17	5.50679e-16	-2.2402e-15	4.21566e-16	300	200	0	0.828789	1.74469	80.6785	286.233	-1567.17	2283.13	-311	200	0	0.374413	0.41041	108.392	755.733	395.166	943.804	-914	200	0
366	5	-2.2555e-17	5.39085e-19	-4.2752e-17	1.00228e-15	-2.26338e-15	-3.05936e-16	300	610	0	-1.87738e-17	-1.68014e-17	-2.68056e-17	1.55365e-16	-5.33792e-16	1.0811e-15	300	200	0	0.828323	1.76181	80.8991	285.396	-1545.44	2284.79	-311	200	0	0.423653	0.704938	107.223	802.711	415.3	924.728	-914	200	0
366	6	-2.61805e-17	2.67196e-18	-4.4477e-17	9.9832e-16	-2.17796e-15	-4.2424e-16	300	610	0	-7.59802e-18	-2.40291e-17	-3.08915e-18	-5.64412e-16	2.54481e-15	2.00402e-15	300	200	0	0.829016	1.76546	81.1611	284.787	-1525.12	2288.66	-311	200	0	0.408455	0.942501	105.987	814.858	410.801	925.318	-914	200	0
366	7	-2.70575e-17	5.82754e-18	-3.82542e-17	7.84421e-16	-1.57775e-15	-5.42031e-16	300	610	0	1.34153e-17	-3.16173e-17	3.8801e-17	-1.69926e-15	7.37166e-15	3.19368e-15	300	200	0	0.83071	1.7584	81.4422	285.819	-1508.65	2294.89	-311	200	0	0.322927	1.07931	104.998	807.669	387.139	948.899	-914	200	0
366	8	-2.29719e-17	1.01075e-17	-1.94984e-17	2.4973e-16	-2.06663e-16	-6.34504e-16	300	610	0	4.71815e-17	-3.82589e-17	1.03614e-16	-3.32072e-15	1.42382e-14	4.60056e-15	300	200	0	0.832212	1.74447	81.6998	292.016	-1497.5	2303.03	-311	200	0	0.184947	1.09688	104.453	806.393	352.292	991.548	-914	200	0
366	9	-1.11024e-17	1.54557e-17	1.71664e-17	-7.32031e-16	2.2209e-15	-6.63766e-16	300	610	0	9.61264e-17	-4.18769e-17	1.94855e-16	-5.45228e-15	2.32286e-14	6.09353e-15	300	200	0	0.833737	1.72553	81.8841	306.248	-1493.29	2312.27	-311	200	0	0.0237954	1.01175	104.354	828.99	309.862	1046.44	-914	200	0
367	0	1.18443e-17	2.15527e-17	7.73769e-17	-2.28779e-15	5.98257e-15	-5.77019e-16	300	610	0	1.61322e-16	-3.94859e-17	3.13142e-16	-8.02904e-15	3.40486e-14	7.42662e-15	300	200	0	0.836758	1.7035	81.9651	328.84	-1497.58	2321.51	-311	200	0	-0.130164	0.86226	104.582	874.947	261.283	1106.68	-914	200	0	0.725533	2.166	187.813	38571.5	120665	2392.15	0	0	0
367	1	4.92988e-17	2.76877e-17	1.66054e-16	-4.51928e-15	1.12846e-14	-3.06488e-16	300	610	0	2.41262e-16	-2.71391e-17	4.53942e-16	-1.08458e-14	4.5807e-14	8.20522e-15	300	200	0	0.841631	1.68384	81.9408	357.029	-1510.72	2329.4	-311	200	0	-0.250835	0.694277	104.982	929.958	212.403	1165.56	-914	200	0
367	2	1.0422e-16	3.26167e-17	2.85855e-16	-7.46331e-15	1.81662e-14	2.27597e-16	300	610	0	3.30272e-16	-3.70238e-20	6.04701e-16	-1.34959e-14	5.67594e-14	7.85793e-15	300	200	0	0.847506	1.67295	81.8373	385.942	-1531.14	2334.56	-311	200	0	-0.323263	0.550237	105.471	976.607	166.757	1215.55	-914	200	0
367	3	1.78131e-16	3.44261e-17	4.34946e-16	-1.10362e-14	2.63682e-14	1.10932e-15	300	610	0	4.16596e-16	4.71088e-17	7.41517e-16	-1.53065e-14	6.40386e-14	5.62444e-15	300	200	0	0.854345	1.6728	81.7023	410.438	-1555.89	2335.57	-311	200	0	-0.351573	0.456999	106.048	997.485	112.814	1248.52	-914	200	0
367	4	2.69745e-16	3.04343e-17	6.04063e-16	-1.49618e-14	3.5166e-14	2.41285e-15	300	610	0	4.80351e-16	1.1934e-16	8.25714e-16	-1.52816e-14	6.34199e-14	5.73469e-16	300	200	0	0.864509	1.68037	81.5827	426.311	-1582.53	2331.2	-311	200	0	-0.354754	0.42303	106.7	975.358	31.1724	1260.15	-914	200	0
367	5	3.73151e-16	1.71805e-17	7.72942e-16	-1.86871e-14	4.31755e-14	4.17971e-15	300	610	0	4.91631e-16	2.20222e-16	8.00931e-16	-1.20695e-14	4.91926e-14	-8.33049e-15	300	200	0	0.881189	1.6901	81.5074	431.168	-1610.29	2321.25	-311	200	0	-0.351739	0.444245	107.284	901.185	-82.2391	1254.82	-914	200	0
367	6	4.75624e-16	-9.43426e-18	9.06389e-16	-2.12913e-14	4.81531e-14	6.38604e-15	300	610	0	4.09301e-16	3.50019e-16	5.91742e-16	-3.98e-15	1.42465e-14	-2.20895e-14	300	200	0	0.903433	1.69647	81.4982	425.992	-1638.49	2307.08	-311	200	0	-0.356895	0.505708	107.583	784.787	-201.14	1243.54	-914	200	0
367	7	5.55226e-16	-5.37684e-17	9.50536e-16	-2.14057e-14	4.68253e-14	8.89921e-15	300	610	0	1.81233e-16	5.03189e-16	1.05196e-16	1.09153e-14	-4.94886e-14	-4.14396e-14	300	200	0	0.92376	1.69778	81.581	415.743	-1664.33	2291.09	-311	200	0	-0.379199	0.579559	107.475	651.388	-277.979	1236.21	-914	200	0
367	8	5.7854e-16	-1.19728e-16	8.30212e-16	-1.71658e-14	3.48059e-14	1.14249e-14	300	610	0	-2.53023e-16	6.6525e-16	-7.62857e-16	3.45588e-14	-1.5008e-13	-6.65017e-14	300	200	0	0.932344	1.69601	81.7621	406.884	-1684.48	2275.98	-311	200	0	-0.412349	0.633674	107.016	523.617	-274.847	1236.56	-914	200	0
367	9	4.99121e-16	-2.09623e-16	4.48778e-16	-6.23181e-15	6.68333e-15	1.34487e-14	300	610	0	-9.55847e-16	8.0917e-16	-2.11445e-15	6.85153e-14	-2.93914e-13	-9.63015e-14	300	200	0	0.923577	1.6917	82.0032	403.743	-1698.39	2264.26	-311	200	0	-0.431526	0.649336	106.378	410.273	-190.734	1242.19	-914	200	0
368	0	2.57489e-16	-3.22506e-16	-3.07703e-16	1.40776e-14	-4.36156e-14	1.41799e-14	300	610	0	-1.98004e-15	8.91693e-16	-4.02678e-15	1.13367e-13	-4.83134e-13	-1.28162e-13	300	200	0	0.89845	1.68232	82.2343	407.027	-1708.1	2257.47	-311	200	0	-0.400722	0.624462	105.76	313.288	-59.962	1247.16	-914	200	0	0.725533	2.166	187.813	38571.5	120665	2392.15	0	0	0
368	1	-2.16171e-16	-4.51964e-16	-1.55963e-15	4.64822e-14	-1.22055e-13	1.25111e-14	300	610	0	-3.35081e-15	8.50316e-16	-6.51785e-15	1.67869e-13	-7.12055e-13	-1.57e-13	300	200	0	0.862573	1.6653	82.3914	414.703	-1715	2255.89	-311	200	0	-0.281594	0.561456	105.299	238.928	72.208	1245.62	-914	200	0
368	2	-9.9517e-16	-5.83407e-16	-3.41366e-15	9.32039e-14	-2.33173e-13	7.01425e-15	300	610	0	-5.04011e-15	6.02025e-16	-9.49892e-15	2.27852e-13	-9.62556e-13	-1.74601e-13	300	200	0	0.824873	1.64172	82.438	423.576	-1717.56	2259.22	-311	200	0	-0.0514949	0.461453	105.012	199.51	172.373	1233.96	-914	200	0
368	3	-2.1437e-15	-6.91044e-16	-5.93046e-15	1.55139e-13	-3.78086e-13	-4.00077e-15	300	610	0	-6.93314e-15	4.53375e-17	-1.27141e-14	2.8493e-13	-1.19865e-12	-1.69007e-13	300	200	0	0.795424	1.618	82.3662	430.111	-1712.16	2267.17	-311	200	0	0.275238	0.328618	104.843	207.726	232.006	1210.64	-914	200	0
368	4	-3.69679e-15	-7.34956e-16	-9.0781e-15	2.3069e-13	-5.51727e-13	-2.23293e-14	300	610	0	-8.78794e-15	-9.32298e-16	-1.56697e-14	3.25121e-13	-1.36072e-12	-1.24232e-13	300	200	0	0.780045	1.60303	82.1939	430.546	-1696.31	2279.12	-311	200	0	0.649252	0.173521	104.773	267.574	270.525	1175.12	-914	200	0
368	5	-5.63145e-15	-6.58926e-16	-1.26702e-14	3.14258e-13	-7.39329e-13	-4.95775e-14	300	610	0	-1.01916e-14	-2.43935e-15	-1.75609e-14	3.27606e-13	-1.36043e-12	-2.0594e-14	300	200	0	0.777996	1.60166	81.956	422.061	-1671.03	2293.3	-311	200	0	1.01173	0.0095747	104.846	368.544	320.937	1126.68	-914	200	0
368	6	-7.8286e-15	-3.9005e-16	-1.62906e-14	3.94439e-13	-9.1231e-13	-8.66889e-14	300	610	0	-1.05197e-14	-4.5547e-15	-1.72088e-14	2.63992e-13	-1.07783e-12	1.63931e-13	300	200	0	0.784737	1.6112	81.6815	405.217	-1639.46	2307.02	-311	200	0	1.31824	-0.151326	105.126	492.175	405.479	1065.84	-914	200	0
368	7	-1.00267e-14	1.58482e-16	-1.92093e-14	4.52103e-13	-1.02399e-12	-1.3326e-13	300	610	0	-8.90876e-15	-7.28938e-15	-1.30279e-14	9.86077e-14	-3.62812e-13	4.50879e-13	300	200	0	0.794509	1.62522	81.3816	384.338	-1604.26	2317.68	-311	200	0	1.54237	-0.295787	105.646	623.92	522.597	998.191	-914	200	0
368	8	-1.17705e-14	1.07967e-15	-2.03024e-14	4.58646e-13	-1.00589e-12	-1.86626e-13	300	610	0	-4.2596e-15	-1.05342e-14	-3.05456e-15	-2.09489e-13	9.56045e-13	8.56463e-13	300	200	0	0.801619	1.64142	81.0653	364.578	-1567.68	2323.48	-311	200	0	1.662	-0.409199	106.398	756.069	652.82	933.791	-914	200	0
368	9	-1.23628e-14	2.45798e-15	-1.79935e-14	3.7492e-13	-7.65825e-13	-2.40744e-13	300	610	0	4.70987e-15	-1.39934e-14	1.49253e-14	-7.01915e-13	3.05165e-12	1.38429e-12	300	200	0	0.802355	1.66391	80.7513	348.75	-1533.99	2323.82	-311	200	0	1.64931	-0.482803	107.37	884.764	772.532	882.004	-914	200	0
369	0	-1.08293e-14	4.34555e-15	-1.02465e-14	1.5155e-13	-1.89479e-13	-2.84949e-13	300	610	0	1.93336e-14	-1.71082e-14	4.31022e-14	-1.41283e-12	6.06369e-12	2.01526e-12	300	200	0	0.796763	1.69701	80.4658	336.528	-1510	2319.47	-311	200	0	1.48323	-0.512042	108.534	1008.36	862.687	848.024	-914	200	0	1.04427	1.49427	190.36	39202.7	124736	2699.11	0	0	0
369	1	-5.91646e-15	6.72744e-15	5.35235e-15	-2.68377e-13	8.52238e-13	-3.02746e-13	300	610	0	4.07592e-14	-1.8978e-14	8.31718e-14	-2.35633e-12	1.00451e-11	2.69481e-12	300	200	0	0.787269	1.73877	80.24	325.546	-1501.68	2312.07	-311	200	0	1.17577	-0.492027	109.811	1123.09	912.573	833.497	-914	200	0
369	2	3.85517e-15	9.47516e-15	3.13733e-14	-9.43095e-13	2.48735e-12	-2.7092e-13	300	610	0	6.95723e-14	-1.82947e-14	1.35617e-13	-3.50872e-12	1.48868e-11	3.31792e-12	300	200	0	0.775056	1.78001	80.1013	313.183	-1510.4	2303.51	-311	200	0	0.774025	-0.422452	111.069	1216.38	923.66	839.259	-914	200	0
369	3	2.00513e-14	1.22894e-14	7.01251e-14	-1.92105e-12	4.81547e-12	-1.59386e-13	300	610	0	1.05259e-13	-1.33126e-14	1.98711e-13	-4.78546e-12	2.02208e-11	3.71367e-12	300	200	0	0.759078	1.80769	80.0569	298.549	-1532.56	2295.76	-311	200	0	0.331424	-0.314013	112.128	1266.53	909.552	865.945	-914	200	0
369	4	4.4063e-14	1.46357e-14	1.22984e-13	-3.22363e-12	7.86616e-12	6.76534e-14	300	610	0	1.45502e-13	-1.88677e-15	2.67244e-13	-6.01372e-12	2.53052e-11	3.63189e-12	300	200	0	0.738535	1.81102	80.0878	283.474	-1562.24	2290.3	-311	200	0	-0.105904	-0.191268	112.798	1252.16	888.314	910.182	-914	200	0
369	5	7.66888e-14	1.56817e-14	1.89417e-13	-4.82071e-12	1.1541e-11	4.48509e-13	300	610	0	1.85322e-13	1.83772e-14	3.31025e-13	-6.90298e-12	2.89008e-11	2.73652e-12	300	200	0	0.714717	1.7871	80.1513	271.801	-1594.59	2287.37	-311	200	0	-0.48947	-0.0890439	113.007	1165.11	873.312	961.991	-914	200	0
369	6	1.17531e-13	1.42491e-14	2.65685e-13	-6.59882e-12	1.55393e-11	1.01792e-12	300	610	0	2.16152e-13	4.9811e-14	3.73314e-13	-7.0182e-12	2.91616e-11	6.1177e-13	300	200	0	0.69096	1.74164	80.1883	267.388	-1627.65	2286.01	-311	200	0	-0.770085	-0.0349732	112.845	1015.86	867.798	1008.64	-914	200	0
369	7	1.64196e-13	8.8027e-15	3.43241e-13	-8.32308e-12	1.92712e-11	1.7972e-12	300	610	0	2.24951e-13	9.4154e-14	3.69453e-13	-5.76327e-12	2.3568e-11	-3.21062e-12	300	200	0	0.673495	1.6856	80.1463	271.856	-1660.43	2284.84	-311	200	0	-0.913286	-0.0261346	112.452	826.637	864.568	1041.17	-914	200	0
369	8	2.11311e-13	-2.49555e-15	4.06957e-13	-9.59613e-12	2.17658e-11	2.7799e-12	300	610	0	1.93608e-13	1.51755e-13	2.86127e-13	-2.38549e-12	8.95213e-12	-9.19305e-12	300	200	0	0.670283	1.63039	80.0094	283.955	-1689.93	2282.93	-311	200	0	-0.916165	-0.0237166	111.896	619.956	853.039	1057.79	-914	200	0
369	9	2.49437e-13	-2.16289e-14	4.33388e-13	-9.82041e-12	2.15912e-11	3.91264e-12	300	610	0	9.89465e-14	2.20469e-13	8.18668e-14	3.98407e-12	-1.83254e-11	-1.76918e-11	300	200	0	0.683908	1.58301	79.8119	300.751	-1711.52	2280.27	-311	200	0	-0.81399	0.023256	111.208	415.156	827.711	1061.95	-914	200	0
370	0	2.64025e-13	-5.04219e-14	3.89489e-13	-8.17408e-12	1.68102e-11	5.07145e-12	300	610	0	-8.62151e-14	2.94266e-13	-2.90375e-13	1.42363e-11	-6.19685e-11	-2.88049e-11	300	200	0	0.707554	1.54495	79.6258	319.015	-1721.87	2277.82	-311	200	0	-0.656383	0.143213	110.458	231.186	789.583	1057.22	-914	200	0	1.04427	1.49427	190.36	39202.7	124736	2699.11	0	0	0
370	1	2.34648e-13	-9.00453e-14	2.32369e-13	-3.61563e-12	5.00878e-12	6.03529e-12	300	610	0	-3.90384e-13	3.61597e-13	-8.77593e-13	2.91158e-11	-1.25026e-10	-4.21604e-11	300	200	0	0.730201	1.51666	79.5268	335.992	-1720.44	2277.34	-311	200	0	-0.473845	0.321104	109.716	84.411	744.537	1044.58	-914	200	0
370	2	1.34895e-13	-1.40289e-13	-8.90909e-14	5.06253e-12	-1.65557e-11	6.46016e-12	300	610	0	-8.38467e-13	4.03723e-13	-1.71695e-12	4.89576e-11	-2.08774e-10	-5.66469e-11	300	200	0	0.743102	1.5	79.5615	349.122	-1708.22	2280.74	-311	200	0	-0.278477	0.499027	109.025	-18.2177	699.03	1024.66	-914	200	0
370	3	-6.65759e-14	-1.98586e-13	-6.29725e-13	1.91065e-11	-5.06294e-11	5.85952e-12	300	610	0	-1.44394e-12	3.93273e-13	-2.82078e-12	7.3316e-11	-3.11143e-10	-7.00961e-11	300	200	0	0.743503	1.49617	79.7355	355.733	-1686.24	2289	-311	200	0	-0.0849725	0.598259	108.448	-81.0662	649.112	1000.31	-914	200	0
370	4	-4.03184e-13	-2.588e-13	-1.43945e-12	3.95707e-11	-9.93941e-11	3.59978e-12	300	610	0	-2.1976e-12	2.93546e-13	-4.15571e-12	1.00479e-10	-4.2467e-10	-7.89526e-11	300	200	0	0.735873	1.50548	80.0176	354.296	-1655.32	2301.3	-311	200	0	0.0848945	0.556795	108.083	-112.384	574.789	976.232	-914	200	0
370	5	-9.05033e-13	-3.09863e-13	-2.5493e-12	6.69582e-11	-1.63599e-10	-1.07701e-12	300	610	0	-3.05271e-12	5.92222e-14	-5.61579e-12	1.26886e-10	-5.34064e-10	-7.79845e-11	300	200	0	0.728162	1.52656	80.3549	345.944	-1617.11	2315.3	-311	200	0	0.209032	0.357165	108.009	-116.02	453.213	957.828	-914	200	0
370	6	-1.59021e-12	-3.34421e-13	-3.951e-12	1.00708e-10	-2.41343e-10	-8.98791e-12	300	610	0	-3.90697e-12	-3.60613e-13	-6.99075e-12	1.46505e-10	-6.13584e-10	-6.01294e-11	300	200	0	0.725283	1.55464	80.6935	333.875	-1575.25	2328.67	-311	200	0	0.266836	0.0237243	108.225	-90.7435	281.51	950.842	-914	200	0
370	7	-2.45218e-12	-3.07787e-13	-5.56965e-12	1.38524e-10	-3.26516e-10	-2.08834e-11	300	610	0	-4.58259e-12	-1.01604e-12	-7.93254e-12	1.50247e-10	-6.24655e-10	-1.66056e-11	300	200	0	0.726041	1.58515	80.9942	321.544	-1534.33	2340.37	-311	200	0	0.239559	-0.395279	108.614	-33.5422	87.6521	960.096	-914	200	0
370	8	-3.44288e-12	-1.97639e-13	-7.22997e-12	1.75573e-10	-4.06948e-10	-3.72424e-11	300	610	0	-4.80741e-12	-1.94533e-12	-7.92564e-12	1.25599e-10	-5.14378e-10	6.25379e-11	300	200	0	0.725718	1.61751	81.2369	311.658	-1498.42	2350.38	-311	200	0	0.11975	-0.836692	108.981	53.1142	-78.2054	986.931	-914	200	0
370	9	-4.45205e-12	3.49232e-14	-8.61848e-12	2.03602e-10	-4.62454e-10	-5.79725e-11	300	610	0	-4.20154e-12	-3.15822e-12	-6.27013e-12	5.6685e-11	-2.15913e-10	1.87222e-10	300	200	0	0.720289	1.6519	81.41	305.356	-1471.93	2358.62	-311	200	0	-0.0740113	-1.22807	109.176	155.184	-166.07	1026.8	-914	200	0
371	0	-5.28407e-12	4.32172e-13	-9.24631e-12	2.10133e-10	-4.63098e-10	-8.20065e-11	300	610	0	-2.27652e-12	-4.61286e-12	-2.09054e-12	-7.49304e-11	3.47975e-10	3.65259e-10	300	200	0	0.70862	1.68512	81.502	301.456	-1459.42	2364.29	-311	200	0	-0.299248	-1.50513	109.193	257.716	-148.128	1069.82	-914	200	0	0.509163	0.94933	189.02	38349.7	122829	3396.21	0	0	0
371	1	-5.63545e-12	1.03348e-12	-8.42091e-12	1.77919e-10	-3.68187e-10	-1.06803e-10	300	610	0	1.54371e-12	-6.18634e-12	5.61243e-12	-2.88308e-10	1.25658e-09	5.99173e-10	300	200	0	0.693811	1.71128	81.51	297.511	-1462.49	2366.04	-311	200	0	-0.507097	-1.63686	109.093	357.747	-25.4099	1105.73	-914	200	0
371	2	-5.078e-12	1.86501e-12	-5.23911e-12	8.49938e-11	-1.2676e-10	-1.27783e-10	300	610	0	7.86804e-12	-7.64024e-12	1.78462e-11	-5.99646e-10	2.57631e-09	8.81766e-10	300	200	0	0.683781	1.725	81.4494	291.683	-1478.82	2362.88	-311	200	0	-0.65222	-1.63595	108.857	455.518	177.492	1129.63	-914	200	0
371	3	-3.05545e-12	2.92454e-12	1.38134e-12	-9.42531e-11	3.19433e-10	-1.37776e-10	300	610	0	1.72362e-11	-8.58463e-12	3.54235e-11	-1.0168e-09	4.33746e-09	1.19043e-09	300	200	0	0.688078	1.72352	81.3508	283.295	-1504.58	2354.8	-311	200	0	-0.704293	-1.53639	108.393	541.91	423.184	1143.55	-914	200	0
371	4	1.09594e-12	4.16091e-12	1.26097e-11	-3.86468e-10	1.02925e-09	-1.26587e-10	300	610	0	2.99559e-11	-8.44705e-12	5.86496e-11	-1.53151e-09	6.50115e-09	1.48042e-09	300	200	0	0.712785	1.70708	81.2536	272.808	-1537.07	2342.73	-311	200	0	-0.667127	-1.36308	107.654	602.846	675.478	1151.96	-914	200	0
371	5	8.08909e-12	5.44846e-12	2.95241e-11	-8.14572e-10	2.05038e-09	-8.08759e-11	300	610	0	4.58672e-11	-6.45612e-12	8.68844e-11	-2.10914e-09	8.91629e-09	1.67781e-09	300	200	0	0.758104	1.6792	81.1985	261.984	-1574.72	2328.42	-311	200	0	-0.572536	-1.13324	106.727	630.376	904.943	1155.21	-914	200	0
371	6	1.85747e-11	6.55805e-12	5.28207e-11	-1.39025e-09	3.40124e-09	1.53993e-11	300	610	0	6.403e-11	-1.65456e-12	1.17976e-10	-2.67643e-09	1.1268e-08	1.6732e-09	300	200	0	0.817236	1.64588	81.2087	253.544	-1615.34	2313.97	-311	200	0	-0.444129	-0.875477	105.845	628.219	1086.92	1149.12	-914	200	0
371	7	3.29604e-11	7.12802e-12	8.23867e-11	-2.10322e-09	5.04545e-09	1.79655e-10	300	610	0	8.23426e-11	7.03977e-12	1.47588e-10	-3.10812e-09	1.30216e-08	1.31823e-09	300	200	0	0.877032	1.61338	81.2721	250.77	-1655.3	2301.24	-311	200	0	-0.276778	-0.627387	105.251	609.195	1206.92	1129.73	-914	200	0
371	8	5.11462e-11	6.64125e-12	1.16726e-10	-2.90714e-09	6.85895e-09	4.28088e-10	300	610	0	9.71183e-11	2.07018e-11	1.68487e-10	-3.21442e-09	1.33714e-08	4.27477e-10	300	200	0	0.923846	1.58754	81.3439	256.641	-1690.7	2291.5	-311	200	0	-0.0538023	-0.415247	105.028	589.372	1267.7	1095.64	-914	200	0
371	9	7.21705e-11	4.41746e-12	1.52247e-10	-3.70254e-09	8.59081e-09	7.71411e-10	300	610	0	1.02678e-10	4.01711e-11	1.69899e-10	-2.73275e-09	1.1207e-08	-1.21043e-09	300	200	0	0.949037	1.5728	81.368	271.647	-1718.49	2285.76	-311	200	0	0.228287	-0.246729	105.12	586.203	1283.58	1049.1	-914	200	0
372	0	9.37718e-11	-3.66355e-13	1.82456e-10	-4.31818e-09	9.82156e-09	1.20858e-09	300	610	0	9.10566e-11	6.57035e-11	1.37122e-10	-1.32832e-09	5.11867e-09	-3.80821e-09	300	200	0	0.948717	1.56984	81.2989	293.226	-1736.43	2285.05	-311	200	0	0.553884	-0.122089	105.5	615.044	1266.95	997.377	-914	200	0	1.82779	1.4157	189.132	39004.4	123912	2771.13	0	0	0
372	1	1.11897e-10	-8.61077e-12	1.97164e-10	-4.49351e-09	9.92553e-09	1.71832e-09	300	610	0	5.19614e-11	9.64867e-11	5.16805e-11	1.38983e-09	-6.53213e-09	-7.53678e-09	300	200	0	0.922916	1.57625	81.1127	318.001	-1743.3	2289.89	-311	200	0	0.893725	-0.0430334	106.218	680.411	1221.44	951.539	-914	200	0
372	2	1.20219e-10	-2.11645e-11	1.8186e-10	-3.86666e-09	8.04814e-09	2.24858e-09	300	610	0	-2.68109e-11	1.30019e-10	-1.07643e-10	5.82924e-09	-2.54416e-08	-1.24589e-08	300	200	0	0.877646	1.59068	80.8121	343.395	-1740.1	2299.61	-311	200	0	1.20839	-0.0103455	107.261	773.444	1151.29	922.309	-914	200	0
372	3	1.09764e-10	-3.86102e-11	1.17531e-10	-1.97458e-09	3.11393e-09	2.70458e-09	300	610	0	-1.58258e-10	1.6138e-10	-3.6243e-10	1.23418e-08	-5.30546e-08	-1.84363e-08	300	200	0	0.825253	1.615	80.4264	367.885	-1730.57	2312.59	-311	200	0	1.45536	-0.022529	108.489	879.985	1074.24	915.633	-914	200	0
372	4	6.88182e-11	-6.09467e-11	-1.87282e-11	1.72573e-09	-6.11375e-09	2.93684e-09	300	610	0	-3.54065e-10	1.82461e-10	-7.30419e-10	2.11097e-08	-9.00797e-08	-2.50097e-08	300	200	0	0.780016	1.64995	80.006	391.118	-1719.65	2326.8	-311	200	0	1.6055	-0.0754527	109.715	987.167	1015.9	930.828	-914	200	0
372	5	-1.66686e-11	-8.71577e-11	-2.51836e-10	7.80374e-09	-2.08955e-08	2.73181e-09	300	610	0	-6.21205e-10	1.8129e-10	-1.21899e-09	3.19822e-08	-1.35797e-07	-3.12564e-08	300	200	0	0.752098	1.69099	79.6118	413.27	-1711.32	2339.95	-311	200	0	1.6506	-0.157706	110.764	1077.48	991.622	962.701	-914	200	0
372	6	-1.61897e-10	-1.14672e-10	-6.05054e-10	1.67569e-08	-4.2272e-08	1.80872e-09	300	610	0	-9.5702e-10	1.4166e-10	-1.81598e-09	4.42603e-08	-1.87153e-07	-3.56397e-08	300	200	0	0.74441	1.73279	79.3078	434.141	-1707.29	2349.47	-311	200	0	1.59359	-0.252876	111.453	1123.82	997.218	1004.76	-914	200	0
372	7	-3.80919e-10	-1.38749e-10	-1.09393e-09	2.88541e-08	-7.06859e-08	-1.71853e-10	300	610	0	-1.34264e-09	4.33575e-11	-2.47773e-09	5.64374e-08	-2.37666e-07	-3.5873e-08	300	200	0	0.753574	1.77283	79.1457	452.675	-1706.19	2353.21	-311	200	0	1.44471	-0.348045	111.65	1103.56	1016.26	1051.59	-914	200	0
372	8	-6.82868e-10	-1.51854e-10	-1.71738e-09	4.39111e-08	-1.05448e-07	-3.58098e-09	300	610	0	-1.73493e-09	-1.36609e-10	-3.11491e-09	6.59135e-08	-2.76238e-07	-2.88399e-08	300	200	0	0.773438	1.80846	79.1383	466.438	-1704.36	2350.21	-311	200	0	1.23064	-0.434715	111.387	1016.01	1034.85	1100.51	-914	200	0
372	9	-1.06644e-09	-1.43156e-10	-2.4456e-09	6.09938e-08	-1.44042e-07	-8.76783e-09	300	610	0	-2.05746e-09	-4.21293e-10	-3.57721e-09	6.87269e-08	-2.86043e-07	-1.0627e-08	300	200	0	0.798282	1.83802	79.2575	472.094	-1699.02	2341.01	-311	200	0	0.999008	-0.504904	110.849	883.229	1045.47	1150.79	-914	200	0
373	0	-1.51243e-09	-9.8344e-11	-3.20506e-09	7.80573e-08	-1.81299e-07	-1.59711e-08	300	610	0	-2.19179e-09	-8.29076e-10	-3.63949e-09	5.93686e-08	-2.43782e-07	2.32538e-08	300	200	0	0.82283	1.86472	79.4624	467.403	-1690.49	2327.5	-311	200	0	0.807551	-0.5552	110.286	737.78	1040.72	1201.44	-914	200	0	1.82779	1.4157	189.132	39004.4	123912	2771.13	0	0	0
373	1	-1.97451e-09	-9.61248e-15	-3.86133e-09	9.15492e-08	-2.08504e-07	-2.51876e-08	300	610	0	-1.97092e-09	-1.3664e-09	-2.99311e-09	3.0781e-08	-1.19726e-07	7.73601e-08	300	200	0	0.840829	1.89389	79.7174	453.104	-1681.35	2312.3	-311	200	0	0.703301	-0.590807	109.936	607.389	1012.2	1248.77	-914	200	0
373	2	-2.36875e-09	1.71023e-10	-4.20208e-09	9.60311e-08	-2.12585e-07	-3.59947e-08	300	610	0	-1.17806e-09	-2.01762e-09	-1.24821e-09	-2.53238e-08	1.20869e-07	1.55424e-07	300	200	0	0.845701	1.92822	79.9892	433.346	-1674.04	2297.66	-311	200	0	0.708833	-0.613901	109.939	505.724	954.291	1284.39	-914	200	0
373	3	-2.56324e-09	4.33032e-10	-3.92336e-09	8.39129e-08	-1.75599e-07	-4.73272e-08	300	610	0	4.4523e-10	-2.73187e-09	2.04549e-09	-1.17654e-07	5.14266e-07	2.58969e-07	300	200	0	0.8326	1.966	80.2443	413.443	-1669.41	2284.95	-311	200	0	0.823873	-0.613168	110.276	432.618	867.539	1297.57	-914	200	0
373	4	-2.37e-09	7.98943e-10	-2.62502e-09	4.54353e-08	-7.48573e-08	-5.72236e-08	300	610	0	3.17625e-09	-3.40767e-09	7.34999e-09	-2.53845e-07	1.09185e-06	3.85362e-07	300	200	0	0.800945	2.00028	80.4586	396.546	-1666.88	2274.99	-311	200	0	1.02983	-0.573531	110.842	378.276	760.112	1282.87	-914	200	0
373	5	-1.54243e-09	1.26969e-09	1.77492e-10	-3.09096e-08	1.15883e-07	-6.25699e-08	300	610	0	7.26762e-09	-3.87643e-09	1.50519e-08	-4.3808e-07	1.87002e-06	5.25283e-07	300	200	0	0.756037	2.02146	80.6276	383.814	-1665.59	2268.76	-311	200	0	1.28844	-0.48971	111.553	331.331	642.765	1244.84	-914	200	0
373	6	2.16791e-10	1.82516e-09	5.01503e-09	-1.57285e-07	4.23603e-07	-5.88937e-08	300	610	0	1.28766e-08	-3.88791e-09	2.53263e-08	-6.67674e-07	2.8357e-06	6.5972e-07	300	200	0	0.706867	2.02282	80.7696	376.414	-1665.29	2267.56	-311	200	0	1.54692	-0.368859	112.327	287.66	518.991	1194.25	-914	200	0
373	7	3.2316e-09	2.4128e-09	1.23889e-08	-3.44472e-07	8.70974e-07	-4.02874e-08	300	610	0	1.9962e-08	-3.10164e-09	3.79446e-08	-9.28548e-07	3.92725e-06	7.56739e-07	300	200	0	0.662198	2.00234	80.9206	374.294	-1666.15	2272.33	-311	200	0	1.75691	-0.229858	113.029	250.436	385.147	1142	-914	200	0
373	8	7.80508e-09	2.93454e-09	2.26451e-08	-5.98609e-07	1.46847e-06	4.28511e-10	300	610	0	2.8146e-08	-1.09094e-09	5.20229e-08	-1.18973e-06	5.01138e-06	7.6856e-07	300	200	0	0.629468	1.96241	81.1171	374.4	-1667.58	2283.19	-311	200	0	1.89375	-0.0971276	113.521	224.008	244.336	1097.47	-914	200	0
373	9	1.41411e-08	3.23347e-09	3.57877e-08	-9.16494e-07	2.20316e-06	7.11559e-08	300	610	0	3.65438e-08	2.63245e-09	6.57213e-08	-1.39729e-06	5.85781e-06	6.29748e-07	300	200	0	0.61501	1.91069	81.3702	372.633	-1667.61	2299.53	-311	200	0	1.96245	0.0114732	113.712	209.459	111.138	1068.59	-914	200	0
374	0	2.22289e-08	3.08288e-09	5.12251e-08	-1.27934e-06	3.02414e-06	1.79415e-07	300	610	0	4.3572e-08	8.56259e-09	7.59183e-08	-1.46855e-06	6.11527e-06	2.57726e-07	300	200	0	0.622365	1.85663	81.6551	366.909	-1663.87	2319.96	-311	200	0	1.98571	0.0815363	113.482	202.097	-0.499546	1060.45	-914	200	0	2.11892	1.42171	191.79	38959.9	124653	2872.07	0	0	0
374	1	3.16862e-08	2.18167e-09	6.74527e-08	-1.64513e-06	3.82494e-06	3.30503e-07	300	610	0	4.67606e-08	1.71012e-08	7.79107e-08	-1.28796e-06	5.29497e-06	-4.42765e-07	300	200	0	0.650285	1.80511	81.9281	358.346	-1655	2341.95	-311	200	0	1.97926	0.092753	112.696	192.754	-82.717	1074.01	-914	200	0
374	2	4.15645e-08	1.61824e-10	8.16897e-08	-1.9402e-06	4.42461e-06	5.24753e-07	300	610	0	4.26099e-08	2.84059e-08	6.52202e-08	-7.06781e-07	2.77024e-06	-1.5693e-06	300	200	0	0.692568	1.75681	82.1525	350.933	-1641.91	2361.99	-311	200	0	1.93581	0.0297108	111.348	176.627	-128.755	1104.61	-914	200	0
374	3	5.01266e-08	-3.38481e-09	8.95122e-08	-2.05108e-06	4.55008e-06	7.53791e-07	300	610	0	2.6555e-08	4.21776e-08	2.96234e-08	4.50608e-07	-2.19541e-06	-3.20324e-06	300	200	0	0.740613	1.71277	82.3112	349.109	-1628.2	2376.68	-311	200	0	1.82887	-0.102257	109.636	161.022	-132.669	1142.57	-914	200	0
374	4	5.46239e-08	-8.8515e-09	8.4556e-08	-1.8186e-06	3.82478e-06	9.95842e-07	300	610	0	-6.87562e-09	5.73843e-08	-3.84321e-08	2.37019e-06	-1.03768e-05	-5.38087e-06	300	200	0	0.788382	1.67457	82.4011	353.859	-1618.3	2384.29	-311	200	0	1.62857	-0.278842	107.866	157.819	-91.0423	1179.25	-914	200	0
374	5	5.11189e-08	-1.65241e-08	5.84016e-08	-1.03715e-06	1.77015e-06	1.21033e-06	300	610	0	-6.3595e-08	7.19333e-08	-1.4883e-07	5.21738e-06	-2.24547e-05	-8.05257e-06	300	200	0	0.83364	1.64321	82.4191	361.661	-1614.48	2384.98	-311	200	0	1.32472	-0.473597	106.391	169.733	-1.0172	1212.08	-914	200	0
374	6	3.44224e-08	-2.64423e-08	8.01516e-10	5.37076e-07	-2.17048e-06	1.33241e-06	300	610	0	-1.49058e-07	8.23216e-08	-3.09981e-07	9.08753e-06	-3.88053e-05	-1.10296e-05	300	200	0	0.873132	1.62037	82.3574	367.308	-1616.36	2379.61	-311	200	0	0.944769	-0.670298	105.56	191.8	137.681	1241.45	-914	200	0
374	7	-1.75557e-09	-3.82097e-08	-9.95473e-08	3.16373e-06	-8.57426e-06	1.26844e-06	300	610	0	-2.66793e-07	8.33191e-08	-5.25987e-07	1.39344e-05	-5.91965e-05	-1.39203e-05	300	200	0	0.901168	1.60879	82.2195	367.012	-1621.81	2369.02	-311	200	0	0.548653	-0.857222	105.6	222.979	315.069	1264.99	-914	200	0
374	8	-6.4315e-08	-5.0753e-08	-2.53439e-07	7.07615e-06	-1.79342e-05	8.94147e-07	300	610	0	-4.16243e-07	6.77766e-08	-7.9261e-07	1.94748e-05	-8.23872e-05	-1.60614e-05	300	200	0	0.913706	1.61092	82.0316	360.025	-1627.68	2354.63	-311	200	0	0.201864	-1.01921	106.499	269.934	510.174	1277.05	-914	200	0
374	9	-1.59786e-07	-6.20449e-08	-4.68545e-07	1.24136e-05	-3.04948e-05	5.77337e-08	300	610	0	-5.89863e-07	2.66892e-08	-1.09198e-06	2.50728e-05	-0.000105638	-1.64548e-05	300	200	0	0.909488	1.62651	81.8265	348.538	-1630.58	2338.96	-311	200	0	-0.0497445	-1.14333	108.019	342.138	701.412	1271.85	-914	200	0
375	0	-2.92704e-07	-6.88187e-08	-7.45514e-07	1.91228e-05	-4.60176e-05	-1.40899e-06	300	610	0	-7.6952e-07	-5.03075e-08	-1.38623e-06	2.96101e-05	-0.000124172	-1.37269e-05	300	200	0	0.888191	1.65037	81.6247	335.738	-1628.1	2325.15	-311	200	0	-0.189607	-1.22871	109.804	444.538	873.597	1246.73	-914	200	0	0.391317	0.487913	192.481	39600.8	126032	3897.01	0	0	0
375	1	-4.63187e-07	-6.63295e-08	-1.07265e-06	2.68264e-05	-6.34736e-05	-3.66786e-06	300	610	0	-9.22421e-07	-1.73794e-07	-1.61056e-06	3.13615e-05	-0.000130659	-6.13585e-06	300	200	0	0.849709	1.67402	81.4347	323.877	-1619.84	2315.84	-311	200	0	-0.236025	-1.28556	111.488	573.965	1013.23	1205.34	-914	200	0
375	2	-6.63656e-07	-4.82457e-08	-1.41919e-06	3.46624e-05	-8.06722e-05	-6.83608e-06	300	610	0	-9.9708e-07	-3.52533e-07	-1.66676e-06	2.79044e-05	-0.000114847	8.33945e-06	300	200	0	0.795166	1.69106	81.2566	314.07	-1608.1	2312.51	-311	200	0	-0.242033	-1.3233	112.781	720.764	1103.14	1157.68	-914	200	0
375	3	-8.74707e-07	-6.78847e-09	-1.72763e-06	4.11035e-05	-9.38567e-05	-1.09289e-05	300	610	0	-9.20173e-07	-5.90306e-07	-1.41886e-06	1.61052e-05	-6.35302e-05	3.17867e-05	300	200	0	0.729782	1.70156	81.0832	307.403	-1597.47	2315.34	-311	200	0	-0.274564	-1.34086	113.54	869.832	1127.07	1114.81	-914	200	0
375	4	-1.0604e-06	6.67249e-08	-1.90585e-06	4.3783e-05	-9.73256e-05	-1.57812e-05	300	610	0	-5.95598e-07	-8.8145e-07	-6.93489e-07	-7.75663e-06	3.88976e-05	6.59765e-05	300	200	0	0.664768	1.71006	80.9086	306.041	-1592.65	2323.4	-311	200	0	-0.377134	-1.32942	113.772	999.98	1080.45	1083.03	-914	200	0
375	5	-1.16348e-06	1.80749e-07	-1.82062e-06	3.93642e-05	-8.31769e-05	-2.09482e-05	300	610	0	9.24348e-08	-1.20505e-06	7.11946e-07	-4.76505e-05	0.000208982	0.000111761	300	200	0	0.614145	1.71974	80.7361	312.775	-1595.97	2334.6	-311	200	0	-0.543449	-1.282	113.581	1084.53	973.93	1063.17	-914	200	0
375	6	-1.1015e-06	3.41586e-07	-1.29484e-06	2.35159e-05	-4.13205e-05	-2.55912e-05	300	610	0	1.26995e-06	-1.51799e-06	3.00875e-06	-0.000107156	0.00046147	0.000168217	300	200	0	0.587667	1.72936	80.5807	328.988	-1606.54	2346.24	-311	200	0	-0.723318	-1.19958	113.112	1098.37	823.454	1053.64	-914	200	0
375	7	-7.65291e-07	5.50495e-07	-1.1185e-07	-8.92498e-06	4.0048e-05	-2.83598e-05	300	610	0	3.05463e-06	-1.7475e-06	6.37963e-06	-0.000188432	0.000804925	0.000231528	300	200	0	0.58797	1.73389	80.4677	353.59	-1621.83	2355.78	-311	200	0	-0.852088	-1.09396	112.529	1032.6	641.234	1052.19	-914	200	0
375	8	-2.18296e-08	7.99691e-07	1.96888e-06	-6.3498e-05	0.000173266	-2.72944e-05	300	610	0	5.52525e-06	-1.78432e-06	1.09196e-05	-0.000290719	0.00123537	0.000293632	300	200	0	0.614512	1.72728	80.419	383.433	-1640.04	2361.55	-311	200	0	-0.88517	-0.98901	111.987	903.901	440.112	1055.53	-914	200	0
375	9	1.27578e-06	1.06728e-06	5.17958e-06	-0.000145248	0.000369039	-1.97814e-05	300	610	0	8.67661e-06	-1.47835e-06	1.65515e-05	-0.00040834	0.00172787	0.000340759	300	200	0	0.664508	1.70701	80.4326	413.433	-1660.54	2363.01	-311	200	0	-0.814755	-0.917546	111.554	748.626	240.902	1059.47	-914	200	0
376	0	3.26814e-06	1.31138e-06	9.68981e-06	-0.000257315	0.000633017	-2.61223e-06	300	610	0	1.23585e-05	-6.39618e-07	2.29148e-05	-0.00052824	0.00222616	0.000352065	300	200	0	0.728719	1.6758	80.4893	437.757	-1682.91	2360.86	-311	200	0	-0.656391	-0.908695	111.166	608.16	71.0675	1059.75	-914	200	0	0.39132	0.487927	192.481	39600.8	126032	3897	0	0	0
376	1	6.0557e-06	1.46401e-06	1.5525e-05	-0.000398873	0.000960883	2.77914e-05	300	610	0	1.61995e-05	9.51801e-07	2.92305e-05	-0.00062724	0.00263119	0.000298722	300	200	0	0.792091	1.63893	80.5846	452.912	-1706.36	2356.74	-311	200	0	-0.432948	-0.96705	110.738	514.548	-42.3041	1052.73	-914	200	0
376	2	9.6483e-06	1.42588e-06	2.24547e-05	-0.000562368	0.00133188	7.49087e-05	300	610	0	1.9521e-05	3.52235e-06	3.4154e-05	-0.000669361	0.00279003	0.000143999	300	200	0	0.840584	1.60194	80.7308	458.885	-1729.51	2352.5	-311	200	0	-0.177553	-1.06756	110.29	479.256	-80.2529	1036.95	-914	200	0
376	3	1.38961e-05	1.06388e-06	2.9851e-05	-0.000730115	0.00170096	0.000141325	300	610	0	2.12499e-05	7.26283e-06	3.56348e-05	-0.000603818	0.00248775	-0.000154966	300	200	0	0.867064	1.57002	80.9203	457.242	-1750.05	2349.68	-311	200	0	0.0655538	-1.17909	109.933	488.469	-38.0699	1014.79	-914	200	0
376	4	1.84026e-05	2.1365e-07	3.65252e-05	-0.000870474	0.00199016	0.000227536	300	610	0	1.98505e-05	1.22625e-05	3.0821e-05	-0.00036461	0.00144612	-0.000642816	300	200	0	0.871947	1.54655	81.1089	449.666	-1765.26	2349.36	-311	200	0	0.257739	-1.28915	109.738	511.243	74.6226	991.667	-914	200	0
376	5	2.24247e-05	-1.30944e-06	4.05594e-05	-0.000934091	0.00208049	0.000330298	300	610	0	1.33002e-05	1.84155e-05	1.60573e-05	0.000127046	-0.000665431	-0.00135802	300	200	0	0.85895	1.53098	81.2455	437.964	-1773.16	2352.04	-311	200	0	0.387029	-1.40047	109.667	519.405	236.054	972.519	-914	200	0
376	6	2.477e-05	-3.68697e-06	3.91653e-05	-0.00085104	0.00180617	0.000440537	300	610	0	-8.50535e-07	2.52986e-05	-1.29508e-05	0.000955829	-0.00420002	-0.00232036	300	200	0	0.830981	1.51935	81.3023	423.904	-1773.75	2357.34	-311	200	0	0.47846	-1.50971	109.593	504.531	413.765	957.708	-914	200	0
376	7	2.37128e-05	-7.05762e-06	2.86192e-05	-0.000530115	0.000954505	0.00054092	300	610	0	-2.52862e-05	3.2024e-05	-6.07182e-05	0.00219911	-0.00947672	-0.00351297	300	200	0	0.789301	1.5089	81.2822	408.577	-1769.66	2363.98	-311	200	0	0.579	-1.60023	109.406	476.235	572.891	943.861	-914	200	0
376	8	1.69567e-05	-1.14566e-05	4.34183e-06	0.00013799	-0.000724702	0.000603347	300	610	0	-6.25432e-05	3.70808e-05	-0.000131208	0.00390549	-0.0166892	-0.00485879	300	200	0	0.735719	1.50179	81.2146	392.183	-1764.09	2370.68	-311	200	0	0.714318	-1.65396	109.087	446.84	689.338	929.812	-914	200	0
376	9	1.68984e-06	-1.6732e-05	-3.87836e-05	0.0012714	-0.00349503	0.00058681	300	610	0	-0.000114374	3.81867e-05	-0.000226602	0.0060635	-0.025773	-0.00619198	300	200	0	0.67606	1.50388	81.1408	374.252	-1757.89	2376.75	-311	200	0	0.85667	-1.6623	108.699	423.473	757.495	919.066	-914	200	0
377	0	-2.52139e-05	-2.24376e-05	-0.000105748	0.00297906	-0.00758865	0.000436365	300	610	0	-0.000180805	3.21915e-05	-0.000345529	0.00855953	-0.0362277	-0.00722677	300	200	0	0.619413	1.52058	81.0954	354.062	-1749.91	2381.82	-311	200	0	0.945034	-1.62582	108.327	413.36	784.917	916.499	-914	200	0	1.046	0.534649	190.469	38931.1	124044	3511.08	0	0	0
377	1	-6.67786e-05	-2.77086e-05	-0.00020029	0.00533141	-0.013135	8.4212e-05	300	610	0	-0.000258855	1.50888e-05	-0.000480724	0.0111259	-0.0468991	-0.00752798	300	200	0	0.573589	1.55262	81.0996	331.349	-1739.19	2385.15	-311	200	0	0.936909	-1.54846	108.036	426.394	779.03	924.105	-914	200	0
377	2	-0.000125223	-3.11304e-05	-0.000323191	0.00831725	-0.0200578	-0.000545743	300	610	0	-0.000340927	-1.77864e-05	-0.000616181	0.0132823	-0.0557343	-0.00649083	300	200	0	0.543833	1.59444	81.1598	306.728	-1726.19	2385.48	-311	200	0	0.836192	-1.43495	107.858	466.126	744.702	938.07	-914	200	0
377	3	-0.000200908	-3.06266e-05	-0.000469931	0.0117857	-0.0279393	-0.00152824	300	610	0	-0.000412976	-7.12773e-05	-0.000724004	0.0142786	-0.0595437	-0.00334095	300	200	0	0.534702	1.6373	81.2631	281.974	-1712.8	2381.67	-311	200	0	0.67752	-1.29081	107.826	522.318	690.025	949.368	-914	200	0
377	4	-0.000290884	-2.33994e-05	-0.000627705	0.0153744	-0.0358537	-0.00292017	300	610	0	-0.000452653	-0.000149532	-0.000761405	0.0130507	-0.0538222	0.00283037	300	200	0	0.549845	1.67359	81.377	259.825	-1701.01	2373.6	-311	200	0	0.494086	-1.124	107.974	577.824	622.388	948.803	-914	200	0
377	5	-0.000387057	-5.97702e-06	-0.000771955	0.0184281	-0.0421842	-0.00473559	300	610	0	-0.000427798	-0.000254632	-0.000668566	0.00820863	-0.0327099	0.0129771	300	200	0	0.589313	1.69819	81.4557	242.492	-1690.83	2362.38	-311	200	0	0.304315	-0.948601	108.301	620.682	543.397	931.264	-914	200	0
377	6	-0.000474066	2.55647e-05	-0.000862767	0.0199179	-0.0444472	-0.0069111	300	610	0	-0.000295858	-0.000384627	-0.000368455	-0.0019152	0.0107932	0.027934	300	200	0	0.647809	1.70716	81.4476	231.219	-1680.33	2350.03	-311	200	0	0.121789	-0.780844	108.797	645.962	457.168	896.721	-914	200	0
377	7	-0.000527095	7.51233e-05	-0.000841807	0.0183787	-0.0391663	-0.00926179	300	610	0	-5.02622e-06	-0.000530967	0.000229926	-0.0191262	0.0842189	0.0481557	300	200	0	0.714899	1.6971	81.3161	227.846	-1668.6	2338.73	-311	200	0	-0.0412228	-0.628414	109.483	650.718	380.437	851.432	-914	200	0
377	8	-0.000510025	0.000145741	-0.00063079	0.0118906	-0.0218597	-0.0114297	300	610	0	0.000501853	-0.000675387	0.001223	-0.0450948	0.194463	0.0733411	300	200	0	0.778017	1.668	81.0672	234.815	-1657.19	2330	-311	200	0	-0.181598	-0.488817	110.353	633.623	337.323	806.967	-914	200	0
377	9	-0.000374574	0.000238344	-0.000132969	-0.00185977	0.0127742	-0.0128302	300	610	0	0.00127939	-0.000786523	0.00269662	-0.0809103	0.345882	0.101937	300	200	0	0.827859	1.62652	80.7478	253.211	-1648.04	2324.39	-311	200	0	-0.299473	-0.356402	111.297	598.858	342.699	774.725	-914	200	0
378	0	-6.13141e-05	0.000349982	0.000760454	-0.0253898	0.0703634	-0.0126056	300	610	0	0.00236644	-0.000816721	0.00470047	-0.126425	0.537519	0.130535	300	200	0	0.860852	1.5843	80.4149	281.79	-1642.35	2321.71	-311	200	0	-0.388104	-0.228175	112.152	556.236	393.054	761.44	-914	200	0	1.05621	0.5389	190.486	38938.9	124039	3507.72	0	0	0
378	1	0.000496247	0.000471577	0.00215667	-0.06105	0.155936	-0.00960083	300	610	0	0.00376641	-0.000699884	0.007211	-0.179373	0.759365	0.153206	300	200	0	0.877091	1.55178	80.1098	317.489	-1641.81	2321.32	-311	200	0	-0.441399	-0.105668	112.831	515.448	472.412	766.982	-914	200	0
378	2	0.0013631	0.000585275	0.00413786	-0.110413	0.272435	-0.00238388	300	610	0	0.00542031	-0.000351541	0.0100822	-0.234267	0.987751	0.160869	300	200	0	0.878642	1.53566	79.8663	356.354	-1648.23	2322.05	-311	200	0	-0.463421	0.00577753	113.365	480.511	562.701	783.868	-914	200	0
378	3	0.00258813	0.000661662	0.00672566	-0.173374	0.418565	0.0106627	300	610	0	0.00717293	0.000327223	0.0129853	-0.281164	1.18015	0.140837	300	200	0	0.869702	1.5418	79.7296	394.387	-1660.98	2322.01	-311	200	0	-0.461137	0.0967427	113.809	449.175	650.366	802.343	-914	200	0
378	4	0.00418211	0.000657314	0.00983188	-0.246929	0.58593	0.0311433	300	610	0	0.0087338	0.00143993	0.0153419	-0.304427	1.27007	0.0767908	300	200	0	0.8556	1.57531	79.7411	428.234	-1675.38	2319.62	-311	200	0	-0.433104	0.155534	114.156	417.861	731.004	816.9	-914	200	0
378	5	0.00608726	0.000513448	0.0131957	-0.323656	0.755522	0.0603067	300	610	0	0.00963749	0.00307664	0.0162594	-0.281762	1.16309	-0.0505265	300	200	0	0.841367	1.6351	79.9013	455.578	-1684.24	2315.58	-311	200	0	-0.370124	0.176384	114.35	387.483	809.233	827.226	-914	200	0
378	6	0.00813857	0.000156753	0.0163099	-0.38999	0.893821	0.0985244	300	610	0	0.00921078	0.00528534	0.0144834	-0.183912	0.735841	-0.261489	300	200	0	0.831567	1.71096	80.1639	474.971	-1681.51	2312.56	-311	200	0	-0.264254	0.169171	114.374	361.302	892.144	836.196	-914	200	0
378	7	0.0100187	-0.000496143	0.0183443	-0.424494	0.949014	0.144565	300	610	0	0.00655862	0.00803089	0.00839115	0.0244135	-0.159854	-0.574188	300	200	0	0.8298	1.78734	80.4677	485.505	-1665.4	2312.53	-311	200	0	-0.117692	0.164053	114.253	341.215	982.805	848.127	-914	200	0
378	8	0.0112112	-0.00152883	0.0180787	-0.39648	0.848217	0.194665	300	610	0	0.000585737	0.0111408	-0.00394502	0.381686	-1.68457	-0.998991	300	200	0	0.837919	1.84998	80.7628	486.516	-1637.87	2315.17	-311	200	0	0.0557102	0.200267	113.958	333.644	1073.63	866.922	-914	200	0
378	9	0.0109605	-0.00300793	0.0138679	-0.26554	0.497011	0.241435	300	610	0	-0.00992422	0.0142397	-0.024583	0.923934	-3.98715	-1.53069	300	200	0	0.855539	1.89071	81.0145	477.575	-1602.31	2318.6	-311	200	0	0.235857	0.297071	113.366	351.501	1145.18	895.131	-914	200	0
379	0	0.00825169	-0.00495675	0.00366841	0.0172649	-0.216895	0.272717	300	610	0	-0.026146	0.0166766	-0.0553805	1.67546	-7.16517	-2.13804	300	200	0	0.878828	1.90664	81.1989	459.196	-1562.94	2320.71	-311	200	0	0.396379	0.434793	112.385	401.892	1179.93	933.595	-914	200	0	0.753381	2.05658	191.182	39052.2	125941	2252.42	0	0	0
379	1	0.00182914	-0.00731844	-0.0148321	0.505561	-1.4136	0.270572	300	610	0	-0.0489385	0.0174569	-0.0974619	2.63514	-11.2068	-2.75104	300	200	0	0.900027	1.89675	81.2989	433.084	-1525.26	2320.12	-311	200	0	0.504328	0.569906	111.047	477.148	1173.99	980.287	-914	200	0
379	2	-0.00972076	-0.00990848	-0.0439339	1.25001	-3.20187	0.210734	300	610	0	-0.0784327	0.0151942	-0.150443	3.75786	-15.9125	-3.24674	300	200	0	0.91105	1.86314	81.3037	401.421	-1494.81	2316.67	-311	200	0	0.537449	0.664965	109.499	560.144	1133.36	1030.15	-914	200	0
379	3	-0.0277935	-0.0123586	-0.0854396	2.2856	-5.64821	0.0629604	300	610	0	-0.113467	0.00810786	-0.211395	4.93132	-20.7972	-3.43565	300	200	0	0.910024	1.81341	81.2158	366.571	-1475.69	2311.39	-311	200	0	0.503972	0.704749	107.966	632.431	1069.59	1076.98	-914	200	0
379	4	-0.0534636	-0.0140573	-0.139912	3.61283	-8.73183	-0.207114	300	610	0	-0.150872	-0.00589849	-0.273571	5.94972	-24.9806	-3.05178	300	200	0	0.902927	1.75865	81.0607	331.403	-1470.67	2305.92	-311	200	0	0.435083	0.694127	106.68	677.732	999.529	1115.24	-914	200	0
379	5	-0.0870245	-0.0140968	-0.205643	5.17207	-12.2844	-0.633901	300	610	0	-0.184645	-0.0290363	-0.324984	6.48722	-27.0764	-1.75129	300	200	0	0.897718	1.70923	80.8798	299.652	-1480.89	2301.53	-311	200	0	0.356724	0.645978	105.765	686.118	940.93	1141.94	-914	200	0
379	6	-0.12735	-0.0112423	-0.277323	6.81151	-15.916	-1.24475	300	610	0	-0.205096	-0.0632582	-0.347015	6.07686	-25.1069	0.87379	300	200	0	0.899093	1.67107	80.7047	275.766	-1505.19	2298.27	-311	200	0	0.276793	0.57529	105.208	659.233	904.597	1158.56	-914	200	0
379	7	-0.17108	-0.00394628	-0.344487	8.25049	-18.9319	-2.04907	300	610	0	-0.198136	-0.109662	-0.313373	4.103	-16.4751	5.25833	300	200	0	0.907853	1.64335	80.5444	263.632	-1541.04	2295.62	-311	200	0	0.196942	0.503736	104.928	611.914	889.82	1170.32	-914	200	0
379	8	-0.211662	0.00956185	-0.38987	9.0424	-20.2516	-3.02311	300	610	0	-0.144944	-0.167631	-0.189879	-0.180912	1.95436	11.7939	300	200	0	0.922103	1.61937	80.3967	265.113	-1585.11	2293.89	-311	200	0	0.118683	0.456223	104.849	570.23	890.294	1183.18	-914	200	0
379	9	-0.238354	0.0310734	-0.387957	8.54467	-18.3473	-4.09033	300	610	0	-0.0223722	-0.233695	0.064287	-7.59431	33.603	20.7154	300	200	0	0.939572	1.5922	80.2606	279.332	-1633.35	2294.28	-311	200	0	0.0402762	0.447687	104.881	560.332	902.649	1200.81	-914	200	0
380	0	-0.235353	0.0620445	-0.304182	5.90711	-11.2308	-5.09833	300	610	0	0.195454	-0.300137	0.493021	-18.9135	81.6808	31.9366	300	200	0	0.957801	1.56102	80.143	302.617	-1681.32	2297.67	-311	200	0	-0.0345054	0.480064	104.898	590.616	923.467	1221.51	-914	200	0	4.64309	3.06472	192.488	40850.1	117997	1085.22	0	0	0
380	1	-0.181329	0.103046	-0.0953966	0.0947299	3.47583	-5.79431	300	610	0	0.533783	-0.353461	1.13647	-34.6786	148.363	44.831	300	200	0	0.971147	1.53036	80.0594	329.633	-1724.18	2303.88	-311	200	0	-0.0932596	0.54996	104.804	650.106	943.334	1237.33	-914	200	0
380	2	-0.0497638	0.15299	0.287521	-10.0343	28.3339	-5.80328	300	610	0	1.01154	-0.37291	2.01995	-54.9075	233.578	57.9615	300	200	0	0.972926	1.50742	80.0279	355.215	-1757.08	2311.54	-311	200	0	-0.128674	0.650705	104.594	722.982	952.066	1238.57	-914	200	0
380	3	0.189383	0.208133	0.8939	-25.5706	65.6935	-4.61546	300	610	0	1.63274	-0.329409	3.13769	-78.7051	333.353	68.7798	300	200	0	0.961153	1.50329	80.0541	375.15	-1776.49	2318.62	-311	200	0	-0.139815	0.768974	104.316	796.093	951.268	1220.72	-914	200	0
380	4	0.566055	0.260882	1.7632	-47.2902	117.05	-1.59244	300	610	0	2.37461	-0.18544	4.43111	-103.775	437.764	73.3333	300	200	0	0.937332	1.53094	80.1226	386.57	-1781.45	2323.61	-311	200	0	-0.123681	0.884265	104.036	859.281	956.81	1186.31	-914	200	0
380	5	1.10381	0.298529	2.90952	-75.2602	182.1	3.99565	300	610	0	3.1725	0.103415	5.76186	-125.859	528.587	66.0464	300	200	0	0.902535	1.59608	80.2132	388.831	-1773.93	2326.36	-311	200	0	-0.0814536	0.968256	103.826	907.848	981.441	1141.28	-914	200	0
380	6	1.81023	0.302102	4.29996	-108.301	257.48	12.8863	300	610	0	3.90239	0.58437	6.88159	-138.171	576.942	39.6766	300	200	0	0.858233	1.69049	80.3225	383.594	-1757.86	2327.33	-311	200	0	-0.0243336	0.988194	103.73	942.755	1018.01	1091.15	-914	200	0
380	7	2.6635	0.245672	5.82665	-143.311	335.194	25.6775	300	610	0	4.36266	1.29971	7.40211	-130.933	541.407	-14.4154	300	200	0	0.80713	1.79495	80.4578	373.559	-1737.03	2326.51	-311	200	0	0.0358783	0.921892	103.721	967.1	1044.1	1040.73	-914	200	0
380	8	3.59526	0.0965806	7.27375	-174.486	400.852	42.6003	300	610	0	4.25852	2.27436	6.7725	-91.1927	367.333	-105.507	300	200	0	0.751709	1.88793	80.6182	360.899	-1713.58	2323.44	-311	200	0	0.0909392	0.773839	103.752	983.738	1037.2	994.69	-914	200	0
380	9	4.47032	-0.182758	8.28234	-192.524	431.927	63.1999	300	610	0	3.19433	3.49793	4.27306	-3.16297	-11.6022	-242.062	300	200	0	0.693185	1.95179	80.7929	346.8	-1688.61	2317.94	-311	200	0	0.127846	0.578964	103.852	995.97	987.807	956.188	-914	200	0
381	0	5.0653	-0.630709	8.31908	-183.974	396.408	85.9229	300	610	0	0.681005	4.9007	-0.960266	150.601	-668.27	-429.374	300	200	0	0.631526	1.97551	80.9751	332.259	-1663.72	2310.36	-311	200	0	0.128882	0.386671	104.154	1008.95	905.447	926.762	-914	200	0	-71.9297	3.1094	35.8924	-8082.45	155272	22983.2	0	0	0
381	1	5.04977	-1.27903	6.65788	-130.955	252.43	107.627	300	610	0	-3.83158	6.32429	-9.86334	386.81	-1671.82	-666.125	130.501	160.783	0	0.567626	1.9572	81.1676	318.761	-1641.69	2301.62	-311	200	0	0.0780143	0.229204	104.822	1025.98	811.309	908.393	-914	200	0
381	2	3.9756	-2.14142	2.38799	-11.5835	-50.334	123.058	300	610	0	-10.8857	7.48885	-23.3029	717.432	-3070.6	-939.768	168.231	169.213	0	0.506108	1.90565	81.3682	308.303	-1626.38	2292.77	-311	200	0	-0.0374019	0.103048	105.971	1044.55	726.761	902.981	-914	200	0
381	3	1.28293	-3.19729	-5.53372	198.438	-566.487	124.38	197.63	574.14	0	-20.9059	8.04039	-41.9174	1144.33	-4879.65	-1229.62	183.589	172.7	0	0.454953	1.8367	81.5556	303.359	-1621.83	2284.51	-311	200	0	-0.216012	-0.018339	107.56	1062.22	667.218	909.924	-914	200	0
381	4	-3.66641	-4.37074	-18.1643	522.576	-1346.75	100.886	225.857	581.231	0	-34.085	7.76046	-66.0686	1657.34	-7094.08	-1527.12	192.625	174.915	0	0.420785	1.76606	81.7022	306.691	-1630.6	2277.01	-311	200	0	-0.430845	-0.16149	109.374	1082.01	636.812	925.787	-914	200	0
381	5	-11.5144	-5.50535	-36.3657	977.976	-2424.57	39.1028	233.328	583.107	0	-50.3498	6.71741	-95.8506	2241.16	-9710.71	-1848.49	198.689	176.618	0	0.405449	1.70291	81.8004	319.926	-1652.56	2270.04	-311	200	0	-0.641177	-0.341202	111.154	1104.14	626.362	945.449	-914	200	0
381	6	-22.7796	-6.36325	-60.5542	1569.13	-3802.44	-77.0007	237.206	584.087	0	-69.4293	5.1435	-130.945	2883.73	-12719.4	-2216.48	202.865	177.978	0	0.409865	1.64952	81.8616	341.262	-1684.05	2263.05	-311	200	0	-0.811578	-0.554456	112.751	1115.36	621.385	963.663	-914	200	0
381	7	-37.693	-6.68733	-90.6266	2285.94	-5453.52	-264.31	239.824	584.776	0	-90.9246	3.24665	-170.378	3575.43	-16075.9	-2639.65	205.646	179.015	0	0.435327	1.60673	81.8913	365.257	-1718.11	2255.33	-311	200	0	-0.914459	-0.777777	114.144	1092.45	612.771	976.807	-914	200	0
381	8	-56.114	-6.27024	-126.136	3108.13	-7342.08	-535.56	241.793	585.359	0	-114.342	1.14507	-212.391	4302.69	-19685.3	-3111.05	207.316	179.742	0	0.47937	1.574	81.8819	385.999	-1746.2	2246.85	-311	200	0	-0.926432	-0.977999	115.376	1020.64	599.532	983.249	-914	200	0
381	9	-77.6069	-4.9403	-166.29	4006.34	-9435.67	-894.83	243.258	585.908	0	-139.084	-1.16922	-254.529	5043.66	-23394.7	-3608.2	208.086	180.184	0	0.539713	1.5456	81.8276	399.872	-1761.24	2238.63	-311	200	0	-0.83312	-1.12928	116.503	909.963	583.6	983.129	-914	200	0
382	0	-101.53	-2.50607	-209.481	4933.02	-11688.4	-1338.5	244.203	586.451	0	-164.335	-3.88654	-293.971	5771.58	-26997.8	-4087.85	208.162	180.367	0	0.618451	1.52005	81.7301	405.516	-1759.41	2231.82	-311	200	0	-0.643367	-1.22376	117.569	789.143	565.761	979.742	-914	200	0	-429.742	-1.67235	-530.522	-233789	314025	164223	552.995	440.464	0
382	1	-127.063	1.24671	-252.966	5816.7	-14019.6	-1861.51	244.579	587.006	0	-188.918	-7.3598	-328.15	6466.42	-30267.7	-4488.36	207.763	180.294	0	0.713114	1.5082	81.5865	403.091	-1740.39	2226.83	-311	200	0	-0.397451	-1.27396	118.563	683.287	548.555	979.793	-914	200	0
382	2	-153.25	6.48808	-293.451	6578.15	-16325	-2458.06	244.369	587.584	0	-211.348	-11.9609	-355.403	7124.98	-33011.3	-4745.67	207.116	179.952	0	0.807059	1.51674	81.3861	394.259	-1707.49	2223.5	-311	200	0	-0.151014	-1.30262	119.383	602.797	539.33	989.922	-914	200	0
382	3	-179.022	13.258	-328.379	7161.45	-18514.5	-3109.81	243.619	588.192	0	-230.111	-17.9022	-375.3	7759.49	-35111.9	-4815.38	206.443	179.325	0	0.873991	1.53667	81.1196	382.13	-1667.38	2221.56	-311	200	0	0.0515545	-1.31953	119.865	548.916	547.791	1013.6	-914	200	0
382	4	-203.249	21.4428	-356.906	7555.85	-20538.6	-3783.36	242.454	588.83	0	-243.992	-25.1375	-388.54	8386.14	-36540.8	-4684.95	205.954	178.416	0	0.892556	1.55968	80.7991	370.235	-1626.97	2219.9	-311	200	0	0.191773	-1.30705	119.89	520.042	580.94	1050.99	-914	200	0
382	5	-224.924	30.8103	-379.943	7795.78	-22386.6	-4445.01	241.079	589.482	0	-252.273	-33.3778	-396.548	9011.65	-37341.8	-4371.76	205.833	177.275	0	0.857833	1.58589	80.4755	361.486	-1589.94	2216.71	-311	200	0	0.281404	-1.23706	119.442	514.486	638.714	1099.2	-914	200	0
382	6	-243.301	40.9867	-399.411	7945	-24066.1	-5062.87	239.746	590.108	0	-254.728	-42.1595	-400.986	9626.01	-37603.8	-3915.42	206.222	175.994	0	0.783194	1.61268	80.2278	358.265	-1556.92	2210.97	-311	200	0	0.356708	-1.0962	118.601	531.293	712.742	1152.28	-914	200	0
382	7	-257.851	51.3644	-417.325	8076.11	-25583.9	-5594.02	238.696	590.648	0	-251.509	-50.8903	-403.374	10203.6	-37432.6	-3368.04	207.201	174.704	0	0.692906	1.63597	80.1307	362.013	-1528.1	2202.75	-311	200	0	0.455748	-0.890185	117.455	567.301	790.809	1202.71	-914	200	0
382	8	-268.085	61.1002	-435.176	8249.53	-26935.2	-5985.3	238.105	591.043	0	-243.027	-58.8956	-404.864	10710.8	-36928.1	-2785.88	208.789	173.545	0	0.611347	1.65808	80.2222	371.829	-1504.91	2192.94	-311	200	0	0.591333	-0.645875	116.039	616.266	863.949	1244.66	-914	200	0
382	9	-273.377	69.2795	-453.604	8495.58	-28094.7	-6188.12	238.063	591.271	0	-229.915	-65.5037	-406.191	11114.5	-36172.8	-2223.93	210.947	172.637	0	0.557589	1.68313	80.4794	384.314	-1489.96	2183.16	-311	200	0	0.744742	-0.415814	114.359	671.984	927.926	1277.69	-914	200	0
383	0	-272.998	75.1555	-472.327	8808.63	-29012.5	-6171.36	238.575	591.351	0	-213.034	-70.1564	-407.723	11388.6	-35232.5	-1730.25	213.587	172.068	0	0.543922	1.71298	80.8218	395.03	-1485.2	2175.26	-311	200	0	0.877429	-0.261967	112.47	727.913	982.17	1307.23	-914	200	0	-315.701	9.09715	-747.782	-342623	361304	141459	462.845	458.708	0
383	1	-266.366	78.3423	-490.351	9156.4	-29628.4	-5931.32	239.577	591.327	0	-193.47	-72.5058	-409.53	11518.4	-34163.8	-1340.33	216.578	171.874	0	0.571157	1.74799	81.1512	399.863	-1490.48	2170.87	-311	200	0	0.942835	-0.225733	110.542	773.212	1031.68	1339.83	-914	200	0
383	2	-253.369	78.8668	-506.462	9497.19	-29898.3	-5496.29	240.966	591.248	0	-172.457	-72.4658	-411.464	11502.3	-33019	-1074.14	219.752	172.045	0	0.626083	1.78234	81.3979	395.649	-1504.41	2171.63	-311	200	0	0.910345	-0.31166	108.865	793.241	1084.28	1377.18	-914	200	0
383	3	-234.558	77.0778	-519.739	9795.7	-29816.8	-4918.5	242.631	591.153	0	-151.225	-70.2091	-413.257	11353.8	-31846.8	-936.418	222.937	172.526	0	0.688549	1.80571	81.5359	380.643	-1525.24	2178.78	-311	200	0	0.791254	-0.491011	107.738	775.992	1144.3	1413.1	-914	200	0
383	4	-211.116	73.5109	-529.818	10031.2	-29420.4	-4258.17	244.471	591.067	0	-130.851	-66.1258	-414.648	11099.4	-30691.5	-919.12	225.982	173.232	0	0.741748	1.81508	81.5713	355.498	-1551.32	2191.65	-311	200	0	0.624251	-0.715129	107.304	717.159	1210.28	1436.66	-914	200	0
383	5	-184.605	68.7861	-536.876	10198	-28773.4	-3571.68	246.406	591.005	0	-112.144	-60.7536	-415.463	10774.7	-29593.8	-1003.55	228.769	174.066	0	0.777678	1.81546	81.5292	324.019	-1582.1	2207.2	-311	200	0	0.440478	-0.936356	107.488	622.783	1273.99	1438.49	-914	200	0
383	6	-156.656	63.5399	-541.499	10302.5	-27945.4	-2906.79	248.393	590.974	0	-95.5981	-54.6908	-415.653	10418	-28588.4	-1163.37	231.221	174.936	0	0.796835	1.80845	81.4437	291.724	-1618.09	2221.61	-311	200	0	0.252305	-1.12255	108.039	511.002	1321.22	1414.76	-914	200	0
383	7	-128.692	58.3608	-544.562	10361.4	-26991.1	-2299.7	250.435	590.973	0	-81.3921	-48.5163	-415.314	10066	-27696.5	-1368.29	233.312	175.763	0	0.804109	1.79112	81.3401	263.283	-1658.87	2231.82	-311	200	0	0.0619704	-1.25061	108.628	406.462	1339.28	1369.63	-914	200	0
383	8	-101.779	53.7261	-547.184	10400.8	-25933	-1772.66	252.607	590.992	0	-69.4536	-42.7326	-414.67	9750.48	-26921.3	-1585.82	235.078	176.486	0	0.803134	1.76396	81.2249	241.624	-1702.06	2236.53	-311	200	0	-0.120944	-1.30287	108.969	326.427	1323.69	1315.48	-914	200	0
383	9	-76.5762	49.9665	-550.745	10456.4	-24748.2	-1333.87	255.064	591.014	0	-59.5544	-37.7328	-414.04	9496.2	-26246.7	-1783.13	236.608	177.065	0	0.793175	1.73089	81.0985	227.945	-1744.33	2236.35	-311	200	0	-0.27035	-1.27763	108.933	270.549	1275.81	1267.03	-914	200	0
384	0	-53.3662	47.2607	-556.877	10576.7	-23363.3	-978.628	258.046	591.007	0	-51.4038	-33.7783	-413.817	9317.79	-25638.4	-1930.19	238.044	177.483	0	0.773539	1.69461	80.9681	221.777	-1782.57	2232.9	-311	200	0	-0.362142	-1.18905	108.541	225.826	1199.61	1233.18	-914	200	0	-0.985758	17.4013	-974.791	-458410	446068	-4050.1	457.511	471.075	0
384	1	-32.1199	45.6432	-567.398	10825.4	-21657.6	-690.297	261.83	590.921	0	-44.7123	-30.9903	-414.516	9217.5	-25044.2	-2002.82	239.582	177.763	0	0.749439	1.65722	80.8452	221.986	-1813.74	2227.53	-311	200	0	-0.396566	-1.05276	107.907	182.862	1104.29	1213.72	-914	200	0
384	2	-12.5858	45.0259	-584.173	11281.6	-19473.9	-442.445	266.664	590.688	0	-39.2244	-29.3599	-416.825	9184.12	-24393.4	-1984.74	241.478	177.967	0	0.729573	1.62296	80.747	227.63	-1834.71	2220.9	-311	200	0	-0.390482	-0.875489	107.2	146.222	1003.06	1201.99	-914	200	0
384	3	5.61396	45.2329	-608.93	12030.5	-16637.8	-202.027	272.677	590.243	0	-34.7247	-28.7694	-421.644	9192.41	-23598.5	-1868.04	244.032	178.199	0	0.720245	1.59783	80.7014	237.611	-1842.86	2213.87	-311	200	0	-0.34971	-0.659711	106.598	128.717	906.996	1190.6	-914	200	0
384	4	22.8927	46.0256	-643.069	13152.3	-12980.3	63.8415	279.815	589.548	0	-31.0251	-29.0195	-430.063	9204.42	-22560.2	-1652.64	247.542	178.597	0	0.722436	1.58689	80.7433	250.321	-1836.53	2207.81	-311	200	0	-0.260692	-0.419997	106.228	140.178	822.964	1173.94	-914	200	0
384	5	39.6174	47.1168	-687.593	14717.3	-8346.18	376.807	287.862	588.596	0	-27.939	-29.8558	-443.25	9173.81	-21175	-1345.28	252.228	179.303	0	0.730466	1.59039	80.8979	264.032	-1815.6	2203.51	-311	200	0	-0.112238	-0.187034	106.144	183.652	754.333	1147.23	-914	200	0
384	6	56.0737	48.2355	-743.195	16785.3	-2582.86	745.541	296.525	587.415	0	-25.2495	-30.9716	-462.339	9051.53	-19340.9	-957.435	258.167	180.422	0	0.733581	1.59987	81.1731	277.168	-1783.23	2200.63	-311	200	0	0.0862463	0.00808992	106.337	253.913	700.386	1109.01	-914	200	0
384	7	72.534	49.1928	-810.203	19396.6	4443.42	1175.69	305.484	586.06	0	-22.6861	-31.9825	-488.364	8791.16	-16961.8	-501.259	265.268	181.999	0	0.721424	1.60121	81.5629	288.328	-1745.45	2198.37	-311	200	0	0.310206	0.145928	106.745	333.746	659.108	1064.96	-914	200	0
384	8	89.3401	49.8304	-888.096	22549.3	12776.3	1670.05	314.386	584.609	0	-19.9365	-32.4305	-522.151	8354.1	-13956.7	15.6033	273.271	184.001	0	0.689308	1.58551	82.0463	296.64	-1707.11	2196.29	-311	200	0	0.528833	0.218836	107.293	396.77	631.239	1025.31	-914	200	0
384	9	106.847	49.9476	-974.784	26170.6	22274.4	2218.67	322.851	583.152	0	-16.6844	-31.8681	-564.13	7714.37	-10274.4	588.862	281.787	186.325	0	0.640404	1.55567	82.5769	302.087	-1669.07	2193.93	-311	200	0	0.705912	0.226319	107.934	419.078	615.643	998.792	-914	200	0
385	0	125.267	49.3116	-1066.09	30097.6	32549.8	2796.32	330.532	581.768	0	-12.6237	-29.9889	-614.075	6862.55	-5908.62	1209.31	290.378	188.825	0	0.586547	1.5236	83.0716	305.532	-1629.53	2190.8	-311	200	0	0.809202	0.16958	108.689	391.006	599.565	990.86	-914	200	0	221.613	25.3194	-1887.19	-845009	812215	-105599	435.973	448.369	0
385	1	144.518	47.6952	-1155.79	34077.9	42970.2	3365.61	337.178	580.516	0	-7.44224	-26.7041	-670.811	5808.67	-913.148	1859.63	298.639	191.341	0	0.548086	1.50279	83.4201	308.646	-1587.78	2186.68	-311	200	0	0.831858	0.0514523	109.63	320.253	560.512	1004.73	-914	200	0
385	2	164.105	44.9218	-1236.26	37792.8	52726.5	3878.44	342.65	579.43	0	-0.836378	-22.1253	-731.981	4583.92	4579.89	2518.61	306.257	193.738	0	0.549763	1.50158	83.5243	313.224	-1545.91	2181.83	-311	200	0	0.80323	-0.116158	110.761	224.452	482.798	1041.09	-914	200	0
385	3	183.113	40.9283	-1299.64	40902	60954.8	4279.26	346.901	578.528	0	7.41888	-16.5102	-793.997	3241.22	10344.2	3165.32	313.028	195.918	0	0.6139	1.52037	83.3359	320.043	-1506.97	2177.28	-311	200	0	0.772102	-0.305215	111.944	121.957	370.933	1097.67	-914	200	0
385	4	200.323	35.8117	-1339.27	43100.6	66888.7	4513.18	349.944	577.818	0	17.3759	-10.2187	-852.239	1853.41	16058.8	3779.41	318.843	197.825	0	0.752858	1.55353	82.8615	328.763	-1472.48	2174.13	-311	200	0	0.781151	-0.475462	112.971	28.7851	245.182	1169.02	-914	200	0
385	5	214.375	29.8414	-1350.96	44176.4	69999.3	4536.02	351.815	577.3	0	28.8307	-3.67666	-901.543	507.988	21333.5	4339.29	323.663	199.437	0	0.95913	1.59133	82.145	338.846	-1442.75	2172.49	-311	200	0	0.854434	-0.591035	113.672	-41.3093	127.291	1244.67	-914	200	0
385	6	223.944	23.4368	-1333.81	44051	70083.8	4323.08	352.544	576.974	0	41.2966	2.66559	-936.966	-702.272	25765.1	4822.29	327.498	200.75	0	1.20111	1.62155	81.2481	349.265	-1418.29	2171.62	-311	200	0	0.988165	-0.635639	113.924	-77.1895	34.0439	1310.11	-914	200	0
385	7	227.927	17.1152	-1290.35	42791.8	67280.4	3874.56	352.141	576.837	0	54.054	8.38597	-954.728	-1693.35	29011.1	5207.86	330.387	201.774	0	1.43412	1.63494	80.2413	357.026	-1400.52	2170.58	-311	200	0	1.14941	-0.608774	113.606	-71.3053	-23.1696	1352.57	-914	200	0
385	8	225.603	11.4144	-1225.89	40591.3	62019.3	3214.84	350.591	576.888	0	66.244	13.1449	-953.021	-2405.05	30854.9	5481.77	332.376	202.524	0	1.61658	1.63003	79.2149	357.916	-1391.29	2168.45	-311	200	0	1.29422	-0.507916	112.64	-23.3303	-42.2969	1365.76	-914	200	0
385	9	216.712	6.80259	-1147.42	37721.1	54924.4	2385.4	347.868	577.125	0	76.9743	16.7191	-932.404	-2810.74	31239.6	5639.49	333.504	203.015	0	1.71994	1.61147	78.2918	349.902	-1391.53	2164.58	-311	200	0	1.38909	-0.319798	111.159	56.0642	-31.2351	1351.06	-914	200	0
386	0	201.474	3.60637	-1062.33	34478.8	46693.8	1435.83	343.954	577.544	0	85.4243	19.0041	-895.639	-2918.27	30263.3	5686.12	333.79	203.258	0	1.73393	1.58758	77.608	335.09	-1400.42	2158.82	-311	200	0	1.42524	-0.0329749	109.541	148.718	-1.15834	1315.89	-914	200	0	145.378	22.9265	-1266.57	-550041	584829	-47929.1	467.181	435.091	0
386	1	180.526	1.97638	-977.289	31143.2	37990.1	415.948	338.873	578.133	0	90.9348	19.9928	-847.071	-2763.63	28144.4	5634.45	333.226	203.263	0	1.66678	1.56941	77.2627	318.505	-1415.47	2151.44	-311	200	0	1.42267	0.339973	108.201	237.849	40.3649	1268.67	-914	200	0
386	2	154.828	1.89084	-897.558	27942.3	29366.2	-629.992	332.718	578.869	0	93.0624	19.7481	-791.756	-2400.37	25168.5	5502.58	331.788	203.032	0	1.54039	1.56561	77.2824	305.618	-1433.01	2143.54	-311	200	0	1.41966	0.752236	107.372	310.11	92.312	1216.38	-914	200	0
386	3	125.544	3.19314	-826.648	25039.3	21229.6	-1666.49	325.682	579.71	0	91.5926	18.3746	-734.619	-1888.01	21635.7	5310.93	329.452	202.57	0	1.38463	1.57622	77.6205	299.915	-1449.88	2137.47	-311	200	0	1.45454	1.13649	107.082	350.144	160.325	1166.72	-914	200	0
386	4	93.9039	5.64735	-766.397	22530.2	13838.5	-2667.81	318.057	580.603	0	86.5171	15.9958	-679.846	-1282.78	17817.8	5080.9	326.209	201.887	0	1.22832	1.59427	78.1741	301.667	-1465.2	2135.68	-311	200	0	1.54796	1.43742	107.242	342.871	257.978	1126.86	-914	200	0
386	5	61.0619	8.9916	-717.264	20452.2	7318.83	-3617.75	310.204	581.486	0	78.0023	12.7357	-630.546	-632.328	13933.8	4834.08	322.098	201.003	0	1.0893	1.61246	78.8152	309.182	-1479.3	2138.84	-311	200	0	1.69097	1.63429	107.722	285.375	402.748	1098.48	-914	200	0
386	6	27.9932	12.9788	-678.696	18796.5	1692.18	-4507.54	302.493	582.305	0	66.3628	8.70837	-588.662	26.4156	10139.9	4590.16	317.225	199.955	0	0.97215	1.62717	79.4274	320.805	-1491.5	2145.2	-311	200	0	1.84352	1.7306	108.401	190.476	600.114	1077.39	-914	200	0
386	7	-4.56267	17.3995	-649.486	17522.8	-3094.17	-5332.48	295.236	583.02	0	52.0198	4.01632	-555.044	667.323	6532.36	4364.84	311.769	198.798	0	0.873423	1.64061	79.9345	335.501	-1500.1	2151.93	-311	200	0	1.94749	1.73685	109.146	76.866	829.196	1057.63	-914	200	0
386	8	-36.0879	22.0875	-628.076	16573.1	-7138.42	-6089.03	288.635	583.613	0	35.4309	-1.24471	-529.632	1273.81	3159.17	4169.13	305.965	197.595	0	0.786496	1.65982	80.3117	352.141	-1504.4	2156.76	-311	200	0	1.94931	1.67252	109.831	-39.8897	1043.5	1035.8	-914	200	0
386	9	-66.216	26.9173	-612.817	15881.2	-10558.7	-6772.99	282.77	584.085	0	17.0228	-6.97867	-511.702	1837.19	30.8802	4009.15	300.06	196.41	0	0.702866	1.68963	80.5765	368.408	-1506.19	2158.33	-311	200	0	1.81948	1.56755	110.412	-150.251	1190.62	1012.31	-914	200	0
387	0	-94.6467	31.8001	-602.155	15381.4	-13474.2	-7378.72	277.623	584.456	0	-2.84756	-13.0856	-500.122	2355.75	-2869.83	3886.07	294.262	195.29	0	0.613988	1.72662	80.7704	380.311	-1508.59	2156.08	-311	200	0	1.56413	1.45051	110.93	-251.478	1240.72	989.647	-914	200	0	-283.983	11.2582	-881.311	-394595	424453	130590	466.05	448.193	0
387	1	-121.09	36.6735	-594.732	15013.9	-15991.1	-7900.09	273.112	584.755	0	-23.9026	-19.4671	-493.583	2834.2	-5579.49	3797.21	288.696	194.258	0	0.517147	1.76118	80.9425	383.173	-1513.45	2150.4	-311	200	0	1.22397	1.33676	111.41	-343.521	1199.39	971.917	-914	200	0
387	2	-145.258	41.4801	-589.396	14727.7	-18193.1	-8333.11	269.133	585.012	0	-45.9275	-26.0366	-490.758	3281.49	-8145.15	3737.5	283.403	193.313	0	0.418192	1.78252	81.1352	374.34	-1521.12	2142.4	-311	200	0	0.856346	1.22263	111.853	-421.804	1099.48	965.945	-914	200	0
387	3	-166.895	46.1419	-585.181	14482.5	-20137.3	-8678.21	265.588	585.251	0	-68.7304	-32.7247	-490.4	3707.4	-10615.9	3699.68	278.353	192.44	0	0.326985	1.7816	81.3639	355.513	-1531.88	2133.69	-311	200	0	0.512085	1.09011	112.272	-477.313	984.57	978.216	-914	200	0
387	4	-185.803	50.5485	-581.322	14249	-21858.6	-8941.45	262.398	585.489	0	-92.0812	-39.47	-491.407	4119.35	-13034.5	3674.12	273.475	191.617	0	0.254355	1.75396	81.6105	331.484	-1546.14	2125.86	-311	200	0	0.221414	0.923264	112.645	-502.647	895.303	1008.99	-914	200	0
387	5	-201.85	54.5693	-577.282	14009.7	-23375.1	-9134.51	259.508	585.732	0	-115.647	-46.1994	-492.844	4520.88	-15430.8	3649.54	268.69	190.827	0	0.212784	1.70212	81.8414	306.909	-1563.6	2120.22	-311	200	0	-0.00696616	0.717547	112.867	-491.899	861.879	1051.45	-914	200	0
387	6	-214.968	58.08	-572.758	13757.9	-24693.5	-9272.79	256.887	585.98	0	-138.955	-52.809	-493.942	4911.73	-17817	3614.23	263.929	190.056	0	0.214711	1.63344	82.0302	285.56	-1582.79	2117.57	-311	200	0	-0.17356	0.473477	112.84	-438.209	893.478	1096.38	-914	200	0
387	7	-225.153	60.9865	-567.663	13493.4	-25814	-9372.28	254.526	586.23	0	-161.402	-59.1562	-494.083	5287.6	-20185	3557.95	259.147	189.298	0	0.267695	1.55598	82.162	271.082	-1600.71	2118.2	-311	200	0	-0.273309	0.196257	112.596	-338.659	969.756	1136.59	-914	200	0
387	8	-232.466	63.2367	-562.069	13220.5	-26735.3	-9446.99	252.434	586.479	0	-182.305	-65.0637	-492.81	5640.28	-22505.6	3474.02	254.332	188.555	0	0.369576	1.47755	82.2343	266.068	-1612.77	2121.85	-311	200	0	-0.299974	-0.0915623	112.284	-197.783	1054.06	1167.91	-914	200	0
387	9	-237.038	64.8196	-556.153	12947.1	-27458.3	-9507.19	250.628	586.72	0	-200.991	-70.3301	-489.84	5959.55	-24732	3359.92	249.51	187.834	0	0.507293	1.40576	82.2591	271.061	-1615.28	2127.54	-311	200	0	-0.264647	-0.350588	112.053	-23.4739	1118.93	1187.5	-914	200	0
388	0	-239.057	65.7579	-550.129	12684.2	-27988.4	-9557.98	249.124	586.943	0	-216.886	-74.7493	-485.082	6235.04	-26808.8	3216.47	244.733	187.146	0	0.66066	1.34837	82.2495	285.129	-1608.31	2133.79	-311	200	0	-0.192062	-0.544198	111.945	175.386	1157.3	1193.47	-914	200	0	-458.859	-14.3102	-783.378	-354153	379526	173426	456.271	451.141	0
388	1	-238.756	66.099	-544.205	12442.8	-28336.1	-9598.91	247.931	587.136	0	-229.616	-78.1465	-478.64	6457.18	-28683.1	3047.64	240.074	186.509	0	0.808937	1.31329	82.2064	306.197	-1595.77	2139.32	-311	200	0	-0.0945293	-0.655301	111.91	384.858	1172.63	1186.4	-914	200	0
388	2	-236.412	65.9094	-538.55	12230.5	-28516.2	-9625.34	247.05	587.29	0	-239.046	-80.4182	-470.782	6618.99	-30313.2	2860.66	235.611	185.94	0	0.935451	1.30554	82.1246	330.74	-1582.78	2143.59	-311	200	0	0.0371028	-0.692414	111.871	582.327	1164.19	1169.06	-914	200	0
388	3	-232.332	65.2727	-533.256	12052.1	-28548.3	-9630.45	246.464	587.399	0	-245.287	-81.5556	-461.893	6717.99	-31676.1	2664.89	231.421	185.456	0	1.02711	1.32378	82.0039	353.569	-1573.23	2146.71	-311	200	0	0.218514	-0.682791	111.783	740.577	1128	1144.82	-914	200	0
388	4	-226.84	64.2846	-528.332	11910.5	-28457.4	-9607.01	246.137	587.456	0	-248.644	-81.6423	-452.419	6756.74	-32769.6	2469.69	227.568	185.065	0	1.07289	1.36208	81.8423	368.617	-1568.38	2148.81	-311	200	0	0.455822	-0.649526	111.626	838.894	1068.78	1118.18	-914	200	0
388	5	-220.258	63.0445	-523.719	11806.2	-28272.6	-9549.04	246.016	587.457	0	-249.565	-80.8364	-442.823	6742.53	-33610.2	2282.78	224.1	184.774	0	1.06649	1.41576	81.6284	371.91	-1567.13	2149.98	-311	200	0	0.734975	-0.596484	111.39	870.199	1001.11	1095.39	-914	200	0
388	6	-212.894	61.6466	-519.331	11737	-28022	-9453.82	246.042	587.4	0	-248.564	-79.3438	-433.532	6686.72	-34226.4	2109.79	221.052	184.576	0	1.01189	1.4827	81.3539	364.191	-1567.84	2150.84	-311	200	0	1.01574	-0.522332	111.059	837.246	941.587	1081.62	-914	200	0
388	7	-205.036	60.1747	-515.083	11698.2	-27729.4	-9322.85	246.165	587.289	0	-246.156	-77.3874	-424.887	6602.42	-34652.8	1954.98	218.442	184.461	0	0.925578	1.55795	81.0357	349.601	-1570.03	2152.76	-311	200	0	1.24295	-0.43745	110.595	750.825	903.145	1077.36	-914	200	0
388	8	-196.947	58.7006	-510.923	11683	-27413.4	-9161.4	246.345	587.134	0	-242.795	-75.1802	-417.115	6502.01	-34925.2	1822.18	216.27	184.412	0	0.831202	1.63214	80.7241	332.436	-1574.1	2157.32	-311	200	0	1.37183	-0.359404	109.931	633.891	889.388	1079.75	-914	200	0
388	9	-188.856	57.2853	-506.851	11683.6	-27089.4	-8977.45	246.554	586.949	0	-238.835	-72.9046	-410.339	6395.81	-35076	1714.87	214.519	184.413	0	0.748841	1.69768	80.4853	315.566	-1579.2	2165.55	-311	200	0	1.38501	-0.303171	108.998	515.112	894.677	1086.4	-914	200	0
389	0	-180.945	55.9851	-502.94	11692.2	-26769.5	-8780.7	246.774	586.752	0	-234.51	-70.6973	-404.603	6291.19	-35132.1	1634.96	213.169	184.451	0	0.687443	1.7523	80.371	300.082	-1582.72	2177.46	-311	200	0	1.30218	-0.276869	107.824	415.881	913.876	1095.88	-914	200	0	-362.898	-9.40028	-690.605	-321247	347311	128899	477.587	464.438	0
389	1	-173.349	54.8514	-499.303	11702.2	-26462.5	-8581.21	247.001	586.563	0	-229.937	-68.6432	-399.891	6192.13	-35112.2	1581.51	212.195	184.515	0	0.646628	1.79505	80.4049	285.178	-1582.77	2191.89	-311	200	0	1.17739	-0.280494	106.571	347.431	948.973	1106.38	-914	200	0
389	2	-166.166	53.9213	-496.022	11707.9	-26174.7	-8388.01	247.231	586.396	0	-225.15	-66.7833	-396.116	6099.85	-35027.8	1550.69	211.572	184.601	0	0.624232	1.82341	80.5877	269.027	-1580.12	2206.65	-311	200	0	1.06713	-0.309277	105.493	315.568	1002.12	1116.57	-914	200	0
389	3	-159.481	53.206	-493.098	11706.3	-25910.7	-8208.23	247.453	586.26	0	-220.14	-65.1288	-393.146	6013.46	-34885.1	1537.65	211.267	184.704	0	0.62095	1.83523	80.9027	250.617	-1576.71	2219.35	-311	200	0	0.996112	-0.357212	104.829	325.053	1064.03	1126.13	-914	200	0
389	4	-153.365	52.6884	-490.471	11696.2	-25673.6	-8047.11	247.655	586.153	0	-214.886	-63.6668	-390.826	5930.58	-34690	1537.93	211.239	184.826	0	0.638441	1.83091	81.324	231.011	-1573.72	2228.32	-311	200	0	0.950266	-0.422919	104.712	378.202	1115.26	1133.53	-914	200	0
389	5	-147.869	52.3305	-488.067	11678.2	-25465.4	-7908.44	247.824	586.073	0	-209.383	-62.3627	-389.015	5848.56	-34449.4	1547.24	211.445	184.966	0	0.675057	1.81395	81.825	212.927	-1572.41	2233.07	-311	200	0	0.889626	-0.516853	105.122	467.684	1136.86	1135.03	-914	200	0
389	6	-143.021	52.0839	-485.831	11653.5	-25286.8	-7794.62	247.951	586.013	0	-203.649	-61.1695	-387.6	5765.23	-34171.5	1560.96	211.838	185.126	0	0.725966	1.79102	82.3781	199.218	-1575.3	2234.18	-311	200	0	0.772742	-0.648741	105.905	575.416	1114.44	1127.97	-914	200	0
389	7	-138.818	51.9013	-483.742	11623.9	-25138.3	-7706.45	248.034	585.971	0	-197.733	-60.0378	-386.511	5678.62	-33864.2	1574.44	212.385	185.308	0	0.787126	1.77085	82.9446	191.903	-1585.01	2232.83	-311	200	0	0.58677	-0.80498	106.775	681.708	1038.36	1114.04	-914	200	0
389	8	-135.226	51.744	-481.81	11591.3	-25019.1	-7643.15	248.073	585.942	0	-191.703	-58.9207	-385.741	5587.15	-33534.9	1584.16	213.064	185.516	0	0.856495	1.75963	83.4705	192.217	-1602.15	2230.23	-311	200	0	0.361174	-0.953445	107.385	776.038	909.857	1099.03	-914	200	0
389	9	-132.184	51.5847	-480.083	11558.3	-24926.7	-7602.75	248.078	585.924	0	-185.649	-57.7767	-385.347	5490.52	-33193	1589.09	213.862	185.752	0	0.930386	1.7567	83.9061	200.752	-1624.1	2227.02	-311	200	0	0.145486	-1.06372	107.527	861.015	747.792	1089.5	-914	200	0
390	0	-129.607	51.4085	-478.642	11527.8	-24856.9	-7582.5	248.068	585.916	0	-179.664	-56.5754	-385.42	5389.83	-32849.7	1590.57	214.769	186.016	0	1.00019	1.75576	84.2232	217.437	-1645.78	2223.31	-311	200	0	-0.024963	-1.1068	107.258	940.588	584.797	1089.25	-914	200	0	-278.527	0.68225	-682.319	-315102	341672	102751	481.08	461.769	0
390	1	-127.407	51.2077	-477.581	11502.6	-24806.3	-7579.56	248.058	585.915	0	-173.843	-55.3033	-386.049	5286.69	-32515.3	1590.84	215.774	186.306	0	1.05485	1.75068	84.4097	241.54	-1662.21	2219.28	-311	200	0	-0.136325	-1.05094	106.821	1003.68	451.402	1097.85	-914	200	0
390	2	-125.497	50.9735	-476.946	11484.4	-24772.4	-7591.83	248.06	585.921	0	-168.272	-53.9655	-387.279	5181.99	-32196.3	1591.55	216.865	186.62	0	1.08621	1.73988	84.4581	271.535	-1670.12	2215.76	-311	200	0	-0.1872	-0.881639	106.483	1028.71	363.63	1110.77	-914	200	0
390	3	-123.812	50.6937	-476.717	11475.2	-24752.9	-7617.4	248.076	585.929	0	-163.028	-52.5792	-389.097	5075.24	-31893.8	1593.21	218.031	186.956	0	1.09134	1.72493	84.3702	305.294	-1668.07	2214.23	-311	200	0	-0.186475	-0.620493	106.428	1000.57	325.863	1120.52	-914	200	0
390	4	-122.297	50.3576	-476.837	11477.6	-24743.9	-7653.47	248.108	585.93	0	-158.157	-51.1658	-391.452	4965.46	-31606.1	1595.8	219.259	187.315	0	1.07139	1.70731	84.1643	340.601	-1656.57	2215.73	-311	200	0	-0.149011	-0.316248	106.701	916.155	336.179	1120.25	-914	200	0
390	5	-120.917	49.9562	-477.245	11492.9	-24740.7	-7696.68	248.159	585.918	0	-153.683	-49.7463	-394.276	4852.06	-31332.1	1599.85	220.533	187.694	0	1.02959	1.68866	83.8661	374.733	-1638.81	2220	-311	200	0	-0.0878346	-0.0285833	107.193	782.532	385.614	1107.69	-914	200	0
390	6	-119.655	49.4792	-477.878	11520.6	-24740.2	-7744.28	248.229	585.892	0	-149.609	-48.3402	-397.486	4733.95	-31070.4	1606.85	221.833	188.09	0	0.970824	1.67193	83.4956	403.366	-1620.13	2225.55	-311	200	0	-0.0157111	0.182017	107.75	616.505	459.547	1085.23	-914	200	0
390	7	-118.514	48.9167	-478.67	11560.3	-24742.2	-7794.33	248.311	585.849	0	-145.924	-46.9625	-400.991	4609.12	-30818.5	1618.64	223.144	188.506	0	0.9016	1.6603	83.07	421.167	-1605.07	2230.41	-311	200	0	0.0487736	0.273163	108.271	441.979	545.868	1055.74	-914	200	0
390	8	-117.502	48.2665	-479.572	11612.5	-24748.2	-7845.01	248.395	585.786	0	-142.602	-45.6191	-404.704	4476.15	-30571.8	1636.1	224.459	188.94	0	0.827687	1.6566	82.6167	424.893	-1594.83	2232.97	-311	200	0	0.081999	0.23915	108.658	285.784	644.566	1020.46	-914	200	0
390	9	-116.627	47.5405	-480.581	11678	-24760.7	-7894.45	248.478	585.7	0	-139.592	-44.3023	-408.565	4335.37	-30325.4	1658.07	225.776	189.389	0	0.752171	1.66486	82.1724	415.87	-1588.42	2232.28	-311	200	0	0.062328	0.108689	108.792	173.25	764.118	982.802	-914	200	0
391	0	-115.888	46.7679	-481.748	11757.1	-24782.8	-7941.06	248.556	585.595	0	-136.828	-42.9929	-412.552	4188.18	-30075.3	1682.04	227.099	189.848	0	0.676188	1.68916	81.7672	399.193	-1584.94	2228.1	-311	200	0	-0.0188292	-0.0681411	108.661	121.328	903.252	951.2	-914	200	0	-239.414	8.59003	-737.843	-332562	356523	93608.9	467.583	451.186	0
391	1	-115.277	45.9907	-483.156	11849.3	-24818.2	-7983.93	248.633	585.475	0	-134.226	-41.6676	-416.673	4036.15	-29819	1705.6	228.436	190.313	0	0.600049	1.72876	81.4164	381.196	-1584.26	2220.82	-311	200	0	-0.146451	-0.23268	108.409	133.517	1043.9	936.219	-914	200	0
391	2	-114.792	45.2495	-484.876	11953.1	-24869.7	-8022.94	248.709	585.348	0	-131.714	-40.31	-420.943	3880.49	-29554.4	1727.62	229.79	190.781	0	0.524548	1.77558	81.1294	366.984	-1587.05	2211.22	-311	200	0	-0.284054	-0.335816	108.192	200.111	1166.55	946.543	-914	200	0
391	3	-114.434	44.5721	-486.937	12066.3	-24938.8	-8058.63	248.784	585.22	0	-129.236	-38.9192	-425.357	3721.35	-29280.1	1749.09	231.163	191.251	0	0.453133	1.81619	80.9112	358.6	-1594.2	2200.2	-311	200	0	-0.388922	-0.355915	108.006	301.259	1261.91	985.278	-914	200	0
391	4	-114.206	43.973	-489.331	12186.2	-25025.6	-8091.67	248.857	585.096	0	-126.754	-37.5128	-429.884	3558.36	-28993.9	1772.68	232.554	191.723	0	0.392904	1.83565	80.7473	354.859	-1605.69	2188.7	-311	200	0	-0.427472	-0.302159	107.691	412.25	1322.91	1046.34	-914	200	0
391	5	-114.106	43.4597	-492.026	12308.7	-25129.3	-8122.38	248.927	584.984	0	-124.241	-36.1191	-434.494	3392.61	-28691.2	1801.4	233.966	192.192	0	0.352845	1.8226	80.593	352.633	-1619.72	2177.58	-311	200	0	-0.383566	-0.203051	107.075	510.574	1338.44	1114.76	-914	200	0
391	6	-114.124	43.0393	-494.99	12429.8	-25247	-8150.67	248.995	584.889	0	-121.68	-34.7681	-439.164	3227.45	-28366.9	1837.88	235.407	192.651	0	0.339725	1.775	80.3908	348.194	-1632.73	2167.61	-311	200	0	-0.261262	-0.0919287	106.114	579.306	1302.1	1172.84	-914	200	0
391	7	-114.24	42.7219	-498.194	12546	-25374.4	-8176.38	249.067	584.817	0	-119.063	-33.4899	-443.878	3067.02	-28019.6	1884.45	236.875	193.09	0	0.354847	1.70081	80.1007	338.814	-1641.06	2159.54	-311	200	0	-0.0825603	0.00122534	104.979	604.413	1217.6	1207.96	-914	200	0
391	8	-114.425	42.5216	-501.632	12655.9	-25507.1	-8199.78	249.152	584.771	0	-116.397	-32.3124	-448.623	2914.58	-27652.9	1943.08	238.361	193.503	0	0.394473	1.61162	79.7227	324.475	-1642.67	2154.24	-311	200	0	0.117853	0.0527892	103.991	574.777	1095.18	1217.15	-914	200	0
391	9	-114.637	42.4584	-505.331	12759.5	-25640.6	-8221.75	249.26	584.75	0	-113.696	-31.2532	-453.394	2771.85	-27271.7	2015.08	239.85	193.886	0	0.452209	1.51611	79.3086	307.482	-1637.17	2152.13	-311	200	0	0.295005	0.0536979	103.446	489.533	953.628	1205.81	-914	200	0
392	0	-114.821	42.5579	-509.346	12857.2	-25771	-8243.42	249.404	584.757	0	-110.985	-30.3107	-458.186	2638.82	-26879.6	2100.3	241.335	194.241	0	0.521642	1.41989	78.9466	290.245	-1624.53	2152.82	-311	200	0	0.406743	0.0218606	103.485	363.089	820.717	1182.05	-914	200	0	-212.935	20.4771	-821.791	-365394	383114	92032.7	453.722	445.743	0
392	1	-114.926	42.844	-513.724	12950.2	-25894.8	-8265.4	249.594	584.792	0	-108.292	-29.4672	-462.982	2513.82	-26478.2	2196.7	242.809	194.57	0	0.59894	1.32974	78.7179	274.364	-1604.32	2155.29	-311	200	0	0.441909	-0.00637997	104.111	220.22	722.113	1152.35	-914	200	0
392	2	-114.908	43.328	-518.455	13039.8	-26009.5	-8287.29	249.833	584.849	0	-105.65	-28.6975	-467.732	2394.17	-26068.7	2300.91	244.266	194.881	0	0.682734	1.25428	78.6672	261.051	-1576.43	2157.8	-311	200	0	0.422213	-0.0101832	105.237	84.5481	673.031	1122.16	-914	200	0
392	3	-114.744	44.002	-523.466	13126.3	-26113.5	-8308.32	250.114	584.924	0	-103.092	-27.9735	-472.343	2277.07	-25652.4	2409.49	245.691	195.179	0	0.771145	1.1985	78.8023	250.855	-1542.77	2158.23	-311	200	0	0.365163	-0.00417927	106.687	-30.5853	677.398	1097.43	-914	200	0
392	4	-114.435	44.8414	-528.646	13207.9	-26206.2	-8328.22	250.428	585.016	0	-100.63	-27.2616	-476.69	2159.4	-25231.3	2519.5	247.07	195.47	0	0.86056	1.16189	79.1053	243.284	-1507.26	2155.56	-311	200	0	0.258149	-0.0224244	108.193	-120.87	725.659	1083.09	-914	200	0
392	5	-113.991	45.8098	-533.872	13281.5	-26289.1	-8346.72	250.758	585.122	0	-98.2613	-26.5204	-480.642	2037.6	-24807.7	2627.54	248.386	195.761	0	0.94745	1.14284	79.5431	237.805	-1473.95	2150.6	-311	200	0	0.0748857	-0.0893014	109.456	-183.369	796.306	1079.58	-914	200	0
392	6	-113.433	46.8657	-539.027	13345.1	-26365.1	-8362.38	251.088	585.242	0	-95.9762	-25.7092	-484.091	1908.81	-24383.6	2728.96	249.63	196.057	0	1.02881	1.14097	80.0718	235.143	-1446.34	2145.15	-311	200	0	-0.189461	-0.207274	110.305	-213.967	864.698	1081.43	-914	200	0
392	7	-112.777	47.97	-544.02	13398.5	-26436.5	-8372.54	251.405	585.371	0	-93.7682	-24.8029	-486.962	1772.19	-23961.3	2819.64	250.794	196.361	0	1.09982	1.15461	80.6394	236.873	-1428.07	2140.88	-311	200	0	-0.50025	-0.365017	110.783	-208.778	912.61	1080.21	-914	200	0
392	8	-112.037	49.093	-548.823	13442.9	-26503	-8374.36	251.709	585.506	0	-91.6386	-23.7993	-489.228	1629.14	-23542.7	2898.1	251.878	196.67	0	1.15349	1.17891	81.1953	243.51	-1422.62	2138.95	-311	200	0	-0.792884	-0.544959	111.033	-162.706	935.092	1069.11	-914	200	0
392	9	-111.212	50.2213	-553.5	13481.4	-26560.8	-8365.91	252.013	585.643	0	-89.5901	-22.7114	-490.929	1482.19	-23128.9	2965.3	252.887	196.981	0	1.18369	1.20854	81.7008	253.479	-1431.77	2139.93	-311	200	0	-0.99797	-0.720281	111.133	-72.4583	940.879	1045.96	-914	200	0
393	0	-110.287	51.3616	-558.215	13519	-26600.8	-8346.5	252.347	585.782	0	-87.6177	-21.5552	-492.189	1333.93	-22720.3	3023.25	253.838	197.29	0	1.1876	1.24092	82.1205	264.685	-1453.81	2143.5	-311	200	0	-1.06671	-0.855234	111.117	52.8837	944.08	1014.6	-914	200	0	-181.513	41.2595	-893.829	-403609	414985	88910.6	454.493	453.718	0
393	1	-109.23	52.5318	-563.202	13563.3	-26608.9	-8316.27	252.754	585.918	0	-85.7078	-20.3462	-493.187	1186.41	-22317.8	3074	254.748	197.594	0	1.16639	1.27512	82.4093	276.684	-1483.36	2148.69	-311	200	0	-0.984023	-0.917629	111.066	191.315	953.17	985.003	-914	200	0
393	2	-108.01	53.7466	-568.715	13624.2	-26569	-8275.34	253.282	586.044	0	-83.8463	-19.1032	-494.086	1040.76	-21922.9	3119.08	255.629	197.894	0	1.12285	1.31019	82.5199	290.587	-1513.72	2154.44	-311	200	0	-0.767186	-0.890165	111.085	320.792	966.128	969.67	-914	200	0
393	3	-106.601	55.0071	-574.98	13711.8	-26462.3	-8223.41	253.977	586.153	0	-82.0237	-17.8557	-494.988	897.725	-21537.8	3159.1	256.488	198.186	0	1.05869	1.34524	82.4282	307.395	-1539.08	2160.1	-311	200	0	-0.459679	-0.774827	111.229	425.788	975.242	977.409	-914	200	0
393	4	-104.973	56.2953	-582.197	13836.4	-26265.4	-8160.06	254.886	586.234	0	-80.2321	-16.6411	-495.924	759.285	-21165.1	3193.97	257.322	198.469	0	0.976075	1.37811	82.1474	326.786	-1555.02	2165.5	-311	200	0	-0.121129	-0.597582	111.504	493.89	975.115	1009.77	-914	200	0
393	5	-103.082	57.5711	-590.518	14009.3	-25949.5	-8085.19	256.056	586.276	0	-78.4651	-15.4953	-496.865	628.996	-20806.9	3223.74	258.124	198.734	0	0.881462	1.40495	81.7263	347.307	-1559.35	2171.04	-311	200	0	0.189088	-0.403219	111.898	514.958	963.943	1061.05	-914	200	0
393	6	-100.861	58.7773	-600.02	14242.4	-25485.5	-7998.89	257.526	586.263	0	-76.7198	-14.4481	-497.734	510.852	-20463.1	3249.56	258.888	198.974	0	0.785888	1.42424	81.2333	367.597	-1553.29	2177.12	-311	200	0	0.422706	-0.238158	112.378	486.162	940.069	1120.76	-914	200	0
393	7	-98.2214	59.8503	-610.689	14544.6	-24849.8	-7901.57	259.309	586.183	0	-74.9988	-13.5236	-498.437	408.224	-20132.4	3273.65	259.609	199.181	0	0.700164	1.43945	80.7305	386.432	-1540.86	2183.58	-311	200	0	0.54711	-0.133715	112.841	414.938	905.209	1179.28	-914	200	0
393	8	-95.056	60.7356	-622.43	14919.1	-24028.7	-7793.48	261.395	586.031	0	-73.3059	-12.7378	-498.899	323.132	-19814.8	3297.96	260.283	199.352	0	0.629919	1.45647	80.2571	401.254	-1526.7	2190.09	-311	200	0	0.552656	-0.0909778	113.135	315.209	871.015	1232.59	-914	200	0
393	9	-91.2552	61.4107	-635.119	15363.4	-23017.2	-7673.09	263.759	585.81	0	-71.6423	-12.0939	-499.078	256.193	-19510.2	3322.74	260.908	199.487	0	0.576374	1.48074	79.8424	408.372	-1514.52	2196.64	-311	200	0	0.452114	-0.0822091	113.207	204.041	852.894	1280.35	-914	200	0
394	0	-86.7208	61.8998	-648.647	15871.7	-21817.6	-7536.25	266.364	585.531	0	-70.0028	-11.5802	-498.966	207.362	-19216.6	3345.94	261.487	199.584	0	0.540422	1.51651	79.5183	405.799	-1507.27	2203.35	-311	200	0	0.269757	-0.0757033	113.137	99.1002	857.968	1320.49	-914	200	0	-116.628	52.2272	-1017.02	-474942	463415	61162.7	450.122	469.415	0
394	1	-81.3891	62.2554	-662.931	16437.7	-20438.1	-7378.05	269.17	585.204	0	-68.3723	-11.1746	-498.587	176.058	-18931.3	3364.75	262.03	199.647	0	0.522668	1.5654	79.3087	395.492	-1507.83	2210.1	-311	200	0	0.0358449	-0.050535	112.998	13.1152	885.645	1347.21	-914	200	0
394	2	-75.2474	62.5175	-677.872	17054.9	-18890.8	-7195.71	272.132	584.84	0	-66.73	-10.8569	-497.963	160.59	-18652.5	3377.59	262.542	199.678	0	0.520619	1.62462	79.214	382.773	-1517.96	2216.45	-311	200	0	-0.216235	0.00474428	112.763	-45.6585	932.099	1353.93	-914	200	0
394	3	-68.3352	62.6938	-693.312	17716.1	-17190.2	-6989.38	275.206	584.447	0	-65.0657	-10.6191	-497.095	158.122	-18381.1	3384.4	263.023	199.682	0	0.529714	1.68657	79.2202	373.897	-1535.69	2221.43	-311	200	0	-0.460504	0.0840299	112.397	-68.0455	988.977	1338.29	-914	200	0
394	4	-60.736	62.7668	-709.018	18411.7	-15353.1	-6761.45	278.346	584.032	0	-63.3905	-10.4652	-495.958	165.022	-18119	3385.81	263.467	199.667	0	0.547644	1.74182	79.317	373.32	-1554.42	2223.99	-311	200	0	-0.688309	0.158656	111.966	-48.3361	1047.38	1305.09	-914	200	0
394	5	-52.5628	62.7069	-724.696	19129.7	-13401	-6515.55	281.508	583.603	0	-61.7315	-10.4035	-494.52	177.062	-17867.6	3382.81	263.869	199.642	0	0.57639	1.78516	79.5026	381.775	-1566.82	2224.06	-311	200	0	-0.907353	0.194271	111.64	6.44268	1104.43	1264.74	-914	200	0
394	6	-43.9383	62.4794	-740.003	19857	-11361.1	-6256.18	284.647	583.166	0	-60.1207	-10.4411	-492.755	190.402	-17627.6	3376.48	264.227	199.614	0	0.617889	1.81803	79.7745	396.255	-1569.72	2222.37	-311	200	0	-1.12777	0.174009	111.602	80.0965	1158.14	1229.08	-914	200	0
394	7	-34.9831	62.0495	-754.569	20580	-9269.11	-5988.4	287.716	582.726	0	-58.5878	-10.581	-490.658	203.071	-17400	3367.37	264.537	199.586	0	0.665961	1.8432	80.117	412.096	-1564.24	2219.29	-311	200	0	-1.34394	0.105761	111.901	158.271	1198.88	1207.79	-914	200	0
394	8	-25.812	61.3895	-768.005	21283.3	-7168.47	-5717.39	290.666	582.288	0	-57.1599	-10.8191	-488.259	215.091	-17185.1	3354.79	264.803	199.559	0	0.706148	1.85932	80.4967	425.337	-1552.73	2214.53	-311	200	0	-1.53239	0.00984122	112.4	228.355	1212.11	1205.46	-914	200	0
394	9	-16.5378	60.4871	-779.948	21949.5	-5109.05	-5448.25	293.45	581.858	0	-55.8595	-11.1411	-485.639	227.692	-16981	3337.31	265.034	199.531	0	0.725336	1.86153	80.8724	433.299	-1537.83	2207.68	-311	200	0	-1.66425	-0.0938854	112.9	272.372	1187.76	1219.72	-914	200	0
395	0	-7.28032	59.3499	-790.096	22560.8	-3144.91	-5185.87	296.02	581.446	0	-54.6976	-11.5207	-482.928	242.675	-16784.9	3313.57	265.243	199.498	0	0.718058	1.84477	81.2117	433.451	-1524.08	2198.57	-311	200	0	-1.71321	-0.188155	113.263	272.866	1126.87	1242.38	-914	200	0	-27.3596	40.6731	-1080.32	-517312	497102	8726.17	458.947	480.585	0
395	1	1.81926	58.0044	-798.214	23100.5	-1330.93	-4934.75	298.333	581.06	0	-53.6744	-11.9271	-480.279	261.329	-16594.7	3282.83	265.448	199.456	0	0.685836	1.80736	81.5022	422.812	-1517.42	2187.4	-311	200	0	-1.66195	-0.258492	113.417	229.793	1040.51	1262.9	-914	200	0
395	2	10.5835	56.4924	-804.116	23554.1	283.297	-4699.52	300.352	580.708	0	-52.7891	-12.3379	-477.83	283.823	-16411	3245.62	265.655	199.406	0	0.635876	1.75439	81.7533	400.03	-1521.04	2174.67	-311	200	0	-1.51194	-0.293663	113.342	165.761	945.271	1272.39	-914	200	0
395	3	18.7958	54.8645	-807.677	23908.1	1658.89	-4485.87	302.054	580.399	0	-52.0456	-12.7466	-475.674	309.765	-16236.5	3204.11	265.866	199.349	0	0.579963	1.69588	81.9894	368.526	-1532.99	2161.35	-311	200	0	-1.28629	-0.288238	113.102	113.876	861.21	1266.64	-914	200	0
395	4	26.2144	53.1765	-808.842	24152.3	2769.47	-4300.65	303.424	580.14	0	-51.4502	-13.1582	-473.867	337.976	-16074.6	3161.09	266.078	199.287	0	0.532543	1.64113	82.2399	336.62	-1547.71	2149.17	-311	200	0	-1.01961	-0.251582	112.83	99.7999	806.131	1247.52	-914	200	0
395	5	32.5943	51.4896	-807.648	24282.8	3600.95	-4150.81	304.459	579.934	0	-51.008	-13.5844	-472.429	365.645	-15925.2	3118.43	266.291	199.226	0	0.508117	1.59689	82.5234	314.169	-1558.83	2139.78	-311	200	0	-0.745366	-0.214839	112.665	129.385	784.86	1222.77	-914	200	0
395	6	37.7076	49.8702	-804.222	24301.6	4150.44	-4042.05	305.161	579.783	0	-50.7188	-14.0392	-471.343	389.335	-15784.5	3077.04	266.512	199.174	0	0.516824	1.56817	82.83	308.796	-1561.92	2133.87	-311	200	0	-0.490095	-0.222726	112.693	192.114	785.229	1202.4	-914	200	0
395	7	41.3583	48.388	-798.774	24215.4	4423.85	-3977.96	305.538	579.684	0	-50.5739	-14.5339	-470.572	407.21	-15647.5	3037.93	266.748	199.135	0	0.560772	1.55626	83.1162	323.553	-1557.03	2131.74	-311	200	0	-0.265717	-0.305122	112.914	275.744	786.398	1194.36	-914	200	0
395	8	43.397	47.1129	-791.597	24035	4434.47	-3960.04	305.602	579.637	0	-50.5545	-15.0721	-470.083	419.824	-15510	3002.87	267.006	199.107	0	0.63571	1.55685	83.3252	356.18	-1548.36	2133.99	-311	200	0	-0.0626589	-0.446401	113.274	374.015	770.839	1201.41	-914	200	0
395	9	43.7383	46.1108	-783.056	23773.8	4202.96	-3988.24	305.367	579.64	0	-50.6322	-15.6457	-469.871	428.942	-15370.6	2973.66	267.288	199.087	0	0.735491	1.56222	83.4156	400.313	-1540.35	2140.82	-311	200	0	0.137307	-0.586729	113.696	484.741	730.635	1219.58	-914	200	0
396	0	42.3773	45.4395	-773.582	23447.9	3754.92	-4061.69	304.854	579.689	0	-50.7697	-16.2349	-469.974	436.006	-15230.3	2950.92	267.593	199.072	0	0.85329	1.56631	83.3708	448.048	-1535.54	2151.46	-311	200	0	0.336136	-0.655501	114.086	607.332	668.492	1239.68	-914	200	0	-33.2733	31.0253	-1012.91	-478108	477340	9676.69	469.606	473.406	0
396	1	39.3927	45.1417	-763.63	23073.9	3117.27	-4178.83	304.082	579.784	0	-50.9231	-16.8132	-470.449	441.323	-15090.2	2933.57	267.924	199.062	0	0.979781	1.56745	83.1952	491.964	-1535.93	2164.95	-311	200	0	0.515879	-0.601631	114.366	739.032	595.484	1251.15	-914	200	0
396	2	34.9338	45.232	-753.611	22668.1	2318.68	-4336.68	303.077	579.921	0	-51.0503	-17.3569	-471.332	444.016	-14950.3	2919.47	268.281	199.058	0	1.10257	1.56629	82.9117	525.6	-1543.41	2180.96	-311	200	0	0.662111	-0.413569	114.552	869.546	528.755	1246.05	-914	200	0
396	3	29.2023	45.6898	-743.83	22245.1	1391.62	-4529.79	301.871	580.094	0	-51.1221	-17.8526	-472.61	442.695	-14810.1	2906.4	268.663	199.063	0	1.20886	1.56432	82.5553	543.704	-1557.2	2199.02	-311	200	0	0.776488	-0.134843	114.733	980.211	490.133	1222.32	-914	200	0
396	4	22.4368	46.4643	-734.468	21817.9	370.869	-4750.18	300.505	580.294	0	-51.1259	-18.2986	-474.23	436.237	-14667.7	2892.94	269.07	199.08	0	1.28874	1.56524	82.1628	544.087	-1572.85	2217.57	-311	200	0	0.861252	0.150077	114.986	1048.52	499.014	1182.65	-914	200	0
396	5	14.8974	47.4845	-725.606	21396	-709.739	-4988.88	299.022	580.513	0	-51.0615	-18.7011	-476.124	423.782	-14519.4	2878.67	269.505	199.11	0	1.33552	1.57433	81.766	528.913	-1584.96	2234.41	-311	200	0	0.906495	0.360892	115.321	1055.82	562.269	1130.18	-914	200	0
396	6	6.84882	48.6695	-717.263	20986.5	-1819.75	-5237.78	297.463	580.741	0	-50.9378	-19.0693	-478.215	404.076	-14358.6	2863.74	269.975	199.155	0	1.34545	1.59523	81.3934	502.571	-1589.95	2248.45	-311	200	0	0.897211	0.454953	115.628	995.804	670.849	1068.61	-914	200	0
396	7	-1.45638	49.9371	-709.434	20594.6	-2933.91	-5490.43	295.864	580.97	0	-50.7681	-19.4125	-480.424	375.204	-14177.6	2848.17	270.489	199.219	0	1.31925	1.62765	81.0686	469.205	-1587.09	2260.07	-311	200	0	0.821872	0.430501	115.671	879.081	801.641	1006.16	-914	200	0
396	8	-9.78922	51.2104	-702.109	20224.7	-4032.96	-5741.65	294.256	581.194	0	-50.5628	-19.7403	-482.679	335.336	-13971.1	2831.71	271.055	199.305	0	1.26174	1.66762	80.8048	432.791	-1578.51	2269.86	-311	200	0	0.676486	0.319256	115.185	730.278	924.243	955.405	-914	200	0
396	9	-17.9505	52.4247	-695.297	19881.7	-5102.09	-5986.89	292.662	581.405	0	-50.3224	-20.0596	-484.929	284.018	-13738.2	2814.39	271.67	199.414	0	1.17871	1.70913	80.6017	397.476	-1568.68	2277.32	-311	200	0	0.474972	0.1803	114.026	577.006	1012.78	927.94	-914	200	0
397	0	-25.7716	53.5342	-689.038	19570.7	-6128.39	-6222.07	291.106	581.597	0	-50.0375	-20.3676	-487.161	222.919	-13482.3	2797.1	272.325	199.542	0	1.07675	1.74624	80.4508	366.758	-1562.76	2281.15	-311	200	0	0.254866	0.0803422	112.278	439.104	1050.4	929.199	-914	200	0	-97.9005	36.3027	-973.951	-448654	461928	49622.4	469.383	462.364	0
397	1	-33.1169	54.5111	-683.404	19296.5	-7099.43	-6443.99	289.612	581.764	0	-49.6978	-20.6522	-489.403	155.358	-13210.3	2781.66	273.007	199.683	0	0.966012	1.77479	80.3386	343.198	-1563.48	2280.59	-311	200	0	0.0620377	0.0575877	110.229	327.809	1027.08	956.297	-914	200	0
397	2	-39.889	55.336	-678.457	19061.6	-8003.26	-6650.8	288.204	581.905	0	-49.3013	-20.902	-491.693	84.5133	-12929.5	2770.12	273.704	199.828	0	0.857949	1.79345	80.2552	328.765	-1569.49	2276.49	-311	200	0	-0.0709427	0.108726	108.296	251.394	943.471	998.245	-914	200	0
397	3	-46.0296	55.9885	-674.21	18865.9	-8829.31	-6842.14	286.904	582.018	0	-48.8579	-21.1113	-494.047	11.3947	-12644.5	2764.08	274.406	199.977	0	0.760151	1.80385	80.21	324.189	-1577.87	2270.55	-311	200	0	-0.127728	0.212306	106.889	217.072	814.632	1040.76	-914	200	0
397	4	-51.5129	56.4494	-670.628	18707.6	-9569.46	-7018.49	285.731	582.104	0	-48.3849	-21.2759	-496.436	-65.2823	-12356.7	2764.44	275.109	200.132	0	0.677356	1.80969	80.2255	328.158	-1586.68	2263.72	-311	200	0	-0.0932159	0.345808	106.215	227.03	666.22	1073.62	-914	200	0
397	5	-56.3337	56.7087	-667.651	18584.7	-10219.1	-7180.47	284.694	582.164	0	-47.8971	-21.3898	-498.815	-147.038	-12067	2771.56	275.809	200.295	0	0.615626	1.81478	80.3071	337.865	-1594.83	2256.12	-311	200	0	0.0498409	0.48772	106.205	274.448	528.56	1092.39	-914	200	0
397	6	-60.4998	56.7694	-665.208	18496	-10777	-7328.73	283.799	582.195	0	-47.4017	-21.4494	-501.153	-234.6	-11776.2	2785.51	276.502	200.468	0	0.579467	1.82025	80.426	350.049	-1600.58	2248.31	-311	200	0	0.296818	0.627503	106.636	343.006	427.729	1095.38	-914	200	0
397	7	-64.0244	56.6444	-663.242	18439	-11243.8	-7464.35	283.047	582.199	0	-46.9004	-21.4549	-503.452	-329.103	-11483.2	2806.3	277.191	200.654	0	0.56569	1.82452	80.5335	361.815	-1600.75	2241.28	-311	200	0	0.602165	0.768195	107.293	412.216	375.353	1082.54	-914	200	0
397	8	-66.9175	56.3533	-661.726	18410.7	-11621.8	-7589.11	282.437	582.178	0	-46.3927	-21.4032	-505.73	-432.675	-11183.5	2833.88	277.886	200.856	0	0.565215	1.82665	80.5872	371.496	-1592.12	2235.53	-311	200	0	0.894972	0.909202	108.01	466.701	369.772	1056.42	-914	200	0
397	9	-69.182	55.9212	-660.677	18408.8	-11915.8	-7704.98	281.964	582.137	0	-45.8734	-21.2807	-508.026	-547.583	-10872.2	2867.89	278.599	201.078	0	0.57037	1.82776	80.5685	378.82	-1574.13	2230.68	-311	200	0	1.10735	1.03161	108.66	497.756	404.977	1021.93	-914	200	0
398	0	-70.8164	55.3795	-660.159	18433.2	-12132.8	-7813.26	281.621	582.078	0	-45.3283	-21.0628	-510.395	-675.358	-10546	2907.32	279.337	201.323	0	0.579371	1.82931	80.4901	384.167	-1550.57	2226.34	-311	200	0	1.19278	1.09969	109.226	497.957	470.437	984.33	-914	200	0	-109.561	36.5463	-1003.19	-455041	466002	57736.3	459.215	455.235	0
398	1	-71.8231	54.7632	-660.269	18485.3	-12278.1	-7914.55	281.404	582.004	0	-44.7355	-20.7226	-512.896	-816.272	-10203.5	2951.02	280.106	201.592	0	0.596831	1.83158	80.3906	388.118	-1528.81	2222.98	-311	200	0	1.14156	1.07706	109.775	461.158	548.416	949.602	-914	200	0
398	2	-72.2173	54.1024	-661.091	18566.1	-12352.8	-8009.22	281.314	581.916	0	-44.0755	-20.244	-515.576	-969.647	-9844.81	2998.5	280.905	201.881	0	0.631274	1.83256	80.3049	391.416	-1516.25	2221.61	-311	200	0	0.986808	0.949676	110.34	387.612	621.822	926.613	-914	200	0
398	3	-72.0331	53.4172	-662.666	18675.2	-12356.1	-8097.34	281.354	581.818	0	-43.3371	-19.625	-518.454	-1134.81	-9472.21	3049.78	281.73	202.189	0	0.690784	1.82801	80.2378	394.555	-1515.73	2222.83	-311	200	0	0.788922	0.73563	110.862	289.836	678.904	924.342	-914	200	0
398	4	-71.3242	52.7163	-664.991	18811.2	-12287.3	-8178.97	281.523	581.712	0	-42.5153	-18.8726	-521.516	-1311.56	-9088.76	3105.02	282.572	202.515	0	0.778056	1.81396	80.1794	397.555	-1524.03	2226.33	-311	200	0	0.60936	0.475026	111.202	195.964	705.746	944.678	-914	200	0
398	5	-70.1617	51.9968	-668.026	18973.2	-12147.9	-8254.49	281.815	581.598	0	-41.6113	-17.9984	-524.723	-1500.19	-8696.29	3164.17	283.427	202.859	0	0.887063	1.79018	80.1312	400.205	-1534.47	2230.92	-311	200	0	0.482049	0.214241	111.22	143.45	686.72	979.475	-914	200	0
398	6	-68.629	51.2487	-671.692	19161.2	-11940.2	-8324.33	282.224	581.473	0	-40.635	-17.0172	-528.016	-1701.77	-8293.57	3226.62	284.293	203.223	0	1.00452	1.76091	80.1042	401.945	-1540.92	2234.87	-311	200	0	0.397713	-0.00897107	110.896	163.045	617.566	1015.36	-914	200	0
398	7	-66.8123	50.4621	-675.887	19374.7	-11666.4	-8388.78	282.739	581.334	0	-39.6016	-15.9459	-531.325	-1917.78	-7877.26	3291.74	285.174	203.609	0	1.11383	1.73201	80.101	401.731	-1541.29	2236.62	-311	200	0	0.321968	-0.17927	110.37	265.163	509.605	1041.36	-914	200	0
398	8	-64.789	49.6337	-680.525	19611.7	-11328.4	-8448.02	283.354	581.182	0	-38.5251	-14.7983	-534.599	-2149.05	-7444.16	3359.83	286.075	204.02	0	1.19879	1.70731	80.1125	398.345	-1538.36	2235.82	-311	200	0	0.22768	-0.308409	109.813	440.025	384.784	1053.16	-914	200	0
398	9	-62.6185	48.7697	-685.555	19870.2	-10930.3	-8501.88	284.056	581.016	0	-37.4105	-13.5767	-537.823	-2395.9	-6991.88	3431.64	287	204.455	0	1.2493	1.68785	80.134	389.988	-1537.32	2233.52	-311	200	0	0.10939	-0.422576	109.352	666.305	272.717	1053.35	-914	200	0
399	0	-60.3383	47.8885	-690.959	20149.5	-10479.8	-8549.75	284.833	580.838	0	-36.2518	-12.2655	-541.039	-2658.93	-6518.49	3506.91	287.952	204.914	0	1.26476	1.67406	80.1749	374.169	-1542.51	2231.18	-311	200	0	-0.0209991	-0.538342	109.096	915.971	202.335	1049.52	-914	200	0	-77.9692	41.4981	-1085.13	-491153	499997	46311.1	457.277	454.402	0
399	1	-57.9674	47.0158	-696.726	20448.9	-9986.37	-8590.88	285.667	580.65	0	-35.0387	-10.8346	-544.319	-2938.58	-6022.51	3584.02	288.936	205.399	0	1.24954	1.66747	80.246	350.118	-1555.75	2229.32	-311	200	0	-0.146424	-0.650808	109.159	1153.62	186.492	1050.44	-914	200	0
399	2	-55.5175	46.1708	-702.824	20766.6	-9459.41	-8624.6	286.541	580.453	0	-33.7646	-9.25519	-547.734	-3234.24	-5503.82	3661.71	289.952	205.905	0	1.20718	1.67007	80.3463	320.644	-1576.16	2226.97	-311	200	0	-0.251539	-0.743344	109.582	1337.05	217.013	1061.68	-914	200	0
399	3	-53.0011	45.3595	-709.175	21100	-8906.88	-8649.77	287.441	580.247	0	-32.429	-7.51176	-551.326	-3544.28	-4965.96	3740.53	290.993	206.429	0	1.14114	1.68405	80.4673	290.116	-1600.72	2222.89	-311	200	0	-0.317011	-0.804559	110.271	1427.04	278.826	1082.59	-914	200	0
399	4	-50.4311	44.5791	-715.676	21446.3	-8334.38	-8664.75	288.355	580.034	0	-31.0329	-5.60483	-555.097	-3866.3	-4417.22	3822.18	292.042	206.965	0	1.05838	1.71224	80.6004	261.953	-1625.9	2216.75	-311	200	0	-0.321655	-0.837059	111.041	1404.95	364.814	1105.92	-914	200	0
399	5	-47.8165	43.8247	-722.206	21800.8	-7745.94	-8668.33	289.275	579.814	0	-29.5757	-3.54558	-559.023	-4197.11	-3868.16	3907.88	293.081	207.508	0	0.9695	1.75607	80.7279	238.755	-1649.27	2209.14	-311	200	0	-0.263051	-0.846605	111.721	1284.78	473.716	1122.57	-914	200	0
399	6	-45.1599	43.092	-728.653	22157.1	-7146	-8660.47	290.193	579.592	0	-28.0539	-1.34912	-563.053	-4532.45	-3328.38	3997.72	294.089	208.05	0	0.885396	1.81138	80.8138	222.716	-1669.16	2200.94	-311	200	0	-0.165746	-0.822251	112.181	1106.85	598.918	1129.35	-914	200	0
399	7	-42.459	42.3779	-734.921	22507.8	-6540.79	-8641.83	291.1	579.374	0	-26.4587	0.969384	-567.122	-4866.94	-2804.53	4090.86	295.055	208.582	0	0.814615	1.86688	80.8204	214.967	-1683.88	2192.78	-311	200	0	-0.0602557	-0.739803	112.34	916.039	724.216	1131.52	-914	200	0
399	8	-39.7075	41.6825	-740.935	22846.8	-5937.46	-8612.75	291.987	579.165	0	-24.7754	3.39516	-571.185	-5196.31	-2297.29	4186.01	295.978	209.097	0	0.761469	1.90803	80.7341	216.065	-1691.49	2184.79	-311	200	0	0.0393536	-0.595456	112.216	743.802	832.556	1138.1	-914	200	0
399	9	-36.8946	41.0155	-746.653	23169.9	-5343.32	-8572.92	292.844	578.968	0	-22.9822	5.91553	-575.254	-5519.77	-1800.15	4282.32	296.871	209.595	0	0.72507	1.92295	80.5719	226.882	-1689.93	2176.68	-311	200	0	0.135489	-0.429077	111.954	605.416	916.966	1155.91	-914	200	0
400	0	-34.006	40.399	-752.086	23474.7	-4765.61	-8522.23	293.664	578.787	0	-21.0522	8.52277	-579.386	-5838.58	-1304.87	4380.08	297.748	210.077	0	0.702707	1.90655	80.3624	247.129	-1678.32	2168.35	-311	200	0	0.233702	-0.300408	111.735	503.79	978.811	1184.99	-914	200	0	-30.0008	60.8206	-1177.93	-530483	535985	32311.5	453.759	452.78	0
400	1	-31.0327	39.8579	-757.268	23759.2	-4209.63	-8461.59	294.441	578.625	0	-18.9653	11.2109	-583.632	-6154.23	-807.299	4480.84	298.617	210.545	0	0.693573	1.86149	80.134	273.701	-1658.36	2160.55	-311	200	0	0.334768	-0.245383	111.624	431.548	1019.94	1218.19	-914	200	0
400	2	-27.9825	39.4048	-762.204	24022.1	-3677.87	-8392.83	295.175	578.483	0	-16.722	13.9674	-587.999	-6468.68	-307.6	4586.79	299.477	211.001	0	0.697727	1.79626	79.9253	301.708	-1633.48	2154.92	-311	200	0	0.436806	-0.259435	111.498	373.859	1042.79	1248.35	-914	200	0
400	3	-24.8827	39.0346	-766.839	24262.6	-3172.42	-8318.44	295.863	578.36	0	-14.3463	16.7707	-592.437	-6784.75	192.128	4699.4	300.324	211.452	0	0.713846	1.72306	79.7871	326.976	-1606.98	2152.81	-311	200	0	0.54009	-0.311552	111.108	314.52	1055.35	1275.84	-914	200	0
400	4	-21.7766	38.7304	-771.078	24480.6	-2696.73	-8241.03	296.503	578.251	0	-11.8769	19.5937	-596.854	-7105.52	690.359	4818.16	301.157	211.905	0	0.739431	1.65713	79.7636	348.019	-1581.42	2154.12	-311	200	0	0.643064	-0.37354	110.251	242.625	1071.48	1305.75	-914	200	0
400	5	-18.7186	38.4688	-774.818	24676.2	-2255.04	-8162.64	297.09	578.152	0	-9.35425	22.4067	-601.137	-7432.8	1186.75	4940.42	301.974	212.365	0	0.772528	1.61455	79.8799	366.186	-1559.03	2157.66	-311	200	0	0.728603	-0.437622	108.936	155.919	1103	1340.29	-914	200	0
400	6	-15.767	38.2233	-777.969	24849.1	-1851.08	-8084.44	297.621	578.059	0	-6.81168	25.178	-605.183	-7765.6	1680.05	5062.49	302.776	212.832	0	0.811894	1.60644	80.134	383.828	-1541.83	2162.51	-311	200	0	0.764679	-0.500481	107.391	58.8536	1148.96	1376.39	-914	200	0
400	7	-12.9722	37.9713	-780.476	24998	-1486.86	-8006.91	298.095	577.971	0	-4.2758	27.8757	-608.913	-8099.67	2167.62	5181.6	303.56	213.302	0	0.855194	1.63403	80.4891	401.982	-1531.12	2168.5	-311	200	0	0.731319	-0.544431	105.958	-43.1117	1195	1408.93	-914	200	0
400	8	-10.3695	37.6998	-782.337	25121.7	-1163.26	-7930.31	298.513	577.889	0	-1.76982	30.4718	-612.294	-8428.79	2647.06	5296.78	304.323	213.766	0	0.898847	1.68832	80.8864	419.362	-1527.11	2175.64	-311	200	0	0.638598	-0.54635	104.924	-146.016	1223.98	1434.35	-914	200	0
400	9	-7.97706	37.4092	-783.604	25220.2	-881.716	-7855.08	298.875	577.815	0	0.687095	32.9482	-615.351	-8746.76	3116.72	5407.69	305.065	214.214	0	0.938846	1.75258	81.268	433.128	-1528.77	2183.73	-311	200	0	0.511155	-0.495272	104.352	-240.001	1224.76	1450.93	-914	200	0
401	0	-5.79796	37.112	-784.382	25294.6	-645.089	-7782.36	299.178	577.752	0	3.08466	35.3003	-618.162	-9048.23	3574.55	5513.37	305.783	214.637	0	0.969925	1.80799	81.5853	440.079	-1533.79	2192.65	-311	200	0	0.369688	-0.396012	104.155	-301.272	1195.73	1455.39	-914	200	0	13.8416	81.1192	-1221.42	-545277	551361	22134.4	451.908	449.547	0
401	1	-3.82848	36.8244	-784.785	25346.8	-456.722	-7714.06	299.418	577.702	0	5.42174	37.5345	-620.828	-9328.12	4017.08	5611.97	306.471	215.025	0	0.986109	1.84037	81.8015	437.203	-1539.39	2202.29	-311	200	0	0.232553	-0.258848	104.337	-298.865	1143.99	1442.07	-914	200	0
401	2	-2.07081	36.5535	-784.905	25378.7	-318.269	-7652.63	299.595	577.667	0	7.69793	39.6574	-623.413	-9581.88	4439	5701.42	307.121	215.37	0	0.98354	1.8448	81.8982	422.044	-1543.75	2212.05	-311	200	0	0.119183	-0.0920489	105.043	-212.069	1078.13	1408.15	-914	200	0
401	3	-0.541363	36.2891	-784.774	25392.2	-229.65	-7600.74	299.707	577.644	0	9.90503	41.6659	-625.917	-9806.73	4834.3	5780.32	307.724	215.668	0	0.962637	1.82711	81.8782	393.835	-1546.03	2220.69	-311	200	0	0.0435674	0.0901462	106.368	-41.0815	1000.72	1358.48	-914	200	0
401	4	0.732542	36.0047	-784.372	25389.3	-191.073	-7561.03	299.756	577.631	0	12.0251	43.544	-628.297	-10002.7	5198.79	5848.5	308.274	215.92	0	0.929114	1.79983	81.7714	354.907	-1545.27	2226.81	-311	200	0	0.0110655	0.260254	108.199	197.919	907.847	1303.31	-914	200	0
401	5	1.72353	35.6656	-783.643	25371.7	-203.302	-7536.04	299.741	577.623	0	14.0342	45.2684	-630.518	-10172.5	5531.34	5907.13	308.773	216.134	0	0.892584	1.77537	81.636	310.181	-1540.74	2229.66	-311	200	0	0.0228432	0.388211	110.199	482.538	791.739	1251.81	-914	200	0
401	6	2.41267	35.2384	-782.523	25341.8	-265.865	-7528.01	299.66	577.615	0	15.9077	46.8166	-632.558	-10319.9	5832.49	5958.76	309.22	216.315	0	0.862666	1.76111	81.5382	264.435	-1533.2	2229.59	-311	200	0	0.0714116	0.459356	111.936	783.085	646.278	1207.1	-914	200	0
401	7	2.79183	34.6969	-780.971	25303.2	-376.121	-7538.65	299.518	577.6	0	17.6233	48.17	-634.406	-10448.2	6102.35	6006.35	309.619	216.469	0	0.846276	1.75838	81.5195	221.041	-1525.59	2228.08	-311	200	0	0.135607	0.482723	113.048	1056.52	476.306	1166.66	-914	200	0
401	8	2.86363	34.0246	-778.981	25260.4	-529.112	-7568.55	299.321	577.573	0	19.1626	49.3129	-636.053	-10559.5	6340.11	6052.14	309.968	216.602	0	0.846963	1.76542	81.5881	183.828	-1522.36	2226.97	-311	200	0	0.198327	0.481961	113.343	1254.66	301.395	1127.1	-914	200	0
401	9	2.64337	33.2178	-776.592	25217	-717.689	-7617.09	299.076	577.529	0	20.5139	50.233	-637.507	-10654.7	6544.81	6097.25	310.266	216.713	0	0.864384	1.7811	81.739	158.068	-1527.19	2227.37	-311	200	0	0.262957	0.472556	112.883	1347.06	148.4	1088.83	-914	200	0
402	0	2.16287	32.2865	-773.894	25175.5	-933.848	-7682.96	298.793	577.469	0	21.6747	50.926	-638.806	-10732.7	6716.31	6142.03	310.514	216.801	0	0.893973	1.80364	81.9622	148.258	-1540.4	2228.9	-311	200	0	0.34352	0.446042	111.986	1335.05	39.2938	1055.7	-914	200	0	22.9845	78.8955	-1214.72	-536203	549052	20440	452.858	444.466	0
402	1	1.46837	31.2489	-771.01	25137	-1169.75	-7764.49	298.483	577.397	0	22.6478	51.3961	-640.009	-10791.9	6856.82	6186.42	310.714	216.862	0	0.928692	1.82745	82.226	155.612	-1558.92	2229.98	-311	200	0	0.448765	0.376907	111.039	1243.96	-13.1481	1029.74	-914	200	0
402	2	0.609842	30.1193	-768.055	25101.6	-1418.19	-7859.78	298.154	577.318	0	23.4361	51.6503	-641.16	-10830	6971.22	6229.96	310.873	216.891	0	0.962508	1.84481	82.4656	177.514	-1577.89	2229	-311	200	0	0.571072	0.245626	110.306	1109.34	-2.39539	1007.34	-914	200	0
402	3	-0.36748	28.9005	-765.104	25068.6	-1674.03	-7966.9	297.812	577.235	0	24.0412	51.6959	-642.27	-10844.7	7064.12	6271.92	310.999	216.885	0	0.99124	1.85014	82.6008	208.102	-1592.98	2225.16	-311	200	0	0.678486	0.0576646	109.915	966.106	68.6985	982.233	-914	200	0
402	4	-1.42378	27.5876	-762.2	25036.9	-1934.55	-8084.35	297.462	577.152	0	24.4654	51.541	-643.34	-10833.9	7135.83	6311.71	311.092	216.84	0	1.01059	1.84239	82.5724	239.37	-1602.71	2218.63	-311	200	0	0.724804	-0.157838	109.931	834.502	184.236	952.782	-914	200	0
402	5	-2.52428	26.1728	-759.359	25006.5	-2196.75	-8211.33	297.107	577.069	0	24.7122	51.1949	-644.374	-10796.9	7181.77	6349.08	311.145	216.756	0	1.01719	1.82499	82.3778	263.692	-1608.18	2210.26	-311	200	0	0.677048	-0.363197	110.33	714.45	324.64	923.44	-914	200	0
402	6	-3.63925	24.649	-756.575	24979.2	-2455.82	-8347.33	296.754	576.984	0	24.7839	50.6665	-645.373	-10735.1	7196.51	6384.38	311.151	216.634	0	1.0108	1.80304	82.0786	276.961	-1610.48	2201.21	-311	200	0	0.537409	-0.527297	110.952	598.586	479.041	899.366	-914	200	0
402	7	-4.74212	23.0123	-753.838	24958	-2706.99	-8491.42	296.409	576.892	0	24.6804	49.9641	-646.326	-10651.6	7177.85	6418.17	311.106	216.48	0	0.992853	1.77972	81.7592	279.367	-1609.97	2192.54	-311	200	0	0.344459	-0.633584	111.547	483.984	644.508	883.126	-914	200	0
402	8	-5.80743	21.2657	-751.149	24945.5	-2947.72	-8642.14	296.076	576.79	0	24.4028	49.0991	-647.219	-10550.4	7127.18	6449.66	311.012	216.301	0	0.966107	1.75663	81.4741	273.966	-1607.6	2185.12	-311	200	0	0.151185	-0.676818	111.917	370.861	817.382	875.25	-914	200	0
402	9	-6.80855	19.4254	-748.539	24944	-3178.06	-8797.89	295.754	576.677	0	23.962	48.0911	-648.06	-10435.9	7047.33	6475.83	310.875	216.103	0	0.936371	1.73659	81.2363	265.422	-1605.39	2179.18	-311	200	0	-0.00208836	-0.65728	111.984	260.517	987.367	875.783	-914	200	0
403	0	-7.71479	17.5232	-746.083	24954.7	-3399.74	-8957.25	295.443	576.552	0	23.3841	46.9694	-648.892	-10311	6940.35	6492.86	310.696	215.89	0	0.911068	1.72288	81.0378	258.768	-1605.3	2174.13	-311	200	0	-0.0961451	-0.583195	111.726	154.146	1134.53	886.314	-914	200	0	11.0206	51.48	-1201.72	-524942	543950	16590.1	453.036	438.826	0
403	1	-8.49649	15.5982	-743.879	24976.6	-3614.19	-9118.92	295.141	576.424	0	22.7075	45.7668	-649.786	-10177.7	6806.09	6498.73	310.474	215.663	0	0.895812	1.71506	80.8724	257.299	-1608.85	2169.17	-311	200	0	-0.127055	-0.473706	111.134	47.9401	1235.06	910.694	-914	200	0
403	2	-9.13981	13.6794	-742	25007.2	-3821	-9282.08	294.85	576.298	0	21.9695	44.5075	-650.797	-10035.9	6643.01	6494.44	310.208	215.421	0	0.893105	1.70766	80.7502	260.989	-1618.32	2164.08	-311	200	0	-0.101489	-0.35132	110.245	-65.2415	1276.99	952.855	-914	200	0
403	3	-9.6554	11.778	-740.451	25043.6	-4018.27	-9446.86	294.573	576.178	0	21.1924	43.2026	-651.927	-9884.93	6451.34	6482.72	309.896	215.163	0	0.903742	1.69414	80.6904	267.593	-1636.75	2159.47	-311	200	0	-0.0339336	-0.23299	109.173	-182.711	1268.85	1012.34	-914	200	0
403	4	-10.0719	9.89361	-739.164	25084.2	-4204.79	-9613.92	294.311	576.064	0	20.3844	41.857	-653.132	-9724.83	6234.68	6466.01	309.546	214.89	0	0.927913	1.67169	80.7029	275.936	-1665.05	2156.46	-311	200	0	0.0569051	-0.134791	108.049	-286.466	1232.24	1080.43	-914	200	0
403	5	-10.4243	8.02259	-738.035	25127.7	-4381.54	-9783.29	294.063	575.953	0	19.548	40.4752	-654.355	-9556.79	5998.6	6446.38	309.167	214.605	0	0.962943	1.64205	80.7772	287.433	-1700.22	2156.11	-311	200	0	0.151227	-0.0828811	106.953	-357.542	1188.67	1141.17	-914	200	0
403	6	-10.7483	6.16202	-736.957	25172.9	-4551.32	-9954.1	293.824	575.842	0	18.6875	39.062	-655.556	-9382.32	5748.79	6426.33	308.769	214.312	0	1.00121	1.60913	80.8841	303.989	-1736.59	2159.11	-311	200	0	0.234196	-0.109321	105.919	-389.828	1151.84	1179.54	-914	200	0
403	7	-11.0768	4.31227	-735.846	25218.2	-4718.01	-10125.2	293.588	575.729	0	17.8099	37.6245	-656.729	-9202.85	5490.32	6408.16	308.36	214.013	0	1.03256	1.57755	80.9917	325.856	-1768.35	2165.96	-311	200	0	0.302207	-0.230469	104.993	-386.226	1125.17	1190.63	-914	200	0
403	8	-11.4368	2.48012	-734.656	25262.7	-4885.27	-10295.7	293.35	575.613	0	16.9227	36.1755	-657.897	-9019.8	5227.35	6393.03	307.946	213.71	0	1.04755	1.55228	81.0834	351.334	-1791.07	2176.81	-311	200	0	0.359954	-0.430795	104.24	-351.823	1101.4	1179.03	-914	200	0
403	9	-11.845	0.68027	-733.401	25305.8	-5055.23	-10465.5	293.107	575.495	0	16.0316	34.7383	-659.099	-8834.76	4963.74	6381.16	307.531	213.404	0	1.03958	1.53759	81.158	376.164	-1801.77	2190.81	-311	200	0	0.414691	-0.671259	103.654	-296.472	1066.24	1150.36	-914	200	0
404	0	-12.3034	-1.06452	-732.148	25347.6	-5228.44	-10634.7	292.859	575.379	0	15.1436	33.345	-660.385	-8649.4	4703.87	6372.3	307.123	213.098	0	1.00958	1.53648	81.2218	393.767	-1799.2	2206.09	-311	200	0	0.478574	-0.913681	103.168	-234.955	1006.31	1108.03	-914	200	0	-1.78155	21.6612	-1207.93	-521668	539132	11797.7	446.191	432.707	0
404	1	-12.8017	-2.72825	-730.99	25388	-5403.66	-10803.6	292.608	575.269	0	14.2683	32.0292	-661.808	-8464.69	4452.11	6366.19	306.727	212.79	0	0.968963	1.54997	81.2856	398.311	-1784.49	2220.41	-311	200	0	0.568825	-1.13533	102.808	-180.122	916.012	1057.87	-914	200	0
404	2	-13.3299	-4.29286	-730.002	25425.8	-5577.5	-10971.8	292.36	575.17	0	13.4169	30.8151	-663.398	-8280.27	4211.94	6363.22	306.349	212.482	0	0.93357	1.57511	81.3586	387.806	-1760.84	2231.92	-311	200	0	0.692971	-1.32653	102.772	-140.467	797.67	1011.03	-914	200	0
404	3	-13.8879	-5.75576	-729.201	25458.9	-5745.53	-11139.2	292.121	575.087	0	12.5988	29.713	-665.142	-8095.44	3985.51	6364.58	305.992	212.171	0	0.913564	1.60614	81.4451	364.928	-1732.39	2239.63	-311	200	0	0.835896	-1.48208	103.253	-123.789	657.99	980.704	-914	200	0
404	4	-14.4848	-7.12715	-728.556	25486.2	-5903.89	-11305.1	291.896	575.018	0	11.819	28.7195	-666.992	-7910.6	3773.22	6372.17	305.657	211.86	0	0.909358	1.63967	81.5488	335.956	-1703.2	2243.27	-311	200	0	0.966322	-1.59385	104.255	-136.921	510.512	977.066	-914	200	0
404	5	-15.133	-8.42254	-728.007	25507.3	-6050.42	-11468.4	291.689	574.963	0	11.0777	27.82	-668.88	-7728	3575.16	6387.7	305.345	211.554	0	0.914531	1.67648	81.6665	308.274	-1676.19	2243.21	-311	200	0	1.04924	-1.64988	105.614	-179.699	379.384	1004.18	-914	200	0
404	6	-15.8412	-9.65599	-727.493	25523.3	-6184.26	-11628	291.499	574.916	0	10.3744	26.9954	-670.745	-7551.49	3394.23	6411.12	305.06	211.258	0	0.921394	1.71784	81.776	288.056	-1652.58	2240.65	-311	200	0	1.05375	-1.63768	107.122	-244.484	290.839	1058.86	-914	200	0
404	7	-16.6077	-10.8355	-726.973	25536.3	-6305.43	-11783.3	291.326	574.873	0	9.71315	26.228	-672.54	-7385.29	3236.19	6440.46	304.812	210.981	0	0.925309	1.76165	81.8463	279.241	-1633.16	2237.22	-311	200	0	0.966494	-1.55106	108.576	-322.598	257.805	1132.9	-914	200	0
404	8	-17.4177	-11.961	-726.438	25549.3	-6415.48	-11934.1	291.169	574.829	0	9.1038	25.5075	-674.238	-7232.72	3106.03	6473.52	304.607	210.727	0	0.925987	1.80273	81.8614	282.473	-1619.74	2233.87	-311	200	0	0.806081	-1.40279	109.776	-406.986	275.402	1216.89	-914	200	0
404	9	-18.2463	-13.0245	-725.922	25564.7	-6517.42	-12080.9	291.022	574.783	0	8.56164	24.8323	-675.841	-7095.54	3005.07	6509.56	304.446	210.499	0	0.926486	1.83603	81.8245	294.622	-1614.32	2230.39	-311	200	0	0.618039	-1.22517	110.618	-492.391	330.031	1300.76	-914	200	0
405	0	-19.063	-14.0128	-725.498	25583.7	-6613.92	-12223.5	290.884	574.736	0	8.10732	24.2104	-677.388	-6973.53	2931.37	6549.04	304.327	210.295	0	0.930504	1.85877	81.7465	311.295	-1617.26	2225.88	-311	200	0	0.457063	-1.05053	111.183	-575.154	411.169	1372.28	-914	200	0	-12.7602	5.9812	-1221.35	-522379	541732	11100.2	442.987	427.92	0
405	1	-19.8397	-14.9122	-725.248	25605.6	-6705.61	-12361.4	290.754	574.694	0	7.7608	23.6552	-678.943	-6864.51	2881.05	6592.71	304.243	210.111	0	0.938023	1.8698	81.6339	329.852	-1626.62	2219.5	-311	200	0	0.377271	-0.899941	111.675	-647.935	514.57	1418.72	-914	200	0
405	2	-20.5593	-15.7171	-725.206	25629.1	-6791.51	-12494.3	290.635	574.66	0	7.53001	23.1802	-680.554	-6765.85	2849.15	6641.02	304.187	209.942	0	0.943049	1.86865	81.4865	348.864	-1638.31	2211.23	-311	200	0	0.422125	-0.789365	112.261	-694.874	636.577	1431.08	-914	200	0
405	3	-21.2187	-16.4333	-725.338	25651.7	-6871.11	-12622.7	290.527	574.635	0	7.40647	22.7941	-682.224	-6676.16	2830.57	6693.63	304.149	209.786	0	0.938422	1.85611	81.311	366.098	-1647.61	2202.11	-311	200	0	0.604357	-0.725312	112.968	-693.816	769.695	1407.21	-914	200	0
405	4	-21.8255	-17.076	-725.568	25671.3	-6946.01	-12747.8	290.427	574.619	0	7.37114	22.4967	-683.92	-6594.77	2821.29	6749.34	304.125	209.643	0	0.923901	1.83482	81.1348	378.713	-1651.87	2193.67	-311	200	0	0.894854	-0.692777	113.668	-626.535	901.613	1352.93	-914	200	0
405	5	-22.3907	-17.6673	-725.789	25686.6	-7019.39	-12870.5	290.329	574.609	0	7.40089	22.2788	-685.595	-6520.4	2818.5	6806.76	304.111	209.511	0	0.906748	1.80771	80.9921	384.727	-1651.27	2187.38	-311	200	0	1.23282	-0.663233	114.153	-491.374	1015.61	1281.37	-914	200	0
405	6	-22.9248	-18.2323	-725.891	25697	-7094.54	-12990.1	290.226	574.599	0	7.46944	22.1245	-687.193	-6451.06	2819.23	6864.93	304.103	209.388	0	0.893772	1.77536	80.895	383.599	-1647.04	2184.36	-311	200	0	1.54581	-0.615452	114.264	-303.125	1095.66	1209.16	-914	200	0
405	7	-23.4366	-18.7955	-725.777	25701.9	-7173.1	-13105.4	290.117	574.587	0	7.54781	22.0136	-688.659	-6384.63	2819.73	6923.87	304.095	209.271	0	0.886043	1.73574	80.8224	376.064	-1640.18	2184.65	-311	200	0	1.77006	-0.550524	113.983	-80.4648	1134.84	1149.69	-914	200	0
405	8	-23.9324	-19.3764	-725.394	25700.9	-7254.55	-13214.6	289.999	574.57	0	7.6096	21.9283	-689.938	-6319.17	2816.74	6984.07	304.083	209.159	0	0.881706	1.68646	80.7375	364.411	-1631.55	2186.72	-311	200	0	1.86679	-0.494569	113.403	160.368	1137.47	1108.79	-914	200	0
405	9	-24.4128	-19.9809	-724.74	25694.3	-7337.15	-13316.6	289.876	574.547	0	7.63747	21.8592	-691.003	-6253.21	2808.04	7045.33	304.064	209.049	0	0.879963	1.6278	80.6207	352.904	-1621.63	2188.22	-311	200	0	1.83153	-0.48465	112.625	399.432	1108.66	1086.93	-914	200	0
406	0	-24.8655	-20.5961	-723.877	25682.5	-7418.48	-13410.5	289.752	574.521	0	7.62717	21.805	-691.869	-6185.18	2790.99	7106.61	304.034	208.94	0	0.879194	1.5656	80.4853	346.539	-1609.44	2187.56	-311	200	0	1.6952	-0.549748	111.703	606.064	1045.49	1084.04	-914	200	0	-16.5187	-0.641338	-1222.17	-519384	546157	10937.5	446.141	424.919	0
406	1	-25.266	-21.1948	-722.922	25665.1	-7495.31	-13496	289.632	574.498	0	7.5868	21.7673	-692.586	-6112.35	2761.47	7166.81	303.987	208.825	0	0.872948	1.51167	80.3648	348.624	-1592.63	2184.56	-311	200	0	1.50968	-0.70018	110.712	745.668	943.687	1100.26	-914	200	0
406	2	-25.588	-21.749	-721.993	25641.8	-7564.9	-13573.1	289.522	574.485	0	7.52824	21.7442	-693.211	-6031.62	2715.08	7225.02	303.917	208.701	0	0.85273	1.47933	80.293	359.587	-1569.88	2179.67	-311	200	0	1.32304	-0.923326	109.8	798.247	805.473	1133.25	-914	200	0
406	3	-25.814	-22.2414	-721.163	25612.3	-7626.32	-13642.3	289.425	574.485	0	7.45398	21.7243	-693.785	-5941.24	2649.11	7280.66	303.818	208.564	0	0.815706	1.47575	80.2902	377.125	-1543.28	2172.99	-311	200	0	1.16743	-1.1859	109.149	768.318	638.768	1177.38	-914	200	0
406	4	-25.9407	-22.669	-720.446	25577.2	-7679.93	-13703.9	289.34	574.498	0	7.35049	21.6859	-694.322	-5841.13	2563.55	7333.93	303.692	208.413	0	0.767398	1.49708	80.3579	396.759	-1517.67	2164.4	-311	200	0	1.06309	-1.44134	108.9	678.067	457.715	1225.43	-914	200	0
406	5	-25.9789	-23.0403	-719.81	25537.7	-7726.86	-13758.5	289.265	574.522	0	7.19465	21.6033	-694.795	-5731.98	2461.82	7385.29	303.543	208.25	0	0.717686	1.53077	80.4889	413.404	-1497.56	2154.43	-311	200	0	1.02079	-1.64132	109.077	555.036	287.311	1269.29	-914	200	0
406	6	-25.9508	-23.3677	-719.208	25495.6	-7768.39	-13806.4	289.199	574.55	0	6.96424	21.4549	-695.138	-5614.6	2349.5	7434.27	303.38	208.077	0	0.675336	1.56211	80.6824	423.949	-1484.39	2145.05	-311	200	0	1.03515	-1.75209	109.577	424.845	160.495	1299.93	-914	200	0
406	7	-25.8811	-23.6604	-718.61	25452.2	-7804.36	-13848.2	289.14	574.581	0	6.64182	21.2267	-695.263	-5489.77	2230.89	7479.4	303.209	207.896	0	0.644991	1.58189	80.9427	428.762	-1476.69	2139.43	-311	200	0	1.08061	-1.76132	110.252	309.868	103.322	1308.33	-914	200	0
406	8	-25.7897	-23.9233	-718.007	25407.2	-7832.76	-13884.5	289.091	574.614	0	6.21525	20.9107	-695.108	-5357.64	2106.69	7519.19	303.031	207.708	0	0.627663	1.59063	81.2625	430.247	-1473.01	2140.46	-311	200	0	1.12022	-1.67478	110.993	229.416	124.314	1288.42	-914	200	0
406	9	-25.6851	-24.1547	-717.423	25361.2	-7851.1	-13916.1	289.057	574.65	0	5.68039	20.5058	-694.664	-5217.27	1973.58	7552.79	302.841	207.51	0	0.622278	1.59552	81.6109	429.606	-1473.93	2148.99	-311	200	0	1.12191	-1.51886	111.694	197.971	216.999	1241.52	-914	200	0
407	0	-25.561	-24.345	-716.918	25316.3	-7857.81	-13943.8	289.039	574.687	0	5.04474	20.0213	-693.977	-5067.2	1825.49	7579.8	302.63	207.302	0	0.625966	1.60453	81.9359	425.653	-1481.21	2163.56	-311	200	0	1.07034	-1.339	112.256	221.778	365.464	1176.38	-914	200	0	-22.6809	-6.61578	-1213.64	-515426	542657	9451.04	446.196	424.4	0
407	1	-25.4033	-24.4801	-716.569	25275.6	-7852.48	-13967.5	289.042	574.727	0	4.32499	19.4765	-693.119	-4906.7	1656.38	7600.22	302.39	207.079	0	0.634058	1.62333	82.1834	417.154	-1495.51	2181.54	-311	200	0	0.964662	-1.18345	112.643	296.279	549.184	1104.57	-914	200	0
407	2	-25.2032	-24.5516	-716.428	25242.2	-7834.75	-13986.6	289.064	574.767	0	3.53496	18.8868	-692.152	-4736.6	1463.06	7614.82	302.114	206.843	0	0.641792	1.65323	82.3231	405.284	-1514.95	2200.09	-311	200	0	0.810955	-1.08677	112.872	404.982	749.738	1037.09	-914	200	0
407	3	-24.9657	-24.5627	-716.491	25217.9	-7802.82	-14000.5	289.11	574.804	0	2.67654	18.2538	-691.107	-4559.31	1246.51	7625.47	301.804	206.597	0	0.646509	1.68838	82.3617	393.252	-1536.15	2216.45	-311	200	0	0.622675	-1.06056	112.92	521.275	951.262	982.754	-914	200	0
407	4	-24.7064	-24.529	-716.713	25202.3	-7753.57	-14009.1	289.182	574.836	0	1.74177	17.5693	-689.995	-4378.53	1011.27	7634.7	301.466	206.346	0	0.647569	1.7168	82.3317	384.653	-1556.49	2228.37	-311	200	0	0.422254	-1.09019	112.723	616.102	1130.62	946.916	-914	200	0
407	5	-24.4419	-24.4723	-717.041	25193.5	-7684.42	-14012.4	289.283	574.865	0	0.721595	16.8277	-688.823	-4198.15	763.169	7644.57	301.108	206.095	0	0.645914	1.72757	82.2654	382.662	-1574.61	2234.92	-311	200	0	0.234143	-1.14074	112.251	668.517	1257.67	931.018	-914	200	0
407	6	-24.1814	-24.4103	-717.447	25189.4	-7595.54	-14010.3	289.413	574.89	0	-0.384597	16.034	-687.603	-4021.04	507.821	7655.65	300.739	205.848	0	0.644493	1.7167	82.1727	389.242	-1590	2236.61	-311	200	0	0.0727121	-1.17144	111.569	673.711	1315.87	932.024	-914	200	0
407	7	-23.9248	-24.3487	-717.926	25188.7	-7490.2	-14003.1	289.567	574.915	0	-1.56422	15.205	-686.349	-3849.08	250.437	7666.73	300.365	205.608	0	0.645639	1.68623	82.0523	403.584	-1603.41	2234.57	-311	200	0	-0.0615102	-1.15102	110.817	642.836	1315.82	942.657	-914	200	0
407	8	-23.6649	-24.2809	-718.487	25192.4	-7372.76	-13991.3	289.738	574.937	0	-2.79283	14.3642	-685.084	-3683.21	-4.93754	7675.66	299.993	205.376	0	0.647611	1.64071	81.9201	421.26	-1615.96	2229.99	-311	200	0	-0.163879	-1.06522	110.149	591.773	1283.08	954.62	-914	200	0
407	9	-23.388	-24.1897	-719.164	25202.1	-7246.63	-13975.6	289.924	574.956	0	-4.03526	13.5356	-683.861	-3522.65	-256.245	7680.82	299.625	205.151	0	0.647752	1.58714	81.8069	435.802	-1627.41	2223.65	-311	200	0	-0.210162	-0.914532	109.691	528.981	1240.6	961.804	-914	200	0
408	0	-23.0733	-24.0496	-720.018	25219.2	-7113.46	-13956.1	290.12	574.974	0	-5.24816	12.7434	-682.765	-3365.06	-503.325	7682.37	299.263	204.929	0	0.648566	1.53537	81.7297	441.924	-1636.61	2215.48	-311	200	0	-0.17897	-0.710807	109.494	455.451	1204.48	960.309	-914	200	0	-29.4483	-11.9871	-1215.42	-518276	542435	7950.37	445.093	425.912	0
408	1	-22.7004	-23.8378	-721.119	25244.3	-6973.14	-13933.3	290.33	574.993	0	-6.3919	12.0084	-681.884	-3207.91	-746.48	7682.11	298.905	204.704	0	0.657956	1.49339	81.6799	437.798	-1643.13	2205.23	-311	200	0	-0.0826644	-0.478868	109.504	373.33	1182.78	949.082	-914	200	0
408	2	-22.2611	-23.5485	-722.497	25277.6	-6824.96	-13907.2	290.554	575.014	0	-7.44367	11.3408	-681.258	-3049.46	-984.108	7682.61	298.555	204.476	0	0.68507	1.46341	81.6333	424.58	-1647.13	2193.72	-311	200	0	0.037926	-0.258787	109.575	289.979	1170.67	932.74	-914	200	0
408	3	-21.7633	-23.1964	-724.124	25318.5	-6668.55	-13878.4	290.791	575.036	0	-8.40045	10.733	-680.877	-2889.07	-1213.14	7686.61	298.218	204.243	0	0.736304	1.44508	81.5651	404.018	-1648.54	2182.43	-311	200	0	0.140121	-0.100333	109.603	215.126	1154.52	920.99	-914	200	0
408	4	-21.2246	-22.8098	-725.942	25366.4	-6503	-13847.7	291.042	575.057	0	-9.27484	10.162	-680.699	-2727.42	-1432.51	7696.49	297.896	204.007	0	0.811359	1.4391	81.4658	377.115	-1647.31	2172.28	-311	200	0	0.202496	-0.0481308	109.608	157.136	1121.05	923.994	-914	200	0
408	5	-20.6656	-22.4228	-727.881	25421.1	-6327.21	-13816.5	291.307	575.075	0	-10.0886	9.59994	-680.663	-2566.62	-1643.73	7713.51	297.585	203.771	0	0.901475	1.44671	81.3416	345.503	-1643.87	2163.59	-311	200	0	0.233575	-0.126351	109.653	119.892	1062.12	948.725	-914	200	0
408	6	-20.1094	-22.0685	-729.87	25483	-6141.53	-13785.9	291.585	575.086	0	-10.8639	9.02493	-680.693	-2410.14	-1847.58	7737.1	297.286	203.541	0	0.992386	1.46804	81.1986	312.93	-1639.6	2156.8	-311	200	0	0.254153	-0.327965	109.692	101.462	981.834	995.792	-914	200	0
408	7	-19.5781	-21.7735	-731.833	25552	-5947.89	-13756.7	291.873	575.085	0	-11.6159	8.4247	-680.708	-2262.13	-2042.55	7765	296.999	203.323	0	1.06813	1.50199	81.0343	284.048	-1636.71	2152.49	-311	200	0	0.27585	-0.609772	109.566	96.1866	898.763	1056.01	-914	200	0
408	8	-19.0881	-21.555	-733.7	25627	-5748.97	-13729.3	292.164	575.072	0	-12.3501	7.79498	-680.637	-2125.56	-2226.36	7794.08	296.729	203.123	0	1.11326	1.54658	80.8464	262.237	-1637.57	2150.85	-311	200	0	0.301438	-0.902407	109.118	99.4832	833.065	1113.26	-914	200	0
408	9	-18.6445	-21.4181	-735.425	25705.4	-5547.11	-13703.8	292.457	575.047	0	-13.0612	7.13884	-680.451	-2000.78	-2397.96	7821.39	296.476	202.94	0	1.11688	1.59679	80.6428	248.626	-1643.39	2151.25	-311	200	0	0.327973	-1.13519	108.244	113.836	793.697	1154.21	-914	200	0
409	0	-18.2366	-21.3524	-737.014	25784.8	-5343.25	-13680.8	292.75	575.014	0	-13.7314	6.46925	-680.177	-1886.03	-2557.59	7845.26	296.24	202.773	0	1.07683	1.64263	80.4426	242.367	-1652.43	2152.43	-311	200	0	0.345569	-1.25606	106.948	148.875	783.297	1174.83	-914	200	0	-30.237	-15.9571	-1239.56	-528279	540781	4806.25	435.058	425.514	0
409	1	-17.8444	-21.3377	-738.519	25864.6	-5137.37	-13661.4	293.044	574.978	0	-14.3321	5.8098	-679.882	-1778.99	-2704.77	7865.73	296.022	202.617	0	0.999898	1.67303	80.262	241.839	-1660.39	2153.28	-311	200	0	0.34816	-1.23587	105.419	211.334	811.211	1178.13	-914	200	0
409	2	-17.4496	-21.3542	-739.992	25945.8	-4929.81	-13646	293.338	574.938	0	-14.832	5.1867	-679.644	-1677.94	-2837.28	7884.18	295.825	202.469	0	0.900729	1.68124	80.1033	245.685	-1663.48	2153.38	-311	200	0	0.342813	-1.06664	103.995	295.37	889.93	1168.42	-914	200	0
409	3	-17.0428	-21.3883	-741.46	26029.9	-4721.5	-13634.6	293.632	574.894	0	-15.204	4.61928	-679.525	-1582.5	-2952.6	7902.57	295.655	202.329	0	0.80015	1.66468	79.9598	252.959	-1660.39	2152.79	-311	200	0	0.341249	-0.762724	102.946	382.845	1016.47	1148.66	-914	200	0
409	4	-16.6237	-21.4313	-742.92	26117.4	-4514.14	-13626	293.924	574.845	0	-15.4277	4.11968	-679.565	-1493.73	-3049.13	7922.69	295.513	202.198	0	0.718557	1.62421	79.8289	263.035	-1651.46	2151.75	-311	200	0	0.348107	-0.361558	102.342	452.231	1166.63	1122.42	-914	200	0
409	5	-16.1993	-21.4792	-744.351	26207.3	-4310.38	-13618.8	294.209	574.792	0	-15.4914	3.69501	-679.788	-1413.15	-3125.82	7945.82	295.402	202.079	0	0.668197	1.56651	79.7158	274.814	-1637.76	2150.54	-311	200	0	0.354896	0.0810369	102.079	489.917	1309.39	1094.37	-914	200	0
409	6	-15.7829	-21.5348	-745.717	26297.7	-4112.52	-13611.5	294.485	574.735	0	-15.3968	3.34534	-680.205	-1341.81	-3181.73	7972.91	295.322	201.973	0	0.650782	1.50355	79.6262	285.784	-1621.3	2149.29	-311	200	0	0.338794	0.497058	101.942	494.481	1421.39	1065.78	-914	200	0
409	7	-15.391	-21.6063	-746.966	26387	-3921.75	-13603.5	294.75	574.674	0	-15.1583	3.0644	-680.819	-1280	-3215.48	8004.78	295.277	201.88	0	0.660205	1.44833	79.5665	292.819	-1605.03	2147.86	-311	200	0	0.273625	0.814296	101.7	472.507	1489.94	1032.16	-914	200	0
409	8	-15.0396	-21.6998	-748.047	26473.6	-3739.77	-13594.5	295.001	574.61	0	-14.7923	2.84617	-681.629	-1227.4	-3224.67	8041.83	295.269	201.801	0	0.687082	1.41186	79.5478	293.526	-1591.46	2145.94	-311	200	0	0.149092	0.976915	101.235	434.019	1510.33	987.995	-914	200	0
409	9	-14.7371	-21.8114	-748.938	26555.6	-3570.3	-13584.7	295.233	574.542	0	-14.3081	2.69053	-682.647	-1183.09	-3206.96	8083.44	295.302	201.733	0	0.722919	1.40211	79.5825	286.607	-1581.79	2143.24	-311	200	0	-0.0229916	0.970069	100.621	390.897	1485.89	933.326	-914	200	0
410	0	-14.4798	-21.9242	-749.668	26630.9	-3418.1	-13574.4	295.441	574.476	0	-13.7043	2.60433	-683.903	-1145.58	-3161.9	8127.84	295.377	201.675	0	0.760994	1.42414	79.6812	272.473	-1576.62	2139.38	-311	200	0	-0.22445	0.82264	100.066	355.939	1431.52	875.612	-914	200	0	-22.1909	-17.4399	-1259.89	-534487	548244	2265.64	434.267	423.518	0
410	1	-14.2563	-22.0153	-750.301	26698.4	-3286.2	-13564.6	295.62	574.416	0	-12.9739	2.59693	-685.444	-1113.6	-3091.76	8172.95	295.489	201.625	0	0.793886	1.47793	79.8564	254.23	-1575.44	2134.35	-311	200	0	-0.443382	0.588049	99.7916	338.161	1370.7	826.216	-914	200	0
410	2	-14.0585	-22.067	-750.884	26757.7	-3174.29	-13555.6	295.773	574.365	0	-12.1141	2.67019	-687.294	-1087.18	-3000.99	8217.62	295.634	201.582	0	0.815149	1.55475	80.1207	237.147	-1575.06	2128.89	-311	200	0	-0.66591	0.324708	99.9377	337.961	1323.13	797.076	-914	200	0
410	3	-13.8894	-22.0746	-751.413	26807.9	-3080.53	-13547.2	295.9	574.323	0	-11.134	2.81235	-689.427	-1067.55	-2894.46	8262.05	295.802	201.548	0	0.824465	1.63827	80.4728	226.196	-1570.61	2124.22	-311	200	0	-0.865528	0.0843443	100.57	352.993	1294.65	798.735	-914	200	0
410	4	-13.7649	-22.0455	-751.834	26847.7	-3004.52	-13539	296.004	574.29	0	-10.0526	3.00365	-691.762	-1055.89	-2774.53	8307.27	295.989	201.526	0	0.826373	1.71049	80.8874	223.779	-1558.95	2121.32	-311	200	0	-1.00431	-0.090591	101.713	386.119	1276.78	835.499	-914	200	0
410	5	-13.7103	-21.9948	-752.06	26876.3	-2947.21	-13530.4	296.081	574.263	0	-8.89223	3.22357	-694.185	-1052.57	-2639.61	8354.35	296.198	201.516	0	0.825699	1.75795	81.3166	229.924	-1540.5	2120.77	-311	200	0	-1.05041	-0.167089	103.343	440.802	1254.12	901.299	-914	200	0
410	6	-13.752	-21.9414	-751.999	26893.8	-2908.82	-13520.2	296.132	574.237	0	-7.67389	3.4497	-696.575	-1057.46	-2486.13	8403.97	296.431	201.518	0	0.827041	1.77638	81.7015	244.009	-1518.32	2122.83	-311	200	0	-1.00307	-0.136166	105.338	513.009	1214.96	982.412	-914	200	0
410	7	-13.9106	-21.9041	-751.579	26900	-2888.28	-13508	296.157	574.209	0	-6.41706	3.65684	-698.829	-1070.26	-2311.83	8456.38	296.692	201.532	0	0.833479	1.76989	81.9841	265.24	-1496.48	2127.54	-311	200	0	-0.890254	-0.0294434	107.469	591.127	1160.05	1063.25	-914	200	0
410	8	-14.1959	-21.8941	-750.77	26894.4	-2884.32	-13493.4	296.158	574.178	0	-5.13785	3.82497	-700.881	-1090.34	-2116.05	8511.15	296.981	201.556	0	0.844045	1.746	82.1205	292.028	-1478.53	2134.45	-311	200	0	-0.73864	0.0953285	109.461	662.415	1103.67	1130.19	-914	200	0
410	9	-14.6012	-21.9088	-749.598	26876.6	-2897.19	-13476.9	296.135	574.145	0	-3.84149	3.94956	-702.708	-1116.07	-1897.03	8566.68	297.3	201.588	0	0.857224	1.71286	82.0961	321.955	-1466.53	2142.16	-311	200	0	-0.559485	0.192012	111.117	719.506	1065.41	1174.2	-914	200	0
411	0	-15.1009	-21.9276	-748.147	26847.1	-2929.02	-13458.8	296.085	574.115	0	-2.51819	4.04502	-704.349	-1144.98	-1651.1	8620.31	297.656	201.626	0	0.875336	1.67849	81.927	352.001	-1460.65	2148.86	-311	200	0	-0.359777	0.247604	112.395	759.928	1061.19	1192.49	-914	200	0	-13.1965	-14.6596	-1261.39	-530570	558788	2955.24	442.471	419.996	0
411	1	-15.6581	-21.9174	-746.536	26807.4	-2982.34	-13439	296.005	574.091	0	-1.15001	4.1355	-705.897	-1175.57	-1377.32	8669.73	298.049	201.665	0	0.900733	1.64983	81.6483	378.517	-1459.26	2153.88	-311	200	0	-0.150153	0.275936	113.42	780.563	1095.71	1188.66	-914	200	0
411	2	-16.2403	-21.8458	-744.881	26759.7	-3058.39	-13417.5	295.894	574.075	0	0.276756	4.23901	-707.471	-1208.53	-1082.14	8714.23	298.47	201.708	0	0.930502	1.63118	81.3088	397.71	-1460.51	2157.86	-311	200	0	0.0596692	0.29989	114.403	776.819	1156.92	1171.36	-914	200	0
411	3	-16.8308	-21.6946	-743.253	26706.3	-3156.19	-13394.3	295.754	574.068	0	1.76317	4.36227	-709.174	-1245.11	-777.482	8754.81	298.904	201.756	0	0.958818	1.62322	80.9651	406.969	-1465.29	2161.32	-311	200	0	0.261787	0.334342	115.509	750.332	1221.07	1149.6	-914	200	0
411	4	-17.4326	-21.4654	-741.667	26649	-3272.58	-13369.8	295.588	574.069	0	3.29651	4.50549	-711.044	-1285.66	-474.939	8793.39	299.332	201.808	0	0.982802	1.62467	80.6613	405.485	-1476.37	2163.61	-311	200	0	0.438356	0.378647	116.754	714.347	1263.65	1126.31	-914	200	0
411	5	-18.0637	-21.1761	-740.092	26589.8	-3403.25	-13343.8	295.402	574.072	0	4.85397	4.66357	-713.05	-1329.77	-181.876	8831.28	299.745	201.865	0	1.0032	1.63409	80.4169	393.911	-1493.05	2163.72	-311	200	0	0.553232	0.424304	118.022	686.149	1267.04	1097.1	-914	200	0
411	6	-18.7448	-20.8524	-738.482	26530.7	-3544.7	-13315.2	295.2	574.074	0	6.40858	4.82582	-715.094	-1376.71	98.7596	8868.01	300.138	201.925	0	1.02014	1.64808	80.2434	374.471	-1509.76	2161.48	-311	200	0	0.562533	0.465827	119.169	674.817	1227.99	1057.38	-914	200	0
411	7	-19.4873	-20.5196	-736.795	26474.1	-3694.94	-13282.1	294.985	574.069	0	7.93626	4.98128	-717.065	-1425.16	366.318	8901.75	300.511	201.987	0	1.03146	1.66021	80.1579	350.938	-1520.84	2157.79	-311	200	0	0.437954	0.502521	120.066	677.274	1160.87	1009.33	-914	200	0
411	8	-20.2876	-20.1977	-735.017	26421.8	-3851.71	-13243.5	294.76	574.053	0	9.4209	5.12373	-718.875	-1473.06	620.111	8930.78	300.863	202.049	0	1.03465	1.66355	80.1764	327.728	-1524.27	2154.44	-311	200	0	0.188467	0.536305	120.601	683.462	1089.6	960.81	-914	200	0
411	9	-21.127	-19.8959	-733.175	26374.9	-4010.49	-13198.9	294.53	574.027	0	10.8564	5.25356	-720.492	-1518.42	858.737	8954.47	301.192	202.107	0	1.02771	1.65475	80.3035	308.733	-1521.2	2153.58	-311	200	0	-0.138633	0.566647	120.697	684.184	1035.9	920.501	-914	200	0
412	0	-21.9748	-19.609	-731.341	26333.7	-4165.15	-13149	294.305	573.993	0	12.2474	5.37893	-721.938	-1560.11	1080.96	8973.09	301.497	202.161	0	1.00964	1.6365	80.5242	295.841	-1513.93	2156.67	-311	200	0	-0.484821	0.582339	120.321	673.646	1011.09	895.575	-914	200	0	-6.91487	-10.9313	-1256.07	-523963	561857	6620.37	447.046	416.669	0
412	1	-22.7948	-19.3227	-729.614	26298.4	-4309.67	-13095.5	294.093	573.956	0	13.6047	5.51112	-723.263	-1597.87	1286.14	8987.52	301.778	202.209	0	0.982122	1.61589	80.7978	288.356	-1504.77	2163.71	-311	200	0	-0.80954	0.562288	119.486	645.987	1013.24	890.258	-914	200	0
412	2	-23.5526	-19.0251	-728.071	26268.7	-4439.77	-13040	293.902	573.92	0	14.9326	5.65379	-724.49	-1631.66	1474.04	8999.38	302.035	202.252	0	0.948318	1.60159	81.0712	284.767	-1496.2	2173.41	-311	200	0	-1.09425	0.485114	118.263	595.176	1031.25	904.117	-914	200	0
412	3	-24.2219	-18.714	-726.729	26244	-4554.55	-12983.4	293.733	573.888	0	16.2187	5.79698	-725.592	-1661.03	1644.97	9010.7	302.267	202.289	0	0.909237	1.60046	81.3031	284.465	-1490.93	2183.92	-311	200	0	-1.32491	0.339612	116.79	522.284	1052.06	933.323	-914	200	0
412	4	-24.7877	-18.396	-725.552	26224.2	-4655.94	-12925.3	293.583	573.856	0	17.4361	5.92061	-726.504	-1684.67	1798.95	9022.92	302.476	202.319	0	0.864398	1.61346	81.478	287.172	-1490.81	2193.62	-311	200	0	-1.47566	0.136056	115.248	441.461	1066.16	973.773	-914	200	0
412	5	-25.246	-18.0834	-724.497	26209.8	-4745.61	-12865	293.45	573.823	0	18.5553	6.00392	-727.156	-1701.04	1935.48	9035.99	302.662	202.339	0	0.816183	1.63568	81.6036	291.917	-1495	2201.6	-311	200	0	-1.51515	-0.0929944	113.782	373.742	1069.68	1021.61	-914	200	0
412	6	-25.5998	-17.788	-723.543	26201.2	-4823.33	-12802	293.334	573.788	0	19.5536	6.03255	-727.503	-1709.88	2055.01	9048.35	302.825	202.35	0	0.770733	1.66092	81.6961	297.068	-1499.86	2207.32	-311	200	0	-1.42969	-0.3103	112.461	331.666	1061.63	1070.22	-914	200	0
412	7	-25.8549	-17.5166	-722.688	26199.1	-4888.34	-12735.6	293.236	573.748	0	20.4164	5.99905	-727.533	-1712.68	2159.15	9058.03	302.968	202.354	0	0.732944	1.68408	81.7613	300.838	-1501.18	2209.95	-311	200	0	-1.23602	-0.493943	111.322	311.403	1041.67	1108.24	-914	200	0
412	8	-26.0178	-17.2703	-721.934	26204.3	-4940.71	-12664.6	293.156	573.703	0	21.1349	5.90087	-727.248	-1712.44	2249.3	9063.54	303.093	202.355	0	0.70302	1.70046	81.7884	302.246	-1495.98	2208.99	-311	200	0	-0.973764	-0.639935	110.404	300.842	1012.35	1123.73	-914	200	0
412	9	-26.0928	-17.044	-721.292	26217.7	-4981.12	-12587.8	293.094	573.652	0	21.7059	5.74049	-726.67	-1713.03	2326.53	9063.89	303.202	202.357	0	0.680036	1.70543	81.7601	302.049	-1483.63	2205.06	-311	200	0	-0.687403	-0.742929	109.71	293.319	979.341	1110.97	-914	200	0
413	0	-26.0773	-16.8241	-720.796	26240.1	-5010.65	-12504.4	293.048	573.596	0	22.1363	5.52767	-725.843	-1717.79	2391.77	9058.38	303.295	202.367	0	0.664336	1.69516	81.6701	302.242	-1466.6	2199.33	-311	200	0	-0.409676	-0.779551	109.203	290.774	945.537	1072.28	-914	200	0	-1.80547	-9.70688	-1246.78	-520160	559149	6764.51	448.402	416.771	0
413	1	-25.9638	-16.5916	-720.495	26272.3	-5030.97	-12413.4	293.017	573.536	0	22.4461	5.27986	-724.837	-1727.75	2445.31	9046.59	303.374	202.384	0	0.654263	1.66843	81.5286	304.31	-1450.01	2192.5	-311	200	0	-0.154477	-0.72426	108.828	296.363	906.239	1014.32	-914	200	0
413	2	-25.748	-16.3308	-720.423	26314.4	-5043.59	-12314.4	292.999	573.474	0	22.6625	5.01662	-723.723	-1740.95	2486.93	9028.75	303.436	202.406	0	0.645172	1.63009	81.3563	307.894	-1439.96	2184.39	-311	200	0	0.0793769	-0.579038	108.544	312.603	852.91	945.029	-914	200	0
413	3	-25.436	-16.0363	-720.568	26365.8	-5048.85	-12208	292.993	573.41	0	22.8107	4.75092	-722.553	-1753.22	2516.53	9006.16	303.483	202.426	0	0.632878	1.59139	81.1738	311.277	-1440.88	2174.24	-311	200	0	0.292521	-0.374866	108.352	345.904	779.206	874.725	-914	200	0
413	4	-25.0433	-15.7135	-720.883	26425	-5046.25	-12095.9	293	573.344	0	22.9061	4.48424	-721.368	-1760.3	2533.81	8980.78	303.513	202.44	0	0.617563	1.56393	80.9887	312.949	-1454.17	2161.36	-311	200	0	0.469079	-0.151739	108.286	405.664	681.708	816.258	-914	200	0
413	5	-24.5906	-15.3759	-721.304	26490.5	-5035.24	-11980	293.019	573.274	0	22.9522	4.20945	-720.191	-1760.23	2538.41	8954.04	303.525	202.444	0	0.604608	1.55327	80.7963	312.208	-1479.3	2145.98	-311	200	0	0.588099	0.0531243	108.364	498.231	559.837	780.346	-914	200	0
413	6	-24.1017	-15.045	-721.75	26560.4	-5016.4	-11862.1	293.05	573.2	0	22.9443	3.91646	-719.017	-1754.52	2530.66	8926.07	303.52	202.44	0	0.600497	1.55797	80.5993	309.205	-1514.63	2129.5	-311	200	0	0.652863	0.20916	108.537	620.107	418.667	771.192	-914	200	0
413	7	-23.6001	-14.7453	-722.135	26632.7	-4992.34	-11742.7	293.087	573.12	0	22.8761	3.59558	-717.81	-1746.75	2511.88	8896.04	303.499	202.433	0	0.608821	1.57177	80.4215	305.051	-1556.86	2114.23	-311	200	0	0.697675	0.292962	108.67	758.041	270.958	787.171	-914	200	0
413	8	-23.1047	-14.4956	-722.388	26704.8	-4966.86	-11621.9	293.124	573.033	0	22.7465	3.24025	-716.529	-1740.01	2483.61	8862.71	303.466	202.428	0	0.629303	1.58634	80.296	300.588	-1600.68	2102.94	-311	200	0	0.768004	0.286842	108.586	898.247	135.27	823.399	-914	200	0
413	9	-22.623	-14.2995	-722.496	26774.8	-4942	-11499.3	293.16	572.941	0	22.5644	2.84997	-715.153	-1734.77	2445.93	8825.23	303.42	202.426	0	0.657831	1.595	80.2441	295.633	-1639.99	2097.98	-311	200	0	0.890556	0.185881	108.165	1027.33	31.6575	872.845	-914	200	0
414	0	-22.1473	-14.1427	-722.52	26841.8	-4915.89	-11374.6	293.196	572.85	0	22.3513	2.43177	-713.694	-1728.28	2396.52	8783.91	303.358	202.422	0	0.689532	1.59492	80.2726	291.097	-1670.27	2100.23	-311	200	0	1.0474	0.00500456	107.429	1124.15	-25.4118	927.507	-914	200	0	3.40741	-11.8115	-1241.38	-518579	548448	4195.6	441.878	417.241	0
414	1	-21.6592	-14.0012	-722.56	26906.4	-4883.9	-11247.6	293.241	572.762	0	22.136	1.99909	-712.193	-1715.85	2333.04	8740.17	303.276	202.409	0	0.723826	1.58532	80.3802	290.641	-1689.92	2108.54	-311	200	0	1.17891	-0.228494	106.573	1166.03	-36.4181	981.029	-914	200	0
414	2	-21.1431	-13.8543	-722.686	26970.4	-4841.91	-11119.4	293.3	572.68	0	21.9429	1.56542	-710.699	-1693.72	2255.81	8695.51	303.174	202.383	0	0.765159	1.56689	80.5534	298.814	-1699.68	2120.37	-311	200	0	1.22383	-0.481195	105.898	1148.42	-18.0912	1030.53	-914	200	0
414	3	-20.5963	-13.694	-722.9	27035.7	-4789.32	-10991	293.375	572.601	0	21.7819	1.13712	-709.241	-1661.5	2168.17	8650.7	303.057	202.343	0	0.817447	1.54411	80.761	317.501	-1701.52	2132.73	-311	200	0	1.16044	-0.70894	105.647	1091.26	8.94708	1074.99	-914	200	0
414	4	-20.0291	-13.5251	-723.146	27103.9	-4729.93	-10863.3	293.459	572.52	0	21.6488	0.712187	-707.814	-1621.9	2075.24	8605.34	302.932	202.291	0	0.877663	1.52396	80.9597	344.099	-1697.99	2143.17	-311	200	0	1.00968	-0.864138	105.915	1023.4	34.0864	1111.27	-914	200	0
414	5	-19.4569	-13.3578	-723.364	27175	-4669.15	-10736.9	293.545	572.432	0	21.5319	0.282122	-706.372	-1578.45	1981.99	8558.5	302.806	202.235	0	0.935483	1.51059	81.1061	373.154	-1691.32	2150.68	-311	200	0	0.812342	-0.920303	106.667	963.835	59.5258	1133.69	-914	200	0
414	6	-18.8951	-13.2034	-723.504	27248.1	-4609.84	-10612.4	293.628	572.339	0	21.418	-0.166817	-704.851	-1533.54	1891.56	8509.69	302.684	202.176	0	0.978216	1.5039	81.1681	399.063	-1682.55	2155.81	-311	200	0	0.61278	-0.885811	107.74	916.166	95.6505	1138.26	-914	200	0
414	7	-18.3588	-13.0721	-723.523	27321.4	-4550.96	-10490.5	293.71	572.239	0	21.2951	-0.651	-703.183	-1488.6	1804.86	8459.25	302.567	202.117	0	0.995185	1.50164	81.1327	417.579	-1671.89	2159.23	-311	200	0	0.45049	-0.790245	108.855	875.162	155.03	1125.04	-914	200	0
414	8	-17.8609	-12.9705	-723.394	27392.1	-4489.84	-10371.8	293.793	572.134	0	21.152	-1.18383	-701.317	-1444.79	1721.78	8407.92	302.455	202.06	0	0.979875	1.49852	81.0084	426.962	-1660.27	2160.54	-311	200	0	0.347148	-0.657938	109.748	836.916	240.525	1097.07	-914	200	0
414	9	-17.4038	-12.8959	-723.123	27457.7	-4425.92	-10256.1	293.879	572.029	0	20.982	-1.76822	-699.247	-1402.91	1642.8	8356.26	302.349	202.006	0	0.931457	1.48532	80.8201	427.899	-1649.74	2158.76	-311	200	0	0.294045	-0.495984	110.302	802.542	333.583	1060.5	-914	200	0
415	0	-16.9734	-12.8331	-722.762	27516.5	-4362.65	-10143.5	293.964	571.929	0	20.7887	-2.39414	-697.026	-1363.04	1569.57	8304.36	302.252	201.956	0	0.856436	1.45499	80.6002	421.841	-1642.38	2153.71	-311	200	0	0.260046	-0.313857	110.568	771.001	402.604	1024.13	-914	200	0	5.57053	-16.4819	-1217.54	-512264	542405	969.73	445.687	420.028	0
415	1	-16.5463	-12.7618	-722.374	27569.9	-4305.69	-10033.5	294.04	571.834	0	20.5853	-3.04596	-694.738	-1324.82	1504.74	8252.08	302.166	201.907	0	0.768639	1.40992	80.3802	410.572	-1639.42	2146.47	-311	200	0	0.217755	-0.14913	110.682	733.02	424.505	995.556	-914	200	0
415	2	-16.1067	-12.6701	-721.99	27620.7	-4259.38	-9925.68	294.101	571.744	0	20.3864	-3.71288	-692.45	-1287.76	1450.46	8199.24	302.095	201.86	0	0.685052	1.36134	80.1907	396.602	-1641.09	2139	-311	200	0	0.159736	-0.0509019	110.736	678.019	390.261	978.943	-914	200	0
415	3	-15.6584	-12.5603	-721.588	27670.1	-4224.08	-9819.64	294.146	571.654	0	20.2027	-4.39413	-690.193	-1251.11	1406.95	8145.62	302.038	201.813	0	0.619334	1.32285	80.0679	382.419	-1646.48	2133.31	-311	200	0	0.0948699	-0.03556	110.729	603.695	298.714	977.19	-914	200	0
415	4	-15.2212	-12.4423	-721.119	27717.6	-4196.38	-9714.91	294.181	571.563	0	20.0418	-5.09721	-687.979	-1214.02	1373.75	8090.7	301.997	201.765	0	0.578328	1.3045	80.0511	370.357	-1652.95	2130.53	-311	200	0	0.0331702	-0.0729961	110.6	516.833	159.514	993.376	-914	200	0
415	5	-14.8186	-12.326	-720.526	27761.3	-4172.5	-9610.46	294.209	571.471	0	19.9102	-5.8316	-685.817	-1175.87	1351.45	8033.95	301.971	201.715	0	0.563467	1.31019	80.1548	363.223	-1656.84	2131.04	-311	200	0	-0.0280564	-0.112256	110.293	430.486	-6.42412	1028.2	-914	200	0
415	6	-14.4675	-12.2159	-719.763	27799.9	-4151.29	-9505.02	294.232	571.376	0	19.8145	-6.60223	-683.714	-1136.44	1341.62	7975.2	301.962	201.662	0	0.573272	1.33831	80.3531	363.483	-1655.45	2135.17	-311	200	0	-0.100602	-0.112668	109.816	359.481	-178.717	1077.41	-914	200	0
415	7	-14.1737	-12.1112	-718.813	27833	-4133.89	-9397.66	294.249	571.279	0	19.7627	-7.40599	-681.679	-1096.19	1345.96	7914.5	301.975	201.608	0	0.603543	1.38459	80.5983	371.448	-1647.95	2142.75	-311	200	0	-0.189386	-0.0577123	109.275	315.54	-344.863	1133.29	-914	200	0
415	8	-13.93	-12.0063	-717.698	27860.4	-4121.05	-9288.11	294.258	571.181	0	19.7623	-8.23285	-679.731	-1055.81	1364.55	7851.77	302.008	201.553	0	0.64614	1.44381	80.8382	384.308	-1634.8	2152.44	-311	200	0	-0.286123	0.0447384	108.805	307.812	-495.964	1187.93	-914	200	0
415	9	-13.7171	-11.8879	-716.481	27882.4	-4111.7	-9176.61	294.261	571.084	0	19.8198	-9.06789	-677.911	-1015.12	1394.24	7787.33	302.057	201.497	0	0.690458	1.51038	81.0227	397.186	-1616.89	2162	-311	200	0	-0.376355	0.16116	108.482	341.6	-618.073	1235.6	-914	200	0
416	0	-13.5083	-11.7341	-715.246	27900	-4105.23	-9063.77	294.26	570.993	0	19.9419	-9.89025	-676.271	-973.059	1429.65	7722.05	302.114	201.439	0	0.72904	1.57991	81.1129	405.528	-1594.14	2169.11	-311	200	0	-0.443212	0.23747	108.312	410.695	-689.45	1273.86	-914	200	0	9.44417	-21.9201	-1190.91	-502199	534352	-2021.6	449.049	420.752	0
416	1	-13.2814	-11.5224	-714.062	27915.3	-4103.84	-8950.15	294.253	570.906	0	20.1341	-10.6767	-674.848	-929.133	1465.35	7656.87	302.171	201.377	0	0.761375	1.64896	81.0947	407.06	-1565.9	2171.82	-311	200	0	-0.461566	0.230152	108.256	494.798	-690.676	1302.88	-914	200	0
416	2	-13.0297	-11.2423	-712.945	27929.2	-4111.25	-8835.99	294.233	570.826	0	20.3952	-11.4139	-673.638	-884.098	1497.11	7592.4	302.222	201.312	0	0.791419	1.71118	80.9806	402.664	-1533.94	2169.3	-311	200	0	-0.400235	0.139408	108.259	565.921	-616.009	1322.47	-914	200	0
416	3	-12.7629	-10.9005	-711.856	27940.7	-4130.35	-8721.49	294.198	570.749	0	20.7153	-12.1056	-672.599	-838.832	1522.58	7529	302.264	201.247	0	0.821535	1.75644	80.7965	395.812	-1503.51	2162.42	-311	200	0	-0.239338	0.00542712	108.257	597.792	-472.104	1330.29	-914	200	0
416	4	-12.4998	-10.5138	-710.728	27947.9	-4161.97	-8607.27	294.144	570.677	0	21.0792	-12.7714	-671.663	-793.305	1541.56	7467.24	302.295	201.181	0	0.847932	1.77655	80.5734	390.514	-1481	2153.27	-311	200	0	0.0160741	-0.123845	108.161	575.031	-271.126	1323.09	-914	200	0
416	5	-12.2634	-10.1028	-709.493	27948.2	-4204.2	-8494.44	294.074	570.608	0	21.4699	-13.4373	-670.751	-746.845	1556.05	7407.87	302.32	201.113	0	0.862295	1.77022	80.3498	389.138	-1470.85	2144.23	-311	200	0	0.33494	-0.224465	107.877	498.599	-31.7598	1299.58	-914	200	0
416	6	-12.079	-9.68914	-708.101	27938.7	-4253.41	-8384.32	293.993	570.544	0	21.8717	-14.128	-669.787	-698.742	1570.56	7351.01	302.345	201.043	0	0.857709	1.74231	80.1712	391.386	-1473.91	2137.49	-311	200	0	0.670321	-0.302683	107.362	383.333	214.605	1262.96	-914	200	0
416	7	-11.9691	-9.29419	-706.514	27916.9	-4306.54	-8278.13	293.905	570.486	0	22.2699	-14.8627	-668.7	-648.864	1591.02	7295.69	302.379	200.97	0	0.832202	1.70139	80.0761	394.738	-1487.6	2134.55	-311	200	0	0.97867	-0.366312	106.627	247.78	429.392	1221.49	-914	200	0
416	8	-11.9472	-8.93429	-704.699	27882.1	-4362.65	-8176.49	293.809	570.434	0	22.6533	-15.6527	-667.441	-598.126	1622.76	7240.27	302.431	200.896	0	0.788729	1.65822	80.0802	396.323	-1507.49	2136.2	-311	200	0	1.22974	-0.405437	105.751	105.841	586.803	1184.34	-914	200	0
416	9	-12.0118	-8.61331	-702.638	27835.7	-4423.07	-8078.82	293.705	570.384	0	23.0199	-16.496	-665.997	-548.269	1668.96	7183.29	302.506	200.823	0	0.733822	1.62346	80.1746	394.689	-1529.67	2142.55	-311	200	0	1.40471	-0.414403	104.912	-30.6446	684.986	1155.45	-914	200	0
417	0	-12.1449	-8.31856	-700.361	27781	-4490.1	-7983.56	293.589	570.333	0	23.3812	-17.3747	-664.406	-500.783	1730.22	7124.06	302.604	200.754	0	0.676006	1.60397	80.3339	389.559	-1551.28	2152.86	-311	200	0	1.5022	-0.407282	104.365	-147.125	735.619	1132.42	-914	200	0	14.5456	-26.6223	-1157.17	-487869	524212	-3420.29	453.539	420.457	0
417	1	-12.3177	-8.02726	-697.946	27721.6	-4564.81	-7888.64	293.46	570.281	0	23.7583	-18.2616	-662.744	-455.966	1804.67	7062.21	302.723	200.688	0	0.624101	1.60056	80.5277	380.315	-1569.63	2165.23	-311	200	0	1.54482	-0.399211	104.332	-231.11	751.627	1111.06	-914	200	0
417	2	-12.5025	-7.71906	-695.473	27660.8	-4645.86	-7792.11	293.32	570.227	0	24.171	-19.1332	-661.09	-413.38	1888.99	6997.2	302.857	200.625	0	0.585913	1.60962	80.73	365.813	-1583.19	2176.69	-311	200	0	1.56671	-0.393153	104.91	-279.936	744.665	1089.95	-914	200	0
417	3	-12.6809	-7.38312	-692.992	27600.8	-4730.36	-7692.7	293.174	570.172	0	24.6314	-19.9758	-659.504	-373.042	1979.94	6929.19	303.002	200.566	0	0.56893	1.6256	80.9233	345.486	-1593.23	2183.71	-311	200	0	1.58577	-0.391925	106.054	-300.423	720.911	1071.35	-914	200	0
417	4	-12.8456	-7.01563	-690.521	27542.6	-4816.33	-7590.08	293.025	570.113	0	25.1443	-20.7808	-658.018	-336.048	2074.71	6859.74	303.153	200.511	0	0.580943	1.64159	81.1014	319.624	-1602.49	2183.28	-311	200	0	1.5871	-0.408973	107.616	-301.839	680.739	1057.72	-914	200	0
417	5	-12.9988	-6.61601	-688.055	27485.9	-4904	-7484.75	292.873	570.053	0	25.7069	-21.5418	-656.633	-304.125	2171.1	6790.74	303.306	200.463	0	0.626594	1.6496	81.2714	288.962	-1613.04	2174.22	-311	200	0	1.53676	-0.458178	109.371	-287.51	630.045	1048.27	-914	200	0
417	6	-13.1498	-6.18834	-685.565	27428	-4993.76	-7377.73	292.716	569.992	0	26.3092	-22.2584	-655.319	-278.14	2268.68	6723.32	303.462	200.424	0	0.70239	1.64356	81.4439	255.05	-1625.36	2158.16	-311	200	0	1.40785	-0.540722	111.028	-247.613	584.418	1040.48	-914	200	0
417	7	-13.3134	-5.74262	-683.015	27365	-5083.59	-7270.03	292.557	569.935	0	26.9365	-22.9374	-654.04	-257.022	2368.57	6657.97	303.621	200.393	0	0.795854	1.6229	81.6168	220.888	-1638.5	2139.08	-311	200	0	1.19271	-0.645103	112.333	-161.657	559.628	1033.13	-914	200	0
417	8	-13.5032	-5.29013	-680.382	27293.6	-5169.94	-7162.33	292.401	569.885	0	27.5728	-23.5878	-652.763	-238.595	2472.06	6594.96	303.787	200.366	0	0.890371	1.59217	81.771	190.589	-1651.51	2121.57	-311	200	0	0.900436	-0.74978	113.17	-15.0552	562.874	1026.51	-914	200	0
417	9	-13.7229	-4.83629	-677.686	27212.5	-5250.35	-7055.04	292.253	569.845	0	28.2048	-24.2153	-651.482	-221.034	2579.58	6534.21	303.96	200.339	0	0.972929	1.55841	81.8792	168.189	-1663.88	2109.04	-311	200	0	0.553183	-0.825636	113.547	183.886	592.975	1021.31	-914	200	0
418	0	-13.9617	-4.37511	-674.99	27122.6	-5324.57	-6948.97	292.112	569.818	0	28.8287	-24.8176	-650.226	-203.057	2690.5	6475.23	304.138	200.312	0	1.03851	1.53021	81.9241	156.501	-1673.65	2102.67	-311	200	0	0.193714	-0.845689	113.545	402.101	649.954	1017.13	-914	200	0	18.5422	-28.1727	-1120.48	-470677	513230	-3494.21	458.758	418.812	0
418	1	-14.197	-3.89055	-672.375	27027.4	-5394.17	-6845.35	291.977	569.803	0	29.4508	-25.3856	-649.059	-183.141	2803.23	6417.31	304.319	200.282	0	1.08668	1.51561	81.9135	156.452	-1676.69	2101.7	-311	200	0	-0.105872	-0.795238	113.273	595.239	740.107	1011.21	-914	200	0
418	2	-14.4078	-3.36823	-669.891	26931.6	-5461.85	-6745.08	291.847	569.797	0	30.0791	-25.9137	-648.038	-158.871	2915.54	6359.46	304.499	200.245	0	1.11551	1.51876	81.8731	166.834	-1668.53	2104.48	-311	200	0	-0.260481	-0.67068	112.787	727.815	865.981	999.944	-914	200	0
418	3	-14.5868	-2.80796	-667.527	26839.5	-5530.74	-6648.02	291.715	569.793	0	30.713	-26.4081	-647.189	-127.364	3024.51	6300.68	304.673	200.197	0	1.12238	1.53982	81.8293	184.533	-1647.52	2109.39	-311	200	0	-0.219365	-0.476169	112.086	789.435	1018.39	981.289	-914	200	0
418	4	-14.7438	-2.22617	-665.215	26753.2	-5603.01	-6553.1	291.577	569.783	0	31.3416	-26.8905	-646.492	-87.071	3125.81	6240.54	304.835	200.135	0	1.11004	1.5768	81.7983	205.697	-1617.38	2115.43	-311	200	0	-0.00655572	-0.228622	111.198	793.338	1181.46	955.737	-914	200	0
418	5	-14.8989	-1.64973	-662.865	26672	-5678.47	-6459.03	291.433	569.763	0	31.9466	-27.393	-645.894	-39.5012	3214.78	6179.12	304.977	200.061	0	1.0882	1.62629	81.7715	227.312	-1586.44	2122.23	-311	200	0	0.289706	0.045126	110.256	758.743	1338.68	927.488	-914	200	0
418	6	-15.0745	-1.10608	-660.388	26594.3	-5755.28	-6365.09	291.285	569.729	0	32.5087	-27.9464	-645.308	11.0799	3289.84	6116.21	305.098	199.983	0	1.06863	1.68345	81.7187	247.878	-1562.3	2129.56	-311	200	0	0.568204	0.320699	109.486	698.853	1474.38	904.506	-914	200	0
418	7	-15.2882	-0.614208	-657.732	26518.5	-5831.52	-6271.21	291.134	569.682	0	33.0123	-28.5735	-644.63	60.0574	3354.14	6051.42	305.203	199.907	0	1.05966	1.74098	81.6179	267.495	-1547.58	2136.83	-311	200	0	0.762173	0.574473	109.08	622.243	1573.95	894.696	-914	200	0
418	8	-15.5461	-0.179433	-654.896	26443.4	-5905.51	-6177.55	290.983	569.622	0	33.4479	-29.2866	-643.779	104.908	3413.14	5984.66	305.302	199.837	0	1.06388	1.7892	81.4729	287.219	-1541.49	2143.14	-311	200	0	0.857179	0.770222	109.052	535.358	1623.68	901.931	-914	200	0
418	9	-15.8375	0.208546	-651.938	26368.5	-5975.39	-6084.2	290.834	569.554	0	33.8165	-30.084	-642.73	146.104	3471.57	5916.1	305.401	199.773	0	1.07978	1.81855	81.3117	307.384	-1542.87	2147.71	-311	200	0	0.878421	0.85888	109.27	441.648	1615.09	924.652	-914	200	0
419	0	-16.1382	0.574591	-648.972	26294.1	-6038.9	-5991.11	290.695	569.483	0	34.1345	-30.9466	-641.525	186.479	3532.09	5846.27	305.506	199.709	0	1.10344	1.82327	81.1779	327.202	-1550.19	2150.26	-311	200	0	0.861044	0.80306	109.65	343.993	1554.44	955.608	-914	200	0	19.9947	-30.3984	-1081.48	-452385	505852	-4200.11	468.557	416.872	0
419	1	-16.4211	0.951092	-646.129	26221	-6094.41	-5898.42	290.568	569.418	0	34.4292	-31.8424	-640.246	229.199	3595.94	5776	305.616	199.642	0	1.12821	1.80456	81.1077	345.795	-1560.15	2151.01	-311	200	0	0.824561	0.60844	110.248	250.465	1462.82	984.677	-914	200	0
419	2	-16.6697	1.36516	-643.508	26149.5	-6142.06	-5806.51	290.455	569.364	0	34.7263	-32.74	-638.969	275.899	3663.75	5706.03	305.734	199.568	0	1.14587	1.771	81.1031	362.38	-1567.39	2150.51	-311	200	0	0.76873	0.327092	111.12	175.763	1359.1	1005.15	-914	200	0
419	3	-16.8824	1.82789	-641.14	26079.3	-6183.19	-5715.87	290.356	569.324	0	35.04	-33.6197	-637.737	326.697	3734.68	5636.73	305.856	199.488	0	1.15084	1.73475	81.1331	376.516	-1566.92	2149.53	-311	200	0	0.688173	0.0296377	112.18	137.299	1246.32	1016.87	-914	200	0
419	4	-17.0676	2.3324	-638.991	26010.3	-6218.47	-5626.93	290.268	569.295	0	35.3703	-34.4764	-636.554	380.675	3806.49	5567.88	305.98	199.402	0	1.14257	1.70678	81.1599	388.864	-1558.09	2148.82	-311	200	0	0.583311	-0.222945	113.209	149.952	1119.79	1023.11	-914	200	0
419	5	-17.2385	2.85966	-636.978	25943	-6246.93	-5539.85	290.193	569.272	0	35.709	-35.3141	-635.392	436.071	3877.42	5498.7	306.102	199.314	0	1.1229	1.69334	81.158	400.345	-1544.48	2148.8	-311	200	0	0.456887	-0.388011	113.975	221.369	980.398	1027.19	-914	200	0
419	6	-17.4105	3.38779	-635.003	25877.2	-6266.47	-5454.73	290.132	569.249	0	36.0467	-36.1387	-634.205	491.433	3947.27	5428.45	306.224	199.225	0	1.09124	1.69385	81.1138	410.623	-1529.23	2149.41	-311	200	0	0.309841	-0.441292	114.368	351.169	835.895	1031.09	-914	200	0
419	7	-17.598	3.89936	-632.986	25811.4	-6274.62	-5371.75	290.087	569.223	0	36.3753	-36.955	-632.958	546.513	4016.24	5357.01	306.345	199.137	0	1.04368	1.70131	81.0303	418.197	-1512.16	2150.17	-311	200	0	0.145496	-0.384963	114.408	531.889	701.446	1033.4	-914	200	0
419	8	-17.8085	4.38392	-630.885	25744.3	-6269.78	-5290.88	290.062	569.193	0	36.6883	-37.7667	-631.641	601.575	4083.07	5284.74	306.464	199.048	0	0.977588	1.70577	80.9386	421.523	-1491.24	2150.72	-311	200	0	-0.0282945	-0.254444	114.116	742.484	600.895	1029.71	-914	200	0
419	9	-18.0361	4.84049	-628.698	25676	-6252.82	-5211.72	290.054	569.16	0	36.9828	-38.5744	-630.271	656.532	4144.96	5212.11	306.576	198.958	0	0.895827	1.69995	80.884	419.957	-1465.44	2151.12	-311	200	0	-0.20153	-0.109679	113.475	942.93	555.53	1018.5	-914	200	0
420	0	-18.2601	5.28125	-626.465	25608.1	-6226.84	-5133.71	290.06	569.123	0	37.263	-39.3729	-628.895	711.035	4199.66	5139.43	306.678	198.869	0	0.806311	1.68276	80.8906	414.205	-1436.55	2151.74	-311	200	0	-0.35973	-0.0111066	112.523	1088.51	570.036	1004.17	-914	200	0	19.5607	-34.2141	-1049.75	-437938	495703	-3789.35	473.114	415.565	0
420	1	-18.4555	5.72646	-624.262	25542.8	-6194.43	-5055.91	290.077	569.083	0	37.5373	-40.1554	-627.567	764.776	4247.4	5066.91	306.768	198.781	0	0.719943	1.6578	80.9475	405.846	-1409.62	2153.03	-311	200	0	-0.488169	0.00840872	111.379	1151.01	632.932	992.062	-914	200	0
420	2	-18.6075	6.1912	-622.16	25482.3	-6155.52	-4976.77	290.106	569.042	0	37.8094	-40.9218	-626.32	817.333	4290.52	4994.92	306.85	198.695	0	0.648131	1.62973	81.0227	396.525	-1390.96	2155.45	-311	200	0	-0.590702	-0.0462249	110.188	1121.86	726.251	982.744	-914	200	0
420	3	-18.7136	6.67843	-620.187	25427.3	-6108.16	-4894.84	290.151	569.001	0	38.0749	-41.6801	-625.155	868.19	4331.34	4924.41	306.928	198.611	0	0.597994	1.60267	81.0824	388.031	-1384.82	2159.28	-311	200	0	-0.6943	-0.148219	109.11	1002.87	832.048	972.863	-914	200	0
420	4	-18.7776	7.18169	-618.338	25376.9	-6051.15	-4809.34	290.214	568.959	0	38.3294	-42.4384	-624.046	917.519	4371.09	4856.39	307.004	198.53	0	0.568588	1.58119	81.1017	382.549	-1391.48	2164.18	-311	200	0	-0.825885	-0.273117	108.302	803.596	934.514	958.774	-914	200	0
420	5	-18.8052	7.69076	-616.585	25329.1	-5985.49	-4720.2	290.293	568.92	0	38.5732	-43.2015	-622.948	966.536	4410.58	4791.45	307.08	198.448	0	0.552659	1.57059	81.067	381.578	-1407.82	2169	-311	200	0	-0.988105	-0.408205	107.873	545.903	1023.23	938.727	-914	200	0
420	6	-18.8022	8.19667	-614.904	25281.6	-5913.76	-4628.13	290.383	568.885	0	38.8066	-43.9753	-621.815	1016.36	4450.55	4729.85	307.157	198.366	0	0.541347	1.5744	80.981	384.3	-1430.12	2172.44	-311	200	0	-1.15268	-0.543719	107.862	261.03	1100.39	914.669	-914	200	0
420	7	-18.7721	8.69499	-613.274	25233.4	-5839.06	-4534.42	290.479	568.855	0	39.0261	-44.7676	-620.617	1066.7	4491.68	4671.75	307.237	198.281	0	0.527176	1.59094	80.8649	387.374	-1456.5	2173.63	-311	200	0	-1.27355	-0.664835	108.257	-20.4418	1180.14	892.569	-914	200	0
420	8	-18.7149	9.18678	-611.678	25185.1	-5763.91	-4440.24	290.577	568.826	0	39.2264	-45.5853	-619.344	1116.01	4534.46	4617.14	307.321	198.198	0	0.506335	1.61365	80.7409	386.496	-1486.12	2172.53	-311	200	0	-1.31083	-0.757829	109.004	-270.027	1269.52	879.48	-914	200	0
420	9	-18.6257	9.67931	-610.126	25137.7	-5688.72	-4346.33	290.676	568.799	0	39.4056	-46.4292	-618.011	1162.71	4578.62	4565.51	307.409	198.119	0	0.479943	1.63535	80.6124	378.713	-1516.42	2169.94	-311	200	0	-1.24808	-0.817289	110.001	-456.156	1351.9	879.521	-914	200	0
421	0	-18.4923	10.1864	-608.659	25091.8	-5611.11	-4253.06	290.781	568.775	0	39.57	-47.2898	-616.659	1205.94	4622.85	4515.75	307.497	198.044	0	0.450909	1.65138	80.4758	364.495	-1543.16	2167.35	-311	200	0	-1.10038	-0.840193	111.12	-548.121	1396.11	892.525	-914	200	0	23.0305	-36.7334	-1024.15	-427389	489065	-5577.42	478.622	415.535	0
421	1	-18.2984	10.7237	-607.336	25048.7	-5527.38	-4160.88	290.899	568.756	0	39.7322	-48.1474	-615.349	1245.59	4665.61	4466.28	307.582	197.976	0	0.421252	1.65874	80.3441	348.151	-1563.66	2166.43	-311	200	0	-0.911462	-0.821248	112.207	-530.504	1379.09	916.083	-914	200	0
421	2	-18.0346	11.2987	-606.198	25009.4	-5435.08	-4070.44	291.034	568.744	0	39.9003	-48.9802	-614.123	1281.56	4705.21	4415.82	307.662	197.913	0	0.394344	1.65557	80.2523	335.382	-1579.25	2168.42	-311	200	0	-0.734785	-0.764232	113.06	-413.471	1300.28	947.229	-914	200	0
421	3	-17.705	11.9054	-605.244	24974	-5333.78	-3982.25	291.187	568.737	0	40.0717	-49.7733	-612.992	1313.51	4739.06	4363.73	307.731	197.857	0	0.37685	1.64399	80.2416	329.715	-1593.9	2173.45	-311	200	0	-0.61416	-0.695578	113.42	-228.567	1179.75	981.818	-914	200	0
421	4	-17.3235	12.53	-604.433	24941.9	-5223.94	-3896.49	291.357	568.735	0	40.2367	-50.5226	-611.935	1341.37	4764.69	4309.88	307.786	197.808	0	0.376888	1.63034	80.3396	330.84	-1610.99	2180.4	-311	200	0	-0.576091	-0.660023	113.041	-17.4563	1044.36	1014.33	-914	200	0
421	5	-16.9069	13.1569	-603.697	24912.4	-5106.55	-3812.94	291.541	568.734	0	40.3836	-51.2334	-610.914	1365.59	4781.47	4254.82	307.827	197.765	0	0.39997	1.62004	80.5489	335.251	-1632	2187.63	-311	200	0	-0.625708	-0.695705	111.857	177.448	916.628	1040.33	-914	200	0
421	6	-16.4721	13.7716	-602.959	24884.7	-4982.54	-3731.1	291.737	568.729	0	40.5022	-51.9151	-609.879	1387.02	4790.19	4200.02	307.854	197.726	0	0.446055	1.61484	80.8445	338.193	-1657.24	2193.92	-311	200	0	-0.748719	-0.812572	110.102	321.815	814.477	1058.88	-914	200	0
421	7	-16.0337	14.3608	-602.148	24858	-4851.64	-3650.63	291.943	568.718	0	40.5842	-52.5755	-608.788	1406.79	4791.64	4147.33	307.871	197.689	0	0.510361	1.61524	81.1795	336.253	-1686.14	2199.01	-311	200	0	-0.925535	-0.999425	108.245	395.336	750.93	1071.14	-914	200	0
421	8	-15.6004	14.914	-601.218	24831.8	-4713.06	-3571.92	292.161	568.697	0	40.6283	-53.2174	-607.619	1425.85	4786.52	4098.03	307.878	197.653	0	0.586147	1.62356	81.4982	329.015	-1715.92	2203.63	-311	200	0	-1.13721	-1.24266	106.735	390.271	727.754	1077.07	-914	200	0
421	9	-15.17	15.4302	-600.159	24806.2	-4567.66	-3495.5	292.389	568.667	0	40.6438	-53.8364	-606.376	1444.44	4775.38	4052.4	307.875	197.618	0	0.666831	1.6438	81.7525	318.498	-1740.44	2208.6	-311	200	0	-1.35546	-1.52594	105.805	309.878	734.199	1074.82	-914	200	0
422	0	-14.7254	15.9224	-599.023	24782.4	-4418.51	-3421	292.624	568.629	0	40.651	-54.4201	-605.106	1462.81	4758.16	4010.11	307.863	197.583	0	0.74613	1.6774	81.9156	307.439	-1752.71	2213.84	-311	200	0	-1.54028	-1.81341	105.464	171.213	753.29	1063.37	-914	200	0	28.8171	-37.666	-1006.33	-420510	481975	-7891.64	480.329	416.04	0
422	1	-14.2394	16.412	-597.903	24761.8	-4270.18	-3347.09	292.858	568.586	0	40.6738	-54.9545	-603.877	1481.75	4735.15	3970.53	307.841	197.546	0	0.816254	1.71996	81.9809	298.11	-1748.63	2218.08	-311	200	0	-1.64873	-2.04104	105.604	2.88402	764.539	1043.69	-914	200	0
422	2	-13.6877	16.9182	-596.883	24746.1	-4127.05	-3272.25	293.086	568.541	0	40.7288	-55.4348	-602.759	1501.96	4708.72	3932.45	307.812	197.508	0	0.86773	1.76429	81.9518	292.004	-1727.79	2219.36	-311	200	0	-1.64199	-2.13646	106.105	-163.049	744.274	1017.59	-914	200	0
422	3	-13.0612	17.4503	-596.001	24736.8	-3990.98	-3195.27	293.304	568.495	0	40.8156	-55.8723	-601.793	1523.82	4682.03	3894.57	307.78	197.468	0	0.893137	1.80583	81.845	289.912	-1692.52	2215.98	-311	200	0	-1.50046	-2.05553	106.89	-296.287	676.629	988.47	-914	200	0
422	4	-12.369	18.0046	-595.253	24734.5	-3860.53	-3115.9	293.514	568.447	0	40.9183	-56.2892	-600.991	1548.5	4656.49	3856.44	307.748	197.423	0	0.891638	1.84384	81.6933	291.902	-1647.65	2207.75	-311	200	0	-1.24395	-1.79991	107.897	-372.564	567.671	963.263	-914	200	0
422	5	-11.6307	18.5653	-594.61	24738.7	-3732.42	-3035.15	293.723	568.395	0	41.0142	-56.7085	-600.342	1578.06	4631.92	3818.58	307.716	197.371	0	0.870753	1.87878	81.5277	297.043	-1599.52	2196.1	-311	200	0	-0.924252	-1.40833	109.002	-379.052	442.32	949.661	-914	200	0
422	6	-10.8692	19.108	-594.041	24747	-3603.22	-2954.59	293.934	568.341	0	41.0826	-57.1467	-599.805	1613.04	4607.84	3781.4	307.682	197.311	0	0.843096	1.91048	81.3635	303.261	-1554.72	2182.97	-311	200	0	-0.596719	-0.941815	109.991	-314.918	328.854	950.983	-914	200	0
422	7	-10.1058	19.6092	-593.516	24757	-3470.09	-2875.44	294.153	568.287	0	41.1069	-57.6137	-599.303	1651.03	4583.6	3744.56	307.648	197.245	0	0.819457	1.93853	81.2073	307.873	-1519.62	2169.97	-311	200	0	-0.307915	-0.475315	110.654	-187.82	248.993	965.214	-914	200	0
422	8	-9.35748	20.0543	-593.014	24767.1	-3330.88	-2798.39	294.383	568.235	0	41.0761	-58.1139	-598.754	1689.27	4557.96	3707.4	307.612	197.179	0	0.804181	1.96335	81.0673	309.13	-1499.25	2158.32	-311	200	0	-0.0969211	-0.0903696	110.868	-13.318	214.475	987.806	-914	200	0
422	9	-8.63348	20.4431	-592.544	24776.1	-3184.48	-2723.9	294.626	568.187	0	40.9887	-58.6453	-598.109	1727.23	4528.42	3669.8	307.571	197.112	0	0.794871	1.98537	80.9514	307.691	-1495.38	2148.7	-311	200	0	0.00719019	0.145655	110.616	183.583	225.796	1014.22	-914	200	0
423	0	-7.9312	20.7886	-592.151	24783.7	-3030.59	-2652.29	294.882	568.146	0	40.8542	-59.1957	-597.375	1765.89	4490.72	3632.72	307.517	197.044	0	0.785573	2.00325	80.8573	306.021	-1505.52	2141.18	-311	200	0	-0.00751958	0.210636	110.012	371.289	274.981	1040.99	-914	200	0	35.02	-37.3674	-995.693	-416419	480593	-12770.7	484.347	416.34	0
423	1	-7.23841	21.1102	-591.898	24790.1	-2869.65	-2583.42	295.152	568.118	0	40.6866	-59.7433	-596.603	1805.88	4439.67	3597.78	307.442	196.973	0	0.772058	2.01411	80.7681	306.114	-1524.13	2135.36	-311	200	0	-0.13086	0.14078	109.304	519.626	351.391	1065.36	-914	200	0
423	2	-6.54342	21.4226	-591.821	24796.2	-2704.16	-2516.81	295.431	568.102	0	40.496	-60.2643	-595.856	1846.46	4371.03	3565.97	307.336	196.901	0	0.753738	2.01548	80.6673	307.989	-1545.66	2130.69	-311	200	0	-0.337885	0.00663154	108.755	606.148	445.111	1084.13	-914	200	0
423	3	-5.84434	21.7316	-591.91	24803.2	-2538.9	-2452.08	295.711	568.096	0	40.2846	-60.7391	-595.18	1885.46	4282.52	3537.3	307.195	196.832	0	0.732569	2.00618	80.5608	310.275	-1566.91	2126.77	-311	200	0	-0.598298	-0.128839	108.508	618.39	545.468	1093.54	-914	200	0
423	4	-5.15138	22.036	-592.112	24812.2	-2379.15	-2389.49	295.982	568.095	0	40.0466	-61.1544	-594.589	1920.49	4173.67	3511.03	307.019	196.77	0	0.713838	1.98574	80.4819	312.177	-1586.95	2123.62	-311	200	0	-0.873431	-0.23442	108.552	559.555	636.841	1090.87	-914	200	0
423	5	-4.48331	22.3301	-592.345	24823.7	-2229.27	-2329.85	296.237	568.093	0	39.7695	-61.5063	-594.074	1950.33	4045.37	3485.65	306.81	196.717	0	0.705553	1.95471	80.4736	314.591	-1605.24	2121.86	-311	200	0	-1.11755	-0.308251	108.783	452.798	698.085	1074.95	-914	200	0
423	6	-3.86069	22.6041	-592.516	24837.9	-2092.93	-2274.26	296.468	568.081	0	39.4364	-61.8023	-593.616	1975.05	3898.8	3459.22	306.568	196.673	0	0.714541	1.91575	80.5698	319.235	-1620.65	2122.57	-311	200	0	-1.29016	-0.360149	109.1	331.491	712.901	1045.04	-914	200	0
423	7	-3.299	22.8474	-592.557	24854.9	-1973.28	-2223.52	296.67	568.055	0	39.031	-62.0536	-593.199	1995.12	3734.41	3429.61	306.295	196.637	0	0.743378	1.87313	80.7836	327.221	-1631.99	2126.47	-311	200	0	-1.36193	-0.393791	109.455	223.519	681.79	1003.12	-914	200	0
423	8	-2.80374	23.0542	-592.449	24874.2	-1872.07	-2177.81	296.84	568.015	0	38.5454	-62.2676	-592.83	2010.94	3552.34	3394.6	305.992	196.608	0	0.788741	1.83158	81.1026	338.222	-1638.62	2133.35	-311	200	0	-1.31433	-0.404489	109.834	142.919	619.423	957.749	-914	200	0
423	9	-2.36799	23.2296	-592.235	24894.5	-1788.42	-2136.55	296.98	567.965	0	37.986	-62.4465	-592.537	2023.6	3352.73	3353.08	305.658	196.585	0	0.841724	1.79634	81.4832	350.153	-1640.24	2142.41	-311	200	0	-1.14558	-0.388308	110.238	92.5677	543.212	920.742	-914	200	0
424	0	-1.97273	23.3911	-592.015	24914.2	-1718.81	-2098.83	297.097	567.916	0	37.3728	-62.5871	-592.362	2035.79	3135.18	3306.11	305.293	196.563	0	0.891332	1.772	81.854	359.924	-1635.85	2152.91	-311	200	0	-0.88073	-0.349737	110.646	73.8637	466.879	899.653	-914	200	0	34.0613	-37.2222	-994.661	-415991	478966	-14421.5	483.168	416.349	0
424	1	-1.59274	23.5618	-591.902	24931.9	-1658.34	-2063.89	297.198	567.878	0	36.7317	-62.6865	-592.347	2051.29	2899.01	3256.53	304.894	196.537	0	0.928553	1.76158	82.1418	365.245	-1623.95	2164.25	-311	200	0	-0.565979	-0.306675	110.974	89.4829	401.495	895.138	-914	200	0
424	2	-1.20865	23.7563	-591.965	24946.5	-1602.63	-2031.48	297.293	567.858	0	36.0784	-62.7524	-592.504	2073.5	2643.96	3207.56	304.462	196.5	0	0.949069	1.76715	82.307	365.755	-1604.34	2175.54	-311	200	0	-0.246351	-0.287353	111.103	136.457	360.024	902.118	-914	200	0
424	3	-0.816493	23.9721	-592.186	24957.1	-1550.31	-2001.73	297.382	567.856	0	35.4091	-62.8063	-592.799	2104.18	2369.96	3161.39	303.998	196.45	0	0.954019	1.78851	82.3547	363.052	-1579.14	2185.38	-311	200	0	0.0472461	-0.314753	110.949	202.532	355.93	912.308	-914	200	0
424	4	-0.426587	24.1928	-592.491	24963.5	-1504.25	-1974.73	297.461	567.867	0	34.7068	-62.8734	-593.153	2143.72	2077.21	3118.18	303.502	196.386	0	0.947601	1.8213	82.3125	359.888	-1552.14	2192.36	-311	200	0	0.298966	-0.392146	110.5	270.512	393.64	919.048	-914	200	0
424	5	-0.0553681	24.3994	-592.805	24966.5	-1469.48	-1950.32	297.521	567.884	0	33.9549	-62.9763	-593.468	2192.55	1766.48	3076.57	302.977	196.306	0	0.933309	1.85793	82.205	358.23	-1527.36	2195.33	-311	200	0	0.507788	-0.503373	109.832	326.264	466.212	921.454	-914	200	0
424	6	0.2813	24.5772	-593.088	24967.5	-1449.95	-1928.44	297.555	567.903	0	33.1477	-63.1313	-593.655	2251.56	1439.82	3034.6	302.425	196.207	0	0.912362	1.8905	82.0543	357.983	-1507.26	2193.54	-311	200	0	0.681142	-0.626717	109.106	363.72	564.836	924.661	-914	200	0
424	7	0.569399	24.7179	-593.321	24967.5	-1447.64	-1909.64	297.56	567.919	0	32.288	-63.3505	-593.67	2320.41	1101.03	2990.59	301.855	196.091	0	0.884009	1.91343	81.8934	357.723	-1491.98	2186.94	-311	200	0	0.825967	-0.752519	108.49	383.246	684.359	935.677	-914	200	0
424	8	0.796234	24.8175	-593.496	24967.5	-1462.82	-1895.09	297.535	567.931	0	31.38	-63.645	-593.503	2396.42	754.789	2944.08	301.272	195.962	0	0.846461	1.92543	81.7574	355.757	-1480.7	2176.71	-311	200	0	0.948924	-0.883918	108.047	391.227	819.06	958.409	-914	200	0
424	9	0.953963	24.8783	-593.621	24968.9	-1494.62	-1885.98	297.482	567.938	0	30.4287	-64.022	-593.172	2475.77	404.959	2896.08	300.683	195.826	0	0.799226	1.9304	81.6618	350.636	-1473.41	2164.86	-311	200	0	1.06066	-1.01321	107.727	403.534	959.803	992.853	-914	200	0
425	0	1.04522	24.9145	-593.748	24973.9	-1542.12	-1883.27	297.403	567.938	0	29.4464	-64.4762	-592.727	2555.91	53.0547	2848.3	300.09	195.688	0	0.745385	1.93455	81.6017	341.759	-1471.49	2153.55	-311	200	0	1.17237	-1.11041	107.452	440.81	1096.6	1036.72	-914	200	0	27.4851	-40.5639	-998.768	-417355	475295	-14008.4	477.119	415.872	0
425	1	1.08042	24.9509	-593.969	24983.8	-1604.95	-1887.68	297.298	567.938	0	28.4509	-64.9898	-592.242	2637.12	-302.794	2802.23	299.489	195.547	0	0.691702	1.94118	81.5642	329.747	-1476.28	2144.5	-311	200	0	1.28801	-1.15098	107.217	514.924	1218.5	1086.44	-914	200	0
425	2	1.06614	25.0083	-594.363	24997.5	-1682.46	-1899.64	297.169	567.942	0	27.4596	-65.5398	-591.783	2721.78	-666.72	2758.75	298.873	195.401	0	0.647042	1.94949	81.5287	316.089	-1486.69	2138.73	-311	200	0	1.39751	-1.14486	107.068	622.82	1311.82	1137.64	-914	200	0
425	3	0.998899	25.098	-594.963	25013.3	-1773.38	-1919.18	297.019	567.958	0	26.4866	-66.1056	-591.393	2812.24	-1042.07	2718.13	298.238	195.245	0	0.619689	1.9573	81.4627	302.336	-1498.42	2136.2	-311	200	0	1.47455	-1.12414	107.037	750.886	1364.2	1184.31	-914	200	0
425	4	0.869701	25.2245	-595.755	25029.7	-1876.92	-1946.05	296.85	567.987	0	25.5438	-66.6729	-591.098	2908.77	-1429.63	2680.18	297.581	195.079	0	0.613912	1.96212	81.3297	289.46	-1506.04	2135.66	-311	200	0	1.49014	-1.10729	107.162	880.508	1369.77	1219.1	-914	200	0
425	5	0.670038	25.3866	-596.7	25045.6	-1993.3	-1979.75	296.659	568.026	0	24.6421	-67.2375	-590.908	3009.25	-1828.43	2643.97	296.906	194.907	0	0.626612	1.95942	81.1085	278.163	-1504.97	2134.94	-311	200	0	1.43284	-1.08244	107.53	993.779	1330.45	1236.93	-914	200	0
425	6	0.394074	25.5772	-597.747	25061.1	-2123.67	-2019.42	296.447	568.074	0	23.7902	-67.8055	-590.816	3111.14	-2237.98	2607.94	296.212	194.734	0	0.647264	1.94312	80.8055	269.752	-1492.8	2132.54	-311	200	0	1.31109	-1.02252	108.215	1075.26	1256.08	1237.97	-914	200	0
425	7	0.0385293	25.7848	-598.84	25076.9	-2270.46	-2064.22	296.209	568.124	0	22.9918	-68.3884	-590.806	3213.11	-2659.47	2570.44	295.499	194.561	0	0.663482	1.90974	80.4538	265.983	-1470.55	2128.87	-311	200	0	1.13983	-0.912595	109.11	1107.7	1163.21	1226.1	-914	200	0
425	8	-0.396087	26.0008	-599.933	25094.1	-2437.04	-2113.81	295.938	568.172	0	22.2453	-68.998	-590.871	3315.17	-3095.32	2530.9	294.761	194.389	0	0.667409	1.86016	80.0957	267.76	-1442.3	2125.67	-311	200	0	0.931164	-0.764278	109.877	1076.95	1068.17	1205.2	-914	200	0
425	9	-0.901064	26.2257	-601.012	25113.5	-2626.6	-2168.64	295.63	568.215	0	21.5489	-69.6426	-591.028	3418.83	-3548.93	2490.57	293.995	194.215	0	0.658061	1.79681	79.7676	274.648	-1412.84	2124.69	-311	200	0	0.696504	-0.608741	110.162	986.774	982.43	1177.81	-914	200	0
426	0	-1.45711	26.4716	-602.117	25134.2	-2841.73	-2229.69	295.28	568.257	0	20.9037	-70.3217	-591.32	3527	-4024.13	2451.99	293.195	194.035	0	0.639745	1.72222	79.4991	285.949	-1385.92	2126.74	-311	200	0	0.453235	-0.476959	109.812	861.902	919.17	1147.84	-914	200	0	15.9448	-44.5141	-1014.21	-424144	473405	-11870.4	467.445	416.047	0
426	1	-2.04046	26.7561	-603.318	25154.1	-3083.88	-2298.06	294.888	568.307	0	20.3124	-71.0253	-591.794	3642.73	-4523.81	2417.84	292.356	193.845	0	0.618083	1.64161	79.3151	301.627	-1364.24	2131.44	-311	200	0	0.222787	-0.382258	108.923	733.839	895.797	1121.27	-914	200	0
426	2	-2.63385	27.0898	-604.667	25170	-3352.48	-2374.39	294.456	568.374	0	19.7736	-71.7384	-592.474	3767.42	-5048.52	2389.67	291.479	193.641	0	0.597212	1.56518	79.2334	321.729	-1350.3	2137.7	-311	200	0	0.0233477	-0.318346	107.759	628.037	920.704	1102.42	-914	200	0
426	3	-3.23212	27.4675	-606.156	25179.3	-3645.86	-2458.6	293.985	568.461	0	19.2774	-72.449	-593.353	3900.41	-5595.27	2367.62	290.57	193.426	0	0.580589	1.50382	79.2604	345.049	-1346.61	2144.34	-311	200	0	-0.12716	-0.268882	106.668	563.058	982.124	1090.79	-914	200	0
426	4	-3.84067	27.8725	-607.715	25179.8	-3963.81	-2550.18	293.478	568.567	0	18.8027	-73.1557	-594.39	4039.82	-6158.56	2351.15	289.639	193.203	0	0.572541	1.46171	79.3892	368.73	-1354.98	2150.47	-311	200	0	-0.206423	-0.214715	105.987	549.641	1054.3	1082.1	-914	200	0
426	5	-4.47156	28.2853	-609.255	25170.8	-4308.15	-2648.23	292.929	568.686	0	18.3203	-73.8717	-595.52	4183.82	-6733.84	2339.42	288.693	192.975	0	0.577003	1.43551	79.6011	389.509	-1376.12	2155.46	-311	200	0	-0.197216	-0.144076	105.935	581.42	1111.03	1072.16	-914	200	0
426	6	-5.13946	28.6906	-610.701	25153.2	-4680.49	-2751.31	292.336	568.813	0	17.7997	-74.6192	-596.661	4331.27	-7320.04	2331.17	287.732	192.741	0	0.59532	1.41939	79.8719	405.272	-1409.99	2158.9	-311	200	0	-0.0993718	-0.0691602	106.509	634.078	1134.11	1059.77	-914	200	0
426	7	-5.8565	29.0782	-612.017	25129	-5080.01	-2857.9	291.7	568.941	0	17.2176	-75.4213	-597.742	4481.9	-7919.68	2325.41	286.751	192.502	0	0.626788	1.40883	80.17	415.718	-1455.62	2160.73	-311	200	0	0.0709897	-0.0195199	107.524	685.053	1117.35	1047.39	-914	200	0
426	8	-6.62611	29.4438	-613.219	25099.9	-5503.86	-2967.09	291.025	569.069	0	16.5623	-76.2943	-598.72	4636.1	-8538.09	2322.14	285.739	192.257	0	0.670748	1.40245	80.4508	422.28	-1509.74	2161.41	-311	200	0	0.29027	-0.00560914	108.742	732.651	1067.34	1038.95	-914	200	0
426	9	-7.43774	29.7941	-614.37	25067.1	-5949.54	-3078.76	290.316	569.199	0	15.8346	-77.2398	-599.605	4794.43	-9181.75	2321.86	284.687	192.004	0	0.726848	1.40257	80.6703	427.131	-1566.33	2161.41	-311	200	0	0.532881	0.00126778	109.946	790.55	996.894	1036.44	-914	200	0
427	0	-8.26696	30.1493	-615.586	25031.7	-6415.73	-3193.49	289.578	569.337	0	15.0462	-78.243	-600.454	4956.92	-9855.05	2325.18	283.587	191.745	0	0.791906	1.41251	80.8059	431.788	-1617.65	2160.86	-311	200	0	0.772229	0.0456262	110.938	866.409	915.091	1039.44	-914	200	0	0.483457	-48.8269	-1040.36	-434688	471147	-9118.4	452.827	415.496	0
427	1	-9.08522	30.5359	-616.996	24995.5	-6901.8	-3312.31	288.814	569.488	0	14.2145	-79.2772	-601.348	5122.58	-10558.2	2332.8	282.442	191.482	0	0.856523	1.43379	80.8578	436.457	-1656.23	2159.52	-311	200	0	0.984581	0.148555	111.587	949.631	823.433	1046.86	-914	200	0
427	2	-9.87408	30.9706	-618.683	24960	-7407.78	-3436.26	288.027	569.656	0	13.3528	-80.3158	-602.351	5289.24	-11288.6	2345.67	281.259	191.219	0	0.906866	1.46641	80.8332	439.976	-1677.03	2157.26	-311	200	0	1.15672	0.2939	111.9	1018.44	718.484	1058.3	-914	200	0
427	3	-10.6316	31.4547	-620.641	24925.8	-7934.27	-3565.8	287.216	569.839	0	12.4639	-81.3425	-603.492	5453.85	-12044.1	2364.89	280.043	190.963	0	0.930986	1.50898	80.7417	439.956	-1678.72	2154.67	-311	200	0	1.28822	0.445092	111.954	1053.32	598.11	1073.83	-914	200	0
427	4	-11.369	31.9801	-622.805	24891.8	-8481.46	-3700.37	286.382	570.033	0	11.5431	-82.3504	-604.766	5613.88	-12824.4	2391.23	278.794	190.717	0	0.925106	1.55704	80.6089	433.521	-1664.2	2152.7	-311	200	0	1.38561	0.56665	111.798	1041.48	470.727	1091.9	-914	200	0
427	5	-12.1065	32.5339	-625.082	24855.8	-9048.4	-3838.6	285.524	570.236	0	10.5832	-83.3397	-606.152	5769	-13629.4	2424.97	277.515	190.483	0	0.895716	1.60325	80.4744	419.115	-1639.49	2151.89	-311	200	0	1.45997	0.642077	111.502	976.784	357.505	1108.84	-914	200	0
427	6	-12.8696	33.099	-627.374	24814.7	-9633.56	-3978.86	284.645	570.447	0	9.57538	-84.3184	-607.622	5921.15	-14457.5	2466.67	276.206	190.255	0	0.855111	1.64176	80.3681	398.354	-1611.28	2152.15	-311	200	0	1.52829	0.680507	111.221	862.536	281.512	1121.43	-914	200	0
427	7	-13.6849	33.6576	-629.599	24766.4	-10236.3	-4119.88	283.742	570.663	0	8.5105	-85.2978	-609.137	6072.63	-15304.8	2517.46	274.875	190.031	0	0.814962	1.67253	80.2993	375.277	-1585.45	2152.83	-311	200	0	1.60166	0.697207	111.142	713.593	255.527	1128.77	-914	200	0
427	8	-14.5753	34.1963	-631.705	24710.7	-10856.9	-4260.97	282.813	570.883	0	7.38212	-86.2837	-610.659	6224.84	-16167.6	2578.3	273.524	189.806	0	0.783385	1.69939	80.2658	353.043	-1565.94	2152.99	-311	200	0	1.66839	0.692994	111.384	552.449	280.752	1132.11	-914	200	0
427	9	-15.5563	34.7098	-633.692	24649.1	-11495.6	-4401.67	281.859	571.102	0	6.18913	-87.2734	-612.169	6378.92	-17045.9	2649.32	272.155	189.58	0	0.764948	1.72424	80.2604	332.16	-1553.6	2152.04	-311	200	0	1.69841	0.657965	111.94	398.712	353.601	1132.42	-914	200	0
428	0	-16.6306	35.2056	-635.613	24584.2	-12150.8	-4541.36	280.883	571.322	0	4.93659	-88.2549	-613.688	6536.07	-17943.8	2729.83	270.761	189.35	0	0.761333	1.74503	80.2751	311.932	-1547.03	2150.07	-311	200	0	1.65473	0.584821	112.671	261.494	467.038	1127.23	-914	200	0	-22.7752	-52.4879	-1074.62	-450272	469832	-1365.33	436.12	416.594	0
428	1	-17.7899	35.7026	-637.566	24518.3	-12819.1	-4680.01	279.894	571.544	0	3.6335	-89.207	-615.264	6696.48	-18865.5	2818.08	269.338	189.116	0	0.771689	1.75931	80.3107	292.888	-1544.46	2147.51	-311	200	0	1.49745	0.476222	113.378	142.767	603.207	1112.51	-914	200	0
428	2	-19.0226	36.2222	-639.638	24453.2	-13497.4	-4819.09	278.898	571.77	0	2.28694	-90.1021	-616.937	6858.43	-19812.5	2910.98	267.886	188.883	0	0.793824	1.76719	80.386	277.564	-1544.38	2144.79	-311	200	0	1.20638	0.340828	113.886	46.0965	735.178	1089.19	-914	200	0
428	3	-20.323	36.7761	-641.861	24388.7	-14184.6	-4960.98	277.901	572.003	0	0.896822	-90.9145	-618.704	7018.53	-20784.1	3005.09	266.407	188.656	0	0.825369	1.77049	80.5257	268.835	-1546.39	2142.15	-311	200	0	0.812392	0.182261	114.077	-20.5408	843.903	1065.54	-914	200	0
428	4	-21.6933	37.3618	-644.206	24323.5	-14881.2	-5107.39	276.9	572.243	0	-0.545779	-91.6343	-620.517	7173.11	-21778.7	3098.29	264.902	188.44	0	0.862541	1.7713	80.7274	268.067	-1551.7	2139.98	-311	200	0	0.394725	-0.00447815	113.883	-52.6832	926.577	1052.64	-914	200	0
428	5	-23.1414	37.9691	-646.616	24255.4	-15587.5	-5258.7	275.894	572.489	0	-2.05518	-92.2752	-622.314	7319.75	-22793.8	3190.55	263.372	188.238	0	0.899866	1.77167	80.9467	275.118	-1560.49	2138.9	-311	200	0	0.0476799	-0.225691	113.288	-56.7274	985.937	1058	-914	200	0
428	6	-24.6783	38.5908	-649.042	24182.7	-16303.1	-5414.46	274.881	572.741	0	-3.64419	-92.8639	-624.046	7458.09	-23826.8	3283.25	261.819	188.049	0	0.932842	1.77257	81.1267	288.983	-1570.09	2139.46	-311	200	0	-0.156018	-0.475284	112.363	-44.3395	1020.92	1082.7	-914	200	0
428	7	-26.3141	39.2253	-651.462	24104.8	-17027.4	-5573.91	273.863	572.999	0	-5.32107	-93.4245	-625.691	7589.29	-24873.4	3378.11	260.246	187.871	0	0.959583	1.77267	81.241	307.697	-1577.77	2141.77	-311	200	0	-0.191865	-0.722877	111.278	-21.6539	1030.73	1122.62	-914	200	0
428	8	-28.0515	39.877	-653.877	24022.8	-17760.6	-5735.93	272.838	573.261	0	-7.09106	-93.9707	-627.246	7714.75	-25928.2	3476.4	258.663	187.701	0	0.979979	1.76817	81.3027	327.901	-1583.95	2145.36	-311	200	0	-0.0881511	-0.921837	110.227	13.53	1021.3	1169.99	-914	200	0
428	9	-29.8812	40.5552	-656.302	23939.5	-18502.4	-5898.79	271.808	573.524	0	-8.95551	-94.5046	-628.731	7835.33	-26984.8	3578.27	257.081	187.538	0	0.993454	1.75415	81.3427	345.108	-1591.32	2149.14	-311	200	0	0.0973424	-1.03769	109.347	65.0085	1003.62	1214.45	-914	200	0
429	0	-31.7826	41.2731	-658.766	23857.2	-19250.5	-6060.48	270.778	573.785	0	-10.9064	-95.0152	-630.182	7951.3	-28037.1	3682.34	255.509	187.383	0	0.998205	1.7297	81.3892	355.017	-1602.09	2151.81	-311	200	0	0.306924	-1.06629	108.731	129.239	985.514	1246.84	-914	200	0	-59.3009	-49.6317	-1114.89	-467933	466113	13625.6	415.461	417.513	0
429	1	-33.7291	42.0436	-661.304	23777.8	-20002	-6219.33	269.754	574.044	0	-12.9232	-95.4819	-631.645	8062.56	-29079.7	3786.41	253.962	187.236	0	0.994278	1.70164	81.4567	355.242	-1616.09	2152.42	-311	200	0	0.493886	-1.02141	108.438	194.654	966.203	1262.56	-914	200	0
429	2	-35.6975	42.8713	-663.934	23702.5	-20753.1	-6374.15	268.742	574.3	0	-14.9791	-95.8828	-633.143	8169.38	-30108.6	3888.47	252.446	187.097	0	0.985765	1.67969	81.5443	346.312	-1630.29	2150.49	-311	200	0	0.621113	-0.912549	108.483	249.679	941.432	1261.29	-914	200	0
429	3	-37.6741	43.7473	-666.645	23630.6	-21500.5	-6523.98	267.748	574.553	0	-17.0514	-96.2036	-634.662	8272.22	-31122.9	3987.68	250.961	186.966	0	0.977974	1.66875	81.651	331.592	-1640.28	2145.62	-311	200	0	0.664561	-0.74334	108.814	288.526	914.338	1245.05	-914	200	0
429	4	-39.6557	44.653	-669.39	23560.8	-22242.6	-6667.73	266.772	574.803	0	-19.1263	-96.4401	-636.173	8370.67	-32123.9	4084.68	249.504	186.842	0	0.974344	1.66697	81.7819	315.846	-1642.77	2137.51	-311	200	0	0.623579	-0.528867	109.32	312.037	898.548	1215.65	-914	200	0
429	5	-41.6467	45.566	-672.089	23491.7	-22980.7	-6804.37	265.807	575.047	0	-21.1988	-96.595	-637.649	8462.98	-33114.6	4180.67	248.068	186.728	0	0.976856	1.66826	81.9376	302.557	-1637.44	2126.52	-311	200	0	0.524537	-0.308337	109.856	325.961	910.249	1173.77	-914	200	0
429	6	-43.6541	46.4656	-674.652	23422.6	-23719.2	-6933.55	264.842	575.282	0	-23.2702	-96.6749	-639.072	8546.9	-34097.2	4276.23	246.646	186.626	0	0.98689	1.66589	82.1055	292.636	-1626.58	2114	-311	200	0	0.408672	-0.133163	110.293	335.482	958.528	1121.98	-914	200	0
429	7	-45.681	47.3349	-677.011	23351.5	-24460.2	-7055.52	263.87	575.508	0	-25.3412	-96.6896	-640.442	8621.07	-35071.3	4371.25	245.239	186.539	0	1.00523	1.65646	82.2647	286.283	-1612.94	2101.76	-311	200	0	0.313499	-0.0351834	110.539	340.499	1042	1067.79	-914	200	0
429	8	-47.7187	48.1656	-679.152	23275.7	-25201.1	-7170.54	262.893	575.728	0	-27.4075	-96.6488	-641.781	8685.5	-36034.4	4464.97	243.852	186.467	0	1.03158	1.64116	82.3988	285.306	-1597.41	2091.24	-311	200	0	0.254396	-0.0145431	110.53	337.955	1148.99	1022.6	-914	200	0
429	9	-49.7421	48.9653	-681.115	23193.3	-25936.9	-7278.59	261.92	575.948	0	-29.4567	-96.5576	-643.141	8741.41	-36984.2	4555.96	242.494	186.408	0	1.06279	1.62332	82.4975	292.957	-1579.01	2083.25	-311	200	0	0.218025	-0.0604681	110.221	329.187	1256.18	996.331	-914	200	0
430	0	-51.7087	49.7615	-682.992	23104.9	-26663.9	-7379.44	260.96	576.171	0	-31.4674	-96.414	-644.619	8790.83	-37919	4642.87	241.176	186.363	0	1.09195	1.60579	82.5438	311.438	-1556.8	2077.9	-311	200	0	0.183391	-0.166899	109.603	324.126	1330.11	991.513	-914	200	0	-96.6727	-40.0781	-1157.32	-485116	462038	31316.1	395.174	417.466	0
430	1	-53.5695	50.5925	-684.901	23012.5	-27378.2	-7472.78	260.026	576.4	0	-33.4164	-96.215	-646.323	8835.74	-38836.7	4725.43	239.911	186.329	0	1.11053	1.59026	82.5175	338.829	-1530.99	2074.91	-311	200	0	0.140426	-0.327872	108.735	338.498	1338.36	1002.23	-914	200	0
430	2	-55.2859	51.4893	-686.94	22918.6	-28074.6	-7558.15	259.131	576.637	0	-35.2888	-95.9642	-648.334	8877.16	-39734.1	4804.76	238.714	186.308	0	1.11263	1.57737	82.4189	368.154	-1502.57	2073.67	-311	200	0	0.0809009	-0.528497	107.772	384.876	1268.32	1017.52	-914	200	0
430	3	-56.8415	52.4643	-689.143	22825	-28748.4	-7634.64	258.284	576.879	0	-37.0827	-95.6765	-650.668	8915.08	-40606.6	4882.14	237.593	186.299	0	1.09711	1.56783	82.273	390.486	-1472.9	2073.2	-311	200	0	-0.00169026	-0.738151	106.954	461.427	1136.71	1026.51	-914	200	0
430	4	-58.241	53.5115	-691.485	22732.9	-29398.4	-7701.08	257.485	577.125	0	-38.8051	-95.3786	-653.278	8948.91	-41449.9	4957.6	236.551	186.302	0	1.06422	1.56277	82.1079	400.049	-1443.58	2072.66	-311	200	0	-0.0936562	-0.914244	106.48	548.508	975.028	1023.86	-914	200	0
430	5	-59.5046	54.6115	-693.908	22642.1	-30025.1	-7756.67	256.73	577.37	0	-40.4681	-95.1024	-656.077	8977.76	-42261.6	5029.58	235.584	186.316	0	1.01391	1.5623	81.9404	396.694	-1416.35	2072.15	-311	200	0	-0.158644	-1.01992	106.421	615.93	808.972	1011.21	-914	200	0
430	6	-60.6594	55.7348	-696.339	22551.2	-30628.7	-7801.38	256.015	577.615	0	-42.0858	-94.8747	-658.959	9000.95	-43042.4	5095.69	234.681	186.341	0	0.950133	1.56517	81.7774	383.777	-1393.45	2072.55	-311	200	0	-0.156164	-1.04007	106.774	634.542	656.532	994.228	-914	200	0
430	7	-61.7342	56.8482	-698.707	22459.7	-31208.6	-7836.11	255.334	577.855	0	-43.6711	-94.711	-661.823	9018.13	-43796.1	5153.83	233.825	186.374	0	0.88098	1.57005	81.6216	364.827	-1377.16	2074.68	-311	200	0	-0.0670287	-0.981249	107.492	590.249	538.091	979.941	-914	200	0
430	8	-62.7548	57.9222	-700.965	22369.4	-31765.3	-7862.69	254.683	578.088	0	-45.2319	-94.6134	-664.603	9029.07	-44526	5202.91	233.004	186.414	0	0.812812	1.57654	81.4785	342.538	-1368.87	2078.64	-311	200	0	0.0895893	-0.852943	108.413	493.357	479.178	974.05	-914	200	0
430	9	-63.7402	58.9377	-703.116	22285.2	-32302	-7883.78	254.059	578.305	0	-46.763	-94.5704	-667.288	9033.75	-45229.8	5242.59	232.218	186.462	0	0.747313	1.58533	81.3582	319.045	-1368.93	2083.79	-311	200	0	0.269433	-0.649559	109.256	371.233	496.89	978.387	-914	200	0
431	0	-64.7016	59.8879	-705.227	22212.6	-32822.3	-7902.48	253.459	578.503	0	-48.2426	-94.5571	-669.916	9033.04	-45901.6	5272.99	231.482	186.516	0	0.683845	1.597	81.2706	296.022	-1377.43	2089.09	-311	200	0	0.437761	-0.365395	109.743	250.263	582.027	991.4	-914	200	0	-120.896	-29.5924	-1207.36	-505051	468067	43223.9	382.817	417.072	0
431	1	-65.645	60.7717	-707.403	22156.1	-33327.5	-7922.28	252.888	578.68	0	-49.6386	-94.5389	-672.547	9029.19	-46536.7	5295.33	230.805	186.575	0	0.623263	1.60973	81.2185	274.86	-1393.7	2093.1	-311	200	0	0.585228	-0.030212	109.756	145.834	700.158	1010.63	-914	200	0
431	2	-66.5782	61.5832	-709.733	22117.4	-33814.6	-7946.92	252.356	578.837	0	-50.9232	-94.4826	-675.226	9025.05	-47134.6	5312.53	230.194	186.634	0	0.57011	1.61956	81.1985	257.388	-1416.17	2094.19	-311	200	0	0.715402	0.288581	109.406	65.0164	814.822	1034.35	-914	200	0
431	3	-67.5161	62.3079	-712.254	22096.2	-34277.3	-7979.67	251.875	578.977	0	-52.0832	-94.3681	-677.975	9022.31	-47698.5	5328.14	229.646	186.692	0	0.530333	1.62413	81.2065	246.776	-1443.5	2091.5	-311	200	0	0.82977	0.522735	109.001	11.1534	908.697	1061.17	-914	200	0
431	4	-68.4791	62.9284	-714.959	22090.6	-34710.6	-8022.13	251.451	579.102	0	-53.1205	-94.1921	-680.795	9020.24	-48234.4	5344.77	229.15	186.75	0	0.505392	1.62545	81.2388	247.218	-1475.13	2086	-311	200	0	0.926901	0.631384	108.886	-15.6837	981.414	1088.47	-914	200	0
431	5	-69.4849	63.4338	-717.817	22098	-35113.9	-8073.8	251.082	579.215	0	-54.0441	-93.9634	-683.672	9016.75	-48749.2	5363.42	228.695	186.811	0	0.490449	1.62812	81.289	261.661	-1510.62	2080.25	-311	200	0	1.0058	0.603519	109.267	-16.8859	1035.1	1112.64	-914	200	0
431	6	-70.5411	63.8263	-720.792	22114.5	-35489.8	-8132.48	250.763	579.319	0	-54.8596	-93.6968	-686.578	9010.3	-49247.6	5383.72	228.271	186.877	0	0.478498	1.63573	81.3457	289.282	-1548.8	2076.75	-311	200	0	1.05915	0.453782	110.109	9.27089	1067.46	1130.59	-914	200	0
431	7	-71.6406	64.1225	-723.853	22135.7	-35842.1	-8195.2	250.484	579.42	0	-55.567	-93.4075	-689.485	9000.08	-49732.8	5404.81	227.87	186.947	0	0.463786	1.64888	81.3903	325.321	-1587.21	2076.72	-311	200	0	1.0722	0.218957	111.171	66.074	1071.59	1140.63	-914	200	0
431	8	-72.7622	64.35	-726.966	22159.1	-36175.8	-8258.75	250.237	579.518	0	-56.1628	-93.1041	-692.379	8985.3	-50207	5425.55	227.486	187.023	0	0.443812	1.66502	81.4002	363.503	-1622.03	2080.43	-311	200	0	1.04112	-0.0516484	112.148	152.867	1038.51	1142.85	-914	200	0
431	9	-73.8751	64.5414	-730.105	22184	-36497.8	-8319.84	250.01	579.615	0	-56.6421	-92.7797	-695.271	8965.3	-50671	5443.91	227.12	187.105	0	0.421375	1.6801	81.3663	398.687	-1649.88	2087.6	-311	200	0	0.983335	-0.309961	112.789	267.22	962.107	1138	-914	200	0
432	0	-74.9423	64.7316	-733.262	22211.5	-36815.2	-8375.32	249.793	579.709	0	-57.0024	-92.4126	-698.178	8940.88	-51124.6	5456.94	226.774	187.194	0	0.40345	1.69175	81.3054	428.012	-1669.93	2097.27	-311	200	0	0.923391	-0.516416	112.933	407.174	844.447	1125.36	-914	200	0	-134.444	-21.995	-1265.33	-528485	478165	51553	372.747	416.774	0
432	1	-75.927	64.9521	-736.447	22243.1	-37132.7	-8422.49	249.579	579.797	0	-57.248	-91.9756	-701.111	8914.64	-51567	5462.3	226.45	187.285	0	0.398184	1.69987	81.2491	451.141	-1683.8	2107.57	-311	200	0	0.877806	-0.642103	112.575	564.415	699.79	1103.77	-914	200	0
432	2	-76.8021	65.2241	-739.658	22278.5	-37451	-8459.53	249.367	579.88	0	-57.3942	-91.4522	-704.049	8889.75	-51998.4	5459.29	226.144	187.373	0	0.412943	1.7031	81.2153	469.832	-1693.1	2116.43	-311	200	0	0.852076	-0.680048	111.882	721.47	553.032	1075.6	-914	200	0
432	3	-77.5567	65.5541	-742.858	22315.3	-37768.4	-8485.67	249.158	579.96	0	-57.4679	-90.8452	-706.953	8868.23	-52419.1	5448.56	225.852	187.456	0	0.450989	1.69689	81.193	485.493	-1698.08	2122.4	-311	200	0	0.837894	-0.658648	111.067	858.433	431.889	1047.11	-914	200	0
432	4	-78.195	65.9344	-745.981	22349.1	-38080.5	-8501.07	248.952	580.041	0	-57.5068	-90.1753	-709.776	8849.75	-52828.9	5430.93	225.57	187.532	0	0.508521	1.67642	81.1609	496.404	-1698.63	2125.18	-311	200	0	0.812401	-0.62706	110.298	956.829	358.663	1025.34	-914	200	0
432	5	-78.7333	66.348	-748.951	22375.1	-38382	-8506.62	248.752	580.125	0	-57.556	-89.4723	-712.473	8831.49	-53225.7	5406.97	225.294	187.604	0	0.578124	1.64223	81.1192	498.867	-1695.14	2125.42	-311	200	0	0.748777	-0.619855	109.736	997.408	343.875	1015.21	-914	200	0
432	6	-79.1963	66.773	-751.691	22389.1	-38670.3	-8503.93	248.556	580.215	0	-57.6626	-88.7691	-714.996	8809.6	-53606.2	5377.57	225.026	187.679	0	0.655157	1.60354	81.0949	491.067	-1688.44	2124.24	-311	200	0	0.626641	-0.642536	109.553	961.194	384.198	1017.56	-914	200	0
432	7	-79.6118	67.191	-754.132	22389.1	-38945.5	-8495.23	248.357	580.311	0	-57.8679	-88.0977	-717.301	8782.02	-53967.5	5344.12	224.763	187.757	0	0.739093	1.57268	81.1136	474.328	-1679.62	2122.43	-311	200	0	0.437506	-0.682751	109.826	838.767	467.97	1030.64	-914	200	0
432	8	-80.0058	67.5925	-756.226	22375.4	-39208.3	-8482.81	248.153	580.412	0	-58.2064	-87.4867	-719.365	8749.82	-54310.4	5308.23	224.502	187.837	0	0.830351	1.55345	81.1703	451.218	-1669.84	2119.79	-311	200	0	0.194071	-0.721876	110.481	642.065	583.824	1053.07	-914	200	0
432	9	-80.399	67.977	-757.98	22350.2	-39459.4	-8468.36	247.941	580.514	0	-58.7056	-86.9544	-721.199	8715.94	-54641.8	5271.27	224.235	187.915	0	0.926948	1.53841	81.2249	424.033	-1659.92	2115.42	-311	200	0	-0.0672728	-0.741853	111.353	406.776	720.723	1082.62	-914	200	0
433	0	-80.8033	68.354	-759.465	22315.7	-39699.5	-8452.64	247.727	580.617	0	-59.379	-86.5039	-722.845	8683.34	-54972.6	5233.89	223.95	187.987	0	1.0226	1.51775	81.2282	395.015	-1649.95	2108.9	-311	200	0	-0.3014	-0.73545	112.239	179.28	857.612	1114.77	-914	200	0	-146.572	-13.7527	-1302.21	-543421	483617	58824.8	365.935	416.761	0
433	1	-81.2234	68.7414	-760.788	22274.8	-39931.1	-8435.78	247.514	580.721	0	-60.2199	-86.1244	-724.364	8653.4	-55313.2	5195.79	223.639	188.054	0	1.10633	1.4863	81.1524	366.246	-1640.35	2100.88	-311	200	0	-0.47127	-0.710466	112.953	-3.11797	961.051	1144.85	-914	200	0
433	2	-81.6647	69.1572	-762.042	22230.7	-40157.2	-8417.86	247.303	580.827	0	-61.2083	-85.8005	-725.807	8625.54	-55670.1	5156.23	223.299	188.116	0	1.16528	1.4444	81.004	338.997	-1633.42	2092.52	-311	200	0	-0.548938	-0.675702	113.394	-124.854	1001.48	1168.91	-914	200	0
433	3	-82.1416	69.6108	-763.273	22185.7	-40380.5	-8399.22	247.096	580.933	0	-62.3213	-85.5214	-727.211	8599.13	-56044.8	5114.93	222.932	188.175	0	1.19141	1.39781	80.8109	314.585	-1633.54	2085.06	-311	200	0	-0.509049	-0.621519	113.551	-189.39	974.818	1183.65	-914	200	0
433	4	-82.6744	70.1023	-764.478	22140.3	-40601.9	-8380.46	246.889	581.039	0	-63.5393	-85.2828	-728.595	8575.08	-56434.6	5072.6	222.543	188.231	0	1.18471	1.35562	80.6018	295.663	-1644.1	2079.5	-311	200	0	-0.337494	-0.521025	113.415	-205.519	908.426	1187.9	-914	200	0
433	5	-83.2811	70.6253	-765.618	22092.1	-40821.6	-8362.17	246.681	581.145	0	-64.845	-85.0786	-729.972	8554.97	-56834.5	5030.19	222.142	188.28	0	1.14777	1.32428	80.3965	285.302	-1662.82	2076.12	-311	200	0	-0.0508012	-0.358775	112.973	-179.85	841.164	1184.19	-914	200	0
433	6	-83.9739	71.1729	-766.642	22037.6	-41041.2	-8344.56	246.466	581.254	0	-66.2187	-84.8949	-731.348	8540	-57238.6	4987.84	221.736	188.323	0	1.08183	1.30292	80.2037	284.669	-1681.3	2074.45	-311	200	0	0.300433	-0.15579	112.263	-119.173	794.333	1178.13	-914	200	0
433	7	-84.7608	71.7402	-767.513	21974.7	-41262.7	-8326.93	246.238	581.369	0	-67.6371	-84.7147	-732.719	8530.67	-57641.3	4944.9	221.332	188.358	0	0.991486	1.28603	80.0195	292.243	-1690.88	2074.18	-311	200	0	0.647467	0.0399862	111.371	-29.6433	760.737	1175.36	-914	200	0
433	8	-85.6442	72.326	-768.21	21902.7	-41486.4	-8307.52	245.996	581.489	0	-69.0789	-84.5272	-734.079	8526.71	-58038.3	4900.75	220.937	188.384	0	0.888747	1.27182	79.8422	305.386	-1688.48	2075.5	-311	200	0	0.92513	0.1832	110.363	85.8437	719.349	1178.81	-914	200	0
433	9	-86.6149	72.9345	-768.747	21821.7	-41710.6	-8284.55	245.742	581.614	0	-70.5294	-84.3266	-735.429	8527.62	-58426.4	4854.92	220.555	188.405	0	0.789054	1.26624	79.696	322.098	-1677.03	2078.54	-311	200	0	1.09309	0.249155	109.288	223.968	661.303	1189.03	-914	200	0
434	0	-87.6498	73.5786	-769.166	21732.3	-41934	-8257.41	245.481	581.746	0	-71.979	-84.1044	-736.784	8533.11	-58803.9	4806.82	220.188	188.418	0	0.705812	1.27754	79.623	341.099	-1662.21	2082.9	-311	200	0	1.1461	0.230893	108.217	375.267	601.144	1205.35	-914	200	0	-169.76	-4.20745	-1319.69	-549310	484115	69883.6	360.621	416.05	0
434	1	-88.7176	74.2766	-769.529	21635.9	-42157.4	-8226.27	245.217	581.884	0	-73.4214	-83.8477	-738.166	8542.77	-59171.1	4755.69	219.84	188.427	0	0.649197	1.30889	79.6416	360.665	-1649.25	2087.91	-311	200	0	1.10519	0.131118	107.22	521.568	560.088	1224.45	-914	200	0
434	2	-89.7914	75.0417	-769.87	21534.6	-42382.2	-8190.88	244.949	582.028	0	-74.8544	-83.5427	-739.575	8554.87	-59528.2	4700.45	219.51	188.433	0	0.626212	1.35648	79.7267	378.063	-1641.44	2092.75	-311	200	0	1.00143	-0.0355817	106.315	640.366	543.801	1239.49	-914	200	0
434	3	-90.8588	75.8721	-770.178	21431	-42608.2	-8150.29	244.677	582.174	0	-76.2796	-83.1826	-740.964	8566.41	-59875.3	4639.55	219.193	188.439	0	0.638417	1.41333	79.8345	390.11	-1640.04	2096.75	-311	200	0	0.866256	-0.24173	105.488	715.1	541.041	1244	-914	200	0
434	4	-91.9221	76.7515	-770.399	21326.5	-42832.5	-8103.61	244.402	582.318	0	-77.7023	-82.7733	-742.248	8575.32	-60212.6	4571.58	218.878	188.447	0	0.679109	1.47568	79.9351	393.97	-1644.14	2099.82	-311	200	0	0.728678	-0.456541	104.73	740.642	535.968	1236.29	-914	200	0
434	5	-92.9926	77.6547	-770.45	21220.2	-43050.1	-8050.88	244.123	582.457	0	-79.1306	-82.3329	-743.325	8581.94	-60539.5	4496.12	218.556	188.455	0	0.734281	1.54472	80.0171	388.238	-1650.78	2102.35	-311	200	0	0.612338	-0.653512	104.061	721.669	518.703	1218.45	-914	200	0
434	6	-94.0835	78.5522	-770.234	21108.6	-43256.3	-7992.98	243.84	582.595	0	-80.5754	-81.8874	-744.106	8587.9	-60853.5	4414.37	218.219	188.459	0	0.787779	1.62124	80.0711	373.516	-1656.23	2104.6	-311	200	0	0.530378	-0.815103	103.589	670.626	491.324	1193.34	-914	200	0
434	7	-95.2002	79.4175	-769.666	20987.3	-43446.4	-7930.83	243.552	582.732	0	-82.0479	-81.4632	-744.522	8594.39	-61151.6	4328.7	217.865	188.457	0	0.827931	1.70041	80.0833	351.007	-1657.32	2106.6	-311	200	0	0.481342	-0.942824	103.494	603.562	464.791	1164.89	-914	200	0
434	8	-96.3329	80.2353	-768.704	20854.3	-43616.8	-7864.71	243.259	582.871	0	-83.5559	-81.0778	-744.541	8601.65	-61430.9	4241.26	217.492	188.447	0	0.851749	1.77169	80.0456	321.346	-1651.44	2108.47	-311	200	0	0.451564	-1.05636	103.893	532.813	447.351	1138.18	-914	200	0
434	9	-97.4541	81.007	-767.374	20709.7	-43765.4	-7794.34	242.967	583.012	0	-85.0958	-80.7338	-744.168	8609.26	-61689	4152.78	217.103	188.431	0	0.862727	1.82207	79.9678	286.32	-1636.32	2110.35	-311	200	0	0.427201	-1.1717	104.757	463.084	440.274	1116.81	-914	200	0
435	0	-98.5208	81.7515	-765.763	20554.6	-43892.5	-7719.04	242.681	583.158	0	-86.6482	-80.42	-743.452	8617	-61924.2	4062.55	216.707	188.409	0	0.864742	1.84088	79.8787	250.696	-1611.1	2111.97	-311	200	0	0.408374	-1.28607	105.923	393.32	446.574	1101.17	-914	200	0	-192.86	6.96071	-1305.2	-541477	471651	82058.2	354.219	415.098	0
435	1	-99.4864	82.496	-763.983	20390.6	-43999.6	-7637.84	242.408	583.31	0	-88.1843	-80.1163	-742.469	8625.31	-62137.6	3969.29	216.309	188.383	0	0.859068	1.824	79.8192	220.58	-1578.44	2112.05	-311	200	0	0.41105	-1.386	107.17	322.615	476.906	1089.94	-914	200	0
435	2	-100.317	83.2602	-762.107	20219.1	-44089.4	-7549.74	242.148	583.469	0	-89.6809	-79.7994	-741.283	8634.51	-62331	3871.73	215.915	188.352	0	0.845952	1.77534	79.8307	200.081	-1545.3	2108.99	-311	200	0	0.453031	-1.46268	108.305	256.669	543.185	1082.52	-914	200	0
435	3	-101	84.0439	-760.137	20040.9	-44164	-7454.01	241.9	583.635	0	-91.1279	-79.447	-739.91	8643.28	-62503	3768.88	215.526	188.318	0	0.826579	1.70657	79.9368	190.358	-1520.3	2102.1	-311	200	0	0.537878	-1.51886	109.212	210.074	647.203	1080.36	-914	200	0
435	4	-101.543	84.8276	-758.015	19854	-44225.8	-7350.44	241.656	583.808	0	-92.5252	-79.0442	-738.318	8648.58	-62648.1	3660.6	215.147	188.286	0	0.802859	1.63412	80.1305	190.898	-1508.93	2092.25	-311	200	0	0.650762	-1.56281	109.865	201.935	775.008	1085.73	-914	200	0
435	5	-101.956	85.5846	-755.655	19655.4	-44275.9	-7239.6	241.407	583.989	0	-93.8766	-78.5885	-736.456	8648.91	-62762.1	3547.96	214.778	188.256	0	0.77698	1.57216	80.3735	200.279	-1510.6	2081.45	-311	200	0	0.768937	-1.59425	110.293	245.481	901.949	1099.23	-914	200	0
435	6	-102.251	86.2923	-752.967	19442	-44312.3	-7122.53	241.15	584.179	0	-95.1868	-78.091	-734.297	8646.41	-62846.4	3432.69	214.413	188.225	0	0.753166	1.5268	80.6155	216.531	-1520.6	2071.73	-311	200	0	0.874789	-1.59836	110.52	338.435	1005.14	1119.19	-914	200	0
435	7	-102.434	86.9366	-749.878	19212.3	-44329.6	-7000.12	240.884	584.379	0	-96.4597	-77.5689	-731.83	8644.6	-62905.5	3316.15	214.044	188.188	0	0.738668	1.49623	80.8216	237.697	-1534.06	2064.26	-311	200	0	0.95476	-1.55933	110.553	464.87	1074.05	1142.12	-914	200	0
435	8	-102.503	87.514	-746.345	18965.3	-44321.2	-6872.84	240.616	584.589	0	-97.6966	-77.0336	-729.055	8645.6	-62940.7	3198.95	213.668	188.141	0	0.739876	1.4742	80.9777	261.73	-1548.04	2059.36	-311	200	0	0.989764	-1.4768	110.428	605.564	1108.84	1162.32	-914	200	0
435	9	-102.453	88.0319	-742.369	18700.5	-44281.8	-6740.75	240.351	584.81	0	-98.8908	-76.485	-725.98	8649.61	-62949.7	3081.5	213.29	188.086	0	0.75734	1.45455	81.0791	286.214	-1560.74	2057.15	-311	200	0	0.955317	-1.36435	110.219	742.499	1110.75	1172.85	-914	200	0
436	0	-102.267	88.5066	-738	18418	-44208.5	-6603.73	240.097	585.043	0	-100.024	-75.9102	-722.625	8655.76	-62927.4	2964.57	212.918	188.022	0	0.785532	1.43708	81.1261	308.612	-1569.73	2057.9	-311	200	0	0.833937	-1.23513	109.948	858.126	1079.9	1168.93	-914	200	0	-200.429	18.9157	-1222.98	-509356	453831	85294.9	363.164	417.181	0
436	1	-101.923	88.9573	-733.31	18118.6	-44101.8	-6461.64	239.859	585.292	0	-101.069	-75.2899	-719.006	8663.15	-62869.1	2849	212.561	187.951	0	0.81797	1.4286	81.1287	326.048	-1572.58	2061.98	-311	200	0	0.629592	-1.08794	109.549	936.806	1020.61	1150.43	-914	200	0
436	2	-101.406	89.3982	-728.337	17804	-43964.7	-6314.43	239.637	585.555	0	-102.001	-74.6104	-715.111	8672.03	-62772.3	2735.26	212.22	187.873	0	0.852864	1.43512	81.1034	334.803	-1568.76	2069.64	-311	200	0	0.371633	-0.907183	109.02	966.05	942.298	1121.07	-914	200	0
436	3	-100.712	89.8324	-723.053	17475	-43802.1	-6162.3	239.421	585.832	0	-102.807	-73.8739	-710.896	8683.88	-62636.1	2623.49	211.891	187.785	0	0.893142	1.45636	81.0662	331.297	-1559.23	2080.77	-311	200	0	0.105203	-0.683456	108.557	939.141	857.342	1086.5	-914	200	0
436	4	-99.8435	90.2501	-717.388	17132.2	-43616.8	-6005.69	239.201	586.119	0	-103.483	-73.0957	-706.297	8699.88	-62457.9	2513.33	211.57	187.682	0	0.942149	1.48881	81.0304	314.312	-1544.39	2094.53	-311	200	0	-0.120941	-0.430027	108.417	862.57	781.92	1052.22	-914	200	0
436	5	-98.8027	90.6335	-711.275	16776.2	-43407.7	-5845.17	238.972	586.414	0	-104.027	-72.2953	-701.242	8719.43	-62231.8	2403.45	211.255	187.566	0	0.999005	1.52924	81.0103	286.097	-1523.53	2109.02	-311	200	0	-0.263785	-0.17244	108.706	759.105	733.882	1020.78	-914	200	0
436	6	-97.5905	90.9639	-704.666	16408.1	-43170.8	-5681.23	238.736	586.715	0	-104.436	-71.4884	-695.665	8740.36	-61950.7	2291.66	210.948	187.436	0	1.05532	1.57629	81.0236	251.309	-1496.22	2121.42	-311	200	0	-0.295404	0.069375	109.324	656.949	722.811	991.949	-914	200	0
436	7	-96.2051	91.2263	-697.534	16028.4	-42902.1	-5514.07	238.495	587.021	0	-104.71	-70.6842	-689.519	8759.94	-61608.3	2175.89	210.65	187.296	0	1.09859	1.62995	81.0835	215.082	-1463.93	2128.92	-311	200	0	-0.20781	0.27957	110.041	574.744	740.345	966.6	-914	200	0
436	8	-94.6425	91.4117	-689.87	15636.3	-42598.7	-5343.85	238.251	587.334	0	-104.852	-69.8853	-682.768	8776.29	-61200.1	2055.55	210.365	187.146	0	1.12153	1.68661	81.1812	182.175	-1430.11	2130.07	-311	200	0	-0.00944742	0.435382	110.643	517.242	764.811	948.733	-914	200	0
436	9	-92.8938	91.517	-681.686	15230.5	-42257.9	-5171.15	238.01	587.658	0	-104.86	-69.0882	-675.395	8789.44	-60725.2	1931.93	210.089	186.986	0	1.12569	1.73625	81.278	157.227	-1398.93	2125.62	-311	200	0	0.277313	0.510322	111.06	479.055	780.84	942.288	-914	200	0
437	0	-90.9428	91.5436	-673.009	14811	-41877.1	-4996.77	237.776	587.993	0	-104.73	-68.2796	-667.409	8800.69	-60186.3	1807.85	209.821	186.814	0	1.11621	1.76793	81.3313	144.318	-1374.34	2118.05	-311	200	0	0.610078	0.489185	111.381	451.109	788.062	947.31	-914	200	0	-178.052	27.4974	-1055.11	-443656	411778	75733.2	382.106	421.677	0
437	1	-88.7702	91.4936	-663.875	14379.6	-41455.1	-4821.16	237.556	588.34	0	-104.448	-67.4368	-658.839	8811.1	-59586.8	1686.39	209.558	186.626	0	1.09838	1.77572	81.3278	145.509	-1360.16	2110.4	-311	200	0	0.926218	0.375837	111.737	427.498	785.893	959.867	-914	200	0
437	2	-86.3636	91.3639	-654.298	13938	-40992	-4644.3	237.35	588.698	0	-103.997	-66.5357	-649.71	8821.2	-58927.7	1569.82	209.301	186.423	0	1.07932	1.75889	81.281	160.021	-1359.69	2104.81	-311	200	0	1.16634	0.186774	112.188	405.67	761.948	974.43	-914	200	0
437	3	-83.7229	91.1407	-644.245	13486	-40487.3	-4466.27	237.155	589.067	0	-103.355	-65.5598	-640.018	8831.14	-58207	1458.71	209.054	186.202	0	1.06716	1.72045	81.2078	184.933	-1373.92	2101.91	-311	200	0	1.30362	-0.0545581	112.732	384.192	700.338	985.972	-914	200	0
437	4	-80.8584	90.8004	-633.642	13021.3	-39939.4	-4287.54	236.969	589.45	0	-102.501	-64.5068	-629.722	8840.34	-57420.3	1352.57	208.817	185.962	0	1.06516	1.66661	81.1249	216.38	-1400.82	2101.79	-311	200	0	1.3471	-0.312932	113.355	366.5	594.89	992.201	-914	200	0
437	5	-77.7869	90.3146	-622.389	12540.2	-39346.4	-4108.81	236.782	589.851	0	-101.408	-63.3864	-618.743	8847.3	-56562.3	1251.34	208.585	185.701	0	1.06808	1.60519	81.0533	250.448	-1436.87	2104.72	-311	200	0	1.32796	-0.546631	114.014	363.315	454.523	995.323	-914	200	0
437	6	-74.5271	89.6529	-610.375	12039.2	-38707.9	-3930.83	236.583	590.276	0	-100.053	-62.2099	-606.985	8849.71	-55628.2	1155.58	208.353	185.42	0	1.06516	1.54366	81.0046	283.649	-1478.53	2110.57	-311	200	0	1.28889	-0.728193	114.551	384.087	298.957	999.74	-914	200	0
437	7	-71.0949	88.7866	-597.505	11516	-38023.5	-3754.42	236.363	590.727	0	-98.4076	-60.9785	-594.368	8844.11	-54612.9	1065.7	208.116	185.12	0	1.04673	1.48987	80.9724	312.903	-1522.22	2118.39	-311	200	0	1.26627	-0.850603	114.727	424.819	152.496	1008.29	-914	200	0
437	8	-67.4996	87.693	-583.713	10970.4	-37290.9	-3580.3	236.114	591.206	0	-96.4439	-59.6796	-580.824	8825.63	-53511	981.726	207.871	184.805	0	1.00986	1.45287	80.9422	336.129	-1564.37	2126.71	-311	200	0	1.26873	-0.915629	114.374	469.156	39.8418	1022.25	-914	200	0
437	9	-63.7422	86.3619	-568.981	10405.1	-36508.3	-3408.53	235.836	591.713	0	-94.1311	-58.2861	-566.304	8789	-52317.8	903.249	207.615	184.48	0	0.958007	1.43944	80.9063	353.203	-1600.94	2134.09	-311	200	0	1.27337	-0.930432	113.503	501.792	-20.4109	1042.63	-914	200	0
438	0	-59.8138	84.7986	-553.357	9824.87	-35675.2	-3238.52	235.53	592.245	0	-91.4337	-56.756	-550.778	8730.03	-51028.1	829.228	207.353	184.15	0	0.895323	1.44994	80.8649	365.458	-1627.04	2139.34	-311	200	0	1.24275	-0.916713	112.284	518.561	-20.5127	1069.87	-914	200	0	-110.532	28.1676	-743.047	-324776	335931	48231.7	444.85	438.862	0
438	1	-55.7023	83.0165	-536.941	9234.8	-34792.8	-3069.76	235.202	592.801	0	-88.312	-55.0408	-534.235	8646.06	-49636.3	757.762	207.089	183.816	0	0.825007	1.47915	80.8194	374.463	-1638.75	2141.93	-311	200	0	1.15073	-0.910169	110.964	526.261	34.8664	1103.05	-914	200	0
438	2	-51.4054	81.0221	-519.832	8639.18	-33862.7	-2902.59	234.858	593.381	0	-84.7351	-53.102	-516.666	8534.68	-48137.3	686.218	206.831	183.481	0	0.752904	1.51979	80.7701	381.475	-1635.47	2142.26	-311	200	0	0.996949	-0.936023	109.758	534.689	127.148	1139.32	-914	200	0
438	3	-46.9427	78.8085	-502.089	8040.86	-32885.7	-2738.32	234.502	593.985	0	-80.6921	-50.9249	-498.031	8392.53	-46527.4	612.012	206.577	183.149	0	0.686735	1.56495	80.7252	387.183	-1619.43	2141.33	-311	200	0	0.801269	-0.987194	108.789	548.582	230.311	1174.43	-914	200	0
438	4	-42.3581	76.3591	-483.724	7441.7	-31864.4	-2578.67	234.127	594.616	0	-76.1966	-48.5208	-478.252	8215.44	-44802.7	533.532	206.32	182.822	0	0.630224	1.6077	80.7047	391.724	-1593.54	2139.96	-311	200	0	0.594581	-1.03664	108.075	563	326.993	1204.36	-914	200	0
438	5	-37.713	73.6555	-464.724	6843.88	-30804.3	-2425.26	233.715	595.273	0	-71.2843	-45.9192	-457.224	7999.55	-42957.6	450.465	206.047	182.504	0	0.582082	1.63988	80.7219	395.213	-1560.39	2138.12	-311	200	0	0.412371	-1.06618	107.53	562.065	417.783	1225.1	-914	200	0
438	6	-33.0756	70.6853	-445.088	6251.29	-29712.1	-2279.65	233.245	595.955	0	-66.0095	-43.155	-434.831	7742.34	-40986.8	363.7	205.741	182.195	0	0.541635	1.65339	80.758	397.941	-1522.38	2134.9	-311	200	0	0.286535	-1.07197	107.008	529.826	509.98	1230.81	-914	200	0
438	7	-28.5123	67.4489	-424.851	5669.43	-28591.8	-2143.59	232.701	596.656	0	-60.4444	-40.2628	-410.976	7443.4	-38887	275.6	205.379	181.888	0	0.512178	1.64381	80.7751	399.736	-1482.45	2129.67	-311	200	0	0.235534	-1.0442	106.407	467.961	599.195	1215.53	-914	200	0
438	8	-24.0797	63.9659	-404.085	5104.1	-27445.8	-2019.16	232.079	597.369	0	-54.6782	-37.2753	-385.613	7104.6	-36659.6	190.501	204.932	181.576	0	0.496804	1.61173	80.7546	399.825	-1444.09	2123.23	-311	200	0	0.257352	-0.96066	105.78	396.415	671.52	1177.99	-914	200	0
438	9	-19.8195	60.2789	-382.91	4560.75	-26276.7	-1908.28	231.376	598.089	0	-48.8039	-34.2207	-358.793	6728.85	-34312.3	113.821	204.368	181.246	0	0.492376	1.56138	80.7095	397.901	-1409.97	2117.44	-311	200	0	0.331567	-0.812694	105.315	336.478	721.761	1123.47	-914	200	0
439	0	-15.7554	56.4536	-361.489	4044.84	-25088.4	-1811.94	230.597	598.811	0	-42.9046	-31.1208	-330.705	6318.88	-31859.8	50.086	203.661	180.893	0	0.490437	1.50016	80.6633	394.415	-1381.91	2113.96	-311	200	0	0.427085	-0.626122	105.221	296.572	756.878	1060.21	-914	200	0	-20.8274	22.3854	-282.718	-157623	224297	12450.2	789.741	561.137	0
439	1	-11.8932	52.569	-340.007	3560.98	-23883.7	-1729.74	229.755	599.527	0	-37.0592	-27.9993	-301.68	5877.56	-29323.6	1.97264	202.799	180.517	0	0.483531	1.43855	80.6302	389.134	-1363.68	2113.59	-311	200	0	0.510744	-0.449297	105.576	270.183	781.675	996.069	-914	200	0
439	2	-8.22576	48.6963	-318.612	3111.47	-22661.3	-1659.64	228.875	600.234	0	-31.3592	-24.8888	-272.168	5408.73	-26732.5	-29.5478	201.779	180.127	0	0.469315	1.38799	80.6132	380.365	-1361.42	2116.58	-311	200	0	0.55753	-0.330638	106.256	242.882	788.778	939.641	-914	200	0
439	3	-4.74203	44.8806	-297.366	2696.32	-21417.4	-1597.84	227.976	600.933	0	-25.9169	-21.8331	-242.674	4917.99	-24123.6	-44.6428	200.593	179.734	0	0.451044	1.35731	80.6093	366.448	-1378.98	2122.9	-311	200	0	0.558196	-0.298582	107.034	202.729	761.885	900.51	-914	200	0
439	4	-1.43068	41.1367	-276.26	2314.9	-20147.5	-1539.51	227.07	601.621	0	-20.8624	-18.886	-213.725	4413.7	-21541.7	-43.7166	199.208	179.349	0	0.435572	1.35081	80.6084	347.499	-1413.87	2132.47	-311	200	0	0.515955	-0.341552	107.713	151.86	686.354	886.003	-914	200	0
439	5	1.72107	37.4572	-255.246	1967.61	-18847.4	-1479.91	226.16	602.291	0	-16.3317	-16.1064	-185.836	3906.97	-19034.8	-27.2303	197.572	178.976	0	0.428641	1.3688	80.6033	325.387	-1458.31	2145.2	-311	200	0	0.434832	-0.412084	108.162	110.723	558.245	898.438	-914	200	0
439	6	4.72676	33.8261	-234.275	1656.03	-17514.5	-1415.01	225.24	602.931	0	-12.4459	-13.5537	-159.485	3409.53	-16646	3.36539	195.627	178.622	0	0.431384	1.40839	80.6048	302.92	-1503.21	2160.74	-311	200	0	0.319058	-0.460849	108.292	105.467	386.696	935.945	-914	200	0
439	7	7.59474	30.2367	-213.327	1380.74	-16148.8	-1342.19	224.3	603.528	0	-9.29119	-11.2818	-135.063	2931.67	-14408.7	44.9237	193.318	178.294	0	0.44251	1.46404	80.6323	283.344	-1542.07	2178.46	-311	200	0	0.183278	-0.464892	108.084	148.099	192.672	994.589	-914	200	0
439	8	10.3169	26.7038	-192.455	1139.77	-14752.6	-1260.63	223.345	604.078	0	-6.90392	-9.32688	-112.833	2481.67	-12345.2	92.7656	190.589	178.006	0	0.462181	1.52916	80.6848	269.491	-1572.96	2197.58	-311	200	0	0.0481271	-0.430321	107.645	223.433	7.6472	1067.92	-914	200	0
439	9	12.8596	23.2677	-171.807	929.513	-13330.8	-1170.8	222.408	604.59	0	-5.25907	-7.69287	-92.9284	2066.17	-10465.2	141.388	187.384	177.766	0	0.490848	1.59785	80.7296	262.992	-1597.35	2217.36	-311	200	0	-0.075647	-0.379601	107.197	293.208	-131.551	1146.01	-914	200	0
440	0	15.1611	19.9887	-151.611	746.671	-11892.2	-1074.22	221.561	605.075	0	-4.26415	-6.34911	-75.3624	1690.56	-8766.37	185.511	183.677	177.568	0	0.525223	1.66454	80.7255	264.799	-1617.11	2237.26	-311	200	0	-0.192231	-0.336726	106.992	321.439	-197.073	1217.27	-914	200	0	13.9731	7.71105	83.4197	-12912.2	143210	-4785.49	0	0	0
440	1	17.1292	16.9284	-132.109	589.796	-10451.1	-973.511	220.89	605.536	0	-3.76901	-5.24479	-60.0536	1358.23	-7236.03	220.707	179.507	177.383	0	0.558067	1.72275	80.6566	275.879	-1632.46	2257.04	-311	200	0	-0.319079	-0.319863	107.165	299.496	-185.563	1270.69	-914	200	0
440	2	18.6382	14.1287	-113.489	459.412	-9025.96	-871.508	220.468	605.952	0	-3.5899	-4.32395	-46.8359	1069.34	-5856.95	243.1	174.947	177.168	0	0.582894	1.76713	80.5449	296.357	-1641.61	2276.51	-311	200	0	-0.480348	-0.34267	107.646	247.422	-118.367	1297.24	-914	200	0
440	3	19.5414	11.604	-95.8738	356.008	-7636.84	-770.129	220.345	606.287	0	-3.53221	-3.5301	-35.4922	820.74	-4613.75	249.34	170.007	176.876	0	0.597277	1.79712	80.4338	324.019	-1642.18	2294.98	-311	200	0	-0.685969	-0.41613	108.26	195.639	-25.2715	1292.31	-914	200	0
440	4	19.6993	9.3489	-79.3464	277.545	-6304.01	-669.953	220.551	606.502	0	-3.41485	-2.81146	-25.813	607.507	-3496.58	237.771	164.542	176.465	0	0.59995	1.81586	80.3681	354.195	-1633.41	2311.15	-311	200	0	-0.912296	-0.547618	108.901	165.909	73.164	1256.78	-914	200	0
440	5	19.0181	7.34919	-63.9816	218.915	-5049.14	-570.758	221.085	606.579	0	-3.11909	-2.13921	-17.6657	425.711	-2506.32	209.992	158.125	175.902	0	0.58841	1.82641	80.3768	381.72	-1616.81	2323.79	-311	200	0	-1.10559	-0.733737	109.588	165.76	169.492	1195.7	-914	200	0
440	6	17.4857	5.59164	-49.8752	173.478	-3895.04	-472.392	221.904	606.522	0	-2.63742	-1.52125	-11.0283	274.638	-1659.41	171.329	149.532	175.097	0	0.561948	1.83049	80.4598	402.92	-1594.44	2332.45	-311	200	0	-1.20742	-0.949603	110.359	191.662	257.705	1118.66	-914	200	0
440	7	15.2011	4.06887	-37.1631	135.4	-2862.92	-375.682	222.963	606.357	0	-2.05542	-0.988042	-5.92014	155.671	-977.735	129.036	134.846	173.705	0	0.523457	1.82861	80.5929	415.893	-1566.99	2337.57	-311	200	0	-1.18249	-1.1566	111.149	230.049	324.075	1039.32	-914	200	0
440	8	12.3933	2.77986	-26.0342	101.422	-1971.43	-283.106	224.276	606.104	0	-1.47575	-0.563674	-2.27736	68.7101	-469.237	89.336	93.9559	169.829	0	0.477772	1.82021	80.7504	420.33	-1534.78	2339.86	-311	200	0	-1.03089	-1.32461	111.822	261.82	354.463	970.462	-914	200	0
440	9	9.39942	1.72992	-16.7196	71.0611	-1237.03	-198.727	226.014	605.75	0	-0.966516	-0.252479	0.0885729	10.5201	-120.93	55.8591	300	200	0	0.431071	1.80445	80.9166	417.295	-1500.32	2339.66	-311	200	0	-0.788544	-1.43644	112.284	273.746	347.207	918.204	-914	200	0
441	0	6.57196	0.923449	-9.3989	45.3285	-669.254	-126.945	228.794	605.177	0	-0.5585	-0.0434552	1.43831	-24.1906	93.7468	29.9517	300	200	0	0.391892	1.78169	81.0801	408.671	-1468.03	2337.03	-311	200	0	-0.513862	-1.48064	112.461	265.166	317.41	881.443	-914	200	0	2.06216	1.13339	192.234	39058.4	124125	2490.61	0	0	0
441	1	4.16277	0.349669	-4.06924	25.1292	-263.02	-70.5394	235.364	603.825	0	-0.257323	0.0819043	2.04286	-41.2634	205.999	11.4852	300	200	0	0.370821	1.75529	81.2256	397.051	-1442.23	2332.3	-311	200	0	-0.25619	-1.45591	112.25	244.157	291.533	856.372	-914	200	0
441	2	2.28129	-0.0219163	-0.51979	10.5195	1.90394	-29.6987	300	610	0	-0.0534816	0.144215	2.14689	-46.1598	245.978	-0.501408	300	200	0	0.377852	1.732	81.3411	385.43	-1426.03	2326.26	-311	200	0	-0.032033	-1.37305	111.572	219.063	295.255	841.429	-914	200	0
441	3	0.927546	-0.232947	1.58294	0.86552	153.995	-2.67641	300	610	0	0.0700936	0.162846	1.95074	-43.4716	239.637	-7.33337	300	200	0	0.418929	1.71997	81.4291	375.826	-1420.31	2319.87	-311	200	0	0.173867	-1.24105	110.493	193.185	339.948	838.186	-914	200	0
441	4	0.0386225	-0.326506	2.60318	-4.78827	223.08	13.1792	300	610	0	0.132786	0.154143	1.60538	-36.7431	207.421	-10.3871	300	200	0	0.492298	1.72506	81.5005	367.79	-1423.8	2314	-311	200	0	0.391637	-1.06049	109.233	166.075	416.509	847.963	-914	200	0
441	5	-0.47707	-0.34137	2.87941	-7.46804	236.204	20.7241	300	610	0	0.153	0.130762	1.21542	-28.4938	164.168	-10.9044	300	200	0	0.586658	1.74866	81.5626	358.617	-1434.92	2309.48	-311	200	0	0.643567	-0.833329	108.061	138.76	499.818	869.008	-914	200	0
441	6	-0.71669	-0.309216	2.69493	-8.1184	215.588	22.5912	300	610	0	0.146381	0.101728	0.846299	-20.3537	119.727	-9.9018	300	200	0	0.68489	1.78753	81.6171	345.867	-1452.16	2307.09	-311	200	0	0.931015	-0.567751	107.188	118.498	560.935	897.07	-914	200	0
441	7	-0.769012	-0.253863	2.26756	-7.52441	178.031	20.9713	300	610	0	0.125123	0.0729069	0.533173	-13.2469	79.9013	-8.14479	300	200	0	0.771908	1.83404	81.6621	329.716	-1473.06	2307.31	-311	200	0	1.23958	-0.273817	106.741	119.779	583.607	927.11	-914	200	0
441	8	-0.707409	-0.191771	1.75149	-6.28579	135.212	17.5396	300	610	0	0.0979824	0.0476437	0.289574	-7.58146	47.477	-6.16353	300	200	0	0.841723	1.8784	81.6945	312.436	-1495.2	2310.21	-311	200	0	1.54962	0.0346338	106.77	158.036	576.248	954.604	-914	200	0
441	9	-0.587649	-0.133207	1.24595	-4.82423	94.4726	13.4754	300	610	0	0.0706962	0.0274383	0.114992	-3.4202	23.1742	-4.28956	300	200	0	0.898835	1.91333	81.7175	296.307	-1518.19	2315.3	-311	200	0	1.84138	0.331859	107.19	238.189	565.93	976.422	-914	200	0
442	0	-0.448731	-0.083654	0.806747	-3.40873	59.7859	9.53205	300	610	0	0.0465792	0.0125498	0.00090562	-0.619904	6.43834	-2.70069	300	200	0	0.95114	1.93597	81.7442	282.787	-1542.49	2321.57	-311	200	0	2.09854	0.581824	107.749	350.207	575.719	990.874	-914	200	0	0.902334	1.08958	190.941	38813.1	124395	3205.41	0	0	0
442	1	-0.31536	-0.0451898	0.45804	-2.18848	32.7147	6.12837	300	610	0	0.0271597	0.00249341	-0.0647964	1.06404	-3.95159	-1.46518	300	200	0	1.0016	1.94527	81.7889	273.198	-1566.37	2327.71	-311	200	0	2.31222	0.750347	108.186	475.707	607.098	997.007	-914	200	0
442	2	-0.201079	-0.017687	0.202941	-1.22597	13.2497	3.44076	300	610	0	0.0127563	-0.0035858	-0.0948465	1.90536	-9.45416	-0.580133	300	200	0	1.04786	1.93956	81.8543	269.091	-1585.86	2332.49	-311	200	0	2.47713	0.810914	108.482	595.129	642.913	993.469	-914	200	0
442	3	-0.111399	0.000234522	0.0320752	-0.526413	0.478565	1.4853	300	610	0	0.00295417	-0.00665354	-0.100816	2.16191	-11.4907	-0.00210954	300	200	0	1.08639	1.91601	81.9247	271.304	-1597.36	2335.21	-311	200	0	2.58256	0.749761	108.879	691.445	664.201	978.23	-914	200	0
442	4	-0.0465564	0.0105106	-0.0699882	-0.0614385	-6.92127	0.183913	300	610	0	-0.00303378	-0.00762407	-0.092228	2.05167	-11.2916	0.330478	300	200	0	1.11346	1.87098	81.9839	279.049	-1599.35	2335.96	-311	200	0	2.61378	0.57892	109.632	753.661	665.38	951.651	-914	200	0
442	5	-0.00372413	0.0151657	-0.120325	0.213224	-10.3506	-0.586246	300	610	0	-0.00611486	-0.0072731	-0.0762946	1.74367	-9.83093	0.482298	300	200	0	1.12449	1.80389	82.043	290.327	-1591.99	2335.33	-311	200	0	2.5638	0.335464	110.764	780.175	657.291	920.054	-914	200	0
442	6	0.0213463	0.016034	-0.134921	0.345721	-11.0883	-0.959154	300	610	0	-0.00715728	-0.00620417	-0.0580374	1.3587	-7.81901	0.512085	300	200	0	1.1158	1.7221	82.1294	302.864	-1577.32	2333.88	-311	200	0	2.44197	0.0607624	112.092	779.585	657.599	893.838	-914	200	0
442	7	0.0332156	0.0146216	-0.127227	0.380681	-10.1904	-1.0592	300	610	0	-0.0069033	-0.00484989	-0.0406209	0.975365	-5.73002	0.468158	300	200	0	1.08748	1.63948	82.2467	314.573	-1560.4	2331.78	-311	200	0	2.2721	-0.214156	113.402	765.124	677.379	883.439	-914	200	0
442	8	0.0360797	0.0120663	-0.107634	0.355395	-8.45921	-0.990443	300	610	0	-0.00593423	-0.00349302	-0.0257642	0.63868	-3.8458	0.387086	300	200	0	1.04457	1.56986	82.3555	323.167	-1547.89	2328.71	-311	200	0	2.08505	-0.467803	114.488	745.738	716.744	897.73	-914	200	0
442	9	0.0334249	0.00915847	-0.083537	0.298484	-6.45531	-0.832824	300	610	0	-0.00466955	-0.00229643	-0.0141506	0.368956	-2.30395	0.294323	300	200	0	0.995571	1.52205	82.3978	325.404	-1543.89	2323.83	-311	200	0	1.91158	-0.689702	115.151	722.687	772.62	940.936	-914	200	0
443	0	0.0279133	0.00639471	-0.0597224	0.230177	-4.53353	-0.642907	300	610	0	-0.00338569	-0.00133466	-0.00578627	0.169889	-1.14277	0.205898	300	200	0	0.947984	1.49777	82.3422	317.526	-1548.27	2315.91	-311	200	0	1.77031	-0.883686	115.268	692.881	845.021	1008.07	-914	200	0	2.73256	1.11532	193.448	39598.4	126722	2788.2	0	0	0
443	1	0.0214165	0.00404328	-0.0389098	0.16346	-2.88809	-0.457063	300	610	0	-0.00224388	-0.000622561	-0.000287297	0.0351802	-0.3389	0.13051	300	200	0	0.903738	1.49241	82.1995	297.717	-1558.22	2304	-311	200	0	1.65728	-1.0555	114.829	653.564	932.73	1085.58	-914	200	0
443	2	0.0151278	0.00220926	-0.0223046	0.105613	-1.59771	-0.295719	300	610	0	-0.00131986	-0.000138915	0.0029086	-0.0464652	0.16369	0.0716053	300	200	0	0.858632	1.49831	82.0022	268.854	-1570.99	2288.26	-311	200	0	1.54651	-1.2004	113.916	604.856	1026.85	1158.93	-914	200	0
443	3	0.00970845	0.000891385	-0.0100981	0.0597622	-0.665315	-0.167696	300	610	0	-0.000631239	0.00015572	0.0043993	-0.0878675	0.433139	0.0292009	300	200	0	0.807055	1.50902	81.7803	238.128	-1586.43	2270.03	-311	200	0	1.40418	-1.30821	112.649	550.599	1110.23	1220.35	-914	200	0
443	4	0.00543511	2.73983e-05	-0.001876	0.0262749	-0.0499124	-0.0740962	300	610	0	-0.000160054	0.000306556	0.00473188	-0.101196	0.536418	0.00133894	300	200	0	0.747862	1.52187	81.5532	213.125	-1606.45	2251.75	-311	200	0	1.21447	-1.36726	111.14	500.041	1162.48	1268.62	-914	200	0
443	5	0.00233014	-0.000472619	0.00307496	0.00388869	0.309865	-0.0114465	300	610	0	0.000129937	0.000356729	0.00435894	-0.0967938	0.531844	-0.01484	300	200	0	0.685907	1.53824	81.329	198.418	-1631.19	2236.73	-311	200	0	0.989974	-1.36124	109.527	469.286	1168.06	1302.05	-914	200	0
443	6	0.000267129	-0.000703756	0.00555491	-0.00944591	0.479776	0.0259387	300	610	0	0.000281175	0.000343046	0.00362482	-0.0827227	0.465805	-0.0223727	300	200	0	0.628073	1.56194	81.1053	195.035	-1656.93	2228.44	-311	200	0	0.756919	-1.27167	108.037	475.492	1122.55	1314.76	-914	200	0
443	7	-0.000950853	-0.000752744	0.00631847	-0.0159865	0.520265	0.0443408	300	610	0	0.000334607	0.000294279	0.00277057	-0.0647698	0.3723	-0.0240363	300	200	0	0.579176	1.59627	80.8723	201.778	-1678.5	2229.01	-311	200	0	0.54471	-1.08697	106.929	524.364	1033.51	1301.7	-914	200	0
443	8	-0.00153777	-0.000691163	0.00600416	-0.017841	0.481516	0.0496346	300	610	0	0.000325434	0.000231155	0.00194909	-0.0467256	0.274152	-0.0221271	300	200	0	0.54305	1.64021	80.6197	216.711	-1692.7	2238.4	-311	200	0	0.383166	-0.812472	106.398	604.74	916.175	1263.67	-914	200	0
443	9	-0.00169187	-0.000573353	0.00510761	-0.0167801	0.401828	0.0467606	300	610	0	0.00028136	0.000167302	0.0012444	-0.0307802	0.185036	-0.0183913	300	200	0	0.523905	1.68755	80.3541	237.716	-1699	2254.93	-311	200	0	0.291441	-0.474998	106.538	696.572	788.375	1206.1	-914	200	0
444	0	-0.00157876	-0.00043726	0.00398317	-0.0141696	0.308103	0.0395332	300	610	0	0.000222475	0.000110643	0.000690878	-0.0179426	0.111737	-0.0140506	300	200	0	0.52366	1.73143	80.1178	262.098	-1698.11	2276.12	-311	200	0	0.263287	-0.118682	107.292	780.84	667.836	1137.2	-914	200	0	0.952257	1.46968	189.367	38731.9	123724	2894.13	0	0	0
444	1	-0.0013255	-0.000306881	0.00286179	-0.0109793	0.217483	0.0306644	300	610	0	0.000162094	6.48756e-05	0.000290258	-0.0084224	0.0562723	-0.0098798	300	200	0	0.541583	1.76791	79.973	285.969	-1691.44	2299.14	-311	200	0	0.263525	0.202368	108.449	841.035	570.547	1067.25	-914	200	0
444	2	-0.00102186	-0.000195331	0.00187585	-0.00783601	0.139451	0.0219093	300	610	0	0.000108052	3.08268e-05	2.53145e-05	-0.00194459	0.0176736	-0.00630386	300	200	0	0.576523	1.79407	79.9588	305.161	-1681.2	2321.05	-311	200	0	0.248321	0.432408	109.715	862.839	508.106	1005.36	-914	200	0
444	3	-0.000725445	-0.000107907	0.00108533	-0.00509453	0.0779603	0.0142634	300	610	0	6.40983e-05	7.575e-06	-0.000130033	0.00201169	-0.00662586	-0.00349628	300	200	0	0.625859	1.80597	80.0693	317.659	-1669.14	2339.35	-311	200	0	0.199279	0.527423	110.828	839.713	484.841	956.797	-914	200	0
444	4	-0.000468531	-4.47776e-05	0.000501424	-0.00291092	0.0333113	0.00816684	300	610	0	3.11848e-05	-6.69677e-06	-0.000203847	0.00404651	-0.0198069	-0.00146522	300	200	0	0.684079	1.80243	80.2642	324.283	-1655.89	2352.71	-311	200	0	0.136296	0.467138	111.624	775.293	496.213	924.317	-914	200	0
444	5	-0.000264957	-3.1424e-06	0.000105924	-0.00130839	0.00366885	0.00368792	300	610	0	8.54314e-06	-1.41039e-05	-0.000221983	0.00473398	-0.0250239	-0.000122769	300	200	0	0.743326	1.78947	80.4908	327.138	-1641.82	2361.26	-311	200	0	0.0961175	0.260755	112.016	678.455	529.899	908.789	-914	200	0
444	6	-0.000116322	2.11705e-05	-0.000134098	-0.000231024	-0.0138116	0.000673068	300	610	0	-5.49326e-06	-1.66811e-05	-0.000205944	0.00456484	-0.0250399	0.000663713	300	200	0	0.793764	1.77814	80.7012	328.426	-1627.03	2365.83	-311	200	0	0.102201	-0.0495216	111.969	563.352	573.371	907.978	-914	200	0
444	7	-1.69963e-05	3.26251e-05	-0.000256112	0.000415954	-0.0222153	-0.00114057	300	610	0	-1.29086e-05	-1.61741e-05	-0.000172169	0.00392335	-0.0220638	0.00103677	300	200	0	0.82613	1.77746	80.8543	329.74	-1611.01	2367.04	-311	200	0	0.150498	-0.396565	111.507	451.838	625.52	917.584	-914	200	0
444	8	4.21378e-05	3.53213e-05	-0.000295728	0.000738342	-0.0243984	-0.00204734	300	610	0	-1.5633e-05	-1.39542e-05	-0.000132223	0.00308676	-0.0177221	0.00112765	300	200	0	0.836593	1.78928	80.9172	331.014	-1593.88	2365.44	-311	200	0	0.21705	-0.711477	110.692	364.73	699.628	934.167	-914	200	0
444	9	7.11131e-05	3.26602e-05	-0.000283248	0.000835671	-0.0227446	-0.0023246	300	610	0	-1.53356e-05	-1.10142e-05	-9.34917e-05	0.00223774	-0.0131129	0.00104546	300	200	0	0.828385	1.80877	80.8725	330.144	-1576.88	2361.95	-311	200	0	0.279821	-0.938157	109.594	309.863	809.513	957.113	-914	200	0
445	0	7.92941e-05	2.72363e-05	-0.000242302	0.000791997	-0.0190821	-0.00220685	300	610	0	-1.33362e-05	-8.01066e-06	-6.00766e-05	0.0014828	-0.00889944	0.000873558	300	200	0	0.808983	1.82874	80.7296	324.368	-1561.21	2357.17	-311	200	0	0.331574	-1.0352	108.299	282.553	951.105	987.519	-914	200	0	0.952773	1.46977	189.366	38731.3	123724	2893.81	0	0	0
445	1	7.45439e-05	2.08706e-05	-0.000189871	0.000672461	-0.0147013	-0.00187605	300	610	0	-1.05966e-05	-5.3287e-06	-3.37018e-05	0.000871964	-0.00541588	0.000670573	300	200	0	0.786033	1.84311	80.5265	312.487	-1547.35	2350.7	-311	200	0	0.370367	-0.986827	106.979	276.3	1101.46	1024.36	-914	200	0
445	2	6.29252e-05	1.47223e-05	-0.000137089	0.000523559	-0.0104297	-0.00146218	300	610	0	-7.75811e-06	-3.15139e-06	-1.45196e-05	0.0004168	-0.00276729	0.000473917	300	200	0	0.76499	1.84781	80.3118	296.41	-1536.24	2341.64	-311	200	0	0.386929	-0.815472	105.876	286.816	1234.62	1062.71	-914	200	0
445	3	4.87428e-05	9.4321e-06	-9.03973e-05	0.000375527	-0.00673032	-0.00104989	300	610	0	-5.20115e-06	-1.52382e-06	-1.75958e-06	0.000105411	-0.000914554	0.000304347	300	200	0	0.749086	1.84048	80.1212	280.773	-1529.89	2329.69	-311	200	0	0.36806	-0.567381	105.205	303.699	1332.7	1095.22	-914	200	0
445	4	3.47773e-05	5.26593e-06	-5.27742e-05	0.000245643	-0.00380091	-0.000687676	300	610	0	-3.11092e-06	-4.06369e-07	5.78657e-06	-8.6191e-05	0.000259718	0.000170567	300	200	0	0.7391	1.81997	79.9681	270.467	-1529.71	2315.12	-311	200	0	0.305949	-0.280884	105.077	309.39	1384.07	1114.55	-914	200	0
445	5	2.26014e-05	2.24276e-06	-2.48507e-05	0.000141679	-0.00166349	-0.000397431	300	610	0	-1.53824e-06	2.84561e-07	9.43533e-06	-0.000186076	0.000903903	7.33136e-05	300	200	0	0.73264	1.78748	79.8486	268.282	-1535.17	2298.24	-311	200	0	0.200518	0.0210166	105.482	293.524	1381.77	1116.53	-914	200	0
445	6	1.29062e-05	2.37184e-07	-5.83329e-06	6.50136e-05	-0.00023624	-0.00018317	300	610	0	-4.50624e-07	6.47886e-07	1.04083e-05	-0.000221321	0.00116651	8.65697e-06	300	200	0	0.725786	1.7481	79.7565	274.57	-1544.87	2279.43	-311	200	0	0.0612784	0.312558	106.281	259.658	1328.06	1101.42	-914	200	0
445	7	5.79325e-06	-9.44201e-07	5.7963e-06	1.31832e-05	0.000612523	-3.81424e-05	300	610	0	2.28426e-07	7.79535e-07	9.72673e-06	-0.000215198	0.00117842	-2.95496e-05	300	200	0	0.716023	1.7099	79.6928	288.356	-1556.92	2259.57	-311	200	0	-0.0882933	0.558639	107.246	215.478	1236.58	1071.31	-914	200	0
445	8	1.01292e-06	-1.51087e-06	1.17917e-05	-1.81885e-05	0.00102749	4.9789e-05	300	610	0	5.91612e-07	7.62287e-07	8.17521e-06	-0.00018602	0.00104477	-4.79934e-05	300	200	0	0.703563	1.68044	79.6641	307.872	-1568	2240.12	-311	200	0	-0.214688	0.728734	108.201	167.067	1127.56	1028.17	-914	200	0
445	9	-1.8563e-06	-1.65654e-06	1.38329e-05	-3.40571e-05	0.00114358	9.44092e-05	300	610	0	7.29891e-07	6.61487e-07	6.30847e-06	-0.000147066	0.000843364	-5.28757e-05	300	200	0	0.691105	1.664	79.6819	330.035	-1574.44	2222.91	-311	200	0	-0.289352	0.808341	109.157	122.331	1021.35	974.282	-914	200	0
446	0	-3.28465e-06	-1.54279e-06	1.33572e-05	-3.91204e-05	0.00107398	0.000108808	300	610	0	7.22374e-07	5.24665e-07	4.48306e-06	-0.000107136	0.000627016	-4.93787e-05	300	200	0	0.681279	1.65988	79.7604	350.247	-1574.82	2210.1	-311	200	0	-0.300908	0.795794	110.259	90.6352	937.044	914.548	-914	200	0	1.04972	1.84204	192.636	38979.2	127068	2351.29	0	0	0
446	1	-3.71426e-06	-1.29345e-06	1.14912e-05	-3.73674e-05	0.000905914	0.000104114	300	610	0	6.31927e-07	3.83447e-07	2.89904e-06	-7.14042e-05	0.00042787	-4.14809e-05	300	200	0	0.673493	1.66305	79.9071	363.403	-1570.35	2203.7	-311	200	0	-0.25086	0.694379	111.609	78.6784	889.502	857.874	-914	200	0
446	2	-3.51844e-06	-9.95885e-07	9.04834e-06	-3.19044e-05	0.000701279	8.90017e-05	300	610	0	5.04582e-07	2.56536e-07	1.64267e-06	-4.23472e-05	0.000262358	-3.19945e-05	300	200	0	0.666095	1.66878	80.1155	366.168	-1563.11	2204.96	-311	200	0	-0.137494	0.509901	113.192	85.6179	879.47	814.912	-914	200	0
446	3	-2.98636e-06	-7.06062e-07	6.56501e-06	-2.49596e-05	0.000500014	6.97019e-05	300	610	0	3.71207e-07	1.52983e-07	7.24472e-07	-2.0592e-05	0.000135917	-2.27257e-05	300	200	0	0.660331	1.67696	80.3674	358.737	-1555.13	2213.83	-311	200	0	0.0500602	0.256547	114.875	100.191	890.037	794.343	-914	200	0
446	4	-2.3244e-06	-4.55248e-07	4.3545e-06	-1.79909e-05	0.000324682	5.02952e-05	300	610	0	2.50265e-07	7.5206e-08	1.10177e-07	-5.62876e-06	4.70151e-05	-1.46871e-05	300	200	0	0.65933	1.69026	80.635	343.807	-1548.02	2228.74	-311	200	0	0.315242	-0.030985	116.442	107.74	898.154	800.539	-914	200	0
446	5	-1.66667e-06	-2.56765e-07	2.5644e-06	-1.18392e-05	0.000185165	3.31409e-05	300	610	0	1.50892e-07	2.15214e-08	-2.56149e-07	3.64548e-06	-9.70469e-06	-8.31428e-06	300	200	0	0.666042	1.70911	80.884	323.969	-1541.87	2247.04	-311	200	0	0.633526	-0.297444	117.664	102.599	887.136	832.555	-914	200	0
446	6	-1.0898e-06	-1.12034e-07	1.22943e-06	-6.89081e-06	8.28726e-05	1.93267e-05	300	610	0	7.57667e-08	-1.19105e-08	-4.36229e-07	8.54308e-06	-4.11588e-05	-3.65892e-06	300	200	0	0.681953	1.73011	81.0849	301.17	-1535.34	2266.1	-311	200	0	0.958536	-0.488938	118.369	91.8008	849.265	883.998	-914	200	0
446	7	-6.28198e-07	-1.54638e-08	3.15317e-07	-3.22415e-06	1.41791e-05	9.08004e-06	300	610	0	2.35402e-08	-2.97122e-08	-4.87757e-07	1.03404e-05	-5.43361e-05	-5.46089e-07	300	200	0	0.704434	1.74729	81.2299	278.622	-1527.21	2284.12	-311	200	0	1.24997	-0.574248	118.455	85.8037	784.904	943.433	-914	200	0
446	8	-2.87902e-07	4.19032e-08	-2.47849e-07	-7.316e-07	-2.70068e-05	2.10613e-06	300	610	0	-9.29405e-09	-3.64049e-08	-4.5923e-07	1.0141e-05	-5.54343e-05	1.30875e-06	300	200	0	0.726494	1.753	81.341	260.999	-1517.31	2299.87	-311	200	0	1.48492	-0.550707	117.866	87.9487	703.588	997.177	-914	200	0
446	9	-5.7923e-08	6.98905e-08	-5.42093e-07	7.8872e-07	-4.74668e-05	-2.15464e-06	300	610	0	-2.70641e-08	-3.59124e-08	-3.88077e-07	8.81722e-06	-4.94565e-05	2.21915e-06	300	200	0	0.739563	1.73974	81.4557	250.933	-1506.3	2312.08	-311	200	0	1.64992	-0.438087	116.606	96.3677	621.16	1035.07	-914	200	0
447	0	8.12096e-08	7.76492e-08	-6.46637e-07	1.5688e-06	-5.35711e-05	-4.34748e-06	300	610	0	-3.40543e-08	-3.13477e-08	-3.00899e-07	7.0049e-06	-4.01231e-05	2.47801e-06	300	200	0	0.736387	1.70373	81.5987	246.572	-1495.6	2319.52	-311	200	0	1.74306	-0.264684	114.792	112.066	550.011	1054.39	-914	200	0	1.81463	2.31857	191.199	38810.6	123827	1873.08	0	0	0
447	1	1.51522e-07	7.28523e-08	-6.2965e-07	1.83026e-06	-5.06937e-05	-5.08993e-06	300	610	0	-3.40131e-08	-2.49857e-08	-2.14901e-07	5.12775e-06	-2.99732e-05	2.3314e-06	300	200	0	0.714322	1.64851	81.7733	244.124	-1487.13	2321.35	-311	200	0	1.77909	-0.0554596	112.703	138.727	493.453	1058.42	-914	200	0
447	2	1.73883e-07	6.14085e-08	-5.44813e-07	1.76238e-06	-4.29954e-05	-4.90995e-06	300	610	0	-2.99343e-08	-1.8349e-08	-1.39835e-07	3.43712e-06	-2.05639e-05	1.96915e-06	300	200	0	0.676666	1.58564	81.9712	241.72	-1482.26	2317.36	-311	200	0	1.7774	0.173513	110.75	176.234	451.337	1052.69	-914	200	0
447	3	1.66008e-07	4.75074e-08	-4.31081e-07	1.51323e-06	-3.34431e-05	-4.22109e-06	300	610	0	-2.40202e-08	-1.23455e-08	-8.00034e-08	2.0553e-06	-1.27023e-05	1.5261e-06	300	200	0	0.630724	1.5308	82.1735	240.056	-1481.18	2308.22	-311	200	0	1.74684	0.411187	109.277	218.683	425.235	1043.47	-914	200	0
447	4	1.41688e-07	3.38509e-08	-3.14294e-07	1.18956e-06	-2.39638e-05	-3.32176e-06	300	610	0	-1.77561e-08	-7.42193e-09	-3.6065e-08	1.01578e-06	-6.66783e-06	1.08942e-06	300	200	0	0.586145	1.49721	82.3501	240.625	-1483.33	2295.59	-311	200	0	1.68627	0.640404	108.388	259.318	414.584	1037.51	-914	200	0
447	5	1.10813e-07	2.19632e-08	-2.09676e-07	8.61648e-07	-1.56565e-05	-2.40866e-06	300	610	0	-1.20376e-08	-3.70622e-09	-6.5027e-09	2.96997e-07	-2.40333e-06	7.08459e-07	300	200	0	0.553583	1.49208	82.4733	244.247	-1488.27	2281.8	-311	200	0	1.59327	0.840149	108.008	296.515	411.951	1040.61	-914	200	0
447	6	7.9849e-08	1.25098e-08	-1.24527e-07	5.70382e-07	-9.01361e-06	-1.5965e-06	300	610	0	-7.31452e-09	-1.128e-09	1.12695e-08	-1.51677e-07	3.35087e-07	4.04962e-07	300	200	0	0.541132	1.51747	82.5322	251.122	-1496.84	2269.62	-311	200	0	1.4636	0.996885	108.024	334.683	403.361	1054.59	-914	200	0
447	7	5.25264e-08	5.58306e-09	-6.07238e-08	3.34914e-07	-4.11961e-06	-9.39199e-07	300	610	0	-3.72692e-09	4.88842e-10	2.0144e-08	-3.91559e-07	1.86959e-06	1.82184e-07	300	200	0	0.551499	1.5713	82.5304	261.602	-1511.26	2261.92	-311	200	0	1.28899	1.10146	108.303	377.458	371.709	1075.43	-914	200	0
447	8	3.05548e-08	9.34883e-10	-1.68002e-08	1.59602e-07	-8.14634e-07	-4.49309e-07	300	610	0	-1.21988e-09	1.36016e-09	2.28447e-08	-4.82795e-07	2.52896e-06	3.23765e-08	300	200	0	0.582795	1.6451	82.4718	275.646	-1533.22	2260.53	-311	200	0	1.07213	1.14524	108.658	417.913	302.934	1095.7	-914	200	0
447	9	1.42793e-08	-1.84905e-09	1.04567e-08	3.97769e-08	1.18269e-06	-1.14077e-07	300	610	0	3.66987e-10	1.69897e-09	2.16739e-08	-4.77691e-07	2.60654e-06	-5.76155e-08	300	200	0	0.62855	1.72373	82.357	291.252	-1561.9	2265.18	-311	200	0	0.842748	1.13245	108.889	438.525	192.439	1108.75	-914	200	0
448	0	3.21925e-09	-3.22923e-09	2.48814e-08	-3.38589e-08	2.19005e-06	9.22655e-08	300	610	0	1.2356e-09	1.6912e-09	1.84166e-08	-4.17803e-07	2.34039e-06	-1.02487e-07	300	200	0	0.67688	1.79078	82.2036	304.978	-1594.18	2273.8	-311	200	0	0.645185	1.08038	108.855	424.905	48.6394	1109.94	-914	200	0	1.81463	2.31857	191.199	38810.6	123827	1873.08	0	0	0
448	1	-3.52357e-09	-3.63776e-09	3.02084e-08	-7.21591e-08	2.50812e-06	1.99902e-07	300	610	0	1.5877e-09	1.4851e-09	1.43481e-08	-3.33558e-07	1.90833e-06	-1.16067e-07	300	200	0	0.716098	1.8355	82.0619	315.01	-1626.07	2283.68	-311	200	0	0.510593	0.992865	108.533	378.857	-104.99	1095.33	-914	200	0
448	2	-6.98026e-09	-3.43893e-09	2.96696e-08	-8.55766e-08	2.39197e-06	2.37955e-07	300	610	0	1.60085e-09	1.18955e-09	1.02983e-08	-2.45353e-07	1.43239e-06	-1.10037e-07	300	200	0	0.743315	1.85546	81.9919	322.835	-1654.04	2292.32	-311	200	0	0.449057	0.851164	108.017	318.106	-233.038	1062.92	-914	200	0
448	3	-8.13547e-09	-2.91461e-09	2.58224e-08	-8.30882e-08	2.04e-06	2.31463e-07	300	610	0	1.41754e-09	8.7779e-10	6.74201e-09	-1.65387e-07	9.87977e-07	-9.34508e-08	300	200	0	0.76385	1.85472	82.017	331.356	-1675.54	2297.85	-311	200	0	0.463114	0.642695	107.454	265.072	-300.496	1016.75	-914	200	0
448	4	-7.82971e-09	-2.26565e-09	2.05318e-08	-7.17513e-08	1.59442e-06	2.00134e-07	300	610	0	1.14315e-09	5.93892e-10	3.89351e-09	-9.9692e-08	6.14668e-07	-7.27728e-08	300	200	0	0.78312	1.84095	82.1152	342.216	-1688.87	2299	-311	200	0	0.557086	0.384287	106.985	234.738	-286.569	968.59	-914	200	0
448	5	-6.72041e-09	-1.62241e-09	1.50421e-08	-5.66785e-08	1.14814e-06	1.58261e-07	300	610	0	8.49089e-10	3.59857e-10	1.79156e-09	-5.00349e-08	3.2675e-07	-5.22076e-08	300	200	0	0.802868	1.82323	82.252	355.049	-1692.93	2295.21	-311	200	0	0.727664	0.10835	106.679	232.272	-189.762	934.393	-914	200	0
448	6	-5.28138e-09	-1.05915e-09	1.00923e-08	-4.12549e-08	7.54658e-07	1.15317e-07	300	610	0	5.78788e-10	1.82395e-10	3.69437e-10	-1.55191e-08	1.22254e-07	-3.41592e-08	300	200	0	0.822236	1.809	82.4027	367.783	-1686.91	2287.1	-311	200	0	0.945419	-0.16595	106.495	261.151	-23.8988	927.946	-914	200	0
448	7	-3.82433e-09	-6.09022e-10	6.04323e-09	-2.74685e-08	4.38453e-07	7.68775e-08	300	610	0	3.54372e-10	5.86162e-11	-4.92259e-10	6.1761e-09	-9.89719e-09	-1.97096e-08	300	200	0	0.838307	1.80008	82.548	376.818	-1670.25	2276.68	-311	200	0	1.15304	-0.435092	106.319	327.984	188.933	955.964	-914	200	0
448	8	-2.53064e-09	-2.77611e-10	2.99468e-09	-1.6267e-08	2.04377e-07	4.56111e-08	300	610	0	1.83094e-10	-1.95388e-11	-9.29002e-10	1.79134e-08	-8.46975e-08	-9.05189e-09	300	200	0	0.847369	1.79192	82.6651	378.333	-1643.3	2266.29	-311	200	0	1.29419	-0.687544	106.074	435.791	425.284	1015.88	-914	200	0
448	9	-1.48512e-09	-5.39671e-11	8.84869e-10	-7.8873e-09	4.54271e-08	2.21964e-08	300	610	0	6.27878e-11	-6.21446e-11	-1.06935e-09	2.25261e-08	-1.17606e-07	-1.84502e-09	300	200	0	0.847112	1.77799	82.7242	370.642	-1608.21	2257.46	-311	200	0	1.34967	-0.893583	105.79	576.971	664.478	1095.92	-914	200	0
449	0	-7.06932e-10	8.10513e-11	-4.33667e-10	-2.129e-09	-5.13772e-08	6.08776e-09	300	610	0	-1.38682e-11	-7.92317e-11	-1.02255e-09	2.24925e-08	-1.22505e-07	2.51855e-09	300	200	0	0.837394	1.75416	82.7024	355.055	-1569.08	2250.66	-311	200	0	1.34662	-1.02111	105.561	733.401	888.289	1178.08	-914	200	0	1.93261	0.967083	189.395	38756.5	123228	3136.88	0	0	0
449	1	-1.75227e-10	1.49017e-10	-1.14006e-09	1.43558e-09	-1.0091e-07	-3.89975e-09	300	610	0	-5.62882e-11	-7.96095e-11	-8.73726e-10	1.97915e-08	-1.10716e-07	4.72712e-09	300	200	0	0.82019	1.71952	82.6054	335.198	-1531.51	2245.92	-311	200	0	1.33313	-1.05702	105.487	875.453	1079.94	1244.4	-914	200	0
449	2	1.51368e-10	1.70327e-10	-1.41027e-09	3.31388e-09	-1.17357e-07	-9.17714e-09	300	610	0	-7.39667e-11	-7.03353e-11	-6.8399e-10	1.58789e-08	-9.07381e-08	5.43335e-09	300	200	0	0.799304	1.67566	82.4569	316.105	-1501.03	2243.52	-311	200	0	1.3373	-1.01418	105.616	963.008	1224.8	1284.29	-914	200	0
449	3	3.21098e-10	1.62272e-10	-1.39749e-09	3.99871e-09	-1.12822e-07	-1.11172e-08	300	610	0	-7.53123e-11	-5.66173e-11	-4.93353e-10	1.17362e-08	-6.84333e-08	5.1916e-09	300	200	0	0.778291	1.62702	82.2665	302.168	-1480.52	2243.8	-311	200	0	1.34378	-0.921303	105.92	962.253	1312.35	1297.42	-914	200	0
449	4	3.80402e-10	1.38294e-10	-1.22353e-09	3.91571e-09	-9.67632e-08	-1.09072e-08	300	610	0	-6.71068e-11	-4.198e-11	-3.24926e-10	7.95508e-09	-4.74502e-08	4.43364e-09	300	200	0	0.757403	1.58145	82.0246	294.99	-1469.23	2246.53	-311	200	0	1.31332	-0.809414	106.349	869.733	1339.43	1289.29	-914	200	0
449	5	3.69145e-10	1.0802e-10	-9.77635e-10	3.40114e-09	-7.59936e-08	-9.48609e-09	300	610	0	-5.43883e-11	-2.85591e-11	-1.89349e-10	4.83269e-09	-2.97287e-08	3.46925e-09	300	200	0	0.73417	1.54864	81.7251	294.07	-1465.15	2250.91	-311	200	0	1.22844	-0.702336	106.898	718.15	1312.45	1265.4	-914	200	0
449	6	3.18661e-10	7.7735e-11	-7.19698e-10	2.69978e-09	-5.49917e-08	-7.53801e-09	300	610	0	-4.05913e-11	-1.74378e-11	-8.88239e-11	2.46129e-09	-1.59953e-08	2.50115e-09	300	200	0	0.707918	1.53511	81.3817	298.327	-1467.83	2256.11	-311	200	0	1.11692	-0.612998	107.607	555.758	1245.99	1229.44	-914	200	0
449	7	2.51643e-10	5.10546e-11	-4.85591e-10	1.97466e-09	-3.63603e-08	-5.51925e-09	300	610	0	-2.78192e-11	-8.96462e-12	-2.04368e-11	8.04398e-10	-6.19219e-09	1.64634e-09	300	200	0	0.682461	1.54141	81.0249	305.471	-1478.16	2261.94	-311	200	0	1.02971	-0.547601	108.518	419.393	1162.17	1184.17	-914	200	0
449	8	1.83109e-10	2.96277e-11	-2.93096e-10	1.32232e-09	-2.13131e-08	-3.70052e-09	300	610	0	-1.71591e-11	-3.02411e-12	2.13191e-11	-2.44137e-10	1.82372e-10	9.5858e-10	300	200	0	0.663932	1.5645	80.6869	312.226	-1496.44	2268.78	-311	200	0	0.996754	-0.513303	109.636	324.221	1089.82	1133.04	-914	200	0
449	9	1.21874e-10	1.37759e-11	-1.47476e-10	7.89598e-10	-1.01206e-08	-2.21365e-09	300	610	0	-8.98427e-12	7.51936e-13	4.27849e-11	-8.17886e-10	3.82569e-09	4.48865e-10	300	200	0	0.656816	1.6011	80.3847	317.154	-1521.59	2276.6	-311	200	0	1.00438	-0.523232	110.91	268.536	1054.35	1081.84	-914	200	0
450	0	7.21364e-11	3.01949e-12	-4.61693e-11	3.89171e-10	-2.47882e-09	-1.09485e-09	300	610	0	-3.21299e-12	2.83333e-12	5.00257e-11	-1.05025e-09	5.4643e-09	1.02288e-10	300	200	0	0.66247	1.64856	80.1197	321.429	-1551.12	2284.72	-311	200	0	1.0122	-0.589941	112.202	241.791	1065.43	1036.75	-914	200	0	1.93261	0.967083	189.395	38756.5	123228	3136.88	0	0	0
450	1	3.49392e-11	-3.52494e-12	1.75818e-11	1.12547e-10	2.21035e-09	-3.21055e-10	300	610	0	4.88277e-13	3.69223e-12	4.82244e-11	-1.05863e-09	5.75494e-09	-1.09172e-10	300	200	0	0.680011	1.70323	79.897	326.189	-1581.16	2292.41	-311	200	0	0.981577	-0.711433	113.324	233.665	1114.99	1000.19	-914	200	0
450	2	9.38704e-12	-6.86741e-12	5.21394e-11	-5.99176e-11	4.64287e-09	1.62114e-10	300	610	0	2.55811e-12	3.74585e-12	4.14393e-11	-9.37237e-10	5.23591e-09	-2.17735e-10	300	200	0	0.707111	1.75896	79.7336	331.002	-1606.49	2299.17	-311	200	0	0.889374	-0.871621	114.121	239.159	1183.9	970.285	-914	200	0
450	3	-6.4234e-12	-7.9704e-12	6.5792e-11	-1.51932e-10	5.4879e-09	4.20585e-10	300	610	0	3.44318e-12	3.33007e-12	3.25975e-11	-7.55698e-10	4.31324e-09	-2.54194e-10	300	200	0	0.739635	1.80797	79.6402	335.027	-1622.16	2304.51	-311	200	0	0.731405	-1.05131	114.529	256.093	1253.65	944.446	-914	200	0
450	4	-1.47478e-11	-7.65429e-12	6.57975e-11	-1.86722e-10	5.31946e-09	5.19049e-10	300	610	0	3.54153e-12	2.694e-12	2.36275e-11	-5.61224e-10	3.26851e-09	-2.4485e-10	300	200	0	0.770626	1.84373	79.6047	338.252	-1626.52	2307.83	-311	200	0	0.524847	-1.22587	114.569	282.707	1312.27	924.121	-914	200	0
450	5	-1.77756e-11	-6.55996e-12	5.7956e-11	-1.84463e-10	4.5884e-09	5.13777e-10	300	610	0	3.17584e-12	2.00709e-12	1.56532e-11	-3.82499e-10	2.27815e-09	-2.10286e-10	300	200	0	0.791728	1.86332	79.6064	341.672	-1621.98	2309	-311	200	0	0.304729	-1.36451	114.282	317.514	1345.95	915.627	-914	200	0
450	6	-1.73972e-11	-5.14866e-12	4.65377e-11	-1.61171e-10	3.62102e-09	4.49491e-10	300	610	0	2.58695e-12	1.37286e-12	9.20209e-12	-2.34137e-10	1.43713e-09	-1.65341e-10	300	200	0	0.79786	1.86774	79.6382	347.154	-1612.72	2308.79	-311	200	0	0.107589	-1.4477	113.702	357.966	1334.77	923.894	-914	200	0
450	7	-1.51054e-11	-3.72338e-12	3.44243e-11	-1.28564e-10	2.63311e-09	3.58939e-10	300	610	0	1.93993e-12	8.44527e-13	4.3959e-12	-1.20921e-10	7.82238e-10	-1.19788e-10	300	200	0	0.79002	1.86029	79.7048	356.601	-1602.8	2308.29	-311	200	0	-0.042432	-1.47494	112.969	399.099	1265.97	946.065	-914	200	0
450	8	-1.19868e-11	-2.46e-12	2.33554e-11	-9.44883e-11	1.75118e-09	2.64081e-10	300	610	0	1.33664e-12	4.40073e-13	1.10848e-12	-4.14108e-11	3.12447e-10	-7.93148e-11	300	200	0	0.772298	1.84331	79.8083	370.258	-1596.24	2307.75	-311	200	0	-0.131097	-1.4533	112.384	432.196	1145.28	972.951	-914	200	0
450	9	-8.76463e-12	-1.44032e-12	1.42068e-11	-6.36311e-11	1.03533e-09	1.78058e-10	300	610	0	8.30419e-13	1.55064e-13	-9.13787e-13	9.24104e-12	5.08828e-12	-4.65886e-11	300	200	0	0.746261	1.81596	79.9463	386.249	-1597.02	2306.18	-311	200	0	-0.147218	-1.38686	112.209	446.416	990.431	994.762	-914	200	0
451	0	-5.86708e-12	-6.82332e-13	7.25297e-12	-3.83033e-11	5.00308e-10	1.0737e-10	300	610	0	4.40358e-13	-2.729e-14	-1.96755e-12	3.72616e-11	-1.72235e-10	-2.22181e-11	300	200	0	0.709426	1.7759	80.119	402.075	-1608.15	2302.2	-311	200	0	-0.0820519	-1.27569	112.415	436.199	817.925	1004.83	-914	200	0	1.08378	0.712165	193.3	39392.9	127448	3408.98	0	0	0
451	1	-3.50162e-12	-1.65175e-13	2.39013e-12	-1.91743e-11	1.3305e-10	5.39261e-11	300	610	0	1.6359e-13	-1.28881e-13	-2.33882e-12	4.89295e-11	-2.53652e-10	-5.55727e-12	300	200	0	0.658814	1.72376	80.3248	415.208	-1630.18	2294.98	-311	200	0	0.0637217	-1.12662	112.745	406.86	638.826	1001.53	-914	200	0
451	2	-1.72412e-12	1.51858e-13	-6.90727e-13	-5.89003e-12	-9.39689e-11	1.67693e-11	300	610	0	-1.50418e-14	-1.71925e-13	-2.27345e-12	4.98044e-11	-2.70221e-10	4.68445e-12	300	200	0	0.594239	1.66518	80.5521	421.822	-1660.89	2284.85	-311	200	0	0.27184	-0.959937	112.981	371.912	466.287	988.048	-914	200	0
451	3	-4.96582e-13	3.16032e-13	-2.37972e-12	2.45002e-12	-2.1329e-10	-6.59332e-12	300	610	0	-1.15953e-13	-1.76175e-13	-1.9648e-12	4.43695e-11	-2.47531e-10	1.00144e-11	300	200	0	0.520319	1.60759	80.7771	417.22	-1696.23	2273.24	-311	200	0	0.51033	-0.794996	113.032	346.013	320.635	969.406	-914	200	0
451	4	2.68396e-13	3.72745e-13	-3.06708e-12	6.95304e-12	-2.56464e-10	-1.92396e-11	300	610	0	-1.60148e-13	-1.57615e-13	-1.5531e-12	3.59547e-11	-2.04973e-10	1.18849e-11	300	200	0	0.448733	1.55491	80.9701	399.06	-1730.75	2262.2	-311	200	0	0.748346	-0.636407	112.861	339.43	223.526	950.265	-914	200	0
451	5	6.76222e-13	3.60911e-13	-3.09661e-12	8.71308e-12	-2.50711e-10	-2.42168e-11	300	610	0	-1.66464e-13	-1.28152e-13	-1.13122e-12	2.68299e-11	-1.56066e-10	1.15434e-11	300	200	0	0.396089	1.50617	81.1078	369.772	-1757.85	2253.93	-311	200	0	0.966064	-0.477912	112.489	357.259	191.909	934.861	-914	200	0
451	6	8.30079e-13	3.11078e-13	-2.7444e-12	8.6862e-12	-2.17511e-10	-2.41911e-11	300	610	0	-1.50249e-13	-9.59328e-14	-7.53787e-13	1.83848e-11	-1.0934e-10	9.97078e-12	300	200	0	0.376544	1.45971	81.1863	335.607	-1772.19	2249.96	-311	200	0	1.14654	-0.309163	112.021	400.871	235.918	927.031	-914	200	0
451	7	8.19573e-13	2.45338e-13	-2.21469e-12	7.63513e-12	-1.72491e-10	-2.12922e-11	300	610	0	-1.23012e-13	-6.5971e-14	-4.46912e-13	1.13374e-11	-6.9439e-11	7.87783e-12	300	200	0	0.396998	1.41757	81.219	303.44	-1772.09	2250.5	-311	200	0	1.26181	-0.120605	111.555	464.904	352.867	929.528	-914	200	0
451	8	7.15819e-13	1.7829e-13	-1.64609e-12	6.12052e-12	-1.26041e-10	-1.70869e-11	300	610	0	-9.26866e-14	-4.0879e-14	-2.17192e-13	5.93371e-12	-3.82189e-11	5.73525e-12	300	200	0	0.456741	1.38495	81.2197	278.478	-1758.26	2254.76	-311	200	0	1.28317	0.0836615	111.131	533.753	520.374	940.747	-914	200	0
451	9	5.70822e-13	1.18484e-13	-1.12291e-12	4.51997e-12	-8.4307e-11	-1.26319e-11	300	610	0	-6.42002e-14	-2.15785e-14	-5.92187e-14	2.11943e-12	-1.57122e-11	3.81959e-12	300	200	0	0.548248	1.36575	81.1891	264.134	-1731.76	2261.55	-311	200	0	1.21176	0.280043	110.766	587.136	702.394	951.263	-914	200	0
452	0	4.194e-13	6.99725e-14	-6.88233e-13	3.06084e-12	-5.02607e-11	-8.56441e-12	300	610	0	-4.01676e-14	-7.90901e-15	3.86684e-14	-3.26279e-13	-8.98648e-13	2.26278e-12	300	200	0	0.659795	1.35969	81.1196	261.877	-1694.61	2269.54	-311	200	0	1.09007	0.442608	110.478	608.744	864.304	948.429	-914	200	0	2.03235	1.61756	191.12	38926	124669	2080.09	0	0	0
452	1	2.82336e-13	3.37382e-14	-3.56259e-13	1.85698e-12	-2.46934e-11	-5.20473e-12	300	610	0	-2.15611e-14	8.93259e-16	9.03385e-14	-1.69354e-12	7.72556e-12	1.09791e-12	300	200	0	0.778369	1.36299	81.0139	270.426	-1651.53	2277.09	-311	200	0	0.977052	0.555749	110.248	587.656	979.66	926.443	-914	200	0
452	2	1.6987e-13	8.88273e-15	-1.22916e-13	9.43424e-13	-7.04935e-12	-2.65254e-12	300	610	0	-8.29261e-15	5.84764e-15	1.09276e-13	-2.27774e-12	1.1763e-11	2.97273e-13	300	200	0	0.890805	1.3697	80.896	286.365	-1609.61	2282.66	-311	200	0	0.91295	0.608787	110.003	520.012	1030.37	889.477	-914	200	0
452	3	8.49542e-14	-6.46698e-15	2.59002e-14	3.05692e-13	3.93557e-12	-8.68902e-13	300	610	0	3.24804e-16	7.99898e-15	1.07135e-13	-2.34206e-12	1.26819e-11	-1.98499e-13	300	200	0	0.985226	1.37364	80.8008	306.205	-1575.9	2285.71	-311	200	0	0.910077	0.59743	109.669	416.848	1012.02	846.861	-914	200	0
452	4	2.60033e-14	-1.45213e-14	1.08374e-13	-9.74186e-14	9.78215e-12	2.60196e-13	300	610	0	5.24067e-15	8.28221e-15	9.31313e-14	-2.09981e-12	1.16982e-11	-4.59877e-13	300	200	0	1.05346	1.3713	80.7551	327.201	-1554.88	2287.04	-311	200	0	0.969273	0.533406	109.237	305.569	938.503	808.043	-914	200	0
452	5	-1.09909e-14	-1.74208e-14	1.42872e-13	-3.17573e-13	1.19774e-11	8.7835e-13	300	610	0	7.44224e-15	7.45761e-15	7.39762e-14	-1.71018e-12	9.73789e-12	-5.55329e-13	300	200	0	1.09393	1.36324	80.7742	346.148	-1548	2288	-311	200	0	1.08594	0.443502	108.757	218.389	835.92	779.526	-914	200	0
452	6	-3.09503e-14	-1.70109e-14	1.45672e-13	-4.06288e-13	1.18115e-11	1.12904e-12	300	610	0	7.82073e-15	6.09437e-15	5.41431e-14	-1.28226e-12	7.44982e-12	-5.43999e-13	300	200	0	1.11149	1.35323	80.8722	359.107	-1554.11	2289.47	-311	200	0	1.23336	0.355034	108.31	178.201	731.885	763.263	-914	200	0
452	7	-3.8736e-14	-1.47471e-14	1.29915e-13	-4.08856e-13	1.03079e-11	1.13856e-12	300	610	0	7.10592e-15	4.58398e-15	3.62849e-14	-8.83354e-13	5.24608e-12	-4.72627e-13	300	200	0	1.11136	1.34686	81.0609	363.307	-1569.38	2291.49	-311	200	0	1.36001	0.279661	107.991	191.419	645.785	757.638	-914	200	0
452	8	-3.8594e-14	-1.16873e-14	1.05366e-13	-3.61586e-13	8.21447e-12	1.00829e-12	300	610	0	5.84773e-15	3.16905e-15	2.16911e-14	-5.48683e-13	3.35358e-12	-3.75242e-13	300	200	0	1.0951	1.35001	81.3374	358.199	-1588.06	2293.84	-311	200	0	1.41638	0.210891	107.912	246.713	582.075	760.255	-914	200	0
452	9	-3.39111e-14	-8.53465e-15	7.8689e-14	-2.91298e-13	6.03146e-12	8.13179e-13	300	610	0	4.42714e-15	1.9777e-15	1.07143e-14	-2.90847e-13	1.86565e-12	-2.74513e-13	300	200	0	1.06471	1.36665	81.6756	344.638	-1605.08	2296.25	-311	200	0	1.37938	0.131786	108.202	318.593	533.505	769.76	-914	200	0
453	0	-2.71755e-14	-5.70448e-15	5.39695e-14	-2.16156e-13	4.05724e-12	6.04048e-13	300	610	0	3.08254e-15	1.05694e-15	3.1258e-15	-1.07927e-13	7.87731e-13	-1.83869e-13	300	200	0	1.02662	1.39719	82.0293	324.268	-1617.54	2297.87	-311	200	0	1.2579	0.0220015	108.957	379.247	489.904	786.164	-914	200	0	2.03235	1.61756	191.12	38926	124669	2080.09	0	0	0
453	1	-2.00629e-14	-3.39715e-15	3.33225e-14	-1.47182e-13	2.43843e-12	4.1179e-13	300	610	0	1.94195e-15	4.01538e-16	-1.60991e-15	1.01104e-14	7.4063e-14	-1.09832e-13	300	200	0	0.988424	1.43904	82.3437	299.489	-1623.87	2297.26	-311	200	0	1.08271	-0.128802	110.121	412.336	440.786	811.147	-914	200	0
453	2	-1.35815e-14	-1.66553e-15	1.74786e-14	-8.99769e-14	1.21698e-12	2.52155e-13	300	610	0	1.05463e-15	-2.31615e-17	-4.14078e-15	7.67709e-14	-3.45092e-13	-5.41693e-14	300	200	0	0.9543	1.48891	82.5652	273.728	-1623.35	2293.62	-311	200	0	0.889672	-0.305274	111.41	415.956	376.268	846.736	-914	200	0
453	3	-8.23576e-15	-4.71354e-16	6.28521e-15	-4.63596e-14	3.69603e-13	1.3031e-13	300	610	0	4.18731e-16	-2.64581e-16	-5.10222e-15	1.05944e-13	-5.44941e-13	-1.57076e-14	300	200	0	0.924751	1.54463	82.6539	251.877	-1616.56	2287.2	-311	200	0	0.714475	-0.467361	112.425	395.9	297.519	891.624	-914	200	0
453	4	-4.18031e-15	2.71435e-16	-8.99782e-16	-1.57545e-14	-1.61661e-13	4.47183e-14	300	610	0	3.19517e-18	-3.71841e-16	-5.04669e-15	1.10086e-13	-5.94875e-13	8.27867e-15	300	200	0	0.898173	1.60533	82.6039	239.505	-1604.95	2278.76	-311	200	0	0.591266	-0.564319	112.882	360.194	227.082	939.949	-914	200	0
453	5	-1.35022e-15	6.6614e-16	-4.92353e-15	3.72027e-15	-4.47838e-13	-9.82406e-15	300	610	0	-2.36099e-16	-3.89178e-16	-4.41307e-15	9.93429e-14	-5.5266e-13	2.10826e-14	300	200	0	0.870636	1.67182	82.4528	240.606	-1589.47	2269.16	-311	200	0	0.538077	-0.548466	112.744	320.123	199.106	983.81	-914	200	0
453	6	4.37923e-16	8.13656e-16	-6.64998e-15	1.44738e-14	-5.58982e-13	-4.0012e-14	300	610	0	-3.45532e-16	-3.52746e-16	-3.52262e-15	8.13217e-14	-4.62497e-13	2.59307e-14	300	200	0	0.83689	1.74601	82.26	255.812	-1570.5	2259.06	-311	200	0	0.550091	-0.391275	112.181	291.568	234.732	1015.68	-914	200	0
453	7	1.41381e-15	8.01462e-16	-6.84976e-15	1.89309e-14	-5.5624e-13	-5.25982e-14	300	610	0	-3.67255e-16	-2.89743e-16	-2.59067e-15	6.12648e-14	-3.55517e-13	2.56265e-14	300	200	0	0.795732	1.82742	82.0794	282.452	-1548.89	2248.77	-311	200	0	0.608827	-0.100244	111.441	289.586	328.185	1030.47	-914	200	0
453	8	1.80633e-15	6.98897e-16	-6.14796e-15	1.92364e-14	-4.88345e-13	-5.35636e-14	300	610	0	-3.35958e-16	-2.18975e-16	-1.74597e-15	4.24288e-14	-2.51622e-13	2.23963e-14	300	200	0	0.753559	1.91071	81.9441	315.996	-1526.16	2239.21	-311	200	0	0.685833	0.279392	110.718	323.195	453.846	1028.45	-914	200	0
453	9	1.81665e-15	5.56601e-16	-5.01147e-15	1.71187e-14	-3.91087e-13	-4.77325e-14	300	610	0	-2.7791e-16	-1.52179e-16	-1.05215e-15	2.65404e-14	-1.61888e-13	1.78689e-14	300	200	0	0.719309	1.98664	81.8597	351.485	-1503.83	2232.62	-311	200	0	0.749988	0.684628	110.066	394.571	583.952	1015.86	-914	200	0
454	0	1.606e-15	4.08427e-16	-3.76055e-15	1.38601e-14	-2.8854e-13	-3.8689e-14	300	610	0	-2.11401e-16	-9.56313e-17	-5.2779e-16	1.42411e-14	-9.0994e-14	1.31354e-14	300	200	0	0.69739	2.04385	81.8121	384.344	-1483.41	2231.68	-311	200	0	0.783393	1.06179	109.439	495.053	702.396	999.73	-914	200	0	1.37432	2.81538	192.031	39206.7	125246	1486.69	0	0	0
454	1	1.29341e-15	2.74539e-16	-2.59298e-15	1.03341e-14	-1.9518e-13	-2.88768e-14	300	610	0	-1.47957e-16	-5.17175e-17	-1.63384e-16	5.47166e-15	-3.93847e-14	8.84783e-15	300	200	0	0.688361	2.07127	81.7913	410.955	-1466.73	2237.86	-311	200	0	0.780227	1.37725	108.81	601.615	805.848	981.968	-914	200	0
454	2	9.59474e-16	1.64828e-16	-1.61253e-15	7.07472e-15	-1.18232e-13	-1.97924e-14	300	610	0	-9.38399e-17	-2.03031e-17	6.56107e-17	-2.22677e-16	-5.01619e-15	5.32779e-15	300	200	0	0.694251	2.06322	81.8102	429.17	-1455.41	2250.41	-311	200	0	0.734259	1.61325	108.242	683.927	896.979	959.843	-914	200	0
454	3	6.53086e-16	8.20983e-17	-8.56573e-16	4.35726e-15	-5.9894e-14	-1.22095e-14	300	610	0	-5.15371e-17	1.79214e-19	1.89449e-16	-3.4701e-15	1.53421e-14	2.66874e-15	300	200	0	0.719524	2.02401	81.8929	438.338	-1450.61	2266.86	-311	200	0	0.643003	1.76983	107.857	717.395	976.926	931.61	-914	200	0
454	4	3.99064e-16	2.47444e-17	-3.19806e-16	2.27536e-15	-1.92119e-14	-6.39407e-15	300	610	0	-2.10705e-17	1.19342e-17	2.38063e-16	-4.92348e-15	2.52179e-14	8.21734e-16	300	200	0	0.7665	1.96626	82.0393	439.104	-1453.38	2284.13	-311	200	0	0.521253	1.86159	107.774	692.151	1040.74	899.511	-914	200	0
454	5	2.05435e-16	-1.11815e-17	2.6937e-17	8.0709e-16	6.46885e-15	-2.28814e-15	300	610	0	-1.04156e-18	1.72699e-17	2.37631e-16	-5.17211e-15	2.78894e-14	-3.38176e-16	300	200	0	0.83152	1.90316	82.2035	433.437	-1463.92	2299.83	-311	200	0	0.397432	1.89555	108.048	614.284	1081.88	867.948	-914	200	0
454	6	6.96148e-17	-3.0504e-17	2.23086e-16	-1.3332e-16	2.04628e-14	3.45374e-16	300	610	0	1.05983e-17	1.82787e-17	2.09051e-16	-4.69841e-15	2.61003e-14	-9.64749e-16	300	200	0	0.906201	1.84233	82.313	423.823	-1480.17	2312.81	-311	200	0	0.298107	1.85635	108.646	499.492	1099.52	841.346	-914	200	0
454	7	-1.6775e-17	-3.79767e-17	3.09265e-16	-6.58115e-16	2.6069e-14	1.81834e-15	300	610	0	1.6027e-17	1.66794e-17	1.67694e-16	-3.86589e-15	2.19599e-14	-1.20998e-15	300	200	0	0.980605	1.78653	82.3116	411.729	-1498.12	2322.92	-311	200	0	0.244223	1.72142	109.425	364.95	1097.64	822.894	-914	200	0
454	8	-6.44449e-17	-3.77453e-17	3.21941e-16	-8.81382e-16	2.61841e-14	2.44843e-15	300	610	0	1.72375e-17	1.37713e-17	1.23923e-16	-2.92632e-15	1.69611e-14	-1.20671e-15	300	200	0	1.04389	1.73657	82.1825	397.721	-1513.92	2330.3	-311	200	0	0.252132	1.48648	110.144	226.212	1079.6	812.945	-914	200	0
454	9	-8.41694e-17	-3.31121e-17	2.90846e-16	-9.04668e-16	2.31286e-14	2.51879e-15	300	610	0	1.58783e-17	1.04574e-17	8.39821e-17	-2.03722e-15	1.20649e-14	-1.06096e-15	300	200	0	1.08407	1.69272	81.9438	382.639	-1525.46	2334.99	-311	200	0	0.324369	1.16501	110.575	97.4914	1045.38	809.144	-914	200	0
455	0	-8.54749e-17	-2.65004e-17	2.38292e-16	-8.10196e-16	1.86143e-14	2.25894e-15	300	610	0	1.32037e-17	7.30524e-18	5.10051e-17	-1.28314e-15	7.81137e-15	-8.50671e-16	300	200	0	1.09156	1.65562	81.6364	367.561	-1532.31	2337	-311	200	0	0.444141	0.768246	110.647	-9.50032	994.394	808.701	-914	200	0	1.64758	0.671022	191.224	38839.5	125096	3270.35	0	0	0
455	1	-7.60347e-17	-1.95395e-17	1.79665e-16	-6.59284e-16	1.37995e-14	1.84021e-15	300	610	0	1.00918e-17	4.62197e-18	2.59639e-17	-6.96604e-16	4.43449e-15	-6.28342e-16	300	200	0	1.06528	1.62829	81.3132	353.564	-1534.92	2336.43	-311	200	0	0.585696	0.303825	110.473	-87.2922	930.115	810.11	-914	200	0
455	2	-6.15418e-17	-1.32078e-17	1.24537e-16	-4.93914e-16	9.38595e-15	1.38007e-15	300	610	0	7.09936e-18	2.52816e-18	8.47087e-18	-2.7632e-16	1.96424e-15	-4.256e-16	300	200	0	1.01267	1.61597	81.0296	342.462	-1533.88	2333.7	-311	200	0	0.728809	-0.206102	110.241	-132.085	858.961	812.913	-914	200	0
455	3	-4.58718e-17	-7.9926e-18	7.79933e-17	-3.39947e-16	5.72935e-15	9.50969e-16	300	610	0	4.53244e-18	1.0229e-18	-2.59672e-18	-1.73257e-18	3.09785e-16	-2.58291e-16	300	200	0	0.943245	1.62141	80.8393	336.387	-1529.78	2329.92	-311	200	0	0.866194	-0.714675	110.082	-142.203	782.581	817.341	-914	200	0
455	4	-3.13932e-17	-4.04121e-18	4.19341e-17	-2.10893e-16	2.9439e-15	5.90878e-16	300	610	0	2.51621e-18	3.54933e-20	-8.65044e-18	1.56348e-16	-6.78381e-16	-1.31302e-16	300	200	0	0.866084	1.64038	80.7804	335.867	-1524.31	2326.52	-311	200	0	0.999062	-1.16432	110.033	-117.281	694.777	824.941	-914	200	0
455	5	-1.93259e-17	-1.28755e-18	1.62022e-17	-1.1155e-16	9.91419e-16	3.13396e-16	300	610	0	1.05698e-18	-5.36448e-19	-1.10997e-17	2.28596e-16	-1.16565e-15	-4.26344e-17	300	200	0	0.790292	1.66403	80.8468	339.742	-1520.42	2324.46	-311	200	0	1.12324	-1.51029	110.097	-57.0978	590.375	837.813	-914	200	0
455	6	-1.00836e-17	4.49185e-19	-5.24087e-19	-4.11329e-17	-2.49366e-16	1.16492e-16	300	610	0	9.19738e-20	-8.01329e-19	-1.11845e-17	2.42881e-16	-1.30683e-15	1.34279e-17	300	200	0	0.722024	1.68401	80.9808	346.939	-1520.39	2324.09	-311	200	0	1.22369	-1.72653	110.281	39.1618	473.964	856.351	-914	200	0
455	7	-3.56756e-18	1.39417e-18	-1.00784e-17	4.25757e-18	-9.33027e-16	-1.06063e-17	300	610	0	-4.73823e-19	-8.58084e-19	-9.89983e-18	2.22137e-16	-1.23219e-15	4.40601e-17	300	200	0	0.662918	1.69348	81.1048	356.705	-1525.11	2325.69	-311	200	0	1.28245	-1.80311	110.55	167.971	357.756	878.156	-914	200	0
455	8	6.04204e-19	1.77127e-18	-1.43701e-17	2.98473e-17	-1.21486e-15	-8.24173e-17	300	610	0	-7.42637e-19	-7.8841e-19	-7.98088e-18	1.83725e-16	-1.04237e-15	5.64191e-17	300	200	0	0.612832	1.6876	81.1542	367.149	-1535.12	2329.47	-311	200	0	1.285	-1.75588	110.825	313.94	256.148	899.314	-914	200	0
455	9	2.93073e-18	1.7769e-18	-1.51243e-17	4.10016e-17	-1.23206e-15	-1.13879e-16	300	610	0	-8.08651e-19	-6.54353e-19	-5.92606e-18	1.39736e-16	-8.0896e-16	5.67983e-17	300	200	0	0.571874	1.66728	81.0907	374.87	-1549.74	2334.94	-311	200	0	1.22425	-1.62793	111.046	453	186.467	917.146	-914	200	0
456	0	3.91895e-18	1.56829e-18	-1.37548e-17	4.25264e-17	-1.09505e-15	-1.18391e-16	300	610	0	-7.50194e-19	-4.99261e-19	-4.0381e-18	9.77843e-17	-5.7831e-16	5.02445e-17	300	200	0	0.540567	1.64028	80.9048	376.274	-1565.42	2340.78	-311	200	0	1.1079	-1.46497	111.186	563.685	169.158	931.535	-914	200	0	1.64758	0.671022	191.224	38839.5	125096	3270.35	0	0	0
456	1	4.0199e-18	1.26137e-18	-1.13274e-17	3.83328e-17	-8.85723e-16	-1.06869e-16	300	610	0	-6.27142e-19	-3.50566e-19	-2.47117e-18	6.20057e-17	-3.76748e-16	4.0486e-17	300	200	0	0.520457	1.61649	80.6131	368.932	-1577.97	2345.29	-311	200	0	0.960917	-1.29351	111.208	633.117	215.14	943.374	-914	200	0
456	2	3.59866e-18	9.34516e-19	-8.5813e-18	3.13515e-17	-6.59769e-16	-8.75039e-17	300	610	0	-4.81622e-19	-2.23278e-19	-1.27564e-18	3.40421e-17	-2.15942e-16	3.00484e-17	300	200	0	0.513993	1.60445	80.2525	352.21	-1586.56	2346.83	-311	200	0	0.819073	-1.12192	111.065	656.582	313.788	952.748	-914	200	0
456	3	2.92742e-18	6.35175e-19	-5.97931e-18	2.35997e-17	-4.51196e-16	-6.59369e-17	300	610	0	-3.40534e-19	-1.23473e-19	-4.3618e-19	1.39058e-17	-9.77408e-17	2.04648e-17	300	200	0	0.521587	1.6112	79.8704	327.722	-1593.69	2344.11	-311	200	0	0.721067	-0.948986	110.737	635.118	439.954	959.011	-914	200	0
456	4	2.19247e-18	3.8734e-19	-3.77041e-18	1.63291e-17	-2.77482e-16	-4.56756e-17	300	610	0	-2.18815e-19	-5.13689e-20	9.84729e-20	6.70436e-19	-1.81276e-17	1.25147e-17	300	200	0	0.540496	1.64103	79.5182	299.691	-1602.08	2336.57	-311	200	0	0.696826	-0.771268	110.252	576.747	567.771	961.802	-914	200	0
456	5	1.50851e-18	1.98666e-19	-2.05088e-18	1.0202e-17	-1.44522e-16	-2.85807e-17	300	610	0	-1.22744e-19	-3.78807e-21	3.94132e-19	-7.01918e-18	2.98073e-17	6.45178e-18	300	200	0	0.568609	1.69268	79.2462	274.542	-1612.8	2324.68	-311	200	0	0.748435	-0.590415	109.682	500.982	677.518	961.565	-914	200	0
456	6	9.35413e-19	6.65014e-20	-8.17709e-19	5.46293e-18	-5.08465e-17	-1.53444e-17	300	610	0	-5.28741e-20	2.40202e-20	5.17131e-19	-1.06035e-17	5.38138e-17	2.19666e-18	300	200	0	0.60636	1.75879	79.0931	258.65	-1625.27	2309.7	-311	200	0	0.84579	-0.412832	109.111	433.894	758.93	959.993	-914	200	0
456	7	4.94387e-19	-1.74153e-20	-1.12071e-20	2.08686e-18	9.07485e-18	-5.90476e-18	300	610	0	-6.39816e-21	3.71448e-20	5.26195e-19	-1.14001e-17	6.12004e-17	-5.11724e-19	300	200	0	0.653976	1.82798	79.0699	255.103	-1637.75	2293.37	-311	200	0	0.952155	-0.242905	108.648	393.658	810.558	961.196	-914	200	0
456	8	1.81875e-19	-6.35869e-20	4.53829e-19	-1.03026e-19	4.24447e-17	2.26581e-19	300	610	0	2.1086e-20	4.02622e-20	4.6867e-19	-1.04989e-17	5.81507e-17	-2.0079e-18	300	200	0	0.708948	1.88699	79.1573	262.978	-1648.21	2277.8	-311	200	0	1.047	-0.0824052	108.442	381.83	835.44	971.601	-914	200	0
456	9	-1.94886e-20	-8.25522e-20	6.67094e-19	-1.34982e-18	5.65703e-17	3.72479e-18	300	610	0	3.43741e-20	3.72543e-20	3.79719e-19	-8.72903e-18	4.94643e-17	-2.62874e-18	300	200	0	0.76572	1.92261	79.3229	279.665	-1655.84	2265.17	-311	200	0	1.11747	0.0655171	108.611	384.821	840.538	996.288	-914	200	0
457	0	-1.32939e-19	-8.3614e-20	7.10176e-19	-1.90573e-18	5.79472e-17	5.292e-18	300	610	0	3.79159e-20	3.10833e-20	2.83305e-19	-6.67073e-18	3.85726e-17	-2.67228e-18	300	200	0	0.817066	1.92541	79.5334	302.228	-1660.69	2256.76	-311	200	0	1.14756	0.197362	109.135	381.734	837.636	1035.37	-914	200	0	2.03531	1.83182	190.454	38681.2	125560	2327.02	0	0	0
457	1	-1.82318e-19	-7.42556e-20	6.50276e-19	-1.99814e-18	5.18301e-17	5.56213e-18	300	610	0	3.54317e-20	2.38293e-20	1.94094e-19	-4.69198e-18	2.77116e-17	-2.37871e-18	300	200	0	0.855273	1.89482	79.7473	326.526	-1661.9	2252.26	-311	200	0	1.12776	0.307464	109.877	355.105	839.206	1083.78	-914	200	0
457	2	-1.88972e-19	-6.00219e-20	5.38307e-19	-1.81305e-18	4.21337e-17	5.0543e-18	300	610	0	2.97791e-20	1.68176e-20	1.19661e-19	-2.9949e-18	1.81632e-17	-1.92632e-18	300	200	0	0.873013	1.84059	79.9066	347.259	-1657.13	2250.45	-311	200	0	1.06517	0.381727	110.713	299.883	852.249	1132.17	-914	200	0
457	3	-1.70267e-19	-4.46821e-20	4.09751e-19	-1.49047e-18	3.15353e-17	4.15972e-18	300	610	0	2.29787e-20	1.07811e-20	6.25994e-20	-1.6621e-18	1.05077e-17	-1.43655e-18	300	200	0	0.866926	1.77734	79.9511	360.23	-1644.64	2250.62	-311	200	0	0.994647	0.403446	111.576	226.199	873.771	1170.22	-914	200	0
457	4	-1.39213e-19	-3.05352e-20	2.86984e-19	-1.1273e-18	2.16819e-17	3.14944e-18	300	610	0	1.63291e-20	6.02504e-21	2.23283e-20	-6.97632e-19	4.85347e-18	-9.83686e-19	300	200	0	0.841236	1.71732	79.8494	364.312	-1625.62	2253.28	-311	200	0	0.979812	0.370039	112.393	151.892	893.463	1192.08	-914	200	0
457	5	-1.0476e-19	-1.87609e-20	1.82184e-19	-7.84088e-19	1.34317e-17	2.19308e-18	300	610	0	1.05591e-20	2.57221e-21	-3.48777e-21	-5.99379e-20	1.02388e-18	-6.0603e-19	300	200	0	0.806058	1.66743	79.6213	361.14	-1604.36	2259.37	-311	200	0	1.07049	0.298955	113.065	90.8347	906.918	1196.89	-914	200	0
457	6	-7.24617e-20	-9.75443e-21	1.00208e-19	-4.93278e-19	7.0868e-18	1.38175e-18	300	610	0	5.98274e-21	2.80322e-22	-1.79149e-20	3.13851e-19	-1.30002e-18	-3.16643e-19	300	200	0	0.773592	1.63058	79.3321	353.378	-1585.92	2269.31	-311	200	0	1.25598	0.213543	113.506	51.729	924.444	1184.94	-914	200	0
457	7	-4.52524e-20	-3.4132e-21	4.11285e-20	-2.67265e-19	2.59389e-18	7.50541e-19	300	610	0	2.63826e-21	-1.07082e-21	-2.40739e-20	4.91343e-19	-2.48115e-18	-1.12507e-19	300	200	0	0.755985	1.60763	79.0627	343.602	-1574.29	2282.48	-311	200	0	1.47365	0.128641	113.653	46.3649	963.158	1157.39	-914	200	0
457	8	-2.42131e-20	6.3964e-22	2.25711e-21	-1.05454e-19	-2.98578e-19	2.9814e-19	300	610	0	4.00791e-22	-1.71999e-21	-2.47448e-20	5.34812e-19	-2.86443e-18	1.82746e-20	300	200	0	0.761199	1.59658	78.8784	333.948	-1571.36	2297.27	-311	200	0	1.65323	0.0525289	113.461	90.2836	1033.15	1118.85	-914	200	0
457	9	-9.22979e-21	2.89356e-21	-2.03612e-20	1.52175e-22	-1.92601e-18	2.48605e-21	300	610	0	-9.33426e-22	-1.88817e-21	-2.21804e-20	4.96041e-19	-2.74328e-18	9.1289e-20	300	200	0	0.78777	1.5903	78.8161	325.395	-1576.16	2311.5	-311	200	0	1.75391	-0.00926677	112.908	191.371	1130.49	1077.5	-914	200	0
458	0	4.85335e-22	3.84447e-21	-3.0938e-20	6.08525e-20	-2.63207e-18	-1.67797e-19	300	610	0	-1.58925e-21	-1.75975e-21	-1.80615e-20	4.14609e-19	-2.34656e-18	1.22385e-19	300	200	0	0.826141	1.57857	78.8853	317.665	-1585.45	2323.34	-311	200	0	1.77573	-0.0552218	112.011	342.042	1237.16	1042.43	-914	200	0	2.03531	1.83182	190.454	38681.2	125560	2327.02	0	0	0
458	1	6.01319e-21	3.93284e-21	-3.33306e-20	8.84971e-20	-2.72421e-18	-2.45696e-19	300	610	0	-1.77684e-21	-1.4761e-21	-1.35399e-20	3.18358e-19	-1.8387e-18	1.25672e-19	300	200	0	0.866081	1.55387	79.0706	311.014	-1595.71	2331.72	-311	200	0	1.73933	-0.0842459	110.847	523.919	1328.49	1019.31	-914	200	0
458	2	8.47452e-21	3.51476e-21	-3.07324e-20	9.38403e-20	-2.4524e-18	-2.61191e-19	300	610	0	-1.67285e-21	-1.13703e-21	-9.32595e-21	2.25062e-19	-1.32748e-18	1.12579e-19	300	200	0	0.900876	1.51511	79.337	308.153	-1605.02	2336.15	-311	200	0	1.65492	-0.0945564	109.596	712.21	1389.57	1006.81	-914	200	0
458	3	8.87928e-21	2.85533e-21	-2.55744e-20	8.57243e-20	-2.00373e-18	-2.38959e-19	300	610	0	-1.41361e-21	-8.06522e-22	-5.79124e-21	1.44588e-19	-8.75289e-19	9.16285e-20	300	200	0	0.926172	1.4679	79.6371	313.677	-1612.76	2336.64	-311	200	0	1.51293	-0.0869358	108.505	873.644	1426.88	998.549	-914	200	0
458	4	8.05337e-21	2.13577e-21	-1.95598e-20	7.08375e-20	-1.50687e-18	-1.97687e-19	300	610	0	-1.09603e-21	-5.20336e-22	-3.06849e-21	8.10815e-20	-5.10943e-19	6.86587e-20	300	200	0	0.938786	1.42229	79.9204	330.796	-1617.77	2333.97	-311	200	0	1.30266	-0.0614953	107.754	972.125	1461.27	989.762	-914	200	0
458	5	6.61835e-21	1.46742e-21	-1.37696e-20	5.38327e-20	-1.04155e-18	-1.50388e-19	300	610	0	-7.82757e-22	-2.93756e-22	-1.1372e-21	3.49011e-20	-2.40545e-19	4.72664e-20	300	200	0	0.936261	1.38904	80.1555	358.189	-1617.86	2329.4	-311	200	0	1.03827	-0.0162899	107.393	983.137	1510.46	980.186	-914	200	0
458	6	5.00421e-21	9.08193e-22	-8.79887e-21	3.76376e-20	-6.49828e-19	-1.05264e-19	300	610	0	-5.09318e-22	-1.28461e-22	1.08778e-22	4.18849e-21	-5.64001e-20	2.93315e-20	300	200	0	0.916759	1.37665	80.3431	390.138	-1610.83	2324.31	-311	200	0	0.759829	0.0465795	107.381	901.996	1575.41	970.236	-914	200	0
458	7	3.47953e-21	4.78388e-22	-4.89189e-21	2.38388e-20	-3.47133e-19	-6.67694e-20	300	610	0	-2.9138e-22	-1.81081e-23	8.12187e-22	-1.39691e-20	5.61986e-20	1.55228e-20	300	200	0	0.881196	1.38983	80.5049	419.61	-1595.67	2319.88	-311	200	0	0.50497	0.117337	107.58	743.025	1639.91	957.229	-914	200	0
458	8	2.18806e-21	1.74235e-22	-2.06233e-21	1.3063e-20	-1.31712e-19	-3.66764e-20	300	610	0	-1.31337e-22	4.74983e-23	1.11978e-21	-2.27434e-20	1.14237e-19	5.73271e-21	300	200	0	0.835606	1.42849	80.6729	440.749	-1573.72	2316.76	-311	200	0	0.288883	0.178056	107.771	534.952	1682.45	937.751	-914	200	0
458	9	1.18466e-21	-2.14114e-23	-1.89592e-22	5.31001e-21	7.84861e-21	-1.50016e-20	300	610	0	-2.3661e-23	7.95557e-23	1.16312e-21	-2.50766e-20	1.33986e-19	-5.79576e-22	300	200	0	0.789599	1.48821	80.8854	449.534	-1549.16	2315.03	-311	200	0	0.112971	0.207184	107.81	314.369	1687.82	912.844	-914	200	0
459	0	4.66515e-22	-1.31346e-22	9.09747e-22	2.19328e-22	8.71532e-20	-7.51078e-22	300	610	0	4.10683e-23	8.85022e-23	1.04937e-21	-2.34283e-20	1.29367e-19	-4.13973e-21	300	200	0	0.752061	1.56219	81.1666	444.591	-1527.42	2314.35	-311	200	0	-0.0228381	0.19432	107.737	117.034	1650.34	888.71	-914	200	0	1.3069	1.63554	189.075	38498.5	123737	2468.3	0	0	0
459	1	-2.00566e-24	-1.78893e-22	1.43335e-21	-2.73372e-21	1.22359e-19	7.53182e-21	300	610	0	7.33882e-23	8.30943e-23	8.58859e-22	-1.96874e-20	1.11287e-19	-5.69309e-21	300	200	0	0.728427	1.64245	81.5066	427.72	-1512.54	2314.17	-311	200	0	-0.120143	0.150312	107.704	-32.844	1571.77	872.51	-914	200	0
459	2	-2.71143e-22	-1.84902e-22	1.5635e-21	-4.10564e-21	1.28012e-19	1.13961e-20	300	610	0	8.32208e-23	7.0078e-23	6.46925e-22	-1.51893e-20	8.76237e-20	-5.90744e-21	300	200	0	0.720638	1.72085	81.8699	402.262	-1506.34	2313.9	-311	200	0	-0.178316	0.0949204	107.797	-130.64	1460.74	868.69	-914	200	0
459	3	-3.93557e-22	-1.66311e-22	1.45193e-21	-4.40494e-21	1.16e-19	1.22592e-20	300	610	0	7.89521e-23	5.42393e-23	4.47944e-22	-1.07922e-20	6.35716e-20	-5.32636e-21	300	200	0	0.727834	1.79085	82.2105	371.633	-1510	2313.2	-311	200	0	-0.180456	0.0381496	107.964	-187.055	1334.87	877.85	-914	200	0
459	4	-4.17017e-22	-1.35795e-22	1.21467e-21	-4.05184e-21	9.52635e-20	1.12938e-20	300	610	0	6.70847e-23	3.86661e-23	2.80133e-22	-6.97735e-21	4.21635e-20	-4.35723e-21	300	200	0	0.745681	1.84855	82.4755	340.108	-1524.13	2311.89	-311	200	0	-0.0944768	-0.0191948	108.104	-213.04	1216.24	896.867	-914	200	0
459	5	-3.80787e-22	-1.02059e-22	9.33439e-22	-3.36575e-21	7.19833e-20	9.39225e-21	300	610	0	5.22633e-23	2.51023e-23	1.50251e-22	-3.95213e-21	2.48279e-20	-3.28054e-21	300	200	0	0.766497	1.8919	82.6187	313.252	-1547.06	2309.36	-311	200	0	0.0982527	-0.0750924	108.131	-212.727	1120.71	919.403	-914	200	0
459	6	-3.14557e-22	-7.04942e-23	6.60456e-22	-2.56999e-21	5.00161e-20	7.17916e-21	300	610	0	3.75107e-23	1.4311e-23	5.7662e-23	-1.74159e-21	1.19007e-20	-2.27037e-21	300	200	0	0.78422	1.92027	82.6241	295.968	-1574.67	2304.43	-311	200	0	0.379167	-0.125003	107.977	-189.475	1053.61	936.414	-914	200	0
459	7	-2.38974e-22	-4.39415e-23	4.24761e-22	-1.80607e-21	3.14229e-20	5.0508e-21	300	610	0	2.45564e-23	6.40024e-24	-2.44722e-24	-2.62991e-22	3.04928e-21	-1.41889e-21	300	200	0	0.799094	1.93524	82.5036	290.054	-1601.83	2296.15	-311	200	0	0.703998	-0.169427	107.568	-148.085	1012.94	938.457	-914	200	0
459	8	-1.67027e-22	-2.34361e-23	2.38606e-22	-1.15152e-21	1.69863e-20	3.22492e-21	300	610	0	1.41806e-23	1.08889e-24	-3.67153e-23	6.18485e-22	-2.40338e-21	-7.60162e-22	300	200	0	0.815019	1.94071	82.274	294.049	-1623.48	2284.96	-311	200	0	1.03575	-0.220887	106.837	-89.7421	994.625	920.71	-914	200	0
459	9	-1.05746e-22	-8.8523e-24	1.03128e-22	-6.37893e-22	6.66074e-21	1.79064e-21	300	610	0	6.52433e-24	-2.0947e-24	-5.20404e-23	1.05155e-21	-5.25185e-21	-2.90794e-22	300	200	0	0.834747	1.94045	81.9491	305.109	-1635.92	2272.84	-311	200	0	1.36046	-0.298408	105.82	-11.3013	995.673	886.966	-914	200	0
460	0	-5.79057e-23	5.88088e-25	1.29391e-23	-2.66532e-22	-7.00694e-23	7.52503e-22	300	610	0	1.34448e-24	-3.67537e-24	-5.46471e-23	1.17517e-21	-6.26344e-21	1.37388e-23	300	200	0	0.859268	1.9356	81.5564	320.548	-1638.15	2262.39	-311	200	0	1.66476	-0.410774	104.701	88.6963	1011.11	849.305	-914	200	0	1.79278	0.951081	187.68	37916.7	121752	3108.42	0	0	0
460	1	-2.34957e-23	5.94574e-24	-4.04576e-23	-2.124e-23	-3.9316e-21	6.59104e-23	300	610	0	-1.79397e-24	-4.14598e-24	-4.96305e-23	1.10614e-21	-6.09829e-21	1.87193e-22	300	200	0	0.888358	1.92603	81.147	338.171	-1631.33	2255.4	-311	200	0	1.90497	-0.54801	103.72	201.896	1031.18	822.123	-914	200	0
460	2	-9.10424e-25	8.31725e-24	-6.63346e-23	1.22323e-22	-5.68305e-21	-3.36705e-22	300	610	0	-3.38455e-24	-3.92226e-24	-4.0829e-23	9.34568e-22	-5.27626e-21	2.64602e-22	300	200	0	0.920272	1.9138	80.7821	355.32	-1616.99	2251.96	-311	200	0	2.01694	-0.693376	103.067	305.929	1043.37	813.111	-914	200	0
460	3	1.21836e-23	8.68912e-24	-7.33039e-23	1.90281e-22	-6.01249e-21	-5.28046e-22	300	610	0	-3.89553e-24	-3.32599e-24	-3.09007e-23	7.24499e-22	-4.17458e-21	2.77562e-22	300	200	0	0.952165	1.9033	80.5182	367.673	-1596.32	2250.96	-311	200	0	1.9617	-0.840658	102.867	371.373	1036.46	820.241	-914	200	0
460	4	1.82594e-23	7.86697e-24	-6.85712e-23	2.06667e-22	-5.48506e-21	-5.75101e-22	300	610	0	-3.72487e-24	-2.58663e-24	-2.15083e-23	5.17341e-22	-3.04345e-21	2.5192e-22	300	200	0	0.979895	1.89751	80.394	370.409	-1571.36	2251.6	-311	200	0	1.75115	-0.992767	103.175	376.797	1004.32	837.057	-914	200	0
460	5	1.95757e-23	6.45633e-24	-5.76747e-23	1.91449e-22	-4.52785e-21	-5.33589e-22	300	610	0	-3.18265e-24	-1.85314e-24	-1.35438e-23	3.36556e-22	-2.03025e-21	2.07143e-22	300	200	0	0.998959	1.8946	80.4171	361.652	-1547.15	2253.98	-311	200	0	1.43001	-1.14757	103.933	318.953	947.049	858.039	-914	200	0
460	6	1.79986e-23	4.87553e-24	-4.45335e-23	1.59873e-22	-3.43767e-21	-4.46105e-22	300	610	0	-2.49145e-24	-1.21048e-24	-7.34983e-24	1.92487e-22	-1.20565e-21	1.56701e-22	300	200	0	1.00761	1.88835	80.5646	344.458	-1531.87	2258.57	-311	200	0	1.0494	-1.29405	105.01	212.37	870.017	880.677	-914	200	0
460	7	1.4946e-23	3.38536e-24	-3.16685e-23	1.22658e-22	-2.40102e-21	-3.42618e-22	300	610	0	-1.797e-24	-6.9666e-25	-2.91231e-24	8.6705e-23	-5.87804e-22	1.09017e-22	300	200	0	1.00609	1.87346	80.7991	325.455	-1533.34	2265.43	-311	200	0	0.655427	-1.41668	106.259	81.6244	781.562	906.324	-914	200	0
460	8	1.14089e-23	2.12496e-24	-2.0496e-23	8.66371e-23	-1.51873e-21	-2.4227e-22	300	610	0	-1.18348e-24	-3.1818e-25	-1.37404e-26	1.55482e-23	-1.62491e-22	6.86033e-23	300	200	0	0.993779	1.85073	81.0738	311.96	-1554.41	2273.7	-311	200	0	0.285895	-1.49428	107.519	-48.0478	688.841	939.144	-914	200	0
460	9	8.01507e-24	1.14695e-24	-1.16287e-23	5.55975e-23	-8.30385e-22	-1.5569e-22	300	610	0	-6.89633e-25	-6.26373e-26	1.65444e-24	-2.72173e-23	1.01416e-22	3.71882e-23	300	200	0	0.970293	1.8256	81.3379	308.623	-1592.06	2281.6	-311	200	0	-0.0244693	-1.49913	108.618	-156.269	599.506	983.024	-914	200	0
461	0	5.10816e-24	4.47892e-25	-5.14405e-24	3.11227e-23	-3.35619e-22	-8.73486e-23	300	610	0	-3.23474e-25	9.17551e-26	2.41631e-24	-4.85603e-23	2.41059e-22	1.46923e-23	300	200	0	0.936681	1.8021	81.5605	314.573	-1640.29	2287.25	-311	200	0	-0.240659	-1.40299	109.462	-227.953	529.691	1038.52	-914	200	0	1.79278	0.951081	187.68	37916.7	121752	3108.42	0	0	0
461	1	2.82781e-24	-7.43075e-27	-8.02378e-25	1.33402e-23	-1.11376e-23	-3.76415e-23	300	610	0	-7.43843e-26	1.69584e-25	2.56626e-24	-5.50419e-23	2.92606e-22	6.5293e-27	300	200	0	0.895301	1.78007	81.7395	324.224	-1692.64	2289.71	-311	200	0	-0.33901	-1.18335	110.097	-252.989	502.719	1101.93	-914	200	0
461	2	1.17958e-24	-2.68333e-25	1.78954e-24	1.52568e-24	1.76751e-22	-4.57444e-24	300	610	0	7.76987e-26	1.94113e-25	2.34651e-24	-5.22062e-23	2.87357e-22	-8.43783e-24	300	200	0	0.850703	1.75818	81.8752	331.37	-1742.44	2289.45	-311	200	0	-0.322815	-0.833023	110.652	-228.182	534.56	1167.12	-914	200	0
461	3	9.1285e-26	-3.86348e-25	3.0664e-24	-5.449e-24	2.63705e-22	1.49829e-23	300	610	0	1.55875e-25	1.85073e-25	1.94041e-24	-4.43515e-23	2.50079e-22	-1.22869e-23	300	200	0	0.809933	1.73723	81.9515	332.17	-1782.3	2287.99	-311	200	0	-0.224117	-0.374466	111.208	-159.201	621.385	1227.84	-914	200	0
461	4	-5.45312e-25	-4.08138e-25	3.43495e-24	-8.80945e-24	2.82259e-22	2.4441e-23	300	610	0	1.82239e-25	1.5781e-25	1.47557e-24	-3.45476e-23	1.98831e-22	-1.30351e-23	300	200	0	0.780563	1.71848	81.947	325.775	-1805.15	2286.99	-311	200	0	-0.0863367	0.142846	111.742	-60.2927	741.165	1278.82	-914	200	0
461	5	-8.4631e-25	-3.72006e-25	3.23731e-24	-9.69123e-24	2.59274e-22	2.6965e-23	300	610	0	1.75669e-25	1.2332e-25	1.03239e-24	-2.47919e-23	1.45659e-22	-1.19111e-23	300	200	0	0.765157	1.70082	81.8447	313.902	-1806.45	2287.49	-311	200	0	0.0519768	0.664125	112.174	49.3045	864.261	1316.53	-914	200	0
461	6	-9.18468e-25	-3.06879e-25	2.73771e-24	-9.04278e-24	2.15147e-22	2.52013e-23	300	610	0	1.50948e-25	8.87872e-26	6.54491e-25	-1.6227e-23	9.77224e-23	-9.84477e-24	300	200	0	0.756837	1.68176	81.6382	299.408	-1785.96	2289.9	-311	200	0	0.157342	1.14449	112.417	152.436	961.968	1340.1	-914	200	0
461	7	-8.5045e-25	-2.32847e-25	2.12406e-24	-7.59182e-24	1.64125e-22	2.11826e-23	300	610	0	1.18737e-25	5.83469e-26	3.59188e-25	-9.36797e-24	5.851e-23	-7.48299e-24	300	200	0	0.743705	1.65905	81.3455	283.966	-1747.89	2294.11	-311	200	0	0.205104	1.55105	112.416	243.482	1012.95	1350.12	-914	200	0
461	8	-7.09949e-25	-1.62521e-25	1.518e-24	-5.85246e-24	1.15222e-22	1.63466e-23	300	610	0	8.60615e-26	3.38888e-26	1.46579e-25	-4.30746e-24	2.89889e-23	-5.23292e-24	300	200	0	0.717652	1.63068	81.0116	266.855	-1699.09	2299.21	-311	200	0	0.196665	1.85978	112.181	333.847	1008.56	1344.94	-914	200	0
461	9	-5.44523e-25	-1.0271e-25	9.88562e-25	-4.15465e-24	7.3368e-23	1.16172e-23	300	610	0	5.70138e-26	1.57862e-26	6.86311e-27	-8.8435e-25	8.55946e-24	-3.31534e-24	300	200	0	0.6782	1.59602	80.6973	246.397	-1646.12	2303.26	-311	200	0	0.168248	2.04933	111.758	440.956	953.893	1320	-914	200	0
462	0	-3.84491e-25	-5.60763e-26	5.66299e-25	-2.68315e-24	4.05566e-23	7.51292e-24	300	610	0	3.35153e-26	3.49594e-27	-7.4285e-26	1.18921e-24	-4.20695e-24	-1.81756e-24	300	200	0	0.630611	1.55685	80.4698	222.336	-1594.25	2303.94	-311	200	0	0.175817	2.09703	111.148	565.814	865.184	1273.36	-914	200	0	1.16501	2.44404	191.193	38789.2	124924	1990.66	0	0	0
462	1	-2.46639e-25	-2.25784e-26	2.56002e-25	-1.51721e-24	1.68563e-23	4.25745e-24	300	610	0	1.60089e-26	-3.98715e-27	-1.12085e-25	2.23962e-24	-1.10454e-23	-7.39707e-25	300	200	0	0.581974	1.51655	80.3836	196.475	-1548.2	2299.94	-311	200	0	0.263775	1.98519	110.323	684.543	761.267	1211.56	-914	200	0
462	2	-1.37976e-25	-6.268e-28	4.70736e-26	-6.65967e-25	1.22007e-24	1.87812e-24	300	610	0	4.03496e-27	-7.81419e-27	-1.20454e-25	2.57653e-24	-1.36603e-23	-3.18032e-26	300	200	0	0.538475	1.47947	80.4496	171.78	-1512.38	2291.58	-311	200	0	0.437291	1.71284	109.345	761.553	655.737	1149.48	-914	200	0
462	3	-5.90492e-26	1.2069e-26	-7.86621e-26	-9.71412e-26	-7.91546e-24	2.86204e-25	300	610	0	-3.33056e-27	-9.08291e-27	-1.10905e-25	2.46306e-24	-1.35351e-23	3.78999e-25	300	200	0	0.505138	1.45034	80.6241	151.718	-1489.31	2280.42	-311	200	0	0.658211	1.30494	108.421	768.26	559.91	1104.22	-914	200	0
462	4	-6.63015e-27	1.79296e-26	-1.41575e-25	2.41488e-25	-1.22242e-23	-6.63194e-25	300	610	0	-7.16829e-27	-8.72945e-27	-9.21922e-26	2.10416e-24	-1.18494e-23	5.70004e-25	300	200	0	0.486137	1.43311	80.8384	139.72	-1477.77	2268.52	-311	200	0	0.865114	0.81683	107.794	694.791	483.375	1087.98	-914	200	0
462	5	2.42987e-26	1.91614e-26	-1.60868e-25	4.07391e-25	-1.32441e-23	-1.12998e-24	300	610	0	-8.52016e-27	-7.48546e-27	-7.04416e-26	1.64694e-24	-9.46746e-24	6.11864e-25	300	200	0	0.485089	1.43041	81.0362	138.015	-1473.81	2258.04	-311	200	0	1.00706	0.326006	107.604	551.035	426.192	1103.88	-914	200	0
462	6	3.91843e-26	1.75852e-26	-1.52781e-25	4.54206e-25	-1.22515e-23	-1.26364e-24	300	610	0	-8.2816e-27	-5.87777e-27	-4.95376e-26	1.1877e-24	-6.96919e-24	5.62981e-25	300	200	0	0.505825	1.44488	81.185	146.937	-1473.72	2251.22	-311	200	0	1.07537	-0.092428	107.832	358.148	379.864	1146.18	-914	200	0
462	7	4.3071e-26	1.45823e-26	-1.29916e-25	4.2697e-25	-1.02201e-23	-1.18983e-24	300	610	0	-7.15706e-27	-4.25265e-27	-3.16127e-26	7.8206e-25	-4.70191e-24	4.67755e-25	300	200	0	0.551366	1.47994	81.2732	165.369	-1476.01	2250.14	-311	200	0	1.10306	-0.384358	108.329	139.597	337.566	1203.35	-914	200	0
462	8	4.01705e-26	1.11172e-26	-1.01281e-25	3.60405e-25	-7.83363e-24	-1.00553e-24	300	610	0	-5.65721e-27	-2.81126e-27	-1.75378e-26	4.55594e-25	-2.83775e-24	3.57236e-25	300	200	0	0.621119	1.53721	81.3057	191.167	-1481.66	2256.11	-311	200	0	1.12979	-0.517255	108.893	-80.1279	301.535	1261.46	-914	200	0
462	9	3.37136e-26	7.79953e-27	-7.27413e-26	2.79164e-25	-5.52757e-24	-7.79689e-25	300	610	0	-4.12038e-27	-1.64736e-27	-7.35441e-27	2.13575e-25	-1.42761e-24	2.51102e-25	300	200	0	0.709051	1.61259	81.2936	220.833	-1492.71	2268.79	-311	200	0	1.17481	-0.483908	109.364	-273.906	282.155	1307	-914	200	0
463	0	2.59816e-26	4.96211e-27	-4.76601e-26	1.99171e-25	-3.54268e-24	-5.5688e-25	300	610	0	-2.74553e-27	-7.81768e-28	-6.22641e-28	4.89615e-26	-4.46647e-25	1.60142e-25	300	200	0	0.803519	1.69514	81.2477	249.518	-1510.03	2285.93	-311	200	0	1.23871	-0.31038	109.635	-415.173	287.661	1328.89	-914	200	0	1.78351	1.45583	185.92	37438.8	120339	2811.53	0	0	0
463	1	1.84385e-26	2.73913e-27	-2.75573e-26	1.29433e-25	-1.97908e-24	-3.62382e-25	300	610	0	-1.62772e-27	-1.90888e-28	3.32203e-27	-5.15205e-26	1.70612e-25	8.87519e-26	300	200	0	0.889085	1.77058	81.1798	272.564	-1533.11	2304.1	-311	200	0	1.30937	-0.0516393	109.607	-485.34	313.443	1321.53	-914	200	0
463	2	1.19032e-26	1.13445e-27	-1.27137e-26	7.39051e-26	-8.44136e-25	-2.0735e-25	300	610	0	-7.90972e-28	1.71598e-28	5.19396e-27	-1.0315e-25	5.05164e-25	3.71244e-26	300	200	0	0.950464	1.82715	81.0993	288.271	-1560.94	2320.23	-311	200	0	1.36333	0.219272	109.199	-480.679	341.459	1287.63	-914	200	0
463	3	6.72658e-27	7.65776e-29	-2.6635e-27	3.3168e-26	-9.09544e-26	-9.34927e-26	300	610	0	-2.15577e-28	3.59551e-28	5.65097e-27	-1.20537e-25	6.37288e-25	3.01496e-27	300	200	0	0.977661	1.85904	81.0048	298.988	-1591.19	2332.97	-311	200	0	1.37849	0.427356	108.416	-414.126	349.616	1236.77	-914	200	0
463	4	2.9483e-27	-5.40775e-28	3.43241e-27	5.79168e-27	3.52932e-25	-1.68837e-26	300	610	0	1.40949e-28	4.24747e-28	5.24e-27	-1.16162e-25	6.37271e-25	-1.69558e-26	300	200	0	0.97059	1.86527	80.8851	308.303	-1618.79	2342.48	-311	200	0	1.34665	0.519963	107.37	-308.815	325.26	1181.28	-914	200	0
463	5	4.24455e-28	-8.31248e-28	6.52803e-27	-1.06389e-26	5.66067e-25	2.91757e-26	300	610	0	3.2913e-28	4.11591e-28	4.37897e-27	-9.97974e-26	5.61283e-25	-2.64164e-26	300	200	0	0.938574	1.84712	80.7308	317.453	-1637.2	2349.24	-311	200	0	1.27017	0.481285	106.24	-186.952	273.925	1132.99	-914	200	0
463	6	-1.07724e-27	-8.99151e-28	7.52955e-27	-1.88172e-26	6.2112e-25	5.21791e-26	300	610	0	3.98084e-28	3.54955e-28	3.36183e-27	-7.84902e-26	4.50675e-25	-2.87063e-26	300	200	0	0.893426	1.80867	80.5472	325.738	-1642.19	2353.39	-311	200	0	1.15234	0.326154	105.239	-64.4623	216.393	1100.52	-914	200	0
463	7	-1.8122e-27	-8.3099e-28	7.20767e-27	-2.12759e-26	5.78719e-25	5.91839e-26	300	610	0	3.90268e-28	2.80073e-28	2.37622e-27	-5.68816e-26	3.33349e-25	-2.66004e-26	300	200	0	0.844048	1.75783	80.3579	333.475	-1633.95	2354.83	-311	200	0	0.997072	0.0881063	104.556	46.3803	176.645	1086.69	-914	200	0
463	8	-2.01871e-27	-6.92726e-28	6.16327e-27	-2.01529e-26	4.85343e-25	5.61551e-26	300	610	0	3.39244e-28	2.03627e-28	1.52623e-27	-3.7676e-26	2.26148e-25	-2.22181e-26	300	200	0	0.797022	1.70247	80.1885	341.951	-1616.73	2353.72	-311	200	0	0.82069	-0.187047	104.241	135.765	170.533	1088.07	-914	200	0
463	9	-1.89676e-27	-5.30641e-28	4.82797e-27	-1.71045e-26	3.73792e-25	4.77186e-26	300	610	0	2.69461e-28	1.35397e-28	8.55565e-28	-2.21418e-26	1.37551e-25	-1.70496e-26	300	200	0	0.757763	1.64598	80.0404	350.813	-1597.3	2350.56	-311	200	0	0.65639	-0.448509	104.145	198.204	204.134	1097.43	-914	200	0
464	0	-1.60051e-27	-3.74184e-28	3.48463e-27	-1.33125e-26	2.65089e-25	3.71788e-26	300	610	0	1.97213e-28	8.00257e-29	3.6796e-28	-1.05705e-26	7.02119e-26	-1.20452e-26	300	200	0	0.729288	1.59015	79.8933	358.194	-1582.39	2346.04	-311	200	0	0.542456	-0.650002	104.049	230.844	280.66	1107.06	-914	200	0	1.78351	1.45583	185.92	37438.8	120339	2811.53	0	0	0
464	1	-1.23935e-27	-2.39617e-28	2.29681e-27	-9.54513e-27	1.70986e-25	2.66863e-26	300	610	0	1.32161e-28	3.86487e-29	4.37406e-29	-2.65731e-27	2.31244e-26	-7.73184e-27	300	200	0	0.711617	1.5409	79.7377	362.828	-1575.83	2340.77	-311	200	0	0.508217	-0.761795	103.849	230.393	403.652	1110.51	-914	200	0
464	2	-8.83946e-28	-1.33679e-28	1.34004e-27	-6.24105e-27	9.64948e-26	1.74719e-26	300	610	0	7.90027e-29	1.0251e-29	-1.47885e-28	2.2092e-27	-6.70567e-27	-4.33003e-27	300	200	0	0.704335	1.50737	79.5908	364.123	-1578.32	2335.41	-311	200	0	0.559233	-0.789955	103.591	194.773	570.764	1103.89	-914	200	0
464	3	-5.74216e-28	-5.68318e-29	6.30177e-28	-3.59728e-27	4.21616e-26	1.0091e-26	300	610	0	3.902e-29	-7.2985e-30	-2.40428e-28	4.74382e-27	-2.3057e-26	-1.85791e-27	300	200	0	0.709958	1.49535	79.4813	361.776	-1589.74	2330.93	-311	200	0	0.663684	-0.784695	103.37	128.801	768.143	1087.33	-914	200	0
464	4	-3.27675e-28	-5.87273e-30	1.46906e-28	-1.64835e-27	5.8959e-27	4.64423e-27	300	610	0	1.13797e-29	-1.65184e-29	-2.64971e-28	5.63552e-27	-2.97093e-26	-2.15046e-28	300	200	0	0.732478	1.50455	79.4299	356.805	-1610.39	2328.32	-311	200	0	0.760035	-0.813769	103.223	48.1941	973.878	1064.57	-914	200	0
464	5	-1.46859e-28	2.41264e-29	-1.48465e-28	-3.31286e-28	-1.5658e-26	9.58897e-28	300	610	0	-5.86887e-30	-1.985e-29	-2.47491e-28	5.47631e-27	-2.99919e-26	7.55157e-28	300	200	0	0.77203	1.53127	79.4402	351.814	-1639.49	2328.12	-311	200	0	0.78748	-0.919839	103.133	-23.5867	1166.07	1039.45	-914	200	0
464	6	-2.53889e-29	3.8498e-29	-3.00589e-28	4.65458e-28	-2.61837e-26	-1.27431e-27	300	610	0	-1.50862e-29	-1.93989e-29	-2.07934e-28	4.73185e-27	-2.65786e-26	1.22294e-27	300	200	0	0.82264	1.57069	79.5099	349.465	-1673.75	2330.06	-311	200	0	0.715364	-1.10544	103.118	-64.2556	1327.08	1013.88	-914	200	0
464	7	4.74773e-29	4.2171e-29	-3.52215e-28	8.68053e-28	-2.91136e-26	-2.40637e-27	300	610	0	-1.85871e-29	-1.68267e-29	-1.60399e-28	3.73967e-27	-2.14473e-26	1.34609e-27	300	200	0	0.875686	1.61686	79.6477	350.961	-1708.25	2332.87	-311	200	0	0.555139	-1.34839	103.289	-60.9995	1444.97	989.737	-914	200	0
464	8	8.37113e-29	3.9255e-29	-3.39904e-28	9.96032e-28	-2.73272e-26	-2.77035e-27	300	610	0	-1.83839e-29	-1.33416e-29	-1.13946e-28	2.72336e-27	-1.594e-26	1.25641e-27	300	200	0	0.925056	1.66243	79.8696	355.401	-1738.67	2334.63	-311	200	0	0.349617	-1.61391	103.771	-13.4873	1518.62	969.741	-914	200	0
464	9	9.45636e-29	3.28982e-29	-2.92301e-28	9.50862e-28	-2.30419e-26	-2.64932e-27	300	610	0	-1.60752e-29	-9.74725e-30	-7.36518e-29	1.81433e-27	-1.08731e-26	1.05505e-27	300	200	0	0.968702	1.70091	80.1711	359.95	-1762.4	2333.54	-311	200	0	0.145899	-1.85479	104.603	70.4782	1559.93	956.278	-914	200	0
465	0	8.95288e-29	2.53211e-29	-2.30082e-28	8.11524e-28	-1.7831e-26	-2.26387e-27	300	610	0	-1.28313e-29	-6.51853e-30	-4.17037e-29	1.07537e-27	-6.66355e-27	8.13489e-28	300	200	0	1.00592	1.73018	80.5088	361.269	-1778.36	2328.52	-311	200	0	-0.0247335	-2.01903	105.716	181.191	1581.64	952.12	-914	200	0	0.96669	0.600863	186.597	38013.2	121464	3622.46	0	0	0
465	1	7.59599e-29	1.79457e-29	-1.66878e-28	6.34658e-28	-1.2709e-26	-1.77235e-27	300	610	0	-9.43638e-30	-3.885e-30	-1.8363e-29	5.22295e-28	-3.4488e-27	5.77616e-28	300	200	0	1.03365	1.75184	80.8129	357.702	-1786.13	2319.59	-311	200	0	-0.144407	-2.06925	106.949	305.138	1582.11	960.851	-914	200	0
465	2	5.91022e-29	1.15657e-29	-1.10642e-28	4.57301e-28	-8.2489e-27	-1.27844e-27	300	610	0	-6.35941e-30	-1.90766e-30	-2.7539e-30	1.42032e-28	-1.18929e-27	3.73134e-28	300	200	0	1.04584	1.76718	81.0301	350.266	-1785.49	2308.14	-311	200	0	-0.201836	-1.99536	108.051	420.852	1548.08	983.307	-914	200	0
465	3	4.23633e-29	6.51852e-30	-6.51182e-29	3.00808e-28	-4.70108e-27	-8.42039e-28	300	610	0	-3.83211e-30	-5.43344e-31	6.54891e-30	-9.35346e-29	2.51613e-28	2.1108e-28	300	200	0	1.03808	1.77639	81.1546	341.62	-1777.12	2296.3	-311	200	0	-0.199637	-1.80773	108.755	506.192	1470.32	1014.07	-914	200	0
465	4	2.76885e-29	2.83948e-30	-3.11804e-29	1.74968e-28	-2.10077e-27	-4.90741e-28	300	610	0	-1.92214e-30	3.05851e-31	1.11168e-29	-2.17822e-28	1.05006e-27	9.27403e-29	300	200	0	1.01189	1.7804	81.2142	334.455	-1763.31	2286.15	-311	200	0	-0.154119	-1.52574	108.894	549.086	1351.88	1044.07	-914	200	0
465	5	1.59501e-29	3.85678e-31	-7.95029e-30	8.17559e-29	-3.55255e-28	-2.30252e-28	300	610	0	-5.94841e-31	7.57632e-31	1.24177e-29	-2.63312e-28	1.38394e-27	1.36441e-29	300	200	0	0.973057	1.78113	81.233	330.96	-1746.12	2279.19	-311	200	0	-0.0803184	-1.18224	108.461	549.778	1207.56	1066.28	-914	200	0
465	6	7.29938e-30	-1.07112e-30	6.35374e-30	1.8416e-29	6.90687e-28	-5.30323e-29	300	610	0	2.39214e-31	9.27055e-31	1.16851e-29	-2.58072e-28	1.4109e-27	-3.34592e-29	300	200	0	0.928147	1.77995	81.2187	332.637	-1724.96	2276.28	-311	200	0	0.00731219	-0.827589	107.601	520.982	1064.12	1077.61	-914	200	0
465	7	1.45539e-30	-1.78101e-30	1.38203e-29	-2.01971e-29	1.20971e-27	5.51834e-29	300	610	0	6.90234e-31	9.13937e-31	9.8708e-30	-2.24291e-28	1.25819e-27	-5.6552e-29	300	200	0	0.883887	1.77569	81.176	339.419	-1697.07	2277.47	-311	200	0	0.0807225	-0.510414	106.57	487.535	955.469	1078.38	-914	200	0
465	8	-2.07815e-30	-1.97681e-30	1.64655e-29	-3.99897e-29	1.36389e-27	1.10823e-28	300	610	0	8.67256e-31	7.9743e-31	7.6508e-30	-1.78128e-28	1.02038e-27	-6.30869e-29	300	200	0	0.847133	1.76486	81.1081	349.325	-1660.24	2282.18	-311	200	0	0.0994318	-0.255588	105.63	474.668	908.284	1071.79	-914	200	0
465	9	-3.86199e-30	-1.85371e-30	1.60233e-29	-4.66017e-29	1.28993e-27	1.296e-28	300	610	0	8.65636e-31	6.35371e-31	5.46224e-30	-1.30349e-28	7.61993e-28	-5.93226e-29	300	200	0	0.823746	1.74485	81.0081	359.503	-1616.04	2289.85	-311	200	0	0.0283163	-0.0650211	104.886	489.457	929.638	1060.9	-914	200	0
466	0	-4.42716e-30	-1.56192e-30	1.38586e-29	-4.48472e-29	1.09361e-27	1.24944e-28	300	610	0	7.61499e-31	4.66443e-31	3.55268e-30	-8.73373e-29	5.22587e-28	-5.00856e-29	300	200	0	0.81668	1.71645	80.8669	368.007	-1570.6	2300.25	-311	200	0	-0.143088	0.0642605	104.282	519.17	1004.61	1045.34	-914	200	0	0.96669	0.600863	186.597	38013.2	121464	3622.46	0	0	0
466	1	-4.22428e-30	-1.20794e-30	1.09618e-29	-3.84915e-29	8.50353e-28	1.07371e-28	300	610	0	6.10836e-31	3.13705e-31	2.03122e-30	-5.21949e-29	3.22634e-28	-3.88033e-29	300	200	0	0.823982	1.68316	80.6872	375.082	-1531.3	2312.95	-311	200	0	-0.390728	0.127062	103.754	550.262	1099.97	1022.9	-914	200	0
466	2	-3.604e-30	-8.60396e-31	7.98931e-30	-3.02482e-29	6.09108e-28	8.4466e-29	300	610	0	4.51385e-31	1.88487e-31	9.14274e-31	-2.57669e-29	1.69205e-28	-2.76902e-29	300	200	0	0.839639	1.64856	80.4866	382.288	-1502.48	2326.35	-311	200	0	-0.662054	0.122894	103.343	584.367	1175.15	993.865	-914	200	0
466	3	-2.81768e-30	-5.57997e-31	5.32775e-30	-2.19023e-29	3.97783e-28	6.12262e-29	300	610	0	3.05892e-31	9.40207e-32	1.63083e-31	-7.49997e-30	6.08172e-29	-1.79993e-29	300	200	0	0.858029	1.61508	80.294	389.579	-1485.38	2337.58	-311	200	0	-0.895648	0.0814218	103.156	636.465	1204.22	963.048	-914	200	0
466	4	-2.02964e-30	-3.17605e-31	3.16229e-30	-1.44925e-29	2.28856e-28	4.05648e-29	300	610	0	1.8577e-31	2.84973e-32	-2.88259e-31	3.8968e-30	-8.75142e-30	-1.02816e-29	300	200	0	0.877881	1.58396	80.1499	393.953	-1480.97	2343.82	-311	200	0	-1.04433	0.0603873	103.255	719.396	1193.72	936.434	-914	200	0
466	5	-1.33458e-30	-1.41525e-31	1.54022e-30	-8.5044e-30	1.04445e-28	2.38491e-29	300	610	0	9.45579e-32	-1.2573e-32	-5.13391e-31	9.98479e-30	-4.77066e-29	-4.61843e-30	300	200	0	0.901811	1.55387	80.0966	392.054	-1490.56	2343.8	-311	200	0	-1.08609	0.111535	103.56	830.998	1175.21	916.571	-914	200	0
466	6	-7.75832e-31	-2.34137e-32	4.23984e-31	-4.04758e-30	2.04629e-29	1.1395e-29	300	610	0	3.08416e-32	-3.46874e-32	-5.81622e-31	1.22947e-29	-6.44161e-29	-8.11764e-31	300	200	0	0.931511	1.52082	80.155	383.17	-1513.75	2337.92	-311	200	0	-1.02073	0.247021	103.875	954.735	1181.42	902.335	-914	200	0
466	7	-3.62083e-31	4.72858e-32	-2.68349e-31	-1.00255e-30	-3.02626e-29	2.87593e-30	300	610	0	-9.46933e-33	-4.32665e-32	-5.51508e-31	1.21569e-29	-6.63432e-29	1.47367e-30	300	200	0	0.963452	1.48212	80.3051	368.993	-1547.32	2327.31	-311	200	0	-0.869669	0.43309	104.034	1065.67	1227.9	891.783	-914	200	0
466	8	-8.1028e-32	8.22969e-32	-6.34412e-31	8.67722e-31	-5.58192e-29	-2.36501e-30	300	610	0	-3.15172e-32	-4.30407e-32	-4.6844e-31	1.06283e-29	-5.95415e-29	2.61198e-30	300	200	0	0.989903	1.43972	80.4869	352.065	-1586.09	2313.38	-311	200	0	-0.678352	0.612447	104.003	1136.43	1306.42	884.109	-914	200	0
466	9	9.02254e-32	9.26147e-32	-7.69243e-31	1.83958e-30	-6.38579e-29	-5.09632e-30	300	610	0	-4.04359e-32	-3.77793e-32	-3.6483e-31	8.48222e-30	-4.85319e-29	2.95504e-30	300	200	0	1.00305	1.3986	80.6264	334.954	-1624.34	2297.67	-311	200	0	-0.501036	0.73424	103.84	1147.16	1390.67	878.841	-914	200	0
467	0	1.77931e-31	8.7505e-32	-7.55052e-31	2.17903e-30	-6.08664e-29	-6.05908e-30	300	610	0	-4.07428e-32	-3.025e-32	-2.61762e-31	6.23706e-30	-3.64158e-29	2.79997e-30	300	200	0	0.99802	1.36392	80.6789	319.729	-1656.61	2281.87	-311	200	0	-0.37014	0.769184	103.619	1094.71	1448.99	874.349	-914	200	0	0.366867	1.70725	185.18	38133.5	120392	2431.63	0	0	0
467	1	2.07143e-31	7.41343e-32	-6.56871e-31	2.1144e-30	-5.18896e-29	-5.89023e-30	300	610	0	-3.60617e-32	-2.23144e-32	-1.71295e-31	4.20259e-30	-2.51079e-29	2.37698e-30	300	200	0	0.975289	1.34093	80.6549	308.087	-1678.85	2267.53	-311	200	0	-0.284731	0.705052	103.457	989.287	1458.4	869.335	-914	200	0
467	2	1.99242e-31	5.76082e-32	-5.22106e-31	1.82515e-30	-4.05418e-29	-5.09089e-30	300	610	0	-2.90708e-32	-1.50915e-32	-9.8858e-32	2.53181e-30	-1.56129e-29	1.85039e-30	300	200	0	0.942264	1.33405	80.5969	302.046	-1689.72	2255.65	-311	200	0	-0.231108	0.544012	103.585	843.973	1416.53	865.492	-914	200	0
467	3	1.70945e-31	4.12381e-32	-3.82375e-31	1.44125e-30	-2.91838e-29	-4.02434e-30	300	610	0	-2.15854e-32	-9.13932e-33	-4.54239e-32	1.26934e-30	-8.29233e-30	1.32701e-30	300	200	0	0.909806	1.34164	80.5432	303.508	-1690.22	2246.35	-311	200	0	-0.20164	0.315921	104.246	674.854	1339.27	867.65	-914	200	0
467	4	1.34294e-31	2.69095e-32	-2.56448e-31	1.04869e-30	-1.9174e-29	-2.93133e-30	300	610	0	-1.47082e-32	-4.62749e-33	-9.2862e-33	3.92147e-31	-3.09469e-30	8.67883e-31	300	200	0	0.885562	1.35421	80.5167	311.988	-1682.22	2239.12	-311	200	0	-0.19596	0.0816177	105.493	505.976	1245.01	880.724	-914	200	0
467	5	9.72109e-32	1.5463e-32	-1.53471e-31	6.97952e-31	-1.11329e-29	-1.95341e-30	300	610	0	-9.00051e-33	-1.48169e-33	1.25984e-32	-1.58953e-31	2.62667e-31	5.00433e-31	300	200	0	0.870977	1.36182	80.5217	322.993	-1667.57	2233.42	-311	200	0	-0.21618	-0.0983569	107.125	363.566	1146.49	905.23	-914	200	0
467	6	6.42997e-32	7.03819e-33	-7.59662e-32	4.13084e-31	-5.18232e-30	-1.15826e-30	300	610	0	-4.64579e-33	5.03641e-34	2.36789e-32	-4.56857e-31	2.16167e-30	2.29502e-31	300	200	0	0.863152	1.36228	80.5412	330.152	-1648.27	2229.45	-311	200	0	-0.255433	-0.20502	108.818	266.206	1056.21	936.059	-914	200	0
467	7	3.77112e-32	1.35522e-33	-2.23479e-32	2.00049e-31	-1.14316e-30	-5.62992e-31	300	610	0	-1.58814e-33	1.58506e-33	2.72265e-32	-5.73668e-31	2.99577e-30	4.6368e-32	300	200	0	0.858287	1.36004	80.5493	329.264	-1627.28	2227.97	-311	200	0	-0.285668	-0.261124	110.27	220.234	990.454	965.658	-914	200	0
467	8	1.7928e-32	-2.07378e-33	1.11444e-32	5.37132e-32	1.31545e-30	-1.5362e-31	300	610	0	3.59202e-34	2.01785e-33	2.60201e-32	-5.72434e-31	3.11817e-30	-6.44535e-32	300	200	0	0.85372	1.35982	80.5333	319.601	-1608.95	2229.46	-311	200	0	-0.264337	-0.291585	111.264	219.885	962.857	986.423	-914	200	0
467	9	4.41618e-33	-3.79804e-33	2.90722e-32	-3.68268e-32	2.5722e-30	1.00064e-31	300	610	0	1.436e-33	2.0261e-33	2.22243e-32	-5.03475e-31	2.81678e-30	-1.20486e-31	300	200	0	0.847743	1.36379	80.4981	302.066	-1597.28	2233.58	-311	200	0	-0.161912	-0.300482	111.692	253.709	973.611	992.337	-914	200	0
468	0	-3.879e-33	-4.33659e-33	3.59137e-32	-8.44921e-32	2.9881e-30	2.3399e-31	300	610	0	1.88391e-33	1.78929e-33	1.73922e-32	-4.03801e-31	2.30767e-30	-1.38337e-31	300	200	0	0.83992	1.37289	80.4515	277.707	-1593.4	2239.31	-311	200	0	0.018325	-0.279772	111.56	314.337	1001.62	983.614	-914	200	0	1.40571	1.45682	189.689	38708.1	124029	2629.36	0	0	0
468	1	-8.18585e-33	-4.1292e-33	3.55653e-32	-1.01824e-31	2.87096e-30	2.83094e-31	300	610	0	1.91682e-33	1.4398e-33	1.25404e-32	-2.9835e-31	1.73982e-30	-1.32107e-31	300	200	0	0.832418	1.38733	80.3944	248.748	-1595.44	2245.56	-311	200	0	0.248803	-0.21931	110.966	399.046	1008.61	968.567	-914	200	0
468	2	-9.68613e-33	-3.51765e-33	3.11248e-32	-9.96485e-32	2.46133e-30	2.77574e-31	300	610	0	1.70721e-33	1.0672e-33	8.25566e-33	-2.0215e-31	1.2059e-30	-1.12775e-31	300	200	0	0.829789	1.40802	80.3257	219.852	-1599.88	2251.98	-311	200	0	0.495218	-0.112314	110.064	500.035	960.453	957.206	-914	200	0
468	3	-9.39388e-33	-2.74665e-33	2.48609e-32	-8.65169e-32	1.93235e-30	2.41307e-31	300	610	0	1.38315e-33	7.2574e-34	4.80789e-33	-1.22738e-31	7.55153e-31	-8.82142e-32	300	200	0	0.836661	1.4385	80.2533	196.305	-1602.82	2258.6	-311	200	0	0.721686	0.0335506	109.045	602.051	848.97	954.32	-914	200	0
468	4	-8.10587e-33	-1.97589e-33	1.82954e-32	-6.86515e-32	1.39784e-30	1.91685e-31	300	610	0	1.03193e-33	4.42889e-34	2.25237e-33	-6.24467e-32	4.05961e-31	-6.35755e-32	300	200	0	0.854755	1.48288	80.2022	180.901	-1600.94	2264.66	-311	200	0	0.890281	0.184228	108.103	690.445	698.418	960.079	-914	200	0
468	5	-6.39889e-33	-1.29717e-33	1.23393e-32	-5.01941e-32	9.2386e-31	1.40302e-31	300	610	0	7.06956e-34	2.27459e-34	5.14529e-34	-2.03371e-32	1.56792e-31	-4.18297e-32	300	200	0	0.881883	1.54094	80.2073	173.398	-1592.64	2268.76	-311	200	0	0.968929	0.281519	107.379	754.087	554.27	974.298	-914	200	0
468	6	-4.65455e-33	-7.52278e-34	7.44368e-33	-3.35968e-32	5.41202e-31	9.40308e-32	300	610	0	4.35826e-34	7.64788e-35	-5.45993e-34	6.29855e-33	-5.16175e-33	-2.43397e-32	300	200	0	0.913688	1.60524	80.2989	171.902	-1578.41	2270.24	-311	200	0	0.945917	0.272567	106.949	783.814	459.478	997.334	-914	200	0
468	7	-3.09668e-33	-3.49305e-34	3.74152e-33	-2.00476e-32	2.56671e-31	5.62162e-32	300	610	0	2.27977e-34	-1.94465e-35	-1.09065e-33	2.08617e-32	-9.76617e-32	-1.13818e-32	300	200	0	0.94594	1.66335	80.4897	173.786	-1560.05	2269.78	-311	200	0	0.838316	0.148503	106.828	775.088	441.908	1027.97	-914	200	0
468	8	-1.83175e-33	-7.5973e-35	1.16693e-33	-9.8662e-33	6.24815e-32	2.77717e-32	300	610	0	8.12912e-35	-7.22814e-35	-1.27377e-33	2.67475e-32	-1.39201e-31	-2.57462e-33	300	200	0	0.976674	1.70504	80.7674	176.539	-1539.77	2268.96	-311	200	0	0.688645	-0.0447775	106.961	732.132	519.412	1062.77	-914	200	0
468	9	-8.86053e-34	9.02325e-35	-4.52408e-34	-2.83512e-33	-5.66133e-32	8.10551e-33	300	610	0	-1.27393e-35	-9.40425e-35	-1.22718e-33	2.69426e-32	-1.46487e-31	2.79616e-33	300	200	0	1.00593	1.72748	81.0928	179.137	-1519.97	2269.35	-311	200	0	0.550462	-0.22881	107.266	670.229	695.873	1098.22	-914	200	0
469	0	-2.36641e-34	1.75027e-34	-1.32944e-33	1.54605e-33	-1.18334e-31	-4.16931e-33	300	610	0	-6.52843e-35	-9.53436e-35	-1.05409e-33	2.38425e-32	-1.33211e-31	5.5508e-33	300	200	0	1.03169	1.73339	81.4019	182.244	-1503.41	2271.78	-311	200	0	0.463708	-0.331688	107.704	610.349	946.829	1132.04	-914	200	0	1.40571	1.45682	189.689	38708.1	124029	2629.36	0	0	0
469	1	1.65003e-34	2.02902e-34	-1.67513e-33	3.88056e-33	-1.39711e-31	-1.07314e-32	300	610	0	-8.77113e-35	-8.47261e-35	-8.28886e-34	1.92177e-32	-1.09695e-31	6.47285e-33	300	200	0	1.04758	1.72694	81.6204	186.736	-1493.15	2276.33	-311	200	0	0.434436	-0.32666	108.298	566.473	1222.92	1161.94	-914	200	0
469	2	3.76306e-34	1.94725e-34	-1.67412e-33	4.75874e-33	-1.35347e-31	-1.32269e-32	300	610	0	-9.01458e-35	-6.8522e-35	-6.00568e-34	1.42676e-32	-8.30957e-32	6.23126e-33	300	200	0	1.04525	1.71289	81.6925	192.72	-1491.98	2282.68	-311	200	0	0.439416	-0.245775	109.08	541.128	1471.23	1186.5	-914	200	0
469	3	4.52969e-34	1.66793e-34	-1.47393e-33	4.69298e-33	-1.1671e-31	-1.30871e-32	300	610	0	-8.07922e-35	-5.10373e-35	-3.97673e-34	9.72098e-33	-5.78941e-32	5.34933e-33	300	200	0	1.01855	1.69768	81.6105	199.911	-1500.99	2290.38	-311	200	0	0.451247	-0.156181	110.019	531.898	1650.21	1207.15	-914	200	0
469	4	4.43055e-34	1.30833e-34	-1.18317e-33	4.08968e-33	-9.20962e-32	-1.14486e-32	300	610	0	-6.57719e-35	-3.48999e-35	-2.33576e-34	5.94859e-33	-3.6501e-32	4.20423e-33	300	200	0	0.967612	1.68823	81.4125	208.053	-1518.13	2298.87	-311	200	0	0.459585	-0.118479	111.014	535.213	1734.7	1225.3	-914	200	0
469	5	3.84499e-34	9.45483e-35	-8.75109e-34	3.24587e-33	-6.69927e-32	-9.14311e-33	300	610	0	-4.92789e-35	-2.14593e-35	-1.11343e-34	3.07137e-33	-1.98482e-32	3.04413e-33	300	200	0	0.899845	1.68786	81.1533	216.932	-1538.67	2307.49	-311	200	0	0.469449	-0.162486	111.937	544.721	1719.16	1237.31	-914	200	0
469	6	3.04881e-34	6.24102e-35	-5.93984e-34	2.36044e-33	-4.46142e-32	-6.72753e-33	300	610	0	-3.38991e-35	-1.11685e-35	-2.77444e-35	1.05212e-33	-7.90671e-33	2.01344e-33	300	200	0	0.825661	1.69411	80.8757	226.761	-1557.49	2315.18	-311	200	0	0.488969	-0.289019	112.632	551.112	1616.81	1234.87	-914	200	0
469	7	2.22537e-34	3.65022e-35	-3.62066e-34	1.55254e-33	-2.64858e-32	-4.53406e-33	300	610	0	-2.09867e-35	-3.9115e-36	2.36776e-35	-2.32889e-34	-9.84312e-35	1.17971e-33	300	200	0	0.755093	1.70098	80.5945	238.286	-1571.02	2320.7	-311	200	0	0.531799	-0.482513	112.897	543.826	1453.1	1211.34	-914	200	0
469	8	1.483e-34	1.72876e-35	-1.86329e-34	8.82021e-34	-1.29771e-32	-2.72584e-33	300	610	0	-1.10269e-35	7.41691e-37	5.04649e-35	-9.42494e-34	4.40125e-33	5.58274e-34	300	200	0	0.699135	1.70287	80.3018	251.603	-1577.81	2323.45	-311	200	0	0.618675	-0.723669	112.588	512.382	1257.05	1167.63	-914	200	0
469	9	8.73985e-35	4.24421e-36	-6.41043e-35	3.68627e-34	-3.74576e-33	-1.34913e-33	300	610	0	-3.94977e-36	3.34981e-36	5.98786e-35	-1.23688e-33	6.46028e-33	1.32689e-34	300	200	0	0.668626	1.69735	79.989	265.514	-1577.99	2323.9	-311	200	0	0.760829	-0.992163	111.81	450.269	1053.86	1111.21	-914	200	0
470	0	4.12318e-35	-3.65342e-36	1.25465e-35	8.37247e-36	1.92425e-33	-3.77484e-34	300	610	0	6.22829e-37	4.47854e-36	5.81471e-35	-1.25805e-33	6.86796e-33	-1.29726e-34	300	200	0	0.668974	1.68522	79.6639	278.097	-1572.44	2323.16	-311	200	0	0.94798	-1.26224	110.91	361.775	864.666	1051.73	-914	200	0	1.97969	0.852003	191.02	38842.8	125758	3220.99	0	0	0
470	1	8.8553e-36	-7.59952e-36	5.37098e-35	-2.13742e-34	4.88562e-33	2.53914e-34	300	610	0	3.19777e-36	4.62907e-36	5.01558e-35	-1.12083e-33	6.27432e-33	-2.66944e-34	300	200	0	0.697487	1.67012	79.3602	287.18	-1563.42	2322.25	-311	200	0	1.15372	-1.50343	110.222	264.057	707.731	1000.44	-914	200	0
470	2	-1.18651e-35	-8.7468e-36	6.96006e-35	-3.14628e-34	5.97694e-33	6.23418e-34	300	610	0	4.29117e-36	4.20394e-36	3.94302e-35	-9.10882e-34	5.17192e-33	-3.15279e-34	300	200	0	0.746424	1.65824	79.1343	291.474	-1555.33	2322.06	-311	200	0	1.34804	-1.68124	109.853	180.884	592.703	968.706	-914	200	0
470	3	-2.34267e-35	-8.09468e-36	6.94182e-35	-3.07413e-34	5.93912e-33	8.06342e-34	300	610	0	4.35843e-36	3.49834e-36	2.82896e-35	-6.87064e-34	3.90453e-33	-3.05543e-34	300	200	0	0.808892	1.65565	79.0387	291.674	-1553.19	2323.69	-311	200	0	1.5072	-1.75256	109.719	133.891	520.359	961.244	-914	200	0
470	4	-2.81466e-35	-6.44857e-36	6.084e-35	-1.98781e-34	5.37928e-33	8.64892e-34	300	610	0	3.76151e-36	2.70704e-36	1.80833e-35	-4.85883e-34	2.69007e-33	-2.61472e-34	300	200	0	0.880621	1.6633	79.0908	289.381	-1560.64	2327.84	-311	200	0	1.61817	-1.67372	109.707	136.377	493.649	971.367	-914	200	0
470	5	-2.78472e-35	-4.42604e-36	4.99309e-35	1.0928e-35	4.76413e-33	8.42878e-34	300	610	0	2.76284e-36	1.93933e-36	9.45002e-36	-3.26582e-34	1.64928e-33	-1.99673e-34	300	200	0	0.954687	1.67447	79.2665	285.474	-1578.9	2333.9	-311	200	0	1.67917	-1.4271	109.784	189.577	519.88	984.828	-914	200	0
470	6	-2.37174e-35	-2.4899e-36	4.12804e-35	3.25043e-34	4.4281e-33	7.63722e-34	300	610	0	1.53683e-36	1.23731e-36	2.56166e-36	-2.15871e-34	8.3424e-34	-1.30507e-34	300	200	0	1.01772	1.67835	79.5189	280.271	-1606.44	2340.08	-311	200	0	1.69246	-1.03386	110.014	279.392	598.382	988.47	-914	200	0
470	7	-1.63045e-35	-9.92445e-37	3.82159e-35	7.45328e-34	4.58435e-33	6.30713e-34	300	610	0	1.9239e-37	5.94326e-37	-2.66495e-36	-1.51788e-34	2.53475e-34	-5.94899e-35	300	200	0	1.05515	1.66772	79.7975	274.78	-1638.98	2344.45	-311	200	0	1.65537	-0.539932	110.493	377.6	710.443	976.883	-914	200	0
470	8	-5.61033e-36	-2.19006e-37	4.29747e-35	1.2642e-33	5.33052e-33	4.28925e-34	300	610	0	-1.19812e-36	-2.76192e-38	-6.39687e-36	-1.26456e-34	-1.08017e-34	1.10669e-35	300	200	0	1.05956	1.64309	80.0616	271.127	-1670.97	2345.73	-311	200	0	1.56638	-0.0051246	111.209	452.263	820.195	952.818	-914	200	0
470	9	8.72582e-36	-4.21418e-37	5.67529e-35	1.85444e-33	6.64359e-33	1.28691e-34	300	610	0	-2.5665e-36	-6.8146e-37	-8.75376e-36	-1.27765e-34	-2.74217e-34	8.03277e-35	300	200	0	1.03322	1.60999	80.2898	271.529	-1697.65	2343.43	-311	200	0	1.43855	0.502044	111.987	478.779	887.444	923.311	-914	200	0
471	0	2.71584e-35	-1.83404e-36	7.95727e-35	2.45667e-33	8.36174e-33	-3.09048e-34	300	610	0	-3.81523e-36	-1.41906e-36	-9.71413e-36	-1.40153e-34	-2.68846e-34	1.47199e-34	300	200	0	0.984471	1.57419	80.4754	276.751	-1715.34	2337.48	-311	200	0	1.29492	0.925227	112.578	445.088	888.502	896.786	-914	200	0	1.23064	2.39632	192.605	38894.8	126459	1737.72	0	0	0
471	1	4.98756e-35	-4.66586e-36	1.09941e-34	2.96554e-33	1.01539e-32	-9.24829e-34	300	610	0	-4.78479e-36	-2.27439e-36	-9.05731e-36	-1.44759e-34	-1.10968e-34	2.08632e-34	300	200	0	0.923578	1.54153	80.615	285.178	-1720.68	2327.94	-311	200	0	1.15227	1.24275	112.786	355.368	829.739	881.068	-914	200	0
471	2	7.63411e-35	-9.06296e-36	1.44305e-34	3.21609e-33	1.14814e-32	-1.74935e-33	300	610	0	-5.22481e-36	-3.24489e-36	-6.3425e-36	-1.19355e-34	1.85115e-34	2.58005e-34	300	200	0	0.862185	1.51998	80.7108	293.438	-1711.84	2315.56	-311	200	0	1.01831	1.46121	112.559	230.067	740.298	880.789	-914	200	0
471	3	1.04739e-34	-1.50367e-35	1.76343e-34	2.97327e-33	1.15602e-32	-2.78786e-33	300	610	0	-4.77315e-36	-4.27036e-36	-9.30364e-37	-3.85038e-35	6.06134e-34	2.83688e-34	300	200	0	0.813039	1.51703	80.7764	298.754	-1690.56	2302.21	-311	200	0	0.89357	1.58898	112.029	98.0741	650.709	895.521	-914	200	0
471	4	1.31342e-34	-2.2355e-35	1.96196e-34	1.92859e-33	9.33789e-33	-3.99972e-33	300	610	0	-2.94953e-36	-5.20967e-36	7.94186e-36	1.25497e-34	1.1327e-33	2.67963e-34	300	200	0	0.786428	1.53468	80.8344	300.799	-1661.74	2290.19	-311	200	0	0.76181	1.62705	111.452	-13.8834	579.895	919.146	-914	200	0
471	5	1.49857e-34	-3.03973e-35	1.89794e-34	-2.90022e-34	3.50468e-33	-5.27322e-33	300	610	0	8.27383e-37	-5.81718e-36	2.10172e-35	4.00272e-34	1.72914e-33	1.86613e-34	300	200	0	0.785779	1.56825	80.9067	301.03	-1630.6	2280.91	-311	200	0	0.594441	1.57849	111.066	-88.6637	538.056	941.483	-914	200	0
471	6	1.50841e-34	-3.79814e-35	1.38543e-34	-4.08782e-33	-7.43545e-33	-6.39699e-33	300	610	0	7.18769e-36	-5.72258e-36	3.87903e-35	8.08977e-34	2.3309e-33	9.60637e-36	300	200	0	0.806543	1.60892	81.0015	300.974	-1601.19	2274.62	-311	200	0	0.383424	1.4518	110.986	-120.235	533.618	952.439	-914	200	0
471	7	1.21365e-34	-4.31792e-35	1.97092e-35	-9.84336e-33	-2.5002e-32	-7.03117e-33	300	610	0	1.67091e-35	-4.4204e-36	6.11782e-35	1.36321e-33	2.83062e-33	-2.9652e-34	300	200	0	0.838457	1.64696	81.1087	301.386	-1576.57	2271.39	-311	200	0	0.162236	1.26069	111.171	-108.912	575.918	945.932	-914	200	0
471	8	4.5147e-35	-4.31532e-35	-1.92029e-34	-1.78099e-32	-5.04488e-32	-6.68377e-33	300	610	0	2.97526e-35	-1.2786e-36	8.70819e-35	2.05279e-33	3.06458e-33	-7.63871e-34	300	200	0	0.869507	1.67552	81.2097	302.11	-1558.4	2271.61	-311	200	0	-0.0184101	1.02572	111.476	-58.2644	669.424	922.299	-914	200	0
471	9	-9.65193e-35	-3.40629e-35	-5.21334e-34	-2.79701e-32	-8.4314e-32	-4.70111e-33	300	610	0	4.62223e-35	4.42136e-36	1.13846e-34	2.83212e-33	2.80235e-33	-1.41523e-33	300	200	0	0.891145	1.69279	81.2829	302.24	-1546.57	2275.13	-311	200	0	-0.134708	0.768484	111.731	18.7554	803.558	888.825	-914	200	0
472	0	-3.22646e-34	-1.1113e-35	-9.86666e-34	-3.98391e-32	-1.25785e-31	-2.8448e-34	300	610	0	6.52449e-35	1.33981e-35	1.36653e-34	3.60378e-33	1.74386e-33	-2.25221e-33	300	200	0	0.901675	1.7012	81.3119	300.89	-1540.34	2280.74	-311	200	0	-0.19991	0.501961	111.809	95.7019	954.75	856.552	-914	200	0	1.23064	2.39632	192.605	38894.8	126459	1737.72	0	0	0
472	1	-6.48815e-34	3.11627e-35	-1.59192e-33	-5.22194e-32	-1.71869e-31	7.45096e-33	300	610	0	8.47721e-35	2.62202e-35	1.47917e-34	4.20041e-33	-4.70366e-34	-3.23915e-33	300	200	0	0.904351	1.7055	81.2967	298.478	-1539.84	2287.3	-311	200	0	-0.230224	0.229063	111.685	142.796	1100.88	834.904	-914	200	0
472	2	-1.08139e-33	9.82662e-35	-2.31485e-33	-6.29223e-32	-2.16409e-31	1.93561e-32	300	610	0	1.01137e-34	4.30778e-35	1.36819e-34	4.36772e-33	-4.22866e-33	-4.28286e-33	300	200	0	0.903908	1.70909	81.2554	297.488	-1546.39	2295.02	-311	200	0	-0.216611	-0.0462197	111.419	142.012	1227.85	829.21	-914	200	0
472	3	-1.6094e-33	1.94622e-34	-3.09242e-33	-6.84888e-32	-2.49016e-31	3.60459e-32	300	610	0	1.08615e-34	6.34626e-35	8.91581e-35	3.75288e-33	-9.88864e-33	-5.20935e-33	300	200	0	0.905273	1.71156	81.2128	301.439	-1560.61	2305.03	-311	200	0	-0.131926	-0.302151	111.1	94.5109	1324.67	841.49	-914	200	0
472	4	-2.19392e-33	3.21864e-34	-3.80368e-33	-6.39676e-32	-2.54098e-31	5.7598e-32	300	610	0	9.90923e-35	8.57579e-35	-1.21973e-35	1.90474e-33	-1.76798e-32	-5.7402e-33	300	200	0	0.911303	1.71118	81.1888	311.867	-1580.07	2317.83	-311	200	0	0.0456559	-0.498016	110.813	17.3132	1379.54	870.106	-914	200	0
472	5	-2.75557e-33	4.76432e-34	-4.25204e-33	-4.28391e-32	-2.10248e-31	8.31383e-32	300	610	0	6.19787e-35	1.06754e-34	-1.85919e-34	-1.70539e-33	-2.7561e-32	-5.47309e-33	300	200	0	0.919597	1.70849	81.1874	326.076	-1600.01	2332.66	-311	200	0	0.308189	-0.600858	110.646	-67.621	1380.89	908.581	-914	200	0
472	6	-3.16101e-33	6.46472e-34	-4.15014e-33	2.79271e-33	-9.03819e-32	1.1032e-31	300	610	0	-1.54243e-35	1.21138e-34	-4.49482e-34	-7.6315e-33	-3.90279e-32	-3.87366e-33	300	200	0	0.924131	1.70561	81.1959	338.867	-1616.67	2347.79	-311	200	0	0.607732	-0.610815	110.65	-142.023	1323.43	948.04	-914	200	0
472	7	-3.21068e-33	8.08157e-34	-3.11226e-33	8.15799e-32	1.36844e-31	1.3472e-31	300	610	0	-1.46849e-34	1.21038e-34	-8.14656e-34	-1.63568e-32	-5.08754e-32	-2.88678e-34	300	200	0	0.920967	1.70492	81.1993	346.687	-1629.44	2361.06	-311	200	0	0.879557	-0.551371	110.793	-193.051	1213.33	981.602	-914	200	0
472	8	-2.63129e-33	9.21782e-34	-6.61682e-34	2.01696e-31	5.0368e-31	1.49222e-31	300	610	0	-3.4498e-34	9.5768e-35	-1.28084e-33	-2.81412e-32	-6.09286e-32	6.00628e-33	300	200	0	0.910536	1.70996	81.199	350.045	-1639.91	2370.68	-311	200	0	1.07858	-0.44458	111.016	-211.202	1063.68	1004.96	-914	200	0
472	9	-1.07794e-33	9.28257e-34	3.73781e-33	3.68786e-31	1.03727e-30	1.43501e-31	300	610	0	-6.18045e-34	3.19586e-35	-1.82605e-33	-4.28024e-32	-6.57772e-32	1.57093e-32	300	200	0	0.894719	1.72297	81.2131	352.561	-1649.21	2375.74	-311	200	0	1.19193	-0.306104	111.313	-186.772	888.424	1015.23	-914	200	0
473	0	1.84728e-33	7.47027e-34	1.06147e-32	5.82928e-31	1.75023e-30	1.03796e-31	300	610	0	-9.64818e-34	-8.56492e-35	-2.39564e-33	-5.94269e-32	-6.05686e-32	2.93278e-32	300	200	0	0.874463	1.73977	81.2591	357.439	-1655.97	2376.12	-311	200	0	1.22992	-0.154812	111.735	-112.091	705.199	1012.75	-914	200	0	1.52486	1.78026	193.568	39160.7	127069	2356.97	0	0	0
473	1	6.55197e-33	2.76905e-34	2.03744e-32	8.34502e-31	2.62735e-30	1.32132e-32	300	610	0	-1.36788e-33	-2.7244e-34	-2.88954e-33	-7.60185e-32	-3.89486e-32	4.69325e-32	300	200	0	0.850905	1.75054	81.3362	364.27	-1657.53	2372.27	-311	200	0	1.21208	-0.0131124	112.324	6.33436	539.282	1001.98	-914	200	0
473	2	1.33761e-32	-5.98191e-34	3.31243e-32	1.09901e-30	3.60807e-30	-1.47075e-31	300	610	0	-1.78526e-33	-5.40826e-34	-3.14938e-33	-8.91125e-32	6.73182e-33	6.78197e-32	300	200	0	0.826517	1.7465	81.4327	369.471	-1652.76	2365.4	-311	200	0	1.15407	0.104644	113.005	140.746	420.991	987.898	-914	200	0
473	3	2.24713e-32	-1.99618e-33	4.84312e-32	1.33117e-30	4.56562e-30	-3.95362e-31	300	610	0	-2.14101e-33	-8.95475e-34	-2.94823e-33	-9.34077e-32	8.4787e-32	9.00849e-32	300	200	0	0.80325	1.72569	81.5414	369.541	-1642.56	2356.95	-311	200	0	1.06858	0.199871	113.579	254.956	375.731	972.574	-914	200	0
473	4	3.36307e-32	-4.01374e-33	6.50111e-32	1.45892e-30	5.28433e-30	-7.45217e-31	300	610	0	-2.31577e-33	-1.32662e-33	-1.98703e-33	-8.15087e-32	2.02965e-31	1.1013e-31	300	200	0	0.781068	1.69373	81.6537	363.187	-1629.12	2347.97	-311	200	0	0.97156	0.283871	113.857	324.408	409.551	955.612	-914	200	0
473	5	4.60662e-32	-6.69052e-33	8.03671e-32	1.37858e-30	5.43858e-30	-1.19918e-30	300	610	0	-2.13953e-33	-1.8014e-33	9.68205e-35	-4.39109e-32	3.66421e-31	1.22156e-31	300	200	0	0.760243	1.6592	81.7453	351.049	-1616.12	2339.14	-311	200	0	0.871573	0.366555	113.79	344.247	505.855	936.743	-914	200	0
473	6	5.81423e-32	-9.95881e-33	9.04101e-32	9.52979e-31	4.57908e-30	-1.74008e-30	300	610	0	-1.38932e-33	-2.25363e-33	3.70113e-33	3.05877e-32	5.74733e-31	1.17742e-31	300	200	0	0.743104	1.62719	81.7797	334.808	-1607.76	2331.21	-311	200	0	0.759358	0.451822	113.43	326.316	638.471	918.309	-914	200	0
473	7	6.70894e-32	-1.35781e-32	8.91298e-32	1.51259e-32	2.13463e-30	-2.32002e-30	300	610	0	2.03589e-34	-2.57285e-33	9.20253e-33	1.53819e-31	8.17865e-31	8.56489e-32	300	200	0	0.73105	1.59638	81.7215	316.598	-1606.21	2324.93	-311	200	0	0.613097	0.533731	112.877	290.501	784.073	904.077	-914	200	0
473	8	6.87388e-32	-1.70575e-32	6.84204e-32	-1.6192e-30	-2.5596e-30	-2.84761e-30	300	610	0	2.93189e-33	-2.59456e-33	1.68627e-32	3.36255e-31	1.07114e-30	1.20701e-32	300	200	0	0.721219	1.56188	81.5467	298.396	-1610.69	2321.01	-311	200	0	0.411819	0.592547	112.285	254.235	926.294	894.433	-914	200	0
473	9	5.73535e-32	-1.9572e-32	1.8213e-32	-4.12598e-30	-1.01934e-29	-3.17473e-30	300	610	0	7.06919e-33	-2.09428e-33	2.66892e-32	5.83835e-31	1.28955e-30	-1.18407e-31	300	200	0	0.707941	1.5218	81.2561	282.154	-1618.64	2320.25	-311	200	0	0.151865	0.605094	111.832	229.806	1054.92	885.136	-914	200	0
474	0	2.56582e-32	-1.98869e-32	-7.28883e-32	-7.63037e-30	-2.13569e-29	-3.08536e-30	300	610	0	1.27992e-32	-7.89884e-34	3.82456e-32	8.93377e-31	1.402e-30	-3.20789e-31	300	200	0	0.68729	1.48192	80.8915	270.405	-1626.56	2322.91	-311	200	0	-0.147646	0.560997	111.597	229.768	1162.25	871.621	-914	200	0	1.52486	1.78026	193.568	39160.7	127069	2356.97	0	0	0
474	1	-3.47895e-32	-1.63106e-32	-2.16224e-31	-1.21432e-29	-3.63447e-29	-2.29013e-30	300	610	0	2.01111e-32	1.64262e-33	5.04148e-32	1.2465e-30	1.30686e-30	-6.06267e-31	300	200	0	0.661417	1.45357	80.5238	265.139	-1630.44	2327.97	-311	200	0	-0.455131	0.464147	111.51	267.246	1238.67	852.984	-914	200	0
474	2	-1.32711e-31	-6.70822e-33	-4.20688e-31	-1.74742e-29	-5.4876e-29	-4.32099e-31	300	610	0	2.86583e-32	5.5328e-33	6.1126e-32	1.6022e-30	8.70396e-31	-9.77074e-31	300	200	0	0.638344	1.44733	80.2077	266.205	-1626.59	2333.57	-311	200	0	-0.734236	0.325809	111.398	345.68	1271.97	833.669	-914	200	0
474	3	-2.75503e-31	1.1384e-32	-6.89071e-31	-2.31228e-29	-7.57276e-29	2.88913e-30	300	610	0	3.75815e-32	1.11516e-32	6.70803e-32	1.88862e-30	-6.92326e-32	-1.4194e-30	300	200	0	0.624833	1.46764	79.9501	272.132	-1612.6	2338.36	-311	200	0	-0.950017	0.16452	111.067	450.734	1258.17	823.6	-914	200	0
474	4	-4.66729e-31	4.04909e-32	-1.01297e-30	-2.81523e-29	-9.62912e-29	8.06657e-30	300	610	0	4.53082e-32	1.86118e-32	6.35264e-32	1.99515e-30	-1.68915e-30	-1.89439e-30	300	200	0	0.620709	1.51143	79.732	282.006	-1587.77	2342.19	-311	200	0	-1.08792	0.00153807	110.375	556.226	1214.87	834.069	-914	200	0
474	5	-7.0254e-31	8.27193e-32	-1.36627e-30	-3.10622e-29	-1.12089e-28	1.53988e-29	300	610	0	4.93518e-32	2.77277e-32	4.41719e-32	1.76671e-30	-4.15637e-30	-2.3277e-30	300	200	0	0.621789	1.57051	79.5577	295.496	-1553.64	2345.45	-311	200	0	-1.16493	-0.155397	109.332	637.96	1174.91	869.412	-914	200	0
474	6	-9.66999e-31	1.39013e-31	-1.69744e-30	-2.96821e-29	-1.16323e-28	2.49585e-29	300	610	0	4.61508e-32	3.7833e-32	1.34947e-33	1.00303e-30	-7.58565e-30	-2.59866e-30	300	200	0	0.624308	1.63497	79.465	311.562	-1514	2348.14	-311	200	0	-1.20929	-0.314313	108.169	683.879	1165.64	922.103	-914	200	0
474	7	-1.22644e-30	2.08097e-31	-1.92145e-30	-2.11268e-29	-9.9566e-29	3.64099e-29	300	610	0	3.10134e-32	4.75636e-32	-7.34105e-32	-5.33208e-31	-1.19771e-29	-2.53107e-30	300	200	0	0.625411	1.69644	79.4865	328.763	-1474.5	2349.66	-311	200	0	-1.23409	-0.482591	107.248	694.531	1196.47	976.757	-914	200	0
474	8	-1.42337e-30	2.85101e-31	-1.91262e-30	-1.86564e-30	-4.97737e-29	4.87769e-29	300	610	0	-1.74594e-33	5.46249e-32	-1.88216e-31	-3.09459e-30	-1.71315e-29	-1.88865e-30	300	200	0	0.624424	1.75064	79.6275	346.448	-1441.89	2349.58	-311	200	0	-1.23629	-0.659712	106.841	673.401	1258.92	1018.02	-914	200	0
474	9	-1.47072e-30	3.59913e-31	-1.50064e-30	3.20217e-29	4.71502e-29	6.01719e-29	300	610	0	-5.83614e-32	5.55791e-32	-3.48865e-31	-6.90784e-30	-2.25439e-29	-3.79655e-31	300	200	0	0.624171	1.79687	79.8792	363.991	-1421.82	2348.15	-311	200	0	-1.21008	-0.840725	106.984	617.456	1330.82	1036.32	-914	200	0
475	0	-1.24809e-30	4.15397e-31	-4.72918e-31	8.4321e-29	2.05951e-28	6.75133e-29	300	610	0	-1.44729e-31	4.57135e-32	-5.55936e-31	-1.21077e-29	-2.72827e-29	2.32363e-30	300	200	0	0.628	1.83416	80.2209	379.975	-1416.63	2345.71	-311	200	0	-1.15033	-1.01227	107.51	522.275	1383.26	1031.05	-914	200	0	-0.201581	1.08094	189.218	38573.8	124099	3361.14	0	0	0
475	1	-6.0208e-31	4.25761e-31	1.41264e-30	1.57799e-28	4.39441e-28	6.62822e-29	300	610	0	-2.64935e-31	1.90751e-32	-8.00808e-31	-1.86409e-29	-2.98673e-29	6.54354e-30	300	200	0	0.636191	1.85872	80.6128	393.064	-1425.3	2341.9	-311	200	0	-1.05141	-1.14583	108.163	396.823	1395.33	1010.05	-914	200	0
475	2	6.46369e-31	3.55498e-31	4.39922e-30	2.52875e-28	7.54422e-28	5.03963e-29	300	610	0	-4.19068e-31	-3.12119e-32	-1.06065e-30	-2.61386e-29	-2.81692e-29	1.25262e-29	300	200	0	0.645753	1.86591	81.0071	401.889	-1445.08	2335.91	-311	200	0	-0.911224	-1.2056	108.668	266.31	1367.06	984.695	-914	200	0
475	3	2.68373e-30	1.59574e-31	8.68147e-30	3.65801e-28	1.14582e-27	1.23159e-29	300	610	0	-6.00248e-31	-1.12203e-31	-1.29264e-30	-3.37589e-29	-1.93744e-29	2.03343e-29	300	200	0	0.653271	1.85372	81.3663	403.93	-1473.64	2327.73	-311	200	0	-0.731966	-1.17001	108.816	157.606	1313.65	964.584	-914	200	0
475	4	5.67076e-30	-2.14283e-31	1.43292e-29	4.86357e-28	1.58896e-27	-5.64705e-29	300	610	0	-7.90899e-31	-2.29802e-31	-1.42809e-30	-4.00122e-29	-6.03199e-32	2.96981e-29	300	200	0	0.658202	1.82339	81.6698	396.603	-1509.83	2318.75	-311	200	0	-0.520393	-1.05029	108.609	83.8616	1250.08	954.764	-914	200	0
475	5	9.69012e-30	-8.2009e-31	2.11809e-29	5.95183e-28	2.03022e-27	-1.64399e-28	300	610	0	-9.5849e-31	-3.86685e-31	-1.36754e-30	-4.25914e-29	3.35448e-29	3.98259e-29	300	200	0	0.661533	1.77779	81.9095	379.609	-1551.88	2310.57	-311	200	0	-0.293189	-0.895205	108.313	42.4365	1185.63	955.94	-914	200	0
475	6	1.46715e-29	-1.7037e-30	2.87057e-29	6.61041e-28	2.37669e-27	-3.18026e-28	300	610	0	-1.05122e-30	-5.79365e-31	-9.78643e-31	-3.82452e-29	8.50374e-29	4.91825e-29	300	200	0	0.662051	1.71963	82.0779	355.414	-1595.63	2303.68	-311	200	0	-0.0728524	-0.775766	108.293	24.5154	1126.26	966.504	-914	200	0
475	7	2.02931e-29	-2.88725e-30	3.58407e-29	6.3851e-28	2.48645e-27	-5.19278e-28	300	610	0	-9.94512e-31	-7.94348e-31	-9.93073e-32	-2.27554e-29	1.56964e-28	5.52575e-29	300	200	0	0.65807	1.65135	82.1633	327.971	-1635.55	2297.61	-311	200	0	0.125872	-0.749569	108.774	24.2924	1074.25	984.375	-914	200	0
475	8	2.58626e-29	-4.34706e-30	4.08185e-29	4.66917e-28	2.16176e-27	-7.61632e-28	300	610	0	-6.89656e-31	-1.00354e-30	1.45069e-30	8.90449e-30	2.49514e-28	5.4365e-29	300	200	0	0.652157	1.57777	82.1578	301.054	-1667.06	2292.21	-311	200	0	0.301486	-0.82873	109.722	38.5913	1027.05	1007.98	-914	200	0
475	9	3.01865e-29	-5.98464e-30	4.10118e-29	7.16472e-29	1.14874e-27	-1.02522e-27	300	610	0	-1.64174e-32	-1.15929e-30	3.84575e-30	6.21233e-29	3.58745e-28	4.15393e-29	300	200	0	0.650815	1.50811	82.0666	276.829	-1688.75	2288.31	-311	200	0	0.461187	-0.980287	110.874	60.1396	981.683	1035.6	-914	200	0
476	0	3.14473e-29	-7.59184e-30	3.28436e-29	-6.30695e-28	-8.51373e-28	-1.27107e-27	300	610	0	1.15794e-30	-1.18978e-30	7.21395e-30	1.41803e-28	4.74336e-28	1.06181e-29	300	200	0	0.660279	1.4534	81.9118	255.967	-1702.69	2287.36	-311	200	0	0.608411	-1.15298	111.899	75.1311	942.349	1063.37	-914	200	0	1.62743	0.425618	187.958	37905.1	122333	3453.33	0	0	0
476	1	2.7119e-29	-8.81292e-30	1.18262e-29	-1.72148e-27	-4.15359e-27	-1.43509e-27	300	610	0	2.96035e-30	-9.96092e-31	1.15763e-29	2.50984e-28	5.7702e-28	-4.53643e-29	300	200	0	0.683523	1.42023	81.7221	239.225	-1711.66	2290.21	-311	200	0	0.730521	-1.3028	112.545	68.977	921.489	1084.39	-914	200	0
476	2	1.39675e-29	-9.10923e-30	-2.71812e-29	-3.26168e-27	-9.03575e-27	-1.42279e-27	300	610	0	5.48137e-30	-4.52661e-31	1.6763e-29	3.88834e-28	6.35962e-28	-1.33326e-28	300	200	0	0.719057	1.40708	81.5125	228.552	-1715.94	2296.31	-311	200	0	0.807814	-1.40182	112.668	34.1102	931.481	1090.61	-914	200	0
476	3	-1.18031e-29	-7.73565e-30	-8.93895e-29	-5.26415e-27	-1.56535e-26	-1.10636e-27	300	610	0	8.72948e-30	5.86383e-31	2.23081e-29	5.47963e-28	6.06603e-28	-2.58669e-28	300	200	0	0.761954	1.40627	81.2863	226.547	-1713.85	2303.95	-311	200	0	0.835796	-1.43434	112.21	-26.4093	975.442	1077.41	-914	200	0
476	4	-5.41778e-29	-3.74251e-30	-1.79051e-28	-7.65541e-27	-2.39175e-26	-3.26581e-28	300	610	0	1.25686e-29	2.27197e-30	2.73267e-29	7.11103e-28	4.29749e-28	-4.23037e-28	300	200	0	0.807198	1.40854	81.0501	234.807	-1705.44	2311.31	-311	200	0	0.829395	-1.3957	111.18	-101.251	1044.91	1046.48	-914	200	0
476	5	-1.16644e-28	3.97874e-30	-2.97867e-28	-1.0227e-26	-3.33314e-26	1.0974e-27	300	610	0	1.66397e-29	4.73256e-30	3.03888e-29	8.47391e-28	3.30369e-29	-6.21194e-28	300	200	0	0.852936	1.40742	80.8179	252.983	-1693.83	2317.66	-311	200	0	0.808224	-1.2995	109.632	-173.672	1123.93	1003.16	-914	200	0
476	6	-2.01103e-28	1.65831e-29	-4.42755e-28	-1.2579e-26	-4.27929e-26	3.34653e-27	300	610	0	2.02699e-29	8.03082e-30	2.9413e-29	9.08715e-28	-6.63807e-28	-8.3703e-28	300	200	0	0.90114	1.40101	80.6091	278.725	-1681.81	2323.92	-311	200	0	0.785413	-1.17726	107.684	-220.681	1194.57	953.357	-914	200	0
476	7	-3.06299e-28	3.50668e-29	-6.02943e-28	-1.40613e-26	-5.03753e-26	6.56445e-27	300	610	0	2.23806e-29	1.21021e-29	2.16166e-29	8.26937e-28	-1.73816e-27	-1.03886e-27	300	200	0	0.953847	1.39158	80.4489	307.595	-1668.45	2331.82	-311	200	0	0.768791	-1.0584	105.569	-217.091	1241.2	904.682	-914	200	0
476	8	-4.25747e-28	5.99434e-29	-7.56525e-28	-1.37236e-26	-5.31171e-26	1.08001e-26	300	610	0	2.14107e-29	1.66736e-29	3.57391e-30	5.13224e-28	-3.24633e-27	-1.17447e-27	300	200	0	1.00824	1.38474	80.3584	334.246	-1650.57	2342.28	-311	200	0	0.766685	-0.949274	103.569	-150.531	1251.01	867.431	-914	200	0
476	9	-5.45216e-28	9.07806e-29	-8.6677e-28	-1.02905e-26	-4.68713e-26	1.59274e-26	300	610	0	1.5284e-29	2.11673e-29	-2.85484e-29	-1.38835e-28	-5.19627e-27	-1.16679e-27	300	200	0	1.05613	1.38642	80.3363	354.881	-1627.12	2354.59	-311	200	0	0.78777	-0.839902	101.897	-34.6621	1215.21	850.764	-914	200	0
477	0	-6.39946e-28	1.2559e-28	-8.78777e-28	-2.18542e-27	-2.62885e-26	2.15425e-26	300	610	0	1.45842e-30	2.45936e-29	-7.8498e-29	-1.24416e-27	-7.51023e-27	-9.11482e-28	300	200	0	1.08719	1.39888	80.3598	367.917	-1600.72	2366.85	-311	200	0	0.832279	-0.727166	100.698	96.7937	1135.16	857.924	-914	200	0	1.62743	0.425618	187.958	37905.1	122333	3453.33	0	0	0
477	1	-6.72005e-28	1.60091e-28	-7.17433e-28	1.23647e-26	1.4962e-26	2.68415e-26	300	610	0	-2.28905e-29	2.5453e-29	-1.49096e-28	-2.90862e-27	-9.9775e-27	-2.78421e-28	300	200	0	1.09285	1.42117	80.403	372.072	-1575.53	2376.69	-311	200	0	0.885464	-0.617518	100.103	210.687	1021.42	885.362	-914	200	0
477	2	-5.88415e-28	1.869e-28	-2.8804e-28	3.51074e-26	8.36055e-26	3.04919e-26	300	610	0	-6.04932e-29	2.16697e-29	-2.40969e-28	-5.20044e-27	-1.21998e-26	8.80382e-28	300	200	0	1.06945	1.45237	80.4515	365.283	-1554.78	2381.9	-311	200	0	0.923865	-0.515774	100.186	287.995	882.801	924.835	-914	200	0
477	3	-3.2101e-28	1.94771e-28	5.18523e-28	6.73832e-26	1.85659e-25	3.05181e-26	300	610	0	-1.13351e-28	1.0596e-29	-3.50793e-28	-8.10816e-27	-1.35351e-26	2.7133e-27	300	200	0	1.02008	1.4937	80.5006	347.179	-1540.43	2381	-311	200	0	0.928907	-0.427333	100.906	323.506	723.381	965.685	-914	200	0
477	4	2.10647e-28	1.68073e-28	1.81384e-27	1.09547e-25	3.24658e-25	2.42352e-26	300	610	0	-1.81779e-28	-1.08615e-29	-4.69065e-28	-1.14841e-26	-1.30509e-26	5.33861e-27	300	200	0	0.953338	1.54825	80.5494	321.561	-1533.98	2373.93	-311	200	0	0.893392	-0.363121	102.145	322.235	553.088	997.364	-914	200	0
477	5	1.09166e-27	8.67843e-29	3.69062e-27	1.60165e-25	4.99094e-25	8.28193e-27	300	610	0	-2.63101e-28	-4.59298e-29	-5.77504e-28	-1.49745e-26	-9.50242e-27	8.79772e-27	300	200	0	0.878974	1.61732	80.6005	294.495	-1535.78	2362.1	-311	200	0	0.817215	-0.335191	103.782	296.833	393.022	1013.1	-914	200	0
477	6	2.39763e-27	-7.25947e-29	6.18956e-27	2.14991e-25	6.98992e-25	-2.11826e-26	300	610	0	-3.49984e-28	-9.7399e-29	-6.46356e-28	-1.794e-26	-1.36017e-27	1.29897e-26	300	200	0	0.803608	1.6967	80.6626	270.604	-1543.14	2347.62	-311	200	0	0.706482	-0.349186	105.685	263.108	262.301	1012.77	-914	200	0
477	7	4.17187e-27	-3.34745e-28	9.25241e-27	2.65767e-25	9.01723e-25	-6.8037e-26	300	610	0	-4.28523e-28	-1.66721e-28	-6.32076e-28	-1.93777e-26	1.30835e-26	1.75871e-26	300	200	0	0.729821	1.77731	80.7409	251.867	-1550.59	2332.59	-311	200	0	0.576812	-0.399441	107.626	234.463	164.399	1002.23	-914	200	0
477	8	6.39267e-27	-7.21284e-28	1.26609e-26	2.9897e-25	1.06734e-24	-1.35421e-25	300	610	0	-4.76264e-28	-2.52719e-28	-4.76169e-28	-1.78599e-26	3.5492e-26	2.19364e-26	300	200	0	0.657853	1.84942	80.8238	238.965	-1552.2	2318.59	-311	200	0	0.444456	-0.474975	109.298	218.664	94.2383	990.4	-914	200	0
477	9	8.92965e-27	-1.24401e-27	1.59638e-26	2.94723e-25	1.13407e-24	-2.2454e-25	300	610	0	-4.60537e-28	-3.49889e-28	-1.06262e-28	-1.15167e-26	6.71068e-26	2.49521e-26	300	200	0	0.587899	1.9054	80.8926	233.09	-1543.37	2306.39	-311	200	0	0.314243	-0.569421	110.473	217.965	52.0583	985.502	-914	200	0
478	0	1.14904e-26	-1.89522e-27	1.83982e-26	2.26221e-25	1.01496e-24	-3.32979e-25	300	610	0	-3.37684e-28	-4.46339e-28	5.59145e-28	1.90425e-27	1.08178e-25	2.5023e-26	300	200	0	0.521806	1.93994	80.9411	235.705	-1520.96	2296.35	-311	200	0	0.184777	-0.678043	111.129	229.637	43.9419	991.026	-914	200	0	0.949609	1.09289	189.746	38463.2	123601	3167.96	0	0	0
478	1	1.35617e-26	-2.63484e-27	1.8817e-26	6.0166e-26	5.97327e-25	-4.52538e-25	300	610	0	-5.39845e-29	-5.21536e-28	1.60052e-27	2.4852e-26	1.5718e-25	1.99574e-26	300	200	0	0.464648	1.95104	80.9736	246.662	-1484.32	2288.8	-311	200	0	0.0615991	-0.785422	111.397	246.448	75.1473	1003.85	-914	200	0
478	2	1.43519e-26	-3.37487e-27	1.56435e-26	-2.41126e-25	-2.52916e-25	-5.66642e-25	300	610	0	4.50642e-28	-5.44177e-28	3.07988e-27	5.96112e-26	2.09814e-25	7.00848e-27	300	200	0	0.424042	1.94015	80.9888	263.897	-1437.73	2283.79	-311	200	0	-0.0389639	-0.867489	111.439	260.629	145.826	1015.4	-914	200	0
478	3	1.27502e-26	-3.96216e-27	6.87992e-27	-7.15155e-25	-1.67928e-24	-6.47599e-25	300	610	0	1.23488e-27	-4.70713e-28	5.01422e-27	1.07706e-25	2.57852e-25	-1.69666e-26	300	200	0	0.404495	1.91046	80.9752	284.393	-1390.52	2280.76	-311	200	0	-0.0921144	-0.912378	111.385	268.179	247.939	1015.87	-914	200	0
478	4	7.32041e-27	-4.16201e-27	-9.789e-27	-1.39132e-24	-3.8119e-24	-6.54117e-25	300	610	0	2.34282e-27	-2.45328e-28	7.33881e-27	1.69021e-25	2.87932e-25	-5.51476e-26	300	200	0	0.402368	1.86661	80.9176	304.487	-1352.95	2278.92	-311	200	0	-0.0690455	-0.926663	111.272	267.371	364.291	1000.14	-914	200	0
478	5	-3.64144e-27	-3.64655e-27	-3.6751e-26	-2.27886e-24	-6.73065e-24	-5.29811e-25	300	610	0	3.78401e-27	1.97551e-28	9.8601e-27	2.40616e-25	2.80544e-25	-1.10119e-25	300	200	0	0.408548	1.81476	80.8103	320.707	-1332.16	2278.15	-311	200	0	0.0497909	-0.921181	111.013	254.891	471.541	970.444	-914	200	0
478	6	-2.1952e-26	-1.99384e-27	-7.60245e-26	-3.34997e-24	-1.04115e-23	-2.03745e-25	300	610	0	5.50596e-27	9.26876e-28	1.22007e-26	3.15244e-25	2.09518e-25	-1.82895e-25	300	200	0	0.416446	1.76165	80.6708	331.44	-1330.83	2279.04	-311	200	0	0.254675	-0.90699	110.513	225.618	545.81	933.997	-914	200	0
478	7	-4.92471e-26	1.29413e-27	-1.28567e-25	-4.51826e-24	-1.46545e-23	4.05625e-25	300	610	0	7.35918e-27	2.00317e-27	1.37416e-26	3.79673e-25	4.25378e-26	-2.71547e-25	300	200	0	0.428079	1.71413	80.5308	337.094	-1347.96	2282.3	-311	200	0	0.497711	-0.895435	109.79	175.971	571.172	898.766	-914	200	0
478	8	-8.65087e-26	6.74447e-27	-1.93293e-25	-5.61331e-24	-1.89954e-23	1.38138e-24	300	610	0	9.05639e-27	3.45976e-27	1.35721e-26	4.13001e-25	-2.56708e-25	-3.69427e-25	300	200	0	0.452868	1.67817	80.4195	338.552	-1380.79	2288.31	-311	200	0	0.711919	-0.887168	108.96	107.452	547.685	870.012	-914	200	0
478	9	-1.33378e-25	1.48255e-26	-2.65787e-25	-6.3539e-24	-2.26064e-23	2.79203e-24	300	610	0	1.01303e-26	5.27574e-27	1.0463e-26	3.85325e-25	-7.23948e-25	-4.63062e-25	300	200	0	0.498096	1.65688	80.3534	336.615	-1425.25	2296.91	-311	200	0	0.847911	-0.869863	108.173	25.6439	493.259	850.306	-914	200	0
479	0	-1.87239e-25	2.58065e-26	-3.36759e-25	-6.32442e-24	-2.41993e-23	4.66657e-24	300	610	0	9.89754e-27	7.34022e-27	2.8857e-27	2.57287e-25	-1.38649e-24	-5.29895e-25	300	200	0	0.559615	1.64951	80.335	332.273	-1475.03	2306.94	-311	200	0	0.893543	-0.827084	107.576	-65.6586	437.376	841.361	-914	200	0	1.3159	1.48352	187.293	37909.8	121639	2630.34	0	0	0
479	1	-2.42091e-25	3.9554e-26	-3.90367e-25	-4.96167e-24	-2.19516e-23	6.95924e-24	300	610	0	7.44023e-27	9.40882e-27	-1.08917e-26	-1.87598e-26	-2.25131e-24	-5.36255e-25	300	200	0	0.624254	1.65271	80.3608	325.694	-1523.57	2316.03	-311	200	0	0.8658	-0.73825	107.218	-164.99	406.331	844.978	-914	200	0
479	2	-2.87292e-25	5.52626e-26	-4.02657e-25	-1.56259e-24	-1.34902e-23	9.50372e-24	300	610	0	1.62344e-27	1.10556e-26	-3.25959e-26	-4.94992e-25	-3.28864e-24	-4.36116e-25	300	200	0	0.682465	1.66203	80.4283	316.228	-1566.78	2321.49	-311	200	0	0.801486	-0.579252	106.996	-261.862	409.859	863.371	-914	200	0
479	3	-3.06336e-25	7.11247e-26	-3.40537e-25	4.67338e-24	4.02387e-24	1.19585e-23	300	610	0	-8.83021e-27	1.16273e-26	-6.35863e-26	-1.22065e-24	-4.4109e-24	-1.7151e-25	300	200	0	0.737467	1.67264	80.5321	304.59	-1601.82	2321.81	-311	200	0	0.753156	-0.342435	106.749	-330.337	444.086	895.736	-914	200	0
479	4	-2.75934e-25	8.39644e-26	-1.61876e-25	1.45504e-23	3.36513e-23	1.37483e-23	300	610	0	-2.51809e-26	1.02106e-26	-1.04302e-25	-2.22964e-24	-5.44814e-24	3.24277e-25	300	200	0	0.799167	1.68102	80.6566	293.432	-1625.57	2317.66	-311	200	0	0.763742	-0.06035	106.428	-342.22	503.716	932.741	-914	200	0
479	5	-1.65838e-25	8.8885e-26	1.82433e-25	2.87119e-23	7.82036e-23	1.40104e-23	300	610	0	-4.83977e-26	5.62908e-27	-1.53488e-25	-3.52222e-24	-6.12244e-24	1.11935e-24	300	200	0	0.86931	1.688	80.7814	285.727	-1635.74	2311.2	-311	200	0	0.831467	0.195809	106.132	-284.879	583.763	959.584	-914	200	0
479	6	6.00384e-26	7.90115e-26	7.4345e-25	4.7389e-23	1.39476e-22	1.15609e-23	300	610	0	-7.87422e-26	-3.50665e-27	-2.07209e-25	-5.03997e-24	-6.02565e-24	2.27008e-24	300	200	0	0.936653	1.69912	80.9003	283.49	-1632.06	2304.56	-311	200	0	0.912217	0.350282	106.027	-168.104	674.064	966.712	-914	200	0
479	7	4.40451e-25	4.54546e-26	1.56505e-24	7.00467e-23	2.17122e-22	4.90321e-24	300	610	0	-1.15191e-25	-1.86691e-26	-2.57677e-25	-6.63466e-24	-4.60779e-24	3.80078e-24	300	200	0	0.986024	1.72008	81.0263	287.498	-1615.75	2299.1	-311	200	0	0.955225	0.363957	106.208	-19.6761	763.95	954.861	-914	200	0
479	8	1.01076e-24	-2.2336e-26	2.6695e-24	9.49295e-23	3.07148e-22	-7.69311e-24	300	610	0	-1.54699e-25	-4.11694e-26	-2.92021e-25	-8.03246e-24	-1.18625e-24	5.67495e-24	300	200	0	1.00789	1.75094	81.1707	297.648	-1589.21	2295.94	-311	200	0	0.923456	0.247067	106.598	129.968	852.625	930.484	-914	200	0
479	9	1.79309e-24	-1.35611e-25	4.03689e-24	1.18523e-22	4.00035e-22	-2.80063e-23	300	610	0	-1.91336e-25	-7.17666e-26	-2.91199e-25	-8.79797e-24	5.01076e-24	7.75787e-24	300	200	0	0.999931	1.78598	81.3224	313.105	-1556.02	2296.02	-311	200	0	0.795386	0.0429386	106.978	263.347	948.165	899.422	-914	200	0
480	0	2.78195e-24	-3.04506e-25	5.57804e-24	1.3498e-22	4.78638e-22	-5.75291e-23	300	610	0	-2.1538e-25	-1.10102e-25	-2.29386e-25	-8.305e-24	1.475e-23	9.77192e-24	300	200	0	0.96452	1.82014	81.4521	331.645	-1519.4	2299.25	-311	200	0	0.575312	-0.193482	107.132	377.259	1056.18	865.049	-914	200	0	1.3159	1.48352	187.293	37909.8	121639	2630.34	0	0	0
480	1	3.92497e-24	-5.35118e-25	7.10184e-24	1.35613e-22	5.16098e-22	-9.69479e-23	300	610	0	-2.12538e-25	-1.53946e-25	-7.43092e-26	-5.72543e-24	2.86306e-23	1.12485e-23	300	200	0	0.908021	1.85385	81.5361	349.167	-1481.78	2304.35	-311	200	0	0.296415	-0.414213	106.927	474.698	1171.38	830.052	-914	200	0
480	2	5.09911e-24	-8.25252e-25	8.27948e-24	1.08594e-22	4.7423e-22	-1.45404e-22	300	610	0	-1.63521e-25	-1.9828e-25	2.10822e-25	-5.15793e-26	4.68359e-23	1.14843e-23	300	200	0	0.841651	1.89	81.576	360.543	-1446.55	2309.92	-311	200	0	0.000802175	-0.589367	106.303	557.211	1279.41	798.376	-914	200	0
480	3	6.08387e-24	-1.15875e-24	8.61083e-24	3.9081e-23	3.03072e-22	-1.99532e-22	300	610	0	-4.4359e-26	-2.34273e-25	6.63027e-25	9.82752e-24	6.87877e-23	9.5128e-24	300	200	0	0.779579	1.92792	81.5932	362.01	-1417.41	2315.46	-311	200	0	-0.276941	-0.702345	105.298	619.424	1365.22	775.513	-914	200	0
480	4	6.53506e-24	-1.4985e-24	7.40156e-24	-8.99256e-23	-5.7467e-23	-2.52299e-22	300	610	0	1.72096e-25	-2.48294e-25	1.31205e-24	2.49721e-23	9.27039e-23	4.11125e-24	300	200	0	0.733262	1.96213	81.61	353.567	-1395.84	2321.07	-311	200	0	-0.507624	-0.737819	104.119	650.982	1418.68	766.458	-914	200	0
480	5	5.96467e-24	-1.77869e-24	3.76347e-24	-2.95656e-22	-6.72628e-22	-2.91757e-22	300	610	0	5.12884e-25	-2.21194e-25	2.1688e-24	4.61344e-23	1.15077e-22	-6.13608e-24	300	200	0	0.707396	1.98558	81.6353	338.903	-1381.5	2326.39	-311	200	0	-0.666268	-0.680808	103.091	647.039	1436.21	773.141	-914	200	0
480	6	3.73572e-24	-1.89718e-24	-3.34458e-24	-5.9217e-22	-1.60308e-21	-2.99885e-22	300	610	0	9.99255e-25	-1.2819e-25	3.2092e-24	7.33749e-23	1.30127e-22	-2.26866e-23	300	200	0	0.700544	1.99136	81.6569	323.061	-1373.93	2330.22	-311	200	0	-0.742217	-0.52815	102.496	614.537	1420.79	793.864	-914	200	0
480	7	-9.15692e-25	-1.70985e-24	-1.50139e-23	-9.85095e-22	-2.88898e-21	-2.51836e-22	300	610	0	1.63798e-24	6.01506e-26	4.35327e-24	1.05538e-22	1.2932e-22	-4.67682e-23	300	200	0	0.70731	1.97259	81.6488	310.323	-1372.86	2331.16	-311	200	0	-0.73947	-0.300292	102.438	566.739	1376.49	824.014	-914	200	0
480	8	-8.81591e-24	-1.02948e-24	-3.21968e-23	-1.46422e-21	-4.52644e-21	-1.16044e-22	300	610	0	2.40924e-24	3.75254e-25	5.4404e-24	1.39594e-22	1.01099e-22	-7.89546e-23	300	200	0	0.721154	1.92443	81.5901	303.053	-1378.07	2328.56	-311	200	0	-0.664474	-0.0395814	102.833	514.396	1301.53	857.605	-914	200	0
480	9	-2.07285e-23	3.67357e-25	-5.5406e-23	-1.99393e-21	-6.4358e-21	1.442e-22	300	610	0	3.25107e-24	8.45493e-25	6.20307e-24	1.6988e-22	3.10509e-23	-1.18563e-22	300	200	0	0.737735	1.8474	81.4746	301.327	-1389.22	2322.78	-311	200	0	-0.525314	0.209438	103.526	463.279	1192.11	889.758	-914	200	0
481	0	-3.71493e-23	2.72067e-24	-8.4284e-23	-2.50177e-21	-8.42215e-21	5.66935e-22	300	610	0	4.0411e-24	1.48804e-24	6.24326e-24	1.87328e-22	-9.72213e-23	-1.62868e-22	300	200	0	0.755869	1.74906	81.3061	303.995	-1405.61	2314.63	-311	200	0	-0.336192	0.416501	104.385	418.436	1052.76	917.635	-914	200	0	1.24867	1.77954	187.955	38419.8	122339	2389.94	0	0	0
481	1	-5.80063e-23	6.24956e-24	-1.17033e-22	-2.86627e-21	-1.01305e-20	1.18462e-21	300	610	0	4.5772e-24	2.29704e-24	5.01853e-24	1.78829e-22	-3.00162e-22	-2.06153e-22	300	200	0	0.776242	1.64288	81.1006	310.381	-1426.28	2305.24	-311	200	0	-0.110791	0.563055	105.315	387.794	898.031	938.901	-914	200	0
481	2	-8.22539e-23	1.10913e-23	-1.49725e-22	-2.90586e-21	-1.10011e-20	2.01331e-21	300	610	0	4.56046e-24	3.2278e-24	1.84771e-24	1.26965e-22	-5.90889e-22	-2.38688e-22	300	200	0	0.799676	1.54533	80.8897	320.445	-1450.52	2296.02	-311	200	0	0.141611	0.635383	106.242	379.255	747.49	951.438	-914	200	0
481	3	-1.0737e-22	1.72126e-23	-1.75536e-22	-2.37214e-21	-1.0234e-20	3.03713e-21	300	610	0	3.58567e-24	4.1773e-24	-4.05038e-24	1.04309e-23	-9.74014e-22	-2.4578e-22	300	200	0	0.825312	1.47212	80.7061	333.357	-1478.09	2288.02	-311	200	0	0.406918	0.625784	107.127	394.562	622.927	955.811	-914	200	0
481	4	-1.2879e-22	2.42898e-23	-1.8403e-22	-9.51956e-22	-6.77771e-21	4.18804e-21	300	610	0	1.14669e-24	4.96252e-24	-1.34689e-23	-1.94418e-22	-1.4384e-21	-2.07149e-22	300	200	0	0.850456	1.43476	80.5654	346.884	-1508.43	2281.24	-311	200	0	0.663579	0.53948	107.942	428.868	543.264	956.481	-914	200	0
481	5	-1.39339e-22	3.15622e-23	-1.60641e-22	1.71554e-21	6.39248e-22	5.32134e-21	300	610	0	-3.33315e-24	5.29918e-24	-2.70573e-23	-5.10391e-22	-1.94782e-21	-9.70031e-23	300	200	0	0.872487	1.43729	80.4683	358.236	-1539.71	2275.19	-311	200	0	0.896878	0.399249	108.648	475.831	514.732	959.748	-914	200	0
481	6	-1.28791e-22	3.7666e-23	-8.66501e-23	5.99931e-21	1.34068e-20	6.189e-21	300	610	0	-1.04337e-23	4.78586e-24	-4.50806e-23	-9.54118e-22	-2.42993e-21	1.14686e-22	300	200	0	0.890771	1.47391	80.4148	364.674	-1569.28	2270.02	-311	200	0	1.10403	0.237751	109.217	527.931	526.727	970.856	-914	200	0
481	7	-8.37393e-23	4.04716e-23	6.00092e-23	1.22059e-20	3.28331e-20	6.41472e-21	300	610	0	-2.06198e-23	2.90064e-24	-6.70799e-23	-1.52803e-21	-2.76457e-21	4.5909e-22	300	200	0	0.907488	1.53022	80.4066	363.774	-1594.71	2266.78	-311	200	0	1.27676	0.0815245	109.661	573.889	558.475	993.846	-914	200	0
481	8	1.19831e-23	3.69589e-23	3.02647e-22	2.04699e-20	5.98123e-20	5.47712e-21	300	610	0	-3.40606e-23	-9.79788e-25	-9.14327e-23	-2.20937e-21	-2.77332e-21	9.62905e-22	300	200	0	0.925881	1.58897	80.4343	354.342	-1614.47	2266.64	-311	200	0	1.38908	-0.0588677	110.05	601.716	589.057	1033.15	-914	200	0
481	9	1.75986e-22	2.31853e-23	6.61902e-22	3.05984e-20	9.43337e-20	2.7106e-21	300	610	0	-5.03748e-23	-7.52575e-24	-1.14829e-22	-2.93625e-21	-2.21346e-21	1.63951e-21	300	200	0	0.946551	1.63717	80.4702	337.167	-1627.96	2269.65	-311	200	0	1.40985	-0.187169	110.486	601.998	603.903	1090.7	-914	200	0
482	0	4.24739e-22	-5.57858e-24	1.14949e-21	4.18697e-20	1.34814e-19	-2.66323e-21	300	610	0	-6.83037e-23	-1.73504e-23	-1.3171e-22	-3.59163e-21	-7.8071e-22	2.47633e-21	300	200	0	0.966587	1.66885	80.4804	314.473	-1635.76	2274.71	-311	200	0	1.32083	-0.308597	111.058	569.311	594.114	1159.58	-914	200	0	1.24867	1.77954	187.955	38419.8	122339	2389.94	0	0	0
482	1	7.69314e-22	-5.44502e-23	1.75918e-21	5.27913e-20	1.77266e-19	-1.14576e-20	300	610	0	-8.53233e-23	-3.08404e-23	-1.33759e-22	-3.98673e-21	1.87313e-21	3.41828e-21	300	200	0	0.982995	1.68429	80.4481	288.691	-1640.4	2280.81	-311	200	0	1.12057	-0.413505	111.795	508.719	552.27	1223.52	-914	200	0
482	2	1.2091e-21	-1.2816e-22	2.4548e-21	6.08399e-20	2.14341e-19	-2.43774e-20	300	610	0	-9.72319e-23	-4.79079e-23	-1.09586e-22	-3.84721e-21	6.10048e-21	4.34777e-21	300	200	0	0.99575	1.69001	80.3859	261.911	-1645.45	2287.49	-311	200	0	0.824902	-0.476686	112.637	440.257	475.337	1264.79	-914	200	0
482	3	1.72327e-21	-2.29787e-22	3.15565e-21	6.22225e-20	2.34379e-19	-4.17936e-20	300	610	0	-9.77818e-23	-6.76586e-23	-4.48174e-23	-2.80676e-21	1.2188e-20	5.06284e-21	300	200	0	1.00594	1.69642	80.3266	236.091	-1653.5	2294.39	-311	200	0	0.4753	-0.47391	113.426	391.543	371.944	1273.2	-914	200	0
482	4	2.26022e-21	-3.58894e-22	3.72023e-21	5.17244e-20	2.20629e-19	-6.34187e-20	300	610	0	-7.84616e-23	-8.79806e-23	7.71267e-23	-4.1512e-22	2.02485e-20	5.25668e-21	300	200	0	1.01102	1.70977	80.3048	213.063	-1664.57	2300.8	-311	200	0	0.136858	-0.398207	113.933	385.208	263.387	1248.77	-914	200	0
482	5	2.72544e-21	-5.09024e-22	3.93076e-21	2.27395e-20	1.50962e-19	-8.78798e-20	300	610	0	-2.85882e-23	-1.05082e-22	2.73228e-22	3.8307e-21	3.00691e-20	4.50376e-21	300	200	0	1.00373	1.7275	80.3535	194.611	-1677.08	2305.74	-311	200	0	-0.126144	-0.266292	113.953	429.887	180.141	1199.34	-914	200	0
482	6	2.96941e-21	-6.64588e-22	3.48181e-21	-3.23887e-20	-1.51218e-21	-1.12201e-19	300	610	0	6.40837e-23	-1.13036e-22	5.57644e-22	1.0421e-20	4.09145e-20	2.26031e-21	300	200	0	0.97725	1.743	80.5007	183.04	-1690.33	2308.42	-311	200	0	-0.277614	-0.111312	113.406	516.458	154.79	1137.32	-914	200	0
482	7	2.778e-21	-7.97345e-22	1.97897e-21	-1.21556e-19	-2.66394e-19	-1.31236e-19	300	610	0	2.11977e-22	-1.03429e-22	9.36687e-22	1.97224e-20	5.12935e-20	-2.11039e-21	300	200	0	0.932624	1.75278	80.7508	181.128	-1704.54	2308.87	-311	200	0	-0.318817	0.0325771	112.369	621.354	208.381	1075.71	-914	200	0
482	8	1.86901e-21	-8.62905e-22	-1.04526e-21	-2.51435e-19	-6.71855e-19	-1.3713e-19	300	610	0	4.25248e-22	-6.52741e-23	1.40171e-21	3.18104e-20	5.8709e-20	-9.27463e-21	300	200	0	0.881098	1.75762	81.0682	190.284	-1718.41	2307.79	-311	200	0	-0.276955	0.143755	110.988	717.372	341.323	1023.78	-914	200	0
482	9	-9.95354e-23	-7.97994e-22	-6.08849e-21	-4.25193e-19	-1.23775e-18	-1.18944e-19	300	610	0	7.08004e-22	1.46242e-23	1.91985e-21	4.62384e-20	5.94323e-20	-1.9812e-20	300	200	0	0.837794	1.75882	81.3876	208.338	-1729	2305.99	-311	200	0	-0.183782	0.219205	109.409	784.281	536.845	985.89	-914	200	0
483	0	-3.50274e-21	-5.19619e-22	-1.35975e-20	-6.39236e-19	-1.96532e-18	-6.2649e-20	300	610	0	1.05298e-21	1.50557e-22	2.42293e-21	6.17444e-20	4.83661e-20	-3.40311e-20	300	200	0	0.813556	1.75639	81.6471	230.33	-1734.43	2304.1	-311	200	0	-0.0604706	0.265152	107.782	812.061	769.137	962.351	-914	200	0	1.11532	1.75709	190.278	38905.6	124087	2585.98	0	0	0
483	1	-8.69552e-21	7.23027e-23	-2.38382e-20	-8.7896e-19	-2.82324e-18	4.82547e-20	300	610	0	1.43463e-21	3.55762e-22	2.79549e-21	7.591e-20	1.90895e-20	-5.17051e-20	300	200	0	0.811843	1.75071	81.8148	251.589	-1735.14	2302.41	-311	200	0	0.0803379	0.282094	106.287	799.714	1008.81	950.022	-914	200	0
483	2	-1.59241e-20	1.08683e-21	-3.67063e-20	-1.11364e-18	-3.72995e-18	2.31141e-19	300	610	0	1.80095e-21	6.38897e-22	2.86379e-21	8.48068e-20	-3.57892e-20	-7.17233e-20	300	200	0	0.829765	1.74364	81.8816	269.338	-1732.02	2301.03	-311	200	0	0.223485	0.265461	105.119	755.38	1224.43	945.018	-914	200	0
483	3	-2.51944e-20	2.62599e-21	-5.14759e-20	-1.29089e-18	-4.53351e-18	5.013e-19	300	610	0	2.06461e-21	9.98863e-22	2.38872e-21	8.26949e-20	-1.23817e-19	-9.16676e-20	300	200	0	0.860849	1.7386	81.8462	282.817	-1724.86	2300	-311	200	0	0.348916	0.217188	104.464	696.553	1387.17	946.598	-914	200	0
483	4	-3.60936e-20	4.75849e-21	-6.64899e-20	-1.33148e-18	-4.99103e-18	8.67229e-19	300	610	0	2.09507e-21	1.41781e-21	1.06712e-21	6.18735e-20	-2.51246e-19	-1.07348e-19	300	200	0	0.898264	1.74054	81.7248	293.213	-1713.31	2299.49	-311	200	0	0.442962	0.153057	104.434	642.588	1480.36	956.871	-914	200	0
483	5	-4.75658e-20	7.48075e-21	-7.88159e-20	-1.12598e-18	-4.75182e-18	1.32385e-18	300	610	0	1.71359e-21	1.85248e-21	-1.4528e-21	1.2829e-20	-4.20782e-19	-1.12359e-19	300	200	0	0.936796	1.75382	81.5571	302.503	-1698.21	2299.85	-311	200	0	0.513342	0.101732	104.996	600.617	1502.23	976.603	-914	200	0
483	6	-5.76556e-20	1.06643e-20	-8.39104e-20	-5.35063e-19	-3.3504e-18	1.84351e-18	300	610	0	6.94763e-22	2.22434e-21	-5.53438e-21	-7.51334e-20	-6.28395e-19	-9.77764e-20	300	200	0	0.97209	1.77932	81.3887	311.416	-1681.31	2301.47	-311	200	0	0.587753	0.094568	105.965	561.828	1461.14	1002.42	-914	200	0
483	7	-6.32489e-20	1.39899e-20	-7.53712e-20	6.03651e-19	-2.18186e-19	2.36508e-18	300	610	0	-1.22133e-21	2.40987e-21	-1.14857e-20	-2.12544e-19	-8.59185e-19	-5.21374e-20	300	200	0	0.997822	1.81382	81.2559	318.751	-1664.28	2304.01	-311	200	0	0.688777	0.152334	107.091	515.927	1371.14	1028.56	-914	200	0
483	8	-5.98614e-20	1.6873e-20	-4.48896e-20	2.45902e-18	5.27485e-18	2.78179e-18	300	610	0	-4.3007e-21	2.23282e-21	-1.94551e-20	-4.07466e-19	-1.08243e-18	3.80531e-20	300	200	0	1.00562	1.85175	81.1828	322.714	-1647.69	2306.21	-311	200	0	0.811598	0.276299	108.155	464.515	1246.28	1052.24	-914	200	0
483	9	-4.15566e-20	1.83888e-20	1.74349e-20	5.1761e-18	1.37349e-17	2.92971e-18	300	610	0	-8.76475e-21	1.46187e-21	-2.92816e-20	-6.61994e-19	-1.24625e-18	1.87028e-19	300	200	0	0.990673	1.88781	81.1722	322.958	-1630.42	2306.95	-311	200	0	0.931599	0.442149	109.011	417.448	1095.02	1076.27	-914	200	0
484	0	-1.10186e-21	1.72118e-20	1.22219e-19	8.82851e-18	2.56012e-17	2.57947e-18	300	610	0	-1.47115e-20	-1.82155e-22	-4.03007e-20	-9.67414e-19	-1.27275e-18	4.07355e-19	300	200	0	0.956986	1.91833	81.202	321.877	-1611.38	2306.27	-311	200	0	1.03014	0.598863	109.581	384.181	924.039	1103.59	-914	200	0	2.28805	1.60292	189.56	38742.7	123193	2533.15	0	0	0
484	1	6.94886e-20	1.15957e-20	2.79124e-19	1.33503e-17	4.09312e-17	1.43542e-18	300	610	0	-2.20038e-20	-3.0038e-21	-5.11091e-20	-1.29802e-18	-1.05492e-18	7.06092e-19	300	200	0	0.915157	1.93988	81.2402	323.633	-1592.51	2305.28	-311	200	0	1.10737	0.678406	109.849	370.903	747.572	1130.58	-914	200	0
484	2	1.77855e-19	-5.76963e-22	4.94144e-19	1.84467e-17	5.91065e-17	-8.52071e-19	300	610	0	-3.01244e-20	-7.28855e-21	-5.93095e-20	-1.60386e-18	-4.57304e-19	1.07926e-18	300	200	0	0.875719	1.94742	81.259	331.1	-1579.42	2305.24	-311	200	0	1.17454	0.622155	109.816	378.981	588.038	1148.22	-914	200	0
484	3	3.29454e-19	-2.16289e-20	7.65656e-19	2.34854e-17	7.84618e-17	-4.65396e-18	300	610	0	-3.80015e-20	-1.32295e-20	-6.12735e-20	-1.80323e-18	6.76951e-19	1.5045e-18	300	200	0	0.84509	1.93548	81.2397	344.066	-1578.44	2306.41	-311	200	0	1.24162	0.420074	109.499	403.877	465.719	1147.73	-914	200	0
484	4	5.24809e-19	-5.37589e-20	1.07912e-18	2.7379e-17	9.58558e-17	-1.03014e-17	300	610	0	-4.38219e-20	-2.08192e-20	-5.19835e-20	-1.77605e-18	2.50936e-18	1.93213e-18	300	200	0	0.825261	1.90139	81.1784	360.717	-1592.74	2307.94	-311	200	0	1.31146	0.12375	108.97	437.626	390.667	1124.23	-914	200	0
484	5	7.55759e-19	-9.84942e-20	1.40055e-18	2.84737e-17	1.06232e-16	-1.79878e-17	300	610	0	-4.4858e-20	-2.97025e-20	-2.5046e-20	-1.36049e-18	5.17607e-18	2.27524e-18	300	200	0	0.816188	1.84734	81.0941	379.603	-1620.03	2308.7	-311	200	0	1.38063	-0.192013	108.358	471.734	363.092	1079.96	-914	200	0
484	6	1.00073e-18	-1.55877e-19	1.66917e-18	2.44732e-17	1.02249e-16	-2.76264e-17	300	610	0	-3.73581e-20	-3.89938e-20	2.69994e-20	-3.55599e-19	8.74089e-18	2.4002e-18	300	200	0	0.818996	1.78051	81.0293	399.155	-1652.69	2308.26	-311	200	0	1.44658	-0.473733	107.79	495.765	374.004	1027.14	-914	200	0
484	7	1.21928e-18	-2.23358e-19	1.79026e-18	1.24404e-17	7.41197e-17	-3.8662e-17	300	610	0	-1.65669e-20	-4.7068e-20	1.11922e-19	1.46593e-18	1.31285e-17	2.11982e-18	300	200	0	0.834916	1.71063	81.0299	417.088	-1679.95	2306.91	-311	200	0	1.51354	-0.695105	107.335	498.296	406.368	984.839	-914	200	0
484	8	1.34656e-18	-2.9441e-19	1.62963e-18	-1.10678e-17	9.82484e-18	-4.98387e-17	300	610	0	2.30303e-20	-5.1351e-20	2.36418e-19	4.33008e-18	1.80375e-17	1.19258e-18	300	200	0	0.860549	1.64529	81.1149	431.797	-1692.05	2304.85	-311	200	0	1.58521	-0.842371	107.021	476.609	442.602	970.671	-914	200	0
484	9	1.28871e-18	-3.56938e-19	1.01231e-18	-4.966e-17	-1.04039e-16	-5.89432e-17	300	610	0	8.71251e-20	-4.81518e-20	4.03925e-19	8.41373e-18	2.28351e-17	-6.67441e-19	300	200	0	0.887262	1.58693	81.2724	442.744	-1684.14	2302.12	-311	200	0	1.65746	-0.90483	106.894	443.812	470.731	994.195	-914	200	0
485	0	9.20857e-19	-3.91675e-19	-2.71286e-19	-1.06485e-16	-2.80506e-16	-6.25558e-17	300	610	0	1.80537e-19	-3.26026e-20	6.11506e-19	1.37716e-17	2.64443e-17	-3.76414e-18	300	200	0	0.906632	1.53477	81.4776	448.79	-1657.7	2299.08	-311	200	0	1.72582	-0.86882	106.979	422.836	485.499	1055.06	-914	200	0	2.28805	1.60292	189.56	38742.7	123193	2533.15	0	0	0
485	1	9.01083e-20	-3.70873e-19	-2.44757e-18	-1.83238e-16	-5.29264e-16	-5.58671e-17	300	610	0	3.05569e-19	1.20247e-21	8.45743e-19	2.02347e-17	2.72381e-17	-8.3696e-18	300	200	0	0.915044	1.48848	81.701	447.701	-1619.54	2296.12	-311	200	0	1.78699	-0.722713	107.226	433.073	490.585	1144.41	-914	200	0
485	2	-1.37348e-18	-2.57785e-19	-5.72519e-18	-2.78735e-16	-8.52171e-16	-3.26487e-17	300	610	0	4.5967e-19	5.97495e-20	1.07777e-18	2.72798e-17	2.29705e-17	-1.46442e-17	300	200	0	0.912524	1.45059	81.9029	437.284	-1579.31	2293.3	-311	200	0	1.82569	-0.479432	107.533	481.411	497.64	1248.98	-914	200	0
485	3	-3.63425e-18	-7.63911e-21	-1.02387e-17	-3.87031e-16	-1.23709e-15	1.45047e-17	300	610	0	6.32375e-19	1.49189e-19	1.25783e-18	3.38764e-17	1.07846e-17	-2.25208e-17	300	200	0	0.900095	1.42647	82.0327	416.843	-1546.44	2290.78	-311	200	0	1.81187	-0.18908	107.815	562.116	518.412	1355.32	-914	200	0
485	4	-6.81275e-18	4.29019e-19	-1.59657e-17	-4.95132e-16	-1.65003e-15	9.35098e-17	300	610	0	8.01623e-19	2.73813e-19	1.31018e-18	3.83248e-17	-1.26464e-17	-3.15503e-17	300	200	0	0.880069	1.42045	82.0417	388.613	-1526.94	2289.2	-311	200	0	1.71399	0.0776596	108.056	661.466	559.938	1449.76	-914	200	0
485	5	-1.09283e-17	1.09952e-18	-2.26159e-17	-5.80475e-16	-2.0261e-15	2.11531e-16	300	610	0	9.29765e-19	4.33789e-19	1.12954e-18	3.81146e-17	-5.07769e-17	-4.07127e-17	300	200	0	0.856708	1.43182	81.9044	357.392	-1521.93	2289.04	-311	200	0	1.51165	0.256377	108.322	763.485	625.587	1517.33	-914	200	0
485	6	-1.58202e-17	2.03772e-18	-2.94927e-17	-6.0854e-16	-2.26004e-15	3.72938e-16	300	610	0	9.59837e-19	6.22078e-19	5.81139e-19	2.98454e-17	-1.06567e-16	-4.82063e-17	300	200	0	0.835414	1.45487	81.6334	327.709	-1529.13	2290.13	-311	200	0	1.20341	0.308402	108.709	853.044	714.644	1546.97	-914	200	0
485	7	-2.10481e-17	3.24694e-18	-3.53375e-17	-5.31163e-16	-2.19827e-15	5.76336e-16	300	610	0	8.13104e-19	8.20568e-19	-4.93198e-19	9.27392e-18	-1.81503e-16	-5.12434e-17	300	200	0	0.820527	1.48229	81.2675	301.244	-1545.62	2291.95	-311	200	0	0.817528	0.232568	109.257	913.641	822.307	1538.52	-914	200	0
485	8	-2.57762e-17	4.67681e-18	-3.81756e-17	-2.86438e-16	-1.635e-15	8.10588e-16	300	610	0	3.89285e-19	9.9564e-19	-2.2595e-18	-2.84286e-17	-2.74201e-16	-4.58996e-17	300	200	0	0.812317	1.50979	80.8489	277.238	-1568.82	2294.13	-311	200	0	0.417118	0.0652408	109.906	929.983	942.606	1500.47	-914	200	0
485	9	-2.86545e-17	6.19395e-18	-3.51954e-17	1.98604e-16	-3.1627e-16	1.04993e-15	300	610	0	-4.28578e-19	1.09368e-18	-4.86304e-18	-8.81086e-17	-3.78568e-16	-2.70872e-17	300	200	0	0.807314	1.53845	80.4202	255.155	-1595.82	2296.25	-311	200	0	0.0772864	-0.135343	110.511	902.979	1066.63	1441.61	-914	200	0
486	0	-2.77188e-17	7.54826e-18	-2.27137e-17	1.00104e-15	2.04295e-15	1.24849e-15	300	610	0	-1.7622e-18	1.0374e-18	-8.38289e-18	-1.73638e-16	-4.81589e-16	1.12497e-17	300	200	0	0.803186	1.57334	80.0319	236.262	-1623.36	2297.91	-311	200	0	-0.156125	-0.309215	110.892	857.908	1177.55	1367.78	-914	200	0	1.37489	1.7967	188.758	38904	123295	2654.33	0	0	0
486	1	-2.03433e-17	8.33853e-18	3.7054e-18	2.18913e-15	5.72266e-15	1.33496e-15	300	610	0	-3.71631e-18	7.24398e-19	-1.27666e-17	-2.86391e-16	-5.60907e-16	7.55953e-17	300	200	0	0.802618	1.6199	79.7375	222.889	-1648.45	2299.44	-311	200	0	-0.279242	-0.408378	110.893	827.782	1252.73	1284.72	-914	200	0
486	2	-3.29687e-18	7.98391e-18	4.88872e-17	3.80158e-15	1.0936e-14	1.20851e-15	300	610	0	-6.34443e-18	2.97854e-20	-1.77437e-17	-4.23112e-16	-5.82549e-16	1.71834e-16	300	200	0	0.81128	1.67977	79.5728	217.22	-1667.59	2301.95	-311	200	0	-0.303972	-0.406429	110.436	829.094	1271.7	1200.72	-914	200	0
486	3	2.70353e-17	5.71154e-18	1.17333e-16	5.81778e-15	1.77357e-14	7.37992e-16	300	610	0	-9.59983e-18	-1.18452e-18	-2.27208e-17	-5.73169e-16	-4.9939e-16	3.03588e-16	300	200	0	0.831656	1.74921	79.5455	220.592	-1675.52	2306.26	-311	200	0	-0.235647	-0.300646	109.566	855.728	1226.31	1125.75	-914	200	0
486	4	7.41852e-17	5.74876e-19	2.12049e-16	8.11809e-15	2.58845e-14	-2.33411e-16	300	610	0	-1.32712e-17	-3.0509e-18	-2.66659e-17	-7.15304e-16	-2.51198e-16	4.69792e-16	300	200	0	0.861187	1.82031	79.6473	232.537	-1667.1	2311.56	-311	200	0	-0.0793628	-0.105934	108.414	890.363	1130.73	1067.84	-914	200	0
486	5	1.40808e-16	-8.47842e-18	3.32815e-16	1.04356e-14	3.469e-14	-1.87455e-15	300	610	0	-1.69048e-17	-5.6644e-18	-2.79979e-17	-8.14188e-16	2.32567e-16	6.61446e-16	300	200	0	0.896283	1.88308	79.8637	249.934	-1640.98	2315.61	-311	200	0	0.146342	0.144352	107.129	918.147	1018.04	1029.58	-914	200	0
486	6	2.27486e-16	-2.24665e-17	4.73846e-16	1.23023e-14	4.28117e-14	-4.34023e-15	300	610	0	-1.97191e-17	-9.0354e-18	-2.45089e-17	-8.17339e-16	1.02574e-15	8.57626e-16	300	200	0	0.933076	1.92929	80.1662	267.671	-1600.53	2316.72	-311	200	0	0.411712	0.39761	105.865	935.773	919.524	1008.11	-914	200	0
486	7	3.3107e-16	-4.21368e-17	6.20878e-16	1.2998e-14	4.80598e-14	-7.72871e-15	300	610	0	-2.05249e-17	-1.30249e-17	-1.33582e-17	-6.53331e-16	2.19259e-15	1.02099e-15	300	200	0	0.96568	1.9558	80.5111	280.933	-1551.92	2315.29	-311	200	0	0.688156	0.597101	104.81	950.078	844.443	997.022	-914	200	0
486	8	4.42578e-16	-6.76113e-17	7.4786e-16	1.15128e-14	4.72219e-14	-1.20196e-14	300	610	0	-1.76702e-17	-1.72628e-17	8.80604e-18	-2.32598e-16	3.7674e-15	1.09342e-15	300	200	0	0.990168	1.96266	80.855	287.302	-1502.37	2313.13	-311	200	0	0.954633	0.698048	104.154	965.357	778.829	989.181	-914	200	0
486	9	5.44746e-16	-9.78982e-17	8.13635e-16	6.54208e-15	3.59723e-14	-1.69901e-14	300	610	0	-9.04097e-18	-2.1054e-17	4.55297e-17	5.47406e-16	5.72519e-15	9.92648e-16	300	200	0	1.0085	1.94989	81.1657	286.928	-1459.25	2311.91	-311	200	0	1.19484	0.674891	103.986	975.599	705.666	980.559	-914	200	0
487	0	6.09484e-16	-1.30275e-16	7.59317e-16	-3.45991e-15	8.94671e-15	-2.21121e-14	300	610	0	7.84244e-18	-2.3282e-17	9.9961e-17	1.79054e-15	7.94314e-15	6.11538e-16	300	200	0	1.0249	1.918	81.4221	281.146	-1428.26	2312.21	-311	200	0	1.39101	0.528087	104.285	967.526	624.428	971.761	-914	200	0	1.85848	1.39499	188.526	38680.4	122220	2547.86	0	0	0
487	1	5.95694e-16	-1.59572e-16	5.07387e-16	-2.01387e-14	-3.99136e-14	-2.64353e-14	300	610	0	3.55811e-17	-2.23294e-17	1.73904e-16	3.58139e-15	1.01536e-14	-1.78129e-16	300	200	0	1.04025	1.86935	81.6123	271.576	-1411.89	2313.66	-311	200	0	1.52165	0.286938	104.959	926.092	548.523	965.806	-914	200	0
487	2	4.48185e-16	-1.77439e-16	-3.60045e-17	-4.49716e-14	-1.16618e-13	-2.84729e-14	300	610	0	7.64481e-17	-1.6042e-17	2.66449e-16	5.95353e-15	1.18928e-14	-1.51464e-15	300	200	0	1.05117	1.80752	81.7296	260.939	-1410.72	2315.76	-311	200	0	1.57063	0.00123981	105.897	843.474	491.786	964.691	-914	200	0
487	3	9.86859e-17	-1.71719e-16	-9.73647e-16	-7.88374e-14	-2.25847e-13	-2.61125e-14	300	610	0	1.31674e-16	-1.78009e-18	3.72158e-16	8.84477e-15	1.24515e-14	-3.52513e-15	300	200	0	1.05474	1.73686	81.7675	253.388	-1425.32	2318.41	-311	200	0	1.54077	-0.277218	106.989	727.272	462.195	966.51	-914	200	0
487	4	-5.29653e-16	-1.26163e-16	-2.40257e-15	-1.21391e-13	-3.68993e-13	-1.65923e-14	300	610	0	2.00424e-16	2.33945e-17	4.78844e-16	1.20394e-14	1.08412e-14	-6.29093e-15	300	200	0	1.05317	1.6631	81.7248	252.124	-1455.13	2321.62	-311	200	0	1.45528	-0.511708	108.128	597.584	460.195	966.227	-914	200	0
487	5	-1.51268e-15	-2.0765e-17	-4.38965e-15	-1.70232e-13	-5.41446e-13	3.40664e-15	300	610	0	2.78437e-16	6.2329e-17	5.65104e-16	1.50991e-14	5.7924e-15	-9.7969e-15	300	200	0	1.05202	1.59365	81.608	257.177	-1495.59	2324.97	-311	200	0	1.34572	-0.67803	109.207	479.244	478.487	960.258	-914	200	0
487	6	-2.90875e-15	1.66857e-16	-6.93547e-15	-2.19879e-13	-7.29114e-13	3.7484e-14	300	610	0	3.56385e-16	1.17122e-16	5.97951e-16	1.72897e-14	-4.19001e-15	-1.38632e-14	300	200	0	1.0546	1.53562	81.432	266.459	-1538.46	2327.92	-311	200	0	1.23442	-0.753892	110.125	398.049	504.424	949.16	-914	200	0
487	7	-4.73374e-15	4.58583e-16	-9.92518e-15	-2.60634e-13	-9.04327e-13	8.8981e-14	300	610	0	4.18056e-16	1.88135e-16	5.31086e-16	1.75146e-14	-2.06833e-14	-1.80609e-14	300	200	0	1.05892	1.49254	81.226	277.595	-1575.82	2330.23	-311	200	0	1.12211	-0.727799	110.748	373.774	521.724	935.751	-914	200	0
487	8	-6.92629e-15	8.70881e-16	-1.3067e-14	-2.77472e-13	-1.02155e-12	1.60097e-13	300	610	0	4.38629e-16	2.72634e-16	3.04661e-16	1.42738e-14	-4.50808e-14	-2.16167e-14	300	200	0	1.05846	1.4639	81.0264	287.957	-1603.3	2332.15	-311	200	0	0.99491	-0.611741	110.91	408.41	514.51	921.797	-914	200	0
487	9	-9.30346e-15	1.40739e-15	-1.58218e-14	-2.49219e-13	-1.01359e-12	2.50589e-13	300	610	0	3.83456e-16	3.63066e-16	-1.52331e-16	5.67729e-15	-7.81665e-14	-2.33186e-14	300	200	0	1.045	1.44784	80.856	294.939	-1620.57	2334.2	-311	200	0	0.841391	-0.432208	110.47	486.005	474.829	905.951	-914	200	0
488	0	-1.15088e-14	2.04869e-15	-1.73323e-14	-1.484e-13	-7.89562e-13	3.56016e-13	300	610	0	2.07977e-16	4.45065e-16	-9.15579e-16	-1.04518e-14	-1.19503e-13	-2.14432e-14	300	200	0	1.01167	1.44316	80.7178	297.387	-1630.22	2336.55	-311	200	0	0.659299	-0.218465	109.418	587.292	403.961	884.907	-914	200	0	1.85848	1.39499	188.526	38680.4	122220	2547.86	0	0	0
488	1	-1.2958e-14	2.73925e-15	-1.63654e-14	5.77249e-14	-2.36192e-13	4.65558e-13	300	610	0	-1.40355e-16	4.95393e-16	-2.05322e-15	-3.63373e-14	-1.66617e-13	-1.37348e-14	300	200	0	0.957055	1.44959	80.6091	295.711	-1635.65	2338.92	-311	200	0	0.454372	-0.00876602	107.944	699.949	307.095	858.009	-914	200	0
488	2	-1.27915e-14	3.37231e-15	-1.129e-14	4.04263e-13	7.75249e-13	5.5954e-13	300	610	0	-7.17097e-16	4.80199e-16	-3.60613e-15	-7.38244e-14	-2.14012e-13	2.52037e-15	300	200	0	0.888743	1.46783	80.5357	290.869	-1639.11	2340.92	-311	200	0	0.241395	0.141327	106.378	813.558	192.474	829.43	-914	200	0
488	3	-9.84936e-15	3.77407e-15	-1.21333e-16	9.2316e-13	2.37367e-12	6.06973e-13	300	610	0	-1.57151e-15	3.54198e-16	-5.55928e-15	-1.23716e-13	-2.52065e-13	3.027e-14	300	200	0	0.819879	1.49993	80.5095	284.223	-1641.13	2341.99	-311	200	0	0.0441636	0.172586	105.036	911.312	75.5683	804.31	-914	200	0
488	4	-2.68977e-15	3.69023e-15	1.93292e-14	1.63423e-12	4.66154e-12	5.63606e-13	300	610	0	-2.7317e-15	6.1597e-17	-7.80354e-15	-1.84837e-13	-2.65981e-13	7.22574e-14	300	200	0	0.761671	1.54896	80.5357	277.926	-1641.35	2341.2	-311	200	0	-0.114002	0.053716	104.145	973.667	-21.439	784.256	-914	200	0
488	5	1.03205e-14	2.77919e-15	4.91509e-14	2.5321e-12	7.67415e-12	3.71306e-13	300	610	0	-4.18312e-15	-4.6009e-16	-1.00888e-14	-2.52815e-13	-2.35029e-13	1.30301e-13	300	200	0	0.720813	1.6164	80.6134	274.883	-1639.36	2337.33	-311	200	0	-0.220426	-0.198489	103.844	987.378	-75.6613	767.169	-914	200	0
488	6	3.08089e-14	6.18328e-16	9.08269e-14	3.56868e-12	1.13226e-11	-4.01524e-14	300	610	0	-5.84012e-15	-1.27204e-15	-1.19713e-14	-3.18622e-13	-1.32459e-13	2.04236e-13	300	200	0	0.701227	1.69781	80.7431	277.716	-1635.22	2329.46	-311	200	0	-0.268777	-0.528331	104.15	945.55	-69.0638	750.06	-914	200	0
488	7	6.00551e-14	-3.26824e-15	1.44479e-13	4.63155e-12	1.53202e-11	-7.47467e-13	300	610	0	-7.51105e-15	-2.42047e-15	-1.27632e-14	-3.67008e-13	7.34069e-14	2.90477e-13	300	200	0	0.705058	1.78176	80.9267	286.971	-1630.08	2317.89	-311	200	0	-0.256205	-0.869784	104.932	843.012	9.27629	732.29	-914	200	0
488	8	9.84691e-14	-9.35033e-15	2.07834e-13	5.51976e-12	1.90964e-11	-1.82269e-12	300	610	0	-8.85974e-15	-3.91599e-15	-1.14938e-14	-3.75059e-13	4.16243e-13	3.8024e-13	300	200	0	0.731778	1.85493	81.1576	300.399	-1625.85	2304.49	-311	200	0	-0.19549	-1.16918	105.979	678.125	161.024	717.916	-914	200	0
488	9	1.44863e-13	-1.79898e-14	2.74929e-13	5.91998e-12	2.17044e-11	-3.31483e-12	300	610	0	-9.36828e-15	-5.70507e-15	-6.90261e-15	-3.11288e-13	9.26215e-13	4.57513e-13	300	200	0	0.776674	1.90812	81.4104	314.177	-1623.44	2291.3	-311	200	0	-0.117149	-1.38716	107.101	460.678	371.66	713.872	-914	200	0
489	0	1.95514e-13	-2.92859e-14	3.34615e-13	5.38849e-12	2.17395e-11	-5.22269e-12	300	610	0	-8.31012e-15	-7.63375e-15	2.51415e-15	-1.35823e-13	1.62113e-12	4.97041e-13	300	200	0	0.830783	1.93712	81.6386	325.032	-1622	2279.03	-311	200	0	-0.0524435	-1.49554	108.19	220.019	610.029	723.773	-914	200	0	0.96708	0.845743	189.409	38443.5	123523	3211.28	0	0	0
489	1	2.43069e-13	-4.286e-14	3.69038e-13	3.34668e-12	1.72926e-11	-7.45799e-12	300	610	0	-4.74644e-15	-9.40527e-15	1.83712e-14	1.97526e-13	2.49362e-12	4.62721e-13	300	200	0	0.88369	1.94145	81.788	331.27	-1619.73	2267.31	-311	200	0	-0.0170865	-1.48491	109.223	4.80235	843.721	744.817	-914	200	0
489	2	2.75375e-13	-5.75814e-14	3.52384e-13	-8.98565e-13	5.97232e-12	-9.79928e-12	300	610	0	2.43603e-15	-1.05361e-14	4.21413e-14	7.36352e-13	3.49403e-12	3.07077e-13	300	200	0	0.92867	1.92341	81.8225	332.241	-1615.19	2256.09	-311	200	0	-0.00692661	-1.37237	110.23	-134.939	1052.46	771.01	-914	200	0
489	3	2.74461e-13	-7.12456e-14	2.50345e-13	-8.0959e-12	-1.49552e-11	-1.18394e-11	300	610	0	1.44232e-14	-1.03181e-14	7.47456e-14	1.52083e-12	4.50948e-12	-2.73082e-14	300	200	0	0.965955	1.88653	81.7364	327.997	-1609.11	2246.33	-311	200	0	-0.0054995	-1.19893	111.187	-174.822	1226.04	797.841	-914	200	0
489	4	2.15958e-13	-8.02376e-14	2.09571e-14	-1.89353e-11	-4.82529e-11	-1.29326e-11	300	610	0	3.22813e-14	-7.79938e-15	1.15954e-13	2.56988e-12	5.34052e-12	-6.03235e-13	300	200	0	0.999249	1.83478	81.5512	319.67	-1604.79	2239.69	-311	200	0	0.00592192	-1.01838	111.918	-127.93	1356.89	825.088	-914	200	0
489	5	6.94229e-14	-7.92386e-14	-3.82357e-13	-3.38614e-11	-9.61607e-11	-1.21523e-11	300	610	0	5.66476e-14	-1.80125e-15	1.63582e-13	3.86156e-12	5.67848e-12	-1.47984e-12	300	200	0	1.0294	1.77354	81.31	309.417	-1605.66	2237.98	-311	200	0	0.0419692	-0.878454	112.159	-31.099	1438.75	855.606	-914	200	0
489	6	-1.99839e-13	-6.10698e-14	-1.00454e-12	-5.28004e-11	-1.59545e-10	-8.27507e-12	300	610	0	8.72804e-14	9.00468e-15	2.12498e-13	5.30741e-12	5.08877e-12	-2.69763e-12	300	200	0	1.05399	1.70984	81.0683	299.465	-1612.42	2242.37	-311	200	0	0.107662	-0.794625	111.728	79.5166	1472.54	890.507	-914	200	0
489	7	-6.26719e-13	-1.68055e-14	-1.87839e-12	-7.47916e-11	-2.36705e-10	1.84418e-13	300	610	0	1.22461e-13	2.59319e-14	2.53513e-13	6.72157e-12	3.00786e-12	-4.25632e-12	300	200	0	1.0712	1.6517	80.8672	290.727	-1622.95	2252.76	-311	200	0	0.192667	-0.739176	110.603	182.213	1469.56	926.846	-914	200	0
489	8	-1.23922e-12	6.36674e-14	-3.00875e-12	-9.75312e-11	-3.21822e-10	1.48596e-11	300	610	0	1.58254e-13	4.99957e-14	2.7228e-13	7.78736e-12	-1.23514e-12	-6.08469e-12	300	200	0	1.07987	1.60621	80.7194	282.427	-1634.93	2268.01	-311	200	0	0.269316	-0.663968	108.909	265.756	1444.27	959.856	-914	200	0
489	9	-2.04757e-12	1.9043e-13	-4.35083e-12	-1.16857e-10	-4.03129e-10	3.73024e-11	300	610	0	1.87694e-13	8.1482e-14	2.48458e-13	8.02623e-12	-8.35877e-12	-8.00298e-12	300	200	0	1.07779	1.57564	80.6248	273.466	-1647.58	2286.43	-311	200	0	0.305686	-0.536425	106.931	319.658	1407.94	985.545	-914	200	0
490	0	-3.0289e-12	3.71416e-13	-5.78288e-12	-1.26238e-10	-4.6095e-10	6.86014e-11	300	610	0	1.99975e-13	1.19349e-13	1.55505e-13	6.77733e-12	-1.90154e-11	-9.67988e-12	300	200	0	1.06487	1.55521	80.5828	264.114	-1661.25	2306.15	-311	200	0	0.289368	-0.356424	105.074	337.294	1371.46	1001.48	-914	200	0	0.96708	0.845743	189.409	38443.5	123523	3211.28	0	0	0
490	1	-4.10763e-12	6.09182e-13	-7.07444e-12	-1.16377e-10	-4.65932e-10	1.08814e-10	300	610	0	1.79868e-13	1.60461e-13	-3.84142e-14	3.19977e-12	-3.36072e-11	-1.05892e-11	300	200	0	1.04597	1.53695	80.5783	256.327	-1676.72	2325.21	-311	200	0	0.234088	-0.149475	103.703	327.913	1344.72	1006.76	-914	200	0
490	2	-5.13206e-12	8.96401e-13	-7.85383e-12	-7.50926e-11	-3.77979e-10	1.5619e-10	300	610	0	1.07598e-13	1.98692e-13	-3.67727e-13	-3.68613e-12	-5.20173e-11	-9.97492e-12	300	200	0	1.02666	1.51737	80.5719	252.473	-1694.36	2341.65	-311	200	0	0.162199	0.047589	102.972	313.099	1328.74	1003.34	-914	200	0
490	3	-5.84961e-12	1.21007e-12	-7.58078e-12	1.22836e-11	-1.46623e-10	2.06201e-10	300	610	0	-4.0412e-14	2.23985e-13	-8.64239e-13	-1.48982e-11	-7.3251e-11	-6.83806e-12	300	200	0	1.00808	1.4996	80.5186	253.815	-1713.19	2354.14	-311	200	0	0.0878272	0.199938	102.864	309.734	1315.2	997.015	-914	200	0
490	4	-5.88463e-12	1.5047e-12	-5.53389e-12	1.61708e-10	2.86173e-10	2.50426e-10	300	610	0	-2.89462e-13	2.21529e-13	-1.5486e-12	-3.13098e-11	-9.49926e-11	3.57741e-14	300	200	0	0.986996	1.48762	80.3881	260.345	-1729.86	2362.62	-311	200	0	0.0163263	0.284958	103.344	325.19	1294.24	993.241	-914	200	0
490	5	-4.72525e-12	1.70513e-12	-8.26232e-13	3.88065e-10	9.79582e-10	2.75416e-10	300	610	0	-6.62605e-13	1.71321e-13	-2.41776e-12	-5.33616e-11	-1.13109e-10	1.19839e-11	300	200	0	0.959482	1.48157	80.1725	271.581	-1739.66	2368.04	-311	200	0	-0.048437	0.297327	104.396	364.482	1257.7	992.052	-914	200	0
490	6	-1.72893e-12	1.70014e-12	7.53302e-12	7.01293e-10	1.98248e-09	2.61769e-10	300	610	0	-1.1742e-12	4.84683e-14	-3.42812e-12	-8.06503e-11	-1.21164e-10	3.02799e-11	300	200	0	0.923633	1.47925	79.8946	286.83	-1741.16	2371.14	-311	200	0	-0.101028	0.248494	105.902	432.115	1198.25	990.281	-914	200	0
490	7	3.84103e-12	1.3389e-12	2.051e-11	1.10066e-09	3.31571e-09	1.8375e-10	300	610	0	-1.82052e-12	-1.75257e-13	-4.47454e-12	-1.11389e-10	-1.10048e-10	5.58227e-11	300	200	0	0.878836	1.47952	79.6106	305.438	-1738.16	2371.48	-311	200	0	-0.136124	0.155759	107.585	527.837	1110.98	988.229	-914	200	0
490	8	1.27322e-11	4.32979e-13	3.88275e-11	1.56703e-09	4.94699e-09	9.95064e-12	300	610	0	-2.56714e-12	-5.28035e-13	-5.36669e-12	-1.41754e-10	-6.78941e-11	8.86731e-11	300	200	0	0.824917	1.48377	79.3817	327.347	-1734.96	2367.67	-311	200	0	-0.149301	0.0263499	109.093	641.244	995.051	991.217	-914	200	0
490	9	2.55563e-11	-1.23246e-12	6.26352e-11	2.05322e-09	6.75841e-09	-2.94398e-10	300	610	0	-3.33338e-12	-1.03212e-12	-5.80552e-12	-1.65172e-10	1.95018e-11	1.27421e-10	300	200	0	0.764805	1.494	79.2429	352.403	-1732.39	2358.65	-311	200	0	-0.139579	-0.147967	110.158	749.188	854.12	1003.68	-914	200	0
491	0	4.25614e-11	-3.87355e-12	9.10551e-11	2.47309e-09	8.50751e-09	-7.62697e-10	300	610	0	-3.97486e-12	-1.69483e-12	-5.3649e-12	-1.71651e-10	1.67464e-10	1.68392e-10	300	200	0	0.705835	1.50984	79.201	379.037	-1729.05	2344.47	-311	200	0	-0.117032	-0.380142	110.699	825.64	697.933	1023.62	-914	200	0	0.694945	0.953826	187.794	38535.6	122705	3229.07	0	0	0
491	1	6.33122e-11	-7.6639e-12	1.21603e-10	2.69052e-09	9.78552e-09	-1.41904e-09	300	610	0	-4.26631e-12	-2.49603e-12	-3.48604e-12	-1.47326e-10	3.90084e-10	2.04734e-10	300	200	0	0.65467	1.52837	79.2399	404.312	-1723.17	2325.75	-311	200	0	-0.103783	-0.66695	110.803	858.471	543.695	1044.02	-914	200	0
491	2	8.62749e-11	-1.26671e-11	1.49519e-10	2.51076e-09	9.97915e-09	-2.26635e-09	300	610	0	-3.88855e-12	-3.37193e-12	5.04697e-13	-7.44675e-11	6.96393e-10	2.25487e-10	300	200	0	0.612865	1.54363	79.325	424.641	-1713.2	2303.23	-311	200	0	-0.116834	-0.976832	110.645	852.589	415.036	1057.6	-914	200	0
491	3	1.08323e-10	-1.87425e-11	1.67067e-10	1.67748e-09	8.24659e-09	-3.27009e-09	300	610	0	-2.42516e-12	-4.19616e-12	7.34105e-12	6.76954e-11	1.08474e-09	2.14824e-10	300	200	0	0.579983	1.54665	79.4195	436.389	-1698	2278.69	-311	200	0	-0.146804	-1.26444	110.418	820.567	338.357	1059.84	-914	200	0
491	4	1.24208e-10	-2.54225e-11	1.62944e-10	-1.19693e-10	3.52314e-09	-4.33776e-09	300	610	0	6.22975e-13	-4.75958e-12	1.77091e-11	3.00919e-10	1.53525e-09	1.51731e-10	300	200	0	0.558466	1.53208	79.5004	436.783	-1676.87	2255.37	-311	200	0	-0.162425	-1.49652	110.263	777.559	331.133	1051.25	-914	200	0
491	5	1.2608e-10	-3.17693e-11	1.21984e-10	-3.22065e-09	-5.42283e-09	-5.29524e-09	300	610	0	5.79534e-12	-4.75255e-12	3.20697e-11	6.44158e-10	2.00045e-09	1.05307e-11	300	200	0	0.553455	1.50412	79.5556	424.679	-1649.78	2236.54	-311	200	0	-0.137409	-1.6541	110.206	742.507	387.524	1037.91	-914	200	0
491	6	1.03192e-10	-3.62203e-11	2.54477e-11	-7.94622e-09	-1.98579e-08	-5.86252e-09	300	610	0	1.35898e-11	-3.75481e-12	5.03967e-11	1.10757e-09	2.39474e-09	-2.37239e-10	300	200	0	0.569394	1.47162	79.5795	401.159	-1618.28	2223.79	-311	200	0	-0.0632134	-1.72053	110.164	735.413	481.224	1027.81	-914	200	0
491	7	4.19846e-11	-3.64509e-11	-1.47733e-10	-1.45175e-08	-4.08465e-08	-5.63348e-09	300	610	0	2.43284e-11	-1.24084e-12	7.18218e-11	1.6839e-09	2.58393e-09	-6.18984e-10	300	200	0	0.607145	1.44004	79.5851	370.049	-1585.41	2216.93	-311	200	0	0.0595056	-1.69077	110.003	766.976	584.272	1024.94	-914	200	0
491	8	-7.31785e-11	-2.92933e-11	-4.18307e-10	-2.29364e-08	-6.88815e-08	-4.06694e-09	300	610	0	3.7961e-11	3.38895e-12	9.41928e-11	2.33712e-09	2.37716e-09	-1.15459e-09	300	200	0	0.66211	1.41069	79.6108	337.249	-1553.79	2215.19	-311	200	0	0.224468	-1.58305	109.58	831.758	679.287	1025.82	-914	200	0
491	9	-2.58305e-10	-1.07699e-11	-8.02168e-10	-3.2823e-08	-1.03358e-07	-4.98943e-10	300	610	0	5.38e-11	1.07387e-11	1.1357e-10	2.98861e-09	1.5246e-09	-1.84673e-09	300	200	0	0.724866	1.38585	79.702	308.563	-1524.18	2217.74	-311	200	0	0.411902	-1.42483	108.832	913.234	757.344	1021.95	-914	200	0
492	0	-5.26726e-10	2.36808e-11	-1.30347e-09	-4.32121e-08	-1.41891e-07	5.81026e-09	300	610	0	7.01923e-11	2.12951e-11	1.23721e-10	3.50199e-09	-2.74384e-10	-2.66761e-09	300	200	0	0.785787	1.37217	79.8863	287.72	-1497.02	2223.33	-311	200	0	0.589734	-1.241	107.867	992.611	812.902	1007.01	-914	200	0	1.61673	0.836525	188.692	39225.6	123023	3067.78	0	0	0
492	1	-8.84362e-10	7.86895e-11	-1.90507e-09	-5.2321e-08	-1.79485e-07	1.55789e-08	300	610	0	8.41475e-11	3.52398e-11	1.15722e-10	3.66872e-09	-3.34643e-09	-3.54218e-09	300	200	0	0.838356	1.3783	80.1605	275.75	-1473.74	2230.73	-311	200	0	0.732088	-1.05931	106.91	1053.68	844.053	981.532	-914	200	0
492	2	-1.323e-09	1.58047e-10	-2.55638e-09	-5.73143e-08	-2.07654e-07	2.93387e-08	300	610	0	9.09701e-11	5.21859e-11	7.78119e-11	3.19794e-09	-7.99563e-09	-4.32877e-09	300	200	0	0.877752	1.40956	80.49	271.194	-1454.86	2239.65	-311	200	0	0.838393	-0.90871	106.186	1087.65	853.206	950.723	-914	200	0
492	3	-1.81158e-09	2.63299e-10	-3.15909e-09	-5.41141e-08	-2.13587e-07	4.7187e-08	300	610	0	8.39726e-11	7.08384e-11	-4.25926e-12	1.71597e-09	-1.44239e-08	-4.79924e-09	300	200	0	0.900041	1.46543	80.8229	271.294	-1438.58	2250.8	-311	200	0	0.932688	-0.802386	105.856	1099.76	843.3	919.611	-914	200	0
492	4	-2.28568e-09	3.91763e-10	-3.55227e-09	-3.73265e-08	-1.79615e-07	6.84451e-08	300	610	0	5.43889e-11	8.85908e-11	-1.46121e-10	-1.21741e-09	-2.26133e-08	-4.62231e-09	300	200	0	0.904543	1.53993	81.1144	273.951	-1422.83	2264.63	-311	200	0	1.03882	-0.722463	106.007	1108.06	814.753	891.338	-914	200	0
492	5	-2.63631e-09	5.33958e-10	-3.49951e-09	-3.88119e-10	-8.32824e-08	9.12259e-08	300	610	0	-8.34379e-12	1.01096e-10	-3.62557e-10	-6.06693e-09	-3.21679e-08	-3.35607e-09	300	200	0	0.895749	1.62139	81.3343	278.626	-1407.9	2280.17	-311	200	0	1.15091	-0.631525	106.601	1131.06	766.893	869.046	-914	200	0
492	6	-2.69948e-09	6.7055e-10	-2.68207e-09	6.39385e-08	1.01536e-07	1.11931e-07	300	610	0	-1.15723e-10	1.01883e-10	-6.63817e-10	-1.32435e-08	-4.21154e-08	-4.57799e-10	300	200	0	0.881576	1.69462	81.4597	285.637	-1397.28	2295.46	-311	200	0	1.22715	-0.511602	107.462	1177	699.073	856.287	-914	200	0
492	7	-2.24956e-09	7.69073e-10	-7.0414e-10	1.62562e-07	4.01932e-07	1.24732e-07	300	610	0	-2.78489e-10	8.21249e-11	-1.05014e-09	-2.29793e-08	-5.06836e-08	4.67803e-09	300	200	0	0.869223	1.74711	81.4737	295.09	-1396.09	2308.64	-311	200	0	1.21817	-0.38431	108.358	1244.21	612.278	854.739	-914	200	0
492	8	-1.00054e-09	7.80952e-10	2.88204e-09	3.00385e-07	8.41057e-07	1.21131e-07	300	610	0	-5.03834e-10	3.07295e-11	-1.5043e-09	-3.51475e-08	-5.5076e-08	1.26406e-08	300	200	0	0.863792	1.77303	81.3672	306.62	-1408.07	2318.81	-311	200	0	1.10703	-0.288977	109.091	1325.66	515.718	862.517	-914	200	0
492	9	1.37932e-09	6.39672e-10	8.52178e-09	4.77809e-07	1.43041e-06	8.97503e-08	300	610	0	-7.91294e-10	-6.50335e-11	-1.98227e-09	-4.9023e-08	-5.12948e-08	2.38685e-08	300	200	0	0.86968	1.77267	81.139	319.644	-1433.59	2326.14	-311	200	0	0.920805	-0.256231	109.544	1406.02	427.645	874.499	-914	200	0
493	0	5.23254e-09	2.613e-10	1.65637e-08	6.87317e-07	2.15884e-06	1.65591e-08	300	610	0	-1.12718e-09	-2.18106e-10	-2.40254e-09	-6.29906e-08	-3.40814e-08	3.84474e-08	300	200	0	0.88893	1.75177	80.8095	332.968	-1469.13	2331.77	-311	200	0	0.705769	-0.302704	109.682	1458.33	364.653	884.47	-914	200	0	1.61673	0.836525	188.692	39225.6	123023	3067.78	0	0	0
493	1	1.08493e-08	-4.50979e-10	2.71161e-08	9.09184e-07	2.97812e-06	-1.14174e-07	300	610	0	-1.47764e-09	-4.39115e-10	-2.6353e-09	-7.42221e-08	2.92472e-09	5.58316e-08	300	200	0	0.917015	1.71932	80.4325	344.764	-1507.89	2336.95	-311	200	0	0.498695	-0.430431	109.538	1453.33	336.503	888.329	-914	200	0
493	2	1.83687e-08	-1.59631e-09	3.98468e-08	1.10654e-06	3.78551e-06	-3.1788e-07	300	610	0	-1.78078e-09	-7.32452e-10	-2.49366e-09	-7.83656e-08	6.66821e-08	7.44899e-08	300	200	0	0.943127	1.683	80.0773	354.167	-1542.45	2341.9	-311	200	0	0.318792	-0.618711	109.184	1375.62	352.015	887.232	-914	200	0
493	3	2.76379e-08	-3.25734e-09	5.3726e-08	1.22034e-06	4.4048e-06	-6.06265e-07	300	610	0	-1.93875e-09	-1.09076e-09	-1.73022e-09	-6.93221e-08	1.63746e-07	9.14952e-08	300	200	0	0.956996	1.64833	79.7983	362.034	-1568.59	2346.02	-311	200	0	0.172687	-0.822522	108.702	1230.91	417.812	888.294	-914	200	0
493	4	3.80285e-08	-5.47088e-09	6.6725e-08	1.1652e-06	4.56851e-06	-9.82126e-07	300	610	0	-1.81147e-09	-1.48778e-09	-4.35909e-11	-3.92179e-08	2.98613e-07	1.02099e-07	300	200	0	0.955409	1.62025	79.6268	369.167	-1586.7	2349.02	-311	200	0	0.0582452	-0.990152	108.184	1040.17	526.261	901.059	-914	200	0
493	5	4.82148e-08	-8.18636e-09	7.54974e-08	8.27692e-07	3.90591e-06	-1.43219e-06	300	610	0	-1.21446e-09	-1.86978e-09	2.89896e-09	2.12742e-08	4.71261e-07	9.93708e-08	300	200	0	0.94158	1.60104	79.5743	374.641	-1600.46	2351	-311	200	0	-0.0330599	-1.08929	107.766	828.791	653.307	932.428	-914	200	0
493	6	5.59336e-08	-1.12118e-08	7.50994e-08	6.90299e-08	1.9435e-06	-1.918e-06	300	610	0	7.57457e-11	-2.14647e-09	7.41574e-09	1.22075e-07	6.73821e-07	7.40191e-08	300	200	0	0.919835	1.58865	79.6311	376.375	-1614.22	2351.86	-311	200	0	-0.111595	-1.1176	107.641	620.085	770.835	983.326	-914	200	0
493	7	5.776e-08	-1.41489e-08	5.88341e-08	-1.26481e-06	-1.87268e-06	-2.36523e-06	300	610	0	2.30406e-09	-2.18259e-09	1.37339e-08	2.72082e-07	8.86401e-07	1.45765e-08	300	200	0	0.893043	1.58038	79.7662	373.007	-1630.73	2351.74	-311	200	0	-0.18219	-1.0835	107.97	437.393	856.024	1048.23	-914	200	0
493	8	4.89592e-08	-1.63233e-08	1.83442e-08	-3.32245e-06	-8.12176e-06	-2.65261e-06	300	610	0	5.70194e-09	-1.79283e-09	2.1875e-08	4.76565e-07	1.07233e-06	-9.18334e-08	300	200	0	0.863764	1.57607	79.9412	365.299	-1650	2351.33	-311	200	0	-0.241542	-0.980637	108.752	306.051	894.788	1117.54	-914	200	0
493	9	2.34997e-08	-1.67203e-08	-5.5883e-08	-6.21229e-06	-1.73065e-05	-2.60239e-06	300	610	0	1.04294e-08	-7.43164e-10	3.14985e-08	7.33394e-07	1.17334e-06	-2.57867e-07	300	200	0	0.835777	1.57608	80.1313	355.592	-1669.29	2351.31	-311	200	0	-0.284957	-0.795274	109.798	242.897	885.667	1181.22	-914	200	0
494	0	-2.56545e-08	-1.39437e-08	-1.73397e-07	-9.95032e-06	-2.96925e-05	-1.97539e-06	300	610	0	1.64891e-08	1.23661e-09	4.17047e-08	1.02801e-06	1.10573e-06	-4.93172e-07	300	200	0	0.814556	1.57859	80.3309	345.813	-1684.2	2351.87	-311	200	0	-0.31162	-0.538568	110.848	243.357	837.752	1231.84	-914	200	0	0.76799	1.21585	191.672	39152.6	125533	3143.9	0	0	0
494	1	-1.05827e-07	-6.22288e-09	-3.41829e-07	-1.43884e-05	-4.50779e-05	-4.75242e-07	300	610	0	2.36093e-08	4.42356e-09	5.08081e-08	1.32726e-06	7.58832e-07	-8.00166e-07	300	200	0	0.805575	1.5802	80.5421	336.242	-1690.5	2353.24	-311	200	0	-0.326232	-0.260704	111.709	284.914	760.31	1264.85	-914	200	0
494	2	-2.23325e-07	8.49615e-09	-5.63896e-07	-1.91239e-05	-6.249e-05	2.23248e-06	300	610	0	3.10975e-08	9.04926e-09	5.61055e-08	1.5725e-06	-1.87005e-09	-1.16819e-06	300	200	0	0.811185	1.57888	80.7619	326.291	-1686	2356.04	-311	200	0	-0.336032	-0.0295127	112.327	341.383	657.19	1276.25	-914	200	0
494	3	-3.81377e-07	3.23348e-08	-8.33199e-07	-2.33945e-05	-7.9816e-05	6.47902e-06	300	610	0	3.76731e-08	1.52181e-08	5.36849e-08	1.67297e-06	-1.32455e-06	-1.56604e-06	300	200	0	0.829215	1.57633	80.9767	316.336	-1672.18	2360.53	-311	200	0	-0.336811	0.106876	112.769	392.367	535.827	1260.99	-914	200	0
494	4	-5.77188e-07	6.70918e-08	-1.12882e-06	-2.59711e-05	-9.33998e-05	1.25214e-05	300	610	0	4.12978e-08	2.27918e-08	3.83423e-08	1.50079e-06	-3.3504e-06	-1.93327e-06	300	200	0	0.854406	1.57864	81.1669	308.383	-1654.43	2365.62	-311	200	0	-0.305987	0.142953	113.145	428.323	418.371	1215.89	-914	200	0
494	5	-7.98069e-07	1.13631e-07	-1.4089e-06	-2.5067e-05	-9.76578e-05	2.04343e-05	300	610	0	3.90383e-08	3.12382e-08	3.70645e-09	8.9012e-07	-6.17916e-06	-2.17109e-06	300	200	0	0.881283	1.59311	81.3187	304.662	-1639.45	2369.23	-311	200	0	-0.217425	0.110449	113.477	453.268	334.773	1144.32	-914	200	0
494	6	-1.01675e-06	1.71013e-07	-1.60388e-06	-1.82964e-05	-8.48128e-05	2.99596e-05	300	610	0	2.70133e-08	3.94513e-08	-5.73035e-08	-3.56594e-07	-9.8178e-06	-2.13451e-06	300	200	0	0.905268	1.62159	81.4331	305.995	-1631.53	2369.73	-311	200	0	-0.0622883	0.0570723	113.67	478.293	303.924	1056.93	-914	200	0
494	7	-1.18626e-06	2.35354e-07	-1.61042e-06	-2.72657e-06	-4.48846e-05	4.03142e-05	300	610	0	4.96903e-10	4.55551e-08	-1.51534e-07	-2.45103e-06	-1.41105e-05	-1.62828e-06	300	200	0	0.920382	1.65784	81.5162	311.715	-1631.45	2366.71	-311	200	0	0.137726	0.0256273	113.572	507.629	326.601	968.212	-914	200	0
494	8	-1.23509e-06	2.98456e-07	-1.28785e-06	2.49192e-05	3.38692e-05	4.9964e-05	300	610	0	-4.57256e-08	4.67249e-08	-2.84004e-07	-5.58558e-06	-1.86508e-05	-4.10147e-07	300	200	0	0.91855	1.69346	81.5658	320.507	-1637.7	2360.57	-311	200	0	0.332099	0.0433771	113.074	531.379	390.943	892.401	-914	200	0
494	9	-1.06391e-06	3.46319e-07	-4.59759e-07	6.78354e-05	0.000163821	5.63868e-05	300	610	0	-1.16637e-07	3.90703e-08	-4.55514e-07	-9.87917e-06	-2.268e-05	1.79357e-06	300	200	0	0.894533	1.72487	81.5781	330.688	-1647.52	2351.95	-311	200	0	0.46515	0.126457	112.189	533.325	476.239	840.499	-914	200	0
495	0	-5.45564e-07	3.57751e-07	1.07587e-06	0.000128412	0.000355872	5.58651e-05	300	610	0	-2.15786e-07	1.7655e-08	-6.59359e-07	-1.52983e-05	-2.49848e-05	5.25453e-06	300	200	0	0.850446	1.75455	81.565	339.547	-1657.83	2341.67	-311	200	0	0.505645	0.283642	111.058	502.765	558.339	819.197	-914	200	0	1.40248	2.75831	189.677	38511.2	123154	1626.28	0	0	0
495	1	4.6912e-07	3.03449e-07	3.52364e-06	0.000207143	0.000616106	4.33733e-05	300	610	0	-3.43487e-07	-2.32531e-08	-8.77174e-07	-2.15514e-05	-2.38126e-05	1.01845e-05	300	200	0	0.79402	1.7879	81.5482	343.49	-1666.68	2330.78	-311	200	0	0.45883	0.508227	109.874	437.31	619.999	830.656	-914	200	0
495	2	2.13666e-06	1.46078e-07	7.05033e-06	0.000301124	0.000940967	1.26525e-05	300	610	0	-4.94366e-07	-8.95819e-08	-1.07412e-06	-2.79582e-05	-1.68358e-05	1.66471e-05	300	200	0	0.73427	1.82961	81.5313	339.98	-1673.4	2320.6	-311	200	0	0.362168	0.773572	108.794	341.587	654.339	870.786	-914	200	0
495	3	4.5939e-06	-1.57925e-07	1.17222e-05	0.000402141	0.00131087	-4.34033e-05	300	610	0	-6.54273e-07	-1.8637e-07	-1.19393e-06	-3.33038e-05	-1.21017e-06	2.44354e-05	300	200	0	0.679104	1.88013	81.4923	329.453	-1678.53	2312.11	-311	200	0	0.270217	1.03988	107.931	228.61	658.514	928.417	-914	200	0
495	4	7.91511e-06	-6.53922e-07	1.74171e-05	0.000494446	0.00168239	-0.000131899	300	610	0	-7.96722e-07	-3.16064e-07	-1.15472e-06	-3.56953e-05	2.62181e-05	3.29144e-05	300	200	0	0.633297	1.93225	81.4097	315.148	-1684.23	2305.12	-311	200	0	0.225693	1.26634	107.374	120.538	632.242	989.656	-914	200	0
495	5	1.20503e-05	-1.381e-06	2.37105e-05	0.00055246	0.00197971	-0.000258468	300	610	0	-8.79267e-07	-4.76098e-07	-8.47091e-07	-3.24528e-05	6.84869e-05	4.08364e-05	300	200	0	0.596339	1.97208	81.2822	301.083	-1692.93	2298.51	-311	200	0	0.236971	1.42453	107.165	44.9726	584.845	1042.83	-914	200	0
495	6	1.67437e-05	-2.35921e-06	2.97396e-05	0.000538801	0.00208631	-0.000425007	300	610	0	-8.40507e-07	-6.55715e-07	-1.36375e-07	-2.00835e-05	0.000127802	4.61468e-05	300	200	0	0.564247	1.98587	81.1263	290.458	-1705.45	2291.66	-311	200	0	0.289212	1.50513	107.268	24.6168	532.118	1078.95	-914	200	0
495	7	2.14348e-05	-3.57138e-06	3.4059e-05	0.000403315	0.00183909	-0.000626534	300	610	0	-5.98799e-07	-8.32146e-07	1.12804e-06	5.59461e-06	0.000204466	4.58138e-05	300	200	0	0.535155	1.96717	80.9716	285.512	-1720.93	2284.98	-311	200	0	0.373197	1.51381	107.57	64.1726	482.253	1093.07	-914	200	0
495	8	2.51491e-05	-4.9391e-06	3.45089e-05	8.40346e-05	0.00102773	-0.000847124	300	610	0	-5.42325e-08	-9.6645e-07	3.09329e-06	4.90959e-05	0.000295407	3.57345e-05	300	200	0	0.512205	1.92047	80.8561	287.461	-1737.65	2279.25	-311	200	0	0.497221	1.46169	107.947	146.958	432.602	1088.22	-914	200	0
495	9	2.63942e-05	-6.29374e-06	2.81355e-05	-0.000488709	-0.000596555	-0.00105513	300	610	0	9.04166e-07	-9.99634e-07	5.86996e-06	0.000114576	0.000392321	1.07936e-05	300	200	0	0.500809	1.86071	80.8098	295.978	-1753.42	2275.29	-311	200	0	0.676691	1.35404	108.315	245.56	379.075	1074.54	-914	200	0
496	0	2.30865e-05	-7.34473e-06	1.1216e-05	-0.00138353	-0.00329794	-0.0011981	300	610	0	2.3836e-06	-8.5006e-07	9.48213e-06	0.000204705	0.000479527	-3.48236e-05	300	200	0	0.504918	1.80679	80.8403	309.138	-1765.76	2274.04	-311	200	0	0.914051	1.18662	108.634	334.848	324.917	1062.83	-914	200	0	1.40229	2.75834	189.677	38511	123154	1626.41	0	0	0
496	1	1.25462e-05	-7.64966e-06	-2.05375e-05	-0.00265297	-0.00731252	-0.00119834	300	610	0	4.46246e-06	-4.13636e-07	1.37984e-05	0.000319015	0.000531766	-0.000106944	300	200	0	0.526542	1.7717	80.9352	324.372	-1772.1	2276.01	-311	200	0	1.18258	0.962811	108.847	395.352	282.162	1060.17	-914	200	0
496	2	-8.38798e-06	-6.59373e-06	-7.15069e-05	-0.00431075	-0.0127786	-0.000950246	300	610	0	7.15282e-06	4.312e-07	1.84444e-05	0.00045168	0.000512353	-0.000210204	300	200	0	0.56517	1.75734	81.0693	339.562	-1769.59	2280.51	-311	200	0	1.43213	0.708078	108.884	410.068	265.695	1068.93	-914	200	0
496	3	-4.3059e-05	-3.38986e-06	-0.000145329	-0.00630019	-0.0196359	-0.0003217	300	610	0	1.03489e-05	1.81119e-06	2.27002e-05	0.000588758	0.000372346	-0.000346213	300	200	0	0.615255	1.75751	81.2	353.044	-1755.35	2285.99	-311	200	0	1.6158	0.452297	108.761	365.805	286.401	1085.81	-914	200	0
496	4	-9.44325e-05	2.8855e-06	-0.000243589	-0.00845393	-0.0274907	0.000838226	300	610	0	1.37616e-05	3.83579e-06	2.53951e-05	0.000705087	5.1622e-05	-0.000510978	300	200	0	0.667267	1.7628	81.2722	363.058	-1728.39	2291.15	-311	200	0	1.70772	0.20778	108.626	259.541	345.571	1102.79	-914	200	0
496	5	-0.000164203	1.32017e-05	-0.00036398	-0.0104468	-0.0354518	0.00268184	300	610	0	1.68438e-05	6.56173e-06	2.48161e-05	0.000761204	-0.00051691	-0.00069159	300	200	0	0.712796	1.76366	81.2524	367.758	-1691.34	2295.4	-311	200	0	1.69948	-0.026007	108.625	105.052	429.862	1111.23	-914	200	0
496	6	-0.000251504	2.84069e-05	-0.000497895	-0.0117467	-0.0419469	0.00533228	300	610	0	1.87116e-05	9.94222e-06	1.86631e-05	0.00070096	-0.00139856	-0.000862314	300	200	0	0.747228	1.75298	81.1552	365.487	-1649.61	2298.58	-311	200	0	1.59454	-0.246473	108.753	-63.7463	515.296	1106.14	-914	200	0
496	7	-0.000351191	4.89624e-05	-0.000627565	-0.0115717	-0.0445453	0.00883639	300	610	0	1.80801e-05	1.37602e-05	4.09132e-06	0.000450824	-0.00264197	-0.000980436	300	200	0	0.769242	1.72823	81.0249	355.095	-1609.3	2300.6	-311	200	0	1.40939	-0.436003	108.849	-201.972	580.463	1088.41	-914	200	0
496	8	-0.000451749	7.4561e-05	-0.000722962	-0.00886781	-0.0398275	0.0130987	300	610	0	1.32326e-05	1.75472e-05	-2.21015e-05	-7.77179e-05	-0.00425676	-0.000982574	300	200	0	0.780289	1.6923	80.9028	336.963	-1575.86	2301.46	-311	200	0	1.16987	-0.557416	108.71	-273.841	614.172	1064.14	-914	200	0
496	9	-0.00053297	0.000103623	-0.000738966	-0.00232605	-0.0233632	0.0177957	300	610	0	2.05751e-06	2.04953e-05	-6.30751e-05	-0.000980883	-0.00618263	-0.000782541	300	200	0	0.783133	1.65123	80.818	313.774	-1552.36	2301.37	-311	200	0	0.898628	-0.56782	108.212	-265.802	612.713	1041	-914	200	0
497	0	-0.000563718	0.000132681	-0.000613565	0.00953423	0.0101177	0.022275	300	610	0	-1.78058e-05	2.13728e-05	-0.00012126	-0.00234834	-0.00825018	-0.000272355	300	200	0	0.779627	1.60983	80.7913	289.666	-1538.41	2300.79	-311	200	0	0.606438	-0.444254	107.331	-184.06	576.755	1025.21	-914	200	0	1.01017	2.11853	187.487	37983.1	121491	2181.61	0	0	0
497	1	-0.0005003	0.000155708	-0.000268226	0.0281855	0.0662521	0.0254466	300	610	0	-4.86613e-05	1.8467e-05	-0.000197314	-0.00423975	-0.0101354	0.000671476	300	200	0	0.770541	1.57022	80.8275	268.657	-1531.26	2300.14	-311	200	0	0.295908	-0.194263	106.167	-45.1855	515.278	1020.91	-914	200	0
497	2	-0.000286254	0.000163471	0.000388035	0.0547805	0.150147	0.0256862	300	610	0	-9.22368e-05	9.58365e-06	-0.000288678	-0.00665027	-0.0113126	0.00217382	300	200	0	0.757407	1.53488	80.9043	253.666	-1528.44	2299.34	-311	200	0	-0.0281783	0.150443	104.979	128.596	450.224	1029.66	-914	200	0
497	3	0.000145391	0.000143073	0.00144899	0.089677	0.264928	0.0207764	300	610	0	-0.0001489	-7.8543e-06	-0.000387723	-0.0094638	-0.0110143	0.00433604	300	200	0	0.744561	1.50883	80.9827	246.365	-1529.33	2297.6	-311	200	0	-0.345614	0.540074	104.088	308.602	409.734	1049.8	-914	200	0
497	4	0.000865992	7.79279e-05	0.00299382	0.131776	0.409628	0.00792874	300	610	0	-0.000216577	-3.6555e-05	-0.000479589	-0.0123948	-0.00821141	0.00719759	300	200	0	0.738472	1.4971	81.0307	246.861	-1534.67	2293.86	-311	200	0	-0.612292	0.915068	103.698	462.326	411.127	1077.12	-914	200	0
497	5	0.00193974	-5.15373e-05	0.00505988	0.177672	0.576358	-0.0160611	300	610	0	-0.000289374	-7.88933e-05	-0.000539919	-0.0149225	-0.00163365	0.0106821	300	200	0	0.742719	1.50135	81.0399	253.247	-1544.96	2287.62	-311	200	0	-0.76925	1.22146	103.838	563.33	449.62	1105.05	-914	200	0
497	6	0.00340505	-0.000266026	0.0076041	0.220654	0.746831	-0.0544556	300	610	0	-0.000355983	-0.000136172	-0.00053289	-0.0162243	0.0101456	0.0145275	300	200	0	0.754212	1.51929	81.0297	262.545	-1559.24	2279.71	-311	200	0	-0.769633	1.42321	104.432	600.428	504.123	1123.77	-914	200	0
497	7	0.00524754	-0.000583917	0.0104524	0.249657	0.888463	-0.109942	300	610	0	-0.000398016	-0.000207557	-0.000410161	-0.0151242	0.0285293	0.0182033	300	200	0	0.76635	1.54698	81.0304	272.171	-1573.66	2272.79	-311	200	0	-0.606627	1.50584	105.343	578.325	553.08	1122.87	-914	200	0
497	8	0.00736399	-0.00101573	0.0132388	0.24833	0.950566	-0.18365	300	610	0	-0.000388588	-0.000288676	-0.000111648	-0.0100746	0.0545875	0.0208217	300	200	0	0.775288	1.58247	81.0528	280.497	-1581.96	2270.45	-311	200	0	-0.315549	1.4737	106.338	511.834	585.473	1098.42	-914	200	0
497	9	0.00951804	-0.00155615	0.01534	0.194527	0.861464	-0.273767	300	610	0	-0.000291611	-0.000369903	0.000430701	0.000797208	0.0885905	0.0210581	300	200	0	0.782402	1.62686	81.0835	287.588	-1580.16	2275.22	-311	200	0	0.0502587	1.34375	107.177	419.62	601.888	1055.12	-914	200	0
498	0	0.0112908	-0.0021734	0.0158136	0.0606111	0.527854	-0.373734	300	610	0	-6.24701e-05	-0.000434475	0.00128468	0.019541	0.12936	0.0171027	300	200	0	0.791954	1.68037	81.1075	295.522	-1570.24	2287.1	-311	200	0	0.440421	1.14044	107.763	321.706	608.346	1001.2	-914	200	0	0.976469	2.1226	187.406	37928.5	121508	2205.55	0	0	0
498	1	0.0120328	-0.00279628	0.013358	-0.184875	-0.161846	-0.470106	300	610	0	0.000349023	-0.000456687	0.0025036	0.0480895	0.173446	0.0066765	300	200	0	0.807386	1.73797	81.122	306.757	-1558.75	2304.08	-311	200	0	0.813807	0.89402	108.122	239.291	608.616	944.485	-914	200	0
498	2	0.0108282	-0.00329979	0.00631705	-0.573506	-1.32786	-0.540239	300	610	0	0.00099235	-0.00040062	0.00410447	0.0877712	0.214156	-0.012842	300	200	0	0.827293	1.78967	81.126	322.412	-1553.04	2323.51	-311	200	0	1.14075	0.637582	108.31	192.032	605.443	893.5	-914	200	0
498	3	0.00648769	-0.00349126	-0.007239	-1.13052	-3.08054	-0.550194	300	610	0	0.00190549	-0.000220028	0.0060377	0.138588	0.240553	-0.044127	300	200	0	0.842258	1.8253	81.1087	341.949	-1558.56	2342.96	-311	200	0	1.40763	0.397272	108.393	195.136	608.906	857.933	-914	200	0
498	4	-0.00240705	-0.00310032	-0.0293156	-1.86489	-5.49013	-0.453416	300	610	0	0.00309857	0.000139698	0.00814812	0.198234	0.236584	-0.08939	300	200	0	0.838967	1.83874	81.0564	362.776	-1576.97	2360.54	-311	200	0	1.61627	0.180548	108.464	257.349	633.314	844.939	-914	200	0
498	5	-0.0173783	-0.00177747	-0.061634	-2.75545	-8.54262	-0.19107	300	610	0	0.00453113	0.000736392	0.0101291	0.260868	0.18062	-0.149578	300	200	0	0.81154	1.82841	80.9716	380.151	-1605.41	2375.35	-311	200	0	1.77154	-0.0225653	108.583	375.978	682.488	855.139	-914	200	0
498	6	-0.0398139	0.000891927	-0.105064	-3.73299	-12.0803	0.304844	300	610	0	0.00608314	0.00162151	0.0114741	0.315712	0.0458286	-0.223246	300	200	0	0.767833	1.79681	80.8773	388.998	-1638.36	2387.28	-311	200	0	1.87178	-0.22397	108.684	533.786	747.837	882.328	-914	200	0
498	7	-0.0705796	0.00534979	-0.158814	-4.65912	-15.7283	1.10416	300	610	0	0.00752108	0.00282472	0.0114341	0.345631	-0.198114	-0.30508	300	200	0	0.724463	1.75144	80.8007	386.649	-1670.36	2396.53	-311	200	0	1.91628	-0.425236	108.614	704.716	821.527	916.449	-914	200	0
498	8	-0.109454	0.0119939	-0.219367	-5.30377	-18.8116	2.26543	300	610	0	0.00846246	0.0043317	0.00899358	0.325998	-0.581315	-0.384149	300	200	0	0.697913	1.70326	80.758	374.66	-1697.33	2403.42	-311	200	0	1.91392	-0.616125	108.289	863.959	898.804	947.925	-914	200	0
498	9	-0.15437	0.0210627	-0.279197	-5.32517	-20.2735	3.81543	300	610	0	0.00834495	0.0060545	0.00288381	0.22425	-1.12726	-0.442013	300	200	0	0.698133	1.66286	80.7531	358.27	-1716.39	2408.72	-311	200	0	1.87778	-0.779958	107.791	994.11	967.603	971.199	-914	200	0
499	0	-0.200481	0.0324682	-0.325363	-4.25815	-18.6121	5.72012	300	610	0	0.00641012	0.00779544	-0.00834077	0.000780173	-1.84307	-0.450996	300	200	0	0.724359	1.63871	80.7811	343.394	-1726.04	2413.34	-311	200	0	1.81966	-0.900608	107.31	1085.34	1010.37	985.818	-914	200	0	2.83676	1.3685	189.74	39529.1	122809	2407.44	0	0	0
499	1	-0.239107	0.0455728	-0.338188	-1.51931	-11.8629	7.84675	300	610	0	0.00171566	0.00920692	-0.0261338	-0.388058	-2.70586	-0.3731	300	200	0	0.765623	1.63752	80.8295	333.953	-1726.61	2417.33	-311	200	0	1.7513	-0.963213	107.013	1130.76	1020.29	994.583	-914	200	0
499	2	-0.256707	0.0589151	-0.290366	3.55935	2.33564	9.91841	300	610	0	-0.00680507	0.00975266	-0.0516617	-0.983886	-3.64538	-0.160248	300	200	0	0.808733	1.66168	80.878	331.067	-1719.93	2419.67	-311	200	0	1.68604	-0.952013	106.959	1123.64	1008.9	1000.69	-914	200	0
499	3	-0.234085	0.069904	-0.146979	11.6545	26.5466	11.4649	300	610	0	-0.0202138	0.0086795	-0.0853488	-1.81617	-4.52356	0.24319	300	200	0	0.84718	1.70487	80.9066	333.358	-1708.04	2419.11	-311	200	0	1.64056	-0.857545	107.087	1065.06	995.431	1006.16	-914	200	0
499	4	-0.146199	0.0745211	0.132889	23.3174	63.1513	11.7771	300	610	0	-0.0393438	0.00501314	-0.126242	-2.88714	-5.11292	0.894451	300	200	0	0.883076	1.752	80.9117	338.188	-1692.58	2414.9	-311	200	0	1.62992	-0.686735	107.288	972.912	992.186	1012.35	-914	200	0
499	5	0.0369766	0.0670985	0.592101	38.7672	113.722	9.87811	300	610	0	-0.0644575	-0.00240322	-0.171188	-4.15115	-5.07773	1.8417	300	200	0	0.921682	1.78567	80.9028	342.769	-1675.16	2407.19	-311	200	0	1.65604	-0.460784	107.505	873.95	1001.46	1021.35	-914	200	0
499	6	0.347902	0.0402745	1.26802	57.5998	178.096	4.5268	300	610	0	-0.094771	-0.014804	-0.213863	-5.48881	-3.96359	3.10732	300	200	0	0.963325	1.79499	80.8813	344.963	-1657.5	2396.76	-311	200	0	1.70611	-0.206734	107.751	785.265	1024.41	1034.49	-914	200	0
499	7	0.816544	-0.0147313	2.18068	78.4106	253.129	-5.71932	300	610	0	-0.127842	-0.0333025	-0.243739	-6.67719	-1.20388	4.66423	300	200	0	1.00103	1.7799	80.8391	344.4	-1641.67	2384.53	-311	200	0	1.76243	0.0459135	108.014	707.139	1066.68	1048.93	-914	200	0
499	8	1.46232	-0.107347	3.31586	98.3468	331.142	-22.3542	300	610	0	-0.158852	-0.0585709	-0.245158	-7.35949	3.84567	6.40493	300	200	0	1.0271	1.74844	80.7747	342.374	-1630.45	2371.31	-311	200	0	1.81128	0.266332	108.221	633.985	1130.76	1057.92	-914	200	0
499	9	2.28227	-0.246171	4.60265	112.628	398.162	-46.6513	300	610	0	-0.179847	-0.0903739	-0.19679	-7.0201	11.8308	8.10434	300	200	0	1.0406	1.71135	80.6968	340.279	-1626.29	2357.76	-311	200	0	1.84376	0.423402	108.309	570.183	1205.23	1055.32	-914	200	0
500	0	3.23512	-0.436578	5.88631	114.111	432.163	-79.2369	300	610	0	-0.179069	-0.126948	-0.0718568	-4.97407	23.2658	9.37952	300	200	0	1.04625	1.6781	80.6209	338.338	-1629.61	2344.25	-311	200	0	1.8512	0.487337	108.251	533.324	1265.58	1039.59	-914	200	0	0.292921	1.09491	176.894	30429.6	122939	3645.14	0	0	0
500	1	4.22155	-0.677216	6.89833	93.0279	401.684	-119.481	300	610	0	-0.140582	-0.164235	0.160338	-0.384009	38.33	9.65241	300	200	0	1.04759	1.65635	80.5693	335.363	-1639.01	2331.19	-311	200	0	1.82122	0.437916	108.032	538.635	1285.55	1013.11	-914	200	0
500	2	5.06182	-0.955323	7.22804	37.0681	265.377	-164.701	300	610	0	-0.0444911	-0.195032	0.53094	7.67901	56.5824	8.12548	300	200	0	1.04317	1.65297	80.5642	329.801	-1652.53	2319.67	-311	200	0	1.73849	0.274985	107.642	580.16	1249.12	978.836	-914	200	0
500	3	5.47363	-1.24093	6.30265	-67.9483	-26.7286	-209.198	300	610	0	0.131863	-0.208153	1.06542	20.1105	76.5953	3.78478	300	200	0	1.02792	1.67247	80.6169	321.039	-1668.05	2311.42	-311	200	0	1.59125	0.0226132	107.093	632.406	1156.5	939.964	-914	200	0
500	4	5.05483	-1.48034	3.38619	-236.511	-529.238	-243.209	300	610	0	0.411249	-0.18781	1.7741	37.562	95.5199	-4.54975	300	200	0	0.997053	1.71377	80.73	309.729	-1683.4	2307.87	-311	200	0	1.38033	-0.268691	106.411	671.827	1022.44	902.445	-914	200	0
500	5	3.27824	-1.58978	-2.38852	-480.644	-1293.5	-251.932	-241.547	811.231	0	0.811899	-0.113483	2.6388	60.1261	108.628	-18.1023	300	200	0	0.950307	1.76862	80.9038	297.62	-1696.49	2309.48	-311	200	0	1.12465	-0.525388	105.646	691.732	869.319	876.456	-914	200	0
500	6	-0.49154	-1.45047	-11.9371	-805.589	-2354.53	-214.86	102.755	677.486	0	1.34038	0.0393242	3.59557	86.9031	108.9	-37.9203	300	200	0	0.893294	1.82288	81.1277	286.873	-1705.31	2315.59	-311	200	0	0.860437	-0.676499	104.921	699.041	720.865	873.692	-914	200	0
500	7	-6.89947	-0.919322	-26.1789	-1208.42	-3722.61	-108.759	157.801	656.16	0	1.98161	0.296945	4.51405	115.455	86.7915	-64.5258	300	200	0	0.834077	1.8605	81.3678	279.256	-1708.19	2324.64	-311	200	0	0.630753	-0.690422	104.429	707.183	598.871	900.939	-914	200	0
500	8	-16.4131	0.144088	-46.2047	-1688.3	-5401.27	81.2496	183.101	646.54	0	2.68597	0.683442	5.17548	141.174	30.3412	-97.4197	300	200	0	0.777621	1.86886	81.5756	275.984	-1704.53	2334.49	-311	200	0	0.466251	-0.586328	104.325	729.888	519.083	955.622	-914	200	0
500	9	-29.3027	1.88469	-73.5076	-2261.66	-7421.73	352.023	199.035	640.768	0	3.35406	1.21395	5.25268	156.631	-74.1334	-134.43	300	200	0	0.724641	1.84143	81.7219	277.43	-1695.31	2342.87	-311	200	0	0.372835	-0.41489	104.626	771.863	485.667	1027.56	-914	200	0
501	0	-45.8932	4.48423	-109.945	-2962.69	-9851.35	691.721	210.398	636.947	0	3.82055	1.88491	4.29773	151.035	-240.471	-170.925	300	200	0	0.676566	1.78054	81.8164	282.906	-1682.74	2347.8	-311	200	0	0.338281	-0.233139	105.17	825.196	491.716	1103.97	-914	200	0	-204.85	38.7132	-298.968	-245302	247892	137825	795.957	826.448	0
501	1	-66.7364	8.1348	-157.457	-3827.94	-12770.5	1098.38	218.896	634.311	0	3.83965	2.66104	1.7456	109.983	-479.913	-198.956	300	200	0	0.63713	1.69952	81.8888	291.49	-1669.8	2348	-311	200	0	0.348167	-0.0804526	105.684	876.712	526.805	1173.88	-914	200	0
501	2	-92.5286	12.9876	-217.627	-4880.27	-16243.1	1580.54	225.363	632.425	0	3.07665	3.45913	-3.05524	15.7753	-796.851	-206.453	39.1854	194.837	0	0.607582	1.61632	81.9598	302.914	-1659.13	2343.4	-311	200	0	0.395462	0.0432477	105.963	919.278	580.446	1230.23	-914	200	0
501	3	-123.895	19.1488	-291.039	-6119.49	-20288.1	2143.66	230.291	631.026	0	1.11161	4.12993	-10.7717	-151.349	-1182.86	-176.681	190.188	214.051	0	0.586915	1.54462	82.0326	317.454	-1650.72	2334.71	-311	200	0	0.480607	0.174819	106.018	956.972	638.276	1268.9	-914	200	0
501	4	-161.043	26.6585	-376.531	-7519.62	-24847.6	2782.23	234.009	629.971	0	-2.49364	4.4787	-22.0461	-413.143	-1613.94	-91.8037	226.793	218.74	0	0.577468	1.49343	82.1012	335.267	-1640.69	2322.63	-311	200	0	0.607531	0.34512	106.049	995.191	680.761	1287	-914	200	0
501	5	-203.329	35.4084	-470.537	-9030.14	-29760.4	3473.54	236.752	629.191	0	-8.04153	4.36666	-37.661	-799.047	-2058.48	56.3634	245.342	221.217	0	0.584353	1.46757	82.1602	355.616	-1624.07	2308.51	-311	200	0	0.776212	0.533974	106.281	1026.35	692.167	1283.21	-914	200	0
501	6	-248.873	45.0501	-566.743	-10574.9	-34749.1	4172.14	238.686	628.659	0	-15.6431	3.77684	-58.8077	-1353.5	-2485.36	260.615	257.738	223.016	0	0.610186	1.46594	82.21	376.328	-1598.84	2295.13	-311	200	0	0.975371	0.682136	106.8	1033.76	671.795	1258.2	-914	200	0
501	7	-294.36	54.9551	-656.439	-12048.2	-39431.3	4817.69	239.932	628.354	0	-25.3858	2.71736	-87.0592	-2132.56	-2859.65	507.688	267.153	224.496	0	0.655973	1.48804	82.2488	394.743	-1566.7	2285.16	-311	200	0	1.18287	0.745121	107.509	1006.13	631.203	1214.63	-914	200	0
501	8	-335.216	64.3027	-730.088	-13322.4	-43366.1	5350.18	240.602	628.248	0	-37.5167	1.09212	-123.984	-3190.29	-3142.54	789.52	274.654	225.732	0	0.725298	1.53674	82.2522	409.741	-1531.54	2279.3	-311	200	0	1.37096	0.721761	108.176	940.683	584.63	1157.8	-914	200	0
501	9	-366.296	72.2934	-780.08	-14274.6	-46153.7	5718	240.835	628.299	0	-52.4581	-1.29086	-170.67	-4564.41	-3308.53	1105.73	280.614	226.744	0	0.817822	1.60105	82.1669	422.291	-1498.71	2276.77	-311	200	0	1.51	0.639241	108.527	840.112	550.334	1095.96	-914	200	0
502	0	-383.027	78.3327	-803.441	-14825.2	-47555	5883.84	240.811	628.452	0	-70.6676	-4.61384	-227.234	-6260.88	-3360.06	1460.47	285.213	227.553	0	0.918753	1.64668	81.9398	433.828	-1473.07	2276.52	-311	200	0	1.56856	0.525381	108.319	712.776	552.353	1038.46	-914	200	0	-398.205	44.9251	-1005.04	-519426	454982	199907	433.592	518.891	0
502	1	-382.629	82.0811	-802.71	-14961.7	-47561.5	5837.15	240.749	628.639	0	-92.3712	-8.95468	-292.283	-8234.5	-3325.18	1856.84	288.623	228.173	0	1.00744	1.64092	81.5601	444.737	-1455.84	2277.34	-311	200	0	1.51843	0.39675	107.465	573.349	607.59	993.669	-914	200	0
502	2	-364.778	83.4332	-784.453	-14736.8	-46369.1	5602.34	240.89	628.786	0	-117.23	-14.2402	-362.483	-10371.7	-3246.56	2290.97	291.044	228.613	0	1.07735	1.57937	81.0683	454.37	-1444.04	2277.79	-311	200	0	1.35298	0.261493	106.122	442.542	709.203	968.01	-914	200	0
502	3	-331.457	82.5216	-756.616	-14245.4	-44287.5	5229.16	241.466	628.828	0	-144.045	-20.2643	-432.531	-12486.9	-3170.17	2745.38	292.671	228.869	0	1.13878	1.47967	80.5254	461.588	-1432.4	2276.99	-311	200	0	1.10241	0.118199	104.622	342.353	824.658	963.924	-914	200	0
502	4	-286.259	79.7435	-726.26	-13597.9	-41647.4	4773.59	242.655	628.723	0	-170.603	-26.7726	-495.867	-14344.8	-3129.64	3181.49	293.689	228.929	0	1.20491	1.36389	79.9748	464.713	-1415.44	2274.91	-311	200	0	0.826265	-0.0412498	103.301	287.098	912.73	977.162	-914	200	0
502	5	-233.519	75.7285	-698.395	-12899.9	-38743	4284.05	244.526	628.471	0	-193.831	-33.5528	-546.209	-15718.3	-3121.36	3538.65	294.285	228.777	0	1.27882	1.25751	79.4382	462.135	-1391.16	2271.62	-311	200	0	0.586461	-0.213317	102.422	281.047	946.418	998.646	-914	200	0
502	6	-177.496	71.205	-675.807	-12240.2	-35808.1	3794.74	247.014	628.112	0	-210.378	-40.4501	-579.449	-16461.2	-3084.02	3745.47	294.678	228.408	0	1.34717	1.18959	78.943	454.016	-1364.05	2266.85	-311	200	0	0.416918	-0.373475	102.132	322.029	924.605	1020.98	-914	200	0
502	7	-121.781	66.834	-659.467	-11684.4	-33010.7	3324.14	249.943	627.718	0	-217.518	-47.3127	-594.908	-16558.3	-2907.27	3740.01	295.113	227.833	0	1.38547	1.18031	78.5451	442.224	-1341.94	2260.5	-311	200	0	0.312032	-0.489385	102.391	401.147	869.634	1042.15	-914	200	0
502	8	-68.984	63.107	-649.198	-11270.9	-30457.6	2880.42	253.084	627.361	0	-213.913	-53.9415	-595.225	-16121.6	-2471.9	3487.61	295.847	227.085	0	1.37337	1.23231	78.322	428.27	-1330.02	2253.12	-311	200	0	0.24245	-0.537795	102.975	502.955	815.279	1063.9	-914	200	0
502	9	-20.7269	60.3392	-644.315	-11012.3	-28205.2	2468.93	256.224	627.092	0	-199.914	-60.0712	-585.1	-15343.4	-1694.35	2989.16	297.104	226.224	0	1.3049	1.33319	78.3293	412.94	-1329.43	2245.96	-311	200	0	0.176711	-0.511267	103.639	612.292	788.657	1089.39	-914	200	0
503	0	22.1635	58.7083	-644.059	-10900.3	-26277.7	2094.31	259.2	626.924	0	-177.303	-65.3651	-569.703	-14437.4	-549.867	2279.14	299.035	225.342	0	1.188	1.45875	78.5547	397.329	-1338.75	2240.66	-311	200	0	0.093127	-0.414853	104.261	719.551	797.254	1120.58	-914	200	0	77.7557	7.85322	-1036.79	-514456	469844	-61722.7	456.718	496.456	0
503	1	59.3636	58.281	-647.745	-10913.1	-24682	1760.24	261.896	626.848	0	-148.688	-69.4498	-553.467	-13591.8	930.894	1414.86	301.682	224.557	0	1.03998	1.58162	78.9196	382.764	-1354.17	2238.13	-311	200	0	-0.0117084	-0.260252	104.836	818.547	829.87	1154.44	-914	200	0
503	2	90.7927	59.0222	-654.752	-11023.2	-23417.4	1470.34	264.235	626.836	0	-116.826	-71.9932	-539.491	-12945.7	2680.25	462.303	304.968	223.996	0	0.882926	1.68712	79.3269	370.283	-1370.85	2237.33	-311	200	0	-0.114366	-0.0628677	105.385	902.358	867.025	1182.43	-914	200	0
503	3	116.458	60.8206	-664.499	-11205.6	-22477.7	1227.86	266.174	626.863	0	-84.1039	-72.7658	-529.446	-12581.5	4612.14	-515.519	308.711	223.764	0	0.738328	1.77493	79.7021	360.71	-1386.01	2235.87	-311	200	0	-0.171082	0.158727	105.88	959.997	889.962	1196.75	-914	200	0
503	4	136.394	63.5394	-676.442	-11443	-21851.3	1033.34	267.697	626.917	0	-52.2814	-71.6523	-523.749	-12526.9	6636.58	-1465.65	312.671	223.918	0	0.621537	1.84401	80.0057	354.454	-1400.19	2232.07	-311	200	0	-0.149688	0.379922	106.293	974.217	881.524	1197.59	-914	200	0
503	5	150.648	67.0683	-690.09	-11728	-21523.2	884.083	268.811	626.995	0	-22.4524	-68.6371	-521.87	-12763	8670.93	-2348.39	316.615	224.456	0	0.539899	1.88727	80.2244	350.895	-1415.36	2225.91	-311	200	0	-0.0574771	0.573086	106.638	926.785	827.223	1194.26	-914	200	0
503	6	159.28	71.3605	-705.027	-12061.9	-21477.9	776.241	269.536	627.108	0	4.85333	-63.8014	-522.7	-13237.8	10646.6	-3138.32	320.369	225.326	0	0.495792	1.89977	80.3575	348.699	-1432.47	2218.46	-311	200	0	0.0667825	0.725826	106.906	813.178	724.295	1198.15	-914	200	0
503	7	162.407	76.4425	-720.911	-12451.8	-21701.9	707.628	269.897	627.272	0	29.4976	-57.3388	-524.93	-13880.8	12511.9	-3823.79	323.835	226.443	0	0.490743	1.88048	80.4135	346.746	-1450.77	2211.92	-311	200	0	0.18618	0.852611	107.047	651.165	588.835	1213.24	-914	200	0
503	8	160.234	82.3885	-737.446	-12905.2	-22183.6	679.232	269.918	627.5	0	51.5518	-49.5743	-527.388	-14616.4	14232.2	-4404.64	326.986	227.715	0	0.52694	1.82903	80.4141	344.236	-1469.07	2209.64	-311	200	0	0.288978	0.977522	107.065	468.471	451.469	1233.81	-914	200	0
503	9	153.088	89.2652	-754.344	-13425.7	-22909.6	694.848	269.63	627.798	0	71.1517	-40.9548	-529.269	-15375.3	15786.9	-4887.83	329.828	229.05	0	0.603336	1.74951	80.3951	340.674	-1487.83	2214.55	-311	200	0	0.379746	1.10473	107.055	283.728	342.664	1250.3	-914	200	0
504	0	141.419	97.0724	-771.322	-14011.3	-23860.7	759.125	269.065	628.165	0	88.4151	-32	-530.229	-16102.3	17167.5	-5282.18	332.378	230.369	0	0.709411	1.65267	80.3987	336.706	-1509.2	2227.22	-311	200	0	0.462624	1.20984	107.105	104.438	279.196	1255.99	-914	200	0	175.766	132.978	-1197.33	-617250	521268	-16597.8	442.359	520.759	0
504	1	125.781	105.704	-788.121	-14653.9	-25007.3	875.401	268.27	628.594	0	103.413	-23.2319	-530.332	-16759.5	18374.4	-5594.15	334.647	231.602	0	0.827152	1.55079	80.4585	334.528	-1534.84	2245.53	-311	200	0	0.545131	1.25989	107.243	-62.967	264.239	1249.6	-914	200	0
504	2	106.8	114.938	-804.563	-15339.8	-26302.4	1044.68	267.308	629.066	0	116.166	-15.1162	-529.886	-17326.4	19415	-5825.9	336.64	232.698	0	0.940579	1.4554	80.5863	336.363	-1563.97	2266.05	-311	200	0	0.647177	1.23744	107.499	-208.931	292.434	1234.23	-914	200	0
504	3	85.1406	124.468	-820.643	-16051.9	-27672.3	1265.77	266.28	629.56	0	126.642	-8.03164	-529.282	-17796.5	20300	-5976.06	338.354	233.624	0	1.03957	1.37884	80.7636	342.344	-1594.02	2285.71	-311	200	0	0.794465	1.14892	107.899	-320.778	350.771	1214.55	-914	200	0
504	4	61.5066	133.968	-836.669	-16772.5	-29006.2	1535.47	265.331	630.047	0	134.782	-2.26863	-528.897	-18171.4	21040.4	-6042.89	339.782	234.357	0	1.11714	1.3302	80.9482	350.607	-1621.95	2302.89	-311	200	0	0.998141	1.0205	108.41	-380.579	424.576	1195.8	-914	200	0
[truncated: 1,897 more rows]
[truncated: 234 more columns]
