# Supplementary material for: Independent effects of mental fatigue and drop height on drop jump performance in American football athletes: an exploration of central-peripheral interaction
Source: PeerJ. 2026 Jan 13;14:e20574. doi: 10.7717/peerj.20574 (PMC12810397; doi:10.7717/peerj.20574)
Supplement: Supplemental Information 1 [file peerj-14-20574-s001.zip › data/1/11/C-DJ-30-01.csv]

Devices
1000
		Force1 - Force			Force1 - Moment			Force1 - CoP			Force2 - Force			Force2 - Moment			Force2 - CoP			Imported AMTI 400600 V1.00 #3 - Force			Imported AMTI 400600 V1.00 #3 - Moment			Imported AMTI 400600 V1.00 #3 - CoP			Imported AMTI 400600 V1.00 #4 - Force			Imported AMTI 400600 V1.00 #4 - Moment			Imported AMTI 400600 V1.00 #4 - CoP			Combined Force			Combined Moment			Combined CoP
Frame	Sub Frame	Fx	Fy	Fz	Mx	My	Mz	Cx	Cy	Cz	Fx	Fy	Fz	Mx	My	Mz	Cx	Cy	Cz	Fx	Fy	Fz	Mx	My	Mz	Cx	Cy	Cz	Fx	Fy	Fz	Mx	My	Mz	Cx	Cy	Cz	Fx	Fy	Fz	Mx	My	Mz	Cx	Cy	Cz
		N	N	N	N.mm	N.mm	N.mm	mm	mm	mm	N	N	N	N.mm	N.mm	N.mm	mm	mm	mm	N	N	N	N.mm	N.mm	N.mm	mm	mm	mm	N	N	N	N.mm	N.mm	N.mm	mm	mm	mm	N	N	N	N.mm	N.mm	N.mm	mm	mm	mm
505	0	5.4025e-06	-4.84531e-06	1.68078e-05	0.00137763	-0.000392183	-0.000462221	300	610	0	6.00851e-09	2.56405e-09	1.87364e-08	-1.13167e-06	1.86737e-07	4.10655e-07	300	200	0	0	0	0	0	0	0	-311	200	0	-0.527769	-1.17043	50.2404	-1411.71	-2032.13	780.081	-914	200	0	-0.639915	-1.04938	49.97	8566.08	43646.5	1883.44	0	0	0
505	1	8.33701e-06	-5.21318e-06	1.8995e-05	0.00155098	-0.000424512	-0.000731934	300	610	0	1.02328e-08	4.51989e-09	2.72108e-08	-1.64834e-06	2.38808e-07	6.87112e-07	300	200	0	0	0	0	0	0	0	-311	200	0	-0.56438	-1.11966	50.4059	-1411.4	-2014.85	774.426	-914	200	0
505	2	1.17121e-05	-4.77198e-06	1.88603e-05	0.00153086	-0.000392713	-0.00104926	300	610	0	1.54581e-08	6.98435e-09	3.63074e-08	-2.20515e-06	2.79852e-07	1.02546e-06	300	200	0	0	0	0	0	0	0	-311	200	0	-0.597082	-1.07931	50.478	-1412.6	-1995.65	772.328	-914	200	0
505	3	1.51537e-05	-3.01507e-06	1.47151e-05	0.00117842	-0.000255969	-0.0013836	300	610	0	2.13408e-08	9.82243e-09	4.46002e-08	-2.71633e-06	2.93208e-07	1.40131e-06	300	200	0	0	0	0	0	0	0	-311	200	0	-0.634162	-1.04665	50.4494	-1413.89	-1979.17	774.337	-914	200	0
505	4	1.79972e-05	6.65915e-07	4.45396e-06	0.000321069	3.49449e-05	-0.0016782	300	610	0	2.71471e-08	1.27218e-08	4.9775e-08	-3.04213e-06	2.55636e-07	1.76442e-06	300	200	0	0	0	0	0	0	0	-311	200	0	-0.680381	-1.01533	50.3398	-1416.2	-1968.97	779.372	-914	200	0
505	5	1.92109e-05	6.93008e-06	-1.43166e-05	-0.00123668	0.000533679	-0.00184259	300	610	0	3.16166e-08	1.51265e-08	4.84539e-08	-2.97797e-06	1.37278e-07	2.03009e-06	300	200	0	0	0	0	0	0	0	-311	200	0	-0.734742	-0.978926	50.1898	-1421.66	-1967.92	786.25	-914	200	0
505	6	1.73381e-05	1.63881e-05	-4.39951e-05	-0.0036896	0.00129045	-0.00174642	300	610	0	3.28341e-08	1.61724e-08	3.61084e-08	-2.24884e-06	-9.70462e-08	2.07119e-06	300	200	0	0	0	0	0	0	0	-311	200	0	-0.789808	-0.935141	50.04	-1430.63	-1978.34	794.674	-914	200	0
505	7	1.04855e-05	2.944e-05	-8.64911e-05	-0.00719082	0.00233909	-0.00121701	300	610	0	2.81429e-08	1.46377e-08	7.14846e-09	-5.14352e-07	-4.84477e-07	1.71319e-06	300	200	0	0	0	0	0	0	0	-311	200	0	-0.834071	-0.88817	49.9135	-1440.8	-1999.72	804.605	-914	200	0
505	8	-3.60746e-06	4.6036e-05	-0.000142468	-0.0117893	0.00367792	-4.38439e-05	300	610	0	1.41478e-08	8.93316e-09	-4.47032e-08	2.60906e-06	-1.05786e-06	7.35274e-07	300	200	0	0	0	0	0	0	0	-311	200	0	-0.858752	-0.84692	49.8151	-1448.69	-2027.76	815.087	-914	200	0
505	9	-2.73709e-05	6.53547e-05	-0.000210285	-0.0173426	0.00524384	0.00200571	300	610	0	-1.31273e-08	-2.84104e-09	-1.25618e-07	7.50052e-06	-1.83578e-06	-1.11807e-06	300	200	0	0	0	0	0	0	0	-311	200	0	-0.862643	-0.819248	49.7372	-1451.84	-2057.3	824.296	-914	200	0
506	0	-6.30265e-05	8.5403e-05	-0.000284631	-0.023405	0.00688002	0.00515453	300	610	0	-5.78441e-08	-2.27305e-08	-2.40302e-07	1.44528e-05	-2.8081e-06	-4.1097e-06	300	200	0	0	0	0	0	0	0	-311	200	0	-0.84935	-0.807696	49.6661	-1450.08	-2085.24	830.863	-914	200	0	-0.640149	-1.04955	49.9705	8566.38	43646.3	1883.56	0	0	0
506	1	-0.000111972	0.000102563	-0.000354917	-0.029096	0.00829911	0.00956234	300	610	0	-1.23624e-07	-5.26103e-08	-3.89939e-07	2.35477e-05	-3.91695e-06	-8.46076e-06	300	200	0	0	0	0	0	0	0	-311	200	0	-0.822812	-0.810879	49.5897	-1445.58	-2109.76	834.761	-914	200	0
506	2	-0.000173882	0.000111141	-0.000403567	-0.0329606	0.00904636	0.0152458	300	610	0	-2.12399e-07	-9.367e-08	-5.69339e-07	3.44832e-05	-5.0333e-06	-1.4274e-05	300	200	0	0	0	0	0	0	0	-311	200	0	-0.787938	-0.826754	49.5083	-1441.11	-2127.61	836.599	-914	200	0
506	3	-0.000245504	0.000103013	-0.000404496	-0.0328473	0.00847013	0.0219696	300	610	0	-3.22758e-07	-1.4566e-07	-7.63305e-07	4.63526e-05	-5.93122e-06	-2.14249e-05	300	200	0	0	0	0	0	0	0	-311	200	0	-0.751665	-0.852695	49.4397	-1437.28	-2133.59	836.572	-914	200	0
506	4	-0.000319166	6.75161e-05	-0.000322234	-0.0258389	0.00571149	0.0291083	300	610	0	-4.47775e-07	-2.05881e-07	-9.42383e-07	5.73848e-05	-6.26301e-06	-2.94195e-05	300	200	0	0	0	0	0	0	0	-311	200	0	-0.71891	-0.883506	49.411	-1432.52	-2122.99	834.775	-914	200	0
506	5	-0.000381101	-8.2241e-06	-0.000112336	-0.00829127	-0.000270916	0.0354884	300	610	0	-5.7236e-07	-2.67929e-07	-1.05843e-06	6.46731e-05	-5.54135e-06	-3.72238e-05	300	200	0	0	0	0	0	0	0	-311	200	0	-0.689688	-0.912036	49.4378	-1425.46	-2093.98	832.199	-914	200	0
506	6	-0.000409794	-0.000138252	0.000276029	0.0239483	-0.0106198	0.0392261	300	610	0	-6.70361e-07	-3.20288e-07	-1.04079e-06	6.39387e-05	-3.1371e-06	-4.30786e-05	300	200	0	0	0	0	0	0	0	-311	200	0	-0.662111	-0.932755	49.5144	-1416.18	-2048.85	830.698	-914	200	0
506	7	-0.000374724	-0.000335738	0.000894264	0.0750558	-0.0264172	0.037593	300	610	0	-7.01803e-07	-3.44938e-07	-7.9428e-07	4.94026e-05	1.69508e-06	-4.43288e-05	300	200	0	0	0	0	0	0	0	-311	200	0	-0.635272	-0.943842	49.6222	-1405.19	-1994.35	831.757	-914	200	0
506	8	-0.000236021	-0.0006096	0.00178411	0.148382	-0.0484153	0.0269569	300	610	0	-6.10958e-07	-3.16284e-07	-2.00826e-07	1.3876e-05	9.74808e-06	-3.7311e-05	300	200	0	0	0	0	0	0	0	-311	200	0	-0.609252	-0.946703	49.7494	-1392.61	-1939.86	835.154	-914	200	0
506	9	5.41639e-05	-0.000959512	0.00296183	0.245147	-0.0766363	0.00286797	300	610	0	-3.26263e-07	-2.0086e-07	8.72999e-07	-5.07922e-05	2.17331e-05	-1.7368e-05	300	200	0	0	0	0	0	0	0	-311	200	0	-0.585216	-0.94509	49.8981	-1379.12	-1893.82	838.692	-914	200	0
507	0	0.000547644	-0.00136914	0.00439603	0.362614	-0.109829	-0.0396241	300	610	0	2.36557e-07	4.15467e-08	2.55965e-06	-0.000152736	3.80716e-05	2.09199e-05	300	200	0	0	0	0	0	0	0	-311	200	0	-0.565387	-0.943985	50.0713	-1366.87	-1861.39	839.628	-914	200	0	-0.599021	-0.943951	50.0409	8616.26	43769	1806.29	0	0	0
507	1	0.00129238	-0.00179768	0.00597893	0.491727	-0.144785	-0.105313	300	610	0	1.1664e-06	4.54543e-07	4.96242e-06	-0.000298371	5.85941e-05	8.31752e-05	300	200	0	0	0	0	0	0	0	-311	200	0	-0.551118	-0.948167	50.2625	-1358.12	-1844.58	836.497	-914	200	0
507	2	0.00231969	-0.00217025	0.0074922	0.614324	-0.17556	-0.197726	300	610	0	2.54179e-06	1.0786e-06	8.11247e-06	-0.0004898	8.21381e-05	0.000174207	300	200	0	0	0	0	0	0	0	-311	200	0	-0.541377	-0.960277	50.4546	-1353.86	-1843.68	829.637	-914	200	0
507	3	0.00362544	-0.00236823	0.00857057	0.700164	-0.192682	-0.317456	300	610	0	4.4069e-06	1.94035e-06	1.1909e-05	-0.000721181	0.000106055	0.000296411	300	200	0	0	0	0	0	0	0	-311	200	0	-0.53403	-0.978524	50.6197	-1354.11	-1858.08	820.501	-914	200	0
507	4	0.00514472	-0.00222147	0.00866892	0.704274	-0.182506	-0.459871	300	610	0	6.73699e-06	3.03681e-06	1.60428e-05	-0.000974068	0.000125661	0.000447493	300	200	0	0	0	0	0	0	0	-311	200	0	-0.527121	-0.997148	50.7268	-1358.51	-1885.61	810.664	-914	200	0
507	5	0.00672032	-0.00150556	0.00704234	0.56538	-0.126961	-0.612208	300	610	0	9.39265e-06	4.31412e-06	1.99058e-05	-0.00121192	0.000133703	0.000617473	300	200	0	0	0	0	0	0	0	-311	200	0	-0.51804	-1.01066	50.7546	-1366.75	-1921.29	801.367	-914	200	0
507	6	0.00806716	5.18015e-05	0.00275292	0.206565	-0.0040253	-0.750214	300	610	0	1.20639e-05	5.64112e-06	2.24969e-05	-0.0013743	0.000119966	0.000785071	300	200	0	0	0	0	0	0	0	-311	200	0	-0.50368	-1.01758	50.6899	-1378.62	-1958.43	793.892	-914	200	0
507	7	0.00873685	0.00274975	-0.00527842	-0.460348	0.210628	-0.834676	300	610	0	1.42082e-05	6.77937e-06	2.23385e-05	-0.00137174	7.11959e-05	0.000913775	300	200	0	0	0	0	0	0	0	-311	200	0	-0.483389	-1.02093	50.5181	-1392.91	-1991.96	789.833	-914	200	0
507	8	0.00808991	0.00687202	-0.0181526	-1.52484	0.540293	-0.808496	300	610	0	1.49916e-05	7.3533e-06	1.74307e-05	-0.00108284	-2.83923e-05	0.000948141	300	200	0	0	0	0	0	0	0	-311	200	0	-0.461296	-1.02522	50.233	-1407.21	-2019.95	790.405	-914	200	0
507	9	0.00528712	0.0126168	-0.0367801	-3.06008	1.00163	-0.595307	300	610	0	1.32453e-05	6.8267e-06	5.28011e-06	-0.000355824	-0.000195716	0.000811301	300	200	0	0	0	0	0	0	0	-311	200	0	-0.444665	-1.03173	49.8572	-1419.64	-2042.05	795.536	-914	200	0
508	0	-0.000684077	0.0199922	-0.0615517	-5.09573	1.59633	-0.101067	300	610	0	7.46142e-06	4.49517e-06	-1.6948e-05	0.000982454	-0.000446154	0.000405063	300	200	0	0	0	0	0	0	0	-311	200	0	-0.439488	-1.03834	49.4431	-1429.75	-2057.97	803.724	-914	200	0	-0.574667	-1.10479	49.5737	8475.09	43340.6	1982.83	0	0	0
508	1	-0.0109278	0.0286745	-0.0918726	-7.57963	2.29965	0.779512	300	610	0	-4.14561e-06	-4.92151e-07	-5.20944e-05	0.00310636	-0.000789218	-0.000385494	300	200	0	0	0	0	0	0	0	-311	200	0	-0.447678	-1.04502	49.0544	-1437.17	-2067.32	812.392	-914	200	0
508	2	-0.0264784	0.0378292	-0.125558	-10.328	3.04604	2.14944	300	610	0	-2.34738e-05	-9.06443e-06	-0.000102421	0.00615628	-0.00122225	-0.00168055	300	200	0	0	0	0	0	0	0	-311	200	0	-0.467688	-1.0557	48.7456	-1440.86	-2070.2	818.594	-914	200	0
508	3	-0.0480345	0.0459074	-0.158109	-12.9666	3.71259	4.0864	300	610	0	-5.22232e-05	-2.20943e-05	-0.000168715	0.0101843	-0.00172195	-0.00358453	300	200	0	0	0	0	0	0	0	-311	200	0	-0.495288	-1.07307	48.5512	-1440.08	-2067.65	820.183	-914	200	0
508	4	-0.0755659	0.0504379	-0.181939	-14.8671	4.10203	6.60795	300	610	0	-9.13972e-05	-4.01754e-05	-0.000249032	0.0150783	-0.002234	-0.00615278	300	200	0	0	0	0	0	0	0	-311	200	0	-0.523371	-1.09489	48.4908	-1434.73	-2061.54	816.656	-914	200	0
508	5	-0.107781	0.0478588	-0.185658	-15.0895	3.92877	9.62335	300	610	0	-0.000140579	-6.32924e-05	-0.000337086	0.0204637	-0.00266134	-0.00934379	300	200	0	0	0	0	0	0	0	-311	200	0	-0.543809	-1.11678	48.5748	-1425.22	-2053	809.186	-914	200	0
508	6	-0.141462	0.0334486	-0.153627	-12.3473	2.81272	12.8724	300	610	0	-0.000196968	-9.03745e-05	-0.000420336	0.0255868	-0.00285274	-0.0129563	300	200	0	0	0	0	0	0	0	-311	200	0	-0.551205	-1.13598	48.7963	-1413.03	-2041.58	800.147	-914	200	0
508	7	-0.170707	0.00144924	-0.0660593	-5.0175	0.288335	15.8541	300	610	0	-0.000254201	-0.000118737	-0.000477967	0.0291915	-0.00259407	-0.0165527	300	200	0	0	0	0	0	0	0	-311	200	0	-0.544686	-1.15131	49.1259	-1400.78	-2027.7	792.362	-914	200	0
508	8	-0.186175	-0.0545071	0.0999439	8.77153	-4.16206	17.7526	300	610	0	-0.000301032	-0.000143446	-0.00047909	0.0294078	-0.00160625	-0.0193754	300	200	0	0	0	0	0	0	0	-311	200	0	-0.526792	-1.16196	49.5257	-1391.5	-2015.18	788.234	-914	200	0
508	9	-0.174472	-0.140528	0.367945	30.9356	-11.0395	17.3733	300	610	0	-0.00032006	-0.000156676	-0.000381696	0.0236858	0.000444915	-0.0202671	300	200	0	0	0	0	0	0	0	-311	200	0	-0.501617	-1.16844	49.9598	-1387.63	-2009.48	788.71	-914	200	0
509	0	-0.117937	-0.261001	0.757773	63.07	-20.712	13.1109	300	610	0	-0.000286786	-0.000147197	-0.00013315	0.00882204	0.0039202	-0.0176153	300	200	0	0	0	0	0	0	0	-311	200	0	-0.473422	-1.1725	50.393	-1389.28	-2013.64	792.71	-914	200	0	1.12445	-1.60039	51.7143	9926.97	42575.6	645.18	0	0	0
509	1	0.00484931	-0.416415	1.27866	105.882	-33.2402	2.9787	300	610	0	-0.000169443	-0.000100187	0.00032675	-0.0188595	0.00915178	-0.00935028	300	200	0	0	0	0	0	0	0	-311	200	0	-0.445755	-1.1749	50.7923	-1393.56	-2026.85	798.08	-914	200	0
509	2	0.217403	-0.600372	1.91947	158.388	-48.1374	-15.2617	300	610	0	6.97851e-05	2.35239e-06	0.00105889	-0.0630947	0.0163532	0.0069638	300	200	0	0	0	0	0	0	0	-311	200	0	-0.420487	-1.17419	51.1333	-1396.84	-2045.71	803.115	-914	200	0
509	3	0.542011	-0.795829	2.63599	216.866	-64.0657	-43.8221	300	610	0	0.000471398	0.000180209	0.0021127	-0.126948	0.0254873	0.0338945	300	200	0	0	0	0	0	0	0	-311	200	0	-0.397559	-1.16842	51.3974	-1397.95	-2065.48	806.936	-914	200	0
509	4	0.9942	-0.970755	3.3356	273.606	-78.4845	-84.4093	300	610	0	0.00107216	0.000452181	0.00350748	-0.211682	0.036089	0.0737058	300	200	0	0	0	0	0	0	0	-311	200	0	-0.378984	-1.15842	51.5628	-1398.83	-2080.94	809.187	-914	200	0
509	5	1.57452	-1.0737	3.86073	315.554	-87.2877	-137.498	300	610	0	0.00189473	0.000831449	0.00520605	-0.315163	0.0470446	0.127665	300	200	0	0	0	0	0	0	0	-311	200	0	-0.374766	-1.1492	51.609	-1402.38	-2087.65	810.247	-914	200	0
509	6	2.25735	-1.0301	3.9735	323.08	-84.4986	-201.322	300	610	0	0.0029325	0.00131869	0.00708077	-0.429791	0.0563439	0.195041	300	200	0	0	0	0	0	0	0	-311	200	0	-0.400645	-1.14729	51.5307	-1409.74	-2083.25	811.444	-914	200	0
509	7	2.9769	-0.74066	3.34567	269.174	-62.1254	-270.582	300	610	0	0.00412937	0.00189268	0.00887314	-0.540037	0.0608343	0.271782	300	200	0	0	0	0	0	0	0	-311	200	0	-0.465967	-1.15621	51.3448	-1419.04	-2067.94	814.143	-914	200	0
509	8	3.61108	-0.0836576	1.55992	119.598	-10.3295	-334.936	300	610	0	0.00535478	0.00249854	0.0101506	-0.6198	0.0560294	0.348899	300	200	0	0	0	0	0	0	0	-311	200	0	-0.564135	-1.17449	51.0844	-1426.42	-2044.48	818.457	-914	200	0
509	9	3.96528	1.0764	-1.86948	-165.356	81.8999	-377.41	343.809	698.45	0	0.0063757	0.00303418	0.0102675	-0.630005	0.0360538	0.410676	300	200	0	0	0	0	0	0	0	-311	200	0	-0.675241	-1.19789	50.7849	-1428.45	-2018.82	823.106	-914	200	0
510	0	3.75907	2.87086	-7.44648	-626.681	225.329	-373.023	330.26	694.158	0	0.00682927	0.00333663	0.00834179	-0.517114	-0.00616561	0.432963	300	200	0	0	0	0	0	0	0	-311	200	0	-0.777037	-1.22203	50.4769	-1424.08	-1999.17	826.384	-914	200	0	-24.1332	19.1354	-23.4078	-41147.7	69190.2	24439.9	2907.86	1799.62	0
510	1	2.62091	5.3966	-15.6023	-1299.1	428.067	-288.04	327.436	693.264	0	0.00620199	0.00317077	0.0032626	-0.213531	-0.0783184	0.381945	300	200	0	0	0	0	0	0	0	-311	200	0	-0.854625	-1.24319	50.1885	-1414.8	-1991.35	827.292	-914	200	0
510	2	0.0978604	8.67049	-26.5521	-2199.24	691.918	-80.5019	326.059	692.827	0	0.0038249	0.00222478	-0.00624807	0.358761	-0.187572	0.214009	300	200	0	0	0	0	0	0	0	-311	200	0	-0.903419	-1.25957	49.9512	-1402.04	-1994.54	826.086	-914	200	0
510	3	-4.27338	12.5809	-40.1629	-3312.77	1009.11	292.488	325.126	692.483	0	-0.00110267	0.000118105	-0.0214941	1.27974	-0.338697	-0.122457	300	200	0	0	0	0	0	0	0	-311	200	0	-0.926641	-1.27131	49.7955	-1385.26	-2002.41	823.795	-914	200	0
510	4	-10.7954	16.8994	-56.0102	-4594.5	1366.2	857.048	324.392	692.03	0	-0.00944442	-0.00357048	-0.0435541	2.61621	-0.531313	-0.682271	300	200	0	0	0	0	0	0	0	-311	200	0	-0.93114	-1.27845	49.7309	-1364.05	-2007.9	821.279	-914	200	0
510	5	-19.4918	21.4061	-73.6872	-5992.59	1759.54	1613.61	323.879	691.325	0	-0.0219946	-0.00924557	-0.072891	4.39819	-0.756149	-1.51446	300	200	0	0	0	0	0	0	0	-311	200	0	-0.923147	-1.28118	49.7335	-1340.1	-2006.56	818.799	-914	200	0
510	6	-30.2214	26.0407	-93.1733	-7483.02	2211.11	2553.16	323.731	690.313	0	-0.0392619	-0.0171989	-0.108801	6.58551	-0.990402	-2.64783	300	200	0	0	0	0	0	0	0	-311	200	0	-0.905198	-1.28116	49.7617	-1316.67	-1997.99	816.56	-914	200	0
510	7	-42.9104	30.9449	-115.013	-9087.04	2769.49	3676.58	324.08	689.009	0	-0.061153	-0.0274655	-0.148696	9.02425	-1.19246	-4.07	300	200	0	0	0	0	0	0	0	-311	200	0	-0.877114	-1.28098	49.7811	-1297.81	-1985.18	815.298	-914	200	0
510	8	-57.6888	36.3812	-140.188	-10860.8	3497.88	4998	324.951	687.473	0	-0.0865467	-0.0396266	-0.187251	11.3946	-1.29661	-5.69958	300	200	0	0	0	0	0	0	0	-311	200	0	-0.840552	-1.28314	49.7791	-1287.38	-1971.95	815.912	-914	200	0
510	9	-74.8633	42.5999	-169.75	-12866	4457.98	6540.26	326.262	685.794	0	-0.112767	-0.0525609	-0.21548	13.1544	-1.2089	-7.35196	300	200	0	0	0	0	0	0	0	-311	200	0	-0.801097	-1.28935	49.7657	-1287.57	-1961.53	818.787	-914	200	0
511	0	-94.7469	49.7327	-204.422	-15139.6	5692.53	8324.13	327.847	684.061	0	-0.134986	-0.0641579	-0.219894	13.4875	-0.805651	-8.70137	300	200	0	0	0	0	0	0	0	-311	200	0	-0.764528	-1.29998	49.7639	-1298.04	-1956.94	823.882	-914	200	0	-192.685	79.8867	-314.768	-235126	173794	160490	522.846	759.356	0
511	1	-117.412	57.738	-244.21	-17671.6	7207.45	10346	329.513	682.362	0	-0.145641	-0.0710242	-0.181973	11.27	0.0627708	-9.24401	300	200	0	0	0	0	0	0	0	-311	200	0	-0.732628	-1.31306	49.7986	-1316.41	-1960.37	830.935	-914	200	0
511	2	-142.453	66.364	-288.053	-20389	8955.83	12555.5	331.091	680.782	0	-0.133972	-0.0682386	-0.0782823	5.07604	1.56018	-8.27091	300	200	0	0	0	0	0	0	0	-311	200	0	-0.704161	-1.32445	49.8824	-1339	-1971.48	838.898	-914	200	0
511	3	-168.826	75.1274	-333.58	-23147.5	10827.7	14846.5	332.459	679.391	0	-0.0858943	-0.0492434	0.118297	-6.74951	3.84107	-4.86333	300	200	0	0	0	0	0	0	0	-311	200	0	-0.677285	-1.33102	50.003	-1361.72	-1986.66	845.626	-914	200	0
511	4	-194.83	83.3587	-377.174	-25737.2	12653.8	17061.1	333.549	678.237	0	0.0155372	-0.00599405	0.435673	-25.9178	7.01166	2.07189	300	200	0	0	0	0	0	0	0	-311	200	0	-0.64873	-1.33249	50.1218	-1380.96	-2000.49	849.092	-914	200	0
511	5	-218.276	90.3147	-414.464	-27911.7	14229.6	19008.1	334.332	677.344	0	0.188733	0.0704715	0.897333	-53.8823	11.0722	13.7045	300	200	0	0	0	0	0	0	0	-311	200	0	-0.612838	-1.32923	50.1884	-1393.62	-2008.75	848.766	-914	200	0
511	6	-236.861	95.3211	-441.243	-29439.9	15359.5	20497.3	334.81	676.72	0	0.450831	0.188853	1.51421	-91.3471	15.8387	31.0951	300	200	0	0	0	0	0	0	0	-311	200	0	-0.565396	-1.31999	50.1624	-1396.81	-2010.42	845.158	-914	200	0
511	7	-248.701	97.9234	-454.618	-30170	15914.5	21385	335.006	676.363	0	0.813206	0.35559	2.27314	-137.566	20.8444	54.894	300	200	0	0	0	0	0	0	0	-311	200	0	-0.510929	-1.30344	50.0272	-1388.85	-2006.93	838.742	-914	200	0
511	8	-252.852	98.0192	-453.966	-30082.1	15877.2	21613.6	334.974	676.265	0	1.27485	0.571854	3.12176	-189.428	25.2285	84.9038	300	200	0	0	0	0	0	0	0	-311	200	0	-0.46527	-1.28174	49.7862	-1370.35	-2000.24	830.12	-914	200	0
511	9	-249.605	95.9063	-441.272	-29305	15353.2	21229.7	334.793	676.41	0	1.81341	0.829415	3.9504	-240.349	27.622	119.493	300	200	0	0	0	0	0	0	0	-311	200	0	-0.448195	-1.2603	49.4568	-1344.02	-1991.41	820.521	-914	200	0
512	0	-240.347	92.2058	-420.684	-28086.7	14544.5	20368.6	334.574	676.764	0	2.37408	1.10539	4.57245	-279.075	26.0571	154.875	300	200	0	0	0	0	0	0	0	-311	200	0	-0.471726	-1.24241	49.0718	-1314.66	-1980.97	811.599	-914	200	0	-182.092	74.7617	-354.276	-252857	188047	149091	506.207	724.031	0
512	1	-227.084	87.6902	-397.44	-26732.5	13699.5	19213.7	334.469	677.262	0	2.85694	1.35618	4.70621	-288.56	17.932	184.298	300	200	0	0	0	0	0	0	0	-311	200	0	-0.534252	-1.22632	48.6788	-1287.77	-1970.87	804.858	-914	200	0
512	2	-211.844	83.0899	-376.617	-25535.6	13059.6	17946.4	334.676	677.803	0	3.10433	1.51113	3.96294	-245.218	0.0817994	197.255	300	200	0	0	0	0	0	0	0	-311	200	0	-0.623143	-1.20913	48.3361	-1266.61	-1964.91	801.008	-914	200	0
512	3	-196.227	78.9565	-362.14	-24723.4	12816.6	16707.5	335.391	678.27	0	2.89088	1.46729	1.84842	-118.986	-30.9817	178.888	300	200	0	0	0	0	0	0	0	-311	200	0	-0.720191	-1.19133	48.1059	-1250.97	-1965.86	799.755	-914	200	0
512	4	-181.203	75.6204	-356.268	-24427.1	13086.1	15581.8	336.731	678.564	0	1.92018	1.08676	-2.21263	125.241	-78.5852	109.847	264.483	143.397	0	0	0	0	0	0	0	-311	200	0	-0.806163	-1.17714	48.0404	-1238.62	-1973.11	800.229	-914	200	0
512	5	-167.172	73.2322	-359.524	-24677.3	13898.3	14602.9	338.657	678.639	0	-0.166333	0.199566	-8.81709	524.048	-145.085	-33.0128	283.545	140.564	0	0	0	0	0	0	0	-311	200	0	-0.86393	-1.17229	48.1622	-1227.59	-1984.16	801.529	-914	200	0
512	6	-154.184	71.8237	-370.969	-25420.4	15206	13770.5	340.99	678.524	0	-3.76086	-1.38489	-18.4757	1109.02	-230.661	-274.64	287.515	139.974	0	0	0	0	0	0	0	-311	200	0	-0.880421	-1.18078	48.4503	-1218.32	-1997.27	803.121	-914	200	0
512	7	-142.134	71.3363	-388.692	-26548.2	16904.6	13066.2	343.491	678.301	0	-9.23287	-3.85353	-31.4436	1896.47	-331.67	-637.946	289.452	139.687	0	0	0	0	0	0	0	-311	200	0	-0.850051	-1.20315	48.8482	-1213.77	-2011.66	805.056	-914	200	0
512	8	-130.851	71.6218	-410.379	-27928.7	18861.2	12460.9	345.96	678.056	0	-16.8305	-7.34179	-47.555	2876.93	-438.17	-1137.65	290.786	139.503	0	0	0	0	0	0	0	-311	200	0	-0.778759	-1.2371	49.2801	-1216.53	-2026.06	807.821	-914	200	0
512	9	-120.117	72.4591	-433.832	-29434.1	20944.7	11918.5	348.278	677.847	0	-26.5681	-11.8684	-66.2911	4016.64	-531.671	-1774.18	291.98	139.409	0	0	0	0	0	0	0	-311	200	0	-0.68333	-1.27827	49.6604	-1226.21	-2038.96	811.688	-914	200	0
513	0	-109.685	73.599	-457.348	-30960.7	23050.8	11403.5	350.401	677.696	0	-38.2356	-17.3326	-87.1938	5278.37	-585.94	-2535.29	293.28	139.464	0	0	0	0	0	0	0	-311	200	0	-0.584898	-1.31976	49.9152	-1240.2	-2049.91	816.205	-914	200	0	-183.523	22.651	-725.491	-396652	318131	76009.7	426.401	548.323	0
513	1	-99.3448	74.8191	-479.895	-32440	25114.8	10890	352.334	677.598	0	-51.6091	-23.6382	-110.315	6647.73	-570.44	-3409.41	294.829	139.739	0	0	0	0	0	0	0	-311	200	0	-0.503	-1.35308	50.0181	-1256.06	-2058.82	820.652	-914	200	0
513	2	-89.0025	75.9739	-501.107	-33843.1	27112.2	10368.8	354.105	677.537	0	-66.6686	-30.8273	-136.269	8141.73	-454.709	-4399.1	296.663	140.252	0	0	0	0	0	0	0	-311	200	0	-0.453179	-1.3726	50.0084	-1272.66	-2064.87	824.824	-914	200	0
513	3	-78.751	77.0286	-521.177	-35177.4	29053.6	9852.25	355.746	677.496	0	-83.5619	-39.0617	-165.819	9791.35	-213.948	-5517.6	298.71	140.952	0	0	0	0	0	0	0	-311	200	0	-0.442794	-1.379	49.9706	-1289.93	-2067.17	829.013	-914	200	0
513	4	-68.8749	78.0655	-540.706	-36478.8	30973.4	9374.51	357.283	677.465	0	-102.328	-48.4708	-199.282	11610.2	163.655	-6769.93	300.821	141.74	0	0	0	0	0	0	0	-311	200	0	-0.466577	-1.37766	49.9872	-1308.09	-2065.15	833.435	-914	200	0
513	5	-59.7923	79.2685	-560.511	-37798.4	32917.5	8984.91	358.728	677.436	0	-122.599	-58.9823	-236.013	13566.7	667.759	-8133.73	302.829	142.517	0	0	0	0	0	0	0	-311	200	0	-0.509172	-1.37496	50.1055	-1327.17	-2057.44	837.984	-914	200	0
513	6	-51.9614	80.893	-581.435	-39191.3	34930.9	8736.51	360.077	677.404	0	-143.438	-70.2033	-274.131	15569.5	1258.88	-9548.39	304.592	143.204	0	0	0	0	0	0	0	-311	200	0	-0.552926	-1.37624	50.3308	-1347.11	-2042.45	842.373	-914	200	0
513	7	-45.7901	83.231	-604.177	-40705.6	37049.7	8676.42	361.323	677.374	0	-163.342	-81.3848	-310.568	17469.6	1869.01	-10913.5	306.018	143.75	0	0	0	0	0	0	0	-311	200	0	-0.584089	-1.38366	50.6326	-1367.83	-2020.85	846.103	-914	200	0
513	8	-41.572	86.5785	-629.168	-42376.1	39294.1	8839.75	362.454	677.353	0	-180.433	-91.4941	-341.513	19082	2410.08	-12100.2	307.057	144.125	0	0	0	0	0	0	0	-311	200	0	-0.594137	-1.39353	50.9542	-1388.94	-1995.71	848.113	-914	200	0
513	9	-39.4546	91.2122	-656.525	-44219.2	41665.6	9246.4	363.464	677.353	0	-192.835	-99.4071	-363.202	20222.9	2790.69	-12978.1	307.684	144.32	0	0	0	0	0	0	0	-311	200	0	-0.579846	-1.39791	51.2326	-1409.86	-1970.38	846.935	-914	200	0
514	0	-39.4397	97.3657	-686.085	-46231.3	44149.1	9900.16	364.349	677.384	0	-199.173	-104.192	-372.939	20758.2	2941.65	-13450.3	307.888	144.339	0	0	0	0	0	0	0	-311	200	0	-0.546298	-1.3884	51.419	-1430.22	-1948.54	841.86	-914	200	0	-227.723	60.5779	-1083.4	-595617	452304	97265.6	407.423	552.509	0
514	1	-41.4089	105.194	-717.466	-48392.9	46719.5	10790.3	365.117	677.45	0	-199	-105.393	-369.987	20648.3	2841.15	-13484.7	307.679	144.192	0	0	0	0	0	0	0	-311	200	0	-0.508192	-1.35606	51.491	-1449.99	-1935.1	833.97	-914	200	0
514	2	-45.1629	114.738	-750.143	-50674.5	49348.3	11894.7	365.785	677.553	0	-192.956	-103.172	-355.881	19966.2	2523.02	-13125.5	307.09	143.896	0	0	0	0	0	0	0	-311	200	0	-0.485324	-1.2946	51.4494	-1469.43	-1934.55	825.512	-914	200	0
514	3	-50.4605	125.905	-783.531	-53041.6	52008.7	13183.5	366.377	677.696	0	-182.572	-98.2449	-333.99	18877.7	2063.73	-12479.2	306.179	143.478	0	0	0	0	0	0	0	-311	200	0	-0.496296	-1.20918	51.3049	-1488.74	-1948.93	818.205	-914	200	0
514	4	-57.0524	138.469	-817.067	-55458.3	54676.5	14621.8	366.918	677.875	0	-169.814	-91.6438	-308.584	17595.4	1559.19	-11683	305.053	142.98	0	0	0	0	0	0	0	-311	200	0	-0.552508	-1.11806	51.0706	-1507.37	-1977.29	812.491	-914	200	0
514	5	-64.7096	152.099	-850.252	-57888.3	57329.3	16172.2	367.426	678.084	0	-156.573	-84.4404	-283.828	16327.6	1103.13	-10870.8	303.887	142.474	0	0	0	0	0	0	0	-311	200	0	-0.651879	-1.04293	50.7705	-1523.43	-2015.09	808.16	-914	200	0
514	6	-73.2427	166.379	-882.693	-60297.5	59947.7	17796.5	367.914	678.311	0	-144.298	-77.5256	-263.039	15240.4	772.496	-10146.6	302.937	142.06	0	0	0	0	0	0	0	-311	200	0	-0.777385	-0.997532	50.45	-1534.29	-2054.21	804.996	-914	200	0
514	7	-82.5071	180.849	-914.127	-62654.4	62518.4	19456.4	368.391	678.54	0	-133.819	-71.4893	-248.309	14439.4	620.813	-9570.8	302.5	141.849	0	0	0	0	0	0	0	-311	200	0	-0.903989	-0.984974	50.171	-1538.45	-2085.62	802.827	-914	200	0
514	8	-92.3938	195.055	-944.422	-64930.4	65036.7	21115.4	368.864	678.751	0	-125.339	-66.5917	-240.438	13966.2	676.631	-9158.2	302.814	141.913	0	0	0	0	0	0	0	-311	200	0	-1.0084	-1.00314	49.9934	-1537.1	-2102.91	801.857	-914	200	0
514	9	-102.804	208.584	-973.574	-67100.7	67507.9	22738.2	369.34	678.922	0	-118.552	-62.8085	-239.084	13805.4	944.225	-8884.43	303.949	142.257	0	0	0	0	0	0	0	-311	200	0	-1.07538	-1.04791	49.9496	-1533.27	-2103.75	803.285	-914	200	0
515	0	-113.613	221.102	-1001.71	-69144.2	69949.2	24289.1	369.83	679.026	0	-112.837	-59.9168	-243.057	13898.5	1405.08	-8698.63	305.781	142.818	0	0	0	0	0	0	0	-311	200	0	-1.09937	-1.11052	50.0303	-1529.1	-2088.46	808.97	-914	200	0	-238.157	202.879	-1348.32	-783307	563202	195962	409.255	588.212	0
515	1	-124.644	232.355	-1029.07	-71044.6	72391.8	25731	370.347	679.038	0	-107.47	-57.5934	-250.664	14162.5	2022.07	-8539.11	308.067	143.5	0	0	0	0	0	0	0	-311	200	0	-1.08154	-1.17705	50.1945	-1524.19	-2059.02	819.845	-914	200	0
515	2	-135.663	242.164	-1055.97	-72788.7	74884.4	27024.9	370.915	678.931	0	-101.809	-55.5013	-260.054	14508	2748.88	-8348.11	310.57	144.212	0	0	0	0	0	0	0	-311	200	0	-1.02604	-1.23378	50.395	-1516.82	-2020.12	834.445	-914	200	0
515	3	-146.39	250.403	-1082.7	-74365.1	77494.1	28130.9	371.575	678.685	0	-95.405	-53.3522	-269.525	14855.4	3540.45	-8082.08	313.136	144.883	0	0	0	0	0	0	0	-311	200	0	-0.940593	-1.2722	50.5962	-1505.85	-1979.78	849.258	-914	200	0
515	4	-156.504	256.985	-1109.55	-75763.7	80303.8	29008.1	372.375	678.283	0	-88.0315	-50.9431	-277.759	15144.4	4358.25	-7716.61	315.691	145.476	0	0	0	0	0	0	0	-311	200	0	-0.838739	-1.28992	50.7714	-1491.15	-1947.1	860.87	-914	200	0
515	5	-165.651	261.843	-1136.77	-76975.4	83402.4	29615.9	373.368	677.714	0	-79.6714	-48.1666	-283.96	15338	5171.57	-7246.44	318.212	145.985	0	0	0	0	0	0	0	-311	200	0	-0.736969	-1.28997	50.8939	-1473.41	-1929.05	867.628	-914	200	0
515	6	-173.475	264.926	-1164.58	-77992.6	86872.7	29916.8	374.596	676.971	0	-70.4718	-45.0055	-287.846	15422.5	5958.27	-6682.11	320.7	146.421	0	0	0	0	0	0	0	-311	200	0	-0.648576	-1.27909	50.9373	-1454.51	-1928.86	869.359	-914	200	0
515	7	-179.648	266.18	-1193.18	-78809.1	90782.5	29879	376.084	676.049	0	-60.697	-41.5211	-289.54	15402.8	6704.41	-6045.58	323.155	146.803	0	0	0	0	0	0	0	-311	200	0	-0.580684	-1.26377	50.8786	-1437.22	-1945.15	866.48	-914	200	0
515	8	-183.917	265.53	-1222.74	-79419.8	95180.9	29476.1	377.843	674.953	0	-50.6835	-37.8363	-289.42	15295.3	7401.64	-5366.09	325.574	147.152	0	0	0	0	0	0	0	-311	200	0	-0.534678	-1.24855	50.708	-1423.85	-1972.2	859.925	-914	200	0
515	9	-186.128	262.877	-1253.36	-79821.8	100092	28685.6	379.86	673.687	0	-40.7999	-34.1098	-287.966	15123	8043.99	-4676.08	327.934	147.483	0	0	0	0	0	0	0	-311	200	0	-0.507156	-1.23803	50.4426	-1415.07	-2002.53	851.411	-914	200	0
516	0	-186.247	258.134	-1285.06	-80014.8	105501	27492.5	382.098	672.265	0	-31.4066	-30.5089	-285.661	14910.1	8626.38	-4008.16	330.198	147.805	0	0	0	0	0	0	0	-311	200	0	-0.492676	-1.23641	50.1311	-1409.87	-2030.14	843.418	-914	200	0	-175.277	189.369	-1638.09	-963247	698759	177818	421.452	593.616	0
516	1	-184.38	251.284	-1317.64	-80001.3	111334	25899.4	384.495	670.716	0	-22.822	-27.1863	-282.905	14678.4	9144.67	-3392.6	332.324	148.116	0	0	0	0	0	0	0	-311	200	0	-0.488171	-1.24457	49.8377	-1406.75	-2052.07	838.562	-914	200	0
516	2	-180.773	242.448	-1350.55	-79787.9	117454	23938.1	386.967	669.078	0	-15.3058	-24.2719	-279.984	14447	9595.71	-2854.94	334.272	148.401	0	0	0	0	0	0	0	-311	200	0	-0.49294	-1.25984	49.6128	-1405.02	-2068.1	838.207	-914	200	0
516	3	-175.8	231.933	-1382.93	-79388.3	123669	21675.8	389.426	667.406	0	-9.05563	-21.8778	-277.073	14231.5	9977.23	-2413.94	336.009	148.636	0	0	0	0	0	0	0	-311	200	0	-0.504891	-1.27766	49.4782	-1404.71	-2078.58	841.904	-914	200	0
516	4	-169.934	220.211	-1413.65	-78822.8	129749	19210.1	391.783	665.758	0	-4.20816	-20.0977	-274.29	14043.9	10288	-2080.95	337.508	148.799	0	0	0	0	0	0	0	-311	200	0	-0.521166	-1.29222	49.4327	-1405.63	-2081.96	848.603	-914	200	0
516	5	-163.705	207.852	-1441.46	-78117	135437	16653.5	393.958	664.193	0	-0.84278	-18.9973	-271.74	13893.5	10529.4	-1860.8	338.748	148.872	0	0	0	0	0	0	0	-311	200	0	-0.542491	-1.2975	49.4588	-1406.98	-2075.9	857.533	-914	200	0
516	6	-157.651	195.459	-1465.08	-77299	140470	14120.6	395.879	662.761	0	1.01273	-18.6059	-269.551	13788.1	10707.4	-1753.51	339.723	148.848	0	0	0	0	0	0	0	-311	200	0	-0.573431	-1.28875	49.5233	-1407.62	-2061.44	867.615	-914	200	0
516	7	-152.263	183.629	-1483.3	-76397.5	144596	11720	397.483	661.505	0	1.37822	-18.9156	-267.887	13734.1	10833.5	-1755.6	340.44	148.732	0	0	0	0	0	0	0	-311	200	0	-0.6167	-1.26325	49.5823	-1406.58	-2044.43	877.125	-914	200	0
516	8	-147.959	172.916	-1495.17	-75440.6	147593	9549.66	398.713	660.456	0	0.314931	-19.8831	-266.924	13735.7	10920.5	-1860.99	340.912	148.541	0	0	0	0	0	0	0	-311	200	0	-0.667262	-1.22235	49.5986	-1403.13	-2031.55	884.333	-914	200	0
516	9	-145.056	163.806	-1500.03	-74455.2	149292	7692.32	399.526	659.636	0	-2.07903	-21.4329	-266.805	13794.3	10979	-2061.31	341.15	148.298	0	0	0	0	0	0	0	-311	200	0	-0.713431	-1.1747	49.5595	-1397.27	-2025.47	888.325	-914	200	0
517	0	-143.776	156.686	-1497.65	-73466.3	149594	6212.47	399.886	659.054	0	-5.66604	-23.4607	-267.603	13907.9	11015.5	-2345.6	341.164	148.028	0	0	0	0	0	0	0	-311	200	0	-0.74396	-1.13405	49.4828	-1390.09	-2023.81	889.263	-914	200	0	-197.64	123.407	-1625.14	-947512	698338	148688	423.888	586.713	0
517	1	-144.263	151.82	-1488.2	-72495.5	148482	5154.38	399.773	658.714	0	-10.27	-25.8463	-269.301	14070.8	11032.1	-2700.31	340.966	147.751	0	0	0	0	0	0	0	-311	200	0	-0.752426	-1.11151	49.4013	-1383.03	-2021.65	887.893	-914	200	0
517	2	-146.59	149.328	-1472.21	-71560.9	146017	4541.24	399.182	658.608	0	-15.6897	-28.4729	-271.775	14272.6	11028.8	-3109.57	340.581	147.484	0	0	0	0	0	0	0	-311	200	0	-0.73646	-1.10985	49.3457	-1377.22	-2015.31	884.955	-914	200	0
517	3	-150.747	149.183	-1450.48	-70677.6	142336	4375.72	398.131	658.727	0	-21.7171	-31.242	-274.794	14500.4	11005.5	-3556	340.05	147.232	0	0	0	0	0	0	0	-311	200	0	-0.696933	-1.12418	49.3403	-1373.34	-2004.83	881.021	-914	200	0
517	4	-156.611	151.233	-1423.93	-69857.3	137631	4641.35	396.656	659.06	0	-28.1516	-34.077	-278.062	14739.6	10963.4	-4021.96	339.428	146.991	0	0	0	0	0	0	0	-311	200	0	-0.639618	-1.14653	49.3994	-1371.35	-1993.74	876.471	-914	200	0
517	5	-163.931	155.227	-1393.59	-69106.7	132129	5304.37	394.812	659.589	0	-34.8056	-36.9208	-281.285	14976.7	10905	-4490.86	338.768	146.756	0	0	0	0	0	0	0	-311	200	0	-0.57647	-1.17021	49.5198	-1370.52	-1986.79	871.314	-914	200	0
517	6	-172.335	160.846	-1360.47	-68425.9	126068	6316.42	392.665	660.296	0	-41.5083	-39.7348	-284.232	15200.4	10833	-4948.02	338.113	146.521	0	0	0	0	0	0	0	-311	200	0	-0.523251	-1.19102	49.6844	-1369.91	-1987.74	865.239	-914	200	0
517	7	-181.362	167.736	-1325.52	-67808.3	119676	7617.85	390.286	661.156	0	-48.11	-42.4945	-286.756	15402.4	10751.4	-5381.65	337.493	146.287	0	0	0	0	0	0	0	-311	200	0	-0.493783	-1.20583	49.8686	-1369.28	-1997.67	858.097	-914	200	0
517	8	-190.52	175.528	-1289.63	-67243.2	113158	9140.92	387.744	662.142	0	-54.4857	-45.1769	-288.804	15578.1	10667.2	-5783.78	336.936	146.06	0	0	0	0	0	0	0	-311	200	0	-0.494489	-1.21037	50.0475	-1369.18	-2014.72	850.109	-914	200	0
517	9	-199.333	183.857	-1253.59	-66716.9	106690	10812.5	385.108	663.221	0	-60.5375	-47.7499	-290.411	15726.4	10589.9	-6150	336.465	145.848	0	0	0	0	0	0	0	-311	200	0	-0.522772	-1.19982	50.21	-1369.76	-2035.74	841.604	-914	200	0
518	0	-207.394	192.366	-1218.12	-66213.6	100415	12556.2	382.434	664.357	0	-66.1982	-50.1744	-291.69	15850.2	10528.3	-6478.19	336.094	145.661	0	0	0	0	0	0	0	-311	200	0	-0.569412	-1.17295	50.3601	-1370.12	-2058.04	833.028	-914	200	0	-312.587	160.103	-1334.74	-753785	563064	216425	410.637	570.543	0
518	1	-214.406	200.704	-1183.83	-65717.4	94439	14295.2	379.774	665.512	0	-71.4341	-52.4119	-292.801	15955	10487.3	-6768.21	335.817	145.509	0	0	0	0	0	0	0	-311	200	0	-0.623487	-1.13585	50.4931	-1369.64	-2079.57	825.17	-914	200	0
518	2	-220.215	208.522	-1151.19	-65214.8	88838.5	15954.9	377.171	666.65	0	-76.247	-54.4317	-293.905	16046.5	10465.3	-7022.04	335.608	145.402	0	0	0	0	0	0	0	-311	200	0	-0.677261	-1.09935	50.579	-1368.99	-2098.21	818.907	-914	200	0
518	3	-224.806	215.495	-1120.49	-64695.6	83662.9	17468.6	374.666	667.738	0	-80.6733	-56.2137	-295.114	16129.1	10456.1	-7243.1	335.431	145.346	0	0	0	0	0	0	0	-311	200	0	-0.727192	-1.07277	50.5754	-1369.88	-2111.43	814.642	-914	200	0
518	4	-228.27	221.349	-1091.9	-64152.4	78939.7	18783.4	372.296	668.753	0	-84.7794	-57.7451	-296.48	16205.3	10452	-7435.55	335.254	145.341	0	0	0	0	0	0	0	-311	200	0	-0.771425	-1.06132	50.4565	-1374.46	-2116.53	811.956	-914	200	0
518	5	-230.757	225.904	-1065.47	-63579.7	74676.4	19866	370.088	669.673	0	-88.6522	-59.0183	-298.008	16276.1	10447.2	-7604.29	335.057	145.384	0	0	0	0	0	0	0	-311	200	0	-0.807162	-1.06752	50.2386	-1384.43	-2112.19	809.845	-914	200	0
518	6	-232.434	229.078	-1041.16	-62973.9	70861	20702.8	368.06	670.484	0	-92.384	-60.034	-299.677	16340.2	10439.8	-7754.74	334.837	145.474	0	0	0	0	0	0	0	-311	200	0	-0.830777	-1.09225	49.9765	-1399.51	-2100.27	807.629	-914	200	0
518	7	-233.449	230.879	-1018.9	-62333.6	67465.3	21297.9	366.214	671.177	0	-96.0542	-60.8028	-301.467	16395.4	10431	-7892.4	334.601	145.615	0	0	0	0	0	0	0	-311	200	0	-0.84157	-1.13376	49.7378	-1416.63	-2085.4	805.748	-914	200	0
518	8	-233.922	231.384	-998.559	-61659.4	64452.3	21668.3	364.545	671.748	0	-99.7181	-61.3452	-303.365	16439.2	10424.1	-8022.33	334.362	145.811	0	0	0	0	0	0	0	-311	200	0	-0.843432	-1.18811	49.577	-1430.95	-2072.17	805.49	-914	200	0
518	9	-233.933	230.716	-980.002	-60953.2	61782.9	21837.6	363.044	672.197	0	-103.405	-61.6902	-305.382	16470.7	10423.5	-8147.98	334.133	146.065	0	0	0	0	0	0	0	-311	200	0	-0.841799	-1.25105	49.5283	-1438.15	-2063.08	807.917	-914	200	0
519	0	-233.533	229.023	-963.093	-60216.4	59419.4	21832	361.696	672.524	0	-107.117	-61.8713	-307.558	16492.1	10432.9	-8270.73	333.922	146.377	0	0	0	0	0	0	0	-311	200	0	-0.841887	-1.31755	49.6089	-1436.11	-2058.03	813.102	-914	200	0	-349.506	148.641	-1178.02	-641209	492253	221175	403.659	550.423	0
519	1	-232.747	226.47	-947.707	-59449.8	57325.9	21677.1	360.489	672.73	0	-110.837	-61.9243	-309.956	16508.6	10454	-8390.31	333.727	146.739	0	0	0	0	0	0	0	-311	200	0	-0.848477	-1.37966	49.8123	-1424.79	-2054.76	820.201	-914	200	0
519	2	-231.592	223.217	-933.7	-58655.5	55469.4	21397.8	359.408	672.82	0	-114.526	-61.8892	-312.638	16527.1	10487.4	-8504.75	333.545	147.137	0	0	0	0	0	0	0	-311	200	0	-0.864126	-1.42746	50.0972	-1405.47	-2051.21	828.076	-914	200	0
519	3	-230.093	219.409	-920.89	-57839.2	53820.1	21016.9	358.444	672.808	0	-118.134	-61.8108	-315.643	16554.1	10534.2	-8610.13	333.374	147.554	0	0	0	0	0	0	0	-311	200	0	-0.88817	-1.45399	50.3935	-1380.55	-2047.11	836.03	-914	200	0
519	4	-228.287	215.175	-909.062	-57009.1	52351.8	20554.7	357.589	672.712	0	-121.604	-61.7312	-318.976	16594.6	10596.6	-8701.35	333.221	147.975	0	0	0	0	0	0	0	-311	200	0	-0.917197	-1.45892	50.6286	-1353.74	-2042.47	844.15	-914	200	0
519	5	-226.215	210.624	-897.996	-56174.2	51041	20028.8	356.839	672.555	0	-124.878	-61.6802	-322.631	16651.3	10677.5	-8773.13	333.095	148.389	0	0	0	0	0	0	0	-311	200	0	-0.945444	-1.44646	50.7583	-1329.73	-2036.06	852.986	-914	200	0
519	6	-223.923	205.851	-887.488	-55342.2	49865.3	19455	356.187	672.358	0	-127.902	-61.6701	-326.594	16725.2	10781.3	-8820.19	333.011	148.789	0	0	0	0	0	0	0	-311	200	0	-0.965534	-1.42046	50.7788	-1312.61	-2026.34	862.704	-914	200	0
519	7	-221.453	200.939	-877.37	-54519.1	48802.8	18847.9	355.624	672.139	0	-130.626	-61.6967	-330.87	16816.4	10913.5	-8837.02	332.984	149.175	0	0	0	0	0	0	0	-311	200	0	-0.96996	-1.38397	50.708	-1303.7	-2012.98	872.479	-914	200	0
519	8	-218.842	195.963	-867.524	-53708.6	47832.1	18220.5	355.136	671.91	0	-133.005	-61.7413	-335.495	16924.3	11082	-8818.26	333.032	149.554	0	0	0	0	0	0	0	-311	200	0	-0.954153	-1.34279	50.566	-1301.06	-1997.23	881.001	-914	200	0
519	9	-216.123	190.992	-857.894	-52912.4	46933.9	17584	354.708	671.677	0	-134.994	-61.7658	-340.546	17048.2	11298.9	-8759.57	333.179	149.939	0	0	0	0	0	0	0	-311	200	0	-0.919319	-1.30591	50.3861	-1300.92	-1981.95	887.187	-914	200	0
520	0	-213.321	186.085	-848.494	-52131.6	46091.7	16947.6	354.322	671.44	0	-136.543	-61.7102	-346.135	17186.7	11581.2	-8657.72	333.459	150.347	0	0	0	0	0	0	0	-311	200	0	-0.871945	-1.28056	50.2248	-1300.18	-1971.35	889.904	-914	200	0	-335.5	107.582	-1148.33	-589973	477998	191088	402.265	518.317	0
520	1	-210.455	181.3	-839.395	-51367.6	45293.9	16318.1	353.96	671.196	0	-137.603	-61.5057	-352.39	17337.4	11949.4	-8509.86	333.91	150.801	0	0	0	0	0	0	0	-311	200	0	-0.821254	-1.26848	50.1384	-1298.05	-1969.61	887.82	-914	200	0
520	2	-207.551	176.68	-830.673	-50622.7	44533.5	15700	353.611	670.942	0	-138.131	-61.0936	-359.431	17496.2	12427.2	-8312.85	334.575	151.322	0	0	0	0	0	0	0	-311	200	0	-0.77723	-1.26634	50.1504	-1295.51	-1978.15	880.326	-914	200	0
520	3	-204.642	172.25	-822.362	-49899.8	43807.2	15096.7	353.27	670.679	0	-138.09	-60.4339	-367.369	17655.8	13045.9	-8063.87	335.512	151.94	0	0	0	0	0	0	0	-311	200	0	-0.748237	-1.26819	50.2488	-1294.98	-1994.01	868.603	-914	200	0
520	4	-201.77	168.022	-814.455	-49202.8	43113.3	14510.8	352.935	670.412	0	-137.441	-59.5023	-376.338	17805.6	13848.2	-7761.49	336.797	152.687	0	0	0	0	0	0	0	-311	200	0	-0.736508	-1.26914	50.4049	-1300.43	-2011.85	855.998	-914	200	0
520	5	-198.981	163.993	-806.929	-48535.8	42450.7	13944.8	352.608	670.149	0	-136.13	-58.2867	-386.517	17933.4	14888.4	-7406.15	338.52	153.602	0	0	0	0	0	0	0	-311	200	0	-0.734839	-1.2695	50.5907	-1315.03	-2027.49	846.816	-914	200	0
520	6	-196.307	160.16	-799.76	-47901.7	41818.4	13400.3	352.289	669.895	0	-134.079	-56.79	-398.1	18027.3	16224.8	-7000.62	340.756	154.717	0	0	0	0	0	0	0	-311	200	0	-0.730354	-1.27483	50.7922	-1338.3	-2039.75	843.612	-914	200	0
520	7	-193.774	156.513	-792.905	-47301.7	41217	12878.3	351.982	669.656	0	-131.192	-55.0392	-411.233	18076.1	17907.4	-6551.57	343.546	156.044	0	0	0	0	0	0	0	-311	200	0	-0.714274	-1.29055	51.0154	-1366.26	-2049.85	845.754	-914	200	0
520	8	-191.394	153.036	-786.31	-46734.4	40647.8	12379.7	351.694	669.435	0	-127.356	-53.0902	-425.935	18071.7	19966.9	-6069.88	346.878	157.572	0	0	0	0	0	0	0	-311	200	0	-0.688404	-1.31684	51.2752	-1393.32	-2059.27	850.634	-914	200	0
520	9	-189.163	149.716	-779.941	-46196.7	40111.6	11905.7	351.429	669.231	0	-122.448	-51.0131	-442.11	18010.4	22413.2	-5568.07	350.696	159.263	0	0	0	0	0	0	0	-311	200	0	-0.662017	-1.34969	51.5717	-1414.07	-2068.58	855.57	-914	200	0
521	0	-187.05	146.543	-773.814	-45684.3	39606.7	11456.9	351.184	669.038	0	-116.36	-48.8733	-459.63	17892.8	25242.4	-5058.16	354.919	161.071	0	0	0	0	0	0	0	-311	200	0	-0.644515	-1.38623	51.8846	-1425.42	-2077.5	859.02	-914	200	0	-251.472	90.1821	-1250.09	-582061	527664	159421	412.469	469.131	0
521	1	-185.013	143.508	-767.983	-45193.7	39130.4	11033.6	350.952	668.847	0	-109.023	-46.7385	-478.378	17723.7	28439.8	-4552.72	359.451	162.95	0	0	0	0	0	0	0	-311	200	0	-0.641031	-1.42665	52.1825	-1427.63	-2085.47	861.032	-914	200	0
521	2	-183.009	140.6	-762.494	-44722.7	38681.1	10634.7	350.73	668.653	0	-100.444	-44.7001	-498.228	17511	31975.8	-4066.71	364.179	164.853	0	0	0	0	0	0	0	-311	200	0	-0.650269	-1.46957	52.4292	-1422.48	-2092.14	862.684	-914	200	0
521	3	-181.013	137.801	-757.365	-44270.7	38259.6	10257.5	350.517	668.454	0	-90.7192	-42.8732	-518.987	17265.2	35800.8	-3617.06	368.982	166.733	0	0	0	0	0	0	0	-311	200	0	-0.664317	-1.50753	52.5885	-1411.35	-2097.09	864.987	-914	200	0
521	4	-179.022	135.089	-752.6	-43838	37869.4	9897.83	350.318	668.249	0	-80.0531	-41.3701	-540.345	16998.4	39841.4	-3219.89	373.733	168.542	0	0	0	0	0	0	0	-311	200	0	-0.672665	-1.52968	52.6292	-1394.82	-2099.81	868.323	-914	200	0
521	5	-177.051	132.445	-748.2	-43426	37515.9	9551.62	350.142	668.041	0	-68.7351	-40.2737	-561.845	16723.5	43997.6	-2887.95	378.309	170.235	0	0	0	0	0	0	0	-311	200	0	-0.667187	-1.52797	52.5303	-1373.43	-2100.04	872.337	-914	200	0
521	6	-175.131	129.852	-744.148	-43035.2	37202.9	9216.25	349.994	667.832	0	-57.1084	-39.6352	-582.882	16453.7	48145.7	-2631.18	382.6	171.772	0	0	0	0	0	0	0	-311	200	0	-0.643685	-1.50034	52.2957	-1348.51	-2098.12	875.801	-914	200	0
521	7	-173.301	127.298	-740.4	-42665.7	36930.4	8891.23	349.879	667.625	0	-45.5361	-39.4878	-602.774	16202.9	52146.5	-2458.94	386.511	173.119	0	0	0	0	0	0	0	-311	200	0	-0.601587	-1.45045	51.9634	-1322.5	-2094.43	877.115	-914	200	0
521	8	-171.6	124.79	-736.913	-42316	36693.8	8577.34	349.794	667.423	0	-34.3771	-39.8587	-620.848	15985.1	55854.6	-2381.07	389.965	174.253	0	0	0	0	0	0	0	-311	200	0	-0.545049	-1.38643	51.5884	-1298.79	-2088.72	875.509	-914	200	0
521	9	-170.061	122.349	-733.673	-41983.4	36486.3	8275.54	349.731	667.224	0	-23.9682	-40.7647	-636.522	15813.2	59130.5	-2406.64	392.896	175.157	0	0	0	0	0	0	0	-311	200	0	-0.483904	-1.31915	51.216	-1281.19	-2080.37	871.432	-914	200	0
522	0	-168.697	120.014	-730.728	-41664.7	36301.1	7987.07	349.678	667.018	0	-14.6171	-42.1997	-649.356	15698	61852.7	-2541.49	395.252	175.825	0	0	0	0	0	0	0	-311	200	0	-0.430333	-1.25939	50.8716	-1272.99	-2068.37	865.762	-914	200	0	-166.384	55.5267	-1327.54	-585117	565798	122765	420.208	442.812	0
522	1	-167.505	117.828	-728.167	-41357.6	36133.5	7713.84	349.623	666.797	0	-6.6069	-44.1335	-659.073	15647.6	63928	-2786.85	396.997	176.258	0	0	0	0	0	0	0	-311	200	0	-0.392306	-1.21421	50.5633	-1276.54	-2051.35	859.044	-914	200	0
522	2	-166.485	115.824	-726.061	-41062.3	35980.7	7457.99	349.556	666.555	0	-0.194675	-46.5231	-665.528	15665.9	65300	-3139	398.118	176.461	0	0	0	0	0	0	0	-311	200	0	-0.370359	-1.18499	50.2868	-1292.7	-2029.54	851.228	-914	200	0
522	3	-165.648	114.009	-724.414	-40779.9	35840.7	7221.08	349.475	666.294	0	4.40739	-49.3225	-668.678	15752.7	65952	-3589.09	398.63	176.442	0	0	0	0	0	0	0	-311	200	0	-0.360477	-1.1682	50.0345	-1319.36	-2006.09	842.061	-914	200	0
522	4	-165.016	112.369	-723.162	-40511.8	35712.8	7003.36	349.384	666.02	0	7.062	-52.4805	-668.573	15904.3	65903.3	-4123.34	398.573	176.212	0	0	0	0	0	0	0	-311	200	0	-0.358484	-1.15883	49.8019	-1351.57	-1985.21	832.027	-914	200	0
522	5	-164.613	110.873	-722.215	-40258.8	35599.3	6802.87	349.292	665.744	0	7.72912	-55.9342	-665.365	16114.4	65201.3	-4723.41	397.993	175.781	0	0	0	0	0	0	0	-311	200	0	-0.361882	-1.15473	49.5847	-1384.12	-1969.49	822.423	-914	200	0
522	6	-164.461	109.481	-721.483	-40021.1	35505.1	6615.41	349.211	665.471	0	6.47157	-59.6061	-659.308	16374.4	63912.3	-5366.82	396.938	175.164	0	0	0	0	0	0	0	-311	200	0	-0.369962	-1.15646	49.3783	-1413.66	-1960.03	814.309	-914	200	0
522	7	-164.568	108.15	-720.911	-39798.3	35438.7	6435.74	349.158	665.206	0	3.44835	-63.4032	-650.753	16673.8	62115.5	-6028.47	395.452	174.378	0	0	0	0	0	0	0	-311	200	0	-0.383563	-1.16368	49.1803	-1438.06	-1957.56	808.072	-914	200	0
522	8	-164.927	106.838	-720.491	-39588.9	35412.9	6258.05	349.151	664.947	0	-1.09911	-67.2161	-640.109	16999.7	59900.1	-6683.53	393.578	173.442	0	0	0	0	0	0	0	-311	200	0	-0.403574	-1.17468	48.9852	-1455.28	-1962.6	804.031	-914	200	0
522	9	-165.508	105.505	-720.282	-39391.2	35446	6075.27	349.211	664.689	0	-6.86743	-70.925	-627.819	17337.2	57361.4	-7309.4	391.366	172.385	0	0	0	0	0	0	0	-311	200	0	-0.42966	-1.18887	48.7794	-1463.89	-1974.54	802.72	-914	200	0
523	0	-166.253	104.111	-720.41	-39202.1	35561	5878.83	349.362	664.416	0	-13.5174	-74.409	-614.351	17670.2	54595.2	-7886.62	388.866	171.238	0	0	0	0	0	0	0	-311	200	0	-0.462117	-1.20795	48.5422	-1464.05	-1989.89	804.499	-914	200	0	-211.515	12.3141	-1235.07	-567145	518041	112105	411.242	459.728	0
523	1	-167.08	102.622	-721.037	-39015.6	35781.8	5659.56	349.625	664.11	0	-20.7034	-77.554	-600.176	17983.8	51693.7	-8399.55	386.131	170.036	0	0	0	0	0	0	0	-311	200	0	-0.502764	-1.23336	48.261	-1457.65	-2001.56	809.318	-914	200	0
523	2	-167.882	101.015	-722.306	-38823	36128.2	5409.41	350.018	663.749	0	-28.1035	-80.2639	-585.718	18264.9	48741.2	-8837.36	383.216	168.816	0	0	0	0	0	0	0	-311	200	0	-0.55063	-1.26304	47.9474	-1447.18	-2002.26	816.93	-914	200	0
523	3	-168.542	99.2757	-724.299	-38615.2	36613.5	5123.85	350.55	663.314	0	-35.4405	-82.4709	-571.323	18503.1	45811	-9194.13	380.184	167.614	0	0	0	0	0	0	0	-311	200	0	-0.598181	-1.29108	47.6393	-1433.89	-1989.53	827.054	-914	200	0
523	4	-168.926	97.412	-727.015	-38385.9	37245	4804.39	351.23	662.799	0	-42.4926	-84.1385	-557.244	18692.5	42963.5	-9468.33	377.1	166.455	0	0	0	0	0	0	0	-311	200	0	-0.634069	-1.31054	47.388	-1416.79	-1967.11	838.987	-914	200	0
523	5	-168.894	95.4544	-730.406	-38132.3	38026.3	4458.93	352.062	662.207	0	-49.0946	-85.2614	-543.664	18831.8	40244.9	-9661.75	374.025	165.361	0	0	0	0	0	0	0	-311	200	0	-0.650021	-1.31792	47.2382	-1394.34	-1942.15	850.914	-914	200	0
523	6	-168.308	93.452	-734.399	-37855.2	38959.5	4099.98	353.05	661.546	0	-55.1375	-85.8635	-530.716	18922.7	37687.7	-9778.36	371.013	164.345	0	0	0	0	0	0	0	-311	200	0	-0.647055	-1.31608	47.2163	-1367.16	-1921.81	860.387	-914	200	0
523	7	-167.059	91.4664	-738.906	-37558	40045.5	3742.3	354.196	660.829	0	-60.5661	-85.9931	-518.478	18968.2	35313.6	-9823.58	368.11	163.416	0	0	0	0	0	0	0	-311	200	0	-0.635787	-1.31142	47.3285	-1338.87	-1911.74	866.175	-914	200	0
523	8	-165.075	89.5608	-743.825	-37244.3	41282.6	3399.95	355.5	660.071	0	-65.3684	-85.715	-506.999	18972.1	33135.3	-9803.79	365.356	162.58	0	0	0	0	0	0	0	-311	200	0	-0.628843	-1.30783	47.5644	-1314.8	-1915.8	869.087	-914	200	0
523	9	-162.326	87.7895	-749.068	-36917.3	42664.9	3083.64	356.957	659.284	0	-69.5602	-85.0978	-496.325	18938.7	31157.2	-9726.15	362.776	161.842	0	0	0	0	0	0	0	-311	200	0	-0.633032	-1.30486	47.9009	-1300.08	-1935.27	870.717	-914	200	0
524	0	-158.814	86.2011	-754.6	-36579.6	44183.7	2800.52	358.552	658.476	0	-73.1706	-84.2005	-486.51	18872.1	29376.4	-9598.46	360.382	161.209	0	0	0	0	0	0	0	-311	200	0	-0.648537	-1.29972	48.3005	-1297.37	-1967.67	871.792	-914	200	0	-215.981	5.35426	-1188.86	-576839	502330	95625.9	413.836	485.47	0
524	1	-154.566	84.8465	-760.429	-36234.1	45830.5	2556.73	360.269	657.65	0	-76.2377	-83.0708	-477.592	18776.5	27784.5	-9428.73	358.176	160.685	0	0	0	0	0	0	0	-311	200	0	-0.67329	-1.28853	48.7194	-1305.48	-2006.92	871.761	-914	200	0
524	2	-149.625	83.7796	-766.574	-35884.2	47598.9	2360.5	362.093	656.811	0	-78.8124	-81.7522	-469.561	18656.7	26369.8	-9224.8	356.158	160.268	0	0	0	0	0	0	0	-311	200	0	-0.705811	-1.26928	49.129	-1320.62	-2045.43	869.718	-914	200	0
524	3	-144.055	83.0528	-773.014	-35534.1	49482.5	2222.82	364.012	655.968	0	-80.9603	-80.289	-462.348	18518.7	25118.5	-8994.47	354.328	159.946	0	0	0	0	0	0	0	-311	200	0	-0.741744	-1.24662	49.5225	-1339.6	-2076.04	865.552	-914	200	0
524	4	-137.93	82.7113	-779.686	-35189.1	51474.1	2155.58	366.019	655.132	0	-82.7554	-78.7282	-455.84	18368.4	24015.8	-8744.78	352.685	159.704	0	0	0	0	0	0	0	-311	200	0	-0.770305	-1.23161	49.8933	-1360.73	-2093.75	860.166	-914	200	0
524	5	-131.329	82.789	-786.498	-34854.6	53564.9	2169.2	368.106	654.316	0	-84.2692	-77.1196	-449.923	18210.9	23047.2	-8480.97	351.225	159.524	0	0	0	0	0	0	0	-311	200	0	-0.779271	-1.23419	50.2245	-1382.3	-2098.13	854.887	-914	200	0
524	6	-124.326	83.3066	-793.347	-34535.2	55742.4	2270.92	370.262	653.531	0	-85.563	-75.5055	-444.51	18050.4	22200.1	-8206.39	349.943	159.393	0	0	0	0	0	0	0	-311	200	0	-0.763448	-1.25543	50.4997	-1401.57	-2093.58	850.722	-914	200	0
524	7	-116.987	84.2722	-800.145	-34233	57990.5	2463.45	372.475	652.783	0	-86.6869	-73.9122	-439.565	17891.9	21464.2	-7923.25	348.831	159.296	0	0	0	0	0	0	0	-311	200	0	-0.726609	-1.28715	50.7067	-1415.44	-2085.03	848.293	-914	200	0
524	8	-109.37	85.681	-806.832	-33947.6	60289.9	2745.11	374.724	652.075	0	-87.6834	-72.3519	-435.087	17739.8	20830.9	-7633.51	347.878	159.227	0	0	0	0	0	0	0	-311	200	0	-0.677164	-1.31811	50.8345	-1422.35	-2073.93	848.584	-914	200	0
524	9	-101.527	87.5148	-813.37	-33676.7	62617.9	3111.15	376.986	651.404	0	-88.5874	-70.8277	-431.095	17595.8	20291.8	-7339.59	347.071	159.183	0	0	0	0	0	0	0	-311	200	0	-0.623888	-1.33893	50.878	-1423.15	-2059.83	852.897	-914	200	0
525	0	-93.5117	89.7484	-819.734	-33417.3	64948.2	3554.96	379.231	650.766	0	-89.421	-69.3354	-427.617	17458.7	19837.4	-7044.57	346.391	159.172	0	0	0	0	0	0	0	-311	200	0	-0.574143	-1.34318	50.8395	-1420.25	-2044.39	861.433	-914	200	0	-150.993	39.3638	-1213.02	-602574	522594	68813	424.873	498.365	0
525	1	-85.3764	92.3532	-825.896	-33166.6	67251.3	4068.43	381.428	650.158	0	-90.1933	-67.8678	-424.695	17325.7	19458.5	-6751.76	345.818	159.204	0	0	0	0	0	0	0	-311	200	0	-0.533686	-1.32678	50.7254	-1416.46	-2032.05	872.433	-914	200	0
525	2	-77.1857	95.2948	-831.805	-32922.6	69497.8	4642.54	383.551	649.58	0	-90.9086	-66.425	-422.361	17194.2	19148.6	-6464.38	345.337	159.29	0	0	0	0	0	0	0	-311	200	0	-0.507325	-1.28785	50.55	-1414.37	-2026.94	882.916	-914	200	0
525	3	-69.0187	98.5281	-837.361	-32684.7	71660.6	5268.23	385.579	649.033	0	-91.5729	-65.0248	-420.616	17063.3	18903.7	-6185.35	344.943	159.433	0	0	0	0	0	0	0	-311	200	0	-0.499776	-1.22759	50.3376	-1415.47	-2029.41	889.954	-914	200	0
525	4	-60.967	101.996	-842.413	-32453.3	73717.4	5936.89	387.508	648.524	0	-92.1918	-63.7049	-419.441	16933.5	18719.8	-5917.28	344.63	159.628	0	0	0	0	0	0	0	-311	200	0	-0.51542	-1.15216	50.1123	-1419.27	-2035.99	891.523	-914	200	0
525	5	-53.1286	105.631	-846.781	-32228.4	75651.7	6640.42	389.34	648.06	0	-92.7657	-62.5156	-418.811	16806.1	18592	-5662.17	344.392	159.872	0	0	0	0	0	0	0	-311	200	0	-0.555662	-1.0737	49.8918	-1423.76	-2042.67	886.763	-914	200	0
525	6	-45.5994	109.366	-850.299	-32008.8	77449.7	7370.93	391.085	647.644	0	-93.2888	-61.5049	-418.692	16682.2	18517.9	-5421.52	344.228	160.156	0	0	0	0	0	0	0	-311	200	0	-0.615894	-1.008	49.6946	-1426.8	-2047.26	876.097	-914	200	0
525	7	-38.4678	113.133	-852.839	-31793.4	79098.7	8120.52	392.747	647.28	0	-93.7502	-60.7051	-419.021	16563.3	18500	-5196.78	344.15	160.471	0	0	0	0	0	0	0	-311	200	0	-0.686225	-0.968229	49.5488	-1427.42	-2048.79	861.406	-914	200	0
525	8	-31.8081	116.875	-854.344	-31582.6	80588.2	8881.03	394.327	646.967	0	-94.1345	-60.1286	-419.725	16450.8	18544.3	-4989.27	344.182	160.806	0	0	0	0	0	0	0	-311	200	0	-0.755321	-0.95744	49.491	-1426.44	-2047.12	845.695	-914	200	0
525	9	-25.6712	120.547	-854.839	-31376.4	81913.7	9644.18	395.824	646.704	0	-94.4173	-59.7688	-420.759	16346.4	18656.3	-4800.07	344.34	161.15	0	0	0	0	0	0	0	-311	200	0	-0.8123	-0.965499	49.5523	-1425.73	-2043.15	832.083	-914	200	0
526	0	-20.0808	124.121	-854.432	-31173.7	83075.9	10401.9	397.229	646.485	0	-94.5642	-59.6016	-422.134	16252.6	18838.7	-4630.23	344.627	161.499	0	0	0	0	0	0	0	-311	200	0	-0.847184	-0.974016	49.7416	-1426.42	-2037.53	823.046	-914	200	0	-96.1634	75.2358	-1229.32	-604073	539598	54426	435.213	494.361	0
526	1	-15.0413	127.577	-853.28	-30973.1	84078.5	11146.6	398.536	646.299	0	-94.5365	-59.5902	-423.899	16170.9	19092.4	-4480.81	345.04	161.852	0	0	0	0	0	0	0	-311	200	0	-0.854243	-0.965791	50.0359	-1428.32	-2029.09	820.274	-914	200	0
526	2	-10.549	130.894	-851.542	-30773.8	84929.2	11870.7	399.736	646.139	0	-94.3009	-59.6992	-426.112	16101.4	19418.8	-4352.35	345.572	162.213	0	0	0	0	0	0	0	-311	200	0	-0.835797	-0.93385	50.3813	-1430.81	-2016	824.485	-914	200	0
526	3	-6.59788	134.038	-849.353	-30575.6	85640.2	12565.7	400.83	645.999	0	-93.8354	-59.9097	-428.805	16041.9	19821	-4244.63	346.224	162.589	0	0	0	0	0	0	0	-311	200	0	-0.800963	-0.884279	50.7118	-1433.05	-1998.31	835.085	-914	200	0
526	4	-3.18008	136.964	-846.811	-30377.9	86227.2	13222.8	401.826	645.873	0	-93.1275	-60.2227	-431.975	15989.7	20303.4	-4157.64	347.001	162.985	0	0	0	0	0	0	0	-311	200	0	-0.760168	-0.830177	50.9811	-1433.22	-1978.73	850.042	-914	200	0
526	5	-0.286128	139.617	-843.987	-30179.2	86706.4	13832.2	402.734	645.758	0	-92.1712	-60.6512	-435.588	15942.4	20870.1	-4092.71	347.912	163.4	0	0	0	0	0	0	0	-311	200	0	-0.720486	-0.78434	51.1809	-1429.03	-1961.4	866.209	-914	200	0
526	6	2.09673	141.939	-840.921	-29978.1	87092.7	14384.8	403.568	645.649	0	-90.9657	-61.2092	-439.603	15898.9	21522.8	-4051.84	348.96	163.833	0	0	0	0	0	0	0	-311	200	0	-0.684534	-0.757092	51.3246	-1419.92	-1950.12	880.146	-914	200	0
526	7	3.98885	143.875	-837.647	-29773.6	87400.2	14872.2	404.34	645.544	0	-89.517	-61.9093	-443.997	15858.7	22262.2	-4036.16	350.141	164.282	0	0	0	0	0	0	0	-311	200	0	-0.651843	-0.755418	51.4251	-1408.11	-1946.46	888.977	-914	200	0
526	8	5.42115	145.381	-834.208	-29563.6	87643.2	15287.9	405.062	645.439	0	-87.8338	-62.7636	-448.763	15820	23089.6	-4046.19	351.452	164.748	0	0	0	0	0	0	0	-311	200	0	-0.621075	-0.781621	51.4943	-1396.98	-1948.54	890.801	-914	200	0
526	9	6.43536	146.43	-830.676	-29344.5	87833.9	15625.9	405.738	645.326	0	-85.9208	-63.7795	-453.919	15780.9	24007.3	-4083.14	352.889	165.234	0	0	0	0	0	0	0	-311	200	0	-0.592009	-0.833896	51.5491	-1388.06	-1952.62	885.276	-914	200	0
527	0	7.08168	147.012	-827.16	-29112.2	87982.1	15881.5	406.367	645.195	0	-83.7762	-64.9537	-459.507	15740.3	25017	-4149.19	354.443	165.745	0	0	0	0	0	0	0	-311	200	0	-0.565968	-0.906692	51.5985	-1380.57	-1956.27	874.464	-914	200	0	-65.4423	69.2273	-1255.31	-594857	558172	44262.2	442.172	476.556	0
527	1	7.41151	147.138	-823.78	-28863.1	88094.8	16050.9	406.94	645.037	0	-81.3946	-66.2736	-465.585	15698.6	26119	-4246.96	356.099	166.282	0	0	0	0	0	0	0	-311	200	0	-0.545087	-0.989058	51.6274	-1373.52	-1960.14	862.335	-914	200	0
527	2	7.4664	146.824	-820.624	-28595	88177.5	16132.3	407.452	644.845	0	-78.7736	-67.7275	-472.19	15657.4	27312.2	-4378.59	357.841	166.841	0	0	0	0	0	0	0	-311	200	0	-0.532609	-1.06544	51.6039	-1366.64	-1966.66	852.703	-914	200	0
527	3	7.27059	146.088	-817.705	-28306.8	88233.6	16126.2	407.904	644.617	0	-75.9147	-69.313	-479.31	15618.1	28594.1	-4545.11	359.657	167.416	0	0	0	0	0	0	0	-311	200	0	-0.533735	-1.12251	51.5088	-1359.38	-1977.03	847.498	-914	200	0
527	4	6.83015	144.945	-814.966	-27999.4	88264.4	16035.8	408.304	644.357	0	-72.8223	-71.0377	-486.886	15581	29962.4	-4746.12	361.539	167.999	0	0	0	0	0	0	0	-311	200	0	-0.553943	-1.15524	51.3491	-1350.79	-1989.98	846.188	-914	200	0
527	5	6.13853	143.418	-812.302	-27676.1	88268.4	15866.3	408.664	644.071	0	-69.5003	-72.9125	-494.829	15545.7	31414.6	-4979.94	363.486	168.584	0	0	0	0	0	0	0	-311	200	0	-0.59394	-1.16377	51.142	-1340.48	-2003.74	846.113	-914	200	0
527	6	5.18667	141.534	-809.596	-27340.7	88241.6	15625.3	408.995	643.771	0	-65.9503	-74.9432	-503.035	15511.8	32947.5	-5244.71	365.497	169.164	0	0	0	0	0	0	0	-311	200	0	-0.645733	-1.14702	50.8983	-1329.5	-2018.06	843.981	-914	200	0
527	7	3.97356	139.337	-806.747	-26998.1	88179.4	15322	409.302	643.465	0	-62.1729	-77.1262	-511.413	15479.7	34555.4	-5538.97	367.568	169.731	0	0	0	0	0	0	0	-311	200	0	-0.695558	-1.10391	50.626	-1320.15	-2033.43	837.6	-914	200	0
527	8	2.51454	136.886	-803.706	-26654	88078.1	14966.9	409.59	643.164	0	-58.1701	-79.4484	-519.914	15450.4	36228	-5861.26	369.681	170.283	0	0	0	0	0	0	0	-311	200	0	-0.732387	-1.03817	50.3413	-1314.22	-2049.1	826.598	-914	200	0
527	9	0.846478	134.258	-800.486	-26314.1	87936.1	14570.9	409.853	642.873	0	-53.9434	-81.887	-528.542	15424.6	37950.9	-6209.54	371.803	170.817	0	0	0	0	0	0	0	-311	200	0	-0.753689	-0.958979	50.0674	-1311.32	-2062.3	812.378	-914	200	0
528	0	-0.9735	131.543	-797.176	-25981.8	87754.7	14145	410.082	642.592	0	-49.4939	-84.4103	-537.339	15403.2	39708.5	-6581.12	373.898	171.334	0	0	0	0	0	0	0	-311	200	0	-0.763408	-0.877737	49.8279	-1309.51	-2069.2	797.641	-914	200	0	-37.2199	23.6376	-1310.41	-592688	588370	24000.5	447.659	453.193	0
528	1	-2.88034	128.833	-793.894	-25659	87537.5	13699	410.263	642.32	0	-44.8274	-86.9836	-546.339	15387.3	41486	-6973.46	375.935	171.836	0	0	0	0	0	0	0	-311	200	0	-0.76664	-0.80472	49.6458	-1307.28	-2066.93	785.387	-914	200	0
528	2	-4.81991	126.207	-790.722	-25346.5	87288.2	13242.1	410.391	642.055	0	-39.9631	-89.5818	-555.523	15376.9	43271.6	-7385.12	377.893	172.32	0	0	0	0	0	0	0	-311	200	0	-0.767399	-0.748618	49.5365	-1304.26	-2055.43	777.93	-914	200	0
528	3	-6.75874	123.711	-787.668	-25045.1	87009.8	12782.5	410.465	641.797	0	-34.9373	-92.1976	-564.807	15369.6	45058	-7815.89	379.776	172.788	0	0	0	0	0	0	0	-311	200	0	-0.76853	-0.717681	49.4965	-1300.65	-2037.09	776.607	-914	200	0
528	4	-8.67864	121.37	-784.687	-24755.4	86705.9	12327.6	410.497	641.548	0	-29.8001	-94.839	-574.063	15361.9	46841	-8266.38	381.596	173.24	0	0	0	0	0	0	0	-311	200	0	-0.770346	-0.718598	49.5018	-1297.34	-2014.14	781.739	-914	200	0
528	5	-10.5679	119.192	-781.723	-24478	86382.6	11883.8	410.503	641.313	0	-24.6047	-97.5189	-583.147	15350.2	48616.7	-8736.71	383.37	173.677	0	0	0	0	0	0	0	-311	200	0	-0.770168	-0.75343	49.5228	-1296.16	-1987.02	792.16	-914	200	0
528	6	-12.4185	117.179	-778.733	-24213.9	86048.6	11456.9	410.498	641.094	0	-19.3992	-100.244	-591.922	15332.8	50379.9	-9225.12	385.113	174.097	0	0	0	0	0	0	0	-311	200	0	-0.764791	-0.819429	49.5408	-1298.32	-1955.72	805.103	-914	200	0
528	7	-14.2266	115.333	-775.692	-23965.8	85715.9	11052.2	410.503	640.896	0	-14.2241	-103.012	-600.268	15309.6	52123.6	-9727.75	386.834	174.495	0	0	0	0	0	0	0	-311	200	0	-0.75318	-0.911498	49.5486	-1303.23	-1921.55	817.441	-914	200	0
528	8	-15.9902	113.656	-772.605	-23737.5	85398.8	10673.8	410.534	640.724	0	-9.11381	-105.82	-608.097	15281.4	53839	-10239.2	388.537	174.87	0	0	0	0	0	0	0	-311	200	0	-0.737479	-1.02148	49.5464	-1309.11	-1886.54	827.406	-914	200	0
528	9	-17.7022	112.156	-769.505	-23532.1	85108.3	10324.4	410.601	640.581	0	-4.09481	-108.652	-615.361	15249.4	55518.1	-10753.6	390.22	175.219	0	0	0	0	0	0	0	-311	200	0	-0.721229	-1.1369	49.539	-1314.26	-1852.55	834.965	-914	200	0
529	0	-19.3433	110.845	-766.449	-23348.8	84848	10004.9	410.703	640.464	0	0.81592	-111.485	-622.064	15214.9	57154.1	-11265.5	391.878	175.541	0	0	0	0	0	0	0	-311	200	0	-0.705639	-1.24525	49.5368	-1317.37	-1822.51	840.848	-914	200	0	-4.61251	-15.8066	-1350.13	-589469	611162	4176.28	452.528	436.084	0
529	1	-20.8835	109.737	-763.512	-23184.4	84616	9714.83	410.825	640.365	0	5.60801	-114.28	-628.245	15178.1	58740.1	-11770.6	393.499	175.84	0	0	0	0	0	0	0	-311	200	0	-0.688258	-1.33782	49.5508	-1316.8	-1800.48	845.837	-914	200	0
529	2	-22.2929	108.837	-760.761	-23036.3	84410.6	9452.97	410.955	640.281	0	10.2707	-116.999	-633.953	15138.5	60268	-12265.7	395.067	176.121	0	0	0	0	0	0	0	-311	200	0	-0.665768	-1.4072	49.5823	-1310.97	-1788.04	850.618	-914	200	0
529	3	-23.5506	108.139	-758.219	-22903.1	84231.1	9217.19	411.091	640.206	0	14.7878	-119.613	-639.218	15094.7	61728.4	-12747.8	396.569	176.386	0	0	0	0	0	0	0	-311	200	0	-0.638018	-1.4459	49.6224	-1299.61	-1781.95	855.425	-914	200	0
529	4	-24.6431	107.627	-755.865	-22783.3	84077	9005.18	411.233	640.142	0	19.1392	-122.099	-644.046	15045.7	63113.5	-13214.1	397.995	176.639	0	0	0	0	0	0	0	-311	200	0	-0.608509	-1.45063	49.6642	-1284.39	-1777.59	859.638	-914	200	0
529	5	-25.5586	107.281	-753.664	-22674.2	83947	8815.26	411.385	640.085	0	23.303	-124.434	-648.432	14991.8	64417.2	-13661.2	399.343	176.88	0	0	0	0	0	0	0	-311	200	0	-0.58125	-1.42602	49.7061	-1268.5	-1774.02	862.07	-914	200	0
529	6	-26.286	107.08	-751.589	-22573	83839.8	8646.54	411.55	640.034	0	27.2547	-126.595	-652.363	14933.2	65634	-14086.2	400.61	177.109	0	0	0	0	0	0	0	-311	200	0	-0.55968	-1.38339	49.7448	-1255.54	-1774.33	862.125	-914	200	0
529	7	-26.8204	106.999	-749.624	-22478.5	83755.9	8498.43	411.731	639.986	0	30.9665	-128.565	-655.811	14869.2	66757.3	-14486.9	401.793	177.327	0	0	0	0	0	0	0	-311	200	0	-0.546837	-1.33567	49.7688	-1247.89	-1782.58	860.724	-914	200	0
529	8	-27.1674	107.015	-747.758	-22390.9	83696.1	8370.06	411.929	639.944	0	34.412	-130.341	-658.743	14798.2	67779.7	-14860.9	402.892	177.536	0	0	0	0	0	0	0	-311	200	0	-0.543421	-1.29133	49.7569	-1245.85	-1801.98	859.742	-914	200	0
529	9	-27.3386	107.107	-745.987	-22310.6	83660.1	8259.93	412.147	639.907	0	37.5712	-131.917	-661.135	14719.1	68693.4	-15205.6	403.902	177.737	0	0	0	0	0	0	0	-311	200	0	-0.547739	-1.25129	49.6914	-1248.25	-1834.03	860.656	-914	200	0
530	0	-27.3422	107.266	-744.328	-22237.3	83647	8165.78	412.379	639.876	0	40.432	-133.29	-662.989	14632.5	69491.8	-15518.9	404.816	177.93	0	0	0	0	0	0	0	-311	200	0	-0.557935	-1.21217	49.5757	-1253.45	-1877.41	863.887	-914	200	0	22.6296	-28.5762	-1352.96	-584111	618373	-9050.42	457.876	430.757	0
530	1	-27.1801	107.488	-742.821	-22170	83657.1	8084.54	412.621	639.846	0	42.9886	-134.45	-664.327	14539.7	70170.2	-15799.5	405.626	178.114	0	0	0	0	0	0	0	-311	200	0	-0.571676	-1.17208	49.4335	-1260.08	-1927.07	868.907	-914	200	0
530	2	-26.8535	107.767	-741.501	-22107.3	83693.3	8012.69	412.87	639.814	0	45.2372	-135.387	-665.177	14443.2	70726.5	-16046.6	406.327	178.287	0	0	0	0	0	0	0	-311	200	0	-0.584807	-1.1325	49.2922	-1267.57	-1975.26	874.731	-914	200	0
530	3	-26.3694	108.091	-740.37	-22049.3	83758.3	7946.66	413.13	639.781	0	47.1734	-136.101	-665.558	14345.7	71162.1	-16259.6	406.921	178.446	0	0	0	0	0	0	0	-311	200	0	-0.592569	-1.09607	49.1677	-1275.95	-2014.57	880.652	-914	200	0
530	4	-25.7426	108.446	-739.4	-21997.9	83853.6	7882.93	413.408	639.751	0	48.794	-136.6	-665.479	14248	71483.1	-16437.6	407.416	178.59	0	0	0	0	0	0	0	-311	200	0	-0.591499	-1.06402	49.066	-1284.64	-2041.31	886.583	-914	200	0
530	5	-24.9909	108.813	-738.541	-21955.3	83978.7	7818.66	413.709	639.728	0	50.0976	-136.896	-664.946	14148.5	71697.9	-16580.2	407.825	178.722	0	0	0	0	0	0	0	-311	200	0	-0.579176	-1.0361	48.9959	-1292.52	-2056.68	892.865	-914	200	0
530	6	-24.1321	109.171	-737.728	-21922.1	84131.7	7752.27	414.042	639.716	0	51.0806	-137	-663.949	14043.5	71813	-16686.6	408.16	178.849	0	0	0	0	0	0	0	-311	200	0	-0.553172	-1.01369	48.9632	-1299.86	-2064.69	899.78	-914	200	0
530	7	-23.1826	109.493	-736.889	-21897	84311.6	7683.44	414.416	639.716	0	51.7366	-136.926	-662.459	13929.3	71833.5	-16755.9	408.435	178.973	0	0	0	0	0	0	0	-311	200	0	-0.512544	-1.00172	48.9549	-1308.94	-2069.13	906.808	-914	200	0
530	8	-22.1567	109.76	-735.978	-21878	84517	7612.5	414.836	639.727	0	52.0632	-136.685	-660.443	13803.1	71765.4	-16787.5	408.663	179.1	0	0	0	0	0	0	0	-311	200	0	-0.460319	-1.0065	48.9505	-1322.45	-2072.24	912.344	-914	200	0
530	9	-21.0599	109.966	-734.997	-21863.6	84745.2	7539.88	415.3	639.747	0	52.0726	-136.282	-657.899	13663.9	71615.6	-16781.8	408.855	179.231	0	0	0	0	0	0	0	-311	200	0	-0.40267	-1.03266	48.9434	-1341.59	-2075.08	914.741	-914	200	0
531	0	-19.8826	110.126	-734.001	-21852.1	84990.8	7466.09	415.791	639.771	0	51.7957	-135.709	-654.88	13511.9	71390.6	-16740	409.013	179.367	0	0	0	0	0	0	0	-311	200	0	-0.346218	-1.08242	48.9382	-1365.28	-2078.25	913.509	-914	200	0	34.3816	-20.3183	-1319.43	-575051	607187	-14230	461.456	435.137	0
531	1	-18.6026	110.276	-733.081	-21841.1	85245	7391.99	416.283	639.794	0	51.2778	-134.952	-651.488	13348.3	71096.3	-16663.6	409.129	179.511	0	0	0	0	0	0	0	-311	200	0	-0.298258	-1.15551	48.9449	-1390.65	-2082.59	909.13	-914	200	0
531	2	-17.2006	110.451	-732.315	-21828.9	85498.1	7318.53	416.75	639.808	0	50.5658	-133.996	-647.826	13175.2	70737.8	-16555	409.192	179.662	0	0	0	0	0	0	0	-311	200	0	-0.269113	-1.2474	48.982	-1414.19	-2089.12	902.092	-914	200	0
531	3	-15.674	110.673	-731.728	-21815.6	85743.6	7246.38	417.18	639.814	0	49.6976	-132.84	-643.971	12995.5	70320.3	-16416.5	409.198	179.82	0	0	0	0	0	0	0	-311	200	0	-0.270096	-1.3459	49.0672	-1433.34	-2097.44	892.597	-914	200	0
531	4	-14.0394	110.939	-731.278	-21802.7	85979	7175.88	417.574	639.815	0	48.7023	-131.507	-639.962	12812.3	69850	-16249.8	409.147	179.98	0	0	0	0	0	0	0	-311	200	0	-0.306746	-1.43213	49.1944	-1447.82	-2104.67	880.933	-914	200	0
531	5	-12.3269	111.237	-730.889	-21792.6	86203.6	7107.24	417.943	639.817	0	47.6031	-130.033	-635.815	12628.2	69334	-16056.1	409.047	180.139	0	0	0	0	0	0	0	-311	200	0	-0.375449	-1.48829	49.329	-1459.62	-2106.23	867.784	-914	200	0
531	6	-10.5701	111.546	-730.48	-21787	86417.7	7040.74	418.303	639.826	0	46.4196	-128.459	-631.533	12444.5	68780.6	-15837.7	408.911	180.295	0	0	0	0	0	0	0	-311	200	0	-0.466511	-1.50492	49.4393	-1471.42	-2098.42	854.202	-914	200	0
531	7	-8.79712	111.85	-729.992	-21786.6	86621.6	6976.55	418.661	639.845	0	45.1703	-126.821	-627.131	12262.5	68198.8	-15597.6	408.747	180.447	0	0	0	0	0	0	0	-311	200	0	-0.56843	-1.4824	49.524	-1484.27	-2081.24	841.391	-914	200	0
531	8	-7.02375	112.144	-729.405	-21791.4	86814.7	6914.76	419.021	639.876	0	43.8774	-125.144	-622.663	12083.4	67598.1	-15338.8	408.563	180.594	0	0	0	0	0	0	0	-311	200	0	-0.670957	-1.42896	49.5993	-1497.01	-2058.72	830.486	-914	200	0
531	9	-5.256	112.432	-728.728	-21801	86995.5	6855.31	419.38	639.917	0	42.5651	-123.443	-618.217	11908.1	66987.8	-15065.4	408.356	180.738	0	0	0	0	0	0	0	-311	200	0	-0.768906	-1.35759	49.6683	-1507.87	-2036.05	822.53	-914	200	0
532	0	-3.49622	112.725	-728	-21815.8	87163.4	6797.81	419.73	639.967	0	41.2557	-121.725	-613.895	11736.3	66376.7	-14781.6	408.124	180.882	0	0	0	0	0	0	0	-311	200	0	-0.86281	-1.28225	49.7152	-1515.52	-2017.65	818.502	-914	200	0	38.5295	-1.47252	-1272.57	-563806	590253	-14237.3	465.314	443.037	0
532	1	-1.74812	113.034	-727.267	-21836.2	87318.6	6741.7	420.064	640.025	0	39.9666	-119.991	-609.783	11567.6	65773.3	-14491.6	407.863	181.03	0	0	0	0	0	0	0	-311	200	0	-0.952648	-1.21519	49.7252	-1518.41	-2007.17	818.756	-914	200	0
532	2	-0.0233011	113.36	-726.56	-21862.6	87461.3	6686.41	420.377	640.091	0	38.7058	-118.249	-605.939	11401.9	65185.1	-14198.9	407.577	181.183	0	0	0	0	0	0	0	-311	200	0	-1.03195	-1.16511	49.7101	-1514.67	-2006.92	822.297	-914	200	0
532	3	1.65551	113.692	-725.856	-21895	87591.1	6631.4	420.673	640.164	0	37.4713	-116.513	-602.38	11239.5	64619.1	-13906.7	407.273	181.341	0	0	0	0	0	0	0	-311	200	0	-1.08894	-1.13538	49.7051	-1503.43	-2016.19	826.806	-914	200	0
532	4	3.26069	114.012	-725.091	-21933.1	87705.7	6576.76	420.958	640.249	0	36.2568	-114.809	-599.096	11080.1	64082.3	-13618.1	406.965	181.505	0	0	0	0	0	0	0	-311	200	0	-1.11271	-1.1253	49.7362	-1485.73	-2031.54	829.602	-914	200	0
532	5	4.76866	114.304	-724.183	-21976.1	87800.2	6523.73	421.24	640.346	0	35.0615	-113.165	-596.066	10922.7	63582.2	-13336.2	406.67	181.675	0	0	0	0	0	0	0	-311	200	0	-1.09931	-1.13361	49.7957	-1464.1	-2049.51	829.118	-914	200	0
532	6	6.16344	114.554	-723.068	-22021.9	87869	6474.08	421.522	640.456	0	33.8931	-111.607	-593.27	10766.8	63125.8	-13064	406.403	181.852	0	0	0	0	0	0	0	-311	200	0	-1.05372	-1.1598	49.8623	-1441.99	-2068.75	825.712	-914	200	0
532	7	7.43686	114.761	-721.724	-22068	87909.8	6428.98	421.805	640.577	0	32.7666	-110.156	-590.712	10612.6	62720.4	-12803.4	406.178	182.034	0	0	0	0	0	0	0	-311	200	0	-0.986304	-1.20221	49.9391	-1423.72	-2089.13	821.091	-914	200	0
532	8	8.5894	114.935	-720.186	-22111.3	87924.2	6388.55	422.085	640.702	0	31.7023	-108.827	-588.411	10460.9	62373.8	-12555.7	406.004	182.222	0	0	0	0	0	0	0	-311	200	0	-0.907728	-1.25449	50.0563	-1413.59	-2109.31	817.151	-914	200	0
532	9	9.63023	115.095	-718.544	-22150.7	87915.4	6352.22	422.352	640.827	0	30.7256	-107.622	-586.388	10313.5	62092.7	-12322.8	405.89	182.412	0	0	0	0	0	0	0	-311	200	0	-0.825938	-1.30404	50.237	-1413.64	-2126.62	815.089	-914	200	0
533	0	10.5763	115.267	-716.923	-22187	87885.5	6318.77	422.587	640.948	0	29.8665	-106.533	-584.682	10172.5	61880.7	-12106.6	405.836	182.602	0	0	0	0	0	0	0	-311	200	0	-0.746851	-1.33605	50.4735	-1421.76	-2138.51	815.098	-914	200	0	41.3831	12.0326	-1245.62	-554596	579832	-13176.2	467.124	445.748	0
533	1	11.4485	115.479	-715.447	-22221.8	87836.2	6286.24	422.771	641.06	0	29.155	-105.545	-583.356	10040	61737.8	-11907.8	405.832	182.789	0	0	0	0	0	0	0	-311	200	0	-0.677036	-1.34163	50.7363	-1432.89	-2142.93	816.81	-914	200	0
533	2	12.2627	115.746	-714.2	-22257.2	87771	6252.3	422.894	641.164	0	28.6109	-104.651	-582.472	9917.15	61661	-11725.8	405.861	182.974	0	0	0	0	0	0	0	-311	200	0	-0.623035	-1.32291	50.9922	-1442.28	-2139.33	819.973	-914	200	0
533	3	13.0224	116.071	-713.193	-22295.4	87693.5	6215.27	422.959	641.261	0	28.2386	-103.856	-582.054	9803.27	61646.9	-11559.7	405.913	183.157	0	0	0	0	0	0	0	-311	200	0	-0.586484	-1.29058	51.2059	-1447.52	-2130.11	824.607	-914	200	0
533	4	13.7149	116.44	-712.364	-22338.3	87605.5	6174.26	422.979	641.358	0	28.0329	-103.17	-582.08	9695.9	61691.9	-11409.1	405.985	183.343	0	0	0	0	0	0	0	-311	200	0	-0.56304	-1.25606	51.3345	-1448.09	-2119.61	830.576	-914	200	0
533	5	14.3161	116.825	-711.602	-22386.6	87507.2	6128.61	422.972	641.46	0	27.9874	-102.598	-582.5	9591.93	61792.8	-11274.8	406.082	183.533	0	0	0	0	0	0	0	-311	200	0	-0.548466	-1.22595	51.3379	-1444.45	-2111.21	837.291	-914	200	0
533	6	14.7999	117.194	-710.782	-22439.1	87397.9	6077.83	422.96	641.57	0	28.0998	-102.144	-583.249	9489.07	61944.4	-11157.4	406.206	183.731	0	0	0	0	0	0	0	-311	200	0	-0.542331	-1.20246	51.2009	-1437.65	-2106.04	843.937	-914	200	0
533	7	15.1463	117.518	-709.801	-22494.6	87275.5	6021.59	422.958	641.691	0	28.3701	-101.812	-584.256	9386.53	62139.3	-11057.4	406.356	183.934	0	0	0	0	0	0	0	-311	200	0	-0.544613	-1.18587	50.9403	-1429.08	-2103.87	849.84	-914	200	0
533	8	15.346	117.778	-708.593	-22552.2	87137.1	5959.55	422.972	641.827	0	28.7979	-101.603	-585.454	9284.82	62370	-10974.9	406.533	184.141	0	0	0	0	0	0	0	-311	200	0	-0.554146	-1.17533	50.6015	-1420.48	-2103.95	854.503	-914	200	0
533	9	15.4032	117.966	-707.148	-22611.2	86981.1	5891.43	423.003	641.975	0	29.3829	-101.512	-586.799	9185.67	62631.7	-10909.2	406.735	184.346	0	0	0	0	0	0	0	-311	200	0	-0.571226	-1.16972	50.2474	-1413.22	-2104.5	857.466	-914	200	0
534	0	15.3373	118.092	-705.513	-22670	86808.4	5817.13	423.043	642.133	0	30.129	-101.526	-588.283	9091.89	62921.4	-10857.9	406.958	184.545	0	0	0	0	0	0	0	-311	200	0	-0.596934	-1.16857	49.9382	-1406.93	-2102.39	858.187	-914	200	0	49.189	14.1255	-1245.05	-550053	580372	-14416.8	468.065	442.384	0
534	1	15.177	118.174	-703.781	-22725.5	86621	5737.04	423.079	642.291	0	31.0447	-101.631	-589.923	9006.85	63236.1	-10818.5	407.194	184.732	0	0	0	0	0	0	0	-311	200	0	-0.631406	-1.17204	49.7071	-1400.05	-2094.73	855.966	-914	200	0
534	2	14.9497	118.232	-702.042	-22775.5	86420	5651.72	423.098	642.442	0	32.1338	-101.812	-591.726	8933.75	63572	-10789.4	407.435	184.902	0	0	0	0	0	0	0	-311	200	0	-0.676227	-1.18148	49.5596	-1392.29	-2080.9	850.32	-914	200	0
534	3	14.6758	118.272	-700.36	-22821.2	86206.3	5561.39	423.089	642.585	0	33.3862	-102.058	-593.674	8874.8	63926.3	-10770.4	407.679	185.051	0	0	0	0	0	0	0	-311	200	0	-0.733689	-1.199	49.4947	-1385.62	-2062.97	841.709	-914	200	0
534	4	14.3664	118.295	-698.767	-22866.3	85982.4	5465.84	423.049	642.724	0	34.7749	-102.368	-595.716	8830.83	64297.3	-10761.1	407.933	185.176	0	0	0	0	0	0	0	-311	200	0	-0.798089	-1.22494	49.5134	-1383.25	-2044.31	831.388	-914	200	0
534	5	14.0217	118.298	-697.27	-22914.7	85751	5364.69	422.981	642.864	0	36.2632	-102.744	-597.798	8801.11	64683.1	-10760.7	408.202	185.277	0	0	0	0	0	0	0	-311	200	0	-0.850974	-1.25674	49.605	-1388.1	-2028.04	820.537	-914	200	0
534	6	13.6344	118.277	-695.864	-22968.9	85513.2	5257.43	422.888	643.008	0	37.8138	-103.196	-599.878	8783.98	65079.6	-10768.4	408.488	185.357	0	0	0	0	0	0	0	-311	200	0	-0.871629	-1.29173	49.7413	-1401.18	-2016.01	809.908	-914	200	0
534	7	13.1964	118.23	-694.544	-23029.4	85269.8	5143.38	422.771	643.158	0	39.3948	-103.731	-601.944	8778.68	65479.5	-10783	408.78	185.416	0	0	0	0	0	0	0	-311	200	0	-0.852135	-1.32929	49.8909	-1420.74	-2008.38	799.719	-914	200	0
534	8	12.7028	118.159	-693.312	-23095	85022.8	5022.08	422.633	643.311	0	40.9788	-104.35	-603.99	8786.03	65874	-10803.3	409.065	185.453	0	0	0	0	0	0	0	-311	200	0	-0.798994	-1.36759	50.0303	-1443.51	-2004.34	789.581	-914	200	0
534	9	12.1524	118.071	-692.177	-23163	84775.1	4893.83	422.476	643.464	0	42.5425	-105.047	-605.999	8807.15	66255.1	-10829	409.332	185.467	0	0	0	0	0	0	0	-311	200	0	-0.72363	-1.40111	50.1389	-1466.97	-2002.98	779.023	-914	200	0
535	0	11.5502	117.984	-691.172	-23230.3	84528.7	4759.8	422.298	643.61	0	44.0697	-105.811	-607.951	8842.76	66616.5	-10861.1	409.575	185.455	0	0	0	0	0	0	0	-311	200	0	-0.636807	-1.42401	50.1996	-1489.92	-2003.61	768.244	-914	200	0	56.9589	6.3941	-1254.3	-548901	583020	-17243	467.012	437.911	0
535	1	10.9043	117.917	-690.345	-23294.8	84285.2	4621.78	422.092	643.744	0	45.5513	-106.628	-609.832	8893.15	66952.9	-10901	409.789	185.417	0	0	0	0	0	0	0	-311	200	0	-0.549413	-1.43365	50.2144	-1511.35	-2005.6	758.741	-914	200	0
535	2	10.2162	117.882	-689.728	-23356.4	84047.8	4481.56	421.856	643.863	0	46.9776	-107.488	-611.619	8957.66	67260.5	-10949.3	409.971	185.354	0	0	0	0	0	0	0	-311	200	0	-0.471284	-1.43035	50.2077	-1529.12	-2007.65	753.251	-914	200	0
535	3	9.47397	117.88	-689.316	-23416.6	83821.9	4340.83	421.601	643.971	0	48.3295	-108.395	-613.27	9034.48	67535.8	-11005	410.124	185.268	0	0	0	0	0	0	0	-311	200	0	-0.407777	-1.4157	50.2066	-1540.24	-2007.64	754.454	-914	200	0
535	4	8.65735	117.901	-689.069	-23477.8	83613.5	4201.2	421.343	644.072	0	49.5773	-109.363	-614.732	9121.49	67775.1	-11065.5	410.251	185.162	0	0	0	0	0	0	0	-311	200	0	-0.360319	-1.39242	50.215	-1542.93	-2003.83	763.33	-914	200	0
535	5	7.74494	117.926	-688.933	-23544	83428.1	4063.66	421.097	644.175	0	50.6862	-110.411	-615.967	9217.79	67974.7	-11127.8	410.354	185.035	0	0	0	0	0	0	0	-311	200	0	-0.329061	-1.36588	50.2042	-1538.02	-1996.31	778.633	-914	200	0
535	6	6.7201	117.936	-688.854	-23618.6	83269.1	3928.11	420.881	644.287	0	51.6244	-111.551	-616.959	9324.09	68130.4	-11189.7	410.429	184.887	0	0	0	0	0	0	0	-311	200	0	-0.312337	-1.34366	50.1322	-1527.06	-1987.15	797.658	-914	200	0
535	7	5.57623	117.917	-688.786	-23702.9	83139.2	3793.67	420.704	644.413	0	52.3679	-112.78	-617.707	9441.36	68236.3	-11249.5	410.467	184.715	0	0	0	0	0	0	0	-311	200	0	-0.306166	-1.33143	49.9769	-1509.7	-1979.17	817.188	-914	200	0
535	8	4.3219	117.861	-688.719	-23795.2	83039.6	3659.4	420.571	644.55	0	52.9018	-114.083	-618.222	9569.71	68286	-11305.7	410.455	184.521	0	0	0	0	0	0	0	-311	200	0	-0.306693	-1.3285	49.7467	-1484.65	-1974.14	833.866	-914	200	0
535	9	2.98455	117.775	-688.696	-23892.5	82969.1	3524.78	420.473	644.693	0	53.2231	-115.427	-618.543	9708.05	68275.5	-11356.9	410.381	184.305	0	0	0	0	0	0	0	-311	200	0	-0.311607	-1.3275	49.4679	-1452.6	-1972.3	844.844	-914	200	0
536	0	1.60763	117.674	-688.808	-23991.7	82923.4	3389.81	420.387	644.831	0	53.3406	-116.773	-618.745	9854.51	68204.3	-11401.8	410.23	184.073	0	0	0	0	0	0	0	-311	200	0	-0.320423	-1.31855	49.1748	-1417.16	-1972.69	849.022	-914	200	0	46.7885	-5.69785	-1262.79	-552166	584779	-15847.7	464.877	437.091	0
536	1	0.238291	117.581	-689.16	-24089	82896.3	3254.59	420.286	644.954	0	53.2702	-118.081	-618.91	10007.2	68073.9	-11440.1	409.99	183.831	0	0	0	0	0	0	0	-311	200	0	-0.335174	-1.29345	48.9015	-1383	-1973.56	847.619	-914	200	0
536	2	-1.08647	117.514	-689.812	-24181.5	82882.3	3118.95	420.152	645.055	0	53.0254	-119.325	-619.094	10164.2	67887.6	-11472.1	409.656	183.582	0	0	0	0	0	0	0	-311	200	0	-0.357554	-1.24756	48.6731	-1353.5	-1972.73	843.439	-914	200	0
536	3	-2.34475	117.474	-690.758	-24267.4	82879.2	2982.18	419.983	645.132	0	52.6132	-120.491	-619.307	10323.1	67649.9	-11498.4	409.235	183.331	0	0	0	0	0	0	0	-311	200	0	-0.383117	-1.18133	48.5066	-1329.65	-1967.45	839.46	-914	200	0
536	4	-3.52701	117.449	-691.938	-24345.9	82888.1	2842.86	419.791	645.185	0	52.0349	-121.576	-619.527	10481.1	67366.4	-11519.1	408.738	183.082	0	0	0	0	0	0	0	-311	200	0	-0.401014	-1.1026	48.4238	-1310.39	-1954.86	837.62	-914	200	0
536	5	-4.63251	117.427	-693.266	-24417.3	82910.6	2699.15	419.594	645.221	0	51.2887	-122.582	-619.708	10636.2	67045.7	-11533.7	408.189	182.837	0	0	0	0	0	0	0	-311	200	0	-0.402556	-1.02498	48.4509	-1293.94	-1934.74	838.64	-914	200	0
536	6	-5.6679	117.391	-694.654	-24482.7	82948.3	2549.77	419.41	645.245	0	50.3722	-123.518	-619.794	10786.8	66700	-11540	407.616	182.596	0	0	0	0	0	0	0	-311	200	0	-0.389802	-0.960739	48.5957	-1278.98	-1911.64	842.532	-914	200	0
536	7	-6.64625	117.322	-696.014	-24544	83000.5	2394.74	419.251	645.264	0	49.2846	-124.394	-619.731	10932.2	66342.9	-11536.2	407.051	182.36	0	0	0	0	0	0	0	-311	200	0	-0.37428	-0.914758	48.8317	-1265.1	-1892.14	848.761	-914	200	0
536	8	-7.58224	117.204	-697.275	-24602.8	83063.8	2235.06	419.126	645.284	0	48.0298	-125.216	-619.468	11071.9	65985.2	-11522.1	406.519	182.127	0	0	0	0	0	0	0	-311	200	0	-0.368237	-0.884344	49.1115	-1253.24	-1879.99	856.29	-914	200	0
536	9	-8.4847	117.027	-698.403	-24660.8	83133.7	2072.21	419.034	645.31	0	46.6212	-125.985	-618.988	11205.3	65632.1	-11497.6	406.031	181.897	0	0	0	0	0	0	0	-311	200	0	-0.378212	-0.863415	49.3886	-1245.86	-1874.48	864.053	-914	200	0
537	0	-9.35235	116.794	-699.408	-24718.3	83204.6	1907.71	418.964	645.342	0	45.0847	-126.7	-618.325	11331.2	65283.3	-11462.4	405.581	181.674	0	0	0	0	0	0	0	-311	200	0	-0.404215	-0.847301	49.6292	-1245.43	-1872.28	871.263	-914	200	0	24.1024	-14.6777	-1268.78	-557280	584976	-11924.1	461.985	438.706	0
537	1	-10.1773	116.52	-700.341	-24775.1	83271.4	1742.73	418.901	645.376	0	43.4542	-127.356	-617.56	11448.4	64936.9	-11415.1	405.151	181.462	0	0	0	0	0	0	0	-311	200	0	-0.441079	-0.83503	49.8168	-1252.67	-1870.32	877.407	-914	200	0
537	2	-10.954	116.22	-701.251	-24831.8	83330.2	1577.9	418.831	645.411	0	41.7601	-127.951	-616.775	11556.7	64592.3	-11354.5	404.726	181.263	0	0	0	0	0	0	0	-311	200	0	-0.480694	-0.828806	49.953	-1266.57	-1867.27	882.259	-914	200	0
537	3	-11.6855	115.898	-702.155	-24889.6	83380.2	1413.51	418.749	645.448	0	40.0201	-128.488	-616.022	11657.5	64250	-11279.6	404.298	181.076	0	0	0	0	0	0	0	-311	200	0	-0.51522	-0.832326	50.0423	-1285.45	-1862.88	885.857	-914	200	0
537	4	-12.3811	115.556	-703.038	-24949.8	83424.3	1249.87	418.663	645.489	0	38.2421	-128.973	-615.321	11753	63910.6	-11189.6	403.865	180.899	0	0	0	0	0	0	0	-311	200	0	-0.539267	-0.849154	50.0745	-1307.34	-1858.04	888.292	-914	200	0
537	5	-13.0512	115.189	-703.877	-25013.5	83468	1087.58	418.583	645.537	0	36.4322	-129.414	-614.673	11845.3	63575.2	-11083.9	403.429	180.729	0	0	0	0	0	0	0	-311	200	0	-0.551255	-0.881372	50.0363	-1330.61	-1856.11	889.507	-914	200	0
537	6	-13.7061	114.798	-704.648	-25082	83515.4	927.481	418.521	645.595	0	34.5986	-129.814	-614.062	11935.6	63244.2	-10962.5	402.993	180.563	0	0	0	0	0	0	0	-311	200	0	-0.554785	-0.928254	49.9334	-1354.8	-1862.54	889.397	-914	200	0
537	7	-14.3551	114.385	-705.329	-25156.5	83566.9	770.434	418.479	645.667	0	32.7503	-130.178	-613.476	12024.4	62917.6	-10826.8	402.559	180.4	0	0	0	0	0	0	0	-311	200	0	-0.557586	-0.985638	49.794	-1380.35	-1882.51	888.064	-914	200	0
537	8	-15.0039	113.958	-705.902	-25236.9	83619	617.676	418.457	645.751	0	30.8983	-130.509	-612.917	12112.1	62595.2	-10680.1	402.127	180.239	0	0	0	0	0	0	0	-311	200	0	-0.567115	-1.04671	49.6613	-1407.26	-1918.43	885.829	-914	200	0
537	9	-15.649	113.534	-706.39	-25321.1	83666.6	471.234	418.443	645.846	0	29.0607	-130.801	-612.412	12198.5	62277.9	-10526.3	401.693	180.081	0	0	0	0	0	0	0	-311	200	0	-0.585635	-1.10448	49.5828	-1434.19	-1968.78	883.038	-914	200	0
538	0	-16.2767	113.144	-706.869	-25406	83705.2	333.355	418.417	645.942	0	27.2632	-131.043	-612.022	12284.1	61966.5	-10368.1	401.249	179.929	0	0	0	0	0	0	0	-311	200	0	-0.607838	-1.15447	49.5942	-1459.61	-2029.22	880.071	-914	200	0	1.04183	-19.9042	-1274.07	-561574	584898	-6242.6	459.138	440.058	0
538	1	-16.8692	112.828	-707.449	-25488.7	83732.6	205.28	418.358	646.029	0	25.5321	-131.225	-611.819	12369.6	61660.6	-10206.5	400.782	179.782	0	0	0	0	0	0	0	-311	200	0	-0.624062	-1.19446	49.7075	-1483.04	-2093.95	877.38	-914	200	0
538	2	-17.4155	112.609	-708.207	-25567.9	83749.5	86.9621	418.256	646.102	0	23.8826	-131.349	-611.848	12455.7	61359.4	-10041.3	400.285	179.642	0	0	0	0	0	0	0	-311	200	0	-0.628359	-1.22233	49.9082	-1503.95	-2155.7	875.001	-914	200	0
538	3	-17.9207	112.485	-709.149	-25644.8	83757.6	-22.4406	418.11	646.163	0	22.314	-131.426	-612.098	12542.1	61063.7	-9872.38	399.761	179.51	0	0	0	0	0	0	0	-311	200	0	-0.62321	-1.23527	50.1574	-1520.42	-2207.08	872.108	-914	200	0
538	4	-18.4049	112.437	-710.219	-25722	83758.6	-124.264	417.933	646.217	0	20.8146	-131.477	-612.509	12627.1	60776	-9700.6	399.225	179.385	0	0	0	0	0	0	0	-311	200	0	-0.616253	-1.23196	50.3982	-1530.26	-2243.37	867.727	-914	200	0
538	5	-18.8984	112.436	-711.328	-25801.6	83754.8	-220.031	417.744	646.272	0	19.369	-131.525	-613.006	12707.9	60500.5	-9527.96	398.695	179.27	0	0	0	0	0	0	0	-311	200	0	-0.614627	-1.21526	50.5666	-1532.49	-2263.63	861.905	-914	200	0
538	6	-19.4319	112.451	-712.376	-25885	83749.5	-310.973	417.564	646.336	0	17.9608	-131.588	-613.507	12782.1	60240.7	-9356.89	398.191	179.166	0	0	0	0	0	0	0	-311	200	0	-0.62211	-1.19019	50.6096	-1527.27	-2270.24	855.975	-914	200	0
538	7	-20.0261	112.451	-713.275	-25973.1	83744.9	-397.779	417.409	646.414	0	16.5722	-131.686	-613.937	12849.2	59998.1	-9189.88	397.727	179.071	0	0	0	0	0	0	0	-311	200	0	-0.639488	-1.16018	50.5042	-1515.13	-2267.56	851.787	-914	200	0
538	8	-20.6869	112.412	-713.969	-26066.9	83740.2	-480.602	417.288	646.51	0	15.1904	-131.831	-614.254	12910.3	59772.1	-9029.19	397.308	178.982	0	0	0	0	0	0	0	-311	200	0	-0.66669	-1.12803	50.2702	-1496.99	-2259.52	850.59	-914	200	0
538	9	-21.4043	112.328	-714.456	-26166.1	83730.8	-559.302	417.195	646.624	0	13.8161	-132.026	-614.467	12966.2	59561.7	-8876.41	396.932	178.898	0	0	0	0	0	0	0	-311	200	0	-0.70244	-1.09881	49.9681	-1474.61	-2247.74	852.066	-914	200	0
539	0	-22.1537	112.214	-714.804	-26267.4	83711	-633.837	417.111	646.748	0	12.4659	-132.256	-614.639	13017.3	59366.1	-8731.73	396.587	178.821	0	0	0	0	0	0	0	-311	200	0	-0.741008	-1.07909	49.6706	-1450.45	-2231.46	854.579	-914	200	0	-18.3639	-22.2383	-1284.85	-567068	586982	468.186	456.19	440.563	0
539	1	-22.9012	112.097	-715.127	-26367	83677.3	-704.442	417.01	646.87	0	11.1642	-132.492	-614.863	13063.4	59185	-8593.89	396.257	178.754	0	0	0	0	0	0	0	-311	200	0	-0.773151	-1.07378	49.434	-1426.65	-2209.47	856.888	-914	200	0
539	2	-23.6169	112	-715.543	-26463.4	83630.7	-771.694	416.877	646.984	0	9.93138	-132.71	-615.214	13104.3	59019.8	-8461.2	395.934	178.7	0	0	0	0	0	0	0	-311	200	0	-0.792285	-1.08368	49.292	-1403.99	-2182.8	859.152	-914	200	0
539	3	-24.2855	111.937	-716.11	-26556.8	83574.8	-836.828	416.707	647.085	0	8.77695	-132.897	-615.726	13139.7	58874.7	-8332.76	395.618	178.66	0	0	0	0	0	0	0	-311	200	0	-0.797461	-1.1047	49.2537	-1381.95	-2155.35	861.908	-914	200	0
539	4	-24.9099	111.906	-716.818	-26647.3	83513.9	-901.982	416.507	647.175	0	7.70227	-133.054	-616.391	13169.8	58757.1	-8208.61	395.324	178.634	0	0	0	0	0	0	0	-311	200	0	-0.790688	-1.13001	49.3022	-1360.01	-2131.05	864.841	-914	200	0
539	5	-25.5054	111.896	-717.61	-26733.6	83452.3	-969.426	416.292	647.254	0	6.70495	-133.183	-617.188	13195.7	58673.9	-8088.98	395.067	178.62	0	0	0	0	0	0	0	-311	200	0	-0.775241	-1.15314	49.4115	-1339.44	-2111.11	867.044	-914	200	0
539	6	-26.0932	111.894	-718.424	-26815	83394.5	-1040.09	416.08	647.325	0	5.77952	-133.292	-618.106	13219.2	58627.3	-7973.46	394.85	178.613	0	0	0	0	0	0	0	-311	200	0	-0.756562	-1.17008	49.5577	-1323.51	-2093.91	868.267	-914	200	0
539	7	-26.6939	111.888	-719.206	-26892.4	83343.6	-1113.15	415.883	647.392	0	4.9164	-133.392	-619.138	13243.2	58612.7	-7860.61	394.668	178.61	0	0	0	0	0	0	0	-311	200	0	-0.741241	-1.18115	49.7124	-1315.77	-2076.83	869.284	-914	200	0
539	8	-27.3224	111.868	-719.927	-26967.6	83300.2	-1187.24	415.707	647.459	0	4.10324	-133.494	-620.278	13271.5	58622.2	-7748.28	394.51	178.604	0	0	0	0	0	0	0	-311	200	0	-0.734286	-1.1914	49.8401	-1317.67	-2058.4	870.702	-914	200	0
539	9	-27.9816	111.831	-720.581	-27041.2	83262.9	-1261.74	415.55	647.527	0	3.3305	-133.608	-621.54	13305.8	58649.8	-7634.11	394.362	178.592	0	0	0	0	0	0	0	-311	200	0	-0.73613	-1.20671	49.9098	-1327.31	-2038.76	872.026	-914	200	0
540	0	-28.6617	111.785	-721.2	-27112.8	83229.6	-1337.15	415.404	647.594	0	2.59786	-133.729	-622.962	13345.4	58693.3	-7516.55	394.216	178.578	0	0	0	0	0	0	0	-311	200	0	-0.740376	-1.22775	49.9102	-1340.73	-2019.25	872.274	-914	200	0	-32.4336	-23.7558	-1306.74	-574665	593828	6051.9	453.267	438.941	0
540	1	-29.3465	111.744	-721.842	-27181.5	83198.8	-1414.72	415.259	647.656	0	1.91419	-133.848	-624.591	13386.9	58753.3	-7395.83	394.067	178.567	0	0	0	0	0	0	0	-311	200	0	-0.736944	-1.24873	49.8547	-1355.23	-2001.97	871.011	-914	200	0
540	2	-30.0248	111.718	-722.547	-27247.5	83170.2	-1495.59	415.107	647.71	0	1.28829	-133.954	-626.447	13426.8	58830.4	-7273.51	393.911	178.567	0	0	0	0	0	0	0	-311	200	0	-0.71929	-1.26234	49.775	-1370.61	-1988.14	868.56	-914	200	0
540	3	-30.6986	111.703	-723.31	-27311.6	83145.2	-1580	414.951	647.759	0	0.720391	-134.047	-628.507	13461.5	58924.6	-7151.17	393.753	178.582	0	0	0	0	0	0	0	-311	200	0	-0.688942	-1.26376	49.705	-1387.31	-1977.21	865.645	-914	200	0
540	4	-31.3818	111.686	-724.079	-27375.8	83125.9	-1667.37	414.802	647.808	0	0.201386	-134.131	-630.707	13488.1	59036.5	-7029.46	393.604	178.614	0	0	0	0	0	0	0	-311	200	0	-0.655542	-1.25135	49.6576	-1404.11	-1967.95	863.002	-914	200	0
540	5	-32.0908	111.65	-724.788	-27441.3	83113.3	-1756.94	414.672	647.861	0	-0.283514	-134.211	-632.965	13504.1	59168.8	-6907.29	393.479	178.665	0	0	0	0	0	0	0	-311	200	0	-0.631869	-1.22744	49.6128	-1417.38	-1959.08	861.093	-914	200	0
540	6	-32.836	111.585	-725.383	-27509	83105.8	-1847.88	414.568	647.923	0	-0.750626	-134.293	-635.193	13508.9	59325.1	-6782.32	393.397	178.733	0	0	0	0	0	0	0	-311	200	0	-0.624967	-1.19811	49.533	-1422.31	-1949.66	860	-914	200	0
540	7	-33.618	111.491	-725.851	-27579.7	83100.3	-1939.21	414.487	647.996	0	-1.21385	-134.376	-637.324	13503.5	59508.5	-6652.69	393.372	178.812	0	0	0	0	0	0	0	-311	200	0	-0.630996	-1.16973	49.3943	-1415.79	-1940.75	859.622	-914	200	0
540	8	-34.4281	111.375	-726.219	-27653.8	83094.9	-2029.67	414.421	648.079	0	-1.6822	-134.457	-639.329	13490.7	59719.3	-6517.65	393.409	178.899	0	0	0	0	0	0	0	-311	200	0	-0.639187	-1.14657	49.2042	-1398.69	-1935.64	859.968	-914	200	0
540	9	-35.2505	111.253	-726.547	-27731	83090.3	-2117.38	414.363	648.168	0	-2.15875	-134.529	-641.229	13473.7	59953.3	-6376.62	393.497	178.988	0	0	0	0	0	0	0	-311	200	0	-0.639964	-1.13229	48.9899	-1375.28	-1936.59	861.179	-914	200	0
541	0	-36.0625	111.15	-726.933	-27809.5	83089.7	-2200	414.302	648.256	0	-2.6391	-134.582	-643.084	13454.8	60202.6	-6228.67	393.615	179.078	0	0	0	0	0	0	0	-311	200	0	-0.630143	-1.13091	48.7831	-1351.22	-1942	863.273	-914	200	0	-44.1034	-23.8798	-1335.18	-584277	605159	11961.1	451.68	436.787	0
541	1	-36.8385	111.095	-727.49	-27887.3	83096.8	-2275.96	414.224	648.334	0	-3.1128	-134.599	-644.978	13434.6	60459.5	-6073.14	393.739	179.17	0	0	0	0	0	0	0	-311	200	0	-0.61372	-1.14376	48.6166	-1331.67	-1947.56	865.775	-914	200	0
541	2	-37.558	111.11	-728.3	-27962.8	83115.1	-2345	414.122	648.395	0	-3.56858	-134.569	-646.98	13413	60717.6	-5910.03	393.848	179.268	0	0	0	0	0	0	0	-311	200	0	-0.598553	-1.16613	48.5133	-1319.74	-1949.79	867.777	-914	200	0
541	3	-38.2094	111.204	-729.38	-28035.2	83146.1	-2407.7	413.996	648.437	0	-3.9981	-134.493	-649.124	13390.3	60971.8	-5740	393.929	179.372	0	0	0	0	0	0	0	-311	200	0	-0.59024	-1.18753	48.4721	-1316.41	-1947.99	868.734	-914	200	0
541	4	-38.7883	111.373	-730.688	-28105	83189.4	-2465.11	413.851	648.464	0	-4.40029	-134.381	-651.409	13366.8	61218	-5564.25	393.978	179.48	0	0	0	0	0	0	0	-311	200	0	-0.589325	-1.19618	48.477	-1321.62	-1943.34	869.116	-914	200	0
541	5	-39.2991	111.597	-732.141	-28174.4	83244.3	-2518.48	413.7	648.482	0	-4.78811	-134.254	-653.8	13343	61453.6	-5383.89	393.994	179.592	0	0	0	0	0	0	0	-311	200	0	-0.595159	-1.1868	48.5126	-1335.24	-1937.15	870.132	-914	200	0
541	6	-39.7563	111.842	-733.623	-28245.7	83311.4	-2568.48	413.562	648.502	0	-5.18805	-134.133	-656.239	13319.3	61678.7	-5199.7	393.988	179.704	0	0	0	0	0	0	0	-311	200	0	-0.609459	-1.16497	48.5639	-1356.7	-1930.82	872.975	-914	200	0
541	7	-40.1799	112.073	-735.016	-28320.9	83391.8	-2615	413.456	648.531	0	-5.62913	-134.035	-658.649	13295.9	61896.1	-5012.62	393.974	179.813	0	0	0	0	0	0	0	-311	200	0	-0.63396	-1.14246	48.6174	-1383.81	-1925.56	878.221	-914	200	0
541	8	-40.5833	112.262	-736.227	-28400.6	83485.9	-2658.08	413.397	648.576	0	-6.13239	-133.966	-660.962	13272.8	62109.3	-4824.14	393.968	179.919	0	0	0	0	0	0	0	-311	200	0	-0.666879	-1.12909	48.667	-1412.67	-1921.39	885.408	-914	200	0
541	9	-40.9637	112.4	-737.229	-28483.8	83593.2	-2698.29	413.388	648.636	0	-6.70674	-133.921	-663.139	13249.8	62320.5	-4636.36	393.978	180.02	0	0	0	0	0	0	0	-311	200	0	-0.703021	-1.12955	48.7221	-1438.98	-1917.56	892.816	-914	200	0
542	0	-41.3023	112.502	-738.068	-28567.7	83712.8	-2736.31	413.421	648.706	0	-7.34818	-133.886	-665.18	13226.1	62529.1	-4451.48	394.003	180.116	0	0	0	0	0	0	0	-311	200	0	-0.736617	-1.145	48.8019	-1459.58	-1914.52	898.2	-914	200	0	-53.2408	-21.5479	-1366.54	-595890	617699	17021.6	450.172	435.343	0
542	1	-41.5732	112.593	-738.843	-28648.2	83843.6	-2772.73	413.48	648.774	0	-8.04395	-133.845	-667.117	13201.4	62732.8	-4270.72	394.036	180.211	0	0	0	0	0	0	0	-311	200	0	-0.764331	-1.17421	48.9148	-1472.82	-1913.84	900.222	-914	200	0
542	2	-41.7567	112.702	-739.652	-28721.7	83985.1	-2808.1	413.547	648.831	0	-8.78159	-133.788	-668.988	13175.1	62929.1	-4094.02	394.066	180.306	0	0	0	0	0	0	0	-311	200	0	-0.785919	-1.21277	49.0417	-1477.87	-1916.31	898.932	-914	200	0
542	3	-41.8475	112.846	-740.554	-28786.7	84136.4	-2843.02	413.613	648.872	0	-9.55408	-133.713	-670.807	13147.3	63115.1	-3920.76	394.088	180.401	0	0	0	0	0	0	0	-311	200	0	-0.801607	-1.25275	49.146	-1474.34	-1921.1	895.035	-914	200	0
542	4	-41.8543	113.03	-741.575	-28844.1	84296.9	-2878.22	413.673	648.896	0	-10.3592	-133.622	-672.563	13118.6	63286.7	-3750.56	394.098	180.495	0	0	0	0	0	0	0	-311	200	0	-0.809401	-1.28487	49.2004	-1462.48	-1926.52	889.257	-914	200	0
542	5	-41.7933	113.248	-742.707	-28897.3	84467.2	-2914.22	413.729	648.908	0	-11.1988	-133.521	-674.233	13089.6	63439.1	-3583.91	394.091	180.586	0	0	0	0	0	0	0	-311	200	0	-0.806714	-1.3032	49.2107	-1443.54	-1930.45	882.224	-914	200	0
542	6	-41.6823	113.487	-743.923	-28950.6	84648.1	-2950.87	413.786	648.916	0	-12.0785	-133.422	-675.789	13059.6	63569.4	-3421.76	394.067	180.675	0	0	0	0	0	0	0	-311	200	0	-0.794966	-1.30917	49.2147	-1420.16	-1930.61	874.16	-914	200	0
542	7	-41.5347	113.733	-745.202	-29008	84840.8	-2987.22	413.85	648.927	0	-13.0032	-133.335	-677.198	13026.7	63677.5	-3263.38	394.031	180.764	0	0	0	0	0	0	0	-311	200	0	-0.780741	-1.31061	49.2558	-1395.67	-1926.58	864.819	-914	200	0
542	8	-41.3553	113.983	-746.549	-29072.7	85047.5	-3021.85	413.921	648.943	0	-13.9713	-133.264	-678.443	12989	63765.6	-3105.18	393.988	180.855	0	0	0	0	0	0	0	-311	200	0	-0.77133	-1.31623	49.3579	-1372.42	-1921.26	854.1	-914	200	0
542	9	-41.1382	114.239	-748.006	-29144.8	85272.2	-3053.3	413.999	648.963	0	-14.969	-133.204	-679.54	12946.8	63837.6	-2942.7	393.942	180.948	0	0	0	0	0	0	0	-311	200	0	-0.769669	-1.33054	49.5261	-1351.63	-1918.88	842.348	-914	200	0
543	0	-40.8694	114.515	-749.633	-29222.2	85517.7	-3080.69	414.079	648.982	0	-15.9736	-133.14	-680.538	12901.7	63898.6	-2773.32	393.894	181.042	0	0	0	0	0	0	0	-311	200	0	-0.774382	-1.35313	49.7571	-1334.48	-1921.04	830.31	-914	200	0	-59.3767	-17.6827	-1393.37	-608834	631161	19848.3	450.951	436.39	0
543	1	-40.535	114.825	-751.484	-29301.2	85784.4	-3103.87	414.153	648.991	0	-16.9637	-133.054	-681.5	12855.6	63954.4	-2596.6	393.844	181.136	0	0	0	0	0	0	0	-311	200	0	-0.784132	-1.38072	50.0344	-1321.7	-1925.96	819.366	-914	200	0
543	2	-40.1298	115.179	-753.566	-29379	86071	-3122.94	414.218	648.987	0	-17.9277	-132.934	-682.466	12810	64008.9	-2413.43	393.791	181.23	0	0	0	0	0	0	0	-311	200	0	-0.79956	-1.40808	50.318	-1312.59	-1931.85	811.326	-914	200	0
543	3	-39.6594	115.568	-755.823	-29453.4	86377.8	-3137.91	414.283	648.969	0	-18.8627	-132.774	-683.443	12766.9	64065.3	-2226.21	393.739	181.32	0	0	0	0	0	0	0	-311	200	0	-0.819503	-1.42839	50.557	-1305.84	-1939.5	807.621	-914	200	0
543	4	-39.136	115.974	-758.157	-29522.4	86706	-3149.02	414.364	648.94	0	-19.7672	-132.582	-684.409	12727.2	64126.3	-2038.97	393.696	181.404	0	0	0	0	0	0	0	-311	200	0	-0.837618	-1.43643	50.716	-1301.21	-1951.75	808.607	-914	200	0
543	5	-38.5722	116.377	-760.458	-29583.3	87056.4	-3157.14	414.479	648.902	0	-20.6378	-132.37	-685.33	12691.9	64193.9	-1855.76	393.669	181.481	0	0	0	0	0	0	0	-311	200	0	-0.845164	-1.43256	50.7882	-1299.71	-1971.81	813.307	-914	200	0
543	6	-37.9799	116.76	-762.634	-29634.8	87427.2	-3163.72	414.638	648.858	0	-21.4707	-132.156	-686.185	12660.1	64269.2	-1679.03	393.662	181.55	0	0	0	0	0	0	0	-311	200	0	-0.834636	-1.42139	50.7844	-1302.3	-2000.71	819.958	-914	200	0
543	7	-37.3688	117.107	-764.635	-29676.8	87815.5	-3170.09	414.846	648.812	0	-22.264	-131.955	-686.959	12628.4	64354	-1509.31	393.68	181.617	0	0	0	0	0	0	0	-311	200	0	-0.799929	-1.4076	50.7167	-1308.41	-2035.42	826.992	-914	200	0
543	8	-36.7421	117.41	-766.472	-29710	88220.4	-3176.95	415.099	648.762	0	-23.0148	-131.774	-687.652	12592.9	64449.5	-1345.78	393.724	181.687	0	0	0	0	0	0	0	-311	200	0	-0.737666	-1.39398	50.5986	-1316.37	-2069.67	833.339	-914	200	0
543	9	-36.0889	117.674	-768.221	-29735.4	88642.6	-3184.28	415.387	648.707	0	-23.7139	-131.607	-688.29	12551.7	64554	-1187.06	393.789	181.764	0	0	0	0	0	0	0	-311	200	0	-0.650188	-1.38153	50.4546	-1325.7	-2096.67	838.299	-914	200	0
544	0	-35.3832	117.92	-770.019	-29754.9	89083	-3191.87	415.689	648.642	0	-24.3429	-131.438	-688.933	12505.7	64664.4	-1031.61	393.862	181.848	0	0	0	0	0	0	0	-311	200	0	-0.545639	-1.36997	50.318	-1338.07	-2111.74	841.775	-914	200	0	-57.2139	-12.4468	-1425.33	-625018	646051	19337.9	451.357	438.134	0
544	1	-34.5927	118.174	-772.019	-29770	89542.5	-3199.85	415.985	648.561	0	-24.8802	-131.244	-689.667	12457.6	64778.4	-877.775	393.927	181.937	0	0	0	0	0	0	0	-311	200	0	-0.435339	-1.35959	50.2186	-1355.34	-2114	844.283	-914	200	0
544	2	-33.6958	118.456	-774.328	-29783.1	90022.3	-3208.86	416.259	648.463	0	-25.3097	-131.004	-690.569	12410.7	64895	-723.858	393.973	182.028	0	0	0	0	0	0	0	-311	200	0	-0.330844	-1.35261	50.1788	-1377.11	-2106.27	846.389	-914	200	0
544	3	-32.6928	118.765	-776.979	-29796.5	90521.4	-3219.75	416.504	648.349	0	-25.6278	-130.711	-691.669	12368.3	65013.4	-568.059	393.995	182.118	0	0	0	0	0	0	0	-311	200	0	-0.241222	-1.35123	50.2241	-1400.45	-2093.65	848.372	-914	200	0
544	4	-31.6058	119.084	-779.922	-29811.8	91036.3	-3233.15	416.725	648.224	0	-25.8465	-130.371	-692.947	12331.7	65134.1	-408.693	393.996	182.204	0	0	0	0	0	0	0	-311	200	0	-0.173125	-1.35497	50.3785	-1421.22	-2081.45	850.309	-914	200	0
544	5	-30.4715	119.383	-783.046	-29828.8	91562.2	-3249.2	416.931	648.093	0	-25.9905	-130.009	-694.329	12299.4	65258.7	-244.683	393.988	182.286	0	0	0	0	0	0	0	-311	200	0	-0.133824	-1.36053	50.6414	-1435.5	-2073.47	851.963	-914	200	0
544	6	-29.3299	119.627	-786.213	-29846.1	92094.1	-3267.99	417.136	647.962	0	-26.0894	-129.65	-695.726	12267.6	65390.9	-75.8779	393.989	182.367	0	0	0	0	0	0	0	-311	200	0	-0.130743	-1.36407	50.9776	-1441.43	-2070.92	852.551	-914	200	0
544	7	-28.2122	119.792	-789.301	-29861.8	92626.1	-3289.9	417.352	647.833	0	-26.1684	-129.318	-697.057	12232.6	65534.6	96.734	394.016	182.451	0	0	0	0	0	0	0	-311	200	0	-0.166345	-1.36396	51.3385	-1440.37	-2072.69	851.171	-914	200	0
544	8	-27.1364	119.87	-792.228	-29874.1	93151.1	-3315.28	417.581	647.709	0	-26.2438	-129.022	-698.265	12192.1	65693	270.963	394.08	182.539	0	0	0	0	0	0	0	-311	200	0	-0.235851	-1.36048	51.6916	-1435.22	-2076.94	847.616	-914	200	0
544	9	-26.1099	119.861	-794.964	-29881.6	93661.6	-3344.12	417.819	647.589	0	-26.3201	-128.761	-699.331	12145.2	65866.8	444.091	394.186	182.633	0	0	0	0	0	0	0	-311	200	0	-0.330619	-1.35348	52.0221	-1428.59	-2081.29	842.602	-914	200	0
545	0	-25.1304	119.781	-797.53	-29881.8	94152.2	-3376.31	418.055	647.468	0	-26.3895	-128.536	-700.279	12092	66053.8	614.088	394.325	182.733	0	0	0	0	0	0	0	-311	200	0	-0.441672	-1.34228	52.313	-1423.09	-2082.25	837.261	-914	200	0	-48.5101	-10.2634	-1459.86	-642924	664062	15549.8	453.308	440.104	0
545	1	-24.1897	119.656	-799.981	-29872.1	94621.8	-3411.96	418.28	647.341	0	-26.4382	-128.345	-701.166	12034.1	66248.7	780.546	394.484	182.837	0	0	0	0	0	0	0	-311	200	0	-0.559563	-1.3267	52.5417	-1421.14	-2077.76	832.566	-914	200	0
545	2	-23.2829	119.513	-802.374	-29851.5	95073.2	-3451.33	418.49	647.204	0	-26.4582	-128.191	-702.038	11973.8	66445.9	944.298	394.647	182.944	0	0	0	0	0	0	0	-311	200	0	-0.674075	-1.30699	52.6916	-1423.61	-2070.62	829.281	-914	200	0
545	3	-22.415	119.362	-804.734	-29821.3	95510.3	-3494.58	418.686	647.057	0	-26.4512	-128.073	-702.902	11912.7	66641.2	1105.83	394.809	183.052	0	0	0	0	0	0	0	-311	200	0	-0.777135	-1.28356	52.7518	-1429.23	-2067.52	828.377	-914	200	0
545	4	-21.5974	119.199	-807.054	-29784.4	95935.9	-3541.21	418.872	646.905	0	-26.4214	-127.986	-703.736	11852	66833.3	1264.78	394.969	183.158	0	0	0	0	0	0	0	-311	200	0	-0.865044	-1.25677	52.7099	-1435.44	-2074.84	831.128	-914	200	0
545	5	-20.8437	119.012	-809.305	-29743.3	96350	-3590.19	419.053	646.752	0	-26.3697	-127.92	-704.518	11792.9	67022.6	1420.88	395.133	183.261	0	0	0	0	0	0	0	-311	200	0	-0.935726	-1.22606	52.5569	-1439.82	-2095.26	838.657	-914	200	0
545	6	-20.1702	118.788	-811.437	-29699	96749.8	-3640.79	419.233	646.601	0	-26.2979	-127.866	-705.242	11736.5	67209.8	1574.14	395.3	183.358	0	0	0	0	0	0	0	-311	200	0	-0.984437	-1.189	52.2967	-1441.04	-2127.06	851.391	-914	200	0
545	7	-19.5957	118.521	-813.387	-29651.1	97129.7	-3693.2	419.414	646.454	0	-26.2148	-127.815	-705.912	11683.4	67395	1724.25	395.472	183.449	0	0	0	0	0	0	0	-311	200	0	-1.00409	-1.14344	51.9438	-1438.72	-2164.7	868.597	-914	200	0
545	8	-19.1341	118.201	-815.095	-29599.9	97484.6	-3748.22	419.599	646.315	0	-26.1305	-127.766	-706.541	11633	67578	1870.77	395.646	183.535	0	0	0	0	0	0	0	-311	200	0	-0.990993	-1.09177	51.5215	-1432.41	-2199.89	887.946	-914	200	0
545	9	-18.7828	117.829	-816.54	-29546.7	97813.1	-3806.18	419.79	646.185	0	-26.047	-127.72	-707.166	11583.4	67759.1	2013.79	395.818	183.62	0	0	0	0	0	0	0	-311	200	0	-0.950568	-1.04205	51.0681	-1421.22	-2223.52	905.715	-914	200	0
546	0	-18.518	117.418	-817.767	-29492.3	98116.2	-3866.38	419.981	646.064	0	-25.9524	-127.677	-707.849	11533	67939.4	2153.67	395.98	183.707	0	0	0	0	0	0	0	-311	200	0	-0.896115	-1.00557	50.6386	-1404.5	-2228.22	918.411	-914	200	0	-43.3375	-13.0691	-1482.67	-653498	675473	12932.4	454.197	440.374	0
546	1	-18.3001	116.995	-818.874	-29436	98395.1	-3927.61	420.159	645.947	0	-25.8258	-127.634	-708.666	11481.2	68121	2290.03	396.126	183.799	0	0	0	0	0	0	0	-311	200	0	-0.841763	-0.992151	50.2888	-1382.39	-2210.61	924.609	-914	200	0
546	2	-18.0928	116.583	-819.956	-29376.4	98649.6	-3989.21	420.311	645.827	0	-25.6501	-127.579	-709.656	11428.6	68306.4	2421.67	396.253	183.896	0	0	0	0	0	0	0	-311	200	0	-0.797985	-1.00485	50.0484	-1355.59	-2173.01	924.909	-914	200	0
546	3	-17.88	116.188	-821.049	-29312.9	98878.7	-4051.43	420.43	645.702	0	-25.4206	-127.507	-710.8	11376	68495.6	2547.92	396.364	183.995	0	0	0	0	0	0	0	-311	200	0	-0.771074	-1.03821	49.906	-1325.17	-2122.21	920.496	-914	200	0
546	4	-17.6683	115.802	-822.115	-29246.5	99081.1	-4115.01	420.52	645.575	0	-25.146	-127.421	-712.027	11323.4	68685.2	2669.61	396.464	184.097	0	0	0	0	0	0	0	-311	200	0	-0.761752	-1.08126	49.8223	-1292.97	-2065.63	912.457	-914	200	0
546	5	-17.4797	115.408	-823.078	-29179.4	99255.3	-4180.73	420.59	645.452	0	-24.8443	-127.329	-713.245	11269.4	68871.1	2789.04	396.56	184.2	0	0	0	0	0	0	0	-311	200	0	-0.763589	-1.12273	49.7596	-1261.88	-2009.61	902.21	-914	200	0
546	6	-17.3419	114.989	-823.856	-29114.4	99399.5	-4249.35	420.652	645.339	0	-24.5371	-127.248	-714.36	11213.1	69050.7	2908.94	396.661	184.303	0	0	0	0	0	0	0	-311	200	0	-0.765087	-1.15601	49.7026	-1235.42	-1959.82	891.708	-914	200	0
546	7	-17.2781	114.53	-824.394	-29054.1	99513.6	-4321.55	420.711	645.243	0	-24.2453	-127.186	-715.303	11153.6	69222.5	3031.31	396.774	184.407	0	0	0	0	0	0	0	-311	200	0	-0.755333	-1.18121	49.6564	-1217.15	-1920.28	882.789	-914	200	0
546	8	-17.2986	114.027	-824.68	-29000.4	99599.6	-4397.4	420.774	645.166	0	-23.9869	-127.145	-716.044	11090.9	69385.3	3157.13	396.901	184.511	0	0	0	0	0	0	0	-311	200	0	-0.729039	-1.20246	49.6308	-1210.17	-1892.57	876.367	-914	200	0
546	9	-17.3969	113.485	-824.746	-28953.6	99659.9	-4476.08	420.837	645.106	0	-23.7721	-127.108	-716.597	11025.3	69538.3	3286.57	397.04	184.614	0	0	0	0	0	0	0	-311	200	0	-0.688155	-1.22377	49.6259	-1216.48	-1877.04	872.341	-914	200	0
547	0	-17.5507	112.93	-824.668	-28911.6	99694	-4556.19	420.89	645.059	0	-23.5952	-127.049	-717.014	10957	69682.1	3418.76	397.184	184.719	0	0	0	0	0	0	0	-311	200	0	-0.640671	-1.24779	49.6337	-1235.91	-1873.88	870.362	-914	200	0	-41.7129	-15.8027	-1492.64	-656652	677999	12634.5	452.909	439.459	0
547	1	-17.7296	112.391	-824.548	-28870.9	99699.4	-4636.2	420.914	645.014	0	-23.4363	-126.935	-717.361	10885.8	69817.9	3551.49	397.326	184.825	0	0	0	0	0	0	0	-311	200	0	-0.597494	-1.27601	49.656	-1265.76	-1882.28	870.488	-914	200	0
547	2	-17.9095	111.897	-824.463	-28828.8	99676	-4714.46	420.898	644.967	0	-23.2727	-126.741	-717.677	10811.5	69949	3681.96	397.466	184.935	0	0	0	0	0	0	0	-311	200	0	-0.567951	-1.30796	49.7091	-1301.74	-1899.25	872.882	-914	200	0
547	3	-18.0815	111.458	-824.432	-28784.5	99628.3	-4789.07	420.845	644.914	0	-23.0899	-126.456	-717.965	10733.7	70078.5	3808.21	397.607	185.05	0	0	0	0	0	0	0	-311	200	0	-0.556467	-1.34121	49.8022	-1339.6	-1920.14	877.425	-914	200	0
547	4	-18.2481	111.073	-824.431	-28738.8	99563.3	-4858.16	420.766	644.859	0	-22.8819	-126.085	-718.206	10652.8	70207.6	3930.24	397.754	185.168	0	0	0	0	0	0	0	-311	200	0	-0.562823	-1.37263	49.9156	-1376.2	-1940.68	883.837	-914	200	0
547	5	-18.4153	110.733	-824.434	-28692.3	99489	-4920.37	420.675	644.802	0	-22.6479	-125.638	-718.384	10570.4	70333.6	4049.76	397.905	185.286	0	0	0	0	0	0	0	-311	200	0	-0.583681	-1.3977	50.0082	-1409.26	-1958.87	891.364	-914	200	0
547	6	-18.5882	110.425	-824.43	-28644.8	99412.1	-4975.12	420.583	644.745	0	-22.3924	-125.13	-718.491	10488.6	70451.4	4169.08	398.055	185.402	0	0	0	0	0	0	0	-311	200	0	-0.61344	-1.40891	50.0396	-1436.34	-1975.3	898.052	-914	200	0
547	7	-18.7731	110.129	-824.398	-28597.5	99337.4	-5023.09	420.497	644.689	0	-22.1254	-124.579	-718.511	10408.7	70555.8	4290.01	398.197	185.514	0	0	0	0	0	0	0	-311	200	0	-0.646335	-1.39872	49.9862	-1454.43	-1991.84	901.067	-914	200	0
547	8	-18.9767	109.829	-824.303	-28552	99266.7	-5066.37	420.425	644.638	0	-21.8596	-124.009	-718.415	10331.5	70642.6	4413.22	398.331	185.619	0	0	0	0	0	0	0	-311	200	0	-0.678123	-1.3662	49.8492	-1460.33	-2009.76	897.983	-914	200	0
547	9	-19.2002	109.516	-824.123	-28510.2	99199.8	-5107.76	420.37	644.595	0	-21.6045	-123.435	-718.188	10257.4	70708	4538.51	398.453	185.718	0	0	0	0	0	0	0	-311	200	0	-0.704455	-1.31883	49.6576	-1452.22	-2028.71	887.927	-914	200	0
548	0	-19.4341	109.193	-823.879	-28472.7	99135.4	-5149.61	420.328	644.559	0	-21.3615	-122.864	-717.851	10186.3	70749	4665.64	398.557	185.81	0	0	0	0	0	0	0	-311	200	0	-0.719577	-1.26796	49.461	-1431.66	-2046.97	872.185	-914	200	0	-41.3726	-14.017	-1487.68	-655093	676130	14554.1	453.169	439.931	0
548	1	-19.6607	108.876	-823.618	-28439.3	99072.5	-5193.19	420.289	644.53	0	-21.1255	-122.3	-717.452	10118	70762.9	4794.78	398.631	185.897	0	0	0	0	0	0	0	-311	200	0	-0.718926	-1.22517	49.3135	-1403.54	-2062.61	853.79	-914	200	0
548	2	-19.8634	108.575	-823.369	-28408.1	99011.2	-5238.33	420.251	644.502	0	-20.8947	-121.745	-717.027	10051.2	70748.4	4925.72	398.669	185.982	0	0	0	0	0	0	0	-311	200	0	-0.702342	-1.20081	49.2598	-1373.57	-2074.93	836.281	-914	200	0
548	3	-20.0351	108.288	-823.116	-28377.2	98950.8	-5283.74	420.215	644.475	0	-20.679	-121.203	-716.574	9984.16	70707.7	5056.73	398.675	186.067	0	0	0	0	0	0	0	-311	200	0	-0.673485	-1.19977	49.3283	-1346.88	-2084.57	822.865	-914	200	0
548	4	-20.1788	108.001	-822.806	-28345.3	98890	-5327.91	420.186	644.45	0	-20.4976	-120.682	-716.056	9914.86	70645.7	5184.72	398.66	186.154	0	0	0	0	0	0	0	-311	200	0	-0.636706	-1.2168	49.5177	-1328	-2091.8	815.964	-914	200	0
548	5	-20.3017	107.7	-822.389	-28312	98827.8	-5369.97	420.172	644.427	0	-20.3677	-120.195	-715.424	9842.92	70569.3	5306.4	398.64	186.242	0	0	0	0	0	0	0	-311	200	0	-0.595491	-1.23783	49.7861	-1319.3	-2095.03	816.634	-914	200	0
548	6	-20.4076	107.373	-821.841	-28277.7	98764.7	-5410	420.175	644.408	0	-20.299	-119.754	-714.643	9770.13	70486.1	5419.32	398.631	186.329	0	0	0	0	0	0	0	-311	200	0	-0.553284	-1.24764	50.0604	-1319.67	-2092.12	824.702	-914	200	0
548	7	-20.4921	107.015	-821.179	-28243.1	98703.2	-5448.7	420.197	644.393	0	-20.2938	-119.366	-713.705	9700.44	70403.5	5522.23	398.645	186.408	0	0	0	0	0	0	0	-311	200	0	-0.515384	-1.23814	50.265	-1326.42	-2083.16	839.285	-914	200	0
548	8	-20.5412	106.634	-820.447	-28209.2	98645.4	-5486.54	420.234	644.383	0	-20.3483	-119.026	-712.629	9638.19	70327.8	5615.07	398.688	186.475	0	0	0	0	0	0	0	-311	200	0	-0.48932	-1.21158	50.3522	-1337.65	-2070.41	858.656	-914	200	0
548	9	-20.5329	106.242	-819.714	-28176.4	98592.8	-5523.27	420.277	644.373	0	-20.4509	-118.721	-711.448	9585.18	70260.8	5698.45	398.757	186.527	0	0	0	0	0	0	0	-311	200	0	-0.480316	-1.17821	50.3181	-1352.43	-2055.89	880.048	-914	200	0
549	0	-20.4367	105.86	-819.07	-28144.1	98546.5	-5558.41	420.315	644.361	0	-20.5816	-118.433	-710.214	9539.69	70197.7	5773.37	398.84	186.568	0	0	0	0	0	0	0	-311	200	0	-0.486617	-1.15131	50.2004	-1370.03	-2040.83	900.122	-914	200	0	-39.8281	-13.561	-1475.32	-651924	671216	14054.8	453.687	441.485	0
549	1	-20.221	105.505	-818.628	-28111.6	98508.6	-5591.83	420.334	644.34	0	-20.7166	-118.14	-708.988	9498.53	70130.5	5841.49	398.916	186.603	0	0	0	0	0	0	0	-311	200	0	-0.502907	-1.14178	50.0617	-1389.48	-2026.27	915.747	-914	200	0
549	2	-19.8663	105.193	-818.48	-28078.9	98482.4	-5623.67	420.324	644.306	0	-20.8392	-117.828	-707.824	9458.71	70052.5	5905.2	398.969	186.637	0	0	0	0	0	0	0	-311	200	0	-0.526162	-1.15375	49.9614	-1409.33	-2012.67	924.657	-914	200	0
549	3	-19.3732	104.924	-818.656	-28046.7	98471.7	-5654.08	420.285	644.26	0	-20.9461	-117.49	-706.734	9417.65	69960.2	5967.13	398.991	186.674	0	0	0	0	0	0	0	-311	200	0	-0.553693	-1.18324	49.9245	-1427.95	-1999.82	925.879	-914	200	0
549	4	-18.7601	104.684	-819.115	-28016.5	98479.6	-5682.6	420.227	644.203	0	-21.0455	-117.132	-705.694	9373.59	69851.8	6029.17	398.983	186.717	0	0	0	0	0	0	0	-311	200	0	-0.579418	-1.22176	49.9359	-1444.52	-1987.67	919.795	-914	200	0
549	5	-18.0575	104.459	-819.768	-27990.5	98506.7	-5707.62	420.164	644.144	0	-21.1483	-116.767	-704.662	9326.27	69727.3	6091.58	398.951	186.765	0	0	0	0	0	0	0	-311	200	0	-0.597178	-1.2627	49.9666	-1459.4	-1976.67	907.937	-914	200	0
549	6	-17.2973	104.235	-820.522	-27972.4	98550.2	-5726.69	420.107	644.091	0	-21.2633	-116.411	-703.591	9276.98	69589.6	6153.34	398.906	186.815	0	0	0	0	0	0	0	-311	200	0	-0.605542	-1.30482	50.0018	-1473.39	-1967.35	892.833	-914	200	0
549	7	-16.5068	104.009	-821.289	-27965.1	98606.1	-5737.77	420.063	644.05	0	-21.396	-116.083	-702.452	9227.81	69443.9	6213.29	398.859	186.863	0	0	0	0	0	0	0	-311	200	0	-0.6084	-1.35076	50.0402	-1486.19	-1960.03	877.67	-914	200	0
549	8	-15.7057	103.783	-821.997	-27969.9	98670.9	-5739.84	420.038	644.027	0	-21.5469	-115.791	-701.238	9180.7	69295	6271	398.818	186.908	0	0	0	0	0	0	0	-311	200	0	-0.612053	-1.40186	50.0802	-1496.02	-1955.31	865.39	-914	200	0
549	9	-14.903	103.563	-822.611	-27985.9	98741.4	-5732.73	420.034	644.021	0	-21.7097	-115.536	-699.976	9136.84	69146.3	6326.55	398.784	186.947	0	0	0	0	0	0	0	-311	200	0	-0.619861	-1.4537	50.1202	-1500.93	-1954.74	857.755	-914	200	0
550	0	-14.0933	103.363	-823.149	-28010.2	98814	-5716.89	420.044	644.028	0	-21.8718	-115.307	-698.728	9096.66	68999.3	6380.23	398.75	186.981	0	0	0	0	0	0	0	-311	200	0	-0.630206	-1.49635	50.1636	-1499.24	-1959.7	855.069	-914	200	0	-32.7361	-12.0445	-1470.19	-653852	669042	10444.4	454.025	444.39	0
550	1	-13.259	103.205	-823.67	-28039.1	98885.2	-5693.35	420.054	644.042	0	-22.0185	-115.088	-697.564	9059.83	68854.7	6432.29	398.707	187.012	0	0	0	0	0	0	0	-311	200	0	-0.639989	-1.51743	50.215	-1489.08	-1969.85	856.33	-914	200	0
550	2	-12.3794	103.112	-824.236	-28069	98951.3	-5663.21	420.052	644.055	0	-22.1401	-114.857	-696.527	9025.53	68712.6	6482.48	398.65	187.042	0	0	0	0	0	0	0	-311	200	0	-0.646994	-1.50604	50.2721	-1470.44	-1983.95	859.298	-914	200	0
550	3	-11.4416	103.093	-824.875	-28098.3	99008.8	-5627.09	420.029	644.064	0	-22.2343	-114.598	-695.615	8992.98	68573.3	6529.91	398.579	187.072	0	0	0	0	0	0	0	-311	200	0	-0.650584	-1.45779	50.3269	-1447.39	-2000.87	861.257	-914	200	0
550	4	-10.4445	103.146	-825.588	-28126.9	99056.3	-5584.98	419.983	644.069	0	-22.3059	-114.303	-694.79	8961.97	68438.1	6573.63	398.502	187.101	0	0	0	0	0	0	0	-311	200	0	-0.65331	-1.37733	50.3759	-1425.39	-2018.46	860.69	-914	200	0
550	5	-9.39772	103.25	-826.349	-28156.4	99094.4	-5536.35	419.918	644.073	0	-22.3661	-113.977	-693.994	8932.42	68307.9	6613.4	398.427	187.129	0	0	0	0	0	0	0	-311	200	0	-0.659248	-1.27707	50.4205	-1408.12	-2033.24	857.91	-914	200	0
550	6	-8.31816	103.382	-827.107	-28188.3	99125.5	-5480.85	419.846	644.081	0	-22.43	-113.64	-693.178	8903.45	68183.1	6650.09	398.363	187.156	0	0	0	0	0	0	0	-311	200	0	-0.669291	-1.17477	50.46	-1397.54	-2042.6	853.923	-914	200	0
550	7	-7.22559	103.522	-827.785	-28223.9	99151.5	-5418.6	419.779	644.096	0	-22.5111	-113.317	-692.315	8873.3	68064.5	6685.5	398.314	187.183	0	0	0	0	0	0	0	-311	200	0	-0.679282	-1.0891	50.4953	-1394.02	-2045.96	849.338	-914	200	0
550	8	-6.13556	103.658	-828.319	-28263.7	99172.2	-5349.59	419.727	644.122	0	-22.6169	-113.027	-691.406	8840.49	67954	6721.11	398.284	187.214	0	0	0	0	0	0	0	-311	200	0	-0.681352	-1.03292	50.5344	-1395.53	-2044.02	844.612	-914	200	0
550	9	-5.05265	103.795	-828.7	-28307.8	99184.3	-5273.18	419.687	644.159	0	-22.7446	-112.773	-690.478	8805.02	67854.1	6757.08	398.271	187.248	0	0	0	0	0	0	0	-311	200	0	-0.666737	-1.00986	50.5837	-1399.12	-2038.29	840.745	-914	200	0
551	0	-3.96796	103.95	-828.976	-28355.5	99183.1	-5188.35	419.645	644.205	0	-22.8806	-112.538	-689.58	8768.56	67765	6792.2	398.27	187.284	0	0	0	0	0	0	0	-311	200	0	-0.630379	-1.01634	50.6334	-1402.86	-2031.05	839.362	-914	200	0	-22.5532	-7.5875	-1465.02	-654533	665668	6354.89	453.646	446.562	0
551	1	-2.86637	104.143	-829.205	-28404.5	99163.6	-5094.29	419.589	644.255	0	-23.0059	-112.309	-688.759	8733.23	67683.3	6824.96	398.268	187.32	0	0	0	0	0	0	0	-311	200	0	-0.573697	-1.04512	50.652	-1406.25	-2024.55	842.001	-914	200	0
551	2	-1.74053	104.383	-829.404	-28452.2	99121.1	-4990.99	419.509	644.304	0	-23.1062	-112.074	-688.024	8700.22	67605.3	6854.87	398.26	187.355	0	0	0	0	0	0	0	-311	200	0	-0.501901	-1.08721	50.6029	-1410.05	-2019.53	849.124	-914	200	0
551	3	-0.597236	104.662	-829.546	-28497.9	99053.3	-4879.9	419.407	644.354	0	-23.1779	-111.836	-687.344	8669.26	67529.1	6883.23	398.247	187.387	0	0	0	0	0	0	0	-311	200	0	-0.42026	-1.13291	50.472	-1415.69	-2014.61	859.764	-914	200	0
551	4	0.547275	104.963	-829.59	-28542.3	98961.1	-4763.92	419.289	644.405	0	-23.2253	-111.6	-686.677	8639.17	67455.1	6912.53	398.234	187.419	0	0	0	0	0	0	0	-311	200	0	-0.335176	-1.17393	50.2829	-1423.47	-2007.46	871.982	-914	200	0
551	5	1.67108	105.267	-829.483	-28586.3	98847.8	-4645.95	419.168	644.463	0	-23.2535	-111.376	-685.99	8608.42	67384.6	6944.75	398.23	187.451	0	0	0	0	0	0	0	-311	200	0	-0.256788	-1.20507	50.0848	-1431.79	-1996.42	883.434	-914	200	0
551	6	2.74758	105.554	-829.174	-28629.8	98717	-4527.55	419.055	644.528	0	-23.2668	-111.17	-685.254	8575.01	67320	6980.13	398.241	187.486	0	0	0	0	0	0	0	-311	200	0	-0.196271	-1.22374	49.9262	-1438.46	-1981.58	891.859	-914	200	0
551	7	3.75154	105.813	-828.626	-28672.2	98572.4	-4409.08	418.959	644.602	0	-23.2691	-110.979	-684.454	8536.78	67262.9	7017.36	398.272	187.528	0	0	0	0	0	0	0	-311	200	0	-0.16115	-1.22833	49.8336	-1442.23	-1965.32	895.56	-914	200	0
551	8	4.66927	106.041	-827.85	-28712.8	98418.8	-4290.31	418.885	644.684	0	-23.2631	-110.795	-683.599	8492.25	67214.3	7054.78	398.324	187.577	0	0	0	0	0	0	0	-311	200	0	-0.155058	-1.21929	49.8062	-1443.49	-1951.18	893.797	-914	200	0
551	9	5.50563	106.249	-826.919	-28751.5	98262.2	-4170.99	418.829	644.769	0	-23.2459	-110.606	-682.746	8441.13	67174.5	7091.16	398.389	187.636	0	0	0	0	0	0	0	-311	200	0	-0.178534	-1.20217	49.8258	-1444	-1941.95	887.175	-914	200	0
552	0	6.28317	106.461	-825.965	-28788.4	98108.7	-4051.23	418.781	644.854	0	-23.2062	-110.398	-681.988	8384.36	67143.9	7125.85	398.453	187.706	0	0	0	0	0	0	0	-311	200	0	-0.227771	-1.18603	49.8669	-1445.6	-1939.77	877.746	-914	200	0	-12.9751	-2.1396	-1455.53	-651245	660619	4093.27	453.453	447.396	0
552	1	7.03175	106.71	-825.133	-28823.2	97961.6	-3931.52	418.722	644.932	0	-23.1217	-110.163	-681.422	8323.44	67121.5	7158.9	398.502	187.785	0	0	0	0	0	0	0	-311	200	0	-0.293928	-1.17701	49.904	-1448.86	-1946.83	868.375	-914	200	0
552	2	7.774	107.019	-824.524	-28855.8	97820.6	-3812.68	418.639	644.997	0	-22.9645	-109.896	-681.112	8259.34	67106.9	7191.03	398.526	187.874	0	0	0	0	0	0	0	-311	200	0	-0.364436	-1.17491	49.9197	-1452.86	-1964.53	861.671	-914	200	0
552	3	8.51686	107.393	-824.163	-28885.7	97681.8	-3695.75	418.522	645.049	0	-22.7168	-109.597	-681.063	8192.34	67100.5	7222.63	398.523	187.971	0	0	0	0	0	0	0	-311	200	0	-0.426572	-1.17518	49.917	-1455.99	-1992.34	859.17	-914	200	0
552	4	9.25184	107.821	-824.003	-28911.3	97538.1	-3581.29	418.371	645.086	0	-22.3835	-109.269	-681.226	8123.42	67102.8	7252.92	398.503	188.075	0	0	0	0	0	0	0	-311	200	0	-0.471898	-1.1731	49.9112	-1456.81	-2027.34	860.922	-914	200	0
552	5	9.95792	108.279	-823.932	-28930.7	97381	-3468.97	418.191	645.113	0	-21.9911	-108.921	-681.499	8055.91	67112.3	7280.44	398.478	188.179	0	0	0	0	0	0	0	-311	200	0	-0.498733	-1.16742	49.9093	-1454.17	-2064.42	865.576	-914	200	0
552	6	10.6065	108.734	-823.813	-28943.8	97203.7	-3358.16	417.992	645.134	0	-21.5765	-108.569	-681.768	7995	67125.3	7304.37	398.458	188.273	0	0	0	0	0	0	0	-311	200	0	-0.511122	-1.16007	49.9086	-1446.68	-2097.5	871.2	-914	200	0
552	7	11.1698	109.154	-823.538	-28953	97003.5	-3248.84	417.789	645.157	0	-21.174	-108.236	-681.939	7944.45	67138.4	7324.59	398.452	188.35	0	0	0	0	0	0	0	-311	200	0	-0.514849	-1.15245	49.9098	-1433.17	-2120.9	876.14	-914	200	0
552	8	11.6292	109.517	-823.051	-28962	96781.9	-3141.43	417.589	645.189	0	-20.8019	-107.941	-681.956	7904.34	67151.4	7340.9	398.469	188.409	0	0	0	0	0	0	0	-311	200	0	-0.513072	-1.14419	49.9162	-1414.07	-2130.13	879.119	-914	200	0
552	9	11.9805	109.817	-822.353	-28973.6	96543.4	-3036.27	417.399	645.233	0	-20.4579	-107.693	-681.801	7872.89	67164.5	7352.83	398.51	188.453	0	0	0	0	0	0	0	-311	200	0	-0.504993	-1.13655	49.9304	-1391.64	-2122.91	879.244	-914	200	0
553	0	12.2345	110.061	-821.51	-28989.5	96294.5	-2933.5	417.216	645.288	0	-20.1241	-107.487	-681.497	7848.66	67175.1	7359.89	398.57	188.483	0	0	0	0	0	0	0	-311	200	0	-0.489287	-1.13524	49.9553	-1368.42	-2100.94	876.782	-914	200	0	-6.18695	2.31912	-1448	-647570	655258	3964.46	452.342	447.337	0
553	1	12.4124	110.268	-820.636	-29010.2	96043.4	-2833.41	417.035	645.351	0	-19.7788	-107.316	-681.097	7830.87	67179.1	7361.64	398.634	188.503	0	0	0	0	0	0	0	-311	200	0	-0.468782	-1.14826	49.9905	-1346.28	-2069.62	873.55	-914	200	0
553	2	12.5359	110.452	-819.828	-29035	95798.2	-2736.6	416.852	645.416	0	-19.4056	-107.171	-680.644	7819.24	67172.5	7357.72	398.69	188.512	0	0	0	0	0	0	0	-311	200	0	-0.450767	-1.1805	50.0202	-1326.52	-2034.82	871.548	-914	200	0
553	3	12.621	110.617	-819.123	-29063	95563.6	-2643.9	416.666	645.481	0	-18.9954	-107.053	-680.16	7813.38	67152.9	7347.99	398.731	188.512	0	0	0	0	0	0	0	-311	200	0	-0.443309	-1.22978	50.0114	-1309.86	-2001.1	871.365	-914	200	0
553	4	12.6764	110.759	-818.505	-29093.3	95341.7	-2556.42	416.483	645.544	0	-18.545	-106.971	-679.651	7812.2	67120.3	7333	398.757	188.506	0	0	0	0	0	0	0	-311	200	0	-0.453252	-1.28845	49.931	-1296.62	-1973.01	872.401	-914	200	0
553	5	12.7042	110.874	-817.936	-29125.8	95131.9	-2475.45	416.307	645.609	0	-18.0564	-106.93	-679.127	7814.34	67077.2	7313.73	398.77	188.494	0	0	0	0	0	0	0	-311	200	0	-0.486988	-1.34826	49.7715	-1287.58	-1955.08	873.865	-914	200	0
553	6	12.7037	110.958	-817.375	-29159	94932.3	-2401.82	416.143	645.674	0	-17.5361	-106.934	-678.596	7818.24	67026.7	7290.57	398.773	188.479	0	0	0	0	0	0	0	-311	200	0	-0.548705	-1.40094	49.5594	-1284.06	-1949.68	875.144	-914	200	0
553	7	12.676	111.007	-816.78	-29190.2	94739.7	-2335.56	415.992	645.738	0	-16.9914	-106.98	-678.065	7821.44	66970.9	7263.2	398.768	188.465	0	0	0	0	0	0	0	-311	200	0	-0.635782	-1.43659	49.3434	-1286.76	-1956.28	875.913	-914	200	0
553	8	12.6252	111.021	-816.118	-29215.8	94550.6	-2276.33	415.854	645.799	0	-16.4272	-107.061	-677.529	7820.83	66911.2	7231.24	398.758	188.457	0	0	0	0	0	0	0	-311	200	0	-0.737432	-1.44755	49.1708	-1295.51	-1972.23	876.23	-914	200	0
553	9	12.5603	111.001	-815.379	-29233.3	94361.2	-2223.76	415.727	645.852	0	-15.8432	-107.169	-676.977	7814.75	66847.4	7194.26	398.744	188.456	0	0	0	0	0	0	0	-311	200	0	-0.836961	-1.43378	49.0655	-1309.88	-1993.28	876.327	-914	200	0
554	0	12.4962	110.954	-814.587	-29241.2	94168.7	-2177.12	415.603	645.897	0	-15.233	-107.289	-676.413	7804.64	66778.2	7151.72	398.724	188.462	0	0	0	0	0	0	0	-311	200	0	-0.914854	-1.40216	49.021	-1328.9	-2014.67	876.267	-914	200	0	0.0610331	1.78762	-1434.76	-641984	648228	2642.33	451.826	447.555	0
554	1	12.4495	110.89	-813.786	-29238.7	93968.8	-2135.06	415.471	645.929	0	-14.5862	-107.401	-675.852	7794.3	66702.3	7103.33	398.694	188.467	0	0	0	0	0	0	0	-311	200	0	-0.9555	-1.36206	49.0108	-1350.35	-2032.01	875.712	-914	200	0
554	2	12.4317	110.82	-813.002	-29224.8	93755.7	-2096.24	415.32	645.947	0	-13.8954	-107.487	-675.307	7787.72	66620.6	7049.35	398.652	188.468	0	0	0	0	0	0	0	-311	200	0	-0.955719	-1.32132	49.011	-1370.77	-2041.44	874.047	-914	200	0
554	3	12.4463	110.748	-812.232	-29200.5	93527.5	-2059.6	415.149	645.951	0	-13.1626	-107.539	-674.771	7787.18	66535.1	6990.66	398.604	188.46	0	0	0	0	0	0	0	-311	200	0	-0.925306	-1.28358	49.0187	-1386.51	-2040.95	871.083	-914	200	0
554	4	12.4919	110.673	-811.463	-29169.9	93287.9	-2024.44	414.963	645.947	0	-12.3998	-107.559	-674.212	7792.69	66447.9	6928.49	398.556	188.442	0	0	0	0	0	0	0	-311	200	0	-0.878865	-1.24935	49.0398	-1394.8	-2032	867.647	-914	200	0
554	5	12.5649	110.586	-810.677	-29138.6	93045	-1990.26	414.774	645.944	0	-11.6243	-107.552	-673.571	7802.59	66362.6	6864.15	398.524	188.416	0	0	0	0	0	0	0	-311	200	0	-0.828385	-1.21799	49.0663	-1393.43	-2019.03	865.222	-914	200	0
554	6	12.6623	110.478	-809.849	-29111.2	92807.3	-1956.39	414.598	645.947	0	-10.8528	-107.531	-672.788	7813.98	66282.1	6798.6	398.518	188.386	0	0	0	0	0	0	0	-311	200	0	-0.780656	-1.18692	49.0867	-1381.16	-2006.71	864.849	-914	200	0
554	7	12.7851	110.335	-808.95	-29090.5	92581.5	-1921.66	414.446	645.961	0	-10.0987	-107.514	-671.819	7823.25	66206.6	6731.66	398.548	188.355	0	0	0	0	0	0	0	-311	200	0	-0.737338	-1.1529	49.1074	-1359.94	-1996.5	866.287	-914	200	0
554	8	12.9401	110.152	-807.97	-29077.7	92370.5	-1885.04	414.324	645.989	0	-9.36855	-107.518	-670.65	7827.29	66134.4	6661.75	398.612	188.329	0	0	0	0	0	0	0	-311	200	0	-0.696057	-1.11631	49.1508	-1335.44	-1986.08	868.076	-914	200	0
554	9	13.1385	109.936	-806.924	-29073.4	92174	-1846.27	414.229	646.03	0	-8.6587	-107.55	-669.3	7824.46	66063.5	6587.28	398.705	188.31	0	0	0	0	0	0	0	-311	200	0	-0.652806	-1.08267	49.2425	-1313.57	-1973.14	868.43	-914	200	0
555	0	13.3951	109.705	-805.874	-29077.2	91989.9	-1805.42	414.149	646.082	0	-7.95202	-107.604	-667.823	7815.14	65992	6507.78	398.817	188.298	0	0	0	0	0	0	0	-311	200	0	-0.606428	-1.06067	49.4057	-1297.24	-1958.74	866.192	-914	200	0	10.848	0.917188	-1415.92	-635301	639600	-1381.49	452.112	448.756	0
555	1	13.7261	109.492	-804.92	-29087.8	91814.8	-1762.51	414.067	646.138	0	-7.22171	-107.657	-666.304	7801.44	65917.5	6423.83	398.93	188.292	0	0	0	0	0	0	0	-311	200	0	-0.561946	-1.05875	49.6594	-1286.7	-1946.28	861.392	-914	200	0
555	2	14.1406	109.331	-804.16	-29103.2	91645.4	-1717.51	413.964	646.191	0	-6.44199	-107.685	-664.839	7785.65	65838.8	6336.96	399.03	188.289	0	0	0	0	0	0	0	-311	200	0	-0.527765	-1.08025	50.0092	-1281.35	-1938.25	855.254	-914	200	0
555	3	14.6327	109.242	-803.636	-29121.5	91480.1	-1669.98	413.833	646.237	0	-5.59769	-107.674	-663.494	7769.43	65755.5	6250.23	399.105	188.29	0	0	0	0	0	0	0	-311	200	0	-0.508961	-1.12031	50.4259	-1280.13	-1934.9	849.56	-914	200	0
555	4	15.1812	109.228	-803.318	-29141.7	91318.7	-1618.99	413.677	646.277	0	-4.68701	-107.62	-662.29	7754.09	65667.5	6167.63	399.152	188.292	0	0	0	0	0	0	0	-311	200	0	-0.504151	-1.16812	50.8464	-1280.96	-1935.81	845.819	-914	200	0
555	5	15.7553	109.284	-803.138	-29164.9	91160.7	-1563.67	413.506	646.314	0	-3.71756	-107.526	-661.206	7741.14	65575	6092.41	399.175	188.292	0	0	0	0	0	0	0	-311	200	0	-0.508732	-1.21392	51.2111	-1281.22	-1941.7	844.802	-914	200	0
555	6	16.3227	109.402	-803.02	-29192.6	91003.7	-1503.68	413.327	646.354	0	-2.69988	-107.394	-660.208	7732.26	65478.2	6026.15	399.178	188.288	0	0	0	0	0	0	0	-311	200	0	-0.519675	-1.25365	51.496	-1279.36	-1954.61	846.545	-914	200	0
555	7	16.858	109.577	-802.899	-29226	90844.2	-1438.7	413.145	646.401	0	-1.64346	-107.226	-659.272	7728.53	65378.4	5968.94	399.168	188.277	0	0	0	0	0	0	0	-311	200	0	-0.536027	-1.28661	51.7051	-1275.98	-1976.63	850.691	-914	200	0
555	8	17.3472	109.808	-802.73	-29265.3	90676.6	-1367.66	412.96	646.457	0	-0.556151	-107.026	-658.398	7729.74	65277.3	5919.35	399.146	188.26	0	0	0	0	0	0	0	-311	200	0	-0.556019	-1.3123	51.8412	-1272.98	-2008.12	856.812	-914	200	0
555	9	17.788	110.098	-802.478	-29309.9	90494.6	-1288.75	412.769	646.524	0	0.555798	-106.799	-657.595	7734.92	65176.6	5874.7	399.114	188.238	0	0	0	0	0	0	0	-311	200	0	-0.576094	-1.33111	51.8943	-1272.27	-2046.02	864.483	-914	200	0
556	0	18.188	110.455	-802.135	-29359.2	90292.5	-1200.1	412.565	646.601	0	1.69019	-106.553	-656.875	7743.22	65076.8	5831.92	399.07	188.212	0	0	0	0	0	0	0	-311	200	0	-0.592781	-1.34474	51.8547	-1275.81	-2083.87	873.274	-914	200	0	25.8901	5.97242	-1401.86	-630673	632227	-3991.44	451.897	450.13	0
556	1	18.5596	110.884	-801.715	-29413.3	90066.7	-1100.15	412.343	646.688	0	2.84998	-106.299	-656.247	7754.34	64977.3	5788.47	399.013	188.184	0	0	0	0	0	0	0	-311	200	0	-0.604788	-1.35326	51.7241	-1285.32	-2114.65	882.791	-914	200	0
556	2	18.9123	111.382	-801.231	-29472.6	89815.6	-987.458	412.097	646.784	0	4.03712	-106.045	-655.701	7769.01	64876.8	5742.18	398.943	188.152	0	0	0	0	0	0	0	-311	200	0	-0.613322	-1.35253	51.5114	-1300.78	-2134.52	892.687	-914	200	0
556	3	19.2463	111.939	-800.667	-29537.5	89539.4	-860.977	411.831	646.891	0	5.2445	-105.802	-655.189	7788.92	64774.3	5690.96	398.863	188.112	0	0	0	0	0	0	0	-311	200	0	-0.619499	-1.33632	51.2281	-1319.73	-2144.16	902.28	-914	200	0
556	4	19.5531	112.538	-799.982	-29607.8	89239.7	-720.518	411.552	647.011	0	6.45406	-105.587	-654.635	7816.04	64666.9	5633.05	398.783	188.06	0	0	0	0	0	0	0	-311	200	0	-0.621869	-1.30172	50.8911	-1337.72	-2147.3	910.243	-914	200	0
556	5	19.8199	113.159	-799.124	-29683.6	88917.7	-566.779	411.269	647.145	0	7.64163	-105.418	-653.943	7851.49	64549.4	5567.22	398.708	187.994	0	0	0	0	0	0	0	-311	200	0	-0.61772	-1.2531	50.5262	-1349.8	-2148.37	915.087	-914	200	0
556	6	20.0333	113.784	-798.056	-29764.9	88574.5	-401.08	410.988	647.297	0	8.78672	-105.309	-653.031	7894.63	64415.1	5492.54	398.64	187.911	0	0	0	0	0	0	0	-311	200	0	-0.605722	-1.20168	50.173	-1352.87	-2150.78	915.893	-914	200	0
556	7	20.1854	114.403	-796.767	-29851	88211.4	-225.248	410.712	647.465	0	9.88169	-105.259	-651.857	7943.13	64260.1	5408.38	398.58	187.815	0	0	0	0	0	0	0	-311	200	0	-0.58675	-1.16084	49.8859	-1346.99	-2155.21	912.625	-914	200	0
556	8	20.2786	115.017	-795.277	-29940.5	87830.9	-41.6074	410.441	647.648	0	10.9314	-105.261	-650.43	7993.92	64084.8	5314.02	398.527	187.71	0	0	0	0	0	0	0	-311	200	0	-0.563545	-1.14053	49.7158	-1334.54	-2158.84	906.093	-914	200	0
556	9	20.3269	115.639	-793.639	-30032.1	87436.6	147.153	410.172	647.841	0	11.9458	-105.309	-648.805	8044.4	63892.2	5208.8	398.477	187.601	0	0	0	0	0	0	0	-311	200	0	-0.539381	-1.1447	49.6811	-1319.05	-2157.54	897.416	-914	200	0
557	0	20.3543	116.287	-791.938	-30124.8	87032.5	338.371	409.898	648.039	0	12.9371	-105.4	-647.072	8093.23	63687.2	5092.94	398.424	187.493	0	0	0	0	0	0	0	-311	200	0	-0.516594	-1.1715	49.7538	-1304.49	-2149.49	887.415	-914	200	0	37.6734	12.2616	-1375.25	-620101	617994	-4292.54	450.703	451.372	0
557	1	20.3885	116.983	-790.279	-30217.4	86621.6	529.739	409.609	648.236	0	13.9213	-105.528	-645.335	8140.54	63473.7	4968.51	398.358	187.386	0	0	0	0	0	0	0	-311	200	0	-0.496907	-1.21473	49.8782	-1293.65	-2135.8	876.651	-914	200	0
557	2	20.452	117.738	-788.751	-30308.4	86206.3	719.328	409.295	648.426	0	14.9146	-105.681	-643.679	8187.37	63253.5	4839.3	398.269	187.28	0	0	0	0	0	0	0	-311	200	0	-0.481739	-1.26718	50.0067	-1287.42	-2118.7	865.939	-914	200	0
557	3	20.5557	118.552	-787.398	-30396.9	85788.6	905.498	408.952	648.604	0	15.9254	-105.852	-642.138	8234.88	63026.7	4709.5	398.151	187.176	0	0	0	0	0	0	0	-311	200	0	-0.470989	-1.32439	50.119	-1285.6	-2100.42	856.795	-914	200	0
557	4	20.6962	119.402	-786.205	-30483.2	85371	1086.73	408.586	648.773	0	16.95	-106.041	-640.699	8283.89	62794.3	4582.1	398.009	187.071	0	0	0	0	0	0	0	-311	200	0	-0.463464	-1.38357	50.212	-1287.25	-2082.88	851.217	-914	200	0
557	5	20.8569	120.252	-785.11	-30568.1	84957.6	1261.45	408.211	648.935	0	17.9766	-106.247	-639.312	8334.83	62559.1	4458.04	397.854	186.963	0	0	0	0	0	0	0	-311	200	0	-0.460172	-1.43878	50.2803	-1290.76	-2067.6	850.491	-914	200	0
557	6	21.0142	121.057	-784.027	-30652.1	84552.5	1428.13	407.844	649.096	0	18.9908	-106.469	-637.914	8387.59	62325.8	4336.02	397.703	186.852	0	0	0	0	0	0	0	-311	200	0	-0.465915	-1.48048	50.3112	-1294.82	-2056.03	854.184	-914	200	0
557	7	21.1472	121.782	-782.867	-30734.8	84158.6	1585.56	407.501	649.259	0	19.9785	-106.706	-636.462	8442.03	62099.6	4213.53	397.57	186.736	0	0	0	0	0	0	0	-311	200	0	-0.485609	-1.50114	50.2919	-1299.45	-2048.9	860.471	-914	200	0
557	8	21.2461	122.405	-781.565	-30815.4	83778	1733.16	407.193	649.428	0	20.9306	-106.962	-634.944	8498.94	61883.2	4088.53	397.463	186.615	0	0	0	0	0	0	0	-311	200	0	-0.519378	-1.50069	50.2234	-1305.03	-2045.38	867.466	-914	200	0
557	9	21.3155	122.925	-780.113	-30893.4	83412.4	1871.21	406.923	649.601	0	21.8475	-107.247	-633.383	8560.76	61675.6	3959.81	397.375	186.484	0	0	0	0	0	0	0	-311	200	0	-0.56209	-1.48536	50.1254	-1311.14	-2043.95	874.311	-914	200	0
558	0	21.375	123.362	-778.559	-30968.5	83061.3	2000.52	406.686	649.777	0	22.7431	-107.565	-631.84	8631.14	61472.7	3826.47	397.292	186.34	0	0	0	0	0	0	0	-311	200	0	-0.606521	-1.46169	50.0155	-1316.62	-2043.86	881.09	-914	200	0	48.559	14.0874	-1351.01	-609936	603488	-6483.21	448.44	452.015	0
558	1	21.4535	123.748	-776.998	-31040.4	82722.4	2121.32	406.464	649.949	0	23.6393	-107.912	-630.402	8714.11	61270.1	3688.07	397.192	186.177	0	0	0	0	0	0	0	-311	200	0	-0.646478	-1.43262	49.8892	-1319.81	-2044.24	887.858	-914	200	0
558	2	21.5751	124.115	-775.527	-31109	82393.2	2233	406.242	650.113	0	24.5546	-108.283	-629.152	8812.6	61063.7	3544.84	397.057	185.993	0	0	0	0	0	0	0	-311	200	0	-0.677188	-1.39845	49.7316	-1318.66	-2042.96	893.705	-914	200	0
558	3	21.7499	124.477	-774.211	-31174.2	82073	2335.06	406.009	650.266	0	25.4937	-108.679	-628.131	8926.41	60851.8	3397.44	396.878	185.789	0	0	0	0	0	0	0	-311	200	0	-0.694031	-1.35939	49.5424	-1311.8	-2038.74	896.758	-914	200	0
558	4	21.9752	124.838	-773.082	-31237.3	81762.7	2427.8	405.762	650.406	0	26.449	-109.107	-627.328	9051.15	60635	3246.66	396.656	185.572	0	0	0	0	0	0	0	-311	200	0	-0.69427	-1.31684	49.3457	-1299.99	-2032.39	895.434	-914	200	0
558	5	22.239	125.193	-772.144	-31300	81463.8	2511.94	405.503	650.537	0	27.4076	-109.577	-626.687	9179.91	60415.9	3093.28	396.405	185.352	0	0	0	0	0	0	0	-311	200	0	-0.680408	-1.27297	49.1836	-1286.83	-2024.35	889.888	-914	200	0
558	6	22.5277	125.533	-771.377	-31363.5	81177.5	2587.95	405.237	650.659	0	28.3555	-110.099	-626.137	9306.73	60197.1	2937.52	396.14	185.136	0	0	0	0	0	0	0	-311	200	0	-0.65865	-1.23058	49.0969	-1277.75	-2012.99	882.069	-914	200	0
558	7	22.8339	125.854	-770.742	-31427.3	80904.6	2656	404.97	650.775	0	29.2793	-110.678	-625.622	9428.48	59981.7	2778.78	395.875	184.929	0	0	0	0	0	0	0	-311	200	0	-0.634345	-1.19395	49.1065	-1277.75	-1996.28	874.336	-914	200	0
558	8	23.159	126.153	-770.199	-31489.5	80647.1	2716.73	404.71	650.885	0	30.1672	-111.315	-625.113	9544.78	59771.8	2615.88	395.618	184.731	0	0	0	0	0	0	0	-311	200	0	-0.611205	-1.16788	49.2064	-1289.73	-1973.86	868.184	-914	200	0
558	9	23.5104	126.432	-769.715	-31547.9	80408.1	2771.59	404.465	650.986	0	31.0099	-112.003	-624.606	9657.16	59568.4	2447.4	395.37	184.539	0	0	0	0	0	0	0	-311	200	0	-0.593087	-1.15376	49.3689	-1313.6	-1946.87	864.258	-914	200	0
559	0	23.9004	126.698	-769.274	-31600.1	80188.6	2822.31	404.239	651.078	0	31.8011	-112.728	-624.118	9768.2	59371.5	2271.49	395.129	184.349	0	0	0	0	0	0	0	-311	200	0	-0.583346	-1.14791	49.5571	-1346.65	-1917.45	863.043	-914	200	0	60.1964	10.031	-1339.7	-604875	594745	-13130.5	446.117	451.901	0
559	1	24.3416	126.961	-768.871	-31645.1	79986.4	2870.23	404.031	651.158	0	32.538	-113.477	-623.666	9880.91	59179.2	2086.37	394.889	184.157	0	0	0	0	0	0	0	-311	200	0	-0.582255	-1.14524	49.7339	-1384.96	-1889.43	865.016	-914	200	0
559	2	24.8394	127.228	-768.509	-31684	79797.2	2915.76	403.834	651.228	0	33.2194	-114.244	-623.242	9998.28	58989.2	1891.54	394.649	183.958	0	0	0	0	0	0	0	-311	200	0	-0.585825	-1.1429	49.8662	-1424.53	-1867.94	870.354	-914	200	0
559	3	25.388	127.499	-768.181	-31719.4	79616.2	2958.49	403.642	651.292	0	33.8455	-115.04	-622.806	10122.6	58799.7	1688.27	394.411	183.747	0	0	0	0	0	0	0	-311	200	0	-0.588109	-1.14081	49.9321	-1461.83	-1856.78	878.811	-914	200	0
559	4	25.9732	127.766	-767.859	-31753.3	79438.8	2997.45	403.455	651.353	0	34.4185	-115.882	-622.307	10254.7	58609.4	1478.64	394.181	183.521	0	0	0	0	0	0	0	-311	200	0	-0.586169	-1.14152	49.9301	-1493.52	-1856.81	889.581	-914	200	0
559	5	26.5779	128.01	-767.489	-31787	79261.8	3031.71	403.274	651.417	0	34.944	-116.782	-621.701	10393.4	58416.2	1264.25	393.962	183.282	0	0	0	0	0	0	0	-311	200	0	-0.583735	-1.14906	49.8686	-1516.14	-1866.36	901.405	-914	200	0
559	6	27.1861	128.216	-767.007	-31820.3	79084.3	3060.97	403.108	651.486	0	35.4278	-117.749	-620.965	10536.4	58216.6	1045.95	393.752	183.032	0	0	0	0	0	0	0	-311	200	0	-0.588905	-1.16633	49.7485	-1526.8	-1881.98	913.084	-914	200	0
559	7	27.7859	128.374	-766.357	-31851.5	78908.7	3085.63	402.966	651.562	0	35.8713	-118.786	-620.102	10681	58008.8	824.309	393.547	182.775	0	0	0	0	0	0	0	-311	200	0	-0.606209	-1.1932	49.5651	-1524.23	-1899.45	923.57	-914	200	0
559	8	28.3728	128.486	-765.521	-31879.1	78738.1	3106.52	402.855	651.644	0	36.2761	-119.888	-619.138	10825.3	57791.6	599.866	393.342	182.516	0	0	0	0	0	0	0	-311	200	0	-0.631927	-1.22572	49.3274	-1508.9	-1916.14	931.595	-914	200	0
559	9	28.953	128.568	-764.532	-31902.8	78574.7	3124.63	402.775	651.729	0	36.6528	-121.042	-618.132	10969.4	57564.5	373.212	393.127	182.254	0	0	0	0	0	0	0	-311	200	0	-0.658414	-1.25559	49.0663	-1482.86	-1931.74	935.775	-914	200	0
560	0	29.5448	128.648	-763.478	-31923.3	78417.4	3141.04	402.711	651.813	0	37.024	-122.222	-617.176	11115.5	57328	144.733	392.888	181.99	0	0	0	0	0	0	0	-311	200	0	-0.680711	-1.27258	48.8238	-1449.83	-1946.28	935.125	-914	200	0	71.1187	1.59294	-1326.7	-598621	586311	-22470.5	444.527	451.311	0
560	1	30.1713	128.762	-762.479	-31942.4	78261.9	3156.5	402.641	651.893	0	37.4181	-123.396	-616.379	11266.9	57084.4	-85.9735	392.613	181.721	0	0	0	0	0	0	0	-311	200	0	-0.697223	-1.27012	48.6376	-1414.43	-1958.93	929.566	-914	200	0
560	2	30.8454	128.945	-761.628	-31961.9	78102.7	3171.35	402.547	651.965	0	37.8569	-124.536	-615.814	11426.4	56836.3	-320.169	392.295	181.445	0	0	0	0	0	0	0	-311	200	0	-0.705853	-1.24825	48.5299	-1381.12	-1969.02	920.494	-914	200	0
560	3	31.5604	129.213	-760.96	-31983.3	77934.8	3185.94	402.416	652.03	0	38.346	-125.629	-615.48	11594.5	56585.6	-558.863	391.937	181.162	0	0	0	0	0	0	0	-311	200	0	-0.704092	-1.21171	48.5072	-1354.29	-1976.68	910.354	-914	200	0
560	4	32.2938	129.566	-760.453	-32008.2	77754.9	3200.79	402.248	652.091	0	38.8753	-126.682	-615.32	11769.9	56333.9	-801.49	391.552	180.872	0	0	0	0	0	0	0	-311	200	0	-0.693982	-1.16772	48.5686	-1337.49	-1981.69	901.057	-914	200	0
560	5	33.0159	129.985	-760.053	-32038.8	77563.4	3216.21	402.05	652.154	0	39.4257	-127.718	-615.247	11949.3	56083.3	-1046.53	391.156	180.578	0	0	0	0	0	0	0	-311	200	0	-0.681569	-1.12439	48.7083	-1331.5	-1983.03	893.198	-914	200	0
560	6	33.6971	130.445	-759.691	-32076.5	77364.2	3232.52	401.836	652.223	0	39.9776	-128.765	-615.172	12129.3	55835.8	-1293.56	390.764	180.283	0	0	0	0	0	0	0	-311	200	0	-0.668407	-1.08721	48.9069	-1333.31	-1980.44	886.663	-914	200	0
560	7	34.3107	130.915	-759.293	-32120.8	77162.5	3250.38	401.624	652.304	0	40.5168	-129.84	-615.023	12307	55593.1	-1543.37	390.392	179.989	0	0	0	0	0	0	0	-311	200	0	-0.64757	-1.05645	49.1371	-1337.88	-1975.6	881.389	-914	200	0
560	8	34.8352	131.372	-758.794	-32170.1	76963	3270.05	401.428	652.396	0	41.0347	-130.953	-614.761	12480.5	55355.6	-1795.92	390.044	179.699	0	0	0	0	0	0	0	-311	200	0	-0.610732	-1.02945	49.3858	-1342.07	-1970.95	877.681	-914	200	0
560	9	35.2591	131.8	-758.164	-32221.6	76767.9	3290.59	401.255	652.5	0	41.5273	-132.103	-614.392	12648.6	55122.7	-2049.36	389.719	179.413	0	0	0	0	0	0	0	-311	200	0	-0.556216	-1.00465	49.657	-1347.12	-1967.68	876.005	-914	200	0
561	0	35.5832	132.2	-757.426	-32272.8	76576.3	3310.08	401.101	652.609	0	41.995	-133.279	-613.956	12809.9	54894	-2301.23	389.41	179.135	0	0	0	0	0	0	0	-311	200	0	-0.489594	-0.982808	49.9455	-1356.73	-1965.38	876.32	-914	200	0	78.9855	-5.713	-1316.28	-593151	580349	-30121.8	443.798	450.457	0
561	1	35.8184	132.58	-756.647	-32322	76385.1	3326.4	400.952	652.717	0	42.4387	-134.47	-613.515	12963	54670.7	-2550.05	389.111	178.871	0	0	0	0	0	0	0	-311	200	0	-0.419915	-0.965842	50.2255	-1372.12	-1962.59	877.488	-914	200	0
561	2	35.9782	132.95	-755.902	-32369.4	76191.8	3337.52	400.796	652.822	0	42.8553	-135.657	-613.125	13107.4	54453.9	-2795.39	388.814	178.622	0	0	0	0	0	0	0	-311	200	0	-0.355485	-0.956186	50.4744	-1389.64	-1957.15	877.66	-914	200	0
561	3	36.072	133.307	-755.222	-32415.9	75996.1	3341.78	400.627	652.922	0	43.2377	-136.823	-612.816	13244.6	54244.4	-3036.81	388.517	178.387	0	0	0	0	0	0	0	-311	200	0	-0.301804	-0.956855	50.6971	-1403.84	-1947.01	875.479	-914	200	0
561	4	36.1043	133.643	-754.594	-32461.5	75798.8	3338.65	400.45	653.019	0	43.5804	-137.953	-612.596	13378	54040.6	-3273.17	388.216	178.162	0	0	0	0	0	0	0	-311	200	0	-0.263518	-0.970466	50.9201	-1412.07	-1931.56	870.755	-914	200	0
561	5	36.0772	133.949	-753.981	-32505.8	75599	3328.97	400.266	653.112	0	43.881	-139.038	-612.45	13511.2	53838.7	-3503.44	387.907	177.939	0	0	0	0	0	0	0	-311	200	0	-0.246463	-0.997936	51.1654	-1415.42	-1912.29	864.119	-914	200	0
561	6	35.9917	134.221	-753.349	-32548.2	75392.3	3314.32	400.076	653.205	0	44.1386	-140.072	-612.348	13647.2	53633.8	-3727.8	387.587	177.713	0	0	0	0	0	0	0	-311	200	0	-0.255028	-1.03792	51.4316	-1416.1	-1892.45	856.486	-914	200	0
561	7	35.849	134.456	-752.669	-32587.9	75173.8	3296.65	399.876	653.297	0	44.3504	-141.066	-612.258	13787.2	53421.9	-3947.46	387.254	177.481	0	0	0	0	0	0	0	-311	200	0	-0.288256	-1.08569	51.6914	-1414.73	-1876.48	848.933	-914	200	0
561	8	35.6532	134.656	-751.924	-32623.7	74940.9	3278.1	399.666	653.387	0	44.5123	-142.036	-612.167	13931.2	53201.1	-4163.77	386.906	177.243	0	0	0	0	0	0	0	-311	200	0	-0.340644	-1.13324	51.907	-1410.5	-1869.06	842.893	-914	200	0
561	9	35.4151	134.83	-751.134	-32655.4	74695.8	3260.65	399.444	653.475	0	44.6224	-142.995	-612.08	14078.3	52973	-4377.69	386.546	176.999	0	0	0	0	0	0	0	-311	200	0	-0.405709	-1.17263	52.0522	-1403.82	-1873.31	840.018	-914	200	0
562	0	35.1554	134.998	-750.373	-32684.7	74443.8	3245.36	399.209	653.558	0	44.6836	-143.941	-612.029	14228.6	52739.9	-4589.77	386.172	176.752	0	0	0	0	0	0	0	-311	200	0	-0.477472	-1.19994	52.1153	-1397.54	-1888.67	841.484	-914	200	0	77.4141	-13.0331	-1310.4	-588914	573950	-33519.7	440.847	448.976	0
562	1	34.8991	135.186	-749.745	-32714.4	74191.6	3232.28	398.956	653.634	0	44.7038	-144.862	-612.064	14383.3	52502.8	-4800.85	385.78	176.5	0	0	0	0	0	0	0	-311	200	0	-0.550831	-1.21698	52.0884	-1395.01	-1910.57	847.525	-914	200	0
562	2	34.6605	135.41	-749.314	-32746.4	73944.7	3221.08	398.683	653.702	0	44.6877	-145.747	-612.213	14543.3	52258.9	-5012.44	385.361	176.245	0	0	0	0	0	0	0	-311	200	0	-0.621244	-1.22993	51.966	-1398.06	-1933.32	857.75	-914	200	0
562	3	34.4334	135.668	-749.067	-32782.1	73706.7	3211.18	398.398	653.764	0	44.6257	-146.602	-612.457	14707.6	52003.2	-5226.35	384.909	175.986	0	0	0	0	0	0	0	-311	200	0	-0.682387	-1.24531	51.752	-1406.09	-1953.35	871.497	-914	200	0
562	4	34.1951	135.94	-748.924	-32823.2	73478.4	3201.44	398.112	653.827	0	44.4938	-147.45	-612.725	14873.4	51730.3	-5444.03	384.427	175.726	0	0	0	0	0	0	0	-311	200	0	-0.726221	-1.26522	51.4659	-1415.75	-1969.75	887.638	-914	200	0
562	5	33.9181	136.193	-748.771	-32870	73257.8	3190.59	397.838	653.899	0	44.2629	-148.313	-612.925	15037.9	51436.7	-5665.97	383.92	175.465	0	0	0	0	0	0	0	-311	200	0	-0.747449	-1.28622	51.1406	-1421.89	-1982.74	904.311	-914	200	0
562	6	33.5816	136.398	-748.501	-32920.8	73042.3	3178.19	397.585	653.982	0	43.9088	-149.203	-612.977	15198.8	51121.1	-5891.53	383.398	175.205	0	0	0	0	0	0	0	-311	200	0	-0.746228	-1.30378	50.8134	-1420.5	-1992.79	919.016	-914	200	0
562	7	33.1766	136.537	-748.05	-32973.6	72830.2	3164.16	397.36	654.079	0	43.4142	-150.123	-612.83	15353.8	50784.1	-6119.29	382.868	174.946	0	0	0	0	0	0	0	-311	200	0	-0.726106	-1.3147	50.5169	-1411.12	-2000.61	929.125	-914	200	0
562	8	32.7067	136.601	-747.413	-33026.9	72621.7	3147.93	397.164	654.188	0	42.7687	-151.067	-612.466	15500.9	50429.6	-6347.73	382.339	174.691	0	0	0	0	0	0	0	-311	200	0	-0.692806	-1.31403	50.2819	-1396.27	-2006.58	932.707	-914	200	0
562	9	32.1895	136.599	-746.647	-33079.7	72416.9	3128.41	396.99	654.304	0	41.9746	-152.02	-611.911	15639.1	50064.8	-6575.48	381.817	174.442	0	0	0	0	0	0	0	-311	200	0	-0.657254	-1.29655	50.1402	-1379.57	-2009.5	929.111	-914	200	0
563	0	31.6589	136.554	-745.86	-33131.1	72214.4	3104.52	396.82	654.42	0	41.0563	-152.956	-611.237	15768.4	49698.4	-6800.85	381.308	174.202	0	0	0	0	0	0	0	-311	200	0	-0.635025	-1.26361	50.1165	-1364.27	-2006.8	919.257	-914	200	0	66.3343	-20.2666	-1304.77	-586007	567431	-34097.8	437.355	448.425	0
563	1	31.1597	136.498	-745.192	-33181.8	72012.1	3075.71	396.636	654.528	0	40.0592	-153.834	-610.556	15890.3	49337.8	-7021.02	380.808	173.974	0	0	0	0	0	0	0	-311	200	0	-0.637722	-1.2241	50.2126	-1351.72	-1997.03	905.891	-914	200	0
563	2	30.7324	136.462	-744.755	-33233.8	71807.4	3042.12	396.418	654.624	0	39.0341	-154.621	-609.979	16006.1	48988.3	-7232.43	380.311	173.76	0	0	0	0	0	0	0	-311	200	0	-0.666557	-1.18856	50.3998	-1340.44	-1982.06	893.02	-914	200	0
563	3	30.3983	136.461	-744.596	-33289	71597.7	3004.49	396.156	654.708	0	38.0213	-155.293	-609.581	16115.9	48653.8	-7432.44	379.815	173.562	0	0	0	0	0	0	0	-311	200	0	-0.714615	-1.16317	50.6258	-1328.12	-1966.76	884.206	-914	200	0
563	4	30.1573	136.495	-744.688	-33347.9	71380.9	2964.39	395.853	654.781	0	37.0456	-155.841	-609.389	16220.1	48336.3	-7619.97	379.319	173.383	0	0	0	0	0	0	0	-311	200	0	-0.771168	-1.14677	50.8345	-1314.39	-1956.37	881.137	-914	200	0
563	5	29.993	136.557	-744.978	-33410.8	71156.7	2924.31	395.515	654.848	0	36.1205	-156.269	-609.408	16320.4	48035.4	-7795.22	378.823	173.219	0	0	0	0	0	0	0	-311	200	0	-0.824142	-1.13219	50.9883	-1301.37	-1954.25	883.553	-914	200	0
563	6	29.8795	136.641	-745.405	-33478.2	70924.7	2887.25	395.149	654.913	0	35.2509	-156.599	-609.624	16420.2	47747.5	-7959.38	378.323	173.065	0	0	0	0	0	0	0	-311	200	0	-0.862421	-1.11083	51.0762	-1292.42	-1961.38	889.816	-914	200	0
563	7	29.785	136.741	-745.903	-33551.6	70683.7	2855.91	394.763	654.981	0	34.4329	-156.865	-610.011	16524	47468.3	-8114.11	377.816	172.912	0	0	0	0	0	0	0	-311	200	0	-0.877314	-1.07737	51.0987	-1290.38	-1976.32	897.608	-914	200	0
563	8	29.677	136.856	-746.408	-33632.6	70432.7	2832.49	394.362	655.059	0	33.6608	-157.099	-610.53	16635.7	47194.7	-8260.54	377.301	172.752	0	0	0	0	0	0	0	-311	200	0	-0.864131	-1.03286	51.0528	-1297.07	-1995.49	905.031	-914	200	0
563	9	29.5299	136.994	-746.883	-33721.8	70172.3	2818.96	393.954	655.15	0	32.9334	-157.322	-611.155	16757.9	46926.2	-8399.38	376.783	172.58	0	0	0	0	0	0	0	-311	200	0	-0.825601	-0.985067	50.9424	-1313.22	-2014	911.52	-914	200	0
564	0	29.3323	137.175	-747.334	-33819.2	69904.3	2816.71	393.538	655.253	0	32.2576	-157.541	-611.882	16890.2	46663.6	-8531.86	376.262	172.396	0	0	0	0	0	0	0	-311	200	0	-0.772116	-0.944289	50.7944	-1337.8	-2026.04	917.469	-914	200	0	56.8134	-20.2967	-1315.38	-589389	564997	-32724.7	431.628	447.37	0
564	1	29.0857	137.426	-747.804	-33924.6	69629.8	2826.11	393.112	655.366	0	31.6435	-157.754	-612.729	17030.3	46407.1	-8659.55	375.738	172.206	0	0	0	0	0	0	0	-311	200	0	-0.716058	-0.916042	50.6449	-1367.62	-2026.89	923.012	-914	200	0
564	2	28.7928	137.767	-748.323	-34038.1	69348.6	2846.93	392.672	655.486	0	31.0946	-157.96	-613.708	17174.6	46155.3	-8783.32	375.207	172.015	0	0	0	0	0	0	0	-311	200	0	-0.666782	-0.898708	50.5131	-1397.85	-2015.7	927.384	-914	200	0
564	3	28.4467	138.203	-748.868	-34160.1	69057.2	2879.05	392.216	655.616	0	30.6029	-158.168	-614.805	17319.9	45906.9	-8902.77	374.669	171.829	0	0	0	0	0	0	0	-311	200	0	-0.629993	-0.889157	50.3981	-1422.4	-1995.69	929.4	-914	200	0
564	4	28.0336	138.726	-749.376	-34290.5	68751.6	2922.09	391.745	655.759	0	30.1509	-158.392	-615.98	17464.4	45660.5	-9017.23	374.127	171.648	0	0	0	0	0	0	0	-311	200	0	-0.608059	-0.887699	50.2941	-1435.37	-1972.38	928.3	-914	200	0
564	5	27.5416	139.322	-749.78	-34428.8	68429.8	2975.05	391.267	655.919	0	29.7162	-158.648	-617.174	17607.1	45413.7	-9127.18	373.583	171.471	0	0	0	0	0	0	0	-311	200	0	-0.599304	-0.895435	50.2012	-1434.59	-1952.91	924.317	-914	200	0
564	6	26.966	139.973	-750.037	-34575.2	68091.7	3036.99	390.785	656.098	0	29.2761	-158.941	-618.324	17748.1	45163.3	-9234.15	373.042	171.296	0	0	0	0	0	0	0	-311	200	0	-0.598162	-0.909519	50.1237	-1423.17	-1944.87	918.713	-914	200	0
564	7	26.3084	140.666	-750.128	-34730.5	67736	3107.36	390.299	656.299	0	28.8119	-159.268	-619.378	17887.1	44907	-9339.76	372.503	171.121	0	0	0	0	0	0	0	-311	200	0	-0.597045	-0.923953	50.0651	-1406.49	-1952.63	913.25	-914	200	0
564	8	25.5734	141.388	-750.062	-34895.1	67359.3	3185.59	389.805	656.523	0	28.3118	-159.618	-620.314	18023.8	44644.3	-9445.43	371.97	170.944	0	0	0	0	0	0	0	-311	200	0	-0.589562	-0.934712	50.0287	-1388.41	-1974.89	909.588	-914	200	0
564	9	24.7693	142.134	-749.866	-35068.5	66958.2	3270.91	389.293	656.766	0	27.7739	-159.983	-621.141	18158.6	44375.4	-9551.84	371.442	170.766	0	0	0	0	0	0	0	-311	200	0	-0.574188	-0.943354	50.0165	-1370.12	-2005.41	908.905	-914	200	0
565	0	23.9115	142.899	-749.589	-35248.9	66530.9	3362.46	388.756	657.024	0	27.2061	-160.35	-621.891	18293.9	44100	-9658.51	370.913	170.583	0	0	0	0	0	0	0	-311	200	0	-0.554566	-0.955762	50.0215	-1350.75	-2035.68	911.552	-914	200	0	43.4615	-16.5686	-1323	-590587	560913	-25923.6	425.572	445.834	0
565	1	23.0199	143.68	-749.291	-35433.7	66078	3459.16	388.187	657.29	0	26.6227	-160.708	-622.616	18432.9	43818.1	-9764.29	370.378	170.394	0	0	0	0	0	0	0	-311	200	0	-0.535766	-0.977592	50.0293	-1329.68	-2058.87	916.799	-914	200	0
565	2	22.1108	144.471	-749.016	-35620.6	65602	3559.55	387.584	657.557	0	26.0346	-161.051	-623.355	18577.6	43530.1	-9868.09	369.832	170.197	0	0	0	0	0	0	0	-311	200	0	-0.521617	-1.01059	50.0281	-1309	-2072.87	922.921	-914	200	0
565	3	21.1898	145.263	-748.766	-35809.9	65105.7	3662.22	386.951	657.825	0	25.4445	-161.382	-624.122	18728.4	43236.3	-9968.95	369.275	169.992	0	0	0	0	0	0	0	-311	200	0	-0.515086	-1.05172	50.0119	-1292.95	-2079.58	927.781	-914	200	0
565	4	20.2536	146.044	-748.513	-36002.9	64590.6	3765.94	386.292	658.099	0	24.8492	-161.712	-624.911	18884.4	42938.2	-10066.1	368.711	169.781	0	0	0	0	0	0	0	-311	200	0	-0.519771	-1.09452	49.9753	-1284.98	-2081.94	929.952	-914	200	0
565	5	19.2922	146.805	-748.214	-36201.3	64057.9	3869.49	385.614	658.384	0	24.2413	-162.054	-625.709	19043.9	42638	-10159.2	368.144	169.564	0	0	0	0	0	0	0	-311	200	0	-0.540323	-1.1321	49.9126	-1285.7	-2081.6	929.427	-914	200	0
565	6	18.2905	147.535	-747.825	-36405.6	63510.3	3971.88	384.927	658.682	0	23.6091	-162.42	-626.482	19204.2	42338.2	-10248.1	367.581	169.346	0	0	0	0	0	0	0	-311	200	0	-0.579165	-1.15899	49.8236	-1293.11	-2078.72	926.947	-914	200	0
565	7	17.2323	148.219	-747.308	-36614.9	62951.9	4072.74	384.238	658.996	0	22.94	-162.815	-627.181	19362.4	42040.4	-10332.6	367.031	169.128	0	0	0	0	0	0	0	-311	200	0	-0.631272	-1.17111	49.7263	-1304.42	-2072.85	922.849	-914	200	0
565	8	16.1073	148.848	-746.64	-36827.2	62386.4	4172.14	383.556	659.324	0	22.2265	-163.235	-627.755	19516.5	41745.1	-10412.1	366.499	168.911	0	0	0	0	0	0	0	-311	200	0	-0.68425	-1.16646	49.6553	-1317.72	-2064.03	916.915	-914	200	0
565	9	14.9174	149.419	-745.83	-37039.9	61816	4270.22	382.882	659.663	0	21.4703	-163.667	-628.19	19666.1	41452.1	-10486.5	365.987	168.694	0	0	0	0	0	0	0	-311	200	0	-0.725977	-1.14682	49.6406	-1332.33	-2053.29	908.891	-914	200	0
566	0	13.6772	149.944	-744.924	-37250.5	61241.8	4367.03	382.212	660.006	0	20.6856	-164.09	-628.517	19811.6	41163.7	-10556.8	365.493	168.479	0	0	0	0	0	0	0	-311	200	0	-0.751518	-1.11686	49.6906	-1348.11	-2042.53	898.764	-914	200	0	24.5839	-13.963	-1321.71	-587917	552629	-16067.3	419.036	444.349	0
566	1	12.408	150.446	-743.997	-37457.7	60663.3	4462.67	381.537	660.347	0	19.8971	-164.48	-628.802	19953.8	40882.7	-10624.2	365.017	168.267	0	0	0	0	0	0	0	-311	200	0	-0.762608	-1.08159	49.7952	-1364.39	-2033.7	886.894	-914	200	0
566	2	11.126	150.956	-743.113	-37661.1	60079.3	4557.6	380.848	660.68	0	19.1322	-164.819	-629.112	20092.9	40610.8	-10689.8	364.553	168.061	0	0	0	0	0	0	0	-311	200	0	-0.762909	-1.04723	49.9388	-1379.09	-2027.53	874.306	-914	200	0
566	3	9.83554	151.493	-742.305	-37859.6	59488.3	4652.72	380.14	661.003	0	18.411	-165.101	-629.502	20229.4	40347.6	-10753.7	364.095	167.864	0	0	0	0	0	0	0	-311	200	0	-0.755638	-1.0232	50.1042	-1389.13	-2023.77	862.828	-914	200	0
566	4	8.53066	152.066	-741.567	-38051.5	58892.4	4749.09	379.416	661.312	0	17.7405	-165.325	-630	20364.8	40089.6	-10815.4	363.634	167.675	0	0	0	0	0	0	0	-311	200	0	-0.745015	-1.01846	50.2679	-1392.63	-2022.32	854.659	-914	200	0
566	5	7.19761	152.667	-740.867	-38236.7	58297.2	4847.79	378.688	661.611	0	17.1147	-165.499	-630.597	20501.3	39831.2	-10872.7	363.164	167.489	0	0	0	0	0	0	0	-311	200	0	-0.736043	-1.03479	50.4084	-1390.4	-2022.89	851.559	-914	200	0
566	6	5.81859	153.272	-740.156	-38417.7	57709.3	4949.1	377.969	661.905	0	16.5202	-165.639	-631.247	20640.9	39568.7	-10923.9	362.683	167.301	0	0	0	0	0	0	0	-311	200	0	-0.731821	-1.06545	50.5203	-1385.14	-2023.74	854.108	-914	200	0
566	7	4.3809	153.855	-739.393	-38598.6	57133.6	5051.43	377.271	662.203	0	15.9414	-165.764	-631.897	20784.5	39301.6	-10968	362.196	167.108	0	0	0	0	0	0	0	-311	200	0	-0.734243	-1.0986	50.6051	-1379.27	-2022.73	861.219	-914	200	0
566	8	2.88655	154.395	-738.575	-38783.2	56571.8	5151.91	376.596	662.511	0	15.3674	-165.887	-632.516	20931.1	39031.9	-11005.2	361.709	166.908	0	0	0	0	0	0	0	-311	200	0	-0.745815	-1.12156	50.6539	-1373.53	-2019.4	870.389	-914	200	0
566	9	1.35418	154.889	-737.742	-38973.6	56023	5248.35	375.938	662.828	0	14.7974	-166.005	-633.108	21079.1	38762.2	-11035.4	361.225	166.705	0	0	0	0	0	0	0	-311	200	0	-0.767252	-1.12624	50.6538	-1367.53	-2015.17	878.812	-914	200	0
567	0	-0.187223	155.353	-736.963	-39169.1	55484.4	5340.62	375.288	663.149	0	14.2405	-166.101	-633.705	21226.1	38496.4	-11058.5	360.748	166.505	0	0	0	0	0	0	0	-311	200	0	-0.795531	-1.11374	50.6016	-1360.88	-2011.07	884.48	-914	200	0	4.82338	-10.1855	-1320.98	-585472	545635	-4288.85	413.258	442.885	0
567	1	-1.70898	155.807	-736.31	-39367.2	54953.3	5429.56	374.633	663.466	0	13.7087	-166.157	-634.339	21369.6	38238.7	-11074.1	360.281	166.312	0	0	0	0	0	0	0	-311	200	0	-0.826444	-1.09349	50.5093	-1353.4	-2005.9	886.549	-914	200	0
567	2	-3.19368	156.259	-735.815	-39564.9	54428.8	5515.37	373.971	663.77	0	13.2112	-166.167	-635.017	21507.2	37992.3	-11081.3	359.829	166.131	0	0	0	0	0	0	0	-311	200	0	-0.856264	-1.07739	50.399	-1345.57	-1997.16	884.932	-914	200	0
567	3	-4.63979	156.703	-735.453	-39760.3	53911.6	5597.24	373.304	664.062	0	12.7536	-166.138	-635.722	21637.6	37759	-11079.1	359.395	165.964	0	0	0	0	0	0	0	-311	200	0	-0.879758	-1.0746	50.2912	-1338.54	-1983.84	879.715	-914	200	0
567	4	-6.05634	157.118	-735.148	-39951.7	53402.9	5674.13	372.642	664.345	0	12.3384	-166.085	-636.415	21759.9	37538.5	-11068.4	358.984	165.809	0	0	0	0	0	0	0	-311	200	0	-0.890652	-1.08952	50.2	-1332.97	-1968.02	871.363	-914	200	0
567	5	-7.4537	157.482	-734.807	-40138.2	52904.4	5745.41	371.998	664.624	0	11.9624	-166.022	-637.047	21873.1	37329.3	-11052	358.597	165.665	0	0	0	0	0	0	0	-311	200	0	-0.886688	-1.12093	50.1409	-1328.75	-1954.23	861.339	-914	200	0
567	6	-8.83793	157.771	-734.345	-40319.7	52419.5	5810.75	371.383	664.906	0	11.6175	-165.962	-637.571	21976.1	37128.1	-11033.3	358.234	165.531	0	0	0	0	0	0	0	-311	200	0	-0.871535	-1.16265	50.1279	-1326.37	-1946.66	851.799	-914	200	0
567	7	-10.2098	157.973	-733.706	-40496.7	51951.7	5869.98	370.807	665.195	0	11.2957	-165.912	-637.957	22069.3	36931.7	-11015	357.891	165.406	0	0	0	0	0	0	0	-311	200	0	-0.850232	-1.20764	50.151	-1327.48	-1946.98	844.599	-914	200	0
567	8	-11.5633	158.083	-732.879	-40669.8	51502.6	5923.28	370.274	665.493	0	10.9915	-165.871	-638.204	22155.1	36738.1	-10998.6	357.565	165.285	0	0	0	0	0	0	0	-311	200	0	-0.82489	-1.25108	50.1735	-1333.88	-1955.01	840.739	-914	200	0
567	9	-12.8817	158.112	-731.924	-40839.5	51070.5	5971.36	369.776	665.797	0	10.7035	-165.833	-638.362	22237.1	36548.3	-10983.7	357.253	165.165	0	0	0	0	0	0	0	-311	200	0	-0.795254	-1.2895	50.1603	-1345.74	-1970.56	840.456	-914	200	0
568	0	-14.1361	158.091	-730.971	-41006	50651.2	6015.27	369.293	666.098	0	10.4373	-165.783	-638.525	22318.8	36365.9	-10970	356.953	165.046	0	0	0	0	0	0	0	-311	200	0	-0.761139	-1.32064	50.1075	-1360.67	-1992.56	843.6	-914	200	0	-9.45569	-7.68795	-1321.83	-584471	540482	4647.58	408.573	441.932	0
568	1	-15.2932	158.064	-730.178	-41170.5	50239.3	6055.96	368.804	666.384	0	10.2035	-165.698	-638.799	22402.5	36196.7	-10958.4	356.664	164.93	0	0	0	0	0	0	0	-311	200	0	-0.723903	-1.34421	50.0376	-1375.31	-2016.98	849.772	-914	200	0
568	2	-16.3287	158.075	-729.662	-41335.3	49829.7	6094.07	368.292	666.65	0	10.0068	-165.564	-639.261	22489.2	36044.4	-10950.2	356.385	164.82	0	0	0	0	0	0	0	-311	200	0	-0.6878	-1.36093	49.9823	-1387.61	-2037.18	857.792	-914	200	0
568	3	-17.2385	158.149	-729.459	-41502.6	49419.3	6130.28	367.748	666.895	0	9.83744	-165.382	-639.941	22578.5	35908.4	-10945.5	356.112	164.718	0	0	0	0	0	0	0	-311	200	0	-0.658848	-1.37148	49.9735	-1397.09	-2046.72	865.452	-914	200	0
568	4	-18.0389	158.299	-729.532	-41673.2	49007	6165.99	367.176	667.123	0	9.67444	-165.17	-640.825	22671.1	35783.8	-10942.7	355.84	164.622	0	0	0	0	0	0	0	-311	200	0	-0.638978	-1.37593	50.0329	-1404.1	-2042.04	870.549	-914	200	0
568	5	-18.7601	158.521	-729.798	-41847	48594.8	6203.38	366.587	667.341	0	9.49427	-164.954	-641.869	22767.3	35665.8	-10939	355.565	164.53	0	0	0	0	0	0	0	-311	200	0	-0.622744	-1.37375	50.1609	-1410.07	-2024.19	872.027	-914	200	0
568	6	-19.4386	158.802	-730.158	-42024.6	48187	6245.06	365.995	667.555	0	9.27768	-164.766	-643.008	22866	35554.6	-10931.5	355.294	164.439	0	0	0	0	0	0	0	-311	200	0	-0.601963	-1.36537	50.3366	-1417.49	-1998.18	870.038	-914	200	0
568	7	-20.1102	159.124	-730.526	-42207.3	47789	6293.39	365.417	667.777	0	9.01285	-164.63	-644.169	22965.1	35454.1	-10919.5	355.039	164.349	0	0	0	0	0	0	0	-311	200	0	-0.571771	-1.3522	50.5233	-1428.58	-1970.51	865.497	-914	200	0
568	8	-20.8029	159.471	-730.833	-42396.1	47403.2	6350.12	364.862	668.011	0	8.69683	-164.557	-645.299	23063.3	35367.1	-10904.2	354.807	164.259	0	0	0	0	0	0	0	-311	200	0	-0.531937	-1.3345	50.6779	-1443.31	-1947.41	859.753	-914	200	0
568	9	-21.53	159.838	-731.045	-42590.3	47027.1	6415.95	364.329	668.26	0	8.33581	-164.541	-646.388	23160.3	35294.7	-10888.3	354.603	164.17	0	0	0	0	0	0	0	-311	200	0	-0.48528	-1.311	50.7597	-1458.61	-1934.31	854.298	-914	200	0
569	0	-22.2867	160.228	-731.177	-42787.9	46654.8	6490.51	363.808	668.519	0	7.94444	-164.566	-647.467	23256.4	35236.2	-10874.3	354.422	164.081	0	0	0	0	0	0	0	-311	200	0	-0.43694	-1.27974	50.7451	-1469.85	-1934.93	850.537	-914	200	0	-19.4965	-3.45347	-1336.07	-589152	541300	11701.6	404.459	440.877	0
569	1	-23.0535	160.654	-731.296	-42987.4	46282.3	6572.86	363.288	668.783	0	7.54306	-164.61	-648.598	23352.5	35190.2	-10863	354.256	163.995	0	0	0	0	0	0	0	-311	200	0	-0.394324	-1.23782	50.6496	-1473.01	-1950.4	849.536	-914	200	0
569	2	-23.8076	161.126	-731.488	-43188.6	45910.6	6661.96	362.763	669.042	0	7.15292	-164.659	-649.836	23450.7	35155.4	-10852.9	354.099	163.913	0	0	0	0	0	0	0	-311	200	0	-0.364462	-1.18302	50.5264	-1465.86	-1978.49	851.635	-914	200	0
569	3	-24.5358	161.647	-731.804	-43392	45543.6	6756.65	362.235	669.295	0	6.79062	-164.712	-651.203	23553	35131.8	-10841.7	353.949	163.832	0	0	0	0	0	0	0	-311	200	0	-0.350127	-1.11895	50.4305	-1448.21	-2013.59	856.336	-914	200	0
569	4	-25.239	162.206	-732.252	-43598.5	45186.6	6855.39	361.709	669.54	0	6.4641	-164.772	-652.679	23660.2	35119.7	-10828.5	353.809	163.749	0	0	0	0	0	0	0	-311	200	0	-0.349798	-1.05646	50.3864	-1421.33	-2048.68	862.507	-914	200	0
569	5	-25.9258	162.787	-732.806	-43808	44843.7	6956.38	361.194	669.781	0	6.17439	-164.846	-654.231	23772.5	35118.9	-10813	353.68	163.663	0	0	0	0	0	0	0	-311	200	0	-0.359501	-1.00777	50.39	-1387.41	-2078.13	868.642	-914	200	0
569	6	-26.6052	163.374	-733.43	-44020.2	44516.1	7058.12	360.696	670.02	0	5.92253	-164.935	-655.838	23889.6	35129.5	-10795	353.564	163.574	0	0	0	0	0	0	0	-311	200	0	-0.373272	-0.980711	50.4268	-1349.79	-2099.35	873.274	-914	200	0
569	7	-27.2819	163.954	-734.084	-44235.1	44204.3	7159.74	360.217	670.259	0	5.71209	-165.034	-657.502	24011.6	35153.5	-10773.8	353.465	163.48	0	0	0	0	0	0	0	-311	200	0	-0.386124	-0.978055	50.4798	-1312.82	-2112.1	875.256	-914	200	0
569	8	-27.9563	164.52	-734.743	-44452.7	43908.6	7260.7	359.761	670.501	0	5.54541	-165.137	-659.232	24138.8	35192.6	-10748.8	353.384	163.383	0	0	0	0	0	0	0	-311	200	0	-0.398237	-0.99971	50.535	-1281	-2116.44	873.834	-914	200	0
569	9	-28.6236	165.067	-735.401	-44672.2	43629.5	7360.68	359.328	670.745	0	5.42375	-165.242	-661.051	24270.6	35246.5	-10720.7	353.319	163.285	0	0	0	0	0	0	0	-311	200	0	-0.413316	-1.04411	50.5838	-1258.06	-2112.09	868.761	-914	200	0
570	0	-29.2712	165.6	-736.096	-44893.1	43367.1	7459.38	358.915	670.988	0	5.35243	-165.346	-662.995	24405.2	35312.5	-10690.5	353.262	163.19	0	0	0	0	0	0	0	-311	200	0	-0.434605	-1.10712	50.6178	-1246.37	-2099.84	860.266	-914	200	0	-26.2097	1.11552	-1364.68	-599089	548061	18015.5	400.696	439.075	0
570	1	-29.8782	166.136	-736.911	-45115.1	43121.6	7556.17	358.517	671.222	0	5.34035	-165.443	-665.109	24541	35385.5	-10659.8	353.203	163.102	0	0	0	0	0	0	0	-311	200	0	-0.464633	-1.18047	50.6153	-1246.55	-2082.54	848.986	-914	200	0
570	2	-30.426	166.69	-737.926	-45337.6	42893.1	7650.04	358.127	671.439	0	5.39171	-165.526	-667.423	24677.4	35459.5	-10630.6	353.129	163.026	0	0	0	0	0	0	0	-311	200	0	-0.504695	-1.25223	50.542	-1257.08	-2064.55	836.016	-914	200	0
570	3	-30.9099	167.264	-739.16	-45559.8	42680.8	7739.95	357.742	671.637	0	5.49824	-165.589	-669.915	24813.9	35530.7	-10604.6	353.038	162.96	0	0	0	0	0	0	0	-311	200	0	-0.552362	-1.30904	50.3766	-1274.42	-2049.42	822.77	-914	200	0
570	4	-31.3434	167.841	-740.559	-45781.5	42481.8	7824.72	357.365	671.82	0	5.63887	-165.637	-672.516	24949.5	35601	-10582.2	352.937	162.901	0	0	0	0	0	0	0	-311	200	0	-0.601931	-1.33985	50.1309	-1294.35	-2038.29	810.918	-914	200	0
570	5	-31.7507	168.392	-742.031	-46002.9	42292.6	7902.88	356.996	671.996	0	5.78614	-165.686	-675.134	25082.8	35676.3	-10562	352.843	162.848	0	0	0	0	0	0	0	-311	200	0	-0.647661	-1.34023	49.8453	-1313.68	-2030.32	802.458	-914	200	0
570	6	-32.1553	168.889	-743.488	-46223.8	42110.1	7973.58	356.639	672.172	0	5.91374	-165.754	-677.683	25212.7	35761.6	-10541.7	352.77	162.796	0	0	0	0	0	0	0	-311	200	0	-0.685063	-1.31474	49.5729	-1331.35	-2023.49	799.053	-914	200	0
570	7	-32.5727	169.315	-744.869	-46444	41934.6	8037.51	356.298	672.352	0	6.00158	-165.858	-680.094	25340.3	35858.9	-10518.9	352.726	162.74	0	0	0	0	0	0	0	-311	200	0	-0.709577	-1.27406	49.3619	-1348.72	-2014.85	801.071	-914	200	0
570	8	-33.0071	169.673	-746.16	-46663.9	41768	8096.37	355.977	672.539	0	6.03919	-166.005	-682.342	25468.2	35966.9	-10491.4	352.711	162.675	0	0	0	0	0	0	0	-311	200	0	-0.71703	-1.22821	49.239	-1367.73	-2002.19	807.685	-914	200	0
570	9	-33.4503	169.978	-747.396	-46885	41611.9	8151.59	355.676	672.731	0	6.02797	-166.192	-684.456	25599	36081.4	-10458.4	352.715	162.599	0	0	0	0	0	0	0	-311	200	0	-0.70721	-1.18287	49.2056	-1388.6	-1985.8	817.682	-914	200	0
571	0	-33.8831	170.255	-748.658	-47108.5	41466	8204.03	355.387	672.924	0	5.97983	-166.4	-686.52	25733.5	36197.1	-10419.8	352.725	162.516	0	0	0	0	0	0	0	-311	200	0	-0.684852	-1.14156	49.2466	-1409.58	-1967.93	829.914	-914	200	0	-29.9894	3.79062	-1404.78	-614234	558784	22053.3	396.771	437.417	0
571	1	-34.2793	170.538	-750.049	-47334.5	41329.7	8254.57	355.103	673.109	0	5.91255	-166.606	-688.644	25869.5	36310.2	-10375.9	352.727	162.434	0	0	0	0	0	0	0	-311	200	0	-0.656465	-1.10902	49.34	-1428.21	-1951	843.357	-914	200	0
571	2	-34.6147	170.858	-751.656	-47562.2	41201.2	8304.3	354.814	673.277	0	5.84328	-166.786	-690.914	26003.6	36420.7	-10327.8	352.714	162.364	0	0	0	0	0	0	0	-311	200	0	-0.62909	-1.09142	49.46	-1442.52	-1936.62	857.161	-914	200	0
571	3	-34.8773	171.233	-753.505	-47790.7	41078	8354.25	354.516	673.425	0	5.78154	-166.927	-693.367	26133.6	36531	-10276.3	352.686	162.309	0	0	0	0	0	0	0	-311	200	0	-0.611265	-1.09286	49.5806	-1451.12	-1925.12	870.854	-914	200	0
571	4	-35.0728	171.66	-755.551	-48018.8	40956.6	8405.15	354.208	673.555	0	5.72599	-167.03	-695.977	26259.1	36643.5	-10221.7	352.65	162.27	0	0	0	0	0	0	0	-311	200	0	-0.611068	-1.11227	49.6798	-1452.85	-1915.9	884.319	-914	200	0
571	5	-35.2214	172.124	-757.704	-48246.2	40834.1	8457.39	353.892	673.674	0	5.66794	-167.107	-698.683	26381.6	36759.3	-10164.4	352.612	162.241	0	0	0	0	0	0	0	-311	200	0	-0.631702	-1.14333	49.7438	-1446.93	-1908	897.321	-914	200	0
571	6	-35.349	172.607	-759.867	-48474.8	40709.3	8511.14	353.574	673.794	0	5.59834	-167.173	-701.415	26503.5	36878.7	-10105.2	352.578	162.214	0	0	0	0	0	0	0	-311	200	0	-0.669643	-1.17722	49.773	-1433.79	-1900.17	908.986	-914	200	0
571	7	-35.478	173.094	-761.96	-48707.2	40583	8566.31	353.261	673.924	0	5.51374	-167.244	-704.124	26627.6	37000.9	-10045.4	352.549	162.183	0	0	0	0	0	0	0	-311	200	0	-0.718312	-1.20704	49.7821	-1415.34	-1891.17	917.991	-914	200	0
571	8	-35.6223	173.58	-763.951	-48945.8	40457.4	8622.67	352.958	674.069	0	5.41653	-167.33	-706.783	26757.3	37124.4	-9986.47	352.526	162.142	0	0	0	0	0	0	0	-311	200	0	-0.772558	-1.2304	49.7854	-1394.29	-1881.11	923.184	-914	200	0
571	9	-35.7859	174.067	-765.845	-49191	40334.5	8679.97	352.667	674.231	0	5.31101	-167.435	-709.395	26896.6	37245.8	-9928.43	352.504	162.085	0	0	0	0	0	0	0	-311	200	0	-0.827874	-1.24779	49.7853	-1373.28	-1872.17	923.749	-914	200	0
572	0	-35.9631	174.558	-767.69	-49442	40214.7	8738	352.384	674.404	0	5.20171	-167.558	-711.997	27048.6	37360.4	-9870.68	352.473	162.01	0	0	0	0	0	0	0	-311	200	0	-0.877872	-1.25953	49.7826	-1354.11	-1867.93	919.227	-914	200	0	-33.0291	7.33959	-1450.32	-631821	572504	25634.5	393.678	435.926	0
572	1	-36.1424	175.062	-769.547	-49695.9	40097.6	8796.51	352.105	674.578	0	5.0931	-167.691	-714.647	27214	37463.9	-9812.55	352.423	161.92	0	0	0	0	0	0	0	-311	200	0	-0.915268	-1.26405	49.7844	-1337.67	-1872.28	910.156	-914	200	0
572	2	-36.3152	175.582	-771.459	-49949	39981.9	8855	351.826	674.746	0	4.98671	-167.824	-717.382	27391	37553.7	-9753.52	352.348	161.818	0	0	0	0	0	0	0	-311	200	0	-0.935171	-1.25928	49.7937	-1325	-1888.62	898.573	-914	200	0
572	3	-36.4823	176.111	-773.416	-50198.6	39868	8912.88	351.548	674.905	0	4.87919	-167.958	-720.192	27575.4	37630.5	-9693.46	352.251	161.711	0	0	0	0	0	0	0	-311	200	0	-0.937923	-1.24603	49.8058	-1317.42	-1917.99	887.292	-914	200	0
572	4	-36.6514	176.636	-775.361	-50443.1	39758.6	8969.52	351.278	675.058	0	4.76338	-168.094	-723.026	27762.4	37697.2	-9633.11	352.138	161.602	0	0	0	0	0	0	0	-311	200	0	-0.928585	-1.22861	49.8159	-1315.36	-1957.12	878.512	-914	200	0
572	5	-36.8313	177.138	-777.217	-50681.4	39657.2	9024.44	351.025	675.209	0	4.62938	-168.241	-725.81	27947.8	37757.9	-9574.05	352.022	161.494	0	0	0	0	0	0	0	-311	200	0	-0.912507	-1.21209	49.8162	-1318.16	-1998.8	873.154	-914	200	0
572	6	-37.0301	177.602	-778.927	-50913	39565.6	9077.52	350.795	675.363	0	4.46547	-168.408	-728.469	28129.4	37816.5	-9517.98	351.912	161.386	0	0	0	0	0	0	0	-311	200	0	-0.891721	-1.19969	49.7981	-1324.71	-2034.27	871.26	-914	200	0
572	7	-37.2518	178.025	-780.48	-51138.8	39481.4	9129.07	350.586	675.522	0	4.26176	-168.607	-730.964	28307.7	37874.7	-9465.79	351.815	161.273	0	0	0	0	0	0	0	-311	200	0	-0.865994	-1.19224	49.7622	-1334.03	-2056.09	872.503	-914	200	0
572	8	-37.493	178.409	-781.909	-51360	39400.2	9179.42	350.39	675.685	0	4.01525	-168.846	-733.296	28485.3	37932.2	-9417.37	351.728	161.154	0	0	0	0	0	0	0	-311	200	0	-0.836386	-1.18886	49.7185	-1345.11	-2060.73	875.935	-914	200	0
572	9	-37.7398	178.765	-783.283	-51576.9	39318	9228.47	350.197	675.847	0	3.73101	-169.126	-735.509	28665	37987.2	-9371.75	351.647	161.027	0	0	0	0	0	0	0	-311	200	0	-0.806105	-1.18694	49.6779	-1356.06	-2049.49	879.613	-914	200	0
573	0	-37.9678	179.11	-784.694	-51788.8	39233	9275.5	349.998	675.999	0	3.42046	-169.443	-737.672	28849.3	38037.9	-9327.75	351.565	160.891	0	0	0	0	0	0	0	-311	200	0	-0.777472	-1.18319	49.6482	-1364.73	-2026.65	881.432	-914	200	0	-37.223	8.40943	-1491.46	-647322	584533	28292	390.748	434.328	0
573	1	-38.1503	179.463	-786.239	-51995.7	39144	9319.16	349.786	676.132	0	3.09806	-169.784	-739.855	29040.6	38081.8	-9284.55	351.472	160.748	0	0	0	0	0	0	0	-311	200	0	-0.750334	-1.17708	49.6299	-1370.89	-1997.32	880.577	-914	200	0
573	2	-38.2704	179.837	-787.981	-52197.8	39051.5	9358.03	349.559	676.242	0	2.77492	-170.137	-742.096	29241.3	38115.2	-9241.83	351.362	160.596	0	0	0	0	0	0	0	-311	200	0	-0.72537	-1.17236	49.6161	-1376.24	-1966.44	877.712	-914	200	0
573	3	-38.3266	180.231	-789.934	-52395.6	38957.9	9391.6	349.318	676.329	0	2.45367	-170.497	-744.396	29452.8	38134.1	-9199.48	351.228	160.434	0	0	0	0	0	0	0	-311	200	0	-0.707104	-1.17339	49.6028	-1381.4	-1938.64	873.975	-914	200	0
573	4	-38.33	180.635	-792.06	-52590.1	38866.5	9420	349.07	676.397	0	2.12808	-170.861	-746.733	29673.8	38137.1	-9156.92	351.072	160.262	0	0	0	0	0	0	0	-311	200	0	-0.701227	-1.18095	49.5949	-1384.12	-1919.09	870.328	-914	200	0
573	5	-38.302	181.026	-794.28	-52782.9	38780	9443.03	348.824	676.454	0	1.78601	-171.232	-749.08	29900.2	38125.3	-9113.08	350.896	160.084	0	0	0	0	0	0	0	-311	200	0	-0.70965	-1.19179	49.5974	-1381.25	-1913.82	867.471	-914	200	0
573	6	-38.2701	181.379	-796.489	-52976.6	38699.8	9459.92	348.588	676.513	0	1.41471	-171.616	-751.404	30127.9	38101.5	-9067.1	350.707	159.905	0	0	0	0	0	0	0	-311	200	0	-0.728607	-1.19968	49.6112	-1371.43	-1927.29	865.669	-914	200	0
573	7	-38.2611	181.663	-798.597	-53173.1	38627.2	9469.66	348.369	676.583	0	1.00608	-172.018	-753.682	30354.4	38068.3	-9018.74	350.51	159.725	0	0	0	0	0	0	0	-311	200	0	-0.750021	-1.1977	49.6395	-1356.1	-1959.4	864.628	-914	200	0
573	8	-38.2927	181.856	-800.547	-53373.2	38564.4	9471.25	348.173	676.671	0	0.559832	-172.442	-755.897	30579.6	38029.1	-8968.36	350.31	159.545	0	0	0	0	0	0	0	-311	200	0	-0.764285	-1.18403	49.6916	-1338.22	-2005.73	863.824	-914	200	0
573	9	-38.3667	181.946	-802.339	-53576.4	38513.6	9464.1	348.002	676.775	0	0.0841298	-172.885	-758.053	30805.8	37988.2	-8917.05	350.113	159.362	0	0	0	0	0	0	0	-311	200	0	-0.762646	-1.16496	49.7754	-1320.12	-2060.35	862.888	-914	200	0
574	0	-38.4657	181.944	-804.027	-53781.5	38474.6	9448.07	347.852	676.89	0	-0.404518	-173.335	-760.193	31036.3	37948.3	-8866.13	349.919	159.173	0	0	0	0	0	0	0	-311	200	0	-0.738533	-1.14866	49.8865	-1302.74	-2117.81	861.448	-914	200	0	-40.8055	4.7742	-1533.86	-663566	596763	28103.3	387.801	432.796	0
574	1	-38.558	181.87	-805.698	-53985.9	38444.2	9423.2	347.715	677.005	0	-0.883827	-173.779	-762.387	31273.1	37909.9	-8816.75	349.725	158.98	0	0	0	0	0	0	0	-311	200	0	-0.689762	-1.13748	50.0035	-1286.42	-2172.1	858.877	-914	200	0
574	2	-38.6106	181.747	-807.43	-54187.4	38418	9389.93	347.581	677.111	0	-1.33077	-174.208	-764.685	31517	37873.4	-8769.83	349.528	158.784	0	0	0	0	0	0	0	-311	200	0	-0.621797	-1.12867	50.0928	-1272.17	-2215.08	854.622	-914	200	0
574	3	-38.601	181.59	-809.273	-54385.5	38394.6	9349.34	347.443	677.203	0	-1.72523	-174.622	-767.091	31767.7	37840.8	-8725.78	349.33	158.587	0	0	0	0	0	0	0	-311	200	0	-0.547743	-1.11976	50.1251	-1262.02	-2239.59	848.805	-914	200	0
574	4	-38.5217	181.413	-811.254	-54582	38376.8	9303	347.305	677.281	0	-2.05293	-175.033	-769.567	32024.3	37814.8	-8684.17	349.138	158.387	0	0	0	0	0	0	0	-311	200	0	-0.483435	-1.11131	50.0988	-1256.63	-2244.17	842.374	-914	200	0
574	5	-38.3786	181.221	-813.38	-54778.6	38368.6	9252.28	347.172	677.347	0	-2.30933	-175.459	-772.069	32285.5	37796.5	-8644.33	348.955	158.183	0	0	0	0	0	0	0	-311	200	0	-0.44219	-1.10576	50.0436	-1253.68	-2232.54	836.626	-914	200	0
574	6	-38.1873	181.015	-815.641	-54976.3	38372.6	9198.27	347.046	677.403	0	-2.50019	-175.916	-774.555	32549.4	37784.5	-8606.18	348.782	157.977	0	0	0	0	0	0	0	-311	200	0	-0.431491	-1.10405	49.9939	-1250.63	-2209.3	832.667	-914	200	0
574	7	-37.9672	180.792	-818.024	-55175.4	38389.8	9141.81	346.93	677.45	0	-2.63718	-176.416	-777.009	32814.2	37774.1	-8569.84	348.615	157.769	0	0	0	0	0	0	0	-311	200	0	-0.450222	-1.10308	49.9587	-1247.95	-2178.46	831.224	-914	200	0
574	8	-37.7344	180.554	-820.532	-55376.3	38421.8	9083.01	346.826	677.488	0	-2.73316	-176.965	-779.444	33079.5	37758.9	-8535.07	348.443	157.56	0	0	0	0	0	0	0	-311	200	0	-0.489769	-1.09801	49.9218	-1248.89	-2144.6	832.499	-914	200	0
574	9	-37.4949	180.308	-823.184	-55579	38470.6	9020.94	346.734	677.517	0	-2.80096	-177.564	-781.893	33346.5	37733.4	-8501.38	348.259	157.352	0	0	0	0	0	0	0	-311	200	0	-0.540056	-1.08705	49.8673	-1257.06	-2111.77	836.179	-914	200	0
575	0	-37.2451	180.071	-826.008	-55783.6	38536.6	8954.3	346.654	677.534	0	-2.85455	-178.209	-784.39	33617.7	37693.8	-8468.19	348.055	157.142	0	0	0	0	0	0	0	-311	200	0	-0.59423	-1.07302	49.7982	-1274.62	-2081.07	841.82	-914	200	0	-40.1057	-3.58814	-1586.81	-684934	612105	24265.3	384.555	431.568	0
575	1	-36.978	179.86	-829.024	-55989.4	38618.1	8882.54	346.583	677.537	0	-2.90777	-178.895	-786.953	33896	37638.3	-8434.7	347.828	156.928	0	0	0	0	0	0	0	-311	200	0	-0.64929	-1.06236	49.7299	-1301.47	-2051.89	848.983	-914	200	0
575	2	-36.6918	179.686	-832.213	-56196.2	38710.1	8806.39	346.515	677.526	0	-2.97037	-179.616	-789.581	34183.7	37568.3	-8400.29	347.58	156.707	0	0	0	0	0	0	0	-311	200	0	-0.703476	-1.06289	49.6771	-1334.45	-2025.59	857.104	-914	200	0
575	3	-36.3932	179.546	-835.505	-56403.3	38805.7	8727.57	346.446	677.508	0	-3.04672	-180.374	-792.257	34482.2	37486.7	-8365.37	347.316	156.476	0	0	0	0	0	0	0	-311	200	0	-0.753028	-1.07955	49.6453	-1367.88	-2005.99	865.768	-914	200	0
575	4	-36.097	179.427	-838.792	-56610.2	38899	8647.89	346.375	677.49	0	-3.14004	-181.173	-794.961	34792.6	37396.9	-8331.09	347.042	156.234	0	0	0	0	0	0	0	-311	200	0	-0.793561	-1.11147	49.6283	-1396.33	-1996.07	874.952	-914	200	0
575	5	-35.8212	179.302	-841.966	-56815.7	38987	8568.49	346.305	677.48	0	-3.25701	-182.015	-797.664	35115	37301.1	-8297.95	346.763	155.978	0	0	0	0	0	0	0	-311	200	0	-0.823981	-1.15258	49.6092	-1417.16	-1995.45	884.389	-914	200	0
575	6	-35.5814	179.148	-844.952	-57019.3	39069.6	8489.58	346.239	677.482	0	-3.40602	-182.903	-800.339	35448.9	37199.5	-8264.79	346.48	155.708	0	0	0	0	0	0	0	-311	200	0	-0.846588	-1.19406	49.5682	-1430.35	-2001.01	892.539	-914	200	0
575	7	-35.3844	178.947	-847.711	-57221.8	39147.3	8410.6	346.18	677.502	0	-3.59139	-183.839	-802.968	35792.7	37090.3	-8229.31	346.192	155.424	0	0	0	0	0	0	0	-311	200	0	-0.863241	-1.22637	49.4923	-1436.39	-2008.67	896.889	-914	200	0
575	8	-35.2236	178.697	-850.242	-57425.6	39220.3	8330.79	346.128	677.54	0	-3.81044	-184.822	-805.556	36144.1	36970.2	-8189.29	345.894	155.132	0	0	0	0	0	0	0	-311	200	0	-0.871366	-1.23992	49.3818	-1435.06	-2015.09	895.928	-914	200	0
575	9	-35.0793	178.412	-852.595	-57632.3	39287.6	8249.95	346.08	677.596	0	-4.05363	-185.839	-808.145	36501.2	36836.6	-8143.55	345.582	154.833	0	0	0	0	0	0	0	-311	200	0	-0.864506	-1.22825	49.2518	-1426.37	-2018.5	890.602	-914	200	0
576	0	-34.9233	178.12	-854.884	-57842.6	39348.4	8168.42	346.028	677.661	0	-4.30641	-186.867	-810.806	36863.7	36688	-8091.9	345.249	154.535	0	0	0	0	0	0	0	-311	200	0	-0.838014	-1.19405	49.1264	-1412.04	-2018.04	883.696	-914	200	0	-40.037	-14.8658	-1642.62	-706276	627978	19588.6	381.155	429.569	0
576	1	-34.7283	177.854	-857.248	-58055.3	39402.8	8086.69	345.964	677.723	0	-4.55459	-187.876	-813.623	37232.9	36524.5	-8034.57	344.891	154.238	0	0	0	0	0	0	0	-311	200	0	-0.793478	-1.14955	49.0283	-1395.43	-2013.25	877.962	-914	200	0
576	2	-34.4795	177.634	-859.794	-58267.5	39452.3	8005.26	345.886	677.769	0	-4.79204	-188.849	-816.648	37610.1	36346.9	-7971.99	344.507	153.946	0	0	0	0	0	0	0	-311	200	0	-0.738107	-1.10859	48.9722	-1380.44	-2004.97	874.618	-914	200	0
576	3	-34.1796	177.468	-862.558	-58476	39498	7924.14	345.792	677.794	0	-5.02533	-189.783	-819.882	37994.6	36157.6	-7905.47	344.101	153.658	0	0	0	0	0	0	0	-311	200	0	-0.681257	-1.07825	48.9653	-1370.34	-1995.54	873.273	-914	200	0
576	4	-33.8435	177.349	-865.504	-58679.3	39539.6	7842.81	345.684	677.798	0	-5.27326	-190.684	-823.256	38382.9	35960.3	-7837.29	343.681	153.377	0	0	0	0	0	0	0	-311	200	0	-0.630972	-1.05803	49.0065	-1366.25	-1986.87	872.912	-914	200	0
576	5	-33.4919	177.26	-868.537	-58878	39574.9	7761.03	345.565	677.79	0	-5.56254	-191.564	-826.659	38769.9	35760	-7769.34	343.258	153.101	0	0	0	0	0	0	0	-311	200	0	-0.59277	-1.04653	49.0887	-1366.56	-1978.78	872.728	-914	200	0
576	6	-33.147	177.174	-871.539	-59074.7	39602.4	7679.33	345.44	677.782	0	-5.92192	-192.44	-829.971	39151	35559.6	-7702.31	342.844	152.829	0	0	0	0	0	0	0	-311	200	0	-0.569876	-1.04565	49.2007	-1368.32	-1970.47	872.246	-914	200	0
576	7	-32.8297	177.063	-874.408	-59270.8	39623.4	7598.52	345.315	677.784	0	-6.37574	-193.332	-833.118	39525.2	35359	-7636.88	342.442	152.558	0	0	0	0	0	0	0	-311	200	0	-0.562517	-1.05667	49.3226	-1369.32	-1962.76	871.346	-914	200	0
576	8	-32.5541	176.907	-877.073	-59465.7	39641.6	7519.43	345.198	677.8	0	-6.93645	-194.262	-836.066	39894.3	35156.4	-7574.86	342.05	152.283	0	0	0	0	0	0	0	-311	200	0	-0.567546	-1.07539	49.427	-1368.9	-1957.64	870.568	-914	200	0
576	9	-32.3221	176.705	-879.511	-59657.6	39661.3	7442.87	345.095	677.83	0	-7.59915	-195.246	-838.819	40261.9	34948.8	-7518.51	341.664	152.002	0	0	0	0	0	0	0	-311	200	0	-0.580157	-1.09475	49.494	-1367.77	-1956.97	870.938	-914	200	0
577	0	-32.1219	176.469	-881.76	-59845	39685.8	7369.3	345.007	677.87	0	-8.34174	-196.29	-841.422	40630.7	34733.4	-7469.56	341.279	151.712	0	0	0	0	0	0	0	-311	200	0	-0.595505	-1.1119	49.5251	-1366.81	-1962.46	873.095	-914	200	0	-43.8344	-27.2653	-1694.46	-725168	642507	15482.2	377.96	427.227	0
577	1	-31.9335	176.222	-883.901	-60027	39716.3	7298.34	344.933	677.911	0	-9.13215	-197.389	-843.947	41002.5	34509.8	-7428.62	340.891	151.416	0	0	0	0	0	0	0	-311	200	0	-0.609277	-1.13041	49.5403	-1365.59	-1975.71	876.848	-914	200	0
577	2	-31.7403	175.979	-886.007	-60203.1	39752.5	7229.06	344.867	677.949	0	-9.93906	-198.531	-846.465	41377.5	34281.1	-7395.04	340.499	151.117	0	0	0	0	0	0	0	-311	200	0	-0.619891	-1.15506	49.5609	-1363.02	-1996.59	881.582	-914	200	0
577	3	-31.5379	175.746	-888.108	-60373.4	39791.9	7160.47	344.805	677.98	0	-10.7392	-199.708	-849.019	41754.9	34053.3	-7367.26	340.109	150.82	0	0	0	0	0	0	0	-311	200	0	-0.630844	-1.18653	49.6003	-1359.43	-2021.56	886.758	-914	200	0
577	4	-31.3334	175.521	-890.197	-60539.6	39831	7091.73	344.744	678.007	0	-11.5183	-200.908	-851.62	42133.4	33834.1	-7343.35	339.729	150.526	0	0	0	0	0	0	0	-311	200	0	-0.648663	-1.22192	49.6739	-1357.46	-2044.92	891.986	-914	200	0
577	5	-31.1403	175.296	-892.257	-60703.6	39867.6	7022.35	344.682	678.034	0	-12.2696	-202.115	-854.276	42511.6	33630.2	-7320.77	339.367	150.237	0	0	0	0	0	0	0	-311	200	0	-0.678855	-1.25748	49.7994	-1360.4	-2062.11	896.789	-914	200	0
577	6	-30.9739	175.063	-894.282	-60867.3	39900.7	6952.5	344.618	678.063	0	-12.9919	-203.301	-857	42887	33447	-7295.87	339.028	149.957	0	0	0	0	0	0	0	-311	200	0	-0.724502	-1.28863	49.9779	-1369.07	-2071.76	900.382	-914	200	0
577	7	-30.8491	174.814	-896.264	-61032.3	39928.5	6882.7	344.55	678.096	0	-13.691	-204.441	-859.795	43256.2	33287	-7264.52	338.715	149.69	0	0	0	0	0	0	0	-311	200	0	-0.785587	-1.30908	50.1817	-1380.55	-2075.33	901.659	-914	200	0
577	8	-30.7766	174.547	-898.195	-61199.8	39949.2	6813.31	344.477	678.137	0	-14.3777	-205.512	-862.657	43616.2	33149.2	-7223.69	338.427	149.44	0	0	0	0	0	0	0	-311	200	0	-0.857169	-1.31228	50.3667	-1389.65	-2076.18	899.507	-914	200	0
577	9	-30.7603	174.268	-900.073	-61370.1	39962.6	6744.79	344.399	678.183	0	-15.0619	-206.499	-865.587	43966	33029.1	-7172.21	338.158	149.207	0	0	0	0	0	0	0	-311	200	0	-0.929487	-1.29493	50.493	-1391.22	-2077.84	893.514	-914	200	0
578	0	-30.797	173.993	-901.922	-61542.6	39969.6	6678	344.316	678.235	0	-15.747	-207.392	-868.602	44307.2	32920.8	-7110.32	337.901	148.99	0	0	0	0	0	0	0	-311	200	0	-0.990992	-1.25924	50.5433	-1382.2	-2081.78	884.609	-914	200	0	-51.465	-37.9962	-1743.58	-741893	656258	13924.5	374.989	424.487	0
578	1	-30.8798	173.746	-903.783	-61716.4	39970.3	6614.27	344.226	678.287	0	-16.4314	-208.187	-871.721	44642.4	32818.9	-7039.24	337.648	148.788	0	0	0	0	0	0	0	-311	200	0	-1.03156	-1.21243	50.5288	-1363.23	-2086.56	874.858	-914	200	0
578	2	-31.0034	173.543	-905.693	-61891.5	39963.4	6555.24	344.125	678.336	0	-17.1161	-208.887	-874.953	44973.6	32718.2	-6960.91	337.394	148.599	0	0	0	0	0	0	0	-311	200	0	-1.04458	-1.16431	50.4751	-1338.26	-2089.31	866.705	-914	200	0
578	3	-31.1663	173.387	-907.662	-62068.4	39947.4	6502.45	344.011	678.383	0	-17.8087	-209.502	-878.27	45300.4	32612.8	-6877.78	337.133	148.421	0	0	0	0	0	0	0	-311	200	0	-1.02777	-1.12441	50.4027	-1312.45	-2087.46	862.434	-914	200	0
578	4	-31.3689	173.275	-909.688	-62248.7	39923.4	6456.54	343.887	678.429	0	-18.5203	-210.048	-881.609	45619.8	32497.4	-6792.34	336.861	148.254	0	0	0	0	0	0	0	-311	200	0	-0.983404	-1.09919	50.3251	-1290.01	-2079.75	863.679	-914	200	0
578	5	-31.6145	173.198	-911.752	-62433.6	39895.1	6416.83	343.757	678.477	0	-19.2631	-210.544	-884.868	45926.9	32367.6	-6706.39	336.579	148.097	0	0	0	0	0	0	0	-311	200	0	-0.917803	-1.08949	50.2532	-1273.02	-2066.26	870.724	-914	200	0
578	6	-31.9132	173.141	-913.814	-62623.3	39867.3	6381.68	343.627	678.53	0	-20.0519	-211.011	-887.918	46216.5	32220.8	-6620.95	336.288	147.95	0	0	0	0	0	0	0	-311	200	0	-0.83863	-1.089	50.1894	-1261.52	-2047.75	882.04	-914	200	0
578	7	-32.2785	173.084	-915.817	-62817.5	39844.9	6349.02	343.508	678.592	0	-20.9053	-211.47	-890.651	46485.9	32057	-6536.95	335.993	147.807	0	0	0	0	0	0	0	-311	200	0	-0.751756	-1.08755	50.1224	-1254.13	-2025.22	894.658	-914	200	0
578	8	-32.7196	173.015	-917.717	-63015.4	39831.2	6316.86	343.403	678.665	0	-21.8425	-211.937	-893.023	46737.3	31879	-6455.41	335.698	147.664	0	0	0	0	0	0	0	-311	200	0	-0.661168	-1.07828	50.0341	-1248.5	-2000.83	905.434	-914	200	0
578	9	-33.2335	172.93	-919.513	-63216.2	39827.5	6283.7	343.314	678.75	0	-22.8749	-212.415	-895.065	46976.2	31689.1	-6377.12	335.404	147.516	0	0	0	0	0	0	0	-311	200	0	-0.571106	-1.06259	49.9178	-1242.99	-1978.25	912.173	-914	200	0
579	0	-33.8022	172.846	-921.257	-63418.7	39831.4	6249.11	343.236	678.839	0	-24.0015	-212.892	-896.867	47208.5	31488.2	-6302.6	335.109	147.363	0	0	0	0	0	0	0	-311	200	0	-0.488044	-1.04916	49.79	-1238.8	-1961.1	913.758	-914	200	0	-67.4904	-42.4864	-1783.99	-757439	667392	18066.6	372.301	423.462	0
579	1	-34.4004	172.788	-923.035	-63620.9	39837.8	6213.37	343.16	678.926	0	-25.2105	-213.343	-898.538	47438.3	31277.2	-6232.2	334.809	147.205	0	0	0	0	0	0	0	-311	200	0	-0.42071	-1.04798	49.6837	-1239.45	-1951.53	909.733	-914	200	0
579	2	-35.009	172.771	-924.918	-63820.9	39842.2	6176.65	343.077	679.002	0	-26.4885	-213.741	-900.169	47668	31057.4	-6165.82	334.502	147.046	0	0	0	0	0	0	0	-311	200	0	-0.377532	-1.06568	49.6324	-1248.18	-1951.08	900.495	-914	200	0
579	3	-35.6218	172.797	-926.917	-64017.1	39841.7	6139.05	342.983	679.065	0	-27.8287	-214.076	-901.797	47897.7	30830.3	-6103.07	334.188	146.886	0	0	0	0	0	0	0	-311	200	0	-0.362924	-1.10366	49.6567	-1265.98	-1962.19	888.045	-914	200	0
579	4	-36.2417	172.851	-928.987	-64208.6	39835.5	6101.21	342.881	679.117	0	-29.2335	-214.348	-903.411	48126.3	30597.2	-6043.98	333.868	146.728	0	0	0	0	0	0	0	-311	200	0	-0.373964	-1.157	49.7558	-1291.53	-1986.72	875.685	-914	200	0
579	5	-36.8739	172.915	-931.064	-64394.2	39824.6	6063.87	342.773	679.162	0	-30.7102	-214.568	-904.982	48350.6	30359.6	-5988.9	333.547	146.573	0	0	0	0	0	0	0	-311	200	0	-0.400697	-1.21652	49.9029	-1322.23	-2023.06	866.566	-914	200	0
579	6	-37.5219	172.979	-933.102	-64573.3	39811.2	6027.2	342.665	679.203	0	-32.2617	-214.746	-906.488	48567.8	30119.4	-5937.7	333.227	146.422	0	0	0	0	0	0	0	-311	200	0	-0.431248	-1.27248	50.0582	-1355.08	-2065.33	862.757	-914	200	0
579	7	-38.1883	173.033	-935.079	-64745.9	39797	5990.96	342.56	679.241	0	-33.8821	-214.893	-907.922	48776.9	29877.3	-5889.93	332.907	146.276	0	0	0	0	0	0	0	-311	200	0	-0.457407	-1.31692	50.1909	-1387.29	-2104.9	865.076	-914	200	0
579	8	-38.8758	173.071	-936.99	-64914.2	39783.2	5955.13	342.459	679.28	0	-35.5606	-215.015	-909.276	48978.2	29631.7	-5845.47	332.588	146.135	0	0	0	0	0	0	0	-311	200	0	-0.477202	-1.34628	50.2885	-1416.23	-2132.81	872.878	-914	200	0
579	9	-39.5858	173.089	-938.842	-65081.3	39770.2	5919.86	342.361	679.321	0	-37.2878	-215.116	-910.536	49172.1	29380	-5804.84	332.267	145.997	0	0	0	0	0	0	0	-311	200	0	-0.493463	-1.36394	50.352	-1439.43	-2143.44	884.227	-914	200	0
580	0	-40.3142	173.092	-940.675	-65250	39757.1	5885.2	342.264	679.365	0	-39.0531	-215.193	-911.702	49359.4	29119.8	-5768.76	331.94	145.86	0	0	0	0	0	0	0	-311	200	0	-0.50939	-1.37877	50.3874	-1455.27	-2136.62	896.844	-914	200	0	-91.4494	-43.5108	-1814.69	-771577	675375	25953.1	369.764	424.071	0
580	1	-41.0505	173.088	-942.547	-65422.2	39743.3	5851.33	342.166	679.41	0	-40.8403	-215.241	-912.794	49540.6	28849.4	-5737.59	331.606	145.726	0	0	0	0	0	0	0	-311	200	0	-0.524654	-1.39949	50.4013	-1463.3	-2116.43	908.842	-914	200	0
580	2	-41.7869	173.08	-944.502	-65598.3	39728.6	5818.67	342.063	679.453	0	-42.6327	-215.25	-913.834	49716.5	28568.4	-5710.94	331.262	145.596	0	0	0	0	0	0	0	-311	200	0	-0.534592	-1.42974	50.4056	-1464.57	-2088.67	918.551	-914	200	0
580	3	-42.5244	173.067	-946.535	-65777.8	39713.5	5787.52	341.957	679.493	0	-44.4218	-215.217	-914.829	49886.7	28278.5	-5687.91	330.911	145.469	0	0	0	0	0	0	0	-311	200	0	-0.532412	-1.46747	50.4199	-1460.94	-2058.93	924.229	-914	200	0
580	4	-43.2741	173.038	-948.604	-65959.1	39698.5	5757.43	341.849	679.533	0	-46.2101	-215.144	-915.758	50049.9	27982.6	-5667.47	330.557	145.346	0	0	0	0	0	0	0	-311	200	0	-0.513731	-1.5074	50.4585	-1453.4	-2031.41	924.479	-914	200	0
580	5	-44.0521	172.983	-950.636	-66139.5	39681.7	5727.25	341.742	679.574	0	-48.0093	-215.033	-916.585	50204.8	27684	-5648.64	330.203	145.226	0	0	0	0	0	0	0	-311	200	0	-0.481181	-1.54371	50.5131	-1442.35	-2008.79	918.908	-914	200	0
580	6	-44.8729	172.892	-952.558	-66315.6	39660	5695.9	341.635	679.618	0	-49.8352	-214.885	-917.266	50349.8	27385.4	-5630.65	329.855	145.109	0	0	0	0	0	0	0	-311	200	0	-0.44467	-1.57157	50.5488	-1429.49	-1992.91	908.374	-914	200	0
580	7	-45.7435	172.759	-954.328	-66484.6	39630.7	5662.95	341.527	679.666	0	-51.7031	-214.697	-917.766	50483.4	27088.5	-5613.4	329.516	144.993	0	0	0	0	0	0	0	-311	200	0	-0.415878	-1.58747	50.526	-1417.51	-1984.72	895.057	-914	200	0
580	8	-46.6626	172.584	-955.947	-66645.4	39593.6	5628.59	341.418	679.717	0	-53.6211	-214.46	-918.072	50604.6	26793.5	-5598.1	329.185	144.879	0	0	0	0	0	0	0	-311	200	0	-0.401613	-1.58899	50.4347	-1408.1	-1983.64	882.091	-914	200	0
580	9	-47.6213	172.371	-957.447	-66799.3	39550.5	5593.4	341.308	679.768	0	-55.5855	-214.16	-918.2	50714.2	26499.5	-5586.79	328.86	144.768	0	0	0	0	0	0	0	-311	200	0	-0.401691	-1.57457	50.305	-1401.42	-1987.47	872.326	-914	200	0
581	0	-48.6037	172.136	-958.889	-66948.3	39504.4	5558.18	341.198	679.819	0	-57.5801	-213.783	-918.196	50813.6	26204.7	-5581.12	328.539	144.659	0	0	0	0	0	0	0	-311	200	0	-0.41181	-1.54412	50.19	-1397.16	-1993.88	867.112	-914	200	0	-120.199	-41.2808	-1832.93	-782484	678743	35961.5	367.168	425.86	0
581	1	-49.5924	171.899	-960.356	-67093.3	39457.1	5523.99	341.086	679.863	0	-59.5827	-213.324	-918.119	50904.1	25907.4	-5581.36	328.218	144.556	0	0	0	0	0	0	0	-311	200	0	-0.427774	-1.50044	50.1401	-1395.61	-2002.38	866.073	-914	200	0
581	2	-50.5782	171.68	-961.915	-67233.2	39408.2	5492	340.968	679.895	0	-61.5771	-212.788	-918.014	50986.1	25605.3	-5586.45	327.892	144.46	0	0	0	0	0	0	0	-311	200	0	-0.447455	-1.44885	50.1779	-1397.53	-2013.48	867.533	-914	200	0
581	3	-51.5638	171.485	-963.596	-67366.4	39355.5	5463.39	340.842	679.911	0	-63.5601	-212.184	-917.894	51059.7	25295.3	-5594.88	327.558	144.373	0	0	0	0	0	0	0	-311	200	0	-0.469491	-1.39552	50.2871	-1403.17	-2026.4	869.227	-914	200	0
581	4	-52.5592	171.309	-965.381	-67492.7	39297.8	5438.63	340.707	679.913	0	-65.5373	-211.521	-917.733	51125.9	24973.9	-5605.65	327.213	144.291	0	0	0	0	0	0	0	-311	200	0	-0.49247	-1.34625	50.4227	-1411.91	-2039.07	869.147	-914	200	0
581	5	-53.5766	171.132	-967.206	-67613.7	39235.5	5417.07	340.566	679.906	0	-67.5171	-210.803	-917.48	51186	24638.6	-5618.13	326.855	144.21	0	0	0	0	0	0	0	-311	200	0	-0.51727	-1.30487	50.5369	-1422.33	-2050.04	866.122	-914	200	0
581	6	-54.6283	170.93	-968.982	-67732.7	39170.2	5397.36	340.424	679.901	0	-69.5093	-210.037	-917.063	51241.1	24290.2	-5631.71	326.487	144.125	0	0	0	0	0	0	0	-311	200	0	-0.5479	-1.27183	50.6035	-1432.89	-2059.29	860.19	-914	200	0
581	7	-55.7238	170.678	-970.614	-67851.9	39103.3	5378.36	340.287	679.906	0	-71.5228	-209.233	-916.415	51291.3	23932.7	-5646.18	326.116	144.031	0	0	0	0	0	0	0	-311	200	0	-0.587559	-1.24538	50.6229	-1442.8	-2067.25	852.802	-914	200	0
581	8	-56.8657	170.362	-972.037	-67972.2	39036.3	5359.41	340.159	679.928	0	-73.5618	-208.402	-915.507	51335.4	23570.5	-5661.93	325.746	143.927	0	0	0	0	0	0	0	-311	200	0	-0.634827	-1.22238	50.612	-1451.31	-2073.59	846.262	-914	200	0
581	9	-58.0448	169.982	-973.235	-68092.1	38970.6	5340.13	340.042	679.965	0	-75.6219	-207.547	-914.359	51371.8	23205.6	-5679.34	325.379	143.817	0	0	0	0	0	0	0	-311	200	0	-0.683645	-1.19827	50.5889	-1456.67	-2077.24	842.622	-914	200	0
582	0	-59.2389	169.548	-974.253	-68209.4	38907.6	5320.32	339.936	680.012	0	-77.6906	-206.659	-913.036	51398.7	22838.4	-5698.47	325.014	143.706	0	0	0	0	0	0	0	-311	200	0	-0.725802	-1.17031	50.558	-1457.43	-2077.32	843.059	-914	200	0	-151.422	-35.6043	-1831.66	-787355	675514	47666.5	364.847	428.958	0
582	1	-60.4193	169.08	-975.163	-68321	38847.1	5299.91	339.837	680.061	0	-79.7504	-205.716	-911.608	51413.5	22469.2	-5719.43	324.648	143.601	0	0	0	0	0	0	0	-311	200	0	-0.754551	-1.14172	50.5088	-1454.57	-2073.72	847.675	-914	200	0
582	2	-61.5634	168.592	-976.02	-68423.6	38787.3	5279.04	339.74	680.105	0	-81.7847	-204.699	-910.115	51413.2	22099.3	-5742.7	324.282	143.509	0	0	0	0	0	0	0	-311	200	0	-0.765985	-1.12139	50.4288	-1450.86	-2066.39	855.372	-914	200	0
582	3	-62.6617	168.088	-976.835	-68513.6	38725.5	5258.21	339.644	680.138	0	-83.7834	-203.596	-908.544	51394.8	21730.3	-5769.09	323.918	143.432	0	0	0	0	0	0	0	-311	200	0	-0.756682	-1.11961	50.3151	-1448.17	-2054.2	864.241	-914	200	0
582	4	-63.7176	167.561	-977.574	-68587.9	38658.3	5238.24	339.545	680.161	0	-85.7451	-202.401	-906.835	51356	21363	-5800.06	323.558	143.368	0	0	0	0	0	0	0	-311	200	0	-0.723647	-1.14361	50.1781	-1446.62	-2035.18	872.383	-914	200	0
582	5	-64.745	166.997	-978.162	-68644.4	38581.2	5219.85	339.443	680.177	0	-87.6783	-201.121	-904.9	51295	20995.9	-5837.62	323.202	143.314	0	0	0	0	0	0	0	-311	200	0	-0.66984	-1.19397	50.0401	-1445.41	-2007.79	878.458	-914	200	0
582	6	-65.7622	166.38	-978.52	-68683.2	38488.6	5203.49	339.333	680.191	0	-89.5997	-199.771	-902.646	51211.7	20627	-5883.59	322.852	143.265	0	0	0	0	0	0	0	-311	200	0	-0.607512	-1.26169	49.923	-1442.69	-1972.37	881.821	-914	200	0
582	7	-66.783	165.698	-978.591	-68705.8	38376.5	5189.53	339.216	680.209	0	-91.5263	-198.368	-900.004	51107.7	20254.4	-5938.7	322.505	143.214	0	0	0	0	0	0	0	-311	200	0	-0.552228	-1.33001	49.8362	-1435.17	-1932.93	882.576	-914	200	0
582	8	-67.8087	164.952	-978.367	-68713.9	38244.9	5178.1	339.09	680.233	0	-93.4641	-196.921	-896.946	50986.4	19874.7	-6001.97	322.158	143.156	0	0	0	0	0	0	0	-311	200	0	-0.514052	-1.38325	49.7763	-1419.78	-1898.07	881.514	-914	200	0
582	9	-68.8268	164.156	-977.896	-68708.8	38095.8	5169	338.957	680.262	0	-95.402	-195.425	-893.499	50851.4	19484.1	-6071	321.807	143.087	0	0	0	0	0	0	0	-311	200	0	-0.495779	-1.41442	49.734	-1396.1	-1877.87	879.654	-914	200	0
583	0	-69.8169	163.331	-977.265	-68692.1	37932.3	5161.91	338.815	680.29	0	-97.3142	-193.863	-889.735	50705.2	19078.7	-6143.12	321.443	143.011	0	0	0	0	0	0	0	-311	200	0	-0.496667	-1.42389	49.7027	-1367.02	-1878.23	877.665	-914	200	0	-178.793	-27.3157	-1791.08	-778139	658987	58902.5	363.152	433.755	0
583	1	-70.7599	162.499	-976.569	-68664.7	37757.8	5156.49	338.664	680.312	0	-99.1701	-192.217	-885.734	50549.2	18656.4	-6216.46	321.063	142.93	0	0	0	0	0	0	0	-311	200	0	-0.515396	-1.41439	49.6871	-1337.19	-1898.61	875.682	-914	200	0
583	2	-71.6474	161.669	-975.856	-68627.1	37576.4	5152.33	338.506	680.325	0	-100.944	-190.471	-881.545	50383.4	18217.9	-6289.75	320.666	142.846	0	0	0	0	0	0	0	-311	200	0	-0.550597	-1.39021	49.7012	-1310.84	-1934.86	873.656	-914	200	0
583	3	-72.4858	160.833	-975.102	-68579.5	37391.4	5149.35	338.346	680.331	0	-102.621	-188.624	-877.165	50206.4	17766.9	-6361.62	320.255	142.763	0	0	0	0	0	0	0	-311	200	0	-0.599235	-1.35805	49.7558	-1290.44	-1982.56	871.77	-914	200	0
583	4	-73.2938	159.976	-974.219	-68522.2	37204.4	5148.08	338.189	680.336	0	-104.193	-186.688	-872.549	50014.9	17308.9	-6430.47	319.837	142.68	0	0	0	0	0	0	0	-311	200	0	-0.654562	-1.32519	49.8508	-1276.91	-2036.8	870.101	-914	200	0
583	5	-74.0946	159.083	-973.09	-68455.3	37015.5	5149.05	338.039	680.348	0	-105.658	-184.679	-867.631	49805.4	16850.6	-6494.74	319.421	142.596	0	0	0	0	0	0	0	-311	200	0	-0.706713	-1.29692	49.9747	-1270.68	-2090.61	868.055	-914	200	0
583	6	-74.9086	158.138	-971.608	-68378.7	36824.3	5152.27	337.9	680.377	0	-107.015	-182.613	-862.344	49575.5	16398.7	-6553.39	319.016	142.511	0	0	0	0	0	0	0	-311	200	0	-0.745669	-1.27631	50.1113	-1272.15	-2135.51	864.783	-914	200	0
583	7	-75.7486	157.134	-969.695	-68291.1	36629.7	5157.31	337.774	680.425	0	-108.255	-180.497	-856.629	49324.7	15957.3	-6606.04	318.628	142.42	0	0	0	0	0	0	0	-311	200	0	-0.764693	-1.26409	50.248	-1280.99	-2163.71	860.159	-914	200	0
583	8	-76.6148	156.071	-967.331	-68191	36430.5	5163.57	337.661	680.494	0	-109.365	-178.32	-850.461	49054.2	15525	-6652.71	318.255	142.32	0	0	0	0	0	0	0	-311	200	0	-0.762836	-1.25743	50.377	-1295.83	-2170.33	855.029	-914	200	0
583	9	-77.4927	154.959	-964.556	-68076	36224.9	5170.41	337.556	680.578	0	-110.325	-176.06	-843.875	48765.7	15096.6	-6693.21	317.89	142.212	0	0	0	0	0	0	0	-311	200	0	-0.743328	-1.2516	50.4958	-1314.87	-2155.22	850.615	-914	200	0
584	0	-78.3527	153.822	-961.472	-67943.3	36010.3	5177.17	337.453	680.666	0	-111.109	-173.694	-836.964	48460.1	14667.2	-6726.3	317.524	142.1	0	0	0	0	0	0	0	-311	200	0	-0.708846	-1.24498	50.6058	-1336.11	-2123.22	847.702	-914	200	0	-192.362	-14.034	-1696.64	-748697	624738	68337.9	362.795	440.921	0
584	1	-79.1568	152.687	-958.202	-67789.7	35784	5183.61	337.345	680.747	0	-111.687	-171.206	-829.833	48137.9	14235.1	-6749.92	317.154	141.991	0	0	0	0	0	0	0	-311	200	0	-0.660372	-1.23832	50.7003	-1356.85	-2081.51	846.142	-914	200	0
584	2	-79.872	151.575	-954.833	-67612.5	35544	5190.25	337.225	680.811	0	-112.035	-168.594	-822.551	47799.4	13801.8	-6762.13	316.779	141.889	0	0	0	0	0	0	0	-311	200	0	-0.6004	-1.22897	50.7492	-1373.68	-2037.32	845.218	-914	200	0
584	3	-80.4817	150.485	-951.386	-67409.6	35290.5	5198.43	337.094	680.854	0	-112.141	-165.87	-815.122	47445	13370.2	-6761.97	316.403	141.794	0	0	0	0	0	0	0	-311	200	0	-0.535018	-1.21131	50.7071	-1383.89	-1997.54	844.606	-914	200	0
584	4	-80.9856	149.394	-947.811	-67179.8	35026	5209.61	336.955	680.879	0	-112.003	-163.054	-807.489	47074.8	12943.6	-6749.56	316.029	141.702	0	0	0	0	0	0	0	-311	200	0	-0.472724	-1.18307	50.5442	-1387.05	-1967.82	844.731	-914	200	0
584	5	-81.393	148.266	-943.996	-66922.1	34752.3	5224.22	336.814	680.892	0	-111.631	-160.17	-799.568	46688.8	12525.2	-6725.47	315.665	141.607	0	0	0	0	0	0	0	-311	200	0	-0.421838	-1.14782	50.274	-1384.53	-1950.68	846.305	-914	200	0
584	6	-81.7127	147.065	-939.801	-66636.2	34468.5	5240.73	336.676	680.905	0	-111.044	-157.24	-791.268	46286.5	12117.3	-6690.21	315.314	141.503	0	0	0	0	0	0	0	-311	200	0	-0.38897	-1.11285	49.9585	-1377.79	-1944.6	849.964	-914	200	0
584	7	-81.9457	145.764	-935.105	-66321.8	34172.3	5256.09	336.544	680.925	0	-110.259	-154.28	-782.524	45866.3	11722.1	-6644.67	314.98	141.387	0	0	0	0	0	0	0	-311	200	0	-0.378603	-1.08654	49.6834	-1368.37	-1945.21	855.915	-914	200	0
584	8	-82.0834	144.346	-929.838	-65978.1	33862.4	5267.04	336.418	680.957	0	-109.285	-151.302	-773.293	45425.7	11341	-6590.56	314.666	141.257	0	0	0	0	0	0	0	-311	200	0	-0.392461	-1.07543	49.5142	-1358.88	-1947.97	863.325	-914	200	0
584	9	-82.1062	142.804	-923.988	-65604.3	33539.8	5271.47	336.299	681.001	0	-108.12	-148.317	-763.559	44962.9	10973.8	-6529.36	314.372	141.114	0	0	0	0	0	0	0	-311	200	0	-0.429234	-1.08033	49.4693	-1352.51	-1950.34	870.183	-914	200	0
585	0	-81.9839	141.148	-917.594	-65199.4	33205.9	5268.7	336.188	681.055	0	-106.75	-145.327	-753.336	44478.4	10617.7	-6461.19	314.094	140.958	0	0	0	0	0	0	0	-311	200	0	-0.484815	-1.09411	49.5286	-1351.87	-1951.91	874.409	-914	200	0	-175.596	-0.29087	-1531.53	-689690	566753	68441	364.572	450.352	0
585	1	-81.6827	139.392	-910.722	-64762.5	32862.2	5258.97	336.084	681.111	0	-105.159	-142.324	-742.659	43974.3	10269.2	-6385.19	313.828	140.788	0	0	0	0	0	0	0	-311	200	0	-0.551956	-1.10515	49.6529	-1357.92	-1953.53	875.498	-914	200	0
585	2	-81.1794	137.55	-903.418	-64292.6	32508.8	5242.69	335.984	681.166	0	-103.335	-139.298	-731.565	43452.9	9924.49	-6299.96	313.566	140.603	0	0	0	0	0	0	0	-311	200	0	-0.621249	-1.10462	49.7928	-1368.79	-1956.26	874.805	-914	200	0
585	3	-80.4672	135.62	-895.685	-63788.8	32146	5219.54	335.89	681.218	0	-101.276	-136.235	-720.074	42914.8	9581.01	-6203.02	313.306	140.402	0	0	0	0	0	0	0	-311	200	0	-0.68498	-1.09071	49.8939	-1379.91	-1960.61	873.901	-914	200	0
585	4	-79.5498	133.595	-887.487	-63250.6	31775.2	5187.88	335.804	681.269	0	-98.9868	-133.124	-708.176	42359.1	9236.84	-6090.67	313.043	140.186	0	0	0	0	0	0	0	-311	200	0	-0.73904	-1.06821	49.9138	-1386.29	-1966.41	872.937	-914	200	0
585	5	-78.4312	131.463	-878.781	-62678.2	31397.5	5145.72	335.728	681.324	0	-96.4775	-129.957	-695.833	41783.7	8890.55	-5959.32	312.777	139.952	0	0	0	0	0	0	0	-311	200	0	-0.77976	-1.04668	49.8403	-1385.37	-1972.78	870.953	-914	200	0
585	6	-77.1091	129.215	-869.528	-62072	31012.6	5091.58	335.666	681.386	0	-93.747	-126.724	-683.001	41185.9	8542.22	-5807	312.507	139.699	0	0	0	0	0	0	0	-311	200	0	-0.801482	-1.03759	49.6974	-1378.05	-1978.56	867.215	-914	200	0
585	7	-75.5751	126.844	-859.687	-61432	30618.6	5024.1	335.616	681.459	0	-90.7818	-123.413	-669.642	40562	8194.89	-5633.5	312.238	139.427	0	0	0	0	0	0	0	-311	200	0	-0.799629	-1.04928	49.536	-1366.45	-1983.05	861.784	-914	200	0
585	8	-73.8166	124.349	-849.23	-60757.2	30214.2	4941.5	335.578	681.544	0	-87.5614	-120.002	-655.728	39907.4	7853.93	-5439.39	311.977	139.14	0	0	0	0	0	0	0	-311	200	0	-0.775491	-1.08227	49.411	-1350.88	-1986.37	855.177	-914	200	0
585	9	-71.8174	121.735	-838.161	-60046.2	29797.7	4841.89	335.551	681.64	0	-84.0641	-116.466	-641.256	39217.2	7525.06	-5224.68	311.735	138.843	0	0	0	0	0	0	0	-311	200	0	-0.737842	-1.12709	49.3534	-1329.85	-1989.26	847.981	-914	200	0
586	0	-69.5556	119.018	-826.536	-59298	29366.4	4723.64	335.53	681.743	0	-80.2666	-112.776	-626.257	38488.4	7212.73	-4988.75	311.517	138.542	0	0	0	0	0	0	0	-311	200	0	-0.70001	-1.16771	49.3572	-1302.57	-1991.68	840.63	-914	200	0	-113.428	12.0357	-1267.73	-589791	477346	51191.5	372.264	465.73	0
586	1	-67.0055	116.227	-814.454	-58512.7	28918.4	4585.33	335.507	681.843	0	-76.1473	-108.902	-610.787	37719.7	6919.22	-4730.71	311.328	138.244	0	0	0	0	0	0	0	-311	200	0	-0.672594	-1.19035	49.3898	-1270.51	-1991.31	833.299	-914	200	0
586	2	-64.1478	113.387	-802.013	-57689.8	28455.3	4426.17	335.48	681.931	0	-71.6972	-104.82	-594.878	36909.6	6645.06	-4449.53	311.171	137.954	0	0	0	0	0	0	0	-311	200	0	-0.65695	-1.1889	49.4191	-1237.19	-1984.7	826.007	-914	200	0
586	3	-60.9789	110.504	-789.259	-56829	27980.7	4246.25	335.452	682.003	0	-66.927	-100.513	-578.505	36055.2	6389.5	-4144.01	311.045	137.675	0	0	0	0	0	0	0	-311	200	0	-0.646472	-1.16351	49.4309	-1207.22	-1970.98	818.788	-914	200	0
586	4	-57.5116	107.568	-776.171	-55930.8	27498.6	4045.96	335.429	682.06	0	-61.8631	-95.9636	-561.584	35153.1	6151.01	-3812.69	310.953	137.404	0	0	0	0	0	0	0	-311	200	0	-0.632932	-1.11917	49.4294	-1184.89	-1953.68	811.629	-914	200	0
586	5	-53.7682	104.553	-762.673	-54997.1	27013.7	3825.12	335.42	682.111	0	-56.5374	-91.1527	-543.987	34199.6	5927.25	-3454.05	310.896	137.132	0	0	0	0	0	0	0	-311	200	0	-0.609713	-1.06594	49.4358	-1173.04	-1938.25	804.461	-914	200	0
586	6	-49.7734	101.43	-748.648	-54029.4	26529.8	3583.2	335.437	682.169	0	-50.9836	-86.0751	-525.59	33190.2	5714.8	-3067.6	310.873	136.851	0	0	0	0	0	0	0	-311	200	0	-0.572648	-1.01825	49.4758	-1173.16	-1928.42	797.486	-914	200	0
586	7	-45.5505	98.1726	-733.968	-53027	26047.4	3319.75	335.488	682.247	0	-45.2334	-80.7447	-506.307	32119.2	5510.12	-2654.77	310.883	136.562	0	0	0	0	0	0	0	-311	200	0	-0.522213	-0.990998	49.5575	-1185.59	-1924.67	791.335	-914	200	0
586	8	-41.1158	94.7649	-718.535	-51987.3	25562.8	3033.94	335.576	682.352	0	-39.3098	-75.1807	-486.106	30981.6	5310.81	-2218.63	310.925	136.266	0	0	0	0	0	0	0	-311	200	0	-0.463895	-0.993789	49.6652	-1209.15	-1924.95	786.832	-914	200	0
586	9	-36.4747	91.1997	-702.31	-50907	25069.8	2724.04	335.696	682.485	0	-33.2247	-69.3909	-465.009	29775.1	5115.4	-1762.69	311.001	135.969	0	0	0	0	0	0	0	-311	200	0	-0.404898	-1.02854	49.7797	-1240.65	-1926.72	784.813	-914	200	0
587	0	-31.6191	87.4802	-685.311	-49781.7	24561.4	2387.84	335.84	682.641	0	-26.9841	-63.3679	-443.088	28500.8	4923.18	-1289.84	311.111	135.677	0	0	0	0	0	0	0	-311	200	0	-0.350715	-1.0917	49.8965	-1275.46	-1928.87	786.104	-914	200	0	-4.75226	33.7983	-883.102	-442626	349513	17246.2	395.543	503.119	0
587	1	-26.5316	83.6168	-667.597	-48606.1	24030.7	2023.49	335.996	682.807	0	-20.5965	-57.0972	-420.455	27163.3	4734.51	-802.25	311.26	135.395	0	0	0	0	0	0	0	-311	200	0	-0.304193	-1.17555	50.0149	-1309.09	-1932.59	791.195	-914	200	0
587	2	-21.1994	79.6196	-649.217	-47374.8	23471.6	1630.04	336.154	682.972	0	-14.0806	-50.574	-397.236	25769.3	4551.18	-302.194	311.457	135.128	0	0	0	0	0	0	0	-311	200	0	-0.266805	-1.26739	50.1192	-1338.89	-1940.37	799.67	-914	200	0
587	3	-15.6278	75.4899	-630.167	-46083	22879.9	1207.29	336.308	683.128	0	-7.47348	-43.8223	-373.544	24325.4	4375.42	206.419	311.713	134.879	0	0	0	0	0	0	0	-311	200	0	-0.240242	-1.35064	50.1809	-1364.13	-1953.76	810.016	-914	200	0
587	4	-9.84322	71.2173	-610.38	-44726.8	22252.5	755.574	336.457	683.277	0	-0.835203	-36.9018	-349.468	22837.1	4208.61	716.484	312.043	134.652	0	0	0	0	0	0	0	-311	200	0	-0.227072	-1.4089	50.1759	-1383.65	-1972.08	820.218	-914	200	0
587	5	-3.88694	66.7853	-589.754	-43302.4	21585	276.037	336.6	683.425	0	5.75277	-29.9	-325.096	21309.9	4051.1	1217.8	312.461	134.45	0	0	0	0	0	0	0	-311	200	0	-0.229504	-1.43033	50.093	-1393.96	-1993.36	828.727	-914	200	0
587	6	2.19154	62.1807	-568.186	-41807.9	20873.4	-229.133	336.737	683.582	0	12.1893	-22.9263	-300.519	19750	3901.97	1698.47	312.984	134.28	0	0	0	0	0	0	0	-311	200	0	-0.246535	-1.41021	49.9295	-1391.21	-2015.49	834.788	-914	200	0
587	7	8.33687	57.4005	-545.609	-40244.2	20115.3	-757.036	336.868	683.76	0	18.3533	-16.1061	-275.837	18163.9	3758.29	2145.79	313.625	134.15	0	0	0	0	0	0	0	-311	200	0	-0.273803	-1.35177	49.6913	-1375.07	-2036.09	837.993	-914	200	0
587	8	14.4886	52.4527	-522.015	-38614.1	19311.4	-1304.14	336.994	683.971	0	24.1074	-9.57013	-251.154	16559.2	3615.76	2546.66	314.397	134.067	0	0	0	0	0	0	0	-311	200	0	-0.307591	-1.26529	49.4014	-1349.53	-2052.85	838.145	-914	200	0
587	9	20.5861	47.3595	-497.46	-36920.9	18463.7	-1866.04	337.116	684.219	0	29.305	-3.44381	-226.608	14945.8	3470.11	2887.98	315.313	134.046	0	0	0	0	0	0	0	-311	200	0	-0.346667	-1.16511	49.1009	-1320	-2064.34	835.58	-914	200	0
588	0	26.5763	42.1638	-472.074	-35168.2	17574.5	-2437.41	337.228	684.497	0	33.7938	2.15477	-202.385	13336.7	3317.31	3156.87	316.391	134.103	0	0	0	0	0	0	0	-311	200	0	-0.38938	-1.06657	48.8352	-1290.89	-2069.79	831.297	-914	200	0	83.5252	32.0828	-412.214	-246199	193105	-26842.1	478.254	601.125	0
588	1	32.4112	36.9247	-446.04	-33361.1	16647.7	-3012.06	337.323	684.794	0	37.412	7.10635	-178.709	11748.8	3151.9	3341.29	317.637	134.258	0	0	0	0	0	0	0	-311	200	0	-0.432361	-0.983369	48.6412	-1266.04	-2068.5	826.782	-914	200	0
588	2	38.0397	31.7051	-419.548	-31506.3	15692	-3582.68	337.402	685.096	0	39.9818	11.2826	-155.798	10202.2	2965.87	3431.16	319.037	134.516	0	0	0	0	0	0	0	-311	200	0	-0.472871	-0.92498	48.5398	-1249.54	-2060.39	823.252	-914	200	0
588	3	43.4005	26.5624	-392.749	-29612.5	14720.1	-4140.42	337.48	685.398	0	41.3186	14.551	-133.862	8719.53	2751.84	3419.53	320.557	134.862	0	0	0	0	0	0	0	-311	200	0	-0.510382	-0.894995	48.5318	-1244.44	-2046.89	820.749	-914	200	0
588	4	48.4229	21.5461	-365.772	-27689.9	13746.7	-4674.84	337.583	685.703	0	41.2644	16.7942	-113.113	7323.15	2507.05	3303.94	322.164	135.258	0	0	0	0	0	0	0	-311	200	0	-0.546675	-0.892557	48.6039	-1250.8	-2031.19	818.634	-914	200	0
588	5	53.0277	16.7002	-338.744	-25751	12785	-5174.37	337.743	686.019	0	39.7372	17.9387	-93.7576	6031.8	2233.32	3088.36	323.82	135.666	0	0	0	0	0	0	0	-311	200	0	-0.585424	-0.916277	48.7425	-1265.59	-2017.4	817.078	-914	200	0
588	6	57.1297	12.0708	-311.802	-23809.1	11844.8	-5626.78	337.988	686.36	0	36.7863	17.9821	-75.9767	4858.37	1936.44	2785.29	325.487	136.054	0	0	0	0	0	0	0	-311	200	0	-0.630199	-0.965686	48.9382	-1284.89	-2008.6	817.282	-914	200	0
588	7	60.6386	7.70946	-285.08	-21875.4	10930.9	-6019.18	338.343	686.734	0	32.6244	17.0121	-59.8987	3809.73	1626.52	2415.69	327.155	136.397	0	0	0	0	0	0	0	-311	200	0	-0.681507	-1.03699	49.1784	-1305.76	-2004.91	820.043	-914	200	0
588	8	63.4592	3.67198	-258.704	-19957.2	10044.7	-6337.83	338.827	687.143	0	27.6026	15.2061	-45.5993	2887.22	1316.26	2005.84	328.866	136.683	0	0	0	0	0	0	0	-311	200	0	-0.735044	-1.11923	49.4463	-1326.42	-2003.31	824.671	-914	200	0
588	9	65.4911	0.0188903	-232.798	-18058.3	9185.25	-6568.56	339.456	687.57	0	22.143	12.8094	-33.1253	2089.03	1017.93	1583.45	330.73	136.936	0	0	0	0	0	0	0	-311	200	0	-0.782814	-1.19872	49.7283	-1345.71	-1999.51	829.725	-914	200	0
589	0	66.6251	-3.18284	-207.499	-16181.6	8349.48	-6698.03	340.239	687.984	0	16.687	10.1113	-22.5352	1415.05	742.646	1175.73	332.955	137.207	0	0	0	0	0	0	0	-311	200	0	-0.815646	-1.26656	50.0177	-1363.44	-1990.89	834.483	-914	200	0	55.9943	-6.60863	-65.8707	-69099.4	80009.2	-37775.7	1255.88	1045.01	0
589	1	66.7395	-5.86354	-182.964	-14332	7533.75	-6714.14	341.176	688.333	0	11.658	7.41751	-13.9193	868.948	501.44	808.466	336.025	137.572	0	0	0	0	0	0	0	-311	200	0	-0.824543	-1.31899	50.3084	-1379.92	-1978.13	839.212	-914	200	0
589	2	65.7031	-7.95937	-159.363	-12519.2	6735.54	-6605.95	342.265	688.558	0	7.39076	4.99361	-7.32919	452.826	303.828	502	341.455	138.216	0	0	0	0	0	0	0	-311	200	0	-0.802743	-1.35257	50.588	-1394.63	-1963.65	844.265	-914	200	0
589	3	63.3987	-9.42334	-136.876	-10759.4	5954.96	-6365.92	343.506	688.607	0	4.05617	3.00462	-2.66636	159.588	153.987	265.946	357.752	140.148	0	0	0	0	0	0	0	-311	200	0	-0.750209	-1.36387	50.8355	-1406.46	-1948.23	849.318	-914	200	0
589	4	59.7642	-10.2354	-115.682	-9073.82	5194.58	-5993.58	344.904	688.437	0	1.65534	1.50282	0.332429	-28.036	49.4768	98.5195	300	200	0	0	0	0	0	0	0	-311	200	0	-0.676437	-1.35403	51.0195	-1414.77	-1929.72	853.454	-914	200	0
589	5	54.8339	-10.4092	-95.9489	-7485.68	4458.31	-5497.46	346.465	688.017	0	0.0776239	0.460188	2.01696	-132.568	-16.5104	-9.48883	300	200	0	0	0	0	0	0	0	-311	200	0	-0.597803	-1.33081	51.102	-1419.02	-1906.02	855.914	-914	200	0
589	6	48.7681	-9.99821	-77.8164	-6017.69	3750.86	-4895.45	348.201	687.332	0	-0.838741	-0.194142	2.745	-176.864	-52.4814	-70.4571	300	200	0	0	0	0	0	0	0	-311	200	0	-0.530177	-1.30618	51.0549	-1418.21	-1879.88	856.728	-914	200	0
589	7	41.8526	-9.0983	-61.3905	-4689.19	3077.79	-4214.41	350.135	686.383	0	-1.26561	-0.547203	2.83632	-181.245	-66.9059	-97.1106	300	200	0	0	0	0	0	0	0	-311	200	0	-0.482109	-1.29162	50.8725	-1411.79	-1859.59	856.754	-914	200	0
589	8	34.4594	-7.84028	-46.7437	-3514.16	2445.67	-3487.45	352.321	685.179	0	-1.36014	-0.684956	2.55067	-162.155	-67.2224	-100.857	300	200	0	0	0	0	0	0	0	-311	200	0	-0.454904	-1.2924	50.5766	-1401.35	-1853.4	856.959	-914	200	0
589	9	26.9989	-6.37476	-33.9353	-2501.45	1862.44	-2750.77	354.882	683.713	0	-1.25233	-0.682493	2.08232	-131.846	-59.3898	-90.9864	300	200	0	0	0	0	0	0	0	-311	200	0	-0.447573	-1.30426	50.2189	-1390.88	-1863.48	857.334	-914	200	0
590	0	19.8949	-4.85692	-23.0485	-1656.98	1338.77	-2043.49	358.085	681.891	0	-1.04104	-0.599707	1.56479	-98.7008	-47.8057	-74.4634	300	200	0	0	0	0	0	0	0	-311	200	0	-0.459709	-1.31698	49.8704	-1384.83	-1885.51	856.634	-914	200	0	3.23492	-2.52173	46.9905	6268.71	44849.3	-1195.84	0	0	0
590	1	13.5605	-3.43036	-14.1962	-984.646	888.772	-1406.64	362.607	679.36	0	-0.795436	-0.480608	1.08066	-67.8762	-35.4457	-56.0855	300	200	0	0	0	0	0	0	0	-311	200	0	-0.490507	-1.32163	49.5932	-1385.89	-1912.3	853.474	-914	200	0
590	2	8.31945	-2.20479	-7.43621	-482.259	525.729	-874.738	370.699	674.853	0	-0.55939	-0.354832	0.673475	-42.061	-24.1133	-38.8324	300	200	0	0	0	0	0	0	0	-311	200	0	-0.535879	-1.31329	49.4228	-1394.59	-1936.92	847.535	-914	200	0
590	3	4.31423	-1.23728	-2.66297	-135.914	254.317	-464.631	395.501	661.038	0	-0.356983	-0.240212	0.359066	-22.2038	-14.7228	-24.2829	300	200	0	0	0	0	0	0	0	-311	200	0	-0.586929	-1.28954	49.3662	-1410.03	-1954.22	839.843	-914	200	0
590	4	1.49706	-0.533493	0.3989	79.4223	67.9473	-173.444	300	610	0	-0.198047	-0.145672	0.135487	-8.1396	-7.56844	-13.0225	300	200	0	0	0	0	0	0	0	-311	200	0	-0.63248	-1.24959	49.4023	-1429.96	-1961.94	832.22	-914	200	0
590	5	-0.301161	-0.0652452	2.11177	193.761	-47.3073	14.653	300	610	0	-0.0830541	-0.073948	-0.0092137	0.917066	-2.55266	-4.99569	300	200	0	0	0	0	0	0	0	-311	200	0	-0.663593	-1.19491	49.4967	-1450.32	-1961.08	826.182	-914	200	0
590	6	-1.29915	0.211753	2.84481	236.399	-107.933	121.053	300	610	0	-0.00703687	-0.0238939	-0.0913111	6.01487	0.63551	0.214931	300	200	0	0	0	0	0	0	0	-311	200	0	-0.675702	-1.13024	49.6227	-1466.47	-1955.17	822.213	-914	200	0
590	7	-1.71805	0.345768	2.9271	232.729	-129.921	167.795	300	610	0	0.0375083	0.00773357	-0.127626	8.22873	2.39278	3.18516	300	200	0	0	0	0	0	0	0	-311	200	0	-0.667944	-1.06434	49.7665	-1475.67	-1949	820.05	-914	200	0
590	8	-1.75406	0.381595	2.62543	202.872	-127.074	174.664	300	610	0	0.0586477	0.0249958	-0.13329	8.52052	3.11785	4.51314	300	200	0	0	0	0	0	0	0	-311	200	0	-0.642352	-1.00688	49.9218	-1477.6	-1947.81	819.352	-914	200	0
590	9	-1.56564	0.356699	2.13896	161.518	-110.286	157.789	300	610	0	0.0638095	0.0319406	-0.120654	7.67243	3.163	4.73859	300	200	0	0	0	0	0	0	0	-311	200	0	-0.604471	-0.962659	50.0854	-1473.16	-1955.82	820.096	-914	200	0
591	0	-1.27064	0.299857	1.60425	118.485	-87.4852	129.274	300	610	0	0.0591696	0.0321254	-0.0990047	6.27007	2.81185	4.30325	300	200	0	0	0	0	0	0	0	-311	200	0	-0.564928	-0.930875	50.2543	-1464.06	-1973.47	822.588	-914	200	0	-0.936558	-0.925096	50.9682	8982.76	44182.6	2191.81	0	0	0
591	1	-0.949541	0.231425	1.10555	79.6161	-63.9453	97.4671	300	610	0	0.0494474	0.0284015	-0.0747533	4.71623	2.27472	3.5399	300	200	0	0	0	0	0	0	0	-311	200	0	-0.538712	-0.910469	50.4244	-1452.73	-1996.43	827.238	-914	200	0
591	2	-0.651714	0.164489	0.687016	47.7764	-42.7872	67.5589	300	610	0	0.0379623	0.0228743	-0.0518975	3.26056	1.69469	2.67896	300	200	0	0	0	0	0	0	0	-311	200	0	-0.538304	-0.902698	50.5905	-1441.36	-2018.69	834.338	-914	200	0
591	3	-0.402778	0.106392	0.364467	23.774	-25.521	42.3084	300	610	0	0.0268328	0.0169692	-0.032569	2.03488	1.15915	1.86457	300	200	0	0	0	0	0	0	0	-311	200	0	-0.564592	-0.908298	50.7398	-1431.16	-2036.47	843.829	-914	200	0
591	4	-0.21163	0.0603049	0.135564	7.13929	-12.551	22.7464	300	610	0	0.0172347	0.0115509	-0.017573	1.08756	0.713039	1.17403	300	200	0	0	0	0	0	0	0	-311	200	0	-0.605732	-0.924881	50.8423	-1422.7	-2048.74	855.141	-914	200	0
591	5	-0.076498	0.0266171	-0.0122067	-3.27603	-3.5975	8.78729	300	610	0	0.00966152	0.0070585	-0.00685592	0.413236	0.371537	0.637025	300	200	0	0	0	0	0	0	0	-311	200	0	-0.646486	-0.948251	50.8652	-1416.03	-2055.13	867.232	-914	200	0
591	6	0.0103169	0.00407486	-0.0957125	-8.87374	1.97924	-0.286209	300	610	0	0.00415539	0.00363403	0.00012329	-0.0237364	0.130893	0.252326	300	200	0	0	0	0	0	0	0	-311	200	0	-0.678529	-0.975868	50.8077	-1409.93	-2055.14	878.944	-914	200	0
591	7	0.0590012	-0.00937166	-0.132313	-11.0342	4.94961	-5.4689	300	610	0	0.000494207	0.00123187	0.00412129	-0.272144	-0.0230714	0.00105973	300	200	0	0	0	0	0	0	0	-311	200	0	-0.701377	-1.00738	50.7135	-1402.07	-2049.58	889.388	-914	200	0
591	8	0.0799579	-0.0159854	-0.137581	-10.9608	6.06732	-7.79667	300	610	0	-0.00166972	-0.000296134	0.00592859	-0.38252	-0.108843	-0.143533	300	200	0	0	0	0	0	0	0	-311	200	0	-0.715094	-1.04156	50.6423	-1390.34	-2040.86	897.711	-914	200	0
591	9	0.082474	-0.0178821	-0.124207	-9.61177	5.98657	-8.20546	300	610	0	-0.0027148	-0.00113935	0.00626086	-0.400375	-0.14518	-0.209554	300	200	0	0	0	0	0	0	0	-311	200	0	-0.71594	-1.07487	50.6292	-1374.35	-2030.67	902.506	-914	200	0
592	0	0.0740876	-0.0168407	-0.101709	-7.6902	5.22639	-7.4622	300	610	0	-0.00299199	-0.00148832	0.00570545	-0.362906	-0.148763	-0.222528	300	200	0	0	0	0	0	0	0	-311	200	0	-0.700176	-1.10291	50.6671	-1355.73	-2018.72	902.117	-914	200	0	-0.600954	-1.02891	50.63	8732.75	44290.3	1908.62	0	0	0
592	1	0.0604328	-0.014234	-0.0766476	-5.66852	4.16621	-6.14518	300	610	0	-0.00279465	-0.00151152	0.00470588	-0.298096	-0.133087	-0.203457	300	200	0	0	0	0	0	0	0	-311	200	0	-0.669212	-1.12229	50.72	-1336.8	-2005	896.05	-914	200	0
592	2	0.0453768	-0.0110383	-0.0531001	-3.83033	3.05994	-4.6553	300	610	0	-0.00234799	-0.00134464	0.00357012	-0.225292	-0.108207	-0.168235	300	200	0	0	0	0	0	0	0	-311	200	0	-0.629914	-1.13174	50.747	-1318.92	-1992	885.773	-914	200	0
592	3	0.0313103	-0.00788487	-0.0332306	-2.31678	2.05907	-3.24366	300	610	0	-0.00181125	-0.00108838	0.00249146	-0.156573	-0.0810009	-0.127926	300	200	0	0	0	0	0	0	0	-311	200	0	-0.591517	-1.13229	50.7188	-1302.21	-1983.13	873.81	-914	200	0
592	4	0.0194898	-0.00513172	-0.0178447	-1.17035	1.23812	-2.04531	300	610	0	-0.0012867	-0.000811284	0.00157424	-0.098396	-0.0557014	-0.0894986	300	200	0	0	0	0	0	0	0	-311	200	0	-0.563125	-1.12637	50.628	-1286.14	-1980.07	862.528	-914	200	0
592	5	0.0103699	-0.00293696	-0.00687096	-0.371671	0.618502	-1.11247	300	610	0	-0.000831702	-0.00055524	0.000859199	-0.0532155	-0.0345145	-0.0567341	300	200	0	0	0	0	0	0	0	-311	200	0	-0.552529	-1.1165	50.4948	-1270.68	-1983.2	853.623	-914	200	0
592	6	0.00389003	-0.00132493	0.000257567	0.131842	0.188511	-0.443493	300	610	0	-0.000470941	-0.000341828	0.000345644	-0.0208943	-0.018218	-0.0311319	300	200	0	0	0	0	0	0	0	-311	200	0	-0.564198	-1.10486	50.3552	-1257.21	-1992.74	847.885	-914	200	0
592	7	-0.000299357	-0.00024012	0.00432542	0.405619	-0.0811886	-0.00598969	300	610	0	-0.000207374	-0.000178373	9.16563e-06	0.000179947	-0.0066763	-0.0127003	300	200	0	0	0	0	0	0	0	-311	200	0	-0.597174	-1.09445	50.2391	-1248.59	-2007.82	845.158	-914	200	0
592	8	-0.00267236	0.00041222	0.00614853	0.514667	-0.226573	0.246267	300	610	0	-3.11108e-05	-6.3127e-05	-0.000185386	0.0122752	0.000755608	-0.000588755	300	200	0	0	0	0	0	0	0	-311	200	0	-0.644987	-1.08903	50.1645	-1247.62	-2026.09	844.654	-914	200	0
592	9	-0.00371811	0.000738136	0.00646368	0.516004	-0.283149	0.361942	300	610	0	7.39409e-05	1.06599e-05	-0.000275141	0.0177658	0.0049385	0.00644497	300	200	0	0	0	0	0	0	0	-311	200	0	-0.698024	-1.09169	50.1456	-1254.94	-2045.36	845.223	-914	200	0
593	0	-0.00387607	0.000837518	0.00587424	0.455251	-0.281918	0.385296	300	610	0	0.000125525	5.18129e-05	-0.000293942	0.0188045	0.00675467	0.00972062	300	200	0	0	0	0	0	0	0	-311	200	0	-0.74818	-1.10473	50.1899	-1268.53	-2064.79	845.602	-914	200	0	-0.754515	-1.17765	50.1572	8754.79	43737.4	2073.98	0	0	0
593	1	-0.00350477	0.000794805	0.00483498	0.366044	-0.247599	0.352787	300	610	0	0.000140217	6.92964e-05	-0.000269706	0.0171598	0.00699355	0.010445	300	200	0	0	0	0	0	0	0	-311	200	0	-0.792834	-1.12886	50.2843	-1284.81	-2083.66	844.911	-914	200	0
593	2	-0.00287343	0.000675486	0.00366101	0.271113	-0.198348	0.292035	300	610	0	0.000131947	7.10867e-05	-0.000223616	0.0141682	0.00629709	0.0096162	300	200	0	0	0	0	0	0	0	-311	200	0	-0.833762	-1.16088	50.3898	-1300.03	-2100.04	843.12	-914	200	0
593	3	-0.00216786	0.000526349	0.00254955	0.184209	-0.146382	0.222287	300	610	0	0.000111461	6.36407e-05	-0.000170456	0.010759	0.00514589	0.00799318	300	200	0	0	0	0	0	0	0	-311	200	0	-0.871247	-1.19441	50.4581	-1311.12	-2111.59	841.04	-914	200	0
593	4	-0.00150372	0.000377848	0.00160654	0.112281	-0.0990522	0.155684	300	610	0	8.63937e-05	5.17721e-05	-0.000119569	0.00751618	0.00387048	0.00610703	300	200	0	0	0	0	0	0	0	-311	200	0	-0.900052	-1.22344	50.4543	-1315.75	-2117.93	839.831	-914	200	0
593	5	-0.000942597	0.000247418	0.000872819	0.0575388	-0.0600302	0.0988284	300	610	0	6.16807e-05	3.87757e-05	-7.60557e-05	0.00475557	0.00267573	0.00429448	300	200	0	0	0	0	0	0	0	-311	200	0	-0.911882	-1.2445	50.3715	-1312.63	-2121.78	840.256	-914	200	0
593	6	-0.000507596	0.000142929	0.000346902	0.0192048	-0.0304374	0.0543566	300	610	0	4.01181e-05	2.66803e-05	-4.19699e-05	0.00260137	0.00166979	0.00274034	300	200	0	0	0	0	0	0	0	-311	200	0	-0.899999	-1.25681	50.2295	-1302.2	-2127.61	842.211	-914	200	0
593	7	-0.000196973	6.58122e-05	3.16639e-06	-0.00512501	-0.00979405	0.0223068	300	610	0	2.29376e-05	1.65451e-05	-1.73684e-05	0.00105266	0.000892343	0.00152007	300	200	0	0	0	0	0	0	0	-311	200	0	-0.861431	-1.26119	50.0639	-1287.27	-2139.05	845.064	-914	200	0
593	8	5.10382e-06	1.36273e-05	-0.000194843	-0.0185025	0.00324256	0.00122019	300	610	0	1.03249e-05	8.74529e-06	-1.15299e-06	3.67282e-05	0.000338959	0.000637241	300	200	0	0	0	0	0	0	0	-311	200	0	-0.798149	-1.25733	49.913	-1272.12	-2156.39	848.203	-914	200	0
593	9	0.00012068	-1.80012e-05	-0.000285458	-0.0239879	0.0103514	-0.0110491	300	610	0	1.84219e-06	3.2181e-06	8.30755e-06	-0.000551764	-1.96222e-05	5.36836e-05	300	200	0	0	0	0	0	0	0	-311	200	0	-0.718627	-1.24272	49.8021	-1260.94	-2176.04	850.803	-914	200	0
594	0	0.000172742	-3.40399e-05	-0.000303524	-0.0242818	0.0132045	-0.016786	300	610	0	-3.25457e-06	-3.43439e-07	1.27564e-05	-0.000824335	-0.00022345	-0.000288234	300	200	0	0	0	0	0	0	0	-311	200	0	-0.637482	-1.21568	49.7326	-1256.79	-2192.66	851.785	-914	200	0	-0.752956	-1.17808	50.1553	8753.38	43738	2072.69	0	0	0
594	1	0.00018208	-3.92029e-05	-0.000277723	-0.0215557	0.0132705	-0.0180831	300	610	0	-5.79694e-06	-2.35021e-06	1.37934e-05	-0.000882768	-0.000314	-0.000450455	300	200	0	0	0	0	0	0	0	-311	200	0	-0.570661	-1.17835	49.6924	-1261.18	-2201.93	850.811	-914	200	0
594	2	0.000165741	-3.74974e-05	-0.000229777	-0.0174184	0.0117264	-0.0166729	300	610	0	-6.56753e-06	-3.22379e-06	1.27451e-05	-0.000811116	-0.000328625	-0.000490019	300	200	0	0	0	0	0	0	0	-311	200	0	-0.528876	-1.13623	49.6695	-1273.28	-2201.43	848.979	-914	200	0
594	3	0.000136586	-3.20462e-05	-0.000174816	-0.012963	0.00944045	-0.0138743	300	610	0	-6.22757e-06	-3.34171e-06	1.06229e-05	-0.000673215	-0.000297853	-0.000454344	300	200	0	0	0	0	0	0	0	-311	200	0	-0.514069	-1.09528	49.6544	-1289.69	-2190.26	848.243	-914	200	0
594	4	0.000103539	-2.50914e-05	-0.000122373	-0.00885577	0.00700062	-0.0106111	300	610	0	-5.28963e-06	-3.01109e-06	8.13617e-06	-0.000513664	-0.00024465	-0.000379663	300	200	0	0	0	0	0	0	0	-311	200	0	-0.519155	-1.06035	49.6375	-1305.65	-2168.9	850.002	-914	200	0
594	5	7.21939e-05	-1.81011e-05	-7.7631e-05	-0.00543851	0.00476319	-0.00746977	300	610	0	-4.1197e-06	-2.462e-06	5.7364e-06	-0.000360688	-0.000184892	-0.00029146	300	200	0	0	0	0	0	0	0	-311	200	0	-0.5307	-1.03681	49.6064	-1317.24	-2138.86	853.726	-914	200	0
594	6	4.55648e-05	-1.1924e-05	-4.2651e-05	-0.00282534	0.00290889	-0.00477309	300	610	0	-2.95588e-06	-1.85277e-06	3.67272e-06	-0.000229732	-0.00012849	-0.000205998	300	200	0	0	0	0	0	0	0	-311	200	0	-0.534688	-1.03038	49.554	-1322.86	-2102.16	856.986	-914	200	0
594	7	2.48219e-05	-6.95076e-06	-1.74541e-05	-0.000986049	0.00149594	-0.00265356	300	610	0	-1.93432e-06	-1.28159e-06	2.04833e-06	-0.000127048	-8.07426e-05	-0.000132301	300	200	0	0	0	0	0	0	0	-311	200	0	-0.521957	-1.0425	49.4912	-1323.63	-2061.42	857.092	-914	200	0
594	8	9.93631e-06	-3.26271e-06	-8.86215e-07	0.000189019	0.00050521	-0.00111856	300	610	0	-1.11636e-06	-8.00399e-07	8.7017e-07	-5.28629e-05	-4.36636e-05	-7.41559e-05	300	200	0	0	0	0	0	0	0	-311	200	0	-0.490584	-1.06797	49.4437	-1322.52	-2021.14	852.619	-914	200	0
594	9	1.93185e-07	-7.53259e-07	8.7452e-06	0.000842089	-0.000124645	-0.000102649	300	610	0	-5.12968e-07	-4.28307e-07	8.90397e-08	-3.90737e-06	-1.71392e-05	-3.18838e-05	300	200	0	0	0	0	0	0	0	-311	200	0	-0.446131	-1.09793	49.434	-1322.33	-1987.21	843.575	-914	200	0
595	0	-5.43167e-06	7.79358e-07	1.32401e-05	0.00111718	-0.00047192	0.000493688	300	610	0	-1.04891e-07	-1.63307e-07	-3.70688e-07	2.47055e-05	1.54445e-07	-3.77804e-06	300	200	0	0	0	0	0	0	0	-311	200	0	-0.400096	-1.12475	49.4697	-1324.36	-1963.81	830.966	-914	200	0	-0.477767	-1.11999	49.6826	8614.41	43380.4	1948.52	0	0	0
595	1	-8.0181e-06	1.56762e-06	1.4246e-05	0.00114214	-0.000615322	0.000777692	300	610	0	1.42239e-07	8.52494e-09	-5.90814e-07	3.8211e-05	1.0079e-05	1.28318e-05	300	200	0	0	0	0	0	0	0	-311	200	0	-0.365606	-1.1455	49.5416	-1328.79	-1950.85	816.772	-914	200	0
595	2	-8.54921e-06	1.83393e-06	1.31258e-05	0.00102032	-0.000624409	0.000848261	300	610	0	2.67368e-07	1.06304e-07	-6.46935e-07	4.14203e-05	1.45835e-05	2.08518e-05	300	200	0	0	0	0	0	0	0	-311	200	0	-0.352733	-1.16171	49.632	-1335.08	-1944.94	803.81	-914	200	0
595	3	-7.83529e-06	1.7684e-06	1.09168e-05	0.000828635	-0.000555188	0.0007877	300	610	0	3.07435e-07	1.49848e-07	-6.02072e-07	3.83272e-05	1.54347e-05	2.29769e-05	300	200	0	0	0	0	0	0	0	-311	200	0	-0.36723	-1.17515	49.7286	-1341.75	-1942.41	794.966	-914	200	0
595	4	-6.49066e-06	1.51988e-06	8.3452e-06	0.00061963	-0.000449197	0.000658967	300	610	0	2.93817e-07	1.57018e-07	-5.04495e-07	3.19792e-05	1.40838e-05	2.14593e-05	300	200	0	0	0	0	0	0	0	-311	200	0	-0.410266	-1.18502	49.8309	-1346.06	-1941.77	792.315	-914	200	0
595	5	-4.94371e-06	1.19579e-06	5.8717e-06	0.000425587	-0.000334702	0.000506387	300	610	0	2.50957e-07	1.4242e-07	-3.88245e-07	2.45167e-05	1.1628e-05	1.80282e-05	300	200	0	0	0	0	0	0	0	-311	200	0	-0.47666	-1.18975	49.9456	-1344.75	-1943.87	796.299	-914	200	0
595	6	-3.46488e-06	8.66883e-07	3.7495e-06	0.000263281	-0.000228968	0.000358286	300	610	0	1.96394e-07	1.17047e-07	-2.75118e-07	1.73031e-05	8.8297e-06	1.39061e-05	300	200	0	0	0	0	0	0	0	-311	200	0	-0.554849	-1.18886	50.0743	-1335.97	-1950.45	805.415	-914	200	0
595	7	-2.20152e-06	5.74424e-07	2.0823e-06	0.000138573	-0.000140878	0.000230419	300	610	0	1.41608e-07	8.85033e-08	-1.77275e-07	1.10927e-05	6.16808e-06	9.87815e-06	300	200	0	0	0	0	0	0	0	-311	200	0	-0.63059	-1.18165	50.208	-1319.83	-1962.9	816.974	-914	200	0
595	8	-1.21268e-06	3.37789e-07	8.75482e-07	5.0351e-05	-7.34335e-05	0.00012943	300	610	0	9.32257e-08	6.15406e-08	-9.98841e-08	6.19948e-06	3.90238e-06	6.38455e-06	300	200	0	0	0	0	0	0	0	-311	200	0	-0.692823	-1.16762	50.3351	-1297.6	-1981.08	828.124	-914	200	0
595	9	-4.99556e-07	1.61462e-07	7.72404e-08	-6.37565e-06	-2.59014e-05	5.59347e-05	300	610	0	5.42932e-08	3.87011e-08	-4.34795e-08	2.64698e-06	2.13446e-06	3.6147e-06	300	200	0	0	0	0	0	0	0	-311	200	0	-0.737478	-1.14957	50.4559	-1271.42	-2002.89	836.424	-914	200	0
596	0	-2.99876e-08	4.08325e-08	-3.90919e-07	-3.82306e-05	4.51534e-06	7.00975e-06	300	610	0	2.54358e-08	2.09554e-08	-5.86573e-09	2.88885e-07	8.63508e-07	1.5912e-06	300	200	0	0	0	0	0	0	0	-311	200	0	-0.765499	-1.13282	50.5869	-1244.63	-2024.94	840.401	-914	200	0	-0.733991	-1.15066	50.9599	8936.41	44524.7	2023.22	0	0	0
596	1	2.43567e-07	-3.33919e-08	-6.1348e-07	-5.19876e-05	2.14652e-05	-2.19554e-05	300	610	0	5.81167e-09	8.25405e-09	1.64597e-08	-1.10135e-06	2.98204e-08	2.38083e-07	300	200	0	0	0	0	0	0	0	-311	200	0	-0.778111	-1.1203	50.7495	-1221.68	-2043.92	840.084	-914	200	0
596	2	3.71808e-07	-7.20862e-08	-6.683e-07	-5.36989e-05	2.86513e-05	-3.59914e-05	300	610	0	-6.16417e-09	-3.26872e-11	2.73333e-08	-1.76936e-06	-4.53065e-07	-5.68281e-07	300	200	0	0	0	0	0	0	0	-311	200	0	-0.775843	-1.11073	50.9528	-1207.24	-2057.93	836.851	-914	200	0
596	3	4.01212e-07	-8.5739e-08	-6.2014e-07	-4.82806e-05	2.9367e-05	-3.97703e-05	300	610	0	-1.23148e-08	-4.79326e-09	3.03263e-08	-1.94248e-06	-6.76683e-07	-9.64148e-07	300	200	0	0	0	0	0	0	0	-311	200	0	-0.761675	-1.10172	51.1825	-1204.47	-2066.85	832.434	-914	200	0
596	4	3.70283e-07	-8.33665e-08	-5.18515e-07	-3.94091e-05	2.62772e-05	-3.72014e-05	300	610	0	-1.43828e-08	-6.95888e-09	2.84315e-08	-1.81042e-06	-7.24575e-07	-1.0768e-06	300	200	0	0	0	0	0	0	0	-311	200	0	-0.742176	-1.09324	51.4045	-1213.06	-2071.59	827.928	-914	200	0
596	5	3.08353e-07	-7.2063e-08	-3.98265e-07	-2.96099e-05	2.13679e-05	-3.1289e-05	300	610	0	-1.38571e-08	-7.37433e-09	2.39523e-08	-1.51865e-06	-6.65723e-07	-1.01319e-06	300	200	0	0	0	0	0	0	0	-311	200	0	-0.723959	-1.08815	51.5798	-1228.85	-2073.46	823.762	-914	200	0
596	6	2.35983e-07	-5.69724e-08	-2.81644e-07	-2.04455e-05	1.59976e-05	-2.41593e-05	300	610	0	-1.19027e-08	-6.73399e-09	1.85213e-08	-1.16983e-06	-5.52516e-07	-8.55819e-07	300	200	0	0	0	0	0	0	0	-311	200	0	-0.710519	-1.08964	51.6711	-1246.22	-2073.85	820.27	-914	200	0
596	7	1.66239e-07	-4.15034e-08	-1.81014e-07	-1.27389e-05	1.10027e-05	-1.71796e-05	300	610	0	-9.3599e-09	-5.56297e-09	1.31905e-08	-8.29806e-07	-4.21553e-07	-6.63303e-07	300	200	0	0	0	0	0	0	0	-311	200	0	-0.702772	-1.09913	51.6443	-1260.94	-2073.48	817.809	-914	200	0
596	8	1.0632e-07	-2.76613e-08	-1.01575e-07	-6.78912e-06	6.81903e-06	-1.11184e-05	300	610	0	-6.78199e-09	-4.22644e-09	8.55292e-09	-5.35374e-07	-2.95996e-07	-4.73533e-07	300	200	0	0	0	0	0	0	0	-311	200	0	-0.700884	-1.11775	51.4888	-1271.15	-2071.67	816.374	-914	200	0
596	9	5.91928e-08	-1.64048e-08	-4.37909e-08	-2.55887e-06	3.60064e-06	-6.30793e-06	300	610	0	-4.49124e-09	-2.9541e-09	4.86682e-09	-3.0226e-07	-1.88517e-07	-3.07968e-07	300	200	0	0	0	0	0	0	0	-311	200	0	-0.7055	-1.14757	51.2366	-1277.1	-2067.62	815.502	-914	200	0
597	0	2.504e-08	-7.97704e-09	-5.34712e-09	1.78397e-07	1.32094e-06	-2.79007e-06	300	610	0	-2.63869e-09	-1.87037e-09	2.16724e-09	-1.32194e-07	-1.04245e-07	-1.76059e-07	300	200	0	0	0	0	0	0	0	-311	200	0	-0.716817	-1.1883	50.9453	-1280.36	-2062.33	814.806	-914	200	0	-0.733991	-1.15066	50.9599	8936.41	44524.7	2023.22	0	0	0
597	1	2.41837e-09	-2.1804e-09	1.73937e-08	1.73092e-06	-1.47272e-07	-4.34826e-07	300	610	0	-1.25897e-09	-1.02428e-09	3.56727e-10	-1.86531e-08	-4.33649e-08	-7.92264e-08	300	200	0	0	0	0	0	0	0	-311	200	0	-0.731922	-1.23336	50.6558	-1283.08	-2058.16	814.432	-914	200	0
597	2	-1.08763e-08	1.41233e-09	2.83948e-08	2.41718e-06	-9.73861e-07	9.71167e-07	300	610	0	-3.15601e-10	-4.157e-10	-7.26761e-10	4.88511e-08	-3.19141e-09	-1.41068e-08	300	200	0	0	0	0	0	0	0	-311	200	0	-0.745244	-1.27241	50.3739	-1287.32	-2056.43	814.717	-914	200	0
597	3	-1.72233e-08	3.3096e-09	3.13346e-08	2.52356e-06	-1.333e-06	1.66376e-06	300	610	0	2.6442e-10	-1.62338e-11	-1.26307e-09	8.18385e-08	2.02869e-08	2.50156e-08	300	200	0	0	0	0	0	0	0	-311	200	0	-0.752638	-1.29829	50.0959	-1294.05	-2056	815.59	-914	200	0
597	4	-1.88191e-08	4.00585e-09	2.92889e-08	2.28385e-06	-1.38056e-06	1.8636e-06	300	610	0	5.66378e-10	2.15375e-10	-1.42083e-09	9.10474e-08	3.13671e-08	4.45266e-08	300	200	0	0	0	0	0	0	0	-311	200	0	-0.752895	-1.31051	49.8423	-1303.17	-2053.99	816.475	-914	200	0
597	5	-1.74929e-08	3.92856e-09	2.46208e-08	1.87373e-06	-1.24331e-06	1.75631e-06	300	610	0	6.72463e-10	3.22861e-10	-1.34213e-09	8.5487e-08	3.39979e-08	5.04358e-08	300	200	0	0	0	0	0	0	0	-311	200	0	-0.744442	-1.31344	49.653	-1313.61	-2047.38	816.587	-914	200	0
597	6	-1.46448e-08	3.41574e-09	1.90014e-08	1.41454e-06	-1.01616e-06	1.48523e-06	300	610	0	6.53282e-10	3.46167e-10	-1.13687e-09	7.20978e-08	3.14571e-08	4.78201e-08	300	200	0	0	0	0	0	0	0	-311	200	0	-0.723056	-1.31233	49.5566	-1322.48	-2034.71	815.444	-914	200	0
597	7	-1.12613e-08	2.71365e-09	1.35051e-08	9.81881e-07	-7.64412e-07	1.1523e-06	300	610	0	5.64367e-10	3.18295e-10	-8.83313e-10	5.58038e-08	2.62458e-08	4.06148e-08	300	200	0	0	0	0	0	0	0	-311	200	0	-0.685862	-1.31032	49.5533	-1325.87	-2017.15	813.349	-914	200	0
597	8	-7.97327e-09	1.98645e-09	8.73485e-09	6.16056e-07	-5.28531e-07	8.23492e-07	300	610	0	4.45958e-10	2.64321e-10	-6.32216e-10	3.97823e-08	2.01204e-08	3.16299e-08	300	200	0	0	0	0	0	0	0	-311	200	0	-0.638069	-1.30667	49.6182	-1321.72	-1998.7	811.302	-914	200	0
597	9	-5.13221e-09	1.33151e-09	4.95077e-09	3.32276e-07	-3.29896e-07	5.36265e-07	300	610	0	3.24709e-10	2.01775e-10	-4.12471e-10	2.58277e-08	1.41997e-08	2.26929e-08	300	200	0	0	0	0	0	0	0	-311	200	0	-0.593851	-1.29648	49.7138	-1312.07	-1985.25	810.239	-914	200	0
598	0	-2.88686e-09	7.962e-10	2.18486e-09	1.295e-07	-1.76359e-07	3.07187e-07	300	610	0	2.16284e-10	1.41757e-10	-2.36952e-10	1.47252e-08	9.10266e-09	1.4849e-08	300	200	0	0	0	0	0	0	0	-311	200	0	-0.56864	-1.27291	49.8067	-1302.37	-1981.77	810.26	-914	200	0	-0.682278	-1.1499	49.8181	8622.19	43483.1	2004.66	0	0	0
598	1	-1.2517e-09	3.93497e-10	3.341e-10	-2.5254e-09	-6.70563e-08	1.38854e-07	300	610	0	1.28158e-10	9.03493e-11	-1.07786e-10	6.58616e-09	5.08683e-09	8.56873e-09	300	200	0	0	0	0	0	0	0	-311	200	0	-0.570351	-1.23082	49.8772	-1298.44	-1989.35	810.684	-914	200	0
598	2	-1.62331e-10	1.15048e-10	-7.69828e-10	-7.81327e-08	3.78223e-09	2.55154e-08	300	610	0	6.221e-11	5.00202e-11	-2.06715e-11	1.12137e-09	2.17145e-09	3.9363e-09	300	200	0	0	0	0	0	0	0	-311	200	0	-0.597045	-1.17035	49.9189	-1303.46	-2005.59	810.901	-914	200	0
598	3	4.83357e-10	-5.87634e-11	-1.31275e-09	-1.12288e-07	4.406e-08	-4.26906e-08	300	610	0	1.68763e-11	2.08692e-11	3.18798e-11	-2.1543e-09	2.36355e-10	8.03569e-10	300	200	0	0	0	0	0	0	0	-311	200	0	-0.639957	-1.09918	49.9358	-1317.1	-2027.43	811.169	-914	200	0
598	4	7.96968e-10	-1.5169e-10	-1.46839e-09	-1.18538e-07	6.19647e-08	-7.68159e-08	300	610	0	-1.12004e-11	1.62073e-12	5.82934e-11	-3.78081e-09	-9.04409e-10	-1.0934e-09	300	200	0	0	0	0	0	0	0	-311	200	0	-0.687779	-1.03013	49.9381	-1336.8	-2052.43	812.676	-914	200	0
598	5	8.82261e-10	-1.87034e-10	-1.38281e-09	-1.07999e-07	6.48713e-08	-8.72779e-08	300	610	0	-2.60078e-11	-9.63946e-12	6.65299e-11	-4.26521e-09	-1.45246e-09	-2.05371e-09	300	200	0	0	0	0	0	0	0	-311	200	0	-0.729617	-0.975423	49.9355	-1359.6	-2078.22	816.545	-914	200	0
598	6	8.26112e-10	-1.85055e-10	-1.16874e-09	-8.90629e-08	5.88082e-08	-8.28874e-08	300	610	0	-3.14206e-11	-1.49643e-11	6.33334e-11	-4.03519e-09	-1.5944e-09	-2.36098e-09	300	200	0	0	0	0	0	0	0	-311	200	0	-0.756265	-0.942284	49.9376	-1382.83	-2102.53	822.494	-914	200	0
598	7	6.95336e-10	-1.61854e-10	-9.06313e-10	-6.75573e-08	4.83107e-08	-7.04808e-08	300	610	0	-3.07865e-11	-1.62416e-11	5.39447e-11	-3.42185e-09	-1.48591e-09	-2.25616e-09	300	200	0	0	0	0	0	0	0	-311	200	0	-0.762041	-0.931321	49.9478	-1404.16	-2124.53	828.706	-914	200	0
598	8	5.37245e-10	-1.29218e-10	-6.47377e-10	-4.71381e-08	3.65154e-08	-5.49445e-08	300	610	0	-2.67514e-11	-1.50397e-11	4.21151e-11	-2.66124e-09	-1.24638e-09	-1.92691e-09	300	200	0	0	0	0	0	0	0	-311	200	0	-0.747498	-0.938383	49.9481	-1422.24	-2145.43	833.196	-914	200	0
598	9	3.82297e-10	-9.50476e-11	-4.21318e-10	-2.9778e-08	2.53801e-08	-3.94611e-08	300	610	0	-2.1242e-11	-1.25555e-11	3.02924e-11	-1.90663e-09	-9.60061e-10	-1.50786e-09	300	200	0	0	0	0	0	0	0	-311	200	0	-0.71908	-0.957887	49.9072	-1437.08	-2166.8	835.141	-914	200	0
599	0	2.4763e-10	-6.40693e-11	-2.41113e-10	-1.62465e-08	1.59519e-08	-2.58542e-08	300	610	0	-1.55418e-11	-9.63026e-12	1.98834e-11	-1.24546e-09	-6.80978e-10	-1.08716e-09	300	200	0	0	0	0	0	0	0	-311	200	0	-0.684515	-0.984366	49.812	-1449.57	-2187.99	835.014	-914	200	0	-0.604682	-1.10107	49.3894	8494.71	42963.8	1950.32	0	0	0
599	1	1.40679e-10	-3.86196e-11	-1.08758e-10	-6.52955e-09	8.62926e-09	-1.49484e-08	300	610	0	-1.04115e-11	-6.80024e-12	1.15281e-11	-7.16821e-10	-4.39329e-10	-7.15658e-10	300	200	0	0	0	0	0	0	0	-311	200	0	-0.648479	-1.01398	49.678	-1460.05	-2205.99	833.75	-914	200	0
599	2	6.24155e-11	-1.93828e-11	-1.96929e-11	-1.64297e-10	3.39028e-09	-6.89587e-09	300	610	0	-6.22048e-12	-4.36235e-12	5.34976e-12	-3.27419e-10	-2.48014e-10	-4.16738e-10	300	200	0	0	0	0	0	0	0	-311	200	0	-0.611652	-1.04581	49.5302	-1466.98	-2217.63	831.845	-914	200	0
599	3	9.97609e-12	-6.01167e-12	3.38628e-11	3.515e-09	-2.60784e-11	-1.4439e-09	300	610	0	-3.06922e-12	-2.44059e-12	1.15969e-12	-6.44953e-11	-1.08447e-10	-1.95189e-10	300	200	0	0	0	0	0	0	0	-311	200	0	-0.573053	-1.07968	49.383	-1467.31	-2221.62	829.273	-914	200	0
599	4	-2.13634e-11	2.39281e-12	6.06175e-11	5.21134e-09	-1.98721e-09	1.86287e-09	300	610	0	-8.91475e-13	-1.04469e-12	-1.38765e-12	9.43626e-11	-1.52737e-11	-4.45369e-11	300	200	0	0	0	0	0	0	0	-311	200	0	-0.534639	-1.11331	49.241	-1458.34	-2219.1	825.974	-914	200	0
599	5	-3.68351e-11	6.9397e-12	6.8773e-11	5.56533e-09	-2.87784e-09	3.54199e-09	300	610	0	4.66909e-13	-1.17558e-13	-2.68681e-12	1.74448e-10	4.01176e-11	4.73904e-11	300	200	0	0	0	0	0	0	0	-311	200	0	-0.50408	-1.14332	49.1114	-1439.39	-2213.07	822.1	-914	200	0
599	6	-4.13389e-11	8.72655e-12	6.52625e-11	5.10533e-09	-3.0468e-09	4.08512e-09	300	610	0	1.19225e-12	4.29512e-13	-3.11343e-12	1.99694e-10	6.71818e-11	9.4594e-11	300	200	0	0	0	0	0	0	0	-311	200	0	-0.491568	-1.16697	49.0107	-1412.42	-2207.27	817.96	-914	200	0
599	7	-3.89997e-11	8.71348e-12	5.54633e-11	4.23217e-09	-2.78069e-09	3.91034e-09	300	610	0	1.46713e-12	6.92841e-13	-2.98751e-12	1.90401e-10	7.47327e-11	1.10456e-10	300	200	0	0	0	0	0	0	0	-311	200	0	-0.502705	-1.1815	48.9614	-1381.75	-2204.31	814.076	-914	200	0
599	8	-3.3005e-11	7.6671e-12	4.32165e-11	3.22557e-09	-2.29616e-09	3.34364e-09	300	610	0	1.45026e-12	7.61639e-13	-2.55893e-12	1.62358e-10	7.01641e-11	1.06406e-10	300	200	0	0	0	0	0	0	0	-311	200	0	-0.53374	-1.18461	48.98	-1352.34	-2204.18	811.219	-914	200	0
599	9	-2.56234e-11	6.15137e-12	3.10228e-11	2.26225e-09	-1.74382e-09	2.61917e-09	300	610	0	1.26765e-12	7.10388e-13	-2.00743e-12	1.26877e-10	5.9172e-11	9.1392e-11	300	200	0	0	0	0	0	0	0	-311	200	0	-0.573299	-1.17637	49.0652	-1328.27	-2203.97	810.281	-914	200	0
600	0	-1.83243e-11	4.5465e-12	2.03133e-11	1.43867e-09	-1.21834e-09	1.89036e-09	300	610	0	1.01153e-12	5.96225e-13	-1.45101e-12	9.13501e-11	4.57973e-11	7.18631e-11	300	200	0	0	0	0	0	0	0	-311	200	0	-0.609948	-1.15839	49.1988	-1312.43	-2198.99	811.893	-914	200	0	-0.604682	-1.10107	49.3894	8494.71	42963.8	1950.32	0	0	0
600	1	-1.1943e-11	3.08173e-12	1.1734e-11	7.93628e-10	-7.70962e-10	1.24596e-09	300	610	0	7.43667e-13	4.59502e-13	-9.58094e-13	6.00328e-11	3.26473e-11	5.20671e-11	300	200	0	0	0	0	0	0	0	-311	200	0	-0.638973	-1.13192	49.3559	-1306.13	-2184.71	815.855	-914	200	0
600	2	-6.85016e-12	1.87213e-12	5.40231e-12	3.28139e-10	-4.21822e-10	7.26904e-10	300	610	0	5.00997e-13	3.26109e-13	-5.60464e-13	3.48694e-11	2.11944e-11	3.44777e-11	300	200	0	0	0	0	0	0	0	-311	200	0	-0.661807	-1.09923	49.5133	-1308.51	-2158.67	820.978	-914	200	0
600	3	-3.10531e-12	9.53467e-13	1.11782e-12	2.13836e-11	-1.70792e-10	3.4181e-10	300	610	0	3.01742e-13	2.10534e-13	-2.65026e-13	1.62444e-11	1.20826e-11	2.0254e-11	300	200	0	0	0	0	0	0	0	-311	200	0	-0.681706	-1.0663	49.6581	-1317.16	-2121.42	825.763	-914	200	0
600	4	-5.81969e-13	3.11603e-13	-1.47882e-12	-1.57535e-10	-6.09961e-12	7.96468e-11	300	610	0	1.51205e-13	1.18983e-13	-6.35649e-14	3.59922e-12	5.40316e-12	9.6613e-12	300	200	0	0	0	0	0	0	0	-311	200	0	-0.701741	-1.04145	49.7938	-1329.05	-2075.65	829.496	-914	200	0
600	5	9.38213e-13	-9.45879e-14	-2.79546e-12	-2.41623e-10	8.9318e-11	-8.058e-11	300	610	0	4.66259e-14	5.21597e-14	5.98437e-14	-4.10028e-12	9.1865e-13	2.41913e-12	300	200	0	0	0	0	0	0	0	-311	200	0	-0.723015	-1.0299	49.9379	-1341.06	-2025.06	832.695	-914	200	0
600	6	1.70038e-12	-3.16851e-13	-3.21917e-12	-2.61162e-10	1.33529e-10	-1.63095e-10	300	610	0	-1.90608e-14	7.52098e-15	1.23663e-13	-8.03827e-12	-1.76925e-12	-2.03318e-12	300	200	0	0	0	0	0	0	0	-311	200	0	-0.741926	-1.03074	50.1079	-1350.58	-1974.94	836.319	-914	200	0
600	7	1.93587e-12	-4.06865e-13	-3.07897e-12	-2.41258e-10	1.43029e-10	-1.91093e-10	300	610	0	-5.4555e-14	-1.90408e-14	1.45612e-13	-9.34405e-12	-3.10373e-12	-4.35063e-12	300	200	0	0	0	0	0	0	0	-311	200	0	-0.750754	-1.03966	50.3026	-1356.27	-1932.58	840.58	-914	200	0
600	8	1.84046e-12	-4.1011e-13	-2.63128e-12	-2.01051e-10	1.31438e-10	-1.84407e-10	300	610	0	-6.84581e-14	-3.20424e-14	1.40871e-13	-8.98077e-12	-3.50094e-12	-5.16435e-12	300	200	0	0	0	0	0	0	0	-311	200	0	-0.742862	-1.05332	50.4983	-1358.42	-1904.14	844.78	-914	200	0
600	9	1.56617e-12	-3.6308e-13	-2.06016e-12	-1.53963e-10	1.09103e-10	-1.58577e-10	300	610	0	-6.82898e-14	-3.56974e-14	1.2135e-13	-7.70117e-12	-3.31192e-12	-5.01648e-12	300	200	0	0	0	0	0	0	0	-311	200	0	-0.718167	-1.07116	50.6651	-1358.57	-1890.79	848.174	-914	200	0
601	0	1.22174e-12	-2.92752e-13	-1.48617e-12	-1.08534e-10	8.32537e-11	-1.24819e-10	300	610	0	-6.00511e-14	-3.35428e-14	9.56582e-14	-6.04728e-12	-2.80838e-12	-4.33337e-12	300	200	0	0	0	0	0	0	0	-311	200	0	-0.683773	-1.09475	50.7839	-1359.03	-1889.25	850.794	-914	200	0	-0.71462	-1.20212	50.6456	8712.63	44341.7	2084.15	0	0	0
601	1	8.7805e-13	-2.17414e-13	-9.7897e-13	-6.94743e-11	5.84657e-11	-9.0529e-11	300	610	0	-4.81547e-14	-2.83049e-14	6.94819e-14	-4.3754e-12	-2.18404e-12	-3.42397e-12	300	200	0	0	0	0	0	0	0	-311	200	0	-0.649939	-1.12571	50.8522	-1362.36	-1894.82	853.257	-914	200	0
601	2	5.75759e-13	-1.48176e-13	-5.70635e-13	-3.87338e-11	3.72432e-11	-6.00203e-11	300	610	0	-3.55736e-14	-2.19187e-14	4.61478e-14	-2.89248e-12	-1.56468e-12	-2.49289e-12	300	200	0	0	0	0	0	0	0	-311	200	0	-0.625877	-1.16411	50.8785	-1370.05	-1902.72	855.66	-914	200	0
601	3	3.33311e-13	-9.07021e-14	-2.67828e-13	-1.64415e-11	2.0601e-11	-3.53234e-11	300	610	0	-2.40988e-14	-1.56337e-14	2.72299e-14	-1.69502e-12	-1.02203e-12	-1.66034e-12	300	200	0	0	0	0	0	0	0	-311	200	0	-0.618266	-1.20818	50.8731	-1381.83	-1909.41	857.17	-914	200	0
601	4	1.54176e-13	-4.68432e-14	-6.17967e-14	-1.66426e-12	8.57636e-12	-1.69125e-11	300	610	0	-1.46282e-14	-1.01562e-14	1.31065e-14	-8.04455e-13	-5.88182e-13	-9.83718e-13	300	200	0	0	0	0	0	0	0	-311	200	0	-0.630603	-1.25425	50.8482	-1396.7	-1914.94	856.852	-914	200	0
601	5	3.28008e-14	-1.60415e-14	6.40289e-14	7.03036e-12	6.40275e-13	-4.31066e-12	300	610	0	-7.43899e-15	-5.79602e-15	3.42361e-15	-1.96509e-13	-2.68614e-13	-4.77407e-13	300	200	0	0	0	0	0	0	0	-311	200	0	-0.660678	-1.29578	50.82	-1414.4	-1922.95	854.442	-914	200	0
601	6	-4.08948e-14	3.58044e-15	1.28739e-13	1.11911e-11	-3.99893e-12	3.4487e-12	300	610	0	-2.41864e-15	-2.5981e-15	-2.55175e-15	1.76459e-13	-5.28521e-14	-1.29383e-13	300	200	0	0	0	0	0	0	0	-311	200	0	-0.700326	-1.32445	50.7981	-1435.86	-1937.26	850.246	-914	200	0
601	7	-7.83905e-14	1.44353e-14	1.50595e-13	1.22491e-11	-6.18947e-12	7.49878e-12	300	610	0	7.56183e-16	-4.49694e-16	-5.68306e-15	3.69859e-13	7.75016e-14	8.61386e-14	300	200	0	0	0	0	0	0	0	-311	200	0	-0.740708	-1.33572	50.7776	-1461.53	-1958.91	844.551	-914	200	0
601	8	-9.06026e-14	1.89552e-14	1.45206e-13	1.1397e-11	-6.71098e-12	8.93334e-12	300	610	0	2.4914e-15	8.3915e-16	-6.80585e-15	4.36958e-13	1.43209e-13	1.99783e-13	300	200	0	0	0	0	0	0	0	-311	200	0	-0.775864	-1.33209	50.7386	-1489	-1986.73	837.327	-914	200	0
601	9	-8.68218e-14	1.9294e-14	1.24796e-13	9.54828e-12	-6.21071e-12	8.69306e-12	300	610	0	3.19202e-15	1.48012e-15	-6.63997e-15	4.2344e-13	1.63913e-13	2.41304e-13	300	200	0	0	0	0	0	0	0	-311	200	0	-0.7999	-1.31952	50.6512	-1512.85	-2018.77	828.369	-914	200	0
602	0	-7.42967e-14	1.71885e-14	9.81821e-14	7.34695e-12	-5.18261e-12	7.51848e-12	300	610	0	3.21428e-15	1.67219e-15	-5.75295e-15	3.65184e-13	1.56274e-13	2.36407e-13	300	200	0	0	0	1.4013e-45	0	0	0	-311	200	0	-0.805546	-1.30237	50.4888	-1527.36	-2052.21	817.337	-914	200	0	-0.71462	-1.20212	50.6456	8712.63	44341.7	2084.15	0	0	0
602	1	-5.82374e-14	1.39286e-14	7.11747e-14	5.20536e-12	-3.9736e-12	5.94676e-12	300	610	0	2.84385e-15	1.58325e-15	-4.55706e-15	2.8815e-13	1.33251e-13	2.05406e-13	300	200	0	0	0	1.4013e-45	0	0	0	-311	200	0	-0.788739	-1.28205	50.2454	-1529.07	-2083.19	803.962	-914	200	0
602	2	-4.20607e-14	1.03937e-14	4.7161e-14	3.35343e-12	-2.80473e-12	4.3341e-12	300	610	0	2.29182e-15	1.34335e-15	-3.32616e-15	2.09504e-13	1.04126e-13	1.63092e-13	300	200	0	0	0	1.4013e-45	0	0	0	-311	200	0	-0.752091	-1.25881	49.9403	-1517.84	-2108.14	788.828	-914	200	0
602	3	-2.77452e-14	7.12211e-15	2.77315e-14	1.88886e-12	-1.79829e-12	2.89016e-12	300	610	0	1.70118e-15	1.04526e-15	-2.22189e-15	1.39309e-13	7.49668e-14	1.19319e-13	300	200	0	0	0	1.4013e-45	0	0	0	-311	200	0	-0.702628	-1.23336	49.6162	-1496.82	-2124.76	773.857	-914	200	0
602	4	-1.62065e-14	4.39197e-15	1.32542e-14	8.21595e-13	-1.00523e-12	1.71539e-12	300	610	0	1.15877e-15	7.49247e-16	-1.32209e-15	8.2341e-14	4.92636e-14	7.99262e-14	300	200	0	0	0	2.8026e-45	0	0	0	-311	200	0	-0.648211	-1.20741	49.3353	-1471.45	-2131.91	761.888	-914	200	0
602	5	-7.64017e-15	2.29864e-15	3.3502e-15	1.10017e-13	-4.29417e-13	8.35435e-13	300	610	0	7.08757e-16	4.89727e-16	-6.4712e-16	3.977e-14	2.8612e-14	4.77478e-14	300	200	0	0	0	1.4013e-45	0	0	0	-311	200	0	-0.596997	-1.18414	49.1528	-1447.21	-2128.98	755.735	-914	200	0
602	6	-1.80401e-15	8.21021e-16	-2.74353e-15	-3.12222e-13	-4.71534e-14	2.29899e-13	300	610	0	3.65519e-16	2.82129e-16	-1.81892e-16	1.05521e-14	1.33271e-14	2.3554e-14	300	200	0	0	0	1.4013e-45	0	0	0	-311	200	0	-0.557859	-1.16728	49.0866	-1427.81	-2115.54	756.949	-914	200	0
602	7	1.76658e-15	-1.26424e-16	-5.92003e-15	-5.17764e-13	1.78252e-13	-1.45665e-13	300	610	0	1.24595e-16	1.29133e-16	1.07278e-16	-7.50477e-15	2.95011e-15	6.83555e-15	300	200	0	0	0	0	0	0	0	-311	200	0	-0.537452	-1.15795	49.1242	-1414.28	-2091.82	764.954	-914	200	0
602	8	3.60887e-15	-6.56085e-16	-7.04055e-15	-5.74211e-13	2.86597e-13	-3.44228e-13	300	610	0	-2.87793e-17	2.57715e-17	2.60746e-16	-1.69919e-14	-3.36789e-15	-3.59171e-15	300	200	0	0	0	-2.8026e-45	0	0	0	-311	200	0	-0.537013	-1.15257	49.2486	-1405.1	-2059.76	777.391	-914	200	0
602	9	4.23783e-15	-8.82393e-16	-6.84538e-15	-5.38204e-13	3.1472e-13	-4.17352e-13	300	610	0	-1.13531e-16	-3.67287e-17	3.17895e-16	-2.04206e-14	-6.59889e-15	-9.15866e-15	300	200	0	0	0	-7.00649e-45	0	0	0	-311	200	0	-0.554188	-1.1446	49.4487	-1397.97	-2023.76	791.326	-914	200	0
603	0	4.0942e-15	-9.07306e-16	-5.91703e-15	-4.53335e-13	2.93367e-13	-4.09636e-13	300	610	0	-1.48723e-16	-6.82843e-17	3.12852e-16	-1.99573e-14	-7.66981e-15	-1.12674e-14	300	200	0	0	0	-1.26117e-44	0	1.4013e-42	0	-311	200	0	-0.586214	-1.12964	49.7172	-1392.3	-1990.43	804.362	-914	200	0	-0.660344	-1.17175	49.8903	8548.47	43563.6	2003.71	0	0	0
603	1	3.52348e-15	-8.13456e-16	-4.67781e-15	-3.5049e-13	2.46114e-13	-3.56361e-13	300	610	0	-1.51226e-16	-7.8286e-17	2.72653e-16	-1.73115e-14	-7.3711e-15	-1.11365e-14	300	200	0	1.4013e-45	0	-1.96182e-44	0	1.4013e-42	0	-311	200	0	-0.629998	-1.11075	50.0371	-1389.46	-1966.48	815.218	-914	200	0
603	2	2.77526e-15	-6.62512e-16	-3.40761e-15	-2.49572e-13	1.89602e-13	-2.83243e-13	300	610	0	-1.34634e-16	-7.47029e-17	2.17033e-16	-1.37264e-14	-6.32054e-15	-9.73351e-15	300	200	0	1.4013e-45	0	-2.66247e-44	0	2.8026e-42	0	-311	200	0	-0.680837	-1.09836	50.3622	-1391.41	-1955.06	823.818	-914	200	0
603	3	2.01419e-15	-4.96739e-16	-2.27103e-15	-1.61794e-13	1.34506e-13	-2.07434e-13	300	610	0	-1.09043e-16	-6.37363e-17	1.59179e-16	-1.00286e-14	-4.96295e-15	-7.76636e-15	300	200	0	1.4013e-45	0	-3.50325e-44	0	2.8026e-42	0	-311	200	0	-0.731041	-1.10305	50.6219	-1399.06	-1954.41	830.807	-914	200	0
603	4	1.33647e-15	-3.42204e-16	-1.34679e-15	-9.20361e-14	8.67912e-14	-1.39116e-13	300	610	0	-8.13292e-17	-4.98321e-17	1.06937e-16	-6.70684e-15	-3.59069e-15	-5.7094e-15	300	200	0	1.4013e-45	0	-4.34403e-44	0	4.2039e-42	0	-311	200	0	-0.769301	-1.12826	50.7579	-1411.39	-1960.83	836.659	-914	200	0
603	5	7.87474e-16	-2.12554e-16	-6.54829e-16	-4.09556e-14	4.90101e-14	-8.32507e-14	300	610	0	-5.56984e-17	-3.58966e-17	6.41512e-17	-3.99738e-15	-2.37361e-15	-3.84604e-15	300	200	0	2.8026e-45	0	-4.62428e-44	0	4.2039e-42	-1.4013e-42	-311	200	0	-0.783993	-1.17039	50.7542	-1425.67	-1972.11	841.174	-914	200	0
603	6	3.7794e-16	-1.1267e-16	-1.78911e-16	-6.70382e-15	2.14446e-14	-4.12052e-14	300	610	0	-3.43213e-17	-2.36046e-17	3.19029e-17	-1.96299e-15	-1.39086e-15	-2.31616e-15	300	200	0	1.4013e-45	0	-4.34403e-44	0	4.2039e-42	-1.4013e-42	-311	200	0	-0.769407	-1.22308	50.6301	-1438.59	-1987.67	843.719	-914	200	0
603	7	9.74186e-17	-4.18086e-17	1.1605e-16	1.37885e-14	3.039e-15	-1.21184e-14	300	610	0	-1.79385e-17	-1.3723e-17	9.55811e-18	-5.59277e-16	-6.59994e-16	-1.16041e-15	300	200	0	1.4013e-45	0	-2.94273e-44	0	2.8026e-42	0	-311	200	0	-0.728274	-1.27844	50.4114	-1447.03	-2006.54	843.785	-914	200	0
603	8	-7.54825e-17	3.91792e-18	2.71802e-16	2.39267e-14	-7.90563e-15	6.04995e-15	300	610	0	-6.38051e-18	-6.40548e-18	-4.42864e-18	3.1447e-16	-1.61096e-16	-3.57556e-16	300	200	0	0	0	1.4013e-45	0	0	0	-311	200	0	-0.67017	-1.32697	50.1148	-1448.21	-2026.34	841.482	-914	200	0
603	9	-1.65893e-16	2.97413e-17	3.28946e-16	2.6903e-14	-1.32557e-14	1.57745e-14	300	610	0	1.0255e-18	-1.43456e-18	-1.19423e-17	7.7934e-16	1.44953e-16	1.46674e-16	300	200	0	-2.8026e-45	0	5.46506e-44	0	-4.2039e-42	1.4013e-42	-311	200	0	-0.61029	-1.36104	49.764	-1440.58	-2043.41	837.625	-914	200	0
604	0	-1.98096e-16	4.10426e-17	3.22582e-16	2.54067e-14	-1.47513e-14	1.9485e-14	300	610	0	5.16133e-18	1.59452e-18	-1.48385e-17	9.537e-16	3.03634e-16	4.19094e-16	300	200	0	-7.00649e-45	-1.4013e-45	1.35926e-43	-1.4013e-42	-1.12104e-41	2.8026e-42	-311	200	0	-0.565696	-1.37786	49.4064	-1425.16	-2053.99	833.476	-914	200	0	-0.648037	-1.23598	49.4211	8507.13	43135.7	2107.81	0	0	0
604	1	-1.92993e-16	4.2647e-17	2.80464e-16	2.15173e-14	-1.38525e-14	1.92952e-14	300	610	0	6.92387e-18	3.14598e-18	-1.47346e-17	9.40244e-16	3.58667e-16	5.25756e-16	300	200	0	-1.12104e-44	-2.8026e-45	2.49431e-43	-1.4013e-42	-2.10195e-41	4.2039e-42	-311	200	0	-0.547667	-1.378	49.1015	-1404.97	-2056.35	830.445	-914	200	0
604	2	-1.67049e-16	3.84849e-17	2.22809e-16	1.67157e-14	-1.16842e-14	1.68856e-14	300	610	0	7.11175e-18	3.66292e-18	-1.29181e-17	8.20406e-16	3.47546e-16	5.24398e-16	300	200	0	-1.82169e-44	-2.8026e-45	3.96567e-43	-2.8026e-42	-3.22299e-41	7.00649e-42	-311	200	0	-0.557577	-1.36407	48.8924	-1383.41	-2051.75	829.602	-914	200	0
604	3	-1.32217e-16	3.15035e-17	1.63096e-16	1.1962e-14	-9.04443e-15	1.3487e-14	300	610	0	6.37187e-18	3.52342e-18	-1.03335e-17	6.53693e-16	2.99716e-16	4.61096e-16	300	200	0	-2.66247e-44	-4.2039e-45	5.67526e-43	-4.2039e-42	-4.76441e-41	9.80909e-42	-311	200	0	-0.58839	-1.34044	48.7904	-1363.87	-2043.46	831.256	-914	200	0
604	4	-9.6426e-17	2.37335e-17	1.09319e-16	7.80276e-15	-6.44839e-15	9.92503e-15	300	610	0	5.18679e-18	3.02314e-18	-7.61549e-18	4.79904e-16	2.36482e-16	3.69726e-16	300	200	0	-3.50325e-44	-7.00649e-45	7.49695e-43	-5.60519e-42	-6.16571e-41	1.26117e-41	-311	200	0	-0.627946	-1.31163	48.7825	-1349.4	-2035.33	835.153	-914	200	0
604	5	-6.43517e-17	1.64365e-17	6.53662e-17	4.48109e-15	-4.18698e-15	6.69374e-15	300	610	0	3.88703e-18	2.37506e-18	-5.14481e-18	3.22767e-16	1.71931e-16	2.73112e-16	300	200	0	-4.2039e-44	-8.40779e-45	9.09443e-43	-7.00649e-42	-7.56701e-41	1.4013e-41	-311	200	0	-0.66395	-1.28113	48.853	-1341.54	-2030.24	840.748	-914	200	0
604	6	-3.82382e-17	1.02815e-17	3.23022e-17	2.03704e-15	-2.38759e-15	4.03783e-15	300	610	0	2.6763e-18	1.71928e-18	-3.1109e-18	1.93939e-16	1.14319e-16	1.85002e-16	300	200	0	-4.62428e-44	-8.40779e-45	9.99126e-43	-8.40779e-42	-8.26766e-41	1.68156e-41	-311	200	0	-0.688674	-1.25162	48.9938	-1339.99	-2028.53	847.199	-914	200	0
604	7	-1.86653e-17	5.5168e-18	9.44074e-18	3.88959e-16	-1.06836e-15	2.02941e-15	300	610	0	1.66111e-18	1.13726e-18	-1.57061e-18	9.67471e-17	6.75654e-17	1.12286e-16	300	200	0	-4.48416e-44	-8.40779e-45	9.48679e-43	-7.00649e-42	-7.84727e-41	1.54143e-41	-311	200	0	-0.699861	-1.22412	49.1955	-1343.83	-2028.46	853.36	-914	200	0
604	8	-5.18643e-18	2.11961e-18	-4.82905e-18	-6.04979e-16	-1.82498e-16	6.32707e-16	300	610	0	8.79375e-19	6.67038e-19	-4.97754e-19	2.93317e-17	3.26287e-17	5.70909e-17	300	200	0	-3.08286e-44	-5.60519e-45	6.62814e-43	-5.60519e-42	-5.46506e-41	1.12104e-41	-311	200	0	-0.700024	-1.19681	49.4347	-1351.66	-2028.49	858.069	-914	200	0
604	9	3.18161e-18	-8.6321e-20	-1.24577e-17	-1.10432e-15	3.48589e-16	-2.45763e-16	300	610	0	3.25073e-19	3.17154e-19	1.78428e-19	-1.2926e-17	8.65161e-18	1.85495e-17	300	200	0	-1.4013e-45	0	2.94273e-44	0	-2.8026e-42	0	-311	200	0	-0.695281	-1.16578	49.6717	-1360.94	-2028.27	860.988	-914	200	0
605	0	7.6135e-18	-1.34433e-18	-1.53586e-17	-1.25975e-15	6.12378e-16	-7.2154e-16	300	610	0	-3.23798e-20	7.81754e-20	5.45927e-19	-3.5681e-17	-6.16553e-18	-5.82149e-18	300	200	0	5.04467e-44	9.80909e-45	-1.079e-42	8.40779e-42	8.96831e-41	-1.68156e-41	-311	200	0	-0.691591	-1.12703	49.8576	-1368.43	-2027.58	863.257	-914	200	0	-0.648037	-1.23598	49.4211	8507.13	43135.7	2107.81	0	0	0
605	1	9.2539e-18	-1.90735e-18	-1.51953e-17	-1.19892e-15	6.91033e-16	-9.09063e-16	300	610	0	-2.34037e-19	-6.85464e-20	6.92132e-19	-4.451e-17	-1.39496e-17	-1.91395e-17	300	200	0	1.30321e-43	2.38221e-44	-2.78298e-42	2.24208e-41	2.31214e-40	-4.48416e-41	-311	200	0	-0.690472	-1.07877	49.9571	-1371.92	-2026.19	866.491	-914	200	0
605	2	9.09375e-18	-2.00365e-18	-1.32898e-17	-1.02101e-15	6.53867e-16	-9.08496e-16	300	610	0	-3.22078e-19	-1.44732e-19	6.93674e-19	-4.42795e-17	-1.67619e-17	-2.45149e-17	300	200	0	2.42425e-43	4.48416e-44	-5.16939e-42	4.06377e-41	4.28797e-40	-8.40779e-41	-311	200	0	-0.688666	-1.02333	49.974	-1371.45	-2025.81	871.052	-914	200	0
605	3	7.91747e-18	-1.82014e-18	-1.06097e-17	-7.96986e-16	5.54541e-16	-7.99855e-16	300	610	0	-3.34297e-19	-1.71279e-19	6.11857e-19	-3.88677e-17	-1.63804e-17	-2.46826e-17	300	200	0	3.86758e-43	7.14662e-44	-8.24804e-42	6.5861e-41	6.85235e-40	-1.33123e-40	-311	200	0	-0.682338	-0.967087	49.9485	-1368.3	-2029.48	875.996	-914	200	0
605	4	6.29721e-18	-1.49762e-18	-7.80385e-18	-5.73163e-16	4.31319e-16	-6.42029e-16	300	610	0	-3.01466e-19	-1.66122e-19	4.91867e-19	-3.11222e-17	-1.42081e-17	-2.18363e-17	300	200	0	5.57717e-43	1.02295e-43	-1.18928e-41	9.3887e-41	9.87915e-40	-1.91978e-40	-311	200	0	-0.670944	-0.918903	49.9314	-1362.44	-2037.78	880.445	-914	200	0
605	5	4.61485e-18	-1.13363e-18	-5.26021e-18	-3.76141e-16	3.09047e-16	-4.7474e-16	300	610	0	-2.46647e-19	-1.43351e-19	3.64236e-19	-2.29584e-17	-1.12652e-17	-1.75964e-17	300	200	0	7.38484e-43	1.35926e-43	-1.57646e-41	1.24716e-40	1.30881e-39	-2.55036e-40	-311	200	0	-0.6567	-0.889339	49.9594	-1351.92	-2047.36	884.196	-914	200	0
605	6	3.09737e-18	-7.892e-19	-3.17059e-18	-2.18017e-16	2.01901e-16	-3.21957e-16	300	610	0	-1.85722e-19	-1.13167e-19	2.47429e-19	-1.55274e-17	-8.23004e-18	-1.30607e-17	300	200	0	9.01035e-43	1.65353e-43	-1.92314e-41	1.52742e-40	1.59748e-39	-3.09687e-40	-311	200	0	-0.642017	-0.889108	50.0413	-1335.02	-2053.38	887.099	-914	200	0
605	7	1.85561e-18	-4.97076e-19	-1.59115e-18	-1.01111e-16	1.16226e-16	-1.95728e-16	300	610	0	-1.28551e-19	-8.2321e-20	1.5077e-19	-9.40364e-18	-5.50376e-18	-8.89571e-18	300	200	0	9.96323e-43	1.8357e-43	-2.12717e-41	1.68156e-40	1.76704e-39	-3.43318e-40	-311	200	0	-0.628067	-0.92346	50.1555	-1312.68	-2052.1	888.501	-914	200	0
605	8	9.2042e-19	-2.69855e-19	-4.93339e-19	-2.18401e-17	5.31095e-17	-9.98174e-17	300	610	0	-8.03538e-20	-5.47712e-20	7.72207e-20	-4.76165e-18	-3.2801e-18	-5.44047e-18	300	200	0	9.57087e-43	1.76564e-43	-2.04099e-41	1.62551e-40	1.69557e-39	-3.29305e-40	-311	200	0	-0.613817	-0.987513	50.2651	-1288.94	-2042	887.407	-914	200	0
605	9	2.72996e-19	-1.07041e-19	1.96665e-19	2.63404e-17	1.04888e-17	-3.27725e-17	300	610	0	-4.30625e-20	-3.24012e-20	2.57267e-20	-1.52502e-18	-1.61053e-18	-2.80524e-18	300	200	0	6.88038e-43	1.26117e-43	-1.46772e-41	1.16308e-40	1.21913e-39	-2.36819e-40	-311	200	0	-0.595978	-1.06822	50.3484	-1268.87	-2024.32	883.2	-914	200	0
606	0	-1.31789e-19	-6.68448e-22	5.69937e-19	5.09015e-17	-1.52666e-17	9.68232e-18	300	610	0	-1.64877e-20	-1.56766e-20	-6.94715e-21	5.17707e-19	-4.58592e-19	-9.55651e-19	300	200	0	7.84727e-44	1.4013e-44	-1.66474e-42	1.26117e-41	1.38729e-40	-2.66247e-41	-311	200	0	-0.571564	-1.14904	50.4117	-1255.77	-2002.95	876.185	-914	200	0	-0.541147	-1.12584	50.181	8734.02	43862.4	1989.09	0	0	0
606	1	-3.48809e-19	6.05702e-20	7.16599e-19	5.89541e-17	-2.82546e-17	3.29374e-17	300	610	0	7.57272e-22	-4.19169e-21	-2.49047e-20	1.63045e-18	2.5839e-19	2.21709e-19	300	200	0	-9.99126e-43	-1.8357e-43	2.13123e-41	-1.69557e-40	-1.76984e-39	3.43318e-40	-311	200	0	-0.541032	-1.21403	50.4702	-1250.37	-1983.01	867.203	-914	200	0
606	2	-4.31998e-19	8.85579e-20	7.15486e-19	5.65552e-17	-3.23533e-17	4.2381e-17	300	610	0	1.0582e-20	2.91132e-21	-3.22602e-20	2.07583e-18	6.39814e-19	8.722e-19	300	200	0	-2.66387e-42	-4.90454e-43	5.68577e-41	-4.51218e-40	-4.72238e-39	9.1785e-40	-311	200	0	-0.508769	-1.25326	50.5242	-1251.95	-1968.52	856.866	-914	200	0
606	3	-4.28322e-19	9.40912e-20	6.29542e-19	4.84332e-17	-3.08526e-17	4.27577e-17	300	610	0	1.49691e-20	6.64811e-21	-3.2643e-20	2.08442e-18	7.82832e-19	1.14221e-18	300	200	0	-5.00964e-42	-9.22054e-43	1.0689e-40	-8.47786e-40	-8.87723e-39	1.725e-39	-311	200	0	-0.480988	-1.26642	50.5519	-1259.82	-1960.98	845.501	-914	200	0
606	4	-3.75142e-19	8.60545e-20	5.05071e-19	3.79889e-17	-2.63114e-17	3.78765e-17	300	610	0	1.57068e-20	8.00396e-21	-2.89712e-20	1.84083e-18	7.71727e-19	1.16128e-18	300	200	0	-8.04766e-42	-1.48117e-42	1.71746e-40	-1.36206e-39	-1.42638e-38	2.77177e-39	-311	200	0	-0.462484	-1.26115	50.5217	-1273.06	-1959.61	833.675	-914	200	0
606	5	-2.9984e-19	7.1174e-20	3.7329e-19	2.74548e-17	-2.05634e-17	3.05542e-17	300	610	0	1.42583e-20	7.82923e-21	-2.34061e-20	1.48131e-18	6.73333e-19	1.03378e-18	300	200	0	-1.16658e-41	-2.14679e-42	2.48932e-40	-1.97443e-39	-2.06748e-38	4.01612e-39	-311	200	0	-0.453874	-1.24845	50.4131	-1289.83	-1962.7	822.407	-914	200	0
606	6	-2.20796e-19	5.41327e-20	2.53016e-19	1.81248e-17	-1.48069e-17	2.27014e-17	300	610	0	1.17255e-20	6.79533e-21	-1.74158e-20	1.098e-18	5.36483e-19	8.37229e-19	300	200	0	-1.55376e-41	-2.85865e-42	3.31563e-40	-2.63024e-39	-2.75369e-38	5.35016e-39	-311	200	0	-0.452113	-1.23841	50.2269	-1308.12	-1969.43	812.809	-914	200	0
606	7	-1.49026e-19	3.78808e-20	1.53699e-19	1.05996e-17	-9.73186e-18	1.54799e-17	300	610	0	8.8713e-21	5.39071e-21	-1.18952e-20	7.467e-19	3.93839e-19	6.24401e-19	300	200	0	-1.90507e-41	-3.50465e-42	4.06524e-40	-3.22579e-39	-3.37629e-38	6.55948e-39	-311	200	0	-0.454224	-1.23569	49.9782	-1326.41	-1980.14	805.602	-914	200	0
606	8	-8.99935e-20	2.40204e-20	7.82714e-20	5.00929e-18	-5.65367e-18	9.48226e-18	300	610	0	6.1726e-21	3.94042e-21	-7.30299e-21	4.55696e-19	2.6487e-19	4.27591e-19	300	200	0	-2.12101e-41	-3.90262e-42	4.52604e-40	-3.59013e-39	-3.75898e-38	7.30217e-39	-311	200	0	-0.459243	-1.23683	49.6915	-1343.16	-1994.42	800.755	-914	200	0
606	9	-4.53233e-20	1.31875e-20	2.55724e-20	1.19787e-18	-2.63485e-18	4.90339e-18	300	610	0	3.88505e-21	2.63678e-21	-3.79197e-21	2.34053e-19	1.5914e-19	2.63455e-19	300	200	0	-2.05669e-41	-3.78491e-42	4.38895e-40	-3.48223e-39	-3.6452e-38	7.08216e-39	-311	200	0	-0.46654	-1.23365	49.4056	-1356.57	-2010.33	797.548	-914	200	0
607	0	-1.42365e-20	5.38684e-21	-7.77582e-21	-1.13633e-18	-5.85039e-19	1.68616e-18	300	610	0	2.10662e-21	1.57287e-21	-1.32121e-21	7.87132e-20	7.93768e-20	1.37674e-19	300	200	0	-1.51845e-41	-2.79419e-42	3.2404e-40	-2.57138e-39	-2.69133e-38	5.22824e-39	-311	200	0	-0.474319	-1.21977	49.1718	-1365.38	-2025.9	795.348	-914	200	0	-0.642191	-1.01818	49.4081	8582.23	43126	1899.55	0	0	0
607	1	5.33427e-21	2.59591e-22	-2.60223e-20	-2.3429e-18	6.63256e-19	-3.64627e-19	300	610	0	8.32953e-22	7.73655e-22	2.56879e-22	-1.99839e-20	2.40532e-20	4.89425e-20	300	200	0	-2.67508e-42	-4.91856e-43	5.70819e-41	-4.52619e-40	-4.74059e-39	9.20653e-40	-311	200	0	-0.479675	-1.19209	49.0328	-1368.93	-2040.04	794.362	-914	200	0
607	2	1.59505e-20	-2.71927e-21	-3.34107e-20	-2.75728e-18	1.30189e-18	-1.50026e-18	300	610	0	1.34516e-24	2.21904e-22	1.13358e-21	-7.43473e-20	-1.06229e-20	-7.90923e-21	300	200	0	1.96378e-41	3.61395e-42	-4.1907e-40	3.32528e-39	3.48055e-38	-6.76127e-39	-311	200	0	-0.478956	-1.1484	48.9991	-1366.53	-2051.75	795.411	-914	200	0
607	3	2.01527e-20	-4.10777e-21	-3.36752e-20	-2.6668e-18	1.51385e-18	-1.97432e-18	300	610	0	-4.76949e-22	-1.21782e-22	1.50248e-21	-9.67396e-20	-2.92935e-20	-3.96532e-20	300	200	0	5.43746e-41	1.00053e-41	-1.16033e-39	9.20513e-39	9.63701e-38	-1.87227e-38	-311	200	0	-0.469268	-1.08902	49.0499	-1357.83	-2059.74	799.337	-914	200	0
607	4	2.0166e-20	-4.41634e-21	-2.98124e-20	-2.29682e-18	1.45523e-18	-2.01149e-18	300	610	0	-6.95081e-22	-3.04865e-22	1.53545e-21	-9.80803e-20	-3.65356e-20	-5.31768e-20	300	200	0	1.03515e-40	1.90464e-41	-2.20898e-39	1.75246e-38	1.83464e-37	-3.5642e-38	-311	200	0	-0.45182	-1.02017	49.1544	-1344.02	-2063.14	806.587	-914	200	0
607	5	1.77693e-20	-4.06721e-21	-2.40371e-20	-1.81027e-18	1.24803e-18	-1.79305e-18	300	610	0	-7.37625e-22	-3.73782e-22	1.37135e-21	-8.71575e-20	-3.63435e-20	-5.46122e-20	300	200	0	1.6752e-40	3.0823e-41	-3.5748e-39	2.83595e-38	2.969e-37	-5.76802e-38	-311	200	0	-0.434613	-0.953213	49.2839	-1327.81	-2061.67	816.78	-914	200	0
607	6	1.42728e-20	-3.38157e-21	-1.78507e-20	-1.31469e-18	9.801e-19	-1.45368e-18	300	610	0	-6.74142e-22	-3.68841e-22	1.11349e-21	-7.0486e-20	-3.19e-20	-4.89263e-20	300	200	0	2.44103e-40	4.4913e-41	-5.20905e-39	4.13257e-38	4.32631e-37	-8.40485e-38	-311	200	0	-0.431552	-0.901589	49.4136	-1311.38	-2054.48	828.689	-914	200	0
607	7	1.05608e-20	-2.58419e-21	-1.21656e-20	-8.73017e-19	7.09202e-19	-1.08524e-18	300	610	0	-5.57268e-22	-3.22025e-22	8.32483e-22	-5.24971e-20	-2.5542e-20	-3.9824e-20	300	200	0	3.26683e-40	6.01073e-41	-6.97129e-39	5.5305e-38	5.78993e-37	-1.12484e-37	-311	200	0	-0.457182	-0.876552	49.523	-1294.88	-2040.14	840.947	-914	200	0
607	8	7.16751e-21	-1.81763e-21	-7.44651e-21	-5.14989e-19	4.68894e-19	-7.44017e-19	300	610	0	-4.23631e-22	-2.56715e-22	5.71664e-22	-3.58953e-20	-1.88411e-20	-2.98426e-20	300	200	0	4.02572e-40	7.40712e-41	-8.59071e-39	6.81536e-38	7.13492e-37	-1.38612e-37	-311	200	0	-0.518596	-0.881381	49.5945	-1277.91	-2018.88	852.631	-914	200	0
607	9	4.36196e-21	-1.16019e-21	-3.84545e-21	-2.47741e-19	2.74825e-19	-4.59126e-19	300	610	0	-2.96288e-22	-1.88558e-22	3.53549e-22	-2.20705e-20	-1.27421e-20	-2.05458e-20	300	200	0	4.51082e-40	8.29961e-41	-9.62591e-39	7.63652e-38	7.99469e-37	-1.55316e-37	-311	200	0	-0.609842	-0.909129	49.6189	-1261.59	-1995.28	863.181	-914	200	0
608	0	2.22885e-21	-6.43875e-22	-1.31653e-21	-6.45494e-20	1.30478e-19	-2.40588e-19	300	610	0	-1.87748e-22	-1.2689e-22	1.85991e-22	-1.14905e-20	-7.71634e-21	-1.2751e-20	300	200	0	4.41918e-40	8.13103e-41	-9.43034e-39	7.48139e-38	7.83226e-37	-1.5216e-37	-311	200	0	-0.714839	-0.946902	49.6087	-1248.24	-1977.79	871.979	-914	200	0	-0.642191	-1.01818	49.4081	8582.23	43126	1899.55	0	0	0
608	1	7.36682e-22	-2.7025e-22	2.94432e-22	4.84728e-20	3.19298e-20	-8.62554e-20	300	610	0	-1.02958e-22	-7.63057e-23	6.74789e-23	-4.03762e-21	-3.90677e-21	-6.74911e-21	300	200	0	3.34339e-40	6.15156e-41	-7.13465e-39	5.66012e-38	5.9256e-37	-1.15119e-37	-311	200	0	-0.816898	-0.983144	49.5912	-1239.98	-1974.9	878.125	-914	200	0
608	2	-2.09074e-22	-2.32133e-23	1.18555e-21	1.07676e-19	-2.85376e-20	1.27622e-20	300	610	0	-4.19328e-23	-3.81245e-23	-8.70502e-24	7.28828e-22	-1.25066e-21	-2.49368e-21	300	200	0	7.78996e-41	1.43325e-41	-1.66233e-39	1.31876e-38	1.38063e-37	-2.68223e-38	-311	200	0	-0.90537	-1.01257	49.5848	-1238.53	-1990.08	880.815	-914	200	0
608	3	-7.2791e-22	1.21588e-22	1.55656e-21	1.28877e-19	-5.9901e-20	6.81709e-20	300	610	0	-1.84682e-24	-1.16268e-23	-5.14692e-23	3.38241e-21	4.25577e-22	2.50304e-22	300	200	0	-3.84275e-40	-7.07039e-41	8.20025e-39	-6.50553e-38	-6.81063e-37	1.32313e-37	-311	200	0	-0.974597	-1.03563	49.5941	-1245.15	-2019.78	879.803	-914	200	0
608	4	-9.39431e-22	1.90346e-22	1.58429e-21	1.25701e-19	-7.07917e-20	9.19005e-20	300	610	0	2.14208e-23	4.99432e-24	-6.99201e-23	4.50482e-21	1.33859e-21	1.79812e-21	300	200	0	-1.10844e-39	-2.03945e-40	2.36536e-38	-1.87652e-37	-1.96452e-36	3.81656e-37	-311	200	0	-1.02009	-1.05408	49.6236	-1260.04	-2056.95	875.447	-914	200	0
608	5	-9.49041e-22	2.07184e-22	1.41134e-21	1.08889e-19	-6.86132e-20	9.45871e-20	300	610	0	3.22447e-23	1.39552e-23	-7.21923e-23	4.61307e-21	1.70394e-21	2.47365e-21	300	200	0	-2.13811e-39	-3.93398e-40	4.56263e-38	-3.61969e-37	-3.78944e-36	7.3619e-37	-311	200	0	-1.03744	-1.06726	49.6851	-1282.06	-2096.79	868.498	-914	200	0
608	6	-8.41417e-22	1.92164e-22	1.14364e-21	8.624e-20	-5.91803e-20	8.48545e-20	300	610	0	3.46235e-23	1.74435e-23	-6.48915e-23	4.12531e-21	1.71084e-21	2.56713e-21	300	200	0	-3.48562e-39	-6.41331e-40	7.43816e-38	-5.90095e-37	-6.17768e-36	1.20016e-36	-311	200	0	-1.02392	-1.07224	49.7933	-1309.67	-2139.08	859.608	-914	200	0
608	7	-6.7922e-22	1.60617e-22	8.53375e-22	6.29361e-20	-4.6701e-20	6.9142e-20	300	610	0	3.18632e-23	1.73693e-23	-5.29572e-23	3.35303e-21	1.51084e-21	2.31481e-21	300	200	0	-5.10652e-39	-9.39566e-40	1.08971e-37	-8.64503e-37	-9.05046e-36	1.75827e-36	-311	200	0	-0.979328	-1.06723	49.9542	-1341.28	-2185.52	849.147	-914	200	0
608	8	-5.04985e-22	1.2333e-22	5.84742e-22	4.2034e-20	-3.39581e-20	5.18646e-20	300	610	0	2.64773e-23	1.52559e-23	-3.97818e-23	2.50925e-21	1.21572e-21	1.89375e-21	300	200	0	-6.86679e-39	-1.26345e-39	1.46534e-37	-1.16251e-36	-1.21703e-35	2.36436e-36	-311	200	0	-0.905922	-1.05431	50.1551	-1374.44	-2234.68	837.764	-914	200	0
608	9	-3.44601e-22	8.71871e-23	3.60576e-22	2.50047e-20	-2.25829e-20	3.57474e-20	300	610	0	2.02239e-23	1.22218e-23	-2.74635e-23	1.72494e-21	9.0109e-22	1.42589e-21	300	200	0	-8.50447e-39	-1.56477e-39	1.81482e-37	-1.43976e-36	-1.50728e-35	2.92825e-36	-311	200	0	-0.809956	-1.03882	50.368	-1405.18	-2279.95	826.539	-914	200	0
609	0	-2.11303e-22	5.60121e-23	1.88701e-22	1.22326e-20	-1.33503e-20	2.22188e-20	300	610	0	1.42173e-23	9.02027e-24	-1.71068e-23	1.06835e-21	6.12763e-22	9.86882e-22	300	200	0	-9.58931e-39	-1.76437e-39	2.04632e-37	-1.62341e-36	-1.69955e-35	3.30178e-36	-311	200	0	-0.7027	-1.02684	50.5612	-1428.77	-2311.34	816.59	-914	200	0	-0.522488	-1.08044	50.7488	8783.02	44238.9	1910.18	0	0	0
609	1	-1.09471e-22	3.141e-23	6.73835e-23	3.43077e-21	-6.45026e-21	1.17915e-20	300	610	0	9.06874e-24	6.10408e-24	-9.11264e-24	5.63469e-22	3.73932e-22	6.16815e-22	300	200	0	-9.48765e-39	-1.74567e-39	2.02462e-37	-1.6062e-36	-1.68153e-35	3.26677e-36	-311	200	0	-0.597227	-1.02282	50.7111	-1441.1	-2319.46	809.062	-914	200	0
609	2	-3.78706e-23	1.352e-23	-1.04019e-23	-2.03888e-21	-1.71406e-21	4.39042e-21	300	610	0	5.02735e-24	3.69966e-24	-3.42992e-24	2.06006e-22	1.92034e-22	3.30505e-22	300	200	0	-7.34343e-39	-1.35114e-39	1.56706e-37	-1.2432e-36	-1.3015e-35	2.52848e-36	-311	200	0	-0.503771	-1.02821	50.81	-1440.06	-2300.42	805.064	-914	200	0
609	3	7.8113e-24	1.6223e-24	-5.38845e-23	-4.94057e-21	1.21338e-21	-3.88267e-22	300	610	0	2.10436e-24	1.87614e-24	2.46295e-25	-2.40784e-23	6.45564e-23	1.26486e-22	300	200	0	-2.09125e-39	-3.84777e-40	4.46265e-38	-3.54038e-37	-3.7064e-36	7.20057e-37	-311	200	0	-0.427241	-1.04172	50.8652	-1426.41	-2257.66	804.851	-914	200	0
609	4	3.31448e-23	-5.41175e-24	-7.24606e-23	-6.01986e-21	2.75185e-21	-3.08949e-21	300	610	0	1.72887e-25	6.04019e-25	2.33058e-24	-1.53495e-22	-1.64339e-23	-5.89514e-24	300	200	0	7.47738e-39	1.37579e-39	-1.59564e-37	1.26588e-36	1.32524e-35	-2.5746e-36	-311	200	0	-0.367374	-1.06076	50.896	-1403.66	-2199.64	807.04	-914	200	0
609	5	4.37587e-23	-8.81077e-24	-7.45017e-23	-5.92268e-21	3.30831e-21	-4.27422e-21	300	610	0	-9.58226e-25	-1.99401e-25	3.25107e-24	-2.09603e-22	-6.10401e-23	-8.13051e-23	300	200	0	2.25694e-38	4.15262e-39	-4.8162e-37	3.82086e-36	4.00004e-35	-7.77105e-36	-311	200	0	-0.32155	-1.08268	50.9285	-1377.09	-2136.47	809.303	-914	200	0
609	6	4.4644e-23	-9.71457e-24	-6.67929e-23	-5.16068e-21	3.23381e-21	-4.44578e-21	300	610	0	-1.49432e-24	-6.37554e-25	3.39271e-24	-2.16872e-22	-7.94089e-23	-1.14968e-22	300	200	0	4.41384e-38	8.12118e-39	-9.41894e-37	7.47237e-36	7.8228e-35	-1.51977e-35	-311	200	0	-0.2883	-1.10477	50.9816	-1352.14	-2077.6	810.204	-914	200	0
609	7	3.98304e-23	-9.076e-24	-5.43972e-23	-4.10728e-21	2.80543e-21	-4.01438e-21	300	610	0	-1.62438e-24	-8.13459e-25	3.06964e-24	-1.95195e-22	-8.05026e-23	-1.20616e-22	300	200	0	7.25001e-38	1.33396e-38	-1.54712e-36	1.22738e-35	1.28494e-34	-2.49631e-35	-311	200	0	-0.268169	-1.12342	51.0582	-1332.35	-2029.6	809.966	-914	200	0
609	8	3.23139e-23	-7.62676e-24	-4.07848e-23	-3.01194e-21	2.22465e-21	-3.28772e-21	300	610	0	-1.5055e-24	-8.17611e-25	2.51792e-24	-1.5946e-22	-7.15334e-23	-1.09483e-22	300	200	0	1.06795e-37	1.96496e-38	-2.27896e-36	1.80798e-35	1.89277e-34	-3.67715e-35	-311	200	0	-0.26212	-1.13517	51.1477	-1318.33	-1994.31	809.64	-914	200	0
609	9	2.41397e-23	-5.88422e-24	-2.80958e-23	-2.02307e-21	1.6255e-21	-2.47796e-21	300	610	0	-1.25765e-24	-7.22518e-25	1.9005e-24	-1.19902e-22	-5.78481e-23	-9.00286e-23	300	200	0	1.44298e-37	2.65499e-38	-3.07925e-36	2.44288e-35	2.55744e-34	-4.96844e-35	-311	200	0	-0.27078	-1.1401	51.2286	-1309.17	-1969.56	810.169	-914	200	0
610	0	1.65619e-23	-4.1808e-24	-1.74505e-23	-1.21332e-21	1.08721e-21	-1.71694e-21	300	610	0	-9.65207e-25	-5.81702e-25	1.31893e-24	-8.28629e-23	-4.30827e-23	-6.81097e-23	300	200	0	1.79603e-37	3.30458e-38	-3.83265e-36	3.04058e-35	3.18317e-34	-6.18407e-35	-311	200	0	-0.295211	-1.14247	51.2722	-1304.36	-1952.49	811.82	-914	200	0	-0.522488	-1.08044	50.7488	8783.02	44238.9	1910.18	0	0	0
610	1	1.02304e-23	-2.70295e-24	-9.24943e-24	-6.03092e-22	6.48103e-22	-1.0747e-21	300	610	0	-6.8199e-25	-4.31386e-25	8.27308e-25	-5.16879e-23	-2.94568e-23	-4.73871e-23	300	200	0	2.03765e-37	3.74915e-38	-4.34827e-36	3.44963e-35	3.61141e-34	-7.01602e-35	-311	200	0	-0.336238	-1.14547	51.2505	-1304.03	-1941.49	813.803	-914	200	0
610	2	5.37042e-24	-1.53101e-24	-3.43145e-24	-1.80339e-22	3.18366e-22	-5.77304e-22	300	610	0	-4.37843e-25	-2.9353e-25	4.46012e-25	-2.76013e-23	-1.81106e-23	-2.98228e-23	300	200	0	2.03536e-37	3.74494e-38	-4.34338e-36	3.44575e-35	3.60735e-34	-7.00814e-35	-311	200	0	-0.391916	-1.14862	51.1416	-1308.91	-1935.64	815.039	-914	200	0
610	3	1.93586e-24	-6.74661e-25	3.22719e-25	8.4225e-23	9.08263e-23	-2.22499e-22	300	610	0	-2.45269e-25	-1.79273e-25	1.7361e-25	-1.04619e-23	-9.4278e-24	-1.61686e-23	300	200	0	1.60932e-37	2.96104e-38	-3.43421e-36	2.72448e-35	2.85225e-34	-5.54118e-35	-311	200	0	-0.45659	-1.15247	50.9375	-1320.36	-1933.83	815.977	-914	200	0
610	4	-2.6965e-25	-1.01867e-25	2.44271e-24	2.26295e-22	-5.08269e-23	8.02434e-24	300	610	0	-1.05306e-25	-9.22073e-26	-3.70716e-27	6.39745e-25	-3.31161e-24	-6.39036e-24	300	200	0	5.34587e-38	9.83605e-39	-1.14078e-36	9.05024e-36	9.47466e-35	-1.84068e-35	-311	200	0	-0.522991	-1.16145	50.6541	-1339.13	-1934.39	819.054	-914	200	0
610	5	-1.50556e-24	2.39607e-25	3.37037e-24	2.80998e-22	-1.26211e-22	1.39607e-22	300	610	0	-1.22789e-26	-3.11551e-26	-1.05214e-25	6.94637e-24	5.99732e-25	-6.47028e-27	300	200	0	-1.44552e-37	-2.65967e-38	3.08469e-36	-2.44719e-35	-2.56195e-34	4.97721e-35	-311	200	0	-0.585379	-1.17946	50.3316	-1363.26	-1935.53	826.808	-914	200	0
610	6	-2.03665e-24	4.07371e-25	3.50189e-24	2.78947e-22	-1.54505e-22	1.98616e-22	300	610	0	4.26711e-26	7.66132e-27	-1.51031e-25	9.7442e-24	2.77706e-24	3.66472e-24	300	200	0	-4.58973e-37	-8.44482e-38	9.7943e-36	-7.77016e-35	-8.13455e-34	1.58033e-34	-311	200	0	-0.641516	-1.20528	50.0237	-1388.02	-1936.73	840.045	-914	200	0
610	7	-2.09918e-24	4.55258e-25	3.16e-24	2.44511e-22	-1.52352e-22	2.08864e-22	300	610	0	6.91772e-26	2.90655e-26	-1.59367e-25	1.01911e-23	3.69782e-24	5.33856e-24	300	200	0	-9.10664e-37	-1.67556e-37	1.94332e-35	-1.5417e-34	-1.614e-33	3.13558e-34	-311	200	0	-0.691906	-1.23313	49.7791	-1408.12	-1939.89	857.604	-914	200	0
610	8	-1.88486e-24	4.28512e-25	2.58668e-24	1.9556e-22	-1.3295e-22	1.89853e-22	300	610	0	7.61692e-26	3.79065e-26	-1.45159e-25	9.23295e-24	3.78634e-24	5.66444e-24	300	200	0	-1.50744e-36	-2.77359e-37	3.21681e-35	-2.55201e-34	-2.67169e-33	5.19039e-34	-311	200	0	-0.736509	-1.25692	49.62	-1419.7	-1948.51	876.49	-914	200	0
610	9	-1.53691e-24	3.62046e-25	1.94865e-24	1.441e-22	-1.05944e-22	1.56288e-22	300	610	0	7.11081e-26	3.84702e-26	-1.19684e-25	7.58128e-24	3.38581e-24	5.17646e-24	300	200	0	-2.2328e-36	-4.10822e-37	4.76471e-35	-3.78001e-34	-3.95728e-33	7.68796e-34	-311	200	0	-0.772575	-1.27373	49.5317	-1421.26	-1965.05	892.395	-914	200	0
611	0	-1.15362e-24	2.80666e-25	1.34948e-24	9.73323e-23	-7.77856e-23	1.18356e-22	300	610	0	5.97203e-26	3.42078e-26	-9.07674e-26	5.72778e-24	2.75185e-24	4.27873e-24	300	200	0	-3.03141e-36	-5.5776e-37	6.4689e-35	-5.132e-34	-5.37267e-33	1.04377e-33	-311	200	0	-0.796193	-1.28346	49.4818	-1413.54	-1988.65	901.735	-914	200	0	-0.662981	-1.21882	49.8734	8616.93	43585.6	2104.28	0	0	0
611	1	-7.95704e-25	2.00414e-25	8.44102e-25	5.88389e-23	-5.23219e-23	8.24365e-23	300	610	0	4.60527e-26	2.76786e-26	-6.33201e-26	3.97921e-24	2.05926e-24	3.25245e-24	300	200	0	-3.7918e-36	-6.97667e-37	8.09153e-35	-6.4193e-34	-6.72033e-33	1.30559e-33	-311	200	0	-0.804865	-1.28542	49.4519	-1398.56	-2015.71	903.406	-914	200	0
611	2	-4.95053e-25	1.30378e-25	4.52894e-25	2.9692e-23	-3.14434e-23	5.19557e-23	300	610	0	3.27038e-26	2.06247e-26	-3.99899e-26	2.49944e-24	1.41554e-24	2.27462e-24	300	200	0	-4.32804e-36	-7.96331e-37	9.23584e-35	-7.32711e-34	-7.67073e-33	1.49022e-33	-311	200	0	-0.797812	-1.2766	49.4446	-1378.91	-2042.08	898.095	-914	200	0
611	3	-2.63171e-25	7.45671e-26	1.73972e-25	9.39393e-24	-1.56904e-23	2.82363e-23	300	610	0	2.11298e-26	1.411e-26	-2.18084e-26	1.35066e-24	8.76669e-25	1.44122e-24	300	200	0	-4.36322e-36	-8.02804e-37	9.31091e-35	-7.38667e-34	-7.73308e-33	1.50234e-33	-311	200	0	-0.774474	-1.25536	49.4605	-1357.03	-2064.26	886.997	-914	200	0
611	4	-9.84731e-26	3.35881e-26	-7.13671e-27	-3.39648e-24	-4.76254e-24	1.12324e-23	300	610	0	1.19561e-26	8.68216e-27	-8.75479e-27	5.29126e-25	4.62321e-25	7.90224e-25	300	200	0	-3.51962e-36	-6.47588e-37	7.51072e-35	-5.95852e-34	-6.23795e-33	1.21187e-33	-311	200	0	-0.734791	-1.22599	49.4858	-1334.22	-2079.57	871.808	-914	200	0
611	5	7.96048e-27	6.02259e-27	-1.10414e-25	-1.03454e-23	2.08826e-24	1.16745e-25	300	610	0	5.25618e-27	4.52627e-27	-2.05815e-28	-6.29903e-27	1.68971e-25	3.2172e-25	300	200	0	-1.32253e-36	-2.43338e-37	2.82223e-35	-2.23897e-34	-2.34397e-33	4.55373e-34	-311	200	0	-0.683185	-1.19803	49.5097	-1311.24	-2086.97	854.793	-914	200	0
611	6	6.82055e-26	-1.05443e-26	-1.5663e-25	-1.31073e-23	5.77817e-24	-6.28812e-24	300	610	0	7.77393e-28	1.59719e-27	4.73397e-27	-3.13391e-25	-1.98367e-26	1.39958e-26	300	200	0	2.77306e-36	5.10226e-37	-5.9176e-35	4.69464e-34	4.9148e-33	-9.54817e-34	-311	200	0	-0.630151	-1.18166	49.5382	-1289.74	-2087.89	838.276	-914	200	0
611	7	9.47117e-26	-1.88123e-26	-1.64527e-25	-1.31325e-23	7.21079e-24	-9.22091e-24	300	610	0	-1.89038e-27	-2.77316e-28	7.00969e-27	-4.5259e-25	-1.26027e-25	-1.64599e-25	300	200	0	9.32141e-36	1.71508e-36	-1.98915e-34	1.57806e-33	1.65207e-32	-3.20953e-33	-311	200	0	-0.586838	-1.1835	49.583	-1272.06	-2085	824.396	-914	200	0
611	8	9.86594e-26	-2.13231e-26	-1.49452e-25	-1.15813e-23	7.17476e-24	-9.80775e-24	300	610	0	-3.19883e-27	-1.322e-27	7.48239e-27	-4.78662e-25	-1.72055e-25	-2.47658e-25	300	200	0	1.87779e-35	3.45501e-36	-4.00711e-34	3.17898e-33	3.32806e-32	-6.46556e-33	-311	200	0	-0.55985	-1.2049	49.646	-1259.6	-2080.44	815.016	-914	200	0
611	9	8.91665e-26	-2.02244e-26	-1.22966e-25	-9.3086e-24	6.29864e-24	-8.97583e-24	300	610	0	-3.56975e-27	-1.76503e-27	6.86208e-27	-4.36584e-25	-1.78006e-25	-2.65886e-25	300	200	0	3.13314e-35	5.76477e-36	-6.68598e-34	5.30422e-33	5.55297e-32	-1.0788e-32	-311	200	0	-0.550536	-1.24284	49.7202	-1252.4	-2076.46	811.052	-914	200	0
612	0	7.30776e-26	-1.71815e-26	-9.30774e-26	-6.89212e-24	5.04395e-24	-7.42737e-24	300	610	0	-3.35741e-27	-1.80931e-27	5.6873e-27	-3.6034e-25	-1.60205e-25	-2.44666e-25	300	200	0	4.66684e-35	8.58668e-36	-9.95883e-34	7.90068e-33	8.2712e-32	-1.60688e-32	-311	200	0	-0.554409	-1.29198	49.796	-1250.31	-2076.08	811.737	-914	200	0	-0.500869	-1.27811	49.7032	8618.79	43422.9	2083.54	0	0	0
612	1	5.51146e-26	-1.33835e-26	-6.47957e-26	-4.68104e-24	3.72121e-24	-5.65155e-24	300	610	0	-2.83503e-27	-1.61906e-27	4.33379e-27	-2.73541e-25	-1.3087e-25	-2.03295e-25	300	200	0	6.36662e-35	1.17142e-35	-1.35861e-33	1.07783e-32	1.12838e-31	-2.19215e-32	-311	200	0	-0.562513	-1.34599	49.8618	-1253.28	-2080.36	815.006	-914	200	0
612	2	3.82158e-26	-9.60417e-27	-4.08098e-26	-2.85169e-24	2.51703e-24	-3.95674e-24	300	610	0	-2.19669e-27	-1.31664e-27	3.03889e-27	-1.91023e-25	-9.84003e-26	-1.55271e-25	300	200	0	8.00281e-35	1.47247e-35	-1.70777e-33	1.35483e-32	1.41837e-31	-2.75552e-32	-311	200	0	-0.567368	-1.39715	49.9024	-1260.68	-2085.96	818.781	-914	200	0
612	3	2.39434e-26	-6.28619e-27	-2.21535e-26	-1.4599e-24	1.52459e-24	-2.51056e-24	300	610	0	-1.56777e-27	-9.85786e-28	1.93208e-27	-1.20805e-25	-6.80002e-26	-1.09147e-25	300	200	0	9.18909e-35	1.69073e-35	-1.96091e-33	1.55566e-32	1.62861e-31	-3.16397e-32	-311	200	0	-0.566312	-1.43506	49.8979	-1271.61	-2087.51	821.79	-914	200	0
612	4	1.28829e-26	-3.62904e-27	-8.78581e-27	-4.85638e-25	7.72221e-25	-1.37975e-24	300	610	0	-1.01925e-27	-6.78031e-28	1.06536e-27	-6.60295e-26	-4.24143e-26	-6.96152e-26	300	200	0	9.34685e-35	1.71976e-35	-1.99458e-33	1.58237e-32	1.65657e-31	-3.21829e-32	-311	200	0	-0.558907	-1.44865	49.8367	-1285.71	-2081.4	823.506	-914	200	0
612	5	4.98765e-27	-1.66864e-27	-5.25408e-29	1.32417e-25	2.47576e-25	-5.65096e-25	300	610	0	-5.82363e-28	-4.20249e-28	4.40021e-28	-2.66641e-26	-2.26468e-26	-3.85864e-26	300	200	0	7.68302e-35	1.41363e-35	-1.63952e-33	1.30069e-32	1.36169e-31	-2.64541e-32	-311	200	0	-0.544596	-1.43179	49.7319	-1303.03	-2066.15	823.745	-914	200	0
612	6	-1.4638e-28	-3.42559e-28	4.97493e-27	4.71981e-25	-8.35871e-26	-2.93336e-26	300	610	0	-2.6174e-28	-2.21932e-28	2.80208e-29	-8.51852e-28	-8.58141e-27	-1.61459e-26	300	200	0	3.19598e-35	5.8804e-36	-6.82008e-34	5.41061e-33	5.66434e-32	-1.10043e-32	-311	200	0	-0.523353	-1.38752	49.6114	-1323.11	-2041.23	822.446	-914	200	0
612	7	-3.08075e-27	4.60714e-28	7.27234e-27	6.10942e-25	-2.64024e-25	2.82201e-25	300	610	0	-4.61919e-29	-8.14502e-29	-2.122e-28	1.40905e-26	5.28643e-28	-1.31864e-27	300	200	0	-5.27097e-35	-9.69826e-36	1.1248e-33	-8.92346e-33	-9.34193e-32	1.81489e-32	-311	200	0	-0.496967	-1.32687	49.5015	-1344.55	-2007.63	819.822	-914	200	0
612	8	-4.40056e-27	8.67628e-28	7.72619e-27	6.17998e-25	-3.36288e-25	4.27673e-25	300	610	0	8.32452e-29	9.03113e-30	-3.25016e-28	2.10017e-26	5.70345e-27	7.36349e-27	300	200	0	-1.89043e-34	-3.47828e-35	4.0341e-33	-3.2004e-32	-3.35048e-31	6.50911e-32	-311	200	0	-0.469005	-1.26282	49.4255	-1365.22	-1968.9	816.427	-914	200	0
612	9	-4.63473e-27	9.98141e-28	7.06598e-27	5.48374e-25	-3.37743e-25	4.60323e-25	300	610	0	1.4774e-28	5.99768e-29	-3.5113e-28	2.24713e-26	7.99872e-27	1.14774e-26	300	200	0	-3.86964e-34	-7.1199e-35	8.25765e-33	-6.55108e-32	-6.8583e-31	1.33239e-31	-311	200	0	-0.4429	-1.20443	49.4072	-1382.67	-1930.36	812.887	-914	200	0
613	0	-4.21679e-27	9.54176e-28	5.84395e-27	4.42964e-25	-2.98311e-25	4.24213e-25	300	610	0	1.67207e-28	8.21173e-29	-3.2428e-28	2.06372e-26	8.36474e-27	1.24743e-26	300	200	0	-6.50961e-34	-1.19773e-34	1.38912e-32	-1.10204e-31	-1.15372e-30	2.24138e-31	-311	200	0	-0.420804	-1.15614	49.469	-1394.84	-1897.41	809.71	-914	200	0	-0.500869	-1.27811	49.7032	8618.79	43422.9	2083.54	0	0	0
613	1	-3.47375e-27	8.15137e-28	4.4446e-27	3.29546e-25	-2.40074e-25	3.52875e-25	300	610	0	1.58465e-28	8.50566e-29	-2.70181e-28	1.71222e-26	7.57789e-27	1.15602e-26	300	200	0	-9.75137e-34	-1.79419e-34	2.0809e-32	-1.65085e-31	-1.72827e-30	3.35758e-31	-311	200	0	-0.404772	-1.12049	49.616	-1401.16	-1874.8	807.38	-914	200	0
613	2	-2.63238e-27	6.38011e-28	3.11013e-27	2.25046e-25	-1.77968e-25	2.69787e-25	300	610	0	1.34545e-28	7.66056e-29	-2.06864e-28	1.30598e-26	6.22202e-27	9.65638e-27	300	200	0	-1.33676e-33	-2.45955e-34	2.85259e-32	-2.26306e-31	-2.36919e-30	4.60271e-31	-311	200	0	-0.396458	-1.0994	49.8168	-1402.33	-1866.33	806.393	-914	200	0
613	3	-1.83479e-27	4.60105e-28	1.97207e-27	1.38132e-25	-1.21041e-25	1.8985e-25	300	610	0	1.04751e-28	6.26135e-29	-1.45796e-28	9.16708e-27	4.70064e-27	7.4105e-27	300	200	0	-1.68852e-33	-3.10678e-34	3.60324e-32	-2.85858e-31	-2.99263e-30	5.8139e-31	-311	200	0	-0.395148	-1.09369	50.0118	-1399.22	-1873.68	807.105	-914	200	0
613	4	-1.15746e-27	3.02962e-28	1.08262e-27	7.16922e-26	-7.38803e-26	1.21256e-25	300	610	0	7.51325e-29	4.71035e-29	-9.33029e-29	5.83602e-27	3.26549e-27	5.23571e-27	300	200	0	-1.9502e-33	-3.58824e-34	4.16164e-32	-3.30158e-31	-3.45641e-30	6.7149e-31	-311	200	0	-0.398963	-1.1029	50.1559	-1391.73	-1894.68	809.473	-914	200	0
613	5	-6.30028e-28	1.76492e-28	4.42155e-28	2.4945e-26	-3.79566e-26	6.73605e-26	300	610	0	4.91454e-29	3.25702e-29	-5.19977e-29	3.22502e-27	2.05101e-27	3.36108e-27	300	200	0	-2.00092e-33	-3.68157e-34	4.26988e-32	-3.38744e-31	-3.5463e-30	6.88954e-31	-311	200	0	-0.407644	-1.12583	50.253	-1379.05	-1922.89	812.964	-914	200	0
613	6	-2.51666e-28	8.27354e-29	2.12026e-29	-4.90642e-27	-1.27768e-26	2.83422e-26	300	610	0	2.83447e-29	2.0331e-29	-2.20498e-29	1.33932e-27	1.10822e-27	1.88253e-27	300	200	0	-1.67422e-33	-3.08045e-34	3.5727e-32	-2.83435e-31	-2.96727e-30	5.76463e-31	-311	200	0	-0.421697	-1.16062	50.3421	-1361.02	-1950.04	816.806	-914	200	0
613	7	-4.12169e-30	1.89658e-29	-2.23352e-28	-2.14846e-26	3.22362e-27	2.52955e-27	300	610	0	1.30059e-29	1.08701e-29	-2.20234e-30	9.5449e-29	4.34031e-28	8.07998e-28	300	200	0	-7.58811e-34	-1.39616e-34	1.61927e-32	-1.28462e-31	-1.34487e-30	2.61273e-31	-311	200	0	-0.438785	-1.20372	50.455	-1338.86	-1969.18	820.303	-914	200	0
613	8	1.38696e-28	-1.99598e-29	-3.3733e-28	-2.84547e-26	1.20388e-26	-1.26131e-26	300	610	0	2.6362e-30	4.13457e-30	9.47157e-30	-6.31093e-28	-5.34155e-30	9.38585e-29	300	200	0	9.90683e-34	1.82279e-34	-2.11407e-32	1.67717e-31	1.75582e-30	-3.41111e-31	-311	200	0	-0.452327	-1.24931	50.5921	-1315.54	-1976.53	822.574	-914	200	0
613	9	2.04273e-28	-3.99604e-29	-3.62644e-28	-2.90697e-26	1.56717e-26	-1.98155e-26	300	610	0	-3.64016e-30	-2.3098e-31	1.50542e-29	-9.73578e-28	-2.57323e-28	-3.27927e-28	300	200	0	3.82811e-33	7.04347e-34	-8.16901e-32	6.48076e-31	6.78468e-30	-1.31809e-30	-311	200	0	-0.454559	-1.29079	50.7324	-1295.79	-1971.69	822.143	-914	200	0
614	0	2.17622e-28	-4.66955e-29	-3.33962e-28	-2.59574e-26	1.5892e-26	-2.15941e-26	300	610	0	-6.81477e-30	-2.71342e-30	1.64692e-29	-1.05441e-27	-3.7152e-28	-5.31336e-28	300	200	0	7.96935e-33	1.46631e-33	-1.70063e-31	1.34917e-30	1.41244e-29	-2.744e-30	-311	200	0	-0.442151	-1.32353	50.8573	-1284.78	-1957.14	817.715	-914	200	0	-0.475572	-1.32551	50.7915	8796.02	44515.3	2118.04	0	0	0
614	1	1.99351e-28	-4.50006e-29	-2.77654e-28	-2.10732e-26	1.4124e-26	-2.00421e-26	300	610	0	-7.82752e-30	-3.8172e-30	1.53191e-29	-9.75179e-28	-3.92884e-28	-5.84938e-28	300	200	0	1.35196e-32	2.48751e-33	-2.88502e-31	2.28878e-30	2.39612e-29	-4.65504e-30	-311	200	0	-0.420088	-1.3476	50.9595	-1286.6	-1937.45	809.721	-914	200	0
614	2	1.65078e-28	-3.86609e-29	-2.12177e-28	-1.57526e-26	1.14235e-26	-1.67603e-26	300	610	0	-7.47657e-30	-3.99671e-30	1.28315e-29	-8.13357e-28	-3.58325e-28	-5.46017e-28	300	200	0	2.03694e-32	3.74785e-33	-4.34675e-31	3.44843e-30	3.61015e-29	-7.01357e-30	-311	200	0	-0.400015	-1.36688	51.0349	-1302.8	-1917.38	800.697	-914	200	0
614	3	1.25692e-28	-3.04065e-29	-1.49234e-28	-1.08154e-26	8.50888e-27	-1.28752e-26	300	610	0	-6.38339e-30	-3.62341e-30	9.87141e-30	-6.23345e-28	-2.95734e-28	-4.58541e-28	300	200	0	2.80593e-32	5.16274e-33	-5.98774e-31	4.75028e-30	4.97305e-29	-9.66135e-30	-311	200	0	-0.394823	-1.38464	51.0819	-1330.98	-1899.77	793.956	-914	200	0
614	4	8.8061e-29	-2.20355e-29	-9.5252e-29	-6.6873e-27	5.81865e-27	-9.10635e-27	300	610	0	-4.99381e-30	-2.97678e-30	6.99257e-30	-4.39778e-28	-2.24489e-28	-3.53576e-28	300	200	0	3.56157e-32	6.55306e-33	-7.60023e-31	6.02953e-30	6.31229e-29	-1.22631e-29	-311	200	0	-0.413552	-1.40177	51.105	-1365.4	-1884.86	791.97	-914	200	0
614	5	5.5926e-29	-1.45953e-29	-5.28588e-29	-3.51654e-27	3.57817e-27	-5.85376e-27	300	610	0	-3.59948e-30	-2.25009e-30	4.50369e-30	-2.81804e-28	-1.56761e-28	-2.51072e-28	300	200	0	4.13728e-32	7.61233e-33	-8.82877e-31	7.00417e-30	7.33264e-29	-1.42454e-29	-311	200	0	-0.45788	-1.41881	51.1083	-1399.16	-1871.79	795.577	-914	200	0
614	6	3.07821e-29	-8.57746e-30	-2.21827e-29	-1.27424e-27	1.86339e-27	-3.28577e-27	300	610	0	-2.36866e-30	-1.56402e-30	2.53575e-30	-1.57378e-28	-9.91314e-29	-1.62203e-28	300	200	0	4.28067e-32	7.87616e-33	-9.13477e-31	7.24693e-30	7.58678e-29	-1.47391e-29	-311	200	0	-0.521819	-1.43658	51.087	-1426.04	-1859.88	803.805	-914	200	0
614	7	1.26556e-29	-4.09485e-30	-1.90065e-30	1.66889e-28	6.55317e-28	-1.41755e-27	300	610	0	-1.37859e-30	-9.83085e-31	1.10196e-30	-6.70763e-29	-5.4178e-29	-9.17685e-29	300	200	0	3.64241e-32	6.70179e-33	-7.77274e-31	6.16638e-30	6.45556e-29	-1.25415e-29	-311	200	0	-0.594876	-1.4541	51.0381	-1441.52	-1848.68	814.023	-914	200	0
614	8	7.24877e-31	-1.02935e-30	9.98712e-30	9.75572e-28	-1.17398e-28	-1.74407e-28	300	610	0	-6.44991e-31	-5.31869e-31	1.46215e-31	-7.15978e-30	-2.18727e-29	-4.03313e-29	300	200	0	1.77698e-32	3.26952e-33	-3.79199e-31	3.00832e-30	3.1494e-29	-6.11846e-30	-311	200	0	-0.665584	-1.46781	50.9693	-1443.7	-1838.14	822.904	-914	200	0
614	9	-6.22113e-30	8.55884e-31	1.56313e-29	1.32421e-27	-5.47674e-28	5.61132e-28	300	610	0	-1.46307e-31	-2.0903e-31	-4.20723e-31	2.81429e-29	-6.90916e-31	-5.94884e-30	300	200	0	-1.83601e-32	-3.37814e-33	3.91796e-31	-3.10825e-30	-3.25402e-29	6.32171e-30	-311	200	0	-0.724393	-1.47325	50.8919	-1433.42	-1829.87	827.995	-914	200	0
615	0	-9.47303e-30	1.83776e-30	1.70128e-29	1.36678e-27	-7.29765e-28	9.17131e-28	300	610	0	1.57856e-31	1.50798e-33	-6.96524e-31	4.50849e-29	1.15699e-29	1.45286e-29	300	200	0	-7.73926e-32	-1.42398e-32	1.65153e-30	-1.31021e-29	-1.37166e-28	2.66477e-29	-311	200	0	-0.766515	-1.4671	50.8096	-1413.95	-1827.14	828.725	-914	200	0	-0.741581	-1.22528	50.4615	8738.35	44169.7	2077.24	0	0	0
615	1	-1.02133e-29	2.18318e-30	1.57787e-29	1.22831e-27	-7.47453e-28	1.01247e-27	300	610	0	3.13914e-31	1.22378e-31	-7.72053e-31	4.94505e-29	1.72399e-29	2.457e-29	300	200	0	-1.64018e-31	-3.01783e-32	3.50008e-30	-2.77673e-29	-2.90695e-28	5.64745e-29	-311	200	0	-0.792933	-1.44814	50.7199	-1390.51	-1832.79	826.16	-914	200	0
615	2	-9.42122e-30	2.12149e-30	1.3188e-29	1.00224e-27	-6.68507e-28	9.4657e-28	300	610	0	3.66214e-31	1.77281e-31	-7.2343e-31	4.60647e-29	1.84444e-29	2.74139e-29	300	200	0	-2.80672e-31	-5.16419e-32	5.98942e-30	-4.75162e-29	-4.97445e-28	9.66406e-29	-311	200	0	-0.807747	-1.41668	50.6221	-1368.54	-1847.16	821.771	-914	200	0
615	3	-7.84258e-30	1.83309e-30	1.01261e-29	7.52775e-28	-5.43414e-28	7.95827e-28	300	610	0	3.52622e-31	1.87712e-31	-6.09224e-31	3.8626e-29	1.6938e-29	2.57806e-29	300	200	0	-4.25364e-31	-7.82643e-32	9.07709e-30	-7.20117e-29	-7.53888e-28	1.46461e-28	-311	200	0	-0.814411	-1.37327	50.5211	-1351.64	-1868.57	816.398	-914	200	0
615	4	-5.9999e-30	1.44872e-30	7.15836e-30	5.19594e-28	-4.06703e-28	6.14275e-28	300	610	0	3.02765e-31	1.71329e-31	-4.70926e-31	2.97439e-29	1.40524e-29	2.17679e-29	300	200	0	-5.88818e-31	-1.08339e-31	1.25651e-29	-9.96835e-29	-1.04358e-27	2.02741e-28	-311	200	0	-0.815085	-1.31853	50.4295	-1341.32	-1895.29	810.523	-914	200	0
615	5	-4.22511e-30	1.05501e-30	4.59861e-30	3.23577e-28	-2.79612e-28	4.36654e-28	300	610	0	2.38003e-31	1.41483e-31	-3.35265e-31	2.10909e-29	1.07179e-29	1.68654e-29	300	200	0	-7.51009e-31	-1.38181e-31	1.60262e-29	-1.27141e-28	-1.33104e-27	2.58586e-28	-311	200	0	-0.81155	-1.25542	50.3652	-1337.73	-1925.6	804.833	-914	200	0
615	6	-2.70096e-30	7.02854e-31	2.57861e-30	1.72299e-28	-1.73204e-28	2.82471e-28	300	610	0	1.72392e-31	1.07454e-31	-2.17295e-31	1.36013e-29	7.52289e-30	1.2036e-29	300	200	0	-8.77371e-31	-1.61431e-31	1.87227e-29	-1.48534e-28	-1.55499e-27	3.02095e-28	-311	200	0	-0.80383	-1.19192	50.3354	-1340.13	-1956.37	799.976	-914	200	0
615	7	-1.50262e-30	4.16587e-31	1.10977e-30	6.47785e-29	-9.13742e-29	1.60145e-28	300	610	0	1.14116e-31	7.50785e-32	-1.2356e-31	7.67354e-30	4.78901e-30	7.82432e-30	300	200	0	-9.15213e-31	-1.68393e-31	1.95302e-29	-1.5494e-28	-1.62206e-27	3.15125e-28	-311	200	0	-0.789015	-1.1385	50.331	-1347.13	-1983.95	796.34	-914	200	0
615	8	-6.34484e-31	2.02329e-31	1.32948e-31	-4.76356e-30	-3.3432e-29	7.07207e-29	300	610	0	6.7004e-32	4.75127e-32	-5.49363e-32	3.35047e-30	2.64619e-30	4.46995e-30	300	200	0	-7.91246e-31	-1.45584e-31	1.68849e-29	-1.33953e-28	-1.40235e-27	2.72441e-28	-311	200	0	-0.764224	-1.1026	50.3403	-1356.42	-2005.91	794.247	-914	200	0
615	9	-5.97021e-32	5.50187e-32	-4.44528e-31	-4.41789e-29	3.86787e-30	1.08742e-29	300	610	0	3.19285e-32	2.5999e-32	-8.93103e-33	4.6546e-31	1.09868e-30	2.00842e-30	300	200	0	-4.11557e-31	-7.57239e-32	8.78246e-30	-6.96743e-29	-7.29417e-28	1.41707e-28	-311	200	0	-0.731107	-1.08732	50.3591	-1364.44	-2021.06	794.019	-914	200	0
616	0	2.77888e-31	-3.62372e-32	-7.2355e-31	-6.15736e-29	2.48523e-29	-2.4831e-29	300	610	0	7.95513e-33	1.053e-32	1.85846e-32	-1.24878e-30	7.79442e-32	3.53708e-31	300	200	0	3.3417e-31	6.14851e-32	-7.13104e-30	5.6573e-29	5.92261e-28	-1.15061e-28	-311	200	0	-0.696068	-1.09206	50.3868	-1367.45	-2028.44	795.958	-914	200	0	-0.741581	-1.22528	50.4615	8738.35	44169.7	2077.24	0	0	0
616	1	4.38854e-31	-8.43845e-32	-7.97709e-31	-6.42336e-29	3.39544e-29	-4.23994e-29	300	610	0	-6.77684e-33	3.80563e-34	3.2189e-32	-2.08549e-30	-5.1822e-31	-6.39843e-31	300	200	0	1.5619e-30	2.8738e-31	-3.33303e-29	2.64421e-28	2.76821e-27	-5.37792e-28	-311	200	0	-0.665873	-1.11125	50.4202	-1363.45	-2027.58	800.104	-914	200	0
616	2	4.7908e-31	-1.02006e-31	-7.45239e-31	-5.81047e-29	3.51394e-29	-4.74452e-29	300	610	0	-1.4439e-32	-5.50022e-33	3.61731e-32	-2.31792e-30	-7.99201e-31	-1.1348e-30	300	200	0	3.37338e-30	6.20681e-31	-7.19865e-29	5.71094e-28	5.97876e-27	-1.16152e-27	-311	200	0	-0.645327	-1.13532	50.4495	-1352.93	-2019.82	805.729	-914	200	0
616	3	4.45089e-31	-9.9976e-32	-6.26221e-31	-4.76533e-29	3.16312e-29	-4.46897e-29	300	610	0	-1.71229e-32	-8.22562e-33	3.4151e-32	-2.1752e-30	-8.65466e-31	-1.28408e-30	300	200	0	5.82453e-30	1.07168e-30	-1.24293e-28	9.86059e-28	1.0323e-26	-2.00549e-27	-311	200	0	-0.638871	-1.15418	50.4597	-1337.97	-2008.5	811.535	-914	200	0
616	4	3.7248e-31	-8.68891e-32	-4.8313e-31	-3.59628e-29	2.58429e-29	-3.77773e-29	300	610	0	-1.66246e-32	-8.81189e-33	2.89168e-32	-1.83381e-30	-8.0038e-31	-1.21681e-30	300	200	0	8.87995e-30	1.63385e-30	-1.89494e-28	1.50332e-27	1.57382e-26	-3.05753e-27	-311	200	0	-0.649393	-1.16046	50.441	-1321.72	-1997.18	816.666	-914	200	0
616	5	2.86325e-31	-6.90055e-32	-3.43258e-31	-2.49537e-29	1.94338e-29	-2.92989e-29	300	610	0	-1.4356e-32	-8.09837e-33	2.24597e-32	-1.41889e-30	-6.67534e-31	-1.03307e-30	300	200	0	1.23528e-29	2.27283e-30	-2.63603e-28	2.09125e-27	2.18932e-26	-4.25329e-27	-311	200	0	-0.673355	-1.15177	50.3933	-1307.81	-1988.04	821.262	-914	200	0
616	6	2.02653e-31	-5.0496e-32	-2.21914e-31	-1.56489e-29	1.34319e-29	-2.09312e-29	300	610	0	-1.134e-32	-6.7226e-33	1.60695e-32	-1.01116e-30	-5.11567e-31	-8.04251e-31	300	200	0	1.58314e-29	2.91288e-30	-3.37836e-28	2.68017e-27	2.80586e-26	-5.45106e-27	-311	200	0	-0.700805	-1.13032	50.3213	-1298.68	-1981.88	825.835	-914	200	0
616	7	1.30384e-31	-3.38336e-32	-1.25689e-31	-8.43332e-30	8.37969e-30	-1.36246e-29	300	610	0	-8.254e-33	-5.1301e-33	1.04795e-32	-6.5618e-31	-3.60902e-31	-5.76807e-31	300	200	0	1.85989e-29	3.42208e-30	-3.96893e-28	3.14869e-27	3.29635e-26	-6.40395e-27	-311	200	0	-0.722828	-1.09996	50.2345	-1294.13	-1978.92	830.226	-914	200	0
616	8	7.32877e-32	-2.02197e-32	-5.53792e-32	-3.27926e-30	4.47583e-30	-7.79925e-30	300	610	0	-5.4956e-33	-3.60285e-33	6.01614e-33	-3.73852e-31	-2.31248e-31	-3.77268e-31	300	200	0	1.95555e-29	3.5981e-30	-4.17307e-28	3.31064e-27	3.4659e-26	-6.73334e-27	-311	200	0	-0.737785	-1.06491	50.1551	-1291.51	-1978.8	833.369	-914	200	0
616	9	3.17225e-32	-9.9817e-33	-8.35188e-33	7.50433e-32	1.69768e-30	-3.52011e-30	300	610	0	-3.25444e-33	-2.29521e-33	2.73263e-33	-1.66954e-31	-1.29133e-31	-2.17563e-31	300	200	0	1.71642e-29	3.15811e-30	-3.66278e-28	2.90581e-27	3.04208e-26	-5.90997e-27	-311	200	0	-0.750025	-1.03034	50.1185	-1287.19	-1980.02	833.99	-914	200	0
617	0	4.04247e-33	-2.90526e-33	1.96823e-32	1.99466e-30	-1.02035e-31	-6.40124e-31	300	610	0	-1.57788e-33	-1.26973e-33	5.18978e-34	-2.80928e-32	-5.50263e-32	-9.98016e-32	300	200	0	9.44585e-30	1.73798e-30	-2.0157e-28	1.59913e-27	1.67412e-26	-3.25238e-27	-311	200	0	-0.764191	-1.00123	50.1572	-1278.48	-1980.06	831.384	-914	200	0	-0.75021	-1.04143	50.416	8823.46	44112.8	1902.38	0	0	0
617	1	-1.23542e-32	1.50973e-33	3.3454e-32	2.86053e-30	-1.12461e-30	1.09204e-30	300	610	0	-4.25813e-34	-5.28749e-34	-8.15644e-34	5.50953e-32	-5.85814e-33	-2.01956e-32	300	200	0	-5.93734e-30	-1.09243e-30	1.267e-28	-1.00516e-27	-1.0523e-26	2.04434e-27	-311	200	0	-0.780468	-0.980447	50.2823	-1265.02	-1976.9	825.628	-914	200	0
617	2	-2.03085e-32	3.86814e-33	3.73836e-32	3.01732e-30	-1.57846e-30	1.95776e-30	300	610	0	2.87334e-34	-3.96806e-35	-1.48574e-33	9.63558e-32	2.31095e-32	2.79817e-32	300	200	0	-3.14618e-29	-5.78877e-30	6.71381e-28	-5.3263e-27	-5.57608e-26	1.08329e-26	-311	200	0	-0.793604	-0.969473	50.4704	-1248.82	-1971.16	817.338	-914	200	0
617	3	-2.24606e-32	4.76293e-33	3.51858e-32	2.74773e-30	-1.65121e-30	2.22208e-30	300	610	0	6.631e-34	2.4624e-34	-1.69388e-33	1.08591e-31	3.7009e-32	5.23451e-32	300	200	0	-6.93318e-29	-1.27566e-29	1.47951e-27	-1.17375e-26	-1.22879e-25	2.38722e-26	-311	200	0	-0.796578	-0.970089	50.6639	-1232.96	-1966.24	807.412	-914	200	0
617	4	-2.102e-32	4.70953e-33	2.97273e-32	2.26513e-30	-1.49616e-30	2.10913e-30	300	610	0	8.00088e-34	3.81272e-34	-1.6116e-33	1.02679e-31	4.05881e-32	6.0112e-32	300	200	0	-1.20821e-28	-2.22303e-29	2.57827e-27	-2.04543e-26	-2.14136e-25	4.1601e-26	-311	200	0	-0.786758	-0.982999	50.7956	-1220.69	-1965.01	796.833	-914	200	0
617	5	-1.76856e-32	4.11734e-33	2.30447e-32	1.71761e-30	-1.22863e-30	1.79272e-30	300	610	0	7.83458e-34	4.13451e-34	-1.37215e-33	8.70374e-32	3.78068e-32	5.74108e-32	300	200	0	-1.85321e-28	-3.4098e-29	3.95468e-27	-3.13738e-26	-3.28452e-25	6.38096e-26	-311	200	0	-0.768651	-1.0057	50.8256	-1215.41	-1966.54	786.561	-914	200	0
617	6	-1.36599e-32	3.28596e-33	1.6455e-32	1.19803e-30	-9.28329e-31	1.39706e-30	300	610	0	6.80491e-34	3.82659e-34	-1.07088e-33	6.76672e-32	3.17005e-32	4.9013e-32	300	200	0	-2.59076e-28	-4.76683e-29	5.52857e-27	-4.38601e-26	-4.59169e-25	8.92047e-26	-311	200	0	-0.750176	-1.0326	50.7588	-1219.55	-1967.14	777.561	-914	200	0
617	7	-9.71665e-33	2.41617e-33	1.07045e-32	7.56465e-31	-6.44986e-31	1.00301e-30	300	610	0	5.40163e-34	3.19334e-34	-7.6998e-34	4.84621e-32	2.44108e-32	3.83413e-32	300	200	0	-3.33632e-28	-6.13862e-29	7.11957e-27	-5.6482e-26	-5.91308e-25	1.14876e-25	-311	200	0	-0.736384	-1.05661	50.6329	-1232.4	-1964.11	770.62	-914	200	0
617	8	-6.291e-33	1.62801e-33	6.12196e-33	4.12397e-31	-4.0518e-31	6.56868e-31	300	610	0	3.95088e-34	2.44855e-34	-5.0516e-34	3.16412e-32	1.73102e-32	2.76348e-32	300	200	0	-3.94122e-28	-7.2516e-29	8.4104e-27	-6.67227e-26	-6.98517e-25	1.35704e-25	-311	200	0	-0.727527	-1.07271	50.4927	-1249.65	-1957.64	766.218	-914	200	0
617	9	-3.57136e-33	9.80723e-34	2.75726e-33	1.65402e-31	-2.19002e-31	3.79537e-31	300	610	0	2.64587e-34	1.72845e-34	-2.92649e-34	1.8196e-32	1.11655e-32	1.81848e-32	300	200	0	-4.17604e-28	-7.68365e-29	8.91149e-27	-7.0698e-26	-7.40134e-25	1.43789e-25	-311	200	0	-0.723273	-1.08193	50.3655	-1265.63	-1950.22	764.833	-914	200	0
618	0	-1.58195e-33	4.91606e-34	4.93818e-34	3.66085e-33	-8.58632e-32	1.74839e-31	300	610	0	1.5803e-34	1.10842e-34	-1.35538e-34	8.29409e-33	6.30367e-33	1.05843e-32	300	200	0	-3.71849e-28	-6.84178e-29	7.93509e-27	-6.29519e-26	-6.59041e-25	1.28034e-25	-311	200	0	-0.725931	-1.08894	50.2511	-1275.99	-1945.57	767.013	-914	200	0	-0.75021	-1.04143	50.416	8823.46	44112.8	1902.38	0	0	0
618	1	-2.49613e-34	1.51732e-34	-8.66725e-34	-8.97898e-32	8.9509e-34	3.63107e-32	300	610	0	7.79507e-35	6.19881e-35	-2.90005e-35	1.60933e-33	2.75971e-33	4.95355e-33	300	200	0	-2.15159e-28	-3.95879e-29	4.5914e-27	-3.64252e-26	-3.81334e-25	7.40832e-26	-311	200	0	-0.738378	-1.09457	50.1299	-1279.53	-1947.96	772.735	-914	200	0
618	2	5.45999e-34	-6.1818e-35	-1.5461e-33	-1.32848e-31	5.06279e-32	-4.76512e-32	300	610	0	2.26483e-35	2.65218e-35	3.57686e-35	-2.42925e-33	3.96541e-34	1.12679e-33	300	200	0	1.01985e-28	1.87645e-29	-2.17631e-27	1.72654e-26	1.80751e-25	-3.51152e-26	-311	200	0	-0.760708	-1.09315	49.9829	-1278.29	-1960.59	780.922	-914	200	0
618	3	9.38058e-34	-1.77278e-34	-1.75303e-33	-1.41813e-31	7.31257e-32	-9.02223e-32	300	610	0	-1.18113e-35	2.98354e-36	6.88065e-35	-4.4651e-33	-1.00577e-33	-1.20645e-33	300	200	0	6.32438e-28	1.16365e-28	-1.34959e-26	1.07068e-25	1.12089e-24	-2.1776e-25	-311	200	0	-0.788409	-1.07784	49.8131	-1276.05	-1983.09	789.805	-914	200	0
618	4	1.05122e-33	-2.22565e-34	-1.66384e-33	-1.30124e-31	7.72643e-32	-1.03912e-31	300	610	0	-3.01799e-35	-1.08894e-35	7.96583e-35	-5.10638e-33	-1.68884e-33	-2.40294e-33	300	200	0	1.4239e-27	2.61988e-28	-3.03853e-26	2.41058e-25	2.52362e-24	-4.90274e-25	-311	200	0	-0.812979	-1.04736	49.6472	-1275.86	-2010.2	797.572	-914	200	0
618	5	9.9041e-34	-2.22081e-34	-1.4152e-33	-1.07968e-31	7.03381e-32	-9.93559e-32	300	610	0	-3.7116e-35	-1.75527e-35	7.64427e-35	-4.86807e-33	-1.87828e-33	-2.80372e-33	300	200	0	2.5052e-27	4.6094e-28	-5.34598e-26	4.24115e-25	4.44005e-24	-8.62586e-25	-311	200	0	-0.825287	-1.00847	49.518	-1278.43	-2033.88	802.94	-914	200	0
618	6	8.36694e-34	-1.95292e-34	-1.1046e-33	-8.2443e-32	5.78683e-32	-8.48462e-32	300	610	0	-3.66735e-35	-1.92823e-35	6.54824e-35	-4.14982e-33	-1.76408e-33	-2.70023e-33	300	200	0	3.86639e-27	7.11391e-28	-8.2507e-26	6.54557e-25	6.85253e-24	-1.33127e-24	-311	200	0	-0.819268	-0.973095	49.4475	-1283.23	-2047.86	805.746	-914	200	0
618	7	6.47812e-34	-1.56498e-34	-7.95314e-34	-5.80214e-32	4.37057e-32	-6.63419e-32	300	610	0	-3.20799e-35	-1.79808e-35	5.13063e-35	-3.23683e-33	-1.49353e-33	-2.32085e-33	300	200	0	5.43212e-27	9.99475e-28	-1.15919e-25	9.19626e-25	9.62753e-24	-1.87038e-24	-311	200	0	-0.794126	-0.950704	49.4458	-1290.39	-2050.5	806.874	-914	200	0
618	8	4.61252e-34	-1.15318e-34	-5.23276e-34	-3.71227e-32	3.02913e-32	-4.77535e-32	300	610	0	-2.57071e-35	-1.51119e-35	3.6864e-35	-2.31411e-33	-1.17225e-33	-1.83058e-33	300	200	0	7.02893e-27	1.29328e-27	-1.49994e-25	1.18996e-24	1.24576e-23	-2.42019e-24	-311	200	0	-0.754778	-0.942452	49.5185	-1300.38	-2043.61	807.422	-914	200	0
618	9	2.98457e-34	-7.75338e-35	-3.04313e-34	-2.06886e-32	1.89761e-32	-3.13524e-32	300	610	0	-1.91561e-35	-1.17138e-35	2.38399e-35	-1.48677e-33	-8.69549e-34	-1.33846e-33	300	200	0	8.34866e-27	1.5361e-27	-1.78157e-25	1.41338e-24	1.47966e-23	-2.8746e-24	-311	200	0	-0.709893	-0.944058	49.6679	-1312.07	-2029.59	808.171	-914	200	0
619	0	1.69172e-34	-4.60319e-35	-1.40654e-34	-8.68777e-33	1.03365e-32	-1.82024e-32	300	610	0	-1.33945e-35	-8.45795e-36	1.29894e-35	-8.01544e-34	-6.25543e-34	-9.08241e-34	300	200	0	8.91283e-27	1.6399e-27	-1.90196e-25	1.50889e-24	1.57965e-23	-3.06885e-24	-311	200	0	-0.66862	-0.952326	49.8883	-1322.22	-2010.49	809.532	-914	200	0	-0.74784	-0.987174	50.2881	8763.96	43971.6	1858.56	0	0	0
619	1	7.53478e-35	-2.17056e-35	-2.63181e-35	-5.22561e-34	4.44654e-33	-8.55201e-33	300	610	0	-8.90648e-36	-5.72416e-36	4.45194e-36	-2.66631e-34	-4.58109e-34	-5.69857e-34	300	200	0	8.04585e-27	1.48038e-27	-1.71695e-25	1.36212e-24	1.42599e-23	-2.77033e-24	-311	200	0	-0.639202	-0.965717	50.1686	-1326.97	-1988.87	811.375	-914	200	0
619	2	1.43164e-35	-4.22092e-36	4.87594e-35	4.66681e-33	1.09087e-33	-2.15638e-33	300	610	0	-5.8293e-36	-3.67684e-36	-1.98313e-36	1.31437e-34	-3.68719e-34	-3.29636e-34	300	200	0	4.8695e-27	8.95957e-28	-1.03913e-25	8.24378e-25	8.63038e-24	-1.67666e-24	-311	200	0	-0.629139	-0.980756	50.4937	-1324.09	-1968.29	813.14	-914	200	0
619	3	-1.88592e-35	7.37708e-36	9.57808e-35	7.78988e-33	-8.72828e-35	1.48098e-33	300	610	0	-4.06266e-36	-2.33035e-36	-6.66234e-36	4.14411e-34	-3.46552e-34	-1.78606e-34	300	200	0	-1.66482e-27	-3.06316e-28	3.55265e-26	-2.81844e-25	-2.95061e-24	5.73227e-25	-311	200	0	-0.643577	-0.991287	50.84	-1313.94	-1952.66	814.375	-914	200	0
619	4	-2.98146e-35	1.42206e-35	1.25089e-34	9.66631e-33	5.01505e-34	2.94396e-33	300	610	0	-3.34591e-36	-1.59949e-36	-9.9049e-36	6.02215e-34	-3.7084e-34	-9.85447e-35	300	200	0	-1.26846e-26	-2.33388e-27	2.70683e-25	-2.14743e-24	-2.24813e-23	4.36754e-24	-311	200	0	-0.682629	-0.991741	51.1781	-1298.92	-1944.35	814.947	-914	200	0
619	5	-2.39933e-35	1.73181e-35	1.4488e-34	1.09386e-32	2.42695e-33	2.80673e-33	300	610	0	-3.30498e-36	-1.33382e-36	-1.18831e-35	7.05706e-34	-4.11674e-34	-6.59354e-35	300	200	0	-2.92207e-26	-5.37642e-27	6.23556e-25	-4.94689e-24	-5.17888e-23	1.00612e-23	-311	200	0	-0.741359	-0.980416	51.4763	-1282.97	-1943.07	814.939	-914	200	0
619	6	-6.30944e-36	1.7373e-35	1.60371e-34	1.20178e-32	5.22985e-33	1.59043e-33	300	610	0	-3.47473e-36	-1.33764e-36	-1.25399e-35	7.21893e-34	-4.29772e-34	-5.42388e-35	300	200	0	-5.19222e-26	-9.55335e-27	1.108e-24	-8.79012e-24	-9.20234e-23	1.78778e-23	-311	200	0	-0.811762	-0.95995	51.7011	-1270.51	-1946.94	814.697	-914	200	0
619	7	1.87695e-35	1.4698e-35	1.73253e-34	1.30468e-32	8.38015e-33	-2.39819e-34	300	610	0	-3.30569e-36	-1.37889e-36	-1.1541e-35	6.31417e-34	-3.75955e-34	-3.5027e-35	300	200	0	-8.06395e-26	-1.48372e-26	1.72081e-24	-1.36518e-23	-1.4292e-22	2.77657e-23	-311	200	0	-0.883706	-0.935465	51.8226	-1264.22	-1954.36	814.939	-914	200	0
619	8	4.68407e-35	9.20999e-36	1.81286e-34	1.3872e-32	1.12142e-32	-2.25065e-33	300	610	0	-2.1667e-36	-1.19203e-36	-8.26236e-36	3.98391e-34	-1.91307e-34	2.13761e-35	300	200	0	-1.13865e-25	-2.09504e-26	2.42983e-24	-1.92767e-23	-2.01807e-22	3.92058e-23	-311	200	0	-0.94548	-0.911125	51.8235	-1264.19	-1965.43	816.655	-914	200	0
619	9	7.30002e-35	4.974e-37	1.78002e-34	1.40199e-32	1.28651e-32	-4.00052e-33	300	610	0	6.43176e-37	-4.80214e-37	-1.82279e-36	-2.69209e-35	1.90764e-34	1.45053e-34	300	200	0	-1.48042e-25	-2.72388e-26	3.15915e-24	-2.50626e-23	-2.6238e-22	5.09735e-23	-311	200	0	-0.985447	-0.887219	51.7022	-1269.41	-1981.99	820.594	-914	200	0
620	0	9.12096e-35	-1.20393e-35	1.52594e-34	1.26823e-32	1.22033e-32	-4.99549e-33	300	610	0	5.85775e-36	1.07637e-36	8.82402e-36	-7.01728e-34	8.39141e-34	3.64725e-34	300	200	0	-1.76786e-25	-3.25275e-26	3.77254e-24	-2.99288e-23	-3.13324e-22	6.08707e-23	-311	200	0	-0.995446	-0.861567	51.4688	-1279.18	-2004.44	826.586	-914	200	0	-0.807076	-0.763904	50.0526	8696.76	43727.8	1682.41	0	0	0
620	1	9.37241e-35	-2.89645e-35	9.01289e-35	8.72266e-33	7.80984e-33	-4.65202e-33	300	610	0	1.41652e-35	3.79897e-36	2.47174e-35	-1.67949e-33	1.8147e-33	7.04342e-34	300	200	0	-1.90121e-25	-3.4981e-26	4.05709e-24	-3.21863e-23	-3.36958e-22	6.54621e-23	-311	200	0	-0.974999	-0.833031	51.1424	-1293.27	-2029.01	833.55	-914	200	0
620	2	7.07378e-35	-5.0491e-35	-2.76442e-35	7.23497e-34	-1.98999e-33	-2.27963e-33	300	610	0	2.60708e-35	7.9678e-36	4.66139e-35	-2.99257e-33	3.15352e-33	1.17735e-33	300	200	0	-1.73889e-25	-3.19945e-26	3.71072e-24	-2.94384e-23	-3.0819e-22	5.98732e-23	-311	200	0	-0.931832	-0.802577	50.7501	-1311.06	-2050.08	840.334	-914	200	0
620	3	1.0443e-35	-7.60583e-35	-2.20519e-34	-1.28985e-32	-1.8997e-32	2.90209e-33	300	610	0	4.16848e-35	1.37513e-35	7.45844e-35	-4.62767e-33	4.84233e-33	1.77815e-33	300	200	0	-1.09599e-25	-2.01655e-26	2.3388e-24	-1.85545e-23	-1.94246e-22	3.7737e-23	-311	200	0	-0.877339	-0.773721	50.3217	-1330.6	-2064.38	846.173	-914	200	0
620	4	-1.00256e-34	-1.03808e-34	-5.06677e-34	-3.3675e-32	-4.48737e-32	1.16952e-32	300	610	0	6.04274e-35	2.11009e-35	1.07473e-34	-6.49351e-33	6.78557e-33	2.47042e-33	300	200	0	2.49461e-26	4.58992e-27	-5.32339e-25	4.22323e-24	4.42128e-23	-8.5894e-24	-311	200	0	-0.821906	-0.752237	49.8889	-1348.54	-2071.64	850.377	-914	200	0
620	5	-2.74089e-34	-1.29974e-34	-8.97695e-34	-6.27303e-32	-8.07034e-32	2.47854e-32	300	610	0	8.06494e-35	2.96088e-35	1.42217e-34	-8.38157e-33	8.7648e-33	3.17278e-33	300	200	0	2.53785e-25	4.66948e-26	-5.41565e-24	4.29643e-23	4.49791e-22	-8.73827e-23	-311	200	0	-0.773096	-0.741726	49.4929	-1361.49	-2072.31	852.258	-914	200	0
620	6	-5.20528e-34	-1.48243e-34	-1.39133e-33	-1.00254e-31	-1.26337e-31	4.2516e-32	300	610	0	9.91893e-35	3.83311e-35	1.73077e-34	-9.9225e-33	1.03934e-32	3.74263e-33	300	200	0	5.99172e-25	1.10244e-25	-1.27861e-23	1.01436e-22	1.06193e-21	-2.06306e-22	-311	200	0	-0.735393	-0.739561	49.1824	-1367.11	-2066.12	851.266	-914	200	0
620	7	-8.41371e-34	-1.49186e-34	-1.96187e-33	-1.4478e-31	-1.79508e-31	6.45603e-32	300	610	0	1.10913e-34	4.55892e-35	1.90843e-34	-1.0544e-32	1.10724e-32	3.96059e-33	300	200	0	1.07565e-24	1.97913e-25	-2.29539e-23	1.82101e-22	1.90641e-21	-3.70366e-22	-311	200	0	-0.710692	-0.738861	48.996	-1364.07	-2053.08	846.627	-914	200	0
620	8	-1.22463e-33	-1.19926e-34	-2.54826e-33	-1.92276e-31	-2.34736e-31	8.94871e-32	300	610	0	1.08317e-34	4.87751e-35	1.82188e-34	-9.43992e-33	9.95754e-33	3.51906e-33	300	200	0	1.68132e-24	3.09353e-25	-3.58787e-23	2.84638e-22	2.97987e-21	-5.78911e-22	-311	200	0	-0.698649	-0.733235	48.9464	-1352.42	-2035.08	837.355	-914	200	0
620	9	-1.63673e-33	-4.42654e-35	-3.04074e-33	-2.35096e-31	-2.82074e-31	1.14233e-31	300	610	0	8.1334e-35	4.42039e-35	1.29395e-34	-5.56461e-33	5.95307e-33	2.0207e-33	300	200	0	2.38611e-24	4.39029e-25	-5.09185e-23	4.03954e-22	4.22898e-21	-8.21582e-22	-311	200	0	-0.695726	-0.719383	49.019	-1334.1	-2015.63	823.351	-914	200	0
621	0	-2.01348e-33	9.63797e-35	-3.26772e-33	-2.60897e-31	-3.0587e-31	1.33526e-31	300	610	0	1.75204e-35	2.70807e-35	1.07866e-35	2.32662e-33	-2.24725e-33	-1.00575e-33	300	200	0	3.11713e-24	5.73532e-25	-6.65182e-23	5.27712e-22	5.5246e-21	-1.07329e-21	-311	200	0	-0.69575	-0.698674	49.1813	-1312.6	-1997.97	806.069	-914	200	0	-0.807076	-0.763904	50.0526	8696.76	43727.8	1682.41	0	0	0
621	1	-2.25066e-33	3.20887e-34	-2.9857e-33	-2.51732e-31	-2.8379e-31	1.39336e-31	300	610	0	-9.7124e-35	-8.32702e-36	-1.97699e-34	1.55664e-32	-1.6045e-32	-6.06266e-33	300	200	0	3.7422e-24	6.8854e-25	-7.98568e-23	6.33532e-22	6.63242e-21	-1.28851e-21	-311	200	0	-0.694033	-0.678623	49.3977	-1291.96	-1983.61	787.697	-914	200	0
621	2	-2.19599e-33	6.44713e-34	-1.8767e-33	-1.83639e-31	-1.86506e-31	1.20497e-31	300	610	0	-2.76403e-34	-6.81953e-35	-5.1928e-34	3.53637e-32	-3.67169e-32	-1.36024e-32	300	200	0	4.05335e-24	7.45791e-25	-8.64968e-23	6.8621e-22	7.1839e-21	-1.39565e-21	-311	200	0	-0.690234	-0.670104	49.64	-1275.53	-1972	770.247	-914	200	0
621	3	-1.64514e-33	1.07416e-33	4.40864e-34	-2.71589e-32	2.14e-32	6.27056e-32	300	610	0	-5.30922e-34	-1.58192e-34	-9.70887e-34	6.24616e-32	-6.50583e-32	-2.38968e-32	300	200	0	3.75402e-24	6.90716e-25	-8.01092e-23	6.35534e-22	6.65338e-21	-1.29258e-21	-311	200	0	-0.687199	-0.68082	49.8883	-1264.61	-1961.35	755.452	-914	200	0
621	4	-3.45651e-34	1.59826e-33	4.38003e-33	2.50613e-31	3.78586e-31	-5.08403e-32	300	610	0	-8.63521e-34	-2.81926e-34	-1.55501e-33	9.66387e-32	-1.00862e-31	-3.68473e-32	300	200	0	2.45494e-24	4.51693e-25	-5.23874e-23	4.15607e-22	4.35097e-21	-8.45281e-22	-311	200	0	-0.689455	-0.711128	50.1262	-1258.9	-1950.49	744.712	-914	200	0
621	5	1.98638e-33	2.17837e-33	1.03229e-32	6.81756e-31	9.21337e-31	-2.37804e-31	300	610	0	-1.26295e-33	-4.3868e-34	-2.24849e-33	1.36042e-31	-1.42219e-31	-5.17317e-32	300	200	0	-3.13591e-25	-5.76988e-26	6.6919e-24	-5.30892e-23	-5.55789e-22	1.07975e-22	-311	200	0	-0.702077	-0.754381	50.3362	-1258.39	-1940.44	738.789	-914	200	0
621	6	5.63061e-33	2.73558e-33	1.85185e-32	1.29026e-30	1.67428e-30	-5.13684e-31	300	610	0	-1.69578e-33	-6.20356e-34	-2.98838e-33	1.76364e-31	-1.84659e-31	-6.6893e-32	300	200	0	-5.06381e-24	-9.31708e-25	1.08059e-22	-8.57273e-22	-8.97476e-21	1.74356e-21	-311	200	0	-0.727805	-0.800481	50.4976	-1263.78	-1933.39	737.82	-914	200	0
621	7	1.08014e-32	3.13744e-33	2.89328e-32	2.08105e-30	2.63668e-30	-8.87001e-31	300	610	0	-2.09696e-33	-8.07703e-34	-3.65555e-33	2.09923e-31	-2.20183e-31	-7.93916e-32	300	200	0	-1.22757e-23	-2.25865e-24	2.61958e-22	-2.0782e-21	-2.17566e-20	4.22675e-21	-311	200	0	-0.76386	-0.84075	50.5923	-1275.08	-1930.01	741.754	-914	200	0
621	8	1.7555e-32	3.1858e-33	4.10465e-32	3.02493e-30	3.76381e-30	-1.35237e-30	300	610	0	-2.35987e-33	-9.66063e-34	-4.05793e-33	2.24761e-31	-2.36311e-31	-8.46673e-32	300	200	0	-2.22736e-23	-4.0982e-24	4.75309e-22	-3.77079e-21	-3.94763e-20	7.66922e-21	-311	200	0	-0.801351	-0.871765	50.6126	-1290.53	-1928.6	750.437	-914	200	0
621	9	2.56611e-32	2.60928e-33	5.36041e-32	4.03933e-30	4.9437e-30	-1.88134e-30	300	610	0	-2.3278e-33	-1.04117e-33	-3.91629e-33	2.0396e-31	-2.15359e-31	-7.62862e-32	300	200	0	-3.5044e-23	-6.44787e-24	7.47824e-22	-5.93275e-21	-6.21097e-20	1.20663e-20	-311	200	0	-0.828656	-0.89615	50.5611	-1306.64	-1927.19	763.048	-914	200	0
622	0	3.44386e-32	1.06548e-33	6.43295e-32	4.96604e-30	5.9707e-30	-2.41124e-30	300	610	0	-1.78932e-33	-9.55896e-34	-2.85784e-33	1.25488e-31	-1.3426e-31	-4.58898e-32	300	200	0	-4.99883e-23	-9.19753e-24	1.06673e-21	-8.46273e-21	-8.8596e-20	1.72119e-20	-311	200	0	-0.837686	-0.919292	50.445	-1319.29	-1925.79	777.731	-914	200	0	-0.731685	-0.974936	50.0888	8732.63	43823.3	1819.44	0	0	0
622	1	4.25637e-32	-1.84056e-33	6.96444e-32	5.54806e-30	6.51883e-30	-2.83287e-30	300	610	0	-4.81704e-34	-6.09363e-34	-4.24292e-34	-3.70189e-32	3.46347e-32	1.64939e-32	300	200	0	-6.56148e-23	-1.20727e-23	1.40019e-21	-1.11082e-20	-1.16291e-19	2.25924e-20	-311	200	0	-0.827682	-0.944395	50.2787	-1325.77	-1925.8	791.897	-914	200	0
622	2	4.78692e-32	-6.51328e-33	6.44466e-32	5.40989e-30	6.1204e-30	-2.97876e-30	300	610	0	1.89249e-33	1.19716e-34	3.89631e-33	-3.11986e-31	3.21208e-31	1.21576e-31	300	200	0	-7.91873e-23	-1.457e-23	1.68982e-21	-1.3406e-20	-1.40346e-19	2.72657e-20	-311	200	0	-0.802865	-0.971404	50.0911	-1325.65	-1928.08	803.059	-914	200	0
622	3	4.71705e-32	-1.32898e-32	4.20423e-32	4.04775e-30	4.15825e-30	-2.61481e-30	300	610	0	5.62945e-33	1.36296e-33	1.06031e-32	-7.25536e-31	7.53031e-31	2.79133e-31	300	200	0	-8.6373e-23	-1.58921e-23	1.84316e-21	-1.46224e-20	-1.53082e-19	2.97398e-20	-311	200	0	-0.768551	-1.00114	49.9175	-1319.59	-1933.09	809.979	-914	200	0
622	4	3.61737e-32	-2.23202e-32	-5.64316e-33	8.39252e-31	-1.16752e-31	-1.43958e-30	300	610	0	1.09617e-32	3.24268e-33	2.00693e-32	-1.29436e-30	1.34794e-30	4.95286e-31	300	200	0	-8.09601e-23	-1.48961e-23	1.72765e-21	-1.37061e-20	-1.43488e-19	2.7876e-20	-311	200	0	-0.730055	-1.03732	49.7829	-1308.09	-1942.39	813.097	-914	200	0
622	5	9.54609e-33	-3.33982e-32	-8.74112e-32	-4.91525e-30	-7.52796e-30	9.03001e-31	300	610	0	1.79629e-32	5.83962e-33	3.2372e-32	-2.0153e-30	2.10313e-30	7.6853e-31	300	200	0	-5.47572e-23	-1.0075e-23	1.16849e-21	-9.27007e-21	-9.7048e-20	1.88539e-20	-311	200	0	-0.692487	-1.08194	49.6945	-1292.24	-1958.08	813.571	-914	200	0
622	6	-3.87463e-32	-4.57402e-32	-2.11502e-31	-1.39047e-29	-1.88571e-29	4.79015e-30	300	610	0	2.6415e-32	9.14547e-33	4.70569e-32	-2.85131e-30	2.98051e-30	1.08441e-30	300	200	0	2.17164e-24	3.99567e-25	-4.63418e-23	3.67646e-22	3.84887e-21	-7.47734e-22	-311	200	0	-0.660513	-1.13131	49.6425	-1274.57	-1980.96	812.129	-914	200	0
622	7	-1.14706e-31	-5.77214e-32	-3.83473e-31	-2.66564e-29	-3.46512e-29	1.05577e-29	300	610	0	3.5638e-32	1.29988e-32	6.28402e-32	-3.71411e-30	3.88845e-30	1.40895e-30	300	200	0	1.00736e-22	1.85348e-23	-2.14967e-21	1.70541e-20	1.78539e-19	-3.46854e-20	-311	200	0	-0.637407	-1.17853	49.6137	-1258.17	-2009.82	809.062	-914	200	0
622	8	-2.23034e-31	-6.65907e-32	-6.03059e-31	-4.33077e-29	-5.49362e-29	1.83997e-29	300	610	0	4.42893e-32	1.70053e-32	7.72607e-32	-4.44456e-30	4.66128e-30	1.68124e-30	300	200	0	2.51278e-22	4.62336e-23	-5.36217e-21	4.254e-20	4.4535e-19	-8.65198e-20	-311	200	0	-0.622902	-1.21718	49.6054	-1245.73	-2041.29	804.873	-914	200	0
622	9	-3.65197e-31	-6.82082e-32	-8.59926e-31	-6.32882e-29	-7.88255e-29	2.82237e-29	300	610	0	5.01522e-32	2.04475e-32	8.63208e-32	-4.79338e-30	5.03887e-30	1.80619e-30	300	200	0	4.61007e-22	8.48223e-23	-9.83768e-21	7.80458e-20	8.17058e-19	-1.58733e-19	-311	200	0	-0.613611	-1.2418	49.6233	-1239.55	-2070.53	800.277	-914	200	0
623	0	-5.3673e-31	-5.68774e-32	-1.12837e-30	-8.49162e-29	-1.0403e-28	3.94577e-29	300	610	0	4.99497e-32	2.21942e-32	8.4179e-32	-4.40609e-30	4.6507e-30	1.64899e-30	300	200	0	7.30185e-22	1.34349e-22	-1.55818e-20	1.23616e-19	1.29413e-18	-2.51416e-19	-311	200	0	-0.606851	-1.24932	49.6707	-1241.2	-2092.7	795.622	-914	200	0	-0.708283	-1.2001	50.2842	8733.24	43952.3	2072.96	0	0	0
623	1	-7.23773e-31	-2.53756e-32	-1.36128e-30	-1.04925e-28	-1.26295e-28	5.08146e-29	300	610	0	3.92395e-32	2.063e-32	6.29978e-32	-2.81882e-30	3.01119e-30	1.03362e-30	300	200	0	1.04695e-21	1.92631e-22	-2.23414e-20	1.77242e-19	1.85554e-18	-3.60483e-19	-311	200	0	-0.603815	-1.24201	49.75	-1250.64	-2104.12	790.989	-914	200	0
623	2	-8.99007e-31	3.46767e-32	-1.4841e-30	-1.17967e-28	-1.38832e-28	6.00303e-29	300	610	0	1.24746e-32	1.36314e-32	1.30944e-32	5.26424e-31	-4.6481e-31	-2.51013e-31	300	200	0	1.38078e-21	2.54055e-22	-2.94653e-20	2.33758e-19	2.44721e-18	-4.75428e-19	-311	200	0	-0.609178	-1.22644	49.8714	-1265.52	-2102.81	787.347	-914	200	0
623	3	-1.01737e-30	1.31934e-31	-1.38997e-30	-1.16189e-28	-1.31847e-28	6.36106e-29	300	610	0	-3.66638e-32	-1.36781e-33	-7.64169e-32	6.23556e-30	-6.41414e-30	-2.4333e-30	300	200	0	1.67509e-21	3.08205e-22	-3.57456e-20	2.83582e-19	2.96881e-18	-5.76763e-19	-311	200	0	-0.626853	-1.2092	50.0447	-1281.97	-2088.95	787.171	-914	200	0
623	4	-1.01226e-30	2.73732e-31	-9.38007e-31	-8.9003e-29	-9.23578e-29	5.66472e-29	300	610	0	-1.14526e-31	-2.7172e-32	-2.16256e-31	1.48723e-29	-1.54316e-29	-5.72431e-30	300	200	0	1.83961e-21	3.38476e-22	-3.92565e-20	3.11435e-19	3.2604e-18	-6.33412e-19	-311	200	0	-0.656305	-1.19556	50.2598	-1296.78	-2065	793.055	-914	200	0
623	5	-7.93464e-31	4.63596e-31	4.25883e-32	-2.32629e-29	-4.52364e-30	3.27892e-29	300	610	0	-2.26202e-31	-6.6418e-32	-4.1463e-31	2.681e-29	-2.79155e-29	-1.02613e-29	300	200	0	1.74429e-21	3.20938e-22	-3.72224e-20	2.95298e-19	3.09146e-18	-6.00591e-19	-311	200	0	-0.6935	-1.19036	50.4807	-1308.63	-2034.87	805.7	-914	200	0
623	6	-2.48386e-31	6.97689e-31	1.73928e-30	9.59014e-29	1.49182e-28	-1.55058e-29	300	610	0	-3.7353e-31	-1.20905e-31	-6.73678e-31	4.20135e-29	-4.38398e-29	-1.60245e-29	300	200	0	1.2168e-21	2.23883e-22	-2.59659e-20	2.05996e-19	2.15657e-18	-4.18965e-19	-311	200	0	-0.733245	-1.19664	50.6603	-1317.56	-2003	823.412	-914	200	0
623	7	7.51163e-31	9.60164e-31	4.32964e-30	2.83275e-28	3.85584e-28	-9.62889e-29	300	610	0	-5.52318e-31	-1.90601e-31	-9.84538e-31	5.97444e-29	-6.24456e-29	-2.27254e-29	300	200	0	4.70165e-23	8.65073e-24	-1.00331e-21	7.95961e-21	8.33288e-20	-1.61886e-20	-311	200	0	-0.769546	-1.21152	50.7651	-1324.25	-1974.29	842.948	-914	200	0
623	8	2.33389e-30	1.21758e-30	7.93717e-30	5.50427e-28	7.16796e-28	-2.16826e-28	300	610	0	-7.48748e-31	-2.72299e-31	-1.32105e-30	7.81945e-29	-8.18573e-29	-2.96676e-29	300	200	0	-1.9973e-21	-3.67491e-22	4.26216e-20	-3.38132e-19	-3.53989e-18	6.87709e-19	-311	200	0	-0.795696	-1.22595	50.7876	-1329.76	-1953.6	860.735	-914	200	0
623	9	4.60273e-30	1.41281e-30	1.25658e-29	9.0094e-28	1.14423e-27	-3.81512e-28	300	610	0	-9.3513e-31	-3.57928e-31	-1.6324e-30	9.40695e-29	-9.86452e-29	-3.55901e-29	300	200	0	-5.13877e-21	-9.45501e-22	1.09659e-19	-8.69965e-19	-9.10763e-18	1.76937e-18	-311	200	0	-0.806361	-1.2313	50.7372	-1335.4	-1943.89	874.033	-914	200	0
624	0	7.59441e-30	1.4594e-30	1.80105e-29	1.32376e-27	1.65037e-27	-5.88833e-28	300	610	0	-1.06539e-30	-4.32638e-31	-1.83541e-30	1.02174e-28	-1.07388e-28	-3.85107e-29	300	200	0	-9.53706e-21	-1.75476e-21	2.03517e-19	-1.61457e-18	-1.69029e-17	3.28379e-18	-311	200	0	-0.800422	-1.2247	50.63	-1342.54	-1944.56	881.497	-914	200	0	-0.708283	-1.2001	50.2842	8733.24	43952.3	2072.96	0	0	0
624	1	1.1223e-29	1.2378e-30	2.37456e-29	1.78465e-27	2.18848e-27	-8.27319e-28	300	610	0	-1.07101e-30	-4.72867e-31	-1.80791e-30	9.50819e-29	-1.00327e-28	-3.56047e-29	300	200	0	-1.52092e-20	-2.7984e-21	3.24559e-19	-2.57484e-18	-2.69559e-17	5.23682e-18	-311	200	0	-0.781361	-1.20759	50.4856	-1352.18	-1951.69	882.743	-914	200	0
624	2	1.52068e-29	5.95706e-31	2.87966e-29	2.21619e-27	2.67057e-27	-1.07055e-27	300	610	0	-8.58708e-31	-4.44778e-31	-1.38518e-30	6.30306e-29	-6.72399e-29	-2.31672e-29	300	200	0	-2.19209e-20	-4.0333e-21	4.67782e-19	-3.71108e-18	-3.88511e-17	7.54776e-18	-311	200	0	-0.75495	-1.1826	50.3234	-1364.29	-1960.32	877.691	-914	200	0
624	3	1.89824e-29	-6.44601e-31	3.16102e-29	2.50721e-27	2.95527e-27	-1.27161e-27	300	610	0	-3.11385e-31	-3.03694e-31	-3.62699e-31	-5.78588e-30	4.25027e-30	3.26914e-30	300	200	0	-2.90486e-20	-5.34476e-21	6.19885e-19	-4.91776e-18	-5.14838e-17	1.0002e-17	-311	200	0	-0.726442	-1.15437	50.1616	-1377.44	-1966.43	866.585	-914	200	0
624	4	2.16129e-29	-2.66817e-30	2.99489e-29	2.49345e-27	2.83764e-27	-1.35762e-27	300	610	0	7.05133e-31	4.66727e-33	1.49089e-30	-1.24277e-28	1.2771e-28	4.85714e-29	300	200	0	-3.54221e-20	-6.51743e-21	7.55891e-19	-5.99675e-18	-6.27797e-17	1.21965e-17	-311	200	0	-0.698205	-1.13153	50.0177	-1389.83	-1967.76	850.364	-914	200	0
624	5	2.17063e-29	-5.63444e-30	2.08492e-29	1.95248e-27	2.04461e-27	-1.22569e-27	300	610	0	2.32692e-30	5.40025e-31	4.40565e-30	-3.04595e-28	3.15959e-28	1.17293e-28	300	200	0	-3.91619e-20	-7.20555e-21	8.35699e-19	-6.62989e-18	-6.94081e-17	1.34842e-17	-311	200	0	-0.669802	-1.12248	49.9018	-1399.63	-1964.86	830.681	-914	200	0
624	6	1.73676e-29	-9.62521e-30	6.98778e-31	6.06691e-28	2.41325e-28	-7.42055e-28	300	610	0	4.66513e-30	1.35918e-30	8.56163e-30	-5.55056e-28	5.77856e-28	2.12495e-28	300	200	0	-3.75458e-20	-6.90819e-21	8.01211e-19	-6.35629e-18	-6.65437e-17	1.29277e-17	-311	200	0	-0.642625	-1.12729	49.808	-1404.73	-1961.49	809.666	-914	200	0
624	7	6.22007e-30	-1.45703e-29	-3.44932e-29	-1.85981e-27	-2.94512e-27	2.52994e-28	300	610	0	7.76455e-30	2.50207e-30	1.40147e-29	-8.75578e-28	9.13541e-28	3.34015e-28	300	200	0	-2.69492e-20	-4.95848e-21	5.75084e-19	-4.56234e-18	-4.7763e-17	9.27911e-18	-311	200	0	-0.622975	-1.13705	49.7193	-1403.45	-1961.97	789.997	-914	200	0
624	8	-1.44585e-29	-2.01499e-29	-8.85492e-29	-5.76408e-27	-7.87653e-27	1.9312e-27	300	610	0	1.15452e-29	3.97102e-30	2.05928e-29	-1.25149e-27	1.30795e-27	4.76109e-28	300	200	0	-2.93041e-21	-5.39176e-22	6.25336e-20	-4.96101e-19	-5.19366e-18	1.00899e-18	-311	200	0	-0.616731	-1.14084	49.622	-1395.84	-1967.81	774.751	-914	200	0
624	9	-4.7426e-29	-2.56759e-29	-1.64206e-28	-1.13594e-26	-1.48203e-26	4.4496e-27	300	610	0	1.57267e-29	5.7025e-30	2.77638e-29	-1.64579e-27	1.72272e-27	6.2452e-28	300	200	0	3.94526e-20	7.25903e-21	-8.41901e-19	6.6791e-18	6.99232e-17	-1.35843e-17	-311	200	0	-0.623325	-1.13191	49.5136	-1383.32	-1976.66	766.121	-914	200	0
625	0	-9.49313e-29	-2.99629e-29	-2.61742e-28	-1.87357e-26	-2.38242e-26	7.9071e-27	300	610	0	1.97383e-29	7.5315e-30	3.4479e-29	-1.9903e-27	2.08689e-27	7.53145e-28	300	200	0	1.04987e-19	1.9317e-20	-2.24038e-18	1.77737e-17	1.86073e-16	-3.61491e-17	-311	200	0	-0.637979	-1.1091	49.4015	-1367.44	-1984.32	764.068	-914	200	0	-0.667497	-1.00807	49.5172	8594.29	43302.4	1846.04	0	0	0
625	1	-1.57871e-28	-3.12058e-29	-3.77109e-28	-2.768e-26	-3.45442e-26	1.2281e-26	300	610	0	2.26227e-29	9.15089e-30	3.90087e-29	-2.17679e-27	2.28752e-27	8.20684e-28	300	200	0	1.972e-19	3.62835e-20	-4.20815e-18	3.33848e-17	3.49504e-16	-6.78995e-17	-311	200	0	-0.656246	-1.07368	49.3001	-1349.35	-1987.88	766.861	-914	200	0
625	2	-2.34603e-28	-2.68967e-29	-4.99566e-28	-3.74967e-26	-4.60259e-26	1.73418e-26	300	610	0	2.29481e-29	1.00699e-29	3.87981e-29	-2.04975e-27	2.16213e-27	7.6797e-28	300	200	0	3.1669e-19	5.82689e-20	-6.75803e-18	5.36138e-17	5.61281e-16	-1.09042e-16	-311	200	0	-0.674568	-1.02726	49.2266	-1330.54	-1987.26	772.754	-914	200	0
625	3	-3.19412e-28	-1.38244e-29	-6.08958e-28	-4.67952e-26	-5.64517e-26	2.25478e-26	300	610	0	1.87555e-29	9.58007e-30	3.03864e-29	-1.40375e-27	1.49568e-27	5.17035e-28	300	200	0	4.58846e-19	8.44248e-20	-9.79159e-18	7.76801e-17	8.1323e-16	-1.57989e-16	-311	200	0	-0.689708	-0.975369	49.1937	-1313.15	-1983.4	780.564	-914	200	0
625	4	-4.00685e-28	1.17786e-29	-6.72945e-28	-5.32641e-26	-6.28789e-26	2.69268e-26	300	610	0	7.57415e-30	6.74161e-30	9.45503e-30	1.09174e-29	2.6393e-29	-2.66249e-29	300	200	0	6.10947e-19	1.1241e-19	-1.30373e-17	1.0343e-16	1.0828e-15	-2.1036e-16	-311	200	0	-0.699543	-0.929254	49.2048	-1298.7	-1976.07	789.013	-914	200	0
625	5	-4.58952e-28	5.38669e-29	-6.4469e-28	-5.34702e-26	-6.10186e-26	2.89595e-26	300	610	0	-1.34439e-29	4.06766e-31	-2.89111e-29	2.46915e-27	-2.53458e-27	-9.6668e-28	300	200	0	7.48803e-19	1.37775e-19	-1.59791e-17	1.26768e-16	1.32713e-15	-2.57827e-16	-311	200	0	-0.704436	-0.899908	49.2561	-1286.62	-1964.73	796.427	-914	200	0
625	6	-4.65125e-28	1.159e-28	-4.61861e-28	-4.27408e-26	-4.51299e-26	2.64897e-26	300	610	0	-4.72124e-29	-1.06956e-29	-8.96452e-29	6.23269e-27	-6.46323e-27	-2.40124e-27	300	200	0	8.33296e-19	1.53321e-19	-1.77822e-17	1.41072e-16	1.47688e-15	-2.86919e-16	-311	200	0	-0.706769	-0.89115	49.3415	-1274.83	-1950.51	801.535	-914	200	0
625	7	-3.79409e-28	1.99759e-28	-4.80968e-29	-1.52164e-26	-8.13665e-27	1.67009e-26	300	610	0	-9.61549e-29	-2.77879e-29	-1.76689e-28	1.14861e-26	-1.1956e-26	-4.3984e-27	300	200	0	8.07457e-19	1.48567e-19	-1.72308e-17	1.36698e-16	1.43108e-15	-2.78022e-16	-311	200	0	-0.707736	-0.899021	49.4541	-1261.51	-1936.46	804.459	-914	200	0
625	8	-1.5165e-28	3.0419e-28	6.81528e-28	3.58115e-26	5.78921e-26	-3.78755e-27	300	610	0	-1.6134e-28	-5.17538e-29	-2.91444e-28	1.82414e-26	-1.90302e-26	-6.95995e-27	300	200	0	5.95077e-19	1.0949e-19	-1.26987e-17	1.00743e-16	1.05468e-15	-2.04896e-16	-311	200	0	-0.705053	-0.915908	49.5886	-1245.89	-1925.42	806.502	-914	200	0
625	9	2.75934e-28	4.22746e-28	1.80922e-27	1.17137e-25	1.6073e-25	-3.86373e-26	300	610	0	-2.41259e-28	-8.27053e-29	-4.30599e-28	2.62081e-26	-2.7388e-26	-9.97194e-27	300	200	0	1.0229e-19	1.88207e-20	-2.18283e-18	1.73171e-17	1.81292e-16	-3.52204e-17	-311	200	0	-0.69374	-0.935348	49.7391	-1228.08	-1918.18	808.858	-914	200	0
626	0	9.62401e-28	5.41285e-28	3.39543e-27	2.34295e-25	3.06263e-25	-9.12387e-26	300	610	0	-3.30232e-28	-1.19388e-28	-5.83337e-28	3.46297e-26	-3.62451e-26	-1.31428e-26	300	200	0	-7.76014e-19	-1.42782e-19	1.65598e-17	-1.31375e-16	-1.37536e-15	2.67196e-16	-311	200	0	-0.668859	-0.955642	49.8894	-1209.51	-1912.96	811.817	-914	200	0	-0.667497	-1.00807	49.5172	8594.29	43302.4	1846.04	0	0	0
626	1	1.95679e-27	6.35213e-28	5.45018e-27	3.8948e-25	4.95877e-25	-1.63807e-25	300	610	0	-4.16502e-28	-1.58433e-28	-7.28026e-28	4.20963e-26	-4.41342e-26	-1.59324e-26	300	200	0	-2.14271e-18	-3.94245e-19	4.57245e-17	-3.62749e-16	-3.7976e-15	7.37775e-16	-311	200	0	-0.629659	-0.980465	50.0173	-1193.49	-1906.79	815.218	-914	200	0
626	2	3.28054e-27	6.66859e-28	7.89379e-27	5.78625e-25	7.22842e-25	-2.56056e-25	300	610	0	-4.8018e-28	-1.93489e-28	-8.28713e-28	4.63534e-26	-4.87036e-26	-1.74805e-26	300	200	0	-4.07545e-18	-7.49857e-19	8.69684e-17	-6.89951e-16	-7.22306e-15	1.40325e-15	-311	200	0	-0.582806	-1.01531	50.1108	-1184.89	-1898.11	818.836	-914	200	0
626	3	4.90263e-27	5.83617e-28	1.0507e-26	7.87614e-25	9.67703e-25	-3.63406e-25	300	610	0	-4.91362e-28	-2.14339e-28	-8.3199e-28	4.41456e-26	-4.65516e-26	-1.65482e-26	300	200	0	-6.59192e-18	-1.21287e-18	1.40669e-16	-1.11597e-15	-1.16831e-14	2.26972e-15	-311	200	0	-0.541533	-1.06281	50.1714	-1188.17	-1888.12	821.796	-914	200	0
626	4	6.70727e-27	3.17813e-28	1.28733e-26	9.87781e-25	1.19292e-24	-4.74759e-25	300	610	0	-4.08918e-28	-2.06155e-28	-6.65163e-28	3.11514e-26	-3.31555e-26	-1.14952e-26	300	200	0	-9.60181e-18	-1.76667e-18	2.04899e-16	-1.62553e-15	-1.70176e-14	3.30608e-15	-311	200	0	-0.520188	-1.12148	50.206	-1205.22	-1879.57	822.433	-914	200	0
626	5	8.45518e-27	-2.10397e-28	1.43195e-26	1.13109e-24	1.33726e-24	-5.69983e-25	300	610	0	-1.8073e-28	-1.49173e-28	-2.37072e-28	2.09107e-27	-2.9806e-27	-3.22828e-28	300	200	0	-1.28458e-17	-2.36354e-18	2.74123e-16	-2.17471e-15	-2.2767e-14	4.42304e-15	-311	200	0	-0.526734	-1.18695	50.2244	-1234.52	-1875.13	819.36	-914	200	0
626	6	9.74196e-27	-1.08547e-27	1.38655e-26	1.1458e-24	1.311e-24	-6.1741e-25	300	610	0	2.53629e-28	-1.91308e-29	5.56657e-28	-4.88865e-26	5.012e-26	1.91759e-26	300	200	0	-1.58241e-17	-2.91154e-18	3.3768e-16	-2.67894e-15	-2.80457e-14	5.44855e-15	-311	200	0	-0.558557	-1.25239	50.242	-1271.52	-1876.55	812.346	-914	200	0
626	7	9.95989e-27	-2.38238e-27	1.02006e-26	9.33791e-25	9.93481e-25	-5.7187e-25	300	610	0	9.56506e-28	2.11015e-28	1.82174e-27	-1.27413e-25	1.32084e-25	4.91132e-26	300	200	0	-1.7723e-17	-3.26092e-18	3.78201e-16	-3.0004e-15	-3.14111e-14	6.10235e-15	-311	200	0	-0.605332	-1.30885	50.2808	-1309.91	-1884.34	802.406	-914	200	0
626	8	8.27358e-27	-4.14404e-27	1.71101e-27	3.71404e-25	2.35211e-25	-3.74076e-25	300	610	0	1.98066e-27	5.67546e-28	3.64431e-27	-2.37572e-25	2.47251e-25	9.09981e-26	300	200	0	-1.73505e-17	-3.19237e-18	3.70251e-16	-2.93733e-15	-3.07508e-14	5.97408e-15	-311	200	0	-0.656062	-1.3469	50.3631	-1343.23	-1898.57	791.56	-914	200	0
626	9	3.62498e-27	-6.34873e-27	-1.34095e-26	-6.83759e-25	-1.13241e-24	4.75127e-26	300	610	0	3.35122e-27	1.06996e-27	6.05855e-27	-3.79904e-25	3.96289e-25	1.44978e-25	300	200	0	-1.31046e-17	-2.41117e-18	2.79647e-16	-2.21854e-15	-2.32258e-14	4.51217e-15	-311	200	0	-0.703507	-1.3604	50.5031	-1366.81	-1919.71	782.458	-914	200	0
627	0	-5.21193e-27	-8.86678e-27	-3.69276e-26	-2.37719e-24	-3.27625e-24	7.7092e-25	300	610	0	5.04009e-27	1.72193e-27	9.00126e-27	-5.48681e-25	5.73329e-25	2.088e-25	300	200	0	-3.00253e-18	-5.52446e-19	6.40727e-17	-5.08311e-16	-5.32149e-15	1.03383e-15	-311	200	0	-0.742899	-1.35128	50.697	-1379.15	-1947.38	777.853	-914	200	0	-0.677436	-1.24803	50.7596	8836.41	44437.4	2089.58	0	0	0
627	1	-1.9501e-26	-1.14077e-26	-7.01746e-26	-4.8296e-24	-6.32561e-24	1.86926e-24	300	610	0	6.93235e-27	2.49882e-27	1.22529e-26	-7.28452e-25	7.62364e-25	2.76506e-25	300	200	0	1.51905e-17	2.79495e-18	-3.24158e-16	2.57166e-15	2.69226e-14	-5.23036e-15	-311	200	0	-0.769389	-1.32995	50.9194	-1382.15	-1978.48	779.869	-914	200	0
627	2	-4.03098e-26	-1.34615e-26	-1.13449e-25	-8.09352e-24	-1.03176e-23	3.39197e-24	300	610	0	8.78599e-27	3.33187e-27	1.53676e-26	-8.90069e-25	9.33059e-25	3.36929e-25	300	200	0	4.36831e-17	8.03742e-18	-9.32179e-16	7.3953e-15	7.74211e-14	-1.50409e-14	-311	200	0	-0.780085	-1.30855	51.1359	-1379.69	-2008.05	789.16	-914	200	0
627	3	-6.81433e-26	-1.42422e-26	-1.65189e-25	-1.20921e-23	-1.51212e-23	5.337e-24	300	610	0	1.01881e-26	4.08986e-27	1.75981e-26	-9.86596e-25	1.03646e-24	3.72153e-25	300	200	0	8.41814e-17	1.54888e-17	-1.7964e-15	1.42514e-14	1.49198e-13	-2.89852e-14	-311	200	0	-0.778263	-1.29301	51.3178	-1375.11	-2031.92	804.596	-914	200	0
627	4	-1.02423e-25	-1.26467e-26	-2.20925e-25	-1.65392e-23	-2.03404e-23	7.61324e-24	300	610	0	1.0514e-26	4.56012e-27	1.78285e-26	-9.49897e-25	1.00138e-24	3.56246e-25	300	200	0	1.37163e-16	2.52371e-17	-2.927e-15	2.32209e-14	2.43099e-13	-4.72277e-14	-311	200	0	-0.772044	-1.28136	51.4439	-1369.43	-2048.07	823.611	-914	200	0
627	5	-1.40805e-25	-7.24924e-27	-2.72053e-25	-2.08443e-23	-2.52002e-23	9.99352e-24	300	610	0	8.90073e-27	4.43243e-27	1.45321e-26	-6.89092e-25	7.32711e-25	2.54706e-25	300	200	0	2.0087e-16	3.69587e-17	-4.28647e-15	3.40061e-14	3.56008e-13	-6.91631e-14	-311	200	0	-0.768006	-1.26827	51.5053	-1362.1	-2056.64	842.683	-914	200	0
627	6	-1.78365e-25	3.64175e-27	-3.04565e-25	-2.40096e-23	-2.84271e-23	1.20612e-23	300	610	0	4.24903e-27	3.2912e-27	5.78528e-27	-9.25848e-26	1.13484e-25	2.52823e-26	300	200	0	2.7002e-16	4.96819e-17	-5.7621e-15	4.57128e-14	4.78565e-13	-9.29728e-14	-311	200	0	-0.767267	-1.25054	51.518	-1352.95	-2059.56	858.134	-914	200	0
627	7	-2.06706e-25	2.1829e-26	-2.97955e-25	-2.45363e-23	-2.81447e-23	1.31564e-23	300	610	0	-4.72268e-27	6.23803e-28	-1.06275e-26	9.64106e-25	-9.87057e-25	-3.78992e-25	300	200	0	3.34298e-16	6.15087e-17	-7.13378e-15	5.65947e-14	5.92488e-13	-1.15105e-13	-311	200	0	-0.766312	-1.23044	51.5142	-1343.22	-2059.66	867.231	-914	200	0
627	8	-2.13134e-25	4.89352e-26	-2.24674e-25	-2.03644e-23	-2.18173e-23	1.2333e-23	300	610	0	-1.93476e-26	-4.14489e-27	-3.69701e-26	2.60206e-24	-2.69652e-24	-1.00355e-24	300	200	0	3.76774e-16	6.93241e-17	-8.0402e-15	6.37857e-14	6.6777e-13	-1.2973e-13	-311	200	0	-0.75994	-1.21559	51.5155	-1335.35	-2059.34	868.758	-914	200	0
627	9	-1.80117e-25	8.59329e-26	-5.06289e-26	-8.88543e-24	-6.28805e-24	8.34347e-24	300	610	0	-4.07725e-26	-1.15795e-26	-7.51208e-26	4.91134e-24	-5.11059e-24	-1.88172e-24	300	200	0	3.72522e-16	6.85417e-17	-7.94946e-15	6.30659e-14	6.60234e-13	-1.28266e-13	-311	200	0	-0.745026	-1.21344	51.5229	-1331.46	-2058.64	862.924	-914	200	0
628	0	-8.53423e-26	1.32463e-25	2.62583e-25	1.29223e-23	2.20256e-23	-3.25538e-25	300	610	0	-6.95814e-26	-2.21091e-26	-1.25898e-25	7.90938e-24	-8.24956e-24	-3.0189e-24	300	200	0	2.87878e-16	5.29678e-17	-6.1432e-15	4.87362e-14	5.10217e-13	-9.91219e-14	-311	200	0	-0.723478	-1.2244	51.5251	-1332.57	-2055.2	851.15	-914	200	0	-0.593876	-1.08806	50.67	8731.77	44300.2	1932.61	0	0	0
628	1	9.71946e-26	1.85922e-25	7.52896e-25	4.81723e-23	6.67035e-23	-1.53358e-23	300	610	0	-1.05259e-25	-3.58384e-26	-1.88107e-25	1.14837e-23	-1.19984e-23	-4.37076e-24	300	200	0	8.09631e-17	1.48967e-17	-1.72772e-15	1.37066e-14	1.43494e-13	-2.78771e-14	-311	200	0	-0.701402	-1.24137	51.5019	-1339.69	-2046.92	835.797	-914	200	0
628	2	3.94522e-25	2.4035e-25	1.44956e-24	9.94926e-23	1.30579e-22	-3.82628e-23	300	610	0	-1.45486e-25	-5.22857e-26	-2.57299e-25	1.5319e-23	-1.60307e-23	-5.81568e-24	300	200	0	-2.95709e-16	-5.44086e-17	6.3103e-15	-5.00618e-14	-5.24095e-13	1.01818e-13	-311	200	0	-0.683973	-1.25426	51.4316	-1353.72	-2034.08	819.623	-914	200	0
628	3	8.29847e-25	2.85175e-25	2.36067e-24	1.68121e-22	2.14598e-22	-7.02048e-23	300	610	0	-1.85283e-25	-7.005e-26	-3.24287e-25	1.88132e-23	-1.97197e-23	-7.12282e-24	300	200	0	-8.89526e-16	-1.63667e-16	1.89821e-14	-1.50592e-13	-1.57654e-12	3.0628e-13	-311	200	0	-0.670126	-1.25333	51.3017	-1373.95	-2019.14	805.227	-914	200	0
628	4	1.41492e-24	3.04002e-25	3.45581e-24	2.52624e-22	3.16231e-22	-1.11203e-22	300	610	0	-2.16079e-25	-8.6421e-26	-3.73553e-25	2.09892e-23	-2.20468e-23	-7.91927e-24	300	200	0	-1.73788e-15	-3.19759e-16	3.70857e-14	-2.94214e-13	-3.08011e-12	5.98385e-13	-311	200	0	-0.653024	-1.23242	51.1118	-1398.33	-2004.41	794.663	-914	200	0
628	5	2.13911e-24	2.73707e-25	4.64395e-24	3.47211e-22	4.27423e-22	-1.5945e-22	300	610	0	-2.24835e-25	-9.69741e-26	-3.81778e-25	2.04215e-23	-2.15224e-23	-7.66234e-24	300	200	0	-2.85303e-15	-5.2494e-16	6.08825e-14	-4.83002e-13	-5.05653e-12	9.82352e-13	-311	200	0	-0.626564	-1.19213	50.8726	-1424.16	-1990.17	789.048	-914	200	0
628	6	2.95511e-24	1.6426e-25	5.74747e-24	4.39725e-22	5.32184e-22	-2.10301e-22	300	610	0	-1.9344e-25	-9.52197e-26	-3.16915e-25	1.51995e-23	-1.61474e-23	-5.62655e-24	300	200	0	-4.20097e-15	-7.72951e-16	8.96469e-14	-7.112e-13	-7.44552e-12	1.44647e-12	-311	200	0	-0.590509	-1.1382	50.6059	-1447.56	-1976.14	788.289	-914	200	0
628	7	3.76156e-24	-6.01615e-26	6.47496e-24	5.09448e-22	6.04036e-22	-2.55135e-22	300	610	0	-9.8724e-26	-7.24231e-26	-1.38384e-25	2.96497e-24	-3.45028e-24	-9.19001e-25	300	200	0	-5.67427e-15	-1.04403e-15	1.21086e-13	-9.60621e-13	-1.00567e-11	1.95376e-12	-311	200	0	-0.54915	-1.07632	50.3427	-1463.77	-1964.11	791.446	-914	200	0
628	8	4.38419e-24	-4.38017e-25	6.39759e-24	5.25075e-22	6.03751e-22	-2.80209e-22	300	610	0	8.64859e-26	-1.77554e-26	2.00827e-25	-1.8929e-23	1.93489e-23	7.4593e-24	300	200	0	-7.06009e-15	-1.29901e-15	1.50659e-13	-1.19523e-12	-1.25128e-11	2.43092e-12	-311	200	0	-0.50747	-1.01054	50.1135	-1469.55	-1957.56	797.457	-914	200	0
628	9	4.55799e-24	-1.00438e-24	4.93638e-24	4.43372e-22	4.78057e-22	-2.65713e-22	300	610	0	3.90683e-25	8.10089e-26	7.49165e-25	-5.30836e-23	5.49908e-23	2.04847e-23	300	200	0	-8.00641e-15	-1.47313e-15	1.70853e-13	-1.35544e-12	-1.419e-11	2.75676e-12	-311	200	0	-0.470642	-0.946198	49.9334	-1465.09	-1959.81	805.362	-914	200	0
629	0	3.91511e-24	-1.78118e-24	1.37129e-24	2.09327e-22	1.60309e-22	-1.85401e-22	300	610	0	8.38753e-25	2.35989e-25	1.54753e-24	-1.0148e-22	1.05579e-22	3.88917e-23	300	200	0	-7.99207e-15	-1.47049e-15	1.70547e-13	-1.35301e-12	-1.41646e-11	2.75182e-12	-311	200	0	-0.445686	-0.890946	49.8018	-1452.94	-1973.29	814.069	-914	200	0	-0.593876	-1.08806	50.67	8731.77	44300.2	1932.61	0	0	0
629	1	1.9851e-24	-2.76288e-24	-5.11374e-24	-2.41149e-22	-4.25587e-22	-7.27007e-24	300	610	0	1.44414e-24	4.56606e-25	2.61519e-24	-1.64612e-22	1.71672e-22	6.28417e-23	300	200	0	-6.30984e-15	-1.16097e-15	1.34649e-13	-1.06822e-12	-1.11831e-11	2.1726e-12	-311	200	0	-0.439538	-0.851618	49.7164	-1435.88	-1998.49	822.356	-914	200	0
629	2	-1.78337e-24	-3.89742e-24	-1.53326e-23	-9.74646e-22	-1.35637e-21	3.04056e-22	300	610	0	2.19761e-24	7.45636e-25	3.92986e-24	-2.4028e-22	2.51027e-22	9.14662e-23	300	200	0	-2.07554e-15	-3.81886e-16	4.42911e-14	-3.51376e-13	-3.67854e-12	7.14646e-13	-311	200	0	-0.453562	-0.832474	49.6869	-1416.12	-2031.86	829.213	-914	200	0
629	3	-7.96798e-24	-5.06249e-24	-2.99266e-23	-2.04829e-21	-2.694e-21	7.82488e-22	300	610	0	3.05241e-24	1.09372e-24	5.40152e-24	-3.22063e-22	3.36994e-22	1.22285e-22	300	200	0	5.71949e-15	1.05235e-15	-1.22051e-13	9.68276e-13	1.01368e-11	-1.96933e-12	-311	200	0	-0.481932	-0.835768	49.7362	-1395.58	-2065.72	834.097	-914	200	0
629	4	-1.70724e-23	-6.0391e-24	-4.91038e-23	-3.49092e-21	-4.46186e-21	1.45235e-21	300	610	0	3.90616e-24	1.47234e-24	6.84105e-24	-3.97521e-22	4.16633e-22	1.50531e-22	300	200	0	1.80912e-14	3.32866e-15	-3.86058e-13	3.06273e-12	3.20636e-11	-6.22913e-12	-311	200	0	-0.516755	-0.86044	49.8823	-1376.45	-2091.44	836.919	-914	200	0
629	5	-2.93674e-23	-6.48538e-24	-7.22759e-23	-5.27615e-21	-6.61142e-21	2.31627e-21	300	610	0	4.58107e-24	1.82554e-24	7.9262e-24	-4.46331e-22	4.68752e-22	1.68442e-22	300	200	0	3.58575e-14	6.59755e-15	-7.65183e-13	6.07047e-12	6.35515e-11	-1.23464e-11	-311	200	0	-0.553119	-0.901007	50.1171	-1361.61	-2103.48	837.879	-914	200	0
629	6	-4.46619e-23	-5.91676e-24	-9.75911e-23	-7.28706e-21	-8.97913e-21	3.33854e-21	300	610	0	4.80498e-24	2.06131e-24	8.16995e-24	-4.38672e-22	4.62198e-22	1.64666e-22	300	200	0	5.93224e-14	1.0915e-14	-1.26592e-12	1.00429e-11	1.05139e-10	-2.04258e-11	-311	200	0	-0.588822	-0.950088	50.4002	-1354.24	-2101.4	837.282	-914	200	0
629	7	-6.20021e-23	-3.70082e-24	-1.21384e-22	-9.27353e-21	-1.12353e-20	4.42426e-21	300	610	0	4.19802e-24	2.04393e-24	6.89974e-24	-3.34386e-22	3.54956e-22	1.23952e-22	300	200	0	8.78331e-14	1.61607e-14	-1.87432e-12	1.48696e-11	1.5567e-10	-3.02426e-11	-311	200	0	-0.621744	-1.0011	50.676	-1356.18	-2088.68	835.4	-914	200	0
629	8	-7.93043e-23	9.20723e-25	-1.37596e-22	-1.08055e-20	-1.28295e-20	5.39518e-21	300	610	0	2.27184e-24	1.58987e-24	3.25972e-24	-8.36627e-23	9.48258e-23	2.74361e-23	300	200	0	1.19207e-13	2.19334e-14	-2.54384e-12	2.01811e-11	2.11275e-10	-4.10453e-11	-311	200	0	-0.649774	-1.04833	50.909	-1366.52	-2069.55	832.354	-914	200	0
629	9	-9.29526e-23	8.76795e-24	-1.37261e-22	-1.12294e-20	-1.2942e-20	5.96511e-21	300	610	0	-1.54944e-24	4.70439e-25	-3.74725e-24	3.69763e-22	-3.77276e-22	-1.46121e-22	300	200	0	1.49057e-13	2.74255e-14	-3.1808e-12	2.52344e-11	2.64178e-10	-5.1323e-11	-311	200	0	-0.672948	-1.08689	51.0989	-1382.12	-2047.63	828.179	-914	200	0
630	0	-9.74157e-23	2.05983e-23	-1.08214e-22	-9.63804e-21	-1.04538e-20	5.71943e-21	300	610	0	-7.8744e-24	-1.57411e-24	-1.51572e-23	1.08172e-21	-1.12016e-21	-4.17685e-22	300	200	0	1.70063e-13	3.12906e-14	-3.62908e-12	2.87908e-11	3.01409e-10	-5.8556e-11	-311	200	0	-0.694049	-1.1143	51.2586	-1399.17	-2026.93	823.198	-914	200	0	-0.682214	-1.10823	51.2616	8847.09	44812.2	1976.46	0	0	0
630	1	-8.49777e-23	3.69031e-23	-3.52533e-23	-4.87163e-21	-3.95848e-21	4.1061e-21	300	610	0	-1.72424e-23	-4.80374e-24	-3.18593e-23	2.0957e-21	-2.17995e-21	-8.03397e-22	300	200	0	1.71335e-13	3.15245e-14	-3.65621e-12	2.9006e-11	3.03663e-10	-5.89938e-11	-311	200	0	-0.71637	-1.13261	51.3909	-1413.59	-2011.9	818.228	-914	200	0
630	2	-4.5723e-23	5.76094e-23	9.89554e-23	4.42868e-21	8.15957e-21	4.48604e-22	300	610	0	-2.99604e-23	-9.42483e-24	-5.43023e-23	3.42472e-21	-3.57119e-21	-1.30766e-21	300	200	0	1.38017e-13	2.53943e-14	-2.94523e-12	2.33655e-11	2.44613e-10	-4.75219e-11	-311	200	0	-0.740229	-1.14777	51.491	-1421.82	-2005.47	814.359	-914	200	0
630	3	3.20332e-23	8.16771e-23	3.11862e-22	1.96862e-20	2.75442e-20	-6.00582e-21	300	610	0	-4.58679e-23	-1.55078e-23	-8.20766e-23	5.02608e-21	-5.25038e-21	-1.91355e-21	300	200	0	5.14488e-14	9.46625e-15	-1.0979e-12	8.70999e-12	9.11845e-11	-1.77148e-11	-311	200	0	-0.761795	-1.16501	51.5651	-1422.88	-2008.03	812.605	-914	200	0
630	4	1.6063e-22	1.06601e-22	6.17495e-22	4.21409e-20	5.55478e-20	-1.59864e-20	300	610	0	-6.40239e-23	-2.2872e-23	-1.13364e-22	6.76905e-21	-7.08223e-21	-2.57055e-21	300	200	0	-1.09787e-13	-2.02e-14	2.3428e-12	-1.85862e-11	-1.94579e-10	3.78016e-11	-311	200	0	-0.775624	-1.18451	51.6384	-1419.87	-2017.52	813.679	-914	200	0
630	5	3.50987e-22	1.27844e-22	1.02103e-21	7.24574e-20	9.27351e-20	-3.00305e-20	300	610	0	-8.2326e-23	-3.09375e-23	-1.44273e-22	8.3969e-21	-8.7997e-21	-3.18023e-21	300	200	0	-3.67454e-13	-6.76092e-14	7.84131e-12	-6.22078e-11	-6.51251e-10	1.26521e-10	-311	200	0	-0.776916	-1.20294	51.7354	-1418.47	-2028.95	817.786	-914	200	0
630	6	6.09288e-22	1.38282e-22	1.51116e-21	1.10161e-19	1.38184e-19	-4.82297e-20	300	610	0	-9.70868e-23	-3.85503e-23	-1.68116e-22	9.48696e-21	-9.96211e-21	-3.58114e-21	300	200	0	-7.39412e-13	-1.36047e-13	1.57787e-11	-1.25178e-10	-1.31048e-09	2.54593e-10	-311	200	0	-0.762549	-1.21804	51.8538	-1423.56	-2034.78	824.114	-914	200	0
630	7	9.32199e-22	1.27761e-22	2.05028e-21	1.52894e-19	1.88578e-19	-6.9882e-20	300	610	0	-1.02628e-22	-4.37971e-23	-1.74724e-22	9.4156e-21	-9.91807e-21	-3.53585e-21	300	200	0	-1.23302e-12	-2.26868e-13	2.63121e-11	-2.08743e-10	-2.18533e-09	4.24552e-10	-311	200	0	-0.733252	-1.22989	51.9714	-1436.52	-2028.53	830.63	-914	200	0
630	8	1.30053e-21	8.29698e-23	2.56279e-21	1.95515e-19	2.37122e-19	-9.30503e-20	300	610	0	-9.0983e-23	-4.38407e-23	-1.49985e-22	7.33902e-21	-7.7848e-21	-2.72385e-21	300	200	0	-1.83586e-12	-3.37786e-13	3.91764e-11	-3.108e-10	-3.25376e-09	6.3212e-10	-311	200	0	-0.694902	-1.23973	52.0686	-1455.11	-2009.12	835.024	-914	200	0
630	9	1.67146e-21	-1.21401e-23	2.92275e-21	2.291e-19	2.72383e-19	-1.14051e-19	300	610	0	-5.1863e-23	-3.48254e-23	-7.58552e-23	2.2054e-21	-2.46015e-21	-7.46727e-22	300	200	0	-2.50367e-12	-4.60659e-13	5.34272e-11	-4.23856e-10	-4.43733e-09	8.62059e-10	-311	200	0	-0.656581	-1.24897	52.1292	-1475.58	-1981.44	835.923	-914	200	0
631	0	1.97002e-21	-1.75045e-22	2.94276e-21	2.40007e-19	2.77229e-19	-1.26927e-19	300	610	0	2.6932e-23	-1.19238e-23	6.88065e-23	-7.1807e-21	7.31105e-21	2.84688e-21	300	200	0	-3.146e-12	-5.78843e-13	6.71342e-11	-5.32599e-10	-5.57576e-09	1.08322e-09	-311	200	0	-0.626564	-1.25886	52.1316	-1494.07	-1953.61	833.194	-914	200	0	-0.504931	-1.22497	50.3192	8686.02	43930.5	2025.88	0	0	0
631	1	2.08079e-21	-4.22084e-22	2.36732e-21	2.09209e-19	2.28169e-19	-1.23001e-19	300	610	0	1.58394e-22	3.03811e-23	3.06145e-22	-2.20167e-20	2.27898e-20	8.50682e-21	300	200	0	-3.61081e-12	-6.64367e-13	7.70532e-11	-6.1129e-10	-6.39957e-09	1.24327e-09	-311	200	0	-0.608907	-1.26971	52.0518	-1506.72	-1933.71	827.624	-914	200	0
631	2	1.84195e-21	-7.64227e-22	8.75576e-22	1.12258e-19	9.55263e-20	-9.06665e-20	300	610	0	3.54197e-22	9.7661e-23	6.55459e-22	-4.32552e-20	4.49859e-20	1.6587e-20	300	200	0	-3.6705e-12	-6.75349e-13	7.8327e-11	-6.21395e-10	-6.50536e-09	1.26382e-09	-311	200	0	-0.602884	-1.28019	51.8733	-1510.2	-1926.77	820.525	-914	200	0
631	3	1.0446e-21	-1.20084e-21	-1.90055e-21	-7.96439e-20	-1.54985e-19	-1.56272e-20	300	610	0	6.21304e-22	1.94428e-22	1.12709e-21	-7.12251e-20	7.42624e-20	2.72011e-20	300	200	0	-3.01319e-12	-5.54407e-13	6.43001e-11	-5.10115e-10	-5.34037e-09	1.0375e-09	-311	200	0	-0.603761	-1.28797	51.593	-1502.77	-1933.31	813.272	-914	200	0
631	4	-5.58841e-22	-1.71121e-21	-6.33488e-21	-3.969e-19	-5.58555e-19	1.18127e-19	300	610	0	9.57041e-22	3.22415e-22	1.71368e-21	-1.05103e-19	1.09783e-19	4.00214e-20	300	200	0	-1.24509e-12	-2.2909e-13	2.65698e-11	-2.10787e-10	-2.20672e-09	4.28709e-10	-311	200	0	-0.603881	-1.2916	51.2242	-1484.3	-1951.14	806.863	-914	200	0
631	5	-3.23178e-21	-2.24404e-21	-1.27338e-20	-8.66392e-19	-1.14465e-18	3.26268e-19	300	610	0	1.34252e-21	4.78162e-22	2.37855e-21	-1.42231e-19	1.48798e-19	5.40205e-20	300	200	0	2.0883e-12	3.84233e-13	-4.45633e-11	3.53537e-10	3.70116e-09	-7.19039e-10	-311	200	0	-0.596449	-1.29083	50.7999	-1456.18	-1978.69	801.86	-914	200	0
631	6	-7.2106e-21	-2.70544e-21	-2.12227e-20	-1.50331e-18	-1.92667e-18	6.20627e-19	300	610	0	1.73459e-21	6.49895e-22	3.04172e-21	-1.77314e-19	1.858e-19	6.71667e-20	300	200	0	7.45295e-12	1.3713e-12	-1.59043e-10	1.26174e-09	1.32091e-08	-2.56619e-09	-311	200	0	-0.579852	-1.28467	50.3672	-1421.23	-2015.72	798.732	-914	200	0
631	7	-1.26357e-20	-2.94694e-21	-3.15865e-20	-2.29935e-18	-2.8873e-18	1.0039e-18	300	610	0	2.05681e-21	8.13821e-22	3.56441e-21	-2.01563e-19	2.11629e-19	7.61035e-20	300	200	0	1.52381e-11	2.80371e-12	-3.25174e-10	2.57972e-09	2.7007e-08	-5.24675e-09	-311	200	0	-0.557323	-1.27153	49.9731	-1382.99	-2060.3	797.805	-914	200	0
631	8	-1.94511e-20	-2.75588e-21	-4.3062e-20	-3.20708e-18	-3.95937e-18	1.46235e-18	300	610	0	2.19073e-21	9.30175e-22	3.73437e-21	-2.01942e-19	2.12668e-19	7.58659e-20	300	200	0	2.56187e-11	4.71369e-12	-5.46693e-10	4.33711e-09	4.5405e-08	-8.82101e-09	-311	200	0	-0.533196	-1.25086	49.6498	-1345.15	-2106.7	798.619	-914	200	0
631	9	-2.72716e-20	-1.85209e-21	-5.40915e-20	-4.12084e-18	-5.00297e-18	1.95647e-18	300	610	0	1.96937e-21	9.39661e-22	3.25561e-21	-1.60726e-19	1.70375e-19	5.97207e-20	300	200	0	3.83611e-11	7.05821e-12	-8.1861e-10	6.49432e-09	6.79888e-08	-1.32085e-08	-311	200	0	-0.50902	-1.22318	49.4101	-1311.48	-2146.94	799.878	-914	200	0
632	0	-3.52184e-20	1.03906e-22	-6.20581e-20	-4.85561e-18	-5.78062e-18	2.41018e-18	300	610	0	1.17599e-21	7.61306e-22	1.74781e-21	-5.57106e-20	6.1485e-20	1.92557e-20	300	200	0	5.25689e-11	9.67235e-12	-1.1218e-09	8.89962e-09	9.31698e-08	-1.81005e-08	-311	200	0	-0.481569	-1.19032	49.2565	-1285.24	-2174.23	800.483	-914	200	0	-0.504931	-1.22497	50.3192	8686.02	43930.5	2025.88	0	0	0
632	1	-4.17371e-20	3.48438e-21	-6.30456e-20	-5.12667e-18	-5.93448e-18	2.69953e-18	300	610	0	-4.47787e-22	2.93229e-22	-1.23712e-21	1.38493e-19	-1.40654e-19	-5.51171e-20	300	200	0	6.63793e-11	1.22134e-11	-1.41651e-09	1.12376e-08	1.17646e-07	-2.28556e-08	-311	200	0	-0.44583	-1.15699	49.1916	-1268.19	-2185.54	800.166	-914	200	0
632	2	-4.442e-20	8.64142e-21	-5.16897e-20	-4.53504e-18	-4.97147e-18	2.64299e-18	300	610	0	-3.17913e-21	-5.81693e-22	-6.1722e-21	4.47548e-19	-4.63063e-19	-1.73043e-19	300	200	0	7.66345e-11	1.41003e-11	-1.63535e-09	1.29738e-08	1.35822e-07	-2.63867e-08	-311	200	0	-0.400657	-1.13077	49.2152	-1260.55	-2181.83	798.988	-914	200	0
632	3	-3.98751e-20	1.5819e-20	-2.12199e-20	-2.56562e-18	-2.26563e-18	1.99659e-18	300	610	0	-7.27045e-21	-1.9828e-21	-1.34758e-20	8.92275e-19	-9.27799e-19	-3.42265e-19	300	200	0	7.85798e-11	1.44582e-11	-1.67686e-09	1.33031e-08	1.3927e-07	-2.70565e-08	-311	200	0	-0.35099	-1.11984	49.3119	-1261.72	-2166.71	797.048	-914	200	0
632	4	-2.37016e-20	2.50225e-20	3.61758e-20	1.39178e-18	2.9104e-18	4.58303e-19	300	610	0	-1.28788e-20	-4.00855e-21	-2.33843e-20	1.48075e-18	-1.54371e-18	-5.65616e-19	300	200	0	6.56685e-11	1.20826e-11	-1.40134e-09	1.11173e-08	1.16387e-07	-2.26109e-08	-311	200	0	-0.305579	-1.13013	49.4511	-1270.28	-2144.88	795.04	-914	200	0
632	5	9.3435e-21	3.58412e-20	1.28501e-19	7.98618e-18	1.13094e-17	-2.31225e-18	300	610	0	-1.99625e-20	-6.70066e-21	-3.57689e-20	2.19722e-18	-2.29484e-18	-8.36796e-19	300	200	0	2.95948e-11	5.44525e-12	-6.3154e-10	5.01023e-09	5.24519e-08	-1.019e-08	-311	200	0	-0.272435	-1.162	49.6065	-1284.03	-2120.51	794.235	-914	200	0
632	6	6.48806e-20	4.72256e-20	2.62434e-19	1.77996e-17	2.35725e-17	-6.65153e-18	300	610	0	-2.81437e-20	-9.99351e-21	-4.98919e-20	2.98773e-18	-3.12539e-18	-1.13493e-18	300	200	0	-3.92844e-11	-7.22807e-12	8.38311e-10	-6.65062e-09	-6.9625e-08	1.35263e-08	-311	200	0	-0.254992	-1.20719	49.7736	-1300.48	-2095.71	795.562	-914	200	0
632	7	1.48021e-19	5.72333e-20	4.40961e-19	3.11769e-17	4.00133e-17	-1.28194e-17	300	610	0	-3.65369e-20	-1.36484e-20	-6.41098e-20	3.74309e-18	-3.92185e-18	-1.41812e-18	300	200	0	-1.50938e-10	-2.77717e-11	3.22095e-09	-2.5553e-08	-2.67513e-07	5.19708e-08	-311	200	0	-0.252296	-1.2503	49.9573	-1317.69	-2070.81	799.27	-914	200	0
632	8	2.61931e-19	6.27713e-20	6.60028e-19	4.79787e-17	6.03109e-17	-2.08888e-17	300	610	0	-4.35586e-20	-1.7175e-20	-7.55446e-20	4.28068e-18	-4.49386e-18	-1.6166e-18	300	200	0	-3.13836e-10	-5.77438e-11	6.69712e-09	-5.31306e-08	-5.56222e-07	1.08059e-07	-311	200	0	-0.261376	-1.27631	50.1503	-1334.74	-2046.15	805.362	-914	200	0
632	9	4.05737e-19	5.93867e-20	9.0418e-19	6.72525e-17	8.31078e-17	-3.05922e-17	300	610	0	-4.67386e-20	-1.97472e-20	-7.97676e-20	4.32805e-18	-4.55687e-18	-1.62659e-18	300	200	0	-5.32081e-10	-9.78995e-11	1.13544e-08	-9.00782e-08	-9.43026e-07	1.83205e-07	-311	200	0	-0.277984	-1.27737	50.3321	-1351.3	-2023.02	813.595	-914	200	0
633	0	5.71719e-19	4.11853e-20	1.14133e-18	8.68292e-17	1.05524e-16	-4.11252e-17	300	610	0	-4.25777e-20	-2.01262e-20	-7.05714e-20	3.51293e-18	-3.72152e-18	-1.30666e-18	300	200	0	-8.01335e-10	-1.47441e-10	1.71001e-08	-1.35661e-07	-1.42023e-06	2.75914e-07	-311	200	0	-0.29836	-1.2543	50.4799	-1366.95	-2002.45	823.104	-914	200	0	-0.462025	-1.16559	50.1245	8663.75	43876.2	1988.39	0	0	0
633	1	7.41853e-19	9.8755e-22	1.31713e-18	1.02873e-16	1.22631e-16	-5.0917e-17	300	610	0	-2.65115e-20	-1.66119e-20	-3.99427e-20	1.36677e-18	-1.49691e-18	-4.79257e-19	300	200	0	-1.10347e-09	-2.03032e-10	2.35476e-08	-1.86812e-07	-1.95572e-06	3.79946e-07	-311	200	0	-0.32328	-1.2154	50.5755	-1380.92	-1983.64	832.484	-914	200	0
633	2	8.83928e-19	-6.91323e-20	1.34977e-18	1.09446e-16	1.26954e-16	-5.73893e-17	300	610	0	6.92962e-21	-7.05472e-21	2.1612e-20	-2.64944e-18	2.68272e-18	1.05921e-18	300	200	0	-1.40015e-09	-2.57619e-10	2.98787e-08	-2.37038e-07	-2.48154e-06	4.82099e-07	-311	200	0	-0.358107	-1.1731	50.6097	-1391.99	-1964.49	840.329	-914	200	0
633	3	9.47741e-19	-1.76754e-19	1.12664e-18	9.81818e-17	1.08147e-16	-5.67459e-17	300	610	0	6.36561e-20	1.10307e-20	1.24191e-19	-9.08533e-18	9.39594e-18	3.51538e-18	300	200	0	-1.62582e-09	-2.9914e-10	3.46943e-08	-2.75242e-07	-2.88149e-06	5.59799e-07	-311	200	0	-0.406843	-1.13707	50.5843	-1398.42	-1943.52	845.8	-914	200	0
633	4	8.622e-19	-3.27287e-19	5.04931e-19	5.82313e-17	5.30114e-17	-4.38598e-17	300	610	0	1.49119e-19	4.01989e-20	2.76852e-19	-1.83951e-17	1.91237e-17	7.05839e-18	300	200	0	-1.68117e-09	-3.09325e-10	3.58755e-08	-2.84613e-07	-2.9796e-06	5.78859e-07	-311	200	0	-0.46738	-1.10965	50.5101	-1398.79	-1920.59	848.855	-914	200	0
633	5	5.34631e-19	-5.21236e-19	-6.81102e-19	-2.33288e-17	-5.38779e-17	-1.23521e-17	300	610	0	2.66841e-19	8.25946e-20	4.84961e-19	-3.0773e-17	3.20774e-17	1.1757e-17	300	200	0	-1.42884e-09	-2.62897e-10	3.04907e-08	-2.41894e-07	-2.53238e-06	4.91975e-07	-311	200	0	-0.53281	-1.08921	50.3966	-1393.24	-1896.54	849.948	-914	200	0
633	6	-1.45968e-19	-7.50481e-19	-2.6027e-18	-1.60347e-16	-2.28616e-16	4.50099e-17	300	610	0	4.16258e-19	1.39205e-19	7.46357e-19	-4.59202e-17	4.79557e-17	1.74912e-17	300	200	0	-6.93659e-10	-1.27629e-10	1.48024e-08	-1.17432e-07	-1.2294e-06	2.3884e-07	-311	200	0	-0.594745	-1.0768	50.2465	-1383.68	-1872.94	849.513	-914	200	0
633	7	-1.29945e-18	-9.93578e-19	-5.40519e-18	-3.65409e-16	-4.85126e-16	1.35445e-16	300	610	0	5.89818e-19	2.08801e-19	1.04623e-18	-6.27432e-17	6.56282e-17	2.38374e-17	300	200	0	7.2886e-10	1.34106e-10	-1.55536e-08	1.23392e-07	1.29178e-06	-2.5096e-07	-311	200	0	-0.644923	-1.07683	50.0613	-1372.6	-1851.84	847.586	-914	200	0
633	8	-3.03621e-18	-1.21036e-18	-9.15865e-18	-6.46296e-16	-8.3067e-16	2.6465e-16	300	610	0	7.6938e-19	2.86548e-19	1.35084e-18	-7.89923e-17	8.27565e-17	2.99323e-17	300	200	0	3.05188e-09	5.61526e-10	-6.51257e-08	5.16665e-07	5.40895e-06	-1.05082e-06	-311	200	0	-0.677128	-1.09145	49.8521	-1361.86	-1835.62	843.848	-914	200	0
633	9	-5.42732e-18	-1.33641e-18	-1.37878e-17	-1.00082e-15	-1.25942e-15	4.34494e-16	300	610	0	9.22145e-19	3.62352e-19	1.60052e-18	-9.08736e-17	9.53865e-17	3.4326e-17	300	200	0	6.45939e-09	1.18849e-09	-1.37841e-07	1.09354e-06	1.14482e-05	-2.22409e-06	-311	200	0	-0.689451	-1.11656	49.6444	-1351.8	-1826.96	838.25	-914	200	0
634	0	-8.46068e-18	-1.27853e-18	-1.898e-17	-1.40989e-15	-1.74396e-15	6.398e-16	300	610	0	9.96624e-19	4.19058e-19	1.70289e-18	-9.26946e-17	9.75737e-17	3.48498e-17	300	200	0	1.10465e-08	2.03249e-09	-2.35729e-07	1.87012e-06	1.95782e-05	-3.80353e-06	-311	200	0	-0.684591	-1.14203	49.4698	-1341.8	-1828.02	831.542	-914	200	0	-0.462025	-1.16559	50.1245	8663.75	43876.2	1988.39	0	0	0
634	1	-1.19821e-17	-9.12729e-19	-2.40749e-17	-1.82902e-15	-2.22509e-15	8.64213e-16	300	610	0	9.19499e-19	4.30786e-19	1.52783e-18	-7.664e-17	8.11444e-17	2.85343e-17	300	200	0	1.67342e-08	3.07899e-09	-3.57101e-07	2.83301e-06	2.96586e-05	-5.7619e-06	-311	200	0	-0.668138	-1.15593	49.348	-1332.05	-1839.36	825.059	-914	200	0
634	2	-1.56221e-17	-8.72357e-20	-2.7944e-17	-2.17873e-15	-2.60049e-15	1.07532e-15	300	610	0	5.94684e-19	3.61854e-19	9.06519e-19	-3.28242e-17	3.57428e-17	1.16328e-17	300	200	0	2.31566e-08	4.26066e-09	-4.94151e-07	3.92027e-06	4.10412e-05	-7.97323e-06	-311	200	0	-0.645142	-1.15146	49.281	-1324.05	-1859.99	820.009	-914	200	0
634	3	-1.87136e-17	1.36662e-18	-2.88789e-17	-2.33518e-15	-2.71417e-15	1.21951e-15	300	610	0	-9.35752e-20	1.66927e-19	-3.62088e-19	5.01903e-17	-5.0635e-17	-2.01758e-17	300	200	0	2.95249e-08	5.4324e-09	-6.30049e-07	4.9984e-06	5.2328e-05	-1.0166e-05	-311	200	0	-0.617293	-1.13063	49.2643	-1319.81	-1888.15	816.885	-914	200	0
634	4	-2.02101e-17	3.61188e-18	-2.45165e-17	-2.12306e-15	-2.34906e-15	1.21742e-15	300	610	0	-1.27125e-18	-2.06721e-19	-2.49346e-18	1.84168e-16	-1.9037e-16	-7.1316e-17	300	200	0	3.44788e-08	6.34388e-09	-7.35763e-07	5.83706e-06	6.1108e-05	-1.18717e-05	-311	200	0	-0.583433	-1.10032	49.2986	-1320.56	-1921.71	815.371	-914	200	0
634	5	-1.8622e-17	6.76804e-18	-1.18451e-17	-1.31386e-15	-1.22693e-15	9.61321e-16	300	610	0	-3.05593e-18	-8.13731e-19	-5.68346e-18	3.79002e-16	-3.93932e-16	-1.45475e-16	300	200	0	3.59453e-08	6.6137e-09	-7.67057e-07	6.08533e-06	6.37071e-05	-1.23766e-05	-311	200	0	-0.542288	-1.06756	49.3853	-1325.23	-1958.24	814.69	-914	200	0
634	6	-1.19983e-17	1.0854e-17	1.26502e-17	3.66008e-16	9.79203e-16	3.16554e-16	300	610	0	-5.5263e-18	-1.70075e-18	-1.00532e-17	6.3928e-16	-6.66295e-16	-2.44291e-16	300	200	0	3.10421e-08	5.71155e-09	-6.62425e-07	5.25525e-06	5.5017e-05	-1.06884e-05	-311	200	0	-0.495828	-1.03942	49.5081	-1330.02	-1994.97	814.391	-914	200	0
634	7	2.01025e-18	1.57099e-17	5.26312e-17	3.21187e-15	4.61322e-15	-8.70517e-16	300	610	0	-8.67698e-18	-2.89085e-18	-1.55687e-17	9.59413e-16	-1.00184e-15	-3.65502e-16	300	200	0	1.6077e-08	2.95807e-09	-3.43076e-07	2.72174e-06	2.84938e-05	-5.53561e-06	-311	200	0	-0.450278	-1.02213	49.6249	-1330.63	-2029.34	815.018	-914	200	0
634	8	2.59581e-17	2.0898e-17	1.11255e-16	7.49557e-15	9.97717e-15	-2.75465e-15	300	610	0	-1.23576e-17	-4.36129e-18	-2.19332e-17	1.31726e-15	-1.37771e-15	-5.00529e-16	300	200	0	-1.32853e-08	-2.4444e-09	2.83502e-07	-2.24912e-06	-2.35459e-05	4.57436e-06	-311	200	0	-0.412369	-1.01711	49.6874	-1325.02	-2059.75	817.618	-914	200	0
634	9	6.22273e-17	2.55879e-17	1.90148e-16	1.33918e-14	1.72376e-14	-5.46046e-15	300	610	0	-1.61967e-17	-6.01442e-18	-2.84548e-17	1.66651e-15	-1.74575e-15	-6.31586e-16	300	200	0	-6.15995e-08	-1.13339e-08	1.31451e-06	-1.04284e-05	-0.000109175	2.12098e-05	-311	200	0	-0.385604	-1.01985	49.6771	-1313.73	-2085.7	822.548	-914	200	0
635	0	1.12406e-16	2.8439e-17	2.87935e-16	2.087e-14	2.62911e-14	-9.0343e-15	300	610	0	-1.95153e-17	-7.6425e-18	-3.3897e-17	1.92836e-15	-2.02387e-15	-7.28562e-16	300	200	0	-1.32858e-07	-2.4445e-08	2.83513e-06	-2.2492e-05	-0.000235468	4.57454e-05	-311	200	0	-0.370451	-1.02419	49.6228	-1298.43	-2106.95	829.093	-914	200	0	-0.460276	-1.03091	49.5402	8614.47	43239.3	1860.07	0	0	0
635	1	1.76371e-16	2.75006e-17	3.98305e-16	2.95489e-14	3.65858e-14	-1.33768e-14	300	610	0	-2.12404e-17	-8.88937e-18	-3.63335e-17	1.98393e-15	-2.08791e-15	-7.46151e-16	300	200	0	-2.29245e-07	-4.21797e-08	4.892e-06	-3.88099e-05	-0.0004063	7.89335e-05	-311	200	0	-0.365694	-1.02633	49.5762	-1281.42	-2122.48	835.788	-914	200	0
635	2	2.5105e-16	2.01657e-17	5.07675e-16	3.85166e-14	4.69044e-14	-1.81557e-14	300	610	0	-1.98364e-17	-9.21469e-18	-3.30369e-17	1.66918e-15	-1.76635e-15	-6.22018e-16	300	200	0	-3.49353e-07	-6.42787e-08	7.45504e-06	-5.91434e-05	-0.00061917	0.000120289	-311	200	0	-0.369311	-1.02408	49.5659	-1265.88	-2130.63	840.876	-914	200	0
635	3	3.2888e-16	3.22666e-18	5.92626e-16	4.61268e-14	5.5125e-14	-2.27027e-14	300	610	0	-1.3281e-17	-7.8697e-18	-2.04525e-17	7.75606e-16	-8.40773e-16	-2.7713e-16	300	200	0	-4.85809e-07	-8.93858e-08	1.0367e-05	-8.22447e-05	-0.000861017	0.000167273	-311	200	0	-0.379729	-1.01514	49.5798	-1254.63	-2129.96	842.935	-914	200	0
635	4	3.96049e-16	-2.69042e-17	6.17488e-16	4.97979e-14	5.79919e-14	-2.59035e-14	300	610	0	8.74606e-19	-3.89848e-18	5.67638e-18	-9.39398e-16	9.43404e-16	3.80192e-16	300	200	0	-6.22405e-07	-1.14519e-07	1.32819e-05	-0.00010537	-0.00110311	0.000214306	-311	200	0	-0.396694	-0.998704	49.592	-1248.75	-2119.88	841.297	-914	200	0
635	5	4.30748e-16	-7.3731e-17	5.32685e-16	4.58567e-14	5.09527e-14	-2.6099e-14	300	610	0	2.53138e-17	3.81698e-18	4.99447e-17	-3.72747e-15	3.85095e-15	1.44462e-15	300	200	0	-7.30917e-07	-1.34484e-07	1.55975e-05	-0.00012374	-0.00129543	0.000251668	-311	200	0	-0.420279	-0.976893	49.6019	-1247.92	-2101.59	836.116	-914	200	0
635	6	4.01776e-16	-1.39887e-16	2.74728e-16	2.94928e-14	2.81437e-14	-2.1027e-14	300	610	0	6.25711e-17	1.64448e-17	1.16583e-16	-7.80375e-15	8.10944e-15	2.99639e-15	300	200	0	-7.68083e-07	-1.41322e-07	1.63906e-05	-0.000130032	-0.0013613	0.000264465	-311	200	0	-0.44911	-0.952594	49.6399	-1251.68	-2079.33	828.604	-914	200	0
635	7	2.68072e-16	-2.25942e-16	-2.309e-16	-5.08449e-15	-1.73635e-14	-7.8451e-15	300	610	0	1.14397e-16	3.4998e-17	2.0831e-16	-1.32753e-14	1.38345e-14	5.074e-15	300	200	0	-6.73451e-07	-1.23911e-07	1.43712e-05	-0.000114011	-0.00119358	0.000231882	-311	200	0	-0.480901	-0.92812	49.7382	-1259.41	-2059.31	820.957	-914	200	0
635	8	-2.00661e-17	-3.28764e-16	-1.06245e-15	-6.41696e-14	-9.29125e-14	1.67087e-14	300	610	0	1.80814e-16	6.00098e-17	3.24652e-16	-2.0039e-14	2.09232e-14	7.63537e-15	300	200	0	-3.69209e-07	-6.79322e-08	7.87877e-06	-6.2505e-05	-0.000654362	0.000127126	-311	200	0	-0.514036	-0.907236	49.9044	-1269.52	-2045.92	815.388	-914	200	0
635	9	-5.17057e-16	-4.39425e-16	-2.28842e-15	-1.53628e-13	-2.05046e-13	5.59497e-14	300	610	0	2.58838e-16	9.10683e-17	4.59682e-16	-2.76476e-14	2.89136e-14	1.0507e-14	300	200	0	2.36513e-07	4.35169e-08	-5.04709e-06	4.00403e-05	0.000419181	-8.14359e-05	-311	200	0	-0.54681	-0.896785	50.1223	-1280.04	-2039.57	813.313	-914	200	0
636	0	-1.27424e-15	-5.40774e-16	-3.9462e-15	-2.77365e-13	-3.57559e-13	1.12599e-13	300	610	0	3.40869e-16	1.26203e-16	5.99215e-16	-3.51479e-14	3.68155e-14	1.33228e-14	300	200	0	1.24099e-06	2.28334e-07	-2.64822e-05	0.000210092	0.00219945	-0.000427295	-311	200	0	-0.576505	-0.903517	50.3617	-1290.48	-2037.78	815.394	-914	200	0	-0.576162	-1.11255	50.3493	8691.66	43989.4	2003.57	0	0	0
636	1	-2.32696e-15	-6.0491e-16	-6.01122e-15	-4.35061e-13	-5.48675e-13	1.87778e-13	300	610	0	4.12859e-16	1.61142e-16	7.17644e-16	-4.09045e-14	4.29248e-14	1.54575e-14	300	200	0	2.73071e-06	5.02433e-07	-5.82722e-05	0.000462294	0.00483973	-0.000940234	-311	200	0	-0.600893	-0.9287	50.5789	-1303.26	-2037.31	821.71	-914	200	0
636	2	-3.67541e-15	-5.91022e-16	-8.35635e-15	-6.19122e-13	-7.67302e-13	2.79597e-13	300	610	0	4.52456e-16	1.88496e-16	7.74811e-16	-4.24346e-14	4.46495e-14	1.5965e-14	300	200	0	4.7555e-06	8.74981e-07	-0.00010148	0.000805078	0.00842833	-0.00163741	-311	200	0	-0.619328	-0.967674	50.7264	-1322.53	-2035.75	831.78	-914	200	0
636	3	-5.25857e-15	-4.44311e-16	-1.07024e-14	-8.1087e-13	-9.88444e-13	3.81317e-13	300	610	0	4.27504e-16	1.96984e-16	7.13571e-16	-3.62965e-14	3.83905e-14	1.35371e-14	300	200	0	7.29104e-06	1.3415e-06	-0.000155588	0.00123433	0.0129222	-0.00251044	-311	200	0	-0.631608	-1.01361	50.7797	-1350.88	-2032.13	844.736	-914	200	0
636	4	-6.92169e-15	-9.70043e-17	-1.25634e-14	-9.76228e-13	-1.1681e-12	4.79164e-13	300	610	0	2.95455e-16	1.70899e-16	4.59087e-16	-1.80939e-14	1.95433e-14	6.50718e-15	300	200	0	1.01891e-05	1.87474e-06	-0.000217432	0.00172496	0.0180586	-0.00350831	-311	200	0	-0.637368	-1.05975	50.7499	-1386.41	-2026.44	859.503	-914	200	0
636	5	-8.37899e-15	5.27174e-16	-1.31951e-14	-1.06139e-12	-1.23835e-12	5.49985e-13	300	610	0	4.51827e-18	9.00915e-17	-7.87299e-17	1.73175e-14	-1.72896e-14	-7.06913e-15	300	200	0	1.31169e-05	2.41342e-06	-0.000279908	0.00222061	0.0232475	-0.00451638	-311	200	0	-0.637046	-1.10039	50.6703	-1422.67	-2018.59	874.843	-914	200	0
636	6	-9.17612e-15	1.50348e-15	-1.15576e-14	-9.89424e-13	-1.10375e-12	5.59115e-13	300	610	0	-5.02439e-16	-6.91369e-17	-9.97817e-16	7.53166e-14	-7.77671e-14	-2.92162e-14	300	200	0	1.5489e-05	2.84988e-06	-0.000330528	0.0026222	0.0274517	-0.00533315	-311	200	0	-0.631343	-1.13326	50.5755	-1451.12	-2008.74	889.441	-914	200	0
636	7	-8.65976e-15	2.88977e-15	-6.31281e-15	-6.59078e-13	-6.40753e-13	4.59053e-13	300	610	0	-1.27999e-15	-3.31743e-16	-2.38945e-15	1.60575e-13	-1.66828e-13	-6.16777e-14	300	200	0	1.64029e-05	3.01803e-06	-0.000350031	0.00277692	0.0290715	-0.00564783	-311	200	0	-0.618635	-1.16195	50.4856	-1464.74	-1999.33	902.145	-914	200	0
636	8	-5.96591e-15	4.70167e-15	4.11835e-15	5.21573e-14	2.97395e-13	1.89826e-13	300	610	0	-2.36694e-15	-7.19695e-16	-4.3144e-15	2.75566e-13	-2.87135e-13	-1.05347e-13	300	200	0	1.45911e-05	2.68467e-06	-0.000311367	0.00247019	0.0258603	-0.00502398	-311	200	0	-0.595577	-1.194	50.3984	-1461.35	-1995.3	912.123	-914	200	0
636	9	-4.34505e-17	6.87811e-15	2.1407e-14	1.27838e-12	1.86743e-12	-3.17798e-13	300	610	0	-3.76663e-15	-1.24521e-15	-6.76776e-15	4.18423e-13	-4.36841e-13	-1.59456e-13	300	200	0	8.41411e-06	1.54814e-06	-0.000179553	0.00142446	0.0149126	-0.00289713	-311	200	0	-0.562653	-1.23408	50.2971	-1445.11	-2001	918.612	-914	200	0
637	0	1.02664e-14	9.23727e-15	4.70378e-14	3.14602e-12	4.21091e-12	-1.1348e-12	300	610	0	-5.42e-15	-1.90102e-15	-9.63144e-15	5.80126e-13	-6.06636e-13	-2.205e-13	300	200	0	-4.07416e-06	-7.4962e-07	8.69408e-05	-0.000689732	-0.00722078	0.00140281	-311	200	0	-0.527817	-1.27932	50.1676	-1424.06	-2017	920.658	-914	200	0	-0.576162	-1.11255	50.3493	8691.66	43989.4	2003.57	0	0	0
637	1	2.60691e-14	1.1425e-14	8.18628e-14	5.742e-12	7.41367e-12	-2.32047e-12	300	610	0	-7.17176e-15	-2.64744e-15	-1.26149e-14	7.41073e-13	-7.7616e-13	-2.80948e-13	300	200	0	-2.49499e-05	-4.59062e-06	0.00053242	-0.00422387	-0.0442195	0.00859071	-311	200	0	-0.503261	-1.32097	50.0193	-1405.21	-2039.73	917.481	-914	200	0
637	2	4.81486e-14	1.28609e-14	1.25458e-13	9.06643e-12	1.14468e-11	-3.90149e-12	300	610	0	-8.73138e-15	-3.39669e-15	-1.51882e-14	8.67333e-13	-9.1006e-13	-3.27825e-13	300	200	0	-5.60848e-05	-1.03192e-05	0.00119683	-0.00949484	-0.0994011	0.019311	-311	200	0	-0.498729	-1.34835	49.8947	-1391.64	-2062.83	909.235	-914	200	0
637	3	7.65667e-14	1.26915e-14	1.75265e-13	1.29685e-11	1.60879e-11	-5.8423e-12	300	610	0	-9.6334e-15	-3.99549e-15	-1.65143e-14	9.07078e-13	-9.54236e-13	-3.41378e-13	300	200	0	-9.86071e-05	-1.81431e-05	0.00210423	-0.0166936	-0.174765	0.0339522	-311	200	0	-0.516897	-1.35123	49.8554	-1382.25	-2079.4	897.13	-914	200	0
637	4	1.10116e-13	9.76501e-15	2.25551e-13	1.7066e-11	2.0824e-11	-8.00641e-12	300	610	0	-9.20463e-15	-4.20843e-15	-1.53962e-14	7.88109e-13	-8.33193e-13	-2.9416e-13	300	200	0	-0.000152117	-2.79886e-05	0.00324612	-0.0257526	-0.269603	0.0523768	-311	200	0	-0.553062	-1.32255	49.9468	-1373.14	-2084.78	882.602	-914	200	0
637	5	1.45634e-13	2.65012e-15	2.6624e-13	2.06538e-11	2.47432e-11	-1.01101e-11	300	610	0	-6.55016e-15	-3.70612e-15	-1.02589e-14	4.17763e-13	-4.49891e-13	-1.51037e-13	300	200	0	-0.000213643	-3.93089e-05	0.00455904	-0.0361685	-0.378646	0.0735611	-311	200	0	-0.598889	-1.26153	50.1704	-1360.56	-2077.78	866.683	-914	200	0
637	6	1.7721e-13	-1.02742e-14	2.81801e-13	2.26112e-11	2.64289e-11	-1.16726e-11	300	610	0	-5.75022e-16	-2.06394e-15	8.03655e-16	-3.13002e-13	3.10069e-13	1.29215e-13	300	200	0	-0.00027635	-5.08467e-05	0.00589719	-0.0467845	-0.489785	0.0951525	-311	200	0	-0.646901	-1.17399	50.4823	-1343.76	-2059.94	850.296	-914	200	0
637	7	1.95382e-13	-3.06226e-14	2.5043e-13	2.13268e-11	2.38803e-11	-1.19697e-11	300	610	0	9.93664e-15	1.22026e-15	1.98778e-14	-1.5191e-12	1.56755e-12	5.89855e-13	300	200	0	-0.000328111	-6.03702e-05	0.00700174	-0.0555472	-0.581522	0.112975	-311	200	0	-0.691814	-1.07103	50.8078	-1325.2	-2034.47	834.514	-914	200	0
637	8	1.86472e-13	-5.96642e-14	1.43936e-13	1.46704e-11	1.44956e-11	-1.00043e-11	300	610	0	2.61588e-14	6.67935e-15	4.89311e-14	-3.30183e-12	3.42961e-12	1.26872e-12	300	200	0	-0.000350097	-6.44157e-05	0.00747092	-0.0592694	-0.620489	0.120545	-311	200	0	-0.730667	-0.967597	51.0654	-1308.63	-2005.49	820.312	-914	200	0
637	9	1.32308e-13	-9.78032e-14	-7.11334e-14	5.09561e-14	-4.83282e-12	-4.51145e-12	300	610	0	4.89493e-14	1.47892e-14	8.93162e-14	-5.7178e-12	5.95707e-12	2.18637e-12	300	200	0	-0.00031574	-5.80942e-05	0.00673776	-0.053453	-0.559597	0.108715	-311	200	0	-0.765095	-0.87905	51.1986	-1297.31	-1976.92	808.397	-914	200	0
638	0	1.06653e-14	-1.43856e-13	-4.30449e-13	-2.53869e-11	-3.74482e-11	5.97774e-12	300	610	0	7.84378e-14	2.58276e-14	1.41036e-13	-8.73418e-12	9.11772e-12	3.32903e-12	300	200	0	-0.00019051	-3.50526e-05	0.0040654	-0.0322522	-0.337648	0.0655961	-311	200	0	-0.801981	-0.816878	51.1968	-1292.76	-1951.37	799.23	-914	200	0	-0.847563	-0.943344	50.6235	8798.17	44343.9	1837.71	0	0	0
638	1	-2.03117e-13	-1.94125e-13	-9.66137e-13	-6.43659e-11	-8.64098e-11	2.29818e-11	300	610	0	1.13461e-13	3.96708e-14	2.01745e-13	-1.21693e-11	1.27243e-11	4.62612e-12	300	200	0	6.68051e-05	1.22917e-05	-0.00142559	0.0113097	0.118401	-0.0230022	-311	200	0	-0.848081	-0.785781	51.0888	-1294.06	-1929.13	792.906	-914	200	0
638	2	-5.32823e-13	-2.41301e-13	-1.69751e-12	-1.18814e-10	-1.53649e-10	4.77909e-11	300	610	0	1.50849e-13	5.55216e-14	2.655e-13	-1.56205e-11	1.63585e-11	5.92281e-12	300	200	0	0.000500495	9.20878e-05	-0.0106803	0.0847308	0.887044	-0.17233	-311	200	0	-0.903194	-0.782869	50.9197	-1298.94	-1909.02	788.893	-914	200	0
638	3	-9.95786e-13	-2.73316e-13	-2.61755e-12	-1.88877e-10	-2.38736e-10	8.10306e-11	300	610	0	1.84595e-13	7.15772e-14	3.21332e-13	-1.83839e-11	1.92872e-11	6.94994e-12	300	200	0	0.00115102	0.00021178	-0.0245622	0.19486	2.03998	-0.396316	-311	200	0	-0.959729	-0.799403	50.7352	-1305.76	-1890.88	786.121	-914	200	0
638	4	-1.59451e-12	-2.72323e-13	-3.67498e-12	-2.71568e-10	-3.3722e-10	1.22041e-10	300	610	0	2.05011e-13	8.46598e-14	3.51806e-13	-1.93781e-11	2.03816e-11	7.29522e-12	300	200	0	0.00204377	0.000376041	-0.0436132	0.345999	3.62225	-0.703708	-311	200	0	-1.00789	-0.823528	50.5751	-1313.51	-1876.96	783.564	-914	200	0
638	5	-2.30522e-12	-2.14125e-13	-4.75208e-12	-3.59078e-10	-4.38582e-10	1.68062e-10	300	610	0	1.98008e-13	8.98585e-14	3.31857e-13	-1.70888e-11	1.80586e-11	6.38298e-12	300	200	0	0.00317271	0.000583759	-0.0677043	0.537122	5.62311	-1.09242	-311	200	0	-1.03965	-0.844557	50.4652	-1321.27	-1870.56	780.787	-914	200	0
638	6	-3.06332e-12	-6.84996e-14	-5.64003e-12	-4.36822e-10	-5.23933e-10	2.13255e-10	300	610	0	1.44767e-13	8.02669e-14	2.28344e-13	-9.5635e-12	1.02735e-11	3.47273e-12	300	200	0	0.00447835	0.000823987	-0.095566	0.758158	7.93713	-1.54198	-311	200	0	-1.04989	-0.85922	50.4153	-1329.35	-1873.69	778.034	-914	200	0
638	7	-3.74663e-12	1.98987e-13	-6.01488e-12	-4.81458e-10	-5.63737e-10	2.47637e-10	300	610	0	2.21462e-14	4.69399e-14	9.55426e-16	5.5082e-12	-5.39734e-12	-2.30913e-12	300	200	0	0.00582055	0.00107094	-0.124208	0.985386	10.316	-2.00412	-311	200	0	-1.03734	-0.873795	50.4268	-1339.65	-1885.55	776.113	-914	200	0
638	8	-4.15817e-12	6.22958e-13	-5.41957e-12	-4.59254e-10	-5.16067e-10	2.56085e-10	300	610	0	-1.95717e-13	-2.07587e-14	-3.94735e-13	3.05799e-11	-3.1534e-11	-1.18865e-11	300	200	0	0.00694803	0.00127839	-0.148268	1.17626	12.3142	-2.39234	-311	200	0	-1.00397	-0.898339	50.4985	-1353.85	-1903.09	776.045	-914	200	0
638	9	-4.0117e-12	1.23118e-12	-3.26033e-12	-3.25402e-10	-3.2614e-10	2.17675e-10	300	610	0	-5.34057e-13	-1.34201e-13	-1.0011e-12	6.78453e-11	-7.04539e-11	-2.60795e-11	300	200	0	0.00746826	0.00137411	-0.159369	1.26433	13.2363	-2.57146	-311	200	0	-0.952686	-0.938873	50.6202	-1371.91	-1923.32	778.216	-914	200	0
639	0	-2.92506e-12	2.03374e-12	1.17128e-12	-2.51201e-11	7.18249e-11	1.05732e-10	300	610	0	-1.01178e-12	-3.03679e-13	-1.84813e-12	1.18591e-10	-1.23537e-10	-4.53569e-11	300	200	0	0.00682441	0.00125565	-0.14563	1.15533	12.0951	-2.34977	-311	200	0	-0.886889	-0.9943	50.7627	-1392.44	-1945.01	782.076	-914	200	0	-0.675993	-1.18217	51.8706	8979.04	44291.4	2041.76	0	0	0
639	1	-4.28539e-13	3.0079e-12	8.63619e-12	5.02363e-10	7.49103e-10	-1.10894e-10	300	610	0	-1.63286e-12	-5.35477e-13	-2.93813e-12	1.82261e-10	-1.90245e-10	-6.94803e-11	300	200	0	0.00428944	0.000789229	-0.0915348	0.726177	7.60232	-1.47693	-311	200	0	-0.811822	-1.0589	50.8773	-1413.51	-1968.03	786.805	-914	200	0
639	2	4.00248e-12	4.07848e-12	1.98289e-11	1.31563e-09	1.77174e-09	-4.64671e-10	300	610	0	-2.3745e-12	-8.27598e-13	-4.22466e-12	2.55206e-10	-2.66819e-10	-9.70298e-11	300	200	0	-0.00100907	-0.000185662	0.0215331	-0.170829	-1.7884	0.34744	-311	200	0	-0.735394	-1.12653	50.9172	-1432.55	-1991.85	791.482	-914	200	0
639	3	1.08793e-11	5.0948e-12	3.51843e-11	2.45731e-09	3.18299e-09	-9.83631e-10	300	610	0	-3.17202e-12	-1.16406e-12	-5.58625e-12	3.29156e-10	-3.44674e-10	-1.24825e-10	300	200	0	-0.0100154	-0.00184277	0.213724	-1.69555	-17.7506	3.44849	-311	200	0	-0.667212	-1.19147	50.8638	-1446.12	-2014.67	794.922	-914	200	0
639	4	2.05839e-11	5.80596e-12	5.45956e-11	3.93345e-09	4.9775e-09	-1.68227e-09	300	610	0	-3.90137e-12	-1.50788e-12	-6.79605e-12	3.89521e-10	-4.08612e-10	-1.47285e-10	300	200	0	-0.0236031	-0.00434281	0.503679	-3.99586	-41.8325	8.12697	-311	200	0	-0.614935	-1.24663	50.7327	-1451.13	-2033.01	796.491	-914	200	0
639	5	3.31946e-11	5.83892e-12	7.70359e-11	5.6852e-09	7.0665e-09	-2.54856e-09	300	610	0	-4.36089e-12	-1.7932e-12	-7.49094e-12	4.13738e-10	-4.35085e-10	-1.55807e-10	300	200	0	-0.0423413	-0.00779053	0.903545	-7.16814	-75.043	14.5789	-311	200	0	-0.580624	-1.284	50.562	-1445.94	-2042.48	796.944	-914	200	0
639	6	4.82447e-11	4.68545e-12	1.00091e-10	7.55308e-09	9.23449e-09	-3.5268e-09	300	610	0	-4.25584e-12	-1.91759e-12	-7.1462e-12	3.70064e-10	-3.90907e-10	-1.3832e-10	300	200	0	-0.0661522	-0.0121716	1.41166	-11.1992	-117.244	22.7774	-311	200	0	-0.560859	-1.29853	50.3961	-1430.86	-2040.29	797.848	-914	200	0
639	7	6.44168e-11	1.70764e-12	1.19436e-10	9.23557e-09	1.10903e-08	-4.49688e-09	300	610	0	-3.1906e-12	-1.7363e-12	-5.06472e-12	2.17364e-10	-2.33009e-10	-7.92217e-11	300	200	0	-0.0938483	-0.0172675	2.00268	-15.888	-166.331	32.3137	-311	200	0	-0.549128	-1.29141	50.2659	-1408.65	-2027.61	800.336	-914	200	0
639	8	7.91866e-11	-3.82569e-12	1.28314e-10	1.02468e-08	1.20184e-08	-5.25163e-09	300	610	0	-6.76241e-13	-1.06094e-12	-3.94206e-13	-9.3298e-11	8.99371e-11	3.99937e-11	300	200	0	-0.122559	-0.02255	2.61535	-20.7485	-217.215	42.1992	-311	200	0	-0.538237	-1.26942	50.1741	-1383.83	-2009.48	804.729	-914	200	0
639	9	8.84548e-11	-1.26564e-11	1.17148e-10	9.88068e-09	1.11403e-08	-5.47534e-09	300	610	0	3.83716e-12	3.337e-13	7.81087e-12	-6.14278e-10	6.3298e-10	2.39049e-10	300	200	0	-0.147079	-0.0270616	3.13861	-24.8997	-260.674	50.6421	-311	200	0	-0.523056	-1.24045	50.1035	-1360.59	-1992.81	810.768	-914	200	0
640	0	8.62323e-11	-2.53909e-11	7.34345e-11	7.19505e-09	7.30302e-09	-4.72903e-09	300	610	0	1.08915e-11	2.69017e-12	2.04621e-11	-1.39303e-09	1.44623e-09	5.35691e-10	300	200	0	-0.160448	-0.0295214	3.42389	-27.1629	-284.368	55.2453	-311	200	0	-0.503727	-1.20826	50.034	-1341.37	-1983.89	817.588	-914	200	0	-0.675993	-1.18217	51.8706	8979.04	44291.4	2041.76	0	0	0
640	1	6.44852e-11	-4.22746e-11	-1.78229e-11	1.03199e-09	-8.85502e-10	-2.45036e-09	300	610	0	2.09025e-11	6.23087e-12	3.82229e-11	-2.45862e-09	2.56079e-09	9.4055e-10	300	200	0	-0.15772	-0.0290194	3.36567	-26.701	-279.532	54.3058	-311	200	0	-0.487238	-1.17163	49.9512	-1327.16	-1986.26	823.849	-914	200	0
640	2	1.3289e-11	-6.28737e-11	-1.72849e-10	-9.90129e-09	-1.4944e-08	2.021e-09	300	610	0	3.39799e-11	1.10971e-11	6.11878e-11	-3.80215e-09	3.9683e-09	1.44968e-09	300	200	0	-0.140043	-0.0257671	2.98846	-23.7085	-248.204	48.2195	-311	200	0	-0.484295	-1.12996	49.844	-1318.45	-2000.05	828.5	-914	200	0
640	3	-7.85112e-11	-8.56635e-11	-4.0664e-10	-2.68641e-08	-3.62968e-08	9.37885e-09	300	610	0	4.96789e-11	1.72596e-11	8.84418e-11	-5.35049e-09	5.59347e-09	2.03457e-09	300	200	0	-0.113549	-0.0208923	2.42309	-19.2232	-201.247	39.0971	-311	200	0	-0.503388	-1.08823	49.7052	-1315.64	-2022.34	831.541	-914	200	0
640	4	-2.21897e-10	-1.07538e-10	-7.28944e-10	-5.07965e-08	-6.59085e-08	2.02314e-08	300	610	0	6.66821e-11	2.43989e-11	1.17504e-10	-6.93398e-09	7.26019e-09	2.62997e-09	300	200	0	-0.0847786	-0.0155987	1.80914	-14.3525	-150.256	29.1908	-311	200	0	-0.547089	-1.0549	49.5405	-1319.08	-2047.85	833.925	-914	200	0
640	5	-4.2527e-10	-1.23283e-10	-1.13836e-09	-8.18881e-08	-1.03744e-07	3.49116e-08	300	610	0	8.24278e-11	3.17566e-11	1.43686e-10	-8.25023e-09	8.65358e-09	3.12017e-09	300	200	0	-0.0581291	-0.0106954	1.24045	-9.84092	-103.024	20.0149	-311	200	0	-0.611831	-1.03746	49.3753	-1329.06	-2070.32	836.604	-914	200	0
640	6	-6.90807e-10	-1.25104e-10	-1.6144e-09	-1.18984e-07	-1.48038e-07	5.32051e-08	300	610	0	9.27212e-11	3.79685e-11	1.59428e-10	-8.82874e-09	9.2826e-09	3.32574e-09	300	200	0	-0.0358765	-0.00660105	0.765589	-6.07369	-63.5852	12.3529	-311	200	0	-0.689878	-1.03984	49.2462	-1345.32	-2083.83	839.543	-914	200	0
640	7	-1.0094e-09	-1.02329e-10	-2.10758e-09	-1.58832e-07	-1.9438e-07	7.39897e-08	300	610	0	9.13973e-11	4.08994e-11	1.53747e-10	-8.00416e-09	8.45177e-09	2.99364e-09	300	200	0	-0.018805	-0.00345999	0.40129	-3.18357	-33.3287	6.4749	-311	200	0	-0.771225	-1.06059	49.1848	-1366.93	-2083.55	841.702	-914	200	0
640	8	-1.3542e-09	-4.14978e-11	-2.52833e-09	-1.95201e-07	-2.34673e-07	9.47971e-08	300	610	0	7.01419e-11	3.75158e-11	1.11984e-10	-4.9102e-09	5.25411e-09	1.79526e-09	300	200	0	-0.00674763	-0.00124152	0.143992	-1.14234	-11.9591	2.32333	-311	200	0	-0.844568	-1.09268	49.2062	-1392.19	-2067.39	841.802	-914	200	0
640	9	-1.6731e-09	7.291e-11	-2.73584e-09	-2.17979e-07	-2.56091e-07	1.11329e-07	300	610	0	1.86278e-11	2.38514e-11	1.61262e-11	1.48927e-09	-1.39704e-09	-6.61335e-10	300	200	0	0.000989234	0.000182013	-0.0211098	0.167472	1.75325	-0.340612	-311	200	0	-0.899155	-1.12643	49.3081	-1418.42	-2038.25	839.234	-914	200	0
641	0	-1.88081e-09	2.56778e-10	-2.52944e-09	-2.12396e-07	-2.40238e-07	1.16997e-07	300	610	0	-7.48322e-11	-4.86074e-12	-1.53942e-10	1.23109e-08	-1.26755e-08	-4.7969e-09	300	200	0	0.00531961	0.000978775	-0.113518	0.90058	9.42813	-1.83164	-311	200	0	-0.927289	-1.15347	49.4738	-1442.49	-2003.25	835.022	-914	200	0	-0.803648	-1.20619	49.5912	8485.19	43316.6	2119.79	0	0	0
641	1	-1.85206e-09	5.23329e-10	-1.64593e-09	-1.58641e-07	-1.62848e-07	1.02594e-07	300	610	0	-2.21867e-10	-5.37912e-11	-4.17815e-10	2.85799e-08	-2.96635e-08	-1.09951e-08	300	200	0	0.00717514	0.00132018	-0.153114	1.21471	12.7167	-2.47053	-311	200	0	-0.92594	-1.16876	49.6711	-1462.16	-1969.59	831.915	-914	200	0
641	2	-1.41799e-09	8.78414e-10	2.32051e-10	-3.22502e-08	5.52255e-09	5.6269e-08	300	610	0	-4.31595e-10	-1.2774e-10	-7.90123e-10	5.09496e-08	-5.30591e-08	-1.94955e-08	300	200	0	0.00738652	0.00135907	-0.157625	1.2505	13.0914	-2.54332	-311	200	0	-0.897755	-1.17103	49.8531	-1476.84	-1941.56	832.79	-914	200	0
641	3	-3.68996e-10	1.31385e-09	3.45026e-09	1.94266e-07	2.97221e-07	-3.59716e-08	300	610	0	-7.06872e-10	-2.2987e-10	-1.27383e-09	7.92917e-08	-8.27479e-08	-3.02373e-08	300	200	0	0.00662739	0.0012194	-0.141426	1.12198	11.746	-2.28193	-311	200	0	-0.851106	-1.16383	49.9748	-1486.86	-1920.47	838.837	-914	200	0
641	4	1.53202e-09	1.79876e-09	8.33215e-09	5.47958e-07	7.42933e-07	-1.88944e-07	300	610	0	-1.03907e-09	-3.59834e-10	-1.85097e-09	1.12144e-07	-1.17226e-07	-4.26501e-08	300	200	0	0.00540078	0.00099371	-0.11525	0.914321	9.57199	-1.85959	-311	200	0	-0.798033	-1.15606	50.013	-1492.29	-1906.79	849.265	-914	200	0
641	5	4.52073e-09	2.26913e-09	1.50953e-08	1.0495e-06	1.36409e-06	-4.15826e-07	300	610	0	-1.4014e-09	-5.11261e-10	-2.47096e-09	1.46028e-07	-1.52884e-07	-5.53953e-08	300	200	0	0.00405163	0.000745474	-0.0864601	0.685918	7.18085	-1.39505	-311	200	0	-0.751119	-1.15893	49.9699	-1492.36	-1902.61	862.166	-914	200	0
641	6	8.78148e-09	2.61671e-09	2.37281e-08	1.70418e-06	2.16159e-06	-7.24208e-07	300	610	0	-1.74097e-09	-6.68616e-10	-3.0369e-09	1.74682e-07	-1.83201e-07	-6.60756e-08	300	200	0	0.00279288	0.000513872	-0.0595989	0.472818	4.94992	-0.96164	-311	200	0	-0.721191	-1.18165	49.8648	-1485.59	-1911	875.182	-914	200	0
641	7	1.43711e-08	2.67864e-09	3.38225e-08	2.48948e-06	3.10043e-06	-1.11039e-06	300	610	0	-1.97058e-09	-8.03652e-10	-3.39149e-09	1.88295e-07	-1.9794e-07	-7.09499e-08	300	200	0	0.00173618	0.000319446	-0.0370493	0.293925	3.07709	-0.597798	-311	200	0	-0.714624	-1.22811	49.7248	-1470.25	-1932.92	885.67	-914	200	0
641	8	2.1113e-08	2.23088e-09	4.43658e-08	3.33909e-06	4.0904e-06	-1.55182e-06	300	610	0	-1.96129e-09	-8.71868e-10	-3.30492e-09	1.72926e-07	-1.82531e-07	-6.47151e-08	300	200	0	0.000921629	0.000169574	-0.0196672	0.156026	1.63344	-0.317334	-311	200	0	-0.729119	-1.29466	49.5727	-1445.96	-1966.3	891.06	-914	200	0
641	9	2.84609e-08	9.89493e-10	5.35037e-08	4.12439e-06	4.96403e-06	-1.99779e-06	300	610	0	-1.53844e-09	-8.0972e-10	-2.46904e-09	1.10336e-07	-1.17878e-07	-4.04514e-08	300	200	0	0.000343422	6.31875e-05	-0.00732848	0.0581394	0.608659	-0.118247	-311	200	0	-0.753613	-1.37043	49.4268	-1414.99	-2007.22	889.627	-914	200	0
642	0	3.53391e-08	-1.3748e-09	5.83022e-08	4.63499e-06	5.45415e-06	-2.35919e-06	300	610	0	-4.83958e-10	-5.33718e-10	-5.03215e-10	-2.14048e-08	1.90142e-08	1.01383e-08	300	200	0	-2.99633e-05	-5.51306e-06	0.000639404	-0.00507262	-0.053105	0.0103169	-311	200	0	-0.775745	-1.44029	49.3108	-1381.79	-2050.98	881.056	-914	200	0	-0.803648	-1.20619	49.5912	8485.19	43316.6	2119.79	0	0	0
642	1	3.99741e-08	-5.20189e-09	5.45582e-08	4.56192e-06	5.1756e-06	-2.49854e-06	300	610	0	1.45043e-09	5.70006e-11	3.02025e-09	-2.461e-07	2.53165e-07	9.60254e-08	300	200	0	-0.000241069	-4.43552e-05	0.00514432	-0.0408117	-0.427256	0.0830046	-311	200	0	-0.789048	-1.48873	49.254	-1351.24	-2093.38	866.388	-914	200	0
642	2	3.97464e-08	-1.07796e-08	3.67328e-08	3.48885e-06	3.61788e-06	-2.2228e-06	300	610	0	4.51411e-09	1.0726e-09	8.52224e-09	-5.85875e-07	6.07921e-07	2.25495e-07	300	200	0	-0.000333704	-6.13993e-05	0.00712109	-0.0564941	-0.591434	0.1149	-311	200	0	-0.793397	-1.50492	49.2786	-1327.53	-2131.47	847.317	-914	200	0
642	3	3.11084e-08	-1.82454e-08	-1.88748e-09	8.99019e-07	1.58351e-07	-1.28227e-06	300	610	0	8.90662e-09	2.6166e-09	1.63245e-08	-1.05535e-06	1.09888e-06	4.03918e-07	300	200	0	-0.000347178	-6.38785e-05	0.00740862	-0.0587752	-0.615315	0.11954	-311	200	0	-0.791743	-1.48752	49.3872	-1313.26	-2162.63	825.376	-914	200	0
642	4	9.63358e-09	-2.7447e-08	-6.86675e-08	-3.79184e-06	-5.89157e-06	6.19454e-07	300	610	0	1.46995e-08	4.75944e-09	2.65097e-08	-1.65305e-06	1.72492e-06	6.30486e-07	300	200	0	-0.000313533	-5.7688e-05	0.00669065	-0.0530793	-0.555685	0.107955	-311	200	0	-0.787488	-1.44464	49.5586	-1308.55	-2184.14	801.913	-914	200	0
642	5	-2.97147e-08	-3.77597e-08	-1.70577e-07	-1.11643e-05	-1.51923e-05	3.79863e-06	300	610	0	2.17267e-08	7.4995e-09	3.87273e-08	-2.34983e-06	2.45609e-06	8.93811e-07	300	200	0	-0.000256807	-4.72509e-05	0.00548016	-0.043476	-0.455148	0.0884235	-311	200	0	-0.783573	-1.38879	49.7548	-1311.33	-2194.41	778.675	-914	200	0
642	6	-9.19905e-08	-4.78662e-08	-3.12455e-07	-2.16719e-05	-2.82186e-05	8.54041e-06	300	610	0	2.94437e-08	1.07101e-08	5.19465e-08	-3.07445e-06	3.21849e-06	1.16646e-06	300	200	0	-0.000193575	-3.56166e-05	0.00413081	-0.0327711	-0.34308	0.0666515	-311	200	0	-0.782712	-1.33091	49.9299	-1319.02	-2193.43	758.068	-914	200	0
642	7	-1.8123e-07	-5.55184e-08	-4.94427e-07	-3.54535e-05	-4.50233e-05	1.50167e-05	300	610	0	3.676e-08	1.40733e-08	6.41664e-08	-3.69724e-06	3.87711e-06	1.39879e-06	300	200	0	-0.000134141	-2.4681e-05	0.0028625	-0.0227092	-0.237742	0.0461871	-311	200	0	-0.787427	-1.27864	50.0428	-1329.34	-2181.64	742.744	-914	200	0
642	8	-2.98861e-07	-5.73152e-08	-7.084e-07	-5.20717e-05	-6.49151e-05	2.31668e-05	300	610	0	4.18623e-08	1.70045e-08	7.21143e-08	-4.01376e-06	4.21866e-06	1.51281e-06	300	200	0	-8.39758e-05	-1.5451e-05	0.00179201	-0.0142166	-0.148833	0.0289144	-311	200	0	-0.798286	-1.23681	50.0721	-1339.58	-2158.85	734.851	-914	200	0
642	9	-4.4148e-07	-4.85551e-08	-9.33661e-07	-7.01776e-05	-8.60513e-05	3.25381e-05	300	610	0	4.20559e-08	1.85765e-08	7.09839e-08	-3.73196e-06	3.9379e-06	1.39743e-06	300	200	0	-4.51215e-05	-8.30206e-06	0.000962873	-0.00763881	-0.0799704	0.0155362	-311	200	0	-0.811824	-1.20693	50.02	-1347.07	-2125.5	735.503	-914	200	0
643	0	-5.97988e-07	-2.32503e-08	-1.13184e-06	-8.71163e-05	-0.000104969	4.20901e-05	300	610	0	3.36717e-08	1.74586e-08	5.42982e-08	-2.46794e-06	2.633e-06	9.06961e-07	300	200	0	-1.74025e-05	-3.20195e-06	0.000371362	-0.00294614	-0.0308431	0.005992	-311	200	0	-0.821577	-1.18764	49.9044	-1351.05	-2084.76	744.574	-914	200	0	-0.746214	-1.24421	49.671	8594.92	43317.8	2080.76	0	0	0
643	1	-7.46195e-07	2.55833e-08	-1.24183e-06	-9.85125e-05	-0.000116105	4.99756e-05	300	610	0	1.21068e-08	1.1894e-08	1.40175e-08	2.42292e-07	-1.82581e-07	-1.34169e-07	300	200	0	6.09377e-07	1.12121e-07	-1.30038e-05	0.000103164	0.00108002	-0.00020982	-311	200	0	-0.820651	-1.17586	49.756	-1352.92	-2042.39	760.761	-914	200	0
643	2	-8.49234e-07	1.05213e-07	-1.17562e-06	-9.79056e-05	-0.000111398	5.33276e-05	300	610	0	-2.7911e-08	-2.50938e-10	-5.89486e-08	4.9059e-06	-5.0418e-06	-1.91716e-06	300	200	0	1.08927e-05	2.00418e-06	-0.000232445	0.00184407	0.0193055	-0.00375055	-311	200	0	-0.802769	-1.16672	49.6144	-1354.38	-2004.39	781.915	-914	200	0
643	3	-8.52346e-07	2.21894e-07	-8.16672e-07	-7.65478e-05	-8.01101e-05	4.80992e-05	300	610	0	-9.17253e-08	-2.13223e-08	-1.73633e-07	1.19999e-05	-1.24478e-05	-4.62072e-06	300	200	0	1.55064e-05	2.85308e-06	-0.0003309	0.00262514	0.0274825	-0.00533914	-311	200	0	-0.763962	-1.15446	49.5099	-1356.16	-1975.38	805.283	-914	200	0
643	4	-6.81011e-07	3.78822e-07	-2.30163e-08	-2.35272e-05	-9.08021e-06	2.90316e-05	300	610	0	-1.83695e-07	-5.35496e-08	-3.37095e-07	2.185e-05	-2.27477e-05	-8.36479e-06	300	200	0	1.63103e-05	3.00099e-06	-0.000348055	0.00276124	0.0289073	-0.00561594	-311	200	0	-0.705655	-1.13484	49.4492	-1357.64	-1958.21	827.606	-914	200	0
643	5	-2.41793e-07	5.73208e-07	1.36214e-06	7.35691e-05	0.000116343	-1.01525e-05	300	610	0	-3.05565e-07	-9.84976e-08	-5.515e-07	3.4451e-05	-3.5945e-05	-1.31422e-05	300	200	0	1.48279e-05	2.72824e-06	-0.000316421	0.00251028	0.02628	-0.00510553	-311	200	0	-0.635093	-1.1064	49.4293	-1357.31	-1953.32	845.663	-914	200	0
643	6	5.72269e-07	7.92436e-07	3.48886e-06	0.000227191	0.000310364	-7.61992e-05	300	610	0	-4.54166e-07	-1.5625e-07	-8.10047e-07	4.92238e-05	-5.1445e-05	-1.87262e-05	300	200	0	1.22078e-05	2.24615e-06	-0.000260508	0.0020667	0.0216362	-0.00420336	-311	200	0	-0.561315	-1.07053	49.4561	-1354.17	-1958.83	857.156	-914	200	0
643	7	1.86948e-06	1.00941e-06	6.46434e-06	0.00044727	0.000583461	-0.000175272	300	610	0	-6.18447e-07	-2.24296e-07	-1.09176e-06	6.47105e-05	-6.77359e-05	-2.45552e-05	300	200	0	9.24582e-06	1.70117e-06	-0.000197302	0.00156526	0.0163867	-0.00318351	-311	200	0	-0.490313	-1.0314	49.5383	-1349.03	-1971.76	861.222	-914	200	0
643	8	3.73802e-06	1.17747e-06	1.0299e-05	0.000737301	0.000937464	-0.000311241	300	610	0	-7.75932e-07	-2.96136e-07	-1.35533e-06	7.82274e-05	-8.20241e-05	-2.96014e-05	300	200	0	6.44052e-06	1.18501e-06	-0.000137438	0.00109034	0.0114148	-0.00221759	-311	200	0	-0.424674	-0.995057	49.6686	-1343.93	-1988.49	858.531	-914	200	0
643	9	6.2128e-06	1.22561e-06	1.4833e-05	0.00108885	0.00135877	-0.000483189	300	610	0	-8.8894e-07	-3.59677e-07	-1.53272e-06	8.55154e-05	-8.98664e-05	-3.224e-05	300	200	0	4.05973e-06	7.46965e-07	-8.6633e-05	0.00068729	0.00719521	-0.00139784	-311	200	0	-0.36762	-0.966363	49.8191	-1340.59	-2004.86	851.162	-914	200	0
644	0	9.22881e-06	1.05519e-06	1.9643e-05	0.00147451	0.00180979	-0.000682057	300	610	0	-9.01158e-07	-3.95608e-07	-1.52341e-06	8.04583e-05	-8.48711e-05	-3.01437e-05	300	200	0	2.20688e-06	4.06051e-07	-4.70938e-05	0.000373612	0.00391133	-0.000759869	-311	200	0	-0.326018	-0.947309	49.9537	-1340.28	-2017.49	842.06	-914	200	0	-0.537698	-1.05247	50.1782	8683.79	43868.9	1907.76	0	0	0
644	1	1.25607e-05	5.39963e-07	2.39355e-05	0.00183951	0.00221894	-0.000886509	300	610	0	-7.35538e-07	-3.76066e-07	-1.19131e-06	5.49783e-05	-5.85835e-05	-2.0247e-05	300	200	0	8.7846e-07	1.61631e-07	-1.8746e-05	0.000148718	0.00155693	-0.00030247	-311	200	0	-0.30894	-0.940112	50.0525	-1343.81	-2024.84	834.028	-914	200	0
644	2	1.57512e-05	-4.68121e-07	2.64381e-05	0.0020929	0.00247043	-0.00105828	300	610	0	-2.94955e-07	-2.64095e-07	-3.6667e-07	-7.39143e-07	-7.13911e-07	1.16477e-06	300	200	0	9.95025e-09	1.83079e-09	-2.12334e-07	1.68452e-06	1.76352e-05	-3.42606e-06	-311	200	0	-0.32155	-0.948641	50.1256	-1350.74	-2026.84	829.027	-914	200	0
644	3	1.80341e-05	-2.12439e-06	2.53084e-05	0.00209962	0.00239556	-0.00113758	300	610	0	5.32506e-07	-1.4582e-08	1.14365e-06	-9.74939e-05	0.000100085	3.81642e-05	300	200	0	-4.90587e-07	-9.02649e-08	1.04689e-05	-8.30536e-05	-0.000869484	0.000168918	-311	200	0	-0.358792	-0.974515	50.1935	-1359.22	-2025.11	828.077	-914	200	0
644	4	1.82651e-05	-4.56457e-06	1.80955e-05	0.00167592	0.0017686	-0.00103961	300	610	0	1.86127e-06	4.22414e-07	3.53336e-06	-0.00024556	0.000254649	9.46026e-05	300	200	0	-7.19881e-07	-1.32454e-07	1.5362e-05	-0.000121872	-0.00127587	0.000247868	-311	200	0	-0.408485	-1.01319	50.2587	-1366.71	-2022.41	831.117	-914	200	0
644	5	1.48792e-05	-7.86219e-06	1.79778e-06	0.000591451	0.000311378	-0.000653636	300	610	0	3.78639e-06	1.09488e-06	6.95704e-06	-0.000452169	0.000470673	0.000173147	300	200	0	-7.65886e-07	-1.40918e-07	1.63437e-05	-0.00012966	-0.00135741	0.000263709	-311	200	0	-0.462913	-1.05406	50.3054	-1371.11	-2019.99	836.911	-914	200	0
644	6	5.90475e-06	-1.19673e-05	-2.69212e-05	-0.00141738	-0.0022877	0.000153219	300	610	0	6.34954e-06	2.03744e-06	1.14691e-05	-0.000717753	0.000748797	0.000273853	300	200	0	-7.01024e-07	-1.28984e-07	1.49596e-05	-0.000118679	-0.00124245	0.000241376	-311	200	0	-0.523205	-1.08572	50.3214	-1371.65	-2015.74	843.462	-914	200	0
644	7	-1.09287e-05	-1.66257e-05	-7.12889e-05	-0.00461739	-0.00633383	0.00152479	300	610	0	9.4909e-06	3.25432e-06	1.69386e-05	-0.00103084	0.00107726	0.000392222	300	200	0	-5.80152e-07	-1.06744e-07	1.23802e-05	-9.82164e-05	-0.00102822	0.000199757	-311	200	0	-0.591255	-1.10325	50.3131	-1368.63	-2006.51	848.577	-914	200	0
644	8	-3.79406e-05	-2.12803e-05	-0.000133674	-0.0092256	-0.0120577	0.00359415	300	610	0	1.29865e-05	4.69598e-06	2.2939e-05	-0.00136163	0.00142515	0.000516764	300	200	0	-4.41488e-07	-8.12309e-08	9.42116e-06	-7.47413e-05	-0.000782464	0.000152012	-311	200	0	-0.662429	-1.11011	50.3001	-1362.67	-1992.13	850.401	-914	200	0
644	9	-7.70541e-05	-2.49631e-05	-0.000214459	-0.0153275	-0.0195129	0.00644803	300	610	0	1.63734e-05	6.22964e-06	2.86186e-05	-0.0016546	0.00173472	0.000626218	300	200	0	-3.09126e-07	-5.68772e-08	6.59662e-06	-5.23333e-05	-0.000547875	0.000106438	-311	200	0	-0.727181	-1.11371	50.2997	-1354.81	-1976.1	847.856	-914	200	0
645	0	-0.000129105	-2.6192e-05	-0.000310496	-0.022762	-0.0284331	0.0100746	300	610	0	1.88689e-05	7.6053e-06	3.25626e-05	-0.00182106	0.00191341	0.000686733	300	200	0	-1.96169e-07	-3.60938e-08	4.18616e-06	-3.32103e-05	-0.000347677	6.75446e-05	-311	200	0	-0.775346	-1.12002	50.3161	-1346.67	-1962.23	841.02	-914	200	0	-0.537885	-1.05235	50.1783	8683.92	43868.9	1907.88	0	0	0
645	1	-0.000192864	-2.28982e-05	-0.000413145	-0.0309725	-0.0380518	0.0142932	300	610	0	1.92964e-05	8.42086e-06	3.26699e-05	-0.00173295	0.00182744	0.000649582	300	200	0	-1.07836e-07	-1.98411e-08	2.30117e-06	-1.8256e-05	-0.000191121	3.71299e-05	-311	200	0	-0.798083	-1.13222	50.3353	-1339.78	-1951.43	831.504	-914	200	0
645	2	-0.000263765	-1.2421e-05	-0.000506007	-0.0388304	-0.0468908	0.0186664	300	610	0	1.60386e-05	8.09316e-06	2.60819e-05	-0.00122035	0.00129895	0.000450263	300	200	0	-4.41919e-08	-8.13103e-09	9.43036e-07	-7.48143e-06	-7.83228e-05	1.52161e-05	-311	200	0	-0.790612	-1.15264	50.3267	-1335.24	-1941.46	822.256	-914	200	0
645	3	-0.000332387	8.37742e-06	-0.000562592	-0.0444453	-0.0525408	0.022402	300	610	0	7.04653e-06	5.84495e-06	9.21499e-06	-7.57312e-05	0.000110415	1.02244e-05	300	200	0	-2.33094e-09	-4.28879e-10	4.97414e-08	-3.94615e-07	-4.13121e-06	8.02587e-07	-311	200	0	-0.75611	-1.18243	50.2632	-1333.71	-1929.51	816.361	-914	200	0
645	4	-0.000382813	4.28145e-05	-0.000544346	-0.0449947	-0.0514724	0.0242538	300	610	0	-1.00544e-05	7.22656e-07	-2.2032e-05	0.00193078	-0.00197968	-0.000757246	300	200	0	2.2015e-08	4.05061e-09	-4.6979e-07	3.72701e-06	3.90179e-05	-7.58016e-06	-311	200	0	-0.704991	-1.21953	50.1447	-1335.41	-1915.21	815.757	-914	200	0
645	5	-0.000391135	9.38318e-05	-0.000399734	-0.03662	-0.0389406	0.0224452	300	610	0	-3.77127e-05	-8.33629e-06	-7.18106e-05	0.00502028	-0.00520441	-0.00193506	300	200	0	3.3388e-08	6.14317e-09	-7.12485e-07	5.65239e-06	5.91746e-05	-1.14961e-05	-311	200	0	-0.649538	-1.26012	49.9954	-1340.06	-1901.6	820.917	-914	200	0
645	6	-0.000324503	0.000163108	-6.53219e-05	-0.0144602	-0.00906946	0.0146452	300	610	0	-7.79978e-05	-2.23637e-05	-0.000143498	0.00935274	-0.00973391	-0.00358235	300	200	0	3.59462e-08	6.61387e-09	-7.67076e-07	6.08548e-06	6.37087e-05	-1.23769e-05	-311	200	0	-0.599625	-1.30105	49.8428	-1346.98	-1893.3	831.115	-914	200	0
645	7	-0.000141319	0.000249775	0.000529859	0.0270802	0.0447655	-0.00195817	300	610	0	-0.000131891	-4.21237e-05	-0.000238427	0.0149487	-0.0155935	-0.00570458	300	200	0	3.31314e-08	6.09596e-09	-7.07009e-07	5.60895e-06	5.87198e-05	-1.14077e-05	-311	200	0	-0.561595	-1.33854	49.7042	-1354.66	-1893.28	844.613	-914	200	0
645	8	0.000206592	0.000348718	0.00145517	0.0937151	0.129117	-0.0304299	300	610	0	-0.000198276	-6.77569e-05	-0.000354092	0.0215817	-0.0225514	-0.0082128	300	200	0	2.75629e-08	5.07139e-09	-5.8818e-07	4.66624e-06	4.88506e-05	-9.49041e-06	-311	200	0	-0.539487	-1.36674	49.586	-1360.4	-1901.19	859.035	-914	200	0
645	9	0.000768867	0.000448496	0.00276279	0.190178	0.249052	-0.0736401	300	610	0	-0.000272623	-9.82897e-05	-0.000481839	0.0286431	-0.0299767	-0.0108722	300	200	0	2.10751e-08	3.87768e-09	-4.49733e-07	3.56789e-06	3.73521e-05	-7.25654e-06	-311	200	0	-0.536309	-1.37942	49.4954	-1361.11	-1914.56	872.084	-914	200	0
646	0	0.00158738	0.000529035	0.0044642	0.318518	0.406009	-0.133524	300	610	0	-0.0003454	-0.000131013	-0.00060411	0.0349852	-0.0366752	-0.0132432	300	200	0	1.48322e-08	2.72904e-09	-3.16514e-07	2.51101e-06	2.62877e-05	-5.10702e-06	-311	200	0	-0.551821	-1.37206	49.4544	-1355.04	-1930.96	882.13	-914	200	0	-0.665522	-1.22924	49.9315	8645.6	43702.6	2109.96	0	0	0
646	1	0.00268184	0.000559411	0.0064977	0.475688	0.594808	-0.209991	300	610	0	-0.000400356	-0.00016076	-0.000691502	0.0387611	-0.0407206	-0.0146208	300	200	0	9.47454e-09	1.74325e-09	-2.02183e-07	1.60398e-06	1.6792e-05	-3.26226e-06	-311	200	0	-0.57947	-1.34189	49.4947	-1343.41	-1948.19	888.276	-914	200	0
646	2	0.00402928	0.00049624	0.00868712	0.650407	0.799839	-0.299443	300	610	0	-0.000412919	-0.000179162	-0.000700108	0.0372909	-0.0393127	-0.013985	300	200	0	5.26451e-09	9.68637e-10	-1.12342e-07	8.91252e-07	9.33048e-06	-1.81267e-06	-311	200	0	-0.609558	-1.2897	49.6333	-1330.4	-1962.86	889.984	-914	200	0
646	3	0.00553733	0.000283466	0.0106937	0.819421	0.990586	-0.392931	300	610	0	-0.000349144	-0.000174017	-0.000569897	0.0270008	-0.0287119	-0.00997906	300	200	0	2.21629e-09	4.07784e-10	-4.72948e-08	3.75206e-07	3.92802e-06	-7.63111e-07	-311	200	0	-0.637415	-1.22286	49.8514	-1321.03	-1971.12	886.984	-914	200	0
646	4	0.00701199	-0.000145388	0.0119663	0.943464	1.11693	-0.474051	300	610	0	-0.000165823	-0.000128983	-0.000225247	0.00350455	-0.00432019	-0.000942392	300	200	0	1.99478e-10	3.67028e-11	-4.25679e-09	3.37706e-08	3.53543e-07	-6.86841e-08	-311	200	0	-0.66721	-1.15436	50.092	-1318.5	-1971.36	879.655	-914	200	0
646	5	0.00812278	-0.000861136	0.0116981	0.963566	1.10508	-0.516841	300	610	0	0.000187411	-2.39091e-05	0.000420904	-0.0380887	0.0389996	0.0149703	300	200	0	-9.83875e-10	-1.81027e-10	2.09955e-08	-1.66564e-07	-1.74376e-06	3.38767e-07	-311	200	0	-0.706589	-1.09746	50.2852	-1323.03	-1964.88	869.154	-914	200	0
646	6	0.00837038	-0.00192745	0.00880605	0.79872	0.855296	-0.484089	300	610	0	0.000762919	0.000163801	0.00145746	-0.102533	0.106257	0.0395426	300	200	0	-1.54694e-09	-2.84628e-10	3.30111e-08	-2.61889e-07	-2.7417e-06	5.32641e-07	-311	200	0	-0.758455	-1.06208	50.385	-1332.52	-1953.97	857.249	-914	200	0
646	7	0.00706529	-0.00338238	0.00194981	0.346379	0.2435	-0.326742	300	610	0	0.00160569	0.000456314	0.00295809	-0.193357	0.201204	0.0740808	300	200	0	-1.68625e-09	-3.10258e-10	3.59838e-08	-2.85472e-07	-2.98859e-06	5.80606e-07	-311	200	0	-0.818564	-1.0539	50.3843	-1343.51	-1939.65	846.105	-914	200	0
646	8	0.00333028	-0.00521152	-0.0103794	-0.512195	-0.871075	0.0146851	300	610	0	0.00273853	0.000870452	0.00495469	-0.31123	0.324618	0.118791	300	200	0	-1.5653e-09	-2.88004e-10	3.34027e-08	-2.64995e-07	-2.77423e-06	5.3896e-07	-311	200	0	-0.878983	-1.07284	50.3064	-1351.52	-1921.6	837.728	-914	200	0
646	9	-0.00385653	-0.00731221	-0.029671	-1.89928	-2.629	0.605476	300	610	0	0.00414097	0.00141025	0.00739991	-0.451705	0.471957	0.17192	300	200	0	-1.30913e-09	-2.40872e-10	2.79363e-08	-2.21628e-07	-2.32022e-06	4.50758e-07	-311	200	0	-0.931364	-1.11141	50.1867	-1351.96	-1899.45	833.24	-914	200	0
647	0	-0.0155567	-0.0094496	-0.0570717	-3.91796	-5.14136	1.50747	300	610	0	0.00572153	0.00205667	0.0101183	-0.602363	0.630351	0.228677	300	200	0	-1.00577e-09	-1.85055e-10	2.14627e-08	-1.70271e-07	-1.78256e-06	3.46305e-07	-311	200	0	-0.967538	-1.15716	50.0572	-1342.26	-1873.89	832.976	-914	200	0	-0.837811	-1.31697	49.6751	8584.85	43618.2	2297.21	0	0	0
647	1	-0.0326805	-0.0112076	-0.0928945	-6.61656	-8.4449	2.76369	300	610	0	0.0072841	0.0027545	0.0127482	-0.73949	0.77513	0.279973	300	200	0	-7.11437e-10	-1.309e-10	1.51818e-08	-1.20442e-07	-1.26091e-06	2.44961e-07	-311	200	0	-0.981068	-1.19943	49.9332	-1323.24	-1847.19	837.224	-914	200	0
647	2	-0.0556869	-0.0119411	-0.135937	-9.93813	-12.4395	4.37551	300	610	0	0.00849137	0.00339702	0.0146788	-0.824646	0.866205	0.311135	300	200	0	-4.5739e-10	-8.41568e-11	9.7605e-09	-7.74335e-08	-8.10648e-07	1.57488e-07	-311	200	0	-0.970389	-1.23452	49.8126	-1298.37	-1823.14	846.053	-914	200	0
647	3	-0.0841538	-0.0107408	-0.182611	-13.6544	-16.8077	6.27159	300	610	0	0.00883034	0.00381013	0.0149928	-0.801753	0.844989	0.300815	300	200	0	-2.56792e-10	-4.72482e-11	5.47984e-09	-4.34735e-08	-4.55122e-07	8.84184e-08	-311	200	0	-0.938872	-1.26496	49.6914	-1271.6	-1806.04	858.421	-914	200	0
647	4	-0.116215	-0.00642586	-0.225924	-17.2867	-20.9199	8.26888	300	610	0	0.00758879	0.00373854	0.0124298	-0.59568	0.632867	0.220487	300	200	0	-1.10843e-10	-2.03943e-11	2.36534e-09	-1.8765e-08	-1.9645e-07	3.81652e-08	-311	200	0	-0.891998	-1.29478	49.5804	-1245.88	-1799.6	872.182	-914	200	0
647	5	-0.147879	0.00241157	-0.254407	-20.0194	-23.734	10.028	300	610	0	0.00385574	0.00283878	0.00539465	-0.113738	0.132693	0.0350526	300	200	0	-1.37134e-11	-2.52318e-12	2.92639e-10	-2.3216e-09	-2.43048e-08	4.72179e-09	-311	200	0	-0.834967	-1.32509	49.4998	-1223.44	-1806.96	885.029	-914	200	0
647	6	-0.172288	0.0172822	-0.251192	-20.6212	-23.707	11.0083	300	610	0	-0.00343662	0.00068519	-0.00796016	0.748078	-0.764764	-0.294738	300	200	0	4.37662e-11	8.05269e-12	-9.33951e-10	7.40936e-09	7.75683e-08	-1.50695e-08	-311	200	0	-0.771717	-1.35386	49.4635	-1207.06	-1830.48	895.184	-914	200	0
647	7	-0.179014	0.0395627	-0.193512	-17.3916	-18.7439	10.4304	300	610	0	-0.0154074	-0.00320259	-0.0295372	2.09189	-2.16711	-0.807216	300	200	0	7.15961e-11	1.31732e-11	-1.52783e-09	1.21208e-08	1.26892e-07	-2.46519e-08	-311	200	0	-0.706115	-1.37922	49.4751	-1200.34	-1870.19	901.243	-914	200	0
647	8	-0.153591	0.0701107	-0.0530632	-8.16814	-6.225	7.26237	300	610	0	-0.033033	-0.00930041	-0.0609408	3.99536	-4.15678	-1.53117	300	200	0	7.90609e-11	1.45467e-11	-1.68713e-09	1.33846e-08	1.40122e-07	-2.72221e-08	-311	200	0	-0.643336	-1.40101	49.5337	-1206.26	-1921.95	901.759	-914	200	0
647	9	-0.0775238	0.108704	0.202221	9.56787	16.8398	0.246377	300	610	0	-0.0568389	-0.0179776	-0.102923	6.47754	-6.75541	-2.47281	300	200	0	7.39268e-11	1.36021e-11	-1.57757e-09	1.25154e-08	1.31023e-07	-2.54544e-08	-311	200	0	-0.588713	-1.41892	49.6331	-1225.81	-1977.76	895.35	-914	200	0
648	0	0.0708534	0.153286	0.604297	38.4317	53.4638	-12.0075	300	610	0	-0.0864575	-0.0293418	-0.1546	9.45151	-9.87431	-3.59782	300	200	0	6.21609e-11	1.14372e-11	-1.32649e-09	1.05235e-08	1.1017e-07	-2.14032e-08	-311	200	0	-0.546581	-1.43069	49.7625	-1257.37	-2028.92	881.569	-914	200	0	1.31321	-1.49647	53.0035	10847.2	42831.1	800.198	0	0	0
648	1	0.31423	0.199041	1.17831	80.6644	106.077	-30.8304	300	610	0	-0.120044	-0.0430227	-0.212421	12.6641	-13.2514	-4.80845	300	200	0	4.7985e-11	8.82894e-12	-1.02398e-09	8.12359e-09	8.50456e-08	-1.65221e-08	-311	200	0	-0.521371	-1.43277	49.9075	-1296.88	-2069.34	861.789	-914	200	0
648	2	0.672369	0.237347	1.93233	137.392	175.588	-57.1755	300	610	0	-0.153568	-0.0578963	-0.268939	15.6257	-16.3771	-5.91697	300	200	0	3.41136e-11	6.27668e-12	-7.27969e-10	5.77523e-09	6.04606e-08	-1.17459e-08	-311	200	0	-0.518466	-1.42221	50.0481	-1338.61	-2097	838.817	-914	200	0
648	3	1.15585	0.254755	2.84309	207.566	260.078	-91.1408	300	610	0	-0.18003	-0.0717598	-0.31147	17.5365	-18.4176	-6.61802	300	200	0	2.20709e-11	4.06091e-12	-4.70984e-10	3.73648e-09	3.91171e-08	-7.59944e-09	-311	200	0	-0.541096	-1.39697	50.1605	-1376.49	-2113.31	815.735	-914	200	0
648	4	1.75706	0.232204	3.8376	286.577	353.097	-131.316	300	610	0	-0.188723	-0.0809918	-0.320857	17.2233	-18.1474	-6.46498	300	200	0	1.25156e-11	2.30279e-12	-2.67078e-10	2.11882e-09	2.21819e-08	-4.30936e-09	-311	200	0	-0.584506	-1.35399	50.2235	-1405.54	-2120.5	795.385	-914	200	0
648	5	2.4384	0.144831	4.77153	364.573	441.663	-173.962	300	610	0	-0.164708	-0.0802539	-0.270648	13.1072	-13.9143	-4.8582	300	200	0	5.52959e-12	1.01741e-12	-1.17999e-10	9.36128e-10	9.80029e-09	-1.90394e-09	-311	200	0	-0.635788	-1.28923	50.2198	-1423.22	-2119.48	780.148	-914	200	0
648	6	3.11778	-0.0371676	5.40645	424.629	504.118	-212.062	300	610	0	-0.0887839	-0.0623286	-0.127198	3.2301	-3.66637	-1.05613	300	200	0	8.53703e-13	1.57076e-13	-1.82176e-11	1.44527e-10	1.51305e-09	-2.93946e-10	-311	200	0	-0.68187	-1.20248	50.1379	-1429.56	-2110.52	771.349	-914	200	0
648	7	3.6529	-0.346007	5.38964	441.029	508.208	-234.353	300	610	0	0.0616792	-0.0182267	0.148678	-14.6187	14.9178	5.77572	300	200	0	-1.93649e-12	-3.56302e-13	4.13238e-11	-3.27836e-10	-3.43211e-09	6.66769e-10	-311	200	0	-0.716162	-1.10236	49.981	-1425.69	-2095.07	768.902	-914	200	0
648	8	3.82613	-0.811414	4.24277	378.101	409.937	-224.527	300	610	0	0.310586	0.0622583	0.597673	-42.6314	44.1475	16.4605	300	200	0	-3.30984e-12	-6.08989e-13	7.06305e-11	-5.60336e-10	-5.86614e-09	1.13964e-09	-311	200	0	-0.737818	-1.00428	49.7724	-1412.96	-2075.82	771.722	-914	200	0
648	9	3.33403	-1.45263	1.36826	190.245	154.01	-160.877	300	610	0	0.6791	0.189334	1.25466	-82.5129	85.8312	31.631	300	200	0	-3.70483e-12	-6.81665e-13	7.90594e-11	-6.27206e-10	-6.56619e-09	1.27564e-09	-311	200	0	-0.748031	-0.923221	49.5474	-1393.61	-2055.05	778.364	-914	200	0
649	0	1.78676	-2.26665	-3.91506	-175.939	-323.055	-16.8123	217.484	654.939	0	1.17923	0.371092	2.13718	-134.768	140.532	51.4576	300	200	0	-3.49022e-12	-6.42178e-13	7.44798e-11	-5.90874e-10	-6.18584e-09	1.20175e-09	-311	200	0	-0.748698	-0.869205	49.3372	-1371.66	-2033.81	787.184	-914	200	0	-38.0833	-2.87898	-30.3029	-47432.8	61615.5	27601.5	1974.13	1562.38	0
649	1	-1.27489	-3.21244	-12.2924	-776.35	-1085.81	237.242	211.668	673.157	0	1.80455	0.610269	3.22894	-197.707	206.532	75.2709	300	200	0	-2.95071e-12	-5.42912e-13	6.29669e-11	-4.99538e-10	-5.22964e-09	1.01598e-09	-311	200	0	-0.74306	-0.84707	49.163	-1352.15	-2012.6	796.15	-914	200	0
649	2	-6.33557	-4.19127	-24.3138	-1659.64	-2187.3	629.918	210.039	678.259	0	2.51797	0.899714	4.45824	-266.178	278.495	101.08	300	200	0	-2.28872e-12	-4.2111e-13	4.88403e-11	-3.87467e-10	-4.05638e-09	7.88048e-10	-311	200	0	-0.735	-0.856336	49.0431	-1338.46	-1991.95	803.261	-914	200	0
649	3	-13.8237	-5.02462	-40.1806	-2851.78	-3649.52	1182.27	209.172	680.974	0	3.23665	1.21657	5.67185	-330.072	345.908	125.009	300	200	0	-1.63523e-12	-3.00873e-13	3.48952e-11	-2.76836e-10	-2.89818e-09	5.63041e-10	-311	200	0	-0.726721	-0.891986	48.9926	-1330.7	-1972.96	807.442	-914	200	0
649	4	-23.9679	-5.46027	-59.5625	-4341.02	-5445.31	1898.39	208.578	682.882	0	3.81548	1.5154	6.60652	-372.757	391.43	140.706	300	200	0	-1.06455e-12	-1.95871e-13	2.2717e-11	-1.80222e-10	-1.88674e-09	3.66544e-10	-311	200	0	-0.717128	-0.946741	49.014	-1327	-1957.75	808.863	-914	200	0
649	5	-36.6362	-5.24977	-81.7368	-6082.13	-7504.85	2759.14	208.183	684.411	0	4.03102	1.7209	6.8622	-369.7	389.436	138.83	300	200	0	-6.09514e-13	-1.12147e-13	1.30068e-11	-1.03187e-10	-1.08026e-09	2.09867e-10	-311	200	0	-0.703065	-1.01143	49.0935	-1325.45	-1948.96	808.557	-914	200	0
649	6	-51.3615	-4.23796	-106.109	-8027.77	-9752.85	3730.13	208.087	685.656	0	3.57001	1.72147	5.88391	-287.72	305.212	106.777	300	200	0	-2.75221e-13	-5.0639e-14	5.87311e-12	-4.65934e-11	-4.87784e-10	9.47638e-11	-311	200	0	-0.683778	-1.07492	49.2147	-1324.54	-1947.9	807.894	-914	200	0
649	7	-67.6298	-2.35493	-132.744	-10166.5	-12148.5	4782.15	208.482	686.587	0	2.02788	1.36549	2.96228	-85.4713	95.4322	28.8873	300	200	0	-5.02059e-14	-9.23757e-15	1.07137e-12	-8.49957e-12	-8.89817e-11	1.72868e-11	-311	200	0	-0.664834	-1.12776	49.3644	-1322.94	-1953.67	807.945	-914	200	0
649	8	-85.184	0.483483	-162.59	-12543.9	-14702.7	5904.51	209.572	687.15	0	-1.07481	0.463177	-2.73352	284.019	-289.222	-112.575	194.194	96.0976	0	8.51528e-14	1.56676e-14	-1.81712e-12	1.44159e-11	1.50919e-10	-2.93197e-11	-311	200	0	-0.657188	-1.16703	49.5234	-1320.29	-1964.36	809.027	-914	200	0
649	9	-104.119	4.48093	-197.379	-15258	-17468.5	7102.48	211.498	687.303	0	-6.24838	-1.20224	-12.0733	867.77	-898.268	-335.273	225.599	128.125	0	1.52825e-13	2.81189e-14	-3.26122e-12	2.58724e-11	2.70857e-10	-5.26205e-11	-311	200	0	-0.672051	-1.19733	49.6728	-1318.5	-1978.24	810.887	-914	200	0
650	0	-124.757	10.0005	-239.267	-18432.4	-20508.8	8386.27	214.285	687.037	0	-13.9509	-3.84955	-25.8141	1703.13	-1771.3	-653.083	231.383	134.023	0	1.73513e-13	3.19253e-14	-3.70269e-12	2.93747e-11	3.07523e-10	-5.97437e-11	-311	200	0	-0.715247	-1.22546	49.8179	-1320.91	-1993.82	813.341	-914	200	0	-329.798	39.4196	-679.049	-403923	231158	190512	317.153	597.696	0
650	1	-147.428	17.5073	-290.387	-22184.6	-23867	9758.52	217.81	686.397	0	-24.4549	-7.6557	-44.3603	2802.88	-2922.43	-1070.42	234.12	136.816	0	1.6472e-13	3.03075e-14	-3.51506e-12	2.78862e-11	2.91939e-10	-5.67162e-11	-311	200	0	-0.784305	-1.25343	49.9901	-1329.46	-2009.58	816.547	-914	200	0
650	2	-172.301	27.4401	-352.47	-26604.6	-27556.7	11205.4	221.818	685.48	0	-37.6962	-12.6721	-67.4889	4137.5	-4326.68	-1576.83	235.891	138.694	0	1.40026e-13	2.57639e-14	-2.9881e-12	2.37056e-11	2.48173e-10	-4.82136e-11	-311	200	0	-0.868483	-1.27869	50.2163	-1343.3	-2023.64	820.712	-914	200	0
650	3	-199.318	40.0645	-426.483	-31739.7	-31564.3	12695.9	225.989	684.422	0	-53.2298	-18.7088	-94.2831	5629.52	-5921.97	-2149.54	237.189	140.291	0	1.09134e-13	2.00799e-14	-2.32886e-12	1.84757e-11	1.93421e-10	-3.75767e-11	-311	200	0	-0.950904	-1.30061	50.494	-1360.51	-2033.89	825.987	-914	200	0
650	4	-228.139	55.3488	-512.1	-37564	-35839.4	14184.1	230.015	683.353	0	-70.4147	-25.3082	-123.561	7180.12	-7624.32	-2767.33	238.295	141.89	0	7.83604e-14	1.44178e-14	-1.67218e-12	1.3266e-11	1.38881e-10	-2.69809e-11	-311	200	0	-1.01434	-1.32048	50.7965	-1379.67	-2039.07	832.481	-914	200	0
650	5	-258.048	72.8942	-606.921	-43925.4	-40262.8	15611.2	233.661	682.374	0	-88.7982	-31.9271	-154.782	8720.93	-9350.85	-3424.2	239.587	143.657	0	5.13248e-14	9.44343e-15	-1.09525e-12	8.68899e-12	9.09647e-11	-1.76721e-11	-311	200	0	-1.04811	-1.33493	51.0852	-1399.53	-2040.46	839.883	-914	200	0
650	6	-287.837	91.8995	-705.652	-50488.1	-44610.6	16903.5	236.781	681.548	0	-108.443	-38.2583	-188.908	10254.5	-11052.5	-4130.27	241.493	145.717	0	2.96614e-14	5.45751e-15	-6.32962e-13	5.02151e-12	5.257e-11	-1.0213e-11	-311	200	0	-1.04956	-1.33553	51.3184	-1418.12	-2040.9	847.5	-914	200	0
650	7	-315.697	111.129	-799.737	-56707.3	-48542.7	17967.3	239.302	680.907	0	-129.939	-44.4835	-228.553	11857.7	-12731.9	-4904.66	244.293	148.118	0	1.36697e-14	2.51513e-15	-2.91705e-13	2.3142e-12	2.42272e-11	-4.70672e-12	-311	200	0	-1.01873	-1.31438	51.4635	-1432.59	-2040.86	854.929	-914	200	0
650	8	-339.155	128.911	-878.173	-61882.5	-51634.6	18690.5	241.202	680.467	0	-154.145	-51.2916	-277.337	13653.3	-14423.9	-5767.32	247.992	150.77	0	2.84542e-15	5.23539e-16	-6.072e-14	4.81713e-13	5.04303e-12	-9.7973e-13	-311	200	0	-0.953732	-1.26681	51.5019	-1440.45	-2036.25	862.009	-914	200	0
650	9	-355.195	143.26	-930.015	-65317.1	-53465.9	18957.2	242.511	680.232	0	-181.886	-59.6662	-338.987	15774.2	-16158.8	-6731.84	252.332	153.467	0	-3.71724e-15	-6.83949e-16	7.93243e-14	-6.29308e-13	-6.5882e-12	1.27992e-12	-311	200	0	-0.856801	-1.1927	51.4196	-1440.93	-2021.5	868.002	-914	200	0
651	0	-360.723	152.228	-948.095	-66544.2	-53749	18671.6	243.308	680.187	0	-213.724	-70.566	-416.497	18331.3	-17941.2	-7803.32	256.924	155.987	0	-7.04726e-15	-1.29665e-15	1.50386e-13	-1.19306e-12	-1.24901e-11	2.4265e-12	-311	200	0	-0.745076	-1.1003	51.2099	-1435.52	-1995.14	871.617	-914	200	0	-568.561	-46.7689	-1526.41	-632427	481504	187178	297.596	412.889	0
651	1	-353.384	154.439	-931.935	-65504.2	-52438.8	17783.1	243.731	680.288	0	-249.724	-84.6278	-511.237	21380.1	-19746.6	-8975.7	261.375	158.18	0	-8.12165e-15	-1.49433e-15	1.73313e-13	-1.37495e-12	-1.43943e-11	2.79644e-12	-311	200	0	-0.650989	-1.00713	50.8944	-1426.98	-1962.88	872.075	-914	200	0
651	2	-332.38	149.524	-887.828	-62559	-49752.2	16305.3	243.962	680.463	0	-289.151	-101.973	-621.829	24885	-21521.3	-10221.3	265.39	159.981	0	-7.77107e-15	-1.42983e-15	1.65831e-13	-1.3156e-12	-1.37729e-11	2.67572e-12	-311	200	0	-0.60793	-0.933736	50.5307	-1416.72	-1935.04	869.715	-914	200	0
651	3	-298.818	138.188	-826.227	-58346.4	-46089.5	14322.7	244.217	680.618	0	-330.175	-122.125	-742.941	28688	-23180.8	-11477.8	268.799	161.386	0	-6.643e-15	-1.22227e-15	1.41759e-13	-1.12462e-12	-1.17736e-11	2.28731e-12	-311	200	0	-0.628583	-0.893861	50.191	-1403.44	-1919.82	865.849	-914	200	0
651	4	-255.425	121.938	-758.343	-53578.7	-41913.6	11974.8	244.73	680.652	0	-369.741	-144	-864.495	32493	-24611.2	-12642.7	271.531	162.414	0	-5.2024e-15	-9.57208e-16	1.11017e-13	-8.80736e-13	-9.22039e-12	1.79128e-12	-311	200	0	-0.691512	-0.888427	49.9269	-1385.02	-1918.52	862.397	-914	200	0
651	5	-205.832	102.691	-693.65	-48884.3	-37649.5	9423.57	245.723	680.474	0	-403.769	-165.942	-972.174	35884.2	-25678.5	-13580.7	273.587	163.089	0	-3.75387e-15	-6.90687e-16	8.01059e-14	-6.35508e-13	-6.65311e-12	1.29253e-12	-311	200	0	-0.747232	-0.905802	49.7457	-1360.65	-1926.69	860.935	-914	200	0
651	6	-153.749	82.4301	-638.664	-44724.7	-33627.1	6817.61	247.348	680.029	0	-427.633	-185.813	-1050.22	38401.5	-26241.8	-14145.6	275.013	163.435	0	-2.47348e-15	-4.55104e-16	5.27829e-14	-4.18745e-13	-4.38383e-12	8.51664e-13	-311	200	0	-0.740134	-0.926939	49.6036	-1331.24	-1938.58	861.805	-914	200	0
651	7	-102.296	62.927	-596.745	-41374.5	-30059.3	4267	249.628	679.334	0	-436.974	-201.253	-1086.34	39670.7	-26173.7	-14212	275.907	163.482	0	-1.44241e-15	-2.65395e-16	3.07805e-14	-2.44192e-13	-2.55644e-12	4.9665e-13	-311	200	0	-0.638061	-0.933386	49.4238	-1299.04	-1951.13	864.295	-914	200	0
651	8	-53.6336	45.5749	-568.521	-38939.2	-27044.5	1833.66	252.43	678.492	0	-428.805	-210.171	-1076.34	39526.8	-25387	-13713.1	276.414	163.277	0	-6.77631e-16	-1.2468e-16	1.44604e-14	-1.14719e-13	-1.20099e-12	2.33321e-13	-311	200	0	-0.456767	-0.915518	49.1456	-1267.24	-1965.73	867.175	-914	200	0
651	9	-8.91328	31.3221	-552.678	-37392.3	-24586.4	-463.819	255.514	677.657	0	-402.503	-211.273	-1025.44	38059.2	-23864.5	-12670.2	276.728	162.885	0	-1.57128e-16	-2.89106e-17	3.35304e-15	-2.66009e-14	-2.78483e-13	5.41021e-14	-311	200	0	-0.259205	-0.877265	48.7726	-1239.37	-1987.43	869.009	-914	200	0
652	0	31.5066	20.7061	-546.838	-36620.1	-22627.2	-2634.36	258.622	676.967	0	-360.101	-204.388	-945.733	35560.2	-21678	-11192.3	277.078	162.399	0	1.6087e-16	2.9599e-17	-3.43289e-15	2.72343e-14	2.85115e-13	-5.53904e-14	-311	200	0	-0.122834	-0.834751	48.3784	-1218.48	-2021.1	868.708	-914	200	0	28.8631	-86.3409	-1167.9	-499261	377535	-97690.3	324.466	423.981	0
652	1	67.6777	13.9438	-548.342	-36470.2	-21086.2	-4693.15	261.546	676.51	0	-305.645	-190.43	-851.813	32418.1	-18978.5	-9444.38	277.72	161.942	0	3.24523e-16	5.97102e-17	-6.92518e-15	5.49399e-14	5.75164e-13	-1.11739e-13	-311	200	0	-0.0978022	-0.808685	48.0619	-1206.31	-2067.36	866.08	-914	200	0
652	2	99.6482	11.0154	-554.812	-36794.3	-19892.6	-6640.23	264.145	676.319	0	-244.052	-171.072	-756.802	29014.7	-15957	-7603.44	278.915	161.661	0	3.79925e-16	6.99037e-17	-8.10743e-15	6.4319e-14	6.73354e-13	-1.30815e-13	-311	200	0	-0.186403	-0.814098	47.8911	-1203.29	-2122.25	861.7	-914	200	0
652	3	127.175	11.7146	-564.505	-37475.1	-19003.2	-8445.8	266.336	676.386	0	-180.059	-148.324	-670.254	25660.3	-12803.7	-5819.69	280.897	161.716	0	3.66481e-16	6.74302e-17	-7.82055e-15	6.20432e-14	6.49527e-13	-1.26186e-13	-311	200	0	-0.351365	-0.854591	47.8797	-1209.55	-2179.25	856.515	-914	200	0
652	4	149.646	15.6767	-576.435	-38435.7	-18406.2	-10048.5	268.069	676.678	0	-117.537	-124.156	-597.736	22571.6	-9679.82	-4194.62	283.806	162.238	0	3.15058e-16	5.79687e-17	-6.7232e-15	5.33375e-14	5.58388e-13	-1.0848e-13	-311	200	0	-0.538497	-0.924745	48.0037	-1225.2	-2230.68	851.714	-914	200	0
652	5	166.208	22.3989	-590.283	-39634.6	-18113.9	-11366.2	269.313	677.145	0	-59.1677	-100.201	-541.361	19874.1	-6706.53	-2776.19	287.612	163.289	0	2.4793e-16	4.56175e-17	-5.29071e-15	4.1973e-14	4.39414e-13	-8.53667e-14	-311	200	0	-0.6961	-1.01604	48.2237	-1249.22	-2268.6	848.235	-914	200	0
652	6	176.015	31.2679	-606.145	-41051.6	-18148.8	-12313	270.059	677.726	0	-6.44955	-77.6311	-500.62	17617.4	-3965.2	-1566.29	292.079	164.809	0	1.79774e-16	3.30774e-17	-3.83631e-15	3.04348e-14	3.18621e-13	-6.18997e-14	-311	200	0	-0.788634	-1.11894	48.495	-1278.53	-2286.75	845.685	-914	200	0
652	7	178.498	41.6088	-624.27	-42675.3	-18524.6	-12819.6	270.326	678.36	0	40.0501	-57.2135	-473.306	15797.7	-1504.2	-536.352	296.822	166.623	0	1.19155e-16	2.19238e-17	-2.54272e-15	2.01723e-14	2.11183e-13	-4.10273e-14	-311	200	0	-0.807089	-1.22069	48.7731	-1308.38	-2283.18	842.194	-914	200	0
652	8	173.579	52.75	-644.864	-44493	-19234.4	-12849.9	270.173	678.996	0	80.3288	-39.4576	-456.439	14381.6	651.3	353.335	301.427	168.492	0	7.00955e-17	1.28971e-17	-1.49581e-15	1.18668e-14	1.24233e-13	-2.41352e-14	-311	200	0	-0.767405	-1.30584	49.0178	-1334.67	-2261.26	835.998	-914	200	0
[truncated: 2,419 more rows]
[truncated: 234 more columns]
