# Supplementary material for: Independent effects of mental fatigue and drop height on drop jump performance in American football athletes: an exploration of central-peripheral interaction
Source: PeerJ. 2026 Jan 13;14:e20574. doi: 10.7717/peerj.20574 (PMC12810397; doi:10.7717/peerj.20574)
Supplement: Supplemental Information 1 [file peerj-14-20574-s001.zip › data/1/11/C-DJ-40-01.csv]

Devices
1000
		Force1 - Force			Force1 - Moment			Force1 - CoP			Force2 - Force			Force2 - Moment			Force2 - CoP			Imported AMTI 400600 V1.00 #3 - Force			Imported AMTI 400600 V1.00 #3 - Moment			Imported AMTI 400600 V1.00 #3 - CoP			Imported AMTI 400600 V1.00 #4 - Force			Imported AMTI 400600 V1.00 #4 - Moment			Imported AMTI 400600 V1.00 #4 - CoP			Combined Force			Combined Moment			Combined CoP
Frame	Sub Frame	Fx	Fy	Fz	Mx	My	Mz	Cx	Cy	Cz	Fx	Fy	Fz	Mx	My	Mz	Cx	Cy	Cz	Fx	Fy	Fz	Mx	My	Mz	Cx	Cy	Cz	Fx	Fy	Fz	Mx	My	Mz	Cx	Cy	Cz	Fx	Fy	Fz	Mx	My	Mz	Cx	Cy	Cz
		N	N	N	N.mm	N.mm	N.mm	mm	mm	mm	N	N	N	N.mm	N.mm	N.mm	mm	mm	mm	N	N	N	N.mm	N.mm	N.mm	mm	mm	mm	N	N	N	N.mm	N.mm	N.mm	mm	mm	mm	N	N	N	N.mm	N.mm	N.mm	mm	mm	mm
385	0	2.85549e-08	1.85e-08	-1.1797e-07	-1.21644e-05	-6.17028e-06	-4.29896e-06	300	610	0	-1.81458e-09	-8.22201e-10	-3.08569e-09	8.34484e-08	-3.13067e-08	-5.72095e-08	300	200	0	0	0	-0	0	0	0	-311	200	0	-0.302086	-1.21985	49.795	-1268.03	-2016.07	825.357	-914	200	0	-0.714823	-1.10143	49.2799	8486.16	43135.8	1966.43	0	0	0
385	1	-2.14888e-08	4.24721e-08	-2.69287e-07	-2.23657e-05	-8.44291e-06	-1.99736e-06	300	610	0	-1.80685e-09	-7.58862e-10	-2.58916e-09	5.01863e-08	-1.35039e-08	-5.9058e-08	300	200	0	0	0	-0	0	0	0	-311	200	0	-0.335206	-1.24056	49.7404	-1314.98	-1986.69	818.036	-914	200	0
385	2	-1.04073e-07	7.5359e-08	-4.76628e-07	-3.54707e-05	-1.06449e-05	2.41994e-06	300	610	0	-1.41874e-09	-4.91335e-10	-1.18864e-09	-1.80726e-08	2.02605e-08	-5.00265e-08	300	200	0	0	0	-0	0	0	0	-311	200	0	-0.38706	-1.25105	49.6285	-1361.19	-1955.15	814.641	-914	200	0
385	3	-2.26128e-07	1.16932e-07	-7.38415e-07	-5.09085e-05	-1.22673e-05	9.60104e-06	300	610	0	-4.49511e-10	7.58534e-11	1.49373e-09	-1.33046e-07	7.47847e-08	-2.39445e-08	300	200	0	0	0	0	0	0	0	-311	200	0	-0.455012	-1.24696	49.4653	-1399.69	-1924.38	815.829	-914	200	0
385	4	-3.91524e-07	1.64991e-07	-1.04061e-06	-6.72025e-05	-1.25454e-05	2.01e-05	300	610	0	1.32947e-09	1.04662e-09	5.84937e-09	-3.05428e-07	1.5411e-07	2.63847e-08	300	200	0	0	0	0	0	0	0	-311	200	0	-0.535886	-1.22504	49.2768	-1424.44	-1897.8	820.928	-914	200	0
385	5	-5.98006e-07	2.14365e-07	-1.35043e-06	-8.16068e-05	-1.04276e-05	3.41927e-05	300	610	0	4.14792e-09	2.51803e-09	1.22121e-08	-5.41912e-07	2.60121e-07	1.0845e-07	300	200	0	0	0	0	0	0	0	-311	200	0	-0.627537	-1.18537	49.088	-1432.9	-1877.83	828.021	-914	200	0
385	6	-8.3313e-07	2.55789e-07	-1.60926e-06	-8.97374e-05	-4.58174e-06	5.16133e-05	300	610	0	8.18985e-09	4.55505e-09	2.07462e-08	-8.40851e-07	3.90564e-07	2.28695e-07	300	200	0	0	0	0	0	0	0	-311	200	0	-0.725418	-1.13375	48.914	-1426.31	-1865.28	834.62	-914	200	0
385	7	-1.06931e-06	2.74794e-07	-1.72574e-06	-8.52704e-05	6.53587e-06	7.12098e-05	300	610	0	1.35216e-08	7.15345e-09	3.12874e-08	-1.18642e-06	5.36451e-07	3.90412e-07	300	200	0	0	0	0	0	0	0	-311	200	0	-0.81926	-1.0795	48.7731	-1408.42	-1859.58	838.873	-914	200	0
385	8	-1.25836e-06	2.50867e-07	-1.57045e-06	-5.9819e-05	2.45172e-05	9.0527e-05	300	610	0	1.99911e-08	1.01894e-08	4.31336e-08	-1.54145e-06	6.78947e-07	5.90724e-07	300	200	0	0	0	0	0	0	0	-311	200	0	-0.89559	-1.03194	48.6947	-1384.96	-1859.23	839.85	-914	200	0
385	9	-1.32623e-06	1.57231e-07	-9.74717e-07	-3.14737e-06	5.07076e-05	0.000105353	300	610	0	2.70978e-08	1.33568e-08	5.47929e-08	-1.83929e-06	7.85997e-07	8.16626e-07	300	200	0	0	0	0	0	0	0	-311	200	0	-0.944713	-0.999279	48.7112	-1362.98	-1862.04	836.985	-914	200	0
386	0	-1.16926e-06	-3.82336e-08	2.63557e-07	9.60729e-05	8.57451e-05	0.000109293	300	610	0	3.38393e-08	1.60961e-08	6.37096e-08	-1.97592e-06	8.09199e-07	1.04019e-06	300	200	0	0	0	0	0	0	0	-311	200	0	-0.964752	-0.986071	48.8404	-1348.64	-1865.79	830.063	-914	200	0	-0.714813	-1.10143	49.2799	8486.17	43135.8	1966.43	0	0	0
386	1	-6.53772e-07	-3.70272e-07	2.36261e-06	0.000248722	0.000128904	9.34815e-05	300	610	0	3.85475e-08	1.75228e-08	6.6007e-08	-1.80381e-06	6.81754e-07	1.21334e-06	300	200	0	0	0	0	0	0	0	-311	200	0	-0.960054	-0.988893	49.0649	-1344.61	-1870.45	819.574	-914	200	0
386	2	3.78367e-07	-8.70997e-07	5.52351e-06	0.000462646	0.00017724	4.65966e-05	300	610	0	3.87429e-08	1.63704e-08	5.63152e-08	-1.13042e-06	3.18718e-07	1.26288e-06	300	200	0	0	0	0	0	0	0	-311	200	0	-0.936671	-0.998082	49.3292	-1349.12	-1879.6	806.617	-914	200	0
386	3	2.09508e-06	-1.56128e-06	9.87582e-06	0.000738781	0.000224556	-4.46118e-05	300	610	0	3.10489e-08	1.09716e-08	2.77806e-08	2.75201e-07	-3.78793e-07	1.08717e-06	300	200	0	0	0	0	0	0	0	-311	200	0	-0.898826	-1.00587	49.5692	-1357.32	-1897.41	792.582	-914	200	0
386	4	4.64648e-06	-2.43812e-06	1.53978e-05	0.00106586	0.000260286	-0.000193997	300	610	0	1.12283e-08	-6.93724e-10	-2.76097e-08	2.6629e-06	-1.51341e-06	5.56122e-07	300	200	0	0	0	0	0	0	0	-311	200	0	-0.85047	-1.01151	49.7453	-1364.46	-1923.85	778.976	-914	200	0
386	5	8.12055e-06	-3.45761e-06	2.18091e-05	0.00141372	0.000268456	-0.000413592	300	610	0	-2.55735e-08	-2.0839e-08	-1.18223e-07	6.26358e-06	-3.17299e-06	-4.82841e-07	300	200	0	0	0	-0	0	0	0	-311	200	0	-0.798614	-1.01915	49.8418	-1368.98	-1954.36	767.216	-914	200	0
386	6	1.2479e-05	-4.5138e-06	2.84376e-05	0.00172558	0.000226997	-0.000709764	300	610	0	-8.4279e-08	-5.1556e-08	-2.51311e-07	1.12273e-05	-5.4015e-06	-2.18976e-06	300	200	0	0	0	-0	0	0	0	-311	200	0	-0.752087	-1.03208	49.8464	-1372.94	-1983.6	758.427	-914	200	0
386	7	1.74718e-05	-5.41479e-06	3.40695e-05	0.00191017	0.000107818	-0.00107771	300	610	0	-1.68908e-07	-9.42904e-08	-4.30673e-07	1.75325e-05	-8.15741e-06	-4.70449e-06	300	200	0	0	0	-0	0	0	0	-311	200	0	-0.717319	-1.04922	49.7572	-1379.39	-2009.01	753.483	-914	200	0
386	8	2.25327e-05	-5.85902e-06	3.68e-05	0.00183513	-0.000121825	-0.00149419	300	610	0	-2.81075e-07	-1.49065e-07	-6.53327e-07	2.48632e-05	-1.12591e-05	-8.10275e-06	300	200	0	0	0	-0	0	0	0	-311	200	0	-0.695982	-1.0671	49.6048	-1390.25	-2031.03	753.042	-914	200	0
386	9	2.66625e-05	-5.41671e-06	3.39182e-05	0.00132406	-0.000495977	-0.00190871	300	610	0	-4.17879e-07	-2.13422e-07	-9.05107e-07	3.24577e-05	-1.43191e-05	-1.2333e-05	300	200	0	0	0	-0	0	0	0	-311	200	0	-0.686417	-1.08397	49.4491	-1405.55	-2050.39	757.319	-914	200	0
387	0	2.83164e-05	-3.52416e-06	2.18724e-05	0.000160607	-0.00104388	-0.00223389	300	610	0	-5.69167e-07	-2.811e-07	-1.15533e-06	3.8936e-05	-1.6672e-05	-1.71332e-05	300	200	0	0	0	-0	0	0	0	-311	200	0	-0.686272	-1.09971	49.3527	-1423.34	-2065.82	765.842	-914	200	0	-0.643255	-1.02957	50.0095	8613.97	43658.5	1881.16	0	0	0
387	1	2.53212e-05	4.98286e-07	-3.61421e-06	-0.00189627	-0.00178037	-0.00233623	300	610	0	-7.14272e-07	-3.40521e-07	-1.35097e-06	4.21296e-05	-1.73072e-05	-2.19293e-05	300	200	0	0	0	-0	0	0	0	-311	200	0	-0.692513	-1.11251	49.3539	-1440.16	-2074.7	777.616	-914	200	0
387	2	1.4861e-05	7.39112e-06	-4.7193e-05	-0.00508052	-0.00269215	-0.00202978	300	610	0	-8.18534e-07	-3.73259e-07	-1.41109e-06	3.89479e-05	-1.4823e-05	-2.57235e-05	300	200	0	0	0	-0	0	0	0	-311	200	0	-0.700042	-1.11764	49.4561	-1451.55	-2075.41	791.557	-914	200	0
387	3	-6.41398e-06	1.7847e-05	-0.000113202	-0.00956529	-0.00371973	-0.00107586	300	610	0	-8.3014e-07	-3.52797e-07	-1.22305e-06	2.53375e-05	-7.42845e-06	-2.69886e-05	300	200	0	0	0	-0	0	0	0	-311	200	0	-0.702541	-1.10989	49.637	-1453.15	-2069.38	806.599	-914	200	0
387	4	-4.2087e-05	3.23318e-05	-0.000204537	-0.0153821	-0.00473563	0.000806355	300	610	0	-6.78184e-07	-2.44051e-07	-6.4238e-07	-3.58876e-06	6.97309e-06	-2.35925e-05	300	200	0	0	0	-0	0	0	0	-311	200	0	-0.695227	-1.08739	49.8597	-1442.59	-2061.45	821.646	-914	200	0
387	5	-9.54048e-05	5.08205e-05	-0.000320979	-0.0223093	-0.00552055	0.00391285	300	610	0	-2.73257e-07	-4.30248e-09	5.00782e-07	-5.31554e-05	3.05754e-05	-1.27934e-05	300	200	0	0	0	0	0	0	0	-311	200	0	-0.676528	-1.0537	50.0818	-1420.84	-2056.96	835.696	-914	200	0
387	6	-0.000168356	7.2439e-05	-0.000456944	-0.0297315	-0.00574097	0.00850451	300	610	0	4.87686e-07	4.13578e-07	2.38521e-06	-0.000128343	6.5286e-05	8.64219e-06	300	200	0	0	0	0	0	0	0	-311	200	0	-0.647609	-1.01547	50.2763	-1392.35	-2058.1	847.789	-914	200	0
387	7	-0.000260326	9.50181e-05	-0.00059867	-0.0364756	-0.00493387	0.0147271	300	610	0	1.71005e-06	1.05463e-06	5.16815e-06	-0.000232501	0.000112119	4.41325e-05	300	200	0	0	0	0	0	0	0	-311	200	0	-0.610706	-0.978104	50.4435	-1363.23	-2062.39	857.013	-914	200	0
387	8	-0.000366306	0.000114586	-0.000721028	-0.0406415	-0.00250698	0.0224961	300	610	0	3.48147e-06	1.95089e-06	8.93675e-06	-0.000365448	0.000170326	9.67085e-05	300	200	0	0	0	0	0	0	0	-311	200	0	-0.568107	-0.944837	50.5951	-1338.3	-2064.49	862.843	-914	200	0
387	9	-0.000474675	0.000124859	-0.000784327	-0.0394596	0.00223391	0.0313436	300	610	0	5.84053e-06	3.10521e-06	1.36382e-05	-0.000520899	0.000236244	0.000168099	300	200	0	0	0	0	0	0	0	-311	200	0	-0.523351	-0.918694	50.7283	-1319.76	-2060.13	865.294	-914	200	0
388	0	-0.000564728	0.000116835	-0.000731778	-0.0292214	0.0100164	0.0402323	300	610	0	8.73247e-06	4.46896e-06	1.89873e-05	-0.000683255	0.000301904	0.000257408	300	200	0	0	0	0	0	0	0	-311	200	0	-0.48254	-0.903119	50.8274	-1308.19	-2049.53	864.924	-914	200	0	-0.641378	-1.03042	50.0148	8617.55	43656.8	1879.67	0	0	0
388	1	-0.000604249	7.86516e-05	-0.000488636	-0.00535485	0.0214753	0.0473494	300	610	0	1.19515e-05	5.9142e-06	2.43535e-05	-0.000823953	0.000353501	0.000359365	300	200	0	0	0	0	0	0	0	-311	200	0	-0.45269	-0.900468	50.8876	-1302.96	-2037.57	862.705	-914	200	0
388	2	-0.000547687	-4.06972e-06	3.55825e-05	0.0372662	0.0369522	0.0499093	300	610	0	1.5072e-05	7.20147e-06	2.86368e-05	-0.000897806	0.000369939	0.000462175	300	200	0	0	0	0	0	0	0	-311	200	0	-0.438683	-0.910301	50.9214	-1303.07	-2030.81	859.156	-914	200	0
388	3	-0.000335739	-0.000147101	0.000939965	0.103668	0.0562082	0.0440123	300	610	0	1.73741e-05	7.94706e-06	3.01482e-05	-0.000840083	0.000321816	0.000545152	300	200	0	0	0	0	0	0	0	-311	200	0	-0.442415	-0.93132	50.9521	-1308.84	-2032.81	853.835	-914	200	0
388	4	0.000102518	-0.000365369	0.00231802	0.197663	0.0780442	0.0246291	300	610	0	1.77751e-05	7.59589e-06	2.65254e-05	-0.000565484	0.000171383	0.000576427	300	200	0	0	0	0	0	0	0	-311	200	0	-0.463789	-0.964915	51.0082	-1321.18	-2040.95	846.314	-914	200	0
388	5	0.000843511	-0.000669232	0.00423417	0.320157	0.0998393	-0.0141908	300	610	0	1.47867e-05	5.41e-06	1.47239e-05	2.93836e-05	-0.0001258	0.000511291	300	200	0	0	0	0	0	0	0	-311	200	0	-0.500675	-1.01295	51.1116	-1338.85	-2048.39	837.225	-914	200	0
388	6	0.00195739	-0.00105896	0.00668885	0.466818	0.117044	-0.0787668	300	610	0	6.52284e-06	4.86264e-07	-8.85549e-06	0.00105793	-0.000616597	0.000291977	300	200	0	0	0	0	0	0	0	-311	200	0	-0.548428	-1.07261	51.2596	-1358.07	-2049.31	828.237	-914	200	0
388	7	0.00348883	-0.00151721	0.0095712	0.625102	0.122696	-0.174749	300	610	0	-9.20298e-06	-8.17831e-06	-4.80303e-05	0.00262748	-0.00134237	-0.000150016	300	200	0	0	0	-0	0	0	0	-311	200	0	-0.600551	-1.13653	51.4123	-1375.17	-2042.02	821.504	-914	200	0
388	8	0.00542898	-0.00199962	0.0125997	0.770776	0.107085	-0.305452	300	610	0	-3.46462e-05	-2.15525e-05	-0.000106206	0.00481251	-0.00232633	-0.000887657	300	200	0	0	0	-0	0	0	0	-311	200	0	-0.650224	-1.19672	51.5113	-1389.01	-2028.29	818.769	-914	200	0
388	9	0.00767765	-0.00242401	0.0152543	0.864311	0.0577263	-0.46944	300	610	0	-7.17145e-05	-4.03447e-05	-0.000185367	0.00761494	-0.0035553	-0.00198655	300	200	0	0	0	-0	0	0	0	-311	200	0	-0.691854	-1.24705	51.5256	-1400.94	-2011.13	820.211	-914	200	0
389	0	0.00999663	-0.00265949	0.0167082	0.847767	-0.0400923	-0.657315	300	610	0	-0.000121316	-6.46635e-05	-0.000284611	0.0109101	-0.00495559	-0.00348589	300	200	0	0	0	-0	0	0	0	-311	200	0	-0.721126	-1.28201	51.471	-1412.75	-1992.79	824.093	-914	200	0	-0.632241	-1.11797	51.0157	8790.61	44721	2001.08	0	0	0
389	1	0.011957	-0.00251757	0.0157722	0.643194	-0.201912	-0.847777	300	610	0	-0.000182429	-9.35515e-05	-0.000398205	0.0143788	-0.00636345	-0.0053708	300	200	0	0	0	-0	0	0	0	-311	200	0	-0.733976	-1.29547	51.3809	-1423.85	-1974.12	827.88	-914	200	0
389	2	0.0128872	-0.00174867	0.0108736	0.154008	-0.441493	-1.00324	300	610	0	-0.000250892	-0.000124397	-0.000513202	0.0174303	-0.00749256	-0.00753547	300	200	0	0	0	-0	0	0	0	-311	200	0	-0.727832	-1.28447	51.2668	-1430.24	-1955.6	829.775	-914	200	0
389	3	0.0118327	-4.87222e-05	9.88673e-05	-0.728757	-0.766639	-1.06561	300	610	0	-0.000317943	-0.000152249	-0.000606794	0.0191232	-0.00790269	-0.00973783	300	200	0	0	0	-0	0	0	0	-311	200	0	-0.705951	-1.253	51.113	-1427.65	-1939.04	829.235	-914	200	0
389	4	0.00754498	0.00291806	-0.0186619	-2.11301	-1.17318	-0.953104	300	610	0	-0.000368633	-0.000169121	-0.000643749	0.0181022	-0.00697727	-0.0115491	300	200	0	0	0	-0	0	0	0	-311	200	0	-0.677735	-1.20865	50.9129	-1416.01	-1928.2	826.702	-914	200	0
389	5	-0.00147719	0.00747301	-0.0474223	-4.08245	-1.637	-0.559787	300	610	0	-0.000380354	-0.000163396	-0.000574532	0.0125726	-0.00392088	-0.0123044	300	200	0	0	0	-0	0	0	0	-311	200	0	-0.65214	-1.15584	50.6966	-1399.52	-1927.16	823.504	-914	200	0
389	6	-0.0168629	0.0138457	-0.0876108	-6.66129	-2.10425	0.24038	300	610	0	-0.000321868	-0.000119557	-0.000335006	0.000347856	0.0022081	-0.0110667	300	200	0	0	0	-0	0	0	0	-311	200	0	-0.633294	-1.09372	50.5044	-1383.14	-1938.19	821.603	-914	200	0
389	7	-0.0401262	0.0220584	-0.139342	-9.76529	-2.48058	1.58225	300	610	0	-0.0001534	-1.85156e-05	0.000151065	-0.0209864	0.0124102	-0.00661904	300	200	0	0	0	0	0	0	0	-311	200	0	-0.621712	-1.0225	50.3479	-1369.92	-1960.19	822.739	-914	200	0
389	8	-0.0722667	0.0317685	-0.200423	-13.139	-2.62073	3.58802	300	610	0	0.000171421	0.000161063	0.000965151	-0.0537408	0.0275811	0.00248918	300	200	0	0	0	0	0	0	0	-311	200	0	-0.616875	-0.950858	50.2095	-1360.41	-1988.08	827.549	-914	200	0
389	9	-0.113182	0.0420693	-0.265099	-16.2823	-2.32104	6.33259	300	610	0	0.00070083	0.00044	0.00218093	-0.0995658	0.048248	0.0178147	300	200	0	0	0	0	0	0	0	-311	200	0	-0.619775	-0.895269	50.0737	-1353.38	-2014.49	835.384	-914	200	0
390	0	-0.160876	0.0512616	-0.322615	-18.3729	-1.3185	9.79299	300	610	0	0.00147629	0.00083391	0.00384327	-0.158622	0.0741886	0.040776	300	200	0	0	0	0	0	0	0	-311	200	0	-0.631821	-0.871351	49.956	-1347.11	-2033.22	844.857	-914	200	0	-0.581314	-1.21565	51.1259	9289.2	43666.5	1848.87	0	0	0
390	1	-0.210468	0.0566196	-0.355753	-18.1992	0.698615	13.7809	300	610	0	0.0025189	0.0013461	0.00593757	-0.228444	0.103922	0.0722564	300	200	0	0	0	0	0	0	0	-311	200	0	-0.650417	-0.885708	49.8995	-1341.23	-2041.68	854.391	-914	200	0
390	2	-0.253079	0.0541978	-0.339617	-14.1232	4.06207	17.8592	300	610	0	0.00380995	0.00195781	0.00834889	-0.302512	0.134088	0.112026	300	200	0	0	0	0	0	0	0	-311	200	0	-0.66959	-0.934689	49.9418	-1337.37	-2040.82	862.418	-914	200	0
390	3	-0.274711	0.0387467	-0.241129	-4.1052	9.06971	21.2492	300	610	0	0.0052654	0.00261577	0.0108116	-0.368607	0.158748	0.157966	300	200	0	0	0	0	0	0	0	-311	200	0	-0.685566	-1.00751	50.0858	-1337.52	-2032.8	867.598	-914	200	0
390	4	-0.25537	0.00383833	-0.0198282	14.1702	15.8986	22.739	300	610	0	0.00670497	0.00321771	0.0128529	-0.407128	0.168721	0.205112	300	200	0	0	0	0	0	0	0	-311	200	0	-0.699413	-1.0899	50.2893	-1342.21	-2018.87	868.882	-914	200	0
390	5	-0.168775	-0.057673	0.369187	43.0177	24.4792	20.6149	300	610	0	0.00781839	0.00359741	0.0137381	-0.389702	0.15108	0.244579	300	200	0	0	0	0	0	0	0	-311	200	0	-0.714345	-1.16796	50.481	-1350.52	-1999.76	865.605	-914	200	0
390	6	0.0168354	-0.152699	0.969235	84.2711	34.3271	12.6456	300	610	0	0.00813368	0.00351184	0.0124289	-0.278583	0.0890681	0.262506	300	200	0	0	0	0	0	0	0	-311	200	0	-0.732058	-1.23098	50.6001	-1361.05	-1977.12	858.339	-914	200	0
390	7	0.336173	-0.286311	1.8119	138.547	44.337	-3.83746	300	610	0	0.00699542	0.00263478	0.00757458	-0.0275484	-0.0372576	0.23925	300	200	0	0	0	0	0	0	0	-311	200	0	-0.753157	-1.27206	50.6188	-1372.61	-1954.07	849.345	-914	200	0
390	8	0.821878	-0.459328	2.9018	204.219	52.5531	-31.7103	300	610	0	0.00356505	0.000562952	-0.00243921	0.414784	-0.249247	0.14919	300	200	0	0	0	0	0	0	0	-311	200	0	-0.778244	-1.28679	50.5405	-1384.01	-1934.63	841.347	-914	200	0
390	9	1.49623	-0.665004	4.19571	276.092	55.9454	-73.6133	300	610	0	-0.00314058	-0.00315726	-0.0193502	1.09811	-0.566271	-0.0383861	300	200	0	0	0	-0	0	0	0	-311	200	0	-0.80407	-1.27123	50.3999	-1393.66	-1922.62	835.902	-914	200	0
391	0	2.35884	-0.884833	5.57614	343.848	50.2445	-131.229	300	610	0	-0.0141523	-0.00897303	-0.0447505	2.05889	-1.00024	-0.356674	300	200	0	0	0	-0	0	0	0	-311	200	0	-0.820886	-1.22237	50.249	-1400.27	-1921.01	832.882	-914	200	0	-0.0881767	0.314093	40.8158	2219.35	46328.2	1758.73	0	0	0
391	1	3.37002	-1.08369	6.82077	390.391	29.91	-204.227	300	610	0	-0.03037	-0.0172276	-0.079649	3.30302	-1.54761	-0.836302	300	200	0	0	0	-0	0	0	0	-311	200	0	-0.818163	-1.14283	50.1253	-1403.22	-1931.71	830.945	-914	200	0
391	2	4.42991	-1.20485	7.57115	390.389	-11.6597	-288.841	300	610	0	-0.0522794	-0.0280121	-0.123831	4.78197	-2.17873	-1.49709	300	200	0	0	0	-0	0	0	0	-311	200	0	-0.791066	-1.04313	50.0521	-1401.5	-1954.55	828.512	-914	200	0
391	3	5.35476	-1.16572	7.30628	309.432	-81.5431	-376.112	300	610	0	-0.0795451	-0.0409607	-0.174997	6.36266	-2.82462	-2.33594	300	200	0	0	0	-0	0	0	0	-311	200	0	-0.741139	-0.938964	50.0562	-1393.67	-1987.25	824.668	-914	200	0
391	4	5.85293	-0.855937	5.33051	104.461	-186.18	-449.909	300	610	0	-0.110473	-0.054988	-0.2277	7.79252	-3.36227	-3.31053	300	200	0	0	0	-0	0	0	0	-311	200	0	-0.67614	-0.847409	50.1544	-1379.66	-2026.77	819.453	-914	200	0
391	5	5.50569	-0.139649	0.788741	-273.703	-329.566	-484.966	300	610	0	-0.141356	-0.0679828	-0.272149	8.66354	-3.60018	-4.31913	300	200	0	0	0	-0	0	0	0	-311	200	0	-0.608012	-0.782553	50.3264	-1361.68	-2069.56	813.693	-914	200	0
391	6	3.76005	1.13513	-7.27422	-874.679	-510.614	-445.374	229.805	730.244	0	-0.165759	-0.0764871	-0.293024	8.38197	-3.26742	-5.17773	300	200	0	0	0	-0	0	0	0	-311	200	0	-0.547759	-0.751443	50.52	-1342.9	-2111.22	808.553	-914	200	0
391	7	-0.0558083	3.11695	-19.7895	-1738.56	-719.622	-284.158	263.636	697.853	0	-0.173829	-0.0754176	-0.268568	6.15411	-2.01111	-5.59739	300	200	0	0	0	-0	0	0	0	-311	200	0	-0.503796	-0.753258	50.6812	-1325.8	-2146.32	804.769	-914	200	0
391	8	-6.65044	5.90749	-37.5445	-2886.71	-935.681	51.0604	275.078	686.888	0	-0.151819	-0.0579184	-0.170341	1.00309	0.591	-5.16659	300	200	0	0	0	-0	0	0	0	-311	200	0	-0.481936	-0.781716	50.7791	-1311.82	-2168.96	802.146	-914	200	0
391	9	-16.6019	9.51674	-61.245	-4327.01	-1128.17	602.527	281.579	680.651	0	-0.0820555	-0.0154721	0.0358267	-8.16396	4.99424	-3.34594	300	200	0	0	0	0	0	0	0	-311	200	0	-0.483379	-0.830029	50.8123	-1302.18	-2175.19	799.91	-914	200	0
392	0	-30.2627	13.9045	-91.7083	-6072.65	-1261.77	1392.05	286.242	676.217	0	0.0562978	0.061562	0.38698	-22.4151	11.6171	0.51452	300	200	0	0	0	0	0	0	0	-311	200	0	-0.505378	-0.894319	50.8017	-1298.11	-2165.45	797.457	-914	200	0	-146.089	46.6922	-272.118	-205415	147407	114046	516.049	763.285	0
392	1	-47.8523	19.086	-129.882	-8151.53	-1303.89	2429.49	289.961	672.761	0	0.285258	0.18278	0.917488	-42.5537	20.727	7.12223	300	200	0	0	0	0	0	0	0	-311	200	0	-0.54438	-0.970973	50.7725	-1299.83	-2144.32	794.754	-914	200	0
392	2	-69.5585	25.1562	-176.577	-10595.1	-1234.98	3723.2	293.006	670.003	0	0.624332	0.355709	1.64993	-68.756	32.2737	17.138	300	200	0	0	0	0	0	0	0	-311	200	0	-0.598046	-1.05173	50.7437	-1305.87	-2117.31	792.37	-914	200	0
392	3	-95.4681	32.2143	-231.961	-13411.4	-1056.82	5274.75	295.444	667.817	0	1.08461	0.58272	2.58172	-100.072	45.6641	31.0043	300	200	0	0	0	0	0	0	0	-311	200	0	-0.664732	-1.12424	50.7276	-1314.98	-2087.88	791.567	-914	200	0
392	4	-125.354	40.2724	-294.81	-16546.3	-794.129	7063.51	297.306	666.125	0	1.66025	0.856718	3.66699	-133.787	59.4846	48.6925	300	200	0	0	0	0	0	0	0	-311	200	0	-0.738447	-1.17677	50.7325	-1327.5	-2057.52	793.987	-914	200	0
392	5	-158.378	49.1928	-361.76	-19847.6	-494.694	9030.35	298.633	664.864	0	2.31717	1.15562	4.79417	-164.684	71.1872	69.36	300	200	0	0	0	0	0	0	0	-311	200	0	-0.805928	-1.20138	50.7601	-1343.26	-2027.61	800.577	-914	200	0
392	6	-192.795	58.6519	-427.076	-23054.8	-229.307	11063.6	299.463	663.983	0	2.97923	1.43587	5.76052	-184.273	76.7795	90.9237	300	200	0	0	0	0	0	0	0	-311	200	0	-0.852677	-1.1958	50.7938	-1360.39	-2000.28	810.729	-914	200	0
392	7	-225.852	68.1134	-483.393	-25835.3	-79.069	12996.4	299.836	663.446	0	3.51296	1.62554	6.24672	-180.132	70.5847	109.574	300	200	0	0	0	0	0	0	0	-311	200	0	-0.870257	-1.16238	50.7939	-1376.92	-1977.07	822.081	-914	200	0
392	8	-254.1	76.8547	-523.52	-27866.4	-102.756	14628	299.804	663.229	0	3.71279	1.61835	5.79701	-135.576	45.1733	119.291	300	200	0	0	0	0	0	0	0	-311	200	0	-0.857538	-1.10555	50.7137	-1391.94	-1957.37	831.09	-914	200	0
392	9	-274.197	84.1202	-542.759	-28939.1	-301.477	15772.7	299.445	663.319	0	3.29044	1.27025	3.81273	-29.9675	-8.39147	111.455	300	200	0	0	0	0	0	0	0	-311	200	0	-0.819182	-1.03458	50.5291	-1405.68	-1939.57	835.022	-914	200	0
393	0	-283.951	89.3648	-540.618	-29032.5	-609.867	16318.2	298.872	663.703	0	1.87353	0.401411	-0.429103	159.929	-99.8154	74.7131	300	200	0	0	0	0	0	0	0	-311	200	0	-0.766572	-0.967241	50.2611	-1418.74	-1923.56	834.057	-914	200	0	-261.156	70.2575	-488.762	-305975	217333	178108	419.085	633.023	0
393	1	-283.082	92.4372	-521.021	-28324.4	-921.483	16264.7	298.231	664.363	0	-0.979361	-1.19298	-7.71785	457.049	-238.129	-4.68394	269.146	140.78	0	0	0	-0	0	0	0	-311	200	0	-0.718167	-0.924251	49.9697	-1430.5	-1911.42	830.904	-914	200	0
393	2	-273.194	93.5947	-490.986	-27135.6	-1126.6	15720.4	297.705	665.268	0	-5.73825	-3.71869	-18.7946	879.046	-429.314	-141.806	277.158	153.229	0	0	0	-0	0	0	0	-311	200	0	-0.692213	-0.917744	49.7189	-1438.64	-1906	828.437	-914	200	0
393	3	-256.988	93.358	-458.558	-25837.6	-1137.79	14855.1	297.519	666.345	0	-12.8254	-7.34047	-34.1628	1430.73	-672.814	-350.894	280.306	158.12	0	0	0	-0	0	0	0	-311	200	0	-0.695337	-0.945354	49.5537	-1440.53	-1908.82	828.245	-914	200	0
393	4	-237.259	92.3038	-430.89	-24761.8	-897.445	13841.7	297.917	667.467	0	-22.5117	-12.1129	-53.9036	2096.32	-956.063	-641.784	282.263	161.11	0	0	0	-0	0	0	0	-311	200	0	-0.718609	-0.994381	49.5033	-1435.33	-1919.47	830.694	-914	200	0
393	5	-216.177	90.8928	-412.986	-24137.4	-376.16	12813.3	299.089	668.446	0	-34.8648	-17.9231	-77.7446	2840.57	-1247.42	-1017.63	283.955	163.463	0	0	0	-0	0	0	0	-311	200	0	-0.744578	-1.0506	49.5742	-1424.35	-1936.42	835.204	-914	200	0
393	6	-195.048	89.3973	-407.234	-24068.2	429.906	11847.4	301.056	669.102	0	-49.8635	-24.5602	-105.481	3625.62	-1496.1	-1479.44	285.816	165.628	0	0	0	-0	0	0	0	-311	200	0	-0.759488	-1.10375	49.7422	-1409.36	-1956.9	840.769	-914	200	0
393	7	-174.471	87.9314	-413.596	-24542.6	1501.73	10972	303.631	669.34	0	-67.6256	-31.9095	-137.429	4432.67	-1648.56	-2033.68	288.004	167.746	0	0	0	-0	0	0	0	-311	200	0	-0.762055	-1.1454	49.9611	-1391.37	-1976.3	846.878	-914	200	0
393	8	-154.634	86.4995	-430.283	-25466.6	2800.82	10183.6	306.509	669.186	0	-88.4762	-40.0724	-174.467	5268.94	-1671.02	-2692.37	290.422	169.8	0	0	0	-0	0	0	0	-311	200	0	-0.76102	-1.16663	50.1781	-1371.22	-1990.67	853.5	-914	200	0
393	9	-135.543	85.0087	-454.594	-26704.9	4274.39	9457.84	309.403	668.745	0	-112.686	-49.2842	-217.454	6154.09	-1558.29	-3464.59	292.834	171.699	0	0	0	-0	0	0	0	-311	200	0	-0.765118	-1.16315	50.3489	-1351.1	-1999.81	860.199	-914	200	0
394	0	-117.116	83.2843	-483.648	-28115.5	5863.2	8759.72	312.123	668.132	0	-140.017	-59.6941	-266.266	7097.24	-1327.45	-4343.29	295.015	173.345	0	0	0	-0	0	0	0	-311	200	0	-0.776566	-1.13983	50.4562	-1334.97	-2006.64	865.832	-914	200	0	-266.389	-23.7084	-969.158	-473710	374895	65542	373.669	487.663	0
394	1	-99.2295	81.1329	-514.879	-29575.6	7511.46	8055.47	314.589	667.442	0	-169.343	-71.128	-318.943	8078.4	-1011.03	-5292.52	296.83	174.671	0	0	0	0	0	0	0	-311	200	0	-0.791237	-1.10706	50.5084	-1326.87	-2014.28	869.161	-914	200	0
394	2	-81.7535	78.4399	-546.315	-30998	9175.93	7323.92	316.796	666.74	0	-198.549	-82.9506	-371.384	9041.92	-658.822	-6243.63	298.226	175.653	0	0	0	0	0	0	0	-311	200	0	-0.80114	-1.07448	50.5126	-1329.32	-2024.11	869.571	-914	200	0
394	3	-64.6358	75.2586	-576.725	-32338.8	10829.6	6563.02	318.778	666.073	0	-224.788	-94.1037	-417.81	9903.83	-339.667	-7104.05	299.187	176.296	0	0	0	0	0	0	0	-311	200	0	-0.795929	-1.04807	50.4554	-1342.65	-2035.45	867.094	-914	200	0
394	4	-47.9985	71.8519	-605.651	-33597.4	12459.2	5792.85	320.572	665.473	0	-245.031	-103.326	-452.024	10571.6	-128.307	-7777.13	299.716	176.613	0	0	0	0	0	0	0	-311	200	0	-0.767329	-1.03029	50.317	-1363.9	-2045.7	861.951	-914	200	0
394	5	-32.2025	68.6695	-633.317	-34810.3	14061	5055.02	322.202	664.965	0	-256.823	-109.499	-469.244	10971.4	-77.8622	-8187.84	299.834	176.619	0	0	0	0	0	0	0	-311	200	0	-0.717041	-1.02181	50.0969	-1386.72	-2051.12	854.52	-914	200	0
394	6	-17.8399	66.2701	-660.423	-36036	15636.1	4406.79	323.676	664.565	0	-258.992	-111.998	-467.808	11073.6	-194.361	-8304.95	299.585	176.329	0	0	0	0	0	0	0	-311	200	0	-0.659403	-1.02298	49.8247	-1403.58	-2049.88	845.532	-914	200	0
394	7	-5.65262	65.2191	-687.842	-37336.7	17185.7	3910.95	324.985	664.281	0	-252.031	-110.904	-449.849	10903.7	-430.105	-8151.61	299.044	175.762	0	0	0	0	0	0	0	-311	200	0	-0.614846	-1.03362	49.5512	-1409.45	-2044.78	835.967	-914	200	0
394	8	3.58981	66.0018	-716.352	-38762.7	18706.5	3625.72	326.114	664.111	0	-237.889	-106.933	-420.594	10535.9	-699.657	-7797.79	298.337	174.95	0	0	0	0	0	0	0	-311	200	0	-0.600153	-1.05294	49.3315	-1404.02	-2041.37	826.85	-914	200	0
394	9	9.22031	68.9769	-746.485	-40345.3	20191.9	3596.62	327.049	664.047	0	-219.292	-101.152	-386.74	10071.6	-906.139	-7336.62	297.657	173.958	0	0	0	0	0	0	0	-311	200	0	-0.622684	-1.08026	49.217	-1390.05	-2043.22	819.183	-914	200	0
395	0	10.782	74.3637	-778.504	-42095.7	21634.5	3850.59	327.79	664.073	0	-198.907	-94.6451	-354.744	9611.83	-961.262	-6857.02	297.29	172.905	0	0	0	0	0	0	0	-311	200	0	-0.678563	-1.11501	49.2533	-1371.1	-2050.29	814.282	-914	200	0	-162.951	58.4866	-1234.92	-674540	467373	71997.8	372.16	548.541	0
395	1	8.08975	82.2352	-812.44	-44007.5	23028.6	4393.5	328.345	664.167	0	-178.74	-88.2373	-329.588	9233.79	-793.79	-6423.27	297.592	171.984	0	0	0	0	0	0	0	-311	200	0	-0.752599	-1.15712	49.4631	-1351.52	-2061.57	813.887	-914	200	0
395	2	1.24626	92.5076	-848.121	-46059.9	24372.5	5211.64	328.737	664.308	0	-159.882	-82.3713	-314.182	8979.46	-352.987	-6065.8	298.877	171.42	0	0	0	0	0	0	0	-311	200	0	-0.82297	-1.20493	49.8288	-1335.86	-2077.16	819.124	-914	200	0
395	3	-9.37655	104.942	-885.21	-48221.4	25669.1	6275.24	328.998	664.475	0	-142.616	-77.139	-309.318	8855.85	385.992	-5783.47	301.248	171.37	0	0	0	-0	0	0	0	-311	200	0	-0.870609	-1.25105	50.2882	-1326.56	-2095.82	829.365	-914	200	0
395	4	-23.1954	119.169	-923.244	-50453.5	26925.9	7543.09	329.164	664.648	0	-126.724	-72.4247	-314.004	8844.14	1414.76	-5553.42	304.506	171.834	0	0	0	-0	0	0	0	-311	200	0	-0.886144	-1.28283	50.7416	-1323.01	-2112.7	842.632	-914	200	0
395	5	-39.5076	134.716	-961.663	-52713.1	28153.3	8967.54	329.276	664.815	0	-111.803	-68.0503	-326.019	8911.03	2689.54	-5342.95	308.25	172.667	0	0	0	-0	0	0	0	-311	200	0	-0.870639	-1.2892	51.0782	-1323.9	-2122.08	856.804	-914	200	0
395	6	-57.5857	151.039	-999.867	-54955.5	29365.8	10498.5	329.37	664.963	0	-97.4511	-63.8503	-342.535	9018.64	4140.23	-5118.89	312.087	173.671	0	0	0	-0	0	0	0	-311	200	0	-0.831807	-1.26555	51.223	-1329.55	-2121.43	869.991	-914	200	0
395	7	-76.7417	167.553	-1037.31	-57134.9	30584.6	12085.6	329.485	665.08	0	-83.3386	-59.6889	-360.703	9132.13	5686.13	-4852.94	315.764	174.682	0	0	0	-0	0	0	0	-311	200	0	-0.777899	-1.21264	51.1613	-1341.3	-2112.54	880.416	-914	200	0
395	8	-96.351	183.686	-1073.58	-59208.5	31837.1	13679.3	329.655	665.151	0	-69.2529	-55.4689	-378.121	9225.45	7250.38	-4526.32	319.175	175.602	0	0	0	-0	0	0	0	-311	200	0	-0.714337	-1.1356	50.9279	-1358.96	-2100.12	886.778	-914	200	0
395	9	-115.847	198.93	-1108.46	-61139.3	33154.4	15232.1	329.91	665.157	0	-55.138	-51.1517	-393.152	9284.71	8770.85	-4134.67	322.309	176.384	0	0	0	-0	0	0	0	-311	200	0	-0.646743	-1.04509	50.5876	-1379.15	-2088.43	888.95	-914	200	0
396	0	-134.705	212.877	-1141.91	-62897.2	34569.2	16698.2	330.273	665.081	0	-41.1266	-46.7884	-405.025	9308.3	10205.4	-3690	325.197	177.018	0	0	0	-0	0	0	0	-311	200	0	-0.583962	-0.957392	50.2151	-1395.46	-2078.19	888.422	-914	200	0	-189.928	206.553	-1649.2	-900035	620805	197820	370.922	551.786	0
396	1	-152.436	225.235	-1174.03	-64460.1	36113.9	18033.8	330.761	664.905	0	-27.5409	-42.5407	-413.736	9304.19	11529.9	-3218.85	327.868	177.512	0	0	0	-0	0	0	0	-311	200	0	-0.53466	-0.890445	49.873	-1400.56	-2067.35	887.848	-914	200	0
396	2	-168.597	235.806	-1204.91	-65813.2	37813.8	19195.8	331.383	664.621	0	-14.8402	-38.6646	-419.815	9287.1	12732.6	-2757.09	330.329	177.878	0	0	0	-0	0	0	0	-311	200	0	-0.502823	-0.856561	49.6002	-1390.57	-2053.71	889.672	-914	200	0
396	3	-182.805	244.448	-1234.59	-66945.6	39680.3	20143.7	332.141	664.225	0	-3.52763	-35.4578	-424.072	9276.14	13810.8	-2342.66	332.567	178.126	0	0	0	0	0	0	0	-311	200	0	-0.489021	-0.858509	49.4117	-1368.82	-2036.41	894.757	-914	200	0
396	4	-194.762	251.059	-1262.99	-67848.2	41710.9	20842.2	333.026	663.72	0	5.94237	-33.204	-427.365	9291.57	14769.5	-2008.62	334.56	178.259	0	0	0	0	0	0	0	-311	200	0	-0.493037	-0.890904	49.306	-1343.58	-2016.49	902.052	-914	200	0
396	5	-204.275	255.568	-1290.01	-68514.4	43896	21264.3	334.028	663.111	0	13.2271	-32.1312	-430.45	9351.05	15618.6	-1778.15	336.284	178.276	0	0	0	0	0	0	0	-311	200	0	-0.511213	-0.943516	49.2825	-1321.51	-1997.36	909.708	-914	200	0
396	6	-211.281	257.943	-1315.6	-68942.8	46221.6	21393.8	335.133	662.404	0	18.1203	-32.3863	-433.901	9466.87	16372	-1662.3	337.732	178.182	0	0	0	0	0	0	0	-311	200	0	-0.533402	-1.00403	49.3486	-1304.65	-1983.86	916.482	-914	200	0
396	7	-215.865	258.19	-1339.68	-69137.1	48661.8	21225.4	336.324	661.607	0	20.5525	-34.0214	-438.096	9645.08	17046.2	-1660.71	338.91	177.984	0	0	0	0	0	0	0	-311	200	0	-0.54605	-1.05926	49.5077	-1292.61	-1979.11	921.806	-914	200	0
396	8	-218.271	256.369	-1362.09	-69105.9	51172.8	20766.4	337.569	660.735	0	20.58	-36.9903	-443.241	9886.17	17656.8	-1764.47	339.836	177.696	0	0	0	0	0	0	0	-311	200	0	-0.539212	-1.09981	49.7444	-1285.2	-1982.48	925.168	-914	200	0
396	9	-218.872	252.623	-1382.64	-68862.6	53692.5	20039.4	338.833	659.805	0	18.3711	-41.1528	-449.404	10185.5	18215.5	-1959.29	340.533	177.335	0	0	0	0	0	0	0	-311	200	0	-0.512375	-1.12507	50.0246	-1282.89	-1990.63	925.943	-914	200	0
397	0	-218.119	247.215	-1401.08	-68425.1	56144.3	19084.8	340.072	658.837	0	14.1901	-46.2899	-456.552	10534	18729.8	-2227.81	341.024	176.927	0	0	0	0	0	0	0	-311	200	0	-0.47355	-1.13974	50.3013	-1285.85	-1999.38	923.544	-914	200	0	-233.973	140.051	-1876.73	-1.01031e+06	715348	188700	375.193	541.943	0
397	1	-216.495	240.504	-1417.14	-67815.6	58442.9	17957.5	341.24	657.854	0	8.37363	-52.1279	-464.553	10918.8	19203.8	-2551.17	341.338	176.496	0	0	0	0	0	0	0	-311	200	0	-0.43221	-1.14908	50.5204	-1293.11	-2004.27	917.8	-914	200	0
397	2	-214.485	232.894	-1430.52	-67059.4	60499.1	16718.5	342.292	656.878	0	1.29752	-58.3706	-473.159	11324.7	19638.1	-2909.85	341.504	176.066	0	0	0	0	0	0	0	-311	200	0	-0.394806	-1.15872	50.6362	-1302.58	-2001.22	909.414	-914	200	0
397	3	-212.55	224.784	-1440.85	-66185	62226.4	15426.6	343.187	655.935	0	-6.65281	-64.7303	-482.008	11735.1	20033.3	-3284.63	341.562	175.654	0	0	0	0	0	0	0	-311	200	0	-0.364878	-1.1732	50.6256	-1312.2	-1988.89	900.128	-914	200	0
397	4	-211.087	216.537	-1447.77	-65223.9	63545.6	14133.4	343.892	655.051	0	-15.1028	-70.9547	-490.683	12134.8	20393.4	-3657.47	341.561	175.27	0	0	0	0	0	0	0	-311	200	0	-0.343496	-1.19162	50.4894	-1321.02	-1970.96	892.182	-914	200	0
397	5	-210.401	208.478	-1450.93	-64209.2	64390.1	12883.2	344.379	654.254	0	-23.7065	-76.8456	-498.793	12510.8	20723.8	-4012.39	341.548	174.918	0	0	0	-0	0	0	0	-311	200	0	-0.329571	-1.2056	50.2523	-1328.38	-1954.97	886.87	-914	200	0
397	6	-210.705	200.898	-1450.09	-63174.1	64711.5	11713.1	344.626	653.566	0	-32.1639	-82.27	-506.047	12853.4	21030.1	-4335.89	341.558	174.6	0	0	0	-0	0	0	0	-311	200	0	-0.32133	-1.20518	49.9507	-1332.87	-1947.83	883.574	-914	200	0
397	7	-212.115	194.051	-1445.16	-62148.6	64485.3	10654	344.622	653.005	0	-40.2343	-87.1606	-512.277	13156.1	21319.4	-4617.4	341.617	174.318	0	0	0	-0	0	0	0	-311	200	0	-0.320489	-1.18737	49.6086	-1333.71	-1951.86	880.775	-914	200	0
397	8	-214.673	188.149	-1436.23	-61156.6	63713.8	9730.63	344.362	652.581	0	-47.7416	-91.5063	-517.439	13416.5	21601.6	-4849.83	341.747	174.071	0	0	0	-0	0	0	0	-311	200	0	-0.336676	-1.15607	49.2439	-1332.47	-1964.47	877.732	-914	200	0
397	9	-218.34	183.364	-1423.59	-60215.8	62426.6	8963.04	343.852	652.299	0	-54.5756	-95.3315	-521.603	13635.4	21885.1	-5029.81	341.957	173.859	0	0	0	-0	0	0	0	-311	200	0	-0.384326	-1.11622	48.8915	-1332.27	-1981.14	874.842	-914	200	0
398	0	-223.012	179.825	-1407.73	-59337.5	60675.4	8366.73	343.102	652.151	0	-60.6955	-98.675	-524.941	13815.3	22174.2	-5157.64	342.241	173.682	0	0	0	-0	0	0	0	-311	200	0	-0.471623	-1.07249	48.5971	-1335.53	-1998.29	872.815	-914	200	0	-334.402	73.9649	-1795.88	-936704	684787	197799	372.393	523.591	0
398	1	-228.528	177.606	-1389.26	-58527.7	58528.1	7952.55	342.129	652.129	0	-66.1341	-101.58	-527.673	13959.9	22468.9	-5237.19	342.581	173.544	0	0	0	-0	0	0	0	-311	200	0	-0.591385	-1.0312	48.3958	-1342.6	-2013.76	872.034	-914	200	0
398	2	-234.696	176.721	-1368.8	-57788.7	56061.9	7725.87	340.957	652.218	0	-70.9972	-104.095	-530.002	14072.3	22765.6	-5274.62	342.954	173.449	0	0	0	-0	0	0	0	-311	200	0	-0.722716	-0.999827	48.3079	-1352.47	-2026.16	872.583	-914	200	0
398	3	-241.315	177.108	-1346.93	-57120.3	53357.4	7685.19	339.614	652.408	0	-75.4489	-106.272	-532.065	14155.2	23055.5	-5276.72	343.332	173.396	0	0	0	-0	0	0	0	-311	200	0	-0.842246	-0.985117	48.3376	-1363.96	-2034.65	874.45	-914	200	0
398	4	-248.185	178.636	-1324.12	-56519.3	50492.3	7820.48	338.133	652.684	0	-79.685	-108.151	-533.942	14210.2	23327.6	-5250.76	343.689	173.386	0	0	0	-0	0	0	0	-311	200	0	-0.934432	-0.991079	48.4739	-1375.79	-2038.82	877.798	-914	200	0
398	5	-255.119	181.106	-1300.8	-55978.7	47539.3	8111.53	336.546	653.034	0	-83.9029	-109.76	-535.685	14238.6	23573.7	-5204.41	344.007	173.42	0	0	0	0	0	0	0	-311	200	0	-0.993759	-1.01702	48.702	-1386.98	-2038.09	882.956	-914	200	0
398	6	-261.951	184.258	-1277.28	-55488.1	44565.4	8527.19	334.891	653.443	0	-88.2787	-111.11	-537.34	14240.8	23791.8	-5144.14	344.277	173.498	0	0	0	0	0	0	0	-311	200	0	-1.02188	-1.05623	49.0058	-1397.12	-2031.93	889.757	-914	200	0
398	7	-268.538	187.781	-1253.86	-55035.7	41630.4	9027.38	333.202	653.893	0	-92.9461	-112.207	-538.98	14215.3	23986	-5073.09	344.503	173.626	0	0	0	0	0	0	0	-311	200	0	-1.02403	-1.09766	49.3578	-1404.69	-2021.03	897.02	-914	200	0
398	8	-274.754	191.354	-1230.78	-54609	38785.7	9567.96	331.513	654.369	0	-97.9786	-113.047	-540.725	14159	24168.2	-4989.62	344.696	173.815	0	0	0	0	0	0	0	-311	200	0	-1.00537	-1.13147	49.7133	-1405.95	-2007.43	902.831	-914	200	0
398	9	-280.483	194.685	-1208.28	-54195.6	36073.4	10106.7	329.855	654.854	0	-103.376	-113.619	-542.768	14067	24363.2	-4886.92	344.887	174.083	0	0	0	0	0	0	0	-311	200	0	-0.969854	-1.15377	50.0244	-1397.33	-1993.13	905.169	-914	200	0
399	0	-285.613	197.543	-1186.55	-53784.1	33524	10608	328.253	655.328	0	-109.055	-113.891	-545.374	13932.8	24610.9	-4753.66	345.127	174.453	0	0	0	0	0	0	0	-311	200	0	-0.923631	-1.16538	50.2667	-1378.79	-1979.32	902.655	-914	200	0	-423.555	89.5179	-1632.08	-816310	622033	243460	368.696	502.83	0
399	1	-290.037	199.768	-1165.78	-53364.7	31154.5	11045.2	326.724	655.776	0	-114.851	-113.816	-548.847	13747.1	24964.4	-4575.24	345.485	174.953	0	0	0	0	0	0	0	-311	200	0	-0.87804	-1.16819	50.4471	-1354.18	-1966.06	895.327	-914	200	0
399	2	-293.67	201.252	-1146.1	-52929.5	28970.2	11400.6	325.277	656.182	0	-120.534	-113.331	-553.46	13495.8	25484.8	-4335.03	346.046	175.616	0	0	0	0	0	0	0	-311	200	0	-0.847202	-1.16475	50.5873	-1328.91	-1951.83	884.514	-914	200	0
399	3	-296.455	201.919	-1127.53	-52472.4	26970.6	11663.9	323.92	656.538	0	-125.818	-112.364	-559.402	13159.9	26235	-4016.45	346.898	176.475	0	0	0	0	0	0	0	-311	200	0	-0.841757	-1.15778	50.7103	-1307.69	-1935.68	871.653	-914	200	0
399	4	-298.367	201.727	-1110.02	-51988.9	25151.4	11831.2	322.658	656.836	0	-130.372	-110.849	-566.735	12719	27271.3	-3606.73	348.12	177.557	0	0	0	0	0	0	0	-311	200	0	-0.863874	-1.14768	50.8332	-1293.56	-1920.56	857.586	-914	200	0
399	5	-299.405	200.669	-1093.48	-51475.4	23504.9	11903.6	321.495	657.075	0	-133.832	-108.739	-575.393	12155	28634.2	-3100.97	349.765	178.875	0	0	0	0	0	0	0	-311	200	0	-0.908268	-1.13343	50.9622	-1286.8	-1912.47	843.029	-914	200	0
399	6	-299.591	198.78	-1077.79	-50929.6	22018.6	11885.9	320.429	657.254	0	-135.852	-106.004	-585.24	11455	30347.5	-2502.85	351.855	180.427	0	0	0	0	0	0	0	-311	200	0	-0.966779	-1.11779	51.1003	-1285.44	-1916.28	829.421	-914	200	0
399	7	-298.972	196.132	-1062.84	-50351.7	20677.3	11785.4	319.455	657.375	0	-136.161	-102.597	-596.184	10607.9	32429.5	-1818.87	354.395	182.207	0	0	0	-0	0	0	0	-311	200	0	-1.03081	-1.10927	51.2609	-1288.27	-1934.02	819.152	-914	200	0
399	8	-297.619	192.83	-1048.56	-49746.2	19466.2	11611.8	318.565	657.443	0	-134.603	-98.446	-608.251	9604.72	34899.4	-1052.1	357.377	184.209	0	0	0	-0	0	0	0	-311	200	0	-1.0919	-1.11486	51.4655	-1295.63	-1965.53	814.633	-914	200	0
399	9	-295.621	189.002	-1034.9	-49120.4	18373.4	11375.9	317.754	657.464	0	-131.124	-93.4912	-621.522	8443.52	37765.8	-204.916	360.763	186.415	0	0	0	-0	0	0	0	-311	200	0	-1.14192	-1.13317	51.7255	-1307.66	-2008.06	817.18	-914	200	0
400	0	-293.07	184.796	-1021.92	-48481.9	17389.7	11088.2	317.017	657.442	0	-125.765	-87.7373	-636.018	7135.25	41009.5	711.657	364.479	188.781	0	0	0	-0	0	0	0	-311	200	0	-1.17367	-1.15857	52.0286	-1324.13	-2055.61	826.754	-914	200	0	-360.348	105.635	-1625.14	-766269	637491	233450	381.654	474.663	0
400	1	-290.064	180.366	-1009.68	-47838.6	16508.3	10759.4	316.35	657.38	0	-118.655	-81.2865	-651.574	5703.94	44576.2	1672.21	368.413	191.246	0	0	0	-0	0	0	0	-311	200	0	-1.18302	-1.18705	52.3402	-1345.4	-2100.37	841.996	-914	200	0
400	2	-286.706	175.861	-998.263	-47198.7	15724.2	10399.7	315.752	657.281	0	-110.008	-74.3448	-667.803	4183.2	48379.8	2639.05	372.446	193.736	0	0	0	-0	0	0	0	-311	200	0	-1.16964	-1.21458	52.6147	-1371.89	-2136.41	860.038	-914	200	0
400	3	-283.1	171.399	-987.656	-46569.2	15031.6	10019.2	315.219	657.151	0	-100.101	-67.1918	-684.141	2613.74	52310.1	3569.9	376.461	196.18	0	0	0	-0	0	0	0	-311	200	0	-1.13475	-1.23551	52.799	-1402.85	-2161.5	877.114	-914	200	0
400	4	-279.347	167.061	-977.783	-45954.9	14422.3	9627.31	314.75	656.999	0	-89.2578	-60.1359	-699.95	1042.51	56238.4	4424.49	380.346	198.511	0	0	0	-0	0	0	0	-311	200	0	-1.07942	-1.24409	52.8381	-1435.47	-2175	890.3	-914	200	0
400	5	-275.54	162.892	-968.513	-45358.1	13886.5	9231.55	314.338	656.833	0	-77.8335	-53.4806	-714.601	-479.511	60026.3	5167.35	384	200.671	0	0	0	-0	0	0	0	-311	200	0	-1.00349	-1.23268	52.6986	-1465.53	-2175.85	898.682	-914	200	0
400	6	-271.753	158.909	-959.682	-44778.8	13415.7	8838.2	313.979	656.66	0	-66.2115	-47.4985	-727.523	-1901.89	63541.8	5771.31	387.34	202.614	0	0	0	-0	0	0	0	-311	200	0	-0.906983	-1.1918	52.396	-1489.7	-2162.87	902.802	-914	200	0
400	7	-268.037	155.103	-951.138	-44215.8	13004.8	8452.35	313.673	656.487	0	-54.7953	-42.414	-738.241	-3179.92	66671	6220.85	390.311	204.307	0	0	0	0	0	0	0	-311	200	0	-0.795085	-1.11785	51.9959	-1506.62	-2135.99	903.385	-914	200	0
400	8	-264.409	151.455	-942.774	-43667.6	12650.4	8077.49	313.418	656.318	0	-43.9898	-38.3943	-746.419	-4277.69	69321.5	6511.9	392.872	205.731	0	0	0	0	0	0	0	-311	200	0	-0.680109	-1.01831	51.5853	-1515.79	-2097.58	900.679	-914	200	0
400	9	-260.847	147.952	-934.549	-43132.9	12349.3	7715.16	313.214	656.154	0	-34.1793	-35.5435	-751.877	-5168.59	71422.6	6648.91	394.992	206.874	0	0	0	0	0	0	0	-311	200	0	-0.575727	-0.909277	51.2404	-1516.78	-2051.59	895.064	-914	200	0
401	0	-257.296	144.588	-926.466	-42609	12096.8	7365.09	313.057	655.991	0	-25.7094	-33.9027	-754.592	-5834.9	72925	6641.37	396.642	207.733	0	0	0	0	0	0	0	-311	200	0	-0.490529	-0.809898	51.0048	-1509.78	-2001.49	888.093	-914	200	0	-258.732	87.0379	-1569.85	-722409	625323	189030	390.439	462.867	0
401	1	-253.69	141.363	-918.547	-42092.2	11887.2	7026.04	312.941	655.825	0	-18.876	-33.4599	-754.662	-6268.66	73801.6	6501.53	397.794	208.307	0	0	0	0	0	0	0	-311	200	0	-0.427339	-0.73693	50.8879	-1496.3	-1950.4	882.057	-914	200	0
401	2	-249.973	138.269	-910.789	-41578.3	11714	6696.63	312.861	655.651	0	-13.9179	-34.164	-752.251	-6472.74	74049	6243.58	398.437	208.604	0	0	0	0	0	0	0	-311	200	0	-0.385209	-0.700918	50.8819	-1478.98	-1902.48	878.203	-914	200	0
401	3	-246.118	135.284	-903.145	-41064.9	11569.2	6375.41	312.81	655.469	0	-11.0029	-35.9335	-747.553	-6460.38	73687.8	5883.35	398.572	208.642	0	0	0	0	0	0	0	-311	200	0	-0.36147	-0.703639	50.9725	-1460.35	-1862.88	875.837	-914	200	0
401	4	-242.124	132.375	-895.533	-40551.8	11444.3	6060.93	312.779	655.282	0	-10.2065	-38.657	-740.779	-6252.56	72758.4	5438.68	398.219	208.441	0	0	0	0	0	0	0	-311	200	0	-0.354137	-0.738479	51.1376	-1442.11	-1836.24	873.179	-914	200	0
401	5	-238.012	129.517	-887.862	-40040.4	11333.4	5752.04	312.765	655.098	0	-11.4945	-42.1905	-732.166	-5874.87	71316.7	4929.94	397.405	208.024	0	0	0	0	0	0	0	-311	200	0	-0.362356	-0.793796	51.3518	-1425.2	-1824.69	868.851	-914	200	0
401	6	-233.821	126.692	-880.066	-39531.5	11234.6	5448.44	312.766	654.919	0	-14.7185	-46.3579	-721.973	-5356.26	69429.7	4378.92	396.167	207.419	0	0	0	0	0	0	0	-311	200	0	-0.386033	-0.855381	51.5878	-1409.81	-1826.75	862.974	-914	200	0
401	7	-229.599	123.899	-872.116	-39025.5	11148.2	5150.9	312.783	654.748	0	-19.6268	-50.9596	-710.467	-4728.5	67173.2	3807.16	394.548	206.656	0	0	0	0	0	0	0	-311	200	0	-0.426214	-0.910106	51.8079	-1395.8	-1838.2	857.221	-914	200	0
401	8	-225.399	121.148	-864.031	-38522.8	11075.3	4861.12	312.818	654.585	0	-25.8842	-55.7856	-697.916	-4023.97	64627.6	3235.36	392.601	205.766	0	0	0	0	0	0	0	-311	200	0	-0.483245	-0.952856	51.9654	-1383.19	-1854.4	853.354	-914	200	0
401	9	-221.27	118.463	-855.878	-38024	11018.2	4581.31	312.874	654.427	0	-33.1004	-60.6265	-684.59	-3272.92	61873.4	2682.49	390.38	204.781	0	0	0	-0	0	0	0	-311	200	0	-0.553367	-0.987764	52.0187	-1372.27	-1873.09	851.775	-914	200	0
402	0	-217.253	115.876	-847.767	-37531	10979.2	4313.95	312.951	654.27	0	-40.8663	-65.2861	-670.758	-2502.43	58986.3	2164.01	387.94	203.731	0	0	0	-0	0	0	0	-311	200	0	-0.628675	-1.02017	51.9406	-1363.32	-1895.07	851.708	-914	200	0	-274.749	28.0005	-1372.63	-643978	543116	152931	386.086	470.167	0
402	1	-213.389	113.422	-839.808	-37046.9	10959.8	4061.48	313.05	654.113	0	-48.7943	-69.5964	-656.667	-1736.53	56035.9	1691.15	385.334	202.644	0	0	0	-0	0	0	0	-311	200	0	-0.700332	-1.05054	51.728	-1356.94	-1921.27	852.129	-914	200	0
402	2	-209.73	111.129	-832.083	-36575.8	10961.2	3826.36	313.173	653.957	0	-56.5535	-73.4295	-642.504	-995.946	53084	1271.91	382.621	201.55	0	0	0	-0	0	0	0	-311	200	0	-0.760285	-1.07681	51.4069	-1354.95	-1949.37	852.263	-914	200	0
402	3	-206.336	109.007	-824.625	-36121.8	10985.1	3611.59	313.321	653.804	0	-63.8883	-76.7001	-628.392	-296.836	50184.9	912.458	379.862	200.472	0	0	0	-0	0	0	0	-311	200	0	-0.801802	-1.09874	51.0226	-1359.94	-1974.08	851.66	-914	200	0
402	4	-203.268	107.059	-817.442	-35687.7	11033.8	3420.81	313.498	653.658	0	-70.6183	-79.3613	-614.418	349.453	47383.4	617.579	377.119	199.431	0	0	0	-0	0	0	0	-311	200	0	-0.821474	-1.11796	50.6305	-1371.95	-1991.5	850.247	-914	200	0
402	5	-200.577	105.287	-810.543	-35273.7	11111.1	3257.13	313.708	653.519	0	-76.6276	-81.3974	-600.66	935.501	44714.8	390.303	374.443	198.443	0	0	0	-0	0	0	0	-311	200	0	-0.821617	-1.13482	50.2853	-1386.52	-2003	848.715	-914	200	0
402	6	-198.294	103.696	-803.966	-34878.5	11224.9	3122.15	313.962	653.383	0	-81.8523	-82.8175	-587.199	1457.14	42204.6	231.332	371.874	197.518	0	0	0	-0	0	0	0	-311	200	0	-0.811167	-1.1462	50.0208	-1397.53	-2012.88	848.664	-914	200	0
402	7	-196.423	102.299	-797.786	-34500	11385	3016.31	314.271	653.245	0	-86.2674	-83.6483	-574.134	1912.7	39868.4	138.544	369.441	196.669	0	0	0	-0	0	0	0	-311	200	0	-0.801558	-1.14639	49.837	-1401.49	-2023.71	851.476	-914	200	0
402	8	-194.933	101.116	-792.111	-34135.5	11602.6	2939.92	314.648	653.094	0	-89.8777	-83.9285	-561.583	2301.86	37715.3	107.359	367.159	195.901	0	0	0	-0	0	0	0	-311	200	0	-0.798489	-1.13058	49.7134	-1399.36	-2035.2	856.861	-914	200	0
402	9	-193.755	100.165	-787.076	-33781.4	11889.7	2892.8	315.106	652.92	0	-92.711	-83.7049	-549.686	2624.95	35751.5	131.882	365.04	195.225	0	0	0	-0	0	0	0	-311	200	0	-0.7974	-1.09933	49.6349	-1394.73	-2045.63	863.116	-914	200	0
403	0	-192.785	99.4537	-782.829	-33434.2	12259.8	2872.98	315.661	652.709	0	-94.8126	-83.0314	-538.593	2882.66	33980.6	205.358	363.091	194.648	0	0	0	0	0	0	0	-311	200	0	-0.786868	-1.05993	49.5975	-1390.58	-2052.31	868.312	-914	200	0	-282.955	21.3534	-1234.28	-596033	486804	145440	383.425	483.772	0
403	1	-191.903	98.9711	-779.512	-33090.9	12727.4	2876.02	316.327	652.451	0	-96.2432	-81.9706	-528.426	3076.62	32401.9	319.931	361.318	194.178	0	0	0	0	0	0	0	-311	200	0	-0.758114	-1.02225	49.5888	-1387.57	-2052.09	871.062	-914	200	0
403	2	-190.987	98.6818	-777.236	-32748.9	13309.3	2896.02	317.124	652.135	0	-97.0811	-80.5965	-519.222	3211.61	31008.6	466.994	359.721	193.815	0	0	0	0	0	0	0	-311	200	0	-0.711975	-0.992748	49.5758	-1384.45	-2043.26	871.314	-914	200	0
403	3	-189.917	98.5334	-776.065	-32406	14024.4	2927.5	318.071	651.757	0	-97.4212	-78.9927	-510.929	3296.83	29787.8	638	358.301	193.547	0	0	0	0	0	0	0	-311	200	0	-0.656854	-0.97316	49.5208	-1380.65	-2027.72	870.392	-914	200	0
403	4	-188.587	98.4691	-776.03	-32059.7	14894.3	2966.74	319.193	651.313	0	-97.3669	-77.243	-503.438	3343.54	28722	824.937	357.052	193.359	0	0	0	0	0	0	0	-311	200	0	-0.603718	-0.963779	49.4083	-1377.38	-2010.79	869.963	-914	200	0
403	5	-186.897	98.4388	-777.141	-31706.9	15943.6	3012.15	320.516	650.799	0	-97.0211	-75.4231	-496.629	3360.93	27795	1020.41	355.967	193.233	0	0	0	0	0	0	0	-311	200	0	-0.561537	-0.966867	49.2539	-1374.89	-1998.61	871.116	-914	200	0
403	6	-184.753	98.4037	-779.397	-31345	17197.6	3063.85	322.065	650.217	0	-96.4802	-73.5983	-490.389	3353.77	26995.1	1217.74	355.048	193.161	0	0	0	0	0	0	0	-311	200	0	-0.53275	-0.985816	49.0968	-1370.61	-1995.83	873.784	-914	200	0
403	7	-182.064	98.3379	-782.787	-30971.9	18678.7	3123.03	323.862	649.566	0	-95.8281	-71.8259	-484.624	3323.24	26315.4	1411.38	354.301	193.143	0	0	0	0	0	0	0	-311	200	0	-0.514531	-1.02042	48.9908	-1361.32	-2004.67	876.766	-914	200	0
403	8	-178.737	98.2318	-787.314	-30587.5	20403.9	3191.17	325.916	648.851	0	-95.1294	-70.1528	-479.271	3269.68	25750.6	1597.59	353.729	193.178	0	0	0	0	0	0	0	-311	200	0	-0.504086	-1.06458	48.9768	-1345.44	-2024.18	878.883	-914	200	0
403	9	-174.679	98.096	-793.013	-30192.9	22384.9	3269.78	328.228	648.074	0	-94.4217	-68.6081	-474.323	3194.69	25294.5	1774.4	353.328	193.265	0	0	0	0	0	0	0	-311	200	0	-0.498471	-1.11041	49.0616	-1323.35	-2051.37	880.019	-914	200	0
404	0	-169.798	97.9592	-799.966	-29788.9	24630.4	3360.76	330.789	647.238	0	-93.7137	-67.1972	-469.836	3101.28	24939.8	1940.92	353.082	193.399	0	0	0	0	0	0	0	-311	200	0	-0.49091	-1.15292	49.2353	-1297.47	-2083.16	880.889	-914	200	0	-223.378	34.8999	-1261.55	-626066	510538	118414	396.218	497.637	0
404	1	-164.016	97.8601	-808.268	-29374.2	27145.7	3466.42	333.585	646.342	0	-92.9929	-65.9076	-465.906	2992.66	24680.3	2096.72	352.973	193.577	0	0	0	0	0	0	0	-311	200	0	-0.473538	-1.18964	49.4958	-1271.72	-2116.3	882.284	-914	200	0
404	2	-157.28	97.8331	-817.978	-28946.5	29928.4	3589.08	336.588	645.388	0	-92.2376	-64.7216	-462.624	2871.81	24511	2241.27	352.982	193.792	0	0	0	-0	0	0	0	-311	200	0	-0.444368	-1.218	49.8453	-1249.57	-2146.52	884.709	-914	200	0
404	3	-149.579	97.9006	-829.059	-28503	32964.7	3730.72	339.762	644.38	0	-91.4257	-63.6278	-460.049	2741.82	24427.4	2373.57	353.097	194.04	0	0	0	-0	0	0	0	-311	200	0	-0.408502	-1.23498	50.2823	-1233.13	-2169.5	888.096	-914	200	0
404	4	-140.938	98.0736	-841.361	-28043.4	36228.9	3893.25	343.06	643.331	0	-90.5379	-62.6267	-458.19	2605.18	24426.3	2492.18	353.31	194.314	0	0	0	-0	0	0	0	-311	200	0	-0.37473	-1.2393	50.801	-1223.96	-2182.57	891.417	-914	200	0
404	5	-131.429	98.3556	-854.621	-27570.3	39685.1	4078.95	346.436	642.26	0	-89.561	-61.7323	-457.013	2462.42	24506.4	2595.39	353.623	194.612	0	0	0	-0	0	0	0	-311	200	0	-0.352226	-1.23291	51.3808	-1223.75	-2184.52	892.692	-914	200	0
404	6	-121.16	98.7437	-868.485	-27088.3	43288.2	4290.04	349.843	641.19	0	-88.4863	-60.9653	-456.453	2312.2	24668.8	2681.21	354.045	194.934	0	0	0	-0	0	0	0	-311	200	0	-0.346357	-1.21917	51.9709	-1232.43	-2174.39	890.203	-914	200	0
404	7	-110.258	99.2309	-882.56	-26602	46987.1	4527.78	353.24	640.142	0	-87.3073	-60.3447	-456.438	2152.38	24914.9	2747.27	354.586	195.284	0	0	0	-0	0	0	0	-311	200	0	-0.356289	-1.19921	52.4965	-1246.62	-2152.02	884.164	-914	200	0
404	8	-98.8666	99.8083	-896.459	-26115.2	50727.3	4792.37	356.586	639.132	0	-86.0177	-59.8842	-456.913	1980.49	25244.6	2791.1	355.25	195.666	0	0	0	-0	0	0	0	-311	200	0	-0.377751	-1.17045	52.8855	-1261.66	-2119.81	876.643	-914	200	0
404	9	-87.1263	100.471	-909.824	-25630.7	54451.8	5083.19	359.849	638.171	0	-84.6079	-59.5894	-457.848	1794.82	25656.2	2810.62	356.036	196.08	0	0	0	-0	0	0	0	-311	200	0	-0.406424	-1.12992	53.0989	-1274.56	-2083.15	869.787	-914	200	0
405	0	-75.177	101.227	-922.343	-25150.8	58102.2	5399.34	362.994	637.268	0	-83.0604	-59.453	-459.244	1595.8	26147.2	2804.04	356.935	196.525	0	0	0	-0	0	0	0	-311	200	0	-0.438483	-1.08031	53.1351	-1284.67	-2048.49	864.547	-914	200	0	-98.6082	44.2004	-1373.62	-687239	578117	54805.6	417.445	501.897	0
405	1	-63.1545	102.091	-933.745	-24678.2	61622	5739.74	365.994	636.429	0	-81.3511	-59.4545	-461.109	1385.9	26714	2769.62	357.934	196.994	0	0	0	-0	0	0	0	-311	200	0	-0.472352	-1.03069	53.0074	-1292.83	-2020.23	860.642	-914	200	0
405	2	-51.1955	103.073	-943.781	-24216.6	64961.5	6102.8	368.831	635.659	0	-79.4606	-59.5749	-463.45	1168.15	27352.2	2706.39	359.019	197.479	0	0	0	0	0	0	0	-311	200	0	-0.51183	-0.990005	52.7293	-1300.64	-1998.65	857.503	-914	200	0
405	3	-39.4414	104.164	-952.207	-23770.4	68078.2	6485.72	371.495	634.964	0	-77.3843	-59.8085	-466.246	944.571	28056.5	2614.79	360.175	197.974	0	0	0	0	0	0	0	-311	200	0	-0.564397	-0.961922	52.3273	-1309.94	-1981.33	855.421	-914	200	0
405	4	-28.0377	105.344	-958.792	-23344.4	70934.9	6884.31	373.984	634.348	0	-75.1307	-60.1612	-469.452	715.357	28822.8	2496.28	361.397	198.476	0	0	0	0	0	0	0	-311	200	0	-0.633776	-0.946909	51.855	-1321.86	-1966.26	855.462	-914	200	0
405	5	-17.1287	106.583	-963.343	-22943.1	73499.4	7293.72	376.296	633.816	0	-72.7157	-60.6396	-472.988	479.137	29648.7	2352.61	362.684	198.987	0	0	0	0	0	0	0	-311	200	0	-0.715143	-0.946483	51.3856	-1335.69	-1953.14	858.139	-914	200	0
405	6	-6.85161	107.854	-965.731	-22570.5	75747.5	7709.31	378.435	633.371	0	-70.1563	-61.2418	-476.771	234.626	30531.6	2185.79	364.038	199.508	0	0	0	0	0	0	0	-311	200	0	-0.79792	-0.963237	50.9877	-1349.14	-1942.66	862.931	-914	200	0
405	7	2.66993	109.139	-965.925	-22229.1	77664.9	8126.92	380.405	633.013	0	-67.4667	-61.9553	-480.743	-17.9456	31465.3	1998.56	365.451	200.037	0	0	0	0	0	0	0	-311	200	0	-0.870182	-0.997761	50.6965	-1360.06	-1935.41	869.078	-914	200	0
405	8	11.3339	110.43	-964.01	-21918.5	79247	8543.5	382.206	632.737	0	-64.6573	-62.757	-484.894	-276.865	32440.8	1794.3	366.903	200.571	0	0	0	0	0	0	0	-311	200	0	-0.921656	-1.04632	50.504	-1367.49	-1931.46	875.971	-914	200	0
405	9	19.0641	111.739	-960.179	-21634.5	80496.7	8957.47	383.835	632.532	0	-61.7364	-63.6189	-489.256	-539.877	33449.4	1576	368.368	201.103	0	0	0	0	0	0	0	-311	200	0	-0.946691	-1.10066	50.3795	-1371.19	-1930.31	882.832	-914	200	0
406	0	25.8077	113.085	-954.718	-21372.7	81423.4	9368.04	385.285	632.386	0	-58.7122	-64.5171	-493.876	-805.036	34484.9	1345.93	369.825	201.63	0	0	0	0	0	0	0	-311	200	0	-0.945885	-1.15013	50.2928	-1371.55	-1931.19	888.612	-914	200	0	-6.42338	49.7521	-1383.52	-673403	594274	13803.4	429.343	488.495	0
406	1	31.5257	114.486	-947.942	-21130.1	82042.5	9773.88	386.548	632.291	0	-55.5956	-65.4401	-498.778	-1071.12	35542.6	1106.5	371.259	202.147	0	0	0	0	0	0	0	-311	200	0	-0.926173	-1.18449	50.2194	-1370.64	-1934.2	892.366	-914	200	0
406	2	36.1857	115.949	-940.137	-20905.8	82376.5	10172.5	387.622	632.237	0	-52.4045	-66.3869	-503.952	-1337.76	36618.8	860.901	372.663	202.655	0	0	0	0	0	0	0	-311	200	0	-0.89732	-1.19692	50.1357	-1371.41	-1940.17	893.792	-914	200	0
406	3	39.7615	117.462	-931.529	-20700.4	82452.5	10560.6	388.513	632.222	0	-49.165	-67.3571	-509.345	-1605.38	37711.1	612.624	374.038	203.152	0	0	0	0	0	0	0	-311	200	0	-0.866343	-1.18764	50.02	-1374.89	-1949.65	893.336	-914	200	0
406	4	42.24	119.001	-922.282	-20514.2	82299.5	10934.6	389.235	632.243	0	-45.9069	-68.3417	-514.883	-1875.06	38817.7	364.65	375.391	203.642	0	0	0	-0	0	0	0	-311	200	0	-0.837747	-1.16434	49.8664	-1379.77	-1963.85	891.81	-914	200	0
406	5	43.6289	120.534	-912.502	-20346.9	81945.3	11291	389.803	632.298	0	-42.6597	-69.3259	-520.487	-2148.13	39935.6	118.966	376.728	204.127	0	0	0	-0	0	0	0	-311	200	0	-0.816468	-1.13795	49.69	-1384.54	-1985.04	890.388	-914	200	0
406	6	43.964	122.024	-902.247	-20196.6	81415.6	11626.1	390.237	632.385	0	-39.4499	-70.2986	-526.086	-2425.07	41062	-123.238	378.052	204.61	0	0	0	-0	0	0	0	-311	200	0	-0.80499	-1.11629	49.5064	-1387.71	-2013.87	890.582	-914	200	0
406	7	43.3115	123.433	-891.553	-20060.2	80735.4	11936.5	390.556	632.5	0	-36.2978	-71.2558	-531.631	-2704.79	42193.6	-360.89	379.366	205.088	0	0	0	-0	0	0	0	-311	200	0	-0.799213	-1.09904	49.3188	-1387.13	-2047.54	893.011	-914	200	0
406	8	41.7642	124.727	-880.46	-19934.2	79928.4	12218.4	390.78	632.641	0	-33.215	-72.1985	-537.104	-2985.19	43326.9	-592.369	380.668	205.558	0	0	0	-0	0	0	0	-311	200	0	-0.791327	-1.07909	49.1336	-1381.27	-2081.61	896.18	-914	200	0
406	9	39.4382	125.875	-869.037	-19816	79016.9	12467.6	390.925	632.802	0	-30.2029	-73.1259	-542.525	-3264.56	44457.6	-815.407	381.946	206.017	0	0	0	-0	0	0	0	-311	200	0	-0.776581	-1.05041	48.9709	-1371.21	-2112.61	897.209	-914	200	0
407	0	36.469	126.855	-857.376	-19702.1	78020	12680.1	390.999	632.979	0	-27.2516	-74.0275	-547.948	-3542.7	45582.3	-1027.64	383.187	206.465	0	0	0	-0	0	0	0	-311	200	0	-0.755845	-1.01266	48.8507	-1360.42	-2138.38	893.666	-914	200	0	3.23307	50.2199	-1328.27	-618855	580037	20217.2	436.833	467.765	0
407	1	33.0026	127.652	-845.592	-19588.6	76954.4	12852.3	391.007	633.166	0	-24.3435	-74.8811	-553.417	-3821.41	46700.7	-1226.99	384.386	206.905	0	0	0	-0	0	0	0	-311	200	0	-0.73252	-0.968457	48.7883	-1352.35	-2156.4	884.634	-914	200	0
407	2	29.1778	128.257	-833.791	-19472.3	75836.1	12981.5	390.953	633.354	0	-21.4649	-75.6617	-558.93	-4103.88	47816	-1411.5	385.549	207.342	0	0	0	-0	0	0	0	-311	200	0	-0.707375	-0.921523	48.8013	-1348.3	-2163.29	871.052	-914	200	0
407	3	25.1123	128.655	-822.054	-19351.5	74681.2	13066.5	390.847	633.54	0	-18.6126	-76.3493	-564.442	-4393.59	48934.2	-1579.46	386.695	207.784	0	0	0	-0	0	0	0	-311	200	0	-0.676756	-0.87838	48.8993	-1346.86	-2157.45	855.612	-914	200	0
407	4	20.9017	128.836	-810.433	-19225.5	73505.3	13107.6	390.699	633.722	0	-15.7909	-76.9283	-569.902	-4692.77	50061.4	-1729.78	387.842	208.234	0	0	0	0	0	0	0	-311	200	0	-0.637328	-0.847929	49.0757	-1345.32	-2141.05	841.313	-914	200	0
407	5	16.6261	128.798	-798.977	-19093.9	72324.1	13106.7	390.521	633.898	0	-13.0064	-77.3865	-575.291	-5001.9	51200.4	-1861.89	388.999	208.695	0	0	0	0	0	0	0	-311	200	0	-0.591364	-0.838036	49.3133	-1342.4	-2118.72	829.787	-914	200	0
407	6	12.3562	128.549	-787.753	-18956	71153.6	13066.8	390.325	634.063	0	-10.2623	-77.7175	-580.607	-5321.5	52350.2	-1975.66	390.165	209.165	0	0	0	0	0	0	0	-311	200	0	-0.546149	-0.851729	49.5863	-1338.63	-2095.1	821.446	-914	200	0
407	7	8.15221	128.104	-776.839	-18810.8	70006.6	12991.5	390.117	634.215	0	-7.55605	-77.9226	-585.83	-5653.45	53506.4	-2071.8	391.334	209.65	0	0	0	0	0	0	0	-311	200	0	-0.510024	-0.884377	49.8638	-1334.39	-2074.06	816.315	-914	200	0
407	8	4.06145	127.477	-766.308	-18658	68892.9	12885	389.902	634.348	0	-4.88034	-78.0074	-590.931	-5998.81	54660.4	-2151.36	392.499	210.151	0	0	0	0	0	0	0	-311	200	0	-0.488272	-0.924193	50.1134	-1329.42	-2058.78	813.753	-914	200	0
407	9	0.121328	126.686	-756.224	-18498.7	67821.3	12752	389.684	634.462	0	-2.22952	-77.9781	-595.897	-6355.26	55799.7	-2214.96	393.64	210.665	0	0	0	0	0	0	0	-311	200	0	-0.478974	-0.957671	50.3036	-1324.19	-2051.62	812.277	-914	200	0
408	0	-3.63408	125.761	-746.672	-18334.6	66802.2	12596.7	389.467	634.555	0	0.39699	-77.841	-600.743	-6717.76	56909.8	-2262.82	394.732	211.182	0	0	0	0	0	0	0	-311	200	0	-0.473243	-0.97572	50.4212	-1320.17	-2053.44	810.642	-914	200	0	-6.0436	43.6833	-1283.64	-574796	568652	32491.6	442.791	449.454	0
408	1	-7.17307	124.745	-737.754	-18167.6	65846.1	12423	389.252	634.626	0	2.99459	-77.6043	-605.486	-7080.65	57976.9	-2295.05	395.753	211.694	0	0	0	0	0	0	0	-311	200	0	-0.462135	-0.975194	50.4853	-1318.84	-2062.56	808.804	-914	200	0
408	2	-10.4729	123.677	-729.562	-18000.1	64962.7	12233.8	389.043	634.673	0	5.55251	-77.2821	-610.117	-7438.56	58989.1	-2312.16	396.685	212.192	0	0	0	0	0	0	0	-311	200	0	-0.441883	-0.958196	50.53	-1321.08	-2074.07	807.614	-914	200	0
408	3	-13.5238	122.586	-722.135	-17833.2	64160	12031.9	388.848	634.695	0	8.05222	-76.8949	-614.584	-7786.78	59936.5	-2315.74	397.524	212.67	0	0	0	0	0	0	0	-311	200	0	-0.413432	-0.932725	50.5695	-1326.97	-2081.75	808.118	-914	200	0
408	4	-16.3248	121.489	-715.448	-17665.8	63445	11820.9	388.679	634.692	0	10.4673	-76.4694	-618.792	-8121.79	60812.5	-2308.72	398.276	213.125	0	0	0	0	0	0	0	-311	200	0	-0.382419	-0.910675	50.5886	-1335.62	-2081.49	811.19	-914	200	0
408	5	-18.88	120.385	-709.428	-17495.7	62825.1	11604.8	388.557	634.662	0	12.7636	-76.0367	-622.627	-8441.25	61613.5	-2294.94	398.957	213.557	0	0	0	0	0	0	0	-311	200	0	-0.358508	-0.901339	50.5674	-1346.21	-2073.08	817.069	-914	200	0
408	6	-21.1976	119.267	-703.972	-17321.2	62306.9	11387.6	388.508	634.605	0	14.9013	-75.6286	-625.967	-8742.61	62337.2	-2278.02	399.585	213.967	0	0	0	-0	0	0	0	-311	200	0	-0.350416	-0.906946	50.5092	-1358.89	-2059.18	825.125	-914	200	0
408	7	-23.2862	118.126	-698.973	-17141.5	61895.6	11172.4	388.552	634.524	0	16.8422	-75.2721	-628.7	-9022.07	62981.6	-2260.67	400.178	214.35	0	0	0	-0	0	0	0	-311	200	0	-0.363853	-0.923592	50.4332	-1373.35	-2042.75	834.36	-914	200	0
408	8	-25.1459	116.965	-694.355	-16956.6	61592.9	10960.4	388.705	634.421	0	18.5584	-74.9834	-630.746	-9275.68	63545.5	-2244.93	400.747	214.706	0	0	0	-0	0	0	0	-311	200	0	-0.402676	-0.945501	50.3514	-1387.29	-2025.5	843.864	-914	200	0
408	9	-26.7614	115.8	-690.097	-16766.8	61394.5	10751.2	388.965	634.296	0	20.0387	-74.7657	-632.093	-9500.32	64026	-2232.45	401.292	215.03	0	0	0	-0	0	0	0	-311	200	0	-0.465425	-0.969361	50.2551	-1397.78	-2008.62	852.626	-914	200	0
409	0	-28.1	114.664	-686.247	-16571.9	61291.8	10543.7	389.314	634.149	0	21.292	-74.6107	-632.819	-9693.03	64416.7	-2223.94	401.793	215.317	0	0	0	-0	0	0	0	-311	200	0	-0.543794	-0.994126	50.1183	-1403.55	-1993.86	859.542	-914	200	0	-5.57557	35.4147	-1258.64	-555164	562586	33013	446.795	442.475	0
409	1	-29.1204	113.593	-682.911	-16372.5	61275.7	10336.3	389.727	633.975	0	22.3401	-74.5004	-633.054	-9851.05	64710.4	-2219	402.219	215.561	0	0	0	-0	0	0	0	-311	200	0	-0.628097	-1.0178	49.924	-1404.7	-1983.61	864.153	-914	200	0
409	2	-29.7872	112.62	-680.202	-16170.1	61340.4	10128.4	390.18	633.773	0	23.2018	-74.4132	-632.919	-9973.11	64902.7	-2216.71	402.545	215.757	0	0	0	-0	0	0	0	-311	200	0	-0.709571	-1.03797	49.6872	-1401.86	-1979.35	867.34	-914	200	0
409	3	-30.0844	111.755	-678.178	-15967.3	61481.9	9919.7	390.657	633.544	0	23.8836	-74.3341	-632.474	-10060	64993.9	-2216.52	402.761	215.906	0	0	0	-0	0	0	0	-311	200	0	-0.77838	-1.05439	49.4405	-1396.59	-1979.6	870.745	-914	200	0
409	4	-30.018	110.987	-676.807	-15766.3	61695.4	9710.66	391.157	633.295	0	24.3801	-74.2617	-631.723	-10113.9	64986.6	-2218.71	402.872	216.01	0	0	0	-0	0	0	0	-311	200	0	-0.826518	-1.06804	49.2119	-1390.61	-1979.9	875.205	-914	200	0
409	5	-29.6108	110.29	-675.993	-15569.6	61975.2	9502.49	391.68	633.032	0	24.678	-74.2071	-630.634	-10137.8	64884.2	-2223.98	402.887	216.076	0	0	0	-0	0	0	0	-311	200	0	-0.853427	-1.07915	49.018	-1384.34	-1975.85	879.912	-914	200	0
409	6	-28.8969	109.63	-675.618	-15378.4	62315	9296.86	392.234	632.762	0	24.7604	-74.1859	-629.167	-10134.3	64691	-2232.6	402.82	216.108	0	0	0	0	0	0	0	-311	200	0	-0.864869	-1.08866	48.872	-1377.45	-1965.57	882.985	-914	200	0
409	7	-27.918	108.976	-675.578	-15193.4	62707.5	9095.46	392.82	632.489	0	24.6129	-74.2096	-627.288	-10106.3	64412.8	-2244.6	402.685	216.111	0	0	0	0	0	0	0	-311	200	0	-0.866025	-1.09933	48.797	-1370.36	-1949.15	882.629	-914	200	0
409	8	-26.7145	108.303	-675.795	-15013.2	63144.6	8899.94	393.437	632.216	0	24.2308	-74.2826	-624.979	-10056.3	64058	-2260.13	402.496	216.091	0	0	0	0	0	0	0	-311	200	0	-0.85706	-1.11313	48.8245	-1363.8	-1927.88	878.198	-914	200	0
409	9	-25.3135	107.597	-676.225	-14835.1	63620	8711.37	394.081	631.938	0	23.6225	-74.4025	-622.251	-9986.87	63635.6	-2278.65	402.267	216.05	0	0	0	0	0	0	0	-311	200	0	-0.834015	-1.12838	48.9676	-1357.19	-1904.47	870.64	-914	200	0
410	0	-23.7266	106.864	-676.866	-14655.3	64129.4	8529.61	394.745	631.652	0	22.8084	-74.5596	-619.157	-9900.43	63151.3	-2298.06	401.996	215.99	0	0	0	0	0	0	0	-311	200	0	-0.793029	-1.14059	49.2022	-1349.31	-1882.4	861.914	-914	200	0	1.85206	26.9373	-1234.55	-549811	555313	21201.5	449.911	446.444	0
410	1	-21.9578	106.122	-677.736	-14471.1	64669.7	8353.21	395.42	631.352	0	21.8142	-74.7409	-615.769	-9798.16	62609	-2315.16	401.676	215.912	0	0	0	0	0	0	0	-311	200	0	-0.734544	-1.14499	49.4736	-1340.78	-1863.93	854.126	-914	200	0
410	2	-20.0153	105.383	-678.833	-14283.2	65237.8	8179.83	396.103	631.041	0	20.6608	-74.9405	-612.146	-9680.76	62011.9	-2326.01	401.302	215.814	0	0	0	0	0	0	0	-311	200	0	-0.663918	-1.13844	49.7202	-1334.22	-1849.36	849.166	-914	200	0
410	3	-17.9172	104.65	-680.12	-14094.7	65830.7	8007.26	396.793	630.724	0	19.3597	-75.1632	-608.321	-9549.01	61363.5	-2326.3	400.873	215.697	0	0	0	0	0	0	0	-311	200	0	-0.588756	-1.12026	49.8969	-1332.13	-1839.2	848.457	-914	200	0
410	4	-15.6894	103.921	-681.532	-13909.3	66442.6	7834.47	397.49	630.409	0	17.9216	-75.4135	-604.311	-9403.91	60667.9	-2313.14	400.392	215.561	0	0	0	0	0	0	0	-311	200	0	-0.516378	-1.09217	49.991	-1334.87	-1836.7	852.322	-914	200	0
410	5	-13.3601	103.198	-682.989	-13729	67066.7	7661.99	398.196	630.101	0	16.3668	-75.6867	-600.132	-9247.22	59931.7	-2286.57	399.864	215.409	0	0	0	0	0	0	0	-311	200	0	-0.452822	-1.05744	50.0205	-1340.28	-1846.92	859.185	-914	200	0
410	6	-10.9562	102.491	-684.421	-13553.7	67697.2	7491.33	398.912	629.803	0	14.7223	-75.9699	-595.818	-9081.98	59165.7	-2248.97	399.302	215.243	0	0	0	0	0	0	0	-311	200	0	-0.402105	-1.01978	50.0131	-1345.4	-1872.5	865.704	-914	200	0
410	7	-8.50167	101.811	-685.769	-13382.3	68329.3	7324.25	399.639	629.514	0	13.0125	-76.2479	-591.416	-8911.98	58383.9	-2203.71	398.719	215.069	0	0	0	0	0	0	0	-311	200	0	-0.365435	-0.981831	49.9832	-1348	-1910.85	868.544	-914	200	0
410	8	-6.01973	101.169	-686.989	-13214.9	68957.4	7162.42	400.376	629.236	0	11.2555	-76.5054	-586.98	-8741.06	57601.3	-2154.1	398.132	214.892	0	0	0	-0	0	0	0	-311	200	0	-0.341799	-0.944067	49.9393	-1346.24	-1955.01	866.185	-914	200	0
410	9	-3.53114	100.578	-688.051	-13052.1	69574.5	7007.23	401.118	628.97	0	9.46848	-76.7277	-582.587	-8572.53	56830.5	-2102.25	397.549	214.715	0	0	0	-0	0	0	0	-311	200	0	-0.330227	-0.907549	49.8973	-1338.25	-1996.13	858.842	-914	200	0
411	0	-1.04808	100.053	-688.969	-12894.9	70171.6	6859.51	401.85	628.716	0	7.67475	-76.8956	-578.348	-8408.65	56080.4	-2048.89	396.967	214.539	0	0	0	-0	0	0	0	-311	200	0	-0.331826	-0.878164	49.8777	-1322.54	-2026.06	847.457	-914	200	0	9.33509	21.711	-1206.79	-545405	546146	7369.28	452.952	452.85	0
411	1	1.42554	99.6162	-689.798	-12743.4	70739.7	6719.36	402.551	628.474	0	5.90373	-76.9879	-574.391	-8250.74	55356.5	-1993.96	396.374	214.364	0	0	0	-0	0	0	0	-311	200	0	-0.349054	-0.864633	49.9023	-1299.45	-2040.08	833.365	-914	200	0
411	2	3.88404	99.2836	-690.598	-12597.6	71272.5	6586.69	403.204	628.242	0	4.18199	-76.9917	-570.817	-8099.94	54661.6	-1936.61	395.76	214.19	0	0	0	-0	0	0	0	-311	200	0	-0.381441	-0.872722	49.9874	-1272.25	-2038.8	818.08	-914	200	0
411	3	6.31112	99.0609	-691.389	-12457.3	71767.1	6461.63	403.801	628.018	0	2.52535	-76.9112	-567.67	-7957.94	53995.8	-1875.14	395.118	214.019	0	0	0	-0	0	0	0	-311	200	0	-0.422652	-0.902248	50.1282	-1246.23	-2027.34	802.792	-914	200	0
411	4	8.67917	98.9444	-692.147	-12322.4	72222.7	6344.52	404.346	627.803	0	0.93839	-76.7657	-564.936	-7827.58	53359.6	-1807.66	394.452	213.856	0	0	0	-0	0	0	0	-311	200	0	-0.463872	-0.946647	50.2977	-1226.25	-2011.1	788.022	-914	200	0
411	5	10.9535	98.9211	-692.82	-12194	72640.8	6235.59	404.848	627.601	0	-0.581551	-76.5824	-562.567	-7712.52	52755.1	-1732.88	393.776	213.71	0	0	0	-0	0	0	0	-311	200	0	-0.498813	-0.995218	50.4617	-1215.43	-1992.41	774.013	-914	200	0
411	6	13.0981	98.9699	-693.352	-12074.1	73026	6134.94	405.323	627.414	0	-2.03996	-76.3875	-560.504	-7615.75	52187	-1649.89	393.107	213.587	0	0	0	-0	0	0	0	-311	200	0	-0.526147	-1.03745	50.5959	-1216.01	-1972.17	761.695	-914	200	0
411	7	15.0817	99.0681	-693.684	-11965.3	73382.6	6042.64	405.787	627.249	0	-3.44165	-76.2003	-558.693	-7537.95	51662.2	-1557.8	392.47	213.492	0	0	0	-0	0	0	0	-311	200	0	-0.550497	-1.06498	50.6881	-1229.47	-1952.35	752.831	-914	200	0
411	8	16.8824	99.1975	-693.764	-11869.3	73712.3	5958.46	406.25	627.109	0	-4.78873	-76.0298	-557.094	-7477.58	51188.6	-1456.32	391.885	213.422	0	0	0	0	0	0	0	-311	200	0	-0.578939	-1.0721	50.7347	-1255.09	-1935.72	749.157	-914	200	0
411	9	18.4932	99.3486	-693.572	-11786.3	74014.9	5881.63	406.716	626.994	0	-6.07948	-75.875	-555.679	-7432.48	50772.7	-1346.3	391.37	213.375	0	0	0	0	0	0	0	-311	200	0	-0.615219	-1.05766	50.7387	-1289.27	-1925.18	751.684	-914	200	0
412	0	19.9257	99.522	-693.147	-11713.6	74291.6	5811.35	407.18	626.899	0	-7.30551	-75.7274	-554.455	-7401.28	50418	-1229.33	390.933	213.349	0	0	0	0	0	0	0	-311	200	0	-0.659073	-1.02654	50.7144	-1326.73	-1923.41	760.335	-914	200	0	13.1212	24.8869	-1193.52	-540824	541499	1613.5	454.247	454.175	0
412	1	21.2071	99.7242	-692.58	-11647.2	74545.3	5747.52	407.634	626.817	0	-8.44912	-75.5748	-553.452	-7383.5	50127.5	-1107.39	390.572	213.341	0	0	0	0	0	0	0	-311	200	0	-0.707198	-0.989516	50.6915	-1362.27	-1931.94	773.905	-914	200	0
412	2	22.3691	99.9585	-691.958	-11583.9	74778.7	5690.33	408.068	626.741	0	-9.48821	-75.4069	-552.697	-7378.62	49903.2	-983.261	390.29	213.35	0	0	0	0	0	0	0	-311	200	0	-0.752844	-0.960804	50.7001	-1392.34	-1950.98	790.322	-914	200	0
412	3	23.4389	100.223	-691.344	-11521.3	74993.1	5639.64	408.474	626.665	0	-10.4061	-75.2173	-552.203	-7385.53	49743.8	-860.631	390.082	213.375	0	0	0	1.4013e-45	0	0	0	-311	200	0	-0.788723	-0.951381	50.744	-1415.73	-1979.31	807.34	-914	200	0
412	4	24.4356	100.512	-690.783	-11457.7	75188.9	5594.83	408.846	626.587	0	-11.1959	-75.0048	-551.981	-7402.81	49643.6	-743.233	389.937	213.411	0	0	0	1.4013e-45	0	0	0	-311	200	0	-0.810708	-0.962864	50.7907	-1432.38	-2013.53	823.559	-914	200	0
412	5	25.3695	100.821	-690.303	-11391	75366.3	5554.9	409.179	626.502	0	-11.8563	-74.7735	-552.037	-7429.62	49594.4	-633.542	389.839	213.459	0	0	0	1.4013e-45	0	0	0	-311	200	0	-0.817128	-0.988083	50.7922	-1441.06	-2048.87	838.392	-914	200	0
412	6	26.2413	101.142	-689.904	-11318.9	75525.1	5518.61	409.472	626.407	0	-12.3878	-74.5342	-552.36	-7465.97	49588.6	-531.982	389.776	213.516	0	0	0	2.8026e-45	0	0	0	-311	200	0	-0.807006	-1.01672	50.7149	-1439.7	-2081	851.263	-914	200	0
412	7	27.0404	101.461	-689.55	-11240.2	75665.2	5484.71	409.731	626.301	0	-12.794	-74.3047	-552.931	-7511.77	49620	-437.189	389.74	213.585	0	0	0	2.8026e-45	0	0	0	-311	200	0	-0.780566	-1.04032	50.5518	-1429.2	-2107.25	861.534	-914	200	0
412	8	27.7505	101.767	-689.18	-11155.6	75787.2	5452.16	409.967	626.187	0	-13.0823	-74.1027	-553.723	-7565.72	49683.9	-346.965	389.727	213.663	0	0	0	1.4013e-45	0	0	0	-311	200	0	-0.740155	-1.05531	50.3178	-1415.02	-2126.55	868.78	-914	200	0
412	9	28.3595	102.046	-688.746	-11068.5	75892	5419.8	410.189	626.071	0	-13.258	-73.9359	-554.729	-7625.83	49776.2	-259.715	389.731	213.747	0	0	0	1.4013e-45	0	0	0	-311	200	0	-0.690467	-1.06465	50.0449	-1403.77	-2138.38	873.067	-914	200	0
413	0	28.8683	102.298	-688.24	-10983.2	75979.2	5385.97	410.396	625.958	0	-13.3203	-73.7979	-555.969	-7690.18	49891.8	-175.683	389.738	213.832	0	0	0	-1.4013e-45	0	0	0	-311	200	0	-0.638059	-1.07431	49.778	-1399.56	-2141.68	875.139	-914	200	0	17.0799	28.3709	-1199.56	-539472	544577	186.744	454.691	450.902	0
413	1	29.29	102.534	-687.694	-10902.5	76047.3	5348.8	410.583	625.854	0	-13.2677	-73.674	-557.48	-7756.5	50025.6	-96.8217	389.735	213.914	0	0	0	-4.2039e-45	0	0	0	-311	200	0	-0.589347	-1.08613	49.5694	-1403.55	-2135.31	875.853	-914	200	0
413	2	29.6389	102.761	-687.142	-10827.6	76096.3	5306.92	410.743	625.758	0	-13.1034	-73.5537	-559.271	-7822.36	50172.9	-25.4627	389.711	213.987	0	0	0	-8.40779e-45	0	0	0	-311	200	0	-0.548673	-1.09594	49.4622	-1414.52	-2119.04	875.692	-914	200	0
413	3	29.9202	102.975	-686.59	-10758.2	76129.3	5259.82	410.88	625.669	0	-12.8393	-73.4408	-561.295	-7886.24	50331.4	37.1297	389.67	214.05	0	0	0	-1.4013e-44	0	1.4013e-42	0	-311	200	0	-0.518304	-1.09746	49.47	-1429.04	-2094.07	875.174	-914	200	0
413	4	30.13	103.157	-686.004	-10692.5	76150.3	5207.37	411.006	625.587	0	-12.4959	-73.3544	-563.457	-7946.96	50500.2	91.1331	389.626	214.104	0	0	0	-2.24208e-44	0	1.4013e-42	0	-311	200	0	-0.498983	-1.08529	49.5777	-1441.95	-2063.66	874.915	-914	200	0
413	5	30.2607	103.284	-685.325	-10628.5	76163.3	5148.83	411.135	625.509	0	-12.0988	-73.3205	-565.638	-8002.54	50678.5	137.144	389.595	214.148	0	0	0	-3.08286e-44	0	2.8026e-42	0	-311	200	0	-0.489516	-1.05498	49.7532	-1447.75	-2033.7	875.023	-914	200	0
413	6	30.3057	103.337	-684.489	-10564.5	76171.4	5083.1	411.282	625.434	0	-11.678	-73.3636	-567.736	-8050.73	50864.9	175.376	389.592	214.18	0	0	0	-3.92364e-44	1.4013e-42	2.8026e-42	0	-311	200	0	-0.486224	-1.00457	49.945	-1442.91	-2011.49	875.132	-914	200	0
413	7	30.263	103.307	-683.455	-10499.1	76178	5009.52	411.46	625.362	0	-11.2622	-73.5026	-569.678	-8090.33	51057.2	205.74	389.625	214.202	0	0	0	-4.48416e-44	1.4013e-42	2.8026e-42	0	-311	200	0	-0.484066	-0.938291	50.0884	-1427.6	-2002.5	874.874	-914	200	0
413	8	30.139	103.193	-682.225	-10430.8	76185.8	4928.28	411.672	625.289	0	-10.8709	-73.7475	-571.438	-8121.08	51252	227.651	389.689	214.212	0	0	0	-4.76441e-44	1.4013e-42	2.8026e-42	0	-311	200	0	-0.479293	-0.867256	50.133	-1404.77	-2007.14	873.7	-914	200	0
413	9	29.952	103.011	-680.849	-10358.7	76194.4	4840	411.911	625.215	0	-10.5072	-74.0956	-573.044	-8142.26	51443.4	239.893	389.772	214.209	0	0	0	-4.06377e-44	1.4013e-42	2.8026e-42	0	-311	200	0	-0.472422	-0.806388	50.0591	-1377.71	-2021.15	870.685	-914	200	0
414	0	29.7319	102.79	-679.422	-10282.9	76200	4745.35	412.154	625.135	0	-10.158	-74.5324	-574.569	-8152.06	51624.3	241.141	389.849	214.188	0	0	0	-2.24208e-44	0	1.4013e-42	0	-311	200	0	-0.470258	-0.769555	49.879	-1349.12	-2038.27	865.135	-914	200	0	19.9997	23.1402	-1207.14	-535983	547231	-2642.99	454.147	444.969	0
414	1	29.511	102.562	-678.06	-10203.2	76197.9	4644.67	412.376	625.048	0	-9.80245	-75.0401	-576.105	-8148.03	51787.2	230.249	389.892	214.143	0	0	0	1.68156e-44	0	-1.4013e-42	0	-311	200	0	-0.48393	-0.764336	49.6353	-1321.22	-2052.35	857.082	-914	200	0
414	2	29.314	102.351	-676.844	-10119.3	76185.3	4537.83	412.56	624.951	0	-9.42404	-75.6079	-577.72	-8128.28	51926.6	206.546	389.882	214.07	0	-1.4013e-45	1.4013e-45	7.9874e-44	-1.4013e-42	-5.60519e-42	0	-311	200	0	-0.52242	-0.790183	49.3913	-1296.02	-2058.58	847.067	-914	200	0
414	3	29.1504	102.159	-675.799	-10030.9	76161.6	4424.49	412.699	624.843	0	-9.01782	-76.2354	-579.434	-8092.72	52039.8	170.307	389.811	213.967	0	-1.4013e-45	2.8026e-45	1.7236e-43	-4.2039e-42	-1.26117e-41	1.4013e-42	-311	200	0	-0.585863	-0.841283	49.2088	-1276.34	-2054.98	836.454	-914	200	0
414	4	29.0152	101.972	-674.897	-9938.22	76128.2	4304.17	412.8	624.726	0	-8.5905	-76.9304	-581.219	-8043.43	52128.2	122.131	389.688	213.839	0	-4.2039e-45	4.2039e-45	2.99878e-43	-7.00649e-42	-2.24208e-41	2.8026e-42	-311	200	0	-0.662771	-0.909738	49.1229	-1265.76	-2043.37	827.951	-914	200	0
414	5	28.8936	101.764	-674.064	-9842.68	76088.3	4176.08	412.88	624.602	0	-8.15542	-77.7006	-583.012	-7983.72	52196.9	61.8965	389.53	213.694	0	-5.60519e-45	5.60519e-45	4.56823e-43	-9.80909e-42	-3.36312e-41	4.2039e-42	-311	200	0	-0.734299	-0.986014	49.1306	-1265.79	-2027.69	824.41	-914	200	0
414	6	28.7697	101.507	-673.197	-9746.29	76044.3	4039.03	412.96	624.478	0	-7.72625	-78.5473	-584.742	-7916.61	52253.1	-10.8831	389.361	213.539	0	-7.00649e-45	8.40779e-45	6.37591e-43	-1.4013e-41	-4.62428e-41	5.60519e-42	-311	200	0	-0.783305	-1.05924	49.2026	-1273.91	-2012.36	826.729	-914	200	0
414	7	28.6314	101.173	-672.188	-9650.3	75997.2	3891.78	413.059	624.357	0	-7.31273	-79.4659	-586.356	-7843.96	52305.4	-95.9814	389.204	213.377	0	-9.80909e-45	1.12104e-44	8.16957e-43	-1.82169e-41	-6.02558e-41	7.00649e-42	-311	200	0	-0.799895	-1.11935	49.2998	-1285.39	-2003.13	833.332	-914	200	0
414	8	28.4728	100.747	-670.966	-9555.32	75946.1	3733.72	413.189	624.241	0	-6.9184	-80.4493	-587.831	-7766.77	52361.8	-192.221	389.076	213.213	0	-1.12104e-44	1.26117e-44	9.62692e-43	-2.10195e-41	-7.00649e-41	8.40779e-42	-311	200	0	-0.782074	-1.159	49.3766	-1296.1	-2005.89	841.479	-914	200	0
414	9	28.2974	100.229	-669.523	-9462.17	75889.3	3565.22	413.348	624.133	0	-6.53998	-81.4874	-589.18	-7686.08	52427.8	-297.895	388.984	213.045	0	-1.26117e-44	1.4013e-44	1.01454e-42	-2.24208e-41	-7.42688e-41	8.40779e-42	-311	200	0	-0.735118	-1.1747	49.387	-1303.87	-2022.71	848.825	-914	200	0
415	0	28.1211	99.633	-667.929	-9371.5	75826.1	3387.2	413.524	624.031	0	-6.16813	-82.5648	-590.452	-7602.95	52506.1	-411.034	388.925	212.876	0	-9.80909e-45	1.26117e-44	8.94028e-43	-1.96182e-41	-6.5861e-41	8.40779e-42	-311	200	0	-0.669579	-1.16768	49.3044	-1308.43	-2050.65	854.374	-914	200	0	23.322	8.39855	-1208.7	-530068	547786	-10018.1	454.151	438.915	0
415	1	27.9681	98.9874	-666.293	-9283.01	75757.4	3200.86	413.7	623.932	0	-5.78944	-83.659	-591.715	-7517.52	52595.9	-529.508	388.887	212.705	0	-5.60519e-45	7.00649e-45	5.00264e-43	-1.12104e-41	-3.64338e-41	4.2039e-42	-311	200	0	-0.599709	-1.1447	49.1371	-1310.3	-2084.21	858.626	-914	200	0
415	2	27.8609	98.319	-664.712	-9196.27	75685.3	3007.7	413.862	623.835	0	-5.38982	-84.7483	-593.014	-7429.14	52693.7	-651.196	388.857	212.528	0	2.8026e-45	-4.2039e-45	-2.88667e-43	7.00649e-42	2.10195e-41	-2.8026e-42	-311	200	0	-0.542073	-1.11687	48.9254	-1309.88	-2116.97	862.781	-914	200	0
415	3	27.8122	97.6472	-663.247	-9111.48	75612.2	2809.57	414.003	623.738	0	-4.95749	-85.8201	-594.361	-7336.82	52794.1	-773.896	388.825	212.344	0	1.82169e-44	-2.24208e-44	-1.60168e-42	3.50325e-41	1.17709e-40	-1.4013e-41	-311	200	0	-0.509366	-1.09481	48.7283	-1308.65	-2141.87	867.709	-914	200	0
415	4	27.8239	96.9819	-661.922	-9028.67	75540	2608.68	414.122	623.64	0	-4.48418	-86.8688	-595.738	-7239.36	52891.9	-895.025	388.784	212.152	0	4.2039e-44	-4.90454e-44	-3.55229e-42	7.84727e-41	2.60642e-40	-3.08286e-41	-311	200	0	-0.50463	-1.08322	48.6051	-1309.31	-2153.12	873.63	-914	200	0
415	5	27.8884	96.3249	-660.723	-8947.21	75470.3	2407.36	414.224	623.542	0	-3.96718	-87.8892	-597.118	-7136.07	52982.9	-1012	388.731	211.951	0	7.28675e-44	-8.54792e-44	-6.20915e-42	1.35926e-40	4.55422e-40	-5.46506e-41	-311	200	0	-0.524387	-1.07864	48.5968	-1313.35	-2148.71	880.423	-914	200	0
415	6	27.9918	95.6723	-659.62	-8866.4	75406	2207.33	414.317	623.442	0	-3.41218	-88.8801	-598.462	-7027.47	53065.5	-1123.19	388.67	211.743	0	1.12104e-43	-1.30321e-43	-9.54144e-42	2.10195e-40	6.99248e-40	-8.40779e-41	-311	200	0	-0.564707	-1.07154	48.7155	-1319.99	-2131.81	887.762	-914	200	0
415	7	28.1181	95.019	-658.577	-8786.25	75350.2	2009.25	414.414	623.341	0	-2.83131	-89.8479	-599.734	-6915.2	53138.8	-1228.16	388.604	211.53	0	1.56945e-43	-1.82169e-43	-1.336e-41	2.94273e-40	9.78106e-40	-1.17709e-40	-311	200	0	-0.622105	-1.05442	48.9455	-1327.08	-2109.45	894.792	-914	200	0
415	8	28.255	94.3642	-657.575	-8707.29	75305.3	1813.11	414.52	623.242	0	-2.23669	-90.8015	-600.915	-6801.15	53201.3	-1326.77	388.534	211.318	0	2.01787e-43	-2.35418e-43	-1.7229e-41	3.78351e-40	1.26257e-39	-1.5134e-40	-311	200	0	-0.692441	-1.02845	49.2538	-1332.55	-2088.93	900.053	-914	200	0
415	9	28.3984	93.7167	-656.628	-8629.76	75272.5	1618.87	414.635	623.143	0	-1.6361	-91.7433	-602.015	-6686.73	53251.3	-1418.17	388.455	211.107	0	2.39622e-43	-2.78858e-43	-2.03861e-41	4.48416e-40	1.49378e-39	-1.79366e-40	-311	200	0	-0.770703	-1.00067	49.6052	-1335.5	-2074.89	902.23	-914	200	0
416	0	28.5552	93.0958	-655.786	-8552.67	75253.7	1426.54	414.753	623.042	0	-1.03261	-92.6647	-603.081	-6573.14	53286.8	-1500.9	388.358	210.899	0	2.55036e-43	-2.95674e-43	-2.16515e-41	4.76441e-40	1.58627e-39	-1.89175e-40	-311	200	0	-0.850115	-0.978805	49.9732	-1336.52	-2068.26	901.303	-914	200	0	30.0349	-6.3208	-1211.83	-526845	549539	-19022.9	454.699	434.543	0
416	1	28.7389	92.5251	-655.12	-8474.27	75252.1	1235.95	414.868	622.936	0	-0.428263	-93.5523	-604.164	-6461.75	53305.3	-1573.76	388.23	210.695	0	2.2701e-43	-2.64845e-43	-1.93603e-41	4.25995e-40	1.41811e-39	-1.69557e-40	-311	200	0	-0.922493	-0.969425	50.335	-1337.57	-2067.24	898.958	-914	200	0
416	2	28.9611	92.02	-654.679	-8393.91	75270.5	1046.67	414.973	622.821	0	0.168881	-94.3973	-605.278	-6353.85	53305.1	-1636.51	388.067	210.497	0	1.33123e-43	-1.55544e-43	-1.13631e-41	2.49431e-40	8.32371e-40	-9.94922e-41	-311	200	0	-0.980882	-0.976684	50.6614	-1340.54	-2069.99	897.506	-914	200	0
416	3	29.2244	91.5785	-654.473	-8313.11	75311.1	858.588	415.071	622.702	0	0.739768	-95.2013	-606.381	-6250.37	53286.3	-1689.71	387.876	210.308	0	-5.74532e-44	6.72623e-44	4.90454e-42	-1.079e-40	-3.58732e-40	4.34403e-41	-311	200	0	-1.02107	-1.00208	50.9253	-1345.73	-2076.54	898.169	-914	200	0
416	4	29.5224	91.182	-654.466	-8234.72	75375.4	672.485	415.171	622.582	0	1.25579	-95.9736	-607.396	-6151.8	53249.8	-1734.35	387.669	210.128	0	-3.78351e-43	4.40008e-43	3.21808e-41	-7.07656e-40	-2.35698e-39	2.81661e-40	-311	200	0	-1.04126	-1.04479	51.1142	-1352.77	-2088.06	900.569	-914	200	0
416	5	29.8451	90.805	-654.603	-8161.67	75464.4	489.658	415.283	622.468	0	1.68524	-96.7251	-608.227	-6058.01	53196.9	-1771.56	387.462	209.96	0	-8.57595e-43	9.97725e-43	7.29488e-41	-1.60449e-39	-5.34455e-39	6.38992e-40	-311	200	0	-1.04158	-1.10117	51.2262	-1361.66	-2105.05	903.403	-914	200	0
416	6	30.1827	90.4237	-654.826	-8095.84	75578.7	311.204	415.418	622.363	0	2.00103	-97.4632	-608.796	-5967.57	53129.2	-1802.36	387.269	209.802	0	-1.5134e-42	1.76143e-42	1.28729e-40	-2.83202e-39	-9.43074e-39	1.12805e-39	-311	200	0	-1.02354	-1.16486	51.2622	-1371.78	-2125.61	905.091	-914	200	0
416	7	30.5292	90.0185	-655.084	-8037.21	75718.1	137.751	415.585	622.269	0	2.18697	-98.19	-609.059	-5877.19	53047.7	-1826.93	387.098	209.65	0	-2.33877e-42	2.72412e-42	1.99052e-40	-4.37766e-39	-1.45819e-38	1.74462e-39	-311	200	0	-0.989384	-1.22751	51.2298	-1380.57	-2145.69	904.233	-914	200	0
416	8	30.8855	89.5762	-655.335	-7984.51	75881.9	-30.7002	415.791	622.184	0	2.24206	-98.9043	-609.01	-5782.59	52952	-1844.47	386.948	209.495	0	-3.29165e-42	3.83255e-42	2.80086e-40	-6.16011e-39	-2.05178e-38	2.45507e-39	-311	200	0	-0.94181	-1.27951	51.1556	-1383.54	-2160.61	900.13	-914	200	0
416	9	31.2625	89.0964	-655.573	-7936.16	76067.7	-195.02	416.032	622.106	0	2.1827	-99.5988	-608.691	-5680.02	52839.4	-1854.64	386.808	209.332	0	-4.26555e-42	4.9662e-42	3.62946e-40	-7.9832e-39	-2.65882e-38	3.18095e-39	-311	200	0	-0.884193	-1.31162	51.0842	-1376.88	-2166.28	893.065	-914	200	0
417	0	31.6828	88.5969	-655.848	-7890.22	76270.8	-356.688	416.293	622.031	0	2.04143	-100.256	-608.195	-5567.09	52706.3	-1858.27	386.66	209.153	0	-5.0741e-42	5.90928e-42	4.31802e-40	-9.498e-39	-3.16329e-38	3.78491e-39	-311	200	0	-0.82167	-1.31569	51.0511	-1360.65	-2159.35	884.146	-914	200	0	35.6123	-15.967	-1216.11	-528492	551656	-27209.9	455.057	433.98	0
417	1	32.1753	88.1094	-656.26	-7844.19	76485.1	-517.162	416.547	621.953	0	1.85922	-100.853	-607.652	-5443.04	52549.4	-1856.05	386.479	208.958	0	-5.43003e-42	6.32266e-42	4.62019e-40	-1.01622e-38	-3.38456e-38	4.04975e-39	-311	200	0	-0.761761	-1.28463	51.0595	-1338.9	-2137.45	875.041	-914	200	0
417	2	32.7636	87.6656	-656.905	-7795.16	76705.6	-677.445	416.768	621.867	0	1.67238	-101.372	-607.184	-5309.13	52367.1	-1847.27	386.246	208.744	0	-4.92136e-42	5.72991e-42	4.1877e-40	-9.21073e-39	-3.06772e-38	3.67e-39	-311	200	0	-0.71169	-1.21495	51.0897	-1316.97	-2099.7	867.488	-914	200	0
417	3	33.4558	87.283	-657.82	-7741.49	76928.2	-838.024	416.944	621.768	0	1.50238	-101.807	-606.86	-5168.73	52161.2	-1830.48	385.953	208.517	0	-3.017e-42	3.51306e-42	2.56707e-40	-5.64723e-39	-1.88054e-38	2.25049e-39	-311	200	0	-0.674521	-1.11099	51.1224	-1299.16	-2047.8	862.282	-914	200	0
417	4	34.2446	86.9597	-658.974	-7684.77	77149.1	-999.057	417.075	621.662	0	1.35535	-102.163	-606.675	-5026.34	51937.2	-1804.66	385.609	208.285	0	9.20653e-43	-1.07339e-42	-7.83956e-41	1.725e-39	5.74252e-39	-6.86636e-40	-311	200	0	-0.649479	-0.985897	51.1426	-1288.15	-1987.68	858.883	-914	200	0
417	5	35.1119	86.6774	-660.284	-7629.56	77364.8	-1160.47	417.169	621.555	0	1.22708	-102.448	-606.573	-4885.81	51701.3	-1769.15	385.235	208.055	0	7.57962e-42	-8.82538e-42	-6.44977e-40	1.41867e-38	4.7249e-38	-5.65284e-39	-311	200	0	-0.635752	-0.857238	51.1331	-1284.57	-1929.56	856.067	-914	200	0
417	6	36.0334	86.4091	-661.646	-7580.34	77573.6	-1321.51	417.243	621.457	0	1.10906	-102.673	-606.479	-4749.87	51457	-1723.34	384.845	207.832	0	1.75891e-41	-2.04814e-41	-1.49667e-39	3.29207e-38	1.09642e-37	-1.31176e-38	-311	200	0	-0.633119	-0.740415	51.082	-1285.95	-1884.91	852.361	-914	200	0
417	7	36.9834	86.1294	-662.964	-7539.06	77775.8	-1480.28	417.315	621.372	0	0.994514	-102.848	-606.331	-4620.18	51205.2	-1666.84	384.451	207.62	0	3.13498e-41	-3.65052e-41	-2.66765e-39	5.8678e-38	1.95424e-37	-2.33793e-38	-311	200	0	-0.63815	-0.6451	50.9897	-1287.92	-1862.12	846.496	-914	200	0
417	8	37.9411	85.8214	-664.176	-7505.5	77972.5	-1634.35	417.397	621.301	0	0.880237	-102.983	-606.099	-4497.21	50946.8	-1600.29	384.057	207.42	0	4.87834e-41	-5.68044e-41	-4.15112e-39	9.13086e-38	3.04097e-37	-3.63805e-38	-311	200	0	-0.643407	-0.576694	50.86	-1287.79	-1863.96	838.28	-914	200	0
417	9	38.8939	85.4821	-665.266	-7478.9	78165	-1782.04	417.494	621.242	0	0.765871	-103.088	-605.792	-4380.31	50685.2	-1525.67	383.668	207.231	0	6.89887e-41	-8.03336e-41	-5.8705e-39	1.29128e-37	4.30053e-37	-5.14501e-38	-311	200	0	-0.643282	-0.539221	50.6965	-1286.59	-1886.66	828.598	-914	200	0
418	0	39.8413	85.1265	-666.273	-7458.25	78354.9	-1923.25	417.602	621.194	0	0.655078	-103.17	-605.45	-4267.89	50426	-1445.6	383.287	207.049	0	8.9826e-41	-1.04597e-40	-7.64363e-39	1.68129e-37	5.59948e-37	-6.69891e-38	-311	200	0	-0.638526	-0.535055	50.5094	-1287.51	-1921.21	818.759	-914	200	0	43.4212	-20.1752	-1224.18	-533237	553250	-34436	453.665	434.829	0
418	1	40.7899	84.7815	-667.265	-7442.1	78543.8	-2058.67	417.71	621.153	0	0.553947	-103.227	-605.117	-4157.61	50175.6	-1362.45	382.919	206.871	0	1.07442e-40	-1.25109e-40	-9.14257e-39	2.011e-37	6.69755e-37	-8.01262e-38	-311	200	0	-0.632257	-0.562498	50.3153	-1292.76	-1957.39	810.376	-914	200	0
418	2	41.7434	84.4704	-668.291	-7429.21	78732.5	-2188.62	417.812	621.117	0	0.464165	-103.264	-604.82	-4046.98	49938.4	-1277.92	382.567	206.691	0	1.15801e-40	-1.34841e-40	-9.85379e-39	2.16744e-37	7.21857e-37	-8.63592e-38	-311	200	0	-0.624311	-0.61565	50.1378	-1301.75	-1988.03	805.112	-914	200	0
418	3	42.696	84.203	-669.358	-7419.32	78921.3	-2313.14	417.906	621.084	0	0.378754	-103.291	-604.555	-3934.36	49714.7	-1192.84	382.234	206.508	0	1.06325e-40	-1.23808e-40	-9.04747e-39	1.99008e-37	6.62788e-37	-7.92925e-38	-311	200	0	-0.612939	-0.686972	50.0075	-1311.8	-2009.84	804.073	-914	200	0
418	4	43.6328	83.979	-670.435	-7412.86	79107.9	-2432.81	417.995	621.057	0	0.284978	-103.323	-604.3	-3819.39	49500.2	-1107.21	381.913	206.32	0	6.77948e-41	-7.89436e-41	-5.76892e-39	1.26893e-37	4.22612e-37	-5.05588e-38	-311	200	0	-0.599824	-0.769569	49.9452	-1320.19	-2021.75	807.327	-914	200	0
418	5	44.5353	83.7955	-671.467	-7410.28	79287.9	-2548.8	418.082	621.036	0	0.170093	-103.375	-604.036	-3703.19	49289	-1020.63	381.599	206.131	0	-1.32759e-41	1.54591e-41	1.12967e-39	-2.48478e-38	-8.27565e-38	9.90017e-39	-311	200	0	-0.591526	-0.858021	49.9459	-1325.49	-2024.56	813.376	-914	200	0
418	6	45.3883	83.6513	-672.395	-7411.57	79454.1	-2661.87	418.166	621.023	0	0.0256841	-103.452	-603.763	-3588.06	49076.6	-932.821	381.285	205.943	0	-1.51528e-40	1.76444e-40	1.2894e-38	-2.83617e-37	-9.4457e-37	1.13004e-37	-311	200	0	-0.597894	-0.947423	49.9824	-1327.32	-2021.5	819.478	-914	200	0
418	7	46.1843	83.5487	-673.182	-7415.87	79598.4	-2771.57	418.242	621.016	0	-0.149785	-103.544	-603.499	-3476.57	48862.6	-843.896	380.966	205.761	0	-3.60565e-40	4.19854e-40	3.06816e-38	-6.74875e-37	-2.24763e-36	2.68897e-37	-311	200	0	-0.628574	-1.0316	50.0203	-1325.19	-2016.59	823.402	-914	200	0
418	8	46.9202	83.4913	-673.822	-7421.77	79713.9	-2876.29	418.301	621.014	0	-0.352263	-103.631	-603.263	-3370.48	48648.5	-754.348	380.642	205.587	0	-6.49369e-40	7.56149e-40	5.52569e-38	-1.21544e-36	-4.04794e-36	4.84278e-37	-311	200	0	-0.686771	-1.10425	50.0327	-1318.66	-2012.45	824.838	-914	200	0
418	9	47.5956	83.4825	-674.333	-7428.38	79797.2	-2973.97	418.335	621.016	0	-0.575321	-103.693	-603.081	-3269.94	48435.1	-664.496	380.313	205.422	0	-1.01702e-39	1.18426e-39	8.65418e-38	-1.90358e-36	-6.33977e-36	7.58463e-37	-311	200	0	-0.764605	-1.16202	50.0069	-1308.23	-2010.69	825.004	-914	200	0
419	0	48.2153	83.5291	-674.757	-7436.09	79848	-3063.28	418.336	621.02	0	-0.809618	-103.714	-603	-3173.56	48221.6	-574.12	379.969	205.263	0	-1.44558e-39	1.68329e-39	1.23009e-37	-2.70572e-36	-9.01125e-36	1.07807e-36	-311	200	0	-0.847206	-1.20495	49.9345	-1295.6	-2013.51	825.436	-914	200	0	46.9096	-19.8895	-1232.75	-536495	552250	-37050.8	449.843	434.474	0
419	1	48.7888	83.6439	-675.159	-7445.8	79866.6	-3144.43	418.293	621.028	0	-1.04424	-103.688	-603.09	-3079.24	48007.4	-482.589	379.602	205.106	0	-1.8912e-39	2.20218e-39	1.60928e-37	-3.53979e-36	-1.17891e-35	1.41039e-36	-311	200	0	-0.922488	-1.23488	49.81	-1283.4	-2023.2	827.424	-914	200	0
419	2	49.3192	83.8378	-675.604	-7458.4	79853.5	-3218.63	418.196	621.04	0	-1.27515	-103.616	-603.399	-2984.99	47793.9	-389.022	379.208	204.947	0	-2.27408e-39	2.64802e-39	1.93509e-37	-4.25644e-36	-1.41758e-35	1.69593e-36	-311	200	0	-0.984652	-1.25316	49.645	-1274.69	-2040.26	831.94	-914	200	0
419	3	49.796	84.1093	-676.114	-7475.44	79810.6	-3287.2	418.043	621.057	0	-1.51104	-103.508	-603.923	-2889.12	47582.4	-292.685	378.789	204.784	0	-2.46846e-39	2.87436e-39	2.10049e-37	-4.62025e-36	-1.53875e-35	1.84089e-36	-311	200	0	-1.02944	-1.26023	49.4618	-1271.75	-2062.72	839.186	-914	200	0
419	4	50.1956	84.442	-676.668	-7499.18	79742	-3351.37	417.845	621.083	0	-1.76989	-103.381	-604.617	-2789.99	47373.5	-193.878	378.353	204.614	0	-2.29465e-39	2.67197e-39	1.95259e-37	-4.29494e-36	-1.43041e-35	1.71127e-36	-311	200	0	-1.05209	-1.25768	49.2717	-1274.89	-2086.1	848.061	-914	200	0
419	5	50.4909	84.809	-677.211	-7531.44	79654	-3412.41	417.621	621.121	0	-2.07206	-103.261	-605.41	-2686.74	47167	-94.4164	377.909	204.438	0	-1.51653e-39	1.7659e-39	1.29046e-37	-2.83851e-36	-9.4535e-36	1.13098e-36	-311	200	0	-1.05061	-1.24908	49.0745	-1282.84	-2103.55	856.629	-914	200	0
419	6	50.6588	85.179	-677.677	-7573.09	79554.4	-3471.39	417.393	621.175	0	-2.43693	-103.177	-606.232	-2580.34	46964.2	3.27885	377.469	204.256	0	1.51321e-40	-1.76203e-40	-1.28764e-38	2.8323e-37	9.43284e-37	-1.12851e-37	-311	200	0	-1.02642	-1.23858	48.876	-1293.57	-2107.7	863.202	-914	200	0
419	7	50.6861	85.5226	-678.009	-7624.55	79450.4	-3529.2	417.182	621.245	0	-2.88299	-103.153	-607.022	-2473.3	46767.3	97.4813	377.044	204.074	0	3.0208e-39	-3.51752e-39	-2.57049e-37	5.65407e-36	1.88306e-35	-2.25281e-36	-311	200	0	-0.982043	-1.22763	48.6937	-1304.36	-2094.39	866.997	-914	200	0
419	8	50.5701	85.8149	-678.169	-7686.03	79348.7	-3586.67	417.004	621.334	0	-3.42591	-103.205	-607.741	-2368.31	46576.1	187.16	376.638	203.897	0	7.3852e-39	-8.59959e-39	-6.2843e-37	1.3823e-35	4.60367e-35	-5.50763e-36	-311	200	0	-0.920755	-1.213	48.5457	-1312.26	-2065.21	868.488	-914	200	0
419	9	50.3211	86.0417	-678.17	-7756.95	79253.9	-3644.99	416.864	621.438	0	-4.07076	-103.337	-608.386	-2267.05	46387	271.414	376.246	203.726	0	1.34447e-38	-1.56555e-38	-1.14405e-36	2.51646e-35	8.38094e-35	-1.00266e-35	-311	200	0	-0.848937	-1.19008	48.4446	-1314.91	-2026.65	869.143	-914	200	0
420	0	49.9606	86.2051	-678.08	-7835.23	79167.2	-3705.6	416.752	621.555	0	-4.80497	-103.543	-608.995	-2169.52	46196.1	350.044	375.856	203.562	0	2.11958e-38	-2.46812e-38	-1.80362e-36	3.96726e-35	1.32127e-34	-1.58071e-35	-311	200	0	-0.77703	-1.15846	48.3966	-1311.05	-1986.07	870.137	-914	200	0	38.075	-19.9332	-1242.57	-539105	552739	-34152.1	446.341	433.14	0
420	1	49.5161	86.3196	-677.999	-7917.78	79085.8	-3769.86	416.646	621.678	0	-5.60303	-103.804	-609.628	-2074.39	46000.8	424.701	375.457	203.403	0	3.0282e-38	-3.52614e-38	-2.57679e-36	5.66792e-35	1.88767e-34	-2.25833e-35	-311	200	0	-0.715673	-1.12339	48.3975	-1301.16	-1947.93	871.721	-914	200	0
420	2	49.0149	86.3989	-678.013	-8001.75	79005.8	-3838.94	416.525	621.802	0	-6.44082	-104.102	-610.338	-1980.29	45800.4	498.958	375.041	203.245	0	3.98058e-38	-4.63513e-38	-3.3872e-36	7.45052e-35	2.48135e-34	-2.96858e-35	-311	200	0	-0.670105	-1.09256	48.4301	-1287.44	-1912.75	873.87	-914	200	0
420	3	48.4789	86.4478	-678.167	-8085.3	78923	-3914.14	416.377	621.922	0	-7.30302	-104.428	-611.15	-1886.59	45595.2	577.198	374.606	203.087	0	4.81161e-38	-5.60281e-38	-4.09435e-36	9.00596e-35	2.99939e-34	-3.58833e-35	-311	200	0	-0.638659	-1.0715	48.4747	-1272.86	-1880.27	876.459	-914	200	0
420	4	47.9219	86.4646	-678.464	-8167.67	78834.3	-3996.75	416.195	622.039	0	-8.17972	-104.781	-612.053	-1792.92	45387.3	663.052	374.156	202.929	0	5.25923e-38	-6.12404e-38	-4.47525e-36	9.84379e-35	3.27842e-34	-3.92216e-35	-311	200	0	-0.615474	-1.06144	48.5214	-1260.44	-1853	878.586	-914	200	0
420	5	47.3509	86.4448	-678.893	-8249.14	78737.2	-4087.48	415.979	622.151	0	-9.06171	-105.16	-613.018	-1698.48	45179.8	758.122	373.701	202.771	0	4.94719e-38	-5.76069e-38	-4.20973e-36	9.25974e-35	3.08391e-34	-3.68945e-35	-311	200	0	-0.594434	-1.06061	48.5676	-1252.79	-1835.95	878.352	-914	200	0
420	6	46.768	86.3853	-679.432	-8330.95	78630.4	-4185.96	415.73	622.262	0	-9.9395	-105.563	-614.013	-1601.98	44975.8	861.787	373.249	202.609	0	3.3786e-38	-3.93416e-38	-2.87495e-36	6.32377e-35	2.1061e-34	-2.51964e-35	-311	200	0	-0.572682	-1.06709	48.6129	-1251.98	-1833.3	873.859	-914	200	0
420	7	46.1714	86.2854	-680.053	-8414.96	78513.3	-4290.66	415.452	622.374	0	-10.8053	-105.985	-615.019	-1502.59	44776.6	971.907	372.805	202.443	0	-5.02388e-40	5.84999e-40	4.27498e-38	-9.40327e-37	-3.13172e-36	3.74664e-37	-311	200	0	-0.551255	-1.0804	48.6625	-1259.44	-1845.08	864.671	-914	200	0
420	8	45.558	86.1515	-680.724	-8503.14	78386.5	-4399.45	415.152	622.491	0	-11.6543	-106.421	-616.023	-1400.42	44582.8	1085.27	372.372	202.273	0	-6.00352e-38	6.99071e-38	5.10858e-36	-1.12369e-34	-3.74238e-34	4.47722e-35	-311	200	0	-0.533432	-1.1006	48.7294	-1275.65	-1867.7	852.356	-914	200	0
420	9	44.9301	86.0004	-681.429	-8596.73	78250.7	-4510.31	414.833	622.616	0	-12.481	-106.864	-617.035	-1296.5	44393.5	1197.81	371.947	202.101	0	-1.5113e-37	1.75981e-37	1.28601e-35	-2.82872e-34	-9.42091e-34	1.12708e-34	-311	200	0	-0.524116	-1.12609	48.8268	-1299.48	-1897.39	839.566	-914	200	0
421	0	44.2982	85.8598	-682.175	-8695.94	78106.6	-4621.19	414.496	622.747	0	-13.2758	-107.302	-618.097	-1192.69	44206.9	1305.5	371.521	201.93	0	-2.7823e-37	3.23981e-37	2.36755e-35	-5.20768e-34	-1.73439e-33	2.07494e-34	-311	200	0	-0.528236	-1.15204	48.9599	-1327.23	-1931.42	828.63	-914	200	0	24.1553	-24.1586	-1259.22	-544993	554783	-30169	441.52	431.923	0
421	1	43.6755	85.7602	-682.982	-8800.74	77954.3	-4729.82	414.138	622.886	0	-14.0306	-107.718	-619.253	-1090.77	44020.8	1405.74	371.087	201.761	0	-4.41597e-37	5.14211e-37	3.75769e-35	-8.26544e-34	-2.75276e-33	3.29328e-34	-311	200	0	-0.54818	-1.1722	49.1243	-1352.81	-1967.45	820.903	-914	200	0
421	2	43.0667	85.7244	-683.844	-8911.8	77792.1	-4834.1	413.757	623.032	0	-14.7459	-108.106	-620.521	-991.368	43833.9	1498.51	370.641	201.598	0	-6.34165e-37	7.38445e-37	5.39631e-35	-1.18698e-33	-3.95316e-33	4.72939e-34	-311	200	0	-0.5835	-1.18265	49.3115	-1370.99	-2004.05	816.839	-914	200	0
421	3	42.4636	85.76	-684.703	-9030.29	77615.1	-4932.89	413.356	623.189	0	-15.4329	-108.472	-621.871	-893.803	43645.9	1586.36	370.185	201.437	0	-8.37591e-37	9.75321e-37	7.12733e-35	-1.56773e-33	-5.22125e-33	6.24647e-34	-311	200	0	-0.630069	-1.18304	49.5147	-1380.65	-2041.03	816.043	-914	200	0
421	4	41.8491	85.8595	-685.458	-9156.74	77417.8	-5026.28	412.943	623.359	0	-16.1117	-108.828	-623.233	-796.455	43456.3	1672.93	369.727	201.278	0	-1.01772e-36	1.18507e-36	8.66009e-35	-1.90488e-33	-6.3441e-33	7.5898e-34	-311	200	0	-0.679324	-1.1744	49.7204	-1384.84	-2077.67	817.351	-914	200	0
421	5	41.2032	86.0032	-685.992	-9290.22	77197.3	-5115.03	412.534	623.543	0	-16.8099	-109.193	-624.524	-697.394	43263.6	1761.02	369.274	201.117	0	-1.11997e-36	1.30413e-36	9.53017e-35	-2.09626e-33	-6.98149e-33	8.35235e-34	-311	200	0	-0.721839	-1.15646	49.9049	-1388.08	-2111.2	819.157	-914	200	0
421	6	40.5046	86.1635	-686.203	-9428.25	76954.6	-5199.86	412.146	623.74	0	-17.5568	-109.588	-625.676	-594.321	43064	1851.58	368.828	200.95	0	-1.06557e-36	1.24079e-36	9.06726e-35	-1.99444e-33	-6.64238e-33	7.94665e-34	-311	200	0	-0.751068	-1.12742	50.0539	-1392.8	-2137.65	819.896	-914	200	0
421	7	39.7334	86.3126	-686.033	-9567.26	76692.7	-5280.77	411.792	623.946	0	-18.3763	-110.028	-626.668	-483.311	42851	1944.27	368.379	200.771	0	-7.49989e-37	8.73313e-37	6.38189e-35	-1.40377e-33	-4.67516e-33	5.59316e-34	-311	200	0	-0.763613	-1.08638	50.1775	-1397.96	-2152.89	818.668	-914	200	0
421	8	38.8793	86.4345	-685.48	-9703.37	76414.1	-5357.3	411.475	624.156	0	-19.2795	-110.521	-627.54	-359.177	42616.7	2038.37	367.911	200.572	0	-4.55861e-38	5.30821e-38	3.87907e-36	-8.53243e-35	-2.84168e-34	3.39966e-35	-311	200	0	-0.758771	-1.03704	50.2919	-1401.25	-2153.22	815.729	-914	200	0
421	9	37.9525	86.5345	-684.606	-9833.12	76119.9	-5429.38	411.188	624.363	0	-20.2624	-111.058	-628.366	-219.768	42358.2	2133.2	367.41	200.35	0	1.18902e-36	-1.38454e-36	-1.01177e-34	2.2255e-33	7.41192e-33	-8.8673e-34	-311	200	0	-0.738602	-0.98776	50.3923	-1402.17	-2137.22	812.314	-914	200	0
422	0	36.9847	86.6375	-683.551	-9954.48	75810.6	-5497.94	410.907	624.563	0	-21.3067	-111.62	-629.223	-68.83	42080.5	2228	366.877	200.109	0	3.08978e-36	-3.59785e-36	-2.62919e-34	5.78319e-33	1.92606e-32	-2.30425e-33	-311	200	0	-0.708705	-0.946289	50.4576	-1402.18	-2107.77	810.1	-914	200	0	6.22347	-26.9837	-1264.6	-544748	553320	-24011.4	437.806	429.78	0
422	1	36.0172	86.7757	-682.496	-10068.2	75488.8	-5564.75	410.607	624.752	0	-22.3842	-112.178	-630.168	86.7	41791	2322.05	366.317	199.862	0	5.75501e-36	-6.70134e-36	-4.89712e-34	1.07717e-32	3.58747e-32	-4.29189e-33	-311	200	0	-0.678026	-0.915288	50.4746	-1402.69	-2071.63	810.753	-914	200	0
422	2	35.0827	86.9709	-681.595	-10178	75160.1	-5631.94	410.271	624.933	0	-23.4684	-112.712	-631.218	240.297	41496.8	2415.05	365.741	199.619	0	9.1972e-36	-1.07095e-35	-7.82619e-34	1.72146e-32	5.73321e-32	-6.85896e-33	-311	200	0	-0.655799	-0.894512	50.4487	-1404.22	-2036.32	815.068	-914	200	0
422	3	34.1942	87.2251	-680.926	-10288.3	74830.8	-5701.12	409.896	625.109	0	-24.5438	-113.207	-632.347	387.14	41203.4	2507	365.16	199.388	0	1.32769e-35	-1.54601e-35	-1.12978e-33	2.48507e-32	8.27638e-32	-9.9015e-33	-311	200	0	-0.649331	-0.885467	50.3961	-1407.56	-2006.83	822.225	-914	200	0
422	4	33.3483	87.5247	-680.491	-10402.3	74504.5	-5772.7	409.486	625.286	0	-25.6071	-113.658	-633.507	524.472	40915.9	2598	364.586	199.172	0	1.76196e-35	-2.05169e-35	-1.49931e-33	3.29788e-32	1.09834e-31	-1.31401e-32	-311	200	0	-0.662638	-0.891301	50.3317	-1413.61	-1984.98	830.227	-914	200	0
422	5	32.5324	87.8506	-680.245	-10521.5	74181.7	-5846.02	409.051	625.467	0	-26.6643	-114.073	-634.647	651.471	40637.9	2688.52	364.032	198.974	0	2.15189e-35	-2.50574e-35	-1.83111e-33	4.02773e-32	1.34141e-31	-1.60481e-32	-311	200	0	-0.692037	-0.911917	50.2692	-1422.22	-1971.67	837.131	-914	200	0
422	6	31.7321	88.1851	-680.129	-10645.8	73864.7	-5920.06	408.604	625.653	0	-27.7258	-114.462	-635.729	768.586	40370.2	2779.81	363.502	198.791	0	2.38387e-35	-2.77586e-35	-2.02851e-33	4.46192e-32	1.48602e-31	-1.77781e-32	-311	200	0	-0.723922	-0.941637	50.2235	-1432.62	-1968.51	842.151	-914	200	0
422	7	30.9362	88.5129	-680.098	-10774.6	73559.3	-5993.92	408.16	625.843	0	-28.7992	-114.842	-636.73	876.818	40111.7	2873.28	362.996	198.623	0	2.29301e-35	-2.67006e-35	-1.95119e-33	4.29185e-32	1.42938e-31	-1.71005e-32	-311	200	0	-0.741105	-0.973569	50.2068	-1444.82	-1976.46	845.838	-914	200	0
422	8	30.1385	88.8226	-680.133	-10908.9	73271.9	-6066.95	407.732	626.039	0	-29.8829	-115.221	-637.635	977.376	39860.7	2969.69	362.513	198.467	0	1.65948e-35	-1.93236e-35	-1.41211e-33	3.10608e-32	1.03446e-31	-1.23758e-32	-311	200	0	-0.733334	-1.00487	50.2237	-1459.79	-1993.72	849.109	-914	200	0
422	9	29.3397	89.1102	-680.253	-11049.6	73007.7	-6138.77	407.324	626.243	0	-30.9635	-115.598	-638.454	1071.81	39617.3	3068.8	362.052	198.321	0	2.13487e-36	-2.48592e-36	-1.81663e-34	3.99588e-33	1.3308e-32	-1.59212e-33	-311	200	0	-0.702329	-1.03542	50.2715	-1477.5	-2015.54	852.703	-914	200	0
423	0	28.5488	89.3815	-680.515	-11196.1	72770.3	-6208.98	406.934	626.453	0	-32.0203	-115.961	-639.228	1162.31	39384.2	3169.68	361.612	198.182	0	-2.34577e-35	2.73149e-35	1.99609e-33	-4.39061e-32	-1.46227e-31	1.74939e-32	-311	200	0	-0.657015	-1.06326	50.3412	-1495.74	-2036	857.854	-914	200	0	-11.0339	-27.4929	-1278.12	-549428	553706	-17278.3	432.831	428.878	0
423	1	27.7791	89.6481	-680.986	-11345.5	72562.2	-6276.95	406.555	626.66	0	-33.0313	-116.294	-640.023	1251.21	39165.3	3271.3	361.194	198.045	0	-6.31059e-35	7.34827e-35	5.36988e-33	-1.18116e-31	-3.9338e-31	4.70622e-32	-311	200	0	-0.605149	-1.08608	50.4139	-1511.82	-2050.4	866.156	-914	200	0
423	2	27.0417	89.9203	-681.702	-11493.6	72382.9	-6341.95	406.18	626.86	0	-33.9782	-116.584	-640.896	1339.7	38962.3	3373.39	360.793	197.91	0	-1.18979e-34	1.38544e-34	1.01243e-32	-2.22695e-31	-7.41674e-31	8.87307e-32	-311	200	0	-0.551438	-1.10601	50.468	-1524.68	-2057.28	877.901	-914	200	0
423	3	26.3412	90.2018	-682.657	-11637.1	72229.3	-6403.45	405.806	627.047	0	-34.852	-116.828	-641.869	1427.41	38774.7	3476.33	360.409	197.776	0	-1.91486e-34	2.22973e-34	1.62942e-32	-3.58408e-31	-1.19366e-30	1.42804e-31	-311	200	0	-0.502229	-1.1289	50.4921	-1535.06	-2058.07	891.386	-914	200	0
423	4	25.6766	90.4895	-683.811	-11775.2	72097.5	-6461.53	405.435	627.22	0	-35.6545	-117.034	-642.933	1513.27	38600.4	3580.78	360.038	197.646	0	-2.77888e-34	3.23583e-34	2.36464e-32	-5.20128e-31	-1.73226e-30	2.0724e-31	-311	200	0	-0.467076	-1.15929	50.4883	-1544.36	-2053.89	904.216	-914	200	0
423	5	25.0434	90.7743	-685.11	-11908.9	71984.9	-6516.88	405.071	627.382	0	-36.3958	-117.216	-644.055	1596.36	38436.4	3687.77	359.679	197.521	0	-3.70541e-34	4.31471e-34	3.15305e-32	-6.93548e-31	-2.30982e-30	2.76337e-31	-311	200	0	-0.453772	-1.19672	50.4678	-1553.23	-2044.26	914.856	-914	200	0
423	6	24.4339	91.0424	-686.485	-12039.6	71890.5	-6570.37	404.723	627.538	0	-37.0905	-117.398	-645.187	1675.71	38279.9	3798.23	359.332	197.403	0	-4.54853e-34	5.29647e-34	3.87049e-32	-8.51355e-31	-2.83539e-30	3.39214e-31	-311	200	0	-0.464082	-1.23535	50.4444	-1560.17	-2029.67	923.205	-914	200	0
423	7	23.8388	91.279	-687.868	-12169	71814.9	-6622.91	404.402	627.691	0	-37.7556	-117.604	-646.273	1750.41	38130.6	3911.98	359.001	197.292	0	-5.07173e-34	5.90571e-34	4.3157e-32	-9.49285e-31	-3.16154e-30	3.78233e-31	-311	200	0	-0.49433	-1.26766	50.4284	-1562.12	-2013.56	930.003	-914	200	0
423	8	23.251	91.473	-689.201	-12297.5	71759.8	-6675.53	404.12	627.843	0	-38.4076	-117.844	-647.274	1820.63	37989.7	4027.43	358.692	197.187	0	-4.93003e-34	5.7407e-34	4.19512e-32	-9.22762e-31	-3.07321e-30	3.67665e-31	-311	200	0	-0.537523	-1.28883	50.4267	-1556.21	-2001.14	935.491	-914	200	0
423	9	22.6732	91.6222	-690.464	-12423.5	71726.8	-6729.09	403.882	627.993	0	-39.0557	-118.118	-648.186	1887.94	37857.3	4142.55	358.405	197.087	0	-3.66125e-34	4.26329e-34	3.11547e-32	-6.85282e-31	-2.28229e-30	2.73044e-31	-311	200	0	-0.584344	-1.29794	50.4423	-1540.88	-1996.89	938.675	-914	200	0
424	0	22.1229	91.7371	-691.689	-12544.2	71717	-6784.28	403.684	628.136	0	-39.6965	-118.405	-649.046	1954.35	37732.1	4255.76	358.135	196.989	0	-6.95271e-35	8.09599e-35	5.91629e-33	-1.30135e-31	-4.33408e-31	5.1851e-32	-311	200	0	-0.624281	-1.29741	50.4737	-1516.84	-2002.16	937.87	-914	200	0	-21.9192	-28.5435	-1301.72	-560406	560166	-12681.2	429.538	429.505	0
424	1	21.6292	91.8374	-692.961	-12657.1	71729.6	-6841.79	403.512	628.265	0	-40.3179	-118.683	-649.916	2021.78	37612.8	4365.86	357.873	196.889	0	4.60756e-34	-5.36521e-34	-3.92072e-32	8.62405e-31	2.87219e-30	-3.43617e-31	-311	200	0	-0.648597	-1.29176	50.5182	-1487.4	-2013.97	931.719	-914	200	0
424	2	21.2201	91.9423	-694.369	-12761.7	71760	-6902.17	403.346	628.379	0	-40.9091	-118.93	-650.847	2091.64	37500.2	4471.82	357.617	196.786	0	1.28752e-33	-1.49924e-33	-1.09559e-31	2.40988e-30	8.02596e-30	-9.6019e-31	-311	200	0	-0.653592	-1.2854	50.5691	-1456.79	-2026.28	920.169	-914	200	0
424	3	20.9108	92.0618	-695.958	-12859.1	71800.6	-6965.52	403.168	628.477	0	-41.468	-119.144	-651.861	2163.81	37396.5	4572.91	357.369	196.681	0	2.45851e-33	-2.86277e-33	-2.09202e-31	4.60163e-30	1.53255e-29	-1.83347e-30	-311	200	0	-0.641285	-1.28143	50.6129	-1428.2	-2033.36	904.564	-914	200	0
424	4	20.6984	92.1931	-697.72	-12951.6	71844.8	-7031.37	402.971	628.563	0	-42.003	-119.335	-652.935	2235.9	37304.4	4668.95	357.133	196.576	0	3.98537e-33	-4.64071e-33	-3.39128e-31	7.45948e-30	2.48434e-29	-2.97215e-30	-311	200	0	-0.616621	-1.28021	50.644	-1403.32	-2031.81	886.821	-914	200	0
424	5	20.5649	92.3217	-699.601	-13042.1	71890.2	-7098.74	402.759	628.642	0	-42.5302	-119.529	-654.026	2304.11	37226.4	4760.41	356.919	196.477	0	5.81458e-33	-6.7707e-33	-4.94781e-31	1.08832e-29	3.6246e-29	-4.33632e-30	-311	200	0	-0.583086	-1.27837	50.6775	-1382.84	-2020.89	869.256	-914	200	0
424	6	20.4847	92.4268	-701.516	-13133.6	71936.8	-7166.42	402.545	628.722	0	-43.0657	-119.749	-655.08	2364.83	37164	4848.5	356.732	196.39	0	7.79034e-33	-9.07134e-33	-6.62904e-31	1.45813e-29	4.85622e-29	-5.80977e-30	-311	200	0	-0.54181	-1.27091	50.7342	-1366.52	-2003.29	854.541	-914	200	0
424	7	20.4318	92.4913	-703.369	-13228	71984.8	-7233.43	402.343	628.807	0	-43.6189	-120.017	-656.05	2415.43	37119.2	4935.21	356.58	196.318	0	9.61128e-33	-1.11917e-32	-8.17854e-31	1.79896e-29	5.99133e-29	-7.16777e-30	-311	200	0	-0.495319	-1.25528	50.8197	-1353.22	-1985.97	844.469	-914	200	0
424	8	20.3872	92.509	-705.086	-13326.7	72034.1	-7298.79	402.164	628.901	0	-44.1905	-120.344	-656.914	2454.63	37093.9	5022.64	356.467	196.263	0	1.07854e-32	-1.25589e-32	-9.1776e-31	2.01871e-29	6.72321e-29	-8.04335e-30	-311	200	0	-0.449595	-1.23365	50.9211	-1341.76	-1977.75	838.764	-914	200	0
424	9	20.3452	92.4862	-706.645	-13430.9	72085.1	-7360.99	402.01	629.007	0	-44.7708	-120.724	-657.694	2483.4	37088.4	5111.8	356.392	196.224	0	1.05909e-32	-1.23324e-32	-9.01213e-31	1.98231e-29	6.60199e-29	-7.89833e-30	-311	200	0	-0.411545	-1.21108	51.0145	-1331.74	-1983.93	835.323	-914	200	0
425	0	20.3165	92.4428	-708.091	-13540.3	72137.2	-7418.22	401.876	629.122	0	-45.3375	-121.128	-658.464	2504.94	37100.4	5202.28	356.344	196.196	0	8.05648e-33	-9.38126e-33	-6.85552e-31	1.50795e-29	5.02213e-29	-6.00825e-30	-311	200	0	-0.386974	-1.19201	51.074	-1323.46	-2002.45	831.487	-914	200	0	-26.4655	-30.8812	-1329.62	-573536	569227	-12246.1	427.181	430.284	0
425	1	20.3244	92.4085	-709.522	-13652.6	72188.7	-7468.76	401.743	629.242	0	-45.8596	-121.521	-659.331	2522.92	37126.5	5293.05	356.309	196.174	0	1.9778e-33	-2.30302e-33	-1.68298e-31	3.70188e-30	1.23289e-29	-1.47498e-30	-311	200	0	-0.381947	-1.17888	51.0906	-1316.96	-2025.64	825.603	-914	200	0
425	2	20.3921	92.411	-711.043	-13764	72239.6	-7511.37	401.597	629.357	0	-46.3098	-121.874	-660.388	2540.14	37163.4	5383.14	356.275	196.154	0	-9.00484e-33	1.04856e-32	7.66251e-31	-1.68545e-29	-5.6133e-29	6.71551e-30	-311	200	0	-0.402019	-1.17143	51.0837	-1311.38	-2045.21	818.193	-914	200	0
425	3	20.5308	92.4665	-712.713	-13871.7	72292.4	-7545.59	401.433	629.463	0	-46.6756	-122.177	-661.68	2558.48	37208.6	5471.4	356.234	196.133	0	-2.62394e-32	3.05541e-32	2.2328e-30	-4.91127e-29	-1.63567e-28	1.95685e-29	-311	200	0	-0.448339	-1.16742	51.0812	-1305.99	-2056.16	811.573	-914	200	0
425	4	20.735	92.578	-714.534	-13974.8	72350	-7572.04	401.255	629.558	0	-46.9592	-122.433	-663.194	2579.3	37259.6	5556.49	356.182	196.111	0	-5.0774e-32	5.9123e-32	4.32052e-30	-9.50345e-29	-3.16507e-28	3.78655e-29	-311	200	0	-0.517517	-1.16673	51.0896	-1301.04	-2057.87	808.122	-914	200	0
425	5	20.9863	92.7357	-716.46	-14074.5	72415.2	-7592.21	401.074	629.645	0	-47.173	-122.658	-664.872	2603.13	37314.8	5638.3	356.123	196.085	0	-8.29176e-32	9.65522e-32	7.05572e-30	-1.55198e-28	-5.16879e-28	6.18372e-29	-311	200	0	-0.603404	-1.17342	51.0957	-1297.52	-2053.3	808.991	-914	200	0
425	6	21.2612	92.9199	-718.419	-14172.8	72490.5	-7607.89	400.903	629.728	0	-47.3343	-122.868	-666.63	2629.03	37374.8	5718.54	356.065	196.056	0	-1.2163e-31	1.4163e-31	1.03499e-29	-2.27657e-28	-7.58199e-28	9.07076e-29	-311	200	0	-0.695895	-1.19115	51.0835	-1296.91	-2047.26	814.239	-914	200	0
425	7	21.5413	93.1115	-720.334	-14271	72578.2	-7620.4	400.756	629.812	0	-47.4592	-123.081	-668.397	2654.86	37441.5	5799.74	356.017	196.028	0	-1.6374e-31	1.90665e-31	1.39332e-29	-3.06475e-28	-1.0207e-27	1.22112e-28	-311	200	0	-0.780459	-1.2171	51.0385	-1299.78	-2043.64	823.338	-914	200	0
425	8	21.8177	93.3023	-722.144	-14370.3	72678.7	-7630.3	400.643	629.9	0	-47.5567	-123.304	-670.142	2678.56	37517.6	5884.01	355.984	196.003	0	-2.03027e-31	2.36411e-31	1.72762e-29	-3.80008e-28	-1.2656e-27	1.5141e-28	-311	200	0	-0.841504	-1.24274	50.9435	-1304.76	-2043.13	834.939	-914	200	0
425	9	22.087	93.4986	-723.843	-14471.1	72789	-7637.9	400.559	629.992	0	-47.6247	-123.533	-671.869	2699.15	37606.8	5972.56	355.973	195.983	0	-2.29256e-31	2.66954e-31	1.95082e-29	-4.29103e-28	-1.4291e-27	1.70972e-28	-311	200	0	-0.868047	-1.26039	50.7795	-1310.77	-2043.56	846.494	-914	200	0
426	0	22.3492	93.7164	-725.479	-14573.1	72903.4	-7643.27	400.49	630.088	0	-47.6504	-123.754	-673.612	2717.01	37712.5	6065.45	355.986	195.967	0	-2.27337e-31	2.6472e-31	1.93449e-29	-4.25511e-28	-1.41714e-27	1.6954e-28	-311	200	0	-0.857528	-1.26707	50.5358	-1318.97	-2043.06	854.971	-914	200	0	-24.4661	-30.2848	-1364.56	-588545	581578	-12459.3	425.363	430.284	0
426	1	22.6058	93.973	-727.13	-14676.2	73015.2	-7646.27	400.416	630.184	0	-47.6194	-123.948	-675.41	2733.37	37835.5	6161.8	356.019	195.953	0	-1.76858e-31	2.05939e-31	1.50494e-29	-3.31027e-28	-1.10247e-27	1.31894e-28	-311	200	0	-0.81503	-1.26293	50.2267	-1331.45	-2042.22	858.509	-914	200	0
426	2	22.8541	94.2777	-728.844	-14781.8	73119.8	-7646.91	400.323	630.281	0	-47.524	-124.104	-677.292	2748.62	37974	6260.44	356.067	195.942	0	-5.23852e-32	6.09992e-32	4.45762e-30	-9.80502e-29	-3.26551e-28	3.90671e-29	-311	200	0	-0.750396	-1.24965	49.8971	-1348.87	-2042.56	857.338	-914	200	0
426	3	23.082	94.6277	-730.614	-14892.4	73216.1	-7645.26	400.212	630.383	0	-47.3674	-124.223	-679.252	2761.14	38124.4	6360.6	356.127	195.935	0	1.7497e-31	-2.03741e-31	-1.48887e-29	3.27494e-28	1.0907e-27	-1.30487e-28	-311	200	0	-0.675808	-1.2307	49.6107	-1370.3	-2044.46	852.936	-914	200	0
426	4	23.2702	95.0093	-732.394	-15010.7	73304.6	-7640.84	400.089	630.495	0	-47.1606	-124.318	-681.246	2768.28	38282.6	6461.94	356.195	195.936	0	5.3412e-31	-6.21949e-31	-4.545e-29	9.99722e-28	3.32952e-27	-3.98329e-28	-311	200	0	-0.603846	-1.21054	49.4299	-1394.32	-2047.27	846.751	-914	200	0
426	5	23.3982	95.4048	-734.124	-15136.6	73385.9	-7632.62	399.964	630.619	0	-46.9185	-124.404	-683.216	2767.42	38444.6	6564.16	356.27	195.949	0	1.04803e-30	-1.22036e-30	-8.91798e-29	1.96161e-27	6.53302e-27	-7.81582e-28	-311	200	0	-0.544224	-1.1922	49.4013	-1418.81	-2050.32	840.013	-914	200	0
426	6	23.4507	95.8005	-735.763	-15268.2	73458.4	-7619.9	399.84	630.752	0	-46.6539	-124.492	-685.113	2756.48	38608.3	6667.04	356.353	195.977	0	1.72452e-30	-2.0081e-30	-1.46745e-28	3.22782e-27	1.07501e-26	-1.28609e-27	-311	200	0	-0.500801	-1.17631	49.5402	-1440.4	-2053.11	834.099	-914	200	0
426	7	23.4206	96.1901	-737.297	-15403.1	73518.7	-7602.9	399.714	630.891	0	-46.3763	-124.583	-686.92	2734.61	38775.1	6770.64	356.448	196.019	0	2.54354e-30	-2.96178e-30	-2.16438e-28	4.76078e-27	1.58555e-26	-1.89688e-27	-311	200	0	-0.47445	-1.16276	49.82	-1454.86	-2054.62	830.273	-914	200	0
426	8	23.3085	96.5727	-738.728	-15539.3	73562.8	-7582.49	399.58	631.035	0	-46.0922	-124.675	-688.661	2702.7	38947	6875.42	356.555	196.075	0	3.44058e-30	-4.00634e-30	-2.9277e-28	6.4398e-27	2.14474e-26	-2.56587e-27	-311	200	0	-0.465961	-1.15183	50.1855	-1458.49	-2052.83	828.952	-914	200	0
426	9	23.1239	96.9523	-740.069	-15674.8	73588	-7559.86	399.434	631.18	0	-45.8036	-124.761	-690.378	2663.13	39124.4	6981.73	356.671	196.143	0	4.28734e-30	-4.99233e-30	-3.64823e-28	8.02469e-27	2.67258e-26	-3.19735e-27	-311	200	0	-0.472343	-1.14381	50.5787	-1450.07	-2046.29	829.427	-914	200	0
427	0	22.8857	97.3399	-741.348	-15805.9	73591.1	-7536.18	399.267	631.32	0	-45.5036	-124.828	-692.126	2618.88	39306.3	7088.59	356.791	196.216	0	4.87104e-30	-5.67201e-30	-4.14492e-28	9.1172e-27	3.03643e-26	-3.63266e-27	-311	200	0	-0.487222	-1.1375	50.9473	-1431.59	-2036.57	830.196	-914	200	0	-22.7256	-26.1786	-1396.68	-601976	593574	-9893.24	424.227	430.141	0
427	1	22.6185	97.7527	-742.612	-15928.6	73569.3	-7511.95	399.068	631.45	0	-45.1781	-124.857	-693.95	2572.69	39491.4	7193.65	356.908	196.293	0	4.87617e-30	-5.67798e-30	-4.14929e-28	9.1268e-27	3.03963e-26	-3.63648e-27	-311	200	0	-0.507804	-1.12942	51.2489	-1406.41	-2028.07	829.848	-914	200	0
427	2	22.3409	98.2034	-743.898	-16040.7	73523.1	-7486.73	398.835	631.563	0	-44.8164	-124.837	-695.874	2526.93	39678.6	7295.11	357.02	196.369	0	3.87394e-30	-4.51095e-30	-3.29646e-28	7.25092e-27	2.41488e-26	-2.88905e-27	-311	200	0	-0.535759	-1.11493	51.4668	-1377.79	-2025.34	828.341	-914	200	0
427	3	22.059	98.6913	-745.218	-16142.1	73457.7	-7459.65	398.572	631.661	0	-44.4184	-124.767	-697.882	2483.72	39867.3	7393.53	357.126	196.441	0	1.32746e-30	-1.54575e-30	-1.12958e-28	2.48464e-27	8.27494e-27	-9.89977e-28	-311	200	0	-0.571035	-1.09134	51.6138	-1349.48	-2031.03	827.055	-914	200	0
427	4	21.7703	99.2018	-746.55	-16234.9	73381.8	-7430.11	398.295	631.747	0	-43.9917	-124.658	-699.936	2444.91	40056.9	7491.3	357.229	196.507	0	-3.37684e-30	3.93211e-30	2.87346e-28	-6.32048e-27	-2.105e-26	2.51833e-27	-311	200	0	-0.607527	-1.05969	51.7115	-1325.53	-2045.36	827.031	-914	200	0
427	5	21.47	99.7136	-747.845	-16321.8	73304.6	-7398.33	398.021	631.825	0	-43.5472	-124.526	-701.985	2411.72	40247.1	7590.93	357.333	196.564	0	-1.08587e-29	1.26442e-29	9.24e-28	-2.03244e-26	-6.76892e-26	8.09804e-27	-311	200	0	-0.634852	-1.02319	51.7685	-1308.74	-2065.35	827.903	-914	200	0
427	6	21.1523	100.206	-749.046	-16405.2	73234	-7365.76	397.77	631.901	0	-43.0989	-124.389	-703.983	2383.97	40436	7694.11	357.439	196.614	0	-2.162e-29	2.51751e-29	1.83971e-27	-4.04664e-26	-1.34771e-25	1.61234e-26	-311	200	0	-0.643746	-0.98687	51.7789	-1300.14	-2084.94	828.719	-914	200	0
427	7	20.8094	100.66	-750.111	-16487	73176.2	-7334.83	397.554	631.979	0	-42.6642	-124.264	-705.889	2359.83	40620.2	7801.66	357.545	196.657	0	-3.58536e-29	4.17492e-29	3.0509e-27	-6.71078e-26	-2.23499e-25	2.67384e-26	-311	200	0	-0.630128	-0.958278	51.7383	-1300.08	-2097.82	828.725	-914	200	0
427	8	20.4346	101.063	-751.027	-16570.2	73136.3	-7308.32	397.382	632.063	0	-42.2624	-124.168	-707.67	2336.43	40795.4	7913.69	357.647	196.698	0	-5.3175e-29	6.19189e-29	4.52483e-27	-9.95286e-26	-3.31474e-25	3.96561e-26	-311	200	0	-0.597196	-0.944426	51.6491	-1308.58	-2100.43	827.34	-914	200	0
427	9	20.0302	101.402	-751.825	-16657.6	73116.8	-7288.37	397.252	632.156	0	-41.9073	-124.108	-709.313	2310.96	40956.5	8029.71	357.741	196.742	0	-7.22752e-29	8.41598e-29	6.15012e-27	-1.35279e-25	-4.50538e-25	5.39004e-26	-311	200	0	-0.555857	-0.948091	51.5144	-1323.81	-2092.58	824.204	-914	200	0
428	0	19.6138	101.678	-752.578	-16750.6	73115.6	-7276.29	397.153	632.258	0	-41.6017	-124.079	-710.833	2281.55	41099.2	8148.76	357.818	196.79	0	-9.05082e-29	1.05391e-28	7.70163e-27	-1.69406e-25	-5.64196e-25	6.7498e-26	-311	200	0	-0.519829	-0.967144	51.3413	-1340.98	-2076.56	819.669	-914	200	0	-22.8357	-22.8196	-1422.67	-612697	602561	-6372.21	422.79	429.933	0
428	1	19.2133	101.901	-753.381	-16849.2	73126.8	-7272.82	397.065	632.365	0	-41.3371	-124.07	-712.262	2247.47	41221.6	8269.62	357.874	196.845	0	-1.03452e-28	1.20463e-28	8.80308e-27	-1.93633e-25	-6.44885e-25	7.71512e-26	-311	200	0	-0.496955	-0.994325	51.1487	-1354.27	-2056.41	815.218	-914	200	0
428	2	18.8526	102.08	-754.302	-16952.7	73143.9	-7278.22	396.969	632.475	0	-41.1014	-124.067	-713.617	2208.49	41325.1	8390.58	357.909	196.905	0	-1.04513e-28	1.21699e-28	8.89335e-27	-1.95619e-25	-6.51498e-25	7.79423e-26	-311	200	0	-0.487091	-1.01985	50.9596	-1360.13	-2036.71	812.832	-914	200	0
428	3	18.5441	102.222	-755.366	-17060	73161.1	-7291.84	396.855	632.585	0	-40.8857	-124.064	-714.893	2164.48	41414.8	8509.61	357.931	196.972	0	-8.46858e-29	9.86111e-29	7.20618e-27	-1.58508e-25	-5.27901e-25	6.31558e-26	-311	200	0	-0.489393	-1.03846	50.7892	-1358.91	-2020.75	813.587	-914	200	0
428	4	18.2926	102.332	-756.565	-17171	73174.2	-7311.78	396.719	632.696	0	-40.6852	-124.057	-716.078	2116.08	41497	8624.73	357.95	197.045	0	-3.26397e-29	3.80068e-29	2.77742e-27	-6.10922e-26	-2.03464e-25	2.43416e-26	-311	200	0	-0.506404	-1.05163	50.648	-1353.84	-2009.38	816.905	-914	200	0
428	5	18.0979	102.414	-757.878	-17286	73179.9	-7335.34	396.559	632.808	0	-40.4988	-124.044	-717.165	2065.84	41577.8	8734.34	357.975	197.119	0	6.46513e-29	-7.52822e-29	-5.50138e-27	1.21009e-25	4.03013e-25	-4.82147e-26	-311	200	0	-0.537092	-1.06165	50.5449	-1348.66	-2001.37	821.238	-914	200	0
428	6	17.952	102.476	-759.269	-17404.2	73177.1	-7359.84	396.378	632.922	0	-40.3303	-124.025	-718.15	2018.04	41660.8	8837.4	358.011	197.19	0	2.20461e-28	-2.56712e-28	-1.87597e-26	4.1264e-25	1.37428e-24	-1.64412e-25	-311	200	0	-0.570469	-1.06799	50.4911	-1345.41	-1995.44	825.59	-914	200	0
428	7	17.839	102.522	-760.69	-17524.5	73165.9	-7383.21	396.184	633.038	0	-40.1863	-124.004	-719.029	1976.99	41745.6	8933.68	358.058	197.25	0	4.45741e-28	-5.19037e-28	-3.79295e-26	8.343e-25	2.77859e-24	-3.32418e-25	-311	200	0	-0.592013	-1.07038	50.5012	-1343.61	-1992.66	830.443	-914	200	0
428	8	17.7381	102.562	-762.1	-17646.2	73147	-7403.85	395.981	633.155	0	-40.0732	-123.987	-719.811	1944.68	41828.7	9023.82	358.111	197.298	0	7.45134e-28	-8.67661e-28	-6.34059e-26	1.39468e-24	4.6449e-24	-5.55696e-25	-311	200	0	-0.59632	-1.07108	50.5772	-1341.92	-1995.31	837.161	-914	200	0
428	9	17.6305	102.612	-763.496	-17769.3	73120.7	-7420.09	395.771	633.274	0	-39.9926	-123.977	-720.531	1920.24	41905.7	9109.15	358.159	197.335	0	1.11135e-27	-1.29409e-27	-9.45681e-26	2.08013e-24	6.92775e-24	-8.28805e-25	-311	200	0	-0.590264	-1.07245	50.6939	-1340.01	-2003.68	846.51	-914	200	0
429	0	17.506	102.695	-764.919	-17893.5	73088.4	-7430.02	395.55	633.393	0	-39.938	-123.971	-721.249	1901.6	41972.9	9191.38	358.195	197.363	0	1.51784e-27	-1.76742e-27	-1.29158e-25	2.84096e-24	9.46167e-24	-1.13195e-24	-311	200	0	-0.583538	-1.0748	50.8136	-1338.67	-2016.1	857.477	-914	200	0	-24.1153	-20.8044	-1446.74	-624887	609635	-3797.38	420.604	431.273	0
429	1	17.3647	102.838	-766.436	-18018.2	73052.2	-7432.03	395.314	633.509	0	-39.8967	-123.959	-722.037	1887.29	42027.1	9272.1	358.206	197.386	0	1.91009e-27	-2.22418e-27	-1.62536e-25	3.57515e-24	1.19068e-23	-1.42448e-24	-311	200	0	-0.580003	-1.07829	50.9038	-1339.01	-2030.76	867.322	-914	200	0
429	2	17.2073	103.062	-768.094	-18143.2	73014.4	-7425.27	395.059	633.621	0	-39.8601	-123.932	-722.938	1876.91	42064.6	9352.74	358.186	197.404	0	2.19624e-27	-2.55738e-27	-1.86885e-25	4.11074e-24	1.36906e-23	-1.63788e-24	-311	200	0	-0.577644	-1.08474	50.9417	-1342	-2045.88	872.919	-914	200	0
429	3	17.0262	103.372	-769.879	-18268.9	72975.3	-7410.09	394.788	633.73	0	-39.8308	-123.893	-723.938	1870.39	42084.2	9434.6	358.132	197.416	0	2.23851e-27	-2.6066e-27	-1.90482e-25	4.18986e-24	1.39541e-23	-1.66941e-24	-311	200	0	-0.572216	-1.09696	50.9198	-1348.63	-2059.14	872.635	-914	200	0
429	4	16.8067	103.758	-771.716	-18396.1	72933.4	-7387.74	394.508	633.838	0	-39.8213	-123.849	-724.971	1867.05	42088.3	9517.99	358.055	197.425	0	1.84784e-27	-2.15169e-27	-1.57239e-25	3.45864e-24	1.15188e-23	-1.37806e-24	-311	200	0	-0.563633	-1.11642	50.85	-1358.92	-2067.99	867.487	-914	200	0
429	5	16.5329	104.202	-773.508	-18525.1	72886.2	-7359.54	394.228	633.95	0	-39.8472	-123.814	-725.95	1865.87	42082.4	9601.41	357.969	197.43	0	7.85178e-28	-9.1429e-28	-6.68133e-26	1.46963e-24	4.89453e-24	-5.8556e-25	-311	200	0	-0.562098	-1.1403	50.7505	-1370.64	-2070.85	860.39	-914	200	0
429	6	16.1926	104.679	-775.162	-18656.6	72832.9	-7326.24	393.958	634.068	0	-39.9236	-123.796	-726.8	1866.28	42070.4	9682.04	357.884	197.432	0	-1.22591e-27	1.42749e-27	1.04316e-25	-2.29455e-24	-7.64188e-24	9.1424e-25	-311	200	0	-0.582386	-1.16217	50.6321	-1381.01	-2068.46	854.163	-914	200	0
429	7	15.7813	105.161	-776.61	-18792.2	72773.4	-7288.01	393.707	634.198	0	-40.0651	-123.796	-727.473	1868.11	42054.1	9757.38	357.809	197.432	0	-4.46953e-27	5.20448e-27	3.80327e-25	-8.3657e-24	-2.78615e-23	3.33323e-24	-311	200	0	-0.630201	-1.17601	50.5028	-1389.03	-2063.19	850.191	-914	200	0
429	8	15.307	105.63	-777.821	-18933.7	72706.3	-7244.74	393.474	634.342	0	-40.2811	-123.812	-727.961	1870.31	42034.1	9827	357.742	197.431	0	-9.18427e-27	1.06945e-26	7.81519e-25	-1.71904e-23	-5.72515e-23	6.84932e-24	-311	200	0	-0.697552	-1.17832	50.3758	-1394.67	-2056.19	848.596	-914	200	0
429	9	14.7932	106.081	-778.835	-19081.6	72627.7	-7196.77	393.252	634.5	0	-40.569	-123.837	-728.311	1870.01	42011.8	9893.62	357.684	197.432	0	-1.548e-26	1.80255e-26	1.31724e-24	-2.89742e-23	-9.64969e-23	1.15445e-23	-311	200	0	-0.76799	-1.16825	50.2654	-1397.28	-2046.18	849.301	-914	200	0
430	0	14.2784	106.53	-779.766	-19234.2	72534	-7145.24	393.02	634.667	0	-40.9111	-123.851	-728.611	1862.66	41990.7	9961.77	357.631	197.444	0	-2.322e-26	2.70382e-26	1.97587e-24	-4.34613e-23	-1.44746e-22	1.73167e-23	-311	200	0	-0.823687	-1.14757	50.1713	-1396.04	-2031.7	852.4	-914	200	0	-30.3574	-15.268	-1465.44	-635257	613714	2016.11	417.819	433.029	0
430	1	13.8034	106.998	-780.75	-19387.8	72423.4	-7091.5	392.761	634.832	0	-41.2797	-123.825	-728.945	1843.4	41976.6	10035.2	357.585	197.471	0	-3.1867e-26	3.71071e-26	2.71167e-24	-5.96461e-23	-1.98648e-22	2.37654e-23	-311	200	0	-0.852809	-1.12062	50.0801	-1391.44	-2013.12	857.586	-914	200	0
430	2	13.3946	107.495	-781.868	-19539.5	72296.7	-7036.21	392.467	634.991	0	-41.6471	-123.724	-729.36	1808.8	41974.5	10115.7	357.55	197.52	0	-4.02985e-26	4.6925e-26	3.42912e-24	-7.54273e-23	-2.51206e-22	3.00532e-23	-311	200	0	-0.854028	-1.09426	49.987	-1385.82	-1992.14	864.024	-914	200	0
430	3	13.0572	108.017	-783.12	-19687.2	72155.6	-6979.28	392.139	635.139	0	-41.9948	-123.524	-729.852	1758.19	41986.2	10204.4	357.527	197.591	0	-4.66065e-26	5.42703e-26	3.9659e-24	-8.72342e-23	-2.90529e-22	3.47576e-23	-311	200	0	-0.833099	-1.07639	49.8965	-1381.79	-1969.78	870.808	-914	200	0
430	4	12.7801	108.545	-784.454	-19829.7	72002.9	-6920.47	391.787	635.278	0	-42.3186	-123.226	-730.379	1693.56	42009.9	10300.4	357.518	197.681	0	-4.79134e-26	5.57921e-26	4.07711e-24	-8.96804e-23	-2.98675e-22	3.57322e-23	-311	200	0	-0.795799	-1.07326	49.8134	-1380.08	-1946.41	877.271	-914	200	0
430	5	12.5438	109.058	-785.794	-19967.1	71842.9	-6860.07	391.427	635.41	0	-42.6283	-122.85	-730.876	1618.03	42041.1	10401.5	357.522	197.786	0	-4.02509e-26	4.68696e-26	3.42508e-24	-7.53383e-23	-2.5091e-22	3.00178e-23	-311	200	0	-0.746353	-1.08866	49.7456	-1379.44	-1924.06	882.872	-914	200	0
430	6	12.3254	109.535	-787.063	-20100.8	71682.4	-6798.91	391.076	635.539	0	-42.9397	-122.431	-731.277	1534.51	42073.7	10504.8	357.535	197.902	0	-1.8577e-26	2.16317e-26	1.58077e-24	-3.47708e-23	-1.15802e-22	1.38541e-23	-311	200	0	-0.689868	-1.12277	49.7081	-1378.38	-1906.73	886.834	-914	200	0
430	7	12.1044	109.96	-788.204	-20232.7	71529.2	-6738.09	390.75	635.669	0	-43.2627	-121.996	-731.527	1445.46	42102.2	10608.2	357.554	198.024	0	2.29722e-26	-2.67497e-26	-1.95478e-24	4.29975e-23	1.43201e-22	-1.71319e-23	-311	200	0	-0.632169	-1.16914	49.7092	-1375.92	-1898.28	888.468	-914	200	0
430	8	11.8685	110.326	-789.191	-20364.6	71389.7	-6678.72	390.459	635.805	0	-43.5956	-121.565	-731.601	1352.67	42125.3	10709.7	357.58	198.151	0	9.04741e-26	-1.05351e-25	-7.69873e-24	1.69342e-22	5.63984e-22	-6.74726e-23	-311	200	0	-0.57927	-1.2153	49.7399	-1371.1	-1901.26	887.741	-914	200	0
430	9	11.6169	110.642	-790.041	-20498.2	71267	-6621.37	390.207	635.946	0	-43.9242	-121.143	-731.528	1256.85	42144.8	10808.1	357.612	198.282	0	1.89118e-25	-2.20215e-25	-1.60926e-23	3.53974e-22	1.17889e-21	-1.41037e-22	-311	200	0	-0.539146	-1.2485	49.7907	-1362.39	-1916.47	884.979	-914	200	0
431	0	11.36	110.934	-790.818	-20634.9	71159.6	-6565.83	389.982	636.093	0	-44.2252	-120.723	-731.391	1158.33	42163.8	10903.8	357.649	198.416	0	3.21469e-25	-3.7433e-25	-2.73549e-23	6.01699e-22	2.00393e-21	-2.39741e-22	-311	200	0	-0.519633	-1.2612	49.8693	-1347.46	-1941.23	880.59	-914	200	0	-34.4349	-6.76717	-1477.97	-643983	616814	7834.43	416.243	435.54	0
431	1	11.116	111.23	-791.607	-20776.1	71063.8	-6510.87	389.772	636.245	0	-44.4724	-120.288	-731.294	1057.75	42184.3	10998.8	357.684	198.554	0	4.85004e-25	-5.64756e-25	-4.12706e-23	9.0779e-22	3.02335e-21	-3.617e-22	-311	200	0	-0.521651	-1.25271	49.9892	-1324.54	-1969.38	875.402	-914	200	0
431	2	10.9022	111.556	-792.469	-20922.9	70975.6	-6454.18	389.563	636.402	0	-44.6457	-119.822	-731.317	955.814	42208.3	11095.5	357.715	198.693	0	6.68864e-25	-7.78849e-25	-5.69157e-23	1.25192e-21	4.16946e-21	-4.98816e-22	-311	200	0	-0.537939	-1.2279	50.1522	-1294.93	-1995.05	870.417	-914	200	0
431	3	10.7289	111.926	-793.432	-21076.7	70891.7	-6393.25	389.348	636.564	0	-44.7384	-119.319	-731.506	852.807	42238	11195.6	357.741	198.834	0	8.49947e-25	-9.89708e-25	-7.23247e-23	1.59086e-21	5.29827e-21	-6.33862e-22	-311	200	0	-0.560279	-1.19446	50.3432	-1263.61	-2015.44	866.289	-914	200	0
431	4	10.6012	112.346	-794.497	-21237.1	70809.6	-6326.59	389.125	636.73	0	-44.7557	-118.778	-731.871	748.143	42274.5	11299.8	357.762	198.978	0	9.88652e-25	-1.15122e-24	-8.41275e-23	1.85047e-21	6.1629e-21	-7.37303e-22	-311	200	0	-0.586578	-1.16035	50.5356	-1237.06	-2029.65	863.583	-914	200	0
431	5	10.5216	112.817	-795.656	-21401.9	70728.2	-6254.03	388.893	636.898	0	-44.7079	-118.202	-732.394	640.022	42318.6	11407.8	357.781	199.126	0	1.02488e-24	-1.19341e-24	-8.72107e-23	1.91829e-21	6.38877e-21	-7.64324e-22	-311	200	0	-0.621495	-1.13225	50.7023	-1221.13	-2036.82	862.875	-914	200	0
431	6	10.4902	113.335	-796.888	-21568.3	70646.4	-6175.95	388.653	637.066	0	-44.6051	-117.596	-733.026	526.405	42372.3	11518.7	357.805	199.282	0	8.75379e-25	-1.01932e-24	-7.44888e-23	1.63846e-21	5.4568e-21	-6.52828e-22	-311	200	0	-0.671191	-1.11395	50.8244	-1219.72	-2036.19	864.176	-914	200	0
431	7	10.5037	113.888	-798.165	-21734.4	70561.7	-6092.44	388.405	637.231	0	-44.457	-116.961	-733.694	406.472	42439.4	11631.3	357.843	199.446	0	4.33823e-25	-5.05159e-25	-3.69154e-23	8.11994e-22	2.7043e-21	-3.23531e-22	-311	200	0	-0.736709	-1.10497	50.8875	-1233.85	-2026.81	866.869	-914	200	0
431	8	10.5569	114.47	-799.452	-21900.1	70468.5	-6003.07	388.146	637.394	0	-44.2721	-116.3	-734.335	280.624	42522.5	11743.6	357.906	199.618	0	-4.24125e-25	4.93866e-25	3.60901e-23	-7.93841e-22	-2.64384e-21	3.16298e-22	-311	200	0	-0.810695	-1.10161	50.8796	-1261.81	-2007.49	870.197	-914	200	0
431	9	10.6482	115.077	-800.725	-22065.1	70360.8	-5907.35	387.871	637.556	0	-44.0534	-115.614	-734.922	150.1	42621.5	11853.3	357.995	199.796	0	-1.82839e-24	2.12904e-24	1.55583e-22	-3.42222e-21	-1.13975e-20	1.36355e-21	-311	200	0	-0.87851	-1.09981	50.8095	-1299.49	-1978.37	873.617	-914	200	0
432	0	10.7841	115.711	-801.996	-22228.2	70234.8	-5805.31	387.575	637.716	0	-43.7952	-114.908	-735.476	17.0309	42732.4	11958	358.102	199.977	0	-3.89164e-24	4.53157e-24	3.31152e-22	-7.28405e-21	-2.42591e-20	2.90225e-21	-311	200	0	-0.923676	-1.09763	50.7091	-1340.75	-1942.37	876.764	-914	200	0	-30.6073	5.63232	-1494.52	-654539	622022	12097.8	415.241	438.175	0
432	1	10.9765	116.38	-803.299	-22387.3	70091.1	-5697.76	387.254	637.869	0	-43.4868	-114.187	-736.038	-116.399	42849.7	12055.5	358.217	200.158	0	-6.67322e-24	7.77054e-24	5.67846e-22	-1.24904e-20	-4.15985e-20	4.97666e-21	-311	200	0	-0.935483	-1.09585	50.6062	-1378.65	-1904.8	879.193	-914	200	0
432	2	11.2327	117.083	-804.658	-22543.1	69934.8	-5585.97	386.912	638.016	0	-43.1238	-113.459	-736.619	-249.42	42970	12144.4	358.334	200.339	0	-1.01274e-23	1.17927e-23	8.6177e-22	-1.89556e-20	-6.31305e-20	7.55265e-21	-311	200	0	-0.911466	-1.09586	50.5133	-1407.27	-1871.97	880.286	-914	200	0
432	3	11.5472	117.809	-806.056	-22698.6	69773.9	-5471.26	386.562	638.16	0	-42.7137	-112.743	-737.192	-382.6	43092.2	12224.1	358.454	200.519	0	-1.4035e-23	1.63429e-23	1.19429e-21	-2.62696e-20	-8.74894e-20	1.04668e-20	-311	200	0	-0.854985	-1.09812	50.4352	-1423.51	-1849.18	879.31	-914	200	0
432	4	11.903	118.535	-807.437	-22856.9	69617.4	-5354.21	386.22	638.308	0	-42.2713	-112.061	-737.709	-515.717	43215.9	12295.4	358.581	200.699	0	-1.79211e-23	2.0868e-23	1.52497e-21	-3.35433e-20	-1.11714e-19	1.3365e-20	-311	200	0	-0.774582	-1.10345	50.3696	-1427.95	-1838.67	875.772	-914	200	0
432	5	12.2759	119.241	-808.727	-23018.2	69470.4	-5234.26	385.901	638.462	0	-41.8128	-111.44	-738.12	-646.784	43338.9	12358.8	358.715	200.876	0	-2.09639e-23	2.44112e-23	1.78389e-21	-3.92386e-20	-1.30682e-19	1.56342e-20	-311	200	0	-0.683421	-1.11367	50.308	-1424.02	-1839.12	870.126	-914	200	0
432	6	12.6386	119.904	-809.846	-23180	69334.4	-5110.34	385.614	638.623	0	-41.3512	-110.903	-738.384	-773.682	43457.1	12415	358.854	201.048	0	-2.1909e-23	2.55117e-23	1.86431e-21	-4.10075e-20	-1.36573e-19	1.6339e-20	-311	200	0	-0.596624	-1.12934	50.2419	-1415.35	-1847.85	864.255	-914	200	0
432	7	12.9657	120.51	-810.728	-23339	69209.1	-4981.93	385.367	638.788	0	-40.8958	-110.468	-738.472	-895.128	43566	12464.4	358.995	201.212	0	-1.90096e-23	2.21355e-23	1.61759e-21	-3.55806e-20	-1.18499e-19	1.41767e-20	-311	200	0	-0.528241	-1.14862	50.1714	-1404.01	-1863.72	860.633	-914	200	0
432	8	13.2378	121.055	-811.347	-23492.8	69093.7	-4849.63	385.159	638.955	0	-40.4509	-110.144	-738.379	-1010.33	43662.5	12508.1	359.133	201.368	0	-1.00248e-23	1.16732e-23	8.53042e-22	-1.87636e-20	-6.24911e-20	7.47616e-21	-311	200	0	-0.487533	-1.16904	50.1131	-1391.37	-1887.08	860.292	-914	200	0
432	9	13.451	121.55	-811.741	-23641.3	68986.5	-4714.67	384.986	639.124	0	-40.0116	-109.921	-738.145	-1119.36	43746.2	12547.2	359.265	201.516	0	7.6811e-24	-8.94414e-24	-6.53609e-22	1.43768e-20	4.78813e-20	-5.7283e-21	-311	200	0	-0.475529	-1.18928	50.0953	-1378.98	-1917.23	861.927	-914	200	0
433	0	13.6255	122.02	-812.011	-23785.3	68883.1	-4578.07	384.83	639.292	0	-39.5597	-109.77	-737.863	-1222.96	43820.5	12582.2	359.388	201.657	0	3.68838e-23	-4.29488e-23	-3.13856e-21	6.9036e-20	2.2992e-19	-2.75067e-20	-311	200	0	-0.483805	-1.20825	50.1362	-1368.73	-1951.11	863.178	-914	200	0	-22.1335	14.2982	-1503.5	-661248	623712	13668	414.147	440.302	0
433	1	13.7973	122.501	-812.291	-23925.8	68779.5	-4440.67	384.673	639.455	0	-39.0678	-109.65	-737.667	-1321.52	43890.4	12613.6	359.499	201.791	0	8.00269e-23	-9.31862e-23	-6.80975e-21	1.49788e-19	4.9886e-19	-5.96814e-20	-311	200	0	-0.498129	-1.22356	50.2202	-1363.52	-1984.51	862.068	-914	200	0
433	2	13.9982	123.019	-812.692	-24063.1	68672.5	-4303.5	384.5	639.609	0	-38.512	-109.527	-737.68	-1415.14	43961	12641.2	359.594	201.918	0	1.3847e-22	-1.61239e-22	-1.17829e-20	2.59177e-19	8.63173e-19	-1.03266e-19	-311	200	0	-0.508096	-1.23368	50.306	-1366.15	-2013.89	857.668	-914	200	0
433	3	14.2437	123.588	-813.259	-24197.2	68559.5	-4167.42	384.302	639.753	0	-37.88	-109.375	-737.953	-1503.5	44036.4	12664.4	359.674	202.037	0	2.11405e-22	-2.46167e-22	-1.79891e-20	3.9569e-19	1.31782e-18	-1.57659e-19	-311	200	0	-0.51346	-1.24085	50.3604	-1376.73	-2037.08	850.554	-914	200	0
433	4	14.534	124.198	-813.963	-24328.5	68438.4	-4032.6	384.08	639.889	0	-37.171	-109.187	-738.465	-1585.34	44119	12682	359.744	202.147	0	2.94421e-22	-3.42834e-22	-2.50532e-20	5.51072e-19	1.83532e-18	-2.19569e-19	-311	200	0	-0.518583	-1.24918	50.3809	-1392.06	-2053.06	842.466	-914	200	0
433	5	14.8602	124.828	-814.737	-24457.7	68308.3	-3898.64	383.841	640.019	0	-36.3927	-108.964	-739.153	-1658.79	44209.1	12692.4	359.81	202.244	0	3.77756e-22	-4.39872e-22	-3.21444e-20	7.07051e-19	2.3548e-18	-2.81717e-19	-311	200	0	-0.522868	-1.26052	50.392	-1407.62	-2061.35	834.985	-914	200	0
433	6	15.2125	125.451	-815.505	-24585.2	68168.9	-3765.16	383.591	640.147	0	-35.5573	-108.719	-739.95	-1721.88	44304.4	12694.5	359.875	202.327	0	4.44365e-22	-5.17434e-22	-3.78124e-20	8.31725e-19	2.77001e-18	-3.31392e-19	-311	200	0	-0.519117	-1.27381	50.4186	-1419.8	-2062.19	828.728	-914	200	0
433	7	15.5838	126.045	-816.209	-24710.4	68020	-3632.19	383.337	640.275	0	-34.6787	-108.474	-740.796	-1772.71	44400.4	12687.7	359.936	202.393	0	4.68071e-22	-5.45038e-22	-3.98296e-20	8.76095e-19	2.91779e-18	-3.49071e-19	-311	200	0	-0.49942	-1.28697	50.4637	-1426.62	-2057.1	823.92	-914	200	0
433	8	15.9697	126.6	-816.814	-24832.5	67862.2	-3500.12	383.082	640.402	0	-33.772	-108.258	-741.644	-1809.21	44491.9	12672.6	359.991	202.439	0	4.1224e-22	-4.80027e-22	-3.50788e-20	7.71596e-19	2.56976e-18	-3.07435e-19	-311	200	0	-0.461001	-1.29718	50.5099	-1426.72	-2047.85	821.197	-914	200	0
433	9	16.3696	127.118	-817.321	-24951.7	67695.8	-3369.08	382.826	640.529	0	-32.8532	-108.101	-742.461	-1829.09	44573	12649.7	360.034	202.464	0	2.2965e-22	-2.67413e-22	-1.95417e-20	4.2984e-19	1.43156e-18	-1.71266e-19	-311	200	0	-0.407373	-1.30025	50.5325	-1419.12	-2035.11	821.424	-914	200	0
434	0	16.7899	127.612	-817.775	-25068.9	67519.9	-3238.76	382.565	640.655	0	-31.9378	-108.024	-743.235	-1831.15	44638.3	12619.3	360.059	202.464	0	-1.35545e-22	1.57833e-22	1.1534e-20	-2.53702e-19	-8.4494e-19	1.01085e-19	-311	200	0	-0.345797	-1.29191	50.5136	-1404.57	-2020.15	824.756	-914	200	0	-10.193	19.4453	-1514.96	-666764	625214	12119.2	412.384	440.775	0
434	1	17.2409	128.106	-818.239	-25184.6	67334	-3109.13	382.291	640.779	0	-31.0397	-108.039	-743.975	-1816.68	44683.6	12580.8	360.061	202.442	0	-7.42614e-22	8.64726e-22	6.31914e-20	-1.38996e-18	-4.62919e-18	5.53816e-19	-311	200	0	-0.285723	-1.26935	50.4502	-1386.45	-2006.91	829.921	-914	200	0
434	2	17.7251	128.614	-818.759	-25297.4	67139.8	-2980.6	382.002	640.897	0	-30.1754	-108.149	-744.675	-1788.42	44706.1	12531.9	360.034	202.402	0	-1.64448e-21	1.91489e-21	1.39934e-19	-3.07801e-18	-1.02511e-17	1.2264e-18	-311	200	0	-0.238954	-1.23178	50.3546	-1370.36	-1999.29	834.613	-914	200	0
434	3	18.2298	129.141	-819.335	-25405.2	66940.4	-2853.27	381.701	641.007	0	-29.3639	-108.356	-745.292	-1748.46	44703.7	12469.9	359.981	202.346	0	-2.87207e-21	3.34435e-21	2.44394e-19	-5.37571e-18	-1.79035e-17	2.1419e-18	-311	200	0	-0.217768	-1.18307	50.2505	-1361.88	-1997.53	837.027	-914	200	0
434	4	18.7305	129.677	-819.926	-25507.2	66737.9	-2726.5	381.395	641.109	0	-28.6227	-108.665	-745.769	-1697.38	44675	12392.9	359.905	202.276	0	-4.41163e-21	5.13706e-21	3.75399e-19	-8.25731e-18	-2.75005e-17	3.29004e-18	-311	200	0	-0.231479	-1.13313	50.1617	-1363.24	-1999.99	837.324	-914	200	0
434	5	19.2002	130.21	-820.482	-25604.4	66532.6	-2599.1	381.09	641.207	0	-27.9629	-109.076	-746.063	-1634.76	44619.9	12299.2	359.807	202.191	0	-6.17452e-21	7.18983e-21	5.2541e-19	-1.15569e-17	-3.84898e-17	4.60475e-18	-311	200	0	-0.283888	-1.09368	50.0981	-1372.42	-2005.87	837.65	-914	200	0
434	6	19.615	130.733	-820.963	-25699	66323.3	-2469.9	380.787	641.303	0	-27.3887	-109.588	-746.161	-1560.03	44537.7	12188.1	359.689	202.091	0	-7.96029e-21	9.26925e-21	6.77367e-19	-1.48994e-17	-4.96217e-17	5.93652e-18	-311	200	0	-0.368978	-1.07269	50.0468	-1384.71	-2014	840.772	-914	200	0
434	7	19.9603	131.245	-821.351	-25792.4	66108.2	-2338.21	380.487	641.402	0	-26.8986	-110.188	-746.084	-1473.1	44426.7	12059.8	359.547	201.974	0	-9.41556e-21	1.09638e-20	8.012e-19	-1.76233e-17	-5.86933e-17	7.02181e-18	-311	200	0	-0.468112	-1.07165	49.9723	-1395.27	-2021.34	848.397	-914	200	0
434	8	20.2328	131.753	-821.65	-25885.2	65885.3	-2203.89	380.187	641.504	0	-26.485	-110.862	-745.87	-1374.06	44286.1	11916	359.375	201.842	0	-9.99422e-21	1.16376e-20	8.5044e-19	-1.87063e-17	-6.23004e-17	7.45335e-18	-311	200	0	-0.557961	-1.08685	49.8407	-1401.63	-2024.78	860.123	-914	200	0
434	9	20.4371	132.265	-821.883	-25977.2	65652.4	-2067	379.881	641.607	0	-26.1327	-111.596	-745.571	-1262.05	44117.2	11759.4	359.172	201.693	0	-8.9282e-21	1.03963e-20	7.59729e-19	-1.6711e-17	-5.56552e-17	6.65835e-18	-311	200	0	-0.622985	-1.11224	49.6597	-1404.71	-2023.26	873.75	-914	200	0
435	0	20.5821	132.788	-822.092	-26067.4	65407.4	-1927.98	379.562	641.709	0	-25.819	-112.369	-745.238	-1135.29	43923.3	11592.3	358.939	201.523	0	-5.22269e-21	6.08149e-21	4.44416e-19	-9.7754e-18	-3.25564e-17	3.89491e-18	-311	200	0	-0.659186	-1.14015	49.4758	-1407.22	-2017.39	886.306	-914	200	0	-4.63945	18.0902	-1517.08	-668191	620423	9560.81	408.827	441.052	0
435	1	20.6791	133.327	-822.327	-26155.8	65148.3	-1788.37	379.224	641.807	0	-25.5206	-113.16	-744.917	-992.752	43707	11417	358.674	201.333	0	2.30521e-21	-2.68427e-21	-1.96158e-19	4.3147e-18	1.43699e-17	-1.71915e-18	-311	200	0	-0.670006	-1.16067	49.3267	-1411.12	-2008.55	895.169	-914	200	0
435	2	20.7356	133.883	-822.621	-26243.5	64874.4	-1650.5	378.863	641.902	0	-25.223	-113.953	-744.637	-835.906	43469.9	11235.4	358.377	201.123	0	1.49203e-20	-1.73737e-20	-1.26962e-18	2.79266e-17	9.30079e-17	-1.11271e-17	-311	200	0	-0.660571	-1.16465	49.2222	-1416.29	-1998.42	899.521	-914	200	0
435	3	20.7497	134.442	-822.961	-26332.4	64586.7	-1516.51	378.481	641.997	0	-24.923	-114.745	-744.396	-668.381	43213.3	11048.4	358.052	200.898	0	3.37675e-20	-3.93201e-20	-2.87338e-18	6.32032e-17	2.10495e-16	-2.51827e-17	-311	200	0	-0.633381	-1.14891	49.1629	-1420.86	-1988.52	900.633	-914	200	0
435	4	20.71	134.987	-823.292	-26423.5	64287.3	-1387.67	378.086	642.095	0	-24.6255	-115.536	-744.163	-494.412	42940.8	10856.4	357.703	200.664	0	5.95458e-20	-6.93372e-20	-5.06694e-18	1.11453e-16	3.71187e-16	-4.44072e-17	-311	200	0	-0.588292	-1.11699	49.1558	-1422.34	-1979.71	900.108	-914	200	0
435	5	20.5998	135.499	-823.544	-26516.6	63978.2	-1264.32	377.686	642.198	0	-24.3403	-116.332	-743.884	-318.123	42657.5	10659.6	357.344	200.428	0	9.20337e-20	-1.07167e-19	-7.83144e-18	1.72261e-16	5.73705e-16	-6.86356e-17	-311	200	0	-0.525531	-1.07509	49.213	-1418.91	-1971.48	898.255	-914	200	0
435	6	20.4023	135.962	-823.65	-26610.2	63661.5	-1146.23	377.292	642.308	0	-24.0766	-117.138	-743.493	-143.302	42368.7	10460	356.986	200.193	0	1.29454e-19	-1.50741e-19	-1.10157e-17	2.42302e-16	8.06974e-16	-9.65428e-17	-311	200	0	-0.447734	-1.02814	49.3347	-1409.79	-1962.1	894.59	-914	200	0
435	7	20.1052	136.361	-823.557	-26702.4	63337.4	-1033.02	376.907	642.423	0	-23.8373	-117.955	-742.919	27.0713	42079	10261.2	356.64	199.964	0	1.67695e-19	-1.9527e-19	-1.42697e-17	3.13878e-16	1.04535e-15	-1.25061e-16	-311	200	0	-0.360314	-0.979517	49.4982	-1394.56	-1950.71	889.462	-914	200	0
435	8	19.7071	136.687	-823.232	-26792.1	63003.4	-924.17	376.532	642.545	0	-23.6187	-118.776	-742.113	190.872	41792.3	10066.5	356.315	199.743	0	1.99432e-19	-2.32226e-19	-1.69703e-17	3.73281e-16	1.24319e-15	-1.4873e-16	-311	200	0	-0.270403	-0.932747	49.6744	-1373.79	-1939.21	884.433	-914	200	0
435	9	19.2218	136.939	-822.685	-26878.3	62656.1	-818.695	376.161	642.671	0	-23.4108	-119.586	-741.077	347.027	41509.8	9878.06	356.013	199.532	0	2.13277e-19	-2.48347e-19	-1.81484e-17	3.99193e-16	1.32949e-15	-1.59055e-16	-311	200	0	-0.185276	-0.891645	49.8523	-1350.47	-1931.13	880.953	-914	200	0
436	0	18.6793	137.136	-821.977	-26960	62294.1	-715.541	375.786	642.799	0	-23.1971	-120.358	-739.871	496.186	41228.5	9697.56	355.724	199.329	0	1.9313e-19	-2.24887e-19	-1.6434e-17	3.61484e-16	1.2039e-15	-1.44029e-16	-311	200	0	-0.112034	-0.858907	50.0328	-1329.92	-1929.17	879.26	-914	200	0	-5.45907	14.2817	-1504.68	-663519	610396	9409.02	405.506	441.46	0
436	1	18.1194	137.304	-821.204	-27035.7	61918.7	-614.29	375.4	642.922	0	-22.9564	-121.064	-738.601	640.377	40943.3	9526.76	355.434	199.133	0	1.1804e-19	-1.37449e-19	-1.00444e-17	2.20937e-16	7.35817e-16	-8.80299e-17	-311	200	0	-0.0571069	-0.837059	50.2069	-1317.52	-1934.49	878.459	-914	200	0
436	2	17.5795	137.47	-820.466	-27103.9	61533.1	-515.281	374.998	643.035	0	-22.6717	-121.683	-737.376	781.511	40652.5	9366.53	355.131	198.94	0	-3.704e-20	4.31307e-20	3.15186e-18	-6.93284e-17	-2.30895e-16	2.76232e-17	-311	200	0	-0.0255535	-0.829593	50.3534	-1316.56	-1948	877.228	-914	200	0
436	3	17.0854	137.648	-819.832	-27164.2	61141.5	-419.239	374.578	643.134	0	-22.3367	-122.205	-736.269	920.301	40359.6	9216.19	354.816	198.75	0	-2.99086e-19	3.48266e-19	2.54502e-17	-5.59804e-16	-1.86439e-15	2.23048e-16	-311	200	0	-0.0224179	-0.839243	50.4504	-1327.33	-1970.58	874.727	-914	200	0
436	4	16.6499	137.837	-819.309	-27216.9	60746.9	-327.028	374.144	643.219	0	-21.9578	-122.634	-735.305	1056.59	40071.8	9073.6	354.497	198.563	0	-6.92836e-19	8.06763e-19	5.89556e-17	-1.29679e-15	-4.31889e-15	5.16693e-16	-311	200	0	-0.0538395	-0.867066	50.4826	-1347.61	-2001.25	871.094	-914	200	0
436	5	16.2743	138.022	-818.849	-27262	60349.6	-239.483	373.701	643.293	0	-21.5498	-122.985	-734.457	1190.55	39796.1	8935.59	354.184	198.379	0	-1.23401e-18	1.43692e-18	1.05006e-16	-2.30971e-15	-7.69236e-15	9.2028e-16	-311	200	0	-0.123547	-0.911982	50.4443	-1372.95	-2035.41	866.837	-914	200	0
436	6	15.9518	138.187	-818.372	-27299.5	59948.5	-156.918	373.253	643.358	0	-21.1299	-123.279	-733.667	1322.78	39536.8	8798.91	353.889	198.197	0	-1.91936e-18	2.23497e-18	1.63325e-16	-3.5925e-15	-1.19646e-14	1.4314e-15	-311	200	0	-0.226422	-0.968087	50.341	-1396.73	-2064.5	861.853	-914	200	0
436	7	15.6724	138.318	-817.8	-27329.5	59543.3	-78.7822	372.809	643.418	0	-20.7135	-123.538	-732.88	1453.47	39294.3	8661.58	353.616	198.017	0	-2.71338e-18	3.15955e-18	2.3089e-16	-5.07867e-15	-1.69142e-14	2.02354e-15	-311	200	0	-0.346933	-1.02499	50.1915	-1412.53	-2079.26	855.286	-914	200	0
436	8	15.4272	138.412	-817.074	-27352.8	59134.3	-4.11905	372.373	643.477	0	-20.3114	-123.787	-732.072	1582.58	39067	8523.28	353.365	197.838	0	-3.53173e-18	4.11247e-18	3.00526e-16	-6.61039e-15	-2.20155e-14	2.63384e-15	-311	200	0	-0.465439	-1.07326	50.0217	-1417.37	-2076.01	846.256	-914	200	0
436	9	15.2134	138.478	-816.182	-27371.4	58721.8	67.7887	371.947	643.536	0	-19.9266	-124.039	-731.262	1710.18	38852.4	8384.36	353.131	197.661	0	-4.22271e-18	4.91707e-18	3.59324e-16	-7.90371e-15	-2.63229e-14	3.14915e-15	-311	200	0	-0.566157	-1.1087	49.8509	-1411.81	-2058.92	834.783	-914	200	0
437	0	15.0367	138.536	-815.185	-27387.9	58306.5	137.42	371.525	643.597	0	-19.5532	-124.298	-730.495	1835.84	38646.7	8244.98	352.905	197.487	0	-4.54887e-18	5.29686e-18	3.87078e-16	-8.51419e-15	-2.8356e-14	3.39239e-15	-311	200	0	-0.641221	-1.13268	49.6836	-1398.21	-2035.97	822.04	-914	200	0	-3.85299	12.2346	-1489.42	-656207	599547	8655.13	402.426	441.006	0
437	1	14.9056	138.606	-814.18	-27404.5	57889.9	205.518	371.102	643.659	0	-19.1804	-124.56	-729.826	1958.59	38443.8	8105.41	352.675	197.316	0	-4.17288e-18	4.85905e-18	3.55083e-16	-7.81044e-15	-2.60122e-14	3.11199e-15	-311	200	0	-0.690129	-1.15042	49.5191	-1379.65	-2015.16	809.633	-914	200	0
437	2	14.8203	138.698	-813.239	-27421.9	57473.6	273.466	370.672	643.719	0	-18.8024	-124.824	-729.281	2077.84	38236	7965.89	352.43	197.151	0	-2.65361e-18	3.08996e-18	2.25804e-16	-4.96681e-15	-1.65417e-14	1.97897e-15	-311	200	0	-0.716528	-1.16712	49.3694	-1359.4	-2002.86	799.014	-914	200	0
437	3	14.766	138.811	-812.379	-27439.7	57059.2	342.808	370.237	643.777	0	-18.4231	-125.092	-728.844	2194.54	38016.1	7826.1	352.159	196.989	0	5.39077e-19	-6.27721e-19	-4.58718e-17	1.009e-15	3.36042e-15	-4.02026e-16	-311	200	0	-0.725063	-1.18483	49.2619	-1341.05	-2001.78	790.953	-914	200	0
437	4	14.7174	138.933	-811.567	-27458.2	56648.2	413.993	369.801	643.834	0	-18.0532	-125.373	-728.475	2311.32	37779	7685.56	351.861	196.827	0	5.98027e-18	-6.96363e-18	-5.0888e-16	1.11934e-14	3.72789e-14	-4.45988e-15	-311	200	0	-0.718793	-1.20311	49.2278	-1329.02	-2010.55	784.911	-914	200	0
437	5	14.6468	139.05	-810.747	-27478	56242.4	485.979	369.371	643.892	0	-17.7053	-125.677	-728.121	2431.55	37523.3	7544.18	351.535	196.661	0	1.42039e-17	-1.65395e-17	-1.20866e-15	2.65857e-14	8.85421e-14	-1.05928e-14	-311	200	0	-0.699351	-1.22142	49.2862	-1328.13	-2025.9	780.118	-914	200	0
437	6	14.5316	139.143	-809.851	-27499.3	55844.6	557.57	368.957	643.956	0	-17.3899	-126.016	-727.731	2557.58	37252	7401.62	351.189	196.486	0	2.55617e-17	-2.97649e-17	-2.17513e-15	4.78442e-14	1.59343e-13	-1.9063e-14	-311	200	0	-0.671137	-1.24043	49.4305	-1341.63	-2044.64	777.041	-914	200	0
437	7	14.3601	139.201	-808.822	-27522.3	55457.6	628.623	368.566	644.028	0	-17.1117	-126.395	-727.264	2689.68	36972	7256.59	350.837	196.302	0	4.00154e-17	-4.65954e-17	-3.40504e-15	7.48975e-14	2.49442e-13	-2.98422e-14	-311	200	0	-0.642278	-1.26087	49.6302	-1369.28	-2063.78	776.721	-914	200	0
437	8	14.1332	139.218	-807.635	-27546.2	55082.2	699.689	368.202	644.107	0	-16.8672	-126.815	-726.698	2826.68	36692	7107.28	350.491	196.11	0	5.68567e-17	-6.62059e-17	-4.83812e-15	1.0642e-13	3.54424e-13	-4.24018e-14	-311	200	0	-0.618839	-1.2805	49.8482	-1406.52	-2080.29	779.642	-914	200	0
437	9	13.8657	139.206	-806.325	-27569.7	54716.2	771.251	367.859	644.192	0	-16.6424	-127.266	-726.048	2967.86	36418.5	6952.72	350.16	195.912	0	7.43582e-17	-8.65853e-17	-6.32737e-15	1.39177e-13	4.63523e-13	-5.54538e-14	-311	200	0	-0.600876	-1.29476	50.0552	-1445.49	-2091.18	785.657	-914	200	0
438	0	13.5864	139.192	-804.99	-27589.4	54355.9	843.605	367.524	644.273	0	-16.412	-127.729	-725.376	3114.04	36153.5	6793.53	349.841	195.707	0	8.93788e-17	-1.04076e-16	-7.60553e-15	1.67292e-13	5.57156e-13	-6.66557e-14	-311	200	0	-0.584262	-1.30125	50.2411	-1477.97	-2093.83	794.184	-914	200	0	-2.46573	8.61073	-1473.02	-647472	589103	7367.61	399.865	439.875	0
438	1	13.3308	139.206	-803.746	-27600.7	53998.2	916.849	367.183	644.34	0	-16.1481	-128.185	-724.759	3266.47	35895	6631.28	349.527	195.493	0	9.69697e-17	-1.12915e-16	-8.25146e-15	1.815e-13	6.04475e-13	-7.23167e-14	-311	200	0	-0.563129	-1.30078	50.4123	-1498.05	-2087.04	804.341	-914	200	0
438	2	13.1242	139.269	-802.672	-27600	53640.9	990.706	366.828	644.385	0	-15.834	-128.622	-724.241	3424.99	35640.8	6467.55	349.211	195.271	0	9.00643e-17	-1.04874e-16	-7.66386e-15	1.68575e-13	5.61429e-13	-6.71669e-14	-311	200	0	-0.532758	-1.29622	50.5701	-1502.9	-2072.51	815.08	-914	200	0
438	3	12.9734	139.382	-801.771	-27586.2	53282.2	1064.39	366.456	644.407	0	-15.4708	-129.045	-723.808	3587.57	35390.3	6303.79	348.895	195.043	0	5.93777e-17	-6.91415e-17	-5.05263e-15	1.11138e-13	3.70139e-13	-4.42818e-14	-311	200	0	-0.494262	-1.29245	50.6986	-1492.97	-2054.9	825.369	-914	200	0
438	4	12.8694	139.53	-800.985	-27561.1	52921.3	1136.65	366.07	644.409	0	-15.073	-129.465	-723.411	3751.42	35144.3	6141.15	348.581	194.814	0	-6.30784e-18	7.34507e-18	5.36754e-16	-1.18065e-14	-3.93209e-14	4.70417e-15	-311	200	0	-0.455979	-1.29268	50.78	-1472.52	-2039.56	834.669	-914	200	0
438	5	12.7943	139.687	-800.222	-27528.3	52559.2	1206.07	365.681	644.401	0	-14.6609	-129.892	-722.987	3914.01	34903.8	5980.08	348.277	194.586	0	-1.19245e-16	1.38853e-16	1.01469e-14	-2.23193e-13	-7.43332e-13	8.8929e-14	-311	200	0	-0.429262	-1.29391	50.8139	-1448.26	-2030.44	843.299	-914	200	0
438	6	12.7281	139.827	-799.388	-27491.5	52197.5	1271.56	365.297	644.391	0	-14.2543	-130.338	-722.482	4073.32	34669.3	5819.88	347.986	194.362	0	-2.90947e-16	3.38789e-16	2.47576e-14	-5.44571e-13	-1.81366e-12	2.16979e-13	-311	200	0	-0.422526	-1.2903	50.8132	-1426.38	-2029.09	852.127	-914	200	0
438	7	12.6565	139.927	-798.406	-27452.7	51837.3	1332.58	364.926	644.384	0	-13.8679	-130.815	-721.87	4228.31	34441	5658.44	347.711	194.143	0	-5.29252e-16	6.1628e-16	4.50358e-14	-9.9061e-13	-3.29917e-12	3.94698e-13	-311	200	0	-0.437604	-1.27947	50.7844	-1409.82	-2034.39	861.692	-914	200	0
438	8	12.5757	139.97	-797.231	-27412.2	51480.9	1389.15	364.575	644.384	0	-13.5101	-131.33	-721.164	4379.78	34217.4	5492.58	347.447	193.927	0	-8.33982e-16	9.71119e-16	7.09662e-14	-1.56098e-12	-5.19875e-12	6.21956e-13	-311	200	0	-0.470096	-1.2617	50.726	-1398.19	-2042.74	871.55	-914	200	0
438	9	12.4916	139.952	-795.869	-27369.7	51132.7	1441.79	364.248	644.39	0	-13.1815	-131.887	-720.406	4530.37	33995.2	5319.41	347.189	193.711	0	-1.19105e-15	1.3869e-15	1.01351e-13	-2.22931e-12	-7.42461e-12	8.88247e-13	-311	200	0	-0.513087	-1.23654	50.6484	-1389.96	-2049.36	880.41	-914	200	0
439	0	12.4197	139.884	-794.395	-27325.4	50798.4	1491.29	363.946	644.398	0	-12.8714	-132.483	-719.662	4683.62	33771.9	5137.93	346.928	193.492	0	-1.56512e-15	1.82248e-15	1.33181e-13	-2.92945e-12	-9.75638e-12	1.16721e-12	-311	200	0	-0.56043	-1.20483	50.5822	-1384.81	-2051.21	887.208	-914	200	0	1.21609	2.6718	-1456.32	-637670	578280	3547.74	397.14	437.993	0
439	1	12.3816	139.789	-792.926	-27280.2	50482	1538.07	363.665	644.405	0	-12.5605	-133.107	-718.997	4843.29	33545.4	4949.41	346.656	193.264	0	-1.89116e-15	2.20214e-15	1.60925e-13	-3.53972e-12	-1.17888e-11	1.41036e-12	-311	200	0	-0.606022	-1.17049	50.5639	-1383.8	-2048.98	892.074	-914	200	0
439	2	12.3962	139.689	-791.573	-27235.7	50184.8	1581.78	363.399	644.407	0	-12.2303	-133.753	-718.458	5012.78	33310.6	4756.25	346.364	193.023	0	-2.06609e-15	2.40582e-15	1.7581e-13	-3.86713e-12	-1.28793e-11	1.54082e-12	-311	200	0	-0.643085	-1.13735	50.6138	-1386.91	-2045.82	895.583	-914	200	0
439	3	12.4723	139.596	-790.383	-27192.3	49905	1621.77	363.14	644.404	0	-11.8701	-134.417	-718.056	5194.27	33061	4560.67	346.042	192.766	0	-1.94189e-15	2.26121e-15	1.65242e-13	-3.63467e-12	-1.21051e-11	1.4482e-12	-311	200	0	-0.668023	-1.10607	50.7323	-1391.77	-2045.29	897.43	-914	200	0
439	4	12.61	139.512	-789.346	-27149.2	49638.3	1657.82	362.885	644.395	0	-11.4754	-135.105	-717.761	5387.02	32793.4	4363.98	345.688	192.495	0	-1.32321e-15	1.54079e-15	1.12596e-13	-2.47667e-12	-8.2484e-12	9.86802e-13	-311	200	0	-0.683479	-1.07574	50.902	-1395.76	-2050.81	896.622	-914	200	0
439	5	12.8049	139.438	-788.417	-27104	49379.4	1690.23	362.631	644.378	0	-11.0458	-135.821	-717.518	5587	32511.8	4165.98	345.312	192.213	0	2.72517e-17	-3.17328e-17	-2.31893e-15	5.10074e-14	1.69878e-13	-2.03234e-14	-311	200	0	-0.695473	-1.04734	51.0854	-1398.41	-2064.82	892.672	-914	200	0
439	6	13.0486	139.372	-787.536	-27054.7	49123.3	1719.76	362.376	644.354	0	-10.5852	-136.57	-717.265	5789.02	32223.9	3964.88	344.926	191.929	0	2.37042e-15	-2.7602e-15	-2.01707e-13	4.43676e-12	1.47764e-11	-1.76778e-12	-311	200	0	-0.707406	-1.02411	51.2333	-1400.94	-2087.58	885.9	-914	200	0
439	7	13.3285	139.307	-786.637	-27000.4	48866.3	1747.52	362.121	644.324	0	-10.105	-137.35	-716.955	5988.76	31935.3	3758.17	344.543	191.647	0	5.9543e-15	-6.9334e-15	-5.0667e-13	1.11448e-11	3.7117e-11	-4.44052e-12	-311	200	0	-0.717247	-1.00988	51.3022	-1404.43	-2117.16	876.652	-914	200	0
439	8	13.6329	139.234	-785.659	-26941.6	48606.3	1774.59	361.867	644.292	0	-9.62134	-138.154	-716.56	6183.69	31648.1	3544.26	344.167	191.37	0	1.09529e-14	-1.2754e-14	-9.32021e-13	2.05008e-11	6.82768e-11	-8.16834e-12	-311	200	0	-0.721786	-1.00723	51.2678	-1409.1	-2150.02	865.306	-914	200	0
439	9	13.9552	139.15	-784.583	-26880.2	48342.7	1801.59	361.616	644.261	0	-9.14891	-138.968	-716.086	6374.05	31362.4	3323.73	343.797	191.099	0	1.73757e-14	-2.02329e-14	-1.47855e-12	3.25224e-11	1.08314e-10	-1.29582e-11	-311	200	0	-0.719836	-1.01535	51.1312	-1414.59	-2181.69	853.121	-914	200	0
440	0	14.2967	139.063	-783.448	-26818.3	48075.4	1828.68	361.364	644.231	0	-8.694	-139.771	-715.565	6562.36	31077.8	3098.51	343.431	190.829	0	2.49436e-14	-2.90452e-14	-2.12253e-12	4.66873e-11	1.55489e-10	-1.86021e-11	-311	200	0	-0.708638	-1.02936	50.9134	-1420.07	-2207.4	842.024	-914	200	0	8.05513	-5.28207	-1440.08	-627871	567445	-3584.75	394.326	435.854	0
440	1	14.6616	138.986	-782.322	-26756.3	47804.6	1855.67	361.106	644.201	0	-8.2547	-140.545	-715.028	6751.38	30794.7	2869.85	343.068	190.558	0	3.29337e-14	-3.83492e-14	-2.80244e-12	6.16426e-11	2.05297e-10	-2.45609e-11	-311	200	0	-0.683685	-1.04103	50.6395	-1424.1	-2222.25	833.792	-914	200	0
440	2	15.0493	138.932	-781.254	-26693.8	47531.1	1882.2	360.84	644.168	0	-7.82997	-141.281	-714.476	6942.74	30514.5	2637.77	342.709	190.283	0	4.00015e-14	-4.65792e-14	-3.40386e-12	7.48715e-11	2.49355e-10	-2.98318e-11	-311	200	0	-0.645012	-1.04228	50.338	-1425.21	-2221.62	829.91	-914	200	0
440	3	15.447	138.903	-780.242	-26630.7	47257.4	1908.04	360.568	644.131	0	-7.42806	-141.986	-713.872	7136.59	30239.8	2402.19	342.36	190.003	0	4.39994e-14	-5.12345e-14	-3.74405e-12	8.23544e-11	2.74277e-10	-3.28133e-11	-311	200	0	-0.600113	-1.03083	50.0514	-1422.83	-2203.12	831.268	-914	200	0
440	4	15.831	138.893	-779.25	-26567.6	46987.4	1933.17	360.298	644.094	0	-7.06545	-142.682	-713.164	7332.03	29971.4	2163.98	342.026	189.719	0	4.1829e-14	-4.87071e-14	-3.55936e-12	7.82919e-11	2.60747e-10	-3.11946e-11	-311	200	0	-0.559569	-1.01265	49.8262	-1417.69	-2169.02	837.432	-914	200	0
440	5	16.1743	138.885	-778.213	-26504.9	46725	1957.71	360.041	644.059	0	-6.75871	-143.397	-712.306	7528.34	29706.9	1924.68	341.705	189.431	0	2.938e-14	-3.42111e-14	-2.50004e-12	5.4991e-11	1.83145e-10	-2.19106e-11	-311	200	0	-0.530746	-0.999513	49.6892	-1412.06	-2126.86	846.42	-914	200	0
440	6	16.4545	138.86	-777.054	-26442.1	46469.8	1981.6	359.803	644.029	0	-6.51806	-144.15	-711.271	7726.03	29441.1	1685.42	341.392	189.138	0	1.63541e-15	-1.90433e-15	-1.39162e-13	3.06103e-12	1.01946e-11	-1.21964e-12	-311	200	0	-0.516042	-1.00272	49.6416	-1409.43	-2086.14	855.309	-914	200	0
440	7	16.658	138.803	-775.698	-26377.5	46216.8	2004.57	359.581	644.005	0	-6.34653	-144.942	-710.045	7926.53	29168.3	1446.42	341.079	188.837	0	-4.69593e-14	5.4681e-14	3.99591e-12	-8.78944e-11	-2.92727e-10	3.50206e-11	-311	200	0	-0.515756	-1.02577	49.6658	-1412.23	-2052.79	861.378	-914	200	0
440	8	16.7809	138.706	-774.104	-26310.7	45958.7	2026.2	359.37	643.989	0	-6.24075	-145.758	-708.639	8130.44	28885.7	1207.83	340.762	188.527	0	-1.21741e-13	1.4176e-13	1.03593e-11	-2.27865e-10	-7.58891e-10	9.07904e-11	-311	200	0	-0.530021	-1.06431	49.7327	-1419.86	-2026.14	863.208	-914	200	0
440	9	16.8302	138.575	-772.299	-26242.1	45692.2	2045.97	359.164	643.979	0	-6.18815	-146.575	-707.107	8335.97	28595.8	970.653	340.441	188.211	0	-2.26563e-13	2.63818e-13	1.92789e-11	-4.24061e-10	-1.41231e-09	1.68963e-10	-311	200	0	-0.557713	-1.11279	49.8146	-1429.67	-2002.45	861.113	-914	200	0
441	0	16.8259	138.429	-770.369	-26172.4	45417.6	2063.24	358.956	643.974	0	-6.16391	-147.369	-705.548	8539.63	28303.6	736.765	340.116	187.896	0	-3.61895e-13	4.21404e-13	3.07948e-11	-6.77365e-10	-2.25593e-09	2.69889e-10	-311	200	0	-0.595166	-1.16777	49.8965	-1439.81	-1980.29	856.53	-914	200	0	10.5296	-12.8158	-1414.01	-614070	554027	-8706.39	392.195	433.883	0
441	1	16.7986	138.295	-768.438	-26100.4	45136.8	2077.23	358.738	643.965	0	-6.13567	-148.118	-704.096	8738.06	28012.5	508.107	339.785	187.59	0	-5.22232e-13	6.08105e-13	4.44383e-11	-9.77469e-10	-3.25541e-09	3.89463e-10	-311	200	0	-0.635877	-1.22448	49.9856	-1450.05	-1960.66	850.951	-914	200	0
441	2	16.7791	138.2	-766.613	-26024.1	44851	2087.08	358.505	643.947	0	-6.07587	-148.805	-702.863	8929	27723	285.96	339.443	187.296	0	-6.92808e-13	8.0673e-13	5.89532e-11	-1.29674e-09	-4.31872e-09	5.16673e-10	-311	200	0	-0.670714	-1.27364	50.1091	-1460.65	-1944.77	845.419	-914	200	0
441	3	16.7888	138.156	-764.951	-25942.6	44560.7	2092.26	358.253	643.914	0	-5.97273	-149.415	-701.906	9111.53	27434.5	70.8441	339.086	187.019	0	-8.45823e-13	9.84906e-13	7.19738e-11	-1.58314e-09	-5.27256e-09	6.30786e-10	-311	200	0	-0.691242	-1.30611	50.2873	-1471.45	-1934.24	840.815	-914	200	0
441	4	16.836	138.159	-763.445	-25856.4	44267.2	2092.97	357.983	643.868	0	-5.83246	-149.941	-701.215	9285.32	27147.1	-136.822	338.714	186.758	0	-9.36565e-13	1.09057e-12	7.96953e-11	-1.75298e-09	-5.83821e-09	6.98458e-10	-311	200	0	-0.695559	-1.31981	50.5024	-1480.96	-1931.18	838.344	-914	200	0
441	5	16.9163	138.196	-762.039	-25766.3	43970.9	2090.14	357.702	643.812	0	-5.67401	-150.385	-700.716	9450.11	26862.7	-336.29	338.336	186.514	0	-9.00178e-13	1.0482e-12	7.6599e-11	-1.68488e-09	-5.61139e-09	6.71322e-10	-311	200	0	-0.688112	-1.319	50.6971	-1486.19	-1936.38	839.148	-914	200	0
441	6	17.0158	138.246	-760.651	-25673	43671.8	2084.83	357.414	643.751	0	-5.52089	-150.756	-700.309	9606.39	26584.7	-526.889	337.961	186.283	0	-6.50226e-13	7.57146e-13	5.53298e-11	-1.21704e-09	-4.05328e-09	4.84916e-10	-311	200	0	-0.674189	-1.30754	50.8084	-1484.7	-1948.81	843.408	-914	200	0
441	7	17.117	138.291	-759.208	-25577.6	43371.3	2077.75	357.127	643.69	0	-5.3931	-151.066	-699.898	9755.54	26316.4	-708.573	337.6	186.062	0	-8.06552e-14	9.39178e-14	6.86321e-12	-1.50964e-10	-5.02776e-10	6.01499e-11	-311	200	0	-0.659064	-1.28487	50.8072	-1476.43	-1966.79	850.4	-914	200	0
441	8	17.205	138.312	-757.675	-25482	43074.6	2069.28	356.851	643.632	0	-5.30138	-151.331	-699.422	9898.28	26060.8	-882.003	337.261	185.848	0	9.26712e-13	-1.0791e-12	-7.88569e-11	1.73454e-09	5.77679e-09	-6.9111e-10	-311	200	0	-0.649643	-1.24956	50.7096	-1463.01	-1988.76	859.277	-914	200	0
441	9	17.2729	138.305	-756.063	-25387.3	42788.1	2059.75	356.593	643.578	0	-5.24513	-151.562	-698.857	10034.5	25819.1	-1048.22	336.945	185.642	0	2.48663e-12	-2.89553e-12	-2.11596e-10	4.65427e-09	1.55008e-08	-1.85445e-09	-311	200	0	-0.651486	-1.20544	50.5618	-1446.12	-2012.8	869.312	-914	200	0
442	0	17.3249	138.27	-754.428	-25292.9	42515.5	2049.44	356.355	643.526	0	-5.2143	-151.759	-698.218	10164.8	25590.3	-1208.01	336.651	185.442	0	4.68413e-12	-5.45437e-12	-3.98588e-10	8.76736e-09	2.91992e-08	-3.49327e-09	-311	200	0	-0.665628	-1.16115	50.4172	-1427.78	-2035.36	879.439	-914	200	0	11.5986	-15.3999	-1391.76	-601205	542352	-11644.3	390.113	431.486	0
442	1	17.3726	138.217	-752.84	-25196.5	42256.4	2038.34	356.129	643.469	0	-5.19561	-151.914	-697.538	10290.2	25372.8	-1361.42	336.375	185.248	0	7.53486e-12	-8.77386e-12	-6.41165e-10	1.41031e-08	4.69697e-08	-5.61924e-09	-311	200	0	-0.691095	-1.12352	50.3217	-1411.16	-2050.58	887.966	-914	200	0
442	2	17.4267	138.153	-751.341	-25096.1	42007.9	2025.88	355.911	643.402	0	-5.18041	-152.014	-696.842	10410.2	25166	-1507.86	336.114	185.061	0	1.09306e-11	-1.2728e-11	-9.3012e-10	2.0459e-08	6.81375e-08	-8.15167e-09	-311	200	0	-0.727572	-1.0939	50.3005	-1398.86	-2052.24	892.973	-914	200	0
442	3	17.4892	138.077	-749.925	-24990.7	41768.3	2010.64	355.697	643.324	0	-5.16841	-152.059	-696.121	10521.8	24971	-1646.78	335.872	184.885	0	1.45701e-11	-1.69659e-11	-1.23982e-09	2.72711e-08	9.08249e-08	-1.08659e-08	-311	200	0	-0.771347	-1.07089	50.3482	-1390.79	-2038.76	893.291	-914	200	0
442	4	17.5503	137.979	-748.542	-24881.1	41537.5	1990.55	355.491	643.239	0	-5.16413	-152.056	-695.338	10622	24787.6	-1777.95	335.648	184.724	0	1.78789e-11	-2.08188e-11	-1.52137e-09	3.34642e-08	1.11451e-07	-1.33335e-08	-311	200	0	-0.811118	-1.05265	50.4439	-1384.87	-2016.28	889.3	-914	200	0
442	5	17.5918	137.845	-747.13	-24768.4	41316.1	1964	355.3	643.151	0	-5.17078	-152.023	-694.444	10710.6	24612.7	-1901.75	335.442	184.577	0	1.99263e-11	-2.32029e-11	-1.69559e-09	3.72964e-08	1.24213e-07	-1.48604e-08	-311	200	0	-0.833399	-1.0371	50.5722	-1379.58	-1994.84	882.549	-914	200	0
442	6	17.5965	137.664	-745.638	-24653.7	41103.1	1930.7	355.125	643.064	0	-5.18611	-151.979	-693.411	10790.8	24443.4	-2019.56	335.251	184.438	0	1.93553e-11	-2.2538e-11	-1.647e-09	3.62276e-08	1.20654e-07	-1.44345e-08	-311	200	0	-0.831754	-1.02446	50.7186	-1375.35	-1981.13	874.521	-914	200	0
442	7	17.5565	137.432	-744.042	-24537.5	40894.6	1891.58	354.963	642.979	0	-5.1992	-151.944	-692.251	10866.5	24280.2	-2133.37	335.074	184.303	0	1.43485e-11	-1.67079e-11	-1.22096e-09	2.68564e-08	8.94436e-08	-1.07006e-08	-311	200	0	-0.808281	-1.018	50.8604	-1373.05	-1975.29	865.731	-914	200	0
442	8	17.4737	137.154	-742.351	-24420.8	40685.3	1848.32	354.806	642.897	0	-5.19089	-151.934	-691.012	10941.4	24125.6	-2244.98	334.913	184.166	0	2.66498e-12	-3.1032e-12	-2.26772e-10	4.98809e-09	1.66126e-08	-1.98745e-09	-311	200	0	-0.768738	-1.02029	50.9722	-1371.96	-1973.26	855.83	-914	200	0
442	9	17.3574	136.845	-740.62	-24303.7	40472.2	1802.56	354.646	642.815	0	-5.13916	-151.957	-689.767	11018.1	23981.9	-2356.06	334.768	184.026	0	-1.82086e-11	2.12027e-11	1.54942e-09	-3.40813e-08	-1.13506e-07	1.35793e-08	-311	200	0	-0.720147	-1.03001	51.0281	-1370.17	-1970.87	844.685	-914	200	0
443	0	17.2229	136.532	-738.946	-24186.3	40256.2	1755.35	354.478	642.731	0	-5.02307	-152.009	-688.607	11097.8	23851	-2468.69	334.637	183.884	0	-5.07376e-11	5.90807e-11	4.31743e-09	-9.49664e-08	-3.1628e-07	3.78384e-08	-311	200	0	-0.671236	-1.04369	51.0046	-1366.36	-1966.46	833.424	-914	200	0	12.2091	-18.2525	-1368.9	-588952	532383	-14009.7	389.366	429.636	0
443	1	17.0849	136.239	-737.428	-24068.3	40040.5	1706.93	354.298	642.638	0	-4.82528	-152.077	-687.615	11179.6	23733.2	-2584.91	334.515	183.742	0	-9.67934e-11	1.1271e-10	8.23646e-09	-1.8117e-07	-6.03376e-07	7.21853e-08	-311	200	0	-0.630493	-1.05951	50.8997	-1361.09	-1960.77	824.036	-914	200	0
443	2	16.9484	135.976	-736.124	-23949.8	39829.8	1657.05	354.108	642.535	0	-4.53823	-152.151	-686.838	11261.2	23626.2	-2705.9	334.399	183.604	0	-1.56826e-10	1.82613e-10	1.33448e-08	-2.93533e-07	-9.77596e-07	1.16955e-07	-311	200	0	-0.603087	-1.0769	50.7452	-1356.52	-1955.48	817.855	-914	200	0
443	3	16.8066	135.738	-735.024	-23830.9	39628.5	1605.2	353.915	642.422	0	-4.16978	-152.225	-686.281	11340.3	23526.9	-2831.72	334.282	183.476	0	-2.28718e-10	2.66328e-10	1.94624e-08	-4.28096e-07	-1.42575e-06	1.7057e-07	-311	200	0	-0.589783	-1.09356	50.5905	-1354.24	-1953.03	814.991	-914	200	0
443	4	16.6441	135.503	-734.063	-23710.6	39439.1	1551.1	353.727	642.301	0	-3.74238	-152.303	-685.904	11415.7	23434.5	-2961.14	334.166	183.357	0	-3.06331e-10	3.56703e-10	2.60667e-08	-5.73365e-07	-1.90956e-06	2.28451e-07	-311	200	0	-0.588024	-1.1062	50.4767	-1354.15	-1956.4	815.107	-914	200	0
443	5	16.4411	135.245	-733.143	-23587.9	39263	1494.92	353.554	642.174	0	-3.28751	-152.393	-685.634	11486.3	23350.3	-3092.29	334.056	183.247	0	-3.77799e-10	4.39922e-10	3.21481e-08	-7.07132e-07	-2.35506e-06	2.81749e-07	-311	200	0	-0.595328	-1.11276	50.4201	-1355.15	-1967.12	817.84	-914	200	0
443	6	16.1777	134.937	-732.17	-23461.7	39100.9	1437.33	353.404	642.044	0	-2.83769	-152.508	-685.377	11551.1	23275	-3223.94	333.96	183.146	0	-4.23758e-10	4.93439e-10	3.6059e-08	-7.93156e-07	-2.64156e-06	3.16025e-07	-311	200	0	-0.611417	-1.11254	50.4121	-1356.38	-1983.03	822.527	-914	200	0
443	7	15.8376	134.555	-731.063	-23331.5	38952.4	1379.37	353.282	641.914	0	-2.4195	-152.655	-685.024	11608.9	23208.3	-3355.83	333.88	183.053	0	-4.15822e-10	4.84198e-10	3.53836e-08	-7.78301e-07	-2.59209e-06	3.10106e-07	-311	200	0	-0.635442	-1.10658	50.4352	-1357.38	-1999.76	827.962	-914	200	0
443	8	15.4122	134.083	-729.777	-23198.4	38815.5	1322.09	353.188	641.788	0	-2.05048	-152.836	-684.479	11659.5	23149	-3488.14	333.82	182.966	0	-3.15792e-10	3.67719e-10	2.68717e-08	-5.91073e-07	-1.96854e-06	2.35507e-07	-311	200	0	-0.663019	-1.09563	50.4686	-1357.81	-2015.19	832.478	-914	200	0
443	9	14.9054	133.517	-728.306	-23064	38687.6	1265.98	353.12	641.668	0	-1.73682	-153.048	-683.699	11703.7	23095.4	-3621.31	333.78	182.882	0	-7.63269e-11	8.88778e-11	6.4949e-09	-1.42862e-07	-4.75795e-07	5.6922e-08	-311	200	0	-0.687828	-1.07661	50.4848	-1357.51	-2030.87	834.554	-914	200	0
444	0	14.339	132.877	-726.699	-22929.6	38565.2	1210.68	353.069	641.553	0	-1.47012	-153.282	-682.719	11744	23045.9	-3756	333.756	182.798	0	3.55997e-10	-4.14535e-10	-3.02929e-08	6.66325e-07	2.21916e-06	-2.6549e-07	-311	200	0	-0.703877	-1.04626	50.4774	-1357.11	-2048.97	833.81	-914	200	0	11.1233	-25.4221	-1347.95	-577882	524245	-16081.7	389.339	427.844	0
444	1	13.748	132.197	-725.051	-22794.9	38444.5	1155.16	353.023	641.439	0	-1.2294	-153.524	-681.625	11784.1	22998.6	-3892.88	333.741	182.712	0	1.03411e-09	-1.20415e-09	-8.79954e-08	1.93555e-06	6.44625e-06	-7.71201e-07	-311	200	0	-0.705878	-1.00814	50.4775	-1358.34	-2069.1	831.5	-914	200	0
444	2	13.1677	131.517	-723.466	-22658.3	38323.6	1098.4	352.972	641.319	0	-0.989425	-153.764	-680.507	11827.3	22952	-4032.46	333.728	182.62	0	1.99909e-09	-2.32781e-09	-1.70109e-07	3.74173e-06	1.24616e-05	-1.49085e-06	-311	200	0	-0.690717	-0.972521	50.5194	-1362.85	-2087.54	829.568	-914	200	0
444	3	12.622	130.862	-722.02	-22518.1	38203.8	1040.04	352.912	641.188	0	-0.729822	-153.997	-679.426	11875.6	22906.1	-4174.5	333.714	182.521	0	3.26292e-09	-3.79946e-09	-2.77652e-07	6.10726e-06	2.03399e-05	-2.43338e-06	-311	200	0	-0.659615	-0.948916	50.6122	-1370.54	-2099.82	829.162	-914	200	0
444	4	12.1212	130.242	-720.741	-22372.8	38089.2	980.505	352.847	641.041	0	-0.441243	-154.225	-678.404	11929.5	22861	-4317.7	333.698	182.415	0	4.78446e-09	-5.57119e-09	-4.07125e-07	8.95514e-06	2.98246e-05	-3.56809e-06	-311	200	0	-0.61777	-0.939494	50.7489	-1380.1	-2103.53	830.52	-914	200	0
444	5	11.661	129.65	-719.612	-22222.1	37985.6	920.591	352.786	640.881	0	-0.125901	-154.456	-677.429	11988.1	22815.9	-4460.24	333.68	182.304	0	6.4387e-09	-7.49745e-09	-5.47889e-07	1.20514e-05	4.01366e-05	-4.80176e-06	-311	200	0	-0.572206	-0.940034	50.9178	-1390.35	-2098.76	833.743	-914	200	0
444	6	11.2272	129.067	-718.588	-22066.9	37897.4	860.858	352.739	640.709	0	0.207806	-154.696	-676.465	12050.4	22768.9	-4600.3	333.659	182.186	0	7.98072e-09	-9.29303e-09	-6.79105e-07	1.49376e-05	4.9749e-05	-5.95175e-06	-311	200	0	-0.530026	-0.945666	51.101	-1400.5	-2087.82	839.033	-914	200	0
444	7	10.8056	128.474	-717.616	-21908.7	37827.3	801.557	352.712	640.53	0	0.55109	-154.946	-675.475	12115.3	22718.1	-4736.41	333.633	182.064	0	9.0078e-09	-1.0489e-08	-7.66502e-07	1.686e-05	5.61514e-05	-6.71771e-06	-311	200	0	-0.497177	-0.954048	51.2723	-1409.44	-2074.75	846.61	-914	200	0
444	8	10.3916	127.857	-716.665	-21749.1	37775.4	742.932	352.71	640.348	0	0.897375	-155.2	-674.441	12181.1	22663	-4867.71	333.603	181.939	0	8.92627e-09	-1.03941e-08	-7.59565e-07	1.67074e-05	5.56432e-05	-6.65691e-06	-311	200	0	-0.479525	-0.964096	51.4003	-1415.7	-2063.11	856.627	-914	200	0
444	9	9.99323	127.215	-715.744	-21588.8	37739	685.207	352.727	640.163	0	1.24513	-155.445	-673.378	12245.9	22604.2	-4994.17	333.568	181.814	0	6.93346e-09	-8.07357e-09	-5.8999e-07	1.29775e-05	4.32207e-05	-5.17074e-06	-311	200	0	-0.485432	-0.974279	51.4508	-1417.8	-2054.35	869.027	-914	200	0
445	0	9.62922	126.562	-714.908	-21427.1	37713.6	628.486	352.753	639.972	0	1.60192	-155.658	-672.338	12307.9	22542.9	-5116.27	333.529	181.694	0	2.02966e-09	-2.3634e-09	-1.7271e-07	3.79894e-06	1.26522e-05	-1.51365e-06	-311	200	0	-0.523558	-0.983699	51.4022	-1414.01	-2048.64	883.376	-914	200	0	11.7877	-33.1813	-1330.45	-569405	518178	-19092.5	389.925	426.816	0
445	1	9.32195	125.916	-714.228	-21262.9	37696.1	573.079	352.779	639.77	0	1.98286	-155.817	-671.38	12366.1	22480.9	-5234.46	333.485	181.581	0	-6.9203e-09	8.05825e-09	5.88871e-07	-1.29528e-05	-4.31387e-05	5.16093e-06	-311	200	0	-0.595331	-0.992882	51.261	-1402.79	-2045.71	898.426	-914	200	0
445	2	9.08647	125.289	-713.741	-21095.6	37686.1	519.778	352.801	639.556	0	2.40099	-155.911	-670.536	12420.1	22419.6	-5349.17	333.435	181.477	0	-2.10517e-08	2.45134e-08	1.79136e-06	-3.94029e-05	-0.000131229	1.56997e-05	-311	200	0	-0.690497	-1.00181	51.0511	-1384.45	-2045.09	912.02	-914	200	0
445	3	8.92149	124.677	-713.419	-20925.7	37683.5	469.699	352.821	639.332	0	2.85723	-155.942	-669.784	12469.5	22360.4	-5461.43	333.385	181.383	0	-4.12648e-08	4.80502e-08	3.51135e-06	-7.7236e-05	-0.00025723	3.07739e-05	-311	200	0	-0.791322	-1.00969	50.7921	-1362.32	-2046.36	922.107	-914	200	0
445	4	8.81076	124.067	-713.169	-20753.6	37686.3	424.018	352.843	639.101	0	3.33764	-155.927	-669.063	12513.6	22305.2	-5572.86	333.338	181.297	0	-6.78641e-08	7.90233e-08	5.77477e-06	-0.000127022	-0.000423041	5.06107e-05	-311	200	0	-0.880181	-1.01607	50.4997	-1341.59	-2048.21	927.661	-914	200	0
445	5	8.73377	123.439	-712.873	-20579.4	37692.8	383.83	352.875	638.868	0	3.8204	-155.891	-668.297	12552.3	22256.1	-5684.61	333.303	181.217	0	-1.00055e-07	1.16507e-07	8.51399e-06	-0.000187274	-0.000623707	7.46176e-05	-311	200	0	-0.943686	-1.0201	50.2006	-1326.38	-2048.41	928.312	-914	200	0
445	6	8.67509	122.777	-712.438	-20403.5	37705.6	349.969	352.925	638.639	0	4.28743	-155.864	-667.43	12586.1	22215	-5796.7	333.284	181.142	0	-1.35296e-07	1.57543e-07	1.15127e-05	-0.000253235	-0.000843386	0.000100899	-311	200	0	-0.974867	-1.02048	49.9303	-1318.25	-2046.21	924.087	-914	200	0
445	7	8.62687	122.073	-711.827	-20227.6	37730.8	322.666	353.006	638.416	0	4.7309	-155.865	-666.431	12615.3	22184.4	-5908.92	333.288	181.07	0	-1.68534e-07	1.96247e-07	1.43411e-05	-0.000315447	-0.00105058	0.000125687	-311	200	0	-0.97491	-1.01673	49.7116	-1316.55	-2044	916.178	-914	200	0
445	8	8.5891	121.336	-711.067	-20054.2	37774	301.355	353.123	638.203	0	5.15149	-155.901	-665.303	12640.2	22166.2	-6021.23	333.318	181.001	0	-1.91396e-07	2.22868e-07	1.62865e-05	-0.000358238	-0.00119309	0.000142736	-311	200	0	-0.950832	-1.0096	49.5416	-1318.77	-2045.78	907.226	-914	200	0
445	9	8.57259	120.593	-710.242	-19885.6	37837.2	284.995	353.274	637.998	0	5.55554	-155.956	-664.096	12661.9	22158.9	-6132.95	333.367	180.934	0	-1.9147e-07	2.22955e-07	1.62928e-05	-0.000358378	-0.00119356	0.000142792	-311	200	0	-0.910111	-1.00158	49.4087	-1320.99	-2054.29	900.06	-914	200	0
446	0	8.60011	119.884	-709.47	-19722	37919.7	272.675	353.448	637.798	0	5.95485	-156.006	-662.912	12682.5	22156.9	-6242.34	333.424	180.868	0	-1.51895e-07	1.76872e-07	1.29252e-05	-0.000284305	-0.000946861	0.000113278	-311	200	0	-0.85903	-0.995983	49.3168	-1320.48	-2069.33	895.933	-914	200	0	16.554	-39.0571	-1319.03	-563846	513271	-23309.3	389.75	426.083	0
446	1	8.69781	119.246	-708.868	-19561.7	38018.7	263.781	353.633	637.596	0	6.36148	-156.024	-661.864	12703.5	22154.4	-6347.69	333.473	180.807	0	-5.15657e-08	6.00449e-08	4.38789e-06	-9.65164e-05	-0.000321442	3.8456e-05	-311	200	0	-0.803843	-0.994333	49.2782	-1318.38	-2087.89	894.129	-914	200	0
446	2	8.87941	118.698	-708.515	-19403	38129.6	257.755	353.816	637.386	0	6.77697	-156	-661.02	12724.7	22149.1	-6448.08	333.507	180.75	0	1.33628e-07	-1.55601e-07	-1.13708e-05	0.000250114	0.000832991	-9.96553e-05	-311	200	0	-0.74866	-0.994627	49.2891	-1318.46	-2105.25	893.045	-914	200	0
446	3	9.13666	118.24	-708.414	-19244.9	38248.1	254.131	353.991	637.166	0	7.1883	-155.944	-660.374	12744.1	22142.4	-6543.06	333.53	180.702	0	4.28022e-07	-4.98404e-07	-3.64217e-05	0.000801135	0.00266814	-0.000319204	-311	200	0	-0.692654	-0.993571	49.327	-1324.46	-2116.77	891.338	-914	200	0
446	4	9.44368	117.852	-708.491	-19087.1	38370.9	252.723	354.159	636.941	0	7.57441	-155.878	-659.859	12759	22137.4	-6632.08	333.549	180.664	0	8.51297e-07	-9.91281e-07	-7.24396e-05	0.00159339	0.00530669	-0.000634869	-311	200	0	-0.63227	-0.9904	49.3675	-1338.94	-2119.07	888.385	-914	200	0
446	5	9.76904	117.505	-708.631	-18929.6	38496.1	253.682	354.325	636.713	0	7.91278	-155.824	-659.388	12767.9	22136.9	-6714.78	333.572	180.637	0	1.41096e-06	-1.64297e-06	-0.000120063	0.00264092	0.00879543	-0.00105225	-311	200	0	-0.56679	-0.986389	49.3895	-1362.4	-2110.52	884.315	-914	200	0
446	6	10.085	117.173	-708.717	-18772.7	38620.9	257.65	354.494	636.488	0	8.1816	-155.791	-658.892	12771.4	22140.1	-6791.53	333.602	180.617	0	2.09179e-06	-2.43575e-06	-0.000177997	0.00391523	0.0130395	-0.00155998	-311	200	0	-0.501385	-0.982239	49.3801	-1392.66	-2091.83	879.819	-914	200	0
446	7	10.3714	116.835	-708.665	-18617.6	38740.9	265.857	354.667	636.271	0	8.36318	-155.786	-658.321	12771.9	22142.4	-6863.66	333.635	180.599	0	2.84217e-06	-3.30952e-06	-0.000241849	0.00531973	0.0177171	-0.00211959	-311	200	0	-0.444654	-0.977762	49.3413	-1426.22	-2066.06	875.538	-914	200	0
446	8	10.6174	116.482	-708.438	-18466.6	38852.1	279.773	354.842	636.067	0	8.45076	-155.801	-657.641	12773.1	22138.7	-6933.06	333.664	180.577	0	3.55792e-06	-4.14297e-06	-0.000302755	0.00665942	0.0221788	-0.00265338	-311	200	0	-0.404624	-0.971792	49.2833	-1460.36	-2037.65	871.397	-914	200	0
446	9	10.8209	116.11	-708.047	-18320.9	38953.3	300.575	355.015	635.875	0	8.45296	-155.827	-656.842	12777.3	22128	-7001.64	333.689	180.547	0	4.06502e-06	-4.73346e-06	-0.000345906	0.00760857	0.0253399	-0.00303156	-311	200	0	-0.387577	-0.961774	49.2196	-1493.05	-2010.58	866.8	-914	200	0
447	0	10.9874	115.724	-707.556	-18180.1	39047.3	328.865	355.186	635.694	0	8.391	-155.844	-655.957	12785.3	22114.7	-7070.72	333.714	180.509	0	4.10407e-06	-4.77893e-06	-0.000349229	0.00768166	0.0255833	-0.00306068	-311	200	0	-0.397154	-0.945919	49.1669	-1521.48	-1986.72	861.307	-914	200	0	18.5579	-42.4462	-1310.13	-559767	511575	-25809	391.178	425.74	0
447	1	11.1274	115.335	-707.063	-18041.9	39139	364.483	355.354	635.517	0	8.29043	-155.833	-655.058	12795.7	22104.6	-7140.81	333.745	180.466	0	3.32094e-06	-3.86703e-06	-0.00028259	0.00621587	0.0207016	-0.00247665	-311	200	0	-0.431647	-0.926865	49.1397	-1541.64	-1965.73	854.931	-914	200	0
447	2	11.2483	114.952	-706.642	-17903.5	39233.8	406.658	355.521	635.336	0	8.17258	-155.781	-654.216	12805.9	22100.9	-7211.52	333.782	180.426	0	1.27022e-06	-1.47909e-06	-0.000108087	0.00237749	0.00791809	-0.000947285	-311	200	0	-0.483681	-0.910667	49.1549	-1549.33	-1946.77	848.314	-914	200	0
447	3	11.3465	114.574	-706.318	-17761.9	39336.1	454.558	355.692	635.147	0	8.05084	-155.686	-653.474	12813.3	22102.2	-7281.62	333.823	180.392	0	-2.55997e-06	2.98091e-06	0.000217836	-0.00479153	-0.0159579	0.00190914	-311	200	0	-0.543314	-0.899827	49.232	-1541.96	-1930.22	842.672	-914	200	0
447	4	11.4102	114.194	-706.088	-17615.3	39448.1	507.476	355.869	634.948	0	7.93278	-155.558	-652.845	12816.6	22105.1	-7349.44	333.86	180.368	0	-8.69087e-06	1.012e-05	0.000739534	-0.0162668	-0.0541758	0.00648136	-311	200	0	-0.599856	-0.889893	49.378	-1520.26	-1918.14	838.746	-914	200	0
447	5	11.4298	113.803	-705.941	-17464	39569.7	564.471	356.052	634.739	0	7.82396	-155.41	-652.335	12816.8	22106.4	-7412.55	333.888	180.352	0	-1.7552e-05	2.04382e-05	0.00149356	-0.0328524	-0.109413	0.0130897	-311	200	0	-0.643629	-0.874758	49.578	-1487.98	-1913.47	835.808	-914	200	0
447	6	11.4017	113.396	-705.884	-17309.9	39700	624.064	356.242	634.522	0	7.72853	-155.253	-651.953	12815.2	22105.1	-7467.39	333.906	180.343	0	-2.93244e-05	3.41463e-05	0.0024953	-0.0548869	-0.182798	0.0218691	-311	200	0	-0.671096	-0.854001	49.8002	-1450.02	-1918.61	832.549	-914	200	0
447	7	11.3261	112.962	-705.923	-17156.1	39838.6	684.151	356.435	634.303	0	7.64765	-155.097	-651.699	12812.2	22102.5	-7510.61	333.915	180.34	0	-4.37188e-05	5.09078e-05	0.00372018	-0.0818293	-0.272528	0.032604	-311	200	0	-0.686551	-0.834159	50.0067	-1411.31	-1933.68	828.989	-914	200	0
447	8	11.2058	112.495	-706.067	-17006.1	39985.4	742.127	356.631	634.086	0	7.58045	-154.942	-651.548	12806.8	22102.1	-7541.48	333.922	180.344	0	-5.96891e-05	6.95041e-05	0.00507913	-0.111721	-0.372081	0.0445141	-311	200	0	-0.696215	-0.821962	50.1694	-1377.1	-1956.54	826.8	-914	200	0
447	9	11.0478	111.993	-706.33	-16862.8	40139.7	795.528	356.829	633.874	0	7.52907	-154.771	-651.471	12798	22106.1	-7562.19	333.933	180.355	0	-7.50883e-05	8.74354e-05	0.0063895	-0.140544	-0.468074	0.0559983	-311	200	0	-0.703053	-0.818726	50.2713	-1353.01	-1984.39	827.863	-914	200	0
448	0	10.8666	111.465	-706.756	-16728	40299.8	842.794	357.021	633.669	0	7.50152	-154.563	-651.46	12785.3	22114.6	-7576.08	333.946	180.374	0	-8.63011e-05	0.000100492	0.00734363	-0.161531	-0.53797	0.0643604	-311	200	0	-0.706502	-0.823812	50.2955	-1343.32	-2014.19	832.792	-914	200	0	17.0572	-44.8224	-1313.26	-561318	514899	-25577.9	392.725	425.821	0
448	1	10.6818	110.931	-707.401	-16601.9	40464	883.455	357.201	633.469	0	7.50596	-154.301	-651.533	12769.1	22127	-7585.89	333.961	180.401	0	-8.79073e-05	0.000102362	0.00748031	-0.164538	-0.547983	0.0655583	-311	200	0	-0.704425	-0.839341	50.2323	-1349.08	-2042	840.599	-914	200	0
448	2	10.51	110.409	-708.293	-16484.4	40630.7	918.134	357.364	633.273	0	7.54198	-153.981	-651.704	12749.8	22143.9	-7592.83	333.979	180.436	0	-7.24721e-05	8.43891e-05	0.00616689	-0.135647	-0.451766	0.0540473	-311	200	0	-0.695822	-0.868928	50.0919	-1367.57	-2063.25	849.779	-914	200	0
448	3	10.3571	109.904	-709.393	-16375.9	40799.1	948.624	357.513	633.084	0	7.59809	-153.612	-651.945	12726.9	22167.7	-7596.42	334.002	180.479	0	-3.05978e-05	3.56292e-05	0.00260367	-0.0572704	-0.190736	0.0228188	-311	200	0	-0.682004	-0.914503	49.9043	-1393.18	-2075.16	859.533	-914	200	0
448	4	10.2189	109.41	-710.613	-16277.1	40969.1	977.488	357.653	632.906	0	7.65559	-153.211	-652.194	12698.9	22202.3	-7594.93	334.042	180.529	0	4.85782e-05	-5.65661e-05	-0.00413367	0.0909245	0.302819	-0.036228	-311	200	0	-0.665171	-0.973582	49.716	-1419.28	-2078.42	869.412	-914	200	0
448	5	10.0852	108.91	-711.836	-16188.1	41140.4	1007.52	357.795	632.741	0	7.69417	-152.798	-652.374	12664.2	22252	-7586.62	334.109	180.588	0	0.000176214	-0.00020519	-0.0149946	0.329822	1.09845	-0.131414	-311	200	0	-0.647193	-1.03751	49.5753	-1440.3	-2075.57	878.3	-914	200	0
448	6	9.94357	108.383	-712.946	-16108.1	41312.3	1041.33	357.946	632.594	0	7.69572	-152.386	-652.429	12621.6	22318.8	-7570.88	334.209	180.654	0	0.000361667	-0.000421138	-0.0307754	0.676938	2.2545	-0.269719	-311	200	0	-0.631043	-1.09538	49.5011	-1453.29	-2069.03	884.866	-914	200	0
448	7	9.78328	107.809	-713.846	-16036.1	41483.9	1080.7	358.113	632.464	0	7.64595	-151.985	-652.341	12571.8	22399.4	-7548.54	334.337	180.728	0	0.000609224	-0.000709402	-0.0518408	1.14029	3.79769	-0.454339	-311	200	0	-0.621978	-1.14116	49.4672	-1458.17	-2061.91	889.139	-914	200	0
448	8	9.60056	107.179	-714.485	-15970.6	41655.4	1125.93	358.301	632.353	0	7.538	-151.598	-652.131	12516	22488.9	-7521.06	334.485	180.808	0	0.000913463	-0.00106367	-0.0777295	1.70974	5.6942	-0.68123	-311	200	0	-0.625137	-1.17509	49.4302	-1456.57	-2057.85	892.928	-914	200	0
448	9	9.40447	106.502	-714.882	-15909.8	41826.8	1176.02	358.509	632.255	0	7.37975	-151.213	-651.849	12455.6	22582.9	-7489.37	334.644	180.892	0	0.0012532	-0.00145927	-0.106639	2.34563	7.81199	-0.934592	-311	200	0	-0.641588	-1.19901	49.372	-1450.33	-2059.48	898.275	-914	200	0
449	0	9.21961	105.806	-715.128	-15851.5	41996	1229.52	358.725	632.166	0	7.19861	-150.81	-651.568	12391.6	22678.3	-7453.43	334.806	180.982	0	0.00158422	-0.00184472	-0.134806	2.96521	9.87547	-1.18146	-311	200	0	-0.667101	-1.2125	49.311	-1440.18	-2067.57	905.592	-914	200	0	15.4658	-45.6125	-1319.03	-564920	519747	-23807.9	394.625	426.667	0
449	1	9.07778	105.134	-715.355	-15794.1	42157.6	1285.28	358.932	632.079	0	7.03538	-150.355	-651.386	12325.6	22772	-7412.56	334.959	181.078	0	0.00183145	-0.0021326	-0.155844	3.42795	11.4166	-1.36583	-311	200	0	-0.695745	-1.21364	49.2783	-1425.59	-2079.88	913.45	-914	200	0
449	2	9.00137	104.522	-715.676	-15736.3	42305	1342.52	359.112	631.988	0	6.92689	-149.821	-651.399	12259.1	22862.5	-7365.86	335.098	181.18	0	0.00188167	-0.00219108	-0.160117	3.52195	11.7297	-1.40328	-311	200	0	-0.723039	-1.2022	49.2978	-1406.29	-2090.26	920.008	-914	200	0
449	3	8.99303	103.993	-716.134	-15678.7	42434.1	1401.01	359.255	631.893	0	6.89026	-149.198	-651.654	12192.7	22951.3	-7312.15	335.22	181.29	0	0.00157882	-0.00183844	-0.134347	2.95511	9.84182	-1.17743	-311	200	0	-0.74415	-1.18174	49.3786	-1383.97	-2091.14	924.194	-914	200	0
449	4	9.03734	103.546	-716.708	-15623.2	42545.7	1461.19	359.363	631.799	0	6.92012	-148.503	-652.135	12125.6	23043	-7249.64	335.335	181.406	0	0.000724693	-0.000843858	-0.0616664	1.35642	4.51748	-0.540451	-311	200	0	-0.753171	-1.15978	49.5151	-1362.07	-2078.72	925.723	-914	200	0
449	5	9.10773	103.167	-717.348	-15572.4	42644.3	1523.89	359.447	631.708	0	6.9958	-147.761	-652.79	12055.6	23142.7	-7176.71	335.452	181.532	0	-0.000911151	0.00106098	0.0775328	-1.70542	-5.6798	0.679506	-311	200	0	-0.747248	-1.14538	49.6866	-1344.47	-2055.22	924.876	-914	200	0
449	6	9.17199	102.835	-717.992	-15528.2	42734.2	1589.84	359.519	631.627	0	7.09021	-147.001	-653.557	11980.8	23253.7	-7093.14	335.58	181.668	0	-0.0035674	0.004154	0.303561	-6.67715	-22.2379	2.66044	-311	200	0	-0.730298	-1.14387	49.8509	-1333.86	-2026.64	922.403	-914	200	0
449	7	9.1965	102.525	-718.582	-15491.6	42817.7	1659.44	359.586	631.559	0	7.17715	-146.242	-654.377	11899.9	23377.1	-7000.78	335.724	181.815	0	-0.00744759	0.00867224	0.633739	-13.9398	-46.4256	5.55416	-311	200	0	-0.710494	-1.15277	49.9646	-1330.66	-1999.31	919.265	-914	200	0
449	8	9.15222	102.22	-719.073	-15462.6	42895.3	1732.92	359.654	631.504	0	7.23627	-145.495	-655.197	11812.2	23512.9	-6903.23	335.887	181.972	0	-0.0126519	0.0147324	1.07659	-23.6809	-78.8678	9.4354	-311	200	0	-0.69379	-1.16459	50.0201	-1333.56	-1978.59	916.429	-914	200	0
449	9	9.02233	101.913	-719.457	-15440.2	42967.3	1810.76	359.722	631.461	0	7.25487	-144.764	-655.988	11718.1	23660.2	-6804.44	336.068	182.137	0	-0.0190802	0.0222177	1.62359	-35.7127	-118.939	14.2294	-311	200	0	-0.681452	-1.17444	50.0427	-1341.16	-1968.38	914.297	-914	200	0
450	0	8.80687	101.609	-719.775	-15421.5	43034.6	1893.6	359.789	631.425	0	7.22875	-144.045	-656.754	11619.2	23815.8	-6707.21	336.263	182.308	0	-0.0263041	0.0306295	2.2383	-49.2339	-163.971	19.6167	-311	200	0	-0.672624	-1.18491	50.0528	-1353.02	-1969.45	912.361	-914	200	0	12.4199	-41.751	-1330.55	-569647	525547	-19407.9	395.458	426.665	0
450	1	8.51834	101.317	-720.105	-15403.7	43099.2	1981.85	359.851	631.391	0	7.16109	-143.331	-657.518	11518.2	23977	-6612.52	336.466	182.482	0	-0.033414	0.0389084	2.8433	-62.5415	-208.291	24.919	-311	200	0	-0.666609	-1.20293	50.0513	-1369.45	-1979.03	909.968	-914	200	0
450	2	8.17015	101.041	-720.512	-15385.5	43162.8	2075.31	359.906	631.354	0	7.05463	-142.615	-658.284	11416.8	24142.2	-6519.96	336.674	182.657	0	-0.0388712	0.045263	3.30768	-72.7559	-242.309	28.9888	-311	200	0	-0.661565	-1.23071	50.0419	-1389.81	-1993.8	906.955	-914	200	0
450	3	7.76839	100.773	-721.011	-15367.5	43227	2173.21	359.953	631.314	0	6.90167	-141.894	-659.024	11316.3	24308.5	-6428.41	336.886	182.829	0	-0.040857	0.0475753	3.47665	-76.4726	-254.688	30.4697	-311	200	0	-0.651843	-1.2622	50.0491	-1411.03	-2012.86	903.554	-914	200	0
450	4	7.3127	100.499	-721.579	-15350.2	43292.4	2274.49	359.997	631.273	0	6.68418	-141.17	-659.692	11217.2	24471.5	-6336.54	337.095	182.996	0	-0.0385347	0.0448712	3.27904	-72.126	-240.212	28.7379	-311	200	0	-0.631003	-1.28872	50.1065	-1428.31	-2036.4	900.192	-914	200	0
450	5	6.80278	100.207	-722.173	-15334.8	43359.1	2377.83	360.04	631.234	0	6.3849	-140.454	-660.259	11120.6	24628.3	-6243.17	337.301	183.157	0	-0.032861	0.0382645	2.79625	-61.5065	-204.844	24.5066	-311	200	0	-0.599395	-1.30461	50.2321	-1436.61	-2062.32	897.217	-914	200	0
450	6	6.24539	99.8897	-722.755	-15322.6	43427.5	2481.44	360.086	631.2	0	5.9989	-139.755	-660.728	11027	24779.7	-6147.08	337.504	183.311	0	-0.0256811	0.0299039	2.18528	-48.0677	-160.087	19.1521	-311	200	0	-0.565769	-1.30804	50.4167	-1432.19	-2086.32	894.939	-914	200	0
450	7	5.65668	99.5503	-723.307	-15315.2	43498.1	2583.31	360.138	631.174	0	5.5368	-139.085	-661.141	10935.8	24931	-6046.43	337.709	183.459	0	-0.0184911	0.0215317	1.57347	-34.6101	-115.267	13.79	-311	200	0	-0.541102	-1.301	50.6383	-1415.35	-2104.35	893.713	-914	200	0
450	8	5.05787	99.2014	-723.862	-15313.3	43571.8	2681.68	360.194	631.155	0	5.01878	-138.446	-661.577	10844.3	25089.7	-5938.56	337.924	183.608	0	-0.0121526	0.014151	1.03411	-22.7463	-75.7553	9.06303	-311	200	0	-0.531781	-1.28879	50.8816	-1391.06	-2114.07	893.555	-914	200	0
450	9	4.46962	98.8607	-724.501	-15317.6	43649.7	2774.94	360.248	631.142	0	4.46837	-137.826	-662.139	10749.1	25266	-5820.15	338.158	183.766	0	-0.00705943	0.00822025	0.600709	-13.2132	-44.006	5.26468	-311	200	0	-0.537049	-1.27804	51.1233	-1365.84	-2115	894.021	-914	200	0
451	0	3.9104	98.5457	-725.321	-15328.6	43732.7	2861.89	360.294	631.134	0	3.91301	-137.199	-662.95	10646.3	25473.2	-5688.51	338.424	183.941	0	-0.00328942	0.00383031	0.279907	-6.15685	-20.5051	2.45314	-311	200	0	-0.552286	-1.27312	51.319	-1344.66	-2107.81	894.229	-914	200	0	4.5557	-36.9017	-1355.49	-580335	537850	-12146.9	396.979	426.873	0
451	1	3.395	98.2681	-726.409	-15347.8	43822.6	2942.57	360.328	631.128	0	3.38604	-136.534	-664.133	10531.9	25725.7	-5542.93	338.736	184.142	0	-0.000729663	0.000849645	0.0620893	-1.36572	-4.54846	0.544158	-311	200	0	-0.574152	-1.27416	51.4309	-1330.87	-2093.72	892.899	-914	200	0
451	2	2.93072	98.0294	-727.806	-15376.6	43920.9	3018.08	360.347	631.127	0	2.92526	-135.797	-665.785	10401.6	26038	-5384.32	339.109	184.377	0	0.000829065	-0.000965393	-0.0705478	1.55177	5.1681	-0.618289	-311	200	0	-0.601157	-1.28022	51.4542	-1327.18	-2074.33	889.347	-914	200	0
451	3	2.51595	97.8214	-729.494	-15417.2	44027	3089.47	360.353	631.134	0	2.57198	-134.964	-667.948	10250.6	26423	-5214.1	339.558	184.654	0	0.00162641	-0.00189385	-0.138397	3.04418	10.1385	-1.21292	-311	200	0	-0.632347	-1.29069	51.4072	-1334.95	-2051.84	884.534	-914	200	0
451	4	2.14285	97.6309	-731.405	-15472.1	44137.4	3157.26	360.346	631.154	0	2.37134	-134.023	-670.621	10075.4	26887	-5034.19	340.093	184.976	0	0.00189094	-0.00220188	-0.160906	3.5393	11.7874	-1.4102	-311	200	0	-0.668484	-1.30063	51.308	-1352.4	-2029.23	880.609	-914	200	0
451	5	1.79957	97.4416	-733.448	-15543.4	44246.7	3221.9	360.327	631.192	0	2.37056	-132.98	-673.761	9873.44	27427.6	-4847.22	340.708	185.346	0	0.00181758	-0.00211646	-0.154664	3.402	11.3302	-1.35549	-311	200	0	-0.71152	-1.3	51.1619	-1374.68	-2009.25	879.36	-914	200	0
451	6	1.47021	97.2371	-735.527	-15632	44349.2	3284.1	360.296	631.253	0	2.61246	-131.856	-677.303	9642.82	28035.7	-4655.97	341.393	185.763	0	0.0015587	-0.00181501	-0.132635	2.91745	9.71641	-1.16243	-311	200	0	-0.761808	-1.28105	50.9704	-1395.32	-1992.6	880.771	-914	200	0
451	7	1.13492	97.0048	-737.555	-15738.6	44440.9	3344.51	360.254	631.339	0	3.12595	-130.673	-681.178	9381.28	28703.3	-4462.5	342.138	186.228	0	0.00122402	-0.0014253	-0.104156	2.29103	7.63014	-0.912836	-311	200	0	-0.817157	-1.24496	50.7422	-1408.1	-1978.42	883.208	-914	200	0
451	8	0.772889	96.7393	-739.463	-15864.4	44519.9	3403.78	360.206	631.454	0	3.92038	-129.448	-685.319	9088.37	29429.4	-4268.21	342.943	186.738	0	0.000885666	-0.0010313	-0.0753641	1.65772	5.52093	-0.6605	-311	200	0	-0.873335	-1.20189	50.4925	-1409.8	-1966.85	884.946	-914	200	0
451	9	0.369506	96.4463	-741.214	-16009.8	44585.1	3462.91	360.151	631.6	0	4.9881	-128.192	-689.669	8767.33	30216.6	-4074.08	343.813	187.288	0	0.000585533	-0.000681815	-0.0498248	1.09595	3.65	-0.43667	-311	200	0	-0.924943	-1.16584	50.243	-1402.04	-1959.34	884.975	-914	200	0
452	0	-0.0768568	96.1452	-742.833	-16173.4	44634.3	3523.21	360.087	631.773	0	6.31154	-126.906	-694.201	8424.67	31065.1	-3880.46	344.749	187.864	0	0.00034316	-0.000399588	-0.0292006	0.642299	2.13914	-0.255917	-311	200	0	-0.966891	-1.14811	50.0111	-1389.32	-1955.93	882.761	-914	200	0	11.9047	-26.5225	-1416.82	-603978	564346	-6146.09	398.747	425.436	0
452	1	-0.556745	95.866	-744.395	-16352.3	44663	3585.87	359.999	631.967	0	7.86749	-125.586	-698.921	8067.95	31972.3	-3687.47	345.745	188.457	0	0.000162895	-0.000189681	-0.0138612	0.304893	1.01543	-0.121482	-311	200	0	-0.995881	-1.15293	49.7947	-1375.14	-1954.41	878.129	-914	200	0
452	2	-1.05932	95.6395	-745.983	-16544.4	44665	3651.74	359.874	632.178	0	9.62901	-124.234	-703.845	7703.95	32934.9	-3496.98	346.793	189.054	0	3.98298e-05	-4.63793e-05	-0.00338925	0.0745502	0.248285	-0.0297037	-311	200	0	-1.01054	-1.17664	49.588	-1360.58	-1952.98	871.456	-914	200	0
452	3	-1.57978	95.4889	-747.651	-16748.8	44633.5	3721.56	359.698	632.402	0	11.5699	-122.859	-708.978	7338.04	33949	-3313.56	347.884	189.65	0	-3.56753e-05	4.15416e-05	0.00303572	-0.066774	-0.222387	0.0266054	-311	200	0	-1.01151	-1.21023	49.4057	-1345.72	-1952.26	863.385	-914	200	0
452	4	-2.12084	95.4291	-749.412	-16965.6	44564.3	3796.2	359.466	632.638	0	13.6655	-121.49	-714.305	6974.38	35008.4	-3142.84	349.01	190.236	0	-7.48337e-05	8.7139e-05	0.00636784	-0.140067	-0.466487	0.0558084	-311	200	0	-1.00309	-1.24453	49.2774	-1331.15	-1953.85	854.053	-914	200	0
452	5	-2.69321	95.4654	-751.242	-17196.1	44456.7	3876.4	359.178	632.89	0	15.8867	-120.164	-719.789	6615.64	36105.5	-2989.31	350.161	190.809	0	-8.84258e-05	0.000102966	0.00752443	-0.165508	-0.551215	0.065945	-311	200	0	-0.992635	-1.27419	49.2243	-1318.1	-1957.75	843.484	-914	200	0
452	6	-3.31463	95.593	-753.097	-17442	44314	3962.59	358.842	633.16	0	18.1949	-118.921	-725.368	6262.77	37232.5	-2855.77	351.329	191.366	0	-8.5698e-05	9.97898e-05	0.00729232	-0.160402	-0.534211	0.0639107	-311	200	0	-0.986243	-1.29697	49.2484	-1307.68	-1962.07	833.068	-914	200	0
452	7	-4.00292	95.8029	-754.93	-17703.8	44143.7	4055.02	358.474	633.451	0	20.5494	-117.793	-730.971	5916.09	38380.7	-2743.69	352.507	191.907	0	-7.39123e-05	8.60661e-05	0.00628944	-0.138343	-0.460743	0.0551213	-311	200	0	-0.98565	-1.31221	49.3395	-1301.58	-1965.33	825.374	-914	200	0
452	8	-4.76626	96.0874	-756.705	-17981.4	43955	4153.9	358.087	633.763	0	22.9194	-116.795	-736.525	5576.98	39538.2	-2653.53	353.682	192.428	0	-5.83239e-05	6.79145e-05	0.00496297	-0.109166	-0.363571	0.043496	-311	200	0	-0.987766	-1.32212	49.4855	-1302.61	-1968.43	822.021	-914	200	0
452	9	-5.59707	96.4429	-758.414	-18274.3	43755.6	4259.15	357.694	634.095	0	25.2908	-115.922	-741.971	5247.93	40689.7	-2585.01	354.84	192.927	0	-4.24077e-05	4.9381e-05	0.00360861	-0.0793752	-0.264355	0.0316262	-311	200	0	-0.98562	-1.33189	49.6742	-1312.74	-1973.1	822.35	-914	200	0
453	0	-6.47222	96.8726	-760.09	-18580.8	43547.6	4370.02	357.293	634.446	0	27.6598	-115.151	-747.267	4931.46	41818.9	-2537.54	355.962	193.401	0	-2.82006e-05	3.28377e-05	0.00239968	-0.0527834	-0.175792	0.021031	-311	200	0	-0.971325	-1.3461	49.8901	-1330.9	-1979.17	824.252	-914	200	0	25.8783	-14.5378	-1486	-630566	591506	-582.683	398.917	423.912	0
453	1	-7.35959	97.3829	-761.797	-18898.6	43327.7	4485.18	356.876	634.808	0	30.0185	-114.458	-752.397	4629.54	42911.8	-2510.41	357.033	193.847	0	-1.66699e-05	1.94111e-05	0.0014185	-0.0312014	-0.103915	0.0124319	-311	200	0	-0.939339	-1.36665	50.111	-1353.46	-1984.25	825.946	-914	200	0
453	2	-8.23071	97.9736	-763.593	-19224.3	43090.3	4603.16	356.431	635.176	0	32.3448	-113.824	-757.344	4344.09	43957.9	-2502.49	358.042	194.264	0	-8.05292e-06	9.3771e-06	0.000685248	-0.0150728	-0.0501991	0.00600559	-311	200	0	-0.888474	-1.39262	50.3074	-1375.29	-1985.88	826.996	-914	200	0
453	3	-9.07198	98.6301	-765.493	-19555.5	42830.6	4722.79	355.952	635.546	0	34.6022	-113.245	-762.075	4077.51	44948.6	-2512.22	358.982	194.649	0	-2.13844e-06	2.49008e-06	0.000181967	-0.00400255	-0.0133303	0.00159478	-311	200	0	-0.821494	-1.41778	50.4578	-1390.96	-1983.52	827.758	-914	200	0
453	4	-9.88648	99.3255	-767.471	-19891.8	42548.7	4843.36	355.44	635.919	0	36.7457	-112.735	-766.537	3832.68	45875.9	-2537.54	359.848	195	0	1.51705e-06	-1.76651e-06	-0.000129091	0.00283949	0.00945676	-0.00113137	-311	200	0	-0.742445	-1.42993	50.5651	-1397.2	-1979.2	828.25	-914	200	0
453	5	-10.688	100.03	-769.482	-20234.7	42250	4964.45	354.907	636.296	0	38.7265	-112.315	-770.687	3612.16	46731.8	-2576.11	360.637	195.313	0	3.43791e-06	-4.00322e-06	-0.000292543	0.00643479	0.0214307	-0.00256388	-311	200	0	-0.656931	-1.41884	50.6443	-1394.32	-1976.66	828.113	-914	200	0
453	6	-11.4923	100.719	-771.485	-20585.9	41942.8	5085.47	354.366	636.684	0	40.4987	-112.008	-774.497	3416.91	47509.8	-2625.52	361.343	195.588	0	4.13243e-06	-4.81194e-06	-0.000351641	0.00773473	0.0257601	-0.00308182	-311	200	0	-0.573896	-1.38505	50.6978	-1384.5	-1978.67	827.25	-914	200	0
453	7	-12.3099	101.383	-773.453	-20945.7	41633.6	5205.65	353.828	637.081	0	42.0257	-111.823	-777.946	3247.2	48206.4	-2683.6	361.966	195.826	0	4.03905e-06	-4.70321e-06	-0.000343696	0.00755995	0.025178	-0.00301219	-311	200	0	-0.502862	-1.3381	50.7105	-1370.22	-1984.54	825.655	-914	200	0
453	8	-13.1387	102.028	-775.398	-21312.4	41325.1	5324.54	353.295	637.486	0	43.2864	-111.754	-781.019	3104.69	48820.8	-2748.5	362.509	196.025	0	3.50381e-06	-4.07996e-06	-0.00029815	0.00655813	0.0218415	-0.00261302	-311	200	0	-0.450487	-1.28983	50.6791	-1354.36	-1990.87	823.129	-914	200	0
453	9	-13.963	102.671	-777.385	-21683.6	41016.5	5442.51	352.762	637.893	0	44.275	-111.788	-783.727	2992.79	49353.1	-2818.85	362.972	196.181	0	2.77833e-06	-3.23518e-06	-0.000236417	0.00520024	0.0173191	-0.00207198	-311	200	0	-0.419818	-1.25109	50.6409	-1340.85	-1995.02	819.831	-914	200	0
454	0	-14.7575	103.334	-779.513	-22057.2	40705.4	5560.66	352.219	638.296	0	44.9992	-111.902	-786.123	2915.32	49801.9	-2893.57	363.351	196.292	0	2.02996e-06	-2.36376e-06	-0.000172736	0.00379952	0.0126541	-0.00151388	-311	200	0	-0.410644	-1.22936	50.6459	-1334.16	-1997.21	816.528	-914	200	0	26.1571	-7.68937	-1535.55	-654430	608258	4583.15	396.952	425.979	0
454	1	-15.4981	104.036	-781.871	-22431.7	40390.2	5679.91	351.658	638.69	0	45.4732	-112.075	-788.283	2874.86	50163.4	-2971.44	363.636	196.353	0	1.35767e-06	-1.58092e-06	-0.000115528	0.00254117	0.00846324	-0.0010125	-311	200	0	-0.421394	-1.22436	50.7029	-1336.82	-1998.41	813.779	-914	200	0
454	2	-16.1709	104.785	-784.511	-22807.7	40069.7	5799.96	351.076	639.073	0	45.7081	-112.297	-790.268	2872.2	50433.6	-3051.09	363.818	196.366	0	8.09265e-07	-9.42337e-07	-6.8863e-05	0.00151471	0.00504467	-0.000603523	-311	200	0	-0.450857	-1.22438	50.7768	-1347.39	-1997.8	811.364	-914	200	0
454	3	-16.778	105.574	-787.432	-23187.3	39742.5	5919.18	350.471	639.447	0	45.7045	-112.568	-792.097	2906.45	50611.8	-3131.45	363.896	196.331	0	3.97474e-07	-4.62833e-07	-3.38224e-05	0.000743959	0.00247772	-0.000296423	-311	200	0	-0.496831	-1.20959	50.8292	-1362.1	-1994.4	808.868	-914	200	0
454	4	-17.3358	106.385	-790.578	-23572.5	39406.1	6035.47	349.845	639.817	0	45.4559	-112.898	-793.736	2974.61	50701.9	-3211.85	363.878	196.252	0	1.13326e-07	-1.31961e-07	-9.64325e-06	0.000212114	0.000706433	-8.45146e-05	-311	200	0	-0.552003	-1.16331	50.843	-1377.71	-1989.74	806.49	-914	200	0
454	5	-17.8699	107.192	-793.856	-23964	39059.2	6146.84	349.202	640.187	0	44.9584	-113.298	-795.13	3072.01	50712.2	-3291.03	363.779	196.136	0	-6.35571e-08	7.40081e-08	5.40827e-06	-0.000118961	-0.000396192	4.73987e-05	-311	200	0	-0.602014	-1.08282	50.8147	-1392.41	-1987.19	805.096	-914	200	0
454	6	-18.4071	107.967	-797.167	-24361.3	38703	6251.82	348.551	640.56	0	44.2176	-113.774	-796.241	3193.32	50653.4	-3366.39	363.616	195.99	0	-1.57679e-07	1.83606e-07	1.34174e-05	-0.000295129	-0.000982912	0.000117591	-311	200	0	-0.631718	-0.982364	50.7353	-1405.27	-1989.01	805.835	-914	200	0
454	7	-18.9701	108.688	-800.424	-24763.6	38339.5	6349.64	347.899	640.938	0	43.2473	-114.325	-797.066	3332.62	50538.1	-3435.11	363.405	195.819	0	-1.92995e-07	2.2473e-07	1.64225e-05	-0.000361231	-0.00120306	0.000143929	-311	200	0	-0.635431	-0.887242	50.596	-1416.24	-1994.93	809.627	-914	200	0
454	8	-19.575	109.34	-803.575	-25169.7	37969.3	6439.79	347.251	641.322	0	42.0693	-114.937	-797.634	3483.34	50378.6	-3495.48	363.16	195.633	0	-1.9029e-07	2.2158e-07	1.61924e-05	-0.000356168	-0.0011862	0.000141912	-311	200	0	-0.620573	-0.82097	50.4108	-1426	-2003.48	816.479	-914	200	0
454	9	-20.2303	109.926	-806.609	-25577.9	37592	6521.37	346.605	641.71	0	40.7141	-115.589	-798.019	3639.38	50184.2	-3546.3	362.886	195.439	0	-1.66047e-07	1.93351e-07	1.41295e-05	-0.000310793	-0.00103508	0.000123832	-311	200	0	-0.60124	-0.795071	50.2153	-1434.15	-2013.43	825.311	-914	200	0
455	0	-20.9368	110.462	-809.565	-25985.9	37207.4	6593.39	345.96	642.099	0	39.218	-116.255	-798.334	3796.6	49962	-3586.12	362.583	195.244	0	-1.32312e-07	1.54069e-07	1.12589e-05	-0.000247651	-0.000824787	9.86739e-05	-311	200	0	-0.587671	-0.808505	50.0436	-1438.49	-2024.08	834.54	-914	200	0	6.29522	-7.19235	-1575.49	-677782	615635	12054.8	390.966	430.017	0
455	1	-21.6891	110.97	-812.508	-26391	36815.4	6655.31	345.311	642.481	0	37.6186	-116.907	-798.71	3952.78	49718.1	-3613.59	362.248	195.051	0	-9.7141e-08	1.13114e-07	8.26604e-06	-0.00018182	-0.000605543	7.24445e-05	-311	200	0	-0.58114	-0.85297	49.9136	-1437.54	-2034.7	842.718	-914	200	0
455	2	-22.4816	111.468	-815.502	-26791.5	36415.1	6706.78	344.654	642.853	0	35.9498	-117.525	-799.253	4106.66	49457.6	-3627.71	361.88	194.862	0	-6.53378e-08	7.60816e-08	5.5598e-06	-0.000122294	-0.000407293	4.87267e-05	-311	200	0	-0.577623	-0.918051	49.8269	-1432.6	-2043.63	849.015	-914	200	0
455	3	-23.3126	111.961	-818.58	-27187.6	36005.2	6747.45	343.985	643.213	0	34.2385	-118.103	-800.021	4257.12	49183	-3627.41	361.477	194.679	0	-3.92625e-08	4.57187e-08	3.34097e-06	-7.34883e-05	-0.000244749	2.92807e-05	-311	200	0	-0.575137	-0.992981	49.7772	-1426.35	-2047.79	853.406	-914	200	0
455	4	-24.1815	112.446	-821.748	-27580.4	35584.9	6777.38	343.304	643.563	0	32.5045	-118.644	-801.018	4403.9	48896.2	-3611.14	361.043	194.502	0	-1.95895e-08	2.28107e-08	1.66693e-06	-3.66659e-05	-0.000122114	1.46092e-05	-311	200	0	-0.576921	-1.06703	49.7525	-1420.11	-2044.46	856.447	-914	200	0
455	5	-25.0859	112.919	-824.999	-27970.3	35154.4	6797.13	342.612	643.904	0	30.7609	-119.15	-802.219	4547.99	48599.6	-3577.1	360.581	194.331	0	-5.94285e-09	6.92006e-09	5.05696e-07	-1.11233e-05	-3.70456e-05	4.43197e-06	-311	200	0	-0.586478	-1.13182	49.7329	-1412.62	-2033.97	858.764	-914	200	0
455	6	-26.0238	113.375	-828.318	-28358.5	34715	6807.07	341.91	644.236	0	29.0166	-119.625	-803.584	4690.69	48297.7	-3523.79	360.103	194.163	0	2.61183e-09	-3.0413e-09	-2.22249e-07	4.8886e-06	1.62812e-05	-1.94781e-06	-311	200	0	-0.600564	-1.18238	49.6941	-1401.3	-2020.24	860.575	-914	200	0
455	7	-26.9956	113.804	-831.688	-28746.5	34269.7	6807.05	341.205	644.564	0	27.282	-120.072	-805.065	4832.76	47994.7	-3450.83	359.616	193.997	0	7.21895e-09	-8.406e-09	-6.14284e-07	1.35118e-05	4.50004e-05	-5.38365e-06	-311	200	0	-0.609463	-1.21501	49.6239	-1384.3	-2008.36	861.728	-914	200	0
455	8	-28.0004	114.199	-835.093	-29136.1	33822	6796.52	340.501	644.89	0	25.5723	-120.489	-806.614	4974.73	47694.6	-3359.4	359.129	193.833	0	9.00715e-09	-1.04882e-08	-7.66447e-07	1.68588e-05	5.61474e-05	-6.71722e-06	-311	200	0	-0.603458	-1.22673	49.5348	-1362.21	-2001.75	862.109	-914	200	0
455	9	-29.0279	114.562	-838.542	-29528.7	33373.7	6774.91	339.8	645.214	0	23.9102	-120.864	-808.199	5117.17	47401	-3251.21	358.65	193.668	0	8.96139e-09	-1.0435e-08	-7.62553e-07	1.67732e-05	5.58622e-05	-6.6831e-06	-311	200	0	-0.578186	-1.21769	49.4532	-1338.04	-2001.35	862.142	-914	200	0
456	0	-30.0525	114.911	-842.077	-29924.3	32923.3	6741.69	339.098	645.536	0	22.3256	-121.173	-809.834	5260.6	47116.8	-3127.11	358.181	193.504	0	7.86666e-09	-9.16022e-09	-6.69399e-07	1.47242e-05	4.9038e-05	-5.86669e-06	-311	200	0	-0.536672	-1.19344	49.4006	-1315.42	-2005.98	863.017	-914	200	0	-17.5156	-6.09427	-1630.07	-706060	624547	21871.2	382.641	433.001	0
456	1	-31.0402	115.267	-845.763	-30322.2	32469.5	6696.29	338.391	645.852	0	20.8481	-121.395	-811.573	5406.22	46842.2	-2987.41	357.718	193.339	0	6.29934e-09	-7.33518e-09	-5.36031e-07	1.17906e-05	3.92679e-05	-4.69784e-06	-311	200	0	-0.488208	-1.16288	49.3872	-1296.7	-2013.34	866.102	-914	200	0
456	2	-31.9623	115.645	-849.655	-30720.4	32013.3	6638.15	337.678	646.156	0	19.4958	-121.522	-813.462	5556.4	46573.6	-2832.53	357.254	193.169	0	4.64717e-09	-5.41133e-09	-3.95443e-07	8.69818e-06	2.89688e-05	-3.4657e-06	-311	200	0	-0.44469	-1.13283	49.4045	-1282.15	-2021.96	872.123	-914	200	0
456	3	-32.806	116.045	-853.768	-31117.4	31558.3	6567.26	336.964	646.447	0	18.2694	-121.564	-815.515	5713.45	46306	-2662.8	356.781	192.994	0	3.14319e-09	-3.66005e-09	-2.67464e-07	5.88317e-06	1.95936e-05	-2.34409e-06	-311	200	0	-0.417823	-1.10623	49.4231	-1270.55	-2032.28	880.811	-914	200	0
456	4	-33.5768	116.454	-858.065	-31512.6	31108	6484.23	336.254	646.725	0	17.1518	-121.545	-817.716	5877.95	46035.1	-2478.33	356.297	192.812	0	1.90373e-09	-2.21677e-09	-1.61995e-07	3.56324e-06	1.18672e-05	-1.41974e-06	-311	200	0	-0.416517	-1.08602	49.4044	-1261.45	-2045.43	890.865	-914	200	0
456	5	-34.2967	116.847	-862.466	-31907	30663.9	6389.56	335.554	646.995	0	16.113	-121.498	-820.02	6048.44	45759.1	-2279.63	355.802	192.624	0	9.64129e-10	-1.12267e-09	-8.20408e-08	1.80458e-06	6.01004e-06	-7.19015e-07	-311	200	0	-0.443519	-1.07691	49.3269	-1256.76	-2061.12	900.299	-914	200	0
456	6	-34.9979	117.192	-866.857	-32302.9	30226.1	6283.09	334.869	647.264	0	15.1151	-121.455	-822.354	6222.21	45477.7	-2067.94	355.302	192.434	0	3.08955e-10	-3.59758e-10	-2.629e-08	5.78276e-07	1.92592e-06	-2.30408e-07	-311	200	0	-0.495282	-1.08268	49.2042	-1259.29	-2077.6	907.229	-914	200	0
456	7	-35.7159	117.457	-871.112	-32702.5	29792.4	6164.15	334.2	647.541	0	14.1172	-121.443	-824.646	6396.48	45192.5	-1845.24	354.802	192.243	0	-1.04573e-10	1.21769e-10	8.89848e-09	-1.95732e-07	-6.51874e-07	7.79873e-08	-311	200	0	-0.564253	-1.10401	49.0737	-1269.61	-2094.02	910.529	-914	200	0
456	8	-36.4809	117.621	-875.13	-33106.9	29357.9	6032.07	333.547	647.831	0	13.0859	-121.478	-826.844	6569.19	44905.4	-1614.28	354.309	192.055	0	-3.29864e-10	3.84106e-10	2.80692e-08	-6.17412e-07	-2.05626e-06	2.46002e-07	-311	200	0	-0.640326	-1.13734	48.9813	-1284.7	-2111.26	909.919	-914	200	0
456	9	-37.3067	117.689	-878.879	-33514.9	28917.2	5886.67	332.902	648.134	0	12.0052	-121.56	-828.943	6739.38	44617	-1377.72	353.824	191.87	0	-4.20068e-10	4.89141e-10	3.57449e-08	-7.86247e-07	-2.61855e-06	3.13272e-07	-311	200	0	-0.712977	-1.17511	48.9767	-1300.52	-2128.88	905.61	-914	200	0
457	0	-38.1841	117.687	-882.415	-33924.5	28464.5	5728.76	332.257	648.445	0	10.881	-121.675	-830.995	6907.88	44326.4	-1137.25	353.341	191.687	0	-4.21847e-10	4.91214e-10	3.58963e-08	-7.89579e-07	-2.62965e-06	3.14599e-07	-311	200	0	-0.774779	-1.20749	49.0968	-1315.19	-2142.87	898.005	-914	200	0	-37.375	-5.89163	-1689.71	-735707	636875	30067.5	375.876	435.269	0
457	1	-39.0866	117.655	-885.852	-34332.4	27993.9	5560.35	331.601	648.756	0	9.73441	-121.803	-833.091	7077.79	44031.2	-894.062	352.853	191.504	0	-3.72576e-10	4.33841e-10	3.17037e-08	-6.97356e-07	-2.32251e-06	2.77854e-07	-311	200	0	-0.822955	-1.22341	49.3454	-1328.94	-2147.78	887.729	-914	200	0
457	2	-39.9875	117.632	-889.31	-34735.3	27500.8	5383.83	330.924	649.059	0	8.5894	-121.927	-835.319	7253.77	43727.4	-649.695	352.348	191.316	0	-2.99827e-10	3.49129e-10	2.55132e-08	-5.61191e-07	-1.86901e-06	2.23601e-07	-311	200	0	-0.857456	-1.21454	49.6912	-1341.42	-2139.68	875.98	-914	200	0
457	3	-40.8743	117.638	-892.856	-35131.7	26983.6	5200.8	330.222	649.347	0	7.45917	-122.047	-837.723	7440.96	43408.3	-406.084	351.817	191.118	0	-2.22253e-10	2.58799e-10	1.89122e-08	-4.15994e-07	-1.38545e-06	1.65749e-07	-311	200	0	-0.879	-1.18173	50.0796	-1350.57	-2117.09	865.01	-914	200	0
457	4	-41.7511	117.671	-896.492	-35524.1	26444	5011.24	329.497	649.626	0	6.34062	-122.177	-840.302	7644.17	43064.9	-165.019	351.249	190.903	0	-1.51153e-10	1.76008e-10	1.28621e-08	-2.82916e-07	-9.42237e-07	1.12725e-07	-311	200	0	-0.889003	-1.13532	50.4485	-1354.41	-2081.57	857.791	-914	200	0
457	5	-42.6338	117.712	-900.161	-35918.3	25885.5	4813.77	328.757	649.902	0	5.2185	-122.345	-843.014	7866.55	42690.7	72.154	350.641	190.669	0	-9.22534e-11	1.07423e-10	7.85013e-09	-1.72672e-07	-5.75075e-07	6.87994e-08	-311	200	0	-0.88978	-1.0879	50.7419	-1352.93	-2038.94	856.673	-914	200	0
457	6	-43.5457	117.737	-903.783	-36319.8	25311.4	4606.94	328.006	650.186	0	4.07333	-122.582	-845.8	8107.7	42284.4	304.147	349.993	190.414	0	-4.73899e-11	5.51824e-11	4.03255e-09	-8.87004e-08	-2.95412e-07	3.53417e-08	-311	200	0	-0.884677	-1.04878	50.9284	-1348.57	-1998.23	862.359	-914	200	0
457	7	-44.5115	117.731	-907.276	-36731.6	24722.3	4390.71	327.249	650.486	0	2.88869	-122.922	-848.603	8363.57	41850.3	528.882	349.317	190.144	0	-1.59454e-11	1.85674e-11	1.35685e-09	-2.98453e-08	-9.93983e-08	1.18916e-08	-311	200	0	-0.877624	-1.02409	51.0165	-1345.59	-1967.98	873.969	-914	200	0
457	8	-45.5486	117.689	-910.571	-37153	24117.3	4166.7	326.486	650.802	0	1.65673	-123.388	-851.38	8629.16	41394.9	743	348.621	189.865	0	4.03465e-12	-4.69809e-12	-3.43321e-10	7.55172e-09	2.51506e-08	-3.00891e-09	-311	200	0	-0.869859	-1.0167	51.0453	-1347.1	-1952.71	889.492	-914	200	0
457	9	-46.6595	117.617	-913.628	-37581	23495.6	3937.65	325.717	651.134	0	0.380252	-123.994	-854.123	8900.92	40926.1	942.173	347.916	189.579	0	1.50412e-11	-1.75145e-11	-1.2799e-09	2.81529e-08	9.37616e-08	-1.12172e-08	-311	200	0	-0.856804	-1.02314	51.0512	-1352.06	-1952.2	906.16	-914	200	0
458	0	-47.8319	117.536	-916.47	-38012.4	22857.3	3706.92	324.941	651.477	0	-0.928859	-124.737	-856.869	9177	40451.2	1121.9	347.208	189.29	0	1.95761e-11	-2.27952e-11	-1.6658e-09	3.6641e-08	1.22031e-07	-1.45992e-08	-311	200	0	-0.832412	-1.03473	51.0434	-1356.27	-1963.44	920.956	-914	200	0	-61.9353	-13.3083	-1746.82	-761245	644540	37031.4	367.299	435.452	0
458	1	-49.0479	117.473	-919.174	-38445.2	22203.3	3478.26	324.156	651.826	0	-2.25498	-125.609	-859.669	9456.92	39977.3	1278.05	346.503	188.999	0	1.98496e-11	-2.31135e-11	-1.68906e-09	3.71527e-08	1.23735e-07	-1.48031e-08	-311	200	0	-0.797031	-1.04328	51.0146	-1356.22	-1982.37	931.497	-914	200	0
458	2	-50.2994	117.454	-921.813	-38878.5	21535	3255.7	323.362	652.176	0	-3.58711	-126.606	-862.54	9741.31	39510.3	1407.29	345.807	188.706	0	1.76402e-11	-2.05409e-11	-1.50106e-09	3.30174e-08	1.09963e-07	-1.31554e-08	-311	200	0	-0.757688	-1.04391	50.9663	-1350.66	-2004.64	936.894	-914	200	0
458	3	-51.5941	117.493	-924.421	-39312.7	20854.3	3043.02	322.559	652.527	0	-4.92676	-127.736	-865.449	10031.1	39054.9	1507.86	345.127	188.409	0	1.42667e-11	-1.66127e-11	-1.214e-09	2.67033e-08	8.89339e-08	-1.06397e-08	-311	200	0	-0.722749	-1.03437	50.9109	-1340.23	-2025.93	937.694	-914	200	0
458	4	-52.9474	117.598	-926.99	-39749.2	20163.1	2843.08	321.751	652.88	0	-6.28947	-129.008	-868.334	10326.9	38613.5	1580.19	344.469	188.107	0	1.06262e-11	-1.23736e-11	-9.0422e-10	1.98893e-08	6.62402e-08	-7.92468e-09	-311	200	0	-0.699233	-1.01474	50.8543	-1328.26	-2042.27	934.614	-914	200	0
458	5	-54.3716	117.773	-929.492	-40188.8	19461.7	2657.51	320.938	653.237	0	-7.69828	-130.423	-871.129	10628.5	38185.9	1626.72	343.835	187.799	0	7.2662e-12	-8.46102e-12	-6.18304e-10	1.36003e-08	4.52949e-08	-5.41889e-09	-311	200	0	-0.692112	-0.988183	50.7847	-1320.41	-2050.4	927.548	-914	200	0
458	6	-55.8712	118.026	-931.903	-40632	18749.3	2487.21	320.119	653.601	0	-9.17424	-131.97	-873.796	10934.8	37770	1651.26	343.225	187.486	0	4.46803e-12	-5.20274e-12	-3.80199e-10	8.36289e-09	2.78521e-08	-3.33211e-09	-311	200	0	-0.700829	-0.961997	50.6875	-1321.32	-2048.99	916.329	-914	200	0
458	7	-57.4401	118.366	-934.222	-41078.8	18026	2332.81	319.295	653.971	0	-10.729	-133.621	-876.337	11245.1	37362.3	1658.35	342.635	187.168	0	2.32652e-12	-2.70908e-12	-1.97971e-10	4.35459e-09	1.45027e-08	-1.73504e-09	-311	200	0	-0.715565	-0.944838	50.5667	-1331.85	-2040.01	902.16	-914	200	0
458	8	-59.0586	118.807	-936.477	-41529.5	17293.9	2194.64	318.467	654.347	0	-12.361	-135.344	-878.801	11560	36957	1652.62	342.054	186.846	0	8.17877e-13	-9.52365e-13	-6.95957e-11	1.53083e-09	5.09836e-09	-6.09945e-10	-311	200	0	-0.722299	-0.941642	50.4443	-1350.47	-2029.07	887.549	-914	200	0
458	9	-60.6957	119.374	-938.725	-41984.3	16556.9	2072.83	317.638	654.725	0	-14.0561	-137.102	-881.263	11880.3	36547.7	1638.05	341.472	186.519	0	-1.47032e-13	1.71209e-13	1.25114e-11	-2.75202e-10	-9.16546e-10	1.09652e-10	-311	200	0	-0.713452	-0.952728	50.3481	-1376.2	-2023.59	874.936	-914	200	0
459	0	-62.3139	120.094	-941.035	-42442.4	15818	1968.26	316.809	655.102	0	-15.7909	-138.87	-883.798	12206.4	36130.1	1617.76	340.881	186.189	0	-6.84278e-13	7.96797e-13	5.82274e-11	-1.28077e-09	-4.26555e-09	5.10311e-10	-311	200	0	-0.690111	-0.974498	50.3039	-1408.25	-2029.7	865.863	-914	200	0	-92.8367	-21.4214	-1798.59	-783621	649907	45760.6	358.881	435.141	0
459	1	-63.8744	120.992	-943.467	-42902.6	15080.1	1883.1	315.984	655.473	0	-17.5389	-140.625	-886.463	12538	35702	1594.25	340.275	185.856	0	-9.11585e-13	1.06148e-12	7.75697e-11	-1.70623e-09	-5.6825e-09	6.79829e-10	-311	200	0	-0.656119	-0.999114	50.3272	-1443.79	-2049.36	861.406	-914	200	0
459	2	-65.3484	122.078	-946.051	-43364	14347.8	1819.97	315.166	655.837	0	-19.2794	-142.35	-889.27	12873.9	35262.2	1569.32	339.653	185.523	0	-9.33592e-13	1.08711e-12	7.94423e-11	-1.74742e-09	-5.81968e-09	6.96241e-10	-311	200	0	-0.615017	-1.01713	50.408	-1477.55	-2079.68	862.606	-914	200	0
459	3	-66.7279	123.342	-948.77	-43827	13626.2	1780.71	314.362	656.194	0	-21.0056	-144.036	-892.181	13211.8	34809.8	1544.3	339.017	185.192	0	-8.34937e-13	9.7223e-13	7.10474e-11	-1.56276e-09	-5.2047e-09	6.22667e-10	-311	200	0	-0.57206	-1.0226	50.5048	-1503.43	-2114.48	869.595	-914	200	0
459	4	-68.0297	124.753	-951.563	-44292.8	12919.7	1765.76	313.577	656.547	0	-22.7242	-145.68	-895.13	13548	34344.6	1521.06	338.368	184.865	0	-6.7867e-13	7.90267e-13	5.77502e-11	-1.27028e-09	-4.23059e-09	5.06129e-10	-311	200	0	-0.535154	-1.01598	50.574	-1516.84	-2146.31	880.584	-914	200	0
459	5	-69.2893	126.268	-954.346	-44762	12230.4	1774.15	312.815	656.903	0	-24.4488	-147.272	-898.04	13877.9	33866.5	1502.22	337.712	184.546	0	-5.07909e-13	5.91428e-13	4.32196e-11	-9.50662e-10	-3.16613e-09	3.78782e-10	-311	200	0	-0.511254	-1.00287	50.6027	-1517	-2169.07	892.481	-914	200	0
459	6	-70.5518	127.841	-957.031	-45234.1	11559.3	1803.61	312.078	657.265	0	-26.1949	-148.805	-900.843	14197.2	33376.5	1490.4	337.05	184.24	0	-3.49175e-13	4.06592e-13	2.97124e-11	-6.53556e-10	-2.17663e-09	2.60403e-10	-311	200	0	-0.502306	-0.992009	50.5992	-1506.54	-2180.63	902.282	-914	200	0
459	7	-71.8612	129.431	-959.546	-45706.7	10907.9	1850.39	311.368	657.634	0	-27.9759	-150.268	-903.484	14502.6	32877.6	1487.83	336.39	183.948	0	-2.1628e-13	2.51844e-13	1.84039e-11	-4.04814e-10	-1.34821e-09	1.61294e-10	-311	200	0	-0.505166	-0.992852	50.5718	-1488.92	-2181.97	907.99	-914	200	0
459	8	-73.2502	131.003	-961.847	-46176.4	10277.5	1909.48	310.685	658.008	0	-29.8017	-151.656	-905.923	14792.2	32374.3	1496.51	335.736	183.672	0	-1.14086e-13	1.32845e-13	9.70792e-12	-2.13536e-10	-7.1117e-10	8.50813e-11	-311	200	0	-0.514018	-1.00966	50.532	-1467.29	-2174.78	909.18	-914	200	0
459	9	-74.7305	132.529	-963.939	-46640.1	9667.16	1975.13	310.029	658.385	0	-31.6768	-152.955	-908.146	15064.3	31872.5	1518.34	335.096	183.412	0	-4.17272e-14	4.85886e-14	3.5507e-12	-7.81015e-11	-2.60113e-10	3.11187e-11	-311	200	0	-0.52245	-1.03836	50.4993	-1445.36	-2161.8	906.891	-914	200	0
460	0	-76.285	133.994	-965.885	-47094.4	9075	2041.87	309.396	658.758	0	-33.5992	-154.143	-910.181	15317.9	31378.1	1555.03	334.475	183.171	0	4.85036e-15	-5.64793e-15	-4.12733e-13	9.0785e-12	3.02354e-11	-3.61723e-12	-311	200	0	-0.525683	-1.07188	50.4918	-1427.79	-2147.54	902.735	-914	200	0	-126.47	-19.041	-1842.61	-803276	654046	59907.5	351.677	435.475	0
460	1	-77.8732	135.388	-967.786	-47535.2	8497.97	2105.34	308.781	659.117	0	-35.5615	-155.194	-912.089	15552.8	30896.1	1607.32	333.874	182.948	0	3.10519e-14	-3.61579e-14	-2.64231e-12	5.81204e-11	1.93567e-10	-2.31575e-11	-311	200	0	-0.522191	-1.10513	50.505	-1419.17	-2137.26	898.168	-914	200	0
460	2	-79.45	136.704	-969.732	-47958.4	7932.43	2162.42	308.18	659.455	0	-37.5572	-156.087	-913.933	15769.7	30431	1674.91	333.297	182.745	0	4.24143e-14	-4.93888e-14	-3.60917e-12	7.93876e-11	2.64396e-10	-3.16312e-11	-311	200	0	-0.512531	-1.13357	50.5017	-1422	-2135.66	894.194	-914	200	0
460	3	-80.9826	137.927	-971.768	-48361.3	7376.08	2211.14	307.59	659.766	0	-39.5866	-156.807	-915.748	15969.7	29986	1757.16	332.745	182.561	0	4.38903e-14	-5.11075e-14	-3.73477e-12	8.21503e-11	2.73597e-10	-3.27319e-11	-311	200	0	-0.497753	-1.15198	50.4357	-1435.16	-2144.9	891.087	-914	200	0
460	4	-82.4579	139.038	-973.891	-48743	6829.6	2250.64	307.013	660.05	0	-41.6543	-157.356	-917.529	16154.3	29561.6	1853.4	332.219	182.394	0	3.95061e-14	-4.60024e-14	-3.3617e-12	7.39443e-11	2.46267e-10	-2.94623e-11	-311	200	0	-0.479758	-1.15744	50.2913	-1453.98	-2163.06	888.555	-914	200	0
460	5	-83.8808	140.014	-976.071	-49103.8	6295.83	2280.43	306.45	660.308	0	-43.7635	-157.748	-919.243	16325.4	29153.5	1962.37	331.715	182.24	0	3.22753e-14	-3.75825e-14	-2.74641e-12	6.04102e-11	2.01193e-10	-2.40698e-11	-311	200	0	-0.463101	-1.15392	50.0979	-1472.17	-2186.02	886.363	-914	200	0
460	6	-85.2701	140.83	-978.267	-49444.7	5777.81	2299.71	305.906	660.543	0	-45.911	-158.007	-920.839	16484.5	28754.6	2081.65	331.227	182.098	0	2.42699e-14	-2.82607e-14	-2.0652e-12	4.54264e-11	1.5129e-10	-1.80997e-11	-311	200	0	-0.455288	-1.15217	49.9075	-1484.46	-2209.1	884.601	-914	200	0
460	7	-86.6515	141.465	-980.44	-49767	5277.92	2307.26	305.383	660.76	0	-48.0835	-158.153	-922.277	16632.7	28357.9	2207.24	330.748	181.966	0	1.67736e-14	-1.95318e-14	-1.42732e-12	3.13954e-11	1.04561e-10	-1.25092e-11	-311	200	0	-0.461762	-1.16195	49.7601	-1488.04	-2226.36	883.455	-914	200	0
460	8	-88.0487	141.908	-982.568	-50072.4	4798.45	2301.57	304.884	660.961	0	-50.2577	-158.193	-923.539	16770.8	27958.1	2334.08	330.273	181.841	0	1.04638e-14	-1.21844e-14	-8.90396e-13	1.95852e-11	6.52275e-11	-7.80353e-12	-311	200	0	-0.481166	-1.18443	49.6738	-1482.29	-2231.49	882.931	-914	200	0
460	9	-89.4723	142.162	-984.661	-50362.4	4342.61	2280.46	304.41	661.147	0	-52.4039	-158.125	-924.637	16900.4	27549.9	2457.58	329.795	181.722	0	5.58838e-15	-6.50731e-15	-4.75533e-13	1.04599e-11	3.4836e-11	-4.16762e-12	-311	200	0	-0.508586	-1.21388	49.66	-1467.77	-2220.53	882.81	-914	200	0
461	0	-90.9131	142.241	-986.766	-50638.4	3914.29	2241.14	303.967	661.318	0	-54.4919	-157.934	-925.596	17022.3	27128.2	2575.19	329.309	181.609	0	2.11899e-15	-2.46742e-15	-1.80311e-13	3.96614e-12	1.3209e-11	-1.58027e-12	-311	200	0	-0.541269	-1.24343	49.7221	-1445.49	-2192.61	882.732	-914	200	0	-160.325	-15.9486	-1872.58	-819300	655490	74114.8	345.951	437.147	0
461	1	-92.3471	142.17	-988.95	-50900.4	3516.22	2181.67	303.556	661.469	0	-56.5013	-157.609	-926.43	17135.9	26690.6	2686.59	328.81	181.503	0	-1.28379e-16	1.49489e-16	1.09242e-14	-2.40289e-13	-8.0027e-13	9.57408e-14	-311	200	0	-0.578123	-1.26671	49.8389	-1416.74	-2149.82	882.344	-914	200	0
461	2	-93.7474	141.973	-991.25	-51146.2	3148.96	2102.45	303.177	661.598	0	-58.4273	-157.149	-927.114	17239.1	26238.6	2792.11	328.301	181.406	0	-1.4052e-15	1.63626e-15	1.19573e-13	-2.63013e-12	-8.75952e-12	1.04795e-12	-311	200	0	-0.615046	-1.27766	49.9686	-1383.23	-2097.39	881.588	-914	200	0
461	3	-95.0944	141.666	-993.636	-51372.7	2810.42	2006.01	302.828	661.702	0	-60.2804	-156.568	-927.589	17330.3	25775.3	2891.46	327.787	181.317	0	-1.97177e-15	2.296e-15	1.67785e-13	-3.6906e-12	-1.22913e-11	1.47048e-12	-311	200	0	-0.64436	-1.2731	50.0721	-1347.91	-2042.32	880.713	-914	200	0
461	4	-96.3792	141.253	-996.003	-51577.9	2495.2	1896.04	302.505	661.785	0	-62.0827	-155.893	-927.787	17409.6	25303	2983.75	327.272	181.235	0	-2.06244e-15	2.40158e-15	1.755e-13	-3.86031e-12	-1.28565e-11	1.5381e-12	-311	200	0	-0.659719	-1.2551	50.1275	-1315.06	-1990.62	880.033	-914	200	0
461	5	-97.6044	140.732	-998.215	-51762.5	2195.6	1776.89	302.2	661.855	0	-63.8658	-155.155	-927.647	17478.2	24822.6	3068.25	326.759	181.159	0	-1.86868e-15	2.17595e-15	1.59012e-13	-3.49763e-12	-1.16487e-11	1.3936e-12	-311	200	0	-0.658203	-1.22912	50.1332	-1289.26	-1946.52	879.587	-914	200	0
461	6	-98.782	140.101	-1000.14	-51929.8	1904.13	1653.29	301.904	661.922	0	-65.6675	-154.383	-927.116	17538.3	24335.4	3144.61	326.249	181.083	0	-1.53448e-15	1.7868e-15	1.30574e-13	-2.87211e-12	-9.5654e-12	1.14436e-12	-311	200	0	-0.63794	-1.20041	50.1038	-1273.65	-1913.72	878.832	-914	200	0
461	7	-99.9283	139.366	-1001.69	-52082.9	1615.07	1529.29	301.612	661.995	0	-67.522	-153.602	-926.152	17591.6	23843	3212.54	325.744	181.006	0	-1.15938e-15	1.35003e-15	9.86555e-14	-2.17003e-12	-7.22718e-12	8.64628e-13	-311	200	0	-0.599687	-1.17305	50.0695	-1268.16	-1895.35	877.011	-914	200	0
461	8	-101.055	138.539	-1002.81	-52222.7	1325.19	1407.59	301.321	662.076	0	-69.4492	-152.822	-924.732	17639.2	23346.1	3271.53	325.246	180.925	0	-8.05492e-16	9.37944e-16	6.85419e-14	-1.50765e-12	-5.02116e-12	6.00709e-13	-311	200	0	-0.551131	-1.15032	50.0724	-1270.49	-1892.7	873.809	-914	200	0
461	9	-102.167	137.645	-1003.51	-52349.1	1033.31	1289.68	301.03	662.166	0	-71.4484	-152.041	-922.869	17682	22844.5	3320.94	324.754	180.84	0	-5.05988e-16	5.89191e-16	4.30562e-14	-9.47066e-13	-3.15415e-12	3.77349e-13	-311	200	0	-0.505467	-1.13339	50.1478	-1278.65	-1905.66	869.188	-914	200	0
462	0	-103.255	136.718	-1003.87	-52461.7	739.327	1176.42	300.736	662.259	0	-73.5007	-151.238	-920.646	17721.6	22336	3360.29	324.261	180.751	0	-2.73461e-16	3.18428e-16	2.32697e-14	-5.11842e-13	-1.70466e-12	2.03938e-13	-311	200	0	-0.475771	-1.11975	50.3125	-1291.38	-1933.53	863.047	-914	200	0	-190.997	-14.3267	-1858.61	-819658	645492	84508.1	342.38	440.665	0
462	1	-104.309	135.8	-1004.02	-52560.8	443.841	1068.56	300.442	662.35	0	-75.5784	-150.381	-918.176	17759.6	21816.7	3389.11	323.761	180.658	0	-1.07166e-16	1.24788e-16	9.11913e-15	-2.00585e-13	-6.68038e-13	7.99211e-14	-311	200	0	-0.470311	-1.10585	50.5612	-1307.38	-1974.57	855.694	-914	200	0
462	2	-105.323	134.923	-1004.06	-52647.7	147.685	967.011	300.147	662.435	0	-77.6557	-149.44	-915.54	17796.6	21281.4	3406.99	323.245	180.562	0	1.22207e-18	-1.42301e-18	-1.03989e-16	2.28736e-15	7.61792e-15	-9.11374e-16	-311	200	0	-0.489173	-1.092	50.8527	-1325.25	-2025.79	848.501	-914	200	0
462	3	-106.307	134.104	-1004	-52723.6	-148.367	872.966	299.852	662.513	0	-79.7143	-148.4	-912.749	17831.2	20725.1	3413.96	322.706	180.464	0	6.33945e-17	-7.38188e-17	-5.39444e-15	1.18656e-13	3.95179e-13	-4.72774e-14	-311	200	0	-0.523362	-1.08336	51.1183	-1342.71	-2083.03	843.621	-914	200	0
462	4	-107.28	133.342	-1003.8	-52789.8	-443.589	788.008	299.558	662.59	0	-81.7431	-147.26	-909.762	17861.5	20144.9	3411.08	322.143	180.367	0	9.15824e-17	-1.06642e-16	-7.79303e-15	1.71416e-13	5.70892e-13	-6.8299e-14	-311	200	0	-0.558833	-1.08439	51.3043	-1355.92	-2139.92	842.73	-914	200	0
462	5	-108.264	132.624	-1003.39	-52846.6	-737.585	713.665	299.265	662.668	0	-83.7371	-146.031	-906.508	17885.3	19541.5	3400.31	321.557	180.27	0	9.68701e-17	-1.12799e-16	-8.24299e-15	1.81313e-13	6.03854e-13	-7.22424e-14	-311	200	0	-0.583229	-1.09319	51.3962	-1361.87	-2188.57	845.715	-914	200	0
462	6	-109.279	131.931	-1002.67	-52893.4	-1030.49	651.03	298.972	662.753	0	-85.6962	-144.722	-902.906	17900.5	18920.5	3383.73	320.955	180.175	0	8.8361e-17	-1.02891e-16	-7.51892e-15	1.65387e-13	5.50811e-13	-6.58966e-14	-311	200	0	-0.590392	-1.10354	51.4024	-1360.96	-2222.64	850.535	-914	200	0
462	7	-110.337	131.244	-1001.54	-52928.6	-1323.26	600.936	298.679	662.847	0	-87.6239	-143.343	-898.887	17903.6	18289.4	3362.95	320.347	180.082	0	7.29338e-17	-8.49267e-17	-6.20617e-15	1.36511e-13	4.54643e-13	-5.43915e-14	-311	200	0	-0.581545	-1.11177	51.3342	-1356.41	-2239.28	854.83	-914	200	0
462	8	-111.442	130.55	-999.933	-52949.7	-1618.35	563.786	298.382	662.953	0	-89.5211	-141.9	-894.423	17891.2	17656	3338.87	319.74	179.997	0	5.53684e-17	-6.44729e-17	-4.71147e-15	1.03634e-13	3.45147e-13	-4.12918e-14	-311	200	0	-0.563254	-1.11995	51.2008	-1352.16	-2238.98	857.631	-914	200	0
462	9	-112.588	129.841	-997.814	-52953.1	-1919.9	539.065	298.076	663.069	0	-91.3785	-140.394	-889.526	17861.9	17026.1	3311.23	319.141	179.92	0	3.86678e-17	-4.50262e-17	-3.29037e-15	7.23751e-14	2.41041e-13	-2.88371e-14	-311	200	0	-0.54406	-1.13188	51.0162	-1351.39	-2224.68	859.183	-914	200	0
463	0	-113.756	129.124	-995.206	-52935.9	-2231.9	525.602	297.757	663.191	0	-93.1762	-138.817	-884.249	17817.3	16402.7	3278.71	318.55	179.85	0	2.44556e-17	-2.8477e-17	-2.08101e-15	4.5774e-14	1.52448e-13	-1.82382e-14	-311	200	0	-0.533295	-1.14698	50.8105	-1355.17	-2200.47	859.899	-914	200	0	-218.043	-5.44363	-1781.5	-793493	614461	96286.9	339.052	445.29	0
463	1	-114.916	128.41	-992.157	-52896.5	-2555.67	522.27	297.424	663.315	0	-94.889	-137.158	-878.658	17760.1	15785.4	3239.98	317.965	179.787	0	1.33686e-17	-1.55669e-17	-1.13758e-15	2.50222e-14	8.3335e-14	-9.96984e-15	-311	200	0	-0.539986	-1.16068	50.6233	-1361.85	-2170.52	860.342	-914	200	0
463	2	-116.036	127.708	-988.715	-52835	-2888.73	528.297	297.078	663.438	0	-96.4943	-135.404	-872.795	17692.8	15172.1	3194.56	317.383	179.729	0	5.40021e-18	-6.2882e-18	-4.59521e-16	1.01077e-14	3.3663e-14	-4.02729e-15	-311	200	0	-0.569544	-1.16929	50.481	-1368.23	-2139.17	861.572	-914	200	0
463	3	-117.094	127.015	-984.906	-52753.2	-3225.4	543.061	296.725	663.562	0	-97.9757	-133.553	-866.654	17617.6	14560.9	3142.63	316.801	179.672	0	1.74942e-19	-2.03709e-19	-1.48864e-17	3.27442e-16	1.09053e-15	-1.30466e-16	-311	200	0	-0.621305	-1.17179	50.3871	-1371.28	-2111.06	864.556	-914	200	0
463	4	-118.076	126.315	-980.736	-52654	-3558.49	565.395	296.372	663.688	0	-99.3221	-131.604	-860.194	17535.9	13951.5	3084.65	316.219	179.614	0	-2.85019e-18	3.31886e-18	2.42532e-16	-5.33475e-15	-1.77671e-14	2.12557e-15	-311	200	0	-0.688155	-1.16915	50.3258	-1369.45	-2089.64	869.277	-914	200	0
463	5	-118.975	125.591	-976.205	-52540.2	-3881.48	593.247	296.024	663.821	0	-100.523	-129.555	-853.368	17448.6	13344.9	3021.43	315.638	179.553	0	-4.24968e-18	4.94848e-18	3.61619e-16	-7.95419e-15	-2.6491e-14	3.16927e-15	-311	200	0	-0.757982	-1.16281	50.2715	-1363.5	-2075.32	874.431	-914	200	0
463	6	-119.785	124.83	-971.314	-52414	-4189.95	624.63	295.686	663.962	0	-101.568	-127.401	-846.144	17355.7	12742.5	2953.99	315.06	179.488	0	-4.54765e-18	5.29544e-18	3.86974e-16	-8.51191e-15	-2.83484e-14	3.39148e-15	-311	200	0	-0.817573	-1.15273	50.2093	-1355.07	-2066.73	877.538	-914	200	0
463	7	-120.499	124.03	-966.061	-52275.4	-4481.59	658.637	295.361	664.112	0	-102.442	-125.142	-838.508	17256.3	12147	2883.55	314.486	179.42	0	-4.17677e-18	4.86358e-18	3.55415e-16	-7.81773e-15	-2.60365e-14	3.1149e-15	-311	200	0	-0.856885	-1.13778	50.1502	-1345.2	-2064.3	875.83	-914	200	0
463	8	-121.111	123.195	-960.429	-52122	-4755.5	695.227	295.049	664.27	0	-103.132	-122.783	-830.456	17148.9	11562.8	2811.56	313.923	179.35	0	-3.46556e-18	4.03542e-18	2.94896e-16	-6.48655e-15	-2.16031e-14	2.5845e-15	-311	200	0	-0.871274	-1.11801	50.1179	-1335.59	-2070.49	867.884	-914	200	0
463	9	-121.607	122.333	-954.404	-51949.7	-5012.63	734.532	294.748	664.432	0	-103.617	-120.334	-821.998	17032.4	10995.2	2739.6	313.376	179.279	0	-2.64347e-18	3.07815e-18	2.24941e-16	-4.94782e-15	-1.64784e-14	1.97141e-15	-311	200	0	-0.861722	-1.0951	50.1188	-1329.07	-2086.17	854.509	-914	200	0
464	0	-121.961	121.463	-947.989	-51754	-5256.89	776.602	294.455	664.593	0	-103.866	-117.801	-813.158	16906.2	10446.6	2669.15	312.847	179.209	0	-1.85564e-18	2.16077e-18	1.57902e-16	-3.47322e-15	-1.15674e-14	1.38387e-15	-311	200	0	-0.833618	-1.07197	50.1331	-1327.69	-2108.6	838.481	-914	200	0	-220.963	11.2639	-1629.54	-735173	560092	102427	337.226	451.519	0
464	1	-122.136	120.609	-941.215	-51532.7	-5494.6	821.326	294.162	664.751	0	-103.845	-115.187	-803.965	16771.1	9916.55	2600.95	312.335	179.14	0	-1.18143e-18	1.3757e-18	1.00532e-16	-2.21131e-15	-7.36464e-15	8.81073e-16	-311	200	0	-0.794079	-1.05229	50.1389	-1331.32	-2132.93	823.974	-914	200	0
464	2	-122.101	119.791	-934.103	-51286.5	-5732.1	868.202	293.864	664.905	0	-103.524	-112.496	-794.425	16628.6	9403.86	2534.78	311.837	179.068	0	-6.52943e-19	7.60309e-19	5.5561e-17	-1.22212e-15	-4.07021e-15	4.86942e-16	-311	200	0	-0.749269	-1.03843	50.1286	-1338.47	-2154.25	815.417	-914	200	0
464	3	-121.838	119.02	-926.641	-51018.8	-5972.78	916.35	293.554	665.058	0	-102.888	-109.743	-784.512	16480.6	8907.94	2470.76	311.355	178.993	0	-2.71239e-19	3.1584e-19	2.30806e-17	-5.07683e-16	-1.69081e-15	2.02281e-16	-311	200	0	-0.70448	-1.03284	50.0996	-1347.58	-2169.14	815.694	-914	200	0
464	4	-121.344	118.294	-918.78	-50734.4	-6215.08	964.704	293.236	665.219	0	-101.93	-106.962	-774.183	16328.2	8428.92	2410.23	310.888	178.909	0	-1.94397e-20	2.26363e-20	1.65419e-18	-3.63856e-17	-1.2118e-16	1.44975e-17	-311	200	0	-0.665315	-1.04178	50.0525	-1357.27	-2175.36	825.033	-914	200	0
464	5	-120.628	117.603	-910.452	-50438	-6453.22	1012.11	292.912	665.399	0	-100.66	-104.197	-763.387	16171.8	7968.22	2354.88	310.438	178.816	0	1.2765e-19	-1.48641e-19	-1.08622e-17	2.38925e-16	7.95727e-16	-9.51973e-17	-311	200	0	-0.637738	-1.07023	49.9963	-1366.14	-2170.82	841.184	-914	200	0
464	6	-119.707	116.936	-901.593	-50132.9	-6679.67	1057.43	292.591	665.605	0	-99.0887	-101.482	-752.092	16010.9	7528.05	2305.61	310.01	178.711	0	1.97001e-19	-2.29395e-19	-1.67634e-17	3.6873e-16	1.22803e-15	-1.46917e-16	-311	200	0	-0.627524	-1.11282	49.9409	-1373.25	-2154.13	860.636	-914	200	0
464	7	-118.597	116.28	-892.166	-49819.6	-6886.67	1099.63	292.281	665.841	0	-97.2286	-98.8446	-740.29	15845.4	7108.82	2262.55	309.603	178.596	0	2.13387e-19	-2.48475e-19	-1.81577e-17	3.99399e-16	1.33018e-15	-1.59137e-16	-311	200	0	-0.637657	-1.15757	49.8904	-1378.44	-2126.54	880.094	-914	200	0
464	8	-117.303	115.628	-882.18	-49496.1	-7067.46	1137.78	291.989	666.107	0	-95.0875	-96.2914	-728.012	15676.3	6708.64	2225.36	309.215	178.467	0	1.97367e-19	-2.29821e-19	-1.67946e-17	3.69414e-16	1.23031e-15	-1.47189e-16	-311	200	0	-0.665386	-1.19791	49.8527	-1382.24	-2092.66	896.822	-914	200	0
464	9	-115.812	114.985	-871.702	-49158.2	-7218.8	1171.02	291.719	666.393	0	-92.6648	-93.8113	-715.322	15505.1	6325.69	2193.43	308.843	178.324	0	1.64625e-19	-1.91695e-19	-1.40084e-17	3.08131e-16	1.02621e-15	-1.22772e-16	-311	200	0	-0.702485	-1.23622	49.84	-1385.65	-2059.74	908.449	-914	200	0
465	0	-114.092	114.37	-860.86	-48801.1	-7342.22	1198.68	291.471	666.689	0	-89.9481	-91.3735	-702.313	15332.1	5959.64	2166.21	308.486	178.169	0	1.26172e-19	-1.4692e-19	-1.07364e-17	2.36159e-16	7.86515e-16	-9.40951e-17	-311	200	0	-0.737457	-1.27783	49.8559	-1389.05	-2035.23	913.879	-914	200	0	-174.361	30.9931	-1397.4	-642899	483092	91399	339.741	461.175	0
465	1	-112.099	113.807	-849.787	-48420.2	-7442.24	1220.4	291.242	666.979	0	-86.9154	-88.9379	-689.071	15156.7	5611.77	2143.28	308.144	178.004	0	8.90213e-20	-1.0366e-19	-7.57511e-18	1.66623e-16	5.54927e-16	-6.63891e-17	-311	200	0	-0.760313	-1.32436	49.8959	-1391.77	-2023.48	914.006	-914	200	0
465	2	-109.798	113.308	-838.558	-48012.4	-7523.5	1236.01	291.028	667.256	0	-83.5468	-86.4726	-675.642	14978.4	5284.62	2124.34	307.822	177.831	0	5.70476e-20	-6.64283e-20	-4.85436e-18	1.06777e-16	3.55615e-16	-4.25442e-17	-311	200	0	-0.767901	-1.37099	49.9596	-1392.74	-2024.35	910.679	-914	200	0
465	3	-107.173	112.863	-827.156	-47576.5	-7589.27	1245.39	290.825	667.518	0	-79.8357	-83.9636	-661.998	14796.5	4980.05	2109.4	307.523	177.649	0	3.18628e-20	-3.71022e-20	-2.71131e-18	5.96381e-17	1.98622e-16	-2.37622e-17	-311	200	0	-0.762311	-1.40907	50.0467	-1391.51	-2033.59	905.492	-914	200	0
465	4	-104.225	112.445	-815.508	-47112.4	-7640.51	1248.44	290.631	667.771	0	-75.789	-81.4114	-648.059	14610.1	4697.12	2099	307.248	177.456	0	1.35839e-20	-1.58176e-20	-1.1559e-18	2.54253e-17	8.46774e-17	-1.01304e-17	-311	200	0	-0.744949	-1.43104	50.1449	-1388.43	-2043.74	899.991	-914	200	0
465	5	-100.961	112.018	-803.525	-46620.7	-7675.16	1244.48	290.448	668.02	0	-71.424	-78.8194	-633.726	14417.9	4431.92	2094.2	306.993	177.249	0	1.45491e-21	-1.69415e-21	-1.23803e-19	2.72318e-18	9.06941e-18	-1.08502e-18	-311	200	0	-0.71497	-1.43195	50.2312	-1383.84	-2047.42	895.972	-914	200	0
465	6	-97.388	111.549	-791.119	-46101.7	-7688.22	1231.81	290.282	668.274	0	-66.7666	-76.1861	-618.909	14218.3	4179.55	2096.52	306.753	177.027	0	-5.69214e-21	6.62813e-21	4.84363e-19	-1.06541e-17	-3.54828e-17	4.24501e-18	-311	200	0	-0.671686	-1.40821	50.2855	-1378.04	-2041.58	894.584	-914	200	0
465	7	-93.5062	111.002	-778.227	-45555.9	-7673.49	1207.73	290.14	668.538	0	-61.8455	-73.5013	-603.538	14009.3	3937.04	2107.52	306.523	176.788	0	-9.1227e-21	1.06228e-20	7.7628e-19	-1.70751e-17	-5.68677e-17	6.8034e-18	-311	200	0	-0.617239	-1.35827	50.2922	-1372.36	-2028.16	895.239	-914	200	0
465	8	-89.3066	110.346	-764.823	-44984	-7626	1168.92	290.029	668.816	0	-56.6848	-70.748	-587.558	13788.9	3703.96	2128.03	306.304	176.532	0	-1.00075e-20	1.1653e-20	8.51566e-19	-1.87311e-17	-6.2383e-17	7.46322e-18	-311	200	0	-0.55841	-1.28402	50.2367	-1369.26	-2011.68	896.139	-914	200	0
465	9	-84.768	109.557	-750.924	-44386.3	-7542.78	1111.97	289.955	669.109	0	-51.3027	-67.9049	-570.941	13555.4	3481.34	2157.83	306.098	176.258	0	-9.323e-21	1.0856e-20	7.93324e-19	-1.745e-17	-5.81163e-17	6.95278e-18	-311	200	0	-0.50616	-1.19057	50.1167	-1371.23	-1996.85	895.913	-914	200	0
466	0	-79.858	108.614	-736.56	-43761	-7422.36	1033.81	289.923	669.413	0	-45.7141	-64.9491	-553.684	13307	3271	2196.1	305.908	175.966	0	-7.81794e-21	9.10349e-21	6.65254e-19	-1.4633e-17	-4.87343e-17	5.83036e-18	-311	200	0	-0.472953	-1.08786	49.9473	-1379.3	-1986.89	893.865	-914	200	0	-69.3649	49.9795	-1076.98	-514016	381073	54858	350.77	479.554	0
466	1	-74.5432	107.497	-721.739	-43102.7	-7265.63	931.909	289.933	669.721	0	-39.931	-61.86	-535.796	13041.5	3074.99	2241.99	305.739	175.66	0	-6.02051e-21	7.0105e-21	5.12304e-19	-1.12687e-17	-3.75297e-17	4.48989e-18	-311	200	0	-0.468277	-0.992313	49.7415	-1392.32	-1982.19	889.063	-914	200	0
466	2	-68.8018	106.18	-706.417	-42404.1	-7076.78	804.23	289.982	670.027	0	-33.964	-58.6238	-517.267	12756.6	2894.97	2294.54	305.597	175.338	0	-4.26928e-21	4.9713e-21	3.63287e-19	-7.99088e-18	-2.66132e-17	3.18388e-18	-311	200	0	-0.492322	-0.922095	49.5025	-1407.73	-1980.16	880.447	-914	200	0
466	3	-62.6283	104.627	-690.5	-41658.2	-6861.83	649.438	290.063	670.331	0	-27.8243	-55.2341	-498.066	12449.9	2732.81	2352.75	305.487	175.004	0	-2.7534e-21	3.20616e-21	2.34296e-19	-5.15358e-18	-1.71637e-17	2.05339e-18	-311	200	0	-0.532636	-0.889932	49.241	-1422.5	-1977.43	867.962	-914	200	0
466	4	-56.0318	102.8	-673.871	-40860.3	-6625.95	467.148	290.167	670.635	0	-21.5245	-51.6891	-478.16	12118.6	2591.96	2415.85	305.421	174.656	0	-1.55357e-21	1.80903e-21	1.32198e-19	-2.90784e-18	-9.68441e-18	1.1586e-18	-311	200	0	-0.57049	-0.899383	48.9843	-1433.5	-1973.17	853.213	-914	200	0
466	5	-49.0329	100.659	-656.41	-40007.5	-6372.74	257.993	290.292	670.949	0	-15.0766	-47.9902	-457.531	11760.4	2476.34	2483.1	305.412	174.296	0	-6.78501e-22	7.90071e-22	5.77358e-20	-1.26996e-18	-4.22954e-18	5.06003e-19	-311	200	0	-0.593248	-0.945556	48.7621	-1438.39	-1969.48	839.189	-914	200	0
466	6	-41.6618	98.1705	-638.013	-39097.5	-6104.65	23.4327	290.432	671.28	0	-8.49036	-44.1417	-436.189	11373.7	2386.69	2554.15	305.472	173.925	0	-9.4485e-23	1.10022e-22	8.04003e-21	-1.76849e-19	-5.88986e-19	7.04637e-20	-311	200	0	-0.5992	-1.01851	48.595	-1436.7	-1968.53	829.452	-914	200	0
466	7	-33.9543	95.3075	-618.619	-38127.3	-5822.34	-234.841	290.588	671.633	0	-1.77505	-40.1539	-414.176	10958.2	2319.9	2629.35	305.601	173.542	0	2.52561e-22	-2.94091e-22	-2.14912e-20	4.72722e-19	1.57438e-18	-1.88351e-19	-311	200	0	-0.592151	-1.10547	48.4932	-1429.33	-1970.18	826.66	-914	200	0
466	8	-25.9468	92.0539	-598.212	-37093.3	-5523.98	-515.713	290.766	672.007	0	5.05322	-36.0424	-391.576	10514.6	2271.35	2708.95	305.801	173.148	0	4.21984e-22	-4.91373e-22	-3.59079e-20	7.89834e-19	2.6305e-18	-3.14701e-19	-311	200	0	-0.576999	-1.19246	48.4544	-1417.28	-1972.43	831.206	-914	200	0
466	9	-17.6751	88.4064	-576.821	-35992.6	-5206.95	-818.972	290.973	672.398	0	11.9633	-31.8216	-368.51	10043.6	2236.32	2791.86	306.069	172.745	0	4.69083e-22	-5.46216e-22	-3.99157e-20	8.77989e-19	2.9241e-18	-3.49826e-19	-311	200	0	-0.559395	-1.26652	48.4706	-1401.13	-1972.66	841.19	-914	200	0
467	0	-9.17579	84.3779	-554.512	-34823.7	-4871.22	-1144.99	291.215	672.801	0	18.9052	-27.4984	-345.145	9546.6	2210.3	2874.41	306.404	172.34	0	4.40236e-22	-5.12626e-22	-3.74611e-20	8.23996e-19	2.74427e-18	-3.28313e-19	-311	200	0	-0.544219	-1.31758	48.5384	-1381.43	-1968.91	853.655	-914	200	0	73.4317	52.2189	-636.299	-328937	243761	-8848.17	388.672	520.978	0
467	1	-0.492013	79.9951	-531.37	-33585.5	-4521.31	-1493.93	291.491	673.206	0	25.8049	-23.078	-321.677	9024.9	2190.8	2950.01	306.811	171.944	0	3.71163e-22	-4.32195e-22	-3.15834e-20	6.94712e-19	2.3137e-18	-2.76801e-19	-311	200	0	-0.534216	-1.34031	48.6518	-1359.6	-1961.1	866.223	-914	200	0
467	2	8.31896	75.2869	-507.472	-32277.4	-4165.32	-1864.96	291.792	673.604	0	32.555	-18.5778	-298.295	8479.83	2177.75	3010.01	307.301	171.572	0	2.87198e-22	-3.34423e-22	-2.44386e-20	5.37553e-19	1.79029e-18	-2.14182e-19	-311	200	0	-0.530868	-1.3338	48.7899	-1337.8	-1951.18	877.771	-914	200	0
467	3	17.1808	70.2755	-482.873	-30899.9	-3811.54	-2255.9	292.107	673.992	0	39.0079	-14.0364	-275.155	7912.86	2171.46	3045.85	307.892	171.242	0	2.04681e-22	-2.38337e-22	-1.74169e-20	3.83104e-19	1.27591e-18	-1.52644e-19	-311	200	0	-0.533718	-1.30124	48.9258	-1317.7	-1941.92	887.547	-914	200	0
467	4	26.0001	64.9786	-457.609	-29457.1	-3465.61	-2663.28	292.427	674.372	0	44.9813	-9.51089	-252.364	7326.07	2171.65	3051.13	308.605	170.97	0	1.32834e-22	-1.54677e-22	-1.13033e-20	2.48628e-19	8.28041e-19	-9.90632e-20	-311	200	0	-0.538466	-1.25157	49.0428	-1299.6	-1935.76	894.252	-914	200	0
467	5	34.6699	59.4159	-431.73	-27956.4	-3130	-3082.7	292.75	674.754	0	50.2746	-5.07179	-229.995	6722.61	2176.78	3022.22	309.464	170.771	0	7.56888e-23	-8.81347e-23	-6.4406e-21	1.41668e-19	4.71817e-19	-5.64461e-20	-311	200	0	-0.538266	-1.19583	49.1457	-1282.76	-1934.39	896.609	-914	200	0
467	6	43.072	53.6174	-405.305	-26406.1	-2804.22	-3509.3	293.081	675.151	0	54.6862	-0.804488	-208.099	6107.02	2182.77	2957.9	310.489	170.653	0	3.3809e-23	-3.93684e-23	-2.87691e-21	6.32808e-20	2.10753e-19	-2.52136e-20	-311	200	0	-0.528773	-1.13983	49.2518	-1266.71	-1938.38	894.478	-914	200	0
467	7	51.0782	47.6273	-378.422	-24814.9	-2485.55	-3937.3	293.432	675.575	0	58.0267	3.18463	-186.72	5485.63	2184.56	2858.95	311.7	170.621	0	5.69926e-24	-6.63642e-24	-4.84968e-22	1.06674e-20	3.55272e-20	-4.25031e-21	-311	200	0	-0.513551	-1.0827	49.3736	-1252.25	-1947.45	889.084	-914	200	0
467	8	58.5508	41.5067	-351.198	-23191.3	-2171.28	-4359.13	293.818	676.035	0	60.125	6.76444	-165.907	4866.54	2178.13	2727.81	313.129	170.667	0	-1.1142e-23	1.29741e-23	9.48105e-22	-2.08546e-20	-6.9455e-20	8.30929e-21	-311	200	0	-0.503432	-1.0216	49.5134	-1240.95	-1961.7	882.239	-914	200	0
467	9	65.3489	35.34	-323.799	-21543.9	-1860.17	-4765.02	294.255	676.535	0	60.8345	9.78995	-145.756	4259.2	2158.74	2567.63	314.811	170.779	0	-1.94964e-23	2.27023e-23	1.65901e-21	-3.64918e-20	-1.21534e-19	1.45398e-20	-311	200	0	-0.508504	-0.95595	49.6639	-1233.66	-1981.65	875.072	-914	200	0
468	0	71.3383	29.2368	-296.468	-19881.5	-1552.47	-5143.14	294.763	677.061	0	60.0501	12.1283	-126.432	3674.27	2118.16	2381.37	316.753	170.939	0	-2.19754e-23	2.55889e-23	1.86996e-21	-4.11317e-20	-1.36987e-19	1.63885e-20	-311	200	0	-0.531088	-0.887512	49.8092	-1229.69	-2006.65	867.514	-914	200	0	115.017	18.0771	-197.516	-127057	112254	-51399.4	596.413	647.945	0
468	1	76.3909	23.322	-269.489	-18212.9	-1249.66	-5479.75	295.363	677.583	0	57.7384	13.6843	-108.147	3122.75	2045.22	2172.19	318.912	171.125	0	-2.07806e-23	2.41977e-23	1.76829e-21	-3.88955e-20	-1.29539e-19	1.54975e-20	-311	200	0	-0.565789	-0.818951	49.9338	-1227.71	-2034.25	859.034	-914	200	0
468	2	80.3653	17.7176	-243.127	-16546.9	-954.808	-5759.41	296.073	678.059	0	53.9718	14.4173	-91.1028	2614.37	1930.73	1944.6	321.193	171.303	0	-1.76162e-23	2.05129e-23	1.49901e-21	-3.29724e-20	-1.09813e-19	1.31375e-20	-311	200	0	-0.605237	-0.754858	50.0292	-1226.86	-2061.14	849.32	-914	200	0
468	3	83.0879	12.5276	-217.586	-14893.8	-673.191	-5965.51	296.906	678.45	0	48.9489	14.3523	-75.4483	2155.48	1772.5	1704.75	323.493	171.431	0	-1.36964e-23	1.59486e-23	1.16547e-21	-2.56358e-20	-8.53788e-20	1.02143e-20	-311	200	0	-0.646516	-0.703811	50.0935	-1227.13	-2084.11	838.495	-914	200	0
468	4	84.3526	7.83813	-193.024	-13265.2	-411.34	-6080.68	297.869	678.723	0	42.9764	13.5799	-61.2587	1747.29	1575.97	1459.52	325.727	171.477	0	-9.80983e-24	1.14229e-23	8.3475e-22	-1.83612e-20	-6.1151e-20	7.31584e-21	-311	200	0	-0.691899	-0.676174	50.1291	-1229.79	-2100.79	827.523	-914	200	0
468	5	83.9468	3.72284	-169.575	-11675.4	-175.05	-6087.82	298.968	678.851	0	36.4157	12.2401	-48.5377	1386.73	1351.01	1215.35	327.834	171.43	0	-6.40565e-24	7.45896e-24	5.45077e-22	-1.19896e-20	-3.99305e-20	4.77711e-21	-311	200	0	-0.743217	-0.678103	50.1397	-1237.07	-2109.58	818.274	-914	200	0
468	6	81.7046	0.247118	-147.359	-10142.1	30.2404	-5973.43	300.205	678.826	0	29.6312	10.5	-37.2437	1069.25	1109.18	977.911	329.782	171.29	0	-3.68469e-24	4.29059e-24	3.13542e-22	-6.8967e-21	-2.29691e-20	2.74792e-21	-311	200	0	-0.796453	-0.707936	50.1371	-1250.44	-2109.6	812.836	-914	200	0
468	7	77.5816	-2.53361	-126.486	-8685.31	198.263	-5732.58	301.568	678.666	0	22.9639	8.53507	-27.3399	791.301	863.641	752.646	331.589	171.057	0	-1.68097e-24	1.95738e-24	1.43039e-22	-3.14629e-21	-1.04786e-20	1.25361e-21	-311	200	0	-0.842261	-0.759381	50.1429	-1269.94	-2102.02	812.615	-914	200	0
468	8	71.7138	-4.58539	-107.058	-7324	323.794	-5372.26	303.025	678.412	0	16.7391	6.5209	-18.8484	551.834	629.693	546.055	333.408	170.723	0	-3.28509e-25	3.82528e-25	2.79539e-23	-6.14876e-22	-2.04781e-21	2.44991e-22	-311	200	0	-0.87365	-0.826948	50.1732	-1293.81	-2090.65	817.574	-914	200	0
468	9	64.4187	-5.91307	-89.1751	-6071.98	406.526	-4910.55	304.559	678.091	0	11.2689	4.62672	-11.8587	352.856	422.673	366.019	335.643	170.245	0	4.88254e-25	-5.68541e-25	-4.15471e-23	9.13873e-22	3.04361e-21	-3.64124e-22	-311	200	0	-0.893747	-0.904988	50.2269	-1318.23	-2079.91	826.23	-914	200	0
469	0	56.1372	-6.56574	-72.9303	-4935.78	451.749	-4372.19	306.194	677.678	0	6.79548	2.99222	-6.44644	197.046	253.548	219.434	339.332	169.433	0	8.99642e-25	-1.04757e-24	-7.65534e-23	1.68387e-21	5.60805e-21	-6.70922e-22	-311	200	0	-0.91293	-0.983916	50.2883	-1338.81	-2072.31	836.929	-914	200	0	22.1753	-4.4305	23.5951	-9584.4	51182.7	-15002.8	0	0	0
469	1	47.3532	-6.62763	-58.3888	-3916.4	465.981	-3783.71	307.981	677.075	0	3.41327	1.69571	-2.5661	83.9701	126.081	108.993	349.133	167.277	0	1.02891e-24	-1.1981e-24	-8.75532e-23	1.92583e-21	6.41386e-21	-7.67326e-22	-311	200	0	-0.939399	-1.05296	50.3433	-1352.99	-2067.84	848.98	-914	200	0
469	2	38.5294	-6.21036	-45.5634	-3012.96	453.547	-3171	309.954	676.127	0	1.06171	0.748109	-0.029155	8.9457	37.7608	32.4997	300	200	0	9.8056e-25	-1.1418e-24	-8.3439e-23	1.83533e-21	6.11247e-21	-7.31269e-22	-311	200	0	-0.975566	-1.10628	50.3984	-1360.75	-2064.84	862.117	-914	200	0
469	3	30.0679	-5.44676	-34.4078	-2225.36	417.833	-2559.34	312.144	674.676	0	-0.4169	0.114092	1.43294	-35.2562	-17.5209	-15.3548	300	200	0	8.35854e-25	-9.73298e-25	-7.11255e-23	1.56448e-21	5.21042e-21	-6.23352e-22	-311	200	0	-1.01783	-1.1432	50.4751	-1363.46	-2060.48	875.429	-914	200	0
469	4	22.2922	-4.47731	-24.8443	-1555.04	363.321	-1972.61	314.624	672.592	0	-1.21732	-0.264039	2.10273	-56.4668	-47.2162	-41.0381	300	200	0	6.53001e-25	-7.60377e-25	-5.55659e-23	1.22223e-21	4.07058e-21	-4.86986e-22	-311	200	0	-1.05399	-1.16473	50.5852	-1363.04	-2052.32	887.21	-914	200	0
469	5	15.4589	-3.43641	-16.8175	-1004.17	296.279	-1432.96	317.617	669.71	0	-1.53239	-0.449966	2.23713	-61.9295	-58.6602	-50.912	300	200	0	4.70015e-25	-5.47302e-25	-3.99951e-23	8.79734e-22	2.92991e-21	-3.50521e-22	-311	200	0	-1.06617	-1.17389	50.7142	-1362.09	-2040.07	895.666	-914	200	0
469	6	9.77266	-2.44201	-10.3298	-573.366	224.81	-962.123	321.763	665.506	0	-1.53084	-0.503218	2.04768	-57.6868	-58.2462	-50.519	300	200	0	3.08769e-25	-3.59542e-25	-2.62742e-23	5.77928e-22	1.92476e-21	-2.3027e-22	-311	200	0	-1.04272	-1.17708	50.8357	-1362.85	-2025.47	899.817	-914	200	0
469	7	5.35004	-1.58088	-5.38755	-258.105	157.274	-578.243	329.192	657.908	0	-1.34744	-0.473839	1.69462	-48.3697	-51.0637	-44.2699	300	200	0	1.79248e-25	-2.08723e-25	-1.52528e-23	3.35501e-22	1.11737e-21	-1.33677e-22	-311	200	0	-0.986269	-1.18006	50.9386	-1365.75	-2010.61	899.747	-914	200	0
469	8	2.16939	-0.897287	-1.90366	-46.0724	99.6933	-288.59	352.369	634.202	0	-1.08134	-0.400454	1.28959	-37.246	-40.8461	-35.3989	300	200	0	8.34085e-26	-9.71238e-26	-7.0975e-24	1.56117e-22	5.19939e-22	-6.22032e-23	-311	200	0	-0.910422	-1.18158	51.0253	-1369.28	-1996.27	895.92	-914	200	0
469	9	0.0820244	-0.397277	0.326364	81.3288	54.7011	-87.646	300	610	0	-0.799424	-0.310517	0.902965	-26.4097	-30.1016	-26.0781	300	200	0	1.83612e-26	-2.13804e-26	-1.56241e-24	3.43669e-23	1.14457e-22	-1.36931e-23	-311	200	0	-0.831764	-1.17319	51.0963	-1371.39	-1981.66	888.581	-914	200	0
470	0	-1.12789	-0.0624292	1.56961	144.882	22.311	38.3364	300	610	0	-0.542024	-0.221786	0.573017	-17.0307	-20.3351	-17.6099	300	200	0	-2.1227e-26	2.47175e-26	1.80627e-24	-3.97309e-23	-1.32322e-22	1.58304e-23	-311	200	0	-0.764332	-1.14605	51.1513	-1370.88	-1965.94	878.071	-914	200	0	-1.93688	-0.756281	51.9415	9621.74	43994.6	2554.31	0	0	0
470	1	-1.68906	0.137535	2.09728	164.148	1.02826	106.199	300	610	0	-0.329409	-0.144328	0.314996	-9.60771	-12.2954	-10.6416	300	200	0	-4.14575e-26	4.82746e-26	3.52775e-24	-7.75966e-23	-2.58431e-22	3.09176e-23	-311	200	0	-0.718742	-1.09676	51.1942	-1367.74	-1948.97	865.216	-914	200	0
470	2	-1.81032	0.236107	2.15062	155.655	-11.3309	132.556	300	610	0	-0.167892	-0.0825856	0.12909	-4.19439	-6.20709	-5.36637	300	200	0	-4.81462e-26	5.60632e-26	4.09692e-24	-9.01161e-23	-3.00127e-22	3.59058e-23	-311	200	0	-0.704491	-1.02825	51.2334	-1363.1	-1931.59	851.228	-914	200	0
470	3	-1.66421	0.264631	1.92487	132.214	-17.0859	131.905	300	610	0	-0.0550105	-0.0372405	0.00681301	-0.581913	-1.96655	-1.69358	300	200	0	-4.62517e-26	5.38571e-26	3.93571e-24	-8.65701e-23	-2.88317e-22	3.4493e-23	-311	200	0	-0.728412	-0.948642	51.2689	-1358.48	-1917.07	837.848	-914	200	0
470	4	-1.38179	0.24948	1.56559	102.973	-18.3576	115.805	300	610	0	0.0164494	-0.00672927	-0.0643028	1.56446	0.706023	0.620008	300	200	0	-3.96481e-26	4.61676e-26	3.37378e-24	-7.421e-23	-2.47152e-22	2.95682e-23	-311	200	0	-0.787039	-0.868049	51.2732	-1354.96	-1911.04	827.288	-914	200	0
470	5	-1.05466	0.211025	1.17236	73.8839	-16.9001	92.7413	300	610	0	0.0555742	0.0116155	-0.0975244	2.612	2.15844	1.87629	300	200	0	-3.11243e-26	3.62422e-26	2.64846e-24	-5.82558e-23	-1.94018e-22	2.32114e-23	-311	200	0	-0.863346	-0.794462	51.1975	-1353.4	-1917.61	821.484	-914	200	0
470	6	-0.74084	0.163756	0.8065	48.3504	-14.0472	68.4236	300	610	0	0.0714433	0.020778	-0.104998	2.90287	2.73618	2.37489	300	200	0	-2.25127e-26	2.62146e-26	1.91568e-24	-4.21374e-23	-1.40336e-22	1.67892e-23	-311	200	0	-0.933792	-0.73198	51.0094	-1354.52	-1936.13	821.529	-914	200	0
470	7	-0.472081	0.117054	0.499992	27.9053	-10.7322	46.2843	300	610	0	0.0720493	0.0235687	-0.0967763	2.72401	2.74212	2.37841	300	200	0	-1.48774e-26	1.73238e-26	1.26597e-24	-2.78463e-23	-9.27405e-23	1.10951e-23	-311	200	0	-0.978173	-0.682117	50.7282	-1357.67	-1962.47	827.284	-914	200	0
470	8	-0.261273	0.0762476	0.264153	12.8233	-7.54663	28.0371	300	610	0	0.0638077	0.0223632	-0.0805112	2.2964	2.41861	2.09687	300	200	0	-8.71371e-27	1.01465e-26	7.41477e-25	-1.63096e-23	-5.43182e-23	6.49839e-24	-311	200	0	-0.985618	-0.647256	50.4157	-1360.33	-1992.11	836.959	-914	200	0
470	9	-0.108919	0.043695	0.0970637	2.62304	-4.81535	14.2031	300	610	0	0.0514617	0.0190039	-0.0615606	1.77676	1.94425	1.685	300	200	0	-4.13099e-27	4.81027e-27	3.51519e-25	-7.73204e-24	-2.57511e-23	3.08075e-24	-311	200	0	-0.956123	-0.63272	50.138	-1359.5	-2020.82	847.427	-914	200	0
471	0	-0.00833699	0.0197693	-0.010577	-3.55434	-2.67089	4.55583	300	610	0	0.0382278	0.0148067	-0.0433253	1.26616	1.43971	1.2473	300	200	0	-1.00363e-27	1.16867e-27	8.54025e-26	-1.87852e-24	-6.2563e-24	7.48477e-25	-311	200	0	-0.897702	-0.643275	49.9328	-1353.11	-2045.09	855.477	-914	200	0	-0.774467	-0.861434	50.6098	8739.6	44349.2	1770.35	0	0	0
471	1	0.0504869	0.00365624	-0.0712041	-6.68227	-1.11949	-1.53403	300	610	0	0.0260613	0.0106282	-0.0276755	0.821628	0.977976	0.846935	300	200	0	9.14101e-28	-1.06441e-27	-7.77838e-26	1.71094e-24	5.69819e-24	-6.81706e-25	-311	200	0	-0.821322	-0.677465	49.7988	-1340.97	-2063.85	859.002	-914	200	0
471	2	0.0782884	-0.00604393	-0.0975724	-7.68398	-0.0940371	-4.85251	300	610	0	0.0159589	0.00695861	-0.015378	0.468087	0.595902	0.515768	300	200	0	1.90772e-27	-2.22142e-27	-1.62334e-25	3.57071e-24	1.18921e-23	-1.42271e-24	-311	200	0	-0.737122	-0.727898	49.7082	-1325.35	-2078.31	857.547	-914	200	0
471	3	0.084939	-0.0109005	-0.1011	-7.34379	0.506758	-6.18194	300	610	0	0.00824789	0.00401913	-0.00647407	0.20901	0.305181	0.263871	300	200	0	2.25156e-27	-2.62179e-27	-1.91592e-25	4.21428e-24	1.40354e-23	-1.67914e-24	-311	200	0	-0.652285	-0.787617	49.6273	-1310.12	-2089.86	852.361	-914	200	0
471	4	0.0786359	-0.0123931	-0.0910743	-6.27264	0.791768	-6.20925	300	610	0	0.00283105	0.0018499	-0.000582883	0.035134	0.101646	0.0875818	300	200	0	2.1808e-27	-2.53941e-27	-1.85572e-25	4.08185e-24	1.35944e-23	-1.62637e-24	-311	200	0	-0.57038	-0.853238	49.5315	-1298.73	-2099.46	845.689	-914	200	0
471	5	0.0656366	-0.0117738	-0.0744518	-4.90892	0.861236	-5.48465	300	610	0	-0.0006209	0.000382135	0.00287376	-0.069025	-0.0274957	-0.0242175	300	200	0	1.88012e-27	-2.18928e-27	-1.59985e-25	3.51905e-24	1.172e-23	-1.40213e-24	-311	200	0	-0.493767	-0.922146	49.4164	-1292.86	-2108.86	839.298	-914	200	0
471	6	0.050337	-0.0100139	-0.0560181	-3.53958	0.798496	-4.41414	300	610	0	-0.00253158	-0.000507315	0.00451853	-0.120682	-0.0984678	-0.0856094	300	200	0	1.48308e-27	-1.72695e-27	-1.262e-25	2.77591e-24	9.245e-24	-1.10603e-24	-311	200	0	-0.428054	-0.9916	49.2925	-1292.7	-2120	833.396	-914	200	0
471	7	0.0355391	-0.0078082	-0.0387409	-2.33027	0.667223	-3.27237	300	610	0	-0.00332829	-0.000958222	0.00492548	-0.135994	-0.127533	-0.1107	300	200	0	1.07798e-27	-1.25524e-27	-9.1729e-26	2.01768e-24	6.71976e-24	-8.03923e-25	-311	200	0	-0.382334	-1.05979	49.1768	-1297.32	-2132.79	827.171	-914	200	0
471	8	0.0227939	-0.00560908	-0.0241884	-1.35715	0.512197	-2.22576	300	610	0	-0.00338955	-0.00110323	0.00457221	-0.128583	-0.12904	-0.111928	300	200	0	7.16549e-28	-8.34375e-28	-6.09734e-26	1.34118e-24	4.46671e-24	-5.34378e-25	-311	200	0	-0.363144	-1.12391	49.0923	-1304.1	-2144.33	820.201	-914	200	0
471	9	0.0127484	-0.00367595	-0.0129376	-0.635847	0.361998	-1.35864	300	610	0	-0.00302065	-0.00105507	0.00382397	-0.108992	-0.114521	-0.0992888	300	200	0	4.23312e-28	-4.92919e-28	-3.60209e-26	7.92319e-25	2.63877e-24	-3.15691e-25	-311	200	0	-0.371126	-1.1796	49.0557	-1309.27	-2150.4	812.913	-914	200	0
472	0	0.0054528	-0.00212623	-0.00492645	-0.145324	0.232482	-0.698108	300	610	0	-0.00244842	-0.000901584	0.00293786	-0.084734	-0.0925194	-0.0801845	300	200	0	2.04245e-28	-2.3783e-28	-1.73798e-26	3.82288e-25	1.27319e-24	-1.52319e-25	-311	200	0	-0.40362	-1.22425	49.0629	-1309.94	-2147.92	806.198	-914	200	0	-0.548838	-1.13827	49.2928	8550.03	42964.2	1970.19	0	0	0
472	1	0.000608078	-0.000981716	0.000266931	0.154029	0.130299	-0.235101	300	610	0	-0.0018275	-0.000705849	0.00207812	-0.0606842	-0.0688391	-0.0596404	300	200	0	5.39411e-29	-6.28109e-29	-4.59002e-27	1.00962e-25	3.3625e-25	-4.02274e-26	-311	200	0	-0.455793	-1.25839	49.0941	-1305.67	-2136.59	801.055	-914	200	0
472	2	-0.0022499	-0.00020663	0.00322105	0.307779	0.0560135	0.0591354	300	610	0	-0.00125261	-0.000509156	0.00133605	-0.0396216	-0.0470167	-0.0407179	300	200	0	-3.89074e-29	4.53051e-29	3.31075e-27	-7.28236e-26	-2.42535e-25	2.90158e-26	-311	200	0	-0.519982	-1.28232	49.1238	-1298.53	-2118.57	798.157	-914	200	0
472	3	-0.00362486	0.000263642	0.00453549	0.359482	0.0066249	0.221257	300	610	0	-0.00077274	-0.000335363	0.000750107	-0.0227878	-0.0288643	-0.0249838	300	200	0	-8.7652e-29	1.02065e-28	7.45859e-27	-1.6406e-25	-5.46392e-25	6.53679e-26	-311	200	0	-0.58686	-1.29175	49.1363	-1291.91	-2096.67	797.838	-914	200	0
472	4	-0.00398321	0.000502592	0.00475049	0.34635	-0.022561	0.288089	300	610	0	-0.000404707	-0.000195456	0.000323784	-0.0103922	-0.0149862	-0.0129588	300	200	0	-1.05227e-28	1.22531e-28	8.95414e-27	-1.96956e-25	-6.55951e-25	7.84751e-26	-311	200	0	-0.647238	-1.27944	49.146	-1289.35	-2073.14	800.577	-914	200	0
472	5	-0.00371435	0.000580056	0.00430772	0.297506	-0.0366517	0.292167	300	610	0	-0.000144855	-9.17138e-05	4.00667e-05	-0.00202641	-0.00522027	-0.00449994	300	200	0	-1.02787e-28	1.19689e-28	8.74645e-27	-1.92388e-25	-6.40736e-25	7.66549e-26	-311	200	0	-0.693907	-1.24382	49.1955	-1293.84	-2049.57	806.764	-914	200	0
472	6	-0.00311693	0.000555436	0.00353957	0.233953	-0.0403833	0.259678	300	610	0	2.18181e-05	-2.11322e-05	-0.000127834	0.00302513	0.00101706	0.000899977	300	200	0	-8.91287e-29	1.03785e-28	7.58424e-27	-1.66824e-25	-5.55597e-25	6.64692e-26	-311	200	0	-0.7221	-1.19372	49.3175	-1306.88	-2027.22	815.945	-914	200	0
472	7	-0.00240182	0.000475059	0.00267591	0.16952	-0.0377141	0.210038	300	610	0	0.000115046	2.19682e-05	-0.000209128	0.00556885	0.00448197	0.00389736	300	200	0	-7.06496e-29	8.22669e-29	6.0118e-27	-1.32236e-25	-4.40405e-25	5.26881e-26	-311	200	0	-0.728141	-1.14208	49.4995	-1327.99	-2006.84	826.75	-914	200	0
472	8	-0.00170431	0.000372207	0.00186031	0.112263	-0.031683	0.156456	300	610	0	0.000154931	4.41297e-05	-0.000230934	0.00636742	0.00593976	0.00515605	300	200	0	-5.16018e-29	6.0087e-29	4.39096e-27	-9.6584e-26	-3.21668e-25	3.84829e-26	-311	200	0	-0.709955	-1.09758	49.6868	-1354.24	-1989.29	837.363	-914	200	0
472	9	-0.00110008	0.000268696	0.00116959	0.0659585	-0.024438	0.106995	300	610	0	0.000159391	5.16101e-05	-0.000215939	0.0060674	0.00606975	0.00526501	300	200	0	-3.4498e-29	4.01707e-29	2.93555e-27	-6.45705e-26	-2.15049e-25	2.57275e-26	-311	200	0	-0.669428	-1.06403	49.8125	-1379.77	-1976.59	845.973	-914	200	0
473	0	-0.000621521	0.000177147	0.000633011	0.0314718	-0.0173588	0.0658013	300	610	0	0.000142952	4.97577e-05	-0.000181572	0.00517152	0.00542082	0.00469993	300	200	0	-2.05512e-29	2.39305e-29	1.74876e-27	-3.8466e-26	-1.28109e-25	1.53264e-26	-311	200	0	-0.613218	-1.04322	49.8313	-1398.24	-1971.82	851.226	-914	200	0	-0.498576	-0.918332	49.3713	8524.4	43066.2	1754.17	0	0	0
473	1	-0.000272271	0.00010339	0.000249034	0.00789138	-0.0112191	0.0342716	300	610	0	0.000116457	4.27604e-05	-0.000140165	0.00403986	0.00440142	0.00381469	300	200	0	-1.00822e-29	1.174e-29	8.57925e-28	-1.8871e-26	-6.28488e-26	7.51895e-27	-311	200	0	-0.551407	-1.03338	49.7416	-1405.55	-1978.08	852.729	-914	200	0
473	2	-3.90082e-05	4.8657e-05	-1.42454e-06	-0.00660706	-0.00635139	0.0120575	300	610	0	8.73389e-05	3.36391e-05	-9.96465e-05	0.00290755	0.00329055	0.00285091	300	200	0	-2.86097e-30	3.33142e-30	2.43449e-28	-5.35493e-27	-1.78343e-26	2.13362e-27	-311	200	0	-0.49463	-1.02574	49.5897	-1400.54	-1995.65	851.194	-914	200	0
473	3	9.97576e-05	1.13869e-05	-0.000145256	-0.0141552	-0.00279548	-0.00215205	300	610	0	6.01845e-05	2.43842e-05	-6.447e-05	0.00190988	0.00225954	0.00195688	300	200	0	1.63197e-30	-1.90032e-30	-1.38869e-28	3.05458e-27	1.01731e-26	-1.21707e-27	-311	200	0	-0.45066	-1.00798	49.4419	-1384.66	-2020.21	847.912	-914	200	0
473	4	0.000167647	-1.13992e-05	-0.000210634	-0.0168074	-0.000417709	-0.0100653	300	610	0	3.73966e-05	1.61559e-05	-3.65589e-05	0.00110856	0.00139737	0.00120955	300	200	0	4.02062e-30	-4.68175e-30	-3.42127e-28	7.52546e-27	2.50631e-26	-2.99844e-27	-311	200	0	-0.421941	-0.972544	49.3404	-1361.4	-2045.36	843.934	-914	200	0
473	5	0.000186693	-2.3141e-05	-0.000223111	-0.0163284	0.000999194	-0.013415	300	610	0	1.9836e-05	9.4988e-06	-1.61526e-05	0.000515673	0.000735059	0.000635666	300	200	0	4.91462e-30	-5.72276e-30	-4.18201e-28	9.19877e-27	3.0636e-26	-3.66516e-27	-311	200	0	-0.405246	-0.920164	49.2906	-1335.55	-2066.66	839.539	-914	200	0
473	6	0.000175385	-2.7133e-05	-0.000203684	-0.0141062	0.00169471	-0.0137415	300	610	0	7.37458e-06	4.53881e-06	-2.49414e-06	0.000113311	0.000266626	0.000229921	300	200	0	4.84268e-30	-5.63899e-30	-4.12079e-28	9.06412e-27	3.01876e-26	-3.61151e-27	-311	200	0	-0.395638	-0.858264	49.2777	-1313.49	-2082.57	834.315	-914	200	0
473	7	0.000147973	-2.61933e-05	-0.00016823	-0.0111468	0.00189255	-0.0122909	300	610	0	-6.69369e-07	1.14592e-06	5.65615e-06	-0.000131538	-3.44891e-05	-3.07746e-05	300	200	0	4.22395e-30	-4.91852e-30	-3.59429e-28	7.90603e-27	2.63306e-26	-3.15008e-27	-311	200	0	-0.393124	-0.79894	49.2817	-1301.63	-2092.76	827.773	-914	200	0
473	8	0.00011457	-2.25301e-05	-0.000127788	-0.00811628	0.00178066	-0.00999147	300	610	0	-5.21444e-06	-9.41451e-07	9.66782e-06	-0.000256631	-0.000203504	-0.000176993	300	200	0	3.36461e-30	-3.91787e-30	-2.86305e-28	6.29759e-27	2.09738e-26	-2.50921e-27	-311	200	0	-0.403451	-0.755551	49.2873	-1302.38	-2096.82	820.032	-914	200	0
473	9	8.17058e-05	-1.77378e-05	-8.93009e-05	-0.00540622	0.00150403	-0.00747819	300	610	0	-7.20595e-06	-2.02934e-06	1.08217e-05	-0.000297957	-0.000276416	-0.000239959	300	200	0	2.46938e-30	-2.87544e-30	-2.10128e-28	4.62198e-27	1.53933e-26	-1.84158e-27	-311	200	0	-0.430951	-0.738468	49.2871	-1312.88	-2094.72	811.839	-914	200	0
474	0	5.30689e-05	-1.28676e-05	-5.65256e-05	-0.00320351	0.00116566	-0.00514159	300	610	0	-7.49183e-06	-2.41288e-06	1.01949e-05	-0.000286193	-0.000285381	-0.000247553	300	200	0	1.66026e-30	-1.93327e-30	-1.41277e-28	3.10754e-27	1.03495e-26	-1.23817e-27	-311	200	0	-0.472825	-0.752512	49.2806	-1328	-2087.83	803.544	-914	200	0	-0.498623	-0.918375	49.3714	8524.43	43066.2	1754.16	0	0	0
474	1	3.02769e-05	-8.53339e-06	-3.09421e-05	-0.00155512	0.000832139	-0.00318515	300	610	0	-6.76299e-06	-2.34572e-06	8.61902e-06	-0.000245308	-0.000256511	-0.000222404	300	200	0	9.97109e-31	-1.16107e-30	-8.48472e-29	1.86631e-27	6.21563e-27	-7.4361e-28	-311	200	0	-0.52057	-0.796587	49.2688	-1343.05	-2079.42	794.355	-914	200	0
474	2	1.35629e-05	-5.02403e-06	-1.25438e-05	-0.000421963	0.000541169	-0.00168054	300	610	0	-5.53762e-06	-2.02743e-06	6.68537e-06	-0.000192554	-0.00020933	-0.000181429	300	200	0	4.96949e-31	-5.78665e-31	-4.2287e-29	9.30148e-28	3.09781e-27	-3.70608e-28	-311	200	0	-0.564899	-0.865515	49.2523	-1353.83	-2074.12	783.373	-914	200	0
474	3	2.33611e-06	-2.40732e-06	-4.70106e-07	0.000279853	0.000309354	-0.000615104	300	610	0	-4.17287e-06	-1.60272e-06	4.77655e-06	-0.000139266	-0.000157245	-0.000136239	300	200	0	1.50133e-31	-1.7482e-31	-1.27753e-29	2.81006e-28	9.35875e-28	-1.11964e-28	-311	200	0	-0.599353	-0.95139	49.2392	-1357.47	-2075.92	771.06	-914	200	0
474	4	-4.39728e-06	-6.15833e-07	6.52772e-06	0.000649998	0.00013919	7.08071e-05	300	610	0	-2.8907e-06	-1.16744e-06	3.10959e-06	-9.20242e-05	-0.000108552	-9.40141e-05	300	200	0	-6.71693e-32	7.82143e-32	5.71565e-30	-1.25722e-28	-4.1871e-28	5.00926e-29	-311	200	0	-0.622322	-1.04351	49.2473	-1353.8	-2085.6	759.022	-914	200	0
474	5	-7.74438e-06	4.8761e-07	9.77286e-06	0.000785317	2.47581e-05	0.00045673	300	610	0	-1.80886e-06	-7.77989e-07	1.78043e-06	-5.38907e-05	-6.76133e-05	-5.85279e-05	300	200	0	-1.84099e-31	2.14372e-31	1.56656e-29	-3.44581e-28	-1.14761e-27	1.37295e-28	-311	200	0	-0.637775	-1.13016	49.2843	-1345.06	-2100.64	748.897	-914	200	0
474	6	-8.74548e-06	1.0639e-06	1.04735e-05	0.000769489	-4.39862e-05	0.000624164	300	610	0	-9.71202e-07	-4.61318e-07	8.03951e-07	-2.55406e-05	-3.60145e-05	-3.11471e-05	300	200	0	-2.29379e-31	2.67097e-31	1.95186e-29	-4.29332e-28	-1.42987e-27	1.71063e-28	-311	200	0	-0.653048	-1.20205	49.331	-1334.88	-2118.66	741.973	-914	200	0
474	7	-8.27838e-06	1.2684e-06	9.62761e-06	0.000668647	-7.82666e-05	0.000646014	300	610	0	-3.73795e-07	-2.24247e-07	1.46674e-07	-6.19567e-06	-1.35528e-05	-1.1691e-05	300	200	0	-2.28065e-31	2.65567e-31	1.94068e-29	-4.26873e-28	-1.42168e-27	1.70083e-28	-311	200	0	-0.673702	-1.25397	49.3673	-1327.46	-2138.73	739.202	-914	200	0
474	8	-7.02283e-06	1.23475e-06	7.99342e-06	0.000530948	-8.86448e-05	0.000581556	300	610	0	1.42509e-08	-6.12069e-08	-2.48716e-07	5.66543e-06	9.77368e-07	8.89238e-07	300	200	0	-2.00118e-31	2.33025e-31	1.70287e-29	-3.74565e-28	-1.24747e-27	1.49241e-28	-311	200	0	-0.699716	-1.28354	49.4015	-1325.85	-2158.91	741.024	-914	200	0
474	9	-5.46365e-06	1.06819e-06	6.10083e-06	0.000388475	-8.40431e-05	0.000475159	300	610	0	2.35659e-07	3.98307e-08	-4.46392e-07	1.18095e-05	9.21499e-06	8.01622e-06	300	200	0	-1.60191e-31	1.86532e-31	1.36312e-29	-2.99833e-28	-9.98576e-28	1.19465e-28	-311	200	0	-0.727566	-1.28979	49.458	-1330.19	-2175.44	747.223	-914	200	0
475	0	-3.9158e-06	8.45068e-07	4.2853e-06	0.000260245	-7.13772e-05	0.000357336	300	610	0	3.34862e-07	9.31736e-08	-5.06825e-07	1.39341e-05	1.28526e-05	1.11582e-05	300	200	0	-1.18136e-31	1.37562e-31	1.00526e-29	-2.21118e-28	-7.3642e-28	8.81021e-29	-311	200	0	-0.753782	-1.27481	49.5539	-1337.86	-2184.69	757.037	-914	200	0	-0.732194	-1.19764	50.2778	8721.94	43865.7	2024.23	0	0	0
475	1	-2.55899e-06	6.16033e-07	2.73055e-06	0.00015549	-5.55851e-05	0.000246989	300	610	0	3.51974e-07	1.12735e-07	-4.81145e-07	1.34943e-05	1.34116e-05	1.16343e-05	300	200	0	-7.9872e-32	9.30058e-32	6.79656e-30	-1.49498e-28	-4.97894e-28	5.95658e-29	-311	200	0	-0.775081	-1.24582	49.6957	-1345.93	-2184.95	769.306	-914	200	0
475	2	-1.4738e-06	4.10902e-07	1.51109e-06	7.67235e-05	-3.98782e-05	0.000154098	300	610	0	3.19849e-07	1.1054e-07	-4.09016e-07	1.16326e-05	1.21341e-05	1.05209e-05	300	200	0	-4.83491e-32	5.62994e-32	4.11418e-30	-9.04958e-29	-3.01391e-28	3.60571e-29	-311	200	0	-0.788705	-1.21233	49.8794	-1352.76	-2175.87	782.238	-914	200	0
475	3	-6.74156e-07	2.43972e-07	6.29805e-07	2.2289e-05	-2.6093e-05	8.23181e-05	300	610	0	2.63245e-07	9.60996e-08	-3.1878e-07	9.17531e-06	9.95286e-06	8.62645e-06	300	200	0	-2.44606e-32	2.84827e-32	2.08143e-30	-4.57832e-29	-1.52478e-28	1.82419e-29	-311	200	0	-0.793217	-1.18089	50.0888	-1357.42	-2157.24	793.496	-914	200	0
475	4	-1.34022e-07	1.18908e-07	4.80184e-08	-1.16656e-05	-1.50563e-05	3.12336e-05	300	610	0	1.99315e-07	7.63394e-08	-2.28892e-07	6.66856e-06	7.51213e-06	6.50873e-06	300	200	0	-7.80949e-33	9.09365e-33	6.64535e-31	-1.46172e-29	-4.86816e-29	5.82405e-30	-311	200	0	-0.788764	-1.15539	50.3024	-1359	-2129.38	801.328	-914	200	0
475	5	1.92508e-07	3.2825e-08	-2.92206e-07	-2.9797e-05	-6.91561e-06	-1.86135e-06	300	610	0	1.38794e-07	5.58767e-08	-1.49921e-07	4.43225e-06	5.2132e-06	4.51514e-06	300	200	0	2.69515e-33	-3.13832e-33	-2.29339e-31	5.04455e-30	1.68006e-29	-2.00995e-30	-311	200	0	-0.778792	-1.13998	50.5065	-1356.46	-2094.1	805.585	-914	200	0
475	6	3.57295e-07	-2.05818e-08	-4.5298e-07	-3.66691e-05	-1.4106e-06	-2.06674e-05	300	610	0	8.74506e-08	3.74497e-08	-8.66427e-08	2.61804e-06	3.26988e-06	2.8306e-06	300	200	0	8.41347e-33	-9.79694e-33	-7.15929e-31	1.57476e-29	5.24466e-29	-6.27448e-30	-311	200	0	-0.769257	-1.1365	50.6998	-1349.43	-2055.22	807.329	-914	200	0
475	7	4.09441e-07	-4.88343e-08	-4.9141e-07	-3.62484e-05	1.92269e-06	-2.90159e-05	300	610	0	4.75041e-08	2.23901e-08	-3.99305e-08	1.26282e-06	1.76271e-06	1.5246e-06	300	200	0	1.06981e-32	-1.24573e-32	-9.10338e-31	2.00239e-29	6.66884e-29	-7.97831e-30	-311	200	0	-0.762407	-1.14221	50.8862	-1338.73	-2017.47	807.747	-914	200	0
475	8	3.90606e-07	-5.92558e-08	-4.54918e-07	-3.16847e-05	3.60993e-06	-3.03564e-05	300	610	0	1.88731e-08	1.10622e-08	-8.31254e-09	3.33075e-07	6.86008e-07	5.91937e-07	300	200	0	1.07362e-32	-1.25016e-32	-9.13579e-31	2.00952e-29	6.69258e-29	-8.00671e-30	-311	200	0	-0.751938	-1.1531	51.0686	-1325.47	-1984.4	807.753	-914	200	0
475	9	3.33208e-07	-5.81829e-08	-3.79699e-07	-2.52833e-05	4.14962e-06	-2.75079e-05	300	610	0	1.61535e-10	3.23024e-09	1.08573e-08	-2.41194e-07	-1.48355e-08	-1.48699e-08	300	200	0	9.47809e-33	-1.10366e-32	-8.06521e-31	1.77403e-29	5.90831e-29	-7.06844e-30	-311	200	0	-0.725834	-1.16437	51.2475	-1310.89	-1958.45	808.134	-914	200	0
476	0	2.60479e-07	-5.06292e-08	-2.91182e-07	-1.85883e-05	3.96518e-06	-2.25906e-05	300	610	0	-1.0616e-08	-1.65786e-09	2.05846e-08	-5.42614e-07	-4.16018e-07	-3.61982e-07	300	200	0	7.6247e-33	-8.87847e-33	-6.4881e-31	1.42713e-29	4.75297e-29	-5.68624e-30	-311	200	0	-0.674708	-1.1686	51.4137	-1297.41	-1942.03	809.424	-914	200	0	-0.732193	-1.19764	50.2778	8721.94	43865.7	2024.23	0	0	0
476	1	1.87608e-07	-4.02499e-08	-2.05573e-07	-1.25229e-05	3.38639e-06	-1.70699e-05	300	610	0	-1.55468e-08	-4.27062e-09	2.37231e-08	-6.51222e-07	-5.97078e-07	-5.18397e-07	300	200	0	5.65003e-33	-6.5791e-33	-4.80779e-31	1.05753e-29	3.52203e-29	-4.2136e-30	-311	200	0	-0.598575	-1.15889	51.5448	-1288.3	-1936.33	811.601	-914	200	0
476	2	1.23344e-07	-2.94835e-08	-1.31842e-07	-7.54249e-06	2.64986e-06	-1.18607e-05	300	610	0	-1.65282e-08	-5.26366e-09	2.26992e-08	-6.36025e-07	-6.29992e-07	-5.46522e-07	300	200	0	3.84107e-33	-4.47268e-33	-3.26849e-31	7.1894e-30	2.39439e-29	-2.86454e-30	-311	200	0	-0.507574	-1.13293	51.625	-1286.13	-1939.68	813.969	-914	200	0
476	3	7.16888e-08	-1.97782e-08	-7.37318e-08	-3.77976e-06	1.91047e-06	-7.45153e-06	300	610	0	-1.51219e-08	-5.20706e-09	1.94042e-08	-5.51457e-07	-5.73805e-07	-4.97533e-07	300	200	0	2.34306e-33	-2.72834e-33	-1.99378e-31	4.38554e-30	1.46058e-29	-1.74737e-30	-311	200	0	-0.417683	-1.09475	51.6601	-1292	-1949.16	815.61	-914	200	0
476	4	3.34427e-08	-1.184e-08	-3.15305e-08	-1.16573e-06	1.25758e-06	-4.02807e-06	300	610	0	-1.25105e-08	-4.5537e-09	1.51962e-08	-4.37087e-07	-4.73089e-07	-4.10049e-07	300	200	0	1.20242e-33	-1.40014e-33	-1.02318e-31	2.25058e-30	7.49545e-30	-8.96723e-31	-311	200	0	-0.344977	-1.05271	51.6698	-1305.23	-1963.68	816.141	-914	200	0
476	5	7.46586e-09	-5.86436e-09	-3.50762e-09	4.76194e-07	7.32263e-07	-1.5795e-06	300	610	0	-9.51743e-09	-3.63513e-09	1.09651e-08	-3.19218e-07	-3.58777e-07	-3.10861e-07	300	200	0	4.03248e-34	-4.69557e-34	-3.43137e-32	7.54766e-31	2.51371e-30	-3.00729e-31	-311	200	0	-0.300867	-1.01287	51.6769	-1323.63	-1983.04	816.042	-914	200	0
476	6	-8.35969e-09	-1.72946e-09	1.30224e-08	1.36345e-06	3.42928e-07	1.66231e-08	300	610	0	-6.66187e-09	-2.6736e-09	7.22511e-09	-2.13391e-07	-2.50279e-07	-2.16771e-07	300	200	0	-1.04313e-34	1.21465e-34	8.87629e-33	-1.95244e-31	-6.50248e-31	7.77928e-32	-311	200	0	-0.288834	-0.9768	51.7057	-1344.08	-2004.99	816.75	-914	200	0
476	7	-1.64619e-08	8.54102e-10	2.09737e-08	1.71102e-06	7.81935e-08	9.32335e-07	300	610	0	-4.2258e-09	-1.80201e-09	4.21337e-09	-1.27103e-07	-1.58058e-07	-1.36829e-07	300	200	0	-3.83699e-34	4.46792e-34	3.26501e-32	-7.18175e-31	-2.39184e-30	2.86149e-31	-311	200	0	-0.304077	-0.945261	51.766	-1362.71	-2026.51	820.353	-914	200	0
476	8	-1.91576e-08	2.23769e-09	2.30448e-08	1.70686e-06	-8.33385e-08	1.34767e-06	300	610	0	-2.32135e-09	-1.08604e-09	1.97943e-09	-6.23384e-08	-8.61908e-08	-7.45529e-08	300	200	0	-4.98586e-34	5.80571e-34	4.24262e-32	-9.33211e-31	-3.10801e-30	3.71828e-31	-311	200	0	-0.337055	-0.918645	51.835	-1375.38	-2046.88	827.908	-914	200	0
476	9	-1.84235e-08	2.7664e-09	2.1488e-08	1.50096e-06	-1.66275e-07	1.42579e-06	300	610	0	-9.49627e-10	-5.44912e-10	4.59022e-10	-1.76694e-08	-3.45947e-08	-2.98585e-08	300	200	0	-5.05196e-34	5.88268e-34	4.29887e-32	-9.45584e-31	-3.14921e-30	3.76758e-31	-311	200	0	-0.378345	-0.89539	51.8663	-1379.15	-2067.08	837.618	-914	200	0
477	0	-1.58048e-08	2.74056e-09	1.8031e-08	1.20363e-06	-1.94136e-07	1.30071e-06	300	610	0	-4.77322e-11	-1.68821e-10	-4.69864e-10	1.01197e-08	-8.04865e-10	-6.01571e-10	300	200	0	-4.48765e-34	5.22558e-34	3.81868e-32	-8.3996e-31	-2.79744e-30	3.34674e-31	-311	200	0	-0.42205	-0.873375	51.8183	-1373.3	-2086.51	845.519	-914	200	0	-0.447497	-0.948849	51.3854	8964.1	44921.8	1780.41	0	0	0
477	1	-1.24149e-08	2.39896e-09	1.38937e-08	8.8918e-07	-1.87009e-07	1.07372e-06	300	610	0	4.76504e-10	6.75404e-11	-9.47908e-10	2.48905e-08	1.87186e-08	1.62915e-08	300	200	0	-3.62815e-34	4.22475e-34	3.08731e-32	-6.79088e-31	-2.26166e-30	2.70575e-31	-311	200	0	-0.465784	-0.853872	51.6778	-1358.62	-2101.68	848.244	-914	200	0
477	2	-8.98569e-09	1.91654e-09	9.85845e-09	6.02372e-07	-1.60614e-07	8.15201e-07	300	610	0	7.21104e-10	1.95384e-10	-1.10975e-09	3.04155e-08	2.77119e-08	2.40618e-08	300	200	0	-2.70142e-34	3.14563e-34	2.29873e-32	-5.05629e-31	-1.68397e-30	2.01463e-31	-311	200	0	-0.507328	-0.843606	51.4636	-1336.42	-2108.21	844.967	-914	200	0
477	3	-5.94274e-09	1.41067e-09	6.363e-09	3.65653e-07	-1.2629e-07	5.69371e-07	300	610	0	7.75763e-10	2.45594e-10	-1.07049e-09	2.99658e-08	2.95787e-08	2.56606e-08	300	200	0	-1.84652e-34	2.15015e-34	1.57126e-32	-3.45616e-31	-1.15105e-30	1.37707e-31	-311	200	0	-0.542976	-0.850335	51.2068	-1308.76	-2104.73	837.02	-914	200	0
477	4	-3.48467e-09	9.51633e-10	3.59466e-09	1.85956e-07	-9.14981e-08	3.60147e-07	300	610	0	7.14698e-10	2.45181e-10	-9.20284e-10	2.61345e-08	2.71255e-08	2.35204e-08	300	200	0	-1.13484e-34	1.32145e-34	9.6567e-33	-2.12409e-31	-7.07418e-31	8.46324e-32	-311	200	0	-0.569622	-0.876147	50.9342	-1278.86	-2094.55	826.323	-914	200	0
477	5	-1.65594e-09	5.74251e-10	1.57443e-09	6.04689e-08	-6.05856e-08	1.96915e-07	300	610	0	5.9438e-10	2.15712e-10	-7.24204e-10	2.08159e-08	2.24809e-08	1.94857e-08	300	200	0	-5.90356e-35	6.87431e-35	5.02353e-33	-1.10498e-31	-3.68007e-31	4.40267e-32	-311	200	0	-0.586236	-0.914896	50.6676	-1250.17	-2083.14	814.599	-914	200	0
477	6	-4.07077e-10	2.8881e-10	2.25179e-10	-1.88897e-08	-3.55891e-08	7.95873e-08	300	610	0	4.54337e-10	1.7305e-10	-5.25125e-10	1.52761e-08	1.71303e-08	1.48428e-08	300	200	0	-2.0692e-35	2.40945e-35	1.76075e-33	-3.87295e-32	-1.28987e-31	1.54314e-32	-311	200	0	-0.593418	-0.955078	50.4176	-1225.53	-2075.51	803.404	-914	200	0
477	7	3.59491e-10	9.02614e-11	-5.7742e-10	-6.22649e-08	-1.69742e-08	2.64081e-09	300	610	0	3.19651e-10	1.2789e-10	-3.48056e-10	1.02697e-08	1.20115e-08	1.04037e-08	300	200	0	3.82071e-36	-4.44897e-36	-3.25116e-34	7.15128e-33	2.3817e-32	-2.84936e-33	-311	200	0	-0.59312	-0.984914	50.1754	-1207.64	-2074.99	794.079	-914	200	0
477	8	7.5737e-10	-3.46557e-11	-9.70032e-10	-7.978e-08	-4.24778e-09	-4.19145e-08	300	610	0	2.04103e-10	8.66772e-11	-2.04753e-10	6.16691e-09	7.63645e-09	6.61102e-09	300	200	0	1.74588e-35	-2.03296e-35	-1.48562e-33	3.26779e-32	1.08832e-31	-1.30202e-32	-311	200	0	-0.589185	-0.994883	49.9263	-1199.01	-2080.68	787.76	-914	200	0
477	9	8.95833e-10	-1.02345e-10	-1.08011e-09	-8.03386e-08	3.57572e-09	-6.25344e-08	300	610	0	1.13334e-10	5.26478e-11	-9.79486e-11	3.07273e-09	4.21052e-09	3.64224e-09	300	200	0	2.32185e-35	-2.70364e-35	-1.97574e-33	4.34584e-32	1.44736e-31	-1.73156e-32	-311	200	0	-0.588863	-0.979415	49.674	-1200.45	-2086.84	785.222	-914	200	0
478	0	8.68637e-10	-1.29061e-10	-1.01463e-09	-7.10813e-08	7.64754e-09	-6.69342e-08	300	610	0	4.76341e-11	2.68057e-11	-2.48637e-11	9.27375e-10	1.73878e-09	1.50108e-09	300	200	0	2.37618e-35	-2.76691e-35	-2.02197e-33	4.44754e-32	1.48123e-31	-1.77208e-32	-311	200	0	-0.602351	-0.94089	49.4437	-1211.26	-2087.17	786.516	-914	200	0	-0.751929	-1.00387	49.2762	8530.19	42998.9	1911.35	0	0	0
478	1	7.49437e-10	-1.29034e-10	-8.56008e-10	-5.72842e-08	9.07685e-09	-6.14836e-08	300	610	0	4.18068e-12	8.75181e-12	2.0121e-11	-4.16663e-10	1.10347e-10	9.10579e-11	300	200	0	2.12412e-35	-2.4734e-35	-1.80748e-33	3.97575e-32	1.3241e-31	-1.5841e-32	-311	200	0	-0.6373	-0.891441	49.2664	-1230.27	-2079.59	791.246	-914	200	0
478	2	5.91551e-10	-1.13635e-10	-6.62751e-10	-4.25218e-08	8.81645e-09	-5.10194e-08	300	610	0	-2.13014e-11	-2.67173e-12	4.35861e-11	-1.13974e-09	-8.39081e-10	-7.30495e-10	300	200	0	1.72595e-35	-2.00976e-35	-1.46866e-33	3.23049e-32	1.0759e-31	-1.28715e-32	-311	200	0	-0.692745	-0.848193	49.1638	-1255.56	-2065.93	799.032	-914	200	0
478	3	4.30247e-10	-9.12325e-11	-4.72622e-10	-2.89645e-08	7.61559e-09	-3.89202e-08	300	610	0	-3.34127e-11	-8.92118e-12	5.18808e-11	-1.41959e-09	-1.28492e-09	-1.11575e-09	300	200	0	1.29124e-35	-1.50357e-35	-1.09876e-33	2.41684e-32	8.04915e-32	-9.62965e-33	-311	200	0	-0.758069	-0.825307	49.1371	-1284.16	-2048.63	809.537	-914	200	0
478	4	2.86209e-10	-6.74752e-11	-3.06958e-10	-1.77164e-08	6.01719e-09	-2.73235e-08	300	610	0	-3.63924e-11	-1.14507e-11	5.04644e-11	-1.41124e-09	-1.38806e-09	-1.20423e-09	300	200	0	8.8736e-36	-1.03327e-35	-7.55083e-34	1.66089e-32	5.53149e-32	-6.61763e-33	-311	200	0	-0.817086	-0.828936	49.1608	-1312.63	-2028.97	822.415	-914	200	0
478	5	1.6927e-10	-4.57711e-11	-1.75112e-10	-9.13704e-09	4.38078e-09	-1.73983e-08	300	610	0	-3.37668e-11	-1.15398e-11	4.36334e-11	-1.23818e-09	-1.28186e-09	-1.11153e-09	300	200	0	5.49351e-36	-6.39684e-36	-4.6746e-34	1.02823e-32	3.42446e-32	-4.09687e-33	-311	200	0	-0.855067	-0.857739	49.1979	-1337.92	-2008.14	837.316	-914	200	0
478	6	8.18552e-11	-2.78353e-11	-7.84298e-11	-3.11497e-09	2.91763e-09	-9.61747e-09	300	610	0	-2.82313e-11	-1.02152e-11	3.45037e-11	-9.91063e-10	-1.06798e-09	-9.25708e-10	300	200	0	2.89516e-36	-3.37123e-36	-2.46358e-34	5.41892e-33	1.80474e-32	-2.15911e-33	-311	200	0	-0.865675	-0.906984	49.2252	-1358.22	-1989.34	853.645	-914	200	0
478	7	2.18366e-11	-1.42044e-11	-1.34912e-11	7.18808e-10	1.72853e-09	-3.99724e-09	300	610	0	-2.16828e-11	-8.23573e-12	2.51409e-11	-7.3082e-10	-8.17676e-10	-7.08502e-10	300	200	0	1.05606e-36	-1.22971e-36	-8.98635e-35	1.97664e-33	6.5831e-33	-7.87573e-34	-311	200	0	-0.852734	-0.971025	49.2362	-1373.61	-1977.77	870.024	-914	200	0
478	8	-1.52747e-11	-4.67378e-12	2.54538e-11	2.83734e-09	8.38777e-10	-2.89308e-10	300	610	0	-1.53326e-11	-6.11572e-12	1.67603e-11	-4.94061e-10	-5.76276e-10	-4.99147e-10	300	200	0	-1.27242e-37	1.48166e-37	1.08275e-35	-2.38162e-34	-7.93184e-34	9.4893e-35	-311	200	0	-0.825701	-1.04205	49.2319	-1386.03	-1978.3	884.397	-914	200	0
478	9	-3.47907e-11	1.36309e-12	4.48105e-11	3.71712e-09	2.27207e-10	1.87706e-09	300	610	0	-9.85349e-12	-4.16767e-12	9.94359e-12	-2.99032e-10	-3.68777e-10	-3.19268e-10	300	200	0	-7.92413e-37	9.22714e-37	6.74289e-35	-1.48317e-33	-4.93962e-33	5.90955e-34	-311	200	0	-0.795353	-1.10993	49.219	-1397.46	-1992.24	894.8	-914	200	0
479	0	-4.18636e-11	4.67149e-12	5.05972e-11	3.77977e-09	-1.51505e-10	2.89883e-09	300	610	0	-5.5285e-12	-2.55074e-12	4.83881e-12	-1.51247e-10	-2.05507e-10	-1.77781e-10	300	200	0	-1.08038e-36	1.25803e-36	9.19328e-35	-2.02216e-33	-6.7347e-33	8.05709e-34	-311	200	0	-0.772463	-1.16641	49.2035	-1407.88	-2015.98	899.731	-914	200	0	-0.751929	-1.00387	49.2762	8530.19	42998.9	1911.35	0	0	0
479	1	-4.09389e-11	6.01669e-12	4.78918e-11	3.36515e-09	-3.51183e-10	3.14068e-09	300	610	0	-2.3827e-12	-1.31698e-12	1.3269e-12	-4.8246e-11	-8.71333e-11	-7.52374e-11	300	200	0	-1.11714e-36	1.30083e-36	9.50606e-35	-2.09096e-33	-6.96383e-33	8.33122e-34	-311	200	0	-0.766585	-1.2088	49.1784	-1415.21	-2043.11	898.515	-914	200	0
479	2	-3.55263e-11	6.07278e-12	4.06264e-11	2.72555e-09	-4.24118e-10	2.90529e-09	300	610	0	-2.89947e-13	-4.50605e-13	-8.50477e-13	1.67269e-11	-8.68569e-12	-7.30947e-12	300	200	0	-1.00508e-36	1.17035e-36	8.55254e-35	-1.88122e-33	-6.26531e-33	7.49554e-34	-311	200	0	-0.784535	-1.23766	49.1256	-1417.23	-2067.16	892.043	-914	200	0
479	3	-2.81787e-11	5.381e-12	3.16055e-11	2.03286e-09	-4.15487e-10	2.42356e-09	300	610	0	9.47855e-13	1.0124e-13	-2.00096e-12	5.20889e-11	3.74534e-11	3.26173e-11	300	200	0	-8.20821e-37	9.55793e-37	6.98463e-35	-1.53634e-33	-5.11671e-33	6.12141e-34	-311	200	0	-0.827153	-1.25228	49.0293	-1414.02	-2082.77	882.636	-914	200	0
479	4	-2.05946e-11	4.34171e-12	2.26507e-11	1.39223e-09	-3.60987e-10	1.85765e-09	300	610	0	1.54652e-12	4.06454e-13	-2.42387e-12	6.621e-11	5.95157e-11	5.16844e-11	300	200	0	-6.1702e-37	7.18479e-37	5.25042e-35	-1.15489e-33	-3.84628e-33	4.60152e-34	-311	200	0	-0.886066	-1.25076	48.8893	-1408.17	-2086	872.718	-914	200	0
479	5	-1.37787e-11	3.22653e-12	1.48016e-11	8.57908e-10	-2.86614e-10	1.31079e-09	300	610	0	1.70634e-12	5.33477e-13	-2.37804e-12	6.64351e-11	6.51047e-11	5.6485e-11	300	200	0	-4.26279e-37	4.96375e-37	3.62735e-35	-7.97874e-34	-2.65727e-33	3.17905e-34	-311	200	0	-0.947196	-1.2329	48.7305	-1402.74	-2074.74	863.745	-914	200	0
479	6	-8.21715e-12	2.20067e-12	8.52407e-12	4.48415e-10	-2.09682e-10	8.401e-10	300	610	0	1.59479e-12	5.42906e-13	-2.06816e-12	5.86437e-11	6.0556e-11	5.25107e-11	300	200	0	-2.6579e-37	3.09495e-37	2.26169e-35	-4.97483e-34	-1.65684e-33	1.98217e-34	-311	200	0	-0.997857	-1.20161	48.5985	-1399.59	-2050.01	856.219	-914	200	0
479	7	-4.03982e-12	1.34848e-12	3.89849e-12	1.59515e-10	-1.4045e-10	4.69314e-10	300	610	0	1.34052e-12	4.83599e-13	-1.64342e-12	4.71723e-11	5.07209e-11	4.3965e-11	300	200	0	-1.41827e-37	1.65149e-37	1.20685e-35	-2.6546e-34	-8.84101e-34	1.0577e-34	-311	200	0	-1.02962	-1.16371	48.5414	-1399.48	-2017.04	850.116	-914	200	0
479	8	-1.15641e-12	6.97734e-13	7.74208e-13	-2.56071e-11	-8.39001e-11	2.00175e-10	300	610	0	1.0345e-12	3.91843e-13	-1.20328e-12	3.49527e-11	3.9019e-11	3.381e-11	300	200	0	-5.36455e-38	6.24667e-38	4.56486e-36	-1.00409e-34	-3.34407e-34	4.0007e-35	-311	200	0	-1.03726	-1.12895	48.5955	-1402	-1983.75	845.146	-914	200	0
479	9	6.3928e-13	2.40402e-13	-1.11441e-12	-1.2899e-10	-4.13835e-11	2.15679e-11	300	610	0	7.35215e-13	2.9237e-13	-8.06761e-13	2.37597e-11	2.7639e-11	2.39403e-11	300	200	0	3.45062e-39	-4.01802e-39	-2.93624e-37	6.45858e-36	2.151e-35	-2.57336e-36	-311	200	0	-1.01793	-1.1052	48.7755	-1405.39	-1957.79	840.821	-914	200	0
480	0	1.5955e-12	-5.12041e-14	-2.0674e-12	-1.73052e-10	-1.20046e-11	-8.3694e-11	300	610	0	4.75485e-13	2.00321e-13	-4.82594e-13	1.44916e-11	1.78007e-11	1.54115e-11	300	200	0	3.58667e-38	-4.17645e-38	-3.05201e-36	6.71323e-35	2.2358e-34	-2.67482e-35	-311	200	0	-0.973174	-1.09453	49.0645	-1407.15	-1944.3	836.419	-914	200	0	-0.801591	-1.11288	49.746	8562.8	43450.6	2008.17	0	0	0
480	1	1.95505e-12	-2.12758e-13	-2.36884e-12	-1.77753e-10	6.31807e-12	-1.34236e-10	300	610	0	2.69463e-13	1.23513e-13	-2.38676e-13	7.43509e-12	1.00219e-11	8.67035e-12	300	200	0	5.02282e-38	-5.84874e-38	-4.27407e-36	9.40128e-35	3.13105e-34	-3.74585e-35	-311	200	0	-0.90983	-1.09496	49.4213	-1405.88	-1944.39	831.262	-914	200	0
480	2	1.92869e-12	-2.80278e-13	-2.25973e-12	-1.59263e-10	1.60994e-11	-1.47291e-10	300	610	0	1.18884e-13	6.46268e-14	-6.99796e-14	2.4915e-12	4.35462e-12	3.76082e-12	300	200	0	5.24968e-38	-6.11292e-38	-4.46712e-36	9.82592e-35	3.27247e-34	-3.91504e-35	-311	200	0	-0.836927	-1.10394	49.7982	-1402.29	-1955.61	825.25	-914	200	0
480	3	1.68358e-12	-2.85683e-13	-1.92758e-12	-1.29644e-10	1.98038e-11	-1.37236e-10	300	610	0	1.8134e-14	2.30649e-14	3.53562e-14	-6.47871e-13	5.77017e-13	4.89687e-13	300	200	0	4.75423e-38	-5.53599e-38	-4.04552e-36	8.89856e-35	2.96362e-34	-3.54554e-35	-311	200	0	-0.763194	-1.11761	50.1552	-1397.35	-1974.42	819.06	-914	200	0
480	4	1.34193e-12	-2.54729e-13	-1.50679e-12	-9.71579e-11	1.95725e-11	-1.15093e-10	300	610	0	-4.19541e-14	-3.58113e-15	9.17038e-14	-2.37562e-12	-1.66371e-12	-1.44943e-12	300	200	0	3.90254e-38	-4.54426e-38	-3.3208e-36	7.30445e-35	2.43271e-34	-2.91038e-35	-311	200	0	-0.695107	-1.12799	50.4687	-1390.28	-1997.9	813.561	-914	200	0
480	5	9.85509e-13	-2.06563e-13	-1.08521e-12	-6.68963e-11	1.7106e-11	-8.864e-11	300	610	0	-7.14999e-14	-1.84743e-14	1.13168e-13	-3.08575e-12	-2.75367e-12	-2.39153e-12	300	200	0	2.94758e-38	-3.43227e-38	-2.50819e-36	5.51704e-35	1.83742e-34	-2.19821e-35	-311	200	0	-0.634113	-1.12439	50.734	-1379.7	-2023.21	809.143	-914	200	0
480	6	6.63085e-13	-1.54242e-13	-7.13442e-13	-4.15216e-11	1.36484e-11	-6.28626e-11	300	610	0	-7.99627e-14	-2.48346e-14	1.12016e-13	-3.12615e-12	-3.05203e-12	-2.64805e-12	300	200	0	2.0471e-38	-2.38372e-38	-1.74194e-36	3.83159e-35	1.27609e-34	-1.52666e-35	-311	200	0	-0.579013	-1.09968	50.9438	-1365.94	-2047	806.158	-914	200	0
480	7	3.98651e-13	-1.0577e-13	-4.14631e-13	-2.1982e-11	1.00332e-11	-4.0547e-11	300	610	0	-7.52949e-14	-2.55305e-14	9.79984e-14	-2.77666e-12	-2.8597e-12	-2.47983e-12	300	200	0	1.2853e-38	-1.49665e-38	-1.09371e-36	2.40572e-35	8.01213e-35	-9.58536e-36	-311	200	0	-0.532136	-1.05402	51.0721	-1351.02	-2065.66	805.319	-914	200	0
480	8	1.99085e-13	-6.52909e-14	-1.93394e-13	-8.12683e-12	6.75847e-12	-2.28825e-11	300	610	0	-6.3634e-14	-2.28868e-14	7.82553e-14	-2.24467e-12	-2.40817e-12	-2.08745e-12	300	200	0	6.94066e-39	-8.08195e-39	-5.90603e-37	1.29909e-35	4.32656e-35	-5.17611e-36	-311	200	0	-0.499818	-0.991083	51.1011	-1337.49	-2076.35	806.676	-914	200	0
480	9	6.06081e-14	-3.4233e-14	-4.3137e-14	8.0812e-13	4.06986e-12	-9.99804e-12	300	610	0	-4.93429e-14	-1.86381e-14	5.75739e-14	-1.67118e-12	-1.86145e-12	-1.61298e-12	300	200	0	2.71383e-39	-3.16008e-39	-2.30929e-37	5.07952e-36	1.69171e-35	-2.02388e-36	-311	200	0	-0.486222	-0.914793	51.0469	-1327.94	-2078.56	809.201	-914	200	0
481	0	-2.62352e-14	-1.22948e-14	4.83968e-14	5.84893e-12	2.03881e-12	-1.3981e-12	300	610	0	-3.52432e-14	-1.39731e-14	3.88189e-14	-1.14221e-12	-1.32518e-12	-1.14787e-12	300	200	0	-3.99454e-41	4.65133e-41	3.39902e-39	-7.47649e-38	-2.49001e-37	2.97888e-38	-311	200	0	-0.486858	-0.83141	50.9409	-1324.03	-2073.97	811.95	-914	200	0	-0.51025	-0.773628	50.3048	8675.53	44000.7	1636.35	0	0	0
481	1	-7.3038e-14	1.78442e-15	9.52541e-14	8.04981e-12	6.2798e-13	3.71313e-12	300	610	0	-2.29347e-14	-9.62508e-15	2.34075e-14	-7.01893e-13	-8.58854e-13	-7.436e-13	300	200	0	-1.61847e-39	1.8846e-39	1.37721e-37	-3.02932e-36	-1.0089e-35	1.207e-36	-311	200	0	-0.49052	-0.752501	50.8039	-1325.27	-2064.16	814.56	-914	200	0
481	2	-9.12394e-14	9.66656e-15	1.10838e-13	8.35547e-12	-2.58051e-13	6.20915e-12	300	610	0	-1.31236e-14	-5.97761e-15	1.17559e-14	-3.65051e-13	-4.88343e-13	-4.22509e-13	300	200	0	-2.33308e-39	2.71673e-39	1.98529e-37	-4.36687e-36	-1.45436e-35	1.73993e-36	-311	200	0	-0.490773	-0.692078	50.6503	-1329.99	-2049.93	816.73	-914	200	0
481	3	-9.08262e-14	1.30459e-14	1.06583e-13	7.53503e-12	-7.36709e-13	6.90395e-12	300	610	0	-5.91795e-15	-3.16782e-15	3.65524e-15	-1.2786e-13	-2.17095e-13	-1.87524e-13	300	200	0	-2.46579e-39	2.87125e-39	2.09822e-37	-4.61526e-36	-1.53709e-35	1.8389e-36	-311	200	0	-0.491183	-0.657902	50.4981	-1337.28	-2032.93	818.267	-914	200	0
481	4	-7.97599e-14	1.34335e-14	9.14298e-14	6.16495e-12	-9.2408e-13	6.4803e-12	300	610	0	-1.06951e-15	-1.17464e-15	-1.43806e-15	2.37578e-14	-3.52578e-14	-3.00616e-14	300	200	0	-2.2481e-39	2.61777e-39	1.91298e-37	-4.20781e-36	-1.40139e-35	1.67656e-36	-311	200	0	-0.497539	-0.648247	50.3652	-1346.74	-2015.65	819.504	-914	200	0
481	5	-6.3888e-14	1.20547e-14	7.18165e-14	4.64221e-12	-9.21636e-13	5.46411e-12	300	610	0	1.84562e-15	1.11392e-16	-4.195e-15	1.08098e-13	7.34936e-14	6.40559e-14	300	200	0	-1.85492e-39	2.15993e-39	1.57841e-37	-3.47188e-36	-1.15629e-35	1.38333e-36	-311	200	0	-0.511498	-0.658471	50.2613	-1357.3	-1999.03	821.038	-914	200	0
481	6	-4.71453e-14	9.82474e-15	5.19775e-14	3.21323e-12	-8.10348e-13	4.22839e-12	300	610	0	3.30163e-15	8.37515e-16	-5.27996e-15	1.43701e-13	1.27258e-13	1.10532e-13	300	200	0	-1.4077e-39	1.63917e-39	1.19786e-37	-2.63481e-36	-8.7751e-36	1.04981e-36	-311	200	0	-0.532	-0.684966	50.1861	-1368.16	-1981.55	823.131	-914	200	0
481	7	-3.18982e-14	7.37127e-15	3.4374e-14	2.00855e-12	-6.4975e-13	3.01378e-12	300	610	0	3.74513e-15	1.15515e-15	-5.27426e-15	1.47039e-13	1.42998e-13	1.24075e-13	300	200	0	-9.82738e-40	1.14434e-39	8.36243e-38	-1.83941e-36	-6.12604e-36	7.32893e-37	-311	200	0	-0.556936	-0.723073	50.132	-1380.47	-1961.74	825.732	-914	200	0
481	8	-1.93288e-14	5.0818e-15	2.01546e-14	1.07644e-12	-4.79947e-13	1.95612e-12	300	610	0	3.55361e-15	1.20005e-15	-4.64215e-15	1.31427e-13	1.34998e-13	1.17069e-13	300	200	0	-6.21239e-40	7.23394e-40	5.28632e-38	-1.16278e-36	-3.87259e-36	4.63299e-37	-311	200	0	-0.581243	-0.76672	50.0924	-1395.47	-1940.71	828.987	-914	200	0
481	9	-9.79751e-15	3.15959e-15	9.57618e-15	4.12187e-13	-3.25097e-13	1.1148e-12	300	610	0	3.01981e-15	1.08279e-15	-3.72526e-15	1.06782e-13	1.14304e-13	9.90831e-14	300	200	0	-3.39327e-40	3.95126e-40	2.88745e-38	-6.35126e-37	-2.11525e-36	2.53059e-37	-311	200	0	-0.595784	-0.809225	50.0654	-1411.87	-1922.06	833.103	-914	200	0
482	0	-3.14938e-15	1.67771e-15	2.3524e-15	-1.88701e-14	-1.97306e-13	4.9817e-13	300	610	0	2.35287e-15	8.86273e-16	-2.75395e-15	7.98806e-14	8.87777e-14	7.69289e-14	300	200	0	-1.36786e-40	1.59279e-40	1.16396e-38	-2.56024e-37	-8.52675e-37	1.0201e-37	-311	200	0	-0.591643	-0.84331	50.0513	-1426.81	-1910.14	837.586	-914	200	0	-0.51025	-0.773628	50.3048	8675.53	44000.7	1636.35	0	0	0
482	1	1.04846e-15	6.2568e-16	-2.08138e-15	-2.64457e-13	-1.00308e-13	8.42427e-14	300	610	0	1.68889e-15	6.67621e-16	-1.86715e-15	5.48901e-14	6.35168e-14	5.50196e-14	300	200	0	-4.02593e-42	4.68874e-42	3.42585e-40	-7.53618e-39	-2.50959e-38	3.00298e-39	-311	200	0	-0.565099	-0.862863	50.0596	-1437.81	-1907.88	841.143	-914	200	0
482	2	3.33701e-15	-5.37848e-17	-4.38244e-15	-3.74128e-13	-3.25803e-14	-1.63789e-13	300	610	0	1.10577e-15	4.6231e-16	-1.13468e-15	3.39775e-14	4.14203e-14	3.5863e-14	300	200	0	7.27848e-41	-8.47533e-41	-6.19347e-39	1.36231e-37	4.53714e-37	-5.42807e-38	-311	200	0	-0.518762	-0.866696	50.1038	-1442.87	-1916.04	842.402	-914	200	0
482	3	4.25495e-15	-4.38032e-16	-5.18294e-15	-3.92577e-13	1.02444e-14	-2.86867e-13	300	610	0	6.38675e-16	2.89147e-16	-5.78257e-16	1.79028e-14	2.37775e-14	2.05732e-14	300	200	0	1.0827e-40	-1.26072e-40	-9.21296e-39	2.02649e-37	6.74912e-37	-8.07428e-38	-311	200	0	-0.462423	-0.861155	50.1723	-1440.55	-1933.63	840.404	-914	200	0
482	4	4.27543e-15	-6.06731e-16	-5.02525e-15	-3.5638e-13	3.36451e-14	-3.2343e-13	300	610	0	2.9397e-16	1.55113e-16	-1.89399e-16	6.52614e-15	1.07989e-14	9.3294e-15	300	200	0	1.15763e-40	-1.34798e-40	-9.85061e-39	2.16674e-37	7.21624e-37	-8.63312e-38	-311	200	0	-0.411555	-0.857009	50.231	-1430.22	-1957.09	834.755	-914	200	0
482	5	3.77747e-15	-6.31387e-16	-4.33545e-15	-2.93079e-13	4.30881e-14	-3.0589e-13	300	610	0	6.07327e-17	5.95565e-17	5.67558e-17	-7.92945e-16	2.04931e-15	1.75249e-15	300	200	0	1.06269e-40	-1.23743e-40	-9.04278e-39	1.98906e-37	6.62444e-37	-7.92518e-38	-311	200	0	-0.380178	-0.862414	50.2634	-1412.07	-1979.76	826.014	-914	200	0
482	6	3.04079e-15	-5.70286e-16	-3.42196e-15	-2.21742e-13	4.33801e-14	-2.59336e-13	300	610	0	-8.06081e-17	-2.48434e-18	1.91516e-16	-4.90653e-15	-3.22559e-15	-2.81281e-15	300	200	0	8.81417e-41	-1.02634e-40	-7.5002e-39	1.64975e-37	5.49439e-37	-6.57321e-38	-311	200	0	-0.373036	-0.879572	50.2822	-1388.05	-1994.91	815.85	-914	200	0
482	7	2.2547e-15	-4.67163e-16	-2.48876e-15	-1.54289e-13	3.8376e-14	-2.01651e-13	300	610	0	-1.52262e-16	-3.78586e-17	2.46164e-16	-6.68665e-15	-5.87383e-15	-5.10227e-15	300	200	0	6.72091e-41	-7.82611e-41	-5.71907e-39	1.25797e-37	4.1896e-37	-5.0123e-38	-311	200	0	-0.382998	-0.906452	50.315	-1362.69	-1999.93	806.511	-914	200	0
482	8	1.53392e-15	-3.52175e-16	-1.65549e-15	-9.71117e-14	3.09235e-14	-1.44442e-13	300	610	0	-1.75306e-16	-5.36834e-17	2.48234e-16	-6.91292e-15	-6.69613e-15	-5.81028e-15	300	200	0	4.71621e-41	-5.49169e-41	-4.01316e-39	8.82734e-38	2.93991e-37	-3.51712e-38	-311	200	0	-0.397539	-0.938844	50.3837	-1342.17	-1996.72	800.21	-914	200	0
482	9	9.36626e-16	-2.44075e-16	-9.79029e-16	-5.26595e-14	2.29519e-14	-9.43291e-14	300	610	0	-1.67654e-16	-5.63815e-17	2.19829e-16	-6.21882e-15	-6.37057e-15	-5.52463e-15	300	200	0	3.0013e-41	-3.49484e-41	-2.55387e-39	5.61753e-38	1.87089e-37	-2.23829e-38	-311	200	0	-0.409321	-0.97039	50.4799	-1331.45	-1988.53	798.33	-914	200	0
483	0	4.81541e-16	-1.52822e-16	-4.7337e-16	-2.08233e-14	1.56321e-14	-5.42701e-14	300	610	0	-1.43266e-16	-5.12106e-17	1.77288e-16	-5.07831e-15	-5.42385e-15	-4.70171e-15	300	200	0	1.65746e-41	-1.93001e-41	-1.41036e-39	3.10219e-38	1.03319e-37	-1.23609e-38	-311	200	0	-0.418107	-0.991969	50.5595	-1331.29	-1977.41	800.537	-914	200	0	-0.449177	-0.92242	50.0956	8677.06	43799.9	1762.72	0	0	0
483	1	1.62477e-16	-8.21363e-17	-1.26204e-16	-3.63886e-17	9.55985e-15	-2.47678e-14	300	610	0	-1.12163e-16	-4.21321e-17	1.31692e-16	-3.81711e-15	-4.23288e-15	-3.66801e-15	300	200	0	6.87197e-42	-8.00141e-42	-5.84755e-40	1.28625e-38	4.28377e-38	-5.12455e-39	-311	200	0	-0.424126	-0.994204	50.5743	-1338.49	-1964.45	805.197	-914	200	0
483	2	-4.03405e-17	-3.17026e-17	8.8447e-17	1.19194e-14	4.92883e-15	-4.85244e-15	300	610	0	-8.0908e-17	-3.18891e-17	8.97756e-17	-2.63688e-15	-3.04346e-15	-2.63637e-15	300	200	0	4.73639e-43	-5.52112e-43	-4.03504e-41	8.87022e-40	2.95534e-39	-3.53127e-40	-311	200	0	-0.424816	-0.97364	50.5086	-1348.37	-1952	810.891	-914	200	0
483	3	-1.52141e-16	1.07405e-18	2.01316e-16	1.73723e-14	1.67858e-15	7.17645e-15	300	610	0	-5.32915e-17	-2.2198e-17	5.49721e-17	-1.64393e-15	-1.99675e-15	-1.7289e-15	300	200	0	-3.26082e-42	3.79752e-42	2.77466e-40	-6.10265e-39	-2.03258e-38	2.43125e-39	-311	200	0	-0.418269	-0.936438	50.3812	-1356.86	-1944.22	817.455	-914	200	0
483	4	-1.98282e-16	1.9791e-17	2.42208e-16	1.84363e-14	-3.90286e-16	1.32369e-14	300	610	0	-3.10597e-17	-1.39795e-17	2.84078e-17	-8.77031e-16	-1.15688e-15	-1.00102e-15	300	200	0	-5.01945e-42	5.84482e-42	4.27113e-40	-9.3943e-39	-3.12896e-38	3.74287e-39	-311	200	0	-0.408434	-0.8953	50.2191	-1361	-1944.62	825.709	-914	200	0
483	5	-2.0117e-16	2.81927e-17	2.36841e-16	1.68499e-14	-1.53325e-15	1.51431e-14	300	610	0	-1.45743e-17	-7.58752e-18	9.74766e-18	-3.31538e-16	-5.36061e-16	-4.63183e-16	300	200	0	-5.43283e-42	6.32546e-42	4.62231e-40	-1.01678e-38	-3.3861e-38	4.05115e-39	-311	200	0	-0.405148	-0.862384	50.0435	-1359.12	-1953.57	836.154	-914	200	0
483	6	-1.78847e-16	2.9662e-17	2.05519e-16	1.39289e-14	-2.0076e-15	1.44337e-14	300	610	0	-3.35847e-18	-3.00784e-18	-2.14317e-18	2.16214e-17	-1.15211e-16	-9.87271e-17	300	200	0	-5.02225e-42	5.84762e-42	4.27312e-40	-9.39991e-39	-3.13036e-38	3.74567e-39	-311	200	0	-0.415972	-0.844882	49.8763	-1351.3	-1968.95	847.961	-914	200	0
483	7	-1.44689e-16	2.69704e-17	1.63006e-16	1.05888e-14	-2.04097e-15	1.2305e-14	300	610	0	3.49053e-18	-1.61359e-20	-8.7243e-18	2.22093e-16	1.40493e-16	1.22588e-16	300	200	0	-4.18708e-42	4.87512e-42	3.5629e-40	-7.83746e-39	-2.61006e-38	3.12209e-39	-311	200	0	-0.440926	-0.845866	49.7398	-1339.52	-1988.05	858.915	-914	200	0
483	8	-1.07799e-16	2.22072e-17	1.1913e-16	7.40595e-15	-1.81682e-15	9.61398e-15	300	610	0	7.01221e-18	1.70587e-18	-1.1468e-17	3.10876e-16	2.7076e-16	2.35218e-16	300	200	0	-3.20757e-42	3.73586e-42	2.72976e-40	-6.00456e-39	-1.99979e-38	2.39202e-39	-311	200	0	-0.478425	-0.865737	49.6441	-1326.83	-2008.09	866.27	-914	200	0
483	9	-7.37367e-17	1.6821e-17	7.96994e-17	4.69299e-15	-1.47134e-15	6.92057e-15	300	610	0	8.20097e-18	2.49256e-18	-1.16782e-17	3.24857e-16	3.13376e-16	2.71931e-16	300	200	0	-2.2631e-42	2.63444e-42	1.9253e-40	-4.23472e-39	-1.41041e-38	1.68716e-39	-311	200	0	-0.530278	-0.90183	49.5771	-1316.41	-2026.19	868.154	-914	200	0
484	0	-4.53614e-17	1.17187e-17	4.75267e-17	2.57365e-15	-1.09728e-15	4.54688e-15	300	610	0	7.90669e-18	2.64769e-18	-1.04067e-17	2.94165e-16	3.00516e-16	2.60618e-16	300	200	0	-1.44894e-42	1.68716e-42	1.23323e-40	-2.71291e-39	-9.03417e-39	1.0804e-39	-311	200	0	-0.5956	-0.948948	49.5124	-1310.49	-2040.24	864.079	-914	200	0	-0.449177	-0.92242	50.0956	8677.06	43799.9	1762.72	0	0	0
484	1	-2.36387e-17	7.38797e-18	2.33626e-17	1.04828e-15	-7.51391e-16	2.64002e-15	300	610	0	6.79482e-18	2.42121e-18	-8.43494e-18	2.41446e-16	2.57293e-16	2.23041e-16	300	200	0	-8.08549e-43	9.41673e-43	6.8829e-41	-1.5134e-39	-5.04187e-39	6.02558e-40	-311	200	0	-0.663843	-1.00225	49.4327	-1308.96	-2050.82	854.462	-914	200	0
484	2	-8.33092e-18	4.01717e-18	6.68406e-18	4.62934e-17	-4.62937e-16	1.22892e-15	300	610	0	5.34543e-18	2.00233e-18	-6.2956e-18	1.82349e-16	2.01766e-16	1.74844e-16	300	200	0	-3.44719e-43	4.00771e-43	2.92913e-41	-6.44597e-40	-2.14539e-39	2.56438e-40	-311	200	0	-0.71861	-1.05941	49.3359	-1309.81	-2061.12	840.192	-914	200	0
484	3	1.46357e-18	1.60018e-18	-3.70222e-18	-5.35322e-16	-2.41897e-16	2.71082e-16	300	610	0	3.8748e-18	1.52276e-18	-4.315e-18	1.26631e-16	1.45785e-16	1.26288e-16	300	200	0	-3.64338e-44	4.2039e-44	3.06744e-42	-6.72623e-41	-2.24208e-40	2.66247e-41	-311	200	0	-0.747461	-1.1185	49.2299	-1311.76	-2073.8	822.292	-914	200	0
484	4	6.92043e-18	1.97468e-20	-9.23243e-18	-8.05898e-16	-8.59695e-17	-3.11947e-16	300	610	0	2.56728e-18	1.06549e-18	-2.66179e-18	7.94977e-17	9.62176e-17	8.33134e-17	300	200	0	1.45735e-43	-1.69557e-43	-1.23763e-41	2.71852e-40	9.0664e-40	-1.079e-40	-311	200	0	-0.746623	-1.17546	49.1348	-1315.68	-2088.18	801.919	-914	200	0
484	5	9.23277e-18	-8.9128e-19	-1.13113e-17	-8.65383e-16	1.3931e-17	-6.09968e-16	300	610	0	1.50944e-18	6.7554e-19	-1.39393e-18	4.29204e-17	5.62472e-17	4.86722e-17	300	200	0	2.32616e-43	-2.70451e-43	-1.97807e-41	4.34403e-40	1.44894e-39	-1.73761e-40	-311	200	0	-0.720588	-1.22356	49.0774	-1323.1	-2101.5	780.799	-914	200	0
484	6	9.46147e-18	-1.30881e-18	-1.1158e-17	-7.96409e-16	6.9708e-17	-7.08592e-16	300	610	0	7.21267e-19	3.70799e-19	-4.98773e-19	1.67731e-17	2.656e-17	2.29522e-17	300	200	0	2.55036e-43	-2.97075e-43	-2.16781e-41	4.76441e-40	1.58767e-39	-1.90577e-40	-311	200	0	-0.681497	-1.25286	49.0757	-1333.94	-2111.14	761.211	-914	200	0
484	7	8.46492e-18	-1.39283e-18	-9.73948e-18	-6.618e-16	9.34661e-17	-6.80814e-16	300	610	0	1.82114e-19	1.51379e-19	7.53623e-20	-2.60159e-19	6.32477e-18	5.42802e-18	300	200	0	2.36819e-43	-2.76056e-43	-2.01857e-41	4.44212e-40	1.47837e-39	-1.76564e-40	-311	200	0	-0.645228	-1.25394	49.1361	-1346.24	-2115.29	745.338	-914	200	0
484	8	6.88272e-18	-1.27508e-18	-7.76274e-18	-5.05503e-16	9.59824e-17	-5.83673e-16	300	610	0	-1.49586e-19	7.17558e-21	3.96477e-19	-1.00224e-17	-6.0636e-18	-5.2947e-18	300	200	0	1.98984e-43	-2.31214e-43	-1.69207e-41	3.72745e-40	1.24015e-39	-1.48538e-40	-311	200	0	-0.623481	-1.22504	49.2533	-1357.46	-2114.07	734.856	-914	200	0
484	9	5.15244e-18	-1.05535e-18	-5.70069e-18	-3.55372e-16	8.59856e-17	-4.58233e-16	300	610	0	-3.22462e-19	-7.65901e-20	5.33832e-19	-1.44403e-17	-1.24634e-17	-1.08285e-17	300	200	0	1.52742e-43	-1.77965e-43	-1.30251e-41	2.85865e-40	9.54284e-40	-1.13505e-40	-311	200	0	-0.619227	-1.17215	49.4044	-1365.81	-2110.79	730.857	-914	200	0
485	0	3.54332e-18	-8.03197e-19	-3.83545e-18	-2.26684e-16	6.99863e-17	-3.31478e-16	300	610	0	-3.83412e-19	-1.1562e-19	5.49159e-19	-1.52587e-17	-1.4657e-17	-1.27191e-17	300	200	0	1.079e-43	-1.26117e-43	-9.23316e-42	2.03188e-40	6.76827e-40	-8.12753e-41	-311	200	0	-0.627995	-1.10204	49.5635	-1370.58	-2109.6	733.723	-914	200	0	-0.677059	-1.01744	49.7155	8592.5	43351.1	1844.16	0	0	0
485	1	2.19569e-18	-5.62459e-19	-2.30575e-18	-1.25669e-16	5.24434e-17	-2.1908e-16	300	610	0	-3.72743e-19	-1.24275e-19	4.92497e-19	-1.39101e-17	-1.41707e-17	-1.22897e-17	300	200	0	7.00649e-44	-8.12753e-44	-5.95272e-42	1.31722e-40	4.35804e-40	-5.1848e-41	-311	200	0	-0.641757	-1.02001	49.7293	-1372.11	-2111.43	743.276	-914	200	0
485	2	1.15909e-18	-3.56987e-19	-1.15134e-18	-5.26067e-17	3.61044e-17	-1.28337e-16	300	610	0	-3.22169e-19	-1.14435e-19	4.01201e-19	-1.14762e-17	-1.22016e-17	-1.05776e-17	300	200	0	3.92364e-44	-4.62428e-44	-3.35611e-42	7.42688e-41	2.45227e-40	-2.94273e-41	-311	200	0	-0.654393	-0.933354	49.9194	-1371.79	-2112.5	758.544	-914	200	0
485	3	4.24907e-19	-1.96289e-19	-3.50341e-19	-4.32763e-18	2.24058e-17	-6.08627e-17	300	610	0	-2.5468e-19	-9.51338e-20	3.00878e-19	-8.70862e-18	-9.61478e-18	-8.33205e-18	300	200	0	1.68156e-44	-1.96182e-44	-1.46296e-42	3.22299e-41	1.079e-40	-1.26117e-41	-311	200	0	-0.665412	-0.852033	50.1417	-1370.9	-2106.83	776.77	-914	200	0
485	4	-4.7874e-20	-8.04928e-20	1.51962e-19	2.39464e-17	1.18584e-17	-1.48121e-17	300	610	0	-1.85513e-19	-7.26942e-20	2.07324e-19	-6.0791e-18	-6.98113e-18	-6.04761e-18	300	200	0	2.8026e-45	-2.8026e-45	-2.00386e-43	4.2039e-42	1.4013e-41	-1.4013e-42	-311	200	0	-0.676462	-0.784118	50.38	-1369.59	-2091.13	793.854	-914	200	0
485	5	-3.13993e-19	-4.31883e-21	4.22645e-19	3.73476e-17	4.38039e-18	1.34307e-17	300	610	0	-1.23628e-19	-5.11256e-20	1.28817e-19	-3.84248e-18	-4.63459e-18	-4.01314e-18	300	200	0	-7.00649e-45	7.00649e-45	5.49309e-43	-1.26117e-41	-4.06377e-41	4.2039e-42	-311	200	0	-0.686158	-0.732512	50.5933	-1367.56	-2067.11	806.656	-914	200	0
485	6	-4.29562e-19	3.99924e-20	5.27884e-19	4.05999e-17	-4.41382e-19	2.80677e-17	300	610	0	-7.33073e-20	-3.26292e-20	6.83213e-20	-2.0984e-18	-2.73288e-18	-2.36495e-18	300	200	0	-1.12104e-44	1.26117e-44	9.15048e-43	-1.96182e-41	-6.72623e-41	8.40779e-42	-311	200	0	-0.690913	-0.696911	50.7274	-1364.41	-2038.53	814.181	-914	200	0
485	7	-4.44794e-19	6.07011e-20	5.25455e-19	3.76292e-17	-3.16104e-18	3.31369e-17	300	610	0	-3.56353e-20	-1.81045e-20	2.53935e-20	-8.45466e-19	-1.31366e-18	-1.13536e-18	300	200	0	-1.12104e-44	1.4013e-44	1.01594e-42	-2.24208e-41	-7.42688e-41	8.40779e-42	-311	200	0	-0.687143	-0.677068	50.7459	-1358.81	-2008.43	816.527	-914	200	0
485	8	-4.00521e-19	6.53705e-20	4.6141e-19	3.14349e-17	-4.34784e-18	3.21007e-17	300	610	0	-9.7271e-21	-7.59494e-21	-2.31545e-21	-2.42866e-20	-3.4106e-19	-2.93042e-19	300	200	0	-1.12104e-44	1.26117e-44	9.52883e-43	-2.10195e-41	-7.00649e-41	8.40779e-42	-311	200	0	-0.671443	-0.673086	50.654	-1349.03	-1980.34	814.027	-914	200	0
485	9	-3.27314e-19	6.02614e-20	3.69576e-19	2.41257e-17	-4.51181e-18	2.76777e-17	300	610	0	6.32855e-21	-6.46972e-22	-1.79707e-20	4.50747e-19	2.58802e-19	2.26187e-19	300	200	0	-9.80909e-45	1.12104e-44	8.02944e-43	-1.82169e-41	-5.88545e-41	7.00649e-42	-311	200	0	-0.642526	-0.683738	50.4826	-1335.82	-1959.93	807.845	-914	200	0
486	0	-2.462e-19	5.01392e-20	2.72714e-19	1.70468e-17	-4.06817e-18	2.18348e-17	300	610	0	1.48053e-20	3.42491e-21	-2.48291e-20	6.70128e-19	5.72838e-19	4.97752e-19	300	200	0	-7.00649e-45	8.40779e-45	6.20775e-43	-1.4013e-41	-4.62428e-41	5.60519e-42	-311	200	0	-0.604482	-0.706158	50.2658	-1323.41	-1953.28	800.341	-914	200	0	-0.613808	-0.971945	50.4368	8702.92	44038.3	1825.81	0	0	0
486	1	-1.7021e-19	3.83416e-20	1.84508e-19	1.09444e-17	-3.32807e-18	1.58722e-17	300	610	0	1.79138e-20	5.3577e-21	-2.58121e-20	7.16365e-19	6.85096e-19	5.94544e-19	300	200	0	-5.60519e-45	5.60519e-45	4.4281e-43	-9.80909e-42	-3.22299e-41	4.2039e-42	-311	200	0	-0.566185	-0.738387	50.0491	-1317.08	-1964.31	794.325	-914	200	0
486	2	-1.06226e-19	2.69873e-20	1.11796e-19	6.13097e-18	-2.50576e-18	1.05516e-17	300	610	0	1.75653e-20	5.8302e-21	-2.32999e-20	6.57541e-19	6.67959e-19	5.7931e-19	300	200	0	-2.8026e-45	4.2039e-45	2.87266e-43	-5.60519e-42	-2.10195e-41	2.8026e-42	-311	200	0	-0.536128	-0.781436	49.8908	-1320.24	-1992.96	792.109	-914	200	0
486	3	-5.67735e-20	1.72415e-20	5.66611e-20	2.63252e-18	-1.73422e-18	6.23452e-18	300	610	0	1.52707e-20	5.40675e-21	-1.90775e-20	5.45324e-19	5.78468e-19	5.01483e-19	300	200	0	-2.8026e-45	2.8026e-45	1.63952e-43	-2.8026e-42	-1.26117e-41	1.4013e-42	-311	200	0	-0.518355	-0.836093	49.8351	-1332.87	-2034.23	794.823	-914	200	0
486	4	-2.1572e-20	9.58258e-21	1.82059e-20	3.07213e-19	-1.08386e-18	3.00909e-18	300	610	0	1.21307e-20	4.51867e-21	-1.43753e-20	4.15789e-19	4.58048e-19	3.96947e-19	300	200	0	-1.4013e-45	1.4013e-45	7.28675e-44	-1.4013e-42	-5.60519e-42	0	-311	200	0	-0.512467	-0.898797	49.8913	-1351.85	-2080.01	801.8	-914	200	0
486	5	1.23914e-21	4.03657e-21	-6.07453e-21	-1.06635e-18	-5.80713e-19	7.95864e-19	300	610	0	8.87914e-21	3.46933e-21	-9.95792e-21	2.9174e-19	3.34201e-19	2.89517e-19	300	200	0	0	0	1.26117e-44	0	-1.4013e-42	0	-311	200	0	-0.515937	-0.963779	50.039	-1372.4	-2122.07	810.755	-914	200	0
486	6	1.42067e-20	3.66624e-22	-1.93104e-20	-1.72895e-18	-2.22192e-19	-5.71518e-19	300	610	0	5.95101e-21	2.45238e-21	-6.23089e-21	1.85635e-19	2.2315e-19	1.93233e-19	300	200	0	0	0	-2.38221e-44	1.4013e-42	1.4013e-42	0	-311	200	0	-0.527201	-1.0267	50.2423	-1390.3	-2153.37	819.234	-914	200	0
486	7	1.99686e-20	-1.78713e-21	-2.46181e-20	-1.90377e-18	1.04317e-20	-1.28956e-18	300	610	0	3.55797e-21	1.57529e-21	-3.34514e-21	1.02497e-19	1.32696e-19	1.14836e-19	300	200	0	0	0	-4.2039e-44	1.4013e-42	2.8026e-42	0	-311	200	0	-0.548052	-1.08403	50.4581	-1403.87	-2169.07	825.834	-914	200	0
486	8	2.09006e-20	-2.81236e-21	-2.47346e-20	-1.77731e-18	1.42935e-19	-1.54865e-18	300	610	0	1.75789e-21	8.83199e-22	-1.28716e-21	4.24772e-20	6.48685e-20	5.60704e-20	300	200	0	0	-1.4013e-45	-4.76441e-44	1.4013e-42	2.8026e-42	0	-311	200	0	-0.581845	-1.13257	50.6446	-1414.42	-2167.36	829.993	-914	200	0
486	9	1.89447e-20	-3.06651e-21	-2.18527e-20	-1.4927e-18	2.02077e-19	-1.51297e-18	300	610	0	5.1335e-22	3.79979e-22	4.95454e-23	2.90415e-21	1.81372e-20	1.55979e-20	300	200	0	0	0	-4.48416e-44	1.4013e-42	2.8026e-42	0	-311	200	0	-0.627456	-1.17158	50.7778	-1424.89	-2149.3	831.51	-914	200	0
487	0	1.55614e-20	-2.84703e-21	-1.75903e-20	-1.1511e-18	2.11987e-19	-1.31208e-18	300	610	0	-2.63406e-22	4.53494e-23	8.12178e-22	-2.01947e-20	-1.08935e-20	-9.53147e-21	300	200	0	0	0	-3.78351e-44	1.4013e-42	2.8026e-42	0	-311	200	0	-0.677627	-1.20176	50.8627	-1437.17	-2118.32	830.765	-914	200	0	-0.613808	-0.971945	50.4368	8702.92	44038.3	1825.81	0	0	0
487	1	1.17608e-20	-2.38141e-21	-1.30424e-20	-8.17454e-19	1.92412e-19	-1.04014e-18	300	610	0	-6.78599e-22	-1.52453e-22	1.15382e-21	-3.10677e-20	-2.62859e-20	-2.28432e-20	300	200	0	0	0	-2.94273e-44	0	1.4013e-42	0	-311	200	0	-0.725089	-1.22088	50.922	-1450.12	-2079.93	828.804	-914	200	0
487	2	8.17354e-21	-1.82977e-21	-8.87265e-21	-5.28163e-19	1.58216e-19	-7.59779e-19	300	610	0	-8.36408e-22	-2.48004e-22	1.21269e-21	-3.36151e-20	-3.20019e-20	-2.77734e-20	300	200	0	0	-0	-2.10195e-44	0	1.4013e-42	0	-311	200	0	-0.766481	-1.22387	50.9711	-1460.72	-2041.23	826.861	-914	200	0
487	3	5.13653e-21	-1.29445e-21	-5.41738e-21	-2.98865e-19	1.19692e-19	-5.08e-19	300	610	0	-8.2742e-22	-2.73373e-22	1.10195e-21	-3.10719e-20	-3.14728e-20	-2.72967e-20	300	200	0	0	-0	-1.4013e-44	0	1.4013e-42	0	-311	200	0	-0.799648	-1.20825	51.002	-1466.67	-2009.26	825.952	-914	200	0
487	4	2.77799e-21	-8.32338e-22	-2.78488e-21	-1.31397e-19	8.32722e-20	-3.02673e-19	300	610	0	-7.23603e-22	-2.55366e-22	9.06899e-22	-2.59052e-20	-2.74163e-20	-2.37681e-20	300	200	0	0	-0	-8.40779e-45	0	0	0	-311	200	0	-0.82087	-1.17678	50.9908	-1467.21	-1988.12	826.902	-914	200	0
487	5	1.09073e-21	-4.6741e-22	-9.39298e-22	-1.94453e-20	5.24045e-20	-1.48534e-19	300	610	0	-5.77642e-22	-2.14566e-22	6.8663e-22	-1.9846e-20	-2.18153e-20	-1.89057e-20	300	200	0	0	-0	-4.2039e-45	0	0	0	-311	200	0	-0.825255	-1.13595	50.9154	-1462.78	-1977.36	830.438	-914	200	0
487	6	-9.39533e-24	-2.01867e-22	2.33812e-22	4.72398e-20	2.84091e-20	-4.22023e-20	300	610	0	-4.24852e-22	-1.65527e-22	4.78123e-22	-1.39962e-20	-1.59941e-20	-1.38559e-20	300	200	0	0	0	-1.4013e-45	0	0	0	-311	200	0	-0.810238	-1.09498	50.7759	-1454.76	-1973.3	836.773	-914	200	0
487	7	-6.40796e-22	-2.51252e-23	8.80417e-22	7.99483e-20	1.12259e-20	2.39647e-20	300	610	0	-2.86352e-22	-1.17597e-22	3.01237e-22	-8.96408e-21	-1.07402e-20	-9.30061e-21	300	200	0	0	0	1.4013e-45	0	0	0	-311	200	0	-0.779499	-1.0638	50.6009	-1444.81	-1972.05	845.059	-914	200	0
487	8	-9.27422e-22	7.94883e-23	1.14722e-21	8.92222e-20	7.95321e-24	5.91504e-20	300	610	0	-1.72581e-22	-7.60189e-23	1.63621e-22	-5.00213e-21	-6.43905e-21	-5.57266e-21	300	200	0	0	0	1.4013e-45	0	0	0	-311	200	0	-0.741232	-1.04795	50.4281	-1434.86	-1972.18	853.565	-914	200	0
487	9	-9.81646e-22	1.30159e-22	1.16383e-21	8.39168e-20	-6.44277e-21	7.23282e-20	300	610	0	-8.65922e-23	-4.30502e-23	6.49911e-23	-2.12783e-21	-3.19837e-21	-2.76487e-21	300	200	0	0	0	2.8026e-45	0	0	0	-311	200	0	-0.701889	-1.0472	50.2766	-1427.18	-1976.1	860.584	-914	200	0
488	0	-8.95786e-22	1.43774e-22	1.03463e-21	7.08614e-20	-9.38348e-21	7.12815e-20	300	610	0	-2.68289e-23	-1.89622e-23	5.35018e-25	-2.21548e-22	-9.53811e-22	-8.20882e-22	300	200	0	0	0	2.8026e-45	0	0	0	-311	200	0	-0.663043	-1.05916	50.1484	-1422.84	-1988.49	865.352	-914	200	0	-0.683758	-1.11782	50.3937	8683.58	44003.5	2015.87	0	0	0
488	1	-7.3962e-22	1.3446e-22	8.36992e-22	5.49067e-20	-9.9555e-21	6.21811e-20	300	610	0	1.07308e-23	-2.85194e-24	-3.65879e-23	9.00882e-22	4.50418e-22	3.94685e-22	300	200	0	0	0	1.4013e-45	0	0	0	-311	200	0	-0.62424	-1.08108	50.0451	-1420.21	-2012.05	868.425	-914	200	0
488	2	-5.61651e-22	1.13075e-22	6.23569e-22	3.91873e-20	-9.09743e-21	4.95353e-20	300	610	0	3.10464e-23	6.75068e-24	-5.35695e-23	1.43882e-21	1.20408e-21	1.04652e-21	300	200	0	0	0	1.4013e-45	0	0	0	-311	200	0	-0.587661	-1.10825	49.973	-1416.15	-2045.11	871.203	-914	200	0
488	3	-3.92364e-22	8.72974e-23	4.26515e-22	2.54773e-20	-7.51945e-21	3.63587e-20	300	610	0	3.90254e-23	1.14669e-23	-5.69463e-23	1.57656e-21	1.49384e-21	1.29652e-21	300	200	0	0	0	1.4013e-45	0	0	0	-311	200	0	-0.560138	-1.13447	49.9415	-1407.6	-2083.25	874.286	-914	200	0
488	4	-2.48253e-22	6.20687e-23	2.62368e-22	1.45572e-20	-5.71568e-21	2.4448e-20	300	610	0	3.89601e-23	1.28113e-23	-5.20984e-23	1.46779e-21	1.48234e-21	1.28568e-21	300	200	0	0	0	1.4013e-45	0	0	0	-311	200	0	-0.550763	-1.15415	49.9672	-1392.02	-2121.1	876.248	-914	200	0
488	5	-1.35798e-22	4.01633e-23	1.36711e-22	6.54308e-21	-3.99714e-21	1.4685e-20	300	610	0	3.42775e-23	1.20569e-23	-4.30996e-23	1.23026e-21	1.29899e-21	1.12617e-21	300	200	0	0	0	0	0	0	0	-311	200	0	-0.56439	-1.16318	50.0645	-1368.65	-2153.08	875.048	-914	200	0
488	6	-5.49518e-23	2.27803e-23	4.81643e-23	1.15525e-21	-2.53251e-21	7.32101e-21	300	610	0	2.74985e-23	1.01856e-23	-3.27872e-23	9.47008e-22	1.0387e-21	9.00184e-22	300	200	0	0	0	0	0	0	0	-311	200	0	-0.598412	-1.16125	50.2292	-1340.18	-2173.68	870.214	-914	200	0
488	7	-1.91723e-24	1.00699e-23	-8.48794e-24	-2.08022e-21	-1.38848e-21	2.21421e-21	300	610	0	2.03224e-23	7.89536e-24	-2.2949e-23	6.71247e-22	7.65212e-22	6.62931e-22	300	200	0	0	0	0	0	0	0	-311	200	0	-0.646893	-1.15396	50.4391	-1311.42	-2177.61	862.87	-914	200	0
488	8	2.88036e-23	1.56151e-24	-4.00482e-23	-3.69245e-21	-5.65176e-22	-9.85945e-22	300	610	0	1.37736e-23	5.63725e-24	-1.45564e-23	4.32668e-22	5.16735e-22	4.47484e-22	300	200	0	0	0	0	0	0	0	-311	200	0	-0.703809	-1.14958	50.659	-1286.18	-2161.35	854.671	-914	200	0
488	9	4.30325e-23	-3.51659e-24	-5.34191e-23	-4.17917e-21	-2.44329e-23	-2.70833e-21	300	610	0	8.36616e-24	3.66684e-24	-7.99563e-24	2.43912e-22	3.12265e-22	2.70261e-22	300	200	0	0	0	0	0	0	0	-311	200	0	-0.761802	-1.15343	50.8447	-1265.64	-2125.9	847.258	-914	200	0
489	0	4.60828e-23	-6.01699e-24	-5.47378e-23	-3.96075e-21	2.89381e-22	-3.37571e-21	300	610	0	4.2597e-24	2.09678e-24	-3.2702e-24	1.06306e-22	1.57475e-22	1.36144e-22	300	200	0	0	0	0	0	0	0	-311	200	0	-0.811449	-1.16632	50.9577	-1249	-2077.56	841.659	-914	200	0	-0.532662	-1.10167	50.2846	8789.1	43950.6	1972.54	0	0	0
489	1	4.23424e-23	-6.73722e-24	-4.89699e-23	-3.36294e-21	4.35307e-22	-3.35696e-21	300	610	0	1.39082e-24	9.44076e-25	-1.63416e-25	1.4515e-23	4.97029e-23	4.28023e-23	300	200	0	0	0	0	0	0	0	-311	200	0	-0.842114	-1.18584	50.9823	-1235.52	-2026.21	837.73	-914	200	0
489	2	3.51436e-23	-6.34807e-24	-3.98152e-23	-2.61829e-21	4.67308e-22	-2.94594e-21	300	610	0	-4.2447e-25	1.68772e-25	1.64232e-24	-3.99909e-23	-1.81864e-23	-1.59681e-23	300	200	0	0	0	0	0	0	0	-311	200	0	-0.843351	-1.207	50.9347	-1225.63	-1982.61	834.867	-914	200	0
489	3	2.68146e-23	-5.36748e-24	-2.98047e-23	-1.87798e-21	4.29992e-22	-2.3584e-21	300	610	0	-1.41756e-24	-2.97112e-25	2.48472e-24	-6.65613e-23	-5.50512e-23	-4.78543e-23	300	200	0	0	0	0	0	0	0	-311	200	0	-0.808765	-1.22339	50.8532	-1220.67	-1954.82	833.5	-914	200	0
489	4	1.88289e-23	-4.16375e-24	-2.04957e-23	-1.22844e-21	3.57271e-22	-1.73941e-21	300	610	0	-1.81954e-24	-5.2955e-25	2.67282e-24	-7.39021e-23	-6.96832e-23	-6.0482e-23	300	200	0	0	0	0	0	0	0	-311	200	0	-0.741076	-1.23003	50.7695	-1221.92	-1944.75	835.026	-914	200	0
489	5	1.19926e-23	-2.97524e-24	-1.26999e-23	-7.08525e-22	2.72865e-22	-1.17614e-21	300	610	0	-1.83372e-24	-6.00054e-25	2.4623e-24	-6.93118e-23	-6.97879e-23	-6.05313e-23	300	200	0	0	0	0	0	0	0	-311	200	0	-0.653198	-1.22414	50.6925	-1229.7	-1948.66	840.186	-914	200	0
489	6	6.63225e-24	-1.93718e-24	-6.70349e-24	-3.25124e-22	1.91803e-22	-7.12059e-22	300	610	0	-1.62324e-24	-5.69049e-25	2.04769e-24	-5.84089e-23	-6.15276e-23	-5.33428e-23	300	200	0	0	0	0	0	0	0	-311	200	0	-0.563823	-1.20397	50.6182	-1243.19	-1961.06	848.431	-914	200	0
489	7	2.75958e-24	-1.10939e-24	-2.45665e-24	-6.59245e-23	1.22328e-22	-3.60342e-22	300	610	0	-1.3087e-24	-4.83378e-25	1.56518e-24	-4.51764e-23	-4.94427e-23	-4.28499e-23	300	200	0	0	0	0	0	0	0	-311	200	0	-0.489447	-1.16981	50.5376	-1260.11	-1977.56	858.487	-914	200	0
489	8	2.03971e-25	-5.0118e-25	2.77968e-25	9.09624e-23	6.77994e-23	-1.15159e-22	300	610	0	-9.71824e-25	-3.76491e-25	1.10115e-24	-3.21822e-23	-3.65997e-23	-3.17083e-23	300	200	0	0	0	0	0	0	0	-311	200	0	-0.436786	-1.12585	50.4301	-1276.61	-1996.17	868.755	-914	200	0
489	9	-1.2897e-24	-9.17371e-26	1.8171e-24	1.7032e-22	2.83645e-23	3.95382e-23	300	610	0	-6.6227e-25	-2.70148e-25	7.03068e-25	-2.08743e-23	-2.4852e-23	-2.15219e-23	300	200	0	0	0	0	0	0	0	-311	200	0	-0.401228	-1.07915	50.2628	-1289.26	-2016.89	877.551	-914	200	0
490	0	-1.99472e-24	1.5461e-25	2.48538e-24	1.9564e-22	2.30959e-24	1.23768e-22	300	610	0	-4.05333e-25	-1.76798e-25	3.90368e-25	-1.1884e-23	-1.51346e-23	-1.30993e-23	300	200	0	0	0	0	0	0	0	-311	200	0	-0.372247	-1.03597	50.0246	-1297.18	-2038.61	883.402	-914	200	0	-0.532662	-1.10167	50.2846	8789.1	43950.6	1972.54	0	0	0
490	1	-2.16225e-24	2.77815e-25	2.57329e-24	1.86873e-22	-1.29461e-23	1.5744e-22	300	610	0	-2.09281e-25	-1.02048e-25	1.64039e-25	-5.29819e-24	-7.74319e-24	-6.69499e-24	300	200	0	0	0	0	0	0	0	-311	200	0	-0.342069	-0.999421	49.758	-1301.69	-2056.9	885.376	-914	200	0
490	2	-2.00078e-24	3.15529e-25	2.31704e-24	1.59552e-22	-2.01739e-23	1.58028e-22	300	610	0	-7.16086e-26	-4.69031e-26	1.43538e-26	-8.7998e-25	-2.5703e-24	-2.21459e-24	300	200	0	0	0	0	0	0	0	-311	200	0	-0.312448	-0.970399	49.5355	-1304.73	-2065.19	883.456	-914	200	0
490	3	-1.6694e-24	2.99593e-25	1.89345e-24	1.24821e-22	-2.19242e-23	1.39526e-22	300	610	0	1.60836e-26	-9.60565e-27	-7.34195e-26	1.76519e-24	7.10306e-25	6.25461e-25	300	200	0	0	0	0	0	0	0	-311	200	0	-0.293218	-0.948515	49.4062	-1307.71	-2058.46	878.649	-914	200	0
490	4	-1.27984e-24	2.54712e-25	1.42416e-24	8.99711e-23	-2.03167e-23	1.12253e-22	300	610	0	6.45848e-26	1.29838e-26	-1.15131e-25	3.07558e-24	2.51181e-24	2.18378e-24	300	200	0	0	0	0	0	0	0	-311	200	0	-0.293944	-0.932818	49.374	-1310.51	-2037.84	872.482	-914	200	0
490	5	-9.03268e-25	1.9854e-25	9.84551e-25	5.92071e-23	-1.69702e-23	8.31891e-23	300	610	0	8.47705e-26	2.44237e-26	-1.25387e-25	3.46231e-24	3.24811e-24	2.81938e-24	300	200	0	0	0	0	0	0	0	-311	200	0	-0.317435	-0.924089	49.4175	-1311.86	-2010.46	865.8	-914	200	0
490	6	-5.79068e-25	1.42573e-25	6.14411e-25	3.44603e-23	-1.30228e-23	5.65604e-23	300	610	0	8.62696e-26	2.80891e-26	-1.16334e-25	3.27186e-24	3.2842e-24	2.84867e-24	300	200	0	0	0	0	0	0	0	-311	200	0	-0.359978	-0.924625	49.5115	-1311.6	-1983.74	857.906	-914	200	0
490	7	-3.23629e-25	9.33958e-26	3.28346e-25	1.61236e-23	-9.20065e-24	3.45069e-23	300	610	0	7.68459e-26	2.68476e-26	-9.72596e-26	2.77227e-24	2.91338e-24	2.52588e-24	300	200	0	0	0	0	0	0	0	-311	200	0	-0.416533	-0.935242	49.6285	-1312.05	-1961.34	847.422	-914	200	0
490	8	-1.38179e-25	5.39864e-26	1.24725e-25	3.6585e-24	-5.90613e-24	1.7713e-23	300	610	0	6.22658e-26	2.29329e-26	-7.46967e-26	2.15451e-24	2.35284e-24	2.03915e-24	300	200	0	0	0	0	0	0	0	-311	200	0	-0.483959	-0.954539	49.7462	-1315.88	-1943.55	833.871	-914	200	0
490	9	-1.50804e-26	2.48914e-26	-7.21715e-27	-3.94449e-24	-3.30779e-24	5.94557e-24	300	610	0	4.64593e-26	1.7948e-26	-5.28184e-26	1.54246e-24	1.75003e-24	1.51618e-24	300	200	0	0	0	0	0	0	0	-311	200	0	-0.558689	-0.981423	49.8608	-1323.23	-1929.13	818.082	-914	200	0
491	0	5.74935e-26	5.19553e-27	-8.22171e-26	-7.84555e-24	-1.41949e-24	-1.52901e-24	300	610	0	3.18323e-26	1.2942e-26	-3.39422e-26	1.00666e-24	1.1948e-24	1.03473e-24	300	200	0	0	0	0	0	0	0	-311	200	0	-0.634224	-1.01657	49.9834	-1331.96	-1916.58	801.708	-914	200	0	-0.729623	-1.03272	50.0801	8702.44	43882.2	1887.53	0	0	0
491	1	9.23653e-26	-6.74808e-27	-1.15536e-25	-9.15309e-24	-1.64575e-25	-5.64424e-24	300	610	0	1.96272e-26	8.52084e-27	-1.90425e-26	5.78578e-25	7.3312e-25	6.34557e-25	300	200	0	0	0	0	0	0	0	-311	200	0	-0.702581	-1.05964	50.1137	-1339.97	-1903.74	786.771	-914	200	0
491	2	1.01403e-25	-1.28105e-26	-1.20918e-25	-8.81358e-24	5.76562e-25	-7.33735e-24	300	610	0	1.02698e-26	4.96298e-27	-8.20558e-27	2.63473e-25	3.80269e-25	3.28821e-25	300	200	0	0	0	0	0	0	0	-311	200	0	-0.758578	-1.10521	50.2259	-1346.05	-1888.06	775.304	-914	200	0
491	3	9.45089e-26	-1.47688e-26	-1.09596e-25	-7.56758e-24	9.33939e-25	-7.43602e-24	300	610	0	3.66537e-27	2.32566e-27	-9.96557e-28	5.089e-26	1.3206e-25	1.13834e-25	300	200	0	0	0	0	0	0	0	-311	200	0	-0.802872	-1.14395	50.2896	-1348.98	-1868.8	768.911	-914	200	0
491	4	7.92775e-26	-1.41339e-26	-9.00198e-26	-5.94894e-24	1.02806e-24	-6.60619e-24	300	610	0	-5.68873e-28	5.3206e-28	3.26709e-27	-7.74021e-26	-2.63933e-26	-2.33451e-26	300	200	0	0	0	0	0	0	0	-311	200	0	-0.840582	-1.16799	50.2976	-1347.32	-1848.35	768.05	-914	200	0
491	5	6.10683e-26	-1.20838e-26	-6.80318e-26	-4.30904e-24	9.59611e-25	-5.34145e-24	300	610	0	-2.93553e-27	-5.62609e-28	5.32896e-27	-1.41936e-25	-1.14349e-25	-9.9433e-26	300	200	0	0	0	0	0	0	0	-311	200	0	-0.8761	-1.1722	50.2672	-1340.03	-1830.91	771.494	-914	200	0
491	6	4.33181e-26	-9.46434e-27	-4.72787e-26	-2.85244e-24	8.05844e-25	-3.97745e-24	300	610	0	-3.94626e-27	-1.12491e-27	5.87909e-27	-1.62117e-25	-1.51287e-25	-1.31325e-25	300	200	0	0	0	1.4013e-45	0	0	0	-311	200	0	-0.906839	-1.15212	50.2241	-1327.03	-1821.1	776.746	-914	200	0
491	7	2.79479e-26	-6.82991e-27	-2.97098e-26	-1.67487e-24	6.21359e-25	-2.71901e-24	300	610	0	-4.05688e-27	-1.31409e-27	5.49446e-27	-1.54392e-25	-1.54486e-25	-1.34004e-25	300	200	0	0	0	1.4013e-45	0	0	0	-311	200	0	-0.922914	-1.107	50.1867	-1309.47	-1823.05	781.567	-914	200	0
491	8	1.57788e-26	-4.50094e-27	-1.60664e-26	-7.98147e-25	4.41207e-25	-1.67129e-24	300	610	0	-3.6368e-27	-1.26619e-27	4.61823e-27	-1.31543e-25	-1.37908e-25	-1.19568e-25	300	200	0	0	0	1.4013e-45	0	0	0	-311	200	0	-0.915418	-1.04401	50.1692	-1289.5	-1838.24	785.428	-914	200	0
491	9	6.90085e-27	-2.62528e-27	-6.30663e-27	-1.98913e-25	2.85026e-25	-8.69644e-25	300	610	0	-2.96168e-27	-1.08769e-27	3.56384e-27	-1.02723e-25	-1.11934e-25	-9.70121e-26	300	200	0	0	0	2.8026e-45	0	0	0	-311	200	0	-0.88355	-0.975495	50.1866	-1270.24	-1864.65	789.561	-914	200	0
492	0	9.73732e-28	-1.23386e-27	5.66887e-29	1.69333e-25	1.61247e-25	-3.05053e-25	300	610	0	-2.22041e-27	-8.55375e-28	2.53271e-27	-7.39052e-26	-8.36544e-26	-7.24774e-26	300	200	0	0	0	2.8026e-45	0	0	0	-311	200	0	-0.834169	-0.913923	50.2477	-1255.58	-1898.68	795.703	-914	200	0	-0.729623	-1.03272	50.0801	8702.44	43882.2	1887.53	0	0	0
492	1	-2.55016e-27	-2.86758e-28	3.70853e-27	3.60868e-25	7.08552e-26	5.59293e-26	300	610	0	-1.52949e-27	-6.19826e-28	1.6379e-27	-4.85253e-26	-5.74216e-26	-4.973e-26	300	200	0	0	0	1.4013e-45	0	0	0	-311	200	0	-0.776991	-0.869599	50.3429	-1248.45	-1936.88	804.666	-914	200	0
492	2	-4.27219e-27	2.91969e-28	5.36601e-27	4.27967e-25	1.04368e-26	2.56808e-25	300	610	0	-9.49889e-28	-4.10498e-28	9.28151e-28	-2.81477e-26	-3.54929e-26	-3.07223e-26	300	200	0	0	0	1.4013e-45	0	0	0	-311	200	0	-0.719542	-0.84988	50.4465	-1249.2	-1975.6	816.113	-914	200	0
492	3	-4.75292e-27	5.89899e-28	5.67922e-27	4.15521e-25	-2.55452e-26	3.41686e-25	300	610	0	-5.03396e-28	-2.41203e-28	4.0942e-28	-1.30756e-26	-1.86533e-26	-1.6131e-26	300	200	0	0	0	-1.4013e-45	0	0	0	-311	200	0	-0.665437	-0.857248	50.5352	-1256.23	-2011.19	829.115	-914	200	0
492	4	-4.46265e-27	6.90864e-28	5.18219e-27	3.58825e-25	-4.31875e-26	3.49749e-25	300	610	0	-1.86667e-28	-1.15109e-28	6.23617e-29	-2.85095e-27	-6.74745e-27	-5.81843e-27	300	200	0	0	0	-4.2039e-45	0	0	0	-311	200	0	-0.616396	-0.886116	50.6013	-1267.05	-2040.33	842.145	-914	200	0
492	5	-3.7637e-27	6.66545e-28	4.27858e-27	2.83446e-25	-4.81819e-26	3.12686e-25	300	610	0	1.76918e-29	-2.8887e-29	-1.44615e-28	3.36763e-27	9.02319e-28	8.04487e-28	300	200	0	0	1.4013e-45	-8.40779e-45	0	1.4013e-42	0	-311	200	0	-0.574393	-0.923896	50.6398	-1278.51	-2060.34	853.194	-914	200	0
492	6	-2.91311e-27	5.73094e-28	3.24893e-27	2.06313e-25	-4.53089e-26	2.54097e-25	300	610	0	1.33079e-28	2.41304e-29	-2.46375e-28	6.5415e-27	5.19298e-27	4.51643e-27	300	200	0	1.4013e-45	1.4013e-45	-1.4013e-44	0	1.4013e-42	0	-311	200	0	-0.541809	-0.95746	50.6322	-1287.89	-2070.27	860.544	-914	200	0
492	7	-2.07674e-27	4.51037e-28	2.26958e-27	1.37368e-25	-3.82552e-26	1.90116e-25	300	610	0	1.83555e-28	5.17358e-29	-2.75507e-28	7.58641e-27	7.04077e-27	6.11214e-27	300	200	0	1.4013e-45	1.4013e-45	-2.10195e-44	0	1.4013e-42	0	-311	200	0	-0.519963	-0.978468	50.5595	-1294.32	-2071.73	863.295	-914	200	0
492	8	-1.34827e-27	3.27085e-28	1.43591e-27	8.135e-26	-2.96386e-26	1.30663e-25	300	610	0	1.90691e-28	6.14394e-29	-2.5941e-28	7.28269e-27	7.26372e-27	6.30087e-27	300	200	0	1.4013e-45	2.8026e-45	-2.94273e-44	0	2.8026e-42	0	-311	200	0	-0.506674	-0.985037	50.4322	-1298.52	-2068.28	861.498	-914	200	0
492	9	-7.68693e-28	2.16822e-28	7.85394e-28	3.94434e-26	-2.11509e-26	8.09028e-26	300	610	0	1.7206e-28	5.96933e-29	-2.19227e-28	6.23979e-27	6.52589e-27	5.65817e-27	300	200	0	2.8026e-45	4.2039e-45	-3.78351e-44	1.4013e-42	2.8026e-42	0	-311	200	0	-0.496556	-0.98066	50.2981	-1301.33	-2063.69	856.013	-914	200	0
493	0	-3.43814e-28	1.27576e-28	3.1774e-28	1.06466e-26	-1.37491e-26	4.26473e-26	300	610	0	1.40833e-28	5.15725e-29	-1.69986e-28	4.89623e-27	5.32362e-27	4.61405e-27	300	200	0	2.8026e-45	4.2039e-45	-4.48416e-44	1.4013e-42	4.2039e-42	0	-311	200	0	-0.486921	-0.971104	50.2169	-1302.79	-2059.63	848.014	-914	200	0	-0.545324	-0.933175	50.6392	8834.59	44243.5	1799.48	0	0	0
493	1	-5.85383e-29	6.10532e-29	1.09792e-29	-7.17956e-27	-7.8542e-27	1.55675e-26	300	610	0	1.06089e-28	4.07547e-29	-1.21408e-28	3.54e-27	3.99767e-27	3.46362e-27	300	200	0	2.8026e-45	4.2039e-45	-4.76441e-44	1.4013e-42	4.2039e-42	0	-311	200	0	-0.480486	-0.960905	50.2269	-1302.61	-2055.19	838.704	-914	200	0
493	2	1.12461e-28	1.55269e-29	-1.66702e-28	-1.65727e-26	-3.52851e-27	-1.85801e-27	300	610	0	7.3464e-29	2.9676e-29	-7.90035e-29	2.33817e-27	2.75869e-27	2.38923e-27	300	200	0	2.8026e-45	4.2039e-45	-4.2039e-44	1.4013e-42	4.2039e-42	0	-311	200	0	-0.479459	-0.951397	50.3353	-1301.19	-2048.91	829.52	-914	200	0
493	3	1.97369e-28	-1.24998e-29	-2.48985e-28	-1.99975e-26	-6.20761e-28	-1.16553e-26	300	610	0	4.59476e-29	1.97682e-29	-4.52037e-29	1.36841e-27	1.71743e-27	1.48665e-27	300	200	0	1.4013e-45	2.8026e-45	-2.38221e-44	0	2.8026e-42	0	-311	200	0	-0.482802	-0.942253	50.5287	-1300.03	-2040.84	822.094	-914	200	0
493	4	2.22655e-28	-2.71234e-29	-2.66609e-28	-1.95823e-26	1.12506e-27	-1.58987e-26	300	610	0	2.46489e-29	1.17148e-29	-2.0381e-29	6.477e-28	9.13995e-28	7.90464e-28	300	200	0	-1.4013e-45	-1.4013e-45	1.26117e-44	0	-1.4013e-42	0	-311	200	0	-0.491548	-0.933284	50.7856	-1301.38	-2032.54	817.68	-914	200	0
493	5	2.10648e-28	-3.22975e-29	-2.44955e-28	-1.70089e-26	1.99469e-27	-1.64429e-26	300	610	0	9.46439e-30	5.68778e-30	-3.67925e-30	1.56102e-28	3.43089e-28	2.95949e-28	300	200	0	-4.2039e-45	-7.00649e-45	7.42688e-44	-1.4013e-42	-7.00649e-42	0	-311	200	0	-0.511541	-0.923913	51.0737	-1306.89	-2024.94	816.749	-914	200	0
493	6	1.7863e-28	-3.14217e-29	-2.033e-28	-1.35015e-26	2.25687e-27	-1.47954e-26	300	610	0	-3.94347e-31	1.54442e-30	6.3621e-30	-1.45154e-28	-2.60596e-29	-2.36576e-29	300	200	0	-9.80909e-45	-1.54143e-44	1.66755e-43	-2.8026e-42	-1.54143e-41	1.4013e-42	-311	200	0	-0.548836	-0.915518	51.348	-1316.27	-2017.58	819.371	-914	200	0
493	7	1.38923e-28	-2.71719e-29	-1.55112e-28	-9.87513e-27	2.13853e-27	-1.20842e-26	300	610	0	-6.01562e-30	-1.02194e-30	1.13769e-29	-3.01055e-28	-2.35195e-28	-2.04595e-28	300	200	0	-1.68156e-44	-2.8026e-44	2.9147e-43	-5.60519e-42	-2.66247e-41	2.8026e-42	-311	200	0	-0.602817	-0.913667	51.5675	-1327.78	-2010.35	825.778	-914	200	0
493	8	9.95313e-29	-2.14889e-29	-1.08913e-28	-6.6128e-27	1.81553e-27	-9.08462e-27	300	610	0	-8.53037e-30	-2.37563e-30	1.29037e-29	-3.54798e-28	-3.27396e-28	-2.84233e-28	300	200	0	-2.66247e-44	-4.2039e-44	4.48416e-43	-8.40779e-42	-4.06377e-41	4.2039e-42	-311	200	0	-0.663128	-0.923653	51.7127	-1339.91	-2003.94	836.02	-914	200	0
493	9	6.50161e-29	-1.56594e-29	-6.93661e-29	-3.94871e-27	1.41336e-27	-6.27691e-27	300	610	0	-8.95919e-30	-2.87071e-30	1.22431e-29	-3.43396e-28	-3.41374e-28	-2.96133e-28	300	200	0	-3.64338e-44	-5.88545e-44	6.27782e-43	-1.26117e-41	-5.60519e-41	5.60519e-42	-311	200	0	-0.715107	-0.94562	51.7833	-1351.64	-1997.59	849.002	-914	200	0
494	0	3.74199e-29	-1.04408e-29	-3.83581e-29	-1.9462e-27	1.01362e-27	-3.91424e-27	300	610	0	-8.13758e-30	-2.81309e-30	1.04036e-29	-2.95899e-28	-3.0871e-28	-2.67668e-28	300	200	0	-4.76441e-44	-7.56701e-44	8.09951e-43	-1.68156e-41	-7.28675e-41	7.00649e-42	-311	200	0	-0.74926	-0.973265	51.7765	-1361.91	-1988.58	862.268	-914	200	0	-0.735341	-0.966527	50.2516	8714.02	43975.6	1893.02	0	0	0
494	1	1.70921e-29	-6.1955e-30	-1.59567e-29	-5.62818e-28	6.62946e-28	-2.08915e-27	300	610	0	-6.695e-30	-2.44457e-30	8.10563e-30	-2.33312e-28	-2.53124e-28	-2.1939e-28	300	200	0	-5.60519e-44	-8.96831e-44	9.59889e-43	-1.96182e-41	-8.68805e-41	8.40779e-42	-311	200	0	-0.763729	-0.995206	51.6728	-1369.17	-1975.71	873.295	-914	200	0
494	2	3.3668e-30	-3.01601e-30	-1.17461e-30	2.9966e-28	3.82284e-28	-7.90731e-28	300	610	0	-5.06737e-30	-1.94124e-30	5.818e-30	-1.69511e-28	-1.90986e-28	-1.65475e-28	300	200	0	-6.02558e-44	-9.66896e-44	1.02015e-42	-2.10195e-41	-9.24857e-41	8.40779e-42	-311	200	0	-0.760943	-1.00194	51.4541	-1371.66	-1961.18	880.841	-914	200	0
494	3	-4.92599e-30	-8.28378e-31	7.46443e-30	7.59816e-28	1.75339e-28	5.00716e-29	300	610	0	-3.5274e-30	-1.4204e-30	3.80908e-30	-1.12619e-28	-1.32489e-28	-1.14748e-28	300	200	0	-5.32493e-44	-8.54792e-44	9.15048e-43	-1.82169e-41	-8.26766e-41	8.40779e-42	-311	200	0	-0.746662	-0.993267	51.1311	-1367.87	-1948.09	884.82	-914	200	0
494	4	-9.10664e-30	5.28168e-31	1.15415e-29	9.33794e-28	3.54509e-29	5.27522e-28	300	610	0	-2.22144e-30	-9.51596e-31	2.19991e-30	-6.64814e-29	-8.30604e-29	-7.19017e-29	300	200	0	-3.22299e-44	-5.04467e-44	5.40901e-43	-1.12104e-41	-4.90454e-41	4.2039e-42	-311	200	0	-0.730051	-0.976133	50.7407	-1357.74	-1937.49	885.61	-914	200	0
494	5	-1.04246e-29	1.24515e-30	1.25096e-29	9.22491e-28	-4.92046e-29	7.39139e-28	300	610	0	-1.20573e-30	-5.68603e-31	1.01243e-30	-3.20283e-29	-4.47384e-29	-3.86946e-29	300	200	0	1.26117e-44	2.10195e-44	-2.20004e-43	4.2039e-42	1.96182e-41	-1.4013e-42	-311	200	0	-0.720832	-0.956835	50.3216	-1342.96	-1928.78	883.77	-914	200	0
494	6	-9.93945e-30	1.50892e-30	1.15747e-29	8.06009e-28	-9.20109e-29	7.72685e-28	300	610	0	-4.77987e-31	-2.80609e-31	2.08976e-31	-8.40094e-30	-1.73711e-29	-1.49888e-29	300	200	0	8.82818e-44	1.41531e-43	-1.49939e-42	3.08286e-41	1.34525e-40	-1.26117e-41	-311	200	0	-0.72461	-0.939249	49.9029	-1325.73	-1922.24	879.818	-914	200	0
494	7	-8.47549e-30	1.48068e-30	9.65724e-30	6.42941e-28	-1.05653e-28	6.99849e-28	300	610	0	-2.58448e-33	-8.15711e-32	-2.77884e-31	6.18526e-30	4.34746e-31	4.27949e-31	300	200	0	2.00386e-43	3.20897e-43	-3.41356e-42	6.86636e-41	3.06884e-40	-2.94273e-41	-311	200	0	-0.73929	-0.927392	49.5155	-1308.55	-1920.23	874.211	-914	200	0
494	8	-6.6233e-30	1.2879e-30	7.40339e-30	4.7253e-28	-1.00899e-28	5.74532e-28	300	610	0	2.71057e-31	4.25916e-32	-5.24674e-31	1.38342e-29	1.06204e-29	9.2408e-30	300	200	0	3.54529e-43	5.67526e-43	-6.03399e-42	1.21913e-40	5.43704e-40	-5.32493e-41	-311	200	0	-0.755635	-0.924425	49.1955	-1295.18	-1925.13	867.558	-914	200	0
494	9	-4.76872e-30	1.02352e-30	5.22487e-30	3.18214e-28	-8.61367e-29	4.33982e-28	300	610	0	3.96071e-31	1.08901e-31	-6.04012e-31	1.65826e-29	1.52105e-29	1.3206e-29	300	200	0	5.49309e-43	8.78614e-43	-9.34106e-42	1.89175e-40	8.4218e-40	-8.12753e-41	-311	200	0	-0.763033	-0.93143	48.9731	-1289.66	-1935.87	860.443	-914	200	0
495	0	-3.13387e-30	7.49481e-31	3.34938e-30	1.91551e-28	-6.73793e-29	3.01431e-28	300	610	0	4.20726e-31	1.34042e-31	-5.77614e-31	1.61857e-29	1.60361e-29	1.39114e-29	300	200	0	7.73517e-43	1.23735e-42	-1.31554e-41	2.66247e-40	1.1855e-39	-1.14906e-40	-311	200	0	-0.756563	-0.948285	48.8648	-1294.51	-1947.51	853.086	-914	200	0	-0.735341	-0.966527	50.2516	8714.02	43975.6	1893.02	0	0	0
495	1	-1.82028e-30	5.02565e-31	1.87174e-30	9.58885e-29	-4.85614e-29	1.89283e-28	300	610	0	3.84741e-31	1.32516e-31	-4.9357e-31	1.40278e-29	1.45988e-29	1.26583e-29	300	200	0	1.00193e-42	1.60589e-42	-1.70622e-41	3.44719e-40	1.53722e-39	-1.48538e-40	-311	200	0	-0.739706	-0.973875	48.8696	-1310.05	-1955.31	845.299	-914	200	0
495	2	-8.48001e-31	3.00683e-31	7.99013e-31	2.94547e-29	-3.19523e-29	1.02236e-28	300	610	0	3.1818e-31	1.15839e-31	-3.86403e-31	1.11146e-29	1.2032e-29	1.04287e-29	300	200	0	1.19391e-42	1.91277e-42	-2.03188e-41	4.11982e-40	1.8301e-39	-1.77965e-40	-311	200	0	-0.722162	-1.00702	48.9707	-1333.85	-1959.11	836.791	-914	200	0
495	3	-1.87888e-31	1.48761e-31	8.69832e-32	-1.22532e-29	-1.85933e-29	3.99988e-29	300	610	0	2.41976e-31	9.24397e-32	-2.78718e-31	8.11453e-30	9.12161e-30	7.90337e-30	300	200	0	1.27939e-42	2.0487e-42	-2.17706e-41	4.41409e-40	1.96182e-39	-1.90577e-40	-311	200	0	-0.714745	-1.04682	49.1404	-1360.4	-1963.5	827.87	-914	200	0
495	4	2.14046e-31	4.36776e-32	-3.3277e-31	-3.47723e-29	-8.6958e-30	-5.53281e-31	300	610	0	1.69312e-31	6.79651e-32	-1.83575e-31	5.42218e-30	6.36078e-30	5.50918e-30	300	200	0	1.16168e-42	1.86092e-42	-1.97793e-41	4.00771e-40	1.78245e-39	-1.7236e-40	-311	200	0	-0.722941	-1.0902	49.347	-1382.39	-1974.17	819.815	-914	200	0
495	5	4.19619e-31	-2.19478e-32	-5.34433e-31	-4.3574e-29	-1.96844e-30	-2.38028e-29	300	610	0	1.07348e-31	4.57903e-32	-1.06985e-31	3.22776e-30	4.01507e-30	3.4758e-30	300	200	0	7.17465e-43	1.14906e-42	-1.22165e-41	2.46629e-40	1.10002e-39	-1.06499e-40	-311	200	0	-0.743868	-1.13168	49.5651	-1393.94	-1993.34	814.359	-914	200	0
495	6	4.87784e-31	-5.70625e-32	-5.86662e-31	-4.34394e-29	2.13415e-30	-3.43322e-29	300	610	0	5.89234e-32	2.75815e-32	-5.01944e-32	1.58124e-30	2.1877e-30	1.8923e-30	300	200	0	-2.0459e-43	-3.26503e-43	3.47242e-42	-7.00649e-41	-3.1249e-40	3.08286e-41	-311	200	0	-0.768792	-1.16643	49.7771	-1393.52	-2017.9	812.817	-914	200	0
495	7	4.6882e-31	-7.04485e-32	-5.46746e-31	-3.81829e-29	4.2385e-30	-3.62929e-29	300	610	0	2.40562e-32	1.38239e-32	-1.15581e-32	4.46046e-31	8.76229e-31	7.56257e-31	300	200	0	-1.76564e-42	-2.82642e-42	3.00382e-41	-6.08164e-40	-2.70591e-39	2.62043e-40	-311	200	0	-0.787766	-1.19058	49.9667	-1383.95	-2042.13	815.344	-914	200	0
495	8	4.02021e-31	-6.97455e-32	-4.5861e-31	-3.06084e-29	4.94306e-30	-3.30931e-29	300	610	0	1.1412e-33	4.26583e-33	1.20339e-32	-2.59813e-31	1.77263e-32	1.29228e-32	300	200	0	-4.11421e-42	-6.58891e-42	7.00145e-41	-1.41811e-39	-6.30865e-39	6.12367e-40	-311	200	0	-0.793675	-1.19968	50.1129	-1370.15	-2061.08	820.966	-914	200	0
495	9	3.15684e-31	-6.10259e-32	-3.53259e-31	-2.26041e-29	4.75881e-30	-2.73079e-29	300	610	0	-1.21699e-32	-1.7382e-33	2.41634e-32	-6.34672e-31	-4.77984e-31	-4.15999e-31	300	200	0	-7.34701e-42	-1.17653e-41	1.25027e-40	-2.53075e-39	-1.1265e-38	1.09301e-39	-311	200	0	-0.783462	-1.19108	50.1841	-1357.51	-2071.42	828.406	-914	200	0
496	0	2.28407e-31	-4.87368e-32	-2.5057e-31	-1.5307e-29	4.08551e-30	-2.07259e-29	300	610	0	-1.83721e-32	-4.98299e-33	2.82564e-32	-7.7453e-31	-7.06005e-31	-6.1301e-31	300	200	0	-1.14458e-41	-1.83304e-41	1.9478e-40	-3.94325e-39	-1.75499e-38	1.70258e-39	-311	200	0	-0.757572	-1.16816	50.1516	-1350.58	-2072.34	836.561	-914	200	0	-0.687397	-1.08333	49.5936	8539.26	43291.4	1970.17	0	0	0
496	1	1.50995e-31	-3.58605e-32	-1.61654e-31	-9.2866e-30	3.21131e-30	-1.44705e-29	300	610	0	-1.97477e-32	-6.25449e-33	2.72408e-32	-7.62599e-31	-7.52932e-31	-6.53196e-31	300	200	0	-1.62004e-41	-2.59464e-41	2.75712e-40	-5.58137e-39	-2.48422e-38	2.40883e-39	-311	200	0	-0.720471	-1.13884	50.0162	-1351.86	-2066.84	844.641	-914	200	0
496	2	8.84848e-32	-2.41818e-32	-9.12586e-32	-4.71794e-30	2.32582e-30	-9.14872e-30	300	610	0	-1.81842e-32	-6.23984e-33	2.34092e-32	-6.64819e-31	-6.90143e-31	-5.98423e-31	300	200	0	-2.11134e-41	-3.38133e-41	3.59303e-40	-7.27414e-39	-3.23728e-38	3.13891e-39	-311	200	0	-0.679751	-1.1089	49.8127	-1361.08	-2059.92	852.253	-914	200	0
496	3	4.19947e-32	-1.4584e-32	-3.99043e-32	-1.52869e-30	1.53941e-30	-4.9982e-30	300	610	0	-1.51172e-32	-5.48746e-33	1.84152e-32	-5.2934e-31	-5.71758e-31	-4.95584e-31	300	200	0	-2.5278e-41	-4.04835e-41	4.30182e-40	-8.70907e-39	-3.87585e-38	3.75828e-39	-311	200	0	-0.642853	-1.07978	49.5915	-1375.38	-2054.86	858.955	-914	200	0
496	4	1.02584e-32	-7.32699e-33	-5.62048e-33	4.87239e-31	9.03733e-31	-2.01594e-30	300	610	0	-1.15514e-32	-4.40063e-33	1.33484e-32	-3.88338e-31	-4.35521e-31	-3.7737e-31	300	200	0	-2.72805e-41	-4.36897e-41	4.64256e-40	-9.39851e-39	-4.18288e-38	4.05676e-39	-311	200	0	-0.614316	-1.05112	49.3943	-1390.58	-2051.47	863.834	-914	200	0
496	5	-9.21148e-33	-2.28101e-33	1.47612e-32	1.58821e-30	4.30506e-31	-6.09372e-32	300	610	0	-8.12407e-33	-3.25107e-33	8.84388e-33	-2.60972e-31	-3.05264e-31	-2.6441e-31	300	200	0	-2.51057e-41	-4.02075e-41	4.27249e-40	-8.65022e-39	-3.84951e-38	3.73306e-39	-311	200	0	-0.595234	-1.02206	49.2415	-1402.07	-2047.25	865.954	-914	200	0
496	6	-1.93074e-32	8.92135e-34	2.47198e-32	2.03186e-30	1.07096e-31	1.07036e-30	300	610	0	-5.18487e-33	-2.20251e-33	5.19962e-33	-1.56631e-31	-1.93974e-31	-1.67938e-31	300	200	0	-1.61177e-41	-2.58119e-41	2.74287e-40	-5.55335e-39	-2.47133e-38	2.39622e-39	-311	200	0	-0.585086	-0.991672	49.1368	-1405.49	-2039.92	865.231	-914	200	0
496	7	-2.28102e-32	2.61017e-33	2.74982e-32	2.04469e-30	-9.16204e-32	1.59318e-30	300	610	0	-2.87678e-33	-1.33702e-33	2.48447e-33	-7.79682e-32	-1.06859e-31	-9.24485e-32	300	200	0	2.85725e-42	4.57664e-42	-4.86335e-41	9.85113e-40	4.38186e-39	-4.24593e-40	-311	200	0	-0.584714	-0.96067	49.076	-1399.05	-2028.81	862.776	-914	200	0
496	8	-2.21045e-32	3.28676e-33	2.58171e-32	1.80827e-30	-1.9496e-31	1.70383e-30	300	610	0	-1.20673e-33	-6.79989e-34	6.27204e-34	-2.34462e-32	-4.40295e-32	-3.80226e-32	300	200	0	3.52679e-41	5.64835e-41	-6.00199e-40	1.21507e-38	5.40775e-38	-5.24506e-39	-311	200	0	-0.59684	-0.932111	49.0536	-1385.21	-2014.59	860.203	-914	200	0
496	9	-1.90634e-32	3.28392e-33	2.17723e-32	1.45674e-30	-2.31152e-31	1.56431e-30	300	610	0	-1.02646e-34	-2.21146e-34	-5.15439e-34	1.06983e-32	-2.65739e-33	-2.19656e-33	300	200	0	8.43245e-41	1.3505e-40	-1.43506e-39	2.90531e-38	1.29298e-37	-1.25388e-38	-311	200	0	-0.62101	-0.910285	49.0704	-1368.61	-1999.17	858.388	-914	200	0
497	0	-1.50422e-32	2.89079e-33	1.68506e-32	1.08092e-30	-2.24435e-31	1.29759e-30	300	610	0	5.44367e-34	6.9027e-35	-1.11106e-33	2.90601e-32	2.14413e-32	1.86634e-32	300	200	0	1.52163e-40	2.43696e-40	-2.58954e-39	5.24254e-38	2.33316e-37	-2.26268e-38	-311	200	0	-0.650525	-0.899582	49.1382	-1352.1	-1985.52	856.935	-914	200	0	-0.794259	-1.04262	50.551	8821.58	44233.5	1939.47	0	0	0
497	1	-1.0937e-32	2.32015e-33	1.20113e-32	7.35936e-31	-1.93865e-31	9.89532e-31	300	610	0	8.51403e-34	2.27604e-34	-1.32127e-33	3.61648e-32	3.27293e-32	2.84305e-32	300	200	0	2.38598e-40	3.82126e-40	-4.06051e-39	8.22044e-38	3.6585e-37	-3.54809e-38	-311	200	0	-0.677877	-0.904048	49.2726	-1336	-1976.8	854.933	-914	200	0
497	2	-7.27292e-33	1.71552e-33	7.79631e-33	4.49794e-31	-1.53241e-31	6.94446e-31	300	610	0	9.26296e-34	2.9158e-34	-1.285e-33	3.59584e-32	3.52976e-32	3.06536e-32	300	200	0	3.39455e-40	5.43655e-40	-5.77694e-39	1.16954e-37	5.205e-37	-5.0479e-38	-311	200	0	-0.699577	-0.925537	49.4763	-1320.54	-1974.78	851.831	-914	200	0
497	3	-4.29953e-33	1.16346e-33	4.44254e-33	2.3159e-31	-1.11697e-31	4.42002e-31	300	610	0	8.58699e-34	2.93491e-34	-1.11152e-33	3.15833e-32	3.25358e-32	2.8272e-32	300	200	0	4.44483e-40	7.11862e-40	-7.56434e-39	1.5314e-37	6.81543e-37	-6.60964e-38	-311	200	0	-0.715328	-0.961326	49.7273	-1306.3	-1978.29	847.511	-914	200	0
497	4	-2.07784e-33	7.07465e-34	1.9837e-33	7.84545e-32	-7.45868e-32	2.44179e-31	300	610	0	7.17129e-34	2.59431e-34	-8.80071e-34	2.53445e-32	2.70267e-32	2.35241e-32	300	200	0	5.34985e-40	8.56807e-40	-9.10454e-39	1.84321e-37	8.20314e-37	-7.95545e-38	-311	200	0	-0.727986	-1.00502	49.9889	-1292.51	-1983.43	842.344	-914	200	0
497	5	-5.53321e-34	3.61098e-34	3.32562e-34	-1.90102e-32	-4.44498e-32	1.01353e-31	300	610	0	5.49785e-34	2.08685e-34	-6.43101e-34	1.8789e-32	2.05827e-32	1.79784e-32	300	200	0	5.81458e-40	9.31234e-40	-9.89541e-39	2.00332e-37	8.91572e-37	-8.64657e-38	-311	200	0	-0.745211	-1.04973	50.2302	-1277.02	-1986.08	837.246	-914	200	0
497	6	3.88543e-34	1.19061e-34	-6.57124e-34	-7.28308e-32	-2.18944e-32	7.18344e-33	300	610	0	3.87454e-34	1.54329e-34	-4.3138e-34	1.28414e-32	1.43595e-32	1.26318e-32	300	200	0	5.4171e-40	8.67576e-40	-9.21899e-39	1.86638e-37	8.30625e-37	-8.0555e-38	-311	200	0	-0.77669	-1.08951	50.4436	-1258.66	-1984.6	833.068	-914	200	0
497	7	8.83151e-34	-3.41572e-35	-1.14802e-33	-9.51029e-32	-6.33619e-33	-4.77787e-32	300	610	0	2.47272e-34	1.04323e-34	-2.59465e-34	7.95401e-33	9.0013e-33	8.03429e-33	300	200	0	3.60247e-40	5.76952e-40	-6.1308e-39	1.24117e-37	5.52382e-37	-5.35702e-38	-311	200	0	-0.825646	-1.11975	50.6435	-1239.75	-1980.23	830.178	-914	200	0
497	8	1.06183e-33	-1.1811e-34	-1.29269e-33	-9.65117e-32	3.43663e-33	-7.36435e-32	300	610	0	1.3652e-34	6.27599e-35	-1.30753e-34	4.24869e-33	4.7866e-33	4.41425e-33	300	200	0	-3.00705e-41	-4.81626e-41	5.11735e-40	-1.03598e-38	-4.61069e-38	4.47154e-39	-311	200	0	-0.882888	-1.13865	50.846	-1225.81	-1975.42	828.587	-914	200	0
497	9	1.03796e-33	-1.52362e-34	-1.21961e-33	-8.56492e-32	8.86425e-33	-7.96999e-32	300	610	0	5.60015e-35	3.10473e-35	-4.16942e-35	1.63599e-33	1.75716e-33	1.78934e-33	300	200	0	-7.02706e-40	-1.12542e-39	1.19588e-38	-2.42107e-37	-1.07748e-36	1.04495e-37	-311	200	0	-0.931084	-1.1467	51.0482	-1221.99	-1971.65	827.644	-914	200	0
498	0	9.01206e-34	-1.54173e-34	-1.02799e-33	-6.88726e-32	1.13556e-32	-7.3661e-32	300	610	0	2.77188e-36	8.92038e-36	1.49832e-35	-9.20767e-35	-1.78224e-34	5.57879e-35	300	200	0	-1.72689e-39	-2.76571e-39	2.93887e-38	-5.94972e-37	-2.6479e-36	2.56795e-37	-311	200	0	-0.954921	-1.14314	51.2272	-1230.33	-1968.34	825.665	-914	200	0	-0.794259	-1.04262	50.551	8821.58	44233.5	1939.47	0	0	0
498	1	7.16934e-34	-1.37436e-34	-7.88338e-34	-5.04952e-32	1.21366e-32	-6.1419e-32	300	610	0	-2.78356e-35	-4.77205e-36	4.79836e-35	-1.19488e-33	-1.16774e-33	-9.45429e-34	300	200	0	-3.15013e-39	-5.0451e-39	5.36098e-38	-1.08533e-36	-4.83021e-36	4.68437e-37	-311	200	0	-0.946567	-1.12572	51.3554	-1250.32	-1964.12	820.76	-914	200	0
498	2	5.28834e-34	-1.12461e-34	-5.46357e-34	-3.31469e-32	1.21738e-32	-4.71215e-32	300	610	0	-4.08359e-35	-1.1506e-35	6.59331e-35	-1.93723e-33	-1.36683e-33	-1.38377e-33	300	200	0	-4.97231e-39	-7.96342e-39	8.46202e-38	-1.71313e-36	-7.62424e-36	7.39404e-37	-311	200	0	-0.905287	-1.09557	51.4177	-1279.57	-1958.46	812.361	-914	200	0
498	3	3.62915e-34	-8.62631e-35	-3.28277e-34	-1.81966e-32	1.21427e-32	-3.34233e-32	300	610	0	-4.07733e-35	-1.27254e-35	7.64577e-35	-2.55888e-33	-9.11875e-34	-1.41227e-33	300	200	0	-7.11051e-39	-1.13879e-38	1.21009e-37	-2.44981e-36	-1.09028e-35	1.05736e-36	-311	200	0	-0.837306	-1.05953	51.4142	-1313.26	-1951.5	801.7	-914	200	0
498	4	2.31835e-34	-6.30924e-35	-1.4653e-34	-6.16435e-33	1.24189e-32	-2.18065e-32	300	610	0	-3.1344e-35	-9.658e-36	8.56449e-35	-3.25315e-33	8.64795e-35	-1.15483e-33	300	200	0	-9.35495e-39	-1.49824e-38	1.59205e-37	-3.2231e-36	-1.43443e-35	1.39112e-36	-311	200	0	-0.755541	-1.02494	51.3514	-1344.9	-1944.19	790.74	-914	200	0
498	5	1.38852e-34	-4.50281e-35	-4.98204e-36	2.91616e-33	1.30736e-32	-1.29014e-32	300	610	0	-1.53521e-35	-3.26993e-36	9.77086e-35	-4.14921e-33	1.53341e-33	-7.03955e-34	300	200	0	-1.13188e-38	-1.81276e-38	1.92626e-37	-3.8997e-36	-1.73555e-35	1.68315e-36	-311	200	0	-0.675716	-0.99321	51.2354	-1368.84	-1938.86	781.098	-914	200	0
498	6	8.10194e-35	-3.25268e-35	9.66217e-35	9.1999e-33	1.38666e-32	-6.76552e-33	300	610	0	5.09227e-36	5.67045e-36	1.1471e-34	-5.29333e-33	3.32639e-33	-1.26013e-34	300	200	0	-1.23873e-38	-1.98388e-38	2.1081e-37	-4.26783e-36	-1.89939e-35	1.84204e-36	-311	200	0	-0.611142	-0.960406	51.0789	-1382.11	-1937.88	773.995	-914	200	0
498	7	5.15247e-35	-2.48629e-35	1.59152e-34	1.28044e-32	1.42327e-32	-3.10314e-33	300	610	0	2.82034e-35	1.64441e-35	1.36232e-34	-6.62609e-33	5.32074e-33	5.28482e-34	300	200	0	-1.1677e-38	-1.87013e-38	1.98722e-37	-4.02311e-36	-1.79048e-35	1.73642e-36	-311	200	0	-0.570093	-0.924128	50.9035	-1385.12	-1941.61	770.367	-914	200	0
498	8	4.1201e-35	-2.04469e-35	1.81573e-34	1.36528e-32	1.32692e-32	-1.4208e-33	300	610	0	5.20367e-35	2.8169e-35	1.58969e-34	-7.9549e-33	7.28702e-33	1.21118e-33	300	200	0	-8.0202e-39	-1.28447e-38	1.3649e-37	-2.76323e-36	-1.22977e-35	1.19264e-36	-311	200	0	-0.555179	-0.889651	50.7346	-1381.46	-1948.67	770.288	-914	200	0
498	9	3.93709e-35	-1.70345e-35	1.59412e-34	1.13857e-32	9.73792e-33	-1.1238e-33	300	610	0	7.39415e-35	3.9545e-35	1.76229e-34	-8.9234e-33	8.86462e-33	1.8603e-33	300	200	0	3.06044e-42	4.94939e-42	-5.17387e-41	1.05238e-39	4.66072e-39	-4.54021e-40	-311	200	0	-0.564146	-0.867103	50.6079	-1376.07	-1957.28	772.309	-914	200	0
499	0	3.42333e-35	-1.18635e-35	8.42566e-35	5.34493e-33	2.10424e-33	-1.56519e-33	300	610	0	9.00043e-35	4.85798e-35	1.77458e-34	-8.98299e-33	9.51754e-33	2.38456e-33	300	200	0	1.39571e-38	2.23531e-38	-2.37526e-37	4.80869e-36	2.14009e-35	-2.07548e-36	-311	200	0	-0.592584	-0.861312	50.5692	-1372.66	-1964.75	773.824	-914	200	0	-0.680814	-0.930145	50.8497	8770.72	44535.8	1742.72	0	0	0
499	1	1.30545e-35	-1.77223e-36	-5.5591e-35	-5.36285e-33	-1.13564e-32	-2.06112e-33	300	610	0	9.45559e-35	5.23321e-35	1.47945e-34	-7.37572e-33	8.50208e-33	2.64822e-33	300	200	0	3.53328e-38	5.65875e-38	-6.01304e-37	1.21734e-35	5.41772e-35	-5.25414e-36	-311	200	0	-0.634516	-0.868678	50.6388	-1372.67	-1967.82	772.615	-914	200	0
499	2	-3.75468e-35	1.66334e-35	-2.73112e-34	-2.17052e-32	-3.23484e-32	-1.88835e-33	300	610	0	7.98441e-35	4.67252e-35	6.89707e-35	-3.14214e-33	4.85985e-33	2.45979e-33	300	200	0	6.51844e-38	1.04396e-37	-1.10933e-36	2.24582e-35	9.99497e-35	-9.6932e-36	-311	200	0	-0.681065	-0.8841	50.7826	-1376.41	-1964.97	767.936	-914	200	0
499	3	-1.30912e-34	4.66886e-35	-5.78953e-34	-4.44477e-32	-6.22026e-32	-2.80976e-34	300	610	0	3.60171e-35	2.65042e-35	-8.1231e-35	4.82707e-33	-2.54526e-33	1.56791e-33	300	200	0	1.03587e-37	1.65901e-37	-1.76288e-36	3.56894e-35	1.58835e-34	-1.54039e-35	-311	200	0	-0.722431	-0.904874	50.9405	-1384.41	-1956.58	760.444	-914	200	0
499	4	-2.78923e-34	9.11733e-35	-9.75918e-34	-7.37398e-32	-1.0134e-31	3.55589e-33	300	610	0	-4.83909e-35	-1.45605e-35	-3.2525e-34	1.76728e-32	-1.4923e-32	-3.30894e-34	300	200	0	1.48901e-37	2.38472e-37	-2.53403e-36	5.13013e-35	2.28315e-34	-2.21422e-35	-311	200	0	-0.75106	-0.928477	51.0704	-1397.51	-1944.33	751.942	-914	200	0
499	5	-4.89554e-34	1.51535e-34	-1.45137e-33	-1.08551e-31	-1.4853e-31	1.03965e-32	300	610	0	-1.85235e-34	-8.3096e-35	-6.8251e-34	3.63562e-32	-3.33588e-32	-3.56642e-33	300	200	0	1.96836e-37	3.15243e-37	-3.34981e-36	6.78167e-35	3.01816e-34	-2.92704e-35	-311	200	0	-0.763259	-0.951302	51.1552	-1415.46	-1932.1	744.607	-914	200	0
499	6	-7.63105e-34	2.2677e-34	-1.96757e-33	-1.45961e-31	-1.99936e-31	2.08901e-32	300	610	0	-3.84524e-34	-1.8503e-34	-1.16299e-33	6.13294e-32	-5.84941e-32	-8.44376e-33	300	200	0	2.39392e-37	3.83399e-37	-4.07404e-36	8.24786e-35	3.67069e-34	-3.55986e-35	-311	200	0	-0.760488	-0.969883	51.1849	-1434.95	-1924.56	739.806	-914	200	0
499	7	-1.087e-33	3.11945e-34	-2.4504e-33	-1.80331e-31	-2.47998e-31	3.53836e-32	300	610	0	-6.50918e-34	-3.23822e-34	-1.75828e-33	9.20679e-32	-9.00628e-32	-1.51595e-32	300	200	0	2.63767e-37	4.22436e-37	-4.48886e-36	9.08766e-35	4.04444e-34	-3.92233e-35	-311	200	0	-0.748464	-0.98206	51.1416	-1449.07	-1922.94	737.937	-914	200	0
499	8	-1.42916e-33	3.96398e-34	-2.7775e-33	-2.02454e-31	-2.80253e-31	5.36583e-32	300	610	0	-9.78739e-34	-4.97903e-34	-2.42978e-33	1.2646e-31	-1.26273e-31	-2.36789e-32	300	200	0	2.51465e-37	4.02735e-37	-4.27951e-36	8.66383e-35	3.85582e-34	-3.7394e-35	-311	200	0	-0.734594	-0.986734	51.0089	-1450.16	-1924.09	738.692	-914	200	0
499	9	-1.73043e-33	4.61762e-34	-2.76787e-33	-1.98814e-31	-2.78303e-31	7.45736e-32	300	610	0	-1.34546e-33	-6.97261e-34	-3.0945e-33	1.60072e-31	-1.6305e-31	-3.35699e-32	300	200	0	1.77925e-37	2.84955e-37	-3.02798e-36	6.1301e-35	2.72819e-34	-2.64582e-35	-311	200	0	-0.726443	-0.982939	50.8043	-1434.38	-1924.32	740.89	-914	200	0
500	0	-1.89681e-33	4.80107e-34	-2.17599e-33	-1.51208e-31	-2.17245e-31	9.56299e-32	300	610	0	-1.70386e-33	-8.99262e-34	-3.60945e-33	1.85353e-31	-1.93188e-31	-4.37981e-32	300	200	0	1.31211e-38	2.10131e-38	-2.23306e-37	4.52069e-36	2.01198e-35	-1.95118e-36	-311	200	0	-0.729994	-0.970231	50.5819	-1404.8	-1922.4	742.873	-914	200	0	-0.680814	-0.930145	50.8497	8770.72	44535.8	1742.72	0	0	0
500	1	-1.79319e-33	4.12669e-34	-6.95116e-34	-3.7063e-32	-6.60241e-32	1.12482e-31	300	610	0	-1.97359e-33	-1.064e-33	-3.75699e-33	1.909e-31	-2.05534e-31	-5.24953e-32	300	200	0	-2.76239e-37	-4.42412e-37	4.7011e-36	-9.51735e-35	-4.23567e-34	4.10779e-35	-311	200	0	-0.74756	-0.950446	50.3925	-1370.47	-1918.93	743.929	-914	200	0
500	2	-1.2409e-33	2.09871e-34	2.02432e-33	1.69111e-31	2.1067e-31	1.18473e-31	300	610	0	-2.03324e-33	-1.1298e-33	-3.23477e-33	1.60969e-31	-1.84378e-31	-5.6729e-32	300	200	0	-7.22233e-37	-1.1567e-36	1.22912e-35	-2.48834e-34	-1.10743e-33	1.07399e-34	-311	200	0	-0.777165	-0.927741	50.2564	-1342.03	-1914.45	745.457	-914	200	0
500	3	-2.24868e-35	-1.86389e-34	6.33374e-33	4.92583e-31	6.48228e-31	1.04298e-31	300	610	0	-1.71521e-33	-1.00989e-33	-1.65587e-33	7.55347e-32	-1.09342e-31	-5.23242e-32	300	200	0	-1.34818e-36	-2.15918e-36	2.29436e-35	-4.64492e-34	-2.06721e-33	2.00479e-34	-311	200	0	-0.8136	-0.906824	50.1715	-1327.45	-1909.47	750.355	-914	200	0
500	4	2.10195e-33	-8.37013e-34	1.25149e-32	9.5299e-31	1.27485e-30	5.79735e-32	300	610	0	-8.06324e-34	-5.91895e-34	1.43359e-33	-8.87199e-32	4.38429e-32	-3.38101e-32	300	200	0	-2.1573e-36	-3.45503e-36	3.67135e-35	-7.43262e-34	-3.30787e-33	3.20799e-34	-311	200	0	-0.850881	-0.891852	50.1281	-1329.35	-1906.04	760.843	-914	200	0
500	5	5.36166e-33	-1.79515e-33	2.06698e-32	1.5561e-30	2.10035e-30	-3.46652e-32	300	610	0	9.41729e-34	2.5788e-34	6.50972e-33	-3.56006e-31	3.01183e-31	5.40322e-33	300	200	0	-3.11724e-36	-4.99242e-36	5.305e-35	-1.07399e-33	-4.77978e-33	4.63547e-34	-311	200	0	-0.883715	-0.885561	50.1138	-1344.15	-1908.38	776.585	-914	200	0
500	6	9.91991e-33	-3.08945e-33	3.05665e-32	2.28235e-30	3.10061e-30	-1.88644e-31	300	610	0	3.7868e-33	1.68241e-33	1.39886e-32	-7.47068e-31	6.86315e-31	7.24857e-32	300	200	0	-4.14043e-36	-6.63112e-36	7.04631e-35	-1.42652e-33	-6.34868e-33	6.157e-34	-311	200	0	-0.905833	-0.889293	50.1097	-1364.65	-1920.71	794.714	-914	200	0
500	7	1.57913e-32	-4.70004e-33	4.14409e-32	3.07219e-30	4.19737e-30	-4.17373e-31	300	610	0	7.94991e-33	3.81118e-33	2.40958e-32	-1.27232e-30	1.21385e-30	1.74129e-31	300	200	0	-5.06146e-36	-8.10621e-36	8.61375e-35	-1.74385e-33	-7.76094e-33	7.52662e-34	-311	200	0	-0.909782	-0.904276	50.0895	-1384.35	-1943.68	811.792	-914	200	0
500	8	2.27291e-32	-6.52673e-33	5.17606e-32	3.80886e-30	5.23457e-30	-7.28676e-31	300	610	0	1.35421e-32	6.72339e-33	3.66784e-32	-1.92204e-30	1.87966e-30	3.14806e-31	300	200	0	-5.61383e-36	-8.99084e-36	9.55378e-35	-1.93415e-33	-8.6079e-33	8.348e-34	-311	200	0	-0.890687	-0.930803	50.029	-1399.93	-1973.96	825.634	-914	200	0
500	9	3.00828e-32	-8.35048e-33	5.8976e-32	4.3003e-30	5.95307e-30	-1.11903e-30	300	610	0	2.04604e-32	1.03943e-32	5.09572e-32	-2.65352e-30	2.64792e-30	4.94202e-31	300	200	0	-5.41042e-36	-8.66507e-36	9.20762e-35	-1.86407e-33	-8.29602e-33	8.04553e-34	-311	200	0	-0.84854	-0.965394	49.9183	-1411.08	-2007.46	835.545	-914	200	0
501	0	3.66349e-32	-9.79093e-33	5.92957e-32	4.26329e-30	5.96829e-30	-1.56594e-30	300	610	0	2.82504e-32	1.46237e-32	6.52253e-32	-3.37552e-30	3.43505e-30	7.0374e-31	300	200	0	-3.93471e-36	-6.30164e-36	6.69622e-35	-1.35564e-33	-6.03326e-33	5.85109e-34	-311	200	0	-0.787792	-1.00097	49.7711	-1418.89	-2040.42	841.627	-914	200	0	-0.687031	-0.977095	49.8543	8583.6	43561.9	1843.89	0	0	0
501	1	4.0434e-32	-1.0266e-32	4.75559e-32	3.31487e-30	4.75714e-30	-2.01852e-30	300	610	0	3.59411e-32	1.89472e-32	7.6516e-32	-3.93132e-30	4.09177e-30	9.22253e-31	300	200	0	-5.52117e-37	-8.84224e-37	9.39624e-36	-1.90224e-34	-8.46597e-34	8.21025e-35	-311	200	0	-0.716227	-1.0311	49.625	-1424.12	-2068.7	844.305	-914	200	0
501	2	3.86571e-32	-8.96343e-33	1.72757e-32	9.7792e-31	1.66416e-30	-2.38711e-30	300	610	0	4.18644e-32	2.25381e-32	8.02869e-32	-4.08278e-30	4.38549e-30	1.11106e-30	300	200	0	5.44564e-36	8.72152e-36	-9.26754e-35	1.87621e-33	8.35e-33	-8.0979e-34	-311	200	0	-0.640121	-1.05235	49.524	-1426.34	-2088.59	844.32	-914	200	0
501	3	2.75505e-32	-4.83924e-33	-3.89725e-32	-3.28948e-30	-4.06049e-30	-2.53318e-30	300	610	0	4.34856e-32	2.411e-32	7.01968e-32	-3.49959e-30	3.98696e-30	1.20906e-30	300	200	0	1.47482e-35	2.362e-35	-2.50989e-34	5.08125e-33	2.26139e-32	-2.19312e-33	-311	200	0	-0.559796	-1.06323	49.4923	-1424.3	-2097.85	842.704	-914	200	0
501	4	2.51995e-33	3.33738e-33	-1.28722e-31	-1.00295e-29	-1.31752e-29	-2.26195e-30	300	610	0	3.72877e-32	2.18443e-32	3.8091e-32	-1.75957e-30	2.46705e-30	1.12879e-30	300	200	0	2.78696e-35	4.46347e-35	-4.74293e-34	9.60202e-33	4.27335e-32	-4.14433e-33	-311	200	0	-0.474021	-1.06372	49.5215	-1417.35	-2096.11	840.269	-914	200	0
501	5	-4.15377e-32	1.68667e-32	-2.58129e-31	-1.96726e-29	-2.62962e-29	-1.32116e-30	300	610	0	1.87758e-32	1.3374e-32	-2.56487e-32	1.63169e-30	-6.88079e-31	7.55095e-31	300	200	0	4.49122e-35	7.19294e-35	-7.64329e-34	1.54738e-32	6.88656e-32	-6.67864e-33	-311	200	0	-0.386494	-1.05543	49.5796	-1406.7	-2085.23	837.226	-914	200	0
501	6	-1.09553e-31	3.69005e-32	-4.29676e-31	-3.23651e-29	-4.36643e-29	5.89108e-31	300	610	0	-1.73151e-32	-4.13166e-33	-1.31191e-31	7.19167e-30	-6.03304e-30	-5.14365e-32	300	200	0	6.52408e-35	1.04487e-34	-1.11029e-33	2.24777e-32	1.00036e-31	-9.70159e-33	-311	200	0	-0.305655	-1.04094	49.6391	-1394.35	-2068.59	833.589	-914	200	0
501	7	-2.05132e-31	6.40928e-32	-6.38945e-31	-4.77296e-29	-6.48178e-29	3.78944e-30	300	610	0	-7.64966e-32	-3.3722e-32	-2.87554e-31	1.53707e-29	-1.40784e-29	-1.44355e-30	300	200	0	8.70692e-35	1.39446e-34	-1.48177e-33	2.99983e-32	1.33507e-31	-1.29476e-32	-311	200	0	-0.242186	-1.02403	49.7005	-1381.27	-2049.43	829.792	-914	200	0
501	8	-3.28834e-31	9.80972e-32	-8.70425e-31	-6.45551e-29	-8.81686e-29	8.5699e-30	300	610	0	-1.63567e-31	-7.81951e-32	-4.99884e-31	2.6409e-29	-2.51521e-29	-3.56549e-30	300	200	0	1.0698e-34	1.71334e-34	-1.82061e-33	3.68581e-32	1.64036e-31	-1.59083e-32	-311	200	0	-0.206382	-1.0099	49.7851	-1367.5	-2029.7	826.956	-914	200	0
501	9	-4.75798e-31	1.36898e-31	-1.09254e-30	-8.04329e-29	-1.10499e-28	1.51074e-29	300	610	0	-2.81088e-31	-1.39331e-31	-7.65526e-31	4.01313e-29	-3.91966e-29	-6.51676e-30	300	200	0	1.19426e-34	1.91266e-34	-2.03242e-33	4.11461e-32	1.8312e-31	-1.77591e-32	-311	200	0	-0.203488	-1.00363	49.9095	-1353	-2009.66	826.719	-914	200	0
502	0	-6.32744e-31	1.75996e-31	-1.2523e-30	-9.13698e-29	-1.26424e-28	2.3345e-29	300	610	0	-4.27202e-31	-2.16771e-31	-1.06881e-30	5.56764e-29	-5.5496e-29	-1.02985e-29	300	200	0	1.16308e-34	1.86273e-34	-1.97936e-33	4.00719e-32	1.78339e-31	-1.72955e-32	-311	200	0	-0.230911	-1.00956	50.0652	-1338.72	-1989.55	830.172	-914	200	0	-0.447314	-1.13339	50.2158	8688.14	43958.8	1969.07	0	0	0
502	1	-7.74507e-31	2.07503e-31	-1.27049e-30	-9.14451e-29	-1.27906e-28	3.28317e-29	300	610	0	-5.92749e-31	-3.0651e-31	-1.37466e-30	7.11683e-29	-7.23372e-29	-1.47404e-29	300	200	0	8.67666e-35	1.38961e-34	-1.47662e-33	2.98941e-32	1.33043e-31	-1.29026e-32	-311	200	0	-0.280276	-1.03085	50.218	-1326.75	-1971.57	836.512	-914	200	0
502	2	-8.60468e-31	2.19273e-31	-1.03866e-30	-7.26135e-29	-1.03961e-28	4.25236e-29	300	610	0	-7.57764e-31	-3.99031e-31	-1.62158e-30	8.3355e-29	-8.66284e-29	-1.94095e-29	300	200	0	1.73942e-35	2.78573e-35	-2.96023e-34	5.99291e-33	2.66715e-32	-2.5866e-33	-311	200	0	-0.341941	-1.06695	50.3279	-1319.46	-1958.01	843.382	-914	200	0
502	3	-8.31545e-31	1.94274e-31	-4.20071e-31	-2.48026e-29	-4.07551e-29	5.05624e-29	300	610	0	-8.87637e-31	-4.77206e-31	-1.71477e-30	8.72662e-29	-9.35211e-29	-2.35055e-29	300	200	0	-1.06871e-34	-1.7116e-34	1.81875e-33	-3.68205e-32	-1.63869e-31	1.58921e-32	-311	200	0	-0.407795	-1.11312	50.3721	-1318.71	-1948.61	848.719	-914	200	0
502	4	-6.08806e-31	1.10509e-31	7.42937e-31	6.3497e-29	7.76284e-29	5.40593e-29	300	610	0	-9.29456e-31	-5.14218e-31	-1.52126e-30	7.59729e-29	-8.61163e-29	-2.57553e-29	300	200	0	-3.00841e-34	-4.81813e-34	5.11979e-33	-1.0365e-31	-4.6129e-31	4.47363e-32	-311	200	0	-0.470001	-1.16326	50.3568	-1325.34	-1942.23	851.854	-914	200	0
502	5	-9.51565e-32	-5.80983e-32	2.61167e-30	2.03907e-28	2.67433e-28	4.89313e-29	300	610	0	-8.09455e-31	-4.7196e-31	-8.69255e-31	4.05765e-29	-5.53797e-29	-2.43277e-29	300	200	0	-5.75824e-34	-9.22214e-34	9.79954e-33	-1.98391e-31	-8.82933e-31	8.56275e-32	-311	200	0	-0.520277	-1.20999	50.3129	-1338.9	-1937.88	853.178	-914	200	0
502	6	8.17955e-31	-3.39305e-31	5.32035e-30	4.05837e-28	5.42099e-28	2.98657e-29	300	610	0	-4.32887e-31	-3.00595e-31	4.45025e-31	-2.94018e-29	9.56344e-30	-1.67998e-29	300	200	0	-9.34691e-34	-1.49696e-33	1.59068e-32	-3.22033e-31	-1.4332e-30	1.38993e-31	-311	200	0	-0.553828	-1.244	50.2724	-1357.46	-1932.96	853.229	-914	200	0
502	7	2.23649e-30	-7.58041e-31	8.92824e-30	6.72891e-28	9.07407e-28	-9.48792e-30	300	610	0	3.11835e-31	5.97914e-32	2.63864e-30	-1.45017e-28	1.20535e-28	-2.23029e-31	300	200	0	-1.36504e-33	-2.18618e-33	2.32306e-32	-4.70301e-31	-2.09306e-30	2.02987e-31	-311	200	0	-0.571737	-1.25821	50.2427	-1376.96	-1924.54	852.181	-914	200	0
502	8	4.23996e-30	-1.32915e-30	1.33519e-29	9.97839e-28	1.35461e-27	-7.59672e-29	300	610	0	1.54245e-30	6.74204e-31	5.90678e-30	-3.16031e-28	2.88549e-28	2.86548e-29	300	200	0	-1.83047e-33	-2.93159e-33	3.11514e-32	-6.30658e-31	-2.80673e-30	2.72198e-31	-311	200	0	-0.57831	-1.25168	50.2125	-1391.78	-1912.9	850.109	-914	200	0
502	9	6.84531e-30	-2.04684e-30	1.82773e-29	1.3561e-27	1.85153e-27	-1.7584e-28	300	610	0	3.36298e-30	1.60303e-30	1.03661e-29	-5.4794e-28	5.20939e-28	7.29393e-29	300	200	0	-2.2604e-33	-3.62015e-33	3.84682e-32	-7.78785e-31	-3.46596e-30	3.36132e-31	-311	200	0	-0.57803	-1.22788	50.1805	-1397.4	-1901.33	847.551	-914	200	0
503	0	9.95726e-30	-2.87067e-30	2.30537e-29	1.698e-27	2.33186e-27	-3.13084e-28	300	610	0	5.83202e-30	2.88611e-30	1.59726e-29	-8.37669e-28	8.17104e-28	1.34837e-28	300	200	0	-2.53945e-33	-4.06706e-33	4.32171e-32	-8.74927e-31	-3.89384e-30	3.77627e-31	-311	200	0	-0.573149	-1.19186	50.1653	-1392.25	-1892.85	845.423	-914	200	0	-0.447314	-1.13339	50.2158	8688.14	43958.8	1969.07	0	0	0
503	1	1.3305e-29	-3.70825e-30	2.65807e-29	1.94055e-27	2.68375e-27	-4.86866e-28	300	610	0	8.91701e-30	4.51925e-30	2.24116e-29	-1.16788e-27	1.16278e-27	2.14535e-28	300	200	0	-2.4982e-33	-4.001e-33	4.25151e-32	-8.60714e-31	-3.83059e-30	3.71493e-31	-311	200	0	-0.562828	-1.15073	50.1993	-1377.8	-1888.27	844.335	-914	200	0
503	2	1.63687e-29	-4.39608e-30	2.72032e-29	1.96002e-27	2.73926e-27	-6.88162e-28	300	610	0	1.24336e-29	6.42261e-30	2.89635e-29	-1.50004e-27	1.52288e-27	3.08663e-28	300	200	0	-1.90841e-33	-3.05642e-33	3.24779e-32	-6.57512e-31	-2.92625e-30	2.83789e-31	-311	200	0	-0.546956	-1.1138	50.3153	-1358.41	-1886.78	844.193	-914	200	0
503	3	1.8303e-29	-4.6808e-30	2.26449e-29	1.58743e-27	2.26777e-27	-8.95571e-28	300	610	0	1.59716e-29	8.40124e-30	3.4353e-29	-1.7667e-27	1.83341e-27	4.08373e-28	300	200	0	-4.86866e-34	-7.79732e-34	8.28569e-33	-1.67742e-31	-7.46537e-31	7.23992e-32	-311	200	0	-0.531115	-1.08887	50.5179	-1340.07	-1888.1	844.386	-914	200	0
503	4	1.78718e-29	-4.20538e-30	1.0021e-29	6.10228e-28	9.77475e-28	-1.0706e-27	300	610	0	1.88132e-29	1.01005e-29	3.66031e-29	-1.86414e-27	1.99331e-27	4.97113e-28	300	200	0	2.08655e-33	3.34174e-33	-3.55095e-32	7.18888e-31	3.19939e-30	-3.10279e-31	-311	200	0	-0.525446	-1.07712	50.7719	-1327.4	-1894.51	844.384	-914	200	0
503	5	1.34159e-29	-2.50644e-30	-1.40135e-29	-1.21594e-27	-1.46941e-27	-1.15302e-27	300	610	0	1.98543e-29	1.09615e-29	3.29266e-29	-1.64705e-27	1.85809e-27	5.48373e-28	300	200	0	6.12977e-33	9.81717e-33	-1.04318e-31	2.11191e-30	9.399e-30	-9.11523e-31	-311	200	0	-0.53706	-1.07168	51.0253	-1321.25	-1910.23	844.045	-914	200	0
503	6	2.88391e-30	9.68232e-31	-5.29103e-29	-4.14002e-27	-5.42051e-27	-1.05728e-27	300	610	0	1.7548e-29	1.0186e-29	1.97043e-29	-9.27941e-28	1.23759e-27	5.23814e-28	300	200	0	1.18909e-32	1.9044e-32	-2.02363e-31	4.09683e-30	1.82328e-29	-1.76823e-30	-311	200	0	-0.564267	-1.06115	51.2368	-1319.28	-1936.9	843.331	-914	200	0
503	7	-1.60323e-29	6.81088e-30	-1.09591e-28	-8.3673e-27	-1.11686e-26	-6.71511e-28	300	610	0	9.89793e-30	6.72494e-30	-7.37908e-30	5.15219e-28	-9.82561e-29	3.72479e-28	300	200	0	1.94454e-32	3.11429e-32	-3.30928e-31	6.69961e-30	2.98164e-29	-2.89162e-30	-311	200	0	-0.598039	-1.03584	51.3767	-1318.55	-1970.96	842.48	-914	200	0
503	8	-4.56082e-29	1.55605e-29	-1.85449e-28	-1.39846e-26	-1.885e-26	1.38695e-28	300	610	0	-5.46025e-30	-6.89324e-31	-5.29544e-29	2.91844e-27	-2.40129e-27	3.20255e-29	300	200	0	2.85525e-32	4.57284e-32	-4.85915e-31	9.8373e-30	4.37807e-29	-4.24588e-30	-311	200	0	-0.626866	-0.995046	51.4187	-1316.99	-2006.22	842.2	-914	200	0
503	9	-8.75914e-29	2.75519e-29	-2.78931e-28	-2.08548e-26	-2.83014e-26	1.51911e-27	300	610	0	-3.10401e-29	-1.34419e-29	-1.21242e-28	6.49311e-27	-5.90897e-27	-5.66758e-28	300	200	0	3.84714e-32	6.1614e-32	-6.54718e-31	1.32547e-29	5.89897e-29	-5.72086e-30	-311	200	0	-0.641099	-0.948484	51.3476	-1312.98	-2036.76	842.743	-914	200	0
504	0	-1.42448e-28	4.26948e-29	-3.83681e-28	-2.84793e-26	-3.88712e-26	3.60502e-27	300	610	0	-6.90939e-29	-3.28347e-29	-2.14871e-28	1.1364e-26	-1.07845e-26	-1.49068e-27	300	200	0	4.77455e-32	7.6467e-32	-8.12547e-31	1.64499e-29	7.321e-29	-7.09996e-30	-311	200	0	-0.637155	-0.907209	51.1716	-1305.67	-2056.67	843.08	-914	200	0	-0.605023	-0.928277	50.9457	8899.5	44593	1802.33	0	0	0
504	1	-2.08321e-28	6.01792e-29	-4.8631e-28	-3.58349e-26	-4.91945e-26	6.48544e-27	300	610	0	-1.20952e-28	-5.97554e-29	-3.33161e-28	1.74794e-26	-1.7028e-26	-2.78853e-27	300	200	0	5.39749e-32	8.64437e-32	-9.18562e-31	1.85962e-29	8.27619e-29	-8.02631e-30	-311	200	0	-0.620053	-0.87516	50.9252	-1295.73	-2060.66	841.753	-914	200	0
504	2	-2.79693e-28	7.81104e-29	-5.63965e-28	-4.11974e-26	-5.69483e-26	1.01504e-26	300	610	0	-1.86067e-28	-9.41868e-29	-4.69814e-28	2.44911e-26	-2.43562e-26	-4.4676e-27	300	200	0	5.36171e-32	8.58706e-32	-9.12473e-31	1.84729e-29	8.22133e-29	-7.9731e-30	-311	200	0	-0.600098	-0.850795	50.6651	-1285.19	-2047.33	838.395	-914	200	0
504	3	-3.45831e-28	9.31002e-29	-5.82082e-28	-4.19813e-26	-5.86252e-26	1.442e-26	300	610	0	-2.60736e-28	-1.34541e-28	-6.10069e-28	3.16077e-26	-3.20514e-26	-6.46154e-27	300	200	0	4.18765e-32	6.70673e-32	-7.12667e-31	1.44279e-29	6.42109e-29	-6.22721e-30	-311	200	0	-0.586306	-0.83331	50.456	-1276.28	-2020.92	833.754	-914	200	0
504	4	-3.89149e-28	9.98658e-29	-4.92889e-28	-3.46393e-26	-4.9385e-26	1.88558e-26	300	610	0	-3.36539e-28	-1.7683e-28	-7.27504e-28	3.74312e-26	-3.8789e-26	-8.58966e-27	300	200	0	1.27724e-32	2.04556e-32	-2.17367e-31	4.40055e-30	1.95846e-29	-1.89932e-30	-311	200	0	-0.583917	-0.825179	50.3512	-1269.53	-1989.09	828.601	-914	200	0
504	5	-3.83795e-28	9.09245e-29	-2.3555e-28	-1.46864e-26	-2.3073e-26	2.26609e-26	300	610	0	-3.98594e-28	-2.13713e-28	-7.80896e-28	3.9798e-26	-4.24642e-26	-1.05099e-26	300	200	0	-4.04961e-32	-6.48569e-32	6.89173e-31	-1.39523e-29	-6.20941e-29	6.02194e-30	-311	200	0	-0.594507	-0.829512	50.3809	-1263.55	-1958.97	823.511	-914	200	0
504	6	-2.94897e-28	5.65184e-29	2.6088e-28	2.30625e-26	2.74754e-26	2.45798e-26	300	610	0	-4.2387e-28	-2.33547e-28	-7.1183e-28	3.56617e-26	-4.00507e-26	-1.16702e-26	300	200	0	-1.24747e-31	-1.9979e-31	2.12299e-30	-4.29797e-29	-1.9128e-28	1.85505e-29	-311	200	0	-0.614763	-0.846243	50.5441	-1257.6	-1934.52	819.112	-914	200	0
504	7	-7.91271e-29	-1.50434e-29	1.07021e-27	8.39361e-26	1.09696e-25	2.28203e-26	300	610	0	-3.79936e-28	-2.19613e-28	-4.44096e-28	2.10725e-26	-2.75478e-26	-1.12684e-26	300	200	0	-2.45415e-31	-3.93046e-31	4.17655e-30	-8.45539e-29	-3.76305e-28	3.64943e-29	-311	200	0	-0.637106	-0.871184	50.8127	-1253.45	-1916.32	815.622	-914	200	0
504	8	3.12564e-28	-1.3639e-28	2.25594e-27	1.72407e-25	2.29953e-25	1.5028e-26	300	610	0	-2.24737e-28	-1.49839e-28	1.13659e-28	-8.67189e-27	-8.94073e-29	-8.23288e-27	300	200	0	-4.044e-31	-6.47669e-31	6.8822e-30	-1.39329e-28	-6.20082e-28	6.0136e-29	-311	200	0	-0.653645	-0.898565	51.1469	-1253.46	-1903.99	812.747	-914	200	0
504	9	9.2901e-28	-3.19162e-28	3.85044e-27	2.9053e-25	3.91429e-25	-1.64133e-27	300	610	0	9.17993e-29	2.58999e-30	1.06018e-27	-5.86074e-26	4.76869e-26	-1.24603e-27	300	200	0	-5.9706e-31	-9.56224e-31	1.01609e-29	-2.05707e-28	-9.15495e-28	8.87854e-29	-311	200	0	-0.660048	-0.925953	51.5008	-1257.39	-1898.41	810.382	-914	200	0
505	0	1.80853e-27	-5.70871e-28	5.82528e-27	4.35734e-25	5.91111e-25	-3.02936e-26	300	610	0	6.23308e-28	2.67169e-28	2.4866e-27	-1.33306e-25	1.20895e-25	1.11644e-26	300	200	0	-8.08339e-31	-1.2946e-30	1.37565e-29	-2.785e-28	-1.23946e-27	1.20203e-28	-311	200	0	-0.655684	-0.956446	51.8212	-1261.79	-1900.74	808.678	-914	200	0	-0.456616	-1.09833	50.8008	8930.59	44476.3	1913.44	0	0	0
505	1	2.96324e-27	-8.90283e-28	8.05211e-27	5.97928e-25	8.15839e-25	-7.38459e-26	300	610	0	1.4185e-27	6.71944e-28	4.4519e-27	-2.35584e-25	2.23154e-25	3.04345e-26	300	200	0	-1.00819e-30	-1.61467e-30	1.71577e-29	-3.47356e-28	-1.5459e-27	1.49922e-28	-311	200	0	-0.641322	-0.993989	52.0544	-1262.14	-1910.83	807.555	-914	200	0
505	2	4.35713e-27	-1.26122e-27	1.02555e-26	7.56039e-25	1.03753e-24	-1.34282e-25	300	610	0	2.5074e-27	1.23662e-27	6.94694e-27	-3.64623e-25	3.54736e-25	5.76395e-26	300	200	0	-1.14672e-30	-1.83654e-30	1.95153e-29	-3.95085e-28	-1.75832e-27	1.70523e-28	-311	200	0	-0.6185	-1.03718	52.1585	-1254.74	-1926.97	806.767	-914	200	0
505	3	5.87797e-27	-1.64484e-27	1.19611e-26	8.7426e-25	1.20795e-24	-2.11553e-25	300	610	0	3.88137e-27	1.96232e-27	9.84595e-27	-5.13446e-25	5.10035e-25	9.30041e-26	300	200	0	-1.14988e-30	-1.84159e-30	1.9569e-29	-3.96173e-28	-1.76316e-27	1.70992e-28	-311	200	0	-0.588971	-1.07911	52.1093	-1237.69	-1945.5	806.207	-914	200	0
505	4	7.30424e-27	-1.97098e-27	1.24473e-26	8.98588e-25	1.25389e-24	-3.02079e-25	300	610	0	5.46621e-27	2.81759e-27	1.28464e-26	-6.65821e-25	6.74379e-25	1.35227e-25	300	200	0	-9.16926e-31	-1.4685e-30	1.56045e-29	-3.15912e-28	-1.40596e-27	1.36351e-28	-311	200	0	-0.55362	-1.11306	51.9022	-1212.02	-1961.89	805.973	-914	200	0
505	5	8.27027e-27	-2.12952e-27	1.07118e-26	7.54566e-25	1.07376e-24	-3.96888e-25	300	610	0	7.08918e-27	3.72088e-27	1.54012e-26	-7.92774e-25	8.20375e-25	1.80623e-25	300	200	0	-3.21614e-31	-5.15078e-31	5.47335e-30	-1.10807e-28	-4.93146e-28	4.78254e-29	-311	200	0	-0.513841	-1.1369	51.56	-1182.12	-1973.48	806.376	-914	200	0
505	6	8.2355e-27	-1.96368e-27	5.472e-27	3.476e-25	5.3782e-25	-4.79486e-25	300	610	0	8.44193e-27	4.52037e-27	1.66509e-26	-8.49187e-25	9.04186e-25	2.22125e-25	300	200	0	7.80491e-31	1.25e-30	-1.32826e-29	2.68905e-28	1.19675e-27	-1.16062e-28	-311	200	0	-0.473251	-1.1518	51.1373	-1153.94	-1980.25	807.71	-914	200	0
505	7	6.46727e-27	-1.26803e-27	-4.77609e-27	-4.32307e-25	-5.05861e-25	-5.23718e-25	300	610	0	9.04418e-27	4.97352e-27	1.53717e-26	-7.71213e-25	8.6246e-25	2.48246e-25	300	200	0	2.53551e-30	4.06076e-30	-4.315e-29	8.73569e-28	3.88779e-27	-3.77041e-28	-311	200	0	-0.436786	-1.15963	50.7059	-1133.25	-1983.04	809.872	-914	200	0
505	8	2.05073e-27	2.04842e-28	-2.161e-26	-1.69914e-24	-2.21621e-24	-4.92049e-25	300	610	0	8.2162e-27	4.73035e-27	9.95931e-27	-4.75671e-25	6.11042e-25	2.42201e-25	300	200	0	5.0622e-30	8.10739e-30	-8.61499e-29	1.7441e-27	7.76206e-27	-7.52771e-28	-311	200	0	-0.407505	-1.16246	50.3288	-1125.64	-1982.91	812.389	-914	200	0
505	9	-6.0561e-27	2.7241e-27	-4.64076e-26	-3.55016e-24	-4.73143e-24	-3.34935e-25	300	610	0	5.07236e-27	3.3265e-27	-1.5196e-27	1.36997e-25	4.7046e-26	1.81462e-25	300	200	0	8.40709e-30	1.34644e-29	-1.43074e-28	2.89653e-27	1.28909e-26	-1.25017e-27	-311	200	0	-0.384423	-1.16143	50.0413	-1135.82	-1981.41	814.874	-914	200	0
506	0	-1.89003e-26	6.5409e-27	-7.99143e-26	-6.03343e-24	-8.12494e-24	7.78527e-27	300	610	0	-1.44749e-27	1.95009e-28	-2.11695e-26	1.17419e-24	-9.43655e-25	3.81921e-26	300	200	0	1.24814e-29	1.99897e-29	-2.12413e-28	4.30028e-27	1.91383e-26	-1.85604e-27	-311	200	0	-0.364671	-1.1556	49.8528	-1164.82	-1979.35	817.555	-914	200	0	-0.456616	-1.09833	50.8008	8930.59	44476.3	1913.44	0	0	0
506	1	-3.73207e-26	1.1823e-26	-1.2162e-25	-9.10139e-24	-1.23424e-23	6.02256e-25	300	610	0	-1.24872e-26	-5.29196e-27	-5.09563e-26	2.73466e-24	-2.47108e-24	-2.18914e-25	300	200	0	1.69796e-29	2.71938e-29	-2.88964e-28	5.85006e-27	2.60355e-26	-2.52495e-27	-311	200	0	-0.347126	-1.14345	49.7606	-1208.61	-1975.57	821.551	-914	200	0
506	2	-6.16198e-26	1.85584e-26	-1.68939e-25	-1.25501e-23	-1.71183e-23	1.51132e-24	300	610	0	-2.90988e-26	-1.3738e-26	-9.21972e-26	4.88169e-24	-4.61527e-24	-6.20698e-25	300	200	0	2.12823e-29	3.40847e-29	-3.62188e-28	7.33246e-27	3.26329e-26	-3.16477e-27	-311	200	0	-0.333476	-1.12422	49.7539	-1260.37	-1967.82	828.109	-914	200	0
506	3	-9.11049e-26	2.64247e-26	-2.16206e-25	-1.5946e-23	-2.18752e-23	2.77904e-24	300	610	0	-5.1957e-26	-2.55791e-26	-1.44808e-25	7.60367e-24	-7.38757e-24	-1.1908e-24	300	200	0	2.43525e-29	3.90019e-29	-4.14439e-28	8.39027e-27	3.73407e-26	-3.62133e-27	-311	200	0	-0.326421	-1.09784	49.8059	-1313.41	-1955.27	837.125	-914	200	0
506	4	-1.23496e-25	3.46269e-26	-2.53584e-25	-1.85456e-23	-2.56126e-23	4.40767e-24	300	610	0	-8.09396e-26	-4.08699e-26	-2.06285e-25	1.07612e-23	-1.06774e-23	-1.93544e-24	300	200	0	2.46427e-29	3.94666e-29	-4.19377e-28	8.49025e-27	3.77857e-26	-3.66448e-27	-311	200	0	-0.326856	-1.06621	49.8793	-1362.51	-1940.05	846.789	-914	200	0
506	5	-1.54224e-25	4.17123e-26	-2.6601e-25	-1.92214e-23	-2.68018e-23	6.32632e-24	300	610	0	-1.14564e-25	-5.89899e-26	-2.70434e-25	1.40215e-23	-1.41853e-23	-2.82922e-24	300	200	0	2.00373e-29	3.20908e-29	-3.41002e-28	6.90354e-27	3.07241e-26	-2.97964e-27	-311	200	0	-0.333402	-1.034	49.942	-1404.31	-1925.71	854.391	-914	200	0
506	6	-1.75687e-25	4.53861e-26	-2.32461e-25	-1.6411e-23	-2.33124e-23	8.35153e-24	300	610	0	-1.4929e-25	-7.82731e-26	-3.25928e-25	1.67846e-23	-1.73449e-23	-3.79708e-24	300	200	0	7.87228e-30	1.26078e-29	-1.33973e-28	2.71227e-27	1.20709e-26	-1.17064e-27	-311	200	0	-0.344655	-1.00809	49.9783	-1437.51	-1914.66	857.245	-914	200	0
506	7	-1.76587e-25	4.23643e-26	-1.25905e-25	-8.11974e-24	-1.24091e-23	1.01421e-23	300	610	0	-1.78731e-25	-9.55808e-26	-3.54861e-25	1.81098e-23	-1.92436e-23	-4.69307e-24	300	200	0	-1.49186e-29	-2.3893e-29	2.53888e-28	-5.13995e-27	-2.28752e-26	2.21846e-27	-311	200	0	-0.358597	-0.995166	49.9929	-1461.85	-1907.37	853.969	-914	200	0
506	8	-1.41533e-25	2.83238e-26	8.55331e-26	7.98475e-24	9.12788e-24	1.11533e-23	300	610	0	-1.92874e-25	-1.05864e-25	-3.31598e-25	1.66592e-23	-1.85556e-23	-5.27826e-24	300	200	0	-5.14646e-29	-8.24235e-29	8.75839e-28	-1.77313e-26	-7.89126e-26	7.65301e-27	-311	200	0	-0.368855	-0.997671	49.9999	-1476.2	-1902.61	845.208	-914	200	0
506	9	-5.12167e-26	-1.97007e-27	4.35546e-25	3.43392e-23	4.46939e-23	1.05992e-23	300	610	0	-1.77477e-25	-1.01796e-25	-2.22375e-25	1.06818e-23	-1.3511e-23	-5.20155e-24	300	200	0	-1.04356e-28	-1.67132e-28	1.77597e-27	-3.59543e-26	-1.60014e-25	1.55182e-26	-311	200	0	-0.367828	-1.0128	50.0079	-1478.23	-1898.78	832.818	-914	200	0
507	0	1.1649e-25	-5.42509e-26	9.53999e-25	7.30561e-23	9.72851e-23	7.43761e-24	300	610	0	-1.13894e-25	-7.36114e-26	1.37065e-26	-1.9296e-24	-1.9354e-24	-3.9895e-24	300	200	0	-1.7471e-28	-2.79807e-28	2.97326e-27	-6.01934e-26	-2.67889e-25	2.59801e-26	-311	200	0	-0.356549	-1.03528	50.0148	-1466.19	-1896.24	819.201	-914	200	0	-0.465114	-0.998996	50.22	8631.68	43976.8	1828.49	0	0	0
507	1	3.84021e-25	-1.33932e-25	1.65791e-24	1.25246e-22	1.68582e-22	3.96402e-25	300	610	0	2.03114e-26	-9.32684e-27	4.21476e-25	-2.34642e-23	1.85991e-23	-1.05413e-24	300	200	0	-2.60845e-28	-4.17758e-28	4.43914e-27	-8.987e-26	-3.99964e-25	3.87888e-26	-311	200	0	-0.346121	-1.05937	50.0077	-1440.87	-1897.43	807.346	-914	200	0
507	2	7.69701e-25	-2.44747e-25	2.5384e-24	1.90048e-22	2.57629e-22	-1.19324e-23	300	610	0	2.4952e-25	1.04416e-25	1.0433e-24	-5.60532e-23	5.04575e-23	4.26989e-24	300	200	0	-3.56568e-28	-5.71063e-28	6.06819e-27	-1.2285e-25	-5.4674e-25	5.30233e-26	-311	200	0	-0.348031	-1.0789	49.9831	-1406.94	-1904.06	800.061	-914	200	0
507	3	1.28089e-24	-3.86733e-25	3.54346e-24	2.63346e-22	3.59084e-22	-3.09013e-23	300	610	0	5.96435e-25	2.80594e-25	1.90848e-24	-1.01111e-22	9.5405e-23	1.26444e-23	300	200	0	-4.49118e-28	-7.19286e-28	7.64321e-27	-1.54736e-25	-6.8865e-25	6.67857e-26	-311	200	0	-0.367652	-1.08821	49.9685	-1373.12	-1915.51	798.644	-914	200	0
507	4	1.90439e-24	-5.5349e-25	4.55673e-24	3.36223e-22	4.6108e-22	-5.74856e-23	300	610	0	1.07614e-24	5.28831e-25	3.01752e-24	-1.58512e-22	1.53797e-22	2.4588e-23	300	200	0	-5.16955e-28	-8.2793e-28	8.79769e-27	-1.78108e-25	-7.92667e-25	7.68734e-26	-311	200	0	-0.406272	-1.08432	49.9992	-1348.97	-1929.21	802.152	-914	200	0
507	5	2.59392e-24	-7.28753e-25	5.37419e-24	3.93256e-22	5.42867e-22	-9.18025e-23	300	610	0	1.68732e-24	8.50923e-25	4.32071e-24	-2.25479e-22	2.23466e-22	4.02625e-23	300	200	0	-5.27744e-28	-8.45209e-28	8.9813e-27	-1.81826e-25	-8.09211e-25	7.84778e-26	-311	200	0	-0.462912	-1.06692	50.0848	-1339.51	-1941.9	808.066	-914	200	0
507	6	3.2553e-24	-8.82465e-25	5.68155e-24	4.10904e-22	5.72546e-22	-1.32452e-22	300	610	0	2.40044e-24	1.23468e-24	5.69136e-24	-2.95196e-22	2.98299e-22	5.91759e-23	300	200	0	-4.37073e-28	-6.99995e-28	7.43825e-27	-1.50586e-25	-6.70182e-25	6.49947e-26	-311	200	0	-0.530678	-1.03583	50.2174	-1343.74	-1951.2	814.061	-914	200	0
507	7	3.73061e-24	-9.66821e-25	5.03798e-24	3.56391e-22	5.05439e-22	-1.75688e-22	300	610	0	3.14299e-24	1.64611e-24	6.89511e-24	-3.55239e-22	3.66599e-22	7.98003e-23	300	200	0	-1.88738e-28	-3.02272e-28	3.21201e-27	-6.50266e-26	-2.894e-25	2.80661e-26	-311	200	0	-0.594264	-0.991376	50.3852	-1357.78	-1956.53	818.79	-914	200	0
507	8	3.78369e-24	-9.13053e-25	2.87393e-24	1.87675e-22	2.83912e-22	-2.14455e-22	300	610	0	3.78274e-24	2.02035e-24	7.55895e-24	-3.86008e-22	4.0937e-22	9.91241e-23	300	200	0	2.82324e-28	4.5216e-28	-4.80466e-27	9.72702e-26	4.32897e-25	-4.19828e-26	-311	200	0	-0.637558	-0.939327	50.5655	-1377.89	-1957.84	821.661	-914	200	0
507	9	3.0914e-24	-6.30201e-25	-1.4859e-24	-1.44686e-22	-1.6026e-22	-2.37411e-22	300	610	0	4.11104e-24	2.2523e-24	7.14609e-24	-3.59478e-22	3.98873e-22	1.12179e-22	300	200	0	1.04309e-27	1.67056e-27	-1.77515e-26	3.59379e-25	1.59941e-24	-1.55112e-25	-311	200	0	-0.655223	-0.891842	50.7189	-1401.9	-1953.21	823.294	-914	200	0
508	0	1.24628e-24	-7.56092e-27	-8.76074e-24	-6.92751e-22	-8.99566e-22	-2.28107e-22	300	610	0	3.82955e-24	2.18869e-24	4.94616e-24	-2.38791e-22	2.97902e-22	1.11622e-22	300	200	0	2.14997e-27	3.44329e-27	-3.65887e-26	7.40736e-25	3.29662e-24	-3.19709e-25	-311	200	0	-0.653769	-0.858605	50.8032	-1428.91	-1940.44	825.597	-914	200	0	-0.465114	-0.998996	50.22	8631.68	43976.8	1828.49	0	0	0
508	1	-2.22134e-24	1.07695e-24	-1.9597e-23	-1.50234e-21	-1.99889e-21	-1.64623e-22	300	610	0	2.54584e-24	1.6242e-24	9.42121e-26	2.06336e-23	6.05108e-23	8.75077e-23	300	200	0	3.62931e-27	5.81253e-27	-6.17646e-26	1.25042e-24	5.56495e-24	-5.39693e-25	-311	200	0	-0.642861	-0.840241	50.7931	-1457.58	-1921.38	830.118	-914	200	0
508	2	-7.79186e-24	2.7399e-24	-3.43806e-23	-2.5989e-21	-3.49641e-21	-2.00696e-23	300	610	0	-2.14804e-25	3.05578e-25	-8.36421e-24	4.67566e-22	-3.64926e-22	2.74199e-23	300	200	0	5.4497e-27	8.72798e-27	-9.27445e-26	1.8776e-24	8.35623e-24	-8.10393e-25	-311	200	0	-0.629094	-0.834419	50.6897	-1485.51	-1901.6	836.678	-914	200	0
508	3	-1.58648e-23	5.06406e-24	-5.2964e-23	-3.9672e-21	-5.37598e-21	2.3551e-22	300	610	0	-4.97179e-24	-2.05123e-24	-2.13413e-23	1.14795e-21	-1.02921e-21	-8.27756e-23	300	200	0	7.48578e-27	1.19889e-26	-1.27395e-25	2.5791e-24	1.14782e-23	-1.11317e-24	-311	200	0	-0.616171	-0.844493	50.5125	-1510.07	-1887.32	843.889	-914	200	0
508	4	-2.6616e-23	8.05632e-24	-7.43027e-23	-5.52439e-21	-7.53028e-21	6.31198e-22	300	610	0	-1.22145e-23	-5.72502e-24	-3.94867e-23	2.09328e-21	-1.97115e-21	-2.57271e-22	300	200	0	9.4748e-27	1.51744e-26	-1.61245e-25	3.26439e-24	1.45281e-23	-1.40894e-24	-311	200	0	-0.606417	-0.87723	50.2859	-1528.77	-1883.02	850.129	-914	200	0
508	5	-3.97962e-23	1.15901e-23	-9.60089e-23	-7.08722e-21	-9.71569e-21	1.18852e-21	300	610	0	-2.22788e-23	-1.09276e-23	-6.28583e-23	3.3034e-21	-3.2007e-21	-5.07418e-22	300	200	0	1.09695e-26	1.75683e-26	-1.86683e-25	3.77937e-24	1.682e-23	-1.63121e-24	-311	200	0	-0.601386	-0.93299	50.0386	-1539.06	-1888.74	854.091	-914	200	0
508	6	-5.44678e-23	1.53329e-23	-1.13853e-22	-8.33577e-21	-1.1502e-20	1.9114e-21	300	610	0	-3.51635e-23	-1.77103e-23	-9.04733e-23	4.72311e-21	-4.67553e-21	-8.37273e-22	300	200	0	1.12945e-26	1.80888e-26	-1.92214e-25	3.89135e-24	1.73184e-23	-1.67955e-24	-311	200	0	-0.602158	-1.00315	49.7971	-1538.82	-1900.19	855.41	-914	200	0
508	7	-6.8691e-23	1.86632e-23	-1.2128e-22	-8.77878e-21	-1.22238e-20	2.77233e-21	300	610	0	-5.02818e-23	-2.58348e-23	-1.19743e-22	6.21299e-21	-6.27111e-21	-1.23736e-21	300	200	0	9.51776e-27	1.52432e-26	-1.61976e-25	3.27919e-24	1.4594e-23	-1.41533e-24	-311	200	0	-0.608378	-1.07744	49.5773	-1526.78	-1912.1	854.664	-914	200	0
508	8	-7.9185e-23	2.05853e-23	-1.09048e-22	-7.7289e-21	-1.09445e-20	3.69484e-21	300	610	0	-6.61501e-23	-3.46083e-23	-1.45819e-22	7.51593e-21	-7.74585e-21	-1.67664e-21	300	200	0	4.45378e-27	7.13293e-27	-7.5796e-26	1.53448e-24	6.82918e-24	-6.62297e-25	-311	200	0	-0.616374	-1.14794	49.3982	-1503.24	-1920.96	852.517	-914	200	0
508	9	-8.10167e-23	1.96598e-23	-6.51599e-23	-4.30015e-21	-6.44979e-21	4.53316e-21	300	610	0	-8.00323e-23	-4.26914e-23	-1.60936e-22	8.22357e-21	-8.70463e-21	-2.09298e-21	300	200	0	-5.27745e-27	-8.45217e-27	8.98129e-26	-1.81826e-24	-8.09209e-24	7.84779e-25	-311	200	0	-0.619058	-1.20598	49.2896	-1471.01	-1925.57	849.203	-914	200	0
509	0	-6.74026e-23	1.39734e-23	2.4685e-23	2.55511e-21	2.70518e-21	5.05121e-21	300	610	0	-8.75812e-23	-4.78973e-23	-1.53856e-22	7.74907e-21	-8.56716e-21	-2.38311e-21	300	200	0	-2.11084e-26	-3.38063e-26	3.59229e-25	-7.27256e-24	-3.23663e-23	3.13891e-24	-311	200	0	-0.610278	-1.24264	49.2706	-1435.35	-1927.01	844.501	-914	200	0	-0.59894	-1.08554	49.8461	8525.3	43627.4	1950.16	0	0	0
509	1	-2.97468e-23	1.18542e-24	1.75831e-22	1.39485e-20	1.80673e-20	4.9048e-21	300	610	0	-8.25496e-23	-4.70195e-23	-1.09638e-22	5.31688e-21	-6.55153e-21	-2.39356e-21	300	200	0	-4.42657e-26	-7.08939e-26	7.53326e-25	-1.5251e-23	-6.78742e-23	6.58249e-24	-311	200	0	-0.590832	-1.25432	49.337	-1402.46	-1928.09	838.122	-914	200	0
509	2	4.19156e-23	-2.13022e-23	4.02256e-22	3.08722e-20	4.10397e-20	3.63306e-21	300	610	0	-5.66804e-23	-3.57427e-23	-9.99392e-24	-1.59058e-23	-1.68723e-21	-1.91538e-21	300	200	0	-7.53634e-26	-1.20699e-25	1.28256e-24	-2.59652e-23	-1.15558e-22	1.12069e-23	-311	200	0	-0.568663	-1.24391	49.4743	-1377.38	-1932.12	830.676	-914	200	0
509	3	1.57864e-22	-5.5997e-23	7.12657e-22	5.39055e-20	7.24848e-20	6.67777e-22	300	610	0	6.70741e-26	-8.71734e-24	1.65386e-22	-9.2878e-21	7.12302e-21	-6.86508e-22	300	200	0	-1.13823e-25	-1.82294e-25	1.93708e-24	-3.9216e-23	-1.7453e-22	1.6926e-23	-311	200	0	-0.553456	-1.21749	49.6614	-1362.44	-1941.64	823.82	-914	200	0
509	4	3.26796e-22	-1.04729e-22	1.10475e-21	8.27887e-20	1.12146e-19	-4.62814e-21	300	610	0	9.87527e-23	4.0095e-23	4.36126e-22	-2.34882e-20	2.09694e-20	1.5932e-21	300	200	0	-1.57113e-25	-2.51624e-25	2.67379e-24	-5.41306e-23	-2.40907e-22	2.33633e-23	-311	200	0	-0.55262	-1.18212	49.8622	-1356.31	-1957.45	819.118	-914	200	0
509	5	5.52849e-22	-1.67771e-22	1.55762e-21	1.15857e-19	1.57872e-19	-1.28795e-20	300	610	0	2.49917e-22	1.16679e-22	8.1658e-22	-4.33161e-20	4.07038e-20	5.22786e-21	300	200	0	-1.99825e-25	-3.2003e-25	3.40068e-24	-6.88465e-23	-3.064e-22	2.97148e-23	-311	200	0	-0.569371	-1.14298	50.0329	-1354.92	-1978.28	817.356	-914	200	0
509	6	8.31376e-22	-2.42627e-22	2.02229e-21	1.49347e-19	2.04666e-19	-2.45601e-20	300	610	0	4.61008e-22	2.25684e-22	1.30897e-21	-6.882e-20	6.65868e-20	1.04655e-20	300	200	0	-2.32677e-25	-3.72644e-25	3.95977e-24	-8.01651e-23	-3.56773e-22	3.46001e-23	-311	200	0	-0.600761	-1.1018	50.1391	-1354.87	-2001.83	818.605	-914	200	0
509	7	1.14341e-21	-3.22512e-22	2.41113e-21	1.76627e-19	2.43612e-19	-3.97831e-20	300	610	0	7.32558e-22	3.68476e-22	1.89392e-21	-9.89074e-20	9.77967e-20	1.7405e-20	300	200	0	-2.41566e-25	-3.86881e-25	4.11105e-24	-8.32278e-23	-3.70403e-22	3.5922e-23	-311	200	0	-0.638018	-1.05972	50.1711	-1355.76	-2025.71	822.231	-914	200	0
509	8	1.44903e-21	-3.94575e-22	2.58745e-21	1.87447e-19	2.60834e-19	-5.80104e-20	300	610	0	1.05295e-21	5.40421e-22	2.5186e-21	-1.30728e-19	1.318e-19	2.58655e-20	300	200	0	-2.06935e-25	-3.31417e-25	3.52169e-24	-7.12962e-23	-3.17302e-22	3.07721e-23	-311	200	0	-0.671441	-1.01912	50.1431	-1358.69	-2047.71	827.273	-914	200	0
509	9	1.6801e-21	-4.38091e-22	2.35756e-21	1.67396e-19	2.36699e-19	-7.76834e-20	300	610	0	1.39186e-21	7.27416e-22	3.08281e-21	-1.58964e-19	1.6361e-19	3.5217e-20	300	200	0	-1.0379e-25	-1.66225e-25	1.76634e-24	-3.57593e-23	-1.59147e-22	1.54341e-23	-311	200	0	-0.69618	-0.982542	50.072	-1363.58	-2066.4	832.91	-914	200	0
510	0	1.7336e-21	-4.22933e-22	1.46885e-21	9.78097e-20	1.4564e-19	-9.57913e-20	300	610	0	1.69269e-21	9.01812e-22	3.42485e-21	-1.75111e-19	1.85009e-19	4.41792e-20	300	200	0	9.71293e-26	1.55559e-25	-1.65297e-24	3.34643e-23	1.48931e-22	-1.44435e-23	-311	200	0	-0.713274	-0.952389	49.9739	-1368.78	-2081.54	838.481	-914	200	0	-0.830413	-1.01287	49.9167	8613.63	43553.6	1906.03	0	0	0
510	1	1.46716e-21	-3.08867e-22	-3.81461e-22	-4.35022e-20	-4.29394e-20	-1.07422e-19	300	610	0	1.86491e-21	1.01813e-21	3.30957e-21	-1.66882e-19	1.83864e-19	5.06056e-20	300	200	0	4.26443e-25	6.82973e-25	-7.25733e-24	1.46924e-22	6.53881e-22	-6.34139e-23	-311	200	0	-0.726779	-0.931932	49.8792	-1372.13	-2093.76	843.44	-914	200	0
510	2	6.99517e-22	-4.64273e-23	-3.52056e-21	-2.80262e-19	-3.62027e-19	-1.05376e-19	300	610	0	1.77774e-21	1.00931e-21	2.42278e-21	-1.17966e-19	1.43746e-19	5.12891e-20	300	200	0	9.10782e-25	1.45867e-24	-1.54999e-23	3.13795e-22	1.39654e-21	-1.35437e-22	-311	200	0	-0.741884	-0.926275	49.825	-1371.8	-2103.64	847.188	-914	200	0
510	3	-7.80686e-22	4.19656e-22	-8.25028e-21	-6.33936e-19	-8.41936e-19	-7.99654e-20	300	610	0	1.25747e-21	7.84685e-22	3.77992e-22	-8.4238e-21	4.41607e-20	4.18424e-20	300	200	0	1.56432e-24	2.50534e-24	-2.6622e-23	5.3896e-22	2.39863e-21	-2.32621e-22	-311	200	0	-0.76413	-0.938646	49.8278	-1367.23	-2110.64	848.894	-914	200	0
510	4	-3.19328e-21	1.14328e-21	-1.47658e-20	-1.11762e-18	-1.50204e-18	-1.91875e-20	300	610	0	9.183e-23	2.31276e-22	-3.25684e-21	1.83847e-19	-1.38203e-19	1.67351e-20	300	200	0	2.37661e-24	3.80627e-24	-4.04458e-23	8.18823e-22	3.64415e-21	-3.53412e-22	-311	200	0	-0.796643	-0.964811	49.8739	-1359.83	-2113.12	847.882	-914	200	0
510	5	-6.72728e-21	2.16479e-21	-2.30361e-20	-1.72712e-18	-2.33868e-18	9.05009e-20	300	610	0	-1.95459e-21	-7.79216e-22	-8.90347e-21	4.80135e-19	-4.26726e-19	-3.04036e-20	300	200	0	3.29659e-24	5.27966e-24	-5.61023e-23	1.13579e-21	5.05479e-21	-4.90217e-22	-311	200	0	-0.836362	-0.994585	49.936	-1352.22	-2109.01	843.973	-914	200	0
510	6	-1.14789e-20	3.49258e-21	-3.26435e-20	-2.42907e-18	-3.30886e-18	2.62513e-19	300	610	0	-5.10856e-21	-2.37516e-21	-1.68782e-20	8.959e-19	-8.40058e-19	-1.06086e-19	300	200	0	4.21308e-24	6.74748e-24	-7.16995e-23	1.45155e-21	6.46009e-21	-6.26504e-22	-311	200	0	-0.874936	-1.01861	49.9853	-1346.87	-2096.9	837.104	-914	200	0
510	7	-1.73629e-20	5.07773e-21	-4.25845e-20	-3.14624e-18	-4.31014e-18	5.07253e-19	300	610	0	-9.53485e-21	-4.65842e-21	-2.72486e-20	1.43325e-18	-1.38476e-18	-2.15721e-19	300	200	0	4.93348e-24	7.90122e-24	-8.39594e-23	1.69975e-21	7.5647e-21	-7.33629e-22	-311	200	0	-0.906059	-1.03308	49.9953	-1345.25	-2077.75	826.889	-914	200	0
510	8	-2.39964e-20	6.7818e-21	-5.1044e-20	-3.74119e-18	-5.15786e-18	8.27738e-19	300	610	0	-1.52562e-20	-7.66365e-21	-3.96352e-20	2.07065e-18	-2.04499e-18	-3.61673e-19	300	200	0	5.16341e-24	8.26947e-24	-8.78724e-23	1.77897e-21	7.91726e-21	-7.67821e-22	-311	200	0	-0.929079	-1.04051	49.9605	-1348.3	-2055.43	813.05	-914	200	0
510	9	-3.05578e-20	8.33933e-21	-5.51726e-20	-4.00017e-18	-5.56272e-18	1.21351e-18	300	610	0	-2.20436e-20	-1.13014e-20	-5.29599e-20	2.74987e-18	-2.76927e-18	-5.40525e-19	300	200	0	4.49261e-24	7.19514e-24	-7.64566e-23	1.54786e-21	6.8887e-21	-6.6807e-22	-311	200	0	-0.943594	-1.0478	49.9008	-1357.24	-2035.66	796.289	-914	200	0
511	0	-3.56334e-20	9.31903e-21	-5.09126e-20	-3.62111e-18	-5.11336e-18	1.63282e-18	300	610	0	-2.92777e-20	-1.5285e-20	-6.51532e-20	3.36101e-18	-3.45472e-18	-7.39513e-19	300	200	0	2.39429e-24	3.83457e-24	-4.07469e-23	8.24915e-22	3.67127e-21	-3.56042e-22	-311	200	0	-0.94649	-1.06176	49.8413	-1372.58	-2024.04	778.44	-914	200	0	-0.830413	-1.01287	49.9167	8613.63	43553.6	1906.03	0	0	0
511	1	-3.7072e-20	9.09056e-21	-3.29456e-20	-2.21094e-18	-3.27147e-18	2.02354e-18	300	610	0	-3.57887e-20	-1.90439e-20	-7.28502e-20	3.72699e-18	-3.93054e-18	-9.32258e-19	300	200	0	-1.75176e-24	-2.80556e-24	2.98118e-23	-6.0354e-22	-2.68603e-21	2.60494e-22	-311	200	0	-0.935991	-1.08218	49.8027	-1392.18	-2023.57	761.562	-914	200	0
511	2	-3.18868e-20	6.8081e-21	5.1356e-21	7.00223e-19	6.10472e-19	2.2835e-18	300	610	0	-3.96917e-20	-2.16326e-20	-7.11307e-20	3.59068e-18	-3.94305e-18	-1.07418e-18	300	200	0	-8.59964e-24	-1.37728e-23	1.46351e-22	-2.96287e-21	-1.31861e-20	1.2788e-21	-311	200	0	-0.914747	-1.10106	49.8022	-1411.79	-2033.5	747.141	-914	200	0
511	3	-1.62559e-20	1.42651e-21	7.03045e-20	5.61834e-18	7.23566e-18	2.26211e-18	300	610	0	-3.82494e-20	-2.16493e-20	-5.33901e-20	2.60901e-18	-3.14716e-18	-1.09827e-18	300	200	0	-1.87267e-23	-2.99919e-23	3.18697e-22	-6.45199e-21	-2.87144e-20	2.78475e-21	-311	200	0	-0.889018	-1.1107	49.8475	-1426.73	-2050.92	736.309	-914	200	0
511	4	1.43013e-20	-8.22937e-21	1.69073e-19	1.30073e-17	1.72583e-17	1.75584e-18	300	610	0	-2.78092e-20	-1.71891e-20	-1.1463e-20	3.60604e-19	-1.11027e-18	-9.12424e-19	300	200	0	-3.24573e-23	-5.19821e-23	5.52367e-22	-1.11826e-20	-4.9768e-20	4.82654e-21	-311	200	0	-0.865882	-1.10866	49.9345	-1433.06	-2072.05	729.968	-914	200	0
511	5	6.44833e-20	-2.33171e-20	3.05798e-19	2.31614e-17	3.11116e-17	5.1118e-19	300	610	0	-3.88419e-21	-5.86699e-21	6.38369e-20	-3.62478e-18	2.66268e-18	-3.99986e-19	300	200	0	-4.9608e-23	-7.94499e-23	8.44243e-22	-1.70916e-20	-7.60659e-20	7.37692e-21	-311	200	0	-0.849346	-1.09554	50.0505	-1429.48	-2093.28	728.344	-914	200	0
511	6	1.38392e-19	-4.47238e-20	4.80189e-19	3.60193e-17	4.8755e-17	-1.75962e-18	300	610	0	3.85335e-20	1.50418e-20	1.81567e-19	-9.80482e-18	8.67273e-18	5.74231e-19	300	200	0	-6.91509e-23	-1.10749e-22	1.17683e-21	-2.38248e-20	-1.06032e-19	1.0283e-20	-311	200	0	-0.837276	-1.07235	50.1673	-1418.3	-2112.81	731.315	-914	200	0
511	7	2.38242e-19	-7.26818e-20	6.8393e-19	5.09137e-17	6.93315e-17	-5.3443e-18	300	610	0	1.04319e-19	4.82889e-20	3.48681e-19	-1.85204e-17	1.73275e-17	2.14959e-18	300	200	0	-8.88019e-23	-1.42221e-22	1.51126e-21	-3.05952e-20	-1.36163e-19	1.32052e-20	-311	200	0	-0.82294	-1.03919	50.2429	-1403.45	-2130.9	738.964	-914	200	0
511	8	3.62506e-19	-1.06237e-19	8.96467e-19	6.62615e-17	9.07429e-17	-1.04708e-17	300	610	0	1.97106e-19	9.61014e-20	5.67035e-19	-2.98388e-17	2.87873e-17	4.44382e-18	300	200	0	-1.04566e-22	-1.67468e-22	1.77953e-21	-3.60265e-20	-1.60335e-19	1.55494e-20	-311	200	0	-0.80037	-0.99535	50.2491	-1388.76	-2147.17	751.284	-914	200	0
511	9	5.03464e-19	-1.42568e-19	1.08023e-18	7.92151e-17	1.09166e-16	-1.7216e-17	300	610	0	3.17616e-19	1.59332e-19	8.29229e-19	-4.33371e-17	4.27497e-17	7.51264e-18	300	200	0	-1.10301e-22	-1.76652e-22	1.87713e-21	-3.80023e-20	-1.69128e-19	1.64022e-20	-311	200	0	-0.768139	-0.940771	50.1924	-1377.45	-2158.43	767.784	-914	200	0
512	0	6.44229e-19	-1.76195e-19	1.17585e-18	8.53187e-17	1.18572e-16	-2.53777e-17	300	610	0	4.61353e-19	2.36269e-19	1.1133e-18	-5.78277e-17	5.81693e-17	1.12923e-17	300	200	0	-9.74023e-23	-1.55995e-22	1.65762e-21	-3.35584e-20	-1.49351e-19	1.44842e-20	-311	200	0	-0.729408	-0.87825	50.1044	-1371.15	-2161.07	787.375	-914	200	0	-0.761764	-0.86661	50.0537	8627.35	43649.8	1747.24	0	0	0
512	1	7.55466e-19	-1.98145e-19	1.09832e-18	7.82422e-17	1.10344e-16	-3.43107e-17	300	610	0	6.15684e-19	3.21088e-19	1.37653e-18	-7.10394e-17	7.2926e-17	1.55245e-17	300	200	0	-5.47708e-23	-8.7718e-23	9.32107e-22	-1.88704e-20	-8.39824e-20	8.14465e-21	-311	200	0	-0.690486	-0.815278	50.0163	-1369.51	-2155.24	808.245	-914	200	0
512	2	7.92281e-19	-1.95233e-19	7.35725e-19	4.97095e-17	7.31518e-17	-4.27328e-17	300	610	0	7.56435e-19	4.02031e-19	1.54891e-18	-7.92872e-17	8.34697e-17	1.96663e-17	300	200	0	3.0735e-23	4.92242e-23	-5.23054e-22	1.05892e-20	4.71269e-20	-4.57042e-21	-311	200	0	-0.659892	-0.761012	49.947	-1371.14	-2144.46	827.826	-914	200	0
512	3	6.92021e-19	-1.49684e-19	-4.74937e-20	-1.02247e-17	-6.70537e-18	-4.85199e-17	300	610	0	8.44383e-19	4.59444e-19	1.52753e-18	-7.71909e-17	8.44994e-17	2.27919e-17	300	200	0	1.7308e-22	2.77197e-22	-2.94552e-21	5.96318e-20	2.6539e-19	-2.57377e-20	-311	200	0	-0.646353	-0.720342	49.907	-1373.78	-2131.21	843.395	-914	200	0
512	4	3.74139e-19	-3.94225e-20	-1.39988e-18	-1.12347e-16	-1.44209e-16	-4.85239e-17	300	610	0	8.22252e-19	4.6403e-19	1.17358e-18	-5.75381e-17	6.87679e-17	2.3502e-17	300	200	0	3.84766e-22	6.16225e-22	-6.54806e-21	1.32565e-19	5.89977e-19	-5.72164e-20	-311	200	0	-0.654685	-0.694352	49.9042	-1374.68	-2114.59	853.28	-914	200	0
512	5	-2.56329e-19	1.60528e-19	-3.46177e-18	-2.66669e-16	-3.53462e-16	-3.84687e-17	300	610	0	6.13254e-19	3.75781e-19	3.14622e-19	-1.1425e-17	2.71465e-17	1.98634e-17	300	200	0	6.73161e-22	1.0781e-21	-1.1456e-20	2.31927e-19	1.03218e-18	-1.00102e-19	-311	200	0	-0.683097	-0.685383	49.9466	-1372.26	-2092.46	857.601	-914	200	0
512	6	-1.29973e-18	4.7501e-19	-6.33012e-18	-4.79779e-16	-6.44114e-16	-1.30029e-17	300	610	0	1.2258e-19	1.44368e-19	-1.24459e-18	7.11476e-17	-5.08739e-17	9.41598e-18	300	200	0	1.03517e-21	1.65788e-21	-1.76168e-20	3.5665e-19	1.58726e-18	-1.53934e-19	-311	200	0	-0.724969	-0.696948	50.0232	-1367.55	-2064.51	857.96	-914	200	0
512	7	-2.84499e-18	9.2348e-19	-1.00063e-17	-7.50948e-16	-1.01607e-15	3.39856e-17	300	610	0	-7.56256e-19	-2.88059e-19	-3.69842e-18	2.00011e-16	-1.76024e-16	-1.07076e-17	300	200	0	1.45014e-21	2.32248e-21	-2.46789e-20	4.99623e-19	2.22356e-18	-2.15642e-19	-311	200	0	-0.772861	-0.730179	50.089	-1363.16	-2032.98	856.363	-914	200	0
512	8	-4.94266e-18	1.512e-18	-1.43253e-17	-1.06687e-15	-1.45231e-15	1.08664e-16	300	610	0	-2.12798e-18	-9.80438e-19	-7.19938e-18	3.82664e-16	-3.57193e-16	-4.34876e-17	300	200	0	1.87119e-21	2.9968e-21	-3.18444e-20	6.44687e-19	2.86916e-18	-2.78253e-19	-311	200	0	-0.820388	-0.782696	50.0888	-1360.8	-2001.94	854.049	-914	200	0
512	9	-7.56615e-18	2.22205e-18	-1.88666e-17	-1.3951e-15	-1.9099e-15	2.16018e-16	300	610	0	-4.07251e-18	-1.98137e-18	-1.17956e-17	6.20998e-16	-5.98226e-16	-9.14834e-17	300	200	0	2.21548e-21	3.54821e-21	-3.77037e-20	7.63308e-19	3.39708e-18	-3.29451e-19	-311	200	0	-0.862137	-0.849464	49.9955	-1359.55	-1975.65	851.153	-914	200	0
513	0	-1.05602e-17	2.99626e-18	-2.28529e-17	-1.6767e-15	-2.30972e-15	3.57941e-16	300	610	0	-6.61009e-18	-3.3114e-18	-1.73437e-17	9.06753e-16	-8.93399e-16	-1.55991e-16	300	200	0	2.35489e-21	3.77148e-21	-4.00762e-20	8.11339e-19	3.61084e-18	-3.50182e-19	-311	200	0	-0.893559	-0.924932	49.8236	-1356.79	-1956.66	847.471	-914	200	0	-0.929845	-1.1375	49.374	8541.95	43115.4	2036.24	0	0	0
513	1	-1.35778e-17	3.72151e-18	-2.50474e-17	-1.81879e-15	-2.52616e-15	5.3056e-16	300	610	0	-9.65295e-18	-4.93801e-18	-2.3397e-17	1.21573e-15	-1.22153e-15	-2.3584e-16	300	200	0	2.10904e-21	3.37773e-21	-3.58922e-20	7.26634e-19	3.23387e-18	-3.13623e-19	-311	200	0	-0.91191	-1.00436	49.6104	-1350.55	-1945.85	843.209	-914	200	0
513	2	-1.60107e-17	4.2112e-18	-2.36701e-17	-1.68877e-15	-2.37877e-15	7.20773e-16	300	610	0	-1.29436e-17	-6.74318e-18	-2.90735e-17	1.50103e-15	-1.53893e-15	-3.25815e-16	300	200	0	1.24409e-21	1.99247e-21	-2.11723e-20	4.28631e-19	1.90761e-18	-1.85001e-19	-311	200	0	-0.918663	-1.08134	49.3952	-1340.37	-1943.31	838.781	-914	200	0
513	3	-1.69222e-17	4.18964e-18	-1.63663e-17	-1.11243e-15	-1.62915e-15	9.02143e-16	300	610	0	-1.5983e-17	-8.48456e-18	-3.29177e-17	1.68598e-15	-1.77186e-15	-4.14744e-16	300	200	0	-5.18276e-22	-8.30057e-22	8.82011e-21	-1.78563e-19	-7.94687e-19	7.70698e-20	-311	200	0	-0.918793	-1.14701	49.2165	-1327.82	-1947.92	834.399	-914	200	0
513	4	-1.49984e-17	3.28337e-18	-2.6923e-19	1.20663e-16	1.24808e-17	1.03052e-15	300	610	0	-1.79549e-17	-9.75391e-18	-3.27779e-17	1.65804e-15	-1.80957e-15	-4.83412e-16	300	200	0	-3.47604e-21	-5.56708e-21	5.91563e-20	-1.19761e-18	-5.32995e-18	5.16903e-19	-311	200	0	-0.91646	-1.19512	49.1041	-1317.02	-1956.82	829.972	-914	200	0
513	5	-8.54219e-18	1.02625e-18	2.7784e-17	2.24033e-15	2.86515e-15	1.04011e-15	300	610	0	-1.76615e-17	-9.93902e-18	-2.57377e-17	1.26564e-15	-1.49991e-15	-5.02602e-16	300	200	0	-7.89961e-21	-1.26517e-20	1.34438e-19	-2.72168e-18	-1.21128e-17	1.17471e-18	-311	200	0	-0.914239	-1.225	49.0651	-1312.37	-1966.79	825.066	-914	200	0
513	6	4.45825e-18	-3.11232e-18	7.08148e-17	5.46245e-15	7.23259e-15	8.41111e-16	300	610	0	-1.34887e-17	-8.19998e-18	-8.15573e-18	3.20687e-16	-6.50297e-16	-4.31756e-16	300	200	0	-1.39553e-20	-2.23502e-20	2.37496e-19	-4.80808e-18	-2.13982e-17	2.07522e-18	-311	200	0	-0.914581	-1.23883	49.0855	-1315.05	-1977.49	819.363	-914	200	0
513	7	2.61451e-17	-9.66504e-18	1.30973e-16	9.93389e-15	1.3329e-14	3.20574e-16	300	610	0	-3.43398e-18	-3.4749e-18	2.41154e-17	-1.38935e-15	9.62261e-16	-2.19004e-16	300	200	0	-2.1594e-20	-3.4584e-20	3.67493e-19	-7.43987e-18	-3.3111e-17	3.21112e-18	-311	200	0	-0.919605	-1.23918	49.1437	-1322.67	-1992.61	813.052	-914	200	0
513	8	5.8443e-17	-1.90579e-17	2.08445e-16	1.5651e-14	2.11684e-14	-6.5126e-16	300	610	0	1.47661e-17	5.46388e-18	7.52433e-17	-4.07547e-15	3.56741e-15	1.96444e-16	300	200	0	-3.0402e-20	-4.86904e-20	5.1739e-19	-1.04745e-17	-4.66166e-17	4.52091e-18	-311	200	0	-0.93158	-1.22889	49.224	-1331.2	-2015.32	806.386	-914	200	0
513	9	1.02499e-16	-3.14426e-17	2.99967e-16	2.23492e-14	3.04136e-14	-2.2065e-15	300	610	0	4.3359e-17	1.98779e-17	1.48566e-16	-7.90227e-15	7.35872e-15	8.78289e-16	300	200	0	-3.94172e-20	-6.31287e-20	6.70813e-19	-1.35806e-17	-6.04399e-17	5.8615e-18	-311	200	0	-0.950829	-1.2112	49.3163	-1336.97	-2043.49	799.647	-914	200	0
514	0	1.5787e-16	-4.64631e-17	3.96945e-16	2.93648e-14	4.0187e-14	-4.45394e-15	300	610	0	8.40989e-17	4.08259e-17	2.45287e-16	-1.29195e-14	1.24269e-14	1.88208e-15	300	200	0	-4.69233e-20	-7.51502e-20	7.98555e-19	-1.61667e-17	-7.19494e-17	6.9777e-18	-311	200	0	-0.971006	-1.18908	49.3994	-1338.17	-2070.38	793.561	-914	200	0	-0.929845	-1.1375	49.374	8541.95	43115.4	2036.24	0	0	0
514	1	2.21438e-16	-6.2953e-17	4.83305e-16	3.54775e-14	4.88521e-14	-7.43927e-15	300	610	0	1.37518e-16	6.87944e-17	3.62647e-16	-1.89667e-14	1.8665e-14	3.23767e-15	300	200	0	-5.02483e-20	-8.04753e-20	8.55141e-19	-1.73122e-17	-7.70477e-17	7.47214e-18	-311	200	0	-0.981462	-1.16344	49.4473	-1335.86	-2088.52	788.761	-914	200	0
514	2	2.86083e-16	-7.85792e-17	5.33288e-16	3.87525e-14	5.37929e-14	-1.10889e-14	300	610	0	2.01912e-16	1.03174e-16	4.91569e-16	-2.55516e-14	2.56443e-14	4.92404e-15	300	200	0	-4.56116e-20	-7.30493e-20	7.76232e-19	-1.57147e-17	-6.99381e-17	6.78264e-18	-311	200	0	-0.975204	-1.1333	49.4595	-1333.03	-2093.52	785.299	-914	200	0
514	3	3.39194e-16	-8.94629e-17	5.09637e-16	3.64127e-14	5.12317e-14	-1.51373e-14	300	610	0	2.72041e-16	1.41574e-16	6.13866e-16	-3.17059e-14	3.24655e-14	6.83603e-15	300	200	0	-2.80888e-20	-4.49856e-20	4.78025e-19	-9.67756e-18	-4.30698e-17	4.17693e-18	-311	200	0	-0.95261	-1.09988	49.4735	-1332.23	-2085.75	782.96	-914	200	0
514	4	3.61232e-16	-8.98411e-17	3.6282e-16	2.47923e-14	3.61532e-14	-1.90395e-14	300	610	0	3.37603e-16	1.79006e-16	6.99279e-16	-3.58353e-14	3.75973e-14	8.74395e-15	300	200	0	8.21279e-21	1.31534e-20	-1.39766e-19	2.82958e-18	1.25929e-17	-1.22127e-18	-311	200	0	-0.920242	-1.06932	49.5388	-1334.72	-2068.59	781.391	-914	200	0
514	5	3.24654e-16	-7.18691e-17	3.22276e-17	-5.59784e-16	2.43059e-15	-2.18784e-14	300	610	0	3.81626e-16	2.0699e-16	7.0283e-16	-3.55864e-14	3.87264e-14	1.02492e-14	300	200	0	6.96484e-20	1.11546e-19	-1.18529e-18	2.39962e-17	1.06794e-16	-1.0357e-17	-311	200	0	-0.886778	-1.04916	49.6817	-1340.93	-2045.91	780.17	-914	200	0
514	6	1.93714e-16	-2.57076e-17	-5.49447e-16	-4.45381e-14	-5.67264e-14	-2.22792e-14	300	610	0	3.79059e-16	2.1274e-16	5.63263e-16	-2.77741e-14	3.26597e-14	1.07418e-14	300	200	0	1.62059e-19	2.59547e-19	-2.75797e-18	5.58349e-17	2.48492e-16	-2.40989e-17	-311	200	0	-0.856878	-1.04349	49.8889	-1350.18	-2020.71	779.039	-914	200	0
514	7	-7.41963e-17	5.9911e-17	-1.4472e-15	-1.11793e-13	-1.47854e-13	-1.83564e-14	300	610	0	2.95991e-16	1.78626e-16	2.03717e-16	-8.42706e-15	1.53356e-14	9.37121e-15	300	200	0	2.89182e-19	4.6314e-19	-4.92138e-18	9.96329e-17	4.43414e-16	-4.30026e-17	-311	200	0	-0.828822	-1.05153	50.1175	-1360.21	-1994.71	778.031	-914	200	0
514	8	-5.24782e-16	1.96402e-16	-2.70855e-15	-2.05586e-13	-2.7569e-13	-7.72709e-15	300	610	0	9.01336e-17	8.22511e-17	-4.63879e-16	2.69704e-14	-1.79759e-14	5.04406e-15	300	200	0	4.50317e-19	7.21207e-19	-7.66362e-18	1.55149e-16	6.90489e-16	-6.69641e-17	-311	200	0	-0.798757	-1.06781	50.3259	-1368.31	-1970.11	777.84	-914	200	0
514	9	-1.19965e-15	3.93071e-16	-4.34073e-15	-3.26086e-13	-4.40863e-13	1.23626e-14	300	610	0	-2.866e-16	-1.02428e-16	-1.52882e-15	8.29436e-14	-7.21863e-14	-3.528e-15	300	200	0	6.37196e-19	1.0205e-18	-1.0844e-17	2.19535e-16	9.77037e-16	-9.47537e-17	-311	200	0	-0.765257	-1.08466	50.4949	-1373.06	-1950.58	779.746	-914	200	0
515	0	-2.12468e-15	6.53623e-16	-6.27942e-15	-4.6805e-13	-6.36726e-13	4.47406e-14	300	610	0	-8.82414e-16	-4.02396e-16	-3.06403e-15	1.63097e-13	-1.51504e-13	-1.77056e-14	300	200	0	8.30097e-19	1.32944e-18	-1.41268e-17	2.85997e-16	1.27282e-15	-1.23439e-16	-311	200	0	-0.729704	-1.09746	50.6175	-1374.53	-1938.76	784.357	-914	200	0	-0.701953	-1.14667	50.1248	8638.92	43786	1981.39	0	0	0
515	1	-3.29296e-15	9.71257e-16	-8.3492e-15	-6.17909e-13	-8.45351e-13	9.17772e-14	300	610	0	-1.73572e-15	-8.40681e-16	-5.0988e-15	2.68685e-13	-2.58043e-13	-3.86929e-14	300	200	0	9.93473e-19	1.5911e-18	-1.69072e-17	3.42285e-16	1.52333e-15	-1.47734e-16	-311	200	0	-0.696199	-1.10715	50.685	-1373.32	-1934.89	790.813	-914	200	0
515	2	-4.64209e-15	1.32231e-15	-1.02178e-14	-7.50421e-13	-1.03291e-12	1.54556e-13	300	610	0	-2.85992e-15	-1.42865e-15	-7.58052e-15	3.96616e-13	-3.89836e-13	-6.7172e-14	300	200	0	1.07162e-18	1.71625e-18	-1.82371e-17	3.69208e-16	1.64315e-15	-1.59354e-16	-311	200	0	-0.672172	-1.11738	50.684	-1370.32	-1938.6	797.409	-914	200	0
515	3	-6.02599e-15	1.65868e-15	-1.1349e-14	-8.25285e-13	-1.14494e-12	2.31695e-13	300	610	0	-4.22217e-15	-2.15504e-15	-1.0325e-14	5.3688e-13	-5.3822e-13	-1.02776e-13	300	200	0	9.85314e-19	1.57803e-18	-1.67684e-17	3.39474e-16	1.51082e-15	-1.4652e-16	-311	200	0	-0.664205	-1.13078	50.6037	-1367.03	-1950.42	802.537	-914	200	0
515	4	-7.18339e-15	1.89976e-15	-1.0963e-14	-7.84358e-13	-1.10237e-12	3.17816e-13	300	610	0	-5.71598e-15	-2.97156e-15	-1.29573e-14	6.69506e-13	-6.84693e-13	-1.43389e-13	300	200	0	6.30889e-19	1.0104e-18	-1.07367e-17	2.17363e-16	9.67369e-16	-9.38159e-17	-311	200	0	-0.671244	-1.14776	50.4495	-1366.04	-1971.27	805.33	-914	200	0
515	5	-7.70684e-15	1.92514e-15	-8.01841e-15	-5.50527e-13	-7.99732e-13	4.01701e-13	300	610	0	-7.12882e-15	-3.7755e-15	-1.48488e-14	7.61348e-13	-7.9747e-13	-1.84292e-13	300	200	0	-1.16379e-19	-1.86391e-19	1.98054e-18	-4.00963e-17	-1.78445e-16	1.7306e-17	-311	200	0	-0.684364	-1.16754	50.2469	-1370.57	-2001.46	805.727	-914	200	0
515	6	-7.01914e-15	1.57006e-15	-1.23415e-15	-2.96686e-14	-1.07525e-13	4.64301e-13	300	610	0	-8.10787e-15	-4.39088e-15	-1.50595e-14	7.6321e-13	-8.28251e-13	-2.17219e-13	300	200	0	-1.39195e-18	-2.22929e-18	2.36886e-17	-4.79574e-16	-2.13433e-15	2.06989e-16	-311	200	0	-0.692531	-1.18855	50.0325	-1381.81	-2039.64	804.093	-914	200	0
515	7	-4.36751e-15	6.26915e-16	1.08215e-14	8.824e-13	1.11871e-12	4.769e-13	300	610	0	-8.12942e-15	-4.55068e-15	-1.2303e-14	6.08183e-13	-7.10038e-13	-2.29443e-13	300	200	0	-3.32188e-18	-5.32018e-18	5.65328e-17	-1.1445e-15	-5.09357e-15	4.93978e-16	-311	200	0	-0.687285	-1.2078	49.8352	-1397.18	-2081.96	801.172	-914	200	0
515	8	1.15008e-15	-1.14348e-15	2.95456e-14	2.28576e-12	3.0195e-12	3.9992e-13	300	610	0	-6.48115e-15	-3.88495e-15	-4.95764e-15	2.12434e-13	-3.57195e-13	-2.03126e-13	300	200	0	-5.98973e-18	-9.59288e-18	1.01935e-16	-2.06366e-15	-9.18428e-15	8.90698e-16	-311	200	0	-0.665194	-1.22254	49.6626	-1412.73	-2122.93	797.982	-914	200	0
515	9	1.05082e-14	-3.98558e-15	5.59852e-14	4.25261e-12	5.69935e-12	1.83101e-13	300	610	0	-2.27037e-15	-1.92147e-15	8.8461e-15	-5.19937e-13	3.30567e-13	-1.15232e-13	300	200	0	-9.38779e-18	-1.50351e-17	1.59764e-16	-3.23441e-15	-1.43947e-14	1.396e-15	-311	200	0	-0.63101	-1.23233	49.5203	-1426.45	-2157.55	795.393	-914	200	0
516	0	2.46056e-14	-8.10231e-15	9.03617e-14	6.79166e-12	9.17851e-12	-2.31976e-13	300	610	0	5.52414e-15	1.89203e-15	3.10202e-14	-1.68592e-12	1.45823e-12	6.15347e-14	300	200	0	-1.33513e-17	-2.13828e-17	2.27216e-16	-4.59996e-15	-2.0472e-14	1.98539e-15	-311	200	0	-0.599308	-1.23822	49.43	-1438.07	-2182.07	793.938	-914	200	0	-0.701953	-1.14667	50.1248	8638.92	43786	1981.39	0	0	0
516	1	4.40225e-14	-1.35823e-14	1.31414e-13	9.79942e-12	1.33264e-11	-9.05807e-13	300	610	0	1.79354e-14	8.13241e-15	6.31547e-14	-3.36427e-12	3.11716e-12	3.56221e-13	300	200	0	-1.74762e-17	-2.79891e-17	2.97416e-16	-6.02115e-15	-2.6797e-14	2.59879e-15	-311	200	0	-0.588314	-1.24178	49.4031	-1446.94	-2193.63	793.628	-914	200	0
516	2	6.86651e-14	-2.0297e-14	1.75565e-13	1.29987e-11	1.77774e-11	-1.88995e-12	300	610	0	3.58029e-14	1.72998e-14	1.05949e-13	-5.58577e-12	5.3561e-12	7.94895e-13	300	200	0	-2.10267e-17	-3.36754e-17	3.57839e-16	-7.24443e-15	-3.22411e-14	3.12677e-15	-311	200	0	-0.608467	-1.24452	49.4208	-1451.45	-2190.72	794.081	-914	200	0
516	3	9.72866e-14	-2.77669e-14	2.15949e-13	1.58676e-11	2.18324e-11	-3.20975e-12	300	610	0	5.94552e-14	2.9657e-14	1.58411e-13	-8.29128e-12	8.13958e-12	1.39304e-12	300	200	0	-2.28418e-17	-3.65824e-17	3.88729e-16	-7.86979e-15	-3.50243e-14	3.39668e-15	-311	200	0	-0.657118	-1.24539	49.4559	-1450.19	-2173.73	795.009	-914	200	0
516	4	1.26894e-13	-3.50012e-14	2.41408e-13	1.75671e-11	2.43579e-11	-4.83964e-12	300	610	0	8.82641e-14	4.49998e-14	2.16807e-13	-1.12776e-11	1.1293e-11	2.1445e-12	300	200	0	-2.12622e-17	-3.40525e-17	3.61847e-16	-7.32555e-15	-3.26022e-14	3.16178e-15	-311	200	0	-0.722917	-1.2408	49.4943	-1442.64	-2144.57	796.24	-914	200	0
516	5	1.52075e-13	-4.03255e-14	2.35629e-13	1.68801e-11	2.36994e-11	-6.67091e-12	300	610	0	1.20068e-13	6.23539e-14	2.73416e-13	-1.4133e-11	1.44358e-11	3.00682e-12	300	200	0	-1.41057e-17	-2.2591e-17	2.40056e-16	-4.8599e-15	-2.16289e-14	2.09758e-15	-311	200	0	-0.792471	-1.22938	49.5338	-1428.82	-2106.33	797.643	-914	200	0
516	6	1.64337e-13	-4.1224e-14	1.76716e-13	1.21849e-11	1.76398e-11	-8.47267e-12	300	610	0	1.50485e-13	7.96073e-14	3.15178e-13	-1.61687e-11	1.69085e-11	3.88311e-12	300	200	0	1.26642e-18	2.02833e-18	-2.15517e-17	4.36322e-16	1.94179e-15	-1.88321e-16	-311	200	0	-0.85478	-1.21479	49.569	-1409.72	-2063.25	799.351	-914	200	0
516	7	1.51587e-13	-3.42382e-14	3.76046e-14	1.49201e-12	3.4425e-12	-9.84949e-12	300	610	0	1.72185e-13	9.31079e-14	3.22456e-13	-1.63565e-11	1.77031e-11	4.602e-12	300	200	0	2.77402e-17	4.44276e-17	-4.72091e-16	9.55745e-15	4.25351e-14	-4.12509e-15	-311	200	0	-0.903203	-1.2029	49.5818	-1387.94	-2021.34	801.681	-914	200	0
516	8	9.79765e-14	-1.49882e-14	-2.12146e-13	-1.74154e-11	-2.19644e-11	-1.02017e-11	300	610	0	1.7422e-13	9.72819e-14	2.68248e-13	-1.32913e-11	1.54141e-11	4.89806e-12	300	200	0	6.80332e-17	1.08959e-16	-1.15781e-15	2.34397e-14	1.04318e-13	-1.01168e-14	-311	200	0	-0.934746	-1.19668	49.5541	-1366.79	-1988.45	804.671	-914	200	0
516	9	-1.55837e-14	2.1601e-14	-6.0254e-13	-4.66892e-11	-6.15994e-11	-8.69889e-12	300	610	0	1.41634e-13	8.43688e-14	1.1834e-13	-5.20399e-12	8.23645e-12	4.3973e-12	300	200	0	1.24006e-16	1.98603e-16	-2.11037e-15	4.27243e-14	1.90143e-13	-1.84402e-14	-311	200	0	-0.949758	-1.19477	49.4866	-1348.45	-1970.91	807.758	-914	200	0
517	0	-2.09865e-13	8.07605e-14	-1.1566e-12	-8.79228e-11	-1.17762e-10	-4.28117e-12	300	610	0	5.55864e-14	4.4414e-14	-1.6693e-13	9.94124e-12	-5.95538e-12	2.61448e-12	300	200	0	1.95644e-16	3.13334e-16	-3.32953e-15	6.7406e-14	2.99988e-13	-2.90931e-14	-311	200	0	-0.952219	-1.1936	49.3965	-1333.41	-1968.79	809.877	-914	200	0	-0.856659	-1.16466	49.4493	8527.82	43162.9	2031.35	0	0	0
517	1	-5.04255e-13	1.66908e-13	-1.88042e-12	-1.41407e-10	-1.91025e-10	4.29024e-12	300	610	0	-1.056e-13	-3.42883e-14	-6.2848e-13	3.42215e-11	-2.9404e-11	-1.02848e-12	300	200	0	2.79672e-16	4.4791e-16	-4.75954e-15	9.63566e-14	4.28832e-13	-4.15885e-14	-311	200	0	-0.947909	-1.18963	49.306	-1321.7	-1975.89	809.769	-914	200	0
517	2	-9.11716e-13	2.82132e-13	-2.74941e-12	-2.05109e-10	-2.78837e-10	1.83086e-11	300	610	0	-3.64051e-13	-1.64063e-13	-1.30092e-12	6.93553e-11	-6.40902e-11	-7.15133e-12	300	200	0	3.67826e-16	5.89094e-16	-6.25978e-15	1.26729e-13	5.64003e-13	-5.46974e-14	-311	200	0	-0.941198	-1.18001	49.2403	-1313.64	-1984.42	806.518	-914	200	0
517	3	-1.43135e-12	4.24034e-13	-3.6907e-12	-2.73371e-10	-3.73746e-10	3.8894e-11	300	610	0	-7.38076e-13	-3.55757e-13	-2.20071e-12	1.16081e-10	-1.11129e-10	-1.63177e-11	300	200	0	4.44876e-16	7.12493e-16	-7.57104e-15	1.53275e-13	6.82147e-13	-6.6155e-14	-311	200	0	-0.932608	-1.16092	49.2246	-1309.34	-1989.53	800.099	-914	200	0
517	4	-2.03831e-12	5.82911e-13	-4.56253e-12	-3.3541e-10	-4.61316e-10	6.66323e-11	300	610	0	-1.23556e-12	-6.15394e-13	-3.30934e-12	1.73278e-10	-1.69899e-10	-2.88769e-11	300	200	0	4.86636e-16	7.79373e-16	-8.28171e-15	1.67663e-13	7.46178e-13	-7.23648e-14	-311	200	0	-0.91954	-1.1268	49.2738	-1308.02	-1990.65	791.256	-914	200	0
517	5	-2.67133e-12	7.38366e-13	-5.13278e-12	-3.7376e-10	-5.17965e-10	1.0106e-10	300	610	0	-1.84461e-12	-9.39363e-13	-4.55132e-12	2.36829e-10	-2.36884e-10	-4.47327e-11	300	200	0	4.58355e-16	7.3408e-16	-7.80043e-15	1.57919e-13	7.02815e-13	-6.81594e-14	-311	200	0	-0.898656	-1.07421	49.3852	-1307.85	-1989.88	781.154	-914	200	0
517	6	-3.21837e-12	8.55634e-13	-5.06024e-12	-3.62957e-10	-5.09084e-10	1.39982e-10	300	610	0	-2.5214e-12	-1.30804e-12	-5.76768e-12	2.9825e-10	-3.04268e-10	-6.30344e-11	300	200	0	3.14121e-16	5.0308e-16	-5.34581e-15	1.08225e-13	4.81655e-13	-4.67111e-14	-311	200	0	-0.866992	-1.00672	49.5421	-1307	-1989.71	771.11	-914	200	0
517	7	-3.50244e-12	8.82167e-13	-3.88476e-12	-2.68903e-10	-3.88071e-10	1.78652e-10	300	610	0	-3.17569e-12	-1.67804e-12	-6.68725e-12	3.43233e-10	-3.58374e-10	-8.17949e-11	300	200	0	-1.88094e-18	-3.01428e-18	3.19964e-17	-6.47982e-16	-2.88283e-15	2.79674e-16	-311	200	0	-0.823962	-0.933492	49.7239	-1305.7	-1991.96	762.114	-914	200	0
517	8	-3.27025e-12	7.45383e-13	-1.0347e-12	-4.9556e-11	-9.71247e-11	2.08863e-10	300	610	0	-3.65514e-12	-1.9736e-12	-6.89993e-12	3.50295e-10	-3.78163e-10	-9.74632e-11	300	200	0	-5.51106e-16	-8.82628e-16	9.37886e-15	-1.89875e-13	-8.4503e-13	8.19518e-14	-311	200	0	-0.774835	-0.865008	49.9104	-1305.97	-1996.73	754.76	-914	200	0
517	9	-2.18825e-12	3.52912e-13	4.13691e-12	3.42226e-10	4.29053e-10	2.18097e-10	300	610	0	-3.73109e-12	-2.07839e-12	-5.83904e-12	2.89939e-10	-3.34166e-10	-1.04504e-10	300	200	0	-1.39208e-15	-2.22949e-15	2.36908e-14	-4.79619e-13	-2.13453e-12	2.07008e-13	-311	200	0	-0.730721	-0.812442	50.086	-1308.86	-2001.83	749.722	-914	200	0
518	0	1.47397e-13	-4.02885e-13	1.22739e-11	9.52678e-10	1.25525e-09	1.88932e-10	300	610	0	-3.0895e-12	-1.82968e-12	-2.78303e-12	1.2484e-10	-1.88347e-10	-9.50799e-11	300	200	0	-2.5661e-15	-4.10975e-15	4.36706e-14	-8.84108e-13	-3.9347e-12	3.8159e-13	-311	200	0	-0.703043	-0.786169	50.2459	-1313.56	-2004.8	747.69	-914	200	0	-0.730612	-0.950932	50.8678	8847.77	44431.9	1796.99	0	0	0
518	1	4.17918e-12	-1.63388e-12	2.38812e-11	1.81687e-09	2.43194e-09	9.90283e-11	300	610	0	-1.33293e-12	-1.01769e-12	3.10932e-12	-1.882e-10	1.0433e-10	-5.89721e-11	300	200	0	-4.07592e-15	-6.52781e-15	6.93652e-14	-1.40429e-12	-6.24977e-12	6.06107e-13	-311	200	0	-0.697646	-0.790306	50.3852	-1319.29	-2005.58	748.754	-914	200	0
518	2	1.0325e-11	-3.43612e-12	3.91175e-11	2.94319e-09	3.97424e-09	-7.78744e-11	300	610	0	1.99864e-12	6.05623e-13	1.2713e-11	-6.93638e-10	5.9174e-10	1.60582e-11	300	200	0	-5.85672e-15	-9.37985e-15	9.96713e-14	-2.01784e-12	-8.98033e-12	8.70919e-13	-311	200	0	-0.712934	-0.818972	50.4928	-1326.47	-2006.1	752.443	-914	200	0
518	3	1.88731e-11	-5.85817e-12	5.75059e-11	4.29184e-09	5.83259e-09	-3.69409e-10	300	610	0	7.37871e-12	3.30343e-12	2.67802e-11	-1.4289e-09	1.31678e-09	1.43227e-10	300	200	0	-7.73954e-15	-1.23953e-14	1.31714e-13	-2.66653e-12	-1.18673e-11	1.1509e-12	-311	200	0	-0.740974	-0.85869	50.5665	-1336.2	-2008.26	758.357	-914	200	0
518	4	2.98271e-11	-8.85602e-12	7.75637e-11	5.74756e-09	7.85531e-09	-7.99866e-10	300	610	0	1.52061e-11	7.31065e-12	4.56937e-11	-2.41142e-09	2.30476e-09	3.34708e-10	300	200	0	-9.40937e-15	-1.50696e-14	1.60131e-13	-3.24185e-12	-1.44278e-11	1.39921e-12	-311	200	0	-0.770827	-0.896284	50.6248	-1348.75	-2013.25	766.296	-914	200	0
518	5	4.2694e-11	-1.22337e-11	9.63657e-11	7.0876e-09	9.74446e-09	-1.38269e-09	300	610	0	2.56668e-11	1.27643e-11	6.91142e-11	-3.62024e-09	3.54521e-09	5.9834e-10	300	200	0	-1.03625e-14	-1.65961e-14	1.76352e-13	-3.57023e-12	-1.58892e-11	1.54095e-12	-311	200	0	-0.793639	-0.926428	50.7012	-1362.41	-2022.13	775.954	-914	200	0
518	6	5.62199e-11	-1.55715e-11	1.09085e-10	7.94858e-09	1.10096e-08	-2.10965e-09	300	610	0	3.85385e-11	1.96029e-11	9.55171e-11	-4.97202e-09	4.96755e-09	9.32794e-10	300	200	0	-9.87141e-15	-1.58096e-14	1.67995e-13	-3.40103e-12	-1.51362e-11	1.46792e-12	-311	200	0	-0.804606	-0.951851	50.8291	-1373.5	-2036.15	786.693	-914	200	0
518	7	6.80871e-11	-1.81479e-11	1.08586e-10	7.79781e-09	1.09269e-08	-2.93657e-09	300	610	0	5.29344e-11	2.74322e-11	1.21632e-10	-6.2921e-09	6.41129e-09	1.32107e-09	300	200	0	-6.97029e-15	-1.11633e-14	1.18623e-13	-2.4015e-12	-1.06878e-11	1.03651e-12	-311	200	0	-0.800209	-0.977537	51.0209	-1377.65	-2056.79	797.394	-914	200	0
518	8	7.46086e-11	-1.88658e-11	8.52024e-11	5.91857e-09	8.51727e-09	-3.76588e-09	300	610	0	6.69961e-11	3.53609e-11	1.41831e-10	-7.28333e-09	7.59287e-09	1.72245e-09	300	200	0	-4.79049e-16	-7.67184e-16	8.15289e-15	-1.6505e-13	-7.34572e-13	7.12373e-14	-311	200	0	-0.778629	-1.00638	51.2548	-1371.18	-2084.14	806.565	-914	200	0
518	9	7.04799e-11	-1.62022e-11	2.68632e-11	1.42275e-09	2.56007e-09	-4.42736e-09	300	610	0	7.75606e-11	4.18186e-11	1.47552e-10	-7.49703e-09	8.07347e-09	2.06339e-09	300	200	0	1.09104e-14	1.74736e-14	-1.85675e-13	3.75899e-12	1.67293e-11	-1.62242e-12	-311	200	0	-0.744004	-1.03913	51.48	-1352.57	-2114.55	812.765	-914	200	0
519	0	4.86839e-11	-8.20979e-12	-8.01755e-11	-6.69176e-09	-8.33202e-09	-4.65977e-09	300	610	0	7.98518e-11	4.43785e-11	1.26904e-10	-6.3141e-09	7.23521e-09	2.22849e-09	300	200	0	2.84573e-14	4.55759e-14	-4.84294e-13	9.80449e-12	4.36346e-11	-4.23172e-12	-311	200	0	-0.704973	-1.07468	51.6368	-1324.13	-2141.46	815.219	-914	200	0	-0.730612	-0.950932	50.8678	8847.77	44431.9	1796.99	0	0	0
519	1	6.79291e-13	7.39372e-12	-2.4972e-10	-1.94175e-08	-2.55486e-08	-4.09773e-09	300	610	0	6.72784e-11	3.96283e-11	6.46774e-11	-2.94732e-09	4.27691e-09	2.05354e-09	300	200	0	5.30752e-14	8.50028e-14	-9.03249e-13	1.82862e-11	8.13822e-11	-7.89251e-12	-311	200	0	-0.669226	-1.10936	51.6786	-1291.65	-2159.22	814.327	-914	200	0
519	2	-8.2955e-11	3.29993e-11	-4.92821e-10	-3.75246e-08	-5.01952e-08	-2.27045e-09	300	610	0	3.14586e-11	2.31489e-11	-5.69644e-11	3.5196e-09	-1.75529e-09	1.32342e-09	300	200	0	8.48866e-14	1.35951e-13	-1.44462e-12	2.92463e-11	1.3016e-10	-1.2623e-11	-311	200	0	-0.64109	-1.13901	51.5892	-1261.58	-2165.72	811.629	-914	200	0
519	3	-2.11216e-10	7.06917e-11	-8.13448e-10	-6.12365e-08	-8.26536e-08	1.3785e-09	300	610	0	-3.73656e-11	-1.03136e-11	-2.56721e-10	1.40375e-08	-1.1883e-08	-2.20894e-10	300	200	0	1.22613e-13	1.96371e-13	-2.08666e-12	4.22443e-11	1.88007e-10	-1.82331e-11	-311	200	0	-0.622436	-1.16268	51.3824	-1238.85	-2163.04	808.907	-914	200	0
519	4	-3.90499e-10	1.2159e-10	-1.20243e-09	-8.97798e-08	-1.21968e-07	7.43919e-09	300	610	0	-1.49321e-10	-6.63756e-11	-5.50918e-10	2.94203e-08	-2.70337e-08	-2.86108e-09	300	200	0	1.62804e-13	2.60739e-13	-2.77064e-12	5.60914e-11	2.49633e-10	-2.42096e-11	-311	200	0	-0.616164	-1.18178	51.0874	-1226.27	-2155.73	806.819	-914	200	0
519	5	-6.21346e-10	1.84903e-10	-1.62962e-09	-1.20807e-07	-1.65056e-07	1.64378e-08	300	610	0	-3.1308e-10	-1.50119e-10	-9.48367e-10	5.00743e-08	-4.77792e-08	-6.85981e-09	300	200	0	1.98947e-13	3.18624e-13	-3.38574e-12	6.8544e-11	3.05053e-10	-2.95843e-11	-311	200	0	-0.625991	-1.19591	50.7399	-1224.05	-2147.2	804.614	-914	200	0
519	6	-8.94007e-10	2.56679e-10	-2.03471e-09	-1.49721e-07	-2.05769e-07	2.86802e-08	300	610	0	-5.32979e-10	-2.64642e-10	-1.44298e-09	7.56138e-08	-7.39535e-08	-1.23922e-08	300	200	0	2.20555e-13	3.53231e-13	-3.75348e-12	7.59888e-11	3.38186e-10	-3.27975e-11	-311	200	0	-0.650753	-1.20215	50.3798	-1230.74	-2138.17	801.279	-914	200	0
519	7	-1.18285e-09	3.28292e-10	-2.31735e-09	-1.68964e-07	-2.33912e-07	4.40259e-08	300	610	0	-8.04923e-10	-4.08953e-10	-2.00403e-09	1.04354e-07	-1.04143e-07	-1.94449e-08	300	200	0	2.12402e-13	3.40174e-13	-3.61473e-12	7.31799e-11	3.25685e-10	-3.15852e-11	-311	200	0	-0.684215	-1.19887	50.0562	-1245.25	-2127.82	796.823	-914	200	0
[truncated: 2,172 more rows]
[truncated: 234 more columns]
