# Supplementary material for: Independent effects of mental fatigue and drop height on drop jump performance in American football athletes: an exploration of central-peripheral interaction
Source: PeerJ. 2026 Jan 13;14:e20574. doi: 10.7717/peerj.20574 (PMC12810397; doi:10.7717/peerj.20574)
Supplement: Supplemental Information 1 [file peerj-14-20574-s001.zip › data/1/11/C-DJ-50-02.csv]

Devices
1000
		Force1 - Force			Force1 - Moment			Force1 - CoP			Force2 - Force			Force2 - Moment			Force2 - CoP			Imported AMTI 400600 V1.00 #3 - Force			Imported AMTI 400600 V1.00 #3 - Moment			Imported AMTI 400600 V1.00 #3 - CoP			Imported AMTI 400600 V1.00 #4 - Force			Imported AMTI 400600 V1.00 #4 - Moment			Imported AMTI 400600 V1.00 #4 - CoP			Combined Force			Combined Moment			Combined CoP
Frame	Sub Frame	Fx	Fy	Fz	Mx	My	Mz	Cx	Cy	Cz	Fx	Fy	Fz	Mx	My	Mz	Cx	Cy	Cz	Fx	Fy	Fz	Mx	My	Mz	Cx	Cy	Cz	Fx	Fy	Fz	Mx	My	Mz	Cx	Cy	Cz	Fx	Fy	Fz	Mx	My	Mz	Cx	Cy	Cz
		N	N	N	N.mm	N.mm	N.mm	mm	mm	mm	N	N	N	N.mm	N.mm	N.mm	mm	mm	mm	N	N	N	N.mm	N.mm	N.mm	mm	mm	mm	N	N	N	N.mm	N.mm	N.mm	mm	mm	mm	N	N	N	N.mm	N.mm	N.mm	mm	mm	mm
351	0	2.62532e-08	-9.92067e-09	6.5634e-08	4.14116e-06	2.01103e-07	-1.67947e-06	300	610	0	-1.2321e-09	-7.72226e-10	-2.90967e-09	4.25256e-08	4.60388e-09	-2.50146e-08	300	200	0	-1.85702e-14	-3.7565e-15	1.39801e-13	-8.93199e-13	-1.21387e-11	1.31146e-12	-311	200	0	-0.508761	-1.02367	51.9777	-1346.16	-2001.55	839.356	-914	200	0	-0.551279	-1.05701	51.993	9008.26	45476.7	1916.06	0	0	0
351	1	3.89717e-08	-1.11043e-08	7.24076e-08	4.22381e-06	1.38344e-07	-2.64299e-06	300	610	0	-1.78993e-09	-1.02147e-09	-3.75486e-09	4.53114e-08	1.19946e-08	-3.97348e-08	300	200	0	-2.84363e-14	-6.23488e-15	2.18314e-13	-1.49822e-12	-1.89299e-11	2.09211e-12	-311	200	0	-0.494795	-1.03279	51.9601	-1340.72	-2025.41	837.893	-914	200	0
351	2	5.30113e-08	-1.08604e-08	6.91739e-08	3.49167e-06	4.99862e-10	-3.77074e-06	300	610	0	-2.38899e-09	-1.24317e-09	-4.44626e-09	4.07607e-08	2.23618e-08	-5.70976e-08	300	200	0	-3.96994e-14	-9.25256e-15	3.09599e-13	-2.23984e-12	-2.68162e-11	3.01604e-12	-311	200	0	-0.490248	-1.0392	51.914	-1334.92	-2040.86	835.681	-914	200	0
351	3	6.64375e-08	-8.18402e-09	4.92052e-08	1.49423e-06	-2.39352e-07	-4.9503e-06	300	610	0	-2.93552e-09	-1.37096e-09	-4.72678e-09	2.43933e-08	3.57562e-08	-7.54563e-08	300	200	0	-5.10569e-14	-1.25825e-14	4.04168e-13	-3.06525e-12	-3.49719e-11	3.99759e-12	-311	200	0	-0.495779	-1.0407	51.8449	-1328.62	-2044.11	833.163	-914	200	0
351	4	7.60124e-08	-1.83201e-09	4.27076e-09	-2.28973e-06	-6.06888e-07	-5.97537e-06	300	610	0	-3.27736e-09	-1.30894e-09	-4.23451e-09	-9.13236e-09	5.16381e-08	-9.17401e-08	300	200	0	-6.02232e-14	-1.5765e-14	4.84841e-13	-3.86525e-12	-4.19051e-11	4.87582e-12	-311	200	0	-0.508355	-1.03736	51.758	-1322.43	-2037.15	830.509	-914	200	0
351	5	7.69036e-08	9.59581e-09	-7.47684e-08	-8.39626e-06	-1.12029e-06	-6.51915e-06	300	610	0	-3.19231e-09	-9.29647e-10	-2.50024e-09	-6.55491e-08	6.85533e-08	-1.01038e-07	300	200	0	-6.36778e-14	-1.80311e-14	5.24613e-13	-4.45515e-12	-4.52741e-11	5.39222e-12	-311	200	0	-0.523338	-1.0329	51.6671	-1318.29	-2027.08	828.246	-914	200	0
351	6	6.25063e-08	2.74821e-08	-1.96735e-07	-1.72761e-05	-1.78092e-06	-6.11308e-06	300	610	0	-2.3824e-09	-7.71663e-11	1.03461e-09	-1.50081e-07	8.37578e-08	-9.6259e-08	300	200	0	-5.64817e-14	-1.82335e-14	4.85001e-13	-4.55731e-12	-4.17455e-11	5.17223e-12	-311	200	0	-0.535225	-1.03247	51.5982	-1318.53	-2022.78	827.194	-914	200	0
351	7	2.45039e-08	5.28925e-08	-3.68073e-07	-2.91382e-05	-2.56065e-06	-4.13919e-06	300	610	0	-4.79727e-10	1.42154e-09	6.96816e-09	-2.65984e-07	9.28343e-08	-6.79854e-08	300	200	0	-3.22533e-14	-1.48045e-14	3.15533e-13	-3.78996e-12	-2.69516e-11	3.71706e-12	-311	200	0	-0.539938	-1.03869	51.5785	-1324.46	-2030.65	827.87	-914	200	0
351	8	-4.66741e-08	8.61202e-08	-5.89751e-07	-4.37274e-05	-3.38582e-06	1.52289e-07	300	610	0	2.92903e-09	3.73342e-09	1.58433e-08	-4.12415e-07	8.93703e-08	-4.71194e-09	300	200	0	1.65747e-14	-5.77059e-15	-4.46506e-14	-1.66942e-12	4.36781e-12	4.15321e-13	-311	200	0	-0.537471	-1.04988	51.6196	-1335.77	-2052.11	830.332	-914	200	0
351	9	-1.60794e-07	1.26054e-07	-8.53017e-07	-6.00345e-05	-4.11892e-06	7.58478e-06	300	610	0	8.25044e-09	6.98024e-09	2.79942e-08	-5.81578e-07	6.48129e-08	1.06315e-07	300	200	0	9.80633e-14	1.11385e-14	-6.6185e-13	2.36498e-12	5.79353e-11	-5.41344e-12	-311	200	0	-0.532173	-1.06168	51.7115	-1350.86	-2082.92	834.216	-914	200	0
352	0	-3.25937e-07	1.69371e-07	-1.13402e-06	-7.5948e-05	-4.53985e-06	1.89391e-05	300	610	0	1.5795e-08	1.11799e-08	4.33231e-08	-7.55202e-07	8.66094e-09	2.77376e-07	300	200	0	2.1946e-13	3.82384e-14	-1.59809e-12	8.89149e-12	1.3909e-10	-1.44287e-11	-311	200	0	-0.52946	-1.07058	51.8264	-1366.99	-2114.33	838.403	-914	200	0	-0.541511	-1.03362	51.8376	9005.81	45308.4	1878.78	0	0	0
352	1	-5.45578e-07	2.09589e-07	-1.38761e-06	-8.7877e-05	-4.33057e-06	3.47602e-05	300	610	0	2.56417e-08	1.6166e-08	6.10005e-08	-9.00578e-07	-9.07989e-08	5.17381e-07	300	200	0	3.85093e-13	7.74432e-14	-2.89507e-12	1.83991e-11	2.51399e-10	-2.71168e-11	-311	200	0	-0.531121	-1.07478	51.9255	-1381.6	-2137.02	840.853	-914	200	0
352	2	-8.14461e-07	2.36078e-07	-1.54094e-06	-9.04022e-05	-3.06857e-06	5.50693e-05	300	610	0	3.74507e-08	2.14858e-08	7.9097e-08	-9.6668e-07	-2.44959e-07	8.27528e-07	300	200	0	5.93321e-13	1.29572e-13	-4.55056e-12	3.11202e-11	3.94603e-10	-4.35617e-11	-311	200	0	-0.53563	-1.07169	51.9739	-1393.68	-2145.05	839.362	-914	200	0
352	3	-1.11323e-06	2.33195e-07	-1.48807e-06	-7.60479e-05	-2.37269e-07	7.8973e-05	300	610	0	5.02238e-08	2.62831e-08	9.41699e-08	-8.81192e-07	-4.62289e-07	1.19536e-06	300	200	0	8.32452e-13	1.93371e-13	-6.48627e-12	4.67924e-11	5.61848e-10	-6.31308e-11	-311	200	0	-0.542896	-1.057	51.9718	-1402.91	-2137.04	832.94	-914	200	0
352	4	-1.40203e-06	1.79825e-07	-1.08754e-06	-3.5312e-05	4.73635e-06	0.000104172	300	610	0	6.20251e-08	2.91768e-08	1.00858e-07	-5.49776e-07	-7.44425e-07	1.58724e-06	300	200	0	1.07575e-12	2.64235e-13	-8.50799e-12	6.43476e-11	7.36225e-10	-8.40759e-11	-311	200	0	-0.555659	-1.02879	51.9551	-1407.92	-2115.47	822.442	-914	200	0
352	5	-1.6136e-06	4.97093e-08	-1.65397e-07	4.28615e-05	1.24047e-05	0.000126398	300	610	0	6.96889e-08	2.81594e-08	9.15766e-08	1.40652e-07	-1.08077e-06	1.9397e-06	300	200	0	1.27583e-12	3.32694e-13	-1.02601e-11	8.15375e-11	8.86848e-10	-1.03071e-10	-311	200	0	-0.57584	-0.992603	51.9612	-1406.99	-2085	809.71	-914	200	0
352	6	-1.64698e-06	-1.86906e-07	1.47277e-06	0.000169939	2.31698e-05	0.000138845	300	610	0	6.85675e-08	2.05505e-08	5.64434e-08	1.31233e-06	-1.44165e-06	2.15049e-06	300	200	0	1.35927e-12	3.82775e-13	-1.11798e-11	9.45275e-11	9.64922e-10	-1.14734e-10	-311	200	0	-0.601663	-0.961245	52.0081	-1400.78	-2050.58	796.534	-914	200	0
352	7	-1.3635e-06	-5.59687e-07	4.01659e-06	0.000355722	3.70886e-05	0.000131702	300	610	0	5.23984e-08	3.05517e-09	-1.63674e-08	3.07808e-06	-1.77037e-06	2.07118e-06	300	200	0	1.22252e-12	3.90505e-13	-1.04612e-11	9.75188e-11	9.00621e-10	-1.11229e-10	-311	200	0	-0.629374	-0.948381	52.0873	-1392.6	-2016.92	784.544	-914	200	0
352	8	-5.87705e-07	-1.092e-06	7.6081e-06	0.000605087	5.36064e-05	9.19685e-05	300	610	0	1.34102e-08	-2.80077e-08	-1.39612e-07	5.51091e-06	-1.975e-06	1.50375e-06	300	200	0	7.31177e-13	3.22973e-13	-7.04203e-12	8.24996e-11	6.02028e-10	-8.20674e-11	-311	200	0	-0.655964	-0.960317	52.1664	-1385.4	-1988.83	775.272	-914	200	0
352	9	8.83483e-07	-1.79139e-06	1.22771e-05	0.000913327	7.12194e-05	3.78896e-06	300	610	0	-5.71819e-08	-7.62267e-08	-3.25017e-07	8.59951e-06	-1.92136e-06	2.04995e-07	300	200	0	-2.7503e-13	1.38541e-13	3.65111e-13	3.92695e-11	-4.21494e-11	-1.43291e-11	-311	200	0	-0.679266	-0.993838	52.2116	-1379.9	-1970.41	769.779	-914	200	0
353	0	3.25908e-06	-2.63636e-06	1.78519e-05	0.00126005	8.70848e-05	-0.000150365	300	610	0	-1.68103e-07	-1.44286e-07	-5.80091e-07	1.21882e-05	-1.42964e-06	-2.09641e-06	300	200	0	-1.96807e-12	-2.10965e-13	1.31725e-11	-4.40629e-11	-1.15381e-09	1.06458e-10	-311	200	0	-0.697668	-1.04163	52.2094	-1375.64	-1963.9	768.361	-914	200	0	-0.703726	-1.13559	51.4373	8928.4	44993.4	1967.88	0	0	0
353	1	6.71509e-06	-3.5593e-06	2.38461e-05	0.0016018	9.66207e-05	-0.000387302	300	610	0	-3.26168e-07	-2.32741e-07	-9.03444e-07	1.59025e-05	-2.77938e-07	-5.66446e-06	300	200	0	-4.50463e-12	-7.75106e-13	3.27165e-11	-1.79864e-10	-2.84804e-09	2.94465e-10	-311	200	0	-0.711551	-1.0965	52.1706	-1371.86	-1969.7	770.374	-914	200	0
353	2	1.13336e-05	-4.42647e-06	2.9327e-05	0.00186405	9.31706e-05	-0.000719087	300	610	0	-5.3345e-07	-3.38325e-07	-1.2785e-06	1.90651e-05	1.78282e-06	-1.06957e-05	300	200	0	-7.98231e-12	-1.59557e-12	5.99247e-11	-3.78762e-10	-5.20419e-09	5.60399e-10	-311	200	0	-0.724044	-1.15032	52.1198	-1367.45	-1986.24	774.275	-914	200	0
353	3	1.70162e-05	-5.01683e-06	3.27783e-05	0.00193364	6.78494e-05	-0.00114704	300	610	0	-7.83353e-07	-4.51809e-07	-1.66572e-06	2.06123e-05	4.99736e-06	-1.72285e-05	300	200	0	-1.23757e-11	-2.69173e-12	9.48211e-11	-6.46159e-10	-8.22302e-09	9.06724e-10	-311	200	0	-0.738366	-1.19354	52.0679	-1361.8	-2008.8	778.67	-914	200	0
353	4	2.33713e-05	-5.00332e-06	3.19839e-05	0.00165369	9.7393e-06	-0.00165351	300	610	0	-1.05556e-06	-5.55499e-07	-1.99378e-06	1.9029e-05	9.55206e-06	-2.50182e-05	300	200	0	-1.74507e-11	-4.04007e-12	1.35853e-10	-9.77245e-10	-1.17684e-08	1.32106e-09	-311	200	0	-0.7543	-1.21869	51.993	-1355.74	-2030.54	783.688	-914	200	0
353	5	2.95781e-05	-3.94229e-06	2.39699e-05	0.00082387	-9.335e-05	-0.00219153	300	610	0	-1.31012e-06	-6.20654e-07	-2.15092e-06	1.23292e-05	1.54932e-05	-3.33788e-05	300	200	0	-2.26589e-11	-5.54745e-12	1.79047e-10	-1.35045e-09	-1.54945e-08	1.76776e-09	-311	200	0	-0.768525	-1.22422	51.8604	-1351.28	-2045.99	790.553	-914	200	0
353	6	3.42401e-05	-1.27938e-06	5.06091e-06	-0.000790261	-0.000253293	-0.00267284	300	610	0	-1.4812e-06	-6.05273e-07	-1.97822e-06	-1.88015e-06	2.26137e-05	-4.09986e-05	300	200	0	-2.70188e-11	-7.01884e-12	2.17046e-10	-1.71952e-09	-1.87622e-08	2.17812e-09	-311	200	0	-0.777439	-1.21425	51.6574	-1349.64	-2053.3	799.468	-914	200	0
353	7	3.52484e-05	3.61746e-06	-2.88766e-05	-0.00343381	-0.000478955	-0.00295572	300	610	0	-1.4716e-06	-4.5301e-07	-1.26762e-06	-2.62044e-05	3.03089e-05	-4.57498e-05	300	200	0	-2.8999e-11	-8.12254e-12	2.38129e-10	-2.00486e-09	-2.05549e-08	2.44018e-09	-311	200	0	-0.7774	-1.19524	51.4042	-1349.64	-2053.79	808.379	-914	200	0
353	8	2.96927e-05	1.13843e-05	-8.19154e-05	-0.00731962	-0.000772124	-0.0028348	300	610	0	-1.14974e-06	-9.42429e-08	2.31169e-07	-6.3077e-05	3.7408e-05	-4.45265e-05	300	200	0	-2.64297e-11	-8.35784e-12	2.25418e-10	-2.08542e-09	-1.94107e-08	2.38998e-09	-311	200	0	-0.763401	-1.17275	51.1345	-1349.17	-2050.1	813.96	-914	200	0
353	9	1.38726e-05	2.25323e-05	-0.000157178	-0.0125603	-0.00112192	-0.00203667	300	610	0	-3.51529e-07	5.49295e-07	2.79004e-06	-0.000114129	4.19982e-05	-3.31657e-05	300	200	0	-1.64805e-11	-7.03397e-12	1.56567e-10	-1.79308e-09	-1.33953e-08	1.80706e-09	-311	200	0	-0.731779	-1.1512	50.8683	-1347.96	-2044.92	813.785	-914	200	0
354	0	-1.65196e-05	3.72493e-05	-0.000255488	-0.0190707	-0.00149765	-0.000226145	300	610	0	1.10968e-06	1.55468e-06	6.66207e-06	-0.000179256	4.12729e-05	-6.52868e-06	300	200	0	4.24156e-12	-3.27278e-12	4.34785e-12	-9.12799e-10	-1.55264e-10	4.18478e-10	-311	200	0	-0.68551	-1.13614	50.6099	-1347.32	-2040.54	807.895	-914	200	0	-0.704133	-1.13556	51.4372	8928.32	44993.5	1968.18	0	0	0
354	1	-6.59546e-05	5.5122e-05	-0.000373496	-0.0264395	-0.0018406	0.00296975	300	610	0	3.42102e-06	2.98094e-06	1.20151e-05	-0.000255358	3.14527e-05	4.11544e-05	300	200	0	3.94034e-11	3.94763e-12	-2.61305e-10	8.07534e-10	2.29051e-08	-2.08343e-09	-311	200	0	-0.635055	-1.13239	50.3655	-1348.16	-2038.52	798.783	-914	200	0
354	2	-0.000138259	7.47772e-05	-0.000501294	-0.0337733	-0.00205541	0.00791247	300	610	0	6.73168e-06	4.84346e-06	1.8834e-05	-0.000334769	7.85053e-06	0.000115554	300	200	0	9.23886e-11	1.56873e-11	-6.69162e-10	3.63222e-09	5.82637e-08	-6.0029e-09	-311	200	0	-0.592894	-1.13899	50.1535	-1350.45	-2039.03	789.973	-914	200	0
354	3	-0.000235346	9.3457e-05	-0.000619621	-0.0395253	-0.0020028	0.0148685	300	610	0	1.10939e-05	7.07853e-06	2.67885e-05	-0.000403466	-3.48281e-05	0.000220995	300	200	0	1.65386e-10	3.28529e-11	-1.23978e-09	7.79193e-09	1.0768e-07	-1.15752e-08	-311	200	0	-0.566775	-1.14949	50.0052	-1353.67	-2040.33	784.212	-914	200	0
354	4	-0.000355405	0.000106566	-0.000696935	-0.0413335	-0.00149598	0.0238837	300	610	0	1.63806e-05	9.49809e-06	3.50685e-05	-0.000439285	-0.000101836	0.000358558	300	200	0	2.58054e-10	5.58961e-11	-1.97515e-09	1.3411e-08	1.713e-07	-1.88666e-08	-311	200	0	-0.558743	-1.15612	49.9547	-1356.48	-2040.08	782.798	-914	200	0
354	5	-0.000490522	0.000107269	-0.000686886	-0.0359073	-0.000304271	0.0346109	300	610	0	2.21788e-05	1.17368e-05	4.21977e-05	-0.000410492	-0.000197264	0.000523467	300	200	0	3.65718e-10	8.43836e-11	-2.84459e-09	2.04033e-08	2.46431e-07	-2.76361e-08	-311	200	0	-0.569381	-1.15112	50.0177	-1356.93	-2037.75	786.286	-914	200	0
354	6	-0.000623811	8.62476e-05	-0.000526971	-0.0190237	0.00183154	0.0460915	300	610	0	2.76643e-05	1.31967e-05	4.58471e-05	-0.000275291	-0.000322334	0.000701739	300	200	0	4.77138e-10	1.16433e-10	-3.76692e-09	2.83337e-08	3.26004e-07	-3.7158e-08	-311	200	0	-0.599302	-1.12755	50.1829	-1353.96	-2035.94	794.686	-914	200	0
354	7	-0.000726281	3.18004e-05	-0.00013956	0.0142865	0.00516651	0.0565017	300	610	0	3.14686e-05	1.29994e-05	4.26873e-05	1.69473e-05	-0.000473025	0.000866288	300	200	0	5.71986e-10	1.48032e-10	-4.58997e-09	3.62516e-08	3.968e-07	-4.60139e-08	-311	200	0	-0.645092	-1.08392	50.4199	-1349	-2038.68	806.715	-914	200	0
354	8	-0.000753898	-6.94927e-05	0.000563197	0.0692595	0.00989559	0.0628914	300	610	0	3.15597e-05	9.9606e-06	2.83395e-05	0.000521717	-0.000637029	0.000972846	300	200	0	6.18344e-10	1.72294e-10	-5.06969e-09	4.25056e-08	4.37652e-07	-5.1875e-08	-311	200	0	-0.695077	-1.02765	50.6862	-1345.7	-2047.33	820.086	-914	200	0
354	9	-0.000645599	-0.000231259	0.0016687	0.150511	0.0160688	0.0609632	300	610	0	2.51739e-05	2.60977e-06	-2.49181e-06	0.00129146	-0.000790179	0.000956445	300	200	0	5.70748e-10	1.78765e-10	-4.85277e-09	4.45689e-08	4.17952e-07	-5.13121e-08	-311	200	0	-0.731703	-0.970453	50.9376	-1347.24	-2058.09	832.713	-914	200	0
355	0	-0.000323363	-0.000464661	0.00324544	0.260619	0.0234735	0.0449681	300	610	0	8.847e-06	-1.07165e-05	-5.55993e-05	0.00236247	-0.000892695	0.000729585	300	200	0	3.69614e-10	1.5295e-10	-3.4692e-09	3.89154e-08	2.97018e-07	-3.96927e-08	-311	200	0	-0.74154	-0.920843	51.1492	-1353.77	-2064.5	843.11	-914	200	0	-0.625075	-0.939324	51.1225	8857.12	44701	1806	0	0	0
355	1	0.00030415	-0.000774256	0.00531484	0.398084	0.0314849	0.00782316	300	610	0	-2.13846e-05	-3.16725e-05	-0.000136439	0.00373534	-0.000885883	0.000183723	300	200	0	-5.68608e-11	7.63344e-11	-3.43377e-10	2.10128e-08	2.50889e-08	-1.12524e-08	-311	200	0	-0.724318	-0.881979	51.3254	-1363.05	-2062.19	850.22	-914	200	0
355	2	0.0013325	-0.00115217	0.00781199	0.554624	0.03889	-0.0584044	300	610	0	-6.95314e-05	-6.15529e-05	-0.000248748	0.00534857	-0.000690334	-0.000803781	300	200	0	-7.86827e-10	-7.2751e-11	5.16449e-09	-1.44822e-08	-4.53073e-07	4.05466e-08	-311	200	0	-0.690911	-0.853913	51.4805	-1372.79	-2050.67	853.586	-914	200	0
355	3	0.00284477	-0.00157056	0.0105353	0.711882	0.043705	-0.161481	300	610	0	-0.000138854	-0.000100759	-0.000392504	0.00704531	-0.000207069	-0.00235465	300	200	0	-1.89328e-09	-3.16966e-10	1.36733e-08	-7.32147e-08	-1.19078e-06	1.22231e-07	-311	200	0	-0.65394	-0.835941	51.6145	-1381.64	-2031.54	853.557	-914	200	0
355	4	0.00488512	-0.00197256	0.0130872	0.837777	0.0430168	-0.307275	300	610	0	-0.000230631	-0.000148056	-0.000561143	0.00853546	0.000676402	-0.00456376	300	200	0	-3.42511e-09	-6.75995e-10	2.5637e-08	-1.60185e-07	-2.22693e-06	2.38957e-07	-311	200	0	-0.622243	-0.827201	51.7147	-1388.46	-2006.66	851	-914	200	0
355	5	0.00742085	-0.00226272	0.0148119	0.883018	0.0328996	-0.497133	300	610	0	-0.000342432	-0.000199616	-0.000738091	0.00935729	0.00207274	-0.00745966	300	200	0	-5.37914e-09	-1.16027e-09	4.11291e-08	-2.78233e-07	-3.56729e-06	3.92425e-07	-311	200	0	-0.600257	-0.825753	51.7692	-1392.22	-1979.63	846.601	-914	200	0
355	6	0.0102924	-0.00229818	0.01474	0.778597	0.00848075	-0.72426	300	610	0	-0.000465876	-0.000247901	-0.000892799	0.0088463	0.00407155	-0.0109496	300	200	0	-7.66228e-09	-1.76196e-09	5.95454e-08	-4.25855e-07	-5.15881e-06	5.77972e-07	-311	200	0	-0.587082	-0.828395	51.7742	-1393.34	-1957.34	840.582	-914	200	0
355	7	0.0131524	-0.00188328	0.0115586	0.435525	-0.035749	-0.969111	300	610	0	-0.000583973	-0.000280475	-0.000976743	0.00612312	0.00670373	-0.0147489	300	200	0	-1.00444e-08	-2.44309e-09	7.92287e-08	-5.94304e-07	-6.85716e-06	7.80838e-07	-311	200	0	-0.576605	-0.832828	51.7298	-1393.38	-1946.34	833.344	-914	200	0
355	8	0.0153995	-0.000771134	0.00362822	-0.251486	-0.105264	-1.19401	300	610	0	-0.000668282	-0.000278969	-0.000920202	0.000117043	0.0098917	-0.0182986	300	200	0	-1.21047e-08	-3.12115e-09	9.70342e-08	-7.64046e-07	-8.38912e-06	9.7176e-07	-311	200	0	-0.563684	-0.838745	51.6299	-1392.72	-1947.78	825.873	-914	200	0
355	9	0.0161145	0.00132311	-0.0109172	-1.39424	-0.204341	-1.33759	300	610	0	-0.000676339	-0.000218502	-0.000631044	-0.0103535	0.0133853	-0.020678	300	200	0	-1.31781e-08	-3.65328e-09	1.07881e-07	-9.00836e-07	-9.31401e-06	1.10232e-06	-311	200	0	-0.550491	-0.845332	51.4641	-1389.93	-1957.06	819.222	-914	200	0
356	0	0.0140165	0.00469121	-0.0339519	-3.09269	-0.334291	-1.30993	300	610	0	-0.000550103	-6.80223e-05	2.7392e-06	-0.0264176	0.0166859	-0.0205285	300	200	0	-1.23123e-08	-3.82123e-09	1.04377e-07	-9.5195e-07	-8.99124e-06	1.10081e-06	-311	200	0	-0.543227	-0.850304	51.2274	-1383.65	-1967.65	814.023	-914	200	0	-0.76363	-0.973179	49.8608	8519.6	43862.9	1946.05	0	0	0
356	1	0.00746096	0.00957647	-0.0669751	-5.40544	-0.490989	-0.990187	300	610	0	-0.000216471	0.000207809	0.0011045	-0.0488796	0.0189666	-0.0160116	300	200	0	-8.25331e-09	-3.32094e-09	7.66368e-08	-8.43451e-07	-6.56539e-06	8.69917e-07	-311	200	0	-0.545669	-0.852956	50.9203	-1374.27	-1975.35	810.506	-914	200	0
356	2	-0.00548814	0.0160875	-0.110523	-8.30706	-0.661717	-0.228741	300	610	0	0.000408696	0.000644463	0.00279172	-0.0778112	0.0190003	-0.00483529	300	200	0	5.17886e-10	-1.76216e-09	1.24978e-08	-4.79837e-07	-9.84717e-07	2.8794e-07	-311	200	0	-0.558254	-0.857148	50.5515	-1363.95	-1979.86	808.782	-914	200	0
356	3	-0.0268722	0.0240759	-0.163347	-11.6312	-0.821443	1.14306	300	610	0	0.00141129	0.00127029	0.00514737	-0.111996	0.0151188	0.0156062	300	200	0	1.5666e-08	1.3144e-09	-1.01649e-07	2.5209e-07	8.92582e-06	-7.83989e-07	-311	200	0	-0.579816	-0.871184	50.1507	-1355.73	-1982.72	808.987	-914	200	0
356	4	-0.0584926	0.0329776	-0.22135	-15.0009	-0.928911	3.29197	300	610	0	0.00286241	0.00209535	0.00817711	-0.148229	0.00523284	0.0479234	300	200	0	3.87643e-08	6.39284e-09	-2.79104e-07	1.47284e-06	2.43121e-05	-2.4858e-06	-311	200	0	-0.60997	-0.90267	49.7661	-1351.68	-1983.63	810.853	-914	200	0
356	5	-0.10136	0.0416216	-0.276332	-17.751	-0.923204	6.34688	300	610	0	0.00479277	0.00309587	0.011751	-0.18051	-0.0130468	0.0941943	300	200	0	7.09002e-08	1.39e-08	-5.29871e-07	3.29065e-06	4.60316e-05	-4.93025e-06	-311	200	0	-0.649528	-0.951464	49.4461	-1351.21	-1979.29	813.511	-914	200	0
356	6	-0.1549	0.048025	-0.31466	-18.8533	-0.721837	10.3441	300	610	0	0.00715633	0.00419407	0.0155303	-0.199224	-0.0421346	0.15514	300	200	0	1.12091e-07	2.40746e-08	-8.56148e-07	5.76995e-06	7.42625e-05	-8.15946e-06	-311	200	0	-0.69615	-1.00838	49.2245	-1351.85	-1966.49	816.012	-914	200	0
356	7	-0.215899	0.0492036	-0.316073	-16.861	-0.22192	15.1514	300	610	0	0.00978324	0.00523444	0.018883	-0.190462	-0.0839892	0.22897	300	200	0	1.6049e-07	3.67789e-08	-1.2461e-06	8.88566e-06	0.000107964	-1.2084e-05	-311	200	0	-0.740321	-1.06004	49.1264	-1352.24	-1945.71	817.751	-914	200	0
356	8	-0.277224	0.0410504	-0.252989	-9.8994	0.693593	20.3706	300	610	0	0.0123235	0.00595849	0.0207987	-0.135726	-0.139369	0.309901	300	200	0	2.11389e-07	5.12485e-08	-1.66593e-06	1.24622e-05	0.000144193	-1.6404e-05	-311	200	0	-0.767602	-1.09477	49.1761	-1353.49	-1921.01	818.437	-914	200	0
356	9	-0.326399	0.0183573	-0.0908055	4.2615	2.1421	25.2243	300	610	0	0.0141862	0.00598223	0.0198176	-0.0123802	-0.206791	0.386399	300	200	0	2.56081e-07	6.5788e-08	-2.05068e-06	1.60985e-05	0.000177304	-2.05161e-05	-311	200	0	-0.767367	-1.107	49.3755	-1357.65	-1897.29	817.982	-914	200	0
357	0	-0.344243	-0.024919	0.210106	28.0076	4.21725	28.4354	300	610	0	0.0144842	0.004783	0.0140018	0.20472	-0.281174	0.439325	300	200	0	2.80711e-07	7.74341e-08	-2.29463e-06	1.90848e-05	0.000198127	-2.34138e-05	-311	200	0	-0.740805	-1.09891	49.6774	-1365.37	-1878.25	816.413	-914	200	0	0.940248	-1.62057	53.6052	11092	42668.4	559.142	0	0	0
357	1	-0.303895	-0.0950212	0.689906	63.5007	6.95201	28.124	300	610	0	0.011999	0.00170539	0.000982945	0.539864	-0.352241	0.440278	300	200	0	2.6534e-07	8.16326e-08	-2.24309e-06	2.03212e-05	0.000193259	-2.35985e-05	-311	200	0	-0.700405	-1.0789	49.9997	-1374.92	-1865.87	813.736	-914	200	0
357	2	-0.170701	-0.197244	1.38135	112.065	10.2669	21.7503	300	610	0	0.00518844	-0.00400107	-0.0218643	1.01083	-0.402803	0.350636	300	200	0	1.83582e-07	7.20072e-08	-1.68832e-06	1.82578e-05	0.000144717	-1.90263e-05	-311	200	0	-0.662422	-1.0597	50.2692	-1383.55	-1860.85	809.722	-914	200	0
357	3	0.0963567	-0.334137	2.29751	173.294	13.9034	6.15458	300	610	0	-0.00773296	-0.0130965	-0.057068	1.62035	-0.407218	0.122014	300	200	0	3.315e-09	4.03342e-08	-3.73309e-07	1.0883e-05	3.02797e-05	-7.12855e-06	-311	200	0	-0.638391	-1.05695	50.4542	-1389.21	-1863.1	804.175	-914	200	0
357	4	0.540864	-0.502942	3.41456	243.853	17.3452	-22.247	300	610	0	-0.0286033	-0.0262002	-0.106463	2.34447	-0.330454	-0.300924	300	200	0	-3.10907e-07	-2.31179e-08	1.99126e-06	-4.20062e-06	-0.000175038	1.50432e-05	-311	200	0	-0.631272	-1.08316	50.5646	-1390.76	-1871.54	797.792	-914	200	0
357	5	1.20183	-0.692249	4.64934	316.008	19.7347	-67.0321	300	610	0	-0.0589713	-0.0435582	-0.170298	3.11776	-0.128415	-0.97413	300	200	0	-7.92956e-07	-1.28685e-07	5.69099e-06	-2.95642e-05	-0.000495846	5.04865e-05	-311	200	0	-0.638088	-1.14019	50.6315	-1388.03	-1884.68	792.21	-914	200	0
357	6	2.10221	-0.877958	5.83286	375.976	19.7984	-131.026	300	610	0	-0.0995611	-0.0647161	-0.246011	3.81621	0.249616	-1.94302	300	200	0	-1.46694e-06	-2.8561e-07	1.09457e-05	-6.75479e-05	-0.000950998	0.000101663	-311	200	0	-0.653442	-1.22004	50.687	-1382.54	-1901.78	789.03	-914	200	0
357	7	3.2323	-1.0189	6.6818	402.312	15.8037	-215.158	300	610	0	-0.149512	-0.0880957	-0.326683	4.23965	0.855355	-3.22528	300	200	0	-2.33499e-06	-4.99322e-07	1.78154e-05	-0.000119605	-0.00154543	0.000169592	-311	200	0	-0.671551	-1.31033	50.7564	-1376.96	-1922.72	788.941	-914	200	0
357	8	4.52758	-1.05275	6.77276	364.693	5.57854	-316.871	300	610	0	-0.205388	-0.110491	-0.399251	4.09698	1.73153	-4.78666	300	200	0	-3.36058e-06	-7.67483e-07	2.60694e-05	-0.000185345	-0.00225884	0.000252572	-311	200	0	-0.688873	-1.39619	50.8555	-1372.6	-1946.65	791.409	-914	200	0
357	9	5.84156	-0.893322	5.52654	223.637	-13.3626	-428.07	300	610	0	-0.259981	-0.126531	-0.442675	2.99927	2.89639	-6.50976	300	200	0	-4.4475e-06	-1.07474e-06	3.50195e-05	-0.00026125	-0.00303126	0.000344522	-311	200	0	-0.703545	-1.46213	50.9794	-1368.15	-1971.93	795.483	-914	200	0
358	0	6.91559	-0.430789	2.21299	-68.0717	-43.5355	-532.709	300	610	0	-0.301022	-0.128191	-0.426407	0.468097	4.32178	-8.1568	300	200	0	-5.41569e-06	-1.38628e-06	4.33243e-05	-0.000339097	-0.00374613	0.000433007	-311	200	0	-0.712092	-1.49764	51.0994	-1362	-1997.45	800.942	-914	200	0	-20.1202	10.7634	-28.0091	-45463.7	69368.9	19248.5	2443.3	1643.92	0
358	1	7.34958	0.463017	-4.00909	-561.319	-86.9868	-604.24	278.303	750.012	0	-0.309981	-0.104495	-0.309689	-4.03138	5.90476	-9.33003	300	200	0	-5.97661e-06	-1.64067e-06	4.87848e-05	-0.000404177	-0.00421267	0.000497116	-311	200	0	-0.711085	-1.50072	51.1868	-1354.34	-2023.19	807.96	-914	200	0
358	2	6.58036	1.92158	-13.9997	-1302.81	-144.523	-603.354	289.677	703.06	0	-0.261286	-0.0416136	-0.0424668	-11.0213	7.43354	-9.43587	300	200	0	-5.71287e-06	-1.74291e-06	4.81657e-05	-0.000433557	-0.00415055	0.000505535	-311	200	0	-0.701617	-1.47563	51.2368	-1346.54	-2049.63	816.207	-914	200	0
358	3	3.87793	4.05995	-28.473	-2322.32	-214.625	-476.698	292.462	691.562	0	-0.122409	0.0763847	0.431114	-20.8932	8.55106	-7.66328	300	200	0	-4.06949e-06	-1.55931e-06	3.71011e-05	-0.000394751	-0.00318182	0.000415347	-311	200	0	-0.688151	-1.42967	51.2583	-1340.24	-2075.94	824.801	-914	200	0
358	4	-1.58878	6.93027	-47.8339	-3620	-291.179	-161.588	293.913	685.679	0	0.14452	0.265777	1.1654	-33.7306	8.72154	-2.99115	300	200	0	-3.67338e-07	-9.16628e-07	1.01632e-05	-0.0002454	-0.000837136	0.000172356	-311	200	0	-0.672844	-1.37258	51.263	-1337.09	-2099.86	832.526	-914	200	0
358	5	-10.5703	10.4902	-72.237	-5170.68	-357.586	398.793	295.05	681.579	0	0.578816	0.54007	2.20087	-49.064	7.20951	5.75524	300	200	0	6.14791e-06	3.91248e-07	-3.87968e-05	6.52503e-05	0.00341452	-0.000286012	-311	200	0	-0.653355	-1.31637	51.2721	-1337.38	-2119.73	838.076	-914	200	0
358	6	-23.5841	14.664	-101.964	-6953.95	-378.089	1242.37	296.292	678.2	0	1.21415	0.905149	3.54546	-65.5587	3.08466	19.7742	300	200	0	1.62049e-05	2.58488e-06	-0.000115907	0.000592027	0.0101013	-0.00102393	-311	200	0	-0.627737	-1.27211	51.3076	-1339.07	-2135.42	840.737	-914	200	0
358	7	-40.9666	19.4543	-137.86	-8989.1	-296.532	2392.04	297.849	675.205	0	2.0674	1.35243	5.14886	-80.6531	-4.72925	40.0566	300	200	0	3.03364e-05	5.86419e-06	-0.000225987	0.00138547	0.0196367	-0.00209505	-311	200	0	-0.600752	-1.24539	51.3755	-1339.4	-2146.5	840.937	-914	200	0
358	8	-63.0254	24.9839	-181.402	-11342.4	-51.0614	3866.61	299.719	672.526	0	3.12273	1.84992	6.86992	-90.1817	-17.3391	67.0269	300	200	0	4.86243e-05	1.03518e-05	-0.000370586	0.00247819	0.0321496	-0.00352359	-311	200	0	-0.582751	-1.23494	51.4747	-1336.43	-2150.99	839.927	-914	200	0
358	9	-90.0928	31.4464	-234.213	-14096	404.276	5681.7	301.726	670.184	0	4.31069	2.33159	8.43874	-88.054	-35.6757	100.037	300	200	0	7.03491e-05	1.60104e-05	-0.000545236	0.00386485	0.0472462	-0.00527754	-311	200	0	-0.581567	-1.23423	51.6154	-1328.25	-2147.06	838.848	-914	200	0
359	0	-122.414	38.9739	-297.145	-17293.2	1083.78	7839.51	303.647	668.198	0	5.48301	2.68586	9.41744	-66.094	-60.1701	136.706	300	200	0	9.35465e-05	2.25322e-05	-0.000735939	0.00547519	0.0637061	-0.00723376	-311	200	0	-0.596902	-1.23488	51.8147	-1312.19	-2134.96	838.036	-914	200	0	-294.8	59.3087	-538.442	-360936	239620	212500	418.803	675.74	0
359	1	-159.876	47.4624	-369.265	-20885.9	1958.24	10312.2	305.303	666.561	0	6.385	2.74507	9.16684	-14.1939	-90.2955	172.135	300	200	0	0.000114495	2.92032e-05	-0.000915015	0.00714066	0.079124	-0.00913615	-311	200	0	-0.619352	-1.23065	52.0866	-1286.4	-2116.44	837.279	-914	200	0
359	2	-201.62	56.4601	-447.038	-24700.9	2943.82	13019.3	306.585	665.255	0	6.62978	2.27882	6.83008	79.0182	-123.968	198.063	300	200	0	0.000127188	3.475e-05	-0.00103674	0.00855664	0.0895325	-0.0105504	-311	200	0	-0.630683	-1.21645	52.4296	-1252	-2093.56	836.569	-914	200	0
359	3	-245.653	65.2056	-524.091	-28438.3	3901.46	15808.4	307.444	664.262	0	5.68074	0.995345	1.34948	224.754	-156.827	202.086	300	200	0	0.00012289	3.71915e-05	-0.00103346	0.00924507	0.0890698	-0.0108224	-311	200	0	-0.611016	-1.1861	52.8071	-1213.46	-2069.15	836.145	-914	200	0
359	4	-288.692	72.8384	-592.019	-31714.8	4663.24	18458.4	307.877	663.571	0	2.85211	-1.44338	-8.46264	431.624	-181.457	167.177	278.558	148.997	0	8.99313e-05	3.37258e-05	-0.000813455	0.00852534	0.0697951	-0.00905126	-311	200	0	-0.550816	-1.13551	53.1439	-1176.86	-2046.83	836.325	-914	200	0
359	5	-326.552	78.7178	-642.472	-34163.4	5089.56	20718	307.922	663.175	0	-2.6591	-5.3857	-23.7738	701.923	-186.668	71.7947	292.148	170.475	0	1.39587e-05	2.07044e-05	-0.000262125	0.00550566	0.0217978	-0.00409386	-311	200	0	-0.454522	-1.06691	53.3535	-1148.25	-2029.38	837.831	-914	200	0
359	6	-355.18	82.6859	-669.929	-35559.8	5131.99	22371.5	307.661	663.08	0	-11.6918	-11.131	-45.5351	1027.94	-154.635	-109.135	296.604	177.425	0	-0.000121073	-6.2369e-06	0.000751147	-0.000888079	-0.0662029	0.00537736	-311	200	0	-0.339421	-0.99021	53.3732	-1132.33	-2017.27	841.182	-914	200	0
359	7	-371.961	85.1353	-673.737	-35908.6	4859.79	23311.9	307.213	663.298	0	-24.9964	-18.8539	-74.3984	1391.86	-51.348	-400.969	299.31	181.292	0	-0.000330825	-5.18019e-05	0.00235775	-0.0118244	-0.205532	0.0207354	-311	200	0	-0.23688	-0.92102	53.1916	-1130.69	-2008.77	845.543	-914	200	0
359	8	-376.599	86.8821	-658.279	-35440.5	4432.5	23580.4	306.734	663.838	0	-43.1349	-28.5577	-110.86	1770.48	181.596	-822.71	301.638	184.03	0	-0.00062704	-0.00012031	0.00466315	-0.0283938	-0.405245	0.0431474	-311	200	0	-0.186817	-0.874547	52.8512	-1141.23	-2001.4	849.326	-914	200	0
359	9	-370.994	88.9266	-631.352	-34532.8	4042.43	23346.6	306.403	664.697	0	-66.4654	-40.139	-155.492	2140.96	613.418	-1382.21	303.945	186.231	0	-0.00101221	-0.000214517	0.00770592	-0.0513246	-0.668566	0.0731809	-311	200	0	-0.221505	-0.859958	52.4321	-1159.73	-1994.4	851.804	-914	200	0
360	0	-358.264	92.1975	-601.776	-33597.6	3861.15	22839.6	306.416	665.831	0	-95.1454	-53.5083	-208.915	2485.03	1293.09	-2077.68	306.19	188.105	0	-0.00147224	-0.000333885	0.0114002	-0.0805647	-0.987917	0.110242	-311	200	0	-0.349714	-0.878901	52.0351	-1181.7	-1989.46	853.187	-914	200	0	-521.433	15.4682	-1019.6	-488826	405943	242563	373.621	480.208	0
360	1	-341.576	97.3351	-577.217	-32982.1	4007.58	22274.7	306.943	667.14	0	-128.987	-68.5573	-271.234	2791.26	2228.07	-2897.74	308.215	189.709	0	-0.00196706	-0.000472263	0.0154615	-0.114715	-1.3385	0.151842	-311	200	0	-0.551559	-0.925374	51.7559	-1203.96	-1988.22	853.425	-914	200	0
360	2	-323.37	104.549	-562.854	-32907.5	4540.25	21806.2	308.066	668.465	0	-167.103	-84.9339	-341.001	3055.91	3375.64	-3813.81	309.899	191.038	0	-0.00241979	-0.000615011	0.0193192	-0.150324	-1.6707	0.192708	-311	200	0	-0.783033	-0.98665	51.6486	-1224.7	-1989.96	851.792	-914	200	0
360	3	-305.119	113.602	-561.001	-33453.5	5463.3	21510.2	309.739	669.632	0	-207.52	-101.827	-414.268	3282.19	4632.65	-4771.7	311.183	192.077	0	-0.00270543	-0.000735755	0.0220226	-0.181086	-1.90204	0.223825	-311	200	0	-0.985933	-1.04809	51.7095	-1241.63	-1991.42	847.809	-914	200	0
360	4	-287.47	123.926	-571.419	-34579	6732.85	21392.5	311.783	670.514	0	-247.085	-117.934	-484.365	3479.19	5831.93	-5690.96	312.04	192.817	0	-0.00264123	-0.000793194	0.0221577	-0.197038	-1.90999	0.231533	-311	200	0	-1.10358	-1.10101	51.8874	-1252.13	-1989.17	842.316	-914	200	0
360	5	-270.565	134.776	-591.984	-36159.8	8262.2	21410.8	313.957	671.082	0	-281.849	-131.646	-542.874	3660.6	6770.71	-6477.58	312.472	193.257	0	-0.00198186	-0.000728614	0.0177981	-0.183925	-1.52775	0.196926	-311	200	0	-1.09991	-1.14492	52.0961	-1256.21	-1983.28	837.344	-914	200	0
360	6	-254.32	145.363	-619.481	-38032.6	9932.43	21499.2	316.033	671.394	0	-307.874	-141.417	-581.915	3840.78	7279.03	-7048.9	312.509	193.4	0	-0.000424072	-0.000465203	0.00652483	-0.122978	-0.546126	0.0959003	-311	200	0	-0.974823	-1.17987	52.2342	-1257.06	-1978.59	834.921	-914	200	0
360	7	-238.598	154.966	-650.386	-40033.2	11610.8	21589.6	317.852	671.553	0	-322.293	-146.252	-596.946	4028.5	7295.14	-7360.16	312.221	193.251	0	0.00237329	8.94095e-05	-0.0144356	0.00852763	1.27444	-0.0996982	-311	200	0	-0.767357	-1.20046	52.2162	-1258.2	-1982.36	836.22	-914	200	0
360	8	-223.307	163.061	-681.518	-42025.2	13173.4	21631.3	319.329	671.664	0	-324.221	-146.107	-588.563	4224.46	6896.36	-7421.33	311.717	192.822	0	0.00674655	0.00103549	-0.0478981	0.235484	4.17663	-0.419225	-311	200	0	-0.542969	-1.19914	52.0048	-1261.39	-1999.79	841.649	-914	200	0
360	9	-208.479	169.469	-710.544	-43918.8	14527.3	21605.9	320.445	671.81	0	-315.019	-141.929	-562.265	4426.1	6270.02	-7294.77	311.151	192.128	0	0.0129539	0.00246627	-0.0961664	0.581393	8.35825	-0.888037	-311	200	0	-0.369683	-1.17237	51.6235	-1266.41	-2029.42	850.857	-914	200	0
361	0	-194.325	174.437	-736.323	-45682.7	15633.3	21533.7	321.232	672.042	0	-297.647	-135.274	-526.431	4634.07	5652.44	-7073.2	310.737	191.197	0	0.0210639	0.00444337	-0.160177	1.06246	13.898	-1.51928	-311	200	0	-0.291526	-1.12521	51.1514	-1271.35	-2062.93	862.2	-914	200	0	-359.094	90.9418	-1307.87	-676782	509851	183197	376.69	520.853	0
361	1	-181.257	178.594	-759.062	-47345.7	16532.3	21468.5	321.78	672.374	0	-275.531	-127.795	-489.7	4852.82	5269.19	-6851.17	310.76	190.09	0	0.0308016	0.0069607	-0.238293	1.67886	20.6513	-2.30215	-311	200	0	-0.314107	-1.07328	50.7	-1273.45	-2090.64	873.035	-914	200	0
361	2	-169.848	182.799	-780.266	-48987	17377.2	21486.3	322.271	672.782	0	-251.584	-120.845	-458.92	5085.42	5293.55	-6703.2	311.535	188.919	0	0.041351	0.00989562	-0.324746	2.40281	28.1147	-3.18638	-311	200	0	-0.412129	-1.03942	50.3733	-1270.98	-2107.02	881.098	-914	200	0
361	3	-160.686	187.958	-802.577	-50720.2	18468.1	21669.5	323.011	673.197	0	-227.726	-115.281	-438.159	5329.22	5825.69	-6673.11	313.296	187.837	0	0.0511245	0.0129482	-0.40777	3.1637	35.2657	-4.06357	-311	200	0	-0.547669	-1.04414	50.2281	-1264.08	-2111.1	885.427	-914	200	0
361	4	-154.189	194.862	-829.621	-52675.4	20287.9	22088.2	324.454	673.493	0	-204.917	-111.466	-428.68	5577.11	6887.58	-6773.93	316.067	186.99	0	0.0575219	0.0155726	-0.467614	3.83105	40.3903	-4.74659	-311	200	0	-0.685414	-1.0945	50.2705	-1253.53	-2103.38	886.317	-914	200	0
361	5	-150.408	204.09	-865.921	-54987.8	23534.1	22784.8	327.178	673.502	0	-183.45	-109.382	-429.505	5821.54	8430.36	-6993.5	319.628	186.446	0	0.0567207	0.0169078	-0.474733	4.19733	40.9279	-4.95028	-311	200	0	-0.802288	-1.17997	50.4714	-1240.02	-2084.31	884.811	-914	200	0
361	6	-148.858	215.94	-916.867	-57791.6	29139.9	23762	331.782	673.032	0	-163.269	-108.755	-438.243	6056.63	10353.4	-7301.77	323.625	186.18	0	0.0435652	0.0157241	-0.388671	3.96402	33.3758	-4.27803	-311	200	0	-0.892772	-1.27953	50.7764	-1224.9	-2055.56	882.037	-914	200	0
361	7	-148.404	230.379	-988.661	-61214.7	38264.6	24974.1	338.704	671.917	0	-144.178	-109.145	-451.894	6276.9	12530.8	-7658.84	327.73	186.11	0	0.0116504	0.0104046	-0.158389	2.73622	13.3197	-2.22168	-311	200	0	-0.968092	-1.37223	51.1157	-1210.86	-2021.48	878.941	-914	200	0
361	8	-147.237	247.026	-1088.06	-65370.6	52230.7	26322.8	348.004	670.08	0	-125.975	-110.033	-467.514	6475.67	14837.8	-8024.04	331.738	186.149	0	-0.0462744	-0.00100497	0.27498	0.0333458	-24.3256	1.81557	-311	200	0	-1.04635	-1.44218	51.4208	-1201.2	-1988.77	876.508	-914	200	0
361	9	-142.986	265.14	-1221.79	-70346.2	72396.5	27661.9	359.254	667.576	0	-108.53	-110.929	-482.717	6645.69	17166.8	-8364.68	335.563	186.233	0	-0.137426	-0.0206411	0.971707	-4.67462	-84.7568	8.46099	-311	200	0	-1.14082	-1.47867	51.6475	-1197.68	-1964.76	875.526	-914	200	0
362	0	-132.963	283.661	-1395.69	-76187.7	99984.5	28817.4	371.638	664.588	0	-91.8363	-111.49	-495.96	6783.22	19434	-8664.27	339.185	186.323	0	-0.267466	-0.0505134	1.98201	-11.8937	-172.288	18.2647	-311	200	0	-1.25569	-1.47911	51.7955	-1199.53	-1954.58	876.244	-914	200	0	26.8521	215.559	-3087.93	-1.77861e+06	1.32596e+06	49950	429.835	579.358	0
362	1	-114.493	301.357	-1613.54	-82883.9	135856	29620	384.198	661.368	0	-76.0451	-111.598	-506.591	6894.36	21580.6	-8927.6	342.6	186.391	0	-0.438179	-0.091995	3.32821	-21.9834	-288.802	31.5286	-311	200	0	-1.38684	-1.45277	51.9122	-1205.35	-1958.74	879.005	-914	200	0
362	2	-85.303	317.06	-1875.37	-90340	180206	29942.8	396.091	658.172	0	-61.4606	-111.386	-514.707	6998.81	23570.4	-9179.24	345.794	186.402	0	-0.644233	-0.145066	4.97947	-34.9736	-431.565	48.0603	-311	200	0	-1.52264	-1.41531	52.0721	-1215.43	-1973.33	884.78	-914	200	0
362	3	-43.9176	329.982	-2175.41	-98344.3	232183	29746.1	406.731	655.207	0	-48.4921	-111.187	-520.941	7126.37	25384.8	-9456	348.729	186.32	0	-0.869027	-0.207291	6.81889	-50.3148	-590.378	66.8474	-311	200	0	-1.64335	-1.3782	52.3386	-1232.14	-1993.22	894.429	-914	200	0
362	4	9.90324	339.963	-2500.34	-106545	289558	29106.3	415.808	652.612	0	-37.5683	-111.44	-526.234	7308.92	27018.7	-9795.88	351.343	186.111	0	-1.0798	-0.272531	8.60416	-66.5638	-744.173	85.6616	-311	200	0	-1.71968	-1.34378	52.734	-1258.48	-2014.64	907.78	-914	200	0
362	5	74.669	347.307	-2828.86	-114447	348614	28173.1	423.235	650.457	0	-29.0591	-112.602	-531.576	7573.85	28477.7	-10227.4	353.572	185.752	0	-1.22899	-0.330205	9.96349	-81.1113	-860.669	100.835	-311	200	0	-1.71317	-1.30563	53.2273	-1295.91	-2033.86	923.665	-914	200	0
362	6	146.807	352.284	-3133.58	-121446	404450	27079.3	429.07	648.757	0	-23.2233	-115.071	-537.806	7940.43	29777.9	-10764.7	355.369	185.236	0	-1.27316	-0.366635	10.5136	-90.3899	-906.714	108.094	-311	200	0	-1.58123	-1.25232	53.7212	-1342.45	-2045.69	940.607	-914	200	0
362	7	220.678	354.743	-3385.11	-126911	451703	25883.3	433.438	647.491	0	-20.1729	-119.155	-545.532	8418.45	30952.1	-11407.4	356.737	184.568	0	-1.19918	-0.37008	10.075	-91.3018	-867.208	104.909	-311	200	0	-1.29047	-1.17298	54.0636	-1392.74	-2045	957.282	-914	200	0
362	8	289.004	354.114	-3557.63	-130289	485554	24576.8	436.482	646.622	0	-19.8606	-125.047	-555.162	9007.16	32063.2	-12145.6	357.755	183.776	0	-1.03149	-0.338508	8.79367	-83.4096	-755.432	92.4174	-311	200	0	-0.839148	-1.06249	54.1053	-1440.11	-2028.79	972.34	-914	200	0
362	9	343.861	349.81	-3634.41	-131239	502735	23138.1	438.326	646.11	0	-22.0741	-132.806	-567.015	9691.39	33221.5	-12965.7	358.59	182.908	0	-0.815389	-0.282172	7.03995	-69.4158	-603.68	74.5337	-311	200	0	-0.275728	-0.927932	53.7561	-1478.63	-1998	984.189	-914	200	0
363	0	378.21	341.827	-3611.47	-129723	502201	21598.1	439.057	645.92	0	-26.422	-142.333	-581.503	10435.1	34604.2	-13854.4	359.508	182.055	0	-0.594078	-0.216242	5.19375	-53.1168	-444.572	55.3792	-311	200	0	0.305109	-0.791835	53.0063	-1503.85	-1958.64	991.439	-914	200	0	143.199	116.946	-3383.02	-1.8681e+06	1.47575e+06	-65131.4	438.266	553.874	0
363	1	387.405	331.18	-3497.85	-126021	485196	20077	438.713	646.028	0	-32.3197	-153.366	-599.308	11175.1	36474.3	-14802.6	360.861	181.353	0	-0.396007	-0.152554	3.51304	-37.4128	-300.089	37.7637	-311	200	0	0.787827	-0.685408	51.9262	-1514.39	-1920.48	993.505	-914	200	0
363	2	370.093	319.797	-3312.41	-120650	454738	18767.9	437.283	646.424	0	-38.9886	-165.515	-621.506	11816.6	39196.2	-15806.1	363.066	180.987	0	-0.234911	-0.0977488	2.12787	-23.9232	-181.24	23.1333	-311	200	0	1.07048	-0.634989	50.6432	-1513.34	-1893.62	990.887	-914	200	0
363	3	328.204	309.86	-3078.92	-114239	414817	17874	434.728	647.104	0	-45.474	-178.302	-649.599	12230.8	43236.1	-16863.5	366.558	181.172	0	-0.114282	-0.0545841	1.07778	-13.3151	-91.2995	11.9634	-311	200	0	1.09887	-0.650364	49.3111	-1506.02	-1885.5	985.062	-914	200	0
363	4	266.165	303	-2821.2	-107399	369589	17540.3	431.004	648.068	0	-50.663	-191.192	-685.481	12256.9	49141.8	-17970.1	371.689	182.119	0	-0.0313006	-0.0232587	0.345522	-5.6285	-28.7028	4.11498	-311	200	0	0.884439	-0.721694	48.0878	-1496.04	-1899.29	977.481	-914	200	0
363	5	189.773	299.831	-2559.58	-100621	322747	17820.6	426.094	649.311	0	-53.3133	-203.595	-731.344	11708.7	57502.9	-19108.6	378.626	183.99	0	0.0201414	-0.00247507	-0.116683	-0.537999	10.7094	-0.888112	-311	200	0	0.495327	-0.825411	47.1075	-1484.32	-1933.03	968.304	-914	200	0
363	6	105.15	299.96	-2309.16	-94236.9	277178	18679.7	420.034	650.81	0	-52.1132	-214.88	-789.54	10387.3	68908.6	-20242.3	387.277	186.844	0	0.0473167	0.00976957	-0.368517	2.45293	32.0926	-3.65876	-311	200	0	0.0278459	-0.936103	46.4507	-1470.6	-1979.6	956.744	-914	200	0
363	7	18.0176	302.315	-2079.56	-88425.7	234855	20012.7	412.935	652.521	0	-45.7608	-224.412	-862.376	8100.23	83898.8	-21318.1	397.288	190.607	0	0.0572998	0.0156449	-0.469373	3.88013	40.5607	-4.81553	-311	200	0	-0.42686	-1.03701	46.1333	-1454.45	-2027.72	942.602	-914	200	0
363	8	-66.7045	305.573	-1875.74	-83246.6	196922	21669.5	404.983	654.381	0	-33.0667	-231.59	-951.652	4687.3	102875	-22274	408.102	195.075	0	0.0562081	0.0171576	-0.471399	4.23808	40.5936	-4.90649	-311	200	0	-0.808851	-1.12152	46.1178	-1435.43	-2065.58	926.932	-914	200	0
363	9	-145.075	308.501	-1699.15	-78681.9	163852	23481	396.432	656.307	0	-13.0983	-235.882	-1057.92	55.6021	125960	-23050.1	419.064	199.947	0	0.048879	0.0159818	-0.416361	3.9386	35.7727	-4.37381	-311	200	0	-1.10009	-1.18848	46.3393	-1413.75	-2086.89	911.234	-914	200	0
364	0	-214.186	310.17	-1548.84	-74669.7	135643	25280.5	387.577	658.21	0	14.6625	-236.949	-1179.68	-5776.73	152835	-23610.6	429.557	204.897	0	0.0388375	0.0134003	-0.335077	3.29684	28.7359	-3.54607	-311	200	0	-1.31248	-1.23605	46.7309	-1391.24	-2092.84	896.788	-914	200	0	-144.764	89.9247	-2748.86	-1.12021e+06	1.22025e+06	205853	441.396	409.112	0
364	1	-272.158	310.046	-1422.4	-71127.4	111991	26921.1	378.733	660.005	0	50.1535	-234.781	-1312.7	-12641.1	182616	-23963.6	439.114	209.63	0	0.0284337	0.0103184	-0.248392	2.53479	21.2641	-2.64739	-311	200	0	-1.46341	-1.25977	47.2343	-1371.48	-2088.39	884.984	-914	200	0
364	2	-318.098	307.983	-1316.63	-67968.9	92425.8	28287.1	370.199	661.623	0	92.5416	-229.686	-1449.91	-20204.4	213812	-24150.7	447.466	213.935	0	0.019062	0.00731625	-0.168938	1.79444	14.4329	-1.81505	-311	200	0	-1.56065	-1.2572	47.8069	-1358.63	-2079.84	877.159	-914	200	0
364	3	-352.002	304.157	-1228.05	-65117.2	76414.8	29301.3	362.225	663.025	0	140.095	-222.141	-1581.93	-27991.1	244434	-24208.8	454.516	217.694	0	0.0114011	0.00471788	-0.103115	1.15483	8.78458	-1.1201	-311	200	0	-1.60143	-1.23154	48.426	-1355.82	-2073.49	873.407	-914	200	0
364	4	-374.615	298.959	-1153.34	-62511	63425	29927.8	354.992	664.2	0	190.192	-212.632	-1698.38	-35436	272226	-24139.9	460.286	220.865	0	0.00563715	0.00266146	-0.0529754	0.6494	4.48971	-0.58699	-311	200	0	-1.5795	-1.19249	49.0822	-1363.72	-2072.08	872.179	-914	200	0
364	5	-387.264	292.868	-1089.63	-60106.5	52962.7	30167.9	348.606	665.162	0	239.402	-201.566	-1789.32	-41956.1	294971	-23900.8	464.851	223.448	0	0.00165106	0.0011618	-0.0178317	0.281379	1.48508	-0.210495	-311	200	0	-1.49172	-1.15678	49.7612	-1379.51	-2073.68	871.645	-914	200	0
364	6	-391.673	286.336	-1034.66	-57876.2	44590.2	30052.1	343.096	665.937	0	283.667	-189.296	-1846.77	-47033.7	310796	-23414.1	468.292	225.468	0	-0.000837589	0.000161058	0.00450019	0.0362372	-0.419489	0.0310672	-311	200	0	-1.33844	-1.146	50.4296	-1396.96	-2074.93	871.186	-914	200	0
364	7	-389.774	279.701	-986.758	-55806	37931.4	29628.6	338.44	666.555	0	318.744	-176.23	-1865.94	-50297.6	318466	-22599.2	470.673	226.956	0	-0.00216858	-0.000433524	0.0168034	-0.109028	-1.46451	0.16625	-311	200	0	-1.12317	-1.18036	51.0486	-1408.39	-2073.91	871.31	-914	200	0
364	8	-383.503	273.137	-944.772	-53889.6	32669.8	28952.4	334.58	667.04	0	340.896	-162.942	-1846.11	-51578.4	317579	-21412.5	472.026	227.939	0	-0.00267529	-0.000723693	0.0218738	-0.179549	-1.89074	0.224152	-311	200	0	-0.856286	-1.26897	51.5957	-1408.52	-2069.88	872.612	-914	200	0
364	9	-374.601	266.67	-907.935	-52122.7	28540.7	28076.3	331.435	667.408	0	347.583	-150.221	-1790.58	-50919.4	308593	-19873.7	472.342	228.437	0	-0.00264766	-0.000804243	0.0221811	-0.198689	-1.91038	0.230719	-311	200	0	-0.560684	-1.40379	52.0626	-1397.11	-2062.1	874.864	-914	200	0
365	0	-364.468	260.235	-875.716	-50498.5	25321.8	27047.9	328.916	667.665	0	337.918	-139.007	-1705.93	-48546	292694	-18071.1	471.574	228.457	0	-0.0023161	-0.00075467	0.0197132	-0.186004	-1.69391	0.206987	-311	200	0	-0.271376	-1.56163	52.4446	-1377.77	-2049.97	876.971	-914	200	0	-187.822	92.3692	-1952.1	-780824	859097	211152	435.488	402.297	0
365	1	-354.109	253.753	-847.675	-49005.3	22823.3	25910.3	326.925	667.812	0	312.767	-130.258	-1600.65	-44807.8	271537	-16145.7	469.641	227.993	0	-0.00184934	-0.000636192	0.015944	-0.156535	-1.36749	0.168664	-311	200	0	-0.0255767	-1.71144	52.7295	-1355.33	-2033.61	878.013	-914	200	0
365	2	-344.147	247.17	-823.344	-47627.3	20882.7	24702	325.363	667.846	0	274.504	-124.75	-1483.7	-40114.5	246974	-14256.8	466.458	227.037	0	-0.00136049	-0.000492223	0.011876	-0.120929	-1.01678	0.126521	-311	200	0	0.147994	-1.82463	52.889	-1334.02	-2013.96	877.922	-914	200	0
365	3	-334.888	240.455	-802.194	-46345.1	19363.1	23455	324.138	667.773	0	226.492	-122.883	-1363.23	-34878.7	220796	-12544.2	461.965	225.585	0	-0.000917214	-0.000350763	0.00812114	-0.0860392	-0.693907	0.0872067	-311	200	0	0.234084	-1.88156	52.8815	-1316.62	-1993.9	877.227	-914	200	0
365	4	-326.404	233.597	-783.674	-45139	18153.3	22194.4	323.164	667.599	0	172.45	-124.558	-1245.75	-29473.8	194543	-11100.1	456.165	223.66	0	-0.000552999	-0.00022761	0.00499405	-0.0557213	-0.425542	0.0542055	-311	200	0	0.231814	-1.87109	52.6705	-1304.29	-1978.57	876.776	-914	200	0
365	5	-318.62	226.586	-767.277	-43990.9	17168.3	20938.5	322.376	667.334	0	115.902	-129.18	-1135.81	-24207	169405	-9958.29	449.15	221.313	0	-0.000277662	-0.000129666	0.00260071	-0.0316466	-0.22051	0.0287688	-311	200	0	0.152434	-1.79045	52.2485	-1296.33	-1972.14	877.316	-914	200	0
365	6	-311.403	219.415	-752.583	-42886.5	16345	19699.9	321.719	666.986	0	59.8249	-135.794	-1036.03	-19306.5	146188	-9101.71	441.104	218.635	0	-8.62526e-05	-5.78941e-05	0.000914583	-0.0140318	-0.0763363	0.010714	-311	200	0	0.0145266	-1.64679	51.6414	-1290.6	-1975.48	878.82	-914	200	0
365	7	-304.615	212.093	-739.268	-41815.9	15637.2	18488.1	321.152	666.564	0	6.52018	-143.28	-947.493	-14921.7	125350	-8478.16	432.296	215.749	0	3.40821e-05	-9.72611e-06	-0.000163898	-0.00223117	0.0156577	-0.000944045	-311	200	0	-0.161576	-1.45634	50.896	-1285.08	-1987.18	880.571	-914	200	0
365	8	-298.157	204.652	-727.094	-40774.4	15010.7	17311.9	320.645	666.079	0	-42.3656	-150.567	-870.17	-11131	107068	-8021.02	423.043	212.792	0	9.92052e-05	1.91277e-05	-0.000764431	0.00481962	0.066683	-0.00753429	-311	200	0	-0.357208	-1.23956	50.0751	-1279.34	-2004.92	881.815	-914	200	0
365	9	-291.971	197.151	-715.896	-39761.6	14442	16180.8	320.173	665.541	0	-85.7462	-156.801	-803.345	-7953.99	91315.1	-7667.92	413.669	209.901	0	0.00012482	3.34368e-05	-0.00101857	0.00829886	0.0880698	-0.0104251	-311	200	0	-0.554923	-1.01576	49.2531	-1275.59	-2026.4	881.869	-914	200	0
366	0	-286.041	189.671	-705.596	-38780.9	13917.1	15103.8	319.724	664.962	0	-122.998	-161.429	-745.957	-5364.93	77926.3	-7372.11	404.465	207.192	0	0.000124666	3.76773e-05	-0.00104325	0.00930983	0.089866	-0.0108442	-311	200	0	-0.737747	-0.802141	48.5068	-1278.21	-2049.64	880.043	-914	200	0	-461.84	3.06225	-1208.78	-553732	499349	208632	394.793	458.25	0
366	1	-280.371	182.318	-696.181	-37838.4	13429.7	14088	319.291	664.351	0	-153.871	-164.203	-696.814	-3307.97	66660.6	-7105.59	395.665	204.747	0	0.000109714	3.56233e-05	-0.000933054	0.00878112	0.0801845	-0.00979229	-311	200	0	-0.891445	-0.616567	47.9077	-1290.72	-2072.76	876.109	-914	200	0
366	2	-274.986	175.205	-687.649	-36941.9	12980.4	13136.8	318.876	663.722	0	-178.418	-165.124	-654.686	-1711.3	57245	-6856.67	387.439	202.614	0	8.80364e-05	3.01952e-05	-0.000758455	0.0074302	0.0650581	-0.00802	-311	200	0	-1.0079	-0.479601	47.514	-1312.95	-2094.49	870.482	-914	200	0
366	3	-269.916	168.437	-679.944	-36098.9	12574.5	12251.6	318.493	663.091	0	-196.931	-164.377	-618.356	-498.396	49405	-6624.78	379.897	200.806	0	6.50768e-05	2.34742e-05	-0.000567643	0.00576763	0.0486046	-0.00604484	-311	200	0	-1.08616	-0.411433	47.3674	-1341.29	-2114.74	863.647	-914	200	0
366	4	-265.197	162.1	-672.95	-35314.9	12218.6	11431.7	318.157	662.478	0	-209.908	-162.26	-586.676	404.521	42884.1	-6413.67	373.097	199.311	0	4.41174e-05	1.68113e-05	-0.000390257	0.00412408	0.0333497	-0.00418852	-311	200	0	-1.12974	-0.42271	47.4876	-1371.33	-2134.4	855.829	-914	200	0
366	5	-260.851	156.263	-666.522	-34590.8	11916.4	10675.5	317.879	661.897	0	-218.016	-159.112	-558.631	1064.01	37455.2	-6225.1	367.048	198.095	0	2.68069e-05	1.09761e-05	-0.000241741	0.00268743	0.0206028	-0.00262185	-311	200	0	-1.1428	-0.508074	47.8573	-1399.92	-2154.61	847.216	-914	200	0
366	6	-256.89	150.975	-660.533	-33924.6	11666.5	9980.37	317.662	661.359	0	-222.06	-155.268	-533.408	1537.08	32926.2	-6055.27	361.728	197.118	0	1.36581e-05	6.31253e-06	-0.00012753	0.00154102	0.0108176	-0.0014085	-311	200	0	-1.12822	-0.649292	48.4286	-1425.14	-2175.21	838.133	-914	200	0
366	7	-253.318	146.255	-654.902	-33313.9	11462.1	9342.55	317.502	660.869	0	-222.937	-151.03	-510.445	1870.26	29139.9	-5895.43	357.087	196.336	0	4.46981e-06	2.87859e-06	-4.66591e-05	0.000698155	0.00390181	-0.000542953	-311	200	0	-1.08759	-0.82227	49.1591	-1444.99	-2193.51	829.129	-914	200	0
366	8	-250.134	142.096	-649.601	-32756.3	11292	8757.37	317.383	660.425	0	-221.554	-146.662	-489.43	2100.02	25971.1	-5735.01	353.064	195.709	0	-1.34593e-06	5.61043e-07	5.40053e-06	0.000130314	-0.000539603	1.9427e-05	-311	200	0	-1.02135	-1.00206	50.0314	-1456.77	-2205.3	821.023	-914	200	0
366	9	-247.328	138.472	-644.658	-32248.7	11142.7	8220.52	317.285	660.025	0	-218.747	-142.376	-470.274	2254.29	23320.8	-5564.63	349.59	195.206	0	-4.52922e-06	-8.38325e-07	3.46884e-05	-0.000211704	-0.00302887	0.000340452	-311	200	0	-0.928194	-1.16598	51.038	-1457.9	-2207.23	814.684	-914	200	0
367	0	-244.884	135.349	-640.163	-31787.4	11001.8	7729	317.186	659.655	0	-215.215	-138.327	-453.023	2353.99	21108	-5377.86	346.594	194.804	0	-5.81947e-06	-1.54294e-06	4.73918e-05	-0.000383107	-0.00409896	0.000484435	-311	200	0	-0.806701	-1.29699	52.1534	-1447.1	-2197.81	810.435	-914	200	0	-442.699	0.776375	-983.667	-484461	400176	190511	385.257	492.589	0
367	1	-242.773	132.69	-636.242	-31369.7	10860.5	7280.71	317.07	659.305	0	-211.497	-134.612	-437.74	2413.71	19263.4	-5171.53	344.006	194.486	0	-5.86747e-06	-1.76411e-06	4.90453e-05	-0.000435979	-0.00422551	0.000509461	-311	200	0	-0.660042	-1.3873	53.3215	-1425.43	-2176.47	807.817	-914	200	0
367	2	-240.971	130.448	-632.993	-30993.4	10712.6	6873.48	316.924	658.963	0	-207.97	-131.274	-424.399	2442.21	17724	-4946.1	341.762	194.245	0	-5.19551e-06	-1.68094e-06	4.41486e-05	-0.000414399	-0.00379448	0.00046311	-311	200	0	-0.499756	-1.43832	54.4647	-1397.06	-2143.57	806.251	-914	200	0
367	3	-239.459	128.562	-630.446	-30656.8	10555.6	6504.51	316.743	658.627	0	-204.869	-128.311	-412.848	2443.68	16431.7	-4705.47	339.801	194.081	0	-4.18974e-06	-1.43271e-06	3.60696e-05	-0.000352584	-0.00309426	0.000381246	-311	200	0	-0.343791	-1.45606	55.4983	-1368.51	-2102.52	805.794	-914	200	0
367	4	-238.234	126.961	-628.559	-30359.1	10392.3	6169.59	316.534	658.299	0	-202.304	-125.675	-402.838	2419.15	15334.4	-4455.27	338.066	193.995	0	-3.11195e-06	-1.11918e-06	2.71241e-05	-0.000275007	-0.00232276	0.000288724	-311	200	0	-0.210187	-1.44535	56.3404	-1345.83	-2059.65	807.162	-914	200	0
367	5	-237.303	125.566	-627.249	-30099.5	10231.7	5861.96	316.312	657.986	0	-200.278	-123.287	-394.084	2367.35	14389.2	-4200.33	336.513	193.993	0	-2.12125e-06	-8.05478e-07	1.87471e-05	-0.000197616	-0.00160225	0.000201105	-311	200	0	-0.113347	-1.40819	56.9349	-1332.83	-2020.71	811.181	-914	200	0
367	6	-236.675	124.289	-626.431	-29875.5	10087.8	5571.32	316.104	657.692	0	-198.705	-121.035	-386.318	2285.7	13566.2	-3943.31	335.117	194.083	0	-1.29874e-06	-5.29082e-07	1.16956e-05	-0.000129559	-0.000996965	0.000126752	-311	200	0	-0.0635894	-1.34694	57.2733	-1331.07	-1989.13	818.043	-914	200	0
367	7	-236.351	123.035	-626.063	-29681.5	9980.09	5283.19	315.941	657.41	0	-197.434	-118.801	-379.319	2172.13	12848.1	-3684.62	333.872	194.274	0	-6.7099e-07	-3.07088e-07	6.24687e-06	-7.49833e-05	-0.000530092	6.88902e-05	-311	200	0	-0.0663154	-1.26592	57.3693	-1339.62	-1966.99	826.959	-914	200	0
367	8	-236.325	121.696	-626.205	-29508.3	9936.76	4978.41	315.868	657.122	0	-196.266	-116.458	-372.942	2026.39	12225.8	-3422.71	332.782	194.566	0	-2.30068e-07	-1.4284e-07	2.36935e-06	-3.46649e-05	-0.000198463	2.74092e-05	-311	200	0	-0.12126	-1.17022	57.2166	-1354.42	-1955.72	836.47	-914	200	0
367	9	-236.572	120.156	-627.074	-29343.8	9997.23	4633.14	315.943	656.795	0	-194.981	-113.884	-367.124	1849.4	11694.2	-3154.44	331.854	194.962	0	5.08704e-08	-3.13747e-08	-1.42514e-07	-7.35078e-06	1.58699e-05	2.91819e-07	-311	200	0	-0.222086	-1.06485	56.7994	-1369.15	-1955.78	845.114	-914	200	0
368	0	-237.053	118.29	-629.044	-29173.6	10213.3	4219.55	316.236	656.378	0	-193.359	-110.972	-361.877	1641.55	11251.6	-2875.76	331.092	195.464	0	2.06331e-07	3.64529e-08	-1.56972e-06	9.22989e-06	0.000137209	-1.53342e-05	-311	200	0	-0.35691	-0.95474	56.1302	-1378.42	-1966.19	852.073	-914	200	0	-412.376	6.6221	-971.53	-500201	403476	182451	394.951	515.24	0
368	1	-237.707	115.958	-632.593	-28980.3	10647.3	3707.6	316.831	655.812	0	-191.21	-107.639	-357.243	1401.87	10898.1	-2582.96	330.506	196.076	0	2.71114e-07	7.11043e-08	-2.20315e-06	1.76625e-05	0.000190614	-2.24901e-05	-311	200	0	-0.511054	-0.848337	55.2561	-1380.65	-1984.25	857.587	-914	200	0
368	2	-238.454	113.015	-638.215	-28743.4	11369	3068.65	317.814	655.037	0	-188.395	-103.841	-353.26	1129.06	10637.3	-2273.45	330.112	196.804	0	2.76037e-07	8.25498e-08	-2.30467e-06	2.04051e-05	0.000198593	-2.39231e-05	-311	200	0	-0.669805	-0.761322	54.2431	-1378.33	-2006.96	862.598	-914	200	0
368	3	-239.163	109.333	-646.365	-28441.5	12452.2	2281.03	319.265	654.002	0	-184.836	-99.5785	-349.931	823.149	10474.5	-1945.52	329.933	197.648	0	2.45957e-07	7.92884e-08	-2.08826e-06	1.95491e-05	0.000179504	-2.18947e-05	-311	200	0	-0.821212	-0.713335	53.1674	-1375.74	-2032.77	867.509	-914	200	0
368	4	-239.625	104.833	-657.418	-28055	13969.8	1335.51	321.249	652.675	0	-180.514	-94.8929	-347.243	485.97	10415.5	-1597.51	329.995	198.6	0	1.99338e-07	6.79601e-08	-1.71487e-06	1.67262e-05	0.000147127	-1.81181e-05	-311	200	0	-0.95916	-0.719208	52.1122	-1375.18	-2059.95	871.421	-914	200	0
368	5	-239.538	99.4852	-671.662	-27567.1	15990	236.846	323.807	651.043	0	-175.469	-89.8568	-345.183	119.958	10465	-1227.5	330.317	199.652	0	1.48769e-07	5.33443e-08	-1.29573e-06	1.3109e-05	0.00011097	-1.37866e-05	-311	200	0	-1.08187	-0.779859	51.1596	-1375.29	-2084.31	873.05	-914	200	0
368	6	-238.517	93.2927	-689.301	-26964.4	18574.5	-998.032	326.947	649.119	0	-169.794	-84.565	-343.766	-273.543	10627.9	-833.682	330.916	200.796	0	1.01957e-07	3.85809e-08	-9.00259e-07	9.46638e-06	7.69519e-05	-9.6525e-06	-311	200	0	-1.18611	-0.880557	50.3783	-1373.35	-2101.19	872.282	-914	200	0
368	7	-236.12	86.2913	-710.439	-26239.2	21771.5	-2341.03	330.645	646.934	0	-163.633	-79.1216	-343.045	-694.504	10911.5	-415.242	331.808	202.025	0	6.28863e-08	2.54929e-08	-5.65551e-07	6.24342e-06	4.82183e-05	-6.12477e-06	-311	200	0	-1.264	-1.0008	49.8135	-1367.98	-2108.94	870.368	-914	200	0
368	8	-231.895	78.5636	-735.031	-25390.3	25606.2	-3754.43	334.837	644.543	0	-157.158	-73.6308	-343.108	-1143.32	11325.4	26.7377	333.008	203.332	0	3.29251e-08	1.49285e-08	-3.05683e-07	3.64601e-06	2.59491e-05	-3.36627e-06	-311	200	0	-1.30463	-1.12539	49.4757	-1360.51	-2108.75	868.48	-914	200	0
368	9	-225.463	70.2318	-762.832	-24421.7	30071.4	-5196.65	339.421	642.015	0	-150.551	-68.1917	-344.09	-1620.99	11879	487.966	334.523	204.711	0	1.17734e-08	7.07468e-09	-1.19827e-07	1.71793e-06	1.00517e-05	-1.37892e-06	-311	200	0	-1.29772	-1.24672	49.349	-1355.04	-2101.97	866.505	-914	200	0
369	0	-216.588	61.4364	-793.401	-23340.5	35125	-6629.26	344.272	639.418	0	-143.977	-62.8965	-346.161	-2129.47	12581.3	959.537	336.345	206.152	0	-1.79152e-09	1.7156e-09	1.31733e-09	4.04572e-07	-2.86947e-07	-7.18912e-08	-311	200	0	-1.23576	-1.36142	49.4137	-1356.32	-2088.41	863.307	-914	200	0	-262.516	-19.0834	-1266.3	-662959	533015	99798.2	410.991	522.874	0
369	1	-205.203	52.3471	-826.126	-22157.6	40693.3	-8017.55	349.258	636.821	0	-137.564	-57.8327	-349.504	-2671.34	13441.5	1427.79	338.459	207.643	0	-9.37706e-09	-1.57016e-09	7.08116e-08	-3.98772e-07	-6.19688e-06	6.88158e-07	-311	200	0	-1.11527	-1.46708	49.6495	-1366.51	-2066.79	857.883	-914	200	0
369	2	-191.391	43.207	-860.24	-20892.2	46675.7	-9324.97	354.259	634.286	0	-131.406	-53.0915	-354.273	-3249.71	14470.3	1875.77	340.845	209.173	0	-1.26204e-08	-3.27211e-09	1.02325e-07	-8.13106e-07	-8.85594e-06	1.0431e-06	-311	200	0	-0.940238	-1.56055	50.0233	-1383.28	-2036.39	850.416	-914	200	0
369	3	-175.37	34.3547	-894.848	-19574.4	52949.8	-10510.5	359.172	631.875	0	-125.561	-48.7704	-360.568	-3868.45	15680.2	2285.29	343.488	210.729	0	-1.29805e-08	-3.86054e-09	1.08243e-07	-9.54383e-07	-9.32891e-06	1.12282e-06	-311	200	0	-0.724901	-1.63779	50.4811	-1400.24	-1998.39	842.316	-914	200	0
369	4	-157.474	26.2036	-928.985	-18244.3	59373.4	-11530.3	363.912	629.639	0	-120.058	-44.9598	-368.429	-4532.65	17085.9	2639.56	346.375	212.303	0	-1.16399e-08	-3.73857e-09	9.87412e-08	-9.21831e-07	-8.48864e-06	1.03478e-06	-311	200	0	-0.492495	-1.69502	50.9492	-1410.82	-1956.07	835.612	-914	200	0
369	5	-138.137	19.2002	-961.67	-16947.1	65788.6	-12340.5	368.411	627.623	0	-114.898	-41.7186	-377.832	-5249.52	18704.4	2926.85	349.505	213.894	0	-9.48142e-09	-3.2227e-09	8.15069e-08	-7.93231e-07	-6.99361e-06	8.6079e-07	-311	200	0	-0.271913	-1.72942	51.3512	-1412.57	-1914.63	832.81	-914	200	0
369	6	-117.875	13.777	-991.956	-15728	72029.8	-12899.2	372.614	625.856	0	-110.053	-39.0616	-388.71	-6027.57	20554.8	3142.48	352.88	215.507	0	-7.11004e-09	-2.54184e-09	6.1883e-08	-6.24761e-07	-5.30048e-06	6.58127e-07	-311	200	0	-0.0921627	-1.73916	51.6298	-1407.9	-1880.04	836.629	-914	200	0
369	7	-97.2605	10.2973	-1019	-14626.7	77937.8	-13171.9	376.485	624.354	0	-105.459	-36.9719	-400.982	-6873.8	22653.5	3286.4	356.495	217.142	0	-4.89902e-09	-1.84727e-09	4.32265e-08	-4.5348e-07	-3.69548e-06	4.6314e-07	-311	200	0	0.0254857	-1.72458	51.7602	-1401.33	-1856.61	848.539	-914	200	0
369	8	-76.8885	9.00586	-1042.12	-13673.6	83373.3	-13135.7	380.003	623.121	0	-101.023	-35.4289	-414.565	-7791.23	25010.3	3358.28	360.329	218.794	0	-3.04388e-09	-1.2276e-09	2.73524e-08	-3.01036e-07	-2.33271e-06	2.95813e-07	-311	200	0	0.0727064	-1.68996	51.7465	-1396.02	-1845.74	867.183	-914	200	0
369	9	-57.3314	10.0026	-1060.89	-12887.2	88226.4	-12783.6	383.163	622.148	0	-96.6195	-34.4183	-429.38	-8777.6	27626.8	3354.13	364.341	220.443	0	-1.61457e-09	-7.24848e-10	1.4973e-08	-1.77632e-07	-1.2719e-06	1.64339e-07	-311	200	0	0.0543151	-1.64387	51.6064	-1391.91	-1846.18	888.601	-914	200	0
370	0	-39.0886	13.2469	-1075.11	-12274.5	92420.9	-12123.8	385.964	621.417	0	-92.1087	-33.9241	-445.353	-9824.79	30495.1	3266.54	368.474	222.061	0	-6.00564e-10	-3.49231e-10	6.08071e-09	-8.56709e-08	-5.11379e-07	6.9154e-08	-311	200	0	-0.0146892	-1.59765	51.361	-1386.84	-1855.37	907.973	-914	200	0	-56.0215	10.5997	-1553.67	-779423	674514	8292.69	432.428	502.042	0
370	1	-22.5527	18.579	-1084.86	-11832.6	95915.6	-11178.2	388.413	620.907	0	-87.3495	-33.9237	-462.409	-10919.4	33595.8	3087.53	372.654	223.614	0	5.37333e-11	-9.14746e-11	2.55005e-10	-2.27741e-08	-1.43233e-08	6.18089e-09	-311	200	0	-0.115211	-1.56046	51.029	-1378.83	-1871.79	921.142	-914	200	0
370	2	-7.99826	25.7417	-1090.38	-11551.8	98701.8	-9979.66	390.521	620.594	0	-82.2244	-34.3979	-480.423	-12044.1	36898.3	2810.43	376.804	225.07	0	4.23208e-10	6.77862e-11	-3.11306e-09	1.5914e-08	2.71997e-07	-3.07637e-08	-311	200	0	-0.230612	-1.5338	50.6185	-1367.68	-1895.36	925.54	-914	200	0
370	3	4.4159	34.4049	-1092.04	-11417.2	100798	-8568.66	392.302	620.455	0	-76.6601	-35.3417	-499.191	-13178.7	40359.9	2429.57	380.851	226.4	0	5.84938e-10	1.51395e-10	-4.66907e-09	3.61112e-08	4.03269e-07	-4.83381e-08	-311	200	0	-0.34869	-1.51234	50.1312	-1355.06	-1924.93	921.168	-914	200	0
370	4	14.6378	44.1951	-1090.26	-11409.5	102244	-6990.62	393.779	620.465	0	-70.6372	-36.7616	-518.436	-14302.3	43926.1	1940.42	384.728	227.587	0	6.08109e-10	1.81456e-10	-5.00406e-09	4.33706e-08	4.30369e-07	-5.26797e-08	-311	200	0	-0.458879	-1.48883	49.574	-1343.33	-1956.32	910.9	-914	200	0
370	5	22.7044	54.7243	-1085.47	-11505.9	103097	-5293.12	394.979	620.6	0	-64.1885	-38.6664	-537.821	-15394.4	47532.9	1340.71	388.38	228.624	0	5.49154e-10	1.7699e-10	-4.6087e-09	4.25122e-08	3.95496e-07	-4.88943e-08	-311	200	0	-0.549657	-1.45688	48.9609	-1334.21	-1983.84	898.944	-914	200	0
370	6	28.7197	65.6163	-1078.05	-11682.1	103423	-3523.45	395.935	620.836	0	-57.3898	-41.0548	-556.96	-16434.3	51110.5	631.495	391.767	229.507	0	4.5049e-10	1.52961e-10	-3.859e-09	3.73844e-08	3.3097e-07	-4.08858e-08	-311	200	0	-0.610943	-1.41247	48.3114	-1328.13	-2003.46	888.473	-914	200	0
370	7	32.8371	76.5276	-1068.41	-11914.1	103294	-1726.35	396.68	621.151	0	-50.3526	-43.9061	-575.446	-17402.2	54586.8	-181.911	394.86	230.241	0	3.41447e-10	1.20197e-10	-3.02138e-09	3.08372e-08	2.59702e-07	-3.14014e-08	-311	200	0	-0.638911	-1.35585	47.6527	-1324.62	-2014.39	880.636	-914	200	0
370	8	35.245	87.1641	-1056.92	-12179.8	102782	57.3449	397.247	621.524	0	-43.2182	-47.18	-592.876	-18279.2	57891.7	-1089.58	397.646	230.831	0	2.40345e-10	8.58547e-11	-2.26797e-09	2.48137e-08	1.96505e-07	-2.21958e-08	-311	200	0	-0.637478	-1.29101	47.0189	-1323.84	-2017.67	875.758	-914	200	0
370	9	36.1598	97.2923	-1043.96	-12459.1	101958	1791.38	397.665	621.934	0	-36.1462	-50.8233	-608.901	-19049.4	60961.4	-2077.31	400.117	231.285	0	1.56965e-10	5.41359e-11	-1.69514e-09	2.04885e-08	1.49669e-07	-1.42438e-08	-311	200	0	-0.616098	-1.22237	46.4527	-1327.24	-2014.23	874.597	-914	200	0
371	0	35.8185	106.74	-1029.95	-12734.7	100887	3444.88	397.954	622.364	0	-29.3024	-54.7741	-623.269	-19700.4	63740.5	-3126.69	402.268	231.608	0	9.49266e-11	2.7089e-11	-1.34095e-09	1.84015e-08	1.22425e-07	-7.95603e-09	-311	200	0	-0.585457	-1.15434	46.0041	-1336.2	-2005.28	877.494	-914	200	0	13.2986	57.9761	-1573.1	-741981	690936	8410.14	439.64	473.473	0
371	1	34.4633	115.383	-1015.29	-12992.4	99632.6	4992.9	398.132	622.797	0	-22.8525	-58.9629	-635.831	-20224.2	66184	-4215.64	404.091	231.807	0	5.37053e-11	5.36599e-12	-1.19887e-09	1.85583e-08	1.14061e-07	-3.37045e-09	-311	200	0	-0.552856	-1.09396	45.7128	-1350.22	-1993.04	883.126	-914	200	0
371	2	32.3168	123.129	-1000.35	-13221.1	98244.8	6416.24	398.21	623.216	0	-16.9605	-63.3192	-646.503	-20617.3	68260.5	-5320.73	405.584	231.891	0	3.0172e-11	-1.11168e-11	-1.22659e-09	2.04822e-08	1.20606e-07	-3.07198e-10	-311	200	0	-0.520031	-1.05	45.5883	-1367.08	-1980.06	889.157	-914	200	0
371	3	29.5648	129.902	-985.356	-13413.4	96765.6	7700.53	398.204	623.613	0	-11.7814	-67.7789	-655.242	-20881.6	69955.5	-6419.8	406.763	231.869	0	1.96512e-11	-2.26405e-11	-1.35005e-09	2.32153e-08	1.35081e-07	1.51572e-09	-311	200	0	-0.484438	-1.02808	45.6133	-1384.53	-1968.39	893.846	-914	200	0
371	4	26.3539	135.633	-970.403	-13564.7	95227.1	8835.18	398.132	623.979	0	-7.45105	-72.289	-662.032	-21023.7	71270.4	-7492.64	407.654	231.756	0	1.65606e-11	-2.92725e-11	-1.46369e-09	2.52839e-08	1.47433e-07	2.40321e-09	-311	200	0	-0.443861	-1.02853	45.7646	-1400.39	-1959.27	896.773	-914	200	0
371	5	22.7998	140.272	-955.482	-13673.6	93653.6	9812.32	398.017	624.311	0	-4.07348	-76.8039	-666.908	-21054.6	72219	-8520.37	408.289	231.57	0	1.47403e-11	-3.05813e-11	-1.42869e-09	2.4648e-08	1.44291e-07	2.63428e-09	-311	200	0	-0.401496	-1.04699	46.0257	-1411.73	-1953.07	898.235	-914	200	0
371	6	18.9955	143.794	-940.527	-13739.8	92062.8	10626.1	397.884	624.609	0	-1.70969	-81.2765	-669.965	-20987.5	72822.7	-9485.37	408.696	231.326	0	7.60525e-12	-2.54771e-11	-1.07187e-09	1.86763e-08	1.08832e-07	2.43662e-09	-311	200	0	-0.366665	-1.07607	46.3851	-1415.66	-1950.33	898.485	-914	200	0
371	7	15.0173	146.192	-925.471	-13763.4	90465.6	11272.6	397.751	624.872	0	-0.371936	-85.6502	-671.356	-20837.1	73109.9	-10372.5	408.899	231.037	0	-1.17284e-11	-1.21934e-11	-1.88745e-10	4.19406e-09	2.10662e-08	1.97813e-09	-311	200	0	-0.350389	-1.10858	46.8256	-1410.94	-1952.99	897.858	-914	200	0
371	8	10.9337	147.485	-910.286	-13744.4	88867.7	11750.6	397.626	625.099	0	-0.0241047	-89.8585	-671.269	-20619.4	73115.1	-11170.1	408.921	230.717	0	-5.01817e-11	1.15648e-11	1.44521e-09	-2.23302e-08	-1.41042e-07	1.36964e-09	-311	200	0	-0.359349	-1.13881	47.3204	-1398.59	-1964.09	896.875	-914	200	0
371	9	6.81558	147.721	-895.007	-13681.8	87270.8	12061.4	397.509	625.287	0	-0.58546	-93.8295	-669.936	-20351.1	72875.8	-11869.5	408.78	230.378	0	-1.14149e-10	4.82648e-11	4.04988e-09	-6.43826e-08	-3.99129e-07	6.7498e-10	-311	200	0	-0.392811	-1.16128	47.8394	-1381.18	-1985.4	895.813	-914	200	0
372	0	2.7387	146.977	-879.736	-13574.5	85675.7	12209.3	397.388	625.43	0	-1.93825	-97.4881	-667.628	-20048.1	72429.1	-12464.6	408.487	230.029	0	-2.0847e-10	9.99279e-11	7.79743e-09	-1.24705e-07	-7.70158e-07	-7.48545e-11	-311	200	0	-0.444924	-1.17271	48.3565	-1362.19	-2014.99	894.865	-914	200	0	-28.8452	24.9165	-1413.75	-648100	632551	18327.4	446.476	459.313	0
372	1	-1.22778	145.352	-864.612	-13422.1	84085.1	12201.4	397.252	625.524	0	-3.9455	-100.761	-664.614	-19724.3	71808.9	-12950.6	408.046	229.678	0	-3.34785e-10	1.67197e-10	1.27458e-08	-2.04223e-07	-1.25983e-06	-8.64855e-10	-311	200	0	-0.509541	-1.17498	48.8491	-1345.92	-2048.34	894.594	-914	200	0
372	2	-5.0352	142.947	-849.746	-13226.2	82503.6	12048.6	397.092	625.565	0	-6.47484	-103.591	-661.108	-19390.3	71044.3	-13324.8	407.463	229.33	0	-4.89186e-10	2.48052e-10	1.87452e-08	-3.0054e-07	-1.85333e-06	-1.67767e-09	-311	200	0	-0.582601	-1.1739	49.2972	-1335.78	-2080.74	895.218	-914	200	0
372	3	-8.66026	139.862	-835.186	-12990.7	80935.3	11766.1	396.907	625.554	0	-9.41132	-105.939	-657.243	-19054.6	70159.4	-13586.5	406.748	228.992	0	-6.59141e-10	3.3617e-10	2.53178e-08	-4.06003e-07	-2.50343e-06	-2.47428e-09	-311	200	0	-0.660931	-1.17506	49.685	-1331.76	-2107.76	895.512	-914	200	0
372	4	-12.0982	136.203	-820.935	-12721	79384.6	11373.3	396.7	625.496	0	-12.6544	-107.789	-653.081	-18723.5	69173.9	-13736.5	405.919	228.67	0	-8.19831e-10	4.19008e-10	3.15154e-08	-5.05417e-07	-3.11637e-06	-3.1744e-09	-311	200	0	-0.740035	-1.18005	50.007	-1330.73	-2125.25	893.236	-914	200	0
372	5	-15.35	132.084	-806.975	-12424.1	77857.2	10892.2	396.48	625.396	0	-16.1118	-109.137	-648.643	-18401.3	68105.2	-13778.3	404.996	228.369	0	-9.30255e-10	4.75775e-10	3.57682e-08	-5.73623e-07	-3.53695e-06	-3.63776e-09	-311	200	0	-0.81371	-1.18591	50.2805	-1328.99	-2131.03	886.862	-914	200	0
372	6	-18.4116	127.636	-793.298	-12107.6	76359.6	10346.9	396.256	625.262	0	-19.6989	-109.989	-643.942	-18091	66970.1	-13717.7	404	228.094	0	-9.29766e-10	4.75644e-10	3.57514e-08	-5.73352e-07	-3.53531e-06	-3.64852e-09	-311	200	0	-0.876603	-1.18853	50.5442	-1324.13	-2126.45	876.593	-914	200	0
372	7	-21.2707	122.997	-779.916	-11780.8	74900.2	9760.95	396.036	625.105	0	-23.3433	-110.361	-638.999	-17794.4	65785.3	-13561.5	402.951	227.847	0	-7.36088e-10	3.76727e-10	2.83089e-08	-4.54001e-07	-2.79937e-06	-2.90652e-09	-311	200	0	-0.92641	-1.18582	50.8322	-1315.95	-2115.85	863.908	-914	200	0
372	8	-23.9078	118.305	-766.862	-11453.7	73488.4	9156.91	395.83	624.936	0	-26.9865	-110.275	-633.835	-17513.5	64567.8	-13317.4	401.868	227.631	0	-2.46347e-10	1.26601e-10	9.49221e-09	-1.52262e-07	-9.38722e-07	-1.0307e-09	-311	200	0	-0.9611	-1.17792	51.1612	-1306.33	-2105.24	850.745	-914	200	0
372	9	-26.2953	113.685	-754.196	-11136	72133.6	8554.76	395.643	624.765	0	-30.577	-109.757	-628.466	-17250	63332.6	-12993.2	400.773	227.448	0	6.5687e-10	-3.34604e-10	-2.52064e-08	4.0414e-07	2.49236e-06	2.41786e-09	-311	200	0	-0.975461	-1.16715	51.5355	-1297.56	-2099.87	838.778	-914	200	0
373	0	-28.3963	109.256	-742.01	-10835.8	70843.8	7971.42	395.475	624.603	0	-34.0635	-108.823	-622.928	-17004.6	62091.2	-12596.3	399.677	227.298	0	2.09196e-09	-1.06728e-09	-8.03328e-08	1.2881e-06	7.9434e-06	7.8841e-09	-311	200	0	-0.964806	-1.15858	51.9457	-1291	-2100.65	828.829	-914	200	0	-78.9594	-5.17016	-1246.04	-563272	560992	25635.2	447.208	451.896	0
373	1	-30.1687	105.116	-730.418	-10558.1	69628.1	7420.84	395.326	624.455	0	-37.3955	-107.489	-617.298	-16777	60851	-12134.4	398.576	227.178	0	4.15449e-09	-2.12018e-09	-1.59557e-07	2.55847e-06	1.57773e-05	1.57283e-08	-311	200	0	-0.930835	-1.15808	52.3722	-1286.9	-2103.4	820.752	-914	200	0
373	2	-31.5785	101.34	-719.516	-10304.9	68498.1	6913.97	395.2	624.322	0	-40.5314	-105.782	-611.659	-16565.9	59618.7	-11617.2	397.47	227.084	0	6.88057e-09	-3.51174e-09	-2.64267e-07	4.23748e-06	2.61312e-05	2.60862e-08	-311	200	0	-0.879311	-1.16832	52.7984	-1284.03	-2102.14	813.721	-914	200	0
373	3	-32.608	97.9795	-709.366	-10075.9	67466.5	6458.72	395.108	624.204	0	-43.4424	-103.744	-606.068	-16370.6	58403.7	-11056.1	396.365	227.011	0	1.01954e-08	-5.20376e-09	-3.91587e-07	6.27905e-06	3.87208e-05	3.8674e-08	-311	200	0	-0.813578	-1.18626	53.2152	-1279.93	-2092.44	806.69	-914	200	0
373	4	-33.2534	95.0637	-700.001	-9869.72	66545.3	6060.09	395.065	624.1	0	-46.1104	-101.438	-600.558	-16191.7	57217	-10462.3	395.273	226.961	0	1.38467e-08	-7.06751e-09	-5.31832e-07	8.52786e-06	5.25885e-05	5.25352e-08	-311	200	0	-0.735405	-1.20469	53.6151	-1273	-2072.89	799.076	-914	200	0
373	5	-33.516	92.6062	-691.434	-9685.6	65743.4	5720.67	395.083	624.008	0	-48.5255	-98.9437	-595.161	-16030.1	56068.3	-9845.61	394.207	226.934	0	1.73262e-08	-8.84351e-09	-6.65474e-07	1.06708e-05	6.58033e-05	6.57412e-08	-311	200	0	-0.651173	-1.21598	53.9802	-1264.69	-2045.2	791.355	-914	200	0
373	6	-33.3966	90.6028	-683.664	-9522.92	65065.5	5441.28	395.172	623.929	0	-50.6831	-96.3381	-589.908	-15885.2	54964.4	-9214.29	393.175	226.928	0	1.97851e-08	-1.00986e-08	-7.59919e-07	1.21852e-05	7.51422e-05	7.5073e-08	-311	200	0	-0.572751	-1.21442	54.2688	-1258.52	-2012.1	784.751	-914	200	0
373	7	-32.8954	89.0334	-676.67	-9380.66	64512.7	5221.13	395.338	623.863	0	-52.5837	-93.6935	-584.825	-15755.5	53910.8	-8575.72	392.183	226.941	0	1.99592e-08	-1.01874e-08	-7.66603e-07	1.22924e-05	7.58032e-05	7.5734e-08	-311	200	0	-0.511996	-1.19621	54.4204	-1257.09	-1976.22	780.383	-914	200	0
373	8	-32.017	87.8679	-670.417	-9257.43	64084.3	5057.69	395.589	623.809	0	-54.2324	-91.0718	-579.929	-15638.9	52912	-7937.67	391.239	226.967	0	1.6123e-08	-8.22943e-09	-6.19263e-07	9.92981e-06	6.12339e-05	6.11788e-08	-311	200	0	-0.477132	-1.16035	54.3908	-1260.9	-1941.74	779.105	-914	200	0
373	9	-30.7708	87.0723	-664.866	-9152.06	63777.8	4946.92	395.926	623.765	0	-55.6343	-88.5208	-575.238	-15533.7	51971.2	-7308.43	390.347	227.004	0	6.10755e-09	-3.1174e-09	-2.34583e-07	3.76152e-06	2.3196e-05	2.31776e-08	-311	200	0	-0.472872	-1.10994	54.1901	-1268.99	-1914.79	781.74	-914	200	0
374	0	-29.1673	86.6143	-660.004	-9063.85	63587.1	4883.91	396.344	623.733	0	-56.7873	-86.0714	-570.789	-15438	51090.9	-6695.75	389.509	227.047	0	-1.25787e-08	6.42026e-09	4.83126e-07	-7.74687e-06	-4.77724e-05	-4.77219e-08	-311	200	0	-0.497295	-1.05216	53.8731	-1280.07	-1899.9	788.758	-914	200	0	-75.8401	9.97306	-1150.98	-520724	522895	27987.4	451.17	452.879	0
374	1	-27.2151	86.4659	-655.841	-8992.15	63502.9	4863.53	396.827	623.711	0	-57.6838	-83.7371	-566.627	-15349.5	50271.6	-6106.35	388.721	227.089	0	-4.24708e-08	2.16776e-08	1.63124e-06	-2.61567e-05	-0.0001613	-1.61139e-07	-311	200	0	-0.538677	-0.997497	53.4967	-1293.18	-1897.22	799.617	-914	200	0
374	2	-24.9263	86.5984	-652.389	-8935.85	63513.6	4880.59	397.356	623.697	0	-58.318	-81.5233	-562.781	-15264.5	49511.3	-5545.89	387.976	227.123	0	-8.56546e-08	4.37191e-08	3.28986e-06	-5.27525e-05	-0.000325308	-3.24986e-07	-311	200	0	-0.582265	-0.955974	53.101	-1307.17	-1904.61	812.524	-914	200	0
374	3	-22.3276	86.9744	-649.623	-8893.12	63608	4929.61	397.915	623.69	0	-58.6922	-79.439	-559.243	-15178.2	48806.2	-5018.83	387.272	227.141	0	-1.43001e-07	7.29895e-08	5.49247e-06	-8.8071e-05	-0.000543105	-5.4257e-07	-311	200	0	-0.620667	-0.932565	52.7065	-1320.65	-1921.6	825.011	-914	200	0
374	4	-19.4625	87.5468	-647.477	-8862.18	63776.2	5004.63	398.5	623.687	0	-58.817	-77.5001	-555.97	-15086	48152.5	-4528.18	386.61	227.135	0	-2.1309e-07	1.08763e-07	8.18446e-06	-0.000131237	-0.000809295	-8.08497e-07	-311	200	0	-0.655078	-0.927507	52.3169	-1332.7	-1948.18	834.784	-914	200	0
374	5	-16.3894	88.2621	-645.847	-8841.9	64010.1	5099.36	399.11	623.69	0	-58.7104	-75.7278	-552.903	-14985.3	47546.6	-4076.12	385.995	227.103	0	-2.90806e-07	1.4843e-07	1.11694e-05	-0.0001791	-0.00110445	-1.10336e-06	-311	200	0	-0.689388	-0.939281	51.9393	-1343.28	-1981.02	840.263	-914	200	0
374	6	-13.1793	89.0636	-644.595	-8830.95	64302.6	5207.89	399.757	623.7	0	-58.3972	-74.1478	-549.978	-14875.7	46984.7	-3664.67	385.43	227.048	0	-3.65672e-07	1.86643e-07	1.40449e-05	-0.000225208	-0.00138879	-1.38742e-06	-311	200	0	-0.726249	-0.965146	51.5916	-1352.82	-2014.56	840.907	-914	200	0
374	7	-9.90871	89.8964	-643.575	-8826.93	64646.5	5325.59	400.449	623.715	0	-57.9072	-72.7892	-547.146	-14757.5	46462.8	-3295.72	384.918	226.972	0	-4.20057e-07	2.14402e-07	1.61338e-05	-0.000258703	-0.00159534	-1.59377e-06	-311	200	0	-0.766841	-0.99964	51.2912	-1361.04	-2045.76	837.428	-914	200	0
374	8	-6.64829	90.7184	-642.683	-8826.76	65032.6	5449.16	401.189	623.734	0	-57.2711	-71.6776	-544.374	-14631.2	45978	-2970.78	384.46	226.877	0	-4.27544e-07	2.18223e-07	1.64213e-05	-0.000263314	-0.00162377	-1.62217e-06	-311	200	0	-0.810781	-1.03524	51.0475	-1367.09	-2074.67	831.543	-914	200	0
374	9	-3.45296	91.5088	-641.883	-8827.58	65449.6	5575.68	401.965	623.753	0	-56.5122	-70.8245	-541.662	-14497.5	45526.9	-2690.73	384.05	226.765	0	-3.51906e-07	1.79617e-07	1.35162e-05	-0.00021673	-0.00133651	-1.33519e-06	-311	200	0	-0.855307	-1.06667	50.8657	-1371.26	-2100.62	825.335	-914	200	0
375	0	-0.357002	92.2673	-641.219	-8827.3	65886.5	5702.23	402.752	623.766	0	-55.6437	-70.2224	-539.038	-14356.2	45104.2	-2455.21	383.675	226.633	0	-1.47378e-07	7.52237e-08	5.66059e-06	-9.07668e-05	-0.000559729	-5.59178e-07	-311	200	0	-0.896191	-1.09444	50.7541	-1375.3	-2121.05	820.829	-914	200	0	-40.9039	23.3469	-1119.8	-510241	511063	17036	454.661	456.698	0
375	1	2.6206	93.0056	-640.792	-8824.77	66334.7	5826.3	403.52	623.772	0	-54.6747	-69.851	-536.547	-14205.8	44704.5	-2261.99	383.319	226.476	0	2.38913e-07	-1.21944e-07	-9.17629e-06	0.000147141	0.000907369	9.06475e-07	-311	200	0	-0.930043	-1.1219	50.7337	-1380.04	-2134.26	819.753	-914	200	0
375	2	5.46154	93.7337	-640.703	-8820.47	66788.8	5945.68	404.243	623.767	0	-53.62	-69.6863	-534.209	-14043.3	44323.7	-2107.77	382.971	226.288	0	8.61239e-07	-4.39586e-07	-3.30789e-05	0.000530416	0.0032709	3.26768e-06	-311	200	0	-0.954317	-1.14944	50.8271	-1384.25	-2140.91	822.931	-914	200	0
375	3	8.1382	94.4505	-640.996	-8816.87	67245.1	6058.09	404.907	623.755	0	-52.5076	-69.7083	-532.002	-13865.9	43957.7	-1989.35	382.627	226.064	0	1.76505e-06	-9.00899e-07	-6.77927e-05	0.00108705	0.00670347	6.69687e-06	-311	200	0	-0.965289	-1.17437	51.0277	-1386.12	-2142.25	829.707	-914	200	0
375	4	10.615	95.1419	-641.659	-8817.18	67701.3	6161.22	405.51	623.741	0	-51.3791	-69.9075	-529.876	-13671.9	43603	-1903.4	382.289	225.802	0	2.97101e-06	-1.51644e-06	-0.000114112	0.00182977	0.0112836	1.12725e-05	-311	200	0	-0.957551	-1.19402	51.2918	-1384.62	-2138.44	838.362	-914	200	0
375	5	12.8554	95.7837	-642.654	-8823.64	68155	6253.34	406.052	623.73	0	-50.2824	-70.285	-527.789	-13462.4	43256.4	-1846.06	381.958	225.507	0	4.45242e-06	-2.27257e-06	-0.000171011	0.00274214	0.0169099	1.68932e-05	-311	200	0	-0.925259	-1.20756	51.5617	-1379.81	-2129.33	847.301	-914	200	0
375	6	14.8294	96.349	-643.935	-8836.6	68604.2	6333.1	406.539	623.723	0	-49.2604	-70.8459	-525.716	-13240.5	42914.5	-1813.19	381.631	225.186	0	6.10574e-06	-3.11644e-06	-0.000234512	0.00376037	0.023189	2.31662e-05	-311	200	0	-0.8642	-1.21835	51.7926	-1372.46	-2115.64	855.826	-914	200	0
375	7	16.52	96.8142	-645.45	-8854.39	69048.6	6398.86	406.977	623.718	0	-48.3406	-71.5882	-523.655	-13009.2	42573.9	-1800.68	381.301	224.843	0	7.71519e-06	-3.93792e-06	-0.000296329	0.0047516	0.0293016	2.92727e-05	-311	200	0	-0.774081	-1.23298	51.9621	-1363.72	-2099.25	864.025	-914	200	0
375	8	17.9251	97.163	-647.153	-8874.1	69488.4	6448.43	407.376	623.713	0	-47.5326	-72.4986	-521.618	-12770.8	42231.7	-1804.43	380.963	224.483	0	8.91462e-06	-4.55012e-06	-0.000342397	0.00549029	0.0338569	3.38235e-05	-311	200	0	-0.659533	-1.25596	52.062	-1355.08	-2083.13	872.093	-914	200	0
375	9	19.057	97.3893	-649.019	-8893.24	69924.2	6479.18	407.738	623.703	0	-46.8355	-73.5556	-519.624	-12526.3	41885.9	-1820.42	380.608	224.107	0	9.15217e-06	-4.67137e-06	-0.000351521	0.00563659	0.0347591	3.47248e-05	-311	200	0	-0.530984	-1.28725	52.091	-1348.35	-2070.48	879.612	-914	200	0
376	0	19.9402	97.4977	-651.059	-8910.53	70356.2	6488.38	408.064	623.686	0	-46.2425	-74.7325	-517.704	-12276.6	41535.6	-1845.25	380.23	223.714	0	7.66748e-06	-3.91357e-06	-0.000294496	0.00472221	0.0291204	2.90917e-05	-311	200	0	-0.404286	-1.32461	52.0605	-1344.93	-2063.68	885.406	-914	200	0	-24.5768	14.11	-1120.88	-516175	510005	7218.43	453.974	461.168	0
376	1	20.6045	97.4989	-653.297	-8924.76	70784.1	6473.69	408.349	623.661	0	-45.7418	-75.9959	-515.893	-12022.5	41181.4	-1876.43	379.825	223.304	0	3.49524e-06	-1.78401e-06	-0.000134247	0.00215263	0.0132746	1.32615e-05	-311	200	0	-0.295076	-1.36538	51.9848	-1345	-2063.8	888.248	-914	200	0
376	2	21.0755	97.4003	-655.738	-8934.61	71208.4	6433.73	408.593	623.625	0	-45.3216	-77.3122	-514.213	-11765.3	40825.5	-1912.25	379.394	222.88	0	-4.48625e-06	2.28983e-06	0.00017231	-0.00276297	-0.0170384	-1.70216e-05	-311	200	0	-0.213224	-1.40618	51.8624	-1347.64	-2070.23	887.794	-914	200	0
376	3	21.3686	97.1986	-658.339	-8939.91	71629.9	6368.42	408.804	623.58	0	-44.9749	-78.6564	-512.664	-11506.4	40471.2	-1951.7	378.943	222.444	0	-1.7438e-05	8.90054e-06	0.000669767	-0.0107396	-0.0662278	-6.61625e-05	-311	200	0	-0.16446	-1.44237	51.6793	-1351.37	-2080.79	885.021	-914	200	0
376	4	21.4896	96.8806	-660.998	-8941.83	72048.4	6279.47	409	623.528	0	-44.6987	-80.0152	-511.219	-11247.3	40121.7	-1994.26	378.483	222.001	0	-3.63486e-05	1.85527e-05	0.00139609	-0.0223862	-0.138048	-0.000137913	-311	200	0	-0.154564	-1.46882	51.427	-1354.34	-2092.72	881.97	-914	200	0
376	5	21.4409	96.4307	-663.577	-8941.52	72460.6	6170.06	409.197	623.475	0	-44.4904	-81.3818	-509.826	-10990	39779.8	-2039.07	378.026	221.556	0	-6.1702e-05	3.14934e-05	0.00236988	-0.0380007	-0.234338	-0.000234107	-311	200	0	-0.189049	-1.48253	51.1014	-1354.97	-2103.04	880.668	-914	200	0
376	6	21.2271	95.8394	-665.936	-8939.46	72860.1	6043.76	409.41	623.424	0	-44.3452	-82.7484	-508.424	-10736.4	39447.2	-2084.8	377.587	221.117	0	-9.30037e-05	4.74701e-05	0.00357213	-0.0572787	-0.353219	-0.000352871	-311	200	0	-0.268466	-1.48502	50.6938	-1353.09	-2107.94	881.765	-914	200	0
376	7	20.8597	95.1097	-667.972	-8935.55	73240	5903.76	409.645	623.377	0	-44.2542	-84.1037	-506.965	-10488.4	39125.9	-2130.29	377.177	220.689	0	-0.00012816	6.54144e-05	0.00492244	-0.0789307	-0.48674	-0.000486261	-311	200	0	-0.383799	-1.48025	50.2068	-1350.52	-2103.82	884.227	-914	200	0
376	8	20.3593	94.2595	-669.633	-8929.44	73594.6	5753.18	409.903	623.335	0	-44.2041	-85.4333	-505.423	-10247.8	38818.6	-2174.41	376.804	220.276	0	-0.000162731	8.30599e-05	0.00625026	-0.100222	-0.618038	-0.000617429	-311	200	0	-0.516234	-1.47106	49.6681	-1349.65	-2089.99	886.357	-914	200	0
376	9	19.7573	93.3204	-670.921	-8920.77	73918.1	5595.48	410.174	623.296	0	-44.1769	-86.7219	-503.812	-10017.3	38528.6	-2215.08	376.474	219.883	0	-0.000189115	9.65265e-05	0.00726363	-0.116471	-0.718241	-0.000717533	-311	200	0	-0.643861	-1.45851	49.119	-1350.96	-2069.08	886.896	-914	200	0
377	0	19.0939	92.3342	-671.879	-8909.72	74202.6	5434.04	410.44	623.261	0	-44.1505	-87.9503	-502.185	-9799.25	38257.7	-2248.9	376.183	219.513	0	-0.000195788	9.99323e-05	0.00751992	-0.120581	-0.743584	-0.000742851	-311	200	0	-0.751432	-1.44295	48.5984	-1352.56	-2044.57	885.068	-914	200	0	-27.9786	-4.69843	-1119.62	-518670	506071	2592.64	450.832	463.109	0
377	1	18.4101	91.3457	-672.566	-8897.72	74438.7	5271.58	410.679	623.229	0	-44.0992	-89.0967	-500.622	-9594.77	38006.6	-2272.03	375.919	219.166	0	-0.000166794	8.51336e-05	0.00640631	-0.102724	-0.633468	-0.000632844	-311	200	0	-0.833139	-1.4246	48.1394	-1352.8	-2020.21	880.332	-914	200	0
377	2	17.7352	90.3916	-673.021	-8887.42	74618.6	5110.02	410.871	623.205	0	-44.0022	-90.1433	-499.193	-9403.64	37775.3	-2281.45	375.673	218.838	0	-8.17783e-05	4.17406e-05	0.00314098	-0.0503653	-0.310586	-0.00031028	-311	200	0	-0.886582	-1.40277	47.7759	-1352.05	-2000.88	872.689	-914	200	0
377	3	17.0802	89.4956	-673.24	-8881.63	74737.4	4950.73	411.012	623.192	0	-43.85	-91.0827	-497.932	-9224.28	37563.6	-2275.82	375.439	218.525	0	8.30455e-05	-4.23874e-05	-0.00318965	0.0511457	0.315399	0.000315088	-311	200	0	-0.908416	-1.37568	47.5387	-1351.58	-1990.88	862.631	-914	200	0
377	4	16.4403	88.6703	-673.172	-8882.38	74793.8	4795.32	411.106	623.195	0	-43.6438	-91.9196	-496.834	-9055.23	37372.7	-2255.36	375.222	218.226	0	0.000352499	-0.00017992	-0.013539	0.217096	1.33876	0.00133744	-311	200	0	-0.897319	-1.34189	47.4409	-1352.09	-1991.47	850.76	-914	200	0
377	5	15.8023	87.921	-672.743	-8890.66	74786.7	4646.39	411.167	623.216	0	-43.3916	-92.6671	-495.869	-8896.64	37205.6	-2221.26	375.031	217.942	0	0.000748058	-0.000381817	-0.0287318	0.46071	2.84105	0.00283825	-311	200	0	-0.857476	-1.30198	47.477	-1354.19	-2000.24	838.042	-914	200	0
377	6	15.1509	87.2477	-671.88	-8907	74715.9	4506.85	411.204	623.257	0	-43.1024	-93.3406	-494.991	-8749.5	37063.7	-2175.23	374.878	217.676	0	0.00128092	-0.000653798	-0.0491983	0.788889	4.86482	0.00486003	-311	200	0	-0.798303	-1.25994	47.6327	-1358.87	-2012.8	825.925	-914	200	0
377	7	14.4743	86.6487	-670.537	-8932.66	74582.6	4378.88	411.228	623.322	0	-42.7836	-93.9509	-494.149	-8614.54	36944.5	-2118.78	374.764	217.433	0	0.0019421	-0.000991272	-0.0745933	1.19609	7.37592	0.00736866	-311	200	0	-0.732924	-1.22329	47.8926	-1366.25	-2024.27	815.752	-914	200	0
377	8	13.7687	86.1226	-668.703	-8970.12	74389.5	4263.68	411.245	623.414	0	-42.4389	-94.5026	-493.293	-8491.99	36844.4	-2052.51	374.691	217.215	0	0.00268936	-0.00137268	-0.103294	1.65631	10.2139	0.0102039	-311	200	0	-0.674961	-1.20016	48.2414	-1374.92	-2029.28	808.434	-914	200	0
377	9	13.0414	85.6714	-666.409	-9022.09	74140.3	4161.98	411.254	623.538	0	-42.063	-94.992	-492.395	-8381.64	36760.5	-1976.34	374.657	217.022	0	0.00343135	-0.0017514	-0.131793	2.11329	13.032	0.0130191	-311	200	0	-0.63456	-1.19526	48.6559	-1382.88	-2022.82	804.697	-914	200	0
378	0	12.3136	85.3067	-663.736	-9089.95	73839.1	4074.52	411.248	623.695	0	-41.6383	-95.4079	-491.467	-8282.91	36691.6	-1890.35	374.657	216.853	0	0.00401035	-0.00204693	-0.154032	2.46988	15.2309	0.0152159	-311	200	0	-0.616174	-1.20826	49.1056	-1388.19	-2003.7	805.194	-914	200	0	-28.7724	-11.5407	-1089.58	-503641	493773	3088.83	451.94	461.782	0
378	1	11.618	85.0494	-660.801	-9173.03	73491.6	4002.21	411.216	623.882	0	-41.1397	-95.7361	-490.561	-8194.63	36637	-1794.79	374.684	216.705	0	0.00418578	-0.00213647	-0.160769	2.57792	15.8972	0.0158815	-311	200	0	-0.617343	-1.23425	49.5753	-1389.07	-1976.29	810.05	-914	200	0
378	2	10.9891	84.9194	-657.717	-9268.8	73106.5	3945.88	411.152	624.092	0	-40.5466	-95.9676	-489.735	-8115.12	36596.5	-1689.9	374.727	216.57	0	0.00362291	-0.00184918	-0.139151	2.23126	13.7595	0.0137459	-311	200	0	-0.628978	-1.26374	50.069	-1384.6	-1948.12	818.731	-914	200	0
378	3	10.4539	84.9256	-654.562	-9374.26	72693.9	3906.36	411.057	624.321	0	-39.851	-96.1027	-489.035	-8042.68	36569.2	-1576.25	374.778	216.446	0	0.00189266	-0.000966036	-0.0726943	1.16564	7.18815	0.00718106	-311	200	0	-0.638544	-1.28383	50.5815	-1374.85	-1925.8	830.642	-914	200	0
378	4	10.0278	85.0659	-651.374	-9487.65	72262.7	3884.52	410.939	624.566	0	-39.0585	-96.1485	-488.475	-7976.23	36553.7	-1455.23	374.832	216.329	0	-0.0015092	0.000770312	0.057966	-0.929478	-5.73179	-0.00572614	-311	200	0	-0.635245	-1.28232	51.0835	-1360.73	-1912.32	845.254	-914	200	0
378	5	9.71544	85.3277	-648.164	-9608.47	71820	3880.79	410.805	624.824	0	-38.1835	-96.1166	-488.038	-7915.6	36548.9	-1329.09	374.89	216.219	0	-0.00711302	0.00363057	0.2732	-4.38073	-27.0146	-0.026988	-311	200	0	-0.614062	-1.25285	51.5308	-1344.41	-1907.87	861.588	-914	200	0
378	6	9.51384	85.6907	-644.917	-9736.14	71372.8	3894.72	410.67	625.097	0	-37.2449	-96.0191	-487.675	-7860.9	36553.5	-1200.26	374.955	216.119	0	-0.0153846	0.00785249	0.5909	-9.47501	-58.4293	-0.0583718	-311	200	0	-0.576641	-1.19718	51.8783	-1328.72	-1912.12	878.07	-914	200	0
378	7	9.41451	86.1324	-641.6	-9868.98	70927.6	3924.74	410.548	625.382	0	-36.2617	-95.8667	-487.316	-7812	36565.1	-1070.73	375.034	216.031	0	-0.026581	0.0135672	1.02094	-16.3706	-100.952	-0.100853	-311	200	0	-0.530557	-1.12348	52.0993	-1315.78	-1924.41	892.762	-914	200	0
378	8	9.40621	86.6348	-638.185	-10004.6	70490	3968.19	410.454	625.677	0	-35.2505	-95.6681	-486.882	-7768.62	36580.6	-942.479	375.132	215.956	0	-0.0405426	0.0206934	1.55718	-24.9692	-153.977	-0.153825	-311	200	0	-0.48731	-1.04226	52.1932	-1307.16	-1943.53	903.802	-914	200	0
378	9	9.48136	87.1897	-634.675	-10141.7	70063	4021.97	410.392	625.979	0	-34.2247	-95.4281	-486.308	-7729.63	36595.3	-818.102	375.251	215.895	0	-0.0564186	0.0287967	2.16696	-34.7469	-214.273	-0.214062	-311	200	0	-0.457767	-0.963666	52.1769	-1304.11	-1968.26	910.094	-914	200	0
379	0	9.64315	87.8015	-631.135	-10280.4	69646.3	4083.41	410.351	626.289	0	-33.1903	-95.1446	-485.583	-7692.07	36602.2	-700.347	375.378	215.841	0	-0.0723322	0.0369192	2.77817	-44.5476	-274.711	-0.27444	-311	200	0	-0.447784	-0.89645	52.0777	-1306.66	-1996.96	911.461	-914	200	0	-17.8524	-3.05361	-1043.84	-481600	480015	4080.44	459.069	461.28	0
379	1	9.90271	88.4849	-627.675	-10421.4	69237.8	4150.78	410.308	626.603	0	-32.1441	-94.812	-484.751	-7651.97	36593	-590.919	375.488	215.785	0	-0.085011	0.0433906	3.26514	-52.3562	-322.863	-0.322545	-311	200	0	-0.459527	-0.847846	51.9327	-1313.73	-2026.34	907.675	-914	200	0
379	2	10.2661	89.2534	-624.384	-10565.4	68835.6	4223.03	410.246	626.921	0	-31.0848	-94.4318	-483.857	-7606.18	36561.8	-490.21	375.563	215.72	0	-0.0903891	0.0461356	3.47171	-55.6684	-343.289	-0.342951	-311	200	0	-0.496256	-0.823579	51.7806	-1324.49	-2051.78	897.829	-914	200	0
379	3	10.7242	90.1047	-621.28	-10714	68440.1	4299.22	410.16	627.245	0	-30.0244	-94.0203	-482.898	-7552.95	36506.9	-398	375.6	215.641	0	-0.0862828	0.0440397	3.31399	-53.1395	-327.694	-0.327371	-311	200	0	-0.561727	-0.826011	51.6547	-1338.36	-2069.47	881.692	-914	200	0
379	4	11.2523	91.0168	-618.316	-10868.4	68052.6	4378.29	410.061	627.577	0	-28.989	-93.6071	-481.823	-7491.83	36429.1	-313.654	375.607	215.549	0	-0.0744221	0.0379859	2.85844	-45.8348	-282.648	-0.28237	-311	200	0	-0.655366	-0.851749	51.587	-1353.79	-2077.51	861.122	-914	200	0
379	5	11.8159	91.9572	-615.411	-11028.6	67674.3	4459.18	409.966	627.921	0	-28.0086	-93.2298	-480.563	-7423.26	36329.1	-236.232	375.597	215.447	0	-0.0587735	0.0299987	2.2574	-36.1972	-223.216	-0.222996	-311	200	0	-0.770255	-0.893451	51.6103	-1367.88	-2075.13	839.059	-914	200	0
379	6	12.3803	92.8942	-612.49	-11192.9	67305.2	4541.06	409.888	628.274	0	-27.1096	-92.9265	-479.062	-7347.59	36207.1	-165.525	375.579	215.337	0	-0.0427691	0.0218298	1.6427	-26.3404	-162.433	-0.162273	-311	200	0	-0.892326	-0.944702	51.7439	-1377.22	-2063.19	817.604	-914	200	0
379	7	12.9183	93.8048	-609.511	-11358.6	66944.6	4623.54	409.833	628.636	0	-26.3113	-92.7259	-477.294	-7264.38	36062.4	-102.676	375.556	215.22	0	-0.0284681	0.0145305	1.09342	-17.5328	-108.119	-0.108013	-311	200	0	-1.00063	-1.00196	51.9717	-1379.47	-2045.38	797.736	-914	200	0
379	8	13.4141	94.6773	-606.469	-11523.3	66593.2	4706.48	409.805	629.001	0	-25.6243	-92.6389	-475.269	-7172.75	35893.7	-49.153	375.523	215.092	0	-0.0168517	0.00860129	0.647248	-10.3785	-64.0011	-0.063938	-311	200	0	-1.07473	-1.06208	52.2443	-1374.1	-2026.13	780.345	-914	200	0
379	9	13.8661	95.5147	-603.414	-11686	66252.7	4789.38	409.797	629.367	0	-25.0487	-92.6549	-473.033	-7071.58	35699.3	-5.40837	375.469	214.949	0	-0.00816364	0.00416682	0.313553	-5.02779	-31.0047	-0.0309742	-311	200	0	-1.10499	-1.11953	52.5075	-1361.69	-2007.8	766.765	-914	200	0
380	0	14.2896	96.3346	-600.443	-11847.5	65924.9	4871.25	409.794	629.731	0	-24.5753	-92.7452	-470.668	-6959.62	35476.2	29.3598	375.374	214.787	0	-0.00219513	0.00112042	0.0843118	-1.35193	-8.33691	-0.00832869	-311	200	0	-1.09421	-1.16704	52.7309	-1343.51	-1991.48	758.076	-914	200	0	-8.28936	5.49154	-999.001	-461988	460836	4184.55	460.934	462.771	0
380	1	14.7096	97.1631	-597.674	-12009.5	65609.5	4951.01	409.775	630.094	0	-24.1896	-92.8761	-468.274	-6835.79	35223.4	56.746	375.22	214.598	0	0.00149818	-0.00076469	-0.057543	0.922695	5.68996	0.00568436	-311	200	0	-1.05114	-1.19865	52.9036	-1322.19	-1979.32	754.367	-914	200	0
380	2	15.1453	98.0201	-595.197	-12173.8	65305.3	5027.83	409.721	630.453	0	-23.8806	-93.0247	-465.934	-6699.71	34943.2	78.5905	374.996	214.379	0	0.00344304	-0.00175737	-0.132242	2.12048	13.0763	0.0130635	-311	200	0	-0.985977	-1.21167	53.0223	-1300.61	-1974.55	754.83	-914	200	0
380	3	15.6016	98.911	-593.037	-12341.2	65010.5	5101.2	409.623	630.81	0	-23.6476	-93.1855	-463.688	-6552.15	34641.1	96.7226	374.708	214.131	0	0.00415074	-0.00211859	-0.159424	2.55634	15.7641	0.0157486	-311	200	0	-0.909229	-1.20772	53.0945	-1280	-1979.14	758.315	-914	200	0
380	4	16.0703	99.8292	-591.157	-12510.9	64723.2	5170.91	409.486	631.163	0	-23.4985	-93.3684	-461.537	-6395.46	34323.2	113.102	374.367	213.857	0	0.00406276	-0.00207368	-0.156045	2.50216	15.43	0.0154148	-311	200	0	-0.830473	-1.19393	53.1387	-1260.48	-1991.58	764.013	-914	200	0
380	5	16.5375	100.765	-589.49	-12681.1	64442.7	5237.11	409.319	631.512	0	-23.4411	-93.5908	-459.46	-6233.12	33994.4	129.597	373.988	213.566	0	0.0035278	-0.00180063	-0.135497	2.17268	13.3982	0.013385	-311	200	0	-0.756114	-1.17992	53.1681	-1243.18	-2008.36	771.403	-914	200	0
380	6	16.9885	101.708	-587.964	-12850.5	64168.8	5300.02	409.137	631.856	0	-23.4768	-93.8672	-457.435	-6068.44	33659.1	147.018	373.582	213.266	0	0.00279962	-0.00142896	-0.107529	1.72421	10.6327	0.0106222	-311	200	0	-0.688538	-1.17144	53.1791	-1230.93	-2028.11	779.387	-914	200	0
380	7	17.4089	102.651	-586.515	-13018.7	63901.4	5359.73	408.951	632.197	0	-23.6038	-94.2038	-455.441	-5903.35	33320.7	164.469	373.161	212.962	0	0.00204716	-0.00104489	-0.0786284	1.2608	7.77492	0.00776726	-311	200	0	-0.629013	-1.1691	53.1588	-1227.1	-2051.91	786.312	-914	200	0
380	8	17.785	103.581	-585.1	-13186.1	63641	5416.43	408.77	632.537	0	-23.8207	-94.6002	-453.463	-5739.09	32982.2	179.976	372.734	212.656	0	0.00137046	-0.000699501	-0.0526375	0.844035	5.20489	0.00519976	-311	200	0	-0.581932	-1.17136	53.1026	-1234.47	-2079.3	791.16	-914	200	0
380	9	18.1113	104.489	-583.714	-13353.5	63389.8	5470.55	408.598	632.877	0	-24.1239	-95.0521	-451.503	-5577.45	32647.7	191.96	372.309	212.353	0	0.000818003	-0.000417518	-0.0314183	0.503788	3.1067	0.00310364	-311	200	0	-0.554316	-1.17661	53.0189	-1254.38	-2106.23	793.983	-914	200	0
381	0	18.3963	105.37	-582.411	-13522	63152.1	5522.28	408.432	633.217	0	-24.5025	-95.547	-449.597	-5420.08	32322.1	200.296	371.891	212.055	0	0.000402838	-0.000205613	-0.0154724	0.248098	1.52994	0.00152843	-311	200	0	-0.549733	-1.18389	52.9167	-1284.63	-2127	795.008	-914	200	0	-8.3262	9.77895	-970.586	-451697	447173	4832.86	460.35	465.929	0
381	1	18.6585	106.224	-581.275	-13691.6	62932.4	5571.47	408.266	633.554	0	-24.9418	-96.0622	-447.803	-5267.47	32009.4	206.191	371.481	211.763	0	0.00011611	-5.92638e-05	-0.0044596	0.0715092	0.440974	0.000440539	-311	200	0	-0.564194	-1.19266	52.7874	-1318.3	-2137.45	794.193	-914	200	0
381	2	18.9129	107.055	-580.364	-13860.8	62734.5	5617.79	408.095	633.883	0	-25.4312	-96.5762	-446.168	-5120.14	31711.5	211.682	371.075	211.476	0	-6.2588e-05	3.19456e-05	0.00240391	-0.0385464	-0.237703	-0.000237469	-311	200	0	-0.589001	-1.20405	52.6113	-1346.12	-2136.38	792.074	-914	200	0
381	3	19.1611	107.86	-579.69	-14027.4	62561.1	5660.62	407.922	634.198	0	-25.9672	-97.0817	-444.708	-4979.92	31428.1	219.305	370.671	211.198	0	-0.000157869	8.05779e-05	0.00606349	-0.0972273	-0.599569	-0.000598979	-311	200	0	-0.614792	-1.22341	52.3799	-1360.39	-2124.68	790.303	-914	200	0
381	4	19.3928	108.63	-579.23	-14189.3	62414.3	5698.99	407.754	634.497	0	-26.5496	-97.5844	-443.425	-4849.15	31159.7	231.304	370.271	210.936	0	-0.000193828	9.89322e-05	0.00744465	-0.119374	-0.736141	-0.000735416	-311	200	0	-0.633784	-1.25876	52.1023	-1358.44	-2104.51	790.875	-914	200	0
381	5	19.597	109.359	-578.955	-14345.9	62295.8	5732.01	407.6	634.779	0	-27.1759	-98.0889	-442.311	-4729.89	30909	248.759	369.881	210.694	0	-0.000191394	9.76898e-05	0.00735116	-0.117875	-0.726897	-0.000726181	-311	200	0	-0.6425	-1.31424	51.7964	-1343.35	-2079.33	795.032	-914	200	0
381	6	19.7704	110.036	-578.842	-14498.6	62206.4	5759.21	407.467	635.048	0	-27.8392	-98.593	-441.362	-4624.79	30682.2	271.628	369.517	210.478	0	-0.000167176	8.53284e-05	0.00642097	-0.102959	-0.634917	-0.000634292	-311	200	0	-0.641766	-1.38426	51.4875	-1321.17	-2052.98	802.677	-914	200	0
381	7	19.9207	110.655	-578.873	-14649.2	62145.7	5780.63	407.356	635.306	0	-28.5282	-99.0927	-440.585	-4537.74	30488.2	299.303	369.199	210.299	0	-0.00013332	6.80479e-05	0.00512061	-0.0821083	-0.506336	-0.000505837	-311	200	0	-0.632834	-1.45405	51.2054	-1297.91	-2028.85	812.297	-914	200	0
381	8	20.0638	111.207	-579.032	-14799	62110.8	5796.7	407.267	635.558	0	-29.2262	-99.5852	-439.992	-4472.79	30335.8	331.026	368.946	210.166	0	-9.79591e-05	4.99995e-05	0.00376246	-0.0603306	-0.372039	-0.000371673	-311	200	0	-0.615503	-1.50729	50.9779	-1278.62	-2010.5	821.768	-914	200	0
381	9	20.22	111.69	-579.308	-14947.8	62096.4	5808.03	407.191	635.803	0	-29.9103	-100.064	-439.609	-4432.63	30231.6	366.384	368.769	210.083	0	-6.59493e-05	3.36613e-05	0.00253301	-0.0406166	-0.250469	-0.000250223	-311	200	0	-0.591081	-1.53324	50.8309	-1267.09	-2001.48	829.786	-914	200	0
382	0	20.4117	112.108	-579.72	-15093.9	62097.1	5815.24	407.116	636.037	0	-30.5542	-100.514	-439.48	-4418.17	30178.5	405.981	368.669	210.053	0	-3.96824e-05	2.02544e-05	0.00152414	-0.0244394	-0.15071	-0.000150562	-311	200	0	-0.56458	-1.52765	50.7832	-1265.24	-2002.8	836.328	-914	200	0	-10.3098	10.6384	-977.271	-455864	445987	5087.09	455.877	467.053	0
382	1	20.6605	112.475	-580.304	-15235.4	62108.4	5818.63	407.027	636.254	0	-31.132	-100.912	-439.665	-4428.5	30176.4	451.624	368.635	210.072	0	-1.98491e-05	1.01312e-05	0.000762374	-0.0122246	-0.075385	-7.53108e-05	-311	200	0	-0.541334	-1.49138	50.8333	-1272.26	-2011.24	841.846	-914	200	0
382	2	20.9815	112.806	-581.085	-15371	62127.2	5818.14	406.916	636.452	0	-31.6229	-101.24	-440.206	-4460.93	30223.1	505.788	368.657	210.134	0	-6.0794e-06	3.10299e-06	0.000233501	-0.00374415	-0.023089	-2.30662e-05	-311	200	0	-0.522843	-1.4301	50.9481	-1284.54	-2021.31	846.474	-914	200	0
382	3	21.3778	113.11	-582.052	-15499.6	62152.8	5813.57	406.782	636.629	0	-32.0134	-101.486	-441.112	-4511.57	30315.9	570.812	368.726	210.228	0	2.56233e-06	-1.30784e-06	-9.84153e-05	0.00157808	0.00973148	9.7219e-06	-311	200	0	-0.506722	-1.3532	51.0659	-1297.83	-2028.59	849.618	-914	200	0
382	4	21.8398	113.391	-583.159	-15620.5	62186.5	5804.78	406.637	636.786	0	-32.2987	-101.651	-442.363	-4576.24	30450.9	648.2	368.837	210.345	0	7.22541e-06	-3.68793e-06	-0.000277517	0.00444995	0.0274414	2.74144e-05	-311	200	0	-0.48879	-1.27125	51.117	-1310.39	-2031.18	849.952	-914	200	0
382	5	22.3464	113.644	-584.326	-15733.7	62228.9	5791.68	406.497	636.926	0	-32.4828	-101.737	-443.913	-4651.47	30622.7	738.277	368.984	210.478	0	9.045e-06	-4.61667e-06	-0.000347405	0.0055706	0.0343521	3.43182e-05	-311	200	0	-0.465524	-1.19405	51.0504	-1323.7	-2029.06	846.381	-914	200	0
382	6	22.8668	113.856	-585.453	-15840.5	62279.1	5774.01	406.378	637.057	0	-32.5759	-101.754	-445.688	-4734.89	30825.7	840.505	369.164	210.624	0	9.01279e-06	-4.60023e-06	-0.000346168	0.00555076	0.0342297	3.4196e-05	-311	200	0	-0.43524	-1.13122	50.8501	-1340.36	-2023.56	839.279	-914	200	0
382	7	23.3674	114.005	-586.447	-15942.3	62333.9	5751.27	406.291	637.185	0	-32.5895	-101.714	-447.603	-4825.45	31055.5	954.155	369.382	210.781	0	7.91972e-06	-4.04231e-06	-0.000304184	0.00487756	0.0300783	3.00487e-05	-311	200	0	-0.397782	-1.09152	50.5329	-1361.86	-2016.83	830.691	-914	200	0
382	8	23.8208	114.077	-587.245	-16040.1	62387.5	5722.99	406.238	637.314	0	-32.5298	-101.631	-449.583	-4923.28	31310.3	1078.5	369.643	210.951	0	6.34703e-06	-3.23959e-06	-0.00024378	0.00390898	0.0241054	2.40816e-05	-311	200	0	-0.356154	-1.07902	50.1356	-1387.99	-2010.16	823.449	-914	200	0
382	9	24.2131	114.071	-587.831	-16134.7	62433	5688.89	406.209	637.448	0	-32.3951	-101.514	-451.586	-5028.36	31588.2	1212.66	369.949	211.135	0	4.68608e-06	-2.39183e-06	-0.000179985	0.00288604	0.0177973	1.77798e-05	-311	200	0	-0.318132	-1.09072	49.7041	-1416.73	-2002.82	820.015	-914	200	0
383	0	24.5478	114.009	-588.249	-16225.7	62464.3	5648.83	406.187	637.583	0	-32.1756	-101.362	-453.624	-5139.64	31885.4	1355.68	370.29	211.33	0	3.17242e-06	-1.61924e-06	-0.000121848	0.00195381	0.0120485	1.20367e-05	-311	200	0	-0.293604	-1.11858	49.291	-1444.45	-1994	821.633	-914	200	0	-4.70407	12.5504	-1002.51	-465333	456167	4158.26	454.822	464.83	0
383	1	24.8422	113.925	-588.588	-16312.4	62477.3	5603.09	406.148	637.714	0	-31.8561	-101.163	-455.736	-5255.96	32197.6	1506.66	370.65	211.533	0	1.9239e-06	-9.81983e-07	-7.38943e-05	0.00118489	0.00730681	7.29961e-06	-311	200	0	-0.290788	-1.15459	48.9502	-1467.83	-1984.97	827.915	-914	200	0
383	2	25.1147	113.851	-588.934	-16394.4	62470.8	5552.64	406.074	637.837	0	-31.4246	-100.905	-457.949	-5377.01	32522.9	1664.62	371.019	211.742	0	9.76693e-07	-4.98515e-07	-3.75133e-05	0.000601521	0.00370939	3.70573e-06	-311	200	0	-0.315201	-1.19552	48.7255	-1485.34	-1978.24	837.015	-914	200	0
383	3	25.3729	113.806	-589.339	-16472.7	62447.4	5498.78	405.962	637.951	0	-30.8835	-100.586	-460.242	-5503.4	32861.8	1828.47	371.401	211.958	0	3.15646e-07	-1.61109e-07	-1.21235e-05	0.000194398	0.00119879	1.19761e-06	-311	200	0	-0.369072	-1.24249	48.6391	-1496.85	-1975.97	846.494	-914	200	0
383	4	25.6105	113.785	-589.799	-16548.8	62412.5	5442.85	405.82	638.058	0	-30.2539	-100.216	-462.547	-5636.42	33213.4	1996.95	371.805	212.186	0	-1.02057e-07	5.20911e-08	3.91986e-06	-6.28545e-05	-0.000387603	-3.87222e-07	-311	200	0	-0.449257	-1.29582	48.6906	-1502.39	-1979.11	854.239	-914	200	0
383	5	25.8108	113.776	-590.268	-16622.9	62372.7	5386.13	405.668	638.162	0	-29.5692	-99.8161	-464.778	-5776.95	33573.8	2168.39	372.236	212.429	0	-3.30048e-07	1.6846e-07	1.26767e-05	-0.000203269	-0.00125349	-1.25226e-06	-311	200	0	-0.548196	-1.3507	48.868	-1502.09	-1987.37	859.011	-914	200	0
383	6	25.9528	113.761	-590.673	-16695	62332.5	5329.82	405.528	638.264	0	-28.8621	-99.4061	-466.852	-5924.35	33937.1	2340.84	372.694	212.69	0	-4.21782e-07	2.15282e-07	1.62e-05	-0.000259765	-0.00160189	-1.60031e-06	-311	200	0	-0.658685	-1.39611	49.1532	-1496.7	-1999.47	860.961	-914	200	0
383	7	26.0167	113.721	-590.948	-16764.4	62293.3	5274.93	405.413	638.369	0	-28.1547	-99.0036	-468.701	-6076.6	34297.6	2512.28	373.176	212.965	0	-4.24237e-07	2.16536e-07	1.62943e-05	-0.000261277	-0.00161121	-1.60963e-06	-311	200	0	-0.774833	-1.41763	49.5163	-1487.83	-2013.23	861.36	-914	200	0
383	8	25.9918	113.648	-591.06	-16831.1	62252.8	5222.08	405.324	638.476	0	-27.4552	-98.6163	-470.288	-6231.2	34648.7	2680.56	373.675	213.25	0	-3.75069e-07	1.9144e-07	1.44058e-05	-0.000230996	-0.00142448	-1.42307e-06	-311	200	0	-0.889142	-1.40478	49.9178	-1477.43	-2025.55	861.233	-914	200	0
383	9	25.8832	113.544	-591.031	-16894	62206.8	5171.47	405.251	638.584	0	-26.7597	-98.2412	-471.629	-6385.08	34982.4	2843.47	374.174	213.538	0	-3.02082e-07	1.54186e-07	1.16025e-05	-0.000186045	-0.00114728	-1.14615e-06	-311	200	0	-0.993024	-1.35871	50.3236	-1466.63	-2033.14	860.594	-914	200	0
384	0	25.7132	113.425	-590.927	-16952	62151.1	5122.98	405.176	638.687	0	-26.0569	-97.8653	-472.791	-6534.62	35290.6	2999.44	374.643	213.821	0	-2.24103e-07	1.14385e-07	8.60745e-06	-0.000138019	-0.000851121	-8.50282e-07	-311	200	0	-1.07852	-1.2925	50.7104	-1455.3	-2033.36	859.169	-914	200	0	1.03322	15.6934	-1015.98	-469872	461761	5281.2	454.586	463.284	0
384	1	25.511	113.307	-590.821	-17004.4	62083.4	5076.15	405.08	638.781	0	-25.333	-97.4695	-473.855	-6676.93	35568.4	3147.48	375.062	214.091	0	-1.5255e-07	7.7863e-08	5.8592e-06	-9.39515e-05	-0.000579369	-5.78798e-07	-311	200	0	-1.13462	-1.22456	51.0579	-1442.53	-2025.56	857.483	-914	200	0
384	2	25.2976	113.198	-590.747	-17051.1	62002.8	5030	404.957	638.864	0	-24.5816	-97.0365	-474.865	-6810.35	35815.1	3287.08	375.422	214.342	0	-9.32222e-08	4.75817e-08	3.58052e-06	-5.74133e-05	-0.000354049	-3.537e-07	-311	200	0	-1.14617	-1.17189	51.3482	-1426.86	-2011.62	856.764	-914	200	0
384	3	25.0801	113.093	-590.684	-17092.4	61908.9	4983.53	404.809	638.937	0	-23.8092	-96.5594	-475.815	-6933.61	36032.5	3418.29	375.728	214.572	0	-4.79975e-08	2.44985e-08	1.84351e-06	-2.95605e-05	-0.00018229	-1.8211e-07	-311	200	0	-1.10443	-1.14579	51.5742	-1407.49	-1993.87	857.596	-914	200	0
384	4	24.8538	112.971	-590.565	-17127.9	61800.8	4936.1	404.647	639.003	0	-23.0332	-96.043	-476.665	-7045.72	36222.4	3541.45	375.991	214.781	0	-1.62729e-08	8.30589e-09	6.25018e-07	-1.00221e-05	-6.1803e-05	-6.17421e-08	-311	200	0	-1.01738	-1.15004	51.7436	-1385.78	-1973.18	859.474	-914	200	0
384	5	24.6075	112.809	-590.315	-17157.4	61678.3	4887.11	404.484	639.065	0	-22.2764	-95.5047	-477.375	-7146.27	36385.3	3656.95	376.22	214.97	0	3.90728e-09	-1.99432e-09	-1.50073e-07	2.4064e-06	1.48395e-05	1.48249e-08	-311	200	0	-0.906187	-1.18026	51.8717	-1364.15	-1949.63	861.658	-914	200	0
384	6	24.3278	112.587	-589.886	-17181.6	61541.8	4836.01	404.328	639.127	0	-21.5652	-94.9723	-477.911	-7235.33	36521	3765.67	376.418	215.139	0	1.50441e-08	-7.67866e-09	-5.7782e-07	9.26527e-06	5.71359e-05	5.70796e-08	-311	200	0	-0.793615	-1.22393	51.973	-1344.05	-1924.77	863.543	-914	200	0
384	7	24.0053	112.301	-589.267	-17203.3	61390.5	4782.74	404.181	639.194	0	-20.9265	-94.4739	-478.258	-7313.19	36629.1	3869.42	376.589	215.291	0	1.96535e-08	-1.00314e-08	-7.54863e-07	1.21041e-05	7.46423e-05	7.45688e-08	-311	200	0	-0.695639	-1.26461	52.0627	-1325.97	-1902.67	864.428	-914	200	0
384	8	23.6414	111.954	-588.492	-17225.6	61222.8	4727.7	404.033	639.271	0	-20.3825	-94.025	-478.405	-7380.44	36709.5	3971.21	376.733	215.427	0	1.99606e-08	-1.01881e-08	-7.66656e-07	1.22932e-05	7.58084e-05	7.57337e-08	-311	200	0	-0.620499	-1.29021	52.1563	-1310.74	-1888.27	863.343	-914	200	0
384	9	23.2488	111.558	-587.629	-17250.7	61038.5	4671.34	403.873	639.356	0	-19.9437	-93.623	-478.359	-7437.43	36762.4	4075.05	376.851	215.548	0	1.77573e-08	-9.06353e-09	-6.82031e-07	1.09363e-05	6.74406e-05	6.73741e-08	-311	200	0	-0.572213	-1.29708	52.262	-1299.92	-1884.76	859.147	-914	200	0
385	0	22.8474	111.133	-586.77	-17278.8	60840.7	4614.34	403.688	639.447	0	-19.6083	-93.251	-478.152	-7483.24	36786.7	4184.52	376.935	215.65	0	1.43734e-08	-7.33635e-09	-5.52061e-07	8.85223e-06	5.45889e-05	5.45351e-08	-311	200	0	-0.550807	-1.28699	52.3751	-1295.32	-1892.53	851.322	-914	200	0	1.32059	16.9865	-1007.48	-466488	460408	7411.43	457.077	463.885	0
385	1	22.4585	110.705	-586.007	-17309.4	60632.5	4557.7	403.467	639.538	0	-19.3643	-92.8865	-477.842	-7515.49	36780.6	4300.93	376.972	215.728	0	1.07142e-08	-5.46863e-09	-4.11515e-07	6.59859e-06	4.06914e-05	4.06513e-08	-311	200	0	-0.5493	-1.26392	52.4778	-1298.19	-1910.18	840.783	-914	200	0
385	2	22.0958	110.295	-585.395	-17342.4	60414.6	4502.13	403.203	639.625	0	-19.1952	-92.5115	-477.479	-7531.69	36740.6	4422.85	376.947	215.774	0	7.33288e-09	-3.74279e-09	-2.81645e-07	4.51614e-06	2.78496e-05	2.78222e-08	-311	200	0	-0.555959	-1.23458	52.5494	-1308.21	-1934.34	829.571	-914	200	0
385	3	21.7597	109.918	-584.932	-17377.9	60184.6	4447.73	402.892	639.709	0	-19.0884	-92.1174	-477.076	-7531.23	36664.4	4547.61	376.852	215.786	0	4.51455e-09	-2.30428e-09	-1.73397e-07	2.7804e-06	1.71458e-05	1.71289e-08	-311	200	0	-0.561908	-1.20686	52.5863	-1322.24	-1958.99	819.999	-914	200	0
385	4	21.4379	109.578	-584.568	-17415.6	59939.6	4394.53	402.537	639.792	0	-19.041	-91.7049	-476.607	-7516.75	36552.7	4672.72	376.694	215.771	0	2.35589e-09	-1.20247e-09	-9.04863e-08	1.45094e-06	8.94745e-06	8.93864e-09	-311	200	0	-0.564268	-1.18387	52.6071	-1334.72	-1977.47	814.161	-914	200	0
385	5	21.1078	109.27	-584.244	-17455.7	59678.1	4342.79	402.146	639.878	0	-19.0587	-91.2794	-476.025	-7493.38	36407.6	4796.42	376.483	215.742	0	8.3389e-10	-4.25627e-10	-3.20284e-08	5.13572e-07	3.16703e-06	3.16391e-09	-311	200	0	-0.563057	-1.16057	52.6413	-1339.9	-1985.55	813.622	-914	200	0
385	6	20.7428	108.988	-583.912	-17499	59401.6	4292.73	401.73	639.969	0	-19.1499	-90.8476	-475.277	-7465.69	36231	4918.02	376.231	215.708	0	-1.40608e-10	7.17681e-11	5.40056e-09	-8.65972e-08	-5.34017e-07	-5.33491e-10	-311	200	0	-0.558137	-1.12836	52.7154	-1333.94	-1982.08	818.891	-914	200	0
385	7	20.3178	108.723	-583.541	-17546.5	59113.7	4244.61	401.302	640.069	0	-19.3216	-90.419	-474.323	-7435.57	36024.4	5037.99	375.949	215.676	0	-6.84133e-10	3.49189e-10	2.62765e-08	-4.21341e-07	-2.59827e-06	-2.59571e-09	-311	200	0	-0.548316	-1.08209	52.8419	-1316.25	-1968.77	829.01	-914	200	0
385	8	19.8129	108.468	-583.099	-17598.9	58818.3	4199.09	400.872	640.182	0	-19.5781	-90.0071	-473.148	-7403.16	35790.2	5157.44	375.643	215.647	0	-9.15068e-10	4.67061e-10	3.51464e-08	-5.63568e-07	-3.47534e-06	-3.47192e-09	-311	200	0	-0.531955	-1.02126	53.0089	-1290.44	-1950.63	841.996	-914	200	0
385	9	19.216	108.228	-582.565	-17656.1	58518.4	4157.09	400.45	640.308	0	-19.9181	-89.6212	-471.768	-7368.43	35530.6	5276.75	375.314	215.619	0	-9.38745e-10	4.79146e-10	3.60558e-08	-5.7815e-07	-3.56526e-06	-3.56175e-09	-311	200	0	-0.507877	-0.948549	53.177	-1263.26	-1935.02	855.572	-914	200	0
386	0	18.5266	108.015	-581.954	-17716.6	58214.1	4119.56	400.032	640.443	0	-20.3296	-89.2589	-470.232	-7331.34	35247.5	5394.6	374.958	215.591	0	-8.40436e-10	4.28968e-10	3.22799e-08	-5.17604e-07	-3.1919e-06	-3.18875e-09	-311	200	0	-0.476566	-0.871092	53.2995	-1241.28	-1929.11	867.337	-914	200	0	-8.65114	19.5406	-990.017	-461110	450111	13732.9	454.256	466.76	0
386	1	17.7563	107.853	-581.32	-17779.4	57902.6	4087.15	399.605	640.585	0	-20.791	-88.9084	-468.621	-7291.46	34943.2	5508.85	374.566	215.559	0	-6.83712e-10	3.48974e-10	2.62604e-08	-4.21081e-07	-2.59667e-06	-2.59412e-09	-311	200	0	-0.442851	-0.801155	53.3545	-1228.89	-1936.93	875.078	-914	200	0
386	2	16.92	107.764	-580.719	-17844.1	57581.5	4060.27	399.155	640.728	0	-21.2783	-88.554	-467.008	-7248.34	34623.3	5617.91	374.139	215.521	0	-5.12088e-10	2.61376e-10	1.96685e-08	-3.15382e-07	-1.94486e-06	-1.94295e-09	-311	200	0	-0.416417	-0.753951	53.3434	-1227.88	-1957	877.617	-914	200	0
386	3	16.0268	107.757	-580.18	-17910.3	57250.7	4039.2	398.678	640.87	0	-21.7735	-88.1818	-465.433	-7202.52	34296.1	5721.12	373.686	215.475	0	-3.52359e-10	1.79848e-10	1.35336e-08	-2.17009e-07	-1.33822e-06	-1.33691e-09	-311	200	0	-0.40677	-0.743248	53.2702	-1237.7	-1983.59	875.506	-914	200	0
386	4	15.0805	107.832	-579.711	-17977.1	56913.4	4024.14	398.176	641.01	0	-22.267	-87.7832	-463.902	-7155.56	33969.6	5818.19	373.226	215.425	0	-2.18512e-10	1.11531e-10	8.39272e-09	-1.34576e-07	-8.29888e-07	-8.29071e-10	-311	200	0	-0.417239	-0.775206	53.1427	-1256.13	-2010.86	871.029	-914	200	0
386	5	14.0829	107.976	-579.3	-18043.7	56573.7	4015.16	397.659	641.148	0	-22.7561	-87.3585	-462.395	-7109.86	33648.9	5908.8	372.771	215.376	0	-1.15505e-10	5.89549e-11	4.43636e-09	-7.11365e-08	-4.38676e-07	-4.38244e-10	-311	200	0	-0.443389	-0.844546	52.9862	-1280.57	-2035.34	867.094	-914	200	0
386	6	13.0357	108.17	-578.918	-18110	56235.9	4012.23	397.14	641.282	0	-23.2426	-86.9176	-460.881	-7068.34	33335.5	5992.55	372.33	215.337	0	-4.25095e-11	2.16973e-11	1.63272e-09	-2.61805e-08	-1.61447e-07	-1.61288e-10	-311	200	0	-0.475984	-0.936697	52.8328	-1308.52	-2055.8	865.382	-914	200	0
386	7	11.9409	108.393	-578.531	-18175.6	55904.4	4015.18	396.632	641.417	0	-23.7287	-86.4736	-459.33	-7032.74	33029.2	6068.84	371.907	215.311	0	4.52748e-12	-2.31087e-12	-1.73894e-10	2.78836e-09	1.71949e-08	1.7178e-11	-311	200	0	-0.507561	-1.03376	52.695	-1337.03	-2072.78	865.451	-914	200	0
386	8	10.8034	108.632	-578.117	-18240.5	55582	4023.31	396.143	641.552	0	-24.2105	-86.0343	-457.731	-7001.94	32730	6137.75	371.505	215.297	0	3.10316e-11	-1.58389e-11	-1.19188e-09	1.91116e-08	1.17855e-07	1.17739e-10	-311	200	0	-0.538563	-1.12132	52.5612	-1362.75	-2087.42	865.981	-914	200	0
386	9	9.63499	108.879	-577.694	-18303.8	55270	4035.36	395.673	641.684	0	-24.6752	-85.5972	-456.107	-6973.09	32438.5	6201.18	371.121	215.288	0	4.25705e-11	-2.17285e-11	-1.63507e-09	2.62181e-08	1.61679e-07	1.61519e-10	-311	200	0	-0.575638	-1.19334	52.4174	-1383.43	-2100.84	866.727	-914	200	0
387	0	8.45977	109.143	-577.331	-18364.3	54968	4049.57	395.211	641.809	0	-25.1037	-85.1505	-454.522	-6944.08	32156	6262.4	370.747	215.278	0	4.41293e-11	-2.25241e-11	-1.69494e-09	2.71781e-08	1.67599e-07	1.67434e-10	-311	200	0	-0.623113	-1.25123	52.2711	-1398.15	-2115.2	868.545	-914	200	0	-23.3607	26.7473	-975.251	-457692	440157	24228	450.207	470.683	0
387	1	7.3091	109.438	-577.131	-18421.1	54674.8	4063.96	394.736	641.918	0	-25.4787	-84.6797	-453.06	-6914.52	31884.8	6324.46	370.376	215.262	0	3.97642e-11	-2.02961e-11	-1.52728e-09	2.44898e-08	1.51021e-07	1.50872e-10	-311	200	0	-0.676815	-1.29784	52.1518	-1406.83	-2133.03	871.726	-914	200	0
387	2	6.20523	109.773	-577.166	-18474.3	54389.7	4077.53	394.236	642.009	0	-25.7947	-84.1782	-451.771	-6885.93	31627.3	6389.28	370.008	215.242	0	3.25136e-11	-1.65953e-11	-1.2488e-09	2.00243e-08	1.23484e-07	1.23362e-10	-311	200	0	-0.724921	-1.33411	52.088	-1410.95	-2154.42	875.199	-914	200	0
387	3	5.15063	110.145	-577.442	-18525	54114.6	4090.93	393.714	642.081	0	-26.0623	-83.6481	-450.646	-6861.11	31386.1	6457.7	369.647	215.225	0	2.44684e-11	-1.2489e-11	-9.39796e-10	1.50695e-08	9.29288e-08	9.28372e-11	-311	200	0	-0.754155	-1.36114	52.0902	-1413.27	-2176.54	877.229	-914	200	0
387	4	4.1331	110.541	-577.9	-18574.2	53852.7	4105.51	393.187	642.141	0	-26.3046	-83.0945	-449.638	-6842.84	31163.8	6530.01	369.309	215.219	0	1.69256e-11	-8.63901e-12	-6.50087e-10	1.04241e-08	6.42818e-08	6.42185e-11	-311	200	0	-0.757666	-1.38036	52.1482	-1415.42	-2195.14	876.541	-914	200	0
387	5	3.13577	110.941	-578.449	-18622.9	53606.9	4122.35	392.674	642.195	0	-26.5474	-82.5246	-448.684	-6833.51	30963.5	6606.94	369.01	215.23	0	1.05709e-11	-5.39549e-12	-4.06011e-10	6.51034e-09	4.01472e-08	4.01076e-11	-311	200	0	-0.739377	-1.39051	52.2332	-1417.29	-2205.67	873.126	-914	200	0
387	6	2.14417	111.33	-578.987	-18672.5	53378.7	4141.84	392.193	642.25	0	-26.811	-81.9492	-447.735	-6835.74	30788.8	6689.8	368.766	215.267	0	5.65691e-12	-2.88735e-12	-2.17273e-10	3.48395e-09	2.14844e-08	2.14632e-11	-311	200	0	-0.709268	-1.38901	52.3111	-1418.66	-2204.5	868.097	-914	200	0
387	7	1.1505	111.69	-579.435	-18723.9	53169.1	4163.67	391.76	642.314	0	-27.1089	-81.3808	-446.764	-6852.68	30642.3	6779.52	368.587	215.338	0	2.15717e-12	-1.10104e-12	-8.28536e-11	1.32855e-09	8.19272e-09	8.18465e-12	-311	200	0	-0.673515	-1.37684	52.3621	-1419.53	-2190.16	862.807	-914	200	0
387	8	0.155789	112.012	-579.755	-18777.3	52979.5	4186.8	391.383	642.388	0	-27.4464	-80.8279	-445.768	-6887.19	30525.1	6875.75	368.478	215.45	0	-1.12198e-13	5.72671e-14	4.30936e-12	-6.91e-11	-4.26117e-10	-4.25698e-13	-311	200	0	-0.632676	-1.35841	52.3874	-1419.14	-2163.64	858.331	-914	200	0
387	9	-0.828839	112.297	-579.966	-18831	52810.2	4209.85	391.058	642.469	0	-27.8149	-80.2888	-444.783	-6940.01	30436.9	6977.32	368.431	215.603	0	-1.4036e-12	7.16412e-13	5.391e-11	-8.64441e-10	-5.33073e-09	-5.32547e-12	-311	200	0	-0.588703	-1.33891	52.3975	-1416.81	-2128.35	855.444	-914	200	0
388	0	-1.78057	112.562	-580.144	-18883.1	52659.2	4231.44	390.769	642.549	0	-28.1935	-79.7457	-443.896	-7009.37	30376.4	7083.85	368.431	215.791	0	-1.97874e-12	1.00997e-12	7.60006e-11	-1.21866e-09	-7.51508e-09	-7.50768e-12	-311	200	0	-0.547357	-1.32443	52.3878	-1413.3	-2090.18	854.483	-914	200	0	-34.7721	35.9919	-976.615	-460448	436654	34027.5	445.428	473.305	0
388	1	-2.66924	112.83	-580.398	-18932.7	52521	4250.06	390.491	642.62	0	-28.558	-79.1697	-443.223	-7092.49	30341.5	7196.78	368.457	216.002	0	-2.07351e-12	1.05834e-12	7.96404e-11	-1.27702e-09	-7.87499e-09	-7.86724e-12	-311	200	0	-0.513424	-1.32147	52.332	-1410.22	-2056.51	855.093	-914	200	0
388	2	-3.46975	113.116	-580.814	-18980	52389.3	4264.42	390.2	642.678	0	-28.89	-78.5357	-442.854	-7187.1	30329.8	7318.02	368.487	216.229	0	-1.88078e-12	9.59972e-13	7.2238e-11	-1.15833e-09	-7.14303e-09	-7.13599e-12	-311	200	0	-0.487331	-1.33284	52.205	-1408.34	-2033.83	856.229	-914	200	0
388	3	-4.17149	113.416	-581.414	-19024.8	52259.7	4274.01	389.884	642.722	0	-29.1822	-77.8341	-442.829	-7291.5	30341.3	7448.07	368.517	216.466	0	-1.54574e-12	7.88961e-13	5.93694e-11	-9.5198e-10	-5.87055e-09	-5.86477e-12	-311	200	0	-0.466936	-1.35475	52.0066	-1406.9	-2025.32	856.604	-914	200	0
388	4	-4.77813	113.72	-582.166	-19066.1	52131.8	4279.17	389.548	642.75	0	-29.4381	-77.0729	-443.133	-7404.13	30377.6	7585.98	368.552	216.709	0	-1.16881e-12	5.96574e-13	4.48922e-11	-7.19841e-10	-4.43903e-09	-4.43465e-12	-311	200	0	-0.452901	-1.37827	51.7637	-1404.39	-2029.84	855.355	-914	200	0
388	5	-5.30309	114.009	-583.002	-19103.1	52007.2	4280.3	389.206	642.767	0	-29.6682	-76.2686	-443.722	-7523.79	30440.4	7730.32	368.603	216.956	0	-8.12745e-13	4.14834e-13	3.12163e-11	-5.00549e-10	-3.08673e-09	-3.08369e-12	-311	200	0	-0.45137	-1.39276	51.513	-1399.82	-2042.77	852.508	-914	200	0
388	6	-5.76394	114.269	-583.855	-19135.2	51889.2	4277.16	388.873	642.774	0	-29.8833	-75.4378	-444.536	-7650.26	30529.3	7880.08	368.677	217.21	0	-5.11125e-13	2.60884e-13	1.96315e-11	-3.14789e-10	-1.9412e-09	-1.93929e-12	-311	200	0	-0.468164	-1.38972	51.2779	-1393.24	-2058.21	848.726	-914	200	0
388	7	-6.17587	114.492	-584.684	-19162.7	51781.8	4269.06	388.564	642.774	0	-30.0903	-74.5951	-445.521	-7784.77	30641.7	8034.78	368.777	217.473	0	-2.76769e-13	1.41266e-13	1.06303e-11	-1.70455e-10	-1.05114e-09	-1.05011e-12	-311	200	0	-0.501413	-1.36578	51.0524	-1385.74	-2070.99	844.738	-914	200	0
388	8	-6.54668	114.675	-585.473	-19185.8	51689.2	4255.85	388.286	642.77	0	-30.2899	-73.7542	-446.64	-7929.19	30774	8194.16	368.901	217.753	0	-1.09028e-13	5.56493e-14	4.18762e-12	-6.71479e-11	-4.14079e-10	-4.13672e-13	-311	200	0	-0.542053	-1.32319	50.7974	-1379.39	-2077.74	841.325	-914	200	0
388	9	-6.87461	114.818	-586.223	-19204.8	51613.3	4238.54	388.044	642.76	0	-30.4778	-72.928	-447.881	-8084.35	30922.8	8357.57	369.043	218.05	0	4.13355e-16	-2.10978e-16	-1.58763e-14	2.54574e-13	1.56987e-12	1.56834e-15	-311	200	0	-0.579193	-1.26902	50.4654	-1376.5	-2077.11	839.323	-914	200	0
389	0	-7.14916	114.932	-586.956	-19219.5	51552.1	4218.77	387.83	642.744	0	-30.6439	-72.1237	-449.251	-8248.75	31084.6	8523.76	369.192	218.361	0	6.32878e-14	-3.23028e-14	-2.43079e-12	3.89774e-11	2.40361e-10	2.40124e-13	-311	200	0	-0.605496	-1.21303	50.0437	-1378.09	-2068.49	839.101	-914	200	0	-38.6938	44.9712	-995.49	-468267	443153	39975.4	443.322	472.618	0
389	1	-7.35639	115.033	-587.704	-19230.1	51500.5	4197.82	387.63	642.721	0	-30.7737	-71.34	-450.765	-8419.02	31255.9	8691.02	369.34	218.677	0	9.1892e-14	-4.69027e-14	-3.52943e-12	5.6594e-11	3.48997e-10	3.48653e-13	-311	200	0	-0.620908	-1.1636	49.5698	-1383.26	-2050.83	840.231	-914	200	0
389	2	-7.48708	115.14	-588.48	-19236.8	51451.6	4175.93	387.431	642.689	0	-30.8554	-70.5751	-452.419	-8591.86	31435.2	8857.62	369.482	218.991	0	9.73822e-14	-4.9705e-14	-3.7403e-12	5.99753e-11	3.69848e-10	3.69484e-13	-311	200	0	-0.630774	-1.12545	49.1056	-1390.04	-2023.57	841.684	-914	200	0
389	3	-7.54292	115.257	-589.251	-19240.2	51399.4	4152.42	387.228	642.652	0	-30.8859	-69.8376	-454.171	-8765.57	31623.5	9021.91	369.629	219.3	0	8.89284e-14	-4.53901e-14	-3.41561e-12	5.47688e-11	3.37742e-10	3.37409e-13	-311	200	0	-0.64014	-1.10085	48.7121	-1396.14	-1988.72	842.257	-914	200	0
389	4	-7.53892	115.373	-589.946	-19241.2	51340.3	4126.34	387.026	642.615	0	-30.8724	-69.1454	-455.943	-8939.3	31822.6	9181.86	369.795	219.606	0	7.34654e-14	-3.74976e-14	-2.82169e-12	4.52455e-11	2.79015e-10	2.7874e-13	-311	200	0	-0.651463	-1.08955	48.4441	-1399.32	-1951.26	840.982	-914	200	0
389	5	-7.49884	115.468	-590.487	-19241.5	51274.7	4096.94	386.835	642.586	0	-30.8276	-68.5176	-457.65	-9111.8	32032.8	9335.11	369.994	219.91	0	5.5816e-14	-2.84891e-14	-2.14381e-12	3.43757e-11	2.11984e-10	2.11775e-13	-311	200	0	-0.666644	-1.08628	48.3433	-1398.08	-1917.8	837.453	-914	200	0
389	6	-7.44474	115.522	-590.824	-19242.7	51204.5	4063.9	386.666	642.569	0	-30.762	-67.9637	-459.232	-9281.52	32252.2	9479.34	370.231	220.211	0	3.90138e-14	-1.99131e-14	-1.49846e-12	2.40276e-11	1.48171e-10	1.48025e-13	-311	200	0	-0.687471	-1.08238	48.4177	-1391.7	-1894.16	832.086	-914	200	0
389	7	-7.39093	115.525	-590.938	-19245	51129.8	4027.29	386.523	642.567	0	-30.6808	-67.481	-460.662	-9447.67	32478.9	9612.63	370.505	220.509	0	2.47019e-14	-1.26081e-14	-9.48763e-13	1.52133e-11	9.38154e-11	9.3723e-14	-311	200	0	-0.711821	-1.07092	48.6295	-1379.83	-1882.84	826.139	-914	200	0
389	8	-7.34466	115.475	-590.838	-19247.2	51047.3	3987.46	386.398	642.576	0	-30.5854	-67.0616	-461.95	-9610.37	32712.1	9733.77	370.813	220.804	0	1.35282e-14	-6.90494e-15	-5.19597e-13	8.33168e-12	5.13787e-11	5.13281e-14	-311	200	0	-0.731734	-1.04835	48.9087	-1362.85	-1882.83	821.211	-914	200	0
389	9	-7.30558	115.377	-590.557	-19247.6	50953.2	3945.02	386.28	642.592	0	-30.4756	-66.6994	-463.133	-9770.05	32951.9	9842.72	371.15	221.096	0	5.49094e-15	-2.80264e-15	-2.10899e-13	3.38174e-12	2.08541e-11	2.08335e-14	-311	200	0	-0.738424	-1.01349	49.1847	-1342.4	-1891.16	818.575	-914	200	0
390	0	-7.26381	115.246	-590.152	-19244.7	50844.9	3900.66	386.156	642.61	0	-30.3486	-66.3902	-464.279	-9926.53	33196.4	9940.62	371.501	221.381	0	2.15261e-16	-1.09872e-16	-8.26787e-15	1.32574e-13	8.17543e-13	8.16737e-16	-311	200	0	-0.72935	-0.967421	49.4122	-1320.71	-1904.08	818.897	-914	200	0	-36.9171	48.0811	-1008.47	-471413	447089	40288.2	441.609	469.778	0
390	1	-7.20298	115.105	-589.691	-19237	50720.7	3855.18	386.012	642.622	0	-30.1979	-66.1298	-465.465	-10078.3	33440.3	10029.1	371.843	221.652	0	-2.84366e-15	1.45144e-15	1.09221e-13	-1.75134e-12	-1.08e-11	-1.07893e-14	-311	200	0	-0.710333	-0.912752	49.5756	-1299.58	-1918.45	822.198	-914	200	0
390	2	-7.10847	114.976	-589.231	-19223	50578.6	3809.3	385.838	642.624	0	-30.0168	-65.9155	-466.732	-10222.7	33675.8	10108.8	372.152	221.903	0	-4.26336e-15	2.17607e-15	1.63749e-13	-2.6257e-12	-1.61918e-11	-1.61759e-14	-311	200	0	-0.69158	-0.852161	49.6797	-1280.05	-1932.67	827.951	-914	200	0
390	3	-6.974	114.875	-588.805	-19202.3	50418.2	3763.39	385.628	642.612	0	-29.804	-65.7487	-468.063	-10356.7	33895.8	10179.5	372.417	222.127	0	-4.57132e-15	2.33325e-15	1.75577e-13	-2.81536e-12	-1.73614e-11	-1.73443e-14	-311	200	0	-0.680963	-0.788219	49.7476	-1263.06	-1945.56	835.543	-914	200	0
390	4	-6.80403	114.806	-588.418	-19176.5	50240.9	3717.35	385.383	642.59	0	-29.5665	-65.637	-469.429	-10479	34097.6	10240.6	372.636	222.323	0	-4.20336e-15	2.14544e-15	1.61445e-13	-2.58875e-12	-1.5964e-11	-1.59482e-14	-311	200	0	-0.679881	-0.724359	49.82	-1249.84	-1955.12	844.603	-914	200	0
390	5	-6.61578	114.76	-588.044	-19149	50050.2	3670.88	385.113	642.564	0	-29.3213	-65.5965	-470.828	-10590.4	34282.7	10291.7	372.814	222.493	0	-3.49066e-15	1.78167e-15	1.34071e-13	-2.14981e-12	-1.32572e-11	-1.32441e-14	-311	200	0	-0.68552	-0.664937	49.9325	-1241.4	-1960.06	854.743	-914	200	0
390	6	-6.44008	114.721	-587.622	-19122.8	49851.3	3623.6	384.836	642.543	0	-29.0942	-65.649	-472.26	-10693.5	34455.4	10332.8	372.959	222.643	0	-2.66472e-15	1.3601e-15	1.02348e-13	-1.64113e-12	-1.01203e-11	-1.01104e-14	-311	200	0	-0.696138	-0.61448	50.0931	-1237.58	-1961.53	865.142	-914	200	0
390	7	-6.31566	114.662	-587.078	-19100.5	49648.4	3575.04	384.569	642.535	0	-28.9114	-65.8119	-473.699	-10790.5	34621.4	10362.9	373.087	222.779	0	-1.87214e-15	9.5556e-16	7.1906e-14	-1.153e-12	-7.1102e-12	-7.10319e-15	-311	200	0	-0.710458	-0.576547	50.2894	-1237.7	-1962.95	874.687	-914	200	0
390	8	-6.27714	114.564	-586.35	-19082.9	49443.2	3524.88	384.324	642.545	0	-28.7881	-66.094	-475.105	-10882.9	34786.9	10380	373.219	222.906	0	-1.19324e-15	6.09042e-16	4.58305e-14	-7.34886e-13	-4.5318e-12	-4.52734e-15	-311	200	0	-0.722449	-0.552969	50.5124	-1241.74	-1969.19	882.625	-914	200	0
390	9	-6.34264	114.418	-585.418	-19069.2	49234.8	3473.42	384.102	642.574	0	-28.7209	-66.4976	-476.466	-10971.2	34958.1	10380.9	373.369	223.026	0	-6.6064e-16	3.37198e-16	2.53742e-14	-4.06872e-13	-2.50905e-12	-2.50657e-15	-311	200	0	-0.723314	-0.545696	50.77	-1250.56	-1984.19	888.708	-914	200	0
391	0	-6.5072	114.239	-584.319	-19056.4	49020.8	3421.86	383.894	642.613	0	-28.6858	-67.0169	-477.832	-11055.6	35139	10362.8	373.538	223.137	0	-2.75657e-16	1.40698e-16	1.05876e-14	-1.6977e-13	-1.04692e-12	-1.04589e-15	-311	200	0	-0.709022	-0.557961	51.0764	-1265.05	-2007.7	892.458	-914	200	0	-36.6609	42.4123	-1016.35	-470700	449284	38332.7	440.357	465.167	0
391	1	-6.74627	114.056	-583.148	-19041.5	48798.3	3371.68	383.681	642.653	0	-28.6472	-67.6367	-479.289	-11136.2	35330.9	10323.5	373.715	223.235	0	-2.14454e-17	1.0946e-17	8.23684e-16	-1.32077e-14	-8.14475e-14	-8.13672e-17	-311	200	0	-0.682995	-0.592258	51.4191	-1285.33	-2035.87	892.961	-914	200	0
391	2	-7.02776	113.895	-582.018	-19023.4	48567	3324.22	383.446	642.685	0	-28.5739	-68.3388	-480.916	-11213.3	35532.7	10263.4	373.885	223.316	0	1.27271e-16	-6.49604e-17	-4.88828e-15	7.83829e-14	4.83362e-13	4.82886e-16	-311	200	0	-0.654066	-0.64893	51.7513	-1310.48	-2064.5	889.672	-914	200	0
391	3	-7.325	113.77	-581.013	-19003.1	48330.5	3280.25	383.183	642.707	0	-28.452	-69.1093	-482.736	-11287.1	35741.7	10185.1	374.04	223.381	0	1.97601e-16	-1.00858e-16	-7.58957e-15	1.21698e-13	7.50471e-13	7.49732e-16	-311	200	0	-0.632805	-0.725829	52.0264	-1339.42	-2089.79	882.741	-914	200	0
391	4	-7.62523	113.676	-580.16	-18982	48095.1	3239.52	382.9	642.719	0	-28.2859	-69.9364	-484.717	-11357.6	35954.7	10093.7	374.177	223.431	0	2.14479e-16	-1.09473e-16	-8.23782e-15	1.32092e-13	8.14571e-13	8.13768e-16	-311	200	0	-0.627271	-0.817344	52.2274	-1371.28	-2107.3	872.858	-914	200	0
391	5	-7.93142	113.603	-579.434	-18961.4	47867.1	3200.71	382.61	642.724	0	-28.0897	-70.8012	-486.793	-11424	36169	9995.93	374.3	223.468	0	1.98612e-16	-1.01374e-16	-7.62837e-15	1.2232e-13	7.54308e-13	7.53565e-16	-311	200	0	-0.639339	-0.913745	52.3761	-1403.98	-2112.43	861.576	-914	200	0
391	6	-8.25745	113.535	-578.792	-18941.3	47651.2	3161.91	382.329	642.726	0	-27.8796	-71.6788	-488.896	-11484.9	36384.3	9899.62	374.421	223.491	0	1.65809e-16	-8.46308e-17	-6.36848e-15	1.02118e-13	6.29727e-13	6.29107e-16	-311	200	0	-0.664343	-1.00326	52.5194	-1433.45	-2102.44	851.256	-914	200	0
391	7	-8.6191	113.455	-578.19	-18920.7	47450.8	3121.08	382.068	642.724	0	-27.6696	-72.555	-490.979	-11539.6	36602.1	9810.23	374.549	223.503	0	1.27181e-16	-6.49144e-17	-4.88482e-15	7.83274e-14	4.8302e-13	4.82544e-16	-311	200	0	-0.695814	-1.07738	52.688	-1454.95	-2079.21	844.14	-914	200	0
391	8	-9.02454	113.354	-577.602	-18897.5	47267.2	3076.64	381.833	642.717	0	-27.4676	-73.4359	-493.019	-11588.8	36823.6	9728.2	374.69	223.506	0	8.98081e-17	-4.58391e-17	-3.44939e-15	5.53106e-14	3.41082e-13	3.40746e-16	-311	200	0	-0.728648	-1.13467	52.8696	-1464.84	-2050.32	841.599	-914	200	0
391	9	-9.4668	113.231	-577.042	-18869.9	47099.3	3027.56	381.622	642.701	0	-27.2695	-74.3305	-495.031	-11633.8	37049.7	9650.41	374.843	223.501	0	5.76133e-17	-2.94065e-17	-2.21284e-15	3.54826e-14	2.1881e-13	2.18594e-16	-311	200	0	-0.75793	-1.17842	53.0305	-1461.65	-2025.21	844.112	-914	200	0
392	0	-9.9221	113.098	-576.573	-18836.1	46944.3	2972.98	381.42	642.669	0	-27.059	-75.2321	-497.067	-11675.6	37281.3	9573.3	375.003	223.489	0	3.22339e-17	-1.64525e-17	-1.23805e-15	1.9852e-14	1.22421e-13	1.22301e-16	-311	200	0	-0.778694	-1.20997	53.1494	-1446.34	-2009.53	851.356	-914	200	0	-37.79	32.179	-1031.72	-473165	458044	35929.3	442.237	460.166	0
392	1	-10.3594	112.967	-576.28	-18796.4	46800.6	2912.12	381.212	642.617	0	-26.8152	-76.1228	-499.202	-11714.9	37518.4	9494.16	375.157	223.467	0	1.37989e-17	-7.0431e-18	-5.29994e-16	8.49839e-15	5.24068e-14	5.23552e-17	-311	200	0	-0.785361	-1.22602	53.2154	-1422.07	-2002.61	861.791	-914	200	0
392	2	-10.7564	112.843	-576.204	-18752.3	46669.5	2844.92	380.995	642.544	0	-26.5245	-76.9878	-501.479	-11752.6	37759.3	9411.48	375.296	223.436	0	1.55448e-18	-7.93423e-19	-5.97052e-17	9.57365e-16	5.90376e-15	5.89794e-18	-311	200	0	-0.77166	-1.22376	53.2086	-1393.66	-1998.82	872.595	-914	200	0
392	3	-11.1082	112.714	-576.322	-18705.6	46553.9	2772.13	380.778	642.457	0	-26.187	-77.8246	-503.888	-11790.3	38001.6	9325.12	375.417	223.399	0	-5.67079e-18	2.89443e-18	2.17806e-16	-3.4925e-15	-2.15371e-14	-2.15159e-17	-311	200	0	-0.736539	-1.20686	53.1044	-1366.56	-1991.65	880.7	-914	200	0
392	4	-11.4253	112.563	-576.563	-18658.2	46455.5	2694.52	380.573	642.361	0	-25.814	-78.6421	-506.377	-11831	38244.2	9236.08	375.525	223.364	0	-9.14886e-18	4.66968e-18	3.51394e-16	-5.63456e-15	-3.47465e-14	-3.47123e-17	-311	200	0	-0.689401	-1.18674	52.9042	-1345.61	-1978.02	883.851	-914	200	0
392	5	-11.7255	112.37	-576.852	-18611.8	46375.6	2612.41	380.394	642.264	0	-25.4231	-79.4554	-508.871	-11878.6	38487.6	9146.18	375.633	223.343	0	-1.00578e-17	5.13362e-18	3.86305e-16	-6.19436e-15	-3.81986e-14	-3.8161e-17	-311	200	0	-0.645535	-1.17729	52.6523	-1333.53	-1959.69	880.946	-914	200	0
392	6	-12.0242	112.118	-577.128	-18567.9	46315.7	2526.27	380.252	642.173	0	-25.0328	-80.2782	-511.294	-11935.9	38732.7	9057.6	375.754	223.345	0	-9.38127e-18	4.78831e-18	3.6032e-16	-5.77769e-15	-3.56292e-14	-3.55941e-17	-311	200	0	-0.618132	-1.18574	52.4148	-1329.67	-1940.5	872.063	-914	200	0
392	7	-12.3279	111.799	-577.353	-18527.6	46276.9	2437.15	380.154	642.091	0	-24.6582	-81.1145	-513.585	-12003.2	38979.6	8972.09	375.897	223.371	0	-7.87381e-18	4.01888e-18	3.02421e-16	-4.84929e-15	-2.9904e-14	-2.98745e-17	-311	200	0	-0.615445	-1.209	52.2394	-1330.23	-1923.47	858.288	-914	200	0
392	8	-12.632	111.419	-577.524	-18491.2	46257.1	2346.07	380.096	642.018	0	-24.3064	-81.9542	-515.717	-12077.4	39226.1	8890.73	376.061	223.419	0	-6.06834e-18	3.09735e-18	2.33076e-16	-3.73734e-15	-2.3047e-14	-2.30243e-17	-311	200	0	-0.63891	-1.23855	52.1362	-1330.29	-1910.89	841.245	-914	200	0
392	9	-12.9228	110.994	-577.679	-18457.9	46251.9	2253.27	380.065	641.952	0	-23.9752	-82.7776	-517.706	-12154.3	39466.6	8814.3	376.234	223.477	0	-4.30678e-18	2.19823e-18	1.65417e-16	-2.65244e-15	-1.63567e-14	-1.63406e-17	-311	200	0	-0.680514	-1.2645	52.091	-1326.12	-1904.97	822.758	-914	200	0
393	0	-13.1805	110.551	-577.886	-18424.8	46256.1	2158.47	380.044	641.883	0	-23.6581	-83.562	-519.602	-12229.6	39694.2	8743.17	376.393	223.536	0	-2.78049e-18	1.4192e-18	1.06795e-16	-1.71244e-15	-1.05601e-14	-1.05496e-17	-311	200	0	-0.726383	-1.27549	52.0872	-1315.79	-1907.29	804.897	-914	200	0	-37.1366	21.4047	-1057.01	-480509	466166	31832.1	439.368	455.618	0
393	1	-13.3846	110.116	-578.224	-18388.8	46263.4	2061.24	380.009	641.802	0	-23.3516	-84.2878	-521.47	-12300.2	39904.7	8677.45	376.524	223.588	0	-1.57145e-18	8.02086e-19	6.0357e-17	-9.67817e-16	-5.96822e-15	-5.96234e-18	-311	200	0	-0.764935	-1.26209	52.1185	-1299.17	-1918.52	789.788	-914	200	0
393	2	-13.5228	109.703	-578.738	-18348.1	46267	1961.19	379.945	641.704	0	-23.0635	-84.9458	-523.348	-12364.5	40097.8	8617.43	376.618	223.626	0	-6.88952e-19	3.51649e-19	2.64616e-17	-4.24309e-16	-2.61657e-15	-2.614e-18	-311	200	0	-0.790382	-1.22451	52.1879	-1279.27	-1938.21	778.973	-914	200	0
393	3	-13.5985	109.311	-579.428	-18303.6	46262.3	1858.11	379.841	641.589	0	-22.8132	-85.5395	-525.233	-12422.2	40275.1	8563.82	376.68	223.651	0	-9.94183e-20	5.07443e-20	3.81851e-18	-6.12293e-17	-3.77581e-16	-3.77209e-19	-311	200	0	-0.8004	-1.17524	52.2936	-1262.36	-1964.11	772.794	-914	200	0
393	4	-13.6279	108.934	-580.261	-18256.5	46248.5	1752.26	379.703	641.463	0	-22.6243	-86.0801	-527.081	-12473.4	40437.5	8517.52	376.72	223.665	0	2.51388e-19	-1.28311e-19	-9.65544e-18	1.54824e-16	9.54748e-16	9.53807e-19	-311	200	0	-0.794583	-1.13226	52.4137	-1254.33	-1992.3	770.223	-914	200	0
393	5	-13.6322	108.561	-581.193	-18207.6	46228.1	1644.54	379.54	641.328	0	-22.5163	-86.5802	-528.842	-12518.4	40584.4	8479.41	376.742	223.671	0	4.23113e-19	-2.15962e-19	-1.62511e-17	2.60585e-16	1.60694e-15	1.60536e-18	-311	200	0	-0.775202	-1.10882	52.5065	-1255.32	-2018.09	769.506	-914	200	0
393	6	-13.633	108.185	-582.178	-18156.6	46204.9	1536.23	379.366	641.188	0	-22.5002	-87.0519	-530.473	-12557.9	40714.1	8450.22	376.751	223.673	0	4.71401e-19	-2.40608e-19	-1.81058e-17	2.90324e-16	1.79033e-15	1.78857e-18	-311	200	0	-0.746317	-1.10708	52.5194	-1259.54	-2036.88	769.283	-914	200	0
393	7	-13.6511	107.8	-583.169	-18103.3	46182.8	1428.47	379.193	641.043	0	-22.5808	-87.5075	-531.953	-12593.8	40825.3	8430.5	376.746	223.675	0	4.42961e-19	-2.26092e-19	-1.70135e-17	2.72809e-16	1.68232e-15	1.68067e-18	-311	200	0	-0.71098	-1.11895	52.3949	-1260.96	-2045.12	769.128	-914	200	0
393	8	-13.7045	107.4	-584.118	-18047.6	46165.1	1321.99	379.034	640.897	0	-22.7598	-87.9568	-533.279	-12629	40917.4	8420.58	376.728	223.682	0	3.73797e-19	-1.9079e-19	-1.4357e-17	2.30213e-16	1.41965e-15	1.41825e-18	-311	200	0	-0.670356	-1.13215	52.0869	-1258.01	-2042.61	769.316	-914	200	0
393	9	-13.8015	106.983	-584.999	-17990	46154	1216.75	378.896	640.752	0	-23.0354	-88.4041	-534.481	-12666.2	40991.3	8420.61	376.694	223.698	0	2.89466e-19	-1.47747e-19	-1.11179e-17	1.78275e-16	1.09936e-15	1.09828e-18	-311	200	0	-0.626044	-1.13659	51.579	-1253.53	-2032.68	770.565	-914	200	0
394	0	-13.9347	106.555	-585.828	-17931.2	46151.2	1112.23	378.78	640.608	0	-23.4	-88.8436	-535.618	-12707.4	41049.5	8430.74	376.64	223.725	0	2.06468e-19	-1.05383e-19	-7.93011e-18	1.27158e-16	7.84144e-16	7.83372e-19	-311	200	0	-0.580893	-1.12705	50.8955	-1251.6	-2019.16	773.937	-914	200	0	-41.0563	13.6976	-1080.25	-489185	474168	29723.3	437.15	453.506	0
394	1	-14.0843	106.131	-586.659	-17870.6	46158.6	1007.91	378.681	640.462	0	-23.8388	-89.2586	-536.768	-12753.2	41094.2	8450.96	376.559	223.759	0	1.34132e-19	-6.84623e-20	-5.15179e-18	8.26083e-17	5.09419e-16	5.08917e-19	-311	200	0	-0.535676	-1.10374	50.1085	-1254.09	-2005.01	780.488	-914	200	0
394	2	-14.23	105.722	-587.549	-17807.9	46177.5	903.686	378.593	640.309	0	-24.3352	-89.6269	-537.997	-12802.6	41126.9	8480.78	376.444	223.797	0	7.655e-20	-3.9072e-20	-2.94017e-18	4.71453e-17	2.9073e-16	2.90443e-19	-311	200	0	-0.487201	-1.07407	49.3262	-1259.64	-1992.42	790.66	-914	200	0
394	3	-14.3602	105.333	-588.521	-17743.7	46207.7	799.954	378.515	640.15	0	-24.8759	-89.9281	-539.324	-12853.9	41150.2	8519.42	376.3	223.833	0	3.43168e-20	-1.75157e-20	-1.31805e-18	2.11348e-17	1.30332e-16	1.30203e-19	-311	200	0	-0.432444	-1.05086	48.6626	-1265.98	-1981.08	803.719	-914	200	0
394	4	-14.4714	104.959	-589.568	-17679.6	46249	697.437	378.446	639.987	0	-25.4542	-90.1483	-540.732	-12905.6	41170.3	8566.78	376.138	223.867	0	5.94326e-21	-3.03351e-21	-2.28272e-19	3.66031e-18	2.2572e-17	2.25497e-20	-311	200	0	-0.374057	-1.04395	48.2071	-1271.85	-1967.32	817.654	-914	200	0
394	5	-14.5633	104.593	-590.658	-17617.1	46300.3	596.663	378.388	639.826	0	-26.0706	-90.2824	-542.185	-12957.9	41194.7	8623.49	375.979	223.899	0	-1.10787e-20	5.65469e-21	4.25516e-19	-6.8231e-18	-4.20758e-17	-4.20344e-20	-311	200	0	-0.321554	-1.05406	48.0079	-1276.74	-1947.24	829.99	-914	200	0
394	6	-14.6384	104.222	-591.75	-17556.7	46358.7	497.581	378.342	639.669	0	-26.7303	-90.3384	-543.66	-13012	41228.5	8690.11	375.835	223.934	0	-1.95446e-20	9.9758e-21	7.5068e-19	-1.20371e-17	-7.42287e-17	-7.41555e-20	-311	200	0	-0.288703	-1.07516	48.0602	-1280.29	-1919.99	839.034	-914	200	0
394	7	-14.7013	103.837	-592.81	-17498.3	46422.6	399.507	378.309	639.517	0	-27.4381	-90.3337	-545.148	-13069	41273.1	8766.71	375.71	223.973	0	-2.20819e-20	1.12709e-20	8.48134e-19	-1.35997e-17	-8.3865e-17	-8.37824e-20	-311	200	0	-0.28721	-1.09916	48.3051	-1283.29	-1888.4	844.688	-914	200	0
394	8	-14.7547	103.433	-593.83	-17441.8	46493.1	301.393	378.294	639.372	0	-28.191	-90.2844	-546.66	-13129	41327.9	8852.79	375.601	224.017	0	-2.0908e-20	1.06717e-20	8.03046e-19	-1.28767e-17	-7.94067e-17	-7.93285e-20	-311	200	0	-0.319376	-1.11799	48.6584	-1288.62	-1858.26	848.435	-914	200	0
394	9	-14.7926	103.015	-594.847	-17387.7	46571.2	202.597	378.291	639.23	0	-28.9725	-90.1979	-548.229	-13190.8	41391.7	8947.2	375.501	224.061	0	-1.77403e-20	9.05487e-21	6.81379e-19	-1.09258e-17	-6.73761e-17	-6.73097e-20	-311	200	0	-0.377978	-1.12565	49.0439	-1299.58	-1836.01	851.98	-914	200	0
395	0	-14.7974	102.6	-595.944	-17334.8	46657.1	103.268	378.291	639.088	0	-29.7522	-90.0729	-549.907	-13251.1	41464.6	9048.46	375.403	224.097	0	-1.3804e-20	7.0457e-21	5.3019e-19	-8.50152e-18	-5.24261e-17	-5.23745e-20	-311	200	0	-0.452879	-1.1223	49.4048	-1317.21	-1825.01	855.521	-914	200	0	-47.1677	10.3322	-1112.79	-501072	483223	29773.7	432.233	450.78	0
395	1	-14.7467	102.211	-597.213	-17281	46750.8	3.69843	378.282	638.936	0	-30.4938	-89.9106	-551.748	-13307.1	41547.5	9155.08	375.302	224.118	0	-9.89497e-21	5.05051e-21	3.80051e-19	-6.09407e-18	-3.75801e-17	-3.75431e-20	-311	200	0	-0.535509	-1.11623	49.7032	-1339.33	-1824.36	857.753	-914	200	0
395	2	-14.6293	101.861	-598.694	-17224.6	46852.9	-96.4578	378.259	638.77	0	-31.1696	-89.7272	-553.779	-13357.8	41641.1	9265.31	375.194	224.121	0	-6.46776e-21	3.30122e-21	2.48417e-19	-3.98333e-18	-2.45639e-17	-2.45397e-20	-311	200	0	-0.61752	-1.11914	49.9182	-1362.01	-1830.88	857.229	-914	200	0
395	3	-14.4559	101.546	-600.354	-17166.8	46964.2	-198.198	378.228	638.595	0	-31.771	-89.5522	-555.981	-13403.6	41743.6	9376.73	375.081	224.108	0	-3.72616e-21	1.90187e-21	1.43116e-19	-2.29485e-18	-1.41516e-17	-1.41377e-20	-311	200	0	-0.688015	-1.13875	50.0451	-1381.66	-1840.89	853.4	-914	200	0
395	4	-14.2532	101.247	-602.109	-17110.5	47083.7	-302.292	378.198	638.418	0	-32.3087	-89.4147	-558.289	-13446.1	41851.2	9486.04	374.963	224.084	0	-1.70562e-21	8.70569e-22	6.55104e-20	-1.05045e-18	-6.47779e-18	-6.47141e-21	-311	200	0	-0.735949	-1.17595	50.1011	-1396.14	-1851.14	846.874	-914	200	0
395	5	-14.0522	100.948	-603.863	-17057.9	47209.4	-408.45	378.179	638.248	0	-32.8048	-89.3344	-560.616	-13487.2	41959	9589.99	374.844	224.058	0	-3.40559e-22	1.73825e-22	1.30804e-20	-2.09742e-19	-1.29341e-18	-1.29214e-21	-311	200	0	-0.756596	-1.22618	50.1196	-1405.04	-1860.19	838.681	-914	200	0
395	6	-13.8811	100.634	-605.522	-17010.6	47338.1	-515.545	378.177	638.093	0	-33.2841	-89.3191	-562.868	-13529.2	42061.8	9686.72	374.728	224.036	0	4.84889e-22	-2.47493e-22	-1.86239e-20	2.98632e-19	1.84156e-18	1.83975e-21	-311	200	0	-0.755003	-1.28145	50.131	-1408.79	-1869.01	829.272	-914	200	0
395	7	-13.7591	100.298	-607.001	-16969.1	47464.7	-622.403	378.195	637.956	0	-33.7631	-89.3662	-564.967	-13573.9	42154.4	9776.28	374.614	224.026	0	9.01671e-22	-4.60223e-22	-3.46318e-20	5.55317e-19	3.42446e-18	3.42109e-21	-311	200	0	-0.743421	-1.33273	50.1539	-1407.67	-1879.55	818.919	-914	200	0
395	8	-13.6924	99.9359	-608.252	-16932.7	47583.3	-728.192	378.23	637.838	0	-34.2408	-89.4675	-566.877	-13622	42235.5	9860.27	374.506	224.03	0	1.0338e-21	-5.27662e-22	-3.97066e-20	6.36691e-19	3.92627e-18	3.9224e-21	-311	200	0	-0.734019	-1.36957	50.1987	-1401.76	-1892.94	808.815	-914	200	0
395	9	-13.6713	99.5568	-609.277	-16899.5	47689.6	-832.194	378.272	637.737	0	-34.7001	-89.6146	-568.619	-13671.6	42308.8	9940.61	374.406	224.043	0	9.8651e-22	-5.03526e-22	-3.78904e-20	6.07568e-19	3.74667e-18	3.74298e-21	-311	200	0	-0.732146	-1.37908	50.2756	-1391.49	-1908.97	800.652	-914	200	0
396	0	-13.6716	99.1839	-610.153	-16866.6	47781.9	-933.555	378.311	637.643	0	-35.1165	-89.7974	-570.28	-13719.4	42379.3	10017.7	374.313	224.057	0	8.41705e-22	-4.29616e-22	-3.23286e-20	5.18386e-19	3.19672e-18	3.19357e-21	-311	200	0	-0.734894	-1.35124	50.3967	-1378.63	-1926.24	795.303	-914	200	0	-50.5781	5.89152	-1141.14	-511267	495541	28465.8	432.152	448.324	0
396	1	-13.6641	98.847	-610.984	-16830.7	47859.6	-1031.65	378.332	637.547	0	-35.4699	-90.0034	-571.976	-13762.2	42449.7	10089.7	374.216	224.061	0	6.58097e-22	-3.359e-22	-2.52765e-20	4.05306e-19	2.49939e-18	2.49693e-21	-311	200	0	-0.732974	-1.2854	50.5587	-1366.89	-1942.35	792.415	-914	200	0
396	2	-13.6316	98.5682	-611.848	-16789.5	47922.4	-1126.62	378.324	637.441	0	-35.7542	-90.224	-573.79	-13797.4	42520.8	10153.7	374.105	224.046	0	4.7407e-22	-2.41971e-22	-1.82083e-20	2.91968e-19	1.80047e-18	1.7987e-21	-311	200	0	-0.715076	-1.19096	50.7342	-1360.8	-1955.08	791.133	-914	200	0
396	3	-13.5784	98.35	-612.749	-16741.8	47971.1	-1219.28	378.288	637.322	0	-35.981	-90.4637	-575.737	-13822.6	42592.2	10206.9	373.979	224.009	0	3.11742e-22	-1.59117e-22	-1.19735e-20	1.91994e-19	1.18397e-18	1.1828e-21	-311	200	0	-0.676214	-1.08547	50.8895	-1362.95	-1964.64	791.26	-914	200	0
396	4	-13.5266	98.1755	-613.63	-16688	48006.6	-1310.3	378.234	637.196	0	-36.1735	-90.7418	-577.77	-13836.5	42663	10247.2	373.841	223.948	0	1.81244e-22	-9.25089e-23	-6.9613e-21	1.11624e-19	6.88347e-19	6.87668e-22	-311	200	0	-0.624283	-0.9904	51.0036	-1372.1	-1974.75	793.728	-914	200	0
396	5	-13.5047	98.0194	-614.41	-16629.4	48029.7	-1399.64	378.172	637.066	0	-36.358	-91.0834	-579.818	-13839.3	42732	10272.8	373.699	223.868	0	8.46049e-23	-4.31833e-23	-3.24955e-21	5.21061e-20	3.21321e-19	3.21005e-22	-311	200	0	-0.57612	-0.923797	51.0737	-1383.57	-1991.01	799.715	-914	200	0
396	6	-13.5349	97.8585	-615.023	-16567.6	48041.4	-1486.77	378.113	636.938	0	-36.5547	-91.5107	-581.813	-13832.4	42796.7	10283.2	373.557	223.775	0	1.89553e-23	-9.675e-24	-7.28044e-22	1.16741e-20	7.19904e-20	7.19194e-23	-311	200	0	-0.546233	-0.894158	51.1106	-1391.85	-2016.31	809.489	-914	200	0
396	7	-13.6275	97.6785	-615.451	-16505	48043.7	-1571.08	378.063	636.818	0	-36.7713	-92.0376	-583.719	-13818.1	42854.2	10279.9	373.416	223.673	0	-2.105e-23	1.07442e-23	8.08499e-22	-1.29642e-20	-7.99459e-20	-7.98672e-23	-311	200	0	-0.541043	-0.899022	51.13	-1393.19	-2047.25	822.374	-914	200	0
396	8	-13.7802	97.4761	-615.728	-16443.9	48038.5	-1652.08	378.019	636.707	0	-37.0029	-92.666	-585.539	-13797.6	42901.9	10266.8	373.269	223.564	0	-4.15414e-23	2.12032e-23	1.59554e-21	-2.55843e-20	-1.5777e-19	-1.57615e-22	-311	200	0	-0.561166	-0.928628	51.1499	-1386.67	-2075.86	837.218	-914	200	0
396	9	-13.9812	97.2597	-615.919	-16385.4	48025.3	-1729.46	377.973	636.603	0	-37.2364	-93.3813	-587.304	-13771.5	42936.9	10248.5	373.108	223.449	0	-4.83702e-23	2.46887e-23	1.85783e-21	-2.979e-20	-1.83705e-19	-1.83524e-22	-311	200	0	-0.603914	-0.970902	51.1956	-1373.76	-2095.15	852.516	-914	200	0
397	0	-14.2125	97.0444	-616.096	-16329.9	48002	-1803.27	377.913	636.505	0	-37.4599	-94.1531	-589.06	-13739.8	42955.2	10228.7	372.922	223.325	0	-4.65295e-23	2.37492e-23	1.78713e-21	-2.86564e-20	-1.76714e-19	-1.7654e-22	-311	200	0	-0.662483	-1.01415	51.2881	-1357.32	-2103.06	866.856	-914	200	0	-54.5096	-2.2869	-1163.42	-517046	502436	26719.6	429.64	444.367	0
397	1	-14.4566	96.845	-616.323	-16277.8	47968.1	-1873.85	377.83	636.411	0	-37.67	-94.9424	-590.84	-13701.2	42953	10210.6	372.698	223.189	0	-3.99237e-23	2.03775e-23	1.53341e-21	-2.4588e-20	-1.51626e-19	-1.51477e-22	-311	200	0	-0.725097	-1.04981	51.4272	-1340.52	-2102.92	879.489	-914	200	0
397	2	-14.7024	96.6694	-616.631	-16230.1	47926.9	-1941.82	377.724	636.321	0	-37.873	-95.716	-592.649	-13654.5	42928.9	10197.4	372.436	223.04	0	-3.13658e-23	1.60094e-23	1.20471e-21	-1.93174e-20	-1.19124e-19	-1.19007e-22	-311	200	0	-0.77899	-1.0745	51.599	-1325.53	-2100.72	890.272	-914	200	0
397	3	-14.9461	96.516	-617.018	-16187.5	47884.4	-2007.86	377.606	636.235	0	-38.0802	-96.4604	-594.458	-13599.3	42885.4	10190.7	372.142	222.877	0	-2.27058e-23	1.15893e-23	8.72095e-22	-1.39839e-20	-8.62344e-20	-8.61494e-23	-311	200	0	-0.816943	-1.08895	51.7947	-1312.87	-2100.78	899.127	-914	200	0
397	4	-15.1894	96.3758	-617.457	-16150.8	47846.2	-2072.46	377.489	636.157	0	-38.3025	-97.1841	-596.223	-13536.6	42830.3	10189.4	371.836	222.704	0	-1.50196e-23	7.66618e-24	5.76881e-22	-9.25021e-21	-5.70431e-20	-5.69869e-23	-311	200	0	-0.838365	-1.09687	52.01	-1302.12	-2102.73	905.547	-914	200	0
397	5	-15.4358	96.2377	-617.921	-16120.9	47816.7	-2136.05	377.383	636.089	0	-38.5484	-97.9043	-597.906	-13468.1	42773.4	10189.9	371.539	222.525	0	-8.80973e-24	4.49659e-24	3.38369e-22	-5.4257e-21	-3.34585e-20	-3.34256e-23	-311	200	0	-0.845244	-1.10358	52.2343	-1292.85	-2101.81	908.779	-914	200	0
397	6	-15.6871	96.0945	-618.398	-16098.5	47800	-2199	377.297	636.033	0	-38.8206	-98.6331	-599.504	-13395.2	42723.9	10189.7	371.266	222.344	0	-4.18901e-24	2.13812e-24	1.60894e-22	-2.57991e-21	-1.59095e-20	-1.58938e-23	-311	200	0	-0.8393	-1.11261	52.4429	-1284.74	-2092.53	908.623	-914	200	0
397	7	-15.942	95.9441	-618.89	-16083.2	47798.9	-2260.94	377.233	635.987	0	-39.1153	-99.3766	-601.044	-13319.7	42687.8	10187.8	371.023	222.161	0	-1.03289e-24	5.27197e-25	3.96716e-23	-6.3613e-22	-3.92281e-21	-3.91894e-24	-311	200	0	-0.820837	-1.12457	52.5947	-1277.23	-2073.07	905.799	-914	200	0
397	8	-16.1983	95.7864	-619.405	-16072.9	47813.7	-2320.51	377.193	635.949	0	-39.4219	-100.137	-602.567	-13243	42667.6	10185.4	370.81	221.978	0	9.04877e-25	-4.6186e-25	-3.4755e-23	5.57292e-22	3.43664e-21	3.43325e-24	-311	200	0	-0.78947	-1.13893	52.6455	-1270.06	-2045.6	901.382	-914	200	0
397	9	-16.451	95.6244	-619.96	-16064.7	47842.6	-2376.4	377.17	635.912	0	-39.7212	-100.907	-604.121	-13166.8	42662.7	10183.3	370.62	221.795	0	1.91111e-24	-9.75454e-25	-7.3403e-23	1.17701e-21	7.25823e-21	7.25108e-24	-311	200	0	-0.747669	-1.15427	52.5683	-1264.62	-2013.61	895.714	-914	200	0
398	0	-16.6885	95.4692	-620.592	-16055.4	47882	-2428.48	377.155	635.871	0	-39.9849	-101.668	-605.77	-13092.3	42670.8	10181.3	370.441	221.613	0	2.2618e-24	-1.15445e-24	-8.68722e-23	1.39299e-21	8.59009e-21	8.58163e-24	-311	200	0	-0.701518	-1.16845	52.3699	-1263.73	-1981.3	888.421	-914	200	0	-58.0227	-10.2549	-1190.27	-525103	511676	25308.9	427.566	440.794	0
398	1	-16.8946	95.3382	-621.355	-16042	47929.3	-2477.65	377.137	635.818	0	-40.1832	-102.39	-607.583	-13020	42689.2	10178.6	370.261	221.429	0	2.19376e-24	-1.11972e-24	-8.4259e-23	1.35108e-21	8.33169e-21	8.32349e-24	-311	200	0	-0.655716	-1.18019	52.0945	-1268.84	-1954.48	879.761	-914	200	0
398	2	-17.0542	95.2461	-622.303	-16022	47982.6	-2524.81	377.105	635.746	0	-40.2996	-103.052	-609.617	-12950	42715.9	10174.9	370.07	221.243	0	1.89309e-24	-9.66256e-25	-7.27108e-23	1.16591e-21	7.18978e-21	7.1827e-24	-311	200	0	-0.610756	-1.18906	51.8033	-1278.19	-1939.17	870.87	-914	200	0
398	3	-17.1586	95.1992	-623.469	-15994	48040.7	-2570.28	377.054	635.653	0	-40.3379	-103.646	-611.894	-12882.5	42750.2	10170.4	369.865	221.054	0	1.49452e-24	-7.62819e-25	-5.74022e-23	9.20437e-22	5.67603e-21	5.67044e-24	-311	200	0	-0.566636	-1.19307	51.5529	-1287.79	-1938.89	862.577	-914	200	0
398	4	-17.2112	95.1937	-624.842	-15958.1	48103.4	-2614.17	376.985	635.539	0	-40.3207	-104.183	-614.387	-12817.8	42792.7	10166.1	369.651	220.863	0	1.08717e-24	-5.54905e-25	-4.17567e-23	6.69563e-22	4.12898e-21	4.12491e-24	-311	200	0	-0.525116	-1.18677	51.3851	-1293.22	-1952.72	855.026	-914	200	0
398	5	-17.2271	95.2148	-626.359	-15916.1	48173	-2656.77	376.91	635.411	0	-40.2828	-104.687	-617.03	-12756.2	42842.7	10163.2	369.434	220.674	0	7.23351e-25	-3.69207e-25	-2.77828e-23	4.45494e-22	2.74722e-21	2.74451e-24	-311	200	0	-0.489032	-1.16429	51.3119	-1291.13	-1975.34	848.177	-914	200	0
398	6	-17.2288	95.2397	-627.927	-15870.7	48254.5	-2698.75	376.847	635.275	0	-40.2617	-105.193	-619.737	-12697.4	42896.6	10162.4	369.217	220.488	0	4.2793e-25	-2.1842e-25	-1.64361e-23	2.63551e-22	1.62524e-21	1.62364e-24	-311	200	0	-0.46342	-1.12635	51.3086	-1280.1	-2000.41	841.939	-914	200	0
398	7	-17.2366	95.2453	-629.456	-15824.1	48354.1	-2740.55	376.819	635.139	0	-40.2882	-105.734	-622.425	-12640.8	42949.3	10163.3	369.003	220.309	0	2.07057e-25	-1.05684e-25	-7.95275e-24	1.27521e-22	7.86383e-22	7.85608e-25	-311	200	0	-0.454031	-1.08239	51.3297	-1260.8	-2024.08	836.098	-914	200	0
398	8	-17.264	95.2166	-630.882	-15777.5	48476.8	-2781.71	376.84	635.009	0	-40.3815	-106.333	-625.024	-12585.9	42996.1	10164.3	368.791	220.137	0	5.53795e-26	-2.82663e-26	-2.12704e-24	3.41069e-23	2.10326e-22	2.10119e-25	-311	200	0	-0.463246	-1.04393	51.3268	-1236.31	-2045.04	830.683	-914	200	0
398	9	-17.3128	95.152	-632.193	-15732	48624.7	-2820.89	376.914	634.885	0	-40.5493	-106.989	-627.494	-12532.7	43034.6	10164.8	368.582	219.973	0	-3.84303e-26	1.96153e-26	1.47605e-24	-2.36683e-23	-1.45955e-22	-1.45811e-25	-311	200	0	-0.488716	-1.01757	51.2697	-1211.41	-2062.43	826.419	-914	200	0
399	0	-17.3711	95.0656	-633.441	-15688.3	48795.1	-2856.6	377.032	634.767	0	-40.7874	-107.684	-629.838	-12481.6	43063.5	10165.6	368.372	219.817	0	-8.77846e-26	4.48062e-26	3.37167e-24	-5.40643e-23	-3.33397e-22	-3.33069e-25	-311	200	0	-0.523499	-1.00634	51.1609	-1190.76	-2076.19	824.546	-914	200	0	-60.1711	-16.5095	-1228.26	-538153	524922	23593.9	425.042	437.54	0
399	1	-17.4157	94.9825	-634.728	-15645.9	48980.3	-2887.82	377.167	634.65	0	-41.0814	-108.385	-632.093	-12432.3	43082.5	10168.1	368.158	219.668	0	-1.05695e-25	5.39478e-26	4.05957e-24	-6.50948e-23	-4.01418e-22	-4.01023e-25	-311	200	0	-0.558811	-1.01337	51.0228	-1177.42	-2088.76	826.117	-914	200	0
399	2	-17.4234	94.9263	-636.154	-15603.4	49171.1	-2914.2	377.294	634.528	0	-41.4131	-109.061	-634.298	-12383.5	43093	10172.7	367.938	219.523	0	-1.03391e-25	5.27718e-26	3.97108e-24	-6.36758e-23	-3.92668e-22	-3.92281e-25	-311	200	0	-0.589638	-1.03911	50.8794	-1172.58	-2103.17	831.464	-914	200	0
399	3	-17.382	94.9081	-637.764	-15559.7	49361.5	-2935.5	377.398	634.397	0	-41.7687	-109.692	-636.464	-12334.9	43098.5	10179.4	367.716	219.38	0	-8.97393e-26	4.58039e-26	3.44675e-24	-5.52682e-23	-3.40821e-22	-3.40485e-25	-311	200	0	-0.617199	-1.07881	50.7455	-1176.36	-2118.69	840.112	-914	200	0
399	4	-17.2935	94.925	-639.55	-15514.9	49550.2	-2951.2	377.477	634.259	0	-42.1454	-110.272	-638.57	-12287.1	43102.7	10188.8	367.499	219.242	0	-7.11912e-26	3.63368e-26	2.73435e-24	-4.38449e-23	-2.70377e-22	-2.70111e-25	-311	200	0	-0.645783	-1.12605	50.6205	-1188.69	-2129.57	850.89	-914	200	0
399	5	-17.1691	94.9662	-641.462	-15469.5	49738.2	-2960.92	377.539	634.116	0	-42.5477	-110.809	-640.583	-12241.4	43108.8	10202.4	367.296	219.11	0	-5.20391e-26	2.65614e-26	1.99875e-24	-3.20496e-23	-1.9764e-22	-1.97445e-25	-311	200	0	-0.677537	-1.1759	50.495	-1209.95	-2129	862.154	-914	200	0
399	6	-17.0213	95.019	-643.433	-15422.5	49927.8	-2965.27	377.596	633.969	0	-42.981	-111.316	-642.476	-12199.2	43118.9	10221.1	367.114	218.988	0	-3.48233e-26	1.77742e-26	1.33751e-24	-2.14468e-23	-1.32256e-22	-1.32125e-25	-311	200	0	-0.709701	-1.2255	50.3571	-1240.59	-2113.71	872.373	-914	200	0
399	7	-16.8591	95.0735	-645.394	-15372.1	50122.2	-2965.88	377.661	633.818	0	-43.4451	-111.804	-644.238	-12161	43133.2	10245.1	366.952	218.877	0	-2.07732e-26	1.06029e-26	7.97868e-25	-1.27937e-23	-7.88947e-23	-7.88169e-26	-311	200	0	-0.735185	-1.27424	50.1979	-1278.88	-2084.32	880.727	-914	200	0
399	8	-16.6854	95.1224	-647.299	-15317.3	50322.8	-2964.48	377.743	633.663	0	-43.9332	-112.283	-645.878	-12127.2	43151.1	10273.5	366.81	218.776	0	-1.02184e-26	5.21559e-27	3.92474e-25	-6.29326e-24	-3.88085e-23	-3.87703e-26	-311	200	0	-0.746567	-1.32285	50.0285	-1319.9	-2044.15	887.083	-914	200	0
399	9	-16.4961	95.1644	-649.146	-15258.7	50528.4	-2962.24	377.838	633.506	0	-44.4306	-112.752	-647.435	-12096.5	43172	10305.5	366.682	218.684	0	-2.93162e-27	1.49633e-27	1.12599e-25	-1.80551e-24	-1.1134e-23	-1.1123e-26	-311	200	0	-0.742479	-1.37039	49.8854	-1356.95	-1999.26	891.181	-914	200	0
400	0	-16.2801	95.209	-650.979	-15197.7	50735.4	-2959.75	377.937	633.346	0	-44.9135	-113.201	-648.988	-12067.1	43196.9	10340.9	366.56	218.594	0	1.60745e-27	-8.20463e-28	-6.17399e-26	9.89991e-25	6.10495e-24	6.09894e-27	-311	200	0	-0.728363	-1.41235	49.8035	-1383.78	-1957.55	892.252	-914	200	0	-61.4075	-20.3019	-1267.43	-553031	537113	22289.7	421.481	435.62	0
400	1	-16.0231	95.2722	-652.857	-15134.9	50940.8	-2957.04	378.027	633.182	0	-45.3521	-113.612	-650.625	-12037.6	43226.9	10380.2	366.439	218.502	0	4.02555e-27	-2.05469e-27	-1.54615e-25	2.47924e-24	1.52886e-23	1.52736e-26	-311	200	0	-0.709378	-1.4421	49.7898	-1396.64	-1926.14	889.997	-914	200	0
400	2	-15.715	95.3664	-654.819	-15070.7	51144.1	-2953.59	378.104	633.015	0	-45.7204	-113.972	-652.413	-12008.1	43262.8	10424.1	366.312	218.406	0	4.93589e-27	-2.51933e-27	-1.8958e-25	3.03989e-24	1.8746e-23	1.87276e-26	-311	200	0	-0.686734	-1.4537	49.829	-1395.15	-1908.8	885.452	-914	200	0
400	3	-15.3566	95.4906	-656.855	-15005.4	51346.1	-2948.73	378.17	632.844	0	-46.0048	-114.28	-654.378	-11980.2	43304.4	10472.3	366.176	218.308	0	4.87081e-27	-2.48612e-27	-1.8708e-25	2.99981e-24	1.84989e-23	1.84806e-26	-311	200	0	-0.661816	-1.44292	49.8969	-1382.05	-1905.53	880.312	-914	200	0
400	4	-14.9605	95.6278	-658.905	-14939.4	51547.7	-2941.87	378.232	632.673	0	-46.2054	-114.547	-656.5	-11956.7	43353.3	10523.7	366.037	218.213	0	4.25267e-27	-2.17061e-27	-1.63339e-25	2.61911e-24	1.61512e-23	1.61353e-26	-311	200	0	-0.639186	-1.40781	49.9603	-1362.3	-1914.01	875.479	-914	200	0
400	5	-14.5465	95.7503	-660.891	-14873	51749.8	-2932.53	378.303	632.505	0	-46.3336	-114.79	-658.737	-11940.9	43414.2	10577.5	365.905	218.127	0	3.39024e-27	-1.73042e-27	-1.30214e-25	2.08797e-24	1.28758e-23	1.28631e-26	-311	200	0	-0.624686	-1.3522	49.9869	-1341.88	-1930.33	870.267	-914	200	0
400	6	-14.1339	95.83	-662.746	-14807.3	51954.3	-2920.54	378.392	632.342	0	-46.4072	-115.027	-661.038	-11935.7	43492.4	10633.7	365.794	218.056	0	2.49019e-27	-1.27102e-27	-9.56444e-26	1.53365e-24	9.4575e-24	9.44818e-27	-311	200	0	-0.622755	-1.2878	49.9734	-1326.12	-1949.18	862.93	-914	200	0
400	7	-13.7353	95.8507	-664.447	-14742.5	52163.1	-2906.37	378.506	632.188	0	-46.443	-115.274	-663.361	-11942.9	43591.4	10692.1	365.713	218.004	0	1.67581e-27	-8.55351e-28	-6.43653e-26	1.03209e-24	6.36456e-24	6.35829e-27	-311	200	0	-0.634045	-1.22958	49.9507	-1318.59	-1965.6	852.157	-914	200	0
400	8	-13.3539	95.8125	-666.027	-14679.2	52377.4	-2891.16	378.641	632.04	0	-46.4495	-115.538	-665.683	-11963.1	43714.2	10751.1	365.668	217.971	0	1.00778e-27	-5.14383e-28	-3.87073e-26	6.20667e-25	3.82745e-24	3.82368e-27	-311	200	0	-0.653947	-1.18915	49.9639	-1320.51	-1977.18	838.232	-914	200	0
400	9	-12.9843	95.73	-667.561	-14618.3	52597	-2876.43	378.79	631.898	0	-46.4245	-115.814	-668.007	-11994.9	43862.9	10808.1	365.662	217.956	0	5.03544e-28	-2.57015e-28	-1.93404e-26	3.10121e-25	1.91241e-24	1.91053e-27	-311	200	0	-0.675212	-1.17083	50.0493	-1330.94	-1983.97	822.631	-914	200	0
401	0	-12.6152	95.626	-669.138	-14559.8	52820.8	-2863.61	378.939	631.759	0	-46.3562	-116.089	-670.354	-12032.4	44038.5	10861.5	365.694	217.949	0	1.53598e-28	-7.83982e-29	-5.89947e-27	9.45973e-26	5.83351e-25	5.82776e-28	-311	200	0	-0.691978	-1.17219	50.2101	-1347.85	-1986.54	806.848	-914	200	0	-56.5805	-23.4416	-1309.15	-568700	553572	19344.1	420.793	433.59	0
401	1	-12.2344	95.5243	-670.829	-14502.5	53047.2	-2853.4	379.077	631.619	0	-46.2285	-116.352	-672.754	-12066.7	44241.1	10911.5	365.761	217.936	0	-6.59167e-29	3.36446e-29	2.53176e-27	-4.05965e-26	-2.50345e-25	-2.50099e-28	-311	200	0	-0.70018	-1.18846	50.4046	-1369.67	-1984.93	792.25	-914	200	0
401	2	-11.8363	95.4406	-672.664	-14445.3	53275.2	-2845.78	379.2	631.475	0	-46.0303	-116.6	-675.227	-12091.2	44469.3	10958.8	365.858	217.907	0	-1.84268e-28	9.40525e-29	7.07746e-27	-1.13486e-25	-6.99833e-25	-6.99143e-28	-311	200	0	-0.69632	-1.21541	50.5726	-1395.71	-1979.95	780.673	-914	200	0
401	3	-11.426	95.3782	-674.632	-14388.3	53505.1	-2840.35	379.31	631.328	0	-45.7626	-116.847	-677.777	-12105.7	44717.1	11003.8	365.976	217.861	0	-2.30345e-28	1.17571e-28	8.84721e-27	-1.41864e-25	-8.74828e-25	-8.73966e-28	-311	200	0	-0.677621	-1.24951	50.6808	-1425.19	-1974.62	773.938	-914	200	0
401	4	-11.0156	95.33	-676.689	-14333.5	53737	-2836.43	379.412	631.182	0	-45.4382	-117.114	-680.388	-12113.9	44975.8	11046.6	366.103	217.804	0	-2.29374e-28	1.17075e-28	8.80991e-27	-1.41266e-25	-8.71141e-25	-8.70283e-28	-311	200	0	-0.643965	-1.28736	50.7326	-1456.37	-1972.7	772.594	-914	200	0
401	5	-10.6175	95.2861	-678.783	-14282.5	53970.9	-2833.07	379.511	631.041	0	-45.0767	-117.423	-683.027	-12119.5	45238.1	11087.2	366.232	217.744	0	-2.01469e-28	1.02832e-28	7.73811e-27	-1.2408e-25	-7.65159e-25	-7.64405e-28	-311	200	0	-0.600145	-1.32421	50.7413	-1487.24	-1975.56	775.758	-914	200	0
401	6	-10.2439	95.2399	-680.868	-14236.3	54205.6	-2829.39	379.612	630.909	0	-44.6962	-117.795	-685.657	-12124.1	45500.6	11125.2	366.361	217.682	0	-1.61404e-28	8.23826e-29	6.1993e-27	-9.9405e-26	-6.12998e-25	-6.12394e-28	-311	200	0	-0.553784	-1.35319	50.7118	-1516.76	-1981.75	782.104	-914	200	0
401	7	-9.90943	95.1868	-682.899	-14195.4	54438.1	-2825.08	379.716	630.787	0	-44.3098	-118.244	-688.242	-12128	45762.5	11159.2	366.492	217.622	0	-1.19126e-28	6.08032e-29	4.57544e-27	-7.33667e-26	-4.52429e-25	-4.51983e-28	-311	200	0	-0.509722	-1.36964	50.6416	-1544.21	-1989.01	790.631	-914	200	0
401	8	-9.63162	95.1193	-684.822	-14160.3	54666	-2820.68	379.825	630.677	0	-43.9254	-118.776	-690.745	-12131.4	46022.9	11186.3	366.628	217.563	0	-8.0615e-29	4.11468e-29	3.0963e-27	-4.96488e-26	-3.06168e-25	-3.05866e-28	-311	200	0	-0.468455	-1.37627	50.5306	-1568.23	-1996.09	800.476	-914	200	0
401	9	-9.42284	95.0312	-686.604	-14130.3	54888	-2817.29	379.941	630.58	0	-43.5427	-119.391	-693.158	-12133.8	46279.3	11202.8	366.766	217.505	0	-4.88618e-29	2.49396e-29	1.87671e-27	-3.00928e-26	-1.85572e-25	-1.8539e-28	-311	200	0	-0.429421	-1.37902	50.3875	-1587.08	-2003.27	810.434	-914	200	0
402	0	-9.28058	94.9279	-688.261	-14102.4	55102.9	-2815.86	380.061	630.49	0	-43.1476	-120.072	-695.52	-12134.3	46529.7	11205.1	366.899	217.446	0	-2.47797e-29	1.26478e-29	9.5175e-28	-1.52612e-26	-9.41109e-26	-9.40182e-29	-311	200	0	-0.394052	-1.37884	50.2328	-1598.81	-2011.82	819.279	-914	200	0	-50.2524	-30.0805	-1351.85	-584254	570573	15386.6	420.303	431.166	0
402	1	-9.19076	94.8255	-689.855	-14072.7	55308	-2816.67	380.173	630.4	0	-42.7138	-120.787	-697.911	-12132.1	46775.1	11190.6	367.022	217.383	0	-7.97929e-30	4.07272e-30	3.06473e-28	-4.91425e-27	-3.03046e-26	-3.02747e-29	-311	200	0	-0.366881	-1.37204	50.0951	-1601.31	-2022.02	826.485	-914	200	0
402	2	-9.14047	94.7364	-691.445	-14038	55499.3	-2819.63	380.266	630.302	0	-42.216	-121.511	-700.393	-12126.3	47018.5	11159.4	367.132	217.314	0	2.63145e-30	-1.34312e-30	-1.0107e-28	1.62064e-27	9.99399e-27	9.98414e-30	-311	200	0	-0.354169	-1.35625	50.0056	-1593.53	-2031.78	832.286	-914	200	0
402	3	-9.12457	94.6629	-693.054	-13995.2	55673.3	-2824.35	380.33	630.194	0	-41.6397	-122.227	-702.978	-12116	47262.2	11113.8	367.231	217.235	0	8.41837e-30	-4.29683e-30	-3.23337e-28	5.18467e-27	3.19722e-26	3.19407e-29	-311	200	0	-0.361699	-1.33272	49.9836	-1576.39	-2038.54	837.23	-914	200	0
402	4	-9.14314	94.6007	-694.669	-13942.4	55828.8	-2830.06	380.368	630.071	0	-40.9822	-122.932	-705.641	-12100.3	47506.4	11056.9	367.324	217.148	0	1.07419e-29	-5.48278e-30	-4.1258e-28	6.61567e-27	4.07967e-26	4.07565e-29	-311	200	0	-0.393832	-1.3043	50.023	-1551.86	-2042.02	841.652	-914	200	0
402	5	-9.19849	94.5409	-696.263	-13880.1	55967.7	-2836.01	380.383	629.935	0	-40.2502	-123.634	-708.333	-12079.7	47749.9	10991.7	367.412	217.054	0	1.07971e-29	-5.51096e-30	-4.147e-28	6.64967e-27	4.10063e-26	4.09659e-29	-311	200	0	-0.450198	-1.27256	50.097	-1521.67	-2043.91	845.19	-914	200	0
402	6	-9.29529	94.4687	-697.795	-13811.8	56094.9	-2842.12	380.389	629.794	0	-39.4586	-124.352	-710.996	-12056	47991.6	10921.1	367.499	216.957	0	9.54155e-30	-4.87012e-30	-3.66477e-28	5.87641e-27	3.62379e-26	3.62022e-29	-311	200	0	-0.521535	-1.23648	50.1776	-1486.89	-2045.29	846.926	-914	200	0
402	7	-9.43977	94.3661	-699.217	-13741.3	56216.5	-2848.97	380.399	629.652	0	-38.6266	-125.103	-713.57	-12031.2	48231.9	10846.9	367.592	216.861	0	7.68209e-30	-3.92102e-30	-2.95057e-28	4.73121e-27	2.91758e-26	2.91471e-29	-311	200	0	-0.592376	-1.1932	50.2493	-1448.91	-2045.87	846.358	-914	200	0
402	8	-9.63528	94.2174	-700.482	-13671	56338.2	-2857.45	380.428	629.516	0	-37.7724	-125.892	-716.002	-12006.4	48472.5	10769.6	367.699	216.769	0	5.69708e-30	-2.90786e-30	-2.18816e-28	3.50869e-27	2.1637e-26	2.16157e-29	-311	200	0	-0.648034	-1.1405	50.307	-1410.29	-2045.11	844.262	-914	200	0
402	9	-9.87512	94.0173	-701.58	-13601.5	56463.7	-2868.47	380.481	629.387	0	-36.9073	-126.711	-718.269	-11982.1	48716.9	10688.3	367.825	216.682	0	3.87657e-30	-1.97864e-30	-1.48893e-28	2.38748e-27	1.47228e-26	1.47083e-29	-311	200	0	-0.678966	-1.07995	50.349	-1373.69	-2042.17	842.373	-914	200	0
403	0	-10.1371	93.7772	-702.561	-13532.1	56593.2	-2882.61	380.553	629.261	0	-36.0295	-127.542	-720.403	-11958.9	48968.6	10602	367.974	216.6	0	2.36768e-30	-1.20849e-30	-9.09389e-29	1.45819e-27	8.99221e-27	8.98336e-30	-311	200	0	-0.682624	-1.01783	50.377	-1340.24	-2035.89	841.91	-914	200	0	-42.9449	-39.3312	-1386.7	-595785	584860	10487	420.297	428.318	0
403	1	-10.3876	93.5215	-703.533	-13460.5	56724.5	-2899.96	380.628	629.133	0	-35.1254	-128.362	-722.492	-11938	49229.2	10510.8	368.138	216.523	0	1.21785e-30	-6.21606e-31	-4.67759e-29	7.50045e-28	4.62529e-27	4.62073e-30	-311	200	0	-0.663389	-0.961811	50.4021	-1310.31	-2026.39	842.343	-914	200	0
403	2	-10.5961	93.2738	-704.593	-13384.3	56854.8	-2920.23	380.692	628.996	0	-34.1803	-129.149	-724.624	-11920.5	49497.9	10415.4	368.308	216.451	0	4.1156e-31	-2.10065e-31	-1.58074e-29	2.5347e-28	1.56307e-27	1.56153e-30	-311	200	0	-0.62929	-0.917787	50.4414	-1285.49	-2015.56	841.971	-914	200	0
403	3	-10.7484	93.0406	-705.779	-13302.7	56982.2	-2942.92	380.737	628.848	0	-33.191	-129.893	-726.815	-11906.5	49772.5	10317.5	368.48	216.382	0	-1.01087e-31	5.15961e-32	3.88261e-30	-6.22571e-29	-3.8392e-28	-3.83541e-31	-311	200	0	-0.587999	-0.890091	50.5121	-1269	-2005.05	839.783	-914	200	0
403	4	-10.8484	92.8103	-707.06	-13218	57106.1	-2967.54	380.766	628.694	0	-32.1707	-130.599	-729.007	-11895.7	50051.8	10219.1	368.658	216.318	0	-3.83782e-31	1.95887e-31	1.47405e-29	-2.36362e-28	-1.45757e-27	-1.45613e-30	-311	200	0	-0.546147	-0.881406	50.6299	-1263.71	-1994.85	836.304	-914	200	0
403	5	-10.9097	92.5618	-708.368	-13134.2	57228.6	-2993.46	380.789	628.541	0	-31.1435	-131.28	-731.104	-11887.4	50335	10122.2	368.848	216.259	0	-5.00562e-31	2.55492e-31	1.92258e-29	-3.08284e-28	-1.90108e-27	-1.89921e-30	-311	200	0	-0.510244	-0.890782	50.7986	-1269.98	-1983.29	832.579	-914	200	0
403	6	-10.9458	92.2759	-709.638	-13054.3	57353.7	-3019.84	380.821	628.396	0	-30.1323	-131.956	-733.024	-11880.8	50620.6	10027.8	369.057	216.208	0	-5.08025e-31	2.59301e-31	1.95125e-29	-3.1288e-28	-1.92943e-27	-1.92753e-30	-311	200	0	-0.485583	-0.914526	51.0092	-1284.98	-1968.69	828.919	-914	200	0
403	7	-10.9636	91.9415	-710.822	-12979.1	57486.1	-3046.09	380.873	628.259	0	-29.146	-132.64	-734.723	-11875.4	50906.1	9935.7	369.286	216.163	0	-4.51746e-31	2.30576e-31	1.73509e-29	-2.78219e-28	-1.71569e-27	-1.714e-30	-311	200	0	-0.47493	-0.949089	51.2492	-1303.96	-1952.63	824.939	-914	200	0
403	8	-10.9606	91.557	-711.907	-12908	57629.4	-3072.07	380.951	628.132	0	-28.1773	-133.334	-736.206	-11870.9	51188.9	9845.22	369.531	216.124	0	-3.65529e-31	1.8657e-31	1.40394e-29	-2.25121e-28	-1.38825e-27	-1.38688e-30	-311	200	0	-0.478649	-0.990852	51.495	-1322.34	-1940.53	820.396	-914	200	0
403	9	-10.9219	91.1306	-712.934	-12840.4	57785.6	-3097.6	381.053	628.011	0	-27.2104	-134.026	-737.525	-11866.8	51465.4	9755.51	369.781	216.09	0	-2.72379e-31	1.39025e-31	1.04616e-29	-1.67751e-28	-1.03447e-27	-1.03345e-30	-311	200	0	-0.494445	-1.03453	51.7068	-1337.49	-1937.77	815.632	-914	200	0
404	0	-10.8187	90.6838	-713.995	-12774.7	57956.4	-3122.3	381.172	627.892	0	-26.2284	-134.692	-738.769	-11862.2	51731.9	9666.53	370.024	216.057	0	-1.86347e-31	9.51137e-32	7.15731e-30	-1.14767e-28	-7.07728e-28	-7.07031e-31	-311	200	0	-0.517356	-1.0749	51.8526	-1349	-1946.06	811.505	-914	200	0	-30.7596	-48.6031	-1415.14	-606795	599231	3424.09	422.421	427.177	0
404	1	-10.6159	90.2494	-715.2	-12708.3	58142.5	-3145.67	381.296	627.769	0	-25.217	-135.306	-740.046	-11855.9	51987.1	9578.88	370.249	216.021	0	-1.14666e-31	5.85268e-32	4.40414e-30	-7.06199e-29	-4.3549e-28	-4.35061e-31	-311	200	0	-0.542556	-1.11045	51.9304	-1357.74	-1963.24	809.176	-914	200	0
404	2	-10.2885	89.8561	-716.628	-12638.3	58343.7	-3167.01	381.414	627.636	0	-24.1696	-135.846	-741.437	-11847.2	52233.5	9493.15	370.449	215.979	0	-5.97817e-32	3.05132e-32	2.29612e-30	-3.68181e-29	-2.27045e-28	-2.26821e-31	-311	200	0	-0.568994	-1.14328	51.9655	-1364.82	-1985.81	809.696	-914	200	0
404	3	-9.8323	89.516	-718.301	-12563.8	58557.7	-3185.13	381.522	627.491	0	-23.0906	-136.306	-742.98	-11837.1	52474.5	9408.86	370.627	215.932	0	-2.10984e-32	1.07689e-32	8.10359e-31	-1.2994e-29	-8.01298e-29	-8.00509e-32	-311	200	0	-0.598572	-1.17494	51.9982	-1371.19	-2010.45	813.237	-914	200	0
404	4	-9.26315	89.2236	-720.186	-12485.3	58782.3	-3198.41	381.621	627.336	0	-21.9938	-136.691	-744.673	-11827.4	52712.1	9324.46	370.786	215.883	0	3.65801e-33	-1.86709e-33	-1.40499e-31	2.25288e-30	1.38928e-29	1.38791e-32	-311	200	0	-0.631174	-1.20307	52.0659	-1377.25	-2033.02	818.76	-914	200	0
404	5	-8.60807	88.9642	-722.212	-12404.1	59016.5	-3205.48	381.716	627.175	0	-20.8961	-137.018	-746.47	-11818.7	52946.9	9238.81	370.93	215.833	0	1.74556e-32	-8.90955e-33	-6.70444e-31	1.07505e-29	6.62948e-29	6.62295e-32	-311	200	0	-0.662439	-1.2219	52.1831	-1382.12	-2048.04	824.977	-914	200	0
404	6	-7.89298	88.7225	-724.308	-12321.8	59261.5	-3205.86	381.818	627.012	0	-19.8124	-137.306	-748.294	-11809.8	53177.1	9152.25	371.064	215.782	0	2.33074e-32	-1.18964e-32	-8.95204e-31	1.43545e-29	8.85194e-29	8.84322e-32	-311	200	0	-0.687058	-1.22677	52.339	-1383.81	-2050.94	831.237	-914	200	0
404	7	-7.13407	88.4907	-726.431	-12238.5	59519.9	-3199.73	381.935	626.847	0	-18.7533	-137.578	-750.067	-11798.5	53397.4	9066.33	371.19	215.73	0	2.38931e-32	-1.21953e-32	-9.17698e-31	1.47152e-29	9.07438e-29	9.06544e-32	-311	200	0	-0.702443	-1.21794	52.5154	-1380.95	-2040.69	837.179	-914	200	0
404	8	-6.33481	88.271	-728.571	-12153.4	59794.9	-3187.27	382.071	626.681	0	-17.7266	-137.854	-751.741	-11783.8	53600.8	8982.75	371.302	215.675	0	2.13812e-32	-1.09132e-32	-8.21219e-31	1.31681e-29	8.12037e-29	8.11237e-32	-311	200	0	-0.70937	-1.19957	52.6912	-1373.73	-2020.65	842.386	-914	200	0
404	9	-5.48801	88.0733	-730.744	-12066.2	60089.6	-3168.65	382.231	626.512	0	-16.7383	-138.138	-753.289	-11765.6	53781	8902.34	371.395	215.619	0	1.73878e-32	-8.87492e-33	-6.67838e-31	1.07087e-29	6.60371e-29	6.59721e-32	-311	200	0	-0.711286	-1.17622	52.8353	-1362.65	-1996.89	846.595	-914	200	0
405	0	-4.58108	87.9096	-732.981	-11977.4	60405	-3144.48	382.41	626.341	0	-15.7934	-138.428	-754.705	-11744.7	53935.5	8825.15	371.466	215.562	0	1.30187e-32	-6.6449e-33	-5.00029e-31	8.0179e-30	4.94438e-29	4.93951e-32	-311	200	0	-0.712336	-1.15028	52.9106	-1348.13	-1975.19	849.803	-914	200	0	-12.4113	-53.1795	-1451.31	-622834	613889	-6048.39	422.602	427.432	0
405	1	-3.60183	87.788	-735.329	-11888.7	60740.3	-3115.81	382.603	626.168	0	-14.8975	-138.713	-755.986	-11721.7	54065.3	8750.8	371.516	215.505	0	8.95454e-33	-4.5705e-33	-3.43931e-31	5.51488e-30	3.40085e-29	3.3975e-32	-311	200	0	-0.714559	-1.12109	52.8761	-1332.18	-1959.32	852.08	-914	200	0
405	2	-2.54321	87.7094	-737.82	-11803	61094.2	-3083.73	382.804	625.997	0	-14.0581	-138.987	-757.13	-11697.3	54174.1	8679	371.552	215.45	0	5.55024e-33	-2.83291e-33	-2.13176e-31	3.41826e-30	2.10793e-29	2.10585e-32	-311	200	0	-0.718015	-1.08622	52.6988	-1318.36	-1950.81	853.5	-914	200	0
405	3	-1.40406	87.6676	-740.463	-11722.8	61465.8	-3049.22	383.01	625.832	0	-13.2827	-139.254	-758.126	-11672	54266.7	8609.63	371.58	215.396	0	2.93121e-33	-1.49612e-33	-1.12583e-31	1.80526e-30	1.11324e-29	1.11215e-32	-311	200	0	-0.724159	-1.0465	52.3792	-1309.86	-1949.12	854.471	-914	200	0
405	4	-0.1862	87.6483	-743.244	-11649.1	61853.5	-3012.91	383.221	625.673	0	-12.5768	-139.52	-758.959	-11645.9	54347	8542.42	371.607	215.345	0	1.07592e-33	-5.4916e-34	-4.13243e-32	6.6263e-31	4.08623e-30	4.0822e-33	-311	200	0	-0.738833	-1.01017	51.9553	-1308.11	-1952.94	855.844	-914	200	0
405	5	1.10846	87.6322	-746.129	-11581.9	62254	-2975.05	383.436	625.523	0	-11.9436	-139.792	-759.608	-11618.3	54418.1	8476.67	371.64	215.295	0	-1.19062e-34	6.07708e-35	4.57301e-33	-7.33276e-32	-4.52187e-31	-4.51742e-34	-311	200	0	-0.769745	-0.98922	51.4851	-1312.02	-1962.54	858.569	-914	200	0
405	6	2.48019	87.6007	-749.076	-11520.4	62663	-2935.69	383.654	625.38	0	-11.381	-140.068	-760.062	-11589.1	54481.8	8411.85	371.681	215.248	0	-7.91922e-34	4.04206e-34	3.04165e-32	-4.87725e-31	-3.00764e-30	-3.00468e-33	-311	200	0	-0.817874	-0.992007	51.0339	-1318.53	-1980.08	863.485	-914	200	0
405	7	3.93269	87.541	-752.047	-11464.5	63075.8	-2894.65	383.872	625.244	0	-10.8778	-140.353	-760.336	-11559	54539.7	8348.22	371.731	215.202	0	-1.08437e-33	5.53473e-34	4.16489e-32	-6.67834e-31	-4.11832e-30	-4.11426e-33	-311	200	0	-0.874433	-1.01953	50.6617	-1324.95	-2006.13	871.009	-914	200	0
405	8	5.47063	87.4484	-755.022	-11415.2	63488	-2851.64	384.088	625.119	0	-10.4144	-140.65	-760.467	-11529.2	54594	8286.89	371.79	215.161	0	-1.12322e-33	5.73306e-34	4.31413e-32	-6.91766e-31	-4.2659e-30	-4.26169e-33	-311	200	0	-0.927523	-1.066	50.404	-1330.95	-2037.04	880.298	-914	200	0
405	9	7.09707	87.3287	-758.001	-11373.2	63895	-2806.53	384.294	625.004	0	-9.96714	-140.959	-760.505	-11500	54648.3	8228.86	371.858	215.121	0	-1.01165e-33	5.16357e-34	3.88559e-32	-6.23049e-31	-3.84214e-30	-3.83836e-33	-311	200	0	-0.966727	-1.12308	50.2656	-1337.71	-2066.74	889.226	-914	200	0
406	0	8.81403	87.1995	-761.018	-11338.1	64295	-2759.19	384.485	624.899	0	-9.51302	-141.269	-760.511	-11470.7	54705.1	8173.84	371.932	215.083	0	-8.26884e-34	4.22051e-34	3.17594e-32	-5.09258e-31	-3.14043e-30	-3.13733e-33	-311	200	0	-0.983591	-1.18396	50.2333	-1346.02	-2089.14	895.75	-914	200	0	9.43368	-56.0605	-1486.68	-642123	625695	-18026.2	421.196	430.146	0
406	1	10.6209	87.0863	-764.13	-11308.7	64690.2	-2709.02	384.659	624.799	0	-9.03445	-141.559	-760.552	-11441.4	54762.9	8120.05	372.004	215.044	0	-6.22069e-34	3.17511e-34	2.38927e-32	-3.83117e-31	-2.36256e-30	-2.36023e-33	-311	200	0	-0.973909	-1.24286	50.2864	-1355.66	-2099.42	898.711	-914	200	0
406	2	12.5084	87.0135	-767.384	-11284.8	65085.9	-2655.1	384.815	624.706	0	-8.52169	-141.815	-760.666	-11412.1	54818.2	8064.73	372.066	215.003	0	-4.30143e-34	2.1955e-34	1.65212e-32	-2.64915e-31	-1.63364e-30	-1.63203e-33	-311	200	0	-0.93953	-1.2925	50.3889	-1366.03	-2096.39	897.486	-914	200	0
406	3	14.4546	86.9998	-770.787	-11266.9	65486.6	-2596.74	384.961	624.617	0	-7.97309	-142.027	-760.851	-11381.8	54867.4	8004.8	372.113	214.959	0	-2.68512e-34	1.37051e-34	1.03131e-32	-1.6537e-31	-1.01978e-30	-1.01878e-33	-311	200	0	-0.886431	-1.3245	50.4901	-1376.76	-2084.17	892.242	-914	200	0
406	4	16.4262	87.0557	-774.306	-11255.9	65892.2	-2533.46	385.098	624.537	0	-7.39344	-142.197	-761.077	-11348.4	54907.7	7937.69	372.145	214.911	0	-1.43568e-34	7.32788e-35	5.51424e-33	-8.84201e-32	-5.45258e-31	-5.44721e-34	-311	200	0	-0.821178	-1.33463	50.5516	-1388.36	-2069.67	884.483	-914	200	0
406	5	18.3843	87.1844	-777.868	-11252.3	66297.8	-2464.64	385.23	624.466	0	-6.79366	-142.336	-761.307	-11309.6	54936.1	7861.84	372.16	214.856	0	-5.46147e-35	2.7876e-35	2.09767e-33	-3.36359e-32	-2.07421e-31	-2.07217e-34	-311	200	0	-0.749985	-1.32783	50.5694	-1401.92	-2058.15	876.194	-914	200	0
406	6	20.2908	87.3832	-781.374	-11256.6	66696.7	-2389.19	385.358	624.406	0	-6.19225	-142.465	-761.502	-11264.8	54949.3	7776.86	372.159	214.793	0	3.04061e-36	-1.55196e-36	-1.16785e-34	1.87263e-33	1.15479e-32	1.15366e-35	-311	200	0	-0.680674	-1.31561	50.5595	-1417.65	-2052.17	868.666	-914	200	0
406	7	22.1116	87.6466	-784.732	-11269.5	67083.1	-2305.56	385.485	624.361	0	-5.61356	-142.614	-761.633	-11214.6	54945.8	7683.54	372.142	214.724	0	3.58271e-35	-1.82866e-35	-1.37606e-33	2.2065e-32	1.36068e-31	1.35934e-34	-311	200	0	-0.622169	-1.3077	50.5352	-1434.01	-2052.51	862.43	-914	200	0
406	8	23.8198	87.9704	-787.871	-11291.8	67451.2	-2212.52	385.612	624.332	0	-5.08031	-142.814	-761.69	-11160.5	54925.3	7583.87	372.11	214.652	0	5.04062e-35	-2.57279e-35	-1.93603e-33	3.1044e-32	1.91438e-31	1.91249e-34	-311	200	0	-0.579923	-1.30603	50.5033	-1448.52	-2057.49	857.577	-914	200	0
406	9	25.4017	88.3554	-790.752	-11324	67792.7	-2109.63	385.732	624.321	0	-4.60364	-143.088	-761.694	-11102	54888.1	7480.19	372.061	214.575	0	5.27788e-35	-2.69389e-35	-2.02716e-33	3.25052e-32	2.00449e-31	2.00252e-34	-311	200	0	-0.553304	-1.30494	50.4669	-1458.74	-2062.12	853.928	-914	200	0
407	0	26.861	88.811	-793.378	-11366.3	68096.5	-1996.75	385.831	624.327	0	-4.17647	-143.437	-761.702	-11036.8	54834.9	7374.11	371.99	214.49	0	4.78504e-35	-2.44234e-35	-1.83786e-33	2.94699e-32	1.81731e-31	1.81552e-34	-311	200	0	-0.537676	-1.29498	50.4287	-1462.81	-2060.99	851.15	-914	200	0	28.5547	-55.327	-1514.17	-658015	635185	-27422	420.424	432.857	0
407	1	28.2144	89.3495	-795.801	-11417.9	68352.1	-1873.98	385.891	624.348	0	-3.77626	-143.851	-761.78	-10963.1	54768.6	7267.24	371.896	214.391	0	3.93118e-35	-2.00652e-35	-1.50991e-33	2.42112e-32	1.49303e-31	1.49156e-34	-311	200	0	-0.527375	-1.26882	50.4016	-1460.11	-2052.88	848.94	-914	200	0
407	2	29.4788	89.9758	-798.081	-11476.6	68554.4	-1741.98	385.899	624.38	0	-3.37783	-144.326	-761.966	-10881.2	54692.7	7162.17	371.778	214.28	0	2.97156e-35	-1.51672e-35	-1.14133e-33	1.83011e-32	1.12857e-31	1.12746e-34	-311	200	0	-0.518284	-1.22704	50.4102	-1452.42	-2041.85	847.21	-914	200	0
407	3	30.6603	90.6798	-800.248	-11539	68704.8	-1602.16	385.854	624.419	0	-2.96797	-144.861	-762.25	-10792.2	54609.7	7060.72	371.643	214.158	0	2.06554e-35	-1.05428e-35	-7.93343e-34	1.27212e-32	7.84473e-32	7.837e-35	-311	200	0	-0.509966	-1.17716	50.4764	-1443.26	-2034.33	846.025	-914	200	0
407	4	31.7496	91.4357	-802.276	-11602.7	68806.4	-1456.56	385.764	624.462	0	-2.55151	-145.452	-762.573	-10697.5	54521	6961.86	371.496	214.028	0	1.29836e-35	-6.62697e-36	-4.9868e-34	7.99627e-33	4.93104e-32	4.92619e-35	-311	200	0	-0.503821	-1.12587	50.6092	-1435.3	-2035.29	845.433	-914	200	0
407	5	32.7256	92.2081	-804.093	-11666.7	68861.6	-1307.71	385.639	624.509	0	-2.14512	-146.086	-762.847	-10598.6	54427.4	6862.62	371.348	213.893	0	7.0247e-36	-3.58548e-36	-2.69808e-34	4.32634e-33	2.66791e-32	2.66528e-35	-311	200	0	-0.49884	-1.07484	50.8053	-1429.02	-2046.38	845.418	-914	200	0
407	6	33.5655	92.9608	-805.628	-11731	68873	-1158.01	385.49	624.561	0	-1.7655	-146.753	-762.986	-10496.5	54329.6	6760.23	371.207	213.757	0	2.7611e-36	-1.4093e-36	-1.0605e-34	1.7005e-33	1.04864e-32	1.04761e-35	-311	200	0	-0.491722	-1.02368	51.0487	-1423.46	-2066.47	846.006	-914	200	0
407	7	34.2543	93.6669	-806.848	-11796.1	68845.6	-1009.27	385.327	624.62	0	-1.42266	-147.444	-762.935	-10392.1	54226.3	6653.18	371.076	213.621	0	-1.94489e-38	9.92686e-39	7.47003e-37	-1.1978e-35	-7.38646e-35	-7.37924e-38	-311	200	0	-0.480294	-0.973919	51.314	-1417.67	-2092.29	847.315	-914	200	0
407	8	34.7898	94.3126	-807.765	-11863.2	68786.2	-862.678	385.156	624.686	0	-1.1197	-148.155	-762.687	-10286.3	54115.5	6541.48	370.954	213.487	0	-1.61581e-36	8.24729e-37	6.20609e-35	-9.95139e-34	-6.1367e-33	-6.13065e-36	-311	200	0	-0.46432	-0.929671	51.5782	-1411.22	-2118.86	849.31	-914	200	0
407	9	35.181	94.8954	-808.414	-11932	68701	-719.519	384.982	624.76	0	-0.853847	-148.885	-762.272	-10179.7	53995.6	6426.5	370.835	213.354	0	-2.341e-36	1.19487e-36	8.99142e-35	-1.44176e-33	-8.89088e-33	-8.88212e-36	-311	200	0	-0.444128	-0.895945	51.8194	-1403.81	-2141.67	851.791	-914	200	0
408	0	35.4474	95.4203	-808.854	-12000.9	68594.6	-581.856	384.805	624.837	0	-0.61537	-149.622	-761.756	-10072.6	53865.6	6310.2	370.712	213.223	0	-2.47884e-36	1.26523e-36	9.52084e-35	-1.52666e-33	-9.41439e-33	-9.40512e-36	-311	200	0	-0.420889	-0.876816	52.0039	-1395.32	-2159.03	854.517	-914	200	0	35.3217	-56.82	-1517.37	-661063	634702	-30818.3	419.422	433.897	0
408	1	35.6144	95.8936	-809.153	-12066.8	68470.2	-452.316	384.62	624.913	0	-0.387648	-150.346	-761.224	-9964.38	53724.2	6194.14	370.576	213.09	0	-2.26255e-36	1.15483e-36	8.69011e-35	-1.39345e-33	-8.59295e-33	-8.58448e-36	-311	200	0	-0.398133	-0.875182	52.0916	-1386.62	-2170.98	856.837	-914	200	0
408	2	35.7007	96.3131	-809.36	-12126.8	68329.5	-333.102	384.424	624.983	0	-0.152874	-151.038	-760.74	-9855.27	53570.8	6079.04	370.419	212.955	0	-1.86844e-36	9.53674e-37	7.17641e-35	-1.15073e-33	-7.09617e-33	-7.08917e-36	-311	200	0	-0.38063	-0.891014	52.0583	-1379.54	-2176.91	857.605	-914	200	0
408	3	35.7103	96.6649	-809.488	-12179.2	68174	-225.393	384.219	625.046	0	0.0994898	-151.685	-760.32	-9746.85	53407.5	5965.55	370.243	212.819	0	-1.41908e-36	7.24317e-37	5.45049e-35	-8.73979e-34	-5.38955e-33	-5.38424e-36	-311	200	0	-0.371467	-0.918513	51.9056	-1375.79	-2175.7	855.899	-914	200	0
408	4	35.6381	96.9284	-809.52	-12223.8	68005.4	-129.769	384.007	625.1	0	0.368023	-152.286	-759.943	-9641.41	53238.9	5854.76	370.056	212.687	0	-9.91535e-37	5.06091e-37	3.80834e-35	-6.10662e-34	-3.76575e-33	-3.76205e-36	-311	200	0	-0.371706	-0.949531	51.6566	-1375.86	-2167.81	851.681	-914	200	0
408	5	35.4787	97.0823	-809.422	-12260.9	67825.9	-46.8697	383.796	625.148	0	0.643119	-152.846	-759.575	-9540.73	53069.5	5748.02	369.867	212.561	0	-6.27499e-37	3.20283e-37	2.41013e-35	-3.86461e-34	-2.38318e-33	-2.38083e-36	-311	200	0	-0.382127	-0.980583	51.3498	-1379.13	-2156.6	845.509	-914	200	0
408	6	35.2326	97.1103	-809.166	-12290.6	67639.3	22.5636	383.591	625.189	0	0.916196	-153.362	-759.176	-9446.24	52902.5	5646.88	369.684	212.443	0	-3.43382e-37	1.75266e-37	1.31888e-35	-2.11481e-34	-1.30413e-33	-1.30285e-36	-311	200	0	-0.403671	-1.01297	51.0318	-1385.41	-2147.33	837.516	-914	200	0
408	7	34.9104	97.0059	-808.757	-12314.5	67450.4	77.9461	383.4	625.227	0	1.18499	-153.828	-758.706	-9359.54	52741.1	5553.1	369.514	212.336	0	-1.3909e-37	7.09929e-38	5.34222e-36	-8.56618e-35	-5.28249e-34	-5.27728e-37	-311	200	0	-0.436126	-1.04719	50.7434	-1395.83	-2143.31	827.265	-914	200	0
408	8	34.5353	96.7744	-808.24	-12335.6	67264	118.885	383.223	625.262	0	1.45222	-154.238	-758.153	-9281.27	52587.2	5467.75	369.362	212.242	0	-5.04801e-39	2.57657e-39	1.93886e-37	-3.10895e-36	-1.91719e-35	-1.91529e-38	-311	200	0	-0.478081	-1.07907	50.5105	-1411.21	-2142.28	814.887	-914	200	0
408	9	34.1408	96.4345	-807.69	-12357	67083.7	145.241	383.056	625.299	0	1.72227	-154.59	-757.542	-9209.38	52438.9	5389.93	369.223	212.157	0	7.26212e-38	-3.70667e-38	-2.78927e-36	4.47256e-35	2.75808e-34	2.75537e-37	-311	200	0	-0.528934	-1.10105	50.343	-1429.62	-2137.8	801.767	-914	200	0
409	0	33.7636	96.0173	-807.192	-12380	66909.8	157.555	382.892	625.337	0	2.00103	-154.88	-756.942	-9139.78	52290.3	5316.69	369.081	212.075	0	1.08619e-37	-5.54403e-38	-4.17189e-36	6.68957e-35	4.12524e-34	4.12118e-37	-311	200	0	-0.588249	-1.10811	50.2356	-1446.65	-2124.73	789.939	-914	200	0	35.6904	-62.6974	-1512.3	-659042	628840	-32060.7	416.974	433.835	0
409	1	33.4355	95.5607	-806.822	-12404.2	66737.4	157.659	382.716	625.374	0	2.299	-155.102	-756.438	-9068.96	52137	5244.6	368.924	211.989	0	1.16366e-37	-5.93944e-38	-4.46943e-36	7.16668e-35	4.41946e-34	4.41511e-37	-311	200	0	-0.653099	-1.10222	50.1806	-1457.82	-2102.86	781.026	-914	200	0
409	2	33.1751	95.0973	-806.623	-12429.3	66559	148.914	382.516	625.409	0	2.62965	-155.258	-756.086	-8994.95	51979	5171.09	368.747	211.897	0	1.06946e-37	-5.45865e-38	-4.10764e-36	6.58655e-35	4.06171e-34	4.05771e-37	-311	200	0	-0.719062	-1.09022	50.1761	-1460.4	-2075.6	775.477	-914	200	0
409	3	32.9829	94.6466	-806.598	-12456	66369.5	135.877	382.283	625.443	0	3.0005	-155.367	-755.889	-8916.63	51818.3	5094.5	368.553	211.796	0	8.87796e-38	-4.53141e-38	-3.40989e-36	5.46772e-35	3.37176e-34	3.36844e-37	-311	200	0	-0.783181	-1.07914	50.2178	-1454.51	-2047.32	772.642	-914	200	0
409	4	32.8435	94.2175	-806.722	-12485	66168.4	123.674	382.021	625.476	0	3.40711	-155.458	-755.804	-8833.44	51655.9	5013.3	368.346	211.687	0	6.775e-38	-3.45804e-38	-2.60217e-36	4.17255e-35	2.57308e-34	2.57054e-37	-311	200	0	-0.844382	-1.07604	50.2924	-1443.16	-2022.68	771.649	-914	200	0
409	5	32.73	93.8124	-806.951	-12517.4	65958.5	117.112	381.738	625.512	0	3.83477	-155.557	-755.756	-8745.63	51492.5	4926.32	368.134	211.572	0	4.75815e-38	-2.42861e-38	-1.82753e-36	2.93043e-35	1.8071e-34	1.80532e-37	-311	200	0	-0.901256	-1.08934	50.389	-1430.73	-2005.74	772.067	-914	200	0
409	6	32.6117	93.4291	-807.224	-12555.9	65743	119.481	381.443	625.555	0	4.26152	-155.689	-755.655	-8654.55	51328.3	4833.28	367.926	211.453	0	3.03127e-38	-1.54719e-38	-1.16426e-36	1.86688e-35	1.15125e-34	1.15012e-37	-311	200	0	-0.949542	-1.12595	50.5038	-1420.91	-1997.77	773.986	-914	200	0
409	7	32.4627	93.0602	-807.465	-12604.3	65524.8	131.959	381.149	625.61	0	4.66267	-155.877	-755.42	-8562.55	51162.9	4734.51	367.728	211.335	0	1.67699e-38	-8.55956e-39	-6.44107e-37	1.03282e-35	6.36905e-35	6.36274e-38	-311	200	0	-0.981591	-1.18541	50.6299	-1415.37	-1997.08	777.91	-914	200	0
409	8	32.2695	92.6993	-807.616	-12663.9	65305.6	154.295	380.862	625.681	0	5.02268	-156.138	-755.009	-8472.06	50994.5	4630.25	367.542	211.221	0	6.9841e-39	-3.56476e-39	-2.68249e-37	4.30133e-36	2.65249e-35	2.64986e-38	-311	200	0	-0.98896	-1.25732	50.7525	-1413.23	-2000.73	784.184	-914	200	0
409	9	32.0351	92.3496	-807.65	-12732	65086	185.761	380.587	625.764	0	5.34568	-156.478	-754.428	-8384.25	50819.3	4520.77	367.361	211.113	0	5.25047e-40	-2.6799e-40	-2.01663e-38	3.23364e-37	1.99408e-36	1.99265e-39	-311	200	0	-0.966988	-1.32605	50.8515	-1411.42	-2005.62	792.197	-914	200	0
410	0	31.7784	92.031	-807.597	-12804.5	64865.4	225.481	380.319	625.855	0	5.64962	-156.886	-753.73	-8298.42	50631.4	4406.34	367.174	211.01	0	-3.25119e-39	1.65944e-39	1.24873e-37	-2.00233e-36	-1.23477e-35	-1.23356e-38	-311	200	0	-0.91746	-1.37981	50.9035	-1406.99	-2009.13	800.777	-914	200	0	37.2386	-68.1281	-1509.43	-659123	623596	-34105.6	414.343	434.543	0
410	1	31.528	91.7758	-807.542	-12877.9	64642.1	272.483	380.048	625.947	0	5.95072	-157.34	-752.997	-8212.41	50424.6	4286.86	366.965	210.906	0	-5.03472e-39	2.56978e-39	1.93376e-37	-3.10076e-36	-1.91214e-35	-1.91025e-38	-311	200	0	-0.847425	-1.41544	50.8918	-1399.95	-2009.85	809.354	-914	200	0
410	2	31.3126	91.6159	-807.587	-12951.8	64414.7	326.029	379.762	626.038	0	6.2527	-157.816	-752.316	-8123.34	50195.4	4161.08	366.721	210.798	0	-5.4599e-39	2.78679e-39	2.09706e-37	-3.36262e-36	-2.07362e-35	-2.07154e-38	-311	200	0	-0.765579	-1.43605	50.8236	-1392.78	-2008.29	817.93	-914	200	0
410	3	31.1506	91.5705	-807.802	-13027.3	64182.6	386.162	379.453	626.127	0	6.54648	-158.293	-751.746	-8028.2	49944.9	4026.97	366.439	210.679	0	-5.0534e-39	2.57931e-39	1.94093e-37	-3.11226e-36	-1.91923e-35	-1.9174e-38	-311	200	0	-0.678932	-1.44655	50.72	-1387.57	-2006.86	826.107	-914	200	0
410	4	31.0467	91.6405	-808.201	-13106.1	63945.8	453.598	379.121	626.216	0	6.82041	-158.758	-751.297	-7924.66	49677	3883.66	366.122	210.548	0	-4.21719e-39	2.1525e-39	1.61976e-37	-2.59726e-36	-1.60165e-35	-1.6e-38	-311	200	0	-0.593061	-1.45109	50.5945	-1384.83	-2008.09	832.99	-914	200	0
410	5	30.9942	91.8107	-808.738	-13189.7	63704.6	528.798	378.77	626.309	0	7.06952	-159.21	-750.93	-7811.48	49395.6	3732.93	365.779	210.402	0	-3.23361e-39	1.65047e-39	1.24198e-37	-1.9915e-36	-1.2281e-35	-1.22684e-38	-311	200	0	-0.513529	-1.45257	50.4599	-1383.92	-2012.56	837.827	-914	200	0
410	6	30.979	92.0559	-809.337	-13278.9	63459.7	611.401	378.41	626.407	0	7.2928	-159.658	-750.564	-7688.56	49103.4	3578.14	365.422	210.244	0	-2.28258e-39	1.16505e-39	8.76704e-38	-1.40578e-36	-8.66901e-36	-8.66002e-39	-311	200	0	-0.444555	-1.45265	50.3455	-1383.81	-2019.12	840.031	-914	200	0
410	7	30.9841	92.3477	-809.909	-13373.7	63212.3	700.656	378.049	626.513	0	7.48683	-160.112	-750.102	-7557.35	48802.6	3422.32	365.061	210.075	0	-1.46364e-39	7.47057e-40	5.62161e-38	-9.01419e-37	-5.55876e-36	-5.55335e-39	-311	200	0	-0.387558	-1.45108	50.2891	-1383.88	-2026.46	838.732	-914	200	0
410	8	30.9953	92.6609	-810.379	-13473.6	62964.6	796.021	377.698	626.626	0	7.64607	-160.579	-749.459	-7421.19	48495.7	3267.33	364.708	209.902	0	-8.18285e-40	4.17663e-40	3.14291e-38	-5.03962e-37	-3.10777e-36	-3.10388e-39	-311	200	0	-0.342308	-1.44517	50.3117	-1383.65	-2033.62	833.309	-914	200	0
410	9	31.0059	92.9812	-810.711	-13578.4	62719	897.122	377.363	626.749	0	7.76624	-161.059	-748.598	-7284.44	48186.1	3113.86	364.369	209.731	0	-3.49679e-40	1.78481e-40	1.34307e-38	-2.15359e-37	-1.32805e-36	-1.32703e-39	-311	200	0	-0.309559	-1.4311	50.4053	-1381.89	-2039.18	824.599	-914	200	0
411	0	31.0229	93.3129	-810.943	-13688	62477.3	1003.4	377.043	626.879	0	7.84503	-161.541	-747.545	-7150.64	47876.3	2961.45	364.045	209.566	0	-3.85623e-41	1.96826e-41	1.48114e-39	-2.37492e-38	-1.46458e-37	-1.45735e-40	-311	200	0	-0.29168	-1.40728	50.5471	-1377.14	-2042.48	814.975	-914	200	0	39.1743	-69.0798	-1503.86	-659501	616524	-35187.5	411.223	436.377	0
411	1	31.0663	93.6738	-811.168	-13802.4	62240.2	1113.93	376.729	627.015	0	7.88336	-162.006	-746.38	-7021.59	47564.7	2809.25	363.727	209.408	0	1.44912e-40	-7.39647e-41	-5.56584e-39	8.92473e-38	5.50361e-37	5.49309e-40	-311	200	0	-0.289977	-1.37696	50.7166	-1369.72	-2045.68	807.238	-914	200	0
411	2	31.1569	94.0827	-811.478	-13921.8	62006.8	1227.66	376.412	627.156	0	7.89206	-162.434	-745.186	-6897.88	47247.7	2657.86	363.404	209.257	0	2.33124e-40	-1.18988e-40	-8.95392e-39	1.43576e-37	8.85381e-37	8.84219e-40	-311	200	0	-0.302524	-1.34689	50.8933	-1362.73	-2052.61	803.481	-914	200	0
411	3	31.3031	94.5493	-811.914	-14047.9	61775.5	1343.6	376.086	627.302	0	7.89367	-162.819	-744.013	-6779.6	46922.6	2510.09	363.067	209.112	0	2.56047e-40	-1.30689e-40	-9.83437e-39	1.57694e-37	9.72441e-37	9.711e-40	-311	200	0	-0.324907	-1.32199	51.0465	-1360.33	-2064.87	804.196	-914	200	0
411	4	31.4927	95.0706	-812.45	-14183.4	61542.8	1460.72	375.75	627.458	0	7.90932	-163.16	-742.851	-6666.64	46590.2	2369.37	362.718	208.974	0	2.387e-40	-1.21834e-40	-9.16808e-39	1.47009e-37	9.06557e-37	9.05239e-40	-311	200	0	-0.352723	-1.3014	51.1357	-1364.8	-2079.96	808.299	-914	200	0
411	5	31.6976	95.6309	-813.001	-14330.8	61304.2	1578.05	375.405	627.627	0	7.94618	-163.466	-741.647	-6559.36	46253.7	2238.33	362.366	208.844	0	2.00267e-40	-1.02218e-40	-7.69194e-39	1.23339e-37	7.60593e-37	7.59504e-40	-311	200	0	-0.382032	-1.28117	51.1268	-1375.27	-2092.54	814.645	-914	200	0
411	6	31.8835	96.2081	-813.46	-14491.9	61056.1	1694.9	375.057	627.815	0	7.99941	-163.748	-740.341	-6458.98	45917.6	2118.37	362.022	208.724	0	1.54293e-40	-7.8753e-41	-5.92615e-39	9.50249e-38	5.85989e-37	5.85743e-40	-311	200	0	-0.406385	-1.25804	51.0136	-1388.8	-2097.7	823.435	-914	200	0
411	7	32.0206	96.7834	-813.737	-14667.4	60796.3	1810.83	374.712	628.025	0	8.06131	-164.01	-738.887	-6367.1	45586.5	2009.62	361.696	208.617	0	1.09465e-40	-5.58712e-41	-4.20436e-39	6.74165e-38	4.15736e-37	4.14784e-40	-311	200	0	-0.416996	-1.22756	50.8202	-1401.77	-2093.95	835.435	-914	200	0
411	8	32.0897	97.3473	-813.791	-14857.7	60522	1926.03	374.371	628.257	0	8.12845	-164.255	-737.271	-6285.12	45264.8	1910.8	361.395	208.525	0	7.06395e-41	-3.60554e-41	-2.71315e-39	4.35047e-38	2.68281e-37	2.67648e-40	-311	200	0	-0.408499	-1.18367	50.581	-1411.08	-2082.65	849.832	-914	200	0
411	9	32.0879	97.9025	-813.651	-15062.4	60230	2041.82	374.024	628.512	0	8.20582	-164.475	-735.525	-6213.65	44955.7	1820.11	361.121	208.448	0	3.9895e-41	-2.03623e-41	-1.53231e-39	2.45704e-38	1.51517e-37	1.5134e-40	-311	200	0	-0.382415	-1.12426	50.3167	-1415.07	-2065.6	863.775	-914	200	0
412	0	32.0317	98.4672	-813.414	-15280	59917.6	2160.3	373.662	628.785	0	8.30848	-164.652	-733.739	-6152.35	44659.9	1736.25	360.866	208.385	0	1.74616e-41	-8.91226e-42	-6.70687e-40	1.0755e-38	6.63193e-38	6.5861e-41	-311	200	0	-0.344116	-1.05409	50.0365	-1412.52	-2045.77	874.489	-914	200	0	40.4322	-63.4979	-1492.88	-658888	605079	-33781.3	406.62	439.344	0
412	1	31.948	99.0716	-813.21	-15507.5	59583.6	2283.22	373.27	629.07	0	8.45521	-164.765	-732.029	-6100.7	44376	1658.05	360.621	208.334	0	2.4817e-42	-1.26677e-42	-9.53345e-41	1.52882e-39	9.42653e-39	9.80909e-42	-311	200	0	-0.299551	-0.982617	49.7509	-1401.46	-2028.83	881.361	-914	200	0
412	2	31.855	99.7416	-813.139	-15741.7	59228.5	2410.86	372.839	629.359	0	8.6564	-164.796	-730.487	-6058.06	44101.5	1583.86	360.373	208.293	0	-6.42635e-42	3.28044e-42	2.46832e-40	-3.95727e-39	-2.44064e-38	-2.38221e-41	-311	200	0	-0.256331	-0.921997	49.4689	-1380.7	-2020.53	885.534	-914	200	0
412	3	31.7526	100.486	-813.236	-15980.6	58853.7	2542.3	372.37	629.651	0	8.90884	-164.745	-729.158	-6022.87	43832.9	1512.02	360.114	208.26	0	-1.0783e-41	5.5029e-42	4.14131e-40	-6.64075e-39	-4.09501e-38	-4.06377e-41	-311	200	0	-0.22323	-0.882698	49.2005	-1351.85	-2021.52	887.875	-914	200	0
412	4	31.6281	101.297	-813.472	-16223.5	58459.9	2676.67	371.865	629.944	0	9.19862	-164.626	-728.042	-5992.84	43565.6	1441.67	359.839	208.231	0	-1.20007e-41	6.12508e-42	4.60946e-40	-7.39185e-39	-4.55786e-38	-4.48416e-41	-311	200	0	-0.204557	-0.868209	48.9708	-1319.31	-2026.38	888.015	-914	200	0
412	5	31.466	102.162	-813.787	-16471	58046.8	2814.15	371.329	630.24	0	9.50528	-164.461	-727.108	-5965.63	43296.1	1372.65	359.546	208.205	0	-1.12706e-41	5.75233e-42	4.32906e-40	-6.94203e-39	-4.28055e-38	-4.34403e-41	-311	200	0	-0.197416	-0.875437	48.815	-1288.9	-2028.08	885.169	-914	200	0
412	6	31.2508	103.063	-814.117	-16724.3	57613.4	2955.52	370.768	630.543	0	9.80546	-164.279	-726.306	-5938.98	43023.7	1304.8	359.236	208.177	0	-9.50781e-42	4.8527e-42	3.65171e-40	-5.85603e-39	-3.61087e-38	-3.64338e-41	-311	200	0	-0.196835	-0.89959	48.7519	-1265.55	-2022.94	879.18	-914	200	0
412	7	30.9652	103.985	-814.405	-16985.6	57161.2	3101.33	370.188	630.857	0	10.0765	-164.11	-725.57	-5911.48	42750.5	1237.53	358.92	208.147	0	-7.35962e-42	3.75688e-42	2.8269e-40	-4.5332e-39	-2.79517e-38	-2.8026e-41	-311	200	0	-0.202125	-0.936544	48.7702	-1251.58	-2011.12	870.838	-914	200	0
412	8	30.5907	104.912	-814.591	-17257.4	56694.7	3251.56	369.599	631.185	0	10.3013	-163.978	-724.839	-5883.15	42479.8	1170.02	358.606	208.117	0	-5.24786e-42	2.67788e-42	2.01563e-40	-3.23139e-39	-1.99307e-38	-1.96182e-41	-311	200	0	-0.21684	-0.980485	48.8364	-1247.11	-1994.77	861.645	-914	200	0
412	9	30.1152	105.834	-814.634	-17540.8	56218.8	3405.67	369.011	631.532	0	10.4738	-163.894	-724.079	-5854.81	42213.7	1101.84	358.3	208.086	0	-3.40796e-42	1.73901e-42	1.30887e-40	-2.09915e-39	-1.29424e-38	-1.26117e-41	-311	200	0	-0.243725	-1.0219	48.9106	-1250.82	-1977.36	853.223	-914	200	0
413	0	29.5422	106.752	-814.542	-17834.6	55734.8	3562.84	368.425	631.895	0	10.6008	-163.851	-723.299	-5827.13	41952.6	1033.53	358.002	208.056	0	-1.9436e-42	9.92119e-43	7.46472e-41	-1.19671e-39	-7.38064e-39	-7.00649e-42	-311	200	0	-0.281112	-1.04966	48.9554	-1259.18	-1962.64	846.633	-914	200	0	36.3863	-54.2954	-1482.82	-658568	594820	-27217.2	402.328	442.405	0
413	1	28.8891	107.672	-814.363	-18135.9	55241.6	3722.06	367.834	632.27	0	10.6955	-163.837	-722.524	-5800.4	41695.8	966.158	357.709	208.028	0	-8.70206e-43	4.44212e-43	3.34126e-41	-5.35296e-40	-3.30426e-39	-2.8026e-42	-311	200	0	-0.324274	-1.0564	48.9505	-1266.66	-1952.87	842.203	-914	200	0
413	2	28.1773	108.602	-814.137	-18441	54738.5	3882.15	367.235	632.651	0	10.7662	-163.843	-721.757	-5774.71	41441.2	900.034	357.417	208.001	0	-1.48538e-43	7.56701e-44	5.7201e-42	-9.10844e-41	-5.66125e-40	0	-311	200	0	-0.369731	-1.04251	48.9069	-1267.97	-1948.28	839.778	-914	200	0
413	3	27.4211	109.534	-813.862	-18746.9	54226.9	4041.58	366.629	633.035	0	10.8106	-163.871	-720.963	-5749.88	41185.6	834.218	357.126	207.975	0	2.83062e-43	-1.44334e-43	-1.08825e-41	1.75162e-40	1.0762e-39	1.4013e-42	-311	200	0	-0.416922	-1.01397	48.8597	-1260.6	-1948.74	839.023	-914	200	0
413	4	26.6257	110.456	-813.502	-19050.8	53709.2	4198.55	366.022	633.418	0	10.8192	-163.929	-720.083	-5725.98	40924.6	767.356	356.833	207.952	0	4.98862e-43	-2.53635e-43	-1.91305e-41	3.06884e-40	1.89175e-39	1.4013e-42	-311	200	0	-0.465231	-0.978313	48.8497	-1246.17	-1954.65	839.793	-914	200	0
413	5	25.7885	111.348	-813.016	-19350.1	53185.9	4351.35	365.418	633.801	0	10.7823	-164.022	-719.072	-5703.75	40654.1	698.63	356.537	207.932	0	5.61921e-43	-2.87266e-43	-2.15926e-41	3.46121e-40	2.13558e-39	2.8026e-42	-311	200	0	-0.5111	-0.944161	48.9117	-1230.29	-1964.93	842.254	-914	200	0
413	6	24.9057	112.196	-812.382	-19643.1	52655.6	4498.91	364.816	634.18	0	10.6988	-164.153	-717.91	-5684.46	40370.8	627.681	356.234	207.918	0	5.32493e-43	-2.71852e-43	-2.04337e-41	3.27904e-40	2.02067e-39	2.8026e-42	-311	200	0	-0.548256	-0.921003	49.0664	-1220.27	-1976.74	846.317	-914	200	0
413	7	23.9789	112.993	-811.602	-19928.9	52116.4	4641.33	364.214	634.555	0	10.5767	-164.316	-716.595	-5669.59	40074.9	553.838	355.924	207.912	0	4.51218e-43	-2.29813e-43	-1.73313e-41	2.77457e-40	1.71379e-39	1.4013e-42	-311	200	0	-0.569727	-0.916638	49.3114	-1222.1	-1988.24	851.209	-914	200	0
413	8	23.0186	113.739	-810.705	-20207.9	51566.1	4779.49	363.607	634.926	0	10.4278	-164.496	-715.147	-5660.6	39769.9	476.221	355.611	207.915	0	3.50325e-43	-1.79366e-43	-1.34805e-41	2.158e-40	1.33263e-39	1.4013e-42	-311	200	0	-0.571203	-0.934619	49.621	-1238.93	-1999.69	855.702	-914	200	0
413	9	22.0441	114.439	-809.743	-20481.7	51003.6	4914.25	362.987	635.294	0	10.2648	-164.674	-713.618	-5658.11	39459.6	394.723	355.295	207.929	0	2.50832e-43	-1.28919e-43	-9.66055e-42	1.55544e-40	9.55686e-40	1.4013e-42	-311	200	0	-0.554309	-0.973088	49.9504	-1271.18	-2012.59	858.603	-914	200	0
414	0	21.0803	115.112	-808.802	-20751.8	50429.3	5046.22	362.351	635.657	0	10.1078	-164.825	-712.096	-5660.91	39146.3	310.402	354.973	207.95	0	1.63952e-43	-8.40779e-44	-6.31145e-42	1.00893e-40	6.23578e-40	1.4013e-42	-311	200	0	-0.526357	-1.02547	50.2498	-1316.03	-2027.9	859.357	-914	200	0	26.8058	-47.8148	-1463.7	-654681	582268	-19002.9	398.7	445.747	0
414	1	20.151	115.781	-807.983	-21019.3	49846.4	5175.93	361.692	636.015	0	9.98372	-164.924	-710.683	-5666.18	38831.7	225.093	354.64	207.973	0	9.3887e-44	-4.76441e-44	-3.63357e-42	5.88545e-41	3.60134e-40	0	-311	200	0	-0.495945	-1.08232	50.4827	-1366.89	-2043.92	858.284	-914	200	0
414	2	19.271	116.464	-807.358	-21284.7	49259	5303.75	361.013	636.363	0	9.91305	-164.958	-709.452	-5671.14	38518	141.042	354.293	207.994	0	4.34403e-44	-2.24208e-44	-1.66054e-42	2.66247e-41	1.63952e-40	0	-311	200	0	-0.467829	-1.1336	50.6289	-1415.26	-2056.68	856.155	-914	200	0
414	3	18.4395	117.161	-806.927	-21548.5	48670.9	5429.62	360.316	636.705	0	9.90003	-164.932	-708.414	-5673.48	38206.8	60.3781	353.933	208.009	0	8.40779e-45	-4.2039e-45	-3.29305e-43	5.60519e-42	3.22299e-41	0	-311	200	0	-0.442881	-1.17173	50.6766	-1454.13	-2063.48	853.648	-914	200	0
414	4	17.6408	117.856	-806.632	-21812.2	48084.5	5552.87	359.612	637.041	0	9.93486	-164.867	-707.526	-5670.41	37900.3	-15.6906	353.567	208.014	0	-1.26117e-44	7.00649e-45	4.76441e-43	-8.40779e-42	-4.76441e-41	0	-311	200	0	-0.423151	-1.19538	50.6237	-1479.78	-2064.75	850.962	-914	200	0
414	5	16.8536	118.526	-806.39	-22078.2	47502.3	5672.53	358.907	637.379	0	9.99905	-164.779	-706.713	-5659.71	37600.9	-87.0362	353.205	208.008	0	-2.38221e-44	1.26117e-44	8.82818e-43	-1.4013e-41	-8.68805e-41	0	-311	200	0	-0.413939	-1.21001	50.4896	-1491.6	-2062.22	847.863	-914	200	0
414	6	16.0588	119.153	-806.126	-22349.3	46926.3	5787.63	358.212	637.724	0	10.0689	-164.683	-705.898	-5642.32	37311.4	-153.923	352.857	207.993	0	-2.66247e-44	1.4013e-44	1.01174e-42	-1.54143e-41	-9.94922e-41	0	-311	200	0	-0.419674	-1.22302	50.3213	-1491.27	-2056.47	844.319	-914	200	0
414	7	15.243	119.726	-805.771	-22627.6	46358.2	5897.15	357.533	638.082	0	10.1213	-164.595	-705.016	-5621.89	37033.2	-216.471	352.528	207.974	0	-2.52234e-44	1.26117e-44	9.64093e-43	-1.54143e-41	-9.52883e-41	0	-311	200	0	-0.439419	-1.23777	50.1813	-1482.78	-2046.62	840.771	-914	200	0
414	8	14.4006	120.241	-805.277	-22914	45798.8	6000.08	356.873	638.455	0	10.1428	-164.525	-704.032	-5602.15	36764.9	-274.82	352.221	207.957	0	-2.10195e-44	1.12104e-44	8.22562e-43	-1.26117e-41	-8.12753e-41	0	-311	200	0	-0.467327	-1.25251	50.1202	-1471.4	-2031.98	837.609	-914	200	0
414	9	13.5352	120.704	-804.633	-23208.5	45247.9	6095.94	356.234	638.844	0	10.1359	-164.476	-702.943	-5585.83	36503.2	-329.525	351.929	207.946	0	-1.68156e-44	8.40779e-45	6.43196e-43	-9.80909e-42	-6.30584e-41	0	-311	200	0	-0.49577	-1.26438	50.1594	-1461.24	-2013.86	834.952	-914	200	0
415	0	12.6613	121.135	-803.895	-23510	44704.9	6185.56	355.61	639.245	0	10.1168	-164.436	-701.782	-5574.6	36245.1	-381.734	351.647	207.944	0	-1.26117e-44	5.60519e-45	4.62428e-43	-7.00649e-42	-4.62428e-41	0	-311	200	0	-0.51683	-1.27294	50.2886	-1453.8	-1996.33	832.902	-914	200	0	18.8028	-41.7569	-1447.99	-652149	569757	-11864.7	394.12	449.034	0
415	1	11.8012	121.562	-803.17	-23816.7	44168.1	6270.96	354.992	639.653	0	10.106	-164.388	-700.603	-5569.38	35989.3	-432.918	351.369	207.949	0	-8.40779e-45	4.2039e-45	3.04082e-43	-4.2039e-42	-3.08286e-41	0	-311	200	0	-0.524237	-1.2771	50.4723	-1448.48	-1985.46	831.468	-914	200	0
415	2	10.9734	122.011	-802.562	-24125.9	43635	6354.23	354.37	640.061	0	10.1184	-164.313	-699.452	-5570.78	35736.2	-484.379	351.092	207.965	0	-4.2039e-45	2.8026e-45	1.76564e-43	-2.8026e-42	-1.82169e-41	0	-311	200	0	-0.518325	-1.27115	50.6611	-1443.58	-1986.65	830.371	-914	200	0
415	3	10.1841	122.498	-802.115	-24434	43103	6436.76	353.737	640.462	0	10.1565	-164.206	-698.338	-5579.01	35485.9	-537.128	350.815	207.989	0	-2.8026e-45	1.4013e-45	8.26766e-44	-1.4013e-42	-8.40779e-42	0	-311	200	0	-0.508554	-1.24837	50.8148	-1437.56	-2000.73	829.268	-914	200	0
415	4	9.4267	123.021	-801.803	-24738.2	42569.9	6519.34	353.093	640.853	0	10.2104	-164.074	-697.229	-5593.9	35238	-592.113	350.54	208.023	0	0	0	1.82169e-44	0	-1.4013e-42	0	-311	200	0	-0.508309	-1.20712	50.9193	-1429.5	-2023.24	828.4	-914	200	0
415	5	8.68558	123.568	-801.554	-25037.1	42033.6	6602.56	352.44	641.236	0	10.2634	-163.935	-696.077	-5615.16	34992.4	-650.064	350.271	208.067	0	0	0	-2.10195e-44	0	1.4013e-42	0	-311	200	0	-0.526535	-1.15178	50.9726	-1418.83	-2047.86	828.912	-914	200	0
415	6	7.94272	124.124	-801.279	-25330.7	41491.7	6686.57	351.782	641.613	0	10.2985	-163.805	-694.833	-5641.87	34749.5	-711.254	350.011	208.12	0	1.4013e-45	0	-4.06377e-44	1.4013e-42	4.2039e-42	0	-311	200	0	-0.563052	-1.0904	50.9662	-1405.37	-2069.97	832.142	-914	200	0
415	7	7.18591	124.679	-800.897	-25620.5	40941.9	6770.94	351.12	641.99	0	10.3025	-163.687	-693.471	-5671.73	34509.6	-775.611	349.764	208.179	0	1.4013e-45	-1.4013e-45	-4.76441e-44	1.4013e-42	4.2039e-42	0	-311	200	0	-0.609219	-1.03276	50.8989	-1390.16	-2087.38	838.443	-914	200	0
415	8	6.41429	125.225	-800.365	-25907.7	40383.2	6855.1	350.456	642.37	0	10.2683	-163.569	-692.001	-5701.62	34273.4	-842.723	349.528	208.239	0	1.4013e-45	0	-4.62428e-44	1.4013e-42	4.2039e-42	0	-311	200	0	-0.653136	-0.9891	50.8039	-1375.43	-2099.38	846.875	-914	200	0
415	9	5.63723	125.763	-799.695	-26192.7	39816.5	6938.71	349.79	642.753	0	10.1982	-163.434	-690.47	-5729.03	34042.5	-911.626	349.303	208.297	0	1.4013e-45	0	-3.92364e-44	0	4.2039e-42	0	-311	200	0	-0.686045	-0.966853	50.7481	-1363.92	-2106.46	856.243	-914	200	0
416	0	4.86947	126.304	-798.944	-26475.7	39243.6	7021.46	349.119	643.138	0	10.1049	-163.267	-688.955	-5753.12	33818.3	-980.571	349.086	208.351	0	0	0	-3.08286e-44	0	2.8026e-42	0	-311	200	0	-0.705393	-0.966713	50.7933	-1358.19	-2110.19	866.044	-914	200	0	10.8688	-34.4815	-1428.02	-648302	557322	-4885.49	390.661	452.862	0
416	1	4.124	126.858	-798.187	-26757	38666.5	7102.85	348.443	643.522	0	10.0074	-163.065	-687.527	-5774.73	33600.4	-1047.18	348.871	208.399	0	0	0	-2.24208e-44	0	2.8026e-42	0	-311	200	0	-0.712511	-0.982873	50.9539	-1359.36	-2112.3	876.009	-914	200	0
416	2	3.40465	127.431	-797.471	-27037.5	38088.6	7182.41	347.762	643.904	0	9.92332	-162.835	-686.228	-5795.73	33385.7	-1109.4	348.651	208.446	0	0	0	-1.4013e-44	0	1.4013e-42	0	-311	200	0	-0.707744	-1.00702	51.1852	-1365.86	-2114.2	885.062	-914	200	0
416	3	2.70515	128.018	-796.791	-27317.2	37513.9	7260.07	347.081	644.284	0	9.86187	-162.588	-685.067	-5818.43	33171	-1166.42	348.42	208.493	0	0	0	-8.40779e-45	-0	1.4013e-42	0	-311	200	0	-0.689886	-1.03102	51.4077	-1373.72	-2116.77	891.099	-914	200	0
416	4	2.01298	128.603	-796.099	-27595.3	36945.3	7336.04	346.408	644.663	0	9.82318	-162.335	-684.018	-5845.36	32956.6	-1218.56	348.181	208.546	0	0	0	-4.2039e-45	-0	0	0	-311	200	0	-0.659248	-1.04724	51.5432	-1378.43	-2120.22	891.926	-914	200	0
416	5	1.31283	129.17	-795.33	-27871	36384.4	7410.65	345.748	645.043	0	9.8008	-162.082	-683.032	-5878.48	32746.3	-1266.79	347.943	208.606	0	0	0	-1.4013e-45	-0	0	0	-311	200	0	-0.617324	-1.05059	51.5437	-1376.59	-2124.61	886.515	-914	200	0
416	6	0.590233	129.701	-794.427	-28144	35832.3	7484.48	345.105	645.427	0	9.78661	-161.832	-682.06	-5918.17	32545.5	-1312.54	347.716	208.677	0	0	0	1.4013e-45	-0	0	0	-311	200	0	-0.565506	-1.04092	51.4112	-1366.35	-2129.77	875.683	-914	200	0
416	7	-0.164393	130.185	-793.365	-28413.9	35289.4	7558.33	344.481	645.814	0	9.77611	-161.586	-681.072	-5963.03	32358.6	-1357.3	347.511	208.755	0	0	0	1.4013e-45	-0	0	0	-311	200	0	-0.507191	-1.02174	51.1969	-1347.8	-2133.24	861.769	-914	200	0
416	8	-0.952176	130.62	-792.166	-28680.9	34755.7	7632.74	343.874	646.206	0	9.77057	-161.343	-680.062	-6010.99	32188.8	-1402.1	347.332	208.839	0	0	0	2.8026e-45	-0	0	0	-311	200	0	-0.448271	-0.99928	50.9679	-1323.01	-2130.64	847.536	-914	200	0
416	9	-1.76086	131.016	-790.891	-28945.5	34231.1	7707.51	343.282	646.599	0	9.77767	-161.097	-679.052	-6060.47	32037.1	-1447.27	347.179	208.925	0	0	0	2.8026e-45	-0	0	0	-311	200	0	-0.393959	-0.982143	50.7744	-1294.94	-2118.56	835.036	-914	200	0
417	0	-2.56223	131.392	-789.635	-29209.1	33715.2	7781.83	342.697	646.991	0	9.81288	-160.833	-678.082	-6110.44	31903.2	-1492.29	347.049	209.011	0	0	0	1.4013e-45	0	0	0	-311	200	0	-0.347563	-0.975844	50.6415	-1266.63	-2096.3	824.867	-914	200	0	5.01906	-26.7475	-1411.43	-644093	544992	1768.94	386.313	455.47	0
417	1	-3.3191	131.772	-788.501	-29473	33205.9	7855.21	342.113	647.379	0	9.89469	-160.529	-677.209	-6160.43	31785.8	-1535.79	346.936	209.097	0	0	0	1.4013e-45	0	0	0	-311	200	0	-0.312662	-0.978478	50.5736	-1241.55	-2066.37	816.366	-914	200	0
417	2	-4.00033	132.174	-787.563	-29738.7	32700.4	7927.71	341.521	647.76	0	10.033	-160.173	-676.463	-6211.11	31681.8	-1576.19	346.834	209.182	0	0	0	1.4013e-45	0	0	0	-311	200	0	-0.29368	-0.98565	50.5603	-1222.62	-2033.64	808.937	-914	200	0
417	3	-4.59502	132.604	-786.851	-30007.7	32197.2	7998.83	340.919	648.136	0	10.2248	-159.76	-675.832	-6264.65	31587.1	-1612.8	346.738	209.27	0	0	0	1.4013e-45	0	0	0	-311	200	0	-0.2939	-0.997799	50.5747	-1210.79	-2002.35	802.979	-914	200	0
417	4	-5.11715	133.061	-786.348	-30281.1	31696.9	8067.18	340.309	648.508	0	10.4606	-159.298	-675.273	-6323.68	31499.4	-1645.94	346.647	209.365	0	0	0	0	0	0	0	-311	200	0	-0.313058	-1.02051	50.5731	-1205.46	-1975.06	799.157	-914	200	0
417	5	-5.59864	133.534	-786.001	-30559.6	31202	8131.82	339.697	648.88	0	10.7285	-158.801	-674.733	-6390.4	31418.9	-1676.21	346.565	209.471	0	0	0	0	0	0	0	-311	200	0	-0.344907	-1.0585	50.5126	-1206.03	-1954.63	797.416	-914	200	0
417	6	-6.07708	134.011	-785.726	-30843.9	30714.1	8192.97	339.09	649.255	0	11.0151	-158.285	-674.163	-6465.95	31347	-1704.23	346.498	209.591	0	0	0	0	0	0	0	-311	200	0	-0.378368	-1.11108	50.3781	-1212.2	-1943.96	797.219	-914	200	0
417	7	-6.58421	134.485	-785.429	-31134.3	30231.7	8251.43	338.491	649.64	0	11.3051	-157.767	-673.522	-6549.8	31284.6	-1730.86	346.449	209.725	0	0	0	0	0	0	0	-311	200	0	-0.404545	-1.17358	50.1891	-1223.56	-1943.43	798.038	-914	200	0
417	8	-7.13887	134.955	-785.046	-31431.3	29750.5	8307.89	337.897	650.038	0	11.5848	-157.255	-672.786	-6639.92	31232.3	-1757.1	346.422	209.869	0	0	0	0	0	0	0	-311	200	0	-0.422415	-1.23962	49.9773	-1239.54	-1950.27	799.356	-914	200	0
417	9	-7.7459	135.427	-784.564	-31734.3	29266	8363.19	337.302	650.448	0	11.8501	-156.758	-671.963	-6734.04	31190.5	-1783.42	346.417	210.021	0	0	0	0	0	0	0	-311	200	0	-0.437155	-1.30084	49.7565	-1258.8	-1960.68	801.005	-914	200	0
418	0	-8.395	135.914	-784.032	-32041.3	28776.7	8418.43	336.703	650.867	0	12.1119	-156.273	-671.114	-6830.32	31159.1	-1809.27	346.429	210.178	0	0	0	0	0	0	0	-311	200	0	-0.455063	-1.34823	49.5229	-1279.56	-1972.5	803.439	-914	200	0	2.18327	-16.4661	-1402.56	-644244	537222	8237.48	383.118	458.81	0
418	1	-9.06244	136.438	-783.533	-32348.7	28284.3	8474.42	336.098	651.286	0	12.3919	-155.796	-670.335	-6927.1	31137.8	-1833.27	346.451	210.334	0	0	0	0	0	0	0	-311	200	0	-0.479396	-1.37533	49.2833	-1300.92	-1985.02	807.165	-914	200	0
418	2	-9.72244	137.013	-783.144	-32653.7	27792.2	8531.43	335.488	651.696	0	12.7105	-155.32	-669.713	-7023.27	31126	-1853.79	346.477	210.487	0	0	0	0	-0	0	0	-311	200	0	-0.508156	-1.37977	49.0672	-1322.54	-1996.95	812.197	-914	200	0
418	3	-10.3592	137.644	-782.905	-32955	27302.9	8589.54	334.874	652.093	0	13.0793	-154.841	-669.291	-7118.62	31122.1	-1869.6	346.5	210.636	0	0	0	0	-0	0	0	-311	200	0	-0.535866	-1.36457	48.9062	-1343.76	-2006.4	818.308	-914	200	0
418	4	-10.9697	138.321	-782.817	-33252.6	26816.8	8648.94	334.257	652.478	0	13.4995	-154.358	-669.07	-7213.54	31123	-1880.47	346.517	210.781	0	0	0	0	-0	0	0	-311	200	0	-0.558099	-1.33633	48.8179	-1363.4	-2012.29	825.456	-914	200	0
418	5	-11.5614	139.029	-782.847	-33547.4	26331.6	8709.78	333.636	652.853	0	13.9607	-153.869	-669.025	-7308.51	31126.4	-1887.62	346.525	210.924	0	0	0	0	-0	0	0	-311	200	0	-0.574116	-1.30015	48.8107	-1380.18	-2014.99	833.484	-914	200	0
418	6	-12.1485	139.75	-782.939	-33840.5	25844.6	8772.08	333.01	653.222	0	14.4396	-153.368	-669.104	-7403.9	31132.3	-1893.43	346.528	211.065	0	0	0	0	-0	0	0	-311	200	0	-0.586444	-1.25832	48.8862	-1393.24	-2015.78	841.452	-914	200	0
418	7	-12.7481	140.465	-783.029	-34133.5	25355.7	8835.69	332.382	653.592	0	14.9071	-152.85	-669.239	-7499.68	31141.8	-1900.16	346.533	211.206	0	0	0	0	-0	0	0	-311	200	0	-0.599613	-1.21356	49.0305	-1402.87	-2015.76	847.719	-914	200	0
418	8	-13.3729	141.154	-783.056	-34427.9	24867	8900.02	331.756	653.966	0	15.3406	-152.318	-669.368	-7595.63	31155.7	-1909.12	346.545	211.347	0	0	0	0	-0	0	0	-311	200	0	-0.618929	-1.17052	49.2134	-1410.82	-2016.31	850.931	-914	200	0
418	9	-14.0231	141.813	-782.99	-34724.1	24381.3	8963.81	331.139	654.348	0	15.7348	-151.776	-669.467	-7691.63	31174.4	-1920.62	346.566	211.489	0	0	0	0	-0	0	0	-311	200	0	-0.648056	-1.13302	49.4061	-1419.46	-2019.47	850.867	-914	200	0
419	0	-14.6806	142.455	-782.86	-35021.4	23900.3	9025.61	330.529	654.735	0	16.1045	-151.23	-669.562	-7787.75	31197.7	-1934.4	346.594	211.631	0	0	0	0	-0	0	0	-311	200	0	-0.685862	-1.09953	49.5974	-1430.57	-2026.26	848.331	-914	200	0	-0.197475	-4.34264	-1403.45	-647673	532686	15132.5	379.571	461.373	0
419	1	-15.3157	143.108	-782.742	-35318.3	23425.3	9084.46	329.927	655.121	0	16.4737	-150.675	-669.712	-7883.92	31225.8	-1949.96	346.626	211.772	0	0	0	0	-0	0	0	-311	200	0	-0.725671	-1.06342	49.7883	-1444.84	-2035.29	844.363	-914	200	0
419	2	-15.9047	143.796	-782.699	-35613.1	22956.1	9140.03	329.329	655.5	0	16.8614	-150.106	-669.971	-7979.91	31257.6	-1967	346.655	211.911	0	0	0	0	0	0	0	-311	200	0	-0.759281	-1.02035	49.9777	-1462.06	-2043.85	839.645	-914	200	0
419	3	-16.4452	144.526	-782.733	-35905.2	22491.9	9192.32	328.735	655.872	0	17.2701	-149.526	-670.348	-8075.55	31290.6	-1985.87	346.678	212.047	0	0	0	0	0	0	0	-311	200	0	-0.782603	-0.97318	50.161	-1480.77	-2050.01	834.768	-914	200	0
419	4	-16.9549	145.279	-782.792	-36194.7	22032.4	9241.16	328.146	656.238	0	17.6834	-148.953	-670.8	-8171.43	31322.3	-2007.5	346.694	212.182	0	0	0	0	0	0	0	-311	200	0	-0.79524	-0.929143	50.3306	-1497.75	-2053.75	830.881	-914	200	0
419	5	-17.4609	146.026	-782.797	-36481.6	21578.7	9285.77	327.566	656.604	0	18.0728	-148.414	-671.247	-8268.66	31351	-2033.04	346.706	212.318	0	0	0	0	0	0	0	-311	200	0	-0.79575	-0.89523	50.4778	-1509.51	-2056.15	829.545	-914	200	0
419	6	-17.9886	146.734	-782.678	-36764.8	21133.5	9325.01	327.002	656.973	0	18.408	-147.933	-671.6	-8367.86	31376.4	-2063.36	346.719	212.46	0	0	0	0	0	0	0	-311	200	0	-0.78264	-0.875588	50.6097	-1514.18	-2058.15	831.909	-914	200	0
419	7	-18.5571	147.373	-782.392	-37043.4	20700.1	9357.68	326.458	657.346	0	18.6655	-147.525	-671.784	-8469.12	31398.9	-2098.75	346.74	212.607	0	0	0	0	0	0	0	-311	200	0	-0.758881	-0.870555	50.7571	-1511.18	-2060.44	838.151	-914	200	0
419	8	-19.1769	147.924	-781.935	-37317.4	20279.4	9382.52	325.935	657.724	0	18.8336	-147.189	-671.755	-8572.05	31418.4	-2139.25	346.771	212.761	0	0	0	0	0	0	0	-311	200	0	-0.72978	-0.8769	50.9495	-1500.1	-2063.58	847.135	-914	200	0
419	9	-19.8454	148.381	-781.352	-37588	19868.3	9398.21	325.428	658.106	0	18.9183	-146.912	-671.525	-8674.73	31434	-2185.06	346.81	212.918	0	0	0	0	0	0	0	-311	200	0	-0.696864	-0.889301	51.1862	-1481.21	-2068.02	856.639	-914	200	0
420	0	-20.5457	148.76	-780.737	-37856.5	19462.2	9403.44	324.928	658.488	0	18.9415	-146.666	-671.171	-8773.25	31444	-2236.23	346.849	213.072	0	0	0	0	0	0	0	-311	200	0	-0.657919	-0.903667	51.4385	-1456.77	-2074.35	864.577	-914	200	0	-5.30711	3.60705	-1398.94	-648900	529905	20693.1	378.625	464.011	0
420	1	-21.2543	149.09	-780.216	-38123.7	19058.4	9396.93	324.427	658.863	0	18.9325	-146.418	-670.816	-8863.1	31446.2	-2292.09	346.878	213.212	0	0	0	0	0	0	0	-311	200	0	-0.61201	-0.919407	51.6654	-1430.95	-2083.63	869.806	-914	200	0
420	2	-21.9524	149.396	-779.885	-38389.9	18657.2	9377.73	323.923	659.225	0	18.9159	-146.146	-670.563	-8940.82	31438	-2351.69	346.883	213.333	0	0	0	0	0	0	0	-311	200	0	-0.561706	-0.938599	51.8311	-1407.81	-2097.12	871.654	-914	200	0
420	3	-22.6309	149.691	-779.768	-38654.8	18259.1	9345.8	323.416	659.572	0	18.9032	-145.842	-670.46	-9004.83	31416.8	-2414.45	346.859	213.431	0	0	0	0	0	0	0	-311	200	0	-0.512015	-0.964128	51.9284	-1389.34	-2115.35	869.76	-914	200	0
420	4	-23.291	149.971	-779.822	-38917.8	17864.3	9302.26	322.908	659.906	0	18.8905	-145.512	-670.493	-9055.49	31382.2	-2480.21	346.805	213.506	0	0	0	0	-0	0	0	-311	200	0	-0.468589	-0.996413	51.9811	-1375.21	-2136.92	864.795	-914	200	0
420	5	-23.94	150.222	-779.963	-39178.2	17472.3	9249	322.401	660.231	0	18.8622	-145.162	-670.614	-9094.9	31336.7	-2548.89	346.728	213.562	0	0	0	0	-0	0	0	-311	200	0	-0.436149	-1.03065	52.0173	-1363.68	-2158.25	858.281	-914	200	0
420	6	-24.5851	150.431	-780.115	-39436.2	17083.8	9187.89	321.899	660.552	0	18.7994	-144.8	-670.757	-9126.84	31285.5	-2620.28	346.642	213.607	0	0	0	0	-0	0	0	-311	200	0	-0.418069	-1.06055	52.0516	-1353.49	-2175.28	851.492	-914	200	0
420	7	-25.2266	150.587	-780.242	-39692.4	16699.9	9120.23	321.403	660.872	0	18.6901	-144.431	-670.877	-9156.31	31235.5	-2693.69	346.559	213.648	0	0	0	0	-0	0	0	-311	200	0	-0.416536	-1.0847	52.0908	-1345.29	-2184.87	845.292	-914	200	0
420	8	-25.8557	150.697	-780.354	-39947.3	16321.6	9047.12	320.916	661.191	0	18.5358	-144.061	-670.962	-9187.91	31191.6	-2768	346.488	213.694	0	0	0	0	-0	0	0	-311	200	0	-0.43267	-1.1061	52.1361	-1340.78	-2184.58	840.519	-914	200	0
420	9	-26.4568	150.773	-780.488	-40200.3	15948.8	8970.1	320.434	661.507	0	18.3471	-143.691	-671.039	-9224.27	31154.9	-2842.39	346.428	213.746	0	0	0	0	-0	0	0	-311	200	0	-0.4649	-1.12744	52.1756	-1341.3	-2173.43	837.968	-914	200	0
421	0	-27.0132	150.838	-780.698	-40450.3	15581.6	8891.25	319.958	661.813	0	18.1369	-143.312	-671.145	-9266.36	31123.1	-2917.15	346.373	213.807	0	0	0	0	-0	0	0	-311	200	0	-0.504624	-1.14939	52.1903	-1348.04	-2154.08	838.308	-914	200	0	-12.3379	9.14911	-1403.12	-653816	527560	24498.7	375.585	466.321	0
421	1	-27.5122	150.918	-781.039	-40697.1	15220.9	8812.8	319.488	662.106	0	17.9156	-142.912	-671.306	-9314.8	31093.6	-2993.76	346.318	213.876	0	0	0	0	-0	0	0	-311	200	0	-0.537715	-1.17157	52.174	-1362.1	-2133.78	841.824	-914	200	0
421	2	-27.9511	151.033	-781.541	-40941.2	14868.4	8736.88	319.024	662.385	0	17.6901	-142.487	-671.525	-9369.98	31063.8	-3073.54	346.259	213.953	0	0	0	0	-0	0	0	-311	200	0	-0.555051	-1.19277	52.1349	-1383.26	-2122.53	848.016	-914	200	0
421	3	-28.3396	151.195	-782.196	-41182.7	14526.1	8665.3	318.571	662.65	0	17.4611	-142.045	-671.77	-9431.61	31032.6	-3156.47	346.195	214.04	0	0	0	0	-0	0	0	-311	200	0	-0.558487	-1.21098	52.0819	-1409.29	-2127.97	855.746	-914	200	0
421	4	-28.6964	151.402	-782.953	-41421.6	14195.3	8599.26	318.131	662.904	0	17.22	-141.598	-671.981	-9498.53	31001	-3241.64	346.134	214.135	0	0	0	0	0	0	0	-311	200	0	-0.555299	-1.22373	52.0163	-1437.41	-2150.32	863.716	-914	200	0
421	5	-29.0393	151.647	-783.742	-41659	13877.1	8539.5	317.706	663.154	0	16.9535	-141.162	-672.092	-9569.27	30970.8	-3327.89	346.081	214.238	0	0	0	0	0	0	0	-311	200	0	-0.549746	-1.22778	51.9391	-1465.62	-2181.65	870.711	-914	200	0
421	6	-29.3778	151.921	-784.507	-41896.3	13572.8	8486.44	317.301	663.405	0	16.6506	-140.745	-672.065	-9642.61	30942.3	-3413.48	346.041	214.348	0	0	0	0	0	0	0	-311	200	0	-0.540602	-1.21981	51.8592	-1492.01	-2210.06	876.014	-914	200	0
421	7	-29.7112	152.216	-785.223	-42134.8	13283.8	8439.99	316.917	663.66	0	16.3069	-140.353	-671.902	-9718.03	30914.6	-3496.13	346.011	214.463	0	0	0	0	0	0	0	-311	200	0	-0.524797	-1.19959	51.781	-1513.54	-2225.54	879.751	-914	200	0
421	8	-30.0311	152.53	-785.889	-42376	13011.7	8399.63	316.557	663.921	0	15.9238	-139.988	-671.649	-9795.79	30888.1	-3573.99	345.989	214.585	0	0	0	0	0	0	0	-311	200	0	-0.501445	-1.17022	51.6924	-1525.14	-2223.42	882.676	-914	200	0
421	9	-30.3234	152.859	-786.538	-42621.1	12758	8364.64	316.221	664.188	0	15.5085	-139.65	-671.386	-9875.94	30864.1	-3646.09	345.971	214.71	0	0	0	0	0	0	0	-311	200	0	-0.473541	-1.13329	51.5818	-1521.27	-2205.51	885.823	-914	200	0
422	0	-30.5693	153.208	-787.237	-42870.4	12523.4	8334.26	315.908	664.457	0	15.0765	-139.329	-671.215	-9957.18	30841.6	-3711.97	345.949	214.835	0	0	0	0	0	0	0	-311	200	0	-0.44713	-1.08711	51.4624	-1499.63	-2178.92	889.792	-914	200	0	-17.0471	16.7042	-1415.8	-663106	528158	27164.6	372.484	468.961	0
422	1	-30.7474	153.585	-788.075	-43121.7	12307.8	8307.71	315.618	664.718	0	14.6498	-139.005	-671.232	-10037.8	30818	-3771.83	345.913	214.954	0	0	0	0	0	0	0	-311	200	0	-0.428133	-1.03129	51.363	-1463.4	-2152.2	893.795	-914	200	0
422	2	-30.8389	153.993	-789.111	-43371.3	12110.6	8284.46	315.347	664.962	0	14.2513	-138.656	-671.497	-10117.2	30792.6	-3827.17	345.857	215.067	0	0	0	0	0	0	0	-311	200	0	-0.419695	-0.971119	51.2986	-1420.2	-2131.36	895.767	-914	200	0
422	3	-30.8321	154.435	-790.354	-43616.3	11930.9	8264.55	315.096	665.186	0	13.8993	-138.269	-672.031	-10195.6	30768.7	-3880.84	345.785	215.171	0	0	0	0	0	0	0	-311	200	0	-0.420877	-0.916141	51.2599	-1378.61	-2118.17	893.53	-914	200	0
422	4	-30.7223	154.906	-791.778	-43855.2	11767	8248.67	314.861	665.388	0	13.6051	-137.845	-672.828	-10273.3	30750.5	-3935.96	345.703	215.269	0	0	0	0	0	0	0	-311	200	0	-0.427366	-0.874686	51.2235	-1344.89	-2110.87	885.826	-914	200	0
422	5	-30.5121	155.401	-793.339	-44087.7	11617	8238.1	314.643	665.572	0	13.3703	-137.393	-673.854	-10350.6	30740	-3994.59	345.618	215.36	0	0	0	0	0	0	0	-311	200	0	-0.435963	-0.849916	51.1651	-1322.22	-2106.03	873.153	-914	200	0
422	6	-30.2123	155.914	-794.983	-44315.7	11481.9	8234.05	314.443	665.744	0	13.185	-136.928	-675.05	-10429.6	30738	-4056.96	345.534	215.45	0	0	0	0	-0	0	0	-311	200	0	-0.446998	-0.839806	51.0773	-1311.16	-2099.77	858.163	-914	200	0
422	7	-29.8385	156.433	-796.654	-44542.3	11364.8	8236.88	314.266	665.912	0	13.0322	-136.467	-676.339	-10512.6	30745.7	-4121.67	345.459	215.543	0	0	0	0	-0	0	0	-311	200	0	-0.459593	-0.838058	50.9806	-1310.23	-2088.98	844.663	-914	200	0
422	8	-29.405	156.946	-798.311	-44769.9	11269.4	8245.76	314.117	666.081	0	12.896	-136.025	-677.653	-10602.2	30766.6	-4186.15	345.402	215.645	0	0	0	0	-0	0	0	-311	200	0	-0.468246	-0.837418	50.8997	-1316.41	-2073.05	835.568	-914	200	0
422	9	-28.9172	157.444	-799.943	-44998.7	11197.3	8259.04	313.998	666.252	0	12.7706	-135.605	-678.961	-10699.9	30803.6	-4248.07	345.369	215.759	0	0	0	0	-0	0	0	-311	200	0	-0.468359	-0.837145	50.8364	-1325.69	-2053.66	831.313	-914	200	0
423	0	-28.3661	157.928	-801.578	-45226.9	11145.7	8274.63	313.905	666.422	0	12.6623	-135.197	-680.295	-10806	30856.8	-4306.6	345.358	215.884	0	0	0	0	-0	0	0	-311	200	0	-0.462043	-0.845594	50.7754	-1334.03	-2032.11	830.115	-914	200	0	-12.7848	25.6936	-1447.65	-679279	537201	26267	370.677	470.114	0
423	1	-27.7328	158.406	-803.269	-45451.7	11107.6	8290.4	313.828	666.583	0	12.5834	-134.785	-681.736	-10919	30922.6	-4362.31	345.359	216.017	0	0	0	0	-0	0	0	-311	200	0	-0.454958	-0.872697	50.7076	-1338.19	-2008.11	829.837	-914	200	0
423	2	-27.0039	158.886	-805.068	-45670.6	11075	8304.78	313.757	666.729	0	12.5402	-134.361	-683.365	-11037.2	30997.7	-4416.26	345.36	216.151	0	0	0	0	-0	0	0	-311	200	0	-0.451374	-0.920757	50.642	-1336.79	-1981.64	829.481	-914	200	0
423	3	-26.1843	159.369	-806.991	-45881.8	11042	8317.19	313.683	666.855	0	12.5285	-133.921	-685.21	-11158.5	31080.9	-4469.35	345.36	216.285	0	0	0	0	-0	0	0	-311	200	0	-0.456258	-0.982592	50.5885	-1331.69	-1954.62	829.142	-914	200	0
423	4	-25.2983	159.849	-809.009	-46084.6	11005.5	8327.79	313.604	666.964	0	12.5356	-133.476	-687.255	-11281	31172.7	-4522.07	345.358	216.415	0	0	0	0	-0	0	0	-311	200	0	-0.476939	-1.04795	50.5386	-1326.61	-1929.99	829.245	-914	200	0
423	5	-24.3834	160.314	-811.062	-46280.3	10964.5	8336.94	313.519	667.061	0	12.5417	-133.041	-689.452	-11402.5	31273.5	-4574.43	345.36	216.538	0	0	0	0	-0	0	0	-311	200	0	-0.516579	-1.11037	50.4709	-1323.78	-1910.98	830.291	-914	200	0
423	6	-23.4832	160.753	-813.085	-46471.6	10919.4	8345.05	313.43	667.155	0	12.5239	-132.636	-691.741	-11522.1	31382.8	-4625.88	345.368	216.657	0	0	0	0	0	0	0	-311	200	0	-0.56798	-1.16741	50.3673	-1323.41	-1900.7	832.857	-914	200	0
423	7	-22.6371	161.152	-815.028	-46661.7	10870.1	8352.49	313.337	667.252	0	12.4622	-132.274	-694.07	-11640.7	31500.4	-4675.79	345.385	216.772	0	0	0	0	0	0	0	-311	200	0	-0.616852	-1.2176	50.2289	-1325.9	-1900.88	836.981	-914	200	0
423	8	-21.8682	161.508	-816.871	-46852.6	10815.9	8359.34	313.241	667.356	0	12.3466	-131.962	-696.417	-11760	31625.5	-4724.22	345.412	216.886	0	0	0	0	0	0	0	-311	200	0	-0.65031	-1.25972	50.0758	-1332.73	-1911.26	841.773	-914	200	0
423	9	-21.1809	161.832	-818.639	-47044.6	10756.1	8365.94	313.139	667.467	0	12.1777	-131.704	-698.803	-11881.2	31755.1	-4771.83	345.442	217.002	0	0	0	0	0	0	0	-311	200	0	-0.663459	-1.29353	49.9357	-1345.17	-1929.74	846.294	-914	200	0
424	0	-20.5671	162.154	-820.394	-47236.2	10690.2	8373.69	313.031	667.578	0	11.9651	-131.494	-701.28	-12003.7	31884.2	-4819.06	345.466	217.117	0	0	0	0	0	0	0	-311	200	0	-0.660486	-1.31886	49.8364	-1362.2	-1952.93	850.558	-914	200	0	-9.01567	31.7505	-1492.97	-698632	549677	24835.2	367.906	469.007	0
424	1	-20.0164	162.504	-822.202	-47425.4	10617.1	8384.14	312.913	667.681	0	11.7228	-131.321	-703.909	-12125.6	32006.5	-4865.6	345.47	217.226	0	0	0	0	0	0	0	-311	200	0	-0.649472	-1.33385	49.7939	-1379.98	-1977.82	855.369	-914	200	0
424	2	-19.5247	162.901	-824.098	-47610.4	10536.3	8397.25	312.785	667.773	0	11.4604	-131.174	-706.718	-12243.5	32116.8	-4910.31	345.445	217.324	0	0	0	0	0	0	0	-311	200	0	-0.636927	-1.33705	49.7962	-1393.92	-2002.96	861.287	-914	200	0
424	3	-19.0967	163.342	-826.063	-47791.3	10448.3	8411.13	312.648	667.854	0	11.1776	-131.049	-709.688	-12353.4	32212.6	-4951.56	345.39	217.407	0	0	0	0	0	0	0	-311	200	0	-0.627255	-1.33045	49.8079	-1402.05	-2028.08	867.716	-914	200	0
424	4	-18.7418	163.808	-828.043	-47969.2	10354.2	8423.02	312.504	667.931	0	10.8649	-130.946	-712.757	-12452.4	32295.3	-4988.07	345.31	217.471	0	0	0	0	0	0	0	-311	200	0	-0.623761	-1.31725	49.8004	-1406.54	-2053.33	873.034	-914	200	0
424	5	-18.4696	164.27	-829.959	-48146	10254.8	8430.54	312.356	668.01	0	10.5095	-130.867	-715.857	-12540.7	32367.9	-5019.64	345.216	217.519	0	0	0	0	0	0	0	-311	200	0	-0.62827	-1.29788	49.781	-1411.34	-2078.19	875.741	-914	200	0
424	6	-18.2845	164.697	-831.73	-48322.5	10149.7	8432.33	312.203	668.099	0	10.0999	-130.812	-718.942	-12621.8	32431.2	-5047.12	345.11	217.556	0	0	0	0	0	0	0	-311	200	0	-0.641088	-1.2706	49.7884	-1418.18	-2099.98	875.541	-914	200	0
424	7	-18.1837	165.062	-833.298	-48497	10037.2	8427.64	312.045	668.199	0	9.6296	-130.782	-721.997	-12699.3	32483.2	-5071.26	344.991	217.589	0	0	0	0	0	0	0	-311	200	0	-0.661868	-1.23512	49.8562	-1425.73	-2114.16	873.474	-914	200	0
424	8	-18.1593	165.355	-834.659	-48667.1	9915.55	8415.87	311.88	668.308	0	9.09851	-130.777	-725.029	-12774.5	32521	-5091.33	344.855	217.619	0	0	0	0	-0	0	0	-311	200	0	-0.689971	-1.19376	49.9833	-1431.59	-2117.54	870.88	-914	200	0
424	9	-18.1994	165.577	-835.867	-48830.8	9783.86	8396.92	311.705	668.419	0	8.51379	-130.793	-728.058	-12846.4	32542.9	-5105.38	344.698	217.645	0	0	0	0	-0	0	0	-311	200	0	-0.72409	-1.14977	50.1366	-1433.87	-2111.39	868.469	-914	200	0
425	0	-18.2874	165.744	-837.016	-48986.5	9642.27	8371.5	311.52	668.525	0	7.88778	-130.819	-731.122	-12914	32550.2	-5111.7	344.521	217.663	0	0	0	0	-0	0	0	-311	200	0	-0.76104	-1.10771	50.2757	-1431.51	-2100.92	866.685	-914	200	0	-15.3519	34.1467	-1539.11	-715894	562431	26648.6	364.971	466.238	0
425	1	-18.4037	165.876	-838.208	-49133.5	9491.78	8340.88	311.324	668.617	0	7.23313	-130.835	-734.268	-12976.8	32548.2	-5109.67	344.327	217.673	0	0	0	0	-0	0	0	-311	200	0	-0.793811	-1.07564	50.3693	-1424.53	-2092.17	865.938	-914	200	0
425	2	-18.536	165.986	-839.512	-49271.2	9334.56	8306.48	311.119	668.69	0	6.55617	-130.83	-737.528	-13034.9	32542.6	-5099.48	344.124	217.674	0	0	0	0	-0	0	0	-311	200	0	-0.812446	-1.06304	50.3952	-1413.95	-2089.26	865.95	-914	200	0
425	3	-18.6866	166.078	-840.941	-49399.2	9172.71	8269.57	310.908	668.743	0	5.85357	-130.804	-740.887	-13087.1	32535.8	-5081.81	343.915	217.664	0	0	0	0	-0	0	0	-311	200	0	-0.810575	-1.0733	50.3374	-1400.72	-2092.69	865.829	-914	200	0
425	4	-18.8679	166.146	-842.461	-49516.7	9006.55	8230.95	310.691	668.776	0	5.11661	-130.76	-744.293	-13132.3	32525.4	-5057.31	343.7	217.644	0	0	0	0	-0	0	0	-311	200	0	-0.79078	-1.09913	50.1986	-1384.73	-2099.12	864.702	-914	200	0
425	5	-19.0952	166.183	-844.018	-49624.1	8834.89	8190.83	310.468	668.795	0	4.33895	-130.704	-747.684	-13169.7	32506.1	-5025.82	343.476	217.614	0	0	0	0	-0	0	0	-311	200	0	-0.761043	-1.12827	50.0065	-1365.3	-2103.29	861.739	-914	200	0
425	6	-19.3826	166.178	-845.552	-49722.8	8656.82	8149.15	310.238	668.805	0	3.51919	-130.64	-751.006	-13200	32473.6	-4986.18	343.24	217.576	0	0	0	0	-0	0	0	-311	200	0	-0.72834	-1.15334	49.8014	-1343.19	-2100.9	856.575	-914	200	0
425	7	-19.7442	166.12	-847.006	-49815	8473.19	8105.64	310.004	668.813	0	2.65752	-130.576	-754.21	-13223.8	32425	-4937.11	342.992	217.533	0	0	0	0	-0	0	0	-311	200	0	-0.697943	-1.17418	49.6262	-1321.95	-2090.2	850.121	-914	200	0
425	8	-20.1922	165.996	-848.332	-49902.5	8287.03	8059.61	309.769	668.824	0	1.75553	-130.525	-757.263	-13241.3	32358.8	-4878.2	342.731	217.486	0	0	0	0	0	0	0	-311	200	0	-0.675486	-1.19358	49.5203	-1307	-2071.69	844.269	-914	200	0
425	9	-20.7314	165.797	-849.518	-49986	8102.89	8009.84	309.538	668.84	0	0.822434	-130.497	-760.156	-13252.3	32274.7	-4810.09	342.458	217.434	0	0	0	0	0	0	0	-311	200	0	-0.665679	-1.21361	49.5093	-1303.58	-2047.32	840.818	-914	200	0
426	0	-21.3534	165.532	-850.6	-50066	7924.34	7954.81	309.316	668.86	0	-0.120919	-130.484	-762.919	-13257	32174.2	-4734.07	342.173	217.377	0	0	0	0	0	0	0	-311	200	0	-0.669582	-1.23374	49.5994	-1314.28	-2020.39	840.835	-914	200	0	-29.0254	32.3901	-1581.54	-730575	573199	31116.2	361.572	462.957	0
426	1	-22.0365	165.217	-851.653	-50142.9	7751.66	7893.38	309.102	668.877	0	-1.04699	-130.467	-765.622	-13255.8	32060.6	-4651.63	341.875	217.314	0	0	0	0	0	0	0	-311	200	0	-0.685915	-1.25098	49.7777	-1337.39	-1995.35	844.702	-914	200	0
426	2	-22.7523	164.872	-852.748	-50217.6	7583.13	7825.05	308.893	668.889	0	-1.93216	-130.424	-768.336	-13249.3	31937.7	-4564.38	341.567	217.244	0	0	0	0	0	0	0	-311	200	0	-0.713829	-1.2616	50.0225	-1367.25	-1976.97	852.349	-914	200	0
426	3	-23.4761	164.504	-853.927	-50291.4	7417.44	7749.54	308.686	668.894	0	-2.76264	-130.35	-771.116	-13237.9	31808.2	-4473.74	341.25	217.167	0	0	0	0	0	0	0	-311	200	0	-0.751545	-1.26195	50.3194	-1396.42	-1968.94	863.163	-914	200	0
426	4	-24.1929	164.112	-855.192	-50364.3	7253.51	7666.31	308.482	668.892	0	-3.53417	-130.248	-773.979	-13222.1	31673.6	-4380.86	340.923	217.083	0	0	0	0	0	0	0	-311	200	0	-0.793937	-1.25105	50.6595	-1418.32	-1972.09	875.747	-914	200	0
426	5	-24.8991	163.682	-856.511	-50435.4	7090.22	7575.02	308.278	668.885	0	-4.25304	-130.127	-776.916	-13201.8	31533.3	-4286.86	340.588	216.993	0	0	0	0	0	0	0	-311	200	0	-0.832889	-1.23375	51.0169	-1429.73	-1983.54	888.044	-914	200	0
426	6	-25.6002	163.198	-857.83	-50503.9	6927.47	7475.79	308.076	668.874	0	-4.93824	-130.002	-779.892	-13175.8	31386.4	-4192.43	340.245	216.894	0	0	0	0	0	0	0	-311	200	0	-0.859148	-1.21791	51.3343	-1431.52	-1998.84	898.082	-914	200	0
426	7	-26.3051	162.643	-859.087	-50569.7	6766.02	7368.99	307.876	668.865	0	-5.61659	-129.889	-782.867	-13143	31232.1	-4097.06	339.894	216.788	0	0	0	0	0	0	0	-311	200	0	-0.865187	-1.20839	51.5408	-1427	-2014.85	905.051	-914	200	0
426	8	-27.0198	162.012	-860.238	-50632	6605.98	7255.33	307.679	668.858	0	-6.31132	-129.802	-785.825	-13103.2	31070.8	-3999.27	339.539	216.674	0	0	0	0	0	0	0	-311	200	0	-0.848033	-1.20541	51.5918	-1418.99	-2029.97	909.673	-914	200	0
426	9	-27.7388	161.313	-861.295	-50690.6	6446.23	7136.05	307.484	668.854	0	-7.03116	-129.746	-788.784	-13056.1	30903.9	-3897.73	339.179	216.552	0	0	0	0	0	0	0	-311	200	0	-0.810407	-1.20738	51.4936	-1407.97	-2042.21	913.22	-914	200	0
427	0	-28.4421	160.574	-862.332	-50746.1	6285.36	7012.68	307.289	668.847	0	-7.76788	-129.724	-791.806	-13001.8	30732	-3791.71	338.813	216.42	0	0	0	0	-0	0	0	-311	200	0	-0.759463	-1.21327	51.2883	-1393.49	-2048.04	916.024	-914	200	0	-43.2191	25.3351	-1624.03	-744355	584608	34532.5	358.717	459.124	0
427	1	-29.1054	159.831	-863.443	-50798.8	6123.17	6886.33	307.092	668.833	0	-8.50645	-129.744	-794.967	-12940	30554.1	-3680.99	338.434	216.277	0	0	0	0	-0	0	0	-311	200	0	-0.702245	-1.22172	51.0265	-1376.31	-2043.59	917.11	-914	200	0
427	2	-29.7164	159.106	-864.675	-50848.5	5961.06	6757.65	306.894	668.807	0	-9.24164	-129.817	-798.295	-12871.1	30369.5	-3566.47	338.043	216.123	0	0	0	0	-0	0	0	-311	200	0	-0.642003	-1.22915	50.7646	-1358.19	-2027.26	915.252	-914	200	0
427	3	-30.2823	158.403	-866.006	-50895.1	5801.29	6627.4	306.699	668.77	0	-9.98551	-129.959	-801.762	-12796.7	30180.4	-3450.55	337.643	215.961	0	0	0	0	-0	0	0	-311	200	0	-0.580475	-1.23093	50.5612	-1340.39	-2001.01	909.947	-914	200	0
427	4	-30.8243	157.711	-867.38	-50939.5	5645.99	6496.55	306.509	668.728	0	-10.7619	-130.187	-805.307	-12718.2	29991	-3336.07	337.242	215.793	0	0	0	0	-0	0	0	-311	200	0	-0.52198	-1.22552	50.4524	-1323.37	-1968.55	901.721	-914	200	0
427	5	-31.3712	157.014	-868.729	-50984.9	5496.28	6365.92	306.327	668.689	0	-11.5959	-130.517	-808.864	-12637.2	29806.8	-3225.66	336.85	215.623	0	0	0	0	-0	0	0	-311	200	0	-0.473429	-1.21695	50.4401	-1307.87	-1933.74	892.297	-914	200	0
427	6	-31.9515	156.296	-869.987	-51034.3	5351.4	6235.84	306.151	668.661	0	-12.5036	-130.962	-812.377	-12555.4	29633.5	-3121.88	336.477	215.455	0	0	0	0	-0	0	0	-311	200	0	-0.442791	-1.21184	50.5007	-1295.46	-1900.61	884.154	-914	200	0
427	7	-32.5865	155.547	-871.097	-51088.9	5207.69	6106.04	305.978	668.649	0	-13.4872	-131.529	-815.817	-12474.8	29476.6	-3027.08	336.131	215.291	0	0	0	0	-0	0	0	-311	200	0	-0.438468	-1.21481	50.5948	-1287.86	-1873.56	879.258	-914	200	0
427	8	-33.2834	154.767	-872.042	-51148.5	5059.38	5975.95	305.802	668.654	0	-14.5334	-132.211	-819.182	-12397.8	29340	-2942.58	335.816	215.134	0	0	0	0	-0	0	0	-311	200	0	-0.465972	-1.22857	50.6831	-1285.42	-1856.43	878.158	-914	200	0
427	9	-34.0318	153.97	-872.876	-51211.6	4901.82	5844.93	305.616	668.67	0	-15.6136	-132.985	-822.505	-12325.1	29223.5	-2868.21	335.53	214.985	0	0	0	0	-0	0	0	-311	200	0	-0.5226	-1.25699	50.7454	-1286.59	-1850.62	880.107	-914	200	0
428	0	-34.8046	153.178	-873.717	-51275.3	4733.52	5712.8	305.418	668.687	0	-16.6853	-133.81	-825.842	-12255.6	29124.7	-2802.88	335.267	214.84	0	0	0	0	0	0	0	-311	200	0	-0.597144	-1.30434	50.7849	-1289.45	-1853.93	883.464	-914	200	0	-59.1476	12.0646	-1671.53	-759334	596341	36150.4	355.091	454.661	0
428	1	-35.5695	152.422	-874.701	-51336.3	4555.86	5580.33	305.208	668.69	0	-17.7	-134.63	-829.248	-12186.6	29040.5	-2745.33	335.02	214.696	0	0	0	0	0	0	0	-311	200	0	-0.676134	-1.37052	50.8172	-1293.34	-1862.12	885.983	-914	200	0
428	2	-36.304	151.724	-875.922	-51392.6	4372.77	5448.93	304.992	668.673	0	-18.6199	-135.399	-832.748	-12116	28967.8	-2693.89	334.786	214.549	0	0	0	0	0	0	0	-311	200	0	-0.750201	-1.44734	50.8536	-1298.8	-1872.09	885.484	-914	200	0
428	3	-37.0037	151.086	-877.404	-51445	4189.62	5319.96	304.775	668.633	0	-19.4284	-136.095	-836.335	-12042.1	28903.1	-2646.04	334.559	214.399	0	0	0	0	0	0	0	-311	200	0	-0.816585	-1.51978	50.8943	-1306.71	-1882.65	880.877	-914	200	0
428	4	-37.6801	150.5	-879.104	-51496.3	4010.9	5194.12	304.563	668.578	0	-20.1325	-136.723	-839.973	-11963.4	28842.3	-2599.09	334.337	214.243	0	0	0	0	0	0	0	-311	200	0	-0.877771	-1.57319	50.9328	-1317.51	-1893.19	872.725	-914	200	0
428	5	-38.3515	149.948	-880.926	-51549.1	3838.66	5071.34	304.358	668.517	0	-20.7583	-137.299	-843.615	-11878.8	28780.3	-2551.21	334.115	214.081	0	0	0	0	0	0	0	-311	200	0	-0.936338	-1.60064	50.9552	-1330.15	-1902.68	862.891	-914	200	0
428	6	-39.0345	149.408	-882.763	-51605.3	3672.26	4951.1	304.16	668.459	0	-21.3415	-137.852	-847.209	-11787.7	28711.1	-2501.18	333.889	213.914	0	0	0	0	0	0	0	-311	200	0	-0.990725	-1.6021	50.94	-1341.74	-1910.92	853.525	-914	200	0
428	7	-39.7371	148.864	-884.535	-51666.1	3509.75	4832.59	303.968	668.411	0	-21.9169	-138.403	-850.712	-11689.5	28629.8	-2448.02	333.654	213.741	0	0	0	0	0	0	0	-311	200	0	-1.03588	-1.57863	50.8698	-1348.91	-1919.91	846.145	-914	200	0
428	8	-40.4564	148.311	-886.213	-51732.6	3349.89	4715.02	303.78	668.375	0	-22.5081	-138.969	-854.102	-11584.1	28533.3	-2391.62	333.407	213.563	0	0	0	0	0	0	0	-311	200	0	-1.06553	-1.53115	50.7404	-1349.77	-1932.36	841.551	-914	200	0
428	9	-41.1803	147.757	-887.824	-51804.7	3193.19	4598.5	303.597	668.35	0	-23.1262	-139.561	-857.394	-11471.2	28422.2	-2332.93	333.15	213.379	0	0	0	0	0	0	0	-311	200	0	-1.07501	-1.46314	50.5581	-1344.91	-1949.31	840.241	-914	200	0
429	0	-41.8929	147.22	-889.44	-51882.1	3041.75	4484.32	303.42	668.331	0	-23.7764	-140.178	-860.633	-11352.2	28298.8	-2273.3	332.881	213.191	0	0	0	0	0	0	0	-311	200	0	-1.06406	-1.38082	50.3442	-1336.85	-1971.18	842.755	-914	200	0	-73.8952	0.219966	-1722.16	-776958	609602	37895.1	351.942	451.199	0
429	1	-42.5828	146.716	-891.149	-51963.2	2898.27	4373.97	303.252	668.31	0	-24.4662	-140.823	-863.869	-11228.6	28165.1	-2213.87	332.604	212.998	0	0	0	0	0	0	0	-311	200	0	-1.03606	-1.29266	50.1349	-1327.36	-1999.02	849.732	-914	200	0
429	2	-43.2498	146.252	-892.997	-52046.3	2764.52	4268.51	303.096	668.283	0	-25.2095	-141.502	-867.128	-11102.4	28022.7	-2155.75	332.317	212.804	0	0	0	0	-0	0	0	-311	200	0	-0.995836	-1.20797	49.9574	-1316.24	-2032.85	861.432	-914	200	0
429	3	-43.9083	145.823	-894.97	-52130.6	2640.97	4168.74	302.951	668.249	0	-26.0251	-142.224	-870.39	-10975.8	27872	-2100.36	332.022	212.61	0	0	0	0	-0	0	0	-311	200	0	-0.948885	-1.13337	49.8173	-1303.94	-2070.4	877.22	-914	200	0
429	4	-44.5829	145.416	-897.011	-52217	2528	4075.44	302.818	668.212	0	-26.9357	-143.002	-873.597	-10851.2	27712.7	-2048.98	331.723	212.421	0	0	0	0	-0	0	0	-311	200	0	-0.900232	-1.07146	49.7162	-1293.36	-2108.09	895.628	-914	200	0
429	5	-45.2973	145.015	-899.065	-52306.1	2426.39	3988.94	302.699	668.178	0	-27.9621	-143.844	-876.674	-10730.1	27543.2	-2002	331.418	212.24	0	0	0	0	-0	0	0	-311	200	0	-0.8535	-1.02282	49.6619	-1287.89	-2142.68	914.743	-914	200	0
429	6	-46.0653	144.61	-901.096	-52398.6	2336.11	3908.84	302.593	668.15	0	-29.1153	-144.748	-879.559	-10613	27361.2	-1958.74	331.108	212.066	0	0	0	0	-0	0	0	-311	200	0	-0.811641	-0.986513	49.6588	-1288.88	-2171.54	932.549	-914	200	0
429	7	-46.889	144.196	-903.088	-52495.2	2255.24	3833.99	302.497	668.129	0	-30.3926	-145.698	-882.229	-10498.7	27166.1	-1917.5	330.793	211.9	0	0	0	0	-0	0	0	-311	200	0	-0.776834	-0.95997	49.7002	-1294.92	-2192.56	947.095	-914	200	0
429	8	-47.7613	143.775	-905.027	-52596.1	2180.2	3762.59	302.409	668.115	0	-31.7802	-146.678	-884.697	-10385	26961.4	-1875.81	330.475	211.738	0	0	0	0	-0	0	0	-311	200	0	-0.750266	-0.941392	49.7788	-1303.09	-2205.61	956.487	-914	200	0
429	9	-48.6687	143.351	-906.915	-52701.3	2105.94	3692.19	302.322	668.111	0	-33.2534	-147.666	-887.008	-10269.3	26754.4	-1831.36	330.163	211.577	0	0	0	0	-0	0	0	-311	200	0	-0.734255	-0.932451	49.8944	-1311.02	-2213.3	958.992	-914	200	0
430	0	-49.5929	142.938	-908.781	-52810.8	2025.77	3620.1	302.229	668.112	0	-34.7791	-148.64	-889.223	-10150.3	26553.1	-1782.67	329.861	211.415	0	0	0	0	-0	0	0	-311	200	0	-0.732439	-0.935472	50.0477	-1317.34	-2217.56	953.755	-914	200	0	-95.9648	-11.2615	-1767.08	-794648	621442	41656.5	349.091	449.418	0
430	1	-50.5142	142.557	-910.682	-52923.2	1932.76	3545.08	302.122	668.114	0	-36.322	-149.577	-891.415	-10027.6	26361.7	-1729.36	329.573	211.249	0	0	0	0	-0	0	0	-311	200	0	-0.745213	-0.948033	50.2422	-1321.33	-2215.99	941.624	-914	200	0
430	2	-51.4158	142.23	-912.674	-53036.1	1822.84	3468.42	301.997	668.111	0	-37.8567	-150.457	-893.652	-9901.65	26179.4	-1672.13	329.295	211.08	0	0	0	0	0	0	0	-311	200	0	-0.76655	-0.964872	50.4832	-1323.48	-2203.65	924.798	-914	200	0
430	3	-52.2883	141.971	-914.789	-53147.3	1696.86	3392.68	301.855	668.098	0	-39.3747	-151.262	-895.967	-9772.97	26001.5	-1612.25	329.021	210.908	0	0	0	0	0	0	0	-311	200	0	-0.786213	-0.984556	50.7643	-1325.53	-2177.96	905.726	-914	200	0
430	4	-53.1298	141.782	-917.031	-53257.1	1560.26	3319.82	301.701	668.076	0	-40.8846	-151.986	-898.352	-9642.11	25822.3	-1550.35	328.744	210.733	0	0	0	0	0	0	0	-311	200	0	-0.794241	-1.00912	51.0586	-1328.82	-2140.84	886.344	-914	200	0
430	5	-53.9464	141.644	-919.372	-53366.7	1421.22	3250.96	301.546	668.047	0	-42.4086	-152.634	-900.763	-9510.18	25637.3	-1485.58	328.462	210.558	0	0	0	0	0	0	0	-311	200	0	-0.784544	-1.03856	51.3267	-1332.51	-2096.91	867.708	-914	200	0
430	6	-54.7524	141.527	-921.75	-53477.6	1288.1	3186.36	301.397	668.018	0	-43.9726	-153.229	-903.13	-9378.78	25443.8	-1416.68	328.173	210.385	0	0	0	0	0	0	0	-311	200	0	-0.757205	-1.06888	51.5306	-1333.3	-2050.85	850.235	-914	200	0
430	7	-55.5679	141.399	-924.092	-53591.2	1166.91	3125.37	301.263	667.993	0	-45.5957	-153.793	-905.375	-9249.32	25240.8	-1343.34	327.879	210.216	0	0	0	0	0	0	0	-311	200	0	-0.717894	-1.09324	51.6512	-1327.29	-2005.91	834.564	-914	200	0
430	8	-56.412	141.239	-926.331	-53709.1	1060.7	3066.68	301.145	667.98	0	-47.2853	-154.347	-907.435	-9121.83	25027.3	-1266.29	327.58	210.052	0	0	0	0	0	0	0	-311	200	0	-0.672754	-1.10433	51.69	-1312.96	-1964.36	821.777	-914	200	0
430	9	-57.2944	141.038	-928.44	-53832.4	970.132	3008.93	301.045	667.982	0	-49.0369	-154.897	-909.288	-8994.09	24802.6	-1186.34	327.277	209.891	0	0	0	0	0	0	0	-311	200	0	-0.624236	-1.09813	51.6534	-1292.55	-1928.3	812.844	-914	200	0
431	0	-58.209	140.803	-930.446	-53960.5	892.892	2951.16	300.96	667.994	0	-50.8341	-155.437	-910.951	-8861.49	24566.4	-1103.35	326.968	209.728	0	0	0	0	0	0	0	-311	200	0	-0.573012	-1.07642	51.5512	-1270.89	-1900.18	808.497	-914	200	0	-122.212	-18.0522	-1805.69	-811319	630954	48779.9	346.196	448.859	0
431	1	-59.1376	140.56	-932.432	-54090.6	823.307	2893.25	300.883	668.01	0	-52.6525	-155.95	-912.472	-8718.34	24318	-1016.01	326.651	209.555	0	0	0	0	0	0	0	-311	200	0	-0.521101	-1.04631	51.412	-1253.14	-1882.14	809.277	-914	200	0
431	2	-60.0616	140.335	-934.487	-54219.5	754.116	2835.75	300.807	668.021	0	-54.4691	-156.415	-913.898	-8561.79	24056.9	-923.016	326.323	209.368	0	0	0	0	0	0	0	-311	200	0	-0.471969	-1.01732	51.2817	-1243.87	-1874.33	815.268	-914	200	0
431	3	-60.9723	140.149	-936.658	-54344.2	678.647	2779.54	300.725	668.019	0	-56.2736	-156.819	-915.258	-8395.23	23785.5	-824.461	325.988	209.173	0	0	0	0	0	0	0	-311	200	0	-0.429489	-0.998717	51.1941	-1247.17	-1875.53	826.134	-914	200	0
431	4	-61.8743	140.004	-938.925	-54463.4	591.725	2725.88	300.63	668.006	0	-58.072	-157.154	-916.538	-8226.32	23509	-722.22	325.65	208.975	0	0	0	0	0	0	0	-311	200	0	-0.396699	-0.998312	51.1403	-1265.75	-1885.61	840.988	-914	200	0
431	5	-62.784	139.89	-941.213	-54576.7	490.77	2676.19	300.521	667.986	0	-59.883	-157.426	-917.693	-8062.06	23232.2	-619.143	325.316	208.785	0	0	0	0	-0	0	0	-311	200	0	-0.3756	-1.01979	51.0732	-1298.43	-1905.9	857.659	-914	200	0
431	6	-63.7236	139.788	-943.431	-54685.3	377.053	2631.69	300.4	667.964	0	-61.7317	-157.642	-918.664	-7906.5	22957.8	-517.723	324.99	208.607	0	0	0	0	-0	0	0	-311	200	0	-0.368539	-1.06057	50.9471	-1338.97	-1936.07	872.797	-914	200	0
431	7	-64.7133	139.679	-945.509	-54790.9	255.153	2593.35	300.27	667.949	0	-63.639	-157.811	-919.401	-7761.17	22686.4	-419.25	324.675	208.442	0	0	0	0	-0	0	0	-311	200	0	-0.378181	-1.11376	50.7468	-1378.02	-1971	883.204	-914	200	0
431	8	-65.7623	139.558	-947.426	-54895.8	130.882	2561.81	300.138	667.942	0	-65.6104	-157.936	-919.893	-7625.56	22418.4	-323.901	324.371	208.29	0	0	0	0	-0	0	0	-311	200	0	-0.404972	-1.17147	50.486	-1406.67	-2002.33	887.162	-914	200	0
431	9	-66.8631	139.431	-949.214	-55001.4	9.06779	2536.9	300.01	667.944	0	-67.6324	-158.011	-920.178	-7497.68	22153.1	-230.824	324.075	208.148	0	0	0	0	-0	0	0	-311	200	0	-0.444536	-1.22606	50.1958	-1419.69	-2023.5	884.929	-914	200	0
432	0	-67.9929	139.319	-950.956	-55108.4	-107.466	2517.69	299.887	667.951	0	-69.6781	-158.028	-920.339	-7375.2	21888.1	-138.127	323.783	208.014	0	0	0	0	-0	0	0	-311	200	0	-0.488503	-1.27042	49.9192	-1416.64	-2032.57	878.062	-914	200	0	-152.358	-19.0076	-1829.24	-823854	635171	59831.8	343.247	449.912	0
432	1	-69.1247	139.245	-952.749	-55216.8	-217.315	2503	299.772	667.955	0	-71.7185	-157.978	-920.461	-7256.2	21619.9	-43.5398	323.488	207.883	0	0	0	0	-0	0	0	-311	200	0	-0.529794	-1.299	49.701	-1400.33	-2031.84	868.172	-914	200	0
432	2	-70.2416	139.216	-954.651	-55326.7	-320.405	2491.78	299.664	667.955	0	-73.7358	-157.857	-920.589	-7139.22	21345.5	54.7566	323.187	207.755	0	0	0	0	-0	0	0	-311	200	0	-0.567099	-1.31029	49.5695	-1374.58	-2026.57	856.44	-914	200	0
432	3	-71.3423	139.23	-956.658	-55438	-418.595	2483.14	299.562	667.95	0	-75.7284	-157.662	-920.712	-7023.23	21064.7	157.848	322.879	207.628	0	0	0	0	-0	0	0	-311	200	0	-0.603954	-1.30925	49.5283	-1343.57	-2022.77	844.051	-914	200	0
432	4	-72.437	139.268	-958.713	-55550.4	-514.19	2476.61	299.464	667.943	0	-77.709	-157.403	-920.775	-6907.71	20778.2	265.861	322.566	207.502	0	0	0	0	-0	0	0	-311	200	0	-0.645486	-1.30656	49.5596	-1312.33	-2024.76	832.558	-914	200	0
432	5	-73.5412	139.307	-960.727	-55663.6	-607.696	2472.27	299.367	667.939	0	-79.7003	-157.092	-920.699	-6792.49	20485.7	377.574	322.25	207.378	0	0	0	0	0	0	0	-311	200	0	-0.695052	-1.31282	49.6329	-1286.56	-2034.61	823.55	-914	200	0
432	6	-74.67	139.322	-962.612	-55776.5	-698.445	2471.08	299.274	667.943	0	-81.7279	-156.746	-920.412	-6677.66	20186.2	490.425	321.932	207.255	0	0	0	0	0	0	0	-311	200	0	-0.750308	-1.332	49.7206	-1270.95	-2052.1	818.1	-914	200	0
432	7	-75.8312	139.295	-964.302	-55886.5	-786.305	2474.51	299.185	667.955	0	-83.8116	-156.374	-919.874	-6563.18	19878.2	601.144	321.61	207.135	0	0	0	0	0	0	0	-311	200	0	-0.802395	-1.35988	49.806	-1266.86	-2074.02	816.703	-914	200	0
432	8	-77.0201	139.226	-965.782	-55991.5	-871.085	2483.67	299.098	667.975	0	-85.9594	-155.983	-919.079	-6448.26	19559.1	706.983	321.281	207.016	0	0	0	0	0	0	0	-311	200	0	-0.839642	-1.38729	49.8818	-1271.79	-2094.61	819.538	-914	200	0
432	9	-78.22	139.13	-967.097	-56090.3	-951.331	2498.8	299.016	667.999	0	-88.1667	-155.571	-918.051	-6331.46	19225.6	807.122	320.942	206.897	0	0	0	0	0	0	0	-311	200	0	-0.852702	-1.40308	49.9443	-1280.86	-2108.11	826.53	-914	200	0
433	0	-79.4077	139.029	-968.33	-56183.7	-1025.24	2519.28	298.941	668.021	0	-90.4161	-155.129	-916.833	-6211.21	18876.2	902.852	320.589	206.775	0	0	0	0	0	0	0	-311	200	0	-0.839871	-1.39772	49.9924	-1289.07	-2111.3	837.175	-914	200	0	-185.395	-14.7711	-1831.79	-829642	633393	73511.7	340.942	452.56	0
433	1	-80.5613	138.945	-969.566	-56272.1	-1092.05	2543.93	298.874	668.039	0	-92.6824	-154.643	-915.476	-6086.19	18512	996.209	320.221	206.648	0	0	0	0	0	0	0	-311	200	0	-0.81081	-1.3688	50.0353	-1294.17	-2104.36	850.191	-914	200	0
433	2	-81.6672	138.885	-970.847	-56355.7	-1152.56	2571.18	298.813	668.048	0	-94.9435	-154.099	-914.01	-5955.89	18135.3	1088.91	319.841	206.516	0	0	0	0	0	0	0	-311	200	0	-0.783435	-1.32329	50.0923	-1298.18	-2090.55	863.505	-914	200	0
433	3	-82.7251	138.843	-972.16	-56433.8	-1209.46	2599.32	298.756	668.05	0	-97.1884	-153.49	-912.418	-5821.26	17749.8	1182.44	319.454	206.38	0	0	0	0	0	0	0	-311	200	0	-0.772413	-1.27329	50.1826	-1305.15	-2075.41	875.172	-914	200	0
433	4	-83.7461	138.803	-973.447	-56505.1	-1266.21	2626.96	298.699	668.046	0	-99.415	-152.813	-910.648	-5684.4	17360	1277.83	319.063	206.242	0	0	0	0	0	0	0	-311	200	0	-0.779821	-1.2306	50.3178	-1317.31	-2064.61	884.309	-914	200	0
433	5	-84.7448	138.749	-974.639	-56568.4	-1325.28	2653.21	298.64	668.04	0	-101.624	-152.072	-908.64	-5547.31	16970	1375.16	318.676	206.105	0	0	0	0	0	0	0	-311	200	0	-0.797615	-1.20322	50.4887	-1333.77	-2060.92	890.979	-914	200	0
433	6	-85.7327	138.668	-975.678	-56622.8	-1387.76	2677.65	298.578	668.034	0	-103.813	-151.283	-906.341	-5411.52	16583.3	1473.35	318.297	205.971	0	0	0	0	0	0	0	-311	200	0	-0.815823	-1.19225	50.6548	-1352.14	-2063.46	895.828	-914	200	0
433	7	-86.7165	138.548	-976.522	-56668.4	-1454.42	2700.18	298.511	668.031	0	-105.981	-150.457	-903.717	-5278.91	16201.5	1570.18	317.928	205.841	0	0	0	0	-0	0	0	-311	200	0	-0.827226	-1.19174	50.7664	-1369.62	-2069.26	899.998	-914	200	0
433	8	-87.6989	138.379	-977.139	-56705.6	-1526.47	2721.1	298.438	668.032	0	-108.122	-149.598	-900.74	-5151.53	15824.3	1662.88	317.568	205.719	0	0	0	0	-0	0	0	-311	200	0	-0.826857	-1.19285	50.8007	-1383.45	-2074.79	904.494	-914	200	0
433	9	-88.6767	138.154	-977.521	-56735.5	-1604.74	2741.2	298.358	668.04	0	-110.23	-148.695	-897.399	-5030.47	15450.5	1749.3	317.217	205.606	0	0	0	0	-0	0	0	-311	200	0	-0.810055	-1.1884	50.7745	-1392.34	-2077.12	909.269	-914	200	0
434	0	-89.6376	137.876	-977.696	-56759.9	-1688.09	2761.58	298.273	668.055	0	-112.293	-147.73	-893.714	-4914.84	15077.1	1828.49	316.87	205.499	0	0	0	0	-0	0	0	-311	200	0	-0.77504	-1.1746	50.7256	-1396.97	-2074.44	913.4	-914	200	0	-214.197	-7.29736	-1798.39	-822756	620094	86245.5	339.109	457.334	0
434	1	-90.5627	137.563	-977.723	-56779.5	-1773.31	2783.37	298.186	668.073	0	-114.289	-146.689	-889.73	-4802.19	14698.9	1900.24	316.521	205.397	0	0	0	0	-0	0	0	-311	200	0	-0.727488	-1.15122	50.6899	-1399.08	-2065.68	916.029	-914	200	0
434	2	-91.4355	137.232	-977.65	-56794.1	-1857.02	2807.68	298.101	668.092	0	-116.201	-145.569	-885.487	-4689.71	14310.5	1964.6	316.161	205.296	0	0	0	0	-0	0	0	-311	200	0	-0.678905	-1.12212	50.6841	-1400.79	-2051.87	916.594	-914	200	0
434	3	-92.25	136.892	-977.49	-56803.3	-1936.95	2835.41	298.018	668.111	0	-118.021	-144.379	-880.993	-4574.96	13907.4	2022.08	315.786	205.193	0	0	0	0	-0	0	0	-311	200	0	-0.6396	-1.09503	50.7	-1403.55	-2037.08	914.389	-914	200	0
434	4	-93.0109	136.543	-977.233	-56806.6	-2012.05	2867.12	297.941	668.13	0	-119.753	-143.134	-876.229	-4455.73	13487.3	2073.61	315.392	205.085	0	0	0	0	-0	0	0	-311	200	0	-0.613593	-1.07798	50.7143	-1406.82	-2025.5	908.645	-914	200	0
434	5	-93.7284	136.181	-976.842	-56802.9	-2082.26	2903.41	297.868	668.15	0	-121.397	-141.845	-871.163	-4330.15	13051.3	2119.95	314.981	204.971	0	0	0	0	-0	0	0	-311	200	0	-0.599465	-1.07358	50.7063	-1408.22	-2018.9	899.141	-914	200	0
434	6	-94.4158	135.798	-976.268	-56790.2	-2148.15	2945.03	297.8	668.171	0	-122.945	-140.522	-865.77	-4196.38	12605	2161.28	314.559	204.847	0	0	0	0	-0	0	0	-311	200	0	-0.594559	-1.07825	50.6751	-1404.86	-2018.05	886.699	-914	200	0
434	7	-95.0875	135.385	-975.453	-56765.4	-2210.14	2992.24	297.734	668.194	0	-124.379	-139.178	-860.03	-4052.57	12156.8	2197.41	314.135	204.712	0	0	0	0	0	0	0	-311	200	0	-0.5977	-1.08605	50.646	-1395.04	-2024.09	873.094	-914	200	0
434	8	-95.756	134.934	-974.349	-56726	-2267.94	3044.15	297.672	668.219	0	-125.681	-137.834	-853.917	-3898.07	11713.5	2228.21	313.717	204.565	0	0	0	0	0	0	0	-311	200	0	-0.610548	-1.09146	50.6531	-1380.03	-2037.28	860.146	-914	200	0
434	9	-96.4239	134.44	-972.939	-56670.6	-2320.93	3098.94	297.615	668.247	0	-126.836	-136.503	-847.42	-3734.44	11280.4	2253.7	313.312	204.407	0	0	0	0	0	0	0	-311	200	0	-0.637389	-1.09105	50.714	-1364.03	-2056.95	848.953	-914	200	0
435	0	-97.076	133.911	-971.251	-56598.5	-2369.69	3154.52	297.56	668.274	0	-127.824	-135.191	-840.554	-3564.13	10861.6	2273.66	312.922	204.24	0	0	0	0	0	0	0	-311	200	0	-0.680761	-1.084	50.823	-1351.75	-2083.16	840.074	-914	200	0	-228.679	1.3213	-1713.43	-796427	590828	94359.1	338.438	464.881	0
435	1	-97.6802	133.366	-969.355	-56508.9	-2416.15	3209.54	297.508	668.295	0	-128.626	-133.887	-833.366	-3388.71	10457.4	2287.14	312.548	204.066	0	0	0	0	0	0	0	-311	200	0	-0.737769	-1.07083	50.9497	-1346.76	-2116.58	833.849	-914	200	0
435	2	-98.2033	132.824	-967.321	-56402.6	-2461.98	3263.85	297.455	668.308	0	-129.229	-132.574	-825.894	-3207.98	10062.4	2292.96	312.184	203.884	0	0	0	0	0	0	0	-311	200	0	-0.801194	-1.05248	51.0447	-1350.21	-2156.32	830.351	-914	200	0
435	3	-98.6263	132.29	-965.166	-56281.2	-2507.61	3318.02	297.402	668.313	0	-129.632	-131.238	-818.128	-3020.36	9667.92	2290.19	311.817	203.692	0	0	0	0	0	0	0	-311	200	0	-0.861434	-1.03056	51.065	-1359.08	-2198.47	829.568	-914	200	0
435	4	-98.9475	131.751	-962.842	-56147.4	-2552.35	3372.5	297.349	668.314	0	-129.849	-129.868	-810.005	-2824.54	9267.27	2278.48	311.441	203.487	0	0	0	0	0	0	0	-311	200	0	-0.908895	-1.00787	50.9933	-1366.79	-2236.49	831.56	-914	200	0
435	5	-99.1768	131.183	-960.267	-56004.1	-2593.65	3426.96	297.299	668.321	0	-129.896	-128.452	-801.428	-2620.5	8858.47	2258.28	311.053	203.27	0	0	0	0	0	0	0	-311	200	0	-0.936625	-0.987094	50.838	-1368.09	-2263.64	836.246	-914	200	0
435	6	-99.3278	130.563	-957.348	-55854.4	-2627.36	3480.61	297.256	668.343	0	-129.784	-126.98	-792.295	-2409.42	8443.56	2230.44	310.657	203.041	0	0	0	0	0	0	0	-311	200	0	-0.940294	-0.969572	50.6179	-1363.34	-2275.69	843.345	-914	200	0
435	7	-99.4118	129.871	-954.006	-55699.3	-2649.99	3533.07	297.222	668.385	0	-129.518	-125.437	-782.522	-2193.43	8026.93	2195.51	310.258	202.803	0	0	0	0	0	0	0	-311	200	0	-0.919093	-0.95767	50.3498	-1357.31	-2272.04	852.439	-914	200	0
435	8	-99.4323	129.097	-950.187	-55536.7	-2660.3	3584.65	297.2	668.448	0	-129.092	-123.81	-772.076	-1974.53	7613.61	2153.38	309.861	202.557	0	0	0	0	0	0	0	-311	200	0	-0.878812	-0.95579	50.0542	-1354.43	-2255.12	862.676	-914	200	0
435	9	-99.381	128.242	-945.884	-55362.1	-2658.84	3635.93	297.189	668.53	0	-128.481	-122.087	-760.997	-1753.68	7207.16	2103.86	309.471	202.304	0	0	0	0	-0	0	0	-311	200	0	-0.830374	-0.966143	49.7622	-1355.69	-2229.44	872.582	-914	200	0
436	0	-99.2323	127.324	-941.159	-55170.8	-2646.47	3687.4	297.188	668.62	0	-127.646	-120.258	-749.399	-1530.97	6808.31	2047.33	309.085	202.043	0	0	0	0	-0	0	0	-311	200	0	-0.78256	-0.985678	49.5041	-1359.63	-2200.36	880.724	-914	200	0	-215.813	11.6564	-1557.53	-741870	538501	93701	339.111	476.702	0
436	1	-98.9519	126.369	-936.123	-54959.3	-2624.19	3739.09	297.197	668.71	0	-126.542	-118.315	-737.426	-1305.97	6416.07	1984.61	308.701	201.771	0	0	0	0	-0	0	0	-311	200	0	-0.737252	-1.00835	49.2924	-1364.89	-2172.52	886.606	-914	200	0
436	2	-98.5134	125.398	-930.859	-54725.7	-2594.5	3790.29	297.213	668.791	0	-125.141	-116.252	-725.185	-1078.14	6030.07	1916.78	308.315	201.487	0	0	0	0	-0	0	0	-311	200	0	-0.693085	-1.02745	49.1188	-1370.86	-2148.23	890.625	-914	200	0
436	3	-97.9064	124.417	-925.378	-54469.6	-2561.05	3839.88	297.232	668.862	0	-123.43	-114.073	-712.713	-847.857	5651.53	1845.43	307.93	201.19	0	0	0	0	-0	0	0	-311	200	0	-0.651672	-1.03681	48.9636	-1376.84	-2127.9	893.406	-914	200	0
436	4	-97.1324	123.421	-919.628	-54190.7	-2526.58	3886.73	297.253	668.927	0	-121.414	-111.786	-699.999	-617.012	5281.82	1772.25	307.545	200.881	0	0	0	0	-0	0	0	-311	200	0	-0.617462	-1.034	48.8197	-1381.14	-2111.26	895.242	-914	200	0
436	5	-96.1996	122.396	-913.525	-53888.2	-2492.31	3930.07	297.272	668.989	0	-119.104	-109.396	-687.003	-388.269	4921.44	1698.33	307.164	200.565	0	0	0	0	-0	0	0	-311	200	0	-0.592941	-1.02166	48.7151	-1381.36	-2097.64	895.578	-914	200	0
436	6	-95.1173	121.333	-906.993	-53561	-2458.93	3969.65	297.289	669.053	0	-116.506	-106.9	-673.666	-163.638	4571.52	1624.81	306.786	200.243	0	0	0	0	-0	0	0	-311	200	0	-0.578548	-1.00444	48.7021	-1376.59	-2085.27	892.954	-914	200	0
436	7	-93.8933	120.22	-899.977	-53209	-2426.94	4005.67	297.303	669.123	0	-113.622	-104.29	-659.921	55.8558	4235.44	1553.67	306.418	199.915	0	0	0	0	-0	0	0	-311	200	0	-0.577392	-0.985542	48.8231	-1368.23	-2071.16	885.93	-914	200	0
436	8	-92.5349	119.047	-892.436	-52832.8	-2395.76	4038.32	297.316	669.201	0	-110.449	-101.563	-645.691	269.592	3917.26	1487	306.067	199.582	0	0	0	0	-0	0	0	-311	200	0	-0.59374	-0.965347	49.0925	-1358.58	-2052.9	874.335	-914	200	0
436	9	-91.0455	117.807	-884.346	-52432.6	-2362.91	4067.41	297.328	669.29	0	-106.986	-98.7135	-630.917	477.383	3618.31	1425.75	305.735	199.243	0	0	0	0	0	0	0	-311	200	0	-0.625952	-0.942696	49.491	-1349.31	-2031.31	859.487	-914	200	0
437	0	-89.4159	116.502	-875.723	-52006.6	-2325.19	4092.24	297.345	669.387	0	-103.221	-95.7232	-615.576	679.726	3336.69	1369.67	305.42	198.896	0	0	0	0	0	0	0	-311	200	0	-0.666048	-0.917801	49.9666	-1340.39	-2010.48	843.426	-914	200	0	-160.971	29.4806	-1315.41	-650783	460877	80667.1	344.519	495.85	0
437	1	-87.6233	115.145	-866.615	-51552.2	-2280.77	4111.82	297.368	669.487	0	-99.1418	-92.5606	-599.681	877.276	3069.87	1318.54	305.119	198.537	0	0	0	0	0	0	0	-311	200	0	-0.705245	-0.894281	50.4461	-1330.38	-1994.66	828.266	-914	200	0
437	2	-85.642	113.74	-857.054	-51067.5	-2229.55	4125.07	297.399	669.585	0	-94.744	-89.2014	-583.236	1070.28	2816.56	1272.59	304.829	198.165	0	0	0	0	0	0	0	-311	200	0	-0.737136	-0.878737	50.853	-1317.89	-1985.49	815.951	-914	200	0
437	3	-83.4541	112.28	-847.021	-50551.7	-2171.58	4131.05	297.436	669.682	0	-90.0378	-85.6387	-566.211	1258.3	2576.69	1231.73	304.551	197.778	0	0	0	0	0	0	0	-311	200	0	-0.757312	-0.87761	51.1247	-1302.67	-1982.31	808.243	-914	200	0
437	4	-81.0497	110.751	-836.463	-50005.1	-2106.06	4129.18	297.482	669.782	0	-85.0466	-81.8801	-548.543	1439.73	2351.75	1195.53	304.287	197.375	0	0	0	0	0	0	0	-311	200	0	-0.761961	-0.893248	51.2302	-1286.39	-1983.63	806.564	-914	200	0
437	5	-78.4212	109.142	-825.321	-49428.6	-2031.39	4119.07	297.539	669.89	0	-79.8017	-77.9368	-530.168	1611.82	2143.74	1163.78	304.043	196.96	0	0	0	0	0	0	0	-311	200	0	-0.748533	-0.923146	51.1796	-1272.4	-1987.84	811.138	-914	200	0
437	6	-75.559	107.445	-813.556	-48822.6	-1945.34	4099.58	297.609	670.011	0	-74.3343	-73.8157	-511.05	1771.8	1952.45	1136.67	303.82	196.533	0	0	0	0	0	0	0	-311	200	0	-0.716749	-0.962811	51.0104	-1264.2	-1993.38	820.353	-914	200	0
437	7	-72.4518	105.657	-801.155	-48186.8	-1845.64	4068.73	297.696	670.147	0	-68.6738	-69.5229	-491.186	1917.84	1774.97	1114.26	303.614	196.095	0	0	0	0	0	0	0	-311	200	0	-0.668063	-1.00776	50.7615	-1263.54	-1998.41	831.59	-914	200	0
437	8	-69.0912	103.777	-788.116	-47519.8	-1731.45	4024.68	297.803	670.295	0	-62.8519	-65.0684	-470.613	2049.09	1607.95	1096.17	303.417	195.646	0	0	0	0	0	0	0	-311	200	0	-0.608267	-1.05296	50.4669	-1269.83	-2000.96	842.602	-914	200	0
437	9	-65.4692	101.802	-774.454	-46820.3	-1604.25	3966.08	297.929	670.456	0	-56.9082	-60.4653	-449.396	2164.94	1449.01	1081.82	303.224	195.183	0	0	0	0	0	0	0	-311	200	0	-0.549621	-1.09208	50.1735	-1280.52	-2000.78	851.95	-914	200	0
438	0	-61.572	99.7279	-760.199	-46087.9	-1466.39	3891.45	298.071	670.626	0	-50.8888	-55.7252	-427.65	2263.96	1296.84	1071.09	303.033	194.706	0	0	0	0	0	0	0	-311	200	0	-0.504808	-1.11919	49.936	-1292.38	-2000.22	858.74	-914	200	0	-64.5935	53.9748	-963.555	-512493	351188	51729.2	361.284	534.625	0
438	1	-57.3808	97.5527	-745.395	-45321.7	-1319.01	3798.5	298.23	670.802	0	-44.8417	-50.859	-405.541	2343.03	1151.27	1064.72	302.839	194.222	0	0	0	0	-0	0	0	-311	200	0	-0.480179	-1.13301	49.7857	-1303.53	-2001.63	862.65	-914	200	0
438	2	-52.8828	95.2671	-730.065	-44519.8	-1162.5	3683.82	298.408	670.981	0	-38.8142	-45.8808	-383.246	2397.88	1013.48	1064.12	302.644	193.743	0	0	0	0	-0	0	0	-311	200	0	-0.476256	-1.13847	49.7184	-1314.54	-2005.23	864.082	-914	200	0
438	3	-48.0757	92.8518	-714.186	-43679.3	-998.704	3543.61	298.602	671.16	0	-32.8515	-40.8105	-360.92	2424.06	886.128	1070.73	302.455	193.284	0	0	0	0	-0	0	0	-311	200	0	-0.490937	-1.14333	49.7115	-1327.4	-2010.21	863.766	-914	200	0
438	4	-42.9673	90.2812	-697.688	-42795.8	-831.826	3375.22	298.808	671.339	0	-26.9952	-35.6723	-338.673	2417.52	773.143	1084.46	302.283	192.862	0	0	0	0	-0	0	0	-311	200	0	-0.521281	-1.1541	49.7467	-1343.43	-2015.14	862.233	-914	200	0
438	5	-37.5749	87.5278	-680.468	-41864.6	-667.189	3178.14	299.02	671.523	0	-21.2838	-30.4927	-316.559	2374.61	678.913	1103.22	302.145	192.499	0	0	0	0	-0	0	0	-311	200	0	-0.563411	-1.17364	49.8195	-1361.9	-2017.15	859.749	-914	200	0
438	6	-31.9248	84.5636	-662.397	-40880.8	-509.97	2953.26	299.23	671.716	0	-15.7538	-25.2988	-294.57	2292.05	606.973	1123.41	302.061	192.219	0	0	0	0	-0	0	0	-311	200	0	-0.611069	-1.20129	49.9309	-1379.99	-2012.93	856.456	-914	200	0
438	7	-26.0462	81.3619	-643.343	-39838.9	-364.322	2701.51	299.434	671.925	0	-10.4368	-20.1166	-272.647	2168.21	559.228	1140.75	302.051	192.048	0	0	0	0	-0	0	0	-311	200	0	-0.65619	-1.23529	50.0829	-1393.85	-2000.72	852.457	-914	200	0
438	8	-19.9678	77.9022	-623.2	-38734.9	-232.205	2423.19	299.627	672.155	0	-5.35657	-14.9743	-250.701	2005.2	536.129	1151.25	302.139	192.002	0	0	0	0	-0	0	0	-311	200	0	-0.692197	-1.27411	50.2835	-1400.85	-1980.68	847.98	-914	200	0
438	9	-13.7192	74.1738	-601.925	-37566.6	-114.263	2118.29	299.81	672.411	0	-0.533342	-9.91395	-228.662	1809.5	536.558	1151.71	302.346	192.087	0	0	0	0	-0	0	0	-311	200	0	-0.715786	-1.3157	50.5408	-1401.17	-1954.08	843.546	-914	200	0
439	0	-7.33404	70.1813	-579.54	-36332.5	-12.7444	1787.52	299.978	672.692	0	4.00286	-5.00553	-206.511	1590.22	557.65	1138.76	302.7	192.3	0	0	0	0	-0	0	0	-311	200	0	-0.726442	-1.35604	50.8447	-1396.54	-1923.05	839.846	-914	200	0	34.1748	55.3995	-527.124	-323640	216251	4486.94	413.413	619.125	0
439	1	-0.852602	65.9429	-556.125	-35030.4	68.0556	1433.1	300.122	672.99	0	8.19376	-0.355971	-184.301	1357	595.016	1108.33	303.229	192.637	0	0	0	0	0	0	0	-311	200	0	-0.727074	-1.38912	51.1552	-1388.07	-1891.65	837.517	-914	200	0
439	2	5.67118	61.4781	-531.77	-33659	124.418	1058.39	300.234	673.296	0	11.937	3.89058	-162.161	1119.05	642.568	1056.93	303.963	193.099	0	0	0	0	0	0	0	-311	200	0	-0.723241	-1.40955	51.4217	-1375.68	-1866.93	836.877	-914	200	0
439	3	12.1617	56.7978	-506.552	-32218.8	155.54	667.147	300.307	673.604	0	15.0823	7.56181	-140.296	885.57	692.205	983.326	304.934	193.688	0	0	0	0	0	0	0	-311	200	0	-0.718636	-1.41388	51.6258	-1359.04	-1857.34	837.668	-914	200	0
439	4	18.521	51.9078	-480.533	-30714.1	164.181	263.649	300.342	673.917	0	17.4466	10.4752	-118.955	665.99	733.995	888.709	306.17	194.401	0	0	0	0	0	0	0	-311	200	0	-0.713313	-1.39879	51.786	-1338.7	-1868.5	839.326	-914	200	0
439	5	24.6399	46.8214	-453.79	-29151.8	155.62	-147.005	300.343	674.241	0	18.8476	12.4655	-98.4251	468.973	756.831	776.668	307.689	195.235	0	0	0	0	0	0	0	-311	200	0	-0.706385	-1.36169	51.9213	-1316.63	-1900.24	841.515	-914	200	0
439	6	30.4162	41.572	-426.449	-27541.7	136.514	-559.556	300.32	674.584	0	19.1488	13.4176	-79.0243	301.333	750.484	653.306	309.497	196.187	0	0	0	0	0	0	0	-311	200	0	-0.697712	-1.30525	52.022	-1296.54	-1946.5	844.104	-914	200	0
439	7	35.7709	36.2175	-398.689	-25894.7	114.568	-969.12	300.287	674.95	0	18.3054	13.3045	-61.0905	167.526	709.016	526.315	311.606	197.258	0	0	0	0	0	0	0	-311	200	0	-0.688936	-1.23934	52.0585	-1282.59	-1996.78	846.92	-914	200	0
439	8	40.6573	30.8444	-370.732	-24222.7	97.5355	-1370.67	300.263	675.338	0	16.4104	12.2223	-44.9662	68.8297	633.101	403.167	314.08	198.469	0	0	0	0	0	0	0	-311	200	0	-0.685404	-1.17551	52.0133	-1276.7	-2040.13	849.768	-914	200	0
439	9	45.0631	25.5663	-342.824	-22536.8	91.8637	-1758.74	300.268	675.739	0	13.7263	10.4073	-30.9866	2.81183	530.144	290.182	317.109	199.909	0	0	0	0	0	0	0	-311	200	0	-0.694017	-1.12025	51.9041	-1278.02	-2070.22	852.44	-914	200	0
440	0	49.007	20.5145	-315.209	-20847	102.36	-2128.04	300.325	676.137	0	10.6587	8.204	-19.4517	-35.8696	413.17	192.512	321.241	201.844	0	0	0	0	0	0	0	-311	200	0	-0.717467	-1.07526	51.777	-1285.42	-2086.72	854.629	-914	200	0	58.8117	6.02579	-151.21	-127393	103892	-34221.1	705.984	844.765	0
440	1	52.5185	15.8184	-288.086	-19162.4	132.437	-2473.51	300.46	676.516	0	7.64102	5.97103	-10.5296	-53.9008	297.531	113.704	328.257	205.119	0	0	0	0	0	0	0	-311	200	0	-0.752703	-1.04129	51.6785	-1297.96	-2092.78	855.806	-914	200	0
440	2	55.6008	11.5792	-261.578	-17491.5	184.16	-2789.54	300.704	676.869	0	4.99497	3.97529	-4.14442	-57.8416	195.572	54.8364	347.189	213.957	0	0	0	0	0	0	0	-311	200	0	-0.794357	-1.01774	51.6336	-1312.96	-2092.5	855.298	-914	200	0
440	3	58.1981	7.85075	-235.736	-15841.4	257.979	-3069.16	301.094	677.2	0	2.8781	2.35388	0.0208605	-53.2111	113.633	14.4526	300	200	0	0	0	0	-0	0	0	-311	200	0	-0.837588	-0.9999	51.645	-1326.49	-2089.42	852.491	-914	200	0
440	4	60.1835	4.63944	-210.578	-14218.4	352.077	-3303.07	301.672	677.521	0	1.31786	1.141	2.41321	-44.2048	52.9739	-10.4892	300	200	0	0	0	0	-0	0	0	-311	200	0	-0.878692	-0.982122	51.6946	-1336.48	-2084.96	846.776	-914	200	0
440	5	61.3664	1.91852	-186.115	-12628.9	461.79	-3478.94	302.481	677.855	0	0.263672	0.307623	3.50097	-33.7562	11.7823	-23.579	300	200	0	0	0	0	-0	0	0	-311	200	0	-0.915278	-0.965174	51.746	-1343.51	-2078.48	837.711	-914	200	0
440	6	61.5204	-0.348166	-162.381	-11080.4	579.993	-3582.66	303.572	678.237	0	-0.373869	-0.208206	3.70898	-23.7242	-13.3057	-28.2937	300	200	0	0	0	0	-0	0	0	-311	200	0	-0.946199	-0.955397	51.7619	-1349.02	-2068.37	825.652	-914	200	0
440	7	60.4295	-2.18336	-139.472	-9583.48	698.096	-3601.11	305.005	678.713	0	-0.695849	-0.479959	3.38637	-15.1278	-26.1436	-27.6312	300	200	0	0	0	0	-0	0	0	-311	200	0	-0.971248	-0.956608	51.7163	-1353.77	-2052.16	811.879	-914	200	0
440	8	57.9391	-3.58842	-117.574	-8151.72	806.698	-3524.36	306.861	679.333	0	-0.79801	-0.57898	2.79715	-8.38166	-30.4079	-23.9559	300	200	0	0	0	0	-0	0	0	-311	200	0	-0.990503	-0.967641	51.5992	-1357.16	-2027.19	797.934	-914	200	0
440	9	54.0041	-4.55068	-96.9561	-6800.78	895.636	-3347.68	309.238	680.143	0	-0.761604	-0.566884	2.12488	-3.50365	-29.2342	-18.9867	300	200	0	0	0	0	-0	0	0	-311	200	0	-1.00214	-0.985012	51.4222	-1357.32	-1992.57	785.052	-914	200	0
441	0	48.7226	-5.05938	-77.9156	-5545.4	953.872	-3074.34	312.242	681.172	0	-0.649871	-0.492343	1.48502	-0.281311	-25.074	-13.8659	300	200	0	0	0	0	-0	0	0	-311	200	0	-1.00123	-1.00384	51.218	-1352.05	-1950.53	773.98	-914	200	0	19.3475	-3.96094	25.3324	-8779.98	51617.1	-12867.7	0	0	0
441	1	42.3436	-5.12683	-60.7138	-4397.41	970.419	-2717.07	315.983	682.429	0	-0.508148	-0.390785	0.940083	1.60492	-19.6926	-9.26855	300	200	0	0	0	0	-0	0	0	-311	200	0	-0.982684	-1.01819	51.0274	-1340.45	-1905.67	765.153	-914	200	0
441	2	35.2417	-4.80563	-45.5321	-3365.54	937.061	-2297.4	320.58	683.916	0	-0.366081	-0.285803	0.514688	2.49806	-14.2507	-5.52025	300	200	0	0	0	0	-0	0	0	-311	200	0	-0.946433	-1.02317	50.8768	-1323.96	-1863.32	758.943	-914	200	0
441	3	27.8704	-4.18913	-32.4672	-2457.03	852.187	-1844.03	326.248	685.677	0	-0.240753	-0.191369	0.208742	2.71374	-9.42284	-2.70701	300	200	0	0	0	0	0	0	0	-311	200	0	-0.901014	-1.01727	50.7623	-1305.88	-1829.11	755.546	-914	200	0
441	4	20.7179	-3.397	-21.571	-1680.2	724.14	-1390.8	333.57	687.891	0	-0.139992	-0.114258	0.00795134	2.5142	-5.52361	-0.766792	300	200	0	0	0	0	0	0	0	-311	200	0	-0.861052	-1.00128	50.6513	-1289.06	-1809.02	755.033	-914	200	0
441	5	14.2585	-2.5546	-12.8806	-1044.82	571.351	-972.47	344.357	691.116	0	-0.0653684	-0.0563001	-0.108442	2.09972	-2.6232	0.440161	300	200	0	0	0	0	0	0	0	-311	200	0	-0.838603	-0.974921	50.5098	-1274.7	-1807.77	757.64	-914	200	0
441	6	8.8626	-1.76823	-6.36973	-556.639	416.484	-617.173	365.385	697.388	0	-0.0146701	-0.016265	-0.162433	1.61108	-0.642849	1.08162	300	200	0	0	0	0	0	0	0	-311	200	0	-0.836402	-0.938304	50.3426	-1263.74	-1826	763.401	-914	200	0
441	7	4.70358	-1.10529	-1.86685	-209.592	277.788	-339.311	448.801	722.271	0	0.016228	0.00869248	-0.174109	1.13805	0.572399	1.32147	300	200	0	0	0	0	0	0	0	-311	200	0	-0.848841	-0.896241	50.2009	-1258.04	-1859.61	771.672	-914	200	0
441	8	1.75156	-0.592349	0.944671	14.9326	164.925	-139.1	300	610	0	0.0320582	0.0220054	-0.160065	0.730395	1.20286	1.30183	300	200	0	0	0	0	0	0	0	-311	200	0	-0.866404	-0.857094	50.1429	-1258.98	-1902.23	781.414	-914	200	0
441	9	-0.154533	-0.226812	2.44853	142.243	80.3715	-7.40424	300	610	0	0.0373376	0.0270361	-0.132906	0.408934	1.42194	1.13532	300	200	0	0	0	0	0	0	0	-311	200	0	-0.878786	-0.828057	50.1871	-1265.66	-1947.87	791.503	-914	200	0
442	0	-1.23202	0.0103954	3.02125	198.481	22.1748	69.1973	300	610	0	0.0359214	0.0267052	-0.101445	0.175354	1.37836	0.904225	300	200	0	0	0	0	0	0	0	-311	200	0	-0.878226	-0.814147	50.3026	-1275.3	-1990.81	800.719	-914	200	0	-1.88584	-0.79708	52.089	9813.4	44001.7	2524.17	0	0	0
442	1	-1.70464	0.145539	2.99032	207.151	-13.9292	104.989	300	610	0	0.0308244	0.0233309	-0.0712618	0.0201501	1.18898	0.663552	300	200	0	0	0	0	0	0	0	-311	200	0	-0.861915	-0.818976	50.44	-1284.93	-2025.49	808.235	-914	200	0
442	2	-1.77313	0.205888	2.61602	187.439	-33.0266	113.051	300	610	0	0.0242189	0.0186093	-0.0454118	-0.0714868	0.938331	0.446065	300	200	0	0	0	0	0	0	0	-311	200	0	-0.830378	-0.843274	50.5664	-1292.04	-2048.92	814.364	-914	200	0
442	3	-1.60111	0.216039	2.08892	153.758	-40.069	104.207	300	610	0	0.0175335	0.0136759	-0.025135	-0.115651	0.68235	0.267838	300	200	0	0	0	0	0	0	0	-311	200	0	-0.785841	-0.884182	50.6768	-1294.78	-2062.72	820.319	-914	200	0
442	4	-1.31132	0.196118	1.53681	116.061	-39.3409	86.6984	300	610	0	0.0115993	0.0092089	-0.0104802	-0.127254	0.45382	0.133433	300	200	0	0	0	0	0	0	0	-311	200	0	-0.73366	-0.937135	50.7864	-1292.66	-2071.91	826.929	-914	200	0
442	5	-0.988356	0.161282	1.03615	80.5496	-34.2318	66.2951	300	610	0	0.00680452	0.00554268	-0.000804842	-0.118754	0.26832	0.0402486	300	200	0	0	0	0	-0	0	0	-311	200	0	-0.681748	-0.996707	50.9106	-1286.68	-2081.77	833.689	-914	200	0
442	6	-0.684833	0.122024	0.624759	50.5288	-27.213	46.6601	300	610	0	0.00323647	0.00277395	0.00485396	-0.0997079	0.129676	-0.0181268	300	200	0	0	0	0	-0	0	0	-311	200	0	-0.637116	-1.05596	51.04	-1278.52	-2094.91	839.25	-914	200	0
442	7	-0.428672	0.0849045	0.313742	27.2441	-19.9331	29.8079	300	610	0	0.000799146	0.000851339	0.00752878	-0.0768699	0.0345015	-0.0495286	300	200	0	0	0	0	-0	0	0	-311	200	0	-0.605087	-1.10823	51.1387	-1270.24	-2110.71	842.579	-914	200	0
442	8	-0.230284	0.0534398	0.0975163	10.6083	-13.371	16.5649	300	610	0	-0.000697473	-0.000355568	0.00816905	-0.0545743	-0.0243325	-0.0616781	300	200	0	0	0	0	-0	0	0	-311	200	0	-0.589397	-1.15183	51.1796	-1264.43	-2126.87	843.351	-914	200	0
442	9	-0.0887648	0.0289777	-0.0384292	-0.221245	-8.00392	6.97584	300	610	0	-0.0014748	-0.00100709	0.00756322	-0.0352488	-0.0552581	-0.0613098	300	200	0	0	0	0	-0	0	0	-311	200	0	-0.590032	-1.19144	51.1659	-1263.65	-2140.21	841.691	-914	200	0
443	0	0.00318487	0.0114584	-0.11201	-6.42132	-3.96386	0.630908	300	610	0	-0.00174589	-0.00126161	0.00631317	-0.019935	-0.0664507	-0.0537885	300	200	0	0	0	0	-0	0	0	-311	200	0	-0.603125	-1.23309	51.1145	-1269.93	-2147.2	838.199	-914	200	0	-0.59548	-1.23862	50.5154	8743.58	44175.3	2057.75	0	0	0
443	1	0.0556717	1.94919e-05	-0.14096	-9.22048	-1.16842	-3.09234	300	610	0	-0.0016936	-0.00125753	0.00484177	-0.00875361	-0.0649633	-0.0430511	300	200	0	0	0	0	-0	0	0	-311	200	0	-0.623601	-1.27864	51.0282	-1284.38	-2145.66	834.292	-914	200	0
443	2	0.0792116	-0.00655964	-0.1408	-9.73055	0.578118	-4.86434	300	610	0	-0.00146162	-0.00110526	0.00341852	-0.00128118	-0.0563629	-0.0317449	300	200	0	0	0	0	-0	0	0	-311	200	0	-0.646769	-1.32501	50.8894	-1306.39	-2135.14	831.861	-914	200	0
443	3	0.0833019	-0.00956025	-0.12392	-8.86369	1.51337	-5.30321	300	610	0	-0.00115398	-0.000885934	0.00219265	0.00316785	-0.0446982	-0.0214596	300	200	0	0	0	0	-0	0	0	-311	200	0	-0.667952	-1.36634	50.6784	-1332.98	-2115.55	831.801	-914	200	0
443	4	0.075722	-0.0101456	-0.0994412	-7.30851	1.87066	-4.92326	300	610	0	-0.000839516	-0.000654207	0.00122641	0.00534813	-0.0326624	-0.0129875	300	200	0	0	0	0	-0	0	0	-311	200	0	-0.682088	-1.39583	50.3994	-1359.33	-2088.17	833.143	-914	200	0
443	5	0.0623359	-0.00927259	-0.073511	-5.543	1.85306	-4.11783	300	610	0	-0.000558625	-0.000442978	0.000524657	0.00596406	-0.0218482	-0.00656802	300	200	0	0	0	0	0	0	0	-311	200	0	-0.685187	-1.40671	50.0966	-1380.25	-2057.96	834.22	-914	200	0
443	6	0.0472076	-0.0076651	-0.049838	-3.86706	1.622	-3.1638	300	610	0	-0.000330524	-0.000268717	5.86285e-05	0.00560712	-0.0130258	-0.00209407	300	200	0	0	0	0	0	0	0	-311	200	0	-0.675757	-1.39428	49.844	-1392.06	-2032.56	834.123	-914	200	0
443	7	0.0328812	-0.005827	-0.0302853	-2.44242	1.29578	-2.23807	300	610	0	-0.00015997	-0.000136488	-0.000216305	0.00473339	-0.00640026	0.000727904	300	200	0	0	0	0	0	0	0	-311	200	0	-0.65374	-1.35838	49.7048	-1394.05	-2017.97	832.899	-914	200	0
443	8	0.0207239	-0.00407546	-0.0154326	-1.33212	0.953723	-1.43899	300	610	0	-4.28374e-05	-4.41898e-05	-0.00034859	0.0036667	-0.00182786	0.00226361	300	200	0	0	0	0	0	0	0	-311	200	0	-0.619439	-1.30295	49.6989	-1388.15	-2016.01	831.154	-914	200	0
443	9	0.0112633	-0.00258251	-0.00505313	-0.534935	0.643351	-0.807994	300	610	0	2.96154e-05	1.41457e-05	-0.000383086	0.00261624	0.00101898	0.00287669	300	200	0	0	0	0	0	0	0	-311	200	0	-0.574661	-1.23507	49.8096	-1377.08	-2025.84	829.804	-914	200	0
444	0	0.00448104	-0.00141624	0.00151703	-0.0128132	0.388198	-0.348869	300	610	0	6.77413e-05	4.59992e-05	-0.000357247	0.00170036	0.00253428	0.00288621	300	200	0	0	0	0	0	0	0	-311	200	0	-0.524365	-1.16549	50.006	-1362.97	-2045.45	829.634	-914	200	0	-0.420316	-1.10625	51.1711	8923.74	44654.3	1924.77	0	0	0
444	1	4.73114e-05	-0.000576839	0.00511369	0.288909	0.195215	-0.0433001	300	610	0	8.15854e-05	5.88292e-05	-0.000299797	0.000971043	0.00310336	0.00254757	300	200	0	0	0	0	0	0	0	-311	200	0	-0.475709	-1.10587	50.2571	-1347.06	-2071.23	830.583	-914	200	0
444	2	-0.00250751	-2.54499e-05	0.00657192	0.42794	0.0609847	0.13755	300	610	0	7.98181e-05	5.91919e-05	-0.000231023	0.000435951	0.00306055	0.00204914	300	200	0	0	0	0	0	0	0	-311	200	0	-0.434162	-1.0634	50.5306	-1330.78	-2097.93	831.751	-914	200	0
444	3	-0.00367745	0.000294606	0.00662679	0.456854	-0.0234622	0.22513	300	610	0	6.92856e-05	5.23433e-05	-0.000163938	7.6322e-05	0.00267105	0.00151825	300	200	0	0	0	0	0	0	0	-311	200	0	-0.402228	-1.04099	50.7868	-1316.69	-2119.87	832.301	-914	200	0
444	4	-0.00391166	0.000443498	0.00586825	0.41901	-0.0692178	0.248643	300	610	0	5.49694e-05	4.2165e-05	-0.000105822	-0.000139546	0.00212864	0.00103201	300	200	0	0	0	0	0	0	0	-311	200	0	-0.381824	-1.03973	50.9904	-1307.55	-2132.83	832	-914	200	0
444	5	-0.00357995	0.000476228	0.00473249	0.347295	-0.0872725	0.232518	300	610	0	4.01845e-05	3.12859e-05	-5.97909e-05	-0.000247023	0.001563	0.000629398	300	200	0	0	0	0	0	0	0	-311	200	0	-0.373878	-1.05637	51.1271	-1305.08	-2136.12	830.992	-914	200	0
444	6	-0.00296242	0.000438267	0.00351525	0.264656	-0.087248	0.195524	300	610	0	2.68929e-05	2.13009e-05	-2.61969e-05	-0.000279365	0.00105143	0.000322878	300	200	0	0	0	0	0	0	0	-311	200	0	-0.376199	-1.08094	51.2077	-1309.35	-2132.87	829.443	-914	200	0
444	7	-0.00225417	0.00036419	0.00239629	0.185589	-0.0768318	0.150944	300	610	0	1.60446e-05	1.30204e-05	-3.7587e-06	-0.000264653	0.000631951	0.000108148	300	200	0	0	0	0	-0	0	0	-311	200	0	-0.384188	-1.10126	51.2581	-1318.32	-2127.57	827.481	-914	200	0
444	8	-0.00157821	0.000278178	0.00146725	0.118003	-0.0616827	0.107316	300	610	0	7.89443e-06	6.70711e-06	9.59032e-06	-0.000224641	0.000315425	-2.82051e-05	300	200	0	0	0	0	-0	0	0	-311	200	0	-0.392719	-1.11121	51.2987	-1328	-2123.29	825.51	-914	200	0
444	9	-0.0010014	0.00019556	0.000758159	0.0650748	-0.0456186	0.0694369	300	610	0	2.26726e-06	2.27765e-06	1.6122e-05	-0.000174853	9.58306e-05	-0.000103239	300	200	0	0	0	0	-0	0	0	-311	200	0	-0.398172	-1.11379	51.3359	-1334	-2120.66	824.4	-914	200	0
445	0	-0.000550374	0.000124742	0.000260076	0.0268853	-0.0309436	0.0393798	300	610	0	-1.2384e-06	-5.40628e-07	1.79552e-05	-0.000125381	-4.18506e-05	-0.000134071	300	200	0	0	0	0	-0	0	0	-311	200	0	-0.400375	-1.11648	51.3777	-1333.19	-2119.09	824.96	-914	200	0	-0.418651	-1.10632	51.1672	8921.06	44655.4	1923.61	0	0	0
445	1	-0.000225436	6.91536e-05	-5.73053e-05	0.0017228	-0.018817	0.0174035	300	610	0	-3.10634e-06	-2.09654e-06	1.68685e-05	-8.19881e-05	-0.000116021	-0.000135813	300	200	0	0	0	0	-0	0	0	-311	200	0	-0.402411	-1.1248	51.4423	-1324.01	-2117.91	827.054	-914	200	0
445	2	-1.17354e-05	2.89479e-05	-0.000232952	-0.0129498	-0.00960128	0.00269317	300	610	0	-3.80996e-06	-2.74116e-06	1.42325e-05	-4.72643e-05	-0.000144833	-0.000120622	300	200	0	0	0	0	-0	0	0	-311	200	0	-0.408392	-1.13808	51.5445	-1306.29	-2116.03	829.337	-914	200	0
445	3	0.000112531	2.38028e-06	-0.000306166	-0.0198419	-0.003158	-0.00608562	300	610	0	-3.76026e-06	-2.78497e-06	1.10201e-05	-2.16647e-05	-0.00014413	-9.75074e-05	300	200	0	0	0	0	-0	0	0	-311	200	0	-0.421574	-1.14946	51.6817	-1282.16	-2112.38	830.124	-914	200	0
445	4	0.000170562	-1.31786e-05	-0.000311758	-0.0214389	0.00092309	-0.0104074	300	610	0	-3.28337e-06	-2.47812e-06	7.85928e-06	-4.36322e-06	-0.000126543	-7.2592e-05	300	200	0	0	0	0	-0	0	0	-311	200	0	-0.444247	-1.15141	51.8376	-1256.55	-2107.77	828.583	-914	200	0
445	5	0.000183592	-2.0553e-05	-0.000277804	-0.019801	0.00315946	-0.0116514	300	610	0	-2.61772e-06	-2.00624e-06	5.10491e-06	6.1045e-06	-0.000101343	-4.96121e-05	300	200	0	0	0	0	-0	0	0	-311	200	0	-0.47821	-1.142	51.9952	-1235.01	-2104.69	825.066	-914	200	0
445	6	0.000169194	-2.23425e-05	-0.000225161	-0.0164985	0.00406858	-0.0109775	300	610	0	-1.92291e-06	-1.49574e-06	2.91265e-06	1.13951e-05	-7.47725e-05	-3.04848e-05	300	200	0	0	0	0	-0	0	0	-311	200	0	-0.524059	-1.12551	52.1395	-1221.4	-2105.14	820.561	-914	200	0
445	7	0.000140744	-2.07076e-05	-0.000168049	-0.0126327	0.0041062	-0.00928129	300	610	0	-1.29417e-06	-1.02389e-06	1.30495e-06	1.30784e-05	-5.05807e-05	-1.58529e-05	300	200	0	0	0	0	0	0	0	-311	200	0	-0.580427	-1.10813	52.2564	-1217.71	-2109.46	816.067	-914	200	0
445	8	0.000107607	-1.72987e-05	-0.000115176	-0.00890395	0.00363827	-0.00719946	300	610	0	-7.78372e-07	-6.30535e-07	2.25018e-07	1.24869e-05	-3.06411e-05	-5.55028e-06	300	200	0	0	0	0	0	0	0	-311	200	0	-0.644927	-1.09474	52.34	-1224.59	-2116.27	812.484	-914	200	0
445	9	7.57248e-05	-1.32763e-05	-7.10454e-05	-0.0056985	0.00293546	-0.00514415	300	610	0	-3.89014e-07	-3.29196e-07	-4.2272e-07	1.06581e-05	-1.55236e-05	1.03498e-06	300	200	0	0	0	0	0	0	0	-311	200	0	-0.715044	-1.0882	52.4032	-1240.59	-2122.43	810.63	-914	200	0
446	0	4.8366e-05	-9.38079e-06	-3.72019e-05	-0.00317612	0.0021814	-0.00334914	300	610	0	-1.18772e-07	-1.16693e-07	-7.44738e-07	8.33589e-06	-4.98102e-06	4.69779e-06	300	200	0	0	0	0	0	0	0	-311	200	0	-0.786915	-1.08801	52.4787	-1261.18	-2124.41	810.598	-914	200	0	-0.814682	-1.17979	52.3209	9163.57	45706.4	2057.08	0	0	0
446	1	2.68695e-05	-6.02262e-06	-1.33081e-05	-0.0013472	0.00148777	-0.00191779	300	610	0	5.07643e-08	1.93993e-08	-8.41092e-07	6.00689e-06	1.67433e-06	6.24364e-06	300	200	0	0	0	0	0	0	0	-311	200	0	-0.854457	-1.08916	52.5957	-1280.39	-2121.09	811.129	-914	200	0
446	2	1.13066e-05	-3.37379e-06	2.01628e-06	-0.000135045	0.000911589	-0.000866189	300	610	0	1.42187e-07	9.53326e-08	-7.96211e-07	3.95166e-06	5.30121e-06	6.38802e-06	300	200	0	0	0	0	0	0	0	-311	200	0	-0.910691	-1.08548	52.7471	-1294.19	-2114.92	810.446	-914	200	0
446	3	1.01062e-06	-1.4486e-06	1.05867e-05	0.000577989	0.000471629	-0.000158297	300	610	0	1.77799e-07	1.27624e-07	-6.75479e-07	2.29887e-06	6.75446e-06	5.70942e-06	300	200	0	0	0	0	0	0	0	-311	200	0	-0.948316	-1.07796	52.8804	-1301.9	-2110.3	808.054	-914	200	0
446	4	-5.02955e-06	-1.69002e-07	1.42521e-05	0.000919037	0.000162443	0.00026758	300	610	0	1.77075e-07	1.30975e-07	-5.25529e-07	1.07451e-06	6.7847e-06	4.63856e-06	300	200	0	0	0	0	0	0	0	-311	200	0	-0.961223	-1.0789	52.924	-1305.68	-2110.29	805.319	-914	200	0
446	5	-7.9027e-06	5.86855e-07	1.46603e-05	0.00100555	-3.46908e-05	0.000480536	300	610	0	1.55548e-07	1.17285e-07	-3.76659e-07	2.42451e-07	5.99318e-06	3.46983e-06	300	200	0	0	0	0	0	0	0	-311	200	0	-0.949346	-1.10401	52.8307	-1309.89	-2114.48	804.283	-914	200	0
446	6	-8.61242e-06	9.51468e-07	1.31471e-05	0.000935406	-0.000143897	0.000545683	300	610	0	1.24625e-07	9.54314e-08	-2.46159e-07	-2.64846e-07	4.82356e-06	2.38418e-06	300	200	0	0	0	0	0	0	0	-311	200	0	-0.920207	-1.15861	52.6085	-1318.94	-2119.87	806.264	-914	200	0
446	7	-7.99366e-06	1.04766e-06	1.07096e-05	0.000783552	-0.000189529	0.000518081	300	610	0	9.19878e-08	7.14886e-08	-1.4178e-07	-5.24941e-07	3.576e-06	1.47572e-06	300	200	0	0	0	0	0	0	0	-311	200	0	-0.884676	-1.23406	52.3135	-1334.19	-2123.29	811.3	-914	200	0
446	8	-6.68486e-06	9.78064e-07	8.03134e-06	0.000602824	-0.000193169	0.000440442	300	610	0	6.22556e-08	4.91994e-08	-6.48628e-08	-6.11897e-07	2.43236e-06	7.77466e-07	300	200	0	0	0	0	0	0	0	-311	200	0	-0.853008	-1.31481	52.0107	-1352.95	-2123.06	818.564	-914	200	0
446	9	-5.13536e-06	8.21438e-07	5.53393e-06	0.000427043	-0.000172231	0.000343292	300	610	0	3.77387e-08	3.05184e-08	-1.29061e-08	-5.88939e-07	1.48482e-06	2.83308e-07	300	200	0	0	0	0	-0	0	0	-311	200	0	-0.832717	-1.3831	51.7426	-1370.75	-2118.72	827.179	-914	200	0
447	0	-3.63221e-06	6.33449e-07	3.43825e-06	0.000275063	-0.000139658	0.000246507	300	610	0	1.91432e-08	1.61392e-08	1.85052e-08	-5.05523e-07	7.6301e-07	-3.45863e-08	300	200	0	0	0	0	-0	0	0	-311	200	0	-0.828074	-1.42209	51.5232	-1384.11	-2109.67	836.199	-914	200	0	-0.814687	-1.17979	52.3209	9163.57	45706.4	2057.08	0	0	0
447	1	-2.33492e-06	4.49842e-07	1.82341e-06	0.000154887	-0.00010428	0.00016147	300	610	0	6.16935e-09	5.94764e-09	3.43589e-08	-3.97291e-07	2.57032e-07	-2.13236e-07	300	200	0	0	0	0	-0	0	0	-311	200	0	-0.840896	-1.42387	51.3406	-1391.41	-2095.41	843.955	-914	200	0
447	2	-1.31066e-06	2.90644e-07	6.77564e-07	6.73258e-05	-7.15064e-05	9.33267e-05	300	610	0	-2.02552e-09	-6.21116e-10	3.93776e-08	-2.87697e-07	-6.45255e-08	-2.90528e-07	300	200	0	0	0	0	-0	0	0	-311	200	0	-0.868587	-1.39496	51.1678	-1393.03	-2077.11	848.431	-914	200	0
447	3	-5.65498e-07	1.64461e-07	-6.20265e-08	8.95528e-06	-4.41377e-05	4.30207e-05	300	610	0	-6.49568e-09	-4.32378e-09	3.75683e-08	-1.90384e-07	-2.41712e-07	-3.00329e-07	300	200	0	0	0	0	-0	0	0	-311	200	0	-0.902161	-1.35223	50.9864	-1391.46	-2058.27	848.422	-914	200	0
447	4	-6.9644e-08	7.23043e-08	-4.7986e-07	-2.56726e-05	-2.31398e-05	8.9681e-06	300	610	0	-8.29135e-09	-5.93713e-09	3.20489e-08	-1.11736e-07	-3.14768e-07	-2.70157e-07	300	200	0	0	0	0	-0	0	0	-311	200	0	-0.929692	-1.31236	50.8004	-1389.67	-2043.68	844.011	-914	200	0
447	5	2.23751e-07	1.0698e-08	-6.62882e-07	-4.25211e-05	-8.30815e-06	-1.16797e-05	300	610	0	-8.33524e-09	-6.15687e-09	2.50545e-08	-5.31952e-08	-3.19243e-07	-2.20601e-07	300	200	0	0	0	0	-0	0	0	-311	200	0	-0.941223	-1.28265	50.6233	-1388.71	-2037.34	836.459	-914	200	0
447	6	3.65762e-07	-2.59981e-08	-6.89079e-07	-4.71386e-05	1.20986e-06	-2.21587e-05	300	610	0	-7.3667e-09	-5.54915e-09	1.8046e-08	-1.31949e-08	-2.83754e-07	-1.65807e-07	300	200	0	0	0	0	-0	0	0	-311	200	0	-0.93	-1.25953	50.4659	-1386.47	-2039.98	827.842	-914	200	0
447	7	4.03804e-07	-4.39969e-08	-6.21986e-07	-4.41734e-05	6.53801e-06	-2.55417e-05	300	610	0	-5.93155e-09	-4.53815e-09	1.18649e-08	1.13764e-08	-2.29519e-07	-1.14535e-07	300	200	0	0	0	0	-0	0	0	-311	200	0	-0.891298	-1.23426	50.3362	-1378.96	-2048.65	820.049	-914	200	0
447	8	3.77532e-07	-4.90998e-08	-5.09254e-07	-3.72019e-05	8.82194e-06	-2.44416e-05	300	610	0	-4.39921e-09	-3.41581e-09	6.89642e-09	2.41474e-08	-1.70972e-07	-7.14002e-08	300	200	0	0	0	0	-0	0	0	-311	200	0	-0.823629	-1.20098	50.2347	-1363.47	-2059.1	813.914	-914	200	0
447	9	3.17416e-07	-4.61798e-08	-3.83723e-07	-2.87583e-05	9.08329e-06	-2.0895e-05	300	610	0	-2.9937e-09	-2.36327e-09	3.21759e-09	2.86112e-08	-1.16927e-07	-3.80874e-08	300	200	0	0	0	0	0	0	0	-311	200	0	-0.732013	-1.16075	50.1514	-1340.98	-2067.59	809.623	-914	200	0
448	0	2.45008e-07	-3.89952e-08	-2.65799e-07	-2.04749e-05	8.1506e-06	-1.63647e-05	300	610	0	-1.82867e-09	-1.47635e-09	7.18827e-10	2.77664e-08	-7.19123e-08	-1.43931e-08	300	200	0	0	0	0	0	0	0	-311	200	0	-0.628061	-1.11917	50.0717	-1314.93	-2070.75	807.51	-914	200	0	-0.675366	-1.13338	50.1796	8718.15	43818	1994.83	0	0	0
448	1	1.74166e-07	-3.02152e-08	-1.66309e-07	-1.32712e-05	6.64259e-06	-1.18089e-05	300	610	0	-9.40815e-10	-7.90396e-10	-8.03544e-10	2.39703e-08	-3.74575e-08	9.45956e-10	300	200	0	0	0	0	0	0	0	-311	200	0	-0.527049	-1.08202	49.9827	-1288.27	-2066.3	808	-914	200	0
448	2	1.1267e-07	-2.15647e-08	-8.92784e-08	-7.54718e-06	4.9836e-06	-7.78162e-06	300	610	0	-3.18172e-10	-3.01771e-10	-1.58303e-09	1.89298e-08	-1.31818e-08	9.65238e-09	300	200	0	0	0	0	0	0	0	-311	200	0	-0.444792	-1.05162	49.8767	-1263.37	-2054.75	811.006	-914	200	0
448	3	6.38802e-08	-1.402e-08	-3.43456e-08	-3.35634e-06	3.43559e-06	-4.53837e-06	300	610	0	7.77517e-11	1.51438e-11	-1.84246e-09	1.37749e-08	2.34713e-09	1.35074e-08	300	200	0	0	0	0	0	0	0	-311	200	0	-0.393911	-1.0243	49.757	-1243.46	-2039.45	815.625	-914	200	0
448	4	2.82121e-08	-8.01065e-09	1.33298e-09	-5.46646e-07	2.13595e-06	-2.13257e-06	300	610	0	2.96118e-10	1.95549e-10	-1.77195e-09	9.16875e-09	1.09957e-08	1.41134e-08	300	200	0	0	0	0	0	0	0	-311	200	0	-0.380704	-0.991598	49.6436	-1231.88	-2025.2	820.338	-914	200	0
448	5	4.34109e-09	-3.6005e-09	2.16875e-08	1.13396e-06	1.13406e-06	-4.95096e-07	300	610	0	3.86364e-10	2.75958e-10	-1.52015e-09	5.4273e-09	1.46572e-08	1.27791e-08	300	200	0	0	0	0	0	0	0	-311	200	0	-0.405531	-0.946801	49.5687	-1229.86	-2016.16	823.575	-914	200	0
448	6	-9.90115e-09	-6.35604e-10	3.08047e-08	1.96503e-06	4.22815e-07	5.05399e-07	300	610	0	3.92187e-10	2.89289e-10	-1.19414e-09	2.62907e-09	1.50149e-08	1.04884e-08	300	200	0	0	0	0	0	0	0	-311	200	0	-0.463758	-0.890622	49.5637	-1235.35	-2014.13	824.336	-914	200	0
448	7	-1.69093e-08	1.14484e-09	3.23739e-08	2.20858e-06	-3.65269e-08	1.02038e-06	300	610	0	3.48776e-10	2.62463e-10	-8.64327e-10	7.0678e-10	1.34304e-08	7.92086e-09	300	200	0	0	0	0	0	0	0	-311	200	0	-0.543451	-0.830184	49.6432	-1244.37	-2019.36	822.543	-914	200	0
448	8	-1.89226e-08	2.03202e-09	2.94163e-08	2.08529e-06	-2.96271e-07	1.19481e-06	300	610	0	2.82234e-10	2.15747e-10	-5.71651e-10	-4.82711e-10	1.09182e-08	5.50029e-09	300	200	0	0	0	0	0	0	0	-311	200	0	-0.626144	-0.775831	49.795	-1254.06	-2031.68	818.939	-914	200	0
448	9	-1.78241e-08	2.29984e-09	2.42087e-08	1.76578e-06	-4.10288e-07	1.15265e-06	300	610	0	2.10326e-10	1.63165e-10	-3.35221e-10	-1.10906e-09	8.17202e-09	3.45281e-09	300	200	0	0	0	0	0	0	0	-311	200	0	-0.695341	-0.738513	49.9841	-1264.42	-2049.71	814.382	-914	200	0
449	0	-1.50674e-08	2.17962e-09	1.83283e-08	1.37156e-06	-4.26926e-07	9.90986e-07	300	610	0	1.43907e-10	1.1348e-10	-1.59319e-10	-1.33695e-09	5.61882e-09	1.86395e-09	300	200	0	0	0	0	0	0	0	-311	200	0	-0.744413	-0.723879	50.1745	-1277.44	-2070.56	809.332	-914	200	0	-0.730862	-0.917682	50.2285	8718.31	43812.4	1803.8	0	0	0
449	1	-1.16861e-08	1.85064e-09	1.27622e-08	9.81372e-07	-3.85591e-07	7.79886e-07	300	610	0	8.85612e-11	7.13835e-11	-3.91891e-11	-1.30858e-09	3.48094e-09	7.28197e-10	300	200	0	0	0	0	-0	0	0	-311	200	0	-0.775566	-0.728656	50.3474	-1294.51	-2091.57	804.444	-914	200	0
449	2	-8.3487e-09	1.44084e-09	8.04034e-09	6.40031e-07	-3.15854e-07	5.65532e-07	300	610	0	4.61817e-11	3.86695e-11	3.45522e-11	-1.13625e-09	1.83675e-09	-1.16224e-11	300	200	0	0	0	0	-0	0	0	-311	200	0	-0.792483	-0.745214	50.5	-1314.08	-2111.23	801.031	-914	200	0
449	3	-5.43448e-09	1.03345e-09	4.36691e-09	3.67468e-07	-2.38101e-07	3.74863e-07	300	610	0	1.63095e-11	1.52501e-11	7.28303e-11	-9.01702e-10	6.72438e-10	-4.35597e-10	300	200	0	0	0	0	-0	0	0	-311	200	0	-0.796235	-0.767565	50.6331	-1332.6	-2128.59	800.263	-914	200	0
449	4	-3.11103e-09	6.76003e-10	1.73422e-09	1.66947e-07	-1.65009e-07	2.20545e-07	300	610	0	-2.8101e-12	-3.30388e-14	8.61552e-11	-6.59342e-10	-7.71585e-11	-6.27428e-10	300	200	0	0	0	0	-0	0	0	-311	200	0	-0.788365	-0.793941	50.732	-1347.06	-2142.31	802.565	-914	200	0
449	5	-1.40424e-09	3.89893e-10	1.37844e-11	3.17526e-08	-1.03311e-07	1.05525e-07	300	610	0	-1.34679e-11	-8.81618e-12	8.35445e-11	-4.41387e-10	-4.98941e-10	-6.62916e-10	300	200	0	0	0	0	-0	0	0	-311	200	0	-0.77385	-0.825926	50.7603	-1355.93	-2150.5	807.755	-914	200	0
449	6	-2.55499e-10	1.78908e-10	-9.77023e-10	-4.97633e-08	-5.55209e-08	2.68125e-08	300	610	0	-1.79899e-11	-1.2815e-11	7.20829e-11	-2.63449e-10	-6.81959e-10	-6.04284e-10	300	200	0	0	0	0	-0	0	0	-311	200	0	-0.758676	-0.865367	50.6884	-1359.05	-2151.42	814.868	-914	200	0
449	7	4.35432e-10	3.62721e-11	-1.4302e-09	-9.06979e-08	-2.14243e-08	-2.16398e-08	300	610	0	-1.8445e-11	-1.35862e-11	5.68989e-11	-1.29733e-10	-7.05878e-10	-4.98527e-10	300	200	0	0	0	0	-0	0	0	-311	200	0	-0.746425	-0.914045	50.5222	-1358.02	-2144.14	822.225	-914	200	0
449	8	7.8077e-10	-5.00613e-11	-1.52024e-09	-1.0342e-07	7.33932e-10	-4.69176e-08	300	610	0	-1.65075e-11	-1.24098e-11	4.13851e-11	-3.73858e-11	-6.35473e-10	-3.78285e-10	300	200	0	0	0	0	-0	0	0	-311	200	0	-0.737094	-0.974254	50.3	-1355.73	-2128.94	828.378	-914	200	0
449	9	8.86235e-10	-9.37302e-11	-1.39076e-09	-9.84041e-08	1.33863e-08	-5.58573e-08	300	610	0	-1.34255e-11	-1.02539e-11	2.75313e-11	2.01668e-11	-5.19229e-10	-2.64051e-10	300	200	0	0	0	0	-0	0	0	-311	200	0	-0.726897	-1.04488	50.0715	-1354.15	-2108	832.651	-914	200	0
450	0	8.4121e-10	-1.07663e-10	-1.1505e-09	-8.37881e-08	1.90648e-08	-5.43376e-08	300	610	0	-1.00528e-11	-7.7918e-12	1.62836e-11	5.08523e-11	-3.90489e-10	-1.66891e-10	300	200	0	0	0	0	-0	0	0	-311	200	0	-0.711234	-1.11858	49.8798	-1352.6	-2085.22	834.906	-914	200	0	-0.730862	-0.917682	50.2285	8718.31	43812.4	1803.8	0	0	0
450	1	7.1503e-10	-1.02837e-10	-8.75196e-10	-6.53949e-08	2.00567e-08	-4.69854e-08	300	610	0	-6.91511e-12	-5.44725e-12	7.87528e-12	6.24321e-11	-2.69914e-10	-9.11303e-11	300	200	0	0	0	0	0	0	0	-311	200	0	-0.690694	-1.18437	49.7577	-1348.56	-2064.55	835.627	-914	200	0
450	2	5.57233e-10	-8.78019e-11	-6.12563e-10	-4.7023e-08	1.82357e-08	-3.71565e-08	300	610	0	-4.28665e-12	-3.4498e-12	2.10199e-12	6.16464e-11	-1.68408e-10	-3.67069e-11	300	200	0	0	0	0	0	0	0	-311	200	0	-0.671377	-1.23116	49.7261	-1340.54	-2048.4	836.197	-914	200	0
450	3	4.00072e-10	-6.86892e-11	-3.88529e-10	-3.08538e-08	1.50146e-08	-2.70753e-08	300	610	0	-2.26433e-12	-1.89006e-12	-1.46798e-12	5.38449e-11	-8.99692e-11	-1.03968e-12	300	200	0	0	0	0	0	0	0	-311	200	0	-0.658997	-1.25073	49.7841	-1329.56	-2036.65	838.282	-914	200	0
450	4	2.62013e-10	-4.95108e-11	-2.13398e-10	-1.78787e-08	1.13725e-08	-1.80511e-08	300	610	0	-8.31636e-13	-7.67943e-13	-3.34551e-12	4.29398e-11	-3.41439e-11	1.95912e-11	300	200	0	0	0	0	0	0	0	-311	200	0	-0.656047	-1.24013	49.9014	-1317.86	-2027.19	842.606	-914	200	0
450	5	1.51397e-10	-3.25813e-11	-8.72635e-11	-8.28706e-09	7.92255e-09	-1.07104e-08	300	610	0	9.12465e-14	-3.12223e-14	-4.02614e-12	3.15503e-11	2.02368e-12	2.91172e-11	300	200	0	0	0	0	0	0	0	-311	200	0	-0.662655	-1.20259	50.0271	-1306.78	-2018.11	848.654	-914	200	0
450	6	6.97481e-11	-1.89631e-11	-4.33847e-12	-1.78432e-09	4.99445e-09	-5.21297e-09	300	610	0	6.1098e-13	3.96079e-13	-3.93745e-12	2.12404e-11	2.2577e-11	3.11226e-11	300	200	0	0	0	0	0	0	0	-311	200	0	-0.675836	-1.1465	50.1049	-1295.89	-2009.2	855.488	-914	200	0
450	7	1.44882e-11	-8.87243e-12	4.38566e-11	2.16718e-09	2.71547e-09	-1.43068e-09	300	610	0	8.36958e-13	5.94533e-13	-3.41701e-12	1.27803e-11	3.17024e-11	2.85651e-11	300	200	0	0	0	0	0	0	0	-311	200	0	-0.688785	-1.08295	50.0859	-1283.69	-2001.81	862.229	-914	200	0
450	8	-1.90109e-11	-2.01298e-12	6.63377e-11	4.18072e-09	1.08141e-09	9.1452e-10	300	610	0	8.67097e-13	6.37752e-13	-2.71039e-12	6.39239e-12	3.31694e-11	2.3689e-11	300	200	0	0	0	0	0	0	0	-311	200	0	-0.69502	-1.02351	49.9519	-1268.96	-1997.49	867.79	-914	200	0
450	9	-3.60047e-11	2.17087e-12	7.1354e-11	4.83996e-09	1.29808e-11	2.15387e-09	300	610	0	7.81047e-13	5.86564e-13	-1.98097e-12	1.95754e-12	3.00582e-11	1.80611e-11	300	200	0	0	0	0	0	0	0	-311	200	0	-0.693599	-0.976213	49.7335	-1251.28	-1996.86	870.866	-914	200	0
451	0	-4.14826e-11	4.31756e-12	6.5731e-11	4.64194e-09	-6.02864e-10	2.60963e-09	300	610	0	6.38451e-13	4.87201e-13	-1.32541e-12	-8.25676e-13	2.46857e-11	1.2672e-11	300	200	0	0	0	0	0	0	0	-311	200	0	-0.688412	-0.941953	49.4979	-1231.6	-1999.36	870.472	-914	200	0	-0.710524	-0.979666	49.8843	8737.65	43574.6	1887.95	0	0	0
451	1	-3.96864e-11	5.03704e-12	5.46613e-11	3.97466e-09	-8.85068e-10	2.56054e-09	300	610	0	4.80346e-13	3.71985e-13	-7.90474e-13	-2.32745e-12	1.86536e-11	8.06273e-12	300	200	0	0	0	0	0	0	0	-311	200	0	-0.684323	-0.916642	49.3149	-1212.39	-2003.58	866.586	-914	200	0
451	2	-3.3922e-11	4.85016e-12	4.17797e-11	3.11712e-09	-9.41799e-10	2.22704e-09	300	610	0	3.32174e-13	2.61392e-13	-3.88666e-13	-2.9134e-12	1.29615e-11	4.45134e-12	300	200	0	0	0	0	0	0	0	-311	200	0	-0.685133	-0.896476	49.2324	-1196.76	-2008.33	860.488	-914	200	0
451	3	-2.65634e-11	4.16446e-12	2.93923e-11	2.25244e-09	-8.62131e-10	1.76977e-09	300	610	0	2.07379e-13	1.66641e-13	-1.11308e-13	-2.90295e-12	8.14348e-12	1.84425e-12	300	200	0	0	0	0	0	0	0	-311	200	0	-0.692611	-0.88118	49.271	-1187.63	-2013.91	854.095	-914	200	0
451	4	-1.91656e-11	3.2737e-12	1.87658e-11	1.48675e-09	-7.13538e-10	1.29586e-09	300	610	0	1.10903e-13	9.22968e-14	6.14309e-14	-2.55083e-12	4.40244e-12	1.25424e-13	300	200	0	0	0	0	-0	0	0	-311	200	0	-0.705889	-0.873088	49.4281	-1186.42	-2021.63	848.554	-914	200	0
451	5	-1.26272e-11	2.37125e-12	1.04187e-11	8.69251e-10	-5.43033e-10	8.6889e-10	300	610	0	4.22119e-14	3.85482e-14	1.53423e-13	-2.04426e-12	1.72664e-12	-8.77772e-13	300	200	0	0	0	0	-0	0	0	-311	200	0	-0.722531	-0.873846	49.6831	-1192.11	-2031.68	843.758	-914	200	0
451	6	-7.36242e-12	1.56968e-12	4.37739e-12	4.10584e-10	-3.80257e-10	5.19807e-10	300	610	0	-2.31506e-15	3.04943e-15	1.88022e-13	-1.50928e-12	-1.76729e-14	-1.34991e-12	300	200	0	0	0	0	-0	0	0	-311	200	0	-0.741146	-0.882929	50.0021	-1202.29	-2041.76	839.01	-914	200	0
451	7	-3.45766e-12	9.21665e-13	3.82027e-13	9.79213e-11	-2.41333e-10	2.57128e-10	300	610	0	-2.76399e-14	-1.77242e-14	1.85498e-13	-1.02175e-12	-1.01846e-12	-1.46042e-12	300	200	0	0	0	0	-0	0	0	-311	200	0	-0.762859	-0.89748	50.3425	-1215.29	-2048.3	833.477	-914	200	0
451	8	-8.00371e-13	4.39203e-13	-1.96066e-12	-9.35193e-11	-1.32685e-10	7.54439e-11	300	610	0	-3.8905e-14	-2.75548e-14	1.61931e-13	-6.19621e-13	-1.47244e-12	-1.34984e-12	300	200	0	0	0	0	-0	0	0	-311	200	0	-0.790038	-0.913065	50.6589	-1230.5	-2049.24	826.231	-914	200	0
451	9	8.22864e-13	1.09448e-13	-3.07383e-12	-1.92438e-10	-5.4399e-11	-3.80103e-11	300	610	0	-4.07435e-14	-2.99218e-14	1.29074e-13	-3.14544e-13	-1.5579e-12	-1.12533e-12	300	200	0	0	0	0	-0	0	0	-311	200	0	-0.823498	-0.926103	50.9126	-1247.88	-2045.4	816.659	-914	200	0
452	0	1.65804e-12	-9.31947e-14	-3.34737e-12	-2.26369e-10	-2.90234e-12	-9.87092e-11	300	610	0	-3.69429e-14	-2.77152e-14	9.47948e-14	-1.01639e-13	-1.4213e-12	-8.62078e-13	300	200	0	0	0	0	-0	0	0	-311	200	0	-0.859978	-0.935094	51.0769	-1267.46	-2039.04	805.219	-914	200	0	-0.845195	-0.987571	51.1544	8893.03	44763.5	1847.65	0	0	0
452	1	1.94054e-12	-1.98593e-13	-3.10555e-12	-2.18888e-10	2.70518e-11	-1.21839e-10	300	610	0	-3.03532e-14	-2.31422e-14	6.37838e-14	3.28897e-14	-1.1733e-12	-6.0794e-13	300	200	0	0	0	0	-0	0	0	-311	200	0	-0.892824	-0.939809	51.1433	-1288.48	-2031.54	793.491	-914	200	0
452	2	1.87161e-12	-2.35515e-13	-2.59626e-12	-1.8849e-10	4.10487e-11	-1.20612e-10	300	610	0	-2.29456e-14	-1.77538e-14	3.83493e-14	1.06316e-13	-8.90832e-13	-3.89341e-13	300	200	0	0	0	0	-0	0	0	-311	200	0	-0.916302	-0.940371	51.1342	-1308.64	-2022.8	782.924	-914	200	0
452	3	1.60883e-12	-2.28664e-13	-1.9939e-12	-1.4854e-10	4.42022e-11	-1.05526e-10	300	610	0	-1.59509e-14	-1.2539e-14	1.91535e-14	1.35856e-13	-6.22215e-13	-2.17238e-13	300	200	0	0	0	0	-0	0	0	-311	200	0	-0.927817	-0.937857	51.0927	-1325.03	-2012.33	773.897	-914	200	0
452	4	1.26594e-12	-1.97462e-13	-1.40985e-12	-1.07861e-10	4.07453e-11	-8.42713e-11	300	610	0	-1.00275e-14	-8.04584e-15	5.8333e-15	1.36644e-13	-3.93589e-13	-9.23872e-14	300	200	0	0	0	0	0	0	0	-311	200	0	-0.927006	-0.935132	51.0538	-1336.01	-1999.53	766.413	-914	200	0
452	5	9.17855e-13	-1.5598e-13	-9.05962e-13	-7.16128e-11	3.38999e-11	-6.20035e-11	300	610	0	-5.42634e-15	-4.5032e-15	-2.52065e-15	1.20805e-13	-2.15215e-13	-9.58913e-15	300	200	0	0	0	0	0	0	0	-311	200	0	-0.915436	-0.934814	51.0313	-1342.11	-1983.45	760.882	-914	200	0
452	6	6.08294e-13	-1.13534e-13	-5.08237e-13	-4.22338e-11	2.59224e-11	-4.18082e-11	300	610	0	-2.13393e-15	-1.92946e-15	-7.02324e-15	9.72952e-14	-8.69994e-14	3.9159e-14	300	200	0	0	0	0	0	0	0	-311	200	0	-0.89543	-0.937214	51.0283	-1345.43	-1963.86	757.556	-914	200	0
452	7	3.57788e-13	-7.55927e-14	-2.18969e-13	-2.0307e-11	1.82451e-11	-2.52123e-11	300	610	0	1.34585e-17	-2.19647e-16	-8.77467e-15	7.21784e-14	-2.90921e-15	6.25181e-14	300	200	0	0	0	0	0	0	0	-311	200	0	-0.868586	-0.941948	51.052	-1348.02	-1942.6	755.966	-914	200	0
452	8	1.71102e-13	-4.4766e-14	-2.6548e-14	-5.27902e-12	1.16558e-11	-1.26645e-11	300	610	0	1.2465e-15	7.896e-16	-8.73549e-15	4.91319e-14	4.57854e-14	6.84947e-14	300	200	0	0	0	0	0	0	0	-311	200	0	-0.837644	-0.950914	51.1117	-1350.66	-1924.49	755.621	-914	200	0
452	9	4.33667e-14	-2.17049e-14	8.72501e-14	3.99072e-12	6.47758e-12	-3.94026e-12	300	610	0	1.80682e-15	1.27573e-15	-7.67147e-15	3.00236e-14	6.83236e-14	6.37647e-14	300	200	0	0	0	0	0	0	0	-311	200	0	-0.808385	-0.968632	51.1994	-1353.61	-1916.43	756.949	-914	200	0
453	0	-3.52451e-14	-5.85814e-15	1.42276e-13	8.84457e-12	2.72807e-12	1.54556e-12	300	610	0	1.91357e-15	1.40313e-15	-6.14509e-15	1.54577e-14	7.31362e-14	5.34428e-14	300	200	0	0	0	0	0	0	0	-311	200	0	-0.7867	-0.998211	51.2806	-1357.34	-1924.43	761.127	-914	200	0	-0.845195	-0.987571	51.1544	8893.03	44763.5	1847.65	0	0	0
453	1	-7.6241e-14	3.95142e-15	1.5695e-13	1.05808e-11	2.47035e-13	4.51537e-12	300	610	0	1.74679e-15	1.30909e-15	-4.53484e-15	5.24002e-15	6.71834e-14	4.11365e-14	300	200	0	0	0	0	0	0	0	-311	200	0	-0.774832	-1.03599	51.3185	-1361.38	-1949.54	768.847	-914	200	0
453	2	-9.07218e-14	9.12033e-15	1.46675e-13	1.03176e-11	-1.20889e-12	5.68452e-12	300	610	0	1.44264e-15	1.09895e-15	-3.06836e-15	-1.25937e-15	5.5751e-14	2.91565e-14	300	200	0	0	0	0	0	0	0	-311	200	0	-0.772404	-1.07115	51.3042	-1363.41	-1986.37	779.232	-914	200	0
453	3	-8.82312e-14	1.10048e-14	1.2328e-13	8.93609e-12	-1.90185e-12	5.67898e-12	300	610	0	1.09577e-15	8.47102e-16	-1.85938e-15	-4.84605e-15	4.2531e-14	1.87923e-14	300	200	0	0	0	0	0	0	0	-311	200	0	-0.777415	-1.0924	51.2579	-1360.98	-2026.07	790.181	-914	200	0
453	4	-7.62799e-14	1.07763e-14	9.51307e-14	7.07641e-12	-2.07352e-12	4.99873e-12	300	610	0	7.65696e-16	6.01308e-16	-9.42589e-16	-6.33045e-15	2.98593e-14	1.0593e-14	300	200	0	0	0	0	0	0	0	-311	200	0	-0.783057	-1.0956	51.208	-1353.6	-2060.41	799.823	-914	200	0
453	5	-6.0314e-14	9.36006e-15	6.76043e-14	5.1635e-12	-1.92501e-12	4.01164e-12	300	610	0	4.84628e-16	3.88297e-16	-3.03099e-16	-6.42916e-15	1.90138e-14	4.61578e-15	300	200	0	0	0	0	0	0	0	-311	200	0	-0.779309	-1.08599	51.1784	-1343.6	-2084.25	807.382	-914	200	0
453	6	-4.39434e-14	7.42986e-15	4.37179e-14	3.44805e-12	-1.61011e-12	2.96582e-12	300	610	0	2.65247e-16	2.19532e-16	1.00713e-16	-5.71939e-15	1.05112e-14	6.28866e-16	300	200	0	0	0	0	-0	0	0	-311	200	0	-0.76237	-1.07514	51.1927	-1335.54	-2096.55	812.781	-914	200	0
453	7	-2.9292e-14	5.43426e-15	2.47721e-14	2.05065e-12	-1.23709e-12	2.01093e-12	300	610	0	1.0749e-16	9.63259e-17	3.20878e-16	-4.62942e-15	4.36942e-15	-1.73839e-15	300	200	0	0	0	0	-0	0	0	-311	200	0	-0.739115	-1.07459	51.2704	-1334.21	-2100.05	816.065	-914	200	0
453	8	-1.73758e-14	3.63898e-15	1.09257e-14	1.00273e-12	-8.75133e-13	1.22216e-12	300	610	0	3.97202e-18	1.40042e-17	4.09205e-16	-3.45079e-15	3.17261e-16	-2.89219e-15	300	200	0	0	0	0	-0	0	0	-311	200	0	-0.720076	-1.08846	51.4083	-1341.54	-2099.09	817.59	-914	200	0
453	9	-8.45293e-15	2.17293e-15	1.6621e-15	2.80676e-13	-5.62687e-13	6.22941e-13	300	610	0	-5.60195e-17	-3.49964e-17	4.11202e-16	-2.36172e-15	-2.05036e-15	-3.21074e-15	300	200	0	0	0	0	-0	0	0	-311	200	0	-0.710667	-1.11118	51.5678	-1354.8	-2096.79	818.46	-914	200	0
454	0	-2.31491e-15	1.07095e-15	-3.86219e-15	-1.67934e-13	-3.15959e-13	2.04151e-13	300	610	0	-8.38327e-17	-5.89969e-17	3.63324e-16	-1.45398e-15	-3.16717e-15	-3.0111e-15	300	200	0	0	0	0	-0	0	0	-311	200	0	-0.710102	-1.13254	51.6929	-1368.52	-2094.53	820.312	-914	200	0	-0.614632	-1.07981	51.4671	8950.58	44927.4	1961.35	0	0	0
454	1	1.49014e-15	3.09687e-16	-6.57791e-15	-4.05841e-13	-1.36432e-13	-6.09732e-14	300	610	0	-8.9829e-17	-6.57621e-17	2.92479e-16	-7.58722e-16	-3.43168e-15	-2.53731e-15	300	200	0	0	0	0	-0	0	0	-311	200	0	-0.714744	-1.14432	51.7523	-1378.36	-2093.43	824.62	-914	200	0
454	2	3.5002e-15	-1.64927e-16	-7.35507e-15	-4.9424e-13	-1.69472e-14	-2.06137e-13	300	610	0	-8.25668e-17	-6.18113e-17	2.16876e-16	-2.68524e-16	-3.17462e-15	-1.9624e-15	300	200	0	0	0	0	-0	0	0	-311	200	0	-0.718537	-1.14345	51.7635	-1382.41	-2095.19	832.154	-914	200	0
454	3	4.23858e-15	-4.18144e-16	-6.92499e-15	-4.86139e-13	5.37716e-14	-2.65022e-13	300	610	0	-6.85473e-17	-5.21703e-17	1.47551e-16	4.53305e-17	-2.64832e-15	-1.39788e-15	300	200	0	0	0	0	-0	0	0	-311	200	0	-0.712522	-1.13197	51.7663	-1380.22	-2101.22	842.744	-914	200	0
454	4	4.15776e-15	-5.13878e-16	-5.85208e-15	-4.23521e-13	8.80205e-14	-2.67281e-13	300	610	0	-5.23142e-17	-4.04072e-17	9.01006e-17	2.20377e-16	-2.02998e-15	-9.0665e-16	300	200	0	0	0	0	-0	0	0	-311	200	0	-0.688357	-1.11446	51.7796	-1372.23	-2111.38	855.353	-914	200	0
454	5	3.61559e-15	-5.07653e-16	-4.5375e-15	-3.37025e-13	9.72177e-14	-2.36714e-13	300	610	0	-3.67438e-17	-2.88264e-17	4.63272e-17	2.94746e-16	-1.43244e-15	-5.16121e-16	300	200	0	0	0	0	-0	0	0	-311	200	0	-0.643143	-1.09438	51.7901	-1359.54	-2123.6	868.328	-914	200	0
454	6	2.87279e-15	-4.43549e-16	-3.24069e-15	-2.47112e-13	9.09149e-14	-1.90916e-13	300	610	0	-2.34108e-17	-1.87312e-17	1.56362e-17	3.02363e-16	-9.18104e-16	-2.30051e-16	300	200	0	0	0	0	0	0	0	-311	200	0	-0.581184	-1.07289	51.7659	-1343.6	-2134.34	879.7	-914	200	0
454	7	2.10322e-15	-3.5381e-16	-2.10872e-15	-1.65954e-13	7.64517e-14	-1.41823e-13	300	610	0	-1.29538e-17	-1.06937e-17	-3.8738e-18	2.70694e-16	-5.12922e-16	-3.81468e-17	300	200	0	0	0	0	0	0	0	-311	200	0	-0.512612	-1.05128	51.6701	-1326.56	-2140.32	887.706	-914	200	0
454	8	1.40999e-15	-2.60032e-16	-1.20648e-15	-9.95067e-14	5.90211e-14	-9.66881e-14	300	610	0	-5.39714e-18	-4.79761e-18	-1.46293e-17	2.20212e-16	-2.1881e-16	7.67368e-17	300	200	0	0	0	0	0	0	0	-311	200	0	-0.450209	-1.03218	51.4798	-1311.24	-2140.68	891.412	-914	200	0
454	9	8.43312e-16	-1.75111e-16	-5.43892e-16	-4.94389e-14	4.19626e-14	-5.92099e-14	300	610	0	-4.08946e-19	-8.35631e-19	-1.9069e-17	1.64932e-16	-2.36217e-17	1.3364e-16	300	200	0	0	0	0	0	0	0	-311	200	0	-0.405231	-1.01727	51.2004	-1300.41	-2137.15	890.838	-914	200	0
455	0	4.16956e-16	-1.05409e-16	-9.80907e-17	-1.4758e-14	2.71518e-14	-3.06025e-14	300	610	0	2.50778e-18	1.54194e-18	-1.93481e-17	1.13485e-16	9.14182e-17	1.50424e-16	300	200	0	0	0	0	0	0	0	-311	200	0	-0.383241	-1.00468	50.8615	-1296.29	-2131.27	886.462	-914	200	0	-0.614632	-1.07981	51.4671	8950.58	44927.4	1961.35	0	0	0
455	1	1.22111e-16	-5.27656e-17	1.69918e-16	6.94137e-15	1.53991e-14	-1.05061e-14	300	610	0	3.88576e-18	2.72509e-18	-1.72018e-17	7.03753e-17	1.46661e-16	1.42139e-16	300	200	0	0	0	0	0	0	0	-311	200	0	-0.382	-0.988178	50.5122	-1299.98	-2121.85	879.125	-914	200	0
455	2	-6.19699e-17	-1.62074e-17	3.03751e-16	1.85898e-14	6.80593e-15	2.30098e-15	300	610	0	4.21476e-18	3.08045e-18	-1.39169e-17	3.71987e-17	1.60938e-16	1.20429e-16	300	200	0	0	0	0	0	0	0	-311	200	0	-0.394789	-0.959533	50.2115	-1310.87	-2105.15	870.399	-914	200	0
455	3	-1.60419e-16	6.74407e-18	3.44484e-16	2.30708e-14	1.05384e-15	9.39008e-15	300	610	0	3.90141e-18	2.91749e-18	-1.0369e-17	1.36888e-17	1.49958e-16	9.35891e-17	300	200	0	0	0	0	0	0	0	-311	200	0	-0.417249	-0.914632	50.0023	-1326.41	-2077.46	862.146	-914	200	0
455	4	-1.97896e-16	1.9136e-17	3.26833e-16	2.28965e-14	-2.37898e-15	1.23464e-14	300	610	0	3.2561e-18	2.47596e-18	-7.09286e-18	-1.46028e-18	1.25767e-16	6.69991e-17	300	200	0	0	0	0	0	0	0	-311	200	0	-0.449278	-0.858342	49.8919	-1343.02	-2039.13	855.55	-914	200	0
455	5	-1.9585e-16	2.39793e-17	2.77717e-16	2.00664e-14	-4.06905e-15	1.25742e-14	300	610	0	2.49687e-18	1.92691e-18	-4.36361e-18	-9.99617e-18	9.68631e-17	4.37231e-17	300	200	0	0	0	0	0	0	0	-311	200	0	-0.489928	-0.801539	49.8596	-1357.67	-1996.73	850.823	-914	200	0
455	6	-1.71323e-16	2.3905e-17	2.16367e-16	1.60469e-14	-4.55562e-15	1.1206e-14	300	610	0	1.76266e-18	1.38149e-18	-2.27417e-18	-1.37121e-17	6.86965e-17	2.51277e-17	300	200	0	0	0	0	0	0	0	-311	200	0	-0.533159	-0.753769	49.8722	-1369	-1960.22	847.553	-914	200	0
455	7	-1.36795e-16	2.10122e-17	1.55298e-16	1.18226e-14	-4.29224e-15	9.0833e-15	300	610	0	1.13037e-18	9.03197e-19	-8.01708e-19	-1.42138e-17	4.43117e-17	1.14404e-17	300	200	0	0	0	0	0	0	0	-311	200	0	-0.570653	-0.721216	49.8983	-1377.25	-1937.4	844.79	-914	200	0
455	8	-1.00634e-16	1.68438e-17	1.0167e-16	7.98434e-15	-3.62906e-15	6.7799e-15	300	610	0	6.32071e-19	5.20516e-19	1.4047e-19	-1.28075e-17	2.50086e-17	2.20687e-18	300	200	0	0	0	0	-0	0	0	-311	200	0	-0.59747	-0.710553	49.9257	-1383.07	-1929.71	840.95	-914	200	0
455	9	-6.7845e-17	1.2439e-17	5.87154e-17	4.82558e-15	-2.81509e-15	4.64722e-15	300	610	0	2.70212e-19	2.38435e-19	6.65429e-19	-1.04721e-17	1.09286e-17	-3.36507e-18	300	200	0	0	0	0	-0	0	0	-311	200	0	-0.612882	-0.729459	49.9676	-1386.53	-1932.62	834.822	-914	200	0
456	0	-4.09041e-17	8.42338e-18	2.70182e-17	2.43412e-15	-2.01147e-15	2.86697e-15	300	610	0	2.99442e-20	4.78243e-20	8.87919e-19	-7.88074e-18	1.53032e-18	-6.16746e-18	300	200	0	0	0	0	-0	0	0	-311	200	0	-0.617383	-0.780786	50.044	-1387.33	-1939.93	827.046	-914	200	0	-0.561562	-0.919556	50.202	8671.51	43900.1	1786.83	0	0	0
456	1	-2.05376e-17	5.11033e-18	5.57253e-18	7.68932e-16	-1.30961e-15	1.5016e-15	300	610	0	-1.11768e-19	-6.74693e-20	9.09978e-19	-5.45128e-18	-4.05569e-18	-7.04339e-18	300	200	0	0	0	0	-0	0	0	-311	200	0	-0.612025	-0.858218	50.1605	-1385.32	-1947.68	819.787	-914	200	0
456	2	-6.37922e-18	2.59621e-18	-7.42205e-18	-2.80143e-16	-7.49932e-16	5.37547e-16	300	610	0	-1.7992e-19	-1.25713e-19	8.14168e-19	-3.40452e-18	-6.78383e-18	-6.70725e-18	300	200	0	0	0	0	-0	0	0	-311	200	0	-0.60135	-0.948348	50.3082	-1381.33	-1954.64	814.893	-914	200	0
456	3	2.52169e-18	8.41174e-19	-1.40084e-17	-8.49911e-16	-3.38737e-16	-8.08239e-17	300	610	0	-1.97653e-19	-1.44213e-19	6.62013e-19	-1.82183e-18	-7.54358e-18	-5.71432e-18	300	200	0	0	0	0	-0	0	0	-311	200	0	-0.594243	-1.03584	50.4687	-1377.48	-1961.18	812.842	-914	200	0
456	4	7.33864e-18	-2.68172e-19	-1.61251e-17	-1.07617e-15	-6.1933e-17	-4.26721e-16	300	610	0	-1.84284e-19	-1.37655e-19	4.95603e-19	-6.94657e-19	-7.08101e-18	-4.46214e-18	300	200	0	0	0	0	-0	0	0	-311	200	0	-0.598125	-1.10781	50.6113	-1376.24	-1969.07	813.055	-914	200	0
456	5	9.2332e-18	-8.7402e-19	-1.54196e-17	-1.07795e-15	1.046e-16	-5.74719e-16	300	610	0	-1.54626e-19	-1.17473e-19	3.40837e-19	3.62352e-20	-5.97082e-18	-3.2102e-18	300	200	0	0	0	0	-0	0	0	-311	200	0	-0.612824	-1.15684	50.6982	-1378.36	-1981.1	814.646	-914	200	0
456	6	9.22165e-18	-1.11815e-18	-1.31755e-17	-9.50455e-16	1.87877e-16	-5.9129e-16	300	610	0	-1.19138e-19	-9.18635e-20	2.11217e-19	4.52143e-19	-4.62065e-18	-2.10766e-18	300	200	0	0	0	0	-0	0	0	-311	200	0	-0.632419	-1.183	50.7011	-1381.45	-1999.15	816.799	-914	200	0
456	7	8.11556e-18	-1.1252e-18	-1.03145e-17	-7.63833e-16	2.13357e-16	-5.30321e-16	300	610	0	-8.45307e-20	-6.61868e-20	1.1151e-19	6.37362e-19	-3.29346e-18	-1.22246e-18	300	200	0	0	0	0	-0	0	0	-311	200	0	-0.651216	-1.19302	50.6115	-1381.17	-2022.58	818.614	-914	200	0
456	8	6.51203e-18	-9.95099e-19	-7.43973e-18	-5.65467e-16	2.0257e-16	-4.32039e-16	300	610	0	-5.45548e-20	-4.35329e-20	4.08887e-20	6.67865e-19	-2.13774e-18	-5.67773e-19	300	200	0	0	0	0	0	0	0	-311	200	0	-0.666301	-1.19645	50.4483	-1374.08	-2048.34	819.282	-914	200	0
456	9	4.81368e-18	-8.01658e-19	-4.89991e-18	-3.83998e-16	1.72216e-16	-3.24022e-16	300	610	0	-3.08158e-20	-2.53177e-20	-4.59028e-21	6.05776e-19	-1.21838e-18	-1.23664e-19	300	200	0	0	0	0	0	0	0	-311	200	0	-0.676559	-1.20164	50.2635	-1359.84	-2071.78	818.725	-914	200	0
457	0	3.2633e-18	-5.94862e-19	-2.85544e-18	-2.3388e-16	1.34232e-16	-2.23286e-16	300	610	0	-1.3493e-20	-1.18264e-20	-3.01912e-20	4.97855e-19	-5.44529e-19	1.4642e-19	300	200	0	0	0	0	0	0	0	-311	200	0	-0.680579	-1.21302	50.1233	-1341.77	-2088.78	817.58	-914	200	0	-0.701451	-1.13493	51.0925	8916.14	44681	2002.1	0	0	0
457	1	1.98284e-18	-4.05041e-19	-1.33953e-18	-1.19685e-16	9.6389e-17	-1.38746e-16	300	610	0	-1.92455e-21	-2.65955e-21	-4.13109e-20	3.76448e-19	-9.21774e-20	2.84249e-19	300	200	0	0	0	0	0	0	0	-311	200	0	-0.676021	-1.22948	50.0731	-1325.19	-2097.38	816.639	-914	200	0
457	2	1.01024e-18	-2.47612e-19	-3.08253e-19	-3.97594e-17	6.31391e-17	-7.35979e-17	300	610	0	4.9562e-21	2.92804e-21	-4.27789e-20	2.61763e-19	1.78892e-19	3.29604e-19	300	200	0	0	0	0	0	0	0	-311	200	0	-0.662188	-1.24444	50.1297	-1313.57	-2097.17	816.597	-914	200	0
457	3	3.3059e-19	-1.27577e-19	3.21434e-19	1.09345e-17	3.64943e-17	-2.73661e-17	300	610	0	8.3214e-21	5.79153e-21	-3.85226e-20	1.64616e-19	3.13416e-19	3.16384e-19	300	200	0	0	0	0	0	0	0	-311	200	0	-0.642874	-1.24934	50.2944	-1306.73	-2088.57	817.911	-914	200	0
457	4	-9.95889e-20	-4.33521e-20	6.45151e-19	3.87773e-17	1.68238e-17	2.47761e-18	300	610	0	9.26411e-21	6.7474e-21	-3.14826e-20	8.91352e-20	3.53393e-19	2.71062e-19	300	200	0	0	0	0	0	0	0	-311	200	0	-0.626179	-1.23778	50.5532	-1302.91	-2073.37	820.724	-914	200	0
457	5	-3.35047e-19	1.02418e-20	7.54354e-19	5.01624e-17	3.5084e-18	1.93409e-17	300	610	0	8.7016e-21	6.49252e-21	-2.36814e-20	3.511e-20	3.34245e-19	2.12687e-19	300	200	0	0	0	0	0	0	0	-311	200	0	-0.621556	-1.2073	50.8763	-1300.4	-2053.99	824.977	-914	200	0
457	6	-4.30478e-19	3.98346e-20	7.27203e-19	5.07276e-17	-4.5656e-18	2.67306e-17	300	610	0	7.34074e-21	5.57191e-21	-1.63727e-20	-1.37821e-22	2.83385e-19	1.53766e-19	300	200	0	0	0	0	0	0	0	-311	200	0	-0.636629	-1.16015	51.2282	-1297.27	-2032.42	830.175	-914	200	0
457	7	-4.34022e-19	5.20997e-20	6.24891e-19	4.50046e-17	-8.66343e-18	2.77923e-17	300	610	0	5.68311e-21	4.37829e-21	-1.02185e-20	-2.03872e-20	2.20357e-19	1.01557e-19	300	200	0	0	0	0	0	0	0	-311	200	0	-0.673803	-1.10403	51.5732	-1292.12	-2010.2	834.957	-914	200	0
457	8	-3.84314e-19	5.294e-20	4.91564e-19	3.63485e-17	-9.98658e-18	2.50892e-17	300	610	0	4.05248e-21	3.17001e-21	-5.46184e-21	-2.95989e-20	1.57846e-19	5.94312e-20	300	200	0	0	0	0	0	0	0	-311	200	0	-0.725567	-1.0506	51.8726	-1284.68	-1988.24	837.513	-914	200	0
457	9	-3.09914e-19	4.71113e-20	3.56301e-19	2.7038e-17	-9.55667e-18	2.05438e-17	300	610	0	2.6318e-21	2.09737e-21	-2.0758e-21	-3.13663e-20	1.03087e-19	2.81251e-20	300	200	0	0	0	0	0	0	0	-311	200	0	-0.775378	-1.01125	52.0823	-1275.49	-1966.41	836.677	-914	200	0
458	0	-2.30188e-19	3.81433e-20	2.36051e-19	1.84613e-17	-8.17011e-18	1.54811e-17	300	610	0	1.50119e-21	1.23059e-21	1.18495e-22	-2.86428e-20	5.93121e-20	6.77247e-21	300	200	0	0	0	0	-0	0	0	-311	200	0	-0.806789	-0.992448	52.1636	-1266.67	-1944.71	832.567	-914	200	0	-0.701451	-1.13493	51.0925	8916.14	44681	2002.1	0	0	0
458	1	-1.56906e-19	2.84394e-20	1.3877e-19	1.1329e-17	-6.39881e-18	1.07245e-17	300	610	0	6.72172e-22	5.8552e-22	1.36598e-21	-2.3662e-20	2.70723e-20	-6.31172e-21	300	200	0	0	0	0	-0	0	0	-311	200	0	-0.811039	-0.995064	52.1065	-1261.78	-1924.05	826.802	-914	200	0
458	2	-9.60645e-20	1.94695e-20	6.62934e-20	5.87766e-18	-4.61751e-18	6.7111e-18	300	610	0	1.15385e-22	1.44826e-22	1.92036e-21	-1.79771e-20	5.30827e-21	-1.3082e-20	300	200	0	0	0	0	-0	0	0	-311	200	0	-0.789385	-1.01641	51.9445	-1263.43	-1905.41	821.784	-914	200	0
458	3	-4.96306e-20	1.1991e-20	1.6719e-20	2.04261e-18	-3.04282e-18	3.60345e-18	300	610	0	-2.18497e-22	-1.25818e-22	2.01015e-21	-1.25653e-20	-7.83785e-21	-1.54148e-20	300	200	0	0	0	0	-0	0	0	-311	200	0	-0.752369	-1.04951	51.7467	-1271.68	-1889.4	818.807	-914	200	0
458	4	-1.70161e-20	6.26158e-21	-1.37772e-20	-4.05886e-19	-1.77467e-18	1.38708e-18	300	610	0	-3.84412e-22	-2.66425e-22	1.82212e-21	-7.95567e-21	-1.44618e-20	-1.49183e-20	300	200	0	0	0	0	-0	0	0	-311	200	0	-0.714292	-1.08309	51.5929	-1283.99	-1877.38	817.159	-914	200	0
458	5	3.76436e-21	2.22091e-21	-2.96684e-20	-1.76526e-18	-8.33964e-19	-5.25992e-20	300	610	0	-4.33974e-22	-3.15502e-22	1.49676e-21	-4.35684e-21	-1.6546e-20	-1.28542e-20	300	200	0	0	0	0	-0	0	0	-311	200	0	-0.685571	-1.10753	51.5482	-1296.12	-1872.06	815.121	-914	200	0
458	6	1.52633e-20	-3.67069e-22	-3.52679e-20	-2.33637e-18	-1.93672e-19	-8.74074e-19	300	610	0	-4.10729e-22	-3.06104e-22	1.13125e-21	-1.76824e-21	-1.57716e-20	-1.01349e-20	300	200	0	0	0	0	-0	0	0	-311	200	0	-0.669307	-1.12075	51.6393	-1304.24	-1876.58	811.182	-914	200	0
458	7	2.00549e-20	-1.81127e-21	-3.42825e-20	-2.38618e-18	1.97555e-19	-1.24217e-18	300	610	0	-3.48395e-22	-2.64205e-22	7.86221e-22	-6.91083e-23	-1.3446e-20	-7.36305e-21	300	200	0	0	0	0	-0	0	0	-311	200	0	-0.662493	-1.12683	51.8458	-1306.21	-1893.65	804.725	-914	200	0
458	8	2.04188e-20	-2.42566e-21	-2.96286e-20	-2.13032e-18	3.98938e-19	-1.30571e-18	300	610	0	-2.71019e-22	-2.08615e-22	4.94111e-22	9.16052e-22	-1.05058e-20	-4.89154e-21	300	200	0	0	0	0	-0	0	0	-311	200	0	-0.658172	-1.13086	52.1202	-1301.72	-1924.19	796.214	-914	200	0
458	9	1.81935e-20	-2.48971e-21	-2.34204e-20	-1.72923e-18	4.6716e-19	-1.18657e-18	300	610	0	-1.94219e-22	-1.51781e-22	2.67251e-22	1.37325e-21	-7.56278e-21	-2.88735e-21	300	200	0	0	0	0	-0	0	0	-311	200	0	-0.647146	-1.13648	52.4111	-1293	-1965.19	786.72	-914	200	0
459	0	1.4745e-20	-2.2297e-21	-1.70587e-20	-1.29245e-18	4.50687e-19	-9.766e-19	300	610	0	-1.26907e-22	-1.01009e-22	1.04955e-22	1.4724e-21	-4.969e-21	-1.39079e-21	300	200	0	0	0	0	0	0	0	-311	200	0	-0.621509	-1.14633	52.6726	-1284.62	-2009.79	777.199	-914	200	0	-0.524458	-1.13571	52.4644	9196.5	45942.8	1921.63	0	0	0
459	1	1.10043e-20	-1.81437e-21	-1.13671e-20	-8.87235e-19	3.87483e-19	-7.39442e-19	300	610	0	-7.30753e-23	-5.97742e-23	-8.7073e-25	1.35385e-21	-2.88528e-21	-3.64526e-22	300	200	0	0	0	0	0	0	0	-311	200	0	-0.578933	-1.16041	52.8744	-1280.48	-2050.28	768.161	-914	200	0
459	2	7.5416e-21	-1.35925e-21	-6.73956e-21	-5.48474e-19	3.04946e-19	-5.14928e-19	300	610	0	-3.34123e-23	-2.89397e-23	-6.16116e-23	1.12428e-21	-1.34324e-21	2.68987e-22	300	200	0	0	0	0	0	0	0	-311	200	0	-0.522958	-1.1736	53.0103	-1281.06	-2081.2	760.057	-914	200	0
459	3	4.65156e-21	-9.35529e-22	-3.2754e-21	-2.88311e-19	2.21134e-19	-3.24451e-19	300	610	0	-6.62449e-24	-7.76106e-24	-8.9189e-23	8.58248e-22	-2.96499e-22	6.01156e-22	300	200	0	0	0	0	0	0	0	-311	200	0	-0.460591	-1.17908	53.0867	-1284.64	-2101.1	753.747	-914	200	0
459	4	2.43535e-21	-5.8037e-22	-8.93166e-22	-1.04356e-19	1.46581e-19	-1.76254e-19	300	610	0	9.56703e-24	5.34094e-24	-9.44111e-23	6.02967e-22	3.40678e-22	7.20464e-22	300	200	0	0	0	0	0	0	0	-311	200	0	-0.400982	-1.17445	53.1032	-1289.92	-2111	750.155	-914	200	0
459	5	8.70775e-22	-3.06976e-22	5.8299e-22	1.3851e-20	8.6241e-20	-7.00334e-20	300	610	0	1.77357e-23	1.22372e-23	-8.61573e-23	3.84303e-22	6.66407e-22	7.03163e-22	300	200	0	0	0	0	0	0	0	-311	200	0	-0.354112	-1.16161	53.0521	-1296.23	-2111.2	749.914	-914	200	0
459	6	-1.32595e-22	-1.13188e-22	1.3622e-21	8.01629e-20	4.12663e-20	-6.12147e-22	300	610	0	2.03178e-23	1.47432e-23	-7.11397e-23	2.12764e-22	7.74232e-22	6.09381e-22	300	200	0	0	0	0	0	0	0	-311	200	0	-0.32819	-1.14308	52.9323	-1302.51	-2101.39	753.56	-914	200	0
459	7	-6.93675e-22	1.1725e-23	1.6478e-21	1.08732e-19	1.0488e-20	3.93747e-20	300	610	0	1.938e-23	1.44263e-23	-5.40237e-23	8.87704e-23	7.43919e-22	4.82808e-22	300	200	0	0	0	0	0	0	0	-311	200	0	-0.32744	-1.1224	52.7533	-1307.99	-2083.29	761.106	-914	200	0
459	8	-9.33565e-22	8.21461e-23	1.61555e-21	1.12194e-19	-8.45845e-21	5.76707e-20	300	610	0	1.65302e-23	1.25241e-23	-3.77418e-23	6.8965e-24	6.37796e-22	3.52471e-22	300	200	0	0	0	0	0	0	0	-311	200	0	-0.353212	-1.10564	52.526	-1312.82	-2060.33	771.41	-914	200	0
459	9	-9.60186e-22	1.12841e-22	1.40439e-21	1.00808e-19	-1.83433e-20	6.13142e-20	300	610	0	1.29209e-23	9.93725e-24	-2.38808e-23	-4.09992e-23	5.0074e-22	2.35511e-22	300	200	0	0	0	0	0	0	0	-311	200	0	-0.406413	-1.09917	52.2615	-1316.51	-2035.17	782.768	-914	200	0
460	0	-8.61014e-22	1.17036e-22	1.11555e-21	8.22428e-20	-2.18396e-20	5.60989e-20	300	610	0	9.30522e-24	7.26517e-24	-1.30642e-23	-6.36488e-23	3.62238e-22	1.40185e-22	300	200	0	0	0	0	0	0	0	-311	200	0	-0.484464	-1.10511	51.977	-1316.91	-2009.31	794.06	-914	200	0	-0.780407	-1.20892	51.1167	8899.45	44671.5	2090.4	0	0	0
460	1	-7.0134e-22	1.05494e-22	8.16474e-22	6.17634e-20	-2.1246e-20	4.64119e-20	300	610	0	6.11697e-24	4.86266e-24	-5.28756e-24	-6.90827e-23	2.39419e-22	6.86643e-23	300	200	0	0	0	0	0	0	0	-311	200	0	-0.576191	-1.12013	51.6983	-1312.08	-1984.42	805.042	-914	200	0
460	2	-5.25918e-22	8.62801e-23	5.47178e-22	4.26249e-20	-1.83716e-20	3.53089e-20	300	610	0	3.55459e-24	2.90158e-24	-1.85981e-25	-6.39705e-23	1.40259e-22	1.93567e-23	300	200	0	0	0	0	-0	0	0	-311	200	0	-0.666129	-1.14032	51.4534	-1302.68	-1963.53	815.8	-914	200	0
460	3	-3.62356e-22	6.49465e-23	3.27108e-22	2.65393e-20	-1.45286e-20	2.47155e-20	300	610	0	1.65755e-24	1.42812e-24	2.76935e-24	-5.34044e-23	6.65241e-23	-1.13006e-23	300	200	0	0	0	0	-0	0	0	-311	200	0	-0.744593	-1.16589	51.2586	-1291.88	-1950.9	826.207	-914	200	0
460	4	-2.25114e-22	4.49375e-23	1.61579e-22	1.41267e-20	-1.05869e-20	1.56781e-20	300	610	0	3.69219e-25	4.10679e-25	4.13835e-24	-4.09622e-23	1.6199e-23	-2.75798e-23	300	200	0	0	0	0	-0	0	0	-311	200	0	-0.809436	-1.19863	51.1162	-1283.87	-1950.43	835.83	-914	200	0
460	5	-1.19367e-22	2.80756e-23	4.71441e-23	5.30582e-21	-7.05843e-21	8.61285e-21	300	610	0	-4.15527e-25	-2.23261e-25	4.43206e-24	-2.89249e-23	-1.46668e-23	-3.36513e-23	300	200	0	0	0	0	-0	0	0	-311	200	0	-0.859302	-1.23521	51.0253	-1282.86	-1963.54	844.044	-914	200	0
460	6	-4.43367e-23	1.50335e-23	-2.42714e-23	-3.98355e-22	-4.18816e-21	3.52378e-21	300	610	0	-8.17176e-25	-5.61128e-25	4.07252e-24	-1.85554e-23	-3.06645e-23	-3.313e-23	300	200	0	0	0	0	-0	0	0	-311	200	0	-0.890644	-1.26748	50.9828	-1291.37	-1988.35	849.968	-914	200	0
460	7	4.08841e-24	5.74258e-24	-6.2438e-23	-3.63048e-21	-2.03857e-21	1.77694e-22	300	610	0	-9.50677e-25	-6.88484e-25	3.38025e-24	-1.03812e-23	-3.62064e-23	-2.88804e-23	300	200	0	0	0	0	-0	0	0	-311	200	0	-0.90279	-1.28919	50.9758	-1307.66	-2020.54	852.352	-914	200	0
460	8	3.1443e-23	-2.83917e-25	-7.69378e-23	-5.05596e-21	-5.59604e-22	-1.76733e-21	300	610	0	-9.14089e-25	-6.79623e-25	2.57922e-24	-4.44372e-24	-3.5076e-23	-2.29938e-23	300	200	0	0	0	0	-0	0	0	-311	200	0	-0.900818	-1.29848	50.9851	-1326.13	-2055.15	850.246	-914	200	0
460	9	4.34218e-23	-3.71501e-24	-7.61016e-23	-5.27274e-21	3.57446e-22	-2.67491e-21	300	610	0	-7.8407e-25	-5.935e-25	1.81116e-24	-5.00161e-25	-3.02442e-23	-1.68679e-23	300	200	0	0	0	0	-0	0	0	-311	200	0	-0.89035	-1.29559	50.9902	-1341.01	-2087.94	844.063	-914	200	0
461	0	4.51321e-23	-5.2448e-24	-6.65476e-23	-4.76873e-21	8.42089e-22	-2.87781e-21	300	610	0	-6.15835e-25	-4.73224e-25	1.15363e-24	1.82682e-24	-2.38602e-23	-1.13347e-23	300	200	0	0	0	0	-0	0	0	-311	200	0	-0.873059	-1.28095	50.9725	-1349.9	-2115.36	835.545	-914	200	0	-0.780407	-1.20892	51.1167	8899.45	44671.5	2090.4	0	0	0
461	1	4.07345e-23	-5.49904e-24	-5.31203e-23	-3.9104e-21	1.02034e-21	-2.65136e-21	300	610	0	-4.45685e-25	-3.47651e-25	6.38036e-25	2.94692e-24	-1.7345e-23	-6.80197e-24	300	200	0	0	0	0	-0	0	0	-311	200	0	-0.84871	-1.25509	50.9265	-1354.2	-2134.56	827.035	-914	200	0
461	2	3.33495e-23	-4.98959e-24	-3.9067e-23	-2.95069e-21	1.00117e-21	-2.20506e-21	300	610	0	-2.9472e-25	-2.34003e-25	2.65526e-25	3.23958e-24	-1.15311e-23	-3.38493e-24	300	200	0	0	0	0	0	0	0	-311	200	0	-0.817836	-1.22122	50.8731	-1356.38	-2144.28	821.062	-914	200	0
461	3	2.51274e-23	-4.1018e-24	-2.63293e-23	-2.0471e-21	8.70787e-22	-1.68555e-21	300	610	0	-1.72785e-25	-1.40763e-25	1.96939e-26	3.0216e-24	-6.81364e-24	-1.01673e-24	300	200	0	0	0	0	0	0	0	-311	200	0	-0.781466	-1.18597	50.8481	-1357.17	-2145.43	819.477	-914	200	0
461	4	1.74043e-23	-3.10233e-24	-1.58666e-23	-1.28352e-21	6.92002e-22	-1.1859e-21	300	610	0	-8.20775e-26	-7.03714e-26	-1.23996e-25	2.53603e-24	-3.28895e-24	4.66091e-25	300	200	0	0	0	0	0	0	0	-311	200	0	-0.741182	-1.15478	50.8681	-1355.85	-2140.58	822.18	-914	200	0
461	5	1.08889e-23	-2.1578e-24	-7.9594e-24	-6.91466e-22	5.06706e-22	-7.57241e-22	300	610	0	-2.01395e-26	-2.15098e-26	-1.91827e-25	1.95449e-24	-8.70304e-25	1.26307e-24	300	200	0	0	0	0	0	0	0	-311	200	0	-0.699548	-1.12865	50.9161	-1352.31	-2132.95	827.021	-914	200	0
461	6	5.84457e-24	-1.35748e-24	-2.46416e-24	-2.68625e-22	3.39758e-22	-4.20499e-22	300	610	0	1.78729e-26	9.14773e-27	-2.07956e-25	1.3871e-24	6.24065e-25	1.57071e-24	300	200	0	0	0	0	0	0	0	-311	200	0	-0.658481	-1.10652	50.9631	-1347.68	-2125.34	831.269	-914	200	0
461	7	2.24753e-24	-7.35492e-25	9.8912e-25	6.51427e-24	2.03263e-22	-1.76754e-22	300	610	0	3.75973e-26	2.56837e-26	-1.92436e-25	8.9551e-25	1.40885e-24	1.56031e-24	300	200	0	0	0	0	0	0	0	-311	200	0	-0.618284	-1.0883	50.9876	-1342.99	-2119.23	833.085	-914	200	0
461	8	-8.85571e-26	-2.90188e-25	2.85666e-24	1.63929e-22	1.00551e-22	-1.5539e-23	300	610	0	4.44553e-26	3.21289e-26	-1.60569e-25	5.061e-25	1.69209e-24	1.36831e-24	300	200	0	0	0	0	0	0	0	-311	200	0	-0.580371	-1.07469	50.9793	-1337.9	-2114.66	831.754	-914	200	0
461	9	-1.42113e-24	4.37192e-28	3.58982e-24	2.34891e-22	2.95085e-23	7.90043e-23	300	610	0	4.30982e-26	3.2004e-26	-1.23104e-25	2.21868e-25	1.6532e-24	1.09478e-24	300	200	0	0	0	0	0	0	0	-311	200	0	-0.548888	-1.06425	50.9482	-1331.59	-2111.56	827.352	-914	200	0
462	0	-2.01787e-24	1.67481e-25	3.58336e-24	2.47685e-22	-1.48557e-23	1.23943e-22	300	610	0	3.71795e-26	2.81166e-26	-8.68857e-26	3.19966e-26	1.43374e-24	8.06989e-25	300	200	0	0	0	0	0	0	0	-311	200	0	-0.527604	-1.05117	50.9256	-1324.05	-2110.89	820.731	-914	200	0	-0.541175	-0.917792	50.9857	8906.5	44483.3	1775.31	0	0	0
462	1	-2.12038e-24	2.43555e-25	3.15241e-24	2.25511e-22	-3.85918e-23	1.35003e-22	300	610	0	2.93438e-26	2.25292e-26	-5.57032e-26	-8.09851e-26	1.13662e-24	5.45309e-25	300	200	0	0	0	0	0	0	0	-311	200	0	-0.518005	-1.0279	50.9385	-1315.56	-2113.58	813.454	-914	200	0
462	2	-1.92652e-24	2.58256e-25	2.52879e-24	1.85876e-22	-4.76377e-23	1.25267e-22	300	610	0	2.13401e-26	1.66308e-26	-3.11336e-26	-1.36289e-25	8.3028e-25	3.29842e-25	300	200	0	0	0	0	0	0	0	-311	200	0	-0.5203	-0.992095	50.9856	-1305.98	-2118.27	807.607	-914	200	0
462	3	-1.58536e-24	2.35917e-25	1.86875e-24	1.40926e-22	-4.71591e-23	1.04734e-22	300	610	0	1.41942e-26	1.12566e-26	-1.32953e-26	-1.51836e-25	5.55158e-25	1.66633e-25	300	200	0	0	0	0	0	0	0	-311	200	0	-0.532049	-0.948853	51.0449	-1295.27	-2121.7	805.582	-914	200	0
462	4	-1.2002e-24	1.94947e-25	1.26645e-24	9.82804e-23	-4.12614e-23	8.04412e-23	300	610	0	8.39326e-27	6.82467e-27	-1.45408e-27	-1.42673e-25	3.30787e-25	5.29292e-26	300	200	0	0	0	0	-0	0	0	-311	200	0	-0.546597	-0.904377	51.0888	-1283.71	-2121.41	808.926	-914	200	0
462	5	-8.35662e-25	1.48148e-25	7.69169e-25	6.20436e-23	-3.29511e-23	5.68837e-23	300	610	0	4.05734e-27	3.46285e-27	5.52743e-27	-1.20394e-25	1.62347e-25	-1.87555e-26	300	200	0	0	0	0	-0	0	0	-311	200	0	-0.556418	-0.861028	51.0882	-1271.87	-2117.14	816.829	-914	200	0
462	6	-5.26435e-25	1.03578e-25	3.91551e-25	3.38121e-23	-2.42445e-23	3.65573e-23	300	610	0	1.08066e-27	1.11711e-27	8.88245e-27	-9.3231e-26	4.61462e-26	-5.77346e-26	300	200	0	0	0	0	-0	0	0	-311	200	0	-0.557741	-0.819421	51.0294	-1260.81	-2110.92	826.594	-914	200	0
462	7	-2.85881e-25	6.56035e-26	1.27756e-25	1.35491e-23	-1.6348e-23	2.05121e-23	300	610	0	-7.59627e-28	-3.64769e-28	9.75242e-27	-6.6498e-26	-2.61654e-26	-7.32622e-26	300	200	0	0	0	0	-0	0	0	-311	200	0	-0.550267	-0.780948	50.9372	-1251.67	-2106.53	835.642	-914	200	0
462	8	-1.1349e-25	3.59483e-26	-3.91448e-26	2.835e-25	-9.85889e-24	8.8413e-24	300	610	0	-1.72714e-27	-1.17329e-27	9.08987e-27	-4.31996e-26	-6.46215e-26	-7.34552e-26	300	200	0	0	0	0	-0	0	0	-311	200	0	-0.533887	-0.748897	50.868	-1245.21	-2107.73	842.711	-914	200	0
462	9	-8.42351e-28	1.46121e-26	-1.30438e-25	-7.37739e-24	-4.95251e-24	1.07706e-24	300	610	0	-2.07749e-27	-1.49826e-27	7.6252e-27	-2.46537e-26	-7.90274e-26	-6.48084e-26	300	200	0	0	0	0	-0	0	0	-311	200	0	-0.507927	-0.729615	50.8738	-1242.31	-2115.44	847.682	-914	200	0
463	0	6.40248e-26	6.02717e-28	-1.67375e-25	-1.09025e-23	-1.54112e-24	-3.51541e-24	300	610	0	-2.03124e-27	-1.50647e-27	5.87397e-27	-1.10513e-26	-7.7888e-26	-5.21102e-26	300	200	0	0	0	0	-0	0	0	-311	200	0	-0.472351	-0.730422	50.973	-1243.78	-2127.13	850.68	-914	200	0	-0.541175	-0.917792	50.9857	8906.5	44483.3	1775.31	0	0	0
463	1	9.36869e-26	-7.52387e-27	-1.68657e-25	-1.16294e-23	6.04006e-25	-5.73673e-24	300	610	0	-1.76247e-27	-1.33158e-27	4.16677e-27	-1.91306e-27	-6.79467e-26	-3.85965e-26	300	200	0	0	0	0	-0	0	0	-311	200	0	-0.429633	-0.756184	51.1394	-1249.75	-2139.66	851.444	-914	200	0
463	2	9.95714e-26	-1.12992e-26	-1.49286e-25	-1.06608e-23	1.76534e-24	-6.32992e-24	300	610	0	-1.39781e-27	-1.07228e-27	2.68843e-27	3.56909e-27	-5.413e-26	-2.62251e-26	300	200	0	0	0	0	-0	0	0	-311	200	0	-0.38743	-0.808948	51.3185	-1259.78	-2150.69	849.66	-914	200	0
463	3	9.10832e-26	-1.21227e-26	-1.2035e-25	-8.83286e-24	2.22257e-24	-5.91629e-24	300	610	0	-1.02149e-27	-7.95343e-28	1.51793e-27	6.29553e-27	-3.97324e-26	-1.59854e-26	300	200	0	0	0	0	-0	0	0	-311	200	0	-0.35686	-0.886954	51.4619	-1273.42	-2158.01	845.558	-914	200	0
463	4	7.53436e-26	-1.11509e-26	-8.93644e-26	-6.7288e-24	2.22047e-24	-4.9731e-24	300	610	0	-6.83344e-28	-5.41295e-28	6.63975e-28	7.11252e-27	-2.67174e-26	-8.19227e-27	300	200	0	0	0	0	0	0	0	-311	200	0	-0.345931	-0.981116	51.5499	-1290.81	-2160.5	840.204	-914	200	0
463	5	5.73112e-26	-9.26263e-27	-6.08947e-26	-4.71682e-24	1.95453e-24	-3.8379e-24	300	610	0	-4.07452e-28	-3.30694e-28	9.38287e-29	6.73426e-27	-1.6049e-26	-2.73486e-27	300	200	0	0	0	0	0	0	0	-311	200	0	-0.3558	-1.07564	51.5864	-1312.46	-2159.55	835.532	-914	200	0
463	6	4.01105e-26	-7.07265e-27	-3.72658e-26	-2.99767e-24	1.5686e-24	-2.72764e-24	300	610	0	-2.00249e-28	-1.70182e-28	-2.45164e-28	5.71388e-27	-8.00177e-27	7.28948e-28	300	200	0	0	0	0	0	0	0	-311	200	0	-0.382202	-1.1546	51.5839	-1338.14	-2157.64	833.461	-914	200	0
463	7	2.54388e-26	-4.97028e-27	-1.92374e-26	-1.65184e-24	1.15969e-24	-1.76409e-24	300	610	0	-5.7243e-29	-5.76051e-29	-4.10839e-28	4.44598e-27	-2.42099e-27	2.63356e-27	300	200	0	0	0	0	0	0	0	-311	200	0	-0.418493	-1.20763	51.5559	-1366.29	-2155.95	834.55	-914	200	0
463	8	1.39703e-26	-3.16893e-27	-6.57832e-27	-6.81119e-25	7.86322e-25	-9.9977e-25	300	610	0	3.18035e-29	1.3989e-29	-4.57111e-28	3.18692e-27	1.07634e-27	3.41463e-27	300	200	0	0	0	0	0	0	0	-311	200	0	-0.458684	-1.23013	51.5197	-1394.17	-2154.19	837.967	-914	200	0
463	9	5.71088e-27	-1.75543e-27	1.48432e-27	-4.17926e-26	4.77905e-25	-4.41127e-25	300	610	0	7.92091e-29	5.34843e-29	-4.29217e-28	2.08307e-27	2.9588e-27	3.4566e-27	300	200	0	0	0	1.4013e-45	0	0	0	-311	200	0	-0.500749	-1.22239	51.5002	-1418.42	-2152.1	842.482	-914	200	0
464	0	2.81234e-28	-7.33449e-28	5.94298e-27	3.30772e-25	2.43602e-25	-6.73413e-26	300	610	0	9.70213e-29	6.98155e-29	-3.62005e-28	1.20005e-27	3.68836e-27	3.06862e-27	300	200	0	0	0	1.4013e-45	0	0	0	-311	200	0	-0.547189	-1.19096	51.5239	-1435.99	-2150.62	846.873	-914	200	0	-0.564398	-1.05282	51.5861	8943.86	44991.6	1916.79	0	0	0
464	1	-2.87408e-27	-5.8411e-29	7.79794e-27	5.05542e-25	7.98458e-26	1.55596e-25	300	610	0	9.56951e-29	7.08813e-29	-2.80202e-28	5.49281e-28	3.66808e-27	2.47969e-27	300	200	0	0	0	1.4013e-45	0	0	0	-311	200	0	-0.600841	-1.14687	51.5991	-1444.71	-2151.42	849.958	-914	200	0
464	2	-4.34557e-27	3.36667e-28	7.93475e-27	5.45753e-25	-2.38257e-26	2.65223e-25	300	610	0	8.35233e-29	6.30433e-29	-1.99762e-28	1.09633e-28	3.21909e-27	1.84544e-27	300	200	0	0	0	2.8026e-45	0	0	0	-311	200	0	-0.660953	-1.09906	51.7019	-1443.85	-2155.25	850.881	-914	200	0
464	3	-4.6735e-27	5.23678e-28	7.06738e-27	5.03805e-25	-8.05912e-26	2.96632e-25	300	610	0	6.65671e-29	5.10205e-29	-1.29696e-28	-1.56214e-28	2.57715e-27	1.26076e-27	300	200	0	0	0	2.8026e-45	0	0	0	-311	200	0	-0.722517	-1.0516	51.7896	-1434.66	-2160.52	849.279	-914	200	0
464	4	-4.30485e-27	5.68765e-28	5.72608e-27	4.1962e-25	-1.0362e-25	2.79325e-25	300	610	0	4.88816e-29	3.80251e-29	-7.39486e-29	-2.90439e-28	1.9008e-27	7.74281e-28	300	200	0	0	0	1.4013e-45	0	0	0	-311	200	0	-0.777328	-1.00608	51.8222	-1419.45	-2164.43	845.353	-914	200	0
464	5	-3.57964e-27	5.26877e-28	4.2722e-27	3.21189e-25	-1.04506e-25	2.36072e-25	300	610	0	3.28854e-29	2.60198e-29	-3.308e-29	-3.32984e-28	1.28531e-27	4.02266e-28	300	200	0	0	0	1.4013e-45	0	0	0	-311	200	0	-0.817514	-0.963696	51.7715	-1400.3	-2166.07	840.004	-914	200	0
464	6	-2.7359e-27	4.39976e-28	2.92694e-27	2.26302e-25	-9.25562e-26	1.83057e-25	300	610	0	1.97676e-29	1.60151e-29	-5.63862e-30	-3.17745e-28	7.78194e-28	1.40415e-28	300	200	0	0	0	0	-0	0	0	-311	200	0	-0.841314	-0.925707	51.6369	-1379.71	-2166.61	834.519	-914	200	0
464	7	-1.92461e-27	3.37556e-28	1.80452e-27	1.44766e-25	-7.46505e-26	1.30752e-25	300	610	0	9.8687e-30	8.3535e-30	1.08111e-29	-2.711e-28	3.93845e-28	-2.68778e-29	300	200	0	0	0	-2.8026e-45	-0	0	0	-311	200	0	-0.856557	-0.893682	51.4561	-1361.56	-2166.4	829.854	-914	200	0
464	8	-1.22869e-27	2.38425e-28	9.44033e-28	8.0627e-26	-5.54553e-26	8.50896e-26	300	610	0	3.00072e-30	2.9525e-30	1.898e-29	-2.1196e-28	1.25908e-28	-1.19858e-28	300	200	0	0	0	-8.40779e-45	-0	0	0	-311	200	0	-0.876791	-0.868548	51.2833	-1349.06	-2163.95	826.386	-914	200	0
464	9	-6.82079e-28	1.53003e-28	3.36745e-28	3.41373e-26	-3.78073e-26	4.86913e-26	300	610	0	-1.30579e-30	-5.04817e-31	2.14138e-29	-1.52686e-28	-4.3155e-29	-1.59027e-28	300	200	0	1.4013e-45	1.4013e-45	-1.4013e-44	-0	1.4013e-42	0	-311	200	0	-0.91181	-0.848433	51.1536	-1342.24	-2157.16	823.981	-914	200	0
465	0	-2.86484e-28	8.56473e-29	-5.25649e-29	3.33802e-27	-2.31531e-26	2.19588e-26	300	610	0	-3.62614e-30	-2.43242e-30	2.026e-29	-1.00403e-28	-1.35213e-28	-1.62588e-28	300	200	0	1.4013e-45	1.4013e-45	-2.10195e-44	-0	1.4013e-42	0	-311	200	0	-0.961781	-0.828993	51.0685	-1338.84	-2144.66	821.911	-914	200	0	-0.875837	-0.822471	50.8715	8912.4	44402.4	1737.91	0	0	0
465	1	-2.48804e-29	3.671e-29	-2.70132e-28	-1.47681e-26	-1.19671e-26	3.97092e-27	300	610	0	-4.52791e-30	-3.25069e-30	1.71812e-29	-5.83716e-29	-1.7202e-28	-1.4525e-28	300	200	0	2.8026e-45	2.8026e-45	-2.94273e-44	-0	2.8026e-42	0	-311	200	0	-1.01924	-0.806974	51.0075	-1336.25	-2126.04	819.219	-914	200	0
465	2	1.28495e-28	4.19672e-30	-3.63016e-28	-2.34175e-26	-4.10898e-27	-6.84468e-27	300	610	0	-4.50654e-30	-3.3336e-30	1.33626e-29	-2.72464e-29	-1.72674e-28	-1.17965e-28	300	200	0	2.8026e-45	2.8026e-45	-3.78351e-44	-0	2.8026e-42	0	-311	200	0	-1.07324	-0.783786	50.9469	-1331.53	-2102.06	815.552	-914	200	0
465	3	2.01359e-28	-1.49972e-29	-3.73139e-28	-2.55985e-26	8.98969e-28	-1.22471e-26	300	610	0	-3.95696e-30	-2.98381e-30	9.57389e-30	-6.10254e-30	-1.52463e-28	-8.82122e-29	300	200	0	2.8026e-45	4.2039e-45	-4.62428e-44	-0	2.8026e-42	0	-311	200	0	-1.11207	-0.765354	50.871	-1321.62	-2074.91	811.346	-914	200	0
465	4	2.19245e-28	-2.42447e-29	-3.34472e-28	-2.38005e-26	3.67111e-27	-1.3893e-26	300	610	0	-3.16921e-30	-2.42696e-30	6.25414e-30	6.78175e-30	-1.22665e-28	-6.0589e-29	300	200	0	2.8026e-45	4.2039e-45	-4.90454e-44	-0	4.2039e-42	0	-311	200	0	-1.12582	-0.757469	50.7771	-1304.53	-2048.63	807.263	-914	200	0
465	5	2.03389e-28	-2.6671e-29	-2.72363e-28	-1.99291e-26	4.82727e-27	-1.3183e-26	300	610	0	-2.33844e-30	-1.81744e-30	3.5998e-30	1.3381e-29	-9.09078e-29	-3.74833e-29	300	200	0	2.8026e-45	2.8026e-45	-4.34403e-44	-0	2.8026e-42	0	-311	200	0	-1.10794	-0.762014	50.682	-1280.54	-2029.15	803.724	-914	200	0
465	6	1.70024e-28	-2.48862e-29	-2.0418e-28	-1.53272e-26	4.91648e-27	-1.1203e-26	300	610	0	-1.58199e-30	-1.25031e-30	1.64449e-30	1.55799e-29	-6.18105e-29	-1.97296e-29	300	200	0	1.4013e-45	2.8026e-45	-2.66247e-44	0	1.4013e-42	0	-311	200	0	-1.05548	-0.777793	50.6174	-1252.65	-2022.23	800.89	-914	200	0
465	7	1.30569e-28	-2.08929e-29	-1.40635e-28	-1.0854e-26	4.3816e-27	-8.72891e-27	300	610	0	-9.58454e-31	-7.75174e-31	3.24223e-31	1.49867e-29	-3.77117e-29	-7.16991e-30	300	200	0	-1.4013e-45	0	9.80909e-45	0	-1.4013e-42	0	-311	200	0	-0.970333	-0.801647	50.6085	-1225.55	-2029.44	798.978	-914	200	0
465	8	9.23176e-29	-1.6106e-29	-8.7333e-29	-6.98798e-27	3.55167e-27	-6.26573e-27	300	610	0	-4.8568e-31	-4.09571e-31	-4.73524e-31	1.28588e-29	-1.93598e-29	9.06161e-31	300	200	0	-5.60519e-45	-5.60519e-45	7.00649e-44	0	-5.60519e-42	1.4013e-42	-311	200	0	-0.86095	-0.82758	50.6577	-1202.87	-2046.81	798.539	-914	200	0
465	9	5.93182e-29	-1.14336e-29	-4.62744e-29	-3.9321e-27	2.65105e-27	-4.10249e-27	300	610	0	-1.55952e-31	-1.50537e-31	-8.75733e-31	1.01023e-29	-6.50021e-30	5.44147e-30	300	200	0	-1.12104e-44	-1.26117e-44	1.59748e-43	0	-1.26117e-41	1.4013e-42	-311	200	0	-0.743311	-0.848972	50.7452	-1185.94	-2068.65	800.174	-914	200	0
466	0	3.32729e-29	-7.38395e-30	-1.71506e-29	-1.70631e-27	1.81717e-27	-2.36962e-27	300	610	0	5.22183e-32	1.63434e-32	-1.00257e-30	7.31298e-30	1.66842e-30	7.40029e-30	300	200	0	-2.10195e-44	-2.24208e-44	2.84464e-43	1.4013e-42	-2.10195e-41	2.8026e-42	-311	200	0	-0.637543	-0.863368	50.8401	-1175.68	-2091.32	803.918	-914	200	0	-0.875837	-0.822471	50.8715	8912.4	44402.4	1737.91	0	0	0
466	1	1.43312e-29	-4.17527e-30	1.63892e-30	-2.23151e-28	1.12108e-27	-1.09078e-27	300	610	0	1.65681e-31	1.10343e-31	-9.5597e-31	4.83737e-30	6.16607e-30	7.64422e-30	300	200	0	-3.22299e-44	-3.36312e-44	4.41409e-43	1.4013e-42	-3.36312e-41	5.60519e-42	-311	200	0	-0.558523	-0.871968	50.9076	-1173.42	-2113.58	809.143	-914	200	0
466	2	1.732e-30	-1.83264e-30	1.22466e-29	6.56197e-28	5.87198e-28	-2.25461e-28	300	610	0	2.11162e-31	1.51232e-31	-8.15199e-31	2.83728e-30	8.01684e-30	6.87308e-30	300	200	0	-4.48416e-44	-4.76441e-44	6.23578e-43	2.8026e-42	-4.76441e-41	7.00649e-42	-311	200	0	-0.510009	-0.875042	50.9182	-1179.18	-2134.96	814.903	-914	200	0
466	3	-5.71843e-30	-2.6724e-31	1.68854e-29	1.08354e-27	2.10233e-28	2.98935e-28	300	610	0	2.12137e-31	1.56711e-31	-6.37071e-31	1.34905e-30	8.12514e-30	5.61027e-30	300	200	0	-5.74532e-44	-6.30584e-44	8.09951e-43	2.8026e-42	-6.16571e-41	9.80909e-42	-311	200	0	-0.488549	-0.871588	50.8603	-1190.57	-2153.88	820.221	-914	200	0
466	4	-9.32028e-30	6.64648e-31	1.75393e-29	1.20006e-27	-3.15678e-29	5.64797e-28	300	610	0	1.87405e-31	1.41177e-31	-4.58701e-31	3.3255e-31	7.21869e-30	4.21533e-30	300	200	0	-6.86636e-44	-7.56701e-44	9.66896e-43	4.2039e-42	-7.28675e-41	1.12104e-41	-311	200	0	-0.488792	-0.861888	50.7433	-1204.15	-2167.5	824.549	-914	200	0
466	5	-1.028e-29	1.1212e-30	1.58241e-29	1.12398e-27	-1.66828e-28	6.50316e-28	300	610	0	1.50842e-31	1.15414e-31	-3.01458e-31	-2.91537e-31	5.83687e-30	2.91074e-30	300	200	0	-7.28675e-44	-8.12753e-44	1.03976e-42	4.2039e-42	-7.84727e-41	1.12104e-41	-311	200	0	-0.50306	-0.846287	50.5921	-1217.33	-2173.75	828.196	-914	200	0
466	6	-9.6061e-30	1.25001e-30	1.29514e-29	9.46225e-28	-2.24706e-28	6.21952e-28	300	610	0	1.11836e-31	8.68413e-32	-1.7511e-31	-6.15597e-31	4.34649e-30	1.81363e-30	300	200	0	-6.72623e-44	-7.42688e-44	9.51482e-43	4.2039e-42	-7.14662e-41	1.12104e-41	-311	200	0	-0.521238	-0.823705	50.4359	-1229.58	-2172.53	831.919	-914	200	0
466	7	-8.07337e-30	1.17504e-30	9.75555e-30	7.31213e-28	-2.31192e-28	5.31491e-28	300	610	0	7.60753e-32	6.00597e-32	-8.15881e-32	-7.28522e-31	2.97139e-30	9.6661e-31	300	200	0	-4.06377e-44	-4.76441e-44	5.99756e-43	2.8026e-42	-4.48416e-41	7.00649e-42	-311	200	0	-0.536506	-0.795371	50.2907	-1242.14	-2164.42	836.298	-914	200	0
466	8	-6.22958e-30	9.91846e-31	6.755e-30	5.20412e-28	-2.07358e-28	4.16114e-28	300	610	0	4.64449e-32	3.7501e-32	-1.80904e-32	-7.0659e-31	1.8265e-30	3.64373e-31	300	200	0	1.26117e-44	8.40779e-45	-1.37327e-43	-0	1.12104e-41	-1.4013e-42	-311	200	0	-0.549819	-0.767551	50.15	-1255.73	-2149.28	841.719	-914	200	0
466	9	-4.42677e-30	7.68263e-31	4.22446e-30	3.37166e-28	-1.68932e-28	3.00166e-28	300	610	0	2.38714e-32	2.00597e-32	2.05745e-32	-6.09737e-31	9.50488e-31	-2.53262e-32	300	200	0	1.02295e-43	1.05097e-43	-1.39009e-42	-5.60519e-42	1.06499e-40	-1.54143e-41	-311	200	0	-0.566919	-0.74849	49.9912	-1268.81	-2126.61	848.087	-914	200	0
467	0	-2.86246e-30	5.48118e-31	2.26586e-30	1.9161e-28	-1.26698e-28	1.97715e-28	300	610	0	8.04672e-33	7.64024e-33	4.03519e-32	-4.81355e-31	3.33498e-31	-2.46365e-31	300	200	0	2.36819e-43	2.50832e-43	-3.28044e-42	-1.26117e-41	2.49431e-40	-3.64338e-41	-311	200	0	-0.591912	-0.74427	49.7996	-1279.54	-2097.04	854.034	-914	200	0	-0.587148	-0.847183	49.9774	8700.76	43619.7	1733.91	0	0	0
467	1	-1.62178e-30	3.56195e-31	8.69618e-31	8.50773e-29	-8.73099e-29	1.15238e-28	300	610	0	-2.01109e-33	-4.11268e-34	4.6912e-32	-3.50152e-31	-6.10017e-32	-3.44078e-31	300	200	0	4.23192e-43	4.52619e-43	-5.88826e-42	-2.38221e-41	4.48416e-40	-6.5861e-41	-311	200	0	-0.622762	-0.756236	49.5932	-1288.51	-2063	857.281	-914	200	0
467	2	-7.15092e-31	2.03382e-31	-3.68354e-32	1.3683e-29	-5.42541e-29	5.40779e-29	300	610	0	-7.55407e-33	-4.99146e-33	4.50907e-32	-2.3297e-31	-2.80547e-31	-3.59236e-31	300	200	0	6.60012e-43	7.10458e-43	-9.20373e-42	-3.64338e-41	6.99248e-40	-1.03696e-40	-311	200	0	-0.651642	-0.780753	49.4173	-1298.38	-2028.04	856.326	-914	200	0
467	3	-1.08534e-31	9.12733e-32	-5.5361e-31	-2.89966e-29	-2.87802e-29	1.24667e-29	300	610	0	-9.84038e-33	-7.02974e-33	3.86676e-32	-1.3782e-31	-3.73327e-31	-3.25121e-31	300	200	0	9.33265e-43	1.01174e-42	-1.30601e-41	-5.1848e-41	9.92119e-40	-1.47136e-40	-311	200	0	-0.669759	-0.81277	49.315	-1310.95	-1995.95	851.515	-914	200	0
467	4	2.53147e-31	1.59343e-32	-7.84727e-31	-5.00782e-29	-1.07027e-29	-1.29441e-29	300	610	0	-9.98168e-33	-7.36353e-33	3.03644e-32	-6.6682e-32	-3.82161e-31	-2.66744e-31	300	200	0	1.21493e-42	1.32423e-42	-1.70608e-41	-6.86636e-41	1.2962e-39	-1.91978e-40	-311	200	0	-0.671682	-0.849446	49.3087	-1325.77	-1970.49	844.687	-914	200	0
467	5	4.30915e-31	-2.92817e-32	-8.24048e-31	-5.62285e-29	9.6709e-31	-2.60108e-29	300	610	0	-8.87285e-33	-6.67752e-33	2.19703e-32	-1.78308e-32	-3.41677e-31	-2.01378e-31	300	200	0	1.45315e-42	1.59468e-42	-2.048e-41	-8.40779e-41	1.55404e-39	-2.31214e-40	-311	200	0	-0.65662	-0.8893	49.4041	-1341.37	-1954.79	838.341	-914	200	0
467	6	4.81747e-31	-5.17876e-32	-7.48409e-31	-5.30608e-29	7.56133e-30	-3.04224e-29	300	610	0	-7.17746e-33	-5.48698e-33	1.45247e-32	1.23821e-32	-2.77664e-31	-1.39786e-31	300	200	0	1.56665e-42	1.73341e-42	-2.21812e-41	-9.10844e-41	1.68296e-39	-2.50832e-40	-311	200	0	-0.628838	-0.929035	49.6047	-1355.92	-1950.86	834.866	-914	200	0
467	7	4.53536e-31	-5.8553e-32	-6.15691e-31	-4.49133e-29	1.04512e-29	-2.93317e-29	300	610	0	-5.34696e-33	-4.14828e-33	8.51214e-33	2.82768e-32	-2.07755e-31	-8.77075e-32	300	200	0	1.44053e-42	1.6171e-42	-2.05402e-41	-8.54792e-41	1.55544e-39	-2.32616e-40	-311	200	0	-0.597264	-0.963156	49.913	-1366.39	-1959.1	835.743	-914	200	0
467	8	3.83244e-31	-5.54618e-32	-4.65979e-31	-3.48741e-29	1.08667e-29	-2.52075e-29	300	610	0	-3.65702e-33	-2.88402e-33	4.04034e-33	3.40442e-32	-1.42791e-31	-4.73081e-32	300	200	0	9.20653e-43	1.0776e-42	-1.34272e-41	-5.88545e-41	1.01314e-39	-1.52742e-40	-311	200	0	-0.572962	-0.986975	50.3141	-1369.05	-1977.79	841.105	-914	200	0
467	9	2.97137e-31	-4.70721e-32	-3.24345e-31	-2.49442e-29	9.80998e-30	-1.9831e-29	300	610	0	-2.24938e-33	-1.81329e-33	9.87567e-34	3.33012e-32	-8.8416e-32	-1.84401e-32	300	200	0	-1.75162e-43	-8.40779e-44	1.7292e-42	1.4013e-42	-1.4013e-40	1.68156e-41	-311	200	0	-0.564587	-0.999697	50.7658	-1362	-2003.3	849.795	-914	200	0
468	0	2.12203e-31	-3.66362e-32	-2.04243e-31	-1.6261e-29	8.03284e-30	-1.43754e-29	300	610	0	-1.17187e-33	-9.81474e-34	-8.85374e-34	2.89037e-32	-4.66115e-32	3.56153e-34	300	200	0	-2.04309e-42	-2.08653e-42	2.77317e-41	1.05097e-40	-2.11876e-39	3.08286e-40	-311	200	0	-0.57341	-1.0059	51.2096	-1345.88	-2030.83	859.883	-914	200	0	-0.704942	-1.12815	51.2482	8961.29	44790.5	2022.29	0	0	0
468	1	1.38071e-31	-2.62682e-32	-1.10839e-31	-9.32989e-30	6.05335e-30	-9.52476e-30	300	610	0	-4.12641e-34	-3.86207e-34	-1.85666e-33	2.29293e-32	-1.70186e-32	1.11206e-32	300	200	0	-4.86811e-42	-5.13576e-42	6.72077e-41	2.62043e-40	-5.11894e-39	7.51096e-40	-311	200	0	-0.593654	-1.01447	51.5869	-1322.24	-2054.77	869.672	-914	200	0
468	2	7.89865e-32	-1.71752e-32	-4.39212e-32	-4.23246e-30	4.19353e-30	-5.6003e-30	300	610	0	7.30775e-35	2.08791e-36	-2.19375e-33	1.67606e-32	2.02485e-33	1.59838e-32	300	200	0	-8.77353e-42	-9.37609e-42	1.2193e-40	4.83448e-40	-9.2766e-39	1.36767e-39	-311	200	0	-0.619343	-1.03382	51.8484	-1293.46	-2070.15	878.227	-914	200	0
468	3	3.55988e-32	-9.89947e-33	-2.10418e-34	-7.97076e-31	2.62425e-30	-2.67623e-30	300	610	0	3.43629e-34	2.2509e-34	-2.126e-33	1.12155e-32	1.27325e-32	1.68742e-32	300	200	0	-1.37467e-41	-1.48061e-41	1.91824e-40	7.6651e-40	-1.45847e-38	2.1552e-39	-311	200	0	-0.647336	-1.06581	51.9719	-1264.17	-2075.29	884.906	-914	200	0
468	4	6.4088e-33	-4.53601e-33	2.49463e-32	1.27314e-30	1.40912e-30	-6.75961e-31	300	610	0	4.58214e-34	3.26469e-34	-1.83358e-33	6.69026e-33	1.73709e-32	1.53743e-32	300	200	0	-1.95453e-41	-2.11806e-41	2.73611e-40	1.10002e-39	-2.07911e-38	3.07725e-39	-311	200	0	-0.673999	-1.10357	51.9712	-1241.1	-2073.39	888.984	-914	200	0
468	5	-1.11381e-32	-9.11479e-34	3.6436e-32	2.31162e-30	5.42475e-31	5.54687e-31	300	610	0	4.69464e-34	3.45834e-34	-1.44685e-33	3.29079e-33	1.79667e-32	1.2679e-32	300	200	0	-2.55765e-41	-2.7876e-41	3.59122e-40	1.45315e-39	-2.72749e-38	4.04415e-39	-311	200	0	-0.695343	-1.13526	51.8838	-1230.05	-2069.95	889.839	-914	200	0
468	6	-1.98988e-32	1.28112e-33	3.86979e-32	2.6331e-30	-2.04778e-32	1.19612e-30	300	610	0	4.19961e-34	3.15735e-34	-1.05199e-33	9.43915e-34	1.61671e-32	9.61762e-33	300	200	0	-3.07641e-41	-3.37391e-41	4.33382e-40	1.76423e-39	-3.28969e-38	4.88633e-39	-311	200	0	-0.710553	-1.15118	51.7504	-1232.75	-2068.65	887.144	-914	200	0
468	7	-2.25633e-32	2.38902e-33	3.53848e-32	2.504e-30	-3.41704e-31	1.4223e-30	300	610	0	3.41429e-34	2.60787e-34	-6.99543e-34	-5.17953e-34	1.3205e-32	6.71083e-33	300	200	0	-3.34084e-41	-3.6941e-41	4.72672e-40	1.9408e-39	-3.58522e-38	5.33755e-39	-311	200	0	-0.722016	-1.14989	51.5931	-1246.73	-2069.75	880.881	-914	200	0
468	8	-2.14051e-32	2.74117e-33	2.92611e-32	2.13124e-30	-4.85652e-31	1.38276e-30	300	610	0	2.5557e-34	1.98101e-34	-4.13501e-34	-1.29669e-33	9.9275e-33	4.23947e-33	300	200	0	-3.10794e-41	-3.48503e-41	4.42992e-40	1.84551e-39	-3.35583e-38	5.01665e-39	-311	200	0	-0.732733	-1.13921	51.4041	-1267.16	-2071.48	871.366	-914	200	0
468	9	-1.81871e-32	2.61682e-33	2.22517e-32	1.66283e-30	-5.10512e-31	1.19517e-30	300	610	0	1.75734e-34	1.38441e-34	-1.99742e-34	-1.5898e-33	6.85952e-33	2.3131e-33	300	200	0	-2.05823e-41	-2.3986e-41	2.99509e-40	1.2976e-39	-2.261e-38	3.41917e-39	-311	200	0	-0.743828	-1.13061	51.1706	-1288.04	-2071.61	859.264	-914	200	0
469	0	-1.41686e-32	2.23331e-33	1.55687e-32	1.19527e-30	-4.63939e-31	9.44822e-31	300	610	0	1.08881e-34	8.76338e-35	-5.30269e-35	-1.56873e-33	4.27775e-33	9.29737e-34	300	200	0	1.9422e-42	-1.16308e-43	-1.21549e-41	7.42688e-41	1.12104e-39	-7.00649e-41	-311	200	0	-0.753868	-1.13162	50.9107	-1304.54	-2068.05	845.401	-914	200	0	-0.704942	-1.12815	51.2482	8961.29	44790.5	2022.29	0	0	0
469	1	-1.01688e-32	1.74653e-33	9.87012e-33	7.83931e-31	-3.81851e-31	6.88234e-31	300	610	0	5.74612e-35	4.79732e-35	3.76477e-35	-1.36953e-33	2.28334e-33	2.35042e-35	300	200	0	4.07161e-41	4.14224e-41	-5.51705e-40	-2.06832e-39	4.21637e-38	-6.12367e-39	-311	200	0	-0.761297	-1.14346	50.6747	-1315.26	-2058.93	830.359	-914	200	0
469	2	-6.65679e-33	1.2584e-33	5.41685e-33	4.53963e-31	-2.89135e-31	4.58656e-31	300	610	0	2.10459e-35	1.94499e-35	8.5291e-35	-1.09164e-33	8.64416e-34	-5.00367e-34	300	200	0	9.97108e-41	1.05082e-40	-1.37573e-39	-5.36697e-39	1.04806e-37	-1.53835e-38	-311	200	0	-0.766087	-1.16414	50.514	-1320.87	-2042.92	814.222	-914	200	0
469	3	-3.84395e-33	8.27676e-34	2.21041e-33	2.1011e-31	-2.01367e-31	2.71981e-31	300	610	0	-2.40131e-36	7.30727e-37	1.02513e-34	-8.01632e-34	-5.44676e-35	-7.41949e-34	300	200	0	1.81643e-40	1.94011e-40	-2.52365e-39	-9.99126e-39	1.92024e-37	-2.82964e-38	-311	200	0	-0.767842	-1.19195	50.4492	-1321.18	-2019.88	797.108	-914	200	0
469	4	-1.76854e-33	4.81311e-34	1.0299e-34	4.48332e-32	-1.26915e-31	1.32235e-31	300	610	0	-1.55973e-35	-1.01199e-35	1.0019e-34	-5.39223e-34	-5.76306e-34	-7.92435e-34	300	200	0	2.8648e-40	3.08454e-40	-3.9969e-39	-1.59608e-38	3.03901e-37	-4.48906e-38	-311	200	0	-0.764366	-1.22594	50.4697	-1315.5	-1992.41	780.1	-914	200	0
469	5	-3.64649e-34	2.24742e-34	-1.12147e-33	-5.5572e-32	-6.90041e-32	3.61365e-32	300	610	0	-2.1326e-35	-1.51526e-35	8.69068e-35	-3.23982e-34	-8.07654e-34	-7.27037e-34	300	200	0	4.09413e-40	4.43539e-40	-5.73046e-39	-2.30345e-38	4.35468e-37	-6.44429e-38	-311	200	0	-0.753397	-1.26362	50.5628	-1304.7	-1966.85	765.404	-914	200	0
469	6	4.85654e-34	5.03983e-35	-1.69248e-33	-1.06721e-31	-2.75164e-32	-2.34012e-32	300	610	0	-2.20784e-35	-1.624e-35	6.89064e-35	-1.61559e-34	-8.44413e-34	-6.02807e-34	300	200	0	5.3833e-40	5.86515e-40	-7.55731e-39	-3.05623e-38	5.73997e-37	-8.50854e-38	-311	200	0	-0.735687	-1.29929	50.7337	-1291.55	-1951.01	755.376	-914	200	0
469	7	9.16157e-34	-5.5865e-35	-1.81991e-33	-1.23465e-31	-4.25294e-34	-5.48122e-32	300	610	0	-1.98795e-35	-1.49286e-35	5.03413e-35	-4.89425e-35	-7.64918e-34	-4.5955e-34	300	200	0	6.50921e-40	7.13565e-40	-9.16758e-39	-3.73166e-38	6.95913e-37	-1.03346e-37	-311	200	0	-0.715447	-1.32542	50.9879	-1278.98	-1949.81	751.326	-914	200	0
469	8	1.05383e-33	-1.10279e-34	-1.67727e-33	-1.1844e-31	1.51541e-32	-6.62995e-32	300	610	0	-1.6245e-35	-1.23932e-35	3.36672e-35	2.14893e-35	-6.28068e-34	-3.22402e-34	300	200	0	7.11771e-40	7.86573e-40	-1.00672e-38	-4.13257e-38	7.63649e-37	-1.13675e-37	-311	200	0	-0.6963	-1.33557	51.3002	-1268.35	-1963.27	753.372	-914	200	0
469	9	1.00662e-33	-1.28335e-34	-1.39642e-33	-1.01499e-31	2.22594e-32	-6.49569e-32	300	610	0	-1.22169e-35	-9.45461e-36	2.00721e-35	5.90899e-35	-4.74557e-34	-2.05065e-34	300	200	0	6.70008e-40	7.50444e-40	-9.5444e-39	-3.97296e-38	7.23105e-37	-1.08068e-37	-311	200	0	-0.678738	-1.3264	51.6111	-1259.74	-1987.52	761.035	-914	200	0
470	0	8.58705e-34	-1.23247e-34	-1.06944e-33	-7.97173e-32	2.36584e-32	-5.6398e-32	300	610	0	-8.44038e-36	-6.63229e-36	9.87358e-36	7.3087e-35	-3.29759e-34	-1.13022e-34	300	200	0	4.58433e-40	5.31992e-40	-6.65587e-39	-2.8714e-38	5.02643e-37	-7.59069e-38	-311	200	0	-0.66324	-1.29844	51.8545	-1252.9	-2016.94	773.238	-914	200	0	-0.682391	-1.18145	51.3711	9005.83	44893.7	2011.72	0	0	0
470	1	6.70606e-34	-1.05342e-34	-7.54482e-34	-5.77162e-32	2.16391e-32	-4.47194e-32	300	610	0	-5.2555e-36	-4.21044e-36	2.85081e-36	7.15396e-35	-2.07207e-34	-4.63747e-35	300	200	0	-4.61588e-42	4.17265e-41	-2.5171e-40	-3.60274e-39	1.49659e-38	-4.22912e-39	-311	200	0	-0.653337	-1.25616	51.9855	-1247.77	-2046.28	787.873	-914	200	0
470	2	4.82124e-34	-8.20597e-35	-4.8309e-34	-3.81515e-32	1.79469e-32	-3.26622e-32	300	610	0	-2.78634e-36	-2.30435e-36	-1.50026e-36	6.08915e-35	-1.12007e-34	-2.11694e-36	300	200	0	-8.0903e-40	-8.19636e-40	1.09391e-38	4.08212e-38	-8.36343e-37	1.21316e-37	-311	200	0	-0.653185	-1.20846	51.989	-1244.34	-2071.54	802.304	-914	200	0
470	3	3.16485e-34	-5.83005e-35	-2.67626e-34	-2.22211e-32	1.38128e-32	-2.18664e-32	300	610	0	-1.01818e-36	-9.18856e-37	-3.78722e-36	4.59307e-35	-4.38021e-35	2.41811e-35	300	200	0	-2.04037e-39	-2.14782e-39	2.81346e-38	1.09622e-37	-2.14357e-36	3.14516e-37	-311	200	0	-0.662265	-1.16584	51.8821	-1242.47	-2090.53	814.505	-914	200	0
470	4	1.84708e-34	-3.69426e-35	-1.07814e-34	-1.01351e-32	1.00295e-32	-1.31488e-32	300	610	0	1.41242e-37	4.62176e-39	-4.6061e-36	2.99928e-35	8.6509e-37	3.72237e-35	300	200	0	-3.7589e-39	-4.01251e-39	5.22083e-38	2.06553e-37	-3.97271e-36	5.85327e-37	-311	200	0	-0.674275	-1.13384	51.7094	-1242.55	-2103.18	823.359	-914	200	0
470	5	8.95734e-35	-1.93928e-35	3.92497e-36	-1.50643e-33	7.04399e-33	-6.76021e-33	300	610	0	8.16877e-37	5.53088e-37	-4.47744e-36	1.529e-35	2.68271e-35	4.12808e-35	300	200	0	-5.96844e-39	-6.42368e-39	8.32529e-38	3.32311e-37	-6.33029e-36	9.34965e-37	-311	200	0	-0.682076	-1.11153	51.5211	-1246.1	-2110.79	828.232	-914	200	0
470	6	2.88387e-35	-6.09784e-36	7.84308e-35	4.34516e-33	5.04547e-33	-2.59724e-33	300	610	0	1.13618e-36	8.18068e-37	-3.8196e-36	3.27773e-36	3.91261e-35	3.98135e-35	300	200	0	-8.57379e-39	-9.28532e-39	1.19984e-37	4.82131e-37	-9.11808e-36	1.3492e-36	-311	200	0	-0.68357	-1.09664	51.3489	-1254.18	-2114.87	828.816	-914	200	0
470	7	-2.37689e-36	3.02785e-36	1.26906e-34	8.17153e-33	4.03668e-33	-3.6204e-34	300	610	0	1.2108e-36	8.8092e-37	-2.9468e-36	-4.9998e-36	4.23099e-35	3.53304e-35	300	200	0	-1.13273e-38	-1.2337e-38	1.5899e-37	6.42729e-37	-1.20761e-35	1.7899e-36	-311	200	0	-0.682176	-1.0881	51.2038	-1265.82	-2116.48	825.325	-914	200	0
470	8	-1.00322e-35	8.27205e-36	1.58937e-34	1.06421e-32	3.88345e-33	3.31319e-34	300	610	0	1.12734e-36	8.05274e-37	-2.08149e-36	-8.62564e-36	4.00714e-35	2.9393e-35	300	200	0	-1.37676e-38	-1.50866e-38	1.93862e-37	7.88776e-37	-1.47166e-35	2.18523e-36	-311	200	0	-0.68127	-1.08308	51.0823	-1279.1	-2116.07	818.577	-914	200	0
470	9	-3.18532e-37	9.89567e-36	1.81173e-34	1.22411e-32	4.3412e-33	-1.03214e-34	300	610	0	9.44406e-37	6.34692e-37	-1.37316e-36	-6.61674e-36	3.5125e-35	2.27076e-35	300	200	0	-1.51569e-38	-1.67403e-38	2.14314e-37	8.79226e-37	-1.62576e-35	2.41967e-36	-311	200	0	-0.681576	-1.07541	50.9793	-1292.82	-2113.03	809.815	-914	200	0
471	0	2.0606e-35	7.99985e-36	1.96459e-34	1.32004e-32	5.0618e-33	-1.24594e-33	300	610	0	6.93968e-37	3.94003e-37	-9.17904e-37	2.15357e-36	2.92274e-35	1.52626e-35	300	200	0	-1.44304e-38	-1.61453e-38	2.05445e-37	8.54225e-37	-1.55665e-35	2.32569e-36	-311	200	0	-0.684094	-1.06015	50.8997	-1306.68	-2105.94	800.605	-914	200	0	-0.682391	-1.18145	51.3711	9005.83	44893.7	2011.72	0	0	0
471	1	4.64526e-35	2.4846e-36	2.03244e-34	1.34572e-32	5.58654e-33	-2.66587e-33	300	610	0	3.85482e-37	9.32091e-38	-7.74735e-37	1.8892e-35	2.3279e-35	6.4948e-36	300	200	0	-1.01743e-38	-1.17624e-38	1.47417e-37	6.33601e-37	-1.11366e-35	1.67995e-36	-311	200	0	-0.691021	-1.03879	50.8488	-1320.91	-2094.3	792.629	-914	200	0
471	2	7.03622e-35	-6.9031e-36	1.95225e-34	1.26307e-32	5.33399e-33	-3.89776e-33	300	610	0	1.1964e-38	-2.66685e-37	-9.76118e-37	4.46533e-35	1.7458e-35	-4.5202e-36	300	200	0	-6.62114e-40	-1.70019e-39	1.5921e-38	1.1849e-37	-1.12233e-36	2.08466e-37	-311	200	0	-0.703703	-1.01692	50.8176	-1335.09	-2079.06	787.157	-914	200	0
471	3	8.43513e-35	-2.04299e-35	1.61258e-34	1.00213e-32	3.59422e-33	-4.41279e-33	300	610	0	-4.42297e-37	-6.86249e-37	-1.53111e-36	7.99141e-35	1.13656e-35	-1.88395e-35	300	200	0	1.60196e-38	1.61533e-38	-2.16089e-37	-8.02002e-37	1.6528e-35	-2.39408e-36	-311	200	0	-0.719845	-0.998747	50.786	-1346.97	-2062.09	784.715	-914	200	0
471	4	7.88194e-35	-3.81404e-35	8.56932e-35	4.63879e-33	-4.56202e-34	-3.59464e-33	300	610	0	-9.9231e-37	-1.15872e-36	-2.42025e-36	1.23929e-34	4.17476e-36	-3.73677e-35	300	200	0	4.17118e-38	4.38559e-38	-5.74809e-37	-2.23669e-36	4.37994e-35	-6.42418e-36	-311	200	0	-0.73184	-0.986564	50.7391	-1353.85	-2046.26	785.068	-914	200	0
471	5	4.23218e-35	-5.95228e-35	-5.05922e-35	-4.72037e-33	-7.701e-33	-7.34384e-34	300	610	0	-1.64096e-36	-1.65972e-36	-3.5821e-36	1.73869e-34	-5.20903e-36	-6.04916e-35	300	200	0	7.77481e-38	8.29442e-38	-1.07953e-36	-4.26819e-36	8.21495e-35	-1.21015e-35	-311	200	0	-0.729366	-0.982252	50.6787	-1355.16	-2035.36	787.405	-914	200	0
471	6	-3.81519e-35	-8.30765e-35	-2.68089e-34	-1.93253e-32	-1.89731e-32	4.94056e-33	300	610	0	-2.3654e-36	-2.13586e-36	-4.89203e-36	2.23768e-34	-1.79564e-35	-8.76171e-35	300	200	0	1.24303e-37	1.3373e-37	-1.73352e-36	-6.91646e-36	1.31816e-34	-1.94665e-35	-311	200	0	-0.70389	-0.986668	50.6157	-1352.04	-2032.81	790.629	-914	200	0
471	7	-1.76115e-34	-1.05803e-34	-5.85033e-34	-4.02635e-32	-3.48654e-32	1.41861e-32	300	610	0	-3.10124e-36	-2.49303e-36	-6.13499e-36	2.63362e-34	-3.50675e-35	-1.16605e-34	300	200	0	1.79499e-37	1.94329e-37	-2.51151e-36	-1.00883e-35	1.90866e-34	-2.82395e-35	-311	200	0	-0.65251	-0.998717	50.5498	-1345.41	-2040.46	793.538	-914	200	0
471	8	-3.83427e-34	-1.22659e-34	-1.0118e-33	-6.80665e-32	-5.54443e-32	2.75919e-32	300	610	0	-3.72549e-36	-2.5858e-36	-6.97583e-36	2.76982e-34	-5.70447e-35	-1.43128e-34	300	200	0	2.38278e-37	2.59431e-37	-3.34386e-36	-1.35131e-35	2.53991e-34	-3.76425e-35	-311	200	0	-0.580843	-1.01444	50.4652	-1336.31	-2057.5	795.138	-914	200	0
471	9	-6.66736e-34	-1.2606e-34	-1.54295e-33	-1.02185e-31	-7.98567e-32	4.53454e-32	300	610	0	-4.03989e-36	-2.21035e-36	-6.93269e-36	2.42768e-34	-8.34633e-35	-1.60005e-34	300	200	0	2.911e-37	3.18864e-37	-4.09815e-36	-1.66675e-35	3.11114e-34	-4.6191e-35	-311	200	0	-0.501102	-1.02773	50.3486	-1327.48	-2079.55	795.062	-914	200	0
472	0	-1.02227e-33	-1.05553e-34	-2.14674e-33	-1.40311e-31	-1.05831e-31	6.68983e-32	300	610	0	-3.75786e-36	-1.10474e-36	-5.36218e-36	1.32604e-34	-1.12433e-34	-1.56637e-34	300	200	0	3.22608e-37	3.56114e-37	-4.56025e-36	-1.86977e-35	3.45952e-34	-5.14808e-35	-311	200	0	-0.42719	-1.03429	50.2096	-1322.4	-2099.89	793.631	-914	200	0	-0.55894	-1.0157	50.2582	8707.02	43865.2	1828.42	0	0	0
472	1	-1.42888e-33	-4.7865e-35	-2.75237e-33	-1.77556e-31	-1.29102e-31	9.0534e-32	300	610	0	-2.50034e-36	1.03862e-36	-1.46837e-36	-8.66875e-35	-1.39969e-34	-1.18717e-34	300	200	0	3.10512e-37	3.47055e-37	-4.41833e-36	-1.83515e-35	3.34807e-34	-5.0006e-35	-311	200	0	-0.373008	-1.0347	50.075	-1323.13	-2112.77	791.528	-914	200	0
472	2	-1.83952e-33	6.24261e-35	-3.23595e-33	-2.05579e-31	-1.42822e-31	1.12857e-31	300	610	0	1.92585e-37	4.54177e-36	5.64849e-36	-4.50216e-34	-1.59325e-34	-2.84952e-35	300	200	0	2.25084e-37	2.59332e-37	-3.25529e-36	-1.3944e-35	2.45996e-34	-3.70713e-35	-311	200	0	-0.35044	-1.0324	49.962	-1329.53	-2115.57	789.279	-914	200	0
472	3	-2.17175e-33	2.41277e-34	-3.40706e-33	-2.1176e-31	-1.37068e-31	1.28247e-31	300	610	0	4.8249e-36	9.68429e-36	1.68846e-35	-9.89164e-34	-1.60393e-34	1.34068e-34	300	200	0	2.98264e-38	5.29816e-38	-5.57392e-37	-3.38647e-36	4.05165e-35	-6.88695e-36	-311	200	0	-0.364814	-1.03004	49.8697	-1339.75	-2108.42	787.068	-914	200	0
472	4	-2.29864e-33	5.02252e-34	-2.99912e-33	-1.78666e-31	-9.86294e-32	1.28384e-31	300	610	0	1.18718e-35	1.66132e-35	3.29457e-35	-1.72141e-33	-1.29355e-34	3.88822e-34	300	200	0	-3.15966e-37	-3.16906e-37	4.25058e-36	1.56782e-35	-3.2527e-34	4.70401e-35	-311	200	0	-0.413021	-1.02858	49.7935	-1351.1	-2093.26	785.045	-914	200	0
472	5	-2.0421e-33	8.51938e-34	-1.66849e-33	-8.41156e-32	-1.13082e-32	1.01962e-31	300	610	0	2.16595e-35	2.5214e-35	5.40603e-35	-2.638e-33	-4.88232e-35	7.51163e-34	300	200	0	-8.51874e-37	-8.94529e-37	1.17316e-35	4.55858e-35	-8.94025e-34	1.3108e-34	-311	200	0	-0.484825	-1.02807	49.7378	-1360.92	-2073.91	783.363	-914	200	0
472	6	-1.17194e-33	1.2834e-33	9.91215e-34	9.77301e-32	1.42926e-31	3.48303e-32	300	610	0	3.41867e-35	3.49408e-35	7.958e-35	-3.68513e-33	1.01177e-34	1.22554e-33	300	200	0	-1.60732e-36	-1.71368e-36	2.23103e-35	8.81504e-35	-1.69786e-33	2.50066e-34	-311	200	0	-0.565744	-1.02724	49.7199	-1366.81	-2055.28	782.164	-914	200	0
472	7	5.8493e-34	1.76765e-33	5.4112e-33	3.93711e-31	3.81558e-31	-8.91791e-32	300	610	0	4.88827e-35	4.46104e-35	1.07465e-34	-4.74217e-33	3.40969e-34	1.79646e-33	300	200	0	-2.58794e-36	-2.78305e-36	3.60834e-35	1.43903e-34	-2.74387e-33	4.05162e-34	-311	200	0	-0.640893	-1.02377	49.7629	-1367.9	-2040.63	781.87	-914	200	0
472	8	3.5196e-33	2.24328e-33	1.19764e-32	8.2684e-31	7.17493e-31	-2.86392e-31	300	610	0	6.4305e-35	5.21765e-35	1.3368e-34	-5.59725e-33	6.87262e-34	2.41691e-33	300	200	0	-3.75687e-36	-4.06588e-36	5.2556e-35	2.11031e-34	-3.99419e-33	5.909e-34	-311	200	0	-0.69733	-1.01698	49.8779	-1366.19	-2030.1	782.986	-914	200	0
472	9	7.89414e-33	2.60533e-33	2.09115e-32	1.4087e-30	1.153e-30	-5.70026e-31	300	610	0	7.77932e-35	5.45159e-35	1.51552e-34	-5.92377e-33	1.14702e-33	2.99488e-33	300	200	0	-5.01091e-36	-5.45395e-36	7.03083e-35	2.84026e-34	-5.34059e-33	7.91418e-34	-311	200	0	-0.724621	-1.00889	50.0548	-1364.71	-2021.49	785.424	-914	200	0
473	0	1.38658e-32	2.69476e-33	3.21157e-32	2.1286e-30	1.67139e-30	-9.45148e-31	300	610	0	8.51214e-35	4.728e-35	1.51207e-34	-5.26326e-33	1.70882e-33	3.37912e-33	300	200	0	-6.15296e-36	-6.73723e-36	8.66049e-35	3.52086e-34	-6.57489e-33	9.76062e-34	-311	200	0	-0.716323	-1.00212	50.2638	-1364.62	-2012.18	788.261	-914	200	0	-0.510965	-1.08502	50.4979	8719.14	44117.1	1879.94	0	0	0
473	1	2.1377e-32	2.29148e-33	4.49432e-32	2.9393e-30	2.22641e-30	-1.4016e-30	300	610	0	8.02164e-35	2.48908e-35	1.19249e-34	-3.02303e-33	2.33161e-33	3.34672e-33	300	200	0	-6.86337e-36	-7.57214e-36	9.69903e-35	3.97452e-34	-7.35828e-33	1.09481e-33	-311	200	0	-0.673434	-0.998576	50.4633	-1365.35	-2002.13	790.188	-914	200	0
473	2	3.00082e-32	1.11489e-33	5.79341e-32	3.73982e-30	2.73008e-30	-1.90486e-30	300	610	0	5.50516e-35	-1.92114e-35	3.8935e-35	1.50024e-33	2.93133e-33	2.5964e-33	300	200	0	-6.67576e-36	-7.45408e-36	9.4941e-35	3.93937e-34	-7.19497e-33	1.07431e-33	-311	200	0	-0.606359	-1.00037	50.6135	-1366.72	-1995.12	790.31	-914	200	0
473	3	3.87975e-32	-1.16272e-33	6.85155e-32	4.35664e-30	3.03998e-30	-2.38516e-30	300	610	0	-1.32129e-37	-9.19332e-35	-1.0883e-34	9.05637e-33	3.36658e-33	7.52991e-34	300	200	0	-4.96512e-36	-5.70301e-36	7.16892e-35	3.06135e-34	-5.41892e-33	8.15888e-34	-311	200	0	-0.53169	-1.01038	50.6876	-1369.43	-1995.89	788.712	-914	200	0
473	4	4.60393e-32	-4.88301e-33	7.27117e-32	4.52606e-30	2.94859e-30	-2.72593e-30	300	610	0	-9.6084e-35	-1.99352e-34	-3.43267e-34	2.03206e-32	3.42552e-33	-2.60934e-33	300	200	0	-9.60252e-37	-1.47482e-36	1.63819e-35	8.99415e-35	-1.20619e-33	1.97233e-34	-311	200	0	-0.465235	-1.03077	50.6822	-1373.68	-2006.32	786.427	-914	200	0
473	5	4.90879e-32	-1.03411e-32	6.49323e-32	3.88218e-30	2.1782e-30	-2.75337e-30	300	610	0	-2.43046e-34	-3.44845e-34	-6.79838e-34	3.56984e-32	2.81771e-33	-7.91627e-33	300	200	0	6.20445e-36	6.18501e-36	-8.32097e-35	-3.0473e-34	6.37104e-33	-9.1968e-34	-311	200	0	-0.416111	-1.06107	50.6229	-1378.65	-2024.87	784.835	-914	200	0
473	6	4.42109e-32	-1.76897e-32	3.79371e-32	1.95726e-30	3.86598e-31	-2.23013e-30	300	610	0	-4.48254e-34	-5.26388e-34	-1.12425e-33	5.50421e-32	1.17627e-33	-1.55049e-32	300	200	0	1.73793e-35	1.8225e-35	-2.39172e-34	-9.27984e-34	1.82288e-32	-2.67159e-33	-311	200	0	-0.386247	-1.0974	50.5533	-1383.31	-2048.31	784.788	-914	200	0
473	7	2.65608e-32	-2.68029e-32	-1.6882e-32	-1.79657e-30	-2.80967e-30	-8.57626e-31	300	610	0	-7.12215e-34	-7.32986e-34	-1.66409e-33	7.72723e-32	-1.92255e-33	-2.54885e-32	300	200	0	3.32115e-35	3.53867e-35	-4.60839e-34	-1.81956e-33	3.50727e-32	-5.16466e-33	-311	200	0	-0.374078	-1.13236	50.5078	-1386.85	-2071.7	786.092	-914	200	0
473	8	-9.6456e-33	-3.70952e-32	-1.08727e-31	-7.95299e-30	-7.78624e-30	1.70739e-30	300	610	0	-1.02363e-33	-9.40322e-34	-2.25793e-33	9.99132e-32	-6.91359e-33	-3.75673e-32	300	200	0	5.38613e-35	5.78977e-35	-7.50816e-34	-2.99295e-33	5.70961e-32	-8.42982e-33	-311	200	0	-0.376694	-1.15653	50.4981	-1388.74	-2088.75	787.755	-914	200	0
473	9	-7.06184e-32	-4.73041e-32	-2.45924e-31	-1.70115e-29	-1.48273e-29	5.81461e-30	300	610	0	-1.353e-33	-1.10595e-33	-2.82257e-33	1.18573e-31	-1.41608e-32	-5.07856e-32	300	200	0	7.86079e-35	8.50445e-35	-1.09947e-33	-4.41317e-33	8.35612e-32	-1.23608e-32	-311	200	0	-0.390126	-1.1643	50.5208	-1389.11	-2094.7	788.443	-914	200	0
474	0	-1.62023e-31	-5.5251e-32	-4.33552e-31	-2.92392e-29	-2.39989e-29	1.17525e-29	300	610	0	-1.64529e-33	-1.16468e-33	-3.21934e-33	1.26441e-31	-2.38291e-32	-6.32445e-32	300	200	0	1.05349e-34	1.14625e-34	-1.47789e-33	-5.96817e-33	1.12264e-31	-1.66346e-32	-311	200	0	-0.410767	-1.16073	50.5682	-1389.46	-2088.09	787.164	-914	200	0	-0.510965	-1.08502	50.4979	8719.14	44117.1	1879.94	0	0	0
474	1	-2.87403e-31	-5.76156e-32	-6.69986e-31	-4.44434e-29	-3.49744e-29	1.9643e-29	300	610	0	-1.8125e-33	-1.02531e-33	-3.24184e-33	1.13905e-31	-3.57038e-32	-7.17994e-32	300	200	0	1.30013e-34	1.42305e-34	-1.82961e-33	-7.43517e-33	1.38905e-31	-2.06186e-32	-311	200	0	-0.436639	-1.15905	50.6291	-1392.16	-2070.01	784.247	-914	200	0
474	2	-4.45877e-31	-4.9781e-32	-9.42278e-31	-6.16716e-29	-4.68114e-29	2.92935e-29	300	610	0	-1.72748e-33	-5.70307e-34	-2.60874e-33	6.84812e-32	-4.89533e-32	-7.17901e-32	300	200	0	1.4595e-34	1.60938e-34	-2.06193e-33	-8.44489e-33	1.56439e-31	-2.32722e-32	-311	200	0	-0.467234	-1.16931	50.6891	-1398.77	-2043.67	781.289	-914	200	0
474	3	-6.29047e-31	-2.58314e-32	-1.22047e-30	-7.88477e-29	-5.76921e-29	4.0004e-29	300	610	0	-1.22137e-33	3.39338e-34	-9.6663e-34	-2.47237e-32	-6.18468e-32	-5.6887e-32	300	200	0	1.43404e-34	1.59973e-34	-2.03844e-33	-8.44989e-33	1.54494e-31	-2.30617e-32	-311	200	0	-0.502546	-1.19149	50.7332	-1409.15	-2014.41	779.726	-914	200	0
474	4	-8.17188e-31	2.118e-32	-1.45125e-30	-9.23715e-29	-6.46532e-29	5.0337e-29	300	610	0	-8.78449e-35	1.8511e-33	2.0899e-33	-1.81706e-31	-7.14472e-32	-1.917e-32	300	200	0	1.0924e-34	1.25123e-34	-1.57489e-33	-6.70637e-33	1.19075e-31	-1.79134e-32	-311	200	0	-0.541914	-1.21757	50.7513	-1421.42	-1987.62	779.697	-914	200	0
474	5	-9.7496e-31	9.85539e-32	-1.55169e-30	-9.67383e-29	-6.33538e-29	5.78709e-29	300	610	0	1.90189e-33	4.09661e-33	6.97267e-33	-4.17062e-31	-7.33292e-32	5.04056e-32	300	200	0	2.71654e-35	3.85623e-35	-4.42051e-34	-2.28324e-33	3.27789e-32	-5.24452e-33	-311	200	0	-0.582961	-1.23563	50.7433	-1431.67	-1966.01	780.1	-914	200	0
474	6	-1.0472e-30	2.12692e-31	-1.40462e-30	-8.42733e-29	-4.79564e-29	5.8974e-29	300	610	0	4.9682e-33	7.15269e-33	1.40193e-32	-7.39928e-31	-6.13967e-32	1.60964e-31	300	200	0	-1.21218e-34	-1.19987e-34	1.61993e-33	5.88328e-33	-1.24111e-31	1.78778e-32	-311	200	0	-0.62121	-1.23443	50.7187	-1435.29	-1949.39	779.622	-914	200	0
474	7	-9.55685e-31	3.67105e-31	-8.57555e-31	-4.51179e-29	-1.12314e-29	4.86633e-29	300	610	0	9.27114e-33	1.09848e-32	2.33682e-32	-1.14805e-30	-2.79112e-32	3.19878e-31	300	200	0	-3.54161e-34	-3.70868e-34	4.87037e-33	1.88671e-32	-3.71249e-31	5.43867e-32	-311	200	0	-0.651955	-1.20945	50.6868	-1430.24	-1936.94	777.769	-914	200	0
474	8	-5.98344e-31	5.59547e-31	2.71771e-31	3.23403e-29	5.49724e-29	2.06392e-29	300	610	0	1.48326e-32	1.53721e-32	3.47827e-32	-1.61981e-30	3.61172e-32	5.29942e-31	300	200	0	-6.85873e-34	-7.30314e-34	9.51384e-33	3.75373e-32	-7.24106e-31	1.06608e-31	-311	200	0	-0.672688	-1.16601	50.648	-1418.66	-1929.43	774.954	-914	200	0
474	9	1.47248e-31	7.78226e-31	2.17963e-30	1.60355e-28	1.5872e-28	-3.23824e-29	300	610	0	2.14298e-32	1.98152e-32	4.74231e-32	-2.10445e-30	1.39991e-31	7.8541e-31	300	200	0	-1.12059e-33	-1.20405e-33	1.56173e-32	6.22259e-32	-1.18767e-30	1.75328e-31	-311	200	0	-0.683262	-1.11512	50.5939	-1405.69	-1929.61	772.172	-914	200	0
475	0	1.4135e-30	9.97192e-31	5.04594e-30	3.49757e-28	3.06253e-28	-1.17887e-28	300	610	0	2.84604e-32	2.34339e-32	5.95743e-32	-2.51097e-30	2.91627e-31	1.06687e-30	300	200	0	-1.6443e-33	-1.77833e-33	2.29944e-32	9.22628e-32	-1.74765e-30	2.58495e-31	-311	200	0	-0.684895	-1.06783	50.5166	-1396.26	-1940.56	770.792	-914	200	0	-0.671182	-1.08684	50.6126	8717.47	44265.8	1923.81	0	0	0
475	1	3.32276e-30	1.17125e-30	8.9849e-30	6.06651e-28	4.99347e-28	-2.42157e-28	300	610	0	3.47867e-32	2.48685e-32	6.83549e-32	-2.69735e-30	4.94891e-31	1.33518e-30	300	200	0	-2.21422e-33	-2.40839e-33	3.1057e-32	1.25373e-31	-2.35921e-30	3.49542e-31	-311	200	0	-0.679364	-1.0326	50.4275	-1392.18	-1963.06	772.001	-914	200	0
475	2	5.95447e-30	1.23111e-30	1.39727e-29	9.27663e-28	7.31644e-28	-4.08082e-28	300	610	0	3.85765e-32	2.22068e-32	6.94524e-32	-2.46217e-30	7.458e-31	1.52497e-30	300	200	0	-2.74631e-33	-3.00483e-33	3.86399e-32	1.56963e-31	-2.93367e-30	4.35415e-31	-311	200	0	-0.669423	-1.01332	50.3628	-1392.35	-1993.81	776.334	-914	200	0
475	3	9.29699e-30	1.07994e-30	1.97504e-29	1.29363e-27	9.83955e-28	-6.1205e-28	300	610	0	3.71685e-32	1.29725e-32	5.69593e-32	-1.54256e-30	1.02755e-30	1.53885e-30	300	200	0	-3.10227e-33	-3.41911e-33	4.38161e-32	1.79358e-31	-3.32447e-30	4.94482e-31	-311	200	0	-0.660302	-1.00828	50.3554	-1394.75	-2025.86	783.808	-914	200	0
475	4	1.31827e-29	5.93064e-31	2.57038e-29	1.66188e-27	1.21876e-27	-8.39889e-28	300	610	0	2.70121e-32	-5.77872e-33	2.34188e-32	3.76769e-31	1.30451e-30	1.24388e-30	300	200	0	-3.07808e-33	-3.43064e-33	4.3733e-32	1.81117e-31	-3.3148e-30	4.94678e-31	-311	200	0	-0.658916	-1.01209	50.412	-1397.54	-2051.91	794.236	-914	200	0
475	5	1.72073e-29	-3.76731e-31	3.07285e-29	1.95777e-27	1.37441e-27	-1.062e-27	300	610	0	3.74599e-33	-3.71939e-32	-3.97737e-32	3.63689e-30	1.5157e-30	4.72901e-31	300	200	0	-2.39772e-33	-2.73931e-33	3.45198e-32	1.46618e-31	-2.6106e-30	3.92439e-31	-311	200	0	-0.670096	-1.01891	50.5166	-1399.55	-2067.62	807.245	-914	200	0
475	6	2.06391e-29	-1.98535e-30	3.30957e-29	2.06643e-27	1.36014e-27	-1.22809e-27	300	610	0	-3.74971e-32	-8.4121e-32	-1.41435e-31	8.55298e-30	1.56873e-30	-9.66101e-31	300	200	0	-7.17189e-34	-9.68857e-34	1.13373e-32	5.62113e-32	-8.44453e-31	1.33239e-31	-311	200	0	-0.693931	-1.02429	50.6371	-1399.77	-2071.26	821.941	-914	200	0
475	7	2.23281e-29	-4.3715e-30	3.035e-29	1.8269e-27	1.05326e-27	-1.2623e-27	300	610	0	-1.01455e-31	-1.48296e-31	-2.88924e-31	1.53298e-29	1.33566e-30	-3.26859e-30	300	200	0	2.35445e-33	2.31136e-33	-3.13345e-32	-1.12687e-31	2.40248e-30	-3.45211e-31	-311	200	0	-0.725858	-1.02432	50.7411	-1396.97	-2061.24	836.792	-914	200	0
475	8	2.06357e-29	-7.61517e-30	1.9281e-29	1.03146e-27	3.01108e-28	-1.06005e-27	300	610	0	-1.91656e-31	-2.29164e-31	-4.85535e-31	2.39378e-29	6.53317e-31	-6.59547e-30	300	200	0	7.20865e-33	7.53729e-33	-9.90549e-32	-3.83081e-31	7.5516e-30	-1.10578e-30	-311	200	0	-0.758373	-1.01499	50.8174	-1390	-2036	850.273	-914	200	0
475	9	1.34129e-29	-1.16777e-29	-3.96934e-30	-5.65912e-28	-1.06953e-27	-4.88464e-28	300	610	0	-3.08799e-31	-3.22294e-31	-7.26814e-31	3.39455e-29	-6.68944e-31	-1.10142e-29	300	200	0	1.41566e-32	1.50636e-32	-1.96299e-31	-7.73933e-31	1.49414e-29	-2.19933e-30	-311	200	0	-0.783766	-0.994621	50.8732	-1378.56	-1996.43	861.523	-914	200	0
476	0	-1.93086e-30	-1.6322e-29	-4.3585e-29	-3.22684e-27	-3.23168e-27	6.06979e-28	300	610	0	-4.48509e-31	-4.1744e-31	-9.95748e-31	4.43126e-29	-2.83001e-30	-1.64155e-29	300	200	0	2.33055e-32	2.50304e-32	-3.24728e-31	-1.29325e-30	2.4696e-29	-3.64524e-30	-311	200	0	-0.796044	-0.967498	50.9187	-1364.81	-1948.39	870.196	-914	200	0	-0.574051	-0.994096	51.1742	8867.44	44794.9	1924.57	0	0	0
476	1	-2.82175e-29	-2.10151e-29	-1.0345e-28	-7.1858e-27	-6.3221e-27	2.38639e-27	300	610	0	-5.98498e-31	-4.96363e-31	-1.25701e-30	5.3155e-29	-6.00185e-30	-2.2406e-29	300	200	0	3.43851e-32	3.71749e-32	-4.80764e-31	-1.9283e-30	3.65409e-29	-5.40419e-30	-311	200	0	-0.791746	-0.943476	50.9676	-1353.58	-1902.22	876.182	-914	200	0
476	2	-6.80861e-29	-2.48199e-29	-1.86119e-28	-1.25814e-26	-1.03862e-26	4.98643e-27	300	610	0	-7.35262e-31	-5.30704e-31	-1.45077e-30	5.75118e-29	-1.0274e-29	-2.81788e-29	300	200	0	4.65255e-32	5.05887e-32	-6.5246e-31	-2.63298e-30	4.9565e-29	-7.34285e-30	-311	200	0	-0.770504	-0.932786	51.0367	-1348.83	-1868.66	879.983	-914	200	0
476	3	-1.2331e-28	-2.62908e-29	-2.91309e-28	-1.9357e-26	-1.53011e-26	8.4746e-27	300	610	0	-8.20665e-31	-4.80382e-31	-1.48692e-30	5.31636e-29	-1.5574e-29	-3.23761e-29	300	200	0	5.79931e-32	6.34288e-32	-8.15789e-31	-3.31261e-30	6.19396e-29	-9.19206e-30	-311	200	0	-0.734469	-0.941451	51.129	-1350.55	-1854.78	882.93	-914	200	0
476	4	-1.93789e-28	-2.33972e-29	-4.13857e-28	-2.71276e-26	-2.06766e-26	1.27842e-26	300	610	0	-7.99027e-31	-2.93244e-31	-1.24147e-30	3.45765e-29	-2.15626e-29	-3.29627e-29	300	200	0	6.59126e-32	7.26083e-32	-9.30698e-31	-3.80777e-30	7.06183e-29	-1.05022e-29	-311	200	0	-0.687289	-0.96928	51.222	-1356.11	-1862.56	886.649	-914	200	0
476	5	-2.76187e-28	-1.35126e-29	-5.41181e-28	-3.50175e-26	-2.57383e-26	1.76287e-26	300	610	0	-5.95702e-31	9.30492e-32	-5.57112e-31	-4.92158e-30	-2.75071e-29	-2.71475e-29	300	200	0	6.6019e-32	7.35175e-32	-9.37562e-31	-3.87938e-30	7.10692e-29	-1.06032e-29	-311	200	0	-0.634671	-1.00888	51.2909	-1363.16	-1889.55	892.391	-914	200	0
476	6	-3.62228e-28	6.48138e-30	-6.50412e-28	-4.14789e-26	-2.92049e-26	2.23991e-26	300	610	0	-1.18535e-31	7.45626e-31	7.48695e-31	-7.25992e-29	-3.21423e-29	-1.14039e-29	300	200	0	5.25138e-32	5.98539e-32	-7.55081e-31	-3.19948e-30	5.7116e-29	-8.58004e-30	-311	200	0	-0.585335	-1.04781	51.3328	-1370.38	-1930.64	900.514	-914	200	0
476	7	-4.36763e-28	3.99125e-29	-7.05521e-28	-4.41156e-26	-2.91782e-26	2.60514e-26	300	610	0	7.35971e-31	1.72602e-30	2.8646e-30	-1.75255e-28	-3.35389e-29	1.83435e-29	300	200	0	1.81351e-32	2.36775e-32	-2.81119e-31	-1.35349e-30	2.10038e-29	-3.28202e-30	-311	200	0	-0.547958	-1.07437	51.3582	-1376.53	-1979.12	910.051	-914	200	0
476	8	-4.75831e-28	8.9782e-29	-6.5507e-28	-3.95536e-26	-2.30812e-26	2.70015e-26	300	610	0	2.06958e-30	3.07328e-30	5.95073e-30	-3.17459e-28	-2.90132e-29	6.62785e-29	300	200	0	-4.54196e-32	-4.41533e-32	6.01527e-31	2.13787e-30	-4.6161e-29	6.61329e-30	-311	200	0	-0.524725	-1.08193	51.3724	-1380.39	-2026.91	918.987	-914	200	0
476	9	-4.45111e-28	1.57901e-28	-4.31484e-28	-2.34169e-26	-7.6905e-27	2.30548e-26	300	610	0	3.95994e-30	4.77925e-30	1.00844e-29	-4.98963e-28	-1.51254e-29	1.35907e-28	300	200	0	-1.4654e-31	-1.52974e-31	2.01196e-30	7.76699e-30	-1.53407e-28	2.24526e-29	-311	200	0	-0.509077	-1.07003	51.3682	-1381.88	-2065.56	925.187	-914	200	0
477	0	-2.99379e-28	2.43636e-28	4.68701e-29	9.50505e-27	2.06729e-26	1.14098e-26	300	610	0	6.42664e-30	6.75535e-30	1.51828e-29	-7.1118e-28	1.21657e-29	2.28828e-28	300	200	0	-2.9203e-31	-3.10522e-31	4.04788e-30	1.5947e-29	-3.08126e-28	4.53457e-29	-311	200	0	-0.491058	-1.04331	51.3321	-1381.75	-2088.16	927.152	-914	200	0	-0.574051	-0.994096	51.1742	8867.44	44794.9	1924.57	0	0	0
477	1	1.61698e-29	3.42232e-28	8.69141e-28	6.47945e-26	6.57179e-26	-1.12103e-26	300	610	0	9.38425e-30	8.79152e-30	2.0902e-29	-9.3281e-28	5.71099e-29	3.42992e-28	300	200	0	-4.8452e-31	-5.2015e-31	6.74952e-30	2.68674e-29	-5.13331e-28	7.576e-29	-311	200	0	-0.465718	-1.00887	51.2648	-1380.39	-2091.01	924.535	-914	200	0
477	2	5.61644e-28	4.42749e-28	2.11907e-27	1.47522e-25	1.30436e-25	-4.82282e-26	300	610	0	1.25824e-29	1.05099e-29	2.65149e-29	-1.12485e-27	1.23438e-28	4.70431e-28	300	200	0	-7.18842e-31	-7.7689e-31	1.00488e-29	4.02897e-29	-7.63792e-28	1.12949e-28	-311	200	0	-0.437079	-0.974818	51.1837	-1377.8	-2075.41	918.283	-914	200	0
477	3	1.39391e-27	5.25766e-28	3.85362e-27	2.60817e-25	2.15951e-25	-1.02612e-25	300	610	0	1.55357e-29	1.13193e-29	3.0779e-29	-1.22562e-27	2.13203e-28	5.94531e-28	300	200	0	-9.77328e-31	-1.06233e-30	1.37034e-29	5.52801e-29	-1.04103e-27	1.54209e-28	-311	200	0	-0.413671	-0.950044	51.1008	-1373.34	-2048.45	910.165	-914	200	0
477	4	2.5524e-27	5.6113e-28	6.07137e-27	4.03785e-25	3.19904e-25	-1.75922e-25	300	610	0	1.74507e-29	1.03798e-29	3.1813e-29	-1.14672e-27	3.2512e-28	6.8709e-28	300	200	0	-1.22424e-30	-1.3385e-30	1.72181e-29	6.98894e-29	-1.30735e-27	1.93994e-28	-311	200	0	-0.400393	-0.941309	51.0102	-1365.55	-2020.65	901.79	-914	200	0
477	5	4.03806e-27	5.06278e-28	8.66967e-27	5.68714e-25	4.34371e-25	-2.66948e-25	300	610	0	1.71629e-29	6.59332e-30	2.70144e-29	-7.71703e-28	4.52355e-28	7.05597e-28	300	200	0	-1.39983e-30	-1.54128e-30	1.97608e-29	8.08063e-29	-1.49945e-27	2.22964e-28	-311	200	0	-0.395084	-0.949669	50.8991	-1353.29	-2000.73	893.563	-914	200	0
477	6	5.78468e-27	3.05891e-28	1.1391e-26	7.37639e-25	5.43387e-25	-3.69912e-25	300	610	0	1.31032e-29	-1.35963e-30	1.30666e-29	4.05775e-29	5.79849e-28	5.91469e-28	300	200	0	-1.41495e-30	-1.57437e-30	2.00855e-29	8.30374e-29	-1.52264e-27	2.27115e-28	-311	200	0	-0.392633	-0.97258	50.7615	-1336.88	-1991.07	884.335	-914	200	0
477	7	7.623e-27	-1.06068e-28	1.37622e-26	8.78487e-25	6.20315e-25	-4.72288e-25	300	610	0	3.32507e-30	-1.49101e-29	-1.39022e-29	1.44494e-27	6.81357e-28	2.70319e-28	300	200	0	-1.14784e-30	-1.30544e-30	1.64852e-29	6.96988e-29	-1.24722e-27	1.8724e-28	-311	200	0	-0.391829	-1.00675	50.5995	-1318.22	-1988	872.352	-914	200	0
477	8	9.23959e-27	-8.00585e-28	1.50324e-26	9.41292e-25	6.25484e-25	-5.52413e-25	300	610	0	-1.43712e-29	-3.53862e-29	-5.79256e-29	3.5879e-27	7.16616e-28	-3.44304e-28	300	200	0	-4.45233e-31	-5.66989e-31	6.80482e-30	3.20462e-29	-5.09572e-28	7.90582e-29	-311	200	0	-0.397315	-1.04573	50.4196	-1299.93	-1987.11	856.874	-914	200	0
477	9	1.01353e-26	-1.84253e-27	1.41245e-26	8.55336e-25	5.0477e-25	-5.7722e-25	300	610	0	-4.21699e-29	-6.3662e-29	-1.22483e-28	6.57108e-27	6.29341e-28	-1.34191e-27	300	200	0	8.69121e-31	8.34949e-31	-1.14432e-29	-4.00874e-29	8.79079e-28	-1.25494e-28	-311	200	0	-0.414898	-1.07953	50.2283	-1284.32	-1987.54	838.866	-914	200	0
478	0	9.59153e-27	-3.27268e-27	9.61641e-27	5.28468e-25	1.90143e-25	-5.00671e-25	300	610	0	-8.1775e-29	-9.96402e-29	-2.09367e-28	1.0397e-26	3.47042e-28	-2.79875e-27	300	200	0	2.97492e-30	3.10017e-30	-4.08085e-29	-1.57235e-28	3.11204e-27	-4.55243e-28	-311	200	0	-0.447148	-1.10121	50.0341	-1273.46	-1991.53	820.373	-914	200	0	-0.633475	-1.08451	50.2219	8763.74	43923.6	1928.47	0	0	0
478	1	6.65677e-27	-5.08148e-27	-2.18467e-28	-1.49633e-25	-3.96511e-25	-2.63709e-25	300	610	0	-1.33702e-28	-1.41554e-28	-3.17067e-28	1.48955e-26	-2.1592e-28	-4.75225e-27	300	200	0	6.0206e-30	6.39715e-30	-8.34208e-29	-3.28382e-28	6.35044e-27	-9.34366e-28	-311	200	0	-0.494109	-1.11182	49.8536	-1269.14	-2000.63	803.621	-914	200	0
478	2	1.7202e-28	-7.17375e-27	-1.72787e-26	-1.29801e-24	-1.33464e-24	2.03117e-25	300	610	0	-1.96292e-28	-1.85101e-28	-4.38638e-28	1.96307e-26	-1.15029e-27	-7.16446e-27	300	200	0	1.00694e-29	1.0805e-29	-1.40237e-28	-5.5796e-28	1.06661e-26	-1.57394e-27	-311	200	0	-0.554154	-1.11634	49.7104	-1271.83	-2012.17	790.33	-914	200	0
478	3	-1.11424e-26	-9.3252e-27	-4.33683e-26	-3.02619e-24	-2.68955e-24	9.72938e-25	300	610	0	-2.64449e-28	-2.22458e-28	-5.59127e-28	2.37958e-26	-2.53689e-27	-9.87431e-27	300	200	0	1.50234e-29	1.62308e-29	-2.09975e-28	-8.41557e-28	1.59604e-26	-2.35996e-27	-311	200	0	-0.621845	-1.11716	49.6286	-1279.6	-2019.97	781.315	-914	200	0
478	4	-2.85108e-26	-1.11334e-26	-7.97522e-26	-5.40446e-24	-4.4884e-24	2.11012e-24	300	610	0	-3.28156e-28	-2.41301e-28	-6.52746e-28	2.61057e-26	-4.42252e-27	-1.25399e-26	300	200	0	2.05244e-29	2.23021e-29	-2.87728e-28	-1.1603e-27	2.1859e-26	-3.23768e-27	-311	200	0	-0.689136	-1.1139	49.6278	-1288.1	-2018.94	776.457	-914	200	0
478	5	-5.28072e-26	-1.19698e-26	-1.26496e-25	-8.42022e-24	-6.68635e-24	3.65042e-24	300	610	0	-3.70912e-28	-2.24037e-28	-6.80218e-28	2.47098e-26	-6.78506e-27	-1.45758e-26	300	200	0	2.58361e-29	2.82372e-29	-3.63297e-28	-1.47408e-27	2.75855e-26	-4.09291e-27	-311	200	0	-0.750174	-1.10789	49.7164	-1292.06	-2008.16	775.149	-914	200	0
478	6	-8.41148e-26	-1.09423e-26	-1.81566e-25	-1.19194e-23	-9.12268e-24	5.57247e-24	300	610	0	-3.68362e-28	-1.47552e-28	-5.86946e-28	1.71579e-26	-9.48719e-27	-1.50942e-26	300	200	0	2.97171e-29	3.27044e-29	-4.19397e-28	-1.71415e-27	3.18253e-26	-4.73165e-27	-311	200	0	-0.801022	-1.10299	49.8855	-1288.34	-1989.72	776.96	-914	200	0
478	7	-1.21125e-25	-6.88618e-27	-2.39696e-25	-1.55338e-23	-1.14684e-23	7.7599e-24	300	610	0	-2.87541e-28	1.60728e-29	-3.03008e-28	4.65243e-28	-1.22196e-26	-1.28658e-26	300	200	0	3.03049e-29	3.36924e-29	-4.30003e-28	-1.77625e-27	3.25999e-26	-4.86143e-27	-311	200	0	-0.836434	-1.10159	50.1149	-1277.83	-1966.86	781.701	-914	200	0
478	8	-1.60379e-25	1.59651e-27	-2.91097e-25	-1.8599e-23	-1.31701e-23	9.95532e-24	300	610	0	-8.73444e-29	2.97329e-28	2.53672e-28	-2.86645e-26	-1.44382e-26	-6.32217e-27	300	200	0	2.50432e-29	2.84242e-29	-3.59281e-28	-1.51593e-27	2.71871e-26	-4.07905e-27	-311	200	0	-0.852197	-1.10193	50.3815	-1264.5	-1944.08	789.013	-914	200	0
478	9	-1.95395e-25	1.60192e-26	-3.20134e-25	-2.00735e-23	-1.33989e-23	1.17094e-23	300	610	0	2.78965e-28	7.24856e-28	1.16929e-27	-7.33851e-26	-1.53028e-26	6.37004e-27	300	200	0	1.06984e-29	1.33672e-29	-1.61773e-28	-7.48801e-28	1.21351e-26	-1.87243e-27	-311	200	0	-0.849247	-1.10002	50.6557	-1253.05	-1926.59	798.041	-914	200	0
479	0	-2.1578e-25	3.77825e-26	-3.04253e-25	-1.84756e-23	-1.10182e-23	1.2332e-23	300	610	0	8.58231e-28	1.31813e-27	2.51934e-27	-1.35949e-25	-1.36335e-26	2.71244e-26	300	200	0	-1.64695e-29	-1.55931e-29	2.15294e-28	7.40724e-28	-1.65609e-26	2.35378e-27	-311	200	0	-0.832991	-1.09298	50.8923	-1246.75	-1917.82	807.387	-914	200	0	-0.633475	-1.08451	50.2219	8763.74	43923.6	1928.47	0	0	0
479	1	-2.0649e-25	6.78e-26	-2.13539e-25	-1.1865e-23	-4.59285e-24	1.08578e-23	300	610	0	1.68777e-27	2.07667e-27	4.34502e-27	-2.16574e-25	-7.90288e-27	5.75973e-26	300	200	0	-6.0307e-29	-6.27296e-29	8.26474e-28	3.17782e-27	-6.30371e-26	9.21624e-27	-311	200	0	-0.810465	-1.07974	51.0409	-1246.31	-1917.93	815.787	-914	200	0
479	2	-1.47512e-25	1.05949e-25	-1.14813e-26	2.09291e-24	7.53507e-24	6.04212e-24	300	610	0	2.78058e-27	2.96535e-27	6.61937e-27	-3.11894e-25	3.70302e-27	9.86545e-26	300	200	0	-1.24047e-28	-1.31705e-28	1.7181e-27	6.75764e-27	-1.308e-25	1.92408e-26	-311	200	0	-0.788462	-1.05999	51.0771	-1250.11	-1925.02	823.017	-914	200	0
479	3	-1.43453e-26	1.50332e-25	3.42333e-25	2.59357e-23	2.70664e-23	-3.58659e-24	300	610	0	4.10468e-27	3.8961e-27	9.20248e-27	-4.13005e-25	2.3121e-26	1.49607e-25	300	200	0	-2.09185e-28	-2.24362e-28	2.91262e-27	1.15826e-26	-2.21536e-25	3.26865e-26	-311	200	0	-0.77201	-1.03421	51.0129	-1255.42	-1936.29	829.858	-914	200	0
479	4	2.20244e-25	1.96351e-25	8.86727e-25	6.20266e-23	5.54241e-23	-1.95898e-23	300	610	0	5.5565e-27	4.70702e-27	1.17869e-26	-5.03222e-25	5.20998e-26	2.07204e-25	300	200	0	-3.13886e-28	-3.38992e-28	4.38624e-27	1.75728e-26	-3.33412e-25	4.92942e-26	-311	200	0	-0.763404	-1.00387	50.8745	-1259.95	-1947.59	836.913	-914	200	0
479	5	5.82589e-25	2.35675e-25	1.6497e-24	1.11937e-22	9.32531e-23	-4.33617e-23	300	610	0	6.92938e-27	5.14135e-27	1.38378e-26	-5.55783e-25	9.16983e-26	2.64414e-25	300	200	0	-4.30902e-28	-4.68071e-28	6.03971e-27	2.43474e-26	-4.58856e-25	6.79577e-26	-311	200	0	-0.763877	-0.970892	50.6861	-1261.95	-1953.82	843.488	-914	200	0
479	6	1.092e-24	2.552e-25	2.63464e-24	1.75532e-22	1.39711e-22	-7.57158e-23	300	610	0	7.8803e-27	4.83064e-27	1.45354e-26	-5.31952e-25	1.41556e-25	3.09088e-25	300	200	0	-5.4507e-28	-5.95514e-28	7.66314e-27	3.10814e-26	-5.81889e-25	8.63266e-26	-311	200	0	-0.776447	-0.938024	50.4754	-1259.85	-1950.77	848.067	-914	200	0
479	7	1.75156e-24	2.36239e-25	3.80138e-24	2.49743e-22	1.91542e-22	-1.16288e-22	300	610	0	7.90009e-27	3.28851e-27	1.27346e-26	-3.80195e-25	1.98918e-25	3.22694e-25	300	200	0	-6.30612e-28	-6.93682e-28	8.89765e-27	3.63486e-26	-6.75212e-25	1.00374e-25	-311	200	0	-0.804663	-0.90903	50.272	-1252.69	-1936.25	849.685	-914	200	0
479	8	2.53551e-24	1.54273e-25	5.04239e-24	3.27029e-22	2.41972e-22	-1.6274e-22	300	610	0	6.29632e-27	-7.55951e-29	6.9617e-27	-3.7408e-26	2.57439e-25	2.79443e-25	300	200	0	-6.48625e-28	-7.20579e-28	9.19976e-27	3.79723e-26	-6.97512e-25	1.03992e-25	-311	200	0	-0.847698	-0.889266	50.0913	-1240.85	-1910.48	848.453	-914	200	0
479	9	3.37323e-24	-2.02796e-26	6.15524e-24	3.93636e-22	2.79507e-22	-2.09786e-22	300	610	0	2.20128e-27	-5.91104e-27	-4.52257e-27	5.66551e-25	3.05838e-25	1.46272e-25	300	200	0	-5.45453e-28	-6.17937e-28	7.81748e-27	3.29221e-26	-5.91657e-25	8.87211e-26	-311	200	0	-0.896978	-0.886488	49.9331	-1226.52	-1877.25	845.297	-914	200	0
480	0	4.13078e-24	-3.1967e-25	6.81441e-24	4.27856e-22	2.86831e-22	-2.4811e-22	300	610	0	-5.37761e-27	-1.48347e-26	-2.35591e-26	1.49952e-24	3.26598e-25	-1.15683e-25	300	200	0	-2.52899e-28	-3.11275e-28	3.79224e-27	1.73115e-26	-2.84858e-25	4.37626e-26	-311	200	0	-0.938302	-0.907563	49.7982	-1213.43	-1843.96	841.318	-914	200	0	-0.84092	-1.03919	50.2002	8794.94	44009.7	1947.4	0	0	0
480	1	4.59178e-24	-7.74104e-25	6.54781e-24	3.98653e-22	2.4009e-22	-2.63316e-22	300	610	0	-1.74443e-26	-2.72793e-26	-5.17835e-26	2.81127e-24	2.9498e-25	-5.47305e-25	300	200	0	3.08375e-28	2.86643e-28	-3.99514e-27	-1.34294e-26	3.07822e-25	-4.35077e-26	-311	200	0	-0.959657	-0.953747	49.6954	-1205.62	-1818.02	837.059	-914	200	0
480	2	4.44141e-24	-1.40397e-24	4.72633e-24	2.65194e-22	1.09009e-22	-2.35161e-22	300	610	0	-3.48142e-26	-4.32672e-26	-9.01356e-26	4.50979e-24	1.78818e-25	-1.18453e-24	300	200	0	1.22064e-27	1.26715e-27	-1.67111e-26	-6.41117e-26	1.27482e-24	-1.86273e-25	-311	200	0	-0.956397	-1.0198	49.637	-1205.82	-1802.45	832.339	-914	200	0
480	3	3.25889e-24	-2.20834e-24	5.78197e-25	-2.19213e-23	-1.41583e-22	-1.37429e-22	300	610	0	-5.78061e-26	-6.21023e-26	-1.38149e-25	6.52883e-24	-6.02999e-26	-2.0472e-24	300	200	0	2.55421e-27	2.70976e-27	-3.53624e-26	-1.38968e-25	2.69236e-24	-3.95955e-25	-311	200	0	-0.929605	-1.0958	49.6377	-1214.8	-1795.88	826.388	-914	200	0
480	4	5.26363e-25	-3.14944e-24	-6.75646e-24	-5.16748e-22	-5.48072e-22	6.10538e-23	300	610	0	-8.58084e-26	-8.19839e-26	-1.93011e-25	8.68664e-24	-4.63688e-25	-3.12311e-24	300	200	0	4.34399e-27	4.65695e-27	-6.04692e-26	-2.40346e-25	4.59954e-24	-6.78542e-25	-311	200	0	-0.884974	-1.16987	49.7145	-1231.59	-1796.61	818.276	-914	200	0
480	5	-4.3354e-24	-4.13319e-24	-1.81124e-23	-1.27023e-21	-1.14142e-21	3.9361e-22	300	610	0	-1.16718e-25	-9.9563e-26	-2.48408e-25	1.06384e-23	-1.06914e-24	-4.34678e-24	300	200	0	6.55613e-27	7.07796e-27	-9.15978e-26	-3.66831e-25	6.96286e-24	-1.02933e-24	-311	200	0	-0.833153	-1.23105	49.8711	-1254.13	-1805.15	807.935	-914	200	0
480	6	-1.18924e-23	-4.98711e-24	-3.41077e-23	-2.31735e-21	-1.93672e-21	8.90395e-22	300	610	0	-1.46276e-25	-1.09492e-25	-2.93246e-25	1.18269e-23	-1.90049e-24	-5.57373e-24	300	200	0	9.04414e-27	9.82104e-27	-1.26745e-25	-5.10756e-25	9.62949e-24	-1.42601e-24	-311	200	0	-0.786336	-1.27116	50.0888	-1280.33	-1823.12	796.559	-914	200	0
480	7	-2.25699e-23	-5.43817e-24	-5.48551e-23	-3.65804e-21	-2.91837e-21	1.56981e-21	300	610	0	-1.67353e-25	-1.04056e-25	-3.10423e-25	1.14417e-23	-2.95233e-24	-6.55193e-24	300	200	0	1.1496e-26	1.25555e-26	-1.61592e-25	-6.55168e-25	1.22707e-23	-1.82023e-24	-311	200	0	-0.752763	-1.28621	50.3387	-1308.75	-1851.26	785.713	-914	200	0
480	8	-3.6461e-23	-5.09499e-24	-7.95656e-23	-5.23132e-21	-4.02055e-21	2.42597e-21	300	610	0	-1.69307e-25	-7.30244e-26	-2.75928e-25	8.39897e-24	-4.16957e-24	-6.89464e-24	300	200	0	1.33767e-26	1.47079e-26	-1.88694e-25	-7.70482e-25	1.43199e-23	-2.12845e-24	-311	200	0	-0.734	-1.27733	50.5961	-1337.81	-1888.44	776.469	-914	200	0
480	9	-5.30606e-23	-3.44159e-24	-1.06045e-22	-6.8829e-21	-5.10383e-21	3.41201e-21	300	610	0	-1.37599e-25	-3.90872e-27	-1.58713e-25	1.36524e-24	-5.42206e-24	-6.061e-24	300	200	0	1.38738e-26	1.54015e-26	-1.96702e-25	-8.11273e-25	1.49146e-23	-2.22315e-24	-311	200	0	-0.726209	-1.25052	50.8409	-1364.76	-1930.6	769.642	-914	200	0
481	0	-7.0929e-23	1.4781e-25	-1.3011e-22	-8.32817e-21	-5.92959e-21	4.41947e-21	300	610	0	-5.39152e-26	1.17113e-25	7.8067e-26	-1.11515e-23	-6.47615e-24	-3.35424e-24	300	200	0	1.18614e-26	1.34143e-26	-1.69841e-25	-7.13991e-25	1.28563e-23	-1.92685e-24	-311	200	0	-0.723572	-1.21304	51.0498	-1384.98	-1970.45	766.327	-914	200	0	-0.825116	-1.13652	50.7118	8792.72	44344	2010.79	0	0	0
481	1	-8.72989e-23	6.36012e-24	-1.44985e-22	-9.11493e-21	-6.13624e-21	5.25528e-21	300	610	0	1.02814e-25	3.03319e-25	4.73705e-25	-3.06091e-23	-6.96656e-24	2.04914e-24	300	200	0	5.90176e-27	7.17625e-27	-8.79031e-26	-3.96732e-25	6.61022e-24	-1.01195e-24	-311	200	0	-0.722009	-1.17024	51.1925	-1393.64	-2000.71	767.817	-914	200	0
481	2	-9.76679e-23	1.58462e-23	-1.40792e-22	-8.5932e-21	-5.2232e-21	5.61923e-21	300	610	0	3.54089e-25	5.64284e-25	1.0636e-24	-5.8104e-23	-6.37491e-24	1.10222e-23	300	200	0	-5.68759e-27	-5.16153e-27	7.28375e-26	2.37338e-25	-5.62411e-24	7.89162e-25	-311	200	0	-0.721214	-1.12619	51.2474	-1389.1	-2018.5	774.892	-914	200	0
481	3	-9.54496e-23	2.90591e-23	-1.04303e-22	-5.90382e-21	-2.55207e-21	5.087e-21	300	610	0	7.177e-25	9.01162e-25	1.86904e-24	-9.38766e-23	-4.02392e-24	2.43432e-23	300	200	0	-2.46653e-26	-2.555e-26	3.37306e-25	1.29095e-24	-2.57368e-23	3.75815e-24	-311	200	0	-0.723518	-1.08368	51.2199	-1374.32	-2027.11	786.836	-914	200	0
481	4	-7.17984e-23	4.60142e-23	-1.92115e-23	-2.00385e-24	2.62299e-21	3.10644e-21	300	610	0	1.20129e-24	1.30022e-24	2.88234e-24	-1.36628e-22	8.99534e-25	4.24642e-23	300	200	0	-5.2558e-26	-5.57131e-26	7.27345e-25	2.85576e-24	-5.53813e-23	8.14274e-24	-311	200	0	-0.731273	-1.04459	51.1329	-1355.08	-2033.01	800.991	-914	200	0
481	5	-1.57737e-23	6.59621e-23	1.32771e-22	1.02633e-20	1.10799e-20	-9.82481e-22	300	610	0	1.79329e-24	1.72466e-24	4.04706e-24	-1.82653e-22	9.27625e-24	6.5176e-23	300	200	0	-9.01726e-26	-9.66221e-26	1.2549e-24	4.98523e-24	-9.54573e-23	1.40802e-23	-311	200	0	-0.745832	-1.01267	51.008	-1337.86	-2040.27	813.818	-914	200	0
481	6	8.49395e-23	8.69787e-23	3.69578e-22	2.59893e-20	2.34913e-20	-7.89051e-21	300	610	0	2.45108e-24	2.10526e-24	5.23361e-24	-2.24827e-22	2.19221e-23	9.11629e-23	300	200	0	-1.36896e-25	-1.47738e-25	1.91225e-24	7.6552e-24	-1.45366e-22	2.14874e-23	-311	200	0	-0.768956	-0.994193	50.8571	-1327.97	-2047.76	822.947	-914	200	0
481	7	2.42494e-22	1.05496e-22	7.04815e-22	4.79519e-20	4.02068e-20	-1.82693e-20	300	610	0	3.08687e-24	2.33066e-24	6.21208e-24	-2.51559e-22	3.93709e-23	1.17457e-22	300	200	0	-1.89773e-25	-2.06007e-25	2.65903e-24	1.07116e-23	-2.02027e-22	2.99148e-23	-311	200	0	-0.802834	-0.995466	50.6876	-1327.03	-2051.7	828.398	-914	200	0
481	8	4.66241e-22	1.15827e-22	1.14173e-21	7.62073e-20	6.09423e-20	-3.25324e-20	300	610	0	3.55259e-24	2.2394e-24	6.62574e-24	-2.45887e-22	6.1555e-23	1.38834e-22	300	200	0	-2.4239e-25	-2.64635e-25	3.40649e-24	1.38063e-23	-2.58683e-22	3.83691e-23	-311	200	0	-0.847175	-1.01991	50.5158	-1331.51	-2049.42	831.81	-914	200	0
481	9	7.58716e-22	1.09776e-22	1.66489e-21	1.09549e-19	8.43697e-20	-5.05939e-20	300	610	0	3.62592e-24	1.61629e-24	5.97126e-24	-1.85034e-22	8.73749e-23	1.47225e-22	300	200	0	-2.83641e-25	-3.11728e-25	4.00014e-24	1.63259e-23	-3.03582e-22	4.51171e-23	-311	200	0	-0.898715	-1.06657	50.363	-1335.5	-2040.94	834.508	-914	200	0
482	0	1.11008e-21	7.64885e-23	2.22957e-21	1.44822e-19	1.07621e-19	-7.15163e-20	300	610	0	3.00157e-24	1.9738e-25	3.5947e-24	-4.08245e-23	1.14164e-22	1.31289e-22	300	200	0	-2.9657e-25	-3.28995e-25	4.20318e-24	1.73227e-23	-3.1872e-22	4.74979e-23	-311	200	0	-0.952908	-1.13067	50.2443	-1335.8	-2027.81	836.383	-914	200	0	-0.825116	-1.13652	50.7118	8792.72	44344	2010.79	0	0	0
482	1	1.49101e-21	2.73105e-24	2.74937e-21	1.7614e-19	1.25745e-19	-9.30763e-20	300	610	0	1.29322e-24	-2.31144e-24	-1.28422e-24	2.18462e-22	1.37085e-22	7.63474e-23	300	200	0	-2.57559e-25	-2.90804e-25	3.68472e-24	1.54644e-23	-2.78959e-22	4.17894e-23	-311	200	0	-1.00341	-1.20346	50.1689	-1333.95	-2011.45	836.489	-914	200	0
482	2	1.84436e-21	-1.2612e-22	3.08332e-21	1.94087e-19	1.31192e-19	-1.11274e-19	300	610	0	-1.94624e-24	-6.19565e-24	-9.5037e-24	6.24132e-22	1.48524e-22	-3.50429e-23	300	200	0	-1.363e-25	-1.64077e-25	2.01889e-24	9.02545e-24	-1.51957e-22	2.3195e-23	-311	200	0	-1.04154	-1.27207	50.1355	-1332.78	-1993.14	834.274	-914	200	0
482	3	2.07649e-21	-3.24075e-22	3.02478e-21	1.85054e-19	1.13461e-19	-1.19851e-19	300	610	0	-7.17697e-24	-1.16666e-23	-2.18289e-23	1.20028e-21	1.3762e-22	-2.21515e-22	300	200	0	1.02867e-25	9.03605e-26	-1.2971e-24	-4.04524e-24	1.00446e-22	-1.39556e-23	-311	200	0	-1.0587	-1.32372	50.1289	-1332.16	-1974.73	830.152	-914	200	0
482	4	2.04962e-21	-6.01171e-22	2.29573e-21	1.3097e-19	5.90942e-20	-1.09916e-19	300	610	0	-1.47864e-23	-1.87629e-23	-3.87394e-23	1.95347e-21	9.01173e-23	-4.99907e-22	300	200	0	4.97514e-25	5.1416e-25	-6.79555e-24	-2.594e-23	5.18616e-22	-7.56769e-23	-311	200	0	-1.0509	-1.35198	50.1344	-1329.3	-1958.51	825.197	-914	200	0
482	5	1.57788e-21	-9.58456e-22	5.51655e-22	9.74294e-21	-4.77187e-20	-6.98422e-20	300	610	0	-2.49551e-23	-2.72145e-23	-6.01181e-23	2.85839e-21	-1.11897e-23	-8.80444e-22	300	200	0	1.08075e-24	1.14465e-24	-1.49497e-23	-5.86419e-23	1.13839e-21	-1.67335e-22	-311	200	0	-1.02187	-1.35808	50.145	-1322.07	-1946.52	820.712	-914	200	0
482	6	4.30193e-22	-1.38112e-21	-2.59618e-21	-2.03124e-19	-2.23601e-19	1.43393e-20	300	610	0	-3.74666e-23	-3.62708e-23	-8.48352e-23	3.83956e-21	-1.8507e-22	-1.35973e-21	300	200	0	1.87104e-24	2.00388e-24	-2.6032e-23	-1.03359e-22	1.98028e-21	-2.92053e-22	-311	200	0	-0.981164	-1.34756	50.1534	-1310.81	-1940.1	817.828	-914	200	0
482	7	-1.65517e-21	-1.82986e-21	-7.53277e-21	-5.31238e-19	-4.83141e-19	1.57781e-19	300	610	0	-5.14581e-23	-4.4501e-23	-1.10233e-22	4.7499e-21	-4.4912e-22	-1.91138e-21	300	200	0	2.8576e-24	3.08278e-24	-3.99091e-23	-1.59702e-22	3.03392e-21	-4.48412e-22	-311	200	0	-0.939552	-1.32811	50.1496	-1298.29	-1939.51	817.084	-914	200	0
482	8	-4.93896e-21	-2.23089e-21	-1.45568e-20	-9.9176e-19	-8.34368e-19	3.74547e-19	300	610	0	-6.51227e-23	-4.95876e-23	-1.31549e-22	5.34827e-21	-8.15244e-22	-2.4745e-21	300	200	0	3.98092e-24	4.32003e-24	-5.57694e-23	-2.24582e-22	4.23736e-21	-6.27378e-22	-311	200	0	-0.905034	-1.30749	50.1315	-1287.9	-1944.03	818.588	-914	200	0
482	9	-9.62622e-21	-2.46579e-21	-2.37551e-20	-1.58708e-18	-1.27223e-18	6.73896e-19	300	610	0	-7.5385e-23	-4.81519e-23	-1.41344e-22	5.27996e-21	-1.28298e-21	-2.9408e-21	300	200	0	5.10919e-24	5.57613e-24	-7.17902e-23	-2.90854e-22	5.4518e-21	-8.08554e-22	-311	200	0	-0.87959	-1.28889	50.105	-1281.48	-1952.74	822.461	-914	200	0
483	0	-1.57825e-20	-2.36301e-21	-3.48274e-20	-2.29339e-18	-1.76997e-18	1.0548e-18	300	610	0	-7.76017e-23	-3.56696e-23	-1.29071e-22	4.06626e-21	-1.83046e-21	-3.14199e-21	300	200	0	6.01209e-24	6.60454e-24	-8.4768e-23	-3.45807e-22	6.43353e-21	-9.56001e-22	-311	200	0	-0.858462	-1.26958	50.0796	-1278.46	-1964.59	828.44	-914	200	0	-0.805645	-1.19734	50.4523	8809.62	44111.6	2071.58	0	0	0
483	1	-2.32173e-20	-1.69425e-21	-4.68631e-20	-3.04631e-18	-2.26866e-18	1.49858e-18	300	610	0	-6.53653e-23	-6.56294e-24	-8.0959e-23	1.1121e-21	-2.4031e-21	-2.84039e-21	300	200	0	6.33578e-24	7.02368e-24	-8.97621e-23	-3.69678e-22	6.80695e-21	-1.01421e-21	-311	200	0	-0.833886	-1.24487	50.0733	-1277	-1977.94	835.061	-914	200	0
483	2	-3.13339e-20	-1.79765e-22	-5.80789e-20	-3.72413e-18	-2.66557e-18	1.95967e-18	300	610	0	-3.05282e-23	4.54226e-23	1.95086e-23	-4.25662e-21	-2.90077e-21	-1.72682e-21	300	200	0	5.58495e-24	6.2962e-24	-7.98347e-23	-3.34536e-22	6.04489e-21	-9.05145e-22	-311	200	0	-0.8005	-1.21235	50.1124	-1275.62	-1991.72	839.657	-914	200	0
483	3	-3.89535e-20	2.49163e-21	-6.55427e-20	-4.13079e-18	-2.80316e-18	2.35527e-18	300	610	0	3.63937e-23	1.26421e-22	1.90204e-22	-1.27116e-20	-3.16483e-21	5.68074e-22	300	200	0	3.12092e-24	3.7253e-24	-4.60131e-23	-2.04045e-22	3.46596e-21	-5.2775e-22	-311	200	0	-0.757764	-1.1733	50.2208	-1274.22	-2006.75	839.266	-914	200	0
483	4	-4.41284e-20	6.62124e-21	-6.4933e-20	-3.98151e-18	-2.4612e-18	2.55493e-18	300	610	0	1.45243e-22	2.41084e-22	4.4765e-22	-2.47813e-20	-2.96782e-21	4.44173e-21	300	200	0	-1.81188e-24	-1.51871e-24	2.23535e-23	6.52281e-23	-1.73824e-21	2.38081e-22	-311	200	0	-0.708924	-1.13117	50.4076	-1273.52	-2024.68	832.119	-914	200	0
483	5	-4.39782e-20	1.24308e-20	-5.04077e-20	-2.89625e-18	-1.35605e-18	2.37239e-18	300	610	0	3.04443e-22	3.90523e-22	8.02592e-22	-4.0635e-20	-2.00975e-21	1.0258e-20	300	200	0	-1.00157e-23	-1.03246e-23	1.36627e-22	5.20043e-22	-1.04293e-20	1.5207e-21	-311	200	0	-0.660545	-1.08936	50.6555	-1273.55	-2045.53	819.053	-914	200	0
483	6	-3.45975e-20	1.99575e-20	-1.46913e-20	-4.08085e-19	8.47305e-19	1.56294e-18	300	610	0	5.18205e-22	5.69457e-22	1.2535e-21	-5.97827e-20	7.33488e-23	1.8247e-20	300	200	0	-2.22074e-23	-2.34994e-23	3.07048e-22	1.20325e-21	-2.33829e-20	3.4362e-21	-311	200	0	-0.622962	-1.05123	50.9243	-1271.98	-2066.76	803.446	-914	200	0
483	7	-1.11075e-20	2.89099e-20	5.04758e-20	4.00414e-18	4.50385e-18	-1.69008e-19	300	610	0	7.82539e-22	7.62587e-22	1.77783e-21	-8.0689e-20	3.68123e-21	2.83583e-20	300	200	0	-3.88072e-23	-4.15412e-23	5.39786e-22	2.14203e-21	-4.10639e-20	6.05523e-21	-311	200	0	-0.606721	-1.02016	51.166	-1264.52	-2084.11	789.181	-914	200	0
483	8	3.20514e-20	3.84859e-20	1.53353e-19	1.08479e-17	9.92965e-18	-3.1463e-18	300	610	0	1.08002e-21	9.40361e-22	2.32113e-21	-1.00319e-19	9.19298e-21	4.00641e-20	300	200	0	-5.96316e-23	-6.43067e-23	8.3265e-22	3.33064e-21	-6.33008e-20	9.35481e-21	-311	200	0	-0.616139	-0.998133	51.3416	-1248.44	-2093.31	778.347	-914	200	0
483	9	1.0047e-19	4.71605e-20	3.00484e-19	2.05016e-17	1.73076e-17	-7.67221e-18	300	610	0	1.37346e-21	1.05456e-21	2.78474e-21	-1.13658e-19	1.68731e-20	5.21158e-20	300	200	0	-8.34855e-23	-9.05672e-23	1.16936e-21	4.70731e-21	-8.88506e-20	1.31538e-20	-311	200	0	-0.646306	-0.985282	51.4366	-1226.28	-2091.74	770.788	-914	200	0
484	0	1.98636e-19	5.24685e-20	4.94076e-19	3.30408e-17	2.65508e-17	-1.39531e-17	300	610	0	1.59902e-21	1.0345e-21	3.01364e-21	-1.13289e-19	2.67322e-20	6.22701e-20	300	200	0	-1.07662e-22	-1.17461e-22	1.5125e-21	6.12558e-21	-1.14864e-19	1.70337e-20	-311	200	0	-0.685554	-0.981578	51.4642	-1205.6	-2079.94	765.459	-914	200	0	-0.689538	-1.0231	50.854	8885.74	44452.9	1872.09	0	0	0
484	1	3.28183e-19	5.08205e-20	7.28332e-19	4.79984e-17	3.71216e-17	-2.19839e-17	300	610	0	1.65976e-21	7.851e-22	2.78682e-21	-8.91557e-20	3.83364e-20	6.70185e-20	300	200	0	-1.27386e-22	-1.39879e-22	1.79569e-21	7.32212e-21	-1.3629e-19	2.02497e-20	-311	200	0	-0.721134	-0.988286	51.452	-1194.27	-2061.34	761.839	-914	200	0
484	2	4.85447e-19	3.74158e-20	9.84738e-19	6.40606e-17	4.78095e-17	-3.13929e-17	300	610	0	1.42123e-21	1.88516e-22	1.81444e-21	-2.86933e-20	5.05698e-20	6.138e-20	300	200	0	-1.35276e-22	-1.49865e-22	1.91586e-21	7.88487e-21	-1.45294e-19	2.16441e-20	-311	200	0	-0.743819	-1.00695	51.4203	-1195.9	-2040.36	760.334	-914	200	0
484	3	6.58308e-19	6.34245e-21	1.2265e-18	7.87133e-17	5.64847e-17	-4.12481e-17	300	610	0	7.11633e-22	-8.88201e-22	-2.53047e-22	8.24176e-20	6.13605e-20	3.88449e-20	300	200	0	-1.20948e-22	-1.36156e-22	1.72759e-21	7.2286e-21	-1.30826e-19	1.95812e-20	-311	200	0	-0.750189	-1.03666	51.3693	-1208.81	-2020.72	761.806	-914	200	0
484	4	8.22451e-19	-4.90179e-20	1.39265e-18	8.78759e-17	5.98602e-17	-4.98355e-17	300	610	0	-6.70115e-22	-2.57673e-21	-3.79651e-21	2.5858e-19	6.74046e-20	-8.40498e-21	300	200	0	-7.09472e-23	-8.40778e-23	1.04189e-21	4.58821e-21	-7.8532e-20	1.19327e-20	-311	200	0	-0.74398	-1.07135	51.2895	-1228.63	-2005.16	766.891	-914	200	0
484	5	9.37394e-19	-1.3514e-19	1.39285e-18	8.55898e-17	5.33182e-17	-5.44372e-17	300	610	0	-2.9344e-21	-4.97922e-21	-9.17232e-21	5.11354e-19	6.39396e-20	-8.88427e-20	300	200	0	3.07306e-23	2.3935e-23	-3.66787e-22	-9.55609e-22	2.8706e-20	-3.84462e-21	-311	200	0	-0.733477	-1.09982	51.1809	-1251.33	-1995.64	775.477	-914	200	0
484	6	9.42927e-19	-2.56908e-19	1.10437e-18	6.38653e-17	3.08835e-17	-5.11526e-17	300	610	0	-6.26413e-21	-8.12531e-21	-1.66203e-20	8.44962e-19	4.46541e-20	-2.10323e-19	300	200	0	2.01204e-22	2.06836e-22	-2.7408e-21	-1.03997e-20	2.0927e-19	-3.04885e-20	-311	200	0	-0.724724	-1.11054	51.0538	-1273.83	-1993.43	786.32	-914	200	0
484	7	7.57022e-19	-4.15421e-19	3.73613e-19	1.28368e-17	-1.45408e-17	-3.48323e-17	300	610	0	-1.07565e-20	-1.19123e-20	-2.6128e-20	1.24998e-18	1.85146e-21	-3.77998e-19	300	200	0	4.55982e-22	4.82061e-22	-6.30153e-21	-2.4669e-20	4.79926e-19	-7.05074e-20	-311	200	0	-0.718214	-1.09836	50.9197	-1293.66	-1998.77	797.368	-914	200	0
484	8	2.76699e-19	-6.04976e-19	-9.74852e-19	-7.85778e-17	-9.0531e-17	7.7615e-19	300	610	0	-1.63394e-20	-1.60288e-20	-3.72464e-20	1.69522e-18	-7.29781e-20	-5.91247e-19	300	200	0	8.04557e-22	8.60791e-22	-1.11879e-20	-4.43719e-20	8.51151e-19	-1.2549e-19	-311	200	0	-0.711213	-1.0685	50.7864	-1309.69	-2010.36	806.848	-914	200	0
484	9	-6.16092e-19	-8.09213e-19	-3.11806e-18	-2.21279e-16	-2.03926e-16	6.25482e-17	300	610	0	-2.26615e-20	-1.98646e-20	-4.88608e-20	2.11809e-18	-1.87994e-19	-8.39542e-19	300	200	0	1.24399e-21	1.34101e-21	-1.73667e-20	-6.94394e-20	1.32032e-18	-1.95099e-19	-311	200	0	-0.700692	-1.03306	50.6614	-1322.41	-2025.03	813.972	-914	200	0
485	0	-2.04115e-18	-9.96635e-19	-6.19911e-18	-4.2359e-16	-3.58864e-16	1.57017e-16	300	610	0	-2.8958e-20	-2.2417e-20	-5.89294e-20	2.41435e-18	-3.49056e-19	-1.0973e-18	300	200	0	1.75032e-21	1.89816e-21	-2.4512e-20	-9.86394e-20	1.86254e-18	-2.75711e-19	-311	200	0	-0.684922	-1.00306	50.5518	-1333.01	-2038.44	819.001	-914	200	0	-0.689538	-1.0231	50.854	8885.74	44452.9	1872.09	0	0	0
485	1	-4.09645e-18	-1.11595e-18	-1.02724e-17	-6.87627e-16	-5.53929e-16	2.88764e-16	300	610	0	-3.39046e-20	-2.22077e-20	-6.42216e-20	2.42898e-18	-5.56805e-19	-1.31808e-18	300	200	0	2.26802e-21	2.47359e-21	-3.18568e-20	-1.28972e-19	2.41938e-18	-3.58744e-19	-311	200	0	-0.664058	-0.983947	50.4614	-1341.99	-2046.89	823.101	-914	200	0
485	2	-6.82174e-18	-1.09206e-18	-1.52269e-17	-1.00427e-15	-7.78335e-16	4.58029e-16	300	610	0	-3.54775e-20	-1.72387e-20	-6.01088e-20	1.95073e-18	-8.02675e-19	-1.42875e-18	300	200	0	2.69813e-21	2.96149e-21	-3.80254e-20	-1.54984e-19	2.88619e-18	-4.28771e-19	-311	200	0	-0.640333	-0.97529	50.3871	-1348.65	-2048.64	827.728	-914	200	0
485	3	-1.01472e-17	-8.24045e-19	-2.06866e-17	-1.34675e-15	-1.00724e-15	6.57448e-16	300	610	0	-3.08563e-20	-5.0214e-21	-4.04911e-20	7.1442e-19	-1.06387e-18	-1.32496e-18	300	200	0	2.88671e-21	3.19597e-21	-4.08693e-20	-1.68089e-19	3.09961e-18	-4.61654e-19	-311	200	0	-0.617771	-0.972406	50.3125	-1352.12	-2043.11	833.56	-914	200	0
485	4	-1.38268e-17	-1.87022e-19	-2.58928e-17	-1.66315e-15	-1.1965e-15	8.67962e-16	300	610	0	-1.64202e-20	1.72691e-20	2.02606e-21	-1.58402e-18	-1.29754e-18	-8.69684e-19	300	200	0	2.6161e-21	2.94105e-21	-3.73406e-20	-1.56025e-19	2.82805e-18	-4.23117e-19	-311	200	0	-0.600544	-0.970565	50.2223	-1352.22	-2029.31	839.888	-914	200	0
485	5	-1.73596e-17	9.59719e-19	-2.95786e-17	-1.86858e-15	-1.27757e-15	1.05412e-15	300	610	0	1.2093e-20	5.24574e-20	7.55551e-20	-5.25317e-18	-1.4349e-18	1.02504e-19	300	200	0	1.60295e-21	1.88782e-21	-2.346e-20	-1.02689e-19	1.7693e-18	-2.6835e-19	-311	200	0	-0.591986	-0.969309	50.1314	-1348.88	-2005.93	845.414	-914	200	0
485	6	-1.99043e-17	2.75521e-18	-2.98557e-17	-1.83839e-15	-1.15364e-15	1.15931e-15	300	610	0	5.91779e-20	1.02782e-19	1.87775e-19	-1.05455e-17	-1.37625e-18	1.77215e-18	300	200	0	-4.91603e-22	-3.35525e-22	5.5469e-21	1.13721e-20	-4.39067e-19	5.64792e-20	-311	200	0	-0.594329	-0.972928	50.0775	-1341.02	-1972.97	849.626	-914	200	0
485	7	-2.02027e-17	5.30673e-18	-2.41465e-17	-1.40467e-15	-6.98866e-16	1.10186e-15	300	610	0	1.288e-19	1.68997e-19	3.44018e-19	-1.75636e-17	-9.88864e-19	4.30866e-18	300	200	0	-4.03266e-21	-4.13296e-21	5.48477e-20	2.07397e-19	-4.18897e-18	6.09736e-19	-311	200	0	-0.607087	-0.986811	50.0867	-1325.98	-1932.8	852.78	-914	200	0
485	8	-1.65324e-17	8.64409e-18	-9.2095e-18	-3.59028e-16	2.37027e-16	7.7346e-16	300	610	0	2.23184e-19	2.49118e-19	5.44432e-19	-2.61279e-17	-1.10035e-19	7.82687e-18	300	200	0	-9.35532e-21	-9.88071e-21	1.29222e-19	5.05332e-19	-9.84246e-18	1.44556e-18	-311	200	0	-0.62681	-1.01332	50.1495	-1301.89	-1889.93	854.728	-914	200	0
485	9	-6.72054e-18	1.26562e-17	1.86798e-17	1.53408e-15	1.81565e-15	4.18877e-17	300	610	0	3.41062e-19	3.36814e-19	7.80109e-19	-3.56056e-17	1.44131e-18	1.2323e-17	300	200	0	-1.66729e-20	-1.78287e-20	2.31783e-19	9.18736e-19	-1.76344e-17	2.59954e-18	-311	200	0	-0.648495	-1.05086	50.2249	-1271.48	-1850.62	854.534	-914	200	0
486	0	1.17387e-17	1.70099e-17	6.33136e-17	4.50861e-15	4.18482e-15	-1.23921e-15	300	610	0	4.75362e-19	4.19497e-19	1.02825e-18	-4.47066e-17	3.84065e-18	1.75876e-17	300	200	0	-2.59429e-20	-2.79555e-20	3.62102e-19	1.44725e-18	-2.75301e-17	4.06757e-18	-311	200	0	-0.665366	-1.09436	50.2695	-1241.93	-1822.16	851.298	-914	200	0	-0.650152	-1.14274	50.3191	8793.44	44082	1993.96	0	0	0
486	1	4.14102e-17	2.1055e-17	1.27815e-16	8.74721e-15	7.43767e-15	-3.21041e-15	300	610	0	6.10372e-19	4.76317e-19	1.24661e-18	-5.12651e-17	7.21736e-18	2.30973e-17	300	200	0	-3.66862e-20	-3.97717e-20	5.13675e-19	2.06636e-18	-3.90326e-17	5.77741e-18	-311	200	0	-0.670434	-1.13686	50.2646	-1220.8	-1809.53	845.121	-914	200	0
486	2	8.44302e-17	2.37244e-17	2.13497e-16	1.43054e-14	1.1553e-14	-5.97316e-15	300	610	0	7.18622e-19	4.7637e-19	1.3679e-18	-5.20415e-17	1.15938e-17	2.78904e-17	300	200	0	-4.77645e-20	-5.20762e-20	6.70785e-19	2.71468e-18	-5.09446e-17	7.55327e-18	-311	200	0	-0.661398	-1.17354	50.2174	-1211.98	-1812.6	837.194	-914	200	0
486	3	1.41746e-16	2.34477e-17	3.18249e-16	2.10063e-14	1.63149e-14	-9.53973e-15	300	610	0	7.57881e-19	3.77681e-19	1.2952e-18	-4.26003e-17	1.68014e-17	3.04436e-17	300	200	0	-5.71279e-20	-6.26782e-20	8.04944e-19	3.27936e-18	-6.10988e-17	9.07568e-18	-311	200	0	-0.642148	-1.20335	50.1488	-1214.91	-1827.93	828.856	-914	200	0
486	4	2.12041e-16	1.8104e-17	4.34448e-16	2.8305e-14	2.12141e-14	-1.37648e-14	300	610	0	6.69005e-19	1.27714e-19	9.00177e-19	-1.73457e-17	2.23749e-17	2.85713e-17	300	200	0	-6.15671e-20	-6.81207e-20	8.71366e-19	3.58147e-18	-6.60899e-17	9.84159e-18	-311	200	0	-0.619835	-1.22567	50.0845	-1226.91	-1852.31	820.519	-914	200	0
486	5	2.90333e-16	5.05584e-18	5.46461e-16	3.51299e-14	2.53361e-14	-1.82589e-14	300	610	0	3.75697e-19	-3.3353e-19	2.64505e-20	3.01761e-17	2.74289e-17	1.93901e-17	300	200	0	-5.65213e-20	-6.3461e-20	8.06201e-19	3.36425e-18	-6.10661e-17	9.13292e-18	-311	200	0	-0.603035	-1.23791	50.0537	-1244.96	-1883.01	811.574	-914	200	0
486	6	3.663e-16	-1.8687e-17	6.27966e-16	3.97156e-14	2.72516e-14	-2.22893e-14	300	610	0	-2.12353e-19	-1.0666e-18	-1.49869e-18	1.06572e-16	3.05315e-17	-5.99347e-19	300	200	0	-3.60246e-20	-4.21967e-20	5.25683e-19	2.28881e-18	-3.96653e-17	6.0065e-18	-311	200	0	-0.600389	-1.23702	50.0896	-1265.32	-1916.48	801.466	-914	200	0
486	7	4.22469e-16	-5.61074e-17	6.39507e-16	3.94558e-14	2.49321e-14	-2.46771e-14	300	610	0	-1.1911e-18	-2.12044e-18	-3.84055e-18	2.17347e-16	2.95966e-17	-3.52423e-17	300	200	0	7.09509e-21	3.53785e-21	-7.12241e-20	-5.62965e-20	5.78191e-18	-6.76765e-19	-311	200	0	-0.616994	-1.22312	50.216	-1283.44	-1949.27	790.884	-914	200	0
486	8	4.32558e-16	-1.09557e-16	5.26968e-16	3.08222e-14	1.57278e-14	-2.3713e-14	300	610	0	-2.64642e-18	-3.51364e-18	-7.1173e-18	3.64944e-16	2.18332e-17	-8.81879e-17	300	200	0	8.06209e-20	8.23493e-20	-1.09464e-18	-4.12342e-18	8.36282e-17	-1.21605e-17	-311	200	0	-0.651088	-1.20182	50.4268	-1295.16	-1979	781.792	-914	200	0
486	9	3.60408e-16	-1.79802e-16	2.21957e-16	9.41439e-15	-3.54252e-15	-1.7119e-14	300	610	0	-4.62886e-18	-5.20821e-18	-1.13406e-17	5.4598e-16	3.80303e-18	-1.61988e-16	300	200	0	1.91785e-19	2.02348e-19	-2.64766e-18	-1.03422e-17	2.01683e-16	-2.96122e-17	-311	200	0	-0.693951	-1.18214	50.6842	-1298.6	-2003.59	776.233	-914	200	0
487	0	1.60182e-16	-2.64694e-16	-3.54568e-16	-2.97719e-14	-3.63243e-14	-2.10025e-15	300	610	0	-7.11699e-18	-7.07553e-18	-1.63344e-17	7.47635e-16	-2.8345e-17	-2.56756e-16	300	200	0	3.4536e-19	3.69099e-19	-4.79975e-18	-1.90138e-17	3.65191e-16	-5.3825e-17	-311	200	0	-0.734401	-1.1714	50.9422	-1294.89	-2021.14	775.396	-914	200	0	-0.650152	-1.14274	50.3191	8793.44	44082	1993.96	0	0	0
487	1	-2.21282e-16	-3.57456e-16	-1.28378e-15	-9.17541e-14	-8.58085e-14	2.4457e-14	300	610	0	-9.96873e-18	-8.8561e-18	-2.16329e-17	9.43335e-16	-7.83816e-17	-3.68342e-16	300	200	0	5.40854e-19	5.82587e-19	-7.54754e-18	-3.01533e-17	5.73849e-16	-8.47764e-17	-311	200	0	-0.766675	-1.17275	51.1703	-1286.85	-2030.82	779.439	-914	200	0
487	2	-8.38868e-16	-4.4467e-16	-2.63373e-15	-1.80532e-13	-1.54082e-13	6.5576e-14	300	610	0	-1.28615e-17	-1.01165e-17	-2.63625e-17	1.0881e-15	-1.49156e-16	-4.86039e-16	300	200	0	7.68719e-19	8.33093e-19	-1.07616e-17	-4.32753e-17	8.17766e-16	-1.2103e-16	-311	200	0	-0.793828	-1.18532	51.3513	-1277.04	-2032.18	787.141	-914	200	0
487	3	-1.73907e-15	-5.0415e-16	-4.43551e-15	-2.97504e-13	-2.40876e-13	1.23495e-13	300	610	0	-1.52259e-17	-1.0211e-17	-2.91219e-17	1.11424e-15	-2.41321e-16	-5.89959e-16	300	200	0	1.00563e-18	1.09604e-18	-1.41202e-17	-5.71241e-17	1.07243e-15	-1.58987e-16	-311	200	0	-0.822004	-1.20368	51.4689	-1267.09	-2024.43	796.055	-914	200	0
487	4	-2.94415e-15	-5.0306e-16	-6.64955e-15	-4.39261e-13	-3.41887e-13	1.98624e-13	300	610	0	-1.61808e-17	-8.25786e-18	-2.78824e-17	9.28663e-16	-3.51581e-16	-6.48368e-16	300	200	0	1.20916e-18	1.32609e-18	-1.70336e-17	-6.93656e-17	1.29297e-15	-1.92037e-16	-311	200	0	-0.852882	-1.21961	51.5125	-1258.24	-2007.68	804.045	-914	200	0
487	5	-4.4296e-15	-3.96846e-16	-9.12148e-15	-5.94726e-13	-4.46676e-13	2.88106e-13	300	610	0	-1.44863e-17	-3.14842e-18	-1.99447e-17	4.13315e-16	-4.70449e-16	-6.15508e-16	300	200	0	1.31241e-18	1.45123e-18	-1.85687e-17	-7.6273e-17	1.40845e-15	-2.09697e-16	-311	200	0	-0.881944	-1.22592	51.4949	-1251.61	-1983.91	810.483	-914	200	0
487	6	-6.09466e-15	-1.29818e-16	-1.15294e-14	-7.41798e-13	-5.3631e-13	3.83997e-13	300	610	0	-8.53521e-18	6.3912e-18	-2.00299e-18	-5.68725e-16	-5.79637e-16	-4.3072e-16	300	200	0	1.21984e-18	1.36796e-18	-1.73882e-17	-7.24703e-17	1.31722e-15	-1.96931e-16	-311	200	0	-0.901087	-1.21773	51.452	-1247.53	-1956.08	815.543	-914	200	0
487	7	-7.72685e-15	3.61536e-16	-1.33266e-14	-8.43774e-13	-5.80995e-13	4.7115e-13	300	610	0	3.58533e-18	2.16579e-17	2.9618e-17	-2.15883e-15	-6.49349e-16	-2.00067e-17	300	200	0	8.05881e-19	9.39443e-19	-1.17292e-17	-5.08286e-17	8.85406e-16	-1.33889e-16	-311	200	0	-0.901755	-1.19238	51.4247	-1245.62	-1927.32	818.863	-914	200	0
487	8	-8.96339e-15	1.14117e-15	-1.3689e-14	-8.46169e-13	-5.38236e-13	5.25033e-13	300	610	0	2.39228e-17	4.37199e-17	7.84738e-17	-4.4768e-15	-6.35944e-16	6.98487e-16	300	200	0	-8.12146e-20	-6.66866e-22	5.4565e-19	-2.6476e-18	-4.9241e-17	3.52225e-18	-311	200	0	-0.878492	-1.15021	51.4427	-1245.31	-1901.43	819.347	-914	200	0
487	9	-9.25538e-15	2.26053e-15	-1.14806e-14	-6.74868e-13	-3.52255e-13	5.09877e-13	300	610	0	5.43347e-17	7.30258e-17	1.47175e-16	-7.58006e-15	-4.80758e-16	1.8033e-15	300	200	0	-1.60728e-18	-1.63564e-18	2.17818e-17	8.17016e-17	-1.66464e-15	2.41788e-16	-311	200	0	-0.832019	-1.09519	51.5152	-1245.91	-1882.77	816.195	-914	200	0
488	0	-7.84399e-15	3.73865e-15	-5.25899e-15	-2.36984e-13	4.42626e-14	3.77786e-13	300	610	0	9.59621e-17	1.08854e-16	2.36146e-16	-1.14056e-14	-1.11152e-16	3.35095e-15	300	200	0	-3.92824e-18	-4.14014e-18	5.42005e-17	2.11466e-16	-4.12908e-15	6.06059e-16	-311	200	0	-0.769577	-1.03515	51.6241	-1246.95	-1873.83	810.236	-914	200	0	-0.757421	-1.10739	51.6206	9058.91	45253.4	1972.61	0	0	0
488	1	-3.76262e-15	5.53424e-15	6.65267e-15	5.73761e-13	7.24739e-13	6.97035e-14	300	610	0	1.48465e-16	1.48596e-16	3.41924e-16	-1.56943e-14	5.54743e-16	5.34785e-15	300	200	0	-7.15044e-18	-7.63764e-18	9.93464e-17	3.93312e-16	-7.55919e-15	1.11395e-15	-311	200	0	-0.702762	-0.982276	51.7332	-1248.76	-1873.6	804.089	-914	200	0
488	2	4.11626e-15	7.50966e-15	2.59908e-14	1.86489e-12	1.75799e-12	-4.80592e-13	300	610	0	2.08994e-16	1.86906e-16	4.54997e-16	-1.98989e-14	1.59789e-15	7.71207e-15	300	200	0	-1.1272e-17	-1.2137e-17	1.57267e-16	6.28033e-16	-1.19576e-14	1.76633e-15	-311	200	0	-0.644136	-0.950927	51.8104	-1252.22	-1878.5	800.621	-914	200	0
488	3	1.69662e-14	9.38823e-15	5.42357e-14	3.72382e-12	3.19055e-12	-1.33805e-12	300	610	0	2.70935e-16	2.14778e-16	5.57311e-16	-2.30856e-14	3.08085e-15	1.02249e-14	300	200	0	-1.61031e-17	-1.74458e-17	2.25394e-16	9.06046e-16	-1.71281e-14	2.53471e-15	-311	200	0	-0.604308	-0.951059	51.8472	-1258.45	-1884.81	801.264	-914	200	0
488	4	3.57977e-14	1.07088e-14	9.21147e-14	6.18481e-12	5.02057e-12	-2.55195e-12	300	610	0	3.22483e-16	2.18719e-16	6.19698e-16	-2.3841e-14	5.02129e-15	1.24751e-14	300	200	0	-2.11665e-17	-2.30616e-17	2.97148e-16	1.2017e-15	-2.25692e-14	3.34553e-15	-311	200	0	-0.590561	-0.983481	51.8545	-1269.33	-1890.96	805.663	-914	200	0
488	5	6.11277e-14	1.0785e-14	1.38895e-13	9.18264e-12	7.16238e-12	-4.13406e-12	300	610	0	3.45268e-16	1.80219e-16	5.99701e-16	-2.02111e-14	7.35499e-15	1.38019e-14	300	200	0	-2.5584e-17	-2.80469e-17	3.6033e-16	1.46675e-15	-2.73527e-14	4.06202e-15	-311	200	0	-0.605231	-1.04043	51.844	-1286.47	-1898.02	812.154	-914	200	0
488	6	9.25078e-14	8.68103e-15	1.91458e-13	1.24925e-11	9.40236e-12	-6.02853e-12	300	610	0	3.13302e-16	7.58845e-17	4.40564e-16	-9.70648e-15	9.88878e-15	1.32475e-14	300	200	0	-2.7962e-17	-3.09018e-17	3.955e-16	1.62357e-15	-3.00005e-14	4.46587e-15	-311	200	0	-0.643618	-1.10886	51.8121	-1309.02	-1907.81	818.519	-914	200	0
488	7	1.27903e-13	3.22155e-15	2.43177e-13	1.56589e-11	1.13486e-11	-8.07343e-12	300	610	0	1.92735e-16	-1.21318e-16	7.24227e-17	1.05767e-14	1.22452e-14	9.53627e-15	300	200	0	-2.62996e-17	-2.94592e-17	3.74658e-16	1.55966e-15	-2.83848e-14	4.24222e-15	-311	200	0	-0.694533	-1.1761	51.7414	-1333.66	-1921.45	823.207	-914	200	0
488	8	1.62944e-13	-6.94203e-15	2.82704e-13	1.79188e-11	1.23803e-11	-9.95594e-12	300	610	0	-5.69314e-17	-4.39149e-16	-5.82895e-16	4.36615e-14	1.38043e-14	1.10388e-15	300	200	0	-1.79546e-17	-2.08414e-17	2.60717e-16	1.12509e-15	-1.96885e-14	2.97354e-15	-311	200	0	-0.743996	-1.23577	51.6181	-1356.86	-1939.75	826.221	-914	200	0
488	9	1.90099e-13	-2.31798e-14	2.9283e-13	1.81339e-11	1.16075e-11	-1.11656e-11	300	610	0	-4.79364e-16	-9.00883e-16	-1.6018e-15	9.21513e-14	1.36536e-14	-1.37913e-14	300	200	0	2.82856e-19	-1.53083e-18	8.47826e-18	1.3594e-16	-4.80657e-16	1.50343e-16	-311	200	0	-0.780188	-1.28682	51.4441	-1376.39	-1963.59	828.708	-914	200	0
489	0	1.97911e-13	-4.6615e-14	2.49719e-13	1.47475e-11	7.85632e-12	-1.09542e-11	300	610	0	-1.11469e-15	-1.51715e-15	-3.04181e-15	1.57379e-13	1.05602e-14	-3.68383e-14	300	200	0	3.19441e-17	3.23731e-17	-4.31994e-16	-1.61266e-15	3.30269e-14	-4.79116e-15	-311	200	0	-0.797528	-1.32766	51.2406	-1391.26	-1993.08	831.867	-914	200	0	-0.613061	-1.23454	50.5528	8722.87	44146.4	2084.34	0	0	0
489	1	1.70457e-13	-7.77091e-14	1.22953e-13	5.79948e-12	-2.97076e-13	-8.31502e-12	300	610	0	-1.98855e-15	-2.27441e-15	-4.91561e-15	2.38194e-13	2.99003e-15	-6.92845e-14	300	200	0	8.03878e-17	8.46283e-17	-1.10852e-15	-4.31954e-15	8.44571e-14	-1.23923e-14	-311	200	0	-0.796888	-1.35473	51.041	-1401.86	-2026.93	836.032	-914	200	0
489	2	8.73604e-14	-1.15676e-13	-1.23024e-13	-1.09662e-11	-1.44165e-11	-2.00046e-12	300	610	0	-3.09607e-15	-3.11987e-15	-7.15534e-15	3.29361e-13	-1.07966e-14	-1.1135e-13	300	200	0	1.47975e-16	1.57966e-16	-2.05531e-15	-8.13184e-15	1.56395e-13	-2.3043e-14	-311	200	0	-0.782513	-1.36572	50.8702	-1409.18	-2062.29	840.26	-914	200	0
[truncated: 2,179 more rows]
[truncated: 234 more columns]
