# Supplementary material for: Independent effects of mental fatigue and drop height on drop jump performance in American football athletes: an exploration of central-peripheral interaction
Source: PeerJ. 2026 Jan 13;14:e20574. doi: 10.7717/peerj.20574 (PMC12810397; doi:10.7717/peerj.20574)
Supplement: Supplemental Information 1 [file peerj-14-20574-s001.zip › data/1/11/DJ 30 02.csv]

Devices
1000
		Force1 - Force			Force1 - Moment			Force1 - CoP			Force2 - Force			Force2 - Moment			Force2 - CoP			Combined Force			Combined Moment			Combined CoP
Frame	Sub Frame	Fx	Fy	Fz	Mx	My	Mz	Cx	Cy	Cz	Fx	Fy	Fz	Mx	My	Mz	Cx	Cy	Cz	Fx	Fy	Fz	Mx	My	Mz	Cx	Cy	Cz
		N	N	N	N.mm	N.mm	N.mm	mm	mm	mm	N	N	N	N.mm	N.mm	N.mm	mm	mm	mm	N	N	N	N.mm	N.mm	N.mm	mm	mm	mm
694	0	-4.41689e-12	1.39422e-12	1.05878e-11	9.05434e-10	9.29712e-10	3.5039e-10	300	610	0	2.67121e-16	1.33976e-16	2.00217e-16	1.30714e-14	-3.01023e-15	-2.66389e-15	300	200	0	-4.41662e-12	1.39436e-12	1.0588e-11	7.43097e-09	-2.03469e-09	3.46294e-09	0	0	0
694	1	-2.29843e-12	5.73802e-13	2.16938e-11	1.63474e-09	1.73663e-09	3.55572e-10	300	610	0	3.17305e-16	1.63035e-16	2.44865e-16	1.59606e-14	-3.68042e-15	-3.67525e-15	300	200	0	-2.29812e-12	5.73965e-13	2.1694e-11	1.48956e-08	-4.66126e-09	1.92974e-09	0	0	0
694	2	1.86276e-12	-9.72126e-13	3.65116e-11	2.56423e-09	2.77998e-09	2.90851e-10	300	610	0	3.38792e-16	1.79768e-16	2.71744e-16	1.7676e-14	-4.08289e-15	-4.67217e-15	300	200	0	1.8631e-12	-9.71946e-13	3.65119e-11	2.47897e-08	-8.26301e-09	-1.13709e-09	0	0	0
694	3	8.71395e-12	-3.45934e-12	5.47127e-11	3.64912e-09	4.01817e-09	1.17971e-10	300	610	0	3.05909e-16	1.71593e-16	2.62143e-16	1.69942e-14	-3.93625e-15	-5.43725e-15	300	200	0	8.71426e-12	-3.45917e-12	5.47129e-11	3.68579e-08	-1.2814e-08	-6.23536e-09	0	0	0
694	4	1.88231e-11	-7.06794e-12	7.50239e-11	4.77936e-09	5.3385e-09	-2.07179e-10	300	610	0	1.85282e-16	1.21793e-16	1.91085e-16	1.22843e-14	-2.86495e-15	-5.64043e-15	300	200	0	1.88233e-11	-7.06782e-12	7.50241e-11	5.02047e-08	-1.80722e-08	-1.38097e-08	0	0	0
694	5	3.25025e-11	-1.18787e-11	9.47933e-11	5.75407e-09	6.5279e-09	-7.29743e-10	300	610	0	-6.2943e-17	9.92147e-18	2.78702e-17	1.54511e-15	-4.07571e-16	-4.82419e-15	300	200	0	3.25024e-11	-1.18787e-11	9.47934e-11	6.30078e-08	-2.34702e-08	-2.41198e-08	0	0	0
694	6	4.95548e-11	-1.77826e-11	1.09521e-10	6.25618e-09	7.24293e-09	-1.4873e-09	300	610	0	-4.81623e-16	-1.86712e-16	-2.61784e-16	-1.74537e-14	3.95101e-15	-2.40415e-15	300	200	0	4.95543e-11	-1.77828e-11	1.09521e-10	7.22104e-08	-2.79919e-08	-3.70505e-08	0	0	0
694	7	6.89376e-11	-2.43637e-11	1.12426e-10	5.83217e-09	6.98464e-09	-2.4965e-09	300	610	0	-1.10995e-15	-4.89994e-16	-7.11289e-16	-4.68785e-14	1.07125e-14	2.3035e-15	300	200	0	6.89365e-11	-2.43642e-11	1.12425e-10	7.32422e-08	-3.00518e-08	-5.18575e-08	0	0	0
694	8	8.83543e-11	-3.07579e-11	9.41646e-11	3.8853e-09	5.08703e-09	-3.73408e-09	300	610	0	-1.97262e-15	-9.15879e-16	-1.34561e-15	-8.83355e-14	2.02512e-14	1.00138e-14	300	200	0	8.83524e-11	-3.07588e-11	9.41633e-11	5.98489e-08	-2.74028e-08	-6.68575e-08	0	0	0
694	9	1.03804e-10	-3.5501e-11	4.28769e-11	-3.06525e-10	7.31679e-10	-5.11225e-09	300	610	0	-3.064e-15	-1.46669e-15	-2.16983e-15	-1.42123e-13	3.26422e-14	2.13475e-14	300	200	0	1.03801e-10	-3.55025e-11	4.28747e-11	2.41437e-08	-1.71131e-08	-7.90827e-08	0	0	0
695	0	1.09149e-10	-3.6389e-11	-5.52178e-11	-7.5337e-09	-6.99521e-09	-6.44918e-09	300	610	0	-4.32683e-15	-2.12056e-15	-3.15343e-15	-2.06203e-13	4.74248e-14	3.66334e-14	300	200	0	1.09145e-10	-3.63911e-11	-5.5221e-11	-4.29642e-08	4.33217e-09	-8.39468e-08	0	0	0
695	1	9.58131e-11	-3.03875e-11	-2.14382e-10	-1.85415e-08	-1.89838e-08	-7.43712e-09	300	610	0	-5.62601e-15	-2.81809e-15	-4.21027e-15	-2.74897e-13	6.33015e-14	5.56232e-14	300	200	0	9.58075e-11	-3.03903e-11	-2.14386e-10	-1.50774e-07	4.07332e-08	-7.4999e-08	0	0	0
695	2	5.27491e-11	-1.3648e-11	-4.46756e-10	-3.38424e-08	-3.58988e-08	-7.61323e-09	300	610	0	-6.71901e-15	-3.44692e-15	-5.17535e-15	-3.3737e-13	7.7789e-14	7.71174e-14	300	200	0	5.27424e-11	-1.36514e-11	-4.46761e-10	-3.0702e-07	9.5598e-08	-4.38842e-08	0	0	0
695	3	-3.30894e-11	1.82969e-11	-7.58278e-10	-5.3437e-08	-5.78745e-08	-6.34082e-09	300	610	0	-7.22674e-15	-3.82585e-15	-5.7807e-15	-3.76069e-13	8.68561e-14	9.85103e-14	300	200	0	-3.30966e-11	1.8293e-11	-7.58284e-10	-5.1511e-07	1.71199e-07	1.93331e-08	0	0	0
695	4	-1.75525e-10	7.00636e-11	-1.14286e-09	-7.64365e-08	-8.40951e-08	-2.81287e-09	300	610	0	-6.61126e-15	-3.69157e-15	-5.63486e-15	-3.65394e-13	8.46152e-14	1.15291e-13	300	200	0	-1.75531e-10	7.006e-11	-1.14287e-09	-7.7022e-07	2.67191e-07	1.25277e-07	0	0	0
695	5	-3.86862e-10	1.45572e-10	-1.57477e-09	-1.00589e-07	-1.12262e-07	3.90651e-09	300	610	0	-4.16981e-15	-2.69251e-15	-4.21272e-15	-2.71056e-13	6.31714e-14	1.2057e-13	300	200	0	-3.86866e-10	1.45569e-10	-1.57477e-09	-1.05421e-06	3.78739e-07	2.83564e-07	0	0	0
695	6	-6.74214e-10	2.46715e-10	-1.99942e-09	-1.21738e-07	-1.37972e-07	1.47833e-08	300	610	0	9.41221e-16	-3.96536e-16	-8.65655e-16	-5.07701e-14	1.27752e-14	1.04749e-13	300	200	0	-6.74213e-10	2.46714e-10	-1.99942e-09	-1.32954e-06	4.94217e-07	5.00068e-07	0	0	0
695	7	-1.03419e-09	3.7147e-10	-2.3234e-09	-1.33277e-07	-1.54078e-07	3.06355e-08	300	610	0	9.63555e-15	3.67902e-15	5.13533e-15	3.42897e-13	-7.7527e-14	5.55109e-14	300	200	0	-1.03418e-09	3.71474e-10	-2.32339e-09	-1.53272e-06	5.9258e-07	7.72931e-07	0	0	0
695	8	-1.44583e-09	5.11424e-10	-2.40509e-09	-1.2571e-07	-1.50142e-07	5.18542e-08	300	610	0	2.27593e-14	1.00047e-14	1.45078e-14	9.56488e-13	-2.18511e-13	-4.16387e-14	300	200	0	-1.44581e-09	5.11434e-10	-2.40508e-09	-1.56826e-06	6.4078e-07	1.08724e-06	0	0	0
695	9	-1.86198e-09	6.48792e-10	-2.04845e-09	-8.64818e-08	-1.1216e-07	7.80065e-08	300	610	0	4.08657e-14	1.89321e-14	2.78007e-14	1.82535e-12	-4.1841e-13	-2.01974e-13	300	200	0	-1.86194e-09	6.48811e-10	-2.04842e-09	-1.30488e-06	5.91739e-07	1.40845e-06	0	0	0
696	0	-2.19966e-09	7.53175e-10	-1.00337e-09	-3.19085e-10	-2.28419e-08	1.07317e-07	300	610	0	6.38836e-14	3.05334e-14	4.51559e-14	2.95803e-12	-6.79326e-13	-4.3896e-13	300	200	0	-2.1996e-09	7.53206e-10	-1.00332e-09	-5.76208e-07	3.83735e-07	1.67506e-06	0	0	0
696	1	-2.33085e-09	7.78545e-10	1.02238e-09	1.49608e-07	1.37244e-07	1.36042e-07	300	610	0	9.06708e-14	4.43799e-14	6.59776e-14	4.31468e-12	-9.92262e-13	-7.60119e-13	300	200	0	-2.33076e-09	7.78589e-10	1.02245e-09	8.10649e-07	-5.76142e-08	1.79142e-06	0	0	0
696	2	-2.07569e-09	6.61225e-10	4.33371e-09	3.79349e-07	3.87218e-07	1.57792e-07	300	610	0	1.18459e-13	5.92598e-14	8.85109e-14	5.77955e-12	-1.33078e-12	-1.16108e-12	300	200	0	-2.07557e-09	6.61284e-10	4.3338e-09	3.05468e-06	-8.13296e-07	1.62232e-06	0	0	0
696	3	-1.20147e-09	3.20059e-10	9.19438e-09	7.00269e-07	7.41697e-07	1.62902e-07	300	610	0	1.42227e-13	7.28517e-14	1.09348e-13	7.1289e-12	-1.64361e-12	-1.6177e-12	300	200	0	-1.20132e-09	3.20132e-10	9.19448e-09	6.32423e-06	-1.95899e-06	9.91805e-07	0	0	0
696	4	5.68195e-10	-3.39693e-10	1.57418e-08	1.11323e-06	1.20443e-06	1.38008e-07	300	610	0	1.54072e-13	8.13849e-14	1.22915e-13	7.99749e-12	-1.84687e-12	-2.07642e-12	300	200	0	5.6835e-10	-3.39612e-10	1.57419e-08	1.06995e-05	-3.54543e-06	-3.10508e-07	0	0	0
696	5	3.5283e-09	-1.41674e-09	2.38653e-08	1.60063e-06	1.7595e-06	6.60927e-08	300	610	0	1.42725e-13	7.935e-14	1.21024e-13	7.84982e-12	-1.81742e-12	-2.4437e-12	300	200	0	3.52845e-09	-1.41667e-09	2.38655e-08	1.60905e-05	-5.56951e-06	-2.5112e-06	0	0	0
696	6	7.9451e-09	-2.99625e-09	3.30455e-08	2.11644e-06	2.36005e-06	-7.26931e-08	300	610	0	9.33933e-14	5.93564e-14	9.26378e-14	5.96519e-12	-1.38933e-12	-2.57576e-12	300	200	0	7.9452e-09	-2.99619e-09	3.30456e-08	2.21304e-05	-7.93501e-06	-5.81809e-06	0	0	0
696	7	1.39796e-08	-5.12214e-09	4.216e-08	2.57471e-06	2.91519e-06	-2.99006e-07	300	610	0	-1.1775e-14	1.22734e-14	2.40566e-14	1.45032e-12	-3.56668e-13	-2.27131e-12	300	200	0	1.39796e-08	-5.12212e-09	4.216e-08	2.80464e-05	-1.04038e-05	-1.03632e-05	0	0	0
696	8	2.15764e-08	-7.75748e-09	4.92699e-08	2.83785e-06	3.27622e-06	-6.30624e-07	300	610	0	-1.9225e-13	-7.21621e-14	-1.00214e-13	-6.70304e-12	1.51339e-12	-1.27081e-12	300	200	0	2.15762e-08	-7.75755e-09	4.92698e-08	3.25201e-05	-1.25404e-05	-1.61195e-05	0	0	0
696	9	3.03151e-08	-1.07324e-08	5.14193e-08	2.70706e-06	3.22478e-06	-1.07663e-06	300	610	0	-4.6628e-13	-2.04055e-13	-2.95573e-13	-1.9494e-11	4.45211e-12	7.32862e-13	300	200	0	3.03146e-08	-1.07327e-08	5.1419e-08	3.35576e-05	-1.3656e-05	-2.27886e-05	0	0	0
697	0	3.92279e-08	-1.36812e-08	4.4495e-08	1.91823e-06	2.4666e-06	-1.6291e-06	300	610	0	-8.46204e-13	-3.91139e-13	-5.74066e-13	-3.76987e-11	8.64015e-12	4.06584e-12	300	200	0	3.9227e-08	-1.36816e-08	4.44944e-08	2.84033e-05	-1.27646e-05	-2.96624e-05	0	0	0
697	1	4.65951e-08	-1.59729e-08	2.3225e-08	1.48453e-07	6.36421e-07	-2.25218e-06	300	610	0	-1.33152e-12	-6.35422e-13	-9.39401e-13	-6.15443e-11	1.41326e-11	9.01969e-12	300	200	0	4.65938e-08	-1.59735e-08	2.32241e-08	1.35487e-05	-8.56729e-06	-3.5467e-05	0	0	0
697	2	4.97466e-08	-1.66465e-08	-1.85854e-08	-2.96046e-06	-2.67874e-06	-2.86887e-06	300	610	0	-1.89952e-12	-9.28533e-13	-1.38002e-12	-9.02562e-11	2.0755e-11	1.57654e-11	300	200	0	4.97447e-08	-1.66475e-08	-1.85868e-08	-1.5097e-05	5.09587e-07	-3.82081e-05	0	0	0
697	3	4.49121e-08	-1.43663e-08	-8.74515e-08	-7.75382e-06	-7.88924e-06	-3.34656e-06	300	610	0	-2.49352e-12	-1.24579e-12	-1.86021e-12	-1.21478e-10	2.79692e-11	2.4229e-11	300	200	0	4.49096e-08	-1.43675e-08	-8.74534e-08	-6.17894e-05	1.61911e-05	-3.50527e-05	0	0	0
697	4	2.71905e-08	-7.42124e-09	-1.89094e-07	-1.44829e-05	-1.53158e-05	-3.48343e-06	300	610	0	-3.00959e-12	-1.53925e-12	-2.30965e-12	-1.50591e-10	3.47169e-11	3.39252e-11	300	200	0	2.71874e-08	-7.42278e-09	-1.89097e-07	-0.000130187	4.01082e-05	-2.22958e-05	0	0	0
697	5	-9.27083e-09	6.19704e-09	-3.26668e-07	-2.31835e-05	-2.50567e-05	-2.99914e-06	300	610	0	-3.28309e-12	-1.73048e-12	-2.61241e-12	-1.7e-10	3.9254e-11	4.37546e-11	300	200	0	-9.27411e-09	6.19531e-09	-3.2667e-07	-0.000222154	7.33896e-05	4.51536e-06	0	0	0
697	6	-7.07647e-08	2.8598e-08	-4.98206e-07	-3.35087e-05	-3.68029e-05	-1.5349e-06	300	610	0	-3.07799e-12	-1.70423e-12	-2.59728e-12	-1.68505e-10	3.90052e-11	5.17775e-11	300	200	0	-7.07677e-08	2.85963e-08	-4.98209e-07	-0.000336043	0.000116057	5.02111e-05	0	0	0
697	7	-1.63045e-07	6.16292e-08	-6.93249e-07	-4.45185e-05	-4.96011e-05	1.33009e-06	300	610	0	-2.08298e-12	-1.30518e-12	-2.03236e-12	-1.30962e-10	3.04842e-11	5.49947e-11	300	200	0	-1.63047e-07	6.16279e-08	-6.93251e-07	-0.000464443	0.0001662	0.000119277	0	0	0
697	8	-2.89737e-07	1.063e-07	-8.88726e-07	-5.44361e-05	-6.15753e-05	6.03729e-06	300	610	0	7.9548e-14	-3.40466e-13	-6.28374e-13	-3.85083e-11	9.34249e-12	4.91864e-11	300	200	0	-2.89737e-07	1.063e-07	-8.88727e-07	-0.000591457	0.00021895	0.000214667	0	0	0
697	9	-4.50008e-07	1.61952e-07	-1.04442e-06	-6.03973e-05	-6.9633e-05	1.29725e-05	300	610	0	3.82429e-12	1.40803e-12	1.94385e-12	1.3028e-10	-2.93662e-11	2.88845e-11	300	200	0	-4.50004e-07	1.61953e-07	-1.04442e-06	-0.000689722	0.000265294	0.000336063	0	0	0
698	0	-6.35447e-07	2.25162e-07	-1.09865e-06	-5.82413e-05	-6.92083e-05	2.23447e-05	300	610	0	9.54441e-12	4.15718e-12	6.01458e-12	3.96835e-10	-9.06018e-11	-1.24159e-11	300	200	0	-6.35438e-07	2.25166e-07	-1.09864e-06	-0.000717607	0.000290885	0.000477515	0	0	0
698	1	-8.26207e-07	2.88412e-07	-9.65139e-07	-4.2414e-05	-5.41181e-05	3.4012e-05	300	610	0	1.75141e-11	8.07665e-12	1.18475e-11	7.78157e-10	-1.7832e-10	-8.1674e-11	300	200	0	-8.2619e-07	2.8842e-07	-9.65127e-07	-0.000617301	0.000275077	0.000624521	0	0	0
698	2	-9.86666e-07	3.38615e-07	-5.32791e-07	-6.09085e-06	-1.66498e-05	4.72519e-05	300	610	0	2.77438e-11	1.32189e-11	1.95358e-11	1.28002e-09	-2.93908e-10	-1.85197e-10	300	200	0	-9.86638e-07	3.38628e-07	-5.32771e-07	-0.000314834	0.00019054	0.000750701	0	0	0
698	3	-1.06115e-06	3.55714e-07	3.29664e-07	5.83483e-05	5.19705e-05	6.04812e-05	300	610	0	3.9783e-11	1.94215e-11	2.88568e-11	1.88747e-09	-4.34003e-10	-3.26848e-10	300	200	0	-1.06111e-06	3.55734e-07	3.29693e-07	0.000276526	3.99529e-06	0.000814493	0	0	0
698	4	-9.70645e-07	3.11692e-07	1.76135e-06	0.000158326	0.000160543	7.09489e-05	300	610	0	5.24728e-11	2.61823e-11	3.90847e-11	2.55259e-09	-5.87668e-10	-5.05442e-10	300	200	0	-9.70593e-07	3.11718e-07	1.76139e-06	0.00124772	-0.000321286	0.000756547	0	0	0
698	5	-6.11959e-07	1.7049e-07	3.88621e-06	0.000299385	0.000316091	7.44429e-05	300	610	0	6.36629e-11	3.25118e-11	4.87691e-11	3.1801e-09	-7.33073e-10	-7.11255e-10	300	200	0	-6.11895e-07	1.70523e-07	3.88626e-06	0.00267817	-0.000820417	0.000498881	0	0	0
698	6	1.38796e-07	-1.10452e-07	6.77607e-06	0.000482642	0.000521084	6.5083e-05	300	610	0	6.99241e-11	3.67787e-11	5.55e-11	3.61208e-09	-8.33959e-10	-9.21732e-10	300	200	0	1.38865e-07	-1.10415e-07	6.77612e-06	0.00461076	-0.00151842	-5.27218e-05	0	0	0
698	7	1.41578e-06	-5.76185e-07	1.03972e-05	0.000701294	0.00076957	3.53075e-05	300	610	0	6.63143e-11	3.65735e-11	5.5698e-11	3.61439e-09	-8.36492e-10	-1.09667e-09	300	200	0	1.41585e-06	-5.76149e-07	1.03973e-05	0.00701595	-0.00241757	-0.00100118	0	0	0
698	8	3.34324e-06	-1.26674e-06	1.45393e-05	0.000936167	0.00104217	-2.38019e-05	300	610	0	4.62844e-11	2.86325e-11	4.44925e-11	2.8689e-09	-6.67439e-10	-1.17353e-09	300	200	0	3.34328e-06	-1.26671e-06	1.45394e-05	0.00974438	-0.00348012	-0.0024432	0	0	0
698	9	6.00234e-06	-2.20514e-06	1.87287e-05	0.00115055	0.0013002	-0.000121674	300	610	0	1.84912e-12	8.8835e-12	1.57768e-11	9.77386e-10	-2.35006e-10	-1.06386e-09	300	200	0	6.00234e-06	-2.20513e-06	1.87287e-05	0.0124692	-0.00460654	-0.00444464	0	0	0
699	0	9.38258e-06	-3.37999e-06	2.21315e-05	0.00128483	0.00147935	-0.000266669	300	610	0	-7.58196e-11	-2.73077e-11	-3.74392e-11	-2.51517e-09	5.65849e-10	-6.52511e-10	300	200	0	9.38251e-06	-3.38002e-06	2.21315e-05	0.0146228	-0.00561045	-0.00700404	0	0	0
699	1	1.33161e-05	-4.7225e-06	2.34606e-05	0.00125196	0.00148419	-0.000463559	300	610	0	-1.95185e-10	-8.45915e-11	-1.22233e-10	-8.06813e-09	1.84142e-09	1.98257e-10	300	200	0	1.33159e-05	-4.72259e-06	2.34605e-05	0.0153362	-0.00619312	-0.0100031	0	0	0
699	2	1.73964e-05	-6.07821e-06	2.09073e-05	0.000935165	0.00118483	-0.000709878	300	610	0	-3.62319e-10	-1.66683e-10	-2.44366e-10	-1.60532e-08	3.67815e-09	1.63687e-09	300	200	0	1.7396e-05	-6.07838e-06	2.09071e-05	0.0133968	-0.0059223	-0.0131451	0	0	0
699	3	2.08856e-05	-7.17576e-06	1.21311e-05	0.000190258	0.000418473	-0.000991091	300	610	0	-5.7788e-10	-2.74898e-10	-4.06117e-10	-2.66126e-08	6.11e-09	3.79958e-09	300	200	0	2.08851e-05	-7.17604e-06	1.21306e-05	0.00724564	-0.0042232	-0.015884	0	0	0
699	4	2.26235e-05	-7.59669e-06	-5.64892e-06	-0.0011448	-0.00100122	-0.00127468	300	610	0	-8.32968e-10	-4.06109e-10	-6.03231e-10	-3.94598e-08	9.07267e-09	6.77323e-09	300	200	0	2.26226e-05	-7.5971e-06	-5.64952e-06	-0.00495546	-0.000392237	-0.0173539	0	0	0
699	5	2.09547e-05	-6.75352e-06	-3.54018e-05	-0.00322943	-0.00326283	-0.0015036	300	610	0	-1.10391e-09	-5.5011e-10	-8.20978e-10	-5.3622e-08	1.23442e-08	1.05407e-08	300	200	0	2.09536e-05	-6.75407e-06	-3.54027e-05	-0.025149	0.00635221	-0.016312	0	0	0
699	6	1.3707e-05	-3.88656e-06	-7.98093e-05	-0.00618552	-0.00651981	-0.00158995	300	610	0	-1.34623e-09	-6.86493e-10	-1.02946e-09	-6.71347e-08	1.54746e-08	1.49076e-08	300	200	0	1.37056e-05	-3.88725e-06	-7.98103e-05	-0.0550561	0.0167654	-0.0111171	0	0	0
699	7	-1.7412e-06	1.90582e-06	-0.000140497	-0.0100443	-0.0108326	-0.00141045	300	610	0	-1.48855e-09	-7.81346e-10	-1.17859e-09	-7.67156e-08	1.77102e-08	1.94116e-08	300	200	0	-1.74269e-06	1.90504e-06	-0.000140498	-0.0956561	0.0314004	0.000223511	0	0	0
699	8	-2.82488e-05	1.15852e-05	-0.000216914	-0.014673	-0.0160875	-0.00080576	300	610	0	-1.42739e-09	-7.84297e-10	-1.19357e-09	-7.74713e-08	1.79262e-08	2.32199e-08	300	200	0	-2.82502e-05	1.15844e-05	-0.000216916	-0.146435	0.0503432	0.0199016	0	0	0
699	9	-6.8495e-05	2.60179e-05	-0.000304846	-0.0196809	-0.0218911	0.000413047	300	610	0	-1.02503e-09	-6.26795e-10	-9.72121e-10	-6.27207e-08	1.45845e-08	2.50286e-08	300	200	0	-6.8496e-05	2.60173e-05	-0.000304847	-0.204388	0.0728507	0.0500004	0	0	0
700	0	-0.000124291	4.57252e-05	-0.000394568	-0.0243098	-0.0274459	0.00244724	300	610	0	-1.12668e-10	-2.22878e-10	-3.85375e-10	-2.40593e-08	5.74812e-09	2.29844e-08	300	200	0	-0.000124291	4.5725e-05	-0.000394568	-0.262802	0.0968906	0.0919822	0	0	0
700	1	-0.000195562	7.05198e-05	-0.0004688	-0.0273198	-0.0314157	0.00547779	300	610	0	1.49755e-09	5.25862e-10	7.15052e-10	4.81728e-08	-1.08128e-08	1.46628e-08	300	200	0	-0.00019556	7.05203e-05	-0.000468799	-0.309903	0.118611	0.145926	0	0	0
700	2	-0.000278969	9.90212e-05	-0.000500698	-0.0268899	-0.0318059	0.00961286	300	610	0	3.98764e-09	1.71908e-09	2.48072e-09	1.63815e-07	-3.73747e-08	-2.85138e-09	300	200	0	-0.000278965	9.90229e-05	-0.000500695	-0.327562	0.131793	0.20949	0	0	0
700	3	-0.000366188	0.000128059	-0.000452349	-0.0205661	-0.0258891	0.0148115	300	610	0	7.49168e-09	3.43795e-09	5.0373e-09	3.30979e-07	-7.58229e-08	-3.27221e-08	300	200	0	-0.000366181	0.000128063	-0.000452344	-0.290351	0.127391	0.276604	0	0	0
700	4	-0.000441952	0.00015201	-0.000274456	-0.0053025	-0.0102296	0.020782	300	610	0	1.20327e-08	5.71462e-09	8.43933e-09	5.53091e-07	-1.26972e-07	-7.78901e-08	300	200	0	-0.00044194	0.000152016	-0.000274447	-0.165421	0.0933176	0.335975	0	0	0
700	5	-0.000482082	0.000162145	9.18631e-05	0.0223447	0.0191279	0.0268569	300	610	0	1.74356e-08	8.48937e-09	1.26064e-08	8.24713e-07	-1.89605e-07	-1.40298e-07	300	200	0	-0.000482064	0.000162153	9.18757e-05	0.0861678	0.0147041	0.369569	0	0	0
700	6	-0.00045191	0.000146149	0.000709944	0.0657973	0.0662222	0.0318536	300	610	0	2.32171e-08	1.1555e-08	1.72399e-08	1.12612e-06	-2.59223e-07	-2.1975e-07	300	200	0	-0.000451887	0.00014616	0.000709961	0.505883	-0.125076	0.351362	0	0	0
700	7	-0.000305723	8.80211e-05	0.00163774	0.127729	0.1344	0.033939	300	610	0	2.84585e-08	1.44909e-08	2.1724e-08	1.41684e-06	-3.26555e-07	-3.1237e-07	300	200	0	-0.000305695	8.80356e-05	0.00163776	1.13098	-0.342255	0.246835	0	0	0
700	8	1.19329e-05	-3.13314e-05	0.00291182	0.20896	0.225111	0.0305282	300	610	0	3.16733e-08	1.65924e-08	2.50182e-08	1.62867e-06	-3.75948e-07	-4.08688e-07	300	200	0	1.19646e-05	-3.13148e-05	0.00291185	1.98368	-0.649019	0.013848	0	0	0
700	9	0.000561951	-0.000232422	0.004524	0.306911	0.336201	0.0182654	300	610	0	3.06969e-08	1.68067e-08	2.55598e-08	1.65937e-06	-3.83896e-07	-4.91463e-07	300	200	0	0.000561981	-0.000232405	0.00452402	3.0554	-1.04798	-0.394253	0	0	0
701	0	0.00140206	-0.000533977	0.0063899	0.413632	0.459702	-0.00685056	300	610	0	2.26331e-08	1.36943e-08	2.12015e-08	1.36867e-06	-3.18114e-07	-5.33519e-07	300	200	0	0.00140208	-0.000533963	0.00638992	4.28584	-1.52457	-1.0223	0	0	0
701	1	0.00257249	-0.000947737	0.00831017	0.513478	0.579177	-0.0491137	300	610	0	3.91459e-09	5.44129e-09	9.22494e-09	5.79257e-07	-1.37735e-07	-4.96034e-07	300	200	0	0.0025725	-0.000947732	0.00831018	5.53719	-2.03736	-1.90266	0	0	0
701	2	0.00407476	-0.00147085	0.00992681	0.580659	0.666877	-0.112437	300	610	0	-2.94538e-08	-1.00413e-08	-1.35186e-08	-9.13875e-07	2.04556e-07	-3.27976e-07	300	200	0	0.00407473	-0.00147086	0.0099268	6.56541	-2.50675	-3.03929	0	0	0
701	3	0.00584266	-0.00207569	0.0106801	0.577097	0.681124	-0.199257	300	610	0	-8.13831e-08	-3.48877e-08	-5.02728e-08	-3.32134e-06	7.57477e-07	3.23343e-08	300	200	0	0.00584258	-0.00207573	0.0106801	6.99232	-2.80334	-4.38598	0	0	0
701	4	0.00770596	-0.00269725	0.00977565	0.451231	0.564662	-0.308943	300	610	0	-1.54826e-07	-7.0868e-08	-1.03774e-07	-6.81986e-06	1.56209e-06	6.52309e-07	300	200	0	0.0077058	-0.00269732	0.00977554	6.28488	-2.73788	-5.81874	0	0	0
701	5	0.0093488	-0.00321899	0.00617538	0.138747	0.24501	-0.435653	300	610	0	-2.50459e-07	-1.18752e-07	-1.75307e-07	-1.14905e-05	2.6376e-06	1.59535e-06	300	200	0	0.00934855	-0.00321911	0.00617521	3.75117	-2.05628	-7.10411	0	0	0
701	6	0.0102675	-0.00345894	-0.00136703	-0.433522	-0.361759	-0.565698	300	610	0	-3.64854e-07	-1.77411e-07	-2.63371e-07	-1.72314e-05	3.96127e-06	2.90474e-06	300	200	0	0.0102672	-0.00345912	-0.0013673	-1.43352	-0.44439	-7.86656	0	0	0
701	7	0.00973636	-0.00315901	-0.0142019	-1.33896	-1.34208	-0.674576	300	610	0	-4.88161e-07	-2.42645e-07	-3.61925e-07	-2.36432e-05	5.44208e-06	4.57979e-06	300	200	0	0.00973587	-0.00315926	-0.0142023	-10.1539	2.45128	-7.56143	0	0	0
701	8	0.0067935	-0.00198228	-0.0335804	-2.63611	-2.76884	-0.724061	300	610	0	-6.01398e-07	-3.0579e-07	-4.58287e-07	-2.98923e-05	6.8891e-06	6.54348e-06	300	200	0	0.0067929	-0.00198259	-0.0335808	-23.2154	6.97935	-5.46275	0	0	0
701	9	0.000266302	0.000475432	-0.0603214	-4.34558	-4.6762	-0.659984	300	610	0	-6.7364e-07	-3.52207e-07	-5.30854e-07	-3.45626e-05	7.97732e-06	8.60198e-06	300	200	0	0.000265629	0.000475079	-0.060322	-41.119	13.4076	-0.679761	0	0	0
702	0	-0.0111415	0.00465149	-0.094323	-6.4177	-7.02394	-0.411678	300	610	0	-6.59598e-07	-3.59902e-07	-5.46988e-07	-3.55184e-05	8.21582e-06	1.03985e-05	300	200	0	-0.0111422	0.00465113	-0.0943236	-63.7316	21.808	7.78014	0	0	0
702	1	-0.0286725	0.0109503	-0.133902	-8.69088	-9.6508	0.105563	300	610	0	-4.98398e-07	-2.98655e-07	-4.61622e-07	-2.98155e-05	6.92695e-06	1.1367e-05	300	200	0	-0.028673	0.01095	-0.133902	-89.8455	31.8962	20.8809	0	0	0
702	2	-0.0532181	0.0196349	-0.174974	-10.8424	-12.2184	0.983299	300	610	0	-1.14675e-07	-1.30199e-07	-2.17422e-07	-1.37139e-05	3.24884e-06	1.06942e-05	300	200	0	-0.0532183	0.0196347	-0.174974	-116.634	42.8283	39.3368	0	0	0
702	3	-0.0848742	0.0306682	-0.210126	-12.3361	-14.1505	2.30602	300	610	0	5.76505e-07	1.89791e-07	2.52394e-07	1.7135e-05	-3.82212e-06	7.30644e-06	300	200	0	-0.0848736	0.0306684	-0.210126	-139.041	52.9611	63.2797	0	0	0
702	4	-0.122333	0.0434987	-0.227692	-12.376	-14.5766	4.12842	300	610	0	1.65911e-06	7.06988e-07	1.0172e-06	6.72367e-05	-1.53279e-05	-1.00901e-07	300	200	0	-0.122331	0.0434995	-0.227691	-149.18	59.6026	91.8009	0	0	0
702	5	-0.162116	0.0567944	-0.211029	-9.87909	-12.295	6.44198	300	610	0	3.19802e-06	1.45993e-06	2.13647e-06	0.000140435	-3.21612e-05	-1.29634e-05	300	200	0	-0.162113	0.0567959	-0.211027	-135.88	58.7945	122.371	0	0	0
702	6	-0.197693	0.0681422	-0.138288	-3.48765	-5.7772	9.13005	300	610	0	5.21146e-06	2.46677e-06	3.64017e-06	0.000238625	-5.47698e-05	-3.26467e-05	300	200	0	-0.197688	0.0681446	-0.138284	-84.5712	45.197	150.165	0	0	0
702	7	-0.218577	0.0737486	0.0169062	8.35206	6.75711	11.9121	300	610	0	7.6327e-06	3.70642e-06	5.50067e-06	0.000359923	-8.27351e-05	-6.01116e-05	300	200	0	-0.218569	0.0737524	0.0169117	22.2064	12.1748	167.368	0	0	0
702	8	-0.209574	0.068207	0.283326	27.2127	27.1566	14.2807	300	610	0	1.02612e-05	5.09393e-06	7.59595e-06	0.000496258	-0.000114218	-9.54156e-05	300	200	0	-0.209563	0.068212	0.283333	203.318	-47.7845	162.582	0	0	0
702	9	-0.150457	0.0444246	0.687951	54.3735	57.0056	15.439	300	610	0	1.2705e-05	6.45089e-06	9.66509e-06	0.000630476	-0.000145291	-0.000137033	300	200	0	-0.150444	0.0444311	0.687961	476.159	-142.162	120.544	0	0	0
703	0	-0.0164361	-0.00615156	1.24905	90.3386	97.1002	14.2522	300	610	0	1.43209e-05	7.47333e-06	1.12597e-05	0.000733179	-0.000169207	-0.000181002	300	200	0	-0.0164217	-0.00614408	1.24906	851.967	-276.83	22.4319	0	0	0
703	1	0.220071	-0.092842	1.96595	134.159	146.701	9.23249	300	610	0	1.41617e-05	7.70192e-06	1.16983e-05	0.000759772	-0.000175715	-0.000219942	300	200	0	0.220085	-0.0928343	1.96596	1328.93	-453.651	-152.864	0	0	0
703	2	0.585788	-0.224368	2.80516	182.554	202.549	-1.41265	300	610	0	1.09482e-05	6.50239e-06	1.00352e-05	0.000648474	-0.000150599	-0.000242061	300	200	0	0.585799	-0.224362	2.80517	1882.93	-667.12	-426.054	0	0	0
703	3	1.1004	-0.406603	3.68309	228.872	257.684	-19.6346	300	610	0	3.08875e-06	3.06771e-06	5.06184e-06	0.000320424	-7.56846e-05	-0.000230337	300	200	0	1.1004	-0.4066	3.68309	2456.04	-900.064	-812.858	0	0	0
703	4	1.76726	-0.639245	4.44631	261.971	300.143	-47.256	300	610	0	-1.12215e-05	-3.54229e-06	-4.63794e-06	-0.00031659	7.03062e-05	-0.000162183	300	200	0	1.76725	-0.639248	4.4463	2943.53	-1118.58	-1317.06	0	0	0
703	5	2.56066	-0.911316	4.85175	265.217	311.751	-85.4981	300	610	0	-3.3784e-05	-1.43044e-05	-2.05468e-05	-0.00135888	0.000309646	-1.00116e-05	300	200	0	2.56063	-0.91133	4.85173	3181.03	-1266.68	-1920.89	0	0	0
703	6	3.4096	-1.19555	4.55083	215.864	267.296	-134.282	300	610	0	-6.60209e-05	-3.00564e-05	-4.39561e-05	-0.00288994	0.000661714	0.000256732	300	200	0	3.40953	-1.19558	4.55079	2934.47	-1261.6	-2572.8	0	0	0
703	7	4.17911	-1.44199	3.08378	85.263	134.548	-191.286	300	610	0	-0.000108399	-5.12209e-05	-7.55563e-05	-0.00495359	0.00113684	0.000667437	300	200	0	4.179	-1.44204	3.0837	1897.13	-991.153	-3173.13	0	0	0
703	8	4.6509	-1.5716	-0.107317	-159.569	-124.239	-250.766	300	610	0	-0.000159629	-7.74103e-05	-0.00011485	-0.00751566	0.00172748	0.00124336	300	200	0	4.65074	-1.57168	-0.107432	-300.503	-315.243	-3559.29	0	0	0
703	9	4.50704	-1.47114	-5.63526	-552.31	-548.578	-302.217	202.653	708.01	0	-0.00021563	-0.000106909	-0.000159377	-0.0104133	0.00239654	0.00198723	300	200	0	4.50683	-1.47124	-5.63542	-4060.48	925.722	-3492.84	202.656	707.997	0
704	0	3.32223	-0.991337	-14.0813	-1120.87	-1172.87	-329.035	216.708	689.599	0	-0.000268317	-0.000136046	-0.000203772	-0.0132938	0.00306326	0.00286893	300	200	0	3.32196	-0.991473	-14.0815	-9758.12	2892.14	-2652.98	216.709	689.593	0
704	1	0.572581	0.0487348	-25.8514	-1877.31	-2015.46	-307.449	222.037	682.619	0	-0.000304314	-0.000158512	-0.000238732	-0.015547	0.00358767	0.00380754	300	200	0	0.572276	0.0485762	-25.8516	-17644.4	5712.56	-642.085	222.037	682.616	0
704	2	-4.29578	1.81596	-41.0479	-2809.04	-3068.22	-207.617	225.253	678.433	0	-0.00030382	-0.000164716	-0.000250033	-0.0162421	0.00375579	0.00465049	300	200	0	-4.29608	1.81579	-41.0481	-27761.2	9452.44	2957.61	225.253	678.431	0
704	3	-11.713	4.36617	-59.5455	-3884.07	-4299.42	0.843814	227.796	675.229	0	-0.000239958	-0.000141351	-0.000217841	-0.0140831	0.00326939	0.00515227	300	200	0	-11.7132	4.36603	-59.5457	-39997.3	14126.5	8455.63	227.796	675.227	0
704	4	-21.8871	7.61962	-81.2882	-5073.39	-5674.72	341.225	230.19	672.412	0	-7.91253e-05	-7.14021e-05	-0.000116676	-0.00740752	0.00174544	0.00495659	300	200	0	-21.8871	7.61955	-81.2883	-54293.5	19762.4	15978.2	230.19	672.412	0
704	5	-34.8702	11.4536	-106.552	-6372.23	-7181.35	825.696	232.602	669.804	0	0.000217015	6.50657e-05	8.34729e-05	0.00573919	-0.00126708	0.00358843	300	200	0	-34.87	11.4536	-106.552	-70819.2	26458	25532.6	232.602	669.804	0
704	6	-50.6437	15.7698	-135.917	-7801.63	-8836.13	1457.38	234.989	667.4	0	0.000687084	0.000288929	0.000414277	0.0274149	-0.00624394	0.000464702	300	200	0	-50.643	15.7701	-135.917	-89954.1	34369.8	37081	234.989	667.401	0
704	7	-69.108	20.4933	-169.848	-9385.77	-10665.7	2233.06	237.204	665.26	0	0.00136219	0.000618374	0.000903731	0.05943	-0.0136053	-0.00506469	300	200	0	-69.1067	20.4939	-169.847	-112009	43605.6	50536.9	237.204	665.262	0
704	8	-90.0163	25.5605	-208.04	-11117.7	-12668	3140.18	239.108	663.44	0	0.00225391	0.00106314	0.00156762	0.102789	-0.0235875	-0.0136316	300	200	0	-90.0141	25.5616	-208.039	-136795	54064.3	65718.1	239.107	663.443	0
704	9	-112.855	30.9046	-248.91	-12934.4	-14781.9	4150.11	240.613	661.964	0	0.00333747	0.00161626	0.00239725	0.156889	-0.036058	-0.0257051	300	200	0	-112.851	30.9062	-248.907	-163285	65307.1	82262.7	240.613	661.968	0
705	0	-136.686	36.4271	-289.512	-14713.4	-16881.4	5211	241.69	660.821	0	0.00453002	0.00224313	0.00334309	0.218449	-0.0502706	-0.0413739	300	200	0	-136.682	36.4293	-289.509	-189567	76532	99517.5	241.689	660.826	0
705	1	-160.062	41.9685	-325.961	-16293.6	-18792.7	6244.83	242.347	659.987	0	0.00566482	0.00286827	0.00429492	0.28022	-0.0645658	-0.0600469	300	200	0	-160.056	41.9714	-325.957	-213114	86677	116473	242.346	659.992	0
705	2	-181.124	47.3072	-354.278	-17515.3	-20328	7154.32	242.621	659.439	0	0.00646386	0.0033608	0.00505981	0.32955	-0.0760404	-0.0800726	300	200	0	-181.118	47.3105	-354.273	-231353	94647.6	131832	242.62	659.445	0
705	3	-197.935	52.1952	-371.509	-18268.2	-21332	7841.25	242.58	659.173	0	0.00651324	0.00352052	0.00534094	0.347011	-0.0802298	-0.0982987	300	200	0	-197.929	52.1987	-371.503	-242382	99619.5	144240	242.579	659.179	0
705	4	-208.915	56.4055	-376.649	-18526.9	-21724.1	8231.12	242.323	659.189	0	0.0052485	0.00306829	0.00472236	0.305422	-0.0708794	-0.109615	300	200	0	-208.91	56.4086	-376.644	-245574	101297	152591	242.322	659.194	0
705	5	-213.229	59.7715	-370.941	-18358	-21518.5	8293.08	241.989	659.49	0	0.0019604	0.00164548	0.00266723	0.169753	-0.0399185	-0.106567	300	200	0	-213.227	59.7731	-370.938	-241762	99997.8	156294	241.989	659.493	0
705	6	-210.935	62.2122	-357.427	-17897.9	-20812.9	8044.92	241.77	660.074	0	-0.00416503	-0.0011704	-0.0014603	-0.101413	0.0222088	-0.0791673	300	200	0	-210.939	62.2111	-357.428	-232942	96540.7	155380	241.77	660.073	0
705	7	-202.811	63.7271	-340.058	-17313.7	-19758.2	7541.71	241.897	660.914	0	-0.0139552	-0.0058253	-0.00833641	-0.552017	0.12566	-0.015095	300	200	0	-202.825	63.7213	-340.066	-221693	91997.4	150376	241.899	660.904	0
705	8	-189.994	64.3644	-322.766	-16764.4	-18519.4	6855.02	242.623	661.94	0	-0.0280891	-0.0127135	-0.0185672	-1.22127	0.279533	0.0994747	300	200	0	-190.022	64.3517	-322.784	-210568	87437.2	142062	242.627	661.917	0
705	9	-173.646	64.2016	-308.793	-16373.7	-17243.1	6054.42	244.16	663.025	0	-0.0468473	-0.0220577	-0.0325112	-2.13205	0.489195	0.278116	300	200	0	-173.693	64.1796	-308.826	-201666	83742.4	131242	244.167	662.983	0
706	0	-154.802	63.3478	-300.375	-16218.8	-16038.9	5198.19	246.604	663.995	0	-0.0697584	-0.0337357	-0.0500219	-3.27402	0.752414	0.53115	300	200	0	-154.872	63.314	-300.425	-196422	81523.1	118636	246.615	663.929	0
706	1	-134.345	61.9475	-298.693	-16331.1	-14974.8	4331.08	249.866	664.675	0	-0.0951417	-0.0470515	-0.0701051	-4.58131	1.0542	0.861105	300	200	0	-134.44	61.9004	-298.763	-195581	81108.3	104872	249.881	664.582	0
706	2	-113.036	60.1548	-303.982	-16704.3	-14082.1	3484.55	253.674	664.951	0	-0.119561	-0.0604545	-0.0904981	-5.90504	1.36048	1.25643	300	200	0	-113.155	60.0944	-304.073	-199273	82572.5	90489.7	253.693	664.833	0
706	3	-91.5035	58.0766	-315.706	-17303.3	-13364.8	2677.87	257.667	664.808	0	-0.137241	-0.0712298	-0.107201	-6.98288	1.61108	1.68346	300	200	0	-91.6407	58.0054	-315.813	-207128	85779.5	75925.7	257.686	664.672	0
706	4	-70.2205	55.7224	-332.768	-18073.9	-12806.8	1919.71	261.514	664.314	0	-0.139531	-0.0752005	-0.114022	-7.40954	1.71285	2.07709	300	200	0	-70.3601	55.6472	-332.882	-218422	90436.9	61478.4	261.533	664.177	0
706	5	-49.4817	53.0018	-353.737	-18952.4	-12379.1	1210.78	265.005	663.578	0	-0.114581	-0.0665127	-0.102241	-6.61512	1.53468	2.33102	300	200	0	-49.5963	52.9353	-353.84	-232218	96155	47300.5	265.019	663.463	0
706	6	-29.4325	49.7811	-377.052	-19874.3	-12045	548.645	268.055	662.71	0	-0.0474257	-0.0376097	-0.0605503	-3.86167	0.906546	2.28929	300	200	0	-29.4799	49.7434	-377.112	-247504	102505	33437.3	268.062	662.646	0
706	7	-10.1484	45.972	-401.221	-20783.4	-11765.9	-67.0367	270.675	661.8	0	0.0792106	0.0204597	0.024518	1.72813	-0.373941	1.742	300	200	0	-10.0692	45.9925	-401.196	-263314	109076	19907.1	270.672	661.824	0
706	8	8.26673	41.6058	-425.026	-21640.1	-11507.1	-631.568	272.926	660.915	0	0.283041	0.117216	0.167391	11.092	-2.52352	0.42887	300	200	0	8.54977	41.7231	-424.859	-278859	115538	6786.47	272.91	661.07	0
706	9	25.6125	36.8652	-447.711	-22428.5	-11245.3	-1135.39	274.883	660.096	0	0.578865	0.261195	0.381176	25.0782	-5.73894	-1.94396	300	200	0	26.1914	37.1264	-447.33	-293649	121691	-5738.84	274.849	660.432	0
707	0	41.5738	32.0823	-469.093	-23158.8	-10974.3	-1565.79	276.605	659.369	0	0.973349	0.457452	0.673965	44.2039	-10.1414	-5.66785	300	200	0	42.5472	32.5398	-468.419	-307565	127499	-17364.2	276.55	659.936	0
707	1	55.7422	27.7114	-489.51	-23863.6	-10705.4	-1909.36	278.13	658.75	0	1.45763	0.703938	1.04345	68.3023	-15.6955	-10.9694	300	200	0	57.1999	28.4153	-488.467	-320824	133073	-27690	278.052	659.59	0
707	2	67.6623	24.2773	-509.621	-24588.5	-10463	-2154.79	279.469	658.249	0	1.99766	0.986672	1.46971	96.0525	-22.101	-17.9156	300	200	0	69.66	25.264	-508.151	-333854	138616	-36267.1	279.366	659.385	0
707	3	76.8917	22.3089	-530.156	-25381.6	-10277.5	-2295.24	280.614	657.876	0	2.52268	1.27382	1.90632	124.4	-28.6588	-26.282	300	200	0	79.4144	23.5828	-528.249	-347139	144357	-42655.2	280.49	659.293	0
707	4	83.0597	22.2708	-551.747	-26283.8	-10177.8	-2330.61	281.554	657.637	0	2.91272	1.50911	2.27042	147.908	-34.1219	-35.3833	300	200	0	85.9724	23.7799	-549.477	-361106	150505	-46481	281.415	659.259	0
707	5	85.9123	24.502	-574.835	-27323.8	-10186.8	-2269.2	282.279	657.533	0	2.98711	1.60541	2.43287	158.123	-36.5481	-43.8759	300	200	0	88.8994	26.1074	-572.402	-376075	157230	-47484.8	282.139	659.202	0
707	6	85.3444	29.1709	-599.623	-28514	-10318.9	-2126.85	282.791	657.553	0	2.49707	1.43999	2.21092	143.102	-33.189	-49.5484	300	200	0	87.8414	30.6109	-597.412	-392229	164655	-45552.6	282.672	659.007	0
707	7	81.4193	36.2503	-626.076	-29849.6	-10578.3	-1923.6	283.104	657.677	0	1.12695	0.853674	1.36643	87.301	-20.4643	-49.1399	300	200	0	82.5462	37.104	-624.71	-409615	172852	-40732.7	283.034	658.539	0
707	8	74.3699	45.5165	-653.934	-31309.5	-10959.6	-1679.06	283.241	657.879	0	-1.48976	-0.343116	-0.385732	-27.8556	5.91093	-38.2395	300	200	0	72.8801	45.1734	-654.32	-428146	181844	-33233	283.259	657.651	0
707	9	64.5799	56.5754	-682.737	-32859	-11447.8	-1407.79	283.233	658.128	0	-5.73202	-2.35352	-3.35324	-222.369	50.5591	-11.3511	315.078	266.315	0	58.8479	54.2219	-686.091	-447619	191605	-23399.9	283.388	656.213	0
708	0	52.5441	68.9131	-711.892	-34453.8	-12019.3	-1117.09	283.116	658.398	0	-11.9219	-5.36212	-7.81921	-514.569	117.731	37.7691	315.057	265.808	0	40.6223	63.551	-719.711	-467736	202062	-11681.6	283.463	654.132	0
708	1	38.8135	81.9471	-740.739	-36044.8	-12644.8	-808.516	282.929	658.661	0	-20.2156	-9.483	-13.9653	-916.083	210.147	115.371	315.048	265.597	0	18.598	72.4641	-754.704	-488126	213084	1412.93	283.524	651.387	0
708	2	23.9444	95.0701	-768.621	-37584.5	-13293.6	-481.737	282.705	658.899	0	-30.5158	-14.7037	-21.8116	-1428.26	326.681	226.173	314.977	265.482	0	-6.57135	80.3664	-790.432	-508376	224478	15351.4	283.595	648.042	0
708	3	8.46754	107.699	-794.942	-39029.7	-13936.8	-138.062	282.468	659.098	0	-42.5588	-20.8943	-31.2999	-2048.23	460.307	371.279	314.706	265.439	0	-34.0912	86.8047	-826.242	-528086	236032	29621.2	283.689	644.185	0
708	4	-7.12653	119.327	-819.219	-40344.3	-14550.7	216.36	282.238	659.247	0	-56.1921	-27.9377	-42.5325	-2783.94	601.798	548.165	314.149	265.454	0	-63.3186	91.3892	-861.751	-546972	247616	43766.9	283.813	639.811	0
708	5	-22.3986	129.563	-841.115	-41501	-15119.4	568.527	282.025	659.341	0	-71.6185	-35.893	-55.9492	-3664.06	747.937	754.914	313.368	265.489	0	-94.0171	93.67	-897.064	-564939	259261	57411.3	283.979	634.776	0
708	6	-36.9789	138.156	-860.469	-42483.9	-15636.5	900.497	281.828	659.373	0	-89.3829	-45.0389	-72.2516	-4732.04	905.266	995.515	312.529	265.494	0	-126.362	93.1167	-932.721	-582083	271150	70264.7	284.206	628.862	0
708	7	-50.5916	144.993	-877.313	-43288.6	-16104.8	1193.99	281.643	659.342	0	-110.062	-55.7456	-92.0836	-6025.52	1087.36	1279.93	311.808	265.435	0	-160.654	89.2469	-969.397	-598608	283513	82121.3	284.508	621.925	0
708	8	-63.072	150.087	-891.842	-43920.9	-16534.5	1434.5	281.46	659.247	0	-133.807	-68.2339	-115.595	-7549.74	1308.98	1618.02	311.324	265.312	0	-196.879	81.8532	-1007.44	-614684	296456	92843.7	284.887	614.047	0
708	9	-74.3669	153.559	-904.344	-44393.1	-16941.6	1613.6	281.266	659.089	0	-159.948	-82.3167	-142.044	-9254.27	1578.18	2012.15	311.111	265.151	0	-234.315	71.2422	-1046.39	-630287	309800	102352	285.318	605.613	0
709	0	-84.5218	155.61	-915.141	-44721.7	-17345.6	1729.99	281.046	658.869	0	-186.839	-97.2293	-169.579	-11020.7	1887.46	2450.96	311.13	264.989	0	-271.361	58.3804	-1084.72	-645092	322983	110621	285.749	597.292	0
709	1	-93.6621	156.5	-924.522	-44925	-17767.8	1789.21	280.782	658.593	0	-211.988	-111.641	-195.318	-12668.6	2208.08	2905.6	311.305	264.861	0	-305.65	44.8591	-1119.84	-658462	335063	117684	286.105	589.92	0
709	2	-101.972	156.522	-932.699	-45022.6	-18228.8	1801.38	280.456	658.271	0	-232.484	-123.874	-215.795	-13984.3	2493.82	3332.03	311.556	264.804	0	-334.457	32.6484	-1148.49	-669545	344867	123628	286.3	584.341	0
709	3	-109.664	155.964	-939.806	-45035.7	-18748.2	1777.06	280.051	657.92	0	-245.633	-132.277	-227.805	-14772.1	2694.23	3679.55	311.827	264.845	0	-355.297	23.6862	-1167.61	-677514	351284	128584	286.251	581.23	0
709	4	-116.933	155.076	-945.917	-44985.1	-19342.2	1723.96	279.552	657.557	0	-249.663	-135.669	-229.4	-14913.2	2769.92	3902.5	312.075	265.01	0	-366.597	19.4077	-1175.32	-681856	353619	132711	285.9	580.939	0
709	5	-123.932	154.051	-951.046	-44888.6	-20020	1646.51	278.95	657.199	0	-244.279	-133.686	-220.549	-14405.9	2703.32	3971.27	312.257	265.318	0	-368.212	20.3647	-1171.6	-682565	351836	136182	285.22	583.429	0
709	6	-130.755	153	-955.154	-44759.3	-20781.3	1546.68	278.243	656.861	0	-230.771	-126.893	-203.108	-13365	2501.64	3879.21	312.317	265.803	0	-361.525	26.1069	-1158.26	-680136	346552	139172	284.218	588.286	0
709	7	-137.437	151.954	-958.184	-44604.3	-21615.6	1424.26	277.441	656.551	0	-211.587	-116.559	-180.155	-11981	2192.25	3642.37	312.169	266.504	0	-349.024	35.3943	-1138.34	-675410	338831	141839	282.937	594.822	0
709	8	-143.962	150.883	-960.105	-44426.3	-22505.3	1277.36	276.56	656.272	0	-189.591	-104.257	-155.116	-10463.8	1813.97	3292.65	311.694	267.458	0	-333.553	46.6255	-1115.22	-669339	329886	144293	281.446	602.192	0
709	9	-150.271	149.723	-960.942	-44224.2	-23431.6	1104.11	275.616	656.022	0	-167.35	-91.4525	-131.044	-8996.9	1408.36	2868.52	310.747	268.655	0	-317.621	58.2706	-1091.99	-662808	320819	146589	279.832	609.536	0
710	0	-156.279	148.402	-960.799	-43994.7	-24378.1	904.511	274.627	655.79	0	-146.704	-79.2431	-110.221	-7714.25	1012.65	2406.14	309.188	269.989	0	-302.983	69.1584	-1071.02	-656521	312484	148729	278.184	616.086	0
710	1	-161.895	146.857	-959.828	-43732.3	-25330.7	681.475	273.609	655.563	0	-128.661	-68.2762	-94.0481	-6695.34	654.461	1933.09	306.959	271.191	0	-290.556	78.5807	-1053.88	-650961	305433	150677	276.585	621.261	0
710	2	-167.049	145.052	-958.188	-43432.5	-26276.7	440.801	272.577	655.328	0	-113.495	-58.791	-83.1273	-5971.45	350.35	1466.61	304.215	271.835	0	-280.544	86.2606	-1041.32	-646384	299934	152384	275.102	624.714	0
710	3	-171.707	142.977	-956.003	-43094.2	-27204.9	190.087	271.543	655.078	0	-100.956	-50.7233	-77.4113	-5535.43	108.142	1015.96	301.397	271.507	0	-272.663	92.2538	-1033.41	-642846	296015	153815	273.779	626.345	0
710	4	-175.88	140.657	-953.357	-42720.9	-28106.5	-63.1287	270.518	654.811	0	-90.4993	-43.8284	-76.3747	-5352.24	-70.4952	586.914	299.077	270.079	0	-266.38	96.8288	-1029.73	-640248	293529	154959	272.637	626.276	0
710	5	-179.619	138.153	-950.298	-42320.5	-28976.5	-312.624	269.508	654.534	0	-81.4831	-37.804	-79.1668	-5369.36	-188.566	185.632	297.618	267.823	0	-261.102	100.349	-1029.46	-638388	292207	155842	271.67	624.795	0
710	6	-183.012	135.562	-946.841	-41903.9	-29813.9	-553.75	268.512	654.257	0	-73.3076	-32.3849	-84.7525	-5525.83	-251.772	-179.299	297.029	265.2	0	-256.32	103.177	-1031.59	-637001	291716	156519	270.855	622.293	0
710	7	-186.175	133.014	-942.986	-41483.3	-30620.6	-783.584	267.528	653.991	0	-65.4877	-27.3848	-92.0406	-5759.7	-266.543	-497.136	297.104	262.578	0	-251.663	105.629	-1035.03	-635803	291701	157072	270.158	619.185	0
710	8	-189.229	130.658	-938.738	-41069.4	-31400.8	-1001.08	266.55	653.75	0	-57.6784	-22.6881	-100.001	-6014.4	-239.622	-757.478	297.604	260.143	0	-246.907	107.97	-1038.74	-634532	291833	157598	269.54	615.856	0
710	9	-192.275	128.645	-934.136	-40670.1	-32159.4	-1206.68	265.573	653.538	0	-49.6683	-18.2203	-107.774	-6244.27	-177.836	-953.734	298.35	257.939	0	-241.944	110.425	-1041.91	-632992	291849	158189	268.964	612.618	0
711	0	-195.382	127.116	-929.282	-40289.5	-32901	-1401.46	264.595	653.356	0	-41.3597	-13.9246	-114.752	-6418.35	-86.8424	-1085.27	299.243	255.933	0	-236.741	113.191	-1044.03	-631087	291586	158925	268.403	609.674	0
711	1	-198.574	126.175	-924.315	-39928.7	-33628.5	-1586.37	263.618	653.198	0	-32.7527	-9.76109	-120.606	-6521.56	28.7548	-1156.99	300.238	254.073	0	-231.327	116.414	-1044.92	-628816	290980	159862	267.845	607.131	0
711	2	-201.85	125.869	-919.356	-39586.4	-34342.6	-1762.27	262.645	653.059	0	-23.9362	-5.71977	-125.232	-6552.79	163.157	-1177.31	301.303	252.325	0	-225.786	120.149	-1044.59	-626225	290035	161021	267.28	605.016	0
711	3	-205.187	126.16	-914.457	-39259.9	-35042.4	-1930.33	261.68	652.932	0	-15.073	-1.82877	-128.671	-6521.24	308.441	-1156.48	302.397	250.681	0	-220.26	124.331	-1043.13	-623367	288777	162391	266.702	603.314	0
711	4	-208.546	126.938	-909.593	-38945.2	-35725.9	-2091.89	260.723	652.816	0	-6.37681	1.84724	-131.049	-6442.46	456.284	-1105.31	303.482	249.16	0	-214.923	128.785	-1040.64	-620268	287239	163927	266.108	601.983	0
711	5	-211.877	128.041	-904.679	-38636.4	-36390.5	-2247.33	259.775	652.707	0	1.91303	5.21499	-132.537	-6334.22	600.192	-1033.15	304.528	247.792	0	-209.964	133.256	-1037.22	-616936	285453	165558	265.494	600.966	0
711	6	-215.124	129.289	-899.61	-38326.8	-37032.4	-2395.53	258.835	652.604	0	9.55857	8.17023	-133.328	-6213.48	736.343	-946.677	305.523	246.603	0	-205.565	137.459	-1032.94	-613370	283452	167209	264.861	600.199	0
711	7	-218.233	130.506	-894.284	-38009.6	-37647.7	-2534.75	257.902	652.503	0	16.3512	10.6253	-133.621	-6095.04	862.465	-850.574	306.455	245.614	0	-201.882	141.131	-1027.91	-609568	281277	168806	264.213	599.61	0
711	8	-221.151	131.534	-888.63	-37678.4	-38234.2	-2663.56	256.974	652.401	0	22.1346	12.5329	-133.625	-5991.55	976.671	-749.089	307.309	244.839	0	-199.016	144.067	-1022.25	-605544	278972	170282	263.554	599.126	0
711	9	-223.824	132.245	-882.629	-37328	-38793.4	-2781.15	256.048	652.292	0	26.8113	13.8962	-133.552	-5913.5	1078.15	-647.368	308.073	244.279	0	-197.013	146.141	-1016.18	-601341	276596	171584	262.885	598.669	0
712	0	-226.206	132.555	-876.335	-36954.8	-39328.7	-2887.13	255.121	652.17	0	30.3357	14.7639	-133.618	-5869.24	1167.85	-551.766	308.74	243.926	0	-195.87	147.319	-1009.95	-597041	274227	172675	262.215	598.159	0
712	1	-228.259	132.428	-869.851	-36557.4	-39842.4	-2981.24	254.196	652.027	0	32.7015	15.2078	-134.022	-5864.91	1247.77	-468.086	309.31	243.761	0	-195.558	147.636	-1003.87	-592749	271954	173539	261.554	597.522	0
712	2	-229.971	131.866	-863.29	-36135.9	-40333.1	-3063.63	253.28	651.858	0	33.9249	15.295	-134.904	-5903.87	1320.55	-399.336	309.789	243.763	0	-196.046	147.161	-998.194	-588564	269856	174183	260.917	596.705	0
712	3	-231.352	130.897	-856.743	-35692.4	-40797.3	-3135.25	252.381	651.661	0	34.0286	15.0736	-136.337	-5986.67	1388.93	-345.806	310.188	243.911	0	-197.323	145.97	-993.079	-584553	267987	174629	260.317	595.682	0
712	4	-232.431	129.57	-850.259	-35230.8	-41232.2	-3197.42	251.506	651.435	0	33.0374	14.5696	-138.326	-6111.93	1454.4	-306.088	310.514	244.185	0	-199.393	144.14	-988.585	-580747	266369	174914	259.763	594.451	0
712	5	-233.253	127.948	-843.85	-34756.5	-41636.1	-3251.15	250.659	651.188	0	30.9891	13.7881	-140.818	-6276.08	1516.43	-277.328	310.769	244.569	0	-202.264	141.736	-984.668	-577141	264989	175079	259.256	593.037	0
712	6	-233.872	126.104	-837.497	-34276.1	-42009	-3296.99	249.84	650.927	0	27.9481	12.7131	-143.687	-6472.6	1572.86	-255.704	310.946	245.047	0	-205.924	138.817	-981.184	-573696	263803	175164	258.788	591.489	0
712	7	-234.346	124.119	-831.173	-33796	-42351.9	-3335.2	249.046	650.661	0	24.0123	11.3109	-146.757	-6692.19	1620.31	-236.553	311.041	245.601	0	-210.334	135.429	-977.929	-570354	262743	175206	258.349	589.874	0
712	8	-234.731	122.077	-824.868	-33322.1	-42666.3	-3366.04	248.275	650.397	0	19.3094	9.53913	-149.835	-6924.14	1655.13	-213.722	311.046	246.212	0	-215.422	131.616	-974.703	-567065	261740	175229	257.924	588.264	0
712	9	-235.072	120.065	-818.62	-32858.9	-42954.4	-3390.08	247.528	650.139	0	13.9847	7.36243	-152.762	-7158.69	1675.61	-180.009	310.969	246.862	0	-221.087	127.428	-971.382	-563812	260748	175255	257.505	586.719	0
713	0	-235.402	118.17	-812.519	-32410.2	-43220.3	-3408.33	246.807	649.889	0	8.18843	4.77264	-155.455	-7389.8	1684.45	-128.512	310.836	247.537	0	-227.214	122.943	-967.974	-560626	259763	175304	257.09	585.272	0
713	1	-235.742	116.472	-806.693	-31978.5	-43469.8	-3422.06	246.114	649.642	0	2.06051	1.79594	-157.927	-7617.16	1689.69	-53.4318	310.699	248.232	0	-233.681	118.268	-964.62	-557587	258822	175395	256.687	583.923	0
713	2	-236.105	115.032	-801.257	-31565.3	-43709.1	-3432.53	245.449	649.395	0	-4.28382	-1.51633	-160.265	-7845.76	1703.39	48.9768	310.629	248.955	0	-240.389	113.516	-961.522	-554782	257990	175552	256.313	582.65	0
713	3	-236.51	113.885	-796.275	-31170.7	-43944.4	-3440.77	244.813	649.146	0	-10.7613	-5.09768	-162.59	-8081.97	1737.64	179.225	310.687	249.708	0	-247.271	108.787	-958.864	-552276	257322	175798	255.983	581.415	0
713	4	-236.977	113.033	-791.755	-30794.7	-44181.5	-3447.74	244.198	648.894	0	-17.3194	-8.87155	-165.011	-8330.21	1799.32	334.726	310.904	250.483	0	-254.296	104.161	-956.766	-550098	256854	176155	255.703	580.181	0
713	5	-237.529	112.456	-787.666	-30438	-44423.6	-3454.56	243.601	648.643	0	-23.9327	-12.7593	-167.605	-8592.55	1885.88	511.132	311.252	251.267	0	-261.462	99.6969	-955.271	-548242	256594	176645	255.471	578.922	0
713	6	-238.184	112.116	-783.958	-30102.4	-44670.1	-3462.28	243.02	648.398	0	-30.5977	-16.6905	-170.397	-8869.28	1985.03	703.519	311.649	252.051	0	-268.781	95.4259	-954.355	-546685	256523	177281	255.273	577.631	0
713	7	-238.944	111.968	-780.581	-29789.6	-44918.4	-3471.65	242.455	648.163	0	-37.3268	-20.6063	-173.391	-9160.16	2080.42	906.633	311.998	252.83	0	-276.27	91.3614	-953.972	-545397	256615	178064	255.095	576.309	0
713	8	-239.792	111.964	-777.501	-29499.8	-45165.5	-3483	241.909	647.942	0	-44.1402	-24.4512	-176.592	-9465.51	2158.68	1114.35	312.224	253.601	0	-283.933	87.5128	-954.093	-544359	256850	178987	254.924	574.954	0
713	9	-240.692	112.064	-774.704	-29231.5	-45408.6	-3496.6	241.386	647.733	0	-51.0504	-28.1643	-180.017	-9785.61	2213	1319.78	312.293	254.359	0	-291.743	83.8996	-954.721	-543563	257224	180025	254.756	573.56	0
714	0	-241.583	112.235	-772.205	-28981.9	-45645.6	-3513.28	240.889	647.531	0	-58.049	-31.6849	-183.701	-10120.9	2242.52	1516.85	312.207	255.095	0	-299.632	80.5505	-955.906	-543022	257751	181144	254.595	572.115	0
714	1	-242.39	112.459	-770.038	-28747.3	-45875.2	-3534.9	240.425	647.332	0	-65.1084	-34.9682	-187.689	-10472.7	2249.26	1701.96	311.984	255.798	0	-307.498	77.4906	-957.726	-542761	258452	182294	254.449	570.602	0
714	2	-243.036	112.72	-768.219	-28524.9	-46095.1	-3564.15	239.997	647.131	0	-72.191	-37.9906	-192.005	-10841.9	2235.56	1874.1	311.643	256.467	0	-315.227	74.7291	-960.224	-542794	259339	183419	254.324	569.014	0
714	3	-243.456	113.002	-766.716	-28312.7	-46303.1	-3603.94	239.609	646.927	0	-79.2533	-40.7458	-196.635	-11228.5	2203.42	2033.54	311.206	257.103	0	-322.71	72.2563	-963.351	-543097	260396	184466	254.223	567.358	0
714	4	-243.605	113.285	-765.449	-28108.1	-46497.3	-3656.45	239.255	646.721	0	-86.2474	-43.2396	-201.518	-11630.4	2154.7	2181.01	310.692	257.714	0	-329.853	70.0455	-966.968	-543604	261581	185387	254.143	565.651	0
714	5	-243.456	113.543	-764.305	-27908.9	-46675.3	-3722.62	238.931	646.516	0	-93.1216	-45.4859	-206.552	-12042.9	2091.4	2318.22	310.125	258.304	0	-336.577	68.0572	-970.857	-544222	262829	186145	254.078	563.922	0
714	6	-242.998	113.744	-763.155	-27714.2	-46834.3	-3802.39	238.631	646.315	0	-99.8163	-47.4981	-211.61	-12458.6	2014.83	2448.16	309.521	258.875	0	-342.814	66.2463	-974.765	-544840	264065	186712	254.02	562.207	0
714	7	-242.234	113.86	-761.883	-27523.7	-46972	-3895.24	238.348	646.126	0	-106.256	-49.2812	-216.57	-12869.7	1923.92	2574.44	308.884	259.425	0	-348.491	64.5785	-978.453	-545356	265215	187067	253.96	560.534	0
714	8	-241.174	113.872	-760.408	-27337.1	-47087	-4000.39	238.077	645.951	0	-112.345	-50.8203	-221.331	-13268.3	1815.48	2699.66	308.203	259.948	0	-353.518	63.0519	-981.739	-545694	266219	187200	253.886	558.927	0
714	9	-239.822	113.788	-758.707	-27152.9	-47179.2	-4116.54	237.816	645.789	0	-117.957	-52.0752	-225.832	-13647.4	1687.42	2823.73	307.472	260.432	0	-357.779	61.7131	-984.539	-545816	267043	187104	253.794	557.396	0
715	0	-238.181	113.64	-756.843	-26969.8	-47249.4	-4241.69	237.571	645.635	0	-122.944	-52.9846	-230.058	-14002.9	1541.34	2943.76	306.7	260.867	0	-361.126	60.6559	-986.901	-545747	267696	186778	253.685	555.941	0
715	1	-236.251	113.479	-754.947	-26787.3	-47299.9	-4373.17	237.347	645.482	0	-127.149	-53.48	-234.035	-14334.3	1381.46	3054.97	305.903	261.249	0	-363.4	59.9989	-988.982	-545566	268219	186224	253.57	554.557	0
715	2	-234.042	113.354	-753.155	-26606.6	-47333	-4508.09	237.154	645.327	0	-130.427	-53.5034	-237.796	-14643	1212.22	3152.06	305.098	261.578	0	-364.47	59.8509	-990.951	-545361	268659	185451	253.458	553.24	0
715	3	-231.588	113.303	-751.556	-26430.1	-47349.9	-4644	236.998	645.167	0	-132.673	-53.0189	-241.357	-14929.4	1037.35	3230.66	304.298	261.856	0	-364.261	60.284	-992.913	-545187	269046	184475	253.357	551.992	0
715	4	-228.938	113.34	-750.175	-26259.9	-47351	-4779.34	236.88	645.005	0	-133.825	-52.018	-244.715	-15192.3	859.555	3287.86	303.512	262.082	0	-362.763	61.3224	-994.89	-545058	269388	183322	253.27	550.817	0
715	5	-226.153	113.463	-748.975	-26097.2	-47337.4	-4912.9	236.797	644.844	0	-133.866	-50.5217	-247.857	-15430.1	680.715	3321.81	302.746	262.254	0	-360.02	62.9414	-996.832	-544952	269674	182018	253.195	549.715	0
715	6	-223.297	113.654	-747.893	-25941.8	-47311.1	-5043.32	236.741	644.687	0	-132.823	-48.5798	-250.77	-15641.9	502.474	3331.86	302.004	262.376	0	-356.12	65.0744	-998.663	-544829	269884	180586	253.129	548.686	0
715	7	-220.424	113.89	-746.872	-25793.1	-47274.3	-5169.57	236.704	644.535	0	-130.76	-46.2621	-253.45	-15827.7	327.299	3319.29	301.291	262.449	0	-351.184	67.6283	-1000.32	-544657	270006	179049	253.068	547.727	0
715	8	-217.582	114.149	-745.885	-25651.7	-47230.2	-5291.63	236.679	644.391	0	-127.783	-43.6473	-255.904	-15987.3	159.565	3287.63	300.624	262.474	0	-345.365	70.5014	-1001.79	-544426	270044	177428	253.013	546.831	0
715	9	-214.802	114.413	-744.94	-25519.3	-47182.7	-5410.22	236.662	644.257	0	-124.034	-40.8154	-258.161	-16121.6	4.81946	3242.08	300.019	262.448	0	-338.837	73.5973	-1003.1	-544154	270016	175747	252.968	545.994	0
716	0	-212.097	114.676	-744.085	-25397.5	-47134.4	-5526.17	236.655	644.133	0	-119.684	-37.8492	-260.273	-16234.1	-132.53	3188.08	299.491	262.373	0	-331.781	76.827	-1004.36	-543890	269966	174026	252.938	545.202	0
716	1	-209.461	114.941	-743.396	-25286.3	-47086.7	-5639.85	236.66	644.015	0	-114.926	-34.8386	-262.308	-16330.5	-250.587	3129.84	299.045	262.257	0	-324.387	80.1026	-1005.7	-543705	269944	172277	252.931	544.444	0
716	2	-206.884	115.207	-742.93	-25184.7	-47040.4	-5751.04	236.683	643.899	0	-109.968	-31.8824	-264.317	-16416.6	-349.643	3070.68	298.677	262.109	0	-316.851	83.3251	-1007.25	-543653	269993	170510	252.951	543.712	0
716	3	-204.362	115.468	-742.706	-25091.2	-46997.4	-5859.53	236.721	643.784	0	-105.024	-29.0862	-266.321	-16497.2	-430.976	3014.51	298.382	261.945	0	-309.385	86.3814	-1009.03	-543757	270130	168735	252.996	543.002	0
716	4	-201.895	115.708	-742.704	-25005	-46958.8	-5965.49	236.773	643.668	0	-100.302	-26.5567	-268.319	-16576.2	-496.258	2966.38	298.151	261.778	0	-302.196	89.1508	-1011.02	-544015	270357	166962	253.062	542.316	0
716	5	-199.481	115.911	-742.889	-24925.8	-46924.6	-6069.19	236.835	643.553	0	-95.9891	-24.3938	-270.303	-16657.4	-548.292	2931.86	297.972	261.625	0	-295.47	91.5175	-1013.19	-544413	270667	165199	253.145	541.661	0
716	6	-197.115	116.06	-743.225	-24854	-46894.7	-6170.8	236.904	643.441	0	-92.24	-22.6808	-272.26	-16744.9	-590.755	2916.51	297.83	261.504	0	-289.355	93.379	-1015.48	-544936	271049	163448	253.239	541.04	0
716	7	-194.788	116.135	-743.68	-24789.5	-46869.2	-6270.42	236.977	643.334	0	-89.1674	-21.4784	-274.181	-16841.7	-625.874	2925.3	297.717	261.426	0	-283.956	94.6569	-1017.86	-545569	271493	161706	253.338	540.459	0
716	8	-192.48	116.127	-744.233	-24731.5	-46846.5	-6367.96	237.054	643.231	0	-86.8413	-20.8201	-276.07	-16948.9	-652.839	2961.46	297.635	261.393	0	-279.322	95.3073	-1020.3	-546302	271999	159967	253.446	539.915	0
716	9	-190.161	116.04	-744.881	-24678.5	-46824.1	-6463.06	237.139	643.131	0	-85.2896	-20.7087	-277.957	-17066.7	-668.776	3025.86	297.594	261.401	0	-275.451	95.3318	-1022.84	-547138	272580	158219	253.568	539.395	0
717	0	-187.789	115.894	-745.643	-24628.1	-46800.1	-6555.13	237.235	643.029	0	-84.5008	-21.116	-279.887	-17195.7	-671.066	3117.12	297.602	261.438	0	-272.29	94.7782	-1025.53	-548094	273258	156447	253.711	538.886	0
717	1	-185.317	115.713	-746.554	-24577.9	-46772.4	-6643.82	237.349	642.922	0	-84.4326	-21.9906	-281.901	-17336.2	-658.893	3231.84	297.663	261.497	0	-269.749	93.7224	-1028.45	-549193	274053	154634	253.881	538.373	0
717	2	-182.708	115.516	-747.629	-24526.6	-46737.2	-6729.46	237.486	642.806	0	-85.0225	-23.2726	-284.02	-17488	-633.194	3365.3	297.771	261.573	0	-267.731	92.2436	-1031.65	-550445	274976	152765	254.083	537.85	0
717	3	-179.941	115.313	-748.844	-24474.7	-46689.9	-6813.25	237.651	642.683	0	-86.1921	-24.8999	-286.235	-17650.6	-596.884	3512.74	297.915	261.665	0	-266.133	90.413	-1035.08	-551827	276011	150826	254.316	537.318	0
717	4	-177.006	115.108	-750.135	-24422.7	-46626.5	-6896.6	237.843	642.558	0	-87.8466	-26.8109	-288.505	-17822	-555.408	3670.17	298.075	261.774	0	-264.853	88.2968	-1038.64	-553290	277123	148806	254.573	536.787	0
717	5	-173.91	114.901	-751.415	-24371.5	-46544.5	-6980.55	238.057	642.434	0	-89.8803	-28.9438	-290.762	-17998.9	-514.985	3832.92	298.229	261.903	0	-263.79	85.957	-1042.18	-554760	278255	146700	254.845	536.268	0
717	6	-170.67	114.69	-752.588	-24322.3	-46443.3	-7065.82	238.288	642.318	0	-92.183	-31.237	-292.929	-18176.8	-479.541	3994.21	298.363	262.052	0	-262.853	83.4526	-1045.52	-556158	279349	144509	255.12	535.777	0
717	7	-167.311	114.472	-753.579	-24275.8	-46324	-7152.96	238.528	642.214	0	-94.6397	-33.6259	-294.94	-18351.3	-450.198	4145.74	298.474	262.221	0	-261.95	80.8459	-1048.52	-557418	280355	142234	255.39	535.325	0
717	8	-163.853	114.252	-754.358	-24232.3	-46189.4	-7241.94	238.77	642.123	0	-97.1295	-36.0401	-296.759	-18519.3	-427.394	4279.77	298.56	262.405	0	-260.982	78.2122	-1051.12	-558508	281246	139878	255.65	534.918	0
717	9	-160.313	114.049	-754.952	-24192.2	-46043.1	-7332.19	239.012	642.045	0	-99.5288	-38.4068	-298.392	-18679.5	-411.478	4391.18	298.621	262.6	0	-259.841	75.6427	-1053.34	-559440	282021	137448	255.898	534.555	0
718	0	-156.701	113.896	-755.448	-24155.3	-45887.9	-7423.25	239.257	641.975	0	-101.717	-40.6551	-299.882	-18831.7	-400.815	4478.55	298.663	262.797	0	-258.418	73.2414	-1055.33	-560271	282714	134959	256.138	534.228	0
718	1	-153.031	113.836	-755.962	-24121.5	-45725.6	-7515.36	239.513	641.908	0	-103.587	-42.7191	-301.293	-18976.1	-391.63	4543.41	298.7	262.982	0	-256.618	71.1166	-1057.26	-561079	283377	132429	256.38	533.923	0
718	2	-149.329	113.902	-756.597	-24090.1	-45556.6	-7609.57	239.788	641.84	0	-105.059	-44.546	-302.682	-19112.5	-380.548	4588.72	298.743	263.144	0	-254.388	69.3564	-1059.28	-561934	284057	129888	256.634	533.63	0
718	3	-145.638	114.113	-757.39	-24060.8	-45381.1	-7707.13	240.082	641.768	0	-106.095	-46.1092	-304.072	-19240.3	-366.345	4618.13	298.795	263.275	0	-251.733	68.0035	-1061.46	-562859	284774	127370	256.901	533.343	0
718	4	-142.016	114.463	-758.3	-24033	-45200.6	-7808.59	240.392	641.693	0	-106.699	-47.4124	-305.451	-19358.3	-350.011	4635.3	298.854	263.376	0	-248.715	67.051	-1063.75	-563826	285513	124911	257.179	533.061	0
718	5	-138.526	114.937	-759.238	-24006.1	-45017.5	-7913.53	240.707	641.619	0	-106.905	-48.4839	-306.786	-19466.1	-333.647	4643.28	298.912	263.452	0	-245.431	66.4534	-1066.02	-564775	286237	122548	257.458	532.788	0
718	6	-135.232	115.511	-760.102	-23980.1	-44833.3	-8020.82	241.017	641.549	0	-106.763	-49.3689	-308.032	-19563.4	-318.747	4644.09	298.965	263.511	0	-241.995	66.1417	-1068.13	-565637	286904	120310	257.728	532.529	0
718	7	-132.189	116.16	-760.807	-23956.9	-44647.8	-8129.15	241.315	641.489	0	-106.337	-50.121	-309.131	-19649	-305.236	4638.62	299.013	263.562	0	-238.526	66.0388	-1069.94	-566355	287478	118224	257.985	532.297	0
718	8	-129.434	116.869	-761.302	-23938.5	-44461.1	-8237.27	241.599	641.444	0	-105.698	-50.7989	-310.033	-19721.3	-291.58	4626.68	299.06	263.61	0	-235.132	66.0706	-1071.33	-566889	287934	116305	258.227	532.103	0
718	9	-126.986	117.635	-761.582	-23925.7	-44274.6	-8343.82	241.865	641.416	0	-104.922	-51.4598	-310.716	-19779.3	-275.666	4607.07	299.113	263.657	0	-231.908	66.1754	-1072.3	-567237	288271	114562	258.453	531.954	0
719	0	-124.84	118.466	-761.688	-23916.1	-44089	-8447.23	242.117	641.399	0	-104.081	-52.1482	-311.204	-19824.8	-255.913	4577.52	299.178	263.704	0	-228.922	66.3175	-1072.89	-567428	288511	112994	258.668	531.844	0
719	1	-122.978	119.377	-761.685	-23905.3	-43903.2	-8546.04	242.36	641.385	0	-103.236	-52.8873	-311.553	-19860.7	-231.547	4534.7	299.257	263.747	0	-226.214	66.4897	-1073.24	-567513	288695	111599	258.877	531.759	0
719	2	-121.377	120.379	-761.616	-23889.8	-43714	-8639.56	242.604	641.367	0	-102.439	-53.6846	-311.81	-19889	-202.567	4475.62	299.35	263.786	0	-223.817	66.6941	-1073.43	-567525	288854	110372	259.087	531.687	0
719	3	-120.023	121.465	-761.475	-23867.8	-43518.4	-8728.22	242.85	641.344	0	-101.741	-54.5507	-311.99	-19910.2	-170.403	4400.51	299.454	263.817	0	-221.764	66.9142	-1073.46	-567464	288995	109309	259.301	531.62	0
719	4	-118.901	122.614	-761.219	-23838	-43315.1	-8812.93	243.098	641.316	0	-101.184	-55.5122	-312.077	-19924.4	-137.958	4314.69	299.558	263.844	0	-220.084	67.1021	-1073.3	-567301	289100	108398	259.514	531.56	0
719	5	-117.998	123.794	-760.783	-23799.4	-43102.7	-8894.01	243.344	641.283	0	-100.799	-56.6034	-312.02	-19931.3	-108.636	4225.92	299.652	263.878	0	-218.798	67.1909	-1072.8	-566987	289132	107628	259.721	531.516	0
719	6	-117.307	124.966	-760.088	-23751.3	-42878.1	-8970.98	243.588	641.248	0	-100.608	-57.8497	-311.764	-19930.8	-85.905	4140.95	299.724	263.929	0	-217.915	67.1158	-1071.85	-566467	289052	106984	259.916	531.499	0
719	7	-116.813	126.09	-759.077	-23694.1	-42637.9	-9043.35	243.829	641.214	0	-100.613	-59.2568	-311.284	-19924	-72.4343	4064.02	299.767	264.006	0	-217.427	66.8336	-1070.36	-565704	288834	106450	260.097	531.514	0
719	8	-116.494	127.142	-757.738	-23628.4	-42380.9	-9110.84	244.069	641.183	0	-100.796	-60.806	-310.612	-19913.8	-68.066	3996.41	299.781	264.111	0	-217.29	66.3362	-1068.35	-564701	288486	106007	260.267	531.553	0
719	9	-116.312	128.111	-756.12	-23554.1	-42109	-9173.48	244.309	641.151	0	-101.113	-62.4546	-309.823	-19903	-69.2391	3936.54	299.777	264.24	0	-217.425	65.656	-1065.94	-563504	288041	105633	260.431	531.6	0
720	0	-116.217	129	-754.326	-23470.6	-41825.3	-9231.86	244.553	641.115	0	-101.509	-64.1431	-309.014	-19894	-71.1067	3881.17	299.77	264.379	0	-217.726	64.8571	-1063.34	-562193	287557	105301	260.599	531.633	0
720	1	-116.155	129.823	-752.474	-23376.8	-41530.6	-9287.16	244.808	641.067	0	-101.924	-65.8097	-308.286	-19888.7	-70.1265	3827.13	299.773	264.514	0	-218.078	64.0135	-1060.76	-560859	287095	104983	260.782	531.63	0
720	2	-116.08	130.586	-750.648	-23272.1	-41223.4	-9340.68	245.083	641.003	0	-102.306	-67.4042	-307.711	-19888.6	-64.6654	3772.57	299.79	264.634	0	-218.386	63.1818	-1058.36	-559566	286702	104656	260.989	531.576	0
720	3	-115.965	131.282	-748.873	-23157.4	-40901.4	-9393.61	245.383	640.923	0	-102.625	-68.8932	-307.314	-19894	-53.8397	3716.99	299.825	264.735	0	-218.591	62.3885	-1056.19	-558332	286393	104304	261.223	531.465	0
720	4	-115.799	131.893	-747.124	-23034.4	-40563.2	-9447.08	245.708	640.831	0	-102.868	-70.2594	-307.074	-19903.1	-36.8584	3660.64	299.88	264.815	0	-218.668	61.6332	-1054.2	-557140	286156	103915	261.487	531.302	0
720	5	-115.579	132.396	-745.353	-22905	-40208	-9502.16	246.055	640.731	0	-103.039	-71.5031	-306.941	-19913.5	-14.1188	3604.4	299.954	264.877	0	-218.618	60.8928	-1052.29	-555949	285960	103481	261.777	531.099	0
720	6	-115.308	132.768	-743.498	-22771.2	-39835	-9559.8	246.422	640.627	0	-103.151	-72.6405	-306.85	-19922.5	11.6942	3549.49	300.038	264.926	0	-218.459	60.1274	-1050.35	-554712	285767	102996	262.086	530.87	0
720	7	-114.987	132.991	-741.51	-22635.4	-39444.6	-9620.61	246.805	640.526	0	-103.221	-73.6975	-306.744	-19928.3	36.8521	3497.17	300.12	264.967	0	-218.207	59.2937	-1048.25	-553388	285543	102451	262.406	530.628	0
720	8	-114.607	133.061	-739.36	-22499.5	-39038.2	-9684.81	247.2	640.431	0	-103.265	-74.6993	-306.595	-19930.7	58.8813	3448.95	300.192	265.007	0	-217.872	58.3614	-1045.95	-551957	285265	101836	262.733	530.385	0
720	9	-114.152	132.985	-737.065	-22365.3	-38617.5	-9752.1	247.606	640.344	0	-103.296	-75.6614	-306.398	-19930.3	77.549	3406.1	300.253	265.047	0	-217.448	57.324	-1043.46	-550433	284937	101143	263.065	530.143	0
721	0	-113.597	132.789	-734.705	-22233.2	-38184.3	-9821.95	248.028	640.261	0	-103.317	-76.5847	-306.181	-19928.9	94.4954	3368.27	300.309	265.089	0	-216.914	56.2044	-1040.89	-548870	284588	100365	263.406	529.903	0
721	1	-112.914	132.507	-732.401	-22102.7	-37741.1	-9894.49	248.469	640.178	0	-103.324	-77.4609	-305.989	-19929.4	111.45	3333.69	300.364	265.131	0	-216.238	55.0458	-1038.39	-547352	284267	99495.2	263.762	529.661	0
721	2	-112.077	132.174	-730.265	-21973	-37289.9	-9970.51	248.937	640.089	0	-103.323	-78.2814	-305.87	-19935.2	128.088	3300.66	300.419	265.175	0	-215.399	53.8923	-1036.14	-545957	284018	98529.2	264.134	529.413	0
721	3	-111.074	131.817	-728.353	-21844.4	-36831.7	-10050.5	249.432	639.991	0	-103.328	-79.0472	-305.852	-19948.3	142.305	3268.37	300.465	265.222	0	-214.402	52.7695	-1034.2	-544725	283863	97469.4	264.524	529.159	0
721	4	-109.907	131.452	-726.666	-21717.7	-36367	-10134.6	249.954	639.887	0	-103.363	-79.7735	-305.936	-19969.2	152.075	3236.61	300.497	265.273	0	-213.269	51.6782	-1032.6	-543660	283802	96321.1	264.928	528.897	0
721	5	-108.585	131.087	-725.169	-21594.7	-35896.6	-10222.3	250.499	639.779	0	-103.453	-80.4872	-306.111	-19998.8	155.805	3205.56	300.509	265.332	0	-212.038	50.6001	-1031.28	-542740	283821	95090.7	265.343	528.633	0
721	6	-107.128	130.728	-723.805	-21477.4	-35422	-10313.7	251.061	639.673	0	-103.616	-81.2171	-306.371	-20039.6	152.023	3175.77	300.496	265.409	0	-210.744	49.5109	-1030.18	-541936	283899	93786.6	265.763	528.368	0
721	7	-105.56	130.376	-722.515	-21368.4	-34945.5	-10408.7	251.634	639.575	0	-103.858	-81.9814	-306.731	-20094.2	140.256	3147.7	300.457	265.511	0	-209.419	48.3943	-1029.25	-541220	284021	92420.8	266.184	528.098	0
721	8	-103.911	130.033	-721.256	-21269.8	-34470.1	-10506.9	252.208	639.49	0	-104.168	-82.7813	-307.225	-20164.6	121.878	3121.18	300.397	265.634	0	-208.079	47.2521	-1028.48	-540578	284184	91009	266.603	527.813	0
721	9	-102.205	129.711	-720.028	-21182.6	-34000.2	-10606.8	252.779	639.419	0	-104.514	-83.5969	-307.912	-20251.5	100.201	3095.37	300.325	265.771	0	-206.72	46.114	-1027.94	-540020	284405	89570.9	267.021	527.495	0
722	0	-100.463	129.431	-718.886	-21106.8	-33540.9	-10706.8	253.343	639.36	0	-104.846	-84.3859	-308.87	-20357	80.5098	3069.47	300.261	265.908	0	-205.309	45.0451	-1027.76	-539596	284722	88127.9	267.443	527.127	0
722	1	-98.6944	129.226	-717.948	-21041.7	-33095.9	-10806	253.902	639.308	0	-105.101	-85.0931	-310.184	-20482.6	69.5555	3043.52	300.224	266.034	0	-203.796	44.1328	-1028.13	-539391	285196	86701.2	267.877	526.693	0
722	2	-96.9126	129.118	-717.366	-20985.9	-32664.1	-10905.5	254.467	639.254	0	-105.223	-85.6655	-311.908	-20629.1	74.1049	3018.77	300.238	266.138	0	-202.136	43.4527	-1029.27	-539504	285895	85310.4	268.337	526.186	0
722	3	-95.1414	129.105	-717.297	-20935.7	-32237	-11007.9	255.058	639.187	0	-105.174	-86.0665	-314.051	-20795.7	99.0741	2997.29	300.315	266.217	0	-200.315	43.039	-1031.35	-540027	286882	83972.1	268.839	525.616	0
722	4	-93.4101	129.154	-717.913	-20883.7	-31797.1	-11117.5	255.709	639.09	0	-104.934	-86.2816	-316.584	-20980.9	146.288	2980.93	300.462	266.273	0	-198.344	42.8728	-1034.5	-541051	288219	82692.2	269.405	524.997	0
722	5	-91.7382	129.202	-719.437	-20818.4	-31318.4	-11240.6	256.468	638.937	0	-104.498	-86.3151	-319.447	-21182.3	213.966	2970.45	300.67	266.309	0	-196.236	42.8874	-1038.88	-542688	289980	81455.9	270.06	524.358	0
722	6	-90.1141	129.163	-722.193	-20723.4	-30765.6	-11384.9	257.4	638.695	0	-103.868	-86.1829	-322.563	-21396.4	296.664	2965.25	300.92	266.333	0	-193.982	42.9801	-1044.76	-545108	292269	80217.6	270.836	523.73	0
722	7	-88.4753	128.93	-726.636	-20577.4	-30093.7	-11559.4	258.585	638.319	0	-103.052	-85.9069	-325.857	-21619.2	386.503	2963.69	301.186	266.346	0	-191.527	43.0228	-1052.49	-548551	295234	78891.4	271.774	523.154	0
722	8	-86.6892	128.382	-733.335	-20355.1	-29250.1	-11773.2	260.114	637.757	0	-102.061	-85.5115	-329.265	-21846.8	475.406	2963.61	301.444	266.35	0	-188.751	42.8701	-1062.6	-553332	299065	77344.1	272.921	522.67	0
722	9	-84.5312	127.395	-742.911	-20027.9	-28178.8	-12033.7	262.07	636.959	0	-100.909	-85.021	-332.762	-22077.4	557.75	2962.57	301.676	266.346	0	-185.441	42.3737	-1075.67	-559799	303982	75386.9	274.322	522.309	0
723	0	-81.6601	125.868	-755.941	-19566.9	-26827.6	-12343.1	264.511	635.884	0	-99.6033	-84.4558	-336.364	-22310.8	633.127	2958.37	301.882	266.329	0	-181.263	41.4119	-1092.31	-568287	310198	72772.2	276.019	522.083	0
723	1	-77.6144	123.752	-772.832	-18949	-25155.2	-12695.5	267.451	634.519	0	-98.1461	-83.8322	-340.12	-22547	706.064	2949.7	302.076	266.291	0	-175.761	39.9198	-1112.95	-579032	317873	69204.2	278.032	521.988	0
723	2	-71.8648	121.057	-793.73	-18160.3	-23132.4	-13076.2	270.856	632.88	0	-96.5483	-83.1664	-344.071	-22785.9	781.706	2935.93	302.272	266.224	0	-168.413	37.8906	-1137.8	-592117	327073	64374.2	280.356	522.003	0
723	3	-63.913	117.822	-818.508	-17195.7	-20740.9	-13465.3	274.66	631.009	0	-94.8314	-82.4769	-348.227	-23026.4	862.346	2916.73	302.476	266.125	0	-158.744	35.3456	-1166.74	-607461	337762	58008.3	282.962	522.104	0
723	4	-53.3802	114.079	-846.761	-16059.9	-17976.9	-13843.4	278.77	628.966	0	-93.0219	-81.7832	-352.569	-23267	947.647	2892.37	302.688	265.993	0	-146.402	32.2957	-1199.33	-624815	349797	49903.9	285.801	522.262	0
723	5	-40.0463	109.845	-877.766	-14772	-14860.5	-14192.8	283.07	626.829	0	-91.1461	-81.1112	-357.06	-23507	1036.72	2863.58	302.904	265.835	0	-131.192	28.7335	-1234.83	-643749	362921	39948.3	288.805	522.445	0
723	6	-23.8744	105.153	-910.497	-13366.4	-11442.1	-14497.5	287.433	624.68	0	-89.225	-80.4922	-361.654	-23746.4	1129.9	2830.73	303.124	265.661	0	-113.099	24.6612	-1272.15	-663663	376762	28139.9	291.894	522.616	0
723	7	-5.04191	100.079	-943.707	-11891.1	-7801.94	-14743.7	291.733	622.6	0	-87.2698	-79.9552	-366.302	-23985.8	1228.94	2794	303.355	265.481	0	-92.3117	20.1237	-1310.01	-683833	390861	14616.9	294.982	522.743	0
723	8	16.0498	94.7595	-976.073	-10403.1	-4045.38	-14920.6	295.855	620.658	0	-85.2826	-79.5207	-370.96	-24225.6	1336.29	2753.86	303.602	265.305	0	-69.2328	15.2388	-1347.03	-703494	404724	-328.986	297.989	522.797	0
723	9	38.8063	89.4198	-1006.35	-8964.51	-295.195	-15020.2	299.707	618.908	0	-83.2559	-79.1975	-375.609	-24467.2	1455.34	2710.87	303.875	265.14	0	-44.4496	10.2223	-1381.96	-721936	417881	-16263.3	300.84	522.756	0
724	0	62.4914	84.3684	-1033.49	-7637.02	3318.81	-15036.9	303.211	617.39	0	-81.1739	-78.9814	-380.256	-24712.9	1590.41	2665.82	304.182	264.99	0	-18.6825	5.38696	-1413.74	-738570	429929	-32639.9	303.473	522.604	0
724	1	86.2751	79.964	-1056.69	-6476.63	6671.74	-14968.1	306.314	616.129	0	-79.0165	-78.8614	-384.921	-24965.2	1746.28	2619.7	304.537	264.858	0	7.2586	1.10261	-1441.61	-752953	440553	-48842.2	305.839	522.337	0
724	2	109.275	76.5645	-1075.42	-5528.42	9655.55	-14814.5	308.978	615.141	0	-76.7643	-78.829	-389.604	-25225.5	1928.16	2573.12	304.949	264.747	0	32.5103	-2.26447	-1465.02	-764789	449530	-64225.3	307.907	521.958	0
724	3	130.605	74.4837	-1089.41	-4823.67	12186.8	-14579.2	311.187	614.428	0	-74.4048	-78.883	-394.274	-25493.6	2141.08	2526.19	305.43	264.66	0	56.2001	-4.39922	-1483.68	-773923	456736	-78160.8	309.657	521.481	0
724	4	149.445	73.9657	-1098.64	-4380.42	14208.2	-14267.9	312.932	613.987	0	-71.9389	-79.0275	-398.872	-25767.6	2388.02	2479.22	305.987	264.601	0	77.5064	-5.06185	-1497.52	-780338	462131	-90081.1	311.082	520.926	0
724	5	165.099	75.1695	-1103.3	-4205.62	15688	-13887.6	314.219	613.812	0	-69.3849	-79.2691	-403.321	-26044.4	2667.92	2432.55	306.615	264.575	0	95.7141	-4.09962	-1506.62	-784125	465748	-99518.4	312.184	520.321	0
724	6	177.039	78.1582	-1103.7	-4296.07	16618.3	-13446.8	315.057	613.892	0	-66.7773	-79.6143	-407.544	-26320.5	2975.36	2385.66	307.301	264.583	0	110.262	-1.45609	-1511.24	-785452	467674	-106136	312.965	519.693	0
724	7	184.941	82.8963	-1100.24	-4638.42	17011.3	-12957.1	315.461	614.216	0	-64.1575	-80.068	-411.47	-26591.6	3302.22	2337.14	308.025	264.626	0	120.784	2.82829	-1511.71	-784536	468029	-109754	313.437	519.062	0
724	8	188.7	89.2572	-1093.37	-5209.85	16894.6	-12433.8	315.452	614.765	0	-61.5618	-80.6339	-415.047	-26853.4	3640.3	2285.64	308.771	264.7	0	127.139	8.62325	-1508.42	-781614	466957	-110356	313.614	518.443	0
724	9	188.431	97.0346	-1083.54	-5979.59	16307.9	-11896.2	315.051	615.519	0	-59.0135	-81.3171	-418.247	-27101.7	3982.95	2231.4	309.523	264.798	0	129.418	15.7175	-1501.79	-776936	464615	-108090	313.511	517.843	0
725	0	184.452	105.955	-1071.23	-6910.6	15301	-11366.1	314.284	616.451	0	-56.5241	-82.1223	-421.073	-27332.3	4324.92	2176.99	310.271	264.911	0	127.928	23.8326	-1492.3	-770764	461176	-103250	313.151	517.26	0
725	1	177.242	115.69	-1056.9	-7961.94	13932.2	-10865.8	313.182	617.533	0	-54.1022	-83.0498	-423.554	-27542.2	4661.99	2125.9	311.007	265.027	0	123.14	32.64	-1480.45	-763356	456819	-96245.2	312.56	516.682	0
725	2	167.378	125.872	-1040.96	-9091.8	12264.9	-10415.8	311.782	618.734	0	-51.769	-84.0972	-425.73	-27730.3	4991.11	2080.69	311.724	265.136	0	115.609	41.7743	-1466.69	-754949	451714	-87549.7	311.765	516.097	0
725	3	155.463	136.115	-1023.78	-10260.4	10364.4	-10032.3	310.124	620.022	0	-49.5636	-85.2646	-427.618	-27897.3	5309.8	2042.86	312.417	265.239	0	105.9	50.8502	-1451.39	-745744	446009	-77654.2	310.799	515.494	0
725	4	142.068	146.047	-1005.66	-11431.2	8296.13	-9725.99	308.249	621.367	0	-47.5391	-86.5576	-429.2	-28044.6	5615.43	2013.09	313.083	265.342	0	94.5287	59.4898	-1434.86	-735911	439831	-67019.5	309.695	514.871	0
725	5	127.693	155.338	-986.898	-12570.8	6123.85	-9501.56	306.205	622.738	0	-45.7548	-87.9887	-430.439	-28172.9	5904.76	1991.78	313.718	265.451	0	81.9382	67.3497	-1417.34	-725607	433297	-56046.6	308.487	514.232	0
725	6	112.755	163.713	-967.796	-13651.1	3906.4	-9359.31	304.036	624.105	0	-44.2659	-89.5726	-431.296	-28282.2	6173.42	1980.31	314.314	265.575	0	68.4895	74.1405	-1399.09	-714990	426520	-45064.5	307.205	513.582	0
725	7	97.5879	170.958	-948.649	-14649.6	1695.37	-9296.76	301.787	625.443	0	-43.1146	-91.3174	-431.746	-28372.6	6416.51	1981.45	314.862	265.716	0	54.4733	79.6407	-1380.39	-704224	419616	-34328.8	305.877	512.931	0
725	8	82.45	176.925	-929.744	-15548.8	-466.173	-9309.77	299.499	626.724	0	-42.3253	-93.2152	-431.794	-28444.9	6630.19	1997.96	315.355	265.876	0	40.1247	83.7098	-1361.54	-693478	412700	-24028.3	304.527	512.286	0
725	9	67.55	181.533	-911.363	-16336.3	-2544.09	-9393.59	297.208	627.925	0	-41.9034	-95.2361	-431.488	-28500.6	6812.69	2031.3	315.789	266.052	0	25.6465	86.297	-1342.85	-682924	405893	-14298	303.179	511.647	0
726	0	53.0682	184.768	-893.783	-17003.8	-4513.52	-9543.49	294.95	629.025	0	-41.8347	-97.3278	-430.916	-28541.7	6964.38	2081.64	316.162	266.235	0	11.2336	87.4403	-1324.7	-672739	399321	-5234.44	301.85	511.011	0
726	1	39.1657	186.673	-877.252	-17547.7	-6357.08	-9754.98	292.753	630.003	0	-42.0872	-99.4267	-430.196	-28571.3	7087.53	2148.29	316.475	266.415	0	-2.92149	87.2462	-1307.45	-663094	393105	3093.53	300.559	510.37	0
726	2	25.9772	187.327	-861.941	-17969.1	-8062.06	-10024.2	290.647	630.847	0	-42.624	-101.475	-429.434	-28592.4	7185.41	2230.35	316.732	266.582	0	-16.6468	85.8522	-1291.38	-654112	387335	10640.5	299.321	509.714	0
726	3	13.6032	186.829	-847.915	-18273.9	-9619.98	-10347.8	288.655	631.552	0	-43.4141	-103.43	-428.71	-28608.3	7260.9	2327.35	316.937	266.731	0	-29.8109	83.3989	-1276.63	-645849	382059	17384.1	298.152	509.039	0
726	4	2.11141	185.287	-835.142	-18470.5	-11028.4	-10721.9	286.795	632.117	0	-44.4336	-105.263	-428.063	-28622.6	7315.52	2439.33	317.09	266.865	0	-42.3222	80.0241	-1263.21	-638302	377280	23323.4	297.061	508.344	0
726	5	-8.46048	182.825	-823.523	-18569.4	-12291.6	-11140.8	285.074	632.549	0	-45.6606	-106.959	-427.506	-28639	7350.1	2566.17	317.193	266.991	0	-54.1211	75.8659	-1251.03	-631417	372965	28478.1	296.05	507.629	0
726	6	-18.1031	179.58	-812.918	-18583	-13418.6	-11596.1	283.493	632.86	0	-47.0726	-108.511	-427.026	-28660	7366.64	2707.06	317.251	267.115	0	-65.1757	71.069	-1239.94	-625117	369060	32889	295.119	506.9	0
726	7	-26.8302	175.711	-803.177	-18525.4	-14420.5	-12076.7	282.046	633.065	0	-48.6473	-109.917	-426.609	-28687.7	7368.74	2860.95	317.273	267.246	0	-75.4775	65.7936	-1229.79	-619315	365507	36618.2	294.266	506.164	0
726	8	-34.6689	171.392	-794.168	-18412.5	-15308.3	-12569.8	280.724	633.185	0	-50.3597	-111.171	-426.244	-28723.9	7360.52	3027.03	317.268	267.388	0	-85.0286	60.2211	-1220.41	-613937	362257	39743.6	293.488	505.426	0
726	9	-41.6488	166.809	-785.791	-18259.5	-16092.9	-13061.8	279.52	633.237	0	-52.1758	-112.259	-425.945	-28770.3	7345.67	3204.54	317.246	267.545	0	-93.8246	54.5502	-1211.74	-608933	359277	42348.7	292.781	504.69	0
727	0	-47.7934	162.148	-777.994	-18079.2	-16785.1	-13539.4	278.425	633.238	0	-54.0491	-113.161	-425.755	-28829.2	7327.21	3392.48	317.21	267.713	0	-101.842	48.9872	-1203.75	-604285	356555	44513	292.143	503.955	0
727	1	-53.1195	157.587	-770.773	-17881.2	-17394.8	-13990.9	277.432	633.199	0	-55.9273	-113.859	-425.73	-28901.8	7306.93	3589.95	317.163	267.888	0	-109.047	43.7273	-1196.5	-600001	354097	46305.6	291.569	503.217	0
727	2	-57.649	153.274	-764.137	-17674.1	-17929	-14406.7	276.537	633.129	0	-57.7685	-114.348	-425.905	-28988	7284.86	3796.29	317.104	268.062	0	-115.417	38.9263	-1190.04	-596098	351908	47787	291.056	502.475	0
727	3	-61.4211	149.314	-758.093	-17465.6	-18391.1	-14781.2	275.74	633.039	0	-59.5508	-114.636	-426.273	-29087.8	7259.26	4010.53	317.03	268.238	0	-120.972	34.6783	-1184.37	-592580	349985	49009.9	290.601	501.741	0
727	4	-64.4989	145.751	-752.635	-17261.7	-18783.4	-15112.6	275.043	632.935	0	-61.2697	-114.745	-426.787	-29200.9	7227.56	4230.59	316.935	268.42	0	-125.769	31.0068	-1179.42	-589439	348308	50018.3	290.202	501.031	0
727	5	-66.9666	142.568	-747.743	-17065	-19108.7	-15402.8	274.445	632.822	0	-62.9247	-114.7	-427.381	-29325.2	7188.15	4453.79	316.819	268.616	0	-129.891	27.868	-1175.12	-586652	346852	50846	289.856	500.364	0
727	6	-68.9216	139.698	-743.396	-16875.4	-19369.8	-15656.5	273.944	632.7	0	-64.5093	-114.528	-427.995	-29458.1	7141.6	4678.33	316.686	268.828	0	-133.431	25.1694	-1171.39	-584196	345594	51516.7	289.561	499.751	0
727	7	-70.4581	137.046	-739.607	-16691.2	-19567.3	-15880.2	273.544	632.568	0	-66.0083	-114.246	-428.603	-29596.8	7091.03	4903.64	316.545	269.054	0	-136.466	22.8	-1168.21	-582075	344537	52044.6	289.32	499.199	0
727	8	-71.6511	134.522	-736.437	-16507.7	-19698.1	-16080.5	273.252	632.416	0	-67.4009	-113.861	-429.226	-29740	7041.35	5129.05	316.405	269.288	0	-139.052	20.6617	-1165.66	-580328	343716	52434.4	289.142	498.703	0
727	9	-72.5465	132.059	-733.988	-16318	-19758.8	-16263.7	273.08	632.232	0	-68.6611	-113.368	-429.926	-29888.1	6997.89	5352.44	316.277	269.519	0	-141.208	18.6911	-1163.91	-579027	343191	52681.7	289.036	498.253	0
728	0	-73.1579	129.622	-732.39	-16114.5	-19748.9	-16434.7	273.035	632.003	0	-69.756	-112.754	-430.798	-30042.6	6966.26	5570.53	316.171	269.737	0	-142.914	16.8674	-1163.19	-578265	343034	52773.6	289.011	497.834	0
728	1	-73.4717	127.204	-731.768	-15891.9	-19672.6	-16598.8	273.116	631.717	0	-70.6501	-112.003	-431.942	-30205.8	6952.09	5780.64	316.095	269.93	0	-144.122	15.2003	-1163.71	-578135	343310	52689.7	289.069	497.43	0
728	2	-73.463	124.814	-732.2	-15647.7	-19536.2	-16761.1	273.319	631.371	0	-71.3157	-111.11	-433.43	-30379.6	6959.16	5981.97	316.056	270.091	0	-144.779	13.7032	-1165.63	-578698	344061	52407.5	289.21	497.032	0
728	3	-73.1124	122.459	-733.691	-15381.8	-19346.1	-16926.2	273.632	630.965	0	-71.7423	-110.086	-435.293	-30565.4	6988.27	6174.88	316.054	270.218	0	-144.855	12.3729	-1168.98	-579963	345290	51907.6	289.429	496.634	0
728	4	-72.4141	120.142	-736.175	-15095.8	-19107.1	-17098.3	274.046	630.506	0	-71.9359	-108.958	-437.517	-30764.2	7038.21	6359.63	316.087	270.315	0	-144.35	11.1843	-1173.69	-581893	346968	51176.4	289.717	496.238	0
728	5	-71.379	117.851	-739.545	-14793.8	-18823.6	-17281.3	274.547	630.004	0	-71.9141	-107.757	-440.046	-30975.2	7106.96	6535.97	316.15	270.391	0	-143.293	10.0949	-1179.59	-584416	349039	50207.2	290.067	495.85	0
728	6	-70.0318	115.572	-743.673	-14481.4	-18500.2	-17477.6	275.123	629.473	0	-71.7031	-106.518	-442.781	-31195.3	7191.42	6703.51	316.241	270.453	0	-141.735	9.05403	-1186.45	-587439	351431	49002.1	290.468	495.488	0
728	7	-68.4007	113.289	-748.441	-14164.5	-18142.3	-17688.7	275.76	628.925	0	-71.3322	-105.273	-445.613	-31420.4	7286.67	6861.47	316.352	270.511	0	-139.733	8.01644	-1194.05	-590872	354068	47568.6	290.909	495.167	0
728	8	-66.5057	111.006	-753.748	-13849.1	-17755.4	-17913.7	276.444	628.374	0	-70.8254	-104.05	-448.455	-31646.5	7386.84	7007.87	316.472	270.568	0	-137.331	6.95586	-1202.2	-594639	356884	45914.5	291.375	494.902	0
728	9	-64.3516	108.748	-759.515	-13540.7	-17345.7	-18148.4	277.162	627.828	0	-70.1962	-102.868	-451.272	-31871	7487.6	7139.87	316.592	270.625	0	-134.548	5.87919	-1210.79	-598688	359836	44048.9	291.858	494.695	0
729	0	-61.9296	106.572	-765.694	-13244.1	-16918.7	-18385.4	277.904	627.297	0	-69.4468	-101.745	-454.077	-32093.2	7587.85	7255.99	316.711	270.678	0	-131.376	4.82751	-1219.77	-602994	362907	41985.2	292.35	494.54	0
729	1	-59.2263	104.556	-772.261	-12963.9	-16478.9	-18616	278.662	626.787	0	-68.5778	-100.696	-456.911	-32313.8	7689.8	7357.58	316.83	270.722	0	-127.804	3.85964	-1229.17	-607554	366097	39743.1	292.85	494.43	0
729	2	-56.2355	102.776	-779.188	-12704.6	-16030.1	-18831.8	279.427	626.305	0	-67.6012	-99.7417	-459.802	-32533.7	7797.89	7447.64	316.959	270.756	0	-123.837	3.03468	-1238.99	-612358	369409	37350.1	293.356	494.357	0
729	3	-52.963	101.306	-786.426	-12470.6	-15576.8	-19025.5	280.193	625.857	0	-66.5446	-98.9015	-462.745	-32753	7917.37	7528.7	317.11	270.78	0	-119.508	2.40436	-1249.17	-617377	372828	34840.9	293.868	494.322	0
729	4	-49.428	100.205	-793.901	-12265.7	-15123.9	-19189.7	280.95	625.45	0	-65.445	-98.1954	-465.705	-32971.3	8052.59	7602.63	317.291	270.799	0	-114.873	2.00922	-1259.61	-622561	376324	32255.8	294.386	494.327	0
729	5	-45.6651	99.519	-801.515	-12093.6	-14675.6	-19317.4	281.69	625.089	0	-64.3405	-97.6451	-468.64	-33187.6	8204.31	7671.32	317.507	270.817	0	-110.006	1.87383	-1270.15	-627844	379855	29639.9	294.905	494.375	0
729	6	-41.7245	99.2827	-809.158	-11958.6	-14235.8	-19402.4	282.407	624.779	0	-63.2637	-97.2752	-471.508	-33400.4	8368.84	7737.03	317.749	270.837	0	-104.988	2.00757	-1280.67	-633150	383372	27041.5	295.419	494.467	0
729	7	-37.6672	99.5199	-816.731	-11865	-13809.4	-19439.4	283.092	624.527	0	-62.2388	-97.1057	-474.277	-33608	8541.31	7801.82	318.009	270.862	0	-99.906	2.41418	-1291.01	-638419	386830	24511.4	295.919	494.601	0
729	8	-33.5574	100.247	-824.161	-11815.1	-13402	-19424.8	283.739	624.336	0	-61.2824	-97.1447	-476.938	-33809.8	8718.24	7866.91	318.28	270.889	0	-94.8398	3.10272	-1301.1	-643602	390198	22099.4	296.4	494.775	0
729	9	-29.4509	101.48	-831.402	-11808.3	-13018.3	-19357.3	284.342	624.203	0	-60.4026	-97.3841	-479.5	-34006.2	8897.16	7933.28	318.555	270.92	0	-89.8535	4.09586	-1310.9	-648673	393463	19850.4	296.856	494.98	0
730	0	-25.3854	103.233	-838.451	-11842.9	-12662.5	-19237.5	284.898	624.125	0	-59.5955	-97.7984	-481.996	-34198.4	9077.24	8002.58	318.833	270.952	0	-84.9809	5.4343	-1320.45	-653635	396628	17799.6	297.285	495.208	0
730	1	-21.381	105.513	-845.337	-11917.2	-12339.6	-19068	285.403	624.098	0	-58.8458	-98.3475	-484.465	-34387.5	9260.38	8076.58	319.115	270.98	0	-80.2268	7.16575	-1329.8	-658510	399712	15969.9	297.684	495.452	0
730	2	-17.4506	108.306	-852.086	-12030.7	-12054.8	-18852.5	285.853	624.119	0	-58.1373	-98.9893	-486.945	-34574.2	9449.94	8156.32	319.407	271.002	0	-75.5879	9.31714	-1339.03	-663319	402733	14371.3	298.055	495.707	0
730	3	-13.6082	111.564	-858.682	-12183.2	-11811.5	-18595.4	286.245	624.188	0	-57.4628	-99.6932	-489.46	-34758.5	9648.16	8242.07	319.712	271.014	0	-71.0709	11.8712	-1348.14	-668060	405691	13001.6	298.395	495.964	0
730	4	-9.87306	115.208	-865.066	-12373.2	-11610.3	-18301.8	286.579	624.303	0	-56.8275	-100.446	-492.005	-34940.9	9855.13	8334.24	320.031	271.017	0	-66.7005	14.7623	-1357.07	-672697	408568	11849.2	298.707	496.22	0
730	5	-6.27072	119.137	-871.147	-12598.1	-11449.3	-17977.4	286.857	624.462	0	-56.2467	-101.249	-494.542	-35121.3	10069.3	8433.77	320.361	271.018	0	-62.5174	17.8875	-1365.69	-677169	411328	10897.1	298.99	496.473	0
730	6	-2.83137	123.238	-876.82	-12853.6	-11324.7	-17628.9	287.084	624.659	0	-55.7407	-102.114	-497.016	-35299.3	10288.3	8542.01	320.7	271.023	0	-58.572	21.1242	-1373.84	-681402	413926	10125.6	299.246	496.723	0
730	7	0.415171	127.402	-881.992	-13134.5	-11233.5	-17263.1	287.263	624.892	0	-55.3284	-103.051	-499.382	-35474.6	10508.6	8659.85	321.043	271.037	0	-54.9133	24.3509	-1381.37	-685332	416323	9514.47	299.475	496.969	0
730	8	3.44471	131.533	-886.62	-13435.2	-11174.4	-16886.4	287.397	625.153	0	-55.0209	-104.066	-501.625	-35647.9	10725.8	8786.66	321.382	271.065	0	-51.5762	27.4666	-1388.25	-688928	418501	9043.18	299.677	497.208	0
730	9	6.2436	135.558	-890.719	-13749.9	-11148.1	-16505	287.484	625.437	0	-54.817	-105.154	-503.768	-35820.8	10935.5	8920.62	321.707	271.106	0	-48.5734	30.4048	-1394.49	-692204	420465	8691.9	299.848	497.432	0
731	0	8.81226	139.43	-894.366	-14073.4	-11156.7	-16125.2	287.526	625.736	0	-54.7065	-106.29	-505.872	-35996.2	11135.8	9060.43	322.013	271.157	0	-45.8943	33.1405	-1400.24	-695216	422254	8443.2	299.985	497.635	0
731	1	11.1602	143.119	-897.671	-14400.5	-11202.1	-15754	287.521	626.042	0	-54.68	-107.436	-508.021	-36177.5	11327.9	9205.8	322.298	271.213	0	-43.5197	35.6835	-1405.69	-698049	423923	8285.13	300.09	497.806	0
731	2	13.292	146.601	-900.74	-14726	-11284.9	-15398	287.471	626.349	0	-54.7365	-108.55	-510.283	-36368.1	11515.1	9356.59	322.566	271.271	0	-41.4445	38.0509	-1411.02	-700776	425527	8213	300.163	497.938	0
731	3	15.1968	149.851	-903.628	-15045.3	-11404	-15063.6	287.38	626.65	0	-54.8834	-109.609	-512.692	-36570.1	11700.6	9512.78	322.822	271.329	0	-39.6867	40.2415	-1416.32	-703436	427098	8228.25	300.209	498.028	0
731	4	16.848	152.837	-906.338	-15354.6	-11556.2	-14756.3	287.25	626.941	0	-55.1317	-110.609	-515.246	-36784.1	11885.9	9675.18	323.068	271.391	0	-38.2837	42.2279	-1421.58	-706027	428643	8336.26	300.232	498.074	0
731	5	18.2084	155.527	-908.837	-15651.6	-11737	-14481	287.086	627.221	0	-55.4935	-111.56	-517.912	-37010.3	12072.2	9845.24	323.309	271.461	0	-37.2851	43.9666	-1426.75	-708525	430150	8545.83	300.235	498.08	0
731	6	19.2371	157.884	-911.071	-15934.8	-11941.1	-14241.5	286.893	627.49	0	-55.9785	-112.472	-520.651	-37248.1	12261.5	10024.3	323.55	271.542	0	-36.7414	45.4122	-1431.72	-710887	431600	8867.52	300.224	498.048	0
731	7	19.9004	159.88	-912.981	-16202.8	-12165.4	-14040.4	286.675	627.747	0	-56.5859	-113.35	-523.428	-37496.7	12455.5	10212.3	323.796	271.637	0	-36.6855	46.5293	-1436.41	-713070	432974	9308.64	300.202	497.98	0
731	8	20.1782	161.493	-914.518	-16453.4	-12409.9	-13878.9	286.43	627.991	0	-57.2971	-114.19	-526.232	-37755.1	12655.5	10407.3	324.049	271.746	0	-37.1189	47.303	-1440.75	-715041	434252	9870.05	300.17	497.873	0
731	9	20.0655	162.725	-915.671	-16684.9	-12677.4	-13757.6	286.155	628.222	0	-58.0761	-114.978	-529.067	-38021.3	12863	10606.1	324.313	271.865	0	-38.0106	47.7474	-1444.74	-716787	435432	10548	300.128	497.723	0
732	0	19.573	163.594	-916.491	-16896.5	-12971	-13677.6	285.847	628.436	0	-58.8765	-115.691	-531.962	-38292.8	13077.9	10806.6	324.584	271.984	0	-39.3035	47.9036	-1448.45	-718342	436529	11335.9	300.074	497.525	0
732	1	18.7243	164.132	-917.075	-17087.4	-13291.8	-13640.5	285.506	628.633	0	-59.6519	-116.308	-534.967	-38567.7	13298.9	11008.3	324.859	272.094	0	-40.9276	47.8234	-1452.04	-719769	437584	12223.4	300.005	497.275	0
732	2	17.5463	164.362	-917.517	-17256.5	-13638.4	-13647.1	285.136	628.808	0	-60.3668	-116.816	-538.133	-38845.3	13524	11210.6	325.131	272.185	0	-42.8205	47.5458	-1455.65	-721132	438636	13197.4	299.921	496.97	0
732	3	16.0595	164.299	-917.866	-17403.6	-14007.5	-13697	284.739	628.961	0	-61.0019	-117.217	-541.476	-39125.7	13750.3	11412.4	325.394	272.258	0	-44.9423	47.0821	-1459.34	-722463	439702	14244.1	299.824	496.609	0
732	4	14.2791	163.946	-918.129	-17529.9	-14393.7	-13789	284.323	629.093	0	-61.5538	-117.526	-544.971	-39409.2	13974.2	11613.3	325.642	272.314	0	-47.2747	46.4195	-1463.1	-723764	440780	15350.7	299.713	496.201	0
732	5	12.2191	163.305	-918.286	-17637	-14790.6	-13921.1	283.893	629.206	0	-62.0307	-117.77	-548.573	-39695	14193.6	11813.5	325.874	272.361	0	-49.8116	45.5351	-1466.86	-725016	441852	16505.4	299.593	495.754	0
732	6	9.89774	162.381	-918.294	-17726.7	-15192.9	-14091.3	283.455	629.304	0	-62.445	-117.972	-552.228	-39981.3	14409	12012.4	326.092	272.4	0	-52.5472	44.4095	-1470.52	-726181	442895	17695.3	299.467	495.275	0
732	7	7.34295	161.189	-918.11	-17800.7	-15598	-14297	283.011	629.388	0	-62.807	-118.152	-555.894	-40266.1	14623.3	12208.9	326.306	272.435	0	-55.4641	43.0363	-1474	-727227	443889	18905	299.339	494.77	0
732	8	4.59444	159.752	-917.709	-17859.8	-16004.6	-14535.4	282.56	629.461	0	-63.1221	-118.326	-559.549	-40548.1	14839.4	12401.7	326.52	272.466	0	-58.5277	41.4261	-1477.26	-728132	444822	20115.9	299.211	494.24	0
732	9	1.70233	158.108	-917.096	-17904.5	-16411.6	-14802.6	282.105	629.523	0	-63.3898	-118.5	-563.177	-40825.8	15059.4	12588.7	326.74	272.492	0	-61.6875	39.6074	-1480.27	-728893	445691	21307.9	299.087	493.689	0
733	0	-1.27397	156.307	-916.319	-17934.8	-16817.6	-15093.9	281.647	629.573	0	-63.6049	-118.679	-566.758	-41098.4	15282.4	12768.1	326.965	272.515	0	-64.8789	37.628	-1483.08	-729533	446502	22460.7	298.965	493.123	0
733	1	-4.27008	154.407	-915.453	-17951.4	-17220.1	-15403.6	281.19	629.609	0	-63.7614	-118.862	-570.27	-41366.6	15503.7	12938.8	327.187	272.539	0	-68.0315	35.5447	-1485.72	-730092	447266	23555.7	298.845	492.554	0
733	2	-7.22789	152.46	-914.571	-17956.3	-17615.4	-15726.1	280.739	629.634	0	-63.856	-119.057	-573.677	-41632.8	15715.4	13101.3	327.394	272.572	0	-71.0839	33.4026	-1488.25	-730610	447987	24576.2	298.723	491.997	0
733	3	-10.1065	150.503	-913.705	-17953.7	-18000.5	-16055.8	280.299	629.649	0	-63.891	-119.279	-576.935	-41898.1	15912	13256.5	327.58	272.622	0	-73.9974	31.2241	-1490.64	-731100	448655	25511.1	298.599	491.466	0
733	4	-12.8861	148.563	-912.837	-17949	-18374.6	-16388	279.871	629.663	0	-63.8759	-119.551	-580.008	-42160.8	16093.7	13406.2	327.747	272.69	0	-76.7619	29.0121	-1492.84	-731549	449257	26357.5	298.472	490.97	0
733	5	-15.5661	146.655	-911.915	-17946.7	-18739.6	-16718.3	279.45	629.68	0	-63.8262	-119.894	-582.868	-42417.8	16262.9	13552	327.902	272.774	0	-79.3923	26.7606	-1494.78	-731922	449769	27122.5	298.343	490.51	0
733	6	-18.158	144.798	-910.876	-17950.2	-19098.2	-17042.1	279.033	629.707	0	-63.7572	-120.328	-585.484	-42666.5	16420.4	13695.7	328.046	272.874	0	-81.9151	24.4697	-1496.36	-732173	450162	27822.3	298.211	490.088	0
733	7	-20.6749	143.02	-909.669	-17961.7	-19452.9	-17354.7	278.615	629.745	0	-63.678	-120.863	-587.847	-42904.3	16566	13838.4	328.181	272.985	0	-84.3528	22.1567	-1497.52	-732270	450417	28477.9	298.072	489.7	0
733	8	-23.123	141.358	-908.282	-17983	-19805.6	-17651.4	278.194	629.799	0	-63.5894	-121.499	-589.986	-43129.3	16700.3	13980.4	328.306	273.102	0	-86.7124	19.8583	-1498.27	-732208	450537	29109.4	297.927	489.339	0
733	9	-25.4981	139.85	-906.744	-18016.5	-20157.6	-17928.4	277.769	629.87	0	-63.4832	-122.225	-591.963	-43340.9	16825.2	14121.7	328.423	273.216	0	-88.9813	17.6256	-1498.71	-732018	450551	29731.5	297.776	488.997	0
734	0	-27.7861	138.54	-905.137	-18064.6	-20509	-18183.4	277.342	629.958	0	-63.3405	-123.019	-593.844	-43539.1	16944.5	14262	328.534	273.317	0	-91.1266	15.5214	-1498.98	-731761	450504	30352.7	297.622	488.669	0
734	1	-29.9684	137.47	-903.574	-18128.5	-20859.2	-18414.3	276.915	630.063	0	-63.1346	-123.858	-595.684	-43723.1	17066.7	14401.7	328.651	273.4	0	-93.103	13.612	-1499.26	-731515	450454	30978.7	297.47	488.354	0
734	2	-32.0308	136.672	-902.156	-18208.7	-21208.2	-18618.1	276.492	630.184	0	-62.8425	-124.719	-597.516	-43891.3	17203.7	14540.7	328.792	273.456	0	-94.8732	11.953	-1499.67	-731344	450451	31615.7	297.33	488.052	0
734	3	-33.9692	136.164	-900.943	-18305.5	-21555.8	-18792.2	276.074	630.318	0	-62.4549	-125.589	-599.366	-44043.6	17365.8	14678.8	328.974	273.484	0	-96.424	10.5745	-1500.31	-731290	450531	32271.1	297.207	487.764	0
734	4	-35.7907	135.942	-899.95	-18418.8	-21900.5	-18935	275.665	630.466	0	-61.9793	-126.464	-601.268	-44182.8	17557.5	14815.3	329.201	273.483	0	-97.77	9.47741	-1501.22	-731370	450715	32951.7	297.107	487.487	0
734	5	-37.512	135.982	-899.153	-18548	-22240.9	-19046.7	275.265	630.628	0	-61.438	-127.347	-603.25	-44313.4	17777.4	14949.2	329.469	273.458	0	-98.95	8.63483	-1502.4	-731580	451007	33662.8	297.029	487.216	0
734	6	-39.1556	136.239	-898.484	-18690.8	-22576.8	-19129	274.872	630.803	0	-60.862	-128.244	-605.315	-44439.3	18019.6	15079.7	329.769	273.415	0	-100.018	7.99536	-1503.8	-731885	451383	34406.6	296.97	486.946	0
734	7	-40.7438	136.655	-897.869	-18843.5	-22908.8	-19184	274.485	630.987	0	-60.2796	-129.163	-607.433	-44563.2	18274.9	15207	330.086	273.363	0	-101.023	7.49246	-1505.3	-732234	451806	35180.4	296.922	486.675	0
734	8	-42.2903	137.177	-897.257	-19002.1	-23237.3	-19213.9	274.102	631.178	0	-59.7073	-130.112	-609.573	-44686.4	18534.6	15331.8	330.406	273.308	0	-101.998	7.06491	-1506.83	-732591	452242	35975.9	296.879	486.405	0
734	9	-43.7926	137.768	-896.667	-19163	-23561.3	-19221.8	273.723	631.371	0	-59.1454	-131.09	-611.725	-44810.6	18792.8	15454.3	330.721	273.253	0	-102.938	6.67784	-1508.39	-732965	452690	36778.5	296.839	486.137	0
735	0	-45.2304	138.406	-896.177	-19323.3	-23879.1	-19211.7	273.355	631.562	0	-58.5818	-132.074	-613.915	-44938.8	19047.6	15574.1	331.026	273.2	0	-103.812	6.33197	-1510.09	-733409	453179	37568.9	296.801	485.873	0
735	1	-46.5733	139.081	-895.891	-19480.8	-24188.9	-19187.3	273	631.745	0	-58.0026	-133.028	-616.193	-45074.8	19299.1	15690.4	331.32	273.15	0	-104.576	6.0528	-1512.08	-733997	453755	38329.1	296.766	485.613	0
735	2	-47.7965	139.793	-895.883	-19633.3	-24488.8	-19151.6	272.665	631.915	0	-57.4031	-133.927	-618.598	-45221.6	19548.6	15802.9	331.602	273.103	0	-105.2	5.86575	-1514.48	-734782	454454	39047.6	296.738	485.356	0
735	3	-48.8893	140.539	-896.178	-19780.3	-24776.4	-19107.1	272.353	632.072	0	-56.792	-134.762	-621.137	-45381.2	19797.1	15912.9	331.872	273.061	0	-105.681	5.77629	-1517.31	-735780	455288	39719.6	296.718	485.105	0
735	4	-49.8536	141.309	-896.754	-19922.7	-25049	-19056.6	272.067	632.216	0	-56.189	-135.545	-623.783	-45553.9	20043.7	16022.7	332.132	273.028	0	-106.043	5.76424	-1520.54	-736976	456246	40343.9	296.708	484.864	0
735	5	-50.6988	142.088	-897.559	-20061.7	-25304.3	-19002.8	271.808	632.351	0	-55.6222	-136.298	-626.488	-45738.9	20284.8	16134.8	332.379	273.008	0	-106.321	5.79039	-1524.05	-738331	457298	40919.9	296.706	484.637	0
735	6	-51.4379	142.853	-898.525	-20198.1	-25540.5	-18949	271.575	632.479	0	-55.1212	-137.041	-629.192	-45933.5	20514.3	16252	332.604	273.004	0	-106.559	5.81168	-1527.72	-739791	458404	41447.8	296.71	484.429	0
735	7	-52.0817	143.58	-899.584	-20331.1	-25757	-18898.6	271.368	632.601	0	-54.7061	-137.781	-631.852	-46134.8	20728.3	16376.2	332.806	273.015	0	-106.788	5.79951	-1531.44	-741304	459528	41928.5	296.716	484.24	0
735	8	-52.6325	144.257	-900.688	-20458.9	-25953.7	-18854.5	271.185	632.715	0	-54.3816	-138.505	-634.472	-46341.2	20927.8	16508.3	332.985	273.039	0	-107.014	5.75218	-1535.16	-742838	460659	42361.5	296.726	484.063	0
735	9	-53.0811	144.885	-901.836	-20579.2	-26130.8	-18818.4	271.025	632.819	0	-54.1377	-139.189	-637.092	-46552.7	21116.8	16647.5	333.146	273.071	0	-107.219	5.69637	-1538.93	-744397	461811	42745	296.742	483.889	0
736	0	-53.4091	145.483	-903.084	-20690.6	-26288.2	-18790.7	270.891	632.911	0	-53.9541	-139.802	-639.773	-46770.1	21299.1	16792.5	333.292	273.104	0	-107.363	5.68076	-1542.86	-746024	463021	43076.4	296.766	483.711	0
736	1	-53.5952	146.074	-904.528	-20792.9	-26426	-18771.6	270.785	632.988	0	-53.8042	-140.314	-642.575	-46993.5	21478.8	16942.7	333.426	273.133	0	-107.399	5.75978	-1547.1	-747787	464339	43352.9	296.802	483.525	0
736	2	-53.6264	146.678	-906.252	-20886.6	-26543.3	-18761.3	270.711	633.047	0	-53.6644	-140.709	-645.537	-47223.3	21659.4	17098.1	333.553	273.154	0	-107.291	5.96902	-1551.79	-749744	465803	43572.5	296.853	483.333	0
736	3	-53.5045	147.299	-908.294	-20972.7	-26639	-18759.9	270.671	633.09	0	-53.5224	-140.988	-648.656	-47459.3	21842.4	17259.1	333.673	273.166	0	-107.027	6.31146	-1556.95	-751919	467426	43734.8	296.919	483.139	0
736	4	-53.2427	147.931	-910.648	-21052.1	-26713.1	-18767.8	270.666	633.118	0	-53.3744	-141.169	-651.903	-47700.2	22027.5	17426.2	333.789	273.171	0	-106.617	6.76228	-1562.55	-754303	469197	43840	297.001	482.946	0
736	5	-52.8635	148.561	-913.27	-21124.7	-26767.8	-18785.9	270.69	633.131	0	-53.2213	-141.282	-655.237	-47943.7	22213.5	17599.8	333.901	273.17	0	-106.085	7.27919	-1568.51	-756861	471090	43888.6	297.096	482.759	0
736	6	-52.3965	149.172	-916.097	-21190.4	-26805	-18815.2	270.74	633.131	0	-53.0679	-141.362	-658.609	-48187.3	22399.7	17779.9	334.011	273.165	0	-105.464	7.81023	-1574.71	-759544	473069	43883.2	297.202	482.578	0
736	7	-51.8719	149.745	-919.062	-21249.4	-26826.1	-18856	270.811	633.121	0	-52.9207	-141.444	-661.976	-48428.4	22586.8	17966	334.12	273.157	0	-104.793	8.30154	-1581.04	-762302	475102	43826.4	297.319	482.405	0
736	8	-51.3096	150.269	-922.124	-21302.4	-26831.7	-18908.3	270.902	633.102	0	-52.7842	-141.56	-665.311	-48665.2	22777.2	18157.2	334.235	273.146	0	-104.094	8.70926	-1587.44	-765107	477173	43717.3	297.446	482.24	0
736	9	-50.7158	150.743	-925.28	-21350.4	-26822.8	-18971	271.011	633.075	0	-52.6578	-141.726	-668.605	-48896	22972.3	18352.7	334.359	273.132	0	-103.374	9.01662	-1593.88	-767955	479277	43554.8	297.584	482.085	0
737	0	-50.0852	151.18	-928.567	-21394.1	-26801.9	-19041.5	271.136	633.04	0	-52.5338	-141.938	-671.85	-49120.2	23170.7	18551.5	334.488	273.112	0	-102.619	9.24214	-1600.42	-770867	481420	43341.4	297.731	481.943	0
737	1	-49.4097	151.605	-932.044	-21433.7	-26773.3	-19116.4	271.275	632.997	0	-52.3996	-142.183	-675.043	-49337.6	23369.9	18752.9	334.62	273.088	0	-101.809	9.42265	-1607.09	-773875	483610	43083.1	297.882	481.82	0
737	2	-48.6887	152.035	-935.741	-21470.3	-26741.8	-19193.9	271.422	632.945	0	-52.2475	-142.45	-678.175	-49548.6	23567.6	18956.5	334.751	273.062	0	-100.936	9.5849	-1613.92	-776996	485846	42787.7	298.033	481.72	0
737	3	-47.9336	152.473	-939.641	-21504.6	-26709.1	-19273.3	271.575	632.886	0	-52.0846	-142.741	-681.23	-49752.7	23762.2	19162.3	334.881	273.034	0	-100.018	9.73221	-1620.87	-780217	488115	42465.1	298.182	481.645	0
737	4	-47.1653	152.915	-943.689	-21536.6	-26673.9	-19354.5	271.734	632.822	0	-51.9335	-143.064	-684.181	-49948.5	23951.7	19370.2	335.008	273.005	0	-99.0988	9.8512	-1627.87	-783499	490396	42128.7	298.328	481.594	0
737	5	-46.41	153.349	-947.809	-21564.6	-26634.1	-19437.2	271.899	632.752	0	-51.8275	-143.427	-687	-50133.9	24132.9	19580.2	335.128	272.975	0	-98.2376	9.92184	-1634.81	-786786	492657	41795.3	298.47	481.562	0
737	6	-45.6958	153.762	-951.908	-21586.6	-26590.3	-19520.4	272.066	632.677	0	-51.799	-143.839	-689.668	-50307.4	24303.8	19791.8	335.24	272.944	0	-97.4948	9.92343	-1641.58	-790015	494866	41482.7	298.607	481.544	0
737	7	-45.0473	154.146	-955.907	-21601.8	-26545.7	-19602.7	272.23	632.598	0	-51.8687	-144.306	-692.18	-50469.2	24463.5	20005.1	335.343	272.913	0	-96.9159	9.84004	-1648.09	-793138	496996	41207	298.737	481.534	0
737	8	-44.4822	154.496	-959.766	-21611.2	-26505.1	-19681.9	272.384	632.517	0	-52.0427	-144.831	-694.544	-50620.5	24610.4	20220.7	335.434	272.883	0	-96.5249	9.66524	-1654.31	-796134	499032	40981.1	298.855	481.529	0
737	9	-44.012	154.815	-963.492	-21616.1	-26472.2	-19756.2	272.525	632.435	0	-52.3131	-145.408	-696.779	-50763.1	24742.6	20439.5	335.51	272.854	0	-96.3251	9.40709	-1660.27	-799014	500975	40815.4	298.958	481.527	0
738	0	-43.6386	155.111	-967.136	-21617.8	-26448.3	-19824.7	272.653	632.352	0	-52.6588	-146.017	-698.92	-50899.6	24861.6	20661.6	335.571	272.826	0	-96.2974	9.09447	-1666.06	-801818	502852	40716.6	299.048	481.529	0
738	1	-43.3531	155.402	-970.764	-21617.1	-26433.4	-19887.2	272.771	632.268	0	-53.0499	-146.626	-701.032	-51033.2	24973.8	20886.7	335.624	272.797	0	-96.4031	8.77623	-1671.8	-804602	504707	40687.8	299.127	481.532	0
738	2	-43.1426	155.708	-974.418	-21615.4	-26427	-19943.8	272.879	632.183	0	-53.4601	-147.204	-703.172	-51165.8	25087.3	21114.6	335.677	272.764	0	-96.6027	8.50394	-1677.59	-807403	506574	40731.1	299.201	481.53	0
738	3	-43.0008	156.042	-978.086	-21614.8	-26429.6	-19994.2	272.978	632.099	0	-53.8744	-147.734	-705.373	-51298.2	25207.5	21345.4	335.736	272.725	0	-96.8752	8.30743	-1683.46	-810221	508466	40848.9	299.274	481.521	0
738	4	-42.931	156.399	-981.71	-21618	-26442.9	-20038.6	273.064	632.021	0	-54.289	-148.216	-707.634	-51430	25335.3	21579.6	335.803	272.679	0	-97.22	8.1834	-1689.34	-813025	510362	41041.7	299.344	481.499	0
738	5	-42.9431	156.765	-985.202	-21627.7	-26468.7	-20078	273.134	631.953	0	-54.707	-148.662	-709.928	-51560.3	25468.7	21816.8	335.875	272.628	0	-97.6501	8.10272	-1695.13	-815758	512226	41306.4	299.41	481.466	0
738	6	-43.0487	157.118	-988.461	-21646	-26507.6	-20113.4	273.183	631.899	0	-55.1337	-149.091	-712.21	-51688.3	25604.5	22056.2	335.951	272.575	0	-98.1824	8.02675	-1700.67	-818352	514011	41637.3	299.469	481.42	0
738	7	-43.2558	157.442	-991.407	-21675.1	-26557.6	-20145.8	273.212	631.863	0	-55.5705	-149.52	-714.434	-51813.7	25738.5	22296.4	336.026	272.524	0	-98.8263	7.92194	-1705.84	-820754	515677	42027.4	299.52	481.366	0
738	8	-43.5644	157.732	-994.008	-21718.3	-26615.1	-20176	273.225	631.849	0	-56.0096	-149.96	-716.577	-51937.8	25866.4	22537.3	336.097	272.48	0	-99.574	7.77203	-1710.59	-822943	517206	42469.1	299.562	481.307	0
738	9	-43.9634	157.999	-996.289	-21777.8	-26678.8	-20205.5	273.222	631.859	0	-56.4319	-150.41	-718.655	-52062.7	25984.7	22779.2	336.158	272.445	0	-100.395	7.5882	-1714.94	-824944	518608	42954.2	299.595	481.245	0
739	0	-44.4286	158.268	-998.334	-21853.2	-26753	-20235.1	273.202	631.89	0	-56.8089	-150.858	-720.719	-52191.1	26090.8	23021.8	336.201	272.415	0	-101.238	7.41035	-1719.05	-826816	519913	43473.1	299.615	481.179	0
739	1	-44.9305	158.576	-1000.26	-21942.8	-26844.3	-20265	273.163	631.937	0	-57.1116	-151.285	-722.833	-52325.5	26181.3	23263.9	336.22	272.389	0	-102.042	7.29094	-1723.09	-828643	521163	44016.1	299.615	481.108	0
739	2	-45.4457	158.954	-1002.17	-22045.1	-26956	-20294.8	273.102	631.997	0	-57.3258	-151.685	-725.022	-52465.9	26254.5	23504.1	336.212	272.365	0	-102.771	7.26917	-1727.19	-830489	522388	44577.1	299.594	481.035	0
739	3	-45.9632	159.422	-1004.11	-22159.1	-27088	-20323.8	273.023	632.068	0	-57.4603	-152.065	-727.246	-52608.6	26313	23741.6	336.182	272.339	0	-103.424	7.35663	-1731.36	-832370	523596	45154.4	299.552	480.966	0
739	4	-46.484	159.985	-1006.07	-22283.1	-27240.2	-20350.5	272.924	632.149	0	-57.5425	-152.447	-729.436	-52748.2	26361.3	23976.2	336.139	272.314	0	-104.026	7.53802	-1735.5	-834258	524766	45750.8	299.494	480.909	0
739	5	-47.0196	160.637	-1007.98	-22415.6	-27412.1	-20372.8	272.805	632.238	0	-57.6074	-152.86	-731.516	-52879.8	26402.1	24207.8	336.092	272.288	0	-104.627	7.77689	-1739.5	-836093	525861	46371.5	299.419	480.867	0
739	6	-47.589	161.357	-1009.76	-22557	-27601.8	-20389.2	272.665	632.339	0	-57.6871	-153.33	-733.422	-52998.8	26437	24436.8	336.046	272.262	0	-105.276	8.02742	-1743.18	-837807	526842	47022.5	299.332	480.841	0
739	7	-48.2092	162.124	-1011.31	-22708.3	-27807.6	-20399.5	272.504	632.454	0	-57.8017	-153.872	-735.11	-53101.4	26468.2	24662.8	336.006	272.236	0	-106.011	8.25221	-1746.42	-839337	527676	47706.9	299.233	480.83	0
739	8	-48.8855	162.923	-1012.59	-22870	-28029.7	-20404.1	272.319	632.586	0	-57.9557	-154.49	-736.57	-53185.5	26499	24884.6	335.976	272.207	0	-106.841	8.43329	-1749.16	-840643	528345	48421.7	299.125	480.83	0
739	9	-49.6053	163.75	-1013.57	-23041.9	-28268.6	-20403.6	272.11	632.733	0	-58.1414	-155.176	-737.823	-53250.5	26532.9	25100.8	335.961	272.172	0	-107.747	8.57387	-1751.39	-841723	528854	49156.8	299.009	480.837	0
740	0	-50.34	164.609	-1014.31	-23222.9	-28522.7	-20398.6	271.88	632.895	0	-58.3454	-155.915	-738.918	-53297.7	26571.7	25310.7	335.96	272.129	0	-108.685	8.69394	-1753.23	-842616	529235	49896.7	298.887	480.846	0
740	1	-51.0545	165.507	-1014.91	-23411.2	-28789.3	-20389.9	271.634	633.067	0	-58.5522	-156.691	-739.917	-53329.9	26614.7	25513.9	335.97	272.076	0	-109.607	8.81625	-1754.83	-843395	529534	50622.6	298.761	480.856	0
740	2	-51.7231	166.441	-1015.44	-23605.5	-29065.1	-20378.5	271.377	633.247	0	-58.7471	-157.491	-740.873	-53350.3	26659.6	25710.6	335.984	272.01	0	-110.47	8.94977	-1756.31	-844120	529792	51317.6	298.63	480.865	0
740	3	-52.3389	167.396	-1015.94	-23804.8	-29346.8	-20365.4	271.114	633.431	0	-58.9216	-158.311	-741.809	-53361.3	26704	25901.7	335.998	271.934	0	-111.261	9.08463	-1757.75	-844816	530023	51972.7	298.497	480.871	0
740	4	-52.9093	168.348	-1016.38	-24008.1	-29631.1	-20351	270.846	633.621	0	-59.0756	-159.151	-742.722	-53364.4	26746.4	26088.1	336.011	271.85	0	-111.985	9.1972	-1759.1	-845468	530221	52586.1	298.36	480.875	0
740	5	-53.4488	169.272	-1016.7	-24213.4	-29915.5	-20334.9	270.576	633.816	0	-59.211	-160.016	-743.586	-53359.3	26786.7	26270.5	336.024	271.759	0	-112.66	9.25641	-1760.29	-846033	530365	53158.6	298.223	480.875	0
740	6	-53.974	170.144	-1016.83	-24418.2	-30199	-20316	270.301	634.014	0	-59.3261	-160.916	-744.368	-53345.1	26824.9	26448.2	336.037	271.665	0	-113.3	9.22871	-1761.19	-846458	530423	53690.2	298.084	480.867	0
740	7	-54.4994	170.946	-1016.71	-24619.8	-30482.2	-20293.3	270.019	634.215	0	-59.4135	-161.861	-745.044	-53321.2	26860.7	26619.3	336.053	271.568	0	-113.913	9.08545	-1761.75	-846707	530373	54179	297.944	480.852	0
740	8	-55.035	171.665	-1016.33	-24816.2	-30765	-20266.5	269.729	634.418	0	-59.462	-162.855	-745.616	-53288.8	26893.9	26782	336.069	271.47	0	-114.497	8.8102	-1761.94	-846766	530208	54622.3	297.803	480.826	0
740	9	-55.5842	172.299	-1015.7	-25006.3	-31045.3	-20236.6	269.434	634.62	0	-59.4592	-163.896	-746.109	-53249.6	26925.2	26935.4	336.088	271.37	0	-115.043	8.40321	-1761.8	-846648	529943	55017.9	297.661	480.787	0
741	0	-56.1423	172.854	-1014.86	-25190	-31320	-20205.2	269.139	634.821	0	-59.3918	-164.967	-746.562	-53205.9	26957	27079.6	336.108	271.268	0	-115.534	7.88626	-1761.42	-846396	529610	55365.5	297.523	480.733	0
741	1	-56.7003	173.345	-1013.92	-25366.8	-31587.6	-20173.4	268.846	635.019	0	-59.2467	-166.044	-747.011	-53160.2	26991.2	27215.5	336.132	271.164	0	-115.947	7.30089	-1760.93	-846068	529248	55668.9	297.39	480.666	0
741	2	-57.255	173.787	-1012.94	-25536	-31848.8	-20141.2	268.558	635.21	0	-59.0166	-167.098	-747.462	-53114.3	27027.3	27343.5	336.159	271.06	0	-116.272	6.68886	-1760.4	-845714	528880	55937.7	297.261	480.593	0
741	3	-57.8156	174.187	-1011.96	-25697.3	-32105.9	-20108	268.274	635.393	0	-58.705	-168.117	-747.89	-53068.3	27061.9	27463.9	336.184	270.957	0	-116.521	6.06987	-1759.85	-845351	528505	56185.4	297.134	480.518	0
741	4	-58.4019	174.536	-1010.98	-25850.7	-32361.8	-20073	267.99	635.57	0	-58.3232	-169.1	-748.246	-53020.4	27091.8	27576.9	336.207	270.86	0	-116.725	5.43544	-1759.23	-844959	528101	56424.3	297.004	480.449	0
741	5	-59.0366	174.814	-1009.94	-25996.5	-32620	-20035.8	267.701	635.741	0	-57.887	-170.058	-748.469	-52967.1	27114.8	27682.8	336.227	270.767	0	-116.924	4.75606	-1758.41	-844491	527629	56663.5	296.869	480.389	0
741	6	-59.7402	174.999	-1008.76	-26134.8	-32883.9	-19996.2	267.402	635.908	0	-57.4141	-171.003	-748.503	-52905	27129.3	27781.9	336.245	270.681	0	-117.154	3.99654	-1757.26	-843891	527048	56909	296.725	480.34	0
741	7	-60.526	175.073	-1007.39	-26265	-33155.7	-19954	267.087	636.072	0	-56.9194	-171.938	-748.321	-52832.3	27133.4	27874	336.259	270.601	0	-117.445	3.13463	-1755.71	-843118	526328	57165.2	296.57	480.301	0
741	8	-61.3942	175.026	-1005.81	-26386.7	-33436.1	-19908.4	266.757	636.234	0	-56.4108	-172.856	-747.929	-52749.5	27126.1	27959	336.268	270.527	0	-117.805	2.17052	-1753.74	-842165	525468	57434.5	296.402	480.269	0
741	9	-62.3319	174.864	-1004.08	-26500.7	-33723.9	-19858.7	266.413	636.393	0	-55.8858	-173.736	-747.369	-52657.8	27109.2	28037.9	336.273	270.458	0	-118.218	1.12772	-1751.45	-841067	524494	57717.2	296.223	480.243	0
742	0	-63.3145	174.603	-1002.27	-26608	-34016.7	-19804.8	266.06	636.548	0	-55.3298	-174.552	-746.709	-52559	27085.9	28112.2	336.274	270.387	0	-118.644	0.0517731	-1748.98	-839894	523459	58010.7	296.037	480.22	0
742	1	-64.3081	174.271	-1000.51	-26709.6	-34311.8	-19747.4	265.706	636.696	0	-54.7191	-175.27	-746.036	-52454.9	27060.8	28183.6	336.273	270.311	0	-119.027	-0.999344	-1746.55	-838732	522427	58308.1	295.848	480.195	0
742	2	-65.2793	173.893	-998.888	-26805.3	-34606.1	-19687.6	265.355	636.835	0	-54.0318	-175.867	-745.432	-52347.1	27038	28252.5	336.272	270.224	0	-119.311	-1.97412	-1744.32	-837655	521455	58599.4	295.661	480.164	0
742	3	-66.2033	173.492	-997.438	-26894	-34898	-19626.6	265.012	636.963	0	-53.2583	-176.335	-744.944	-52236.1	27019.3	28318.4	336.27	270.121	0	-119.462	-2.84227	-1742.38	-836693	520570	58874.9	295.478	480.122	0
742	4	-67.0666	173.08	-996.144	-26975	-35186.9	-19565.6	264.677	637.079	0	-52.4037	-176.679	-744.557	-52121.1	27004.3	28380.2	336.269	270.003	0	-119.47	-3.599	-1740.7	-835828	519762	59126.3	295.299	480.068	0
742	5	-67.8652	172.656	-994.956	-27049.3	-35471.9	-19505.4	264.348	637.186	0	-51.486	-176.922	-744.206	-51999.3	26990.9	28437	336.268	269.872	0	-119.351	-4.2654	-1739.16	-835018	518997	59347	295.124	480.009	0
742	6	-68.6044	172.216	-993.815	-27119	-35750.6	-19446.5	264.027	637.288	0	-50.533	-177.101	-743.803	-51867.6	26975.5	28488.4	336.267	269.733	0	-119.137	-4.88478	-1737.62	-834209	518229	59531.7	294.95	479.953	0
742	7	-69.295	171.75	-992.666	-27187	-36020.8	-19389.6	263.713	637.388	0	-49.5753	-177.259	-743.259	-51723.7	26952.7	28534.7	336.263	269.59	0	-118.87	-5.50896	-1735.93	-833353	517415	59677.4	294.776	479.911	0
742	8	-69.9483	171.254	-991.47	-27255.7	-36281	-19334.8	263.407	637.49	0	-48.6427	-177.436	-742.504	-51565.8	26916.5	28576.5	336.251	269.448	0	-118.591	-6.18141	-1733.97	-832416	516520	59784.3	294.599	479.891	0
742	9	-70.5688	170.735	-990.212	-27326.3	-36530.9	-19281.1	263.108	637.596	0	-47.7608	-177.658	-741.51	-51393.2	26862.4	28613.7	336.227	269.309	0	-118.33	-6.92259	-1731.72	-831383	515528	59855	294.417	479.899	0
743	0	-71.1492	170.216	-988.917	-27399.3	-36772.7	-19227.3	262.815	637.706	0	-46.9439	-177.936	-740.294	-51206	26789.3	28646.6	336.187	269.17	0	-118.093	-7.71974	-1729.21	-830274	514449	59893.2	294.227	479.932	0
743	1	-71.6749	169.729	-987.636	-27475.2	-37009.8	-19172.3	262.527	637.819	0	-46.1917	-178.265	-738.905	-51004.5	26700	28675.4	336.135	269.027	0	-117.867	-8.53593	-1726.54	-829129	513310	59902.4	294.029	479.988	0
743	2	-72.1333	169.302	-986.412	-27555.4	-37244.8	-19114.9	262.242	637.935	0	-45.4997	-178.641	-737.388	-50789.1	26600.4	28699.6	336.074	268.877	0	-117.633	-9.33963	-1723.8	-827982	512142	59884.1	293.825	480.063	0
743	3	-72.5211	168.945	-985.254	-27642	-37477.5	-19054.4	261.962	638.056	0	-44.8715	-179.072	-735.769	-50560.6	26495.6	28719.3	336.011	268.718	0	-117.393	-10.1272	-1721.02	-826848	510960	59838.9	293.619	480.157	0
743	4	-72.846	168.655	-984.135	-27737.1	-37707.1	-18990.4	261.685	638.184	0	-44.3189	-179.576	-734.041	-50320	26386.3	28734.9	335.947	268.552	0	-117.165	-10.9206	-1718.18	-825712	509756	59768.2	293.411	480.27	0
743	5	-73.124	168.418	-982.991	-27840.8	-37933.8	-18923.1	261.41	638.323	0	-43.8559	-180.169	-732.165	-50066.6	26269.1	28746.6	335.879	268.382	0	-116.98	-11.751	-1715.16	-824529	508497	59675	293.199	480.402	0
743	6	-73.3732	168.216	-981.741	-27951.1	-38159.4	-18853.1	261.131	638.471	0	-43.49	-180.861	-730.084	-49799.3	26140.3	28753.5	335.805	268.21	0	-116.863	-12.645	-1711.83	-823237	507138	59562.7	292.979	480.557	0
743	7	-73.6076	168.029	-980.321	-28064.7	-38387.3	-18780.9	260.842	638.628	0	-43.2145	-181.644	-727.749	-49518.3	25997.7	28754.7	335.723	268.043	0	-116.822	-13.6151	-1708.07	-821782	505639	59432.8	292.746	480.735	0
743	8	-73.8296	167.847	-978.695	-28178.9	-38620.2	-18706.8	260.539	638.792	0	-43.0087	-182.501	-725.134	-49225.6	25840.5	28750.3	335.635	267.885	0	-116.838	-14.6535	-1703.83	-820139	503977	59285.3	292.499	480.938	0
743	9	-74.0258	167.671	-976.875	-28292.1	-38858.9	-18630.5	260.221	638.962	0	-42.8452	-183.401	-722.248	-48924.9	25667.6	28741.7	335.538	267.74	0	-116.871	-15.73	-1699.12	-818315	502155	59116.9	292.236	481.166	0
744	0	-74.1671	167.514	-974.923	-28404.6	-39102.3	-18551.6	259.892	639.135	0	-42.6952	-184.311	-719.136	-48619.1	25477.9	28730.9	335.428	267.608	0	-116.862	-16.7965	-1694.06	-816360	500203	58921.3	291.958	481.42	0
744	1	-74.2179	167.396	-972.943	-28516.9	-39348.9	-18469.2	259.557	639.31	0	-42.5294	-185.194	-715.876	-48308.6	25272.6	28720	335.303	267.482	0	-116.747	-17.7981	-1688.82	-814350	498173	58690.2	291.665	481.695	0
744	2	-74.1504	167.332	-971.013	-28628.8	-39597.6	-18382.5	259.22	639.483	0	-42.3211	-186.021	-712.555	-47993.3	25056.9	28709.6	335.165	267.354	0	-116.472	-18.6894	-1683.57	-812348	496120	58416.4	291.363	481.983	0
744	3	-73.9544	167.324	-969.149	-28738.2	-39848.1	-18290.7	258.883	639.653	0	-42.0517	-186.773	-709.243	-47673.4	24837.6	28699	335.02	267.217	0	-116.006	-19.4486	-1678.39	-810375	494076	58096.3	291.057	482.272	0
744	4	-73.6387	167.365	-967.304	-28843.1	-40099.7	-18193.3	258.545	639.818	0	-41.7145	-187.446	-705.967	-47349.5	24619.6	28685.9	334.874	267.07	0	-115.353	-20.0811	-1673.27	-808405	492038	57730.8	290.749	482.553	0
744	5	-73.2264	167.434	-965.391	-28942.2	-40350.8	-18090.3	258.203	639.98	0	-41.3146	-188.048	-702.707	-47022	24403.5	28668.3	334.728	266.915	0	-114.541	-20.6147	-1668.1	-806384	489980	57324.5	290.44	482.822	0
744	6	-72.7494	167.509	-963.32	-29037.1	-40598.2	-17982.6	257.856	640.143	0	-40.866	-188.598	-699.416	-46690.4	24185.4	28645.3	334.579	266.756	0	-113.615	-21.0887	-1662.74	-804248	487861	56886.4	290.129	483.081	0
744	7	-72.2421	167.573	-961.023	-29130.9	-40838.3	-17871.4	257.505	640.312	0	-40.3861	-189.108	-696.039	-46353.6	23960.7	28617.2	334.424	266.596	0	-112.628	-21.5351	-1657.06	-801950	485647	56430.2	289.815	483.335	0
744	8	-71.7322	167.616	-958.487	-29227.2	-41067.6	-17758.5	257.154	640.493	0	-39.8912	-189.583	-692.55	-46010.8	23727.7	28584.9	334.261	266.437	0	-111.623	-21.9669	-1651.04	-799480	483329	55971.2	289.498	483.59	0
744	9	-71.2317	167.643	-955.759	-29327.7	-41283.2	-17645.4	256.806	640.685	0	-39.3917	-190.016	-688.96	-45662.8	23487.9	28548.9	334.092	266.278	0	-110.623	-22.3738	-1644.72	-796870	480931	55521.1	289.18	483.849	0
745	0	-70.7333	167.667	-952.936	-29432.1	-41484.3	-17531.8	256.467	640.886	0	-38.8878	-190.39	-685.319	-45313.1	23244.3	28509.8	333.918	266.12	0	-109.621	-22.7235	-1638.25	-794191	478498	55085.9	288.866	484.113	0
745	1	-70.2188	167.709	-950.123	-29537.7	-41672.6	-17416.6	256.14	641.088	0	-38.3714	-190.682	-681.692	-44966.7	23000.4	28467.2	333.74	265.963	0	-108.59	-22.9728	-1631.81	-791521	476085	54666.6	288.557	484.38	0
745	2	-69.6734	167.785	-947.397	-29641.7	-41851.2	-17298.8	255.825	641.287	0	-37.834	-190.874	-678.13	-44628.1	22758.9	28420.9	333.561	265.81	0	-107.507	-23.0894	-1625.53	-788916	473726	54262.9	288.255	484.648	0
745	3	-69.095	167.901	-944.783	-29741.9	-42023.5	-17178.4	255.521	641.48	0	-37.2722	-190.966	-674.654	-44300.4	22520.8	28370.8	333.381	265.664	0	-106.367	-23.0653	-1619.44	-786398	471434	53875.2	287.957	484.916	0
745	4	-68.4916	168.05	-942.267	-29838.6	-42192.1	-17056.2	255.223	641.667	0	-36.688	-190.963	-671.249	-43985.1	22284.9	28316.6	333.199	265.527	0	-105.18	-22.9128	-1613.52	-783956	469196	53504.1	287.662	485.187	0
745	5	-67.8745	168.219	-939.802	-29934.6	-42358.7	-16932.6	254.928	641.852	0	-36.0853	-190.877	-667.885	-43681.8	22049.1	28257.8	333.013	265.403	0	-103.96	-22.6581	-1607.69	-781560	466987	53148.3	287.367	485.463	0
745	6	-67.255	168.392	-937.319	-30033	-42523.5	-16807.4	254.633	642.041	0	-35.4655	-190.729	-664.526	-43388.3	21812	28193.5	332.823	265.292	0	-102.72	-22.3371	-1601.84	-779163	464773	52803.6	287.07	485.747	0
745	7	-66.6446	168.549	-934.746	-30135.6	-42686.5	-16679.4	254.334	642.239	0	-34.8249	-190.538	-661.147	-43100.1	21573.4	28123.5	332.63	265.19	0	-101.469	-21.9892	-1595.89	-776716	462525	52465.4	286.77	486.035	0
745	8	-66.0544	168.682	-932.03	-30243.3	-42848.2	-16548.1	254.027	642.449	0	-34.1555	-190.332	-657.742	-42812.6	21334.3	28048.3	332.436	265.09	0	-100.21	-21.6495	-1589.77	-774182	460228	52129.7	286.467	486.323	0
745	9	-65.4904	168.793	-929.155	-30355.6	-43009.3	-16413.1	253.711	642.67	0	-33.4481	-190.131	-654.325	-42523.5	21094.7	27968.3	332.239	264.988	0	-98.9385	-21.3386	-1583.48	-771553	457879	51792.4	286.16	486.605	0
746	0	-64.947	168.896	-926.157	-30470.4	-43171.3	-16274.5	253.387	642.9	0	-32.6934	-189.944	-650.935	-42233.3	20853.7	27882.7	332.037	264.881	0	-97.6404	-21.0488	-1577.09	-768857	455497	51449.9	285.849	486.875	0
746	1	-64.4081	169.011	-923.117	-30584.2	-43334.7	-16132.2	253.056	643.131	0	-31.8832	-189.757	-647.622	-41943.8	20610.6	27789.8	331.825	264.766	0	-96.2913	-20.746	-1570.74	-766149	453119	51099.3	285.533	487.13	0
746	2	-63.8556	169.157	-920.118	-30692.9	-43498.8	-15986.4	252.725	643.358	0	-31.0129	-189.553	-644.426	-41655.9	20366.9	27688.1	331.605	264.64	0	-94.8685	-20.3965	-1564.54	-763485	450785	50737.2	285.215	487.366	0
746	3	-63.2786	169.339	-917.203	-30794	-43661.5	-15837.5	252.397	643.574	0	-30.0836	-189.328	-641.367	-41369.6	20125.5	27577.1	331.379	264.502	0	-93.3622	-19.9893	-1558.57	-760891	448517	50359.4	284.899	487.582	0
746	4	-62.6771	169.552	-914.358	-30887.3	-43819.9	-15686.7	252.076	643.78	0	-29.102	-189.088	-638.442	-41083.9	19888.6	27456.7	331.152	264.35	0	-91.7791	-19.5364	-1552.8	-758356	446314	49962.4	284.588	487.776	0
746	5	-62.06	169.78	-911.521	-30974.1	-43971.3	-15535.1	251.761	643.981	0	-28.0828	-188.849	-635.613	-40797	19656.4	27326.5	330.925	264.185	0	-90.1427	-19.0693	-1547.13	-755837	444152	49543.8	284.284	487.948	0
746	6	-61.4413	169.999	-908.597	-31056.9	-44113.2	-15384.1	251.449	644.181	0	-27.0469	-188.636	-632.814	-40506.7	19425.6	27186.7	330.697	264.01	0	-88.4882	-18.6372	-1541.41	-753266	441983	49100	283.984	488.105	0
746	7	-60.8336	170.184	-905.487	-31137.9	-44243.2	-15235	251.139	644.388	0	-26.0134	-188.479	-629.97	-40210.9	19192.1	27037.2	330.465	263.83	0	-86.847	-18.2946	-1535.46	-750568	439755	48625	283.685	488.252	0
746	8	-60.2416	170.318	-902.12	-31217.9	-44359.4	-15088.6	250.828	644.605	0	-24.9913	-188.4	-627.024	-39907.5	18954.9	26878.6	330.23	263.646	0	-85.2329	-18.0819	-1529.14	-747692	437430	48111.1	283.386	488.393	0
746	9	-59.6593	170.396	-898.487	-31296.4	-44461.7	-14945.2	250.515	644.832	0	-23.976	-188.408	-623.95	-39595.3	18716.4	26712.6	329.997	263.459	0	-83.6354	-18.0119	-1522.44	-744623	435000	47551.2	283.089	488.532	0
747	0	-59.0709	170.43	-894.654	-31371.2	-44552.9	-14805	250.201	645.065	0	-22.9509	-188.494	-620.759	-39274	18479.2	26540.6	329.769	263.268	0	-82.0218	-18.0636	-1515.41	-741403	432487	46939.9	282.794	488.669	0
747	1	-58.4571	170.439	-890.736	-31439.7	-44638.5	-14668	249.886	645.296	0	-21.8923	-188.631	-617.489	-38944.3	18244.3	26362.4	329.546	263.069	0	-80.3494	-18.1912	-1508.22	-738104	429930	46274.3	282.5	488.807	0
747	2	-57.8059	170.439	-886.84	-31498.9	-44722.8	-14534.3	249.571	645.518	0	-20.78	-188.789	-614.17	-38607.1	18011.5	26176.8	329.327	262.861	0	-78.5859	-18.3502	-1501.01	-734793	427364	45555	282.204	488.946	0
747	3	-57.1189	170.431	-883.028	-31546.9	-44807.7	-14403.5	249.257	645.726	0	-19.6058	-188.954	-610.803	-38262.9	17779.9	25983	329.109	262.644	0	-76.7247	-18.5236	-1493.83	-731506	424804	44786.1	281.907	489.09	0
747	4	-56.4131	170.405	-879.307	-31583.9	-44893.4	-14275	248.945	645.919	0	-18.3769	-189.133	-607.356	-37912.3	17547.9	25782.2	328.892	262.422	0	-74.79	-18.728	-1486.66	-728244	422243	43976.2	281.606	489.247	0
747	5	-55.7159	170.345	-875.641	-31611.9	-44979.2	-14148.7	248.633	646.102	0	-17.1161	-189.345	-603.78	-37555.3	17313.9	25576.7	328.676	262.2	0	-72.832	-19	-1479.42	-724976	419657	43137.9	281.3	489.424	0
747	6	-55.0581	170.231	-871.964	-31632.6	-45063.4	-14025.1	248.32	646.277	0	-15.8561	-189.606	-600.038	-37191.6	17076.6	25367.9	328.459	261.982	0	-70.9142	-19.3757	-1472	-721660	417018	42286.8	280.987	489.626	0
747	7	-54.4645	170.044	-868.214	-31647.2	-45143	-13904.8	248.005	646.451	0	-14.6295	-189.92	-596.119	-36822.1	16834.9	25156	328.241	261.77	0	-69.094	-19.8762	-1464.33	-718258	414308	41437.5	280.668	489.85	0
747	8	-53.9482	169.774	-864.367	-31655.9	-45215.3	-13788.5	247.69	646.623	0	-13.4598	-190.276	-592.041	-36448.1	16587	24941.1	328.017	261.564	0	-67.4081	-20.5021	-1456.41	-714760	411530	40602.4	280.343	490.093	0
747	9	-53.5103	169.42	-860.438	-31658.5	-45278.1	-13676.6	247.378	646.793	0	-12.3555	-190.656	-587.837	-36071.7	16331.2	24724.5	327.782	261.363	0	-65.8658	-21.2357	-1448.28	-711184	408697	39789.6	280.013	490.352	0
748	0	-53.1376	168.993	-856.49	-31654.9	-45329.4	-13569.8	247.075	646.959	0	-11.3093	-191.036	-583.568	-35694.9	16066.6	24508.1	327.532	261.167	0	-64.4469	-22.0422	-1440.06	-707580	405848	39001.4	279.679	490.621	0
748	1	-52.8053	168.515	-852.611	-31645	-45367.5	-13468.6	246.79	647.115	0	-10.3043	-191.39	-579.316	-35320.4	15794.5	24293.4	327.264	260.969	0	-63.1096	-22.8757	-1431.93	-704020	403034	38234.2	279.347	490.892	0
748	2	-52.4858	168.003	-848.878	-31628.6	-45391.4	-13373	246.528	647.259	0	-9.32502	-191.699	-575.152	-34951.5	15517.7	24081.8	326.98	260.769	0	-61.8109	-23.6961	-1424.03	-700563	400302	37481.4	279.022	491.16	0
748	3	-52.157	167.464	-845.319	-31605.3	-45400.5	-13282.4	246.292	647.389	0	-8.36532	-191.95	-571.11	-34589.8	15239.8	23873.3	326.685	260.566	0	-60.5223	-24.4853	-1416.43	-697237	397673	36734.1	278.707	491.42	0
748	4	-51.8044	166.893	-841.911	-31574.3	-45394.7	-13196	246.081	647.503	0	-7.42725	-192.142	-567.179	-34235.2	14965.3	23666.1	326.386	260.361	0	-59.2316	-25.2489	-1409.09	-694023	395141	35981.6	278.405	491.673	0
748	5	-51.4223	166.272	-838.582	-31534.8	-45374.6	-13112.4	245.891	647.605	0	-6.51656	-192.278	-563.316	-33885.4	14698.3	23457.9	326.092	260.153	0	-57.9389	-26.0067	-1401.9	-690867	392674	35214.4	278.118	491.918	0
748	6	-51.0119	165.584	-835.244	-31487	-45341.4	-13029.1	245.715	647.698	0	-5.64226	-192.368	-559.468	-33538.3	14439.5	23247	325.809	259.947	0	-56.6542	-26.7841	-1394.71	-687703	390231	34428.4	277.844	492.157	0
748	7	-50.5752	164.82	-831.831	-31431.7	-45297.4	-12943.8	245.545	647.786	0	-4.81662	-192.424	-555.591	-33193.4	14186	23033.5	325.533	259.744	0	-55.3918	-27.6048	-1387.42	-684486	387774	33622.5	277.576	492.395	0
748	8	-50.1107	163.977	-828.32	-31370	-45245.2	-12854.6	245.377	647.872	0	-4.04957	-192.457	-551.66	-32850.8	13934.2	22817.7	325.259	259.549	0	-54.1602	-28.4805	-1379.98	-681195	385283	32796.4	277.311	492.636	0
748	9	-49.6115	163.067	-824.722	-31302.6	-45187.9	-12760.6	245.208	647.955	0	-3.34213	-192.468	-547.678	-32510.2	13683.2	22600	324.984	259.36	0	-52.9536	-29.4004	-1372.4	-677840	382757	31950.6	277.044	492.88	0
749	0	-49.0653	162.114	-821.094	-31230.1	-45127	-12661.3	245.04	648.035	0	-2.68686	-192.445	-543.676	-32171.2	13434.9	22381.4	324.711	259.174	0	-51.7522	-30.3304	-1364.77	-674460	380223	31088.2	276.779	493.126	0
749	1	-48.4587	161.149	-817.515	-31152.6	-45063.1	-12556	244.878	648.107	0	-2.0747	-192.379	-539.706	-31834.1	13192.3	22164.8	324.443	258.984	0	-50.5334	-31.2299	-1357.22	-671111	377721	30214.6	276.518	493.37	0
749	2	-47.7842	160.202	-814.052	-31071.3	-44996.5	-12444.9	244.725	648.169	0	-1.50213	-192.272	-535.812	-31499.9	12957.1	21953.6	324.182	258.789	0	-49.2864	-32.0696	-1349.86	-667845	375285	29336.6	276.265	493.609	0
749	3	-47.0459	159.295	-810.738	-30987.8	-44927.3	-12329.6	244.585	648.222	0	-0.973718	-192.128	-532.018	-31169.7	12729.5	21750.1	323.927	258.588	0	-48.0196	-32.8332	-1342.76	-664687	372934	28463.3	276.021	493.843	0
749	4	-46.2561	158.44	-807.571	-30903.8	-44856	-12212.3	244.456	648.268	0	-0.501375	-191.953	-528.324	-30843.8	12508	21555.3	323.675	258.381	0	-46.7575	-33.5131	-1335.89	-661639	370665	27605.6	275.786	494.074	0
749	5	-45.4322	157.634	-804.513	-30820.2	-44783.5	-12095.5	244.335	648.309	0	-0.101988	-191.747	-524.707	-30522.8	12290.9	21368.3	323.424	258.171	0	-45.5342	-34.1132	-1329.22	-658675	368459	26772.8	275.555	494.303	0
749	6	-44.5948	156.867	-801.489	-30737.7	-44711.3	-11981.4	244.215	648.351	0	0.210076	-191.517	-521.133	-30207.4	12076.5	21187.1	323.173	257.965	0	-44.3847	-34.6499	-1322.62	-655743	366282	25971.4	275.326	494.533	0
749	7	-43.7663	156.126	-798.419	-30657.8	-44639.9	-11871	244.09	648.398	0	0.431015	-191.27	-517.563	-29898.8	11863.1	21009	322.921	257.768	0	-43.3353	-35.144	-1315.98	-652792	364098	25206.1	275.093	494.767	0
749	8	-42.9655	155.402	-795.248	-30583.6	-44568.2	-11764.8	243.957	648.458	0	0.567808	-191.012	-513.961	-29598.3	11649.5	20831.8	322.666	257.589	0	-42.3977	-35.6101	-1309.21	-649785	361879	24479.4	274.856	495.013	0
749	9	-42.1994	154.698	-791.966	-30517.3	-44495.3	-11663.1	243.817	648.534	0	0.637192	-190.743	-510.317	-29307.6	11434.8	20653.4	322.407	257.43	0	-41.5622	-36.0452	-1302.28	-646718	359619	23791	274.613	495.274	0
750	0	-41.4585	154.028	-788.622	-30458.9	-44421.4	-11566.1	243.672	648.623	0	0.668971	-190.447	-506.661	-29028.2	11220.6	20471.9	322.146	257.293	0	-40.7895	-36.4193	-1295.28	-643627	357342	23135.9	274.368	495.551	0
750	1	-40.7198	153.416	-785.311	-30406.7	-44347.6	-11473	243.529	648.719	0	0.703597	-190.1	-503.061	-28761	11010.9	20286.1	321.888	257.172	0	-40.0162	-36.6845	-1288.37	-640581	355096	22506.1	274.125	495.835	0
750	2	-39.9602	152.882	-782.13	-30359.1	-44274.8	-11382.4	243.392	648.816	0	0.779439	-189.684	-499.595	-28505.4	10809.5	20096.9	321.637	257.057	0	-39.1808	-36.8023	-1281.73	-637650	352933	21893.6	273.89	496.115	0
750	3	-39.1676	152.434	-779.133	-30315.2	-44204.4	-11292.3	243.265	648.909	0	0.920386	-189.197	-496.319	-28259.8	10618.8	19906.7	321.395	256.939	0	-38.2472	-36.7637	-1275.45	-634875	350886	21293.3	273.668	496.381	0
750	4	-38.3436	152.062	-776.321	-30275.1	-44138.8	-11201.5	243.144	648.998	0	1.13171	-188.653	-493.244	-28022.2	10438.9	19718	321.164	256.812	0	-37.2118	-36.5904	-1269.56	-632258	348956	20702.6	273.456	496.628	0
750	5	-37.5009	151.752	-773.644	-30238.1	-44080	-11108.9	243.023	649.085	0	1.40291	-188.075	-490.335	-27790.6	10267.5	19533.1	320.94	256.677	0	-36.098	-36.3235	-1263.98	-629762	347114	20122.1	273.249	496.858	0
750	6	-36.66	151.481	-771.022	-30203.2	-44027.7	-11013.8	242.897	649.173	0	1.71398	-187.493	-487.519	-27562.5	10099.8	19353.8	320.717	256.536	0	-34.946	-36.0118	-1258.54	-627322	345312	19556.4	273.042	497.078	0
750	7	-35.8428	151.233	-768.37	-30170.4	-43979	-10915.9	242.763	649.265	0	2.04131	-186.934	-484.71	-27335.8	9931.1	19181.3	320.489	256.396	0	-33.8015	-35.7015	-1253.08	-624868	343499	19010.8	272.829	497.298	0
750	8	-35.0659	150.995	-765.635	-30140.9	-43930.1	-10816	242.623	649.367	0	2.36286	-186.419	-481.839	-27108.6	9760.31	19015.5	320.256	256.261	0	-32.703	-35.4242	-1247.47	-622355	341642	18489.9	272.609	497.529	0
750	9	-34.334	150.768	-762.811	-30115.5	-43878.6	-10714.6	242.478	649.48	0	2.6656	-185.952	-478.884	-26879.8	9590.5	18854.8	320.027	256.13	0	-31.6684	-35.1836	-1241.69	-619775	339740	17995.8	272.386	497.777	0
751	0	-33.6353	150.569	-759.948	-30093.3	-43825.8	-10612.4	242.33	649.599	0	2.95217	-185.521	-475.871	-26649.5	9426.49	18697.6	319.809	256.002	0	-30.6832	-34.9526	-1235.82	-617163	337819	17526.5	272.165	498.038	0
751	1	-32.9451	150.421	-757.133	-30072.5	-43774.9	-10510.1	242.183	649.719	0	3.23638	-185.109	-472.853	-26419.3	9271.71	18541.1	319.608	255.872	0	-29.7087	-34.6879	-1229.99	-614579	335919	17073.8	271.948	498.309	0
751	2	-32.2396	150.343	-754.444	-30051.5	-43728.1	-10408.6	242.039	649.833	0	3.52933	-184.7	-469.864	-26190	9126.7	18382.5	319.424	255.74	0	-28.7103	-34.3573	-1224.31	-612074	334069	16627	271.738	498.588	0
751	3	-31.5083	150.337	-751.908	-30029.9	-43684.4	-10308.1	241.902	649.938	0	3.8302	-184.295	-466.899	-25961.6	8989.36	18219.6	319.253	255.604	0	-27.6781	-33.9581	-1218.81	-609665	332276	16178.1	271.534	498.877	0
751	4	-30.7553	150.39	-749.508	-30008.7	-43639.5	-10208.8	241.776	650.038	0	4.12525	-183.907	-463.923	-25733.8	8855.79	18051.5	319.089	255.47	0	-26.63	-33.5166	-1213.43	-607336	330524	15723.4	271.334	499.185	0
751	5	-29.9958	150.48	-747.186	-29990	-43587.6	-10111.3	241.664	650.137	0	4.39072	-183.555	-460.899	-25507	8722.01	17879.5	318.924	255.342	0	-25.6051	-33.0744	-1208.09	-605048	328789	15265.2	271.14	499.518	0
751	6	-29.2482	150.582	-744.87	-29975.9	-43524.1	-10016.9	241.568	650.243	0	4.6	-183.251	-457.807	-25281.9	8585.67	17705.6	318.754	255.224	0	-24.6482	-32.6694	-1202.68	-602758	327048	14809.4	270.949	499.877	0
751	7	-28.5251	150.675	-742.5	-29967	-43447.8	-9926.52	241.484	650.36	0	4.73511	-182.998	-454.649	-25059.9	8447.54	17532	318.58	255.119	0	-23.79	-32.3233	-1197.15	-600433	325286	14361.8	270.764	500.257	0
751	8	-27.829	150.751	-740.054	-29962.3	-43361	-9840.17	241.408	650.487	0	4.79653	-182.786	-451.461	-24842.7	8312.15	17360.1	318.412	255.027	0	-23.0324	-32.0352	-1191.52	-598068	323511	13925.7	270.585	500.648	0
751	9	-27.1518	150.809	-737.559	-29959.8	-43268.5	-9756.64	241.336	650.62	0	4.80493	-182.59	-448.312	-24633.4	8186.23	17190.9	318.26	254.947	0	-22.3469	-31.7813	-1185.87	-595692	321752	13501.5	270.416	501.038	0
752	0	-26.4774	150.863	-735.09	-29957.8	-43176.2	-9674.43	241.264	650.754	0	4.7938	-182.383	-445.297	-24436	8076.17	17025.5	318.137	254.876	0	-21.6836	-31.5195	-1180.39	-593371	320057	13087.7	270.264	501.41	0
752	1	-25.7863	150.936	-732.734	-29954.6	-43088.8	-9592.38	241.195	650.881	0	4.79811	-182.14	-442.506	-24254.6	7985.86	16865.3	318.047	254.812	0	-20.9882	-31.2046	-1175.24	-591176	318477	12681.6	270.131	501.751	0
752	2	-25.065	151.048	-730.546	-29948.8	-43010.1	-9509.88	241.126	650.995	0	4.84373	-181.86	-439.997	-24091.8	7915.52	16712.6	317.99	254.754	0	-20.2213	-30.8126	-1170.54	-589152	317039	12279.9	270.019	502.052	0
752	3	-24.3116	151.205	-728.53	-29939.9	-42942.4	-9426.83	241.056	651.096	0	4.94329	-181.556	-437.77	-23947	7862.69	16569.1	317.961	254.702	0	-19.3683	-30.3509	-1166.3	-587301	315740	11878.4	269.922	502.31	0
752	4	-23.5352	151.4	-726.646	-29927.8	-42886.7	-9343.74	240.98	651.186	0	5.10016	-181.244	-435.783	-23817	7823.93	16434	317.954	254.653	0	-18.4351	-29.8444	-1162.43	-585588	314551	11473.4	269.837	502.53	0
752	5	-22.7552	151.62	-724.836	-29913.3	-42842.4	-9261.78	240.894	651.269	0	5.31196	-180.938	-433.968	-23697.2	7794.78	16304.8	317.962	254.606	0	-17.4433	-29.3183	-1158.8	-583961	313431	11065.8	269.755	502.72	0
752	6	-21.9977	151.848	-723.034	-29897.9	-42807.9	-9182.47	240.794	651.351	0	5.56994	-180.643	-432.24	-23583	7769.36	16178.7	317.975	254.56	0	-16.4277	-28.7943	-1155.27	-582362	312332	10662.5	269.671	502.893	0
752	7	-21.2889	152.071	-721.19	-29883.5	-42780	-9107.19	240.681	651.436	0	5.86066	-180.36	-430.512	-23469.8	7741.93	16053.2	317.983	254.516	0	-15.4283	-28.2897	-1151.7	-580740	311213	10273.2	269.577	503.066	0
752	8	-20.6487	152.275	-719.275	-29871.3	-42754.7	-9036.36	240.559	651.53	0	6.17025	-180.089	-428.721	-23355.1	7709.26	15925.4	317.982	254.476	0	-14.4785	-27.814	-1148	-579063	310048	9906.5	269.473	503.249	0
752	9	-20.0849	152.458	-717.286	-29861	-42728.7	-8969.09	240.43	651.63	0	6.488	-179.824	-426.843	-23237.9	7671.4	15793.1	317.972	254.441	0	-13.5969	-27.366	-1144.13	-577326	308834	9568.41	269.359	503.45	0
753	0	-19.5916	152.627	-715.264	-29852	-42701.6	-8903.97	240.3	651.736	0	6.80854	-179.559	-424.892	-23118.6	7630.96	15656	317.96	254.411	0	-12.7831	-26.9319	-1140.16	-575553	307590	9261.67	269.241	503.668	0
753	1	-19.1543	152.796	-713.288	-29843.5	-42674.7	-8840.08	240.172	651.839	0	7.12998	-179.287	-422.905	-22997.4	7591.51	15515.9	317.951	254.38	0	-12.0243	-26.4917	-1136.19	-573799	306352	8986.42	269.122	503.9	0
753	2	-18.7589	152.977	-711.437	-29834.6	-42649.3	-8776.88	240.052	651.936	0	7.44931	-179.013	-420.919	-22874.3	7556.24	15376.2	317.952	254.344	0	-11.3096	-26.0363	-1132.36	-572119	305156	8741.45	269.009	504.143	0
753	3	-18.3986	153.173	-709.75	-29825.4	-42625.3	-8714.05	239.943	652.022	0	7.75938	-178.751	-418.964	-22750.4	7526.76	15240.3	317.965	254.301	0	-10.6392	-25.5774	-1128.71	-570544	304026	8524.32	268.904	504.394	0
753	4	-18.0737	153.376	-708.228	-29816.7	-42602.5	-8651.53	239.846	652.101	0	8.04948	-178.517	-417.057	-22626.9	7501.81	15110.4	317.987	254.254	0	-10.0242	-25.1405	-1125.28	-569081	302966	8331.73	268.807	504.649	0
753	5	-17.7891	153.572	-706.84	-29809.5	-42581.2	-8589.38	239.758	652.173	0	8.30943	-178.323	-415.198	-22505.2	7478.17	14986.3	318.011	254.204	0	-9.4797	-24.7512	-1122.04	-567715	301963	8161.05	268.715	504.909	0
753	6	-17.5549	153.743	-705.542	-29803.8	-42561.7	-8527.38	239.675	652.242	0	8.53297	-178.172	-413.369	-22386.1	7453.12	14866.7	318.03	254.155	0	-9.02194	-24.4293	-1118.91	-566417	300998	8012.44	268.623	505.174	0
753	7	-17.3831	153.871	-704.289	-29799.3	-42542.6	-8465.1	239.595	652.311	0	8.71726	-178.058	-411.547	-22269.4	7425.87	14749.8	318.044	254.111	0	-8.66582	-24.1871	-1115.84	-565155	300050	7888.79	268.529	505.446	0
753	8	-17.2805	153.946	-703.047	-29796	-42522.4	-8402.74	239.517	652.381	0	8.86257	-177.973	-409.718	-22155.2	7397.17	14634	318.054	254.074	0	-8.41788	-24.0266	-1112.77	-563907	299108	7791.86	268.434	505.725	0
753	9	-17.243	153.97	-701.809	-29794.5	-42501.3	-8341.55	239.44	652.454	0	8.97537	-177.905	-407.891	-22044.8	7368.07	14518.2	318.064	254.046	0	-8.26765	-23.9355	-1109.7	-562670	298174	7719.21	268.34	506.011	0
754	0	-17.2548	153.956	-700.602	-29795.3	-42481.6	-8283.12	239.364	652.528	0	9.06993	-177.839	-406.105	-21939.5	7339.69	14401.4	318.073	254.024	0	-8.18491	-23.883	-1106.71	-561470	297263	7664.81	268.246	506.297	0
754	1	-17.2909	153.925	-699.487	-29797.8	-42467.1	-8228.43	239.288	652.6	0	9.16471	-177.75	-404.417	-21840.2	7313.33	14282.6	318.084	254.004	0	-8.12622	-23.8253	-1103.9	-560352	296407	7621.12	268.155	506.574	0
754	2	-17.3265	153.894	-698.509	-29800.5	-42460.8	-8177.39	239.212	652.663	0	9.27676	-177.618	-402.873	-21746.7	7289.84	14161.9	318.095	253.979	0	-8.04978	-23.7235	-1101.38	-559351	295630	7581.3	268.067	506.829	0
754	3	-17.3474	153.872	-697.672	-29802.1	-42463	-8128.95	239.136	652.716	0	9.41727	-177.432	-401.489	-21658.5	7269.43	14040.5	318.106	253.945	0	-7.93016	-23.5601	-1099.16	-558469	294935	7541.98	267.981	507.058	0
754	4	-17.3543	153.857	-696.942	-29803	-42471.6	-8081.68	239.06	652.763	0	9.58745	-177.199	-400.246	-21574.8	7252.33	13920.3	318.12	253.904	0	-7.76682	-23.3419	-1097.19	-557682	294310	7504.61	267.9	507.262	0
754	5	-17.3607	153.837	-696.261	-29805.4	-42482.8	-8034.75	238.984	652.808	0	9.77558	-176.933	-399.096	-21494.2	7238.46	13803	318.137	253.857	0	-7.58511	-23.0964	-1095.36	-556947	293727	7474.2	267.824	507.449	0
754	6	-17.387	153.79	-695.561	-29811.6	-42492.8	-7988.25	238.909	652.86	0	9.9593	-176.654	-397.972	-21414.6	7226.81	13689.7	318.159	253.809	0	-7.42767	-22.864	-1093.53	-556210	293151	7456.4	267.75	507.632	0
754	7	-17.4511	153.694	-694.779	-29822.6	-42499.1	-7942.56	238.831	652.924	0	10.1139	-176.38	-396.822	-21335.4	7215.86	13580.6	318.184	253.766	0	-7.33724	-22.6862	-1091.6	-555426	292549	7454.6	267.678	507.821	0
754	8	-17.5611	153.532	-693.885	-29837.9	-42500	-7897.84	238.751	653.001	0	10.2233	-176.122	-395.627	-21257.6	7204.14	13475.2	318.209	253.731	0	-7.3377	-22.5894	-1089.51	-554575	291910	7468.12	267.604	508.017	0
754	9	-17.7101	153.304	-692.899	-29856.1	-42494.6	-7853.95	238.671	653.089	0	10.2908	-175.873	-394.4	-21183.5	7190.38	13372.3	318.231	253.711	0	-7.41926	-22.569	-1087.3	-553672	291242	7492.65	267.53	508.221	0
755	0	-17.877	153.027	-691.893	-29874.8	-42484.8	-7810.79	238.596	653.178	0	10.3391	-175.61	-393.181	-21114.9	7174.16	13271.1	318.246	253.703	0	-7.53791	-22.5833	-1085.07	-552765	290573	7522.54	267.458	508.427	0
755	1	-18.034	152.729	-690.965	-29891	-42474.8	-7768.5	238.528	653.26	0	10.3968	-175.3	-392.017	-21051.5	7156.31	13171.3	318.255	253.701	0	-7.63721	-22.5706	-1082.98	-551918	289943	7553	267.388	508.628	0
755	2	-18.1581	152.435	-690.187	-29902.4	-42468.7	-7727.75	238.468	653.325	0	10.4795	-174.92	-390.939	-20991.8	7138.1	13072.6	318.259	253.696	0	-7.67859	-22.4848	-1081.13	-551176	289376	7579.94	267.321	508.818	0
755	3	-18.239	152.151	-689.57	-29907.9	-42468.5	-7689.5	238.413	653.372	0	10.5813	-174.469	-389.948	-20934	7119.72	12974.4	318.258	253.684	0	-7.6577	-22.3179	-1079.52	-550540	288874	7599.03	267.255	508.995	0
755	4	-18.2803	151.871	-689.056	-29907.5	-42474.1	-7654.28	238.359	653.404	0	10.6781	-173.968	-389.011	-20877.6	7099.2	12875.3	318.249	253.668	0	-7.60225	-22.0978	-1078.07	-549972	288410	7607.06	267.187	509.163	0
755	5	-18.298	151.576	-688.557	-29901.5	-42482.5	-7621.68	238.302	653.426	0	10.7383	-173.448	-388.077	-20822.3	7072.33	12774.3	318.224	253.655	0	-7.55974	-21.8724	-1076.63	-549409	287943	7605.07	267.11	509.327	0
755	6	-18.314	151.253	-687.985	-29891.8	-42488.9	-7590.61	238.242	653.448	0	10.7323	-172.945	-387.094	-20768	7034.95	12671.9	318.174	253.651	0	-7.58172	-21.6915	-1075.08	-548791	287434	7598.93	267.022	509.497	0
755	7	-18.3491	150.894	-687.275	-29881.3	-42489.7	-7559.91	238.177	653.478	0	10.6417	-172.485	-386.033	-20714.3	6986.4	12569.4	318.098	253.659	0	-7.70741	-21.5904	-1073.31	-548076	286859	7596.97	266.922	509.677	0
755	8	-18.4165	150.501	-686.399	-29872.4	-42483.5	-7528.92	238.107	653.52	0	10.4644	-172.079	-384.9	-20661.8	6930.26	12468.3	318.005	253.681	0	-7.9521	-21.5786	-1071.3	-547254	286218	7606.95	266.813	509.865	0
755	9	-18.5177	150.084	-685.38	-29865.8	-42471.6	-7497.23	238.032	653.576	0	10.2143	-171.719	-383.731	-20612	6872.33	12369	317.909	253.715	0	-8.30338	-21.6346	-1069.11	-546344	285533	7634.36	266.702	510.055	0
756	0	-18.6403	149.667	-684.293	-29859.7	-42456.1	-7463.98	237.956	653.636	0	9.91587	-171.378	-382.586	-20565.9	6818.33	12271.4	317.822	253.755	0	-8.72441	-21.711	-1066.88	-545404	284845	7681.49	266.596	510.237	0
756	1	-18.764	149.275	-683.245	-29851.3	-42439.1	-7428.09	237.886	653.691	0	9.59662	-171.027	-381.531	-20524.8	6772.05	12174.2	317.75	253.796	0	-9.16735	-21.7517	-1064.78	-544506	284206	7747.34	266.503	510.4	0
756	2	-18.8738	148.927	-682.327	-29839.4	-42422.1	-7389.33	237.827	653.732	0	9.27804	-170.645	-380.605	-20489.5	6734.5	12076.7	317.694	253.834	0	-9.5958	-21.7178	-1062.93	-543712	283653	7829.5	266.425	510.54	0
756	3	-18.9695	148.625	-681.582	-29824.8	-42406.2	-7348.63	237.783	653.758	0	8.97006	-170.224	-379.81	-20460.8	6704.97	11978.8	317.654	253.871	0	-9.99944	-21.5995	-1061.39	-543050	283196	7927.66	266.364	510.662	0
756	4	-19.0634	148.358	-681.002	-29810	-42391.8	-7307.68	237.751	653.774	0	8.67098	-169.766	-379.119	-20437.8	6682.71	11881.1	317.627	253.909	0	-10.3925	-21.4074	-1060.12	-542510	282826	8045.76	266.316	510.774	0
756	5	-19.1733	148.11	-680.536	-29798	-42379.3	-7268.25	237.727	653.786	0	8.36978	-169.271	-378.507	-20418.5	6667.29	11785.1	317.615	253.945	0	-10.8035	-21.1614	-1059.04	-542061	282520	8190.19	266.279	510.881	0
756	6	-19.315	147.863	-680.119	-29791.3	-42369.1	-7231.4	237.703	653.803	0	8.05153	-168.75	-377.953	-20400.6	6657.4	11691.5	317.614	253.977	0	-11.2635	-20.8866	-1058.07	-541658	282251	8365.93	266.248	510.981	0
756	7	-19.5001	147.604	-679.69	-29791	-42361.7	-7196.72	237.675	653.83	0	7.70468	-168.212	-377.443	-20381.7	6650.03	11600	317.619	253.999	0	-11.7954	-20.6076	-1057.13	-541261	281994	8575.13	266.218	511.073	0
756	8	-19.7344	147.327	-679.213	-29797.1	-42357.1	-7162.55	237.638	653.87	0	7.32607	-167.671	-376.973	-20360.7	6641.18	11510.3	317.617	254.011	0	-12.4083	-20.3433	-1056.19	-540849	281736	8817.56	266.184	511.153	0
756	9	-20.0164	147.033	-678.69	-29809	-42355.5	-7127.36	237.592	653.921	0	6.92369	-167.135	-376.562	-20338.3	6627.49	11422.8	317.6	254.011	0	-13.0927	-20.1016	-1055.25	-540426	281476	9090.24	266.143	511.215	0
757	0	-20.3357	146.734	-678.16	-29825.4	-42356	-7090.81	237.543	653.98	0	6.51736	-166.608	-376.246	-20316.9	6607.95	11339.3	317.563	253.999	0	-13.8183	-19.8742	-1054.41	-540023	281237	9387.54	266.097	511.254	0
757	1	-20.6763	146.445	-677.691	-29845.2	-42357.9	-7053.44	237.497	654.039	0	6.13422	-166.084	-376.06	-20299	6584.45	11261.9	317.509	253.978	0	-14.542	-19.6393	-1053.75	-539691	281050	9702.32	266.051	511.267	0
757	2	-21.024	146.177	-677.339	-29867.1	-42360.6	-7015.25	237.46	654.095	0	5.7991	-165.557	-376.014	-20286.7	6560.06	11191.1	317.446	253.952	0	-15.2249	-19.3804	-1053.35	-539464	280936	10026.5	266.013	511.256	0
757	3	-21.3717	145.928	-677.128	-29890.8	-42363.2	-6975.29	237.437	654.143	0	5.52656	-165.027	-376.083	-20281.4	6536.8	11125.6	317.381	253.928	0	-15.8451	-19.0994	-1053.21	-539354	280898	10351.9	265.984	511.234	0
757	4	-21.7214	145.69	-677.046	-29917	-42364.2	-6932.76	237.428	654.188	0	5.31806	-164.501	-376.216	-20282.6	6514.99	11062.9	317.317	253.912	0	-16.4033	-18.8114	-1053.26	-539344	280917	10673.1	265.964	511.213	0
757	5	-22.0828	145.45	-677.05	-29947.7	-42362.3	-6887.96	237.431	654.233	0	5.16265	-163.988	-376.355	-20288	6493.74	11000.5	317.254	253.907	0	-16.9202	-18.5378	-1053.41	-539397	280965	10989.2	265.95	511.206	0
757	6	-22.4668	145.197	-677.074	-29984.7	-42356.1	-6841.8	237.442	654.286	0	5.04209	-163.494	-376.461	-20295	6471.22	10937.5	317.19	253.91	0	-17.4247	-18.2976	-1053.54	-539466	281012	11302.7	265.939	511.219	0
757	7	-22.8786	144.922	-677.054	-30028.3	-42346.1	-6794.95	237.455	654.351	0	4.94082	-163.02	-376.518	-20301.7	6445.71	10873.5	317.119	253.92	0	-17.9378	-18.0986	-1053.57	-539505	281032	11616.7	265.925	511.248	0
757	8	-23.3148	144.626	-676.947	-30077.2	-42335	-6747.48	237.462	654.431	0	4.85349	-162.562	-376.537	-20307.9	6417.19	10808.3	317.043	253.933	0	-18.4613	-17.9355	-1053.48	-539491	281014	11931.5	265.906	511.285	0
757	9	-23.761	144.322	-676.758	-30129.3	-42327.5	-6699.23	237.455	654.52	0	4.78478	-162.116	-376.56	-20314.4	6387.79	10741.9	316.964	253.947	0	-18.9762	-17.7939	-1053.32	-539432	280967	12241.7	265.88	511.316	0
758	0	-24.1903	144.034	-676.547	-30182.3	-42327.9	-6650.25	237.435	654.612	0	4.74458	-161.683	-376.652	-20324.2	6360.6	10674.2	316.887	253.96	0	-19.4458	-17.6494	-1053.2	-539378	280926	12536.4	265.85	511.328	0
758	1	-24.571	143.787	-676.416	-30235.3	-42338.4	-6600.99	237.408	654.699	0	4.74253	-161.26	-376.885	-20340.4	6338.76	10605.4	316.819	253.97	0	-19.8284	-17.4731	-1053.3	-539405	280942	12802.3	265.822	511.313	0
758	2	-24.8785	143.598	-676.457	-30288.4	-42358.7	-6552.07	237.381	654.775	0	4.7832	-160.846	-377.296	-20364.3	6325.08	10536.1	316.764	253.974	0	-20.0953	-17.2477	-1053.75	-539579	281057	13029	265.804	511.269	0
758	3	-25.1038	143.471	-676.713	-30341.8	-42386.1	-6503.96	237.365	654.837	0	4.86223	-160.446	-377.888	-20394.7	6321.12	10468.1	316.728	253.97	0	-20.2416	-16.9749	-1054.6	-539924	281287	13212.6	265.802	511.197	0
758	4	-25.2518	143.4	-677.176	-30396.6	-42417.4	-6456.92	237.361	654.887	0	4.964	-160.071	-378.635	-20428.1	6326.15	10403.9	316.708	253.952	0	-20.2878	-16.6711	-1055.81	-540429	281626	13356.4	265.817	511.104	0
758	5	-25.3364	143.372	-677.793	-30453.9	-42450.9	-6411.09	237.369	654.931	0	5.06303	-159.734	-379.489	-20460.6	6337.09	10345	316.699	253.916	0	-20.2734	-16.3624	-1057.28	-541051	282044	13467.8	265.843	510.995	0
758	6	-25.3779	143.368	-678.475	-30514	-42485.4	-6366.47	237.381	654.974	0	5.13057	-159.453	-380.391	-20488.5	6349.7	10292.1	316.693	253.862	0	-20.2473	-16.0843	-1058.87	-541722	282496	13554.7	265.873	510.877	0
758	7	-25.3977	143.37	-679.121	-30575.9	-42519.5	-6322.79	237.39	655.023	0	5.14357	-159.245	-381.278	-20510.7	6359.73	10244.7	316.68	253.795	0	-20.2541	-15.8752	-1060.4	-542368	282932	13623.2	265.9	510.757	0
758	8	-25.4122	143.36	-679.649	-30637.4	-42551.4	-6279.81	237.392	655.078	0	5.09222	-159.123	-382.1	-20528.6	6362.64	10201.9	316.652	253.726	0	-20.32	-15.7622	-1061.75	-542929	283311	13676.4	265.916	510.641	0
758	9	-25.4259	143.339	-680.027	-30697.1	-42580.7	-6237.36	237.384	655.141	0	4.98527	-159.085	-382.832	-20544.1	6355.11	10163	316.6	253.663	0	-20.4406	-15.7459	-1062.86	-543380	283613	13714.6	265.917	510.532	0
759	0	-25.4294	143.32	-680.296	-30754.4	-42608.9	-6195.23	237.367	655.207	0	4.84898	-159.116	-383.501	-20559	6338.96	10127.6	316.529	253.609	0	-20.5805	-15.7957	-1063.8	-543752	283857	13735.8	265.905	510.43	0
759	1	-25.4065	143.329	-680.554	-30809.2	-42638.6	-6153.26	237.347	655.271	0	4.71586	-159.193	-384.171	-20575.4	6321.38	10095.3	316.455	253.558	0	-20.6906	-15.8639	-1064.72	-544118	284093	13737.6	265.89	510.326	0
759	2	-25.3438	143.387	-680.901	-30862.6	-42672	-6111.5	237.33	655.326	0	4.61117	-159.297	-384.898	-20595.3	6310.37	10065.3	316.395	253.509	0	-20.7326	-15.9096	-1065.8	-544551	284373	13718.4	265.883	510.216	0
759	3	-25.2391	143.499	-681.401	-30916.4	-42709.6	-6070.13	237.321	655.372	0	4.54645	-159.414	-385.695	-20619.4	6310.45	10035.8	316.361	253.46	0	-20.6926	-15.9147	-1067.1	-545094	284723	13677.8	265.89	510.104	0
759	4	-25.1008	143.656	-682.078	-30972.3	-42750.8	-6029.48	237.323	655.409	0	4.51858	-159.54	-386.53	-20646.6	6321.57	10004.8	316.355	253.415	0	-20.5822	-15.8845	-1068.61	-545755	285141	13617.8	265.91	510.002	0
759	5	-24.946	143.841	-682.909	-31031.7	-42793.2	-5989.7	237.337	655.44	0	4.51146	-159.68	-387.344	-20675	6340.26	9971.16	316.369	253.376	0	-20.4346	-15.8392	-1070.25	-546510	285604	13544.5	265.94	509.926	0
759	6	-24.7969	144.037	-683.838	-31096.4	-42833.9	-5950.8	237.363	655.473	0	4.5036	-159.839	-388.069	-20702.5	6361.87	9934.31	316.394	253.347	0	-20.2933	-15.8023	-1071.91	-547313	286074	13468.2	265.975	509.889	0
759	7	-24.6743	144.231	-684.805	-31168.4	-42871.2	-5912.94	237.396	655.514	0	4.4781	-160.019	-388.661	-20727.2	6382.12	9894.29	316.421	253.33	0	-20.1962	-15.7879	-1073.47	-548117	286520	13400.7	266.008	509.899	0
759	8	-24.5897	144.42	-685.779	-31249.3	-42905.8	-5876.54	237.435	655.568	0	4.4301	-160.213	-389.108	-20747.3	6398	9851.38	316.443	253.32	0	-20.1596	-15.7931	-1074.89	-548901	286926	13350.6	266.036	509.955	0
759	9	-24.5383	144.606	-686.782	-31339.8	-42940.1	-5841.62	237.476	655.633	0	4.37117	-160.401	-389.436	-20761	6408.44	9806.29	316.456	253.311	0	-20.1671	-15.7941	-1076.22	-549683	287302	13320.6	266.055	510.05	0
760	0	-24.4992	144.81	-687.882	-31439.1	-42977.2	-5807.65	237.522	655.704	0	4.32687	-160.562	-389.709	-20767.9	6414.61	9760.26	316.46	253.291	0	-20.1724	-15.7513	-1077.59	-550513	287683	13306.4	266.07	510.172	0
760	1	-24.4433	145.056	-689.159	-31545.6	-43019.6	-5774.38	237.577	655.774	0	4.32406	-160.68	-390.015	-20768.9	6419.6	9714.81	316.46	253.252	0	-20.1192	-15.6238	-1079.17	-551454	288118	13298.9	266.085	510.302	0
760	2	-24.3478	145.363	-690.66	-31657.8	-43068.6	-5742.25	237.641	655.837	0	4.37622	-160.752	-390.427	-20766.4	6427.61	9670.96	316.463	253.189	0	-19.9715	-15.3885	-1081.09	-552551	288644	13289	266.107	510.424	0
760	3	-24.2058	145.734	-692.38	-31774.1	-43124.6	-5711.72	237.715	655.891	0	4.47835	-160.783	-390.989	-20763.4	6443.06	9628.63	316.479	253.105	0	-19.7275	-15.0489	-1083.37	-553810	289276	13272.1	266.141	510.525	0
760	4	-24.0263	146.155	-694.268	-31893.2	-43186.8	-5682.79	237.795	655.938	0	4.61279	-160.786	-391.71	-20763	6469.34	9586.65	316.516	253.006	0	-19.4136	-14.6312	-1085.98	-555204	290008	13248	266.189	510.601	0
760	5	-23.8293	146.606	-696.246	-32013.6	-43254.2	-5655.04	237.875	655.98	0	4.75695	-160.783	-392.56	-20767.4	6507	9543.39	316.576	252.903	0	-19.0724	-14.177	-1088.81	-556684	290810	13219.7	266.25	510.654	0
760	6	-23.6391	147.062	-698.219	-32134.3	-43326.4	-5627.83	237.947	656.023	0	4.88706	-160.795	-393.486	-20778.4	6552.37	9497.92	316.652	252.806	0	-18.7521	-13.7332	-1091.71	-558183	291638	13192.6	266.315	510.691	0
760	7	-23.4755	147.504	-700.101	-32254.4	-43404	-5600.78	238.003	656.071	0	4.98073	-160.845	-394.428	-20796.1	6598.55	9451.19	316.729	252.725	0	-18.4948	-13.3406	-1094.53	-559638	292441	13172.1	266.373	510.72	0
760	8	-23.3473	147.921	-701.847	-32374.2	-43487.9	-5574.21	238.038	656.127	0	5.02125	-160.946	-395.339	-20819.5	6638.81	9406.05	316.793	252.662	0	-18.326	-13.0248	-1097.19	-561013	293186	13162	266.415	510.751	0
760	9	-23.2514	148.31	-703.473	-32494.7	-43577.2	-5549.12	238.054	656.192	0	5.00096	-161.099	-396.208	-20847.9	6670.48	9365.77	316.836	252.619	0	-18.2505	-12.7885	-1099.68	-562317	293874	13163.3	266.439	510.787	0
761	0	-23.1731	148.682	-705.053	-32616.7	-43669.3	-5526.56	238.062	656.261	0	4.92214	-161.293	-397.062	-20881.7	6695.33	9332.69	316.862	252.59	0	-18.2509	-12.6117	-1102.12	-563599	294537	13173.8	266.452	510.83	0
761	1	-23.0879	149.052	-706.68	-32740.1	-43761.3	-5507.12	238.075	656.329	0	4.7937	-161.514	-397.933	-20921	6716.36	9307.62	316.878	252.574	0	-18.2942	-12.4622	-1104.61	-564921	295217	13186.7	266.463	510.878	0
761	2	-22.9745	149.435	-708.413	-32863.1	-43852.1	-5490.5	238.098	656.39	0	4.62293	-161.745	-398.828	-20964.5	6734.8	9289.28	316.886	252.565	0	-18.3516	-12.3102	-1107.24	-566316	295936	13195.6	266.478	510.932	0
761	3	-22.8261	149.836	-710.259	-32983.7	-43942.5	-5475.91	238.132	656.439	0	4.40926	-161.975	-399.729	-21009.7	6750.08	9275.18	316.887	252.56	0	-18.4169	-12.1389	-1109.99	-567780	296688	13199.7	266.493	510.994	0
761	4	-22.6501	150.254	-712.193	-33101.2	-44033.5	-5462.88	238.172	656.478	0	4.14599	-162.203	-400.61	-21054.1	6761.4	9263.63	316.878	252.555	0	-18.5041	-11.9485	-1112.8	-569289	297457	13203.5	266.506	511.065	0
761	5	-22.4607	150.683	-714.182	-33215.1	-44125.1	-5451.56	238.216	656.508	0	3.82586	-162.433	-401.454	-21096.2	6768.6	9254.39	316.86	252.549	0	-18.6348	-11.7496	-1115.64	-570817	298229	13213.8	266.515	511.146	0
761	6	-22.2726	151.113	-716.192	-33325.4	-44218.4	-5442.26	238.259	656.531	0	3.44472	-162.669	-402.257	-21135.2	6771.58	9247.07	316.834	252.542	0	-18.8279	-11.5559	-1118.45	-572344	298992	13235.4	266.519	511.234	0
761	7	-22.0966	151.53	-718.202	-33432	-44313.8	-5434.81	238.299	656.55	0	3.00282	-162.913	-403.018	-21171.9	6769.57	9240.29	316.797	252.533	0	-19.0938	-11.3836	-1121.22	-573857	299738	13268.8	266.515	511.328	0
761	8	-21.939	151.918	-720.208	-33535.9	-44410.3	-5428.4	238.337	656.564	0	2.50767	-163.167	-403.747	-21208.5	6761.94	9232.63	316.748	252.529	0	-19.4314	-11.2486	-1123.95	-575360	300471	13310.9	266.504	511.427	0
761	9	-21.8005	152.273	-722.23	-33639.5	-44505.8	-5421.99	238.377	656.577	0	1.97871	-163.426	-404.469	-21247.2	6750.15	9223.34	316.689	252.531	0	-19.8218	-11.1533	-1126.7	-576876	301205	13357.9	266.49	511.53	0
762	0	-21.6735	152.599	-724.324	-33745.3	-44600.5	-5414.92	238.425	656.589	0	1.44816	-163.675	-405.235	-21289.4	6737.19	9212.22	316.625	252.536	0	-20.2253	-11.076	-1129.56	-578451	301975	13405.7	266.48	511.633	0
762	1	-21.5448	152.91	-726.566	-33855	-44697.1	-5407.35	238.482	656.596	0	0.953934	-163.886	-406.11	-21336.2	6725.1	9199.51	316.56	252.538	0	-20.5908	-10.9765	-1132.68	-580145	302819	13450.7	266.476	511.725	0
762	2	-21.4039	153.216	-729.004	-33968.5	-44799.7	-5400.16	238.547	656.596	0	0.528617	-164.038	-407.151	-21389.2	6714.41	9185.72	316.491	252.534	0	-20.8753	-10.822	-1136.15	-582000	303763	13489.6	266.479	511.797	0
762	3	-21.2488	153.518	-731.639	-34084.8	-44911.1	-5394.21	238.616	656.587	0	0.191474	-164.125	-408.379	-21449.6	6704.81	9171.33	316.418	252.524	0	-21.0573	-10.6068	-1140.02	-584019	304810	13518.6	266.486	511.843	0
762	4	-21.0872	153.805	-734.42	-34202.6	-45032	-5390.12	238.684	656.571	0	-0.0530135	-164.157	-409.77	-21516.8	6695.14	9157.07	316.339	252.509	0	-21.1402	-10.3514	-1144.19	-586167	305935	13535.3	266.494	511.864	0
762	5	-20.9373	154.057	-737.265	-34321.1	-45161.7	-5388.22	238.744	656.552	0	-0.212472	-164.148	-411.263	-21588.3	6683.49	9143.77	316.251	252.493	0	-21.1498	-10.0912	-1148.53	-588378	307096	13542.4	266.498	511.867	0
762	6	-20.8223	154.25	-740.079	-34440.8	-45298.8	-5388.29	238.792	656.537	0	-0.302111	-164.118	-412.794	-21661.5	6668.88	9131.97	316.155	252.475	0	-21.1244	-9.86731	-1152.87	-590583	308246	13545.5	266.493	511.86	0
762	7	-20.7607	154.365	-742.782	-34562.4	-45441.9	-5389.7	238.822	656.531	0	-0.338478	-164.078	-414.322	-21733.9	6653.4	9121.72	316.059	252.456	0	-21.0991	-9.71251	-1157.1	-592724	309356	13550	266.478	511.845	0
762	8	-20.7595	154.395	-745.326	-34686.2	-45589.8	-5391.87	238.832	656.538	0	-0.335045	-164.036	-415.841	-21804.6	6641.19	9112.69	315.971	252.435	0	-21.0946	-9.64119	-1161.17	-594771	310414	13558.8	266.457	511.819	0
762	9	-20.812	154.349	-747.708	-34811.2	-45740.1	-5394.57	238.826	656.557	0	-0.300523	-163.999	-417.373	-21874.4	6635.47	9104.45	315.898	252.41	0	-21.1125	-9.64955	-1165.08	-596725	311433	13570.5	266.436	511.777	0
763	0	-20.896	154.255	-749.99	-34936.1	-45889.4	-5397.91	238.813	656.582	0	-0.236721	-163.97	-418.97	-21945.8	6637.65	9097.46	315.843	252.38	0	-21.1327	-9.71545	-1168.96	-598636	312451	13578.8	266.422	511.711	0
763	1	-20.9795	154.148	-752.281	-35059.8	-46035.5	-5402.21	238.805	656.605	0	-0.140248	-163.949	-420.7	-22021.5	6648.21	9093.59	315.803	252.345	0	-21.1197	-9.80132	-1172.98	-600583	313521	13576.5	266.421	511.613	0
763	2	-21.0355	154.062	-754.684	-35181.4	-46179.2	-5407.75	238.81	656.617	0	-0.0106212	-163.936	-422.614	-22103.4	6666.21	9095.39	315.774	252.302	0	-21.0461	-9.87334	-1177.3	-602639	314687	13559.4	266.438	511.48	0
763	3	-21.0533	154.016	-757.252	-35301.2	-46322.8	-5414.72	238.828	656.618	0	0.14261	-163.938	-424.717	-22191.8	6689.58	9104.71	315.751	252.251	0	-20.9107	-9.92163	-1181.97	-604836	315961	13527.5	266.469	511.316	0
763	4	-21.0405	154.008	-759.973	-35420.8	-46469.6	-5423.14	238.854	656.608	0	0.297654	-163.968	-426.967	-22285	6716.15	9121.96	315.73	252.194	0	-20.7428	-9.96039	-1186.94	-607161	317324	13485.9	266.508	511.132	0
763	5	-21.0199	154.025	-762.788	-35543	-46623.1	-5432.65	238.878	656.596	0	0.424061	-164.043	-429.292	-22380.7	6743.35	9146.34	315.708	252.134	0	-20.5958	-10.0179	-1192.08	-609563	318733	13445.7	266.546	510.941	0
763	6	-21.0242	154.048	-765.615	-35670.6	-46786.4	-5442.58	238.89	656.591	0	0.491969	-164.173	-431.611	-22476.6	6768.49	9176.67	315.682	252.076	0	-20.5322	-10.1254	-1197.23	-611981	320136	13422.8	266.574	510.759	0
763	7	-21.086	154.058	-768.384	-35805.2	-46961.6	-5452.24	238.883	656.598	0	0.479072	-164.364	-433.855	-22570.6	6791.14	9211.7	315.653	252.023	0	-20.607	-10.3055	-1202.24	-614355	321490	13434.5	266.587	510.598	0
763	8	-21.2263	154.044	-771.059	-35946.3	-47147.7	-5460.94	238.853	656.619	0	0.372201	-164.609	-435.973	-22661.5	6813.34	9249.8	315.628	251.979	0	-20.8541	-10.5645	-1207.03	-616655	322776	13493.1	266.584	510.466	0
763	9	-21.4483	154.008	-773.651	-36092	-47340.9	-5468.31	238.808	656.652	0	0.171294	-164.9	-437.956	-22749.9	6836.83	9289	315.611	251.946	0	-21.277	-10.8924	-1211.61	-618883	323999	13602.2	266.57	510.364	0
764	0	-21.7388	153.96	-776.217	-36239.6	-47535.8	-5474.69	238.76	656.688	0	-0.106227	-165.222	-439.834	-22838	6861.43	9328.04	315.6	251.924	0	-21.8451	-11.262	-1216.05	-621078	325190	13756.7	266.552	510.289	0
764	1	-22.0754	153.92	-778.844	-36386	-47728.3	-5481.29	238.719	656.718	0	-0.431566	-165.554	-441.671	-22928.1	6886.17	9367.38	315.591	251.912	0	-22.5069	-11.6333	-1220.52	-623302	326393	13948.4	266.537	510.23	0
764	2	-22.4376	153.905	-781.6	-36528.3	-47917.9	-5489.61	238.693	656.735	0	-0.777753	-165.873	-443.537	-23021.4	6910.76	9408.56	315.581	251.904	0	-23.2154	-11.9679	-1225.14	-625607	327648	14171.1	266.529	510.174	0
764	3	-22.817	153.917	-784.503	-36664.6	-48107	-5500.75	238.678	656.736	0	-1.12752	-166.16	-445.475	-23117.6	6934.83	9452.84	315.567	251.894	0	-23.9445	-12.243	-1229.98	-628012	328971	14423	266.526	510.11	0
764	4	-23.2178	153.949	-787.528	-36794.5	-48299.5	-5514.93	238.67	656.722	0	-1.47369	-166.405	-447.495	-23216	6956.01	9500.33	315.544	251.88	0	-24.6915	-12.4553	-1235.02	-630499	330349	14706.4	266.524	510.032	0
764	5	-23.6534	153.985	-790.613	-36918.6	-48497.4	-5531.63	238.658	656.696	0	-1.81687	-166.604	-449.573	-23316.4	6970.08	9550.14	315.504	251.863	0	-25.4702	-12.6185	-1240.19	-633029	331751	15024.9	266.515	509.942	0
764	6	-24.1394	154.007	-793.682	-37039.2	-48701.2	-5550.04	238.639	656.668	0	-2.16226	-166.762	-451.666	-23418.5	6973.59	9601.55	315.44	251.849	0	-26.3017	-12.7554	-1245.35	-635549	333139	15382.4	266.493	509.847	0
764	7	-24.6868	154.001	-796.67	-37159.9	-48910	-5569.91	238.607	656.644	0	-2.51548	-166.888	-453.737	-23521.7	6966.26	9654.94	315.353	251.84	0	-27.2023	-12.8872	-1250.41	-638017	334484	15780.9	266.456	509.752	0
764	8	-25.2978	153.968	-799.544	-37284.3	-49123.2	-5591.66	238.561	656.632	0	-2.8787	-166.994	-455.779	-23625.5	6951.33	9710.99	315.252	251.835	0	-28.1765	-13.0261	-1255.32	-640413	335778	16218.9	266.406	509.66	0
764	9	-25.9647	153.917	-802.313	-37414.5	-49339.4	-5615.58	238.504	656.633	0	-3.24777	-167.085	-457.823	-23730.5	6934.53	9769.45	315.147	251.833	0	-29.2124	-13.1685	-1260.14	-642753	337038	16691.3	266.349	509.564	0
765	0	-26.67	153.869	-805.034	-37550.1	-49557.9	-5641.27	238.44	656.644	0	-3.61199	-167.16	-459.922	-23837.9	6922.23	9829.4	315.051	251.83	0	-30.282	-13.291	-1264.96	-645081	338305	17191.9	266.295	509.459	0
765	1	-27.3929	153.851	-807.785	-37688.9	-49780.2	-5668.09	238.375	656.657	0	-3.9605	-167.208	-462.122	-23947.8	6919.01	9889.61	314.972	251.821	0	-31.3535	-13.3571	-1269.91	-647451	339616	17716.2	266.249	509.337	0
765	2	-28.1198	153.882	-810.622	-37828.1	-50008.8	-5695.68	238.308	656.666	0	-4.2915	-167.219	-464.432	-24058.8	6925.88	9948.62	314.913	251.803	0	-32.4113	-13.3369	-1275.05	-649893	340989	18263.2	266.211	509.196	0
765	3	-28.8479	153.969	-813.553	-37964.8	-50246.1	-5723.79	238.239	656.665	0	-4.61598	-167.192	-466.818	-24169.3	6940.31	10005.3	314.867	251.774	0	-33.4639	-13.2234	-1280.37	-652400	342412	18834.9	266.177	509.044	0
765	4	-29.5839	154.102	-816.547	-38097.8	-50492.8	-5752.1	238.163	656.657	0	-4.95593	-167.139	-469.215	-24278	6957.12	10059.6	314.827	251.742	0	-34.5398	-13.0367	-1285.76	-654939	343851	19433.9	266.14	508.891	0
765	5	-30.3408	154.261	-819.552	-38227.6	-50747.1	-5780.41	238.079	656.645	0	-5.34041	-167.079	-471.549	-24384.6	6970.04	10112.3	314.781	251.712	0	-35.6812	-12.8176	-1291.1	-657464	345266	20062.6	266.093	508.751	0
765	6	-31.1365	154.422	-822.508	-38355.6	-51004.8	-5808.88	237.989	656.633	0	-5.80017	-167.036	-473.749	-24488.3	6973.13	10163.7	314.719	251.691	0	-36.9366	-12.6143	-1296.26	-659929	346618	20723.8	266.032	508.636	0
765	7	-31.9905	154.561	-825.361	-38483.5	-51261.1	-5837.96	237.892	656.626	0	-6.36211	-167.027	-475.768	-24587.9	6962.2	10213.6	314.634	251.68	0	-38.3526	-12.4666	-1301.13	-662294	347881	21422.3	265.953	508.555	0
765	8	-32.9191	154.664	-828.078	-38612.5	-51512.6	-5868.34	237.793	656.629	0	-7.0456	-167.058	-477.592	-24681.8	6936.04	10261.7	314.523	251.68	0	-39.9647	-12.3943	-1305.67	-664535	349043	22164.9	265.859	508.505	0
765	9	-33.9289	154.733	-830.663	-38743.2	-51758.4	-5900.6	237.69	656.641	0	-7.85967	-167.126	-479.252	-24769.8	6896.71	10308.3	314.391	251.684	0	-41.7885	-12.393	-1309.92	-666663	350119	22958.4	265.752	508.482	0
766	0	-35.0118	154.784	-833.163	-38875.5	-52000.1	-5934.79	237.587	656.66	0	-8.80026	-167.218	-480.82	-24854	6848.38	10354.2	314.243	251.691	0	-43.8121	-12.4339	-1313.98	-668720	351146	23806.5	265.638	508.472	0
766	1	-36.1495	154.84	-835.655	-39008.7	-52239.5	-5970.05	237.487	656.68	0	-9.85109	-167.312	-482.385	-24937.5	6795.87	10399.4	314.088	251.696	0	-46.0005	-12.4722	-1318.04	-670772	352176	24709	265.522	508.462	0
766	2	-37.3241	154.924	-838.208	-39141.5	-52477.4	-6004.94	237.393	656.697	0	-10.9906	-167.388	-484.019	-25022.8	6743.95	10443.4	313.933	251.698	0	-48.3147	-12.4645	-1322.23	-672873	353254	25665	265.412	508.441	0
766	3	-38.5274	155.052	-840.85	-39272.7	-52713.2	-6038.4	237.31	656.706	0	-12.2013	-167.437	-485.758	-25111.3	6696.23	10486.6	313.785	251.695	0	-50.7288	-12.3846	-1326.61	-675048	354400	26674.8	265.312	508.405	0
766	4	-39.7608	155.231	-843.569	-39401.2	-52945.5	-6070.37	237.236	656.708	0	-13.4764	-167.458	-487.596	-25203.7	6654.17	10529.7	313.647	251.69	0	-53.2372	-12.2277	-1331.16	-677288	355613	27740.3	265.225	508.353	0
766	5	-41.0324	155.457	-846.321	-39526.7	-53174.1	-6101.56	237.17	656.704	0	-14.8206	-167.463	-489.501	-25299.9	6617.33	10573.7	313.519	251.685	0	-55.853	-12.0063	-1335.82	-679559	356871	28864.1	265.147	508.288	0
766	6	-42.3545	155.717	-849.049	-39649.9	-53400.6	-6133	237.105	656.699	0	-16.2441	-167.461	-491.427	-25399.5	6584.24	10619	313.398	251.685	0	-58.5985	-11.7435	-1340.48	-681819	358139	30048	265.075	508.218	0
766	7	-43.738	155.996	-851.693	-39772.1	-53627.6	-6165.62	237.034	656.698	0	-17.7559	-167.462	-493.325	-25502	6552.85	10665.1	313.283	251.694	0	-61.4939	-11.4656	-1345.02	-684022	359383	31291.2	265.001	508.151	0
766	8	-45.1898	156.279	-854.215	-39894.5	-53857.2	-6199.78	236.951	656.703	0	-19.3618	-167.474	-495.152	-25607.1	6519.88	10711.4	313.167	251.716	0	-64.5516	-11.1949	-1349.37	-686141	360571	32591.3	264.919	508.092	0
766	9	-46.7091	156.555	-856.615	-40017.5	-54090.8	-6234.9	236.855	656.716	0	-21.0607	-167.497	-496.882	-25714.5	6481.48	10757.7	313.044	251.752	0	-67.7698	-10.9422	-1353.5	-688169	361693	33944.9	264.825	508.05	0
767	0	-48.2846	156.825	-858.944	-40140.8	-54328.6	-6269.69	236.75	656.733	0	-22.8408	-167.526	-498.525	-25823.7	6435.83	10804	312.91	251.8	0	-71.1254	-10.7003	-1357.47	-690139	362762	35346	264.719	508.023	0
767	1	-49.8955	157.096	-861.285	-40263.5	-54570.6	-6303.09	236.641	656.748	0	-24.6843	-167.546	-500.121	-25934.4	6383.84	10850.2	312.765	251.856	0	-74.5798	-10.45	-1361.41	-692107	363815	36785.2	264.605	508.009	0
767	2	-51.5213	157.369	-863.704	-40385.3	-54815.4	-6334.84	236.535	656.758	0	-26.5772	-167.548	-501.704	-26046.1	6327.46	10896.6	312.612	251.915	0	-78.0985	-10.1794	-1365.41	-694120	364883	38251.4	264.488	508.003	0
767	3	-53.1496	157.634	-866.22	-40506.9	-55061.1	-6365.23	236.435	656.763	0	-28.5143	-167.532	-503.279	-26157.1	6268.12	10944	312.455	251.973	0	-81.6639	-9.89732	-1369.5	-696189	365977	39733.7	264.372	508.006	0
767	4	-54.7781	157.874	-868.791	-40628.2	-55305.4	-6394.45	236.342	656.764	0	-30.4982	-167.505	-504.823	-26265.3	6205.66	10992.6	312.293	252.029	0	-85.2764	-9.63097	-1373.61	-698283	367078	41223.2	264.255	508.018	0
767	5	-56.4139	158.065	-871.342	-40748.2	-55546.4	-6422.38	236.252	656.765	0	-32.5366	-167.481	-506.285	-26368.3	6137.8	11041.7	312.123	252.082	0	-88.9505	-9.4157	-1377.63	-700344	368149	42714.4	264.135	508.042	0
767	6	-58.0684	158.186	-873.786	-40865.5	-55783.1	-6448.93	236.159	656.768	0	-34.6379	-167.471	-507.602	-26465	6061.12	11088.7	311.941	252.137	0	-92.7062	-9.28447	-1381.39	-702306	369145	44203.8	264.006	508.083	0
767	7	-59.7496	158.221	-876.057	-40978.7	-56016.7	-6474.32	236.058	656.776	0	-36.8064	-167.477	-508.736	-26555.3	5972.58	11130.7	311.74	252.199	0	-96.556	-9.25554	-1384.79	-704120	370028	45688.3	263.862	508.145	0
767	8	-61.4559	158.168	-878.127	-41085.8	-56250.7	-6498.87	235.942	656.788	0	-39.0352	-167.49	-509.689	-26640.5	5870.75	11164.8	311.518	252.268	0	-100.491	-9.32166	-1387.82	-705769	370788	47164.5	263.698	508.224	0
767	9	-63.1741	158.039	-880.026	-41184.8	-56488.4	-6522.64	235.811	656.8	0	-41.3021	-167.488	-510.506	-26722.1	5757.03	11190	311.277	252.344	0	-104.476	-9.4494	-1390.53	-707278	371443	48629.2	263.517	508.312	0
768	0	-64.881	157.86	-881.843	-41273.8	-56730.6	-6545.37	235.668	656.804	0	-43.5754	-167.448	-511.261	-26802.2	5635.96	11208.5	311.024	252.424	0	-108.456	-9.58882	-1393.1	-708712	372042	50079	263.323	508.399	0
768	1	-66.5522	157.661	-883.69	-41351.8	-56976.6	-6566.72	235.524	656.795	0	-45.8247	-167.346	-512.029	-26882.6	5513.46	11222.4	310.768	252.502	0	-112.377	-9.68546	-1395.72	-710156	372647	51511.8	263.128	508.477	0
768	2	-68.1736	157.466	-885.652	-41419.8	-57224.5	-6586.51	235.387	656.768	0	-48.0295	-167.161	-512.858	-26963.8	5394.16	11232.8	310.518	252.576	0	-116.203	-9.6951	-1398.51	-711668	373300	52929.6	262.939	508.543	0
768	3	-69.7477	157.284	-887.747	-41480.7	-57470.7	-6604.71	235.262	656.726	0	-50.1824	-166.882	-513.743	-27044.9	5281.2	11239.7	310.28	252.643	0	-119.93	-9.59763	-1401.49	-713261	374014	54338.3	262.761	508.602	0
768	4	-71.2889	157.111	-889.94	-41537.1	-57712	-6620.96	235.151	656.674	0	-52.287	-166.512	-514.643	-27123.4	5177.33	11243	310.06	252.703	0	-123.576	-9.40085	-1404.58	-714904	374772	55745.4	262.598	508.658	0
768	5	-72.8166	156.93	-892.156	-41590	-57946.6	-6634.62	235.049	656.617	0	-54.356	-166.068	-515.493	-27196.2	5083.85	11242.6	309.862	252.758	0	-127.173	-9.13707	-1407.65	-716539	375536	57156.2	262.446	508.721	0
768	6	-74.3509	156.722	-894.312	-41640	-58173.1	-6645.49	234.952	656.561	0	-56.4106	-165.579	-516.221	-27260.4	4998.86	11239.3	309.684	252.807	0	-130.761	-8.8568	-1410.53	-718100	376262	58573	262.302	508.797	0
768	7	-75.9106	156.466	-896.339	-41688.3	-58390.5	-6654.18	234.857	656.51	0	-58.4781	-165.082	-516.775	-27314.1	4917.42	11233.3	309.516	252.855	0	-134.389	-8.61552	-1413.11	-719538	376912	59995.6	262.159	508.893	0
768	8	-77.5095	156.147	-898.19	-41737.8	-58598.8	-6661.61	234.759	656.469	0	-60.5835	-164.604	-517.128	-27357.3	4833.42	11224.1	309.347	252.902	0	-138.093	-8.45692	-1415.32	-720823	377459	61422.9	262.012	509.014	0
768	9	-79.1518	155.765	-899.849	-41790.4	-58799	-6668.42	234.657	656.442	0	-62.7396	-164.162	-517.287	-27391.8	4742.32	11210.5	309.168	252.953	0	-141.891	-8.39772	-1417.14	-721951	377895	62853.3	261.855	509.159	0
769	0	-80.8286	155.33	-901.342	-41846.1	-58993.6	-6674.63	234.549	656.427	0	-64.9428	-163.749	-517.287	-27420.2	4643.1	11192.1	308.976	253.008	0	-145.771	-8.41856	-1418.63	-722946	378235	64285.9	261.688	509.324	0
769	1	-82.5198	154.868	-902.731	-41903.4	-59185.1	-6679.49	234.438	656.419	0	-67.1777	-163.34	-517.177	-27444.8	4538.7	11168.9	308.776	253.067	0	-149.698	-8.4716	-1419.91	-723856	378511	65720.5	261.514	509.504	0
769	2	-84.2033	154.402	-904.084	-41959.7	-59374.2	-6681.69	234.327	656.411	0	-69.4293	-162.909	-516.995	-27466.8	4434.58	11141.5	308.578	253.128	0	-153.633	-8.50635	-1421.08	-724725	378758	67157.8	261.34	509.695	0
769	3	-85.864	153.948	-905.438	-42012.4	-59559.7	-6679.92	234.22	656.4	0	-71.6903	-162.441	-516.747	-27486.2	4335.22	11110.4	308.389	253.191	0	-157.554	-8.49222	-1422.18	-725573	378994	68597.9	261.169	509.895	0
769	4	-87.4948	153.511	-906.795	-42058.7	-59739.9	-6673.68	234.12	656.382	0	-73.9612	-161.935	-516.405	-27501.9	4241.25	11076	308.213	253.256	0	-161.456	-8.42372	-1423.2	-726391	379211	70039.2	261.004	510.109	0
769	5	-89.0956	153.087	-908.126	-42097.3	-59913.7	-6663.51	234.025	656.356	0	-76.2458	-161.402	-515.927	-27512.7	4149.38	11038.3	308.043	253.327	0	-165.341	-8.31586	-1424.05	-727151	379388	71477.5	260.841	510.341	0
769	6	-90.6695	152.66	-909.378	-42128	-60080.2	-6650.22	233.933	656.326	0	-78.5466	-160.858	-515.268	-27517.1	4055.08	10997.2	307.87	253.403	0	-169.216	-8.19859	-1424.65	-727813	379491	72905.2	260.674	510.596	0
769	7	-92.2193	152.21	-910.495	-42152.6	-60239.4	-6634.1	233.839	656.296	0	-80.8604	-160.32	-514.394	-27513.2	3956.29	10953	307.691	253.487	0	-173.08	-8.10916	-1424.89	-728336	379492	74312	260.5	510.88	0
769	8	-93.7453	151.719	-911.426	-42173.5	-60391.1	-6614.95	233.74	656.272	0	-83.1767	-159.799	-513.292	-27499	3855.02	10906.1	307.51	253.574	0	-176.922	-8.07983	-1424.72	-728689	379372	75687.2	260.318	511.189	0
769	9	-95.245	151.176	-912.147	-42192.4	-60534.2	-6592.72	233.636	656.256	0	-85.4797	-159.3	-511.984	-27472.7	3754.79	10857.2	307.334	253.659	0	-180.725	-8.12405	-1424.13	-728862	379135	77022.6	260.131	511.52	0
770	0	-96.7079	150.584	-912.681	-42210	-60666.8	-6567.82	233.529	656.248	0	-87.7476	-158.811	-510.527	-27434	3657.12	10806.5	307.163	253.737	0	-184.456	-8.22707	-1423.21	-728880	378807	78311.9	259.943	511.861	0
770	1	-98.1151	149.957	-913.083	-42226.1	-60787.9	-6541	233.426	656.246	0	-89.9545	-158.308	-508.989	-27384.1	3561.06	10753.7	306.996	253.801	0	-188.07	-8.35104	-1422.07	-728790	378422	79548.5	259.758	512.202	0
770	2	-99.446	149.309	-913.402	-42240.4	-60897.6	-6512.92	233.329	656.245	0	-92.0765	-157.767	-507.419	-27325.7	3466.03	10698.4	306.831	253.852	0	-191.523	-8.45811	-1420.82	-728631	378008	80725.4	259.579	512.538	0
770	3	-100.687	148.644	-913.643	-42251.9	-60996.7	-6484.05	233.238	656.246	0	-94.1024	-157.175	-505.832	-27261.3	3374.06	10640	306.67	253.894	0	-194.789	-8.53085	-1419.48	-728411	377570	81836.3	259.406	512.867	0
770	4	-101.835	147.956	-913.765	-42258.6	-61085.1	-6454.6	233.15	656.247	0	-96.0365	-156.534	-504.211	-27192.2	3288.76	10578.3	306.523	253.93	0	-197.871	-8.57843	-1417.98	-728102	377094	82876.6	259.24	513.189	0
770	5	-102.894	147.225	-913.693	-42258.2	-61161.4	-6424.86	233.061	656.25	0	-97.8933	-155.86	-502.515	-27119	3212.33	10513.8	306.393	253.967	0	-200.787	-8.63446	-1416.21	-727647	376551	83842.5	259.082	513.507	0
770	6	-103.874	146.428	-913.336	-42248.7	-61223.9	-6394.94	232.967	656.258	0	-99.6895	-155.172	-500.683	-27041.2	3144.18	10447	306.28	254.009	0	-203.563	-8.74394	-1414.02	-726981	375897	84729.8	258.926	513.827	0
770	7	-104.781	145.543	-912.611	-42229.6	-61271.4	-6364.14	232.861	656.273	0	-101.434	-154.484	-498.654	-26955.9	3081.28	10378.1	306.179	254.057	0	-206.215	-8.94122	-1411.27	-726038	375088	85534.9	258.767	514.155	0
770	8	-105.617	144.559	-911.477	-42200.3	-61302.3	-6330.72	232.744	656.299	0	-103.123	-153.795	-496.375	-26859.3	3018.99	10307.1	306.082	254.111	0	-208.74	-9.23656	-1407.85	-724779	374092	86256.7	258.601	514.497	0
770	9	-106.374	143.481	-909.948	-42160.4	-61315	-6292.5	232.617	656.333	0	-104.741	-153.092	-493.825	-26748.2	2952.89	10233.8	305.98	254.165	0	-211.116	-9.61052	-1403.77	-723203	372903	86894.6	258.425	514.857	0
771	0	-107.029	142.335	-908.1	-42108.2	-61309.2	-6247.42	232.486	656.37	0	-106.262	-152.347	-491.028	-26620.8	2880.73	10157.5	305.867	254.214	0	-213.292	-10.0122	-1399.13	-721356	371548	87446.9	258.239	515.232	0
771	1	-107.554	141.15	-906.039	-42041	-61286.2	-6193.9	232.358	656.401	0	-107.65	-151.527	-488.046	-26477.8	2802.87	10077.1	305.743	254.253	0	-215.204	-10.3769	-1394.08	-719310	370072	87908.3	258.049	515.616	0
771	2	-107.925	139.946	-903.845	-41957.2	-61246.3	-6131.33	232.238	656.421	0	-108.875	-150.605	-484.933	-26321.4	2721.72	9991.17	305.613	254.278	0	-216.8	-10.6589	-1388.78	-717122	368515	88271.6	257.859	516.001	0
771	3	-108.138	138.722	-901.543	-41856.6	-61187.6	-6060.54	232.13	656.428	0	-109.924	-149.575	-481.696	-26152.8	2640.69	9898.83	305.482	254.293	0	-218.061	-10.8524	-1383.24	-714811	366892	88531.3	257.674	516.389	0
771	4	-108.204	137.459	-899.099	-41741.5	-61104.6	-5983.52	232.038	656.426	0	-110.805	-148.446	-478.291	-25971.4	2562.69	9799.98	305.358	254.3	0	-219.009	-10.9875	-1377.39	-712349	365188	88685.6	257.498	516.79	0
771	5	-108.147	136.124	-896.429	-41615.1	-60990.2	-5902.89	231.963	656.423	0	-111.54	-147.238	-474.646	-25774.6	2489.16	9695.24	305.244	254.303	0	-219.688	-11.1139	-1371.07	-709674	363367	88736.1	257.332	517.215	0
771	6	-107.996	134.69	-893.423	-41480.3	-60839.3	-5820.43	231.903	656.429	0	-112.149	-145.97	-470.693	-25559.9	2419.96	9585.42	305.141	254.303	0	-220.146	-11.2793	-1364.12	-706708	361382	88689	257.174	517.674	0
771	7	-107.778	133.146	-889.97	-41337.4	-60652.4	-5735.95	231.849	656.448	0	-112.644	-144.659	-466.389	-25326.5	2352.9	9470.55	305.045	254.303	0	-220.421	-11.5125	-1356.36	-703376	359188	88553.9	257.018	518.169	0
771	8	-107.508	131.494	-885.988	-41185.1	-60433.2	-5647.91	231.79	656.485	0	-113.023	-143.314	-461.722	-25074.7	2284.31	9349.74	304.947	254.307	0	-220.53	-11.8197	-1347.71	-699625	356750	88340.2	256.854	518.7	0
771	9	-107.189	129.749	-881.455	-41021.7	-60185.5	-5554.68	231.72	656.539	0	-113.278	-141.934	-456.708	-24805.3	2212.28	9221.94	304.844	254.313	0	-220.468	-12.1847	-1338.16	-695441	354058	88053.1	256.677	519.261	0
772	0	-106.806	127.931	-876.41	-40845.3	-59911.3	-5455.09	231.64	656.605	0	-113.396	-140.5	-451.395	-24519.4	2138.78	9086.83	304.738	254.319	0	-220.202	-12.5687	-1327.81	-690857	351139	87691.9	256.49	519.846	0
772	1	-106.328	126.064	-870.929	-40653.9	-59610.9	-5348.79	231.555	656.679	0	-113.351	-138.983	-445.842	-24219.7	2066.85	8944.97	304.636	254.324	0	-219.679	-12.9195	-1316.77	-685929	348032	87250.9	256.299	520.446	0
772	2	-105.727	124.165	-865.073	-40444.3	-59283.7	-5236.1	231.47	656.752	0	-113.122	-137.354	-440.091	-23908	1998.23	8796.84	304.541	254.325	0	-218.849	-13.1883	-1305.16	-680698	344768	86722	256.109	521.057	0
772	3	-104.98	122.241	-858.861	-40213.1	-58929.4	-5117.61	231.387	656.821	0	-112.692	-135.585	-434.154	-23583.4	1934.9	8641.89	304.457	254.32	0	-217.673	-13.3443	-1293.02	-675173	341358	86097.5	255.921	521.674	0
772	4	-104.078	120.284	-852.266	-39957.6	-58547.3	-4993.69	231.304	656.884	0	-112.054	-133.663	-428.026	-23242.5	1879.9	8479.11	304.392	254.302	0	-216.132	-13.3799	-1280.29	-669330	337795	85369.7	255.739	522.293	0
772	5	-103.013	118.279	-845.229	-39677	-58135.7	-4864.44	231.219	656.942	0	-111.208	-131.591	-421.687	-22882	1835.55	8307.98	304.353	254.263	0	-214.221	-13.312	-1266.92	-663125	334057	84529.7	255.561	522.912	0
772	6	-101.783	116.207	-837.677	-39371.8	-57690.8	-4730.04	231.13	657.001	0	-110.158	-129.384	-415.103	-22499.9	1801.62	8128.47	304.34	254.203	0	-211.942	-13.1767	-1252.78	-656508	330118	83564.9	255.388	523.536	0
772	7	-100.381	114.045	-829.554	-39043.6	-57207.7	-4590.81	231.038	657.066	0	-108.906	-127.063	-408.236	-22095.8	1775.81	7940.56	304.35	254.125	0	-209.287	-13.0183	-1237.79	-649439	325951	82457.9	255.217	524.172	0
772	8	-98.7933	111.775	-820.827	-38693.9	-56681.7	-4447.09	230.946	657.14	0	-107.448	-124.648	-401.055	-21670.1	1754.88	7744.26	304.376	254.033	0	-206.241	-12.873	-1221.88	-641898	321538	81188.8	255.047	524.829	0
772	9	-97.0008	109.39	-811.504	-38323.5	-56109.9	-4299.26	230.857	657.225	0	-105.777	-122.145	-393.555	-21223.3	1735.04	7540.11	304.409	253.927	0	-202.778	-12.7543	-1205.06	-633887	316876	79740.6	254.878	525.514	0
773	0	-94.9783	106.893	-801.631	-37932.8	-55492.6	-4147.98	230.775	657.32	0	-103.882	-119.541	-385.763	-20756.7	1713.79	7329.5	304.443	253.807	0	-198.86	-12.6473	-1187.39	-625444	311985	78100.4	254.709	526.226	0
773	1	-92.6967	104.293	-791.283	-37521.5	-54832.2	-3994.24	230.705	657.419	0	-101.745	-116.814	-377.732	-20272.4	1691.96	7114.35	304.479	253.669	0	-194.442	-12.521	-1169.01	-616624	306897	76257.8	254.543	526.959	0
773	2	-90.1341	101.597	-780.52	-37088.6	-54131.7	-3839.41	230.647	657.518	0	-99.3507	-113.946	-369.503	-19772.7	1672.15	6895.94	304.525	253.512	0	-189.485	-12.349	-1150.02	-607472	301642	74203.8	254.384	527.711	0
773	3	-87.2824	98.8073	-769.355	-36633	-53392.9	-3685.11	230.6	657.615	0	-96.692	-110.932	-361.08	-19259.4	1655.15	6673.94	304.584	253.338	0	-183.974	-12.1246	-1130.44	-597997	296224	71932.1	254.232	528.482	0
773	4	-84.1467	95.9186	-757.754	-36153.4	-52616.7	-3532.76	230.562	657.711	0	-93.7754	-107.78	-352.437	-18733.8	1638.85	6447.08	304.65	253.155	0	-177.922	-11.8617	-1110.19	-588174	290620	69440.4	254.082	529.282	0
773	5	-80.7446	92.922	-745.645	-35649.3	-51802.8	-3383.42	230.526	657.81	0	-90.6176	-104.508	-343.521	-18196.4	1620.04	6214.51	304.716	252.97	0	-171.362	-11.5857	-1089.17	-577950	284793	66733.1	253.926	530.124	0
773	6	-77.1015	89.8056	-732.942	-35121.1	-50949.8	-3237.86	230.486	657.918	0	-87.2374	-101.126	-334.264	-17645	1597.14	5976.2	304.778	252.788	0	-164.339	-11.3207	-1067.21	-567257	278698	63821.6	253.755	531.025	0
773	7	-73.2437	86.5587	-719.561	-34569.5	-50056.4	-3096.52	230.435	658.042	0	-83.6513	-97.6391	-324.603	-17076.1	1571.17	5732.45	304.84	252.606	0	-156.895	-11.0804	-1044.16	-556030	272295	60720.7	253.565	532.003	0
773	8	-69.1903	83.1754	-705.448	-33994.5	-49120.2	-2959.65	230.37	658.189	0	-79.8736	-94.0439	-314.507	-16485.9	1545	5483.89	304.912	252.418	0	-149.064	-10.8685	-1019.96	-544227	265567	57444.5	253.356	533.068	0
773	9	-64.9504	79.6595	-690.599	-33395.9	-48137.3	-2827.54	230.296	658.358	0	-75.9144	-90.3378	-304.002	-15872.9	1522.28	5231.56	305.007	252.213	0	-140.865	-10.6783	-994.601	-531847	258527	54003.1	253.132	534.219	0
774	0	-60.5196	76.0278	-675.064	-32772.5	-47105.3	-2700.82	230.221	658.547	0	-71.7773	-86.5125	-293.164	-15237.8	1505.68	4976.43	305.136	251.977	0	-132.297	-10.4847	-968.228	-518935	251219	50402.6	252.904	535.444	0
774	1	-55.8826	72.3063	-658.938	-32123.1	-46025	-2580.5	230.153	658.75	0	-67.4652	-82.5491	-282.093	-14584.1	1495.4	4718.96	305.301	251.7	0	-123.348	-10.2428	-941.031	-505570	243700	46647.1	252.68	536.728	0
774	2	-51.0226	68.5193	-642.316	-31446.5	-44898.9	-2467.45	230.098	658.958	0	-62.9887	-78.4229	-270.882	-13917.3	1489.52	4459.23	305.499	251.378	0	-114.011	-9.90362	-913.198	-491829	236023	42742.2	252.464	538.057	0
774	3	-45.9315	64.681	-625.253	-30742.1	-43728.1	-2361.87	230.063	659.167	0	-58.3673	-74.1153	-259.6	-13244.5	1485.03	4197.32	305.72	251.019	0	-104.299	-9.43423	-884.853	-477764	228219	38696.9	252.26	539.424	0
774	4	-40.6188	60.7923	-607.741	-30009.4	-42512.4	-2262.92	230.049	659.379	0	-53.6275	-69.6186	-248.292	-12571.9	1478.28	3933.49	305.954	250.634	0	-94.2463	-8.82625	-856.033	-463385	220300	34525.7	252.065	540.822	0
774	5	-35.1156	56.8404	-589.719	-29248.7	-41251.1	-2169.29	230.05	659.598	0	-48.8011	-64.9327	-236.979	-11903.3	1465.79	3668.02	306.185	250.229	0	-83.9167	-8.09238	-826.699	-448665	212252	30251.7	251.875	542.249	0
774	6	-29.4718	52.8044	-571.092	-28459.6	-39944	-2080.01	230.057	659.834	0	-43.9225	-60.0581	-225.664	-11240.4	1444.74	3400.43	306.402	249.811	0	-73.3943	-7.2537	-796.756	-433547	204050	25906.6	251.68	543.704	0
774	7	-23.7484	48.664	-551.763	-27641.4	-38592.2	-1994.59	230.057	660.097	0	-39.0226	-54.993	-214.338	-10584.2	1413.18	3129.38	306.593	249.381	0	-62.7709	-6.32905	-766.101	-417972	195664	21527.1	251.47	545.188	0
774	8	-18.005	44.4057	-531.672	-26792.7	-37196.7	-1912.64	230.038	660.393	0	-34.1218	-49.7378	-202.995	-9935.59	1369.78	2853.58	306.748	248.945	0	-52.1268	-5.33211	-734.667	-401903	187075	17148.7	251.234	546.706	0
774	9	-12.2875	40.0276	-510.834	-25911	-35759.1	-1833.61	229.999	660.723	0	-29.2239	-44.2971	-191.644	-9296.04	1313.06	2572.44	306.852	248.507	0	-41.5114	-4.26952	-702.478	-385350	178290	12798.1	250.965	548.266	0
775	0	-6.62321	35.5409	-489.348	-24994.6	-34282.1	-1756.76	229.943	661.077	0	-24.3137	-38.6787	-180.316	-8668.22	1241.49	2285.76	306.885	248.072	0	-30.9369	-3.13786	-669.664	-368379	169344	8490.54	250.661	549.87	0
775	1	-1.0269	30.9658	-467.373	-24042.8	-32771	-1681.3	229.883	661.442	0	-19.3677	-32.8948	-169.058	-8055.2	1154.44	1993.23	306.829	247.648	0	-20.3946	-1.92899	-636.43	-351099	160292	4233.18	250.322	551.524	0
775	2	4.48814	26.3215	-445.067	-23056.6	-31233.1	-1607.11	229.824	661.805	0	-14.3711	-26.97	-157.907	-7459.35	1051.86	1694.85	306.661	247.239	0	-9.88293	-0.648535	-602.974	-333620	151185	29.624	249.946	553.239	0
775	3	9.90287	21.6185	-422.55	-22038.4	-29675.6	-1535.06	229.77	662.156	0	-9.32863	-20.9509	-146.864	-6881.36	934.138	1391.48	306.361	246.855	0	0.574238	0.667618	-569.414	-316016	142055	-4118.32	249.524	555.041	0
775	4	15.1914	16.8594	-399.886	-20990.5	-28103.3	-1466.26	229.722	662.491	0	-4.2668	-14.9088	-135.89	-6319.58	802.818	1084.89	305.908	246.505	0	10.9246	1.95061	-535.776	-298325	132908	-8209.56	249.045	556.984	0
775	5	20.3229	12.0447	-377.098	-19915.2	-26517.5	-1401.84	229.68	662.812	0	0.762143	-8.94072	-124.911	-5770.37	661.117	778.336	305.293	246.196	0	21.0851	3.10393	-502.009	-280549	123734	-12241.7	248.494	559.149	0
775	6	25.2665	7.18139	-354.182	-18814.7	-24917	-1343.65	229.649	663.121	0	5.6713	-3.1686	-113.851	-5229.36	514.511	477.563	304.519	245.931	0	30.9378	4.01279	-468.033	-262673	114522	-16209.1	247.862	561.638	0
775	7	29.9977	2.29369	-331.129	-17690.5	-23300.1	-1294.44	229.634	663.425	0	10.3336	2.26323	-102.669	-4693.47	372.272	190.854	303.626	245.715	0	40.3313	4.55692	-433.797	-244687	105276	-20101.8	247.146	564.563	0
775	8	34.501	-2.57066	-307.946	-16542.8	-21665.8	-1256.37	229.644	663.72	0	14.5847	7.19134	-91.3762	-4162.55	246.811	-72.3703	302.701	245.554	0	49.0858	4.62068	-399.322	-226606	96021.5	-23905.1	246.362	568.032	0
775	9	38.7632	-7.3424	-284.684	-15371.2	-20014.6	-1229.54	229.695	663.994	0	18.2332	11.44	-80.0489	-3639.28	148.771	-303.065	301.859	245.463	0	56.9963	4.09759	-364.733	-208481	86818.1	-27595.5	245.533	572.138	0
776	0	42.7599	-11.9377	-261.442	-14175.6	-18348.6	-1212.25	229.818	664.221	0	21.0755	14.8349	-68.8272	-3128.31	83.3203	-492.948	301.211	245.452	0	63.8354	2.89717	-330.269	-190410	77751.4	-31134.7	244.696	576.951	0
776	1	46.4378	-16.2619	-238.341	-12957.2	-16672.1	-1201.85	230.05	664.364	0	22.9174	17.2242	-57.9022	-2635.99	50.1821	-634.271	300.867	245.525	0	69.3553	0.962275	-296.243	-172516	68922.1	-34458	243.891	582.5	0
776	2	49.694	-20.2114	-215.482	-11718.8	-14992.6	-1194.95	230.423	664.384	0	23.6003	18.4996	-47.4782	-2169.69	44.1045	-720.361	300.929	245.699	0	73.2943	-1.71176	-262.96	-154910	60421.3	-37462.3	243.153	588.789	0
776	3	52.3635	-23.6748	-192.941	-10467.7	-13321.9	-1187.17	230.954	664.253	0	23.0384	18.6152	-37.7441	-1736.44	56.272	-747.719	301.491	246.006	0	75.4019	-5.05961	-230.685	-137690	52320.7	-40002.2	242.495	595.821	0
776	4	54.2251	-26.5327	-170.806	-9216.34	-11675.1	-1173.1	231.647	663.958	0	21.2642	17.612	-28.8659	-1341.88	76.4604	-718.567	302.649	246.487	0	75.4892	-8.92071	-199.672	-120951	44679.4	-41898	241.911	603.606	0
776	5	55.0245	-28.6553	-149.201	-7982.92	-10071.5	-1146.94	232.497	663.504	0	18.4672	15.6417	-20.9901	-990.442	94.1263	-642.013	304.484	247.186	0	73.4917	-13.0136	-170.191	-104809	37552.4	-42951.4	241.376	612.159	0
776	6	54.515	-29.9087	-128.313	-6789.63	-8533.09	-1103.73	233.498	662.915	0	14.9998	12.9802	-14.2509	-686.498	101.19	-533.229	307.101	248.172	0	69.5148	-16.9285	-142.564	-89409.6	31000.5	-42969.6	240.855	621.456	0
776	7	52.5183	-30.178	-108.381	-5659.52	-7084.53	-1040.03	234.633	662.219	0	11.3208	10.0084	-8.76294	-434.924	95.8015	-410.712	310.933	249.632	0	63.8391	-20.1695	-117.143	-74927.3	25090	-41801.9	240.34	631.355	0
776	8	48.9947	-29.4018	-89.6669	-4613.53	-5750.57	-954.71	235.867	661.452	0	7.87077	7.12252	-4.57521	-239.187	81.6572	-291.842	317.848	252.279	0	56.8655	-22.2793	-94.2421	-61534	19874.2	-39391.3	239.847	641.588	0
776	9	44.0891	-27.5997	-72.4152	-3667.96	-4551.71	-850.072	237.144	660.652	0	4.94877	4.61409	-1.62199	-98.1299	63.7894	-188.703	339.328	260.5	0	49.0378	-22.9856	-74.0372	-49367.1	15369.4	-35818.5	239.383	651.885	0
777	0	38.1202	-24.8797	-56.8209	-2832.34	-3499.91	-731.536	238.404	659.847	0	2.67875	2.62174	0.269352	-5.32971	45.9109	-106.905	300	200	0	40.7989	-22.258	-56.5515	-38512.9	11553.1	-31304.9	238.923	662.131	0
777	1	31.5165	-21.4336	-43.012	-2108.96	-2596.92	-605.537	239.623	659.032	0	1.05422	1.16366	1.32467	48.6613	30.158	-47.129	300	200	0	32.5708	-20.27	-41.6873	-29005.6	8376.04	-26169.6	238.428	672.451	0
777	2	24.7417	-17.5248	-31.0497	-1495.35	-1836.92	-478.241	240.839	658.16	0	-0.00549285	0.186602	1.77349	73.9019	17.5052	-7.14196	300	200	0	24.7362	-17.3382	-29.2762	-20839.3	5776.09	-20778.2	237.853	683.39	0
777	3	18.2478	-13.4732	-20.971	-988.339	-1212.37	-356	242.188	657.129	0	-0.614122	-0.397409	1.82009	79.603	8.1434	16.7002	300	200	0	17.6337	-13.8706	-19.1509	-14002.8	3694.62	-15508.8	237.119	696.418	0
777	4	12.445	-9.62372	-12.8285	-586.24	-718.333	-245.706	244.005	655.698	0	-0.890835	-0.685805	1.62989	73.3902	1.78993	28.4171	300	200	0	11.5542	-10.3095	-11.1986	-8507.13	2088.45	-10723.4	236.015	715.469	0
777	5	7.64053	-6.2757	-6.63997	-286.216	-350.045	-153.355	247.282	653.105	0	-0.943722	-0.769854	1.32621	61.0682	-2.07641	31.7658	300	200	0	6.69681	-7.04555	-5.31376	-4348.47	920.561	-6707.24	233.734	754.698	0
777	6	3.96725	-3.60253	-2.2902	-79.5918	-96.5633	-81.9746	257.836	644.753	0	-0.861614	-0.726392	0.993487	46.7028	-4.05181	29.9038	300	200	0	3.10564	-4.32892	-1.29671	-1439	139.328	-3598.45	222.408	949.488	0
777	7	1.3823	-1.63607	0.483755	48.6961	60.6891	-31.1607	300	610	0	-0.71168	-0.614799	0.683741	32.8752	-4.70449	25.268	300	200	0	0.670618	-2.25087	1.1675	405.368	-326.454	-1382.02	0	0	0
777	8	-0.268729	-0.310398	2.02097	116.65	143.866	1.76997	300	610	0	-0.540625	-0.47734	0.424133	21.0055	-4.51885	19.5901	300	200	0	-0.809354	-0.787737	2.4451	1417.46	-555.334	57.0886	0	0	0
777	9	-1.18595	0.488809	2.66384	141.812	174.536	20.4925	300	610	0	-0.377821	-0.341396	0.224304	11.6766	-3.87336	13.9899	300	200	0	-1.56377	0.147413	2.88814	1830.37	-620.72	877.7	0	0	0
778	0	-1.57191	0.890036	2.71586	139.372	171.361	28.8138	300	610	0	-0.23917	-0.222532	0.0826691	4.9208	-3.04043	9.10211	300	200	0	-1.81108	0.667504	2.79853	1849.54	-584.308	1244.87	0	0	0
778	1	-1.60641	1.01461	2.42198	121.352	149.105	30.1628	300	610	0	-0.130938	-0.12766	-0.00862022	0.449856	-2.19905	5.20668	300	200	0	-1.73735	0.886947	2.41336	1640.06	-493.708	1307.55	0	0	0
778	2	-1.43472	0.965263	1.96425	96.5233	118.532	27.3423	300	610	0	-0.0530988	-0.0578925	-0.0600794	-2.17435	-1.45311	2.34623	300	200	0	-1.48782	0.90737	1.90417	1324.08	-382.756	1187.7	0	0	0
778	3	-1.16495	0.821809	1.46688	70.74	86.8216	22.4607	300	610	0	-0.00201421	-0.0108775	-0.0825029	-3.42391	-0.850981	0.42188	300	200	0	-1.16697	0.810931	1.38438	984.54	-273.329	977.186	0	0	0
778	4	-0.870958	0.641349	1.00604	47.4819	58.2385	16.9762	300	610	0	0.0275971	0.0174507	-0.085559	-3.73412	-0.40333	-0.734825	300	200	0	-0.843361	0.6588	0.920478	671.941	-177.827	739.646	0	0	0
778	5	-0.598085	0.461129	0.621127	28.4486	34.8612	11.7988	300	610	0	0.0413318	0.0316575	-0.0771152	-3.46728	-0.0978653	-1.31227	300	200	0	-0.556753	0.492787	0.544012	412.1	-101.716	514.888	0	0	0
778	6	-0.36989	0.302533	0.325769	14.1136	17.264	7.41541	300	610	0	0.0443009	0.0360513	-0.0630665	-2.90048	0.08943	-1.48781	300	200	0	-0.325589	0.338584	0.262702	213.571	-45.829	324.276	0	0	0
778	7	-0.194588	0.175279	0.117112	4.18896	5.08818	4.01105	300	610	0	0.0407262	0.0342793	-0.04747	-2.22878	0.186453	-1.41136	300	200	0	-0.153862	0.209558	0.0696423	73.9635	-8.23267	176.021	0	0	0
778	8	-0.0705988	0.0812158	-0.0168177	-2.01665	-2.51896	1.57549	300	610	0	0.0338153	0.0291736	-0.0328432	-1.57686	0.220007	-1.19913	300	200	0	-0.0367835	0.110389	-0.0496609	-15.1223	14.3649	69.7954	0	0	0
778	9	0.00910629	0.0174514	-0.0918159	-5.34414	-6.59237	-0.012675	300	610	0	0.0258102	0.0227598	-0.0205177	-1.01404	0.213069	-0.934143	300	200	0	0.0349165	0.0402111	-0.112334	-64.5393	25.6448	0.399643	0	0	0
779	0	0.0538472	-0.0212908	-0.123989	-6.62012	-8.14841	-0.924282	300	610	0	0.0181305	0.0163586	-0.010985	-0.569542	0.183676	-0.670415	300	200	0	0.0719777	-0.00493211	-0.134974	-85.2569	29.0727	-39.5472	0	0	0
779	1	0.073151	-0.0410272	-0.127705	-6.56447	-8.07156	-1.33821	300	610	0	0.0115534	0.0107279	-0.00419441	-0.246076	0.144878	-0.438854	300	200	0	0.0847045	-0.0302993	-0.131899	-87.0038	27.5773	-57.7997	0	0	0
779	2	0.0755284	-0.0474832	-0.114616	-5.74982	-7.06504	-1.41666	300	610	0	0.00639445	0.00621151	0.000209908	-0.0307602	0.105298	-0.253396	300	200	0	0.0819229	-0.0412717	-0.114406	-77.6352	23.4297	-61.4028	0	0	0
779	3	0.0678904	-0.0455339	-0.0934248	-4.59592	-5.64401	-1.29286	300	610	0	0.00266592	0.00287422	0.00271715	0.0967033	0.0699872	-0.116555	300	200	0	0.0705563	-0.0426597	-0.0907076	-62.9926	18.2516	-56.1536	0	0	0
779	4	0.0554047	-0.0389844	-0.0701025	-3.38453	-4.15408	-1.06754	300	610	0	0.000204354	0.000612757	0.00383474	0.158459	0.041341	-0.023982	300	200	0	0.055609	-0.0383716	-0.0662678	-47.0635	13.0984	-46.4407	0	0	0
779	5	0.0416203	-0.0305708	-0.0483354	-2.28452	-2.80218	-0.810711	300	610	0	-0.00123529	-0.000760527	0.0040201	0.175073	0.0199419	0.0321023	300	200	0	0.0403851	-0.0313313	-0.0443153	-32.2939	8.57387	-35.3194	0	0	0
779	6	0.0287329	-0.0220886	-0.0300576	-1.37969	-1.6908	-0.566392	300	610	0	-0.00191574	-0.00145943	0.00364738	0.163753	0.00526094	0.0605206	300	200	0	0.0268171	-0.023548	-0.0264102	-19.9519	4.95029	-24.7142	0	0	0
779	7	0.0178975	-0.0145782	-0.0159651	-0.69497	-0.850234	-0.358392	300	610	0	-0.00207856	-0.00168726	0.00299822	0.13772	-0.00380715	0.0696442	300	200	0	0.0158189	-0.0162655	-0.0129668	-10.477	2.27671	-15.6702	0	0	0
779	8	0.00953386	-0.00852204	-0.00595914	-0.21843	-0.265578	-0.196073	300	610	0	-0.00192436	-0.00161709	0.00226752	0.106333	-0.00856696	0.0665865	300	200	0	0.0076095	-0.0101391	-0.00369162	-3.78035	0.468085	-8.60201	0	0	0
779	9	0.0035885	-0.00402399	0.000504257	0.0816005	0.102235	-0.0793707	300	610	0	-0.00160627	-0.00138394	0.00157706	0.0756098	-0.0102822	0.0568896	300	200	0	0.00198223	-0.00540793	0.00208132	0.520639	-0.627591	-3.51259	0	0	0
780	0	-0.000257628	-0.000958065	0.00416028	0.244374	0.30152	-0.00280955	300	610	0	-0.00123187	-0.0010849	0.000992057	0.0489306	-0.0100425	0.0445318	300	200	0	-0.0014895	-0.00204296	0.00515233	2.93142	-1.18273	-0.167639	0	0	0
780	1	-0.00243825	0.000918917	0.0057663	0.308826	0.380151	0.0415443	300	610	0	-0.000869745	-0.000783614	0.000537429	0.0277576	-0.00870737	0.0321173	300	200	0	-0.003308	0.000135303	0.00630373	3.96801	-1.36089	1.77553	0	0	0
780	2	-0.0034013	0.00188853	0.0060022	0.309063	0.380036	0.0620925	300	610	0	-0.000557843	-0.000516964	0.000211964	0.0122748	-0.00690159	0.0211504	300	200	0	-0.00395914	0.00137157	0.00621416	4.09091	-1.30108	2.68108	0	0	0
780	3	-0.00354949	0.00222085	0.00542222	0.272351	0.33466	0.0665038	300	610	0	-0.000312006	-0.000302018	-4.33158e-07	0.00190944	-0.00504052	0.0123233	300	200	0	-0.00386149	0.00191883	0.00542178	3.67383	-1.11156	2.88207	0	0	0
780	4	-0.0032115	0.00214714	0.00444229	0.218772	0.268671	0.0611111	300	610	0	-0.000133463	-0.000142426	-0.0001225	-0.00427778	-0.00336953	0.0057789	300	200	0	-0.00334496	0.00200471	0.00431979	2.99602	-0.870077	2.65401	0	0	0
780	5	-0.00263428	0.00184877	0.00334925	0.161884	0.198699	0.0507246	300	610	0	-1.48967e-05	-3.36882e-05	-0.000178077	-0.00732511	-0.00200706	0.0013272	300	200	0	-0.00264918	0.00181508	0.00317117	2.24911	-0.627499	2.20647	0	0	0
780	6	-0.00198834	0.0014568	0.00232149	0.109875	0.134778	0.0387052	300	610	0	5.50489e-05	3.28474e-05	-0.0001888	-0.00820384	-0.000984419	-0.00139055	300	200	0	-0.00193329	0.00148964	0.00213269	1.55152	-0.413215	1.68608	0	0	0
780	7	-0.00137989	0.00105775	0.0014538	0.066873	0.0819577	0.02718	300	610	0	8.8701e-05	6.71859e-05	-0.000172456	-0.00773096	-0.000279081	-0.00278733	300	200	0	-0.00129119	0.00112493	0.00128134	0.965463	-0.240746	1.18587	0	0	0
780	8	-0.000865546	0.000702201	0.000781586	0.0341758	0.0418172	0.0173131	300	610	0	9.7474e-05	7.89186e-05	-0.000142497	-0.00653736	0.000159728	-0.00325809	300	200	0	-0.000768072	0.00078112	0.000639089	0.5134	-0.112882	0.756879	0	0	0
780	9	-0.000466628	0.000414061	0.000301914	0.011302	0.0137528	0.00957589	300	610	0	9.08966e-05	7.62553e-05	-0.000108283	-0.00507167	0.000392978	-0.00314031	300	200	0	-0.000375732	0.000490316	0.000193631	0.192276	-0.0259083	0.419994	0	0	0
781	0	-0.000181636	0.000199027	-9.87002e-06	-0.0031969	-0.00402263	0.0039857	300	610	0	7.62778e-05	6.56325e-05	-7.5702e-05	-0.00362431	0.000480232	-0.00269819	300	200	0	-0.000105358	0.00026466	-8.55721e-05	-0.0152787	0.0271864	0.176228	0	0	0
781	1	3.87611e-06	5.16647e-05	-0.000187954	-0.0111519	-0.013763	0.000296423	300	610	0	5.87785e-05	5.16998e-05	-4.79438e-05	-0.00236003	0.000473144	-0.0021223	300	200	0	6.26546e-05	0.000103364	-0.000235898	-0.132791	0.054472	0.0150633	0	0	0
781	2	0.000110074	-3.92214e-05	-0.000267935	-0.014396	-0.0177224	-0.00186007	300	610	0	4.17094e-05	3.75253e-05	-2.6268e-05	-0.00135176	0.000412658	-0.00153816	300	200	0	0.000151784	-1.69611e-06	-0.000294203	-0.184523	0.0636654	-0.0793944	0	0	0
781	3	0.00015801	-8.68003e-05	-0.000281975	-0.0145449	-0.0178858	-0.00287819	300	610	0	2.69226e-05	2.49017e-05	-1.06737e-05	-0.000610893	0.000328682	-0.00101892	300	200	0	0.000184932	-6.18986e-05	-0.000292649	-0.192266	0.0613607	-0.124237	0	0	0
781	4	0.000166731	-0.000103807	-0.000256429	-0.0128963	-0.0158474	-0.0031204	300	610	0	1.52111e-05	1.46748e-05	-4.35135e-07	-0.000112094	0.000241213	-0.000598901	300	200	0	0.000181943	-8.91322e-05	-0.000256864	-0.173796	0.0527199	-0.135207	0	0	0
781	5	0.000151867	-0.000101209	-0.000211169	-0.010411	-0.012786	-0.00288763	300	610	0	6.66405e-06	7.04527e-06	5.50341e-06	0.000188055	0.000162164	-0.000286007	300	200	0	0.000158532	-9.41635e-05	-0.000205665	-0.142455	0.0414663	-0.125395	0	0	0
781	6	0.000125215	-8.76482e-05	-0.00015997	-0.00774073	-0.00950141	-0.00240952	300	610	0	9.55366e-07	1.81867e-06	8.26163e-06	0.000338205	9.73803e-05	-7.20093e-05	300	200	0	0.00012617	-8.58295e-05	-0.000151708	-0.107451	0.0300522	-0.104803	0	0	0
781	7	9.49623e-05	-6.94017e-05	-0.00011146	-0.00528259	-0.00648013	-0.00184736	300	610	0	-2.44075e-06	-1.4032e-06	8.86249e-06	0.000384212	4.85229e-05	5.96145e-05	300	200	0	9.25215e-05	-7.08049e-05	-0.000102598	-0.0745152	0.0199067	-0.0804681	0	0	0
781	8	6.62466e-05	-5.06364e-05	-7.02808e-05	-0.00323946	-0.00397045	-0.00130389	300	610	0	-4.10236e-06	-3.08832e-06	8.15132e-06	0.000364856	1.46471e-05	0.000128184	300	200	0	6.21443e-05	-5.37247e-05	-6.21295e-05	-0.0466944	0.0117001	-0.0568831	0	0	0
781	9	4.18382e-05	-3.38101e-05	-3.82254e-05	-0.00167854	-0.00205413	-0.000835964	300	610	0	-4.5686e-06	-3.68898e-06	6.77059e-06	0.000310227	-6.57616e-06	0.000152326	300	200	0	3.72696e-05	-3.74991e-05	-3.14548e-05	-0.0251316	0.0055868	-0.036541	0	0	0
782	0	2.28164e-05	-2.01049e-05	-1.52377e-05	-0.000580959	-0.000707433	-0.000467263	300	610	0	-4.29197e-06	-3.59451e-06	5.16951e-06	0.000241831	-1.79944e-05	0.000148045	300	200	0	1.85245e-05	-2.36994e-05	-1.00682e-05	-0.00973778	0.00140585	-0.0204887	0	0	0
782	1	9.15954e-06	-9.82798e-06	-2.04157e-07	0.00011936	0.000151195	-0.000199568	300	610	0	-3.62121e-06	-3.11164e-06	3.63264e-06	0.000173675	-2.2414e-05	0.000127933	300	200	0	5.53833e-06	-1.29396e-05	3.42848e-06	0.000273924	-0.0011656	-0.0088166	0	0	0
782	2	2.15439e-07	-2.74753e-06	8.46373e-06	0.000507779	0.000626838	-2.18628e-05	300	610	0	-2.80382e-06	-2.46302e-06	2.31591e-06	0.000113782	-2.22827e-05	0.000101117	300	200	0	-2.58838e-06	-5.21056e-06	1.07796e-05	0.00599751	-0.00250509	-0.00105457	0	0	0
782	3	-4.95267e-06	1.65095e-06	1.24383e-05	0.000670561	0.000825575	8.29156e-05	300	610	0	-1.99957e-06	-1.79645e-06	1.28274e-06	6.57803e-05	-1.95506e-05	7.3643e-05	300	200	0	-6.95224e-06	-1.45495e-07	1.3721e-05	0.00857324	-0.00297657	0.00353395	0	0	0
782	4	-7.3336e-06	3.98304e-06	1.32405e-05	0.000684205	0.000841409	0.000133272	300	610	0	-1.29877e-06	-1.19902e-06	5.35779e-07	3.03393e-05	-1.56488e-05	4.90669e-05	300	200	0	-8.63237e-06	2.78402e-06	1.37762e-05	0.00903201	-0.00289276	0.00575079	0	0	0
782	5	-7.82816e-06	4.84899e-06	1.21231e-05	0.000610475	0.000750197	0.000146336	300	610	0	-7.40998e-07	-7.12573e-07	4.24369e-08	6.34523e-06	-1.15398e-05	2.90868e-05	300	200	0	-8.56916e-06	4.13642e-06	1.21655e-05	0.00821894	-0.00249968	0.00633973	0	0	0
782	6	-7.1792e-06	4.76875e-06	1.00353e-05	0.0004953	0.000608311	0.0001364	300	610	0	-3.3196e-07	-3.47934e-07	-2.4627e-07	-8.20671e-06	-7.80143e-06	1.41314e-05	300	200	0	-7.51116e-06	4.42082e-06	9.78902e-06	0.00677156	-0.00197566	0.00592248	0	0	0
782	7	-5.95014e-06	4.15406e-06	7.63844e-06	0.000370028	0.000454208	0.000114425	300	610	0	-5.72055e-08	-9.68012e-08	-3.82901e-07	-1.55949e-05	-4.72194e-06	3.84792e-06	300	200	0	-6.00735e-06	4.05726e-06	7.25554e-06	0.00513205	-0.00143882	0.00497648	0	0	0
782	8	-4.53408e-06	3.30538e-06	5.34968e-06	0.000253886	0.000311453	8.81477e-05	300	610	0	1.07585e-07	5.91288e-08	-4.15806e-07	-1.79835e-05	-2.38841e-06	-2.52335e-06	300	200	0	-4.4265e-06	3.36451e-06	4.93387e-06	0.00357754	-0.000958625	0.00383925	0	0	0
782	9	-3.17934e-06	2.42334e-06	3.39593e-06	0.00015684	0.000192243	6.25304e-05	300	610	0	1.89505e-07	1.41731e-07	-3.8515e-07	-1.72127e-05	-7.61986e-07	-5.88567e-06	300	200	0	-2.98984e-06	2.56507e-06	3.01078e-06	0.00225724	-0.000568242	0.00272767	0	0	0
783	0	-2.02138e-06	1.62729e-06	1.86775e-06	8.23446e-05	0.000100783	4.03465e-05	300	610	0	2.14012e-07	1.72326e-07	-3.21605e-07	-1.47173e-05	2.63977e-07	-7.11712e-06	300	200	0	-1.80737e-06	1.79962e-06	1.54614e-06	0.00122901	-0.000276042	0.00176335	0	0	0
783	1	-1.1146e-06	9.75587e-07	7.66431e-07	2.96956e-05	3.61821e-05	2.27815e-05	300	610	0	2.02586e-07	1.69371e-07	-2.46726e-07	-1.1528e-05	8.22383e-07	-6.9766e-06	300	200	0	-9.12018e-07	1.14496e-06	5.19705e-07	0.000491303	-7.51301e-05	0.000998683	0	0	0
783	2	-4.60364e-07	4.84574e-07	4.185e-08	-4.11549e-06	-5.2742e-06	9.96636e-06	300	610	0	1.71863e-07	1.47478e-07	-1.74258e-07	-8.31981e-06	1.04539e-06	-6.06403e-06	300	200	0	-2.88501e-07	6.32052e-07	-1.32408e-07	8.58002e-06	4.93418e-05	0.000439967	0	0	0
783	3	-2.93212e-08	1.44492e-07	-3.79738e-07	-2.30645e-05	-2.84807e-05	1.41004e-06	300	610	0	1.33709e-07	1.17308e-07	-1.11817e-07	-5.48334e-06	1.04897e-06	-4.81636e-06	300	200	0	1.04388e-07	2.618e-07	-4.91555e-07	-0.000269985	0.000115024	6.62779e-05	0	0	0
783	4	2.22003e-07	-6.82655e-08	-5.76857e-07	-3.12095e-05	-3.84277e-05	-3.67753e-06	300	610	0	9.58305e-08	8.59757e-08	-6.25851e-08	-3.19876e-06	9.25968e-07	-3.52478e-06	300	200	0	3.17834e-07	1.77103e-08	-6.39442e-07	-0.000397958	0.000139075	-0.000156477	0	0	0
783	5	3.40034e-07	-1.82452e-07	-6.21414e-07	-3.21714e-05	-3.95652e-05	-6.16419e-06	300	610	0	6.26269e-08	5.77107e-08	-2.68173e-08	-1.50386e-06	7.44848e-07	-2.36194e-06	300	200	0	4.02661e-07	-1.24741e-07	-6.48232e-07	-0.000424089	0.000136321	-0.000265895	0	0	0
783	6	3.67356e-07	-2.2635e-07	-5.72945e-07	-2.88889e-05	-3.55021e-05	-6.85897e-06	300	610	0	3.60698e-08	3.4579e-08	-3.05525e-09	-3.50084e-07	5.51908e-07	-1.41176e-06	300	200	0	4.03425e-07	-1.91771e-07	-5.76e-07	-0.000388551	0.000118485	-0.000297103	0	0	0
783	7	3.39266e-07	-2.24603e-07	-4.76768e-07	-2.35573e-05	-2.89332e-05	-6.44067e-06	300	610	0	1.65003e-08	1.71568e-08	1.0971e-08	3.55023e-07	3.75176e-07	-6.97139e-07	300	200	0	3.55766e-07	-2.07447e-07	-4.65797e-07	-0.000321794	9.41041e-05	-0.000279624	0	0	0
783	8	2.82667e-07	-1.96821e-07	-3.64628e-07	-1.76833e-05	-2.17069e-05	-5.43228e-06	300	610	0	3.28151e-09	5.09434e-09	1.77274e-08	7.18097e-07	2.28833e-07	-2.03149e-07	300	200	0	2.85948e-07	-1.91726e-07	-3.469e-07	-0.000245045	6.88665e-05	-0.000236236	0	0	0
783	9	2.16424e-07	-1.57381e-07	-2.5668e-07	-1.21977e-05	-1.49641e-05	-4.20484e-06	300	610	0	-4.70987e-09	-2.44836e-09	1.94985e-08	8.41232e-07	1.1741e-07	1.05092e-07	300	200	0	2.11714e-07	-1.59829e-07	-2.37182e-07	-0.000171703	4.61455e-05	-0.000183125	0	0	0
784	0	1.52535e-07	-1.15941e-07	-1.64013e-07	-7.5895e-06	-9.3032e-06	-2.9978e-06	300	610	0	-8.74299e-09	-6.49314e-09	1.8192e-08	8.11733e-07	3.93494e-08	2.69786e-07	300	200	0	1.43792e-07	-1.22434e-07	-1.45821e-07	-0.000109064	2.75804e-05	-0.000130756	0	0	0
784	1	9.76154e-08	-7.82923e-08	-9.1179e-08	-4.03514e-06	-4.9393e-06	-1.9464e-06	300	610	0	-1.00194e-08	-8.04455e-09	1.52719e-08	6.97993e-07	-1.02232e-08	3.32311e-07	300	200	0	8.75959e-08	-8.63369e-08	-7.59071e-08	-6.00461e-05	1.3618e-05	-8.50566e-05	0	0	0
784	2	5.44012e-08	-4.73116e-08	-3.84324e-08	-1.51047e-06	-1.84138e-06	-1.10983e-06	300	610	0	-9.55878e-09	-7.97742e-09	1.17722e-08	5.4938e-07	-3.75061e-08	3.28641e-07	300	200	0	4.48424e-08	-5.5289e-08	-2.66602e-08	-2.47043e-05	3.96673e-06	-4.86409e-05	0	0	0
784	3	2.30692e-08	-2.38585e-08	-3.52356e-09	1.21174e-07	1.5931e-07	-4.9653e-07	300	610	0	-8.15428e-09	-6.98771e-09	8.35653e-09	3.98435e-07	-4.87208e-08	2.87348e-07	300	200	0	1.49149e-08	-3.08462e-08	4.83297e-09	-1.43908e-06	-2.05522e-06	-2.19044e-05	0	0	0
784	4	2.30438e-09	-7.52958e-09	1.69674e-08	1.04485e-06	1.29062e-06	-8.47111e-08	300	610	0	-6.37456e-09	-5.58557e-09	5.39636e-09	2.64145e-07	-4.936e-08	2.29348e-07	300	200	0	-4.07018e-09	-1.31151e-08	2.23638e-08	1.21089e-05	-5.27251e-06	-3.92067e-06	0	0	0
784	5	-9.90911e-09	2.75648e-09	2.67258e-08	1.45134e-06	1.78719e-06	1.62164e-07	300	610	0	-4.5913e-09	-4.11347e-09	3.05102e-09	1.55443e-07	-4.38425e-08	1.68656e-07	300	200	0	-1.45004e-08	-1.35699e-09	2.97768e-08	1.84546e-05	-6.49368e-06	6.88654e-06	0	0	0
784	6	-1.57499e-08	8.34182e-09	2.915e-08	1.51202e-06	1.85962e-06	2.84772e-07	300	610	0	-3.01862e-09	-2.77665e-09	1.33881e-09	7.44112e-08	-3.54431e-08	1.13654e-07	300	200	0	-1.87685e-08	5.56517e-09	3.04888e-08	1.99028e-05	-6.42159e-06	1.22791e-05	0	0	0
784	7	-1.72302e-08	1.05586e-08	2.70684e-08	1.36663e-06	1.67954e-06	3.21313e-07	300	610	0	-1.7545e-09	-1.677e-09	1.94751e-10	1.89504e-08	-2.63882e-08	6.84795e-08	300	200	0	-1.89847e-08	8.88157e-09	2.72631e-08	1.83626e-05	-5.61452e-06	1.39156e-05	0	0	0
784	8	-1.60271e-08	1.05742e-08	2.26443e-08	1.12011e-06	1.37577e-06	3.04014e-07	300	610	0	-8.18521e-10	-8.44814e-10	-4.86247e-10	-1.51962e-08	-1.80359e-08	3.4342e-08	300	200	0	-1.68456e-08	9.72943e-09	2.21581e-08	1.52877e-05	-4.48111e-06	1.31974e-05	0	0	0
784	9	-1.34245e-08	9.32254e-09	1.74009e-08	8.44824e-07	1.03709e-06	2.57822e-07	300	610	0	-1.82787e-10	-2.65624e-10	-8.19814e-10	-3.30171e-08	-1.10834e-08	1.06202e-08	300	200	0	-1.36073e-08	9.05691e-09	1.65811e-08	1.16972e-05	-3.29519e-06	1.1211e-05	0	0	0
785	0	-1.03276e-08	7.49139e-09	1.23116e-08	5.85824e-07	7.18714e-07	2.00525e-07	300	610	0	2.04521e-10	9.90504e-11	-9.13857e-10	-3.93267e-08	-5.76463e-09	-4.28486e-09	300	200	0	-1.01231e-08	7.59044e-09	1.13978e-08	8.23816e-06	-2.22047e-06	8.73232e-06	0	0	0
785	1	-7.31575e-09	5.54541e-09	7.91766e-09	3.67067e-07	4.49976e-07	1.43674e-07	300	610	0	4.02821e-10	2.96911e-10	-8.58972e-10	-3.82658e-08	-2.01931e-09	-1.23437e-08	300	200	0	-6.91293e-09	5.84232e-09	7.05868e-09	5.26721e-06	-1.33783e-06	6.26607e-06	0	0	0
785	2	-4.71185e-09	3.76541e-09	4.44736e-09	1.97529e-07	2.41817e-07	9.38581e-08	300	610	0	4.68807e-10	3.75273e-10	-7.25005e-10	-3.30935e-08	3.74816e-10	-1.55054e-08	300	200	0	-4.24304e-09	4.14068e-09	3.72235e-09	2.93107e-06	-6.70847e-07	4.10102e-06	0	0	0
785	3	-2.65296e-09	2.29307e-09	1.92187e-09	7.65019e-08	9.33048e-08	5.40262e-08	300	610	0	4.50852e-10	3.75584e-10	-5.61542e-10	-2.61741e-08	1.70664e-09	-1.54747e-08	300	200	0	-2.20211e-09	2.66865e-09	1.36032e-09	1.23845e-06	-2.07385e-07	2.36728e-06	0	0	0
785	4	-1.1529e-09	1.17315e-09	2.40697e-10	-2.20347e-09	-3.20678e-09	2.46835e-08	300	610	0	3.86776e-10	3.30985e-10	-4.00608e-10	-1.90752e-08	2.26889e-09	-1.3612e-08	300	200	0	-7.66124e-10	1.50413e-09	-1.59912e-10	1.17623e-07	8.38096e-08	1.08823e-06	0	0	0
785	5	-1.52984e-10	3.89384e-10	-7.5459e-10	-4.71925e-08	-5.83139e-08	4.86996e-09	300	610	0	3.03822e-10	2.6588e-10	-2.60317e-10	-1.27195e-08	2.32166e-09	-1.09182e-08	300	200	0	1.50838e-10	6.55264e-10	-1.01491e-09	-5.40823e-07	2.4124e-07	2.23087e-07	0	0	0
785	6	4.40158e-10	-1.07668e-10	-1.23687e-09	-6.74325e-08	-8.30453e-08	-7.10247e-09	300	610	0	2.19905e-10	1.96749e-10	-1.4862e-10	-7.54872e-09	2.07519e-09	-8.06762e-09	300	200	0	6.60063e-10	8.90809e-11	-1.38549e-09	-8.54918e-07	3.02993e-07	-3.00923e-07	0	0	0
785	7	7.28708e-10	-3.80612e-10	-1.36669e-09	-7.10299e-08	-8.73636e-08	-1.31392e-08	300	610	0	1.45438e-10	1.33544e-10	-6.66804e-11	-3.6758e-09	1.68607e-09	-5.46683e-09	300	200	0	8.74146e-10	-2.47068e-10	-1.43337e-09	-9.33579e-07	3.02373e-07	-5.66326e-07	0	0	0
785	8	8.0773e-10	-4.92163e-10	-1.27838e-09	-6.46296e-08	-7.94305e-08	-1.50436e-08	300	610	0	8.52832e-11	8.12829e-11	-1.16191e-11	-1.01081e-09	1.26132e-09	-3.31973e-09	300	200	0	8.93013e-10	-4.1088e-10	-1.29e-09	-8.675e-07	2.65967e-07	-6.51399e-07	0	0	0
785	9	7.56862e-10	-4.97621e-10	-1.0752e-09	-5.32443e-08	-6.53992e-08	-1.43449e-08	300	610	0	4.05293e-11	4.15442e-11	2.14237e-11	6.41944e-10	8.66734e-10	-1.68945e-09	300	200	0	7.97391e-10	-4.56077e-10	-1.05377e-09	-7.26079e-07	2.13325e-07	-6.22649e-07	0	0	0
786	0	6.37379e-10	-4.4143e-10	-8.30185e-10	-4.03503e-08	-4.95347e-08	-1.22329e-08	300	610	0	9.96593e-12	1.37432e-11	3.78675e-11	1.51566e-09	5.36528e-10	-5.50693e-10	300	200	0	6.47345e-10	-4.27687e-10	-7.92317e-10	-5.58203e-07	1.57624e-07	-5.31884e-07	0	0	0
786	1	4.9269e-10	-3.56494e-10	-5.90336e-10	-2.81261e-08	-3.45076e-08	-9.56016e-09	300	610	0	-8.79473e-12	-3.8795e-12	4.28071e-11	1.8373e-09	2.82707e-10	1.69692e-10	300	200	0	4.83895e-10	-3.60373e-10	-5.47529e-10	-3.9513e-07	1.06807e-07	-4.16284e-07	0	0	0
786	2	3.5076e-10	-2.65156e-10	-3.82052e-10	-1.77444e-08	-2.17536e-08	-6.88364e-09	300	610	0	-1.85326e-11	-1.35492e-11	4.05434e-11	1.80317e-09	1.03067e-10	5.63646e-10	300	200	0	3.32227e-10	-2.78706e-10	-3.41508e-10	-2.54262e-07	6.48551e-08	-3.00189e-07	0	0	0
786	3	2.27338e-10	-1.81029e-10	-2.16748e-10	-9.65987e-09	-1.1827e-08	-4.52408e-09	300	610	0	-2.19219e-11	-1.74934e-11	3.44082e-11	1.56857e-09	-1.25054e-11	7.22951e-10	300	200	0	2.05416e-10	-1.98522e-10	-1.8234e-10	-1.42955e-07	3.30025e-08	-1.97649e-07	0	0	0
786	4	1.29272e-10	-1.11076e-10	-9.58649e-11	-3.85996e-09	-4.7097e-09	-2.62806e-09	300	610	0	-2.12569e-11	-1.76754e-11	2.67784e-11	1.24667e-09	-7.7463e-11	7.28349e-10	300	200	0	1.08015e-10	-1.28752e-10	-6.90865e-11	-6.19153e-08	1.07541e-08	-1.15129e-07	0	0	0
786	5	5.7476e-11	-5.76137e-11	-1.49334e-11	-6.50944e-11	-5.6064e-11	-1.22461e-09	300	610	0	-1.83402e-11	-1.56728e-11	1.91989e-11	9.12961e-10	-1.05575e-10	6.44615e-10	300	200	0	3.91357e-11	-7.32865e-11	4.26552e-12	-7.93948e-09	-3.31981e-09	-5.39582e-08	0	0	0
786	6	9.34437e-12	-2.00064e-11	3.33787e-11	2.12453e-09	2.62624e-09	-2.71688e-10	300	610	0	-1.44767e-11	-1.26527e-11	1.25522e-11	6.12246e-10	-1.09151e-10	5.19618e-10	300	200	0	-5.1323e-12	-3.26592e-11	4.59308e-11	2.40406e-08	-1.10158e-08	-1.23546e-08	0	0	0
786	7	-1.9443e-11	4.00116e-12	5.71762e-11	3.13016e-09	3.85531e-09	3.08586e-10	300	610	0	-1.05293e-11	-9.40784e-12	7.23404e-12	3.66354e-10	-9.81931e-11	3.85799e-10	300	200	0	-2.99724e-11	-5.40668e-12	6.44102e-11	3.95613e-08	-1.41273e-08	1.30385e-08	0	0	0
786	8	-3.36763e-11	1.73273e-11	6.40418e-11	3.33516e-09	4.10232e-09	6.05424e-10	300	610	0	-7.00443e-12	-6.42054e-12	3.31391e-12	1.813e-10	-8.0186e-11	2.62863e-10	300	200	0	-4.06807e-11	1.09068e-11	6.73557e-11	4.37683e-08	-1.42319e-08	2.60838e-08	0	0	0
786	9	-3.78447e-11	2.29234e-11	6.03538e-11	3.05539e-09	3.75524e-09	7.0391e-10	300	610	0	-4.14269e-12	-3.93749e-12	6.64918e-13	5.3287e-11	-6.02726e-11	1.60841e-10	300	200	0	-4.19873e-11	1.89859e-11	6.10187e-11	4.09688e-08	-1.25952e-08	3.04743e-08	0	0	0
787	0	-3.57292e-11	2.34078e-11	5.10377e-11	2.53025e-09	3.10797e-09	6.7661e-10	300	610	0	-2.00341e-12	-2.04042e-12	-9.37395e-13	-2.66672e-11	-4.16373e-11	8.30068e-11	300	200	0	-3.77327e-11	2.13674e-11	5.01003e-11	3.44747e-08	-1.01526e-08	2.93654e-08	0	0	0
787	1	-3.02532e-11	2.08955e-11	3.95964e-11	1.92666e-09	2.36527e-09	5.80246e-10	300	610	0	-5.34574e-13	-7.0642e-13	-1.74689e-12	-6.94576e-11	-2.59587e-11	2.83595e-11	300	200	0	-3.07877e-11	2.01891e-11	3.78495e-11	2.66307e-08	-7.53773e-09	2.52267e-08	0	0	0
787	2	-2.34977e-11	1.69598e-11	2.82973e-11	1.34991e-09	1.65626e-09	4.55661e-10	300	610	0	3.7367e-13	1.44786e-13	-2.00403e-12	-8.57789e-11	-1.38494e-11	-6.4412e-12	300	200	0	-2.31241e-11	1.71046e-11	2.62933e-11	1.89457e-08	-5.13563e-09	1.98395e-08	0	0	0
787	3	-1.68122e-11	1.26749e-11	1.84272e-11	8.57368e-10	1.05114e-09	3.29705e-10	300	610	0	8.51315e-13	6.16926e-13	-1.91295e-12	-8.49358e-11	-5.23591e-12	-2.56819e-11	300	200	0	-1.59609e-11	1.32919e-11	1.65142e-11	1.22684e-08	-3.14224e-09	1.43767e-08	0	0	0
787	4	-1.09639e-11	8.70016e-12	1.05553e-11	4.7196e-10	5.77904e-10	2.17977e-10	300	610	0	1.02444e-12	8.1483e-13	-1.63251e-12	-7.43247e-11	3.40675e-13	-3.36825e-11	300	200	0	-9.93944e-12	9.51499e-12	8.92281e-12	6.9666e-09	-1.62151e-09	9.52187e-09	0	0	0
787	5	-6.29422e-12	5.37759e-12	4.77093e-12	1.941e-10	2.36917e-10	1.2775e-10	300	610	0	1.00184e-12	8.31467e-13	-1.27663e-12	-5.93624e-11	3.50632e-12	-3.42666e-11	300	200	0	-5.29238e-12	6.20906e-12	3.4943e-12	3.08772e-09	-5.53834e-10	5.59531e-09	0	0	0
787	6	-2.85896e-12	2.82613e-12	8.76381e-13	1.12022e-11	1.2619e-11	6.06435e-11	300	610	0	8.69401e-13	7.41901e-13	-9.19814e-13	-4.36823e-11	4.90837e-12	-3.0517e-11	300	200	0	-1.98956e-12	3.56803e-12	-4.3433e-14	4.89415e-10	1.26056e-10	2.67062e-09	0	0	0
787	7	-5.42999e-13	1.02222e-12	-1.46729e-12	-9.52907e-11	-1.17846e-10	1.48301e-11	300	610	0	6.896e-13	6.01952e-13	-6.04996e-13	-2.9459e-11	5.12928e-12	-2.47228e-11	300	200	0	1.46601e-13	1.62417e-12	-2.07228e-12	-1.06283e-09	5.01931e-10	6.70667e-10	0	0	0
787	8	8.53307e-13	-1.36818e-13	-2.63984e-12	-1.45158e-10	-1.78806e-10	-1.32785e-11	300	610	0	5.04006e-13	4.4972e-13	-3.51861e-13	-1.7769e-11	4.64476e-12	-1.84438e-11	300	200	0	1.35731e-12	3.12901e-13	-2.9917e-12	-1.82858e-09	6.58198e-10	-5.5917e-10	0	0	0
787	9	1.55438e-12	-7.86895e-13	-2.99927e-12	-1.56523e-10	-1.92538e-10	-2.78564e-11	300	610	0	3.37209e-13	3.08576e-13	-1.64369e-13	-8.92937e-12	3.81241e-12	-1.26348e-11	300	200	0	1.89159e-12	-4.78319e-13	-3.16364e-12	-2.05084e-09	6.6957e-10	-1.1996e-09	0	0	0
788	0	1.77214e-12	-1.06684e-12	-2.84833e-12	-1.44395e-10	-1.77477e-10	-3.29168e-11	300	610	0	2.01104e-13	1.90635e-13	-3.69742e-14	-2.78239e-12	2.87931e-12	-7.78844e-12	300	200	0	1.97324e-12	-8.76204e-13	-2.88531e-12	-1.93411e-09	5.96279e-10	-1.42479e-09	0	0	0
788	1	1.68606e-12	-1.1006e-12	-2.42196e-12	-1.20207e-10	-1.47658e-10	-3.19018e-11	300	610	0	9.88744e-14	1.00097e-13	4.06801e-14	1.08356e-12	1.99954e-12	-4.07347e-12	300	200	0	1.78493e-12	-1.0005e-12	-2.38128e-12	-1.63641e-09	4.83049e-10	-1.3844e-09	0	0	0
788	2	1.43555e-12	-9.88792e-13	-1.88806e-12	-9.19685e-11	-1.12909e-10	-2.75147e-11	300	610	0	2.83088e-14	3.61071e-14	8.04775e-14	3.17711e-12	1.25532e-12	-1.45188e-12	300	200	0	1.46385e-12	-9.52684e-13	-1.80758e-12	-1.27014e-09	3.60355e-10	-1.19612e-09	0	0	0
788	3	1.12036e-12	-8.06618e-13	-1.35599e-12	-6.47677e-11	-7.94688e-11	-2.17119e-11	300	610	0	-1.56381e-14	-4.9885e-15	9.37641e-14	4.002e-12	6.77763e-13	2.28506e-13	300	200	0	1.10472e-12	-8.11607e-13	-1.26222e-12	-9.08122e-10	2.46849e-10	-9.45258e-10	0	0	0
788	4	8.05569e-13	-6.05709e-13	-8.88404e-13	-4.14066e-11	-5.07674e-11	-1.5787e-11	300	610	0	-3.9041e-14	-2.80217e-14	9.02242e-14	3.99914e-12	2.6489e-13	1.1674e-12	300	200	0	7.66527e-13	-6.3373e-13	-7.9818e-13	-5.91708e-10	1.52158e-10	-6.88327e-10	0	0	0
788	5	5.28535e-13	-4.1798e-13	-5.13647e-13	-2.30384e-11	-2.82128e-11	-1.04982e-11	300	610	0	-4.78418e-14	-3.79238e-14	7.7432e-14	3.52069e-12	-4.07331e-15	1.56804e-12	300	200	0	4.80693e-13	-4.55903e-13	-4.36215e-13	-3.39239e-10	7.95743e-11	-4.58539e-10	0	0	0
788	6	3.06239e-13	-2.60211e-13	-2.3694e-13	-9.73083e-12	-1.18813e-11	-6.20581e-12	300	610	0	-4.7198e-14	-3.90956e-14	6.08452e-14	2.82586e-12	-1.58229e-13	1.61144e-12	300	200	0	2.59041e-13	-2.99306e-13	-1.76094e-13	-1.53636e-10	2.83548e-11	-2.71753e-10	0	0	0
788	7	1.41919e-13	-1.38478e-13	-4.95975e-14	-9.19463e-13	-1.07493e-12	-2.99798e-12	300	610	0	-4.12006e-14	-3.51081e-14	4.40544e-14	2.08944e-12	-2.27995e-13	1.44426e-12	300	200	0	1.00718e-13	-1.73586e-13	-5.54315e-15	-2.86058e-11	-4.47445e-12	-1.3196e-10	0	0	0
788	8	3.05221e-14	-5.19773e-14	6.40284e-14	4.25627e-12	5.26636e-12	-7.96202e-13	300	610	0	-3.28402e-14	-2.86297e-14	2.91481e-14	1.41693e-12	-2.40925e-13	1.17595e-12	300	200	0	-2.31815e-15	-8.0607e-14	9.31764e-14	4.6691e-11	-2.28162e-11	-3.58528e-11	0	0	0
788	9	-3.71645e-14	3.95334e-15	1.21724e-13	6.7246e-12	8.28441e-12	5.6464e-13	300	610	0	-2.41181e-14	-2.14916e-14	1.71025e-14	8.61334e-13	-2.19635e-13	8.81487e-13	300	200	0	-6.12826e-14	-1.75383e-14	1.38826e-13	8.44162e-11	-3.06416e-11	2.36786e-11	0	0	0
789	0	-7.16501e-14	3.56394e-14	1.40384e-13	7.34204e-12	9.03193e-12	1.27974e-12	300	610	0	-1.62278e-14	-1.48252e-14	8.13781e-15	4.392e-13	-1.81208e-13	6.07087e-13	300	200	0	-8.78778e-14	2.08142e-14	1.48521e-13	9.60418e-11	-3.14875e-11	5.50832e-11	0	0	0
789	1	-8.29351e-14	4.96082e-14	1.34375e-13	6.82168e-12	8.38489e-12	1.53831e-12	300	610	0	-9.75646e-15	-9.22479e-15	2.01333e-15	1.4413e-13	-1.3751e-13	3.7694e-13	300	200	0	-9.26915e-14	4.03834e-14	1.36388e-13	9.12754e-11	-2.82198e-11	6.6572e-11	0	0	0
789	2	-7.95355e-14	5.1725e-14	1.14899e-13	5.70918e-12	7.01318e-12	1.50357e-12	300	610	0	-4.87256e-15	-4.90501e-15	-1.74798e-15	-4.27044e-14	-9.5991e-14	1.99677e-13	300	200	0	-8.44081e-14	4.682e-14	1.13151e-13	7.76526e-11	-2.29765e-11	6.52404e-11	0	0	0
789	3	-6.80983e-14	4.67752e-14	9.00026e-14	4.38887e-12	5.38837e-12	1.30433e-12	300	610	0	-1.48363e-15	-1.83654e-15	-3.70215e-15	-1.45034e-13	-6.06751e-14	7.39521e-14	300	200	0	-6.95819e-14	4.49387e-14	8.63005e-14	6.05621e-11	-1.72225e-11	5.66965e-11	0	0	0
789	4	-5.34034e-14	3.83525e-14	6.49578e-14	3.10649e-12	3.81175e-12	1.03427e-12	300	610	0	6.41726e-16	1.46637e-16	-4.38432e-15	-1.86577e-13	-3.31362e-14	-7.15032e-15	300	200	0	-5.27617e-14	3.84992e-14	6.05735e-14	4.35153e-11	-1.18609e-11	4.50246e-11	0	0	0
789	5	-3.85875e-14	2.89373e-14	4.28137e-14	1.99882e-12	2.45082e-12	7.55689e-13	300	610	0	1.78719e-15	1.26939e-15	-4.25381e-15	-1.88217e-13	-1.3352e-14	-5.29278e-14	300	200	0	-3.68003e-14	3.02067e-14	3.85599e-14	2.85261e-11	-7.36409e-12	3.29457e-11	0	0	0
789	6	-2.54685e-14	2.0074e-14	2.49774e-14	1.12365e-12	1.37615e-12	5.0542e-13	300	610	0	2.2327e-15	1.76357e-15	-3.67161e-15	-1.6672e-13	-3.85132e-16	-7.29373e-14	300	200	0	-2.32358e-14	2.18375e-14	2.13058e-14	1.6507e-11	-3.90066e-12	2.2073e-11	0	0	0
789	7	-1.48893e-14	1.25846e-14	1.17445e-14	4.86501e-13	5.94194e-13	3.01269e-13	300	610	0	2.22265e-15	1.83744e-15	-2.89913e-15	-1.34483e-13	7.11609e-15	-7.57458e-14	300	200	0	-1.26666e-14	1.44221e-14	8.84539e-15	7.62861e-12	-1.44431e-12	1.31901e-11	0	0	0
789	8	-7.03152e-15	6.77825e-15	2.73599e-15	6.217e-14	7.37652e-14	1.47973e-13	300	610	0	1.95188e-15	1.66084e-15	-2.10934e-15	-9.99147e-14	1.05805e-14	-6.83298e-14	300	200	0	-5.07963e-15	8.43909e-15	6.26651e-16	1.61442e-12	1.40173e-13	6.51022e-12	0	0	0
789	9	-1.67537e-15	2.63172e-15	-2.76967e-15	-1.89212e-13	-2.3425e-13	4.21937e-14	300	610	0	1.56349e-15	1.36129e-15	-1.40376e-15	-6.81272e-14	1.13109e-14	-5.59193e-14	300	200	0	-1.11878e-16	3.99301e-15	-4.17343e-15	-2.03593e-12	1.03446e-12	1.89345e-12	0	0	0
790	0	1.60391e-15	-6.61036e-17	-5.60495e-15	-3.11186e-13	-3.83416e-13	-2.36551e-14	300	610	0	1.15377e-15	1.02677e-15	-8.30726e-16	-4.17285e-14	1.03823e-14	-4.21169e-14	300	200	0	2.75768e-15	9.60663e-16	-6.43567e-15	-3.89196e-12	1.4253e-12	-9.8671e-13	0	0	0
790	1	3.2981e-15	-1.60934e-15	-6.56684e-15	-3.44214e-13	-4.23466e-13	-5.86946e-14	300	610	0	7.80647e-16	7.12014e-16	-4.02215e-16	-2.15754e-14	8.61059e-15	-2.91598e-14	300	200	0	4.07875e-15	-8.97323e-16	-6.96906e-15	-4.49508e-12	1.48008e-12	-2.52502e-12	0	0	0
790	2	3.87896e-15	-2.30475e-15	-6.33695e-15	-3.22164e-13	-3.96005e-13	-7.18428e-14	300	610	0	4.73046e-16	4.46157e-16	-1.07888e-16	-7.41602e-15	6.56534e-15	-1.82335e-14	300	200	0	4.35201e-15	-1.85859e-15	-6.44484e-15	-4.30591e-12	1.33512e-12	-3.10843e-12	0	0	0
790	3	3.75046e-15	-2.42979e-15	-5.44925e-15	-2.71077e-13	-3.33003e-13	-7.08369e-14	300	610	0	2.39791e-16	2.40108e-16	7.41985e-17	1.6091e-15	4.60666e-15	-9.77754e-15	300	200	0	3.99025e-15	-2.18968e-15	-5.37505e-15	-3.68378e-12	1.09259e-12	-3.07326e-12	0	0	0
790	4	3.22943e-15	-2.21199e-15	-4.28918e-15	-2.09385e-13	-2.57077e-13	-6.1813e-14	300	610	0	7.70921e-17	9.30139e-17	1.70043e-16	6.60626e-15	2.93129e-15	-3.75004e-15	300	200	0	3.30652e-15	-2.11898e-15	-4.11914e-15	-2.88688e-12	8.22882e-13	-2.68663e-12	0	0	0
790	5	2.54483e-15	-1.82305e-15	-3.11082e-15	-1.48951e-13	-1.82774e-13	-4.9255e-14	300	610	0	-2.56433e-17	-2.64793e-18	2.04876e-16	8.69175e-15	1.61855e-15	1.62578e-16	300	200	0	2.51919e-15	-1.82569e-15	-2.90594e-15	-2.08452e-12	5.69706e-13	-2.14402e-12	0	0	0
790	6	1.84782e-15	-1.38207e-15	-2.06243e-15	-9.64457e-14	-1.18261e-13	-3.61624e-14	300	610	0	-8.16539e-17	-5.73331e-17	2.00476e-16	8.85453e-15	6.70813e-16	2.39276e-15	300	200	0	1.76616e-15	-1.4394e-15	-1.86195e-15	-1.37467e-12	3.56219e-13	-1.57643e-12	0	0	0
790	7	1.22676e-15	-9.63748e-16	-1.21376e-15	-5.47591e-14	-6.70703e-14	-2.43233e-14	300	610	0	-1.04122e-16	-8.19389e-17	1.74045e-16	7.89244e-15	4.59349e-17	3.38973e-15	300	200	0	1.12264e-15	-1.04569e-15	-1.03972e-15	-8.02646e-13	1.91005e-13	-1.06214e-12	0	0	0
790	8	7.23421e-16	-6.08332e-16	-5.81111e-16	-2.42626e-14	-2.96415e-14	-1.46164e-14	300	610	0	-1.04626e-16	-8.63168e-17	1.38098e-16	6.39831e-15	-3.18816e-16	3.55879e-15	300	200	0	6.18795e-16	-6.94649e-16	-4.43013e-16	-3.78066e-13	7.32415e-14	-6.39814e-13	0	0	0
790	9	3.47776e-16	-3.31457e-16	-1.48084e-16	-3.83595e-15	-4.58775e-15	-7.29283e-15	300	610	0	-9.2442e-17	-7.85428e-17	1.00965e-16	4.77642e-15	-4.90519e-16	3.2317e-15	300	200	0	2.55334e-16	-4.1e-16	-4.71184e-17	-8.88776e-14	-3.19877e-15	-3.20716e-13	0	0	0
791	0	9.03347e-17	-1.32749e-16	1.18541e-16	8.36575e-15	1.03639e-14	-2.21262e-15	300	610	0	-7.44152e-17	-6.47089e-17	6.75783e-17	3.27444e-15	-5.30758e-16	2.65834e-15	300	200	0	1.59195e-17	-1.97458e-16	1.86119e-16	8.7988e-14	-4.67668e-14	-9.90128e-14	0	0	0
791	1	-6.84516e-17	-2.67488e-18	2.57704e-16	1.43837e-14	1.77248e-14	9.72054e-16	300	610	0	-5.51786e-17	-4.90401e-17	4.03254e-17	2.02048e-15	-4.90614e-16	2.01174e-15	300	200	0	-1.2363e-16	-5.1715e-17	2.9803e-16	1.79187e-13	-6.62405e-14	4.02605e-14	0	0	0
791	2	-1.51585e-16	7.24304e-17	3.06992e-16	1.61289e-14	1.98437e-14	2.68719e-15	300	610	0	-3.75398e-17	-3.41845e-17	1.98484e-17	1.05862e-15	-4.09039e-16	1.40013e-15	300	200	0	-1.89125e-16	3.82459e-17	3.2684e-16	2.10258e-13	-6.95394e-14	1.15536e-13	0	0	0
791	3	-1.8131e-16	1.06977e-16	2.98728e-16	1.52093e-14	1.8696e-14	3.35293e-15	300	610	0	-2.29226e-17	-2.15676e-17	5.70876e-18	3.79387e-16	-3.1337e-16	8.81555e-16	300	200	0	-2.04232e-16	8.54092e-17	3.04437e-16	2.03054e-13	-6.31453e-14	1.45041e-13	0	0	0
791	4	-1.76783e-16	1.14085e-16	2.58361e-16	1.28672e-14	1.58072e-14	3.33595e-15	300	610	0	-1.17855e-17	-1.17421e-17	-3.10149e-18	-5.6373e-17	-2.21004e-16	4.78295e-16	300	200	0	-1.88569e-16	1.02343e-16	2.5526e-16	1.74703e-13	-5.19405e-14	1.44712e-13	0	0	0
791	5	-1.53104e-16	1.0457e-16	2.04349e-16	9.98656e-15	1.22616e-14	2.92845e-15	300	610	0	-3.97712e-18	-4.69297e-18	-7.79717e-18	-3.00193e-16	-1.41548e-16	1.89415e-16	300	200	0	-1.57081e-16	9.9877e-17	1.96552e-16	1.37574e-13	-3.93057e-14	1.2727e-13	0	0	0
791	6	-1.21236e-16	8.6632e-17	1.48931e-16	7.13967e-15	8.76121e-15	2.34502e-15	300	610	0	9.86517e-19	-8.05425e-20	-9.56735e-18	-4.04586e-16	-7.89889e-17	7.39825e-19	300	200	0	-1.20249e-16	8.65515e-17	1.39364e-16	9.98242e-14	-2.7355e-14	1.02068e-13	0	0	0
791	7	-8.84585e-17	6.59898e-17	9.93124e-17	4.65162e-15	5.70408e-15	1.72999e-15	300	610	0	3.72275e-18	2.58098e-18	-9.44444e-18	-4.16371e-16	-3.3603e-17	-1.07827e-16	300	200	0	-8.47358e-17	6.85708e-17	8.98679e-17	6.62183e-14	-1.72226e-14	7.54085e-14	0	0	0
791	8	-5.90668e-17	4.62539e-17	5.89434e-17	2.66653e-15	3.26631e-15	1.17012e-15	300	610	0	4.8521e-18	3.80351e-18	-8.24776e-18	-3.73505e-16	-3.50198e-18	-1.57392e-16	300	200	0	-5.42147e-17	5.00574e-17	5.06956e-17	3.90017e-14	-9.34356e-15	5.10903e-14	0	0	0
791	9	-3.51258e-17	2.93921e-17	2.87056e-17	1.20728e-15	1.47529e-15	7.0871e-16	300	610	0	4.92293e-18	4.05293e-18	-6.57639e-18	-3.04328e-16	1.42222e-17	-1.67125e-16	300	200	0	-3.02028e-17	3.34451e-17	2.21292e-17	1.87035e-14	-3.69952e-15	3.10172e-14	0	0	0
792	0	-1.7173e-17	1.61931e-17	7.89795e-18	2.24339e-16	2.69645e-16	3.58928e-16	300	610	0	4.37672e-18	3.71313e-18	-4.83136e-18	-2.28271e-16	2.2717e-17	-1.52795e-16	300	200	0	-1.27963e-17	1.99063e-17	3.06659e-18	4.80305e-15	-1.33945e-17	1.57782e-14	0	0	0
792	1	-4.80354e-18	6.67372e-18	-5.00707e-18	-3.67548e-16	-4.5569e-16	1.15028e-16	300	610	0	3.54086e-18	3.07506e-18	-3.25204e-18	-1.57326e-16	2.48927e-17	-1.26339e-16	300	200	0	-1.26268e-18	9.74878e-18	-8.25911e-18	-3.76166e-15	2.10754e-15	5.13531e-15	0	0	0
792	2	2.88099e-18	4.04852e-19	-1.18299e-17	-6.64033e-16	-8.18393e-16	-3.89177e-17	300	610	0	2.63812e-18	2.34157e-18	-1.95628e-18	-9.7779e-17	2.31758e-17	-9.60653e-17	300	200	0	5.51911e-18	2.74643e-18	-1.37861e-17	-8.23746e-15	3.07571e-15	-1.59608e-15	0	0	0
792	3	6.95573e-18	-3.24771e-18	-1.43422e-17	-7.55329e-16	-9.29356e-16	-1.22789e-16	300	610	0	1.80456e-18	1.64068e-18	-9.78041e-19	-5.18847e-17	1.94255e-17	-6.7206e-17	300	200	0	8.76029e-18	-1.60703e-18	-1.53203e-17	-9.82871e-15	3.26565e-15	-5.27601e-15	0	0	0
792	4	8.46921e-18	-4.96055e-18	-1.40768e-17	-7.17765e-16	-8.82352e-16	-1.56371e-16	300	610	0	1.11015e-18	1.04209e-18	-2.98996e-19	-1.93118e-17	1.49533e-17	-4.26007e-17	300	200	0	9.57937e-18	-3.91846e-18	-1.43757e-17	-9.57178e-15	2.98552e-15	-6.76276e-15	0	0	0
792	5	8.32965e-18	-5.35393e-18	-1.22458e-17	-6.10592e-16	-7.50128e-16	-1.57036e-16	300	610	0	5.78547e-19	5.7369e-19	1.2707e-19	1.71852e-18	1.05992e-17	-2.33748e-17	300	200	0	8.90819e-18	-4.78023e-18	-1.21187e-17	-8.28286e-15	2.4685e-15	-6.81128e-15	0	0	0
792	6	7.2563e-18	-4.94178e-18	-9.73311e-18	-4.76175e-16	-5.84672e-16	-1.38695e-16	300	610	0	2.03921e-19	2.35983e-19	3.56887e-19	1.3605e-17	6.83207e-18	-9.53396e-18	300	200	0	7.46022e-18	-4.70579e-18	-9.37622e-18	-6.55427e-15	1.87694e-15	-6.0271e-15	0	0	0
792	7	5.77405e-18	-4.11563e-18	-7.128e-18	-3.42119e-16	-4.19835e-16	-1.11615e-16	300	610	0	-3.57831e-20	1.36827e-20	4.46471e-19	1.88171e-17	3.85162e-18	-4.39461e-19	300	200	0	5.73826e-18	-4.10194e-18	-6.68153e-18	-4.77898e-15	1.31304e-15	-4.85765e-15	0	0	0
792	8	4.23341e-18	-3.14994e-18	-4.78035e-18	-2.24255e-16	-2.75007e-16	-8.27373e-17	300	610	0	-1.69335e-19	-1.15761e-19	4.44747e-19	1.95704e-17	1.67879e-18	4.84182e-18	300	200	0	4.06408e-18	-3.2657e-18	-4.3356e-18	-3.1885e-15	8.32276e-16	-3.60612e-15	0	0	0
792	9	2.84289e-18	-2.21917e-18	-2.86062e-18	-1.29752e-16	-1.5895e-16	-5.62698e-17	300	610	0	-2.25932e-19	-1.76383e-19	3.9073e-19	1.76702e-17	2.2937e-19	7.30104e-18	300	200	0	2.61696e-18	-2.39555e-18	-2.46989e-18	-1.8939e-15	4.56633e-16	-2.45661e-15	0	0	0
793	0	1.70447e-18	-1.41944e-18	-1.41582e-18	-5.99475e-17	-7.32725e-17	-3.43435e-17	300	610	0	-2.31536e-19	-1.90208e-19	3.13089e-19	1.44709e-17	-6.31324e-19	7.8445e-18	300	200	0	1.47293e-18	-1.60965e-18	-1.10273e-18	-9.23772e-16	1.86215e-16	-1.50281e-15	0	0	0
793	1	8.46713e-19	-7.90403e-19	-4.16326e-19	-1.26661e-17	-1.5276e-17	-1.76424e-17	300	610	0	-2.07153e-19	-1.75479e-19	2.31121e-19	1.09062e-17	-1.05091e-18	7.22171e-18	300	200	0	6.3956e-19	-9.65883e-19	-1.85205e-19	-2.55857e-16	8.53586e-18	-7.7525e-16	0	0	0
793	2	2.52597e-19	-3.34501e-19	2.07971e-19	1.60285e-17	1.98905e-17	-5.93662e-18	300	610	0	-1.68436e-19	-1.4609e-19	1.56438e-19	7.55637e-18	-1.16686e-18	6.00262e-18	300	200	0	8.41609e-20	-4.8059e-19	3.64408e-19	1.58666e-16	-9.46385e-17	-2.64508e-16	0	0	0
793	3	-1.19107e-19	-3.24981e-20	5.42115e-19	3.06155e-17	3.77381e-17	1.50142e-18	300	610	0	-1.26094e-19	-1.11774e-19	9.48471e-20	4.72947e-18	-1.0944e-18	4.58604e-18	300	200	0	-2.45201e-19	-1.44272e-19	6.36963e-19	3.7808e-16	-1.42675e-16	6.06798e-17	0	0	0
793	4	-3.18618e-19	1.45013e-19	6.69599e-19	3.53522e-17	4.35002e-17	5.59892e-18	300	610	0	-8.67156e-20	-7.87185e-20	4.81275e-20	2.54027e-18	-9.22265e-19	3.22481e-18	300	200	0	-4.05334e-19	6.62948e-20	7.17726e-19	4.59155e-16	-1.53284e-16	2.40412e-16	0	0	0
793	5	-3.9534e-19	2.29784e-19	6.63062e-19	3.38607e-17	4.16269e-17	7.28725e-18	300	610	0	-5.37364e-20	-5.03277e-20	1.55279e-20	9.78726e-19	-7.13337e-19	2.05768e-18	300	200	0	-4.49076e-19	1.79457e-19	6.7859e-19	4.51027e-16	-1.41108e-16	3.15087e-16	0	0	0
793	6	-3.92317e-19	2.51128e-19	5.80251e-19	2.89661e-17	3.55868e-17	7.38914e-18	300	610	0	-2.83682e-20	-2.80041e-20	-5.06652e-21	-3.5776e-20	-5.08166e-19	1.14132e-18	300	200	0	-4.20685e-19	2.23124e-19	5.75184e-19	3.9258e-16	-1.17284e-16	3.20454e-16	0	0	0
793	7	-3.43805e-19	2.33458e-19	4.63458e-19	2.26985e-17	2.78712e-17	6.56675e-18	300	610	0	-1.04006e-20	-1.18303e-20	-1.63033e-20	-6.148e-19	-3.29616e-19	4.7838e-19	300	200	0	-3.54205e-19	2.21628e-19	4.47154e-19	3.1217e-16	-8.96028e-17	2.85335e-16	0	0	0
793	8	-2.74922e-19	1.95465e-19	3.41051e-19	1.63886e-17	2.01122e-17	5.31099e-18	300	610	0	1.16997e-21	-1.1207e-21	-2.08201e-20	-8.74411e-19	-1.8766e-19	4.01869e-20	300	200	0	-2.73752e-19	1.94344e-19	3.20231e-19	2.2872e-16	-6.30047e-17	2.31123e-16	0	0	0
793	9	-2.02541e-19	1.50317e-19	2.30012e-19	1.08069e-17	1.32533e-17	3.95579e-18	300	610	0	7.68298e-21	5.17042e-21	-2.09348e-20	-9.19423e-19	-8.36688e-20	-2.16544e-19	300	200	0	-1.94858e-19	1.55487e-19	2.09077e-19	1.53471e-16	-4.02004e-17	1.72399e-16	0	0	0
794	0	-1.36777e-19	1.06437e-19	1.38746e-19	6.30918e-18	7.72957e-18	2.70499e-18	300	610	0	1.05116e-20	8.17106e-21	-1.85048e-20	-8.35684e-19	-1.39033e-20	-3.38334e-19	300	200	0	-1.26265e-19	1.14608e-19	1.20242e-19	9.19091e-17	-2.22961e-17	1.18081e-16	0	0	0
794	1	-8.26587e-20	6.85182e-20	6.97312e-20	2.97101e-18	3.63217e-18	1.66333e-18	300	610	0	1.08847e-20	8.92209e-21	-1.49014e-20	-6.87904e-19	2.78661e-20	-3.6802e-19	300	200	0	-7.1774e-20	7.74403e-20	5.48298e-20	4.5556e-17	-9.34376e-18	7.27723e-17	0	0	0
794	2	-4.16884e-20	3.85478e-20	2.17371e-20	6.97507e-19	8.43314e-19	8.6612e-19	300	610	0	9.8015e-21	8.29016e-21	-1.1053e-20	-5.20922e-19	4.85591e-20	-3.4121e-19	300	200	0	-3.18869e-20	4.68379e-20	1.06841e-20	1.34738e-17	-7.82783e-19	3.80459e-17	0	0	0
794	3	-1.31621e-20	1.67203e-20	-8.4488e-21	-6.92807e-19	-8.60686e-19	3.04499e-19	300	610	0	8.01011e-21	6.93843e-21	-7.52258e-21	-3.62809e-19	5.46671e-20	-2.85115e-19	300	200	0	-5.152e-21	2.36588e-20	-1.59714e-20	-6.57828e-18	4.23269e-18	1.35439e-17	0	0	0
794	4	4.80835e-21	2.17715e-21	-2.47969e-20	-1.40957e-18	-1.73779e-18	-5.47092e-20	300	610	0	6.02515e-21	5.33402e-21	-4.59587e-21	-2.28645e-19	5.16612e-20	-2.18871e-19	300	200	0	1.08335e-20	7.51117e-21	-2.93928e-20	-1.7323e-17	6.6117e-18	-2.15835e-18	0	0	0
794	5	1.45672e-20	-6.44405e-21	-3.12399e-20	-1.65362e-18	-2.03489e-18	-2.54714e-19	300	610	0	4.16554e-21	3.77562e-21	-2.36522e-21	-1.24248e-19	4.37737e-20	-1.54688e-19	300	200	0	1.87328e-20	-2.66843e-21	-3.36051e-20	-2.14353e-17	7.19124e-18	-1.0929e-17	0	0	0
794	6	1.84413e-20	-1.06325e-20	-3.12197e-20	-1.59678e-18	-1.9631e-18	-3.39339e-19	300	610	0	2.59972e-21	2.42946e-21	-8.00705e-22	-4.94107e-20	3.40198e-20	-9.93437e-20	300	200	0	2.1041e-20	-8.20307e-21	-3.20204e-20	-2.12441e-17	6.66706e-18	-1.46687e-17	0	0	0
794	7	1.84701e-20	-1.1773e-20	-2.74859e-20	-1.37373e-18	-1.68777e-18	-3.47536e-19	300	610	0	1.3895e-21	1.36583e-21	1.94277e-22	-4.92039e-22	2.43558e-20	-5.56791e-20	300	200	0	1.98596e-20	-1.04072e-20	-2.72916e-20	-1.86013e-17	5.57081e-18	-1.507e-17	0	0	0
794	8	1.62845e-20	-1.10251e-20	-2.20621e-20	-1.0817e-18	-1.32825e-18	-3.10814e-19	300	610	0	5.28015e-22	5.91456e-22	7.43181e-22	2.76925e-20	1.58956e-20	-2.39357e-20	300	200	0	1.68125e-20	-1.04337e-20	-2.1319e-20	-1.48641e-17	4.27634e-18	-1.3504e-17	0	0	0
794	9	1.30864e-20	-9.28064e-21	-1.63134e-20	-7.8483e-19	-9.63179e-19	-2.52644e-19	300	610	0	-3.02475e-23	7.5712e-23	9.70168e-22	4.05956e-20	9.13629e-21	-2.83109e-21	300	200	0	1.30561e-20	-9.20493e-21	-1.53432e-20	-1.09432e-17	3.02223e-18	-1.09936e-17	0	0	0
795	0	9.6874e-21	-7.17117e-21	-1.10632e-20	-5.20574e-19	-6.38447e-19	-1.89077e-19	300	610	0	-3.47615e-22	-2.29843e-22	9.85006e-22	4.31742e-20	4.16072e-21	9.64059e-21	300	200	0	9.33978e-21	-7.40101e-21	-1.00782e-20	-7.38418e-18	1.94086e-18	-8.23953e-18	0	0	0
795	1	6.57817e-21	-5.10334e-21	-6.72555e-21	-3.06574e-19	-3.75623e-19	-1.29987e-19	300	610	0	-4.88642e-22	-3.78119e-22	8.76099e-22	3.95093e-20	8.03954e-22	1.56618e-20	300	200	0	6.08952e-21	-5.48146e-21	-5.84945e-21	-4.45754e-18	1.08772e-18	-5.67371e-18	0	0	0
795	2	4.00623e-21	-3.30599e-21	-3.42977e-21	-1.46984e-19	-1.79728e-19	-8.05152e-20	300	610	0	-5.11467e-22	-4.18289e-22	7.09031e-22	3.26917e-20	-1.22188e-21	1.72564e-20	300	200	0	3.49476e-21	-3.72428e-21	-2.72074e-21	-2.24341e-18	4.67523e-19	-3.52205e-18	0	0	0
795	3	2.04984e-21	-1.87845e-21	-1.12594e-21	-3.77026e-20	-4.56699e-20	-4.24719e-20	300	610	0	-4.6361e-22	-3.91514e-22	5.2844e-22	2.48742e-20	-2.24095e-21	1.61158e-20	300	200	0	1.58623e-21	-2.26996e-21	-5.97502e-22	-7.02923e-19	5.52005e-20	-1.86503e-18	0	0	0
795	4	6.80627e-22	-8.3372e-22	3.32887e-22	2.96238e-20	3.68519e-20	-1.55351e-20	300	610	0	-3.80821e-22	-3.29442e-22	3.61606e-22	1.74139e-20	-2.55969e-21	1.35387e-20	300	200	0	2.99805e-22	-1.16316e-21	6.94493e-22	2.66588e-19	-1.88446e-19	-6.89963e-19	0	0	0
795	5	-1.87754e-22	-1.33653e-22	1.13195e-21	6.48013e-20	7.99043e-20	1.80439e-21	300	610	0	-2.87818e-22	-2.54476e-22	2.22572e-22	1.10485e-20	-2.43778e-21	1.04428e-20	300	200	0	-4.75573e-22	-3.88129e-22	1.35453e-21	7.92226e-19	-3.06064e-19	6.79024e-20	0	0	0
795	6	-6.64646e-22	2.84786e-22	1.45642e-21	7.73007e-20	9.51307e-20	1.15586e-20	300	610	0	-2.00031e-22	-1.81034e-22	1.16098e-22	6.07136e-21	-2.07703e-21	7.41773e-21	300	200	0	-8.64677e-22	1.03752e-22	1.57252e-21	9.99989e-19	-3.37198e-19	4.95543e-19	0	0	0
795	7	-8.59593e-22	4.91415e-22	1.46933e-21	7.52711e-20	9.25432e-20	1.57888e-20	300	610	0	-1.25709e-22	-1.17224e-22	4.10388e-23	2.48591e-21	-1.62199e-21	4.7941e-21	300	200	0	-9.85302e-22	3.7419e-22	1.51037e-21	1.00022e-18	-3.14896e-19	6.82334e-19	0	0	0
795	8	-8.69193e-22	5.51627e-22	1.30157e-21	6.51299e-20	8.0022e-20	1.63385e-20	300	610	0	-6.79893e-23	-6.65611e-23	-7.00935e-24	1.28071e-22	-1.16698e-21	2.71407e-21	300	200	0	-9.37183e-22	4.85066e-22	1.29456e-21	8.811e-19	-2.6453e-19	7.08378e-19	0	0	0
795	9	-7.71083e-22	5.20479e-22	1.04994e-21	5.15341e-20	6.32823e-20	1.47066e-20	300	610	0	-2.66975e-23	-2.94964e-23	-3.3799e-23	-1.24284e-21	-7.66239e-22	1.19456e-21	300	200	0	-7.97781e-22	4.90982e-22	1.01614e-21	7.07563e-19	-2.04033e-19	6.38896e-19	0	0	0
796	0	-6.22742e-22	4.40516e-22	7.80085e-22	3.75731e-20	4.6113e-20	1.20149e-20	300	610	0	2.26252e-25	-4.66932e-24	-4.51721e-23	-1.88287e-21	-4.44477e-22	1.78501e-22	300	200	0	-6.22516e-22	4.35846e-22	7.34913e-22	5.23428e-19	-1.44925e-19	5.22775e-19	0	0	0
796	1	-4.63207e-22	3.4202e-22	5.31925e-22	2.50665e-20	3.07436e-20	9.03487e-21	300	610	0	1.56791e-23	1.01618e-23	-4.63254e-23	-2.02637e-21	-2.06487e-22	-4.26967e-22	300	200	0	-4.47528e-22	3.52182e-22	4.856e-22	3.55154e-19	-9.36615e-20	3.93683e-19	0	0	0
796	2	-3.16256e-22	2.44613e-22	3.25827e-22	1.48872e-20	1.82416e-20	6.2443e-21	300	610	0	2.26945e-23	1.74774e-23	-4.14654e-23	-1.86728e-21	-4.50356e-23	-7.24176e-22	300	200	0	-2.93561e-22	2.6209e-22	2.84361e-22	2.16061e-19	-5.30209e-20	2.72524e-19	0	0	0
796	3	-1.94061e-22	1.59444e-22	1.68483e-22	7.25975e-21	8.87865e-21	3.89538e-21	300	610	0	2.40222e-23	1.95997e-23	-3.37274e-23	-1.55319e-21	5.31604e-23	-8.08717e-22	300	200	0	-1.70038e-22	1.79044e-22	1.34756e-22	1.1033e-19	-2.33331e-20	1.70372e-19	0	0	0
796	4	-1.00667e-22	9.14668e-23	5.7931e-23	2.00876e-21	2.43687e-21	2.08044e-21	300	610	0	2.19215e-23	1.84832e-23	-2.52572e-23	-1.18742e-21	1.0328e-22	-7.60905e-22	300	200	0	-7.87459e-23	1.0995e-22	3.26738e-23	3.63854e-20	-3.48219e-21	9.13274e-20	0	0	0
796	5	-3.49688e-23	4.14779e-23	-1.25379e-23	-1.24979e-21	-1.55738e-21	7.88898e-22	300	610	0	1.81001e-23	1.56376e-23	-1.7376e-23	-8.35551e-22	1.19783e-22	-6.42696e-22	300	200	0	-1.68687e-23	5.71155e-23	-2.9914e-23	-1.04671e-20	8.3463e-21	3.49918e-20	0	0	0
796	6	6.97389e-24	7.79151e-24	-5.15593e-23	-2.97429e-21	-3.66819e-21	-4.77327e-23	300	610	0	1.3745e-23	1.21371e-23	-1.07731e-23	-5.33624e-22	1.1499e-22	-4.98106e-22	300	200	0	2.07189e-23	1.99287e-23	-6.23324e-23	-3.61572e-20	1.4152e-20	-1.57032e-21	0	0	0
796	7	3.02574e-23	-1.25055e-23	-6.78476e-23	-3.61119e-21	-4.44447e-21	-5.23064e-22	300	610	0	9.6023e-24	8.67748e-24	-5.69226e-24	-2.9641e-22	9.85249e-23	-3.55587e-22	300	200	0	3.98597e-23	-3.82798e-24	-7.35398e-23	-4.66168e-20	1.58027e-20	-2.24045e-20	0	0	0
796	8	4.00369e-23	-2.26843e-23	-6.91234e-23	-3.54683e-21	-4.3609e-21	-7.33994e-22	300	610	0	6.07561e-24	5.65377e-24	-2.09238e-24	-1.24684e-22	7.73115e-23	-2.31251e-22	300	200	0	4.61125e-23	-1.70305e-23	-7.12158e-23	-4.70727e-20	1.48677e-20	-3.1712e-20	0	0	0
796	9	4.08862e-23	-2.5832e-23	-6.16157e-23	-3.08695e-21	-3.79292e-21	-7.67758e-22	300	610	0	3.32356e-24	3.24122e-24	2.26834e-25	-1.10841e-23	5.58974e-23	-1.32193e-22	300	200	0	4.42098e-23	-2.25908e-23	-6.13888e-23	-4.17226e-20	1.25576e-20	-3.32825e-20	0	0	0
797	0	3.64998e-23	-2.4562e-23	-4.9953e-23	-2.45451e-21	-3.01415e-21	-6.95634e-22	300	610	0	1.34502e-24	1.46768e-24	1.53323e-24	5.55517e-23	3.69209e-23	-5.94785e-23	300	200	0	3.78449e-23	-2.30944e-23	-4.84197e-23	-3.36721e-20	9.73214e-21	-3.02173e-20	0	0	0
797	1	2.96262e-23	-2.09034e-23	-3.72918e-23	-1.79824e-21	-2.20703e-21	-5.7123e-22	300	610	0	4.70943e-26	2.72998e-25	2.10154e-24	8.72408e-23	2.16085e-23	-1.05799e-23	300	200	0	2.96733e-23	-2.06304e-23	-3.51903e-23	-2.5029e-20	6.94734e-21	-2.48523e-20	0	0	0
797	2	2.2142e-23	-1.63077e-23	-2.55662e-23	-1.20652e-21	-1.47985e-21	-4.31598e-22	300	610	0	-7.04765e-25	-4.46434e-25	2.17774e-24	9.50593e-23	1.02283e-23	1.87958e-23	300	200	0	2.14373e-23	-1.67541e-23	-2.33884e-23	-1.70755e-20	4.51793e-21	-1.88047e-20	0	0	0
797	3	1.51991e-23	-1.17211e-23	-1.57764e-23	-7.22468e-22	-8.85314e-22	-2.9986e-22	300	610	0	-1.05302e-24	-8.06846e-25	1.9619e-24	8.82211e-23	2.46576e-24	3.34444e-23	300	200	0	1.41461e-23	-1.25279e-23	-1.38145e-23	-1.04668e-20	2.58248e-21	-1.30856e-20	0	0	0
797	4	9.39513e-24	-7.68657e-24	-8.26676e-24	-3.58023e-22	-4.37935e-22	-1.88366e-22	300	610	0	-1.12771e-24	-9.1787e-25	1.6039e-24	7.37712e-23	-2.29129e-24	3.78793e-23	300	200	0	8.26742e-24	-8.60444e-24	-6.66286e-24	-5.41921e-21	1.16179e-21	-8.2373e-21	0	0	0
797	5	4.938e-24	-4.45048e-24	-2.9635e-24	-1.058e-22	-1.28502e-22	-1.01804e-22	300	610	0	-1.03619e-24	-8.72269e-25	1.20684e-24	5.66679e-23	-4.75318e-24	3.59129e-23	300	200	0	3.9018e-24	-5.32275e-24	-1.75666e-24	-1.87099e-21	2.06455e-22	-4.46766e-21	0	0	0
797	6	1.78663e-24	-2.05928e-24	4.3894e-25	5.18303e-23	6.47284e-23	-3.98978e-23	300	610	0	-8.6004e-25	-7.42055e-25	8.34669e-25	4.00781e-23	-5.60195e-24	3.05007e-23	300	200	0	9.26594e-25	-2.80133e-24	1.27361e-24	3.92132e-22	-3.67433e-22	-1.76764e-21	0	0	0
797	7	-2.38259e-25	-4.38937e-25	2.34285e-24	1.3628e-22	1.68109e-22	4.52153e-25	300	610	0	-6.56221e-25	-5.78717e-25	5.21173e-25	2.57615e-23	-5.42206e-24	2.37524e-23	300	200	0	-8.9448e-25	-1.01765e-24	2.86402e-24	1.64656e-21	-6.53584e-22	-4.50923e-24	0	0	0
797	8	-1.37407e-24	5.45013e-25	3.15817e-24	1.68587e-22	2.07505e-22	2.35975e-23	300	610	0	-4.60797e-25	-4.15807e-25	2.78791e-25	1.44587e-23	-4.67218e-24	1.70406e-23	300	200	0	-1.83486e-24	1.29206e-25	3.43696e-24	2.17149e-21	-7.40183e-22	1.00974e-21	0	0	0
797	9	-1.86328e-24	1.04576e-24	3.25041e-24	1.67062e-22	2.05416e-22	3.40915e-23	300	610	0	-2.93499e-25	-2.72568e-25	1.06194e-25	6.23628e-24	-3.684e-24	1.115e-23	300	200	0	-2.15678e-24	7.7319e-25	3.35661e-24	2.2144e-21	-7.01724e-22	1.4725e-21	0	0	0
798	0	-1.9224e-24	1.20898e-24	2.91591e-24	1.46267e-22	1.79724e-22	3.60605e-23	300	610	0	-1.62319e-25	-1.57715e-25	-5.70153e-27	7.65284e-25	-2.67662e-24	6.43383e-24	300	200	0	-2.08472e-24	1.05127e-24	2.91021e-24	1.97506e-21	-5.9595e-22	1.563e-21	0	0	0
798	1	-1.7272e-24	1.15869e-24	2.37594e-24	1.16873e-22	1.43525e-22	3.28933e-23	300	610	0	-6.75439e-26	-7.28769e-26	-6.93564e-26	-2.47151e-24	-1.7783e-24	2.95518e-24	300	200	0	-1.79474e-24	1.08581e-24	2.30659e-24	1.60197e-21	-4.64082e-22	1.42869e-21	0	0	0
798	2	-1.40904e-24	9.91623e-25	1.78222e-24	8.60379e-23	1.056e-22	2.71505e-23	300	610	0	-5e-27	-1.54103e-26	-9.76858e-26	-4.03785e-24	-1.0498e-24	6.02792e-25	300	200	0	-1.41404e-24	9.76213e-25	1.68453e-24	1.19647e-21	-3.32935e-22	1.18113e-21	0	0	0
798	3	-1.05812e-24	7.77345e-25	1.22837e-24	5.80516e-23	7.12054e-23	2.06117e-23	300	610	0	3.15558e-26	1.94676e-26	-1.02327e-25	-4.457e-24	-5.05779e-25	-8.21583e-25	300	200	0	-1.02656e-24	7.96812e-25	1.12604e-24	8.2068e-22	-2.17837e-22	8.97975e-22	0	0	0
798	4	-7.30204e-25	5.61466e-25	7.63478e-25	3.50396e-23	4.29405e-23	1.43948e-23	300	610	0	4.88114e-26	3.71996e-26	-9.27958e-26	-4.16661e-24	-1.32694e-25	-1.54258e-24	300	200	0	-6.81392e-25	5.98665e-25	6.70682e-25	5.06771e-22	-1.2569e-22	6.28114e-22	0	0	0
798	5	-4.5461e-25	3.70405e-25	4.05163e-25	1.76312e-23	2.157e-23	9.10415e-24	300	610	0	5.2913e-26	4.29595e-26	-7.62522e-26	-3.50288e-24	9.76324e-26	-1.7732e-24	300	200	0	-4.01697e-25	4.13365e-25	3.28911e-25	2.65869e-22	-5.77243e-23	3.9807e-22	0	0	0
798	6	-2.41956e-25	2.16393e-25	1.50845e-25	5.52018e-24	6.71129e-24	4.97684e-24	300	610	0	4.89626e-26	4.11493e-26	-5.76492e-26	-2.70364e-24	2.18419e-25	-1.69439e-24	300	200	0	-1.92993e-25	2.57542e-25	9.31955e-26	9.5664e-23	-1.17653e-23	2.18346e-22	0	0	0
798	7	-9.08428e-26	1.02044e-25	-1.33607e-26	-2.10122e-24	-2.63189e-24	2.01047e-24	300	610	0	4.08538e-26	3.52025e-26	-4.00802e-26	-1.92177e-24	2.61824e-25	-1.44706e-24	300	200	0	-4.9989e-26	1.37247e-25	-5.34409e-26	-1.36012e-23	1.60617e-23	8.89807e-23	0	0	0
798	8	6.87047e-27	2.41327e-26	-1.06178e-25	-6.23264e-24	-7.68998e-24	6.52571e-26	300	610	0	3.13208e-26	2.75864e-26	-2.52003e-26	-1.24311e-24	2.55564e-25	-1.13233e-24	300	200	0	3.81913e-26	5.17191e-26	-1.31378e-25	-7.48018e-23	3.01459e-23	3.99352e-24	0	0	0
798	9	6.22317e-26	-2.35397e-26	-1.46884e-25	-7.86492e-24	-9.6813e-24	-1.06093e-24	300	610	0	2.21056e-26	1.99185e-26	-1.36405e-26	-7.04708e-25	2.21495e-25	-8.16377e-25	300	200	0	8.43373e-26	-3.62119e-27	-1.60525e-25	-1.01071e-22	3.46494e-23	-4.53461e-23	0	0	0
799	0	8.66421e-26	-4.81425e-26	-1.52776e-25	-7.8657e-24	-9.67195e-24	-1.58194e-24	300	610	0	1.41717e-26	1.3135e-26	-5.36797e-27	-3.11132e-25	1.75499e-25	-5.37386e-25	300	200	0	1.00814e-25	-3.50074e-26	-1.58144e-25	-1.04124e-22	3.31077e-23	-6.83076e-23	0	0	0
799	1	9.0347e-26	-5.65481e-26	-1.37949e-25	-6.92836e-24	-8.51344e-24	-1.69289e-24	300	610	0	7.92053e-27	7.66886e-27	2.83526e-29	-4.77499e-26	1.2813e-25	-3.12909e-25	300	200	0	9.82676e-26	-4.88792e-26	-1.3792e-25	-9.34654e-23	2.8274e-23	-7.33654e-23	0	0	0
799	2	8.17055e-26	-5.4639e-26	-1.12977e-25	-5.56341e-24	-6.83234e-24	-1.55485e-24	300	610	0	3.38207e-27	3.61175e-27	3.1276e-27	1.09375e-25	8.56187e-26	-1.4654e-25	300	200	0	8.50876e-26	-5.10272e-26	-1.09849e-25	-7.61938e-23	2.21239e-23	-6.75264e-23	0	0	0
799	3	6.69958e-26	-4.7027e-26	-8.51496e-26	-4.11532e-24	-5.0512e-24	-1.2901e-24	300	610	0	3.6945e-28	8.48498e-28	4.53662e-27	1.86674e-25	5.09689e-26	-3.34142e-26	300	200	0	6.73652e-26	-4.61785e-26	-8.0613e-26	-5.71792e-23	1.59501e-23	-5.61184e-23	0	0	0
799	4	5.05508e-26	-3.70437e-26	-5.89983e-26	-2.7921e-24	-3.4249e-24	-9.84072e-25	300	610	0	-1.40671e-27	-8.41399e-28	4.80586e-27	2.0886e-25	2.49702e-26	3.56113e-26	300	200	0	4.91441e-26	-3.78851e-26	-5.41925e-26	-3.94295e-23	1.04989e-23	-4.28686e-23	0	0	0
799	5	3.50688e-26	-2.68872e-26	-3.69285e-26	-1.69842e-24	-2.08153e-24	-6.90795e-25	300	610	0	-2.2602e-27	-1.71269e-27	4.38768e-27	1.96715e-25	7.0451e-27	7.10519e-26	300	200	0	3.28086e-26	-2.85999e-26	-3.25408e-26	-2.45234e-23	6.11296e-24	-3.01396e-23	0	0	0
799	6	2.19863e-26	-1.78421e-26	-1.98366e-26	-8.67112e-25	-1.06098e-24	-4.39815e-25	300	610	0	-2.48144e-27	-2.00945e-27	3.62413e-27	1.66279e-25	-4.10089e-27	8.29573e-26	300	200	0	1.95049e-26	-1.98516e-26	-1.62125e-26	-1.30292e-23	2.86244e-24	-1.92277e-23	0	0	0
799	7	1.18432e-26	-1.05144e-26	-7.64462e-27	-2.8577e-25	-3.4772e-25	-2.43076e-25	300	610	0	-2.3128e-27	-1.94049e-27	2.75304e-27	1.28955e-25	-1.00204e-26	7.99117e-26	300	200	0	9.53042e-27	-1.24549e-26	-4.89158e-27	-4.86726e-24	6.52274e-25	-1.06614e-23	0	0	0
799	8	4.59941e-27	-5.04773e-27	2.76631e-28	8.25443e-26	1.03827e-25	-1.00981e-25	300	610	0	-1.94009e-27	-1.66949e-27	1.92397e-27	9.21211e-26	-1.22291e-26	6.86332e-26	300	200	0	2.65932e-27	-6.71722e-27	2.2006e-27	4.05778e-25	-6.9623e-25	-4.46514e-24	0	0	0
799	9	-1.13783e-28	-1.30285e-27	4.79798e-27	2.84466e-25	3.51065e-25	-7.24301e-27	300	610	0	-1.49449e-27	-1.31463e-27	1.21791e-27	5.996e-26	-1.2041e-26	5.39658e-26	300	200	0	-1.60828e-27	-2.61748e-27	6.01589e-27	3.38914e-24	-1.38855e-24	-3.70215e-25	0	0	0
800	0	-2.81008e-27	1.00561e-27	6.8255e-27	3.66645e-25	4.51359e-25	4.75151e-26	300	610	0	-1.06012e-27	-9.53868e-28	6.66755e-28	3.43203e-26	-1.04973e-26	3.90987e-26	300	200	0	-3.87019e-27	5.17377e-29	7.49225e-27	4.70035e-24	-1.62104e-24	2.0283e-24	0	0	0
800	1	-4.02528e-27	2.21296e-27	7.17745e-27	3.70181e-25	4.5521e-25	7.33333e-26	300	610	0	-6.83979e-28	-6.32722e-28	2.70374e-28	1.54869e-26	-8.35815e-27	2.58893e-26	300	200	0	-4.70926e-27	1.58024e-27	7.44782e-27	4.89384e-24	-1.56145e-24	3.16551e-24	0	0	0
800	2	-4.24405e-27	2.64329e-27	6.52407e-27	3.28079e-25	4.03152e-25	7.94344e-26	300	610	0	-3.8617e-28	-3.72642e-28	1.02389e-29	2.81212e-27	-6.13176e-27	1.52079e-26	300	200	0	-4.63022e-27	2.27065e-27	6.53431e-27	4.42162e-24	-1.34102e-24	3.44194e-24	0	0	0
800	3	-3.86383e-27	2.57556e-27	5.37058e-27	2.64757e-25	3.25155e-25	7.34716e-26	300	610	0	-1.68904e-28	-1.78681e-28	-1.40547e-28	-4.81052e-27	-4.12064e-27	7.2534e-27	300	200	0	-4.03274e-27	2.39688e-27	5.23003e-27	3.62294e-24	-1.0544e-24	3.19051e-24	0	0	0
800	4	-3.18456e-27	2.22955e-27	4.06707e-27	1.96785e-25	2.41544e-25	6.12837e-26	300	610	0	-2.38484e-29	-4.5859e-29	-2.10485e-28	-8.61963e-27	-2.47306e-27	1.81519e-27	300	200	0	-3.20841e-27	2.18369e-27	3.85659e-27	2.7318e-24	-7.63901e-25	2.66556e-24	0	0	0
800	5	-2.41434e-27	1.76479e-27	2.83272e-27	1.34242e-25	1.64674e-25	4.69696e-26	300	610	0	6.23946e-29	3.59745e-29	-2.25601e-28	-9.782e-27	-1.23093e-27	-1.52794e-27	300	200	0	-2.35194e-27	1.80077e-27	2.60712e-27	1.89374e-24	-5.058e-25	2.04594e-24	0	0	0
800	6	-1.68364e-27	1.28717e-27	1.7853e-27	8.22781e-26	1.00844e-25	3.31398e-26	300	610	0	1.04541e-28	7.87357e-29	-2.07394e-28	-9.28405e-27	-3.70006e-28	-3.2679e-27	300	200	0	-1.5791e-27	1.36591e-27	1.5779e-27	1.18611e-24	-2.971e-25	1.44576e-24	0	0	0
800	7	-1.0628e-27	8.591e-28	9.70226e-28	4.25917e-26	5.21215e-26	2.12372e-26	300	610	0	1.16309e-28	9.3934e-29	-1.722e-28	-7.89086e-27	1.69096e-28	-3.87868e-27	300	200	0	-9.46488e-28	9.53034e-28	7.98027e-28	6.37844e-25	-1.41686e-25	9.28313e-25	0	0	0
800	8	-5.7913e-28	5.10553e-28	3.85926e-28	1.4696e-26	1.78944e-26	1.18618e-26	300	610	0	1.09209e-28	9.1473e-29	-1.31434e-28	-6.14906e-27	4.58893e-28	-3.76741e-27	300	200	0	-4.69921e-28	6.02026e-28	2.54492e-28	2.46572e-25	-3.5438e-26	5.2013e-25	0	0	0
800	9	-2.31997e-28	2.49285e-28	3.96931e-30	-3.09487e-27	-3.91798e-27	5.05719e-27	300	610	0	9.21056e-29	7.91522e-29	-9.23257e-29	-4.41448e-27	5.708e-28	-3.25427e-27	300	200	0	-1.39892e-28	3.28437e-28	-8.83564e-29	-7.78822e-27	2.98745e-26	2.23431e-25	0	0	0
801	0	-4.75324e-30	6.93474e-29	-2.1611e-28	-1.29547e-26	-1.59919e-26	5.41912e-28	300	610	0	7.12909e-29	6.26314e-29	-5.88327e-29	-2.89087e-27	5.67088e-28	-2.57125e-27	300	200	0	6.65376e-29	1.31979e-28	-2.74943e-28	-1.53104e-25	6.38642e-26	2.62056e-26	0	0	0
801	1	1.26468e-28	-4.23759e-29	-3.1688e-28	-1.70792e-26	-2.10272e-26	-2.11876e-27	300	610	0	5.08238e-29	4.56655e-29	-3.25615e-29	-1.6702e-27	4.97342e-28	-1.87198e-27	300	200	0	1.77291e-28	3.28964e-30	-3.49441e-28	-2.184e-25	7.57925e-26	-9.03139e-26	0	0	0
801	2	1.86835e-28	-1.01559e-28	-3.37037e-28	-1.74142e-26	-2.14153e-26	-3.39591e-27	300	610	0	3.29967e-29	3.04665e-29	-1.35747e-29	-7.69248e-28	3.97947e-28	-1.24675e-27	300	200	0	2.19832e-28	-7.10926e-29	-3.50612e-28	-2.29903e-25	7.36142e-26	-1.46539e-25	0	0	0
801	3	1.99268e-28	-1.23478e-28	-3.08443e-28	-1.55307e-26	-1.90852e-26	-3.72533e-27	300	610	0	1.8813e-29	1.80954e-29	-1.03977e-30	-1.59529e-28	2.93353e-28	-7.38634e-28	300	200	0	2.18081e-28	-1.05383e-28	-3.09483e-28	-2.09107e-25	6.35852e-26	-1.61395e-25	0	0	0
801	4	1.82659e-28	-1.21359e-28	-2.55229e-28	-1.25961e-26	-1.547e-26	-3.47058e-27	300	610	0	8.41506e-30	8.82521e-30	6.29117e-30	2.10049e-28	1.98242e-28	-3.58426e-28	300	200	0	1.91074e-28	-1.12534e-28	-2.48938e-28	-1.72219e-25	5.0238e-26	-1.50694e-25	0	0	0
801	5	1.51332e-28	-1.05671e-28	-1.94204e-28	-9.40705e-27	-1.15471e-26	-2.91033e-27	300	610	0	1.43347e-30	2.44312e-30	9.75603e-30	3.97495e-28	1.19923e-28	-9.70911e-29	300	200	0	1.52765e-28	-1.03228e-28	-1.84448e-28	-1.30478e-25	3.65744e-26	-1.26575e-25	0	0	0
801	6	1.15278e-28	-8.40531e-29	-1.35963e-28	-6.45196e-27	-7.91489e-27	-2.24123e-27	300	610	0	-2.75151e-30	-1.51756e-30	1.0585e-29	4.57877e-28	6.0595e-29	6.47393e-29	300	200	0	1.12526e-28	-8.55706e-29	-1.25378e-28	-9.09221e-26	2.43579e-26	-9.76167e-26	0	0	0
801	7	8.08042e-29	-6.16024e-29	-8.62676e-29	-3.98369e-27	-4.88289e-27	-1.58932e-27	300	610	0	-4.82962e-30	-3.61382e-30	9.79962e-30	4.38002e-28	1.926e-29	1.50065e-28	300	200	0	7.59746e-29	-6.52162e-29	-7.6468e-29	-5.73394e-26	1.443e-26	-6.93288e-26	0	0	0
801	8	5.13498e-29	-4.13498e-29	-4.74097e-29	-2.0896e-27	-2.55748e-27	-1.02501e-27	300	610	0	-5.44862e-30	-4.38821e-30	8.1797e-30	3.74355e-28	-6.80195e-30	1.81232e-28	300	200	0	4.59012e-29	-4.5738e-29	-3.923e-29	-3.11947e-26	7.00146e-27	-4.47989e-26	0	0	0
801	9	2.82928e-29	-2.47756e-29	-1.94159e-29	-7.51461e-28	-9.15568e-28	-5.78359e-28	300	610	0	-5.1549e-30	-4.31027e-30	6.2731e-30	2.93128e-28	-2.09753e-29	1.77544e-28	300	200	0	2.31379e-29	-2.90859e-29	-1.31428e-29	-1.24435e-26	1.89568e-27	-2.53542e-26	0	0	0
802	0	1.16629e-29	-1.22924e-29	-1.00597e-30	1.07498e-28	1.37611e-28	-2.526e-28	300	610	0	-4.37144e-30	-3.75156e-30	4.42899e-30	2.11479e-28	-2.66235e-29	1.54256e-28	300	200	0	7.29151e-30	-1.6044e-29	3.42302e-30	-1.78979e-28	-1.26591e-27	-1.11516e-26	0	0	0
802	1	7.11062e-31	-3.6496e-30	9.69878e-30	5.88542e-28	7.26732e-28	-3.51877e-29	300	610	0	-3.3998e-30	-2.98305e-30	2.84067e-30	1.3932e-28	-2.66968e-29	1.22475e-28	300	200	0	-2.68873e-30	-6.63264e-30	1.25395e-29	6.89389e-27	-2.93274e-27	-1.65629e-27	0	0	0
802	2	-5.67052e-30	1.75472e-30	1.46972e-29	7.94949e-28	9.78802e-28	9.40088e-29	300	610	0	-2.43581e-30	-2.18554e-30	1.58878e-30	8.12225e-29	-2.3556e-29	8.96007e-29	300	200	0	-8.10633e-30	-4.30814e-31	1.62859e-29	1.01385e-26	-3.54143e-27	4.00054e-27	0	0	0
802	3	-8.66354e-30	4.65274e-30	1.58187e-29	8.18846e-28	1.00703e-27	1.57082e-28	300	610	0	-1.59115e-30	-1.46644e-30	6.79585e-31	3.81353e-29	-1.89417e-29	6.00168e-29	300	200	0	-1.02547e-29	3.1863e-30	1.64983e-29	1.07953e-26	-3.46917e-27	6.77598e-27	0	0	0
802	4	-9.35148e-30	5.76423e-30	1.45776e-29	7.34958e-28	9.03201e-28	1.74618e-28	300	610	0	-9.15814e-31	-8.78154e-31	7.58179e-32	8.81555e-30	-1.40304e-29	3.5852e-29	300	200	0	-1.02673e-29	4.88608e-30	1.46534e-29	9.88578e-27	-3.01401e-27	7.56386e-27	0	0	0
802	5	-8.63208e-30	5.71605e-30	1.2126e-29	5.99101e-28	7.35818e-28	1.63882e-28	300	610	0	-4.18337e-31	-4.35222e-31	-2.80358e-31	-9.0929e-30	-9.53385e-30	1.7684e-29	300	200	0	-9.05041e-30	5.28082e-30	1.18456e-29	8.18425e-27	-2.39297e-27	7.11505e-27	0	0	0
802	6	-7.1893e-30	5.00684e-30	9.27068e-30	4.49562e-28	5.51853e-28	1.3817e-28	300	610	0	-8.24364e-32	-1.28668e-31	-4.51716e-31	-1.83053e-29	-5.81189e-30	5.12986e-30	300	200	0	-7.27173e-30	4.87818e-30	8.81896e-30	6.23018e-27	-1.7506e-27	6.00871e-27	0	0	0
802	7	-5.50262e-30	4.00215e-30	6.52374e-30	3.09986e-28	3.80288e-28	1.06914e-28	300	610	0	1.20519e-31	6.29264e-32	-4.96383e-31	-2.14195e-29	-2.97902e-30	-2.69975e-30	300	200	0	-5.3821e-30	4.06507e-30	6.02735e-30	4.36389e-27	-1.17256e-27	4.65623e-27	0	0	0
802	8	-3.87682e-30	2.94734e-30	4.16659e-30	1.92778e-28	2.36306e-28	7.6196e-29	300	610	0	2.22839e-31	1.65581e-31	-4.62883e-31	-2.06563e-29	-9.95079e-31	-6.87952e-30	300	200	0	-3.65398e-30	3.11292e-30	3.7037e-30	2.77058e-27	-7.00409e-28	3.32348e-27	0	0	0
802	9	-2.47984e-30	1.98948e-30	2.31458e-30	1.02405e-28	1.2535e-28	4.94503e-29	300	610	0	2.551e-31	2.04861e-31	-3.88435e-31	-1.77547e-29	2.64226e-31	-8.46247e-30	300	200	0	-2.22474e-30	2.19434e-30	1.92614e-30	1.52418e-27	-3.45441e-28	2.16097e-27	0	0	0
803	0	-1.38099e-30	1.20156e-30	9.73807e-31	3.82358e-29	4.66107e-29	2.81772e-29	300	610	0	2.43235e-31	2.03021e-31	-2.9932e-31	-1.39697e-29	9.56762e-31	-8.36365e-30	300	200	0	-1.13776e-30	1.40458e-30	6.74487e-31	6.25844e-28	-1.00166e-28	1.23495e-27	0	0	0
803	1	-5.84558e-31	6.05289e-31	8.6827e-32	-3.21701e-30	-4.21768e-30	1.25867e-29	300	610	0	2.07413e-31	1.77758e-31	-2.12396e-31	-1.01279e-29	1.24087e-30	-7.30968e-30	300	200	0	-3.77145e-31	7.83046e-31	-1.25569e-31	3.47266e-29	5.27969e-29	5.55289e-28	0	0	0
803	2	-5.69527e-32	1.90297e-31	-4.33495e-31	-2.66668e-29	-3.29386e-29	2.12231e-30	300	610	0	1.62088e-31	1.42039e-31	-1.37097e-31	-6.71158e-30	1.25627e-30	-5.8322e-30	300	200	0	1.05135e-31	3.32336e-31	-5.70592e-31	-3.09278e-28	1.34449e-28	9.83143e-29	0	0	0
803	3	2.53185e-31	-7.0992e-32	-6.80971e-31	-3.697e-29	-4.55247e-29	-4.14725e-30	300	610	0	1.16704e-31	1.04568e-31	-7.74576e-32	-3.94717e-30	1.11535e-30	-4.28737e-30	300	200	0	3.69888e-31	3.35762e-32	-7.58429e-31	-4.7019e-28	1.65365e-28	-1.76145e-28	0	0	0
803	4	4.01313e-31	-2.12756e-31	-7.42069e-31	-3.8486e-29	-4.73334e-29	-7.25748e-30	300	610	0	7.66959e-32	7.05571e-32	-3.39332e-32	-1.88717e-30	9.01348e-31	-2.88801e-30	300	200	0	4.78009e-31	-1.42199e-31	-7.76003e-31	-5.06648e-28	1.63424e-28	-3.12945e-28	0	0	0
803	5	4.38633e-31	-2.68898e-31	-6.88725e-31	-3.47692e-29	-4.27299e-29	-8.18044e-30	300	610	0	4.45492e-32	4.25902e-32	-4.86309e-33	-4.77766e-31	6.70844e-31	-1.73913e-30	300	200	0	4.83182e-31	-2.26308e-31	-6.93588e-31	-4.67204e-28	1.42824e-28	-3.54288e-28	0	0	0
803	6	4.07794e-31	-2.69117e-31	-5.75941e-31	-2.84868e-29	-3.49887e-29	-7.73578e-30	300	610	0	2.07551e-32	2.14327e-32	1.24306e-32	3.89531e-31	4.58334e-31	-8.71224e-31	300	200	0	4.28549e-31	-2.47684e-31	-5.6351e-31	-3.88824e-28	1.13952e-28	-3.35817e-28	0	0	0
803	7	3.41444e-31	-2.37158e-31	-4.42429e-31	-2.14784e-29	-2.63664e-29	-6.55783e-30	300	610	0	4.60009e-33	6.71292e-33	2.08916e-32	8.41743e-31	2.81507e-31	-2.68351e-31	300	200	0	3.46044e-31	-2.30445e-31	-4.21537e-31	-2.97401e-28	8.37662e-29	-2.8516e-28	0	0	0
803	8	2.62587e-31	-1.90507e-31	-3.12917e-31	-1.48882e-29	-1.82654e-29	-5.0987e-30	300	610	0	-5.23669e-33	-2.5506e-33	2.32654e-32	1.00139e-30	1.46277e-31	1.10266e-31	300	200	0	2.5735e-31	-1.93058e-31	-2.89652e-31	-2.0938e-28	5.64236e-29	-2.22036e-28	0	0	0
803	9	1.85941e-31	-1.40973e-31	-2.01147e-31	-9.32406e-30	-1.143e-29	-3.65188e-30	300	610	0	-1.0268e-32	-7.57258e-33	2.18565e-32	9.73783e-31	5.10862e-32	3.14806e-31	300	200	0	1.75673e-31	-1.48545e-31	-1.7929e-31	-1.33809e-28	3.39759e-29	-1.59271e-28	0	0	0
804	0	1.19705e-31	-9.5685e-32	-1.12903e-31	-5.0133e-30	-6.13729e-30	-2.38464e-30	300	610	0	-1.19366e-32	-9.55713e-33	1.84405e-32	8.41813e-31	-9.73447e-33	3.94874e-31	300	200	0	1.07768e-31	-1.05242e-31	-9.44621e-32	-7.44056e-29	1.70187e-29	-1.04195e-28	0	0	0
804	1	6.73502e-32	-5.82387e-32	-4.87057e-32	-1.93711e-30	-2.3625e-30	-1.37172e-30	300	610	0	-1.14728e-32	-9.5587e-33	1.4278e-32	6.65571e-31	-4.35428e-32	3.9383e-31	300	200	0	5.58774e-32	-6.77974e-32	-3.44277e-32	-3.13807e-29	5.24016e-30	-6.01062e-29	0	0	0
804	2	2.92191e-32	-2.97655e-32	-5.98861e-33	6.24992e-32	8.94867e-32	-6.25804e-31	300	610	0	-9.83828e-33	-8.41997e-33	1.01824e-32	4.84888e-31	-5.77895e-32	3.46275e-31	300	200	0	1.93808e-32	-3.81854e-32	4.1938e-33	-2.90208e-30	-2.15672e-30	-2.75911e-29	0	0	0
804	3	3.81189e-33	-9.84592e-33	1.92856e-32	1.20473e-30	1.48859e-30	-1.22324e-31	300	610	0	-7.72555e-33	-6.76138e-33	6.61366e-33	3.23193e-31	-5.90908e-32	2.77649e-31	300	200	0	-3.91366e-33	-1.66073e-32	2.58993e-32	1.38177e-29	-6.15243e-30	-5.60701e-30	0	0	0
804	4	-1.12505e-32	2.78072e-33	3.15178e-32	1.71782e-30	2.11553e-30	1.81736e-31	300	610	0	-5.58975e-33	-5.00165e-33	3.77329e-33	1.91694e-31	-5.27938e-32	2.05089e-31	300	200	0	-1.68402e-32	-2.22092e-33	3.5291e-32	2.17834e-29	-7.71624e-30	7.70129e-30	0	0	0
804	5	-1.85693e-32	9.7089e-33	3.47929e-32	1.80801e-30	2.22377e-30	3.34889e-31	300	610	0	-3.69534e-33	-3.39356e-33	1.69034e-33	9.32335e-32	-4.2879e-32	1.3892e-31	300	200	0	-2.22646e-32	6.31534e-33	3.64833e-32	2.37661e-29	-7.69539e-30	1.44347e-29	0	0	0
804	6	-2.05633e-32	1.25347e-32	3.25278e-32	1.64431e-30	2.02087e-30	3.83017e-31	300	610	0	-2.16556e-33	-2.0644e-33	2.91216e-34	2.55078e-32	-3.20662e-32	8.43123e-32	300	200	0	-2.27289e-32	1.04703e-32	3.2819e-32	2.20726e-29	-6.76592e-30	1.65851e-29	0	0	0
804	7	-1.92581e-32	1.2665e-32	2.73474e-32	1.35415e-30	1.66327e-30	3.65023e-31	300	610	0	-1.02783e-33	-1.05406e-33	-5.47932e-34	-1.64724e-32	-2.20263e-32	4.28637e-32	300	200	0	-2.02859e-32	1.16109e-32	2.67994e-32	1.84673e-29	-5.42486e-30	1.58442e-29	0	0	0
804	8	-1.62116e-32	1.12299e-32	2.11084e-32	1.02588e-30	1.25937e-30	3.11157e-31	300	610	0	-2.51141e-34	-3.47499e-34	-9.65074e-34	-3.8645e-32	-1.36277e-32	1.39223e-32	300	200	0	-1.64628e-32	1.08824e-32	2.01433e-32	1.41927e-29	-4.00704e-30	1.35291e-29	0	0	0
804	9	-1.25272e-32	9.0659e-33	1.50047e-32	7.14826e-31	8.76998e-31	2.43089e-31	300	610	0	2.25357e-34	1.00172e-34	-1.08985e-33	-4.67858e-32	-7.17411e-33	-4.37751e-33	300	200	0	-1.23019e-32	9.16607e-33	1.39148e-32	1.00429e-29	-2.71413e-30	1.05851e-29	0	0	0
805	0	-8.91528e-33	6.74082e-33	9.70641e-33	4.50764e-31	5.52593e-31	1.7497e-31	300	610	0	4.72451e-34	3.45617e-34	-1.03165e-33	-4.58883e-32	-2.60822e-33	-1.43771e-32	300	200	0	-8.44283e-33	7.08644e-33	8.67476e-33	6.45961e-30	-1.64719e-30	7.63036e-30	0	0	0
805	1	-5.77566e-33	4.60034e-33	5.50295e-33	2.45201e-31	3.00193e-31	1.14943e-31	300	610	0	5.58189e-34	4.4553e-34	-8.75195e-34	-3.99012e-32	3.27985e-34	-1.84123e-32	300	200	0	-5.21747e-33	5.04587e-33	4.62775e-33	3.62926e-30	-8.37366e-31	5.02181e-30	0	0	0
805	2	-3.28191e-33	2.82118e-33	2.43008e-33	9.77799e-32	1.19285e-31	6.67246e-32	300	610	0	5.40933e-34	4.49856e-34	-6.80895e-34	-3.17017e-32	1.97715e-33	-1.85372e-32	300	200	0	-2.74098e-33	3.27103e-33	1.74919e-33	1.56926e-30	-2.71928e-31	2.92328e-30	0	0	0
805	3	-1.45682e-33	1.46188e-33	3.73606e-34	1.36097e-33	1.05042e-33	3.1044e-32	300	610	0	4.66518e-34	3.98708e-34	-4.88002e-34	-2.32078e-32	2.6897e-33	-1.63989e-32	300	200	0	-9.903e-34	1.86058e-33	-1.14396e-34	1.9776e-31	8.55934e-32	1.36818e-30	0	0	0
805	4	-2.33765e-34	5.06027e-34	-8.5335e-34	-5.42417e-32	-6.70544e-32	6.82558e-33	300	610	0	3.68111e-34	3.21764e-34	-3.18917e-34	-1.55573e-32	2.77878e-33	-1.32144e-32	300	200	0	1.34346e-34	8.27791e-34	-1.17227e-33	-6.14392e-31	2.80956e-31	3.10923e-31	0	0	0
805	5	4.97323e-34	-1.03901e-34	-1.45714e-33	-7.97527e-32	-9.82178e-32	-7.91544e-33	300	610	0	2.67643e-34	2.39161e-34	-1.83678e-34	-9.30375e-33	2.49874e-33	-9.80795e-33	300	200	0	7.64965e-34	1.35261e-34	-1.64081e-33	-1.00815e-30	3.59807e-31	-3.34041e-31	0	0	0
805	6	8.58383e-34	-4.42229e-34	-1.63071e-33	-8.49276e-32	-1.04427e-31	-1.54498e-32	300	610	0	1.77969e-34	1.63154e-34	-8.40227e-35	-4.59904e-33	2.03979e-33	-6.68002e-33	300	200	0	1.03635e-33	-2.79075e-34	-1.71473e-33	-1.11446e-30	3.62287e-31	-6.6506e-31	0	0	0
805	7	9.63632e-34	-5.84066e-34	-1.53632e-33	-7.78015e-32	-9.55507e-32	-1.79414e-32	300	610	0	1.05193e-34	9.99999e-35	-1.67054e-35	-1.34572e-33	1.53256e-33	-4.0851e-33	300	200	0	1.06882e-33	-4.84066e-34	-1.55303e-33	-1.04288e-30	3.20586e-31	-7.761e-31	0	0	0
805	8	9.09225e-34	-5.96019e-34	-1.29922e-33	-6.44621e-32	-7.90604e-32	-1.72349e-32	300	610	0	5.08121e-35	5.17667e-35	2.39949e-35	6.85273e-34	1.05788e-33	-2.10592e-33	300	200	0	9.60037e-34	-5.44252e-34	-1.27522e-33	-8.77625e-31	2.58482e-31	-7.47406e-31	0	0	0
805	9	7.69468e-34	-5.31857e-34	-1.00843e-33	-4.91502e-32	-6.01605e-32	-1.47705e-32	300	610	0	1.34934e-35	1.78634e-35	4.45418e-35	1.77136e-33	6.58246e-34	-7.16631e-34	300	200	0	7.82962e-34	-5.13993e-34	-9.63888e-34	-6.78284e-31	1.92082e-31	-6.41759e-31	0	0	0
806	0	5.97243e-34	-4.31556e-34	-7.21528e-34	-3.45373e-32	-4.21304e-32	-1.15844e-32	300	610	0	-9.56237e-36	-3.7571e-36	5.10549e-35	2.18472e-33	3.49109e-34	1.67995e-34	300	200	0	5.87681e-34	-4.35313e-34	-6.70474e-34	-4.83169e-31	1.31152e-31	-5.04416e-31	0	0	0
806	1	4.2681e-34	-3.2239e-34	-4.71105e-34	-2.20713e-32	-2.67514e-32	-8.35635e-33	300	610	0	-2.16645e-35	-1.57358e-35	4.87258e-35	2.16204e-33	1.28508e-34	6.57131e-34	300	200	0	4.05145e-34	-3.38126e-34	-4.2238e-34	-3.13768e-31	8.0644e-32	-3.65158e-31	0	0	0
806	2	2.77639e-34	-2.21073e-34	-2.71463e-34	-1.23195e-32	-1.47304e-32	-5.4802e-33	300	610	0	-2.60214e-35	-2.07396e-35	4.15934e-35	1.8914e-33	-1.52391e-35	8.60687e-34	300	200	0	2.51618e-34	-2.41812e-34	-2.2987e-34	-1.79309e-31	4.21376e-32	-2.41319e-31	0	0	0
806	3	1.58389e-34	-1.3625e-34	-1.24629e-34	-5.26991e-33	-6.07143e-33	-3.13893e-33	300	610	0	-2.54014e-35	-2.1133e-35	3.25512e-35	1.51047e-33	-9.79406e-35	8.75857e-34	300	200	0	1.32987e-34	-1.57383e-34	-9.20779e-35	-8.08273e-32	1.50706e-32	-1.41015e-31	0	0	0
806	4	7.048e-35	-7.08992e-35	-2.5267e-35	-5.72804e-34	-3.72693e-34	-1.3734e-33	300	610	0	-2.1991e-35	-1.88244e-35	2.3488e-35	1.11155e-33	-1.35784e-34	7.80885e-34	300	200	0	4.8489e-35	-8.97236e-35	-1.77896e-36	-1.44832e-32	-2.30226e-33	-6.61042e-32	0	0	0
806	5	1.10331e-35	-2.43873e-35	3.5628e-35	2.28108e-33	2.95422e-33	-1.39735e-34	300	610	0	-1.73835e-35	-1.52332e-35	1.54882e-35	7.4979e-34	-1.43089e-34	6.33723e-34	300	200	0	-6.35039e-36	-3.96205e-35	5.11162e-35	2.59598e-32	-1.22189e-32	-1.46456e-32	0	0	0
806	6	-2.49271e-35	5.90396e-36	6.81607e-35	3.8379e-33	4.53628e-33	6.46459e-34	300	610	0	-1.26429e-35	-1.13295e-35	9.04216e-36	4.52422e-34	-1.31196e-34	4.73662e-34	300	200	0	-3.75701e-35	-5.42553e-36	7.72028e-35	4.74163e-32	-1.69524e-32	1.72266e-32	0	0	0
806	7	-4.29387e-35	2.33962e-35	8.19057e-35	4.60349e-33	4.94898e-33	1.07856e-33	300	610	0	-8.40543e-36	-7.71032e-36	4.23828e-36	2.27334e-34	-1.08146e-34	3.24485e-34	300	200	0	-5.13442e-35	1.56859e-35	8.6144e-35	5.63939e-32	-1.85378e-32	3.39825e-32	0	0	0
806	8	-4.81454e-35	3.15235e-35	8.49848e-35	4.99853e-33	4.67014e-33	1.23836e-33	300	610	0	-4.98833e-36	-4.68925e-36	9.21057e-37	7.03377e-35	-7.88736e-35	1.9813e-34	300	200	0	-5.31337e-35	2.68342e-35	8.59059e-35	5.83819e-32	-1.86301e-32	3.98531e-32	0	0	0
806	9	-4.47874e-35	3.32571e-35	8.36266e-35	5.3345e-33	4.06374e-33	1.18432e-33	300	610	0	-2.49093e-36	-2.38181e-36	-1.18819e-36	-2.92181e-35	-4.57162e-35	9.82288e-35	300	200	0	-4.72783e-35	3.08752e-35	8.24384e-35	5.75619e-32	-1.84441e-32	3.83636e-32	0	0	0
807	0	-3.60207e-35	3.08679e-35	8.20134e-35	5.80003e-33	3.38238e-33	9.46953e-34	300	610	0	-8.77878e-37	-7.7878e-37	-2.40583e-36	-8.44326e-35	-9.10987e-36	2.31906e-35	300	200	0	-3.68986e-35	3.00892e-35	7.96075e-35	5.67069e-32	-1.87379e-32	3.21451e-32	0	0	0
807	1	-2.39609e-35	2.58559e-35	8.22632e-35	6.45024e-33	2.77911e-33	5.29749e-34	300	610	0	-4.12928e-38	1.96663e-37	-3.02989e-36	-1.08231e-34	3.15972e-35	-3.1313e-35	300	200	0	-2.40022e-35	2.60525e-35	7.92333e-35	5.71671e-32	-1.98072e-32	2.29386e-32	0	0	0
807	2	-9.87367e-36	1.89898e-35	8.44434e-35	7.1946e-33	2.32237e-33	-8.499e-35	300	610	0	1.58002e-37	6.48352e-37	-3.30622e-36	-1.11841e-34	7.72312e-35	-7.0437e-35	300	200	0	-9.71567e-36	1.96382e-35	8.11371e-35	5.88746e-32	-2.14752e-32	1.17274e-32	0	0	0
807	3	5.54273e-36	1.04225e-35	8.65636e-35	7.78192e-33	2.0101e-33	-9.25616e-34	300	610	0	-1.31918e-37	6.81732e-37	-3.41012e-36	-1.04061e-34	1.27776e-34	-9.87525e-35	300	200	0	5.41082e-36	1.11042e-35	8.31535e-35	6.03326e-32	-2.30679e-32	-1.04779e-33	0	0	0
807	4	2.18176e-35	-1.41898e-37	8.45465e-35	7.78511e-33	1.78104e-33	-2.01559e-33	300	610	0	-7.60833e-37	3.91387e-37	-3.43722e-36	-9.10676e-35	1.81247e-34	-1.19223e-34	300	200	0	2.10568e-35	2.49489e-37	8.11093e-35	5.8592e-32	-2.33812e-32	-1.52165e-32	0	0	0
807	5	3.83326e-35	-1.32321e-35	7.22259e-35	6.59187e-33	1.52321e-33	-3.3524e-33	300	610	0	-1.57108e-36	-1.40949e-37	-3.39982e-36	-7.65284e-35	2.32461e-34	-1.32467e-34	300	200	0	3.67616e-35	-1.3373e-35	6.88261e-35	4.92513e-32	-2.06567e-32	-3.05655e-32	0	0	0
807	6	5.39272e-35	-2.93421e-35	4.14726e-35	3.41224e-33	1.08092e-33	-4.88066e-33	300	610	0	-2.38392e-36	-8.40227e-37	-3.22605e-36	-6.18786e-35	2.71786e-34	-1.36245e-34	300	200	0	5.15432e-35	-3.01824e-35	3.82466e-35	2.65547e-32	-1.25953e-32	-4.64904e-32	0	0	0
807	7	6.65041e-35	-4.86016e-35	-1.74004e-35	-2.68216e-33	2.63136e-34	-6.45973e-33	300	610	0	-2.98178e-36	-1.62585e-36	-2.76165e-36	-4.66625e-35	2.83986e-34	-1.2516e-34	300	200	0	6.35224e-35	-5.02275e-35	-2.0162e-35	-1.63063e-32	3.54666e-33	-6.16243e-32	0	0	0
807	8	7.26707e-35	-7.03757e-35	-1.14758e-34	-1.2668e-32	-1.14327e-33	-7.82767e-33	300	610	0	-3.09077e-36	-2.39538e-36	-1.77619e-36	-2.89021e-35	2.47443e-34	-9.06298e-35	300	200	0	6.95799e-35	-7.27711e-35	-1.16534e-34	-8.65475e-32	3.07245e-32	-7.34606e-32	0	0	0
807	9	6.74688e-35	-9.27969e-35	-2.60058e-34	-2.74077e-32	-3.35065e-33	-8.56547e-33	300	610	0	-2.36934e-36	-3.00639e-36	2.25648e-38	-5.49666e-36	1.3412e-34	-2.12675e-35	300	200	0	6.50994e-35	-9.58033e-35	-2.60036e-34	-1.90643e-31	7.16694e-32	-7.80098e-32	0	0	0
808	0	4.42845e-35	-1.1225e-34	-4.59331e-34	-4.73915e-32	-6.53321e-33	-8.06835e-33	300	610	0	-4.09785e-37	-3.25918e-36	2.96074e-36	2.7299e-35	-8.91886e-35	9.61236e-35	300	200	0	4.38747e-35	-1.15509e-34	-4.5637e-34	-3.32508e-31	1.28183e-31	-6.95566e-32	0	0	0
808	1	-4.942e-36	-1.22862e-34	-7.11508e-34	-7.23673e-32	-1.07702e-32	-5.53506e-33	300	610	0	3.23886e-36	-2.88414e-36	7.34981e-36	7.32499e-35	-4.57644e-34	2.74672e-34	300	200	0	-1.70315e-36	-1.25746e-34	-7.04158e-34	-5.1088e-31	2.00101e-31	-4.06173e-32	0	0	0
808	2	-8.90434e-35	-1.16094e-34	-1.00351e-33	-1.0085e-31	-1.59665e-32	9.97859e-36	300	610	0	9.01681e-36	-1.53888e-36	1.34101e-35	1.35284e-34	-1.00241e-33	5.24375e-34	300	200	0	-8.00266e-35	-1.17633e-34	-9.90102e-34	-7.15821e-31	2.83903e-31	1.77577e-32	0	0	0
808	3	-2.16299e-34	-8.05841e-35	-1.30418e-33	-1.29521e-31	-2.17485e-32	9.64194e-33	300	610	0	1.72579e-35	1.17833e-36	2.11596e-35	2.14318e-34	-1.74115e-33	8.47557e-34	300	200	0	-1.99041e-34	-7.94058e-35	-1.28302e-33	-9.24437e-31	3.70971e-31	1.15159e-31	0	0	0
808	4	-3.92254e-34	-2.45673e-36	-1.55744e-33	-1.52566e-31	-2.7341e-32	2.43852e-32	300	610	0	2.80426e-35	5.69031e-36	3.02638e-35	3.07716e-34	-2.66436e-33	1.23267e-33	300	200	0	-3.64211e-34	3.23358e-36	-1.52717e-33	-1.09609e-30	4.45629e-31	2.60254e-31	0	0	0
808	5	-6.16502e-34	1.3363e-34	-1.67555e-33	-1.61041e-31	-3.14332e-32	4.49627e-32	300	610	0	4.09933e-35	1.23685e-35	3.98484e-35	4.07364e-34	-3.7172e-33	1.64646e-33	300	200	0	-5.75509e-34	1.45999e-34	-1.6357e-33	-1.16774e-30	4.83184e-31	4.58276e-31	0	0	0
808	6	-8.78344e-34	3.42363e-34	-1.53394e-33	-1.42406e-31	-3.2057e-32	7.14223e-32	300	610	0	5.50121e-35	2.14171e-35	4.8285e-35	4.97464e-34	-4.77735e-33	2.02481e-33	300	200	0	-8.23332e-34	3.63781e-34	-1.48566e-33	-1.05049e-30	4.48382e-31	7.07369e-31	0	0	0
808	7	-1.15137e-33	6.34227e-34	-9.69832e-34	-8.0478e-32	-2.651e-32	1.02627e-31	300	610	0	6.79747e-35	3.27048e-35	5.2974e-35	5.52266e-34	-5.63051e-33	2.26337e-33	300	200	0	-1.0834e-33	6.66932e-34	-9.16858e-34	-6.28916e-31	2.9492e-31	9.93713e-31	0	0	0
808	8	-1.38733e-33	1.01021e-33	2.12263e-34	4.39141e-32	-1.13735e-32	1.35617e-31	300	610	0	7.64097e-35	4.55435e-35	5.01685e-35	5.34153e-34	-5.94683e-33	2.20944e-33	300	200	0	-1.31092e-33	1.05576e-33	2.62432e-34	2.34639e-31	-3.31256e-32	1.28554e-30	0	0	0
808	9	-1.50995e-33	1.45459e-33	2.22417e-33	2.51157e-31	1.73079e-32	1.64871e-31	300	610	0	7.5221e-35	5.84173e-35	3.49046e-35	3.92761e-34	-5.26387e-33	1.65798e-33	300	200	0	-1.43473e-33	1.51301e-33	2.25907e-33	1.6879e-30	-5.96811e-31	1.52646e-30	0	0	0
809	0	-1.41006e-33	1.92582e-33	5.2622e-33	5.59529e-31	6.36036e-32	1.81563e-31	300	610	0	5.75424e-35	6.86836e-35	1.13199e-36	6.60411e-35	-2.98454e-33	3.55486e-34	300	200	0	-1.35252e-33	1.9945e-33	5.26333e-33	3.8655e-30	-1.45346e-30	1.6289e-30	0	0	0
809	1	-9.43919e-34	2.34605e-33	9.455e-33	9.79848e-31	1.30937e-31	1.72944e-31	300	610	0	1.4852e-35	7.22882e-35	-5.78337e-35	-5.15475e-34	1.59866e-33	-1.98327e-33	300	200	0	-9.29067e-34	2.41834e-33	9.39717e-33	6.8514e-30	-2.64202e-30	1.46928e-30	0	0	0
809	2	6.25529e-35	2.59046e-33	1.47868e-32	1.50771e-30	2.209e-31	1.22091e-31	300	610	0	-6.24857e-35	6.35609e-35	-1.48394e-34	-1.41974e-33	9.23855e-33	-5.63947e-33	300	200	0	6.7281e-38	2.65402e-33	1.46385e-32	1.0624e-29	-4.1614e-30	8.86998e-31	0	0	0
809	3	1.80009e-33	2.4784e-33	2.09942e-32	2.11317e-30	3.31566e-31	8.3259e-33	300	610	0	-1.84045e-34	3.51967e-35	-2.75128e-34	-2.69797e-33	2.06106e-32	-1.0829e-32	300	200	0	1.61605e-33	2.51359e-33	2.0719e-32	1.49825e-29	-5.94111e-30	-3.09672e-31	0	0	0
809	4	4.44885e-33	1.76957e-33	2.7437e-32	2.72804e-30	4.55291e-31	-1.91269e-31	300	610	0	-3.57309e-34	-2.1438e-35	-4.38502e-34	-4.36165e-33	3.61158e-32	-1.76094e-32	300	200	0	4.09154e-33	1.74813e-33	2.69985e-32	1.94565e-29	-7.80454e-30	-2.32678e-30	0	0	0
809	5	8.13322e-33	1.69786e-34	3.29534e-32	3.23177e-30	5.76076e-31	-4.98756e-31	300	610	0	-5.84571e-34	-1.15497e-34	-6.31725e-34	-6.35082e-33	5.55945e-32	-2.57507e-32	300	200	0	7.54865e-33	5.42886e-35	3.23217e-32	2.32033e-29	-9.42717e-30	-5.35257e-30	0	0	0
809	6	1.28548e-32	-2.64787e-33	3.57146e-32	3.43773e-30	6.66696e-31	-9.30136e-31	300	610	0	-8.58623e-34	-2.55143e-34	-8.36796e-34	-8.49365e-33	7.79449e-32	-3.45709e-32	300	200	0	1.19962e-32	-2.90302e-33	3.48778e-32	2.49085e-29	-1.02945e-29	-9.50531e-30	0	0	0
809	7	1.84012e-32	-6.99948e-33	3.31112e-32	3.08308e-30	6.86061e-31	-1.48755e-30	300	610	0	-1.15723e-33	-4.45118e-34	-1.01995e-33	-1.04594e-32	1.00655e-31	-4.27428e-32	300	200	0	1.7244e-32	-7.4446e-33	3.20912e-32	2.27091e-29	-9.66836e-30	-1.4757e-29	0	0	0
809	8	2.42323e-32	-1.31167e-32	2.17169e-32	1.82694e-30	5.77478e-31	-2.14858e-30	300	610	0	-1.43661e-33	-6.83234e-34	-1.12701e-33	-1.17095e-32	1.19283e-31	-4.80927e-32	300	200	0	2.27957e-32	-1.37999e-32	2.05899e-32	1.41748e-29	-6.57441e-30	-2.0831e-29	0	0	0
809	9	2.93491e-32	-2.10362e-32	-2.60412e-33	-7.36696e-31	2.68874e-31	-2.85275e-30	300	610	0	-1.62464e-33	-9.55705e-34	-1.07951e-33	-1.14557e-32	1.26946e-31	-4.74249e-32	300	200	0	2.77245e-32	-2.19919e-32	-3.68362e-33	-3.60818e-30	1.70131e-31	-2.70758e-29	0	0	0
810	0	3.21627e-32	-3.04483e-32	-4.43652e-32	-5.0428e-30	-3.2363e-31	-3.48593e-30	300	610	0	-1.61477e-33	-1.23143e-33	-7.73037e-34	-8.63874e-33	1.1395e-31	-3.64291e-32	300	200	0	3.0548e-32	-3.16797e-32	-4.51382e-32	-3.37894e-29	1.18655e-29	-3.23226e-29	0	0	0
810	1	3.03869e-32	-4.05046e-32	-1.07799e-31	-1.14866e-29	-1.28705e-30	-3.86436e-30	300	610	0	-1.26276e-33	-1.45563e-33	-7.97011e-35	-1.94798e-33	6.77166e-32	-9.75028e-33	300	200	0	2.91242e-32	-4.19602e-32	-1.07879e-31	-7.92763e-29	2.97465e-29	-3.47457e-29	0	0	0
810	2	2.09971e-32	-4.9596e-32	-1.95775e-31	-2.03122e-29	-2.69581e-30	-3.72121e-30	300	610	0	-3.8866e-34	-1.54373e-33	1.14273e-33	1.0093e-32	-2.67375e-32	3.86734e-32	300	200	0	2.06085e-32	-5.11398e-32	-1.94633e-31	-1.41951e-28	5.46781e-29	-3.1755e-29	0	0	0
810	3	3.11583e-34	-5.51241e-32	-3.08193e-31	-3.14504e-29	-4.58703e-30	-2.70058e-30	300	610	0	1.21223e-33	-1.37684e-33	3.03191e-33	2.89427e-32	-1.85475e-31	1.14876e-31	300	200	0	1.52382e-33	-5.65009e-32	-3.05161e-31	-2.21525e-28	8.67027e-29	-1.99685e-29	0	0	0
810	4	-3.5731e-32	-5.33081e-32	-4.3981e-31	-4.43011e-29	-6.92518e-30	-3.65419e-31	300	610	0	3.74526e-33	-8.01067e-34	5.68901e-33	5.57259e-32	-4.23102e-31	2.23593e-31	300	200	0	-3.19857e-32	-5.41091e-32	-4.34121e-31	-3.13989e-28	1.24423e-28	4.67227e-30	0	0	0
810	5	-9.10096e-32	-3.90952e-32	-5.77526e-31	-5.74654e-29	-9.55583e-30	3.77185e-30	300	610	0	7.37425e-33	3.66473e-34	9.13074e-33	9.07536e-32	-7.48666e-31	3.66315e-31	300	200	0	-8.36353e-32	-3.87288e-32	-5.68396e-31	-4.09699e-28	1.64229e-28	4.65605e-29	0	0	0
810	6	-1.68282e-31	-6.26819e-33	-6.97295e-31	-6.84455e-29	-1.21497e-29	1.01856e-29	300	610	0	1.21569e-32	2.32116e-33	1.32235e-32	1.32857e-31	-1.15966e-30	5.38588e-31	300	200	0	-1.56125e-31	-3.94703e-33	-6.84072e-31	-4.91207e-28	1.99406e-28	1.09761e-28	0	0	0
810	7	-2.67785e-31	5.2127e-32	-7.61011e-31	-7.33497e-29	-1.41418e-29	1.92286e-29	300	610	0	1.79544e-32	5.23956e-33	1.75997e-32	1.78537e-31	-1.63403e-30	7.26534e-31	300	200	0	-2.4983e-31	5.73666e-32	-7.43411e-31	-5.31114e-28	2.19239e-28	1.96923e-28	0	0	0
810	8	-3.85318e-31	1.42883e-31	-7.14023e-31	-6.66693e-29	-1.4674e-29	3.09697e-29	300	610	0	2.43146e-32	9.22898e-33	2.15618e-32	2.20965e-31	-2.12024e-30	9.02766e-31	300	200	0	-3.61004e-31	1.52112e-31	-6.92461e-31	-4.90388e-28	2.08272e-28	3.07687e-28	0	0	0
810	9	-5.0984e-31	2.71104e-31	-4.84234e-31	-4.12252e-29	-1.25568e-29	4.49687e-29	300	610	0	3.03349e-32	1.42539e-32	2.39816e-32	2.48938e-31	-2.52623e-30	1.02208e-30	300	200	0	-4.79505e-31	2.85358e-31	-4.60252e-31	-3.17865e-28	1.46009e-28	4.36533e-28	0	0	0
811	0	-6.20694e-31	4.37898e-31	1.58465e-32	1.15777e-29	-6.27058e-30	5.99918e-29	300	610	0	3.45154e-32	2.00379e-32	2.32174e-32	2.4597e-31	-2.70851e-30	1.01766e-30	300	200	0	-5.86178e-31	4.57936e-31	3.90639e-32	4.81145e-29	7.4383e-30	5.7011e-28	0	0	0
811	1	-6.8479e-31	6.37195e-31	8.82339e-31	1.01016e-28	5.96324e-30	7.36809e-29	300	610	0	3.46291e-32	2.59427e-32	1.70739e-32	1.89802e-31	-2.46389e-30	7.98935e-31	300	200	0	-6.5016e-31	6.63138e-31	8.99413e-31	6.74678e-28	-2.35117e-28	6.84217e-28	0	0	0
811	2	-6.54268e-31	8.51695e-31	2.20644e-30	2.35627e-28	2.60047e-29	8.22112e-29	300	610	0	2.7646e-32	3.08331e-32	2.84794e-33	5.27518e-32	-1.5275e-30	2.52847e-31	300	200	0	-6.26622e-31	8.82528e-31	2.20929e-30	1.62454e-27	-6.08232e-28	7.40797e-28	0	0	0
811	3	-4.6551e-31	1.04816e-30	4.05189e-30	4.20891e-28	5.54698e-29	8e-29	300	610	0	9.76763e-33	3.29452e-32	-2.24855e-32	-1.96556e-31	4.17882e-31	-7.49385e-31	300	200	0	-4.55742e-31	1.0811e-30	4.0294e-30	2.93974e-27	-1.13106e-27	6.85589e-28	0	0	0
811	4	-4.06767e-32	1.17251e-30	6.42141e-30	6.55839e-28	9.52154e-29	5.95648e-29	300	610	0	-2.33533e-32	2.97871e-32	-6.18846e-32	-5.89412e-31	3.71479e-30	-2.33715e-30	300	200	0	-6.403e-32	1.2023e-30	6.35952e-30	4.61764e-27	-1.80585e-27	4.474e-28	0	0	0
811	5	7.06661e-31	1.14565e-30	9.21108e-30	9.28481e-28	1.446e-28	1.16708e-29	300	610	0	-7.6117e-32	1.81173e-32	-1.17578e-31	-1.15047e-30	8.67872e-30	-4.61406e-30	300	200	0	6.30544e-31	1.16377e-30	9.0935e-30	6.57843e-27	-2.60504e-27	-5.96524e-29	0	0	0
811	6	1.85995e-30	8.61373e-31	1.2153e-29	1.21014e-27	2.00507e-28	-7.40504e-29	300	610	0	-1.52104e-31	-5.93649e-33	-1.90062e-31	-1.88775e-30	1.55127e-29	-7.61745e-30	300	200	0	1.70785e-30	8.55436e-31	1.1963e-29	8.62466e-27	-3.45485e-27	-9.29187e-28	0	0	0
811	7	3.48016e-30	1.88313e-31	1.47498e-29	1.4491e-27	2.56168e-28	-2.07788e-28	300	610	0	-2.52725e-31	-4.65417e-32	-2.76721e-31	-2.77862e-30	2.41821e-29	-1.12616e-29	300	200	0	3.22743e-30	1.41771e-31	1.44731e-29	1.03952e-26	-4.21649e-27	-2.24887e-27	0	0	0
811	8	5.57648e-30	-1.02138e-30	1.62077e-29	1.5642e-27	2.99858e-28	-3.97306e-28	300	610	0	-3.75326e-31	-1.07514e-31	-3.70061e-31	-3.7519e-30	3.4246e-29	-1.52645e-29	300	200	0	5.20115e-30	-1.12889e-30	1.58376e-29	1.13189e-26	-4.66684e-27	-4.07782e-27	0	0	0
811	9	8.06619e-30	-2.91356e-30	1.53824e-29	1.44005e-27	3.13665e-28	-6.44544e-28	300	610	0	-5.10735e-31	-1.91268e-31	-4.55668e-31	-4.66669e-30	4.46486e-29	-1.90613e-29	300	200	0	7.55545e-30	-3.10483e-30	1.49268e-29	1.05785e-26	-4.48238e-27	-6.41328e-27	0	0	0
812	0	1.07238e-29	-5.60043e-30	1.07573e-29	9.25489e-28	2.72637e-28	-9.40903e-28	300	610	0	-6.40339e-31	-2.97276e-31	-5.10073e-31	-5.29006e-30	5.34829e-29	-2.17124e-29	300	200	0	1.00835e-29	-5.8977e-30	1.02472e-29	7.09705e-27	-3.23206e-27	-9.1454e-27	0	0	0
812	1	1.31225e-29	-9.11229e-30	4.82239e-31	-1.61386e-28	1.44743e-28	-1.26124e-27	300	610	0	-7.32972e-31	-4.2001e-31	-4.98926e-31	-5.27729e-30	5.77578e-29	-2.18209e-29	300	200	0	1.23895e-29	-9.5323e-30	-1.66868e-32	-4.29833e-28	-3.8719e-28	-1.20009e-26	0	0	0
812	2	1.45732e-29	-1.33308e-29	-1.7489e-29	-2.0183e-27	-1.07716e-28	-1.55686e-27	300	610	0	-7.42093e-31	-5.46381e-31	-3.76079e-31	-4.16076e-30	5.3216e-29	-1.74848e-29	300	200	0	1.38311e-29	-1.38772e-29	-1.7865e-29	-1.3432e-26	4.64111e-27	-1.44788e-26	0	0	0
812	3	1.40745e-29	-1.79037e-29	-4.51192e-29	-4.82945e-27	-5.24475e-28	-1.74819e-27	300	610	0	-6.04074e-31	-6.52876e-31	-8.44273e-32	-1.35599e-30	3.42813e-29	-6.31734e-30	300	200	0	1.34704e-29	-1.85566e-29	-4.52037e-29	-3.32612e-26	1.24243e-26	-1.57861e-26	0	0	0
812	4	1.02885e-29	-2.21445e-29	-8.38198e-29	-8.71738e-27	-1.14058e-27	-1.71845e-27	300	610	0	-2.38755e-31	-7.02715e-31	4.40343e-31	3.80346e-30	-5.76001e-30	1.4416e-29	300	200	0	1.00498e-29	-2.28473e-29	-8.33795e-29	-6.08523e-26	2.33851e-26	-1.47865e-26	0	0	0
812	5	1.57015e-30	-2.49286e-29	-1.3375e-28	-1.36719e-26	-1.97563e-27	-1.31037e-27	300	610	0	4.46145e-31	-6.43682e-31	1.26175e-30	1.19885e-29	-7.42086e-29	4.74876e-29	300	200	0	2.0163e-30	-2.55722e-29	-1.32488e-28	-9.62222e-26	3.75997e-26	-9.98157e-27	0	0	0
812	6	-1.39191e-29	-2.46014e-29	-1.92856e-28	-1.9454e-26	-3.01835e-27	-3.28882e-28	300	610	0	1.54486e-30	-4.07528e-31	2.42877e-30	2.37385e-29	-1.77871e-28	9.5161e-29	300	200	0	-1.23743e-29	-2.50089e-29	-1.90427e-28	-1.37787e-25	5.45259e-26	4.45289e-28	0	0	0
812	7	-3.79729e-29	-1.89309e-29	-2.55667e-28	-2.54767e-26	-4.20602e-27	1.4464e-27	300	610	0	3.13548e-30	8.77158e-32	3.95489e-30	3.92525e-29	-3.21285e-28	1.58345e-28	300	200	0	-3.48374e-29	-1.88432e-29	-2.51712e-28	-1.81508e-25	7.26586e-26	1.84882e-26	0	0	0
812	8	-7.19349e-29	-5.14273e-30	-3.11896e-28	-3.06689e-26	-5.39953e-27	4.23416e-27	300	610	0	5.25183e-30	9.30893e-31	5.78913e-30	5.8096e-29	-5.04099e-28	2.35405e-28	300	200	0	-6.6683e-29	-4.21184e-30	-3.06107e-28	-2.19912e-25	8.91294e-26	4.60359e-26	0	0	0
812	9	-1.16087e-28	1.99052e-29	-3.45018e-28	-3.33398e-26	-6.35569e-27	8.20485e-27	300	610	0	7.84369e-30	2.20438e-30	7.77891e-30	7.8823e-29	-7.17529e-28	3.20618e-28	300	200	0	-1.08244e-28	2.21095e-29	-3.37239e-28	-2.41105e-25	9.92943e-26	8.44029e-26	0	0	0
813	0	-1.68808e-28	5.93428e-29	-3.31081e-28	-3.10717e-26	-6.70078e-27	1.34096e-26	300	610	0	1.07251e-29	3.96221e-30	9.62662e-30	9.85279e-29	-9.39953e-28	4.02342e-28	300	200	0	-1.58083e-28	6.3305e-29	-3.21455e-28	-2.27969e-25	9.63837e-26	1.33631e-25	0	0	0
813	1	-2.25499e-28	1.1563e-28	-2.38186e-28	-2.06837e-26	-5.91146e-27	1.96813e-26	300	610	0	1.35128e-29	6.19794e-30	1.08441e-29	1.12369e-28	-1.1319e-27	4.61051e-28	300	200	0	-2.11987e-28	1.21828e-28	-2.27342e-28	-1.57848e-25	7.13347e-26	1.91543e-25	0	0	0
813	2	-2.7734e-28	1.89552e-28	-2.72246e-29	1.67298e-27	-3.31279e-27	2.65085e-26	300	610	0	1.55591e-29	8.80126e-30	1.07129e-29	1.13141e-28	-1.23102e-27	4.67557e-28	300	200	0	-2.61781e-28	1.98353e-28	-1.65117e-29	-3.15734e-27	1.29752e-26	2.52548e-25	0	0	0
813	3	-3.09995e-28	2.78815e-28	3.45342e-28	4.02106e-26	1.89398e-27	3.28858e-26	300	610	0	1.58919e-29	1.15041e-29	8.26322e-30	9.10217e-29	-1.14816e-27	3.81916e-28	300	200	0	-2.94104e-28	2.90319e-28	3.53605e-28	2.66548e-25	-9.12188e-26	3.06282e-25	0	0	0
813	4	-3.02509e-28	3.76253e-28	9.21727e-28	9.88999e-26	1.05573e-26	3.71583e-26	300	610	0	1.31753e-29	1.38195e-29	2.28906e-30	3.36758e-29	-7.65946e-28	1.53768e-28	300	200	0	-2.89334e-28	3.90072e-28	9.24016e-28	6.80368e-25	-2.53525e-25	3.36229e-25	0	0	0
813	5	-2.26759e-28	4.67702e-28	1.73309e-27	1.80468e-25	2.34359e-26	3.68841e-26	300	610	0	5.71818e-30	1.49809e-29	-8.57633e-30	-7.30479e-29	5.76566e-29	-2.74932e-28	300	200	0	-2.21041e-28	4.82683e-28	1.72451e-27	1.25903e-24	-4.83249e-25	3.18593e-25	0	0	0
813	6	-4.79856e-29	5.29772e-28	2.78488e-27	2.84916e-25	4.09756e-26	2.87587e-26	300	610	0	-8.43753e-30	1.38945e-29	-2.56958e-29	-2.43522e-28	1.47817e-27	-9.63549e-28	300	200	0	-5.64231e-29	5.43667e-28	2.75919e-27	2.00441e-24	-7.82594e-25	2.21854e-25	0	0	0
813	7	2.72901e-28	5.27873e-28	4.03676e-27	4.07497e-25	6.29851e-26	8.66278e-27	300	610	0	-3.13086e-29	9.12357e-30	-5.0143e-29	-4.89527e-28	3.64233e-27	-1.96144e-27	300	200	0	2.41593e-28	5.36997e-28	3.98662e-27	2.88518e-24	-1.14095e-24	7.59232e-27	0	0	0
813	8	7.74422e-28	4.15107e-28	5.37704e-27	5.362e-25	8.82048e-26	-2.8086e-26	300	610	0	-6.45954e-29	-1.06624e-30	-8.22654e-29	-8.15885e-28	6.6511e-27	-3.29031e-27	300	200	0	7.09827e-28	4.14041e-28	5.29477e-27	3.8188e-24	-1.52765e-24	-3.66642e-25	0	0	0
813	9	1.48612e-27	1.32897e-28	6.59314e-27	6.48859e-25	1.13778e-25	-8.61782e-26	300	610	0	-1.09095e-28	-1.8568e-29	-1.21076e-28	-1.21433e-27	1.0505e-26	-4.91929e-27	300	200	0	1.37702e-27	1.14329e-28	6.47206e-27	4.65073e-24	-1.88343e-24	-9.41512e-25	0	0	0
814	0	2.41578e-27	-3.85503e-28	7.34109e-27	7.10254e-25	1.34664e-25	-1.69346e-25	300	610	0	-1.63871e-28	-4.51582e-29	-1.63472e-28	-1.65552e-27	1.50296e-26	-6.73245e-27	300	200	0	2.25191e-27	-4.30661e-28	7.17762e-27	5.1333e-24	-2.11168e-24	-1.74613e-24	0	0	0
814	1	3.53178e-27	-1.2072e-27	7.11969e-27	6.69756e-25	1.43065e-25	-2.78882e-25	300	610	0	-2.25159e-28	-8.20415e-29	-2.03312e-28	-2.07958e-27	1.97825e-26	-8.48995e-27	300	200	0	3.30662e-27	-1.28925e-27	6.91638e-27	4.90814e-24	-2.07078e-24	-2.7835e-24	0	0	0
814	2	4.74044e-27	-2.38604e-27	5.25824e-27	4.60433e-25	1.2801e-25	-4.11565e-25	300	610	0	-2.85067e-28	-1.29179e-28	-2.30444e-28	-2.3859e-27	2.39469e-26	-9.78622e-27	300	200	0	4.45538e-27	-2.51522e-27	5.0278e-27	3.49876e-24	-1.57024e-24	-4.01057e-24	0	0	0
814	3	5.85964e-27	-3.94158e-27	9.30291e-28	8.83858e-28	7.52813e-26	-5.56992e-25	300	610	0	-3.30149e-28	-1.84378e-28	-2.29848e-28	-2.42392e-27	2.62242e-26	-1.00115e-26	300	200	0	5.52949e-27	-4.12596e-27	7.00443e-28	3.21922e-25	-3.74043e-25	-5.31314e-24	0	0	0
814	4	6.59114e-27	-5.82974e-27	-6.79013e-27	-7.98582e-25	-3.20402e-26	-6.94431e-25	300	610	0	-3.40099e-28	-2.4215e-28	-1.8115e-28	-1.98742e-27	2.47472e-26	-8.3272e-27	300	200	0	6.25104e-27	-6.07189e-27	-6.97128e-27	-5.27023e-24	1.78404e-24	-6.4769e-24	0	0	0
814	5	6.49664e-27	-7.9049e-27	-1.88101e-26	-2.02348e-24	-2.12058e-25	-7.89473e-25	300	610	0	-2.86879e-28	-2.92417e-28	-5.88853e-29	-8.16097e-28	1.70464e-26	-3.67101e-27	300	200	0	6.20976e-27	-8.19732e-27	-1.88689e-26	-1.39037e-23	5.1676e-24	-7.15792e-24	0	0	0
814	6	4.98511e-27	-9.87497e-27	-3.58155e-26	-3.73431e-24	-4.81185e-25	-7.91068e-25	300	610	0	-1.34826e-28	-3.1921e-28	1.65977e-28	1.39039e-27	1.17761e-28	5.18863e-27	300	200	0	4.85029e-27	-1.01942e-26	-3.56495e-26	-2.60365e-23	9.98097e-24	-6.85809e-24	0	0	0
814	7	1.3224e-27	-1.12537e-26	-5.79657e-26	-5.93556e-24	-8.49491e-25	-6.29802e-25	300	610	0	1.57594e-28	-2.99616e-28	5.22658e-28	4.93976e-27	-2.93502e-26	1.95221e-26	300	200	0	1.48e-27	-1.15534e-26	-5.74431e-26	-4.17397e-23	1.6283e-23	-4.91447e-24	0	0	0
814	8	-5.32229e-27	-1.13182e-26	-8.44711e-26	-8.53331e-24	-1.31392e-24	-2.18717e-25	300	610	0	6.33515e-28	-2.03406e-28	1.03464e-27	1.00888e-26	-7.4517e-26	4.04037e-26	300	200	0	-4.68877e-27	-1.15216e-26	-8.34365e-26	-6.03967e-23	2.38676e-23	-5.14894e-25	0	0	0
814	9	-1.57756e-26	-9.08323e-27	-1.13055e-25	-1.1282e-23	-1.84924e-24	5.41629e-25	300	610	0	1.3299e-27	6.10753e-30	1.71058e-27	1.69523e-26	-1.37622e-25	6.83443e-26	300	200	0	-1.44457e-26	-9.07712e-27	-1.11344e-25	-8.03221e-23	3.21098e-23	7.24397e-24	0	0	0
815	0	-3.06855e-26	-3.3125e-27	-1.39326e-25	-1.37232e-23	-2.39683e-24	1.75177e-24	300	610	0	2.26534e-27	3.69244e-28	2.5315e-27	2.53745e-26	-2.18842e-25	1.02769e-25	300	200	0	-2.84201e-26	-2.94326e-27	-1.36795e-25	-9.83219e-23	3.9787e-23	1.92366e-23	0	0	0
815	1	-5.02548e-26	7.4113e-27	-1.56128e-25	-1.51235e-23	-2.85222e-24	3.49328e-24	300	610	0	3.42257e-27	9.24271e-28	3.43437e-27	3.47612e-26	-3.14725e-25	1.41331e-25	300	200	0	-4.68322e-26	8.33557e-27	-1.52694e-25	-1.0924e-22	4.48892e-23	3.61062e-23	0	0	0
815	2	-7.38702e-26	2.45261e-26	-1.52976e-25	-1.44229e-23	-3.05282e-24	5.79786e-24	300	610	0	4.7256e-27	1.69795e-27	4.29254e-27	4.38791e-26	-4.16229e-25	1.79095e-25	300	200	0	-6.91446e-26	2.62241e-26	-1.48683e-25	-1.05577e-22	4.44549e-23	5.79599e-23	0	0	0
815	3	-9.96257e-26	4.92077e-26	-1.15771e-25	-1.02135e-23	-2.76867e-24	8.60389e-24	300	610	0	6.01199e-27	2.69151e-27	4.89501e-27	5.06387e-26	-5.06462e-25	2.07639e-25	300	200	0	-9.36137e-26	5.18992e-26	-1.10876e-25	-7.73129e-23	3.44811e-23	8.39506e-23	0	0	0
815	4	-1.23763e-25	8.19318e-26	-2.70542e-26	-7.74241e-25	-1.70033e-24	1.17002e-23	300	610	0	7.00271e-27	3.86145e-27	4.92782e-27	5.18947e-26	-5.58378e-25	2.14227e-25	300	200	0	-1.1676e-25	8.57932e-26	-2.21264e-26	-1.21218e-23	9.98369e-24	1.11747e-22	0	0	0
815	5	-1.4008e-25	1.21858e-25	1.32859e-25	1.58038e-23	5.10397e-25	1.46594e-23	300	610	0	7.27373e-27	5.09557e-27	3.96301e-27	4.33181e-26	-5.32887e-25	1.81263e-25	300	200	0	-1.32806e-25	1.26954e-25	1.36822e-25	1.03777e-22	-3.46943e-23	1.36921e-22	0	0	0
815	6	-1.39412e-25	1.66032e-25	3.83441e-25	4.13604e-23	4.24963e-24	1.67663e-23	300	610	0	6.23677e-27	6.1854e-27	1.46316e-27	1.94183e-26	-3.78049e-25	8.63415e-26	300	200	0	-1.33175e-25	1.72218e-25	3.84904e-25	2.83838e-22	-1.05207e-22	1.52312e-22	0	0	0
815	7	-1.09341e-25	2.08434e-25	7.39762e-25	7.72337e-23	9.87196e-24	1.69541e-23	300	610	0	3.13993e-27	6.79828e-27	-3.18818e-27	-2.61767e-26	-3.03474e-26	-9.66579e-26	300	200	0	-1.06201e-25	2.15232e-25	7.36573e-25	5.38156e-22	-2.06033e-22	1.47497e-22	0	0	0
815	8	-3.43658e-26	2.3896e-25	1.2061e-24	1.23612e-22	1.76037e-23	1.3765e-23	300	610	0	-2.89745e-27	6.45452e-27	-1.0617e-26	-1.00051e-25	5.80695e-25	-3.94901e-25	300	200	0	-3.72633e-26	2.45414e-25	1.19548e-24	8.6889e-22	-3.38672e-22	1.08537e-22	0	0	0
815	9	1.03163e-25	2.42501e-25	1.76709e-24	1.78643e-22	2.74008e-23	5.36388e-24	300	610	0	-1.27973e-26	4.51818e-27	-2.13363e-26	-2.07792e-25	1.52305e-24	-8.3174e-25	300	200	0	9.03659e-26	2.47019e-25	1.74575e-24	1.26395e-21	-4.9914e-22	1.82678e-23	0	0	0
816	0	3.20972e-25	1.98374e-25	2.37637e-24	2.37314e-22	3.87589e-23	-1.03602e-23	300	610	0	-2.73622e-26	2.13433e-28	-3.55556e-26	-3.52094e-25	2.84624e-24	-1.41905e-24	300	200	0	2.9361e-25	1.98587e-25	2.34082e-24	1.68897e-21	-6.74733e-22	-1.42524e-22	0	0	0
816	1	6.33243e-25	8.04886e-26	2.94331e-24	2.90148e-22	5.04764e-23	-3.55605e-23	300	610	0	-4.70206e-26	-7.31798e-27	-5.2914e-26	-5.30063e-25	4.55743e-24	-2.14628e-24	300	200	0	5.86223e-25	7.31706e-26	2.89039e-24	2.07796e-21	-8.40222e-22	-3.9263e-22	0	0	0
816	2	1.04506e-24	-1.41237e-25	3.31902e-24	3.21874e-22	6.03893e-23	-7.20167e-23	300	610	0	-7.14615e-26	-1.88997e-26	-7.21324e-26	-7.29685e-25	6.5886e-24	-2.96608e-24	300	200	0	9.73596e-25	-1.60137e-25	3.24689e-24	2.32363e-21	-9.53821e-22	-7.46216e-22	0	0	0
816	3	1.54461e-24	-4.97593e-25	3.28424e-24	3.10309e-22	6.5108e-23	-1.2049e-22	300	610	0	-9.91524e-26	-3.51244e-26	-9.06009e-26	-9.25571e-25	8.75512e-24	-3.77687e-24	300	200	0	1.44545e-24	-5.32717e-25	3.19364e-24	2.26908e-21	-9.53611e-22	-1.20646e-21	0	0	0
816	4	2.09316e-24	-1.01421e-24	2.54272e-24	2.25846e-22	5.98139e-23	-1.79814e-22	300	610	0	-1.26754e-25	-5.606e-26	-1.03935e-25	-1.07434e-24	1.07078e-23	-4.40386e-24	300	200	0	1.96641e-24	-1.07027e-24	2.43878e-24	1.70367e-21	-7.555e-22	-1.75678e-21	0	0	0
816	5	2.61321e-24	-1.70244e-24	7.25722e-25	3.21099e-23	3.82028e-23	-2.45707e-22	300	610	0	-1.48476e-25	-8.0848e-26	-1.05575e-25	-1.11031e-24	1.18836e-23	-4.58117e-24	300	200	0	2.46473e-24	-1.78329e-24	6.20148e-25	3.66978e-22	-2.54265e-22	-2.34964e-21	0	0	0
816	6	2.97582e-24	-2.54643e-24	-2.58502e-24	-3.1151e-22	-7.30699e-24	-3.09362e-22	300	610	0	-1.55468e-25	-1.07196e-25	-8.65336e-26	-9.42627e-25	1.14644e-23	-3.93959e-24	300	200	0	2.82035e-24	-2.65363e-24	-2.67156e-24	-2.034e-21	6.70248e-22	-2.89355e-21	0	0	0
816	7	2.98942e-24	-3.48633e-24	-7.80728e-24	-8.44564e-22	-8.49459e-23	-3.55925e-22	300	610	0	-1.35391e-25	-1.30794e-25	-3.54718e-26	-4.55516e-25	8.35803e-24	-2.00675e-24	300	200	0	2.85403e-24	-3.61712e-24	-7.84276e-24	-5.78818e-21	2.13925e-21	-3.23954e-21	0	0	0
816	8	2.39317e-24	-4.39813e-24	-1.52713e-23	-1.59656e-21	-2.02367e-22	-3.63105e-22	300	610	0	-7.23948e-26	-1.44715e-25	6.06944e-26	4.86164e-25	1.22197e-24	1.77111e-24	300	200	0	2.32077e-24	-4.54284e-24	-1.52106e-23	-1.11175e-20	4.25064e-21	-3.16954e-21	0	0	0
816	9	8.59864e-25	-5.07198e-24	-2.50865e-23	-2.57342e-21	-3.6463e-22	-3.00296e-22	300	610	0	5.21845e-26	-1.38919e-25	2.15368e-25	2.02319e-24	-1.1443e-23	7.97459e-24	300	200	0	9.12049e-25	-5.21089e-24	-2.48711e-23	-1.80812e-20	7.04149e-21	-2.39054e-21	0	0	0
817	0	-1.98528e-24	-5.19223e-24	-3.69559e-23	-3.7388e-21	-5.7124e-22	-1.28783e-22	300	610	0	2.58041e-25	-1.0003e-25	4.39729e-25	4.27697e-24	-3.1098e-23	1.71105e-23	300	200	0	-1.72724e-24	-5.29226e-24	-3.65161e-23	-2.64437e-20	1.04354e-20	-5.39937e-22	0	0	0
817	1	-6.52211e-24	-4.3247e-24	-4.99366e-23	-4.99044e-21	-8.12135e-22	1.9623e-22	300	610	0	5.62575e-25	-1.16501e-26	7.3877e-25	7.31003e-24	-5.8835e-23	2.94523e-23	300	200	0	-5.95953e-24	-4.33635e-24	-4.91978e-23	-3.55048e-20	1.41744e-20	2.79075e-21	0	0	0
817	2	-1.30604e-23	-1.91904e-24	-6.21585e-23	-6.13253e-21	-1.06271e-21	7.20827e-22	300	610	0	9.75584e-25	1.44484e-25	1.10569e-24	1.10695e-23	-9.48768e-23	4.48107e-23	300	200	0	-1.20849e-23	-1.77455e-24	-6.10528e-23	-4.39022e-20	1.77383e-20	8.00503e-21	0	0	0
817	3	-2.17241e-23	2.66303e-24	-7.05263e-23	-6.84728e-21	-1.27816e-21	1.48377e-21	300	610	0	1.49162e-24	3.86083e-25	1.51458e-24	1.53128e-23	-1.37889e-22	6.2231e-23	300	200	0	-2.02325e-23	3.04911e-24	-6.90117e-23	-4.94037e-20	2.02586e-20	1.54141e-20	0	0	0
817	4	-3.22879e-23	1.00803e-23	-7.04555e-23	-6.67053e-21	-1.38785e-21	2.50306e-21	300	610	0	2.07984e-24	7.26231e-25	1.91169e-24	1.95178e-23	-1.84107e-22	7.96252e-23	300	200	0	-3.0208e-23	1.08065e-23	-6.85438e-23	-4.87278e-20	2.04412e-20	2.51043e-20	0	0	0
817	5	-4.39658e-23	2.08907e-23	-5.57223e-23	-4.97987e-21	-1.29082e-21	3.75684e-21	300	610	0	2.67163e-24	1.16725e-24	2.20595e-24	2.27841e-23	-2.26314e-22	9.33671e-23	300	200	0	-4.12941e-23	2.20579e-23	-5.35163e-23	-3.74477e-20	1.65199e-20	3.67524e-20	0	0	0
817	6	-5.51598e-23	3.53609e-23	-1.85423e-23	-1.0067e-21	-8.54402e-22	5.15848e-21	300	610	0	3.14691e-24	1.69225e-24	2.26032e-24	2.37405e-23	-2.52795e-22	9.79068e-23	300	200	0	-5.20129e-23	3.70532e-23	-1.6282e-23	-1.00632e-20	6.27403e-21	4.93905e-20	0	0	0
817	7	-6.31912e-23	5.31961e-23	4.9969e-23	6.11251e-21	8.18287e-23	6.52661e-21	300	610	0	3.321e-24	2.25446e-24	1.88616e-24	2.0481e-23	-2.46431e-22	8.55002e-23	300	200	0	-5.98702e-23	5.54505e-23	5.18552e-23	3.96529e-20	-1.28474e-20	6.11297e-20	0	0	0
817	8	-6.40564e-23	7.31853e-23	1.58767e-22	1.72273e-20	1.69323e-21	7.55279e-21	300	610	0	2.93512e-24	2.76481e-24	8.44268e-25	1.05647e-23	-1.84261e-22	4.61919e-23	300	200	0	-6.11212e-23	7.59501e-23	1.59612e-22	1.179e-19	-4.34407e-20	6.88714e-20	0	0	0
817	9	-5.2278e-23	9.2776e-23	3.15075e-22	3.29866e-20	4.14478e-21	7.77141e-21	300	610	0	1.65533e-24	3.07911e-24	-1.14294e-24	-8.87331e-24	-3.79217e-23	-3.17549e-23	300	200	0	-5.06226e-23	9.58551e-23	3.13932e-22	2.29546e-19	-8.76429e-20	6.80547e-20	0	0	0
818	0	-2.09514e-23	1.07611e-22	5.21602e-22	5.35561e-20	7.54922e-21	6.54013e-21	300	610	0	-9.13831e-25	2.98727e-24	-4.36224e-24	-4.08413e-23	2.24467e-22	-1.60741e-22	300	200	0	-2.18652e-23	1.10598e-22	5.1724e-22	3.76129e-19	-1.46349e-19	5.2522e-20	0	0	0
818	1	3.78788e-23	1.11099e-22	7.72647e-22	7.82265e-20	1.1905e-20	3.04238e-21	300	610	0	-5.19282e-24	2.20808e-24	-9.05692e-24	-8.79735e-23	6.34288e-22	-3.51752e-22	300	200	0	3.26859e-23	1.13307e-22	7.6359e-22	5.53081e-19	-2.18107e-19	1.46152e-20	0	0	0
818	2	1.32346e-22	9.41266e-23	1.04906e-21	1.04914e-19	1.70123e-20	-3.67204e-21	300	610	0	-1.15584e-23	3.9498e-25	-1.53442e-23	-1.51707e-22	1.21555e-21	-6.11031e-22	300	200	0	1.20788e-22	9.45216e-23	1.03372e-21	7.4616e-19	-2.97686e-19	-5.4346e-20	0	0	0
818	3	2.69207e-22	4.50888e-23	1.31229e-21	1.29575e-19	2.23676e-20	-1.45888e-20	300	610	0	-2.0233e-23	-2.84042e-24	-2.30976e-23	-2.31098e-22	1.97446e-21	-9.35283e-22	300	200	0	2.48974e-22	4.22483e-23	1.28919e-21	9.27249e-19	-3.74367e-19	-1.63019e-19	0	0	0
818	4	4.51421e-22	-4.95516e-23	1.49799e-21	1.45598e-19	2.70435e-20	-3.0551e-20	300	610	0	-3.1125e-23	-7.87867e-24	-3.17933e-23	-3.21259e-22	2.88499e-21	-1.3053e-21	300	200	0	4.20296e-22	-5.74302e-23	1.4662e-21	1.04994e-18	-4.30105e-19	-3.18227e-19	0	0	0
818	5	6.74734e-22	-2.03882e-22	1.51034e-21	1.43274e-19	2.95684e-20	-5.19783e-20	300	610	0	-4.36149e-23	-1.50078e-23	-4.03248e-23	-4.11457e-22	3.8704e-21	-1.67819e-21	300	200	0	6.31119e-22	-2.1889e-22	1.47002e-21	1.0456e-18	-4.3786e-19	-5.22188e-19	0	0	0
818	6	9.2322e-22	-4.30028e-22	1.21863e-21	1.09523e-19	2.78285e-20	-7.84679e-20	300	610	0	-5.62941e-23	-2.42953e-23	-4.68014e-23	-4.83014e-22	4.78171e-21	-1.97875e-21	300	200	0	8.66926e-22	-4.54323e-22	1.17183e-21	8.21238e-19	-3.60551e-19	-7.68649e-19	0	0	0
818	7	1.16396e-21	-7.34185e-22	4.58565e-22	2.81089e-20	1.90315e-20	-1.08269e-19	300	610	0	-6.66734e-23	-3.54108e-23	-4.83609e-23	-5.0731e-22	5.37518e-21	-2.09119e-21	300	200	0	1.09729e-21	-7.69595e-22	4.10204e-22	2.60714e-19	-1.51325e-19	-1.03792e-18	0	0	0
818	8	1.34131e-21	-1.11095e-21	-9.58492e-22	-1.19322e-19	-2.15262e-22	-1.3765e-19	300	610	0	-7.09e-23	-4.74007e-23	-4.10451e-23	-4.4437e-22	5.29275e-21	-1.8531e-21	300	200	0	1.27041e-21	-1.15835e-21	-9.99537e-22	-7.68257e-19	2.43959e-19	-1.29103e-18	0	0	0
818	9	1.37164e-21	-1.53589e-21	-3.22439e-21	-3.51002e-19	-3.36462e-20	-1.60209e-19	300	610	0	-6.3549e-23	-5.84253e-23	-1.98094e-23	-2.42753e-22	4.05185e-21	-1.05474e-21	300	200	0	1.30809e-21	-1.59431e-21	-3.2442e-21	-2.39861e-18	8.80877e-19	-1.46355e-18	0	0	0
819	0	1.13995e-21	-1.95647e-21	-6.49679e-21	-6.81171e-19	-8.48147e-20	-1.66222e-19	300	610	0	-3.75858e-23	-6.54847e-23	2.1233e-23	1.58253e-22	1.05338e-21	5.52561e-22	300	200	0	1.10236e-21	-2.02196e-21	-6.47556e-21	-4.73686e-18	1.80599e-18	-1.46011e-18	0	0	0
819	1	5.00584e-22	-2.28228e-21	-1.08412e-20	-1.11418e-18	-1.56223e-19	-1.42212e-19	300	610	0	1.53655e-23	-6.41837e-23	8.82143e-23	8.22899e-22	-4.38024e-21	3.23351e-21	300	200	0	5.1595e-22	-2.34647e-21	-1.0753e-20	-7.82147e-18	3.04052e-18	-1.15135e-18	0	0	0
819	2	-7.15247e-22	-2.37569e-21	-1.61492e-20	-1.63625e-18	-2.48028e-19	-7.09628e-20	300	610	0	1.04276e-22	-4.86113e-23	1.86421e-22	1.80826e-21	-1.29225e-20	7.22592e-21	300	200	0	-6.1097e-22	-2.4243e-21	-1.59628e-20	-1.15646e-17	4.55722e-18	-3.75582e-19	0	0	0
819	3	-2.6816e-21	-2.04552e-21	-2.20326e-20	-2.20498e-18	-3.56268e-19	6.76754e-20	300	610	0	2.37293e-22	-1.14464e-23	3.18572e-22	3.14711e-21	-2.51002e-20	1.26714e-20	300	200	0	-2.4443e-21	-2.05696e-21	-2.1714e-20	-1.56767e-17	6.25016e-18	1.05157e-18	0	0	0
819	4	-5.54556e-21	-1.04708e-21	-2.76965e-20	-2.73693e-18	-4.70651e-19	2.94772e-19	300	610	0	4.19441e-22	5.55673e-23	4.82358e-22	4.82314e-21	-4.10757e-20	1.9515e-20	300	200	0	-5.12611e-21	-9.91515e-22	-2.72142e-20	-1.95781e-17	7.89858e-18	3.31573e-18	0	0	0
819	5	-9.37682e-21	9.066e-22	-3.18045e-20	-3.09458e-18	-5.71998e-19	6.28631e-19	300	610	0	6.49268e-22	1.606e-22	6.67204e-22	6.73806e-21	-6.03437e-20	2.73712e-20	300	200	0	-8.72755e-21	1.0672e-21	-3.11373e-20	-2.23039e-17	9.12776e-18	6.56617e-18	0	0	0
819	6	-1.4096e-20	4.1166e-21	-3.23541e-20	-3.07493e-18	-6.29655e-19	1.07895e-18	300	610	0	9.14366e-22	3.09978e-22	8.50347e-22	8.6714e-21	-8.13431e-20	3.53595e-20	300	200	0	-1.31816e-20	4.42658e-21	-3.15038e-20	-2.24197e-17	9.37286e-18	1.0858e-17	0	0	0
819	7	-1.9381e-20	8.84603e-21	-2.6601e-20	-2.40312e-18	-5.99368e-19	1.63844e-18	300	610	0	1.18584e-21	5.0551e-22	9.92551e-22	1.02359e-20	-1.00999e-19	4.19209e-20	300	200	0	-1.81952e-20	9.35154e-21	-2.56085e-20	-1.79721e-17	7.85554e-18	1.60711e-17	0	0	0
819	8	-2.45541e-20	1.52375e-20	-1.10786e-20	-7.36329e-19	-4.22403e-19	2.27179e-18	300	610	0	1.4121e-21	7.40768e-22	1.03406e-21	1.08344e-20	-1.14242e-19	4.46402e-20	300	200	0	-2.3142e-20	1.59782e-20	-1.00446e-20	-6.5097e-18	3.58754e-18	2.18055e-17	0	0	0
819	9	-2.84598e-20	2.31942e-20	1.82164e-20	2.31537e-18	-2.70191e-20	2.90227e-18	300	610	0	1.51281e-21	9.96337e-22	8.91832e-22	9.6286e-21	-1.13586e-19	4.01129e-20	300	200	0	-2.6947e-20	2.41906e-20	1.91083e-20	1.47765e-17	-4.57963e-18	2.72575e-17	0	0	0
820	0	-2.93514e-20	3.22236e-20	6.53912e-20	7.143e-18	6.66266e-19	3.39703e-18	300	610	0	1.37427e-21	1.23424e-21	4.59521e-22	5.53483e-21	-8.88917e-20	2.39206e-20	300	200	0	-2.79772e-20	3.34578e-20	6.58508e-20	4.87351e-17	-1.78349e-17	3.10878e-17	0	0	0
820	1	-2.48157e-20	4.1246e-20	1.33881e-19	1.40584e-17	1.73392e-18	3.55312e-18	300	610	0	8.48329e-22	1.39207e-21	-3.87678e-22	-2.73311e-21	-2.75075e-20	-9.20255e-21	300	200	0	-2.39674e-20	4.26381e-20	1.33494e-19	9.76924e-17	-3.71913e-17	3.13033e-17	0	0	0
820	2	-1.17809e-20	4.83856e-20	2.25243e-19	2.31709e-17	3.23131e-18	3.08781e-18	300	610	0	-2.42335e-22	1.37793e-21	-1.7808e-21	-1.65466e-20	8.49608e-20	-6.49046e-20	300	200	0	-1.20233e-20	4.97635e-20	2.23462e-19	1.62585e-16	-6.31451e-17	2.51868e-17	0	0	0
820	3	1.33332e-20	5.07698e-20	3.37437e-19	3.42153e-17	5.16563e-18	1.6382e-18	300	610	0	-2.08905e-21	1.06759e-21	-3.83455e-21	-3.71409e-20	2.62957e-19	-1.48327e-19	300	200	0	1.12441e-20	5.18374e-20	3.33603e-19	2.41736e-16	-9.5192e-17	9.32568e-18	0	0	0
820	4	5.42487e-20	4.43886e-20	4.62602e-19	4.63295e-17	7.45877e-18	-1.22277e-18	300	610	0	-4.8678e-21	3.06438e-22	-6.61144e-21	-6.52584e-20	5.18012e-19	-2.62664e-19	300	200	0	4.93809e-20	4.46951e-20	4.55991e-19	3.29275e-16	-1.31191e-16	-2.01951e-17	0	0	0
820	5	1.14163e-19	2.40854e-20	5.84371e-19	5.77922e-17	9.90049e-18	-5.94524e-18	300	610	0	-8.69142e-21	-1.08095e-21	-1.00702e-20	-1.0063e-19	8.54207e-19	-4.0706e-19	300	200	0	1.05471e-19	2.30044e-20	5.74301e-19	4.13248e-16	-1.66598e-16	-6.7352e-17	0	0	0
820	6	1.94697e-19	-1.62221e-20	6.74983e-19	6.57451e-17	1.20943e-17	-1.29261e-17	300	610	0	-1.35394e-20	-3.26986e-21	-1.39978e-20	-1.41284e-19	1.26181e-18	-5.73795e-19	300	200	0	1.81157e-19	-1.9492e-20	6.60985e-19	4.73608e-16	-1.93635e-16	-1.35405e-16	0	0	0
820	7	2.94394e-19	-8.29642e-20	6.92613e-19	6.5944e-17	1.3402e-17	-2.23873e-17	300	610	0	-1.91639e-20	-6.39893e-21	-1.79263e-20	-1.82695e-19	1.70909e-18	-7.44807e-19	300	200	0	2.7523e-19	-8.93631e-20	6.74687e-19	4.80381e-16	-2.00506e-16	-2.25689e-16	0	0	0
820	8	4.06749e-19	-1.81843e-19	5.79653e-19	5.26155e-17	1.28973e-17	-3.42006e-17	300	610	0	-2.49724e-20	-1.05143e-20	-2.10418e-20	-2.16836e-19	2.13263e-18	-8.87798e-19	300	200	0	3.81776e-19	-1.92358e-19	5.58612e-19	3.92546e-16	-1.70879e-16	-3.35918e-16	0	0	0
820	9	5.17819e-19	-3.16113e-19	2.62985e-19	1.85228e-17	9.34513e-18	-4.76552e-17	300	610	0	-2.98967e-20	-1.54918e-20	-2.20971e-20	-2.31253e-19	2.42704e-18	-9.52401e-19	300	200	0	4.87922e-19	-3.31605e-19	2.40888e-19	1.58376e-16	-8.39143e-17	-4.57979e-16	0	0	0
821	0	6.03622e-19	-4.84095e-19	-3.42324e-19	-4.46148e-17	1.22899e-18	-6.11745e-17	300	610	0	-3.22618e-20	-2.09366e-20	-1.93503e-20	-2.08372e-19	2.43582e-18	-8.67267e-19	300	200	0	5.7136e-19	-5.05032e-19	-3.61674e-19	-2.81753e-16	8.47419e-17	-5.75308e-16	0	0	0
821	1	6.27688e-19	-6.75878e-19	-1.32414e-18	-1.45177e-16	-1.31421e-17	-7.20027e-17	300	610	0	-2.96853e-20	-2.60651e-20	-1.05604e-20	-1.25368e-19	1.946e-18	-5.39355e-19	300	200	0	5.98003e-19	-7.01943e-19	-1.3347e-18	-9.88832e-16	3.60509e-16	-6.60078e-16	0	0	0
821	2	5.39384e-19	-8.69287e-19	-2.7572e-18	-2.89978e-16	-3.54121e-17	-7.59052e-17	300	610	0	-1.90485e-20	-2.95799e-20	6.91752e-21	4.49959e-20	6.90516e-19	1.42818e-19	300	200	0	5.20336e-19	-8.98867e-19	-2.75029e-18	-2.01359e-15	7.65388e-16	-6.70637e-16	0	0	0
821	3	2.7395e-19	-1.02542e-18	-4.67796e-18	-4.81696e-16	-6.68027e-17	-6.69525e-17	300	610	0	3.40191e-21	-2.95593e-20	3.58821e-20	3.31976e-19	-1.6363e-18	1.29969e-18	300	200	0	2.77352e-19	-1.05498e-18	-4.64207e-18	-3.37838e-15	1.31087e-15	-5.49936e-16	0	0	0
821	4	-2.44522e-19	-1.08434e-18	-7.04863e-18	-7.15259e-16	-1.07547e-16	-3.74977e-17	300	610	0	4.1744e-20	-2.3394e-20	7.88188e-20	7.62274e-19	-5.34397e-18	3.04231e-18	300	200	0	-2.02778e-19	-1.10773e-18	-6.96981e-18	-5.05157e-15	1.98779e-15	-2.25966e-16	0	0	0
821	5	-1.09558e-18	-9.61966e-19	-9.71024e-18	-9.7317e-16	-1.56111e-16	2.15082e-17	300	610	0	9.97752e-20	-7.81955e-21	1.37153e-19	1.35261e-18	-1.06845e-17	5.44233e-18	300	200	0	-9.95808e-19	-9.69786e-19	-9.57309e-18	-6.91419e-15	2.75293e-15	3.84365e-16	0	0	0
821	6	-2.34863e-18	-5.49644e-19	-1.2326e-17	-1.21995e-15	-2.08206e-16	1.19676e-16	300	610	0	1.80018e-19	2.08902e-20	2.10173e-19	2.09889e-18	-1.77575e-17	8.48808e-18	300	200	0	-2.16861e-18	-5.28754e-19	-1.21158e-17	-8.72003e-15	3.51287e-15	1.3662e-15	0	0	0
821	7	-4.041e-18	2.81476e-19	-1.43194e-17	-1.39619e-15	-2.55638e-16	2.656e-16	300	610	0	2.82252e-19	6.64925e-20	2.93591e-19	2.96163e-18	-2.63772e-17	1.20253e-17	300	200	0	-3.75875e-18	3.47969e-19	-1.40259e-17	-1.00527e-14	4.10616e-15	2.79057e-15	0	0	0
821	8	-6.14653e-18	1.66866e-18	-1.48173e-17	-1.41319e-15	-2.85125e-16	4.64326e-16	300	610	0	4.01537e-19	1.32019e-19	3.77797e-19	3.84805e-18	-3.58995e-17	1.5684e-17	300	200	0	-5.745e-18	1.80068e-18	-1.44395e-17	-1.02859e-14	4.28659e-15	4.68929e-15	0	0	0
821	9	-8.53407e-18	3.73533e-18	-1.26106e-17	-1.14973e-15	-2.77286e-16	7.1368e-16	300	610	0	5.25741e-19	2.18612e-19	4.45914e-19	4.59181e-18	-4.50171e-17	1.87951e-17	300	200	0	-8.00833e-18	3.95394e-18	-1.21647e-17	-8.55865e-15	3.71151e-15	7.01929e-15	0	0	0
822	0	-1.0917e-17	6.55526e-18	-6.15758e-18	-4.53073e-16	-2.06153e-16	9.99385e-16	300	610	0	6.32747e-19	3.23889e-19	4.7192e-19	4.93324e-18	-5.15401e-17	2.03087e-17	300	200	0	-1.02842e-17	6.87915e-18	-5.68566e-18	-3.77968e-15	1.94165e-15	9.61625e-15	0	0	0
822	1	-1.27977e-17	1.01006e-17	6.34292e-18	8.52555e-16	-3.96831e-17	1.28907e-15	300	610	0	6.87649e-19	4.39831e-19	4.19292e-19	4.50411e-18	-5.21979e-17	1.873e-17	300	200	0	-1.21101e-17	1.05404e-17	6.76221e-18	5.31604e-15	-1.53926e-15	1.2139e-14	0	0	0
822	2	-1.3415e-17	1.41724e-17	2.67695e-17	2.94661e-15	2.58083e-16	1.52559e-15	300	610	0	6.40545e-19	5.50281e-19	2.40812e-19	2.82372e-18	-4.25178e-17	1.21001e-17	300	200	0	-1.27745e-17	1.47226e-17	2.70103e-17	2.00337e-14	-7.27434e-15	1.40096e-14	0	0	0
822	3	-1.17069e-17	1.83154e-17	5.67458e-17	5.97774e-15	7.22463e-16	1.62063e-15	300	610	0	4.2579e-19	6.28274e-19	-1.19552e-19	-6.84491e-19	-1.68648e-17	-1.94015e-18	300	200	0	-1.12811e-17	1.89437e-17	5.66263e-17	4.14774e-14	-1.57408e-14	1.43579e-14	0	0	0
822	4	-6.30842e-18	2.17234e-17	9.71159e-17	1.00101e-14	1.38034e-15	1.44985e-15	300	610	0	-3.6022e-20	6.33643e-19	-7.21534e-19	-6.6443e-18	3.12502e-17	-2.59577e-17	300	200	0	-6.34444e-18	2.23571e-17	9.63944e-17	7.0173e-14	-2.72022e-14	1.19864e-14	0	0	0
822	5	4.38923e-18	2.31462e-17	1.47192e-16	1.49478e-14	2.23832e-15	8.5218e-16	300	610	0	-8.31772e-19	5.11587e-19	-1.61893e-18	-1.56323e-17	1.08455e-16	-6.23483e-17	300	200	0	3.55746e-18	2.36578e-17	1.45573e-16	1.05531e-13	-4.1496e-14	5.37609e-15	0	0	0
822	6	2.20852e-17	2.0821e-17	2.03766e-16	2.04362e-14	3.26645e-15	-3.64052e-16	300	610	0	-2.04332e-18	1.93211e-19	-2.84403e-18	-2.80232e-17	2.20246e-16	-1.12713e-16	300	200	0	2.00419e-17	2.10143e-17	2.00922e-16	1.45145e-13	-5.7752e-14	-7.23582e-15	0	0	0
822	7	4.82838e-17	1.24594e-17	2.5991e-16	2.57442e-14	4.3773e-15	-2.40393e-15	300	610	0	-3.72683e-18	-4.00599e-19	-4.38507e-18	-4.37635e-17	3.69011e-16	-1.76938e-16	300	200	0	4.4557e-17	1.20588e-17	2.55525e-16	1.83947e-13	-7.40499e-14	-2.7671e-14	0	0	0
822	8	8.3838e-17	-4.6675e-18	3.03663e-16	2.96378e-14	5.40168e-15	-5.45334e-15	300	610	0	-5.8821e-18	-1.35033e-18	-6.15606e-18	-6.20652e-17	5.51233e-16	-2.51952e-16	300	200	0	7.79559e-17	-6.01783e-18	2.97507e-16	2.1329e-13	-8.70412e-14	-5.74754e-14	0	0	0
822	9	1.28291e-16	-3.3488e-17	3.16793e-16	3.02641e-14	6.06324e-15	-9.62628e-15	300	610	0	-8.41096e-18	-2.72216e-18	-7.95975e-18	-8.10267e-17	7.53862e-16	-3.30176e-16	300	200	0	1.1988e-16	-3.62102e-17	3.08834e-16	2.20097e-13	-9.15872e-14	-9.73951e-14	0	0	0
823	0	1.79005e-16	-7.66707e-17	2.73938e-16	2.50776e-14	5.95656e-15	-1.4888e-14	300	610	0	-1.10652e-17	-4.54367e-18	-9.44628e-18	-9.72039e-17	9.49964e-16	-3.97763e-16	300	200	0	1.6794e-16	-8.12144e-17	2.64491e-16	1.86295e-13	-8.0502e-14	-1.4663e-13	0	0	0
823	1	2.30091e-16	-1.35878e-16	1.42595e-16	1.08567e-14	4.53583e-15	-2.09524e-14	300	610	0	-1.33872e-17	-6.76959e-18	-1.00729e-17	-1.05184e-16	1.09405e-15	-4.32833e-16	300	200	0	2.16704e-16	-1.42648e-16	1.32522e-16	8.88727e-14	-4.45285e-14	-2.01858e-13	0	0	0
823	2	2.7123e-16	-2.10681e-16	-1.15416e-16	-1.61288e-14	1.12422e-15	-2.71552e-14	300	610	0	-1.46496e-17	-9.2373e-18	-9.0741e-18	-9.72516e-17	1.11779e-15	-4.04075e-16	300	200	0	2.56581e-16	-2.19918e-16	-1.2449e-16	-9.90008e-14	2.72732e-14	-2.56055e-13	0	0	0
823	3	2.86539e-16	-2.97095e-16	-5.40236e-16	-5.97195e-14	-5.04265e-15	-3.23126e-14	300	610	0	-1.38076e-17	-1.16138e-17	-5.45518e-18	-6.32886e-17	9.27287e-16	-2.70265e-16	300	200	0	2.72732e-16	-3.08708e-16	-5.45691e-16	-4.05236e-13	1.46501e-13	-2.97223e-13	0	0	0
823	4	2.53747e-16	-3.85785e-16	-1.16709e-15	-1.23152e-13	-1.47229e-14	-3.45822e-14	300	610	0	-9.47985e-18	-1.3339e-17	1.97034e-18	8.90624e-18	4.03662e-16	1.85114e-17	300	200	0	2.44268e-16	-3.99124e-16	-1.16512e-15	-8.53831e-13	3.23491e-13	-3.07191e-13	0	0	0
823	5	1.44095e-16	-4.60044e-16	-2.01535e-15	-2.07941e-13	-2.85065e-14	-3.13585e-14	300	610	0	1.31233e-20	-1.35734e-17	1.44768e-17	1.32626e-16	-5.90773e-16	5.16935e-16	300	200	0	1.44108e-16	-4.73618e-16	-2.00087e-15	-1.45701e-12	5.64246e-13	-2.60827e-13	0	0	0
823	6	-7.65017e-17	-4.93804e-16	-3.07279e-15	-3.12294e-13	-4.65687e-14	-1.92489e-14	300	610	0	1.65213e-17	-1.11666e-17	3.3227e-17	3.20308e-16	-2.19786e-15	1.27664e-15	300	200	0	-5.99804e-17	-5.04971e-16	-3.03956e-15	-2.20397e-12	8.65981e-13	-1.26102e-13	0	0	0
823	7	-4.44317e-16	-4.50124e-16	-4.27478e-15	-4.29032e-13	-6.83272e-14	5.80457e-15	300	610	0	4.18077e-17	-4.66478e-18	5.89488e-17	5.80317e-16	-4.53728e-15	2.33324e-15	300	200	0	-4.02509e-16	-4.54789e-16	-4.21583e-15	-3.04611e-12	1.21121e-12	1.34373e-13	0	0	0
823	8	-9.91913e-16	-2.80812e-16	-5.47894e-15	-5.43107e-13	-9.20025e-14	4.81759e-14	300	610	0	7.71183e-17	7.61094e-18	9.1462e-17	9.12208e-16	-7.66531e-15	3.68713e-15	300	200	0	-9.14795e-16	-2.73201e-16	-5.38748e-15	-3.87917e-12	1.56049e-12	5.59546e-13	0	0	0
823	9	-1.73865e-15	7.18997e-17	-6.43717e-15	-6.28893e-13	-1.14102e-13	1.11881e-13	300	610	0	1.22541e-16	2.73836e-17	1.29046e-16	1.3003e-15	-1.15163e-14	5.27734e-15	300	200	0	-1.6161e-15	9.92832e-17	-6.30812e-15	-4.52369e-12	1.84439e-12	1.18301e-12	0	0	0
824	0	-2.67689e-15	6.70454e-16	-6.76894e-15	-6.47687e-13	-1.28879e-13	1.99483e-13	300	610	0	1.76134e-16	5.60953e-17	1.67654e-16	1.70566e-15	-1.58261e-14	6.94882e-15	300	200	0	-2.50075e-15	7.26549e-16	-6.60129e-15	-4.70663e-12	1.95572e-12	2.02207e-12	0	0	0
824	1	-3.75366e-15	1.57248e-15	-5.94234e-15	-5.46068e-13	-1.27855e-13	3.1048e-13	300	610	0	2.32823e-16	9.44007e-17	2.0004e-16	2.05699e-15	-2.00403e-14	8.41504e-15	300	200	0	-3.52083e-15	1.66688e-15	-5.7423e-15	-4.04882e-12	1.74379e-12	3.06212e-12	0	0	0
824	2	-4.84808e-15	2.81527e-15	-3.27242e-15	-2.56088e-13	-9.95614e-14	4.39151e-13	300	610	0	2.8314e-16	1.41449e-16	2.14885e-16	2.24152e-15	-2.32144e-14	9.22021e-15	300	200	0	-4.56494e-15	2.95672e-15	-3.05753e-15	-2.06512e-12	1.0136e-12	4.23609e-12	0	0	0
824	3	-5.74625e-15	4.39304e-15	2.04991e-15	3.01371e-13	-2.9705e-14	5.71883e-13	300	610	0	3.11943e-16	1.93947e-16	1.96147e-16	2.09764e-15	-2.3921e-14	8.70867e-15	300	200	0	-5.43431e-15	4.58698e-15	2.24606e-15	1.81332e-12	-4.66596e-13	5.39951e-12	0	0	0
824	4	-6.11686e-15	6.22625e-15	1.08818e-14	1.20845e-12	9.79546e-14	6.8415e-13	300	610	0	2.97352e-16	2.45039e-16	1.22881e-16	1.41242e-15	-2.01897e-14	6.0131e-15	300	200	0	-5.8195e-15	6.47129e-15	1.10047e-14	8.18298e-12	-2.94431e-12	6.30336e-12	0	0	0
824	5	-5.49302e-15	8.12361e-15	2.39865e-14	2.53553e-12	2.99678e-13	7.37546e-13	300	610	0	2.10315e-16	2.83088e-16	-3.00304e-17	-7.22503e-17	-9.51317e-15	7.78259e-17	300	200	0	-5.2827e-15	8.40669e-15	2.39564e-14	1.75647e-11	-6.6432e-12	6.56831e-12	0	0	0
824	6	-3.26892e-15	9.73908e-15	4.18051e-14	4.3179e-12	5.88387e-13	6.77474e-13	300	610	0	1.5321e-17	2.90564e-16	-2.89758e-16	-2.63953e-15	1.10289e-14	-1.02614e-14	300	200	0	-3.2536e-15	1.00296e-14	4.15154e-14	3.02399e-11	-1.1699e-11	5.66708e-12	0	0	0
824	7	1.27726e-15	1.05293e-14	6.41278e-14	6.52256e-12	9.68522e-13	4.32507e-13	300	610	0	-3.27005e-16	2.43313e-16	-6.8141e-16	-6.55739e-15	4.44703e-14	-2.61163e-14	300	200	0	9.50259e-16	1.07726e-14	6.34464e-14	4.60147e-11	-1.80665e-11	2.92444e-12	0	0	0
824	8	8.91948e-15	9.72028e-15	8.96552e-14	9.00452e-12	1.42884e-12	-8.3245e-14	300	610	0	-8.54595e-16	1.10676e-16	-1.2213e-15	-1.20119e-14	9.34125e-14	-4.82768e-14	300	200	0	8.06488e-15	9.83096e-15	8.84339e-14	6.39098e-11	-2.5395e-11	-2.4522e-12	0	0	0
824	9	2.03618e-14	6.29753e-15	1.15463e-13	1.14541e-11	1.93318e-12	-9.63019e-13	300	610	0	-1.59501e-15	-1.42966e-16	-1.90707e-15	-1.90079e-14	1.59166e-13	-7.68091e-14	300	200	0	1.87668e-14	6.15456e-15	1.13556e-13	8.17815e-11	-3.28752e-11	-1.12952e-11	0	0	0
825	0	3.60409e-14	-9.6148e-16	1.36407e-13	1.33394e-11	2.40948e-12	-2.29349e-12	300	610	0	-2.55204e-15	-5.54474e-16	-2.70434e-15	-2.72343e-14	2.40524e-13	-1.10507e-13	300	200	0	3.34888e-14	-1.51595e-15	1.33703e-13	9.59068e-11	-3.90682e-11	-2.43333e-11	0	0	0
825	1	5.58375e-14	-1.33875e-14	1.44548e-13	1.38524e-11	2.73826e-12	-4.13197e-12	300	610	0	-3.68738e-15	-1.15522e-15	-3.53024e-15	-3.58948e-14	3.32152e-13	-1.46202e-13	300	200	0	5.21501e-14	-1.45428e-14	1.41018e-13	1.00587e-10	-4.17382e-11	-4.19644e-11	0	0	0
825	2	7.86905e-14	-3.22238e-14	1.28734e-13	1.18721e-11	2.74228e-12	-6.47275e-12	300	610	0	-4.89742e-15	-1.96054e-15	-4.23465e-15	-4.35146e-14	4.22642e-13	-1.77968e-13	300	200	0	7.37931e-14	-3.41843e-14	1.24499e-13	8.78683e-11	-3.77268e-11	-6.39278e-11	0	0	0
825	3	1.02121e-13	-5.83031e-14	7.4533e-14	5.96589e-12	2.18062e-12	-9.20181e-12	300	610	0	-5.98646e-15	-2.95466e-15	-4.58171e-15	-4.7744e-14	4.92387e-13	-1.96313e-13	300	200	0	9.61342e-14	-6.12578e-14	6.99513e-14	4.75265e-11	-2.29268e-11	-8.88718e-11	0	0	0
825	4	1.21696e-13	-9.15723e-14	-3.51926e-14	-5.54373e-12	7.51544e-13	-1.20403e-11	300	610	0	-6.63921e-15	-4.07101e-15	-4.23524e-15	-4.51998e-14	5.11589e-13	-1.87513e-13	300	200	0	1.15057e-13	-9.56433e-14	-3.94279e-14	-3.24944e-11	7.56878e-12	-1.13827e-10	0	0	0
825	5	1.30507e-13	-1.30448e-13	-2.18738e-13	-2.44126e-11	-1.88986e-12	-1.44804e-11	300	610	0	-6.39778e-15	-5.16847e-15	-2.75439e-15	-3.14017e-14	4.38901e-13	-1.33322e-13	300	200	0	1.24109e-13	-1.35616e-13	-2.21493e-13	-1.64935e-10	5.90396e-11	-1.33628e-10	0	0	0
825	6	1.18769e-13	-1.71013e-13	-4.92616e-13	-5.21684e-11	-6.0921e-12	-1.57217e-11	300	610	0	-4.65119e-15	-6.0055e-15	3.92388e-16	-8.9145e-16	2.21464e-13	-1.14232e-14	300	200	0	1.14118e-13	-1.77018e-13	-4.92224e-13	-3.61084e-10	1.36319e-10	-1.40357e-10	0	0	0
825	7	7.37253e-14	-2.06104e-13	-8.66814e-13	-8.96256e-11	-1.21377e-11	-1.46205e-11	300	610	0	-6.48892e-16	-6.21599e-15	5.78413e-15	5.23593e-14	-2.02644e-13	2.02962e-13	300	200	0	7.30764e-14	-2.1232e-13	-8.6103e-13	-6.27365e-10	2.42461e-10	-1.22956e-10	0	0	0
825	8	-1.99065e-14	-2.24399e-13	-1.3379e-12	-1.36189e-10	-2.01357e-11	-9.67348e-12	300	610	0	6.44678e-15	-5.29312e-15	1.39624e-14	1.3412e-13	-8.98265e-13	5.33749e-13	300	200	0	-1.34597e-14	-2.29692e-13	-1.32394e-12	-9.60407e-10	3.76794e-10	-6.71936e-11	0	0	0
825	9	-1.7863e-13	-2.09686e-13	-1.87982e-12	-1.88934e-10	-2.98709e-11	9.36702e-13	300	610	0	1.74513e-14	-2.59036e-15	2.52915e-14	2.48512e-13	-1.92187e-12	9.98399e-13	300	200	0	-1.61179e-13	-2.12276e-13	-1.85453e-12	-1.34051e-09	5.32302e-10	4.37265e-11	0	0	0
826	0	-4.17653e-13	-1.40614e-13	-2.43255e-12	-2.41495e-10	-4.06091e-11	1.91965e-11	300	610	0	3.29724e-14	2.64762e-15	3.97512e-14	3.95938e-13	-3.30368e-12	1.59952e-12	300	200	0	-3.84681e-13	-1.37966e-13	-2.3928e-12	-1.72363e-09	6.92392e-10	2.2758e-10	0	0	0
826	1	-7.46773e-13	8.67888e-15	-2.88948e-12	-2.82834e-10	-5.08648e-11	4.69747e-11	300	610	0	5.31305e-14	1.12089e-14	5.66577e-14	5.70251e-13	-5.02196e-12	2.31335e-12	300	200	0	-6.93643e-13	1.98878e-14	-2.83283e-12	-2.03256e-09	8.27256e-10	5.0016e-10	0	0	0
826	2	-1.16435e-12	2.66541e-13	-3.08503e-12	-2.96085e-10	-5.81548e-11	8.55478e-11	300	610	0	7.71737e-14	2.3775e-14	7.43139e-14	7.55178e-13	-6.96915e-12	3.0752e-12	300	200	0	-1.08718e-12	2.90316e-13	-3.01072e-12	-2.1484e-09	8.90276e-10	8.70536e-10	0	0	0
826	3	-1.64919e-12	6.59764e-13	-2.78542e-12	-2.57735e-10	-5.87747e-11	1.34897e-10	300	610	0	1.02988e-13	4.07009e-14	8.96128e-14	9.20219e-13	-8.91068e-12	3.76256e-12	300	200	0	-1.5462e-12	7.00465e-13	-2.69581e-12	-1.90438e-09	8.15274e-10	1.3342e-09	0	0	0
826	4	-2.15046e-12	1.20687e-12	-1.68671e-12	-1.37587e-10	-4.76651e-11	1.92757e-10	300	610	0	1.26531e-13	6.16997e-14	9.76393e-14	1.01645e-12	-1.04398e-11	4.17786e-12	300	200	0	-2.02393e-12	1.26857e-12	-1.58907e-12	-1.08504e-09	5.15765e-10	1.86398e-09	0	0	0
826	5	-2.5764e-12	1.90819e-12	5.7402e-13	9.99141e-11	-1.84582e-11	2.5342e-10	300	610	0	1.4124e-13	8.5428e-14	9.13525e-14	9.73047e-13	-1.09344e-11	4.03383e-12	300	200	0	-2.43516e-12	1.99362e-12	6.65372e-13	5.65003e-10	-1.12117e-10	2.39889e-09	0	0	0
826	6	-2.78295e-12	2.73228e-12	4.38702e-12	4.92276e-10	3.61681e-11	3.06379e-10	300	610	0	1.37534e-13	1.08983e-13	6.14746e-14	6.9578e-13	-9.5274e-12	2.94685e-12	300	200	0	-2.64542e-12	2.84126e-12	4.4485e-12	3.31773e-09	-1.18093e-09	2.8318e-09	0	0	0
826	7	-2.56513e-12	3.59901e-12	1.01092e-11	1.07262e-09	1.23679e-10	3.34956e-10	300	610	0	1.0257e-13	1.27353e-13	-3.23899e-15	6.92538e-14	-5.10449e-12	4.45206e-13	300	200	0	-2.46256e-12	3.72637e-12	1.01059e-11	7.41751e-09	-2.795e-09	2.99753e-09	0	0	0
826	8	-1.65435e-12	4.3602e-12	1.79653e-11	1.85958e-09	2.50237e-10	3.15203e-10	300	610	0	2.04871e-14	1.32895e-13	-1.15122e-13	-1.03481e-12	3.64667e-12	-3.99816e-12	300	200	0	-1.63386e-12	4.49309e-12	1.78502e-11	1.301e-08	-5.02274e-09	2.66419e-09	0	0	0
826	9	2.72809e-13	4.77995e-12	2.79039e-11	2.8427e-09	4.18466e-10	2.15483e-10	300	610	0	-1.26526e-13	1.14976e-13	-2.85846e-13	-2.7405e-12	1.81112e-11	-1.08973e-11	300	200	0	1.46283e-13	4.89493e-12	2.7618e-11	2.00391e-08	-7.85586e-09	1.53196e-09	0	0	0
827	0	3.5681e-12	4.51883e-12	3.94036e-11	3.96315e-09	6.24288e-10	-2.63991e-12	300	610	0	-3.55985e-13	5.9967e-14	-5.23507e-13	-5.13888e-12	3.95133e-11	-2.06372e-11	300	200	0	3.21211e-12	4.5788e-12	3.88801e-11	2.81093e-08	-1.11544e-08	-7.54981e-10	0	0	0
827	1	8.55962e-12	3.12761e-12	5.12337e-11	5.09009e-09	8.52815e-10	-3.8147e-10	300	610	0	-6.81259e-13	-4.81433e-14	-8.28309e-13	-8.2447e-12	6.85439e-11	-3.3298e-11	300	200	0	7.87836e-12	3.07947e-12	5.04054e-11	3.63166e-08	-1.45784e-08	-4.57604e-09	0	0	0
827	2	1.54663e-11	5.93385e-14	6.11856e-11	5.99466e-09	1.07344e-09	-9.61256e-10	300	610	0	-1.10573e-12	-2.26194e-13	-1.18668e-12	-1.19369e-11	1.04823e-10	-4.84139e-11	300	200	0	1.43606e-11	-1.66855e-13	5.99989e-11	4.30606e-08	-1.75107e-08	-1.0273e-08	0	0	0
827	3	2.42717e-11	-5.28954e-12	6.58068e-11	6.32486e-09	1.23458e-09	-1.77033e-09	300	610	0	-1.61472e-12	-4.88969e-13	-1.56391e-12	-1.58834e-11	1.46185e-10	-6.46653e-11	300	200	0	2.2657e-11	-5.77851e-12	6.42429e-11	4.5861e-08	-1.89797e-08	-1.80514e-08	0	0	0
827	4	3.45537e-11	-1.34959e-11	6.01984e-11	5.58762e-09	1.25883e-09	-2.81044e-09	300	610	0	-2.16514e-12	-8.44612e-13	-1.89572e-12	-1.94538e-11	1.87811e-10	-7.95215e-11	300	200	0	3.23886e-11	-1.43405e-11	5.83027e-11	4.12217e-08	-1.75988e-08	-2.78368e-08	0	0	0
827	5	4.52717e-11	-2.49704e-11	3.79607e-11	3.14667e-09	1.03997e-09	-4.03668e-09	300	610	0	-2.67352e-12	-1.28803e-12	-2.07972e-12	-2.16296e-11	2.21265e-10	-8.88706e-11	300	200	0	4.25982e-11	-2.62584e-11	3.5881e-11	2.46047e-08	-1.15478e-08	-3.90841e-08	0	0	0
827	6	5.45255e-11	-3.97497e-11	-8.58857e-12	-1.75133e-09	4.43659e-10	-5.33239e-09	300	610	0	-3.00332e-12	-1.79217e-12	-1.96849e-12	-2.09288e-11	2.33569e-10	-8.67026e-11	300	200	0	5.15221e-11	-4.15419e-11	-1.05571e-11	-9.399e-09	1.37128e-09	-5.05415e-08	0	0	0
827	7	5.93136e-11	-5.72124e-11	-8.77697e-11	-9.90715e-09	-6.85488e-10	-6.48024e-09	300	610	0	-2.95416e-12	-2.29736e-12	-1.36682e-12	-1.53699e-11	2.06534e-10	-6.49527e-11	300	200	0	5.63595e-11	-5.95097e-11	-8.91365e-11	-6.65919e-08	2.35568e-08	-5.99886e-08	0	0	0
827	8	5.5342e-11	-7.57209e-11	-2.07287e-10	-2.2038e-08	-2.50724e-09	-7.13288e-09	300	610	0	-2.25607e-12	-2.69965e-12	-3.69322e-14	-2.5142e-12	1.16685e-10	-1.36547e-11	300	200	0	5.30859e-11	-7.84206e-11	-2.07324e-10	-1.52257e-07	5.72586e-08	-6.39801e-08	0	0	0
827	9	3.69581e-11	-9.22105e-11	-3.72177e-10	-3.85669e-08	-5.15586e-09	-6.78889e-09	300	610	0	-5.74053e-13	-2.83952e-12	2.28378e-12	2.03667e-11	-6.3784e-11	7.83984e-11	300	200	0	3.63841e-11	-9.505e-11	-3.69894e-10	-2.6968e-07	1.04002e-07	-5.76552e-08	0	0	0
828	0	-2.68032e-12	-1.01769e-10	-5.8179e-10	-5.9318e-08	-8.6934e-09	-4.78282e-09	300	610	0	2.47048e-12	-2.49397e-12	5.84656e-12	5.59396e-11	-3.64443e-10	2.22247e-10	300	200	0	-2.09843e-13	-1.04263e-10	-5.75944e-10	-4.17989e-07	1.63735e-07	-3.46986e-08	0	0	0
828	1	-7.10668e-11	-9.72911e-11	-8.25722e-10	-8.31092e-08	-1.30434e-08	-3.01912e-10	300	610	0	7.25346e-12	-1.37581e-12	1.08309e-11	1.06211e-10	-8.11799e-10	4.26354e-10	300	200	0	-6.38133e-11	-9.86669e-11	-8.14891e-10	-5.89263e-07	2.33675e-07	1.24244e-08	0	0	0
828	2	-1.75273e-10	-6.93274e-11	-1.07876e-09	-1.07255e-07	-1.79046e-08	7.55424e-09	300	610	0	1.40683e-11	8.54275e-13	1.7254e-11	1.71622e-10	-1.42154e-09	6.9294e-10	300	200	0	-1.61205e-10	-6.84732e-11	-1.06151e-09	-7.64963e-07	3.06864e-07	9.18081e-08	0	0	0
828	3	-3.20171e-10	-6.31482e-12	-1.29517e-09	-1.2701e-07	-2.26468e-08	1.96518e-08	300	610	0	2.30039e-11	4.55587e-12	2.48477e-11	2.49802e-10	-2.18726e-09	1.01292e-09	300	200	0	-2.97167e-10	-1.75895e-12	-1.27032e-09	-9.11927e-07	3.70526e-07	2.10841e-07	0	0	0
828	4	-5.05796e-10	1.04591e-10	-1.40299e-09	-1.35032e-07	-2.61985e-08	3.66177e-08	300	610	0	3.37752e-11	1.00492e-11	3.29027e-11	3.33978e-10	-3.06551e-09	1.3594e-09	300	200	0	-4.72021e-10	1.1464e-10	-1.37008e-09	-9.78436e-07	4.04418e-07	3.7415e-07	0	0	0
828	5	-7.23766e-10	2.75799e-10	-1.29958e-09	-1.20983e-07	-2.69433e-08	5.85328e-08	300	610	0	4.55056e-11	1.75199e-11	4.00898e-11	4.11128e-10	-3.95734e-09	1.68014e-09	300	200	0	-6.7826e-10	2.93319e-10	-1.25949e-09	-8.91219e-07	3.79503e-07	5.80605e-07	0	0	0
828	6	-9.52791e-10	5.16385e-10	-8.50243e-10	-7.14613e-08	-2.26516e-08	8.45116e-08	300	610	0	5.64718e-11	2.68804e-11	4.42768e-11	4.60059e-10	-4.68787e-09	1.88959e-09	300	200	0	-8.96319e-10	5.43265e-10	-8.05966e-10	-5.54717e-07	2.57474e-07	8.19289e-07	0	0	0
828	7	-1.15355e-09	8.27751e-10	1.07591e-10	2.94899e-08	-1.049e-08	1.12171e-07	300	610	0	6.38347e-11	3.75868e-11	4.23777e-11	4.49764e-10	-4.98637e-09	1.86205e-09	300	200	0	-1.08972e-09	8.65338e-10	1.49969e-10	1.45582e-07	-8.16048e-09	1.06454e-06	0	0	0
828	8	-1.26353e-09	1.19766e-09	1.75122e-09	1.98957e-07	1.28377e-08	1.37018e-07	300	610	0	6.34038e-11	4.8414e-11	3.0287e-11	3.38592e-10	-4.47152e-09	1.42802e-09	300	200	0	-1.20012e-09	1.24607e-09	1.78151e-09	1.33341e-06	-4.6848e-07	1.27034e-06	0	0	0
828	9	-1.19279e-09	1.59267e-09	4.24681e-09	4.5245e-07	5.0749e-08	1.51822e-07	300	610	0	4.95065e-11	5.72062e-11	2.97741e-12	7.50214e-11	-2.64883e-09	3.77001e-10	300	200	0	-1.14329e-09	1.64988e-09	4.24978e-09	3.12287e-06	-1.17196e-06	1.36486e-06	0	0	0
829	0	-8.22419e-10	1.94945e-09	7.70668e-09	7.99523e-07	1.06164e-07	1.46086e-07	300	610	0	1.50694e-11	6.06357e-11	-4.5139e-11	-3.98958e-10	1.07061e-09	-1.52919e-09	300	200	0	-8.07349e-10	2.01008e-09	7.66154e-09	5.58765e-06	-2.15248e-06	1.24624e-06	0	0	0
829	1	-7.69501e-12	2.16573e-09	1.21263e-08	1.23739e-06	1.8053e-07	1.05818e-07	300	610	0	-4.79512e-11	5.40267e-11	-1.19466e-10	-1.14061e-09	7.31775e-09	-4.52748e-09	300	200	0	-5.56462e-11	2.21976e-09	1.20068e-08	8.71592e-06	-3.41152e-06	7.81502e-07	0	0	0
829	2	1.41093e-09	2.09281e-09	1.72986e-08	1.74236e-06	2.72439e-07	1.38362e-08	300	610	0	-1.47618e-10	3.13286e-11	-2.23969e-10	-2.19403e-09	1.66658e-08	-8.8035e-09	300	200	0	1.26331e-09	2.12414e-09	1.70746e-08	1.23495e-05	-4.89392e-06	-1.8887e-07	0	0	0
829	3	3.58574e-09	1.53201e-09	2.27075e-08	2.25934e-06	3.75799e-07	-1.49014e-07	300	610	0	-2.90356e-10	-1.46462e-11	-3.59285e-10	-3.57124e-09	2.94688e-08	-1.44151e-08	300	200	0	3.29538e-09	1.51736e-09	2.23482e-08	1.61083e-05	-6.45739e-06	-1.83745e-06	0	0	0
829	4	6.62477e-09	2.38924e-10	2.74065e-08	2.69001e-06	4.77644e-07	-4.01356e-07	300	610	0	-4.78406e-10	-9.15721e-11	-5.20134e-10	-5.22605e-09	4.56259e-08	-2.11862e-08	300	200	0	6.14637e-09	1.47352e-10	2.68863e-08	1.93058e-05	-7.83765e-06	-4.32377e-06	0	0	0
829	5	1.05367e-08	-2.05965e-09	2.9896e-08	2.88125e-06	5.55732e-07	-7.57021e-07	300	610	0	-7.06273e-10	-2.06379e-10	-6.92037e-10	-7.02052e-09	6.42663e-08	-2.85695e-08	300	200	0	9.83048e-09	-2.26603e-09	2.9204e-08	2.08636e-05	-8.61306e-06	-7.75156e-06	0	0	0
829	6	1.51558e-08	-5.6304e-09	2.80267e-08	2.61639e-06	5.76311e-07	-1.21864e-06	300	610	0	-9.56141e-10	-3.63263e-10	-8.47519e-10	-8.68579e-09	8.33606e-08	-3.54869e-08	300	200	0	1.41997e-08	-5.99367e-09	2.71792e-08	1.92468e-05	-8.17567e-06	-1.2106e-05	0	0	0
829	7	2.00468e-08	-1.06734e-08	1.89636e-08	1.61318e-06	4.92595e-07	-1.76882e-06	300	610	0	-1.19246e-09	-5.60801e-10	-9.42199e-10	-9.78102e-09	9.92847e-08	-4.01595e-08	300	200	0	1.88544e-08	-1.12342e-08	1.80214e-08	1.24435e-05	-5.71956e-06	-1.71693e-05	0	0	0
829	8	2.43967e-08	-1.72312e-08	-7.31977e-10	-4.66201e-07	2.44843e-07	-2.35895e-06	300	610	0	-1.35621e-09	-7.88083e-10	-9.11495e-10	-9.65768e-09	1.06393e-07	-3.99586e-08	300	200	0	2.30405e-08	-1.80193e-08	-1.64347e-09	-1.96959e-06	-2.61664e-07	-2.24154e-05	0	0	0
829	9	2.69032e-08	-2.5064e-08	-3.48363e-08	-3.98615e-06	-2.36839e-07	-2.89618e-06	300	610	0	-1.35978e-09	-1.01997e-09	-6.69079e-10	-7.4405e-09	9.66941e-08	-3.13232e-08	300	200	0	2.55434e-08	-2.6084e-08	-3.55054e-08	-2.66296e-05	9.28539e-06	-2.68917e-05	0	0	0
830	0	2.5684e-08	-3.349e-08	-8.69294e-08	-9.28172e-06	-1.0255e-06	-3.23e-06	300	610	0	-1.08402e-09	-1.21178e-09	-1.08706e-10	-2.04129e-09	5.97739e-08	-9.8085e-09	300	200	0	2.45999e-08	-3.47017e-08	-8.70381e-08	-6.39981e-05	2.39649e-05	-2.91007e-05	0	0	0
830	1	1.82374e-08	-4.12004e-08	-1.59508e-07	-1.65675e-05	-2.18456e-06	-3.14082e-06	300	610	0	-3.79615e-10	-1.2941e-09	8.8848e-10	7.77272e-09	-1.68356e-08	2.96455e-08	300	200	0	1.78578e-08	-4.24945e-08	-1.58619e-07	-0.000115721	4.45271e-05	-2.69084e-05	0	0	0
830	2	1.50399e-09	-4.60673e-08	-2.52665e-07	-2.58039e-05	-3.74747e-06	-2.3344e-06	300	610	0	9.24264e-10	-1.16893e-09	2.43862e-09	2.32302e-08	-1.4659e-07	9.21195e-08	300	200	0	2.42825e-09	-4.72363e-08	-2.50226e-07	-0.000181686	7.10572e-05	-1.75155e-05	0	0	0
830	3	-2.7912e-08	-4.49796e-08	-3.62297e-07	-3.65178e-05	-5.68872e-06	-4.47758e-07	300	610	0	3.00041e-09	-7.08839e-10	4.62907e-09	4.5298e-08	-3.4187e-07	1.81677e-07	300	200	0	-2.49116e-08	-4.56884e-08	-3.57668e-07	-0.000258741	0.000102466	2.4536e-06	0	0	0
830	4	-7.32865e-08	-3.37605e-08	-4.7785e-07	-4.75797e-05	-7.88544e-06	2.9265e-06	300	610	0	5.98923e-09	2.38383e-10	7.47895e-09	7.42867e-08	-6.10626e-07	2.99768e-07	300	200	0	-6.72973e-08	-3.35221e-08	-4.70371e-07	-0.000339107	0.000135846	3.66765e-05	0	0	0
830	5	-1.37008e-07	-7.24664e-09	-5.79739e-07	-5.6953e-05	-1.0071e-05	8.1884e-06	300	610	0	9.94565e-09	1.83643e-09	1.08848e-08	1.09302e-07	-9.51443e-07	4.43e-07	300	200	0	-1.27063e-07	-5.4102e-09	-5.68854e-07	-0.000408567	0.000165733	8.85943e-05	0	0	0
830	6	-2.19427e-07	4.03711e-08	-6.36735e-07	-6.14457e-05	-1.17839e-05	1.56423e-05	300	610	0	1.47646e-08	4.23507e-09	1.45514e-08	1.47537e-07	-1.34692e-06	6.00258e-07	300	200	0	-2.04663e-07	4.46061e-08	-6.22184e-07	-0.000444655	0.000183348	0.000160522	0	0	0
830	7	-3.17276e-07	1.1482e-07	-6.03829e-07	-5.6518e-05	-1.23195e-05	2.53631e-05	300	610	0	2.00844e-08	7.52876e-09	1.79112e-08	1.83444e-07	-1.75547e-06	7.493e-07	300	200	0	-2.97191e-07	1.22349e-07	-5.85918e-07	-0.000415216	0.000175966	0.000252338	0	0	0
830	8	-4.21669e-07	2.20497e-07	-4.21384e-07	-3.62276e-05	-1.06964e-05	3.70108e-05	300	610	0	2.51722e-08	1.16962e-08	2.00406e-08	2.07858e-07	-2.10201e-06	8.53146e-07	300	200	0	-3.96496e-07	2.32194e-07	-4.01344e-07	-0.000277911	0.000126636	0.000359705	0	0	0
830	9	-5.15797e-07	3.58576e-07	-1.66808e-08	6.57553e-06	-5.65544e-06	4.95946e-05	300	610	0	2.88014e-08	1.65191e-08	1.95885e-08	2.07217e-07	-2.26887e-06	8.5685e-07	300	200	0	-4.86996e-07	3.75096e-07	2.9077e-09	1.85297e-05	1.45792e-05	0.000471856	0	0	0
831	0	-5.72555e-07	5.24378e-07	6.9067e-07	7.96585e-05	4.28501e-06	6.11971e-05	300	610	0	2.91412e-08	2.14821e-08	1.47402e-08	1.63132e-07	-2.0886e-06	6.85611e-07	300	200	0	-5.43414e-07	5.4586e-07	7.0541e-07	0.00053028	-0.000183343	0.000569071	0	0	0
831	1	-5.52544e-07	7.04015e-07	1.77773e-06	0.000190252	2.06857e-05	6.86869e-05	300	610	0	2.36894e-08	2.56594e-08	3.25114e-09	5.26293e-08	-1.34194e-06	2.45608e-07	300	200	0	-5.28855e-07	7.29674e-07	1.78098e-06	0.00131039	-0.000489565	0.000620149	0	0	0
831	2	-4.03161e-07	8.70464e-07	3.29978e-06	0.000343152	4.49214e-05	6.74705e-05	300	610	0	9.29484e-09	2.7604e-08	-1.74058e-08	-1.5048e-07	2.34961e-07	-5.70611e-07	300	200	0	-3.93866e-07	8.98068e-07	3.28238e-06	0.0023955	-0.000920652	0.00058039	0	0	0
831	3	-5.97407e-08	9.79462e-07	5.2628e-06	0.000537931	7.7759e-05	5.13638e-05	300	610	0	-1.76688e-08	2.5262e-08	-4.97246e-08	-4.72539e-07	2.92892e-06	-1.87192e-06	300	200	0	-7.74094e-08	1.00472e-06	5.21308e-06	0.00378605	-0.00147952	0.000390885	0	0	0
831	4	5.49951e-07	9.65934e-07	7.58571e-06	0.000765157	0.000118748	1.26986e-05	300	610	0	-6.09021e-08	1.59503e-08	-9.56247e-08	-9.347e-07	7.0071e-06	-3.74708e-06	300	200	0	4.89049e-07	9.81884e-07	7.49009e-06	0.00541951	-0.00214474	-1.9773e-05	0	0	0
831	5	1.49633e-06	7.42102e-07	1.00529e-05	0.0010017	0.000165415	-5.71842e-05	300	610	0	-1.23468e-07	-3.55296e-09	-1.55629e-07	-1.5447e-06	1.26472e-05	-6.23149e-06	300	200	0	1.37287e-06	7.38549e-07	9.89725e-06	0.00713673	-0.00285701	-0.000729921	0	0	0
831	6	2.83207e-06	1.9891e-07	1.22594e-05	0.00120539	0.000212281	-0.000166872	300	610	0	-2.06684e-07	-3.67377e-08	-2.2772e-07	-2.28535e-06	1.98342e-05	-9.26038e-06	300	200	0	2.62538e-06	1.62172e-07	1.20316e-05	0.00864355	-0.00350339	-0.0018137	0	0	0
831	7	4.56801e-06	-7.87099e-07	1.35548e-05	0.00130972	0.000249774	-0.000323045	300	610	0	-3.08561e-07	-8.68372e-08	-3.05886e-07	-3.09964e-06	2.82215e-05	-1.26082e-05	300	200	0	4.25944e-06	-8.73936e-07	1.3249e-05	0.00947195	-0.00390115	-0.0033226	0	0	0
831	8	6.64004e-06	-2.33882e-06	1.29973e-05	0.00121957	0.00026319	-0.000527686	300	610	0	-4.21769e-07	-1.55967e-07	-3.78407e-07	-3.87315e-06	3.69573e-05	-1.58164e-05	300	200	0	6.21827e-06	-2.49479e-06	1.26189e-05	0.0089486	-0.00378399	-0.00525801	0	0	0
831	9	8.86696e-06	-4.55271e-06	9.33231e-06	0.000809893	0.000231948	-0.000774189	300	610	0	-5.31207e-07	-2.43861e-07	-4.26074e-07	-4.41534e-06	4.44874e-05	-1.81166e-05	300	200	0	8.33576e-06	-4.79658e-06	8.90623e-06	0.00618273	-0.00279555	-0.00753389	0	0	0
832	0	1.09015e-05	-7.45921e-06	1.02271e-06	-7.05982e-05	0.000129511	-0.00104239	300	610	0	-6.11398e-07	-3.46164e-07	-4.20626e-07	-4.44278e-06	4.83594e-05	-1.83606e-05	300	200	0	1.02901e-05	-7.80537e-06	6.02084e-07	9.00292e-05	-0.00049668	-0.00993	0	0	0
832	1	1.21795e-05	-1.09676e-05	-1.36421e-05	-0.00158738	-7.55122e-05	-0.0012927	300	610	0	-6.24089e-07	-4.52315e-07	-3.23928e-07	-3.56923e-06	4.50657e-05	-1.49776e-05	300	200	0	1.15554e-05	-1.14199e-05	-1.3966e-05	-0.0105255	0.00360469	-0.0120384	0	0	0
832	2	1.18768e-05	-1.47954e-05	-3.63193e-05	-0.00389631	-0.000416445	-0.00146001	300	610	0	-5.16747e-07	-5.43147e-07	-8.85718e-08	-1.30974e-06	2.9992e-05	-5.98781e-06	300	200	0	1.136e-05	-1.53386e-05	-3.64078e-05	-0.0268063	0.00999062	-0.013209	0	0	0
832	3	8.88735e-06	-1.8385e-05	-6.82299e-05	-0.00710423	-0.000923066	-0.00144824	300	610	0	-2.22895e-07	-5.885e-07	3.39145e-07	2.89174e-06	-2.4447e-06	1.08897e-05	300	200	0	8.66445e-06	-1.89735e-05	-6.78907e-05	-0.0495645	0.0190258	-0.0125061	0	0	0
832	4	1.84498e-06	-2.08158e-05	-0.000109583	-0.0112105	-0.00161281	-0.00112746	300	610	0	3.34417e-07	-5.45345e-07	1.01274e-06	9.59962e-06	-5.83542e-05	3.79861e-05	300	200	0	2.1794e-06	-2.13611e-05	-0.00010857	-0.0788692	0.0307952	-0.00869015	0	0	0
832	5	-1.07862e-05	-2.07272e-05	-0.000158783	-0.0160278	-0.00247802	-0.000335745	300	610	0	1.23439e-06	-3.57201e-07	1.97429e-06	1.92759e-05	-0.000143496	7.72374e-05	300	200	0	-9.55184e-06	-2.10844e-05	-0.000156809	-0.113483	0.0448796	-0.000251101	0	0	0
832	6	-3.05187e-05	-1.6275e-05	-0.00021143	-0.0210828	-0.00346901	0.0011109	300	610	0	2.54372e-06	4.41036e-08	3.23731e-06	3.21084e-05	-0.000261824	0.00012949	300	200	0	-2.7975e-05	-1.62309e-05	-0.000208193	-0.150155	0.0600699	0.0144788	0	0	0
832	7	-5.85105e-05	-5.15644e-06	-0.000259155	-0.025503	-0.00447326	0.00339664	300	610	0	4.29354e-06	7.32939e-07	4.76273e-06	4.77696e-05	-0.000413337	0.00019352	300	200	0	-5.4217e-05	-4.4235e-06	-0.000254392	-0.1828	0.0740335	0.0370958	0	0	0
832	8	-9.50629e-05	1.5251e-05	-0.000288421	-0.0279025	-0.00529233	0.00666785	300	610	0	6.44662e-06	1.77903e-06	6.42824e-06	6.51029e-05	-0.000591148	0.000264756	300	200	0	-8.86163e-05	1.70301e-05	-0.000281993	-0.201671	0.082968	0.0687407	0	0	0
832	9	-0.000138925	4.75828e-05	-0.000279515	-0.0262899	-0.00561948	0.0109747	300	610	0	8.85462e-06	3.22956e-06	7.99203e-06	8.17503e-05	-0.000777828	0.000333755	300	200	0	-0.00013007	5.08123e-05	-0.000271523	-0.192675	0.081303	0.109525	0	0	0
833	0	-0.000186405	9.39496e-05	-0.000206063	-0.0180335	-0.00502319	0.0161897	300	610	0	1.12067e-05	5.08274e-06	9.05462e-06	9.37525e-05	-0.00094122	0.000384553	300	200	0	-0.000175198	9.90323e-05	-0.000197009	-0.137074	0.0615477	0.15775	0	0	0
833	1	-0.000230332	0.000155112	-3.55793e-05	6.61445e-05	-0.00294444	0.0219029	300	610	0	1.29736e-05	7.25194e-06	9.02515e-06	9.51867e-05	-0.00103023	0.000393162	300	200	0	-0.000217358	0.000162364	-2.65541e-05	-0.0119435	0.0144248	0.208913	0	0	0
833	2	-0.00025897	0.000229327	0.000268317	0.0315328	0.00128165	0.0272979	300	610	0	1.33566e-05	9.52099e-06	7.10239e-06	7.79428e-05	-0.000971404	0.000326608	300	200	0	-0.000245613	0.000238848	0.00027542	0.20817	-0.0705263	0.254579	0	0	0
833	3	-0.000255078	0.000310851	0.000741239	0.0797232	0.00836623	0.0310205	300	610	0	1.1253e-05	1.14932e-05	2.28537e-06	3.1788e-05	-0.000667658	0.000143125	300	200	0	-0.000243825	0.000322345	0.000743524	0.54784	-0.203655	0.281214	0	0	0
833	4	-0.000195415	0.000388186	0.00141007	0.147008	0.0189534	0.0310626	300	610	0	5.26076e-06	1.25401e-05	-6.56666e-06	-5.50796e-05	-9.08973e-07	-0.000205682	300	200	0	-0.000190154	0.000400726	0.00140351	1.02502	-0.392972	0.269226	0	0	0
833	5	-5.11221e-05	0.000442195	0.00228096	0.23355	0.0334372	0.0246946	300	610	0	-6.25231e-06	1.17605e-05	-2.06011e-05	-0.000194745	0.00115894	-0.000769704	300	200	0	-5.73744e-05	0.000453956	0.00226036	1.64241	-0.640757	0.192547	0	0	0
833	6	0.000210445	0.000444437	0.00332268	0.335641	0.0516948	0.00849798	300	610	0	-2.49802e-05	7.9659e-06	-4.07389e-05	-0.000397278	0.00293592	-0.00159108	300	200	0	0.000185464	0.000452402	0.00328194	2.37565	-0.938855	0.0192525	0	0	0
833	7	0.000621743	0.000356174	0.00444552	0.443605	0.07273	-0.0214346	300	610	0	-5.23732e-05	-2.85799e-07	-6.73164e-05	-0.000667158	0.00541777	-0.00268976	300	200	0	0.00056937	0.000355888	0.0043782	3.15832	-1.26264	-0.286146	0	0	0
833	8	0.00120818	0.000128803	0.00547659	0.539396	0.0942345	-0.0690509	300	610	0	-8.91568e-05	-1.45785e-05	-9.95828e-05	-0.000998209	0.00861093	-0.00404289	300	200	0	0.00111902	0.000114225	0.00537701	3.86469	-1.56397	-0.757983	0	0	0
833	9	0.00197761	-0.000293368	0.00613426	0.594152	0.112096	-0.13755	300	610	0	-0.000134646	-3.64145e-05	-0.000135053	-0.001367	0.0123791	-0.00555801	300	200	0	0.00184297	-0.000329782	0.00599921	4.29184	-1.76375	-1.42146	0	0	0
834	0	0.00290579	-0.000966805	0.00600609	0.566179	0.119917	-0.228166	300	610	0	-0.000185843	-6.68421e-05	-0.00016874	-0.00172497	0.016366	-0.00704068	300	200	0	0.00271995	-0.00103365	0.00583735	4.14481	-1.74548	-2.28066	0	0	0
834	1	0.00391758	-0.00193762	0.00453772	0.400122	0.108653	-0.338459	300	610	0	-0.000236351	-0.000105904	-0.000192341	-0.00198988	0.0199067	-0.00815947	300	200	0	0.00368123	-0.00204352	0.00434538	3.02959	-1.35175	-3.30213	0	0	0
834	2	0.004865	-0.00322434	0.00104285	0.0283301	0.0665312	-0.460103	300	610	0	-0.000275188	-0.000151881	-0.000193504	-0.00203799	0.0219368	-0.00841335	300	200	0	0.00458982	-0.00337622	0.000849344	0.46167	-0.386646	-4.394	0	0	0
834	3	0.005504	-0.00479368	-0.00525196	-0.624194	-0.0205266	-0.576268	300	610	0	-0.000285672	-0.000200355	-0.000155401	-0.00169906	0.0209189	-0.00711029	300	200	0	0.00521833	-0.00499404	-0.00540736	-4.10038	1.37212	-5.38189	0	0	0
834	4	0.00547404	-0.00652916	-0.0151113	-1.62968	-0.167688	-0.658812	300	610	0	-0.000244667	-0.000243117	-5.69044e-05	-0.00075724	0.0148106	-0.00336948	300	200	0	0.00522938	-0.00677228	-0.0151682	-11.1848	4.14658	-5.9841	0	0	0
834	5	0.00428682	-0.00819372	-0.0291259	-3.04055	-0.388869	-0.665764	300	610	0	-0.000122614	-0.000267078	0.000126209	0.00103787	0.00111532	0.00383555	300	200	0	0.0041642	-0.0084608	-0.0289997	-21.1872	8.11226	-5.79061	0	0	0
834	6	0.00133296	-0.00938976	-0.0474614	-4.86395	-0.692927	-0.539799	300	610	0	0.000115097	-0.000253369	0.000418522	0.00394484	-0.0229358	0.0155717	300	200	0	0.00144806	-0.00964313	-0.0470429	-34.1906	13.3275	-4.2533	0	0	0
834	7	-0.00408102	-0.00952289	-0.0695101	-7.02674	-1.07808	-0.208776	300	610	0	0.000504675	-0.000176987	0.000840148	0.00818285	-0.0600113	0.0327552	300	200	0	-0.00357634	-0.00969988	-0.06867	-49.7173	19.6346	-0.697499	0	0	0
834	8	-0.0126512	-0.00777972	-0.093445	-9.33131	-1.52441	0.410259	300	610	0	0.00107761	-7.436e-06	0.00139926	0.0138571	-0.112052	0.0558497	300	200	0	-0.0115736	-0.00778716	-0.0920457	-66.4128	26.5328	5.63166	0	0	0
834	9	-0.0249336	-0.00313461	-0.115697	-11.4046	-1.98459	1.40186	300	610	0	0.00185064	0.000289002	0.00208154	0.0208527	-0.179329	0.0844361	300	200	0	-0.023083	-0.00284561	-0.113616	-81.6792	33.0287	15.472	0	0	0
835	0	-0.0411259	0.00559452	-0.130408	-12.6458	-2.37344	2.83583	300	610	0	0.00281139	0.000744662	0.00283659	0.0286958	-0.259155	0.116647	300	200	0	-0.0383145	0.00633919	-0.127571	-91.2943	37.4779	29.3787	0	0	0
835	1	-0.0607606	0.0196168	-0.128952	-12.1821	-2.55758	4.74185	300	610	0	0.00389942	0.00138276	0.00356161	0.0363867	-0.344256	0.148481	300	200	0	-0.0568612	0.0209996	-0.125391	-89.0864	37.4447	47.4743	0	0	0
835	2	-0.0823111	0.0399376	-0.0996802	-8.84961	-2.34751	7.07365	300	610	0	0.00498321	0.00220586	0.00408407	0.0422179	-0.420884	0.173061	300	200	0	-0.0773279	0.0421435	-0.0955962	-66.7726	29.6222	69.1029	0	0	0
835	3	-0.102725	0.0669994	-0.0280977	-1.21832	-1.49534	9.66246	300	610	0	0.00583487	0.00318004	0.00414588	0.0436055	-0.466883	0.179924	300	200	0	-0.0968902	0.0701795	-0.0239518	-14.1165	9.87405	92.3915	0	0	0
835	4	-0.116929	0.100174	0.102231	12.3072	0.296906	12.1615	300	610	0	0.00610619	0.00421497	0.00339367	0.0369767	-0.450073	0.154552	300	200	0	-0.110823	0.104389	0.105624	80.3944	-26.521	113.738	0	0	0
835	5	-0.117386	0.137101	0.307709	33.2798	3.35255	13.9861	300	610	0	0.00531188	0.00514097	0.00138164	0.0177795	-0.327507	0.0783736	300	200	0	-0.112074	0.142242	0.309091	228.104	-84.3226	127.28	0	0	0
835	6	-0.09384	0.172898	0.601284	62.8559	7.97195	14.2593	300	610	0	0.00282885	0.00568547	-0.00240435	-0.0192965	-0.0464162	-0.0703739	300	200	0	-0.0910111	0.178584	0.59888	437.711	-167.37	124.441	0	0	0
835	7	-0.0334272	0.199305	0.987208	101.263	14.3533	11.7777	300	610	0	-0.00207643	0.00545355	-0.00849065	-0.0797806	0.452104	-0.314494	300	200	0	-0.0355036	0.204759	0.978717	711.51	-277.106	93.6968	0	0	0
835	8	0.0785791	0.203906	1.45372	147.065	22.4758	5.0192	300	610	0	-0.0101775	0.00391929	-0.0173158	-0.168435	1.22542	-0.673871	300	200	0	0.0684016	0.207825	1.43641	1040.18	-410.504	20.7952	0	0	0
835	9	0.257095	0.169625	1.96367	196.231	31.9424	-7.77654	300	610	0	-0.022157	0.000438059	-0.0290744	-0.287703	2.31632	-1.15919	300	200	0	0.234937	0.170063	1.9346	1396.13	-557.397	-110.313	0	0	0
836	0	0.51427	0.0748255	2.44341	241.052	41.7837	-28.4193	300	610	0	-0.0383982	-0.0057076	-0.0434969	-0.435483	3.73337	-1.76292	300	200	0	0.475872	0.0691179	2.39992	1725.72	-697.3	-315.472	0	0	0
836	1	0.854927	-0.105573	2.77114	269.024	50.236	-58.4296	300	610	0	-0.0586836	-0.0152131	-0.0595618	-0.602209	5.42384	-2.4474	300	200	0	0.796244	-0.120786	2.71158	1941.11	-796.033	-606.882	0	0	0
836	2	1.27014	-0.397443	2.76651	261.888	54.5196	-98.5096	300	610	0	-0.0817966	-0.028591	-0.0751522	-0.767315	7.23933	-3.1304	300	200	0	1.18835	-0.426034	2.69136	1913.21	-802.689	-987.878	0	0	0
836	3	1.72893	-0.822671	2.18477	195.17	50.6645	-147.792	300	610	0	-0.105035	-0.0459302	-0.0866841	-0.895365	8.89577	-3.66919	300	200	0	1.6239	-0.868601	2.09809	1467.96	-647.814	-1445.69	0	0	0
836	4	2.16838	-1.39167	0.719929	38.6574	33.4534	-202.862	300	610	0	-0.123672	-0.0665636	-0.0887661	-0.932412	9.93212	-3.84543	300	200	0	2.04471	-1.45823	0.631162	389.133	-244.109	-1942.15	0	0	0
836	5	2.48305	-2.09272	-1.97713	-241.578	-3.41857	-256.576	298.271	732.186	0	-0.130441	-0.0886477	-0.0739803	-0.803496	9.67503	-3.35455	300	200	0	2.35261	-2.18137	-2.05111	-1567.93	508.665	-2402.91	303.05	713.383	0
836	6	2.51544	-2.8781	-6.25808	-678.89	-66.8403	-296.795	289.319	718.482	0	-0.115167	-0.108676	-0.0329226	-0.412658	7.22161	-1.80516	300	200	0	2.40028	-2.98678	-6.291	-4646.68	1712.47	-2706.02	290.523	715.834	0
836	7	2.05018	-3.64727	-12.4061	-1298.72	-163.288	-305.202	286.838	714.684	0	-0.0647179	-0.120974	0.0453151	0.352687	1.45693	1.264	300	200	0	1.98546	-3.76824	-12.3608	-9037.92	3451.11	-2672.07	286.908	716.542	0
836	8	0.815809	-4.22874	-20.5267	-2107.46	-297.177	-256.536	285.522	712.669	0	0.0364465	-0.117279	0.171995	1.6107	-8.87158	6.34001	300	200	0	0.852256	-4.34602	-20.3547	-14801.3	5759.45	-2058.94	284.964	716.922	0
836	9	-1.47662	-4.39496	-30.4973	-3085.34	-469.382	-119.977	284.609	711.168	0	0.204842	-0.0865323	0.356662	3.46473	-24.9961	13.8539	300	200	0	-1.27178	-4.48149	-30.1406	-21829	8608.86	-590.796	283.598	717.102	0
837	0	-5.03372	-3.94924	-42.1876	-4201.87	-676.048	134.56	283.975	709.6	0	0.455251	-0.0151115	0.603888	5.97094	-47.8577	24.0498	300	200	0	-4.57847	-3.96435	-41.5837	-29999.8	11971	1948.83	282.592	716.857	0
837	1	-9.90438	-2.79554	-55.85	-5448.37	-904.573	527.203	283.804	707.554	0	0.796378	0.112243	0.908659	9.09177	-77.6964	36.7962	300	200	0	-9.108	-2.6833	-54.9414	-39454.9	15937.3	5641.41	282.122	715.782	0
837	2	-16.0282	-0.882315	-72.2793	-6852.32	-1129	1064.74	284.38	704.803	0	1.22455	0.310472	1.25031	12.6344	-113.483	51.3355	300	200	0	-14.8037	-0.571843	-71.029	-50707.4	20776.8	10476.8	282.507	713.511	0
837	3	-23.3509	1.87866	-92.7327	-8469.27	-1312.76	1747.44	285.844	701.33	0	1.71534	0.590866	1.58528	16.1762	-152.192	65.9782	300	200	0	-21.6355	2.46952	-91.1474	-64584.4	26917.8	16455.2	283.928	709.872	0
837	4	-31.9049	5.59766	-118.892	-10378.3	-1416.13	2577.7	288.089	697.292	0	2.21324	0.956024	1.83914	18.9818	-187.96	77.7642	300	200	0	-29.6917	6.55369	-117.053	-82201.1	34937	23640.9	286.296	704.943	0
837	5	-41.8382	10.3864	-152.805	-12681.5	-1400.74	3562.64	290.833	692.992	0	2.62029	1.39289	1.8993	19.9255	-211.193	82.1378	300	200	0	-39.2179	11.7793	-150.906	-104927	45542.2	32175.8	289.318	699.064	0
837	6	-53.4306	16.4152	-196.59	-15490.4	-1232.74	4713.31	293.729	688.796	0	2.78491	1.86388	1.61008	17.435	-207.808	72.7122	300	200	0	-50.6457	18.2791	-194.979	-134193	59484.3	42305.4	292.612	692.743	0
837	7	-67.1011	23.9527	-251.908	-18896.9	-887.58	6044.3	296.477	685.015	0	2.49372	2.29656	0.773183	9.48777	-158.829	41.2403	300	200	0	-64.6073	26.2492	-251.135	-171137	77395.3	54393.2	295.833	686.47	0
837	8	-83.3416	33.3139	-319.29	-22934.5	-358.188	7570.59	298.878	681.83	0	1.47015	2.57289	-0.842749	-6.30203	-40.7041	-22.0497	300	200	0	-81.8714	35.8868	-320.133	-216154	99570.8	68858.9	298.754	680.581	0
837	9	-102.551	44.7776	-397.37	-27535	331.372	9297.32	300.834	679.293	0	-0.614968	2.51997	-3.47854	-32.458	173.188	-127.556	349.788	209.331	0	-103.166	47.2975	-400.848	-268389	125711	86038.3	301.259	675.215	0
838	0	-124.791	58.4917	-482.174	-32489	1113.37	11203.1	302.309	677.38	0	-4.11405	1.90537	-7.3416	-71.2199	509.293	-284.611	369.371	209.701	0	-128.905	60.3971	-489.515	-325256	154665	105983	303.315	670.366	0
838	1	-149.473	74.2968	-566.745	-37424.9	1877.91	13220.8	303.314	676.035	0	-9.34682	0.441301	-12.5381	-123.869	988.263	-498.754	378.821	209.879	0	-158.819	74.7381	-579.284	-382184	184275	128191	304.948	665.945	0
838	2	-175.08	91.4868	-641.698	-41838.3	2495	15220	303.888	675.199	0	-16.5097	-2.17292	-19.0258	-190.543	1619.71	-768.472	385.132	210.015	0	-191.589	89.3139	-660.724	-432983	211528	151346	306.228	661.804	0
838	3	-199.109	108.682	-697.245	-45197	2855.48	17008.5	304.095	674.822	0	-25.5957	-6.13174	-26.6985	-273.094	2403	-1084.42	390.005	210.229	0	-224.705	102.55	-723.944	-471207	233227	173265	307.264	657.688	0
838	4	-218.439	123.977	-726.297	-47100.8	2917.71	18364.1	304.017	674.851	0	-36.437	-11.4039	-35.5913	-380.773	3333.44	-1435.08	393.659	210.699	0	-254.876	112.573	-761.888	-492237	247052	191236	308.205	653.168	0
838	5	-230.115	135.336	-726.977	-47414.7	2733.84	19091.1	303.761	675.222	0	-48.8651	-17.7695	-46.0279	-531.981	4411.94	-1816.07	395.854	211.558	0	-278.98	117.567	-773.005	-494965	252438	202688	309.244	647.613	0
838	6	-232.21	141.063	-703.053	-46300.5	2434.99	19076.1	303.463	675.856	0	-62.837	-25.0198	-58.64	-749.457	5659.31	-2232.82	396.509	212.781	0	-295.047	116.043	-761.693	-482071	250765	205872	310.627	640.206	0
838	7	-224.295	140.16	-662.294	-44142.7	2184.11	18320.1	303.298	676.651	0	-78.443	-33.163	-74.3	-1055.07	7126.43	-2692.79	395.914	214.2	0	-302.738	106.997	-736.594	-458921	244820	200235	312.64	630.004	0
838	8	-207.341	132.506	-613.985	-41424.7	2126.11	16932.3	303.463	677.469	0	-95.8021	-42.4938	-93.9488	-1466.95	8887.13	-3194.92	394.595	215.614	0	-303.143	90.0126	-707.934	-431892	237944	186379	315.557	616.177	0
838	9	-183.228	118.831	-566.758	-38611.9	2358.75	15090.8	304.162	678.128	0	-114.887	-53.478	-118.312	-1996.55	11013.1	-3725.06	393.085	216.875	0	-298.116	65.3528	-685.07	-406856	233203	165718	319.519	598.469	0
839	0	-154.177	100.492	-527.227	-36072	2926.58	12992.7	305.551	678.418	0	-135.364	-66.5124	-147.56	-2643.03	13539.5	-4258.11	391.756	217.912	0	-289.541	33.9792	-674.787	-388205	232800	140049	324.402	577.716	0
839	1	-122.301	79.156	-499.418	-34040.2	3826.19	10815.7	307.661	678.16	0	-156.516	-81.6946	-180.938	-3383.56	16429.5	-4762.43	390.802	218.7	0	-278.817	-2.53857	-680.356	-378378	237746	111199	329.772	555.969	0
839	2	-89.4025	56.5123	-484.747	-32620.5	5014.26	8699.27	310.344	677.294	0	-177.26	-98.6972	-216.46	-4164.51	19547	-5202.67	390.303	219.239	0	-266.663	-42.1849	-701.207	-377798	247723	80828.7	335.027	535.894	0
839	3	-56.9406	34.0905	-482.411	-31807.2	6417.66	6741.76	313.303	675.934	0	-196.216	-116.723	-250.828	-4901.95	22645.6	-5540.64	390.284	219.543	0	-253.157	-82.6329	-733.238	-385112	261186	50388.3	339.637	519.811	0
839	4	-26.1051	13.1833	-490.024	-31516.7	7944.73	5007.46	316.213	674.317	0	-211.771	-134.495	-279.788	-5494.05	25387.8	-5737.57	390.74	219.636	0	-237.876	-121.312	-769.811	-397706	275694	21154.6	343.3	509.063	0
839	5	2.09798	-5.16504	-504.362	-31623.4	9496.75	3539.11	318.829	672.7	0	-222.211	-150.316	-299.041	-5843.29	27407.2	-5760	391.651	219.54	0	-220.113	-155.481	-803.403	-412399	288490	-5702.84	345.935	504.026	0
839	6	26.7779	-20.1287	-522.124	-31995.7	10981.1	2369.56	321.032	671.28	0	-226.009	-162.313	-305.509	-5884.39	28406.4	-5588.89	392.981	219.261	0	-199.231	-182.442	-827.633	-426235	297241	-29084.7	347.591	504.423	0
839	7	47.1418	-31.0721	-540.611	-32528.6	12325.6	1528.52	322.799	670.17	0	-222.231	-168.864	-298.399	-5607.49	28253.6	-5229.28	394.684	218.792	0	-175.089	-199.936	-839.01	-437185	300686	-47992	348.366	509.635	0
839	8	62.5306	-37.5548	-558.181	-33164.5	13490.5	1044.36	324.169	669.415	0	-210.904	-169.054	-279.426	-5062.41	27021.7	-4714.28	396.704	218.117	0	-148.374	-206.609	-837.607	-444520	298916	-61615.5	348.367	518.862	0
839	9	72.4873	-39.3538	-574.363	-33895.9	14471.5	941.586	325.196	669.015	0	-193.096	-162.908	-252.168	-4341.25	24953	-4098.9	398.954	217.216	0	-120.609	-202.262	-826.531	-448741	293173	-69433.9	347.699	531.174	0
840	0	76.823	-36.4772	-589.648	-34752.8	15294.3	1233.47	325.938	668.938	0	-170.625	-151.285	-220.993	-3551.16	22379.6	-3447.26	401.268	216.069	0	-93.8018	-187.762	-810.641	-451200	285369	-71279.5	346.474	545.479	0
840	1	75.6535	-29.1542	-605.086	-35781.9	16002	1914.03	326.446	669.135	0	-145.568	-135.531	-190.067	-2790.45	19640.4	-2820.11	403.334	214.681	0	-69.9145	-164.685	-795.154	-453593	277544	-67346.6	344.825	560.506	0
840	2	69.3866	-17.8001	-621.828	-37026	16644.3	2955.61	326.767	669.544	0	-119.819	-117.095	-162.693	-2134.18	17022.2	-2265.2	404.628	213.118	0	-50.4323	-134.895	-784.52	-457489	271443	-58140.3	342.913	574.891	0
840	3	58.67	-2.96601	-640.73	-38508.7	17267.3	4312.01	326.949	670.101	0	-94.831	-97.2724	-141.019	-1629.3	14728.5	-1811.31	404.444	211.554	0	-36.161	-100.238	-781.748	-463998	268256	-44393.3	340.929	587.384	0
840	4	44.3247	14.7134	-662.113	-40224.4	17905.8	5922.83	327.043	670.752	0	-71.5345	-77.0718	-126.053	-1295.65	12873.2	-1467.27	402.125	210.279	0	-27.2098	-62.3584	-788.166	-473613	268535	-26983.1	339.051	597.107	0
840	5	27.2823	34.5551	-685.69	-42136	18579	7718.2	327.095	671.451	0	-50.3739	-57.1958	-117.833	-1130.21	11489.8	-1225.51	397.509	209.592	0	-23.0916	-22.6408	-803.524	-486191	272234	-6866.95	337.421	603.721	0
840	6	8.53518	55.8525	-710.657	-44180.1	19292.6	9623.44	327.148	672.168	0	-31.4193	-38.0845	-115.653	-1113.12	10550	-1066.99	391.221	209.625	0	-22.8841	17.768	-826.309	-501072	278834	14964.3	336.116	607.429	0
840	7	-10.9033	77.9008	-735.88	-46277.6	20043.3	11562.7	327.237	672.888	0	-14.502	-19.9925	-118.285	-1213.4	9982.54	-965.949	384.394	210.258	0	-25.4053	57.9083	-854.165	-517255	287495	37520.7	335.152	608.822	0
840	8	-30.0423	100.026	-760.12	-48346.3	20822.4	13462.7	327.394	673.604	0	0.655948	-3.07413	-124.209	-1393.69	9691.42	-894.868	378.025	211.221	0	-29.3864	96.952	-884.329	-533601	297223	59848.1	334.505	608.659	0
840	9	-47.9666	121.616	-782.223	-50311.6	21615.4	15256.8	327.633	674.319	0	14.3373	12.5422	-131.826	-1615.4	9571.59	-829.237	372.608	212.254	0	-33.6293	134.158	-914.048	-549008	307016	81067.1	334.12	607.679	0
841	0	-63.8974	142.144	-801.271	-52114.1	22399.7	16890.9	327.955	675.039	0	26.756	26.7016	-139.677	-1843.79	9526.61	-750.284	368.204	213.2	0	-37.1414	168.845	-940.948	-562564	315994	100420	333.93	606.483	0
841	1	-77.2661	161.185	-816.673	-53716.2	23144.7	18327.1	328.34	675.775	0	38.0097	39.2032	-146.619	-2051.61	9485.05	-645.839	364.692	213.993	0	-39.2564	200.388	-963.292	-573644	323502	117328	333.873	605.489	0
841	2	-87.7881	178.429	-828.199	-55105.2	23815.2	19548.4	328.755	676.536	0	48.0676	49.8109	-151.913	-2221.08	9409.85	-511.025	361.942	214.621	0	-39.7205	228.239	-980.112	-581955	329165	131446	333.899	604.941	0
841	3	-95.5036	193.698	-835.976	-56291.3	24378.9	20559.5	329.162	677.336	0	56.7975	58.287	-155.25	-2343.85	9297.15	-348.585	359.885	215.097	0	-38.706	251.985	-991.226	-587535	332902	142704	333.974	604.938	0
841	4	-100.76	206.974	-840.469	-57302.5	24815.8	21384.9	329.526	678.179	0	64.0153	64.4326	-156.698	-2419.62	9167.92	-168.065	358.507	215.441	0	-36.7452	271.407	-997.167	-590720	334898	151300	334.08	605.463	0
841	5	-104.146	218.397	-842.477	-58176.6	25134.8	22063.6	329.834	679.054	0	69.534	68.1173	-156.629	-2454.09	9058.6	16.2246	357.835	215.668	0	-34.6119	286.514	-999.107	-592115	335587	157656	334.224	606.409	0
841	6	-106.376	228.232	-843.167	-58953.3	25395.3	22640.6	330.119	679.919	0	73.2021	69.2969	-155.605	-2456.75	9012.94	188.164	357.922	215.788	0	-33.1739	297.529	-998.772	-592582	335632	162336	334.451	607.609	0
841	7	-108.157	236.802	-844.149	-59664.1	25734	23157.2	330.485	680.68	0	74.9256	68.0206	-154.26	-2438.2	9073.38	332.763	358.819	215.806	0	-33.2314	304.823	-998.41	-593254	335925	165927	334.863	608.854	0
841	8	-110.036	244.404	-847.593	-60322	26393.4	23639.8	331.139	681.169	0	74.6832	64.4346	-153.207	-2407.03	9273.63	438.413	360.53	215.711	0	-35.3527	308.839	-1000.8	-595578	337604	168915	335.639	609.914	0
841	9	-112.256	251.221	-856.365	-60911.4	27749.1	24090	332.403	681.128	0	72.542	58.7791	-152.965	-2366.76	9633.49	498.27	362.978	215.473	0	-39.7139	310	-1009.33	-601374	342088	171556	337.037	610.557	0
842	0	-114.632	257.24	-874.167	-61378.7	30331.8	24475.7	334.698	680.214	0	68.6686	51.3753	-153.914	-2314.47	10153.2	510.235	365.966	215.037	0	-45.9635	308.615	-1028.08	-612905	351116	173762	339.379	610.572	0
842	1	-116.457	262.162	-905.56	-61627.6	34833.2	24723.6	338.466	678.055	0	63.3192	42.5958	-156.249	-2240.95	10808.4	475.768	369.174	214.342	0	-53.1374	304.758	-1061.81	-632881	366735	175001	342.985	609.818	0
842	2	-116.447	265.331	-955.769	-61518.9	42082.7	24716.9	344.03	674.366	0	56.8076	32.8168	-159.952	-2131.03	11551.4	398.419	372.218	213.323	0	-59.6399	298.148	-1115.72	-664348	391213	174231	348.071	608.27	0
842	3	-112.748	265.684	-1030.21	-60874.8	52978.6	24297	351.425	669.09	0	49.4637	22.3764	-164.835	-1965.06	12318.8	281.936	374.734	211.921	0	-63.2848	288.06	-1195.04	-710406	426848	169881	354.64	606.031	0
842	4	-102.995	261.764	-1133.68	-59493.4	68366.8	23273	360.305	662.478	0	41.5943	11.5515	-170.602	-1721.9	13041.5	128.366	376.444	210.093	0	-61.4007	273.316	-1304.28	-773760	475639	159904	362.416	603.306	0
842	5	-84.4859	251.84	-1269.36	-57177.8	88884.2	21440	370.023	655.044	0	33.4602	0.551304	-176.915	-1381.91	13655.5	-61.8719	377.186	207.811	0	-51.0257	252.391	-1446.28	-856141	538873	141940	370.899	600.337	0
842	6	-54.4988	234.148	-1437.72	-53781.5	114780	18616.3	379.835	647.407	0	25.2767	-10.4698	-183.472	-930.097	14111.5	-287.721	376.914	205.069	0	-29.222	223.679	-1621.19	-957679	616652	113621	379.504	597.348	0
842	7	-10.7642	207.291	-1635.28	-49258.8	145719	14694.4	389.11	640.123	0	17.2212	-21.3942	-190.081	-362.249	14388.2	-545.788	375.695	201.906	0	6.45705	185.896	-1825.36	-1.07624e+06	707406	73039.4	387.713	594.49	0
842	8	47.9757	170.74	-1853.64	-43708.2	180607	9699.39	397.434	633.58	0	9.43956	-32.1426	-196.756	304.763	14509.5	-831.58	373.744	198.451	0	57.4153	138.598	-2050.4	-1.20682e+06	807480	19294	395.16	591.825	0
842	9	121.461	125.287	-2079.26	-37392.8	217523	3831.01	404.616	627.984	0	2.06014	-42.686	-203.797	1022.2	14559.2	-1141.81	371.44	194.984	0	123.521	82.6014	-2283.06	-1.34151e+06	911070	-47033.4	401.654	589.332	0
843	0	207.508	73.0931	-2294.66	-30721.2	253872	-2551.76	410.636	623.388	0	-4.78005	-53.047	-211.875	1701.64	14690.6	-1474.74	369.336	191.969	0	202.728	20.046	-2506.54	-1.47018e+06	1.01079e+06	-123637	407.145	586.921	0
843	1	301.771	17.347	-2481.19	-24189.9	286757	-9000.23	415.572	619.749	0	-10.8913	-63.2717	-222.114	2210.86	15131.8	-1830.35	368.126	190.046	0	290.88	-45.9247	-2703.31	-1.58213e+06	1.09892e+06	-206510	411.674	584.443	0
843	2	397.868	-38.1258	-2622.43	-18303.7	313481	-15040.1	419.538	616.98	0	-15.9685	-73.3766	-236.164	2373.47	16186	-2212.11	368.537	189.95	0	381.899	-111.502	-2858.59	-1.6682e+06	1.16891e+06	-290209	415.325	581.7	0
843	3	488.138	-89.1678	-2707.41	-13495.5	332049	-20205.5	422.644	614.985	0	-19.532	-83.289	-256.231	1972.22	18222	-2628.36	371.116	192.303	0	468.606	-172.457	-2963.65	-1.72257e+06	1.21687e+06	-368429	418.189	578.44	0
843	4	564.983	-131.685	-2732.7	-10066.1	341528	-24078.1	424.978	613.684	0	-20.8818	-92.7864	-285.034	757.097	21652.8	-3092.56	375.966	197.344	0	544.101	-224.472	-3017.73	-1.74404e+06	1.24238e+06	-434975	420.349	574.359	0
843	5	622.389	-162.162	-2702.54	-8162.62	342124	-26345.4	426.593	613.02	0	-19.0724	-101.453	-325.642	-1538.2	26903.5	-3621.78	382.617	204.724	0	603.316	-263.615	-3028.18	-1.73603e+06	1.24852e+06	-484894	421.864	569.113	0
843	6	656.998	-178.088	-2627.23	-7790.26	334991	-26847	427.507	612.965	0	-12.9265	-108.667	-381.094	-5164.7	34357.7	-4232.38	390.155	213.552	0	644.071	-286.755	-3008.32	-1.70555e+06	1.24093e+06	-515289	422.776	562.368	0
843	7	668.335	-178.215	-2520.27	-8839.5	321854	-25587.5	427.706	613.507	0	-1.11484	-113.627	-453.811	-10313.7	44283.9	-4935.82	397.582	222.727	0	667.22	-291.843	-2974.08	-1.66129e+06	1.22634e+06	-525538	423.11	553.879	0
843	8	658.315	-162.664	-2395.5	-11118.3	304615	-22723	427.161	614.641	0	17.682	-115.457	-545.016	-17078.1	56773	-5739.25	404.168	231.335	0	675.997	-278.121	-2940.51	-1.6118e+06	1.21109e+06	-517007	422.9	543.597	0
843	9	630.399	-132.858	-2264.88	-14385.4	285029	-18529.3	425.847	616.352	0	44.5522	-113.394	-654.351	-25426.4	71708	-6653.51	409.587	238.857	0	674.952	-246.253	-2919.23	-1.56408e+06	1.20011e+06	-492513	422.203	531.735	0
844	0	588.737	-91.3026	-2137.29	-18377.1	264516	-13353.8	423.762	618.598	0	80.1088	-106.979	-779.516	-35172.9	88732.3	-7699.25	413.83	245.121	0	668.845	-198.281	-2916.81	-1.52272e+06	1.19619e+06	-455689	421.108	518.787	0
844	1	537.447	-41.2391	-2018.19	-22825.6	244083	-7563.29	420.942	621.31	0	124.196	-96.0256	-915.783	-45939.4	107185	-8884.91	417.042	250.164	0	661.643	-137.265	-2933.97	-1.48961e+06	1.1997e+06	-410309	419.725	505.464	0
844	2	480.125	13.7654	-1909.9	-27474.1	224347	-1501.36	417.465	624.385	0	175.601	-80.4631	-1055.68	-57134.5	126048	-10159.6	419.401	254.121	0	655.726	-66.6977	-2965.57	-1.46398e+06	1.20859e+06	-359667	418.154	492.58	0
844	3	419.607	70.2261	-1812.44	-32091.7	205614	4533.94	413.446	627.706	0	231.945	-60.3404	-1189.33	-67986.3	143988	-11396.3	421.066	257.163	0	651.552	9.88566	-3001.77	-1.44306e+06	1.21886e+06	-306246	416.465	480.893	0
844	4	357.963	125.067	-1724.45	-36486.4	187984	10300	409.011	631.158	0	289.827	-36.0736	-1305.88	-77647.4	159544	-12427.6	422.173	259.46	0	647.791	88.9931	-3030.34	-1.42296e+06	1.22553e+06	-251753	414.683	470.98	0
844	5	296.657	175.813	-1644.06	-40513.9	171439	15610.3	404.278	634.643	0	345.147	-8.68125	-1395.44	-85346.1	171405	-13094.8	422.832	261.161	0	641.804	167.132	-3039.5	-1.3998e+06	1.22389e+06	-197335	412.796	463.176	0
844	6	236.762	220.672	-1569.48	-44079.3	155927	20329.5	399.35	638.085	0	393.591	20.1584	-1451	-90525.1	178658	-13285.9	423.128	262.388	0	630.353	240.83	-3020.48	-1.37063e+06	1.21047e+06	-143850	410.772	457.605	0
844	7	179.157	258.536	-1499.43	-47134.2	141402	24365.1	394.303	641.435	0	431.264	48.2211	-1469.5	-92923.3	180927	-12965.8	423.121	263.235	0	610.421	306.757	-2968.94	-1.33389e+06	1.18371e+06	-92112	408.567	454.241	0
844	8	124.648	288.926	-1433.18	-49666.3	127839	27660.5	389.199	644.655	0	455.302	73.0067	-1452.12	-92593	178403	-12187.4	422.857	263.764	0	579.95	361.933	-2885.3	-1.28955e+06	1.14399e+06	-43042.6	406.139	452.959	0
844	9	73.9949	311.867	-1370.45	-51688.3	115236	30188.1	384.086	647.716	0	464.243	92.1604	-1403.59	-89855.5	171757	-11074	422.37	264.018	0	538.238	404.027	-2774.04	-1.23885e+06	1.09337e+06	2336.65	403.457	453.576	0
845	0	27.8643	327.748	-1311.29	-53226.3	103605	31945	379.01	650.591	0	458.068	103.932	-1331.06	-85216.8	161971	-9778.65	421.686	264.022	0	485.932	431.68	-2642.34	-1.18382e+06	1.03495e+06	43059.5	400.508	455.86	0
845	1	-13.2479	337.195	-1255.81	-54311.7	92950.7	32952.1	374.016	653.248	0	437.998	107.469	-1242.68	-79265.7	150142	-8444.69	420.821	263.786	0	424.75	444.664	-2498.49	-1.12681e+06	972253	78388.2	397.296	459.54	0
845	2	-49.0771	340.957	-1204.11	-54976.5	83273.5	33255.4	369.158	655.657	0	406.189	102.865	-1146.31	-72578.7	137316	-7183.84	419.79	263.315	0	357.112	443.822	-2350.41	-1.07002e+06	908572	107917	393.851	464.311	0
845	3	-79.6021	339.838	-1156.13	-55253.4	74561.7	32925.9	364.492	657.792	0	365.386	91.0247	-1048.5	-65650.3	124359	-6068.4	418.606	262.613	0	285.784	430.863	-2204.64	-1.01516e+06	846594	131596	390.228	469.849	0
845	4	-105.006	334.648	-1111.77	-55179.4	66790.8	32055.5	360.076	659.632	0	318.572	73.4257	-954.069	-58856.3	111905	-5133.32	417.293	261.69	0	213.566	408.074	-2065.84	-963441	788196	149683	386.501	475.85	0
845	5	-125.619	326.189	-1070.91	-54800.5	59922.4	30751.3	355.955	661.172	0	268.646	51.8383	-865.95	-52447.9	100348	-4383.97	415.882	260.567	0	143.027	378.027	-1936.86	-915546	734462	162674	382.748	482.065	0
845	6	-141.878	315.242	-1033.49	-54171.7	53904.6	29129.5	352.158	662.416	0	218.157	28.0643	-785.47	-46566.4	89872.7	-3805.33	414.419	259.285	0	76.279	343.306	-1818.96	-871784	685805	171230	379.044	488.335	0
845	7	-154.296	302.561	-999.492	-53353.5	48672.6	27306.9	348.697	663.381	0	169.159	3.7491	-712.769	-41268.9	80504.9	-3371.3	412.947	257.899	0	14.863	306.31	-1712.26	-832163	642142	176118	375.443	494.59	0
845	8	-163.433	288.846	-968.826	-52404.5	44150.9	25393	345.572	664.091	0	123.179	-19.7209	-647.312	-36556.6	72173.1	-3052.09	411.497	256.474	0	-40.2539	269.125	-1616.14	-796490	603098	178137	371.976	500.828	0
845	9	-169.846	274.708	-941.323	-51374.9	40258.8	23481.7	342.768	664.577	0	81.2543	-41.2583	-588.352	-32398.7	64764.5	-2818.82	410.078	255.067	0	-88.5913	233.45	-1529.67	-764445	568178	178053	368.657	507.069	0
846	0	-174.044	260.64	-916.742	-50302.6	36915.6	21646	340.268	664.871	0	43.9967	-60.082	-535.24	-28749.5	58164.9	-2646.31	408.671	253.713	0	-130.048	200.558	-1451.98	-735686	536917	176535	365.483	513.307	0
846	1	-176.47	247.004	-894.826	-49215.5	34044.1	19933.1	338.045	665	0	11.6462	-75.7127	-487.54	-25559.4	52277.3	-2514.79	407.227	252.425	0	-164.824	171.292	-1382.37	-709905	508943	174123	362.445	519.491	0
846	2	-177.506	234.022	-875.329	-48133.8	31574.2	18364.1	336.071	664.989	0	-15.8697	-87.965	-444.974	-22781.5	47026.6	-2410.07	405.684	251.197	0	-193.376	146.057	-1320.3	-686850	483974	171224	359.532	525.531	0
846	3	-177.5	221.774	-858.017	-47072.7	29447.5	16936.2	334.32	664.862	0	-38.8531	-96.9254	-407.309	-20373.6	42355.4	-2322.23	403.988	250.02	0	-216.353	124.848	-1265.33	-666306	461786	168114	356.747	531.325	0
846	4	-176.768	210.235	-842.691	-46043.3	27620.2	15631	332.776	664.638	0	-57.7369	-102.908	-374.257	-18298.4	38217.9	-2244.26	402.117	248.893	0	-234.505	107.327	-1216.95	-648083	442179	164961	354.101	536.781	0
846	5	-175.595	199.336	-829.188	-45053.9	26061.7	14423.6	331.43	664.335	0	-72.9991	-106.393	-345.439	-16521.7	34573.6	-2170.94	400.086	247.828	0	-248.594	92.9424	-1174.63	-632007	424956	161848	351.621	541.847	0
846	6	-174.228	189.006	-817.389	-44110.8	24751.2	13290.4	330.281	663.965	0	-85.1086	-107.944	-320.397	-15010.9	31384.3	-2098.03	397.954	246.851	0	-259.336	81.062	-1137.79	-617918	409920	158812	349.337	546.507	0
846	7	-172.869	179.194	-807.217	-43216.9	23672	12213.4	329.325	663.538	0	-94.5023	-108.12	-298.654	-13733.5	28613.3	-2022.51	395.808	245.985	0	-267.371	71.0741	-1105.87	-605672	396881	155864	347.28	550.773	0
846	8	-171.674	169.863	-798.65	-42371.1	22810.2	11180.5	328.561	663.054	0	-101.587	-107.405	-279.768	-12658.5	26223.8	-1943.38	393.734	245.246	0	-273.261	62.4588	-1078.42	-595162	385676	153013	345.468	554.664	0
846	9	-170.738	160.981	-791.733	-41567	22155.1	10183.4	327.983	662.501	0	-106.754	-106.168	-263.373	-11758.8	24178.7	-1861.17	391.804	244.647	0	-277.492	54.8134	-1055.11	-586326	376185	150267	343.914	558.198	0
847	0	-170.097	152.506	-786.582	-40792.8	21700.1	9215.34	327.588	661.861	0	-110.394	-104.668	-249.178	-11011.6	22441.6	-1776.99	390.063	244.192	0	-280.491	47.8389	-1035.76	-579159	368333	147628	342.618	561.38	0
847	1	-169.733	144.379	-783.355	-40033.8	21442.4	8268.74	327.373	661.106	0	-112.898	-103.071	-236.954	-10397.8	20976.5	-1691.7	388.526	243.881	0	-282.631	41.3076	-1020.31	-573686	362078	145086	341.575	564.211	0
847	2	-169.593	136.505	-782.2	-39274.1	21382.4	7333.34	327.336	660.21	0	-114.642	-101.478	-226.507	-9900.9	19746.9	-1605.24	387.18	243.711	0	-284.236	35.0271	-1008.71	-569937	357385	142617	340.774	566.684	0
847	3	-169.595	128.756	-783.197	-38497.6	21523.2	6395.83	327.481	659.154	0	-115.97	-99.9389	-217.666	-9506.27	18716.5	-1516.83	385.987	243.674	0	-285.565	28.8174	-1000.86	-567904	354206	140171	340.205	568.796	0
847	4	-169.638	120.98	-786.354	-37688.6	21870.6	5440.34	327.813	657.928	0	-117.165	-98.4708	-210.269	-9200.87	17850.8	-1426.35	384.895	243.758	0	-286.804	22.5094	-996.623	-567539	352475	137679	339.856	570.546	0
847	5	-169.614	113.021	-791.617	-36833.3	22432.4	4450.27	328.338	656.529	0	-118.44	-97.0683	-204.156	-8974.31	17118	-1334.91	383.848	243.958	0	-288.054	15.9526	-995.772	-568759	352109	135054	339.718	571.943	0
847	6	-169.411	104.747	-798.893	-35921.5	23217.8	3410.85	329.063	654.964	0	-119.924	-95.7189	-199.171	-8819.13	16491.9	-1243.72	382.803	244.279	0	-289.335	9.02761	-998.064	-571466	353017	132201	339.787	573.009	0
847	7	-168.916	96.0752	-808.069	-34947.4	24234.1	2311.59	329.99	653.248	0	-121.672	-94.4104	-195.179	-8729.83	15953.8	-1152.08	381.739	244.727	0	-290.588	1.66482	-1003.25	-575555	355111	129032	340.058	573.771	0
847	8	-168.019	86.9997	-819.012	-33909.7	25484.5	1148.11	331.116	651.403	0	-123.666	-93.134	-192.083	-8702.13	15493.5	-1057.3	380.66	245.304	0	-291.686	-6.13428	-1011.1	-580921	358308	125476	340.528	574.254	0
847	9	-166.616	77.5988	-831.583	-32812	26966.8	-76.2018	332.428	649.457	0	-125.839	-91.8797	-189.844	-8733.17	15108.5	-956.448	379.584	246.002	0	-292.455	-14.2809	-1021.43	-587465	362541	121487	341.193	574.471	0
848	0	-164.606	68.034	-845.64	-31662.7	28671.9	-1348.46	333.906	647.442	0	-128.086	-90.6266	-188.487	-8822.06	14801.1	-847.344	378.526	246.805	0	-292.692	-22.5926	-1034.13	-595107	367760	117053	342.038	574.419	0
848	1	-161.903	58.5313	-861.031	-30474	30581.8	-2645.09	335.518	645.393	0	-130.282	-89.3419	-188.089	-8969.82	14577	-727.932	377.5	247.689	0	-292.185	-30.8106	-1049.12	-603770	373920	112201	343.044	574.091	0
848	2	-158.441	49.3502	-877.545	-29261.2	32670	-3932.53	337.229	643.344	0	-132.293	-87.9901	-188.741	-9178.92	14444.6	-596.246	376.531	248.632	0	-290.733	-38.6398	-1066.29	-613345	380956	106987	344.186	573.477	0
848	3	-154.177	40.7547	-894.877	-28042	34902.8	-5169.79	339.003	641.336	0	-133.987	-86.5361	-190.543	-9453.88	14416.1	-451.768	375.658	249.615	0	-288.164	-45.7814	-1085.42	-623677	388777	101489	345.438	572.57	0
848	4	-149.09	32.9902	-912.652	-26837.6	37239.2	-6312.28	340.803	639.406	0	-135.238	-84.9394	-193.621	-9801.92	14508.2	-296.565	374.931	250.624	0	-284.328	-51.9492	-1106.27	-634575	397277	95798.8	346.776	571.361	0
848	5	-143.187	26.265	-930.452	-25671.9	39632.9	-7316.64	342.595	637.591	0	-135.919	-83.148	-198.118	-10232.4	14739.7	-134.766	374.398	251.648	0	-279.106	-56.8831	-1128.57	-645834	406341	90011.4	348.178	569.839	0
848	6	-136.505	20.7323	-947.846	-24569.1	42035.9	-8145.53	344.349	635.921	0	-135.914	-81.0983	-204.188	-10756.2	15128.9	28.9394	374.093	252.678	0	-272.419	-60.3659	-1152.03	-657247	415851	84224.7	349.621	567.995	0
848	7	-129.108	16.4863	-964.414	-23550.7	44401	-8770.4	346.039	634.42	0	-135.117	-78.7193	-211.985	-11386	15693	190.402	374.029	253.711	0	-264.226	-62.233	-1176.4	-668613	425697	78529.7	351.083	565.817	0
848	8	-121.069	13.5708	-979.781	-22633.5	46683.9	-9171.76	347.647	633.101	0	-133.445	-75.9397	-221.664	-12136.8	16449.2	345.813	374.208	254.753	0	-254.513	-62.3689	-1201.44	-679763	435783	73004.1	352.548	563.296	0
848	9	-112.458	11.9966	-993.653	-21830.2	48845.7	-9338.79	349.158	631.97	0	-130.829	-72.6961	-233.357	-13023.8	17415.3	490.28	374.63	255.811	0	-243.287	-60.6994	-1227.01	-690567	446042	67706.7	354.002	560.431	0
849	0	-103.339	11.7566	-1005.84	-21149.4	50854.3	-9268.81	350.559	631.026	0	-127.216	-68.9454	-247.167	-14060.7	18609	616.963	375.289	256.887	0	-230.556	-57.1887	-1253.01	-700954	456434	62671.7	355.437	557.224	0
849	1	-93.7711	12.829	-1016.27	-20595.9	52688	-8966.83	351.844	630.266	0	-122.562	-64.6781	-263.156	-15258.1	20044.8	718.106	376.171	257.981	0	-216.333	-51.8491	-1279.43	-710902	466946	57909.3	356.848	553.694	0
849	2	-83.8194	15.1663	-1024.94	-20170.1	54335.7	-8445.11	353.013	629.679	0	-116.836	-59.9229	-281.32	-16621	21730.1	786.665	377.243	259.082	0	-200.655	-44.7566	-1306.26	-720419	477576	53411.5	358.232	549.867	0
849	3	-73.5651	18.6841	-1031.91	-19866.9	55797.4	-7722.96	354.072	629.253	0	-110.034	-54.7437	-301.567	-18147.2	23663.5	816.761	378.469	260.176	0	-183.599	-36.0596	-1333.48	-729527	488318	49157.5	359.589	545.786	0
849	4	-63.1043	23.2565	-1037.31	-19676.4	57082.5	-6825.68	355.029	628.969	0	-102.176	-49.2337	-323.71	-19824.6	25834.5	802.821	379.808	261.242	0	-165.28	-25.9772	-1361.02	-738249	499156	45112.7	360.923	541.507	0
849	5	-52.5421	28.7192	-1041.29	-19583.9	58208.2	-5782.71	355.9	628.807	0	-93.2973	-43.5099	-347.455	-21630.7	28222.4	738.592	381.226	262.255	0	-145.839	-14.7907	-1388.75	-746605	510055	41228.8	362.236	537.099	0
849	6	-41.9841	34.877	-1044.07	-19572.5	59197.5	-4625.77	356.699	628.747	0	-83.4599	-37.7072	-372.41	-23533.5	30795.2	617.508	382.691	263.192	0	-125.444	-2.83021	-1416.48	-754604	520957	37445	363.533	532.637	0
849	7	-31.5276	41.5165	-1045.84	-19625.5	60077.2	-3387.33	357.444	628.765	0	-72.7501	-31.9698	-398.108	-25494.1	33508.7	434.313	384.17	264.038	0	-104.278	9.54678	-1443.95	-762245	531775	33692.8	364.813	528.207	0
849	8	-21.2525	48.4259	-1046.83	-19727.1	60874.2	-2098.52	358.151	628.845	0	-61.2809	-26.4398	-424.029	-27469.5	36309.3	185.957	385.629	264.782	0	-82.5334	21.9861	-1470.86	-769515	542404	29903.5	366.073	523.891	0
849	9	-11.2171	55.4164	-1047.26	-19861.5	61614.1	-786.997	358.834	628.965	0	-49.1912	-21.2527	-449.63	-29414.7	39136.9	-129.478	387.042	265.42	0	-60.4083	34.1637	-1496.89	-776391	552718	26013.3	367.307	519.765	0
850	0	-1.45351	62.3381	-1047.32	-20013	62317.1	523.819	359.501	629.109	0	-36.6474	-16.5374	-474.391	-31285.7	41930.6	-514.076	388.388	265.949	0	-38.1009	45.8007	-1521.71	-782844	562590	21966.1	368.507	515.895	0
850	1	8.02909	69.0811	-1047.21	-20167	62996.8	1814.72	360.157	629.258	0	-23.8495	-12.4194	-497.838	-33041.9	44632.5	-969.099	389.653	266.371	0	-15.8205	56.6617	-1545.04	-788853	571902	17716.3	369.661	512.33	0
850	2	17.23	75.5649	-1047.07	-20311.5	63659.4	3071.17	360.798	629.398	0	-11.0307	-9.02007	-519.563	-34648.5	47190.5	-1492.79	390.827	266.688	0	6.19926	66.5449	-1566.63	-794389	580541	13237.7	370.757	509.108	0
850	3	26.1401	81.7277	-1046.99	-20437.8	64307.4	4283.61	361.421	629.521	0	1.55646	-6.4515	-539.224	-36078	49561.7	-2080.01	391.913	266.907	0	27.6966	75.2762	-1586.21	-799411	588404	8529.68	371.787	506.252	0
850	4	34.7342	87.5209	-1046.99	-20540.7	64941	5446.34	362.027	629.619	0	13.6612	-4.80774	-556.581	-37313.1	51716	-2723.76	392.917	267.04	0	48.3954	82.7131	-1603.57	-803862	595405	3616.42	372.748	503.772	0
850	5	42.9695	92.9057	-1047.01	-20617.3	65557.5	6555.77	362.614	629.692	0	25.0512	-4.1584	-571.517	-38347.5	53638	-3416.61	393.852	267.098	0	68.0207	88.7473	-1618.53	-807684	601489	-1458.3	373.645	501.656	0
850	6	50.7891	97.8515	-1046.95	-20666.4	66150.9	7609.06	363.184	629.74	0	35.5247	-4.54245	-584.044	-39186.4	55326.7	-4151.18	394.73	267.095	0	86.3137	93.3091	-1630.99	-810822	606633	-6635.66	374.481	499.88	0
850	7	58.1278	102.336	-1046.7	-20687.4	66712.7	8603.28	363.736	629.764	0	44.9238	-5.96491	-594.291	-39844.1	56792.2	-4920.06	395.563	267.045	0	103.052	96.371	-1640.99	-813251	610856	-11848.2	375.262	498.404	0
850	8	64.921	106.346	-1046.18	-20681.1	67232.7	9534.93	364.265	629.768	0	53.1467	-8.39495	-602.487	-40341.4	58053.6	-5715.32	396.357	266.958	0	118.068	97.9509	-1648.66	-814985	614218	-17026.2	375.993	497.183	0
850	9	71.111	109.88	-1045.34	-20649.1	67698.1	10399.9	364.762	629.754	0	60.154	-11.7583	-608.921	-40701.5	59136.1	-6528.46	397.116	266.842	0	131.265	98.1214	-1654.26	-816082	616812	-22100.6	376.671	496.169	0
851	0	76.6525	112.948	-1044.2	-20592.7	68094	11193.7	365.212	629.721	0	65.9675	-15.9346	-613.913	-40948.4	60067.5	-7350.43	397.844	266.701	0	142.62	97.0132	-1658.11	-816627	618749	-27004.3	377.294	495.313	0
851	1	81.5093	115.568	-1042.77	-20513.1	68405.9	11912.1	365.6	629.672	0	70.6615	-20.7728	-617.775	-41105.4	60873.5	-8171.29	398.537	266.538	0	152.171	94.7953	-1660.54	-816713	620139	-31673.5	377.854	494.575	0
851	2	85.6421	117.756	-1041.05	-20412.5	68620.8	12551.7	365.915	629.608	0	74.3405	-26.1142	-620.75	-41192.3	61573.2	-8979.74	399.192	266.359	0	159.983	91.6422	-1661.8	-816397	621055	-36045.1	378.345	493.919	0
851	3	88.9993	119.52	-1038.97	-20294	68729.1	13110.9	366.151	629.533	0	77.1169	-31.8057	-622.961	-41222	62175.6	-9763.48	399.807	266.171	0	166.116	87.7142	-1661.93	-815671	621511	-40051.3	378.767	493.33	0
851	4	91.5172	120.858	-1036.41	-20160.7	68724.8	13589.2	366.31	629.452	0	79.0955	-37.7029	-624.405	-41201.1	62678.9	-10510	400.382	265.985	0	170.613	83.1551	-1660.82	-814464	621460	-43619	379.12	492.802	0
851	5	93.1302	121.767	-1033.24	-20013.6	68603.2	13986.5	366.396	629.37	0	80.3658	-43.6718	-625.013	-41131.7	63074.5	-11207.6	400.917	265.809	0	173.496	78.0951	-1658.26	-812677	620827	-46675.2	379.407	492.34	0
851	6	93.7837	122.245	-1029.33	-19852.4	68359.9	14302.4	366.412	629.287	0	80.9982	-49.5902	-624.698	-41014.3	63351.4	-11845.9	401.411	265.655	0	174.782	72.6546	-1654.03	-810209	619529	-49154.8	379.631	491.949	0
851	7	93.4444	122.296	-1024.58	-19676.5	67990.8	14536.7	366.36	629.205	0	81.0451	-55.3483	-623.387	-40848.3	63500	-12416.5	401.863	265.526	0	174.489	66.9474	-1647.97	-806983	617506	-51005.7	379.79	491.634	0
851	8	92.104	121.933	-1018.97	-19486.4	67493	14690.8	366.237	629.124	0	80.5442	-60.8471	-621.05	-40633.7	63515.1	-12913.1	402.271	265.427	0	172.648	61.086	-1640.02	-802968	614726	-52188.8	379.882	491.397	0
851	9	89.7796	121.184	-1012.51	-19282.7	66865.4	14767.3	366.039	629.045	0	79.5178	-65.9998	-617.716	-40372.3	63396.4	-13330.2	402.63	265.357	0	169.297	55.1839	-1630.23	-798180	611203	-52676.8	379.904	491.238	0
852	0	86.5139	120.085	-1005.28	-19066.7	66110.2	14769.4	365.763	628.966	0	77.9721	-70.7316	-613.487	-40069.2	63148.7	-13662.4	402.934	265.314	0	164.486	49.3534	-1618.77	-792688	606995	-52454.9	379.85	491.148	0
852	1	82.3735	118.677	-997.417	-18838.9	65234.2	14699.9	365.403	628.888	0	75.9016	-74.9795	-608.501	-39731.2	62781	-13904.9	403.173	265.294	0	158.275	43.698	-1605.92	-786597	602193	-51523.7	379.715	491.118	0
852	2	77.4424	116.997	-989.031	-18599.8	64248.8	14561.8	364.961	628.806	0	73.2954	-78.695	-602.903	-39365.9	62303.7	-14054.6	403.339	265.294	0	150.738	38.302	-1591.93	-780017	596897	-49901.2	379.496	491.135	0
852	3	71.8156	115.072	-980.224	-18349.7	63169.8	14358.8	364.444	628.72	0	70.1458	-81.8462	-596.823	-38980.8	61726	-14111	403.424	265.314	0	141.961	33.2263	-1577.05	-773037	591196	-47621	379.196	491.191	0
852	4	65.5968	112.931	-971.071	-18089.9	62016.7	14095.8	363.864	628.629	0	66.4609	-84.416	-590.38	-38584.4	61057.6	-14075.1	403.421	265.355	0	132.058	28.5148	-1561.45	-765735	585171	-44731.1	378.82	491.276	0
852	5	58.8989	110.599	-961.634	-17821.5	60812	13778.2	363.238	628.533	0	62.2705	-86.3998	-583.693	-38186.1	60310.3	-13948.4	403.325	265.422	0	121.169	24.1993	-1545.33	-758181	578904	-41292.8	378.38	491.38	0
852	6	51.8414	108.106	-951.979	-17545.1	59578.8	13412.7	362.584	628.43	0	57.6285	-87.8057	-576.88	-37796.2	59499.8	-13733	403.141	265.518	0	109.47	20.3008	-1528.86	-750450	572482	-37379	377.887	491.494	0
852	7	44.5478	105.485	-942.175	-17260.7	58340.2	13007.5	361.921	628.32	0	52.6139	-88.6522	-570.055	-37424.9	58645.2	-13433.1	402.876	265.651	0	97.1618	16.8323	-1512.23	-742615	565991	-33072.9	377.36	491.607	0
852	8	37.1427	102.766	-932.292	-16967.6	57118	12571.7	361.266	628.2	0	47.3268	-88.9679	-563.318	-37080.5	57767.8	-13056	402.549	265.825	0	84.4695	13.7984	-1495.61	-734748	559514	-28467.2	376.815	491.712	0
852	9	29.7512	99.9863	-922.424	-16666	55931.9	12114.5	360.636	628.068	0	41.8813	-88.7913	-556.766	-36770.3	56889.8	-12611.8	402.179	266.043	0	71.6325	11.1951	-1479.19	-726931	553140	-23663.2	376.273	491.802	0
853	0	22.4996	97.1829	-912.696	-16356.7	54798.2	11643.6	360.04	627.921	0	36.3997	-88.1653	-550.512	-36500.9	56034.1	-12111.3	401.785	266.304	0	58.8993	9.01756	-1463.21	-719272	546968	-18767	375.746	491.868	0
853	1	15.5127	94.3975	-903.261	-16040.6	53729.3	11165.3	359.484	627.759	0	31.0011	-87.1312	-544.688	-36278	55223.6	-11565.5	401.386	266.603	0	46.5138	7.2663	-1447.95	-711897	541105	-13883.3	375.246	491.9	0
853	2	8.90714	91.6658	-894.254	-15717.9	52733.5	10683.9	358.969	627.577	0	25.7869	-85.7328	-539.424	-36107	54478.3	-10985.2	400.994	266.936	0	34.6941	5.933	-1433.68	-704920	535650	-9112.11	374.781	491.885	0
853	3	2.78493	89.0087	-885.76	-15389.1	51815.4	10202.9	358.498	627.374	0	20.8294	-84.0255	-534.823	-35992.4	53812.9	-10381.4	400.618	267.298	0	23.6143	4.98319	-1420.58	-698421	530670	-4548.21	374.356	491.812	0
853	4	-2.7719	86.4327	-877.804	-15054.8	50978.4	9724.87	358.075	627.151	0	16.1726	-82.0778	-530.943	-35936.4	53235.1	-9764.49	400.265	267.684	0	13.4007	4.35485	-1408.75	-692431	526194	-276.821	373.976	491.671	0
853	5	-7.70468	83.9333	-870.356	-14715.8	50225	9251.98	357.706	626.908	0	11.8395	-79.9651	-527.792	-35938.3	52745	-9144.26	399.935	268.092	0	4.13483	3.96819	-1398.15	-686940	522216	3630.13	373.647	491.457	0
853	6	-11.9778	81.4992	-863.363	-14373.3	49556.9	8786.41	357.4	626.648	0	7.84291	-77.7608	-525.338	-35994.9	52337	-8529.54	399.625	268.518	0	-4.1349	3.73846	-1388.7	-681908	518703	7116.29	373.374	491.169	0
853	7	-15.5764	79.1172	-856.772	-14028.8	48974.3	8331.13	357.161	626.374	0	4.19408	-75.5247	-523.508	-36101.4	52002.2	-7928.18	399.334	268.961	0	-11.3823	3.59253	-1380.28	-677291	515607	10143.5	373.157	490.815	0
853	8	-18.503	76.7801	-850.562	-13684.1	48477.6	7890.03	356.995	626.088	0	0.907468	-73.2975	-522.211	-36251	51731	-7346.11	399.062	269.418	0	-17.5956	3.48251	-1372.77	-673053	512885	12694	372.997	490.409	0
853	9	-20.773	74.4945	-844.749	-13340.3	48067.1	7467.32	356.901	625.792	0	-2.00209	-71.103	-521.365	-36434.2	51515.9	-6787.07	398.81	269.882	0	-22.7751	3.39151	-1366.11	-669182	510510	14769.7	372.895	489.962	0
854	0	-22.4089	72.2857	-839.394	-12997.8	47742.6	7066.8	356.877	625.485	0	-4.52365	-68.9489	-520.924	-36640.4	51351	-6254.11	398.577	270.337	0	-26.9326	3.3368	-1360.32	-665693	508482	16387.9	372.846	489.484	0
854	1	-23.4394	70.1949	-834.577	-12657.1	47501.9	6691.31	356.917	625.166	0	-6.64986	-66.8309	-520.87	-36859.8	51232.2	-5751.31	398.359	270.766	0	-30.0893	3.36395	-1355.45	-662621	506813	17577.2	372.842	488.977	0
854	2	-23.9021	68.2679	-830.368	-12318.8	47339.9	6342.91	357.011	624.835	0	-8.37892	-64.7451	-521.188	-37084.2	51155.4	-5283.33	398.152	271.153	0	-32.281	3.52279	-1351.56	-659996	505511	18372.5	372.876	488.448	0
854	3	-23.8476	66.5408	-826.808	-11984.6	47249.4	6023.51	357.147	624.495	0	-9.72312	-62.6996	-521.835	-37307.6	51115.2	-4853.82	397.953	271.493	0	-33.5707	3.84121	-1348.64	-657827	504569	18813.7	372.936	487.907	0
854	4	-23.3413	65.0324	-823.905	-11656.2	47224.3	5735.2	357.318	624.147	0	-10.7154	-60.7196	-522.734	-37524.4	51104	-4464.13	397.763	271.785	0	-34.0567	4.31284	-1346.64	-656102	503955	18946.2	373.018	487.368	0
854	5	-22.461	63.7447	-821.628	-11334.5	47261.2	5479.83	357.521	623.795	0	-11.4081	-58.847	-523.783	-37729.9	51113.3	-4113.21	397.585	272.033	0	-33.8691	4.89771	-1345.41	-654779	503623	18818.8	373.119	486.85	0
854	6	-21.292	62.6677	-819.911	-11019.8	47358.8	5258.68	357.761	623.44	0	-11.8644	-57.1317	-524.875	-37920.1	51135.7	-3799.11	397.425	272.246	0	-33.1564	5.53605	-1344.79	-653795	503522	18481.4	373.242	486.368	0
854	7	-19.918	61.7887	-818.679	-10712.2	47516.5	5072.65	358.04	623.085	0	-12.147	-55.6186	-525.923	-38092.8	51166.7	-3520.34	397.289	272.43	0	-32.065	6.17011	-1344.6	-653087	503603	17982.7	373.392	485.931	0
854	8	-18.4117	61.1002	-817.872	-10412.4	47732	4922.49	358.361	622.731	0	-12.3097	-54.3404	-526.879	-38247.5	51203.8	-3275.51	397.183	272.593	0	-30.7214	6.75976	-1344.75	-652613	503836	17368	373.572	485.545	0
854	9	-16.8289	60.6041	-817.473	-10121.8	48001.2	4808.37	358.719	622.382	0	-12.391	-53.3164	-527.736	-38385.3	51246	-3063.08	397.105	272.736	0	-29.2199	7.28763	-1345.21	-652363	504213	16675.4	373.778	485.213	0
855	0	-15.2064	60.3112	-817.507	-9842.1	48319.3	4729.29	359.106	622.039	0	-12.4117	-52.5506	-528.521	-38508.2	51292.4	-2881.87	397.049	272.86	0	-27.6181	7.7606	-1346.03	-652361	504746	15933.8	374.004	484.933	0
855	1	-13.5667	60.2373	-818.022	-9574.3	48681.1	4683.34	359.511	621.704	0	-12.3804	-52.0345	-529.285	-38618.5	51342.7	-2731.03	397.004	272.964	0	-25.9471	8.20278	-1347.31	-652650	505461	15164.9	374.24	484.703	0
855	2	-11.9267	60.3932	-819.034	-9317.89	49080.6	4668.18	359.925	621.377	0	-12.3028	-51.7561	-530.079	-38719.3	51398.1	-2609.64	396.963	273.044	0	-24.2295	8.63709	-1349.11	-653250	506376	14385.5	374.478	484.514	0
855	3	-10.3042	60.7757	-820.497	-9070.71	49509.5	4681.29	360.341	621.055	0	-12.1877	-51.7051	-530.936	-38813.8	51461.5	-2516.86	396.926	273.105	0	-22.4919	9.07053	-1351.43	-654140	507481	13608.7	374.714	484.356	0
855	4	-8.71803	61.3629	-822.31	-8830.21	49958.7	4719.72	360.754	620.738	0	-12.045	-51.8729	-531.864	-38904.4	51536.6	-2451.83	396.898	273.147	0	-20.7631	9.49004	-1354.17	-655261	508744	12841.9	374.95	484.219	0
855	5	-7.18781	62.1153	-824.352	-8594.71	50419.7	4780.04	361.163	620.426	0	-11.8813	-52.2523	-532.842	-38991.3	51627.5	-2413.43	396.891	273.176	0	-19.0691	9.86293	-1357.19	-656536	510121	12086.3	375.19	484.094	0
855	6	-5.72976	62.9815	-826.499	-8363.94	50887.6	4858.63	361.57	620.12	0	-11.6955	-52.8386	-533.837	-39073.5	51737.8	-2400.39	396.917	273.194	0	-17.4253	10.1429	-1360.34	-657882	511563	11335.4	375.441	483.975	0
855	7	-4.34847	63.9092	-828.647	-8138.41	51361.9	4951.79	361.983	619.821	0	-11.4756	-53.623	-534.827	-39151.2	51869.8	-2411.57	396.984	273.203	0	-15.824	10.2862	-1363.47	-659236	513034	10573.8	375.712	483.859	0
855	8	-3.03081	64.8533	-830.736	-7918.28	51844.6	5055.85	362.408	619.532	0	-11.1962	-54.5816	-535.82	-39227.1	52024.8	-2446.16	397.094	273.209	0	-14.227	10.2717	-1366.56	-660565	514519	9779.25	376.008	483.74	0
855	9	-1.74548	65.7809	-832.756	-7703	52336.8	5167.58	362.848	619.25	0	-10.821	-55.6709	-536.859	-39305.5	52203.7	-2503.26	397.239	273.214	0	-12.5665	10.11	-1369.61	-661876	516028	8926.26	376.328	483.612	0
856	0	-0.445638	66.6736	-834.754	-7491.12	52837.2	5284.6	363.297	618.974	0	-10.3059	-56.833	-538.018	-39391.8	52406.7	-2580.89	397.407	273.217	0	-10.7516	9.84054	-1372.77	-663214	517592	7988.91	376.665	483.464	0
856	1	0.921924	67.5229	-836.812	-7279.93	53342.7	5404.54	363.745	618.7	0	-9.60707	-58.0064	-539.396	-39491.4	52633.9	-2675.17	397.579	273.214	0	-8.68514	9.51654	-1376.21	-664649	519256	6943.37	377.006	483.289	0
856	2	2.40095	68.3176	-838.993	-7066.21	53850.7	5524.27	364.185	618.422	0	-8.69148	-59.1362	-541.077	-39609	52885.1	-2780.79	397.74	273.204	0	-6.29053	9.18138	-1380.07	-666236	521059	5771.61	377.341	483.074	0
856	3	4.01526	69.0358	-841.299	-6847.71	54359.9	5640.35	364.614	618.14	0	-7.54361	-60.1808	-543.106	-39748	53159.7	-2892.51	397.881	273.186	0	-3.52835	8.85501	-1384.41	-667984	523011	4463.75	377.665	482.813	0
856	4	5.76915	69.6482	-843.675	-6623.58	54869.6	5749.61	365.036	617.851	0	-6.1675	-61.1107	-545.485	-39909.7	53456.8	-3006.29	397.999	273.164	0	-0.398355	8.5375	-1389.16	-669862	525094	3018.89	377.98	482.502	0
856	5	7.65078	70.1254	-846.035	-6393.63	55378.7	5848.97	365.457	617.557	0	-4.58867	-61.909	-548.177	-40094	53775.4	-3119.05	398.099	273.141	0	3.06211	8.21645	-1394.21	-671810	527271	1445.61	378.291	482.139	0
856	6	9.63477	70.4438	-848.282	-6157.67	55885.6	5935.55	365.881	617.259	0	-2.84881	-62.5712	-551.124	-40297.9	54115.9	-3227.94	398.192	273.12	0	6.78596	7.87259	-1399.41	-673755	529498	-238.056	378.606	481.728	0
856	7	11.6879	70.5896	-850.339	-5915.52	56388.6	6007.55	366.313	616.957	0	-0.992681	-63.1022	-554.253	-40517.5	54478.8	-3329.76	398.292	273.103	0	10.6953	7.4874	-1404.59	-675631	531732	-2007.1	378.932	481.272	0
856	8	13.7778	70.5594	-852.171	-5667.41	56886.7	6064.59	366.755	616.651	0	0.940929	-63.5098	-557.502	-40748.5	54863	-3420.94	398.409	273.091	0	14.7188	7.04962	-1409.67	-677402	533945	-3834.13	379.273	480.779	0
856	9	15.8792	70.3618	-853.796	-5414.01	57380	6107.47	367.206	616.341	0	2.92165	-63.8001	-560.829	-40988	55265.6	-3498.28	398.543	273.085	0	18.8009	6.56168	-1414.62	-679068	536131	-5692.97	379.629	480.257	0
857	0	17.9769	70.0191	-855.277	-5156.19	57868.2	6137.41	367.66	616.029	0	4.92824	-63.9745	-564.225	-41234.2	55683.4	-3559.92	398.69	273.081	0	22.9052	6.04454	-1419.5	-680665	538303	-7560.73	379.994	479.714	0
857	1	20.0621	69.5642	-856.697	-4895.15	58350.8	6155.37	368.111	615.714	0	6.94438	-64.0354	-567.696	-41487.4	56112.9	-3605.43	398.843	273.08	0	27.0065	5.52879	-1424.39	-682242	540485	-9418.21	380.36	479.156	0
857	2	22.1234	69.0313	-858.113	-4632.56	58827.3	6161.95	368.554	615.399	0	8.94992	-63.9936	-571.236	-41748.3	56550.6	-3635.3	398.997	273.084	0	31.0733	5.03764	-1429.35	-683835	542691	-11247.3	380.721	478.593	0
857	3	24.1419	68.4486	-859.542	-4370.51	59297.3	6157.67	368.987	615.085	0	10.9159	-63.8668	-574.812	-42016.5	56990.3	-3650.39	399.146	273.096	0	35.0578	4.58182	-1434.35	-685450	544911	-13027.9	381.073	478.034	0
857	4	26.0945	67.8369	-860.967	-4111.42	59760	6143.08	369.41	614.775	0	12.8055	-63.6727	-578.362	-42289.4	57424.7	-3651.3	399.288	273.119	0	38.9	4.16421	-1439.33	-687063	547116	-14737.7	381.416	477.488	0
857	5	27.9556	67.209	-862.339	-3857.99	60213.3	6118.8	369.826	614.474	0	14.5772	-63.4291	-581.813	-42563	57845.5	-3638.29	399.423	273.156	0	42.5328	3.77988	-1444.15	-688629	549263	-16353.9	381.75	476.965	0
857	6	29.6986	66.5714	-863.595	-3612.32	60653.3	6085.78	370.234	614.183	0	16.1904	-63.1559	-585.088	-42833	58245.4	-3611.92	399.55	273.208	0	45.889	3.41554	-1448.68	-690092	551301	-17855.7	382.074	476.471	0
857	7	31.2995	65.9305	-864.672	-3375.32	61076.1	6045.16	370.635	613.904	0	17.6121	-62.8742	-588.126	-43095.4	58618.6	-3572.84	399.67	273.276	0	48.9116	3.05626	-1452.8	-691399	553187	-19225.9	382.389	476.01	0
857	8	32.7425	65.2959	-865.539	-3147.08	61478	5997.83	371.029	613.636	0	18.8236	-62.6004	-590.883	-43346.3	58962	-3520.75	399.786	273.358	0	51.5661	2.69548	-1456.42	-692519	554891	-20451.9	382.696	475.582	0
857	9	34.0257	64.6815	-866.198	-2927.29	61856.4	5944.23	371.411	613.379	0	19.8229	-62.3387	-593.354	-43583	59275.1	-3454.61	399.898	273.452	0	53.8486	2.34279	-1459.55	-693450	556413	-21527.8	382.992	475.188	0
858	0	35.1632	64.1047	-866.699	-2715.02	62210	5884.49	371.778	613.133	0	20.6228	-62.0803	-595.581	-43805.5	59559.6	-3373.88	400.003	273.551	0	55.786	2.02442	-1462.28	-694226	557776	-22456.2	383.274	474.822	0
858	1	36.1793	63.5836	-867.119	-2508.37	62537.6	5818.64	372.121	612.893	0	21.2448	-61.8115	-597.63	-44015.6	59818.1	-3278.87	400.092	273.65	0	57.424	1.77206	-1464.75	-694908	559024	-23246.9	383.534	474.479	0
858	2	37.0943	63.1318	-867.516	-2305.34	62838	5746.97	372.434	612.657	0	21.7103	-61.5255	-599.556	-44214.9	60054.3	-3170.5	400.165	273.746	0	58.8046	1.60628	-1467.07	-695539	560191	-23911.2	383.767	474.153	0
858	3	37.9123	62.7548	-867.905	-2105.62	63110.1	5670.28	372.716	612.426	0	22.0335	-61.2278	-601.371	-44403.2	60272.3	-3050.42	400.225	273.837	0	59.9458	1.52703	-1469.28	-696132	561288	-24455.3	383.975	473.842	0
858	4	38.6202	62.4479	-868.255	-1911.39	63354.1	5589.4	372.967	612.201	0	22.2192	-60.935	-603.047	-44578.3	60474.7	-2920.72	400.282	273.922	0	60.8393	1.51294	-1471.3	-696662	562299	-24879.6	384.163	473.55	0
858	5	39.1937	62.1968	-868.502	-1726.17	63571	5504.75	373.196	611.988	0	22.2641	-60.6716	-604.528	-44737.1	60660.8	-2783.81	400.344	274.003	0	61.4577	1.5252	-1473.03	-697082	563191	-25182.5	384.338	473.28	0
858	6	39.6048	61.9826	-868.561	-1552.62	63762.8	5416.5	373.412	611.788	0	22.1586	-60.4629	-605.75	-44878	60826.9	-2642.48	400.416	274.087	0	61.7633	1.51969	-1474.31	-697330	563918	-25360.7	384.507	473.036	0
858	7	39.8291	61.7887	-868.336	-1391.47	63930.9	5324.85	373.625	611.602	0	21.8913	-60.3246	-606.655	-45000.7	60967.1	-2499.59	400.497	274.178	0	61.7204	1.46409	-1474.99	-697338	564433	-25409.5	384.677	472.822	0
858	8	39.8547	61.6072	-867.757	-1242.17	64075.1	5230.04	373.84	611.431	0	21.4564	-60.2602	-607.205	-45105.2	61076.1	-2357.56	400.586	274.283	0	61.3111	1.34703	-1474.96	-697056	564697	-25326	384.85	472.636	0
858	9	39.6879	61.4445	-866.805	-1104.08	64193.5	5132.38	374.058	611.274	0	20.8616	-60.2659	-607.397	-45191.2	61150.8	-2218.09	400.677	274.402	0	60.5494	1.17863	-1474.2	-696469	564699	-25114	385.025	472.477	0
859	0	39.3549	61.3225	-865.535	-976.75	64284.2	5032.37	374.271	611.128	0	20.1316	-60.3324	-607.268	-45257.9	61191.5	-2081.84	400.765	274.527	0	59.4865	0.990059	-1472.8	-695617	564461	-24785.3	385.195	472.341	0
859	1	38.8946	61.2719	-864.052	-860.374	64345.4	4930.54	374.469	610.996	0	19.3007	-60.446	-606.882	-45304.8	61201.3	-1948.52	400.846	274.652	0	58.1954	0.825939	-1470.93	-694574	564034	-24356.1	385.352	472.226	0
859	2	38.3443	61.3174	-862.459	-756.384	64375.6	4827.19	374.642	610.877	0	18.3989	-60.5939	-606.297	-45332	61184.4	-1817.56	400.915	274.769	0	56.7432	0.723534	-1468.76	-693413	563463	-23843.1	385.487	472.133	0
859	3	37.7301	61.4662	-860.806	-667.065	64372.7	4722.14	374.782	610.775	0	17.4459	-60.7721	-605.539	-45340.2	61143.3	-1689.11	400.973	274.876	0	55.176	0.694096	-1466.34	-692173	562771	-23263.3	385.598	472.063	0
859	4	37.0654	61.7056	-859.082	-594.722	64334.3	4614.84	374.887	610.692	0	16.4525	-60.9872	-604.59	-45329.4	61079.1	-1564.37	401.026	274.975	0	53.5179	0.718338	-1463.67	-690848	561946	-22634.4	385.684	472.02	0
859	5	36.3514	62.0077	-857.222	-541.034	64258.8	4504.81	374.962	610.631	0	15.4247	-61.2557	-603.406	-45299.5	60991.6	-1444.53	401.079	275.073	0	51.7762	0.752007	-1460.63	-689391	560954	-21973.4	385.751	472.007	0
859	6	35.5818	62.3415	-855.143	-506.203	64147.8	4392.24	375.014	610.592	0	14.3679	-61.599	-601.946	-45250.6	60880.9	-1329.44	401.14	275.174	0	49.9496	0.742504	-1457.09	-687748	559758	-21292.9	385.807	472.025	0
859	7	34.7513	62.6862	-852.78	-488.705	64006.5	4277.9	375.056	610.573	0	13.2876	-62.034	-600.2	-45183	60747.9	-1217.9	401.213	275.28	0	48.0389	0.652195	-1452.98	-685876	558343	-20600.1	385.861	472.07	0
859	8	33.8621	63.0328	-850.117	-486.013	63842	4162.37	375.098	610.572	0	12.1893	-62.5627	-598.2	-45098.9	60595.1	-1109.37	401.296	275.391	0	46.0514	0.470165	-1448.32	-683774	556722	-19899.7	385.918	472.132	0
859	9	32.9252	63.3808	-847.188	-495.126	63660.6	4045.75	375.143	610.584	0	11.0812	-63.17	-596.019	-45001.5	60427.5	-1004.08	401.385	275.503	0	44.0063	0.210724	-1443.21	-681475	554938	-19195.7	385.981	472.202	0
860	0	31.9617	63.7368	-844.077	-512.477	63466.4	3927.9	375.19	610.607	0	9.98057	-63.8251	-593.761	-44895.4	60251.8	-901.833	401.475	275.612	0	41.9422	-0.0882263	-1437.84	-679052	553057	-18493.1	386.045	472.27	0
860	1	30.9996	64.1132	-840.909	-533.927	63262.6	3808.82	375.231	610.635	0	8.91285	-64.4854	-591.541	-44784.8	60075.7	-802.419	401.558	275.709	0	39.9125	-0.372261	-1432.45	-676599	551157	-17797.6	386.103	472.325	0
860	2	30.0657	64.5181	-837.8	-555.206	63054.8	3688.65	375.262	610.663	0	7.90129	-65.1108	-589.459	-44672.7	59906.1	-706.653	401.629	275.786	0	37.967	-0.592697	-1427.26	-674206	549316	-17116.2	386.152	472.358	0
860	3	29.1788	64.9474	-834.825	-572.703	62852.3	3567.12	375.288	610.686	0	6.95882	-65.6766	-587.576	-44560.8	59748.6	-615.809	401.687	275.838	0	36.1377	-0.729202	-1422.4	-671927	547586	-16458.3	386.193	472.365	0
860	4	28.3495	65.3827	-832.01	-584.367	62664.2	3443.44	375.317	610.702	0	6.08747	-66.1773	-585.911	-44450.4	59606	-530.617	401.732	275.866	0	34.437	-0.794662	-1417.92	-669781	545994	-15836.3	386.232	472.342	0
860	5	27.5837	65.7967	-829.362	-589.914	62495.6	3317.11	375.354	610.711	0	5.2816	-66.6209	-584.447	-44342.6	59478.3	-451.391	401.769	275.871	0	32.8653	-0.824203	-1413.81	-667772	544539	-15263.9	386.273	472.294	0
860	6	26.8879	66.163	-826.884	-590.044	62348.8	3188.55	375.402	610.714	0	4.53188	-67.0232	-583.144	-44237.7	59363.9	-378.314	401.8	275.861	0	31.4197	-0.860252	-1410.03	-665897	543213	-14755.8	386.319	472.229	0
860	7	26.273	66.462	-824.589	-585.654	62227.6	3058.76	375.465	610.71	0	3.8299	-67.4038	-581.961	-44135.4	59262.1	-310.714	401.832	275.839	0	30.1029	-0.941788	-1406.55	-664158	542010	-14327	386.374	472.157	0
860	8	25.7563	66.6837	-822.509	-577.183	62137.3	2928.8	375.546	610.702	0	3.17381	-67.7795	-580.884	-44036.3	59173.2	-246.351	401.867	275.809	0	28.9301	-1.09578	-1403.39	-662573	540940	-13992.4	386.441	472.085	0
860	9	25.3614	66.829	-820.691	-563.876	62083.8	2799.29	375.648	610.687	0	2.57136	-68.1559	-579.941	-43943	59097.7	-182.087	401.903	275.771	0	27.9328	-1.32694	-1400.63	-661180	540030	-13765.6	386.519	472.013	0
861	0	25.1169	66.9101	-819.2	-543.401	62072.7	2670.32	375.772	610.663	0	2.0373	-68.5211	-579.187	-43859.7	59035.9	-115.613	401.929	275.726	0	27.1542	-1.61104	-1398.39	-660030	539321	-13657.4	386.606	471.938	0
861	1	25.0497	66.9441	-818.105	-512.325	62107.8	2541.83	375.917	610.626	0	1.58768	-68.851	-578.681	-43790.3	58987.7	-46.6753	401.935	275.673	0	26.6373	-1.90682	-1396.79	-659174	538853	-13674.7	386.696	471.857	0
861	2	25.1762	66.9427	-817.442	-467.454	62189.4	2413.83	376.078	610.572	0	1.23249	-69.1286	-578.445	-43736.3	58952.2	23.2818	401.915	275.61	0	26.4087	-2.18591	-1395.89	-658637	538640	-13822.6	386.785	471.766	0
861	3	25.4991	66.907	-817.193	-407.252	62314.9	2286.19	376.255	610.498	0	0.970811	-69.3592	-578.461	-43696.4	58930.1	92.4207	401.874	275.539	0	26.47	-2.45225	-1395.65	-658402	538671	-14105.7	386.873	471.667	0
861	4	26.0116	66.8301	-817.297	-332.622	62480.2	2158.38	376.447	610.407	0	0.791833	-69.5661	-578.686	-43668.3	58924.1	159.325	401.824	275.461	0	26.8035	-2.73608	-1395.98	-658420	538913	-14528.6	386.967	471.56	0
861	5	26.6989	66.7005	-817.669	-246.601	62681.3	2029.35	376.659	610.302	0	0.67772	-69.7779	-579.072	-43649.6	58935.9	222.982	401.776	275.379	0	27.3767	-3.07738	-1396.74	-658636	539325	-15092.8	387.072	471.447	0
861	6	27.539	66.5058	-818.221	-152.642	62913.1	1898.08	376.89	610.187	0	0.606362	-70.0175	-579.571	-43638.9	58964.3	282.452	401.738	275.295	0	28.1453	-3.51169	-1397.79	-658989	539864	-15793	387.193	471.33	0
861	7	28.5057	66.2373	-818.872	-52.9524	63169.5	1764.58	377.142	610.065	0	0.556828	-70.2974	-580.141	-43635.3	59006.5	336.603	401.711	275.215	0	29.0626	-4.06005	-1399.01	-659423	540485	-16616.7	387.33	471.21	0
861	8	29.5732	65.8937	-819.559	51.2553	63444.7	1630.36	377.413	609.938	0	0.516487	-70.6196	-580.754	-43638.8	59059	384.174	401.694	275.142	0	30.0897	-4.72592	-1400.31	-659896	541153	-17546.2	387.483	471.087	0
861	9	30.7179	65.4823	-820.26	158.507	63734.7	1497.94	377.701	609.807	0	0.485236	-70.9778	-581.401	-43649.2	59119.4	424.061	401.684	275.076	0	31.2031	-5.49544	-1401.66	-660393	541855	-18561.6	387.649	470.962	0
862	0	31.9227	65.0224	-821.005	267.028	64036.6	1369.69	377.998	609.675	0	0.475359	-71.3573	-582.108	-43666.7	59187.9	455.757	401.679	275.015	0	32.3981	-6.33494	-1403.11	-660938	542603	-19643	387.822	470.835	0
862	1	33.1798	64.5426	-821.864	375.904	64346.1	1246.98	378.293	609.543	0	0.509253	-71.7374	-582.94	-43692	59268.4	479.893	401.672	274.951	0	33.6891	-7.19489	-1404.8	-661586	543439	-20773.1	387.994	470.7	0
862	2	34.483	64.074	-822.893	485.627	64658.1	1130.05	378.574	609.41	0	0.614519	-72.0994	-583.971	-43727	59367.9	497.684	401.662	274.879	0	35.0975	-8.02538	-1406.86	-662386	544400	-21937.4	388.158	470.55	0
862	3	35.8177	63.6423	-824.099	597.162	64967.8	1018.83	378.835	609.275	0	0.814416	-72.4337	-585.25	-43773.6	59493.4	509.334	401.655	274.795	0	36.6321	-8.79142	-1409.35	-663349	545507	-23120.9	388.311	470.378	0
862	4	37.1567	63.2646	-825.442	710.157	65272.3	913.455	379.076	609.14	0	1.11934	-72.7455	-586.788	-43833.4	59649.5	513.767	401.654	274.701	0	38.2761	-9.48089	-1412.23	-664455	546753	-24306.5	388.457	470.179	0
862	5	38.4632	62.9484	-826.857	821.701	65571	814.345	379.302	609.006	0	1.52686	-73.0527	-588.56	-43906.9	59836.9	509.864	401.667	274.601	0	39.99	-10.1044	-1415.42	-665665	548113	-25475	388.601	469.953	0
862	6	39.6974	62.6911	-828.267	926.919	65863.2	721.73	379.519	608.881	0	2.0276	-73.377	-590.519	-43993.1	60053.3	497.208	401.696	274.499	0	41.725	-10.6859	-1418.79	-666926	549549	-26607.8	388.75	469.706	0
862	7	40.825	62.4838	-829.595	1020.82	66147.1	635.41	379.734	608.77	0	2.61015	-73.7356	-592.612	-44089.8	60293.6	475.919	401.742	274.399	0	43.4351	-11.2518	-1422.21	-668185	551018	-27689.5	388.905	469.443	0
862	8	41.8211	62.3163	-830.786	1099.91	66419.5	554.946	379.948	608.676	0	3.26275	-74.1394	-594.793	-44194.7	60551.9	446.331	401.803	274.303	0	45.0838	-11.8231	-1425.58	-669400	552481	-28709	389.067	469.166	0
862	9	42.674	62.1851	-831.823	1163.2	66677.5	479.901	380.158	608.602	0	3.9755	-74.5928	-597.031	-44305.8	60823.8	408.65	401.877	274.21	0	46.6495	-12.4076	-1428.85	-670556	553918	-29660	389.233	468.88	0
863	0	43.389	62.1007	-832.744	1212.03	66918.1	409.734	380.359	608.545	0	4.74627	-75.0901	-599.319	-44422.1	61106.3	362.773	401.959	274.121	0	48.1352	-12.9894	-1432.06	-671671	555333	-30540.8	389.399	468.588	0
863	1	43.9838	62.0842	-833.618	1249.04	67137.2	343.601	380.537	608.502	0	5.58258	-75.6169	-601.682	-44543.4	61397.5	308.525	402.043	274.032	0	49.5664	-13.5327	-1435.3	-672788	556746	-31354.3	389.553	468.291	0
863	2	44.4727	62.1535	-834.493	1277.06	67331.1	280.549	380.685	608.47	0	6.49102	-76.1598	-604.143	-44669.5	61696.1	245.939	402.122	273.939	0	50.9637	-14.0064	-1438.64	-673934	558172	-32102	389.687	467.986	0
863	3	44.8552	62.3118	-835.36	1298.15	67498.4	219.881	380.802	608.446	0	7.46508	-76.7157	-606.705	-44799.8	62000	175.478	402.191	273.841	0	52.3203	-14.4039	-1442.07	-675104	559607	-32780.5	389.801	467.671	0
863	4	45.1168	62.5475	-836.17	1313.05	67640.4	161.153	380.893	608.43	0	8.48387	-77.2929	-609.332	-44933.4	62307	98.258	402.255	273.742	0	53.6007	-14.7454	-1445.5	-676258	561025	-33382.2	389.898	467.347	0
863	5	45.2336	62.8395	-836.846	1321.12	67759.6	104.043	380.97	608.421	0	9.51648	-77.9049	-611.953	-45067.7	62614.8	15.8666	402.32	273.646	0	54.7501	-15.0654	-1448.8	-677337	562386	-33895.5	389.988	467.017	0
863	6	45.1807	63.165	-837.307	1320.75	67857.8	48.0898	381.043	608.423	0	10.5278	-78.5605	-614.485	-45200.2	62920.9	-70.2096	402.396	273.558	0	55.7086	-15.3955	-1451.79	-678273	563643	-34306.6	390.081	466.688	0
863	7	44.9421	63.5039	-837.487	1310.6	67934.4	-7.52163	381.117	608.435	0	11.4891	-79.2547	-616.87	-45329.7	63222.9	-159.404	402.49	273.483	0	56.4313	-15.7507	-1454.36	-679016	564756	-34604.7	390.182	466.364	0
863	8	44.517	63.8427	-837.353	1290.63	67986	-63.4436	381.192	608.459	0	12.3872	-79.9686	-619.083	-45456.6	63519.6	-252.217	402.603	273.426	0	56.9042	-16.1259	-1456.44	-679542	565705	-34786.2	390.293	466.047	0
863	9	43.9218	64.1786	-836.92	1261.82	68007.9	-119.366	381.26	608.492	0	13.2264	-80.6758	-621.138	-45582.7	63812.3	-348.656	402.735	273.386	0	57.1481	-16.4972	-1458.06	-679862	566495	-34854.8	390.408	465.736	0
864	0	43.1893	64.5228	-836.262	1225.11	67996.3	-174.178	381.31	608.535	0	14.0261	-81.3453	-623.078	-45710.3	64102.7	-446.821	402.881	273.362	0	57.2154	-16.8225	-1459.34	-680028	567155	-34818.5	390.52	465.43	0
864	1	42.3597	64.8933	-835.487	1181.4	67949.7	-227.126	381.329	608.586	0	14.8131	-81.9418	-624.96	-45841.1	64391.1	-543.774	403.032	273.35	0	57.1727	-17.0486	-1460.45	-680117	567731	-34687.5	390.617	465.131	0
864	2	41.4667	65.3002	-834.685	1132	67869.4	-278.66	381.311	608.644	0	15.6055	-82.4352	-626.816	-45975.2	64675.5	-637.113	403.181	273.347	0	57.0722	-17.135	-1461.5	-680187	568256	-34472	390.691	464.84	0
864	3	40.5303	65.7383	-833.896	1078.42	67760.5	-330.242	381.258	608.707	0	16.4029	-82.8148	-628.636	-46110.8	64950.7	-725.083	403.32	273.351	0	56.9332	-17.0765	-1462.53	-680256	568738	-34182.3	390.741	464.562	0
864	4	39.5567	66.1895	-833.104	1022.3	67631	-383.72	381.18	608.773	0	17.189	-83.0898	-630.377	-46244.4	65210	-805.76	403.446	273.36	0	56.7457	-16.9003	-1463.48	-680302	569162	-33827	390.771	464.298	0
864	5	38.5437	66.6293	-832.257	965.217	67489.2	-440.799	381.092	608.84	0	17.9378	-83.2788	-631.988	-46372.9	65448	-876.835	403.559	273.376	0	56.4814	-16.6495	-1464.24	-680281	569500	-33411.7	390.789	464.05	0
864	6	37.4859	67.0322	-831.283	907.864	67341	-502.781	381.008	608.908	0	18.6182	-83.4033	-633.424	-46494.5	65662.1	-936.228	403.662	273.402	0	56.1041	-16.3711	-1464.71	-680140	569723	-32940.4	390.805	463.816	0
864	7	36.3816	67.3781	-830.124	849.526	67188.8	-570.462	380.938	608.977	0	19.1991	-83.4847	-634.656	-46608.4	65852.8	-982.658	403.761	273.439	0	55.5807	-16.1065	-1464.78	-679839	569808	-32417.7	390.827	463.596	0
864	8	35.2363	67.657	-828.755	789.447	67032.7	-643.883	380.884	609.047	0	19.6561	-83.5372	-635.67	-46713.8	66021.9	-1015.48	403.862	273.488	0	54.8924	-15.8803	-1464.42	-679361	569747	-31848.8	390.858	463.389	0
864	9	34.0649	67.8704	-827.205	728.516	66872.6	-722.326	380.842	609.119	0	19.977	-83.5628	-636.473	-46811	66171.6	-1034.24	403.966	273.547	0	54.0419	-15.6924	-1463.68	-678725	569554	-31239.3	390.897	463.198	0
865	0	32.8924	68.0325	-825.554	669.134	66709.3	-804.88	380.806	609.19	0	20.1617	-83.5522	-637.108	-46900.4	66304.8	-1039	404.071	273.615	0	53.0541	-15.5197	-1462.66	-677986	569266	-30596.5	390.94	463.019	0
865	1	31.7474	68.1635	-823.896	613.642	66544.5	-890.79	380.768	609.255	0	20.2175	-83.4909	-637.628	-46981.7	66424.3	-1031.18	404.174	273.682	0	51.9649	-15.3274	-1461.52	-677206	568932	-29929.6	390.979	462.853	0
865	2	30.6524	68.2797	-822.295	563.073	66378.8	-979.389	380.724	609.315	0	20.1483	-83.369	-638.067	-47053.6	66528.8	-1013.07	404.266	273.744	0	50.8006	-15.0894	-1460.36	-676428	568578	-29246.9	391.01	462.696	0
865	3	29.6177	68.3848	-820.769	516.712	66213.1	-1070.32	380.672	609.371	0	19.949	-83.1888	-638.421	-47115.4	66612.7	-986.249	404.34	273.8	0	49.5667	-14.804	-1459.19	-675663	568204	-28554.4	391.027	462.553	0
865	4	28.6436	68.4708	-819.326	472.24	66049.9	-1163.92	380.615	609.424	0	19.61	-82.9609	-638.669	-47167.3	66670.6	-950.61	404.39	273.853	0	48.2536	-14.49	-1457.99	-674913	567803	-27856.1	391.03	462.428	0
865	5	27.7222	68.5219	-817.955	427.18	65892.7	-1260.96	380.558	609.478	0	19.1222	-82.6965	-638.782	-47210.1	66699.8	-904.945	404.417	273.906	0	46.8445	-14.1746	-1456.74	-674172	567365	-27153.3	391.02	462.329	0
865	6	26.8439	68.5196	-816.622	381.139	65743.2	-1361.78	380.506	609.533	0	18.4794	-82.4061	-638.732	-47244.7	66700.1	-848.167	404.426	273.966	0	45.3232	-13.8866	-1455.35	-673416	566874	-26446.5	391.004	462.258	0
865	7	26.0031	68.4488	-815.277	336.473	65600.3	-1465.63	380.464	609.587	0	17.6818	-82.0984	-638.495	-47272.2	66673.4	-779.954	404.423	274.037	0	43.6849	-13.6496	-1453.77	-672609	566308	-25738.7	390.987	462.214	0
865	8	25.2014	68.3016	-813.879	296.874	65462.1	-1570.94	380.432	609.635	0	16.7425	-81.7762	-638.064	-47293.3	66624.2	-700.6	404.416	274.12	0	41.9439	-13.4747	-1451.94	-671722	565656	-25035.3	390.972	462.191	0
865	9	24.4471	68.0803	-812.424	265.716	65328.5	-1676.03	380.412	609.673	0	15.6891	-81.4352	-637.466	-47309	66559.5	-610.952	404.413	274.214	0	40.1362	-13.3548	-1449.89	-670756	564928	-24344	390.964	462.183	0
866	0	23.7579	67.8014	-810.964	245.221	65201.9	-1779.37	380.401	609.698	0	14.5606	-81.0643	-636.775	-47321.9	66487.7	-512.539	404.413	274.315	0	38.3185	-13.2628	-1447.74	-669756	564172	-23675.2	390.962	462.183	0
866	1	23.1584	67.4901	-809.603	235.862	65085.9	-1879.77	380.392	609.709	0	13.3979	-80.6505	-636.09	-47335.8	66416.7	-407.392	404.414	274.417	0	36.5563	-13.1603	-1445.69	-668808	563456	-23041.5	390.962	462.184	0
866	2	22.6686	67.167	-808.444	236.267	64984.3	-1976.74	380.382	609.708	0	12.2342	-80.1837	-635.507	-47355	66351.1	-297.893	404.407	274.515	0	34.9028	-13.0168	-1443.95	-667996	562845	-22454.3	390.956	462.184	0
866	3	22.2937	66.8381	-807.537	244.54	64900.5	-2070.34	380.369	609.697	0	11.0911	-79.6586	-635.082	-47382.2	66292.8	-186.478	404.385	274.608	0	33.3848	-12.8205	-1442.62	-667367	562377	-21920.4	390.941	462.181	0
866	4	22.0252	66.4961	-806.87	259.496	64836.1	-2160.66	380.355	609.678	0	9.98031	-79.0762	-634.83	-47417.2	66242.1	-74.8883	404.346	274.693	0	32.0055	-12.5801	-1441.7	-666919	562052	-21441	390.919	462.173	0
866	5	21.8454	66.1249	-806.384	280.369	64789.9	-2247.63	380.346	609.652	0	8.90732	-78.4489	-634.729	-47458.1	66198.3	36.0575	404.294	274.769	0	30.7527	-12.324	-1441.11	-666609	561846	-21015.9	390.894	462.155	0
866	6	21.7317	65.7054	-805.993	306.343	64759.2	-2331.42	380.347	609.62	0	7.87262	-77.8015	-634.733	-47502.2	66159.9	146.195	404.233	274.838	0	29.6043	-12.0961	-1440.73	-666379	561716	-20644.9	390.87	462.127	0
866	7	21.6633	65.2202	-805.622	336.633	64742	-2412.28	380.363	609.582	0	6.87412	-77.1633	-634.79	-47547.7	66123.3	255.556	404.166	274.903	0	28.5374	-11.9431	-1440.41	-666172	561619	-20329.1	390.853	462.089	0
866	8	21.6288	64.6616	-805.22	370.593	64738.9	-2490.08	380.399	609.54	0	5.91218	-76.5562	-634.87	-47594.2	66085.1	363.258	404.092	274.967	0	27.541	-11.8946	-1440.09	-665953	561529	-20071.2	390.844	462.042	0
866	9	21.6304	64.0392	-804.789	408.211	64750.5	-2564.12	380.457	609.493	0	4.99581	-75.984	-634.973	-47642.9	66044.9	467.135	404.012	275.031	0	26.6263	-11.9448	-1439.76	-665724	561446	-19874.2	390.845	461.986	0
867	0	21.6851	63.3833	-804.407	450.571	64777.7	-2633.52	380.529	609.44	0	4.14511	-75.4325	-635.14	-47695.8	66007	565.078	403.925	275.095	0	25.8302	-12.0492	-1439.55	-665540	561409	-19740.1	390.851	461.924	0
867	1	21.8156	62.7358	-804.207	499.145	64822.5	-2697.79	380.604	609.379	0	3.38475	-74.8815	-635.425	-47754.8	65976.9	656.056	403.831	275.154	0	25.2003	-12.1457	-1439.63	-665490	561479	-19669.9	390.856	461.859	0
867	2	22.0367	62.1338	-804.308	554.651	64887.9	-2756.95	380.676	609.31	0	2.73289	-74.3149	-635.859	-47820.6	65957.8	739.672	403.73	275.206	0	24.7695	-12.1812	-1440.17	-665650	561707	-19660.6	390.854	461.798	0
867	3	22.3472	61.5977	-804.76	616.855	64977	-2811.07	380.741	609.234	0	2.19481	-73.7243	-636.433	-47891.9	65948.6	815.44	403.622	275.251	0	24.542	-12.1266	-1441.19	-666047	562106	-19704.4	390.845	461.746	0
867	4	22.7322	61.1307	-805.536	684.963	65091.2	-2859.91	380.805	609.15	0	1.76269	-73.1132	-637.106	-47967	65945.4	882.715	403.508	275.289	0	24.4949	-11.9825	-1442.64	-666656	562654	-19791.1	390.831	461.709	0
867	5	23.1654	60.721	-806.55	757.642	65229.4	-2903.1	380.875	609.061	0	1.41857	-72.4977	-637.828	-48043.3	65944.8	940.893	403.39	275.323	0	24.584	-11.7767	-1444.38	-667412	563308	-19909.8	390.817	461.684	0
867	6	23.6159	60.3482	-807.691	832.911	65389.4	-2940.7	380.958	608.969	0	1.14009	-71.9004	-638.548	-48117.9	65945.6	989.394	403.274	275.355	0	24.7559	-11.5522	-1446.24	-668241	564018	-20050.7	390.811	461.671	0
867	7	24.059	59.9929	-808.862	908.752	65567.9	-2973.29	381.062	608.877	0	0.908928	-71.3451	-639.233	-48187.3	65949.1	1027.86	403.169	275.383	0	24.9679	-11.3522	-1448.09	-669076	564747	-20208.8	390.821	461.662	0
867	8	24.4824	59.6432	-809.998	984.25	65762.4	-3001.23	381.188	608.785	0	0.716853	-70.8515	-639.873	-48249.8	65958.5	1056.5	403.081	275.405	0	25.1993	-11.2083	-1449.87	-669877	565473	-20384.9	390.85	461.654	0
867	9	24.8859	59.2991	-811.073	1059.94	65970.1	-3024.25	381.337	608.693	0	0.567059	-70.4307	-640.493	-48306	65978.3	1075.71	403.012	275.42	0	25.453	-11.1316	-1451.57	-670634	566197	-20581.9	390.901	461.639	0
868	0	25.2816	58.974	-812.111	1136.59	66187.4	-3041.73	381.5	608.601	0	0.473247	-70.0811	-641.149	-48359.3	66012.5	1085.47	402.96	275.426	0	25.7549	-11.1071	-1453.26	-671374	566942	-20804.8	390.968	461.611	0
868	1	25.6889	58.6869	-813.187	1213.53	66409.9	-3053.05	381.666	608.508	0	0.454921	-69.7872	-641.907	-48413.6	66062	1085.41	402.915	275.422	0	26.1438	-11.1003	-1455.09	-672158	567745	-21058.9	391.04	461.569	0
868	2	26.1211	58.4509	-814.365	1288.66	66633.4	-3057.93	381.823	608.418	0	0.527975	-69.5293	-642.808	-48471.5	66124.7	1075.12	402.868	275.406	0	26.6491	-11.0784	-1457.17	-673039	568631	-21345.8	391.107	461.515	0
868	3	26.5778	58.2664	-815.663	1359.82	66854.4	-3056.72	381.963	608.333	0	0.69771	-69.2928	-643.85	-48532.6	66198.1	1054.05	402.816	275.379	0	27.2756	-11.0264	-1459.51	-674026	569597	-21662.6	391.162	461.453	0
868	4	27.047	58.1229	-817.044	1425.52	67069.7	-3050.04	382.088	608.255	0	0.958312	-69.0719	-644.992	-48594.5	66279.5	1021.57	402.76	275.341	0	28.0053	-10.9491	-1462.04	-675090	570616	-22003.5	391.208	461.387	0
868	5	27.5097	58.0022	-818.442	1484.96	67276.9	-3038.23	382.201	608.186	0	1.29658	-68.868	-646.175	-48653.6	66365	977.504	402.704	275.295	0	28.8063	-10.8658	-1464.62	-676175	571644	-22360.7	391.247	461.317	0
868	6	27.9456	57.8851	-819.776	1538.73	67474.1	-3021.48	382.308	608.123	0	1.6971	-68.6869	-647.341	-48706.3	66450	922.314	402.651	275.241	0	29.6427	-10.8018	-1467.12	-677218	572636	-22725.9	391.284	461.244	0
868	7	28.3384	57.7577	-820.983	1588.98	67659.9	-3000.19	382.413	608.065	0	2.14466	-68.5345	-648.449	-48750.7	66531.8	856.889	402.601	275.181	0	30.4831	-10.7769	-1469.43	-678168	573558	-23091.7	391.322	461.166	0
868	8	28.6797	57.6161	-822.036	1638.91	67833.5	-2974.87	382.519	608.006	0	2.62475	-68.4177	-649.486	-48788.3	66609.2	782.665	402.557	275.118	0	31.3044	-10.8016	-1471.52	-679007	574397	-23452.2	391.363	461.079	0
868	9	28.9691	57.4671	-822.945	1692.31	67994.5	-2945.86	382.623	607.944	0	3.12742	-68.342	-650.47	-48823.5	66682.7	701.288	402.515	275.059	0	32.0965	-10.8749	-1473.42	-679744	575161	-23803.7	391.405	460.985	0
869	0	29.214	57.3269	-823.759	1752.49	68142.1	-2913.47	382.721	607.873	0	3.65082	-68.3077	-651.436	-48860.7	66755.2	613.796	402.474	275.005	0	32.8648	-10.9808	-1475.19	-680416	575878	-24144.6	391.444	460.88	0
869	1	29.4257	57.2172	-824.546	1820.08	68276	-2878.11	382.804	607.793	0	4.19906	-68.3087	-652.419	-48902.9	66832.1	520.485	402.437	274.956	0	33.6248	-11.0915	-1476.97	-681072	576584	-24474.6	391.477	460.769	0
869	2	29.6118	57.157	-825.36	1892.26	68396	-2840.47	382.868	607.707	0	4.77802	-68.3389	-653.445	-48951.2	66919.4	421.401	402.41	274.912	0	34.3898	-11.1819	-1478.8	-681754	577306	-24792.4	391.503	460.654	0
869	3	29.7726	57.155	-826.205	1964.54	68501.9	-2801.32	382.912	607.622	0	5.39188	-68.3969	-654.521	-49005.3	67020.5	317.133	402.396	274.872	0	35.1645	-11.2419	-1480.73	-682469	578052	-25096.4	391.524	460.538	0
[truncated: 2,270 more rows]
[truncated: 252 more columns]
