# Supplementary material for: Independent effects of mental fatigue and drop height on drop jump performance in American football athletes: an exploration of central-peripheral interaction
Source: PeerJ. 2026 Jan 13;14:e20574. doi: 10.7717/peerj.20574 (PMC12810397; doi:10.7717/peerj.20574)
Supplement: Supplemental Information 1 [file peerj-14-20574-s001.zip › data/1/11/DJ 40 02.csv]

Devices
1000
		Force1 - Force			Force1 - Moment			Force1 - CoP			Force2 - Force			Force2 - Moment			Force2 - CoP			Combined Force			Combined Moment			Combined CoP
Frame	Sub Frame	Fx	Fy	Fz	Mx	My	Mz	Cx	Cy	Cz	Fx	Fy	Fz	Mx	My	Mz	Cx	Cy	Cz	Fx	Fy	Fz	Mx	My	Mz	Cx	Cy	Cz
		N	N	N	N.mm	N.mm	N.mm	mm	mm	mm	N	N	N	N.mm	N.mm	N.mm	mm	mm	mm	N	N	N	N.mm	N.mm	N.mm	mm	mm	mm
225	0	8.32928e-16	1.55825e-16	-1.95992e-15	-1.41639e-13	-5.36469e-14	-6.81383e-14	300	610	0	4.66476e-19	1.89093e-19	4.64959e-19	1.89753e-17	-2.9796e-17	5.49803e-18	300	200	0	8.33394e-16	1.56014e-16	-1.95946e-15	-1.32959e-12	4.94158e-13	-5.29508e-13	0	0	0
225	1	7.14873e-16	2.82645e-16	-3.25844e-15	-2.21893e-13	-7.46074e-14	-6.83037e-14	300	610	0	6.10572e-19	2.71244e-19	5.63629e-19	2.3876e-17	-3.72451e-17	6.05233e-18	300	200	0	7.15483e-16	2.82917e-16	-3.25788e-15	-2.19582e-12	8.68375e-13	-4.19617e-13	0	0	0
225	2	3.61302e-16	4.44611e-16	-4.84123e-15	-3.15464e-13	-9.55926e-14	-5.44276e-14	300	610	0	7.34582e-19	3.57881e-19	6.18365e-19	2.74488e-17	-4.24778e-17	5.76137e-18	300	200	0	3.62036e-16	4.44969e-16	-4.84061e-15	-3.24711e-12	1.33917e-12	-1.41472e-13	0	0	0
225	3	-3.28578e-16	6.34117e-16	-6.59024e-15	-4.12794e-13	-1.12269e-13	-1.90068e-14	300	610	0	7.97944e-19	4.34355e-19	5.85339e-19	2.79709e-17	-4.27706e-17	4.0606e-18	300	200	0	-3.2778e-16	6.34551e-16	-6.58965e-15	-4.40224e-12	1.88032e-12	3.71635e-13	0	0	0
225	4	-1.46033e-15	8.32226e-16	-8.26566e-15	-4.96478e-13	-1.17993e-13	4.65412e-14	300	610	0	7.42682e-19	4.77294e-19	4.06518e-19	2.30787e-17	-3.44106e-17	2.60467e-19	300	200	0	-1.45959e-15	8.32704e-16	-8.26526e-15	-5.49846e-12	2.43161e-12	1.18701e-12	0	0	0
225	5	-3.12595e-15	1.00422e-15	-9.46567e-15	-5.39076e-13	-1.03481e-13	1.50896e-13	300	610	0	4.9256e-19	4.53003e-19	1.12007e-20	9.78418e-18	-1.27347e-17	-6.40304e-18	300	200	0	-3.12546e-15	1.00467e-15	-9.46566e-15	-6.2649e-12	2.88623e-12	2.35902e-12	0	0	0
225	6	-5.3747e-15	1.09512e-15	-9.58997e-15	-5.01379e-13	-5.67825e-14	3.01108e-13	300	610	0	-4.46134e-20	3.16817e-19	-6.78688e-19	-1.53676e-17	2.76064e-17	-1.6665e-17	300	200	0	-5.37475e-15	1.09544e-15	-9.59065e-15	-6.29883e-12	3.07843e-12	3.9083e-12	0	0	0
225	7	-8.17138e-15	1.02613e-15	-7.81754e-15	-3.31846e-13	3.62141e-14	4.99929e-13	300	610	0	-9.69655e-19	1.42548e-20	-1.73786e-18	-5.59269e-17	9.20462e-17	-3.10575e-17	300	200	0	-8.17235e-15	1.02615e-15	-7.81927e-15	-5.05169e-12	2.77436e-12	5.79248e-12	0	0	0
225	8	-1.13411e-14	6.93363e-16	-3.11369e-15	3.18334e-14	1.90451e-13	7.42065e-13	300	610	0	-2.37749e-18	-5.14941e-19	-3.21968e-18	-1.14873e-16	1.85038e-16	-4.965e-17	300	200	0	-1.13435e-14	6.92848e-16	-3.11691e-15	-1.83502e-12	1.6702e-12	7.86843e-12	0	0	0
225	9	-1.45024e-14	-2.91984e-17	5.71328e-15	6.57771e-13	4.1922e-13	1.00933e-12	300	610	0	-4.33309e-18	-1.32858e-18	-5.12933e-18	-1.93577e-16	3.08405e-16	-7.16917e-17	300	200	0	-1.45068e-14	-3.0527e-17	5.70815e-15	4.14019e-12	-5.96594e-13	9.84744e-12	0	0	0
226	0	-1.69935e-14	-1.27988e-15	1.98811e-14	1.61005e-12	7.3018e-13	1.26487e-12	300	610	0	-6.83589e-18	-2.46822e-18	-7.38709e-18	-2.90323e-16	4.59023e-16	-9.5162e-17	300	200	0	-1.70003e-14	-1.28235e-15	1.98737e-14	1.36742e-11	-4.41546e-12	1.12475e-11	0	0	0
226	1	-1.78023e-14	-3.18976e-15	4.04002e-14	2.93246e-12	1.11961e-12	1.44705e-12	300	610	0	-9.77142e-18	-3.93855e-18	-9.78214e-18	-3.98389e-16	6.25804e-16	-1.1625e-16	300	200	0	-1.78121e-14	-3.19369e-15	4.03904e-14	2.74209e-11	-1.01419e-11	1.13502e-11	0	0	0
226	2	-1.55174e-14	-5.85012e-15	6.7711e-14	4.62441e-12	1.56477e-12	1.46383e-12	300	610	0	-1.28509e-17	-5.67914e-18	-1.19193e-17	-5.03732e-16	7.86112e-16	-1.28822e-16	300	200	0	-1.55303e-14	-5.8558e-15	6.76991e-14	4.56442e-11	-1.79987e-11	9.17518e-12	0	0	0
226	3	-8.32568e-15	-9.26411e-15	1.01171e-13	6.60824e-12	2.01455e-12	1.18947e-12	300	610	0	-1.55421e-17	-7.52885e-18	-1.31648e-17	-5.82498e-16	9.01919e-16	-1.23974e-16	300	200	0	-8.34122e-15	-9.27164e-15	1.01158e-13	6.78744e-11	-2.79316e-11	3.48963e-12	0	0	0
226	4	5.90926e-15	-1.32809e-14	1.38388e-13	8.68834e-12	2.3791e-12	4.65629e-13	300	610	0	-1.69999e-17	-9.18479e-18	-1.26011e-17	-5.98703e-16	9.16313e-16	-8.9835e-17	300	200	0	5.89226e-15	-1.32901e-14	1.38376e-13	9.24642e-11	-3.94155e-11	-7.12275e-12	0	0	0
226	5	2.94424e-14	-1.75133e-14	1.74422e-13	1.05046e-11	2.51979e-12	-8.89887e-13	300	610	0	-1.60104e-17	-1.01603e-17	-9.00768e-18	-5.02737e-16	7.51337e-16	-1.18289e-17	300	200	0	2.94264e-14	-1.75235e-14	1.74413e-13	1.16059e-10	-5.12159e-11	-2.41036e-11	0	0	0
226	6	6.42677e-14	-2.12429e-14	2.00926e-13	1.14852e-11	2.24199e-12	-3.06298e-12	300	610	0	-1.09692e-17	-9.75013e-18	-8.89816e-19	-2.31576e-16	3.08596e-16	1.26298e-16	300	200	0	6.42568e-14	-2.12527e-14	2.00925e-13	1.3303e-10	-6.11196e-11	-4.86398e-11	0	0	0
226	7	1.11512e-13	-2.33247e-14	2.05358e-13	1.08091e-11	1.29389e-12	-6.20742e-12	300	610	0	7.34202e-20	-7.01486e-18	1.34139e-17	2.88069e-16	-5.25445e-16	3.4035e-16	300	200	0	1.11512e-13	-2.33317e-14	2.05372e-13	1.34961e-10	-6.56708e-11	-8.12288e-11	0	0	0
226	8	1.70558e-13	-2.21088e-14	1.70483e-13	7.39181e-12	-6.2341e-13	-1.03893e-11	300	610	0	1.92644e-17	-8.02833e-19	3.55105e-17	1.13214e-15	-1.86712e-15	6.42069e-16	300	200	0	1.70578e-13	-2.21096e-14	1.70519e-13	1.10334e-10	-5.99687e-11	-1.21066e-10	0	0	0
226	9	2.37889e-13	-1.54093e-14	7.44735e-14	-8.4627e-14	-3.82886e-12	-1.55083e-11	300	610	0	4.8648e-17	1.01681e-17	6.6579e-17	2.36545e-15	-3.81348e-15	1.0337e-15	300	200	0	2.37938e-13	-1.53991e-14	7.45401e-14	4.46207e-11	-3.76157e-11	-1.65249e-10	0	0	0
227	0	3.05666e-13	-5.61699e-16	-1.07958e-13	-1.30707e-11	-8.61006e-12	-2.11959e-11	300	610	0	8.96663e-17	2.71411e-17	1.06809e-16	4.02e-15	-6.40796e-15	1.5005e-15	300	200	0	3.05756e-13	-5.34558e-16	-1.07851e-13	-7.89251e-11	9.06249e-12	-2.07829e-10	0	0	0
227	1	3.60164e-13	2.53789e-14	-4.02869e-13	-3.29466e-11	-1.51405e-11	-2.66928e-11	300	610	0	1.42415e-16	5.10337e-17	1.54633e-16	6.06412e-15	-9.59169e-15	2.00124e-15	300	200	0	3.60307e-13	2.54299e-14	-4.02715e-13	-2.77439e-10	8.83696e-11	-2.3879e-10	0	0	0
227	2	3.80266e-13	6.5234e-14	-8.32261e-13	-6.06844e-11	-2.3359e-11	-3.07183e-11	300	610	0	2.04627e-16	8.20069e-17	2.05745e-16	8.36192e-15	-1.31401e-14	2.45718e-15	300	200	0	3.80471e-13	6.5316e-14	-8.32056e-13	-5.65179e-10	2.07982e-10	-2.43124e-10	0	0	0
227	3	3.36374e-13	1.21026e-13	-1.40651e-12	-9.63443e-11	-3.28095e-11	-3.13499e-11	300	610	0	2.704e-16	1.18873e-16	2.5198e-16	1.06245e-14	-1.6587e-14	2.74065e-15	300	200	0	3.36645e-13	1.21145e-13	-1.40626e-12	-9.4844e-10	3.72893e-10	-2.00246e-10	0	0	0
227	4	1.90282e-13	1.92967e-13	-2.11363e-12	-1.38388e-10	-4.24431e-11	-2.59474e-11	300	610	0	3.28724e-16	1.58342e-16	2.80143e-16	1.23565e-14	-1.91425e-14	2.66538e-15	300	200	0	1.90611e-13	1.93125e-13	-2.11335e-12	-1.41836e-09	5.82393e-10	-8.41453e-11	0	0	0
227	5	-1.0327e-13	2.78077e-13	-2.90521e-12	-1.82817e-10	-5.03972e-11	-1.11705e-11	300	610	0	3.62001e-16	1.94156e-16	2.71034e-16	1.28067e-14	-1.96177e-14	1.98174e-15	300	200	0	-1.02908e-13	2.78272e-13	-2.90494e-12	-1.94157e-09	8.26004e-10	1.35235e-10	0	0	0
227	6	-5.92425e-13	3.68445e-13	-3.67955e-12	-2.22182e-10	-5.3781e-11	1.6847e-11	300	610	0	3.44811e-16	2.16185e-16	1.98987e-16	1.0934e-14	-1.63762e-14	3.81762e-16	300	200	0	-5.9208e-13	3.68661e-13	-3.67935e-12	-2.44896e-09	1.07843e-09	4.88756e-10	0	0	0
227	7	-1.32035e-12	4.49216e-13	-4.26332e-12	-2.44575e-10	-4.8514e-11	6.20838e-11	300	610	0	2.43412e-16	2.0967e-16	3.24155e-17	5.40954e-15	-7.34248e-15	-2.48021e-15	300	200	0	-1.32011e-12	4.49426e-13	-4.26329e-12	-2.82362e-09	1.29383e-09	1.00228e-09	0	0	0
227	8	-2.31262e-12	4.96548e-13	-4.39461e-12	-2.32806e-10	-2.92931e-11	1.27889e-10	300	610	0	1.65754e-17	1.5486e-16	-2.64021e-16	-5.32075e-15	9.89222e-15	-6.94366e-15	300	200	0	-2.31261e-12	4.96702e-13	-4.39487e-12	-2.88973e-09	1.40018e-09	1.68759e-09	0	0	0
227	9	-3.5589e-12	4.75903e-13	-3.71166e-12	-1.64061e-10	1.02117e-11	2.15823e-10	300	610	0	-3.81394e-16	2.74187e-17	-7.24857e-16	-2.28804e-14	3.78168e-14	-1.3267e-14	300	200	0	-3.55929e-12	4.75931e-13	-3.71238e-12	-2.4055e-09	1.29481e-09	2.5296e-09	0	0	0
228	0	-4.98853e-12	3.41312e-13	-1.75415e-12	-1.0474e-11	7.6804e-11	3.2401e-10	300	610	0	-9.94484e-16	-1.99923e-16	-1.37607e-15	-4.86768e-14	7.85436e-14	-2.15138e-14	300	200	0	-4.98953e-12	3.41112e-13	-1.75553e-12	-1.06446e-09	8.43038e-10	3.46953e-09	0	0	0
228	1	-6.44061e-12	3.6443e-14	2.01425e-12	2.58829e-10	1.767e-10	4.44989e-10	300	610	0	-1.8546e-15	-5.53877e-16	-2.22336e-15	-8.34501e-14	1.33092e-13	-3.13962e-14	300	200	0	-6.44246e-12	3.58891e-14	2.01203e-12	1.48872e-09	-1.17538e-10	4.38487e-09	0	0	0
228	2	-7.63061e-12	-5.01365e-13	8.15087e-12	6.73549e-10	3.13805e-10	5.6313e-10	300	610	0	-2.96599e-15	-1.05465e-15	-3.23598e-15	-1.26626e-13	2.00367e-13	-4.20739e-14	300	200	0	-7.63358e-12	-5.0242e-13	8.14763e-12	5.62069e-09	-1.76387e-09	5.06763e-09	0	0	0
228	3	-8.11803e-12	-1.3328e-12	1.71339e-11	1.25519e-09	4.87197e-10	6.51836e-10	300	610	0	-4.28397e-15	-1.70693e-15	-4.32618e-15	-1.75463e-13	2.75828e-13	-5.19207e-14	300	200	0	-8.12231e-12	-1.3345e-12	1.71296e-11	1.16418e-08	-4.26154e-09	5.20429e-09	0	0	0
228	4	-7.28238e-12	-2.50251e-12	2.9205e-11	2.00655e-09	6.87746e-10	6.70952e-10	300	610	0	-5.68796e-15	-2.48746e-15	-5.32525e-15	-2.24018e-13	3.49879e-13	-5.82805e-14	300	200	0	-7.28807e-12	-2.505e-12	2.91997e-11	1.97001e-08	-7.72198e-09	4.36278e-09	0	0	0
228	5	-4.31885e-12	-4.01804e-12	4.41438e-11	2.89727e-09	8.93941e-10	5.65067e-10	300	610	0	-6.9504e-15	-3.32922e-15	-5.95862e-15	-2.62017e-13	4.06122e-13	-5.72565e-14	300	200	0	-4.3258e-12	-4.02137e-12	4.41379e-11	2.96305e-08	-1.21394e-08	1.99449e-09	0	0	0
228	6	1.73114e-12	-5.82075e-12	6.09727e-11	3.8457e-09	1.0672e-09	2.63729e-10	300	610	0	-7.70485e-15	-4.1029e-15	-5.82462e-15	-2.73773e-13	4.19727e-13	-4.36025e-14	300	200	0	1.72344e-12	-5.82486e-12	6.09668e-11	4.0758e-08	-1.73052e-08	-2.53823e-09	0	0	0
228	7	1.18948e-11	-7.74915e-12	7.75991e-11	4.69781e-09	1.14724e-09	-3.1507e-10	300	610	0	-7.41934e-15	-4.59775e-15	-4.38374e-15	-2.3745e-13	3.56354e-13	-1.08128e-14	300	200	0	1.18874e-11	-7.75375e-12	7.75947e-11	5.16599e-08	-2.27014e-08	-9.89554e-09	0	0	0
228	8	2.71056e-11	-9.49627e-12	9.04256e-11	5.2057e-09	1.04856e-09	-1.25643e-09	300	610	0	-5.38423e-15	-4.50502e-15	-9.68603e-16	-1.25034e-13	1.72235e-13	4.84599e-14	300	200	0	2.71002e-11	-9.50077e-12	9.04247e-11	5.9909e-08	-2.73795e-08	-2.06399e-08	0	0	0
228	9	4.79407e-11	-1.05658e-11	9.39835e-11	5.00958e-09	6.59493e-10	-2.63317e-09	300	610	0	-7.28116e-16	-3.40954e-15	5.17212e-15	9.64153e-14	-1.83715e-13	1.41503e-13	300	200	0	4.79399e-11	-1.05692e-11	9.39886e-11	6.18333e-08	-2.98384e-08	-3.50474e-08	0	0	0
229	0	7.42374e-11	-1.0235e-11	8.06825e-11	3.62967e-09	-1.53961e-10	-4.48168e-09	300	610	0	7.52115e-15	-7.97183e-16	1.478e-14	4.61584e-13	-7.64715e-13	2.73987e-13	300	200	0	7.42449e-11	-1.02358e-11	8.06973e-11	5.23581e-08	-2.79277e-08	-5.28385e-08	0	0	0
229	1	1.0458e-10	-7.53729e-12	4.08178e-11	4.76941e-10	-1.53686e-09	-6.7674e-09	300	610	0	2.03093e-14	3.91174e-15	2.8426e-14	1.001e-12	-1.61666e-12	4.47599e-13	300	200	0	1.04601e-10	-7.53337e-12	4.08462e-11	2.50209e-08	-1.88132e-08	-7.28251e-08	0	0	0
229	2	1.35669e-10	-1.28223e-12	-3.69823e-11	-5.10543e-09	-3.62341e-09	-9.33959e-09	300	610	0	3.834e-14	1.12907e-14	4.62655e-14	1.73162e-12	-2.76319e-12	6.56741e-13	300	200	0	1.35707e-10	-1.27094e-12	-3.6936e-11	-2.77146e-08	9.40677e-10	-9.2486e-08	0	0	0
229	3	1.61608e-10	9.86293e-12	-1.64629e-10	-1.3756e-08	-6.50113e-09	-1.18766e-08	300	610	0	6.17499e-14	2.17835e-14	6.76995e-14	2.64329e-12	-4.18433e-12	8.84312e-13	300	200	0	1.61669e-10	9.88472e-12	-1.64562e-10	-1.13689e-07	3.51031e-08	-1.07503e-07	0	0	0
229	4	1.7321e-10	2.72022e-11	-3.52505e-10	-2.59493e-08	-1.01582e-08	-1.38264e-08	300	610	0	8.96616e-14	3.55162e-14	9.09407e-14	3.68081e-12	-5.7884e-12	1.09675e-12	300	200	0	1.733e-10	2.72378e-11	-3.52414e-10	-2.39648e-07	8.72418e-08	-1.1133e-07	0	0	0
229	5	1.57473e-10	5.17193e-11	-6.06175e-10	-4.17758e-08	-1.44123e-08	-1.43505e-08	300	610	0	1.19615e-13	5.20363e-14	1.12506e-13	4.72207e-12	-7.37802e-12	1.2388e-12	300	200	0	1.57592e-10	5.17713e-11	-6.06062e-10	-4.0903e-07	1.59835e-07	-9.49001e-08	0	0	0
229	6	9.7446e-11	8.36365e-11	-9.21677e-10	-6.06396e-08	-1.88229e-08	-1.22863e-08	300	610	0	1.46908e-13	6.99789e-14	1.26683e-13	5.55392e-12	-8.61285e-12	1.22899e-12	300	200	0	9.75929e-11	8.37065e-11	-9.21551e-10	-6.18814e-07	2.52949e-07	-4.66446e-08	0	0	0
229	7	-2.71638e-11	1.21806e-10	-1.2793e-09	-8.08744e-08	-2.25908e-08	-6.14834e-09	300	610	0	1.63915e-13	8.66748e-14	1.25072e-13	5.84905e-12	-8.97457e-12	9.57069e-13	300	200	0	-2.69999e-11	1.21893e-10	-1.27918e-09	-8.55366e-07	3.62449e-07	4.69576e-08	0	0	0
229	8	-2.38262e-10	1.62935e-10	-1.63602e-09	-9.92979e-08	-2.44598e-08	5.8023e-09	300	610	0	1.59504e-13	9.77403e-14	9.63344e-14	5.14948e-12	-7.74267e-12	2.85666e-13	300	200	0	-2.38103e-10	1.63033e-10	-1.63593e-09	-1.08942e-06	4.77739e-07	2.0002e-07	0	0	0
229	9	-5.56013e-10	2.00683e-10	-1.91721e-09	-1.1075e-07	-2.26383e-08	2.53846e-08	300	610	0	1.18757e-13	9.67183e-14	2.63752e-14	2.86489e-12	-3.99449e-12	-9.41328e-13	300	200	0	-5.55894e-10	2.00779e-10	-1.91718e-09	-1.2706e-06	5.79195e-07	4.24762e-07	0	0	0
230	0	-9.93373e-10	2.24722e-10	-2.0087e-09	-1.07704e-07	-1.47758e-08	5.41797e-08	300	610	0	2.32599e-14	7.48846e-14	-1.00773e-13	-1.70271e-12	3.35294e-12	-2.88021e-12	300	200	0	-9.93349e-10	2.24797e-10	-2.0088e-09	-1.32224e-06	6.3555e-07	7.27569e-07	0	0	0
230	1	-1.54807e-09	2.19933e-10	-1.75131e-09	-8.00705e-08	1.96322e-09	9.30275e-08	300	610	0	-1.47659e-13	2.13813e-14	-3.01021e-13	-9.29396e-12	1.54369e-11	-5.65521e-12	300	200	0	-1.54822e-09	2.19954e-10	-1.75161e-09	-1.13788e-06	6.01775e-07	1.10336e-06	0	0	0
230	2	-2.19183e-09	1.65997e-10	-9.40457e-10	-1.5405e-08	3.067e-08	1.41304e-07	300	610	0	-4.14315e-13	-7.61095e-14	-5.86888e-13	-2.057e-11	3.32532e-11	-9.30901e-12	300	200	0	-2.19224e-09	1.65921e-10	-9.41043e-10	-5.81257e-07	4.18244e-07	1.52817e-06	0	0	0
230	3	-2.85699e-09	3.77654e-11	6.64853e-10	1.00261e-07	7.4239e-08	1.95968e-07	300	610	0	-7.92189e-13	-2.29891e-13	-9.62389e-13	-3.59167e-11	5.7345e-11	-1.37336e-11	300	200	0	-2.85779e-09	3.75355e-11	6.6389e-10	5.07394e-07	1.2303e-08	1.95014e-06	0	0	0
230	4	-3.42146e-09	-1.93096e-10	3.31906e-09	2.80645e-07	1.34623e-07	2.50408e-07	300	610	0	-1.28514e-12	-4.49687e-13	-1.41592e-12	-5.51609e-11	8.73561e-11	-1.85814e-11	300	200	0	-3.42274e-09	-1.93546e-10	3.31765e-09	2.29565e-06	-6.96292e-07	2.27967e-06	0	0	0
230	5	-3.69372e-09	-5.54587e-10	7.24721e-09	5.36187e-07	2.11732e-07	2.93167e-07	300	610	0	-1.87604e-12	-7.38725e-13	-1.91113e-12	-7.71935e-11	1.21439e-10	-2.31598e-11	300	200	0	-3.6956e-09	-5.55325e-10	7.2453e-09	4.92987e-06	-1.78435e-06	2.38009e-06	0	0	0
230	6	-3.40132e-09	-1.06832e-09	1.25765e-08	8.69459e-07	3.01939e-07	3.06745e-07	300	610	0	-2.51474e-12	-1.08826e-12	-2.37613e-12	-9.9507e-11	1.55536e-10	-2.63204e-11	300	200	0	-3.40383e-09	-1.06941e-09	1.25742e-08	8.48924e-06	-3.30677e-06	2.0612e-06	0	0	0
230	7	-2.18743e-09	-1.7403e-09	1.92378e-08	1.26882e-06	3.96223e-07	2.66752e-07	300	610	0	-3.10414e-12	-1.47052e-12	-2.69217e-12	-1.17682e-10	1.82589e-10	-2.63597e-11	300	200	0	-2.19053e-09	-1.74178e-09	1.92351e-08	1.29196e-05	-5.26897e-06	1.07915e-06	0	0	0
230	8	3.77457e-10	-2.5482e-09	2.68343e-08	1.7003e-06	4.78046e-07	1.41879e-07	300	610	0	-3.48559e-12	-1.83045e-12	-2.68359e-12	-1.2489e-10	1.91777e-10	-2.09619e-11	300	200	0	3.73972e-10	-2.55003e-09	2.68316e-08	1.79461e-05	-7.58918e-06	-8.52703e-07	0	0	0
230	9	4.76024e-09	-3.42494e-09	3.44821e-08	2.09819e-06	5.21228e-07	-1.04732e-07	300	610	0	-3.42625e-12	-2.07689e-12	-2.11218e-12	-1.1153e-10	1.6799e-10	-7.22679e-12	300	200	0	4.75681e-09	-3.42702e-09	3.448e-08	2.29673e-05	-1.00509e-05	-4.0359e-06	0	0	0
231	0	1.1396e-08	-4.23963e-09	4.06335e-08	2.35513e-06	4.8825e-07	-5.11938e-07	300	610	0	-2.61254e-12	-2.07485e-12	-6.80338e-13	-6.51643e-11	9.1783e-11	1.81609e-11	300	200	0	1.13934e-08	-4.2417e-09	4.06329e-08	2.69378e-05	-1.22484e-05	-8.73547e-06	0	0	0
231	1	2.05743e-08	-4.77744e-09	4.29065e-08	2.31365e-06	3.29645e-07	-1.11403e-06	300	610	0	-6.55535e-13	-1.64105e-12	1.9511e-12	2.89908e-11	-5.97949e-11	5.85512e-11	300	200	0	2.05736e-08	-4.77908e-09	4.29085e-08	2.82577e-05	-1.35305e-05	-1.50979e-05	0	0	0
231	2	3.22715e-08	-4.72217e-09	3.79626e-08	1.76174e-06	-1.45704e-08	-1.93021e-06	300	610	0	2.88418e-12	-5.46248e-13	6.12332e-12	1.86741e-10	-3.11032e-10	1.1666e-10	300	200	0	3.22744e-08	-4.72271e-09	3.79687e-08	2.46936e-05	-1.29547e-05	-2.30331e-05	0	0	0
231	3	4.59242e-08	-3.64682e-09	2.14915e-08	4.36491e-07	-6.10235e-07	-2.94953e-06	300	610	0	8.44265e-12	1.47119e-12	1.21102e-11	4.22389e-10	-6.83505e-10	1.93535e-10	300	200	0	4.59326e-08	-3.64535e-09	2.15036e-08	1.33742e-05	-9.26678e-06	-3.20584e-05	0	0	0
231	4	6.01469e-08	-1.02026e-09	-1.16128e-08	-1.959e-06	-1.51972e-06	-4.11077e-06	300	610	0	1.63597e-11	4.675e-12	2.00118e-11	7.44657e-10	-1.1896e-09	2.8711e-10	300	200	0	6.01633e-08	-1.01559e-09	-1.15928e-08	-9.08682e-06	-9.30905e-07	-4.1108e-05	0	0	0
231	5	7.24118e-08	3.75961e-09	-6.67824e-08	-5.7192e-06	-2.78643e-06	-5.27806e-06	300	610	0	2.67371e-11	9.27788e-12	2.96051e-11	1.15075e-09	-1.82317e-09	3.90327e-10	300	200	0	7.24385e-08	3.76889e-09	-6.67527e-08	-4.62685e-05	1.37605e-05	-4.83235e-05	0	0	0
231	6	7.87281e-08	1.12935e-08	-1.48889e-07	-1.10733e-05	-4.41177e-06	-6.21381e-06	300	610	0	3.9242e-11	1.53597e-11	4.01515e-11	1.61844e-09	-2.54705e-09	4.88909e-10	300	200	0	7.87673e-08	1.13089e-08	-1.48849e-07	-0.000101343	3.64595e-05	-5.08527e-05	0	0	0
231	7	7.33884e-08	2.20552e-08	-2.60821e-07	-1.80893e-05	-6.32385e-06	-6.55282e-06	300	610	0	5.28541e-11	2.27525e-11	5.01686e-11	2.09628e-09	-3.27791e-09	5.58988e-10	300	200	0	7.34413e-08	2.2078e-08	-2.60771e-07	-0.000176118	6.8379e-05	-4.47064e-05	0	0	0
231	8	4.8883e-08	3.61993e-08	-4.01417e-07	-2.65409e-05	-8.33815e-06	-5.78362e-06	300	610	0	6.55691e-11	3.08926e-11	5.71878e-11	2.49266e-09	-3.86936e-09	5.64959e-10	300	200	0	4.89486e-08	3.62302e-08	-4.0136e-07	-0.000269652	0.000109716	-2.47458e-05	0	0	0
231	9	-3.87532e-09	5.32933e-08	-5.62712e-07	-3.57371e-05	-1.01125e-05	-3.24644e-06	300	610	0	7.40873e-11	3.86444e-11	5.75373e-11	2.6652e-09	-4.09567e-09	4.58193e-10	300	200	0	-3.80123e-09	5.33319e-08	-5.62654e-07	-0.000376417	0.000158862	1.51027e-05	0	0	0
232	0	-9.48331e-08	7.19733e-08	-7.26561e-07	-4.43211e-05	-1.11016e-05	1.83962e-06	300	610	0	7.35397e-11	4.41135e-11	4.6214e-11	2.41262e-09	-3.63999e-09	1.77482e-10	300	200	0	-9.47596e-08	7.20174e-08	-7.26515e-07	-0.000484055	0.000211398	8.12785e-05	0	0	0
232	1	-2.33369e-07	8.95382e-08	-8.60877e-07	-5.00603e-05	-1.05199e-05	1.03042e-05	300	610	0	5.73377e-11	4.44782e-11	1.69365e-11	1.47301e-09	-2.09264e-09	-3.47556e-10	300	200	0	-2.33312e-07	8.95827e-08	-8.6086e-07	-0.00057089	0.000258935	0.000179522	0	0	0
232	2	-4.25928e-07	1.01521e-07	-9.15973e-07	-4.96617e-05	-7.32667e-06	2.28898e-05	300	610	0	1.7268e-11	3.58892e-11	-3.74973e-11	-4.66674e-10	1.03259e-09	-1.18867e-09	300	200	0	-4.25911e-07	1.01557e-07	-9.16011e-07	-0.000603539	0.000287921	0.000313169	0	0	0
232	3	-6.7252e-07	1.01311e-07	-8.2186e-07	-3.86704e-05	-2.53418e-07	4.0033e-05	300	610	0	-5.60052e-11	1.35083e-11	-1.24397e-10	-3.74356e-09	6.2541e-09	-2.40511e-09	300	200	0	-6.72576e-07	1.01325e-07	-8.21985e-07	-0.00053517	0.000278632	0.000480676	0	0	0
232	4	-9.61954e-07	7.99376e-08	-4.87746e-07	-1.15344e-05	1.21015e-05	6.15483e-05	300	610	0	-1.71834e-10	-2.82194e-11	-2.49744e-10	-8.66668e-09	1.40389e-08	-4.02211e-09	300	200	0	-9.62126e-07	7.99094e-08	-4.87996e-07	-0.000305282	0.000204696	0.000672343	0	0	0
232	5	-1.26588e-06	2.61864e-08	1.94514e-07	3.80545e-05	3.10806e-05	8.62064e-05	300	610	0	-3.3766e-10	-9.49437e-11	-4.1597e-10	-1.54322e-08	2.46676e-08	-6.00046e-09	300	200	0	-1.26622e-06	2.60915e-08	1.94098e-07	0.000157862	3.36546e-05	0.000866284	0	0	0
232	6	-1.532e-06	-7.27319e-08	1.34082e-06	0.000116412	5.76456e-05	0.000111218	300	610	0	-5.56059e-10	-1.91308e-10	-6.18824e-10	-2.39992e-08	3.80386e-08	-8.19709e-09	300	200	0	-1.53256e-06	-7.29232e-08	1.3402e-06	0.000930662	-0.000270813	0.00102396	0	0	0
232	7	-1.67717e-06	-2.29696e-07	3.05652e-06	0.000228558	9.18958e-05	0.000131656	300	610	0	-8.20607e-10	-3.19241e-10	-8.43321e-10	-3.3923e-08	5.34067e-08	-1.03178e-08	300	200	0	-1.67799e-06	-2.30016e-07	3.05567e-06	0.00208179	-0.00074421	0.00108588	0	0	0
232	8	-1.58187e-06	-4.5507e-07	5.40678e-06	0.000376215	0.00013241	0.000139904	300	610	0	-1.11056e-09	-4.75553e-10	-1.05891e-09	-4.41487e-08	6.90614e-08	-1.18668e-08	300	200	0	-1.58298e-06	-4.55545e-07	5.40572e-06	0.00365223	-0.00141325	0.000968391	0	0	0
232	9	-1.08809e-06	-7.52691e-07	8.37336e-06	0.000555019	0.000175419	0.000125237	300	610	0	-1.38459e-09	-6.48809e-10	-1.21429e-09	-5.27792e-08	8.19682e-08	-1.21002e-08	300	200	0	-1.08948e-06	-7.5334e-07	8.37215e-06	0.00562631	-0.00228385	0.000563236	0	0	0
233	0	-3.64335e-09	-1.11426e-06	1.17967e-05	0.000750916	0.000213847	7.37579e-05	300	610	0	-1.57407e-09	-8.1561e-10	-1.23275e-09	-5.68455e-08	8.74194e-08	-9.99691e-09	300	200	0	-5.21743e-09	-1.11507e-06	1.17955e-05	0.00789309	-0.00332446	-0.000258236	0	0	0
233	1	1.88327e-06	-1.51206e-06	1.53047e-05	0.000935921	0.00023634	-3.10734e-05	300	610	0	-1.57724e-09	-9.36593e-10	-1.00922e-09	-5.213e-08	7.87728e-08	-4.26572e-09	300	200	0	1.88169e-06	-1.51299e-06	1.53037e-05	0.0101989	-0.004445	-0.00163346	0	0	0
233	2	4.77461e-06	-1.8904e-06	1.82323e-05	0.00106362	0.000226452	-0.000206961	300	610	0	-1.25567e-09	-9.52798e-10	-4.11156e-10	-3.31186e-08	4.73992e-08	6.58698e-09	300	200	0	4.77336e-06	-1.89135e-06	1.82319e-05	0.0120944	-0.00547219	-0.00368662	0	0	0
233	3	8.81337e-06	-2.15643e-06	1.95435e-05	0.00106516	0.000162297	-0.000469961	300	610	0	-4.35999e-10	-7.83407e-10	7.14297e-10	6.81525e-09	-1.69972e-08	2.40969e-08	300	200	0	8.81293e-06	-2.15722e-06	1.95442e-05	0.0128833	-0.00612401	-0.00649317	0	0	0
233	4	1.40103e-05	-2.17197e-06	1.77714e-05	0.000846971	1.70574e-05	-0.000829938	300	610	0	1.08005e-09	-3.26337e-10	2.52365e-09	7.4858e-08	-1.25476e-07	4.95547e-08	300	200	0	1.40114e-05	-2.1723e-06	1.77739e-05	0.0115838	-0.00598779	-0.0100281	0	0	0
233	5	2.01439e-05	-1.74861e-06	1.10041e-05	0.000291841	-0.000239091	-0.00128394	300	610	0	3.49292e-09	5.36306e-10	5.1473e-09	1.7768e-07	-2.88131e-07	8.3557e-08	300	200	0	2.01474e-05	-1.74807e-06	1.10092e-05	0.00692161	-0.00450922	-0.0140968	0	0	0
233	6	2.66349e-05	-6.49654e-07	-3.0481e-06	-0.000734202	-0.000635025	-0.00180732	300	610	0	6.96526e-09	1.92547e-09	8.64318e-09	3.19672e-07	-5.11285e-07	1.25369e-07	300	200	0	2.66419e-05	-6.47728e-07	-3.03946e-06	-0.00262259	-0.00100251	-0.0182502	0	0	0
233	7	3.24013e-05	1.39644e-06	-2.68566e-05	-0.00236653	-0.00119198	-0.00234286	300	610	0	1.15603e-08	3.94234e-09	1.29312e-08	5.00346e-07	-7.93389e-07	1.72096e-07	300	200	0	3.24129e-05	1.40039e-06	-2.68437e-05	-0.0186788	0.00530451	-0.0216897	0	0	0
233	8	3.57118e-05	4.6656e-06	-6.26971e-05	-0.00471486	-0.00191351	-0.00278848	300	610	0	1.7155e-08	6.63272e-09	1.77078e-08	7.10834e-07	-1.11952e-06	2.17679e-07	300	200	0	3.5729e-05	4.67223e-06	-6.26794e-05	-0.0427316	0.0151742	-0.0231742	0	0	0
233	9	3.40643e-05	9.38409e-06	-0.000112033	-0.00782156	-0.00277165	-0.0029853	300	610	0	2.33286e-08	9.93665e-09	2.23436e-08	9.29529e-07	-1.45461e-06	2.51822e-07	300	200	0	3.40876e-05	9.39402e-06	-0.00011201	-0.0757051	0.0291937	-0.0209507	0	0	0
234	0	2.4135e-05	1.56449e-05	-0.000174609	-0.011603	-0.00368945	-0.00270858	300	610	0	2.92285e-08	1.36226e-08	2.57732e-08	1.11715e-06	-1.73579e-06	2.58986e-07	300	200	0	2.41642e-05	1.56585e-05	-0.000174583	-0.117356	0.0475238	-0.012739	0	0	0
234	1	1.86045e-06	2.329e-05	-0.000247238	-0.015774	-0.00452069	-0.00166562	300	610	0	3.34291e-08	1.72086e-08	2.63938e-08	1.21181e-06	-1.86489e-06	2.17742e-07	300	200	0	1.89388e-06	2.33072e-05	-0.000247212	-0.165464	0.0695501	0.0041852	0	0	0
234	2	-3.7267e-05	3.17574e-05	-0.000322293	-0.0197576	-0.00502902	0.000493767	300	610	0	3.38032e-08	1.98772e-08	2.20001e-08	1.12517e-06	-1.70272e-06	1.00856e-07	300	200	0	-3.72332e-05	3.17773e-05	-0.000322271	-0.214825	0.0934377	0.0327531	0	0	0
234	3	-9.75926e-05	3.98992e-05	-0.000386001	-0.022589	-0.0048703	0.00414716	300	610	0	2.74441e-08	2.03968e-08	9.79614e-09	7.41149e-07	-1.06757e-06	-1.23356e-07	300	200	0	-9.75651e-05	3.99196e-05	-0.000385991	-0.256131	0.115609	0.0756489	0	0	0
234	4	-0.000182278	4.57863e-05	-0.000416763	-0.0228294	-0.0035843	0.00964144	300	610	0	1.06929e-08	1.70709e-08	-1.34613e-08	-8.04525e-08	2.58499e-07	-4.87743e-07	300	200	0	-0.000182267	4.58033e-05	-0.000416777	-0.274859	0.130198	0.134569	0	0	0
234	5	-0.000291772	4.6531e-05	-0.000383846	-0.0185136	-0.000604337	0.0171982	300	610	0	-2.06594e-08	7.74631e-09	-5.11211e-08	-1.49276e-06	2.5113e-06	-1.02037e-06	300	200	0	-0.000291792	4.65388e-05	-0.000383897	-0.250437	0.128573	0.209144	0	0	0
234	6	-0.000421708	3.81775e-05	-0.000246996	-0.00716805	0.00470397	0.0267752	300	610	0	-7.09057e-08	-1.0078e-08	-1.06021e-07	-3.63961e-06	5.9088e-06	-1.73517e-06	300	200	0	-0.000421779	3.81674e-05	-0.000247102	-0.156029	0.099086	0.29548	0	0	0
234	7	-0.000560256	1.57316e-05	4.2241e-05	0.0140514	0.0129611	0.0378801	300	610	0	-1.43595e-07	-3.89896e-08	-1.79522e-07	-6.61885e-06	1.05927e-05	-2.61859e-06	300	200	0	-0.000560399	1.56926e-05	4.20615e-05	0.0405291	0.0272524	0.38437	0	0	0
234	8	-0.000685051	-2.65701e-05	0.000536546	0.0480441	0.024635	0.0493394	300	610	0	-2.40244e-07	-8.11898e-08	-2.70135e-07	-1.04281e-05	1.65428e-05	-3.6121e-06	300	200	0	-0.000685291	-2.66513e-05	0.000536276	0.373993	-0.103337	0.459269	0	0	0
234	9	-0.000760048	-9.46349e-05	0.00128502	0.0972042	0.0398305	0.0590392	300	610	0	-3.58526e-07	-1.37752e-07	-3.71718e-07	-1.48909e-05	2.34612e-05	-4.59107e-06	300	200	0	-0.000760407	-9.47727e-05	0.00128465	0.876427	-0.30904	0.494304	0	0	0
235	0	-0.000732882	-0.000193394	0.00232035	0.16255	0.0580004	0.063667	300	610	0	-4.89905e-07	-2.07564e-07	-4.71319e-07	-1.95652e-05	3.06291e-05	-5.34172e-06	300	200	0	-0.000733372	-0.000193602	0.00231988	1.56856	-0.602731	0.452737	0	0	0
235	1	-0.000533657	-0.000325061	0.00363992	0.242498	0.0775755	0.0585138	300	610	0	-6.16821e-07	-2.85944e-07	-5.46816e-07	-2.36379e-05	3.67448e-05	-5.53964e-06	300	200	0	-0.000534274	-0.000325347	0.00363937	2.4471	-0.988555	0.286558	0	0	0
235	2	-7.64886e-05	-0.00048666	0.00518023	0.331264	0.0955356	0.0374171	300	610	0	-7.09655e-07	-3.62975e-07	-5.64736e-07	-2.58198e-05	3.97621e-05	-4.73513e-06	300	200	0	-7.71983e-05	-0.000487023	0.00517966	3.46769	-1.45462	-0.0618946	0	0	0
235	3	0.000734516	-0.000666809	0.00678504	0.41696	0.106962	-0.0070349	300	610	0	-7.23962e-07	-4.21685e-07	-4.78797e-07	-2.42605e-05	3.67646e-05	-2.35398e-06	300	200	0	0.000733792	-0.000667231	0.00678456	4.52369	-1.96359	-0.655116	0	0	0
235	4	0.00199276	-0.000841864	0.00816928	0.479545	0.104657	-0.0828905	300	610	0	-5.9872e-07	-4.36354e-07	-2.3004e-07	-1.65178e-05	2.39275e-05	2.27565e-06	300	200	0	0.00199217	-0.000842301	0.00816905	5.42232	-2.44166	-1.55105	0	0	0
235	5	0.00376798	-0.000971761	0.00888283	0.488957	0.0789437	-0.197636	300	610	0	-2.56735e-07	-3.71383e-07	2.50321e-07	3.74163e-07	-3.36149e-06	9.85597e-06	300	200	0	0.00376772	-0.000972132	0.00888308	5.86087	-2.76683	-2.78768	0	0	0
235	6	0.00607422	-0.000996177	0.0082819	0.403935	0.0178518	-0.356227	300	610	0	3.91308e-07	-1.81369e-07	1.03389e-06	2.96764e-05	-5.01276e-05	2.09965e-05	300	200	0	0.00607461	-0.000996358	0.00828293	5.4083	-2.75866	-4.36047	0	0	0
235	7	0.00882583	-0.000832071	0.00551933	0.172295	-0.0921058	-0.558191	300	610	0	1.43729e-06	1.86729e-07	2.18235e-06	7.44873e-05	-0.000121072	3.60189e-05	300	200	0	0.00882726	-0.000831884	0.00552151	3.49967	-2.17239	-6.19176	0	0	0
235	8	0.0117815	-0.000374101	-0.000430065	-0.266318	-0.264253	-0.793714	300	610	0	2.95851e-06	7.88231e-07	3.72729e-06	0.00013698	-0.000219358	5.46781e-05	300	200	0	0.0117844	-0.000373313	-0.000426338	-0.545695	-0.702223	-8.09294	0	0	0
235	9	0.0144791	0.00050001	-0.0106885	-0.973964	-0.508868	-1.03877	300	610	0	4.99082e-06	1.67096e-06	5.64146e-06	0.000217267	-0.000344818	7.57932e-05	300	200	0	0.0144841	0.000501681	-0.0106829	-7.46854	2.00042	-9.72142	0	0	0
236	0	0.0161685	0.00191665	-0.0263144	-2.00279	-0.8288	-1.24957	300	610	0	7.49067e-06	2.85977e-06	7.80089e-06	0.000311854	-0.000491523	9.68013e-05	300	200	0	0.016176	0.00191951	-0.0263066	-17.9606	6.28625	-10.5379	0	0	0
236	1	0.0157541	0.00398313	-0.0480355	-3.3769	-1.21339	-1.35711	300	610	0	1.02853e-05	4.33442e-06	9.9391e-06	0.0004117	-0.00064476	0.000113267	300	200	0	0.0157644	0.00398746	-0.0480255	-32.4847	12.4369	-9.77281	0	0	0
236	2	0.0117665	0.00675135	-0.0758535	-5.06659	-1.63067	-1.26272	300	610	0	1.30131e-05	6.00045e-06	1.1597e-05	0.000499988	-0.00077758	0.000118418	300	200	0	0.0117795	0.00675735	-0.0758419	-51.0101	20.5557	-6.41555	0	0	0
236	3	0.00239093	0.010166	-0.108507	-6.95481	-2.0183	-0.836715	300	610	0	1.5059e-05	7.65384e-06	1.20758e-05	0.000549865	-0.000847348	0.000102821	300	200	0	0.00240599	0.0101737	-0.108495	-72.6531	30.414	0.754019	0	0	0
236	4	-0.0144115	0.0139971	-0.142801	-8.79676	-2.27398	0.0777348	300	610	0	1.54947e-05	8.9424e-06	1.04044e-05	0.000522591	-0.000792983	5.43715e-05	300	200	0	-0.014396	0.014006	-0.142791	-95.2305	41.2534	13.0675	0	0	0
236	5	-0.0406473	0.0177578	-0.172835	-10.1763	-2.24712	1.6521	300	610	0	1.30395e-05	9.32922e-06	5.33979e-06	0.000366788	-0.00053399	-4.117e-05	300	200	0	-0.0406342	0.0177671	-0.17283	-114.751	51.5517	31.7744	0	0	0
236	6	-0.0778496	0.0206164	-0.189232	-10.4654	-1.73443	4.04777	300	610	0	6.06524e-06	8.06745e-06	-4.57617e-06	1.97427e-05	2.7203e-05	-0.000198806	300	200	0	-0.0778435	0.0206244	-0.189237	-124.908	58.7731	57.7219	0	0	0
236	7	-0.126411	0.0213131	-0.178512	-8.79816	-0.483065	7.37513	300	610	0	-7.32267e-06	4.19997e-06	-2.08738e-05	-0.000587959	0.000997632	-0.000431753	300	200	0	-0.126419	0.0213173	-0.178532	-116.672	59.1458	90.8824	0	0	0
236	8	-0.184661	0.0181053	-0.122848	-4.0739	1.79358	11.633	300	610	0	-2.90895e-05	-3.39757e-06	-4.48915e-05	-0.001523	0.0024786	-0.000747382	300	200	0	-0.18469	0.0181019	-0.122893	-78.1529	47.5291	129.712	0	0	0
236	9	-0.24768	0.00877163	-0.000559653	4.98769	5.38138	16.6263	300	610	0	-6.09159e-05	-1.59073e-05	-7.7356e-05	-0.00283347	0.00454044	-0.00114137	300	200	0	-0.247741	0.00875572	-0.000637009	5.04827	17.4686	170.349	0	0	0
237	0	-0.305928	-0.00928114	0.21225	19.714	10.5056	21.8634	300	610	0	-0.000103639	-3.43665e-05	-0.00011778	-0.00452519	0.00718503	-0.00158994	300	200	0	-0.306031	-0.00931551	0.212132	148.711	-38.4374	205.704	0	0	0
237	1	-0.343798	-0.0387553	0.538372	41.2392	17.2396	26.4383	300	610	0	-0.000156455	-5.93458e-05	-0.000163664	-0.00652919	0.0102948	-0.00204043	300	200	0	-0.343954	-0.0388147	0.538209	367.744	-127.703	224.54	0	0	0
237	2	-0.338373	-0.0819826	0.993949	70.1259	25.377	28.9131	300	610	0	-0.000215874	-9.04854e-05	-0.000209532	-0.00866077	0.0135687	-0.00240084	300	200	0	-0.338589	-0.0820731	0.99374	672.445	-256.479	210.739	0	0	0
237	3	-0.25877	-0.140167	1.58021	105.826	34.2679	27.2218	300	610	0	-0.000274454	-0.000125882	-0.000245859	-0.0105722	0.0164493	-0.00252984	300	200	0	-0.259045	-0.140292	1.57997	1062.96	-427.272	143.036	0	0	0
237	4	-0.0666593	-0.212299	2.27221	145.974	42.6256	18.6353	300	610	0	-0.00031943	-0.000161344	-0.000258059	-0.0117045	0.0180484	-0.00222961	300	200	0	-0.0669787	-0.21246	2.27195	1521.76	-635.726	-4.3789	0	0	0
237	5	0.281298	-0.293733	3.0046	185.533	48.3229	-0.163307	300	610	0	-0.000331416	-0.000189564	-0.000225766	-0.0112467	0.0170871	-0.00124509	300	200	0	0.280967	-0.293923	3.00437	2004.17	-866.459	-259.867	0	0	0
237	6	0.828161	-0.37446	3.65538	215.863	48.2116	-32.8255	300	610	0	-0.000283539	-0.000199338	-0.000122783	-0.00811823	0.0118718	0.000725457	300	200	0	0.827877	-0.37466	3.65526	2427.63	-1088.09	-650.344	0	0	0
237	7	1.60758	-0.437217	4.02928	223.853	38.0205	-82.8271	300	610	0	-0.000141472	-0.000175001	8.17935e-05	-0.000993577	0.000339252	0.00400235	300	200	0	1.60743	-0.437392	4.02936	2660.73	-1247.94	-1194.63	0	0	0
237	8	2.62984	-0.455705	3.84405	191.33	12.4113	-152.618	300	610	0	0.000134959	-9.63836e-05	0.000420648	0.0116042	-0.0197895	0.00887183	300	200	0	2.62997	-0.455801	3.84447	2514.42	-1267.19	-1893.58	0	0	0
237	9	3.8625	-0.393362	2.72476	95.0893	-34.704	-242.357	300	610	0	0.000587763	6.03405e-05	0.000922783	0.0311089	-0.0506952	0.0155015	300	200	0	3.86309	-0.393302	2.72568	1738.53	-1037.89	-2716.57	0	0	0
238	0	5.20549	-0.203362	0.212985	-92.0188	-109.454	-348.181	300	610	0	0.00125343	0.000320415	0.00160478	0.0585822	-0.0939365	0.0238179	300	200	0	5.20674	-0.203041	0.21459	28.5354	-423.848	-3584.67	0	0	0
238	1	6.46188	0.169272	-4.19985	-398.37	-216.768	-460.038	248.387	704.853	0	0.0021513	0.000706313	0.00245819	0.0942178	-0.149666	0.0333433	300	200	0	6.46403	0.169978	-4.1974	-2951.54	732.027	-4351.19	248.321	705.127	0
238	2	7.30713	0.782285	-11.0041	-848.592	-358.467	-559.191	267.424	687.116	0	0.00326684	0.00123103	0.00343276	0.136661	-0.215559	0.0429965	300	200	0	7.3104	0.783516	-11.0007	-7522.66	2590.62	-4782.1	267.394	687.256	0
238	3	7.262	1.68627	-20.5567	-1455.68	-530.587	-615.69	274.189	680.813	0	0.00452963	0.00188839	0.00441597	0.182142	-0.285466	0.05087	300	200	0	7.26653	1.68815	-20.5523	-13913.2	5286.02	-4539.92	274.17	680.908	0
238	4	5.72484	2.89631	-32.9927	-2213.99	-720.95	-590.153	278.148	677.106	0	0.00578669	0.00264013	0.00521033	0.223476	-0.347859	0.0540156	300	200	0	5.73063	2.89895	-32.9875	-22199.1	8899.88	-3213.72	278.134	677.174	0
238	5	2.12623	4.35644	-48.3287	-3103.28	-908.807	-444.745	281.195	674.212	0	0.00677312	0.00340015	0.00551149	0.249027	-0.384242	0.0482856	300	200	0	2.13301	4.35984	-48.3232	-32373.2	13485.4	-435.101	281.185	674.261	0
238	6	-3.91678	5.96939	-66.7248	-4105.94	-1065.69	-153.279	284.029	671.535	0	0.00708426	0.00401696	0.00489241	0.241827	-0.367845	0.0283069	300	200	0	-3.90969	5.9734	-66.7199	-44520.1	19137.6	4026.59	284.022	671.566	0
238	7	-12.5998	7.68356	-88.6809	-5224.52	-1156.55	300.695	286.958	668.914	0	0.00615641	0.00425677	0.00280114	0.179157	-0.263046	-0.0123116	300	200	0	-12.5936	7.68782	-88.6781	-58950.1	26051.1	10291.7	286.955	668.927	0
238	8	-24.0082	9.52627	-115.072	-6488.28	-1143.94	928.08	290.059	666.385	0	0.00326598	0.00379118	-0.00141702	0.0330073	-0.0262264	-0.0804054	300	200	0	-24.0049	9.53006	-115.073	-76224.9	34530.2	18431.4	290.059	666.379	0
238	9	-38.1836	11.5747	-146.969	-7943.43	-995.048	1733.84	293.23	664.048	0	-0.00243854	0.00219521	-0.00845974	-0.228033	0.391108	-0.182166	300	200	0	-38.186	11.5769	-146.978	-97041	44931.6	28499.2	293.233	664.023	0
239	0	-55.1669	13.9321	-185.198	-9627.99	-688.93	2719.32	296.28	661.988	0	-0.0118546	-0.00103582	-0.0189547	-0.634768	1.03587	-0.321381	300	200	0	-55.1787	13.931	-185.217	-121934	57525.7	40552.5	296.286	661.944	0
239	1	-74.9693	16.7144	-229.753	-11543.4	-225.338	3882.71	299.019	660.242	0	-0.0257735	-0.0064407	-0.0332779	-1.21057	1.94248	-0.496872	300	200	0	-74.9951	16.708	-229.786	-150899	72312.3	54631	299.028	660.181	0
239	2	-97.441	20.0314	-279.329	-13636	365.772	5208.79	301.31	658.817	0	-0.0446378	-0.0145057	-0.0512891	-1.96101	3.11652	-0.699064	300	200	0	-97.4857	20.0169	-279.38	-183078	88862.2	70661.1	301.32	658.74	0
239	3	-122.067	23.9656	-331.13	-15794.6	1020.7	6655.95	303.082	657.699	0	-0.0681917	-0.025525	-0.07198	-2.85959	4.51225	-0.905771	300	200	0	-122.135	23.9401	-331.202	-216652	106248	88311.6	303.095	657.608	0
239	4	-147.774	28.5551	-381.088	-17864.2	1650.58	8150.12	304.331	656.877	0	-0.095018	-0.0393976	-0.0930411	-3.82949	6.00413	-1.07747	300	200	0	-147.869	28.5157	-381.181	-248981	123109	106865	304.346	656.775	0
239	5	-172.864	33.7757	-424.555	-19676.1	2164.65	9586.19	305.099	656.345	0	-0.121973	-0.0553562	-0.110379	-4.72231	7.35386	-1.15266	300	200	0	-172.986	33.7203	-424.665	-277063	137875	125173	305.115	656.238	0
239	6	-195.161	39.5169	-457.428	-21087.9	2502.33	10839.6	305.47	656.101	0	-0.143562	-0.0716337	-0.117645	-5.29593	8.1765	-1.04443	300	200	0	-195.304	39.4453	-457.546	-298255	149149	141749	305.487	655.995	0
239	7	-212.397	45.5637	-477.324	-22022.3	2658.5	11790.2	305.57	656.137	0	-0.151341	-0.0850904	-0.105887	-5.19543	7.91176	-0.639599	300	200	0	-212.548	45.4786	-477.43	-311033	156098	155026	305.585	656.047	0
239	8	-222.722	51.5985	-484.222	-22487.1	2687.15	12350.9	305.549	656.44	0	-0.133489	-0.0908505	-0.06348	-3.94327	5.81069	0.197142	300	200	0	-222.856	51.5077	-484.285	-315407	158676	163691	305.561	656.388	0
239	9	-225.105	57.2332	-480.314	-22566.5	2682.63	12486.3	305.585	656.983	0	-0.0747573	-0.0820298	0.0234414	-0.947723	0.951395	1.61159	300	200	0	-225.18	57.1512	-480.29	-312811	157579	166962	305.587	657.007	0
240	0	-219.486	62.0775	-469.243	-22390.9	2751.17	12215.7	305.863	657.717	0	0.0428947	-0.0496778	0.169761	4.45889	-7.69755	3.73751	300	200	0	-219.443	62.0279	-469.073	-305614	153999	164706	305.849	657.873	0
240	1	-206.684	65.825	-455.145	-22102.6	2985.46	11604.6	306.559	658.562	0	0.238629	0.0168927	0.389049	12.9379	-21.1443	6.66005	300	200	0	-206.445	65.8419	-454.756	-296490	149300	157393	306.518	658.926	0
240	2	-188.134	68.3182	-441.822	-21828.9	3449.02	10748.3	307.806	659.407	0	0.529583	0.129174	0.689776	25.0023	-40.1472	10.3621	300	200	0	-187.604	68.4474	-441.132	-287892	144754	145949	307.728	660.068	0
240	3	-165.58	69.5689	-432.236	-21668.2	4171.71	9751.13	309.651	660.13	0	0.925815	0.297677	1.06979	40.8011	-64.8735	14.6522	300	200	0	-164.655	69.8665	-431.166	-281724	141360	131545	309.525	661.178	0
240	4	-140.781	69.7273	-428.28	-21683.6	5152.22	8708.35	312.03	660.63	0	1.42299	0.529022	1.5089	59.8189	-94.4269	19.0756	300	200	0	-139.358	70.2563	-426.771	-279201	139778	115396	311.851	662.118	0
240	5	-115.289	69.0184	-430.767	-21903	6362.99	7693.79	314.771	660.846	0	1.99264	0.821694	1.95974	80.4916	-126.247	22.8135	300	200	0	-113.297	69.8401	-428.807	-280846	140317	98596.6	314.544	662.765	0
240	6	-90.3261	67.6743	-439.526	-22321.1	7756.92	6754.27	317.648	660.784	0	2.57021	1.16034	2.33749	99.7561	-155.413	24.5839	300	200	0	-87.7559	68.8346	-437.188	-286561	142970	82014.1	317.387	663.02	0
240	7	-66.7281	65.8898	-453.618	-22906.4	9275.04	5910.13	320.447	660.497	0	3.04179	1.50873	2.5098	112.576	-173.913	22.5654	300	200	0	-63.6864	67.3985	-451.109	-295764	147491	66248.1	320.175	662.81	0
240	8	-44.9884	63.8172	-471.623	-23611.4	10853.9	5162.31	323.014	660.064	0	3.23124	1.80181	2.28904	111.53	-170.025	14.3753	300	200	0	-41.7572	65.619	-469.334	-307582	153488	51659.1	322.764	662.07	0
240	9	-25.362	61.6024	-491.966	-24385.2	12432.3	4502.71	325.271	659.567	0	2.89069	1.93793	1.4304	86.5827	-128.006	-2.85055	300	200	0	-22.4713	63.5404	-490.536	-321062	160544	38454.6	325.083	660.731	0
241	0	-8.00152	59.4375	-513.248	-25186.5	13958.2	3924.26	327.196	659.073	0	1.69896	1.77282	-0.359609	25.238	-28.3798	-32.2199	300	200	0	-6.30256	61.2104	-513.608	-335377	168315	26796.3	327.121	658.702	0
241	1	6.92229	57.5896	-534.506	-25993.4	15393.3	3428.65	328.799	658.631	0	-0.726088	1.11802	-3.39837	-86.6911	150.783	-76.6201	344.369	225.51	0	6.1962	58.7076	-537.904	-349990	176618	16886.9	328.898	655.894	0
241	2	19.1499	56.3879	-555.329	-26807.7	16716.6	3030.29	330.102	658.274	0	-4.79336	-0.252685	-7.97891	-263.39	431.13	-137.956	354.034	233.011	0	14.3565	56.1352	-563.308	-364723	185451	9010.12	330.441	652.25	0
241	3	28.3296	56.1801	-575.826	-27650.8	17923.4	2754.6	331.126	658.019	0	-10.8735	-2.58433	-14.2912	-516.101	829.33	-216.029	358.031	236.113	0	17.4561	53.5958	-590.118	-379707	194950	3510.94	331.778	647.802	0
241	4	34.0771	57.2785	-596.453	-28555.1	19021.7	2630.77	331.891	657.875	0	-19.1978	-6.08268	-22.3526	-850.297	1350.71	-307.827	360.427	238.04	0	14.8793	51.1958	-618.805	-395255	205300	734.22	332.922	642.71	0
241	5	36.0704	59.907	-617.795	-29554.6	20025.4	2682.5	332.414	657.839	0	-29.7752	-10.8101	-32.0562	-1266.75	1986.86	-409.122	361.98	239.517	0	6.2952	49.097	-649.851	-411731	216665	954.56	333.873	637.204	0
241	6	34.1452	64.1658	-640.38	-30676	20951.1	2921.9	332.717	657.903	0	-42.4583	-16.644	-43.3592	-1767.67	2725.85	-518.288	362.867	240.768	0	-8.31308	47.5218	-683.739	-429466	229198	4323.24	334.629	631.45	0
241	7	28.3596	70.0258	-664.54	-31932.7	21816.8	3347.8	332.83	658.052	0	-57.163	-23.3917	-56.4824	-2364.16	3571.04	-638.893	363.224	241.857	0	-28.8034	46.6341	-721.022	-448724	243077	10832.4	335.211	625.449	0
241	8	19.019	77.35	-690.34	-33321.2	22638.9	3945.42	332.794	658.268	0	-74.0429	-30.9642	-71.9935	-3079.95	4552.99	-778.736	363.242	242.781	0	-55.0238	46.3858	-762.333	-469681	258533	20289.4	335.669	619.03	0
241	9	6.65884	85.9286	-717.579	-34821.3	23429.3	4687	332.651	658.526	0	-93.4609	-39.4678	-90.7093	-3947.26	5726.1	-946.247	363.126	243.516	0	-86.8021	46.4609	-808.288	-492403	275808	32309.3	336.071	611.952	0
242	0	-8.01483	95.5077	-745.847	-36398.4	24194.3	5536.17	332.439	658.801	0	-115.767	-49.1618	-113.405	-4994.73	7150.34	-1145.54	363.051	244.043	0	-123.781	46.346	-859.253	-516816	295062	46336.8	336.479	604.061	0
242	1	-24.2124	105.798	-774.595	-38009.7	24936.1	6453.86	332.192	659.07	0	-140.976	-60.3039	-140.407	-6230.61	8863.15	-1372.42	363.125	244.375	0	-165.188	45.4946	-915.002	-542641	316229	61694.6	336.939	595.436	0
242	2	-41.1552	116.479	-803.193	-39610.8	25655.7	7402.42	331.942	659.317	0	-168.494	-72.9474	-171.178	-7625.9	10849.5	-1613.35	363.381	244.549	0	-209.649	43.5317	-974.371	-569331	338880	77652	337.465	586.45	0
242	3	-58.1553	127.207	-830.986	-41159	26352.9	8348.34	331.713	659.53	0	-196.985	-86.7774	-204.059	-9103.48	13019.2	-1846.54	363.801	244.612	0	-255.14	40.4299	-1035.05	-596035	362132	93502.5	338.039	577.729	0
242	4	-74.6675	137.644	-857.355	-42616.4	27026	9264.83	331.523	659.707	0	-224.438	-101.048	-236.263	-10539.1	15200.4	-2044.86	364.337	244.607	0	-299.105	36.5955	-1093.62	-621638	384669	108633	338.612	570.03	0
242	5	-90.3178	147.484	-881.784	-43951.9	27671.7	10133	331.382	659.844	0	-248.433	-114.63	-264.253	-11777.9	17158.2	-2181.43	364.931	244.571	0	-338.75	32.854	-1146.04	-644892	404901	122588	339.117	564.091	0
242	6	-104.912	156.497	-903.921	-45144.7	28286	10942	331.293	659.943	0	-266.55	-126.158	-284.503	-12667.6	18643.5	-2237.5	365.53	244.525	0	-371.462	30.3386	-1188.42	-664648	421287	135112	339.489	560.494	0
242	7	-118.412	164.544	-923.604	-46186.2	28866.3	11687.5	331.254	660.007	0	-276.856	-134.293	-294.487	-13100	19462.7	-2209.01	366.09	244.484	0	-395.267	30.2503	-1218.09	-680130	432729	146156	339.676	559.549	0
242	8	-130.891	171.593	-940.858	-47077.3	29411.4	12370	331.26	660.037	0	-278.357	-138.075	-293.473	-13043.4	19538.5	-2108.21	366.577	244.445	0	-409.248	33.5183	-1234.33	-691130	438893	155832	339.657	561.226	0
242	9	-142.478	177.707	-955.859	-47825.3	29921.3	12991.4	331.303	660.034	0	-271.276	-137.186	-282.732	-12551.6	18929.7	-1960.3	366.953	244.394	0	-413.754	40.5206	-1238.59	-698052	440289	164354	339.441	565.156	0
243	0	-153.304	183.016	-968.895	-48441.8	30397.8	13554	331.374	659.997	0	-256.957	-131.995	-265.069	-11744	17803.5	-1796.85	367.166	244.305	0	-410.261	51.0207	-1233.96	-701777	438083	171970	339.062	570.702	0
243	1	-163.472	187.687	-980.289	-48941.9	30844	14058.9	331.464	659.926	0	-237.433	-123.368	-243.986	-10770.5	16381.6	-1648.72	367.142	244.144	0	-400.905	64.3188	-1224.28	-703399	433752	178911	338.574	577.065	0
243	2	-173.037	191.876	-990.326	-49341.8	31263.9	14503.9	331.569	659.824	0	-214.873	-112.385	-222.835	-9775.89	14885.6	-1540.05	366.801	243.871	0	-387.91	79.4912	-1213.16	-703968	428717	185338	338.041	583.421	0
243	3	-181.995	195.693	-999.206	-49656.7	31660.7	14882.6	331.686	659.696	0	-191.153	-100.094	-204.233	-8874.51	13497.1	-1483.72	366.087	243.453	0	-373.148	95.5993	-1203.44	-704305	424101	191326	337.524	589.057	0
243	4	-190.295	199.186	-1007.05	-49899.9	32037.1	15184.4	331.813	659.551	0	-167.68	-87.3784	-189.802	-8138.49	12339.5	-1480.82	365.012	242.879	0	-357.975	111.808	-1196.85	-704932	420614	196862	337.078	593.473	0
243	5	-197.846	202.34	-1013.92	-50082.5	32397	15397.4	331.952	659.395	0	-145.415	-74.9162	-180.163	-7597.71	11475.1	-1523.31	363.693	242.171	0	-343.261	127.423	-1194.08	-706087	418573	201870	336.741	596.444	0
243	6	-204.54	205.089	-1019.88	-50213.6	32746.3	15509.1	332.108	659.235	0	-124.956	-63.184	-175.112	-7247.61	10911.6	-1596.14	362.312	241.389	0	-329.496	141.905	-1194.99	-707800	417972	206245	336.534	598.005	0
243	7	-210.263	207.339	-1025.05	-50300.8	33093.9	15507.2	332.285	659.071	0	-106.601	-52.4711	-173.881	-7060.09	10613.8	-1679.7	361.041	240.603	0	-316.865	154.868	-1198.94	-709987	418598	209869	336.455	598.381	0
243	8	-214.914	208.973	-1029.65	-50351.5	33452.4	15380	332.489	658.902	0	-90.381	-42.904	-175.421	-6993.43	10521.3	-1753.85	359.978	239.867	0	-305.295	166.069	-1205.07	-712542	420148	212621	336.491	597.903	0
243	9	-218.417	209.877	-1033.96	-50373.1	33839.8	15117.9	332.728	658.719	0	-76.1157	-34.4831	-178.633	-7001.27	10566.1	-1802.15	359.15	239.194	0	-294.532	175.394	-1212.59	-715397	422321	214391	336.621	596.916	0
244	0	-220.727	209.952	-1038.37	-50372.6	34278.5	14714.6	333.012	658.511	0	-63.4954	-27.1338	-182.554	-7040.39	10687.2	-1814.22	358.543	238.566	0	-284.223	182.818	-1220.93	-718556	424886	215088	336.829	595.721	0
244	1	-221.843	209.134	-1043.29	-50355.7	34794.4	14167.5	333.351	658.266	0	-52.182	-20.7575	-186.447	-7076.56	10838.7	-1785.83	358.133	237.955	0	-274.025	188.376	-1229.73	-722085	427707	214655	337.108	594.541	0
244	2	-221.809	207.407	-1049.08	-50328.2	35416.1	13479.1	333.759	657.974	0	-41.9001	-15.2734	-189.833	-7087.46	10992.3	-1717.96	357.905	237.335	0	-263.709	192.134	-1238.91	-726097	430739	213085	337.459	593.521	0
244	3	-220.715	204.808	-1056.07	-50296	36175.3	12656.6	334.255	657.626	0	-32.4913	-10.6373	-192.464	-7062.39	11134.7	-1615.84	357.853	236.695	0	-253.206	194.171	-1248.53	-730733	434024	210426	337.893	592.739	0
244	4	-218.684	201.427	-1064.54	-50265.5	37108.4	11710.7	334.858	657.218	0	-23.9302	-6.84018	-194.282	-7000.39	11262.8	-1487.68	357.972	236.032	0	-242.614	194.587	-1258.83	-736154	437665	206782	338.426	592.214	0
244	5	-215.852	197.401	-1074.74	-50242.6	38255.4	10654.7	335.595	656.749	0	-16.3096	-3.89765	-195.356	-6907.95	11378.9	-1343.03	358.247	235.361	0	-232.161	193.503	-1270.1	-742525	441807	202294	339.079	591.934	0
244	6	-212.343	192.905	-1086.84	-50230.8	39658.4	9505.17	336.49	656.217	0	-9.80143	-1.83573	-195.826	-6795.97	11485.5	-1191.34	358.652	234.704	0	-222.145	191.069	-1282.66	-749992	446606	197124	339.873	591.864	0
244	7	-208.248	188.141	-1100.94	-50230	41356.8	8282.21	337.565	655.625	0	-4.60657	-0.678155	-195.875	-6676.52	11585.2	-1040.58	359.146	234.086	0	-212.854	187.462	-1296.82	-758659	452205	191433	340.825	591.954	0
244	8	-203.596	183.332	-1117.07	-50235.3	43379.4	7010.05	338.833	654.971	0	-0.905059	-0.434217	-195.726	-6560.74	11681.7	-896.778	359.684	233.52	0	-204.501	182.898	-1312.8	-768575	458716	185357	341.942	592.136	0
244	9	-198.36	178.702	-1135.16	-50237.6	45739.8	5716.03	340.294	654.256	0	1.18336	-1.0844	-195.627	-6458.38	11782.9	-764.583	360.231	233.014	0	-197.176	177.617	-1330.79	-779743	466223	178999	343.225	592.333	0
245	0	-192.469	174.419	-1155.12	-50226.9	48436.4	4425.37	341.932	653.482	0	1.62342	-2.56842	-195.833	-6377.99	11901.8	-647.618	360.775	232.569	0	-190.846	171.85	-1350.95	-792146	474785	172415	344.663	592.467	0
245	1	-185.844	170.553	-1176.82	-50193.1	51449.8	3154.74	343.719	652.652	0	0.472971	-4.7809	-196.573	-6326.73	12052.8	-548.644	361.315	232.185	0	-185.371	165.772	-1373.39	-805737	484418	165608	346.238	592.47	0
245	2	-178.432	167.063	-1199.98	-50126.7	54737.7	1910.79	345.616	651.773	0	-2.12285	-7.5794	-198.021	-6309.56	12247.8	-469.958	361.851	231.863	0	-180.555	159.484	-1398	-820372	495052	158554	347.915	592.294	0
245	3	-170.246	163.836	-1224.11	-50019	58230.7	694.096	347.57	650.862	0	-5.94912	-10.8047	-200.264	-6328.04	12494.4	-413.379	362.39	231.599	0	-176.195	153.031	-1424.38	-835762	506495	151230	349.653	591.914	0
245	4	-161.392	160.743	-1248.53	-49863.5	61833.1	-494.374	349.525	649.938	0	-10.7443	-14.3033	-203.291	-6379.75	12796.2	-379.612	362.945	231.382	0	-172.136	146.44	-1451.82	-851475	518438	143656	351.404	591.33	0
245	5	-152.066	157.704	-1272.4	-49657.9	65426.5	-1646.33	351.42	649.027	0	-16.2238	-17.943	-207.008	-6459.15	13151.2	-367.781	363.53	231.202	0	-168.29	139.761	-1479.41	-866974	530478	135920	353.114	590.562	0
245	6	-142.547	154.714	-1294.83	-49404.8	68877	-2742.81	353.194	648.156	0	-22.1008	-21.6216	-211.249	-6559.41	13553.2	-375.563	364.157	231.051	0	-164.648	133.092	-1506.08	-881671	542157	128183	354.732	589.651	0
245	7	-133.163	151.834	-1314.94	-49112.2	72043.9	-3757.08	354.789	647.349	0	-28.1032	-25.2666	-215.798	-6673.55	13992.1	-399.785	364.839	230.925	0	-161.266	126.567	-1530.74	-894985	552999	120663	356.206	588.643	0
245	8	-124.263	149.171	-1331.95	-48791.2	74791.7	-4660.43	356.152	646.631	0	-33.9881	-28.831	-220.422	-6795.06	14455.7	-436.783	365.582	230.828	0	-158.251	120.34	-1552.37	-906385	562556	113603	357.491	587.591	0
245	9	-116.183	146.859	-1345.24	-48455	77001.2	-5426	357.24	646.02	0	-39.5526	-32.2882	-224.924	-6918.91	14931.7	-482.315	366.386	230.761	0	-155.736	114.571	-1570.16	-915456	570458	107245	358.55	586.534	0
246	0	-109.231	145.042	-1354.4	-48117.3	78578.5	-6030.33	358.017	645.527	0	-44.6462	-35.6267	-229.19	-7042.37	15412	-531.794	367.245	230.727	0	-153.877	109.415	-1583.59	-921930	576454	101822	359.353	585.494	0
246	1	-103.658	143.855	-1359.25	-47791.2	79460.1	-6455	358.459	645.16	0	-49.1824	-38.8458	-233.193	-7165.39	15893.4	-581.041	368.156	230.727	0	-152.84	105.009	-1592.44	-925697	580423	97534.4	359.879	584.472	0
246	2	-99.6475	143.409	-1359.79	-47489.4	79616.5	-6689.09	358.55	644.924	0	-53.1482	-41.9566	-236.971	-7290.09	16375.8	-626.792	369.105	230.764	0	-152.796	101.453	-1596.76	-926778	582356	94534.5	360.117	583.46	0
246	3	-97.3112	143.771	-1356.17	-47223.4	79052.4	-6730.31	358.291	644.821	0	-56.6026	-44.98	-240.597	-7419.47	16860.4	-666.572	370.077	230.838	0	-153.914	98.7908	-1596.77	-925286	582332	92920.7	360.067	582.443	0
246	4	-96.6851	144.965	-1348.64	-47001.8	77805.5	-6584.39	357.692	644.851	0	-59.6653	-47.9409	-244.16	-7556.44	17349.5	-698.18	371.058	230.949	0	-156.35	97.0244	-1592.8	-921404	580500	92735.8	359.741	581.404	0
246	5	-97.7308	146.981	-1337.54	-46828.9	75942	-6263.46	356.777	645.011	0	-62.4969	-50.8629	-247.754	-7703.68	17846.7	-718.929	372.034	231.094	0	-160.228	96.1185	-1585.29	-915368	577067	93968.3	359.162	580.323	0
246	6	-100.336	149.774	-1323.29	-46704.4	73550.9	-5784.52	355.582	645.294	0	-65.2735	-53.7649	-251.459	-7863.51	18354.1	-725.468	372.991	231.272	0	-165.609	96.0087	-1574.75	-907461	572280	96552.1	358.362	579.182	0
246	7	-104.318	153.264	-1306.42	-46624.8	70735.2	-5168.19	354.144	645.689	0	-68.1611	-56.6575	-255.34	-8037.7	18871.2	-715.091	373.906	231.478	0	-172.479	96.6068	-1561.76	-898009	566413	100365	357.375	577.968	0
246	8	-109.434	157.347	-1287.48	-46583	67602.3	-4437.51	352.507	646.181	0	-71.2982	-59.5455	-259.451	-8227.75	19395.1	-687.565	374.754	231.712	0	-180.733	97.8013	-1546.94	-887372	559753	105230	356.239	576.667	0
246	9	-115.392	161.895	-1267.09	-46569	64257	-3616.31	350.712	646.753	0	-74.7844	-62.4313	-263.854	-8435.29	19923.5	-645.476	375.51	231.97	0	-190.176	99.4638	-1530.95	-875928	552593	110923	354.986	575.266	0
247	0	-121.863	166.776	-1245.87	-46569.8	60797.9	-2728.29	348.8	647.379	0	-78.6753	-65.3141	-268.639	-8662.63	20456.5	-592.647	376.149	232.246	0	-200.538	101.462	-1514.51	-864069	545232	117189	353.651	573.744	0
247	1	-128.515	171.856	-1224.39	-46570.4	57313.4	-1796.82	346.81	648.036	0	-82.9844	-68.1893	-273.917	-8913.19	20997.8	-532.188	376.658	232.54	0	-211.5	103.667	-1498.31	-852169	537956	123762	352.266	572.076	0
247	2	-135.035	176.997	-1203.15	-46556.9	53879.1	-844.852	344.782	648.696	0	-87.6868	-71.0478	-279.814	-9192.16	21558	-466.189	377.044	232.851	0	-222.722	105.949	-1482.96	-840548	531017	130383	350.869	570.232	0
247	3	-141.154	182.05	-1182.5	-46517.1	50557.3	104.903	342.755	649.338	0	-92.712	-73.8738	-286.483	-9508.91	22159.4	-396.86	377.35	233.192	0	-233.866	108.176	-1468.98	-829454	524637	136807	349.501	568.181	0
247	4	-146.655	186.85	-1162.65	-46441.3	47398.2	1029.37	340.767	649.944	0	-97.9271	-76.6465	-294.166	-9880.87	22843.8	-327.091	377.656	233.589	0	-244.582	110.204	-1456.82	-819085	519028	142808	348.216	565.872	0
247	5	-151.379	191.229	-1143.73	-46322.2	44441.7	1904.93	338.857	650.501	0	-103.12	-79.3431	-303.239	-10336.4	23678.1	-260.729	378.084	234.087	0	-254.499	111.886	-1446.97	-809610	514426	148175	347.078	563.234	0
247	6	-155.228	195.019	-1125.75	-46155.1	41716.7	2708.65	337.057	651	0	-107.983	-81.9313	-314.24	-10916	24757.3	-203.703	378.785	234.738	0	-263.211	113.088	-1439.99	-801196	511104	152717	346.163	560.161	0
247	7	-158.16	198.077	-1108.7	-45937	39240	3420.02	335.393	651.433	0	-112.106	-84.3536	-327.891	-11672	26202.6	-165.056	379.912	235.597	0	-270.266	113.723	-1436.59	-794034	509392	156271	345.554	556.522	0
247	8	-160.182	200.295	-1092.57	-45667.1	37015.8	4022.59	333.88	651.798	0	-114.965	-86.5112	-345.07	-12666.5	28156.4	-157.374	381.596	236.707	0	-275.147	113.784	-1437.64	-788353	509671	158704	345.333	552.166	0
247	9	-161.345	201.624	-1077.37	-45346.5	35036.9	4505.88	332.521	652.09	0	-115.93	-88.2588	-366.729	-13964.8	30770.5	-197.105	383.905	238.079	0	-277.276	113.366	-1444.1	-784409	512345	159925	345.57	546.952	0
248	0	-161.738	202.075	-1063.12	-44977.7	33285.2	4867.17	331.309	652.307	0	-114.289	-89.4142	-393.72	-15623.3	34181.9	-304.068	386.818	239.681	0	-276.027	112.661	-1456.84	-782439	517768	159879	346.311	540.792	0
248	1	-161.476	201.718	-1049.85	-44564.4	31734.6	5111.94	330.228	652.449	0	-109.298	-89.7793	-426.555	-17674.7	38479.3	-499.903	390.21	241.436	0	-270.775	111.939	-1476.4	-782583	526131	158554	347.558	533.701	0
248	2	-160.695	200.671	-1037.55	-44112.5	30353.8	5252.97	329.255	652.516	0	-100.271	-89.1781	-465.259	-20120	43682.8	-807.182	393.889	243.245	0	-260.966	111.493	-1502.8	-784835	537404	155972	349.266	525.808	0
248	3	-159.545	199.083	-1026.16	-43630.1	29109.5	5309.04	328.367	652.518	0	-86.6855	-87.5116	-509.376	-22930.1	49745.4	-1249.53	397.66	245.016	0	-246.23	111.571	-1535.54	-789037	551335	152190	351.353	517.339	0
248	4	-158.177	197.115	-1015.6	-43126.2	27970.7	5302.58	327.541	652.464	0	-68.3026	-84.7895	-558.013	-26046.9	56557.9	-1848.81	401.356	246.678	0	-226.48	112.325	-1573.61	-794899	567483	147300	353.716	508.57	0
248	5	-156.734	194.917	-1005.75	-42609.7	26912.6	5255.79	326.759	652.366	0	-45.2529	-81.1002	-609.796	-29380.2	63938.1	-2615.87	404.852	248.18	0	-201.987	113.817	-1615.55	-801996	585211	141443	356.235	499.805	0
248	6	-155.346	192.612	-996.523	-42088.8	25918.5	5187.29	326.009	652.236	0	-18.0951	-76.5515	-662.811	-32802.9	71617	-3539.26	408.05	249.491	0	-173.441	116.061	-1659.33	-809762	603661	134846	358.78	491.362	0
248	7	-154.125	190.294	-987.802	-41571.1	24979.4	5110.42	325.288	652.084	0	12.2012	-71.2381	-714.639	-36155	79239.6	-4581.48	410.881	250.592	0	-141.923	119.056	-1702.44	-817499	621764	127822	361.217	483.549	0
248	8	-153.157	188.032	-979.501	-41062.6	24089	5032.56	324.593	651.922	0	44.3462	-65.2559	-762.574	-39256.8	86395.7	-5686.67	413.295	251.479	0	-108.811	122.776	-1742.07	-824436	638330	120735	363.421	476.633	0
248	9	-152.495	185.878	-971.553	-40566.6	23240.8	4955.8	323.921	651.755	0	76.8526	-58.7506	-803.971	-41932.7	92673	-6794.84	415.269	252.157	0	-75.6428	127.127	-1775.52	-829839	652202	113951	365.284	470.814	0
249	0	-152.157	183.867	-963.942	-40082.9	22428.1	4878.97	323.267	651.582	0	108.146	-51.9678	-836.627	-44035	97714.7	-7853.7	416.796	252.634	0	-44.0107	131.9	-1800.57	-833117	662426	107782	366.725	466.213	0
249	1	-152.134	182.028	-956.686	-39609	21646	4799.96	322.626	651.402	0	136.657	-45.2667	-859.055	-45464.6	101265	-8822.25	417.88	252.924	0	-15.4768	136.761	-1815.74	-833898	668376	102476	367.692	462.876	0
249	2	-152.408	180.369	-949.808	-39142.5	20891.6	4716.61	321.996	651.211	0	160.911	-39.0971	-870.596	-46180.1	103193	-9669.2	418.532	253.044	0	8.50273	141.271	-1820.4	-832044	669798	98215.6	368.163	460.79	0
249	3	-152.954	178.878	-943.307	-38681.2	20164.7	4626.65	321.377	651.006	0	179.627	-33.949	-871.372	-46195	103489	-10372	418.765	253.014	0	26.6739	144.929	-1814.68	-827611	666777	95109.5	368.141	459.898	0
249	4	-153.744	177.522	-937.146	-38223.3	19466.2	4527.61	320.772	650.787	0	191.838	-30.2846	-862.137	-45567.4	102247	-10916.9	418.597	252.854	0	38.0947	147.237	-1799.28	-820810	659669	93197.9	367.645	460.115	0
249	5	-154.75	176.249	-931.254	-37767.6	18797.1	4417.21	320.185	650.556	0	196.977	-28.47	-844.093	-44386.5	99641.5	-11298.6	418.046	252.585	0	42.2269	147.779	-1775.35	-811944	649016	92454.6	366.713	461.339	0
249	6	-155.939	175.001	-925.539	-37313.7	18159.2	4293.83	319.62	650.316	0	194.93	-28.7246	-818.731	-42760.4	95900	-11518.6	417.133	252.228	0	38.9911	146.277	-1744.27	-801378	635469	92795	365.391	463.46	0
249	7	-157.269	173.721	-919.927	-36862	17556.2	4156.56	319.084	650.071	0	186.053	-31.0862	-787.677	-40803.9	91276.5	-11582.4	415.881	251.803	0	28.7834	142.635	-1707.6	-789510	619732	94088.4	363.734	466.359	0
249	8	-158.686	172.366	-914.382	-36413	16992.6	4004.72	318.584	649.823	0	171.134	-35.3957	-752.571	-38627.6	86028.7	-11497.9	414.313	251.328	0	12.4482	136.97	-1666.95	-776753	602510	96169.4	361.802	469.916	0
249	9	-160.118	170.913	-908.921	-35967.1	16469.7	3837.45	318.12	649.571	0	151.311	-41.3119	-714.975	-36332.5	80397.8	-11275.3	412.448	250.816	0	-8.80663	129.601	-1623.9	-763515	584459	98852	359.651	474.006	0
250	0	-161.483	169.357	-903.617	-35524.2	15984.9	3654.16	317.69	649.313	0	127.936	-48.3557	-676.308	-34006.9	74596.7	-10927.4	410.3	250.283	0	-33.5473	121.002	-1579.92	-750191	566169	101945	357.333	478.503	0
250	1	-162.695	167.711	-898.58	-35083.7	15534.1	3454.74	317.287	649.044	0	102.411	-55.9736	-637.772	-31724.2	68804.2	-10469.6	407.882	249.742	0	-60.2846	111.737	-1536.35	-737133	548137	105268	354.895	483.285	0
250	2	-163.681	165.985	-893.909	-34644.8	15115.2	3239.02	316.909	648.757	0	76.0372	-63.6094	-600.319	-29541.1	63161.5	-9918.32	405.213	249.209	0	-87.6435	102.376	-1494.23	-724620	530752	108671	352.386	488.235	0
250	3	-164.394	164.184	-889.648	-34208	14728.9	3006.74	316.556	648.451	0	49.9076	-70.7678	-564.647	-27498.4	57771.3	-9290.63	402.314	248.7	0	-114.487	93.4165	-1454.3	-712837	514284	112040	349.852	493.243	0
250	4	-164.819	162.304	-885.771	-33774.9	14376.1	2758.06	316.23	648.131	0	24.858	-77.055	-531.243	-25623.1	52703.2	-8602.99	399.207	248.232	0	-139.961	85.2495	-1417.01	-701875	498902	115298	347.339	498.207	0
250	5	-164.961	160.338	-882.206	-33347.6	14057.2	2493.42	315.934	647.8	0	1.47763	-82.1968	-500.416	-23930.7	48002.9	-7872.23	395.926	247.822	0	-163.483	78.1411	-1382.62	-691757	484694	118394	344.886	503.035	0
250	6	-164.841	158.279	-878.863	-32928.2	13771.8	2212.98	315.67	647.467	0	-19.8465	-86.043	-472.324	-22427.1	43697.9	-7117.43	392.517	247.483	0	-184.688	72.2356	-1351.19	-682459	471691	121289	342.533	507.647	0
250	7	-164.491	156.13	-875.661	-32517.6	13520.3	1916.91	315.44	647.135	0	-38.8769	-88.5618	-447.006	-21110	39801.9	-6360.5	389.041	247.225	0	-203.368	67.5677	-1322.67	-673939	459884	123942	340.314	511.982	0
250	8	-163.938	153.907	-872.555	-32115.3	13303.4	1606.58	315.247	646.806	0	-55.4864	-89.8266	-424.418	-19971.8	36317.6	-5624.9	385.57	247.057	0	-219.424	64.0803	-1296.97	-666154	449245	126305	338.259	515.993	0
250	9	-163.2	151.641	-869.548	-31720.3	13122	1285.02	315.091	646.479	0	-69.6371	-89.994	-404.465	-19001.8	33237.2	-4933.48	382.176	246.98	0	-232.837	61.6471	-1274.01	-659080	439739	128325	336.388	519.649	0
251	0	-162.277	149.376	-866.691	-31331.6	12975.5	956.263	314.971	646.151	0	-81.3719	-89.2755	-387.012	-18187.4	30545.7	-4306.2	378.927	246.994	0	-243.649	60.1006	-1253.7	-652718	431327	129944	334.714	522.933	0
251	1	-161.159	147.161	-864.072	-30949.1	12861	624.398	314.884	645.818	0	-90.8096	-87.9056	-371.889	-17514.1	28222.4	-3758.15	375.889	247.095	0	-251.968	59.2557	-1235.96	-647081	423966	131112	333.24	525.846	0
251	2	-159.834	145.038	-861.776	-30573.8	12774.4	292.858	314.823	645.478	0	-98.1427	-86.1157	-358.9	-16966.3	26241.4	-3298.43	373.116	247.273	0	-257.977	58.9223	-1220.68	-642175	417601	131798	331.963	528.399	0
251	3	-158.307	143.029	-859.849	-30207.5	12711.7	-35.9167	314.784	645.131	0	-103.627	-84.1125	-347.819	-16527.7	24573	-2929.75	370.649	247.518	0	-261.934	58.9167	-1207.67	-637978	412158	132002	330.873	530.615	0
251	4	-156.595	141.141	-858.29	-29853	12669.2	-360.203	314.761	644.782	0	-107.562	-82.0612	-338.402	-16181.5	23184	-2648.16	368.51	247.817	0	-264.157	59.0799	-1196.69	-634436	407540	131751	329.96	532.528	0
251	5	-154.728	139.365	-857.053	-29513.1	12644.7	-678.747	314.754	644.436	0	-110.272	-80.0737	-330.391	-15910.6	22038.4	-2442.77	366.704	248.157	0	-264.999	59.2913	-1187.44	-631458	403636	131104	329.208	534.176	0
251	6	-152.745	137.682	-856.064	-29190.4	12638.2	-990.966	314.763	644.098	0	-112.073	-78.2106	-323.518	-15698.2	21096.4	-2296.57	365.209	248.523	0	-264.817	59.4715	-1179.58	-628936	400320	130143	328.599	535.606	0
251	7	-150.687	136.075	-855.257	-28885.8	12649.8	-1296.96	314.791	643.774	0	-113.25	-76.4929	-317.529	-15527.9	20318.4	-2189.67	363.989	248.903	0	-263.938	59.5823	-1172.79	-626766	397473	128958	328.111	536.864	0
251	8	-148.591	134.54	-854.591	-28598.1	12677	-1596.81	314.834	643.464	0	-114.039	-74.9196	-312.21	-15386.3	19669.2	-2103.71	363	249.282	0	-262.63	59.6199	-1166.8	-624865	394993	127634	327.722	537.99	0
251	9	-146.481	133.086	-854.062	-28325.1	12716.2	-1890.02	314.889	643.165	0	-114.615	-73.4809	-307.419	-15263.2	19119.5	-2024.93	362.194	249.649	0	-261.095	59.6051	-1161.48	-623189	392813	126243	327.41	539.01	0
252	0	-144.369	131.736	-853.705	-28065.1	12764.5	-2175.84	314.952	642.875	0	-115.095	-72.1588	-303.076	-15151.1	18645.7	-1945.2	361.522	249.991	0	-259.464	59.5774	-1156.78	-621732	390899	124836	327.153	539.939	0
252	1	-142.263	130.516	-853.578	-27818	12820.3	-2453.57	315.02	642.59	0	-115.552	-70.931	-299.132	-15044.6	18228.9	-1861.3	360.939	250.294	0	-257.815	59.5846	-1152.71	-620512	389237	123452	326.936	540.788	0
252	2	-140.171	129.444	-853.717	-27584.7	12882.6	-2722.6	315.09	642.311	0	-116.03	-69.7845	-295.539	-14941	17854.5	-1773.11	360.413	250.555	0	-256.201	59.6599	-1149.26	-619537	387812	122113	326.745	541.569	0
252	3	-138.108	128.531	-854.111	-27365.7	12951.4	-2982.37	315.164	642.04	0	-116.557	-68.7217	-292.241	-14840.5	17511.7	-1682.3	359.922	250.782	0	-254.665	59.8089	-1146.35	-618791	386593	120835	326.574	542.296	0
252	4	-136.093	127.769	-854.712	-27160.2	13029.5	-3232.43	315.244	641.777	0	-117.148	-67.7515	-289.18	-14745.9	17192.8	-1592	359.453	250.992	0	-253.241	60.0177	-1143.89	-618236	385546	119627	326.421	542.985	0
252	5	-134.147	127.146	-855.443	-26966.8	13121.4	-3472.32	315.339	641.524	0	-117.805	-66.8798	-286.31	-14659.7	16892.3	-1505.98	359	251.202	0	-251.953	60.2661	-1141.75	-617816	384633	118493	326.287	543.646	0
252	6	-132.285	126.643	-856.21	-26783.6	13230.9	-3701.12	315.453	641.282	0	-118.52	-66.1071	-283.591	-14583.9	16606.1	-1427.7	358.557	251.426	0	-250.805	60.5354	-1139.8	-617468	383816	117429	326.177	544.283	0
252	7	-130.508	126.243	-856.923	-26609.2	13359.8	-3917.51	315.59	641.052	0	-119.274	-65.4307	-281.005	-14519.6	16330.7	-1360.12	358.116	251.67	0	-249.781	60.8119	-1137.93	-617134	383058	116430	326.092	544.896	0
252	8	-128.806	125.935	-857.532	-26443	13508.1	-4120.8	315.752	640.836	0	-120.042	-64.8475	-278.558	-14467.5	16063.6	-1305.37	357.667	251.937	0	-248.848	61.0875	-1136.09	-616784	382343	115480	326.029	545.482	0
252	9	-127.156	125.716	-858.037	-26285	13674.3	-4311.13	315.937	640.634	0	-120.798	-64.3542	-276.293	-14428.8	15806.4	-1264.39	357.209	252.223	0	-247.953	61.3623	-1134.33	-616430	381681	114558	325.989	546.027	0
253	0	-125.524	125.592	-858.487	-26134.6	13855.6	-4488.83	316.14	640.443	0	-121.51	-63.942	-274.266	-14404.3	15565.1	-1237.19	356.752	252.52	0	-247.035	61.6501	-1132.75	-616110	381104	113641	325.973	546.518	0
253	1	-123.871	125.571	-858.946	-25990.6	14049.1	-4653.98	316.356	640.259	0	-122.157	-63.5983	-272.533	-14394.2	15347.1	-1222.77	356.313	252.816	0	-246.028	61.9725	-1131.48	-615874	380649	112708	325.98	546.938	0
253	2	-122.158	125.66	-859.46	-25852	14253.3	-4806.44	316.584	640.079	0	-122.724	-63.3159	-271.135	-14397.2	15157.9	-1218.59	355.906	253.1	0	-244.882	62.3442	-1130.59	-615754	380344	111740	326.014	547.275	0
253	3	-120.359	125.862	-860.039	-25719.2	14468.2	-4945.77	316.823	639.905	0	-123.211	-63.097	-270.087	-14410.5	15000.1	-1220.47	355.538	253.355	0	-243.57	62.7654	-1130.13	-615758	380197	110725	326.075	547.524	0
253	4	-118.456	126.172	-860.663	-25593.2	14694.5	-5071.53	317.074	639.737	0	-123.629	-62.9482	-269.387	-14430.6	14874	-1223.61	355.214	253.568	0	-242.085	63.2236	-1130.05	-615871	380204	109656	326.166	547.68	0
253	5	-116.445	126.574	-861.282	-25475.3	14933.3	-5183.61	317.339	639.578	0	-123.997	-62.8766	-269.018	-14455.3	14778.4	-1224	354.935	253.734	0	-240.442	63.6978	-1130.3	-616059	380343	108533	326.287	547.745	0
253	6	-114.334	127.052	-861.829	-25366.3	15185.8	-5281.93	317.62	639.433	0	-124.333	-62.8893	-268.948	-14483.6	14711.3	-1219.19	354.699	253.853	0	-238.667	64.1631	-1130.78	-616275	380586	107358	326.439	547.725	0
253	7	-112.135	127.591	-862.226	-25267	15453.4	-5365.75	317.923	639.304	0	-124.65	-62.9966	-269.151	-14516.3	14670.5	-1208.07	354.507	253.934	0	-236.785	64.5945	-1131.38	-616471	380902	106137	326.626	547.626	0
253	8	-109.853	128.185	-862.411	-25176.3	15737.5	-5433.56	318.248	639.193	0	-124.958	-63.2088	-269.623	-14555.3	14655	-1190.3	354.354	253.984	0	-234.811	64.976	-1132.03	-616608	381274	104871	326.848	547.446	0
253	9	-107.484	128.84	-862.372	-25090.8	16039.2	-5483.68	318.599	639.095	0	-125.254	-63.526	-270.393	-14603.8	14665.1	-1166.27	354.236	254.01	0	-232.738	65.3145	-1132.77	-616685	381705	103560	327.106	547.175	0
254	0	-105.005	129.579	-862.174	-25005.6	16359.4	-5514.18	318.975	639.003	0	-125.525	-63.9314	-271.518	-14666	14701.1	-1137.36	354.144	254.015	0	-230.531	65.6475	-1133.69	-616750	382234	102201	327.398	546.799	0
254	1	-102.381	130.427	-861.938	-24916	16701	-5522.75	319.376	638.907	0	-125.742	-64.399	-273.068	-14746.3	14764.1	-1105.58	354.067	254.002	0	-228.123	66.0282	-1135.01	-616889	382917	100781	327.722	546.304	0
254	2	-99.5681	131.404	-861.787	-24817.9	17070.9	-5506.97	319.809	638.798	0	-125.872	-64.9073	-275.093	-14847.8	14855.2	-1072.62	354.001	253.974	0	-225.44	66.4967	-1136.88	-617182	383811	99280.3	328.082	545.681	0
254	3	-96.5319	132.51	-861.792	-24709.1	17479.4	-5464.73	320.283	638.672	0	-125.892	-65.4475	-277.599	-14971.1	14974.8	-1039.13	353.944	253.931	0	-222.424	67.0621	-1139.39	-617674	384948	97677.7	328.484	544.934	0
254	4	-93.2479	133.726	-861.962	-24589.3	17937.1	-5394.68	320.81	638.527	0	-125.791	-66.0225	-280.548	-15114.3	15121.4	-1005.15	353.9	253.874	0	-219.039	67.7033	-1142.51	-618360	386325	95950.7	328.935	544.074	0
254	5	-89.7031	135.021	-862.236	-24460.8	18450.3	-5297.06	321.398	638.369	0	-125.564	-66.6436	-283.869	-15273.6	15292.9	-970.789	353.873	253.805	0	-215.267	68.3772	-1146.1	-619190	387908	94077	329.442	543.12	0
254	6	-85.899	136.356	-862.494	-24327.5	19018.3	-5174.29	322.05	638.206	0	-125.208	-67.3266	-287.475	-15444.8	15487.6	-936.565	353.875	253.726	0	-211.106	69.0297	-1149.97	-620075	389630	92037.9	330.006	542.092	0
254	7	-81.8513	137.699	-862.587	-24194	19632.7	-5030.13	322.76	638.048	0	-124.724	-68.0856	-291.28	-15624.4	15705.4	-903.119	353.919	253.64	0	-206.576	69.613	-1153.87	-620911	391414	89824.8	330.626	541.009	0
254	8	-77.5861	139.029	-862.404	-24064.4	20281.9	-4868.23	323.518	637.904	0	-124.11	-68.9273	-295.223	-15808.7	15948.8	-870.778	354.023	253.548	0	-201.696	70.1017	-1157.63	-621620	393200	87441.1	331.297	539.884	0
254	9	-73.1357	140.353	-861.924	-23942.4	20954.4	-4691	324.311	637.778	0	-123.348	-69.8478	-299.283	-15994	16221	-839.884	354.199	253.441	0	-196.484	70.505	-1161.21	-622183	394969	84903.1	332.014	538.721	0
255	0	-68.5395	141.704	-861.201	-23830.6	21638	-4498.93	325.125	637.671	0	-122.409	-70.8332	-303.479	-16177.4	16524.4	-811.408	354.45	253.306	0	-190.948	70.8712	-1164.68	-622634	396732	82241.8	332.767	537.518	0
255	1	-63.8462	143.139	-860.331	-23729	22319.1	-4290.81	325.943	637.581	0	-121.258	-71.8675	-307.846	-16358	16859.4	-786.725	354.766	253.137	0	-185.104	71.2719	-1168.18	-623037	398517	79501.8	333.538	536.27	0
255	2	-59.1195	144.711	-859.402	-23636.1	22986	-4064.78	326.747	637.503	0	-119.871	-72.9445	-312.407	-16535.9	17224.9	-767.177	355.136	252.931	0	-178.99	71.7663	-1171.81	-623444	400345	76735	334.315	534.975	0
255	3	-54.4354	146.448	-858.462	-23550.6	23631.7	-3818.85	327.528	637.434	0	-118.234	-74.0725	-317.156	-16711	17619.2	-754.361	355.554	252.69	0	-172.67	72.3753	-1175.62	-623881	402225	73991.8	335.089	533.638	0
255	4	-49.872	148.352	-857.514	-23472.3	24253.8	-3551.32	328.284	637.372	0	-116.35	-75.2701	-322.073	-16883.6	18041.3	-750.216	356.016	252.421	0	-166.222	73.0815	-1179.59	-624346	404150	71314.8	335.856	532.266	0
255	5	-45.5001	150.402	-856.521	-23401.3	24852.8	-3262.22	329.016	637.321	0	-114.233	-76.5614	-327.143	-17054	18492.4	-756.105	356.527	252.13	0	-159.733	73.8409	-1183.66	-624817	406112	68735.7	336.62	530.862	0
255	6	-41.3765	152.567	-855.424	-23337.7	25429.9	-2954.25	329.728	637.282	0	-111.907	-77.971	-332.368	-17224	18977.4	-772.297	357.098	251.822	0	-153.283	74.5963	-1187.79	-625264	408103	66273.4	337.386	529.423	0
255	7	-37.5359	154.812	-854.167	-23280.8	25984.6	-2632.44	330.421	637.256	0	-109.389	-79.5224	-337.778	-17398	19503.9	-799.013	357.742	251.507	0	-146.925	75.2894	-1191.94	-625662	410124	63930.1	338.163	527.941	0
255	8	-33.9885	157.106	-852.719	-23230	26516.6	-2302.91	331.097	637.242	0	-106.691	-81.2349	-343.435	-17583.6	20080.2	-837.751	358.469	251.199	0	-140.679	75.8708	-1196.15	-626018	412196	61691.7	338.956	526.403	0
255	9	-30.7231	159.424	-851.092	-23185.1	27027.1	-1971.63	331.756	637.242	0	-103.808	-83.1192	-349.441	-17790.4	20717.5	-891.105	359.288	250.911	0	-134.531	76.3052	-1200.53	-626367	414362	59531.6	339.769	524.792	0
256	0	-27.7135	161.748	-849.327	-23144.9	27517.9	-1643.72	332.4	637.251	0	-100.721	-85.1724	-355.951	-18029.7	21434.1	-962.132	360.216	250.652	0	-128.435	76.5758	-1205.28	-626778	416700	57416.4	340.615	523.078	0
256	1	-24.9257	164.061	-847.48	-23107.5	27989	-1322.95	333.026	637.266	0	-97.3871	-87.379	-363.175	-18314.6	22256.6	-1054.94	361.283	250.429	0	-122.313	76.6816	-1210.66	-627339	419313	55308.7	341.503	521.222	0
256	2	-22.3293	166.342	-845.607	-23070.9	28436.8	-1011.76	333.629	637.283	0	-93.7424	-89.7164	-371.344	-18659.6	23216.2	-1175.27	362.519	250.249	0	-116.072	76.626	-1216.95	-628142	422310	53170.1	342.445	519.182	0
256	3	-19.9064	168.567	-843.737	-23034.7	28855.8	-711.94	334.2	637.301	0	-89.7039	-92.1591	-380.663	-19078.1	24342.6	-1329.87	363.948	250.118	0	-109.61	76.4082	-1224.4	-629257	425780	50964.3	343.449	516.927	0
256	4	-17.6535	170.702	-841.871	-22998.8	29240	-425.289	334.732	637.319	0	-85.1686	-94.6738	-391.268	-19579	25659.3	-1525.34	365.58	250.04	0	-102.822	76.0282	-1233.14	-630723	429776	48660.1	344.52	514.437	0
256	5	-15.577	172.711	-839.977	-22962.9	29584.4	-153.515	335.221	637.338	0	-80.0174	-97.2167	-403.211	-20165.4	27181.2	-1767.81	367.412	250.012	0	-95.5944	75.4939	-1243.19	-632533	434311	46232.3	345.661	511.714	0
256	6	-13.69	174.557	-838.009	-22926	29887.4	102.133	335.665	637.358	0	-74.1218	-99.7478	-416.476	-20835.8	28917	-2064.24	369.433	250.029	0	-87.8118	74.8095	-1254.48	-634652	439365	43656	346.875	508.769	0
256	7	-12.008	176.212	-835.916	-22887.6	30150.9	340.402	336.069	637.38	0	-67.3528	-102.248	-431.014	-21586.7	30873.3	-2422.78	371.629	250.084	0	-79.3608	73.9638	-1266.93	-637035	444912	40902.2	348.167	505.621	0
256	8	-10.541	177.655	-833.657	-22847	30376.9	559.302	336.438	637.406	0	-59.5974	-104.709	-446.76	-22414.3	33052.2	-2850.61	373.982	250.171	0	-70.1384	72.9457	-1280.42	-639643	450921	37941.9	349.538	502.293	0
256	9	-9.28603	178.881	-831.219	-22802.5	30565.3	756.318	336.772	637.433	0	-50.7733	-107.108	-463.623	-23312.9	35446.2	-3351.67	376.455	250.284	0	-60.0593	71.7736	-1294.84	-642438	457347	34755.9	350.98	498.813	0
257	0	-8.22669	179.904	-828.632	-22751.3	30713.4	929.103	337.065	637.457	0	-40.8324	-109.397	-481.453	-24273.2	38033.4	-3926.75	378.997	250.417	0	-49.0591	70.5065	-1310.08	-645396	464127	31339.1	352.475	495.22	0
257	1	-7.34032	180.743	-825.97	-22691.3	30819.1	1075.71	337.313	637.472	0	-29.765	-111.522	-500.022	-25280.7	40776.9	-4574.54	381.55	250.559	0	-37.1053	69.2204	-1325.99	-648496	471175	27697.9	353.994	491.57	0
257	2	-6.60911	181.42	-823.31	-22621.9	30882.9	1194.53	337.511	637.477	0	-17.6184	-113.451	-519.015	-26316.2	43625.7	-5291.65	384.055	250.704	0	-24.2276	67.9683	-1342.32	-651698	478369	23848.6	355.507	487.93	0
257	3	-6.02895	181.943	-820.687	-22544.7	30906.9	1284.23	337.66	637.471	0	-4.51673	-115.184	-538.05	-27356.1	46521.7	-6071.26	386.464	250.843	0	-10.5457	66.7588	-1358.74	-654925	485556	19821.6	356.986	484.369	0
257	4	-5.61308	182.313	-818.088	-22461.7	30893.6	1343.69	337.763	637.456	0	9.33851	-116.748	-556.702	-28372.8	49405.6	-6902.14	388.747	250.966	0	3.72542	65.5644	-1374.79	-658061	492557	15667.2	358.408	480.952	0
257	5	-5.38891	182.518	-815.455	-22374.4	30844.2	1372.2	337.825	637.438	0	23.6813	-118.183	-574.506	-29335.2	52216.2	-7769.22	390.889	251.062	0	18.2924	64.3355	-1389.96	-660950	499171	11454.6	359.757	477.739	0
257	6	-5.38815	182.55	-812.711	-22284	30759.1	1369.93	337.848	637.419	0	38.194	-119.543	-590.98	-30212.1	54887.8	-8654.38	392.876	251.122	0	32.8059	63.0071	-1403.69	-663421	505179	7265.64	361.016	474.781	0
257	7	-5.63815	182.397	-809.785	-22191.3	30638.6	1337.76	337.836	637.404	0	52.5201	-120.888	-605.675	-30974.9	57352.4	-9536.88	394.692	251.141	0	46.8819	61.5096	-1415.46	-665317	510379	3189.02	362.164	472.122	0
257	8	-6.15677	182.06	-806.634	-22097	30483.5	1276.78	337.791	637.394	0	66.2838	-122.274	-618.224	-31599.3	59547.7	-10395.2	396.321	251.113	0	60.127	59.7863	-1424.86	-666518	514603	-683.678	363.186	469.793	0
257	9	-6.94679	181.547	-803.264	-22000.7	30294.5	1188.08	337.714	637.389	0	79.1115	-123.746	-628.371	-32067.9	61424.4	-11209.7	397.752	251.033	0	72.1647	57.8014	-1431.64	-666959	517746	-4265.96	364.066	467.81	0
258	0	-7.99288	180.885	-799.734	-21901.8	30072.5	1072.92	337.603	637.386	0	90.6457	-125.346	-635.973	-32371.4	62948.4	-11963	398.98	250.901	0	82.6528	55.5388	-1435.71	-666640	519766	-7481.98	364.791	466.185	0
258	1	-9.26653	180.109	-796.146	-21800.2	29818.5	932.678	337.454	637.382	0	100.557	-127.113	-640.987	-32508.3	64099.6	-12639.4	400.002	250.716	0	91.2901	52.9962	-1437.13	-665611	520676	-10266.6	365.351	464.922	0
258	2	-10.7362	179.255	-792.589	-21695.9	29534.9	768.378	337.264	637.373	0	108.557	-129.079	-643.447	-32484.5	64869.4	-13223.5	400.815	250.485	0	97.8205	50.175	-1436.04	-663941	520520	-12564.9	365.74	464.02	0
258	3	-12.3748	178.346	-789.111	-21589.2	29225	580.815	337.035	637.359	0	114.418	-131.271	-643.448	-32312.4	65259.2	-13701.9	401.421	250.218	0	102.043	47.0749	-1432.56	-661689	519354	-14333.6	365.955	463.471	0
258	4	-14.1615	177.398	-785.71	-21480.4	28891.8	371.306	336.772	637.339	0	117.992	-133.697	-641.124	-32008.2	65280.7	-14063.7	401.822	249.925	0	103.83	43.7004	-1426.83	-658899	517239	-15542.1	366.001	463.261	0
258	5	-16.0803	176.413	-782.344	-21370	28537.1	141.868	336.476	637.315	0	119.221	-136.345	-636.637	-31589.2	64954.2	-14301	402.027	249.619	0	103.141	40.0681	-1418.98	-655593	514235	-16173.9	365.886	463.372	0
258	6	-18.12	175.389	-778.949	-21258.2	28162.9	-104.957	336.155	637.291	0	118.141	-139.178	-630.163	-31072	64306.7	-14408.8	402.048	249.308	0	100.021	36.2105	-1409.11	-651784	510402	-16225.6	365.623	463.783	0
258	7	-20.2713	174.319	-775.47	-21145.6	27772.8	-366.053	335.814	637.268	0	114.877	-142.136	-621.904	-30472.8	63370.3	-14385.8	401.897	248.999	0	94.6061	32.1826	-1397.37	-647491	505814	-15707	365.225	464.468	0
258	8	-22.5213	173.198	-771.88	-21033	27372.8	-637.593	335.463	637.249	0	109.644	-145.128	-612.097	-29808.2	62181.7	-14234.2	401.588	248.699	0	87.123	28.0706	-1383.98	-642760	500566	-14641.5	364.708	465.403	0
258	9	-24.8458	172.034	-768.201	-20921	26967.9	-915.429	335.105	637.234	0	102.732	-148.037	-601.014	-29094.9	60780.4	-13959.9	401.13	248.41	0	77.8864	23.9967	-1369.22	-637670	494774	-13066.8	364.087	466.56	0
259	0	-27.2052	170.85	-764.508	-20810.7	26561.4	-1196.39	334.743	637.221	0	94.4846	-150.736	-588.955	-28349.2	59207.2	-13571.8	400.529	248.135	0	67.2794	20.1131	-1353.46	-632336	488578	-11036	363.37	467.911	0
259	1	-29.5513	169.678	-760.918	-20703.7	26156.3	-1479	334.375	637.209	0	85.2654	-153.102	-576.225	-27586.3	57502.1	-13082	399.791	247.874	0	55.714	16.5759	-1337.14	-626900	482127	-8614.98	362.565	469.43	0
259	2	-31.8413	168.547	-757.545	-20601.6	25755.5	-1762.59	333.999	637.195	0	75.427	-155.036	-563.106	-26819.8	55704.6	-12507.1	398.924	247.628	0	43.5857	13.5108	-1320.65	-621497	475563	-5878.69	361.682	471.09	0
259	3	-34.0466	167.47	-754.453	-20505.1	25362.3	-2046.33	333.617	637.179	0	65.2896	-156.48	-549.84	-26061.1	53851.7	-11866.1	397.941	247.398	0	31.243	10.9899	-1304.29	-616223	469002	-2904.96	360.733	472.862	0
259	4	-36.1545	166.446	-751.653	-20414	24979.8	-2329.15	333.233	637.159	0	55.1286	-157.418	-536.627	-25319.9	51976.9	-11177.9	396.858	247.184	0	18.9741	9.02841	-1288.28	-611134	462530	229.996	359.736	474.716	0
259	5	-38.1665	165.467	-749.109	-20328.4	24611.5	-2610.16	332.854	637.137	0	45.1701	-157.876	-523.629	-24604.1	50110.6	-10460.3	395.699	246.988	0	7.00364	7.59016	-1272.74	-606251	456207	3454.13	358.71	476.622	0
259	6	-40.0937	164.517	-746.771	-20248.8	24260.8	-2888.97	332.488	637.115	0	35.5886	-157.913	-510.975	-23919.2	48280.7	-9728.9	394.488	246.811	0	-4.50507	6.60385	-1257.75	-601576	450082	6702.69	357.676	478.549	0
259	7	-41.9508	163.584	-744.595	-20176.3	23930.2	-3165.63	332.139	637.097	0	26.5066	-157.595	-498.771	-23269.4	46511.2	-8997.19	393.252	246.654	0	-15.4442	5.98872	-1243.37	-597115	444193	9922.47	356.654	480.472	0
259	8	-43.7488	162.662	-742.567	-20111.4	23621.2	-3439.95	331.81	637.084	0	18.0007	-156.987	-487.119	-22659.4	44819.6	-8276.45	392.01	246.517	0	-25.7481	5.6745	-1229.69	-592888	438583	13072.6	355.657	482.368	0
259	9	-45.4879	161.758	-740.725	-20053.7	23334.4	-3710.74	331.502	637.073	0	10.1132	-156.148	-476.124	-22094.2	43216.1	-7575.95	390.766	246.404	0	-35.3747	5.6096	-1216.85	-588946	433303	16121.2	354.691	484.214	0
260	0	-47.157	160.894	-739.152	-20002.2	23069.9	-3975.78	331.211	637.061	0	2.86495	-155.129	-465.903	-21578	41704.7	-6903.05	389.514	246.314	0	-44.292	5.76524	-1205.05	-585367	428417	19043.5	353.752	485.989	0
260	1	-48.7395	160.098	-737.946	-19955.4	22827.4	-4232.92	330.934	637.042	0	-3.74199	-153.969	-456.54	-21112.3	40288.7	-6262.8	388.248	246.244	0	-52.4815	6.12843	-1194.49	-582228	423981	21822.3	352.84	487.676	0
260	2	-50.2237	159.392	-737.173	-19912	22606.1	-4481.25	330.666	637.011	0	-9.72969	-152.71	-448.051	-20693.9	38972.9	-5657.35	386.983	246.187	0	-59.9534	6.68118	-1185.22	-579571	420024	24448.2	351.956	489.268	0
260	3	-51.6093	158.78	-736.84	-19871.7	22405.6	-4720.77	330.408	636.969	0	-15.1456	-151.392	-440.376	-20317.4	37759.2	-5086.56	385.743	246.136	0	-66.7549	7.3887	-1177.22	-577382	416534	26920.1	351.108	490.765	0
260	4	-52.9073	158.255	-736.892	-19834.1	22226.2	-4951.45	330.162	636.916	0	-20.0521	-150.054	-433.419	-19977.3	36644.7	-4549.72	384.548	246.092	0	-72.9594	8.20081	-1170.31	-575606	413466	29242.9	350.304	492.176	0
260	5	-54.1375	157.795	-737.233	-19799	22068.7	-5172.78	329.935	636.856	0	-24.516	-148.744	-427.055	-19668.9	35622.9	-4047.14	383.415	246.057	0	-78.6535	9.05113	-1164.29	-574156	410753	31422.5	349.551	493.513	0
260	6	-55.3214	157.376	-737.735	-19766.4	21932.8	-5383.94	329.73	636.793	0	-28.6042	-147.516	-421.157	-19387.6	34686	-3580.47	382.359	246.034	0	-83.9257	9.86026	-1158.89	-572930	408315	33460.6	348.856	494.786	0
260	7	-56.476	156.975	-738.274	-19736.3	21816.5	-5584.29	329.551	636.733	0	-32.381	-146.425	-415.62	-19129.5	33826	-3151.42	381.387	246.026	0	-88.857	10.5502	-1153.89	-571831	406076	35355.9	348.222	496.005	0
260	8	-57.6093	156.577	-738.76	-19707.4	21715.5	-5773.86	329.395	636.676	0	-35.902	-145.518	-410.373	-18891.9	33035.6	-2759.54	380.501	246.036	0	-93.5113	11.0593	-1149.13	-570787	403979	37106.4	347.646	497.173	0
260	9	-58.7175	156.178	-739.157	-19678.2	21624.5	-5953.42	329.256	636.623	0	-39.2069	-144.828	-405.383	-18673.4	32309.1	-2400.9	379.7	246.064	0	-97.9244	11.3496	-1144.54	-569769	401996	38709.6	347.123	498.291	0
261	0	-59.781	155.787	-739.503	-19647.8	21540	-6124.18	329.128	636.569	0	-42.3149	-144.377	-400.66	-18473.7	31643	-2069.71	378.977	246.108	0	-102.096	11.4098	-1140.16	-568803	400133	40158.4	346.645	499.359	0
261	1	-60.7653	155.423	-739.887	-19616.6	21460.7	-6287.34	329.005	636.513	0	-45.2291	-144.163	-396.238	-18292.4	31036.1	-1762.73	378.327	246.165	0	-105.994	11.2601	-1136.12	-567947	398422	41440.6	346.207	500.374	0
261	2	-61.6332	155.105	-740.403	-19585.4	21386.3	-6443.57	328.885	636.452	0	-47.9462	-144.159	-392.142	-18128.5	30487.1	-1481.63	377.745	246.229	0	-109.579	10.9465	-1132.54	-567263	396897	42544.2	345.802	501.338	0
261	3	-62.3559	154.847	-741.121	-19556.3	21318.2	-6592.59	328.765	636.387	0	-50.4682	-144.332	-388.373	-17979.7	29993.2	-1229.74	377.228	246.295	0	-112.824	10.515	-1129.49	-566790	395575	43462.9	345.429	502.255	0
261	4	-62.9203	154.654	-742.071	-19532.1	21260.7	-6733.53	328.65	636.321	0	-52.8073	-144.664	-384.917	-17844.3	29551.4	-1007.63	376.773	246.359	0	-115.728	9.99028	-1126.99	-566544	394464	44198.8	345.087	503.131	0
261	5	-63.3277	154.519	-743.247	-19514.9	21218.9	-6865.74	328.549	636.256	0	-54.9849	-145.141	-381.761	-17721.3	29159.5	-812.79	376.382	246.42	0	-118.313	9.37816	-1125.01	-566519	393560	44761.8	344.781	503.969	0
261	6	-63.5883	154.427	-744.602	-19504.8	21196.8	-6989.38	328.467	636.195	0	-57.0268	-145.751	-378.907	-17610.8	28817.3	-641.513	376.054	246.478	0	-120.615	8.67644	-1123.51	-566688	392856	45166.3	344.516	504.762	0
261	7	-63.7162	154.361	-746.075	-19499.8	21195.5	-7105.34	328.409	636.137	0	-58.9564	-146.474	-376.373	-17513.6	28526.1	-489.709	375.792	246.533	0	-122.673	7.88722	-1122.45	-567016	392344	45429.3	344.297	505.497	0
261	8	-63.7265	154.31	-747.619	-19498.1	21213.9	-7214.5	328.375	636.08	0	-60.7927	-147.282	-374.198	-17431.7	28287.4	-352.816	375.595	246.584	0	-124.519	7.02821	-1121.82	-567479	392023	45572.8	344.126	506.158	0
261	9	-63.6303	154.27	-749.224	-19498.4	21249.5	-7317.78	328.362	636.025	0	-62.5483	-148.133	-372.436	-17368.1	28101.6	-225.723	375.453	246.634	0	-126.179	6.1367	-1121.66	-568086	391906	45621.6	343.998	506.731	0
262	0	-63.4297	154.247	-750.931	-19500.6	21299.5	-7416.64	328.364	635.969	0	-64.2263	-148.981	-371.151	-17326.4	27967.3	-102.737	375.353	246.683	0	-127.656	5.26656	-1122.08	-568873	392019	45597.9	343.907	507.204	0
262	1	-63.1175	154.255	-752.809	-19504.2	21361.2	-7512.78	328.375	635.909	0	-65.8231	-149.778	-370.409	-17310.6	27882.1	21.9969	375.274	246.734	0	-128.941	4.47751	-1123.22	-569895	392398	45518.7	343.841	507.568	0
262	2	-62.6866	154.304	-754.911	-19509.1	21432.9	-7607.14	328.391	635.843	0	-67.3378	-150.49	-370.257	-17324.4	27842.1	153.035	375.197	246.79	0	-130.024	3.8148	-1125.17	-571197	393066	45396.7	343.793	507.818	0
262	3	-62.1429	154.396	-757.244	-19515.1	21513.8	-7699.47	328.411	635.771	0	-68.7795	-151.1	-370.704	-17371.4	27842	292.395	375.106	246.861	0	-130.922	3.29608	-1127.95	-572788	394025	45244.8	343.757	507.954	0
262	4	-61.5109	154.524	-759.768	-19522.6	21604.1	-7788.89	328.435	635.695	0	-70.1656	-151.609	-371.719	-17453.1	27876.9	440.213	374.995	246.952	0	-131.676	2.91508	-1131.49	-574638	395248	45080.6	343.731	507.985	0
262	5	-60.8304	154.674	-762.406	-19532.8	21703.6	-7874.49	328.467	635.62	0	-71.5166	-152.026	-373.246	-17569.1	27944	596.25	374.868	247.071	0	-132.347	2.64824	-1135.65	-576691	396696	44926.1	343.717	507.919	0
262	6	-60.1472	154.827	-765.051	-19546.2	21810.3	-7955.75	328.508	635.549	0	-72.8509	-152.366	-375.22	-17717.7	28043.2	760.455	374.738	247.219	0	-132.998	2.46034	-1140.27	-578871	398319	44802.8	343.721	507.764	0
262	7	-59.5026	154.963	-767.594	-19562.4	21920.5	-8032.67	328.557	635.485	0	-74.1749	-152.646	-377.575	-17896.3	28177.5	933.043	374.628	247.398	0	-133.677	2.31654	-1145.17	-581095	400065	44726.9	343.747	507.528	0
262	8	-58.9254	155.069	-769.946	-19579.8	22029.8	-8105.39	328.612	635.43	0	-75.4756	-152.875	-380.261	-18102	28351.1	1114.65	374.557	247.604	0	-134.401	2.19412	-1150.21	-583296	401894	44707.2	343.802	507.214	0
262	9	-58.4278	155.141	-772.075	-19596.9	22133.7	-8173.8	328.668	635.382	0	-76.7228	-153.054	-383.262	-18334.1	28566.5	1306.41	374.535	247.837	0	-135.151	2.08781	-1155.34	-585449	403789	44744.4	343.883	506.821	0
263	0	-58.0028	155.193	-774.015	-19612.9	22227.3	-8237.87	328.717	635.339	0	-77.8791	-153.181	-386.607	-18594.4	28824.1	1509.67	374.557	248.096	0	-135.882	2.01183	-1160.62	-587581	405760	44832.9	343.986	506.347	0
263	1	-57.6298	155.242	-775.839	-19628.1	22305.7	-8297.9	328.75	635.299	0	-78.9096	-153.247	-390.339	-18884.8	29123	1725.62	374.609	248.38	0	-136.539	1.9953	-1166.18	-589747	407836	44962.4	344.1	505.791	0
263	2	-57.2874	155.307	-777.611	-19643	22364.4	-8354.12	328.76	635.261	0	-79.7887	-153.24	-394.49	-19206.3	29461.8	1955.06	374.683	248.686	0	-137.076	2.06699	-1172.1	-591991	410036	45124.1	344.217	505.153	0
263	3	-56.9635	155.392	-779.35	-19657.7	22400.6	-8406.25	328.743	635.223	0	-80.5024	-153.151	-399.062	-19558.3	29839	2198.36	374.773	249.011	0	-137.466	2.24092	-1178.41	-594324	412361	45312.6	344.331	504.435	0
263	4	-56.6586	155.495	-781.025	-19671.7	22413.3	-8453.44	328.697	635.187	0	-81.0439	-152.98	-404.033	-19939.1	30254.1	2455.2	374.88	249.35	0	-137.702	2.5154	-1185.06	-596722	414795	45526.9	344.443	503.64	0
263	5	-56.3834	155.605	-782.569	-19684.3	22402.4	-8494.57	328.627	635.153	0	-81.4108	-152.726	-409.363	-20345.7	30709.3	2724.11	375.017	249.701	0	-137.794	2.8792	-1191.93	-599132	417305	45769.4	344.559	502.772	0
263	6	-56.1556	155.706	-783.898	-19696.2	22367.9	-8528.59	328.534	635.126	0	-81.6025	-152.389	-415.007	-20775.9	31208.4	3002.51	375.2	250.061	0	-137.758	3.31662	-1198.91	-601492	419860	46044.3	344.688	501.834	0
263	7	-55.992	155.779	-784.941	-19708.6	22309.7	-8554.99	328.422	635.108	0	-81.6145	-151.969	-420.943	-21228.4	31756.1	3287	375.44	250.431	0	-137.606	3.81053	-1205.88	-603757	422436	46353.2	344.835	500.827	0
263	8	-55.9013	155.812	-785.655	-19722.4	22228.8	-8573.97	328.293	635.103	0	-81.4313	-151.465	-427.176	-21704.3	32355.2	3573.62	375.742	250.809	0	-137.333	4.34674	-1212.83	-605903	425025	46689.7	345.005	499.749	0
263	9	-55.8781	155.801	-786.038	-19737.4	22127.6	-8586.09	328.151	635.11	0	-81.0211	-150.878	-433.741	-22205.3	33007.9	3858.27	376.1	251.195	0	-136.899	4.92273	-1219.78	-607938	427640	47038.8	345.201	498.594	0
264	0	-55.9016	155.76	-786.139	-19752.5	22009.8	-8591.94	327.997	635.126	0	-80.3368	-150.204	-440.695	-22732.5	33716.8	4137.06	376.508	251.583	0	-136.238	5.55661	-1226.83	-609902	430316	47379.4	345.423	497.352	0
264	1	-55.9441	155.716	-786.039	-19766.2	21877.4	-8592.08	327.832	635.147	0	-79.3272	-149.433	-448.099	-23286.3	34485	4406.35	376.958	251.967	0	-135.271	6.28317	-1234.14	-611855	433097	47690.6	345.669	496.019	0
264	2	-55.9851	155.694	-785.818	-19777.3	21729.8	-8586.64	327.652	635.168	0	-77.9527	-148.562	-455.981	-23867	35313.4	4662.64	377.445	252.342	0	-133.938	7.13226	-1241.8	-613847	436012	47957.1	345.936	494.596	0
264	3	-56.0216	155.707	-785.516	-19784.5	21565.3	-8575.34	327.454	635.187	0	-76.1937	-147.597	-464.32	-24473.2	36198.9	4902.34	377.961	252.708	0	-132.215	8.10962	-1249.84	-615897	439061	48171.8	346.217	493.094	0
264	4	-56.0688	155.753	-785.143	-19787.7	21383.4	-8557.82	327.235	635.203	0	-74.051	-146.558	-473.039	-25100.7	37134.7	5122.46	378.502	253.063	0	-130.12	9.19553	-1258.18	-617992	442219	48335.4	346.51	491.529	0
264	5	-56.1546	155.824	-784.692	-19787.4	21186.5	-8533.92	327	635.217	0	-71.5435	-145.472	-482.026	-25743.5	38111.8	5321.81	379.066	253.407	0	-127.698	10.3519	-1266.72	-620101	445443	48456.5	346.813	489.926	0
264	6	-56.3123	155.905	-784.138	-19785.1	20979.3	-8503.63	326.755	635.232	0	-68.7057	-144.374	-491.163	-26394.7	39122	5501.26	379.652	253.739	0	-125.018	11.5311	-1275.3	-622183	448692	48548.6	347.127	488.306	0
264	7	-56.573	155.986	-783.454	-19782.7	20766.8	-8467.21	326.507	635.251	0	-65.5834	-143.299	-500.333	-27046.6	40158.4	5662.07	380.263	254.057	0	-122.156	12.6875	-1283.79	-624194	451925	48627.3	347.457	486.687	0
264	8	-56.9573	156.067	-782.623	-19781.9	20552	-8425.48	326.26	635.276	0	-62.2314	-142.279	-509.427	-27691.3	41214.4	5804.16	380.903	254.358	0	-119.189	13.7878	-1292.05	-626097	455102	48705.2	347.805	485.088	0
264	9	-57.471	156.152	-781.654	-19783.6	20335.8	-8379.44	326.016	635.31	0	-58.7071	-141.342	-518.342	-28321.8	42282.3	5925.54	381.572	254.639	0	-116.178	14.81	-1300	-627872	458194	48787.8	348.168	483.527	0
265	0	-58.1039	156.253	-780.598	-19786.6	20118.8	-8329.69	325.774	635.348	0	-55.0673	-140.515	-526.997	-28932.4	43353.3	6023.36	382.265	254.9	0	-113.171	15.7383	-1307.59	-629528	461183	48872	348.541	482.017	0
265	1	-58.8356	156.381	-779.535	-19788.9	19903.2	-8276.8	325.532	635.385	0	-51.3699	-139.824	-535.327	-29517.3	44416	6095.48	382.97	255.139	0	-110.205	16.5575	-1314.86	-631093	464068	48949.6	348.917	480.574	0
265	2	-59.6485	156.543	-778.544	-19787.9	19692.1	-8221.66	325.294	635.417	0	-47.6819	-139.294	-543.262	-30070.7	45456.5	6141.48	383.673	255.352	0	-107.33	17.2487	-1321.81	-632595	466842	49016.4	349.288	479.21	0
265	3	-60.536	156.732	-777.669	-19781.4	19487.9	-8165.41	325.059	635.437	0	-44.0798	-138.947	-550.721	-30586.6	46459.5	6162.59	384.361	255.539	0	-104.616	17.7853	-1328.39	-634037	469486	49075.7	349.645	477.94	0
265	4	-61.4982	156.934	-776.919	-19767.2	19291.9	-8109.17	324.831	635.443	0	-40.644	-138.803	-557.613	-31060.6	47408.7	6160.97	385.021	255.703	0	-102.142	18.1309	-1334.53	-635401	471963	49133.8	349.981	476.775	0
265	5	-62.536	157.124	-776.263	-19743.4	19104.4	-8053.88	324.611	635.434	0	-37.4551	-138.887	-563.849	-31489.3	48288.7	6139.21	385.641	255.847	0	-99.9912	18.2367	-1340.11	-636648	474226	49194.3	350.289	475.724	0
265	6	-63.6497	157.273	-775.643	-19709.6	18926.3	-8000.17	324.401	635.411	0	-34.5886	-139.224	-569.347	-31870	49086.7	6100.31	386.216	255.976	0	-98.2383	18.0486	-1344.99	-637725	476225	49258.8	350.568	474.793	0
265	7	-64.8375	157.355	-774.999	-19667	18758.5	-7948.6	324.205	635.377	0	-32.1056	-139.827	-574.053	-32200.8	49793.4	6047.42	386.74	256.094	0	-96.9431	17.528	-1349.05	-638587	477921	49329.2	350.815	473.983	0
265	8	-66.0932	157.359	-774.288	-19618.4	18601.3	-7899.88	324.024	635.337	0	-30.0454	-140.692	-577.952	-32480.3	50402.8	5983.5	387.209	256.199	0	-96.1386	16.667	-1352.24	-639205	479291	49409.6	351.03	473.293	0
265	9	-67.401	157.29	-773.505	-19566.7	18454.2	-7855.23	323.858	635.296	0	-28.4225	-141.8	-581.062	-32707.7	50912.5	5911.53	387.62	256.29	0	-95.8235	15.4897	-1354.57	-639581	480336	49502.3	351.21	472.715	0
266	0	-68.7325	157.163	-772.695	-19513	18317.5	-7816.08	323.706	635.253	0	-27.2308	-143.114	-583.44	-32883	51324.5	5834.91	387.969	256.36	0	-95.9633	14.0492	-1356.14	-639754	481089	49606.6	351.353	472.245	0
266	1	-70.0508	157.005	-771.951	-19457.4	18192	-7783.26	323.566	635.206	0	-26.4534	-144.589	-585.169	-33007.9	51644.5	5757.51	388.256	256.408	0	-96.5042	12.4168	-1357.12	-639793	481605	49720.9	351.459	471.874	0
266	2	-71.323	156.843	-771.36	-19399.1	18079.5	-7756.91	323.439	635.149	0	-26.0731	-146.181	-586.323	-33085	51879.1	5683.43	388.482	256.428	0	-97.3961	10.6618	-1357.68	-639767	481938	49846.7	351.528	471.596	0
266	3	-72.5313	156.69	-770.972	-19337.3	17982	-7736.95	323.324	635.082	0	-26.0743	-147.855	-586.947	-33116.4	52032.3	5616.75	388.649	256.421	0	-98.6056	8.83456	-1357.92	-639712	482123	49989.1	351.56	471.409	0
266	4	-73.675	156.547	-770.77	-19271.5	17900.8	-7723.17	323.225	635.003	0	-26.4424	-149.583	-587.055	-33104.7	52106.2	5560.63	388.759	256.391	0	-100.117	6.96315	-1357.82	-639622	482160	50156.7	351.558	471.31	0
266	5	-74.7668	156.401	-770.694	-19201.3	17836	-7715.33	323.143	634.914	0	-27.1648	-151.344	-586.628	-33052.9	52102.6	5516.61	388.817	256.344	0	-101.932	5.05727	-1357.32	-639461	482028	50359.2	351.527	471.298	0
266	6	-75.8245	156.231	-770.67	-19127.8	17787.2	-7713.45	323.08	634.82	0	-28.2309	-153.118	-585.636	-32964.4	52023.4	5485.09	388.832	256.288	0	-104.055	3.11368	-1356.31	-639179	481697	50604.9	351.471	471.374	0
266	7	-76.8625	156.012	-770.634	-19051.8	17754.5	-7717.69	323.039	634.722	0	-29.6304	-154.885	-584.055	-32843	51870.1	5466.33	388.81	256.233	0	-106.493	1.12724	-1354.69	-638739	481143	50899	351.395	471.542	0
266	8	-77.8862	155.725	-770.552	-18973.3	17738.8	-7728.13	323.021	634.623	0	-31.3486	-156.621	-581.893	-32692.9	51644.8	5461.43	388.753	256.184	0	-109.235	-0.896133	-1352.45	-638125	480361	51244.8	351.302	471.799	0
266	9	-78.8894	155.363	-770.434	-18890.7	17741.5	-7744.62	323.028	634.52	0	-33.3601	-158.295	-579.211	-32519.5	51352.6	5472.58	388.66	256.145	0	-112.249	-2.93182	-1349.65	-637358	479376	51642.9	351.194	472.137	0
267	0	-79.8519	154.932	-770.34	-18801.9	17763	-7766.91	323.059	634.407	0	-35.6219	-159.868	-576.116	-32329.3	51002.9	5502.41	388.529	256.116	0	-115.474	-4.93596	-1346.46	-636499	478245	52088.8	351.072	472.545	0
267	1	-80.7459	154.446	-770.35	-18705.8	17802.5	-7794.6	323.11	634.282	0	-38.0793	-161.301	-572.743	-32129.3	50609	5553.6	388.363	256.097	0	-118.825	-6.8548	-1343.09	-635626	477043	52573.4	350.936	473.011	0
267	2	-81.5477	153.923	-770.526	-18603.1	17857.5	-7827.29	323.176	634.143	0	-40.6764	-162.564	-569.22	-31926.3	50186	5628.68	388.166	256.088	0	-122.224	-8.64113	-1339.75	-634809	475834	53088.4	350.788	473.518	0
267	3	-82.2461	153.37	-770.889	-18495.6	17925.1	-7864.73	323.253	633.992	0	-43.3636	-163.635	-565.658	-31727	49748.9	5728.88	387.949	256.089	0	-125.61	-10.265	-1336.55	-634089	474667	53627.5	350.633	474.055	0
267	4	-82.844	152.789	-771.413	-18384.3	18002.8	-7907.01	323.337	633.832	0	-46.1005	-164.506	-562.147	-31536.9	49311.6	5853.5	387.72	256.101	0	-128.944	-11.717	-1333.56	-633475	473572	54186.3	350.477	474.604	0
267	5	-83.3579	152.175	-772.042	-18269.7	18089.2	-7954.43	323.43	633.664	0	-48.8582	-165.183	-558.746	-31360.3	48886.5	6000.64	387.493	256.126	0	-132.216	-13.0084	-1330.79	-632949	472558	54763.6	350.328	475.151	0
267	6	-83.8129	151.519	-772.701	-18152	18183.8	-8007.18	323.533	633.492	0	-51.6182	-165.682	-555.485	-31199.7	48481.9	6168.57	387.278	256.167	0	-135.431	-14.1635	-1328.19	-632477	471622	55361.9	350.193	475.684	0
267	7	-84.2321	150.815	-773.33	-18032.3	18288	-8065.24	323.648	633.318	0	-54.3649	-166.018	-552.382	-31056.5	48101	6355.91	387.079	256.223	0	-138.597	-15.2033	-1325.71	-632026	470755	55984.3	350.078	476.194	0
267	8	-84.6266	150.062	-773.899	-17911.4	18404.7	-8128.51	323.782	633.144	0	-57.0758	-166.194	-549.464	-30931.8	47744.5	6560.92	386.893	256.294	0	-141.702	-16.1316	-1323.36	-631589	469960	56630.3	349.986	476.675	0
267	9	-84.9909	149.273	-774.434	-17788.8	18537	-8196.64	323.936	632.97	0	-59.7149	-166.205	-546.788	-30827.5	47412.8	6781.25	386.711	256.379	0	-144.706	-16.9315	-1321.22	-631192	469263	57292.6	349.916	477.118	0
268	0	-85.3052	148.469	-775.009	-17662.7	18685.9	-8268.83	324.111	632.79	0	-62.2335	-166.04	-544.442	-30747.5	47107.3	7014.83	386.524	256.475	0	-147.539	-17.5712	-1319.45	-630898	468711	57957.5	349.864	477.512	0
268	1	-85.545	147.674	-775.719	-17532.4	18849.3	-8343.81	324.299	632.602	0	-64.5849	-165.689	-542.518	-30696.1	46830.1	7259.92	386.32	256.581	0	-150.13	-18.0154	-1318.24	-630785	468357	58610.9	349.824	477.851	0
268	2	-85.6928	146.906	-776.633	-17398.3	19022.3	-8420.31	324.493	632.402	0	-66.7382	-165.148	-541.078	-30676.3	46583.5	7514.26	386.094	256.695	0	-152.431	-18.2419	-1317.71	-630912	468236	59241.6	349.788	478.129	0
268	3	-85.7441	146.168	-777.772	-17261.4	19200.5	-8497.92	324.687	632.193	0	-68.6814	-164.424	-540.135	-30689.3	46370.2	7775.58	385.849	256.818	0	-154.426	-18.2559	-1317.91	-631295	468355	59841.1	349.754	478.348	0
268	4	-85.7076	145.448	-779.108	-17123.6	19382	-8577.12	324.877	631.978	0	-70.4172	-163.537	-539.665	-30734.6	46194.9	8042.76	385.599	256.951	0	-156.125	-18.0884	-1318.77	-631915	468703	60404.2	349.726	478.511	0
268	5	-85.6023	144.726	-780.574	-16987	19567.6	-8658.2	325.068	631.762	0	-71.9563	-162.511	-539.616	-30810.8	46063.5	8315.03	385.364	257.098	0	-157.559	-17.7844	-1320.19	-632725	469251	60930.2	349.713	478.621	0
268	6	-85.4516	143.982	-782.086	-16853.9	19759.6	-8740.39	325.265	631.55	0	-73.3113	-161.372	-539.931	-30916.8	45980.9	8590.53	385.161	257.261	0	-158.763	-17.3898	-1322.02	-633664	469966	61420.9	349.727	478.685	0
268	7	-85.2764	143.198	-783.566	-16725.3	19960.2	-8822.27	325.474	631.345	0	-74.4935	-160.141	-540.555	-31051	45947.7	8866.61	385.001	257.443	0	-159.77	-16.9425	-1324.12	-634676	470813	61878.9	349.775	478.704	0
268	8	-85.0905	142.369	-784.963	-16601.4	20170.3	-8902.73	325.696	631.149	0	-75.511	-158.837	-541.443	-31211.4	45962.1	9141.01	384.888	257.645	0	-160.602	-16.4681	-1326.41	-635719	471763	62305.3	349.858	478.684	0
268	9	-84.8961	141.495	-786.269	-16482.5	20389	-8981.65	325.931	630.963	0	-76.3649	-157.471	-542.574	-31395.5	46022	9412.62	384.822	257.864	0	-161.261	-15.9758	-1328.84	-636784	472805	62697.8	349.977	478.625	0
269	0	-84.6801	140.596	-787.529	-16367.8	20614.5	-9060.08	326.176	630.784	0	-77.0477	-156.052	-543.958	-31601.8	46127.6	9681.57	384.8	258.096	0	-161.728	-15.4558	-1331.49	-637896	473951	63049.1	350.126	478.528	0
269	1	-84.4184	139.697	-788.821	-16256.2	20843.9	-9139.53	326.424	630.608	0	-77.5462	-154.582	-545.633	-31830	46280.3	9948.07	384.82	258.336	0	-161.965	-14.8852	-1334.45	-639108	475235	63347.4	350.301	478.393	0
269	2	-84.0891	138.821	-790.212	-16145.7	21074.8	-9220.99	326.67	630.432	0	-77.8491	-153.064	-547.636	-32080.6	46481.7	10210.8	384.877	258.58	0	-161.938	-14.2433	-1337.85	-640467	476684	63581	350.496	478.218	0
269	3	-83.6819	137.98	-791.731	-16034.8	21306.5	-9304.72	326.911	630.253	0	-77.9529	-151.507	-549.988	-32354.5	46731.5	10466.9	384.968	258.828	0	-161.635	-13.5276	-1341.72	-641992	478312	63740.4	350.71	478.001	0
269	4	-83.1976	137.177	-793.371	-15923.4	21540.2	-9390.61	327.15	630.071	0	-77.8589	-149.932	-552.693	-32651.6	47028.4	10713.6	385.09	259.077	0	-161.056	-12.7555	-1346.06	-643682	480119	63818.7	350.94	477.741	0
269	5	-82.6458	136.407	-795.102	-15811.6	21777.7	-9478.09	327.39	629.886	0	-77.5695	-148.362	-555.725	-32970.1	47369.6	10949.2	385.239	259.328	0	-160.215	-11.9547	-1350.83	-645513	482086	63812.5	351.189	477.44	0
269	6	-82.0402	135.663	-796.874	-15699.3	22021.7	-9566.22	327.635	629.701	0	-77.0903	-146.818	-559.043	-33307.1	47752.1	11172.7	385.418	259.579	0	-159.131	-11.1544	-1355.92	-647443	484187	63722.7	351.459	477.1	0
269	7	-81.395	134.939	-798.638	-15587	22275.1	-9653.9	327.891	629.517	0	-76.4337	-145.32	-562.597	-33658.8	48173.8	11384.4	385.627	259.827	0	-157.829	-10.3809	-1361.24	-649433	486395	63553.9	351.754	476.725	0
269	8	-80.7199	134.236	-800.365	-15476.6	22539.3	-9739.84	328.161	629.337	0	-75.6159	-143.887	-566.345	-34021.3	48632.3	11585.1	385.871	260.072	0	-156.336	-9.65085	-1366.71	-651453	488689	63312.3	352.075	476.319	0
269	9	-80.0175	133.566	-802.058	-15370.5	22811.6	-9822.45	328.441	629.164	0	-74.65	-142.53	-570.264	-34391.9	49124.5	11774.8	386.143	260.309	0	-154.668	-8.96396	-1372.32	-653501	491057	63003.8	352.419	475.887	0
270	0	-79.2815	132.95	-803.757	-15270.2	23086.6	-9900.11	328.723	628.999	0	-73.539	-141.247	-574.366	-34769.6	49646.5	11952.7	386.437	260.536	0	-152.821	-8.2972	-1378.12	-655603	493505	62633	352.777	475.433	0
270	1	-78.4993	132.416	-805.514	-15176.9	23357.8	-9971.38	328.997	628.841	0	-72.2798	-140.027	-578.69	-35154.5	50196	12118	386.741	260.748	0	-150.779	-7.61133	-1384.2	-657798	496052	62203.8	353.138	474.954	0
270	2	-77.6618	131.988	-807.362	-15090.9	23620	-10035	329.256	628.692	0	-70.8778	-138.86	-583.262	-35546.4	50771.6	12269.4	387.048	260.944	0	-148.54	-6.8717	-1390.62	-660111	498709	61722.1	353.495	474.449	0
270	3	-76.7725	131.677	-809.297	-15012.5	23870.7	-10090	329.496	628.55	0	-69.3547	-137.743	-588.066	-35943.3	51370.7	12404.3	387.355	261.121	0	-146.127	-6.06604	-1397.36	-662531	501464	61196.6	353.845	473.921	0
270	4	-75.8491	131.481	-811.288	-14942.7	24109.7	-10135.3	329.718	628.419	0	-67.7434	-136.689	-593.042	-36341.6	51986.5	12519.9	387.661	261.28	0	-143.592	-5.20822	-1404.33	-665028	504287	60638.7	354.187	473.378	0
270	5	-74.9202	131.385	-813.284	-14883.1	24337	-10170.2	329.924	628.3	0	-66.0807	-135.722	-598.1	-36737.4	52608.8	12614.8	387.96	261.423	0	-141.001	-4.33684	-1411.38	-667552	507129	60061	354.518	472.829	0
270	6	-74.0199	131.367	-815.211	-14836.1	24552.8	-10194.9	330.118	628.199	0	-64.4031	-134.876	-603.136	-37126.6	53226.7	12689.2	388.25	261.556	0	-138.423	-3.5087	-1418.35	-670037	509928	59474.5	354.838	472.288	0
270	7	-73.1796	131.403	-816.994	-14802.7	24757.3	-10209.7	330.303	628.119	0	-62.7456	-134.184	-608.048	-37505	53832	12744.2	388.532	261.681	0	-135.925	-2.78053	-1425.04	-672417	512626	58889.1	355.149	471.764	0
270	8	-72.4208	131.48	-818.59	-14781.9	24951.1	-10214.2	330.481	628.058	0	-61.1368	-133.668	-612.765	-37868.9	54421.5	12781	388.813	261.8	0	-133.558	-2.18793	-1431.36	-674649	515190	58314.5	355.453	471.262	0
270	9	-71.7486	131.605	-820.014	-14771.4	25135	-10207.5	330.652	628.014	0	-59.5908	-133.335	-617.273	-38215.9	54996.9	12800.7	389.097	261.911	0	-131.339	-1.72993	-1437.29	-676733	517622	57759	355.752	470.783	0
271	0	-71.1508	131.803	-821.341	-14768.3	25308.7	-10188.3	330.814	627.981	0	-58.1026	-133.17	-621.596	-38545.5	55562.1	12804	389.386	262.011	0	-129.253	-1.36639	-1442.94	-678716	519956	57228.3	356.046	470.326	0
271	1	-70.6071	132.107	-822.684	-14770.1	25470	-10156.6	330.96	627.954	0	-56.6564	-133.142	-625.766	-38858	56120.9	12791	389.683	262.097	0	-127.264	-1.03484	-1448.45	-680668	522235	56725.5	356.33	469.894	0
271	2	-70.1001	132.537	-824.138	-14774.6	25615.9	-10113.3	331.082	627.927	0	-55.2397	-133.218	-629.792	-39153.4	56674.5	12761.1	389.989	262.169	0	-125.34	-0.681229	-1453.93	-682643	524486	56252.4	356.599	469.493	0
271	3	-69.6241	133.094	-825.742	-14780.1	25746.7	-10060.2	331.18	627.899	0	-53.8516	-133.376	-633.649	-39430.4	57220.9	12714	390.304	262.227	0	-123.476	-0.282425	-1459.39	-684657	526712	55810.1	356.851	469.129	0
271	4	-69.1878	133.759	-827.474	-14786.9	25866.4	-9999.69	331.259	627.87	0	-52.5042	-133.606	-637.292	-39687.3	57753.4	12650.3	390.623	262.275	0	-121.692	0.152817	-1464.77	-686685	528891	55401.9	357.087	468.807	0
271	5	-68.8113	134.498	-829.268	-14796.9	25979.1	-9934.24	331.328	627.843	0	-51.2199	-133.904	-640.656	-39922.3	58262.7	12570.7	390.942	262.315	0	-120.031	0.593506	-1469.92	-688676	530981	55033.4	357.31	468.53	0
271	6	-68.5188	135.272	-831.036	-14811.6	26087.3	-9866.01	331.391	627.823	0	-50.0258	-134.274	-643.682	-40133.4	58741	12476.4	391.258	262.35	0	-118.545	0.997665	-1474.72	-690565	532934	54711.3	357.522	468.302	0
271	7	-68.3302	136.044	-832.698	-14831.1	26191.9	-9796.89	331.454	627.811	0	-48.9453	-134.717	-646.34	-40319.3	59184	12369.9	391.568	262.381	0	-117.276	1.32678	-1479.04	-692300	534716	54441.5	357.724	468.118	0
271	8	-68.2553	136.784	-834.213	-14853.1	26294.1	-9729.05	331.52	627.805	0	-47.989	-135.225	-648.646	-40480.9	59589.6	12254.6	391.868	262.408	0	-116.244	1.5596	-1482.86	-693859	536321	54226.9	357.918	467.97	0
271	9	-68.288	137.473	-835.584	-14874.6	26395.9	-9664.83	331.59	627.801	0	-47.1519	-135.773	-650.661	-40622	59958.4	12133.7	392.15	262.432	0	-115.44	1.69948	-1486.24	-695254	537769	54064.7	358.102	467.847	0
272	0	-68.4046	138.103	-836.859	-14892.3	26500	-9606.12	331.666	627.796	0	-46.416	-136.33	-652.468	-40747.6	60293.8	12009	392.409	262.452	0	-114.821	1.77271	-1489.33	-696532	539103	53944.7	358.277	467.74	0
272	1	-68.5684	138.676	-838.118	-14903.7	26609.3	-9554.08	331.749	627.782	0	-45.7595	-136.866	-654.152	-40863.5	60599.7	11882	392.639	262.468	0	-114.328	1.81007	-1492.27	-697763	540378	53849.6	358.44	467.643	0
272	2	-68.743	139.194	-839.435	-14907.5	26727.2	-9509.65	331.84	627.759	0	-45.165	-137.37	-655.779	-40974.4	60880.6	11755	392.837	262.482	0	-113.908	1.82326	-1495.21	-699006	541640	53758.6	358.592	467.554	0
272	3	-68.8986	139.652	-840.847	-14903.3	26857.3	-9473.72	331.941	627.724	0	-44.6227	-137.85	-657.39	-41083.9	61141.5	11632.7	393.006	262.495	0	-113.521	1.80154	-1498.24	-700295	542919	53652.1	358.735	467.471	0
272	4	-69.0127	140.042	-842.353	-14890.8	27002.5	-9447.09	332.056	627.678	0	-44.1259	-138.317	-659	-41194.1	61387.5	11521.2	393.153	262.51	0	-113.139	1.72528	-1501.35	-701638	544227	53514.6	358.874	467.392	0
272	5	-69.071	140.351	-843.933	-14870.2	27165.2	-9430.2	332.189	627.62	0	-43.6705	-138.769	-660.595	-41305.6	61622.5	11425.3	393.283	262.528	0	-112.741	1.58144	-1504.53	-703018	545558	53336.9	359.014	467.319	0
272	6	-69.0676	140.565	-845.554	-14842	27348	-9422.8	332.343	627.553	0	-43.2557	-139.191	-662.133	-41417	61847.1	11344.6	393.406	262.551	0	-112.323	1.37433	-1507.69	-704407	546893	53116.5	359.16	467.255	0
272	7	-69.0004	140.677	-847.185	-14806.8	27552.4	-9423.92	332.522	627.478	0	-42.8822	-139.555	-663.559	-41525.6	62059.5	11276	393.525	262.58	0	-111.883	1.12155	-1510.74	-705773	548205	52855.2	359.316	467.205	0
272	8	-68.8646	140.683	-848.81	-14764.2	27778	-9431.91	332.726	627.394	0	-42.5492	-139.839	-664.833	-41629.6	62257.8	11217	393.644	262.617	0	-111.414	0.84404	-1513.64	-707094	549477	52555.6	359.483	467.174	0
272	9	-68.6496	140.588	-850.437	-14713.8	28022.3	-9444.93	332.95	627.301	0	-42.2529	-140.023	-665.945	-41727.9	62442.2	11167.1	393.765	262.66	0	-110.903	0.565079	-1516.38	-708370	550703	52218.5	359.658	467.163	0
273	0	-68.3351	140.406	-852.103	-14654.8	28282	-9461.67	333.191	627.198	0	-41.9843	-140.093	-666.92	-41820.9	62615.4	11126.8	393.887	262.708	0	-110.319	0.312668	-1519.02	-709627	551900	51840.2	359.839	467.17	0
273	1	-67.895	140.155	-853.865	-14586.4	28554.8	-9481.63	333.442	627.083	0	-41.727	-140.039	-667.811	-41910	62780.1	11097.1	394.009	262.757	0	-109.622	0.115967	-1521.68	-710911	553100	51411.6	360.023	467.193	0
273	2	-67.3095	139.854	-855.771	-14507.5	28840.4	-9504.78	333.701	626.953	0	-41.4614	-139.858	-668.678	-41997.1	62937.9	11079.1	394.123	262.806	0	-108.771	-0.00395203	-1524.45	-712261	554334	50924.2	360.204	467.225	0
273	3	-66.574	139.514	-857.829	-14417.8	29139.7	-9531.28	333.969	626.807	0	-41.1728	-139.556	-669.564	-42084.5	63089.6	11074.8	394.225	262.854	0	-107.747	-0.041626	-1527.39	-713693	555619	50375.7	360.384	467.261	0
273	4	-65.6992	139.137	-860.004	-14318.5	29454.2	-9561.23	334.249	626.649	0	-40.8577	-139.147	-670.49	-42174.2	63236.2	11085.7	394.313	262.9	0	-106.557	-0.00990295	-1530.49	-715194	556953	49769.5	360.562	467.295	0
273	5	-64.7069	138.714	-862.217	-14212.8	29784.6	-9594.43	334.544	626.484	0	-40.5242	-138.654	-671.453	-42267.1	63379.3	11111.3	394.391	262.949	0	-105.231	0.0604553	-1533.67	-716720	558316	49111.1	360.746	467.325	0
273	6	-63.6245	138.23	-864.369	-14103.3	30129.7	-9630.27	334.857	626.316	0	-40.1855	-138.102	-672.42	-42363.3	63520.3	11149.4	394.465	263.001	0	-103.81	0.127823	-1536.79	-718209	559670	48405.5	360.939	467.348	0
273	7	-62.478	137.673	-866.363	-13991.2	30486.7	-9667.55	335.189	626.149	0	-39.8535	-137.52	-673.354	-42462.3	63659.1	11196.6	394.54	263.061	0	-102.332	0.153641	-1539.72	-719598	560973	47657.4	361.145	467.362	0
273	8	-61.2849	137.044	-868.15	-13877.2	30852.9	-9704.61	335.539	625.985	0	-39.535	-136.93	-674.233	-42563.4	63795.3	11250.2	394.619	263.129	0	-100.82	0.113434	-1542.38	-720853	562202	46870.4	361.365	467.367	0
273	9	-60.0487	136.357	-869.746	-13761.5	31226.6	-9739.57	335.903	625.823	0	-39.2261	-136.352	-675.078	-42665.9	63929.5	11308.2	394.7	263.202	0	-99.2747	0.00505066	-1544.82	-721988	563368	46045.1	361.597	467.359	0
274	0	-58.7558	135.645	-871.231	-13643.8	31606.1	-9770.05	336.278	625.66	0	-38.9081	-135.787	-675.951	-42769.6	64065.6	11368.7	394.779	263.273	0	-97.6639	-0.142212	-1547.18	-723062	564514	45178.6	361.836	467.336	0
274	1	-57.3795	134.946	-872.717	-13522.9	31988.5	-9793.14	336.654	625.495	0	-38.5516	-135.22	-676.931	-42874.6	64208.6	11429.5	394.852	263.337	0	-95.9311	-0.273895	-1549.65	-724154	565696	44266	362.077	467.294	0
274	2	-55.8923	134.296	-874.293	-13397	32371.1	-9806.08	337.025	625.323	0	-38.1279	-134.633	-678.067	-42981.2	64361.1	11488.8	394.918	263.388	0	-94.0201	-0.337051	-1552.36	-725327	566953	43301.5	362.313	467.231	0
274	3	-54.2786	133.715	-875.994	-13265.7	32752.6	-9807.02	337.389	625.144	0	-37.6201	-134.018	-679.361	-43088.5	64522.9	11546.3	394.976	263.425	0	-91.8987	-0.303833	-1555.36	-726597	568293	42282.1	362.542	467.149	0
274	4	-52.5398	133.206	-877.794	-13129.7	33132.5	-9795.47	337.745	624.958	0	-37.0283	-133.384	-680.776	-43194.8	64691.8	11602.4	395.027	263.449	0	-89.5682	-0.177292	-1558.57	-727942	569695	41208.7	362.766	467.053	0
274	5	-50.692	132.759	-879.625	-12991.7	33510.9	-9772.14	338.097	624.77	0	-36.367	-132.747	-682.249	-43297.6	64863.9	11657.2	395.074	263.463	0	-87.059	0.0124054	-1561.87	-729310	571116	40084.3	362.985	466.946	0
274	6	-48.7605	132.349	-881.403	-12855.4	33887.6	-9738.41	338.447	624.585	0	-35.6599	-132.132	-683.708	-43394	65034	11710.2	395.12	263.469	0	-84.4204	0.216873	-1565.11	-730637	572507	38912.7	363.204	466.834	0
274	7	-46.7746	131.949	-883.038	-12724.5	34261.6	-9695.68	338.8	624.41	0	-34.934	-131.562	-685.083	-43481.7	65198.1	11760.4	395.168	263.469	0	-81.7086	0.386917	-1568.12	-731858	573818	37700.2	363.426	466.722	0
274	8	-44.7649	131.542	-884.462	-12602.6	34631.2	-9645.19	339.155	624.249	0	-34.2094	-131.053	-686.316	-43558.8	65354.5	11807.1	395.225	263.468	0	-78.9743	0.489288	-1570.78	-732923	575010	36457.2	363.654	466.614	0
274	9	-42.7564	131.132	-885.659	-12492.6	34994.2	-9588.34	339.512	624.105	0	-33.4922	-130.617	-687.381	-43624.5	65503.4	11850	395.294	263.465	0	-76.2485	0.514435	-1573.04	-733821	576070	35195.8	363.887	466.514	0
275	0	-40.7612	130.734	-886.675	-12395.7	35347	-9526.66	339.865	623.98	0	-32.7735	-130.254	-688.297	-43679.9	65647.4	11889.5	395.377	263.461	0	-73.5347	0.479187	-1574.97	-734584	577016	33925.6	364.125	466.425	0
275	1	-38.7813	130.373	-887.595	-12311.1	35684.6	-9461.06	340.204	623.87	0	-32.0363	-129.953	-689.105	-43727.7	65789.1	11925.3	395.47	263.456	0	-70.8176	0.420593	-1576.7	-735272	577883	32654.2	364.358	466.349	0
275	2	-36.8209	130.074	-888.489	-12236.4	36001.8	-9391.27	340.52	623.772	0	-31.2639	-129.698	-689.838	-43770.8	65929.7	11956.3	395.573	263.451	0	-68.0848	0.376083	-1578.33	-735935	578698	31391.3	364.582	466.287	0
275	3	-34.8958	129.848	-889.376	-12170	36295.4	-9316.18	340.81	623.684	0	-30.4469	-129.481	-690.498	-43810.4	66068.6	11981.1	395.682	263.448	0	-65.3426	0.366104	-1579.87	-736582	579463	30150.5	364.793	466.239	0
275	4	-33.0331	129.698	-890.22	-12111.9	36563.6	-9234.64	341.073	623.605	0	-29.5838	-129.304	-691.083	-43846.7	66205.2	11998.6	395.799	263.446	0	-62.617	0.39357	-1581.3	-737190	580165	28949	364.99	466.204	0
275	5	-31.2666	129.615	-890.949	-12062.8	36805.4	-9146.15	341.31	623.539	0	-28.6823	-129.168	-691.593	-43879.5	66340.3	12008.1	395.924	263.447	0	-59.9489	0.447479	-1582.54	-737718	580786	27805.3	365.177	466.174	0
275	6	-29.6297	129.58	-891.489	-12023.9	37019	-9050.79	341.525	623.488	0	-27.7569	-129.072	-692.029	-43909	66475.7	12009.7	396.059	263.45	0	-57.3867	0.508163	-1583.52	-738123	581305	26736.9	365.357	466.144	0
275	7	-28.1496	129.572	-891.784	-11995	37201.7	-8948.79	341.716	623.451	0	-26.8221	-129.013	-692.4	-43934.6	66613.5	12003.1	396.207	263.453	0	-54.9717	0.558975	-1584.18	-738371	581709	25757.7	365.532	466.106	0
275	8	-26.8424	129.58	-891.813	-11974.6	37352	-8840.55	341.883	623.427	0	-25.8834	-128.986	-692.721	-43955.5	66754.4	11987.9	396.366	263.454	0	-52.7258	0.594009	-1584.53	-738452	581997	24876.1	365.702	466.055	0
275	9	-25.711	129.602	-891.596	-11961.3	37472	-8727	342.028	623.416	0	-24.9365	-128.983	-693.026	-43971.6	66897.8	11964	396.53	263.449	0	-50.6475	0.61911	-1584.62	-738382	582188	24093.7	365.864	465.986	0
276	0	-24.7429	129.647	-891.192	-11953.8	37564	-8610.15	342.15	623.413	0	-23.9711	-128.993	-693.367	-43983.3	67042.4	11932.6	396.691	263.434	0	-48.7141	0.654755	-1584.56	-738206	582312	23406.3	366.016	465.895	0
276	1	-23.9167	129.727	-890.672	-11950.6	37628.2	-8492.64	342.247	623.417	0	-22.977	-128.994	-693.794	-43991.5	67188.6	11895.3	396.842	263.407	0	-46.8937	0.732468	-1584.47	-737976	582408	22807	366.153	465.779	0
276	2	-23.2151	129.845	-890.094	-11949.7	37663.2	-8376.95	342.314	623.425	0	-21.9487	-128.969	-694.332	-43998	67336.4	11853.6	396.98	263.367	0	-45.1638	0.875916	-1584.43	-737729	582495	22290.3	366.27	465.64	0
276	3	-22.6322	129.993	-889.476	-11949.1	37667.5	-8265.22	342.348	623.434	0	-20.8894	-128.908	-694.969	-44003.8	67484.6	11807.8	397.105	263.318	0	-43.5216	1.08423	-1584.45	-737475	582575	21851.4	366.365	465.48	0
276	4	-22.1719	130.151	-888.802	-11947.9	37641.4	-8159.68	342.351	623.443	0	-19.8119	-128.82	-695.657	-44008.6	67630.7	11758.3	397.218	263.262	0	-41.9838	1.33069	-1584.46	-737194	582625	21485	366.44	465.305	0
276	5	-21.8432	130.288	-888.023	-11947.1	37588.1	-8062.41	342.328	623.454	0	-18.7401	-128.718	-696.33	-44011	67769.3	11705.3	397.324	263.204	0	-40.5833	1.56979	-1584.35	-736843	582611	21186.2	366.499	465.122	0
276	6	-21.6554	130.368	-887.067	-11948	37511.8	-7974.78	342.287	623.469	0	-17.7062	-128.62	-696.92	-44009.8	67894.5	11650.2	397.421	263.149	0	-39.3616	1.74782	-1583.99	-736369	582492	20950.8	366.545	464.936	0
276	7	-21.6116	130.361	-885.881	-11951	37416.5	-7897.29	342.237	623.491	0	-16.7433	-128.542	-697.374	-44004.8	68001.7	11594.9	397.511	263.101	0	-38.3549	1.81905	-1583.25	-735731	582236	20775.1	366.583	464.75	0
276	8	-21.7021	130.246	-884.443	-11955.8	37306.1	-7830.15	342.18	623.518	0	-15.8731	-128.486	-697.659	-43995.6	68088.9	11541.8	397.596	263.062	0	-37.5752	1.75999	-1582.1	-734909	581829	20652.6	366.617	464.568	0
276	9	-21.9032	130.022	-882.785	-11961.8	37185.3	-7773.55	342.123	623.55	0	-15.0968	-128.447	-697.764	-43980.9	68155.6	11492.7	397.677	263.031	0	-37	1.57579	-1580.55	-733919	581282	20572.2	366.648	464.392	0
277	0	-22.1783	129.706	-880.982	-11968.1	37059	-7727.61	342.066	623.585	0	-14.3971	-128.407	-697.701	-43959.4	68203.1	11448.3	397.754	263.006	0	-36.5754	1.29939	-1578.68	-732804	580622	20518.7	366.677	464.227	0
277	1	-22.4852	129.325	-879.132	-11973.4	36931.1	-7692.2	342.009	623.62	0	-13.7481	-128.345	-697.496	-43930.1	68232.6	11407.9	397.825	262.983	0	-36.2332	0.980408	-1576.63	-731626	579891	20475.4	366.702	464.075	0
277	2	-22.7888	128.902	-877.323	-11976	36803.6	-7666.89	341.95	623.651	0	-13.127	-128.238	-697.165	-43892	68243.5	11369.7	397.887	262.958	0	-35.9158	0.664307	-1574.49	-730436	579117	20428.7	366.718	463.94	0
277	3	-23.0682	128.451	-875.604	-11974.6	36677	-7650.74	341.888	623.676	0	-12.5189	-128.076	-696.708	-43844.7	68235.4	11332.4	397.94	262.931	0	-35.5871	0.375473	-1572.31	-729262	578314	20369.7	366.725	463.826	0
277	4	-23.3139	127.976	-873.991	-11968.2	36552	-7642.06	341.822	623.694	0	-11.918	-127.861	-696.121	-43788.7	68209.7	11295.9	397.985	262.904	0	-35.2319	0.11441	-1570.11	-728110	577486	20293.3	366.722	463.735	0
277	5	-23.5225	127.473	-872.469	-11956.6	36430.7	-7638.41	341.756	623.704	0	-11.3295	-127.608	-695.401	-43724.7	68170.3	11260.8	398.03	262.877	0	-34.852	-0.135651	-1567.87	-726975	576635	20196.3	366.715	463.666	0
277	6	-23.6949	126.935	-871.006	-11940.6	36316.2	-7636.9	341.695	623.709	0	-10.7648	-127.335	-694.549	-43653.4	68122.6	11227.1	398.082	262.851	0	-34.4597	-0.399857	-1565.56	-725837	575760	20077.1	366.71	463.617	0
277	7	-23.8344	126.357	-869.554	-11921.5	36211.3	-7634.88	341.644	623.71	0	-10.2331	-127.058	-693.572	-43575.3	68071.1	11194.2	398.146	262.827	0	-34.0675	-0.701546	-1563.13	-724673	574856	19934.5	366.714	463.583	0
277	8	-23.9441	125.736	-868.067	-11900.7	36115.5	-7630.43	341.604	623.709	0	-9.73748	-126.788	-692.485	-43491.3	68016.8	11160.5	398.221	262.805	0	-33.6816	-1.05182	-1560.55	-723461	573915	19767.9	366.728	463.56	0
277	9	-24.0223	125.083	-866.534	-11879	36025.6	-7622.59	341.574	623.709	0	-9.27143	-126.524	-691.315	-43403.1	67957.5	11124.7	398.302	262.783	0	-33.2938	-1.44087	-1557.85	-722200	572936	19577.8	366.748	463.544	0
278	0	-24.0576	124.419	-864.985	-11855.8	35938.1	-7611.32	341.548	623.706	0	-8.81647	-126.254	-690.109	-43312.3	67891.1	11086.3	398.377	262.761	0	-32.8741	-1.83477	-1555.09	-720919	571936	19363	366.767	463.529	0
278	1	-24.0308	123.774	-863.486	-11829.6	35851.1	-7596.92	341.519	623.7	0	-8.34744	-125.96	-688.93	-43220.4	67818.4	11045.7	398.44	262.736	0	-32.3783	-2.18557	-1552.42	-719667	570948	19121.4	366.779	463.511	0
278	2	-23.9247	123.176	-862.083	-11799.8	35765.1	-7579.29	341.487	623.688	0	-7.84487	-125.627	-687.822	-43128.5	67742.4	11003.4	398.488	262.703	0	-31.7696	-2.4508	-1549.9	-718481	570004	18851.9	366.783	463.489	0
278	3	-23.7307	122.64	-860.778	-11766.5	35681.3	-7557.87	341.452	623.67	0	-7.30088	-125.249	-686.795	-43036.9	67666.9	10958.9	398.526	262.663	0	-31.0315	-2.60921	-1547.57	-717363	569110	18554.2	366.781	463.459	0
278	4	-23.4496	122.166	-859.539	-11731.5	35601.5	-7532.45	341.419	623.649	0	-6.71879	-124.834	-685.823	-42945.1	67592	10911.6	398.556	262.618	0	-30.1684	-2.66817	-1545.36	-716288	568250	18226.7	366.776	463.425	0
278	5	-23.0923	121.741	-858.307	-11697.2	35528.4	-7503.18	341.394	623.628	0	-6.11213	-124.402	-684.851	-42852.1	67514	10861	398.582	262.571	0	-29.2044	-2.66101	-1543.16	-715214	567391	17868.3	366.774	463.392	0
278	6	-22.6773	121.344	-857.014	-11665.1	35464.9	-7469.4	341.382	623.611	0	-5.4998	-123.978	-683.807	-42756.1	67427.7	10806.8	398.606	262.527	0	-28.1771	-2.63371	-1540.82	-714088	566491	17480.4	366.778	463.364	0
278	7	-22.2249	120.957	-855.597	-11635.4	35413.7	-7429.46	341.391	623.599	0	-4.89725	-123.587	-682.624	-42654.7	67330.5	10748.3	398.635	262.486	0	-27.1222	-2.62974	-1538.22	-712855	565512	17066.5	366.794	463.346	0
278	8	-21.752	120.568	-854.026	-11607	35376.5	-7381.76	341.423	623.591	0	-4.30989	-123.245	-681.264	-42546.1	67223.4	10685.6	398.674	262.452	0	-26.0619	-2.67762	-1535.29	-711491	564438	16631.3	366.828	463.34	0
278	9	-21.2669	120.178	-852.324	-11579.7	35353.5	-7325.44	341.479	623.586	0	-3.73002	-122.958	-679.742	-42430.1	67109.8	10619.6	398.728	262.421	0	-24.9969	-2.77928	-1532.07	-710009	563283	16179.2	366.879	463.345	0
279	0	-20.7626	119.804	-850.567	-11553.8	35344.2	-7260.15	341.554	623.584	0	-3.13851	-122.71	-678.135	-42310.2	66996.3	10551	398.795	262.392	0	-23.9011	-2.90643	-1528.7	-708476	562098	15711.8	366.946	463.358	0
279	1	-20.2198	119.465	-848.861	-11529.6	35347	-7185.86	341.641	623.582	0	-2.51363	-122.479	-676.568	-42193.8	66896	10479.3	398.876	262.365	0	-22.7334	-3.01382	-1525.43	-706987	560963	15226.1	367.026	463.373	0
279	2	-19.6187	119.181	-847.287	-11505.6	35359	-7102.78	341.732	623.579	0	-1.84117	-122.244	-675.163	-42091.3	66825.7	10403.3	398.977	262.342	0	-21.4599	-3.06236	-1522.45	-705622	559950	14717.5	367.119	463.381	0
279	3	-18.9511	118.963	-845.865	-11479.5	35377.3	-7011.34	341.824	623.571	0	-1.11746	-121.999	-673.976	-42008.9	66794.9	10321.5	399.106	262.33	0	-20.0686	-3.0352	-1519.84	-704407	559088	14183.3	367.226	463.378	0
279	4	-18.2215	118.809	-844.559	-11449.8	35401.4	-6912.43	341.917	623.557	0	-0.346435	-121.747	-672.979	-41945.2	66797.8	10233.1	399.257	262.328	0	-18.5679	-2.93809	-1517.54	-703313	558352	13623.6	367.345	463.364	0
279	5	-17.4446	118.706	-843.303	-11416.8	35433	-6807.49	342.017	623.538	0	0.46432	-121.497	-672.093	-41893	66819.2	10137.6	399.42	262.332	0	-16.9803	-2.79062	-1515.4	-702277	557686	13041.3	367.476	463.34	0
279	6	-16.6398	118.632	-842.025	-11381	35472	-6698.07	342.127	623.516	0	1.3057	-121.252	-671.243	-41844.6	66844	10036.3	399.582	262.339	0	-15.3341	-2.6193	-1513.27	-701235	557033	12441.5	367.613	463.308	0
279	7	-15.8243	118.565	-840.671	-11343.6	35516.1	-6585.21	342.247	623.494	0	2.16675	-121.019	-670.376	-41794.1	66859.9	9931.66	399.735	262.344	0	-13.6576	-2.4536	-1511.05	-700140	556346	11829.9	367.752	463.27	0
279	8	-15.0073	118.489	-839.23	-11305.5	35563.7	-6469.11	342.377	623.471	0	3.03707	-120.807	-669.465	-41737.8	66858.2	9827.28	399.868	262.345	0	-11.9703	-2.31757	-1508.69	-698978	555605	11210	367.888	463.226	0
279	9	-14.1845	118.401	-837.738	-11267.4	35614.7	-6349.67	342.513	623.45	0	3.91523	-120.617	-668.517	-41674.8	66835.3	9725.28	399.975	262.339	0	-10.2693	-2.21591	-1506.26	-697772	554820	10580.3	368.016	463.179	0
280	0	-13.3362	118.311	-836.278	-11229	35669.2	-6227.1	342.652	623.427	0	4.81502	-120.437	-667.566	-41606.4	66793.1	9625.5	400.055	262.326	0	-8.52118	-2.1255	-1503.84	-696580	554025	9932.84	368.134	463.132	0
280	1	-12.4342	118.239	-834.947	-11189.3	35726.3	-6101.98	342.789	623.401	0	5.75946	-120.244	-666.655	-41533.6	66738.1	9526.28	400.109	262.301	0	-6.67472	-2.005	-1501.6	-695468	553265	9255.76	368.237	463.086	0
280	2	-11.4561	118.197	-833.814	-11148	35786.1	-5975.17	342.919	623.37	0	6.76595	-120.016	-665.803	-41455.8	66676.6	9425.47	400.145	262.264	0	-4.69015	-1.81837	-1499.62	-694478	552573	8539.82	368.326	463.045	0
280	3	-10.3952	118.185	-832.885	-11106	35850	-5847.9	343.043	623.334	0	7.83578	-119.738	-664.995	-41370.7	66612.4	9321.3	400.17	262.212	0	-2.55943	-1.55295	-1497.88	-693610	551949	7781.44	368.405	463.011	0
280	4	-9.26135	118.19	-832.117	-11064.3	35920	-5721.66	343.167	623.297	0	8.95483	-119.412	-664.191	-41275.4	66545.8	9213.23	400.191	262.144	0	-0.306518	-1.22223	-1496.31	-692828	551373	6983.36	368.479	462.986	0
280	5	-8.07722	118.193	-831.426	-11023.9	35997.5	-5597.72	343.296	623.259	0	10.0987	-119.052	-663.348	-41167.5	66475.8	9101.59	400.213	262.06	0	2.02149	-0.859062	-1494.77	-692072	550809	6153.52	368.554	462.967	0
280	6	-6.87233	118.181	-830.727	-10984.7	36081.6	-5476.77	343.434	623.223	0	11.2363	-118.688	-662.416	-41046.1	66401.2	8986.41	400.241	261.964	0	4.36394	-0.506401	-1493.14	-691282	550216	5302.58	368.636	462.955	0
280	7	-5.6758	118.145	-829.945	-10947.2	36170.3	-5358.9	343.582	623.19	0	12.3332	-118.355	-661.346	-40910.5	66320.1	8867.16	400.281	261.859	0	6.65737	-0.209831	-1491.29	-690404	549558	4440.92	368.726	462.95	0
280	8	-4.51228	118.08	-829.043	-10912.4	36261.3	-5243.24	343.739	623.163	0	13.3568	-118.092	-660.094	-40760.2	66230	8743.44	400.334	261.749	0	8.84447	-0.0121613	-1489.14	-689408	548808	3577.69	368.826	462.958	0
280	9	-3.39901	117.991	-828.022	-10881	36352.9	-5128.02	343.903	623.141	0	14.2799	-117.933	-658.64	-40595.5	66127.5	8615.02	400.4	261.635	0	10.8809	0.0575485	-1486.66	-688295	547957	2721.68	368.933	462.982	0
281	0	-2.34016	117.894	-826.931	-10853.6	36442.9	-5011.33	344.07	623.125	0	15.0853	-117.893	-657.013	-40419	66010.3	8481.81	400.47	261.519	0	12.7451	0.00105286	-1483.94	-687103	547025	1881.24	369.041	463.025	0
281	1	-1.3259	117.822	-825.851	-10829.5	36527	-4891.55	344.23	623.113	0	15.7665	-117.967	-655.271	-40234	65877.6	8344.08	400.535	261.4	0	14.4406	-0.145027	-1481.12	-685894	546048	1064.52	369.14	463.086	0
281	2	-0.343472	117.808	-824.85	-10808.2	36599.1	-4767.45	344.371	623.103	0	16.3221	-118.14	-653.468	-40042.6	65729.3	8202.37	400.585	261.277	0	15.9786	-0.331924	-1478.32	-684719	545057	280.447	369.219	463.163	0
281	3	0.611088	117.871	-823.957	-10790.1	36654.4	-4638.27	344.486	623.096	0	16.7458	-118.401	-651.611	-39846.3	65562.3	8057.36	400.616	261.15	0	17.3569	-0.529648	-1475.57	-683598	544054	-461.712	369.273	463.261	0
281	4	1.53087	118.007	-823.153	-10776.8	36691.3	-4503.96	344.574	623.092	0	17.0228	-118.747	-649.658	-39647.6	65369.4	7910.24	400.621	261.028	0	18.5537	-0.739822	-1472.81	-682515	543013	-1154.07	369.297	463.386	0
281	5	2.40083	118.193	-822.37	-10769.4	36711.2	-4365.38	344.641	623.096	0	17.1347	-119.182	-647.535	-39450.1	65140.8	7762.98	400.598	260.923	0	19.5356	-0.988853	-1469.91	-681420	541886	-1790.51	369.292	463.548	0
281	6	3.20135	118.392	-821.508	-10768.1	36716.1	-4224.09	344.694	623.108	0	17.0683	-119.704	-645.189	-39256.4	64872.2	7617.78	400.548	260.845	0	20.2696	-1.31274	-1466.7	-680245	540625	-2366.61	369.263	463.751	0
281	7	3.91449	118.569	-820.465	-10771.7	36708.1	-4081.5	344.741	623.129	0	16.8226	-120.309	-642.612	-39064.9	64568.8	7476.41	400.479	260.791	0	20.7371	-1.7403	-1463.08	-678926	539205	-2879.53	369.222	463.983	0
281	8	4.53105	118.699	-819.171	-10779	36690.6	-3938.3	344.79	623.158	0	16.4106	-120.979	-639.834	-38872.3	64240.2	7340.84	400.401	260.754	0	20.9416	-2.27995	-1459	-677422	537627	-3327.5	369.178	464.229	0
281	9	5.05627	118.769	-817.617	-10788.1	36668.5	-3794.88	344.848	623.195	0	15.8599	-121.682	-636.914	-38676.7	63894.7	7214.02	400.319	260.725	0	20.9162	-2.91349	-1454.53	-675734	535919	-3711.2	369.138	464.475	0
282	0	5.51334	118.786	-815.869	-10796.9	36646.4	-3651.95	344.917	623.234	0	15.2142	-122.38	-633.945	-38478.5	63539.5	7098.99	400.229	260.697	0	20.7275	-3.59402	-1449.81	-673917	534135	-4037.14	369.103	464.711	0
282	1	5.93819	118.771	-814.044	-10802.2	36627.3	-3510.5	344.994	623.27	0	14.5278	-123.024	-631.035	-38278.9	63181.8	6996.8	400.124	260.66	0	20.466	-4.25365	-1445.08	-672059	532350	-4317.65	369.068	464.926	0
282	2	6.36489	118.749	-812.262	-10801.9	36611.9	-3371.42	345.074	623.299	0	13.8534	-123.576	-628.281	-38079.5	62828.2	6906.28	400	260.609	0	20.2183	-4.82717	-1440.54	-670249	530633	-4566.55	369.03	465.114	0
282	3	6.81338	118.738	-810.609	-10795.4	36599.2	-3235.5	345.15	623.318	0	13.2308	-124.015	-625.737	-37881.7	62483.1	6825.56	399.855	260.539	0	20.0442	-5.27639	-1436.35	-668550	529024	-4795.18	368.982	465.275	0
282	4	7.28714	118.739	-809.116	-10784.5	36586.8	-3104.07	345.218	623.329	0	12.681	-124.338	-623.408	-37687	62146.4	6753.22	399.688	260.453	0	19.9681	-5.59867	-1432.52	-666982	527532	-5011.81	368.923	465.412	0
282	5	7.77718	118.738	-807.755	-10771.5	36571.6	-2979.02	345.276	623.335	0	12.2027	-124.557	-621.244	-37496.2	61814.6	6688.54	399.501	260.357	0	19.9799	-5.81973	-1429	-665526	526127	-5221.02	368.85	465.534	0
282	6	8.26848	118.708	-806.457	-10758.5	36550.9	-2861.53	345.323	623.341	0	11.7764	-124.686	-619.165	-37308.9	61483.8	6631.23	399.301	260.257	0	20.0449	-5.9782	-1425.62	-664126	524759	-5422.8	368.766	465.649	0
282	7	8.74703	118.626	-805.146	-10747.2	36524.1	-2751.11	345.363	623.348	0	11.3754	-124.74	-617.092	-37124.4	61151.8	6581.13	399.097	260.16	0	20.1224	-6.11385	-1422.24	-662723	523382	-5614.9	368.678	465.765	0
282	8	9.20425	118.478	-803.775	-10737.9	36492.5	-2646.14	345.401	623.359	0	10.976	-124.738	-614.969	-36942.4	60820.1	6538.04	398.9	260.072	0	20.1803	-6.26004	-1418.74	-661277	521967	-5795.91	368.591	465.889	0
282	9	9.63862	118.263	-802.338	-10730.2	36457.5	-2545.16	345.439	623.374	0	10.5647	-124.694	-612.777	-36763.2	60493.1	6501.45	398.72	259.994	0	20.2034	-6.4311	-1415.11	-659783	520515	-5965.54	368.511	466.022	0
283	0	10.0564	117.994	-800.875	-10722.2	36419	-2447.78	345.474	623.388	0	10.1414	-124.609	-610.531	-36586.4	60175.7	6470.44	398.563	259.925	0	20.1978	-6.6143	-1411.41	-658266	519047	-6124.34	368.439	466.165	0
283	1	10.4683	117.693	-799.449	-10711.6	36376.2	-2354.55	345.502	623.399	0	9.71388	-124.474	-608.268	-36411.3	59870.5	6444.01	398.428	259.861	0	20.1822	-6.7813	-1407.72	-656766	517593	-6273.37	368.371	466.316	0
283	2	10.8809	117.375	-798.103	-10696.9	36329.3	-2266.16	345.52	623.403	0	9.28758	-124.283	-606.022	-36238.6	59576.5	6421.42	398.308	259.797	0	20.1685	-6.90773	-1404.12	-655314	516175	-6411.93	368.303	466.47	0
283	3	11.2907	117.05	-796.833	-10677.6	36279.4	-2183.08	345.53	623.4	0	8.86115	-124.034	-603.804	-36069.9	59290.4	6402.28	398.195	259.738	0	20.1519	-6.98391	-1400.64	-653912	514794	-6535.55	368.233	466.628	0
283	4	11.6844	116.719	-795.601	-10655	36227.8	-2105.54	345.535	623.392	0	8.42908	-123.737	-601.602	-35907.1	59008.2	6386.13	398.085	259.686	0	20.1135	-7.01828	-1397.2	-652536	513432	-6638.22	368.162	466.789	0
283	5	12.0431	116.373	-794.351	-10631.4	36175.6	-2033.38	345.541	623.384	0	7.98624	-123.408	-599.395	-35750.2	58725.9	6372.3	397.975	259.644	0	20.0293	-7.03556	-1393.75	-651152	512064	-6715.27	368.091	466.954	0
283	6	12.3486	115.998	-793.016	-10609.6	36123	-1966.08	345.551	623.379	0	7.53247	-123.065	-597.172	-35598.8	58441.8	6360.86	397.864	259.612	0	19.881	-7.06697	-1390.19	-649722	510667	-6764.42	368.023	467.119	0
283	7	12.5891	115.582	-791.541	-10591.8	36069.4	-1903.3	345.569	623.381	0	7.07645	-122.718	-594.953	-35453.1	58157.2	6353	397.751	259.59	0	19.6656	-7.13619	-1386.49	-648218	509231	-6785.81	367.96	467.276	0
283	8	12.7627	115.122	-789.903	-10577.9	36014.1	-1844.87	345.593	623.391	0	6.63488	-122.372	-592.781	-35314.5	57876.3	6349.46	397.635	259.574	0	19.3976	-7.24979	-1382.68	-646638	507765	-6782.58	367.905	467.417	0
283	9	12.8796	114.628	-788.123	-10566.2	35956.9	-1789.82	345.624	623.407	0	6.22928	-122.021	-590.707	-35184.9	57604	6348.58	397.517	259.564	0	19.1088	-7.39243	-1378.83	-645003	506293	-6761.36	367.855	467.532	0
284	0	12.9619	114.123	-786.267	-10554.1	35897.2	-1736	345.655	623.423	0	5.88435	-121.651	-588.781	-35065.5	57345.3	6346.26	397.397	259.556	0	18.8462	-7.52837	-1375.05	-643360	504852	-6731.87	367.81	467.619	0
284	1	13.0362	113.635	-784.422	-10540.7	35834.6	-1680.71	345.683	623.438	0	5.62232	-121.25	-587.048	-34956.7	57106.8	6337.77	397.278	259.547	0	18.6585	-7.6154	-1371.47	-641770	503487	-6704.09	367.768	467.677	0
284	2	13.1227	113.186	-782.659	-10526.8	35769.2	-1621.79	345.702	623.45	0	5.45398	-120.811	-585.533	-34857.5	56895.7	6319.59	397.169	259.531	0	18.5767	-7.62484	-1368.19	-640279	502231	-6685.33	367.728	467.707	0
284	3	13.2314	112.786	-781.003	-10513.4	35701.3	-1558.15	345.712	623.461	0	5.37483	-120.339	-584.234	-34766.1	56717	6290.09	397.079	259.507	0	18.6063	-7.55278	-1365.24	-638901	501097	-6680.03	367.694	467.712	0
284	4	13.3615	112.429	-779.432	-10500.6	35629.9	-1489.66	345.713	623.472	0	5.36803	-119.852	-583.12	-34680.4	56572	6249.08	397.016	259.474	0	18.7295	-7.42249	-1362.55	-637615	500068	-6691.46	367.669	467.695	0
284	5	13.5036	112.102	-777.88	-10488	35552.5	-1416.87	345.704	623.483	0	5.41111	-119.383	-582.138	-34599.4	56457.2	6197.41	396.983	259.435	0	18.9147	-7.28105	-1360.02	-636371	499107	-6723.16	367.653	467.657	0
284	6	13.6427	111.781	-776.262	-10475.6	35466.8	-1340.93	345.689	623.495	0	5.48284	-118.967	-581.228	-34523.3	56364.6	6137.09	396.975	259.397	0	19.1256	-7.1855	-1357.49	-635109	498160	-6778.13	367.648	467.602	0
284	7	13.7634	111.45	-774.497	-10465.4	35373.1	-1263.47	345.672	623.513	0	5.56823	-118.631	-580.344	-34453	56282.3	6070.42	396.981	259.367	0	19.3316	-7.18113	-1354.84	-633775	497180	-6856.71	367.65	467.531	0
284	8	13.8547	111.096	-772.544	-10460.4	35275	-1185.92	345.661	623.54	0	5.66083	-118.383	-579.451	-34388.3	56200.8	5998.22	396.99	259.346	0	19.5155	-7.28635	-1352	-632341	496138	-6957.16	367.66	467.451	0
284	9	13.9162	110.723	-770.408	-10463.5	35176	-1109.01	345.659	623.582	0	5.76399	-118.212	-578.523	-34327.7	56116.6	5919.27	397	259.337	0	19.6802	-7.48957	-1348.93	-630804	495027	-7078.3	367.678	467.366	0
285	0	13.9596	110.343	-768.143	-10475.3	35077.1	-1032.59	345.665	623.637	0	5.89303	-118.097	-577.552	-34269	56031.5	5831.44	397.015	259.335	0	19.8526	-7.75378	-1345.7	-629194	493864	-7221.24	367.704	467.284	0
285	1	14.005	109.978	-765.837	-10494.6	34977.7	-955.966	345.672	623.703	0	6.0723	-118.01	-576.555	-34211	55948.9	5733.05	397.04	259.337	0	20.0773	-8.0322	-1342.39	-627563	492681	-7390.07	367.735	467.209	0
285	2	14.073	109.648	-763.579	-10519.1	34877.9	-878.464	345.677	623.776	0	6.32449	-117.94	-575.555	-34153	55871.3	5623.62	397.074	259.339	0	20.3975	-8.29177	-1339.13	-625965	491511	-7591.78	367.767	467.142	0
285	3	14.1771	109.36	-761.426	-10546.6	34779.3	-799.733	345.677	623.851	0	6.6627	-117.886	-574.568	-34094.7	55800.4	5503.52	397.117	259.34	0	20.8398	-8.52592	-1335.99	-624434	490378	-7834.58	367.8	467.086	0
285	4	14.3213	109.107	-759.389	-10575.7	34683.1	-719.478	345.672	623.927	0	7.09078	-117.856	-573.588	-34035.4	55737.8	5373.16	397.174	259.338	0	21.4121	-8.7495	-1332.98	-622976	489286	-8125.32	367.834	467.042	0
285	5	14.5017	108.875	-757.431	-10605.4	34588.8	-637.34	345.666	624.002	0	7.60415	-117.863	-572.601	-33973.4	55684.8	5232.95	397.249	259.332	0	22.1058	-8.98789	-1330.03	-621563	488222	-8467.63	367.873	467.005	0
285	6	14.7103	108.647	-755.487	-10634.6	34495.4	-553.396	345.66	624.076	0	8.18969	-117.914	-571.6	-33907.5	55642	5084.2	397.344	259.32	0	22.9	-9.26689	-1327.09	-620154	487164	-8860.49	367.921	466.97	0
285	7	14.9362	108.41	-753.496	-10662.8	34400.7	-468.268	345.655	624.151	0	8.83027	-118.016	-570.602	-33838.5	55609.1	4929.25	397.457	259.303	0	23.7665	-9.60586	-1324.1	-618715	486098	-9297.92	367.978	466.925	0
285	8	15.1657	108.153	-751.416	-10690.8	34302.3	-382.465	345.65	624.228	0	9.51233	-118.167	-569.63	-33767.9	55585.9	4769.87	397.582	259.28	0	24.678	-10.0143	-1321.05	-617229	485018	-9770.42	368.043	466.864	0
285	9	15.3872	107.872	-749.245	-10720.2	34198.9	-296.132	345.644	624.308	0	10.2316	-118.358	-568.708	-33697.3	55571.6	4606.76	397.716	259.253	0	25.6187	-10.4856	-1317.95	-615702	483927	-10267.6	368.114	466.784	0
286	0	15.599	107.579	-747.032	-10751.9	34091.4	-209.35	345.636	624.393	0	10.9953	-118.569	-567.865	-33628	55565.6	4440.26	397.85	259.218	0	26.5944	-10.9896	-1314.9	-614170	482850	-10780.5	368.186	466.685	0
286	1	15.8092	107.302	-744.868	-10785.3	33982.7	-122.443	345.622	624.479	0	11.8183	-118.778	-567.146	-33561.4	55568.6	4270.71	397.979	259.176	0	27.6275	-11.4763	-1312.01	-612696	481829	-11301.9	368.255	466.569	0
286	2	16.0247	107.07	-742.843	-10819.9	33875.8	-36.1984	345.603	624.565	0	12.7114	-118.965	-566.581	-33498.5	55581.6	4098.13	398.1	259.124	0	28.7361	-11.8957	-1309.42	-611340	480905	-11824.1	368.318	466.441	0
286	3	16.2418	106.9	-741.013	-10855.7	33771.3	48.5536	345.575	624.65	0	13.6738	-119.118	-566.178	-33439.4	55604.9	3922.39	398.211	259.062	0	29.9157	-12.2178	-1307.19	-610135	480097	-12336.7	368.373	466.304	0
286	4	16.4456	106.794	-739.375	-10894	33667.3	131.845	345.535	624.734	0	14.6912	-119.235	-565.907	-33383.3	55637.3	3743.06	398.315	258.991	0	31.1368	-12.4407	-1305.28	-609074	479395	-12827.4	368.418	466.166	0
286	5	16.6117	106.735	-737.877	-10936.6	33561.6	214.693	345.484	624.822	0	15.737	-119.322	-565.702	-33328	55675.7	3559.68	398.419	258.914	0	32.3487	-12.587	-1303.58	-608114	478758	-13282.3	368.456	466.032	0
286	6	16.7122	106.701	-736.435	-10986	33453	298.71	345.426	624.918	0	16.7765	-119.398	-565.479	-33271.2	55715.8	3372.81	398.528	258.837	0	33.4887	-12.6972	-1301.91	-607188	478136	-13687.4	368.49	465.913	0
286	7	16.7254	106.67	-734.977	-11043.5	33340.4	385.84	345.363	625.026	0	17.7738	-119.485	-565.169	-33211	55753.7	3184.27	398.649	258.763	0	34.4992	-12.8146	-1300.15	-606240	477482	-14031.5	368.526	465.813	0
286	8	16.6444	106.636	-733.474	-11109.7	33223.2	477.872	345.296	625.147	0	18.7002	-119.602	-564.739	-33146.8	55786	2996.57	398.782	258.694	0	35.3446	-12.9659	-1298.21	-605246	476777	-14308.5	368.563	465.735	0
286	9	16.4801	106.612	-731.959	-11183.9	33101.7	575.968	345.223	625.279	0	19.5395	-119.758	-564.201	-33079.1	55809.9	2812.23	398.919	258.63	0	36.0196	-13.1465	-1296.16	-604229	476031	-14516.5	368.596	465.682	0
287	0	16.2594	106.623	-730.516	-11264.6	32977.8	680.541	345.143	625.42	0	20.2893	-119.945	-563.598	-33009.3	55823.4	2633.15	399.048	258.569	0	36.5486	-13.322	-1294.11	-603248	475281	-14659	368.619	465.653	0
287	1	16.018	106.701	-729.248	-11349.8	32854.5	791.34	345.053	625.564	0	20.9587	-120.151	-562.979	-32937.8	55825.9	2460.39	399.162	258.506	0	36.9767	-13.4505	-1292.23	-602370	474574	-14746.1	368.626	465.649	0
287	2	15.7873	106.865	-728.221	-11437.9	32735.4	907.663	344.953	625.707	0	21.5592	-120.375	-562.365	-32864.1	55816.7	2294.15	399.254	258.439	0	37.3466	-13.5098	-1290.59	-601639	473935	-14793.2	368.614	465.672	0
287	3	15.5863	107.115	-727.439	-11528.1	32622.7	1028.38	344.846	625.848	0	22.0915	-120.625	-561.75	-32787.2	55793.7	2133.97	399.321	258.366	0	37.6778	-13.5094	-1289.19	-601052	473365	-14816.4	368.583	465.721	0
287	4	15.421	107.433	-726.842	-11619.5	32516.9	1151.74	344.737	625.986	0	22.5439	-120.917	-561.115	-32707	55755.6	1979.05	399.366	258.289	0	37.9649	-13.4835	-1287.96	-600570	472837	-14829.9	368.537	465.794	0
287	5	15.2865	107.788	-726.337	-11711.8	32418	1275.57	344.632	626.125	0	22.8978	-121.265	-560.433	-32624.7	55702.6	1828.69	399.392	258.213	0	38.1843	-13.4761	-1286.77	-600135	472318	-14842.9	368.482	465.886	0
287	6	15.1684	108.147	-725.823	-11805.3	32325.7	1397.93	344.537	626.265	0	23.1345	-121.672	-559.669	-32541.5	55635.1	1682.33	399.407	258.144	0	38.3029	-13.5248	-1285.49	-599682	471770	-14856.8	368.426	465.995	0
287	7	15.0498	108.481	-725.225	-11899.6	32240.4	1517.57	344.456	626.408	0	23.2407	-122.133	-558.792	-32459.1	55552.2	1539.68	399.415	258.088	0	38.2905	-13.6516	-1284.02	-599159	471160	-14866.8	368.373	466.119	0
287	8	14.9213	108.774	-724.506	-11994.1	32162.3	1634.01	344.392	626.555	0	23.2145	-122.633	-557.785	-32379.1	55454.1	1401.07	399.418	258.049	0	38.1358	-13.8588	-1282.29	-598544	470473	-14867.5	368.328	466.258	0
287	9	14.7872	109.025	-723.687	-12088.4	32091.9	1746.94	344.345	626.704	0	23.0676	-123.15	-556.668	-32302.3	55344.1	1267.83	399.42	258.028	0	37.8548	-14.1255	-1280.35	-597851	469725	-14856.6	368.29	466.412	0
288	0	14.6652	109.243	-722.842	-12182.4	32028.4	1856.18	344.309	626.854	0	22.8244	-123.651	-555.484	-32228.4	55228.1	1142.04	399.423	258.019	0	37.4896	-14.4077	-1278.33	-597133	468955	-14834.8	368.258	466.58	0
288	1	14.5776	109.447	-722.073	-12277	31969.7	1962.04	344.275	627.002	0	22.5176	-124.097	-554.298	-32157.3	55112.5	1025.7	399.428	258.014	0	37.0952	-14.6499	-1276.37	-596462	468213	-14803.1	368.226	466.76	0
288	2	14.5398	109.646	-721.453	-12373.3	31912	2065.4	344.233	627.151	0	22.1815	-124.45	-553.172	-32090.1	55003.2	919.867	399.432	258.011	0	36.7213	-14.8044	-1274.63	-595895	467540	-14761.6	368.189	466.948	0
288	3	14.5563	109.845	-721.009	-12472.4	31852.4	2167.07	344.178	627.299	0	21.8457	-124.689	-552.151	-32027.5	54904.4	824.577	399.437	258.005	0	36.4019	-14.8441	-1273.16	-595458	466958	-14710	368.143	467.141	0
288	4	14.6228	110.042	-720.728	-12574.8	31790.6	2267.28	344.109	627.447	0	21.5323	-124.802	-551.246	-31969	54817	739.115	399.442	257.994	0	36.1551	-14.7601	-1271.97	-595146	466464	-14648	368.089	467.334	0
288	5	14.7295	110.235	-720.572	-12680.5	31727.5	2365.67	344.031	627.598	0	21.2542	-124.791	-550.449	-31913.5	54739.2	662.373	399.445	257.977	0	35.9837	-14.5559	-1271.02	-594931	466046	-14574.5	368.029	467.524	0
288	6	14.8647	110.423	-720.492	-12790	31663.3	2461.66	343.947	627.752	0	21.0137	-124.665	-549.747	-31861.4	54667.6	593.124	399.441	257.957	0	35.8784	-14.2415	-1270.24	-594784	465680	-14487.9	367.964	467.708	0
288	7	15.0194	110.605	-720.436	-12904.4	31598.2	2554.99	343.86	627.912	0	20.805	-124.435	-549.131	-31814.7	54597.9	530.447	399.426	257.936	0	35.8244	-13.8295	-1269.57	-594675	465347	-14386.2	367.894	467.885	0
288	8	15.186	110.783	-720.367	-13024.6	31534.1	2645.84	343.775	628.081	0	20.6163	-124.118	-548.593	-31775.5	54525.6	474.7	399.392	257.922	0	35.8023	-13.3344	-1268.96	-594583	465029	-14266.5	367.819	468.055	0
288	9	15.3578	110.966	-720.279	-13150.4	31473.5	2734.83	343.696	628.257	0	20.4326	-123.736	-548.128	-31745.8	54448.4	427.954	399.335	257.917	0	35.7904	-12.7699	-1268.41	-594505	464726	-14122.9	367.74	468.219	0
289	0	15.5338	111.166	-720.204	-13280.1	31418	2822.72	343.624	628.439	0	20.2426	-123.305	-547.743	-31727.4	54367.5	392.51	399.257	257.924	0	35.7764	-12.1393	-1267.95	-594463	464452	-13950.7	367.657	468.38	0
289	1	15.7222	111.402	-720.201	-13411.6	31367.6	2910.34	343.554	628.622	0	20.0438	-122.832	-547.46	-31721.3	54287.6	369.033	399.163	257.943	0	35.7661	-11.4304	-1267.66	-594496	464237	-13749.1	367.57	468.538	0
289	2	15.934	111.687	-720.323	-13543.8	31321.3	2998.82	343.482	628.802	0	19.8383	-122.317	-547.292	-31728	54213.4	356.301	399.057	257.973	0	35.7723	-10.6293	-1267.61	-594637	464102	-13521	367.477	468.697	0
289	3	16.1725	112.025	-720.582	-13675.7	31277.8	3089.21	343.406	628.979	0	19.6269	-121.761	-547.231	-31745.8	54148.3	352.129	398.95	258.012	0	35.7993	-9.73571	-1267.81	-594890	464052	-13269.9	367.381	468.857	0
289	4	16.4304	112.408	-720.95	-13806.8	31236.4	3181.56	343.327	629.151	0	19.407	-121.176	-547.245	-31770.9	54094.6	354.424	398.849	258.056	0	35.8374	-8.768	-1268.2	-595227	464069	-12998.4	367.285	469.018	0
289	5	16.6909	112.823	-721.363	-13936.7	31197.1	3274.7	343.247	629.32	0	19.1738	-120.582	-547.288	-31798.3	54052.7	361.557	398.765	258.102	0	35.8647	-7.75944	-1268.65	-595596	464123	-12707.8	367.197	469.179	0
289	6	16.9308	113.25	-721.741	-14065.5	31159.8	3366.95	343.173	629.488	0	18.9221	-120	-547.302	-31823.2	54021.5	371.692	398.705	258.146	0	35.8528	-6.74976	-1269.04	-595935	464173	-12398.5	367.122	469.339	0
289	7	17.1277	113.67	-722.022	-14192.7	31122.3	3456.86	343.104	629.657	0	18.6515	-119.44	-547.242	-31842.9	53998.6	382.402	398.674	258.188	0	35.7792	-5.77027	-1269.26	-596195	464183	-12070	367.063	469.498	0
289	8	17.2674	114.07	-722.177	-14317.3	31080.3	3543.61	343.037	629.825	0	18.3689	-118.901	-547.087	-31855.8	53981.3	391.875	398.67	258.228	0	35.6364	-4.83074	-1269.26	-596351	464131	-11720.7	367.016	469.657	0
289	9	17.3485	114.448	-722.222	-14438.6	31031	3627.07	342.966	629.992	0	18.0899	-118.364	-546.854	-31862.1	53966.9	400.165	398.686	258.264	0	35.4384	-3.91529	-1269.08	-596415	464020	-11347.9	366.976	469.812	0
290	0	17.3832	114.813	-722.213	-14556.1	30974.2	3707.63	342.888	630.155	0	17.8385	-117.8	-546.597	-31863.2	53954.8	408.738	398.71	258.294	0	35.2217	-2.98724	-1268.81	-596432	463881	-10951.3	366.936	469.959	0
290	1	17.3921	115.177	-722.224	-14669.8	30910.7	3785.92	342.799	630.312	0	17.6412	-117.183	-546.388	-31862.7	53946.8	419.271	398.734	258.315	0	35.0334	-2.00611	-1268.61	-596463	463759	-10534.1	366.89	470.094	0
290	2	17.3927	115.554	-722.303	-14780.8	30839.7	3862.48	342.696	630.463	0	17.5171	-116.503	-546.287	-31864.7	53945	432.619	398.749	258.33	0	34.9099	-0.949524	-1268.59	-596553	463686	-10102.8	366.834	470.213	0
290	3	17.39	115.943	-722.456	-14891.4	30759.5	3937.48	342.576	630.612	0	17.4734	-115.767	-546.32	-31872.2	53949.9	447.932	398.752	258.34	0	34.8635	0.176422	-1268.78	-596718	463669	-9664.27	366.765	470.316	0
290	4	17.3748	116.335	-722.651	-15004.2	30670.5	4010.61	342.442	630.763	0	17.5064	-114.998	-546.475	-31885	53962.3	462.775	398.746	258.347	0	34.8812	1.33774	-1269.13	-596937	463696	-9225.19	366.686	470.404	0
290	5	17.3272	116.708	-722.829	-15120.8	30576.9	4081.23	342.302	630.919	0	17.5996	-114.23	-546.718	-31901.8	53984.2	474.459	398.742	258.351	0	34.9268	2.47709	-1269.55	-597173	463749	-8790.7	366.607	470.476	0
290	6	17.2242	117.031	-722.919	-15241	30483.9	4148.83	342.168	631.083	0	17.7249	-113.503	-547.007	-31921.4	54018.2	480.919	398.752	258.356	0	34.9491	3.52702	-1269.93	-597375	463802	-8363.89	366.541	470.535	0
290	7	17.0476	117.279	-722.853	-15363	30393.8	4213.49	342.047	631.253	0	17.8523	-112.849	-547.312	-31943.7	54064.3	480.602	398.781	258.365	0	34.9	4.43019	-1270.17	-597497	463833	-7946.39	366.494	470.576	0
290	8	16.7891	117.442	-722.601	-15484.7	30306.8	4275.68	341.941	631.429	0	17.9638	-112.288	-547.616	-31968.2	54119.3	472.525	398.827	258.377	0	34.7529	5.15423	-1270.22	-597515	463823	-7539.66	366.466	470.599	0
290	9	16.4538	117.526	-722.188	-15605	30222.7	4335.61	341.849	631.608	0	18.0585	-111.827	-547.906	-31992.6	54179.2	456.721	398.884	258.391	0	34.5123	5.69878	-1270.09	-597440	463774	-7146.53	366.453	470.606	0
291	0	16.0626	117.549	-721.696	-15723.2	30142	4392.72	341.766	631.786	0	18.1526	-111.454	-548.184	-32013.6	54241.4	434.476	398.948	258.399	0	34.2152	6.095	-1269.88	-597316	463705	-6773	366.45	470.602	0
291	1	15.6478	117.542	-721.231	-15839.2	30064.1	4446.21	341.684	631.961	0	18.2726	-111.15	-548.47	-32028.3	54305.1	407.889	399.012	258.396	0	33.9203	6.39188	-1269.7	-597206	463651	-6427.99	366.448	470.593	0
291	2	15.2388	117.532	-720.874	-15952	29987.7	4495.96	341.599	632.129	0	18.4433	-110.898	-548.79	-32035.7	54370.5	378.421	399.073	258.375	0	33.6821	6.63453	-1269.66	-597160	463641	-6119.57	366.441	470.58	0
291	3	14.85	117.536	-720.653	-16060.8	29911	4542.58	341.505	632.287	0	18.6773	-110.686	-549.144	-32035.9	54437	345.549	399.131	258.338	0	33.5272	6.85027	-1269.8	-597195	463678	-5850.72	366.426	470.566	0
291	4	14.479	117.556	-720.545	-16165.8	29833.4	4587.03	341.404	632.435	0	18.971	-110.511	-549.507	-32029.8	54502	307.085	399.183	258.288	0	33.4501	7.04549	-1270.05	-597291	463745	-5618.65	366.403	470.555	0
291	5	14.1114	117.581	-720.487	-16268.3	29755.6	4630.01	341.299	632.58	0	19.3075	-110.374	-549.836	-32017.3	54561.7	260.669	399.233	258.231	0	33.4189	7.20708	-1270.32	-597404	463810	-5416.64	366.375	470.55	0
291	6	13.7279	117.595	-720.403	-16370	29678.8	4671.57	341.198	632.723	0	19.6587	-110.284	-550.09	-31997.3	54613.7	204.696	399.281	258.167	0	33.3866	7.31113	-1270.49	-597480	463838	-5236.13	366.346	470.55	0
291	7	13.3138	117.583	-720.229	-16471.7	29604.8	4711.52	341.105	632.87	0	19.9927	-110.245	-550.242	-31968.1	54657.6	138.364	399.334	258.098	0	33.3065	7.33793	-1270.47	-597475	463805	-5068.67	366.324	470.556	0
291	8	12.8652	117.544	-719.944	-16573.2	29534.9	4750.15	341.024	633.02	0	20.2819	-110.262	-550.285	-31928.6	54694.5	61.5249	399.393	258.022	0	33.1472	7.28177	-1270.23	-597375	463707	-4907.97	366.31	470.564	0
291	9	12.3905	117.485	-719.579	-16673.2	29469	4788.02	340.953	633.171	0	20.5092	-110.33	-550.245	-31878.3	54727.2	-25.2205	399.46	257.935	0	32.8997	7.15495	-1269.82	-597201	463564	-4750.74	366.305	470.572	0
292	0	11.9078	117.425	-719.215	-16770.2	29406.4	4825.54	340.887	633.317	0	20.6694	-110.438	-550.179	-31819.3	54758.6	-120.303	399.529	257.834	0	32.5772	6.98785	-1269.39	-597011	463420	-4596.05	366.303	470.576	0
292	1	11.4397	117.388	-718.944	-16863.8	29346.7	4862.93	340.819	633.456	0	20.7679	-110.574	-550.163	-31755.3	54790.8	-221.517	399.59	257.72	0	32.2076	6.81466	-1269.11	-596880	463324	-4445.96	366.297	470.573	0
292	2	11.0047	117.39	-718.834	-16955.3	29292.1	4900.06	340.749	633.587	0	20.8165	-110.737	-550.256	-31691	54825.9	-326.829	399.637	257.593	0	31.8211	6.65275	-1269.09	-596867	463318	-4307.08	366.282	470.563	0
292	3	10.6133	117.434	-718.907	-17046.5	29244.7	4936.33	340.679	633.712	0	20.8272	-110.935	-550.491	-31629.6	54865.5	-434.755	399.666	257.457	0	31.4405	6.4991	-1269.4	-596996	463421	-4188.25	366.26	470.544	0
292	4	10.2666	117.514	-719.146	-17139.2	29204.8	4971.25	340.61	633.833	0	20.8096	-111.174	-550.865	-31572.4	54910.5	-544.253	399.681	257.314	0	31.0762	6.34019	-1270.01	-597259	463627	-4095.5	366.232	470.519	0
292	5	9.95615	117.621	-719.5	-17235.6	29170.3	5004.99	340.542	633.955	0	20.7689	-111.461	-551.345	-31518.4	54960.9	-654.611	399.685	257.166	0	30.7251	6.1595	-1270.85	-597623	463910	-4028.8	366.201	470.489	0
292	6	9.6663	117.741	-719.902	-17338.1	29138.7	5037.83	340.476	634.084	0	20.7058	-111.8	-551.881	-31466.1	55016.5	-765.26	399.689	257.016	0	30.3721	5.94046	-1271.78	-598036	464232	-3982.9	366.171	470.458	0
292	7	9.38038	117.862	-720.281	-17448.6	29106.8	5069.78	340.41	634.225	0	20.6185	-112.192	-552.424	-31414.1	55076.7	-875.785	399.7	256.866	0	29.9989	5.6703	-1272.7	-598447	464555	-3950.65	366.145	470.43	0
292	8	9.08634	117.979	-720.591	-17567.4	29071.5	5100.89	340.344	634.379	0	20.5097	-112.631	-552.936	-31361.5	55140.1	-986.284	399.722	256.718	0	29.596	5.3479	-1273.53	-598820	464849	-3925.63	366.125	470.407	0
292	9	8.78212	118.093	-720.835	-17694.2	29031.7	5131.55	340.275	634.547	0	20.3921	-113.102	-553.398	-31307	55206	-1097.1	399.758	256.572	0	29.1742	4.99055	-1274.23	-599150	465107	-3903.9	366.109	470.393	0
293	0	8.47923	118.215	-721.07	-17828.1	28989.1	5161.94	340.203	634.724	0	20.2889	-113.585	-553.814	-31250	55274.3	-1207.73	399.807	256.427	0	28.7681	4.63074	-1274.88	-599471	465348	-3886.68	366.095	470.391	0
293	1	8.19871	118.366	-721.386	-17968.8	28945.3	5191.76	340.125	634.909	0	20.2246	-114.064	-554.212	-31190.6	55344.6	-1316.73	399.862	256.279	0	28.4233	4.30152	-1275.6	-599841	465605	-3880.66	366.079	470.405	0
293	2	7.9599	118.558	-721.864	-18116.2	28900.2	5220.47	340.036	635.096	0	20.2157	-114.537	-554.626	-31130	55416	-1422.96	399.916	256.128	0	28.1756	4.0211	-1276.49	-600315	465911	-3894.84	366.053	470.437	0
293	3	7.77174	118.798	-722.541	-18269.6	28852.4	5247.47	339.932	635.285	0	20.266	-115.01	-555.076	-31069.2	55487.8	-1525.86	399.964	255.973	0	28.0378	3.78896	-1277.62	-600922	466279	-3935.66	366.014	470.488	0
293	4	7.63191	119.083	-723.402	-18428.6	28800.5	5272.27	339.813	635.475	0	20.3663	-115.491	-555.576	-31009.8	55559.3	-1624.81	400.003	255.816	0	27.9982	3.59183	-1278.98	-601656	466709	-4003.71	365.959	470.555	0
293	5	7.53018	119.4	-724.394	-18592.6	28743.3	5294.7	339.679	635.667	0	20.4941	-115.992	-556.133	-30954.7	55628.8	-1719.11	400.028	255.661	0	28.0243	3.40845	-1280.53	-602491	467185	-4094.1	365.889	470.63	0
293	6	7.45086	119.735	-725.445	-18762.1	28679.3	5314.73	339.533	635.863	0	20.6211	-116.523	-556.752	-30907.2	55693.2	-1808.63	400.032	255.513	0	28.072	3.21247	-1282.2	-603387	467684	-4199.41	365.803	470.709	0
293	7	7.37409	120.071	-726.49	-18938.4	28606.7	5332.41	339.377	636.068	0	20.724	-117.092	-557.422	-30868.2	55750	-1894.16	400.014	255.377	0	28.0981	2.9786	-1283.91	-604307	468181	-4311.17	365.703	470.788	0
293	8	7.27987	120.397	-727.48	-19122.6	28524.4	5348.24	339.21	636.286	0	20.7907	-117.703	-558.122	-30836.1	55798	-1976.8	399.974	255.25	0	28.0706	2.69355	-1285.6	-605217	468656	-4419.37	365.59	470.866	0
293	9	7.15564	120.715	-728.406	-19314.4	28431.4	5363.42	339.032	636.516	0	20.8211	-118.345	-558.842	-30807.8	55837.3	-2057.26	399.916	255.128	0	27.9767	2.37045	-1287.25	-606105	469100	-4511.86	365.464	470.941	0
294	0	7.00255	121.043	-729.302	-19512.6	28326.3	5379.53	338.84	636.755	0	20.8246	-118.987	-559.594	-30780.8	55869.8	-2135.77	399.84	255.006	0	27.8272	2.05628	-1288.9	-606988	469529	-4575.84	365.324	471.013	0
294	1	6.83213	121.406	-730.239	-19714.7	28208.9	5397.86	338.63	636.998	0	20.8154	-119.59	-560.409	-30754.1	55898.4	-2212.25	399.746	254.878	0	27.6476	1.8159	-1290.65	-607909	469975	-4600.31	365.167	471.078	0
294	2	6.65431	121.825	-731.276	-19918.5	28080.4	5419.16	338.399	637.238	0	20.8041	-120.122	-561.31	-30727.2	55925	-2286.47	399.633	254.742	0	27.4584	1.70261	-1292.59	-608904	470463	-4576.47	364.99	471.138	0
294	3	6.46863	122.306	-732.428	-20123	27943.6	5443.32	338.152	637.474	0	20.7916	-120.564	-562.277	-30698.2	55950.7	-2358.41	399.507	254.596	0	27.2602	1.74172	-1294.71	-609974	470997	-4496.76	364.798	471.194	0
294	4	6.2644	122.841	-733.66	-20328.4	27801.9	5469.38	337.895	637.708	0	20.7687	-120.913	-563.262	-30664.7	55975.5	-2427.94	399.377	254.441	0	27.0331	1.92799	-1296.92	-611085	471556	-4355.19	364.597	471.253	0
294	5	6.02553	123.412	-734.888	-20534.6	27657.9	5496.21	337.636	637.943	0	20.7194	-121.185	-564.204	-30625.4	55998.8	-2493.82	399.253	254.281	0	26.745	2.22671	-1299.09	-612175	472101	-4149.06	364.396	471.316	0
294	6	5.73605	123.99	-736.008	-20740.7	27512.2	5523.16	337.38	638.18	0	20.6252	-121.406	-565.054	-30580.8	56020.1	-2553.89	399.141	254.12	0	26.3613	2.58321	-1301.06	-613173	472586	-3879.8	364.203	471.382	0
294	7	5.38445	124.548	-736.938	-20946.4	27364.4	5550.03	337.133	638.424	0	20.4704	-121.606	-565.772	-30532.3	56037.8	-2606.78	399.047	253.966	0	25.8549	2.94201	-1302.71	-614024	472974	-3552.76	364.022	471.452	0
294	8	4.96686	125.071	-737.648	-21152.8	27214.8	5576.56	336.894	638.676	0	20.2475	-121.805	-566.335	-30480.6	56047.9	-2652.54	398.966	253.821	0	25.2144	3.26664	-1303.98	-614709	473248	-3175.27	363.853	471.529	0
294	9	4.4914	125.563	-738.174	-21361.4	27063.9	5601.99	336.663	638.938	0	19.958	-122.009	-566.749	-30425.8	56046.5	-2691.33	398.891	253.685	0	24.4494	3.55409	-1304.92	-615252	473414	-2754.46	363.69	471.616	0
295	0	3.9808	126.044	-738.604	-21572.6	26911.9	5624.82	336.436	639.207	0	19.612	-122.209	-567.06	-30369.1	56033.8	-2722.77	398.815	253.555	0	23.5928	3.83517	-1305.66	-615718	473512	-2298.08	363.528	471.716	0
295	1	3.46585	126.54	-739.048	-21785.4	26758.2	5643.4	336.206	639.478	0	19.2267	-122.384	-567.343	-30313.2	56014	-2746.75	398.73	253.43	0	22.6926	4.15536	-1306.39	-616187	473600	-1816.25	363.359	471.824	0
295	2	2.97315	127.066	-739.588	-21997.8	26602.1	5656.63	335.969	639.743	0	18.8207	-122.52	-567.674	-30261.2	55992.9	-2764.14	398.636	253.307	0	21.7939	4.54668	-1307.26	-616725	473728	-1321.26	363.182	471.935	0
295	3	2.51753	127.625	-740.259	-22208.2	26443.7	5664.01	335.722	640.001	0	18.4072	-122.613	-568.097	-30216.2	55975.5	-2776.31	398.532	253.189	0	20.9248	5.01231	-1308.36	-617361	473922	-825.741	362.995	472.044	0
295	4	2.10151	128.2	-741.045	-22415.5	26284.2	5665.37	335.469	640.249	0	17.9959	-122.67	-568.624	-30180.6	55967.3	-2784.82	398.426	253.077	0	20.0974	5.5302	-1309.67	-618093	474188	-341.488	362.803	472.149	0
295	5	1.7178	128.766	-741.902	-22619.7	26125.1	5660.75	335.214	640.489	0	17.5962	-122.701	-569.242	-30155.5	55973.6	-2791.47	398.33	252.975	0	19.314	6.06493	-1311.14	-618893	474515	121.666	362.616	472.247	0
295	6	1.35331	129.295	-742.759	-22821.2	25967.5	5650.26	334.961	640.725	0	17.2181	-122.717	-569.919	-30138.6	55996.3	-2797.94	398.253	252.882	0	18.5714	6.57882	-1312.68	-619711	474876	556.835	362.44	472.337	0
295	7	0.996143	129.761	-743.542	-23021.5	25812.3	5634.05	334.715	640.962	0	16.8706	-122.72	-570.61	-30124.4	56032.5	-2805.37	398.198	252.793	0	17.8668	7.04053	-1314.15	-620491	475233	959.072	362.28	472.418	0
295	8	0.643034	130.146	-744.193	-23221.9	25659.3	5612.48	334.479	641.204	0	16.5623	-122.717	-571.279	-30107.8	56079.1	-2814.25	398.164	252.702	0	17.2053	7.42946	-1315.47	-621187	475554	1322.35	362.136	472.487	0
295	9	0.302834	130.45	-744.704	-23422.8	25508.2	5585.92	334.253	641.453	0	16.3027	-122.71	-571.937	-30087.6	56136.1	-2824.46	398.151	252.606	0	16.6056	7.74028	-1316.64	-621796	475840	1638.26	362.01	472.541	0
296	0	-0.00450083	130.689	-745.133	-23623.4	25359.5	5554.48	334.034	641.704	0	16.1037	-122.701	-572.637	-30065.8	56205.4	-2835.17	398.152	252.504	0	16.0992	7.98787	-1317.77	-622364	476123	1897.66	361.896	472.577	0
296	1	-0.253991	130.885	-745.582	-23822.6	25214.4	5517.73	333.818	641.952	0	15.9776	-122.682	-573.448	-30045.1	56289.1	-2845.27	398.159	252.394	0	15.7236	8.20252	-1319.03	-622969	476458	2092.64	361.791	472.591	0
296	2	-0.424974	131.059	-746.143	-24020.2	25074.2	5474.81	333.605	642.193	0	15.933	-122.646	-574.424	-30027.3	56389	-2854.08	398.166	252.274	0	15.508	8.41384	-1320.57	-623676	476889	2217.51	361.688	472.585	0
296	3	-0.507315	131.222	-746.862	-24217.5	24939.8	5425.43	333.393	642.426	0	15.9732	-122.584	-575.584	-30013.7	56505.1	-2861.64	398.17	252.145	0	15.4659	8.63798	-1322.45	-624519	477436	2270	361.587	472.559	0
296	4	-0.502683	131.372	-747.729	-24417.3	24812.4	5370.42	333.184	642.655	0	16.0967	-122.496	-576.911	-30003.8	56635.9	-2868.43	398.171	252.008	0	15.594	8.87592	-1324.64	-625492	478092	2252.07	361.487	472.519	0
296	5	-0.423995	131.505	-748.695	-24621.5	24692.8	5311.3	332.981	642.886	0	16.2968	-122.39	-578.361	-29995.4	56778	-2874.95	398.171	251.863	0	15.8728	9.11481	-1327.06	-626556	478826	2170.07	361.392	472.469	0
296	6	-0.293242	131.615	-749.709	-24829.8	24580.6	5249.5	332.787	643.119	0	16.5606	-122.283	-579.875	-29985.3	56927.6	-2881.3	398.172	251.71	0	16.2673	9.33169	-1329.58	-627665	479603	2034.48	361.304	472.413	0
296	7	-0.136293	131.701	-750.737	-25039.7	24472.4	5186.09	332.598	643.354	0	16.8722	-122.197	-581.401	-29971.1	57080.9	-2887.04	398.178	251.55	0	16.7359	9.50407	-1332.14	-628785	480391	1858.96	361.22	472.354	0
296	8	0.0235746	131.767	-751.77	-25248.9	24362	5121.7	332.406	643.586	0	17.2197	-122.146	-582.912	-29951.5	57233.9	-2892.04	398.186	251.383	0	17.2433	9.62108	-1334.68	-629901	481173	1657.68	361.135	472.294	0
296	9	0.170331	131.823	-752.833	-25456.3	24244.4	5056.7	332.204	643.814	0	17.5965	-122.136	-584.404	-29926	57381.3	-2896.99	398.188	251.208	0	17.7668	9.68717	-1337.24	-631026	481944	1442.67	361.041	472.236	0
297	0	0.297564	131.895	-753.985	-25662	24118.7	4991.25	331.988	644.035	0	17.9976	-122.173	-585.894	-29894.7	57517.8	-2902.93	398.171	251.024	0	18.2951	9.72218	-1339.88	-632200	482722	1223.94	360.928	472.182	0
297	1	0.407058	132.013	-755.307	-25867.8	23986.2	4925.68	331.757	644.248	0	18.4149	-122.257	-587.418	-29858.2	57640.3	-2910.08	398.125	250.83	0	18.822	9.7562	-1342.72	-633478	483540	1011.16	360.792	472.135	0
297	2	0.501749	132.204	-756.859	-26075.7	23848.8	4860.78	331.51	644.453	0	18.8345	-122.388	-588.998	-29817.3	57747.9	-2917.38	398.044	250.624	0	19.3363	9.81564	-1345.86	-634906	484426	815.113	360.628	472.098	0
297	3	0.578854	132.479	-758.654	-26287.3	23708	4797.82	331.25	644.65	0	19.2373	-122.57	-590.624	-29771.1	57841.9	-2923.07	397.933	250.406	0	19.8162	9.90942	-1349.28	-636486	485382	647.007	360.44	472.076	0
297	4	0.629071	132.834	-760.652	-26503.9	23565.2	4738.01	330.98	644.844	0	19.6014	-122.811	-592.249	-29717.5	57923.7	-2925.68	397.803	250.177	0	20.2304	10.0236	-1352.9	-638188	486388	515.392	360.233	472.074	0
297	5	0.638405	133.254	-762.784	-26727.2	23421.5	4681.74	330.705	645.039	0	19.9018	-123.129	-593.802	-29654.6	57994.3	-2924.69	397.666	249.94	0	20.5402	10.1247	-1356.59	-639955	487406	424.686	360.015	472.097	0
297	6	0.589355	133.717	-764.964	-26960.2	23277.6	4628.31	330.43	645.244	0	20.1105	-123.544	-595.215	-29581.5	58055.8	-2921.14	397.537	249.699	0	20.6998	10.1725	-1360.18	-641725	488394	377.308	359.796	472.153	0
297	7	0.464775	134.203	-767.12	-27205.1	23134	4576.71	330.157	645.464	0	20.2017	-124.071	-596.448	-29498.4	58110.7	-2917.52	397.428	249.457	0	20.6664	10.1316	-1363.57	-643450	489323	374.809	359.582	472.244	0
297	8	0.256546	134.691	-769.213	-27461.3	22990.8	4526.42	329.889	645.701	0	20.1601	-124.713	-597.509	-29406.5	58160.6	-2915.98	397.338	249.215	0	20.4166	9.97823	-1366.72	-645111	490188	415.398	359.377	472.364	0
297	9	-0.0257393	135.169	-771.255	-27725.2	22848.4	4477.49	329.625	645.948	0	19.9868	-125.46	-598.447	-29308.3	58203.6	-2916.7	397.258	248.974	0	19.9611	9.7087	-1369.7	-646723	491005	491.753	359.175	472.503	0
298	0	-0.353875	135.638	-773.314	-27991	22705.6	4429.77	329.361	646.196	0	19.6997	-126.293	-599.334	-29205.8	58237.1	-2918.66	397.17	248.73	0	19.3458	9.34502	-1372.65	-648337	491809	590.534	358.968	472.652	0
298	1	-0.690537	136.109	-775.486	-28253.8	22559.8	4382.04	329.091	646.434	0	19.3303	-127.179	-600.242	-29100.1	58260.1	-2920.54	397.061	248.481	0	18.6397	8.93017	-1375.73	-650020	492644	695.724	358.747	472.803	0
298	2	-1.00288	136.597	-777.855	-28511.8	22407.3	4332.19	328.807	646.654	0	18.9148	-128.086	-601.221	-28990.4	58273.4	-2920.25	396.925	248.219	0	17.9119	8.51105	-1379.08	-651830	493544	794.048	358.503	472.953	0
298	3	-1.27177	137.108	-780.464	-28766.3	22244.9	4278	328.502	646.858	0	18.4825	-128.989	-602.288	-28874.9	58277.8	-2915.11	396.761	247.942	0	17.2107	8.11928	-1382.75	-653792	494522	877.956	358.234	473.101	0
298	4	-1.49451	137.634	-783.298	-29020.9	22072	4217.65	328.178	647.05	0	18.0475	-129.874	-603.426	-28751.9	58271.8	-2903.14	396.568	247.648	0	16.553	7.76018	-1386.72	-655897	495566	944.717	357.938	473.252	0
298	5	-1.68364	138.157	-786.288	-29279.1	21890.8	4149.87	327.841	647.237	0	17.6085	-130.743	-604.591	-28620.5	58251.7	-2883.88	396.349	247.339	0	15.9249	7.4133	-1390.88	-658098	496642	995.3	357.62	473.408	0
298	6	-1.86249	138.651	-789.333	-29542.8	21703.7	4074.14	327.496	647.428	0	17.1535	-131.608	-605.727	-28480.9	58213	-2857.69	396.104	247.019	0	15.291	7.04343	-1395.06	-660324	497701	1034.89	357.286	473.573	0
298	7	-2.05751	139.097	-792.333	-29812.7	21512.9	3990.51	327.151	647.626	0	16.6642	-132.482	-606.778	-28333.3	58151.3	-2824.99	395.836	246.695	0	14.6067	6.61458	-1399.11	-662507	498696	1072.12	356.939	473.747	0
298	8	-2.28922	139.481	-795.225	-30089	21317.8	3899.37	326.807	647.837	0	16.1208	-133.381	-607.712	-28177.7	58063.7	-2786.42	395.545	246.367	0	13.8316	6.10022	-1402.94	-664603	499599	1115.28	356.582	473.932	0
298	9	-2.5658	139.806	-797.994	-30371.2	21115.2	3801.72	326.46	648.059	0	15.5097	-134.313	-608.534	-28015.3	57949.5	-2742.87	395.228	246.037	0	12.9439	5.49307	-1406.53	-666606	500402	1169.96	356.213	474.125	0
299	0	-2.88312	140.092	-800.679	-30657.4	20900.4	3699.13	326.103	648.289	0	14.8275	-135.28	-609.282	-27849.1	57810.7	-2694.36	394.883	245.708	0	11.9444	4.8125	-1409.96	-668546	501126	1241.71	355.825	474.323	0
299	1	-3.23294	140.369	-803.347	-30945.2	20670.8	3593.43	325.731	648.52	0	14.0753	-136.272	-610.002	-27682	57651.2	-2639.7	394.51	245.38	0	10.8424	4.09773	-1413.35	-670473	501806	1340.08	355.416	474.525	0
299	2	-3.61408	140.668	-806.057	-31232.4	20426	3486.52	325.341	648.747	0	13.2498	-137.283	-610.729	-27516.2	57475.5	-2577.22	394.11	245.055	0	9.63567	3.38521	-1416.79	-672427	502475	1479.51	354.985	474.729	0
299	3	-4.03676	141.011	-808.837	-31518.6	20166.8	3380.32	324.933	648.968	0	12.3391	-138.32	-611.469	-27351.9	57286.8	-2505.44	393.687	244.731	0	8.30236	2.69043	-1420.31	-674426	503147	1676.62	354.533	474.936	0
299	4	-4.51843	141.404	-811.679	-31804.5	19896.4	3276.35	324.513	649.184	0	11.3252	-139.394	-612.209	-27187.9	57085.8	-2423.44	393.246	244.41	0	6.80679	2.00966	-1423.89	-676462	503822	1947	354.065	475.149	0
299	5	-5.07898	141.844	-814.554	-32091.1	19619.7	3175.39	324.086	649.397	0	10.1844	-140.515	-612.935	-27023.4	56870.9	-2330.66	392.785	244.089	0	5.10545	1.32927	-1427.49	-678516	504492	2304.79	353.584	475.366	0
299	6	-5.73885	142.315	-817.422	-32379	19341.7	3077.44	323.662	649.611	0	8.8909	-141.682	-613.636	-26858.3	56638.4	-2226.23	392.3	243.769	0	3.15205	0.633194	-1431.06	-680562	505146	2763.68	353.094	475.587	0
299	7	-6.5139	142.798	-820.249	-32667.6	19066	2982.07	323.244	649.827	0	7.42404	-142.886	-614.31	-26693.8	56385.2	-2108.95	391.786	243.453	0	0.910148	-0.0883331	-1434.56	-682579	505775	3335.29	352.595	475.809	0
299	8	-7.40679	143.278	-823.025	-32956.4	18794.1	2888.68	322.835	650.043	0	5.7755	-144.109	-614.961	-26531.9	56109.8	-1977.77	391.241	243.144	0	-1.63129	-0.831284	-1437.99	-684566	506378	4024.57	352.089	476.031	0
299	9	-8.40342	143.754	-825.778	-33244.8	18524.9	2796.44	322.433	650.259	0	3.95362	-145.33	-615.608	-26375.5	55813	-1832.15	390.663	242.845	0	-4.4498	-1.57642	-1441.39	-686542	506967	4826.73	351.574	476.255	0
300	0	-9.47587	144.231	-828.563	-33531.4	18254.7	2704.27	322.032	650.469	0	1.98474	-146.522	-616.284	-26227.1	55498.3	-1672.31	390.053	242.557	0	-7.49114	-2.29175	-1444.85	-688549	507567	5727.77	351.046	476.479	0
300	1	-10.589	144.714	-831.432	-33814	17978.9	2610.89	321.624	650.67	0	-0.0944217	-147.658	-617.037	-26088	55172.4	-1499.18	389.415	242.279	0	-10.6835	-2.94345	-1448.47	-690624	508205	6706.87	350.502	476.698	0
300	2	-11.7105	145.202	-834.402	-34091.6	17695.2	2515.09	321.207	650.857	0	-2.25028	-148.716	-617.908	-25958.4	54842.1	-1313.68	388.755	242.01	0	-13.9608	-3.51422	-1452.31	-692786	508901	7740.61	349.946	476.907	0
300	3	-12.8189	145.678	-837.443	-34364	17404.4	2415.69	320.783	651.034	0	-4.46016	-149.689	-618.91	-25837.9	54512.3	-1116.03	388.078	241.748	0	-17.279	-4.01108	-1456.35	-695017	509652	8807.88	349.381	477.099	0
300	4	-13.9053	146.116	-840.497	-34631.7	17107.6	2311.51	320.354	651.204	0	-6.71283	-150.573	-620.019	-25725.5	54184.5	-905.437	387.392	241.492	0	-20.6182	-4.4574	-1460.52	-697278	510436	9893.67	348.813	477.273	0
300	5	-14.9724	146.486	-843.498	-34895.3	16805.3	2202.08	319.923	651.37	0	-9.0074	-151.373	-621.175	-25619.7	53858.5	-680.276	386.704	241.244	0	-23.9798	-4.88727	-1464.67	-699519	511217	10990.3	348.246	477.434	0
300	6	-16.0331	146.76	-846.373	-35155.7	16498.9	2088.47	319.494	651.537	0	-11.3488	-152.105	-622.296	-25518.2	53532.9	-439.498	386.025	241.007	0	-27.3818	-5.34537	-1468.67	-701677	511947	12095.3	347.684	477.589	0
300	7	-17.1061	146.918	-849.056	-35413.7	16191.9	1973.14	319.07	651.709	0	-13.7399	-152.796	-623.297	-25419.2	53204.3	-184.466	385.359	240.782	0	-30.846	-5.87759	-1472.35	-703698	512583	13208.1	347.133	477.75	0
300	8	-18.2073	146.957	-851.521	-35670.1	15890.4	1859.14	318.661	651.89	0	-16.1762	-153.469	-624.126	-25322	52867.2	80.5301	384.706	240.572	0	-34.3835	-6.51192	-1475.65	-705558	513102	14327.8	346.595	477.923	0
300	9	-19.3421	146.891	-853.809	-35925.4	15602.4	1749.29	318.274	652.077	0	-18.6404	-154.134	-624.775	-25227.7	52517.4	348.934	384.058	240.379	0	-37.9825	-7.24268	-1478.58	-707279	513518	15452.2	346.071	478.114	0
301	0	-20.502	146.755	-856.024	-36178.8	15335.3	1646.02	317.915	652.264	0	-21.097	-154.784	-625.294	-25137.3	52155.5	612.858	383.409	240.201	0	-41.599	-8.02812	-1481.32	-708935	513883	16576.1	345.561	478.324	0
301	1	-21.6677	146.595	-858.312	-36428	15094.2	1551.05	317.586	652.441	0	-23.4952	-155.405	-625.763	-25051	51787	864.557	382.758	240.033	0	-45.1629	-8.80992	-1484.07	-710625	514271	17689	345.066	478.548	0
301	2	-22.8175	146.452	-860.8	-36669.4	14881.5	1464.9	317.288	652.599	0	-25.7851	-155.999	-626.251	-24968	51420	1097.69	382.108	239.869	0	-48.6026	-9.54733	-1487.05	-712434	514750	18774.1	344.586	478.784	0
301	3	-23.938	146.352	-863.559	-36900.4	14697.8	1386.43	317.02	652.731	0	-27.934	-156.589	-626.795	-24886	51062.1	1307.56	381.465	239.704	0	-51.872	-10.2376	-1490.35	-714408	515356	19811.7	344.124	479.025	0
301	4	-25.0299	146.295	-866.583	-37119.9	14540.7	1313.14	316.779	652.835	0	-29.9314	-157.205	-627.387	-24801.8	50718.9	1490.99	380.842	239.532	0	-54.9612	-10.9103	-1493.97	-716539	516089	20785.5	343.682	479.27	0
301	5	-26.1057	146.264	-869.812	-37328.2	14404.4	1242.09	316.56	652.915	0	-31.7875	-157.873	-627.994	-24712.7	50394	1646.82	380.246	239.352	0	-57.8932	-11.6094	-1497.81	-718782	516919	21688.1	343.262	479.518	0
301	6	-27.1823	146.229	-873.145	-37526.5	14280.8	1170.95	316.356	652.979	0	-33.5312	-158.602	-628.586	-24618	50089	1776.68	379.685	239.164	0	-60.7136	-12.3729	-1501.73	-721074	517803	22523.2	342.864	479.767	0
301	7	-28.2767	146.161	-876.476	-37716.2	14161.2	1098.27	316.157	653.032	0	-35.2051	-159.38	-629.147	-24519.1	49803.8	1885.91	379.161	238.972	0	-63.4818	-13.2189	-1505.62	-723350	518699	23308.3	342.484	480.011	0
301	8	-29.403	146.036	-879.71	-37898.7	14039.5	1023.41	315.959	653.081	0	-36.8551	-160.174	-629.686	-24418.7	49537.8	1983.28	378.671	238.779	0	-66.2581	-14.1382	-1509.4	-725557	519577	24072.1	342.121	480.244	0
301	9	-30.5679	145.844	-882.793	-38075	13912.7	946.289	315.76	653.13	0	-38.52	-160.941	-630.228	-24319.8	49291	2078.87	378.211	238.589	0	-69.0879	-15.0971	-1513.02	-727669	520426	24846.5	341.773	480.459	0
302	0	-31.7661	145.588	-885.73	-38245.3	13780.4	867.573	315.558	653.179	0	-40.2266	-161.633	-630.813	-24225.5	49063.7	2181.28	377.779	238.404	0	-71.9928	-16.0452	-1516.54	-729699	521263	25657.9	341.439	480.652	0
302	1	-32.984	145.284	-888.569	-38409.2	13643.2	788.704	315.354	653.226	0	-41.9927	-162.211	-631.488	-24140.6	48855.3	2296.35	377.365	238.228	0	-74.9767	-16.9279	-1520.06	-731687	522114	26525.5	341.116	480.821	0
302	2	-34.2113	144.948	-891.347	-38565.9	13502.3	711.153	315.148	653.267	0	-43.8339	-162.65	-632.281	-24070.6	48662.6	2427.56	376.964	238.07	0	-78.0451	-17.7015	-1523.63	-733664	523000	27463.9	340.801	480.967	0
302	3	-35.4474	144.592	-894.055	-38715.1	13358.5	635.673	314.942	653.303	0	-45.7649	-162.932	-633.2	-24021.3	48480.9	2575.95	376.565	237.936	0	-81.2123	-18.3393	-1527.25	-735630	523914	28485.7	340.491	481.092	0
302	4	-36.7016	144.213	-896.64	-38857.4	13210.5	562.451	314.733	653.337	0	-47.7933	-163.044	-634.229	-23996.8	48305.1	2739.6	376.163	237.836	0	-84.4949	-18.8303	-1530.87	-737554	524832	29599.6	340.183	481.197	0
302	5	-37.9891	143.801	-899.034	-38993.6	13056	491.656	314.522	653.373	0	-49.9188	-162.98	-635.327	-23998	48130.7	2914.26	375.757	237.773	0	-87.9079	-19.1789	-1534.36	-739389	525715	30809.3	339.878	481.287	0
302	6	-39.3262	143.342	-901.186	-39125.4	12894.2	423.666	314.308	653.415	0	-52.1339	-162.745	-636.421	-24021.3	47953.5	3094.75	375.349	237.744	0	-91.4601	-19.4024	-1537.61	-741086	526520	32113.5	339.573	481.368	0
302	7	-40.7222	142.827	-903.074	-39253.8	12725.5	358.957	314.091	653.467	0	-54.4198	-162.349	-637.43	-24059.7	47768.8	3275.9	374.94	237.745	0	-95.142	-19.5218	-1540.5	-742612	527212	33502.8	339.269	481.449	0
302	8	-42.173	142.254	-904.717	-39378.7	12550	297.798	313.872	653.526	0	-56.7446	-161.81	-638.29	-24106.5	47570.9	3453.61	374.529	237.767	0	-98.9176	-19.5566	-1543.01	-743959	527771	34958.9	338.964	481.541	0
302	9	-43.6596	141.631	-906.179	-39499.1	12366.9	240.022	313.647	653.589	0	-59.0685	-161.151	-638.969	-24156	47354.4	3625.7	374.111	237.805	0	-102.728	-19.5194	-1545.15	-745155	528197	36456	338.651	481.648	0
303	0	-45.1514	140.979	-907.566	-39614	12175.5	185.292	313.416	653.649	0	-61.3527	-160.39	-639.466	-24203.9	47116.1	3791.53	373.68	237.85	0	-106.504	-19.4115	-1547.03	-746258	528514	37966.3	338.326	481.778	0
303	1	-46.6163	140.319	-908.988	-39722.7	11975.6	133.539	313.175	653.7	0	-63.5671	-159.543	-639.795	-24245.3	46857.2	3950.94	373.238	237.895	0	-110.183	-19.2239	-1548.78	-747332	528757	39466.7	337.987	481.933	0
303	2	-48.0336	139.671	-910.509	-39825.2	11768.7	84.8543	312.925	653.739	0	-65.6975	-158.619	-639.964	-24275.8	46581.9	4103.61	372.788	237.933	0	-113.731	-18.948	-1550.47	-748414	528952	40944.1	337.634	482.114	0
303	3	-49.4023	139.043	-912.134	-39921.8	11557.2	39.0509	312.671	653.767	0	-67.7488	-157.628	-639.962	-24292.2	46294.5	4248.71	372.339	237.959	0	-117.151	-18.5859	-1552.1	-749500	529104	42397.1	337.273	482.321	0
303	4	-50.7383	138.43	-913.807	-40013.1	11343.8	-4.47023	312.414	653.787	0	-69.7416	-156.586	-639.757	-24293.5	45998	4385.23	371.899	237.973	0	-120.48	-18.1564	-1553.56	-750552	529194	43832.6	336.91	482.555	0
303	5	-52.0693	137.817	-915.43	-40099.8	11130.2	-46.5398	312.158	653.804	0	-71.7065	-155.515	-639.302	-24280	45692.9	4512.92	371.473	237.979	0	-123.776	-17.6981	-1554.73	-751502	529184	45260.5	336.549	482.818	0
303	6	-53.4257	137.182	-916.894	-40182.3	10917.9	-87.6335	311.908	653.824	0	-73.6764	-154.446	-638.54	-24252.5	45377.8	4631.99	371.065	237.981	0	-127.102	-17.2641	-1555.43	-752277	529027	46690.1	336.193	483.112	0
303	7	-54.8318	136.506	-918.104	-40260.8	10707.9	-127.248	311.663	653.852	0	-75.6768	-153.41	-637.424	-24212.1	45050.4	4742.34	370.676	237.984	0	-130.509	-16.904	-1555.53	-752812	528681	48126.7	335.845	483.438	0
303	8	-56.2989	135.781	-918.999	-40335.2	10500	-164.161	311.425	653.89	0	-77.7196	-152.425	-635.93	-24161.1	44709.6	4843.61	370.306	237.993	0	-134.019	-16.6445	-1554.93	-753071	528121	49572.4	335.506	483.798	0
303	9	-57.8209	135.011	-919.569	-40404.3	10291.7	-197.239	311.192	653.938	0	-79.7992	-151.485	-634.074	-24101.4	44356	4935.55	369.954	238.01	0	-137.62	-16.4738	-1553.64	-753048	527347	51026.7	335.174	484.189	0
304	0	-59.3734	134.218	-919.854	-40465.7	10079.6	-225.934	310.958	653.991	0	-81.8917	-150.559	-631.909	-24034.3	43992.1	5017.72	369.618	238.035	0	-141.265	-16.341	-1551.76	-752777	526381	52485.6	334.845	484.606	0
304	1	-60.9224	133.425	-919.929	-40517	9860.53	-250.303	310.719	654.044	0	-83.9646	-149.605	-629.506	-23960.7	43620.9	5089.63	369.294	238.063	0	-144.887	-16.1801	-1549.43	-752312	525267	53940.9	334.517	485.038	0
304	2	-62.4395	132.648	-919.852	-40556.6	9633.32	-270.551	310.473	654.09	0	-85.9907	-148.592	-626.929	-23880.5	43244.8	5151.46	368.979	238.091	0	-148.43	-15.944	-1546.78	-751698	524037	55384	334.186	485.481	0
304	3	-63.9098	131.887	-919.638	-40584.1	9397.51	-286.734	310.219	654.131	0	-87.9558	-147.504	-624.208	-23792.4	42864.8	5203.77	368.671	238.116	0	-151.866	-15.6164	-1543.85	-750947	522706	56808.3	333.852	485.927	0
304	4	-65.3275	131.13	-919.264	-40600.3	9153.22	-299.058	309.957	654.166	0	-89.8551	-146.334	-621.342	-23694.6	42480.7	5246.27	368.369	238.135	0	-155.183	-15.2046	-1540.61	-750044	521265	58206.6	333.515	486.376	0
304	5	-66.6902	130.355	-918.688	-40606.7	8901	-308	309.689	654.201	0	-91.6873	-145.085	-618.302	-23585.6	42089.5	5277.44	368.073	238.146	0	-158.377	-14.73	-1536.99	-748960	519690	59568.9	333.176	486.83	0
304	6	-67.9956	129.54	-917.858	-40604.8	8641.07	-314.123	309.414	654.239	0	-93.4488	-143.76	-615.048	-23464.1	41686.2	5295.39	367.777	238.15	0	-161.444	-14.2197	-1532.91	-747655	517948	60882.5	332.831	487.292	0
304	7	-69.2393	128.663	-916.718	-40595.1	8373.35	-318.065	309.134	654.283	0	-95.1283	-142.362	-611.541	-23328.9	41265.4	5298.95	367.478	238.148	0	-164.368	-13.6985	-1528.26	-746088	516006	62132.9	332.481	487.764	0
304	8	-70.4152	127.712	-915.219	-40576.3	8098.88	-320.324	308.849	654.335	0	-96.7036	-140.895	-607.747	-23179.1	40824.3	5288.24	367.173	238.139	0	-167.119	-13.1828	-1522.97	-744221	513835	63307	332.124	488.25	0
304	9	-71.5151	126.685	-913.335	-40546.2	7819.99	-320.907	308.562	654.394	0	-98.1429	-139.362	-603.653	-23015.2	40362.3	5265.03	366.864	238.127	0	-169.658	-12.6777	-1516.99	-742035	511422	64393.6	331.762	488.749	0
305	0	-72.5235	125.59	-911.08	-40502.8	7538.78	-319.453	308.275	654.456	0	-99.4105	-137.768	-599.273	-22839.9	39880.5	5231.98	366.548	238.113	0	-171.934	-12.1777	-1510.35	-739541	508778	65380.7	331.396	489.26	0
305	1	-73.4171	124.442	-908.5	-40444.4	7256.22	-315.7	307.987	654.518	0	-100.476	-136.116	-594.649	-22657	39381.3	5191.29	366.226	238.101	0	-173.893	-11.6744	-1503.15	-736777	505929	66252.8	331.027	489.783	0
305	2	-74.1742	123.247	-905.636	-40370.5	6973.2	-309.658	307.7	654.577	0	-101.323	-134.415	-589.81	-22469.4	38867.1	5144.64	365.898	238.096	0	-175.497	-11.168	-1495.45	-733776	502898	66995.4	330.653	490.315	0
305	3	-74.7854	122.007	-902.508	-40280.8	6691.09	-301.36	307.414	654.632	0	-101.953	-132.676	-584.754	-22276.6	38339.5	5093.65	365.565	238.096	0	-176.738	-10.6687	-1487.26	-730550	499693	67601.3	330.277	490.86	0
305	4	-75.2569	120.718	-899.097	-40174.8	6411.13	-290.728	307.131	654.683	0	-102.382	-130.908	-579.45	-22075.3	37799.2	5039.41	365.233	238.097	0	-177.639	-10.1904	-1478.55	-727079	496301	68074.7	329.901	491.421	0
305	5	-75.6083	119.367	-895.348	-40052	6133.92	-277.708	306.851	654.733	0	-102.637	-129.118	-573.85	-21861.5	37247.7	4981.94	364.908	238.096	0	-178.246	-9.75116	-1469.2	-723314	492697	68427.4	329.527	492	0
305	6	-75.8654	117.935	-891.173	-39912.7	5859.36	-262.213	306.575	654.787	0	-102.75	-127.311	-567.905	-21632.1	36686.6	4920.35	364.6	238.091	0	-178.615	-9.37582	-1459.08	-719192	488843	68673.3	329.159	492.6	0
305	7	-76.0509	116.405	-886.492	-39756.9	5587.4	-243.964	306.303	654.847	0	-102.745	-125.494	-561.582	-21384.8	36118.1	4853.5	364.315	238.08	0	-178.796	-9.08869	-1448.07	-714655	484710	68823	328.801	493.219	0
305	8	-76.1767	114.768	-881.258	-39584.5	5319.37	-222.493	306.036	654.918	0	-102.636	-123.675	-554.875	-21118.9	35545.7	4780.97	364.061	238.061	0	-178.813	-8.90707	-1436.13	-709673	480288	68881.4	328.455	493.858	0
305	9	-76.2411	113.03	-875.472	-39394.8	5057.75	-197.174	305.777	654.998	0	-102.421	-121.863	-547.817	-20834.9	34973.4	4703.61	363.841	238.033	0	-178.662	-8.83324	-1423.29	-704255	475594	68847.7	328.126	494.51	0
306	0	-76.2306	111.213	-869.186	-39187.2	4803.76	-167.393	305.527	655.085	0	-102.077	-120.054	-540.476	-20535.1	34403.8	4622.73	363.655	237.994	0	-178.307	-8.84116	-1409.66	-698446	470665	68719	327.813	495.169	0
306	1	-76.1259	109.349	-862.492	-38961.3	4555.74	-132.897	305.282	655.173	0	-101.571	-118.226	-532.94	-20222.4	33837.6	4539.29	363.492	237.945	0	-177.697	-8.87722	-1395.43	-692318	465552	68494.2	327.514	495.826	0
306	2	-75.9104	107.468	-855.488	-38717	4309.56	-93.7119	305.038	655.257	0	-100.873	-116.352	-525.281	-19898.8	33273.7	4453.51	363.345	237.882	0	-176.784	-8.88396	-1380.77	-685946	460300	68174.6	327.219	496.477	0
306	3	-75.5765	105.587	-848.231	-38454.2	4060.96	-49.5781	304.788	655.335	0	-99.9649	-114.412	-517.539	-19565.5	32709.2	4364.72	363.201	237.805	0	-175.541	-8.82502	-1365.77	-679372	454927	67762.3	326.923	497.118	0
306	4	-75.1265	103.706	-840.719	-38173.3	3808.42	0.118414	304.53	655.406	0	-98.841	-112.401	-509.715	-19223.5	32140.1	4271.93	363.055	237.714	0	-173.967	-8.6949	-1350.43	-672596	449429	67259	326.62	497.75	0
306	5	-74.5711	101.812	-832.891	-37874.6	3553.45	55.4703	304.266	655.474	0	-97.5091	-110.328	-501.778	-18872.8	31563.5	4174.55	362.903	237.612	0	-172.08	-8.51601	-1334.67	-665575	443778	66665.4	326.311	498.376	0
306	6	-73.9242	99.8867	-824.655	-37558.3	3297.99	115.17	303.999	655.544	0	-95.9838	-108.215	-493.672	-18511.5	30979.7	4072.34	362.754	237.498	0	-169.908	-8.32815	-1318.33	-658243	437931	65979.6	326.001	498.999	0
306	7	-73.195	97.9073	-815.906	-37222.9	3043.78	176.891	303.731	655.622	0	-94.2774	-106.086	-485.345	-18136.4	30393.3	3965.57	362.622	237.368	0	-167.472	-8.17849	-1301.25	-650524	431851	65193.4	325.696	499.62	0
306	8	-72.3806	95.8545	-806.569	-36867	2794.4	238.621	303.465	655.709	0	-92.3943	-103.97	-476.761	-17745.4	29809.3	3855.31	362.525	237.221	0	-164.775	-8.11504	-1283.33	-642361	425512	64290.5	325.406	500.239	0
306	9	-71.4621	93.7146	-796.617	-36490	2554.77	298.853	303.207	655.806	0	-90.3319	-101.888	-467.911	-17339.5	29229.4	3742.91	362.468	237.057	0	-161.794	-8.17322	-1264.53	-633741	418909	63248.1	325.135	500.857	0
307	0	-70.4062	91.4853	-786.083	-36091.6	2327.15	355.59	302.96	655.913	0	-88.0815	-99.8428	-458.816	-16921.5	28652.5	3629.02	362.449	236.881	0	-158.488	-8.35747	-1244.9	-624688	412057	62041.4	324.885	501.476	0
307	1	-69.1716	89.1745	-775.029	-35670.8	2109.81	406.381	302.722	656.025	0	-85.6319	-97.8137	-449.516	-16494.6	28078	3513.67	362.463	236.694	0	-154.804	-8.63923	-1224.54	-615251	404982	60649.4	324.652	502.094	0
307	2	-67.7209	86.7911	-763.511	-35225.4	1900.01	449.598	302.489	656.136	0	-82.9787	-95.7696	-440.033	-16061.1	27505.6	3397.06	362.508	236.5	0	-150.7	-8.97847	-1203.54	-605466	397702	59058.6	324.433	502.711	0
307	3	-66.0289	84.3382	-751.552	-34753.8	1697.04	485.206	302.258	656.243	0	-80.131	-93.6852	-430.347	-15620.8	26933.3	3279.91	362.585	236.298	0	-146.16	-9.34696	-1181.9	-595339	390216	57264.9	324.224	503.335	0
307	4	-64.0867	81.8099	-739.147	-34255.6	1502.34	514.078	302.033	656.345	0	-77.1088	-91.5472	-420.411	-15171.7	26356.7	3163.53	362.693	236.088	0	-141.196	-9.73729	-1159.56	-584857	382504	55271.1	324.026	503.976	0
307	5	-61.8987	79.1923	-726.271	-33731.4	1318.92	536.541	301.816	656.445	0	-73.9377	-89.3549	-410.172	-14711	25769.7	3049.9	362.827	235.865	0	-135.836	-10.1626	-1136.44	-573990	374542	53083.4	323.836	504.647	0
307	6	-59.4743	76.4687	-712.879	-33182.4	1150.68	551.676	301.614	656.547	0	-70.6443	-87.1175	-399.603	-14235.9	25167.1	2941.26	362.98	235.625	0	-130.119	-10.6488	-1112.48	-562707	366308	50706.5	323.657	505.352	0
307	7	-56.8168	73.6291	-698.931	-32609.4	1000.95	557.658	301.432	656.656	0	-67.2483	-84.8445	-388.713	-13745.6	24546.1	2839.01	363.147	235.362	0	-124.065	-11.2154	-1087.64	-550984	357795	48139.9	323.488	506.09	0
307	8	-53.9171	70.6759	-684.42	-32011.8	871.172	552.229	301.273	656.772	0	-63.7553	-82.534	-377.548	-13242.2	23907.1	2742.88	363.322	235.074	0	-117.672	-11.8581	-1061.97	-538829	349017	45378.2	323.332	506.851	0
307	9	-50.7566	67.6256	-669.382	-31388.7	760.285	533.128	301.136	656.892	0	-60.1543	-80.1693	-366.186	-12730.2	23254.5	2651.39	363.505	234.764	0	-110.911	-12.5436	-1035.57	-526281	340009	42413.8	323.19	507.624	0
308	0	-47.314	64.5056	-653.893	-30739.5	664.858	498.616	301.017	657.01	0	-56.4231	-77.7214	-354.716	-12215.1	22593.6	2563.25	363.695	234.436	0	-103.737	-13.2158	-1008.61	-513407	330821	39243.3	323.06	508.396	0
308	1	-43.5752	61.3458	-638.041	-30065.1	580.248	447.801	300.909	657.121	0	-52.5405	-75.1584	-343.207	-11701.4	21927.9	2477.72	363.891	234.094	0	-96.1157	-13.8126	-981.248	-500276	321496	35870.7	322.938	509.161	0
308	2	-39.542	58.1712	-621.892	-29366.6	502.28	380.747	300.808	657.221	0	-48.4997	-72.4588	-331.689	-11191.2	21258.2	2393.98	364.091	233.74	0	-88.0417	-14.2876	-953.581	-486935	312061	32309	322.82	509.92	0
308	3	-35.2335	54.9979	-605.465	-28645.6	428.56	298.472	300.708	657.312	0	-44.3127	-69.6152	-320.148	-10683.3	20583.9	2311.04	364.295	233.37	0	-79.5462	-14.6173	-925.613	-473394	302515	28579.3	322.701	510.68	0
308	4	-30.6849	51.8307	-588.729	-27903.7	358.627	202.341	300.609	657.397	0	-40.0086	-66.6308	-308.54	-10175.1	19903.5	2228.34	364.509	232.978	0	-70.6935	-14.8001	-897.269	-459622	292836	24710.2	322.582	511.454	0
308	5	-25.9443	48.6632	-571.603	-27142.7	292.627	93.2963	300.512	657.485	0	-35.6308	-63.5188	-296.808	-9664.44	19214.2	2145.95	364.736	232.561	0	-61.5751	-14.8557	-868.411	-445560	282986	20734.7	322.463	512.254	0
308	6	-21.067	45.4804	-553.989	-26364.5	230.605	-27.9879	300.416	657.59	0	-31.2292	-60.2963	-284.883	-9150.35	18511.5	2064.43	364.979	232.12	0	-52.2962	-14.8159	-838.873	-431136	272914	16688.4	322.342	513.099	0
308	7	-16.1084	42.2676	-535.794	-25570.2	173.416	-160.565	300.324	657.724	0	-26.8515	-56.9771	-272.7	-8632.52	17789.9	1984.73	365.236	231.656	0	-42.9599	-14.7095	-808.493	-416283	262574	12607.7	322.218	514.014	0
308	8	-11.1183	39.0179	-516.95	-24760.1	122.855	-302.995	300.238	657.897	0	-22.5356	-53.5686	-260.219	-8111.24	17046.1	1907.91	365.507	231.171	0	-33.6539	-14.5507	-777.169	-400953	251935	8529	322.092	515.016	0
308	9	-6.13646	35.7371	-497.437	-23933.9	80.4646	-453.357	300.162	658.115	0	-18.3059	-50.0682	-247.454	-7587.86	16280.3	1834.75	365.791	230.664	0	-24.4424	-14.3311	-744.891	-385137	241001	4486.48	321.964	516.115	0
309	0	-1.18816	32.4459	-477.298	-23090.2	46.6413	-609.618	300.098	658.377	0	-14.1686	-46.4625	-234.473	-7065.5	15496	1766.3	366.089	230.134	0	-15.3568	-14.0166	-711.771	-368875	229811	510.199	321.837	517.304	0
309	1	3.71079	29.1737	-456.639	-22227	19.5993	-770.101	300.043	658.675	0	-10.1112	-42.7316	-221.372	-6549.28	14698.6	1704.08	366.398	229.585	0	-6.40043	-13.5579	-678.011	-352251	218429	-3374.73	321.708	518.576	0
309	2	8.54216	25.9461	-435.578	-21342.3	-4.94669	-933.72	299.989	658.998	0	-6.11356	-38.8575	-208.245	-6045.38	13893.8	1648.81	366.718	229.03	0	2.4286	-12.9114	-643.823	-335359	206919	-7146.34	321.573	519.924	0
309	3	13.2782	22.773	-414.21	-20434.5	-31.7195	-1099.9	299.923	659.334	0	-2.16079	-34.8305	-195.161	-5559.4	13086.3	1599.57	367.054	228.486	0	11.1174	-12.0575	-609.371	-318273	195332	-10785.2	321.423	521.348	0
309	4	17.8833	19.6482	-392.611	-19503.1	-63.4426	-1268.03	299.838	659.675	0	1.75041	-30.6511	-182.157	-5094.71	12279	1553.95	367.409	227.969	0	19.6338	-11.0028	-574.768	-301050	183704	-14273.9	321.253	522.858	0
309	5	22.3176	16.5565	-370.849	-18550.3	-99.9074	-1437.26	299.731	660.021	0	5.6076	-26.3313	-169.256	-4651.73	11473.2	1508.51	367.786	227.483	0	27.9252	-9.7748	-540.105	-283740	172064	-17596.5	321.058	524.474	0
309	6	26.5409	13.4825	-348.996	-17580.3	-138.479	-1606.91	299.603	660.374	0	9.38358	-21.9005	-156.475	-4229.02	10668.8	1460.54	368.182	227.027	0	35.9245	-8.41803	-505.471	-266396	160447	-20738.4	320.833	526.226	0
309	7	30.5182	10.4176	-327.131	-16598.7	-175.825	-1776.61	299.463	660.74	0	13.043	-17.4067	-143.834	-3824.72	9865.14	1409.36	368.587	226.591	0	43.5611	-6.98908	-470.965	-249076	148888	-23688.6	320.573	528.15	0
309	8	34.2262	7.36509	-305.34	-15610.8	-209.119	-1945.93	299.315	661.126	0	16.5443	-12.9148	-131.369	-3438.17	9062.31	1355.37	368.984	226.172	0	50.7705	-5.54972	-436.71	-231847	137429	-26442.3	320.273	530.285	0
309	9	37.6593	4.34065	-283.726	-14620.8	-235.768	-2114.45	299.169	661.532	0	19.8382	-8.50256	-119.142	-3071.58	8261.29	1298.17	369.34	225.781	0	57.4976	-4.1619	-402.867	-214793	126126	-29004.7	319.921	532.665	0
310	0	40.8293	1.37317	-262.412	-13631.8	-253.275	-2281.73	299.035	661.948	0	22.8643	-4.25748	-107.241	-2729.69	7464.97	1235.99	369.609	225.454	0	63.6935	-2.88431	-369.653	-198019	115050	-31389.7	319.509	535.315	0
310	1	43.7521	-1.49616	-241.528	-12645.8	-259.637	-2446.44	298.925	662.357	0	25.5427	-0.277691	-95.755	-2416.32	6679.06	1166.53	369.752	225.234	0	69.2948	-1.77385	-337.283	-181631	104278	-33609.4	319.033	538.258	0
310	2	46.4274	-4.21938	-221.178	-11664.7	-253.003	-2605.65	298.856	662.739	0	27.7617	3.32458	-84.7231	-2131.37	5911.1	1088.22	369.77	225.157	0	74.1891	-0.894805	-305.901	-165702	93867.4	-35658.9	318.496	541.545	0
310	3	48.8224	-6.74961	-201.419	-10690.4	-230.898	-2754.86	298.854	663.075	0	29.3699	6.42251	-74.1387	-1871.28	5168.27	1001.02	369.711	225.24	0	78.1924	-0.327105	-275.558	-150271	83851.5	-37507.6	317.918	545.276	0
310	4	50.8629	-9.04418	-182.265	-9725.08	-190.95	-2887.77	298.952	663.357	0	30.1863	8.8831	-63.9749	-1631.18	4456.61	905.939	369.662	225.497	0	81.0492	-0.161075	-246.239	-135340	74247.1	-39093.8	317.323	549.598	0
310	5	52.4302	-11.0634	-163.692	-8771.84	-132.989	-2995.82	299.188	663.588	0	30.0287	10.5854	-54.2101	-1406.35	3780.16	803.747	369.732	225.943	0	82.4589	-0.478039	-217.902	-120895	65059.7	-40323.7	316.738	554.709	0
310	6	53.3667	-12.7681	-145.665	-7834.81	-60.2885	-3068.6	299.586	663.787	0	28.7603	11.4433	-44.8482	-1192.81	3139.85	695.14	370.011	226.597	0	82.1271	-1.3248	-190.513	-106917	56291.4	-41076.7	316.165	560.869	0
310	7	53.4947	-14.1135	-128.186	-6920.36	21.0034	-3095.15	300.164	663.987	0	26.3422	11.4292	-35.939	-987.595	2534.97	582.005	370.536	227.48	0	79.8369	-2.68421	-164.125	-93418.2	47961.4	-41218.6	315.573	568.404	0
310	8	52.6467	-15.043	-111.329	-6037.45	103.343	-3065.89	300.928	664.231	0	22.8826	10.5991	-27.5924	-789.009	1967.33	467.539	371.3	228.595	0	75.5293	-4.44385	-138.922	-80469	40121.7	-40622.5	314.905	577.705	0
310	9	50.705	-15.4938	-95.2449	-5196.36	179.04	-2974.55	301.88	664.558	0	18.6763	9.11921	-19.9916	-598.628	1445.35	355.909	372.298	229.944	0	69.3813	-6.37463	-115.236	-68198.7	32865	-39196.4	314.096	589.16	0
311	0	47.6405	-15.4145	-80.1396	-4406.22	240.7	-2819.32	303.004	664.982	0	14.1924	7.26368	-13.3884	-423.395	985.299	252.599	373.593	231.624	0	61.8329	-8.15087	-93.528	-56783.7	26316.4	-36911.2	313.108	602.947	0
311	1	43.5343	-14.7862	-66.2251	-3672.94	281.541	-2603.09	304.251	665.462	0	9.94661	5.34326	-8.01795	-272.988	605.218	163.608	375.483	234.047	0	53.481	-9.44292	-74.2431	-46400.1	20592.6	-33817.6	311.944	618.87	0
311	2	38.5703	-13.6389	-53.6537	-2999.39	297.136	-2333.64	305.538	665.903	0	6.31959	3.60206	-3.97425	-153.965	314.532	92.9361	379.143	238.741	0	44.8899	-10.0368	-57.6279	-37158.7	15745.3	-30043.5	310.614	636.444	0
311	3	33.0041	-12.0579	-42.4811	-2387.3	287.561	-2023.48	306.769	666.197	0	3.48078	2.1715	-1.17549	-67.1759	109.902	41.2231	393.495	257.147	0	36.4849	-9.88636	-43.6566	-29077.6	11743.2	-25776.8	309.104	655.183	0
311	4	27.1275	-10.1738	-32.674	-1838.36	257.019	-1688.29	307.866	666.264	0	1.43361	1.0901	0.573806	-9.26729	-20.8532	6.5758	300	200	0	28.5611	-9.08372	-32.1002	-22100	8495.3	-21241.3	307.357	674.887	0
311	5	21.2436	-8.14224	-24.1497	-1354.28	212.006	-1345.04	308.779	666.079	0	0.0856582	0.338378	1.51116	25.1322	-93.545	-14.1287	300	200	0	21.3292	-7.80386	-22.6385	-16132.8	5886.22	-16676	305.233	696.08	0
311	6	15.6615	-6.12424	-16.8482	-937.806	160.649	-1011.61	309.535	665.662	0	-0.699559	-0.134167	1.86992	41.9139	-124.186	-24.3483	300	200	0	14.962	-6.25841	-14.9782	-11099.7	3811.76	-12327.1	302.434	720.998	0
311	7	10.6877	-4.27136	-10.7928	-593.744	111.247	-707.144	310.308	665.013	0	-1.06762	-0.389861	1.85325	46.5653	-126.998	-27.3211	300	200	0	9.6201	-4.66122	-8.93957	-6983.88	2204.36	-8438.81	298.238	756.205	0
311	8	6.56912	-2.70248	-6.04743	-326.207	69.3724	-448.999	311.471	663.942	0	-1.15194	-0.490392	1.62271	43.6879	-113.472	-25.773	300	200	0	5.41718	-3.19288	-4.42472	-3800.17	1023.29	-5209.41	290.033	824.212	0
311	9	3.41793	-1.47825	-2.59807	-133.495	37.0255	-247.047	314.251	661.382	0	-1.06309	-0.489725	1.29669	36.8249	-92.1675	-21.8101	300	200	0	2.35484	-1.96798	-1.30137	-1516.61	222.237	-2731.57	257.628	1092.81	0
312	0	1.19864	-0.598134	-0.305092	-6.77839	14.0132	-101.48	300	610	0	-0.885253	-0.430954	0.954652	28.4885	-68.9295	-16.9313	300	200	0	0.31339	-1.02909	0.64956	-22.862	-264.827	-981.259	0	0	0
312	1	-0.220247	-0.0207958	1.04963	66.8855	-0.888504	-5.68722	300	610	0	-0.677462	-0.345783	0.644176	20.2989	-47.3506	-12.1076	300	200	0	-0.897709	-0.366579	1.69381	838.698	-513.291	142.074	0	0	0
312	2	-1.00978	0.313625	1.70339	101.264	-9.35031	50.0671	300	610	0	-0.477222	-0.255588	0.388866	13.1702	-29.2985	-7.89071	300	200	0	-1.487	0.0580367	2.09225	1234.06	-594.949	770.998	0	0	0
312	3	-1.34333	0.468508	1.87618	108.957	-13.1006	76.1538	300	610	0	-0.305197	-0.173258	0.195712	7.50131	-15.4262	-4.52541	300	200	0	-1.64853	0.295251	2.07189	1314.24	-570.965	1040.68	0	0	0
312	4	-1.37495	0.501701	1.75184	100.39	-13.695	82.073	300	610	0	-0.169904	-0.105265	0.0613245	3.34763	-5.61118	-2.05099	300	200	0	-1.54485	0.396436	1.81316	1203.65	-489.102	1071.65	0	0	0
312	5	-1.2292	0.46097	1.47149	83.4948	-12.4039	75.6911	300	610	0	-0.0718602	-0.0536224	-0.0232533	0.56034	0.700988	-0.383783	300	200	0	-1.30106	0.407347	1.44823	996.564	-383.722	961.695	0	0	0
312	6	-0.998849	0.382592	1.13486	63.8265	-10.1827	62.9975	300	610	0	-0.00692221	-0.0175372	-0.0691091	-1.10902	4.2466	0.620534	300	200	0	-1.00577	0.365055	1.06575	758.682	-277.384	783.817	0	0	0
312	7	-0.747321	0.291914	0.806011	44.9084	-7.69165	48.1884	300	610	0	0.0312393	0.00530084	-0.0872344	-1.9366	5.77886	1.12398	300	200	0	-0.716081	0.297215	0.718776	531.458	-183.174	588.095	0	0	0
312	8	-0.513605	0.204975	0.520842	28.6772	-5.34235	33.9287	300	610	0	0.0494557	0.0177996	-0.087255	-2.18152	5.97085	1.27944	300	200	0	-0.464149	0.222775	0.433587	337.452	-107.169	405.448	0	0	0
312	9	-0.317995	0.130552	0.294787	15.926	-3.35468	21.6849	300	610	0	0.054033	0.0228637	-0.0768639	-2.06225	5.36935	1.21627	300	200	0	-0.263962	0.153415	0.217923	185.675	-50.6921	252.096	0	0	0
313	0	-0.167616	0.0721964	0.12967	6.69595	-1.8119	12.0599	300	610	0	0.0502226	0.0230493	-0.0617254	-1.7478	4.38336	1.03495	300	200	0	-0.117393	0.0952457	0.0679449	76.2737	-12.1771	133.87	0	0	0
313	1	-0.0611712	0.0300375	0.0192762	0.590774	-0.708854	5.08814	300	610	0	0.042044	0.020408	-0.0456623	-1.35863	3.29386	0.807301	300	200	0	-0.0191272	0.0504455	-0.0263861	4.27954	11.4189	49.9347	0	0	0
313	2	0.00732242	0.00221691	-0.0464932	-2.98984	0.00985659	0.4731	300	610	0	0.032329	0.0164562	-0.0309827	-0.972891	2.27474	0.580166	300	200	0	0.0396514	0.0186731	-0.0774759	-37.6238	23.6241	-4.27727	0	0	0
313	3	0.0458299	-0.0140429	-0.0787643	-4.69206	0.421905	-2.23673	300	610	0	0.0228889	0.0122222	-0.0188487	-0.635117	1.41759	0.380404	300	200	0	0.0687188	-0.00182072	-0.097613	-57.2305	27.8249	-34.9366	0	0	0
313	4	0.0625058	-0.0217172	-0.0879279	-5.11134	0.608511	-3.52807	300	610	0	0.0147324	0.00833058	-0.00962504	-0.365191	0.755755	0.220197	300	200	0	0.0772382	-0.0133866	-0.0975529	-61.6801	26.9227	-48.3989	0	0	0
313	5	0.0646413	-0.0235403	-0.0827133	-4.743	0.643251	-3.8499	300	610	0	0.00828634	0.0050999	-0.00317433	-0.166457	0.285129	0.101832	300	200	0	0.0729276	-0.0184404	-0.0858876	-56.8846	23.1941	-50.3687	0	0	0
313	6	0.0581623	-0.0217819	-0.0698537	-3.96574	0.586533	-3.57593	300	610	0	0.00359222	0.00263438	0.000912978	-0.032349	-0.0194531	0.0216375	300	200	0	0.0617545	-0.0191475	-0.0689407	-47.3453	18.2851	-45.496	0	0	0
313	7	0.0475028	-0.018174	-0.0541317	-3.04604	0.483993	-2.99207	300	610	0	0.000465049	0.000902744	0.00315413	0.0486136	-0.192253	-0.0270502	300	200	0	0.0479678	-0.0172712	-0.0509776	-36.216	13.2826	-37.2702	0	0	0
313	8	0.0357105	-0.0139328	-0.0386385	-2.15409	0.367334	-2.29965	300	610	0	-0.00138837	-0.000200493	0.00406663	0.0893671	-0.268684	-0.0518182	300	200	0	0.0343222	-0.0141333	-0.0345719	-25.4993	8.82274	-28.0972	0	0	0
313	9	0.024673	-0.00983319	-0.025124	-1.38444	0.256465	-1.62736	300	610	0	-0.00228846	-0.000810897	0.00410643	0.102144	-0.280594	-0.0598806	300	200	0	0.0223845	-0.0106441	-0.0210175	-16.2975	5.20667	-19.4733	0	0	0
314	0	0.0153853	-0.00630375	-0.0143584	-0.776873	0.162144	-1.04681	300	610	0	-0.00253313	-0.00106517	0.00363972	0.0973114	-0.253987	-0.0573768	300	200	0	0.0128522	-0.00736892	-0.0107186	-9.06392	2.50684	-12.1933	0	0	0
314	1	0.008211	-0.00352293	-0.00645678	-0.334927	0.088582	-0.588215	300	610	0	-0.00237179	-0.00108437	0.00293744	0.0829312	-0.208409	-0.0490965	300	200	0	0.00583921	-0.0046073	-0.00351934	-3.82429	0.655692	-6.55386	0	0	0
314	2	0.00310718	-0.00150407	-0.00114395	-0.0408971	0.0357264	-0.254415	300	610	0	-0.00199625	-0.000966125	0.00218345	0.0647758	-0.157355	-0.0384822	300	200	0	0.00111093	-0.00247019	0.0010395	-0.35581	-0.486803	-2.53009	0	0	0
314	3	-0.000197719	-0.000164	0.00204706	0.133032	0.00107751	-0.0321632	300	610	0	-0.00154233	-0.000782953	0.00148962	0.0466144	-0.109242	-0.0277914	300	200	0	-0.00174005	-0.000946953	0.00353667	1.68082	-1.08564	0.0850344	0	0	0
314	4	-0.0020743	0.000626027	0.00363767	0.217171	-0.0189724	0.0994554	300	610	0	-0.00109747	-0.000584291	0.000913099	0.0306149	-0.0685541	-0.0183313	300	200	0	-0.00317177	4.1736e-05	0.00455077	2.65139	-1.30051	1.57846	0	0	0
314	5	-0.00290594	0.00100562	0.00411849	0.239655	-0.0282381	0.163272	300	610	0	-0.000710843	-0.000400408	0.000472764	0.0177659	-0.0369874	-0.0107067	300	200	0	-0.00361678	0.000605208	0.00459126	2.8933	-1.269	2.24892	0	0	0
314	6	-0.00303763	0.00110397	0.00390391	0.22401	-0.0301988	0.180497	300	610	0	-0.000403804	-0.000246945	0.000163228	0.00826018	-0.0144283	-0.00504637	300	200	0	-0.00344143	0.000857021	0.00406714	2.68744	-1.09958	2.36627	0	0	0
314	7	-0.00275118	0.00102889	0.0033151	0.188306	-0.0277256	0.168881	300	610	0	-0.000179128	-0.000129269	-3.42016e-05	0.00181005	0.000262297	-0.00119032	300	200	0	-0.00293031	0.000899623	0.0032809	2.24867	-0.871077	2.15162	0	0	0
314	8	-0.00225848	0.000863059	0.00258131	0.145328	-0.0229981	0.142068	300	610	0	-2.85933e-05	-4.61995e-05	-0.000143636	-0.00211426	0.00867741	0.00116864	300	200	0	-0.00228707	0.000816859	0.00243768	1.7283	-0.635845	1.77169	0	0	0
314	9	-0.00170593	0.000664814	0.00185167	0.103291	-0.017538	0.109713	300	610	0	6.13657e-05	7.06973e-06	-0.000189431	-0.00411848	0.0124811	0.0023856	300	200	0	-0.00164457	0.000671884	0.00166224	1.22305	-0.424789	1.34201	0	0	0
315	0	-0.00118485	0.000471571	0.00121139	0.0668066	-0.0123078	0.0780304	300	610	0	0.000105771	3.68541e-05	-0.000193175	-0.00477978	0.01318	0.00280087	300	200	0	-0.00107908	0.000508425	0.00101822	0.786745	-0.252796	0.934965	0	0	0
315	1	-0.000743995	0.000304242	0.000698835	0.0378649	-0.00783325	0.0505111	300	610	0	0.000118692	4.95847e-05	-0.000172297	-0.00459012	0.0120105	0.00270569	300	200	0	-0.000625304	0.000353827	0.000526538	0.442088	-0.12377	0.589464	0	0	0
315	2	-0.00040182	0.000171763	0.000320821	0.0167104	-0.00432669	0.0286667	300	610	0	0.00011197	5.09925e-05	-0.000139751	-0.00393382	0.00990606	0.00232838	300	200	0	-0.000289851	0.000222756	0.00018107	0.19122	-0.0348289	0.320538	0	0	0
315	3	-0.000157179	7.51156e-05	6.52319e-05	0.00255533	-0.00179475	0.0126894	300	610	0	9.47549e-05	4.57223e-05	-0.000104377	-0.00308747	0.00751509	0.00183385	300	200	0	-6.24242e-05	0.000120838	-3.91447e-05	0.0241842	0.0204601	0.127703	0	0	0
315	4	2.21735e-06	1.05923e-05	-8.94968e-05	-0.00588783	-0.000125021	0.00199035	300	610	0	7.35602e-05	3.72409e-05	-7.15938e-05	-0.00223276	0.00524441	0.00133087	300	200	0	7.57775e-05	4.78332e-05	-0.000161091	-0.0747364	0.0498093	0.00160657	0	0	0
315	5	9.35982e-05	-2.77683e-05	-0.000167788	-0.0100403	0.000849896	-0.00439838	300	610	0	5.2604e-05	2.79245e-05	-4.42095e-05	-0.00147514	0.00331362	0.000883015	300	200	0	0.000146202	1.5618e-07	-0.000211997	-0.1227	0.0607451	-0.0710842	0	0	0
315	6	0.000134978	-4.65131e-05	-0.000192797	-0.0112307	0.0013091	-0.00754719	300	610	0	3.42835e-05	1.92387e-05	-2.3194e-05	-0.00086367	0.00180844	0.00052024	300	200	0	0.000169262	-2.72744e-05	-0.000215991	-0.135649	0.0597903	-0.104403	0	0	0
315	7	0.000142677	-5.17449e-05	-0.00018419	-0.0105761	0.00141704	-0.00845779	300	610	0	1.96627e-05	1.19511e-05	-8.34582e-06	-0.000409135	0.00072742	0.000249636	300	200	0	0.00016234	-3.97939e-05	-0.000192536	-0.12692	0.0521128	-0.111112	0	0	0
315	8	0.000130093	-4.85837e-05	-0.000157281	-0.00893882	0.00131015	-0.00797296	300	610	0	8.91212e-06	6.33617e-06	1.18621e-06	-9.90198e-05	1.91619e-05	6.42896e-05	300	200	0	0.000139005	-4.22475e-05	-0.000156095	-0.10677	0.0414855	-0.101722	0	0	0
315	9	0.000107347	-4.09737e-05	-0.000123058	-0.00693174	0.00109249	-0.00674363	300	610	0	1.66853e-06	2.35244e-06	6.52523e-06	9.10869e-05	-0.000390337	-4.99406e-05	300	200	0	0.000109016	-3.86213e-05	-0.000116533	-0.0824548	0.0304292	-0.0841955	0	0	0
316	0	8.14712e-05	-3.17133e-05	-8.87097e-05	-0.00495132	0.0008371	-0.00523281	300	610	0	-2.69512e-06	-2.18478e-07	8.81694e-06	0.000189529	-0.000579241	-0.000109663	300	200	0	7.87761e-05	-3.19318e-05	-7.98928e-05	-0.0586441	0.0204444	-0.0640804	0	0	0
316	1	5.68802e-05	-2.26079e-05	-5.83848e-05	-0.00322236	0.000590457	-0.00374029	300	610	0	-4.88267e-06	-1.67058e-06	9.08336e-06	0.000223532	-0.000618791	-0.000130926	300	200	0	5.19976e-05	-2.42785e-05	-4.93014e-05	-0.0379622	0.0122662	-0.0448752	0	0	0
316	2	3.59601e-05	-1.46774e-05	-3.39885e-05	-0.00184411	0.000378252	-0.00243622	300	610	0	-5.55828e-06	-2.3063e-06	8.15358e-06	0.000216431	-0.000567755	-0.000127542	300	200	0	3.04018e-05	-1.69837e-05	-2.58349e-05	-0.0215451	0.00610167	-0.0284829	0	0	0
316	3	1.96447e-05	-8.3678e-06	-1.59095e-05	-0.000831812	0.000211147	-0.00139599	300	610	0	-5.28403e-06	-2.39683e-06	6.64688e-06	0.000186545	-0.000470721	-0.00011039	300	200	0	1.43607e-05	-1.07646e-05	-9.2626e-06	-0.00953738	0.0018299	-0.0156622	0	0	0
316	4	7.92198e-06	-3.74243e-06	-3.61815e-06	-0.000150619	8.98961e-05	-0.000631466	300	610	0	-4.49636e-06	-2.16313e-06	4.98813e-06	0.000147121	-0.00035881	-8.73669e-05	300	200	0	3.42562e-06	-5.90556e-06	1.36998e-06	-0.00149641	-0.000844337	-0.00642364	0	0	0
316	5	2.37496e-07	-6.36884e-07	3.88014e-06	0.000258991	9.46483e-06	-0.000116617	300	610	0	-3.50741e-06	-1.77086e-06	3.43972e-06	0.000106913	-0.000251687	-6.37135e-05	300	200	0	-3.26992e-06	-2.40774e-06	7.31986e-06	0.00330516	-0.00228123	-0.000346043	0	0	0
316	6	-4.20902e-06	1.22459e-06	7.72868e-06	0.000463619	-3.79077e-05	0.000193299	300	610	0	-2.52064e-06	-1.33419e-06	2.13936e-06	7.10492e-05	-0.000160089	-4.25177e-05	300	200	0	-6.72966e-06	-1.09601e-07	9.86804e-06	0.00567178	-0.00283539	0.00318953	0	0	0
316	7	-6.26373e-06	2.14884e-06	9.01996e-06	0.000525994	-6.06251e-05	0.00034844	300	610	0	-1.65277e-06	-9.24058e-07	1.13665e-06	4.19582e-05	-8.83384e-05	-2.5262e-05	300	200	0	-7.91651e-06	1.22478e-06	1.01566e-05	0.00635625	-0.00281595	0.00484205	0	0	0
316	8	-6.6983e-06	2.42405e-06	8.68697e-06	0.000499146	-6.64584e-05	0.000396095	300	610	0	-9.5674e-07	-5.78082e-07	4.24623e-07	2.02299e-05	-3.65529e-05	-1.2329e-05	300	200	0	-7.65504e-06	1.84597e-06	9.11159e-06	0.00599196	-0.00246905	0.00521487	0	0	0
316	9	-6.14955e-06	2.29327e-06	7.45981e-06	0.000424199	-6.18888e-05	0.000376271	300	610	0	-4.42487e-07	-3.10241e-07	-3.53834e-08	5.32525e-06	-2.42078e-06	-3.42316e-06	300	200	0	-6.59203e-06	1.98303e-06	7.42443e-06	0.00506812	-0.00197522	0.00480748	0	0	0
317	0	-5.10086e-06	1.94466e-06	5.86486e-06	0.000330532	-5.18828e-05	0.000320011	300	610	0	-9.40608e-08	-1.19257e-07	-2.95646e-07	-3.8791e-06	1.74922e-05	2.10537e-06	300	200	0	-5.19492e-06	1.82541e-06	5.56922e-06	0.00393271	-0.0014558	0.00400008	0	0	0
317	1	-3.88977e-06	1.51238e-06	4.2486e-06	0.000237271	-3.99441e-05	0.000249512	300	610	0	1.17482e-07	4.76847e-09	-4.10036e-07	-8.70867e-06	2.68556e-05	5.03299e-06	300	200	0	-3.77229e-06	1.51715e-06	3.83857e-06	0.00281103	-0.000983589	0.00305895	0	0	0
317	2	-2.72969e-06	1.08352e-06	2.81279e-06	0.000155362	-2.83176e-05	0.00017923	300	610	0	2.25101e-07	7.55083e-08	-4.26918e-07	-1.04471e-05	2.90373e-05	6.11617e-06	300	200	0	-2.50459e-06	1.15903e-06	2.38588e-06	0.00183097	-0.000594823	0.00215315	0	0	0
317	3	-1.73725e-06	7.07769e-07	1.65192e-06	8.97449e-05	-1.82567e-05	0.000117452	300	610	0	2.6014e-07	1.07178e-07	-3.85725e-07	-1.02011e-05	2.68297e-05	6.00975e-06	300	200	0	-1.47711e-06	8.14947e-07	1.26619e-06	0.00104919	-0.000300383	0.00137564	0	0	0
317	4	-9.59527e-07	4.07345e-07	7.8752e-07	4.13185e-05	-1.02956e-05	6.79301e-05	300	610	0	2.4927e-07	1.12608e-07	-3.16053e-07	-8.84344e-06	2.23616e-05	5.23205e-06	300	200	0	-7.10257e-07	5.19953e-07	4.71467e-07	0.000474609	-9.52817e-05	0.000764606	0	0	0
317	5	-3.97973e-07	1.8605e-07	1.96642e-07	8.5495e-06	-4.49082e-06	3.13582e-05	300	610	0	2.13301e-07	1.02304e-07	-2.38314e-07	-7.00848e-06	1.71267e-05	4.16112e-06	300	200	0	-1.84671e-07	2.88354e-07	-4.1672e-08	8.76707e-05	3.40017e-05	0.000322129	0	0	0
317	6	-2.76578e-08	3.6634e-08	-1.66529e-07	-1.13104e-05	-6.1794e-07	6.59252e-06	300	610	0	1.6719e-07	8.41829e-08	-1.65204e-07	-5.11788e-06	1.20749e-05	3.04927e-06	300	200	0	1.39532e-07	1.20817e-07	-3.31734e-07	-0.000145253	0.000104279	2.93202e-05	0	0	0
317	7	1.88553e-07	-5.36405e-08	-3.55481e-07	-2.13804e-05	1.68245e-06	-8.43255e-06	300	610	0	1.20745e-07	6.37273e-08	-1.03473e-07	-3.4207e-06	7.73072e-06	2.04647e-06	300	200	0	3.09298e-07	1.00869e-08	-4.58954e-07	-0.000261855	0.000132253	-0.000142526	0	0	0
317	8	2.90383e-07	-9.91486e-08	-4.21736e-07	-2.46211e-05	2.80447e-06	-1.60659e-05	300	610	0	7.96456e-08	4.43685e-08	-5.56445e-08	-2.03707e-06	4.31134e-06	1.22591e-06	300	200	0	3.70029e-07	-5.47801e-08	-4.77381e-07	-0.000297676	0.000132569	-0.000224337	0	0	0
317	9	3.14309e-07	-1.13493e-07	-4.09548e-07	-2.35488e-05	3.11522e-06	-1.85392e-05	300	610	0	4.65197e-08	2.79482e-08	-2.1511e-08	-9.98678e-07	1.83135e-06	6.07974e-07	300	200	0	3.60829e-07	-8.55443e-08	-4.31059e-07	-0.00028278	0.000116945	-0.000244627	0	0	0
318	0	2.90592e-07	-1.08208e-07	-3.53712e-07	-2.01248e-05	2.92247e-06	-1.77509e-05	300	610	0	2.19276e-08	1.51753e-08	6.78692e-10	-2.82587e-07	1.87131e-07	1.80204e-07	300	200	0	3.1252e-07	-9.30332e-08	-3.53034e-07	-0.000240502	9.40188e-05	-0.000227128	0	0	0
318	1	2.4231e-07	-9.22692e-08	-2.79438e-07	-1.57567e-05	2.46321e-06	-1.51813e-05	300	610	0	5.17403e-09	6.02216e-09	1.33558e-08	1.62822e-07	-7.80525e-07	-8.72279e-08	300	200	0	2.47484e-07	-8.6247e-08	-2.66082e-07	-0.00018752	6.96281e-05	-0.000189987	0	0	0
318	2	1.85661e-07	-7.21041e-08	-2.03418e-07	-1.13667e-05	1.90549e-06	-1.18939e-05	300	610	0	-5.07534e-09	4.15732e-11	1.90522e-08	3.99498e-07	-1.24382e-06	-2.30589e-07	300	200	0	1.80586e-07	-7.20625e-08	-1.84366e-07	-0.000134701	4.73033e-05	-0.000145982	0	0	0
318	3	1.30955e-07	-5.19135e-08	-1.35458e-07	-7.48745e-06	1.35764e-06	-8.5858e-06	300	610	0	-1.03631e-08	-3.40193e-09	2.00558e-08	4.87945e-07	-1.3619e-06	-2.85522e-07	300	200	0	1.20592e-07	-5.53155e-08	-1.15402e-07	-8.82726e-05	2.88279e-05	-0.000103276	0	0	0
318	4	8.38887e-08	-3.41155e-08	-8.02337e-08	-4.36438e-06	8.80792e-07	-5.66014e-06	300	610	0	-1.21678e-08	-4.97618e-09	1.82417e-08	4.80622e-07	-1.26742e-06	-2.83065e-07	300	200	0	7.17209e-08	-3.90917e-08	-6.19921e-08	-5.10544e-05	1.47684e-05	-6.64092e-05	0	0	0
318	5	4.68261e-08	-1.98151e-08	-3.89168e-08	-2.04843e-06	5.01614e-07	-3.3032e-06	300	610	0	-1.17547e-08	-5.28801e-09	1.50238e-08	4.1911e-07	-1.06199e-06	-2.47903e-07	300	200	0	3.50714e-08	-2.51032e-08	-2.3893e-08	-2.35688e-05	4.92411e-06	-3.7295e-05	0	0	0
318	6	1.99341e-08	-9.23064e-09	-1.05218e-08	-4.72643e-07	2.238e-07	-1.55424e-06	300	610	0	-1.01157e-08	-4.83683e-09	1.13825e-08	3.33775e-07	-8.17258e-07	-1.98131e-07	300	200	0	9.81838e-09	-1.40675e-08	8.60697e-10	-4.95589e-06	-1.32295e-06	-1.61093e-05	0	0	0
318	7	2.09586e-09	-2.04455e-09	7.05848e-09	4.89708e-07	3.73881e-08	-3.63377e-07	300	610	0	-7.96734e-09	-4.00076e-09	7.93179e-09	2.44917e-07	-5.79113e-07	-1.45892e-07	300	200	0	-5.87148e-09	-6.04531e-09	1.49903e-08	6.33648e-06	-4.75697e-06	-2.00787e-06	0	0	0
318	8	-8.41014e-09	2.33087e-09	1.63247e-08	9.84627e-07	-7.42474e-08	3.64637e-07	300	610	0	-5.78222e-09	-3.04306e-09	5.00215e-09	1.64628e-07	-3.73147e-07	-9.84634e-08	300	200	0	-1.41924e-08	-7.12196e-10	2.13269e-08	1.20736e-05	-6.16422e-06	6.33914e-06	0	0	0
318	9	-1.34479e-08	4.56862e-09	1.9706e-08	1.15179e-06	-1.2958e-07	7.39736e-07	300	610	0	-3.8365e-09	-2.12963e-09	2.72137e-09	9.88378e-08	-2.10238e-07	-5.94548e-08	300	200	0	-1.72844e-08	2.43899e-09	2.24274e-08	1.39327e-05	-6.23839e-06	1.03825e-05	0	0	0
319	0	-1.4741e-08	5.31053e-09	1.93007e-08	1.11058e-06	-1.45945e-07	8.67205e-07	300	610	0	-2.2604e-09	-1.35054e-09	1.08558e-09	4.92277e-08	-9.15074e-08	-2.99383e-08	300	200	0	-1.70014e-08	3.95999e-09	2.03863e-08	1.33404e-05	-5.53726e-06	1.14694e-05	0	0	0
319	1	-1.3727e-08	5.10394e-09	1.67665e-08	9.54473e-07	-1.37953e-07	8.371e-07	300	610	0	-1.08472e-09	-7.41586e-10	1.56482e-11	1.48352e-08	-1.23332e-08	-9.39835e-09	300	200	0	-1.48117e-08	4.36235e-09	1.67821e-08	1.14094e-05	-4.47397e-06	1.07268e-05	0	0	0
319	2	-1.15074e-08	4.37664e-09	1.33105e-08	7.50924e-07	-1.16911e-07	7.19988e-07	300	610	0	-2.79436e-10	-3.03051e-10	-6.01375e-10	-6.70761e-09	3.46585e-08	3.53165e-09	300	200	0	-1.17868e-08	4.07359e-09	1.27091e-08	8.93886e-06	-3.32921e-06	9.02099e-06	0	0	0
319	3	-8.85925e-09	3.43668e-09	9.73648e-09	5.44364e-07	-9.0874e-08	5.66814e-07	300	610	0	2.16879e-10	-1.47829e-11	-8.84434e-10	-1.82939e-08	5.75443e-08	1.05447e-08	300	200	0	-8.64237e-09	3.42189e-09	8.85205e-09	6.45269e-06	-2.27411e-06	6.96469e-06	0	0	0
319	4	-6.28046e-09	2.4865e-09	6.52078e-09	3.60701e-07	-6.50696e-08	4.11168e-07	300	610	0	4.76378e-10	1.5272e-10	-9.41732e-10	-2.27744e-08	6.38418e-08	1.33197e-08	300	200	0	-5.80408e-09	2.63922e-09	5.57905e-09	4.25394e-06	-1.39635e-06	4.95206e-06	0	0	0
319	5	-4.04899e-09	1.64375e-09	3.89447e-09	2.12098e-07	-4.24753e-08	2.72657e-07	300	610	0	5.68781e-10	2.30817e-10	-8.62398e-10	-2.26352e-08	5.9851e-08	1.33271e-08	300	200	0	-3.48021e-09	1.87457e-09	3.03207e-09	2.48259e-06	-7.25196e-07	3.20448e-06	0	0	0
319	6	-2.28326e-09	9.63228e-10	1.92015e-09	1.01372e-07	-2.44206e-08	1.60513e-07	300	610	0	5.54096e-10	2.482e-10	-7.13965e-10	-1.98565e-08	5.04207e-08	1.17425e-08	300	200	0	-1.72916e-09	1.21143e-09	1.20619e-09	1.16816e-06	-2.52856e-07	1.81765e-06	0	0	0
319	7	-9.95831e-10	4.57121e-10	5.56082e-10	2.56235e-08	-1.11285e-08	7.68982e-08	300	610	0	4.7959e-10	2.28603e-10	-5.43501e-10	-1.58914e-08	3.89874e-08	9.43137e-09	300	200	0	-5.16241e-10	6.85724e-10	1.25813e-11	2.73157e-07	4.8864e-08	8.03586e-07	0	0	0
319	8	-1.36894e-10	1.11634e-10	-2.94489e-10	-2.09832e-08	-2.15938e-09	1.96556e-08	300	610	0	3.79574e-10	1.9008e-10	-3.80693e-10	-1.17171e-08	2.77655e-08	6.97815e-09	300	200	0	2.4268e-10	3.01715e-10	-6.75183e-10	-2.73995e-07	2.16512e-07	1.24739e-07	0	0	0
319	9	3.73274e-10	-1.00314e-10	-7.48416e-10	-4.5278e-08	3.25488e-09	-1.55995e-08	300	610	0	2.76815e-10	1.45269e-10	-2.41699e-10	-7.92006e-09	1.80031e-08	4.73569e-09	300	200	0	6.50089e-10	4.49557e-11	-9.90115e-10	-5.55914e-07	2.87088e-07	-2.80437e-07	0	0	0
320	0	6.22092e-10	-2.10213e-10	-9.20172e-10	-5.3848e-08	5.97976e-09	-3.40097e-08	300	610	0	1.8473e-10	1.02186e-10	-1.32967e-10	-4.79269e-09	1.02438e-08	2.88178e-09	300	200	0	8.06822e-10	-1.08028e-10	-1.05314e-09	-6.51724e-07	2.93438e-07	-4.79959e-07	0	0	0
320	1	6.90981e-10	-2.48338e-10	-9.09216e-10	-5.23554e-08	6.83349e-09	-4.05398e-08	300	610	0	1.09761e-10	6.52313e-11	-5.45987e-11	-2.4232e-09	4.56124e-09	1.47229e-09	300	200	0	8.00743e-10	-1.83107e-10	-9.63814e-10	-6.29109e-07	2.62103e-07	-5.3745e-07	0	0	0
320	2	6.48207e-10	-2.40649e-10	-7.94515e-10	-4.52551e-08	6.50962e-09	-3.94609e-08	300	610	0	5.35715e-11	3.62072e-11	-3.03108e-12	-7.71946e-10	7.50239e-10	4.86365e-10	300	200	0	7.01779e-10	-2.04442e-10	-7.97546e-10	-5.41101e-07	2.12838e-07	-5.06428e-07	0	0	0
320	3	5.46331e-10	-2.07537e-10	-6.33841e-10	-3.57772e-08	5.5473e-09	-3.41359e-08	300	610	0	1.48781e-11	1.5203e-11	2.69791e-11	2.69478e-10	-1.53035e-09	-1.38479e-10	300	200	0	5.6121e-10	-1.92334e-10	-6.06862e-10	-4.25987e-07	1.59138e-07	-4.28213e-07	0	0	0
320	4	4.22621e-10	-1.63756e-10	-4.65892e-10	-2.60624e-08	4.33264e-09	-2.70044e-08	300	610	0	-9.14253e-12	1.31396e-12	4.1017e-11	8.36117e-10	-2.65912e-09	-4.81224e-10	300	200	0	4.13479e-10	-1.62442e-10	-4.24875e-10	-3.09014e-07	1.09289e-07	-3.32189e-07	0	0	0
320	5	3.01107e-10	-1.1906e-10	-3.13784e-10	-1.73695e-08	3.11771e-09	-1.96846e-08	300	610	0	-2.18632e-11	-6.82819e-12	4.41978e-11	1.06222e-09	-2.99108e-09	-6.20912e-10	300	200	0	2.79244e-10	-1.25888e-10	-2.69586e-10	-2.04918e-07	6.75987e-08	-2.37375e-07	0	0	0
320	6	1.95343e-10	-7.9167e-11	-1.88918e-10	-1.03007e-08	2.04747e-09	-1.31291e-08	300	610	0	-2.65703e-11	-1.06954e-11	4.07571e-11	1.06558e-09	-2.82532e-09	-6.27197e-10	300	200	0	1.68773e-10	-8.98624e-11	-1.48161e-10	-1.20637e-07	3.55693e-08	-1.5456e-07	0	0	0
320	7	1.11244e-10	-4.67918e-11	-9.46021e-11	-5.00833e-09	1.18803e-09	-7.79472e-09	300	610	0	-2.61089e-11	-1.16438e-11	3.39196e-11	9.40462e-10	-2.39317e-09	-5.56033e-10	300	200	0	8.51349e-11	-5.84356e-11	-6.06825e-11	-5.77961e-08	1.29131e-08	-8.85183e-08	0	0	0
320	8	4.96278e-11	-2.25989e-11	-2.90963e-11	-1.36837e-09	5.52247e-10	-3.79838e-09	300	610	0	-2.27307e-11	-1.08008e-11	2.59443e-11	7.56401e-10	-1.85938e-09	-4.48824e-10	300	200	0	2.68971e-11	-3.33996e-11	-3.15199e-12	-1.4775e-08	-1.6526e-09	-3.99939e-08	0	0	0
320	9	8.28476e-12	-5.99478e-12	1.20353e-11	8.87573e-10	1.20863e-10	-1.04782e-09	300	610	0	-1.80784e-11	-9.02836e-12	1.82657e-11	5.60393e-10	-1.33079e-09	-3.33673e-10	300	200	0	-9.79359e-12	-1.50231e-11	3.03011e-11	1.17216e-08	-9.83015e-09	-7.32646e-09	0	0	0
321	0	-1.64732e-11	4.2665e-12	3.42491e-11	2.07881e-09	-1.41572e-10	6.5855e-10	300	610	0	-1.32481e-11	-6.93291e-12	1.16731e-11	3.80885e-10	-8.68216e-10	-2.27685e-10	300	200	0	-2.97213e-11	-2.66641e-12	4.59223e-11	2.55583e-08	-1.33598e-08	1.23292e-08	0	0	0
321	1	-2.87438e-11	9.65756e-12	4.29376e-11	2.51587e-09	-2.75581e-10	1.56111e-09	300	610	0	-8.89142e-12	-4.90155e-12	6.49101e-12	2.32265e-10	-4.98744e-10	-1.39601e-10	300	200	0	-3.76353e-11	4.75601e-12	4.94286e-11	3.04666e-08	-1.37964e-08	2.21603e-08	0	0	0
321	2	-3.23719e-11	1.16057e-11	4.28138e-11	2.4672e-09	-3.19773e-10	1.89392e-09	300	610	0	-5.32646e-12	-3.14923e-12	2.73765e-12	1.19124e-10	-2.26852e-10	-7.2313e-11	300	200	0	-3.76983e-11	8.45651e-12	4.55515e-11	2.96562e-08	-1.24026e-08	2.51707e-08	0	0	0
321	3	-3.05983e-11	1.13421e-11	3.76382e-11	2.14506e-09	-3.07056e-10	1.85946e-09	300	610	0	-2.64174e-12	-1.76626e-12	2.53246e-13	3.98714e-11	-4.34817e-11	-2.50042e-11	300	200	0	-3.324e-11	9.57589e-12	3.78914e-11	2.56545e-08	-1.01224e-08	2.39005e-08	0	0	0
321	4	-2.59304e-11	9.83833e-12	3.0175e-11	1.70411e-09	-2.63136e-10	1.61796e-09	300	610	0	-7.83192e-13	-7.60542e-13	-1.20536e-12	-1.04489e-11	6.71316e-11	5.17717e-12	300	200	0	-2.67136e-11	9.07779e-12	2.89697e-11	2.02951e-08	-7.60465e-09	2.03207e-08	0	0	0
321	5	-2.01551e-11	7.80073e-12	2.22864e-11	1.24741e-09	-2.06512e-10	1.2862e-09	300	610	0	3.78758e-13	-9.1626e-14	-1.90027e-12	-3.81349e-11	1.22725e-10	2.19127e-11	300	200	0	-1.97764e-11	7.7091e-12	2.03862e-11	1.4794e-08	-5.25037e-09	1.58397e-08	0	0	0
321	6	-1.44316e-11	5.69917e-12	1.50938e-11	8.36104e-10	-1.49334e-10	9.42112e-10	300	610	0	1.00167e-12	3.03892e-13	-2.07326e-12	-4.95063e-11	1.40057e-10	2.89223e-11	300	200	0	-1.34299e-11	6.00306e-12	1.30205e-11	9.86731e-09	-3.2708e-09	1.13749e-08	0	0	0
321	7	-9.42023e-12	3.81139e-12	9.15881e-12	4.9994e-10	-9.86552e-11	6.31953e-10	300	610	0	1.24038e-12	4.95065e-13	-1.92553e-12	-5.01419e-11	1.33323e-10	2.95042e-11	300	200	0	-8.17985e-12	4.30645e-12	7.23328e-12	5.85828e-09	-1.74268e-09	7.45166e-09	0	0	0
321	8	-5.41582e-12	2.27159e-12	4.65453e-12	2.47057e-10	-5.77553e-11	3.78283e-10	300	610	0	1.22975e-12	5.45955e-13	-1.61102e-12	-4.45292e-11	1.13556e-10	2.63212e-11	300	200	0	-4.18607e-12	2.81755e-12	3.04351e-12	2.85483e-09	-6.56319e-10	4.30757e-09	0	0	0
321	9	-2.46777e-12	1.11546e-12	1.50985e-12	7.22059e-11	-2.73539e-11	1.87334e-10	300	610	0	1.07702e-12	5.10123e-13	-1.23812e-12	-3.59932e-11	8.86527e-11	2.13529e-11	300	200	0	-1.39076e-12	1.62558e-12	2.71725e-13	7.87622e-10	4.65376e-11	1.9863e-09	0	0	0
322	0	-4.78572e-13	3.17742e-13	-4.78205e-13	-3.69336e-11	-6.61331e-12	5.52123e-11	300	610	0	8.60798e-13	4.28702e-13	-8.76106e-13	-2.67941e-11	6.37646e-11	1.59506e-11	300	200	0	3.82226e-13	7.46444e-13	-1.35431e-12	-4.94825e-10	4.45098e-10	4.14865e-10	0	0	0
322	1	7.22181e-13	-1.78787e-13	-1.56422e-12	-9.52801e-11	6.09998e-12	-2.73337e-11	300	610	0	6.33853e-13	3.30777e-13	-5.63511e-13	-1.83105e-11	4.18528e-11	1.09428e-11	300	200	0	1.35603e-12	1.5199e-13	-2.12773e-12	-1.17317e-09	6.21184e-10	-5.38095e-10	0	0	0
322	2	1.32645e-12	-4.42951e-13	-2.00214e-12	-1.17467e-10	1.26822e-11	-7.15348e-11	300	610	0	4.278e-13	2.35038e-13	-3.166e-13	-1.12498e-11	2.42647e-11	6.75894e-12	300	200	0	1.75425e-12	-2.07913e-13	-2.31874e-12	-1.42332e-09	6.48364e-10	-1.02185e-09	0	0	0
322	3	1.51573e-12	-5.42022e-13	-2.01521e-12	-1.16218e-10	1.49547e-11	-8.84195e-11	300	610	0	2.58324e-13	1.5197e-13	-1.36891e-13	-5.84899e-12	1.12595e-11	3.54757e-12	300	200	0	1.77406e-12	-3.90052e-13	-2.1521e-12	-1.39745e-09	5.8669e-10	-1.17815e-09	0	0	0
322	4	1.44385e-12	-5.3436e-13	-1.78246e-12	-1.01644e-10	1.44782e-11	-8.75856e-11	300	610	0	1.30086e-13	8.60915e-14	-1.72467e-14	-2.04643e-12	2.43964e-12	1.27823e-12	300	200	0	1.57393e-12	-4.48268e-13	-1.79971e-12	-1.21596e-09	4.81282e-10	-1.12755e-09	0	0	0
322	5	1.23037e-12	-4.66246e-13	-1.43613e-12	-8.1146e-11	1.24781e-11	-7.66637e-11	300	610	0	4.08452e-14	3.79503e-14	5.35994e-14	3.83837e-13	-2.92218e-12	-1.78924e-13	300	200	0	1.27122e-12	-4.28295e-13	-1.38253e-12	-9.6664e-10	3.63297e-10	-9.64028e-10	0	0	0
322	6	9.60945e-13	-3.71495e-13	-1.06578e-12	-5.96861e-11	9.84048e-12	-6.12439e-11	300	610	0	-1.53335e-14	5.74678e-15	8.7942e-14	1.73536e-12	-5.65658e-12	-9.95386e-13	300	200	0	9.45611e-13	-3.65748e-13	-9.77842e-13	-7.08046e-10	2.52147e-10	-7.55073e-10	0	0	0
322	7	6.91468e-13	-2.72727e-13	-7.25784e-13	-4.02316e-11	7.15072e-12	-4.50765e-11	300	610	0	-4.58054e-14	-1.34538e-14	9.72025e-14	2.30552e-12	-6.55431e-12	-1.34614e-12	300	200	0	6.45662e-13	-2.8618e-13	-6.28581e-13	-4.7495e-10	1.58179e-10	-5.44911e-10	0	0	0
322	8	4.54091e-13	-1.83424e-13	-4.43769e-13	-2.42496e-11	4.75169e-12	-3.04068e-11	300	610	0	-5.78641e-14	-2.28892e-14	9.09378e-14	2.35846e-12	-6.28903e-12	-1.38731e-12	300	200	0	3.96227e-13	-2.06313e-13	-3.52831e-13	-2.84306e-10	8.52931e-11	-3.59111e-10	0	0	0
322	9	2.63472e-13	-1.1021e-13	-2.28716e-13	-1.21696e-11	2.80585e-12	-1.83471e-11	300	610	0	-5.78984e-14	-2.55851e-14	7.64939e-14	2.10771e-12	-5.38669e-12	-1.24558e-12	300	200	0	2.05574e-13	-1.35795e-13	-1.52222e-13	-1.40798e-10	3.32182e-11	-2.0947e-10	0	0	0
323	0	1.22463e-13	-5.49761e-14	-7.7802e-14	-3.77322e-12	1.35255e-12	-9.22599e-12	300	610	0	-5.10152e-14	-2.40847e-14	5.90693e-14	1.71225e-12	-4.22567e-12	-1.01559e-12	300	200	0	7.1448e-14	-7.90608e-14	-1.87327e-14	-4.15012e-11	-6.82809e-13	-9.84594e-11	0	0	0
323	1	2.67891e-14	-1.66647e-14	1.8242e-14	1.50413e-12	3.55723e-13	-2.88181e-12	300	610	0	-4.09754e-14	-2.03506e-14	4.20085e-14	1.28074e-12	-3.05433e-12	-7.62268e-13	300	200	0	-1.41862e-14	-3.70153e-14	6.02505e-14	2.05375e-11	-2.00928e-11	-2.2895e-11	0	0	0
323	2	-3.14127e-14	7.34936e-15	7.12878e-14	4.35902e-12	-2.59817e-13	1.10937e-12	300	610	0	-3.03177e-14	-1.57773e-14	2.71909e-14	8.79941e-13	-2.01671e-12	-5.25741e-13	300	200	0	-6.17304e-14	-8.42799e-15	9.84787e-14	5.37581e-11	-2.88571e-11	2.32805e-11	0	0	0
323	3	-6.11308e-14	2.028e-14	9.32872e-14	5.48074e-12	-5.82746e-13	3.27184e-12	300	610	0	-2.05754e-14	-1.12669e-14	1.54297e-14	5.44592e-13	-1.17969e-12	-3.27068e-13	300	200	0	-8.17062e-14	9.01314e-15	1.08717e-13	6.64491e-11	-3.04556e-11	4.70536e-11	0	0	0
323	4	-7.09289e-14	2.52967e-14	9.48136e-14	5.47223e-12	-6.98937e-13	4.12507e-12	300	610	0	-1.2521e-14	-7.33031e-15	6.82792e-15	2.86854e-13	-5.57795e-13	-1.73846e-13	300	200	0	-8.34499e-14	1.79663e-14	1.01642e-13	6.58234e-11	-2.77436e-11	5.51119e-11	0	0	0
323	5	-6.81058e-14	2.5165e-14	8.43871e-14	4.81491e-12	-6.8241e-13	4.12382e-12	300	610	0	-6.39724e-15	-4.193e-15	1.06828e-15	1.04466e-13	-1.33732e-13	-6.50243e-14	300	200	0	-7.45031e-14	2.0972e-14	8.54553e-14	5.76158e-11	-2.28766e-11	5.31744e-11	0	0	0
323	6	-5.83628e-14	2.2089e-14	6.83313e-14	3.86293e-12	-5.91547e-13	3.63144e-12	300	610	0	-2.11369e-15	-1.8893e-15	-2.3706e-15	-1.28524e-14	1.26027e-13	5.29558e-15	300	200	0	-6.04765e-14	2.01997e-14	6.59607e-14	4.60276e-11	-1.73508e-11	4.57207e-11	0	0	0
323	7	-4.58027e-14	1.76869e-14	5.09531e-14	2.85502e-12	-4.68779e-13	2.91539e-12	300	610	0	6.01154e-16	-3.39526e-16	-4.06515e-15	-7.87726e-14	2.60351e-13	4.50947e-14	300	200	0	-4.52015e-14	1.73473e-14	4.6888e-14	3.38773e-11	-1.21052e-11	3.59841e-11	0	0	0
323	8	-3.31204e-14	1.30471e-14	3.48867e-14	1.93514e-12	-3.42302e-13	2.1561e-12	300	610	0	2.09038e-15	5.91997e-16	-4.55477e-15	-1.07282e-13	3.0654e-13	6.26009e-14	300	200	0	-3.103e-14	1.36391e-14	3.03319e-14	2.28525e-11	-7.6459e-12	2.60958e-11	0	0	0
323	9	-2.188e-14	8.82398e-15	2.14899e-14	1.17553e-12	-2.28774e-13	1.46249e-12	300	610	0	2.69739e-15	1.057e-15	-4.29323e-15	-1.10883e-13	2.96549e-13	6.52025e-14	300	200	0	-1.91826e-14	9.88097e-15	1.71967e-14	1.37891e-11	-4.17046e-12	1.72993e-11	0	0	0
324	0	-1.28086e-14	5.34383e-15	1.12252e-14	5.98643e-13	-1.36225e-13	8.89333e-13	300	610	0	2.72479e-15	1.19833e-15	-3.631e-15	-9.97329e-14	2.55449e-13	5.89245e-14	300	200	0	-1.00838e-14	6.54216e-15	7.59425e-15	6.93413e-12	-1.67503e-12	1.01792e-11	0	0	0
324	1	-6.06589e-15	2.70579e-15	3.98525e-15	1.95586e-13	-6.6772e-14	4.53763e-13	300	610	0	2.41569e-15	1.13672e-15	-2.81734e-15	-8.14317e-14	2.01362e-13	4.82897e-14	300	200	0	-3.65021e-15	3.84251e-15	1.1679e-15	2.16613e-12	-4.0571e-14	4.87186e-12	0	0	0
324	2	-1.46596e-15	8.66454e-16	-6.52542e-16	-5.94709e-14	-1.88792e-14	1.49232e-13	300	610	0	1.94995e-15	9.65767e-16	-2.01363e-15	-6.12007e-14	1.46258e-13	3.64178e-14	300	200	0	4.83989e-16	1.83222e-15	-2.66617e-15	-8.33502e-13	9.03999e-13	1.23956e-12	0	0	0
324	3	1.35355e-15	-2.9438e-16	-3.24125e-15	-1.99026e-13	1.09076e-14	-4.36505e-14	300	610	0	1.4497e-15	7.52336e-16	-1.31146e-15	-4.22722e-14	9.71376e-14	2.52502e-14	300	200	0	2.80325e-15	4.57956e-16	-4.55271e-15	-2.45877e-12	1.3393e-12	-9.96619e-13	0	0	0
324	4	2.81326e-15	-9.26706e-16	-4.34319e-15	-2.55534e-13	2.67332e-14	-1.49345e-13	300	610	0	9.89233e-16	5.39926e-16	-7.51389e-16	-2.63493e-14	5.73147e-14	1.58189e-14	300	200	0	3.80249e-15	-3.86779e-16	-5.09457e-15	-3.10007e-12	1.4299e-12	-2.16349e-12	0	0	0
324	5	3.31711e-15	-1.17978e-15	-4.45893e-15	-2.57557e-13	3.26448e-14	-1.92308e-13	300	610	0	6.06547e-16	3.53428e-16	-3.3979e-16	-1.40529e-14	2.75852e-14	8.51032e-15	300	200	0	3.92365e-15	-8.26347e-16	-4.79872e-15	-3.09918e-12	1.31151e-12	-2.57645e-12	0	0	0
324	6	3.21131e-15	-1.18462e-15	-3.99386e-15	-2.28014e-13	3.21517e-14	-1.94082e-13	300	610	0	3.14206e-16	2.04063e-16	-6.26287e-17	-5.30765e-15	7.2033e-15	3.29362e-15	300	200	0	3.52552e-15	-9.80556e-16	-4.05649e-15	-2.72917e-12	1.08708e-12	-2.5067e-12	0	0	0
324	7	2.76762e-15	-1.04617e-15	-3.2503e-15	-1.83842e-13	2.80348e-14	-1.71962e-13	300	610	0	1.08663e-16	9.38565e-17	1.04192e-16	3.53262e-16	-5.37411e-15	-9.84132e-17	300	200	0	2.87628e-15	-9.52312e-16	-3.14611e-15	-2.19105e-12	8.28432e-13	-2.16773e-12	0	0	0
324	8	2.18255e-15	-8.41836e-16	-2.43527e-15	-1.36527e-13	2.23254e-14	-1.38742e-13	300	610	0	-2.24696e-17	1.93028e-17	1.87684e-16	3.56589e-15	-1.19648e-14	-2.03693e-15	300	200	0	2.16008e-15	-8.22533e-16	-2.24759e-15	-1.62042e-12	5.80954e-13	-1.7144e-12	0	0	0
324	9	1.58594e-15	-6.23987e-16	-1.67633e-15	-9.30461e-14	1.6381e-14	-1.03101e-13	300	610	0	-9.51856e-17	-2.58633e-17	2.13311e-16	4.98786e-15	-1.43276e-14	-2.90864e-15	300	200	0	1.49076e-15	-6.4985e-16	-1.46302e-15	-1.09915e-12	3.69402e-13	-1.24935e-12	0	0	0
325	0	1.05384e-15	-4.24339e-16	-1.04011e-15	-5.69531e-14	1.10102e-14	-7.03167e-14	300	610	0	-1.25645e-16	-4.87481e-17	2.02613e-16	5.21074e-15	-1.39779e-14	-3.06304e-15	300	200	0	9.28196e-16	-4.73087e-16	-8.37495e-16	-6.68394e-13	2.03728e-13	-8.3302e-13	0	0	0
325	1	6.22265e-16	-2.5896e-16	-5.50307e-16	-2.94111e-14	6.60961e-15	-4.30838e-14	300	610	0	-1.28178e-16	-5.60937e-17	1.72306e-16	4.71763e-15	-1.21103e-14	-2.78662e-15	300	200	0	4.94087e-16	-3.15054e-16	-3.78001e-16	-3.41042e-13	8.41835e-14	-4.94332e-13	0	0	0
325	2	2.99939e-16	-1.33e-16	-2.03085e-16	-1.00693e-14	3.29144e-15	-2.22896e-14	300	610	0	-1.14352e-16	-5.36293e-17	1.34337e-16	3.87166e-15	-9.59269e-15	-2.29546e-15	300	200	0	1.85587e-16	-1.8663e-16	-6.87473e-17	-1.1217e-13	5.41474e-15	-2.40667e-13	0	0	0
325	3	7.88578e-17	-4.47226e-17	2.0764e-17	2.25186e-15	9.91226e-16	-7.67642e-15	300	610	0	-9.27693e-17	-4.58184e-17	9.64911e-17	2.92367e-15	-7.00149e-15	-1.73939e-15	300	200	0	-1.39115e-17	-9.0541e-17	1.17255e-16	3.27938e-14	-4.05191e-14	-6.61275e-14	0	0	0
325	4	-5.76552e-17	1.13648e-17	1.46991e-16	9.06743e-15	-4.49462e-16	1.64065e-15	300	610	0	-6.92998e-17	-3.58649e-17	6.32271e-17	2.03005e-15	-4.67692e-15	-1.2123e-15	300	200	0	-1.26955e-16	-2.45001e-17	2.10218e-16	1.12231e-13	-6.20979e-14	4.2108e-14	0	0	0
325	5	-1.2927e-16	4.22574e-17	2.0204e-16	1.1905e-14	-1.2242e-15	6.80191e-15	300	610	0	-4.75437e-17	-2.58661e-17	3.65637e-17	1.27422e-15	-2.78281e-15	-7.64709e-16	300	200	0	-1.76813e-16	1.63913e-17	2.38603e-16	1.44523e-13	-6.7101e-14	9.93178e-14	0	0	0
325	6	-1.55032e-16	5.49809e-17	2.09602e-16	1.21171e-14	-1.52368e-15	8.95843e-15	300	610	0	-2.93666e-17	-1.70333e-17	1.68742e-17	6.87743e-16	-1.362e-15	-4.16195e-16	300	200	0	-1.84399e-16	3.79476e-17	2.26476e-16	1.45858e-13	-6.19775e-14	1.20369e-13	0	0	0
325	7	-1.51361e-16	5.57413e-17	1.8896e-16	1.07943e-14	-1.51421e-15	9.13025e-15	300	610	0	-1.54144e-17	-9.92416e-18	3.5419e-18	2.68549e-16	-3.8272e-16	-1.66195e-16	300	200	0	-1.66775e-16	4.58171e-17	1.92502e-16	1.29236e-13	-5.16424e-14	1.18122e-13	0	0	0
325	8	-1.31204e-16	4.95327e-17	1.54563e-16	8.74689e-15	-1.32823e-15	8.14048e-15	300	610	0	-5.55482e-18	-4.65352e-18	-4.54582e-18	-4.48484e-18	2.25947e-16	-2.64314e-18	300	200	0	-1.36759e-16	4.48791e-17	1.50018e-16	1.04271e-13	-3.95432e-14	1.02747e-13	0	0	0
325	9	-1.03972e-16	4.00575e-17	1.16359e-16	6.52685e-15	-1.06294e-15	6.60087e-15	300	610	0	7.76252e-19	-1.06834e-18	-8.65389e-18	-1.60931e-16	5.48963e-16	9.17066e-17	300	200	0	-1.03196e-16	3.89891e-17	1.07705e-16	7.74857e-14	-2.78722e-14	8.16568e-14	0	0	0
326	0	-7.59186e-17	2.98339e-17	8.05205e-17	4.47228e-15	-7.83686e-16	4.92867e-15	300	610	0	4.32376e-18	1.12034e-18	-9.98407e-18	-2.31693e-16	6.69231e-16	1.35019e-16	300	200	0	-7.15949e-17	3.09542e-17	7.05364e-17	5.28471e-14	-1.78388e-14	5.97956e-14	0	0	0
326	1	-5.0738e-17	2.03988e-17	5.0315e-17	2.75779e-15	-5.29692e-16	3.37962e-15	300	610	0	5.84791e-18	2.24515e-18	-9.5585e-18	-2.44755e-16	6.5859e-16	1.43824e-16	300	200	0	-4.48901e-17	2.2644e-17	4.07565e-17	3.23804e-14	-9.94333e-15	4.00973e-14	0	0	0
326	2	-3.02112e-17	1.25421e-17	2.69495e-17	1.44324e-15	-3.20505e-16	2.08606e-15	300	610	0	6.027e-18	2.62418e-18	-8.17421e-18	-2.23083e-16	5.73952e-16	1.31739e-16	300	200	0	-2.41842e-17	1.51663e-17	1.87753e-17	1.67525e-14	-4.2183e-15	2.39911e-14	0	0	0
326	3	-1.48073e-17	6.52952e-18	1.03024e-17	5.1537e-16	-1.62021e-16	1.09361e-15	300	610	0	5.4114e-18	2.52924e-18	-6.40374e-18	-1.84026e-16	4.56859e-16	1.09084e-16	300	200	0	-9.3959e-18	9.05876e-18	3.89869e-18	5.7699e-15	-4.23766e-16	1.18705e-14	0	0	0
326	4	-4.18542e-18	2.2941e-18	-4.97137e-19	-7.95546e-17	-5.15831e-17	3.92615e-16	300	610	0	4.41228e-18	2.1731e-18	-4.62232e-18	-1.3963e-16	3.35068e-16	8.30534e-17	300	200	0	2.2686e-19	4.4672e-18	-5.11946e-18	-1.23248e-15	1.80843e-15	3.48648e-15	0	0	0
326	5	2.42065e-18	-4.14573e-19	-6.64709e-18	-4.12123e-16	1.80632e-17	-5.7232e-17	300	610	0	3.31179e-18	1.70925e-18	-3.04699e-18	-9.74564e-17	2.25095e-16	5.81847e-17	300	200	0	5.73243e-18	1.29468e-18	-9.69409e-18	-5.11156e-15	2.87623e-15	-1.7496e-15	0	0	0
326	6	5.93022e-18	-1.9225e-18	-9.39052e-18	-5.54198e-16	5.59529e-17	-3.09049e-16	300	610	0	2.28421e-18	1.23878e-18	-1.77798e-18	-6.15897e-17	1.35029e-16	3.69494e-17	300	200	0	8.21442e-18	-6.83725e-19	-1.11685e-17	-6.73242e-15	3.14724e-15	-4.55149e-15	0	0	0
326	7	7.24102e-18	-2.56028e-18	-9.84827e-18	-5.6981e-16	7.10667e-17	-4.16985e-16	300	610	0	1.42106e-18	8.20582e-19	-8.36378e-19	-3.3625e-17	6.71468e-17	2.03348e-17	300	200	0	8.66208e-18	-1.73969e-18	-1.06846e-17	-6.86166e-15	2.92783e-15	-5.61979e-15	0	0	0
326	8	7.13135e-18	-2.62172e-18	-8.93729e-18	-5.1085e-16	7.12834e-17	-4.29328e-16	300	610	0	7.55371e-19	4.82307e-19	-1.95286e-19	-1.35377e-17	2.01122e-17	8.35781e-18	300	200	0	7.88672e-18	-2.13941e-18	-9.13258e-18	-6.11789e-15	2.45261e-15	-5.56399e-15	0	0	0
326	9	6.21806e-18	-2.34447e-18	-7.34798e-18	-4.16045e-16	6.29092e-17	-3.85238e-16	300	610	0	2.82572e-19	2.30312e-19	1.96594e-19	-3.74495e-19	-9.32835e-18	4.75157e-19	300	200	0	6.50063e-18	-2.11415e-18	-7.15138e-18	-4.96085e-15	1.88696e-15	-4.86854e-15	0	0	0
327	0	4.95162e-18	-1.90554e-18	-5.55813e-18	-3.11934e-16	5.05941e-17	-3.13958e-16	300	610	0	-2.29547e-20	5.79681e-20	3.98467e-19	7.23838e-18	-2.5143e-17	-4.11363e-18	300	200	0	4.92866e-18	-1.84757e-18	-5.15967e-18	-3.70415e-15	1.33677e-15	-3.88824e-15	0	0	0
327	1	3.63312e-18	-1.42599e-18	-3.86639e-18	-2.14885e-16	3.74815e-17	-2.35544e-16	300	610	0	-1.95881e-19	-4.80324e-20	4.67027e-19	1.07524e-17	-3.1238e-17	-6.26151e-18	300	200	0	3.43724e-18	-1.47403e-18	-3.39936e-18	-2.53998e-15	8.61066e-16	-2.86104e-15	0	0	0
327	2	2.44188e-18	-9.80263e-19	-2.43275e-18	-1.33466e-16	2.54736e-17	-1.62377e-16	300	610	0	-2.71951e-19	-1.03251e-19	4.50764e-19	1.14909e-17	-3.1018e-17	-6.74991e-18	300	200	0	2.16993e-18	-1.08351e-18	-1.98199e-18	-1.56781e-15	4.84895e-16	-1.92934e-15	0	0	0
327	3	1.46585e-18	-6.07117e-19	-1.31843e-18	-7.07424e-17	1.55326e-17	-1.0095e-16	300	610	0	-2.83264e-19	-1.22689e-19	3.87671e-19	1.05454e-17	-2.71934e-17	-6.22596e-18	300	200	0	1.18259e-18	-7.29806e-19	-9.30763e-19	-8.21938e-16	2.10804e-16	-1.16363e-15	0	0	0
327	4	7.29911e-19	-3.20193e-19	-5.20565e-19	-2.62448e-17	7.96508e-18	-5.35969e-17	300	610	0	-2.55996e-19	-1.19237e-19	3.05176e-19	8.74457e-18	-2.17523e-17	-5.18242e-18	300	200	0	4.73915e-19	-4.3943e-19	-2.15389e-19	-2.95102e-16	2.80816e-17	-5.84655e-16	0	0	0
327	5	2.19758e-19	-1.17051e-19	2.35357e-22	2.46816e-18	2.6645e-18	-1.9981e-17	300	610	0	-2.09798e-19	-1.03036e-19	2.2136e-19	6.66659e-18	-1.60305e-17	-3.96456e-18	300	200	0	9.96083e-21	-2.20087e-19	2.21596e-19	4.29862e-17	-8.03228e-17	-1.82065e-16	0	0	0
327	6	-9.9755e-20	1.37018e-20	2.99642e-19	1.86825e-17	-7.00741e-19	1.72874e-18	300	610	0	-1.58222e-19	-8.14372e-20	1.46779e-19	4.67703e-18	-1.08295e-17	-2.79168e-18	300	200	0	-2.57978e-19	-6.77354e-20	4.46421e-19	2.32246e-16	-1.33074e-16	7.11115e-17	0	0	0
327	7	-2.71566e-19	8.72445e-20	4.36061e-19	2.57775e-17	-2.55205e-18	1.40047e-17	300	610	0	-1.09705e-19	-5.93094e-20	8.63985e-20	2.97551e-18	-6.54803e-18	-1.78449e-18	300	200	0	-3.81272e-19	2.79351e-20	5.2246e-19	3.13371e-16	-1.47537e-16	2.08197e-16	0	0	0
327	8	-3.37972e-19	1.19126e-19	4.62507e-19	2.67834e-17	-3.31219e-18	1.9393e-17	300	610	0	-6.87305e-20	-3.95159e-20	4.13818e-20	1.64247e-18	-3.30571e-18	-9.92648e-19	300	200	0	-4.06703e-19	7.96104e-20	5.03888e-19	3.22653e-16	-1.38263e-16	2.62193e-16	0	0	0
327	9	-3.35857e-19	1.23254e-19	4.22569e-19	2.41686e-17	-3.35434e-18	2.01789e-17	300	610	0	-3.69776e-20	-2.34242e-20	1.05656e-20	6.80206e-19	-1.04741e-18	-4.19029e-19	300	200	0	-3.72835e-19	9.98296e-20	4.33134e-19	2.89521e-16	-1.16446e-16	2.61977e-16	0	0	0
328	0	-2.94599e-19	1.10932e-19	3.49226e-19	1.97836e-17	-2.97865e-18	1.8225e-17	300	610	0	-1.43126e-20	-1.13796e-20	-8.41184e-21	4.58555e-20	3.7588e-19	-3.92679e-20	300	200	0	-3.08912e-19	9.95525e-20	3.40814e-19	2.35953e-16	-9.00192e-17	2.30619e-16	0	0	0
328	1	-2.35754e-19	9.06217e-20	2.65421e-19	1.49038e-17	-2.40752e-18	1.49286e-17	300	610	0	4.25067e-22	-3.09777e-21	-1.83201e-20	-3.24332e-19	1.14939e-18	1.83758e-19	300	200	0	-2.35329e-19	8.7524e-20	2.47101e-19	1.77023e-16	-6.40925e-17	1.85094e-16	0	0	0
328	2	-1.73813e-19	6.81399e-20	1.85592e-19	1.03212e-17	-1.79211e-18	1.12536e-17	300	610	0	8.84785e-21	2.03321e-21	-2.18326e-20	-4.98503e-19	1.45708e-18	2.90079e-19	300	200	0	-1.64965e-19	7.01731e-20	1.63759e-19	1.22036e-16	-4.15445e-17	1.36852e-16	0	0	0
328	3	-1.17477e-19	4.709e-20	1.17567e-19	6.45593e-18	-1.22461e-18	7.79885e-18	300	610	0	1.26357e-20	4.74086e-21	-2.12491e-20	-5.39209e-19	1.46027e-18	3.16623e-19	300	200	0	-1.04841e-19	5.18308e-20	9.63179e-20	7.58707e-17	-2.36273e-17	9.27986e-17	0	0	0
328	4	-7.10804e-20	2.9373e-20	6.44392e-20	3.46386e-18	-7.52328e-19	4.88275e-18	300	610	0	1.3307e-20	5.7324e-21	-1.83802e-20	-4.98326e-19	1.288e-18	2.94135e-19	300	200	0	-5.77734e-20	3.51054e-20	4.60589e-20	4.02825e-17	-1.05089e-17	5.64062e-17	0	0	0
328	5	-3.59301e-20	1.56846e-20	2.62105e-20	1.33059e-18	-3.91089e-19	2.62398e-18	300	610	0	1.21064e-20	5.61904e-21	-1.45394e-20	-4.15407e-19	1.03539e-18	2.46138e-19	300	200	0	-2.38237e-20	2.13036e-20	1.16711e-20	1.50183e-17	-1.71348e-18	2.87573e-17	0	0	0
328	6	-1.14366e-20	5.94441e-21	1.10586e-21	-5.45795e-20	-1.36767e-19	1.01246e-18	300	610	0	9.97277e-21	4.88393e-21	-1.05976e-20	-3.18206e-19	7.66712e-19	1.89196e-19	300	200	0	-1.46381e-21	1.08283e-20	-9.49176e-21	-1.29797e-18	3.54774e-18	9.43192e-18	0	0	0
328	7	4.00952e-21	-3.64429e-22	-1.34599e-20	-8.44477e-19	2.57616e-20	-3.47994e-20	300	610	0	7.55702e-21	3.879e-21	-7.0678e-21	-2.24382e-19	5.20822e-19	1.339e-19	300	200	0	1.15665e-20	3.51457e-21	-2.05277e-20	-1.05243e-17	6.1497e-18	-2.80374e-18	0	0	0
328	8	1.24122e-20	-3.94826e-21	-2.02298e-20	-1.19795e-18	1.16136e-19	-6.32773e-19	300	610	0	5.2671e-21	2.83873e-21	-4.19566e-21	-1.43685e-19	3.17352e-19	8.61433e-20	300	200	0	1.76793e-20	-1.10953e-21	-2.44254e-20	-1.45742e-17	6.9125e-18	-9.50437e-18	0	0	0
328	9	1.57635e-20	-5.53805e-21	-2.17102e-20	-1.25835e-18	1.54251e-19	-9.01137e-19	300	610	0	3.32253e-21	1.90218e-21	-2.04409e-21	-8.01582e-20	1.6253e-19	4.84151e-20	300	200	0	1.90861e-20	-3.63587e-21	-2.37543e-20	-1.51651e-17	6.52694e-18	-1.22237e-17	0	0	0
329	0	1.5811e-20	-5.79183e-21	-1.9973e-20	-1.14305e-18	1.57775e-19	-9.47994e-19	300	610	0	1.80837e-21	1.13692e-21	-5.6334e-22	-3.40762e-20	5.41375e-20	2.0951e-20	300	200	0	1.76193e-20	-4.65491e-21	-2.05363e-20	-1.36967e-17	5.52708e-18	-1.23299e-17	0	0	0
329	1	1.39532e-20	-5.24721e-21	-1.65929e-20	-9.4048e-19	1.4099e-19	-8.61911e-19	300	610	0	7.22203e-22	5.61388e-22	3.55186e-22	-3.51856e-21	-1.46375e-20	2.66252e-21	300	200	0	1.46754e-20	-4.68582e-21	-1.62377e-20	-1.12195e-17	4.29324e-18	-1.09209e-17	0	0	0
329	2	1.12215e-20	-4.30848e-21	-1.26712e-20	-7.11882e-19	1.1453e-19	-7.09655e-19	300	610	0	1.16024e-23	1.63552e-22	8.40946e-22	1.44701e-20	-5.24346e-20	-8.16988e-21	300	200	0	1.12331e-20	-4.14493e-21	-1.18303e-20	-8.45761e-18	3.07198e-18	-8.80872e-18	0	0	0
329	3	8.31298e-21	-3.25508e-21	-8.9057e-21	-4.95576e-19	8.56618e-20	-5.37507e-19	300	610	0	-3.98342e-22	-8.46846e-23	1.01997e-21	2.30875e-20	-6.79146e-20	-1.34239e-20	300	200	0	7.91464e-21	-3.33976e-21	-7.88573e-21	-5.86128e-18	2.00356e-18	-6.54411e-18	0	0	0
329	4	5.64963e-21	-2.26134e-21	-5.67894e-21	-3.12125e-19	5.8851e-20	-3.74446e-19	300	610	0	-5.86547e-22	-2.17312e-22	1.0013e-21	2.52895e-20	-6.87177e-20	-1.48443e-20	300	200	0	5.06308e-21	-2.47865e-21	-4.67764e-21	-3.6697e-18	1.1504e-18	-4.46185e-18	0	0	0
329	5	3.44476e-21	-1.42038e-21	-3.14664e-21	-1.69437e-19	3.64196e-20	-2.3605e-19	300	610	0	-6.24825e-22	-2.67657e-22	8.71181e-22	2.35404e-20	-6.09866e-20	-1.38911e-20	300	200	0	2.81993e-21	-1.68803e-21	-2.27546e-21	-1.97213e-18	5.22713e-19	-2.73269e-18	0	0	0
329	6	1.76636e-21	-7.67519e-22	-1.31553e-21	-6.71966e-20	1.91805e-20	-1.28337e-19	300	610	0	-5.72338e-22	-2.64692e-22	6.92503e-22	1.97281e-20	-4.92704e-20	-1.16869e-20	300	200	0	1.19402e-21	-1.03221e-21	-6.23025e-22	-7.60986e-19	9.95045e-20	-1.4127e-18	0	0	0
329	7	5.90769e-22	-3.00651e-22	-1.05886e-22	-4.02045e-22	6.9821e-21	-5.11055e-20	300	610	0	-4.73924e-22	-2.31429e-22	5.07209e-22	1.51842e-20	-3.66599e-20	-9.02623e-21	300	200	0	1.16845e-22	-5.32079e-22	4.01323e-22	2.60937e-20	-1.55683e-19	-4.8534e-19	0	0	0
329	8	-1.55573e-22	3.62077e-24	6.02224e-22	3.80495e-20	-8.63848e-22	-6.08247e-22	300	610	0	-3.60837e-22	-1.84712e-22	3.40201e-22	1.07613e-20	-2.50387e-20	-6.42031e-21	300	200	0	-5.16409e-22	-1.81091e-22	9.42425e-22	4.75515e-19	-2.83843e-19	1.05711e-19	0	0	0
329	9	-5.66135e-22	1.7813e-22	9.37552e-22	5.56208e-20	-5.27189e-21	2.84977e-20	300	610	0	-2.52796e-22	-1.3583e-22	2.0362e-22	6.93532e-21	-1.53719e-20	-4.15658e-21	300	200	0	-8.18931e-22	4.23004e-23	1.14117e-21	6.77217e-19	-3.23687e-19	4.32933e-19	0	0	0
330	0	-7.34691e-22	2.57227e-22	1.01857e-21	5.9092e-20	-7.17776e-21	4.18346e-20	300	610	0	-1.60539e-22	-9.15308e-23	1.00815e-22	3.90872e-21	-7.98118e-21	-2.35947e-21	300	200	0	-8.95229e-22	1.65697e-22	1.11939e-21	7.12445e-19	-3.08004e-19	5.69453e-19	0	0	0
330	1	-7.44008e-22	2.72036e-22	9.43712e-22	5.40426e-20	-7.41778e-21	4.45149e-20	300	610	0	-8.83548e-23	-5.51482e-23	2.96881e-23	1.70255e-21	-2.78033e-21	-1.04491e-21	300	200	0	-8.32363e-22	2.16888e-22	9.734e-22	6.47758e-19	-2.62265e-19	5.80053e-19	0	0	0
330	2	-6.60661e-22	2.48117e-22	7.88158e-22	4.46962e-20	-6.67139e-21	4.07486e-20	300	610	0	-3.63184e-23	-2.76549e-23	-1.47461e-23	2.31129e-22	5.41386e-22	-1.64528e-22	300	200	0	-6.9698e-22	2.20462e-22	7.73412e-22	5.33337e-19	-2.04699e-19	5.1699e-19	0	0	0
330	3	-5.33973e-22	2.04783e-22	6.04754e-22	3.39935e-20	-5.44685e-21	3.3725e-20	300	610	0	-2.07004e-24	-8.55044e-24	-3.85356e-23	-6.42425e-22	2.38666e-21	3.61267e-22	300	200	0	-5.36043e-22	1.96233e-22	5.66219e-22	4.03963e-19	-1.47196e-19	4.19094e-19	0	0	0
330	4	-3.97471e-22	1.55453e-22	4.27204e-22	2.37871e-20	-4.0934e-21	2.56659e-20	300	610	0	1.78679e-23	3.45312e-24	-4.76189e-23	-1.06808e-21	3.16306e-21	6.20501e-22	300	200	0	-3.79603e-22	1.58906e-22	3.79585e-22	2.81417e-19	-9.65849e-20	3.12842e-19	0	0	0
330	5	-2.716e-22	1.08556e-22	2.74188e-22	1.50829e-20	-2.8272e-21	1.79722e-20	300	610	0	2.7201e-23	9.94289e-24	-4.7164e-23	-1.18547e-21	3.23233e-21	6.95569e-22	300	200	0	-2.44399e-22	1.18499e-22	2.27024e-22	1.77407e-19	-5.59708e-20	2.14453e-19	0	0	0
330	6	-1.66849e-22	6.86506e-23	1.53521e-22	8.28019e-21	-1.76212e-21	1.1406e-20	300	610	0	2.9324e-23	1.24887e-23	-4.12794e-23	-1.11163e-21	2.88679e-21	6.558e-22	300	200	0	-1.37525e-22	8.11393e-23	1.12241e-22	9.64551e-20	-2.59466e-20	1.32317e-19	0	0	0
330	7	-8.67296e-23	3.75218e-23	6.58397e-23	3.38174e-21	-9.39664e-22	6.27091e-21	300	610	0	2.70485e-23	1.24635e-23	-3.29744e-23	-9.36638e-22	2.34394e-21	5.54747e-22	300	200	0	-5.96812e-23	4.99854e-23	3.28653e-23	3.84117e-20	-5.59061e-21	6.93166e-20	0	0	0
330	8	-3.03246e-23	1.51508e-23	7.57757e-24	1.62173e-22	-3.5476e-22	2.57081e-21	300	610	0	2.25153e-23	1.0963e-23	-2.42681e-23	-7.24356e-22	1.75237e-21	4.30507e-22	300	200	0	-7.80925e-24	2.61138e-23	-1.66906e-23	4.59972e-22	6.77962e-21	2.48304e-20	0	0	0
330	9	5.72107e-24	4.82154e-25	-2.68238e-23	-1.70825e-21	2.38283e-23	1.36925e-22	300	610	0	1.72246e-23	8.79328e-24	-1.6369e-23	-5.15943e-22	1.20332e-21	3.07747e-22	300	200	0	2.29456e-23	9.27543e-24	-4.31928e-23	-2.14153e-20	1.30836e-20	-3.70746e-21	0	0	0
331	0	2.57634e-23	-8.00907e-24	-4.34048e-23	-2.57999e-21	2.38657e-22	-1.27876e-21	300	610	0	1.2129e-23	6.49739e-24	-9.87586e-24	-3.34602e-22	7.44177e-22	2.00476e-22	300	200	0	3.78925e-23	-1.51168e-24	-5.32806e-23	-3.14392e-20	1.51482e-20	-1.96733e-20	0	0	0
331	1	3.42152e-23	-1.19362e-23	-4.77631e-23	-2.7736e-21	3.33719e-22	-1.94025e-21	300	610	0	7.75328e-24	4.40271e-24	-4.96515e-24	-1.90447e-22	3.91468e-22	1.14898e-22	300	200	0	4.19685e-23	-7.53352e-24	-5.27283e-23	-3.34542e-20	1.45292e-20	-2.65073e-20	0	0	0
331	2	3.49952e-23	-1.27711e-23	-4.45744e-23	-2.55423e-21	3.48587e-22	-2.08925e-21	300	610	0	4.31304e-24	2.67346e-24	-1.54975e-24	-8.48587e-23	1.42005e-22	5.1996e-23	300	200	0	3.93083e-23	-1.00976e-23	-4.61241e-23	-3.06241e-20	1.2441e-20	-2.72762e-20	0	0	0
331	3	3.12714e-23	-1.17284e-23	-3.74266e-23	-2.12358e-21	3.15576e-22	-1.92583e-21	300	610	0	1.82085e-24	1.36048e-24	5.987e-25	-1.40333e-23	-1.83552e-23	9.63131e-24	300	200	0	3.30923e-23	-1.03679e-23	-3.68279e-23	-2.53458e-20	9.75718e-21	-2.44663e-20	0	0	0
331	4	2.5402e-23	-9.73062e-24	-2.88548e-23	-1.62279e-21	2.58971e-22	-1.60226e-21	300	610	0	1.70873e-25	4.43381e-25	1.76258e-24	2.83609e-23	-1.08366e-22	-1.58746e-23	300	200	0	2.55729e-23	-9.28724e-24	-2.70923e-23	-1.92892e-20	7.05079e-21	-1.99337e-20	0	0	0
331	5	1.89989e-23	-7.42186e-24	-2.04863e-23	-1.14138e-21	1.9555e-22	-1.22519e-21	300	610	0	-7.98157e-25	-1.3677e-25	2.22161e-24	4.93542e-23	-1.47198e-22	-2.86466e-23	300	200	0	1.82007e-23	-7.55863e-24	-1.82646e-23	-1.35071e-20	4.65411e-21	-1.49511e-20	0	0	0
331	6	1.30522e-23	-5.20956e-24	-1.32322e-23	-7.28515e-22	1.35772e-22	-8.62326e-22	300	610	0	-1.26014e-24	-4.54023e-25	2.22065e-24	5.55401e-23	-1.51974e-22	-3.25745e-23	300	200	0	1.17921e-23	-5.66358e-24	-1.10116e-23	-8.57237e-21	2.72125e-21	-1.03038e-20	0	0	0
331	7	8.07706e-24	-3.31648e-24	-7.48393e-24	-4.0428e-22	8.52148e-23	-5.50884e-22	300	610	0	-1.37552e-24	-5.82297e-25	1.95535e-24	5.24749e-23	-1.36602e-22	-3.09492e-23	300	200	0	6.70154e-24	-3.89878e-24	-5.52858e-24	-4.71307e-21	1.28551e-21	-6.40337e-21	0	0	0
331	8	4.25358e-24	-1.83265e-24	-3.28665e-24	-1.6966e-22	4.59872e-23	-3.0614e-22	300	610	0	-1.27786e-24	-5.86624e-25	1.56968e-24	4.44562e-23	-1.11477e-22	-2.63247e-23	300	200	0	2.97572e-24	-2.41927e-24	-1.71697e-24	-1.93225e-21	3.06767e-22	-3.39736e-21	0	0	0
331	9	1.54813e-24	-7.61018e-25	-4.81575e-25	-1.45372e-23	1.79504e-23	-1.28925e-22	300	610	0	-1.06936e-24	-5.19171e-25	1.1608e-24	3.45456e-23	-8.37403e-23	-2.05274e-23	300	200	0	4.78774e-25	-1.28019e-24	6.79226e-25	-1.03041e-22	-2.92539e-22	-1.264e-21	0	0	0
332	0	-1.91945e-25	-5.41508e-26	1.18863e-24	7.6384e-23	-3.09489e-25	-1.16639e-23	300	610	0	-8.21985e-25	-4.18491e-25	7.87316e-25	2.47287e-23	-5.78093e-23	-1.47468e-23	300	200	0	-1.01393e-24	-4.72642e-25	1.97594e-24	9.60951e-22	-6.02233e-22	1.1328e-22	0	0	0
332	1	-1.16952e-24	3.5872e-25	2.0072e-24	1.19552e-22	-1.07712e-23	5.71462e-23	300	610	0	-5.81756e-25	-3.1071e-25	4.78712e-25	1.61363e-23	-3.60079e-23	-9.66503e-24	300	200	0	-1.75128e-24	4.80096e-26	2.48591e-24	1.45812e-21	-7.0849e-22	8.91642e-22	0	0	0
332	2	-1.59214e-24	5.53332e-25	2.23852e-24	1.30118e-22	-1.55019e-23	8.98953e-23	300	610	0	-3.74276e-25	-2.11697e-25	2.44206e-25	9.27215e-24	-1.91801e-23	-5.59096e-24	300	200	0	-1.96642e-24	3.41635e-25	2.48273e-24	1.57013e-21	-6.85113e-22	1.23286e-21	0	0	0
332	3	-1.6453e-24	5.99253e-25	2.10464e-24	1.2068e-22	-1.63737e-23	9.80068e-23	300	610	0	-2.10362e-25	-1.2953e-25	8.02607e-26	4.22015e-24	-7.21816e-24	-2.58199e-24	300	200	0	-1.85567e-24	4.69723e-25	2.1849e-24	1.44733e-21	-5.8999e-22	1.28205e-21	0	0	0
332	4	-1.47971e-24	5.5421e-25	1.77674e-24	1.00865e-22	-1.49227e-23	9.09856e-23	300	610	0	-9.10395e-26	-6.68442e-26	-2.35689e-26	8.12345e-25	5.19934e-25	-5.44135e-25	300	200	0	-1.57075e-24	4.87365e-25	1.75317e-24	1.20417e-21	-4.64957e-22	1.15748e-21	0	0	0
332	5	-1.20808e-24	4.62236e-25	1.37638e-24	7.74471e-23	-1.23093e-23	7.6101e-23	300	610	0	-1.15804e-26	-2.28337e-26	-8.04559e-26	-1.24383e-24	4.90697e-24	6.92404e-25	300	200	0	-1.21966e-24	4.39402e-25	1.29592e-24	9.20793e-22	-3.37635e-22	9.4786e-22	0	0	0
332	6	-9.07876e-25	3.54246e-25	9.82091e-25	5.47492e-23	-9.33918e-24	5.84699e-23	300	610	0	3.54854e-26	5.19259e-27	-1.03571e-25	-2.27773e-24	6.84427e-24	1.3208e-24	300	200	0	-8.7239e-25	3.59438e-25	8.7852e-25	6.48086e-22	-2.24176e-22	7.14329e-22	0	0	0
332	7	-6.2703e-25	2.49922e-25	6.38305e-25	3.51715e-23	-6.51802e-24	4.13618e-23	300	610	0	5.83151e-26	2.06872e-26	-1.04512e-25	-2.60061e-24	7.14212e-24	1.52463e-24	300	200	0	-5.68715e-25	2.70609e-25	5.33793e-25	4.14024e-22	-1.32215e-22	4.94894e-22	0	0	0
332	8	-3.908e-25	1.60143e-25	3.64544e-25	1.9722e-23	-4.11889e-24	2.65941e-23	300	610	0	6.44885e-26	2.71295e-26	-9.25934e-26	-2.4762e-24	6.46184e-24	1.46004e-24	300	200	0	-3.26311e-25	1.87273e-25	2.7195e-25	2.30088e-22	-6.35792e-23	3.09726e-22	0	0	0
332	9	-2.08386e-25	8.94321e-26	1.63681e-25	8.48787e-24	-2.24842e-24	1.49327e-23	300	610	0	6.03493e-26	2.75989e-26	-7.47011e-26	-2.10944e-24	5.30031e-24	1.24884e-24	300	200	0	-1.48037e-25	1.17031e-25	8.89802e-26	9.69013e-23	-1.65364e-23	1.66336e-22	0	0	0
333	0	-7.86618e-26	3.8114e-26	2.86802e-26	1.01685e-24	-9.04929e-25	6.44766e-24	300	610	0	5.07743e-26	2.45784e-26	-5.55076e-26	-1.64707e-24	4.00055e-24	9.78511e-25	300	200	0	-2.78876e-26	6.26924e-26	-2.68273e-26	8.77244e-24	1.24824e-23	6.40628e-23	0	0	0
333	1	5.30161e-27	4.06448e-27	-5.23582e-26	-3.39986e-24	-2.45959e-26	8.00424e-25	300	610	0	3.92155e-26	1.99113e-26	-3.78544e-26	-1.18486e-24	2.77629e-24	7.06424e-25	300	200	0	4.45171e-26	2.39758e-26	-9.02126e-26	-4.29433e-23	2.76786e-23	-2.3775e-24	0	0	0
333	2	5.29444e-26	-1.59969e-26	-9.27089e-26	-5.5339e-24	4.84486e-25	-2.54189e-24	300	610	0	2.78943e-26	1.48541e-26	-2.31915e-26	-7.77847e-25	1.74139e-24	4.65763e-25	300	200	0	8.08388e-26	-1.14285e-27	-1.159e-25	-6.75573e-23	3.31157e-23	-4.02939e-23	0	0	0
333	3	7.40244e-26	-2.5624e-26	-1.04855e-25	-6.10109e-24	7.1942e-25	-4.1605e-24	300	610	0	1.80595e-26	1.01754e-26	-1.1996e-26	-4.51096e-25	9.3876e-25	2.71864e-25	300	200	0	9.20839e-26	-1.54486e-26	-1.16851e-25	-7.36547e-23	3.22936e-23	-5.729e-23	0	0	0
333	4	7.73188e-26	-2.81041e-26	-9.93376e-26	-5.6998e-24	7.68723e-25	-4.59509e-24	300	610	0	1.02518e-26	6.27226e-27	-4.12891e-27	-2.09447e-25	3.65362e-25	1.27969e-25	300	200	0	8.75706e-26	-2.18318e-26	-1.03467e-25	-6.83789e-23	2.79707e-23	-6.02315e-23	0	0	0
333	5	6.99946e-26	-2.61793e-26	-8.43217e-26	-4.78951e-24	7.05418e-25	-4.2971e-24	300	610	0	4.54049e-27	3.28032e-27	8.86542e-28	-4.55399e-26	-7.87405e-27	2.99791e-26	300	200	0	7.45351e-26	-2.2899e-26	-8.34351e-26	-5.71931e-23	2.21504e-23	-5.47416e-23	0	0	0
333	6	5.74384e-26	-2.19514e-26	-6.56349e-26	-3.69511e-24	5.84918e-25	-3.61346e-24	300	610	0	7.15421e-28	1.16901e-27	3.66449e-27	5.41284e-26	-2.21528e-25	-2.99346e-26	300	200	0	5.81538e-26	-2.07824e-26	-6.19705e-26	-4.3943e-23	1.61631e-23	-4.50586e-23	0	0	0
333	7	4.33711e-26	-1.69034e-26	-4.70657e-26	-2.62534e-24	4.45899e-25	-2.78958e-24	300	610	0	-1.5691e-27	-1.84272e-28	4.82477e-27	1.04979e-25	-3.17957e-25	-6.08131e-26	300	200	0	4.1802e-26	-1.70877e-26	-4.22409e-26	-3.10857e-23	1.07937e-23	-3.41193e-23	0	0	0
333	8	3.01122e-26	-1.19858e-26	-3.07778e-26	-1.69726e-24	3.12808e-25	-1.9833e-24	300	610	0	-2.69552e-27	-9.40372e-28	4.91664e-27	1.217e-25	-3.3549e-25	-7.13163e-26	300	200	0	2.74167e-26	-1.29261e-26	-2.58612e-26	-1.99872e-23	6.41967e-24	-2.37618e-23	0	0	0
333	9	1.88988e-26	-7.72935e-27	-1.77436e-26	-9.61307e-25	1.98992e-25	-1.28327e-24	300	610	0	-3.02178e-27	-1.26298e-27	4.38328e-27	1.16804e-25	-3.05572e-25	-6.88524e-26	300	200	0	1.5877e-26	-8.99233e-27	-1.33603e-26	-1.12231e-23	3.13942e-24	-1.49737e-23	0	0	0
334	0	1.01985e-26	-4.36059e-27	-8.1341e-27	-4.23557e-25	1.09829e-25	-7.27788e-25	300	610	0	-2.84909e-27	-1.29788e-27	3.55402e-27	1.00063e-25	-2.51939e-25	-5.92269e-26	300	200	0	7.34937e-27	-5.65847e-27	-4.58008e-27	-4.8461e-24	8.79143e-25	-8.1358e-24	0	0	0
334	1	3.98027e-27	-1.90382e-27	-1.63931e-27	-6.38786e-26	4.547e-26	-3.21643e-25	300	610	0	-2.41012e-27	-1.16321e-27	2.65351e-27	7.85076e-26	-1.91065e-25	-4.66313e-26	300	200	0	1.57015e-27	-3.06702e-27	1.01421e-27	-6.01863e-25	-5.25224e-25	-3.23432e-24	0	0	0
334	2	-6.94363e-29	-2.64311e-28	2.29033e-27	1.50535e-25	3.04557e-27	-4.97817e-26	300	610	0	-1.87039e-27	-9.47094e-28	1.8194e-27	5.67543e-26	-1.33286e-25	-3.38299e-26	300	200	0	-1.93982e-27	-1.21141e-27	4.10973e-27	1.91012e-24	-1.27005e-24	-3.05997e-26	0	0	0
334	3	-2.38954e-27	7.09837e-28	4.27661e-27	2.55865e-25	-2.17095e-26	1.12461e-25	300	610	0	-1.33707e-27	-7.09922e-28	1.1229e-27	3.74807e-26	-8.41745e-26	-2.24363e-26	300	200	0	-3.72661e-27	-8.49817e-32	5.39952e-27	3.12666e-24	-1.54686e-24	1.81503e-24	0	0	0
334	4	-3.4386e-27	1.18529e-27	4.90875e-27	2.85919e-25	-3.33541e-26	1.92334e-25	300	610	0	-8.71026e-28	-4.88919e-28	5.88577e-28	2.19306e-26	-4.59021e-26	-1.32106e-26	300	200	0	-4.30962e-27	6.96375e-28	5.49733e-27	3.45333e-24	-1.52159e-24	2.65978e-24	0	0	0
334	5	-3.63178e-27	1.31734e-27	4.68695e-27	2.6911e-25	-3.60726e-26	2.15326e-25	300	610	0	-4.99225e-28	-3.03562e-28	2.11191e-28	1.03755e-26	-1.84247e-26	-6.3312e-27	300	200	0	-4.13101e-27	1.01378e-27	4.89814e-27	3.22943e-24	-1.32565e-24	2.82836e-24	0	0	0
334	6	-3.30986e-27	1.2362e-27	4.00063e-27	2.27361e-25	-3.33348e-26	2.02873e-25	300	610	0	-2.25938e-28	-1.60798e-28	-3.09668e-29	2.49477e-27	-4.29888e-28	-1.62106e-27	300	200	0	-3.5358e-27	1.07541e-27	3.96966e-27	2.71566e-24	-1.05494e-24	2.58807e-24	0	0	0
334	7	-2.73015e-27	1.04217e-27	3.12905e-27	1.7625e-25	-2.77864e-26	1.71526e-25	300	610	0	-4.18733e-29	-5.9545e-29	-1.66504e-28	-2.33368e-27	9.96753e-27	1.28032e-27	300	200	0	-2.77202e-27	9.82621e-28	2.96255e-27	2.0965e-24	-7.73525e-25	2.14136e-24	0	0	0
334	8	-2.07134e-27	8.06352e-28	2.25487e-27	1.2585e-25	-2.12835e-26	1.33053e-25	300	610	0	6.89471e-29	5.77004e-30	-2.24579e-28	-4.83157e-27	1.47572e-26	2.79582e-27	300	200	0	-2.00239e-27	8.12122e-28	2.03029e-27	1.49056e-24	-5.19499e-25	1.62921e-24	0	0	0
334	9	-1.4456e-27	5.74632e-28	1.48343e-27	8.18685e-26	-1.50071e-26	9.5069e-26	300	610	0	1.24443e-28	4.26351e-29	-2.31195e-28	-5.69169e-27	1.57515e-26	3.33383e-27	300	200	0	-1.32116e-27	6.17267e-28	1.25223e-27	9.64457e-25	-3.11509e-25	1.14051e-24	0	0	0
335	0	-9.13482e-28	3.72895e-28	8.6302e-28	4.68203e-26	-9.60925e-27	6.18957e-26	300	610	0	1.41514e-28	5.87475e-29	-2.07434e-28	-5.50763e-27	1.44453e-26	3.24568e-27	300	200	0	-7.71968e-28	4.31642e-28	6.55587e-28	5.46987e-25	-1.54785e-25	7.23555e-25	0	0	0
335	1	-4.98629e-28	2.12447e-28	4.03424e-28	2.10871e-26	-5.36009e-27	3.54431e-26	300	610	0	1.34457e-28	6.10072e-29	-1.69041e-28	-4.74515e-27	1.1972e-26	2.80803e-27	300	200	0	-3.64172e-28	2.73454e-28	2.34382e-28	2.41748e-25	-4.62226e-26	3.9756e-25	0	0	0
335	2	-2.00659e-28	9.48681e-29	9.10797e-29	3.7777e-27	-2.27798e-27	1.60085e-26	300	610	0	1.14369e-28	5.50328e-29	-1.26813e-28	-3.74102e-27	9.12263e-27	2.22162e-27	300	200	0	-8.62903e-29	1.49901e-28	-3.57336e-29	3.74279e-26	2.17067e-26	1.62729e-25	0	0	0
335	3	-5.41736e-30	1.59554e-29	-9.93618e-29	-6.62477e-27	-2.34319e-28	2.92592e-27	300	610	0	8.91834e-29	4.50365e-29	-8.74151e-29	-2.71768e-27	6.39673e-27	1.61959e-27	300	200	0	8.37661e-29	6.09919e-29	-1.86777e-28	-8.45086e-26	5.81747e-26	8.311e-27	0	0	0
335	4	1.07483e-28	-3.13178e-29	-1.9701e-28	-1.18158e-26	9.68621e-28	-4.94477e-27	300	610	0	6.40702e-29	3.39197e-29	-5.43409e-29	-1.80529e-27	4.06682e-27	1.08035e-27	300	200	0	1.71553e-28	2.60187e-30	-2.51351e-28	-1.44541e-25	7.22062e-26	-8.14625e-26	0	0	0
335	5	1.5958e-28	-5.47637e-29	-2.29664e-28	-1.33917e-26	1.54477e-27	-8.8805e-27	300	610	0	4.19925e-29	2.34839e-29	-2.88461e-29	-1.06547e-27	2.24237e-27	6.41514e-28	300	200	0	2.01573e-28	-3.12798e-29	-2.58511e-28	-1.61823e-25	7.16648e-26	-1.23366e-25	0	0	0
335	6	1.70508e-28	-6.17148e-29	-2.21057e-28	-1.27011e-26	1.69185e-27	-1.00846e-26	300	610	0	2.42924e-29	1.4684e-29	-1.07486e-29	-5.13081e-28	9.26052e-28	3.12719e-28	300	200	0	1.948e-28	-4.70308e-29	-2.31806e-28	-1.52466e-25	6.28093e-26	-1.32749e-25	0	0	0
335	7	1.56462e-28	-5.83534e-29	-1.89753e-28	-1.07898e-26	1.57471e-27	-9.57452e-27	300	610	0	1.12194e-29	7.87382e-30	9.38044e-31	-1.34312e-28	5.88246e-29	8.63934e-29	300	200	0	1.67681e-28	-5.04796e-29	-1.88815e-28	-1.28909e-25	5.02294e-26	-1.22318e-25	0	0	0
335	8	1.29732e-28	-4.94635e-29	-1.49131e-28	-8.40445e-27	1.31961e-27	-8.13974e-27	300	610	0	2.36543e-30	3.01951e-30	7.54547e-30	9.94746e-29	-4.46802e-28	-5.40329e-29	300	200	0	1.32097e-28	-4.6444e-29	-1.41586e-28	-9.99954e-26	3.70079e-26	-1.01737e-25	0	0	0
335	9	9.88963e-29	-3.8455e-29	-1.07996e-28	-6.03097e-27	1.01561e-27	-6.34435e-27	300	610	0	-3.00718e-30	-1.31477e-31	1.04448e-29	2.22031e-28	-6.84243e-28	-1.28329e-28	300	200	0	9.58891e-29	-3.85865e-29	-9.75509e-29	-7.14495e-26	2.4994e-26	-7.77739e-26	0	0	0
336	0	6.93763e-29	-2.75408e-29	-7.14688e-29	-3.9473e-27	7.19738e-28	-4.55569e-27	300	610	0	-5.73764e-30	-1.92747e-30	1.08665e-29	2.66023e-28	-7.39181e-28	-1.55746e-28	300	200	0	6.36387e-29	-2.94683e-29	-6.06023e-29	-4.65184e-26	1.51066e-26	-5.4724e-26	0	0	0
336	1	4.41324e-29	-1.79822e-29	-4.19468e-29	-2.27867e-27	4.63816e-28	-2.98414e-27	300	610	0	-6.62345e-30	-2.73027e-30	9.8134e-30	2.596e-28	-6.82639e-28	-1.5294e-28	300	200	0	3.75089e-29	-2.07124e-29	-3.21334e-29	-2.66381e-26	7.62077e-27	-3.49469e-26	0	0	0
336	2	2.43566e-29	-1.03425e-29	-1.9972e-29	-1.04761e-27	2.61375e-28	-1.72479e-27	300	610	0	-6.34307e-30	-2.86633e-30	8.03791e-30	2.24956e-28	-5.68742e-28	-1.33093e-28	300	200	0	1.80136e-29	-1.32088e-29	-1.19341e-29	-1.2032e-26	2.4082e-27	-1.94095e-26	0	0	0
336	3	1.00826e-29	-4.71694e-30	-4.95635e-30	-2.14912e-28	1.13818e-28	-7.95088e-28	300	610	0	-5.42561e-30	-2.60282e-30	6.05877e-30	1.78217e-28	-4.35449e-28	-1.05814e-28	300	200	0	4.65703e-30	-7.31975e-30	1.10242e-30	-2.19966e-27	-8.75895e-28	-8.16212e-27	0	0	0
336	4	6.73684e-31	-9.2015e-31	4.26783e-30	2.89471e-28	1.54107e-29	-1.6576e-28	300	610	0	-4.25125e-30	-2.14099e-30	4.1985e-30	1.30097e-28	-3.06895e-28	-7.75137e-29	300	200	0	-3.57756e-30	-3.06114e-30	8.46633e-30	3.71571e-27	-2.65966e-27	-7.22313e-28	0	0	0
336	5	-4.81633e-30	1.37252e-30	9.06245e-30	5.44955e-28	-4.30062e-29	2.15836e-28	300	610	0	-3.06919e-30	-1.6202e-30	2.62837e-30	8.69188e-29	-1.96393e-28	-5.2001e-29	300	200	0	-7.88552e-30	-2.47678e-31	1.16908e-29	6.67375e-27	-3.36814e-27	3.64133e-27	0	0	0
336	6	-7.39859e-30	2.52706e-30	1.07386e-29	6.26874e-28	-7.14657e-29	4.09501e-28	300	610	0	-2.02364e-30	-1.1276e-30	1.41226e-30	5.17308e-29	-1.09445e-28	-3.11327e-29	300	200	0	-9.42223e-30	1.39945e-30	1.21509e-29	7.57881e-27	-3.37392e-27	5.71607e-27	0	0	0
336	7	-8.00117e-30	2.88957e-30	1.04221e-29	5.99234e-28	-7.9308e-29	4.72027e-28	300	610	0	-1.18123e-30	-7.09946e-31	5.44674e-31	2.53318e-29	-4.64058e-29	-1.54226e-29	300	200	0	-9.1824e-30	2.17962e-30	1.09667e-29	7.19558e-27	-2.97498e-27	6.22745e-27	0	0	0
336	8	-7.39368e-30	2.75349e-30	8.99747e-30	5.11898e-28	-7.43615e-29	4.51699e-28	300	610	0	-5.56055e-31	-3.8517e-31	-1.90834e-32	7.13346e-30	-4.62835e-30	-4.55132e-30	300	200	0	-7.94974e-30	2.36832e-30	8.97839e-30	6.11735e-27	-2.39092e-27	5.779e-27	0	0	0
336	9	-6.16289e-30	2.34696e-30	7.10568e-30	4.00654e-28	-6.26517e-29	3.86157e-28	300	610	0	-1.30313e-31	-1.52518e-31	-3.40942e-31	-4.18018e-30	1.99435e-29	2.24176e-30	300	200	0	-6.29321e-30	2.19445e-30	6.76474e-30	4.76808e-27	-1.77006e-27	4.83216e-27	0	0	0
337	0	-4.72048e-30	1.83341e-30	5.17081e-30	2.88925e-28	-4.84495e-29	3.02434e-28	300	610	0	1.30004e-31	-5.69844e-34	-4.85346e-31	-1.01866e-29	3.16933e-29	5.88017e-30	300	200	0	-4.59048e-30	1.83284e-30	4.68547e-30	3.42384e-27	-1.20205e-27	3.71166e-27	0	0	0
337	1	-3.32836e-30	1.31956e-30	3.44187e-30	1.9024e-28	-3.45075e-29	2.1824e-28	300	610	0	2.64173e-31	8.68607e-32	-5.10506e-31	-1.24255e-29	3.46703e-29	7.27101e-30	300	200	0	-3.06419e-30	1.40642e-30	2.93136e-30	2.24276e-27	-7.32165e-28	2.6249e-27	0	0	0
337	2	-2.13114e-30	8.66794e-31	2.03745e-30	1.10819e-28	-2.23775e-29	1.43813e-28	300	610	0	3.09818e-31	1.26773e-31	-4.64108e-31	-1.22313e-29	3.22484e-29	7.20376e-30	300	200	0	-1.82132e-30	9.93567e-31	1.57334e-30	1.2963e-27	-3.74709e-28	1.68712e-27	0	0	0
337	3	-1.18871e-30	5.03132e-31	9.87064e-31	5.19435e-29	-1.27353e-29	8.38746e-29	300	610	0	2.99122e-31	1.34606e-31	-3.82098e-31	-1.06614e-29	2.70112e-29	6.30621e-30	300	200	0	-8.89585e-31	6.37738e-31	6.04966e-31	5.97583e-28	-1.24514e-28	9.4679e-28	0	0	0
337	4	-5.05133e-31	2.34059e-31	2.65459e-31	1.18999e-29	-5.6732e-30	3.94132e-29	300	610	0	2.5731e-31	1.23061e-31	-2.89391e-31	-8.48772e-30	2.07796e-29	5.03829e-30	300	200	0	-2.47823e-31	3.57119e-31	-2.3932e-32	1.24606e-28	3.41815e-29	4.08256e-28	0	0	0
337	5	-5.18867e-32	5.14488e-32	-1.81078e-31	-1.2542e-29	-9.36458e-31	9.15102e-30	300	610	0	2.02591e-31	1.01751e-31	-2.01587e-31	-6.226e-30	1.47194e-29	3.70859e-30	300	200	0	1.50705e-31	1.53199e-31	-3.82665e-31	-1.6219e-28	1.21349e-28	4.99521e-29	0	0	0
337	6	2.14893e-31	-5.96771e-32	-4.16226e-31	-2.50996e-29	1.89858e-30	-9.3392e-30	300	610	0	1.46977e-31	7.73665e-32	-1.27069e-31	-4.18332e-30	9.48012e-30	2.50192e-30	300	200	0	3.6187e-31	1.76894e-32	-5.43295e-31	-3.07746e-28	1.56998e-28	-1.62011e-28	0	0	0
337	7	3.42658e-31	-1.16454e-31	-5.01799e-31	-2.93269e-29	3.30224e-30	-1.88566e-29	300	610	0	9.74776e-32	5.41221e-32	-6.90747e-32	-2.51012e-30	5.33749e-30	1.50987e-30	300	200	0	4.40136e-31	-6.23323e-32	-5.70874e-31	-3.54741e-28	1.58775e-28	-2.64563e-28	0	0	0
337	8	3.75263e-31	-1.35215e-31	-4.9117e-31	-2.82607e-29	3.7156e-30	-2.20804e-29	300	610	0	5.7397e-32	3.43041e-32	-2.74935e-32	-1.24881e-30	2.3192e-30	7.59517e-31	300	200	0	4.3266e-31	-1.00911e-31	-5.18663e-31	-3.39465e-28	1.40866e-28	-2.91984e-28	0	0	0
337	9	3.49268e-31	-1.29881e-31	-4.26494e-31	-2.42778e-29	3.51036e-30	-2.13014e-29	300	610	0	2.75112e-32	1.8819e-32	-3.05516e-34	-3.74673e-31	3.07107e-31	2.37638e-31	300	200	0	3.76779e-31	-1.11062e-31	-4.268e-31	-2.90206e-28	1.13772e-28	-2.72938e-28	0	0	0
338	0	2.92682e-31	-1.11331e-31	-3.38453e-31	-1.90927e-29	2.97397e-30	-1.83137e-29	300	610	0	7.05126e-33	7.67134e-33	1.53672e-32	1.7267e-31	-8.86724e-31	-9.06054e-32	300	200	0	2.99733e-31	-1.0366e-31	-3.23086e-31	-2.27279e-28	8.46259e-29	-2.29448e-28	0	0	0
338	1	2.25254e-31	-8.73946e-32	-2.47473e-31	-1.38344e-29	2.31121e-30	-1.44126e-29	300	610	0	-5.54818e-33	3.46958e-34	2.25526e-32	4.66906e-31	-1.46792e-30	-2.68316e-31	300	200	0	2.19706e-31	-8.70476e-32	-2.2492e-31	-1.63994e-28	5.77735e-29	-1.77091e-28	0	0	0
338	2	1.59634e-31	-6.32154e-32	-1.65646e-31	-9.16056e-30	1.65489e-30	-1.04514e-29	300	610	0	-1.21241e-32	-3.90529e-33	2.40032e-32	5.80581e-31	-1.62777e-30	-3.38217e-31	300	200	0	1.4751e-31	-6.71207e-32	-1.41643e-31	-1.08045e-28	3.54396e-29	-1.25878e-28	0	0	0
338	3	1.02878e-31	-4.17799e-32	-9.88367e-32	-5.37993e-30	1.08061e-30	-6.92817e-30	300	610	0	-1.44507e-32	-5.88307e-33	2.19854e-32	5.76929e-31	-1.52646e-30	-3.37732e-31	300	200	0	8.84269e-32	-4.76629e-32	-7.68514e-32	-6.29842e-29	1.83651e-29	-8.143e-29	0	0	0
338	4	5.7987e-32	-2.44776e-32	-4.86257e-32	-2.56357e-30	6.22017e-31	-4.07697e-30	300	610	0	-1.40551e-32	-6.31566e-33	1.82145e-32	5.06281e-31	-1.28719e-30	-2.96794e-31	300	200	0	4.3932e-32	-3.07933e-32	-3.04112e-32	-2.95541e-29	6.34946e-30	-4.61728e-29	0	0	0
338	5	2.52726e-32	-1.16141e-32	-1.39461e-32	-6.37607e-31	2.84636e-31	-1.95237e-30	300	610	0	-1.21406e-32	-5.80595e-33	1.38843e-32	4.05531e-31	-9.97101e-31	-2.37482e-31	300	200	0	1.3132e-32	-1.74201e-32	-6.18545e-35	-6.79853e-30	-1.32424e-30	-2.0404e-29	0	0	0
338	6	3.46104e-33	-2.83489e-33	7.66314e-33	5.4618e-31	5.71044e-32	-4.99125e-31	300	610	0	-9.58199e-33	-4.81234e-33	9.74503e-33	2.9943e-31	-7.12153e-31	-1.7477e-31	300	200	0	-6.12096e-33	-7.64723e-33	1.74082e-32	7.10206e-30	-5.58369e-30	-3.1629e-30	0	0	0
338	7	-9.4806e-33	2.55227e-33	1.91697e-32	1.16097e-30	-8.03336e-32	3.94574e-31	300	610	0	-6.96175e-33	-3.65569e-33	6.20136e-33	2.02768e-31	-4.63587e-31	-1.17797e-31	300	200	0	-1.64423e-32	-1.10342e-33	2.53711e-32	1.42446e-29	-7.36601e-30	7.12127e-30	0	0	0
338	8	-1.57804e-32	5.35152e-33	2.34766e-32	1.37346e-30	-1.49959e-31	8.59789e-31	300	610	0	-4.62624e-33	-2.53989e-33	3.40963e-33	1.22817e-31	-2.64586e-31	-7.13146e-32	300	200	0	-2.04067e-32	2.81163e-33	2.68863e-32	1.66339e-29	-7.5009e-30	1.21833e-29	0	0	0
338	9	-1.75143e-32	6.33592e-33	2.31019e-32	1.32664e-30	-1.72906e-31	1.02313e-30	300	610	0	-2.74622e-33	-1.57794e-33	1.36358e-33	6.16273e-32	-1.16262e-31	-3.70305e-32	300	200	0	-2.02605e-32	4.75799e-33	2.44655e-32	1.59815e-29	-6.65631e-30	1.36465e-29	0	0	0
339	0	-1.64244e-32	6.16868e-33	2.00411e-32	1.13271e-30	-1.67176e-31	9.93663e-31	300	610	0	-1.3724e-33	-8.18137e-34	-3.65709e-35	1.79825e-32	-1.25558e-32	-1.47389e-32	300	200	0	-1.77968e-32	5.35054e-33	2.00046e-32	1.36253e-29	-5.32686e-30	1.28774e-29	0	0	0
339	1	-1.38547e-32	5.37056e-33	1.57519e-32	8.72936e-31	-1.46853e-31	8.5757e-31	300	610	0	-4.81375e-34	-2.67287e-34	-9.32293e-34	-1.10752e-32	5.60148e-32	-3.16999e-33	300	200	0	-1.43361e-32	5.10327e-33	1.48196e-32	1.0529e-29	-3.84858e-30	1.0933e-29	0	0	0
339	2	-1.07615e-32	4.31764e-33	1.12114e-32	6.01357e-31	-1.22065e-31	6.77768e-31	300	610	0	-9.81615e-36	9.06272e-35	-1.47039e-33	-2.9128e-32	9.96782e-32	-5.57225e-34	300	200	0	-1.07714e-32	4.40827e-33	9.74102e-33	7.32871e-30	-2.42767e-30	8.56619e-30	0	0	0
339	3	-7.7651e-33	3.25638e-33	7.0107e-33	3.50593e-31	-9.93688e-32	4.96515e-31	300	610	0	1.2268e-34	2.80612e-34	-1.77904e-33	-3.96207e-32	1.27586e-31	-4.94492e-33	300	200	0	-7.64242e-33	3.53699e-33	5.23167e-33	4.40147e-30	-1.17445e-30	6.26484e-30	0	0	0
339	4	-5.21835e-33	2.32657e-33	3.45933e-33	1.38136e-31	-8.22736e-32	3.3933e-31	300	610	0	9.525e-37	3.27511e-34	-1.95289e-33	-4.53713e-32	1.46618e-31	-1.42771e-32	300	200	0	-5.21739e-33	2.65408e-33	1.50644e-33	1.93977e-30	-1.37153e-31	4.30428e-30	0	0	0
339	5	-3.2767e-33	1.58588e-33	6.85512e-34	-2.7663e-32	-7.17645e-32	2.19162e-31	300	610	0	-2.90048e-34	2.50996e-34	-2.04429e-33	-4.82766e-32	1.60614e-31	-2.63143e-32	300	200	0	-3.56675e-33	1.83687e-33	-1.35878e-33	2.15347e-32	6.67686e-31	2.80071e-30	0	0	0
339	6	-1.95909e-33	1.03212e-33	-1.27766e-33	-1.42445e-31	-6.67107e-32	1.4011e-31	300	610	0	-6.63303e-34	6.41707e-35	-2.05832e-33	-4.91473e-32	1.69845e-31	-3.84309e-32	300	200	0	-2.62239e-33	1.09629e-33	-3.33598e-33	-1.33001e-30	1.2298e-30	1.75827e-30	0	0	0
339	7	-1.19572e-33	6.21598e-34	-2.42408e-33	-2.01797e-31	-6.41399e-32	1.00348e-31	300	610	0	-1.02361e-33	-2.24705e-34	-1.95047e-33	-4.76254e-32	1.70676e-31	-4.73494e-32	300	200	0	-2.21933e-33	3.96892e-34	-4.37455e-33	-2.09915e-30	1.52543e-30	1.10618e-30	0	0	0
339	8	-8.61501e-34	2.83307e-34	-2.72613e-33	-1.98472e-31	-5.93997e-32	9.40993e-32	300	610	0	-1.25951e-33	-6.07697e-34	-1.62686e-33	-4.21674e-32	1.55373e-31	-4.8882e-32	300	200	0	-2.12101e-33	-3.2439e-34	-4.35299e-33	-2.24452e-30	1.50368e-30	7.25319e-31	0	0	0
339	9	-7.96487e-34	-7.00043e-35	-2.10672e-33	-1.21007e-31	-4.62787e-32	1.12694e-31	300	610	0	-1.23581e-33	-1.07015e-33	-9.48033e-34	-3.01012e-32	1.12183e-31	-3.77613e-32	300	200	0	-2.0323e-33	-1.14015e-33	-3.05475e-33	-1.68054e-30	1.07988e-30	4.65905e-31	0	0	0
340	0	-8.16101e-34	-5.3241e-34	-4.32725e-34	4.60527e-32	-1.72006e-32	1.44826e-31	300	610	0	-7.89353e-34	-1.5814e-33	2.61269e-34	-7.79369e-33	2.58566e-32	-7.66803e-33	300	200	0	-1.60545e-33	-2.11381e-33	-1.71456e-34	-2.74912e-31	1.37154e-31	1.58705e-31	0	0	0
340	1	-7.15026e-34	-1.19491e-33	2.468e-33	3.20044e-31	3.63576e-32	1.76237e-31	300	610	0	2.68332e-34	-2.08374e-33	2.1932e-33	2.90057e-32	-1.21097e-31	4.84163e-32	300	200	0	-4.46694e-34	-3.27864e-33	4.6612e-33	2.1358e-30	-1.46166e-30	-3.7644e-31	0	0	0
340	2	-2.69263e-34	-2.13285e-33	6.76315e-33	7.15843e-31	1.23042e-31	1.89098e-31	300	610	0	2.13767e-33	-2.48044e-33	5.02453e-33	8.45613e-32	-3.46057e-31	1.37378e-31	300	200	0	1.86841e-33	-4.61329e-33	1.17877e-32	5.70939e-30	-3.849e-30	-1.32079e-30	0	0	0
340	3	7.58604e-34	-3.38865e-33	1.25422e-32	1.23891e-30	2.5019e-31	1.61452e-31	300	610	0	5.00244e-33	-2.6246e-33	8.86667e-33	1.62188e-31	-6.62446e-31	2.64501e-31	300	200	0	5.76104e-33	-6.01325e-33	2.14088e-32	1.05365e-29	-7.11144e-30	-2.84126e-30	0	0	0
340	4	2.60545e-33	-4.94806e-33	1.97089e-32	1.87543e-30	4.21596e-31	6.71645e-32	300	610	0	8.98123e-33	-2.31108e-33	1.36943e-32	2.62838e-31	-1.074e-30	4.312e-31	300	200	0	1.15867e-32	-7.25914e-33	3.34032e-32	1.65511e-29	-1.12295e-29	-5.06495e-30	0	0	0
340	5	5.47928e-33	-6.7093e-33	2.78401e-32	2.57956e-30	6.34324e-31	-1.23063e-31	300	610	0	1.40552e-32	-1.27555e-33	1.92508e-32	3.83168e-31	-1.5669e-30	6.31862e-31	300	200	0	1.95345e-32	-7.98485e-33	4.70909e-32	2.34121e-29	-1.59975e-29	-8.04006e-30	0	0	0
340	6	9.51099e-33	-8.44576e-33	3.60131e-32	3.25826e-30	8.74502e-31	-4.39005e-31	300	610	0	1.997e-32	7.94576e-34	2.49318e-32	5.13095e-31	-2.09977e-30	8.49793e-31	300	200	0	2.94809e-32	-7.65119e-33	6.09449e-32	3.03585e-29	-2.09238e-29	-1.16803e-29	0	0	0
340	7	1.46817e-32	-9.76527e-33	4.26166e-32	3.75501e-30	1.11224e-30	-9.05839e-31	300	610	0	2.61132e-32	4.2306e-33	2.96557e-32	6.32942e-31	-2.59199e-30	1.05246e-30	300	200	0	4.07948e-32	-5.53468e-33	7.22723e-32	3.60496e-29	-2.51196e-29	-1.56922e-29	0	0	0
340	8	2.07232e-32	-1.0072e-32	4.51684e-32	3.835e-30	1.29605e-30	-1.53603e-30	300	610	0	3.1376e-32	9.3273e-33	3.1736e-32	7.10473e-31	-2.91156e-30	1.18652e-30	300	200	0	5.20992e-32	-7.44709e-34	7.69044e-32	3.84096e-29	-2.71876e-29	-1.94893e-29	0	0	0
340	9	2.69938e-32	-8.54122e-33	4.01825e-32	3.17574e-30	1.34761e-30	-2.31761e-30	300	610	0	3.40149e-32	1.62543e-32	2.8786e-32	6.98326e-31	-2.8645e-30	1.17345e-30	300	200	0	6.10087e-32	7.71311e-33	6.89685e-32	3.45128e-29	-2.51359e-29	-2.20994e-29	0	0	0
341	0	3.23363e-32	-4.12189e-33	2.31496e-32	1.36905e-30	1.15822e-30	-3.19878e-30	300	610	0	3.1543e-32	2.49282e-32	1.76964e-32	5.32682e-31	-2.1894e-30	9.0721e-31	300	200	0	6.38793e-32	2.08063e-32	4.0846e-32	2.0561e-29	-1.63512e-29	-2.20835e-29	0	0	0
341	1	3.49379e-32	4.41248e-33	-1.12842e-32	-2.05756e-30	5.88795e-31	-4.06922e-30	300	610	0	2.06956e-32	3.48417e-32	-5.25302e-33	1.34356e-31	-5.61771e-31	2.55878e-31	300	200	0	5.56336e-32	3.92542e-32	-1.65372e-32	-7.97296e-30	2.31777e-30	-1.74884e-29	0	0	0
341	2	3.22201e-32	1.83394e-32	-6.88299e-32	-7.59043e-30	-5.23649e-31	-4.73964e-30	300	610	0	-2.46805e-33	4.48564e-32	-4.40736e-32	-5.86132e-31	2.38521e-30	-9.30132e-31	300	200	0	2.97521e-32	6.31958e-32	-1.12904e-31	-5.59441e-29	3.43045e-29	-5.87168e-30	0	0	0
341	3	2.08063e-32	3.87607e-32	-1.54634e-31	-1.5639e-29	-2.34996e-30	-4.92262e-30	300	610	0	-4.22484e-32	5.29709e-32	-1.0245e-31	-1.7176e-30	7.01594e-30	-2.80013e-30	300	200	0	-2.14421e-32	9.17316e-32	-2.57085e-31	-1.2777e-28	8.28206e-29	1.55546e-29	0	0	0
341	4	-3.36908e-33	6.62445e-32	-2.71792e-31	-2.63938e-29	-5.0392e-30	-4.21959e-30	300	610	0	-1.02679e-31	5.60984e-32	-1.82737e-31	-3.32929e-30	1.36151e-29	-5.47196e-30	300	200	0	-1.06049e-31	1.22343e-31	-4.54529e-31	-2.26191e-28	1.50025e-28	4.96023e-29	0	0	0
341	5	-4.47283e-32	1.00313e-31	-4.19189e-31	-3.96256e-29	-8.67169e-30	-2.12124e-30	300	610	0	-1.86495e-31	4.99041e-32	-2.84484e-31	-5.44206e-30	2.22694e-29	-8.98434e-30	300	200	0	-2.31224e-31	1.50217e-31	-7.03673e-31	-3.50459e-28	2.35798e-28	9.85429e-29	0	0	0
341	6	-1.07398e-31	1.3877e-31	-5.88616e-31	-5.44217e-29	-1.31915e-29	1.96882e-30	300	610	0	-2.93602e-31	2.87817e-32	-4.02458e-31	-7.98824e-30	3.27038e-29	-1.32303e-29	300	200	0	-4.01e-31	1.67552e-31	-9.91074e-31	-4.93915e-28	3.36082e-28	1.63237e-28	0	0	0
341	7	-1.94135e-31	1.76884e-31	-7.61228e-31	-6.88704e-29	-1.83173e-29	8.67482e-30	300	610	0	-4.19008e-31	-1.39247e-32	-5.24192e-31	-1.07603e-29	4.40704e-29	-1.78717e-29	300	200	0	-6.13143e-31	1.6296e-31	-1.28542e-30	-6.40996e-28	4.4081e-28	2.41915e-28	0	0	0
341	8	-3.04745e-31	2.06498e-31	-9.03589e-31	-7.97191e-29	-2.34342e-29	1.85399e-29	300	610	0	-5.50236e-31	-8.53154e-32	-6.27222e-31	-1.33503e-29	5.47016e-29	-2.22385e-29	300	200	0	-8.54981e-31	1.21183e-31	-1.53081e-30	-7.63887e-28	5.3155e-28	3.28598e-28	0	0	0
341	9	-4.33936e-31	2.15186e-31	-9.63817e-31	-8.20567e-29	-2.74744e-29	3.18539e-29	300	610	0	-6.64378e-31	-1.91792e-31	-6.76356e-31	-1.50867e-29	6.18489e-29	-2.52219e-29	300	200	0	-1.09831e-30	2.33941e-32	-1.64017e-30	-8.1922e-28	5.79146e-28	4.11227e-28	0	0	0
342	0	-5.68656e-31	1.85676e-31	-8.68705e-31	-6.91065e-29	-2.88044e-29	4.84053e-29	300	610	0	-7.25132e-31	-3.37214e-31	-6.21562e-31	-1.49784e-29	6.14548e-29	-2.51808e-29	300	200	0	-1.29379e-30	-1.51538e-31	-1.49027e-30	-7.45581e-28	5.41833e-28	4.6967e-28	0	0	0
342	1	-6.85052e-31	9.58474e-32	-5.23138e-31	-3.22522e-29	-2.51445e-29	6.71554e-29	300	610	0	-6.80433e-31	-5.20215e-31	-3.9737e-31	-1.1684e-29	4.80258e-29	-1.98876e-29	300	200	0	-1.36549e-30	-4.24368e-31	-9.20508e-31	-4.62894e-28	3.64577e-28	4.73926e-28	0	0	0
342	2	-7.45443e-31	-8.02645e-32	1.86381e-31	3.85356e-29	-1.35649e-29	8.58413e-29	300	610	0	-4.6159e-31	-7.30631e-31	7.49624e-32	-3.53121e-30	1.47101e-29	-6.55736e-30	300	200	0	-1.20703e-30	-8.10895e-31	2.61343e-31	1.24766e-28	-1.93201e-29	3.83053e-28	0	0	0
342	3	-6.95899e-31	-3.69928e-31	1.38178e-30	1.53664e-28	9.38823e-30	1.00541e-28	300	610	0	1.47562e-32	-9.45094e-31	8.80935e-31	1.13809e-29	-4.62855e-29	1.79875e-29	300	200	0	-6.81143e-31	-1.31502e-30	2.26272e-30	1.121e-27	-6.83018e-28	1.45569e-28	0	0	0
342	4	-4.65424e-31	-7.97023e-31	3.17438e-30	3.22041e-28	4.73632e-29	1.05259e-28	300	610	0	8.40195e-31	-1.12213e-30	2.10007e-30	3.49573e-29	-1.42776e-28	5.69478e-29	300	200	0	3.74771e-31	-1.91915e-30	5.27445e-30	2.62127e-27	-1.69574e-27	-2.97669e-28	0	0	0
342	5	3.19492e-32	-1.37458e-30	5.63395e-30	5.48113e-28	1.03591e-28	9.16371e-29	300	610	0	2.10164e-30	-1.19734e-30	3.785e-30	6.87142e-29	-2.80992e-28	1.12902e-28	300	200	0	2.13359e-30	-2.57193e-30	9.41895e-30	4.68709e-27	-3.1055e-27	-1.00686e-27	0	0	0
342	6	8.90395e-31	-2.09408e-30	8.74354e-30	8.27657e-28	1.79905e-28	4.89432e-29	300	610	0	3.85982e-30	-1.07988e-30	5.93069e-30	1.13178e-28	-4.63121e-28	1.86809e-28	300	200	0	4.75022e-30	-3.17396e-30	1.46742e-29	7.30818e-27	-4.9135e-27	-2.03154e-27	0	0	0
342	7	2.19883e-30	-2.91125e-30	1.23389e-29	1.14223e-27	2.75331e-28	-3.54626e-29	300	610	0	6.11741e-30	-6.51645e-31	8.43281e-30	1.67043e-28	-6.83858e-28	2.76616e-28	300	200	0	8.31624e-30	-3.5629e-30	2.07717e-29	1.03515e-26	-7.03921e-27	-3.39249e-27	0	0	0
342	8	4.01861e-30	-3.72884e-30	1.60335e-29	1.45251e-27	3.84208e-28	-1.74914e-28	300	610	0	8.77543e-30	2.28301e-31	1.1036e-29	2.26091e-28	-9.25973e-28	3.75456e-28	300	200	0	1.2794e-29	-3.50054e-30	2.70695e-29	1.34982e-26	-9.27673e-27	-5.05606e-27	0	0	0
342	9	6.35039e-30	-4.37762e-30	1.91347e-29	1.69096e-27	4.93904e-28	-3.81188e-28	300	610	0	1.15788e-29	1.71143e-30	1.32752e-29	2.81908e-28	-1.15506e-27	4.69509e-28	300	200	0	1.79291e-29	-2.66619e-30	3.24099e-29	1.61721e-26	-1.12447e-26	-6.90103e-27	0	0	0
343	0	9.08914e-30	-4.59826e-30	2.05606e-29	1.75506e-27	5.82279e-28	-6.6091e-28	300	610	0	1.40535e-29	3.93611e-30	1.4417e-29	3.20532e-28	-1.31399e-27	5.35733e-28	300	200	0	2.31426e-29	-6.62156e-31	3.49776e-29	1.74692e-26	-1.23359e-26	-8.6789e-27	0	0	0
343	1	1.19678e-29	-4.0285e-30	1.87771e-29	1.50259e-27	6.15241e-28	-1.01037e-27	300	610	0	1.54435e-29	6.98923e-30	1.34133e-29	3.21242e-28	-1.31794e-27	5.39823e-28	300	200	0	2.74113e-29	2.96073e-30	3.21905e-29	1.61027e-26	-1.16756e-26	-9.97141e-27	0	0	0
343	2	1.44929e-29	-2.20216e-30	1.17815e-29	7.51901e-28	5.44992e-28	-1.40867e-27	300	610	0	1.46587e-29	1.08501e-29	8.88617e-30	2.55862e-28	-1.05151e-27	4.34995e-28	300	200	0	2.91516e-29	8.64798e-30	2.06676e-29	1.03868e-26	-8.10609e-27	-1.01517e-26	0	0	0
343	3	1.58795e-29	1.43102e-30	-2.82902e-30	-7.09677e-28	3.09797e-28	-1.80931e-27	300	610	0	1.0254e-29	1.53154e-29	-8.3053e-31	8.90914e-29	-3.7007e-28	1.62467e-28	300	200	0	2.61334e-29	1.67464e-29	-3.65955e-30	-1.70857e-27	-2.16812e-28	-8.3602e-27	0	0	0
343	4	1.49982e-29	7.45338e-30	-2.76541e-29	-3.10461e-27	-1.63513e-28	-2.13095e-27	300	610	0	4.66605e-31	1.99058e-29	-1.75583e-29	-2.19444e-28	8.91887e-28	-3.45224e-28	300	200	0	1.54648e-29	2.73592e-29	-4.52124e-29	-2.23915e-26	1.35498e-26	-3.51064e-27	0	0	0
343	5	1.03553e-29	1.63824e-29	-6.50972e-29	-6.62626e-27	-9.52825e-28	-2.24848e-27	300	610	0	-1.66531e-29	2.3762e-29	-4.30116e-29	-7.10567e-28	2.90183e-27	-1.15665e-27	300	200	0	-6.29779e-30	4.01444e-29	-1.08109e-28	-5.37215e-26	3.4684e-26	5.65206e-27	0	0	0
343	6	1.32651e-31	2.85152e-29	-1.16722e-28	-1.13773e-26	-2.12807e-27	-1.98665e-27	300	610	0	-4.29757e-29	2.55416e-29	-7.83629e-29	-1.41742e-27	5.79595e-27	-2.3281e-27	300	200	0	-4.2843e-29	5.40568e-29	-1.95085e-28	-9.70732e-26	6.42499e-26	2.04165e-26	0	0	0
343	7	-1.76749e-29	4.37045e-29	-1.82309e-28	-1.72815e-26	-3.73087e-27	-1.11928e-27	300	610	0	-7.98463e-29	2.33404e-29	-1.23599e-28	-2.35291e-27	9.62774e-27	-3.88281e-27	300	200	0	-9.75212e-29	6.70449e-29	-3.05907e-28	-1.52344e-25	1.0235e-25	4.18623e-26	0	0	0
343	8	-4.49819e-29	6.10601e-29	-2.58577e-28	-2.39669e-26	-5.74492e-27	6.2142e-28	300	610	0	-1.27417e-28	1.46719e-29	-1.76646e-28	-3.49207e-27	1.42958e-26	-5.78172e-27	300	200	0	-1.72399e-28	7.5732e-29	-4.35223e-28	-2.16885e-25	1.47393e-25	7.04817e-26	0	0	0
343	9	-8.31487e-29	7.85846e-29	-3.37608e-28	-3.06248e-26	-8.05662e-27	3.52011e-27	300	610	0	-1.83734e-28	-3.44743e-30	-2.32281e-28	-4.74926e-27	1.94505e-26	-7.88552e-27	300	200	0	-2.66883e-28	7.51372e-29	-5.69889e-28	-2.84165e-25	1.95171e-25	1.05643e-25	0	0	0
344	0	-1.32289e-28	9.27688e-29	-4.05058e-28	-3.58542e-26	-1.04066e-26	7.8318e-27	300	610	0	-2.43585e-28	-3.42472e-29	-2.80877e-28	-5.95102e-27	2.43825e-26	-9.90942e-27	300	200	0	-3.75875e-28	5.85216e-29	-6.85935e-28	-3.42257e-25	2.37798e-25	1.44892e-25	0	0	0
344	1	-1.90326e-28	9.8202e-29	-4.38376e-28	-3.75146e-26	-1.2336e-26	1.3707e-26	300	610	0	-2.97171e-28	-8.07148e-29	-3.07155e-28	-6.80718e-27	2.79045e-26	-1.13747e-26	300	200	0	-4.87497e-28	1.74872e-29	-7.45531e-28	-3.72323e-25	2.62628e-25	1.83112e-25	0	0	0
344	2	-2.51801e-28	8.72881e-29	-4.05422e-28	-3.26233e-26	-1.31336e-26	2.10832e-26	300	610	0	-3.28749e-28	-1.44797e-28	-2.89167e-28	-6.88471e-27	2.82438e-26	-1.15645e-26	300	200	0	-5.80551e-28	-5.75093e-29	-6.94589e-28	-3.47409e-25	2.51353e-25	2.11615e-25	0	0	0
344	3	-3.06508e-28	5.02053e-29	-2.64035e-28	-1.73509e-26	-1.17975e-26	2.95405e-26	300	610	0	-3.15501e-28	-2.26229e-28	-1.97917e-28	-5.5919e-27	2.29772e-26	-9.49648e-27	300	200	0	-6.2201e-28	-1.76024e-28	-4.61953e-28	-2.32037e-25	1.79622e-25	2.17307e-25	0	0	0
344	4	-3.381e-28	-2.47028e-29	3.66274e-29	1.28099e-26	-7.02711e-27	3.81245e-26	300	610	0	-2.27035e-28	-3.20949e-28	1.83259e-30	-2.18379e-27	9.0525e-27	-3.93043e-27	300	200	0	-5.65135e-28	-3.45652e-28	3.846e-29	1.6744e-26	1.76139e-26	1.82147e-25	0	0	0
344	5	-3.22937e-28	-1.49866e-28	5.51968e-28	6.26116e-26	2.72702e-27	4.51487e-26	300	610	0	-2.60878e-29	-4.19139e-28	3.48873e-28	4.19672e-27	-1.70437e-26	6.56551e-27	300	200	0	-3.49025e-28	-5.69006e-28	9.00841e-28	4.45971e-25	-2.67816e-25	8.32218e-26	0	0	0
344	6	-2.29598e-28	-3.36483e-28	1.33383e-27	1.36247e-25	1.91267e-26	4.80035e-26	300	610	0	3.28824e-28	-5.03005e-28	8.80128e-28	1.44239e-26	-5.88979e-26	2.34594e-26	300	200	0	9.92262e-29	-8.39488e-28	2.21396e-27	1.10004e-24	-7.08722e-25	-1.06094e-25	0	0	0
344	7	-1.96449e-29	-5.91287e-28	2.41711e-27	2.36067e-25	4.3684e-26	4.30145e-26	300	610	0	8.77929e-28	-5.44564e-28	1.62162e-27	2.92209e-26	-1.19481e-25	4.79779e-26	300	200	0	8.58284e-28	-1.13585e-27	4.03874e-27	2.00953e-24	-1.32861e-24	-4.13365e-25	0	0	0
344	8	3.49596e-28	-9.11849e-28	3.80002e-27	3.60729e-25	7.73375e-26	2.54175e-26	300	610	0	1.65092e-27	-5.03924e-28	2.57501e-27	4.88975e-26	-2.00075e-25	8.06734e-26	300	200	0	2.00052e-27	-1.41577e-27	6.37503e-27	3.17468e-24	-2.13127e-24	-8.62079e-25	0	0	0
344	9	9.19314e-28	-1.28031e-27	5.41729e-27	5.02748e-25	1.19833e-25	-1.04593e-26	300	610	0	2.65303e-27	-3.28743e-28	3.69926e-27	7.29809e-26	-2.98761e-25	1.20811e-25	300	200	0	3.57234e-27	-1.60905e-27	9.11654e-27	4.54289e-24	-3.08536e-24	-1.46375e-24	0	0	0
345	0	1.71958e-27	-1.65567e-27	7.1068e-27	6.45506e-25	1.68896e-25	-7.06901e-26	300	610	0	3.84582e-27	4.4116e-29	4.88754e-27	9.97349e-26	-4.08452e-25	1.6557e-25	300	200	0	5.56539e-27	-1.61156e-27	1.19943e-26	5.98054e-24	-4.105e-24	-2.20669e-24	0	0	0
345	1	2.75488e-27	-1.9652e-27	8.57163e-27	7.59946e-25	2.19206e-25	-1.60789e-25	300	610	0	5.12292e-27	6.83473e-28	5.94077e-27	1.25586e-25	-5.14536e-25	2.09084e-25	300	200	0	7.8778e-27	-1.28173e-27	1.45124e-26	7.24086e-24	-5.02719e-24	-3.04128e-24	0	0	0
345	2	3.98429e-27	-2.09605e-27	9.34191e-27	8.01403e-25	2.61253e-25	-2.84155e-25	300	610	0	6.28185e-27	1.65376e-27	6.54073e-27	1.44506e-25	-5.92349e-25	2.4141e-25	300	200	0	1.02661e-26	-4.42283e-28	1.58826e-26	7.93139e-24	-5.58866e-24	-3.86221e-24	0	0	0
345	3	5.29636e-27	-1.88897e-27	8.74446e-27	7.07325e-25	2.8021e-25	-4.39798e-25	300	610	0	6.9949e-27	2.99843e-27	6.22791e-27	1.47448e-25	-6.04853e-25	2.47574e-25	300	200	0	1.22913e-26	1.10946e-27	1.49724e-26	7.48773e-24	-5.40633e-24	-4.48915e-24	0	0	0
345	4	6.48015e-27	-1.13711e-27	5.89202e-27	3.97021e-25	2.55077e-25	-6.19306e-25	300	610	0	6.7846e-27	4.71542e-27	4.39236e-27	1.21988e-25	-5.01177e-25	2.06958e-25	300	200	0	1.32647e-26	3.57831e-27	1.02844e-26	5.16338e-24	-3.96812e-24	-4.64866e-24	0	0	0
345	5	7.19532e-27	4.06393e-28	-2.90957e-28	-2.25011e-25	1.58468e-25	-8.03097e-25	300	610	0	5.01193e-27	6.72392e-27	2.89019e-28	5.24113e-26	-2.16928e-25	9.33976e-26	300	200	0	1.22072e-26	7.13031e-27	-1.93838e-30	4.99755e-26	-6.43827e-25	-3.96214e-24	0	0	0
345	6	6.94714e-27	3.0067e-27	-1.09845e-26	-1.26024e-24	-4.24227e-26	-9.56226e-25	300	610	0	8.89466e-28	8.82294e-27	-6.90777e-27	-7.94706e-26	3.22443e-25	-1.23482e-25	300	200	0	7.8366e-27	1.18296e-26	-1.78923e-26	-8.85401e-24	5.27156e-24	-1.94646e-24	0	0	0
345	7	5.07489e-27	6.90586e-27	-2.73058e-26	-2.79945e-24	-3.8303e-25	-1.02427e-24	300	610	0	-6.46509e-27	1.06442e-26	-1.79926e-26	-2.9237e-25	1.1937e-24	-4.7509e-25	300	200	0	-1.3902e-27	1.755e-26	-4.52984e-26	-2.25045e-23	1.44669e-23	1.96298e-24	0	0	0
345	8	7.66162e-28	1.22556e-26	-5.00308e-26	-4.89607e-24	-8.96013e-25	-9.30222e-25	300	610	0	-1.79161e-26	1.16045e-26	-3.3541e-26	-6.02035e-25	2.46152e-24	-9.88117e-25	300	200	0	-1.71499e-26	2.38601e-26	-8.35719e-26	-4.15798e-23	2.74603e-23	8.35554e-24	0	0	0
345	9	-6.88678e-27	1.90188e-26	-7.91812e-26	-7.52739e-24	-1.60243e-24	-5.7375e-25	300	610	0	-3.41173e-26	1.08685e-26	-5.36289e-26	-1.01579e-24	4.15617e-24	-1.67551e-24	300	200	0	-4.10041e-26	2.98873e-26	-1.3281e-25	-6.61349e-23	4.4365e-23	1.77413e-23	0	0	0
346	0	-1.87693e-26	2.68381e-26	-1.13462e-25	-1.05431e-23	-2.4988e-24	1.65232e-25	300	610	0	-5.5221e-26	7.33458e-27	-7.74465e-26	-1.52477e-24	6.2418e-24	-2.52364e-24	300	200	0	-7.39903e-26	3.41726e-26	-1.90909e-25	-9.51289e-23	6.45672e-23	3.03869e-23	0	0	0
346	1	-3.55442e-26	3.48727e-26	-1.49559e-25	-1.36019e-23	-3.53967e-24	1.41626e-24	300	610	0	-8.04753e-26	-3.32819e-28	-1.02812e-25	-2.09386e-24	8.57496e-24	-3.47545e-24	300	200	0	-1.1602e-25	3.45399e-26	-2.52371e-25	-1.25831e-22	8.63155e-23	4.60798e-23	0	0	0
346	2	-5.73497e-26	4.16157e-26	-1.81327e-25	-1.61015e-23	-4.61602e-24	3.29847e-24	300	610	0	-1.07712e-25	-1.35995e-26	-1.2561e-25	-2.64947e-24	1.08548e-23	-4.41023e-24	300	200	0	-1.65061e-25	2.80162e-26	-3.06937e-25	-1.53138e-22	1.06243e-22	6.38188e-23	0	0	0
346	3	-8.33833e-26	4.47141e-26	-1.9898e-25	-1.71101e-23	-5.5309e-24	5.88816e-24	300	610	0	-1.32748e-25	-3.3854e-26	-1.39216e-25	-3.06641e-24	1.25692e-23	-5.12154e-24	300	200	0	-2.16131e-25	1.08601e-26	-3.38195e-25	-1.68876e-22	1.18871e-22	8.1438e-23	0	0	0
346	4	-1.11372e-25	4.08308e-26	-1.88421e-25	-1.53163e-23	-5.9752e-24	9.17134e-24	300	610	0	-1.48765e-25	-6.20619e-26	-1.3401e-25	-3.15573e-24	1.29446e-23	-5.29667e-24	300	200	0	-2.60137e-25	-2.12311e-26	-3.22431e-25	-1.6123e-22	1.16185e-22	9.51953e-23	0	0	0
346	5	-1.36957e-25	2.56098e-26	-1.30985e-25	-9.02023e-24	-5.50892e-24	1.29799e-23	300	610	0	-1.45775e-25	-9.82538e-26	-9.71679e-26	-2.65668e-24	1.09132e-23	-4.50293e-24	300	200	0	-2.82732e-25	-7.2644e-26	-2.28153e-25	-1.14498e-22	8.74212e-23	9.93828e-23	0	0	0
346	6	-1.53057e-25	-6.17428e-27	-3.92538e-27	3.80079e-24	-3.55557e-24	1.69125e-23	300	610	0	-1.10345e-25	-1.40827e-25	-1.29393e-26	-1.2378e-24	5.11707e-24	-2.18864e-24	300	200	0	-2.63403e-25	-1.47001e-25	-1.68646e-26	-9.47541e-24	1.92642e-23	8.60574e-23	0	0	0
346	7	-1.49321e-25	-6.01753e-26	2.1788e-25	2.5312e-23	5.79162e-25	2.02452e-23	300	610	0	-2.58414e-26	-1.85671e-25	1.36241e-25	1.48671e-24	-6.02514e-24	2.29041e-24	300	200	0	-1.75162e-25	-2.45847e-25	3.54121e-25	1.75153e-22	-1.03274e-22	4.50356e-23	0	0	0
346	8	-1.11858e-25	-1.4162e-25	5.58481e-25	5.7477e-23	7.65051e-24	2.18436e-23	300	610	0	1.26493e-25	-2.25166e-25	3.67455e-25	5.9171e-24	-2.41551e-23	9.60576e-24	300	200	0	1.46345e-26	-3.66786e-25	9.25936e-25	4.59953e-22	-2.94988e-22	-3.56515e-23	0	0	0
346	9	-2.35045e-26	-2.53907e-25	1.03507e-24	1.01502e-22	1.83631e-23	2.00941e-23	300	610	0	3.65214e-25	-2.47167e-25	6.93403e-25	1.23958e-23	-5.06793e-23	2.03373e-23	300	200	0	3.41709e-25	-5.01074e-25	1.72847e-24	8.5992e-22	-5.6726e-22	-1.68596e-22	0	0	0
347	0	1.35041e-25	-3.96555e-25	1.64935e-24	1.57026e-22	3.31874e-23	1.28843e-23	300	610	0	7.04683e-25	-2.34178e-25	1.11653e-24	2.10935e-23	-8.6303e-23	3.47851e-23	300	200	0	8.39724e-25	-6.30733e-25	2.76588e-24	1.37726e-21	-9.23187e-22	-3.64862e-22	0	0	0
347	1	3.82793e-25	-5.62427e-25	2.37574e-24	2.21036e-22	5.2089e-23	-2.32721e-24	300	610	0	1.14899e-24	-1.63026e-25	1.62093e-24	3.18473e-23	-1.30366e-22	5.27007e-23	300	200	0	1.53178e-24	-7.25453e-25	3.99668e-24	1.99145e-21	-1.35081e-21	-6.30564e-22	0	0	0
347	2	7.34325e-25	-7.34297e-25	3.14649e-24	2.86532e-22	7.41627e-23	-2.83017e-23	300	610	0	1.6835e-24	-5.4678e-27	2.16211e-24	4.3947e-23	-1.79971e-22	7.29326e-23	300	200	0	2.41782e-24	-7.39764e-25	5.3086e-24	2.64675e-21	-1.81444e-21	-9.61936e-22	0	0	0
347	3	1.19346e-24	-8.80958e-25	3.83456e-24	3.4103e-22	9.71762e-23	-6.76097e-23	300	610	0	2.26406e-24	2.69704e-25	2.65501e-24	5.58787e-23	-2.28928e-22	9.29977e-23	300	200	0	3.45752e-24	-6.11254e-25	6.48957e-24	3.23765e-21	-2.24458e-21	-1.33881e-21	0	0	0
347	4	1.74455e-24	-9.53361e-25	4.23615e-24	3.651e-22	1.17052e-22	-1.21957e-22	300	610	0	2.80432e-24	6.92376e-25	2.96175e-24	6.50438e-23	-2.66605e-22	1.08612e-22	300	200	0	4.54887e-24	-2.60985e-25	7.1979e-24	3.59402e-21	-2.52727e-21	-1.71668e-21	0	0	0
347	5	2.34128e-24	-8.81598e-25	4.05619e-24	3.31255e-22	1.27349e-22	-1.91193e-22	300	610	0	3.16248e-24	1.28395e-24	2.88109e-24	6.74968e-23	-2.76852e-22	1.13247e-22	300	200	0	5.50376e-24	4.02349e-25	6.93728e-24	3.46856e-21	-2.49487e-21	-2.01792e-21	0	0	0
347	6	2.89366e-24	-5.73968e-25	2.90208e-24	2.03698e-22	1.18851e-22	-2.71967e-22	300	610	0	3.12962e-24	2.0466e-24	2.14336e-24	5.77667e-23	-2.37265e-22	9.78256e-23	300	200	0	6.02328e-24	1.47264e-24	5.04544e-24	2.53109e-21	-1.92116e-21	-2.1234e-21	0	0	0
347	7	3.25435e-24	8.01077e-26	2.92971e-25	-6.03986e-23	7.94246e-23	-3.56058e-22	300	610	0	2.4235e-24	2.94868e-24	4.1579e-25	2.88645e-23	-1.19212e-22	5.07175e-23	300	200	0	5.67785e-24	3.02879e-24	7.08761e-25	3.75718e-22	-5.24952e-22	-1.86656e-21	0	0	0
347	8	3.20686e-24	1.20111e-24	-4.30575e-24	-5.07211e-22	-5.61878e-24	-4.28482e-22	300	610	0	6.92801e-25	3.9062e-24	-2.67516e-24	-2.739e-23	1.10837e-22	-4.17337e-23	300	200	0	3.89966e-24	5.10731e-24	-6.98091e-24	-3.45099e-21	2.01231e-21	-1.03277e-21	0	0	0
347	9	2.45927e-24	2.90179e-24	-1.14113e-23	-1.17916e-21	-1.52368e-22	-4.65594e-22	300	610	0	-2.46102e-24	4.76156e-24	-7.49645e-24	-1.19552e-22	4.87972e-22	-1.93878e-22	300	200	0	-1.74989e-27	7.66335e-24	-1.89078e-23	-9.39108e-21	6.00802e-21	6.31581e-22	0	0	0
348	0	6.49037e-25	5.258e-24	-2.14036e-23	-2.10336e-21	-3.76009e-22	-4.33595e-22	300	610	0	-7.43607e-24	5.2619e-24	-1.43275e-23	-2.55057e-22	1.04272e-21	-4.18295e-22	300	200	0	-6.78703e-24	1.05199e-23	-3.57311e-23	-1.77752e-20	1.17118e-20	3.39538e-21	0	0	0
348	1	-2.63405e-24	8.26578e-24	-3.43446e-23	-3.27463e-21	-6.87012e-22	-2.88027e-22	300	610	0	-1.45471e-23	5.04099e-24	-2.32376e-23	-4.37848e-22	1.79137e-21	-7.21879e-22	300	200	0	-1.71811e-23	1.33068e-23	-5.75821e-23	-2.86714e-20	1.92037e-20	7.49831e-21	0	0	0
348	2	-7.79805e-24	1.17831e-23	-4.97306e-23	-4.63274e-21	-1.08547e-21	2.48832e-23	300	610	0	-2.38985e-23	3.61144e-24	-3.3916e-23	-6.64977e-22	2.722e-21	-1.1002e-21	300	200	0	-3.16966e-23	1.53945e-23	-8.36466e-23	-4.16776e-20	2.82519e-20	1.30796e-20	0	0	0
348	3	-1.51626e-23	1.54573e-23	-6.61788e-23	-6.03421e-21	-1.55341e-21	5.63961e-22	300	610	0	-3.52075e-23	3.7616e-25	-4.54557e-23	-9.22125e-22	3.77618e-21	-1.53007e-21	300	200	0	-5.03702e-23	1.58335e-23	-1.11634e-22	-5.56565e-20	3.81309e-20	2.00746e-20	0	0	0
348	4	-2.48275e-23	1.86424e-23	-8.10636e-23	-7.22047e-21	-2.04517e-21	1.38462e-21	300	610	0	-4.75762e-23	-5.32889e-24	-5.61005e-23	-1.17816e-21	4.82664e-21	-1.96044e-21	300	200	0	-7.24037e-23	1.33135e-23	-1.37164e-22	-6.84285e-20	4.74061e-20	2.80782e-20	0	0	0
348	5	-3.64889e-23	2.03165e-23	-9.01425e-23	-7.78642e-21	-2.47637e-21	2.52485e-21	300	610	0	-5.92232e-23	-1.41465e-23	-6.29815e-23	-1.37916e-21	5.65281e-21	-2.30245e-21	300	200	0	-9.57121e-23	6.16995e-24	-1.53124e-22	-7.64527e-20	5.37078e-20	3.61763e-20	0	0	0
348	6	-4.92049e-23	1.90151e-23	-8.72409e-23	-7.15613e-21	-2.71283e-21	3.98447e-21	300	610	0	-6.71996e-23	-2.65493e-23	-6.18893e-23	-1.44277e-21	5.91754e-21	-2.41986e-21	300	200	0	-1.16405e-22	-7.53418e-24	-1.4913e-22	-7.45554e-20	5.35312e-20	4.27593e-20	0	0	0
348	7	-6.11182e-23	1.28087e-23	-6.41034e-23	-4.57595e-21	-2.56156e-21	5.6969e-21	300	610	0	-6.7138e-23	-4.26159e-23	-4.71559e-23	-1.25423e-21	5.15089e-21	-2.12226e-21	300	200	0	-1.28256e-22	-2.98071e-23	-1.11259e-22	-5.57952e-20	4.21234e-20	4.53422e-20	0	0	0
348	8	-6.91648e-23	-6.42111e-25	-1.05681e-23	8.60596e-22	-1.76728e-21	7.49396e-21	300	610	0	-5.31086e-23	-6.17229e-23	-1.17519e-23	-6.66217e-22	2.74935e-21	-1.16456e-21	300	200	0	-1.22273e-22	-6.2365e-23	-2.232e-23	-1.15961e-20	1.35472e-20	4.04321e-20	0	0	0
348	9	-6.88177e-23	-2.39037e-23	8.47362e-23	1.01378e-20	-1.93344e-23	9.06555e-21	300	610	0	-1.76948e-23	-8.21562e-23	5.22624e-23	4.94652e-22	-1.99771e-21	7.4262e-22	300	200	0	-8.65125e-23	-1.0606e-22	1.36999e-22	6.76831e-20	-3.8964e-20	2.3508e-20	0	0	0
349	0	-5.39436e-23	-5.94052e-23	2.32925e-22	2.41712e-20	3.02484e-21	9.9191e-21	300	610	0	4.75689e-23	-1.00659e-22	1.52764e-22	2.41115e-21	-9.83992e-21	3.90575e-21	300	200	0	-6.3747e-24	-1.60064e-22	3.85689e-22	1.91537e-19	-1.22216e-19	-1.08026e-20	0	0	0
349	1	-1.68874e-23	-1.08834e-22	4.42367e-22	4.35669e-20	7.69225e-21	9.34678e-21	300	610	0	1.51217e-22	-1.11967e-22	2.95885e-22	5.24449e-21	-2.14392e-20	8.59739e-21	300	200	0	1.34329e-22	-2.20801e-22	7.38252e-22	3.67234e-19	-2.4167e-19	-6.82381e-20	0	0	0
349	2	5.10654e-23	-1.72235e-22	7.14912e-22	6.82672e-20	1.42151e-20	6.41316e-21	300	610	0	3.00132e-22	-1.08418e-22	4.83457e-22	9.08492e-21	-3.71679e-20	1.49746e-20	300	200	0	3.51197e-22	-2.80652e-22	1.19837e-21	5.96669e-19	-3.99321e-19	-1.53984e-19	0	0	0
349	3	1.58665e-22	-2.46792e-22	1.0407e-21	9.70715e-20	2.26124e-20	-1.90886e-23	300	610	0	4.96899e-22	-7.97613e-23	7.09444e-22	1.38806e-20	-5.68171e-20	2.29613e-20	300	200	0	6.55564e-22	-3.26553e-22	1.75014e-21	8.71991e-19	-5.90714e-19	-2.71189e-19	0	0	0
349	4	3.12909e-22	-3.25291e-22	1.39152e-21	1.27041e-19	3.25285e-20	-1.12026e-20	300	610	0	7.36093e-22	-1.33804e-23	9.55384e-22	1.93433e-20	-7.92105e-20	3.20908e-20	300	200	0	1.049e-21	-3.38672e-22	2.3469e-21	1.17003e-18	-8.01106e-19	-4.18806e-19	0	0	0
349	5	5.16296e-22	-3.94369e-22	1.71315e-21	1.52822e-19	4.30302e-20	-2.83308e-20	300	610	0	9.99476e-22	1.04849e-22	1.18503e-21	2.48332e-20	-1.01733e-19	4.13151e-20	300	200	0	1.51577e-21	-2.8952e-22	2.89818e-21	1.44578e-18	-1.00091e-18	-5.88708e-19	0	0	0
349	6	7.6298e-22	-4.32736e-22	1.9173e-21	1.65973e-19	5.23726e-20	-5.22466e-20	300	610	0	1.25032e-21	2.88741e-22	1.33871e-21	2.92322e-20	-1.19811e-19	4.87914e-20	300	200	0	2.0133e-21	-1.43995e-22	3.25601e-21	1.62559e-18	-1.14088e-18	-7.62135e-19	0	0	0
349	7	1.03382e-21	-4.09732e-22	1.87479e-21	1.54429e-19	5.77614e-20	-8.30088e-20	300	610	0	1.42733e-21	5.48705e-22	1.3284e-21	3.08216e-20	-1.26408e-19	5.16771e-20	300	200	0	2.46114e-21	1.38973e-22	3.2032e-21	1.60123e-18	-1.14774e-18	-9.05733e-19	0	0	0
349	8	1.2905e-21	-2.84757e-22	1.4121e-21	1.02327e-19	5.51561e-20	-1.193e-19	300	610	0	1.43922e-21	8.87072e-22	1.03501e-21	2.71945e-20	-1.1167e-19	4.598e-20	300	200	0	2.72971e-21	6.02315e-22	2.44711e-21	1.22681e-18	-9.21672e-19	-9.67672e-19	0	0	0
349	9	1.46933e-21	-8.34345e-24	3.14518e-22	-9.51174e-21	3.91874e-20	-1.57681e-19	300	610	0	1.16145e-21	1.29164e-21	3.10092e-22	1.52469e-20	-6.28798e-20	2.65366e-20	300	200	0	2.63078e-21	1.28329e-21	6.2461e-22	3.21208e-19	-3.37353e-19	-8.7474e-19	0	0	0
350	0	1.47569e-21	4.74147e-22	-1.6597e-21	-2.02058e-19	3.28729e-21	-1.91739e-19	300	610	0	4.37496e-22	1.72745e-21	-1.01504e-21	-8.695e-21	3.50192e-20	-1.27836e-20	300	200	0	1.91319e-21	2.2016e-21	-2.67474e-21	-1.3205e-18	7.48895e-19	-5.31713e-19	0	0	0
350	1	1.18074e-21	1.21501e-21	-4.74924e-21	-4.95049e-19	-5.98347e-20	-2.11215e-19	300	610	0	-9.12384e-22	2.12723e-21	-3.10933e-21	-4.85336e-20	1.98031e-19	-7.85216e-20	300	200	0	2.68354e-22	3.34225e-21	-7.85857e-21	-3.90206e-18	2.48289e-18	1.75164e-19	0	0	0
350	2	4.22889e-22	2.25163e-21	-9.13798e-21	-9.01986e-19	-1.57214e-19	-2.0129e-19	300	610	0	-3.071e-21	2.38146e-21	-6.10712e-21	-1.0776e-19	4.40489e-19	-1.76576e-19	300	200	0	-2.64811e-21	4.63308e-21	-1.52451e-20	-7.58295e-18	4.98392e-18	1.3683e-18	0	0	0
350	3	-9.82912e-22	3.58768e-21	-1.48763e-20	-1.42272e-18	-2.93982e-19	-1.42289e-19	300	610	0	-6.18862e-21	2.32978e-21	-1.00547e-20	-1.88425e-19	7.70849e-19	-3.10503e-19	300	200	0	-7.17153e-21	5.91747e-21	-2.4931e-20	-1.24126e-17	8.30041e-18	3.15975e-18	0	0	0
350	4	-3.22417e-21	5.16749e-21	-2.17721e-20	-2.0334e-18	-4.70898e-19	-1.01626e-20	300	610	0	-1.03277e-20	1.7568e-21	-1.48356e-20	-2.89651e-19	1.18559e-18	-4.79052e-19	300	200	0	-1.35519e-20	6.92429e-21	-3.66077e-20	-1.82388e-17	1.23475e-17	5.62036e-18	0	0	0
350	5	-6.45376e-21	6.84365e-21	-2.92509e-20	-2.67389e-18	-6.80957e-19	2.21749e-19	300	610	0	-1.53851e-20	3.95912e-22	-2.00746e-20	-4.05648e-19	1.66109e-18	-6.72867e-19	300	200	0	-2.18389e-20	7.23957e-21	-4.93255e-20	-2.459e-17	1.6826e-17	8.73457e-18	0	0	0
350	6	-1.07326e-20	8.33983e-21	-3.6193e-20	-3.2334e-18	-9.05101e-19	5.79124e-19	300	610	0	-2.09911e-20	-2.05314e-21	-2.50239e-20	-5.23281e-19	2.14366e-18	-8.70436e-19	300	200	0	-3.17237e-20	6.28669e-21	-6.12169e-20	-3.05374e-17	2.11264e-17	1.23398e-17	0	0	0
350	7	-1.59492e-20	9.21271e-21	-4.07621e-20	-3.53605e-18	-1.10726e-18	1.08061e-18	300	610	0	-2.63885e-20	-5.88697e-21	-2.84429e-20	-6.19368e-19	2.53846e-18	-1.03356e-18	300	200	0	-4.23377e-20	3.32573e-21	-6.9205e-20	-3.45492e-17	2.42249e-17	1.60515e-17	0	0	0
350	8	-2.17149e-20	8.82048e-21	-4.02564e-20	-3.32918e-18	-1.22927e-18	1.72875e-18	300	610	0	-3.03041e-20	-1.13343e-20	-2.84915e-20	-6.58053e-19	2.69874e-18	-1.10296e-18	300	200	0	-5.2019e-20	-2.51384e-21	-6.87479e-20	-3.43626e-17	2.45907e-17	1.91785e-17	0	0	0
350	9	-2.72402e-20	6.30923e-21	-3.1029e-20	-2.27903e-18	-1.18656e-18	2.49756e-18	300	610	0	-3.08303e-20	-1.84584e-20	-2.26678e-20	-5.88881e-19	2.41789e-18	-9.94954e-19	300	200	0	-5.80705e-20	-1.21492e-20	-5.36968e-20	-2.69123e-17	2.01278e-17	2.06404e-17	0	0	0
351	0	-3.12015e-20	6.33146e-22	-8.54567e-21	2.00723e-20	-8.66234e-19	3.31683e-18	300	610	0	-2.53524e-20	-2.70216e-20	-7.83833e-21	-3.46457e-19	1.42803e-18	-6.00774e-19	300	200	0	-5.65539e-20	-2.63884e-20	-1.6384e-20	-8.37356e-18	8.19159e-18	1.89029e-17	0	0	0
351	1	-3.16212e-20	-9.37043e-21	3.23311e-20	4.01468e-18	-1.29468e-19	4.05397e-18	300	610	0	-1.05677e-20	-3.63119e-20	1.95797e-20	1.47029e-19	-5.89741e-19	2.09394e-19	300	200	0	-4.21889e-20	-4.56823e-20	5.19108e-20	2.56069e-17	-1.42674e-17	1.19611e-17	0	0	0
351	2	-2.57941e-20	-2.48263e-20	9.67229e-20	1.01299e-17	1.17882e-18	4.49541e-18	300	610	0	1.73385e-20	-4.49406e-20	6.3207e-20	9.74849e-19	-3.97691e-18	1.57508e-18	300	200	0	-8.45559e-21	-6.97669e-20	1.5993e-19	7.93984e-17	-5.03712e-17	-2.59288e-18	0	0	0
351	3	-1.03103e-20	-4.65603e-20	1.88661e-19	1.86654e-17	3.20985e-18	4.33101e-18	300	610	0	6.22797e-20	-5.06291e-20	1.2598e-19	2.21251e-18	-9.04347e-18	3.62377e-18	300	200	0	5.19694e-20	-9.71894e-20	3.14641e-19	1.56492e-16	-1.02721e-16	-2.73687e-17	0	0	0
351	4	1.87584e-20	-7.47067e-20	3.09445e-19	2.96404e-17	6.07677e-18	3.14696e-18	300	610	0	1.2753e-19	-5.00242e-20	2.09036e-19	3.90634e-18	-1.59803e-17	6.43556e-18	300	200	0	1.46289e-19	-1.24731e-19	5.18482e-19	2.58129e-16	-1.7247e-16	-6.47854e-17	0	0	0
351	5	6.5427e-20	-1.0817e-19	4.55354e-19	4.25827e-17	9.80302e-18	4.34994e-19	300	610	0	2.14574e-19	-3.8599e-20	3.10147e-19	6.04235e-18	-2.47317e-17	9.99154e-18	300	200	0	2.80001e-19	-1.46768e-19	7.65501e-19	3.81376e-16	-2.58019e-16	-1.16429e-16	0	0	0
351	6	1.33029e-19	-1.4394e-19	6.14706e-19	5.62626e-17	1.42512e-17	-4.37206e-18	300	610	0	3.21471e-19	-1.07231e-20	4.21692e-19	8.50449e-18	-3.48242e-17	1.41045e-17	300	200	0	4.545e-19	-1.54663e-19	1.0364e-18	5.16652e-16	-3.53308e-16	-1.82109e-16	0	0	0
351	7	2.23023e-19	-1.76307e-19	7.64394e-19	6.83889e-17	1.90326e-17	-1.18263e-17	300	610	0	4.40733e-19	3.99843e-20	5.28257e-19	1.10233e-17	-4.51565e-17	1.83332e-17	300	200	0	6.63756e-19	-1.36322e-19	1.29265e-18	6.448e-16	-4.45779e-16	-2.5858e-16	0	0	0
351	8	3.333e-19	-1.96041e-19	8.66233e-19	7.52984e-17	2.34021e-17	-2.23388e-17	300	610	0	5.56771e-19	1.19887e-19	6.04059e-19	1.31183e-17	-5.37634e-17	2.18865e-17	300	200	0	8.90071e-19	-7.61542e-20	1.47029e-18	7.33975e-16	-5.14172e-16	-3.37965e-16	0	0	0
351	9	4.55986e-19	-1.89713e-19	8.63734e-19	7.17016e-17	2.6149e-17	-3.59908e-17	300	610	0	6.43137e-19	2.34e-19	6.1064e-19	1.40419e-17	-5.75846e-17	2.35282e-17	300	200	0	1.09912e-18	4.42868e-20	1.47437e-18	7.36875e-16	-5.26506e-16	-4.05956e-16	0	0	0
352	0	5.74817e-19	-1.39367e-19	6.80278e-19	5.05774e-17	2.55044e-17	-5.22721e-17	300	610	0	6.59988e-19	3.83951e-19	4.9546e-19	1.27365e-17	-5.22896e-17	2.15045e-17	300	200	0	1.2348e-18	2.44584e-19	1.17574e-18	5.89115e-16	-4.38777e-16	-4.40028e-16	0	0	0
352	1	6.62299e-19	-2.29006e-20	2.20131e-19	3.34845e-18	1.90944e-17	-6.97503e-17	300	610	0	5.52437e-19	5.65138e-19	1.92389e-19	7.8248e-18	-3.2237e-17	1.35255e-17	300	200	0	1.21474e-18	5.42237e-19	4.1252e-19	2.09958e-16	-1.95206e-16	-4.08043e-16	0	0	0
352	2	6.77117e-19	1.84415e-19	-6.2584e-19	-7.94901e-17	3.98608e-18	-8.56861e-17	300	610	0	2.50819e-19	7.63083e-19	-3.74631e-19	-2.34052e-18	9.32487e-18	-3.15684e-18	300	200	0	9.27936e-19	9.47498e-19	-1.00047e-18	-4.93039e-16	2.68911e-16	-2.67798e-16	0	0	0
352	3	5.62478e-19	5.06754e-19	-1.96744e-18	-2.07086e-16	-2.3118e-17	-9.56344e-17	300	610	0	-3.25788e-19	9.49127e-19	-1.28315e-18	-1.95355e-17	7.96788e-17	-3.15175e-17	300	200	0	2.3669e-19	1.45588e-18	-3.25059e-18	-1.61351e-15	1.02038e-15	3.16584e-17	0	0	0
352	4	2.46451e-19	9.62307e-19	-3.89288e-18	-3.86068e-16	-6.54657e-17	-9.31061e-17	300	610	0	-1.26111e-18	1.07589e-18	-2.59724e-18	-4.53913e-17	1.85521e-16	-7.4309e-17	300	200	0	-1.01466e-18	2.0382e-18	-6.49011e-18	-3.22773e-15	2.11579e-15	5.45932e-16	0	0	0
352	5	-3.54313e-19	1.55509e-18	-6.4345e-18	-6.1731e-16	-1.25545e-16	-6.94016e-17	300	610	0	-2.62639e-18	1.07327e-18	-4.34422e-18	-8.09492e-17	3.3114e-16	-1.33326e-16	300	200	0	-2.9807e-18	2.62836e-18	-1.07787e-17	-5.36599e-15	3.58228e-15	1.32719e-15	0	0	0
352	6	-1.32574e-18	2.26363e-18	-9.52079e-18	-8.91496e-16	-2.04005e-16	-1.37814e-17	300	610	0	-4.45636e-18	8.46154e-19	-6.48187e-18	-1.26008e-16	5.15744e-16	-2.08326e-16	300	200	0	-5.7821e-18	3.10979e-18	-1.60027e-17	-7.97229e-15	5.39008e-15	2.4108e-15	0	0	0
352	7	-2.7404e-18	3.02659e-18	-1.29144e-17	-1.18351e-15	-2.98166e-16	8.58153e-17	300	610	0	-6.7151e-18	2.75668e-19	-8.85572e-18	-1.78249e-16	7.29874e-16	-2.95572e-16	300	200	0	-9.45549e-18	3.30226e-18	-2.17701e-17	-1.08522e-14	7.41661e-15	3.79558e-15	0	0	0
352	8	-4.63263e-18	3.72597e-18	-1.61389e-17	-1.446e-15	-4.00109e-16	2.41246e-16	300	610	0	-9.25118e-18	-7.73729e-19	-1.11481e-17	-2.32146e-16	9.50956e-16	-3.86026e-16	300	200	0	-1.38838e-17	2.95224e-18	-2.7287e-17	-1.36108e-14	9.40338e-15	5.41703e-15	0	0	0
352	9	-6.96309e-18	4.16975e-18	-1.84005e-17	-1.60268e-15	-4.94446e-16	4.61558e-16	300	610	0	-1.17438e-17	-2.43848e-18	-1.28235e-17	-2.7775e-16	1.13828e-15	-4.63301e-16	300	200	0	-1.87069e-17	1.73127e-18	-3.1224e-17	-1.55863e-14	1.0909e-14	7.11388e-15	0	0	0
353	0	-9.5725e-18	4.07694e-18	-1.85184e-17	-1.54285e-15	-5.55995e-16	7.49031e-16	300	610	0	-1.36438e-17	-4.82828e-18	-1.30784e-17	-2.99473e-16	1.22806e-15	-5.01632e-16	300	200	0	-2.32163e-17	-7.51344e-19	-3.15967e-17	-1.57903e-14	1.12655e-14	8.58999e-15	0	0	0
353	1	-1.2126e-17	3.0701e-18	-1.48834e-17	-1.11885e-15	-5.4775e-16	1.0937e-15	300	610	0	-1.41193e-17	-7.98359e-18	-1.08096e-17	-2.75154e-16	1.12954e-15	-4.64279e-16	300	200	0	-2.62453e-17	-4.9135e-18	-2.5693e-17	-1.28706e-14	9.54945e-15	9.37608e-15	0	0	0
353	2	-1.40527e-17	6.82297e-19	-5.47482e-18	-1.49398e-16	-4.19826e-16	1.46638e-15	300	610	0	-1.20183e-17	-1.1816e-17	-4.62201e-18	-1.75799e-16	7.23963e-16	-3.03036e-16	300	200	0	-2.60711e-17	-1.11337e-17	-1.00968e-17	-5.12366e-15	4.5846e-15	8.79905e-15	0	0	0
353	3	-1.44898e-17	-3.61224e-18	1.20246e-17	1.56773e-15	-1.10274e-16	1.8105e-15	300	610	0	-5.87208e-18	-1.60315e-17	7.09834e-18	3.34621e-17	-1.31571e-16	4.0249e-17	300	200	0	-2.03618e-17	-1.96437e-17	1.91229e-17	9.41297e-15	-5.00136e-15	5.97081e-15	0	0	0
353	4	-1.22452e-17	-1.03326e-17	3.99674e-17	4.22921e-15	4.50991e-16	2.03359e-15	300	610	0	6.03564e-18	-2.00389e-17	2.60113e-17	3.90486e-16	-1.5923e-15	6.28971e-16	300	200	0	-6.20959e-18	-3.03715e-17	6.59788e-17	3.27443e-14	-2.06369e-14	-1.86429e-16	0	0	0
353	5	-5.80213e-18	-1.98785e-17	8.02799e-17	7.98126e-15	1.33367e-15	1.9999e-15	300	610	0	2.54949e-17	-2.28536e-17	5.35124e-17	9.30476e-16	-3.80272e-15	1.5225e-15	300	200	0	1.96928e-17	-4.27321e-17	1.33792e-16	6.65339e-14	-4.3552e-14	-1.08569e-14	0	0	0
353	6	6.60737e-18	-3.23594e-17	1.33747e-16	1.28521e-14	2.59233e-15	1.5266e-15	300	610	0	5.40532e-17	-2.30101e-17	9.02478e-17	1.67672e-15	-6.85871e-15	2.76087e-15	300	200	0	6.06605e-17	-5.53695e-17	2.23995e-16	1.11506e-13	-7.43766e-14	-2.71645e-14	0	0	0
353	7	2.68208e-17	-4.73569e-17	1.99007e-16	1.86587e-14	4.24393e-15	3.86823e-16	300	610	0	9.25152e-17	-1.85107e-17	1.35427e-16	2.62695e-15	-1.07517e-14	4.34224e-15	300	200	0	1.19336e-16	-6.58676e-17	3.34434e-16	1.66604e-13	-1.12566e-13	-4.98949e-14	0	0	0
353	8	5.64158e-17	-6.36215e-17	2.71245e-16	2.48889e-14	6.23648e-15	-1.67577e-15	300	610	0	1.40227e-16	-6.84662e-18	1.85922e-16	3.73493e-15	-1.52931e-14	6.19224e-15	300	200	0	1.96643e-16	-7.04681e-17	4.57168e-16	2.27885e-13	-1.55646e-13	-7.9083e-14	0	0	0
353	9	9.61912e-17	-7.87173e-17	3.4064e-16	3.05638e-14	8.40885e-15	-4.9157e-15	300	610	0	1.94133e-16	1.48603e-17	2.35194e-16	4.88751e-15	-2.00205e-14	8.12586e-15	300	200	0	2.90324e-16	-6.3857e-17	5.75835e-16	2.87216e-13	-1.98298e-13	-1.1345e-13	0	0	0
354	0	1.45425e-16	-8.86499e-17	3.907e-16	3.40962e-14	1.04435e-14	-9.53149e-15	300	610	0	2.47633e-16	4.95331e-17	2.72121e-16	5.87868e-15	-2.40914e-14	9.80394e-15	300	200	0	3.93058e-16	-3.91168e-17	6.62821e-16	3.30849e-13	-2.31361e-13	-1.49698e-13	0	0	0
354	1	2.009e-16	-8.75424e-17	3.96751e-16	3.31695e-14	1.18167e-14	-1.55831e-14	300	610	0	2.89335e-16	9.95673e-17	2.79918e-16	6.38355e-15	-2.6176e-14	1.06896e-14	300	200	0	4.90234e-16	1.20249e-17	6.76669e-16	3.38132e-13	-2.40891e-13	-1.81702e-13	0	0	0
354	2	2.55726e-16	-6.74629e-17	3.25002e-16	2.46797e-14	1.17547e-14	-2.28772e-14	300	610	0	3.01867e-16	1.65944e-16	2.35434e-16	5.93794e-15	-2.43738e-14	1.00133e-14	300	200	0	5.57593e-16	9.84809e-17	5.60437e-16	2.80683e-13	-2.07515e-13	-1.99686e-13	0	0	0
354	3	2.98056e-16	-1.85496e-17	1.32817e-16	4.79573e-15	9.2093e-15	-3.08197e-14	300	610	0	2.61068e-16	2.4698e-16	1.09243e-16	3.93157e-15	-1.61849e-14	6.76065e-15	300	200	0	5.59124e-16	2.2843e-16	2.4206e-16	1.22559e-13	-1.06432e-13	-1.89558e-13	0	0	0
354	4	3.09872e-16	7.03707e-17	-2.28988e-16	-3.07824e-14	2.8725e-15	-3.82429e-14	300	610	0	1.35971e-16	3.36709e-16	-1.32891e-16	-3.73333e-16	1.41413e-15	-2.98534e-16	300	200	0	4.45843e-16	4.0708e-16	-3.61879e-16	-1.77877e-13	9.14499e-14	-1.32634e-13	0	0	0
354	5	2.66168e-16	2.10435e-16	-8.10783e-16	-8.62795e-14	-8.7446e-15	-4.32237e-14	300	610	0	-1.09804e-16	4.22952e-16	-5.26473e-16	-7.78334e-15	3.17304e-14	-1.25145e-14	300	200	0	1.56364e-16	6.33387e-16	-1.33726e-15	-6.63533e-13	4.16657e-13	-6.12365e-15	0	0	0
354	6	1.34959e-16	4.1041e-16	-1.65456e-15	-1.64913e-13	-2.71367e-14	-4.29236e-14	300	610	0	-5.14505e-16	4.85245e-16	-1.10185e-15	-1.90574e-14	7.7879e-14	-3.11664e-14	300	200	0	-3.79546e-16	8.95655e-16	-2.75641e-15	-1.37063e-12	8.95883e-13	2.15182e-13	0	0	0
354	7	-1.21234e-16	6.73116e-16	-2.77902e-15	-2.67481e-13	-5.34983e-14	-3.35007e-14	300	610	0	-1.1117e-15	4.92968e-16	-1.8741e-15	-3.47143e-14	1.41995e-13	-5.71444e-14	300	200	0	-1.23294e-15	1.16608e-15	-4.65312e-15	-2.31625e-12	1.54361e-12	5.55473e-13	0	0	0
354	8	-5.41687e-16	9.90453e-16	-4.1585e-15	-3.90409e-13	-8.82549e-14	-1.01649e-14	300	610	0	-1.91986e-15	4.04176e-16	-2.82864e-15	-5.47474e-14	2.24065e-13	-9.04775e-14	300	200	0	-2.46155e-15	1.39463e-15	-6.98714e-15	-3.48063e-12	2.35011e-12	1.03215e-12	0	0	0
354	9	-1.16064e-15	1.33701e-15	-5.69546e-15	-5.23258e-13	-1.30405e-13	3.25305e-14	300	610	0	-2.92737e-15	1.65929e-16	-3.90228e-15	-7.82378e-14	3.20345e-13	-1.29691e-13	300	200	0	-4.08801e-15	1.50294e-15	-9.59775e-15	-4.78404e-12	3.26549e-12	1.64719e-12	0	0	0
355	0	-1.9965e-15	1.66251e-15	-7.18763e-15	-6.45813e-13	-1.76675e-13	1.00044e-13	300	610	0	-4.07267e-15	-2.82856e-16	-4.96045e-15	-1.0287e-13	4.21374e-13	-1.71001e-13	300	200	0	-6.06917e-15	1.37965e-15	-1.21481e-14	-6.059e-12	4.18044e-12	2.37534e-12	0	0	0
355	1	-3.03629e-15	1.8839e-15	-8.29246e-15	-7.25051e-13	-2.20514e-13	1.96723e-13	300	610	0	-5.22013e-15	-1.00476e-15	-5.77227e-15	-1.24381e-13	5.09713e-13	-2.07391e-13	300	200	0	-8.25641e-15	8.79137e-16	-1.40647e-14	-7.02009e-12	4.90492e-12	3.14923e-12	0	0	0
355	2	-4.21514e-15	1.87831e-15	-8.49448e-15	-7.12518e-13	-2.51036e-13	3.24081e-13	300	610	0	-6.1334e-15	-2.05201e-15	-5.98728e-15	-1.36003e-13	5.57662e-13	-2.27677e-13	300	200	0	-1.03485e-14	-1.73701e-16	-1.44818e-14	-7.23595e-12	5.14788e-12	3.84221e-12	0	0	0
355	3	-5.39142e-15	1.47908e-15	-7.08441e-15	-5.42967e-13	-2.52065e-13	4.78388e-13	300	610	0	-6.44998e-15	-3.44794e-15	-5.11968e-15	-1.28013e-13	5.25418e-13	-2.15748e-13	300	200	0	-1.18414e-14	-1.96886e-15	-1.22041e-14	-6.11091e-12	4.50297e-12	4.25075e-12	0	0	0
355	4	-6.3193e-15	4.78007e-16	-3.16283e-15	-1.35478e-13	-2.01586e-13	6.47571e-13	300	610	0	-5.6631e-15	-5.16087e-15	-2.54905e-15	-8.75715e-14	3.60384e-13	-1.50262e-13	300	200	0	-1.19824e-14	-4.68286e-15	-5.71188e-15	-2.88696e-12	2.44752e-12	4.07985e-12	0	0	0
355	5	-6.62274e-15	-1.36226e-15	4.31375e-15	6.01352e-13	-7.19875e-14	8.07543e-13	300	610	0	-3.12016e-15	-7.06995e-15	2.45058e-15	9.27104e-16	-1.38706e-15	-5.20306e-15	300	200	0	-9.74291e-15	-8.43221e-15	6.76433e-15	3.31904e-12	-1.63501e-12	2.93658e-12	0	0	0
355	6	-5.77718e-15	-4.28051e-15	1.64231e-14	1.7582e-12	1.68349e-13	9.18321e-13	300	610	0	1.94972e-15	-8.9243e-15	1.06382e-14	1.54658e-13	-6.3032e-13	2.48173e-13	300	200	0	-3.82746e-15	-1.32048e-14	2.70612e-14	1.34247e-11	-8.39662e-12	3.39188e-13	0	0	0
355	7	-3.10853e-15	-8.46853e-15	3.4079e-14	3.4057e-12	5.5145e-13	9.20568e-13	300	610	0	1.03634e-14	-1.02989e-14	2.26727e-14	3.89969e-13	-1.5935e-12	6.37402e-13	300	200	0	7.25483e-15	-1.87675e-14	5.67516e-14	2.82175e-11	-1.84158e-11	-4.24874e-12	0	0	0
355	8	2.17761e-15	-1.39966e-14	5.77207e-14	5.56493e-12	1.10342e-12	7.33581e-13	300	610	0	2.2848e-14	-1.05542e-14	3.89024e-14	7.18373e-13	-2.93831e-12	1.1822e-12	300	200	0	2.50256e-14	-2.45507e-14	9.66231e-14	4.8095e-11	-3.2023e-11	-1.13474e-11	0	0	0
355	9	1.09201e-14	-2.0709e-14	8.68709e-14	8.16645e-12	1.83463e-12	2.5624e-13	300	610	0	3.98244e-14	-8.80951e-15	5.90635e-14	1.14059e-12	-4.66799e-12	1.88462e-12	300	200	0	5.07445e-14	-2.95185e-14	1.45934e-13	7.26941e-11	-4.90494e-11	-2.13408e-11	0	0	0
356	0	2.38613e-14	-2.80894e-14	1.19557e-13	1.09978e-11	2.72598e-12	-6.27124e-13	300	610	0	6.10928e-14	-3.94829e-15	8.18815e-14	1.63843e-12	-6.70841e-12	2.7155e-12	300	200	0	8.49541e-14	-3.20377e-14	2.01439e-13	1.00405e-10	-6.84918e-11	-3.42969e-11	0	0	0
356	1	4.14216e-14	-3.51012e-14	1.51616e-13	1.36417e-11	3.71101e-12	-2.0335e-12	300	610	0	8.5416e-14	5.32546e-15	1.04589e-13	2.16456e-12	-8.86618e-12	3.59755e-12	300	200	0	1.26838e-13	-2.97757e-14	2.56205e-13	1.2778e-10	-8.81047e-11	-4.9719e-11	0	0	0
356	2	6.33744e-14	-4.00179e-14	1.75934e-13	1.54114e-11	4.6547e-12	-4.05789e-12	300	610	0	1.10008e-13	2.03508e-14	1.22395e-13	2.63078e-12	-1.07806e-11	4.38565e-12	300	200	0	1.73383e-13	-1.96671e-14	2.9833e-13	1.48897e-10	-1.03947e-10	-6.62324e-11	0	0	0
356	3	8.84148e-14	-4.0271e-14	1.81749e-13	1.52935e-11	5.33083e-12	-6.73741e-12	300	610	0	1.29969e-13	4.22639e-14	1.27985e-13	2.89614e-12	-1.18748e-11	4.84696e-12	300	200	0	2.18384e-13	1.99291e-15	3.09734e-13	1.54749e-10	-1.09946e-10	-8.12195e-11	0	0	0
356	4	1.13633e-13	-3.23605e-14	1.54173e-13	1.19173e-11	5.40137e-12	-1.00007e-11	300	610	0	1.37736e-13	7.16129e-14	1.11167e-13	2.75711e-12	-1.13154e-11	4.64421e-12	300	200	0	2.51369e-13	3.92524e-14	2.6534e-13	1.32837e-10	-9.75818e-11	-9.0444e-11	0	0	0
356	5	1.3393e-13	-1.18915e-14	7.42411e-14	3.57372e-12	4.404e-12	-1.36027e-11	300	610	0	1.22683e-13	1.07809e-13	5.88643e-14	1.94358e-12	-7.99614e-12	3.32851e-12	300	200	0	2.56613e-13	9.59174e-14	1.33105e-13	6.71813e-11	-5.58412e-11	-8.77331e-11	0	0	0
356	6	1.41461e-13	2.61757e-14	-8.01777e-14	-1.16791e-11	1.75607e-12	-1.70469e-11	300	610	0	7.10607e-14	1.48408e-13	-4.43115e-14	1.2558e-13	-5.6486e-13	3.49941e-13	300	200	0	2.12522e-13	1.74584e-13	-1.24489e-13	-6.09442e-11	2.83369e-11	-6.48252e-11	0	0	0
356	7	1.25225e-13	8.69572e-14	-3.32129e-13	-3.57861e-11	-3.21358e-12	-1.95023e-11	300	610	0	-3.346e-14	1.88246e-13	-2.14574e-13	-3.06246e-12	1.24773e-11	-4.90319e-12	300	200	0	9.17646e-14	2.75203e-13	-5.46703e-13	-2.71152e-10	1.6887e-10	-1.15395e-11	0	0	0
356	8	7.10179e-14	1.74641e-13	-7.0147e-13	-7.0294e-11	-1.11908e-11	-1.97288e-11	300	610	0	-2.08312e-13	2.185e-13	-4.66213e-13	-7.97231e-12	3.2574e-11	-1.30231e-11	300	200	0	-1.37294e-13	3.93141e-13	-1.16768e-12	-5.80535e-10	3.78278e-10	8.3532e-11	0	0	0
356	9	-3.79894e-14	2.90933e-13	-1.1984e-12	-1.15736e-10	-2.27448e-11	-1.60318e-11	300	610	0	-4.69232e-13	2.25811e-13	-8.07206e-13	-1.48587e-11	6.07729e-11	-2.44453e-11	300	200	0	-5.07221e-13	5.16744e-13	-2.0056e-12	-9.98254e-10	6.64055e-10	2.31566e-10	0	0	0
357	0	-2.19706e-13	4.32868e-13	-1.81418e-12	-1.70774e-10	-3.81239e-11	-6.27709e-12	300	610	0	-8.25741e-13	1.91701e-13	-1.2329e-12	-2.37549e-11	9.72164e-11	-3.92426e-11	300	200	0	-1.04545e-12	6.24569e-13	-3.04708e-12	-1.51778e-09	1.0234e-09	4.4102e-10	0	0	0
357	1	-4.90201e-13	5.89971e-13	-2.50901e-12	-2.31086e-10	-5.69669e-11	1.19907e-11	300	610	0	-1.27458e-12	9.2622e-14	-1.71764e-12	-3.43019e-11	1.40442e-10	-5.68417e-11	300	200	0	-1.76478e-12	6.82593e-13	-4.22665e-12	-2.10665e-09	1.43618e-09	7.13865e-10	0	0	0
357	2	-8.59017e-13	7.40876e-13	-3.19722e-12	-2.88067e-10	-7.79271e-11	4.12769e-11	300	610	0	-1.79093e-12	-9.89103e-14	-2.20456e-12	-4.5533e-11	1.86502e-10	-7.56643e-11	300	200	0	-2.64995e-12	6.41965e-13	-5.40178e-12	-2.694e-09	1.85631e-09	1.04039e-09	0	0	0
357	3	-1.32236e-12	8.49709e-13	-3.73121e-12	-3.27437e-10	-9.82234e-11	8.36544e-11	300	610	0	-2.31763e-12	-4.11528e-13	-2.5943e-12	-5.5625e-11	2.27937e-10	-9.2712e-11	300	200	0	-3.63999e-12	4.38181e-13	-6.32551e-12	-3.15693e-09	2.20209e-09	1.39256e-09	0	0	0
357	4	-1.85403e-12	8.628e-13	-3.88626e-12	-3.28013e-10	-1.13156e-10	1.40014e-10	300	610	0	-2.75311e-12	-8.69919e-13	-2.73419e-12	-6.16432e-11	2.52739e-10	-1.03137e-10	300	200	0	-4.60714e-12	-7.11893e-15	-6.62045e-12	-3.30745e-09	2.34686e-09	1.71632e-09	0	0	0
357	5	-2.39429e-12	7.06655e-13	-3.35005e-12	-2.60998e-10	-1.15663e-10	2.09004e-10	300	610	0	-2.93963e-12	-1.4868e-12	-2.41053e-12	-5.93277e-11	2.43467e-10	-9.98826e-11	300	200	0	-5.33392e-12	-7.80144e-13	-5.76058e-12	-2.88341e-09	2.11201e-09	1.92352e-09	0	0	0
357	6	-2.83746e-12	2.88538e-13	-1.72274e-12	-9.03164e-11	-9.60398e-11	2.85657e-10	300	610	0	-2.65447e-12	-2.25141e-12	-1.34773e-12	-4.2998e-11	1.76854e-10	-7.35097e-11	300	200	0	-5.49193e-12	-1.96287e-12	-3.07047e-12	-1.54795e-09	1.26557e-09	1.88503e-09	0	0	0
357	7	-3.01986e-12	-4.98516e-13	1.46483e-12	2.25274e-10	-4.19937e-11	3.59743e-10	300	610	0	-1.60804e-12	-3.11442e-12	7.80248e-13	-5.67982e-12	2.43216e-11	-1.23965e-11	300	200	0	-4.62791e-12	-3.61294e-12	2.24508e-12	1.09577e-09	-4.69055e-10	1.42719e-09	0	0	0
357	8	-2.7109e-12	-1.76405e-12	6.70515e-12	7.27459e-10	6.07157e-11	4.14e-10	300	610	0	5.45435e-13	-3.96961e-12	4.3196e-12	6.04047e-11	-2.46018e-10	9.6467e-11	300	200	0	-2.16546e-12	-5.73366e-12	1.10247e-11	5.46671e-09	-3.38878e-09	3.3493e-10	0	0	0
357	9	-1.61137e-12	-3.59935e-12	1.44291e-11	1.45005e-09	2.26765e-10	4.22519e-10	300	610	0	4.17783e-12	-4.63386e-12	9.57977e-12	1.62818e-10	-6.65198e-10	2.65807e-10	300	200	0	2.56645e-12	-8.23321e-12	2.40089e-11	1.19354e-08	-7.76428e-09	-1.63427e-09	0	0	0
358	0	6.35149e-13	-6.04508e-12	2.48711e-11	2.40614e-09	4.68549e-10	3.4972e-10	300	610	0	9.62923e-12	-4.82828e-12	1.67422e-11	3.07181e-10	-1.25633e-09	5.05217e-10	300	200	0	1.02644e-11	-1.08734e-11	4.16133e-11	2.07112e-08	-1.37644e-08	-4.72036e-09	0	0	0
358	1	4.41077e-12	-9.04533e-12	3.78752e-11	3.5701e-09	7.91916e-10	1.50583e-10	300	610	0	1.7114e-11	-4.1652e-12	2.57278e-11	4.94569e-10	-2.02395e-09	8.16852e-10	300	200	0	2.15247e-11	-1.32105e-11	6.3603e-11	3.168e-08	-2.13461e-08	-9.10908e-09	0	0	0
358	2	1.0063e-11	-1.23879e-11	5.2639e-11	4.85424e-09	1.19013e-09	-2.26998e-10	300	610	0	2.65831e-11	-2.14821e-12	3.60213e-11	7.17932e-10	-2.93936e-09	1.18949e-09	300	200	0	3.66461e-11	-1.45361e-11	8.86603e-11	4.41885e-08	-3.01063e-08	-1.48534e-08	0	0	0
358	3	1.7807e-11	-1.56328e-11	6.74018e-11	6.08111e-09	1.63593e-09	-8.36644e-10	300	610	0	3.75402e-11	1.80536e-12	4.64549e-11	9.57548e-10	-3.92199e-09	1.59094e-09	300	200	0	5.53472e-11	-1.38274e-11	1.13857e-10	5.6781e-08	-3.90997e-08	-2.17643e-08	0	0	0
358	4	2.75835e-11	-1.80348e-11	7.91016e-11	6.95396e-09	2.07208e-09	-1.7235e-09	300	610	0	4.88131e-11	8.30736e-12	5.49687e-11	1.17575e-09	-4.81778e-09	1.95928e-09	300	200	0	7.63966e-11	-9.72743e-12	1.3407e-10	6.69085e-08	-4.66338e-08	-2.9271e-08	0	0	0
358	5	3.88676e-11	-1.84728e-11	8.30478e-11	7.03008e-09	2.40098e-09	-2.90859e-09	300	610	0	5.82977e-11	1.78935e-11	5.8378e-11	1.31144e-09	-5.37675e-09	2.19363e-09	300	200	0	9.71653e-11	-5.79283e-13	1.41426e-10	7.06485e-08	-5.00674e-08	-3.62575e-08	0	0	0
358	6	5.04341e-11	-1.54039e-11	7.26902e-11	5.70467e-09	2.47514e-09	-4.36664e-09	300	610	0	6.2705e-11	3.08559e-11	5.22021e-11	1.27551e-09	-5.23401e-09	2.14635e-09	300	200	0	1.13139e-10	1.5452e-11	1.24892e-10	6.25033e-08	-4.56572e-08	-4.08905e-08	0	0	0
358	7	6.00931e-11	-6.87206e-12	3.96019e-11	2.21647e-09	2.09088e-09	-5.99712e-09	300	610	0	5.73677e-11	4.70027e-11	3.06356e-11	9.48509e-10	-3.90038e-09	1.61904e-09	300	200	0	1.17461e-10	4.01306e-11	7.02375e-11	3.53755e-08	-2.85189e-08	-4.04692e-08	0	0	0
358	8	6.44315e-11	9.3922e-12	-2.61599e-11	-4.31009e-09	9.8897e-10	-7.58938e-09	300	610	0	3.61885e-11	6.53398e-11	-1.32273e-11	1.83082e-10	-7.72034e-10	3.66164e-10	300	200	0	1.0062e-10	7.4732e-11	-3.93872e-11	-1.91429e-08	7.20333e-09	-3.13446e-08	0	0	0
358	9	5.86164e-11	3.57326e-11	-1.35113e-10	-1.47678e-08	-1.13264e-09	-8.78498e-09	300	610	0	-8.15212e-12	8.36838e-11	-8.67742e-11	-1.18617e-09	4.82912e-09	-1.88886e-09	300	200	0	5.04642e-11	1.19416e-10	-2.21887e-10	-1.09996e-07	6.78404e-08	-8.97448e-09	0	0	0
359	0	3.63472e-11	7.41363e-11	-2.96595e-10	-2.98944e-08	-4.58784e-09	-9.04276e-09	300	610	0	-8.35824e-11	9.82359e-11	-1.96699e-10	-3.32171e-09	1.35697e-08	-5.4193e-09	300	200	0	-4.72352e-11	1.72372e-10	-4.93294e-10	-2.45205e-07	1.59237e-07	3.17943e-08	0	0	0
359	1	-9.92224e-12	1.25558e-10	-5.15954e-10	-5.00047e-08	-9.64604e-09	-7.61596e-09	300	610	0	-1.97444e-10	1.03175e-10	-3.47099e-10	-6.34721e-09	2.59581e-08	-1.04359e-08	300	200	0	-2.07367e-10	2.28733e-10	-8.63054e-10	-4.29525e-07	2.85182e-07	9.61095e-08	0	0	0
359	2	-8.83401e-11	1.88957e-10	-7.90489e-10	-7.46128e-08	-1.64434e-08	-3.55506e-09	300	610	0	-3.54539e-10	9.03717e-11	-5.36711e-10	-1.02932e-08	4.21221e-08	-1.69972e-08	300	200	0	-4.42879e-10	2.79329e-10	-1.3272e-09	-6.61039e-07	4.45097e-07	1.88042e-07	0	0	0
359	3	-2.06412e-10	2.60043e-10	-1.10406e-09	-1.01941e-07	-2.48561e-08	4.24516e-09	300	610	0	-5.54251e-10	4.93623e-11	-7.55204e-10	-1.50219e-08	6.15012e-08	-2.48844e-08	300	200	0	-7.60663e-10	3.09406e-10	-1.85926e-09	-9.26629e-07	6.30937e-07	3.08944e-07	0	0	0
359	4	-3.68969e-10	3.29758e-10	-1.42051e-09	-1.28333e-07	-3.43338e-08	1.69316e-08	300	610	0	-7.86673e-10	-3.22004e-11	-9.7862e-10	-2.01314e-08	8.24536e-08	-3.34423e-08	300	200	0	-1.15564e-09	2.97558e-10	-2.39913e-09	-1.19641e-06	8.23328e-07	4.55162e-07	0	0	0
359	5	-5.75189e-10	3.82631e-10	-1.67633e-09	-1.47625e-07	-4.36985e-08	3.54858e-08	300	610	0	-1.02779e-09	-1.67383e-10	-1.16427e-09	-2.48437e-08	1.01798e-07	-4.13921e-08	300	200	0	-1.60298e-09	2.15248e-10	-2.8406e-09	-1.41755e-06	9.87221e-07	6.15091e-07	0	0	0
359	6	-8.14588e-10	3.95247e-10	-1.77366e-09	-1.50566e-07	-5.09248e-08	6.03983e-08	300	610	0	-1.23403e-09	-3.67794e-10	-1.24574e-09	-2.78879e-08	1.14333e-07	-4.66357e-08	300	200	0	-2.04862e-09	2.74525e-11	-3.0194e-09	-1.50822e-06	1.06756e-06	7.65704e-07	0	0	0
359	7	-1.06205e-09	3.35229e-10	-1.57515e-09	-1.24459e-07	-5.29332e-08	9.12034e-08	300	610	0	-1.33685e-09	-6.40097e-10	-1.12911e-09	-2.73998e-08	1.12426e-07	-4.60851e-08	300	200	0	-2.3989e-09	-3.04868e-10	-2.70426e-09	-1.35316e-06	9.85919e-07	8.6888e-07	0	0	0
359	8	-1.27223e-09	1.61326e-10	-9.03256e-10	-5.32436e-08	-4.545e-08	1.2587e-07	300	610	0	-1.23846e-09	-9.80973e-10	-6.92125e-10	-2.08689e-08	8.57972e-08	-3.55711e-08	300	200	0	-2.51069e-09	-8.19647e-10	-1.59538e-09	-8.02867e-07	6.39475e-07	8.68157e-07	0	0	0
359	9	-1.37397e-09	-1.74592e-10	4.52658e-10	8.16608e-08	-2.30098e-08	1.60063e-07	300	610	0	-8.10517e-10	-1.37043e-09	2.11438e-10	-5.18243e-09	2.16903e-08	-9.90797e-09	300	200	0	-2.18449e-09	-1.54502e-09	6.64096e-10	3.20726e-07	-9.5693e-08	6.86873e-07	0	0	0
360	0	-1.26601e-09	-7.22643e-10	2.7171e-09	2.99363e-07	2.07914e-08	1.86343e-07	300	610	0	1.01866e-10	-1.76363e-09	1.73914e-09	2.31753e-08	-9.43072e-08	3.67818e-08	300	200	0	-1.16414e-09	-2.48627e-09	4.45624e-09	2.20846e-06	-1.35451e-06	2.29136e-07	0	0	0
360	1	-8.15709e-10	-1.52601e-09	6.09217e-09	6.15931e-07	9.26624e-08	1.9341e-07	300	610	0	1.66763e-09	-2.08179e-09	4.0356e-09	6.76916e-08	-2.76503e-07	1.10361e-07	300	200	0	8.5192e-10	-3.60779e-09	1.01278e-08	5.03379e-06	-3.26306e-06	-6.1451e-07	0	0	0
360	2	1.36639e-10	-2.60683e-09	1.0699e-08	1.03881e-06	1.98451e-07	1.65594e-07	300	610	0	4.04512e-09	-2.20347e-09	7.19294e-09	1.31081e-07	-5.36055e-07	2.15451e-07	300	200	0	4.18176e-09	-4.8103e-09	1.7892e-08	8.904e-06	-5.90592e-06	-1.95442e-06	0	0	0
360	3	1.7647e-09	-3.94613e-09	1.64931e-08	1.55889e-06	3.41295e-07	8.28778e-08	300	610	0	7.34141e-09	-1.95818e-09	1.11929e-08	2.14151e-07	-8.76329e-07	3.53554e-07	300	200	0	9.10611e-09	-5.9043e-09	2.76859e-08	1.3789e-05	-9.2779e-06	-3.87961e-06	0	0	0
360	4	4.23042e-09	-5.45724e-09	2.31504e-08	2.14021e-06	5.18968e-07	-7.81756e-08	300	610	0	1.15522e-08	-1.12549e-09	1.58288e-08	3.14225e-07	-1.28644e-06	5.20438e-07	300	200	0	1.57826e-08	-6.58273e-09	3.89792e-08	1.94259e-05	-1.32188e-05	-6.42356e-06	0	0	0
360	5	7.64174e-09	-6.95384e-09	2.99287e-08	2.70747e-06	7.20373e-07	-3.42081e-07	300	610	0	1.64805e-08	5.56167e-10	2.06097e-08	4.23122e-07	-1.73297e-06	7.02776e-07	300	200	0	2.41222e-08	-6.39768e-09	5.05384e-08	2.52019e-05	-1.7332e-05	-9.51616e-06	0	0	0
360	6	1.19903e-08	-8.11486e-09	3.55119e-08	3.13266e-06	9.21293e-07	-7.3015e-07	300	610	0	2.16346e-08	3.36571e-09	2.46512e-08	5.24784e-07	-2.15026e-06	8.74181e-07	300	200	0	3.36249e-08	-4.74915e-09	6.01631e-08	3.0022e-05	-2.08919e-05	-1.29217e-05	0	0	0
360	7	1.70674e-08	-8.45145e-09	3.78587e-08	3.22257e-06	1.0797e-06	-1.2537e-06	300	610	0	2.61127e-08	7.55435e-09	2.65687e-08	5.92779e-07	-2.43014e-06	9.91026e-07	300	200	0	4.31801e-08	-8.97102e-10	6.44274e-08	3.21798e-05	-2.27513e-05	-1.61655e-05	0	0	0
360	8	2.23586e-08	-7.28434e-09	3.40899e-08	2.71071e-06	1.13133e-06	-1.90433e-06	300	610	0	2.84866e-08	1.3273e-08	2.43944e-08	5.88121e-07	-2.41301e-06	9.88747e-07	300	200	0	5.08452e-08	5.98871e-09	5.84843e-08	2.926e-05	-2.12675e-05	-1.8455e-05	0	0	0
360	9	2.6925e-08	-3.74388e-09	2.04657e-08	1.25833e-06	9.86528e-07	-2.64106e-06	300	610	0	2.67083e-08	2.04671e-08	1.5554e-08	4.58062e-07	-1.88285e-06	7.79752e-07	300	200	0	5.36333e-08	1.67232e-08	3.60198e-08	1.8114e-05	-1.42767e-05	-1.86103e-05	0	0	0
361	0	2.92841e-08	3.19031e-09	-7.47428e-09	-1.52869e-06	5.30101e-07	-3.37477e-06	300	610	0	1.80769e-08	2.87353e-08	-3.04716e-09	1.36868e-07	-5.70299e-07	2.54558e-07	300	200	0	4.7361e-08	3.19256e-08	-1.05214e-08	-5.02813e-06	8.42905e-07	-1.50212e-05	0	0	0
361	1	2.73146e-08	1.45892e-08	-5.45198e-08	-6.0591e-06	-3.73677e-07	-3.95109e-06	300	610	0	-6.83952e-10	3.71574e-08	-3.47679e-08	-4.5016e-07	1.83084e-06	-7.11688e-07	300	200	0	2.66306e-08	5.17466e-08	-8.92878e-08	-4.42361e-05	2.69652e-05	-5.66389e-06	0	0	0
361	2	1.8225e-08	3.13898e-08	-1.2504e-07	-1.26823e-05	-1.86811e-06	-4.13415e-06	300	610	0	-3.31725e-08	4.41006e-08	-8.27295e-08	-1.37782e-06	5.62744e-06	-2.24468e-06	300	200	0	-1.49475e-08	7.54904e-08	-2.07769e-07	-0.000103257	6.68075e-05	1.17856e-05	0	0	0
361	3	-1.36363e-09	5.41015e-08	-2.21764e-07	-2.1572e-05	-4.07996e-06	-3.59526e-06	300	610	0	-8.28002e-08	4.70317e-08	-1.48993e-07	-2.70556e-06	1.10638e-05	-4.4455e-06	300	200	0	-8.41639e-08	1.01133e-07	-3.70757e-07	-0.000184498	0.000122251	3.96911e-05	0	0	0
361	4	-3.51509e-08	8.23847e-08	-3.44009e-07	-3.25604e-05	-7.08095e-06	-1.91245e-06	300	610	0	-1.51947e-07	4.2377e-08	-2.33347e-07	-4.45383e-06	1.8225e-05	-7.35151e-06	300	200	0	-1.87098e-07	1.24762e-07	-5.77356e-07	-0.00028754	0.000193331	7.99959e-05	0	0	0
361	5	-8.66271e-08	1.14493e-07	-4.8529e-07	-4.49203e-05	-1.08321e-05	1.41101e-06	300	610	0	-2.40703e-07	2.54937e-08	-3.31674e-07	-6.57099e-06	2.6901e-05	-1.08814e-05	300	200	0	-3.2733e-07	1.39987e-07	-8.16965e-07	-0.000407134	0.00027687	0.000133509	0	0	0
361	6	-1.58195e-07	1.46597e-07	-6.30386e-07	-5.71027e-05	-1.51103e-05	6.89882e-06	300	610	0	-3.45162e-07	-9.15764e-09	-4.33915e-07	-8.89072e-06	3.64126e-05	-1.47644e-05	300	200	0	-5.03357e-07	1.37439e-07	-1.0643e-06	-0.000530715	0.000364754	0.000198898	0	0	0
361	7	-2.49868e-07	1.72035e-07	-7.52027e-07	-6.64502e-05	-1.94179e-05	1.50131e-05	300	610	0	-4.5527e-07	-6.75269e-08	-5.21761e-07	-1.10817e-05	4.54053e-05	-1.84565e-05	300	200	0	-7.05138e-07	1.04508e-07	-1.27379e-06	-0.000635604	0.00044197	0.000271382	0	0	0
361	8	-3.57498e-07	1.80605e-07	-8.07651e-07	-6.89286e-05	-2.28833e-05	2.60128e-05	300	610	0	-5.52371e-07	-1.55045e-07	-5.66354e-07	-1.25946e-05	5.16305e-05	-2.10508e-05	300	200	0	-9.09869e-07	2.55606e-08	-1.374e-06	-0.000686234	0.000484622	0.000341178	0	0	0
361	9	-4.70564e-07	1.58059e-07	-7.36917e-07	-5.89458e-05	-2.41655e-05	3.97503e-05	300	610	0	-6.06714e-07	-2.75111e-07	-5.26472e-07	-1.26141e-05	5.17515e-05	-2.11977e-05	300	200	0	-1.07728e-06	-1.17052e-07	-1.26339e-06	-0.000631992	0.000458312	0.000391824	0	0	0
362	0	-5.69638e-07	8.60696e-08	-4.61079e-07	-2.93596e-05	-2.13844e-05	5.54007e-05	300	610	0	-5.75419e-07	-4.26892e-07	-3.47933e-07	-1.00324e-05	4.12305e-05	-1.70576e-05	300	200	0	-1.14506e-06	-3.40822e-07	-8.09012e-07	-0.000406596	0.000317512	0.000398659	0	0	0
362	1	-6.23832e-07	-5.69881e-08	1.14291e-07	2.81871e-05	-1.2113e-05	7.1133e-05	300	610	0	-4.01668e-07	-6.02357e-07	3.47442e-08	-3.46169e-06	1.43817e-05	-6.31968e-06	300	200	0	-1.0255e-06	-6.59346e-07	1.49036e-07	6.97435e-05	6.78206e-06	0.000327881	0	0	0
362	2	-5.8873e-07	-2.93988e-07	1.09132e-06	0.000122432	6.52443e-06	8.37452e-05	300	610	0	-1.6174e-08	-7.82633e-07	6.93122e-07	8.68444e-06	-3.5298e-05	1.36671e-05	300	200	0	-6.04904e-07	-1.07662e-06	1.78444e-06	0.000883768	-0.000535071	0.000136786	0	0	0
362	3	-4.05594e-07	-6.45234e-07	2.56434e-06	0.000260961	3.75871e-05	8.83154e-05	300	610	0	6.57661e-07	-9.33892e-07	1.69449e-06	2.80091e-05	-0.000114385	4.55955e-05	300	200	0	2.52067e-07	-1.57913e-06	4.25883e-06	0.00211632	-0.00136655	-0.000223946	0	0	0
362	4	-2.96532e-09	-1.12235e-06	4.59458e-06	0.000447789	8.38194e-05	7.79508e-05	300	610	0	1.69327e-06	-1.00331e-06	3.08478e-06	5.58119e-05	-0.00022822	9.16729e-05	300	200	0	1.69031e-06	-2.12566e-06	7.67936e-06	0.00382122	-0.00252934	-0.000804921	0	0	0
362	5	6.97934e-07	-1.71945e-06	7.17297e-06	0.000679877	0.000146849	4.37595e-05	300	610	0	3.14336e-06	-9.16009e-07	4.86319e-06	9.25952e-05	-0.000378886	0.000152805	300	200	0	3.84129e-06	-2.63545e-06	1.20362e-05	0.00599412	-0.00402727	-0.00164848	0	0	0
362	6	1.77226e-06	-2.40141e-06	1.01701e-05	0.00094256	0.000226024	-2.47829e-05	300	610	0	5.01364e-06	-5.7421e-07	6.94789e-06	0.000137371	-0.000562368	0.000227443	300	200	0	6.7859e-06	-2.97562e-06	1.7118e-05	0.00853043	-0.00579746	-0.00277384	0	0	0
362	7	3.27332e-06	-3.08957e-06	1.3274e-05	0.00120398	0.000316861	-0.000138858	300	610	0	7.22692e-06	1.39344e-07	9.133e-06	0.000186761	-0.000764878	0.000310097	300	200	0	1.05002e-05	-2.95023e-06	2.2407e-05	0.0111729	-0.00767412	-0.00415594	0	0	0
362	8	5.20529e-06	-3.6458e-06	1.59199e-05	0.00140901	0.000409146	-0.000308472	300	610	0	9.57782e-06	1.35152e-06	1.10397e-05	0.000233938	-0.00095849	0.00038955	300	200	0	1.47831e-05	-2.29428e-06	2.69596e-05	0.0134519	-0.0093468	-0.005698	0	0	0
362	9	7.48613e-06	-3.85722e-06	1.72207e-05	0.00147342	0.000484812	-0.000539511	300	610	0	1.16806e-05	3.17957e-06	1.20666e-05	0.000267481	-0.00109648	0.000446963	300	200	0	1.91667e-05	-6.77652e-07	2.92873e-05	0.0146263	-0.0103179	-0.0071985	0	0	0
363	0	9.90078e-06	-3.42508e-06	1.59122e-05	0.00127992	0.000515883	-0.000829476	300	610	0	1.29157e-05	5.69972e-06	1.13506e-05	0.000270354	-0.0011091	0.000454135	300	200	0	2.28165e-05	2.27463e-06	2.72627e-05	0.013636	-0.00986724	-0.00831557	0	0	0
363	1	1.20475e-05	-1.96324e-06	1.03367e-05	0.000677955	0.000462949	-0.0011618	300	610	0	1.23856e-05	8.90104e-06	7.75145e-06	0.00021929	-0.000901074	0.000372438	300	200	0	2.44331e-05	6.9378e-06	1.80881e-05	0.00908591	-0.00703735	-0.0085341	0	0	0
363	2	1.32829e-05	9.86427e-07	-1.5042e-06	-0.000509614	0.000274882	-0.00149889	300	610	0	8.89539e-06	1.26232e-05	-1.15795e-07	8.50013e-05	-0.000352402	0.000153112	300	200	0	2.21783e-05	1.36097e-05	-1.62e-06	-0.000712071	-0.000656078	-0.00714451	0	0	0
363	3	1.26772e-05	5.91216e-06	-2.17868e-05	-0.00246945	-0.000109221	-0.00177436	300	610	0	9.80274e-07	1.64796e-05	-1.37751e-05	-0.00016619	0.000674968	-0.000260106	300	200	0	1.36575e-05	2.23917e-05	-3.55619e-05	-0.0176058	0.0105788	-0.0032461	0	0	0
363	4	8.99498e-06	1.32534e-05	-5.25461e-05	-0.00536607	-0.000754632	-0.00188554	300	610	0	-1.29896e-05	1.97695e-05	-3.46759e-05	-0.000568618	0.00232188	-0.000924871	300	200	0	-3.99461e-06	3.30229e-05	-8.72221e-05	-0.0433379	0.0279256	0.00420744	0	0	0
363	5	7.25307e-07	2.32736e-05	-9.51488e-05	-0.00929136	-0.0017207	-0.00168792	300	610	0	-3.45935e-05	2.13921e-05	-6.38377e-05	-0.00115064	0.00470485	-0.00188929	300	200	0	-3.38682e-05	4.46657e-05	-0.000158987	-0.0791064	0.0523058	0.0162988	0	0	0
363	6	-1.38084e-05	3.58753e-05	-0.000149516	-0.0141918	-0.00304414	-0.000994187	300	610	0	-6.49951e-05	1.97783e-05	-0.00010132	-0.00192434	0.00787387	-0.00317492	300	200	0	-7.88035e-05	5.56536e-05	-0.000250837	-0.124914	0.0838633	0.0339491	0	0	0
363	7	-3.62231e-05	5.03538e-05	-0.000213072	-0.0197722	-0.00471473	0.000418572	300	610	0	-0.000104394	1.28701e-05	-0.000145503	-0.00287097	0.0117529	-0.00475261	300	200	0	-0.000140617	6.32239e-05	-0.000358574	-0.178683	0.12136	0.0576081	0	0	0
363	8	-6.7697e-05	6.50944e-05	-0.000279428	-0.0253779	-0.00664267	0.00278896	300	610	0	-0.000151273	-1.8141e-06	-0.000192176	-0.00392209	0.0160625	-0.00651113	300	200	0	-0.00021897	6.32803e-05	-0.000471604	-0.235149	0.161412	0.0868117	0	0	0
363	9	-0.000108401	7.72341e-05	-0.000336897	-0.0298654	-0.00861843	0.00633338	300	610	0	-0.000201438	-2.69777e-05	-0.000233503	-0.00493697	0.0202272	-0.00821949	300	200	0	-0.000309839	5.02564e-05	-0.000570401	-0.284598	0.197601	0.119603	0	0	0
364	0	-0.000156718	8.23326e-05	-0.000366991	-0.0314772	-0.0102677	0.0111848	300	610	0	-0.000246919	-6.515e-05	-0.000256962	-0.00567836	0.0232764	-0.00948637	300	200	0	-0.000403637	1.71826e-05	-0.000623953	-0.311588	0.219569	0.151835	0	0	0
364	1	-0.000208256	7.41275e-05	-0.000343231	-0.0277534	-0.011007	0.0173034	300	610	0	-0.00027482	-0.000118032	-0.000244478	-0.00579036	0.0237531	-0.00972268	300	200	0	-0.000483077	-4.39049e-05	-0.000587709	-0.293918	0.212247	0.17641	0	0	0
364	2	-0.000254711	4.4485e-05	-0.000230732	-0.0155215	-0.0100104	0.0243572	300	610	0	-0.00026636	-0.000185534	-0.000172069	-0.00478444	0.0196566	-0.00811754	300	200	0	-0.000521071	-0.000141049	-0.000402801	-0.202236	0.155498	0.182571	0	0	0
364	3	-0.00028269	-1.62963e-05	1.27817e-05	0.00897183	-0.00620124	0.031575	300	610	0	-0.000196411	-0.000264464	-1.04482e-05	-0.00204273	0.00845557	-0.00364245	300	200	0	-0.000479101	-0.00028076	2.3335e-06	-0.000840191	0.0245511	0.155428	0	0	0
364	4	-0.000272734	-0.000118632	0.000433669	0.049712	0.00170987	0.037581	300	610	0	-3.40213e-05	-0.000346905	0.000272822	0.00314946	-0.0127795	0.00489628	300	200	0	-0.000306755	-0.000465537	0.000706491	0.349618	-0.208293	0.075988	0	0	0
364	5	-0.000198861	-0.000272023	0.00107578	0.110262	0.0151149	0.0402342	300	610	0	0.000255474	-0.000418356	0.000708933	0.011527	-0.0470632	0.0187322	300	200	0	5.6613e-05	-0.000690379	0.00178471	0.886664	-0.57008	-0.077937	0	0	0
364	6	-2.91388e-05	-0.000482404	0.00196951	0.192711	0.0352957	0.0365057	300	610	0	0.00070601	-0.000455877	0.00132044	0.0237076	-0.0969328	0.0389123	300	200	0	0.000676871	-0.000938281	0.00328995	1.63687	-1.08111	-0.329494	0	0	0
364	7	0.000272098	-0.000748281	0.00311555	0.29615	0.0630765	0.0224508	300	610	0	0.00134322	-0.000426604	0.00211022	0.0399769	-0.163569	0.065942	300	200	0	0.00161531	-0.00117488	0.00522576	2.60226	-1.74576	-0.698695	0	0	0
364	8	0.000739608	-0.00105555	0.00446277	0.414649	0.0983153	-0.00665021	300	610	0	0.00217296	-0.000287226	0.00304626	0.0599839	-0.24555	0.09928	300	200	0	0.00291256	-0.00134277	0.00750903	3.74172	-2.53975	-1.19595	0	0	0
364	9	0.00139937	-0.00137108	0.00588053	0.534767	0.139218	-0.0558859	300	610	0	0.00316551	1.47512e-05	0.00404262	0.0823431	-0.337219	0.136677	300	200	0	0.00456488	-0.00135633	0.00992315	4.94765	-3.39406	-1.81283	0	0	0
365	0	0.00225669	-0.00163557	0.007127	0.632794	0.18149	-0.129932	300	610	0	0.00423542	0.000536915	0.00493726	0.104157	-0.426728	0.173378	300	200	0	0.00649211	-0.00109866	0.0120643	6.01914	-4.17614	-2.50982	0	0	0
365	1	0.00327986	-0.00175643	0.00781706	0.67207	0.217379	-0.231774	300	610	0	0.005218	0.00133376	0.00546947	0.120498	-0.493922	0.20126	300	200	0	0.00849787	-0.000422671	0.0132865	6.63458	-4.6704	-3.20163	0	0	0
365	2	0.00437931	-0.00160242	0.00739627	0.601018	0.234721	-0.360845	300	610	0	0.00584496	0.00244313	0.00526095	0.123933	-0.508368	0.208019	300	200	0	0.0102243	0.000840709	0.0126572	6.32922	-4.56158	-3.74098	0	0	0
365	3	0.00538342	-0.00100226	0.00513068	0.352809	0.216212	-0.510508	300	610	0	0.00572337	0.003866	0.00380734	0.104209	-0.428075	0.176639	300	200	0	0.0111068	0.00286374	0.00893801	4.48566	-3.42639	-3.90331	0	0	0
365	4	0.00601353	0.000249416	0.000126251	-0.152057	0.139185	-0.664952	300	610	0	0.00432506	0.0055391	0.000489592	0.0482924	-0.199656	0.0854317	300	200	0	0.0103386	0.00578852	0.000615843	0.349016	-0.741477	-3.37623	0	0	0
365	5	0.00586246	0.00237471	-0.00860401	-0.998627	-0.0236489	-0.795684	300	610	0	0.000996149	0.00730047	-0.00538241	-0.0589755	0.23903	-0.0909187	300	200	0	0.00685861	0.00967518	-0.0139864	-6.91813	4.0821	-1.75938	0	0	0
365	6	0.00438403	0.00557876	-0.0220042	-2.26397	-0.301959	-0.858067	300	610	0	-0.00500033	0.0088501	-0.0144793	-0.233315	0.95246	-0.378788	300	200	0	-0.000616292	0.0144289	-0.0364835	-18.1231	11.6251	1.41761	0	0	0
365	7	0.000903543	0.00999464	-0.0407479	-3.99528	-0.723401	-0.788635	300	610	0	-0.014393	0.00971014	-0.0272989	-0.488157	1.99581	-0.800924	300	200	0	-0.0134894	0.0197048	-0.0680468	-33.8536	22.3339	6.64931	0	0	0
365	8	-0.00533736	0.0156025	-0.0648987	-6.17802	-1.3064	-0.504336	300	610	0	-0.0277448	0.00919244	-0.0439348	-0.830173	3.39661	-1.36905	300	200	0	-0.0330821	0.024795	-0.108834	-54.1932	36.3282	14.3699	0	0	0
365	9	-0.0150852	0.0221208	-0.093446	-8.69331	-2.04949	0.0947191	300	610	0	-0.045214	0.00638582	-0.0637587	-1.25288	5.12867	-2.07329	300	200	0	-0.0602992	0.0285066	-0.157205	-78.3317	53.1349	24.8182	0	0	0
366	0	-0.0289113	0.0288708	-0.12372	-11.2654	-2.91694	1.117	300	610	0	-0.0662219	0.000180123	-0.0850166	-1.72829	7.07768	-2.86823	300	200	0	-0.0951333	0.0290509	-0.208737	-104.072	71.3482	37.8444	0	0	0
366	1	-0.0469636	0.0346241	-0.15072	-13.4029	-3.8208	2.66341	300	610	0	-0.0890284	-0.0106507	-0.104361	-2.19676	8.99988	-3.65608	300	200	0	-0.135992	0.0239735	-0.25508	-127.26	88.2308	52.6528	0	0	0
366	2	-0.0686228	0.0374508	-0.166426	-14.3414	-4.60056	4.80074	300	610	0	-0.110234	-0.0272798	-0.116364	-2.55604	10.4769	-4.26821	300	200	0	-0.178857	0.010171	-0.28279	-141.202	99.2985	67.4905	0	0	0
366	3	-0.0920642	0.0346013	-0.159232	-12.9997	-5.00279	7.52264	300	610	0	-0.124257	-0.0505456	-0.113112	-2.65089	10.8732	-4.44781	300	200	0	-0.216321	-0.0159443	-0.272344	-136.17	97.9571	79.3022	0	0	0
366	4	-0.113744	0.0224701	-0.113701	-7.97047	-4.66497	10.6968	300	610	0	-0.122881	-0.0805299	-0.084	-2.26615	9.30784	-3.83786	300	200	0	-0.236626	-0.0580598	-0.197701	-99.1808	75.3111	83.4013	0	0	0
366	5	-0.127865	-0.00328907	-0.0109313	2.42958	-3.11006	13.9995	300	610	0	-0.0950067	-0.115982	-0.0159474	-1.12706	4.65509	-1.98115	300	200	0	-0.222872	-0.119271	-0.0268787	-14.28	20.3065	73.2364	0	0	0
366	6	-0.125911	-0.0474093	0.17008	20.0144	0.239292	16.8408	300	610	0	-0.0268239	-0.153592	0.105722	1.08785	-4.40264	1.65902	300	200	0	-0.152735	-0.201001	0.275802	136.347	-79.5726	40.37	0	0	0
366	7	-0.0964024	-0.114316	0.44964	46.4489	6.01512	18.2903	300	610	0	0.0973273	-0.187157	0.295416	4.7146	-19.2436	7.64625	300	200	0	0.0009249	-0.301472	0.745055	370.056	-236.789	-25.1651	0	0	0
366	8	-0.025088	-0.206979	0.842632	82.7939	14.8136	17.0186	300	610	0	0.293078	-0.206725	0.564087	10.0449	-41.0657	16.4741	300	200	0	0.26799	-0.413704	1.40672	699.804	-461.131	-133.93	0	0	0
366	9	0.10415	-0.325226	1.35142	128.839	27.0447	11.2778	300	610	0	0.57277	-0.197892	0.914408	17.2328	-70.5047	28.4121	300	200	0	0.676919	-0.523119	2.26583	1128.21	-755.701	-295.331	0	0	0
367	0	0.307333	-0.46345	1.95611	182.209	42.7098	-1.04574	300	610	0	0.940457	-0.141494	1.3341	26.161	-107.087	43.2839	300	200	0	1.24779	-0.604944	3.29021	1639.38	-1111.33	-514.81	0	0	0
367	1	0.596996	-0.607757	2.6022	237.249	61.0993	-22.2629	300	610	0	1.38495	-0.0140604	1.78741	36.2648	-148.508	60.1745	300	200	0	1.98195	-0.621817	4.38961	2188.49	-1499.43	-789.791	0	0	0
367	2	0.977003	-0.732718	3.18633	283.781	80.4139	-54.549	300	610	0	1.87086	0.210498	2.20519	46.3181	-189.755	77.0737	300	200	0	2.84786	-0.52222	5.39152	2689.73	-1863.5	-1104.28	0	0	0
367	3	1.43534	-0.798119	3.54155	305.868	97.3323	-99.3918	300	610	0	2.32803	0.557416	2.47456	54.1987	-222.146	90.4838	300	200	0	3.76337	-0.240703	6.01611	3003.77	-2110.29	-1422.28	0	0	0
367	4	1.93488	-0.746368	3.42499	280.856	106.575	-156.775	300	610	0	2.64043	1.04522	2.42992	56.6663	-232.418	95.0445	300	200	0	4.57531	0.298847	5.85491	2927.09	-2101.93	-1680.44	0	0	0
367	5	2.4025	-0.501588	2.51203	179.114	100.55	-224.072	300	610	0	2.63624	1.67689	1.8484	49.2076	-202.088	83.2677	300	200	0	5.03874	1.1753	4.36043	2186.75	-1651.53	-1780.98	0	0	0
367	6	2.71761	0.0281652	0.403221	-34.9855	69.2202	-294.654	300	610	0	2.0823	2.42782	0.453684	26.0308	-107.43	45.5179	300	200	0	4.79991	2.45599	0.856905	445.635	-525.677	-1586.54	0	0	0
367	7	2.70214	0.943713	-3.34819	-400.11	0.375594	-356.315	300.112	729.5	0	0.687037	3.23045	-2.0662	-19.6779	79.4845	-29.5785	338.469	209.524	0	3.38918	4.17417	-5.41439	-2675.06	1541.5	-919.356	314.75	531.071	0
367	8	2.1149	2.34041	-9.17863	-952.193	-119.442	-389.673	286.987	713.74	0	-1.88218	3.95657	-6.02051	-95.0976	388.098	-154.058	364.463	215.796	0	0.232724	6.29698	-15.1991	-7548.1	4817.23	431.707	317.676	516.5	0
367	9	0.654975	4.28434	-17.4161	-1714.97	-303.07	-366.888	282.598	708.47	0	-5.96046	4.39902	-11.6497	-206.553	844.384	-338.617	372.481	217.73	0	-5.30548	8.68336	-29.0658	-14458.5	9515.71	2692.06	318.624	511.779	0
368	0	-2.02006	6.77694	-28.1318	-2686.02	-559.605	-251.177	280.108	705.48	0	-11.8177	4.25637	-19.0247	-357.574	1462.9	-589.398	376.894	218.795	0	-13.8378	11.0333	-47.1565	-23479.3	15714.4	6065.2	319.155	509.133	0
368	1	-6.21008	9.72483	-41.0037	-3825.94	-889.927	-3.50006	278.296	703.307	0	-19.5425	3.16291	-27.9692	-546.851	2238.86	-903.318	380.047	219.552	0	-25.7525	12.8877	-68.9729	-34360.3	23276.9	10656.1	319.557	507.14	0
368	2	-11.99	12.9588	-55.352	-5068.33	-1282.81	394.819	276.825	701.565	0	-28.9034	0.831675	-38.1723	-768.108	3152.37	-1265.34	382.583	220.122	0	-40.8933	13.7904	-93.5242	-46573.7	31889.7	16361.2	319.99	505.063	0
368	3	-19.117	16.3097	-70.365	-6347.71	-1715.93	923.712	275.614	700.211	0	-39.3632	-2.78598	-49.5238	-1013.12	4193.42	-1654.5	384.675	220.457	0	-58.4802	13.5237	-119.889	-59539.1	41251.2	22860.3	320.665	502.034	0
368	4	-27.1854	19.6602	-85.3541	-7619.07	-2162.12	1542.66	274.669	699.264	0	-50.3499	-7.53771	-62.3905	-1276.33	5390.98	-2055.25	386.407	220.457	0	-77.5353	12.1224	-147.745	-72857.6	51273.9	29777.2	321.854	497.071	0
368	5	-35.8071	22.9096	-99.9902	-8863.73	-2593.79	2221.68	274.06	698.646	0	-61.5598	-13.2745	-77.5926	-1558.1	6819.26	-2463.27	387.885	220.081	0	-97.3669	9.63515	-177.583	-86471.9	62173.9	36803.3	323.794	489.543	0
368	6	-44.6493	25.9457	-114.521	-10093.7	-2980.76	2943.13	273.972	698.139	0	-73.0482	-20.0153	-96.1777	-1865.03	8580.55	-2884.42	389.216	219.392	0	-117.698	5.93037	-210.698	-100767	74458.8	43683.6	326.577	479.605	0
368	7	-53.4686	28.7027	-129.837	-11352.6	-3286.05	3693.2	274.691	697.437	0	-85.1376	-28.0015	-119.184	-2207.68	10784.1	-3329.33	390.483	218.523	0	-138.606	0.70118	-249.021	-116564	88857.3	50217.6	330.11	468.224	0
368	8	-62.1804	31.2143	-147.369	-12709.3	-3466.58	4468.92	276.477	696.242	0	-98.259	-37.6472	-147.43	-2595.99	13527.7	-3805.89	391.757	217.608	0	-160.439	-6.43291	-294.799	-134995	106202	56315	334.129	456.875	0
368	9	-70.8622	33.597	-168.94	-14253.4	-3477.43	5281.99	279.416	694.37	0	-112.78	-49.3973	-181.268	-3033.48	16872.6	-4314.37	393.081	216.735	0	-183.642	-15.8002	-350.208	-157352	127272	62009.5	338.249	447.145	0
369	0	-79.7014	36.0283	-196.605	-16087.5	-3275	6148.56	283.342	691.827	0	-128.855	-63.5645	-220.252	-3512.88	20805.2	-4845.44	394.461	215.949	0	-208.557	-27.5362	-416.857	-184902	152598	67431.2	342.053	440.391	0
369	1	-88.9544	38.7287	-232.347	-18311.8	-2819.63	7082.92	287.865	688.813	0	-146.303	-80.1806	-262.786	-4013.24	25193.7	-5378.86	395.872	215.272	0	-235.258	-41.4519	-495.133	-218604	182206	72791.3	345.188	437.486	0
369	2	-98.9211	41.9323	-277.584	-20997.7	-2082.83	8097.88	292.497	685.645	0	-164.519	-98.822	-305.889	-4498.34	29758.3	-5883.16	397.284	214.706	0	-263.44	-56.8897	-583.473	-258731	215363	78393.4	347.432	438.752	0
369	3	-109.9	45.8656	-332.603	-24156.6	-1061.12	9199.43	296.81	682.629	0	-182.427	-118.434	-345.302	-4918.78	34073.1	-6317.49	398.676	214.245	0	-292.327	-72.5684	-677.906	-304507	250415	84635.8	348.697	444.05	0
369	4	-122.106	50.7349	-396.019	-27712.6	207.629	10378.4	300.524	679.978	0	-198.498	-137.297	-376.157	-5221.02	37624.5	-6637.33	400.023	213.88	0	-320.604	-86.562	-772.177	-353892	284874	91956.5	348.994	452.923	0
369	5	-135.545	56.6794	-464.33	-31481.3	1632.65	11605.8	303.516	677.799	0	-210.891	-153.263	-394.275	-5363.67	39937.5	-6801.56	401.294	213.604	0	-346.437	-96.5838	-858.605	-403577	315781	100690	348.416	464.639	0
369	6	-149.85	63.6632	-531.748	-35159.6	3070.35	12826.9	305.774	676.121	0	-217.768	-164.244	-397.612	-5333.3	40729.4	-6779.67	402.435	213.413	0	-367.618	-100.58	-929.36	-449209	340253	110835	347.129	478.159	0
369	7	-164.107	71.3477	-590.708	-38349	4343.19	13954.2	307.353	674.92	0	-217.696	-168.759	-386.99	-5149.29	40002.6	-6558.97	403.368	213.306	0	-381.803	-97.4116	-977.698	-485904	355982	121816	345.357	492.205	0
369	8	-176.797	79.0429	-633.365	-40632.7	5279.83	14869.3	308.336	674.154	0	-210.013	-166.313	-365.649	-4854.83	38021.7	-6147.08	403.984	213.277	0	-386.81	-87.2699	-999.014	-509159	361573	132390	343.344	505.468	0
369	9	-185.967	85.7992	-653.806	-41690.9	5768.09	15440.5	308.822	673.767	0	-194.988	-157.424	-338.032	-4501.05	35208.4	-5568.49	404.157	213.315	0	-380.956	-71.6249	-991.838	-516058	356814	140822	341.314	516.839	0
370	0	-189.658	90.6042	-649.975	-41404.6	5795.9	15552.6	308.917	673.702	0	-173.737	-143.366	-308.553	-4133.71	32018.3	-4859.76	403.769	213.397	0	-363.395	-52.7623	-958.528	-506266	342816	145303	339.45	525.528	0
370	1	-186.465	92.5973	-624.277	-39889.5	5454.37	15139.1	308.737	673.897	0	-147.917	-125.772	-280.822	-3786.89	28850.8	-4063.59	402.737	213.485	0	-334.382	-33.1747	-905.1	-482242	321885	144450	337.902	531.046	0
370	2	-175.96	91.2352	-582.602	-37450	4902.03	14203.1	308.414	674.281	0	-119.351	-106.275	-257.346	-3482.06	26003.9	-3221.33	401.046	213.531	0	-295.311	-15.0402	-839.947	-448510	297065	137676	336.795	533.115	0
370	3	-158.789	86.3809	-532.465	-34485.7	4313.08	12818.7	308.1	674.766	0	-89.7146	-86.2826	-239.54	-3229.22	23664.9	-2367.12	398.793	213.481	0	-248.503	0.0982513	-772.005	-410422	271508	125285	336.241	531.637	0
370	4	-136.434	78.2971	-481.21	-31396.6	3835.04	11109.7	307.97	675.245	0	-60.3645	-66.8712	-227.886	-3028.78	21921.2	-1525.65	396.194	213.291	0	-196.799	11.426	-709.096	-372992	247931	108310	336.323	526.784	0
370	5	-110.78	67.5519	-434.808	-28517.9	3569.44	9218.92	308.209	675.587	0	-32.2861	-48.795	-222.147	-2874.42	20779.6	-713.061	393.54	212.939	0	-143.066	18.7569	-656.955	-340155	228303	88165.8	337.063	519.145	0
370	6	-83.6697	54.8883	-397.362	-26089.4	3571.88	7280.2	308.989	675.656	0	-6.11334	-32.5506	-221.597	-2755.89	20190.4	60.672	391.113	212.437	0	-89.783	22.3378	-618.959	-314483	213760	66303.4	338.391	509.817	0
370	7	-56.6169	41.1192	-371.082	-24251.1	3859.01	5400.71	310.399	675.353	0	17.798	-18.4669	-225.244	-2661.42	20073.1	789.376	389.117	211.816	0	-38.8189	22.6523	-596.326	-297234	204693	43962.5	340.133	500.265	0
370	8	-30.7073	27.0675	-356.522	-23055.3	4414.47	3655.15	312.382	674.667	0	39.2517	-6.7884	-232.011	-2579.86	20336.4	1468.85	387.653	211.12	0	8.54439	20.2791	-588.533	-288542	200901	22088.8	342.055	491.928	0
370	9	-6.67446	13.5494	-352.926	-22484.4	5194.01	2091.7	314.717	673.708	0	58.0843	2.27573	-240.866	-2502.33	20892.4	2094.79	386.739	210.389	0	51.4098	15.8251	-593.792	-287685	201756	1388.59	343.932	485.768	0
371	0	14.9335	1.37756	-358.619	-22469.6	6130.96	744.289	317.096	672.656	0	74.0867	8.54835	-250.916	-2423.12	21665.1	2660.61	386.344	209.657	0	89.0202	9.92591	-609.535	-293357	206383	-17544.1	345.602	482.062	0
371	1	33.5863	-8.65289	-371.424	-22913	7143.94	-355.375	319.234	671.69	0	86.9927	11.9131	-261.457	-2339.96	22595.4	3157.06	386.421	208.95	0	120.579	3.26019	-632.881	-303957	213816	-34106.4	346.99	480.521	0
371	2	48.6777	-15.825	-389.079	-23709.8	8148.23	-1171.32	320.942	670.938	0	96.5242	12.3573	-272.014	-2254.21	23642.2	3573.94	386.915	208.287	0	145.202	-3.46773	-661.093	-317872	223149	-47635.9	348.088	480.575	0
371	3	59.547	-19.5909	-409.602	-24768.4	9068.39	-1664.65	322.14	670.47	0	102.461	10.0073	-282.342	-2170.97	24779.5	3901.75	387.764	207.689	0	162.008	-9.5836	-691.944	-333725	233655	-57453.8	348.917	481.636	0
371	4	65.6059	-19.6491	-431.56	-26022.6	9849.12	-1802.21	322.822	670.299	0	104.7	5.13746	-292.379	-2098.71	25991.6	4133.15	388.897	207.178	0	170.306	-14.5116	-723.94	-350546	244848	-62982.2	349.508	483.257	0
371	5	66.512	-15.9888	-454.184	-27436.3	10462.5	-1568.33	323.036	670.408	0	103.292	-1.83961	-302.159	-2047.7	27263.4	4264.81	390.229	206.777	0	169.804	-17.8284	-756.343	-367824	256478	-63882.9	349.879	485.187	0
371	6	62.3135	-8.89556	-477.294	-28998.9	10910.4	-974.223	322.859	670.757	0	98.4524	-10.3937	-311.727	-2027.52	28574.4	4297.96	391.665	206.504	0	160.766	-19.2892	-789.021	-385447	268474	-60164.7	350.043	487.339	0
371	7	53.5073	1.0825	-501.085	-30711.6	11220.5	-61.7235	322.392	671.29	0	90.5563	-19.9087	-321.108	-2045.69	29895.9	4237.28	393.102	206.371	0	144.064	-18.8262	-822.193	-403544	280859	-52223.1	350.008	489.716	0
371	8	40.995	13.2043	-525.852	-32572.1	11436.8	1100.18	321.749	671.942	0	80.1186	-29.7319	-330.286	-2107.15	31191.6	4090.02	394.438	206.38	0	121.114	-16.5276	-856.139	-422300	293657	-40798.7	349.791	492.334	0
371	9	25.9531	26.6325	-551.751	-34562.9	11608.4	2425.13	321.039	672.642	0	67.7582	-39.2335	-339.209	-2213.2	32423.1	3866.43	395.585	206.525	0	93.7113	-12.6009	-890.96	-441791	306821	-26871.7	349.42	495.181	0
372	0	9.66682	40.538	-578.658	-36645.9	11777.8	3821.84	320.354	673.329	0	54.1519	-47.8707	-347.805	-2360.64	33558.5	3580.04	396.486	206.787	0	63.8187	-7.33269	-926.463	-461901	320212	-11525.1	348.935	498.184	0
372	1	-6.6302	54.185	-606.122	-38764.5	11975.2	5205.32	319.757	673.955	0	39.9752	-55.2485	-356.006	-2542.61	34576.5	3246.98	397.124	207.142	0	33.345	-1.0635	-962.128	-482294	333589	4182.62	348.384	501.225	0
372	2	-21.8822	66.9846	-633.401	-40850.2	12216.8	6504.79	319.288	674.493	0	25.8455	-61.168	-363.736	-2749.96	35467.6	2884.38	397.509	207.56	0	3.96323	5.81662	-997.137	-502443	346635	19313.2	347.821	504.166	0
372	3	-35.2897	78.5176	-659.562	-42831.3	12508.1	7667.89	318.964	674.939	0	12.2768	-65.6383	-370.904	-2972.05	36231.2	2508.58	397.684	208.013	0	-23.0129	12.8793	-1030.47	-521699	358984	33111.6	347.298	506.875	0
372	4	-46.3414	88.5317	-683.646	-44643.2	12845.3	8662.1	318.789	675.302	0	-0.346954	-68.8447	-377.402	-3198.08	36872.4	2133.45	397.701	208.474	0	-46.6883	19.687	-1061.05	-539401	370273	45039.3	346.857	509.257	0
372	5	-54.814	96.9234	-704.839	-46237.2	13216.8	9474.39	318.752	675.6	0	-11.7794	-71.0906	-383.11	-3418.61	37398.2	1769.92	397.617	208.923	0	-66.5935	25.8328	-1087.95	-554990	380196	54786.6	346.523	511.264	0
372	6	-60.751	103.72	-722.606	-47587.1	13606.8	10109.4	318.83	675.855	0	-21.903	-72.7334	-387.927	-3626.31	37817.5	1426.63	397.486	209.348	0	-82.654	30.9864	-1110.53	-568101	388552	62270.7	346.306	512.897	0
372	7	-64.4246	109.063	-736.771	-48691	14000.6	10586.8	319.003	676.087	0	-30.714	-74.1263	-391.8	-3815.9	38144.5	1111.05	397.357	209.739	0	-95.1385	34.9368	-1128.57	-578620	395283	67620.7	346.205	514.188	0
372	8	-66.2899	113.196	-747.536	-49570.3	14389.6	10938.4	319.249	676.312	0	-38.3074	-75.5742	-394.759	-3984.1	38400.8	830.329	397.276	210.092	0	-104.597	37.6214	-1142.29	-586697	400499	71153.5	346.214	515.194	0
372	9	-66.929	116.439	-755.432	-50265.1	14770.5	11205.2	319.552	676.538	0	-44.8604	-77.3034	-396.918	-4130.06	38614.6	590.046	397.286	210.405	0	-111.789	39.136	-1152.35	-592714	404456	73334.9	346.327	515.982	0
373	0	-66.9862	119.172	-761.217	-50828.1	15141	11433.8	319.891	676.772	0	-50.6129	-79.4448	-398.466	-4255.98	38815.7	392.001	397.413	210.681	0	-117.599	39.7276	-1159.68	-597213	407506	74728.3	346.527	516.624	0
373	1	-67.1026	121.79	-765.734	-51317.3	15496.6	11670.5	320.238	677.017	0	-55.8508	-82.0282	-399.647	-4366.58	39028.8	232.851	397.658	210.926	0	-122.953	39.7621	-1165.38	-600802	410041	75934.8	346.788	517.179	0
373	2	-67.8543	124.662	-769.785	-51788.5	15832.3	11956.6	320.567	677.277	0	-60.8911	-84.9949	-400.705	-4468.02	39270.1	105.039	398.003	211.15	0	-128.745	39.6676	-1170.49	-604062	412429	77531.2	347.076	517.703	0
373	3	-69.6977	128.093	-774.053	-52290.6	16145.2	12323.9	320.858	677.554	0	-66.0595	-88.2275	-401.859	-4567.39	39547.2	-0.504545	398.411	211.366	0	-135.757	39.8659	-1175.91	-607488	414982	80010.6	347.361	518.238	0
373	4	-72.928	132.297	-779.059	-52861.5	16435.8	12791.7	321.097	677.853	0	-71.6594	-91.5859	-403.293	-4672.72	39862.3	-92.4784	398.842	211.586	0	-144.587	40.7115	-1182.35	-611465	417944	83730.6	347.615	518.812	0
373	5	-77.6611	137.384	-785.142	-53526.4	16707.8	13366	321.28	678.174	0	-77.9424	-94.9397	-405.149	-4791.95	40213.9	-179.224	399.257	211.828	0	-155.603	42.444	-1190.29	-616247	421478	88881.7	347.822	519.44	0
373	6	-83.8385	143.354	-792.459	-54296.9	16966.7	14039.9	321.41	678.517	0	-85.0829	-98.1904	-407.507	-4931	40596.7	-268.425	399.622	212.1	0	-168.921	45.164	-1199.97	-621961	425661	95478.8	347.971	520.123	0
373	7	-91.2481	150.116	-801.015	-55172.1	17219.5	14794.8	321.497	678.878	0	-93.1588	-101.28	-410.388	-5092.8	41003.9	-365.78	399.915	212.41	0	-184.407	48.8357	-1211.4	-628618	430496	103373	348.063	520.852	0
373	8	-99.5541	157.494	-810.698	-56140	17472.7	15602.7	321.553	679.249	0	-102.141	-104.192	-413.774	-5277.96	41428.6	-474.184	400.124	212.756	0	-201.695	53.3024	-1224.47	-636140	435924	112275	348.103	521.611	0
373	9	-108.333	165.253	-821.31	-57178.6	17732.3	16429.1	321.59	679.619	0	-111.889	-106.934	-417.636	-5485.34	41866.9	-593.45	400.247	213.134	0	-220.223	58.3196	-1238.95	-644391	441854	121793	348.105	522.372	0
374	0	-117.112	173.117	-832.593	-58257.2	18003	17236.2	321.623	679.971	0	-122.158	-109.518	-421.95	-5711.91	42318.6	-720.009	400.293	213.537	0	-239.27	63.5994	-1254.54	-653188	448170	131466	348.083	523.091	0
374	1	-125.41	180.785	-844.245	-59339.7	18288.9	17986.3	321.663	680.287	0	-132.606	-111.939	-426.698	-5953.06	42785.3	-847.075	400.271	213.951	0	-258.017	68.8458	-1270.94	-662318	454742	140814	348.054	523.723	0
374	2	-132.781	187.952	-855.931	-60388.4	18594.7	18643.6	321.725	680.553	0	-142.828	-114.176	-431.849	-6203.28	43266.8	-965.227	400.19	214.364	0	-275.609	73.7758	-1287.78	-671538	461425	149373	348.037	524.219	0
374	3	-138.847	194.324	-867.299	-61367.4	18926.6	19176.9	321.822	680.757	0	-152.381	-116.18	-437.354	-6456.62	43761.8	-1063.19	400.06	214.763	0	-291.228	78.1443	-1304.65	-680596	468063	156730	348.05	524.544	0
374	4	-143.32	199.644	-878.003	-62246.2	19289.3	19560.9	321.969	680.895	0	-160.809	-117.872	-443.15	-6706.3	44270.5	-1129.18	399.9	215.133	0	-304.129	81.7722	-1321.15	-689239	474504	162551	348.109	524.666	0
374	5	-146.016	203.709	-887.719	-63001.5	19683.9	19777.9	322.174	680.97	0	-167.664	-119.145	-449.166	-6944.07	44793.8	-1152.28	399.727	215.46	0	-313.68	84.5642	-1336.89	-697228	480600	166597	348.23	524.568	0
374	6	-146.851	206.388	-896.172	-63619.4	20110.3	19818.9	322.44	680.99	0	-172.539	-119.877	-455.331	-7160.9	45330.6	-1122.96	399.555	215.727	0	-319.39	86.5112	-1351.5	-704359	486222	168736	348.421	524.24	0
374	7	-145.843	207.645	-903.16	-64095.5	20568.7	19684.6	322.774	680.968	0	-175.101	-119.961	-461.6	-7348.64	45878.1	-1033.58	399.389	215.92	0	-320.944	87.6834	-1364.76	-710483	491280	168940	348.688	523.676	0
374	8	-143.101	207.548	-908.586	-64433.7	21058.5	19384.8	323.177	680.917	0	-175.123	-119.324	-467.964	-7500.92	46434.9	-879.512	399.227	216.029	0	-318.224	88.2239	-1376.55	-715530	495733	167289	349.031	522.876	0
374	9	-138.812	206.274	-912.477	-64643	21575.9	18938.1	323.646	680.844	0	-172.505	-117.939	-474.465	-7613.38	47004.7	-660.469	399.069	216.046	0	-311.317	88.3353	-1386.94	-719520	499606	163955	349.447	521.839	0
375	0	-133.218	204.09	-914.987	-64736.3	22114	18369.5	324.169	680.751	0	-167.288	-115.837	-481.175	-7684.04	47596.8	-381.241	398.918	215.969	0	-300.505	88.2528	-1396.16	-722561	502984	159185	349.93	520.568	0
375	1	-126.601	201.316	-916.357	-64729.3	22662.8	17708.4	324.731	680.638	0	-159.669	-113.121	-488.174	-7713.41	48223.3	-51.5812	398.783	215.801	0	-286.271	88.1957	-1404.53	-724822	505986	153276	350.47	519.074	0
375	2	-119.272	198.284	-916.856	-64640.9	23211.9	16986.4	325.317	680.503	0	-150	-109.973	-495.507	-7703.98	48895.5	314.831	398.678	215.548	0	-269.272	88.3104	-1412.36	-726490	508742	146550	351.054	517.38	0
375	3	-111.552	195.286	-916.739	-64491.9	23753.1	16234.3	325.91	680.349	0	-138.755	-106.648	-503.187	-7659.19	49624.7	701.744	398.621	215.221	0	-250.307	88.638	-1419.93	-727745	511371	139325	351.677	515.519	0
375	4	-103.756	192.564	-916.236	-64305.5	24282.1	15480.5	326.502	680.185	0	-126.496	-103.441	-511.214	-7583.91	50423.8	1092.43	398.635	214.835	0	-230.252	89.1226	-1427.45	-728759	513993	131900	352.335	513.529	0
375	5	-96.1678	190.288	-915.561	-64106.9	24798.1	14748.3	327.085	680.019	0	-113.81	-100.651	-519.607	-7485.97	51305.9	1472.51	398.74	214.407	0	-209.978	89.6373	-1435.17	-729704	516734	124536	353.028	511.443	0
375	6	-89.0287	188.556	-914.926	-63922.3	25302.4	14055.6	327.655	679.866	0	-101.26	-98.5403	-528.42	-7376.42	52285.9	1831.36	398.948	213.959	0	-190.289	90.0153	-1443.35	-730767	519726	117451	353.756	509.294	0
375	7	-82.5212	187.396	-914.543	-63775.6	25797.8	13414.9	328.208	679.735	0	-89.3327	-97.3077	-537.749	-7268.87	53383.7	2161.32	399.273	213.517	0	-171.854	90.0887	-1452.29	-732141	523118	110807	354.522	507.106	0
375	8	-76.7615	186.785	-914.633	-63686.4	26288.9	12834.1	328.743	679.63	0	-78.4007	-97.062	-547.756	-7179.42	54627.9	2456.49	399.73	213.107	0	-155.162	89.7228	-1462.39	-734037	527082	104712	355.332	504.888	0
375	9	-71.7938	186.657	-915.423	-63668.4	26782	12316.1	329.256	679.551	0	-68.6917	-97.8126	-558.7	-7127.63	56058.1	2712.9	400.337	212.758	0	-140.485	88.8446	-1474.12	-736679	531820	99214.9	356.196	502.634	0
376	0	-67.5904	186.929	-917.143	-63729.8	27283.5	11857.8	329.748	679.487	0	-60.2712	-99.466	-570.936	-7137.67	57724.7	2929.51	401.105	212.502	0	-127.862	87.4634	-1488.08	-740314	537569	94310.7	357.126	500.317	0
376	1	-64.0625	187.508	-920.002	-63874.1	27799.1	11451.2	330.216	679.428	0	-53.0363	-101.836	-584.907	-7237.44	59688.7	3108.67	402.048	212.374	0	-117.099	85.672	-1504.91	-745182	544581	89946.8	358.135	497.9	0
376	2	-61.0817	188.299	-924.137	-64100.1	28332.8	11084.3	330.659	679.362	0	-46.7174	-104.672	-601.083	-7455.24	62018.1	3254.82	403.177	212.403	0	-107.799	83.6268	-1525.22	-751481	553091	86030.5	359.238	495.336	0
376	3	-58.5039	189.206	-929.573	-64402.1	28887.9	10743.5	331.077	679.281	0	-40.8884	-107.691	-619.895	-7815.6	64779.5	3371.45	404.501	212.608	0	-99.3923	81.5157	-1549.47	-759324	563279	82434.7	360.451	492.58	0
376	4	-56.1863	190.14	-936.231	-64769.8	29466.7	10415.2	331.474	679.181	0	-34.9818	-110.615	-641.654	-8334.79	68025.3	3457.56	406.016	212.99	0	-91.1681	79.5249	-1577.88	-768719	575234	79000.2	361.787	489.603	0
376	5	-54.0003	191.026	-943.94	-65189.7	30069.4	10087	331.855	679.061	0	-28.313	-113.209	-666.496	-9018.15	71786.5	3506.46	407.707	213.531	0	-82.3133	77.8168	-1610.44	-779576	588938	75541.3	363.247	486.397	0
376	6	-51.8376	191.805	-952.465	-65647	30691.1	9747.16	332.223	678.923	0	-20.1416	-115.269	-694.371	-9860.05	76071.8	3508.93	409.555	214.2	0	-71.9792	76.5364	-1646.84	-791711	604269	71866.3	364.829	482.978	0
376	7	-49.6104	192.442	-961.537	-66127.6	31322.5	9385.78	332.575	678.773	0	-9.76465	-116.618	-725.006	-10843	80861.1	3457.97	411.532	214.956	0	-59.375	75.824	-1686.54	-804870	620997	67806.2	366.517	479.388	0
376	8	-47.2551	192.912	-970.904	-66618.4	31954.7	8996.37	332.912	678.615	0	3.39072	-117.125	-757.829	-11935.4	86087.2	3349.92	413.597	215.749	0	-43.8643	75.7872	-1728.73	-818734	638768	63229.9	368.282	475.707	0
376	9	-44.73	193.205	-980.37	-67107.5	32582.8	8576.36	333.235	678.451	0	19.6793	-116.742	-791.916	-13092.1	91620.8	3183.28	415.695	216.532	0	-25.0507	76.4635	-1772.29	-832938	657092	58048.1	370.081	472.051	0
377	0	-42.0048	193.314	-989.808	-67582.5	33203.4	8125.52	333.545	678.278	0	39.1586	-115.495	-826.017	-14257	97268.5	2958.63	417.756	217.26	0	-2.84616	77.8194	-1815.83	-847091	675356	52221.2	371.853	468.562	0
377	1	-39.0566	193.236	-999.152	-68031.6	33812.6	7645.17	333.841	678.089	0	61.5368	-113.48	-858.633	-15366.1	102784	2678.04	419.706	217.896	0	22.4802	79.7565	-1857.79	-860779	692853	45767.3	373.526	465.397	0
377	2	-35.8791	192.965	-1008.35	-68444.3	34405.7	7137.91	334.121	677.878	0	86.1563	-110.866	-888.134	-16351.3	107891	2344.53	421.481	218.411	0	50.2772	82.0982	-1896.48	-873573	708828	38766.9	375.032	462.706	0
377	3	-32.4879	192.487	-1017.31	-68812.2	34980	6606.29	334.385	677.641	0	112.025	-107.902	-912.949	-17147.3	112318	1963.46	423.027	218.782	0	79.5376	84.5844	-1930.26	-885051	722559	31357.6	376.31	460.616	0
377	4	-28.9171	191.789	-1025.96	-69128.6	35535.1	6051.78	334.636	677.38	0	137.9	-104.896	-931.765	-17699.6	115830	1543.44	424.312	218.996	0	108.983	86.894	-1957.72	-894843	733450	23722.9	377.317	459.215	0
377	5	-25.2139	190.861	-1034.15	-69388.7	36071.3	5475.52	334.88	677.098	0	162.386	-102.183	-943.665	-17971.4	118256	1095.05	425.316	219.044	0	137.172	88.6775	-1977.81	-902666	741087	16077.1	378.029	458.549	0
377	6	-21.4325	189.692	-1041.74	-69589	36588.5	4879.29	335.122	676.801	0	184.068	-100.105	-948.205	-17948.1	119505	627.975	426.033	218.928	0	162.635	89.5874	-1989.95	-908341	745271	8643.74	378.441	458.626	0
377	7	-17.6272	188.286	-1048.6	-69727.7	37085.3	4265.57	335.367	676.496	0	201.648	-98.9788	-945.434	-17637.9	119567	148.061	426.468	218.656	0	184.02	89.3075	-1994.03	-911809	746028	1628.97	378.561	459.419	0
377	8	-13.8405	186.666	-1054.59	-69803.5	37558.1	3637.65	335.614	676.19	0	214.082	-99.0762	-935.851	-17070.4	118510	-343.419	426.634	218.24	0	200.242	87.5898	-1990.44	-913138	743588	-4802.6	378.409	460.875	0
377	9	-10.0967	184.875	-1059.65	-69816	38000.8	3000.1	335.862	675.886	0	220.695	-100.575	-920.319	-16291.5	116466	-847.315	426.55	217.702	0	210.598	84.2991	-1979.97	-912510	738348	-10537.4	378.015	462.915	0
378	0	-6.40401	182.972	-1063.78	-69765.5	38404.8	2358.63	336.102	675.583	0	221.236	-103.516	-899.953	-15357.4	113607	-1361.54	426.237	217.065	0	214.832	79.4562	-1963.73	-910205	730819	-15506.9	377.41	465.45	0
378	1	-2.76705	181.025	-1067.04	-69653	38759.9	1719.47	336.325	675.277	0	215.9	-107.776	-875.99	-14327.5	110126	-1876.79	425.716	216.356	0	213.133	73.2483	-1943.03	-906559	721565	-19675	376.625	468.378	0
378	2	0.794942	179.087	-1069.51	-69480.4	39055.9	1089.1	336.517	674.964	0	205.277	-113.092	-849.655	-13258.6	106214	-2375.81	425.008	215.605	0	206.072	65.9948	-1919.17	-901906	711129	-23028.6	375.694	471.597	0
378	3	4.23437	177.191	-1071.23	-69250.9	39283.9	474.322	336.672	674.646	0	190.267	-119.101	-822.046	-12199.7	102046	-2835.52	424.137	214.841	0	194.502	58.0899	-1893.28	-896525	699978	-25570.6	374.648	475.003	0
378	4	7.47402	175.345	-1072.2	-68968.7	39436.4	-117.247	336.781	674.324	0	171.969	-125.395	-794.082	-11189.2	97778.1	-3230.79	423.134	214.091	0	179.443	49.9501	-1866.28	-890620	688486	-27315.9	373.523	478.5	0
378	5	10.4168	173.539	-1072.38	-68638.2	39508.4	-676.987	336.842	674.005	0	151.549	-131.568	-766.487	-10255.2	93534.8	-3538.78	422.03	213.379	0	161.966	41.971	-1838.87	-884331	676930	-28288.6	372.35	482.005	0
378	6	12.9621	171.76	-1071.73	-68263.4	39497.9	-1195.85	336.854	673.695	0	130.125	-137.266	-739.812	-9415.76	89414.2	-3742.91	420.861	212.727	0	143.087	34.4941	-1811.54	-877741	665507	-28522.4	371.162	485.441	0
378	7	15.0221	169.997	-1070.18	-67846.7	39405.6	-1665.34	336.821	673.397	0	108.662	-142.214	-714.455	-8681.75	85487.5	-3835.76	419.654	212.152	0	123.685	27.7831	-1784.64	-870897	654348	-28062.1	369.982	488.744	0
378	8	16.5302	168.247	-1067.72	-67389.3	39233.2	-2078.02	336.745	673.115	0	87.9196	-146.236	-690.687	-8057.79	81802.1	-3820.35	418.436	211.666	0	104.45	22.0114	-1758.41	-863837	643544	-26962.3	368.832	491.862	0
378	9	17.4453	166.521	-1064.37	-66892.3	38981.6	-2427.64	336.624	672.847	0	68.4258	-149.255	-668.671	-7543.16	78386.2	-3709.03	417.227	211.281	0	85.8711	17.2654	-1733.04	-856608	633159	-25283.9	367.724	494.758	0
379	0	17.7551	164.841	-1060.24	-66357.1	38651.1	-2709.27	336.455	672.587	0	50.4916	-151.278	-648.49	-7132.26	75254.2	-3520.03	416.045	210.998	0	68.2467	13.5633	-1708.73	-849281	623248	-23089.3	366.661	497.407	0
379	1	17.4736	163.244	-1055.44	-65786	38244.3	-2919.59	336.235	672.33	0	34.2359	-152.369	-630.165	-6816.21	72408.4	-3273.95	414.904	210.817	0	51.7095	10.8745	-1685.61	-841934	613853	-20437.3	365.646	499.793	0
379	2	16.6313	161.765	-1050.1	-65181.3	37765.7	-3057.39	335.964	672.071	0	19.6263	-152.637	-613.652	-6584.27	69838.9	-2991.77	413.809	210.73	0	36.2576	9.12743	-1663.75	-834620	604991	-17381.3	364.676	501.912	0
379	3	15.2664	160.429	-1044.27	-64545.6	37221.3	-3123.96	335.643	671.809	0	6.52819	-152.214	-598.831	-6424.77	67525.5	-2693.14	412.762	210.729	0	21.7946	8.21541	-1643.11	-827350	596632	-13970.6	363.749	503.768	0
379	4	13.4208	159.251	-1037.98	-63882.3	36616.3	-3122.71	335.276	671.545	0	-5.24404	-151.242	-585.516	-6325.63	65442.4	-2394.05	411.769	210.804	0	8.17677	8.00845	-1623.5	-820097	588716	-10252.1	362.863	505.378	0
379	5	11.1383	158.232	-1031.23	-63196.1	35955.3	-3058.22	334.866	671.282	0	-15.8835	-149.869	-573.485	-6275.14	63562.6	-2105.5	410.836	210.942	0	-4.74513	8.36322	-1604.71	-812816	581160	-6272.45	362.016	506.768	0
379	6	8.46374	157.369	-1024	-62492.8	35243.6	-2935.8	334.418	671.028	0	-25.5644	-148.243	-562.519	-6262.8	61861	-1833.79	409.971	211.133	0	-17.1007	9.12627	-1586.52	-805459	573880	-2081.71	361.206	507.967	0
379	7	5.4458	156.649	-1016.27	-61777.4	34488.2	-2761.8	333.936	670.789	0	-34.4326	-146.508	-552.438	-6279.29	60316.4	-1581.7	409.182	211.367	0	-28.9868	10.1415	-1568.71	-797982	566808	2263.53	360.435	508.998	0
379	8	2.1415	156.056	-1008.04	-61052.2	33696.4	-2543.27	333.428	670.565	0	-42.6011	-144.788	-543.116	-6315.87	58911.3	-1350.42	408.469	211.629	0	-40.4596	11.2674	-1551.16	-790356	559897	6700.44	359.702	509.875	0
379	9	-1.38221	155.574	-999.341	-60316.4	32874	-2287.02	332.896	670.356	0	-50.1469	-143.176	-534.472	-6365	57630.9	-1141.5	407.828	211.909	0	-51.5292	12.398	-1533.81	-782579	553122	11163.4	359.007	510.606	0
380	0	-5.04895	155.193	-990.252	-59568.4	32025.5	-1999.6	332.341	670.155	0	-57.1152	-141.717	-526.46	-6421.93	56461.6	-956.383	407.248	212.198	0	-62.1642	13.4761	-1516.71	-774689	546485	15589.7	358.341	511.195	0
380	1	-8.77899	154.904	-980.894	-58807.6	31156.2	-1687.79	331.763	669.953	0	-63.5287	-140.413	-519.053	-6484.76	55390.8	-793.626	406.715	212.493	0	-72.3077	14.4907	-1499.95	-766753	540002	19926.7	357.7	511.65	0
380	2	-12.501	154.689	-971.371	-58034.8	30272.5	-1358.6	331.165	669.745	0	-69.3982	-139.229	-512.223	-6552.77	54407.8	-647.541	406.219	212.793	0	-81.8992	15.4597	-1483.59	-758826	533690	24137	357.078	511.979	0
380	3	-16.1597	154.52	-961.719	-57251.1	29381.2	-1018.8	330.551	669.53	0	-74.7268	-138.11	-505.933	-6624.76	53503.1	-509.893	405.751	213.094	0	-90.8865	16.41	-1467.65	-750923	527542	28197.1	356.474	512.186	0
380	4	-19.7167	154.36	-951.932	-56458.9	28489	-674.642	329.928	669.31	0	-79.5092	-136.995	-500.117	-6698.28	52667.8	-372.707	405.311	213.393	0	-99.2259	17.3646	-1452.05	-743026	521534	32091	355.891	512.283	0
380	5	-23.1493	154.167	-941.994	-55661.9	27603.3	-331.288	329.303	669.089	0	-83.7302	-135.83	-494.684	-6770.24	51893	-229.814	404.901	213.686	0	-106.88	18.3369	-1436.68	-735105	515630	35807.1	355.333	512.283	0
380	6	-26.4495	153.903	-931.89	-54864.8	26732.7	7.17651	328.687	668.875	0	-87.3686	-134.571	-489.539	-6837.48	51170.6	-76.6616	404.528	213.967	0	-113.818	19.3324	-1421.43	-727135	509795	39338.2	354.806	512.205	0
380	7	-29.6178	153.541	-921.621	-54072.5	25886	337.219	328.087	668.671	0	-90.4072	-133.19	-484.61	-6897.43	50494	89.8881	404.195	214.233	0	-120.025	20.3512	-1406.23	-719104	504010	42680.7	354.315	512.064	0
380	8	-32.6536	153.065	-911.202	-53288.5	25068.9	655.866	327.512	668.481	0	-92.8432	-131.678	-479.857	-6949.28	49857.2	269.881	403.9	214.482	0	-125.497	21.3869	-1391.06	-711016	498268	45829.2	353.863	511.871	0
380	9	-35.5491	152.474	-900.667	-52513.1	24282.8	961.595	326.961	668.305	0	-94.6878	-130.045	-475.275	-6994.58	49254.7	459.074	403.634	214.717	0	-130.237	22.4287	-1375.94	-702893	492571	48771.8	353.445	511.628	0
381	0	-38.2882	151.78	-890.08	-51744.7	23526.5	1254.71	326.432	668.135	0	-95.961	-128.308	-470.875	-7035.74	48682.8	651.132	403.388	214.942	0	-134.249	23.4722	-1360.96	-694778	486940	51495.5	353.058	511.335	0
381	1	-40.8503	151.003	-879.534	-50982.4	22799.4	1536.25	325.922	667.965	0	-96.6906	-126.479	-466.673	-7074.56	48139.3	840.606	403.154	215.16	0	-137.541	24.5235	-1346.21	-686730	481403	53990.7	352.695	510.997	0
381	2	-43.2158	150.163	-869.118	-50227.4	22101	1806.78	325.429	667.791	0	-96.9178	-124.577	-462.679	-7112.33	47623.2	1024.13	402.929	215.372	0	-140.134	25.5868	-1331.8	-678809	475990	56252.1	352.353	510.616	0
381	3	-45.3721	149.273	-858.891	-49482.1	21430.5	2066.42	324.951	667.612	0	-96.6995	-122.62	-458.898	-7149.88	47134.1	1200.59	402.712	215.581	0	-142.072	26.6531	-1317.79	-671056	470721	58279.8	352.03	510.199	0
381	4	-47.3189	148.333	-848.871	-48748.1	20787.3	2315.21	324.488	667.427	0	-96.105	-120.635	-455.326	-7186.67	46673	1370.85	402.504	215.784	0	-143.424	27.6984	-1304.2	-663482	465604	60081.1	351.726	509.748	0
381	5	-49.0709	147.338	-839.035	-48025.8	20170.5	2553.29	324.04	667.239	0	-95.2099	-118.653	-451.956	-7220.98	46240.1	1536.92	402.311	215.977	0	-144.281	28.6854	-1290.99	-656073	460633	61671	351.442	509.26	0
381	6	-50.6536	146.279	-829.343	-47315.1	19579.3	2780.76	323.608	667.051	0	-94.0915	-116.71	-448.789	-7251.58	45835.2	1701.29	402.131	216.158	0	-144.745	29.5689	-1278.13	-648805	455802	63069.7	351.18	508.73	0
381	7	-52.095	145.15	-819.757	-46616.4	19014.1	2997.17	323.195	666.866	0	-92.8262	-114.846	-445.841	-7278.1	45459.4	1866.46	401.963	216.324	0	-144.921	30.3037	-1265.6	-641660	451109	64298	350.943	508.151	0
381	8	-53.4183	143.952	-810.265	-45931.8	18476.7	3201.52	322.803	666.688	0	-91.484	-113.1	-443.136	-7300.44	45116.7	2034.57	401.812	216.475	0	-144.902	30.8523	-1253.4	-634640	446569	65373.8	350.737	507.516	0
381	9	-54.6379	142.692	-800.9	-45263.8	17969.7	3392.86	322.437	666.516	0	-90.1218	-111.494	-440.706	-7318.87	44812.6	2207.19	401.684	216.607	0	-144.76	31.1982	-1241.61	-627775	442213	66313	350.565	506.822	0
382	0	-55.7567	141.391	-791.752	-44614.1	17493.9	3570.99	322.095	666.349	0	-88.7779	-110.029	-438.61	-7334.7	44553	2384.93	401.578	216.723	0	-144.535	31.3617	-1230.36	-621134	438093	67131.6	350.43	506.062	0
382	1	-56.7711	140.077	-782.944	-43983.3	17048	3736.86	321.774	666.177	0	-87.4744	-108.682	-436.923	-7350.64	44343.6	2567.03	401.491	216.824	0	-144.246	31.3952	-1219.87	-614808	434276	67847.7	350.326	505.231	0
382	2	-57.6822	138.779	-774.586	-43372.9	16628.7	3892.7	321.468	665.995	0	-86.2294	-107.422	-435.711	-7370.09	44189.8	2751.55	401.42	216.915	0	-143.912	31.3563	-1210.3	-608878	430816	68483.1	350.251	504.325	0
382	3	-58.5046	137.516	-766.742	-42786.2	16233.3	4041.62	321.172	665.803	0	-85.0656	-106.229	-435.01	-7396.14	44097.6	2936.46	401.372	217.002	0	-143.57	31.2863	-1201.75	-603396	427748	69064.9	350.203	503.346	0
382	4	-59.267	136.303	-759.433	-42227.1	15861.3	4186.64	320.886	665.604	0	-84.0115	-105.097	-434.834	-7431.9	44072.9	3120.92	401.356	217.091	0	-143.278	31.2055	-1194.27	-598382	425092	69624.4	350.185	502.3	0
382	5	-60.0079	135.149	-752.641	-41698.7	15514	4329.69	320.613	665.403	0	-83.0973	-104.032	-435.194	-7481.37	44120.5	3305.18	401.381	217.191	0	-143.105	31.1178	-1187.83	-593836	422854	70194.5	350.204	501.189	0
382	6	-60.7693	134.06	-746.325	-41202.6	15193.6	4471.68	320.358	665.207	0	-82.3476	-103.042	-436.109	-7549.61	44244.2	3489.62	401.452	217.311	0	-143.117	31.0182	-1182.43	-589744	421038	70805.6	350.267	500.013	0
382	7	-61.5868	133.035	-740.434	-40739.4	14900.8	4612.86	320.124	665.021	0	-81.7707	-102.133	-437.605	-7642.09	44445.4	3673.88	401.565	217.463	0	-143.358	30.9021	-1178.04	-586084	419639	71479.5	350.377	498.767	0
382	8	-62.4789	132.078	-734.936	-40308.7	14636	4753.06	319.915	664.847	0	-81.3455	-101.305	-439.725	-7763.45	44724.4	3856.92	401.71	217.655	0	-143.824	30.773	-1174.66	-582851	418662	72223.1	350.534	497.444	0
382	9	-63.4409	131.202	-729.852	-39910	14398.8	4891.66	319.728	664.682	0	-81.0124	-100.553	-442.519	-7916.65	45083.1	4036.54	401.878	217.89	0	-144.453	30.6489	-1172.37	-580069	418127	73024.3	350.736	496.038	0
383	0	-64.4454	130.426	-725.249	-39541.8	14186.8	5027.55	319.561	664.522	0	-80.6758	-99.8686	-446.03	-8102.6	45524.3	4208.67	402.066	218.166	0	-145.121	30.5577	-1171.28	-577785	418061	73850.4	350.979	494.547	0
383	1	-65.451	129.772	-721.202	-39201.8	13996.1	5159.25	319.407	664.356	0	-80.2201	-99.2543	-450.255	-8319.64	46049.5	4367.8	402.274	218.478	0	-145.671	30.5177	-1171.46	-576041	418475	74651.5	351.257	492.981	0
383	2	-66.4155	129.251	-717.746	-38887.7	13823.6	5285.83	319.26	664.18	0	-79.5354	-98.7302	-455.147	-8563.55	46659	4507.6	402.514	218.815	0	-145.951	30.5209	-1172.89	-574841	419356	75370.3	351.567	491.354	0
383	3	-67.3063	128.861	-714.853	-38597.5	13668.6	5407.2	319.121	663.994	0	-78.537	-98.3276	-460.617	-8828.75	47353.7	4621.5	402.805	219.167	0	-145.843	30.5333	-1175.47	-574145	420664	75952.9	351.913	489.685	0
383	4	-68.1039	128.583	-712.45	-38329.2	13533.9	5522.98	318.996	663.799	0	-77.1708	-98.0807	-466.561	-9109.95	48133.7	4704.29	403.167	219.526	0	-145.275	30.5027	-1179.01	-573882	422344	76355.6	352.305	487.99	0
383	5	-68.7997	128.389	-710.427	-38081.4	13422.5	5631.89	318.894	663.604	0	-75.4093	-98.0187	-472.878	-9403.28	48997.9	4753.52	403.616	219.885	0	-144.209	30.37	-1183.3	-573963	424334	76546.1	352.751	486.283	0
383	6	-69.3905	128.241	-708.658	-37852.5	13333.7	5732.4	318.815	663.414	0	-73.2421	-98.1579	-479.503	-9706.66	49946.5	4768.95	404.163	220.243	0	-142.633	30.0831	-1188.16	-574297	426575	76502.9	353.259	484.565	0
383	7	-69.8736	128.108	-707.025	-37641	13265.4	5823.63	318.762	663.239	0	-70.6642	-98.5024	-486.423	-10019.5	50984	4751.27	404.814	220.598	0	-140.538	29.6054	-1193.45	-574809	429030	76212.3	353.835	482.828	0
383	8	-70.243	127.967	-705.446	-37445.7	13217.1	5905.28	318.736	663.081	0	-67.6642	-99.0484	-493.677	-10342.3	52117.8	4700.69	405.571	220.949	0	-137.907	28.9189	-1199.12	-575457	431691	75662.7	354.486	481.056	0
383	9	-70.4872	127.812	-703.897	-37264.7	13189.9	5977.03	318.738	662.941	0	-64.216	-99.7908	-501.334	-10675.5	53356.2	4615.9	406.429	221.294	0	-134.703	28.0211	-1205.23	-576239	434581	74839.7	355.214	479.231	0
384	0	-70.588	127.648	-702.416	-37095.8	13184.5	6038.31	318.77	662.812	0	-60.2745	-100.729	-509.491	-11020.4	54707	4493.71	407.376	221.63	0	-130.863	26.9189	-1211.91	-577196	437745	73721.3	356.02	477.337	0
384	1	-70.5258	127.487	-701.077	-36936.9	13201.1	6088.8	318.83	662.686	0	-55.7839	-101.87	-518.251	-11377.6	56177.9	4329.31	408.399	221.954	0	-126.31	25.6174	-1219.33	-578392	441240	72280.8	356.899	475.362	0
384	2	-70.2889	127.342	-699.945	-36786.7	13239.9	6129.14	318.916	662.557	0	-50.6941	-103.232	-527.691	-11747	57777.8	4116.61	409.492	222.261	0	-120.983	24.1103	-1227.64	-579881	445115	70493.9	357.849	473.299	0
384	3	-69.8789	127.22	-699.044	-36643.8	13299.9	6160.86	319.026	662.42	0	-44.9694	-104.84	-537.834	-12125.7	59515	3848.66	410.657	222.545	0	-114.848	22.3802	-1236.88	-581679	449391	68343.6	358.87	471.148	0
384	4	-69.3084	127.124	-698.367	-36507.3	13379.5	6185.53	319.158	662.275	0	-38.586	-106.714	-548.655	-12508.4	61394.2	3518.06	411.899	222.798	0	-107.894	20.41	-1247.02	-583771	454059	65821.9	359.962	468.918	0
384	5	-68.5968	127.055	-697.888	-36377.4	13477.1	6204.14	319.311	662.125	0	-31.5293	-108.865	-560.076	-12890.2	63411.2	3117.84	413.219	223.015	0	-100.126	18.1897	-1257.96	-586122	459084	62928.8	361.121	466.623	0
384	6	-67.7664	127.013	-697.561	-36254.7	13591.5	6217.11	319.484	661.974	0	-23.7978	-111.298	-571.961	-13268.9	65549.8	2642.96	414.605	223.199	0	-91.5642	15.7146	-1269.52	-588674	464393	59671.5	362.339	464.291	0
384	7	-66.8371	126.992	-697.326	-36140.7	13722.7	6224.59	319.679	661.828	0	-15.4093	-114.009	-584.14	-13643.7	67784.7	2091.72	416.042	223.357	0	-82.2464	12.9833	-1281.47	-591358	469895	56063.8	363.605	461.956	0
384	8	-65.8215	126.988	-697.144	-36036.9	13872.1	6226.96	319.899	661.692	0	-6.40664	-116.979	-596.419	-14011.8	70085.8	1465.95	417.511	223.493	0	-72.2282	10.0088	-1293.56	-594110	475494	52128	364.904	459.653	0
384	9	-64.7216	127	-697.011	-35944.1	14041.3	6225.39	320.145	661.569	0	3.13827	-120.17	-608.605	-14368.7	72420.6	770.758	418.994	223.609	0	-61.5833	6.82983	-1305.62	-596883	481103	47897.6	366.223	457.417	0
385	0	-63.5283	127.043	-696.979	-35861.5	14231.1	6221.6	320.418	661.453	0	13.1244	-123.53	-620.521	-14708.3	74756	14.2775	420.473	223.703	0	-50.4039	3.51351	-1317.5	-599663	486657	43417.3	367.542	455.28	0
385	1	-62.2272	127.146	-697.132	-35787.7	14441.2	6217.18	320.715	661.336	0	23.4215	-127.006	-632.003	-15022.7	77058.5	-792.987	421.927	223.77	0	-38.8057	0.139572	-1329.14	-602455	492103	38740.4	368.842	453.274	0
385	2	-60.8092	127.334	-697.549	-35722.5	14671.9	6213.33	321.034	661.211	0	33.8696	-130.56	-642.875	-15303.3	79293.3	-1639.56	423.342	223.804	0	-26.9396	-3.22607	-1340.42	-605261	497386	33925.7	370.101	451.428	0
385	3	-59.2774	127.62	-698.261	-35667.2	14924.5	6210.72	321.374	661.08	0	44.2846	-134.169	-652.944	-15541.8	81424.9	-2513.86	424.704	223.803	0	-14.9928	-6.54937	-1351.21	-608051	502431	29034.4	371.306	449.774	0
385	4	-57.6461	128	-699.247	-35623.3	15202	6209.62	321.741	660.945	0	54.4688	-137.824	-662.007	-15732.3	83418.6	-3404.38	426.009	223.765	0	-3.17733	-9.82416	-1361.25	-610769	507149	24128.4	372.448	448.335	0
385	5	-55.9369	128.464	-700.443	-35591	15507.2	6210.41	322.139	660.812	0	64.2202	-141.522	-669.88	-15872	85241.4	-4299.67	427.249	223.694	0	8.28323	-13.0585	-1370.32	-613336	511448	19270.7	373.522	447.128	0
385	6	-54.1727	128.998	-701.768	-35569.7	15841.9	6213.92	322.574	660.686	0	73.3393	-145.258	-676.42	-15961	86863.9	-5187.99	428.417	223.596	0	19.1666	-16.2601	-1378.19	-615674	515242	14525.4	374.522	446.16	0
385	7	-52.369	129.596	-703.15	-35559.1	16205.7	6220.56	323.047	660.571	0	81.6376	-149.018	-681.542	-16001.8	88262.8	-6056.62	429.504	223.479	0	29.2687	-19.4219	-1384.69	-617723	518471	9954.93	375.445	445.435	0
385	8	-50.5302	130.263	-704.556	-35560.2	16595.8	6229.7	323.555	660.472	0	88.949	-152.776	-685.222	-15998.1	89422.4	-6892.69	430.501	223.347	0	38.4188	-22.5127	-1389.78	-619463	521108	5616.81	376.284	444.95	0
385	9	-48.649	131.01	-706.001	-35573.7	17007.4	6240.2	324.09	660.388	0	95.1395	-156.486	-687.49	-15954.2	90335.3	-7685.08	431.399	223.206	0	46.4904	-25.4757	-1393.49	-620910	523159	1560.43	377.031	444.701	0
386	0	-46.7082	131.856	-707.553	-35598.6	17435.8	6251.24	324.642	660.312	0	100.114	-160.086	-688.421	-15874.6	91002	-8424.78	432.189	223.059	0	53.406	-28.2305	-1395.97	-622120	524667	-2173.56	377.679	444.682	0
386	1	-44.6879	132.822	-709.314	-35633.2	17875.5	6263.06	325.201	660.236	0	103.817	-163.505	-688.119	-15763.5	91430.5	-9104.12	432.87	222.908	0	59.1288	-30.6832	-1397.43	-623175	525698	-5549.71	378.219	444.889	0
386	2	-42.5795	133.933	-711.366	-35676.3	18319.9	6277.04	325.753	660.152	0	106.222	-166.678	-686.692	-15624.7	91631.3	-9715.83	433.439	222.754	0	63.6425	-32.745	-1398.06	-624144	526314	-8533.19	378.646	445.312	0
386	3	-40.3924	135.203	-713.736	-35727.8	18764.2	6294.78	326.29	660.057	0	107.325	-169.554	-684.227	-15461.6	91613.4	-10252	433.893	222.597	0	66.9323	-34.3513	-1397.96	-625063	526554	-11088.2	378.956	445.945	0
386	4	-38.1511	136.631	-716.407	-35788.8	19208.7	6317.51	326.813	659.956	0	107.135	-172.095	-680.773	-15278.1	91382.5	-10703.8	434.234	222.442	0	68.9841	-35.4639	-1397.18	-625932	526434	-13180.4	379.153	446.778	0
386	5	-35.886	138.211	-719.348	-35860.4	19661.5	6346.59	327.332	659.851	0	105.685	-174.273	-676.358	-15079	90944.1	-11062.3	434.461	222.294	0	69.7987	-36.062	-1395.71	-626745	525967	-14780.8	379.247	447.812	0
386	6	-33.6237	139.928	-722.556	-35943	20138.1	6383.58	327.871	659.744	0	103.028	-176.063	-671.003	-14869.4	90305.2	-11319.3	434.582	222.16	0	69.404	-36.1344	-1393.56	-627507	525180	-15871.2	379.253	449.046	0
386	7	-31.3757	141.77	-726.074	-36034.9	20661.5	6430.08	328.456	659.63	0	99.242	-177.441	-664.734	-14653.7	89477.2	-11469	434.606	222.044	0	67.8663	-35.6707	-1390.81	-628253	524124	-16449.3	379.19	450.487	0
386	8	-29.1235	143.722	-730.038	-36132.5	21263.3	6487.81	329.126	659.494	0	94.4283	-178.372	-657.593	-14434.4	88475.3	-11508.2	434.544	221.95	0	65.3048	-34.6495	-1387.63	-629072	522893	-16535.6	379.083	452.144	0
386	9	-26.8049	145.773	-734.706	-36229.5	21987.6	6558.58	329.927	659.312	0	88.7136	-178.805	-649.643	-14212.5	87317.3	-11437.2	434.408	221.877	0	61.9087	-33.0324	-1384.35	-630127	521638	-16180.1	378.958	454.034	0
387	0	-24.3025	147.913	-740.473	-36317.4	22895.1	6643.66	330.92	659.046	0	82.251	-178.688	-640.991	-13989.5	86023	-11257.9	434.203	221.825	0	57.9484	-30.7751	-1381.46	-631671	520576	-15472.5	378.843	456.178	0
387	1	-21.4407	150.128	-747.837	-36385.1	24062.9	6742.89	332.177	658.654	0	75.2082	-177.982	-631.794	-13768.9	84613.2	-10973.6	433.925	221.793	0	53.7675	-27.8536	-1379.63	-634030	519985	-14549.6	378.772	458.596	0
387	2	-17.9906	152.389	-757.31	-36420.7	25578	6854.31	333.775	658.092	0	67.75	-176.678	-622.229	-13555.7	83108.6	-10589.8	433.566	221.786	0	49.7594	-24.2896	-1379.54	-637547	520160	-13598.1	378.785	461.3	0
387	3	-13.6745	154.642	-769.336	-36413	27526.3	6973.86	335.779	657.331	0	60.0279	-174.801	-612.456	-13353.5	81530.9	-10114.8	433.121	221.803	0	46.3535	-20.1589	-1381.79	-642520	521370	-12852.8	378.924	464.29	0
387	4	-8.16704	156.817	-784.227	-36353.7	29981.5	7095.74	338.231	656.356	0	52.1803	-172.397	-602.624	-13164.4	79903.6	-9560.45	432.593	221.845	0	44.0133	-15.5803	-1386.85	-649169	523828	-12593	379.234	467.55	0
387	5	-1.10517	158.837	-802.151	-36235.8	33000.9	7213.96	341.141	655.173	0	44.3311	-169.535	-592.864	-12989.8	78251.2	-8941.46	431.988	221.91	0	43.2259	-10.6986	-1395.02	-657624	527682	-13129.1	379.75	471.042	0
387	6	7.88169	160.63	-823.123	-36052.5	36623	7323.65	344.493	653.8	0	36.5854	-166.301	-583.291	-12830.9	76597	-8274.29	431.319	221.997	0	44.4671	-5.67097	-1406.41	-667919	533010	-14776.8	380.503	474.716	0
387	7	19.1284	162.134	-846.953	-35795.9	40854.9	7422.1	348.238	652.264	0	29.0277	-162.784	-574.003	-12688.5	74961.3	-7573.96	430.594	222.105	0	48.1561	-0.650696	-1420.96	-679958	539792	-17820.9	381.506	478.499	0
387	8	32.889	163.297	-873.175	-35458	45654.8	7509.78	352.286	650.608	0	21.7229	-159.065	-565.095	-12563.1	73363.1	-6852.53	429.824	222.232	0	54.6119	4.23155	-1438.27	-693474	547878	-22480.2	382.751	482.299	0
387	9	49.2919	164.086	-901.016	-35033	50922.4	7589.26	356.517	648.882	0	14.7234	-155.216	-556.671	-12455.8	71822.4	-6120.18	429.021	222.376	0	64.0153	8.87006	-1457.69	-708017	556978	-28882.6	384.205	486.005	0
388	0	68.3031	164.482	-929.471	-34522.1	56504.5	7663.09	360.792	647.142	0	8.08042	-151.298	-548.838	-12368.5	70358.2	-5386.82	428.195	222.536	0	76.3835	13.1846	-1478.31	-723003	566689	-37049.3	385.816	489.502	0
388	1	89.6987	164.491	-957.416	-33935.6	62210.9	7734.21	364.978	645.445	0	1.84587	-147.359	-541.684	-12302.2	68985.8	-4662.24	427.354	222.711	0	91.5445	17.1327	-1499.1	-737776	576533	-46873.6	387.517	492.694	0
388	2	113.044	164.155	-983.696	-33293.4	67833.6	7808.42	368.958	643.845	0	-3.94449	-143.44	-535.261	-12257.6	67715.1	-3955.26	426.509	222.9	0	109.1	20.7153	-1518.96	-751664	585999	-58100.3	389.238	495.51	0
388	3	137.694	163.559	-1007.21	-32621.5	73166	7895.91	372.643	642.388	0	-9.2851	-139.589	-529.567	-12234.7	66551.1	-3273.01	425.671	223.103	0	128.409	23.9702	-1536.77	-764015	594585	-70322.4	390.916	497.904	0
388	4	162.829	162.831	-1027	-31948.7	78020.2	8011.12	375.969	641.109	0	-14.1962	-135.859	-524.552	-12233.4	65495.2	-2621	424.859	223.322	0	148.633	26.9714	-1551.55	-774269	601847	-83004.8	392.498	499.862	0
388	5	187.529	162.136	-1042.4	-31303.4	82245.3	8172.02	378.9	640.03	0	-18.71	-132.301	-520.136	-12253.4	64546.4	-2003.33	424.095	223.558	0	168.819	29.8348	-1562.54	-782016	607449	-95531.5	393.945	501.395	0
388	6	210.864	161.677	-1053.06	-30711.4	85737.9	8399.55	381.418	639.164	0	-22.86	-128.958	-516.222	-12294	63703.1	-1422.49	423.403	223.815	0	188.004	32.7192	-1569.28	-787044	611200	-107262	395.229	502.533	0
388	7	231.971	161.672	-1058.96	-30194.1	88446	8715.82	383.522	638.513	0	-26.6724	-125.855	-512.723	-12353.4	62964.5	-879.484	422.804	224.094	0	205.299	35.817	-1571.68	-789336	613060	-117586	396.337	503.319	0
388	8	250.11	162.33	-1060.38	-29767.4	90365.6	9140.18	385.22	638.072	0	-30.159	-122.996	-509.565	-12427.9	62329.6	-374.121	422.319	224.389	0	219.951	39.3348	-1569.94	-789052	613121	-125969	397.262	503.801	0
388	9	264.708	163.831	-1057.82	-29440.8	91530.7	9684.65	386.527	637.832	0	-33.3151	-120.365	-506.703	-12514	61796.7	94.2312	421.958	224.697	0	231.393	43.4661	-1564.53	-786482	611579	-131990	398.002	504.03	0
389	0	275.394	166.299	-1051.93	-29217.6	92000.8	10351.5	387.459	637.775	0	-36.1217	-117.938	-504.134	-12609.6	61362.6	526.083	421.719	225.012	0	239.272	48.3611	-1556.06	-782009	608697	-135380	398.559	504.048	0
389	1	282.002	169.78	-1043.38	-29093.9	91848.4	11132.9	388.029	637.884	0	-38.5525	-115.686	-501.896	-12714.9	61023.3	921.862	421.585	225.334	0	243.45	54.094	-1545.28	-776056	604771	-136028	398.928	503.891	0
389	2	284.56	174.23	-1032.83	-29060.7	91149.1	12010.5	388.252	638.137	0	-40.5845	-113.592	-500.048	-12831.3	60774.4	1282.07	421.537	225.66	0	243.975	60.6389	-1532.88	-769017	600076	-133980	399.11	503.581	0
389	3	283.254	179.508	-1020.77	-29103.8	89975.9	12957.1	388.145	638.512	0	-42.2035	-111.644	-498.635	-12960.3	60611.6	1607.31	421.555	225.992	0	241.051	67.8646	-1519.41	-761203	594839	-129421	399.11	503.132	0
389	4	278.395	185.387	-1007.58	-29205.4	88396.6	13938.8	387.732	638.986	0	-43.4065	-109.842	-497.681	-13103.3	60530.8	1898.62	421.626	226.329	0	234.989	75.5451	-1505.26	-752841	589225	-122639	398.938	502.55	0
389	5	270.375	191.573	-993.501	-29344.7	86474.9	14917.3	387.041	639.537	0	-44.1995	-108.195	-497.171	-13260.1	60528.2	2157.6	421.745	226.671	0	226.175	83.3775	-1490.67	-744073	583348	-114001	398.615	501.837	0
389	6	259.633	197.726	-978.699	-29500.7	84271.5	15853.2	386.106	640.143	0	-44.5919	-106.716	-497.062	-13428.9	60602.6	2385.42	421.922	227.017	0	215.041	91.0094	-1475.76	-734980	577281	-103917	398.169	500.995	0
389	7	246.635	203.497	-963.277	-29652.3	81845.5	16709.8	384.966	640.783	0	-44.5948	-105.424	-497.301	-13606	60755.5	2581.53	422.171	227.36	0	202.04	98.0737	-1460.58	-725610	571076	-92814.8	397.633	500.02	0
389	8	231.848	208.561	-947.332	-29780.2	79252.8	17455.4	383.659	641.436	0	-44.2207	-104.337	-497.848	-13787.4	60988.7	2743.59	422.505	227.694	0	187.628	104.224	-1445.18	-716007	564789	-81117.2	397.041	498.907	0
389	9	215.738	212.641	-930.991	-29868.1	76546.3	18064.4	382.22	642.082	0	-43.4774	-103.467	-498.699	-13970.1	61303.3	2868.65	422.927	228.013	0	172.26	109.174	-1429.69	-706242	558488	-69219.4	396.419	497.648	0
390	0	198.754	215.537	-914.43	-29903	73775.6	18518.2	380.679	642.701	0	-42.3614	-102.813	-499.891	-14153.1	61700.3	2954.3	423.428	228.312	0	156.393	112.724	-1414.32	-696425	552265	-57477.8	395.789	496.236	0
390	1	181.323	217.128	-897.873	-29874.9	70987.4	18805.5	379.062	643.273	0	-40.8612	-102.362	-501.484	-14336.4	62178.8	2999.07	423.99	228.588	0	140.461	114.766	-1399.36	-686702	546231	-46200	395.162	494.663	0
390	2	163.826	217.37	-881.552	-29777.2	68225.6	18921.9	377.393	643.778	0	-38.9719	-102.111	-503.53	-14520.5	62735.6	3002.5	424.592	228.837	0	124.854	115.258	-1385.08	-677218	540493	-35637.6	394.551	492.932	0
390	3	146.589	216.28	-865.659	-29607.8	65531.4	18869	375.701	644.203	0	-36.7085	-102.072	-506.043	-14704.5	63366	2965.67	425.219	229.058	0	109.88	114.208	-1371.7	-668091	535134	-25980.4	393.969	491.049	0
390	4	129.869	213.93	-850.331	-29368.5	62943.9	18653.8	374.023	644.538	0	-34.1069	-102.26	-509.002	-14886.1	64064.5	2890.66	425.863	229.246	0	95.7625	111.67	-1359.33	-659397	530212	-17353.6	393.434	489.032	0
390	5	113.861	210.432	-835.655	-29064.7	60498.3	18288.1	372.396	644.781	0	-31.2167	-102.688	-512.356	-15062.8	64825.1	2779.35	426.523	229.399	0	82.6442	107.744	-1348.01	-651177	525760	-9821.08	392.969	486.901	0
390	6	98.6974	205.928	-821.686	-28704.5	58223.6	17786.8	370.859	644.934	0	-28.0931	-103.358	-516.043	-15232.8	65641.8	2632.86	427.202	229.518	0	70.6043	102.57	-1337.73	-643451	521795	-3396.14	392.594	484.683	0
390	7	84.468	200.58	-808.471	-28296.1	56139.5	17167.3	369.439	645	0	-24.7861	-104.264	-520.001	-15395.2	66509.4	2451.85	427.903	229.606	0	59.6819	96.3156	-1328.47	-636236	518326	1945.62	392.323	482.403	0
390	8	71.2273	194.571	-796.067	-27847.8	54254.3	16448.9	368.153	644.982	0	-21.3314	-105.398	-524.18	-15550.1	67423.3	2236.81	428.626	229.666	0	49.8959	89.1726	-1320.25	-629554	515357	6255.11	392.163	480.088	0
390	9	59.0057	188.088	-784.55	-27367.6	52565.9	15652.2	367.001	644.883	0	-17.7489	-106.74	-528.559	-15698.3	68378.8	1988.57	429.368	229.7	0	41.2567	81.3475	-1313.11	-623448	512897	9601.32	392.106	477.762	0
391	0	47.8181	181.315	-774.013	-26862.8	51067.3	14798.5	365.977	644.706	0	-14.0453	-108.26	-533.147	-15840.5	69371.3	1709.11	430.117	229.711	0	33.7728	73.0548	-1307.16	-617974	510966	12064.1	392.138	475.443	0
391	1	37.6671	174.422	-764.542	-26340.4	49749.1	13908.7	365.07	644.453	0	-10.2215	-109.923	-537.972	-15977.8	70396	1401.64	430.854	229.7	0	27.4456	64.4985	-1302.51	-613187	509582	13727.3	392.241	473.149	0
391	2	28.5388	167.558	-756.185	-25806.5	48601.3	13002.2	364.272	644.127	0	-6.28261	-111.711	-543.042	-16111.3	71446.8	1069.68	431.568	229.669	0	22.2562	55.8473	-1299.23	-609119	508748	14673.9	392.4	470.895	0
391	3	20.3995	160.841	-748.936	-25267	47613.9	12096	363.575	643.737	0	-2.24121	-113.617	-548.338	-16242.4	72516.9	716.356	432.249	229.621	0	18.1583	47.2242	-1297.27	-605761	508442	14984.2	392.603	468.697	0
391	4	13.198	154.354	-742.735	-24727.7	46778	11205	362.981	643.293	0	1.88248	-115.64	-553.807	-16371.8	73600.3	344.544	432.899	229.562	0	15.0805	38.7143	-1296.54	-603071	508617	14736.6	392.846	466.571	0
391	5	6.87125	148.15	-737.478	-24194.7	46085.7	10340.8	362.491	642.807	0	6.05869	-117.776	-559.379	-16498.6	74691	-42.672	433.525	229.494	0	12.9299	30.3747	-1296.86	-600973	509213	14007.3	393.13	464.531	0
391	6	1.35195	142.257	-733.027	-23672.9	45529.6	9512.02	362.112	642.295	0	10.2494	-120.015	-564.968	-16620.1	75782.3	-442.228	434.135	229.418	0	11.6013	22.2421	-1298	-599366	510154	12867.9	393.461	462.585	0
391	7	-3.42253	136.686	-729.228	-23164.7	45101.1	8724.52	361.848	641.766	0	14.4169	-122.34	-570.484	-16733.4	76866.3	-851.597	434.739	229.332	0	10.9944	14.3459	-1299.71	-598136	511353	11381	393.842	460.736	0
391	8	-7.50189	131.443	-725.958	-22669.8	44790.6	7981.64	361.699	641.227	0	18.5322	-124.724	-575.843	-16835.9	77935	-1268.68	435.341	229.237	0	11.0303	6.71883	-1301.8	-597186	512736	9598.33	394.274	458.986	0
391	9	-10.9179	126.534	-723.163	-22187.9	44588.4	7285.18	361.658	640.682	0	22.5766	-127.133	-580.995	-16926.2	78981.2	-1691.28	435.941	229.133	0	11.6587	-0.599648	-1304.16	-596471	514257	7558.61	394.751	457.339	0
392	0	-13.6843	121.97	-720.879	-21720.2	44488.4	6635.82	361.714	640.13	0	26.5394	-129.532	-585.939	-17005.2	79998.9	-2116.48	436.531	229.022	0	12.8551	-7.56265	-1306.82	-596012	515916	5290.1	395.26	455.801	0
392	1	-15.8049	117.761	-719.199	-21269.9	44489.4	6032.97	361.86	639.574	0	30.4086	-131.884	-590.707	-17074.9	80983.2	-2539.76	437.095	228.906	0	14.6037	-14.1226	-1309.91	-595875	517743	2815.69	395.787	454.382	0
392	2	-17.2865	113.912	-718.201	-20840.6	44592.4	5475.08	362.089	639.018	0	34.1606	-134.16	-595.324	-17137.2	81928.7	-2955.04	437.62	228.786	0	16.8741	-20.2482	-1313.53	-596117	519769	158.222	396.322	453.09	0
392	3	-18.1489	110.413	-717.908	-20435	44797.5	4960.83	362.4	638.465	0	37.7596	-136.344	-599.788	-17192.5	82830.6	-3355.63	438.1	228.664	0	19.6107	-25.9312	-1317.7	-596754	521996	-2655.23	396.857	451.932	0
392	4	-18.4254	107.248	-718.294	-20054.3	45102.6	4490.13	362.791	637.919	0	41.165	-138.422	-604.069	-17240	83685.1	-3735.2	438.536	228.54	0	22.7396	-31.1734	-1322.36	-597764	524405	-5590.59	397.392	450.911	0
392	5	-18.1578	104.403	-719.298	-19698.6	45503.6	4064.29	363.261	637.386	0	44.3383	-140.382	-608.12	-17278.2	84489.5	-4088.77	438.936	228.413	0	26.1805	-35.9793	-1327.42	-599100	526962	-8609.67	397.929	450.026	0
392	6	-17.3891	101.863	-720.84	-19367.9	45995.3	3685.53	363.808	636.869	0	47.2452	-142.224	-611.884	-17306.2	85240.3	-4413.35	439.308	228.283	0	29.8561	-40.3614	-1332.72	-600701	529620	-11677.9	398.472	449.278	0
392	7	-16.1584	99.6179	-722.825	-19062.3	46571.3	3356.11	364.43	636.372	0	49.8566	-143.956	-615.307	-17323.1	85932.8	-4707.74	439.658	228.154	0	33.6982	-44.3379	-1338.13	-602498	532326	-14767.7	399.022	448.663	0
392	8	-14.4987	97.6689	-725.174	-18781.6	47224.3	3077.58	365.121	635.899	0	52.1492	-145.584	-618.346	-17328.2	86561.9	-4971.95	439.989	228.024	0	37.6505	-47.9147	-1343.52	-604435	535035	-17854.4	399.579	448.177	0
392	9	-12.4372	96.0305	-727.845	-18526.2	47946.1	2850.49	365.874	635.454	0	54.1084	-147.103	-620.992	-17321.3	87125.3	-5207.07	440.3	227.893	0	41.6712	-51.0723	-1348.84	-606483	537722	-20913.2	400.139	447.816	0
393	0	-9.99484	94.7347	-730.84	-18296.8	48727.1	2675.11	366.673	635.035	0	55.7323	-148.501	-623.268	-17304.3	87624	-5414.83	440.588	227.764	0	45.7374	-53.7659	-1354.11	-608648	540388	-23919.1	400.694	447.577	0
393	1	-7.18965	93.8239	-734.186	-18094.2	49556.8	2552.23	367.499	634.645	0	57.0306	-149.76	-625.226	-17281.2	88061.1	-5596.6	440.847	227.64	0	49.841	-55.9366	-1359.41	-610959	543049	-26845.8	401.233	447.454	0
393	2	-4.04556	93.3386	-737.898	-17918.7	50424.8	2483.53	368.336	634.283	0	58.0193	-150.87	-626.91	-17256	88439	-5752.97	441.071	227.525	0	53.9737	-57.531	-1364.81	-613436	545715	-29664.8	401.746	447.444	0
393	3	-0.598237	93.308	-741.955	-17770.6	51322.9	2471.52	369.173	633.951	0	58.7129	-151.825	-628.337	-17230.2	88758.2	-5883.13	441.259	227.422	0	58.1147	-58.5172	-1370.29	-616069	548379	-32344.4	402.227	447.54	0
393	4	3.10457	93.7457	-746.296	-17651.1	52244.8	2519.15	370.005	633.652	0	59.1204	-152.637	-629.5	-17203.1	89018.6	-5984.61	441.412	227.328	0	62.225	-58.8912	-1375.8	-618821	551015	-34850.7	402.678	447.737	0
393	5	7.00528	94.6477	-750.828	-17562.1	53185.3	2628.55	370.836	633.39	0	59.2444	-153.323	-630.386	-17173.2	89219.7	-6054.46	441.532	227.242	0	66.2497	-58.675	-1381.21	-621634	553589	-37150.5	403.101	448.024	0
393	6	11.0405	95.9935	-755.452	-17505.5	54141.2	2799.66	371.667	633.172	0	59.0836	-153.9	-630.987	-17140.8	89361.6	-6090.69	441.622	227.165	0	70.1241	-57.9063	-1386.44	-624449	556069	-39214.4	403.505	448.393	0
393	7	15.1483	97.7526	-760.086	-17482	55108.9	3029.99	372.503	633	0	58.6356	-154.379	-631.303	-17107	89444.5	-6092.24	441.682	227.098	0	73.7839	-56.6263	-1391.39	-627220	558428	-41017.7	403.892	448.834	0
393	8	19.277	99.8917	-764.678	-17491.1	56082.6	3315.69	373.341	632.874	0	57.9036	-154.762	-631.342	-17073.7	89470.3	-6058.95	441.715	227.044	0	77.1806	-54.8707	-1396.02	-629921	560654	-42544.2	404.263	449.339	0
393	9	23.3925	102.38	-769.218	-17531.8	57054.8	3652.34	374.172	632.792	0	56.9055	-155.044	-631.131	-17041.6	89443.6	-5991.82	441.719	227.002	0	80.298	-52.6639	-1400.35	-632550	562749	-43789.2	404.616	449.904	0
394	0	27.479	105.197	-773.743	-17602.4	58017.3	4034.78	374.983	632.75	0	55.6773	-155.21	-630.727	-17010.1	89372.9	-5892.85	441.698	226.969	0	83.1563	-50.0135	-1404.47	-635142	564740	-44759.8	404.944	450.52	0
394	1	31.5328	108.324	-778.322	-17700.4	58962.2	4456.66	375.756	632.742	0	54.2657	-155.24	-630.215	-16978.9	89270.1	-5764.61	441.65	226.941	0	85.7986	-46.9166	-1408.54	-637751	566675	-45471.1	405.238	451.176	0
394	2	35.5524	111.736	-783.012	-17822.2	59882	4910.28	376.477	632.761	0	52.7162	-155.12	-629.683	-16948.2	89145.5	-5610.31	441.572	226.915	0	88.2687	-43.384	-1412.69	-640427	568599	-45945.4	405.492	451.863	0
394	3	39.5309	115.392	-787.826	-17963.6	60770.6	5387.41	377.137	632.802	0	51.0629	-154.853	-629.188	-16918.6	89005.4	-5433.7	441.461	226.89	0	90.5938	-39.4613	-1417.01	-643188	570532	-46211.1	405.698	452.567	0
394	4	43.453	119.23	-792.724	-18119.6	61624	5880.33	377.737	632.857	0	49.3254	-154.46	-628.744	-16890.5	88853.3	-5238.67	441.319	226.864	0	92.7783	-35.2299	-1421.47	-646011	572464	-46298.7	405.86	453.278	0
394	5	47.2924	123.18	-797.621	-18284.9	62440.8	6381.88	378.284	632.924	0	47.5112	-153.974	-628.334	-16863.8	88691.4	-5028.63	441.153	226.839	0	94.8036	-30.7939	-1425.95	-648842	574368	-46235.5	405.987	453.987	0
394	6	51.0122	127.165	-802.416	-18455.4	63223	6884.63	378.791	633	0	45.6207	-153.432	-627.91	-16838.6	88520.5	-4806.28	440.977	226.817	0	96.6329	-26.2667	-1430.33	-651611	576203	-46043.2	406.09	454.686	0
394	7	54.5693	131.107	-807.017	-18628.7	63974.3	7380.77	379.273	633.083	0	43.6538	-152.863	-627.42	-16814.6	88340.8	-4573.6	440.8	226.8	0	98.2231	-21.7567	-1434.44	-654252	577931	-45737.8	406.185	455.376	0
394	8	57.9244	134.935	-811.359	-18803.3	64697	7862.89	379.739	633.175	0	41.6161	-152.29	-626.826	-16790.9	88153.7	-4332.45	440.635	226.787	0	99.5404	-17.3549	-1438.19	-656722	579528	-45333.1	406.28	456.053	0
394	9	61.0526	138.596	-815.422	-18977.3	65391	8324.83	380.193	633.273	0	39.5272	-151.722	-626.123	-16766.6	87963.1	-4085.34	440.489	226.779	0	100.58	-13.1258	-1441.55	-659006	580990	-44845.8	406.382	456.716	0
395	0	63.9492	142.059	-819.234	-19147.4	66055	8761.5	380.63	633.372	0	37.4236	-151.166	-625.34	-16741.4	87774.7	-3835.64	440.363	226.772	0	101.373	-9.10739	-1444.57	-661126	582336	-44300.1	406.488	457.359	0
395	1	66.6218	145.301	-822.853	-19309.7	66686.7	9168.07	381.043	633.467	0	35.3493	-150.625	-624.535	-16716.4	87593.8	-3586.85	440.254	226.766	0	101.971	-5.32336	-1447.39	-663129	583602	-43725	406.592	457.979	0
395	2	69.0749	148.303	-826.328	-19461.9	67280.6	9539.72	381.421	633.552	0	33.3407	-150.103	-623.771	-16693.1	87424.8	-3341.49	440.155	226.762	0	102.416	-1.8006	-1450.1	-665056	584819	-43145.8	406.686	458.568	0
395	3	71.3003	151.033	-829.667	-19603.1	67828.4	9872.19	381.754	633.628	0	31.4207	-149.61	-623.083	-16672.2	87270.6	-3101.68	440.063	226.758	0	102.721	1.42351	-1452.75	-666920	585993	-42579.8	406.762	459.122	0
395	4	73.2763	153.457	-832.827	-19732.8	68323	10161.9	382.037	633.694	0	29.6016	-149.155	-622.481	-16653	87134	-2870.3	439.979	226.753	0	102.878	4.30219	-1455.31	-668700	587111	-42036.6	406.821	459.632	0
395	5	74.9713	155.535	-835.728	-19849.8	68760.6	10405.7	382.276	633.752	0	27.8898	-148.753	-621.959	-16634.7	87018.3	-2650.96	439.91	226.746	0	102.861	6.78185	-1457.69	-670345	588148	-41521.1	406.867	460.092	0
395	6	76.3492	157.233	-838.264	-19952.9	69140	10600	382.48	633.803	0	26.289	-148.422	-621.508	-16617	86927.7	-2446.88	439.866	226.737	0	102.638	8.81078	-1459.77	-671790	589073	-41034.5	406.912	460.492	0
395	7	77.3778	158.533	-840.341	-20041	69459.8	10741.1	382.657	633.849	0	24.8065	-148.178	-621.125	-16601	86866.5	-2259.92	439.854	226.727	0	102.184	10.3543	-1461.47	-672978	589861	-40574.3	406.965	460.822	0
395	8	78.0332	159.431	-841.907	-20113.5	69716.1	10826	382.807	633.89	0	23.4589	-148.027	-620.83	-16587.9	86838.8	-2090.8	439.875	226.719	0	101.492	11.4046	-1462.74	-673883	590505	-40135.4	407.029	461.074	0
395	9	78.3035	159.943	-842.968	-20170.1	69903	10853.3	382.925	633.928	0	22.2725	-147.961	-620.673	-16579	86849.4	-1939.82	439.928	226.711	0	100.576	11.9824	-1463.64	-674519	591017	-39711.4	407.098	461.243	0
396	0	78.1907	160.099	-843.577	-20210.7	70013.2	10823.3	382.996	633.958	0	21.2835	-147.965	-620.734	-16576.2	86904	-1807.25	440.002	226.704	0	99.4742	12.1343	-1464.31	-674933	591436	-39296.7	407.161	461.32	0
396	1	77.7061	159.937	-843.804	-20234.6	70042	10738.4	383.007	633.98	0	20.5344	-148.013	-621.108	-16582.5	87008.8	-1693.49	440.086	226.698	0	98.2405	11.9236	-1464.91	-675187	591809	-38885.6	407.208	461.297	0
396	2	76.8616	159.498	-843.704	-20242.1	69988.4	10603.4	382.954	633.992	0	20.066	-148.085	-621.869	-16600	87169.4	-1599	440.173	226.694	0	96.9276	11.413	-1465.57	-675328	592177	-38470.5	407.233	461.168	0
396	3	75.6643	158.819	-843.292	-20234.1	69853.3	10424.1	382.834	633.994	0	19.9075	-148.169	-623.044	-16629.2	87387.4	-1524.1	440.259	226.69	0	95.5717	10.6497	-1466.34	-675369	592554	-38041.8	407.234	460.931	0
396	4	74.117	157.929	-842.551	-20212.3	69638.8	10206.5	382.652	633.989	0	20.0711	-148.266	-624.612	-16669.4	87660.8	-1468.45	440.344	226.688	0	94.1881	9.66235	-1467.16	-675297	592928	-37588.8	407.213	460.59	0
396	5	72.2233	156.849	-841.44	-20179.8	69349.1	9955.8	382.417	633.982	0	20.5522	-148.383	-626.521	-16718.4	87985.6	-1431.05	440.435	226.685	0	92.7754	8.46555	-1467.96	-675074	593270	-37102.2	407.179	460.149	0
396	6	69.9922	155.595	-839.912	-20141.2	68992.2	9676.78	382.142	633.98	0	21.3304	-148.528	-628.704	-16773.2	88357.2	-1410.5	440.538	226.679	0	91.3226	7.06709	-1468.62	-674662	593551	-36574.9	407.141	459.617	0
396	7	67.4413	154.188	-837.934	-20101.6	68576.7	9374.43	381.84	633.99	0	22.3746	-148.712	-631.093	-16830.8	88770.6	-1405.16	440.662	226.669	0	89.816	5.47557	-1469.03	-674028	593744	-36002.2	407.11	459.005	0
396	8	64.5969	152.655	-835.511	-20065.5	68110.3	9054.09	381.519	634.016	0	23.649	-148.948	-633.619	-16889.2	89220.1	-1413.55	440.81	226.655	0	88.2459	3.7066	-1469.13	-673163	593834	-35381.4	407.091	458.326	0
396	9	61.4974	151.033	-832.692	-20035.6	67599.6	8721.2	381.182	634.061	0	25.1197	-149.244	-636.233	-16947.4	89699.7	-1434.54	440.986	226.637	0	86.6171	1.78891	-1468.93	-672086	593819	-34714	407.085	457.594	0
397	0	58.1969	149.369	-829.575	-20013.1	67049.4	8380.55	380.824	634.124	0	26.7597	-149.599	-638.917	-17005.1	90205	-1467.42	441.184	226.616	0	84.9566	-0.230606	-1468.49	-670854	593724	-34008.1	407.086	456.824	0
397	1	54.7607	147.711	-826.295	-19996.9	66463.4	8036.19	380.436	634.201	0	28.5457	-150.004	-641.671	-17062.8	90732.6	-1511.97	441.4	226.591	0	83.3064	-2.29385	-1467.97	-669544	593587	-33277.1	407.084	456.028	0
397	2	51.2548	146.101	-822.976	-19984.8	65846.9	7691.8	380.011	634.284	0	30.4504	-150.451	-644.489	-17120.6	91278	-1568.38	441.628	226.565	0	81.7052	-4.35028	-1467.47	-668228	593443	-32537.2	407.072	455.219	0
397	3	47.739	144.565	-819.705	-19975.1	65207.7	7350.59	379.55	634.369	0	32.4375	-150.933	-647.35	-17178.1	91834.6	-1636.51	441.862	226.536	0	80.1765	-6.36783	-1467.06	-666949	593310	-31804.6	407.046	454.409	0
397	4	44.264	143.118	-816.516	-19967.5	64556.3	7015.12	379.063	634.455	0	34.4637	-151.447	-650.224	-17235.2	92394	-1714.88	442.096	226.507	0	78.7277	-8.32912	-1466.74	-665722	593193	-31092.3	407.006	453.606	0
397	5	40.8698	141.764	-813.401	-19963.9	63905	6687.34	378.565	634.544	0	36.4812	-151.99	-653.075	-17291.9	92947.5	-1800.54	442.323	226.478	0	77.351	-10.2264	-1466.48	-664536	593082	-30407.9	406.959	452.817	0
397	6	37.5848	140.501	-810.331	-19967	63266.4	6369.19	378.075	634.641	0	38.4385	-152.561	-655.857	-17346.9	93487.9	-1889.71	442.543	226.449	0	76.0234	-12.0608	-1466.19	-663366	592962	-29753.2	406.913	452.048	0
397	7	34.4288	139.324	-807.281	-19979.5	62650.8	6062.81	377.607	634.749	0	40.2857	-153.167	-658.521	-17397.2	94009.8	-1978.57	442.759	226.419	0	74.7145	-13.8422	-1465.8	-662187	592815	-29127.2	406.877	451.304	0
397	8	31.4179	138.231	-804.246	-20002.7	62064.8	5770.29	377.171	634.871	0	41.9849	-153.81	-661.032	-17440.1	94509.8	-2063.91	442.973	226.383	0	73.4028	-15.5788	-1465.28	-660987	592635	-28529.1	406.857	450.59	0
397	9	28.5701	137.227	-801.254	-20035.6	61510.6	5493.7	376.768	635.005	0	43.5201	-154.484	-663.388	-17474.6	94985.7	-2143.37	443.183	226.341	0	72.0902	-17.257	-1464.64	-659781	592429	-27958.6	406.849	449.907	0
398	0	25.9111	136.331	-798.374	-20075.2	60987.4	5235.02	376.39	635.145	0	44.8945	-155.165	-665.62	-17500.9	95436.7	-2215.35	443.38	226.293	0	70.8055	-18.8341	-1463.99	-658612	592224	-27415.2	406.848	449.256	0
398	1	23.4706	135.571	-795.703	-20117.8	60495.2	4995.89	376.027	635.283	0	46.1172	-155.826	-667.776	-17520.2	95862.4	-2278.81	443.555	226.237	0	69.5878	-20.2548	-1463.48	-657545	592061	-26899.9	406.84	448.638	0
398	2	21.2707	134.968	-793.329	-20161.7	60036.4	4777.53	375.677	635.414	0	47.1878	-156.446	-669.882	-17533.2	96261.7	-2333.05	443.699	226.174	0	68.4585	-21.4783	-1463.21	-656633	591976	-26411.7	406.819	448.057	0
398	3	19.3174	134.531	-791.296	-20207.2	59615.6	4580.6	375.339	635.537	0	48.0925	-157.025	-671.922	-17540.2	96631.7	-2377.21	443.814	226.104	0	67.4099	-22.4936	-1463.22	-655902	591977	-25946.8	406.783	447.522	0
398	4	17.6032	134.254	-789.598	-20255.9	59237	4405.02	375.022	635.654	0	48.8103	-157.57	-673.836	-17541	96966.6	-2410.14	443.902	226.032	0	66.4135	-23.3159	-1463.43	-655338	592046	-25499.9	406.738	447.044	0
398	5	16.1143	134.119	-788.193	-20308.8	58902.4	4250.26	374.731	635.766	0	49.3156	-158.096	-675.54	-17535.6	97257.7	-2431.42	443.97	225.958	0	65.4298	-23.977	-1463.73	-654901	592139	-25067.1	406.686	446.632	0
398	6	14.8353	134.1	-787.012	-20366.2	58611.1	4116.02	374.473	635.878	0	49.5807	-158.616	-676.95	-17524.5	97496.8	-2441.83	444.024	225.887	0	64.416	-24.5161	-1463.96	-654535	592205	-24646.3	406.634	446.294	0
398	7	13.7531	134.176	-785.996	-20428.5	58361.9	4002.04	374.252	635.991	0	49.5821	-159.144	-677.995	-17507.3	97678.6	-2442.65	444.07	225.822	0	63.3352	-24.9683	-1463.99	-654191	592198	-24236.9	406.586	446.036	0
398	8	12.8605	134.335	-785.113	-20496.1	58155.4	3907.66	374.073	636.106	0	49.3059	-159.687	-678.644	-17482.5	97801.5	-2434.91	444.113	225.761	0	62.1663	-25.3516	-1463.76	-653844	592100	-23838.8	406.546	445.857	0
398	9	12.1609	134.579	-784.387	-20569.7	57994.8	3831.96	373.936	636.224	0	48.7525	-160.24	-678.909	-17448.3	97867	-2419.27	444.153	225.7	0	60.9134	-25.6609	-1463.3	-653508	591927	-23454.2	406.514	445.758	0
399	0	11.6712	134.919	-783.894	-20648.8	57885.2	3773.5	373.843	636.341	0	47.9385	-160.789	-678.839	-17403.4	97878.3	-2395.76	444.185	225.637	0	59.6097	-25.8699	-1462.73	-653237	591722	-23090.4	406.488	445.738	0
399	1	11.4158	135.367	-783.734	-20731.6	57830.5	3729.81	373.788	636.452	0	46.8889	-161.313	-678.501	-17348.2	97838.1	-2363.57	444.197	225.568	0	58.3047	-25.9458	-1462.24	-653104	591541	-22758.9	406.459	445.796	0
399	2	11.4153	135.926	-783.985	-20815.3	57830.9	3697.7	373.765	636.551	0	45.6258	-161.796	-677.958	-17284.4	97748.9	-2321.38	444.181	225.495	0	57.0412	-25.8701	-1461.94	-653164	591425	-22473.2	406.42	445.929	0
399	3	11.6775	136.584	-784.667	-20897.9	57884.1	3674.17	373.769	636.633	0	44.1639	-162.235	-677.242	-17213.2	97613.4	-2268.2	444.134	225.417	0	55.8414	-25.6514	-1461.91	-653438	591390	-22245.5	406.366	446.133	0
399	4	12.1944	137.317	-785.751	-20978.3	57987.5	3657.12	373.799	636.699	0	42.5119	-162.636	-676.36	-17134.9	97434.6	-2204.13	444.057	225.334	0	54.7064	-25.3188	-1462.11	-653908	591429	-22083.7	406.3	446.405	0
399	5	12.943	138.098	-787.169	-21056.9	58140.3	3645.41	373.86	636.75	0	40.6774	-163.007	-675.311	-17050	97216.4	-2129.83	443.958	225.248	0	53.6203	-24.9089	-1462.48	-654538	591527	-21987.8	406.228	446.736	0
399	6	13.8892	138.894	-788.833	-21133.9	58342.7	3638.7	373.961	636.791	0	38.6703	-163.349	-674.1	-16960.7	96963.3	-2045.4	443.841	225.161	0	52.5594	-24.455	-1462.93	-655277	591663	-21949.6	406.161	447.117	0
399	7	14.9976	139.677	-790.657	-21209	58594.3	3637.12	374.108	636.825	0	36.5046	-163.657	-672.734	-16869	96680	-1949.9	443.712	225.075	0	51.5022	-23.98	-1463.39	-656076	591819	-21956.2	406.106	447.54	0
399	8	16.2426	140.432	-792.583	-21280.6	58892.4	3640.69	374.304	636.85	0	34.1997	-163.92	-671.23	-16776.1	96371	-1841.65	443.574	224.993	0	50.4423	-23.4888	-1463.81	-656906	591986	-21995.5	406.068	447.993	0
399	9	17.6142	141.155	-794.608	-21347.4	59232.6	3649.17	374.543	636.865	0	31.7854	-164.12	-669.633	-16682.9	96042.3	-1719.26	443.425	224.913	0	49.3996	-22.9649	-1464.24	-657770	592176	-22061.3	406.045	448.47	0
400	0	19.1152	141.858	-796.777	-21409	59609	3662.14	374.813	636.87	0	29.3058	-164.233	-668.018	-16591.4	95702.1	-1582.84	443.263	224.837	0	48.421	-22.375	-1464.8	-658712	592425	-22154.6	406.029	448.963	0
400	1	20.7482	142.554	-799.149	-21464.9	60015.7	3678.88	375.1	636.86	0	26.8126	-164.242	-666.479	-16504.4	95359.5	-1434.4	443.079	224.764	0	47.5609	-21.6884	-1465.63	-659787	592781	-22281	406.013	449.463	0
400	2	22.5036	143.245	-801.752	-21514.7	60445.8	3698.25	375.392	636.835	0	24.3522	-164.143	-665.097	-16424.9	95022.3	-1276.81	442.87	224.696	0	46.8558	-20.8972	-1466.85	-661031	593274	-22445.3	405.988	449.963	0
400	3	24.3559	143.928	-804.555	-21558.4	60891.2	3718.87	375.683	636.795	0	21.9579	-163.948	-663.908	-16354.5	94695.7	-1113.02	442.634	224.634	0	46.3138	-20.0203	-1468.46	-662434	593903	-22648.9	405.952	450.453	0
400	4	26.2685	144.589	-807.478	-21595.5	61344.4	3739.15	375.97	636.744	0	19.6494	-163.681	-662.893	-16292.7	94382.5	-945.977	442.38	224.578	0	45.9179	-19.0923	-1470.37	-663945	594634	-22888.2	405.91	450.926	0
400	5	28.1983	145.212	-810.425	-21625.5	61800.1	3757.56	376.256	636.684	0	17.4358	-163.368	-661.992	-16237.6	94083.8	-778.29	442.122	224.528	0	45.6341	-18.1563	-1472.42	-665492	595418	-23155.7	405.869	451.381	0
400	6	30.1018	145.779	-813.309	-21647.5	62255.4	3773.2	376.546	636.617	0	15.3183	-163.033	-661.133	-16186.9	93798.9	-612.116	441.876	224.484	0	45.4201	-17.2547	-1474.44	-667008	596207	-23441.1	405.839	451.818	0
400	7	31.9409	146.274	-816.058	-21661.3	62707.7	3786	376.842	636.544	0	13.2927	-162.693	-660.264	-16138.5	93526.3	-449.168	441.65	224.443	0	45.2336	-16.4191	-1476.32	-668436	596959	-23731.4	405.827	452.237	0
400	8	33.6864	146.688	-818.617	-21666.7	63153.9	3796.28	377.147	636.468	0	11.3537	-162.355	-659.361	-16091.2	93265.7	-289.807	441.449	224.404	0	45.0401	-15.6672	-1477.98	-669739	597651	-24013.1	405.833	452.636	0
400	9	35.3201	147.021	-820.974	-21664.1	63589.6	3804.23	377.456	636.388	0	9.50249	-162.025	-658.439	-16045.8	93018.1	-132.833	441.271	224.369	0	44.8226	-15.0039	-1479.41	-670912	598280	-24275.5	405.858	453.012	0
[truncated: 1,438 more rows]
[truncated: 252 more columns]
