# Supplementary material for: Independent effects of mental fatigue and drop height on drop jump performance in American football athletes: an exploration of central-peripheral interaction
Source: PeerJ. 2026 Jan 13;14:e20574. doi: 10.7717/peerj.20574 (PMC12810397; doi:10.7717/peerj.20574)
Supplement: Supplemental Information 1 [file peerj-14-20574-s001.zip › data/1/11/DJ 50 02.csv]

Devices
1000
		Force1 - Force			Force1 - Moment			Force1 - CoP			Force2 - Force			Force2 - Moment			Force2 - CoP			Combined Force			Combined Moment			Combined CoP
Frame	Sub Frame	Fx	Fy	Fz	Mx	My	Mz	Cx	Cy	Cz	Fx	Fy	Fz	Mx	My	Mz	Cx	Cy	Cz	Fx	Fy	Fz	Mx	My	Mz	Cx	Cy	Cz
		N	N	N	N.mm	N.mm	N.mm	mm	mm	mm	N	N	N	N.mm	N.mm	N.mm	mm	mm	mm	N	N	N	N.mm	N.mm	N.mm	mm	mm	mm
455	0	-2.68829e-05	2.21332e-05	-0.000225113	-0.0159787	-0.00977154	0.000429627	300	610	0	2.97457e-06	-1.00474e-07	3.29794e-06	0.000157911	-0.00014987	6.62454e-05	300	200	0	-2.39084e-05	2.20328e-05	-0.000221815	-0.151423	0.0577707	0.0229094	0	0	0
455	1	-6.76866e-05	3.91345e-05	-0.000315723	-0.0220587	-0.0126848	0.00247882	300	610	0	5.29808e-06	4.26199e-07	5.31272e-06	0.000259624	-0.000251631	9.81971e-05	300	200	0	-6.23886e-05	3.95607e-05	-0.00031041	-0.211429	0.0831813	0.0546745	0	0	0
455	2	-0.00012462	6.05892e-05	-0.000407849	-0.0280592	-0.0151214	0.0055289	300	610	0	8.24067e-06	1.25385e-06	7.71531e-06	0.000382693	-0.000376442	0.000133407	300	200	0	-0.000116379	6.18431e-05	-0.000400133	-0.271953	0.110128	0.0985852	0	0	0
455	3	-0.0001978	8.53409e-05	-0.000483507	-0.0326773	-0.0162236	0.00968735	300	610	0	1.16498e-05	2.43336e-06	1.02942e-05	0.000517387	-0.000515462	0.000166984	300	200	0	-0.000186151	8.77743e-05	-0.000473213	-0.320827	0.13416	0.154515	0	0	0
455	4	-0.000284065	0.000110694	-0.000514836	-0.0339332	-0.0147764	0.0149112	300	610	0	1.51635e-05	3.98026e-06	1.26449e-05	0.000644368	-0.000650368	0.000190756	300	200	0	-0.000268901	0.000114674	-0.000502191	-0.339305	0.148138	0.219751	0	0	0
455	5	-0.000375198	0.000131836	-0.000462565	-0.0290811	-0.0091953	0.0209049	300	610	0	1.81304e-05	5.84538e-06	1.41114e-05	0.000731605	-0.000750143	0.000192545	300	200	0	-0.000357067	0.000137682	-0.000448454	-0.301083	0.14173	0.287646	0	0	0
455	6	-0.000455899	0.00014127	-0.000275733	-0.0146114	0.0024186	0.0269946	300	610	0	1.95311e-05	7.87721e-06	1.37358e-05	0.000731625	-0.000768126	0.000155731	300	200	0	-0.000436368	0.000149147	-0.000261997	-0.172171	0.101195	0.346087	0	0	0
455	7	-0.000501725	0.000128384	0.000106399	0.0135852	0.0221169	0.0319886	300	610	0	1.79171e-05	9.77766e-06	1.02341e-05	0.000579945	-0.00064012	5.94072e-05	300	200	0	-0.000483808	0.000138161	0.000116633	0.0877469	0.0097097	0.375965	0	0	0
455	8	-0.000477387	7.9348e-05	0.000748968	0.0598099	0.0517913	0.0340412	300	610	0	1.13946e-05	1.10555e-05	2.02154e-06	0.00019587	-0.000284743	-0.000120445	300	200	0	-0.000465993	9.04035e-05	0.000750989	0.52162	-0.151423	0.349969	0	0	0
455	9	-0.000336064	-2.23926e-05	0.00171126	0.127805	0.0926638	0.0305522	300	610	0	-2.31272e-06	1.09856e-05	-1.26816e-05	-0.000512758	0.000392402	-0.000408283	300	200	0	-0.000338376	-1.1407e-05	0.00169858	1.16808	-0.400276	0.232183	0	0	0
456	0	-2.05749e-05	-0.000194704	0.00303011	0.219565	0.144537	0.0181484	300	610	0	-2.5674e-05	8.58585e-06	-3.56247e-05	-0.00163893	0.00148877	-0.000824248	300	200	0	-4.62489e-05	-0.000186118	0.00299448	2.05023	-0.750099	-0.0208258	0	0	0
456	1	0.000532414	-0.000454027	0.0046956	0.333631	0.204787	-0.00718852	300	610	0	-6.09818e-05	2.63167e-06	-6.81417e-05	-0.0032578	0.00308695	-0.00137681	300	200	0	0.000471432	-0.000451395	0.00462746	3.15939	-1.20299	-0.45656	0	0	0
456	2	0.00138381	-0.000810912	0.00661865	0.462839	0.267113	-0.0497659	300	610	0	-0.000109746	-8.27003e-06	-0.000110568	-0.00539791	0.0052265	-0.00205236	300	200	0	0.00127407	-0.000819182	0.00650809	4.43339	-1.74124	-1.11975	0	0	0
456	3	0.00257767	-0.00126348	0.00859089	0.591592	0.320124	-0.1135	300	610	0	-0.000171804	-2.55162e-05	-0.00016143	-0.00800082	0.00786396	-0.00280174	300	200	0	0.00240587	-0.001289	0.00842946	5.72988	-2.31633	-2.04102	0	0	0
456	4	0.00411961	-0.00178862	0.0102397	0.692853	0.345943	-0.200815	300	610	0	-0.000244113	-5.02209e-05	-0.000216419	-0.0108689	0.0108205	-0.00352414	300	200	0	0.0038755	-0.00183884	0.0100233	6.79666	-2.83625	-3.22013	0	0	0
456	5	0.0059472	-0.00233108	0.0109841	0.7253	0.319114	-0.311039	300	610	0	-0.000319258	-8.27751e-05	-0.000267183	-0.0136034	0.013719	-0.00404981	300	200	0	0.00562794	-0.00241385	0.0107169	7.2427	-3.15238	-4.60319	0	0	0
456	6	0.00789264	-0.00279119	0.0100011	0.631333	0.206276	-0.438249	300	610	0	-0.000383753	-0.000122231	-0.00030007	-0.0155387	0.0159155	-0.0041243	300	200	0	0.00750889	-0.00291342	0.00970101	6.51659	-3.04854	-6.05416	0	0	0
456	7	0.00963965	-0.00301264	0.00621745	0.33698	-0.0327551	-0.568626	300	610	0	-0.00041635	-0.00016551	-0.000295046	-0.0156825	0.0164354	-0.00339863	300	200	0	0.0092233	-0.00317815	0.0059224	3.90238	-2.23576	-7.32238	0	0	0
456	8	0.0106792	-0.0027731	-0.00165262	-0.244858	-0.441704	-0.677474	300	610	0	-0.000386709	-0.000206462	-0.000225125	-0.0126805	0.0139315	-0.00143172	300	200	0	0.0102925	-0.00297957	-0.00187774	-1.45368	-0.358491	-8.00977	0	0	0
456	9	0.0102729	-0.00178143	-0.0149982	-1.20606	-1.06138	-0.726305	300	610	0	-0.000254965	-0.000234877	-5.68298e-05	-0.00482977	0.0066876	0.00228617	300	200	0	0.0100179	-0.00201631	-0.015055	-10.4679	2.98094	-7.54437	0	0	0
457	0	0.00743586	0.000312773	-0.0350996	-2.62777	-1.91909	-0.660626	300	610	0	2.70447e-05	-0.000235593	0.000247666	0.00982639	-0.00729828	0.00827854	300	200	0	0.0074629	7.71801e-05	-0.034852	-23.9755	8.17099	-5.17048	0	0	0
457	1	0.000959552	0.00389032	-0.0627833	-4.5556	-3.01292	-0.409401	300	610	0	0.000511931	-0.000187983	0.000725912	0.0332799	-0.0301102	0.0169842	300	200	0	0.00147148	0.00370233	-0.0620574	-42.4972	15.5035	0.0305698	0	0	0
457	2	-0.0105035	0.00930594	-0.0979137	-6.96396	-4.29062	0.112444	300	610	0	0.00124913	-6.61963e-05	0.00140719	0.0671709	-0.0635426	0.0286039	300	200	0	-0.0092544	0.00923974	-0.0965065	-65.8992	25.042	9.07029	0	0	0
457	3	-0.0282629	0.0167955	-0.138711	-9.70868	-5.62317	0.996762	300	610	0	0.00227229	0.000159352	0.00230031	0.112188	-0.108514	0.0428823	300	200	0	-0.0259906	0.0169548	-0.136411	-92.9365	36.4392	22.912	0	0	0
457	4	-0.0532907	0.0263391	-0.180906	-12.4693	-6.77479	2.32814	300	610	0	0.00358065	0.000518599	0.00337669	0.167221	-0.164231	0.0588241	300	200	0	-0.04971	0.0268577	-0.177529	-120.69	48.7058	42.2355	0	0	0
457	5	-0.0857703	0.0374762	-0.21678	-14.685	-7.37292	4.16101	300	610	0	0.00511376	0.00103589	0.00454861	0.228263	-0.227081	0.0743532	300	200	0	-0.0806565	0.0385121	-0.212231	-143.934	59.9409	67.0861	0	0	0
457	6	-0.124476	0.0490755	-0.234223	-15.4936	-6.88435	6.48601	300	610	0	0.00671984	0.00172079	0.00564368	0.287098	-0.289306	0.0859444	300	200	0	-0.117756	0.0507963	-0.228579	-154.515	67.0523	96.3969	0	0	0
457	7	-0.165983	0.0590733	-0.215991	-13.6872	-4.60701	9.18487	300	610	0	0.00811981	0.0025552	0.006378	0.329894	-0.337541	0.0882827	300	200	0	-0.157863	0.0616285	-0.209613	-140.878	65.5166	127.387	0	0	0
457	8	-0.203756	0.0642126	-0.139491	-7.70702	0.309249	11.9743	300	610	0	0.00887096	0.0034766	0.00633261	0.33592	-0.35144	0.0740428	300	200	0	-0.194885	0.0676892	-0.133158	-87.9448	49.2597	154.872	0	0	0
457	9	-0.227203	0.0598357	0.0224892	4.29229	8.79587	14.3429	300	610	0	0.0083379	0.00435825	0.00494051	0.276743	-0.302739	0.0339218	300	200	0	-0.218865	0.0641939	0.0274297	22.3569	10.7697	170.561	0	0	0
458	0	-0.220869	0.0398151	0.299554	24.2724	21.7325	15.4882	300	610	0	0.00568176	0.00498793	0.00149476	0.11643	-0.155256	-0.0428939	300	200	0	-0.215187	0.0448031	0.301049	209.566	-58.4084	162.48	0	0	0
458	1	-0.164052	-0.00326239	0.719329	53.99	39.7263	14.2686	300	610	0	-0.000116208	0.00504879	-0.00480832	-0.186542	0.133453	-0.167603	300	200	0	-0.164168	0.0017864	0.714521	491.718	-166.616	114.732	0	0	0
458	2	-0.0312124	-0.0775097	1.30027	94.4815	62.7847	9.18849	300	610	0	-0.0101764	0.0041077	-0.014774	-0.674812	0.607925	-0.349752	300	200	0	-0.0413887	-0.073402	1.2855	880.494	-320.27	7.89296	0	0	0
458	3	0.206305	-0.190574	2.04106	145.315	89.8702	-1.55258	300	610	0	-0.0255636	0.00161909	-0.0290436	-1.38412	1.3071	-0.594033	300	200	0	0.180741	-0.188954	2.01201	1374.1	-521.103	-179.566	0	0	0
458	4	0.576632	-0.347705	2.90625	203.596	118.343	-19.9123	300	610	0	-0.0470252	-0.00304504	-0.0478396	-2.33078	2.25211	-0.895723	300	200	0	0.529607	-0.35075	2.85841	1947.67	-762.348	-468.373	0	0	0
458	5	1.10116	-0.548897	3.8084	262.744	143.326	-47.7159	300	610	0	-0.0746015	-0.0105258	-0.0706108	-3.49396	3.42874	-1.2347	300	200	0	1.02656	-0.559423	3.73779	2541.4	-1023.86	-873.565	0	0	0
458	6	1.78512	-0.785004	4.58776	311.134	157.057	-86.1795	300	610	0	-0.107095	-0.0213543	-0.0955741	-4.79253	4.76422	-1.56825	300	200	0	1.67802	-0.806359	4.49218	3047.05	-1266.38	-1397.16	0	0	0
458	7	2.60454	-1.03288	4.99194	330.779	148.37	-135.208	300	610	0	-0.141401	-0.0357598	-0.119173	-6.05729	6.09905	-1.82318	300	200	0	2.46314	-1.06864	4.87276	3294.67	-1425.59	-2018.11	0	0	0
458	8	3.48965	-1.24982	4.65976	296.356	102.495	-192.444	300	610	0	-0.171749	-0.0533998	-0.135507	-7.001	7.15597	-1.88851	300	200	0	3.3179	-1.30322	4.52425	3042.15	-1406.88	-2679.63	0	0	0
458	9	4.30547	-1.36796	3.11574	175.03	1.45135	-252.087	300	610	0	-0.188916	-0.0730072	-0.135815	-7.1906	7.51034	-1.61052	300	200	0	4.11655	-1.44097	2.97992	1972.11	-1082.61	-3274.54	0	0	0
459	0	4.83159	-1.28978	-0.215837	-72.2844	-174.593	-303.549	300	610	0	-0.1796	-0.0919708	-0.108189	-6.02929	6.5693	-0.793062	300	200	0	4.65199	-1.38175	-0.324026	-297.936	-294.111	-3630.22	0	0	0
459	1	4.74477	-0.88635	-5.96562	-487.444	-444.578	-330.11	225.477	691.709	0	-0.126155	-0.105882	-0.0377037	-2.75918	3.57033	0.793187	300	200	0	4.61862	-0.992232	-6.00332	-4184.4	1138.3	-3496.07	226.539	689.08	0
459	2	3.60986	-0.000870558	-14.729	-1108.44	-821.966	-307.854	244.194	685.256	0	-0.00703835	-0.108122	0.0927076	3.50061	-2.38608	3.38763	300	200	0	3.60282	-0.108992	-14.6363	-10076.3	3393.61	-2537.77	243.678	688.09	0
459	3	0.887371	1.5394	-26.9167	-1958.68	-1307.9	-205.306	251.409	682.768	0	0.201598	-0.0895961	0.300305	13.6622	-12.2511	7.19762	300	200	0	1.08897	1.44981	-26.6164	-18234.6	6612.5	-344.783	250.401	687.702	0
459	4	-4.01668	3.8791	-42.6405	-3038.81	-1883.94	15.0842	255.818	681.266	0	0.52267	-0.0387957	0.599101	28.503	-26.8688	12.3317	300	200	0	-3.49401	3.84031	-42.0414	-28716.8	10869.3	3525.15	254.549	687.446	0
459	5	-11.6393	7.049	-61.8623	-4333.93	-2512.69	392.113	259.383	680.058	0	0.97272	0.0576051	0.994558	48.4047	-46.7212	18.7041	300	200	0	-10.6666	7.1066	-60.8678	-41481.5	16212.9	9448.22	257.951	687.106	0
459	6	-22.3468	10.9334	-84.7781	-5831.5	-3152.72	959.07	262.812	678.785	0	1.55377	0.213328	1.47613	72.9818	-71.5618	25.909	300	200	0	-20.793	11.1467	-83.302	-56642.9	22764.4	17649.8	261.294	686.393	0
459	7	-36.3094	15.3676	-112.098	-7537.06	-3776.79	1738.98	266.308	677.237	0	2.24219	0.439935	2.00762	100.594	-99.9269	33.0675	300	200	0	-34.0672	15.8076	-110.09	-74655.8	30785.5	28214.6	264.786	685.026	0
459	8	-53.5773	20.2686	-145.044	-9484.11	-4377.47	2743.52	269.82	675.388	0	2.97458	0.742842	2.51572	127.76	-128.54	38.6612	300	200	0	-50.6028	21.0114	-142.529	-96321.7	40681.5	41172.9	268.385	682.882	0
459	9	-74.1782	25.6743	-185.036	-11726.1	-4959.19	3975.47	273.199	673.372	0	3.63158	1.11564	2.87776	148.517	-151.652	40.3732	300	200	0	-70.5466	26.7899	-182.158	-122588	52922.9	56575.2	271.943	680.035	0
460	0	-98.1309	31.6903	-233.035	-14302.8	-5526.54	5431.01	276.285	671.376	0	4.02123	1.5327	2.91072	153.82	-160.403	34.9788	300	200	0	-94.1097	33.223	-230.124	-154123	67867.6	74488.5	275.288	676.67	0
460	1	-125.338	38.4119	-288.758	-17198.4	-6078.8	7094.47	278.948	669.56	0	3.86508	1.94024	2.36445	131.148	-142.361	18.343	300	200	0	-121.473	40.3522	-286.394	-190800	85527.7	94901.6	278.278	672.979	0
460	2	-155.37	45.8627	-350.061	-20311.2	-6612.41	8926.21	281.111	668.022	0	2.792	2.24674	0.924032	64.5182	-81.4596	-14.395	300	200	0	-152.578	48.1094	-349.137	-231290	105371	117562	280.827	669.076	0
460	3	-187.196	53.9296	-412.706	-23445.9	-7124.52	10849.1	282.737	666.81	0	0.346644	2.31393	-1.77286	-64.7478	41.3564	-68.3504	323.327	236.522	0	-186.85	56.2436	-414.479	-272916	126229	141774	282.911	664.97	0
460	4	-218.973	62.3106	-470.745	-26332.4	-7610.04	12739.6	283.834	665.938	0	-3.97838	1.95096	-6.09589	-276.151	246.392	-148.02	340.419	245.301	0	-222.952	64.2616	-476.84	-311897	146390	166239	284.557	660.56	0
460	5	-248.071	70.5176	-517.693	-28679.3	-8051.47	14432.8	284.447	665.398	0	-10.6758	0.915087	-12.3507	-586.575	551.912	-255.894	344.687	247.493	0	-258.747	71.4327	-530.044	-344100	163934	189065	285.851	655.661	0
460	6	-271.451	77.9507	-548.354	-30254.8	-8410.88	15750.2	284.662	665.174	0	-20.1107	-1.07633	-20.6686	-1004.85	968.849	-390.453	346.876	248.617	0	-291.562	76.8744	-569.023	-366199	177260	208029	286.921	650.043	0
460	7	-286.354	84.0241	-560.489	-30959.3	-8633.04	16543	284.597	665.236	0	-32.3851	-4.28859	-30.9199	-1526.97	1496.43	-544.542	348.397	249.385	0	-318.739	79.7355	-591.409	-376741	185585	221072	287.933	643.495	0
460	8	-291.011	88.2806	-555.423	-30852.2	-8658.58	16730.8	284.411	665.547	0	-47.2999	-8.84692	-42.8268	-2139.98	2126.04	-707.404	349.643	249.968	0	-338.311	79.4337	-598.25	-376553	189181	226830	289.081	635.797	0
460	9	-285.038	90.4509	-537.362	-30122.5	-8440.19	16317.8	284.293	666.056	0	-64.5364	-14.6815	-56.2953	-2837.08	2854.87	-871.279	350.712	250.396	0	-349.575	75.7694	-593.657	-368373	189291	224958	290.592	626.64	0
461	0	-269.375	90.477	-512.001	-29027.4	-7955.64	15384.2	284.462	666.694	0	-83.9561	-21.6671	-71.6869	-3630.95	3700.42	-1035.99	351.619	250.65	0	-353.331	68.8099	-583.688	-356014	187811	216101	292.71	615.597	0
461	1	-245.913	88.511	-485.128	-27829	-7212.19	14062	285.133	667.364	0	-105.744	-29.8201	-89.7865	-4552.44	4705.2	-1206.23	352.404	250.703	0	-351.657	58.6909	-574.915	-343450	186847	201618	295.639	602.293	0
461	2	-217.01	84.8768	-461.622	-26748.8	-6240.43	12504.4	286.482	667.945	0	-130.257	-39.3562	-111.495	-5635.66	5926.8	-1385.38	353.158	250.546	0	-347.267	45.5206	-573.117	-334088	188290	183203	299.453	586.744	0
461	3	-185.062	80.0062	-444.92	-25944.9	-5083.15	10856.7	288.575	668.314	0	-157.688	-50.5911	-137.419	-6898.85	7417.51	-1570.64	353.978	250.203	0	-342.751	29.4151	-582.339	-330317	193488	162536	304.009	569.649	0
461	4	-152.197	74.3611	-436.855	-25503.6	-3787.14	9235.97	291.331	668.38	0	-187.736	-63.7489	-167.482	-8327.67	9198.74	-1750.81	354.924	249.723	0	-339.934	10.6122	-604.336	-333300	203029	141056	308.955	552.356	0
461	5	-120.098	68.3501	-437.729	-25443.6	-2400.56	7722.03	294.516	668.126	0	-219.396	-78.7564	-200.64	-9864.55	11234.5	-1907.43	355.993	249.165	0	-339.494	-10.4063	-638.369	-342950	216640	119832	313.838	536.447	0
461	6	-89.9497	62.2641	-446.568	-25726.6	-972.533	6357.59	297.822	667.609	0	-250.901	-95.0919	-234.753	-11406.6	13412.6	-2018.83	357.135	248.59	0	-340.85	-32.8278	-681.321	-358066	233197	99539.9	318.259	523.234	0
461	7	-62.4795	56.2665	-461.531	-26276	448.059	5155.68	300.971	666.932	0	-279.857	-111.73	-266.708	-12814.3	15544.3	-2065.37	358.282	248.046	0	-342.336	-55.4634	-728.24	-376628	250896	80535.1	321.96	513.521	0
461	8	-38.0599	50.4574	-480.408	-26999.8	1815.01	4112.2	303.778	666.202	0	-303.595	-127.218	-292.933	-13934.6	17391.4	-2034.89	359.37	247.569	0	-341.655	-76.7605	-773.341	-396254	267608	62984.6	324.836	507.628	0
461	9	-16.8546	44.9879	-501.111	-27815.2	3087.86	3218.34	306.162	665.507	0	-319.694	-139.914	-310.322	-14639.8	18723.3	-1926.94	360.335	247.176	0	-336.548	-94.9263	-811.433	-414754	281395	47033.5	326.88	505.522	0
462	0	1.03334	40.1497	-522.09	-28668.5	4234.99	2470.84	308.112	664.911	0	-326.546	-148.364	-317.268	-14868	19389.1	-1755.2	361.113	246.863	0	-325.512	-108.214	-839.359	-430660	291056	32930.2	328.145	506.893	0
462	1	15.4483	36.381	-542.552	-29543.9	5236.83	1879.18	309.652	664.454	0	-323.775	-151.685	-314.223	-14643.8	19368.5	-1545.45	361.639	246.603	0	-308.327	-115.304	-856.775	-443524	296438	21074	328.719	511.207	0
462	2	26.1425	34.192	-562.441	-30461	6088.31	1466.27	310.825	664.159	0	-312.303	-149.779	-303.467	-14067.2	18772.8	-1328.49	361.861	246.355	0	-286.161	-115.587	-865.908	-453859	298369	11975.4	328.711	517.735	0
462	3	32.8317	34.0548	-582.236	-31461.4	6797.14	1260.77	311.674	664.036	0	-293.985	-143.255	-288.305	-13279.6	17799.7	-1132.14	361.739	246.061	0	-261.153	-109.2	-870.541	-462808	298294	6138.21	328.255	525.611	0
462	4	35.3159	36.3081	-602.647	-32591.6	7378.84	1285.46	312.244	664.081	0	-271.032	-133.162	-272.114	-12425.2	16670.1	-975.811	361.261	245.662	0	-235.716	-96.8538	-874.762	-471704	297792	3917.18	327.492	533.922	0
462	5	33.5943	41.095	-624.332	-33886.3	7853.8	1547.69	312.58	664.276	0	-245.533	-120.687	-257.591	-11619.5	15572.1	-867.553	360.453	245.108	0	-211.939	-79.5922	-881.923	-481687	298176	5416.62	326.562	541.846	0
462	6	27.9262	48.3438	-647.686	-35359.3	8245.48	2034.45	312.731	664.593	0	-219.239	-106.943	-246.346	-10934.2	14631.1	-804.54	359.393	244.386	0	-191.312	-58.5992	-894.032	-493464	300269	10462.9	325.588	548.807	0
462	7	18.8287	57.7911	-672.733	-36999.9	8576.86	2712.65	312.749	664.999	0	-193.542	-92.8585	-238.886	-10397.9	13904.1	-776.726	358.204	243.527	0	-174.714	-35.0674	-911.618	-507225	304353	18638.7	324.66	554.554	0
462	8	7.02453	69.0295	-699.129	-38774.4	8867.5	3534.82	312.684	665.461	0	-169.5	-79.1431	-234.87	-10006.2	13391.5	-771.229	357.017	242.603	0	-162.475	-10.1136	-933.999	-522709	310258	29344.5	323.832	559.126	0
462	9	-6.63945	81.56	-726.269	-40632.1	9133.1	4447.29	312.575	665.946	0	-147.801	-66.2942	-233.514	-9735.45	13059.8	-775.656	355.927	241.691	0	-154.44	15.2658	-959.783	-539362	317541	41861.6	323.123	562.726	0
463	0	-21.2854	94.8383	-753.422	-42511.4	9385.84	5397.11	312.458	666.424	0	-128.756	-54.6304	-233.942	-9555.07	12864.1	-779.654	354.988	240.844	0	-150.041	40.2079	-987.364	-556512	325661	55415.1	322.535	565.589	0
463	1	-36.0999	108.315	-779.833	-44348.3	9634.05	6336.78	312.354	666.869	0	-112.355	-44.341	-235.399	-9435.66	12763.9	-775.012	354.222	240.084	0	-148.455	63.9745	-1015.23	-573491	334093	69246.1	322.062	567.911	0
463	2	-50.4163	121.469	-804.77	-46083.8	9882.34	7228.17	312.28	667.263	0	-98.3836	-35.5359	-237.321	-9352.56	12730.7	-755.333	353.643	239.409	0	-148.8	85.9327	-1042.09	-589686	342383	82683.3	321.7	569.826	0
463	3	-63.7637	133.835	-827.587	-47670.9	10132.4	8044.82	312.243	667.602	0	-86.5456	-28.2775	-239.309	-9286.23	12748.1	-715.523	353.271	238.804	0	-150.309	105.557	-1066.9	-604580	350164	95201.4	321.446	571.421	0
463	4	-75.8775	145.049	-847.793	-49077	10383.7	8772.27	312.248	667.888	0	-76.5601	-22.5875	-241.099	-9222.79	12807.2	-651.629	353.12	238.253	0	-152.438	122.461	-1088.89	-617795	357176	106456	321.298	572.76	0
463	5	-86.6843	154.879	-865.115	-50285.9	10635.2	9407.32	312.293	668.126	0	-68.2185	-18.4404	-242.542	-9154.4	12903.5	-561.758	353.201	237.744	0	-154.903	136.438	-1107.66	-629120	363271	116298	321.251	573.886	0
463	6	-96.2707	163.246	-879.514	-51297.3	10884.3	9956.9	312.375	668.325	0	-61.4091	-15.76	-243.585	-9078.98	13034.5	-446.297	353.511	237.272	0	-157.68	147.486	-1123.1	-638517	368417	124763	321.297	574.835	0
463	7	-104.84	170.228	-891.188	-52124.9	11126.2	10435.7	312.485	668.489	0	-56.1109	-14.4257	-244.248	-8999.6	13198.2	-306.75	354.036	236.846	0	-160.951	155.802	-1135.44	-646120	372681	132044	321.423	575.637	0
463	8	-112.663	176.036	-900.526	-52792.5	11353.4	10862	312.608	668.624	0	-52.3664	-14.2856	-244.623	-8923.73	13390.9	-145.493	354.741	236.479	0	-165.029	161.751	-1145.15	-652198	376211	138439	321.608	576.311	0
463	9	-120.03	180.969	-908.031	-53328.3	11558.1	11254.1	312.729	668.73	0	-50.2457	-15.1695	-244.869	-8861.89	13610.1	33.1862	355.581	236.19	0	-170.276	165.8	-1152.9	-657105	379211	144295	321.83	576.861	0
464	0	-127.216	185.345	-914.221	-53759.2	11732.9	11627.7	312.834	668.803	0	-49.8066	-16.8951	-245.191	-8825.66	13856.4	222.87	356.513	235.995	0	-177.023	168.45	-1159.41	-661213	381910	149949	322.071	577.274	0
464	1	-134.446	189.438	-919.531	-54107.4	11870.7	11994.6	312.91	668.842	0	-51.0577	-19.2721	-245.805	-8825.1	14132.3	416.203	357.494	235.903	0	-185.504	170.165	-1165.34	-664840	384508	155684	322.314	577.522	0
464	2	-141.874	193.432	-924.231	-54387.3	11966.1	12360.3	312.947	668.846	0	-53.9356	-22.1108	-246.888	-8866.12	14438.7	606.24	358.483	235.911	0	-195.81	171.321	-1171.12	-668188	387139	161693	322.547	577.577	0
464	3	-149.577	197.403	-928.411	-54606.5	12017.1	12722.9	312.944	668.817	0	-58.2937	-25.2316	-248.539	-8949.28	14772.5	787.175	359.437	236.008	0	-207.87	172.171	-1176.95	-671330	389852	168062	322.762	577.42	0
464	4	-157.542	201.32	-932.033	-54767.2	12025.5	13073.4	312.902	668.761	0	-63.9004	-28.4702	-250.778	-9070.39	15126.9	954.65	360.32	236.169	0	-221.443	172.85	-1182.81	-674236	392625	174764	322.956	577.044	0
464	5	-165.679	205.068	-934.988	-54869.3	11996.3	13397.5	312.83	668.685	0	-70.452	-31.6836	-253.545	-9221.81	15492.9	1106.01	361.105	236.371	0	-236.131	173.385	-1188.53	-676821	395384	181673	323.129	576.461	0
464	6	-173.825	208.472	-937.165	-54911	11936	13676.8	312.736	668.593	0	-77.597	-34.7591	-256.718	-9393.71	15861.5	1240.4	361.785	236.592	0	-251.422	173.713	-1193.88	-678981	398031	188584	323.283	575.7	0
464	7	-181.769	211.33	-938.488	-54889.5	11852.9	13891.4	312.63	668.487	0	-84.9614	-37.6235	-260.136	-9574.7	16226.7	1358.32	362.378	236.806	0	-266.73	173.706	-1198.62	-680631	400470	195233	323.427	574.8	0
464	8	-189.274	213.451	-938.939	-54801.7	11756.9	14022.3	312.522	668.366	0	-92.1768	-40.2422	-263.648	-9752.94	16587.9	1461.67	362.917	236.992	0	-281.451	173.209	-1202.59	-681723	402630	201339	323.57	573.794	0
464	9	-196.106	214.683	-938.564	-54644.5	11658.5	14054.1	312.422	668.221	0	-98.913	-42.613	-267.15	-9918.64	16948	1554.69	363.44	237.128	0	-295.019	172.07	-1205.71	-682258	404481	206637	323.726	572.704	0
465	0	-202.062	214.929	-937.455	-54415.5	11566.3	13976.5	312.338	668.046	0	-104.909	-44.7581	-270.61	-10067.1	17312.6	1643.16	363.976	237.201	0	-306.971	170.171	-1208.07	-682284	406033	210910	323.905	571.536	0
465	1	-206.99	214.158	-935.725	-54113.4	11487.2	13785.6	312.276	667.83	0	-110	-46.7206	-274.061	-10199	17687.8	1731.9	364.54	237.214	0	-316.99	167.437	-1209.79	-681880	407326	214012	324.116	570.28	0
465	2	-210.815	212.402	-933.466	-53739.6	11426.4	13484.4	312.241	667.57	0	-114.139	-48.5634	-277.558	-10318.5	18079.5	1823.58	365.138	237.176	0	-324.953	163.839	-1211.02	-681119	408411	215884	324.364	568.927	0
465	3	-213.548	209.757	-930.737	-53299.4	11388.7	13083.2	312.236	667.266	0	-117.401	-50.3612	-281.154	-10431	18492.1	1919.11	365.772	237.101	0	-330.949	159.396	-1211.89	-680060	409334	216566	324.656	567.469	0
465	4	-215.286	206.375	-927.586	-52802.4	11378.1	12598.7	312.266	666.925	0	-119.965	-52.185	-284.896	-10542	18927.7	2018.37	366.437	237.003	0	-335.251	154.19	-1212.48	-678750	410142	216191	324.995	565.906	0
465	5	-216.186	202.453	-924.058	-52262.5	11396.5	12051.5	312.333	666.558	0	-122.083	-54.0913	-288.845	-10657.5	19387.3	2120.61	367.12	236.897	0	-338.269	148.361	-1212.9	-677243	410892	214970	325.38	564.237	0
465	6	-216.442	198.223	-920.198	-51697.1	11443.4	11464.5	312.436	666.18	0	-124.042	-56.1172	-293.085	-10782.5	19873.5	2224.81	367.808	236.79	0	-340.484	142.106	-1213.28	-675596	411645	213159	325.812	562.455	0
465	7	-216.251	193.926	-916.057	-51124.3	11515.6	10859.8	312.571	665.809	0	-126.128	-58.2795	-297.717	-10921.4	20388.6	2329.88	368.483	236.684	0	-342.379	135.646	-1213.77	-673873	412471	211022	326.285	560.552	0
465	8	-215.788	189.787	-911.716	-50560.6	11608.9	10256.7	312.733	665.457	0	-128.594	-60.5771	-302.826	-11076.2	20933.1	2434.71	369.126	236.576	0	-344.381	129.21	-1214.54	-672147	413435	208804	326.794	558.523	0
465	9	-215.19	186.006	-907.308	-50018.9	11718.9	9671.42	312.916	665.129	0	-131.63	-62.9993	-308.47	-11247.5	21504.2	2538.46	369.712	236.462	0	-346.82	123.007	-1215.78	-670514	414604	206704	327.327	556.367	0
466	0	-214.547	182.738	-903.025	-49509	11841.8	9116.87	313.114	664.826	0	-135.353	-65.5332	-314.704	-11434.9	22097.8	2641.33	370.218	236.336	0	-349.9	117.205	-1217.73	-669104	416054	204864	327.871	554.089	0
466	1	-213.898	180.086	-899.099	-49038.3	11977	8601.32	313.321	664.542	0	-139.801	-68.1697	-321.587	-11639.3	22709.7	2745.3	370.618	236.193	0	-353.699	111.917	-1220.69	-668073	417870	203360	328.416	551.694	0
466	2	-213.249	178.085	-895.755	-48613.2	12128.2	8127.25	313.54	664.271	0	-144.935	-70.9028	-329.172	-11863	23337.8	2854.32	370.899	236.039	0	-358.184	107.182	-1224.93	-667576	420137	202205	328.954	549.193	0
466	3	-212.579	176.696	-893.169	-48239.1	12302.3	7691	313.774	664.009	0	-150.653	-73.7187	-337.52	-12111.7	23985.6	2973.79	371.064	235.885	0	-363.232	102.977	-1230.69	-667745	422930	201362	329.486	546.595	0
466	4	-211.854	175.819	-891.466	-47919.3	12507.9	7283.8	314.031	663.753	0	-156.783	-76.5807	-346.725	-12396.7	24667.8	3109.68	371.145	235.754	0	-368.637	99.2384	-1238.19	-668692	426328	200753	330.024	543.902	0
466	5	-211.037	175.31	-890.728	-47654	12755.2	6893.32	314.32	663.5	0	-163.086	-79.4209	-356.952	-12734.7	25419.5	3267.7	371.213	235.676	0	-374.123	95.8895	-1247.68	-670521	430437	200278	330.597	541.103	0
466	6	-210.085	175.003	-891.019	-47440.9	13057.4	6504.8	314.654	663.243	0	-169.25	-82.1356	-368.498	-13149.1	26307.2	3452.74	371.391	235.683	0	-379.335	92.8672	-1259.52	-673354	435428	199820	331.254	538.152	0
466	7	-208.954	174.724	-892.406	-47274.3	13431.3	6102.2	315.051	662.974	0	-174.875	-84.5811	-381.88	-13674.7	27432.6	3668.45	371.836	235.809	0	-383.829	90.1427	-1274.29	-677366	441574	199250	332.068	534.961	0
466	8	-207.591	174.31	-894.982	-47145.2	13898.3	5669.36	315.529	662.677	0	-179.464	-86.5701	-397.899	-14362.6	28932.8	3916.43	372.714	236.096	0	-387.055	87.7401	-1292.88	-682815	449274	198431	333.128	531.392	0
466	9	-205.936	173.615	-898.885	-47041.5	14484.7	5190.83	316.114	662.333	0	-182.407	-87.8711	-417.615	-15279.9	30976.7	4193.9	374.175	236.589	0	-388.343	85.7437	-1316.5	-690049	459052	197210	334.532	527.28	0
467	0	-203.908	172.515	-904.298	-46948.1	15219.6	4653.14	316.83	661.917	0	-182.975	-88.2219	-442.269	-16504.9	33754.6	4490.08	376.321	237.319	0	-386.883	84.2927	-1346.57	-699483	471515	195410	336.37	522.461	0
467	1	-201.396	170.916	-911.392	-46848	16130	4046.7	317.698	661.403	0	-180.323	-87.3625	-473.11	-18115.9	37457.1	4783.19	379.172	238.291	0	-381.719	83.5534	-1384.5	-711524	487260	192812	338.705	516.818	0
467	2	-198.26	168.757	-920.242	-46723.3	17235.5	3367.92	318.729	660.773	0	-173.523	-85.0865	-511.101	-20171.3	42238.7	5037.95	382.643	239.466	0	-371.782	83.6703	-1431.34	-726446	506723	189150	341.551	510.334	0
467	3	-194.34	166.014	-930.759	-46558	18545.3	2620.88	319.925	660.022	0	-161.646	-81.2973	-556.595	-22689	48175.6	5205.6	386.554	240.764	0	-355.987	84.7169	-1487.35	-744263	530015	184118	344.859	503.128	0
467	4	-189.491	162.7	-942.705	-46339.9	20057.7	1816.19	321.277	659.156	0	-143.907	-76.0526	-609.183	-25638.7	55245.5	5229	390.688	242.087	0	-333.398	86.6478	-1551.89	-764706	556873	177410	348.524	495.439	0
467	5	-183.594	158.837	-955.739	-46061.6	21760.2	966.951	322.768	658.195	0	-119.841	-69.5693	-667.787	-28948.9	63332.5	5051.48	394.839	243.351	0	-303.435	89.2681	-1623.53	-787284	586715	168760	352.412	487.561	0
467	6	-176.575	154.444	-969.454	-45720.9	23628.7	85.9164	324.373	657.161	0	-89.4553	-62.1618	-730.721	-32511.4	72224.3	4629.2	398.84	244.492	0	-266.03	92.282	-1700.18	-811314	618675	158001	356.378	479.8	0
467	7	-168.415	149.56	-983.381	-45319.8	25624.1	-813.116	326.057	656.086	0	-53.3162	-54.1612	-795.63	-36176.7	81595.8	3945.18	402.555	245.469	0	-221.731	95.399	-1779.01	-835906	651567	145148	360.269	472.445	0
467	8	-159.174	144.294	-997.009	-44863.7	27691.8	-1711.43	327.775	654.998	0	-12.5821	-45.8863	-859.502	-39754.5	91010.7	3015.05	405.888	246.253	0	-171.756	98.408	-1856.51	-859970	683900	130438	363.939	465.763	0
467	9	-148.991	138.848	-1009.83	-44361.4	29765.1	-2583.01	329.475	653.93	0	31.0751	-37.6609	-918.916	-43030	99958.8	1881.29	408.779	246.827	0	-117.916	101.187	-1928.75	-882315	714008	114324	367.258	459.973	0
468	0	-138.085	133.5	-1021.4	-43824.8	31771.1	-3396.65	331.105	652.907	0	75.6375	-29.8494	-970.5	-45792.3	107924	601.478	411.204	247.184	0	-62.4478	103.65	-1991.9	-901796	740262	97404.4	370.131	455.229	0
468	1	-126.745	128.556	-1031.35	-43268.7	33636.3	-4121.56	332.614	651.954	0	118.918	-22.8922	-1011.4	-47864.8	114451	-763.323	413.161	247.325	0	-7.82774	105.663	-2042.75	-917464	761288	80345.4	372.494	451.615	0
468	2	-115.326	124.296	-1039.39	-42709.8	35293.2	-4732.16	333.956	651.091	0	158.7	-17.3044	-1039.65	-49131.9	119208	-2155.04	414.661	247.258	0	43.3739	106.992	-2079.04	-928662	776130	63819.3	374.314	449.149	0
468	3	-104.227	120.944	-1045.29	-42164.7	36684.4	-5209.47	335.095	650.338	0	192.88	-13.6254	-1054.35	-49552.4	122012	-3521.52	415.722	246.998	0	88.6529	107.318	-2099.65	-935065	784335	48467	375.582	447.797	0
468	4	-93.8596	118.65	-1048.92	-41648.6	37765.7	-5539.82	336.004	649.706	0	219.628	-12.3349	-1055.68	-49158.9	122845	-4818.64	416.365	246.566	0	125.768	106.315	-2104.6	-936681	785953	34864.9	376.314	447.489	0
468	5	-84.6161	117.496	-1050.19	-41175.1	38506.8	-5713.88	336.666	649.207	0	237.563	-13.7693	-1044.68	-48042.6	121823	-6010.48	416.613	245.988	0	152.947	103.727	-2094.87	-933793	781449	23496.9	376.534	448.129	0
468	6	-76.8365	117.495	-1049.1	-40754.3	38890.1	-5727.47	337.07	648.847	0	245.89	-18.0613	-1023.01	-46332.7	119165	-7068.12	416.485	245.29	0	169.054	99.4335	-2072.11	-926869	771575	14726.7	376.277	449.609	0
468	7	-70.7812	118.602	-1045.7	-40391.6	38911	-5582.46	337.211	648.627	0	244.479	-25.1074	-992.691	-44175.1	115152	-7968.2	415.999	244.5	0	173.698	93.495	-2038.39	-916493	757242	8778.6	375.581	451.818	0
468	8	-66.611	120.734	-1040.12	-40087.4	38577.1	-5286.73	337.089	648.541	0	233.874	-34.5628	-955.815	-41717	110085	-8691.13	415.173	243.645	0	167.263	86.1708	-1995.93	-903303	739413	5731.32	374.482	454.644	0
468	9	-64.3786	123.772	-1032.59	-39839.1	37908	-4853.83	336.712	648.582	0	215.216	-45.8658	-914.399	-39094	104260	-9220.14	414.02	242.754	0	150.837	77.9059	-1946.99	-887952	719024	5525.64	373.02	457.985	0
469	0	-64.0281	127.577	-1023.42	-39641.9	36933.1	-4302.24	336.088	648.735	0	190.088	-58.2914	-870.254	-36421.7	97948.4	-9541.88	412.552	241.852	0	126.06	69.2859	-1893.67	-871073	696932	7981.29	371.228	461.748	0
469	1	-65.4079	131.994	-1012.94	-39487.5	35688.4	-3654.52	335.232	648.983	0	160.312	-71.0383	-824.934	-33792.9	91384.7	-9648.05	410.778	240.964	0	94.9043	60.9556	-1837.88	-853238	673881	12820.5	369.141	465.843	0
469	2	-68.2975	136.85	-1001.49	-39364.6	34214.6	-2936.16	334.164	649.306	0	127.73	-83.3351	-779.712	-31277.7	84765.2	-9536.73	408.713	240.114	0	59.4321	53.5144	-1781.2	-834924	650487	19697	366.798	470.184	0
469	3	-72.4369	141.962	-989.31	-39262.1	32557	-2173.8	332.909	649.686	0	94.0148	-94.5312	-735.6	-28926.7	78248.1	-9213.19	406.373	239.324	0	21.5779	47.4312	-1724.91	-816511	627242	28225.9	364.238	474.684	0
469	4	-77.5494	147.146	-976.626	-39170.1	30764.2	-1393.7	331.5	650.108	0	60.5686	-104.147	-693.378	-26775.1	71958.2	-8691.6	403.779	238.615	0	-16.9807	42.9998	-1670	-798299	604539	38006.1	361.51	479.258	0
469	5	-83.3595	152.219	-963.605	-39079.9	28887.6	-620.466	329.979	650.556	0	28.4882	-111.888	-653.638	-24844.9	65991.3	-7996.98	400.96	238.01	0	-54.8713	40.3315	-1617.24	-780516	582686	48633.7	358.667	483.818	0
469	6	-89.6071	157.016	-950.386	-38982.9	26977.9	125.036	328.386	651.018	0	-1.41084	-117.642	-616.795	-23147	60418.5	-7165.83	397.955	237.528	0	-91.0179	39.3737	-1567.18	-763335	561920	59713.8	355.767	488.281	0
469	7	-96.0556	161.405	-937.099	-38870.5	25080.8	827.356	326.764	651.48	0	-28.5516	-121.461	-583.106	-21681.1	55289.3	-6244.68	394.819	237.182	0	-124.607	39.9435	-1520.2	-746886	542413	70870	352.868	492.567	0
469	8	-102.496	165.291	-923.875	-38735.6	23234.4	1475.57	325.149	651.927	0	-52.56	-123.525	-552.69	-20438.6	50636.1	-5286.37	391.617	236.98	0	-155.056	41.7658	-1476.57	-731271	524283	81753.6	350.029	496.609	0
469	9	-108.745	168.622	-910.86	-38572.5	21468.6	2061.71	323.57	652.347	0	-73.2411	-124.104	-525.561	-19404.8	46475.8	-4343.55	388.431	236.922	0	-181.987	44.5175	-1436.42	-716577	507606	92056.4	347.301	500.351	0
470	0	-114.645	171.382	-898.225	-38376.7	19804.7	2580.52	322.049	652.725	0	-90.5589	-123.506	-501.652	-18562.1	42810.1	-3461.78	385.338	237.002	0	-205.203	47.8764	-1399.88	-702889	492428	101527	344.729	503.749	0
470	1	-120.06	173.583	-886.146	-38145.3	18256.2	3029.5	320.602	653.046	0	-104.62	-122.027	-480.831	-17890.6	39625.8	-2674.42	382.411	237.208	0	-224.68	51.5566	-1366.98	-690276	478760	109983	342.343	506.776	0
470	2	-124.893	175.253	-874.755	-37878	16830.3	3408.03	319.24	653.301	0	-115.652	-119.929	-462.901	-17369.7	36896.6	-2000.05	379.708	237.524	0	-240.546	55.3232	-1337.66	-678773	466570	117320	340.165	509.42	0
470	3	-129.081	176.418	-864.123	-37577.4	15530.4	3716.62	317.972	653.486	0	-123.979	-117.423	-447.597	-16977.5	34587.4	-1442.28	377.274	237.93	0	-253.06	58.995	-1311.72	-668358	455781	123508	338.208	511.686	0
470	4	-132.598	177.103	-854.259	-37246.7	14356.1	3956.66	316.805	653.601	0	-129.979	-114.655	-434.608	-16691.9	32654.2	-991.988	375.135	238.407	0	-262.577	62.4471	-1288.87	-658961	446274	128580	336.474	513.597	0
470	5	-135.455	177.32	-845.126	-36888.6	13303.7	4130.47	315.742	653.649	0	-134.051	-111.708	-423.584	-16490.3	31044.4	-631.185	373.29	238.931	0	-269.506	65.6114	-1268.71	-650473	437897	132621	334.955	515.187	0
470	6	-137.691	177.077	-836.654	-36505.3	12368.9	4241.14	314.784	653.633	0	-136.59	-108.609	-414.143	-16350.4	29698.6	-337.221	371.711	239.48	0	-274.282	68.4677	-1250.8	-642757	430472	135754	333.633	516.505	0
470	7	-139.367	176.384	-828.773	-36099.1	11549.5	4292.17	313.936	653.557	0	-137.963	-105.363	-405.908	-16251.4	28557.1	-86.9459	370.354	240.037	0	-277.33	71.0216	-1234.68	-635675	423823	138118	332.483	517.61	0
470	8	-140.557	175.256	-821.437	-35671.9	10844.9	4286.87	313.202	653.426	0	-138.493	-101.979	-398.541	-16176.2	27567.1	139.717	369.17	240.589	0	-279.05	73.2778	-1219.98	-629116	417800	139848	331.486	518.561	0
470	9	-141.336	173.721	-814.644	-35225.1	10253.8	4227.78	312.587	653.24	0	-138.46	-98.4914	-391.781	-16112.5	26685.7	357.437	368.114	241.126	0	-279.797	75.2297	-1206.42	-623015	412297	141061	330.619	519.408	0
471	0	-141.772	171.822	-808.438	-34759.9	9770.98	4116.66	312.086	652.996	0	-138.096	-94.9549	-385.453	-16052.4	25880.3	574.099	367.143	241.646	0	-279.868	76.8674	-1193.89	-617360	407252	141851	329.861	520.19	0
471	1	-141.913	169.616	-802.892	-34277	9387.53	3955.42	311.692	652.692	0	-137.586	-91.4307	-379.459	-15991.6	25128.5	790.812	366.222	242.143	0	-279.499	78.1855	-1182.35	-612172	402637	142286	329.193	520.932	0
471	2	-141.796	167.157	-798.059	-33776.4	9093.31	3746.82	311.394	652.323	0	-137.073	-87.9802	-373.751	-15928.9	24416.4	1004.13	365.328	242.619	0	-278.869	79.1767	-1171.81	-607471	398438	142414	328.597	521.647	0
471	3	-141.448	164.484	-793.941	-33258.7	8880.9	3494.59	311.186	651.891	0	-136.664	-84.6608	-368.292	-15864.5	23737.7	1209.02	364.454	243.076	0	-278.112	79.8236	-1162.23	-603254	394638	142267	328.066	522.344	0
471	4	-140.891	161.621	-790.489	-32726.2	8747.02	3202.98	311.065	651.4	0	-136.428	-81.5216	-363.058	-15799.8	23090.9	1400.73	363.601	243.519	0	-277.318	80.0992	-1153.55	-599491	391213	141862	327.6	523.027	0
471	5	-140.137	158.573	-787.623	-32182.5	8691.58	2876.25	311.035	650.86	0	-136.403	-78.6048	-358.04	-15737.2	22475.5	1575.91	362.774	243.954	0	-276.541	79.9684	-1145.66	-596139	388140	141207	327.204	523.695	0
471	6	-139.188	155.339	-785.241	-31630.6	8715.89	2518.2	311.1	650.281	0	-136.598	-75.944	-353.247	-15680.5	21890.8	1733	361.97	244.39	0	-275.786	79.3948	-1138.49	-593147	385391	140294	326.884	524.342	0
471	7	-138.027	151.912	-783.247	-31073.1	8821.58	2131.54	311.263	649.672	0	-136.994	-73.5561	-348.702	-15633.7	21335.6	1871.64	361.186	244.834	0	-275.022	78.3563	-1131.95	-590467	382943	139106	326.642	524.96	0
471	8	-136.629	148.291	-781.574	-30511.6	9008.98	1718.08	311.527	649.039	0	-137.549	-71.4355	-344.441	-15600.3	20809.3	1991.69	360.415	245.292	0	-274.179	76.8557	-1126.02	-588071	380783	137620	326.481	525.535	0
471	9	-134.959	144.482	-780.206	-29946.2	9275.49	1279.9	311.889	648.383	0	-138.207	-69.5567	-340.509	-15582.7	20313.2	2093.26	359.655	245.763	0	-273.166	74.9255	-1120.72	-585960	378915	135817	326.402	526.054	0
472	0	-132.979	140.508	-779.182	-29375.1	9616.68	819.866	312.342	647.7	0	-138.904	-67.8807	-336.97	-15582.7	19850	2177.67	358.907	246.244	0	-271.883	72.6277	-1116.15	-584167	377363	133684	326.4	526.499	0
472	1	-130.658	136.406	-778.571	-28796.1	10027.9	341.314	312.88	646.986	0	-139.586	-66.3643	-333.899	-15601.8	19421.9	2248.02	358.167	246.726	0	-270.244	70.0421	-1112.47	-582744	376163	131220	326.473	526.851	0
472	2	-127.981	132.216	-778.42	-28208.1	10503.1	-152.094	313.493	646.238	0	-140.215	-64.9715	-331.349	-15639.7	19031.6	2308.67	357.437	247.2	0	-268.196	67.2447	-1109.77	-581726	375339	128441	326.613	527.095	0
472	3	-124.956	127.972	-778.724	-27611.6	11034	-656.219	314.169	645.457	0	-140.783	-63.6844	-329.327	-15693.8	18681.6	2364.54	356.727	247.654	0	-265.739	64.2875	-1108.05	-581107	374886	125374	326.818	527.225	0
472	4	-121.616	123.696	-779.423	-27008.5	11611.7	-1166.41	314.898	644.652	0	-141.3	-62.5068	-327.799	-15760.1	18373.4	2420.66	356.051	248.079	0	-262.915	61.1893	-1107.22	-580839	374772	122057	327.081	527.244	0
472	5	-118.019	119.403	-780.419	-26401.8	12230.4	-1677.63	315.672	643.83	0	-141.788	-61.4571	-326.697	-15833.8	18105.4	2480.93	355.419	248.466	0	-259.807	57.9462	-1107.12	-580850	374942	118536	327.401	527.163	0
472	6	-114.239	115.106	-781.608	-25795.1	12887.6	-2184.69	316.489	643.003	0	-142.281	-60.5582	-325.944	-15911	17874.4	2547.25	354.839	248.815	0	-256.52	54.5476	-1107.55	-581057	375340	114869	327.775	526.996	0
472	7	-110.348	110.82	-782.901	-25191.9	13582.6	-2682.5	317.349	642.178	0	-142.816	-59.8324	-325.477	-15989.9	17676.7	2620.51	354.31	249.128	0	-253.163	50.9876	-1108.38	-581399	375924	111110	328.203	526.758	0
472	8	-106.401	106.573	-784.251	-24595.5	14313.5	-3166.41	318.251	641.362	0	-143.432	-59.2968	-325.256	-16070	17508.3	2701.65	353.829	249.407	0	-249.833	47.2758	-1109.51	-581840	376666	107309	328.681	526.459	0
472	9	-102.432	102.405	-785.649	-24008.1	15073.5	-3632.27	319.186	640.558	0	-144.161	-58.9589	-325.264	-16151.8	17366.5	2791.29	353.392	249.658	0	-246.593	43.446	-1110.91	-582373	377550	103509	329.201	526.107	0
473	0	-98.455	98.3735	-787.116	-23430.4	15852	-4076.01	320.139	639.767	0	-145.008	-58.8136	-325.523	-16238.1	17249.8	2888.84	352.991	249.883	0	-243.463	39.5599	-1112.64	-583015	378580	99740	329.751	525.7	0
473	1	-94.473	94.5463	-788.688	-22862.8	16635.5	-4493.69	321.093	638.988	0	-145.946	-58.8458	-326.095	-16334.2	17158.8	2992.7	352.619	250.09	0	-240.419	35.7005	-1114.78	-583802	379769	96026.8	330.315	525.228	0
473	2	-90.4938	90.9905	-790.384	-22307.4	17410.8	-4881.91	322.028	638.224	0	-146.928	-59.033	-327.046	-16444.9	17094.9	3101.7	352.271	250.283	0	-237.422	31.9575	-1117.43	-584762	381131	92393.8	330.88	524.682	0
473	3	-86.5375	87.7597	-792.192	-21768.6	18167.9	-5237.92	322.934	637.479	0	-147.909	-59.346	-328.412	-16573	17060.9	3215.54	351.95	250.464	0	-234.447	28.4137	-1120.6	-585897	382663	88871.4	331.437	524.058	0
473	4	-82.6353	84.8858	-794.065	-21251.7	18900.2	-5559.45	323.802	636.763	0	-148.844	-59.7506	-330.198	-16719.3	17059.6	3334.05	351.665	250.634	0	-231.479	25.1352	-1124.26	-587183	384350	85491.5	331.985	523.356	0
473	5	-78.8233	82.3778	-795.924	-20761.8	19604.2	-5844.48	324.631	636.085	0	-149.688	-60.2124	-332.381	-16882.7	17091	3457.13	351.42	250.793	0	-228.511	22.1654	-1128.3	-588571	386155	82282.1	332.522	522.584	0
473	6	-75.1368	80.2301	-797.672	-20303	20277.4	-6090.73	325.421	635.453	0	-150.4	-60.7008	-334.922	-17060	17151.7	3584.78	351.211	250.937	0	-225.536	19.5293	-1132.59	-589990	388033	79266.2	333.047	521.747	0
473	7	-71.6038	78.435	-799.209	-19877.7	20918.1	-6295.14	326.173	634.872	0	-150.937	-61.1924	-337.786	-17247.8	17237.8	3716.35	351.032	251.061	0	-222.541	17.2426	-1137	-591373	389936	76459.7	333.559	520.847	0
473	8	-68.2397	76.9916	-800.467	-19487.5	21523.9	-6454.45	326.889	634.345	0	-151.252	-61.6704	-340.95	-17442.7	17347.7	3850.2	350.88	251.159	0	-219.492	15.3211	-1141.42	-592670	391832	73868.8	334.056	519.885	0
473	9	-65.0463	75.9079	-801.425	-19132.3	22091.7	-6566.32	327.566	633.873	0	-151.291	-62.12	-344.409	-17642.6	17482.1	3984.27	350.76	251.226	0	-216.337	13.7878	-1145.83	-593864	393708	71490.7	334.537	518.859	0
474	0	-62.0121	75.1983	-802.118	-18810.9	22617	-6630.14	328.197	633.452	0	-150.997	-62.5224	-348.181	-17846.3	17643.8	4116.79	350.674	251.256	0	-213.009	12.6759	-1150.3	-594977	395575	69316.2	335	517.766	0
474	1	-59.1147	74.8774	-802.619	-18521.6	23095.8	-6646.98	328.776	633.076	0	-150.321	-62.8564	-352.3	-18053.9	17836.3	4246.69	350.628	251.246	0	-209.435	12.021	-1154.92	-596056	397461	67330.1	335.442	516.602	0
474	2	-56.3314	74.9482	-802.984	-18263	23525.7	-6619.31	329.298	632.744	0	-149.226	-63.1082	-356.783	-18266.4	18062.9	4373.19	350.627	251.197	0	-205.558	11.84	-1159.77	-597138	399386	65513.3	335.859	515.367	0
474	3	-53.6493	75.3971	-803.223	-18033.9	23906.1	-6550.68	329.763	632.452	0	-147.698	-63.2778	-361.614	-18485.5	18326.1	4495.03	350.679	251.12	0	-201.347	12.1193	-1164.84	-598227	401348	63845.7	336.256	514.07	0
474	4	-51.0676	76.198	-803.298	-17833.9	24238.9	-6445.02	330.174	632.201	0	-145.741	-63.377	-366.754	-18713.2	18628	4610.18	350.792	251.024	0	-196.809	12.821	-1170.05	-599294	403329	62311	336.637	512.721	0
474	5	-48.5958	77.3153	-803.145	-17663.1	24528.4	-6306.03	330.54	631.992	0	-143.386	-63.4281	-372.158	-18950.6	18970.1	4717.15	350.973	250.921	0	-191.982	13.8872	-1175.3	-600298	405305	60897.9	337.01	511.327	0
474	6	-46.2494	78.7043	-802.688	-17521.8	24780.6	-6137.19	330.872	631.829	0	-140.672	-63.4629	-377.801	-19200.3	19353.3	4816.27	351.226	250.821	0	-186.922	15.2415	-1180.49	-601191	407253	59598.1	337.386	509.892	0
474	7	-44.0434	80.316	-801.864	-17409.3	25002.3	-5942.1	331.18	631.711	0	-137.64	-63.5133	-383.695	-19467.6	19781	4909.18	351.554	250.737	0	-181.684	16.8026	-1185.56	-601947	409172	58402.4	337.774	508.412	0
474	8	-41.9814	82.1059	-800.658	-17323.2	25198.3	-5724.69	331.472	631.636	0	-134.316	-63.5984	-389.912	-19760.9	20263.6	4997.14	351.97	250.68	0	-176.297	18.5075	-1190.57	-602579	411095	57296.5	338.185	506.873	0
474	9	-40.0496	84.0429	-799.116	-17259.9	25371	-5488.95	331.749	631.599	0	-130.698	-63.7175	-396.594	-20091.4	20820.4	5079.55	352.498	250.66	0	-170.747	20.3254	-1195.71	-603155	413100	56258	338.631	505.249	0
475	0	-38.2174	86.1123	-797.353	-17215.1	25521.3	-5238.63	332.008	631.59	0	-126.747	-63.8539	-403.944	-20472	21479.2	5153.24	353.174	250.68	0	-164.965	22.2584	-1201.3	-603793	415308	55254.2	339.125	503.507	0
475	1	-36.4462	88.3125	-795.523	-17184.7	25650.5	-4977.08	332.244	631.602	0	-122.388	-63.9863	-412.192	-20915.5	22270.3	5212.64	354.029	250.742	0	-158.834	24.3261	-1207.72	-604640	417859	54243.2	339.679	501.615	0
475	2	-34.7024	90.6409	-793.766	-17166.1	25761	-4707.32	332.454	631.626	0	-117.517	-64.1012	-421.53	-21431.9	23220.2	5249.36	355.085	250.843	0	-152.22	26.5397	-1215.3	-605827	420876	53175.9	340.304	499.55	0
475	3	-32.9666	93.0822	-792.153	-17156.7	25855.3	-4431.92	332.639	631.658	0	-112.016	-64.2044	-432.061	-22024.5	24347.7	5250.91	356.353	250.976	0	-144.983	28.8778	-1224.21	-607421	424426	51995.2	341.008	497.304	0
475	4	-31.2378	95.6102	-790.691	-17155.2	25935.6	-4153.37	332.801	631.697	0	-105.751	-64.3258	-443.801	-22691.4	25665.2	5201.68	357.83	251.13	0	-136.989	31.2845	-1234.49	-609427	428524	50638.9	341.799	494.882	0
475	5	-29.5304	98.1938	-789.334	-17161.5	26002.6	-3874.64	332.942	631.742	0	-98.5915	-64.5038	-456.748	-23430.5	27182.2	5086.67	359.512	251.299	0	-128.122	33.69	-1246.08	-611818	433159	49050.9	342.682	492.291	0
475	6	-27.8678	100.797	-788.018	-17176.4	26057.8	-3599.43	333.068	631.797	0	-90.4356	-64.7611	-470.909	-24242.5	28907.7	4894.74	361.387	251.48	0	-118.303	36.0356	-1258.93	-614562	438322	47192.5	343.661	489.537	0
475	7	-26.2752	103.38	-786.681	-17200.9	26103.5	-3331.47	333.182	631.865	0	-81.2125	-65.0948	-486.281	-25128.8	30848.4	4618.83	363.437	251.675	0	-107.488	38.2856	-1272.96	-617624	444000	45043.4	344.74	486.63	0
475	8	-24.7718	105.912	-785.276	-17234.9	26141.7	-3073.38	333.29	631.948	0	-70.8749	-65.4898	-502.82	-26088	33004.8	4253.91	365.639	251.883	0	-95.6467	40.4222	-1288.1	-620965	450167	42593	345.918	483.586	0
475	9	-23.3641	108.372	-783.789	-17275.8	26174.3	-2826.33	333.395	632.041	0	-59.3904	-65.9371	-520.426	-27113.8	35367.7	3794.68	367.959	252.099	0	-82.7545	42.435	-1304.21	-624549	456778	39829	347.187	480.432	0
476	0	-22.0439	110.757	-782.245	-17319.8	26201.7	-2591.13	333.496	632.141	0	-46.7453	-66.4425	-538.944	-28194	37917	3234.73	370.354	252.313	0	-68.7892	44.3145	-1321.19	-628345	463777	36733.8	348.531	477.2	0
476	1	-20.7947	113.072	-780.698	-17362.6	26224	-2369.34	333.591	632.24	0	-32.9617	-67.0262	-558.16	-29310.5	40621.6	2567.38	372.778	252.513	0	-53.7564	46.0457	-1338.86	-632320	471083	33288.8	349.927	473.934	0
476	2	-19.6025	115.317	-779.187	-17400.9	26240.3	-2163.36	333.677	632.332	0	-18.1232	-67.7237	-577.771	-30440.7	43437.4	1788.39	375.181	252.686	0	-37.7258	47.5937	-1356.96	-636415	478576	29485.3	351.348	470.685	0
476	3	-18.4634	117.482	-777.708	-17433	26249.9	-1975.76	333.753	632.416	0	-2.39087	-68.5857	-597.383	-31558.5	46307.4	898.623	377.517	252.828	0	-20.8543	48.8964	-1375.09	-640523	486086	25332.6	352.766	467.511	0
476	4	-17.3827	119.545	-776.219	-17459	26252.2	-1808.31	333.821	632.492	0	13.9954	-69.6743	-616.516	-32634.9	49165.6	-94.7073	379.748	252.934	0	-3.38724	49.8711	-1392.74	-644497	493401	20862.6	354.151	464.475	0
476	5	-16.3721	121.483	-774.666	-17481	26246.8	-1661.74	333.882	632.566	0	30.7236	-71.0589	-634.644	-33638.5	51942.8	-1177.89	381.846	253.004	0	14.3515	50.4241	-1409.31	-648174	500294	16129.9	355.481	461.641	0
476	6	-15.4445	123.272	-772.995	-17502.6	26234.6	-1536.21	333.939	632.643	0	47.4237	-72.8058	-651.244	-34536.7	54570.9	-2330.83	383.795	253.032	0	31.9792	50.4666	-1424.24	-651393	506542	11209.3	356.736	459.063	0
476	7	-14.6089	124.9	-771.176	-17526.6	26217.4	-1431.99	333.997	632.727	0	63.6899	-74.9651	-665.857	-35300	56985.9	-3527.61	385.583	253.014	0	49.081	49.9352	-1437.03	-654018	511957	6194.44	357.899	456.785	0
476	8	-13.8676	126.368	-769.204	-17553.9	26197.1	-1349.27	334.057	632.821	0	79.1024	-77.5633	-678.139	-35905.9	59131.9	-4738.25	387.197	252.948	0	65.2348	48.8052	-1447.34	-655960	516401	1192.78	358.956	454.835	0
476	9	-13.2129	127.691	-767.108	-17582.4	26173.9	-1287.92	334.12	632.92	0	93.2459	-80.6012	-687.87	-36341	60964.7	-5931.35	388.628	252.831	0	80.033	47.0901	-1454.98	-657173	519790	-3681.55	359.89	453.226	0
477	0	-12.6274	128.889	-764.947	-17607.7	26145.2	-1247.77	334.179	633.018	0	105.729	-84.054	-694.939	-36600.7	62453.1	-7075.88	389.869	252.668	0	93.1017	44.8348	-1459.89	-657662	522095	-8316.31	360.689	451.963	0
477	1	-12.0901	129.981	-762.795	-17626.1	26106.6	-1229.38	334.225	633.107	0	116.202	-87.873	-699.329	-36687.7	63578	-8142.45	390.913	252.461	0	104.112	42.1084	-1462.12	-657464	523325	-12604.8	361.339	451.046	0
477	2	-11.5884	130.981	-760.701	-17635.2	26052.8	-1234.04	334.248	633.183	0	124.377	-91.9893	-701.1	-36610.8	64331.9	-9104.22	391.759	252.219	0	112.788	38.9918	-1461.8	-656622	523511	-16447.2	361.831	450.467	0
477	3	-11.1211	131.888	-758.661	-17633.9	25979.7	-1262.97	334.244	633.244	0	130.051	-96.3187	-700.364	-36383.7	64716.2	-9937.31	392.404	251.95	0	118.93	35.5689	-1459.02	-655166	522695	-19755.9	362.162	450.214	0
477	4	-10.6958	132.689	-756.623	-17621.6	25885.4	-1316.41	334.212	633.29	0	133.134	-100.764	-697.266	-36022.6	64738.8	-10621.6	392.847	251.663	0	122.438	31.9251	-1453.89	-653105	520914	-22462.8	362.332	450.267	0
477	5	-10.3257	133.364	-754.503	-17598.7	25769.8	-1393.38	334.155	633.325	0	133.646	-105.216	-691.966	-35544.6	64413.7	-11142.5	393.088	251.368	0	123.32	28.1483	-1446.47	-650432	518205	-24522	362.347	450.603	0
477	6	-10.0255	133.893	-752.201	-17567	25635.2	-1492.35	334.08	633.354	0	131.713	-109.561	-684.645	-34966.8	63761.7	-11492.1	393.131	251.073	0	121.687	24.3318	-1436.85	-647137	514610	-25911.9	362.217	451.2	0
477	7	-9.80558	134.26	-749.645	-17529.6	25485.7	-1612.02	333.997	633.384	0	127.548	-113.68	-675.51	-34307.5	62810	-11668.8	392.982	250.788	0	117.743	20.5804	-1425.16	-643235	510191	-26634.9	361.955	452.037	0
477	8	-9.6681	134.466	-746.81	-17490.7	25325.1	-1751.75	333.911	633.421	0	121.445	-117.454	-664.803	-33585.1	61590.7	-11677.2	392.645	250.519	0	111.777	17.0121	-1411.61	-638774	505035	-26716.8	361.572	453.092	0
477	9	-9.60341	134.522	-743.726	-17453.6	25156.3	-1911.26	333.825	633.468	0	113.753	-120.769	-652.8	-32817.9	60141.7	-11527.9	392.129	250.272	0	104.149	13.7528	-1396.53	-633844	499257	-26205.8	361.079	454.345	0
478	0	-9.58888	134.455	-740.479	-17420.9	24982.7	-2089.88	333.739	633.526	0	104.855	-123.527	-639.813	-32022.9	58507.1	-11237.2	391.444	250.05	0	95.2657	10.9274	-1380.29	-628574	493005	-25170.6	360.487	455.772	0
478	1	-9.59376	134.301	-737.193	-17393	24808.2	-2285.74	333.652	633.594	0	95.138	-125.66	-626.176	-31215.8	56735	-10825.4	390.606	249.852	0	85.5442	8.64191	-1363.37	-623117	486448	-23693.9	359.81	457.346	0
478	2	-9.59	134.102	-733.983	-17369.4	24636.2	-2495.87	333.565	633.665	0	84.9593	-127.141	-612.215	-30411.7	54872.7	-10314.2	389.63	249.675	0	75.3693	6.96077	-1346.2	-617620	479751	-21863.8	359.062	459.036	0
478	3	-9.56092	133.89	-730.933	-17348.8	24470.2	-2716.96	333.478	633.735	0	74.6202	-127.994	-598.229	-29624.4	52964.5	-9725.81	388.535	249.52	0	65.0592	5.89548	-1329.16	-612205	473060	-19766	358.258	460.808	0
478	4	-9.50256	133.686	-728.091	-17330.2	24313.8	-2946.25	333.394	633.802	0	64.3539	-128.276	-584.464	-28865.7	51049.9	-9081.88	387.345	249.388	0	54.8514	5.40988	-1312.55	-606964	466497	-17479.4	357.418	462.628	0
478	5	-9.42214	133.5	-725.475	-17313.3	24168.6	-3182.19	333.314	633.865	0	54.3239	-128.069	-571.106	-28143.7	49163.3	-8401.75	386.084	249.279	0	44.9018	5.43111	-1296.58	-601958	460151	-15071.9	356.558	464.466	0
478	6	-9.33522	133.327	-723.071	-17297.9	24034.8	-3424.21	333.24	633.923	0	44.6325	-127.464	-558.279	-27464	47333.2	-7701.6	384.784	249.194	0	35.2973	5.86271	-1281.35	-597210	454079	-12599	355.697	466.298	0
478	7	-9.25983	133.155	-720.838	-17283.7	23910.6	-3672	333.171	633.977	0	35.3371	-126.554	-546.056	-26830.4	45579.8	-6994.82	383.471	249.135	0	26.0773	6.60106	-1266.89	-592719	448307	-10105.4	354.851	468.103	0
478	8	-9.20843	132.976	-718.731	-17269.3	23793.8	-3924.93	333.105	634.027	0	26.4684	-125.421	-534.476	-26245.1	43915.4	-6292.55	382.165	249.104	0	17.26	7.5547	-1253.21	-588473	442843	-7627.61	354.029	469.863	0
478	9	-9.18119	132.791	-716.741	-17252.7	23682.9	-4181.74	333.043	634.071	0	18.0469	-124.13	-523.559	-25707.6	42345.5	-5603.25	380.88	249.102	0	8.86572	8.66151	-1240.3	-584468	437693	-5195.39	353.236	471.567	0
479	0	-9.1642	132.612	-714.914	-17232.9	23579.5	-4440.61	332.982	634.105	0	10.0923	-122.714	-513.327	-25216.4	40871.5	-4931.78	379.621	249.123	0	0.928139	9.89751	-1228.24	-580737	432879	-2831.44	352.474	473.207	0
479	1	-9.13575	132.454	-713.342	-17209.8	23488	-4699.71	332.927	634.126	0	2.62331	-121.184	-503.804	-24769.6	39492.2	-4279.43	378.388	249.165	0	-6.51245	11.2699	-1217.15	-577338	428437	-550.018	351.744	474.782	0
479	2	-9.07636	132.331	-712.106	-17185.3	23413.7	-4957.32	332.879	634.133	0	-4.349	-119.536	-495.004	-24365.6	38204.5	-3644.79	377.18	249.223	0	-13.4254	12.7945	-1207.11	-574323	424396	1642.61	351.046	476.292	0
479	3	-8.97458	132.248	-711.236	-17161.6	23360.8	-5211.41	332.845	634.129	0	-10.8248	-117.773	-486.916	-24002.2	37003.6	-3025.39	375.996	249.294	0	-19.7993	14.4754	-1198.15	-571706	420761	3745.27	350.381	477.737	0
479	4	-8.82764	132.204	-710.704	-17140.7	23331	-5459.54	332.828	634.118	0	-16.8121	-115.904	-479.493	-23676.4	35885	-2419.87	374.839	249.378	0	-25.6397	16.3001	-1190.2	-569463	417506	5757.91	349.753	479.118	0
479	5	-8.6405	132.193	-710.443	-17124.3	23324.9	-5699.43	332.832	634.104	0	-22.3221	-113.952	-472.653	-23384.3	34843.1	-1829.38	373.718	249.475	0	-30.9626	18.2412	-1183.1	-567534	414583	7678.69	349.166	480.442	0
479	6	-8.422	132.211	-710.377	-17114.4	23343	-5929.7	332.86	634.092	0	-27.37	-111.95	-466.297	-23121.6	33872.3	-1256.87	372.641	249.586	0	-35.792	20.2616	-1176.67	-565853	411936	9503.34	348.625	481.718	0
479	7	-8.17719	132.253	-710.443	-17111.8	23385.8	-6150.2	332.917	634.086	0	-31.9796	-109.93	-460.342	-22884.5	32967.9	-705.629	371.616	249.712	0	-40.1568	22.3223	-1170.79	-564363	409517	11224.9	348.133	482.954	0
479	8	-7.89984	132.318	-710.599	-17115.7	23452.8	-6361.51	333.004	634.086	0	-36.1843	-107.928	-454.747	-22670.2	32127.7	-178.571	370.65	249.852	0	-44.0841	24.3901	-1165.35	-563030	407301	12832.7	347.694	484.149	0
479	9	-7.56979	132.418	-710.846	-17124	23541.9	-6564.29	333.118	634.09	0	-40.0193	-105.972	-449.51	-22476.3	31350.6	321.907	369.744	250.002	0	-47.5891	26.4457	-1160.36	-561849	405284	14312.8	347.307	485.298	0
480	0	-7.15683	132.57	-711.235	-17134.3	23650	-6758.89	333.252	634.091	0	-43.5126	-104.082	-444.663	-22300.9	30636.5	794.096	368.898	250.152	0	-50.6695	28.4886	-1155.9	-560854	403488	15650	346.965	486.393	0
480	1	-6.63069	132.801	-711.847	-17144.6	23774.5	-6945.2	333.398	634.085	0	-46.6852	-102.269	-440.261	-22143	29985.6	1237.1	368.109	250.295	0	-53.3159	30.5313	-1152.11	-560101	401952	16833	346.662	487.425	0
480	2	-5.97207	133.127	-712.746	-17153.5	23914	-7122.56	333.552	634.067	0	-49.5621	-100.548	-436.339	-22002	29397.1	1651.09	367.372	250.424	0	-55.5342	32.5788	-1149.09	-559635	400702	17857.6	346.394	488.387	0
480	3	-5.17892	133.551	-713.932	-17160.5	24068.2	-7290.33	333.712	634.037	0	-52.1806	-98.9369	-432.894	-21878.5	28868.5	2037.38	366.687	250.54	0	-57.3596	34.6145	-1146.83	-559455	399738	18726.7	346.159	489.278	0
480	4	-4.26611	134.061	-715.346	-17165.9	24235.4	-7448.29	333.879	633.997	0	-54.5862	-97.4584	-429.885	-21772.5	28395.8	2398.11	366.055	250.647	0	-58.8523	36.6024	-1145.23	-559520	399025	19450.1	345.957	490.099	0
480	5	-3.26158	134.632	-716.893	-17171.3	24411.5	-7596.37	334.052	633.953	0	-56.8226	-96.1371	-427.248	-21683.3	27975.1	2735.79	365.478	250.751	0	-60.0841	38.4951	-1144.14	-559761	398513	20042	345.787	490.856	0
480	6	-2.2001	135.238	-718.464	-17179.4	24592.9	-7734.19	334.23	633.911	0	-58.9235	-94.9966	-424.919	-21610.3	27602.2	3052.54	364.959	250.857	0	-61.1236	40.2415	-1143.38	-560105	398144	20517.6	345.65	491.556	0
480	7	-1.11376	135.853	-719.964	-17192.9	24777.8	-7861.29	334.415	633.88	0	-60.9106	-94.0518	-422.852	-21553	27273.8	3349.12	364.5	250.971	0	-62.0244	41.8012	-1142.82	-560488	397874	20889.7	345.547	492.2	0
480	8	-0.0232205	136.46	-721.319	-17213.8	24966	-7977.38	334.612	633.864	0	-62.7935	-93.3009	-421.031	-21511.5	26988.9	3624.73	364.102	251.092	0	-62.8167	43.1591	-1142.35	-560865	397675	21167.9	345.481	492.788	0
480	9	1.0656	137.054	-722.506	-17242.1	25156	-8082.24	334.818	633.864	0	-64.571	-92.7251	-419.475	-21487.1	26748.2	3878.18	363.766	251.224	0	-63.5054	44.3286	-1141.98	-561225	397547	21358.7	345.451	493.312	0
481	0	2.15949	137.642	-723.567	-17276.9	25344.5	-8175.75	335.027	633.877	0	-66.2306	-92.2914	-418.235	-21482.2	26552.5	4109.4	363.487	251.364	0	-64.0711	45.3502	-1141.8	-561605	397513	21467.5	345.452	493.765	0
481	1	3.27132	138.24	-724.591	-17317	25526.4	-8258.16	335.229	633.899	0	-67.7517	-91.9568	-417.379	-21499.4	26402	4319.71	363.257	251.511	0	-64.4804	46.2832	-1141.97	-562071	397615	21501.3	345.473	494.14	0
481	2	4.40973	138.865	-725.661	-17361.9	25695.6	-8330.01	335.41	633.926	0	-69.1131	-91.6791	-416.971	-21540.7	26297.6	4511.18	363.068	251.66	0	-64.7033	47.1861	-1142.63	-562685	397888	21469.7	345.503	494.429	0
481	3	5.57102	139.525	-726.811	-17411.2	25846	-8392.21	335.561	633.956	0	-70.3001	-91.4295	-417.046	-21606.4	26241.6	4686.27	362.922	251.808	0	-64.7291	48.096	-1143.86	-563473	398352	21384.6	345.537	494.626	0
481	4	6.73758	140.219	-728.025	-17464.8	25973.9	-8446.08	335.677	633.989	0	-71.3101	-91.1968	-417.615	-21695.4	26235.9	4848.43	362.823	251.951	0	-64.5725	49.022	-1145.64	-564426	399001	21261.1	345.573	494.727	0
481	5	7.88098	140.936	-729.252	-17523.4	26078.3	-8493.29	335.76	634.029	0	-72.1516	-90.9819	-418.668	-21806.6	26281.8	5002.08	362.775	252.086	0	-64.2707	49.9542	-1147.92	-565510	399821	21118	345.613	494.727	0
481	6	8.96753	141.665	-730.417	-17587.3	26159.9	-8535.23	335.815	634.078	0	-72.8363	-90.7882	-420.189	-21939.5	26380.2	5151.45	362.782	252.213	0	-63.8688	50.8763	-1150.61	-566677	400788	20976.2	345.663	494.625	0
481	7	9.96493	142.392	-731.447	-17656.2	26218.5	-8572.73	335.845	634.139	0	-73.3704	-90.6157	-422.161	-22094.6	26530.8	5299.22	362.845	252.337	0	-63.4055	51.7766	-1153.61	-567880	401875	20855	345.726	494.419	0
481	8	10.849	143.112	-732.302	-17729.2	26252.4	-8606.5	335.849	634.21	0	-73.7541	-90.4613	-424.579	-22274	26730.7	5446.81	362.958	252.461	0	-62.9051	52.6505	-1156.88	-569096	403067	20768.4	345.798	494.107	0
481	9	11.6089	143.822	-732.986	-17806.3	26259.2	-8637.78	335.825	634.293	0	-73.9826	-90.3178	-427.45	-22479.5	26976.4	5596.12	363.11	252.59	0	-62.3736	53.5043	-1160.44	-570329	404361	20724.7	345.876	493.691	0
482	0	12.2471	144.53	-733.549	-17887.4	26237.9	-8668.5	335.769	634.385	0	-74.0441	-90.1671	-430.795	-22712.2	27266.3	5750.91	363.293	252.722	0	-61.797	54.363	-1164.34	-571614	405774	20729.4	345.952	493.173	0
482	1	12.772	145.248	-734.061	-17973	26188.9	-8700.53	335.677	634.484	0	-73.9211	-89.983	-434.64	-22972.5	27600.7	5915.44	363.503	252.854	0	-61.1492	55.2653	-1168.7	-572998	407335	20787.8	346.025	492.556	0
482	2	13.189	145.985	-734.574	-18063.4	26111.5	-8735.05	335.547	634.59	0	-73.5959	-89.752	-438.991	-23260	27981.2	6090.3	363.74	252.985	0	-60.4069	56.2334	-1173.56	-574512	409062	20899.2	346.093	491.845	0
482	3	13.4963	146.741	-735.08	-18158.2	26003.6	-8772.41	335.375	634.702	0	-73.055	-89.4904	-443.825	-23573.5	28408.7	6269.75	364.009	253.114	0	-59.5586	57.2509	-1178.9	-576147	410942	21050.8	346.155	491.045	0
482	4	13.6855	147.506	-735.528	-18256.6	25862.9	-8812.16	335.162	634.821	0	-72.2932	-89.2341	-449.08	-23911.2	28881.8	6444.85	364.313	253.245	0	-58.6077	58.2716	-1184.61	-577859	412940	21224.7	346.213	490.167	0
482	5	13.7422	148.26	-735.836	-18358.3	25689.8	-8853.03	334.912	634.949	0	-71.3194	-89.0241	-454.672	-24270.1	29396.9	6608.17	364.655	253.379	0	-57.5771	59.2355	-1190.51	-579579	415003	21406.9	346.272	489.222	0
482	6	13.6483	148.978	-735.914	-18463.5	25487.5	-8893.9	334.634	635.089	0	-70.1556	-88.9034	-460.517	-24647.1	29949.8	6755.3	365.035	253.52	0	-56.5073	60.0751	-1196.43	-581238	417079	21589.6	346.336	488.22	0
482	7	13.3871	149.64	-735.695	-18573	25261.8	-8934.92	334.337	635.246	0	-68.8255	-88.9107	-466.553	-25039.4	30538.6	6884.31	365.456	253.669	0	-55.4385	60.7298	-1202.25	-582782	419136	21767.3	346.413	487.168	0
482	8	12.9516	150.234	-735.159	-18687	25018.1	-8977.56	334.031	635.419	0	-67.3408	-89.0723	-472.765	-25445.6	31165.7	6994.6	365.922	253.823	0	-54.3892	61.1615	-1207.92	-584197	421172	21933.2	346.513	486.067	0
482	9	12.3518	150.758	-734.352	-18804.8	24759.3	-9023.55	333.716	635.607	0	-65.6955	-89.3992	-479.183	-25865.4	31838.5	7085.4	366.443	253.978	0	-53.3437	61.3588	-1213.53	-585516	423219	22074	346.639	484.915	0
483	0	11.6157	151.223	-733.374	-18924.6	24486.4	-9074.1	333.389	635.805	0	-63.8651	-89.886	-485.875	-26299.3	32566	7154.52	367.025	254.128	0	-52.2494	61.3365	-1219.25	-586813	425335	22168.8	346.793	483.705	0
483	1	10.7816	151.644	-732.348	-19043.3	24199.1	-9129.78	333.043	636.003	0	-61.8108	-90.5141	-492.915	-26747.1	33355.8	7198.12	367.671	254.263	0	-51.0292	61.1297	-1225.26	-588172	427583	22192.6	346.974	482.432	0
483	2	9.88365	152.035	-731.364	-19157.3	23897.5	-9191.08	332.675	636.194	0	-59.4925	-91.2635	-500.333	-27207.8	34209.7	7212.02	368.374	254.379	0	-49.6089	60.7718	-1231.7	-589647	429998	22121.9	347.177	481.095	0
483	3	8.9408	152.399	-730.458	-19264.4	23581.6	-9258.98	332.283	636.373	0	-56.8826	-92.1224	-508.101	-27678.9	35122.4	7192.79	369.125	254.475	0	-47.9419	60.2771	-1238.56	-591250	432573	21939.6	347.397	479.705	0
483	4	7.95475	152.726	-729.622	-19364.3	23251.6	-9334.53	331.868	636.54	0	-53.974	-93.0877	-516.133	-28156.1	36084	7137.65	369.912	254.552	0	-46.0193	59.6379	-1245.75	-592954	435271	21636.9	347.63	478.277	0
483	5	6.91473	152.991	-728.811	-19457.8	22908.8	-9418.01	331.433	636.698	0	-50.7799	-94.1649	-524.308	-28633.3	37083.3	7044.02	370.728	254.612	0	-43.8652	58.8264	-1253.12	-594704	438033	21211.9	347.874	476.832	0
483	6	5.80348	153.169	-727.942	-19546.7	22556.1	-9509.01	330.986	636.852	0	-47.3266	-95.3702	-532.502	-29104.3	38109.5	6910.38	371.567	254.656	0	-41.5231	57.7986	-1260.44	-596421	440792	20666.2	348.13	475.385	0
483	7	4.60418	153.236	-726.919	-19632.1	22196.8	-9606.66	330.535	637.007	0	-43.6423	-96.7281	-540.616	-29563.9	39152.9	6737.33	372.423	254.686	0	-39.0381	56.5082	-1267.54	-598028	443484	20003	348.401	473.943	0
483	8	3.30925	153.186	-725.676	-19714.3	21833.6	-9709.73	330.087	637.167	0	-39.7511	-98.2618	-548.58	-30007.5	40204.8	6526.93	373.289	254.7	0	-36.4419	54.9247	-1274.26	-599464	446064	19226.2	348.686	472.511	0
483	9	1.92747	153.031	-724.2	-19792.7	21467.9	-9816.83	329.644	637.33	0	-35.6725	-99.981	-556.358	-30431.1	41256.4	6281.02	374.154	254.697	0	-33.745	53.0502	-1280.56	-600711	448511	18338	348.982	471.09	0
484	0	0.48427	152.8	-722.554	-19866.7	21100.2	-9926.71	329.202	637.495	0	-31.4206	-101.876	-563.942	-30832.5	42299.6	6000.98	375.007	254.673	0	-30.9364	50.9246	-1286.5	-601801	450834	17340.4	349.281	469.683	0
484	1	-0.985968	152.531	-720.847	-19935.3	20729.4	-10038.1	328.757	637.656	0	-27.0127	-103.921	-571.344	-31211.3	43326.5	5688.74	375.833	254.628	0	-27.9987	48.6102	-1292.19	-602799	453057	16237.7	349.572	468.299	0
484	2	-2.45224	152.256	-719.18	-19997.8	20353.7	-10149.5	328.301	637.806	0	-22.48	-106.093	-578.559	-31567.3	44329.9	5347.22	376.621	254.562	0	-24.9323	46.1625	-1297.74	-603761	455202	15038.3	349.843	466.948	0
484	3	-3.89672	151.992	-717.609	-20054.6	19971.5	-10259.2	327.831	637.946	0	-17.8715	-108.377	-585.543	-31897.7	45303.1	4980.07	377.37	254.475	0	-21.7682	43.6145	-1303.15	-604709	457265	13756.5	350.09	465.642	0
484	4	-5.31552	151.746	-716.136	-20106.8	19583.4	-10365.5	327.346	638.077	0	-13.2498	-110.767	-592.216	-32197.9	46240.3	4591.54	378.08	254.368	0	-18.5653	40.9787	-1308.35	-605624	459221	12412	350.31	464.394	0
484	5	-6.71222	151.518	-714.729	-20155.4	19193.3	-10467.4	326.854	638.2	0	-8.68728	-113.265	-598.491	-32463.3	47136	4186.2	378.758	254.242	0	-15.3995	38.2534	-1313.22	-606466	461035	11026.8	350.509	463.214	0
484	6	-8.09156	151.3	-713.339	-20201.5	18807.1	-10564.3	326.365	638.32	0	-4.26051	-115.872	-604.294	-32690	47985.7	3768.72	379.408	254.096	0	-12.3521	35.4279	-1317.63	-607187	462675	9620.71	350.692	462.107	0
484	7	-9.45579	151.082	-711.922	-20246.2	18429.9	-10656.1	325.888	638.439	0	-0.0431029	-118.593	-609.569	-32876.8	48784	3344.01	380.03	253.935	0	-9.49889	32.4894	-1321.49	-607750	464117	8211.42	350.862	461.077	0
484	8	-10.8017	150.857	-710.46	-20289.8	18065.5	-10742.2	325.428	638.559	0	3.899	-121.424	-614.278	-33024.2	49523.7	2917.37	380.621	253.761	0	-6.90275	29.4331	-1324.74	-608138	465342	6814.4	351.021	460.129	0
484	9	-12.1175	150.622	-708.975	-20332.4	17716.7	-10822.3	324.989	638.679	0	7.51139	-124.354	-618.4	-33133.9	50196.3	2494.98	381.171	253.58	0	-4.60607	26.268	-1327.38	-608360	466347	5442.42	351.163	459.268	0
485	0	-13.3815	150.385	-707.53	-20373.6	17385	-10896.7	324.571	638.795	0	10.7527	-127.366	-621.954	-33207.5	50793.2	2083.86	381.667	253.392	0	-2.62874	23.0193	-1329.48	-608461	467150	4105.06	351.282	458.498	0
485	1	-14.5688	150.159	-706.209	-20413.2	17069.8	-10966.6	324.171	638.905	0	13.5913	-130.433	-624.991	-33247.1	51309.5	1690.86	382.096	253.196	0	-0.97747	19.7257	-1331.2	-608499	467786	2810.72	351.367	457.817	0
485	2	-15.6614	149.95	-705.065	-20450	16769.3	-11033.1	323.784	639.004	0	15.9992	-133.524	-627.571	-33255.5	51745	1321.83	382.453	252.991	0	0.337822	16.4253	-1332.64	-608521	468289	1569.93	351.413	457.221	0
485	3	-16.6548	149.751	-704.099	-20481.2	16482.3	-11097.1	323.409	639.089	0	17.9488	-136.609	-629.732	-33235.9	52102.6	982.104	382.738	252.778	0	1.294	13.1423	-1333.83	-608533	468672	397.289	351.419	456.703	0
485	4	-17.5592	149.548	-703.271	-20503.4	16209.9	-11158.6	323.049	639.154	0	19.4142	-139.662	-631.482	-33191	52386.5	677.415	382.958	252.561	0	1.85509	9.88602	-1334.75	-608512	468933	-687.172	351.393	456.254	0
485	5	-18.3974	149.323	-702.511	-20515.2	15953.7	-11216.9	322.71	639.203	0	20.376	-142.665	-632.794	-33122.2	52600.6	413.496	383.124	252.343	0	1.97861	6.65807	-1335.31	-608408	469051	-1658.79	351.34	455.872	0
485	6	-19.2	149.062	-701.741	-20518.8	15713.4	-11271.6	322.392	639.24	0	20.8238	-145.602	-633.632	-33030.2	52747.6	194.589	383.246	252.128	0	1.62381	3.46057	-1335.37	-608171	468995	-2491.55	351.267	455.556	0
485	7	-19.998	148.752	-700.893	-20518.7	15484.9	-11323	322.093	639.275	0	20.7571	-148.449	-633.969	-32915.6	52829.3	22.7589	383.331	251.92	0	0.759047	0.303925	-1334.86	-607759	468737	-3161.69	351.177	455.308	0
485	8	-20.8161	148.388	-699.928	-20518.7	15263.2	-11372.8	321.807	639.315	0	20.1854	-151.178	-633.821	-32780.1	52847.3	-101.313	383.379	251.718	0	-0.63065	-2.78957	-1333.75	-607153	468265	-3650.25	351.067	455.122	0
485	9	-21.6661	147.974	-698.856	-20519.5	15045.9	-11422.7	321.529	639.362	0	19.1336	-153.755	-633.238	-32626.7	52802.9	-177.536	383.386	251.524	0	-2.53255	-5.78127	-1332.09	-606374	467599	-3945.04	350.934	454.995	0
486	0	-22.5445	147.528	-697.755	-20519.1	14833.4	-11474.4	321.259	639.407	0	17.645	-156.139	-632.299	-32459.8	52698.1	-206.347	383.344	251.336	0	-4.89948	-8.6115	-1330.05	-605482	466783	-4041.01	350.774	454.921	0
486	1	-23.4358	147.079	-696.738	-20514.5	14627.4	-11528.1	320.994	639.444	0	15.7742	-158.288	-631.092	-32284.2	52535.6	-188.229	383.246	251.156	0	-7.66157	-11.2092	-1327.83	-604566	465880	-3938.08	350.581	454.898	0
486	2	-24.3224	146.655	-695.915	-20504.6	14429.9	-11583.5	320.735	639.464	0	13.5724	-160.171	-629.688	-32103.7	52317.9	-122.661	383.085	250.984	0	-10.75	-13.5166	-1325.6	-603703	464945	-3638.95	350.353	454.928	0
486	3	-25.1921	146.27	-695.345	-20489.7	14242.6	-11640	320.483	639.467	0	11.0818	-161.777	-628.13	-31921.2	52047.6	-8.38637	382.861	250.819	0	-14.1103	-15.5073	-1323.47	-602942	464010	-3149.77	350.088	455.012	0
486	4	-26.0407	145.919	-695.033	-20471.3	14067.3	-11696.7	320.24	639.454	0	8.33939	-163.107	-626.43	-31739.1	51728.2	154.784	382.576	250.667	0	-17.7013	-17.1882	-1321.46	-602291	463084	-2481.45	349.79	455.152	0
486	5	-26.873	145.585	-694.928	-20450.8	13905.9	-11752.7	320.011	639.429	0	5.38294	-164.172	-624.583	-31559.4	51365.2	365.09	382.239	250.529	0	-21.49	-18.5874	-1319.51	-601725	462156	-1647.9	349.466	455.345	0
486	6	-27.7005	145.243	-694.948	-20429.9	13759.9	-11807.1	319.8	639.398	0	2.25337	-164.985	-622.574	-31383.2	50965.4	619.489	381.862	250.409	0	-25.4472	-19.7418	-1317.52	-601194	461203	-663.54	349.127	455.587	0
486	7	-28.5344	144.875	-695.008	-20409.6	13628.9	-11859.6	319.61	639.366	0	-1.00795	-165.563	-620.387	-31211.6	50536.3	914.477	381.459	250.31	0	-29.5424	-20.6882	-1315.39	-600646	460202	455.982	348.78	455.873	0
486	8	-29.3784	144.472	-695.043	-20390.1	13511.2	-11910.3	319.439	639.337	0	-4.36583	-165.929	-618.019	-31045.7	50086.2	1246.15	381.043	250.234	0	-33.7442	-21.4571	-1313.06	-600046	459136	1692.72	348.434	456.198	0
486	9	-30.2257	144.039	-695.031	-20371.1	13404.1	-11959.4	319.286	639.31	0	-7.78874	-166.104	-615.484	-30885.7	49624.2	1609.43	380.626	250.181	0	-38.0144	-22.065	-1310.52	-599382	458008	3025.92	348.094	456.555	0
487	0	-31.0572	143.589	-695	-20352.4	13304.1	-12007.1	319.143	639.284	0	-11.2331	-166.102	-612.838	-30732.3	49161	1997.38	380.219	250.148	0	-42.2903	-22.5124	-1307.84	-598683	456846	4428.04	347.762	456.939	0
487	1	-31.846	143.145	-695.008	-20333.2	13206.4	-12053.6	319.002	639.256	0	-14.6369	-165.937	-610.178	-30586.5	48708.5	2402.29	379.827	250.127	0	-46.483	-22.7919	-1305.19	-598004	455702	5864.59	347.438	457.337	0
487	2	-32.5691	142.722	-695.107	-20312.9	13107.2	-12099	318.856	639.223	0	-17.9378	-165.623	-607.615	-30450	48277.2	2817.66	379.454	250.114	0	-50.507	-22.9011	-1302.72	-597400	454625	7303.04	347.12	457.735	0
487	3	-33.2153	142.326	-695.308	-20292.3	13004.8	-12143.7	318.704	639.185	0	-21.0929	-165.176	-605.231	-30324.6	47872.1	3238.44	379.097	250.104	0	-54.3082	-22.85	-1300.54	-596898	453645	8719.67	346.809	458.118	0
487	4	-33.7842	141.954	-695.577	-20273.7	12899.2	-12187.6	318.545	639.147	0	-24.0841	-164.617	-603.066	-30211.7	47493.8	3659.88	378.754	250.097	0	-57.8683	-22.6629	-1298.64	-596488	452763	10098.6	346.505	458.479	0
487	5	-34.2848	141.588	-695.84	-20259.8	12791.4	-12230.3	318.383	639.116	0	-26.9133	-163.969	-601.124	-30112	47141.2	4077.45	378.422	250.093	0	-61.1981	-22.3807	-1296.96	-596133	451959	11429.4	346.21	458.809	0
487	6	-34.7325	141.209	-696.011	-20251.6	12683.2	-12270.6	318.223	639.097	0	-29.5931	-163.264	-599.391	-30025.2	46813.2	4488.14	378.101	250.093	0	-64.3256	-22.0541	-1295.4	-595780	451205	12706.7	345.929	459.102	0
487	7	-35.1414	140.805	-696.018	-20248.5	12575.9	-12307.8	318.068	639.092	0	-32.1344	-162.532	-597.852	-29950.7	46509.1	4890.91	377.794	250.097	0	-67.2758	-21.7273	-1293.87	-595384	450475	13928.1	345.665	459.351	0
487	8	-35.5171	140.377	-695.836	-20249.2	12468.8	-12341.1	317.919	639.101	0	-34.5362	-161.799	-596.504	-29887.9	46229.4	5285.17	377.501	250.105	0	-70.0533	-21.4219	-1292.34	-594926	449763	15090.1	345.42	459.552	0
487	9	-35.8521	139.941	-695.497	-20251.9	12359.7	-12370.9	317.771	639.119	0	-36.7826	-161.072	-595.373	-29837.1	45975.4	5669.48	377.221	250.115	0	-72.6346	-21.1313	-1290.87	-594431	449083	16185.5	345.191	459.703	0
488	0	-36.1264	139.526	-695.093	-20255.3	12246.6	-12397.7	317.619	639.14	0	-38.8486	-160.35	-594.51	-29799.1	45751.2	6041.78	376.956	250.124	0	-74.975	-20.8237	-1289.6	-593963	448478	17203.8	344.973	459.803	0
488	1	-36.3137	139.169	-694.74	-20257.6	12128.3	-12421.9	317.457	639.159	0	-40.71	-159.623	-593.97	-29774.9	45561.7	6399.88	376.707	250.129	0	-77.0237	-20.4548	-1288.71	-593600	448000	18134.9	344.766	459.854	0
488	2	-36.3931	138.899	-694.527	-20257.7	12004.5	-12442.9	317.284	639.168	0	-42.352	-158.891	-593.774	-29764.6	45410	6741.47	376.477	250.128	0	-78.7451	-19.9912	-1288.3	-593398	447685	18971.4	344.566	459.86	0
488	3	-36.3593	138.734	-694.481	-20254.8	11875	-12459.2	317.099	639.165	0	-43.7733	-158.162	-593.896	-29767.1	45294.3	7063.93	376.266	250.122	0	-80.1326	-19.4274	-1288.38	-593367	447529	19710.3	344.373	459.83	0
488	4	-36.2249	138.675	-694.566	-20250	11739.7	-12469.7	316.902	639.155	0	-44.9863	-157.457	-594.278	-29780	45208.6	7364.83	376.073	250.111	0	-81.2112	-18.7823	-1288.84	-593472	447499	20354.9	344.186	459.769	0
488	5	-36.0171	138.714	-694.703	-20245.9	11599.5	-12473.7	316.697	639.143	0	-46.0161	-156.805	-594.85	-29801.1	45145.6	7642.76	375.894	250.098	0	-82.0332	-18.0912	-1289.55	-593655	447549	20915.3	344.004	459.683	0
488	6	-35.7737	138.836	-694.795	-20246.4	11456.4	-12471.6	316.489	639.14	0	-46.8972	-156.237	-595.545	-29829.1	45099.3	7897.95	375.728	250.087	0	-82.6709	-17.401	-1290.34	-593845	447626	21407.4	343.83	459.576	0
488	7	-35.535	139.018	-694.753	-20255.4	11313.4	-12464	316.284	639.155	0	-47.6665	-155.782	-596.293	-29862.7	45065.3	8132.07	375.576	250.081	0	-83.2015	-16.7635	-1291.05	-593980	447686	21848.7	343.669	459.454	0
488	8	-35.3348	139.242	-694.529	-20276	11172.4	-12451.7	316.086	639.194	0	-48.3553	-155.465	-597.028	-29899.1	45041	8346.89	375.442	250.08	0	-83.6901	-16.223	-1291.56	-594022	447698	22253.5	343.524	459.324	0
488	9	-35.1916	139.499	-694.132	-20309.7	11032.8	-12435.2	315.894	639.259	0	-48.9823	-155.299	-597.707	-29934.6	45026.2	8542.91	375.332	250.082	0	-84.1738	-15.8006	-1291.84	-593965	447651	22630.8	343.395	459.195	0
489	0	-35.1047	139.796	-693.623	-20356.1	10892	-12414.1	315.703	639.347	0	-49.5495	-155.28	-598.329	-29966.2	45024	8719.44	375.25	250.083	0	-84.6541	-15.4844	-1291.95	-593841	447565	22983.7	343.28	459.071	0
489	1	-35.0596	140.154	-693.1	-20413.3	10748.8	-12387.9	315.508	639.452	0	-50.0458	-155.395	-598.94	-29993.7	45040.2	8875.62	375.2	250.078	0	-85.1054	-15.2404	-1292.04	-593717	447486	23311.1	343.179	458.953	0
489	2	-35.0401	140.591	-692.652	-20478.7	10604.4	-12356.2	315.31	639.566	0	-50.4572	-155.627	-599.607	-30018.7	45079.6	9011.62	375.182	250.064	0	-85.4973	-15.036	-1292.26	-593658	447466	23610.6	343.09	458.837	0
489	3	-35.0376	141.111	-692.324	-20549.4	10461.1	-12318.9	315.11	639.682	0	-50.7768	-155.966	-600.387	-30042.9	45143.9	9129.02	375.191	250.039	0	-85.8144	-14.8555	-1292.71	-593701	447538	23881.7	343.014	458.716	0
489	4	-35.0526	141.704	-692.112	-20622.5	10320.5	-12276.5	314.912	639.797	0	-51.0085	-156.406	-601.305	-30068.2	45231.5	9230.44	375.222	250.005	0	-86.0611	-14.7017	-1293.42	-593846	447708	24127.2	342.95	458.584	0
489	5	-35.0919	142.35	-691.976	-20696.2	10182.5	-12229.9	314.715	639.909	0	-51.1644	-156.939	-602.354	-30095.9	45340.2	9319.37	375.272	249.964	0	-86.2563	-14.5892	-1294.33	-594069	447962	24351.7	342.897	458.437	0
489	6	-35.1633	143.03	-691.864	-20769.9	10046.8	-12180.4	314.521	640.02	0	-51.2614	-157.565	-603.515	-30127	45469.3	9399.58	375.341	249.919	0	-86.4247	-14.5347	-1295.38	-594335	448278	24560.7	342.857	458.273	0
489	7	-35.2737	143.728	-691.727	-20844.2	9914.01	-12129.1	314.332	640.134	0	-51.3181	-158.278	-604.772	-30161.7	45617.6	9473.92	375.429	249.873	0	-86.5918	-14.5496	-1296.5	-594612	448638	24760.5	342.832	458.091	0
489	8	-35.4277	144.432	-691.537	-20921.2	9785.18	-12076.7	314.15	640.253	0	-51.3521	-159.071	-606.118	-30200.5	45782	9543.84	375.533	249.826	0	-86.7798	-14.6394	-1297.65	-594886	449029	24956.6	342.821	457.89	0
489	9	-35.6236	145.132	-691.294	-21002	9660.03	-12023.2	313.974	640.381	0	-51.3726	-159.936	-607.565	-30244.5	45957.5	9609.89	375.642	249.78	0	-86.9962	-14.8039	-1298.86	-595159	449451	25150.4	342.82	457.67	0
490	0	-35.8488	145.83	-691.044	-21085.7	9536.36	-11968.3	313.8	640.513	0	-51.3732	-160.861	-609.144	-30295.1	46139.1	9672.13	375.744	249.734	0	-87.2219	-15.0307	-1300.19	-595468	449919	25337	342.821	457.431	0
490	1	-36.0831	146.537	-690.871	-21169.4	9411.21	-11911.7	313.622	640.642	0	-51.3336	-161.832	-610.893	-30353.1	46324.1	9730.79	375.83	249.686	0	-87.4167	-15.295	-1301.76	-595866	450460	25508.1	342.815	457.174	0
490	2	-36.3119	147.264	-690.845	-21250.1	9282.02	-11854.1	313.436	640.76	0	-51.2343	-162.834	-612.826	-30418.3	46512.3	9786.3	375.898	249.636	0	-87.5462	-15.5702	-1303.67	-596396	451098	25658.3	342.798	456.901	0
490	3	-36.533	148.013	-690.977	-21325.3	9146.88	-11797.1	313.238	640.863	0	-51.0679	-163.846	-614.923	-30489.6	46705.6	9838.53	375.953	249.583	0	-87.6009	-15.8333	-1305.9	-597056	451827	25790.2	342.769	456.616	0
490	4	-36.7527	148.776	-691.216	-21393.3	9004.97	-11742.4	313.028	640.95	0	-50.84	-164.847	-617.141	-30565.5	46906.3	9886.73	376.006	249.528	0	-87.5927	-16.0707	-1308.36	-597800	452623	25910.2	342.734	456.32	0
490	5	-36.9793	149.537	-691.47	-21453.8	8856.59	-11691.1	312.808	641.026	0	-50.5659	-165.827	-619.417	-30644.8	47115.2	9930.41	376.064	249.474	0	-87.5452	-16.2903	-1310.89	-598561	453440	26022.8	342.698	456.011	0
490	6	-37.2229	150.268	-691.647	-21508.3	8702.84	-11642.8	312.583	641.097	0	-50.2681	-166.795	-621.675	-30724.3	47331.1	9970.2	376.135	249.422	0	-87.4909	-16.527	-1313.32	-599265	454230	26128.9	342.666	455.694	0
490	7	-37.4942	150.941	-691.675	-21559.1	8545.4	-11596.4	312.355	641.169	0	-49.9705	-167.767	-623.828	-30799.5	47551.3	10007.6	376.225	249.372	0	-87.4647	-16.8257	-1315.5	-599854	454946	26229.1	342.643	455.374	0
490	8	-37.7997	151.536	-691.521	-21608.5	8387.21	-11550.8	312.129	641.248	0	-49.6916	-168.749	-625.813	-30866.3	47772.7	10044.8	376.337	249.322	0	-87.4913	-17.2137	-1317.33	-600291	455560	26326	342.632	455.059	0
490	9	-38.1347	152.044	-691.203	-21658.1	8232.16	-11505.8	311.91	641.334	0	-49.4362	-169.73	-627.621	-30923.5	47992.7	10083.2	376.468	249.271	0	-87.5709	-17.6862	-1318.82	-600588	456075	26420.9	342.633	454.753	0
491	0	-38.4815	152.474	-690.799	-21707.1	8082.85	-11461.5	311.701	641.423	0	-49.1919	-170.684	-629.303	-30972.8	48211.3	10124.1	376.611	249.218	0	-87.6734	-18.2094	-1320.1	-600802	456533	26511.8	342.644	454.456	0
491	1	-38.8169	152.851	-690.425	-21753.6	7939.17	-11417.6	311.499	641.508	0	-48.9356	-171.591	-630.95	-31016.8	48431.2	10168.5	376.759	249.159	0	-87.7525	-18.7394	-1321.38	-601019	456995	26594.5	342.66	454.163	0
491	2	-39.1269	153.2	-690.185	-21795.7	7799.55	-11373.5	311.301	641.58	0	-48.6479	-172.444	-632.646	-31057.5	48654.1	10218.2	376.906	249.091	0	-87.7748	-19.2434	-1322.83	-601319	457516	26668.7	342.676	453.871	0
491	3	-39.4134	153.532	-690.128	-21832.6	7662.87	-11329.2	311.104	641.636	0	-48.3243	-173.242	-634.439	-31095.8	48878.1	10275.6	377.041	249.013	0	-87.7377	-19.7096	-1324.57	-601740	458123	26740.5	342.686	453.578	0
491	4	-39.6925	153.841	-690.236	-21864.9	7528.32	-11285.7	310.907	641.677	0	-47.9764	-173.991	-636.327	-31132.4	49098.5	10342.6	377.159	248.925	0	-87.6689	-20.1493	-1326.56	-602274	458804	26819.8	342.687	453.282	0
491	5	-39.9878	154.107	-690.431	-21893.2	7394.6	-11244.3	310.71	641.71	0	-47.6267	-174.7	-638.269	-31168.2	49310	10419.3	377.256	248.832	0	-87.6145	-20.5927	-1328.7	-602866	459520	26915.1	342.677	452.983	0
491	6	-40.3202	154.305	-690.604	-21918.1	7260.09	-11205.7	310.513	641.738	0	-47.3029	-175.382	-640.211	-31203.7	49510.7	10503.3	377.335	248.74	0	-87.6231	-21.0767	-1330.82	-603444	460221	27030.5	342.659	452.679	0
491	7	-40.7013	154.415	-690.669	-21939.5	7124.4	-11170.1	310.315	641.766	0	-47.028	-176.045	-642.11	-31239.6	49701.6	10591.4	377.404	248.651	0	-87.7293	-21.6297	-1332.78	-603947	460871	27165.9	342.637	452.37	0
491	8	-41.1337	154.428	-690.588	-21957.7	6989.63	-11137.5	310.121	641.796	0	-46.8151	-176.693	-643.942	-31276	49884.4	10681.6	377.467	248.57	0	-87.9488	-22.2646	-1334.53	-604349	461454	27319.3	342.617	452.055	0
491	9	-41.6113	154.343	-690.382	-21973.2	6859.29	-11108.1	309.936	641.828	0	-46.6698	-177.319	-645.703	-31313.8	50060	10773.5	377.528	248.496	0	-88.2811	-22.9761	-1336.09	-604664	461983	27489.4	342.602	451.738	0
492	0	-42.1164	154.172	-690.133	-21985.8	6735.69	-11081.7	309.76	641.857	0	-46.5906	-177.913	-647.419	-31353.9	50228.3	10867.8	377.582	248.429	0	-88.707	-23.7409	-1337.55	-604944	462488	27673	342.588	451.425	0
492	1	-42.6235	153.933	-689.944	-21995.1	6619.04	-11058	309.594	641.88	0	-46.5677	-178.462	-649.123	-31397.2	50389.8	10964.5	377.628	248.369	0	-89.1913	-24.5284	-1339.07	-605260	463010	27861.9	342.574	451.122	0
492	2	-43.1118	153.642	-689.89	-22000.9	6508.75	-11036.9	309.435	641.89	0	-46.5875	-178.96	-650.829	-31443.8	50545.2	11063.2	377.663	248.313	0	-89.6993	-25.3178	-1340.72	-605659	463575	28046.7	342.555	450.835	0
492	3	-43.5743	153.306	-689.984	-22003.4	6404.27	-11018.3	309.282	641.89	0	-46.6407	-179.411	-652.528	-31492.8	50694.4	11163.6	377.689	248.263	0	-90.215	-26.1052	-1342.51	-606145	464183	28222.2	342.531	450.567	0
492	4	-44.0171	152.929	-690.19	-22003.4	6304.73	-11002.2	309.135	641.88	0	-46.7263	-179.827	-654.189	-31541.4	50836.5	11266	377.709	248.215	0	-90.7434	-26.8984	-1344.38	-606690	464811	28389.9	342.504	450.318	0
492	5	-44.4541	152.516	-690.453	-22002.1	6209.07	-10988.8	308.993	641.866	0	-46.8501	-180.226	-655.769	-31586	50970.1	11370.9	377.726	248.166	0	-91.3041	-27.7098	-1346.22	-607248	465428	28556.2	342.474	450.088	0
492	6	-44.9036	152.073	-690.721	-22000.6	6116.8	-10978.1	308.856	641.852	0	-47.0195	-180.625	-657.216	-31623	51092.5	11478.3	377.741	248.117	0	-91.9231	-28.5527	-1347.94	-607777	466003	28729.5	342.442	449.878	0
492	7	-45.3838	151.598	-690.954	-21999.7	6027.88	-10970.3	308.724	641.84	0	-47.242	-181.038	-658.482	-31651	51199.5	11587.2	377.754	248.067	0	-92.6257	-29.4398	-1349.44	-608242	466504	28917.4	342.408	449.691	0
492	8	-45.9081	151.089	-691.134	-21998.8	5941.79	-10964.9	308.597	641.83	0	-47.5238	-181.469	-659.534	-31670.3	51284.6	11695.2	377.759	248.019	0	-93.432	-30.3801	-1350.67	-608626	466911	29125	342.369	449.531	0
492	9	-46.4816	150.546	-691.275	-21996.8	5856.54	-10961.4	308.472	641.821	0	-47.8684	-181.913	-660.354	-31680.9	51340.3	11799.6	377.747	247.976	0	-94.35	-31.3669	-1351.63	-608932	467214	29355.7	342.317	449.403	0
493	0	-47.097	149.983	-691.436	-21991.8	5769.73	-10958.7	308.345	641.806	0	-48.2727	-182.352	-660.953	-31681.7	51361.1	11897.6	377.708	247.933	0	-95.3697	-32.3695	-1352.39	-609194	467425	29611.8	342.244	449.309	0
493	1	-47.7375	149.421	-691.702	-21981.4	5680.7	-10955.9	308.213	641.779	0	-48.7283	-182.766	-661.363	-31670.9	51346.3	11987.7	377.637	247.887	0	-96.4658	-33.3454	-1353.07	-609464	467577	29893.8	342.147	449.249	0
493	2	-48.3886	148.878	-692.142	-21963.8	5591.29	-10952	308.078	641.733	0	-49.226	-183.141	-661.619	-31646.9	51301.3	12070.5	377.539	247.832	0	-97.6146	-34.2631	-1353.76	-609786	467706	30201.8	342.026	449.223	0
493	3	-49.0464	148.361	-692.775	-21938.8	5504.21	-10946.9	307.945	641.668	0	-49.7606	-183.476	-661.746	-31608.1	51234.2	12147.8	377.423	247.765	0	-98.807	-35.1151	-1354.52	-610174	467838	30536.7	341.888	449.228	0
493	4	-49.7164	147.868	-693.567	-21907.8	5421.23	-10941.3	307.816	641.587	0	-50.3326	-183.782	-661.746	-31553.6	51151.9	12221.1	377.298	247.682	0	-100.049	-35.9137	-1355.31	-610611	467970	30899.2	341.742	449.259	0
493	5	-50.4097	147.388	-694.443	-21873	5342.79	-10936.9	307.694	641.497	0	-50.952	-184.071	-661.581	-31483.8	51059.2	12291.6	377.178	247.589	0	-101.362	-36.6825	-1356.02	-611044	468074	31290.3	341.594	449.316	0
493	6	-51.1409	146.903	-695.305	-21836.9	5268.86	-10935.2	307.578	641.406	0	-51.6388	-184.356	-661.192	-31400	50958.9	12360	377.071	247.49	0	-102.78	-37.4527	-1356.5	-611409	468110	31712.7	341.451	449.401	0
493	7	-51.9231	146.393	-696.067	-21802.7	5199.6	-10937.1	307.47	641.323	0	-52.4143	-184.649	-660.542	-31304.2	50852.1	12427.5	376.985	247.392	0	-104.337	-38.2563	-1356.61	-611653	468043	32169.4	341.317	449.515	0
493	8	-52.7623	145.844	-696.676	-21772.7	5134.92	-10943.4	307.371	641.252	0	-53.2885	-184.956	-659.638	-31198	50739.3	12495.4	376.92	247.296	0	-106.051	-39.1126	-1356.31	-611748	467859	32660.9	341.196	449.653	0
493	9	-53.6501	145.253	-697.136	-21747.8	5073.8	-10954.4	307.278	641.196	0	-54.254	-185.27	-658.528	-31083.9	50620.8	12564	376.87	247.202	0	-107.904	-40.0164	-1355.66	-611711	467573	33182	341.083	449.809	0
494	0	-54.56	144.637	-697.526	-21728	5014.59	-10970.4	307.189	641.15	0	-55.2857	-185.571	-657.289	-30965.1	50497.1	12632.2	376.826	247.11	0	-109.846	-40.9334	-1354.81	-611606	467229	33720.6	340.974	449.982	0
494	1	-55.4541	144.024	-697.971	-21712.4	4955.9	-10990.5	307.1	641.108	0	-56.3484	-185.833	-656.012	-30845.6	50368.8	12698.3	376.78	247.02	0	-111.803	-41.8087	-1353.98	-611529	466886	34261.8	340.861	450.17	0
494	2	-56.2978	143.445	-698.59	-21699.9	4897.95	-11013.7	307.011	641.062	0	-57.4097	-186.037	-654.775	-30729.3	50236.7	12760.7	376.724	246.931	0	-113.707	-42.5922	-1353.37	-611569	466602	34793	340.739	450.377	0
494	3	-57.0739	142.92	-699.444	-21688.8	4843.17	-11038.1	306.924	641.009	0	-58.4512	-186.183	-653.616	-30618.2	50100.4	12818.5	376.651	246.844	0	-115.525	-43.263	-1353.06	-611768	466407	35306.9	340.607	450.602	0
494	4	-57.7834	142.454	-700.522	-21677.8	4794.59	-11061.8	306.844	640.945	0	-59.4699	-186.286	-652.525	-30512.3	49958.3	12871.7	376.562	246.76	0	-117.253	-43.832	-1353.05	-612118	466295	35802.1	340.466	450.844	0
494	5	-58.4376	142.039	-701.759	-21665.9	4753.25	-11083.8	306.773	640.874	0	-60.4748	-186.365	-651.458	-30410.1	49808	12921.6	376.456	246.68	0	-118.912	-44.3262	-1353.22	-612568	466234	36281.8	340.32	451.103	0
494	6	-59.0523	141.66	-703.064	-21652.7	4717.57	-11103.7	306.71	640.798	0	-61.4851	-186.436	-650.356	-30310.4	49648.3	12970.5	376.34	246.606	0	-120.537	-44.7757	-1353.42	-613053	466178	36753	340.169	451.377	0
494	7	-59.6436	141.297	-704.346	-21639.5	4685.12	-11122.8	306.652	640.723	0	-62.5241	-186.504	-649.164	-30212	49480.3	13021	376.221	246.54	0	-122.168	-45.2069	-1353.51	-613506	466083	37223.6	340.018	451.667	0
494	8	-60.2224	140.933	-705.539	-21627.7	4654.47	-11142.1	306.597	640.654	0	-63.6122	-186.57	-647.844	-30113.6	49305.6	13074.6	376.107	246.483	0	-123.835	-45.6369	-1353.38	-613879	465919	37699.6	339.871	451.97	0
494	9	-60.7896	140.559	-706.612	-21618.3	4625.73	-11162.1	306.546	640.594	0	-64.7601	-186.624	-646.389	-30015	49125.9	13131.5	376.001	246.435	0	-125.55	-46.0647	-1353	-614156	465678	38183.6	339.728	452.287	0
495	0	-61.3317	140.183	-707.587	-21611.1	4599.58	-11182.7	306.5	640.542	0	-65.9657	-186.651	-644.83	-29917.3	48942.9	13191	375.9	246.396	0	-127.297	-46.4675	-1352.42	-614353	465378	38673.6	339.59	452.614	0
495	1	-61.8263	139.826	-708.525	-21605.1	4575.94	-11203.5	306.458	640.493	0	-67.2146	-186.637	-643.221	-29822.6	48757.7	13252.5	375.802	246.364	0	-129.041	-46.8105	-1351.75	-614519	465051	39162.8	339.455	452.949	0
495	2	-62.2538	139.512	-709.487	-21599.2	4554.2	-11223.8	306.419	640.443	0	-68.4888	-186.577	-641.612	-29732.9	48570.5	13315.8	375.701	246.341	0	-130.743	-47.0646	-1351.1	-614701	464730	39645.2	339.32	453.291	0
495	3	-62.6068	139.257	-710.499	-21593.5	4534.44	-11242.6	306.382	640.392	0	-69.7765	-186.477	-640.046	-29649.7	48382.9	13381.3	375.593	246.324	0	-132.383	-47.2194	-1350.55	-614923	464435	40118.2	339.182	453.637	0
495	4	-62.8906	139.063	-711.549	-21589.6	4517.8	-11258.6	306.349	640.342	0	-71.0772	-186.351	-638.549	-29574.1	48199.2	13449.9	375.482	246.315	0	-133.968	-47.2876	-1350.1	-615188	464177	40583.7	339.047	453.981	0
495	5	-63.1219	138.918	-712.593	-21589.7	4505.01	-11270.6	306.322	640.297	0	-72.4	-186.214	-637.132	-29506.3	48023.5	13523.5	375.374	246.311	0	-135.522	-47.2965	-1349.73	-615475	463951	41048.2	338.918	454.318	0
495	6	-63.3217	138.801	-713.56	-21595.5	4494.62	-11277.3	306.299	640.264	0	-73.7542	-186.073	-635.795	-29445.6	47857.8	13602.7	375.272	246.313	0	-137.076	-47.2714	-1349.35	-615741	463739	41521.1	338.798	454.641	0
495	7	-63.507	138.701	-714.383	-21607.3	4483.44	-11277.2	306.276	640.246	0	-75.1401	-185.925	-634.522	-29390.3	47702.1	13686.2	375.178	246.319	0	-138.647	-47.2245	-1348.91	-615942	463512	42009	338.687	454.943	0
495	8	-63.6839	138.614	-715.029	-21625.6	4468.52	-11269.3	306.249	640.244	0	-76.5459	-185.768	-633.31	-29338	47557	13771.2	375.093	246.325	0	-140.23	-47.1536	-1348.34	-616057	463258	42512.2	338.585	455.222	0
495	9	-63.8466	138.547	-715.525	-21650.8	4448.03	-11253.5	306.216	640.259	0	-77.9469	-185.589	-632.174	-29286	47423.5	13854.7	375.017	246.326	0	-141.793	-47.0416	-1347.7	-616100	462987	43024.6	338.489	455.474	0
496	0	-63.9779	138.514	-715.942	-21682.1	4420.62	-11230.7	306.175	640.285	0	-79.3097	-185.371	-631.155	-29233.6	47302	13934.4	374.945	246.318	0	-143.288	-46.8567	-1347.1	-616120	462729	43535.2	338.396	455.7	0
496	1	-64.0553	138.536	-716.367	-21717.6	4384.73	-11202.5	306.121	640.316	0	-80.6015	-185.097	-630.304	-29182.7	47191.1	14008.9	374.87	246.299	0	-144.657	-46.5609	-1346.67	-616180	462521	44032.3	338.299	455.898	0
496	2	-64.0623	138.633	-716.867	-21755.3	4339.22	-11170.3	306.053	640.348	0	-81.8024	-184.76	-629.656	-29136.6	47089.2	14077.8	374.785	246.274	0	-145.865	-46.1274	-1346.52	-616326	462387	44507.7	338.193	456.072	0
496	3	-63.9954	138.813	-717.455	-21795.2	4284.41	-11134.8	305.972	640.378	0	-82.9083	-184.366	-629.212	-29098.1	46996.1	14141.2	374.69	246.245	0	-146.904	-45.5524	-1346.67	-616570	462332	44959.5	338.08	456.225	0
496	4	-63.8642	139.076	-718.107	-21838.7	4222.11	-11096.5	305.88	640.412	0	-83.9265	-183.932	-628.932	-29068.9	46913	14200.3	374.592	246.219	0	-147.791	-44.8558	-1347.04	-616892	462341	45389.6	337.961	456.363	0
496	5	-63.6897	139.409	-718.767	-21888.2	4155.17	-11055.2	305.781	640.453	0	-84.8715	-183.483	-628.758	-29048.6	46840.6	14256.4	374.497	246.2	0	-148.561	-44.0741	-1347.53	-617252	462384	45803.9	337.844	456.493	0
496	6	-63.5	139.793	-719.379	-21945.4	4087.64	-11010.9	305.682	640.506	0	-85.761	-183.042	-628.63	-29035.9	46777.5	14310.4	374.412	246.189	0	-149.261	-43.2497	-1348.01	-617604	462432	46211.8	337.734	456.62	0
496	7	-63.3209	140.213	-719.902	-22011.2	4024.76	-10963.2	305.591	640.575	0	-86.6081	-182.63	-628.497	-29028.7	46721.2	14363	374.338	246.188	0	-149.929	-42.4165	-1348.4	-617916	462462	46622.1	337.634	456.749	0
496	8	-63.1671	140.663	-720.328	-22085.7	3970.9	-10911.4	305.513	640.661	0	-87.4154	-182.254	-628.326	-29023.4	46670	14413.6	374.277	246.192	0	-150.582	-41.5915	-1348.65	-618171	462465	47039.9	337.549	456.881	0
496	9	-63.0394	141.142	-720.687	-22168.5	3927.2	-10854.4	305.449	640.76	0	-88.1748	-181.917	-628.102	-29015.8	46623.2	14461.4	374.229	246.196	0	-151.214	-40.7747	-1348.79	-618381	462446	47463.6	337.478	457.02	0
497	0	-62.9244	141.663	-721.051	-22258.6	3891.78	-10790.9	305.397	640.87	0	-88.8699	-181.613	-627.845	-29002.7	46580.8	14505.7	374.192	246.194	0	-151.794	-39.9503	-1348.9	-618589	462428	47887.5	337.418	457.168	0
497	1	-62.8013	142.245	-721.516	-22354.2	3862.08	-10720.1	305.353	640.982	0	-89.4803	-181.335	-627.61	-28982.4	46542.6	14547	374.159	246.179	0	-152.282	-39.0907	-1349.13	-618860	462452	48304.6	337.361	457.321	0
497	2	-62.6519	142.907	-722.162	-22453.2	3836.23	-10641.5	305.312	641.092	0	-89.9904	-181.074	-627.456	-28955	46509.9	14586.6	374.125	246.147	0	-152.642	-38.1673	-1349.62	-619250	462558	48710.6	337.304	457.476	0
497	3	-62.4687	143.659	-723.027	-22553.3	3812.24	-10555.9	305.273	641.193	0	-90.393	-180.821	-627.42	-28920.7	46485.8	14625.4	374.09	246.095	0	-152.862	-37.1621	-1350.45	-619788	462769	49105.4	337.246	457.63	0
497	4	-62.2554	144.498	-724.097	-22653.2	3787.04	-10464.4	305.23	641.285	0	-90.689	-180.575	-627.502	-28880.9	46473.1	14663.7	374.06	246.025	0	-152.944	-36.0766	-1351.6	-620466	463081	49489.9	337.186	457.779	0
497	5	-62.0238	145.405	-725.316	-22753.1	3757.65	-10368.8	305.181	641.37	0	-90.8862	-180.342	-627.678	-28838.2	46472	14701.2	374.038	245.944	0	-152.91	-34.9362	-1352.99	-621247	463467	49863.3	337.125	457.925	0
497	6	-61.789	146.356	-726.602	-22854	3723.14	-10269.9	305.124	641.453	0	-90.9966	-180.136	-627.915	-28795	46481.4	14736.1	374.025	245.858	0	-152.786	-33.7805	-1354.52	-622081	463893	50222.7	337.065	458.067	0
497	7	-61.5643	147.321	-727.872	-22956.3	3684.88	-10167.9	305.063	641.539	0	-91.0316	-179.97	-628.19	-28753.2	46499.5	14766.5	374.022	245.772	0	-152.596	-32.6493	-1356.06	-622916	464328	50564.3	337.008	458.201	0
497	8	-61.3561	148.276	-729.057	-23059.5	3645.03	-10062.6	305	641.629	0	-90.9964	-179.849	-628.484	-28713.7	46523.2	14791.4	374.024	245.687	0	-152.353	-31.5731	-1357.54	-623710	464744	50883.5	336.955	458.325	0
497	9	-61.1594	149.205	-730.123	-23163	3605.12	-9953.3	304.938	641.725	0	-90.887	-179.771	-628.784	-28676.2	46548.7	14811.4	374.03	245.606	0	-152.046	-30.5664	-1358.91	-624438	465124	51172.9	336.907	458.435	0
498	0	-60.9572	150.106	-731.082	-23265.6	3565.4	-9839.95	304.877	641.824	0	-90.6894	-179.726	-629.095	-28639.7	46574.9	14827.7	374.035	245.525	0	-151.647	-29.6192	-1360.18	-625106	465472	51423.8	336.863	458.532	0
498	1	-60.7261	150.991	-731.981	-23365.7	3525.24	-9722.83	304.816	641.921	0	-90.383	-179.691	-629.446	-28602.1	46605.6	14840.5	374.042	245.44	0	-151.109	-28.7008	-1361.43	-625743	465812	51626.9	336.822	458.611	0
498	2	-60.4467	151.872	-732.869	-23462.4	3484.49	-9602.86	304.755	642.014	0	-89.9491	-179.653	-629.869	-28560.6	46647.7	14848.6	374.059	245.344	0	-150.396	-27.7814	-1362.74	-626381	466173	51773.6	336.788	458.67	0
498	3	-60.1109	152.755	-733.767	-23555.5	3444.55	-9481.5	304.694	642.102	0	-89.3765	-179.607	-630.368	-28512.9	46707.1	14850.6	374.095	245.232	0	-149.487	-26.8521	-1364.13	-627029	466567	51856.5	336.764	458.708	0
498	4	-59.7233	153.63	-734.666	-23645.2	3407.71	-9360.07	304.638	642.185	0	-88.6653	-179.559	-630.907	-28457.4	46784.3	14845.3	374.154	245.106	0	-148.389	-25.9286	-1365.57	-627675	466986	51870.9	336.755	458.731	0
498	5	-59.3003	154.476	-735.529	-23731.7	3375.7	-9239.31	304.589	642.265	0	-87.827	-179.526	-631.422	-28393.3	46874.3	14832.2	374.236	244.967	0	-147.127	-25.0493	-1366.95	-628284	467397	51816.7	336.761	458.745	0
498	6	-58.8673	155.261	-736.296	-23815	3349.17	-9119.81	304.549	642.344	0	-86.8839	-179.529	-631.842	-28320.2	46969.1	14812	374.337	244.822	0	-145.751	-24.2675	-1368.14	-628809	467756	51697.8	336.779	458.758	0
498	7	-58.4492	155.956	-736.916	-23895.5	3328.31	-9002.53	304.517	642.426	0	-85.8655	-179.592	-632.106	-28238.4	47061.4	14787.1	374.452	244.674	0	-144.315	-23.6359	-1369.02	-629209	468023	51520.9	336.807	458.776	0
498	8	-58.0603	156.543	-737.362	-23972.6	3313.65	-8888.79	304.494	642.511	0	-84.8017	-179.73	-632.187	-28148.6	47146.9	14759.4	374.578	244.526	0	-142.862	-23.1866	-1369.55	-629462	468183	51291.8	336.845	458.8	0
498	9	-57.698	157.023	-737.642	-24044.8	3305.1	-8779.76	304.481	642.597	0	-83.714	-179.943	-632.1	-28052.2	47225.6	14729.3	374.712	244.379	0	-141.412	-22.9193	-1369.74	-629579	468241	51012.4	336.891	458.83	0
499	0	-57.3419	157.415	-737.814	-24109.2	3300.52	-8676.19	304.473	642.677	0	-82.6112	-180.214	-631.902	-27951.3	47301.2	14695.5	374.855	244.234	0	-139.953	-22.7997	-1369.72	-629602	468235	50680.2	336.943	458.86	0
499	1	-56.9614	157.746	-737.975	-24163.6	3296.05	-8578.18	304.466	642.743	0	-81.4934	-180.518	-631.674	-27847.3	47379	14655.3	375.006	244.085	0	-138.455	-22.7721	-1369.65	-629604	468216	50290.7	336.999	458.884	0
499	2	-56.5303	158.041	-738.215	-24207.7	3288.4	-8485.44	304.455	642.792	0	-80.3594	-180.826	-631.481	-27740.8	47462.9	14606.5	375.161	243.93	0	-136.89	-22.7847	-1369.7	-629649	468231	49841	337.053	458.902	0
499	3	-56.0389	158.312	-738.579	-24242.8	3277.69	-8397.95	304.438	642.824	0	-79.2071	-181.127	-631.352	-27632.2	47553.4	14548.6	375.32	243.767	0	-135.246	-22.8149	-1369.93	-629774	468302	49331.3	337.105	458.913	0
499	4	-55.4969	158.553	-739.053	-24270.9	3267.25	-8315.95	304.421	642.841	0	-78.0314	-181.427	-631.285	-27522.7	47648.9	14482.3	375.479	243.598	0	-133.528	-22.8739	-1370.34	-629971	468427	48763.6	337.156	458.918	0
499	5	-54.929	158.749	-739.568	-24293	3260.69	-8239.24	304.409	642.848	0	-76.8265	-181.741	-631.249	-27413.5	47747.5	14408.4	375.64	243.427	0	-131.755	-22.9922	-1370.82	-630196	468577	48143.5	337.21	458.918	0
499	6	-54.3666	158.883	-740.031	-24310.3	3260.64	-8167.4	304.406	642.85	0	-75.589	-182.084	-631.198	-27304.6	47847.3	14327.7	375.804	243.258	0	-129.956	-23.2013	-1371.23	-630387	468715	47481.4	337.272	458.912	0
499	7	-53.8375	158.939	-740.369	-24324.6	3269.53	-8100.42	304.416	642.855	0	-74.3184	-182.462	-631.097	-27195.3	47946	14241.6	375.972	243.092	0	-128.156	-23.523	-1371.47	-630493	468807	46788.8	337.344	458.899	0
499	8	-53.3579	158.909	-740.541	-24337.7	3288.97	-8038.61	304.441	642.865	0	-73.014	-182.872	-630.942	-27085.6	48041.9	14151.8	376.143	242.929	0	-126.372	-23.9631	-1371.48	-630492	468842	46075.4	337.427	458.877	0
499	9	-52.9292	158.794	-740.542	-24349.8	3318.17	-7981.78	304.481	642.881	0	-71.6706	-183.298	-630.764	-26976.3	48136.4	14059.8	376.315	242.768	0	-124.6	-24.5044	-1371.31	-630385	468827	45347.6	337.522	458.84	0
500	0	-52.5378	158.613	-740.405	-24359.2	3353.8	-7928.82	304.53	642.9	0	-70.2761	-183.72	-630.615	-26867.7	48234.2	13966	376.488	242.606	0	-122.814	-25.1066	-1371.02	-630202	468789	44608.5	337.627	458.78	0
500	1	-52.1599	158.396	-740.198	-24363.6	3391.26	-7877.78	304.582	642.915	0	-68.8174	-184.116	-630.551	-26759.8	48340	13870.5	376.663	242.439	0	-120.977	-25.7205	-1370.75	-629989	468763	43857.6	337.739	458.694	0
500	2	-51.7757	158.166	-739.977	-24361	3425.88	-7826.36	304.63	642.921	0	-67.2906	-184.474	-630.604	-26651.9	48456.1	13772.2	376.841	242.264	0	-119.066	-26.3088	-1370.58	-629783	468772	43094.5	337.854	458.579	0
500	3	-51.3768	157.937	-739.766	-24350	3454.08	-7772.61	304.669	642.916	0	-65.7082	-184.797	-630.764	-26543.3	48580.8	13670.4	377.019	242.081	0	-117.085	-26.8596	-1370.53	-629593	468814	42321.4	337.967	458.438	0
500	4	-50.966	157.709	-739.554	-24330.3	3475.1	-7715.67	304.699	642.899	0	-64.0972	-185.092	-630.991	-26432.6	48710.1	13564.7	377.196	241.891	0	-115.063	-27.3832	-1370.55	-629404	468872	41542.8	338.076	458.277	0
500	5	-50.5548	157.471	-739.303	-24302.7	3491.36	-7655.98	304.723	642.872	0	-62.4885	-185.374	-631.227	-26319.5	48839.8	13455.3	377.373	241.696	0	-113.043	-27.9026	-1370.53	-629182	468916	40764.6	338.183	458.102	0
500	6	-50.1622	157.21	-738.95	-24268.9	3506.38	-7594.66	304.745	642.842	0	-60.9034	-185.654	-631.416	-26204.7	48967.5	13343	377.552	241.502	0	-111.066	-28.4436	-1370.37	-628882	468915	39994.8	338.292	457.919	0
500	7	-49.8095	156.913	-738.435	-24231.3	3522.6	-7532.64	304.77	642.814	0	-59.3455	-185.94	-631.51	-26089.7	49092.2	13228.6	377.738	241.313	0	-109.155	-29.0265	-1369.94	-628462	468838	39240.9	338.406	457.733	0
500	8	-49.5121	156.577	-737.724	-24191.8	3540.04	-7470.05	304.799	642.792	0	-57.8015	-186.239	-631.481	-25975.6	49214.4	13113.1	377.935	241.134	0	-107.314	-29.6622	-1369.21	-627899	468667	38507.1	338.529	457.547	0
500	9	-49.2715	156.206	-736.832	-24150.6	3556.62	-7406.15	304.827	642.776	0	-56.247	-186.554	-631.337	-25863.8	49335.4	12997.1	378.144	240.967	0	-105.519	-30.3486	-1368.17	-627207	468408	37791.3	338.659	457.363	0
501	0	-49.0735	155.814	-735.821	-24106.7	3570.24	-7340.05	304.852	642.762	0	-54.6564	-186.876	-631.121	-25755.9	49458.1	12879.8	378.365	240.81	0	-103.73	-31.0627	-1366.94	-626429	468090	37087.1	338.793	457.179	0
501	1	-48.8946	155.423	-734.775	-24059.4	3580.15	-7271.43	304.872	642.744	0	-53.0127	-187.185	-630.893	-25652	49586.6	12759.7	378.598	240.66	0	-101.907	-31.7622	-1365.67	-625628	467759	36387.8	338.931	456.994	0
501	2	-48.7141	155.053	-733.76	-24009.3	3586.38	-7200.6	304.888	642.721	0	-51.3096	-187.458	-630.701	-25551.3	49723.7	12635.1	378.839	240.513	0	-100.024	-32.4051	-1364.46	-624850	467449	35690.5	339.07	456.806	0
501	3	-48.5213	154.71	-732.793	-23957.3	3589.07	-7128.08	304.898	642.693	0	-49.5508	-187.676	-630.566	-25453.4	49867.1	12505.9	379.083	240.366	0	-98.0721	-32.966	-1363.36	-624110	467171	34996.1	339.209	456.613	0
501	4	-48.315	154.388	-731.855	-23903.7	3588.73	-7054.44	304.904	642.662	0	-47.7504	-187.829	-630.485	-25359	50010.6	12373.5	379.321	240.221	0	-96.0654	-33.4404	-1362.34	-623396	466913	34309.1	339.344	456.414	0
501	5	-48.102	154.071	-730.891	-23847.8	3586.17	-6980.28	304.907	642.628	0	-45.9306	-187.913	-630.439	-25268.8	50148.3	12239.1	379.545	240.081	0	-94.0326	-33.8415	-1361.33	-622672	466647	33634.7	339.472	456.207	0
501	6	-47.8941	153.739	-729.827	-23788.5	3582.93	-6906.17	304.909	642.595	0	-44.1151	-187.934	-630.396	-25182.4	50276.2	12103.8	379.753	239.947	0	-92.0092	-34.1953	-1360.22	-621886	466343	32977.4	339.596	455.987	0
501	7	-47.7042	153.377	-728.599	-23724.2	3582.15	-6832.5	304.917	642.562	0	-42.321	-187.907	-630.318	-25098.2	50393.1	11969.2	379.949	239.818	0	-90.0252	-34.5304	-1358.92	-620989	465972	32341.3	339.719	455.754	0
501	8	-47.541	152.976	-727.176	-23654.1	3587.74	-6759.35	304.934	642.529	0	-40.5586	-187.842	-630.177	-25013.4	50498.7	11837.6	380.134	239.693	0	-88.0995	-34.8663	-1357.35	-619954	465521	31730.1	339.847	455.504	0
501	9	-47.4042	152.54	-725.579	-23577.9	3602.31	-6686.67	304.965	642.495	0	-38.8331	-187.743	-629.969	-24926.1	50593.7	11710.2	380.311	239.567	0	-86.2373	-35.2035	-1355.55	-618791	465000	31145.7	339.981	455.241	0
502	0	-47.2825	152.081	-723.888	-23495.9	3625.69	-6614.29	305.009	642.458	0	-37.1414	-187.598	-629.715	-24835.1	50679.9	11586.3	380.481	239.439	0	-84.4239	-35.5176	-1353.6	-617550	464439	30587.3	340.119	454.968	0
502	1	-47.1551	151.619	-722.203	-23408.8	3655.12	-6541.68	305.061	642.413	0	-35.4701	-187.384	-629.452	-24740.4	50760.6	11464	380.643	239.305	0	-82.6252	-35.7655	-1351.65	-616300	463878	30051.3	340.259	454.69	0
502	2	-47.0016	151.172	-720.604	-23316.6	3687.31	-6468.26	305.117	642.357	0	-33.8046	-187.082	-629.207	-24643.3	50839.1	11342.2	380.799	239.166	0	-80.8062	-35.9101	-1349.81	-615094	463349	29532.9	340.396	454.412	0
502	3	-46.8105	150.747	-719.128	-23219.4	3721.05	-6393.84	305.174	642.288	0	-32.1385	-186.685	-628.984	-24545.4	50916.9	11221.6	380.951	239.024	0	-78.9491	-35.9386	-1348.11	-613955	462861	29028.3	340.529	454.139	0
502	4	-46.5794	150.34	-717.769	-23117.9	3758.14	-6318.44	305.236	642.208	0	-30.4744	-186.201	-628.763	-24448.2	50993.9	11104.1	381.102	238.883	0	-77.0538	-35.8613	-1346.53	-612879	462410	28535.6	340.662	453.876	0
502	5	-46.3112	149.942	-716.496	-23013.4	3801.7	-6241.84	305.306	642.119	0	-28.8248	-185.646	-628.51	-24351.8	51068.7	10991.8	381.254	238.745	0	-75.136	-35.7036	-1345.01	-611844	461979	28053.7	340.796	453.626	0
502	6	-46.0122	149.542	-715.253	-22907.7	3854.64	-6163.47	305.389	642.027	0	-27.2124	-185.047	-628.186	-24255.4	51138.6	10886.3	381.407	238.612	0	-73.2247	-35.5054	-1343.44	-610809	461540	27581.1	340.935	453.392	0
502	7	-45.6901	149.123	-713.982	-22802.6	3919.29	-6082.44	305.489	641.937	0	-25.6628	-184.437	-627.748	-24158.1	51199.2	10787.9	381.56	238.484	0	-71.3529	-35.3145	-1341.73	-609734	461062	27114.6	341.08	453.176	0
502	8	-45.3476	148.674	-712.648	-22698.3	3997.12	-5998.07	305.609	641.851	0	-24.1943	-183.845	-627.152	-24059.3	51244.2	10696.6	381.709	238.363	0	-69.5419	-35.1705	-1339.8	-608592	460519	26648.2	341.231	452.981	0
502	9	-44.9773	148.193	-711.256	-22593.7	4088.27	-5910.35	305.748	641.766	0	-22.8133	-183.281	-626.375	-23958.8	51268.3	10612.3	381.849	238.25	0	-67.7906	-35.0875	-1337.63	-607378	459900	26174.6	341.384	452.811	0
503	0	-44.561	147.688	-709.859	-22486.6	4191.56	-5819.96	305.905	641.678	0	-21.5127	-182.736	-625.423	-23856.1	51270.3	10534.7	381.977	238.144	0	-66.0738	-35.0484	-1335.28	-606124	459218	25685.1	341.536	452.669	0
503	1	-44.0746	147.171	-708.541	-22375.1	4305.47	-5728.24	306.077	641.579	0	-20.2753	-182.19	-624.335	-23750.5	51253.6	10461.6	382.093	238.041	0	-64.3499	-35.019	-1332.88	-604883	458511	25168.2	341.684	452.557	0
503	2	-43.4973	146.65	-707.375	-22258.1	4429.32	-5637.29	306.262	641.466	0	-19.0813	-181.623	-623.159	-23641.2	51224	10389.7	382.201	237.938	0	-62.5785	-34.9728	-1330.53	-603708	457817	24610.2	341.828	452.472	0
503	3	-42.8188	146.126	-706.395	-22135.4	4563.46	-5548.9	306.46	641.336	0	-17.9181	-181.028	-621.933	-23527.5	51185.5	10316.1	382.301	237.83	0	-60.7369	-34.902	-1328.33	-602626	457162	23999.7	341.969	452.411	0
503	4	-42.0408	145.596	-705.586	-22007	4708.84	-5463.51	306.674	641.19	0	-16.7859	-180.406	-620.671	-23409.8	51139.4	10238.5	382.394	237.717	0	-58.8267	-34.8097	-1326.26	-601629	456549	23334.2	342.11	452.37	0
503	5	-41.1746	145.058	-704.89	-21873	4866.21	-5380.51	306.904	641.03	0	-15.6938	-179.764	-619.366	-23289.6	51085.7	10155.3	382.481	237.602	0	-56.8684	-34.7058	-1324.26	-600685	455958	22618.4	342.252	452.344	0
503	6	-40.2378	144.501	-704.23	-21734.3	5035.23	-5298.95	307.15	640.863	0	-14.6506	-179.109	-617.996	-23168.3	51024	10065.6	382.564	237.489	0	-54.8884	-34.6073	-1322.23	-599744	455362	21859.6	342.398	452.33	0
503	7	-39.2486	143.917	-703.554	-21592.6	5214.74	-5217.51	307.412	640.691	0	-13.6576	-178.449	-616.531	-23045.4	50952.8	9969.3	382.644	237.379	0	-52.9062	-34.5321	-1320.09	-598770	454733	21065.3	342.548	452.329	0
503	8	-38.2189	143.302	-702.85	-21449.5	5404.26	-5134.74	307.689	640.518	0	-12.7073	-177.792	-614.955	-22920	50870	9867.36	382.722	237.271	0	-50.9261	-34.4893	-1317.8	-597755	454060	20240.8	342.703	452.342	0
503	9	-37.1475	142.669	-702.154	-21305.8	5604.08	-5049.74	307.981	640.343	0	-11.7843	-177.141	-613.283	-22791.4	50774.1	9760.31	382.791	237.163	0	-48.9319	-34.4714	-1315.44	-596723	453358	19386	342.859	452.373	0
504	0	-36.0189	142.041	-701.551	-21161.3	5814.21	-4962.53	308.288	640.164	0	-10.8681	-176.491	-611.572	-22661.3	50664.5	9648.22	382.843	237.054	0	-46.887	-34.4506	-1313.12	-595736	452666	18495.7	343.011	452.42	0
504	1	-34.8099	141.446	-701.139	-21014.4	6033.99	-4873.72	308.606	639.972	0	-9.93587	-175.836	-609.894	-22532.6	50540.2	9530.99	382.867	236.945	0	-44.7457	-34.3905	-1311.03	-594872	452032	17561.3	343.152	452.483	0
504	2	-33.5039	140.903	-700.979	-20862.8	6262.33	-4783.96	308.934	639.762	0	-8.97137	-175.169	-608.303	-22408.1	50400.7	9408.26	382.855	236.837	0	-42.4753	-34.2658	-1309.28	-594173	451486	16576.2	343.278	452.56	0
504	3	-32.0987	140.411	-701.063	-20705.7	6498.55	-4693.45	309.27	639.535	0	-7.97412	-174.488	-606.805	-22288.1	50248.6	9279.38	382.808	236.73	0	-40.0729	-34.0762	-1307.87	-593639	451031	15538.1	343.389	452.648	0
504	4	-30.6048	139.955	-701.333	-20543.5	6742.99	-4602.13	309.615	639.292	0	-6.95986	-173.799	-605.364	-22169.8	50088.6	9143.91	382.741	236.622	0	-37.5646	-33.8444	-1306.7	-593224	450644	14449.4	343.493	452.744	0
504	5	-29.0403	139.508	-701.702	-20378	6996.63	-4509.98	309.971	639.041	0	-5.95439	-173.116	-603.905	-22048.7	49925	9002.69	382.67	236.51	0	-34.9947	-33.6079	-1305.61	-592859	450283	13315.8	343.598	452.851	0
504	6	-27.4259	139.045	-702.069	-20210.6	7260.56	-4417.2	310.342	638.787	0	-4.98701	-172.46	-602.339	-21921.4	49758.3	8858.39	382.609	236.394	0	-32.4129	-33.4146	-1304.41	-592466	449897	12144	343.712	452.973	0
504	7	-25.7784	138.542	-702.352	-20042	7535.9	-4323.8	310.73	638.536	0	-4.08408	-171.854	-600.599	-21787	49586	8714.21	382.561	236.275	0	-29.8625	-33.3122	-1302.95	-591983	449441	10938.4	343.84	453.113	0
504	8	-24.1052	137.984	-702.502	-19872	7823.31	-4229.16	311.136	638.287	0	-3.26318	-171.316	-598.653	-21646.1	49405.3	8572.06	382.527	236.158	0	-27.3684	-33.3315	-1301.15	-591375	448889	9700.26	343.983	453.27	0
504	9	-22.4005	137.371	-702.522	-19699.5	8122.51	-4132.39	311.562	638.041	0	-2.53059	-170.845	-596.508	-21500	49216.1	8432.12	382.507	236.043	0	-24.9311	-33.4748	-1299.03	-590647	448245	8427.75	344.14	453.446	0
505	0	-20.6456	136.713	-702.475	-19524.4	8432.11	-4033.15	312.003	637.794	0	-1.88034	-170.426	-594.208	-21350.1	49021.9	8293.68	382.5	235.93	0	-22.526	-33.7136	-1296.68	-589844	447540	7116.36	344.308	453.639	0
505	1	-18.8171	136.032	-702.451	-19346.8	8750.13	-3931.79	312.457	637.542	0	-1.29551	-170.029	-591.814	-21198.2	48827.7	8155.86	382.505	235.819	0	-20.1126	-33.9972	-1294.26	-589035	446823	5762.43	344.487	453.851	0
505	2	-16.9006	135.351	-702.523	-19166.7	9075.21	-3828.73	312.918	637.283	0	-0.755463	-169.624	-589.386	-21045.7	48637.3	8018.23	382.522	235.708	0	-17.656	-34.2735	-1291.91	-588274	446133	4367.9	344.672	454.079	0
505	3	-14.8975	134.684	-702.731	-18984.1	9407.43	-3723.99	313.387	637.015	0	-0.243622	-169.19	-586.959	-20893.6	48451.5	7880.99	382.547	235.596	0	-15.1411	-34.5061	-1289.69	-587592	445493	2941.35	344.863	454.323	0
505	4	-12.8207	134.036	-703.074	-18799.5	9747.54	-3617.49	313.864	636.739	0	0.24918	-168.713	-584.556	-20743.1	48270.2	7744.9	382.576	235.485	0	-12.5715	-34.6764	-1287.63	-586994	444910	1495.27	345.058	454.578	0
505	5	-10.6893	133.405	-703.521	-18614.1	10095.8	-3509.18	314.35	636.458	0	0.724178	-168.184	-582.207	-20595.4	48093.8	7611.19	382.606	235.375	0	-9.96511	-34.7783	-1285.73	-586468	444386	44.1551	345.258	454.839	0
505	6	-8.52657	132.785	-704.021	-18429.7	10450.8	-3398.58	314.845	636.178	0	1.17695	-167.598	-579.929	-20452.2	47921	7481.55	382.633	235.267	0	-7.34962	-34.8132	-1283.95	-585991	443910	-1395.16	345.463	455.096	0
505	7	-6.35846	132.173	-704.52	-18248.2	10809.6	-3284.73	315.343	635.902	0	1.60347	-166.958	-577.716	-20314.9	47748.3	7357.62	382.65	235.164	0	-4.75499	-34.7853	-1282.24	-585533	443457	-2804.73	345.669	455.348	0
505	8	-4.21117	131.571	-704.974	-18071.3	11167.6	-3166.8	315.841	635.634	0	2.0045	-166.27	-575.547	-20184.5	47571.7	7240.59	382.655	235.07	0	-2.20666	-34.6985	-1280.52	-585065	443002	-4167.86	345.871	455.595	0
505	9	-2.10624	130.991	-705.368	-17901	11520.8	-3044.42	316.333	635.378	0	2.38649	-165.541	-573.408	-20061.2	47388.2	7131.27	382.643	234.986	0	0.28025	-34.5496	-1278.78	-584577	442528	-5470.53	346.067	455.841	0
506	0	-0.0544788	130.453	-705.736	-17739.6	11865.7	-2917.3	316.813	635.136	0	2.76398	-164.771	-571.312	-19945.2	47196.5	7030.01	382.611	234.911	0	2.70951	-34.3183	-1277.05	-584093	442046	-6702.36	346.249	456.088	0
506	1	1.94329	129.982	-706.138	-17588.4	12198.7	-2784.96	317.275	634.908	0	3.16001	-163.953	-569.296	-19836.4	46997	6936.13	382.553	234.844	0	5.1033	-33.9709	-1275.43	-583659	441581	-7857.51	346.412	456.337	0
506	2	3.8865	129.597	-706.614	-17447.9	12516.3	-2646.78	317.713	634.692	0	3.59835	-163.078	-567.389	-19734	46791.1	6847.55	382.467	234.78	0	7.48485	-33.4809	-1274	-583302	441149	-8933.93	346.552	456.588	0
506	3	5.76518	129.306	-707.152	-17318.1	12815.1	-2502.05	318.122	634.49	0	4.0947	-162.154	-565.589	-19636.7	46581	6761.84	382.358	234.719	0	9.85988	-32.848	-1272.74	-583012	440745	-9930.32	346.668	456.837	0
506	4	7.55962	129.101	-707.692	-17199.4	13092.3	-2349.99	318.5	634.304	0	4.65153	-161.199	-563.858	-19542.9	46369.7	6677.58	382.237	234.659	0	12.2111	-32.0972	-1271.55	-582746	440341	-10843.2	346.763	457.085	0
506	5	9.24745	128.969	-708.154	-17092.8	13346.8	-2190.21	318.847	634.137	0	5.25423	-160.238	-562.132	-19451.1	46160.4	6594.79	382.117	234.602	0	14.5017	-31.2686	-1270.29	-582445	439897	-11667.8	346.845	457.333	0
506	6	10.8095	128.89	-708.457	-16998.8	13580.5	-2023.32	319.169	633.994	0	5.87406	-159.298	-560.351	-19360.1	45954.7	6513.72	382.011	234.55	0	16.6836	-30.408	-1268.81	-582048	439377	-12400.6	346.922	457.585	0
506	7	12.2329	128.844	-708.548	-16917	13798.2	-1850.78	319.474	633.876	0	6.48274	-158.4	-558.467	-19268.4	45753.1	6433.73	381.926	234.502	0	18.7156	-29.5557	-1267.02	-581512	438757	-13042.4	347.001	457.842	0
506	8	13.5157	128.82	-708.413	-16845.8	14003.3	-1674.03	319.767	633.78	0	7.06579	-157.558	-556.461	-19174.3	45553.9	6353.45	381.864	234.457	0	20.5815	-28.7378	-1264.87	-580824	438032	-13599.6	347.086	458.104	0
506	9	14.6723	128.813	-708.083	-16782.4	14196.2	-1493.99	320.049	633.701	0	7.62306	-156.775	-554.341	-19075.9	45355.3	6271.16	381.818	234.412	0	22.2953	-27.9617	-1262.42	-579999	437208	-14086.1	347.172	458.37	0
507	0	15.733	128.833	-707.632	-16723.9	14374.9	-1311.31	320.314	633.634	0	8.16415	-156.046	-552.15	-18971.6	45156.5	6185.19	381.783	234.359	0	23.8971	-27.2129	-1259.78	-579087	436319	-14519.9	347.255	458.636	0
507	1	16.7363	128.9	-707.16	-16667.9	14536.9	-1126.59	320.557	633.57	0	8.70242	-155.361	-549.96	-18860.8	44958.4	6094.68	381.749	234.295	0	25.4387	-26.461	-1257.12	-578159	435410	-14919.9	347.327	458.897	0
507	2	17.717	129.03	-706.759	-16612.9	14681.1	-940.549	320.772	633.506	0	9.24632	-154.71	-547.844	-18744.9	44762.8	5999.69	381.707	234.216	0	26.9633	-25.6794	-1254.6	-577283	434531	-15301.3	347.381	459.149	0
507	3	18.696	129.229	-706.479	-16558.7	14808.7	-753.869	320.961	633.438	0	9.79548	-154.094	-545.853	-18626.4	44571.3	5900.9	381.654	234.123	0	28.4915	-24.8651	-1252.33	-576501	433712	-15676.2	347.416	459.389	0
507	4	19.6779	129.484	-706.316	-16505.7	14922.7	-567.255	321.128	633.369	0	10.3418	-153.524	-544.01	-18508.6	44386	5799.05	381.59	234.022	0	30.0198	-24.0395	-1250.33	-575823	432966	-16052	347.435	459.615	0
507	5	20.6525	129.776	-706.22	-16454.7	15024.6	-381.34	321.275	633.3	0	10.8709	-153.012	-542.308	-18394.7	44208.7	5694.35	381.52	233.919	0	31.5234	-23.2363	-1248.53	-575221	432279	-16430.1	347.443	459.826	0
507	6	21.5993	130.076	-706.102	-16406.4	15114.2	-196.548	321.405	633.235	0	11.3647	-152.568	-540.705	-18287	44038.5	5586.22	381.446	233.821	0	32.9641	-22.4916	-1246.81	-574637	431613	-16806.3	347.443	460.021	0
507	7	22.4949	130.359	-705.871	-16361.4	15191.9	-13.2591	321.522	633.179	0	11.8074	-152.199	-539.142	-18185.4	43873.4	5474.14	381.376	233.73	0	34.3023	-21.8396	-1245.01	-574005	430922	-17174.4	347.441	460.201	0
507	8	23.3218	130.603	-705.459	-16319.5	15260	168.147	321.631	633.133	0	12.1909	-151.911	-537.561	-18087.8	43712.3	5358.02	381.316	233.648	0	35.5128	-21.3081	-1243.02	-573272	430174	-17530.8	347.443	460.37	0
507	9	24.0783	130.798	-704.852	-16279.8	15322.3	347.794	321.738	633.097	0	12.5185	-151.705	-535.93	-17991.7	43554.6	5237.97	381.269	233.571	0	36.5967	-20.9066	-1240.78	-572421	429355	-17877.6	347.451	460.53	0
508	0	24.78	130.954	-704.104	-16242.1	15382.1	526.23	321.846	633.068	0	12.8051	-151.569	-534.25	-17895.7	43399	5114.25	381.233	233.497	0	37.5851	-20.6155	-1238.35	-571481	428483	-18221	347.467	460.685	0
508	1	25.4533	131.09	-703.318	-16207.3	15442.9	703.529	321.957	633.044	0	13.0737	-151.481	-532.55	-17799.4	43244.5	4987.53	381.203	233.423	0	38.527	-20.3905	-1235.87	-570520	427598	-18567.3	347.487	460.843	0
508	2	26.1211	131.228	-702.595	-16176.8	15506.9	878.983	322.071	633.024	0	13.3465	-151.412	-530.865	-17703	43091.6	4859.06	381.172	233.347	0	39.4676	-20.1845	-1233.46	-569605	426742	-18920.5	347.507	461.009	0
508	3	26.7953	131.376	-701.984	-16151.1	15573.8	1051.7	322.185	633.008	0	13.6372	-151.342	-529.219	-17607.3	42941.9	4730.43	381.142	233.27	0	40.4325	-19.9664	-1231.2	-568771	425936	-19280.3	347.527	461.185	0
508	4	27.4767	131.535	-701.478	-16130.1	15640.9	1221.22	322.297	632.994	0	13.9506	-151.258	-527.609	-17512.7	42797.8	4602.85	381.117	233.193	0	41.4273	-19.7233	-1229.09	-568013	425177	-19643.8	347.546	461.372	0
508	5	28.1567	131.696	-701.031	-16113.7	15703.9	1387.81	322.401	632.986	0	14.2857	-151.155	-526.014	-17417.9	42661.3	4476.59	381.103	233.113	0	42.4424	-19.4596	-1227.05	-567297	424442	-20006.2	347.566	461.567	0
508	6	28.8186	131.85	-700.57	-16102.5	15759.4	1551.99	322.495	632.985	0	14.6416	-151.043	-524.406	-17321.1	42532.2	4351.52	381.106	233.03	0	43.4602	-19.1934	-1224.98	-566574	423698	-20362.2	347.586	461.766	0
508	7	29.4448	131.989	-700.034	-16096.7	15805.9	1713.65	322.579	632.994	0	15.021	-150.935	-522.765	-17221.3	42408.9	4227.71	381.124	232.943	0	44.4658	-18.9459	-1222.8	-565801	422920	-20708	347.608	461.966	0
508	8	30.025	132.111	-699.4	-16095.4	15843.8	1871.86	322.653	633.013	0	15.4304	-150.841	-521.092	-17118.7	42290.5	4104.8	381.158	232.852	0	45.4554	-18.7302	-1220.49	-564965	422100	-21043.7	347.632	462.163	0
508	9	30.5601	132.223	-698.694	-16097	15873.8	2026.01	322.719	633.039	0	15.8781	-150.77	-519.404	-17013.1	42177.2	3981.51	381.203	232.755	0	46.4382	-18.5461	-1218.1	-564084	421251	-21373.6	347.657	462.355	0
509	0	31.0622	132.341	-697.988	-16099.9	15895.6	2176.36	322.773	633.066	0	16.3751	-150.721	-517.736	-16904.6	42069.8	3856.12	381.257	232.651	0	47.4372	-18.3795	-1215.72	-563207	420406	-21704.3	347.68	462.543	0
509	1	31.5479	132.483	-697.372	-16103.3	15908.5	2323.15	322.812	633.091	0	16.934	-150.696	-516.133	-16793.3	41969	3727.6	381.314	232.537	0	48.4818	-18.2128	-1213.51	-562395	419602	-22044.1	347.694	462.726	0
509	2	32.0279	132.659	-696.91	-16108.3	15912.1	2465.84	322.832	633.114	0	17.5607	-150.694	-514.634	-16679.6	41875.7	3596.59	381.37	232.411	0	49.5886	-18.0359	-1211.54	-561695	418871	-22397.5	347.698	462.905	0
509	3	32.5011	132.865	-696.608	-16116.8	15907.2	2603.78	322.835	633.136	0	18.2483	-150.713	-513.253	-16564.1	41790.5	3464.98	381.423	232.273	0	50.7494	-17.8483	-1209.86	-561119	418220	-22761	347.689	463.08	0
509	4	32.9559	133.089	-696.428	-16130.6	15895.1	2736.92	322.824	633.162	0	18.9797	-150.748	-511.982	-16448.6	41711.9	3334.65	381.472	232.127	0	51.9356	-17.6581	-1208.41	-560644	417637	-23124.9	347.672	463.251	0
509	5	33.3763	133.311	-696.299	-16150.8	15878.2	2865.93	322.804	633.195	0	19.7323	-150.796	-510.8	-16336.5	41636.9	3206.6	381.513	231.982	0	53.1086	-17.4851	-1207.1	-560229	417096	-23479	347.647	463.416	0
509	6	33.7487	133.506	-696.147	-16177.9	15857.5	2991.94	322.779	633.239	0	20.4827	-150.864	-509.687	-16231.7	41561.9	3081.07	381.544	231.846	0	54.2314	-17.3576	-1205.83	-559830	416567	-23817.5	347.618	463.577	0
509	7	34.0681	133.656	-695.91	-16212.5	15832	3116.09	322.75	633.297	0	21.2107	-150.959	-508.613	-16136.2	41486.2	2958.06	381.567	231.726	0	55.2788	-17.3031	-1204.52	-559407	416022	-24140.4	347.586	463.732	0
509	8	34.3374	133.748	-695.553	-16255.4	15799.6	3238.92	322.715	633.37	0	21.9035	-151.09	-507.552	-16049.4	41412.3	2837.44	381.592	231.621	0	56.2408	-17.3421	-1203.11	-558935	415444	-24452.7	347.554	463.885	0
509	9	34.5657	133.782	-695.083	-16307.4	15759.1	3360.51	322.672	633.461	0	22.5599	-151.262	-506.487	-15968.7	41344.5	2718.64	381.63	231.528	0	57.1256	-17.4802	-1201.57	-558413	414833	-24762	347.524	464.038	0
510	0	34.7689	133.775	-694.557	-16369.3	15709.4	3480.98	322.618	633.568	0	23.1942	-151.472	-505.43	-15891.5	41286.4	2600.5	381.686	231.441	0	57.9631	-17.6971	-1199.99	-557876	414210	-25075.5	347.497	464.194	0
510	1	34.9665	133.758	-694.067	-16440.8	15648.4	3600.88	322.546	633.688	0	23.8335	-151.704	-504.424	-15816.7	41238.2	2481.7	381.753	231.356	0	58.8	-17.946	-1198.49	-557385	413612	-25397.5	347.465	464.353	0
510	2	35.1727	133.76	-693.7	-16521.4	15573.4	3720.92	322.45	633.816	0	24.5035	-151.935	-503.511	-15744.4	41197.4	2361.61	381.82	231.269	0	59.6762	-18.1748	-1197.21	-556997	413070	-25725.9	347.419	464.517	0
510	3	35.3893	133.803	-693.5	-16610.6	15481.5	3841.34	322.324	633.952	0	25.217	-152.15	-502.721	-15675.1	41161.1	2240.54	381.877	231.181	0	60.6064	-18.3464	-1196.22	-556746	412600	-26053	347.351	464.684	0
510	4	35.6058	133.895	-693.47	-16708	15372	3961.8	322.167	634.093	0	25.974	-152.34	-502.057	-15608.2	41128	2119.35	381.919	231.089	0	61.5798	-18.4451	-1195.53	-556629	412202	-26366.7	347.26	464.853	0
510	5	35.8009	134.035	-693.568	-16814.1	15246.3	4081.57	321.982	634.243	0	26.7675	-152.509	-501.498	-15542.8	41098.4	1999.55	381.951	230.993	0	62.5684	-18.4743	-1195.07	-556620	411861	-26653.2	347.148	465.023	0
510	6	35.9462	134.214	-693.719	-16930.1	15106.2	4199.6	321.776	634.405	0	27.5862	-152.666	-500.995	-15477.5	41071.2	1883.11	381.979	230.894	0	63.5325	-18.4528	-1194.71	-556661	411542	-26897.6	347.022	465.195	0
510	7	36.0125	134.42	-693.835	-17057.6	14953.4	4314.67	321.552	634.585	0	28.4127	-152.827	-500.478	-15412	41043.7	1771.54	382.009	230.795	0	64.4252	-18.407	-1194.31	-556688	411199	-27086	346.887	465.376	0
510	8	35.9763	134.644	-693.845	-17197.4	14789.1	4425.74	321.315	634.786	0	29.2253	-153.008	-499.884	-15347	41013	1665.16	382.045	230.701	0	65.2016	-18.3639	-1193.73	-556648	410791	-27208.9	346.746	465.572	0
510	9	35.8279	134.881	-693.726	-17348.9	14614.1	4532.15	321.066	635.008	0	30.0064	-153.222	-499.187	-15284.6	40977.3	1563.12	382.088	230.619	0	65.8342	-18.3416	-1192.91	-556524	410305	-27263.5	346.601	465.787	0
511	0	35.5763	135.135	-693.517	-17509.6	14428.4	4633.76	320.805	635.248	0	30.7516	-153.471	-498.41	-15227.4	40936.9	1464.11	382.135	230.552	0	66.3279	-18.3358	-1191.93	-556344	409760	-27254.7	346.45	466.022	0
511	1	35.2457	135.421	-693.292	-17675.2	14231.4	4730.6	320.527	635.495	0	31.4686	-153.739	-497.608	-15177.5	40893.7	1367.06	382.181	230.501	0	66.7143	-18.3184	-1190.9	-556162	409193	-27191.4	346.289	466.271	0
511	2	34.8616	135.75	-693.116	-17840.8	14022.8	4822.21	320.232	635.74	0	32.1642	-154.008	-496.833	-15135.1	40849.4	1271.48	382.219	230.463	0	67.0259	-18.2577	-1189.95	-556020	408640	-27082.1	346.113	466.527	0
511	3	34.44	136.127	-693.013	-18003.8	13802.1	4907.72	319.916	635.979	0	32.8365	-154.267	-496.109	-15099.3	40805	1177.25	382.25	230.435	0	67.2765	-18.1395	-1189.12	-555934	408114	-26932.6	345.922	466.784	0
511	4	33.985	136.54	-692.968	-18163.7	13569	4986.72	319.581	636.211	0	33.4736	-154.513	-495.429	-15068.5	40760.2	1084.31	382.272	230.415	0	67.4586	-17.9735	-1188.4	-555891	407610	-26746.6	345.716	467.04	0
511	5	33.4902	136.965	-692.937	-18322.2	13325.9	5059.32	319.231	636.441	0	34.0583	-154.754	-494.763	-15041.1	40712.9	993.035	382.288	230.401	0	67.5484	-17.7893	-1187.7	-555862	407107	-26525.1	345.499	467.296	0
511	6	32.9419	137.373	-692.865	-18482.7	13076.5	5125.39	318.873	636.676	0	34.573	-154.999	-494.065	-15015.6	40661	904.515	382.299	230.392	0	67.5149	-17.6264	-1186.93	-555805	406576	-26267.2	345.274	467.558	0
511	7	32.3281	137.735	-692.695	-18648	12823.8	5184.29	318.513	636.921	0	35.0052	-155.254	-493.297	-14990.3	40603	819.935	382.309	230.388	0	67.3333	-17.5186	-1185.99	-555683	405993	-25972.6	345.048	467.829	0
511	8	31.6467	138.034	-692.393	-18819.7	12568.5	5235.33	318.152	637.181	0	35.3484	-155.513	-492.453	-14963.8	40539.3	740.042	382.321	230.386	0	66.9951	-17.4794	-1184.85	-555473	405346	-25642.6	344.823	468.106	0
511	9	30.9086	138.267	-691.964	-18997.2	12309.2	5278.14	317.789	637.454	0	35.6041	-155.761	-491.554	-14935.2	40471.5	665.554	382.334	230.384	0	66.5127	-17.4942	-1183.52	-555181	404644	-25279.6	344.596	468.384	0
512	0	30.1361	138.452	-691.47	-19178.7	12044.1	5312.66	317.418	637.736	0	35.7827	-155.975	-490.649	-14905.5	40402.8	597.218	382.346	230.379	0	65.9187	-17.5231	-1182.12	-554852	403918	-24886.6	344.367	468.659	0
512	1	29.356	138.615	-691.001	-19361.4	11771.6	5339.12	317.036	638.019	0	35.8989	-156.132	-489.792	-14876.9	40335.8	535.573	382.353	230.374	0	65.255	-17.5172	-1180.79	-554548	403213	-24467.4	344.129	468.928	0
512	2	28.5864	138.779	-690.63	-19542.7	11491.9	5357.9	316.64	638.297	0	35.9626	-156.222	-489.011	-14850.6	40270.6	480.967	382.351	230.369	0	64.549	-17.4424	-1179.64	-554317	402556	-24024.1	343.88	469.194	0
512	3	27.8284	138.949	-690.375	-19721.1	11206.1	5369.53	316.232	638.566	0	35.9714	-156.242	-488.286	-14827.1	40202.8	433.148	382.335	230.366	0	63.7999	-17.2931	-1178.66	-554164	401945	-23554.9	343.616	469.46	0
512	4	27.0707	139.114	-690.193	-19897.1	10914.8	5374.83	315.814	638.828	0	35.9133	-156.202	-487.569	-14807	40125.2	391.274	382.297	230.369	0	62.9841	-17.088	-1177.76	-554056	401345	-23056.1	343.337	469.735	0
512	5	26.2963	139.256	-689.999	-20072.2	10617.7	5374.56	315.388	639.09	0	35.7721	-156.113	-486.789	-14790.1	40032.9	355.053	382.239	230.383	0	62.0683	-16.8567	-1176.79	-553929	400708	-22522.6	343.041	470.025	0
512	6	25.4864	139.356	-689.696	-20247.7	10314.5	5369.37	314.955	639.357	0	35.5334	-155.986	-485.878	-14774.9	39926	325.339	382.173	230.409	0	61.0198	-16.6298	-1175.57	-553711	399984	-21947.6	342.737	470.334	0
512	7	24.6261	139.403	-689.202	-20424.7	10007.2	5360.12	314.52	639.635	0	35.1884	-155.837	-484.79	-14759.8	39807.5	303.21	382.113	230.446	0	59.8145	-16.4334	-1173.99	-553345	399141	-21326.3	342.432	470.664	0
512	8	23.7101	139.395	-688.482	-20603.8	9700.67	5348.03	314.09	639.927	0	34.735	-155.68	-483.521	-14744.9	39679.5	288.883	382.064	230.495	0	58.4451	-16.2855	-1172	-552809	398176	-20658.9	342.133	471.012	0
512	9	22.7473	139.339	-687.563	-20784.6	9400.85	5333.99	313.673	640.229	0	34.1775	-155.525	-482.105	-14731.2	39543.4	281.56	382.022	230.556	0	56.9248	-16.1862	-1169.67	-552127	397113	-19951.7	341.845	471.373	0
513	0	21.7629	139.26	-686.535	-20965.4	9111.54	5318.22	313.272	640.538	0	33.5287	-155.369	-480.61	-14719.3	39401.3	279.816	381.982	230.626	0	55.2915	-16.109	-1167.15	-551367	396003	-19215.7	341.565	471.743	0
513	1	20.7927	139.192	-685.521	-21145.1	8832.9	5300.93	312.885	640.845	0	32.8091	-155.196	-479.116	-14709.7	39256.1	282.11	381.934	230.702	0	53.6018	-16.0044	-1164.64	-550614	394907	-18463.7	341.291	472.118	0
513	2	19.8723	139.164	-684.635	-21323.2	8563.04	5282.74	312.507	641.145	0	32.0409	-154.986	-477.697	-14703.5	39110.9	287.778	381.874	230.78	0	51.9132	-15.8215	-1162.33	-549953	393881	-17706.2	341.016	472.493	0
513	3	19.0249	139.195	-683.945	-21500.6	8301.16	5264.4	312.137	641.436	0	31.2428	-154.719	-476.408	-14702.4	38969.5	297.781	381.798	230.861	0	50.2678	-15.5242	-1160.35	-549436	392964	-16948.8	340.738	472.866	0
513	4	18.2577	139.289	-683.468	-21678.4	8047.87	5246.58	311.775	641.718	0	30.4293	-154.384	-475.284	-14708.3	38834.8	313.682	381.709	230.946	0	48.6869	-15.095	-1158.75	-549084	392171	-16191.3	340.46	473.233	0
513	5	17.5638	139.44	-683.169	-21858.2	7803.13	5229.58	311.422	641.995	0	29.6068	-153.976	-474.322	-14722.2	38707.8	335.921	381.607	231.038	0	47.1707	-14.5358	-1157.49	-548876	391494	-15430.6	340.183	473.592	0
513	6	16.9292	139.635	-682.973	-22041.3	7565.7	5213.22	311.078	642.273	0	28.7706	-153.501	-473.486	-14743	38587.1	363.503	381.496	231.137	0	45.6998	-13.8651	-1156.46	-548761	390897	-14663.7	339.909	473.942	0
513	7	16.3371	139.855	-682.802	-22228.1	7333.36	5197.22	310.74	642.554	0	27.9104	-152.964	-472.723	-14768.2	38469.9	395.034	381.379	231.241	0	44.2475	-13.1087	-1155.52	-548679	390337	-13888.1	339.638	474.287	0
513	8	15.7731	140.082	-682.601	-22417.8	7102.91	5181.81	310.406	642.842	0	27.0205	-152.371	-471.98	-14795.4	38352.1	429.782	381.258	231.347	0	42.7936	-12.2886	-1154.58	-548586	389775	-13100.7	339.369	474.627	0
513	9	15.2299	140.311	-682.357	-22608.8	6871.12	5167.97	310.07	643.133	0	26.1035	-151.724	-471.234	-14822.9	38228.9	467.68	381.125	231.456	0	41.3333	-11.413	-1153.59	-548464	389193	-12299.2	339.095	474.966	0
514	0	14.711	140.55	-682.103	-22799.5	6636.51	5156.71	309.73	643.425	0	25.1733	-151.02	-470.49	-14850.5	38097	508.7	380.973	231.564	0	39.8843	-10.4704	-1152.59	-548334	388597	-11484.1	338.811	475.303	0
514	1	14.227	140.817	-681.904	-22989.4	6400.7	5148.27	309.387	643.714	0	24.2547	-150.252	-469.774	-14878.6	37955.5	552.559	380.795	231.672	0	38.4817	-9.43488	-1151.68	-548237	388012	-10659	338.514	475.64	0
514	2	13.7851	141.127	-681.812	-23179	6167.41	5142.06	309.046	643.996	0	23.3724	-149.409	-469.106	-14908	37805.4	598.454	380.59	231.78	0	37.1575	-8.28183	-1150.92	-548211	387465	-9827.43	338.207	475.98	0
514	3	13.3832	141.488	-681.843	-23369.4	5940.43	5137.49	308.712	644.274	0	22.5388	-148.49	-468.488	-14939.1	37648.5	644.879	380.362	231.888	0	35.922	-7.00241	-1150.33	-548267	386964	-8989.85	337.892	476.324	0
514	4	13.0085	141.897	-681.972	-23561.7	5722.85	5134.61	308.392	644.549	0	21.7502	-147.508	-467.913	-14971.4	37487.3	690.344	380.116	231.996	0	34.7588	-5.61113	-1149.89	-548388	386507	-8143.64	337.578	476.672	0
514	5	12.6394	142.344	-682.144	-23756.7	5517.23	5134.17	308.088	644.827	0	20.9917	-146.486	-467.354	-15003	37325.2	734.369	379.865	232.102	0	33.631	-4.14203	-1149.5	-548537	386078	-7282.41	337.271	477.024	0
514	6	12.2502	142.813	-682.289	-23955.5	5325.34	5137.32	307.805	645.11	0	20.2453	-145.452	-466.774	-15031.5	37164.9	777.7	379.621	232.203	0	32.4955	-2.63881	-1149.06	-548665	385650	-6398.29	336.978	477.379	0
514	7	11.8217	143.294	-682.348	-24158.1	5147.81	5144.72	307.544	645.404	0	19.495	-144.44	-466.15	-15055.3	37008.6	822.252	379.392	232.297	0	31.3167	-1.14656	-1148.5	-548731	385202	-5487.25	336.706	477.733	0
514	8	11.3478	143.779	-682.294	-24364.1	4983.8	5155.83	307.305	645.709	0	18.7255	-143.483	-465.484	-15075	36858	871.165	379.182	232.386	0	30.0733	0.296677	-1147.78	-548721	384732	-4551.26	336.455	478.085	0
514	9	10.8376	144.273	-682.153	-24572.2	4831.11	5169.55	307.082	646.021	0	17.9257	-142.6	-464.809	-15093.6	36715.7	927.696	378.991	232.473	0	28.7633	1.67273	-1146.96	-548661	384255	-3597.01	336.223	478.43	0
515	0	10.3162	144.788	-681.998	-24780.4	4686.62	5185.1	306.872	646.335	0	17.0988	-141.792	-464.179	-15114.8	36584.9	992.569	378.816	232.562	0	27.415	2.99564	-1146.18	-548606	383809	-2636.3	336.008	478.765	0
515	1	9.81948	145.349	-681.93	-24986.7	4546.91	5201.94	306.668	646.641	0	16.2642	-141.039	-463.646	-15140.8	36468.5	1062.61	378.656	232.656	0	26.0837	4.30942	-1145.58	-548627	383436	-1685.35	335.803	479.09	0
515	2	9.37982	145.978	-682.031	-25188.4	4409.11	5219.2	306.465	646.931	0	15.4469	-140.314	-463.244	-15171.4	36368.1	1132.88	378.507	232.75	0	24.8267	5.66467	-1145.28	-548776	383168	-759.59	335.605	479.402	0
515	3	9.01409	146.687	-682.345	-25384.6	4271.85	5236	306.261	647.202	0	14.6654	-139.595	-462.982	-15205	36283.8	1199.65	378.37	232.841	0	23.6795	7.09167	-1145.33	-549076	383017	131.485	335.41	479.703	0
515	4	8.72143	147.465	-682.857	-25575.6	4136.02	5251.83	306.057	647.454	0	13.9261	-138.877	-462.843	-15240.3	36214.1	1260.58	378.243	232.928	0	22.6476	8.58803	-1145.7	-549515	382973	983.517	335.219	479.992	0
515	5	8.48987	148.285	-683.511	-25762.1	4004.5	5266.93	305.859	647.691	0	13.2228	-138.164	-462.791	-15276.7	36156.2	1313.32	378.126	233.01	0	21.7127	10.1216	-1146.3	-550053	383009	1793.35	335.035	480.274	0
515	6	8.30483	149.108	-684.22	-25944.9	3880.51	5282.36	305.671	647.919	0	12.5412	-137.464	-462.777	-15313.1	36106.1	1355.44	378.021	233.09	0	20.846	11.6447	-1147	-550629	383085	2557.04	334.862	480.548	0
515	7	8.15441	149.901	-684.907	-26125.1	3765.72	5299.66	305.498	648.144	0	11.8698	-136.79	-462.756	-15347.6	36060.1	1386.01	377.925	233.166	0	20.0243	13.1111	-1147.66	-551188	383163	3270.82	334.702	480.818	0
515	8	8.03246	150.648	-685.533	-26304.3	3660.36	5320.13	305.339	648.371	0	11.2076	-136.161	-462.7	-15378.3	36015.7	1406.47	377.838	233.236	0	19.2401	14.4874	-1148.23	-551702	383222	3931.5	334.554	481.085	0
515	9	7.94303	151.352	-686.111	-26483.1	3564.6	5344.28	305.195	648.599	0	10.5635	-135.589	-462.623	-15404.7	35971.5	1419.98	377.755	233.299	0	18.5066	15.7635	-1148.73	-552184	383268	4535.36	334.417	481.347	0
516	0	7.90181	152.031	-686.705	-26661.5	3478.78	5371.54	305.066	648.825	0	9.95489	-135.071	-462.572	-15427.8	35928.2	1429.93	377.671	233.352	0	17.8567	16.9595	-1149.28	-552680	383333	5078.26	334.289	481.602	0
516	1	7.92816	152.709	-687.399	-26839.3	3402.91	5400.68	304.95	649.045	0	9.40307	-134.59	-462.604	-15448.4	35889.9	1438.68	377.583	233.394	0	17.3312	18.119	-1150	-553252	383462	5558.26	334.168	481.844	0
516	2	8.03291	153.409	-688.248	-27017.4	3336.7	5430.78	304.848	649.255	0	8.92577	-134.124	-462.759	-15466.7	35862.3	1446.77	377.497	233.423	0	16.9587	19.2849	-1151.01	-553942	383687	5977.78	334.056	482.071	0
516	3	8.21289	154.139	-689.255	-27196.9	3279.38	5461.4	304.758	649.458	0	8.53173	-133.66	-463.044	-15483.2	35847.7	1453.14	377.418	233.438	0	16.7446	20.4789	-1152.3	-554752	384013	6341.99	333.956	482.283	0
516	4	8.45256	154.898	-690.383	-27378.9	3228.92	5492.12	304.677	649.657	0	8.22117	-133.2	-463.427	-15498.4	35844.3	1455.98	377.346	233.443	0	16.6737	21.6971	-1153.81	-555655	384416	6656.94	333.864	482.485	0
516	5	8.72785	155.674	-691.585	-27563.9	3182.26	5522.36	304.601	649.856	0	7.98756	-132.758	-463.86	-15511.9	35849.2	1453.6	377.284	233.441	0	16.7154	22.9163	-1155.45	-556615	384863	6929.36	333.78	482.684	0
516	6	9.01367	156.456	-692.82	-27752.3	3137.42	5551.66	304.528	650.057	0	7.81937	-132.35	-464.292	-15522	35860.6	1445.41	377.237	233.432	0	16.833	24.1057	-1157.11	-557596	385324	7166.55	333.703	482.886	0
516	7	9.29293	157.233	-694.062	-27944.2	3095.01	5579.74	304.459	650.262	0	7.70301	-131.992	-464.695	-15526.4	35878	1432	377.208	233.412	0	16.9959	25.241	-1158.76	-558576	385784	7374.75	333.633	483.093	0
516	8	9.55939	158.005	-695.308	-28139.2	3056.94	5606.27	304.397	650.47	0	7.62413	-131.695	-465.072	-15524.1	35902.6	1414.27	377.198	233.38	0	17.1835	26.3099	-1160.38	-559553	386249	7557.45	333.575	483.303	0
516	9	9.81525	158.779	-696.587	-28336.5	3024.21	5630.65	304.341	650.679	0	7.56809	-131.471	-465.455	-15516	35936.1	1392.89	377.206	233.335	0	17.3833	27.3084	-1162.04	-560551	386739	7715.14	333.527	483.512	0
517	0	10.0694	159.566	-697.953	-28535.2	2996.36	5652.48	304.293	650.884	0	7.52395	-131.325	-465.895	-15505.3	35979.2	1368.08	377.226	233.281	0	17.5933	28.2409	-1163.85	-561616	387286	7845.71	333.489	483.715	0
517	1	10.3337	160.375	-699.47	-28734	2971.65	5672.05	304.248	651.08	0	7.48771	-131.258	-466.448	-15495.7	36031.3	1339.65	377.246	233.221	0	17.8214	29.1166	-1165.92	-562799	387923	7945.55	333.453	483.907	0
517	2	10.6148	161.208	-701.169	-28931	2947.13	5690.02	304.203	651.261	0	7.45828	-131.269	-467.148	-15490.4	36090.7	1306.94	377.258	233.16	0	18.0731	29.9392	-1168.32	-564127	388665	8011.99	333.414	484.085	0
517	3	10.9087	162.056	-703.031	-29124.6	2919.5	5706.79	304.153	651.427	0	7.43048	-131.355	-467.992	-15490.7	36155.8	1269.15	377.257	233.1	0	18.3391	30.7011	-1171.02	-565589	389502	8045.88	333.369	484.246	0
517	4	11.2023	162.903	-704.999	-29313.5	2886.47	5722.29	304.094	651.58	0	7.3931	-131.517	-468.949	-15496.9	36223.7	1225.93	377.244	233.046	0	18.5954	31.3856	-1173.95	-567143	390402	8051.91	333.315	484.391	0
517	5	11.4776	163.727	-706.981	-29497.1	2847.35	5736.28	304.027	651.723	0	7.33273	-131.756	-469.969	-15508.8	36289.5	1177.26	377.217	233	0	18.8103	31.9708	-1176.95	-568724	391319	8036.9	333.253	484.522	0
517	6	11.7143	164.502	-708.874	-29674.6	2802.96	5748.53	303.954	651.862	0	7.23909	-132.068	-470.994	-15525.7	36348.6	1122.91	377.174	232.964	0	18.9534	32.4337	-1179.87	-570255	392202	8008.03	333.183	484.641	0
517	7	11.8941	165.206	-710.584	-29845.6	2755.48	5758.75	303.878	652.001	0	7.10851	-132.45	-471.969	-15545.6	36399.9	1062.75	377.123	232.938	0	19.0026	32.7559	-1182.55	-571669	393009	7971.16	333.111	484.749	0
517	8	12.0066	165.826	-712.064	-30010.1	2708.58	5766.67	303.804	652.145	0	6.94434	-132.895	-472.862	-15566.6	36446.5	997.182	377.076	232.92	0	18.9509	32.9314	-1184.93	-572927	393723	7930.37	333.044	484.847	0
517	9	12.0525	166.364	-713.322	-30168.1	2666.83	5772.48	303.739	652.292	0	6.75424	-133.392	-473.672	-15586.5	36495	927.179	377.047	232.906	0	18.8067	32.9724	-1186.99	-574033	394357	7888.53	332.992	484.936	0
518	0	12.046	166.838	-714.433	-30320.1	2633.57	5776.82	303.686	652.439	0	6.54808	-133.922	-474.434	-15603.4	36552.1	854.141	377.044	232.888	0	18.5941	32.9156	-1188.87	-575035	394953	7847.96	332.961	485.012	0
518	1	12.013	167.274	-715.509	-30466.5	2609.13	5780.14	303.647	652.58	0	6.33711	-134.461	-475.216	-15617.1	36623	779.767	377.066	232.863	0	18.3501	32.8137	-1190.73	-576012	395569	7808.68	332.948	485.072	0
518	2	11.9807	167.699	-716.652	-30608.1	2591.04	5781.99	303.615	652.71	0	6.13025	-134.983	-476.087	-15629.3	36710.6	705.51	377.109	232.829	0	18.1109	32.7161	-1192.74	-577042	396254	7768.07	332.951	485.113	0
518	3	11.9667	168.126	-717.926	-30745.1	2575.94	5780.97	303.588	652.825	0	5.93056	-135.472	-477.083	-15642.5	36814.8	632.138	377.167	232.788	0	17.8973	32.654	-1195.01	-578172	397034	7723.51	332.963	485.134	0
518	4	11.9732	168.557	-719.35	-30878.6	2560.95	5775.69	303.56	652.926	0	5.73806	-135.921	-478.198	-15657.1	36932.8	559.688	377.233	232.742	0	17.7112	32.6364	-1197.55	-579412	397908	7675.04	332.979	485.14	0
518	5	11.9871	168.98	-720.9	-31010.9	2543.71	5765.73	303.529	653.017	0	5.55299	-136.33	-479.388	-15672.4	37058.2	487.539	377.303	232.693	0	17.5401	32.6506	-1200.29	-580743	398847	7625.71	332.994	485.142	0
518	6	11.9849	169.373	-722.521	-31144.5	2521.88	5751.52	303.49	653.105	0	5.37401	-136.709	-480.588	-15687	37183.2	415.085	377.37	232.641	0	17.3589	32.6646	-1203.11	-582119	399805	7580.41	333.002	485.149	0
518	7	11.9394	169.715	-724.131	-31281.4	2493.11	5733.41	303.443	653.199	0	5.19726	-137.077	-481.725	-15698.8	37301	342.694	377.432	232.589	0	17.1367	32.6375	-1205.86	-583479	400728	7544.85	333.001	485.17	0
518	8	11.8286	169.987	-725.656	-31421	2455.51	5711.4	303.384	653.3	0	5.01916	-137.451	-482.74	-15705.9	37407.7	271.372	377.49	232.535	0	16.8477	32.5369	-1208.4	-584763	401573	7524.58	332.989	485.209	0
518	9	11.6423	170.187	-727.052	-31561.5	2408.38	5685.56	303.313	653.41	0	4.84	-137.834	-483.613	-15707	37502.6	201.659	377.547	232.479	0	16.4823	32.3526	-1210.67	-585940	402319	7523.16	332.966	485.265	0
519	0	11.3859	170.323	-728.334	-31700.3	2352.05	5656.11	303.229	653.524	0	4.66583	-138.223	-484.37	-15702.9	37587.8	133.671	377.601	232.419	0	16.0517	32.0996	-1212.7	-587020	402981	7541.11	332.935	485.329	0
519	1	11.0739	170.416	-729.554	-31834.9	2285.95	5622.94	303.133	653.636	0	4.50699	-138.606	-485.077	-15695.8	37667.7	67.9133	377.653	232.357	0	15.5809	31.8107	-1214.63	-588047	403595	7577.62	332.894	485.394	0
519	2	10.7182	170.491	-730.766	-31964.7	2207.99	5585.21	303.021	653.741	0	4.37216	-138.972	-485.802	-15688.9	37746.3	5.53585	377.699	232.295	0	15.0904	31.5186	-1216.57	-589069	404201	7633.79	332.842	485.449	0
519	3	10.3196	170.558	-731.996	-32091	2116.96	5542	302.892	653.84	0	4.26296	-139.314	-486.592	-15684.7	37827	-51.9398	377.739	232.234	0	14.5825	31.2439	-1218.59	-590112	404820	7715.71	332.779	485.49	0
519	4	9.86734	170.616	-733.229	-32215.4	2014.07	5493.43	302.747	653.936	0	4.17409	-139.626	-487.45	-15684	37911.7	-103.193	377.776	232.176	0	14.0414	30.9908	-1220.68	-591172	405456	7833.58	332.708	485.516	0
519	5	9.34429	170.65	-734.422	-32338.8	1902.06	5440.85	302.59	654.033	0	4.09613	-139.907	-488.346	-15686	38000.5	-147.749	377.815	232.121	0	13.4404	30.7431	-1222.77	-592216	406088	7996.78	332.633	485.531	0
519	6	8.73277	170.638	-735.513	-32462	1784.52	5385.52	302.426	654.135	0	4.0176	-140.17	-489.233	-15688.9	38092.5	-186.029	377.862	232.068	0	12.7504	30.4682	-1224.75	-593198	406689	8209.46	332.559	485.538	0
519	7	8.02339	170.566	-736.453	-32585.4	1666.1	5327.35	302.262	654.246	0	3.92655	-140.432	-490.074	-15692	38186.9	-218.874	377.921	232.02	0	11.9499	30.1347	-1226.53	-594082	407238	8469.3	332.493	485.541	0
519	8	7.22159	170.427	-737.243	-32708.9	1551.33	5265.36	302.104	654.367	0	3.81557	-140.699	-490.867	-15695.8	38283.4	-247.221	377.991	231.976	0	11.0372	29.728	-1228.11	-594869	407738	8768.26	332.436	485.54	0
519	9	6.35108	170.225	-737.939	-32832.6	1442.85	5198.89	301.955	654.492	0	3.68963	-140.963	-491.653	-15701.6	38382.3	-271.691	378.068	231.936	0	10.0407	29.2622	-1229.59	-595603	408221	9093.76	332.389	485.533	0
520	0	5.4523	169.976	-738.649	-32956.8	1340.91	5128.11	301.815	654.618	0	3.56836	-141.195	-492.506	-15710.5	38485.9	-292.32	378.143	231.899	0	9.02066	28.7812	-1231.16	-596363	408740	9430.58	332.349	485.515	0
520	1	4.5705	169.707	-739.494	-33081.4	1244	5053.61	301.682	654.735	0	3.47688	-141.364	-493.511	-15723.7	38598.5	-309.141	378.212	231.861	0	8.04739	28.3438	-1233	-597238	409358	9764.23	332.313	485.479	0
520	2	3.73883	169.441	-740.567	-33206.8	1149.3	4975.84	301.552	654.84	0	3.43126	-141.447	-494.717	-15741.1	38723.4	-322.594	378.274	231.818	0	7.17009	27.9939	-1235.28	-598294	410114	10084.5	332.278	485.424	0
520	3	2.97007	169.187	-741.898	-33334.3	1053.03	4894.9	301.419	654.931	0	3.43234	-141.446	-496.127	-15762.1	38859.7	-333.164	378.326	231.77	0	6.4024	27.7411	-1238.02	-599548	411013	10385.9	332.239	485.353	0
520	4	2.25888	168.939	-743.449	-33465.4	950.62	4810.53	301.279	655.014	0	3.47349	-141.377	-497.71	-15785.6	39003.6	-341.327	378.366	231.716	0	5.73237	27.5619	-1241.16	-600974	412027	10665.1	332.191	485.27	0
520	5	1.58733	168.68	-745.135	-33600.5	837.335	4722.61	301.124	655.093	0	3.55036	-141.267	-499.423	-15811.3	39151.9	-347.918	378.394	231.659	0	5.13769	27.4128	-1244.56	-602513	413110	10920.2	332.131	485.175	0
520	6	0.932244	168.395	-746.848	-33739.6	709.493	4631.27	300.95	655.176	0	3.66092	-141.147	-501.218	-15839.9	39301.8	-353.982	378.413	231.603	0	4.59317	27.2477	-1248.07	-604093	414211	11150.8	332.059	485.071	0
520	7	0.273867	168.07	-748.49	-33882.4	565.531	4537.01	300.756	655.268	0	3.80047	-141.038	-503.045	-15872.1	39450.3	-359.983	378.423	231.552	0	4.07434	27.0313	-1251.54	-605645	415281	11359.2	331.973	484.958	0
520	8	-0.398555	167.702	-749.997	-34028.8	405.981	4440.81	300.541	655.372	0	3.96144	-140.956	-504.868	-15907.8	39594.7	-365.611	378.426	231.509	0	3.56288	26.7462	-1254.87	-607125	416289	11549.9	331.876	484.84	0
520	9	-1.08426	167.301	-751.357	-34179.5	232.47	4344.1	300.309	655.49	0	4.14039	-140.907	-506.681	-15946.7	39734.3	-370.528	378.421	231.473	0	3.05613	26.3941	-1258.04	-608524	417232	11725.1	331.769	484.715	0
521	0	-1.77048	166.888	-752.633	-34334.9	46.8667	4248.18	300.062	655.62	0	4.34507	-140.895	-508.505	-15987.9	39870.6	-374.631	378.408	231.441	0	2.57459	25.993	-1261.14	-609882	418135	11882.4	331.652	484.586	0
521	1	-2.43826	166.489	-753.927	-34495	-148.76	4153.57	299.803	655.754	0	4.59125	-140.917	-510.382	-16030.1	40006.6	-377.739	378.386	231.408	0	2.15299	25.5724	-1264.31	-611270	419047	12016.6	331.525	484.452	0
521	2	-3.07413	166.126	-755.331	-34659.3	-352.175	4060.04	299.534	655.886	0	4.89122	-140.966	-512.359	-16073.5	40146.5	-379.93	378.356	231.372	0	1.81709	25.1599	-1267.69	-612749	420014	12125.1	331.391	484.311	0
521	3	-3.67711	165.805	-756.885	-34828	-561.635	3967.35	299.258	656.015	0	5.24561	-141.036	-514.483	-16119.5	40296.1	-382.012	378.323	231.332	0	1.5685	24.7697	-1271.37	-614355	421069	12210.2	331.253	484.159	0
521	4	-4.25741	165.528	-758.584	-35001.1	-776.857	3876.05	298.976	656.14	0	5.64175	-141.127	-516.788	-16171.1	40462.1	-384.933	378.295	231.291	0	1.38434	24.4013	-1275.37	-616095	422231	12280.2	331.117	483.989	0
521	5	-4.83337	165.289	-760.398	-35178.3	-999.404	3787.09	298.686	656.263	0	6.05671	-141.243	-519.287	-16229.8	40649.2	-388.84	378.279	231.254	0	1.22334	24.0455	-1279.68	-617954	423497	12348.9	330.984	483.797	0
521	6	-5.4284	165.079	-762.282	-35359.5	-1231.25	3700.86	298.385	656.386	0	6.46522	-141.388	-521.958	-16295.7	40856.4	-393.132	378.275	231.22	0	1.03682	23.6912	-1284.24	-619901	424847	12433.4	330.855	483.585	0
521	7	-6.06558	164.893	-764.198	-35545.3	-1472.14	3616.86	298.074	656.513	0	6.84703	-141.563	-524.757	-16367.3	41078.1	-397.266	378.28	231.19	0	0.781454	23.3298	-1288.95	-621905	426255	12549.1	330.727	483.357	0
521	8	-6.76178	164.726	-766.122	-35736.6	-1718.98	3534.24	297.756	656.646	0	7.18721	-141.77	-527.641	-16443.2	41306.8	-401.288	378.286	231.164	0	0.425426	22.9559	-1293.76	-623941	427696	12707	330.599	483.12	0
521	9	-7.52309	164.576	-768.056	-35933.8	-1968.69	3452.24	297.437	656.785	0	7.4748	-142.008	-530.585	-16522	41536.1	-405.725	378.284	231.139	0	-0.0482965	22.5681	-1298.64	-626003	429162	12911.1	330.468	482.879	0
522	0	-8.34228	164.446	-770.035	-36136.5	-2220.72	3370.74	297.116	656.928	0	7.70544	-142.269	-533.588	-16602.8	41761.4	-411.198	378.265	231.115	0	-0.636836	22.1762	-1303.62	-628113	430658	13160.1	330.331	482.638	0
522	1	-9.20191	164.348	-772.123	-36343.6	-2476.52	3290.58	296.793	657.07	0	7.88114	-142.546	-536.655	-16684.5	41980.6	-418.186	378.226	231.09	0	-1.32077	21.8019	-1308.78	-630308	432201	13449.9	330.184	482.4	0
522	2	-10.084	164.293	-774.381	-36553.6	-2737.47	3213.21	296.465	657.204	0	8.00381	-142.829	-539.776	-16765.8	42192.8	-426.5	378.167	231.061	0	-2.08017	21.4642	-1314.16	-632617	433802	13776.4	330.023	482.17	0
522	3	-10.9787	164.284	-776.836	-36765.7	-3003.39	3139.93	296.134	657.327	0	8.06974	-143.117	-542.923	-16845.6	42398	-434.746	378.092	231.028	0	-2.909	21.1674	-1319.76	-635050	435462	14138.5	329.85	481.956	0
522	4	-11.8865	164.315	-779.472	-36979.5	-3272.68	3071.37	295.801	657.442	0	8.06974	-143.413	-546.065	-16923.7	42597.6	-440.83	378.008	230.992	0	-3.81678	20.9018	-1325.54	-637591	437169	14537.9	329.667	481.763	0
522	5	-12.8153	164.375	-782.229	-37194.9	-3543.13	3007.55	295.47	657.55	0	7.99275	-143.727	-549.168	-17000.1	42792.3	-442.743	377.922	230.956	0	-4.82259	20.6477	-1331.4	-640197	438900	14977.9	329.48	481.591	0
522	6	-13.7786	164.448	-785.021	-37412	-3811.62	2948.35	295.145	657.657	0	7.83078	-144.072	-552.19	-17075.4	42981.8	-438.799	377.839	230.923	0	-5.94787	20.3756	-1337.21	-642810	440619	15461.1	329.293	481.441	0
522	7	-14.791	164.517	-787.769	-37631.7	-4074.51	2893.94	294.828	657.77	0	7.58259	-144.464	-555.087	-17148.8	43165.5	-427.832	377.764	230.894	0	-7.20845	20.0531	-1342.86	-645374	442294	15988.1	329.11	481.315	0
522	8	-15.8599	164.57	-790.421	-37855.3	-4329.64	2844.41	294.522	657.893	0	7.25406	-144.911	-557.826	-17218.7	43342.8	-409.318	377.699	230.868	0	-8.60585	19.6596	-1348.25	-647853	443901	16556.7	328.936	481.215	0
522	9	-16.9762	164.61	-792.977	-38083.7	-4577.29	2799.44	294.228	658.026	0	6.86	-145.413	-560.409	-17285	43512.9	-382.992	377.645	230.843	0	-10.1162	19.1972	-1353.39	-650245	445437	17159.1	328.769	481.139	0
523	0	-18.1113	164.656	-795.502	-38317.1	-4820	2758.41	293.941	658.167	0	6.42809	-145.959	-562.869	-17349.1	43675.6	-348.845	377.595	230.823	0	-11.6832	18.6967	-1358.37	-652599	446928	17780.9	328.605	481.088	0
523	1	-19.2258	164.738	-798.103	-38553.9	-5061.89	2721	293.658	658.307	0	5.99471	-146.527	-565.252	-17412.6	43832.5	-308	377.545	230.805	0	-13.2311	18.211	-1363.36	-654986	448412	18405.1	328.438	481.063	0
523	2	-20.286	164.883	-800.875	-38791.7	-5306.2	2687.25	293.375	658.437	0	5.59206	-147.092	-567.603	-17475.4	43986.2	-262.707	377.495	230.788	0	-14.694	17.7918	-1368.48	-657468	449929	19018.1	328.265	481.061	0
523	3	-21.2771	165.104	-803.859	-39028.2	-5552.26	2657.17	293.093	658.551	0	5.24039	-147.635	-569.954	-17536.4	44139.2	-214.68	377.443	230.768	0	-16.0367	17.4688	-1373.81	-660071	451501	19614.1	328.087	481.077	0
523	4	-22.2046	165.398	-807.039	-39261.9	-5795.2	2630.41	292.819	658.649	0	4.94621	-148.152	-572.316	-17593.8	44292.6	-163.945	377.392	230.741	0	-17.2584	17.246	-1379.35	-662785	453132	20195.8	327.91	481.104	0
523	5	-23.0878	165.752	-810.352	-39492.9	-6028.68	2606.64	292.56	658.736	0	4.69905	-148.646	-574.678	-17646.1	44445.7	-109.634	377.34	230.706	0	-18.3887	17.1055	-1385.03	-665568	454809	20772.4	327.737	481.137	0
523	6	-23.9514	166.141	-813.705	-39722.4	-6247.69	2585.93	292.322	658.817	0	4.47201	-149.126	-577.013	-17692.7	44595.1	-51.2425	377.286	230.663	0	-19.4794	17.0155	-1390.72	-668361	456498	21355.3	327.574	481.174	0
523	7	-24.8174	166.54	-817.005	-39951.4	-6449.57	2568.79	292.106	658.9	0	4.23016	-149.598	-579.286	-17734.3	44736.1	11.1455	377.226	230.614	0	-20.5872	16.9424	-1396.29	-671103	458162	21955.2	327.42	481.215	0
523	8	-25.697	166.929	-820.195	-40179.9	-6634.01	2555.76	291.912	658.988	0	3.93975	-150.066	-581.465	-17772.1	44863	76.9647	377.155	230.564	0	-21.7572	16.8631	-1401.66	-673755	459772	22578.9	327.274	481.261	0
523	9	-26.5869	167.299	-823.275	-40407.3	-6802.64	2546.97	291.737	659.081	0	3.57505	-150.527	-583.542	-17807.9	44972.6	145.329	377.068	230.517	0	-23.0118	16.7718	-1406.82	-676316	461320	23226.8	327.132	481.314	0
524	0	-27.4695	167.657	-826.3	-40632.6	-6958.14	2541.74	291.579	659.174	0	3.12499	-150.976	-585.545	-17844.4	45066	215.63	376.964	230.475	0	-24.3445	16.6808	-1411.85	-678829	462830	23893	326.992	481.377	0
524	1	-28.3216	168.02	-829.36	-40855.4	-7103.86	2538.76	291.435	659.261	0	2.59219	-151.405	-587.519	-17883.7	45147.4	287.716	376.844	230.439	0	-25.7294	16.6154	-1416.88	-681355	464342	24568.8	326.85	481.447	0
524	2	-29.1273	168.403	-832.522	-41075	-7243.65	2536.82	291.299	659.338	0	1.98034	-151.806	-589.496	-17926	45221.5	361.466	376.712	230.409	0	-27.1469	16.5972	-1422.02	-683942	465886	25249	326.707	481.526	0
524	3	-29.8843	168.811	-835.801	-41291	-7380.72	2535.18	291.169	659.403	0	1.28354	-152.185	-591.467	-17969.9	45290.6	437.146	376.573	230.382	0	-28.6007	16.6256	-1427.27	-686595	467463	25932.7	326.561	481.615	0
524	4	-30.6019	169.234	-839.171	-41503.3	-7516.63	2532.82	291.043	659.458	0	0.486867	-152.558	-593.399	-18013.5	45354.6	516.204	376.432	230.356	0	-30.115	16.676	-1432.57	-689290	469054	26621.6	326.413	481.715	0
524	5	-31.2984	169.656	-842.57	-41711.6	-7652.2	2528.43	290.918	659.505	0	-0.428056	-152.944	-595.249	-18056	45413.1	600.433	376.293	230.334	0	-31.7264	16.7116	-1437.82	-691983	470630	27320	326.263	481.831	0
524	6	-31.9984	170.057	-845.913	-41915.2	-7788.48	2521.19	290.793	659.55	0	-1.47786	-153.358	-596.982	-18097.6	45466.6	690.216	376.161	230.315	0	-33.4763	16.699	-1442.9	-694615	472154	28035.7	326.113	481.959	0
524	7	-32.7273	170.424	-849.121	-42114.1	-7926.65	2511.02	290.665	659.597	0	-2.67196	-153.806	-598.571	-18138.1	45515.3	784.464	376.04	230.302	0	-35.3993	16.6182	-1447.69	-697133	473596	28779	325.965	482.099	0
524	8	-33.5034	170.749	-852.152	-42310.2	-8067.71	2497.78	290.533	659.651	0	-4.00815	-154.284	-600.005	-18177.2	45557.6	881.964	375.929	230.295	0	-37.5116	16.4652	-1452.16	-699511	474938	29558	325.817	482.249	0
524	9	-34.3318	171.032	-855.013	-42505.6	-8212.41	2481.09	290.395	659.713	0	-5.4714	-154.778	-601.292	-18214.1	45590.5	982.027	375.821	230.292	0	-39.8031	16.2544	-1456.31	-701756	476180	30376.1	325.666	482.41	0
525	0	-35.1996	171.283	-857.764	-42701.3	-8360.77	2460.57	290.253	659.782	0	-7.03509	-155.262	-602.466	-18249.6	45611.8	1084.23	375.708	230.291	0	-42.2347	16.0207	-1460.23	-703911	477347	31229.8	325.51	482.582	0
525	1	-36.0833	171.52	-860.482	-42895.5	-8511.77	2435.95	290.108	659.851	0	-8.66641	-155.71	-603.58	-18285.3	45620.2	1188.38	375.583	230.295	0	-44.7497	15.8093	-1464.06	-706032	478475	32111.2	325.346	482.76	0
525	2	-36.9624	171.753	-863.222	-43085.5	-8664.09	2407.15	289.963	659.912	0	-10.336	-156.1	-604.676	-18322.9	45616	1294.37	375.439	230.302	0	-47.2984	15.6534	-1467.9	-708158	479592	33011.8	325.173	482.942	0
525	3	-37.8295	171.983	-865.987	-43269.4	-8816.82	2374.43	289.819	659.966	0	-12.0273	-156.421	-605.768	-18363	45600.7	1401.79	375.277	230.314	0	-49.8568	15.5616	-1471.76	-710292	480704	33926.2	324.993	483.123	0
525	4	-38.6896	172.197	-868.753	-43447.5	-8968.91	2337.98	289.676	660.011	0	-13.7416	-156.677	-606.845	-18405.8	45575.9	1510.11	375.103	230.33	0	-52.4312	15.5198	-1475.6	-712417	481803	34853	324.808	483.303	0
525	5	-39.5571	172.372	-871.486	-43620.9	-9118.8	2297.34	289.536	660.054	0	-15.4953	-156.873	-607.879	-18450.9	45542.9	1619.22	374.921	230.353	0	-55.0524	15.4989	-1479.36	-714510	482876	35795.1	324.621	483.487	0
525	6	-40.4501	172.486	-874.147	-43790.9	-9264.67	2251.8	289.401	660.096	0	-17.3064	-157.018	-608.841	-18498.1	45502.3	1729.33	374.736	230.382	0	-57.7566	15.4682	-1482.99	-716545	483906	36757.5	324.436	483.677	0
525	7	-41.3819	172.52	-876.707	-43957.1	-9404.98	2200.96	289.272	660.139	0	-19.182	-157.109	-609.722	-18547.2	45453.5	1840.67	374.548	230.419	0	-60.5638	15.4106	-1486.43	-718500	484884	37744.1	324.252	483.871	0
525	8	-42.3556	172.468	-879.157	-44118.4	-9539.51	2144.72	289.149	660.183	0	-21.1158	-157.141	-610.544	-18598.7	45396.5	1953.93	374.354	230.463	0	-63.4714	15.3266	-1489.7	-720376	485814	38756.7	324.07	484.065	0
525	9	-43.3652	172.334	-881.525	-44273.2	-9670.28	2083.36	289.03	660.223	0	-23.0947	-157.101	-611.347	-18652.3	45333.5	2070.96	374.153	230.51	0	-66.4598	15.2337	-1492.87	-722194	486715	39796.1	323.889	484.251	0
526	0	-44.397	172.132	-883.878	-44420.5	-9800.33	2017.69	288.912	660.256	0	-25.1029	-156.969	-612.175	-18706.5	45268.8	2194.23	373.948	230.557	0	-69.4999	15.1629	-1496.05	-724000	487621	40863.6	323.708	484.426	0
526	1	-45.4382	171.881	-886.297	-44560.5	-9930.95	1948.81	288.795	660.277	0	-27.1269	-156.737	-613.062	-18760.2	45206.4	2324.9	373.739	230.601	0	-72.565	15.144	-1499.36	-725848	488567	41959.6	323.527	484.59	0
526	2	-46.4859	171.598	-888.838	-44694.6	-10060.8	1877.62	288.681	660.284	0	-29.1614	-156.413	-614.015	-18812.8	45147.4	2461.74	373.528	230.639	0	-75.6472	15.1847	-1502.85	-727773	489574	43083.4	323.347	484.746	0
526	3	-47.5501	171.29	-891.509	-44824	-10188.1	1804.58	288.572	660.279	0	-31.2132	-156.019	-615.017	-18864.5	45090.3	2602.18	373.316	230.673	0	-78.7633	15.2713	-1506.53	-729780	490641	44236.3	323.167	484.899	0
526	4	-48.6479	170.96	-894.278	-44949.7	-10314.6	1729.93	288.466	660.264	0	-33.2994	-155.579	-616.038	-18916.2	45033.6	2743.42	373.102	230.706	0	-81.9473	15.3815	-1510.32	-731845	491747	45422.9	322.988	485.053	0
526	5	-49.7986	170.606	-897.086	-45072	-10445.6	1654.12	288.356	660.243	0	-35.4417	-155.118	-617.036	-18968.7	44975.3	2882.98	372.889	230.742	0	-85.2402	15.4879	-1514.12	-733927	492858	46648.9	322.805	485.212	0
526	6	-51.0195	170.216	-899.855	-45192.2	-10586.6	1577.88	288.235	660.222	0	-37.6592	-154.661	-617.951	-19022.3	44912.4	3018.89	372.68	230.783	0	-88.6787	15.5553	-1517.81	-735969	493924	47917.1	322.615	485.382	0
526	7	-52.3228	169.78	-902.504	-45311.1	-10739.7	1501.9	288.1	660.206	0	-39.9631	-154.233	-618.72	-19075.4	44840.4	3149.58	372.473	230.83	0	-92.2858	15.5471	-1521.22	-737912	494898	49225.1	322.417	485.568	0
526	8	-53.7114	169.288	-904.967	-45429.4	-10903.9	1426.43	287.951	660.2	0	-42.3576	-153.85	-619.302	-19126.3	44755	3274.09	372.267	230.884	0	-96.0691	15.4374	-1524.27	-739705	495743	50567.2	322.208	485.771	0
526	9	-55.1774	168.74	-907.211	-45546.7	-11077.5	1351.15	287.789	660.205	0	-44.8412	-153.516	-619.689	-19173.3	44654	3391.94	372.059	230.94	0	-100.019	15.2235	-1526.9	-741326	496447	51936.6	321.99	485.989	0
527	0	-56.6994	168.15	-909.254	-45660.3	-11258.4	1275.37	287.618	660.217	0	-47.4021	-153.221	-619.914	-19216.3	44537.6	3502.91	371.845	230.998	0	-104.101	14.9288	-1529.17	-742788	497026	53324	321.763	486.215	0
527	1	-58.2484	167.536	-911.169	-45766.8	-11443.4	1198.63	287.441	660.229	0	-50.0167	-152.944	-620.031	-19256.2	44407.9	3607.07	371.622	231.057	0	-108.265	14.592	-1531.2	-744142	497521	54718.1	321.529	486.444	0
527	2	-59.7987	166.912	-913.03	-45863.4	-11628.4	1120.97	287.264	660.232	0	-52.6557	-152.66	-620.089	-19293.2	44268.4	3704.38	371.39	231.114	0	-112.454	14.2514	-1533.12	-745439	497974	56109.1	321.29	486.67	0
527	3	-61.3357	166.281	-914.877	-45949.5	-11809	1042.88	287.092	660.225	0	-55.2929	-152.349	-620.116	-19326.6	44122.1	3794.14	371.151	231.166	0	-116.629	13.9315	-1534.99	-746705	498409	57489.8	321.051	486.891	0
527	4	-62.8567	165.632	-916.697	-46026.3	-11982.9	964.933	286.928	660.209	0	-57.9122	-151.996	-620.124	-19355.5	43970.9	3875.24	370.907	231.212	0	-120.769	13.636	-1536.82	-747937	498831	58856	320.814	487.104	0
527	5	-64.3703	164.944	-918.437	-46096.6	-12150.7	887.554	286.77	660.19	0	-60.5097	-151.602	-620.103	-19380.6	43814.5	3947.6	370.657	231.254	0	-124.88	13.3426	-1538.54	-749104	499220	60205.8	320.58	487.309	0
527	6	-65.8907	164.193	-920.014	-46162.8	-12314.6	810.847	286.615	660.176	0	-63.0897	-151.184	-620.018	-19403.2	43653.1	4012.78	370.406	231.295	0	-128.98	13.0095	-1540.03	-750154	499539	61537.7	320.349	487.508	0
527	7	-67.4312	163.358	-921.347	-46226.4	-12476.6	734.814	286.458	660.173	0	-65.6559	-150.764	-619.828	-19425	43486.5	4072.45	370.159	231.339	0	-133.087	12.5942	-1541.18	-751034	499751	62849.7	320.121	487.705	0
527	8	-68.9979	162.428	-922.389	-46288	-12635.7	659.639	286.301	660.183	0	-68.2071	-150.355	-619.504	-19447.4	43314.3	4127.32	369.918	231.392	0	-137.205	12.0731	-1541.89	-751714	499832	64139	319.897	487.902	0
527	9	-70.583	161.406	-923.148	-46347.5	-12790.2	585.845	286.145	660.206	0	-70.7369	-149.954	-619.05	-19471	43137.1	4177.66	369.683	231.453	0	-141.32	11.4516	-1542.2	-752199	499790	65402	319.678	488.101	0
528	0	-72.1616	160.312	-923.697	-46403.8	-12939.2	514.328	285.992	660.237	0	-73.2328	-149.543	-618.507	-19496.6	42957.8	4223.78	369.454	231.522	0	-145.394	10.7681	-1542.2	-752540	499659	66633.7	319.465	488.299	0
528	1	-73.6978	159.177	-924.141	-46454.6	-13083.3	446.1	285.843	660.268	0	-75.6787	-149.095	-617.932	-19524.1	42781.2	4265.94	369.233	231.596	0	-149.377	10.0824	-1542.07	-752807	499490	67828.2	319.258	488.493	0
528	2	-75.1608	158.036	-924.564	-46496.6	-13224.4	381.829	285.697	660.29	0	-78.0617	-148.587	-617.351	-19552.4	42610.8	4303.85	369.022	231.671	0	-153.222	9.44948	-1541.91	-753050	499316	68980.9	319.058	488.68	0
528	3	-76.5371	156.91	-924.99	-46526.8	-13365	321.548	285.551	660.3	0	-80.3762	-148.015	-616.746	-19578.3	42446.9	4336.48	368.824	231.745	0	-156.913	8.8945	-1541.74	-753271	499135	70089.2	318.863	488.863	0
528	4	-77.833	155.798	-925.383	-46543.3	-13507.8	264.866	285.403	660.296	0	-82.6238	-147.393	-616.063	-19599.1	42286.6	4362.15	368.64	231.813	0	-160.457	8.40479	-1541.45	-753436	498915	71151.3	318.67	489.046	0
528	5	-79.0701	154.684	-925.663	-46545.4	-13654.8	211.442	285.249	660.283	0	-84.8122	-146.747	-615.244	-19613.2	42124.1	4379.32	368.467	231.879	0	-163.882	7.93727	-1540.91	-753481	498608	72167.1	318.476	489.233	0
528	6	-80.2752	153.539	-925.723	-46533.3	-13806.6	161.068	285.086	660.267	0	-86.9542	-146.102	-614.233	-19620.1	41951.5	4387.33	368.299	231.942	0	-167.229	7.43689	-1539.96	-753334	498159	73138.2	318.276	489.424	0
528	7	-81.4695	152.336	-925.458	-46507.5	-13963	113.633	284.912	660.254	0	-89.0627	-145.478	-612.98	-19618.8	41760.3	4386.16	368.127	232.006	0	-170.532	6.85863	-1538.44	-752923	497514	74066.3	318.069	489.621	0
528	8	-82.663	151.063	-924.801	-46469.1	-14124.2	69.5643	284.727	660.248	0	-91.1435	-144.884	-611.428	-19605.8	41542.9	4376.09	367.944	232.066	0	-173.806	6.17963	-1536.23	-752192	496630	74952.6	317.848	489.829	0
528	9	-83.8543	149.723	-923.74	-46420.2	-14290.4	30.2534	284.53	660.253	0	-93.1915	-144.323	-609.526	-19575.4	41294.6	4358.1	367.749	232.116	0	-177.046	5.3992	-1533.27	-751123	495482	75797.5	317.612	490.053	0
529	0	-85.0312	148.33	-922.324	-46363.5	-14461.3	-2.39558	284.321	660.268	0	-95.1895	-143.792	-607.273	-19524.7	41016.7	4333.64	367.542	232.151	0	-180.221	4.53754	-1529.6	-749743	494085	76599.5	317.361	490.299	0
529	1	-86.1758	146.908	-920.625	-46300.5	-14634.7	-26.9372	284.104	660.292	0	-97.1105	-143.276	-604.73	-19455.6	40718	4303.32	367.333	232.172	0	-183.286	3.63168	-1525.36	-748109	492488	77355.3	317.1	490.563	0
529	2	-87.2748	145.476	-918.704	-46231.1	-14807.4	-42.5896	283.882	660.322	0	-98.9268	-142.754	-601.987	-19373	40409.3	4266.1	367.127	232.182	0	-186.202	2.72176	-1520.69	-746280	490747	78063	316.836	490.837	0
529	3	-88.3254	144.043	-916.583	-46153.9	-14977.2	-48.7233	283.66	660.354	0	-100.617	-142.208	-599.108	-19280.9	40099.1	4220.6	366.931	232.183	0	-188.942	1.83517	-1515.69	-744284	488898	78724.3	316.575	491.111	0
529	4	-89.3332	142.61	-914.252	-46067.2	-15141.3	-45.1773	283.439	660.388	0	-102.167	-141.629	-596.121	-19181	39792.3	4166.67	366.752	232.176	0	-191.5	0.980438	-1510.37	-742119	486955	79342.2	316.321	491.38	0
529	5	-90.3085	141.171	-911.688	-45970.3	-15296	-33.2127	283.222	660.423	0	-103.57	-141.018	-593.02	-19073.5	39490.7	4105.4	366.593	232.163	0	-193.878	0.15332	-1504.71	-739770	484913	79920.3	316.079	491.642	0
529	6	-91.2623	139.717	-908.852	-45862.6	-15438.7	-15.3148	283.013	660.462	0	-104.827	-140.368	-589.782	-18957.8	39193.7	4037.99	366.455	232.144	0	-196.089	-0.651077	-1498.63	-737208	482758	80462.8	315.851	491.899	0
529	7	-92.2011	138.236	-905.698	-45742.9	-15570.5	5.99026	282.808	660.506	0	-105.946	-139.668	-586.373	-18833.7	38898.9	3965.37	366.338	232.119	0	-198.147	-1.4326	-1492.07	-734396	480461	80973.5	315.635	492.153	0
529	8	-93.1203	136.721	-902.177	-45609	-15696.2	28.6516	282.602	660.554	0	-106.932	-138.911	-582.755	-18700.8	38602.8	3888.56	366.242	232.09	0	-200.052	-2.18921	-1484.93	-731294	477989	81450.2	315.426	492.406	0
529	9	-94.0004	135.173	-898.259	-45458.3	-15820.5	50.9987	282.388	660.607	0	-107.783	-138.091	-578.902	-18558.2	38302.8	3808.5	366.165	232.058	0	-201.783	-2.91791	-1477.16	-727875	475316	81881	315.22	492.658	0
530	0	-94.8083	133.595	-893.961	-45288.6	-15946.2	72.2858	282.162	660.661	0	-108.486	-137.206	-574.823	-18405.9	37998	3726.13	366.104	232.02	0	-203.295	-3.6107	-1468.78	-724148	472445	82245.5	315.014	492.908	0
530	1	-95.5048	131.994	-889.334	-45098.8	-16073	93.2307	281.927	660.711	0	-109.025	-136.251	-570.558	-18244.7	37689.3	3642.86	366.057	231.977	0	-204.53	-4.25691	-1459.89	-720153	469401	82521.9	314.807	493.152	0
530	2	-96.0568	130.369	-884.42	-44887.7	-16197.5	115.251	281.686	660.754	0	-109.386	-135.226	-566.147	-18075.2	37377.3	3560.35	366.02	231.927	0	-205.443	-4.85704	-1450.57	-715922	466211	82690.4	314.601	493.385	0
530	3	-96.4447	128.708	-879.208	-44654.3	-16315.2	139.334	281.443	660.789	0	-109.568	-134.139	-561.6	-17897.3	37060.9	3479.42	365.992	231.868	0	-206.012	-5.43161	-1440.81	-711449	462877	82734.1	314.399	493.604	0
530	4	-96.6614	126.989	-873.635	-44398.2	-16421	165.777	281.204	660.82	0	-109.577	-133.005	-556.894	-17709.1	36737.6	3399.33	365.969	231.8	0	-206.239	-6.0158	-1430.53	-706692	459375	82639.2	314.202	493.806	0
530	5	-96.7093	125.187	-867.609	-44120.3	-16509.9	194.314	280.971	660.853	0	-109.431	-131.841	-551.976	-17508.5	36404.2	3318.45	365.953	231.72	0	-206.14	-6.65314	-1419.58	-701585	455664	82395.6	314.014	493.993	0
530	6	-96.5964	123.276	-861.031	-43822.2	-16578.9	224.067	280.745	660.895	0	-109.148	-130.667	-546.777	-17293.7	36056.8	3235.6	365.944	231.629	0	-205.744	-7.39106	-1407.81	-696055	451696	81995.8	313.836	494.173	0
530	7	-96.3286	121.231	-853.831	-43505.6	-16626.8	253.613	280.527	660.953	0	-108.747	-129.498	-541.232	-17063.7	35691.1	3151.05	365.944	231.528	0	-205.075	-8.2673	-1395.06	-690049	447427	81434.2	313.666	494.352	0
530	8	-95.9038	119.043	-845.985	-43171.7	-16654.3	281.271	280.314	661.031	0	-108.229	-128.336	-535.296	-16817.7	35303.8	3065.96	365.952	231.418	0	-204.133	-9.29285	-1381.28	-683545	442832	80706.5	313.502	494.541	0
530	9	-95.3077	116.721	-837.526	-42821.2	-16662.8	305.373	280.105	661.128	0	-107.578	-127.165	-528.957	-16555.9	34893.9	2980.92	365.967	231.299	0	-202.885	-10.4434	-1366.48	-676561	437915	79806.5	313.342	494.744	0
531	0	-94.514	114.292	-828.554	-42453.7	-16654.3	324.584	279.9	661.238	0	-106.752	-125.955	-522.248	-16279.4	34463.5	2895.78	365.991	231.172	0	-201.266	-11.6629	-1350.8	-669161	432711	78725.5	313.184	494.966	0
531	1	-93.4906	111.793	-819.2	-42068.2	-16631.2	338.141	279.698	661.353	0	-105.706	-124.673	-515.235	-15990.2	34016.4	2810.59	366.021	231.035	0	-199.197	-12.8803	-1334.44	-661436	427277	77455.2	313.028	495.204	0
531	2	-92.2127	109.255	-809.57	-41663.6	-16596.4	345.798	279.5	661.464	0	-104.406	-123.288	-507.989	-15690.1	33556.3	2725.94	366.057	230.887	0	-196.619	-14.033	-1317.56	-653463	421665	75992.7	312.872	495.453	0
531	3	-90.673	106.699	-799.7	-41238.2	-16552.3	347.629	279.302	661.567	0	-102.842	-121.784	-500.557	-15381.2	33085.4	2642.07	366.097	230.728	0	-193.515	-15.0858	-1300.26	-645272	415899	74342.9	312.715	495.708	0
531	4	-88.885	104.125	-789.565	-40791	-16499.6	343.869	279.103	661.663	0	-101.025	-120.158	-492.952	-15065	32603.7	2558.24	366.14	230.561	0	-189.91	-16.0329	-1282.52	-636850	409975	72517.1	312.557	495.963	0
531	5	-86.8781	101.524	-779.1	-40322.4	-16437.3	334.762	278.902	661.755	0	-98.9707	-118.414	-485.152	-14741.6	32108.9	2473.4	366.183	230.386	0	-185.849	-16.8901	-1264.25	-628156	403868	70530.9	312.396	496.219	0
531	6	-84.6886	98.8797	-768.23	-39833.8	-16363.4	320.324	278.7	661.851	0	-96.6911	-116.564	-477.102	-14409	31598.2	2387.38	366.229	230.201	0	-181.38	-17.6839	-1245.33	-619132	397541	68400.8	312.234	496.481	0
531	7	-82.3488	96.1758	-756.885	-39326.6	-16274.9	300.134	278.498	661.958	0	-94.1972	-114.618	-468.735	-14063.7	31069.7	2301	366.284	230.004	0	-176.546	-18.4419	-1225.62	-609723	390955	66140.8	312.071	496.759	0
531	8	-79.877	93.4017	-745.02	-38801.6	-16169.6	273.373	278.296	662.081	0	-91.4984	-112.587	-460.011	-13703.6	30523.4	2215.27	366.354	229.79	0	-171.375	-19.1852	-1205.03	-599891	384089	63757.8	311.912	497.058	0
531	9	-77.2726	90.5566	-732.629	-38258.3	-16046.6	239.072	278.097	662.221	0	-88.6001	-110.475	-450.942	-13329.1	29961.5	2130.41	366.442	229.558	0	-165.873	-19.9186	-1183.57	-589635	376948	61250.2	311.757	497.376	0
532	0	-74.5139	87.6524	-719.757	-37694.6	-15906.9	196.463	277.9	662.371	0	-85.4976	-108.275	-441.592	-12942.7	29389.5	2045.63	366.554	229.309	0	-160.011	-20.6226	-1161.35	-578997	369568	58608.3	311.609	497.704	0
532	1	-71.5651	84.709	-706.485	-37107.4	-15751.5	145.223	277.704	662.524	0	-82.1785	-105.971	-432.04	-12547.4	28813.9	1959.91	366.693	229.042	0	-153.744	-21.2616	-1138.52	-568039	362000	55817.1	311.473	498.029	0
532	2	-68.3911	81.7419	-692.881	-36494.2	-15580	85.3482	277.514	662.67	0	-78.6318	-103.551	-422.346	-12145.2	28238.4	1873.01	366.861	228.757	0	-147.023	-21.8095	-1115.23	-556813	354284	52860.4	311.351	498.344	0
532	3	-64.9702	78.7539	-678.97	-35854.1	-15388.9	16.8909	277.335	662.807	0	-74.8516	-101.018	-412.529	-11737	27662	1785.77	367.055	228.451	0	-139.822	-22.2639	-1091.5	-545337	346434	49725.6	311.244	498.643	0
532	4	-61.2949	75.7371	-664.726	-35188.1	-15173.4	-60.1595	277.173	662.936	0	-70.8399	-98.376	-402.578	-11322.6	27080.2	1699.65	367.267	228.125	0	-132.135	-22.6389	-1067.3	-533596	338441	46405.7	311.156	498.929	0
532	5	-57.3689	72.6776	-650.091	-34498.1	-14929.9	-145.838	277.034	663.067	0	-66.6092	-95.6339	-392.458	-10901.2	26486.2	1616.15	367.488	227.777	0	-123.978	-22.9564	-1042.55	-521549	330272	42900.3	311.085	499.206	0
532	6	-53.2057	69.5585	-634.992	-33785.5	-14659.1	-240.086	276.914	663.206	0	-62.1785	-92.7989	-382.117	-10472.3	25872.5	1536.23	367.708	227.406	0	-115.384	-23.2404	-1017.11	-509142	321884	39215.2	311.025	499.481	0
532	7	-48.824	66.3663	-619.368	-33050.7	-14364.2	-342.708	276.808	663.362	0	-57.5656	-89.8745	-371.489	-10034.8	25233.7	1459.73	367.926	227.012	0	-106.39	-23.5082	-990.857	-496326	313234	35360.3	310.97	499.767	0
532	8	-44.2427	63.0946	-603.19	-32293.5	-14047.8	-453.3	276.711	663.538	0	-52.7873	-86.8581	-360.511	-9587.28	24567.2	1385.61	368.146	226.594	0	-97.03	-23.7635	-963.701	-483070	304287	31348.8	310.916	500.081	0
532	9	-39.477	59.7436	-586.451	-31513.2	-13711.2	-571.128	276.62	663.735	0	-47.8627	-83.7411	-349.142	-9128.4	23872.6	1313.01	368.375	226.145	0	-87.3397	-23.9976	-935.593	-469357	295032	27196.1	310.861	500.437	0
533	0	-34.537	56.3181	-569.178	-30708.5	-13354.4	-695.336	276.537	663.952	0	-42.8106	-80.5122	-337.391	-8658.91	23151	1242.56	368.618	225.664	0	-77.3476	-24.1942	-906.568	-455205	285480	22918.7	310.806	500.838	0
533	1	-29.4324	52.8248	-551.416	-29877.6	-12977.7	-825.406	276.465	664.183	0	-37.6477	-77.1582	-325.316	-8182.3	22404.8	1176.49	368.871	225.152	0	-67.0801	-24.3334	-876.733	-440655	275667	18534.4	310.753	501.278	0
533	2	-24.1808	49.2675	-533.207	-29017.5	-12582.6	-961.313	276.402	664.421	0	-32.3943	-73.6625	-312.995	-7703.41	21637.8	1117.32	369.131	224.612	0	-56.575	-24.395	-846.202	-425747	265631	14066.6	310.701	501.743	0
533	3	-18.8123	45.6454	-514.56	-28126.1	-12171.8	-1103.06	276.345	664.661	0	-27.078	-70.0044	-300.487	-7226.34	20855.2	1066.58	369.405	224.049	0	-45.8903	-24.359	-815.047	-410501	255400	9546.93	310.654	502.218	0
533	4	-13.3713	41.954	-495.456	-27201.7	-11749	-1249.76	276.286	664.902	0	-21.7288	-66.1618	-287.825	-6753.58	20060.8	1024.55	369.698	223.464	0	-35.1001	-24.2078	-783.282	-394911	244981	5014.69	310.612	502.691	0
533	5	-7.91468	38.1851	-475.859	-26244.4	-11316.7	-1399.3	276.218	665.152	0	-16.3765	-62.1218	-275.013	-6286.62	19253.5	990.705	370.01	222.859	0	-24.2912	-23.9367	-750.872	-378956	234364	513.672	310.57	503.158	0
533	6	-2.50426	34.3299	-455.731	-25255.7	-10875.2	-1549.23	276.137	665.418	0	-11.0556	-57.8879	-262.037	-5826.93	18428.4	964.447	370.328	222.237	0	-13.5599	-23.5581	-717.767	-362617	223534	-3913.48	310.523	503.625	0
533	7	2.80326	30.384	-435.069	-24240.1	-10423.8	-1697.96	276.041	665.716	0	-5.8032	-53.4741	-248.904	-5376.61	17581	946.14	370.634	221.601	0	-2.99994	-23.0901	-683.973	-345898	212493	-8228.19	310.464	504.098	0
533	8	7.96233	26.3523	-413.926	-23203	-9961.55	-1845.32	275.934	666.056	0	-0.651703	-48.8918	-235.659	-4938.69	16709.9	936.792	370.907	220.957	0	7.31063	-22.5394	-649.585	-328850	201273	-12397	310.389	504.581	0
533	9	12.9437	22.2506	-392.416	-22148.9	-9487.67	-1992.64	275.822	666.442	0	4.37822	-44.143	-222.379	-4516.87	15817.2	936.503	371.127	220.312	0	17.3219	-21.8924	-614.795	-311566	189936	-16395.2	310.295	505.071	0
534	0	17.7382	18.1069	-370.71	-21079.6	-9001.1	-2142.21	275.719	666.863	0	9.28069	-39.2196	-209.155	-4115.02	14907	944.093	371.273	219.674	0	27.0189	-21.1128	-579.865	-294172	178568	-20208.4	310.185	505.564	0
534	1	22.3525	13.9592	-348.997	-19994.9	-8502.22	-2295.68	275.638	667.293	0	14.0601	-34.1106	-196.083	-3735.81	13985.2	957.975	371.323	219.052	0	36.4127	-20.1514	-545.08	-276803	167259	-23830.2	310.059	506.046	0
534	2	26.7966	9.84809	-327.438	-18893.5	-7994.23	-2452.91	275.586	667.701	0	18.7216	-28.8187	-183.236	-3379.53	13057.3	976.971	371.26	218.444	0	45.5182	-18.9706	-510.674	-259568	156080	-27257.4	309.915	506.502	0
534	3	31.072	5.80769	-306.131	-17774.6	-7481.75	-2611.71	275.56	668.062	0	23.2639	-23.3746	-170.643	-3044.22	12128	1000.43	371.072	217.84	0	54.3359	-17.5669	-476.775	-242531	145071	-30488	309.745	506.922	0
534	4	35.1659	1.86442	-285.112	-16638.4	-6967.12	-2768.39	275.564	668.357	0	27.6759	-17.8422	-158.289	-2726.86	11201.3	1027.41	370.765	217.227	0	62.8417	-15.9777	-443.401	-225708	134238	-33520.6	309.549	507.309	0
534	5	39.0465	-1.95943	-264.361	-15486.3	-6448.47	-2918.6	275.607	668.58	0	31.9274	-12.3171	-146.121	-2424.84	10281.4	1056.09	370.362	216.595	0	70.9739	-14.2766	-410.482	-209081	123571	-36349.3	309.338	507.685	0
534	6	42.6595	-5.63817	-243.819	-14320.9	-5921.62	-3057.3	275.713	668.736	0	35.9545	-6.9175	-134.078	-2136.8	9371.88	1083.96	369.899	215.937	0	78.614	-12.5557	-377.897	-192606	113046	-38953.2	309.13	508.083	0
534	7	45.9267	-9.13379	-223.418	-13145.8	-5383.01	-3178.55	275.906	668.839	0	39.6451	-1.77284	-122.102	-1862.49	8474.95	1107.72	369.409	215.254	0	85.5718	-10.9066	-345.52	-176237	102640	-41287.1	308.949	508.548	0
534	8	48.7472	-12.3896	-203.116	-11966.2	-4831.58	-3275.67	276.213	668.913	0	42.8368	2.97978	-110.154	-1601.81	7593.5	1123.05	368.935	214.542	0	91.584	-9.40985	-313.27	-159951	92346.9	-43278.7	308.816	509.144	0
534	9	50.9992	-15.3268	-182.945	-10789.3	-4269.68	-3341.56	276.661	668.976	0	45.3284	7.19792	-98.2349	-1355.05	6733.92	1125.91	368.549	213.794	0	96.3277	-8.12888	-281.18	-143778	82194.5	-44829.5	308.764	509.95	0
535	0	52.5457	-17.8433	-163.036	-9623.13	-3703.55	-3368.56	277.284	669.025	0	46.9016	10.7445	-86.4225	-1124.82	5905.48	1113.65	368.333	213.015	0	99.4474	-7.09882	-249.459	-127825	72266.1	-45817.8	308.827	511.045	0
535	1	53.2404	-19.8243	-143.615	-8475.62	-3142.98	-3348.5	278.115	669.016	0	47.348	13.5007	-74.8742	-916.706	5118.03	1084.18	368.355	212.243	0	100.588	-6.32356	-218.489	-112276	62693.6	-46107.6	309.04	512.484	0
535	2	52.9342	-21.1636	-124.943	-7356.14	-2599.86	-3273.56	279.192	668.876	0	46.5004	15.3694	-63.7762	-737.047	4379.72	1034.91	368.673	211.557	0	99.4346	-5.79416	-188.719	-97341.8	53622.8	-45566.8	309.431	514.329	0
535	3	51.4953	-21.7832	-107.256	-6277.54	-2086.77	-3138.13	280.544	668.528	0	44.2748	16.2851	-53.2918	-589.567	3696.17	963.521	369.357	211.063	0	95.7701	-5.49809	-160.548	-83215.8	45176.9	-44091.2	310.024	516.679	0
535	4	48.8467	-21.6442	-90.7352	-5255.62	-1616.01	-2940.89	282.19	667.923	0	40.714	16.2414	-43.5479	-473.566	3070.24	869.701	370.503	210.875	0	89.5607	-5.40281	-134.283	-70046.6	37440.2	-41631.3	310.83	519.702	0
535	5	45.0076	-20.7554	-75.4944	-4306.5	-1198.57	-2685.84	284.124	667.044	0	36.0028	15.3122	-34.6365	-384.199	2501.17	756.717	372.212	211.092	0	81.0104	-5.44321	-110.131	-57930.8	30453.4	-38217.3	311.828	523.646	0
535	6	40.121	-19.1812	-61.5832	-3443.3	-842.593	-2382.1	286.318	665.913	0	30.4499	13.6521	-26.618	-313.763	1984.99	631.252	374.573	211.788	0	70.5709	-5.52914	-88.2012	-46911.8	24215.4	-33973.4	312.952	528.864	0
535	7	34.4488	-17.0393	-48.9942	-2673.69	-551.922	-2043.07	288.735	664.572	0	24.4537	11.479	-19.5377	-253.671	1517.65	501.417	377.678	212.984	0	58.9025	-5.56031	-68.5318	-36988.2	18698	-29114.3	314.092	535.829	0
535	8	28.3315	-14.4885	-37.6979	-2000.29	-325.447	-1684.78	291.367	663.061	0	18.4647	9.05041	-13.4538	-197.72	1099.5	375.258	381.724	214.696	0	46.7962	-5.43811	-51.1517	-28145.5	13873.3	-23916.1	315.133	545.134	0
535	9	22.1428	-11.7143	-27.6987	-1423.35	-158.12	-1324.46	294.291	661.387	0	12.9345	6.63449	-8.44747	-144.753	738.041	260.58	387.368	217.136	0	35.0774	-5.07978	-36.1462	-20397.6	9740.06	-18681.8	316.044	557.564	0
536	0	16.2606	-8.91873	-19.0773	-943.331	-42.7983	-980.514	297.757	659.448	0	8.23001	4.46352	-4.57594	-97.4423	443.769	163.968	396.979	221.295	0	24.4906	-4.45521	-23.6532	-13807	6321.4	-13718	316.952	574.683	0
536	1	11.0357	-6.30995	-11.9713	-561.275	28.9868	-672.226	302.421	656.885	0	4.5439	2.68316	-1.80443	-58.6235	221.668	88.871	422.847	232.489	0	15.5796	-3.62679	-13.7758	-8457.39	3635.56	-9311.98	318.195	601.295	0
536	2	6.73022	-4.06716	-6.47626	-275.632	66.8932	-415.747	310.329	652.56	0	1.88282	1.33963	0.00418343	-29.3152	67.5429	35.0984	300	200	0	8.61304	-2.72752	-6.47208	-4385.55	1662.63	-5680.9	320.772	657.383	0
536	3	3.45234	-2.29275	-2.54472	-78.5392	80.7121	-218.717	331.717	640.864	0	0.128355	0.407455	1.04355	-8.96923	-29.1245	-0.00278949	300	200	0	3.5807	-1.8853	-1.50117	-1521.57	330.066	-2915.91	334.365	953.308	0
536	4	1.15612	-0.999204	0.0191139	44.1436	79.0345	-79.3574	300	610	0	-0.895683	-0.177081	1.51672	3.79806	-81.2312	-20.184	300	200	0	0.260435	-1.17629	1.53583	306.483	-475.447	-978.523	0	0	0
536	5	-0.301937	-0.136346	1.49092	109.417	68.647	10.2289	300	610	0	-1.37767	-0.492048	1.60794	10.6858	-101.505	-29.3807	300	200	0	-1.6796	-0.628395	3.09885	1320.99	-881.893	252.045	0	0	0
536	6	-1.10425	0.376011	2.15938	133.901	54.4903	60.5171	300	610	0	-1.49053	-0.614475	1.46868	13.3719	-101.06	-31.1655	300	200	0	-2.59478	-0.238464	3.62805	1746.78	-1010.44	929.511	0	0	0
536	7	-1.43389	0.625761	2.28626	132.014	39.8542	82.2152	300	610	0	-1.37772	-0.611603	1.2135	13.322	-88.7549	-28.4759	300	200	0	-2.8116	0.0141583	3.49976	1783.33	-963.872	1208.2	0	0	0
536	8	-1.45246	0.694749	2.08663	115.189	26.6876	84.8885	300	610	0	-1.14859	-0.537034	0.922113	11.705	-71.0983	-23.5345	300	200	0	-2.60105	0.157716	3.00874	1591.73	-822.182	1224.39	0	0	0
536	9	-1.28996	0.651582	1.72307	91.7826	15.9356	76.3046	300	610	0	-0.879917	-0.430132	0.644638	9.37979	-52.47	-17.8875	300	200	0	-2.16988	0.221451	2.36771	1291.79	-642.693	1087.71	0	0	0
537	0	-1.04274	0.549079	1.30861	67.3821	7.85379	62.2719	300	610	0	-0.620534	-0.317386	0.408247	6.92459	-35.5038	-12.5082	300	200	0	-1.66328	0.231692	1.71686	965.331	-462.87	879.451	0	0	0
537	1	-0.776281	0.42468	0.914298	45.3193	2.27078	46.7794	300	610	0	-0.397418	-0.214722	0.22366	4.68738	-21.5162	-7.924	300	200	0	-1.1737	0.209958	1.13796	662.539	-304.295	654.858	0	0	0
537	2	-0.530527	0.302524	0.57858	27.2311	-1.20991	32.2947	300	610	0	-0.221755	-0.130095	0.0908657	2.84225	-10.9087	-4.34359	300	200	0	-0.752281	0.172429	0.669445	409.457	-176.843	447.652	0	0	0
537	3	-0.325978	0.196222	0.316577	13.5847	-3.06689	20.1163	300	610	0	-0.0943183	-0.0659285	0.00368198	1.44251	-3.50931	-1.76716	300	200	0	-0.420296	0.130294	0.320259	215.13	-82.4796	275.147	0	0	0
537	4	-0.169507	0.111709	0.128194	4.11898	-3.76891	10.716	300	610	0	-0.00980349	-0.0211752	-0.0468834	0.465753	1.16337	-0.0751489	300	200	0	-0.179311	0.0905339	0.0813105	77.752	-18.3918	143.161	0	0	0
537	5	-0.0593349	0.0497997	0.004599	-1.81441	-3.72319	4.03367	300	610	0	0.0399573	0.00708031	-0.0703664	-0.151366	3.71123	0.906634	300	200	0	-0.0193777	0.05688	-0.0657674	-10.5034	20.6484	50.2072	0	0	0
537	6	0.011083	0.0082674	-0.0670104	-5.0095	-3.25301	-0.289269	300	610	0	0.0638034	0.0224817	-0.0754785	-0.488133	4.73365	1.36302	300	200	0	0.0748864	0.0307491	-0.142489	-59.9937	40.6328	-9.22283	0	0	0
537	7	0.0502486	-0.0165973	-0.100193	-6.24927	-2.59483	-2.74026	300	610	0	0.0699067	0.0286564	-0.0694188	-0.62356	4.75713	1.46291	300	200	0	0.120155	0.0120591	-0.169612	-81.2954	47.2784	-42.2926	0	0	0
537	8	0.0667759	-0.0289145	-0.107326	-6.217	-1.90705	-3.82275	300	610	0	0.0650813	0.02879	-0.0576583	-0.62708	4.20345	1.34593	300	200	0	0.131857	-0.000124546	-0.164984	-83.8505	45.4625	-56.2638	0	0	0
537	9	0.068317	-0.032549	-0.0986309	-5.45723	-1.28423	-3.98937	300	610	0	0.0545475	0.0254343	-0.0440223	-0.55434	3.38396	1.1182	300	200	0	0.122865	-0.00711468	-0.142653	-75.3224	38.9982	-57.5885	0	0	0
538	0	0.0610579	-0.030758	-0.0818725	-4.36975	-0.773035	-3.60953	300	610	0	0.0419877	0.0204725	-0.0309337	-0.446427	2.50934	0.853951	300	200	0	0.103046	-0.0102854	-0.112806	-61.4388	30.632	-51.4841	0	0	0
538	1	0.0496047	-0.0260611	-0.062476	-3.22353	-0.386955	-2.96079	300	610	0	0.0297604	0.0151789	-0.0197203	-0.331157	1.7073	0.600208	300	200	0	0.0793651	-0.0108822	-0.0821962	-46.1314	22.1697	-41.8362	0	0	0
538	2	0.0371055	-0.0202535	-0.0438752	-2.18018	-0.118843	-2.2348	300	610	0	0.0191821	0.0103256	-0.010922	-0.2254	1.04261	0.382758	300	200	0	0.0562877	-0.00992783	-0.0547972	-31.8304	14.6611	-31.3012	0	0	0
538	3	0.0254952	-0.0144997	-0.0279496	-1.32037	0.0494772	-1.55095	300	610	0	0.0108132	0.00630417	-0.00456121	-0.137722	0.536144	0.212101	300	200	0	0.0363084	-0.00819549	-0.0325109	-19.813	8.59608	-21.5122	0	0	0
538	4	0.0157802	-0.00946277	-0.0154609	-0.668601	0.140354	-0.972852	300	610	0	0.0047122	0.0032404	-0.000360264	-0.0708909	0.181028	0.0886932	300	200	0	0.0204924	-0.00622237	-0.0158212	-10.5414	4.08411	-13.3192	0	0	0
538	5	0.00831308	-0.00543861	-0.00643719	-0.214152	0.17587	-0.524487	300	610	0	0.000642636	0.00109255	0.00209803	-0.0240145	-0.0447301	0.00716551	300	200	0	0.00895572	-0.00434606	-0.00433917	-3.95386	1.00302	-7.02065	0	0	0
538	6	0.00302876	-0.00247649	-0.000481511	0.0726665	0.175322	-0.204168	300	610	0	-0.00177379	-0.000272622	0.00326129	0.00580023	-0.169197	-0.0405633	300	200	0	0.00125497	-0.00274912	0.00277977	0.305045	-0.888046	-2.56225	0	0	0
538	7	-0.000370577	-0.00047816	0.00300013	0.228909	0.154104	0.00434262	300	610	0	-0.00295163	-0.00102503	0.00354128	0.0222507	-0.220587	-0.0631688	300	200	0	-0.00332221	-0.00150319	0.0065414	2.71734	-1.86944	0.306596	0	0	0
538	8	-0.00228085	0.000727793	0.00464421	0.29145	0.123532	0.123708	300	610	0	-0.00327693	-0.00133541	0.00328005	0.0290561	-0.223834	-0.0686346	300	200	0	-0.00555777	-0.000607619	0.00792425	3.78032	-2.21081	1.91949	0	0	0
538	9	-0.00310722	0.00133439	0.00503577	0.292659	0.0912262	0.177588	300	610	0	-0.00307326	-0.00135465	0.00273879	0.0295047	-0.199014	-0.0635942	300	200	0	-0.00618049	-2.02684e-05	0.00777456	3.94077	-2.14349	2.61797	0	0	0
539	0	-0.00321189	0.00152406	0.00466051	0.258462	0.0617755	0.187394	300	610	0	-0.00258976	-0.00120421	0.00210106	0.0262449	-0.161017	-0.0531142	300	200	0	-0.00580165	0.000319846	0.00676157	3.56318	-1.84923	2.70744	0	0	0
539	1	-0.00288913	0.0014514	0.0038891	0.207986	0.0374776	0.170689	300	610	0	-0.002003	-0.000974138	0.0014839	0.0212416	-0.119973	-0.0407562	300	200	0	-0.00489213	0.000477262	0.005373	2.92127	-1.45957	2.43608	0	0	0
539	2	-0.00235911	0.00123658	0.0029819	0.154167	0.0190392	0.140735	300	610	0	-0.00142684	-0.000725717	0.000952143	0.0158324	-0.0820706	-0.0287917	300	200	0	-0.00378594	0.000510866	0.00393404	2.20391	-1.06152	1.98962	0	0	0
539	3	-0.0017731	0.000965643	0.00210479	0.104843	0.00616811	0.106733	300	610	0	-0.000925455	-0.000496364	0.000532889	0.0108348	-0.0504939	-0.0184801	300	200	0	-0.00269856	0.000469279	0.00263768	1.5287	-0.706098	1.49572	0	0	0
539	4	-0.00122478	0.000694736	0.00134955	0.0639845	-0.00196755	0.0744587	300	610	0	-0.000526848	-0.000305317	0.000228305	0.00666962	-0.0263187	-0.0103481	300	200	0	-0.00175163	0.000389419	0.00157785	0.958231	-0.417564	1.03342	0	0	0
539	5	-0.000763495	0.000456148	0.000754421	0.0328641	-0.00641058	0.0470251	300	610	0	-0.000234855	-0.000159074	2.59646e-05	0.00347966	-0.00928129	-0.00443883	300	200	0	-0.00099835	0.000297075	0.000780385	0.515993	-0.201887	0.644412	0	0	0
539	6	-0.000407252	0.000264587	0.000322306	0.0110533	-0.0082008	0.0256455	300	610	0	-3.89722e-05	-5.6025e-05	-9.3467e-05	0.00123073	0.00162096	-0.000512079	300	200	0	-0.000446224	0.000208562	0.000228839	0.200208	-0.0538128	0.343921	0	0	0
539	7	-0.000153875	0.000122904	3.54342e-05	-0.00280477	-0.00825235	0.0102957	300	610	0	7.82971e-05	9.90255e-06	-0.000150991	-0.000209033	0.00769596	0.00180666	300	200	0	-7.55781e-05	0.000132806	-0.000115557	-0.00522239	0.0377383	0.130149	0	0	0
539	8	1.015e-05	2.67894e-05	-0.000133728	-0.0104381	-0.00729811	0.000242807	300	610	0	0.000136386	4.6627e-05	-0.000166062	-0.0010119	0.0102712	0.00292443	300	200	0	0.000146536	7.34164e-05	-0.00029979	-0.122712	0.0858764	-0.00827662	0	0	0
539	9	0.000103246	-3.16657e-05	-0.000215044	-0.0135824	-0.00587934	-0.00556607	300	610	0	0.000153524	6.21827e-05	-0.000154929	-0.00135287	0.0105273	0.00321842	300	200	0	0.00025677	3.0517e-05	-0.000369973	-0.175633	0.103315	-0.0868777	0	0	0
540	0	0.000144463	-6.14992e-05	-0.000236158	-0.0137708	-0.00436266	-0.00824227	300	610	0	0.000145073	6.37127e-05	-0.000130056	-0.00138761	0.00941942	0.00300374	300	200	0	0.000289536	2.21355e-06	-0.000366214	-0.18512	0.101023	-0.121711	0	0	0
540	1	0.000150937	-7.13197e-05	-0.000220142	-0.0122373	-0.0029705	-0.00879827	300	610	0	0.000122918	5.69963e-05	-0.00010025	-0.00124215	0.00765941	0.00252219	300	200	0	0.000273855	-1.43235e-05	-0.000320392	-0.168503	0.0876614	-0.127228	0	0	0
540	2	0.000136663	-6.84629e-05	-0.000184687	-0.00989667	-0.00181592	-0.00806897	300	610	0	9.55254e-05	4.63392e-05	-7.11602e-05	-0.00101042	0.00573429	0.00194461	300	200	0	0.000232189	-2.21237e-05	-0.000255847	-0.13886	0.0695274	-0.115231	0	0	0
540	3	0.000112163	-5.86579e-05	-0.000142283	-0.00737097	-0.000935586	-0.00668764	300	610	0	6.83867e-05	3.46872e-05	-4.5951e-05	-0.000756721	0.00394377	0.00138068	300	200	0	0.00018055	-2.39708e-05	-0.000188234	-0.105261	0.0508119	-0.094595	0	0	0
540	4	8.47041e-05	-4.60271e-05	-0.000100939	-0.00504001	-0.000317894	-0.0050961	300	610	0	4.46299e-05	2.38522e-05	-2.59785e-05	-0.000520635	0.00244411	0.000891841	300	200	0	0.000129334	-2.21748e-05	-0.000126917	-0.0733933	0.0339933	-0.0714522	0	0	0
540	5	5.88176e-05	-3.32773e-05	-6.51334e-05	-0.00309892	7.51505e-05	-0.00357346	300	610	0	2.56499e-05	1.47789e-05	-1.13979e-05	-0.000322825	0.00129048	0.000504451	300	200	0	8.44675e-05	-1.84985e-05	-7.65313e-05	-0.0463206	0.0202706	-0.0496273	0	0	0
540	6	3.69216e-05	-2.19794e-05	-3.67816e-05	-0.00161343	0.000292172	-0.00227197	300	610	0	1.16792e-05	7.80011e-06	-1.65592e-06	-0.000170604	0.000473344	0.000221578	300	200	0	4.86008e-05	-1.41792e-05	-3.84375e-05	-0.0252326	0.00996393	-0.0311622	0	0	0
540	7	1.99305e-05	-1.28631e-05	-1.60954e-05	-0.000566975	0.000382114	-0.0012528	300	610	0	2.25424e-06	2.8577e-06	4.14269e-06	-6.27448e-05	-5.29054e-05	3.25215e-05	300	200	0	2.21847e-05	-1.00054e-05	-1.19527e-05	-0.0100996	0.00285015	-0.0168304	0	0	0
540	8	7.78523e-06	-6.08807e-06	-2.28288e-06	0.00010228	0.000388269	-0.000517466	300	610	0	-3.43339e-06	-3.24651e-07	6.9827e-06	6.74992e-06	-0.000349166	-8.0054e-05	300	200	0	4.35184e-06	-6.41272e-06	4.69982e-06	-0.000194798	-0.00157973	-0.00658365	0	0	0
540	9	-1.25912e-07	-1.46692e-06	5.93082e-06	0.000474875	0.000345517	-3.29872e-05	300	610	0	-6.29415e-06	-2.11564e-06	7.78305e-06	4.59013e-05	-0.000477871	-0.000135235	300	200	0	-6.42007e-06	-3.58256e-06	1.37139e-05	0.00552323	-0.00393835	9.2647e-05	0	0	0
541	0	-4.65942e-06	1.36491e-06	9.9462e-06	0.000632482	0.000279742	0.000249497	300	610	0	-7.18854e-06	-2.89314e-06	7.31528e-06	6.29388e-05	-0.000494897	-0.000150838	300	200	0	-1.1848e-05	-1.52822e-06	1.72615e-05	0.0081523	-0.0048249	0.00392014	0	0	0
541	1	-6.71045e-06	2.83035e-06	1.1069e-05	0.00064769	0.000208572	0.000382166	300	610	0	-6.84571e-06	-2.99523e-06	6.17417e-06	6.52306e-05	-0.000445681	-0.000141825	300	200	0	-1.35562e-05	-1.64878e-07	1.72432e-05	0.00869194	-0.00475937	0.00565339	0	0	0
541	2	-7.08963e-06	3.33545e-06	1.03949e-05	0.000579214	0.000142786	0.00041288	300	610	0	-5.83242e-06	-2.69681e-06	4.78197e-06	5.87712e-05	-0.000364249	-0.000119734	300	200	0	-1.2922e-05	6.38638e-07	1.51768e-05	0.0079659	-0.00415426	0.0059759	0	0	0
541	3	-6.46238e-06	3.22819e-06	8.76794e-06	0.000470786	8.79385e-05	0.000381313	300	610	0	-4.55445e-06	-2.20371e-06	3.41139e-06	4.80504e-05	-0.000274001	-9.27576e-05	300	200	0	-1.10168e-05	1.02448e-06	1.21793e-05	0.00659873	-0.00331105	0.00544884	0	0	0
541	4	-5.33127e-06	2.78164e-06	6.78718e-06	0.000352316	4.59194e-05	0.000317702	300	610	0	-3.27668e-06	-1.65747e-06	2.21666e-06	3.61576e-05	-0.000189445	-6.61884e-05	300	200	0	-8.60795e-06	1.12417e-06	9.00383e-06	0.00502594	-0.00243149	0.00449618	0	0	0
541	5	-4.04531e-06	2.19326e-06	4.83913e-06	0.000242197	1.62857e-05	0.000243251	300	610	0	-2.15136e-06	-1.14579e-06	1.26546e-06	2.50089e-05	-0.000118243	-4.3021e-05	300	200	0	-6.19667e-06	1.04746e-06	6.10459e-06	0.00352245	-0.00163589	0.00341238	0	0	0
541	6	-2.82365e-06	1.59347e-06	3.14216e-06	0.000150007	-2.69386e-06	0.000171443	300	610	0	-1.24786e-06	-7.14995e-07	5.67691e-07	1.56173e-05	-6.3208e-05	-2.45718e-05	300	200	0	-4.07151e-06	8.78477e-07	3.70985e-06	0.00223804	-0.000983423	0.00238241	0	0	0
541	7	-1.7846e-06	1.05864e-06	1.79185e-06	7.91184e-05	-1.3285e-05	0.000109717	300	610	0	-5.79618e-07	-3.82063e-07	9.88259e-08	8.3556e-06	-2.40294e-05	-1.10348e-05	300	200	0	-2.36422e-06	6.7658e-07	1.89068e-06	0.00123275	-0.000491036	0.00150618	0	0	0
541	8	-9.74428e-07	6.24926e-07	8.01861e-07	2.89278e-05	-1.77905e-05	6.11464e-05	300	610	0	-1.26305e-07	-1.45092e-07	-1.82531e-07	3.18428e-06	1.36126e-06	-1.93602e-06	300	200	0	-1.10073e-06	4.79834e-07	6.1933e-07	0.000507773	-0.000149393	0.000822823	0	0	0
541	9	-3.92443e-07	3.01053e-07	1.37062e-07	-3.37827e-06	-1.82599e-05	2.59305e-05	300	610	0	1.49387e-07	8.45396e-09	-3.22535e-07	-1.68629e-07	1.57974e-05	3.52614e-06	300	200	0	-2.43056e-07	3.09507e-07	-1.85473e-07	3.04102e-05	6.48461e-05	0.000331821	0	0	0
542	0	-1.10409e-08	7.89482e-08	-2.61506e-07	-2.15499e-05	-1.63527e-05	2.59152e-06	300	610	0	2.90086e-07	9.57273e-08	-3.64577e-07	-2.07628e-06	2.2214e-05	6.24621e-06	300	200	0	2.79045e-07	1.74675e-07	-6.26083e-07	-0.000247676	0.000180292	9.95813e-06	0	0	0
542	1	2.09563e-07	-5.81635e-08	-4.59486e-07	-2.94284e-05	-1.33065e-05	-1.11362e-05	300	610	0	3.36395e-07	1.34492e-07	-3.45282e-07	-2.92554e-06	2.32548e-05	7.06541e-06	300	200	0	5.45958e-07	7.63285e-08	-8.04767e-07	-0.000378033	0.000225172	-0.000176285	0	0	0
542	2	3.11414e-07	-1.30062e-07	-5.18532e-07	-3.04496e-05	-9.96865e-06	-1.77013e-05	300	610	0	3.22914e-07	1.40745e-07	-2.93022e-07	-3.06503e-06	2.10806e-05	6.69404e-06	300	200	0	6.34329e-07	1.06835e-08	-8.11554e-07	-0.000407911	0.00022413	-0.000262348	0	0	0
542	3	3.32846e-07	-1.55893e-07	-4.90659e-07	-2.74063e-05	-6.86102e-06	-1.93655e-05	300	610	0	2.76664e-07	1.2756e-07	-2.28039e-07	-2.7798e-06	1.73172e-05	5.68242e-06	300	200	0	6.09509e-07	-2.83329e-08	-7.18698e-07	-0.000376456	0.000196809	-0.000280551	0	0	0
542	4	3.05484e-07	-1.52158e-07	-4.16134e-07	-2.23891e-05	-4.25627e-06	-1.80134e-05	300	610	0	2.17087e-07	1.04771e-07	-1.6349e-07	-2.28438e-06	1.30888e-05	4.4233e-06	300	200	0	5.22571e-07	-4.73875e-08	-5.79624e-07	-0.000313488	0.000157636	-0.000257569	0	0	0
542	5	2.53331e-07	-1.3187e-07	-3.23672e-07	-1.68351e-05	-2.25122e-06	-1.50884e-05	300	610	0	1.56951e-07	7.91768e-08	-1.06885e-07	-1.72719e-06	9.0972e-06	3.172e-06	300	200	0	4.10282e-07	-5.26931e-08	-4.30557e-07	-0.000239909	0.00011632	-0.000213646	0	0	0
542	6	1.93142e-07	-1.04483e-07	-2.31922e-07	-1.16346e-05	-8.30009e-07	-1.16078e-05	300	610	0	1.03663e-07	5.50217e-08	-6.15961e-08	-1.2009e-06	5.71758e-06	2.07438e-06	300	200	0	2.96805e-07	-4.94613e-08	-2.93518e-07	-0.000169001	7.86962e-05	-0.000162921	0	0	0
542	7	1.35509e-07	-7.62798e-08	-1.51518e-07	-7.2575e-06	8.6076e-08	-8.22262e-06	300	610	0	6.06658e-08	3.45737e-08	-2.82137e-08	-7.55138e-07	3.09279e-06	1.19599e-06	300	200	0	1.96175e-07	-4.17061e-08	-1.79732e-07	-0.000108084	4.76821e-05	-0.000114332	0	0	0
542	8	8.62168e-08	-5.09699e-08	-8.72258e-08	-3.87557e-06	6.02518e-07	-5.29598e-06	300	610	0	2.87117e-08	1.8695e-08	-5.65659e-09	-4.08813e-07	1.21492e-06	5.4836e-07	300	200	0	1.14928e-07	-3.22748e-08	-9.28824e-08	-6.01726e-05	2.41656e-05	-7.27647e-05	0	0	0
542	9	4.7597e-08	-3.0341e-08	-3.98611e-08	-1.46907e-06	8.27611e-07	-2.98189e-06	300	610	0	6.91646e-09	7.33666e-09	7.98703e-09	-1.60952e-07	-9.61041e-09	1.10628e-07	300	200	0	5.45134e-08	-2.30043e-08	-3.18741e-08	-2.54521e-05	7.76359e-06	-4.019e-05	0	0	0
543	0	1.97177e-08	-1.4863e-08	-7.87631e-09	8.97056e-08	8.58357e-07	-1.29589e-06	300	610	0	-6.43934e-09	-6.85656e-11	1.48792e-08	7.45316e-10	-7.1251e-07	-1.54236e-07	300	200	0	1.32783e-08	-1.49316e-08	7.00288e-09	-2.45498e-06	-2.59238e-06	-1.66695e-05	0	0	0
543	1	1.33759e-09	-4.19187e-09	1.14525e-08	9.75229e-07	7.73697e-07	-1.72018e-07	300	610	0	-1.33505e-08	-4.31803e-09	1.70679e-08	9.36246e-08	-1.03169e-06	-2.88131e-07	300	200	0	-1.20129e-08	-8.50991e-09	2.85203e-08	1.106e-05	-8.23748e-06	-1.15895e-06	0	0	0
543	2	-9.38953e-09	2.44329e-09	2.12001e-08	1.36809e-06	6.32777e-07	4.94663e-07	300	610	0	-1.57324e-08	-6.24645e-09	1.62913e-08	1.35863e-07	-1.09221e-06	-3.30762e-07	300	200	0	-2.5122e-08	-3.80316e-09	3.74915e-08	1.75118e-05	-1.0501e-05	7.89705e-06	0	0	0
543	3	-1.44376e-08	5.96688e-09	2.4277e-08	1.43086e-06	4.76312e-07	8.18995e-07	300	610	0	-1.52262e-08	-6.61046e-09	1.39025e-08	1.4395e-07	-9.96778e-07	-3.15837e-07	300	200	0	-2.96638e-08	-6.43584e-10	3.81795e-08	1.91334e-05	-1.05505e-05	1.21623e-05	0	0	0
543	4	-1.56187e-08	7.28137e-09	2.31516e-08	1.29635e-06	3.29564e-07	9.07826e-07	300	610	0	-1.31198e-08	-6.03162e-09	1.08716e-08	1.31437e-07	-8.23071e-07	-2.69601e-07	300	200	0	-2.87385e-08	1.24975e-09	3.40232e-08	1.77846e-05	-9.32101e-06	1.31645e-05	0	0	0
543	5	-1.44356e-08	7.16902e-09	1.97443e-08	1.06446e-06	2.05899e-07	8.50664e-07	300	610	0	-1.03445e-08	-4.97969e-09	7.83274e-09	1.08572e-07	-6.25068e-07	-2.10874e-07	300	200	0	-2.47801e-08	2.18933e-09	2.7577e-08	1.48887e-05	-7.50283e-06	1.21712e-05	0	0	0
543	6	-1.20343e-08	6.2497e-09	1.54313e-08	8.0422e-07	1.10249e-07	7.16378e-07	300	610	0	-7.51553e-09	-3.78118e-09	5.1517e-09	8.24815e-08	-4.36701e-07	-1.51967e-07	300	200	0	-1.95499e-08	2.46851e-09	2.0583e-08	1.14486e-05	-5.56295e-06	1.0149e-05	0	0	0
543	7	-9.21892e-09	4.97601e-09	1.11117e-08	5.58714e-07	4.21106e-08	5.5376e-07	300	610	0	-4.99296e-09	-2.64128e-09	2.99602e-09	5.76467e-08	-2.76334e-07	-9.99805e-08	300	200	0	-1.42119e-08	2.33472e-09	1.41077e-08	8.10576e-06	-3.78436e-06	7.77633e-06	0	0	0
543	8	-6.50106e-09	3.65043e-09	7.30334e-09	3.50946e-07	-2.0863e-09	3.9424e-07	300	610	0	-2.94732e-09	-1.67099e-09	1.39941e-09	3.6495e-08	-1.51185e-07	-5.81705e-08	300	200	0	-9.44838e-09	1.97944e-09	8.70275e-09	5.21737e-06	-2.31057e-06	5.48501e-06	0	0	0
543	9	-4.16333e-09	2.45307e-09	4.24299e-09	1.89649e-07	-2.72486e-08	2.55521e-07	300	610	0	-1.41979e-09	-9.13897e-10	3.14593e-10	1.99827e-08	-6.12051e-08	-2.71964e-08	300	200	0	-5.58312e-09	1.53917e-09	4.55758e-09	2.93465e-06	-1.18774e-06	3.51367e-06	0	0	0
544	0	-2.32288e-09	1.47218e-09	1.97756e-09	7.42998e-08	-3.84671e-08	1.453e-07	300	610	0	-3.72252e-10	-3.69644e-10	-3.46632e-10	8.10645e-09	-2.1739e-09	-6.14527e-09	300	200	0	-2.69513e-09	1.10253e-09	1.63093e-09	1.27231e-06	-4.00554e-07	1.96132e-06	0	0	0
544	1	-9.87763e-10	7.32692e-10	4.39279e-10	-8.78772e-10	-4.03308e-08	6.46043e-08	300	610	0	2.7441e-10	-1.26548e-11	-6.85477e-10	3.11709e-10	3.20253e-08	6.69075e-09	300	200	0	-7.13352e-10	7.20037e-10	-2.46198e-10	1.64859e-07	9.97949e-08	8.34959e-07	0	0	0
544	2	-1.0237e-10	2.20168e-10	-4.97532e-10	-4.3998e-08	-3.6594e-08	1.0506e-08	300	610	0	6.13493e-10	1.94106e-10	-7.9857e-10	-4.20705e-09	4.787e-08	1.32731e-08	300	200	0	5.11123e-10	4.14273e-10	-1.2961e-09	-4.91529e-07	3.75573e-07	8.78082e-08	0	0	0
544	3	4.18893e-10	-1.00758e-10	-9.76835e-10	-6.35438e-08	-3.00826e-08	-2.18505e-08	300	610	0	7.35306e-10	2.8984e-10	-7.68384e-10	-6.30353e-09	5.12726e-08	1.54752e-08	300	200	0	1.1542e-09	1.89082e-10	-1.74522e-09	-8.10317e-07	4.89354e-07	-3.52236e-07	0	0	0
544	4	6.68651e-10	-2.73262e-10	-1.13595e-09	-6.72057e-08	-2.27522e-08	-3.78487e-08	300	610	0	7.17675e-10	3.10327e-10	-6.59417e-10	-6.75737e-09	4.7116e-08	1.48962e-08	300	200	0	1.38633e-09	3.70652e-11	-1.79536e-09	-8.96995e-07	4.9643e-07	-5.63245e-07	0	0	0
544	5	7.3253e-10	-3.39864e-10	-1.092e-09	-6.12985e-08	-1.5825e-08	-4.25344e-08	300	610	0	6.21973e-10	2.85107e-10	-5.18148e-10	-6.21265e-09	3.91087e-08	1.27874e-08	300	200	0	1.3545e-09	-5.47564e-11	-1.61014e-09	-8.39886e-07	4.41311e-07	-6.17412e-07	0	0	0
544	6	6.81921e-10	-3.37636e-10	-9.36532e-10	-5.05938e-08	-9.95542e-09	-4.01573e-08	300	610	0	4.92795e-10	2.36615e-10	-3.75149e-10	-5.15877e-09	2.98422e-08	1.00503e-08	300	200	0	1.17472e-09	-1.01021e-10	-1.31168e-09	-7.06916e-07	3.57005e-07	-5.74944e-07	0	0	0
544	7	5.71521e-10	-2.96101e-10	-7.3549e-10	-3.84071e-08	-5.39378e-09	-3.40028e-08	300	610	0	3.5977e-10	1.80524e-10	-2.48204e-10	-3.93778e-09	2.09564e-08	7.27835e-09	300	200	0	9.31291e-10	-1.15577e-10	-9.83694e-10	-5.46182e-07	2.65969e-07	-4.81979e-07	0	0	0
544	8	4.39907e-10	-2.36917e-10	-5.32212e-10	-2.68212e-08	-2.12798e-09	-2.64103e-08	300	610	0	2.40393e-10	1.26751e-10	-1.45625e-10	-2.76629e-09	1.3349e-08	4.81687e-09	300	200	0	6.80301e-10	-1.10166e-10	-6.77837e-10	-3.8865e-07	1.81918e-07	-3.71065e-07	0	0	0
544	9	3.11788e-10	-1.74643e-10	-3.51884e-10	-1.69622e-08	3.40006e-12	-1.88962e-08	300	610	0	1.43097e-10	8.07227e-11	-6.92846e-11	-1.76292e-09	7.3836e-09	2.82734e-09	300	200	0	4.54884e-10	-9.39203e-11	-4.21169e-10	-2.51739e-07	1.11903e-07	-2.63055e-07	0	0	0
545	0	2.00952e-10	-1.18017e-10	-2.06251e-10	-9.27136e-09	1.22844e-09	-1.23231e-08	300	610	0	7.00953e-11	4.46344e-11	-1.71322e-11	-9.75856e-10	3.07346e-09	1.34637e-09	300	200	0	2.71047e-10	-7.33823e-11	-2.23383e-10	-1.43009e-07	5.83065e-08	-1.69591e-07	0	0	0
545	1	1.13269e-10	-7.13887e-11	-9.79284e-11	-3.74415e-09	1.78631e-09	-7.07461e-09	300	610	0	1.97659e-11	1.85638e-11	1.48954e-11	-4.06984e-10	2.28912e-10	3.34362e-10	300	200	0	1.33034e-10	-5.28249e-11	-8.3033e-11	-6.3444e-08	2.05395e-08	-9.56347e-08	0	0	0
545	2	4.93504e-11	-3.60686e-11	-2.39728e-11	-1.19875e-10	1.89409e-09	-3.21353e-09	300	610	0	-1.15277e-11	1.36119e-12	3.15338e-11	-3.1387e-11	-1.43386e-09	-2.87357e-10	300	200	0	3.78227e-11	-3.47074e-11	7.56102e-12	-1.01339e-08	-3.62356e-09	-4.17113e-08	0	0	0
545	3	6.7167e-12	-1.14609e-11	2.14062e-11	1.9782e-09	1.73023e-09	-6.10466e-10	300	610	0	-2.81456e-11	-8.69175e-12	3.73405e-11	1.88305e-10	-2.21892e-09	-6.10555e-10	300	200	0	-2.14289e-11	-2.01527e-11	5.87467e-11	2.17251e-08	-1.70841e-08	-5.73489e-09	0	0	0
545	4	-1.85964e-11	4.0537e-12	4.49448e-11	2.94864e-09	1.42974e-09	9.58953e-10	300	610	0	-3.43444e-11	-1.34354e-11	3.62271e-11	2.92166e-10	-2.40574e-09	-7.23585e-10	300	200	0	-5.29408e-11	-9.38172e-12	8.11719e-11	3.74522e-08	-2.27864e-08	1.56335e-08	0	0	0
545	5	-3.0933e-11	1.24905e-11	5.31198e-11	3.15504e-09	1.08651e-09	1.74696e-09	300	610	0	-3.38137e-11	-1.4561e-11	3.12678e-11	3.17048e-10	-2.22633e-09	-7.02302e-10	300	200	0	-6.47467e-11	-2.07042e-12	8.43876e-11	4.20293e-08	-2.33482e-08	2.60554e-08	0	0	0
545	6	-3.4338e-11	1.58521e-11	5.14868e-11	2.89755e-09	7.59626e-10	1.99175e-09	300	610	0	-2.94771e-11	-1.34721e-11	2.46885e-11	2.93554e-10	-1.85774e-09	-6.06333e-10	300	200	0	-6.38151e-11	2.38007e-12	7.61753e-11	3.965e-08	-2.08876e-08	2.8941e-08	0	0	0
545	7	-3.22017e-11	1.58949e-11	4.44094e-11	2.40405e-09	4.8112e-10	1.89502e-09	300	610	0	-2.34694e-11	-1.12398e-11	1.79623e-11	2.45047e-10	-1.42433e-09	-4.78866e-10	300	200	0	-5.56711e-11	4.65512e-12	6.23716e-11	3.35547e-08	-1.69825e-08	2.71496e-08	0	0	0
545	8	-2.71342e-11	1.40244e-11	3.50455e-11	1.83369e-09	2.6363e-10	1.61347e-09	300	610	0	-1.72171e-11	-8.61628e-12	1.19535e-11	1.87942e-10	-1.00533e-09	-3.48485e-10	300	200	0	-4.43513e-11	5.40816e-12	4.69989e-11	2.60497e-08	-1.27125e-08	2.28827e-08	0	0	0
545	9	-2.09856e-11	1.12769e-11	2.54834e-11	1.28713e-09	1.07153e-10	1.25923e-09	300	610	0	-1.15696e-11	-6.08061e-12	7.07352e-12	1.32702e-10	-6.44559e-10	-2.31975e-10	300	200	0	-3.25552e-11	5.19633e-12	3.25569e-11	1.86288e-08	-8.74184e-09	1.77013e-08	0	0	0
546	0	-1.49484e-11	8.35277e-12	1.69474e-11	8.19433e-10	4.41107e-12	9.05426e-10	300	610	0	-6.94322e-12	-3.89776e-12	3.42446e-12	8.51203e-11	-3.60288e-10	-1.3733e-10	300	200	0	-2.18916e-11	4.455e-12	2.03719e-11	1.21412e-08	-5.41665e-09	1.26118e-08	0	0	0
546	1	-9.6951e-12	5.67565e-12	1.00191e-11	4.52831e-10	-5.51865e-11	5.94057e-10	300	610	0	-3.45545e-12	-2.17802e-12	9.18141e-13	4.76146e-11	-1.5389e-10	-6.65402e-11	300	200	0	-1.31505e-11	3.49763e-12	1.09372e-11	6.96361e-09	-2.85902e-09	8.18191e-09	0	0	0
546	2	-5.5188e-12	3.45976e-12	4.84111e-12	1.88065e-10	-8.28726e-11	3.44208e-10	300	610	0	-1.03818e-12	-9.29578e-13	-6.32334e-13	2.03739e-11	-1.68739e-11	-1.79065e-11	300	200	0	-6.55698e-12	2.53018e-12	4.20878e-12	3.1565e-09	-1.04764e-09	4.65946e-09	0	0	0
546	3	-2.45965e-12	1.77324e-12	1.28684e-12	1.34145e-11	-8.89103e-11	1.59519e-10	300	610	0	4.75412e-13	-1.00955e-13	-1.44839e-12	2.28269e-12	6.39155e-11	1.21905e-11	300	200	0	-1.98424e-12	1.67229e-12	-1.6155e-13	5.91262e-10	1.18714e-10	2.0787e-09	0	0	0
546	4	-4.07542e-13	5.92159e-13	-9.10115e-13	-8.86001e-11	-8.17813e-11	3.4313e-11	300	610	0	1.28897e-12	3.87499e-13	-1.7449e-12	-8.39102e-12	1.02745e-10	2.80414e-11	300	200	0	8.81431e-13	9.79658e-13	-2.65502e-12	-9.54118e-10	7.7516e-10	3.47058e-10	0	0	0
546	5	8.20912e-13	-1.57505e-13	-2.06475e-12	-1.3669e-10	-6.79321e-11	-4.17653e-11	300	610	0	1.60305e-12	6.22136e-13	-1.70734e-12	-1.35275e-11	1.12821e-10	3.38116e-11	300	200	0	2.42396e-12	4.64631e-13	-3.77209e-12	-1.72888e-09	1.06017e-09	-6.89931e-10	0	0	0
546	6	1.42934e-12	-5.69747e-13	-2.48244e-12	-1.48043e-10	-5.18703e-11	-8.05271e-11	300	610	0	1.59251e-12	6.82867e-13	-1.48219e-12	-1.48678e-11	1.05162e-10	3.3098e-11	300	200	0	3.02185e-12	1.1312e-13	-3.96463e-12	-1.96821e-09	1.09763e-09	-1.20389e-09	0	0	0
546	7	1.60874e-12	-7.38838e-13	-2.42662e-12	-1.3692e-10	-3.64513e-11	-9.32124e-11	300	610	0	1.39658e-12	6.3637e-13	-1.17602e-12	-1.38659e-11	8.82212e-11	2.87416e-11	300	200	0	3.00532e-12	-1.02468e-13	-3.60264e-12	-1.87115e-09	9.88308e-10	-1.35586e-09	0	0	0
546	8	1.52009e-12	-7.47969e-13	-2.10521e-12	-1.142e-10	-2.32402e-11	-8.93926e-11	300	610	0	1.11742e-12	5.33765e-13	-8.59783e-13	-1.16366e-11	6.79628e-11	2.28102e-11	300	200	0	2.63751e-12	-2.14204e-13	-2.965e-12	-1.59225e-09	8.07621e-10	-1.28158e-09	0	0	0
546	9	1.28788e-12	-6.64042e-13	-1.66943e-12	-8.75218e-11	-1.28737e-11	-7.65385e-11	300	610	0	8.23697e-13	4.11134e-13	-5.75451e-13	-8.96756e-12	4.82123e-11	1.66804e-11	300	200	0	2.11158e-12	-2.52909e-13	-2.24488e-12	-1.24207e-09	6.07446e-10	-1.08608e-09	0	0	0
547	0	1.00083e-12	-5.36618e-13	-1.21983e-12	-6.17484e-11	-5.37853e-12	-6.00228e-11	300	610	0	5.56613e-13	2.91609e-13	-3.43366e-13	-6.36381e-12	3.11086e-11	1.11673e-11	300	200	0	1.55744e-12	-2.45009e-13	-1.5632e-12	-8.92643e-10	4.19932e-10	-8.44187e-10	0	0	0
547	1	7.16463e-13	-3.99377e-13	-8.15902e-13	-3.9568e-11	-4.27945e-13	-4.33708e-11	300	610	0	3.3669e-13	1.88122e-13	-1.68991e-13	-4.10805e-12	1.75659e-11	6.66612e-12	300	200	0	1.05315e-12	-2.11255e-13	-9.84893e-13	-5.85315e-10	2.62055e-10	-6.04462e-10	0	0	0
547	2	4.67546e-13	-2.72854e-13	-4.86387e-13	-2.20978e-11	2.46942e-12	-2.86258e-11	300	610	0	1.70104e-13	1.06192e-13	-4.85856e-14	-2.32132e-12	7.68517e-12	3.2834e-12	300	200	0	6.3765e-13	-1.66662e-13	-5.34972e-13	-3.38832e-10	1.40039e-10	-3.94565e-10	0	0	0
547	3	2.68688e-13	-1.67579e-13	-2.38942e-13	-9.4187e-12	3.84085e-12	-1.67353e-11	300	610	0	5.4044e-14	4.64261e-14	2.64342e-14	-1.01728e-12	1.08799e-12	9.47033e-13	300	200	0	3.22732e-13	-1.21153e-13	-2.12508e-13	-1.56719e-10	5.319e-11	-2.26842e-10	0	0	0
547	4	1.22319e-13	-8.70709e-14	-6.81852e-14	-1.00589e-12	4.17143e-12	-7.90352e-12	300	610	0	-1.91282e-14	6.52836e-15	6.64153e-14	-1.46229e-13	-2.83479e-12	-5.09173e-13	300	200	0	1.03191e-13	-8.05425e-14	-1.76982e-15	-3.3328e-11	-3.08559e-12	-1.03365e-10	0	0	0
547	5	2.35812e-14	-3.04018e-14	3.8121e-14	3.951e-12	3.86416e-12	-1.88339e-12	300	610	0	-5.8918e-14	-1.71893e-14	8.14842e-14	3.72014e-13	-4.75221e-12	-1.28571e-12	300	200	0	-3.53368e-14	-4.7591e-14	1.19605e-13	4.15893e-11	-3.50734e-11	-2.00473e-11	0	0	0
547	6	-3.59999e-14	5.80488e-15	9.46968e-14	6.3299e-12	3.22679e-12	1.80243e-12	300	610	0	-7.47707e-14	-2.87763e-14	8.0433e-14	6.25626e-13	-5.28806e-12	-1.5789e-12	300	200	0	-1.10771e-13	-2.29715e-14	1.7513e-13	7.97046e-11	-4.92833e-11	3.02462e-11	0	0	0
547	7	-6.5964e-14	2.59299e-14	1.15935e-13	6.94298e-12	2.47561e-12	3.70671e-12	300	610	0	-7.49707e-14	-3.20075e-14	7.02391e-14	6.9685e-13	-4.96567e-12	-1.55922e-12	300	200	0	-1.40935e-13	-6.07764e-15	1.86174e-13	9.21163e-11	-5.15774e-11	5.55564e-11	0	0	0
547	8	-7.53274e-14	3.44092e-14	1.14324e-13	6.46769e-12	1.74857e-12	4.35964e-12	300	610	0	-6.61473e-14	-3.00491e-14	5.60038e-14	6.54718e-13	-4.18828e-12	-1.36201e-12	300	200	0	-1.41475e-13	4.3601e-15	1.70327e-13	8.82698e-11	-4.67471e-11	6.34848e-11	0	0	0
547	9	-7.173e-14	3.5182e-14	9.97668e-14	5.42331e-12	1.12208e-12	4.21527e-12	300	610	0	-5.31879e-14	-2.53406e-14	4.11421e-14	5.52436e-13	-3.24197e-12	-1.08624e-12	300	200	0	-1.24918e-13	9.84145e-15	1.40909e-13	7.55343e-11	-3.83965e-11	6.04743e-11	0	0	0
548	0	-6.11096e-14	3.14318e-14	7.95026e-14	4.17625e-12	6.28104e-13	3.62969e-12	300	610	0	-3.93955e-14	-1.96122e-14	2.76922e-14	4.27764e-13	-2.31137e-12	-7.98173e-13	300	200	0	-1.00505e-13	1.18196e-14	1.07195e-13	5.92064e-11	-2.90175e-11	5.15334e-11	0	0	0
548	1	-4.77176e-14	2.55281e-14	5.83731e-14	2.96133e-12	2.69204e-13	2.86027e-12	300	610	0	-2.67686e-14	-1.39803e-14	1.66576e-14	3.05084e-13	-1.50074e-12	-5.37389e-13	300	200	0	-7.44862e-14	1.15478e-14	7.50306e-14	4.27598e-11	-2.01654e-11	4.02487e-11	0	0	0
548	2	-3.43287e-14	1.90902e-14	3.9265e-14	1.90975e-12	3.07576e-14	2.07687e-12	300	610	0	-1.63173e-14	-9.07549e-15	8.32718e-15	1.98175e-13	-8.55745e-13	-3.23381e-13	300	200	0	-5.0646e-14	1.00147e-14	4.75922e-14	2.82057e-11	-1.26716e-11	2.89619e-11	0	0	0
548	3	-2.25379e-14	1.31127e-14	2.35975e-14	1.07745e-12	-1.10004e-13	1.37884e-12	300	610	0	-8.36285e-15	-5.17343e-15	2.54481e-15	1.1308e-13	-3.82877e-13	-1.61781e-13	300	200	0	-3.09008e-14	7.93924e-15	2.61423e-14	1.6475e-11	-6.85233e-12	1.90195e-11	0	0	0
548	4	-1.30717e-14	8.11253e-15	1.1776e-14	4.70464e-13	-1.7782e-13	8.13112e-13	300	610	0	-2.79238e-15	-2.31313e-15	-1.08318e-15	5.06727e-14	-6.53525e-14	-4.95808e-14	300	200	0	-1.58641e-14	5.7994e-15	1.06928e-14	7.76622e-12	-2.68954e-12	1.10356e-11	0	0	0
548	5	-6.07062e-15	4.27047e-15	3.57521e-15	6.53827e-14	-1.95611e-13	3.90904e-13	300	610	0	7.43298e-16	-3.92811e-16	-3.03995e-15	8.75008e-15	1.25e-13	2.08401e-14	300	200	0	-5.32732e-15	3.87766e-15	5.35253e-16	1.83315e-12	2.45251e-14	5.12946e-12	0	0	0
548	6	-1.32156e-15	1.55233e-15	-1.56609e-15	-1.75315e-13	-1.82517e-13	1.01549e-13	300	610	0	2.68752e-15	7.5811e-16	-3.80257e-15	-1.63966e-14	2.19541e-13	5.8844e-14	300	200	0	1.36596e-15	2.31044e-15	-5.36866e-15	-1.79664e-12	1.58206e-12	1.12217e-12	0	0	0
548	7	1.56648e-15	-1.95544e-16	-4.33537e-15	-2.92802e-13	-1.53229e-13	-7.69229e-14	300	610	0	3.48493e-15	1.32945e-15	-3.78767e-15	-2.88999e-14	2.47722e-13	7.36788e-14	300	200	0	5.05141e-15	1.1339e-15	-8.12304e-15	-3.66939e-12	2.28894e-12	-1.31561e-12	0	0	0
548	8	3.0402e-15	-1.17717e-15	-5.41069e-15	-3.25442e-13	-1.18121e-13	-1.70365e-13	300	610	0	3.52791e-15	1.49944e-15	-3.32752e-15	-3.2643e-14	2.3439e-13	7.34237e-14	300	200	0	6.56811e-15	3.22263e-16	-8.73821e-15	-4.30864e-12	2.42246e-12	-2.56037e-12	0	0	0
548	9	3.52505e-15	-1.60121e-15	-5.38385e-15	-3.05408e-13	-8.38522e-14	-2.03777e-13	300	610	0	3.13201e-15	1.4184e-15	-2.66623e-15	-3.09033e-14	1.9878e-13	6.4523e-14	300	200	0	6.65706e-15	-1.82813e-16	-8.05009e-15	-4.16248e-12	2.21041e-12	-2.97078e-12	0	0	0
549	0	3.38354e-15	-1.65411e-15	-4.72653e-15	-2.57477e-13	-5.41522e-14	-1.98692e-13	300	610	0	2.53097e-15	1.2027e-15	-1.96814e-15	-2.62186e-14	1.54606e-13	5.17128e-14	300	200	0	5.91451e-15	-4.51412e-16	-6.69468e-15	-3.58218e-12	1.82496e-12	-2.85255e-12	0	0	0
549	1	2.89877e-15	-1.48731e-15	-3.78509e-15	-1.99221e-13	-3.06198e-14	-1.7208e-13	300	610	0	1.88365e-15	9.35291e-16	-1.33212e-15	-2.03992e-14	1.10776e-13	3.81821e-14	300	200	0	4.78242e-15	-5.52023e-16	-5.11721e-15	-2.82144e-12	1.38576e-12	-2.44449e-12	0	0	0
549	2	2.27445e-15	-1.21409e-15	-2.79252e-15	-1.41975e-13	-1.34392e-14	-1.36263e-13	300	610	0	1.28689e-15	6.70033e-16	-8.07619e-16	-1.46212e-14	7.23678e-14	2.58504e-14	300	200	0	3.56134e-15	-5.44055e-16	-3.60014e-15	-2.04767e-12	9.68027e-13	-1.91842e-12	0	0	0
549	3	1.64432e-15	-9.12247e-16	-1.88891e-15	-9.21338e-14	-1.95893e-15	-9.94236e-14	300	610	0	7.90354e-16	4.37638e-16	-4.09767e-16	-9.55597e-15	4.16572e-14	1.56782e-14	300	200	0	2.43468e-15	-4.74608e-16	-2.29868e-15	-1.35866e-12	6.12436e-13	-1.38724e-12	0	0	0
549	4	1.08599e-15	-6.2994e-16	-1.14417e-15	-5.24932e-14	4.87524e-15	-6.63892e-14	300	610	0	4.1064e-16	2.51845e-16	-1.32167e-16	-5.50438e-15	1.90334e-14	7.96046e-15	300	200	0	1.49663e-15	-3.78095e-16	-1.27634e-15	-8.00522e-13	3.34971e-13	-9.16438e-13	0	0	0
549	5	6.35494e-16	-3.92523e-16	-5.79565e-16	-2.34432e-14	8.2233e-15	-3.94807e-14	300	610	0	1.43364e-16	1.14997e-16	4.31968e-17	-2.51865e-15	3.75666e-15	2.57405e-15	300	200	0	7.78859e-16	-2.77526e-16	-5.36368e-16	-3.84179e-13	1.35505e-13	-5.36489e-13	0	0	0
549	6	3.00716e-16	-2.09221e-16	-1.85848e-16	-3.94586e-15	9.16785e-15	-1.93026e-14	300	610	0	-2.7399e-17	2.26052e-17	1.38873e-16	-5.01714e-16	-5.47464e-15	-8.29767e-16	300	200	0	2.73317e-16	-1.86616e-16	-4.69751e-17	-9.89977e-14	4.66653e-15	-2.54074e-13	0	0	0
549	7	7.23816e-17	-7.88868e-17	6.26786e-17	7.7346e-15	8.61789e-15	-5.39976e-15	300	610	0	-1.22313e-16	-3.32106e-17	1.77324e-16	7.17742e-16	-1.01295e-14	-2.68787e-15	300	200	0	-4.99312e-17	-1.12097e-16	2.40003e-16	7.67705e-14	-7.11158e-14	-6.1407e-14	0	0	0
549	8	-6.75292e-17	5.45426e-18	1.98096e-16	1.35281e-14	7.27421e-15	3.23746e-15	300	610	0	-1.62301e-16	-6.13424e-17	1.78291e-16	1.3333e-15	-1.15981e-14	-3.43572e-15	300	200	0	-2.2983e-16	-5.58881e-17	3.76387e-16	1.68676e-13	-1.06208e-13	5.66883e-14	0	0	0
549	9	-1.3992e-16	5.3296e-17	2.52337e-16	1.52462e-14	5.6344e-15	7.81745e-15	300	610	0	-1.65942e-16	-7.02033e-17	1.5759e-16	1.52825e-15	-1.10597e-14	-3.45608e-15	300	200	0	-3.05862e-16	-1.69073e-17	4.09926e-16	2.01406e-13	-1.13722e-13	1.17829e-13	0	0	0
550	0	-1.64859e-16	7.44484e-17	2.53437e-16	1.44163e-14	4.01982e-15	9.51869e-15	300	610	0	-1.48251e-16	-6.69279e-17	1.26899e-16	1.45813e-15	-9.43154e-15	-3.05573e-15	300	200	0	-3.1311e-16	7.52052e-18	3.80336e-16	1.96212e-13	-1.04483e-13	1.38933e-13	0	0	0
550	1	-1.59543e-16	7.77339e-17	2.23854e-16	1.22204e-14	2.61226e-15	9.36195e-15	300	610	0	-1.20404e-16	-5.70652e-17	9.41236e-17	1.24397e-15	-7.37096e-15	-2.46123e-15	300	200	0	-2.79947e-16	2.06687e-17	3.17978e-16	1.69832e-13	-8.67146e-14	1.34503e-13	0	0	0
550	2	-1.37464e-16	7.03551e-17	1.80156e-16	9.50086e-15	1.49153e-15	8.15566e-15	300	610	0	-9.00382e-17	-4.4591e-17	6.40576e-17	9.72527e-16	-5.30742e-15	-1.82598e-15	300	200	0	-2.27503e-16	2.5764e-17	2.44214e-16	1.34417e-13	-6.61599e-14	1.1592e-13	0	0	0
550	3	-1.08381e-16	5.77245e-17	1.33553e-16	6.80451e-15	6.69336e-16	6.48974e-15	300	610	0	-6.18446e-17	-3.21026e-17	3.91338e-17	7.0051e-16	-3.48821e-15	-1.24304e-15	300	200	0	-1.70226e-16	2.56219e-17	1.72687e-16	9.80289e-14	-4.64541e-14	9.14148e-14	0	0	0
550	4	-7.87381e-17	4.35803e-17	9.08354e-17	4.44298e-15	1.16814e-16	4.75817e-15	300	610	0	-3.82613e-17	-2.1095e-17	2.01381e-17	4.60595e-16	-2.02637e-15	-7.59678e-16	300	200	0	-1.16999e-16	2.24854e-17	1.10974e-16	6.54201e-14	-2.95857e-14	6.64266e-14	0	0	0
550	5	-5.23072e-17	3.02523e-17	5.54451e-17	2.5555e-15	-2.14786e-16	3.19532e-15	300	610	0	-2.01403e-17	-1.2251e-17	6.81554e-18	2.67741e-16	-9.4429e-16	-3.91195e-16	300	200	0	-7.24475e-17	1.80012e-17	6.22606e-17	3.88719e-14	-1.63598e-14	4.41399e-14	0	0	0
550	6	-3.08744e-17	1.89824e-17	2.84869e-17	1.16561e-15	-3.79832e-16	1.91579e-15	300	610	0	-7.32035e-18	-5.70558e-18	-1.65687e-18	1.24938e-16	-2.09563e-16	-1.32694e-16	300	200	0	-3.81947e-17	1.32769e-17	2.683e-17	1.89735e-14	-6.80506e-15	2.60636e-14	0	0	0
550	7	-1.48706e-17	1.02397e-17	9.59092e-18	2.27519e-16	-4.2944e-16	9.5171e-16	300	610	0	9.23247e-19	-1.26202e-18	-6.33055e-18	2.79378e-17	2.37855e-16	3.17512e-17	300	200	0	-1.39473e-17	8.97765e-18	3.26037e-18	5.27073e-15	-5.00225e-16	1.25631e-14	0	0	0
550	8	-3.89619e-18	3.99216e-18	-2.41684e-18	-3.38962e-16	-4.06762e-16	2.83945e-16	300	610	0	5.55284e-18	1.44328e-18	-8.26293e-18	-3.11637e-17	4.6674e-16	1.22514e-16	300	200	0	1.65665e-18	5.43544e-18	-1.06798e-17	-3.23608e-15	3.18439e-15	3.3032e-15	0	0	0
550	9	2.87806e-18	-7.58109e-20	-9.03256e-18	-6.24249e-16	-3.45227e-16	-1.3384e-16	300	610	0	7.55259e-18	2.82662e-18	-8.38881e-18	-6.14287e-17	5.4269e-16	1.60091e-16	300	200	0	1.04307e-17	2.75081e-18	-1.74214e-17	-7.74126e-15	4.9232e-15	-2.41464e-15	0	0	0
551	0	6.42979e-18	-2.40566e-18	-1.17594e-17	-7.13848e-16	-2.68688e-16	-3.5809e-16	300	610	0	7.80189e-18	3.28497e-18	-7.46102e-18	-7.15057e-17	5.21656e-16	1.62609e-16	300	200	0	1.42317e-17	8.79309e-19	-1.92204e-17	-9.40857e-15	5.33597e-15	-5.41424e-15	0	0	0
551	1	7.70527e-18	-3.45839e-18	-1.19251e-17	-6.80255e-16	-1.92647e-16	-4.44329e-16	300	610	0	7.01505e-18	3.15685e-18	-6.03805e-18	-6.87743e-17	4.47368e-16	1.4467e-16	300	200	0	1.47203e-17	-3.01548e-19	-1.79632e-17	-9.24545e-15	4.93711e-15	-6.49335e-15	0	0	0
551	2	7.51994e-18	-3.65134e-18	-1.05987e-17	-5.79837e-16	-1.25959e-16	-4.40937e-16	300	610	0	5.72628e-18	2.70681e-18	-4.50002e-18	-5.90042e-17	3.51318e-16	1.17108e-16	300	200	0	1.32462e-17	-9.44531e-19	-1.50987e-17	-8.04938e-15	4.11915e-15	-6.33961e-15	0	0	0
551	3	6.51682e-18	-3.32694e-18	-8.5724e-18	-4.52971e-16	-7.25992e-17	-3.86416e-16	300	610	0	4.30259e-18	2.12534e-18	-3.07922e-18	-4.63521e-17	2.54208e-16	8.72984e-17	300	200	0	1.08194e-17	-1.2016e-18	-1.16516e-17	-6.40201e-15	3.15776e-15	-5.49538e-15	0	0	0
551	4	5.16311e-18	-2.74377e-18	-6.38534e-18	-3.26023e-16	-3.32642e-17	-3.08999e-16	300	610	0	2.97105e-18	1.53763e-18	-1.8952e-18	-3.35514e-17	1.68067e-16	5.97514e-17	300	200	0	8.13417e-18	-1.20615e-18	-8.28054e-18	-4.69157e-15	2.22853e-15	-4.3548e-15	0	0	0
551	5	3.76922e-18	-2.08135e-18	-4.3666e-18	-2.14164e-16	-6.68259e-18	-2.27647e-16	300	610	0	1.85126e-18	1.0164e-18	-9.88497e-19	-2.21915e-17	9.85021e-17	3.67893e-17	300	200	0	5.62048e-18	-1.06495e-18	-5.35509e-18	-3.1488e-15	1.42856e-15	-3.17982e-15	0	0	0
551	6	2.51841e-18	-1.45234e-18	-2.68531e-18	-1.24317e-16	9.39729e-18	-1.53733e-16	300	610	0	9.86723e-19	5.95537e-19	-3.49331e-19	-1.30143e-17	4.67617e-17	1.9201e-17	300	200	0	3.50514e-18	-8.56808e-19	-3.03464e-18	-1.88636e-15	7.98304e-16	-2.12515e-15	0	0	0
551	7	1.499e-18	-9.17539e-19	-1.39849e-18	-5.78377e-17	1.7522e-17	-9.29067e-17	300	610	0	3.72011e-19	2.82559e-19	5.98068e-20	-6.18623e-18	1.14384e-17	6.79938e-18	300	200	0	1.87102e-18	-6.3498e-19	-1.33869e-18	-9.35623e-16	3.40758e-16	-1.2654e-15	0	0	0
551	8	7.34174e-19	-5.00659e-19	-4.91902e-19	-1.27196e-17	2.01043e-17	-4.68579e-17	300	610	0	-2.5771e-20	6.89241e-20	2.87911e-19	-1.52287e-18	-1.02346e-17	-1.14163e-18	300	200	0	7.08403e-19	-4.31735e-19	-2.03991e-19	-2.77444e-16	3.70637e-17	-6.20212e-16	0	0	0
551	9	2.06902e-19	-2.01282e-19	8.79908e-20	1.47376e-17	1.91921e-17	-1.47954e-17	300	610	0	-2.51404e-19	-6.2123e-20	3.84733e-19	1.3399e-18	-2.14752e-17	-5.57121e-18	300	200	0	-4.45018e-20	-2.63405e-19	4.72724e-19	1.34055e-16	-1.41964e-16	-1.75318e-16	0	0	0
552	0	-1.20922e-19	-5.15652e-21	4.1091e-19	2.87671e-17	1.63794e-17	5.40291e-18	300	610	0	-3.51158e-19	-1.30062e-19	3.94532e-19	2.82611e-18	-2.53777e-17	-7.45377e-18	300	200	0	-4.7208e-19	-1.35219e-19	8.05442e-19	3.54664e-16	-2.27971e-16	1.01377e-16	0	0	0
552	1	-2.94987e-19	1.08221e-19	5.47582e-19	3.34036e-17	1.28094e-17	1.63718e-17	300	610	0	-3.66645e-19	-1.53617e-19	3.53127e-19	3.34366e-18	-2.45958e-17	-7.64748e-18	300	200	0	-6.61633e-19	-4.53966e-20	9.0071e-19	4.39219e-16	-2.50241e-16	2.48377e-16	0	0	0
552	2	-3.59897e-19	1.60504e-19	5.60877e-19	3.20868e-17	9.22962e-18	2.07265e-17	300	610	0	-3.31836e-19	-1.48845e-19	2.8722e-19	3.24258e-18	-2.12137e-17	-6.84708e-18	300	200	0	-6.91733e-19	1.16592e-20	8.48097e-19	4.35468e-16	-2.3321e-16	3.03281e-16	0	0	0
552	3	-3.54308e-19	1.71429e-19	5.0165e-19	2.75042e-17	6.07103e-18	2.07591e-17	300	610	0	-2.72259e-19	-1.28355e-19	2.15083e-19	2.79786e-18	-1.674e-17	-5.57054e-18	300	200	0	-6.26567e-19	4.30734e-20	7.16733e-19	3.81392e-16	-1.95614e-16	2.9869e-16	0	0	0
552	4	-3.08852e-19	1.57271e-19	4.07788e-19	2.15902e-17	3.53117e-18	1.83028e-17	300	610	0	-2.05546e-19	-1.01272e-19	1.47964e-19	2.2086e-18	-1.21721e-17	-4.17245e-18	300	200	0	-5.14398e-19	5.59996e-20	5.55752e-19	3.0483e-16	-1.50675e-16	2.60439e-16	0	0	0
552	5	-2.45894e-19	1.30381e-19	3.05203e-19	1.56159e-17	1.64987e-18	1.47084e-17	300	610	0	-1.42682e-19	-7.36256e-20	9.17331e-20	1.60648e-18	-8.09447e-18	-2.87115e-18	300	200	0	-3.88577e-19	5.6755e-20	3.96936e-19	2.24467e-16	-1.06874e-16	2.07396e-16	0	0	0
552	6	-1.8038e-19	9.93752e-20	2.09834e-19	1.03191e-17	3.71511e-19	1.08882e-17	300	610	0	-8.95275e-20	-4.89525e-20	4.84661e-20	1.06876e-18	-4.78499e-18	-1.78066e-18	300	200	0	-2.69907e-19	5.04227e-20	2.583e-19	1.515e-16	-6.8948e-17	1.52172e-16	0	0	0
552	7	-1.21207e-19	6.97006e-20	1.29984e-19	6.04342e-18	-4.07778e-19	7.39363e-18	300	610	0	-4.82922e-20	-2.89303e-20	1.78113e-20	6.32173e-19	-2.31171e-18	-9.41377e-19	300	200	0	-1.69499e-19	4.07703e-20	1.47796e-19	9.14852e-17	-3.89222e-17	1.02278e-16	0	0	0
552	8	-7.27338e-20	4.4329e-20	6.8577e-20	2.86459e-18	-8.07214e-19	4.50291e-18	300	610	0	-1.88263e-20	-1.39693e-20	-1.93722e-21	3.05786e-19	-6.1408e-19	-3.46596e-19	300	200	0	-9.15601e-20	3.03598e-20	6.66397e-20	4.60721e-17	-1.70183e-17	6.13971e-17	0	0	0
552	9	-3.61927e-20	2.44565e-20	2.50947e-20	6.95383e-19	-9.4063e-19	2.30403e-18	300	610	0	3.59752e-22	-3.70195e-21	-1.30607e-20	8.16718e-20	4.35188e-19	3.66975e-20	300	200	0	-3.58329e-20	2.07546e-20	1.2034e-20	1.44689e-17	-2.39565e-18	3.05727e-17	0	0	0
553	0	-1.08682e-20	1.0115e-20	-2.89743e-21	-6.3471e-19	-9.05191e-19	7.65079e-19	300	610	0	1.13479e-20	2.64264e-21	-1.7899e-20	-5.69201e-20	9.8658e-19	2.52697e-19	300	200	0	4.79661e-22	1.27576e-20	-2.07965e-20	-5.42651e-18	6.2973e-18	9.2051e-18	0	0	0
553	1	4.98785e-21	6.63302e-22	-1.86461e-20	-1.32378e-18	-7.76894e-19	-2.10958e-19	300	610	0	1.63126e-20	5.9754e-21	-1.85468e-20	-1.29817e-19	1.18598e-18	3.46759e-19	300	200	0	2.13004e-20	6.6387e-21	-3.71929e-20	-1.62184e-17	1.05445e-17	-4.1777e-18	0	0	0
553	2	1.35097e-20	-4.85002e-21	-2.54777e-20	-1.56213e-18	-6.10504e-19	-7.4698e-19	300	610	0	1.72222e-20	7.17916e-21	-1.6708e-20	-1.56252e-19	1.15923e-18	3.59497e-19	300	200	0	3.07318e-20	2.32913e-21	-4.21857e-20	-2.04896e-17	1.17293e-17	-1.13741e-17	0	0	0
553	3	1.67986e-20	-7.44167e-21	-2.6368e-20	-1.51292e-18	-4.4205e-19	-9.66108e-19	300	610	0	1.56918e-20	7.01532e-21	-1.36588e-20	-1.52822e-19	1.00563e-18	3.2396e-19	300	200	0	3.24904e-20	-4.26351e-22	-4.00267e-20	-2.05024e-17	1.10121e-17	-1.41556e-17	0	0	0
553	4	1.66868e-20	-8.04451e-21	-2.37361e-20	-1.30426e-18	-2.92494e-19	-9.76912e-19	300	610	0	1.29411e-20	6.08472e-21	-1.02771e-20	-1.32629e-19	7.9743e-19	2.64904e-19	300	200	0	2.96278e-20	-1.95979e-21	-3.40133e-20	-1.80654e-17	9.28678e-18	-1.40671e-17	0	0	0
553	5	1.4633e-20	-7.43201e-21	-1.9393e-20	-1.02878e-18	-1.71634e-19	-8.66651e-19	300	610	0	9.81665e-21	4.82422e-21	-7.10757e-21	-1.05207e-19	5.82649e-19	1.99366e-19	300	200	0	2.44496e-20	-2.60778e-21	-2.65006e-20	-1.45104e-17	7.1876e-18	-1.23391e-17	0	0	0
553	6	1.17075e-20	-6.19376e-21	-1.45838e-20	-7.47741e-19	-8.16825e-20	-6.9993e-19	300	610	0	6.84986e-21	3.52433e-21	-4.43783e-21	-7.6897e-20	3.89694e-19	1.37916e-19	300	200	0	1.85574e-20	-2.66944e-21	-1.90216e-20	-1.07364e-17	5.12374e-18	-9.87441e-18	0	0	0
553	7	8.62971e-21	-4.74338e-21	-1.00799e-20	-4.97006e-19	-2.0226e-20	-5.20624e-19	300	610	0	4.32742e-21	2.35676e-21	-2.37375e-21	-5.14522e-20	2.32293e-19	8.61417e-20	300	200	0	1.29571e-20	-2.38662e-21	-1.24537e-20	-7.28653e-18	3.32623e-18	-7.28008e-18	0	0	0
553	8	5.83124e-21	-3.34395e-21	-6.28869e-21	-2.93591e-19	1.75199e-20	-3.5546e-19	300	610	0	2.36121e-21	1.40448e-21	-9.03998e-22	-3.06882e-20	1.141e-19	4.61039e-20	300	200	0	8.19245e-21	-1.93947e-21	-7.19269e-21	-4.43427e-18	1.89619e-18	-4.92049e-18	0	0	0
553	9	3.52702e-21	-2.14067e-21	-3.35913e-21	-1.41633e-19	3.71332e-20	-2.1812e-19	300	610	0	9.49214e-22	6.89522e-22	4.88174e-23	-1.50912e-20	3.25412e-20	1.75874e-20	300	200	0	4.47624e-21	-1.45115e-21	-3.31031e-21	-2.26569e-18	8.47909e-19	-2.9772e-18	0	0	0
554	0	1.7817e-21	-1.19362e-21	-1.27428e-21	-3.7379e-20	4.39827e-20	-1.1315e-19	300	610	0	2.42165e-23	1.96244e-22	5.9082e-22	-4.32436e-21	-1.82309e-20	-9.0506e-22	300	200	0	1.80592e-21	-9.97371e-22	-6.83464e-22	-7.48726e-19	1.44107e-19	-1.50495e-18	0	0	0
554	1	5.65803e-22	-5.06797e-22	7.63281e-23	2.70187e-20	4.26769e-20	-3.93074e-20	300	610	0	-5.10499e-22	-1.10763e-22	8.32004e-22	2.38159e-21	-4.52488e-20	-1.14294e-20	300	200	0	5.53039e-23	-6.17561e-22	9.08332e-22	2.12718e-19	-2.77726e-19	-4.79045e-19	0	0	0
554	2	-2.00737e-22	-5.14875e-23	8.43764e-22	6.0823e-20	3.6838e-20	7.83504e-21	300	610	0	-7.57071e-22	-2.74072e-22	8.71478e-22	5.95325e-21	-5.5388e-20	-1.61177e-20	300	200	0	-9.57808e-22	-3.2556e-22	1.71524e-21	7.40141e-19	-4.87148e-19	1.67913e-19	0	0	0
554	3	-6.17528e-22	2.16432e-22	1.1844e-21	7.30071e-20	2.90889e-20	3.40055e-20	300	610	0	-8.08575e-22	-3.3529e-22	7.90271e-22	7.29699e-21	-5.46139e-20	-1.68917e-20	300	200	0	-1.4261e-21	-1.18858e-22	1.97468e-21	9.5514e-19	-5.49475e-19	5.19863e-19	0	0	0
554	4	-7.83537e-22	3.44669e-22	1.23904e-21	7.13081e-20	2.11655e-20	4.49979e-20	300	610	0	-7.41786e-22	-3.30513e-22	6.49361e-22	7.1996e-21	-4.76575e-20	-1.53227e-20	300	200	0	-1.52532e-21	1.41557e-23	1.88841e-21	9.64877e-19	-5.19798e-19	6.60237e-19	0	0	0
554	5	-7.85567e-22	3.77305e-22	1.12274e-21	6.18296e-20	1.40864e-20	4.59532e-20	300	610	0	-6.14945e-22	-2.88361e-22	4.90924e-22	6.28523e-21	-3.79759e-20	-1.25938e-20	300	200	0	-1.40051e-21	8.89446e-23	1.61366e-21	8.55438e-19	-4.40763e-19	6.62228e-19	0	0	0
554	6	-6.93075e-22	3.51085e-22	9.22005e-22	4.90083e-20	8.33682e-21	4.10236e-20	300	610	0	-4.68701e-22	-2.29745e-22	3.41301e-22	5.01016e-21	-2.78818e-20	-9.52331e-21	300	200	0	-1.16178e-21	1.2134e-22	1.26331e-21	6.90526e-19	-3.42771e-19	5.84418e-19	0	0	0
554	7	-5.57265e-22	2.94152e-22	6.96669e-22	3.57936e-20	4.03713e-21	3.32983e-20	300	610	0	-3.28737e-22	-1.68653e-22	2.14583e-22	3.67971e-21	-1.8754e-20	-6.62251e-21	300	200	0	-8.86002e-22	1.25499e-22	9.11251e-22	5.13382e-19	-2.45564e-19	4.70004e-19	0	0	0
554	8	-4.1274e-22	2.26348e-22	4.84051e-22	2.39283e-20	1.0837e-21	2.48866e-20	300	610	0	-2.09071e-22	-1.1342e-22	1.16142e-22	2.47606e-21	-1.127e-20	-4.16512e-21	300	200	0	-6.21811e-22	1.12928e-22	6.00193e-22	3.50324e-19	-1.60397e-19	3.48186e-19	0	0	0
554	9	-2.80437e-22	1.60378e-22	3.04095e-22	1.42535e-20	-7.43586e-22	1.70832e-20	300	610	0	-1.15342e-22	-6.81415e-23	4.56969e-23	1.48881e-21	-5.62337e-21	-2.25565e-21	300	200	0	-3.95779e-22	9.22361e-23	3.49792e-22	2.14807e-19	-9.23071e-20	2.36633e-19	0	0	0
555	0	-1.70934e-22	1.03327e-22	1.64373e-22	6.99158e-21	-1.70553e-21	1.05599e-20	300	610	0	-4.7701e-23	-3.39843e-23	-2.54027e-25	7.43684e-22	-1.7064e-21	-8.88873e-22	300	200	0	-2.18635e-22	6.93425e-23	1.64119e-22	1.11281e-19	-4.21533e-20	1.44284e-19	0	0	0
555	1	-8.75952e-23	5.82061e-23	6.44428e-23	1.98275e-21	-2.05526e-21	5.5503e-21	300	610	0	-3.12351e-24	-1.02937e-23	-2.66433e-23	2.26608e-22	7.4911e-22	2.93477e-24	300	200	0	-9.07187e-23	4.79124e-23	3.77995e-23	3.84906e-20	-8.2915e-21	7.39847e-20	0	0	0
555	2	-2.9236e-23	2.53244e-23	-6.95624e-25	-1.13347e-21	-2.0113e-21	2.00829e-21	300	610	0	2.28788e-23	4.55442e-24	-3.86393e-23	-9.77028e-23	2.0716e-21	5.15331e-22	300	200	0	-6.35723e-24	2.98788e-23	-3.93349e-23	-7.94918e-21	1.21659e-20	2.47455e-20	0	0	0
555	3	7.8033e-24	3.39964e-24	-3.80641e-23	-2.79001e-21	-1.74623e-21	-2.67635e-22	300	610	0	3.51011e-23	1.25484e-23	-4.09296e-23	-2.72517e-22	2.58498e-21	7.48493e-22	300	200	0	4.29044e-23	1.5948e-23	-7.89937e-23	-3.3702e-20	2.24774e-20	-6.51498e-21	0	0	0
555	4	2.81688e-23	-9.61133e-24	-5.5011e-23	-3.4098e-21	-1.38563e-21	-1.54427e-21	300	610	0	3.79435e-23	1.56485e-23	-3.73666e-23	-3.40536e-22	2.57195e-21	7.93311e-22	300	200	0	6.61122e-23	6.03712e-24	-9.23776e-23	-4.44906e-20	2.57262e-20	-2.37115e-20	0	0	0
555	5	3.65195e-23	-1.59461e-23	-5.81959e-23	-3.35961e-21	-1.0131e-21	-2.09416e-21	300	610	0	3.50538e-23	1.55651e-23	-3.0863e-23	-3.39043e-22	2.25782e-21	7.24497e-22	300	200	0	7.15733e-23	-3.80943e-25	-8.90589e-23	-4.5389e-20	2.45269e-20	-3.07716e-20	0	0	0
555	6	3.69667e-23	-1.76871e-23	-5.30887e-23	-2.93021e-21	-6.78129e-22	-2.16064e-21	300	610	0	2.92131e-23	1.36615e-23	-2.34441e-23	-2.97762e-22	1.80802e-21	5.98554e-22	300	200	0	6.61799e-23	-4.0256e-24	-7.65328e-23	-4.04941e-20	2.09131e-20	-3.11621e-20	0	0	0
555	7	3.28165e-23	-1.65793e-23	-4.38228e-23	-2.33397e-21	-4.04686e-22	-1.94126e-21	300	610	0	2.23721e-23	1.09382e-23	-1.63835e-23	-2.38527e-22	1.33385e-21	4.5478e-22	300	200	0	5.51886e-23	-5.64115e-24	-6.02062e-23	-3.28518e-20	1.6342e-20	-2.76713e-20	0	0	0
555	8	2.65178e-23	-1.39658e-23	-3.32705e-23	-1.71289e-21	-1.99221e-22	-1.58368e-21	300	610	0	1.57715e-23	8.06832e-24	-1.03707e-23	-1.76031e-22	9.02193e-22	3.17896e-22	300	200	0	4.22893e-23	-5.89744e-24	-4.36412e-23	-2.45412e-20	1.17654e-20	-2.23652e-20	0	0	0
555	9	1.97347e-23	-1.0798e-23	-2.32368e-23	-1.15158e-21	-5.73361e-23	-1.18928e-21	300	610	0	1.00961e-23	5.45634e-24	-5.67712e-24	-1.19112e-22	5.46448e-22	2.01293e-22	300	200	0	2.98309e-23	-5.34168e-24	-2.8914e-23	-1.6837e-20	7.73142e-21	-1.66479e-20	0	0	0
556	0	1.34819e-23	-7.68932e-24	-1.46975e-23	-6.9156e-22	3.10764e-23	-8.20722e-22	300	610	0	5.62936e-24	3.30404e-24	-2.30171e-24	-7.2185e-23	2.76762e-22	1.10253e-22	300	200	0	1.91113e-23	-4.38528e-24	-1.69993e-23	-1.04001e-20	4.49027e-21	-1.13759e-20	0	0	0
556	1	8.27949e-24	-4.98521e-24	-8.03554e-24	-3.44618e-22	7.82043e-23	-5.1097e-22	300	610	0	2.39002e-24	1.67265e-24	-8.65938e-26	-3.6598e-23	8.87088e-23	4.47642e-23	300	200	0	1.06695e-23	-3.31256e-24	-8.12214e-24	-5.45922e-21	2.09142e-21	-6.98846e-21	0	0	0
556	2	4.30122e-24	-2.83612e-24	-3.24718e-24	-1.04056e-22	9.59766e-23	-2.71957e-22	300	610	0	2.42605e-25	5.35262e-25	1.19732e-24	-1.17738e-23	-2.99891e-23	1.7745e-24	300	200	0	4.54382e-24	-2.30086e-24	-2.04987e-24	-1.96759e-21	4.62844e-22	-3.6327e-21	0	0	0
556	3	1.50109e-24	-1.26236e-24	-1.06962e-25	4.66611e-23	9.4752e-23	-1.02112e-22	300	610	0	-1.02098e-24	-1.825e-25	1.79275e-24	3.90264e-24	-9.46591e-23	-2.31541e-23	300	200	0	4.80116e-25	-1.44486e-24	1.68579e-24	2.74514e-22	-5.28689e-22	-1.2702e-21	0	0	0
556	4	-2.8781e-25	-2.07018e-25	1.71126e-24	1.27753e-22	8.27511e-23	7.71463e-24	300	610	0	-1.62575e-24	-5.7342e-25	1.92136e-24	1.24505e-23	-1.20555e-22	-3.47262e-23	300	200	0	-1.91356e-24	-7.80437e-25	3.63262e-24	1.53089e-21	-1.03574e-21	2.39571e-22	0	0	0
556	5	-1.28203e-24	4.24433e-25	2.55263e-24	1.59146e-22	6.59851e-23	6.994e-23	300	610	0	-1.77963e-24	-7.29813e-25	1.76622e-24	1.58807e-23	-1.21071e-22	-3.72394e-23	300	200	0	-3.06166e-24	-3.0538e-25	4.31885e-24	2.07072e-21	-1.20378e-21	1.07905e-21	0	0	0
556	6	-1.70081e-24	7.36884e-25	2.73204e-24	1.58221e-22	4.84785e-23	9.73779e-23	300	610	0	-1.65593e-24	-7.3272e-25	1.46645e-24	1.59596e-23	-1.06933e-22	-3.42445e-23	300	200	0	-3.35674e-24	4.16366e-27	4.19849e-24	2.13421e-21	-1.15688e-21	1.43306e-21	0	0	0
556	7	-1.7388e-24	8.28672e-25	2.50946e-24	1.38825e-22	3.26331e-23	1.01543e-22	300	610	0	-1.38738e-24	-6.47033e-25	1.11926e-24	1.41021e-23	-8.60554e-23	-2.84398e-23	300	200	0	-3.12619e-24	1.8164e-25	3.62872e-24	1.91627e-21	-9.91982e-22	1.46574e-21	0	0	0
556	8	-1.55334e-24	7.82648e-25	2.0823e-24	1.11122e-22	1.96321e-23	9.1832e-23	300	610	0	-1.06757e-24	-5.20624e-25	7.86198e-25	1.13528e-23	-6.37917e-23	-2.17116e-23	300	200	0	-2.62091e-24	2.62024e-25	2.8685e-24	1.56249e-21	-7.78905e-22	1.30978e-21	0	0	0
556	9	-1.26151e-24	6.62875e-25	1.58844e-24	8.19457e-23	9.81656e-24	7.52996e-23	300	610	0	-7.56409e-25	-3.85874e-25	5.00969e-25	8.41858e-24	-4.33856e-23	-1.52547e-23	300	200	0	-2.01792e-24	2.77001e-25	2.08941e-24	1.1728e-21	-5.63531e-22	1.06395e-21	0	0	0
557	0	-9.43321e-25	5.1498e-25	1.11511e-24	5.54007e-23	3.0027e-24	5.68168e-23	300	610	0	-4.87325e-25	-2.62393e-25	2.77248e-25	5.72783e-24	-2.64804e-23	-9.7235e-24	300	200	0	-1.43065e-24	2.52587e-25	1.39236e-24	8.08921e-22	-3.72515e-22	7.9576e-22	0	0	0
557	1	-6.47909e-25	3.68549e-25	7.10023e-25	3.35334e-23	-1.27293e-24	3.9416e-23	300	610	0	-2.74514e-25	-1.60114e-25	1.15564e-25	3.49788e-24	-1.36036e-23	-5.38407e-24	300	200	0	-9.22423e-25	2.08435e-25	8.25587e-25	5.03263e-22	-2.18277e-22	5.4669e-22	0	0	0
557	2	-4.00814e-25	2.40418e-25	3.92464e-25	1.69628e-23	-3.57945e-24	2.47121e-23	300	610	0	-1.19428e-25	-8.22187e-26	8.82603e-27	1.79873e-24	-4.5782e-24	-2.24719e-24	300	200	0	-5.20243e-25	1.58199e-25	4.0129e-25	2.67523e-22	-1.03573e-22	3.38307e-22	0	0	0
557	3	-2.1096e-25	1.38085e-25	1.63091e-25	5.41312e-24	-4.47882e-24	1.33117e-23	300	610	0	-1.60232e-26	-2.76303e-26	-5.35956e-26	6.07349e-25	1.15681e-24	-1.75712e-25	300	200	0	-2.26983e-25	1.10455e-25	1.09496e-25	1.00089e-22	-2.52755e-23	1.78163e-22	0	0	0
557	4	-7.66512e-26	6.27854e-26	1.17686e-26	-1.87277e-24	-4.46193e-24	5.16996e-24	300	610	0	4.53402e-26	7.04964e-27	-8.30951e-26	-1.50049e-25	4.31624e-24	1.03623e-24	300	200	0	-3.13109e-26	6.98351e-26	-7.13264e-26	-8.11089e-24	2.27552e-23	6.48459e-23	0	0	0
557	5	9.70858e-27	1.20062e-26	-7.66377e-26	-5.83852e-24	-3.92025e-24	-1.27532e-25	300	610	0	7.52155e-26	2.61484e-26	-9.01488e-26	-5.67626e-25	5.61815e-24	1.6095e-24	300	200	0	8.49241e-26	3.81546e-26	-1.66786e-25	-6.93535e-23	4.76575e-23	-8.03698e-24	0	0	0
557	6	5.82037e-26	-1.86208e-26	-1.1833e-25	-7.42254e-24	-3.14141e-24	-3.15813e-24	300	610	0	8.34247e-26	3.40117e-26	-8.34563e-26	-7.40037e-25	5.69687e-24	1.74721e-24	300	200	0	1.41628e-25	1.53909e-26	-2.01786e-25	-9.62963e-23	5.62932e-23	-4.89829e-23	0	0	0
557	7	7.91467e-26	-3.40098e-26	-1.28193e-25	-7.44832e-24	-2.31908e-24	-4.52404e-24	300	610	0	7.81983e-26	3.44777e-26	-6.96584e-26	-7.50935e-25	5.06291e-24	1.61807e-24	300	200	0	1.57345e-25	4.67912e-28	-1.97851e-25	-1.00306e-22	5.45467e-23	-6.66848e-23	0	0	0
557	8	8.17517e-26	-3.88029e-26	-1.1858e-25	-6.57511e-24	-1.56979e-24	-4.77e-24	300	610	0	6.58702e-26	3.0635e-26	-5.34203e-26	-6.6767e-25	4.0948e-24	1.35091e-24	300	200	0	1.47622e-25	-8.16788e-27	-1.72e-25	-9.06526e-23	4.70392e-23	-6.8912e-23	0	0	0
557	9	7.35025e-26	-3.69324e-26	-9.89152e-26	-5.28915e-24	-9.51828e-25	-4.34271e-24	300	610	0	5.09288e-26	2.47732e-26	-3.77151e-26	-5.40193e-25	3.04997e-24	1.03624e-24	300	200	0	1.24431e-25	-1.21592e-26	-1.3663e-25	-7.42943e-23	3.71145e-23	-6.19765e-23	0	0	0
558	0	5.99963e-26	-3.14537e-26	-7.58158e-26	-3.91918e-24	-4.83047e-25	-3.57928e-24	300	610	0	3.62662e-26	1.84493e-26	-2.41888e-26	-4.02496e-25	2.08562e-24	7.31777e-25	300	200	0	9.62625e-26	-1.30044e-26	-1.00005e-25	-5.60313e-23	2.69833e-23	-5.05998e-23	0	0	0
558	1	4.50778e-26	-2.45536e-26	-5.34956e-26	-2.66425e-24	-1.55929e-25	-2.7136e-24	300	610	0	2.3512e-26	1.26138e-26	-1.35279e-26	-2.75339e-25	1.2825e-24	4.69479e-25	300	200	0	6.85899e-26	-1.19398e-26	-6.70235e-26	-3.88506e-23	1.79413e-23	-3.8026e-23	0	0	0
558	2	3.1126e-26	-1.7659e-26	-3.42845e-26	-1.62508e-24	5.07382e-26	-1.89235e-24	300	610	0	1.33758e-26	7.75478e-27	-5.78555e-27	-1.69403e-25	6.67842e-25	2.62697e-25	300	200	0	4.45019e-26	-9.90425e-27	-4.00701e-26	-2.43406e-23	1.06035e-23	-2.6263e-23	0	0	0
558	3	1.93934e-26	-1.15896e-26	-1.91516e-26	-8.33858e-25	1.63513e-25	-1.19456e-24	300	610	0	5.95326e-27	4.03651e-27	-6.44296e-28	-8.82976e-26	2.3482e-25	1.12487e-25	300	200	0	2.53467e-26	-7.55306e-27	-1.97958e-26	-1.3096e-23	5.12045e-24	-1.63686e-23	0	0	0
558	4	1.03356e-26	-6.71816e-27	-8.16748e-27	-2.79527e-25	2.08858e-25	-6.50937e-25	300	610	0	9.75866e-28	1.41744e-27	2.38849e-27	-3.11387e-26	-4.21431e-26	1.27121e-26	300	200	0	1.13114e-26	-5.30072e-27	-5.77899e-27	-5.06956e-24	1.35746e-24	-8.72831e-24	0	0	0
558	5	3.89547e-27	-3.11636e-27	-8.78401e-28	7.25124e-26	2.10028e-25	-2.60775e-25	300	610	0	-2.00224e-27	-2.574e-28	3.84743e-27	5.43739e-27	-1.96359e-25	-4.6169e-26	300	200	0	1.89323e-27	-3.37376e-27	2.96903e-27	1.49671e-25	-9.67915e-25	-3.29486e-24	0	0	0
558	6	-2.71702e-28	-6.73951e-28	3.41719e-27	2.66273e-25	1.8566e-25	-5.35928e-27	300	610	0	-3.47579e-27	-1.18966e-27	4.22754e-27	2.58186e-26	-2.61615e-25	-7.45183e-26	300	200	0	-3.74749e-27	-1.86361e-27	7.64473e-27	3.13263e-24	-2.18949e-24	2.21935e-25	0	0	0
558	7	-2.63523e-27	8.10666e-28	5.47953e-27	3.45929e-25	1.49514e-25	1.42131e-25	300	610	0	-3.90861e-27	-1.58383e-27	3.94205e-27	3.44586e-26	-2.67942e-25	-8.19333e-26	300	200	0	-6.54384e-27	-7.73162e-28	9.42158e-27	4.4742e-24	-2.6308e-24	2.21746e-24	0	0	0
558	8	-3.67996e-27	1.5676e-27	6.01198e-27	3.50484e-25	1.10906e-25	2.09985e-25	300	610	0	-3.69145e-27	-1.62162e-27	3.30792e-27	3.53178e-26	-2.39635e-25	-7.64281e-26	300	200	0	-7.37141e-27	-5.40261e-29	9.3199e-27	4.7121e-24	-2.57087e-24	3.10042e-24	0	0	0
558	9	-3.84188e-27	1.8159e-27	5.60133e-27	3.11317e-25	7.5486e-26	2.23963e-25	300	610	0	-3.12648e-27	-1.45001e-27	2.54894e-27	3.16011e-26	-1.94789e-25	-6.41507e-26	300	200	0	-6.96837e-27	3.65883e-28	8.15027e-27	4.28708e-24	-2.2299e-24	3.23842e-24	0	0	0
559	0	-3.47693e-27	1.74216e-27	4.69741e-27	2.51681e-25	4.61211e-26	2.05297e-25	300	610	0	-2.4289e-27	-1.17847e-27	1.80866e-27	2.56965e-26	-1.45781e-25	-4.94434e-26	300	200	0	-5.90583e-27	5.63688e-28	6.50607e-27	3.53159e-24	-1.768e-24	2.93167e-24	0	0	0
559	1	-2.85257e-27	1.49205e-27	3.61765e-27	1.87386e-25	2.3739e-26	1.70089e-25	300	610	0	-1.73824e-27	-8.81842e-28	1.1674e-27	1.9238e-26	-1.00223e-25	-3.50925e-26	300	200	0	-4.59081e-27	6.10211e-28	4.78505e-27	2.67616e-24	-1.29164e-24	2.40577e-24	0	0	0
559	2	-2.15349e-27	1.17036e-27	2.56553e-27	1.28079e-25	8.04004e-27	1.29567e-25	300	610	0	-1.1339e-27	-6.06158e-28	6.59526e-28	1.3231e-26	-6.20806e-26	-2.26576e-26	300	200	0	-3.28739e-27	5.64206e-28	3.22505e-27	1.86527e-24	-8.63762e-25	1.81658e-24	0	0	0
559	3	-1.4948e-27	8.45872e-28	1.65473e-27	7.87096e-26	-1.94466e-27	9.08209e-26	300	610	0	-6.51244e-28	-3.75384e-28	2.8889e-28	8.19979e-27	-3.27488e-26	-1.28067e-26	300	200	0	-2.14605e-27	4.70489e-28	1.94362e-27	1.17666e-24	-5.1477e-25	1.26124e-24	0	0	0
559	4	-9.37874e-28	5.58456e-28	9.33783e-28	4.09407e-26	-7.45352e-27	5.77158e-26	300	610	0	-2.96097e-28	-1.97944e-28	4.13487e-29	4.32949e-27	-1.198e-26	-5.6161e-27	300	200	0	-1.23397e-27	3.60511e-28	9.75132e-28	6.40452e-25	-2.52742e-25	7.91575e-25	0	0	0
559	5	-5.05848e-28	3.26624e-28	4.07942e-28	1.43442e-26	-9.7322e-27	3.18009e-26	300	610	0	-5.66019e-29	-7.23257e-29	-1.05905e-28	1.58806e-27	1.38938e-27	-8.12251e-28	300	200	0	-5.6245e-28	2.54298e-28	3.02037e-28	2.55802e-25	-7.19564e-26	4.27166e-25	0	0	0
559	6	-1.97144e-28	1.5439e-28	5.69727e-29	-2.65764e-27	-9.88201e-27	1.31096e-26	300	610	0	8.78442e-29	8.52205e-30	-1.77942e-28	-1.77456e-28	8.91048e-27	2.04657e-27	300	200	0	-1.093e-28	1.62912e-28	-1.2097e-28	4.14953e-27	4.05658e-26	1.66719e-25	0	0	0
559	7	3.84991e-30	3.69562e-29	-1.5161e-28	-1.2116e-26	-8.78996e-27	8.00002e-28	300	610	0	1.6042e-28	5.39895e-29	-1.98145e-28	-1.17139e-27	1.21724e-26	3.44625e-27	300	200	0	1.6427e-28	9.09457e-29	-3.49755e-28	-1.41033e-25	1.00424e-25	-2.90257e-27	0	0	0
559	8	1.18953e-28	-3.49683e-29	-2.5346e-28	-1.61096e-26	-7.1141e-27	-6.37279e-27	300	610	0	1.83022e-28	7.36942e-29	-1.86137e-28	-1.60319e-27	1.25966e-26	3.84012e-27	300	200	0	3.01975e-28	3.87259e-29	-4.39596e-28	-2.07692e-25	1.22867e-25	-1.0008e-25	0	0	0
559	9	1.70949e-28	-7.21523e-29	-2.81799e-28	-1.6485e-26	-5.30238e-27	-9.73699e-27	300	610	0	1.74196e-28	7.62372e-29	-1.5704e-28	-1.66032e-27	1.13386e-26	3.60873e-27	300	200	0	3.45145e-28	4.08492e-30	-4.3884e-28	-2.21255e-25	1.21121e-25	-1.44021e-25	0	0	0
560	0	1.80463e-28	-8.49289e-29	-2.64496e-28	-1.47355e-26	-3.62856e-27	-1.05104e-26	300	610	0	1.48353e-28	6.86099e-29	-1.21588e-28	-1.49521e-27	9.26353e-27	3.04545e-27	300	200	0	3.28816e-28	-1.6319e-29	-3.86084e-28	-2.02674e-25	1.05677e-25	-1.52114e-25	0	0	0
560	1	1.64417e-28	-8.21492e-29	-2.23012e-28	-1.19727e-26	-2.23357e-27	-9.7019e-27	300	610	0	1.15807e-28	5.60446e-29	-8.67086e-29	-1.22201e-27	6.966e-27	2.35849e-27	300	200	0	2.80225e-28	-2.61046e-29	-3.09721e-28	-1.67827e-25	8.4198e-26	-1.38631e-25	0	0	0
560	2	1.35589e-28	-7.07568e-29	-1.72573e-28	-8.95682e-27	-1.16523e-27	-8.08037e-27	300	610	0	8.32878e-29	4.21382e-29	-5.63167e-29	-9.19246e-28	4.81451e-27	1.68234e-27	300	200	0	2.18877e-28	-2.86185e-29	-2.2889e-28	-1.27783e-25	6.18101e-26	-1.14351e-25	0	0	0
560	3	1.02849e-28	-5.57707e-29	-1.22998e-28	-6.15495e-27	-4.12057e-28	-6.18469e-27	300	610	0	5.46607e-29	2.91188e-29	-3.21285e-29	-6.35571e-28	3.0035e-27	1.093e-27	300	200	0	1.57509e-28	-2.66519e-29	-1.55126e-28	-8.95241e-26	4.15688e-26	-8.67572e-26	0	0	0
560	4	7.17625e-29	-4.05051e-29	-7.98298e-29	-3.81019e-27	7.01075e-29	-4.35739e-27	300	610	0	3.16846e-29	1.81616e-29	-1.43909e-29	-3.96696e-28	1.60416e-27	6.23849e-28	300	200	0	1.03447e-28	-2.23436e-29	-9.42207e-29	-5.68538e-26	2.4975e-26	-6.05487e-26	0	0	0
560	5	4.53335e-29	-2.6899e-29	-4.54927e-29	-2.00779e-27	3.3897e-28	-2.78727e-27	300	610	0	1.46968e-29	9.69639e-30	-2.47688e-30	-2.12059e-28	6.08356e-28	2.79732e-28	300	200	0	6.00303e-29	-1.72026e-29	-4.79696e-29	-3.12915e-26	1.24568e-26	-3.82611e-26	0	0	0
560	6	2.47332e-29	-1.58691e-29	-2.03267e-29	-7.32121e-28	4.53139e-28	-1.55222e-27	300	610	0	3.17748e-30	3.67327e-30	4.6684e-30	-8.06184e-29	-3.67157e-29	4.85295e-29	300	200	0	2.79107e-29	-1.21958e-29	-1.56583e-29	-1.28638e-26	3.7742e-27	-2.08852e-26	0	0	0
560	7	9.94024e-30	-7.6354e-30	-3.43401e-30	8.86131e-29	4.64755e-28	-6.57062e-28	300	610	0	-3.82442e-30	-2.27682e-31	8.21999e-30	4.56517e-30	-4.03223e-28	-9.01863e-29	300	200	0	6.11583e-30	-7.86309e-30	4.78598e-30	-7.34998e-28	-1.66782e-27	-8.40484e-27	0	0	0
560	8	2.49875e-31	-1.99112e-30	6.68789e-30	5.49931e-28	4.16023e-28	-6.40503e-29	300	610	0	-7.39421e-30	-2.44339e-30	9.28196e-30	5.29973e-29	-5.65873e-28	-1.59189e-28	300	200	0	-7.14433e-30	-4.43451e-30	1.59698e-29	6.32608e-27	-4.59788e-27	-2.27176e-28	0	0	0
560	9	-5.35141e-30	1.49146e-30	1.17101e-29	7.496e-28	3.38404e-28	2.84539e-28	300	610	0	-8.56508e-30	-3.426e-30	8.78589e-30	7.45248e-29	-5.91922e-28	-1.79882e-28	300	200	0	-1.39165e-29	-1.93455e-30	2.0496e-29	9.63162e-27	-5.73433e-27	4.50167e-27	0	0	0
561	0	-7.93385e-30	3.31595e-30	1.32015e-29	7.75029e-28	2.53431e-28	4.51036e-28	300	610	0	-8.21711e-30	-3.58249e-30	7.45318e-30	7.80168e-29	-5.36327e-28	-1.70334e-28	300	200	0	-1.6151e-29	-2.66541e-31	2.06547e-29	1.03838e-26	-5.70406e-27	6.68381e-27	0	0	0
561	1	-8.47271e-30	3.9696e-30	1.24851e-29	6.97247e-28	1.7436e-28	4.92989e-28	300	610	0	-7.03736e-30	-3.24534e-30	5.79833e-30	7.0723e-29	-4.40419e-28	-1.44536e-28	300	200	0	-1.55101e-29	7.24259e-31	1.82834e-29	9.57828e-27	-5.00659e-27	7.14156e-27	0	0	0
561	2	-7.77237e-30	3.87214e-30	1.05846e-29	5.69396e-28	1.0811e-28	4.58334e-28	300	610	0	-5.52003e-30	-2.66457e-30	4.15557e-30	5.80975e-29	-3.32768e-28	-1.12471e-28	300	200	0	-1.32924e-29	1.20757e-30	1.47402e-29	7.97317e-27	-4.00867e-27	6.55329e-27	0	0	0
561	3	-6.44305e-30	3.35445e-30	8.22996e-30	4.28002e-28	5.71303e-29	3.83764e-28	300	610	0	-3.98951e-30	-2.01297e-30	2.71561e-30	4.39117e-29	-2.31199e-28	-8.06257e-29	300	200	0	-1.04326e-29	1.34148e-30	1.09456e-29	6.0997e-27	-2.95698e-27	5.43375e-27	0	0	0
561	4	-4.91058e-30	2.65687e-30	5.89495e-30	2.95679e-28	2.10079e-29	2.95135e-28	300	610	0	-2.63389e-30	-1.39834e-30	1.56393e-30	3.05202e-29	-1.45237e-28	-5.27037e-29	300	200	0	-7.54447e-30	1.25853e-30	7.45888e-30	4.29532e-27	-1.99976e-27	4.14222e-27	0	0	0
561	5	-3.44402e-30	1.93903e-30	3.84961e-30	1.84347e-28	-2.26539e-30	2.08991e-28	300	610	0	-1.54044e-30	-8.78236e-31	7.15318e-31	1.9182e-29	-7.84977e-29	-3.03663e-29	300	200	0	-4.98447e-30	1.06079e-30	4.56492e-30	2.74577e-27	-1.21099e-27	2.9058e-27	0	0	0
561	6	-2.19021e-30	1.29512e-30	2.21466e-30	9.8358e-29	-1.53763e-29	1.34545e-28	300	610	0	-7.28109e-31	-4.74495e-31	1.42121e-31	1.03761e-29	-3.07667e-29	-1.3903e-29	300	200	0	-2.91832e-30	8.20629e-31	2.35678e-30	1.52749e-27	-6.13099e-28	1.84848e-27	0	0	0
561	7	-1.2082e-30	7.705e-31	1.01061e-30	3.71916e-29	-2.10812e-29	7.57008e-29	300	610	0	-1.74247e-31	-1.85792e-31	-2.04384e-31	4.07603e-30	3.44492e-31	-2.77979e-30	300	200	0	-1.38244e-30	5.84707e-31	8.06223e-31	6.44927e-28	-1.96246e-28	1.02018e-27	0	0	0
561	8	-4.99543e-31	3.77003e-31	1.97844e-31	-2.4102e-30	-2.18478e-29	3.2843e-29	300	610	0	1.64972e-31	2.34916e-33	-3.7924e-31	-3.21607e-32	1.81908e-29	3.94693e-30	300	200	0	-3.34571e-31	3.79352e-31	-1.81396e-31	6.06032e-29	6.68213e-29	4.22322e-28	0	0	0
561	9	-3.25424e-32	1.05813e-31	-2.93044e-31	-2.4892e-29	-1.96838e-29	4.2862e-30	300	610	0	3.40337e-31	1.10241e-31	-4.34558e-31	-2.39034e-30	2.62828e-29	7.3439e-30	300	200	0	3.07795e-31	2.16054e-31	-7.27602e-31	-2.8258e-28	2.10105e-28	2.82299e-29	0	0	0
562	0	2.3984e-31	-6.27233e-32	-5.40342e-31	-3.48501e-29	-1.60928e-29	-1.26436e-29	300	610	0	4.00587e-31	1.5913e-31	-4.14554e-31	-3.46118e-30	2.78017e-29	8.42141e-30	300	200	0	6.40427e-31	9.6407e-32	-9.54895e-31	-4.46203e-28	2.67437e-28	-2.0172e-28	0	0	0
562	1	3.67852e-31	-1.52145e-31	-6.18104e-31	-3.64206e-29	-1.21094e-29	-2.087e-29	300	610	0	3.87467e-31	1.68267e-31	-3.53627e-31	-3.66421e-30	2.53604e-29	8.03689e-30	300	200	0	7.55319e-31	1.61215e-32	-9.7173e-31	-4.8708e-28	2.68515e-28	-3.0988e-28	0	0	0
562	2	3.97595e-31	-1.85419e-31	-5.8912e-31	-3.29813e-29	-8.37548e-30	-2.31115e-29	300	610	0	3.33729e-31	1.53458e-31	-2.76435e-31	-3.34407e-30	2.09331e-29	6.8576e-30	300	200	0	7.31324e-31	-3.19608e-32	-8.65555e-31	-4.5251e-28	2.37121e-28	-3.35121e-28	0	0	0
562	3	3.67293e-31	-1.82443e-31	-5.02217e-31	-2.70717e-29	-5.23007e-30	-2.16449e-29	300	610	0	2.63043e-31	1.26648e-31	-1.99096e-31	-2.76131e-30	1.58919e-29	5.36197e-30	300	200	0	6.30335e-31	-5.57953e-32	-7.01314e-31	-3.78683e-28	1.908e-28	-3.09678e-28	0	0	0
562	4	3.0608e-31	-1.58981e-31	-3.92376e-31	-2.04463e-29	-2.79805e-30	-1.8221e-29	300	610	0	1.9104e-31	9.61338e-32	-1.30893e-31	-2.09704e-30	1.10987e-29	3.86278e-30	300	200	0	4.9712e-31	-6.28468e-32	-5.23269e-31	-2.91088e-28	1.41419e-28	-2.58129e-28	0	0	0
562	5	2.34393e-31	-1.26536e-31	-2.82441e-31	-1.41993e-29	-1.06616e-30	-1.408e-29	300	610	0	1.26866e-31	6.71281e-32	-7.60732e-32	-1.46509e-30	7.01965e-30	2.54028e-30	300	200	0	3.61259e-31	-5.94081e-32	-3.58515e-31	-2.0602e-28	9.61674e-29	-1.97715e-28	0	0	0
562	6	1.65231e-31	-9.27959e-32	-1.8556e-31	-8.91468e-30	5.67021e-32	-1.00205e-29	300	610	0	7.48429e-32	4.24478e-32	-3.54849e-32	-9.27077e-31	3.83746e-30	1.47704e-30	300	200	0	2.40074e-31	-5.03481e-32	-2.21045e-31	-1.32547e-28	5.86841e-29	-1.39407e-28	0	0	0
562	7	1.05767e-31	-6.23333e-32	-1.07735e-31	-4.81343e-30	6.95534e-31	-6.49172e-30	300	610	0	3.60092e-32	2.3197e-32	-7.91783e-33	-5.07214e-31	1.55033e-30	6.89626e-31	300	200	0	1.41776e-31	-3.91363e-32	-1.15653e-31	-7.4501e-29	3.01364e-29	-8.92624e-29	0	0	0
562	8	5.89674e-32	-3.73871e-32	-5.01443e-32	-1.88152e-30	9.79907e-31	-3.6889e-30	300	610	0	9.38848e-33	9.36312e-33	8.8759e-33	-2.05341e-31	5.04984e-32	1.54683e-31	300	200	0	6.83559e-32	-2.8024e-32	-4.12684e-32	-3.22449e-29	1.01298e-29	-4.97892e-29	0	0	0
562	9	2.50297e-32	-1.85868e-32	-1.10541e-32	2.85082e-32	1.02658e-30	-1.6376e-30	300	610	0	-7.03644e-33	2.9299e-34	1.74733e-32	-7.29558e-33	-8.17852e-31	-1.71324e-31	300	200	0	1.79933e-32	-1.82938e-32	6.41917e-33	-4.10523e-30	-2.5807e-30	-2.11579e-29	0	0	0
563	0	2.53308e-33	-5.56149e-33	1.27388e-32	1.12329e-30	9.31018e-31	-2.62963e-31	300	610	0	-1.5641e-32	-4.95681e-33	2.03331e-32	1.07441e-31	-1.2196e-30	-3.38336e-31	300	200	0	-1.31079e-32	-1.05183e-32	3.30719e-32	1.25632e-29	-9.58098e-30	-2.17377e-30	0	0	0
563	1	-1.07034e-32	2.59048e-33	2.48998e-32	1.61881e-30	7.65075e-31	5.58738e-31	300	610	0	-1.87234e-32	-7.38419e-33	1.95531e-32	1.606e-31	-1.30518e-30	-3.9402e-31	300	200	0	-2.94268e-32	-4.79372e-33	4.4453e-32	2.06488e-29	-1.24635e-29	9.00036e-30	0	0	0
563	2	-1.70376e-32	6.96861e-33	2.89231e-32	1.71071e-30	5.78451e-31	9.6456e-31	300	610	0	-1.82633e-32	-7.89942e-33	1.67734e-32	1.72017e-31	-1.19877e-30	-3.79059e-31	300	200	0	-3.53009e-32	-9.30814e-34	4.56966e-32	2.28358e-29	-1.26348e-29	1.43519e-29	0	0	0
563	3	-1.86481e-32	8.65499e-33	2.7788e-32	1.55958e-30	4.02186e-31	1.08288e-30	300	610	0	-1.58214e-32	-7.25383e-33	1.31753e-32	1.58074e-31	-9.94657e-31	-3.25264e-31	300	200	0	-3.44695e-32	1.40116e-33	4.09633e-32	2.13706e-29	-1.12269e-29	1.57176e-29	0	0	0
563	4	-1.73507e-32	8.59268e-33	2.38222e-32	1.28675e-30	2.52893e-31	1.02181e-30	300	610	0	-1.25311e-32	-6.01781e-33	9.53562e-33	1.31211e-31	-7.58699e-31	-2.55556e-31	300	200	0	-2.98818e-32	2.57488e-33	3.33579e-32	1.79802e-29	-9.07884e-30	1.46289e-29	0	0	0
563	5	-1.45361e-32	7.5324e-33	1.87018e-32	9.76462e-31	1.36906e-31	8.64857e-31	300	610	0	-9.14539e-33	-4.5897e-33	6.30588e-33	1.00123e-31	-5.32557e-31	-1.85012e-31	300	200	0	-2.36815e-32	2.94271e-33	2.50077e-32	1.38871e-29	-6.76125e-30	1.22587e-29	0	0	0
563	6	-1.11847e-32	6.02475e-33	1.3528e-32	6.81629e-31	5.38986e-32	6.715e-31	300	610	0	-6.10857e-33	-3.22144e-33	3.69683e-33	7.03105e-32	-3.39013e-31	-1.224e-31	300	200	0	-1.72932e-32	2.80331e-33	1.72248e-32	9.87792e-30	-4.62247e-30	9.43445e-30	0	0	0
563	7	-7.9242e-33	4.43964e-33	8.94011e-33	4.30824e-31	-2.51878e-34	4.80261e-31	300	610	0	-3.63447e-33	-2.05078e-33	1.75564e-33	4.47847e-32	-1.8728e-31	-7.18153e-32	300	200	0	-1.15587e-32	2.38886e-33	1.06958e-32	6.39487e-30	-2.84144e-30	6.68576e-30	0	0	0
563	8	-5.10475e-33	2.99899e-33	5.23611e-33	2.35229e-31	-3.13553e-32	3.1304e-31	300	610	0	-1.77898e-33	-1.13335e-33	4.29816e-34	2.47647e-32	-7.76702e-32	-3.41802e-32	300	200	0	-6.88373e-33	1.86563e-33	5.66592e-33	3.62953e-30	-1.47838e-30	4.30824e-30	0	0	0
563	9	-2.87505e-33	1.81316e-33	2.48179e-33	9.46874e-32	-4.55008e-32	1.79566e-31	300	610	0	-5.00463e-34	-4.7097e-34	-3.8414e-34	1.02943e-32	-5.34834e-33	-8.48026e-33	300	200	0	-3.37551e-33	1.34219e-33	2.09765e-33	1.60647e-30	-5.1812e-31	2.42761e-30	0	0	0
564	0	-1.25029e-33	9.15247e-34	6.01816e-34	2.54918e-33	-4.82116e-32	8.14116e-32	300	610	0	2.93811e-34	-3.42744e-35	-8.06683e-34	7.36845e-34	3.69042e-32	7.29129e-33	300	200	0	-9.56482e-34	8.80972e-34	-2.04868e-34	2.51344e-31	9.60641e-32	1.05691e-30	0	0	0
564	1	-1.67156e-34	2.89925e-34	-5.51329e-34	-5.07758e-32	-4.40277e-32	1.52736e-32	300	610	0	7.14941e-34	2.20529e-34	-9.53608e-34	-4.85997e-33	5.68094e-32	1.54736e-32	300	200	0	5.47784e-34	5.10454e-34	-1.50494e-33	-5.58167e-31	4.37969e-31	1.42861e-31	0	0	0
564	2	4.75312e-34	-1.0411e-34	-1.14902e-33	-7.54206e-32	-3.63822e-32	-2.456e-32	300	610	0	8.71372e-34	3.4033e-34	-9.24174e-34	-7.51542e-33	6.14531e-32	1.83195e-32	300	200	0	1.34668e-33	2.3622e-34	-2.07319e-33	-9.57333e-31	5.82388e-31	-3.99589e-31	0	0	0
564	3	7.87637e-34	-3.18192e-34	-1.35586e-33	-8.06171e-32	-2.76625e-32	-4.45039e-32	300	610	0	8.57146e-34	3.68235e-34	-7.96243e-34	-8.16504e-33	5.67053e-32	1.77649e-32	300	200	0	1.64478e-33	5.00429e-35	-2.1521e-33	-1.0727e-30	5.95724e-31	-6.63614e-31	0	0	0
564	4	8.72677e-34	-4.03308e-34	-1.31289e-33	-7.39733e-32	-1.93698e-32	-5.06116e-32	300	610	0	7.46874e-34	3.40074e-34	-6.26047e-34	-7.58332e-33	4.70328e-32	1.53353e-32	300	200	0	1.61955e-33	-6.32341e-35	-1.93894e-33	-1.01066e-30	5.31605e-31	-7.35954e-31	0	0	0
564	5	8.16625e-34	-4.04168e-34	-1.13071e-33	-6.12503e-32	-1.23162e-32	-4.8007e-32	300	610	0	5.95158e-34	2.83262e-34	-4.50655e-34	-6.35815e-33	3.55613e-32	1.21397e-32	300	200	0	1.41178e-33	-1.20906e-34	-1.58136e-33	-8.53274e-31	4.29888e-31	-6.89312e-31	0	0	0
564	6	6.85842e-34	-3.56558e-34	-8.89176e-34	-4.64556e-32	-6.8195e-33	-4.06709e-32	300	610	0	4.38652e-34	2.17166e-34	-2.91721e-34	-4.89787e-33	2.4276e-32	8.91783e-33	300	200	0	1.12449e-33	-1.39393e-34	-1.1809e-33	-6.58786e-31	3.1775e-31	-5.79665e-31	0	0	0
564	7	5.27424e-34	-2.86868e-34	-6.40937e-34	-3.21077e-32	-2.8738e-33	-3.14553e-32	300	610	0	2.99351e-34	1.54259e-34	-1.59557e-34	-3.45652e-33	1.42805e-32	6.10931e-33	300	200	0	8.26775e-34	-1.32608e-34	-8.00494e-34	-4.64813e-31	2.1187e-31	-4.46727e-31	0	0	0
564	8	3.71853e-34	-2.12944e-34	-4.16734e-34	-1.95715e-32	-2.85413e-34	-2.22302e-32	300	610	0	1.88196e-34	1.01611e-34	-5.69273e-35	-2.16684e-33	6.06236e-33	3.92833e-33	300	200	0	5.6005e-34	-1.11333e-34	-4.73661e-34	-2.92675e-31	1.20993e-31	-3.16171e-31	0	0	0
564	9	2.36536e-34	-1.45595e-34	-2.31163e-34	-9.39536e-33	1.22716e-33	-1.40878e-32	300	610	0	1.08377e-34	6.2347e-35	1.77096e-35	-1.07422e-33	-2.65862e-34	2.43026e-33	300	200	0	3.44914e-34	-8.32477e-35	-2.13454e-34	-1.51933e-31	4.84415e-32	-2.02595e-31	0	0	0
565	0	1.29437e-34	-9.02828e-35	-8.80439e-35	-1.61473e-33	1.96578e-33	-7.55741e-33	300	610	0	5.80448e-35	3.69166e-35	6.76509e-35	-1.68052e-34	-4.76491e-33	1.56487e-33	300	200	0	1.87481e-34	-5.33662e-35	-2.0393e-35	-4.4521e-32	-5.68034e-33	-1.12568e-31	0	0	0
565	1	5.23202e-35	-4.87215e-35	1.50463e-35	3.99686e-33	2.21153e-33	-2.80022e-33	300	610	0	3.23049e-35	2.40565e-35	9.60605e-35	5.91131e-34	-7.51155e-33	1.21407e-33	300	200	0	8.46251e-35	-2.46649e-35	1.11107e-34	3.17944e-32	-4.2694e-32	-4.73619e-32	0	0	0
565	2	3.38257e-36	-2.02222e-35	8.32008e-35	7.73262e-33	2.20301e-33	2.3146e-34	300	610	0	2.45252e-35	2.14353e-35	1.04696e-34	1.24878e-33	-8.4864e-33	1.2147e-33	300	200	0	2.79078e-35	1.21307e-36	1.87897e-34	8.07313e-32	-6.3992e-32	-5.15833e-33	0	0	0
565	3	-2.08224e-35	-2.7307e-36	1.21573e-34	9.81011e-33	2.12726e-33	1.67583e-33	300	610	0	2.70523e-35	2.60003e-35	9.31846e-35	1.83697e-33	-7.50629e-33	1.36922e-33	300	200	0	6.22985e-36	2.32696e-35	2.14758e-34	1.0556e-31	-7.01053e-32	1.73172e-32	0	0	0
565	4	-2.41305e-35	6.44361e-36	1.33627e-34	1.02762e-32	2.11768e-33	1.68502e-33	300	610	0	3.14991e-35	3.40799e-35	5.88141e-35	2.35779e-33	-4.20238e-33	1.44819e-33	300	200	0	7.36866e-36	4.05235e-35	1.92441e-34	1.07855e-31	-6.01708e-32	2.371e-32	0	0	0
565	5	-1.01207e-35	1.01615e-35	1.20148e-34	8.95528e-33	2.2543e-33	3.87451e-34	300	610	0	2.87861e-35	4.13165e-35	-3.14891e-36	2.76871e-33	1.951e-33	1.18924e-33	300	200	0	1.86654e-35	5.14781e-35	1.16999e-34	8.68553e-32	-3.17903e-32	1.74365e-32	0	0	0
565	6	1.80103e-35	1.11919e-35	7.89307e-35	5.43955e-33	2.56294e-33	-2.11397e-33	300	610	0	9.14333e-36	4.25202e-35	-9.8551e-35	2.97028e-33	1.15482e-32	2.98372e-34	300	200	0	2.71536e-35	5.37122e-35	-1.96202e-35	3.94256e-32	1.86938e-32	1.48309e-33	0	0	0
565	7	5.71415e-35	1.20858e-35	5.14465e-36	-8.72915e-34	3.01159e-33	-5.71101e-33	300	610	0	-3.77015e-35	3.15542e-35	-2.32747e-34	2.7972e-33	2.50928e-32	-1.54001e-33	300	200	0	1.944e-35	4.364e-35	-2.27603e-34	-3.93922e-32	9.5452e-32	-2.1475e-32	0	0	0
565	8	1.03571e-34	1.51191e-35	-1.07591e-34	-1.0684e-32	3.50313e-33	-1.02296e-32	300	610	0	-1.2191e-34	1.38082e-36	-4.08177e-34	2.01536e-33	4.2754e-32	-4.63716e-33	300	200	0	-1.83397e-35	1.65e-35	-5.15768e-34	-1.55142e-31	2.01868e-31	-4.87128e-32	0	0	0
565	9	1.52092e-34	2.22425e-35	-2.65301e-34	-2.46307e-32	3.86547e-33	-1.53433e-32	300	610	0	-2.52251e-34	-5.55801e-35	-6.21015e-34	3.29008e-34	6.40298e-32	-9.25068e-33	300	200	0	-1.00159e-34	-3.33376e-35	-8.86317e-34	-3.11939e-31	3.38598e-31	-7.69214e-32	0	0	0
566	0	1.94915e-34	3.49823e-35	-4.70797e-34	-4.30348e-32	3.84149e-33	-2.0465e-32	300	610	0	-4.33908e-34	-1.46612e-34	-8.56884e-34	-2.59624e-33	8.73165e-32	-1.55048e-32	300	200	0	-2.38993e-34	-1.1163e-34	-1.32768e-33	-5.09552e-31	5.00934e-31	-1.01575e-31	0	0	0
566	1	2.20558e-34	5.42455e-35	-7.19739e-34	-6.55541e-32	3.08329e-33	-2.46285e-32	300	610	0	-6.65194e-34	-2.77203e-34	-1.08577e-33	-7.0876e-33	1.09402e-31	-2.32748e-32	300	200	0	-4.44636e-34	-2.22957e-34	-1.8055e-33	-7.39537e-31	6.7548e-31	-1.16292e-31	0	0	0
566	2	2.12933e-34	7.99936e-35	-9.95609e-34	-9.07314e-32	1.15707e-33	-2.63734e-32	300	610	0	-9.33081e-34	-4.48726e-34	-1.25654e-33	-1.33887e-32	1.24932e-31	-3.20338e-32	300	200	0	-7.20149e-34	-3.68733e-34	-2.25215e-33	-9.8045e-31	8.36303e-31	-1.123e-31	0	0	0
566	3	1.50909e-34	1.10767e-34	-1.26377e-33	-1.15456e-31	-2.43276e-33	-2.36602e-32	300	610	0	-1.20764e-33	-6.55198e-34	-1.29198e-33	-2.15457e-32	1.25927e-31	-4.06674e-32	300	200	0	-1.05673e-33	-5.44431e-34	-2.55575e-33	-1.19243e-30	9.40941e-31	-7.8183e-32	0	0	0
566	4	8.76661e-36	1.43066e-34	-1.46504e-33	-1.3438e-31	-8.18983e-33	-1.38526e-32	300	610	0	-1.4358e-33	-8.79107e-34	-1.08544e-33	-3.12506e-32	1.01497e-31	-4.72706e-32	300	200	0	-1.42704e-33	-7.36041e-34	-2.55049e-33	-1.31173e-30	9.26951e-31	-1.22797e-34	0	0	0
566	5	-2.41958e-34	1.70633e-34	-1.50987e-33	-1.39372e-31	-1.65308e-32	6.18304e-33	300	610	0	-1.5352e-33	-1.08653e-33	-5.01342e-34	-4.16437e-32	3.7957e-32	-4.89582e-32	300	200	0	-1.77715e-33	-9.15895e-34	-2.01121e-33	-1.24626e-30	7.10092e-31	1.3709e-31	0	0	0
566	6	-6.286e-34	1.83733e-34	-1.27436e-33	-1.19151e-31	-2.76381e-32	3.97963e-32	300	610	0	-1.38956e-33	-1.222e-33	6.1807e-34	-5.10843e-32	-8.04074e-32	-4.17371e-32	300	200	0	-2.01816e-33	-1.03827e-33	-6.56292e-34	-8.73819e-31	1.85714e-31	3.47936e-31	0	0	0
566	7	-1.17083e-33	1.68591e-34	-6.00804e-34	-5.93024e-32	-4.12509e-32	9.00162e-32	300	610	0	-8.47706e-34	-1.20411e-33	2.43632e-33	-5.69136e-32	-2.6957e-31	-2.05138e-32	300	200	0	-2.01854e-33	-1.03552e-33	1.83552e-33	-4.51465e-32	-7.64587e-31	6.42597e-31	0	0	0
566	8	-1.87087e-33	1.07238e-34	6.9463e-34	5.70454e-32	-5.63944e-32	1.58682e-31	300	610	0	2.71022e-34	-9.23097e-34	5.09303e-33	-5.52548e-32	-5.42641e-31	2.06639e-32	300	200	0	-1.59985e-33	-8.15859e-34	5.78766e-33	1.40496e-30	-2.25854e-30	1.02162e-30	0	0	0
566	9	-2.70002e-33	-2.18918e-35	2.80293e-33	2.47531e-31	-7.1055e-32	2.45181e-31	300	610	0	2.1611e-33	-2.42706e-34	8.6572e-33	-4.09164e-32	-9.0503e-31	8.80086e-32	300	200	0	-5.38927e-34	-2.64597e-34	1.14601e-32	3.63514e-30	-4.38826e-30	1.46861e-30	0	0	0
567	0	-3.58176e-33	-2.42177e-34	5.88786e-33	5.27466e-31	-8.18307e-32	3.44756e-31	300	610	0	5.00076e-33	9.9121e-34	1.30607e-32	-7.49758e-33	-1.34763e-30	1.86899e-31	300	200	0	1.41901e-33	7.49034e-34	1.89486e-32	6.75966e-30	-7.18214e-30	1.94108e-30	0	0	0
567	1	-4.37212e-33	-5.75327e-34	1.00318e-32	9.04938e-31	-8.36109e-32	4.46425e-31	300	610	0	8.90308e-33	2.93196e-33	1.8011e-32	5.21781e-32	-1.83795e-30	3.20147e-31	300	200	0	4.53096e-33	2.35663e-33	2.80429e-32	1.07918e-29	-1.05519e-29	2.35994e-30	0	0	0
567	2	-4.83977e-33	-1.03567e-33	1.51585e-32	1.37379e-30	-6.9373e-32	5.30658e-31	300	610	0	1.38444e-32	5.69959e-33	2.2886e-32	1.45148e-31	-2.30962e-30	4.8552e-31	300	200	0	9.0046e-33	4.66392e-33	3.80445e-32	1.55667e-29	-1.42246e-29	2.59874e-30	0	0	0
567	3	-4.64922e-33	-1.62174e-33	2.09316e-32	1.90435e-30	-3.02255e-32	5.67105e-31	300	610	0	1.9568e-32	9.33147e-33	2.6619e-32	2.76748e-31	-2.65103e-30	6.72474e-31	300	200	0	1.49187e-32	7.70972e-33	4.75506e-32	2.06432e-29	-1.76625e-29	2.47493e-30	0	0	0
567	4	-3.35349e-33	-2.30492e-33	2.66318e-32	2.43223e-30	4.41307e-32	5.12885e-31	300	610	0	2.54653e-32	1.37133e-32	2.75918e-32	4.48247e-31	-2.69512e-30	8.58191e-31	300	200	0	2.21118e-32	1.14084e-32	5.42236e-32	2.51919e-29	-1.99794e-29	1.74618e-30	0	0	0
567	5	-4.04318e-34	-3.01526e-33	3.10234e-32	2.84601e-30	1.64306e-31	3.12218e-31	300	610	0	3.04417e-32	1.8491e-32	2.35623e-32	6.53581e-31	-2.21291e-30	1.00325e-30	300	200	0	3.00374e-32	1.54757e-32	5.45856e-32	2.78791e-29	-1.98661e-29	1.16474e-31	0	0	0
567	6	4.80903e-33	-3.62554e-33	3.22283e-32	2.97551e-30	3.39255e-31	-1.01547e-31	300	610	0	3.27847e-32	2.29663e-32	1.16677e-32	8.75182e-31	-9.15332e-31	1.0475e-30	300	200	0	3.75937e-32	1.93407e-32	4.3896e-32	2.67718e-29	-1.55494e-29	-2.74226e-30	0	0	0
567	7	1.28793e-32	-3.93521e-33	2.76409e-32	2.58372e-30	5.73191e-31	-8.00143e-31	300	610	0	3.00612e-32	2.59877e-32	-1.14397e-32	1.07913e-30	1.53132e-30	9.07259e-31	300	200	0	4.29405e-32	2.20524e-32	1.62013e-32	1.92944e-29	-4.81702e-30	-7.14577e-30	0	0	0
567	8	2.4245e-32	-3.65778e-33	1.39305e-32	1.36653e-30	8.61211e-31	-1.84927e-30	300	610	0	1.90908e-32	2.58537e-32	-4.92576e-32	1.21007e-30	5.46918e-30	4.752e-31	300	200	0	4.33358e-32	2.21959e-32	-3.53271e-32	2.28807e-30	1.48484e-29	-1.33229e-29	0	0	0
567	9	3.89856e-32	-2.41675e-33	-1.28045e-32	-1.03388e-30	1.18357e-30	-3.29053e-30	300	610	0	-3.94872e-33	2.02595e-32	-1.04819e-31	1.18688e-30	1.11841e-29	-3.7481e-31	300	200	0	3.50369e-32	1.78427e-32	-1.17624e-31	-2.77651e-29	4.5973e-29	-2.1304e-29	0	0	0
568	0	5.65392e-32	2.42891e-34	-5.66488e-32	-4.99446e-30	1.49882e-30	-5.11493e-30	300	610	0	-4.3202e-32	6.32854e-33	-1.7972e-31	9.00445e-31	1.88047e-29	-1.77549e-30	300	200	0	1.33373e-32	6.57143e-33	-2.36369e-31	-7.42784e-29	9.0574e-29	-3.07675e-29	0	0	0
568	1	7.53456e-32	4.8184e-33	-1.21159e-31	-1.08473e-29	1.73632e-30	-7.2274e-30	300	610	0	-1.02516e-31	-1.92136e-32	-2.72726e-31	2.15526e-31	2.81596e-29	-3.84349e-30	300	200	0	-2.71701e-32	-1.43952e-32	-3.93885e-31	-1.39775e-28	1.49366e-28	-4.08471e-29	0	0	0
568	2	9.2431e-32	1.17773e-32	-2.08236e-31	-1.87777e-29	1.78934e-30	-9.40287e-30	300	610	0	-1.84421e-31	-5.96543e-32	-3.77935e-31	-1.02043e-30	3.85911e-29	-6.64331e-30	300	200	0	-9.19896e-32	-4.7877e-32	-5.86172e-31	-2.24707e-28	2.20647e-28	-4.9908e-29	0	0	0
568	3	1.0298e-31	2.14386e-32	-3.16507e-31	-2.8677e-29	1.51052e-30	-1.12368e-29	300	610	0	-2.88633e-31	-1.17622e-31	-4.82553e-31	-2.9585e-30	4.87319e-29	-1.01354e-29	300	200	0	-1.85653e-31	-9.6183e-32	-7.99059e-31	-3.25832e-28	2.98872e-28	-5.53182e-29	0	0	0
568	4	9.99735e-32	3.37966e-32	-4.39186e-31	-3.99481e-29	7.12335e-31	-1.20963e-29	300	610	0	-4.10036e-31	-1.94052e-31	-5.64446e-31	-5.71585e-30	5.62642e-29	-1.41073e-29	300	200	0	-3.10062e-31	-1.60256e-31	-1.00363e-30	-4.34149e-28	3.72949e-28	-5.3257e-29	0	0	0
568	5	7.40131e-32	4.82825e-32	-5.61488e-31	-5.12677e-29	-8.23641e-31	-1.1083e-29	300	610	0	-5.36161e-31	-2.86746e-31	-5.89835e-31	-9.32638e-30	5.76977e-29	-1.80903e-29	300	200	0	-4.62148e-31	-2.38464e-31	-1.15132e-30	-5.32515e-28	4.24454e-28	-3.86282e-29	0	0	0
568	6	1.3513e-32	6.34652e-32	-6.57771e-31	-6.03244e-29	-3.32434e-30	-7.02222e-30	300	610	0	-6.44347e-31	-3.88506e-31	-5.11682e-31	-1.36721e-29	4.82264e-29	-2.12664e-29	300	200	0	-6.30834e-31	-3.25041e-31	-1.16945e-30	-5.93175e-28	4.26018e-28	-5.17454e-30	0	0	0
568	7	-9.45156e-32	7.67117e-32	-6.88836e-31	-6.35675e-29	-6.98438e-30	1.49671e-30	300	610	0	-6.98896e-31	-4.84932e-31	-2.69647e-31	-1.83954e-29	2.17528e-29	-2.23807e-29	300	200	0	-7.93412e-31	-4.0822e-31	-9.58483e-31	-5.75677e-28	3.40397e-28	5.40837e-29	0	0	0
568	8	-2.62808e-31	8.38438e-32	-6.00025e-31	-5.60263e-29	-1.19019e-29	1.60031e-29	300	610	0	-6.48846e-31	-5.52085e-31	2.07234e-31	-2.2796e-29	-2.8803e-29	-1.96778e-29	300	200	0	-9.11654e-31	-4.68241e-31	-3.92791e-31	-4.25866e-28	1.20892e-28	1.45935e-28	0	0	0
568	9	-5.01018e-31	7.8862e-32	-3.21134e-31	-3.12922e-29	-1.79868e-29	3.79153e-29	300	610	0	-4.27246e-31	-5.54399e-31	9.93691e-31	-2.57228e-29	-1.10761e-28	-1.08961e-29	300	200	0	-9.28264e-31	-4.75537e-31	6.72557e-31	-7.69941e-29	-2.85958e-28	2.75428e-28	0	0	0
569	0	-8.11438e-31	5.38441e-32	2.30528e-31	1.82162e-29	-2.48403e-29	6.81644e-29	300	610	0	4.67737e-32	-4.43461e-31	2.1555e-30	-2.54792e-29	-2.3034e-28	6.63706e-30	300	200	0	-7.64664e-31	-3.89617e-31	2.38603e-30	5.45757e-28	-9.34285e-28	4.43539e-28	0	0	0
569	1	-1.18308e-30	-8.3445e-34	1.14222e-30	1.00548e-28	-3.16093e-29	1.06641e-28	300	610	0	8.61526e-31	-1.5855e-31	3.72923e-30	-1.9772e-29	-3.90557e-28	3.57559e-29	300	200	0	-3.21553e-31	-1.59384e-31	4.87145e-30	1.51572e-27	-1.86817e-27	6.43955e-28	0	0	0
569	2	-1.58414e-30	-9.57626e-32	2.49104e-30	2.22895e-28	-3.6828e-29	1.51449e-28	300	610	0	2.09996e-30	3.69867e-31	5.69307e-30	-5.74553e-30	-5.88232e-28	7.8987e-29	300	200	0	5.15819e-31	2.74104e-31	8.18411e-30	2.88846e-27	-3.10505e-27	8.59e-28	0	0	0
569	3	-1.95319e-30	-2.41011e-31	4.32046e-30	3.8947e-28	-3.82677e-29	1.97977e-28	300	610	0	3.81847e-30	1.21223e-30	7.92819e-30	1.98418e-29	-8.10063e-28	1.37799e-28	300	200	0	1.86528e-30	9.71222e-31	1.22487e-29	4.67705e-27	-4.61246e-27	1.0549e-27	0	0	0
569	4	-2.19006e-30	-4.43661e-31	6.60642e-30	5.98427e-28	-3.28365e-29	2.37848e-28	300	610	0	6.01563e-30	2.42597e-30	1.01717e-29	6.02307e-29	-1.02791e-27	2.11514e-28	300	200	0	3.82557e-30	1.98231e-30	1.67781e-29	6.81806e-27	-6.2778e-27	1.17686e-27	0	0	0
569	5	-2.14789e-30	-7.04126e-31	9.2124e-30	8.37769e-28	-1.65809e-29	2.57874e-28	300	610	0	8.58966e-30	4.03392e-30	1.19644e-29	1.17988e-28	-1.19365e-27	2.95865e-28	300	200	0	6.44177e-30	3.3298e-30	2.11768e-29	9.12803e-27	-7.87248e-27	1.14496e-27	0	0	0
569	6	-1.62915e-30	-1.01113e-30	1.18346e-29	1.08033e-27	1.51304e-29	2.39231e-28	300	610	0	1.12854e-29	5.99411e-30	1.26015e-29	1.93979e-28	-1.2344e-27	3.81222e-28	300	200	0	9.65626e-30	4.98298e-30	2.44361e-29	1.12529e-26	-9.01359e-27	8.52045e-28	0	0	0
569	7	-3.89089e-31	-1.33543e-30	1.39412e-29	1.27818e-27	6.71477e-29	1.57197e-28	300	610	0	1.36339e-29	8.16045e-30	1.10964e-29	2.85922e-28	-1.04931e-27	4.50629e-28	300	200	0	1.32448e-29	6.82502e-30	2.50376e-29	1.26151e-26	-9.1292e-27	1.659e-28	0	0	0
569	8	1.84841e-30	-1.62256e-30	1.47143e-29	1.35725e-27	1.43696e-28	-1.80809e-29	300	610	0	1.48913e-29	1.02361e-29	6.17773e-30	3.86547e-28	-5.09786e-28	4.77903e-28	300	200	0	1.67397e-29	8.61356e-30	2.0892e-29	1.23685e-26	-7.43719e-27	-1.0619e-27	0	0	0
569	9	5.35674e-30	-1.78548e-30	1.30076e-29	1.21333e-27	2.47037e-28	-3.19188e-28	300	610	0	1.39904e-29	1.17237e-29	-3.65832e-30	4.81404e-28	5.34305e-28	4.26239e-28	300	200	0	1.93471e-29	9.93818e-30	9.34928e-30	9.37474e-27	-2.9521e-27	-2.97718e-27	0	0	0
570	0	1.03479e-29	-1.69861e-30	7.34193e-30	7.11405e-28	3.75549e-28	-7.76707e-28	300	610	0	9.5223e-30	1.18798e-29	-2.00073e-29	5.46562e-28	2.23947e-27	2.47994e-28	300	200	0	1.98702e-29	1.01812e-29	-1.26654e-29	2.22377e-27	5.46088e-27	-5.69103e-27	0	0	0
570	1	1.68831e-29	-1.19528e-30	-4.03472e-30	-3.09098e-28	5.21191e-28	-1.4114e-27	300	610	0	-2.23524e-31	9.68799e-30	-4.4294e-29	5.46551e-28	4.74085e-27	-1.1345e-28	300	200	0	1.66596e-29	8.49272e-30	-4.83287e-29	-1.06749e-26	1.8961e-26	-9.23103e-27	0	0	0
570	2	2.47487e-29	-7.19808e-32	-2.29852e-29	-2.01994e-27	6.66426e-28	-2.22263e-27	300	610	0	-1.71279e-29	3.86681e-30	-7.73502e-29	4.33196e-28	8.10834e-27	-7.18575e-28	300	200	0	7.62083e-30	3.79483e-30	-1.00335e-28	-3.08956e-26	3.85096e-26	-1.34739e-26	0	0	0
570	3	3.32971e-29	1.89667e-30	-5.1179e-29	-4.5767e-27	7.80837e-28	-3.17269e-27	300	610	0	-4.29775e-29	-7.05968e-30	-1.18804e-28	1.4621e-28	1.2284e-26	-1.62205e-27	300	200	0	-9.6804e-30	-5.16301e-30	-1.69983e-28	-5.96584e-26	6.45245e-26	-1.80594e-26	0	0	0
570	4	4.12605e-29	4.92739e-30	-8.96032e-29	-8.07458e-27	8.17909e-28	-4.16719e-27	300	610	0	-7.90251e-29	-2.45999e-29	-1.66269e-28	-3.83258e-28	1.69992e-26	-2.85708e-27	300	200	0	-3.77646e-29	-1.96726e-29	-2.55872e-28	-9.73138e-26	9.63914e-26	-2.22899e-26	0	0	0
570	5	4.6555e-29	9.17689e-30	-1.37853e-28	-1.2484e-26	7.12782e-28	-5.03278e-27	300	610	0	-1.25335e-28	-5.00062e-29	-2.14344e-28	-1.22467e-27	2.16754e-26	-4.41269e-27	300	200	0	-7.87799e-29	-4.08293e-29	-3.52197e-28	-1.42627e-25	1.31829e-25	-2.50258e-26	0	0	0
570	6	4.61097e-29	1.4665e-29	-1.93186e-28	-1.75644e-26	3.82131e-28	-5.49466e-27	300	610	0	-1.7989e-28	-8.38251e-29	-2.53513e-28	-2.43417e-27	2.53138e-26	-6.20328e-27	300	200	0	-1.33781e-28	-6.91601e-29	-4.46699e-28	-1.91864e-25	1.66127e-25	-2.45949e-26	0	0	0
570	7	3.57737e-29	2.11693e-29	-2.49367e-28	-2.27583e-26	-2.72204e-28	-5.15859e-27	300	610	0	-2.37474e-28	-1.25263e-28	-2.69068e-28	-4.03307e-27	2.63927e-26	-8.03127e-27	300	200	0	-2.017e-28	-1.04094e-28	-5.18435e-28	-2.37715e-25	1.91332e-25	-1.87452e-26	0	0	0
570	8	1.03783e-29	2.80923e-29	-2.9537e-28	-2.70728e-26	-1.35383e-27	-3.50436e-27	300	610	0	-2.88385e-28	-1.7136e-28	-2.40328e-28	-5.97767e-27	2.27963e-26	-9.54525e-27	300	200	0	-2.78006e-28	-1.43268e-28	-5.35697e-28	-2.68168e-25	1.95496e-25	-4.68383e-27	0	0	0
570	9	-3.59435e-29	3.43079e-29	-3.14132e-28	-2.89629e-26	-2.95434e-27	9.94886e-29	300	610	0	-3.17131e-28	-2.16002e-28	-1.40505e-28	-8.12031e-27	1.18141e-26	-1.01991e-26	300	200	0	-3.53075e-28	-1.81694e-28	-4.54637e-28	-2.65526e-25	1.62198e-25	2.0744e-26	0	0	0
571	0	-1.09056e-28	3.80044e-29	-2.81625e-28	-2.62444e-26	-5.12544e-27	6.34696e-27	300	610	0	-3.01367e-28	-2.48854e-28	6.22507e-29	-1.01631e-26	-9.7369e-27	-9.22142e-27	300	200	0	-4.10423e-28	-2.1085e-28	-2.19375e-28	-2.0587e-25	7.06504e-26	6.06685e-26	0	0	0
571	1	-2.13606e-28	3.65528e-29	-1.66687e-28	-1.6074e-26	-7.83875e-27	1.58969e-26	300	610	0	-2.11456e-28	-2.5439e-28	4.0199e-28	-1.16086e-26	-4.5201e-26	-5.60875e-27	300	200	0	-4.25062e-28	-2.17837e-28	2.35303e-28	-5.942e-26	-1.03228e-25	1.17528e-25	0	0	0
571	2	-3.51152e-28	2.64482e-29	6.77867e-29	4.94832e-27	-1.09325e-26	2.92104e-26	300	610	0	-1.12266e-29	-2.11266e-28	9.09533e-28	-1.17154e-26	-9.75097e-26	1.83776e-27	300	200	0	-3.62378e-28	-1.84818e-28	9.7732e-28	2.07618e-25	-3.84244e-25	1.92051e-25	0	0	0
571	3	-5.17565e-28	3.38912e-30	4.61546e-28	4.04859e-26	-1.40463e-26	4.63091e-26	300	610	0	3.39356e-28	-9.24533e-29	1.60368e-27	-9.47193e-27	-1.68269e-25	1.44082e-26	300	200	0	-1.78209e-28	-8.90642e-29	2.06523e-27	6.29019e-25	-7.9333e-25	2.81842e-25	0	0	0
571	4	-6.99679e-28	-3.74198e-29	1.05069e-27	9.39003e-26	-1.65493e-26	6.64456e-26	300	610	0	8.78745e-28	1.33367e-28	2.47846e-27	-3.60571e-27	-2.56446e-25	3.3284e-26	300	200	0	1.79065e-28	9.59473e-29	3.52915e-27	1.23151e-24	-1.34034e-24	3.79569e-25	0	0	0
571	5	-8.71337e-28	-1.00638e-28	1.85751e-27	1.67331e-25	-1.74711e-26	8.769e-26	300	610	0	1.63467e-27	4.98476e-28	3.48599e-27	7.34498e-27	-3.56632e-25	5.92122e-26	300	200	0	7.63334e-28	3.97837e-28	5.34349e-27	2.02405e-24	-2.01379e-24	4.70835e-25	0	0	0
571	6	-9.89213e-28	-1.89724e-28	2.8756e-27	2.60349e-25	-1.54514e-26	1.06456e-25	300	610	0	2.61046e-27	1.03013e-27	4.51548e-27	2.48682e-26	-4.5693e-25	9.203e-26	300	200	0	1.62125e-27	8.4041e-28	7.39108e-27	2.98277e-24	-2.76753e-24	5.31936e-25	0	0	0
571	7	-9.89102e-28	-3.05326e-28	4.05004e-27	3.68145e-25	-8.73449e-27	1.1702e-25	300	610	0	3.76631e-27	1.74122e-27	5.36971e-27	5.01891e-26	-5.36625e-25	1.30025e-25	300	200	0	2.77721e-27	1.4359e-27	9.41975e-27	4.03172e-24	-3.50459e-24	5.27904e-25	0	0	0
571	8	-7.83804e-28	-4.43077e-28	5.25288e-27	4.79292e-25	4.7593e-27	1.11128e-25	300	610	0	4.99566e-27	2.61693e-27	5.74195e-27	8.38217e-26	-5.63959e-25	1.69147e-25	300	200	0	4.21185e-27	2.17385e-27	1.09948e-26	5.02011e-24	-4.05982e-24	4.1142e-25	0	0	0
571	9	-2.642e-28	-5.90784e-28	6.25569e-27	5.73219e-25	2.72418e-26	7.78355e-26	300	610	0	6.0979e-27	3.59737e-27	5.19871e-27	1.24936e-25	-4.94554e-25	2.02116e-25	300	200	0	5.8337e-27	3.00659e-27	1.14544e-26	5.69818e-24	-4.18365e-24	1.23509e-25	0	0	0
572	0	6.94322e-28	-7.2518e-28	6.70264e-27	6.17719e-25	6.06962e-26	3.79059e-27	300	610	0	6.75051e-27	4.55666e-27	3.17581e-27	1.70539e-25	-2.71287e-25	2.17545e-25	300	200	0	7.44484e-27	3.83148e-27	9.87845e-27	5.69594e-24	-3.53148e-24	-4.0286e-25	0	0	0
572	1	2.21748e-27	-8.08555e-28	6.09011e-27	5.67022e-25	1.06296e-25	-1.2578e-25	300	610	0	6.48576e-27	5.28023e-27	-1.00111e-27	2.1449e-25	1.73292e-25	1.9927e-25	300	200	0	8.70324e-27	4.47168e-27	5.089e-27	4.5109e-24	-1.66487e-24	-1.23482e-24	0	0	0
572	2	4.40684e-27	-7.859e-28	3.76188e-27	3.61265e-25	1.63565e-25	-3.25057e-25	300	610	0	4.68037e-27	5.44379e-27	-8.05835e-27	2.46456e-25	9.10603e-25	1.26162e-25	300	200	0	9.08721e-27	4.65789e-27	-4.29647e-27	1.51438e-24	1.92692e-24	-2.42578e-24	0	0	0
572	3	7.30093e-27	-5.83529e-28	-1.06765e-27	-7.15165e-26	2.29254e-25	-6.04249e-25	300	610	0	5.69732e-28	4.5994e-27	-1.86618e-26	2.50947e-25	2.00417e-24	-2.71539e-26	300	200	0	7.87066e-27	4.01588e-27	-1.97295e-26	-4.01144e-24	7.77447e-24	-3.99416e-24	0	0	0
572	4	1.08206e-26	-1.10545e-28	-9.24615e-27	-8.09414e-25	2.95966e-25	-9.64542e-25	300	610	0	-6.69794e-27	2.17703e-27	-3.32344e-26	2.0672e-25	3.49058e-24	-2.88182e-25	300	200	0	4.12264e-27	2.06648e-27	-4.24805e-26	-1.27905e-23	1.63328e-23	-5.89375e-24	0	0	0
572	5	1.46984e-26	7.35028e-28	-2.15535e-26	-1.92498e-24	3.50624e-25	-1.39118e-24	300	610	0	-1.79495e-26	-2.4876e-27	-5.16885e-26	8.69305e-26	5.35204e-24	-6.82424e-25	300	200	0	-3.2511e-27	-1.75257e-27	-7.3242e-26	-2.54075e-23	2.78313e-23	-7.97551e-24	0	0	0
572	6	1.83951e-26	2.0533e-27	-3.84899e-26	-3.46608e-24	3.72981e-25	-1.84473e-24	300	610	0	-3.3797e-26	-1.00848e-26	-7.30668e-26	-1.39443e-25	7.4798e-24	-1.22661e-24	300	200	0	-1.54019e-26	-8.03154e-27	-1.11557e-25	-4.20833e-23	4.20591e-23	-9.94243e-24	0	0	0
572	7	2.10102e-26	3.92035e-27	-5.99656e-26	-5.42774e-24	3.34523e-25	-2.25106e-24	300	610	0	-5.43519e-26	-2.12073e-26	-9.50982e-26	-5.04253e-25	9.62953e-24	-1.91874e-24	300	200	0	-3.33417e-26	-1.72869e-26	-1.55064e-25	-6.23604e-23	5.80836e-23	-1.13017e-23	0	0	0
572	8	2.12018e-26	6.35472e-27	-8.4883e-26	-7.71408e-24	1.98265e-25	-2.49098e-24	300	610	0	-7.88319e-26	-3.61547e-26	-1.13697e-25	-1.0342e-24	1.13717e-23	-2.72467e-24	300	200	0	-5.76301e-26	-2.98e-26	-1.9858e-25	-8.46967e-23	7.39101e-23	-1.13223e-23	0	0	0
572	9	1.71384e-26	9.27102e-27	-1.10619e-25	-1.0091e-23	-7.98385e-26	-2.39173e-24	300	610	0	-1.05062e-25	-5.46551e-26	-1.22468e-25	-1.74145e-24	1.20436e-23	-3.5614e-24	300	200	0	-8.79239e-26	-4.53841e-26	-2.33087e-25	-1.05982e-22	8.61104e-23	-9.01031e-24	0	0	0
573	0	6.51717e-27	1.24208e-26	-1.32444e-25	-1.21327e-23	-5.46982e-25	-1.72313e-24	300	610	0	-1.28898e-25	-7.54989e-26	-1.12328e-25	-2.61046e-24	1.07149e-23	-4.2782e-24	300	200	0	-1.22381e-25	-6.30781e-26	-2.44772e-25	-1.21027e-22	8.94737e-23	-3.12064e-24	0	0	0
573	1	-1.33075e-26	1.53235e-26	-1.42938e-25	-1.31678e-23	-1.24605e-24	-2.02949e-25	300	610	0	-1.43626e-25	-9.60961e-26	-7.13989e-26	-3.58058e-24	6.18204e-24	-4.63776e-24	300	200	0	-1.56933e-25	-8.07727e-26	-2.14337e-25	-1.22097e-22	7.67697e-23	7.77025e-24	0	0	0
573	2	-4.50287e-26	1.71945e-26	-1.31549e-25	-1.22375e-23	-2.20353e-24	2.48316e-24	300	610	0	-1.39459e-25	-1.11993e-25	1.4594e-26	-4.5254e-24	-2.98385e-24	-4.30142e-24	300	200	0	-1.84487e-25	-9.4799e-26	-1.16955e-25	-9.86396e-23	3.87546e-23	2.51012e-23	0	0	0
573	3	-9.08631e-26	1.68831e-26	-8.44631e-26	-8.08196e-24	-3.41193e-24	6.64013e-24	300	610	0	-1.03292e-25	-1.1642e-25	1.61133e-25	-5.23029e-24	-1.83071e-23	-2.82446e-24	300	200	0	-1.94155e-25	-9.95366e-26	7.667e-26	-3.73859e-23	-3.54006e-23	5.00395e-23	0	0	0
573	4	-1.5174e-25	1.28407e-26	1.49476e-26	8.21667e-25	-4.80614e-24	1.24933e-23	300	610	0	-1.89684e-26	-9.99768e-26	3.82592e-25	-5.3717e-24	-4.11623e-23	3.30065e-25	300	200	0	-1.70708e-25	-8.71362e-26	3.9754e-25	7.69039e-23	-1.57036e-22	8.30377e-23	0	0	0
573	5	-2.26156e-25	3.14694e-27	1.84751e-25	1.61372e-23	-6.23445e-24	2.0083e-23	300	610	0	1.31627e-25	-5.06463e-26	6.88434e-25	-4.50376e-24	-7.23782e-23	5.74822e-24	300	200	0	-9.45297e-26	-4.74994e-26	8.73185e-25	2.59738e-22	-3.36031e-22	1.23211e-22	0	0	0
573	6	-3.0869e-25	-1.43657e-26	4.41775e-25	3.94288e-23	-7.42585e-24	2.91189e-23	300	610	0	3.66259e-25	4.56555e-26	1.07762e-24	-2.06025e-24	-1.11662e-22	1.39799e-23	300	200	0	5.75687e-26	3.12898e-26	1.5194e-24	5.23877e-22	-5.7767e-22	1.67535e-22	0	0	0
573	7	-3.88227e-25	-4.18461e-26	7.97202e-25	7.17632e-23	-7.95817e-24	3.87967e-23	300	610	0	6.98399e-25	2.03684e-25	1.53106e-24	2.61692e-24	-1.56834e-22	2.53982e-23	300	200	0	3.10172e-25	1.61838e-25	2.32827e-24	8.74654e-22	-8.7816e-22	2.09885e-22	0	0	0
573	8	-4.46059e-25	-8.09647e-26	1.25008e-24	1.1312e-22	-7.23376e-24	4.7584e-23	300	610	0	1.13126e-24	4.36302e-25	2.00224e-24	1.02092e-23	-2.02877e-22	3.9991e-23	300	200	0	6.85201e-25	3.55337e-25	3.25231e-24	1.30338e-21	-1.21869e-21	2.4002e-22	0	0	0
573	9	-4.54149e-25	-1.32214e-25	1.77853e-24	1.61595e-22	-4.47379e-24	5.30003e-23	300	610	0	1.64954e-24	7.50415e-25	2.40654e-24	2.12972e-23	-2.4089e-22	5.70792e-23	300	200	0	1.19539e-24	6.18201e-25	4.18507e-24	1.77878e-21	-1.55826e-21	2.42662e-22	0	0	0
574	0	-3.74043e-25	-1.93933e-25	2.32885e-24	2.12396e-22	1.25427e-24	5.14302e-23	300	610	0	2.20892e-24	1.14114e-24	2.61071e-24	3.6166e-23	-2.57053e-22	7.49641e-23	300	200	0	1.83487e-24	9.47202e-25	4.93955e-24	2.23677e-21	-1.82574e-21	1.96938e-22	0	0	0
574	1	-1.57153e-25	-2.61065e-25	2.80308e-24	2.56711e-22	1.09569e-23	3.80346e-23	300	610	0	2.72377e-24	1.58407e-24	2.42444e-24	5.45274e-23	-2.3186e-22	9.05259e-23	300	200	0	2.56662e-24	1.32301e-24	5.22752e-24	2.56951e-21	-1.91236e-21	7.65715e-23	0	0	0
574	2	2.52666e-25	-3.23691e-25	3.04665e-24	2.80552e-22	2.55603e-23	6.84876e-24	300	610	0	3.05444e-24	2.02598e-24	1.59772e-24	7.51558e-23	-1.39963e-22	9.88202e-23	300	200	0	3.3071e-24	1.70229e-24	4.64436e-24	2.61542e-21	-1.66645e-21	-1.48657e-22	0	0	0
574	3	9.13062e-25	-3.65492e-25	2.8385e-24	2.63843e-22	4.56594e-23	-4.88122e-23	300	610	0	2.99617e-24	2.37447e-24	-1.71491e-25	9.54498e-23	4.88947e-23	9.27544e-23	300	200	0	3.90923e-24	2.00898e-24	2.66701e-24	2.15291e-21	-8.93192e-22	-5.09565e-22	0	0	0
574	4	1.87234e-24	-3.62405e-25	1.88787e-24	1.80068e-22	7.11492e-23	-1.355e-22	300	610	0	2.27352e-24	2.4882e-24	-3.21307e-24	1.10954e-22	3.67232e-22	6.29703e-23	300	200	0	4.14585e-24	2.1258e-24	-1.3252e-24	9.02047e-22	6.3694e-22	-1.03162e-21	0	0	0
574	5	3.15252e-24	-2.81886e-25	-1.57017e-25	-2.97894e-24	1.00729e-22	-2.58176e-22	300	610	0	5.45181e-25	2.17005e-24	-7.83695e-24	1.14911e-22	8.44757e-22	-1.89034e-24	300	200	0	3.6977e-24	1.88816e-24	-7.99396e-24	-1.46061e-21	3.16619e-21	-1.72569e-21	0	0	0
574	6	4.72539e-24	-8.33873e-26	-3.68109e-24	-3.20731e-22	1.31289e-22	-4.18008e-22	300	610	0	-2.57393e-24	1.16669e-24	-1.4254e-23	9.79655e-23	1.50013e-21	-1.14309e-22	300	200	0	2.15146e-24	1.0833e-24	-1.79351e-23	-5.26704e-21	6.90869e-21	-2.57503e-21	0	0	0
574	7	6.48118e-24	2.79148e-25	-9.04709e-24	-8.06881e-22	1.57216e-22	-6.09318e-22	300	610	0	-7.46519e-24	-8.20356e-25	-2.24593e-23	4.81779e-23	2.32894e-21	-2.86133e-22	300	200	0	-9.84012e-25	-5.41207e-25	-3.15064e-23	-1.07953e-20	1.19853e-20	-3.51829e-21	0	0	0
574	8	8.19099e-24	8.51813e-25	-1.6504e-23	-1.48511e-21	1.6971e-22	-8.15709e-22	300	610	0	-1.44244e-23	-4.10627e-24	-3.20733e-23	-4.8407e-23	3.28752e-21	-5.25648e-22	300	200	0	-6.23342e-24	-3.25445e-24	-4.85774e-23	-1.81718e-20	1.83296e-20	-4.42932e-21	0	0	0
574	9	9.46631e-24	1.6712e-24	-2.60513e-23	-2.35678e-21	1.56248e-22	-1.00553e-21	300	610	0	-2.35373e-23	-8.96988e-24	-4.21439e-23	-2.06357e-22	4.27304e-21	-8.3323e-22	300	200	0	-1.4071e-23	-7.29868e-24	-6.81952e-23	-2.72335e-20	2.55632e-20	-5.09535e-21	0	0	0
575	0	9.72146e-24	2.74979e-24	-3.72545e-23	-3.38415e-21	1.00433e-22	-1.12717e-21	300	610	0	-3.45064e-23	-1.5569e-23	-5.09201e-23	-4.38285e-22	5.10105e-21	-1.19542e-21	300	200	0	-2.47849e-23	-1.28192e-23	-8.81747e-23	-3.7347e-20	3.28436e-20	-5.19717e-21	0	0	0
575	1	8.14933e-24	4.05555e-24	-4.90148e-23	-4.46926e-21	-1.74711e-23	-1.105e-21	300	610	0	-4.64292e-23	-2.38183e-23	-5.56254e-23	-7.50786e-22	5.48341e-21	-1.57747e-21	300	200	0	-3.82798e-23	-1.97627e-23	-1.0464e-22	-4.71928e-20	3.86954e-20	-4.29654e-21	0	0	0
575	2	3.72508e-24	5.48564e-24	-5.93051e-23	-5.4298e-21	-2.18916e-22	-8.37294e-22	300	610	0	-5.75384e-23	-3.32269e-23	-5.22744e-23	-1.13863e-21	5.01137e-21	-1.91486e-21	300	200	0	-5.38133e-23	-2.77413e-23	-1.11579e-22	-5.4531e-20	4.08493e-20	-1.83915e-21	0	0	0
575	3	-4.74238e-24	6.83544e-24	-6.49051e-23	-5.9745e-21	-5.23888e-22	-1.9806e-22	300	610	0	-6.4929e-23	-4.2701e-23	-3.56061e-23	-1.57707e-21	3.15117e-21	-2.1046e-21	300	200	0	-6.96713e-23	-3.58656e-23	-1.00511e-22	-5.59864e-20	3.61249e-20	2.81631e-21	0	0	0
575	4	-1.84862e-23	7.76568e-24	-6.11859e-23	-5.68298e-21	-9.45684e-22	9.54816e-22	300	610	0	-6.43192e-23	-5.03245e-23	7.68138e-25	-2.01263e-21	-7.37667e-22	-1.99818e-21	300	200	0	-8.28054e-23	-4.25588e-23	-6.04177e-23	-4.69082e-20	2.04166e-20	1.03294e-20	0	0	0
575	5	-3.85572e-23	7.77329e-24	-4.20293e-23	-3.99748e-21	-1.4832e-21	2.76199e-21	300	610	0	-4.9921e-23	-5.31481e-23	6.38737e-23	-2.35283e-21	-7.34847e-21	-1.39873e-21	300	200	0	-8.84782e-23	-4.53748e-23	2.18445e-23	-2.13914e-20	-1.11381e-20	2.12549e-20	0	0	0
575	6	-6.54708e-23	6.17461e-24	4.79726e-27	-2.36994e-22	-2.11053e-21	5.33243e-21	300	610	0	-1.45267e-23	-4.70382e-23	1.60387e-22	-2.45663e-21	-1.73227e-20	-6.60826e-23	300	200	0	-7.99974e-23	-4.08636e-23	1.60391e-22	2.74252e-20	-6.37108e-20	3.58498e-20	0	0	0
575	7	-9.87045e-23	2.11367e-24	7.31127e-23	6.35268e-21	-2.76397e-21	8.69737e-21	300	610	0	5.00462e-23	-2.66573e-23	2.94991e-22	-2.12776e-21	-3.10785e-20	2.26547e-21	300	200	0	-4.86583e-23	-2.45436e-23	3.68104e-22	1.06644e-19	-1.41938e-19	5.38003e-20	0	0	0
575	8	-1.36039e-22	-5.38774e-24	1.85107e-22	1.64966e-20	-3.32734e-21	1.27464e-20	300	610	0	1.51979e-22	1.43186e-23	4.67934e-22	-1.11453e-21	-4.8559e-20	5.8509e-21	300	200	0	1.59391e-23	8.9309e-24	6.53041e-22	2.22313e-19	-2.48564e-19	7.38649e-20	0	0	0
575	9	-1.72765e-22	-1.73175e-23	3.4151e-22	3.07189e-20	-3.61722e-21	1.71456e-20	300	610	0	2.97752e-22	8.2618e-23	6.71697e-22	8.7887e-22	-6.8893e-20	1.08737e-20	300	200	0	1.24987e-22	6.53004e-23	1.01321e-21	3.77393e-19	-3.82472e-19	9.34458e-20	0	0	0
576	0	-2.00816e-22	-3.44757e-23	5.42723e-22	4.90854e-20	-3.37132e-21	2.12417e-20	300	610	0	4.89549e-22	1.84277e-22	8.8681e-22	4.1637e-21	-8.99735e-20	1.73549e-20	300	200	0	2.88733e-22	1.49802e-22	1.42953e-21	5.68862e-19	-5.36064e-19	1.08125e-19	0	0	0
576	1	-2.07962e-22	-5.71695e-23	7.80144e-22	7.08512e-20	-2.24453e-21	2.39611e-20	300	610	0	7.21622e-22	3.22878e-22	1.07706e-21	9.01352e-21	-1.07981e-19	2.50287e-20	300	200	0	5.1366e-22	2.65709e-22	1.8572e-21	7.83918e-19	-6.92042e-19	1.11235e-19	0	0	0
576	2	-1.77266e-22	-8.47853e-23	1.03131e-21	9.40159e-20	1.80715e-22	2.37222e-20	300	610	0	9.75621e-22	4.9699e-22	1.18461e-21	1.55796e-20	-1.16909e-19	3.31855e-20	300	200	0	7.98355e-22	4.12205e-22	2.21592e-21	9.95403e-19	-8.19825e-19	9.35774e-20	0	0	0
576	3	-8.71192e-23	-1.15235e-22	1.2543e-21	1.1481e-19	4.36141e-21	1.83875e-20	300	610	0	1.21509e-21	6.96761e-22	1.12602e-21	2.37692e-20	-1.08195e-19	4.04909e-20	300	200	0	1.12797e-21	5.81526e-22	2.38032e-21	1.15682e-18	-8.72073e-19	4.34614e-20	0	0	0
576	4	8.7737e-23	-1.443e-22	1.38205e-21	1.27169e-19	1.07284e-20	5.29607e-21	300	610	0	1.37962e-21	8.99733e-22	7.90618e-22	3.30843e-20	-7.06033e-20	4.48005e-20	300	200	0	1.46735e-21	7.55432e-22	2.17267e-21	1.19769e-18	-7.82108e-19	-5.27166e-20	0	0	0
576	5	3.73667e-22	-1.6493e-22	1.31764e-21	1.22295e-19	1.95777e-20	-1.85718e-20	300	610	0	1.37969e-21	1.06618e-21	4.3318e-23	4.24252e-20	9.42047e-21	4.30062e-20	300	200	0	1.75336e-21	9.01254e-22	1.36096e-21	1.02041e-18	-4.63451e-19	-2.09065e-19	0	0	0
576	6	7.93493e-22	-1.66609e-22	9.3239e-22	8.84569e-20	3.09092e-20	-5.62336e-20	300	610	0	1.09373e-21	1.1346e-21	-1.26543e-21	4.98741e-20	1.46651e-19	3.09673e-20	300	200	0	1.88722e-21	9.6799e-22	-3.33037e-22	5.00467e-19	1.86884e-19	-4.37646e-19	0	0	0
576	7	1.35914e-21	-1.34981e-22	6.89826e-23	1.12606e-20	4.42085e-20	-1.10077e-19	300	610	0	3.69554e-22	1.01831e-21	-3.27929e-21	5.24877e-20	3.54921e-19	3.60678e-21	300	200	0	1.7287e-21	8.83333e-22	-3.21031e-21	-5.07631e-19	1.27925e-18	-7.44458e-19	0	0	0
576	8	2.06113e-21	-5.19812e-23	-1.44703e-21	-1.2534e-19	5.81723e-20	-1.80899e-19	300	610	0	-9.6662e-22	6.04901e-22	-6.10195e-21	4.61494e-20	6.43564e-19	-4.47287e-20	300	200	0	1.09451e-21	5.52919e-22	-7.54898e-21	-2.15573e-18	2.91389e-18	-1.12372e-18	0	0	0
576	9	2.85467e-21	1.03158e-22	-3.78372e-21	-3.36936e-19	7.03963e-20	-2.66567e-19	300	610	0	-3.09015e-21	-2.39576e-22	-9.746e-21	2.55554e-20	1.01214e-18	-1.19522e-19	300	200	0	-2.35488e-22	-1.36418e-22	-1.35297e-20	-4.5752e-18	5.15276e-18	-1.55033e-18	0	0	0
577	0	3.64289e-21	3.51597e-22	-7.06328e-21	-6.3509e-19	7.70594e-20	-3.60289e-19	300	610	0	-6.14278e-21	-1.65868e-21	-1.4063e-20	-1.55625e-20	1.44331e-18	-2.24824e-19	300	200	0	-2.49989e-21	-1.30708e-21	-2.11263e-20	-7.8346e-18	7.97826e-18	-1.97085e-18	0	0	0
577	1	4.25842e-21	7.10793e-22	-1.13026e-20	-1.02197e-18	7.2669e-20	-4.48588e-19	300	610	0	-1.01783e-20	-3.78293e-21	-1.86554e-20	-8.38508e-20	1.89395e-18	-3.61353e-19	300	200	0	-5.91992e-21	-3.07214e-21	-2.9958e-20	-1.1879e-17	1.12382e-17	-2.29355e-18	0	0	0
577	2	4.44595e-21	1.18814e-21	-1.63323e-20	-1.48294e-18	4.99638e-20	-5.09141e-19	300	610	0	-1.50867e-20	-6.69316e-21	-2.27742e-20	-1.85235e-19	2.285e-18	-5.23882e-19	300	200	0	-1.06407e-20	-5.50502e-21	-3.91065e-20	-1.645e-17	1.45777e-17	-2.37923e-18	0	0	0
577	3	3.85018e-21	1.772e-21	-2.16935e-20	-1.97718e-18	1.12372e-22	-5.08883e-19	300	610	0	-2.04952e-20	-1.03669e-20	-2.52155e-20	-3.2316e-19	2.4913e-18	-6.9793e-19	300	200	0	-1.6645e-20	-8.59491e-21	-4.6909e-20	-2.0989e-17	1.73631e-17	-2.03487e-18	0	0	0
577	4	2.01558e-21	2.42004e-21	-2.65197e-20	-2.4268e-18	-8.66164e-20	-4.02908e-19	300	610	0	-2.5652e-20	-1.46069e-20	-2.42327e-20	-4.96037e-19	2.33351e-18	-8.55922e-19	300	200	0	-2.36364e-20	-1.21868e-20	-5.07524e-20	-2.45314e-17	1.86072e-17	-1.01397e-18	0	0	0
577	5	-1.59327e-21	3.04533e-21	-2.94145e-20	-2.70558e-18	-2.19501e-19	-1.35039e-19	300	610	0	-2.93019e-20	-1.89523e-20	-1.74983e-20	-6.93857e-19	1.57518e-18	-9.53224e-19	300	200	0	-3.08952e-20	-1.5907e-20	-4.69128e-20	-2.56055e-17	1.69125e-17	9.71914e-19	0	0	0
577	6	-7.53967e-21	3.50139e-21	-2.83497e-20	-2.62942e-18	-4.05106e-19	3.58862e-19	300	610	0	-2.95739e-20	-2.25803e-20	-2.15676e-21	-8.94039e-19	-7.04058e-20	-9.24794e-19	300	200	0	-3.71135e-20	-1.90789e-20	-3.05065e-20	-2.21639e-17	1.04579e-17	4.22438e-18	0	0	0
577	7	-1.63186e-20	3.56854e-21	-2.06191e-20	-1.9517e-18	-6.43921e-19	1.14348e-18	300	610	0	-2.39143e-20	-2.42079e-20	2.49736e-20	-1.05682e-18	-2.91793e-18	-6.83576e-19	300	200	0	-4.02329e-20	-2.06393e-20	4.35453e-21	-1.15821e-17	-2.93703e-18	9.00533e-18	0	0	0
577	8	-2.82038e-20	2.94533e-21	-2.89771e-21	-3.68249e-19	-9.25759e-19	2.27102e-18	300	610	0	-9.11169e-21	-2.20189e-20	6.69823e-20	-1.12079e-18	-7.2655e-18	-1.22281e-19	300	200	0	-3.73155e-20	-1.90735e-20	6.40846e-20	9.22428e-18	-2.56255e-17	1.54533e-17	0	0	0
577	9	-4.30269e-20	1.25064e-21	2.85256e-20	2.46218e-18	-1.22398e-18	3.76121e-18	300	610	0	1.85236e-20	-1.36456e-20	1.26157e-19	-9.99638e-19	-1.33205e-17	8.79325e-19	300	200	0	-2.45033e-20	-1.2395e-20	1.54683e-19	4.34996e-17	-5.97732e-17	2.34637e-17	0	0	0
578	0	-5.9886e-20	-1.95623e-21	7.72643e-20	6.87451e-18	-1.48887e-18	5.5731e-18	300	610	0	6.27478e-20	3.74741e-21	2.02918e-19	-5.81633e-19	-2.10896e-17	2.43905e-18	300	200	0	2.8618e-21	1.79118e-21	2.80182e-19	9.40937e-17	-1.06771e-16	3.25304e-17	0	0	0
578	1	-7.67905e-20	-7.12822e-21	1.46012e-19	1.31232e-17	-1.64083e-18	7.56883e-18	300	610	0	1.26654e-19	3.32216e-20	2.94348e-19	2.66004e-19	-3.0229e-17	4.64608e-18	300	200	0	4.98639e-20	2.60934e-20	4.40361e-19	1.62579e-16	-1.66372e-16	4.15543e-17	0	0	0
578	2	-9.02684e-20	-1.46456e-20	2.35307e-19	2.12702e-17	-1.56489e-18	9.47043e-18	300	610	0	2.11542e-19	7.75965e-20	3.92333e-19	1.68512e-18	-3.98565e-17	7.52127e-18	300	200	0	1.21273e-19	6.29509e-20	6.2764e-19	2.47981e-16	-2.35535e-16	4.86323e-17	0	0	0
578	3	-9.49916e-20	-2.46834e-20	3.41819e-19	3.10293e-17	-1.1083e-18	1.0814e-17	300	610	0	3.15318e-19	1.38686e-19	4.814e-19	3.80392e-18	-4.83366e-17	1.09624e-17	300	200	0	2.20327e-19	1.14002e-19	8.23219e-19	3.45095e-16	-3.06986e-16	5.08583e-17	0	0	0
578	4	-8.35085e-20	-3.70235e-20	4.56193e-19	4.15688e-17	-8.43425e-20	1.09084e-17	300	610	0	4.30428e-19	2.16179e-19	5.36486e-19	6.7003e-18	-5.30623e-17	1.46742e-17	300	200	0	3.46919e-19	1.79155e-19	9.92679e-19	4.42444e-16	-3.67603e-16	4.41837e-17	0	0	0
578	5	-4.62195e-20	-5.08089e-20	5.60522e-19	5.12798e-17	1.71409e-18	8.81057e-18	300	610	0	5.4138e-19	3.06132e-19	5.21047e-19	1.03485e-17	-5.02785e-17	1.80872e-17	300	200	0	4.9516e-19	2.55323e-19	1.08157e-18	5.20012e-16	-3.96803e-16	2.34125e-17	0	0	0
578	6	2.82207e-20	-6.42495e-20	6.25747e-19	5.75364e-17	4.48663e-18	3.33484e-18	300	610	0	6.22093e-19	3.99104e-19	3.86147e-19	1.45478e-17	-3.50106e-17	2.02726e-17	300	200	0	6.50313e-19	3.34855e-19	1.01189e-18	5.47092e-16	-3.65307e-16	-1.75692e-17	0	0	0
578	7	1.51841e-19	-7.43034e-20	6.09432e-19	5.64873e-17	8.37847e-18	-6.88051e-18	300	610	0	6.33474e-19	4.78049e-19	7.14452e-20	1.88349e-17	-1.19545e-18	1.98698e-17	300	200	0	7.85315e-19	4.03746e-19	6.80877e-19	4.80744e-16	-2.34775e-16	-8.52047e-17	0	0	0
578	8	3.35364e-19	-7.63819e-20	4.5468e-19	4.2949e-17	1.341e-17	-2.32211e-17	300	610	0	5.21909e-19	5.16225e-19	-4.90724e-19	2.23855e-17	5.78663e-17	1.5049e-17	300	200	0	8.57273e-19	4.39843e-19	-3.60439e-20	2.65657e-16	4.09405e-17	-1.85173e-16	0	0	0
578	9	5.85019e-19	-6.4158e-20	9.12392e-20	1.0496e-17	1.93806e-17	-4.68266e-17	300	610	0	2.19639e-19	4.75576e-19	-1.36673e-18	2.39192e-17	1.48592e-16	3.54363e-18	300	200	0	8.04659e-19	4.11418e-19	-1.27549e-18	-1.63528e-16	5.11997e-16	-3.20647e-16	0	0	0
579	0	8.97926e-19	-2.9593e-20	-5.59805e-19	-4.81253e-17	2.57461e-17	-7.81729e-17	300	610	0	-3.51636e-19	3.06258e-19	-2.60694e-18	2.16265e-17	2.75576e-16	-1.72023e-17	300	200	0	5.4629e-19	2.76665e-19	-3.16675e-18	-8.76089e-16	1.22512e-15	-4.89783e-16	0	0	0
579	1	1.25596e-18	3.66615e-20	-1.57607e-18	-1.40104e-16	3.14787e-17	-1.16483e-16	300	610	0	-1.27233e-18	-5.17399e-20	-4.22342e-18	1.31544e-17	4.39291e-16	-4.9718e-17	300	200	0	-1.6367e-20	-1.50784e-20	-5.79949e-18	-1.93376e-15	2.2114e-15	-6.82394e-16	0	0	0
579	2	1.61823e-18	1.44294e-19	-3.01681e-18	-2.71029e-16	3.49217e-17	-1.58959e-16	300	610	0	-2.60982e-18	-6.63669e-19	-6.15914e-18	-4.30871e-18	6.32943e-16	-9.59621e-17	300	200	0	-9.9159e-19	-5.19375e-19	-9.17595e-18	-3.37235e-15	3.46825e-15	-8.75892e-16	0	0	0
579	3	1.91277e-18	3.01576e-19	-4.89708e-18	-4.42541e-16	3.36685e-17	-1.99875e-16	300	610	0	-4.39492e-18	-1.59036e-18	-8.24869e-18	-3.37885e-17	8.38508e-16	-1.56494e-16	300	200	0	-2.48215e-18	-1.28879e-18	-1.31458e-17	-5.17515e-15	4.93505e-15	-1.03081e-15	0	0	0
579	4	2.0284e-18	5.12596e-19	-7.1519e-18	-6.4908e-16	2.4507e-17	-2.29592e-16	300	610	0	-6.58834e-18	-2.87235e-18	-1.01725e-17	-7.80554e-17	1.02217e-15	-2.29325e-16	300	200	0	-4.55994e-18	-2.35976e-18	-1.73244e-17	-7.23756e-15	6.46287e-15	-1.0865e-15	0	0	0
579	5	1.80889e-18	7.73323e-19	-9.5906e-18	-8.73712e-16	3.49083e-18	-2.33669e-16	300	610	0	-9.03711e-18	-4.50646e-18	-1.14091e-17	-1.38862e-16	1.12963e-15	-3.08443e-16	300	200	0	-7.22822e-18	-3.73314e-18	-2.09997e-17	-9.32386e-15	7.78e-15	-9.58056e-16	0	0	0
579	6	1.05201e-18	1.06644e-18	-1.18434e-17	-1.08323e-15	-3.37861e-17	-1.92304e-16	300	610	0	-1.14222e-17	-6.41415e-18	-1.11941e-17	-2.15826e-16	1.0823e-15	-3.82092e-16	300	200	0	-1.03702e-17	-5.34771e-18	-2.30375e-17	-1.10191e-14	8.45755e-15	-5.35991e-16	0	0	0
579	7	-4.82568e-19	1.35511e-18	-1.33058e-17	-1.22302e-15	-9.16149e-17	-8.04825e-17	300	610	0	-1.3202e-17	-8.40207e-18	-8.49885e-18	-3.04933e-16	7.75552e-16	-4.30955e-16	300	200	0	-1.36846e-17	-7.04696e-18	-2.18046e-17	-1.16825e-14	7.88219e-15	3.09244e-16	0	0	0
579	8	-3.05156e-18	1.57618e-18	-1.30901e-17	-1.21254e-15	-1.73197e-16	1.30696e-16	300	610	0	-1.35599e-17	-1.01173e-17	-2.04867e-18	-3.96683e-16	8.12019e-17	-4.26576e-16	300	200	0	-1.66115e-17	-8.54113e-18	-1.51388e-17	-1.04139e-14	5.24698e-15	1.71521e-15	0	0	0
579	9	-6.88696e-18	1.63384e-18	-1.00005e-17	-9.4287e-16	-2.79177e-16	4.70891e-16	300	610	0	-1.13706e-17	-1.10026e-17	9.5948e-18	-4.74002e-16	-1.1433e-15	-3.30502e-16	300	200	0	-1.82575e-17	-9.36879e-18	-4.05695e-19	-6.04791e-15	-4.24411e-16	3.80491e-15	0	0	0
580	0	-1.21297e-17	1.39533e-18	-2.55306e-18	-2.78322e-16	-4.05613e-16	9.64939e-16	300	610	0	-5.20481e-18	-1.02609e-17	2.78564e-17	-5.10191e-16	-3.03598e-15	-9.48681e-17	300	200	0	-1.73345e-17	-8.86554e-18	2.53033e-17	2.79985e-15	-1.02005e-14	6.65047e-15	0	0	0
580	1	-1.87329e-17	6.91141e-19	1.09295e-17	9.35226e-16	-5.41411e-16	1.62413e-15	300	610	0	6.59845e-18	-6.84298e-18	5.38419e-17	-4.67336e-16	-5.6983e-15	3.34637e-16	300	200	0	-1.21345e-17	-6.15184e-18	6.47714e-17	1.7608e-14	-2.50887e-14	1.02206e-14	0	0	0
580	2	-2.63332e-17	-6.76953e-19	3.2113e-17	2.85199e-15	-6.65331e-16	2.43386e-15	300	610	0	2.57593e-17	5.20664e-19	8.7873e-17	-2.95892e-16	-9.1472e-15	1.01227e-15	300	200	0	-5.73929e-19	-1.56289e-19	1.19986e-16	3.97121e-14	-4.57808e-14	1.43107e-14	0	0	0
580	3	-3.40917e-17	-2.91607e-18	6.22979e-17	5.59437e-15	-7.42895e-16	3.3375e-15	300	610	0	5.37438e-17	1.32201e-17	1.28841e-16	6.36562e-17	-1.3249e-14	1.98096e-15	300	200	0	1.96521e-17	1.0304e-17	1.91139e-16	6.99225e-14	-7.22768e-14	1.84569e-14	0	0	0
580	4	-4.05164e-17	-6.20583e-18	1.01879e-16	9.20405e-15	-7.23749e-16	4.21711e-15	300	610	0	9.12719e-17	3.25666e-17	1.73378e-16	6.7581e-16	-1.76357e-14	3.25499e-15	300	200	0	5.07555e-17	2.63608e-17	2.75257e-16	1.07967e-13	-1.03373e-13	2.1841e-14	0	0	0
580	5	-4.3289e-17	-1.06408e-17	1.49596e-16	1.35737e-14	-5.4037e-16	4.8725e-15	300	610	0	1.37617e-16	5.94623e-17	2.14888e-16	1.60037e-15	-2.16084e-14	4.79592e-15	300	200	0	9.43281e-17	4.88216e-17	3.64484e-16	1.51749e-13	-1.36022e-13	2.31978e-14	0	0	0
580	6	-3.91347e-17	-1.61478e-17	2.01568e-16	1.8359e-14	-1.09368e-16	5.00203e-15	300	610	0	1.89687e-16	9.3911e-17	2.42524e-16	2.87659e-15	-2.40373e-14	6.4815e-15	300	200	0	1.50553e-16	7.77632e-17	4.44092e-16	1.9643e-13	-1.64601e-13	2.07472e-14	0	0	0
580	7	-2.3794e-17	-2.23776e-17	2.50163e-16	2.28749e-14	6.62943e-16	4.19006e-15	300	610	0	2.40917e-16	1.34353e-16	2.40301e-16	4.49977e-15	-2.32772e-14	8.06916e-15	300	200	0	2.17123e-16	1.11975e-16	4.90464e-16	2.33409e-13	-1.80175e-13	1.21828e-14	0	0	0
580	8	7.82177e-18	-2.85726e-17	2.82808e-16	2.59859e-14	1.86874e-15	1.90894e-15	300	610	0	2.80062e-16	1.76833e-16	1.86604e-16	6.38984e-15	-1.71282e-14	9.15728e-15	300	200	0	2.87884e-16	1.4826e-16	4.69413e-16	2.49326e-13	-1.69902e-13	-5.2395e-15	0	0	0
580	9	6.11884e-17	-3.34224e-17	2.80943e-16	2.60082e-14	3.57843e-15	-2.4544e-15	300	610	0	2.90071e-16	2.14047e-16	5.45149e-17	8.35217e-15	-2.88178e-15	9.15092e-15	300	200	0	3.51259e-16	1.80625e-16	3.35458e-16	2.25309e-13	-1.16801e-13	-3.44551e-14	0	0	0
581	0	1.41319e-16	-3.49269e-17	2.1944e-16	2.06538e-14	5.81003e-15	-9.5345e-15	300	610	0	2.47328e-16	2.34388e-16	-1.86529e-16	1.00332e-14	2.24944e-14	7.24227e-15	300	200	0	3.88648e-16	1.99461e-16	3.29108e-17	1.36814e-13	-2.23954e-16	-7.81244e-14	0	0	0
581	1	2.51385e-16	-3.03011e-17	6.69657e-17	7.0581e-15	8.48659e-15	-1.98716e-14	300	610	0	1.217e-16	2.21163e-16	-5.67093e-16	1.08765e-14	6.1966e-14	2.42079e-15	300	200	0	3.73085e-16	1.90861e-16	-5.00127e-16	-4.54735e-14	2.02583e-13	-1.37877e-13	0	0	0
581	2	3.90691e-16	-1.59721e-17	-2.12116e-16	-1.80522e-14	1.1382e-14	-3.37301e-14	300	610	0	-1.2204e-16	1.52298e-16	-1.1114e-15	1.00879e-14	1.17768e-13	-6.46708e-15	300	200	0	2.68651e-16	1.36326e-16	-1.32352e-15	-3.53092e-13	5.13311e-13	-2.13213e-13	0	0	0
581	3	5.51966e-16	1.22621e-17	-6.53532e-16	-5.79826e-14	1.40578e-14	-5.08393e-14	300	610	0	-5.20663e-16	9.42066e-19	-1.82764e-15	6.62427e-15	1.90403e-13	-2.05845e-14	300	200	0	3.13027e-17	1.32041e-17	-2.48117e-15	-8.14907e-13	9.47311e-13	-3.00029e-13	0	0	0
581	4	7.1801e-16	5.88264e-17	-1.28576e-15	-1.15409e-13	1.57966e-14	-7.00548e-14	300	610	0	-1.10601e-15	-2.62503e-16	-2.69439e-15	-7.73544e-16	2.77253e-13	-4.08701e-14	300	200	0	-3.88003e-16	-2.03677e-16	-3.98015e-15	-1.44915e-12	1.50572e-12	-3.88812e-13	0	0	0
581	5	8.57917e-16	1.27616e-16	-2.11875e-15	-1.91358e-13	1.55452e-14	-8.89488e-14	300	610	0	-1.89475e-15	-6.66274e-16	-3.64318e-15	-1.348e-14	3.70815e-13	-6.76774e-14	300	200	0	-1.03683e-15	-5.38658e-16	-5.76193e-15	-2.25177e-12	2.16471e-12	-4.62603e-13	0	0	0
581	6	9.23351e-16	2.20797e-16	-3.1282e-15	-2.83772e-13	1.18843e-14	-1.03366e-13	300	610	0	-2.87368e-15	-1.23038e-15	-4.53793e-15	-3.27847e-14	4.56651e-13	-1.00269e-13	300	200	0	-1.95033e-15	-1.00958e-15	-7.66613e-15	-3.1808e-12	2.86199e-12	-4.95018e-13	0	0	0
581	7	8.45687e-16	3.3708e-16	-4.23523e-15	-3.85663e-13	3.0527e-15	-1.07006e-13	300	610	0	-3.9804e-15	-1.95638e-15	-5.15313e-15	-5.95626e-14	5.11251e-13	-1.36162e-13	300	200	0	-3.13471e-15	-1.6193e-15	-9.38836e-15	-4.13707e-12	3.48128e-12	-4.48748e-13	0	0	0
581	8	5.35242e-16	4.69428e-16	-5.28242e-15	-4.82905e-13	-1.2941e-14	-9.11491e-14	300	610	0	-5.0799e-15	-2.81341e-15	-5.15455e-15	-9.37856e-14	5.00199e-13	-1.70355e-13	300	200	0	-4.54466e-15	-2.34398e-15	-1.0437e-14	-4.94239e-12	3.83649e-12	-2.75215e-13	0	0	0
581	9	-1.15699e-16	6.02276e-16	-6.00839e-15	-5.51899e-13	-3.80749e-14	-4.46676e-14	300	610	0	-5.93884e-15	-3.72062e-15	-4.08815e-15	-1.33861e-13	3.77253e-13	-1.945e-13	300	200	0	-6.05454e-15	-3.11834e-15	-1.00965e-14	-5.31819e-12	3.65876e-12	8.36752e-14	0	0	0
582	0	-1.22387e-15	7.08444e-16	-6.02513e-15	-5.57454e-13	-7.38943e-14	4.5439e-14	300	610	0	-6.20127e-15	-4.52698e-15	-1.38563e-15	-1.75805e-13	8.51864e-14	-1.96162e-13	300	200	0	-7.42515e-15	-3.81853e-15	-7.41076e-15	-4.869e-12	2.59093e-12	6.90534e-13	0	0	0
582	1	-2.89751e-15	7.46192e-16	-4.80482e-15	-4.51518e-13	-1.20871e-13	1.92737e-13	300	610	0	-5.37178e-15	-4.99072e-15	3.60212e-15	-2.12301e-13	-4.40463e-13	-1.58376e-13	300	200	0	-8.26928e-15	-4.24453e-15	-1.2027e-15	-3.07807e-12	1.96402e-13	1.60284e-12	0	0	0
582	2	-5.20758e-15	6.57112e-16	-1.68602e-15	-1.73637e-13	-1.77512e-13	4.08962e-13	300	610	0	-2.81513e-15	-4.76239e-15	1.15303e-14	-2.31755e-13	-1.26338e-12	-5.98145e-14	300	200	0	-8.02271e-15	-4.10528e-15	9.84423e-15	6.75132e-13	-4.00907e-12	2.85721e-12	0	0	0
582	3	-8.14556e-15	3.65916e-16	4.08806e-15	3.45682e-13	-2.39217e-13	7.00233e-13	300	610	0	2.21534e-15	-3.37772e-15	2.29285e-14	-2.17532e-13	-2.43267e-12	1.24015e-13	300	200	0	-5.93022e-15	-3.0118e-15	2.70166e-14	7.063e-12	-1.04922e-11	4.44643e-12	0	0	0
582	4	-1.15664e-14	-2.16435e-16	1.32831e-14	1.17724e-12	-2.96934e-13	1.06163e-12	300	610	0	1.05053e-14	-2.68956e-16	3.79986e-14	-1.47685e-13	-3.96195e-12	4.1803e-13	300	200	0	-1.06107e-15	-4.85391e-16	5.12817e-14	1.67087e-11	-1.95925e-11	6.28849e-12	0	0	0
582	5	-1.51178e-14	-1.18442e-15	2.65213e-14	2.37943e-12	-3.35745e-13	1.47005e-12	300	610	0	2.27455e-14	5.19382e-15	5.63302e-14	4.42231e-15	-5.80021e-12	8.42718e-13	300	200	0	7.62776e-15	4.00939e-15	8.28515e-14	3.00203e-11	-3.13575e-11	8.18833e-12	0	0	0
582	6	-1.81597e-14	-2.62241e-15	4.40467e-14	3.97696e-12	-3.33626e-13	1.87558e-12	300	610	0	3.9318e-14	1.36181e-14	7.65329e-14	2.68062e-13	-7.7947e-12	1.40662e-12	300	200	0	2.11583e-14	1.09957e-14	1.2058e-13	4.69478e-11	-4.53178e-11	9.79469e-12	0	0	0
582	7	-1.96846e-14	-4.57968e-15	6.53944e-14	5.93082e-12	-2.60759e-13	2.19197e-12	300	610	0	5.99888e-14	2.54463e-14	9.58007e-14	6.71018e-13	-9.64732e-12	2.09571e-12	300	200	0	4.03042e-14	2.08666e-14	1.61195e-13	6.66541e-11	-6.02012e-11	1.05575e-11	0	0	0
582	8	-1.82551e-14	-7.03425e-15	8.89634e-14	8.09929e-12	-7.99504e-14	2.28772e-12	300	610	0	8.35016e-14	4.07421e-14	1.09447e-13	1.23272e-12	-1.0869e-11	2.85966e-12	300	200	0	6.52465e-14	3.37079e-14	1.9841e-13	8.71071e-11	-7.36039e-11	9.69503e-12	0	0	0
582	9	-1.19832e-14	-9.84476e-15	1.11509e-13	1.01913e-11	2.51105e-13	1.97986e-12	300	610	0	1.07081e-13	5.88974e-14	1.10486e-13	1.95406e-12	-1.074e-11	3.59538e-12	300	200	0	9.50982e-14	4.90526e-14	2.21995e-13	1.04617e-10	-8.16521e-11	6.1845e-12	0	0	0
583	0	1.41016e-15	-1.26915e-14	1.27598e-13	1.17167e-11	7.74833e-13	1.03385e-12	300	610	0	1.25888e-13	7.82611e-14	8.93828e-14	2.80347e-12	-8.28856e-12	4.12945e-12	300	200	0	1.27299e-13	6.55695e-14	2.16981e-13	1.13379e-10	-7.87183e-11	-1.20373e-12	0	0	0
583	1	2.44126e-14	-1.50111e-14	1.29122e-13	1.194e-11	1.52507e-12	-8.25898e-13	300	610	0	1.32494e-13	9.57112e-14	3.4143e-14	3.69947e-12	-2.30601e-12	4.20203e-12	300	200	0	1.56907e-13	8.07001e-14	1.63265e-13	1.05106e-10	-5.7292e-11	-1.38043e-11	0	0	0
583	2	5.93579e-14	-1.59327e-14	1.04998e-13	9.85248e-12	2.51368e-12	-3.88926e-12	300	610	0	1.16508e-13	1.06215e-13	-6.90144e-14	4.49073e-12	8.57747e-12	3.45693e-12	300	200	0	1.75866e-13	9.02821e-14	3.59834e-14	6.89226e-11	-8.14545e-12	-3.28577e-11	0	0	0
583	3	1.07829e-13	-1.42317e-14	4.12661e-14	4.17865e-12	3.71192e-12	-8.4108e-12	300	610	0	6.45449e-14	1.02458e-13	-2.34123e-13	4.93573e-12	2.57282e-11	1.44413e-12	300	200	0	1.72374e-13	8.82263e-14	-1.92857e-13	-8.30296e-12	7.90232e-11	-5.91832e-11	0	0	0
583	4	1.69773e-13	-8.32206e-15	-7.81383e-14	-6.55622e-12	5.02625e-12	-1.45309e-11	300	610	0	-3.92184e-14	7.46778e-14	-4.72743e-13	4.6862e-12	5.0223e-11	-2.35615e-12	300	200	0	1.30554e-13	6.63557e-14	-5.50881e-13	-1.40898e-10	2.14247e-10	-9.26981e-11	0	0	0
583	5	2.42306e-13	3.68219e-15	-2.69612e-13	-2.38676e-11	6.26997e-12	-2.21623e-11	300	610	0	-2.11559e-13	1.08745e-14	-7.89739e-13	3.28045e-12	8.24116e-11	-8.47731e-12	300	200	0	3.07471e-14	1.45567e-14	-1.05935e-12	-3.423e-10	4.05011e-10	-1.31767e-10	0	0	0
583	6	3.18215e-13	2.37974e-14	-5.46731e-13	-4.90276e-11	7.13296e-12	-3.08396e-11	300	610	0	-4.67437e-13	-1.02352e-13	-1.17732e-12	1.55204e-13	1.21307e-10	-1.73658e-11	300	200	0	-1.49222e-13	-7.85546e-14	-1.72405e-12	-6.21613e-10	6.52818e-10	-1.72396e-10	0	0	0
583	7	3.84256e-13	5.38485e-14	-9.15344e-13	-8.26211e-11	7.15482e-12	-3.95368e-11	300	610	0	-8.1555e-13	-2.7806e-13	-1.60729e-12	-5.31265e-12	1.63803e-10	-2.92243e-11	300	200	0	-4.31294e-13	-2.24212e-13	-2.52264e-12	-9.78514e-10	9.4845e-10	-2.07311e-10	0	0	0
583	8	4.19437e-13	9.49494e-14	-1.36665e-12	-1.23917e-10	5.70918e-12	-4.64652e-11	300	610	0	-1.2519e-12	-5.26005e-13	-2.02184e-12	-1.37211e-11	2.03747e-10	-4.37894e-11	300	200	0	-8.3246e-13	-4.31056e-13	-3.38849e-12	-1.39635e-09	1.26596e-09	-2.25049e-10	0	0	0
583	9	3.93651e-13	1.46746e-13	-1.86821e-12	-1.70046e-10	2.01092e-12	-4.88803e-11	300	610	0	-1.75123e-12	-8.48175e-13	-2.32359e-12	-2.55005e-11	2.30971e-10	-6.00417e-11	300	200	0	-1.35758e-12	-7.01429e-13	-4.1918e-12	-1.83354e-09	1.55569e-09	-2.09232e-10	0	0	0
584	0	2.67171e-13	2.06405e-13	-2.35315e-12	-2.15015e-10	-4.83838e-12	-4.29446e-11	300	610	0	-2.25656e-12	-1.23264e-12	-2.36659e-12	-4.07001e-11	2.30426e-10	-7.58584e-11	300	200	0	-1.98938e-12	-1.02623e-12	-4.71974e-12	-2.21371e-09	1.737e-09	-1.38336e-10	0	0	0
584	1	-8.21419e-15	2.67367e-13	-2.70864e-12	-2.48642e-10	-1.57479e-11	-2.37157e-11	300	610	0	-2.66753e-12	-1.64571e-12	-1.95062e-12	-5.86967e-11	1.81696e-10	-8.76377e-11	300	200	0	-2.67574e-12	-1.37835e-12	-4.65926e-12	-2.41589e-09	1.69216e-09	1.36592e-11	0	0	0
584	2	-4.85482e-13	3.17954e-13	-2.76525e-12	-2.55569e-10	-3.1457e-11	1.46467e-11	300	610	0	-2.82918e-12	-2.02291e-12	-8.22651e-13	-7.78262e-11	5.92625e-11	-8.9952e-11	300	200	0	-3.31466e-12	-1.70495e-12	-3.5879e-12	-2.26657e-09	1.26328e-09	2.75188e-10	0	0	0
584	3	-1.21491e-12	3.40006e-13	-2.2903e-12	-2.1462e-10	-5.22564e-11	7.83322e-11	300	610	0	-2.52365e-12	-2.25947e-12	1.30979e-12	-9.49591e-11	-1.65972e-10	-7.53244e-11	300	200	0	-3.73856e-12	-1.91946e-12	-9.80506e-13	-1.53684e-09	2.55374e-10	6.72995e-10	0	0	0
584	4	-2.23166e-12	3.07855e-13	-9.89293e-13	-9.88954e-11	-7.75962e-11	1.72856e-10	300	610	0	-1.46894e-12	-2.20238e-12	4.74709e-12	-1.05067e-10	-5.233e-10	-3.42632e-11	300	200	0	-3.7006e-12	-1.89453e-12	3.7578e-12	5.10506e-11	-1.55061e-09	1.22534e-09	0	0	0
584	5	-3.5373e-12	1.88098e-13	1.47866e-12	1.2289e-10	-1.05578e-10	3.01414e-10	300	610	0	6.70111e-13	-1.64639e-12	9.74113e-12	-1.0086e-10	-1.03628e-09	4.42586e-11	300	200	0	-2.86719e-12	-1.45829e-12	1.12198e-11	2.80224e-09	-4.37017e-09	1.93192e-09	0	0	0
584	6	-5.07466e-12	-5.91987e-14	5.46449e-12	4.83154e-10	-1.32354e-10	4.62509e-10	300	610	0	4.25155e-12	-3.37962e-13	1.64072e-11	-7.26275e-11	-1.7136e-09	1.71652e-10	300	200	0	-8.23108e-13	-3.97161e-13	2.18717e-11	7.00624e-09	-8.36795e-09	2.76024e-09	0	0	0
584	7	-6.69624e-12	-4.7704e-13	1.12638e-11	1.00956e-09	-1.51478e-10	6.4679e-10	300	610	0	9.59904e-12	2.00784e-12	2.4599e-11	-8.46336e-12	-2.53632e-09	3.5763e-10	300	200	0	2.9028e-12	1.5308e-12	3.58628e-11	1.28653e-08	-1.3586e-08	3.62856e-09	0	0	0
584	8	-8.12805e-12	-1.10486e-12	1.90147e-11	1.71579e-09	-1.53329e-10	8.33185e-10	300	610	0	1.69093e-11	5.67148e-12	3.37459e-11	1.04891e-10	-3.4413e-09	6.06937e-10	300	200	0	8.78126e-12	4.56662e-12	5.27606e-11	2.0388e-08	-1.98443e-08	4.38636e-09	0	0	0
584	9	-8.93289e-12	-1.96771e-12	2.85527e-11	2.58831e-09	-1.24753e-10	9.84603e-10	300	610	0	2.61175e-11	1.08675e-11	4.26571e-11	2.80295e-10	-4.3017e-09	9.14694e-10	300	200	0	1.71846e-11	8.89979e-12	7.12098e-11	2.92444e-08	-2.66143e-08	4.7948e-09	0	0	0
585	0	-8.48035e-12	-3.0604e-12	3.9221e-11	3.56914e-09	-4.91827e-11	1.04379e-09	300	610	0	3.67172e-11	1.76513e-11	4.93106e-11	5.27247e-10	-4.90617e-09	1.26029e-09	300	200	0	2.82368e-11	1.45909e-11	8.85316e-11	3.85837e-08	-3.28702e-08	4.51092e-09	0	0	0
585	1	-5.93473e-12	-4.32627e-12	4.96432e-11	4.53497e-09	9.24543e-11	9.30281e-10	300	610	0	4.75391e-11	2.57899e-11	5.06575e-11	8.47433e-10	-4.94012e-09	1.60004e-09	300	200	0	4.16044e-11	2.14636e-11	1.00301e-10	4.68265e-08	-3.69349e-08	3.08177e-09	0	0	0
585	2	-2.76539e-13	-5.63086e-12	5.74759e-11	5.27441e-09	3.19628e-10	5.39953e-10	300	610	0	5.65035e-11	3.45972e-11	4.24956e-11	1.2286e-09	-3.97477e-09	1.85917e-09	300	200	0	5.6227e-11	2.89664e-11	9.99714e-11	5.14528e-08	-3.63455e-08	-4.29747e-11	0	0	0
585	3	9.62198e-12	-6.73225e-12	5.91806e-11	5.46677e-09	6.48468e-10	-2.50903e-10	300	610	0	6.03782e-11	4.27414e-11	1.94876e-11	1.63678e-09	-1.47153e-09	1.92433e-09	300	200	0	7.00002e-11	3.60092e-11	7.86681e-11	4.88297e-08	-2.77835e-08	-5.46887e-09	0	0	0
585	4	2.4843e-11	-7.25184e-12	4.98735e-11	4.66773e-09	1.08594e-09	-1.57439e-09	300	610	0	5.4597e-11	4.80433e-11	-2.45708e-11	2.00731e-09	3.18745e-09	1.63863e-09	300	200	0	7.944e-11	4.07915e-11	2.53027e-11	3.41417e-08	-7.13055e-09	-1.37719e-08	0	0	0
585	5	4.6165e-11	-6.65177e-12	2.33439e-11	2.31004e-09	1.62164e-09	-3.54983e-09	300	610	0	3.32204e-11	4.73022e-11	-9.61054e-11	2.23551e-09	1.06297e-08	8.01925e-10	300	200	0	7.93853e-11	4.06505e-11	-7.27614e-11	1.5155e-09	3.02693e-08	-2.53575e-08	0	0	0
585	6	7.36768e-11	-4.22874e-12	-2.76391e-11	-2.26966e-09	2.2171e-09	-6.24956e-09	300	610	0	-1.08483e-11	3.62044e-11	-2.00595e-10	2.16886e-09	2.13697e-08	-8.19635e-10	300	200	0	6.28285e-11	3.19757e-11	-2.28234e-10	-5.55448e-08	8.90413e-08	-4.02497e-08	0	0	0
585	7	1.06249e-10	8.62489e-13	-1.10581e-10	-9.76437e-09	2.79302e-09	-9.64919e-09	300	610	0	-8.52464e-11	9.39475e-12	-3.40735e-10	1.60318e-09	3.56182e-08	-3.47001e-09	300	200	0	2.1003e-11	1.02572e-11	-4.51316e-10	-1.4327e-07	1.72798e-07	-5.78049e-08	0	0	0
585	8	1.4087e-10	9.53869e-12	-2.3191e-10	-2.0775e-08	3.21552e-09	-1.35612e-08	300	610	0	-1.96968e-10	-3.91829e-11	-5.1382e-10	2.86871e-10	5.30142e-08	-7.3602e-09	300	200	0	-5.60983e-11	-2.96442e-11	-7.45731e-10	-2.6614e-07	2.82642e-07	-7.63516e-08	0	0	0
585	9	1.71873e-10	2.2651e-11	-3.94845e-10	-3.56174e-08	3.28359e-09	-1.75531e-08	300	610	0	-3.50439e-10	-1.15548e-10	-7.08315e-10	-2.06205e-09	7.22774e-08	-1.26001e-08	300	200	0	-1.78566e-10	-9.28967e-11	-1.10316e-09	-4.24657e-07	4.1508e-07	-9.27768e-08	0	0	0
586	0	1.90155e-10	4.076e-11	-5.96356e-10	-5.40468e-08	2.72107e-09	-2.08563e-08	300	610	0	-5.44698e-10	-2.24407e-10	-8.99716e-10	-5.71988e-09	9.07936e-08	-1.91008e-08	300	200	0	-3.54543e-10	-1.83647e-10	-1.49607e-09	-6.12302e-07	5.59354e-07	-1.02106e-07	0	0	0
586	1	1.82522e-10	6.38042e-11	-8.23176e-10	-7.48931e-08	1.17845e-09	-2.22765e-08	300	610	0	-7.69618e-10	-3.67209e-10	-1.04605e-09	-1.08957e-08	1.04171e-07	-2.64466e-08	300	200	0	-5.87096e-10	-3.03404e-10	-1.86922e-09	-8.11699e-07	6.94296e-07	-9.7159e-08	0	0	0
586	2	1.31396e-10	9.06538e-11	-1.04698e-09	-9.56204e-08	-1.74898e-09	-2.01273e-08	300	610	0	-1.00122e-09	-5.39434e-10	-1.08364e-09	-1.76386e-08	1.05837e-07	-3.37388e-08	300	200	0	-8.69827e-10	-4.48781e-10	-2.13062e-09	-9.90186e-07	7.85025e-07	-6.84072e-08	0	0	0
586	3	1.52272e-11	1.18554e-10	-1.21913e-09	-1.11843e-07	-6.47792e-09	-1.22155e-08	300	610	0	-1.19643e-09	-7.27123e-10	-9.24314e-10	-2.57087e-08	8.67865e-08	-3.94257e-08	300	200	0	-1.1812e-09	-6.08568e-10	-2.14345e-09	-1.0953e-06	7.8004e-07	-4.21452e-09	0	0	0
586	4	-1.8998e-10	1.42497e-10	-1.26574e-09	-1.16865e-07	-1.33596e-08	4.07833e-09	300	610	0	-1.28785e-09	-9.02784e-10	-4.55534e-10	-3.44137e-08	3.56567e-08	-4.11413e-08	300	200	0	-1.47783e-09	-7.60288e-10	-1.72128e-09	-1.05098e-06	6.09616e-07	1.08308e-07	0	0	0
586	5	-5.07497e-10	1.5459e-10	-1.08434e-09	-1.01367e-07	-2.25583e-08	3.15721e-08	300	610	0	-1.1798e-09	-1.0211e-09	4.54267e-10	-4.2418e-08	-6.06663e-08	-3.5594e-08	300	200	0	-1.6873e-09	-8.66512e-10	-6.30078e-10	-7.55974e-07	1.86789e-07	2.81557e-07	0	0	0
586	6	-9.5451e-10	1.43568e-10	-5.43984e-10	-5.33911e-08	-3.38797e-08	7.28445e-08	300	610	0	-7.47218e-10	-1.01515e-09	1.94246e-09	-4.75435e-08	-2.15619e-07	-1.85646e-08	300	200	0	-1.70173e-09	-8.71582e-10	1.39848e-09	-8.61082e-08	-5.87359e-07	5.245e-07	0	0	0
586	7	-1.53406e-09	9.46261e-11	5.08655e-10	4.11235e-08	-4.65452e-08	1.29523e-07	300	610	0	1.60106e-10	-7.94288e-10	4.12805e-09	-4.65994e-08	-4.40412e-07	1.49039e-08	300	200	0	-1.37395e-09	-6.99662e-10	4.63671e-09	1.09683e-06	-1.81202e-06	8.38282e-07	0	0	0
586	8	-2.22394e-09	-1.01199e-11	2.23401e-09	1.96983e-07	-5.89223e-08	2.01245e-07	300	610	0	1.70499e-09	-2.45441e-10	7.07338e-09	-3.52942e-08	-7.40064e-07	7.00243e-08	300	200	0	-5.18946e-10	-2.55561e-10	9.30739e-09	2.92684e-06	-3.56629e-06	1.21021e-06	0	0	0
586	9	-2.96267e-09	-1.90204e-10	4.77163e-09	4.27219e-07	-6.82309e-08	2.84257e-07	300	610	0	4.03843e-09	7.60052e-10	1.07294e-08	-8.31257e-09	-1.10778e-06	1.51373e-07	300	200	0	1.07576e-09	5.69848e-10	1.5501e-08	5.50282e-06	-5.87794e-06	1.60613e-06	0	0	0
587	0	-3.63317e-09	-4.63978e-10	8.19577e-09	7.39072e-07	-7.02725e-08	3.69693e-07	300	610	0	7.25948e-09	2.35128e-09	1.48632e-08	4.03398e-08	-1.51762e-06	2.61472e-07	300	200	0	3.62631e-09	1.8873e-09	2.3059e-08	8.84206e-06	-8.67965e-06	1.96169e-06	0	0	0
587	1	-4.04596e-09	-8.43934e-10	1.24518e-08	1.12821e-06	-5.92512e-08	4.41629e-07	300	610	0	1.13564e-08	4.63128e-09	1.8971e-08	1.16595e-07	-1.91575e-06	3.98745e-07	300	200	0	7.31047e-09	3.78735e-09	3.14228e-08	1.28164e-05	-1.17527e-05	2.17333e-06	0	0	0
587	2	-3.92493e-09	-1.32978e-09	1.72721e-08	1.57109e-06	-2.77956e-08	4.75166e-07	300	610	0	1.61272e-08	7.63648e-09	2.21817e-08	2.25045e-07	-2.21094e-06	5.54814e-07	300	200	0	1.22023e-08	6.3067e-09	3.94538e-08	1.70712e-05	-1.46606e-05	2.09075e-06	0	0	0
587	3	-2.90052e-09	-1.89905e-09	2.20744e-08	2.01557e-06	3.26784e-08	4.34964e-07	300	610	0	2.10807e-08	1.12798e-08	2.31662e-08	3.67005e-07	-2.26589e-06	7.11212e-07	300	200	0	1.81802e-08	9.38075e-09	4.52406e-08	2.09315e-05	-1.6678e-05	1.51358e-06	0	0	0
587	4	-5.17329e-10	-2.49537e-09	2.58494e-08	2.3707e-06	1.31083e-07	2.74845e-07	300	610	0	2.53248e-08	1.52775e-08	2.00747e-08	5.37807e-07	-1.89159e-06	8.3575e-07	300	200	0	2.48075e-08	1.27821e-08	4.59241e-08	2.33051e-05	-1.67285e-05	1.95844e-07	0	0	0
587	5	3.73498e-09	-3.01509e-09	2.70548e-08	2.49677e-06	2.75054e-07	-6.06398e-08	300	610	0	2.7455e-08	1.90626e-08	1.05349e-08	7.23357e-07	-8.48342e-07	8.79052e-07	300	200	0	3.119e-08	1.60475e-08	3.75898e-08	2.26008e-05	-1.33473e-05	-2.13667e-06	0	0	0
587	6	1.03564e-08	-3.2938e-09	2.35413e-08	2.19829e-06	4.68423e-07	-6.31567e-07	300	610	0	2.54668e-08	2.16931e-08	-8.24198e-09	8.96081e-07	1.14208e-06	7.7208e-07	300	200	0	3.58232e-08	1.83993e-08	1.52993e-08	1.66893e-05	-4.69879e-06	-5.75049e-06	0	0	0
587	7	1.97254e-08	-3.09552e-09	1.25485e-08	1.2233e-06	7.0761e-07	-1.4936e-06	300	610	0	1.67277e-08	2.17697e-08	-3.91911e-08	1.01068e-06	4.36715e-06	4.25924e-07	300	200	0	3.64531e-08	1.86742e-08	-2.66426e-08	2.94671e-06	1.13178e-05	-1.08435e-05	0	0	0
587	8	3.19303e-08	-2.10877e-09	-9.17304e-09	-7.26148e-07	9.76889e-07	-2.6832e-06	300	610	0	-1.94066e-09	1.73887e-08	-8.48934e-08	1.00042e-06	9.07084e-06	-2.6446e-07	300	200	0	2.99896e-08	1.52799e-08	-9.40664e-08	-2.15665e-05	3.68282e-05	-1.7453e-05	0	0	0
587	9	4.65367e-08	4.47652e-11	-4.50507e-08	-3.9662e-06	1.24267e-06	-4.19584e-06	300	610	0	-3.40077e-08	6.16314e-09	-1.46778e-07	7.75119e-07	1.53709e-05	-1.41039e-06	300	200	0	1.2529e-08	6.20791e-09	-1.91829e-07	-5.97297e-05	7.35609e-05	-2.53297e-05	0	0	0
588	0	6.22912e-08	3.78107e-09	-9.81099e-08	-8.7791e-06	1.44724e-06	-5.95666e-06	300	610	0	-8.27292e-08	-1.46393e-08	-2.23977e-07	2.22527e-07	2.3141e-05	-3.11101e-06	300	200	0	-2.04381e-08	-1.08582e-08	-3.22087e-07	-0.00011372	0.000122195	-3.37769e-05	0	0	0
588	1	7.67756e-08	9.49548e-09	-1.7005e-07	-1.53296e-05	1.50295e-06	-7.78401e-06	300	610	0	-1.50314e-07	-4.77847e-08	-3.11801e-07	-7.84727e-07	3.18568e-05	-5.42375e-06	300	200	0	-7.35387e-08	-3.82893e-08	-4.81851e-07	-0.000184043	0.000181445	-4.14648e-05	0	0	0
588	2	8.60474e-08	1.74654e-08	-2.59911e-07	-2.35439e-05	1.28817e-06	-9.34816e-06	300	610	0	-2.36693e-07	-9.5525e-08	-3.99895e-07	-2.3739e-06	4.041e-05	-8.32155e-06	300	200	0	-1.50646e-07	-7.80596e-08	-6.59807e-07	-0.00026819	0.000246871	-4.62378e-05	0	0	0
588	3	8.43304e-08	2.77056e-08	-3.62308e-07	-3.29486e-05	6.47502e-07	-1.01302e-05	300	610	0	-3.37849e-07	-1.5875e-07	-4.70191e-07	-4.64564e-06	4.69067e-05	-1.1636e-05	300	200	0	-2.53518e-07	-1.31044e-07	-8.32499e-07	-0.000358931	0.000309473	-4.49513e-05	0	0	0
588	4	6.38569e-08	3.97709e-08	-4.65275e-07	-4.24736e-05	-6.01074e-07	-9.38961e-06	300	610	0	-4.43728e-07	-2.35797e-07	-4.94953e-07	-7.63349e-06	4.84794e-05	-1.49879e-05	300	200	0	-3.79871e-07	-1.96026e-07	-9.60229e-07	-0.000442325	0.000354181	-3.33924e-05	0	0	0
588	5	1.5006e-08	5.25087e-08	-5.47881e-07	-5.02328e-05	-2.64805e-06	-6.15452e-06	300	610	0	-5.35867e-07	-3.20906e-07	-4.35386e-07	-1.12473e-05	4.11618e-05	-1.77098e-05	300	200	0	-5.20861e-07	-2.68397e-07	-9.83267e-07	-0.000495648	0.000358495	-6.36372e-06	0	0	0
588	6	-7.30711e-08	6.37748e-08	-5.77944e-07	-5.33115e-05	-5.6592e-06	7.48435e-07	300	610	0	-5.85002e-07	-4.0239e-07	-2.41497e-07	-1.52003e-05	1.9899e-05	-1.87715e-05	300	200	0	-6.58073e-07	-3.38615e-07	-8.19441e-07	-0.00048561	0.00029166	4.19663e-05	0	0	0
588	7	-2.11109e-07	7.0145e-08	-5.10386e-07	-4.76113e-05	-9.72291e-06	1.25994e-05	300	610	0	-5.49152e-07	-4.60671e-07	1.45807e-07	-1.89238e-05	-2.12093e-05	-1.67255e-05	300	200	0	-7.60262e-07	-3.90526e-07	-3.64578e-07	-0.000367454	0.000114934	0.000117323	0	0	0
588	8	-4.07419e-07	6.6679e-08	-2.87047e-07	-2.78241e-05	-1.47746e-05	3.05988e-05	300	610	0	-3.72925e-07	-4.66511e-07	7.89202e-07	-2.14757e-05	-8.831e-05	-9.69868e-06	300	200	0	-7.80344e-07	-3.99832e-07	5.02155e-07	-8.575e-05	-0.000216275	0.000224061	0	0	0
588	9	-6.64371e-07	4.68236e-08	1.60925e-07	1.23611e-05	-2.04972e-05	5.55597e-05	300	610	0	1.09157e-08	-3.7993e-07	1.74459e-06	-2.1461e-05	-0.000186704	4.53406e-06	300	200	0	-6.53456e-07	-3.33107e-07	1.90552e-06	0.000421993	-0.00074749	0.000363245	0	0	0
589	0	-9.73515e-07	2.57991e-09	9.06702e-07	7.9691e-05	-2.62e-05	8.74524e-05	300	610	0	6.76257e-07	-1.50558e-07	3.04451e-06	-1.69851e-05	-0.000319123	2.83485e-05	300	200	0	-2.97258e-07	-1.47978e-07	3.95121e-06	0.00121759	-0.00151642	0.00053	0	0	0
589	1	-1.30933e-06	-7.49071e-08	2.0158e-06	0.000180271	-3.06857e-05	0.000124788	300	610	0	1.69324e-06	2.79605e-07	4.6741e-06	-5.67813e-06	-0.000483262	6.389e-05	300	200	0	3.8391e-07	2.04698e-07	6.6899e-06	0.00234887	-0.00253934	0.00071013	0	0	0
589	2	-1.62189e-06	-1.94145e-07	3.52681e-06	0.000317826	-3.21244e-05	0.000163848	300	610	0	3.11093e-06	9.69797e-07	6.53917e-06	1.51653e-05	-0.000668532	0.000112458	300	200	0	1.48904e-06	7.75652e-07	1.0066e-05	0.00382941	-0.00379192	0.00087617	0	0	0
589	3	-1.8292e-06	-3.61275e-07	5.42355e-06	0.000491166	-2.79652e-05	0.000197809	300	610	0	4.9316e-06	1.96913e-06	8.42704e-06	4.8273e-05	-0.000852138	0.000173611	300	200	0	3.10239e-06	1.60786e-06	1.38506e-05	0.00561039	-0.0051842	0.000983272	0	0	0
589	4	-1.81046e-06	-5.77043e-07	7.59785e-06	0.000690802	-1.49323e-05	0.000215856	300	610	0	7.07559e-06	3.29892e-06	9.96309e-06	9.58464e-05	-0.000994775	0.000243973	300	200	0	5.26513e-06	2.72188e-06	1.75609e-05	0.00754461	-0.00653072	0.000965654	0	0	0
589	5	-1.40243e-06	-8.32666e-07	9.80402e-06	0.000894775	1.0832e-05	0.000202485	300	610	0	9.33736e-06	4.92771e-06	1.05687e-05	0.000158714	-0.00103658	0.000315759	300	200	0	7.93493e-06	4.09504e-06	2.03727e-05	0.00934425	-0.00751845	0.000734769	0	0	0
589	6	-4.01945e-07	-1.1046e-06	1.16082e-05	0.001064	5.33972e-05	0.00013724	300	610	0	1.1335e-05	6.73879e-06	9.43047e-06	0.000235148	-0.000894338	0.000375138	300	200	0	1.0933e-05	5.63419e-06	2.10386e-05	0.0105367	-0.00767731	0.00018083	0	0	0
589	7	1.42153e-06	-1.34851e-06	1.23389e-05	0.00113768	0.000116357	-4.69743e-06	300	610	0	1.24589e-05	8.49137e-06	5.4952e-06	0.000319325	-0.000461485	0.000400625	300	200	0	1.38804e-05	7.14286e-06	1.78341e-05	0.0104256	-0.00636162	-0.000820121	0	0	0
589	8	4.29829e-06	-1.4931e-06	1.10512e-05	0.00102992	0.000201733	-0.000250592	300	610	0	1.18301e-05	9.77878e-06	-2.48885e-06	0.000399515	0.000387061	0.000361876	300	200	0	1.61284e-05	8.28567e-06	8.56239e-06	0.00807064	-0.00275409	-0.00239099	0	0	0
589	9	8.41045e-06	-1.43497e-06	6.51997e-06	0.000628935	0.000308394	-0.000626308	300	610	0	8.28335e-06	9.99015e-06	-1.58592e-05	0.000456142	0.00178266	0.000219442	300	200	0	1.66938e-05	8.55518e-06	-9.33925e-06	0.00230106	0.00409152	-0.00462735	0	0	0
590	0	1.38186e-05	-1.0363e-06	-2.71319e-06	-0.000198915	0.000429956	-0.00114991	300	610	0	3.96884e-07	8.28618e-06	-3.58254e-05	0.000460045	0.00384032	-7.37961e-05	300	200	0	1.42155e-05	7.24987e-06	-3.85385e-05	-0.00821099	0.0151495	-0.00755746	0	0	0
590	1	2.03594e-05	-1.28018e-07	-1.82096e-05	-0.00159753	0.000552228	-0.00182214	300	610	0	-1.34022e-05	3.60422e-06	-6.31231e-05	0.000371435	0.00662283	-0.000568516	300	200	0	6.95721e-06	3.4762e-06	-8.13327e-05	-0.0247917	0.0312409	-0.0110866	0	0	0
590	2	2.75138e-05	1.47829e-06	-4.13861e-05	-0.00369884	0.00065038	-0.00261349	300	610	0	-3.46234e-05	-5.28638e-06	-9.75118e-05	0.000140295	0.010089	-0.00131108	300	200	0	-7.10964e-06	-3.80809e-06	-0.000138898	-0.0484892	0.05275	-0.0149257	0	0	0
590	3	3.42518e-05	3.96556e-06	-7.31144e-05	-0.00658658	0.000686227	-0.00344792	300	610	0	-6.43533e-05	-1.96534e-05	-0.000137103	-0.000290813	0.0140256	-0.00233073	300	200	0	-3.01015e-05	-1.56878e-05	-0.000210217	-0.0796508	0.0792219	-0.018508	0	0	0
590	4	3.88686e-05	7.4693e-06	-0.000113137	-0.0102433	0.000606276	-0.00418425	300	610	0	-0.000102717	-4.05662e-05	-0.000177532	-0.000980326	0.0179639	-0.00362088	300	200	0	-6.38487e-05	-3.30969e-05	-0.00029067	-0.117333	0.108836	-0.0209006	0	0	0
590	5	3.88383e-05	1.20144e-05	-0.000159288	-0.0144793	0.000341497	-0.00459725	300	610	0	-0.000148143	-6.85273e-05	-0.000211036	-0.00197629	0.0210887	-0.00511395	300	200	0	-0.000109304	-5.6513e-05	-0.000370324	-0.158541	0.137774	-0.0207279	0	0	0
590	6	3.0732e-05	1.74282e-05	-0.000206525	-0.0188444	-0.000189841	-0.00436228	300	610	0	-0.000196431	-0.000102949	-0.000225547	-0.00329875	0.0221506	-0.00665037	300	200	0	-0.000165699	-8.55211e-05	-0.000432072	-0.197338	0.159536	-0.0161294	0	0	0
590	7	1.02601e-05	2.32303e-05	-0.000245858	-0.0225288	-0.00107462	-0.003049	300	610	0	-0.000239684	-0.000141471	-0.000204015	-0.00491481	0.0194041	-0.00794356	300	200	0	-0.000229424	-0.00011824	-0.000449872	-0.223895	0.164303	-0.00478656	0	0	0
590	8	-2.74738e-05	2.85046e-05	-0.000263286	-0.0242653	-0.00239065	-0.000132593	300	610	0	-0.000265211	-0.000179134	-0.000124258	-0.00670643	0.0106034	-0.00854557	300	200	0	-0.000292684	-0.000150629	-0.000387544	-0.223658	0.138525	0.0159343	0	0	0
590	9	-8.74064e-05	3.17672e-05	-0.000239002	-0.0222537	-0.00418387	0.00496735	300	610	0	-0.000254614	-0.000207494	4.02266e-05	-0.00843187	-0.00690209	-0.00782057	300	200	0	-0.00034202	-0.000175727	-0.000198775	-0.176866	0.0649635	0.0486694	0	0	0
591	0	-0.000173521	3.08544e-05	-0.000147204	-0.0141404	-0.00643517	0.0128075	300	610	0	-0.000183384	-0.000213793	0.00031797	-0.00968442	-0.0359178	-0.00493787	300	200	0	-0.000356905	-0.000182939	0.000170766	-0.0588063	-0.0764514	0.0955126	0	0	0
591	1	-0.000287315	2.28686e-05	4.29824e-05	0.00290316	-0.00901638	0.0237879	300	610	0	-2.14691e-05	-0.000180416	0.000735107	-0.00985473	-0.0789361	0.00109988	300	200	0	-0.000308785	-0.000157548	0.00077809	0.158727	-0.306558	0.15718	0	0	0
591	2	-0.000425657	4.23691e-06	0.000364857	0.0319446	-0.0116361	0.037953	300	610	0	0.000264598	-8.49522e-05	0.00130819	-0.00810741	-0.137388	0.0113731	300	200	0	-0.000161058	-8.07153e-05	0.00167305	0.504163	-0.643207	0.231842	0	0	0
591	3	-0.000578004	-2.90474e-05	0.000849026	0.0758316	-0.0137797	0.05472	300	610	0	0.00070728	9.87024e-05	0.00203366	-0.00338715	-0.210563	0.0268828	300	200	0	0.000129277	6.9655e-05	0.00288269	1.00043	-1.09535	0.313625	0	0	0
591	4	-0.00072312	-8.09146e-05	0.00151507	0.136438	-0.0146505	0.0725353	300	610	0	0.00133056	0.000397661	0.00287375	0.00552508	-0.294171	0.0482838	300	200	0	0.000607442	0.000316747	0.00438883	1.65611	-1.65463	0.390834	0	0	0
591	5	-0.000825567	-0.000154347	0.00235934	0.213558	-0.013127	0.0884799	300	610	0	0.00213871	0.000835172	0.00373898	0.0198802	-0.378587	0.0754937	300	200	0	0.00131314	0.000680825	0.00609832	2.45311	-2.28424	0.444075	0	0	0
591	6	-0.000832556	-0.00025006	0.00333851	0.303405	-0.00775523	0.0978642	300	610	0	0.00310081	0.00142294	0.00446853	0.0407253	-0.446905	0.107165	300	200	0	0.00226825	0.00117288	0.00780704	3.33062	-2.90565	0.44459	0	0	0
591	7	-0.000672069	-0.000364679	0.00434926	0.396759	0.00319599	0.0938924	300	610	0	0.00413116	0.00215016	0.00481079	0.0685356	-0.473056	0.140027	300	200	0	0.00345909	0.00178548	0.00916005	4.1662	-3.38391	0.353294	0	0	0
591	8	-0.000253574	-0.00048841	0.00520536	0.476853	0.0215805	0.0675143	300	610	0	0.00506657	0.00296913	0.00440848	0.102694	-0.420444	0.168146	300	200	0	0.004813	0.00248072	0.00961383	4.75559	-3.51404	0.121243	0	0	0
591	9	0.000526888	-0.000602333	0.00561493	0.517276	0.0490811	0.00763544	300	610	0	0.00564288	0.00377786	0.00279458	0.140809	-0.241751	0.182186	300	200	0	0.00616977	0.00317552	0.00840952	4.79454	-3.01167	-0.307499	0	0	0
592	0	0.00177507	-0.000675574	0.00516295	0.480318	0.0867347	-0.0980939	300	610	0	0.0054751	0.00440106	-0.000591924	0.177903	0.119176	0.168827	300	200	0	0.00725017	0.00372548	0.00457103	3.86806	-1.51341	-0.989436	0	0	0
592	1	0.00357791	-0.00066287	0.00330622	0.316436	0.134239	-0.261645	300	610	0	0.00404794	0.00457234	-0.00635926	0.205529	0.722216	0.110582	300	200	0	0.00762586	0.00390947	-0.00305304	1.45456	1.40632	-1.97034	0	0	0
592	2	0.00597163	-0.000503318	-0.000608753	-0.0342177	0.189025	-0.49185	300	610	0	0.000726312	0.00392211	-0.0150716	0.210958	1.62131	-0.0136527	300	200	0	0.00669794	0.00341879	-0.0156803	-3.04481	6.19292	-3.26782	0	0	0
592	3	0.00889665	-0.000121441	-0.00729174	-0.637007	0.245117	-0.790248	300	610	0	-0.00520154	0.00197787	-0.0270994	0.176656	2.84887	-0.2269	300	200	0	0.00369511	0.00185642	-0.0343911	-10.2391	13.234	-4.84687	0	0	0
592	4	0.0121392	0.000567931	-0.0174033	-1.55333	0.291847	-1.14537	300	610	0	-0.0144331	-0.00181386	-0.0423996	0.0803621	4.39319	-0.550746	300	200	0	-0.00229388	-0.00124592	-0.0598028	-20.6287	22.736	-6.5882	0	0	0
592	5	0.0152617	0.00164917	-0.0313812	-2.82497	0.312604	-1.52553	300	610	0	-0.0274964	-0.00803258	-0.0602187	-0.103783	6.16819	-0.999798	300	200	0	-0.0122347	-0.00638341	-0.0915998	-34.4214	34.548	-8.25069	0	0	0
592	6	0.0175278	0.00318777	-0.0491853	-4.45089	0.283884	-1.87038	300	610	0	-0.0445154	-0.017183	-0.0787237	-0.402542	7.97634	-1.5735	300	200	0	-0.0269876	-0.0139952	-0.127909	-51.273	47.9283	-9.43132	0	0	0
592	7	0.0178345	0.00520278	-0.0699522	-6.35587	0.175064	-2.08231	300	610	0	-0.0648851	-0.0295349	-0.0945846	-0.838693	9.46721	-2.24504	300	200	0	-0.0470506	-0.0243322	-0.164537	-69.9503	61.2617	-9.52902	0	0	0
592	8	0.0146697	0.00762857	-0.091566	-8.35117	-0.0505077	-2.01913	300	610	0	-0.0868587	-0.0448939	-0.102558	-1.42337	10.0971	-2.94748	300	200	0	-0.072189	-0.0372653	-0.194123	-87.93	71.7487	-7.72297	0	0	0
592	9	0.00612323	0.0102658	-0.110171	-10.0898	-0.432365	-1.49054	300	610	0	-0.107065	-0.0622979	-0.0951577	-2.14512	9.09875	-3.55803	300	200	0	-0.100942	-0.0520321	-0.205328	-100.968	75.1101	-2.98026	0	0	0
593	0	-0.0100112	0.0127239	-0.119684	-11.0215	-1.00686	-0.262081	300	610	0	-0.120009	-0.0796498	-0.0625549	-2.95562	5.47567	-3.88212	300	200	0	-0.13002	-0.066926	-0.182239	-102.708	65.3814	5.88663	0	0	0
593	1	-0.0359975	0.0143607	-0.111412	-10.3565	-1.79729	1.92889	300	610	0	-0.117636	-0.0933131	0.00712206	-3.75241	-1.96136	-3.64079	300	200	0	-0.153633	-0.0789524	-0.10429	-84.4353	34.9026	20.0879	0	0	0
593	2	-0.0737301	0.0142296	-0.073921	-7.05222	-2.79936	5.33961	300	610	0	-0.089114	-0.0977274	0.126833	-4.36013	-14.4897	-2.46607	300	200	0	-0.162844	-0.0834978	0.0529118	-35.1455	-25.3461	40.6224	0	0	0
593	3	-0.124069	0.0110509	0.00661424	0.157143	-3.96175	10.1645	300	610	0	-0.0210279	-0.0851398	0.308742	-4.51299	-33.2753	0.0884606	300	200	0	-0.145097	-0.0740889	0.315357	57.8711	-124.879	67.9138	0	0	0
593	4	-0.185894	0.00323075	0.145316	12.6636	-5.16193	16.4487	300	610	0	0.101753	-0.0455914	0.561111	-3.84302	-59.0485	4.51316	300	200	0	-0.0841407	-0.0423606	0.706427	207.652	-272.1	101.298	0	0	0
593	5	-0.254877	-0.0110407	0.356423	31.7899	-6.17899	23.9676	300	610	0	0.294203	0.0326484	0.883695	-1.88084	-91.6306	11.2731	300	200	0	0.0393266	0.0216077	1.24012	425.103	-471.733	138.357	0	0	0
593	6	-0.322005	-0.0335732	0.649687	58.4637	-6.66661	32.0751	300	610	0	0.56792	0.161959	1.26151	1.92196	-129.299	20.6928	300	200	0	0.245915	0.128386	1.9112	715.16	-721.129	174.123	0	0	0
593	7	-0.371987	-0.0658016	1.02503	92.7334	-6.13231	39.525	300	610	0	0.926223	0.353281	1.65704	8.13753	-168.003	32.7853	300	200	0	0.554236	0.28748	2.68208	1071.35	-1005.36	200.222	0	0	0
593	8	-0.381781	-0.108211	1.46531	133.108	-3.93137	44.2864	300	610	0	1.35734	0.612785	2.00137	17.2607	-200.481	47.0191	300	200	0	0.975562	0.504575	3.46667	1468.7	-1291.24	204.096	0	0	0
593	9	-0.319649	-0.159533	1.92721	175.729	0.711901	43.3842	300	610	0	1.82572	0.937065	2.18523	29.5491	-215.397	62.0253	300	200	0	1.50607	0.777532	4.11244	1855.24	-1520.71	168.512	0	0	0
594	0	-0.145299	-0.215714	2.33095	213.419	8.64021	32.8187	300	610	0	2.26176	1.30676	2.05188	44.7947	-196.674	75.2635	300	200	0	2.11646	1.09105	4.38283	2142.84	-1604.47	71.6774	0	0	0
594	1	0.188074	-0.268698	2.54981	234.716	20.6381	7.6368	300	610	0	2.55114	1.67879	1.39446	62.0221	-123.327	82.6813	300	200	0	2.73921	1.41009	3.94427	2198.7	-1417.45	-111.608	0	0	0
594	2	0.728902	-0.305133	2.40172	223.085	37.2261	-37.7451	300	610	0	2.52544	1.97773	-0.0381444	79.124	29.8188	78.4376	300	200	0	3.25434	1.67259	2.36358	1839.92	-798.238	-407.248	0	0	0
594	3	1.5184	-0.30523	1.64613	156.596	58.3578	-108.85	300	610	0	1.95705	2.08755	-2.52193	92.4614	289.998	54.7915	414.99	163.337	0	3.47545	1.78232	-0.875804	834.361	444.275	-836.998	0	0	0
594	4	2.5767	-0.242103	-0.00941296	8.48063	83.0103	-209.949	300	610	0	0.562641	1.84567	-6.31897	96.4856	682.386	2.30236	407.99	184.731	0	3.13934	1.60357	-6.32838	-1087.6	2513.22	-1410.89	420.947	184.023	0
594	5	3.88305	-0.0821046	-2.88691	-250.892	108.674	-342.252	337.644	696.907	0	-1.9793	1.04226	-11.6127	83.477	1223.35	-89.4682	405.346	192.812	0	1.90375	0.960155	-14.4996	-4204.89	5590.54	-2116.48	391.866	293.178	0
594	6	5.34995	0.213203	-7.29302	-649.987	130.776	-501.393	317.932	699.125	0	-5.99	-0.571232	-18.412	43.5411	1910.57	-230.53	403.768	197.635	0	-0.640046	-0.358029	-25.705	-8754.77	9783.57	-2904.8	379.414	339.918	0
594	7	6.7919	0.682614	-13.4442	-1209.34	142.099	-674.211	310.57	699.953	0	-11.7028	-3.22196	-26.5049	-34.9404	2718.89	-427.043	402.581	201.318	0	-4.91086	-2.53935	-39.9491	-14868.1	15081.4	-3665.57	371.616	369.125	0
594	8	7.89145	1.3575	-21.3548	-1931.43	132.325	-834.982	306.197	700.445	0	-19.1243	-6.97408	-35.6525	-165.003	3619.97	-677.208	401.535	204.628	0	-11.2329	-5.61658	-57.0073	-22523	21393.7	-4186.08	365.821	390.36	0
594	9	8.2147	2.24964	-30.7695	-2792.2	88.7734	-944.857	302.885	700.746	0	-27.9905	-11.6537	-45.9949	-362.629	4617.76	-973.276	400.397	207.884	0	-19.7758	-9.4041	-76.7644	-31574.6	28685.1	-4152.23	361.311	405.438	0
595	0	7.34986	3.33931	-41.3109	-3748.26	2.57923	-960.307	300.062	700.733	0	-37.9383	-16.997	-58.3414	-649.367	5770.98	-1308.93	398.917	211.13	0	-30.5884	-13.6576	-99.6524	-41921.2	37137.5	-3262.29	357.937	414.095	0
595	1	5.07107	4.58779	-52.7827	-4761.05	-118.16	-845.283	297.761	700.201	0	-48.7467	-22.9079	-74.1229	-1051.86	7194.24	-1683.36	397.058	214.191	0	-43.6757	-18.3201	-126.906	-53714.3	47244.2	-1368.67	355.759	416.333	0
595	2	1.35989	5.97982	-65.3478	-5816.08	-240.304	-577.825	296.323	699.002	0	-60.4462	-29.6257	-95.0476	-1596.96	9041.01	-2100.8	395.121	216.802	0	-59.0863	-23.6459	-160.395	-67419.7	59755.5	1487.31	354.869	413.258	0
595	3	-3.6635	7.5306	-79.5857	-6930.27	-312.392	-153.391	296.075	697.079	0	-73.2821	-37.7091	-122.634	-2305.66	11468.2	-2567.51	393.516	218.801	0	-76.9456	-30.1785	-202.22	-83758.7	75515.3	5116.71	355.167	407.032	0
595	4	-9.79407	9.24044	-96.5545	-8157.08	-275.389	416.927	297.148	694.482	0	-87.5997	-47.8643	-157.776	-3187.55	14591.2	-3087.29	392.48	220.203	0	-97.3937	-38.6238	-254.331	-103652	95290	9236.81	356.288	400.259	0
595	5	-16.8358	11.1045	-117.738	-9581.34	-68.3551	1119.47	299.419	691.378	0	-103.69	-60.7213	-200.35	-4233.93	18439.5	-3656.94	392.036	221.133	0	-120.526	-49.6168	-318.089	-128087	119583	13585.3	357.755	395.191	0
595	6	-24.7508	13.1932	-144.787	-11297.4	366.48	1951.31	302.531	688.028	0	-121.624	-76.6174	-248.85	-5407.48	22918	-4262.45	392.096	221.73	0	-146.375	-63.4242	-393.637	-157839	148401	18084.4	359.152	393.243	0
595	7	-33.7371	15.6863	-179.16	-13385.4	1076.64	2921.77	306.009	684.712	0	-141.092	-95.3941	-300.106	-6631.69	27775.5	-4876.64	392.552	222.098	0	-174.829	-79.7078	-479.266	-193152	181024	22930.9	360.201	395.033	0
595	8	-44.1813	18.8429	-221.748	-15893.1	2088.93	4047.45	309.42	681.672	0	-161.248	-116.223	-349.267	-7788.09	32590.7	-5458.97	393.312	222.298	0	-205.429	-97.3798	-571.015	-233475	215845	28574.7	360.733	400.692	0
595	9	-56.5418	22.9791	-272.434	-18818.3	3393.7	5345.08	312.457	679.074	0	-180.609	-137.499	-390.347	-8730.57	36807.2	-5958.09	394.294	222.366	0	-237.151	-114.52	-662.781	-277300	250418	35643.2	360.655	410.095	0
596	0	-71.1754	28.442	-329.641	-22086.1	4927.5	6819.01	314.948	677.001	0	-197.128	-156.932	-417.635	-9322.12	39853.1	-6319.54	395.426	222.321	0	-268.303	-128.49	-747.276	-322184	281842	44795.2	359.925	422.891	0
596	1	-88.1086	35.5166	-390.004	-25529.9	6564.11	8445.4	316.831	675.46	0	-208.52	-171.958	-427.582	-9483.32	41318.4	-6499	396.633	222.179	0	-296.628	-136.442	-817.586	-364981	307397	56464.1	358.566	438.403	0
596	2	-106.799	44.2644	-448.408	-28888.2	8125.33	10159.2	318.12	674.424	0	-212.812	-180.423	-420.08	-9223.28	41092.5	-6475.67	397.821	221.956	0	-319.611	-136.159	-868.488	-402192	325105	70545.5	356.671	455.569	0
596	3	-125.968	54.3739	-498.689	-31839.3	9417.27	11846.9	318.884	673.846	0	-208.893	-181.172	-398.316	-8631.79	39379	-6257.76	398.864	221.671	0	-334.861	-126.798	-897.005	-430421	333971	86168.9	354.399	473.057	0
596	4	-143.641	65.1184	-535.133	-34078.1	10285.3	13352.3	319.22	673.682	0	-196.784	-174.263	-367.47	-7841.93	36599.4	-5878.1	399.598	221.34	0	-340.425	-109.145	-902.602	-447084	334006	101708	351.944	489.523	0
596	5	-157.49	75.4664	-554.229	-35408.9	10666.6	14503.5	319.246	673.889	0	-177.55	-160.774	-333.128	-6989.24	33254.9	-5383.62	399.826	220.981	0	-335.04	-85.3072	-887.357	-451198	326211	115107	349.497	503.86	0
596	6	-165.419	84.2906	-555.78	-35804	10613.2	15156.1	319.096	674.421	0	-152.926	-142.358	-300.132	-6185.56	29812.6	-4822.49	399.332	220.609	0	-318.345	-58.0676	-855.912	-443829	312480	124404	347.231	515.289	0
596	7	-166.085	90.587	-542.799	-35399.6	10274.1	15230.9	318.928	675.217	0	-124.861	-120.798	-272.032	-5509.43	26640.2	-4233.97	397.93	220.253	0	-290.946	-30.2108	-814.831	-427873	295329	128218	345.303	523.327	0
596	8	-159.141	93.6632	-520.401	-34442.3	9846.74	14728.9	318.921	676.184	0	-95.1526	-97.6698	-250.968	-5004.84	23981.7	-3643.88	395.557	219.942	0	-254.294	-4.00666	-771.37	-407278	277445	125990	343.855	527.744	0
596	9	-145.159	93.2594	-494.341	-33216.1	9523.63	13722.1	319.265	677.193	0	-65.2438	-74.1963	-237.752	-4683.03	21959.1	-3064.68	392.361	219.697	0	-210.403	19.0631	-732.093	-386082	261210	117972	343.004	528.618	0
597	0	-125.34	89.5614	-469.794	-31982.2	9454.85	12329.3	320.126	678.077	0	-36.1628	-51.2434	-232.072	-4527.9	20588	-2498.68	388.714	219.511	0	-161.502	38.3181	-701.866	-367659	248355	105016	342.804	526.452	0
597	1	-101.181	83.1084	-450.621	-30942.2	9732.02	10685.7	321.597	678.666	0	-8.5437	-29.4145	-232.789	-4503.96	19804.9	-1942.81	385.077	219.348	0	-109.725	53.6938	-683.41	-354305	239827	88280.5	343.22	522.209	0
597	2	-74.2182	74.6606	-439.06	-30224.6	10388	8919.88	323.66	678.839	0	17.2952	-9.17693	-238.272	-4565.01	19498.7	-1394.01	381.834	219.159	0	-56.923	65.4837	-677.332	-347127	235819	68985.1	344.124	517.133	0
597	3	-45.879	65.0881	-435.745	-29884.5	11402.3	7142.07	326.167	678.583	0	41.2254	9.03866	-246.742	-4662.88	19542.8	-853.788	379.203	218.898	0	-4.65363	74.1268	-682.487	-346142	235915	48267.4	345.342	512.391	0
597	4	-17.4453	55.2837	-439.97	-29914.2	12708.8	5441.66	328.886	677.992	0	63.1524	24.7959	-256.574	-4755.8	19822.1	-330.748	377.257	218.536	0	45.7072	80.0796	-696.543	-350522	239300	27145.9	346.703	508.75	0
597	5	9.94065	46.0806	-450.092	-30259.8	14209.1	3889.24	331.569	677.23	0	82.8876	37.6646	-266.491	-4814.68	20248.2	159.567	375.981	218.067	0	92.8282	83.7453	-716.583	-358909	244977	6531.07	348.086	506.471	0
597	6	35.2543	38.1787	-464.014	-30841.5	15791.2	2541.54	334.032	676.467	0	100.102	47.2689	-275.659	-4825.45	20764.6	597.624	375.327	217.505	0	135.357	85.4475	-739.673	-369746	251960	-12752.2	349.422	505.422	0
597	7	57.5862	32.1086	-479.679	-31576.9	17350.2	1445.76	336.171	675.829	0	114.365	53.3451	-283.672	-4787.85	21344.3	963.64	375.243	216.878	0	171.951	85.4538	-763.351	-381602	259446	-29955.1	350.69	505.276	0
597	8	76.1774	28.2397	-495.504	-32401.9	18805.7	641.084	337.953	675.392	0	125.219	55.786	-290.492	-4713.16	21982	1240.39	375.672	216.225	0	201.396	84.0257	-785.996	-393438	266919	-44422.8	351.893	505.691	0
597	9	90.4808	26.7989	-510.639	-33283.6	20111.9	156.718	339.386	675.18	0	132.266	54.665	-296.331	-4620.64	22684.5	1415.11	376.551	215.593	0	222.747	81.4639	-806.971	-404750	274196	-55635.6	353.033	506.413	0
598	0	100.218	27.8783	-525.003	-34221.3	21261	7.55213	340.497	675.183	0	135.249	50.248	-301.544	-4532.48	23462.6	1480.96	377.808	215.031	0	235.468	78.1263	-826.548	-415565	281385	-63256.7	354.109	507.309	0
598	1	105.401	31.4311	-539.118	-35238	22275.9	190.236	341.319	675.362	0	134.109	42.9811	-306.525	-4468.94	24325.1	1438.24	379.358	214.579	0	239.51	74.4122	-845.642	-426302	288797	-67164.4	355.107	508.34	0
598	2	106.299	37.2784	-553.809	-36368.8	23198.5	682.446	341.889	675.67	0	129.024	33.4522	-311.624	-4445.31	25273.8	1294.53	381.104	214.265	0	235.323	70.7305	-865.434	-437568	296807	-67451.2	356.009	509.528	0
598	3	103.378	45.1415	-569.887	-37646.3	24077	1446.6	342.249	676.059	0	120.407	22.3324	-317.09	-4470.22	26300.9	1063.42	382.945	214.098	0	223.785	67.4739	-886.976	-449927	305729	-64389.7	356.797	510.91	0
598	4	97.225	54.6931	-587.873	-39088.6	24955.7	2435.88	342.451	676.492	0	108.867	10.3096	-323.02	-4544.88	27388.8	762.361	384.79	214.07	0	206.092	65.0027	-910.893	-463720	315720	-58381.7	357.465	512.508	0
598	5	88.4926	65.5999	-607.854	-40690.9	25865.4	3599.44	342.552	676.942	0	95.1463	-1.98015	-329.36	-4663.04	28510.9	409.781	386.565	214.158	0	183.639	63.6198	-937.214	-478963	326726	-49914.6	358.019	514.308	0
598	6	77.8563	77.5428	-629.463	-42425.2	26819.2	4885.51	342.606	677.399	0	80.0436	-14.0146	-335.921	-4812.76	29632.9	22.6404	388.214	214.327	0	157.9	63.5282	-965.385	-495346	338488	-39534.5	358.476	516.266	0
598	7	65.9954	90.2137	-651.989	-44243.9	27814.5	6242.78	342.661	677.86	0	64.3445	-25.4263	-342.442	-4979.71	30719.3	-383.782	389.706	214.542	0	130.34	64.7874	-994.432	-512316	350607	-27830.9	358.862	518.312	0
598	8	53.5758	103.306	-674.542	-46087.7	28839.8	7621.07	342.755	678.324	0	48.7621	-36.0092	-348.649	-5150.1	31742.1	-795.556	391.043	214.772	0	102.338	67.2964	-1023.19	-529208	362627	-15419.2	359.209	520.37	0
598	9	41.23	116.509	-696.249	-47895.5	29879.4	8973.09	342.915	678.791	0	33.8933	-45.6908	-354.321	-5312.34	32684.8	-1201.09	392.246	214.993	0	75.1234	70.8183	-1050.57	-545385	374129	-2911.49	359.553	522.368	0
599	0	29.5313	129.524	-716.437	-49614.6	30918.4	10257.4	343.156	679.252	0	20.186	-54.4896	-359.335	-5458.48	33541.7	-1591.98	393.344	215.191	0	49.7172	75.034	-1075.77	-560365	384805	9124.36	359.92	524.244	0
599	1	18.9587	142.07	-734.738	-51207.7	31945.7	11441.2	343.479	679.695	0	7.91721	-62.4807	-363.675	-5584.6	34315.7	-1962.68	394.358	215.356	0	26.8759	79.5898	-1098.41	-573897	394495	20207.2	360.325	525.957	0
599	2	9.86014	153.904	-751.088	-52657.2	32957.3	12501.9	343.879	680.108	0	-2.81186	-69.7787	-367.415	-5690.05	35017.9	-2310.11	395.309	215.487	0	7.04828	84.1256	-1118.5	-585956	403188	29977.2	360.773	527.485	0
599	3	2.42657	164.829	-765.691	-53965.5	33960.1	13428.1	344.352	680.48	0	-12.06	-76.5293	-370.696	-5776.53	35666.8	-2632.82	396.216	215.583	0	-9.63341	88.2996	-1136.39	-596714	411005	38216.9	361.27	528.828	0
599	4	-3.31601	174.718	-778.948	-55152.1	34970.2	14219.2	344.894	680.803	0	-20.0092	-82.898	-373.708	-5847.87	36285.6	-2929.58	397.096	215.648	0	-23.3252	91.8196	-1152.66	-606493	418172	44860.1	361.819	529.993	0
599	5	-7.49672	183.526	-791.36	-56246	36006.2	14885.4	345.499	681.075	0	-26.9189	-89.0466	-376.667	-5908.86	36898.3	-3199.71	397.96	215.687	0	-34.4156	94.4795	-1168.03	-615683	424965	49986.3	362.417	530.996	0
599	6	-10.3712	191.295	-803.415	-57278.9	37082.3	15445.3	346.156	681.294	0	-33.0809	-95.1063	-379.794	-5963.34	37527.5	-3444.54	398.81	215.702	0	-43.452	96.1887	-1183.21	-624667	431658	53800	363.057	531.845	0
599	7	-12.276	198.144	-815.528	-58280.8	38205.3	15922.7	346.847	681.464	0	-38.7824	-101.168	-383.301	-6014.48	38194.4	-3667.05	399.646	215.691	0	-51.0584	96.9766	-1198.83	-633773	438499	56593.4	363.729	532.543	0
599	8	-13.5764	204.255	-828.004	-59276.1	39374.7	16342.3	347.554	681.589	0	-44.2747	-107.28	-387.4	-6067.23	38918.7	-3870.21	400.461	215.661	0	-57.8511	96.9748	-1215.4	-643251	445691	58701.1	364.418	533.078	0
599	9	-14.6138	209.845	-841.039	-60279.9	40584.1	16727	348.255	681.673	0	-49.7495	-113.453	-392.288	-6128.99	39717.1	-4056.08	401.245	215.624	0	-64.3633	96.3924	-1233.33	-653274	453389	60453	365.109	533.436	0
600	0	-15.6632	215.132	-854.73	-61296.9	41822.1	17093.7	348.93	681.715	0	-55.3237	-119.649	-398.129	-6207.9	40600.1	-4226.21	401.977	215.593	0	-70.9869	95.4831	-1252.86	-663933	461688	62131.7	365.787	533.592	0
600	1	-16.909	220.291	-869.061	-62321.6	43074.5	17450.5	349.564	681.711	0	-61.0367	-125.793	-405.031	-6310.83	41570.6	-4382.35	402.636	215.581	0	-77.9457	94.4977	-1274.09	-675230	470614	63939.3	366.436	533.53	0
600	2	-18.4416	225.42	-883.891	-63341.9	44326.1	17795.9	350.149	681.663	0	-66.8566	-131.791	-413.008	-6442.21	42623.8	-4525.85	403.203	215.598	0	-85.2983	93.6288	-1296.9	-687065	480114	65979.4	367.044	533.241	0
600	3	-20.261	230.515	-898.979	-64343.1	45565.4	18118.8	350.686	681.573	0	-72.6924	-137.542	-421.974	-6602.99	43748.1	-4655.72	403.675	215.648	0	-92.9534	92.9727	-1320.95	-699256	490061	68252.6	367.613	532.735	0
600	4	-22.2795	235.473	-914.051	-65310.9	46786.3	18400	351.186	681.452	0	-78.4055	-142.942	-431.761	-6790.16	44926.9	-4766.92	404.055	215.727	0	-100.685	92.5313	-1345.81	-711583	500290	70664	368.147	532.039	0
600	5	-24.3338	240.11	-928.848	-66232.7	47986.6	18613	351.663	681.306	0	-83.8177	-147.873	-442.161	-6997.81	46139.8	-4849.87	404.351	215.826	0	-108.152	92.2365	-1371.01	-723833	510620	73041.3	368.655	531.185	0
600	6	-26.211	244.188	-943.176	-67098.5	49168.9	18727.4	352.131	681.141	0	-88.7108	-152.208	-452.955	-7219.07	47363.7	-4891.92	404.566	215.938	0	-114.922	91.9798	-1396.13	-735831	520888	75160.3	369.143	530.212	0
600	7	-27.679	247.45	-956.931	-67900.5	50341.1	18712.7	352.607	680.957	0	-92.8259	-155.804	-463.947	-7447.23	48576.6	-4880.38	404.703	216.052	0	-120.505	91.6464	-1420.88	-747466	530965	76775.6	369.617	529.155	0
600	8	-28.5153	249.662	-970.112	-68633.2	51515.2	18542.7	353.102	680.748	0	-95.8736	-158.509	-474.981	-7676.03	49760.8	-4805.14	404.764	216.161	0	-124.389	91.153	-1445.09	-758698	540774	77652.6	370.083	528.045	0
600	9	-28.5308	250.642	-982.811	-69293.9	52704.7	18199.2	353.627	680.506	0	-97.5544	-160.168	-485.971	-7899.36	50905.7	-4659.59	404.751	216.255	0	-126.085	90.4745	-1468.78	-769559	550297	77596.6	370.542	526.901	0
601	0	-27.5881	250.29	-995.214	-69884	53924	17673.1	354.183	680.22	0	-97.5846	-160.64	-496.908	-8111.81	52008.2	-4440.57	404.664	216.325	0	-125.173	89.6503	-1492.12	-780155	559577	76473.2	370.994	525.733	0
601	1	-25.617	248.599	-1007.58	-70410.8	55189.1	16965.9	354.774	679.881	0	-95.7334	-159.831	-507.859	-8310.8	53071	-4148.51	404.499	216.364	0	-121.35	88.768	-1515.44	-790658	568718	74220.9	371.438	524.546	0
601	2	-22.6219	245.652	-1020.22	-70887.4	56521.9	16088.4	355.402	679.483	0	-91.8616	-157.72	-518.945	-8497.64	54103.3	-3788.34	404.256	216.375	0	-114.483	87.9324	-1539.16	-801287	577870	70851.5	371.874	523.341	0
601	3	-18.6724	241.617	-1033.44	-71331.6	57953.3	15059.8	356.078	679.024	0	-85.9435	-154.376	-530.327	-8677.29	55124.2	-3370.32	403.944	216.362	0	-104.616	87.241	-1563.76	-812283	587228	66440.6	372.311	522.119	0
601	4	-13.8799	236.729	-1047.57	-71761.9	59524.7	13905.3	356.822	678.504	0	-78.0688	-149.959	-542.224	-8859.19	56165.8	-2909.62	403.584	216.339	0	-91.9487	86.7701	-1589.79	-823916	597041	61107.2	372.771	520.875	0
601	5	-8.37273	231.267	-1062.96	-72194.9	61286.3	12652.6	357.656	677.919	0	-68.425	-144.708	-554.929	-9058.97	57277	-2424.83	403.215	216.325	0	-76.7978	86.5589	-1617.89	-836492	607617	54987.9	373.283	519.594	0
601	6	-2.27321	225.52	-1080.01	-72642.8	63297.8	11327.8	358.608	677.261	0	-57.265	-138.928	-568.821	-9300.65	58527.4	-1936.03	402.893	216.351	0	-59.5382	86.5915	-1648.83	-850360	619333	48208.9	373.886	518.255	0
601	7	4.32474	219.741	-1099.12	-73112.3	65627.1	9950.8	359.709	676.519	0	-44.8625	-132.95	-584.388	-9619.25	60007.9	-1463.4	402.685	216.46	0	-40.5377	86.7915	-1683.51	-865906	632633	40859.3	374.627	516.821	0
601	8	11.3763	214.119	-1120.64	-73602.2	68342	8533.86	360.985	675.679	0	-31.464	-127.087	-602.246	-10062.9	61830	-1026.47	402.666	216.709	0	-20.0877	87.0322	-1722.88	-883526	648001	32970.3	375.555	515.243	0
601	9	18.8989	208.753	-1144.82	-74101.7	71497.5	7081.54	362.453	674.728	0	-17.2428	-121.588	-623.143	-10692.6	64122.6	-643.433	402.902	217.159	0	1.65606	87.165	-1767.96	-903579	665929	24507.8	376.71	513.451	0
602	0	26.9718	203.647	-1171.76	-74590	75122.5	5591.63	364.111	673.656	0	-2.26491	-116.589	-647.91	-11578.4	67023.2	-329.251	403.445	217.87	0	24.7069	87.0573	-1819.67	-926346	686861	15379.8	378.116	511.37	0
602	1	35.7139	198.703	-1201.41	-75039.6	79217.5	4057.13	365.937	672.459	0	13.5251	-112.091	-677.337	-12789	70659.7	-93.5712	404.32	218.881	0	49.239	86.6123	-1878.75	-952000	711138	5456.74	379.775	508.933	0
602	2	45.246	193.712	-1233.58	-75419.9	83757.4	2466.12	367.898	671.139	0	30.2887	-107.961	-711.966	-14377	75121.1	60.8717	405.512	220.193	0	75.5347	85.7501	-1945.55	-980558	738917	-5405.79	381.663	506.117	0
602	3	55.6474	188.367	-1267.86	-75700.4	88684.8	801.202	369.948	669.707	0	48.2562	-103.983	-751.89	-16363.4	80428.1	137.37	406.968	221.763	0	103.904	84.3845	-2019.75	-1.01179e+06	770051	-17342.2	383.73	502.952	0
602	4	66.9165	182.342	-1303.51	-75852.3	93894.4	-956.043	372.032	668.191	0	67.6801	-99.9136	-796.686	-18731	86524	139.126	408.605	223.511	0	134.597	82.4286	-2100.19	-1.0451e+06	804016	-30443.4	385.906	499.507	0
602	5	78.9548	175.383	-1339.4	-75853.3	99224.4	-2815.06	374.081	666.632	0	88.7656	-95.5557	-845.456	-21426.8	93283.4	63.466	410.335	225.343	0	167.72	79.8275	-2184.86	-1.07957e+06	839914	-44718.9	388.11	495.87	0
602	6	91.5711	167.386	-1374.08	-75692.7	104462	-4764.99	376.023	665.086	0	111.56	-90.7743	-896.827	-24362	100509	-94.6432	412.072	227.165	0	203.131	76.6114	-2270.91	-1.11393e+06	876495	-60046.6	390.26	492.142	0
602	7	104.483	158.448	-1405.94	-75373.8	109362	-6766.21	377.786	663.611	0	135.838	-85.5052	-948.87	-27408.6	107919	-334.261	413.735	228.886	0	240.32	72.9424	-2354.81	-1.14668e+06	912188	-76119.7	392.271	488.438	0
602	8	117.308	148.885	-1433.34	-74915	113663	-8750.26	379.299	662.266	0	161.049	-79.7785	-999.158	-30404.3	115150	-646.204	415.247	230.43	0	278.357	69.1061	-2432.5	-1.17617e+06	945201	-92432.5	394.065	484.888	0
602	9	129.571	139.196	-1454.86	-74348.3	117122	-10629	380.504	661.104	0	186.35	-73.7436	-1045.01	-33168.1	121794	-1017.29	416.548	231.739	0	315.921	65.452	-2499.87	-1.20084e+06	973713	-108319	395.572	481.618	0
603	0	140.716	129.998	-1469.42	-73715.4	119532	-12307	381.346	660.167	0	210.684	-67.6798	-1083.87	-35523.4	127460	-1434.59	417.597	232.775	0	351.4	62.318	-2553.29	-1.21937e+06	996110	-123020	396.735	478.739	0
603	1	150.152	121.944	-1476.41	-73062.2	120746	-13691.5	381.784	659.487	0	232.88	-61.9869	-1113.62	-37319.6	131819	-1887.1	418.37	233.512	0	383.032	59.9572	-2590.02	-1.23083e+06	1.01119e+06	-135760	397.515	476.333	0
603	2	157.295	115.644	-1475.69	-72433.1	120693	-14701.8	381.787	659.084	0	251.762	-57.1586	-1132.8	-38449	134645	-2365.99	418.86	233.942	0	409.056	58.4852	-2608.49	-1.23481e+06	1.01825e+06	-145824	397.887	474.456	0
603	3	161.629	111.599	-1467.58	-71867.5	119380	-15276.6	381.344	658.97	0	266.259	-53.7265	-1140.72	-38856.1	135829	-2863.91	419.074	234.063	0	427.888	57.8729	-2608.3	-1.23131e+06	1.01716e+06	-152624	397.845	473.141	0
603	4	162.776	110.162	-1452.76	-71396.3	116892	-15378.8	380.462	659.145	0	275.508	-52.1755	-1137.43	-38542.1	135386	-3372.52	419.028	233.885	0	438.284	57.9869	-2590.18	-1.22082e+06	1.00829e+06	-155750	397.398	472.401	0
603	5	160.547	111.501	-1432.18	-71037.9	113377	-14999	379.164	659.601	0	278.956	-52.8489	-1123.7	-37560.4	133436	-3879.59	418.747	233.426	0	439.503	58.6517	-2555.88	-1.20415e+06	992481	-155008	396.567	472.232	0
603	6	154.987	115.578	-1407.01	-70795.8	109031	-14155.3	377.492	660.317	0	276.435	-55.8799	-1100.85	-36006.4	130182	-4368.47	418.257	232.708	0	431.422	59.6977	-2507.85	-1.18238e+06	970861	-150444	395.386	472.614	0
603	7	146.381	122.154	-1378.46	-70658.3	104071	-12892.8	375.498	661.259	0	268.198	-61.1649	-1070.57	-34002.5	125878	-4819.59	417.58	231.761	0	414.58	60.9887	-2449.03	-1.15671e+06	944759	-142348	393.894	473.509	0
603	8	135.23	130.81	-1347.76	-70600.4	98723.4	-11280.3	373.25	662.383	0	254.879	-68.374	-1034.76	-31684.8	120799	-5212.07	416.741	230.62	0	390.109	62.4361	-2382.52	-1.12838e+06	915555	-131228	392.139	474.863	0
603	9	122.194	140.993	-1316.04	-70587.6	93201.2	-9404.93	370.82	663.637	0	237.399	-76.994	-995.349	-29189.9	115221	-5525.02	415.759	229.326	0	359.593	63.9992	-2311.39	-1.09856e+06	884577	-117749	390.172	476.61	0
604	0	108.022	152.066	-1284.27	-70579.7	87693.9	-7364.67	368.283	664.957	0	216.846	-86.3994	-954.169	-26645.6	109396	-5740.04	414.65	227.926	0	324.867	65.6662	-2238.44	-1.06831e+06	853027	-102667	388.048	478.666	0
604	1	93.4631	163.359	-1253.26	-70536.4	82357.2	-5260.94	365.714	666.282	0	194.357	-95.9394	-912.843	-24164.1	103544	-5844.8	413.43	226.471	0	287.82	67.4193	-2166.11	-1.03852e+06	821918	-86763.9	385.823	480.937	0
604	2	79.1971	174.216	-1223.58	-70421	77309.1	-3190.99	363.183	667.553	0	171.02	-105.024	-872.716	-21836.1	97844.6	-5836.45	412.115	225.021	0	250.217	69.1917	-2096.3	-1.00986e+06	792032	-70784.2	383.554	483.321	0
604	3	65.7752	184.038	-1195.5	-70203.7	72628.7	-1241.57	360.752	668.723	0	147.805	-113.192	-834.815	-19729	92438.7	-5724.01	410.729	223.633	0	213.581	70.8457	-2030.32	-982752	763911	-55395.9	381.301	485.713	0
604	4	53.594	192.333	-1169.1	-69862.3	68358.5	517.238	358.471	669.757	0	125.536	-120.142	-799.836	-17884.9	87428.9	-5529.48	409.308	222.361	0	179.13	72.1906	-1968.94	-957401	737871	-41154.6	379.123	488.013	0
604	5	42.8907	198.762	-1144.27	-69383	64509.5	2037.3	356.376	670.635	0	104.861	-125.74	-768.166	-16322.6	82883	-5286	407.897	221.249	0	147.752	73.0221	-1912.44	-933841	714033	-28477.6	377.07	490.131	0
604	6	33.7643	203.166	-1120.82	-68761.2	61067.4	3294.52	354.485	671.349	0	86.2318	-130.003	-739.927	-15041.6	78834.6	-5031.52	406.544	220.328	0	119.996	73.1628	-1860.75	-911976	692366	-17630.8	375.186	492	0
604	7	26.2116	205.563	-1098.48	-68001.5	57998.6	4287.88	352.799	671.905	0	69.8893	-133.057	-715.039	-14027.6	75285.5	-4800.22	405.289	219.618	0	96.1008	72.5064	-1813.52	-891628	672726	-8727.35	373.495	493.576	0
604	8	20.1584	206.135	-1076.99	-67115.7	55255.4	5036.85	351.305	672.318	0	55.8897	-135.073	-693.264	-13255	72211.1	-4615.58	404.161	219.12	0	76.0481	71.0621	-1770.26	-872578	654893	-1734.65	372.005	494.837	0
604	9	15.4793	205.177	-1056.16	-66120.9	52780.8	5576.28	349.974	672.605	0	44.1458	-136.208	-674.25	-12690	69565.2	-4486.84	403.174	218.821	0	59.6251	68.9685	-1730.41	-854606	638606	3508.45	370.704	495.789	0
605	0	12.0053	203.04	-1035.85	-65038	50516.6	5948.52	348.768	672.787	0	34.4727	-136.574	-657.586	-12293.4	67286.5	-4408.81	402.324	218.695	0	46.478	66.4664	-1693.44	-837528	623603	7261.87	369.565	496.456	0
605	1	9.52385	200.078	-1016.05	-63889.5	48411.4	6195.91	347.647	672.881	0	26.6256	-136.24	-642.841	-12025.2	65306.5	-4364.8	401.59	218.706	0	36.1495	63.8371	-1658.89	-821207	609649	9847.58	368.551	496.882	0
605	2	7.7832	196.601	-996.742	-62698.5	46425.6	6356.36	346.577	672.903	0	20.3265	-135.273	-629.593	-11847.1	63557.2	-4332.65	400.95	218.817	0	28.1097	61.3289	-1626.34	-805533	596534	11609.3	367.626	497.116	0
605	3	6.507	192.866	-977.93	-61485.2	44531.6	6461.16	345.537	672.873	0	15.2825	-133.755	-617.455	-11724.7	61978.4	-4292.44	400.377	218.989	0	21.7895	59.11	-1595.38	-790401	584080	12876	366.761	497.208	0
605	4	5.41704	189.063	-959.562	-60266.6	42710.7	6534.15	344.511	672.806	0	11.1984	-131.802	-606.096	-11629.9	60520.7	-4232.09	399.853	219.188	0	16.6155	57.2601	-1565.66	-775700	572131	13936	365.935	497.202	0
605	5	4.25556	185.329	-941.562	-59055.9	40949.2	6592.43	343.491	672.721	0	7.78547	-129.546	-595.237	-11542.7	59145.5	-4148.71	399.365	219.392	0	12.041	55.7833	-1536.8	-761322	560557	15025.7	365.132	497.136	0
605	6	2.80452	181.757	-923.854	-57863.6	39237.1	6648.27	342.471	672.633	0	4.77139	-127.126	-584.656	-11452.2	57824.3	-4046.52	398.903	219.588	0	7.57592	54.6305	-1508.51	-747176	549251	16325.9	364.343	497.045	0
605	7	0.90115	178.403	-906.386	-56697.6	37570	6710.67	341.45	672.553	0	1.91663	-124.68	-574.186	-11354.3	56538	-3933.75	398.466	219.775	0	2.81778	53.723	-1480.57	-733206	538145	17960.8	363.562	496.96	0
605	8	-1.55433	175.299	-889.157	-55563.4	35949.4	6786	340.431	672.49	0	-0.969445	-122.328	-563.727	-11249.6	55275.5	-3820.01	398.054	219.956	0	-2.52378	52.9706	-1452.88	-719402	527211	19999.2	362.789	496.904	0
605	9	-4.59853	172.458	-872.221	-54463.6	34379	6878.35	339.416	672.443	0	-4.01798	-120.17	-553.253	-11141.1	54031.8	-3714.51	397.662	220.137	0	-8.61651	52.2882	-1425.47	-705801	516467	22459	362.022	496.894	0
606	0	-8.20971	169.885	-855.681	-53398.6	32862.5	6990.06	338.405	672.405	0	-7.29757	-118.271	-542.809	-11033.6	52807.1	-3624.91	397.285	220.327	0	-15.5073	51.6143	-1398.49	-692482	505961	25316.9	361.259	496.936	0
606	1	-12.3203	167.579	-839.642	-52366.7	31401.3	7122	337.398	672.368	0	-10.8217	-116.661	-532.473	-10931.5	51604.8	-3556.54	396.915	220.53	0	-23.142	50.9172	-1372.11	-679530	495751	28520.4	360.495	497.024	0
606	2	-16.8365	165.526	-824.161	-51364.8	29994.3	7273.79	336.394	672.324	0	-14.5644	-115.346	-522.319	-10837.3	50429.9	-3511.95	396.55	220.748	0	-31.4009	50.1795	-1346.48	-666996	485875	31998.9	359.729	497.151	0
606	3	-21.6568	163.697	-809.222	-50388.5	28638.2	7444.04	335.39	672.268	0	-18.4734	-114.315	-512.401	-10751.2	49288.2	-3491.11	396.191	220.982	0	-40.1302	49.3821	-1321.62	-654875	476340	35672.9	358.963	497.302	0
606	4	-26.6837	162.048	-794.753	-49432	27328.4	7630.33	334.386	672.198	0	-22.4775	-113.549	-502.753	-10672.2	48187.2	-3491.96	395.847	221.228	0	-49.1612	48.4992	-1297.51	-643126	467127	39460.7	358.201	497.458	0
606	5	-31.8273	160.52	-780.652	-48489.3	26060.4	7828.75	333.383	672.114	0	-26.4975	-113.024	-493.391	-10599.1	47134.9	-3511	395.532	221.482	0	-58.3248	47.4959	-1274.04	-631684	458208	43280.7	357.451	497.6	0
606	6	-37.0062	159.047	-766.812	-47556.2	24831.3	8033.66	332.383	672.018	0	-30.4615	-112.719	-484.311	-10530.4	46135.1	-3543.91	395.259	221.743	0	-67.4677	46.3288	-1251.12	-620480	449542	47054.5	356.722	497.716	0
606	7	-42.1475	157.56	-753.14	-46630.4	23640.8	8238.26	331.39	671.915	0	-34.3153	-112.604	-475.497	-10464.4	45186.7	-3585.91	395.031	222.007	0	-76.4628	44.9556	-1228.64	-609452	441089	50712.1	356.019	497.795	0
606	8	-47.1881	155.993	-739.568	-45710.6	22489.9	8435.66	330.41	671.807	0	-38.0256	-112.642	-466.94	-10399.5	44285.1	-3631.87	394.841	222.272	0	-85.2136	43.3504	-1206.51	-598554	432818	54198.8	355.346	497.829	0
606	9	-52.0748	154.297	-726.072	-44796.3	21379.3	8619.74	329.445	671.697	0	-41.5743	-112.781	-458.656	-10335	43424.8	-3677.3	394.678	222.533	0	-93.6492	41.5168	-1184.73	-587774	424718	57478	354.7	497.808	0
607	0	-56.7635	152.447	-712.681	-43886.5	20308.2	8785.59	328.496	671.58	0	-44.9495	-112.955	-450.698	-10272.4	42602.1	-3719.78	394.525	222.792	0	-101.713	39.4922	-1163.38	-577138	416806	60529.1	354.076	497.717	0
607	1	-61.2198	150.437	-699.465	-42979.7	19275.6	8929.76	327.558	671.446	0	-48.142	-113.098	-443.146	-10213.9	41816.5	-3758.86	394.363	223.049	0	-109.362	37.3392	-1142.61	-566704	409125	63345.1	353.467	497.542	0
607	2	-65.4265	148.276	-686.508	-42074.5	18280.8	9050.33	326.629	671.288	0	-51.1513	-113.153	-436.06	-10160.7	41070.6	-3794.48	394.186	223.301	0	-116.578	35.1228	-1122.57	-556531	401718	65933.1	352.871	497.268	0
607	3	-69.3893	145.973	-673.866	-41171.4	17325.1	9146.84	325.71	671.097	0	-53.9934	-113.083	-429.459	-10111.9	40367.8	-3826.05	393.997	223.546	0	-123.383	32.8905	-1103.33	-546655	394613	68314.1	352.29	496.892	0
607	4	-73.1352	143.539	-661.558	-40273	16411.2	9220.03	324.807	670.876	0	-56.6971	-112.877	-423.322	-10066.3	39709	-3853.16	393.803	223.779	0	-129.832	30.6614	-1084.88	-537082	387816	70517.2	351.729	496.418	0
607	5	-76.7063	140.983	-649.557	-39384.5	15543.7	9271.3	323.93	670.633	0	-59.2931	-112.556	-417.607	-10024	39092.1	-3875.83	393.61	224.003	0	-135.999	28.4264	-1067.16	-527795	381313	72572.9	351.197	495.856	0
607	6	-80.151	138.316	-637.814	-38512.4	14727.3	9302.16	323.09	670.382	0	-61.8048	-112.157	-412.28	-9986.76	38513.9	-3893.67	393.417	224.223	0	-141.956	26.1596	-1050.09	-518766	375083	74509.4	350.701	495.214	0
607	7	-83.513	135.556	-626.286	-37663.5	13965.3	9314.52	322.299	670.138	0	-64.248	-111.718	-407.327	-9956.14	37973.1	-3905.87	393.225	224.443	0	-147.761	23.8382	-1033.61	-509976	369115	76352.6	350.249	494.498	0
607	8	-86.8235	132.733	-614.974	-36843.4	13257.6	9311.23	321.558	669.911	0	-66.631	-111.273	-402.75	-9932.71	37471.2	-3911.91	393.038	224.662	0	-153.454	21.4598	-1017.72	-501430	363412	78125.8	349.845	493.71	0
607	9	-90.0967	129.893	-603.936	-36055.4	12599.6	9296.09	320.862	669.701	0	-68.9513	-110.843	-398.576	-9916.7	37011.7	-3912.06	392.86	224.88	0	-159.048	19.05	-1002.51	-493174	357999	79848.3	349.487	492.85	0
608	0	-93.3302	127.1	-593.291	-35299.6	11983.9	9273.22	320.199	669.498	0	-71.1934	-110.437	-394.856	-9908.61	36598.8	-3907.21	392.689	225.094	0	-164.524	16.6625	-988.147	-485287	352924	81534.8	349.165	491.918	0
608	1	-96.511	124.424	-583.176	-34574.7	11403.8	9246.56	319.555	669.287	0	-73.3331	-110.061	-391.657	-9909.05	36235.3	-3898.43	392.518	225.3	0	-169.844	14.3625	-974.833	-477863	348241	83195.2	348.869	490.907	0
608	2	-99.6283	121.922	-573.699	-33879.5	10854.9	9219.51	318.921	669.055	0	-75.3467	-109.724	-389.026	-9918.47	35921.2	-3886.98	392.336	225.496	0	-174.975	12.1987	-962.725	-470974	343992	84834.7	348.587	489.818	0
608	3	-102.68	119.629	-564.92	-33215.5	10334.5	9194.47	318.294	668.797	0	-77.2167	-109.443	-386.97	-9936.96	35654.7	-3874.21	392.138	225.679	0	-179.897	10.1866	-951.89	-464659	340191	86454.6	348.314	488.657	0
608	4	-105.677	117.553	-556.849	-32585.7	9839.61	9172.99	317.67	668.518	0	-78.9322	-109.243	-385.451	-9964.19	35433.9	-3861.21	391.928	225.851	0	-184.609	8.30986	-942.3	-458919	336825	88054.3	348.046	487.444	0
608	5	-108.638	115.679	-549.445	-31993.6	9367.92	9156.65	317.05	668.229	0	-80.4863	-109.15	-384.395	-9999.18	35257.2	-3849.07	391.721	226.013	0	-189.125	6.52948	-933.84	-453720	333855	89633.1	347.787	486.2	0
608	6	-111.589	113.986	-542.635	-31441.5	8919.2	9147.22	316.437	667.942	0	-81.8716	-109.19	-383.706	-10040.3	35122.8	-3839.04	391.535	226.167	0	-193.46	4.79561	-926.341	-449000	331230	91190.4	347.544	484.951	0
608	7	-114.55	112.448	-536.345	-30930.6	8494.95	9146.1	315.839	667.669	0	-83.079	-109.386	-383.298	-10085.6	35028	-3831.86	391.386	226.313	0	-197.629	3.06141	-919.643	-444699	328902	92724.1	347.326	483.716	0
608	8	-117.533	111.048	-530.521	-30461	8097.51	9153.68	315.263	667.417	0	-84.0997	-109.752	-383.114	-10133.5	34969.9	-3827.18	391.278	226.45	0	-201.633	1.29605	-913.635	-440773	326836	94230.6	347.139	482.507	0
608	9	-120.532	109.782	-525.148	-30031.8	7728.92	9169.17	314.718	667.187	0	-84.9257	-110.286	-383.142	-10182.2	34945.9	-3824.51	391.209	226.575	0	-205.458	-0.504089	-908.29	-437207	325024	95703	346.984	481.325	0
609	0	-123.518	108.661	-520.259	-29639.7	7389.55	9190.72	314.204	666.971	0	-85.5439	-110.97	-383.407	-10230.2	34954.9	-3824.83	391.169	226.682	0	-209.062	-2.30934	-903.666	-434020	323479	97127.8	346.859	480.166	0
609	1	-126.449	107.701	-515.918	-29280.2	7077.55	9216.02	313.718	666.753	0	-85.9344	-111.769	-383.956	-10277	34998.2	-3830.38	391.152	226.766	0	-212.383	-4.06781	-899.875	-431254	322233	98485.9	346.757	479.021	0
609	2	-129.279	106.915	-512.177	-28948	6789.91	9242.76	313.257	666.52	0	-86.079	-112.646	-384.833	-10323.8	35077.2	-3843.24	391.149	226.827	0	-215.358	-5.73098	-897.01	-428941	321307	99756.4	346.674	477.883	0
609	3	-131.971	106.305	-509.042	-28639.3	6524.25	9268.72	312.817	666.261	0	-85.9722	-113.576	-386.057	-10373.4	35190.2	-3864.55	391.153	226.87	0	-217.943	-7.27083	-895.099	-427089	320705	100920	346.603	476.751	0
609	4	-134.494	105.867	-506.481	-28352	6279.69	9291.75	312.399	665.979	0	-85.6223	-114.545	-387.622	-10428.4	35333.3	-3894.17	391.154	226.904	0	-220.116	-8.67841	-894.102	-425675	320409	101960	346.542	475.626	0
609	5	-136.827	105.589	-504.435	-28086.7	6056.68	9310.21	312.007	665.68	0	-85.045	-115.547	-389.51	-10490.1	35503.4	-3930.09	391.149	226.932	0	-221.872	-9.95798	-893.945	-424662	320393	102866	346.491	474.508	0
609	6	-138.962	105.454	-502.832	-27845.6	5856.53	9323.05	311.647	665.378	0	-84.2577	-116.58	-391.697	-10558.2	35700.1	-3968.44	391.142	226.955	0	-223.22	-11.1264	-894.529	-424005	320630	103635	346.456	473.401	0
609	7	-140.897	105.439	-501.608	-27630.9	5680.56	9328.96	311.325	665.085	0	-83.2779	-117.646	-394.153	-10631.2	35925.1	-4005.01	391.145	226.972	0	-224.175	-12.2074	-895.761	-423659	321094	104265	346.447	472.306	0
609	8	-142.63	105.524	-500.72	-27443.7	5529.17	9325.97	311.042	664.808	0	-82.1198	-118.743	-396.853	-10708.3	36180.6	-4037.26	391.169	226.983	0	-224.75	-13.2184	-897.574	-423597	321770	104752	346.469	471.228	0
609	9	-144.153	105.698	-500.165	-27283.4	5402.66	9312.25	310.802	664.549	0	-80.788	-119.86	-399.78	-10789	36468.5	-4064.64	391.221	226.987	0	-224.941	-14.1621	-899.945	-423809	322652	105090	346.526	470.172	0
610	0	-145.451	105.955	-499.982	-27148.4	5301.85	9286.45	310.604	664.299	0	-79.2742	-120.984	-402.933	-10872.6	36790.8	-4087.41	391.307	226.984	0	-224.725	-15.0283	-902.915	-424318	323754	105270	346.619	469.144	0
610	1	-146.503	106.292	-500.245	-27036.5	5227.03	9247.27	310.449	664.047	0	-77.5633	-122.098	-406.335	-10958.8	37148.5	-4106.02	391.423	226.97	0	-224.067	-15.806	-906.58	-425171	325105	105279	346.742	468.146	0
610	2	-147.291	106.698	-501.013	-26945.5	5177.86	9193.18	310.335	663.782	0	-75.6502	-123.198	-410.017	-11048.1	37540.8	-4121.63	391.559	226.946	0	-222.942	-16.5005	-911.029	-426407	326729	105099	346.891	467.18	0
610	3	-147.803	107.153	-502.294	-26873.7	5154.99	9122.44	310.263	663.502	0	-73.5492	-124.292	-413.985	-11141.2	37965.1	-4136.26	391.707	226.912	0	-221.352	-17.1393	-916.279	-428034	328629	104714	347.06	466.246	0
610	4	-148.031	107.631	-504.052	-26819.7	5160.4	9033.52	310.238	663.208	0	-71.2914	-125.394	-418.206	-11237.9	38415.9	-4152.09	391.859	226.872	0	-219.323	-17.7628	-922.258	-430023	330781	104110	347.25	465.348	0
610	5	-147.976	108.108	-506.214	-26783.2	5196.31	8925.86	310.265	662.909	0	-68.9152	-126.527	-422.618	-11337.2	38885.5	-4170.54	392.011	226.826	0	-216.892	-18.4188	-928.831	-432318	333142	103278	347.459	464.491	0
610	6	-147.641	108.559	-508.698	-26764.2	5264.09	8799.58	310.348	662.613	0	-66.4591	-127.719	-427.145	-11439.1	39365.7	-4191.7	392.16	226.78	0	-214.1	-19.1592	-935.843	-434858	335659	102213	347.689	463.687	0
610	7	-147.029	108.966	-511.433	-26763.7	5362.95	8654.74	310.486	662.331	0	-63.9533	-128.995	-431.734	-11544.8	39850.4	-4214.74	392.303	226.741	0	-210.982	-20.0284	-943.167	-437591	338291	100910	347.938	462.94	0
610	8	-146.141	109.319	-514.381	-26781.8	5488.95	8491.32	310.671	662.066	0	-61.4145	-130.364	-436.363	-11656	40337.5	-4238.59	392.44	226.712	0	-207.555	-21.0455	-950.744	-440493	341012	99367.8	348.201	462.251	0
610	9	-144.971	109.622	-517.549	-26818.2	5635.89	8309.83	310.89	661.818	0	-58.8426	-131.815	-441.038	-11773.7	40827.2	-4262.28	392.571	226.695	0	-203.814	-22.1928	-958.587	-443570	343822	97590.8	348.47	461.622	0
611	0	-143.511	109.9	-520.999	-26871.7	5797.32	8111.58	311.127	661.577	0	-56.222	-133.313	-445.78	-11897.9	41321.3	-4285.07	392.694	226.69	0	-199.733	-23.413	-966.779	-446859	346739	95588.6	348.738	461.052	0
611	1	-141.747	110.188	-524.82	-26939.8	5968.96	7898.33	311.373	661.332	0	-53.5278	-134.81	-450.626	-12029	41823.5	-4306.19	392.812	226.694	0	-195.274	-24.622	-975.446	-450416	349799	93376.5	348.996	460.543	0
611	2	-139.676	110.525	-529.088	-27020.2	6151.75	7671.53	311.627	661.07	0	-50.7398	-136.262	-455.612	-12168.1	42337.5	-4324.82	392.924	226.707	0	-190.416	-25.7372	-984.7	-454290	353039	90975.9	349.243	460.094	0
611	3	-137.316	110.939	-533.817	-27111.6	6352.32	7432.24	311.9	660.788	0	-47.8522	-137.641	-460.759	-12316.1	42866.3	-4340.72	393.034	226.73	0	-185.169	-26.7019	-994.575	-458489	356479	88414.4	349.487	459.701	0
611	4	-134.705	111.444	-538.966	-27213.9	6579.46	7181.78	312.208	660.493	0	-44.8749	-138.934	-466.06	-12473.5	43412.2	-4354.52	393.147	226.764	0	-179.58	-27.4898	-1005.03	-462988	360119	85725.4	349.742	459.36	0
611	5	-131.895	112.039	-544.466	-27328.1	6839.17	6921.97	312.561	660.193	0	-41.8298	-140.137	-471.494	-12640.6	43976.2	-4366.85	393.27	226.81	0	-173.725	-28.0982	-1015.96	-467740	363942	82947.5	350.017	459.065	0
611	6	-128.944	112.714	-550.232	-27455.6	7131.97	6654.95	312.962	659.898	0	-38.7443	-141.256	-477.038	-12817.8	44558	-4377.59	393.406	226.87	0	-167.688	-28.5419	-1027.27	-472692	367920	80119.4	350.318	458.811	0
611	7	-125.906	113.451	-556.172	-27597.1	7454.24	6382.86	313.403	659.62	0	-35.6449	-142.296	-482.668	-13005.4	45155.7	-4386.13	393.554	226.945	0	-161.551	-28.8453	-1038.84	-477786	372016	77275	350.643	458.589	0
611	8	-122.826	114.232	-562.2	-27751.5	7800.91	6107.95	313.876	659.362	0	-32.5515	-143.268	-488.365	-13203.3	45765.5	-4391.35	393.712	227.036	0	-155.377	-29.0357	-1050.57	-482964	376194	74440	350.988	458.391	0
611	9	-119.732	115.044	-568.26	-27915.7	8167.17	5832.59	314.372	659.125	0	-29.4729	-144.176	-494.103	-13409.8	46382.4	-4391.68	393.872	227.14	0	-149.205	-29.1317	-1062.36	-488183	380420	71632.6	351.347	458.209	0
612	0	-116.64	115.884	-574.337	-28086.2	8549.12	5559.12	314.885	658.902	0	-26.4052	-145.016	-499.865	-13622.8	47000.5	-4386.15	394.026	227.253	0	-143.045	-29.1316	-1074.2	-493426	384676	68864.8	351.712	458.04	0
612	1	-113.553	116.761	-580.45	-28259.1	8943.37	5289.6	315.408	658.685	0	-23.3399	-145.779	-505.652	-13840.7	47614.9	-4375.42	394.165	227.372	0	-136.893	-29.0181	-1086.1	-498698	388960	66144	352.074	457.88	0
612	2	-110.475	117.68	-586.606	-28431.4	9346.57	5025.73	315.933	658.468	0	-20.2789	-146.457	-511.478	-14063.6	48222.9	-4361.17	394.281	227.496	0	-130.754	-28.7767	-1098.08	-504002	393271	63477.3	352.427	457.725	0
612	3	-107.419	118.635	-592.765	-28600.3	9755.8	4768.67	316.458	658.249	0	-17.239	-147.05	-517.349	-14292.8	48825.4	-4344.89	394.376	227.627	0	-124.658	-28.4147	-1110.11	-509314	397599	60872.8	352.77	457.565	0
612	4	-104.405	119.608	-598.836	-28762.2	10169.3	4518.97	316.982	658.03	0	-14.2451	-147.575	-523.257	-14529.5	49425.8	-4326.91	394.458	227.767	0	-118.65	-27.9661	-1122.09	-514576	401918	58338.4	353.111	457.389	0
612	5	-101.462	120.572	-604.69	-28912	10586.3	4276.7	317.507	657.813	0	-11.3259	-148.057	-529.182	-14773.9	50028.1	-4305.91	394.538	227.918	0	-112.788	-27.4846	-1133.87	-519703	406190	55882.3	353.458	457.18	0
612	6	-98.6177	121.497	-610.187	-29044.8	11005.7	4041.62	318.037	657.6	0	-8.51517	-148.524	-535.109	-15026.6	50636.2	-4279.37	394.628	228.081	0	-107.133	-27.0277	-1145.3	-524605	410373	53513.8	353.822	456.919	0
612	7	-95.897	122.36	-615.21	-29156.7	11424.8	3813.7	318.571	657.393	0	-5.84634	-148.999	-541.049	-15290.2	51255.7	-4244.32	394.734	228.26	0	-101.743	-26.6389	-1156.26	-529214	414442	51244.1	354.21	456.589	0
612	8	-93.3133	123.151	-619.694	-29245	11840.4	3593.56	319.107	657.193	0	-3.33977	-149.492	-547.067	-15571.2	51895.9	-4197.05	394.862	228.463	0	-96.6531	-26.3407	-1166.76	-533507	418404	49083.4	354.627	456.171	0
612	9	-90.867	123.87	-623.634	-29308.6	12249.8	3382.06	319.643	656.996	0	-0.991454	-149.998	-553.3	-15880.8	52571.5	-4133.99	395.015	228.702	0	-91.8585	-26.1276	-1176.93	-537521	422311	47037	355.076	455.647	0
613	0	-88.5439	124.53	-627.088	-29347.5	12652.5	3179.71	320.177	656.8	0	1.23819	-150.483	-559.951	-16235.4	53304	-4054.31	395.194	228.994	0	-87.3057	-25.9537	-1187.04	-541343	426259	45103.4	355.564	454.995	0
613	1	-86.3205	125.146	-630.147	-29363	13050	2986.71	320.71	656.597	0	3.43309	-150.878	-567.278	-16654.4	54121.7	-3961	395.406	229.358	0	-82.8874	-25.7316	-1197.42	-545098	430378	43275.1	356.097	454.194	0
613	2	-84.1748	125.734	-632.896	-29357.1	13443.4	2803.43	321.241	656.385	0	5.71999	-151.093	-575.572	-17160.1	55060.5	-3858.99	395.662	229.814	0	-78.4548	-25.3592	-1208.47	-548915	434810	41539.3	356.687	453.217	0
613	3	-82.0919	126.298	-635.387	-29332.4	13833	2630.56	321.771	656.165	0	8.26281	-151.043	-585.121	-17775.4	56159.8	-3754.14	395.98	230.379	0	-73.8291	-24.7443	-1220.51	-552906	439689	39876.6	357.347	452.04	0
613	4	-80.0638	126.84	-637.642	-29292.5	14218.4	2469.2	322.298	655.939	0	11.2625	-150.653	-596.149	-18518.7	57455	-3654.28	396.377	231.064	0	-68.8013	-23.8127	-1233.79	-557146	445113	38257.5	358.092	450.646	0
613	5	-78.091	127.353	-639.653	-29241	14598.7	2321.23	322.823	655.714	0	14.9551	-149.868	-608.758	-19397.9	58968.4	-3570.86	396.867	231.865	0	-63.1359	-22.5154	-1248.41	-561659	451121	36640.3	358.929	449.034	0
613	6	-76.1852	127.832	-641.393	-29182.3	14972.7	2188.86	323.344	655.498	0	19.5958	-148.663	-622.922	-20410.2	60709.3	-3518.84	397.459	232.765	0	-56.5894	-20.8311	-1264.31	-566426	457693	34974.5	359.86	447.22	0
613	7	-74.3648	128.28	-642.836	-29121.3	15339.2	2072.68	323.862	655.301	0	25.4229	-147.031	-638.548	-21546.2	62680.8	-3513.33	398.162	233.743	0	-48.9419	-18.7505	-1281.38	-571407	464784	33212.1	360.887	445.227	0
613	8	-72.6469	128.707	-643.995	-29062.1	15698.4	1971.2	324.377	655.128	0	32.6163	-144.959	-655.504	-22793.6	64879.1	-3565.16	398.976	234.773	0	-40.0306	-16.2522	-1299.5	-576574	472349	31321.7	362.007	443.089	0
613	9	-71.04	129.13	-644.954	-29006.5	16053.6	1882.24	324.891	654.974	0	41.2727	-142.425	-673.604	-24136.7	67286.8	-3680.4	399.891	235.832	0	-29.7673	-13.2952	-1318.56	-581924	480337	29293.1	363.206	440.85	0
614	0	-69.5377	129.574	-645.902	-28952.5	16415.6	1803.76	325.415	654.825	0	51.4005	-139.409	-692.568	-25554.3	69867.3	-3862.56	400.882	236.898	0	-18.1372	-9.83461	-1338.47	-587493	488695	27128.7	364.464	438.576	0
614	1	-68.1173	130.059	-647.143	-28894.8	16808.4	1733.21	325.973	654.65	0	62.9185	-135.915	-712.015	-27017.5	72566.1	-4114.17	401.917	237.945	0	-5.19874	-5.85559	-1359.16	-593353	497371	24830.2	365.757	436.353	0
614	2	-66.7433	130.585	-649.07	-28823.7	17274.3	1667.04	326.614	654.408	0	75.6493	-131.996	-731.455	-28488.4	75311.8	-4436.24	402.962	238.948	0	8.90601	-1.41151	-1380.53	-599604	506316	22390.9	367.066	434.281	0
614	3	-65.3624	131.126	-652.154	-28724.1	17877.1	1600.47	327.412	654.045	0	89.3087	-127.771	-750.305	-29921.6	78020	-4826.85	403.984	239.879	0	23.9463	3.35495	-1402.46	-606360	515485	19789.5	368.378	432.47	0
614	4	-63.8839	131.626	-656.931	-28573.8	18701.6	1527.4	328.468	653.496	0	103.505	-123.41	-767.928	-31267.8	80598.3	-5280.98	404.956	240.717	0	39.6209	8.21605	-1424.86	-613761	524856	16979.5	369.691	431.029	0
614	5	-62.1563	132	-663.996	-28343.5	19851.1	1440.73	329.896	652.686	0	117.757	-119.127	-783.689	-32478.8	82953.8	-5791.79	405.85	241.443	0	55.6002	12.8733	-1447.68	-621980	534442	13875	371.013	430.064	0
614	6	-59.9473	132.134	-673.952	-27997.8	21440	1333.74	331.812	651.543	0	131.532	-115.158	-796.999	-33511.8	84999.9	-6351	406.65	242.047	0	71.5843	16.9762	-1470.95	-631206	544289	10337.1	372.361	429.668	0
614	7	-56.9218	131.895	-687.334	-27500.3	23581.8	1202.22	334.309	650.01	0	144.29	-111.744	-807.379	-34331.7	86666	-6948.26	407.342	242.522	0	87.3677	20.1504	-1494.71	-641615	554468	6163.49	373.758	429.903	0
614	8	-52.6307	131.154	-704.526	-26818.2	26373.4	1045.71	337.434	648.066	0	155.519	-109.114	-814.515	-34914.8	87903	-7570.86	407.921	242.866	0	102.889	22.0407	-1519.04	-653339	565050	1087.94	375.229	430.796	0
614	9	-46.5361	129.802	-725.744	-25926.7	29884.1	866.058	341.177	645.724	0	164.772	-107.449	-818.288	-35250.6	88685	-8204.14	408.379	243.078	0	118.236	22.3528	-1544.03	-666466	576104	-5199.58	376.792	432.335	0
615	0	-38.0866	127.746	-751.022	-24810.7	34147.5	665.209	345.468	643.036	0	171.692	-106.87	-818.771	-35342.3	89006.9	-8832.55	408.708	243.165	0	133.605	20.8768	-1569.79	-681028	587679	-13009.8	378.453	434.472	0
615	1	-26.8072	124.915	-780.093	-23468.1	39146.6	446.457	350.182	640.084	0	176.043	-107.419	-816.183	-35204	88882.1	-9440.5	408.9	243.133	0	149.235	17.4965	-1596.28	-696926	599748	-22601.2	380.205	437.121	0
615	2	-12.376	121.277	-812.215	-21912.9	44795.3	218.175	355.152	636.979	0	177.712	-109.077	-810.822	-34858.3	88338.2	-10013.2	408.949	242.991	0	165.336	12.1997	-1623.04	-713801	612108	-34128.2	382.027	440.154	0
615	3	5.30765	116.864	-846.108	-20178.9	50932.6	-5.72927	360.196	633.849	0	176.7	-111.77	-803.008	-34332.1	87413.8	-10537.2	408.858	242.754	0	182.007	5.09321	-1649.12	-730994	624345	-47592.6	383.891	443.412	0
615	4	26.0721	111.78	-880.104	-18320.1	57332.2	-208.591	365.142	630.816	0	173.107	-115.369	-793.063	-33654.3	86154.5	-11000.9	408.635	242.436	0	199.179	-3.58839	-1673.17	-747623	635876	-62811.3	385.758	446.728	0
615	5	49.4571	106.202	-912.399	-16407.9	63727.4	-373.425	369.846	627.983	0	167.129	-119.691	-781.299	-32854.1	84609.4	-11394.2	408.293	242.051	0	216.586	-13.4889	-1693.7	-762733	646050	-79408.8	387.582	449.953	0
615	6	74.7338	100.368	-941.294	-14523	69842.1	-484.466	374.198	625.429	0	159.043	-124.518	-768.023	-31961	82828.6	-11708.3	407.847	241.615	0	233.777	-24.1502	-1709.32	-775437	654245	-96834.1	389.317	452.975	0
615	7	100.961	94.5675	-965.385	-12747.5	75419.8	-526.997	378.124	623.205	0	149.189	-129.607	-753.541	-31005.3	80861.5	-11935.5	407.309	241.146	0	250.151	-35.0391	-1718.93	-785028	659952	-114399	390.918	455.718	0
615	8	127.072	89.138	-983.679	-11155.5	80247	-484.343	381.578	621.341	0	137.941	-134.709	-738.168	-30017.8	78757.6	-12070.2	406.693	240.665	0	265.013	-45.5713	-1721.85	-791039	662838	-131328	392.345	458.142	0
615	9	151.974	84.4551	-995.679	-9805.63	84171	-335.303	384.536	619.848	0	125.689	-139.592	-722.219	-29028.4	76565.3	-12110.1	406.014	240.193	0	277.663	-55.1369	-1717.9	-793289	662778	-146828	393.566	460.238	0
616	0	174.646	80.9142	-1001.4	-8736.97	87109.1	-55.6632	386.987	618.725	0	112.815	-144.048	-706.012	-28063.4	74329.6	-12056.2	405.281	239.749	0	287.461	-63.1338	-1707.42	-791890	659866	-160149	394.551	462.019	0
616	1	194.214	78.8873	-1001.31	-7968.12	89045.9	377.406	388.929	617.958	0	99.6629	-147.913	-689.857	-27144.7	72092.1	-11912.7	404.503	239.348	0	293.877	-69.0259	-1691.17	-787198	654383	-170646	395.282	463.516	0
616	2	209.993	78.6669	-996.147	-7498.93	90024	980.435	390.372	617.528	0	86.5171	-151.08	-674.022	-26288.7	69889.3	-11686.9	403.69	239.003	0	296.51	-72.413	-1670.17	-779718	646732	-177829	395.747	464.768	0
616	3	221.507	80.4194	-986.78	-7313.88	90128.2	1759.04	391.336	617.412	0	73.5926	-153.497	-658.704	-25506.1	67750.7	-11387.5	402.855	238.722	0	295.1	-73.0776	-1645.48	-770004	637360	-181390	395.947	465.818	0
616	4	228.512	84.1626	-974.088	-7386.16	89467	2705.12	391.847	617.583	0	61.0429	-155.157	-644.03	-24801.9	65697.1	-11023.3	402.009	238.51	0	289.555	-70.9946	-1618.12	-758596	626701	-181218	395.892	466.707	0
616	5	230.992	89.7682	-958.873	-7681.78	88158	3797.02	391.939	618.011	0	48.9737	-156.088	-630.065	-24176.8	63741.6	-10602.5	401.167	238.372	0	279.966	-66.3195	-1588.94	-745968	615143	-177401	395.598	467.472	0
616	6	229.156	96.9857	-941.819	-8162.82	86318.8	5001.51	391.651	618.667	0	37.4577	-156.346	-616.828	-23628.2	61891.4	-10133.2	400.338	238.306	0	266.614	-59.3602	-1558.65	-732515	603007	-170217	395.089	468.141	0
616	7	223.413	105.476	-923.471	-8789.71	84061.3	6276.41	391.027	619.518	0	26.5411	-156.009	-604.319	-23152.3	60150.5	-9623.97	399.534	238.311	0	249.954	-50.5333	-1527.79	-718549	590551	-160098	394.392	468.731	0
616	8	214.322	114.844	-904.26	-9522.92	81487.1	7573.99	390.115	620.531	0	16.247	-155.164	-592.537	-22744.7	58520.1	-9083.05	398.762	238.385	0	230.569	-40.3198	-1496.8	-704309	577979	-147591	393.538	469.251	0
616	9	202.531	124.67	-884.534	-10324.1	78685.4	8845.21	388.957	621.672	0	6.58273	-153.894	-581.493	-22401.7	56999.3	-8518.38	398.022	238.524	0	209.114	-29.2237	-1466.03	-689993	565455	-133301	392.553	469.698	0
617	0	188.711	134.536	-864.599	-11156.3	75730.5	10044.4	387.59	622.904	0	-2.44786	-152.271	-571.221	-22120.7	55586.6	-7937.61	397.312	238.725	0	186.263	-17.7343	-1435.82	-675778	553122	-117838	391.458	470.064	0
617	1	173.504	144.051	-844.723	-11984.8	72683.1	11133.2	386.044	624.188	0	-10.8386	-150.352	-561.776	-21900	54282	-7348.44	396.626	238.983	0	162.665	-6.30026	-1406.5	-661823	541107	-101775	390.27	470.332	0
617	2	157.475	152.861	-825.12	-12776.8	69594.3	12082.3	384.344	625.485	0	-18.5837	-148.182	-553.198	-21736.3	53087.5	-6758.94	395.965	239.292	0	138.891	4.67883	-1378.32	-648251	529511	-85615.8	389.008	470.484	0
617	3	141.086	160.662	-805.952	-13503.8	66508.9	12870.9	382.522	626.755	0	-25.6841	-145.81	-545.483	-21624.9	52005	-6177.47	395.338	239.644	0	115.402	14.8523	-1351.43	-635143	518405	-69776.5	387.695	470.504	0
617	4	124.695	167.209	-787.342	-14142.8	63469.2	13486.3	380.612	627.963	0	-32.1521	-143.287	-538.598	-21560.5	51034.4	-5611.63	394.754	240.031	0	92.5426	23.922	-1325.94	-622553	507844	-54582.1	386.357	470.384	0
617	5	108.563	172.33	-769.396	-14678.3	60516.9	13922.9	378.655	629.078	0	-38.012	-140.675	-532.512	-21538.5	50173.8	-5067.29	394.221	240.447	0	70.5512	31.6547	-1301.91	-610532	497877	-40269.1	385.022	470.118	0
617	6	92.8788	175.925	-752.217	-15102	57692.2	14181.8	376.696	630.077	0	-43.2963	-138.025	-527.206	-21555.7	49421	-4548.84	393.741	240.887	0	49.5825	37.8996	-1279.42	-599132	488560	-26994	383.72	469.705	0
617	7	77.7774	177.968	-735.907	-15411.8	55030.1	14269.3	374.779	630.943	0	-48.0376	-135.375	-522.684	-21610.6	48775.6	-4059.77	393.318	241.345	0	29.7398	42.5933	-1258.59	-588418	479956	-14849.2	382.478	469.146	0
617	8	63.3642	178.498	-720.57	-15610.6	52558.5	14194.6	372.94	631.664	0	-52.2621	-132.755	-518.964	-21702	48238	-3602.26	392.951	241.818	0	11.1021	45.743	-1239.53	-578458	472124	-3884.44	381.318	468.445	0
617	9	49.7288	177.603	-706.31	-15704.2	50297.3	13967.6	371.211	632.234	0	-55.9872	-130.191	-516.071	-21827.8	47808.4	-3176.77	392.639	242.296	0	-6.25836	47.4115	-1222.38	-569320	465121	5877.12	380.258	467.608	0
618	0	36.9526	175.417	-693.237	-15700	48256.9	13598.6	369.611	632.647	0	-59.219	-127.698	-514.032	-21985.9	47485.4	-2783.19	392.378	242.771	0	-22.2664	47.7184	-1207.27	-561076	458992	14433.6	379.305	466.646	0
618	1	25.1075	172.114	-681.447	-15605.6	46438.8	13100.3	368.147	632.901	0	-61.9513	-125.278	-512.878	-22175.5	47267.1	-2421.94	392.161	243.237	0	-36.8438	46.8352	-1194.32	-553791	453772	21803.6	378.459	465.568	0
618	2	14.2466	167.885	-670.991	-15428.2	44837.5	12488	366.823	632.993	0	-64.1715	-122.927	-512.632	-22398.3	47152	-2093.72	391.98	243.693	0	-49.9249	44.9578	-1183.62	-547500	449473	28025.5	377.719	464.385	0
618	3	4.39294	162.916	-661.859	-15175.1	43442.7	11779.3	365.637	632.928	0	-65.8702	-120.64	-513.292	-22655.9	47138.8	-1799.07	391.836	244.138	0	-61.4772	42.2766	-1175.15	-542194	446078	33157.6	377.081	463.109	0
618	4	-4.46442	157.376	-653.982	-14855	42242.9	10993.7	364.593	632.715	0	-67.044	-118.416	-514.826	-22949.3	47226.3	-1538.67	391.733	244.577	0	-71.5085	38.9593	-1168.81	-537829	443544	37274.9	376.547	461.751	0
618	5	-12.3652	151.409	-647.242	-14477.6	41226.3	10151	363.695	632.368	0	-67.6956	-116.266	-517.178	-23278.3	47412.5	-1313.53	391.675	245.01	0	-80.0608	35.1439	-1164.42	-534323	441808	40462.6	376.123	460.323	0
618	6	-19.369	145.143	-641.493	-14053.2	40382.8	9270.37	362.951	631.907	0	-67.8337	-114.206	-520.286	-23641.5	47695.4	-1125.13	391.671	245.439	0	-87.2027	30.9363	-1161.78	-531578	440798	42808	375.813	458.833	0
618	7	-25.5434	138.684	-636.591	-13592.7	39704	8368.93	362.37	631.352	0	-67.4714	-112.268	-524.09	-24037	48073.3	-975.923	391.727	245.864	0	-93.0148	26.4158	-1160.68	-529500	440446	44393.5	375.626	457.29	0
618	8	-30.9516	132.131	-632.428	-13106.2	39183.3	7462.48	361.957	630.724	0	-66.6185	-110.483	-528.542	-24463.2	48546.6	-868.971	391.85	246.284	0	-97.5701	21.6472	-1160.97	-528020	440704	45291.8	375.566	455.704	0
618	9	-35.6423	125.574	-628.953	-12602.7	38813.8	6564.83	361.712	630.038	0	-65.2742	-108.881	-533.615	-24919.2	49117.6	-807.114	392.047	246.699	0	-100.917	16.693	-1162.57	-527105	441546	45562.3	375.636	454.086	0
619	0	-39.6441	119.101	-626.177	-12089.5	38587.2	5687.27	361.623	629.307	0	-63.4242	-107.478	-539.324	-25406	49791.5	-792.678	392.322	247.107	0	-103.068	11.6228	-1165.5	-526771	442976	45249.2	375.829	452.448	0
619	1	-42.9693	112.789	-624.153	-11572.6	38492.5	4837.93	361.672	628.541	0	-61.0428	-106.281	-545.723	-25926.2	50574.8	-827.371	392.675	247.508	0	-104.012	6.50787	-1169.88	-527064	445023	44382.8	376.134	450.797	0
619	2	-45.6267	106.696	-622.925	-11055.7	38517.3	4021.8	361.833	627.748	0	-58.1049	-105.294	-552.873	-26483	51474	-912.289	393.103	247.901	0	-103.732	1.40199	-1175.8	-528030	447710	42983.4	376.536	449.14	0
619	3	-47.6315	100.853	-622.483	-10539.8	38649.4	3241.86	362.089	626.932	0	-54.5995	-104.523	-560.811	-27078.2	52493.5	-1048.51	393.603	248.284	0	-102.231	-3.66964	-1183.29	-529671	451038	41067.5	377.025	447.475	0
619	4	-49.0098	95.2719	-622.763	-10025	38878	2500.25	362.428	626.098	0	-50.533	-103.98	-569.53	-27710.6	53633.9	-1237.45	394.172	248.655	0	-99.5428	-8.70773	-1192.29	-531945	454978	38653.1	377.592	445.802	0
619	5	-49.8005	89.9431	-623.662	-9511.48	39195.4	1798.37	362.847	625.251	0	-45.9251	-103.679	-578.973	-28375.6	54891.3	-1480.52	394.808	249.01	0	-95.7256	-13.7358	-1202.63	-534775	459472	35760.5	378.234	444.121	0
619	6	-50.0516	84.8455	-625.059	-9001.46	39597.2	1136.93	363.35	624.401	0	-40.8024	-103.636	-589.045	-29066.1	56257.8	-1779.02	395.507	249.344	0	-90.854	-18.7902	-1214.1	-538064	464447	32412.8	378.951	442.435	0
619	7	-49.8144	79.9599	-626.846	-8499.04	40078.9	516.764	363.937	623.558	0	-35.1923	-103.858	-599.636	-29773.3	57722.6	-2133.98	396.263	249.652	0	-85.0066	-23.8985	-1226.48	-541723	469826	28638.5	379.741	440.753	0
619	8	-49.1379	75.2829	-628.96	-8009.25	40635.4	-60.8462	364.607	622.734	0	-29.1211	-104.344	-610.642	-30488.6	59272.5	-2545.47	397.066	249.929	0	-78.259	-29.0608	-1239.6	-545687	475545	24473.8	380.597	439.086	0
619	9	-48.0643	70.8378	-631.395	-7536.15	41260	-594.07	365.347	621.936	0	-22.6161	-105.08	-621.969	-31204.9	60892.7	-3011.65	397.903	250.171	0	-70.6804	-34.242	-1253.36	-549930	481555	19964.1	381.503	437.451	0
620	0	-46.6259	66.6767	-634.188	-7082	41943.8	-1080.1	366.138	621.167	0	-15.7088	-106.05	-633.545	-31917.1	62568.5	-3528.61	398.759	250.379	0	-62.3347	-39.3737	-1267.73	-554453	487824	15162.8	382.44	435.867	0
620	1	-44.849	62.8717	-637.383	-6647.47	42675.7	-1514.84	366.955	620.429	0	-8.43865	-107.237	-645.31	-32622.4	64287.1	-4091.16	399.622	250.553	0	-53.2877	-44.3652	-1282.69	-559265	494329	10130.1	383.389	434.348	0
620	2	-42.7639	59.4968	-640.993	-6233.24	43444.4	-1892.96	367.777	619.724	0	-0.859338	-108.623	-657.195	-33317.9	66035.6	-4694.18	400.481	250.697	0	-43.6232	-49.126	-1298.19	-564354	501030	4932.89	384.333	432.908	0
620	3	-40.4136	56.6126	-644.968	-5842.01	44241.2	-2208.39	368.594	619.058	0	6.95574	-110.197	-669.095	-33999.3	67799	-5333.46	401.33	250.814	0	-33.4579	-53.5845	-1314.06	-569663	507865	-356.037	385.262	431.555	0
620	4	-37.851	54.2612	-649.219	-5478.66	45059.5	-2455.23	369.406	618.439	0	14.9107	-111.956	-680.872	-34660	69559.6	-6004.92	402.163	250.905	0	-22.9403	-57.6948	-1330.09	-575106	514747	-5661.61	386.174	430.299	0
620	5	-35.1294	52.4676	-653.632	-5148.86	45892.2	-2628.7	370.211	617.877	0	22.8924	-113.901	-692.374	-35292.8	71297.9	-6703.35	402.976	250.974	0	-12.237	-61.4335	-1346.01	-580581	521579	-10911.7	387.065	429.145	0
620	6	-32.2962	51.2463	-658.094	-4858.17	46730.1	-2725.31	371.008	617.382	0	30.7847	-116.035	-703.46	-35891.5	72994.8	-7421.94	403.765	251.021	0	-1.51153	-64.7883	-1361.55	-585989	528264	-16040	387.933	428.098	0
620	7	-29.3908	50.6094	-662.518	-4611.41	47563.3	-2743.01	371.792	616.96	0	38.4784	-118.352	-714.014	-36451.1	74632.9	-8151.98	404.526	251.051	0	9.08758	-67.7423	-1376.53	-591253	534720	-20985	388.771	427.161	0
620	8	-26.4431	50.5674	-666.856	-4412.28	48382.9	-2681.65	372.554	616.617	0	45.8704	-120.835	-723.946	-36966.9	76196.7	-8882.58	405.252	251.063	0	19.4274	-70.2676	-1390.8	-596324	540888	-25688.3	389.574	426.337	0
620	9	-23.4705	51.1265	-671.096	-4263.07	49182.4	-2543.39	373.287	616.352	0	52.8643	-123.452	-733.192	-37435.3	77672.5	-9601.75	405.938	251.058	0	29.3938	-72.3254	-1404.29	-601177	546731	-30098.6	390.334	425.629	0
621	0	-20.4732	52.2859	-675.26	-4164.28	49955.2	-2332.14	373.979	616.167	0	59.3768	-126.152	-741.715	-37853.3	79049.9	-10298.2	406.577	251.035	0	38.9036	-73.8665	-1416.97	-605815	552230	-34177	391.043	425.039	0
621	1	-17.4378	54.0352	-679.381	-4114.17	50694.1	-2052.67	374.618	616.056	0	65.3425	-128.878	-749.501	-38219.2	80321.7	-10962.4	407.167	250.993	0	47.9047	-74.8429	-1428.88	-610249	557381	-37899.3	391.691	424.567	0
621	2	-14.3499	56.3488	-683.47	-4109.48	51391.1	-1710	375.191	616.013	0	70.7106	-131.578	-756.552	-38532.8	81482.6	-11586.4	407.702	250.932	0	56.3608	-75.2289	-1440.02	-614481	562175	-41253.8	392.272	424.208	0
621	3	-11.2045	59.1807	-687.498	-4147.07	52041.5	-1309.91	375.697	616.032	0	75.4391	-134.218	-762.866	-38795.6	82528.2	-12164.2	408.182	250.855	0	64.2346	-75.0375	-1450.36	-618491	566596	-44238.4	392.783	423.955	0
621	4	-8.00714	62.462	-691.41	-4224.6	52645	-859.667	376.141	616.11	0	79.4874	-136.782	-768.432	-39010	83454.4	-12690.5	408.603	250.766	0	71.4802	-74.3196	-1459.84	-622249	570621	-46859.2	393.229	423.8	0
621	5	-4.76953	66.1023	-695.135	-4339.27	53204	-367.986	376.538	616.242	0	82.8114	-139.256	-773.23	-39179.6	84256	-13160.1	408.966	250.67	0	78.0419	-73.1537	-1468.36	-625709	574223	-49127.1	393.614	423.735	0
621	6	-1.50708	70.0026	-698.592	-4486.32	53720.5	155.749	376.898	616.422	0	85.3697	-141.631	-777.232	-39307.5	84928.1	-13568.7	409.27	250.574	0	83.8626	-71.6285	-1475.82	-628819	577370	-51056.1	393.947	423.751	0
621	7	1.76328	74.0712	-701.72	-4659.33	54197.2	702.043	377.235	616.64	0	87.1388	-143.893	-780.415	-39395.8	85466.3	-13913	409.514	250.481	0	88.902	-69.822	-1482.13	-631538	580036	-52660.9	394.231	423.84	0
621	8	5.0266	78.2315	-704.501	-4852.1	54640.4	1261.57	377.559	616.887	0	88.12	-146.022	-782.764	-39444.6	85866.4	-14189.9	409.696	250.392	0	93.1466	-67.7908	-1487.26	-633849	582215	-53955.8	394.473	423.997	0
621	9	8.27559	82.421	-706.971	-5059.12	55059.2	1825.36	377.88	617.156	0	88.3359	-147.987	-784.284	-39454.3	86126.8	-14395.9	409.816	250.306	0	96.6115	-65.5663	-1491.26	-635770	583925	-54955.7	394.676	424.222	0
622	0	11.5155	86.5928	-709.22	-5274.65	55462.3	2385.22	378.202	617.437	0	87.8264	-149.749	-785.011	-39425.7	86249.4	-14527.9	409.87	250.223	0	99.3419	-63.1561	-1494.23	-637358	585213	-55679.2	394.839	424.517	0
622	1	14.7614	90.7133	-711.377	-5492.68	55856.9	2934.12	378.519	617.721	0	86.644	-151.265	-785.007	-39360.3	86240.6	-14583.9	409.86	250.14	0	101.405	-60.5517	-1496.38	-638701	586145	-56148.5	394.961	424.887	0
622	2	18.0277	94.7549	-713.583	-5708.38	56249.4	3466.33	378.827	618	0	84.8451	-152.502	-784.335	-39259.6	86108.6	-14562.9	409.785	250.055	0	102.873	-57.7469	-1497.92	-639892	586796	-56386.5	395.037	425.337	0
622	3	21.3177	98.6867	-715.944	-5919.07	56645.8	3976.73	379.12	618.268	0	82.4844	-153.439	-783.047	-39125.4	85862.7	-14465.3	409.652	249.966	0	103.802	-54.7521	-1498.99	-641008	587223	-56414.8	395.07	425.873	0
622	4	24.619	102.471	-718.517	-6123.82	57052.2	4460.06	379.403	618.523	0	79.6139	-154.071	-781.166	-38959.4	85511.5	-14293.5	409.466	249.873	0	104.233	-51.6	-1499.68	-642089	587465	-56253.8	395.063	426.498	0
622	5	27.9059	106.065	-721.299	-6322.14	57474.4	4910.91	379.682	618.765	0	76.2838	-154.407	-778.702	-38764.6	85062.4	-14052.3	409.236	249.781	0	104.19	-48.3415	-1500	-643140	587536	-55923.2	395.024	427.213	0
622	6	31.1449	109.423	-724.246	-6512.6	57916.1	5324.23	379.967	618.992	0	72.5406	-154.462	-775.661	-38544.2	84521.4	-13747.2	408.967	249.692	0	103.685	-45.0389	-1499.91	-644141	587433	-55441.1	394.964	428.013	0
622	7	34.3017	112.502	-727.288	-6692.57	58377.6	5695.8	380.268	619.202	0	68.4292	-154.261	-772.053	-38301.4	83893.3	-13384	408.663	249.61	0	102.731	-41.7588	-1499.34	-645055	587142	-54825.7	394.889	428.889	0
622	8	37.3474	115.271	-730.361	-6859.22	58855.9	6022.67	380.585	619.392	0	63.996	-153.834	-767.904	-38038.8	83184.5	-12969.2	408.327	249.536	0	101.343	-38.5625	-1498.26	-645850	586655	-54096.4	394.803	429.83	0
622	9	40.2637	117.714	-733.428	-7010.28	59344.4	6303.48	380.914	619.558	0	59.2914	-153.212	-763.27	-37759.4	82404.8	-12510.2	407.963	249.471	0	99.5551	-35.4975	-1496.7	-646519	585980	-53275.1	394.708	430.825	0
623	0	43.0458	119.834	-736.493	-7143.96	59834.3	6537.88	381.242	619.7	0	54.3715	-152.426	-758.245	-37467.8	81568	-12014.6	407.575	249.414	0	97.4173	-32.5927	-1494.74	-647086	585148	-52386.7	394.6	431.863	0
623	1	45.6985	121.643	-739.579	-7259.01	60315.8	6725.65	381.554	619.815	0	49.2967	-151.509	-752.96	-37169.7	80691.4	-11489.7	407.166	249.365	0	94.9952	-29.8652	-1492.54	-647598	584209	-51459	394.475	432.929	0
623	2	48.2252	123.161	-742.681	-7355.45	60779.5	6866.44	381.838	619.904	0	44.1267	-150.495	-747.558	-36871.1	79794.5	-10943.7	406.74	249.322	0	92.3519	-27.3334	-1490.24	-648086	583213	-50520	394.33	434.007	0
623	3	50.617	124.401	-745.75	-7435.2	61216.7	6960.3	382.087	619.97	0	38.9141	-149.427	-742.168	-36577.3	78897	-10386.6	406.306	249.284	0	89.5311	-25.0258	-1487.92	-648555	582192	-49593.2	394.168	435.073	0
623	4	52.8474	125.371	-748.702	-7502	61620.6	7008.13	382.303	620.02	0	33.7017	-148.35	-736.884	-36292.5	78015.5	-9828.96	405.872	249.251	0	86.5492	-22.9789	-1485.59	-648982	581158	-48691.8	393.994	436.11	0
623	5	54.875	126.073	-751.419	-7560.56	61984.5	7011.71	382.49	620.062	0	28.5258	-147.305	-731.753	-36019	77162	-9280.22	405.448	249.223	0	83.4007	-21.2316	-1483.17	-649315	580095	-47816.9	393.817	437.101	0
623	6	56.6501	126.508	-753.763	-7615.76	62300.9	6973.56	382.653	620.104	0	23.4174	-146.326	-726.794	-35759.4	76343.6	-8747.39	405.042	249.202	0	80.0675	-19.8176	-1480.56	-649481	578968	-46959.2	393.643	438.031	0
623	7	58.1265	126.684	-755.602	-7672.02	62560.8	6896.66	382.796	620.154	0	18.4047	-145.437	-722.025	-35516	75565.5	-8234.49	404.658	249.189	0	76.5312	-18.7535	-1477.63	-649410	577741	-46102	393.479	438.886	0
623	8	59.2694	126.619	-756.855	-7733.14	62755.1	6784.24	382.916	620.218	0	13.52	-144.648	-717.483	-35290.8	74833.9	-7743.18	404.301	249.187	0	72.7894	-18.0295	-1474.34	-649067	576397	-45226.1	393.323	439.656	0
623	9	60.0598	126.35	-757.515	-7802.53	62875.2	6640.14	383.002	620.3	0	8.80626	-143.953	-713.233	-35084.9	74155.8	-7273.75	403.971	249.191	0	68.8661	-17.6036	-1470.75	-648463	574950	-44312.4	393.171	440.333	0
624	0	60.4958	125.928	-757.651	-7882.76	62914.2	6469.04	383.039	620.404	0	4.31496	-143.333	-709.362	-34899.1	73537.5	-6826.01	403.667	249.198	0	64.8108	-17.4056	-1467.01	-647657	573444	-43344.1	393.013	440.911	0
624	1	60.5863	125.41	-757.367	-7974.68	62867.7	6275.89	383.008	620.53	0	0.0968978	-142.766	-705.957	-34734.7	72983.9	-6400.5	403.383	249.202	0	60.6832	-17.3568	-1463.32	-646728	571936	-42308.7	392.838	441.389	0
624	2	60.3404	124.843	-756.751	-8077.97	62734.4	6065.17	382.9	620.675	0	-3.80822	-142.242	-703.075	-34593.6	72497.6	-5998.9	403.115	249.203	0	56.5322	-17.3989	-1459.83	-645740	570466	-41199.4	392.636	441.768	0
624	3	59.7617	124.258	-755.837	-8192.7	62517.6	5840.64	382.713	620.839	0	-7.37719	-141.764	-700.725	-34477.7	72078.6	-5622.54	402.863	249.203	0	52.3845	-17.5066	-1456.56	-644717	569051	-40013.1	392.407	442.052	0
624	4	58.849	123.67	-754.624	-8319.54	62225.8	5605.7	382.459	621.025	0	-10.6037	-141.349	-698.883	-34388.7	71725.9	-5271.29	402.629	249.205	0	48.2453	-17.6792	-1453.51	-643654	567688	-38746.5	392.158	442.245	0
624	5	57.601	123.084	-753.095	-8458.66	61870.4	5363.7	382.155	621.232	0	-13.4962	-141.011	-697.504	-34327.5	71438	-4943.89	402.419	249.215	0	44.1048	-17.9263	-1450.6	-642536	566371	-37395.4	391.899	442.352	0
624	6	56.0226	122.499	-751.238	-8609.32	61462.5	5117.56	381.815	621.46	0	-16.0737	-140.757	-696.527	-34293.8	71212.2	-4638.4	402.239	249.235	0	39.9489	-18.2579	-1447.76	-641340	565087	-35957.2	391.641	442.381	0
624	7	54.1312	121.907	-749.056	-8770.2	61010.9	4869.12	381.45	621.708	0	-18.3595	-140.586	-695.879	-34285.2	71043.4	-4352.83	402.092	249.269	0	35.7717	-18.6788	-1444.94	-640052	563818	-34435.5	391.391	442.342	0
624	8	51.9582	121.306	-746.586	-8939.78	60523	4619.17	381.066	621.974	0	-20.3745	-140.492	-695.509	-34299.1	70927.7	-4085.28	401.98	249.315	0	31.5837	-19.1859	-1442.09	-638679	562563	-32841.5	391.153	442.244	0
624	9	49.5497	120.707	-743.909	-9116.23	60005.6	4368.15	380.663	622.255	0	-22.1326	-140.468	-695.406	-34333.8	70866	-3833.66	401.906	249.372	0	27.4171	-19.7606	-1439.32	-637264	561350	-31192.5	390.926	442.096	0
625	0	46.9636	120.134	-741.148	-9296.75	59465.4	4116.72	380.234	622.544	0	-23.6394	-140.494	-695.603	-34388	70863.2	-3596.2	401.873	249.436	0	23.3242	-20.3602	-1436.75	-635883	560234	-29507.5	390.711	441.904	0
625	1	44.2594	119.616	-738.434	-9477.91	58908	3866.13	379.774	622.835	0	-24.8945	-140.541	-696.143	-34460.6	70925.1	-3372.29	401.883	249.502	0	19.3648	-20.9251	-1434.58	-634616	559277	-27803	390.503	441.671	0
625	2	41.4859	119.173	-735.862	-9657.39	58338.6	3618.33	379.279	623.124	0	-25.9007	-140.579	-697.06	-34551	71053.5	-3161.99	401.933	249.567	0	15.5852	-21.4058	-1432.92	-633524	558521	-26091.7	390.3	441.403	0
625	3	38.6785	118.813	-733.472	-9834.65	57763	3375.74	378.753	623.408	0	-26.6707	-140.592	-698.359	-34660.2	71244.1	-2965.21	402.016	249.631	0	12.0078	-21.7796	-1431.83	-632630	557980	-24383.1	390.099	441.103	0
625	4	35.8643	118.529	-731.26	-10009.8	57189.3	3140.72	378.207	623.689	0	-27.225	-140.577	-700.024	-34789.8	71487.6	-2781.59	402.122	249.698	0	8.63928	-22.0481	-1431.28	-631932	557648	-22687.5	389.903	440.774	0
625	5	33.0647	118.312	-729.203	-10183.2	56627.6	2914.68	377.657	623.965	0	-27.5824	-140.54	-702.021	-34939.5	71771.7	-2610.41	402.236	249.77	0	5.48235	-22.2283	-1431.22	-631408	557503	-21017.2	389.713	440.421	0
625	6	30.294	118.145	-727.274	-10355.2	56086.4	2697.93	377.119	624.238	0	-27.7538	-140.489	-704.305	-35106.7	72084.8	-2450.44	402.349	249.846	0	2.5402	-22.3439	-1431.58	-631032	557523	-19384.3	389.531	440.046	0
625	7	27.5595	118.014	-725.451	-10526	55572.2	2490.16	376.604	624.51	0	-27.7483	-140.433	-706.82	-35286.5	72418.1	-2300.43	402.456	249.923	0	-0.18878	-22.4183	-1432.27	-630778	557681	-17797.4	389.362	439.652	0
625	8	24.8698	117.908	-723.726	-10695.8	55088.9	2291.05	376.118	624.779	0	-27.5835	-140.378	-709.521	-35473.6	72766.4	-2159.43	402.557	249.997	0	-2.7137	-22.4705	-1433.25	-630625	557960	-16263.4	389.207	439.245	0
625	9	22.243	117.821	-722.116	-10863.5	54639.6	2100.16	375.666	625.044	0	-27.2853	-140.33	-712.375	-35663.8	73127.7	-2026.79	402.653	250.063	0	-5.04236	-22.5098	-1434.49	-630573	558357	-14790.7	389.068	438.827	0
626	0	19.7085	117.758	-720.668	-11027.9	54227	1916.96	375.246	625.302	0	-26.8796	-140.289	-715.364	-35853.8	73501.3	-1902.08	402.747	250.12	0	-7.17113	-22.5317	-1436.03	-630643	558882	-13390.9	388.945	438.404	0
626	1	17.3009	117.73	-719.458	-11188.2	53854.8	1740.88	374.855	625.551	0	-26.3911	-140.253	-718.474	-36041.2	73886.6	-1785.63	402.838	250.164	0	-9.09021	-22.5231	-1437.93	-630874	559557	-12077	388.837	437.986	0
626	2	15.0504	117.746	-718.55	-11343.9	53525.7	1571.18	374.491	625.787	0	-25.8498	-140.224	-721.691	-36224.3	74282.4	-1678.84	402.928	250.194	0	-10.7994	-22.4776	-1440.24	-631301	560399	-10861.7	388.741	437.581	0
626	3	12.9768	117.805	-717.974	-11494	53240.6	1406.8	374.154	626.009	0	-25.2923	-140.212	-724.984	-36402.6	74685	-1583.26	403.016	250.212	0	-12.3155	-22.4068	-1442.96	-631933	561404	-9755.86	388.655	437.197	0
626	4	11.0885	117.896	-717.716	-11637.1	52999.2	1246.8	373.844	626.214	0	-24.7581	-140.236	-728.292	-36575.1	75087.5	-1499.55	403.101	250.22	0	-13.6696	-22.3395	-1446.01	-632750	562545	-8766.95	388.579	436.842	0
626	5	9.38262	118.001	-717.728	-11770.7	52800.4	1090.96	373.566	626.4	0	-24.2852	-140.317	-731.53	-36739.3	75481.3	-1426.89	403.183	250.223	0	-14.9026	-22.3168	-1449.26	-633701	563775	-7897.34	388.515	436.52	0
626	6	7.8485	118.097	-717.934	-11892.5	52642.2	939.415	373.325	626.565	0	-23.9056	-140.483	-734.614	-36891.8	75858.5	-1363.42	403.263	250.219	0	-16.0571	-22.3863	-1452.55	-634722	565036	-7146.37	388.466	436.231	0
626	7	6.47516	118.169	-718.26	-12001.6	52522.7	791.717	373.125	626.709	0	-23.6412	-140.76	-737.482	-37028.7	76213.7	-1307.29	403.343	250.21	0	-17.166	-22.591	-1455.74	-635749	566283	-6514.49	388.434	435.974	0
626	8	5.25814	118.206	-718.656	-12099	52440.2	646.983	372.97	626.836	0	-23.5035	-141.164	-740.1	-37146.8	76544.7	-1257.49	403.425	250.192	0	-18.2454	-22.9575	-1458.76	-636748	567488	-6004.52	388.421	435.745	0
626	9	4.20372	118.207	-719.121	-12186.2	52393.1	504.709	372.857	626.946	0	-23.4963	-141.697	-742.464	-37244.7	76850.9	-1213.91	403.508	250.164	0	-19.2926	-23.4898	-1461.59	-637715	568646	-5621.16	388.427	435.546	0
627	0	3.33082	118.182	-719.706	-12264.2	52380.3	364.877	372.78	627.041	0	-23.6165	-142.35	-744.597	-37323.1	77131.7	-1175.97	403.589	250.125	0	-20.2857	-24.1676	-1464.3	-638687	569777	-5369.87	388.446	435.379	0
627	1	2.66494	118.153	-720.488	-12334.2	52401.7	227.551	372.731	627.119	0	-23.8575	-143.107	-746.546	-37384.7	77387	-1141.71	403.66	250.077	0	-21.1926	-24.954	-1467.03	-639724	570916	-5254.46	388.47	435.25	0
627	2	2.2243	118.138	-721.523	-12397.5	52457.3	93.0431	372.704	627.182	0	-24.2135	-143.948	-748.354	-37432.2	77618.3	-1108.87	403.719	250.019	0	-21.9892	-25.8108	-1469.88	-640869	572094	-5273.19	388.494	435.159	0
627	3	2.0098	118.143	-722.817	-12455.1	52545	-37.6506	372.695	627.231	0	-24.6793	-144.854	-750.049	-37468.4	77828.8	-1075.55	403.765	249.955	0	-22.6695	-26.7108	-1472.87	-642133	573322	-5416.57	388.517	435.105	0
627	4	2.00497	118.169	-724.328	-12507.7	52661.8	-162.959	372.704	627.268	0	-25.2498	-145.81	-751.639	-37495.6	78021.6	-1040.12	403.802	249.885	0	-23.2448	-27.6413	-1475.97	-643498	574589	-5668.54	388.541	435.085	0
627	5	2.18125	118.205	-725.987	-12556.2	52803.8	-281.154	372.734	627.295	0	-25.9198	-146.805	-753.119	-37516	78197.8	-1001.12	403.832	249.814	0	-23.7386	-28.6003	-1479.11	-644921	575873	-6008.97	388.568	435.093	0
627	6	2.50493	118.242	-727.703	-12601.6	52966.1	-390.668	372.785	627.317	0	-26.6845	-147.834	-754.482	-37530.9	78357.3	-956.914	403.856	249.744	0	-24.1796	-29.5911	-1482.18	-646348	577140	-6416.02	388.601	435.119	0
627	7	2.94293	118.274	-729.381	-12644.6	53142.4	-490.505	372.86	627.336	0	-27.5366	-148.889	-755.734	-37542	78501.4	-905.796	403.874	249.676	0	-24.5937	-30.6148	-1485.11	-647725	578359	-6868.61	388.642	435.155	0
627	8	3.4668	118.296	-730.945	-12685.6	53326.4	-580.48	372.955	627.355	0	-28.4639	-149.96	-756.882	-37550.6	78633.8	-846.861	403.892	249.612	0	-24.997	-31.6639	-1487.83	-649009	579508	-7348.49	388.693	435.191	0
627	9	4.05654	118.314	-732.359	-12724.9	53510.2	-660.846	373.066	627.375	0	-29.4463	-151.027	-757.949	-37557.9	78760.6	-780.057	403.913	249.552	0	-25.3897	-32.7134	-1490.31	-650182	580582	-7840.17	388.754	435.22	0
628	0	4.70237	118.342	-733.647	-12763.8	53685.1	-731.978	373.176	627.398	0	-30.4555	-152.06	-758.969	-37565	78886.4	-705.31	403.939	249.495	0	-25.7531	-33.7173	-1492.62	-651266	581592	-8329.83	388.818	435.241	0
628	1	5.40028	118.403	-734.877	-12804.2	53844.2	-794.706	373.27	627.424	0	-31.4578	-153.022	-759.99	-37573.5	79012.7	-622.072	403.966	249.439	0	-26.0576	-34.6186	-1494.87	-652312	582568	-8804.95	388.875	435.257	0
628	2	6.1425	118.513	-736.112	-12847.4	53984.9	-850.37	373.338	627.453	0	-32.4257	-153.882	-761.045	-37585.2	79138.5	-529.547	403.987	249.386	0	-26.2832	-35.3693	-1497.16	-653368	583532	-9252.49	388.917	435.272	0
628	3	6.91057	118.678	-737.372	-12894.1	54107.7	-900.065	373.379	627.487	0	-33.3477	-154.619	-762.143	-37601	79261.3	-427.179	403.998	249.336	0	-26.4371	-35.9413	-1499.52	-654446	584493	-9655.53	388.941	435.288	0
628	4	7.67537	118.892	-738.631	-12944	54213	-944.176	373.397	627.524	0	-34.2304	-155.22	-763.269	-37619.9	79380.4	-314.587	404.001	249.288	0	-26.555	-36.3288	-1501.9	-655526	585438	-9993.31	388.95	435.304	0
628	5	8.40045	119.135	-739.823	-12996.7	54299.8	-982.94	373.396	627.567	0	-35.0932	-155.689	-764.384	-37640.3	79495.7	-190.915	404	249.243	0	-26.6927	-36.5541	-1504.21	-656561	586339	-10245.7	388.948	435.316	0
628	6	9.04665	119.384	-740.863	-13053.1	54367.8	-1017.02	373.384	627.619	0	-35.9603	-156.048	-765.434	-37660.6	79605.6	-55.2445	404.001	249.202	0	-26.9137	-36.6645	-1506.3	-657487	587154	-10398	388.942	435.324	0
628	7	9.57908	119.614	-741.67	-13115.6	54417.7	-1047.31	373.372	627.684	0	-36.8527	-156.326	-766.369	-37680.2	79706.7	92.1822	404.006	249.167	0	-27.2736	-36.7114	-1508.04	-658251	587845	-10441.3	388.94	435.326	0
628	8	9.97451	119.819	-742.2	-13185.4	54449.6	-1074.51	373.363	627.765	0	-37.7818	-156.546	-767.167	-37698.8	79796.5	249.91	404.015	249.14	0	-27.8073	-36.7273	-1509.37	-658822	588391	-10370.9	388.942	435.321	0
628	9	10.2253	120.004	-742.452	-13261.8	54461.2	-1098.79	373.353	627.862	0	-38.7481	-156.722	-767.838	-37717.6	79874.1	416.109	404.025	249.122	0	-28.5228	-36.7178	-1510.29	-659205	588791	-10185.9	388.947	435.309	0
629	0	10.3392	120.188	-742.472	-13342.2	54448.5	-1119.85	373.334	627.97	0	-39.7399	-156.852	-768.416	-37737.9	79940.5	588.952	404.033	249.111	0	-29.4007	-36.664	-1510.89	-659431	589067	-9889.02	388.947	435.288	0
629	1	10.3327	120.394	-742.327	-13424.8	54407.4	-1137.45	373.293	628.085	0	-40.7377	-156.926	-768.937	-37759.9	79997.6	766.996	404.037	249.107	0	-30.405	-36.5323	-1511.26	-659545	589244	-9485.55	388.935	435.259	0
629	2	10.2213	120.636	-742.073	-13508.3	54334.9	-1151.97	373.22	628.203	0	-41.7247	-156.931	-769.424	-37782.3	80046	949.468	404.034	249.105	0	-31.5034	-36.2955	-1511.5	-659582	589342	-8981.17	388.906	435.224	0
629	3	10.0108	120.913	-741.715	-13591.2	54229.6	-1164.24	373.114	628.324	0	-42.6953	-156.86	-769.876	-37802.7	80085.7	1135.37	404.024	249.102	0	-32.6845	-35.947	-1511.59	-659541	589362	-8380.5	388.857	435.181	0
629	4	9.69383	121.209	-741.214	-13671.1	54091.1	-1175.27	372.976	628.444	0	-43.6577	-156.709	-770.267	-37819.1	80115.2	1322.69	404.01	249.099	0	-33.9638	-35.4994	-1511.48	-659388	589281	-7684.09	388.791	435.126	0
629	5	9.25029	121.502	-740.513	-13745.3	53920.7	-1185.9	372.815	628.562	0	-44.6273	-156.483	-770.543	-37830	80130.5	1509.18	403.992	249.095	0	-35.3771	-34.9811	-1511.06	-659076	589066	-6888.26	388.714	435.058	0
629	6	8.65568	121.764	-739.558	-13813.1	53721.9	-1196.6	372.641	628.678	0	-45.6185	-156.199	-770.648	-37834.5	80126.1	1693.27	403.972	249.094	0	-36.9628	-34.4349	-1510.21	-658560	588684	-5990.07	388.629	434.979	0
629	7	7.89027	121.974	-738.307	-13875.6	53499.4	-1207.63	372.462	628.794	0	-46.6401	-155.882	-770.544	-37832.9	80098	1874.08	403.95	249.099	0	-38.7498	-33.9075	-1508.85	-657812	588113	-4990.87	388.543	434.89	0
629	8	6.94508	122.115	-736.748	-13934.7	53258.7	-1219.6	372.289	628.914	0	-47.6971	-155.551	-770.232	-37825.7	80045.4	2051.64	403.924	249.11	0	-40.7521	-33.4355	-1506.98	-656828	587354	-3895.7	388.458	434.792	0
629	9	5.82732	122.183	-734.908	-13991.4	53004.3	-1233.38	372.124	629.038	0	-48.7875	-155.215	-769.729	-37813.1	79970.1	2226.79	403.894	249.125	0	-42.9602	-33.0318	-1504.64	-655630	586428	-2713.3	388.376	434.686	0
630	0	4.563	122.191	-732.858	-14045.7	52739.4	-1249.36	371.964	629.166	0	-49.8965	-154.87	-769.072	-37794.7	79875.6	2400.31	403.86	249.143	0	-45.3335	-32.6789	-1501.93	-654267	585370	-1456.86	388.296	434.573	0
630	1	3.18964	122.164	-730.709	-14097.5	52466.8	-1267.22	371.803	629.293	0	-51.0022	-154.504	-768.311	-37770.8	79766.2	2572.45	403.82	249.161	0	-47.8126	-32.3397	-1499.02	-652815	584234	-141.911	388.213	434.459	0
630	2	1.74329	122.124	-728.572	-14147.4	52190.3	-1286.88	371.634	629.418	0	-52.0881	-154.104	-767.491	-37741.9	79645.5	2742.87	403.774	249.176	0	-50.3448	-31.9801	-1496.06	-651352	583071	1216.16	388.122	434.351	0
630	3	0.251687	122.081	-726.525	-14196.6	51913.3	-1309.17	371.454	629.54	0	-53.1491	-153.664	-766.637	-37706.8	79515.4	2910.11	403.72	249.185	0	-52.8974	-31.5834	-1493.16	-649927	581916	2602.22	388.02	434.254	0
630	4	-1.26524	122.033	-724.59	-14245.6	51637	-1335.47	371.264	629.66	0	-54.1891	-153.184	-765.747	-37664.3	79375.9	3071.6	403.658	249.186	0	-55.4543	-31.1509	-1490.34	-648555	580776	4000.48	387.908	434.17	0
630	5	-2.79472	121.966	-722.74	-14293.6	51361.8	-1366.85	371.065	629.777	0	-55.2155	-152.672	-764.8	-37613.9	79223.8	3224.81	403.588	249.181	0	-58.0102	-30.7061	-1487.54	-647213	579632	5394.03	387.786	434.099	0
630	6	-4.33145	121.859	-720.909	-14339.2	51087.8	-1403.78	370.866	629.891	0	-56.2369	-152.15	-763.751	-37555.4	79055.6	3368.13	403.51	249.172	0	-60.5683	-30.2914	-1484.66	-645854	578449	6766.49	387.659	434.038	0
630	7	-5.87444	121.693	-719.03	-14381.2	50815.8	-1446.42	370.673	630.001	0	-57.2613	-151.646	-762.548	-37487.2	78870.3	3501.21	403.43	249.16	0	-63.1358	-29.953	-1481.58	-644424	577190	8104.56	387.532	433.987	0
630	8	-7.42107	121.456	-717.057	-14419.1	50548.2	-1494.71	370.494	630.109	0	-58.2968	-151.182	-761.148	-37406.9	78669.7	3624.66	403.357	249.145	0	-65.7178	-29.7257	-1478.2	-642887	575834	9398.45	387.415	433.946	0
630	9	-8.9606	121.151	-714.992	-14452.2	50288.4	-1548.33	370.334	630.213	0	-59.3475	-150.773	-759.532	-37312.5	78456.8	3739.3	403.296	249.126	0	-68.3081	-29.622	-1474.52	-641238	574381	10639.8	387.313	433.914	0
631	0	-10.4696	120.796	-712.877	-14478.4	50039.6	-1606.6	370.194	630.31	0	-60.4076	-150.42	-757.726	-37203.9	78236.2	3845.65	403.251	249.099	0	-70.8773	-29.6241	-1470.6	-639504	572859	11819.8	387.227	433.892	0
631	1	-11.9169	120.417	-710.787	-14495.2	49804	-1668.73	370.069	630.393	0	-61.4611	-150.107	-755.78	-37082.2	78012.2	3944.16	403.221	249.065	0	-73.378	-29.6905	-1466.57	-637739	571309	12929.8	387.153	433.88	0
631	2	-13.2766	120.038	-708.791	-14500.8	49583.5	-1733.95	369.955	630.459	0	-62.4899	-149.819	-753.737	-36948.9	77786.7	4035.59	403.201	249.021	0	-75.7665	-29.781	-1462.53	-635989	569765	13964.1	387.089	433.879	0
631	3	-14.5385	119.669	-706.921	-14495.5	49376.8	-1801.56	369.848	630.505	0	-63.4813	-149.546	-751.622	-36805.3	77557.9	4120.73	403.187	248.968	0	-78.0199	-29.8763	-1458.54	-634281	568243	14921.1	387.028	433.89	0
631	4	-15.7064	119.309	-705.166	-14481.4	49180	-1871.13	369.743	630.536	0	-64.4286	-149.286	-749.445	-36652.6	77323	4199.95	403.174	248.906	0	-80.135	-29.9772	-1454.61	-632613	566733	15802.3	386.967	433.913	0
631	5	-16.7943	118.947	-703.477	-14461.2	48988.8	-1942.41	369.638	630.557	0	-65.3252	-149.042	-747.211	-36492.2	77079.7	4272.99	403.157	248.838	0	-82.1195	-30.0948	-1450.69	-630961	565217	16611.7	386.903	433.943	0
631	6	-17.8217	118.574	-701.784	-14437.5	48800.3	-2014.52	369.538	630.573	0	-66.1619	-148.817	-744.927	-36325	76827.3	4338.87	403.134	248.763	0	-83.9836	-30.2428	-1446.71	-629288	563672	17355.1	386.837	433.975	0
631	7	-18.8064	118.18	-700.028	-14412.5	48614.8	-2085.61	369.447	630.589	0	-66.9289	-148.612	-742.604	-36152.2	76567.1	4396.29	403.106	248.683	0	-85.7352	-30.4317	-1442.63	-627563	562087	18038.8	386.773	434	0
631	8	-19.7549	117.768	-698.185	-14387.9	48434.7	-2153.51	369.372	630.608	0	-67.6181	-148.431	-740.265	-35975.7	76302	4444.88	403.074	248.598	0	-87.373	-30.6627	-1438.45	-625781	560466	18666.7	386.716	434.015	0
631	9	-20.6575	117.352	-696.289	-14364.8	48262.9	-2216.67	369.315	630.631	0	-68.2225	-148.271	-737.952	-35799.1	76036.6	4485.89	403.037	248.511	0	-88.88	-30.919	-1434.24	-623975	558838	19239.1	386.666	434.021	0
632	0	-21.4894	116.957	-694.43	-14343.5	48102.4	-2274.48	369.269	630.655	0	-68.7349	-148.118	-735.731	-35626.7	75777.3	4521.48	402.996	248.424	0	-90.2243	-31.1605	-1430.16	-622215	557259	19754.4	386.619	434.02	0
632	1	-22.2201	116.611	-692.723	-14323.3	47955.3	-2326.66	369.227	630.677	0	-69.1488	-147.948	-733.676	-35462.6	75530.7	4553.25	402.948	248.336	0	-91.3689	-31.3364	-1426.4	-620587	555792	20209.7	386.572	434.018	0
632	2	-22.8267	116.335	-691.247	-14302.6	47823.2	-2372.39	369.184	630.691	0	-69.4605	-147.744	-731.833	-35309.2	75301	4581.41	402.894	248.248	0	-92.2873	-31.4093	-1423.08	-619147	554478	20602.7	386.52	434.016	0
632	3	-23.3048	116.132	-690.007	-14279.4	47705.8	-2410.54	369.138	630.695	0	-69.6728	-147.504	-730.194	-35166.1	75090.1	4604.97	402.836	248.16	0	-92.9776	-31.3715	-1420.2	-617894	553319	20933.5	386.464	434.015	0
632	4	-23.6693	115.994	-688.941	-14253.1	47602.4	-2440.12	369.095	630.688	0	-69.7972	-147.238	-728.711	-35030.2	74899.1	4622.47	402.783	248.071	0	-93.4665	-31.2438	-1417.65	-616779	552284	21206.9	386.412	434.013	0
[truncated: 2,431 more rows]
[truncated: 252 more columns]
