# Supplementary material for: Independent effects of mental fatigue and drop height on drop jump performance in American football athletes: an exploration of central-peripheral interaction
Source: PeerJ. 2026 Jan 13;14:e20574. doi: 10.7717/peerj.20574 (PMC12810397; doi:10.7717/peerj.20574)
Supplement: Supplemental Information 1 [file peerj-14-20574-s001.zip › data/1/12/C-DJ-30-01.csv]

Devices
1000
		Force1 - Force			Force1 - Moment			Force1 - CoP			Force2 - Force			Force2 - Moment			Force2 - CoP			Imported AMTI 400600 V1.00 #4 - Force			Imported AMTI 400600 V1.00 #4 - Moment			Imported AMTI 400600 V1.00 #4 - CoP			Imported AMTI 400600 V1.00 #3 - Force			Imported AMTI 400600 V1.00 #3 - Moment			Imported AMTI 400600 V1.00 #3 - CoP			Combined Force			Combined Moment			Combined CoP
Frame	Sub Frame	Fx	Fy	Fz	Mx	My	Mz	Cx	Cy	Cz	Fx	Fy	Fz	Mx	My	Mz	Cx	Cy	Cz	Fx	Fy	Fz	Mx	My	Mz	Cx	Cy	Cz	Fx	Fy	Fz	Mx	My	Mz	Cx	Cy	Cz	Fx	Fy	Fz	Mx	My	Mz	Cx	Cy	Cz
		N	N	N	N.mm	N.mm	N.mm	mm	mm	mm	N	N	N	N.mm	N.mm	N.mm	mm	mm	mm	N	N	N	N.mm	N.mm	N.mm	mm	mm	mm	N	N	N	N.mm	N.mm	N.mm	mm	mm	mm	N	N	N	N.mm	N.mm	N.mm	mm	mm	mm
470	0	-3.03933e-07	8.44494e-08	-8.55583e-07	-1.92467e-05	-2.06454e-05	4.2561e-06	300	610	0	1.85611e-13	1.43916e-13	3.57919e-13	-9.48595e-12	6.63596e-12	6.99837e-12	300	200	0	0.567393	2.15345	105.161	894.035	-989.587	1008.68	-914	200	0	0.226234	1.5476	54.392	603.989	-3393.86	1928.41	-311	200	0	2.02558	2.89099	160.5	33189.1	109237	745.73	0	0	0
470	1	-4.69201e-07	1.2661e-07	-1.21477e-06	-2.64404e-05	-2.73609e-05	7.82099e-06	300	610	0	1.90904e-13	1.59528e-13	1.19557e-13	1.37096e-12	-1.23627e-11	6.15642e-12	300	200	0	0.680008	2.095	106.053	969.774	-1006.37	1009.47	-914	200	0	0.194088	1.57597	54.4249	609.531	-3386.14	1933.04	-311	200	0
470	2	-6.59353e-07	1.73684e-07	-1.58759e-06	-3.34693e-05	-3.33673e-05	1.23995e-05	300	610	0	1.60524e-13	1.536e-13	-3.19814e-13	1.99699e-11	-4.28431e-11	3.4154e-12	300	200	0	0.928149	1.96372	107.035	1005.96	-1024.78	1011.05	-914	200	0	0.186247	1.58995	54.4638	609.015	-3378.88	1933.65	-311	200	0
470	3	-8.53353e-07	2.19544e-07	-1.90682e-06	-3.87542e-05	-3.68949e-05	1.77916e-05	300	610	0	7.43973e-14	1.11439e-13	-1.01768e-12	4.81774e-11	-8.69728e-11	-2.06024e-12	300	200	0	1.27715	1.78714	108.165	1009.64	-1049.12	1018.32	-914	200	0	0.196805	1.59288	54.4721	605.935	-3370.27	1929.63	-311	200	0
470	4	-1.01382e-06	2.5378e-07	-2.06664e-06	-3.99098e-05	-3.53796e-05	2.34806e-05	300	610	0	-9.08285e-14	1.49998e-14	-2.02044e-12	8.72479e-11	-1.45691e-10	-1.11567e-11	300	200	0	1.67669	1.58052	109.451	990.094	-1087.86	1034.29	-914	200	0	0.215541	1.59498	54.4182	604.746	-3358.26	1921.69	-311	200	0
470	5	-1.08268e-06	2.60701e-07	-1.91606e-06	-3.36438e-05	-2.54075e-05	2.85062e-05	300	610	0	-3.59367e-13	-1.55845e-13	-3.34554e-12	1.3711e-10	-2.17608e-10	-2.46644e-11	300	200	0	2.06208	1.33504	110.821	954.459	-1139.62	1057.59	-914	200	0	0.233732	1.60414	54.2914	608.061	-3342.96	1911.31	-311	200	0
470	6	-9.77932e-07	2.18678e-07	-1.25684e-06	-1.5769e-05	-2.7948e-06	3.1336e-05	300	610	0	-7.51911e-13	-4.20674e-13	-4.95651e-12	1.95402e-10	-2.97566e-10	-4.30435e-11	300	200	0	2.37763	1.04068	112.138	903.432	-1195.22	1084.47	-914	200	0	0.246043	1.62235	54.118	616.218	-3328.06	1900.25	-311	200	0
470	7	-5.92965e-07	1.00242e-07	1.50357e-07	1.85904e-05	3.71146e-05	2.97598e-05	300	610	0	-1.27873e-12	-7.94052e-13	-6.73062e-12	2.56269e-10	-3.74932e-10	-6.60841e-11	300	200	0	2.60333	0.709486	113.186	837.947	-1244.62	1110.13	-914	200	0	0.251491	1.64743	53.952	627.931	-3318.87	1890.24	-311	200	0
470	8	1.99561e-07	-1.26537e-07	2.56668e-06	7.44958e-05	9.88318e-05	2.08472e-05	300	610	0	-1.92986e-12	-1.2788e-12	-8.4206e-12	3.08992e-10	-4.31743e-10	-9.24546e-11	300	200	0	2.75143	0.372764	113.731	768.162	-1274.05	1128.5	-914	200	0	0.252523	1.67437	53.8463	640.952	-3317.35	1882.95	-311	200	0
470	9	1.5366e-06	-4.94729e-07	6.2371e-06	0.000156283	0.000185681	1.02268e-06	300	610	0	-2.66216e-12	-1.85674e-12	-9.6138e-12	3.36617e-10	-4.41025e-10	-1.19148e-10	300	200	0	2.84671	0.0687179	113.692	711.717	-1263.37	1134.38	-914	200	0	0.251681	1.69691	53.8256	653.359	-3319.58	1879.8	-311	200	0
471	0	3.54345e-06	-1.03253e-06	1.13276e-05	0.000266126	0.000298232	-3.36697e-05	300	610	0	-3.38379e-12	-2.4769e-12	-9.69554e-12	3.14863e-10	-3.65716e-10	-1.40869e-10	300	200	0	2.9182	-0.170062	113.178	683.689	-1195.32	1124.88	-914	200	0	0.249116	1.71127	53.8799	664.732	-3319.61	1881.47	-311	200	0	2.83946	1.34598	162.174	33738.9	111649	2147.16	0	0	0
471	1	6.29912e-06	-1.7538e-06	1.78325e-05	0.000401988	0.000432146	-8.70275e-05	300	610	0	-3.93723e-12	-3.04192e-12	-7.82717e-12	2.11734e-10	-1.58896e-10	-1.49436e-10	300	200	0	2.99231	-0.330056	112.338	686.006	-1070.47	1100.09	-914	200	0	0.241959	1.71748	53.9772	675.98	-3314.8	1887.81	-311	200	0
471	2	9.78578e-06	-2.64461e-06	2.54484e-05	0.000554931	0.000575448	-0.000161785	300	610	0	-4.08337e-12	-3.39385e-12	-2.95448e-12	-1.15428e-11	2.33772e-10	-1.33348e-10	300	200	0	3.06895	-0.421394	111.243	706.393	-911.819	1066.11	-914	200	0	0.226451	1.71556	54.0803	687.921	-3306.35	1897.75	-311	200	0
471	3	1.38208e-05	-3.64558e-06	3.34175e-05	0.000705868	0.000705362	-0.000258261	300	610	0	-3.49079e-12	-3.30219e-12	6.13313e-12	-3.97489e-10	8.68253e-10	-7.77147e-11	300	200	0	3.11426	-0.46785	109.906	728.357	-751.015	1034.43	-914	200	0	0.201909	1.70237	54.1616	700.174	-3296.24	1908.83	-311	200	0
471	4	1.79729e-05	-4.63058e-06	4.03483e-05	0.000822017	0.00078505	-0.000372504	300	610	0	-1.73627e-12	-2.458e-12	2.06672e-11	-9.86331e-10	1.79175e-09	3.5162e-11	300	200	0	3.09751	-0.489759	108.37	738.112	-610.755	1015.48	-914	200	0	0.171221	1.67347	54.205	711.596	-3285.98	1917.71	-311	200	0
471	5	2.14676e-05	-5.38354e-06	4.40361e-05	0.000853575	0.000760858	-0.00049396	300	610	0	1.67537e-12	-4.80027e-13	4.16604e-11	-1.80596e-09	3.02641e-09	2.24194e-10	300	200	0	3.01792	-0.496856	106.734	723.004	-499.829	1014.19	-914	200	0	0.137198	1.62729	54.1919	720.956	-3277.5	1921.55	-311	200	0
471	6	2.30942e-05	-5.57679e-06	4.13186e-05	0.00073146	0.000561005	-0.000602776	300	610	0	7.26174e-12	3.05976e-12	6.95344e-11	-2.85703e-09	4.54627e-09	5.06484e-10	300	200	0	2.88693	-0.498852	105.139	671.772	-418.613	1030.28	-914	200	0	0.100405	1.5664	54.1027	726.26	-3273.62	1919.04	-311	200	0
471	7	2.11343e-05	-4.75646e-06	2.8024e-05	0.000367389	9.70724e-05	-0.000667042	300	610	0	1.54722e-11	8.58196e-12	1.03596e-10	-4.09268e-09	6.24697e-09	8.92437e-10	300	200	0	2.71203	-0.512716	103.756	581.85	-367.791	1061.43	-914	200	0	0.0608751	1.49522	53.9443	724.206	-3276.49	1910.76	-311	200	0
471	8	1.3343e-05	-2.34337e-06	-9.10112e-07	-0.000342016	-0.000729965	-0.000640498	300	610	0	2.6544e-11	1.6407e-11	1.41356e-10	-5.39314e-09	7.90957e-09	1.37866e-09	300	200	0	2.50282	-0.547592	102.732	466.029	-350.662	1105.8	-914	200	0	0.0205319	1.41753	53.7567	712.212	-3285.25	1899.11	-311	200	0
471	9	-2.97507e-06	2.33961e-06	-5.10459e-05	-0.00150495	-0.00201704	-0.000461512	300	610	0	4.02966e-11	2.66146e-11	1.7772e-10	-6.53664e-09	9.16111e-09	1.93844e-09	300	200	0	2.27906	-0.588542	102.133	349.235	-365.622	1161.11	-914	200	0	-0.0164117	1.33697	53.5842	691.112	-3295.35	1887.18	-311	200	0
472	0	-3.07398e-05	9.99946e-06	-0.000127661	-0.00321553	-0.00383736	-5.45042e-05	300	610	0	5.58602e-11	3.88496e-11	2.04112e-10	-7.17005e-09	9.4382e-09	2.51009e-09	300	200	0	2.06958	-0.60621	101.942	256.28	-402.661	1223.19	-914	200	0	-0.0445214	1.25931	53.453	664.277	-3300.91	1877.68	-311	200	0	2.83916	1.34605	162.173	33738.6	111649	2147.37	0	0	0
472	1	-7.26561e-05	2.12485e-05	-0.000234443	-0.00552392	-0.00620767	0.000664698	300	610	0	7.13461e-11	5.20736e-11	2.07691e-10	-6.78489e-09	7.96296e-09	2.98385e-09	300	200	0	1.90076	-0.583036	102.116	200.357	-451.145	1285.83	-914	200	0	-0.0587962	1.19307	53.3706	635.022	-3298.68	1872.75	-311	200	0
472	2	-0.000130494	3.64076e-05	-0.000371551	-0.00839338	-0.00904303	0.00177775	300	610	0	8.34856e-11	6.42754e-11	1.70848e-10	-4.70804e-09	3.74588e-09	3.1891e-09	300	200	0	1.79039	-0.529608	102.629	181.271	-508.925	1341.55	-914	200	0	-0.0564835	1.14704	53.3242	606.82	-3289.88	1873.66	-311	200	0
472	3	-0.000204029	5.52236e-05	-0.000532974	-0.0116437	-0.0120993	0.00334502	300	610	0	8.72875e-11	7.21693e-11	7.13384e-11	-1.19545e-10	-4.36556e-09	2.88477e-09	300	200	0	1.75104	-0.481483	103.462	192.155	-579.374	1382.38	-914	200	0	-0.0378331	1.12765	53.2828	584.384	-3278.52	1880.23	-311	200	0
472	4	-0.00028962	7.64986e-05	-0.000703212	-0.0148823	-0.014906	0.0053773	300	610	0	7.57997e-11	7.09336e-11	-1.16529e-10	7.88592e-09	-1.75683e-08	1.75726e-09	300	200	0	1.78341	-0.482934	104.569	222.687	-658.417	1400.49	-914	200	0	-0.00608567	1.13791	53.2171	572.108	-3269.04	1891.22	-311	200	0
472	5	-0.000378428	9.76384e-05	-0.000853482	-0.0174292	-0.0166967	0.00779692	300	610	0	4.0101e-11	5.40752e-11	-4.19118e-10	2.01744e-08	-3.68886e-08	-5.68184e-10	300	200	0	1.86963	-0.563345	105.848	258.222	-732.014	1389.56	-914	200	0	0.0327038	1.1778	53.1187	571.66	-3265.78	1905.35	-311	200	0
472	6	-0.000454418	0.00011416	-0.00093786	-0.0182447	-0.0163489	0.0103885	300	610	0	-3.03045e-11	1.35404e-11	-8.58494e-10	3.73639e-08	-6.28424e-08	-4.49496e-09	300	200	0	1.9825	-0.713901	107.082	285.367	-789.017	1346.69	-914	200	0	0.0716941	1.24385	52.999	581.23	-3272.91	1921.45	-311	200	0
472	7	-0.000492354	0.000119222	-0.000890138	-0.0158797	-0.0123537	0.0127418	300	610	0	-1.46475e-10	-5.97687e-11	-1.44467e-09	5.95134e-08	-9.4952e-08	-1.03926e-08	300	200	0	2.09272	-0.882259	107.943	299.582	-831.505	1274.54	-914	200	0	0.106547	1.32746	52.8765	596.391	-3292.22	1938.25	-311	200	0
472	8	-0.000456239	0.000103304	-0.00062255	-0.00847341	-0.00284326	0.0141925	300	610	0	-3.18154e-10	-1.7488e-10	-2.16461e-09	8.56964e-08	-1.3111e-07	-1.84952e-08	300	200	0	2.1725	-1.00136	108.127	306.219	-872.069	1181.7	-914	200	0	0.136237	1.41557	52.7726	612.075	-3320.98	1954.16	-311	200	0
472	9	-0.000298815	5.41965e-05	-2.80466e-05	0.00616523	0.0142876	0.0137728	300	610	0	-5.50778e-10	-3.38826e-10	-2.96793e-09	1.13465e-07	-1.6681e-07	-2.87526e-08	300	200	0	2.21034	-1.02988	107.583	314.867	-924.67	1078.76	-914	200	0	0.159374	1.49552	52.718	624.44	-3353.15	1966.92	-311	200	0
473	0	3.69513e-05	-4.24533e-05	0.00101178	0.0303474	0.0411203	0.0101868	300	610	0	-8.41162e-10	-5.53712e-10	-3.74968e-09	1.38235e-07	-1.94313e-07	-4.06307e-08	300	200	0	2.21688	-0.96003	106.609	329.654	-995.779	973.497	-914	200	0	0.170171	1.56053	52.7474	631.111	-3382.39	1974.18	-311	200	0	2.04168	0.989052	159.543	32876.6	109400	2545.15	0	0	0
473	1	0.00061328	-0.000201751	0.00261051	0.066114	0.0792627	0.00183725	300	610	0	-1.17179e-09	-8.12639e-10	-4.33181e-09	1.5265e-07	-2.01854e-07	-5.28647e-08	300	200	0	2.20607	-0.80517	105.655	345.597	-1077.35	871.645	-914	200	0	0.160384	1.61139	52.8828	631.373	-3404.19	1975.11	-311	200	0
473	2	0.0014885	-0.000436977	0.00484982	0.114612	0.129167	-0.0130659	300	610	0	-1.50386e-09	-1.09447e-09	-4.44601e-09	1.46068e-07	-1.73112e-07	-6.31807e-08	300	200	0	2.1804	-0.597219	105.074	357.238	-1149.6	781.096	-914	200	0	0.125249	1.65386	53.1247	627.686	-3415.73	1970.84	-311	200	0
473	3	0.0027021	-0.000755488	0.00773892	0.175197	0.189179	-0.0362771	300	610	0	-1.76958e-09	-1.3577e-09	-3.7227e-09	1.04331e-07	-8.72246e-08	-6.80215e-08	300	200	0	2.13423	-0.37478	105.057	369.061	-1193.82	711.463	-914	200	0	0.0670804	1.69404	53.4417	625.924	-3414.46	1963.18	-311	200	0
473	4	0.00425255	-0.0011528	0.0111591	0.244242	0.254327	-0.0691252	300	610	0	-1.86477e-09	-1.53399e-09	-1.6927e-09	1.01039e-08	8.0245e-08	-6.23358e-08	300	200	0	2.06041	-0.161053	105.662	394.895	-1202.68	669.936	-914	200	0	-0.00451128	1.73475	53.7666	632.805	-3398.85	1954.03	-311	200	0
473	5	0.00606738	-0.00160479	0.0147937	0.313683	0.3149	-0.111923	300	610	0	-1.64366e-09	-1.52251e-09	2.18904e-09	-1.55879e-07	3.54881e-07	-3.95204e-08	300	200	0	1.96007	0.0410142	106.798	447.218	-1184.41	660.501	-914	200	0	-0.0752849	1.77368	54.0247	651.789	-3370.34	1945.7	-311	200	0
473	6	0.00796572	-0.00205815	0.0180476	0.369412	0.354954	-0.163152	300	610	0	-9.18245e-10	-1.18682e-09	8.48654e-09	-4.12244e-07	7.58959e-07	8.35711e-09	300	200	0	1.8515	0.237615	108.203	528.625	-1160.84	684.377	-914	200	0	-0.131356	1.80359	54.175	680.307	-3333.82	1940.52	-311	200	0
473	7	0.00961563	-0.00241988	0.0199645	0.389737	0.351013	-0.21842	300	610	0	5.33867e-10	-3.56862e-10	1.76798e-08	-7.72651e-07	1.30438e-06	8.98964e-08	300	200	0	1.76448	0.432103	109.525	635.124	-1156.21	737.884	-914	200	0	-0.162539	1.81402	54.2172	711.618	-3296.29	1939.29	-311	200	0
473	8	0.0104913	-0.00254722	0.0191587	0.344271	0.27137	-0.269254	300	610	0	2.94879e-09	1.16067e-09	3.00033e-08	-1.23928e-06	1.98254e-06	2.13074e-07	300	200	0	1.72725	0.623777	110.439	764.133	-1181.13	812.414	-914	200	0	-0.16364	1.79563	54.1662	739.331	-3264.38	1940.93	-311	200	0
473	9	0.00983891	-0.0022405	0.0137843	0.193802	0.0765768	-0.301835	300	610	0	6.53753e-09	3.55939e-09	4.52156e-08	-1.79388e-06	2.75093e-06	3.83131e-07	300	200	0	1.75456	0.815909	110.751	911.847	-1221.53	897.833	-914	200	0	-0.136232	1.74668	54.0379	759.537	-3242.39	1943.94	-311	200	0
474	0	0.00666389	-0.00124242	0.00157828	-0.108093	-0.278102	-0.295912	300	610	0	1.14237e-08	6.99333e-09	6.22979e-08	-2.38651e-06	3.51693e-06	5.99458e-07	300	200	0	1.83721	1.0113	110.474	1062.94	-1245.07	982.994	-914	200	0	-0.087367	1.67593	53.8617	770.39	-3232.02	1947.36	-311	200	0	2.44732	2.79033	159.55	33642.6	109404	893.403	0	0	0
474	1	-0.000240206	0.000751144	-0.0199786	-0.610758	-0.837319	-0.224249	300	610	0	1.75532e-08	1.15157e-08	7.90903e-08	-2.92237e-06	4.11993e-06	8.51405e-07	300	200	0	1.94339	1.19673	109.774	1190.79	-1226.22	1054.82	-914	200	0	-0.0258936	1.59886	53.6876	771.661	-3232.3	1950.17	-311	200	0
474	2	-0.0121985	0.00406275	-0.0533291	-1.35838	-1.63632	-0.0531046	300	610	0	2.45742e-08	1.69935e-08	9.18963e-08	-3.24839e-06	4.31438e-06	1.11306e-06	300	200	0	2.03817	1.34476	108.806	1273.15	-1165.37	1102.74	-914	200	0	0.037835	1.53199	53.5693	764.405	-3239.6	1951.31	-311	200	0
474	3	-0.0304679	0.00898008	-0.100276	-2.37702	-2.68669	0.255575	300	610	0	3.16898e-08	2.2997e-08	9.51134e-08	-3.14182e-06	3.75793e-06	1.33733e-06	300	200	0	2.1094	1.43427	107.636	1305.33	-1083.51	1123.62	-914	200	0	0.0926183	1.48788	53.543	750.736	-3250.06	1950.73	-311	200	0
474	4	-0.0559253	0.0156705	-0.161137	-3.65581	-3.95645	0.739457	300	610	0	3.74944e-08	2.86699e-08	8.09856e-08	-2.30495e-06	2.01084e-06	1.4501e-06	300	200	0	2.17504	1.4636	106.295	1296.85	-1005.87	1119.5	-914	200	0	0.131375	1.47168	53.6097	734.335	-3262.66	1949.22	-311	200	0
474	5	-0.0886058	0.0240575	-0.233576	-5.12189	-5.34448	1.42772	300	610	0	3.98153e-08	3.25916e-08	3.96198e-08	-3.71448e-07	-1.44482e-06	1.34552e-06	300	200	0	2.26231	1.44635	104.871	1263.2	-951.217	1093.86	-914	200	0	0.154445	1.48287	53.7308	719.995	-3277.55	1947.24	-311	200	0
474	6	-0.127073	0.0336562	-0.311132	-6.60971	-6.65039	2.32875	300	610	0	3.55956e-08	3.26541e-08	-4.05426e-08	3.06848e-06	-7.15556e-06	8.84625e-07	300	200	0	2.39001	1.40126	103.543	1219.88	-926.898	1051.51	-914	200	0	0.166929	1.51757	53.851	711.54	-3292.34	1944.52	-311	200	0
474	7	-0.167626	0.0433717	-0.381505	-7.82681	-7.54267	3.41298	300	610	0	2.0875e-08	2.59914e-08	-1.7156e-07	8.41518e-06	-1.56043e-05	-1.00447e-07	300	200	0	2.56772	1.34337	102.535	1173.67	-926.546	998.458	-914	200	0	0.173764	1.56661	53.9288	710.416	-3303.05	1940.55	-311	200	0
474	8	-0.203401	0.051276	-0.424792	-8.32068	-7.5305	4.59103	300	610	0	-9.05691e-09	9.01348e-09	-3.6386e-07	1.59696e-05	-2.70632e-05	-1.79293e-06	300	200	0	2.78605	1.27988	102.029	1122.19	-932.443	940.859	-914	200	0	0.178385	1.61499	53.9428	715.835	-3307.44	1935.17	-311	200	0
474	9	-0.223445	0.0543908	-0.411994	-7.45423	-5.94776	5.68796	300	610	0	-5.92387e-08	-2.23849e-08	-6.22872e-07	2.57972e-05	-4.13815e-05	-4.36484e-06	300	200	0	3.00541	1.21319	102.099	1063.88	-925.36	885.828	-914	200	0	0.184475	1.64714	53.8881	725.173	-3306.32	1928.86	-311	200	0
475	0	-0.211971	0.0485296	-0.304301	-4.40148	-1.96159	6.41634	300	610	0	-1.34235e-07	-7.23536e-08	-9.44202e-07	3.75407e-05	-5.77038e-05	-7.93298e-06	300	200	0	3.16575	1.14292	102.692	1001.61	-894.452	842.831	-914	200	0	0.195377	1.65503	53.7751	734.346	-3302.75	1922.67	-311	200	0	3.93649	2.3934	163.267	35970.6	108299	-160.522	0	0	0
475	1	-0.14806	0.028272	-0.0538921	1.82082	5.37824	6.35267	300	610	0	-2.36838e-07	-1.44259e-07	-1.30729e-06	5.01813e-05	-7.41271e-05	-1.24939e-05	300	200	0	3.21293	1.06648	103.647	940.615	-838.147	821.413	-914	200	0	0.211586	1.64111	53.6178	739.574	-3299.94	1917.49	-311	200	0
475	2	-0.00619843	-0.0128244	0.392815	12.2655	17.029	4.9246	300	610	0	-3.66182e-07	-2.39409e-07	-1.66771e-06	6.17609e-05	-8.73204e-05	-1.78359e-05	300	200	0	3.125	0.981701	104.776	888.074	-761.781	826.601	-914	200	0	0.22996	1.6122	53.4233	739.414	-3299	1913.33	-311	200	0
475	3	0.241824	-0.0816429	1.08831	27.8884	33.7616	1.41959	300	610	0	-5.15212e-07	-3.55256e-07	-1.94877e-06	6.9094e-05	-9.21599e-05	-2.34285e-05	300	200	0	2.91296	0.884686	105.94	849.877	-676.675	858.106	-914	200	0	0.244089	1.57304	53.208	734.386	-3298.9	1909.52	-311	200	0
475	4	0.623057	-0.184408	2.07228	49.2777	55.8633	-4.97096	300	610	0	-6.67581e-07	-4.83077e-07	-2.03348e-06	6.75206e-05	-8.14664e-05	-2.82974e-05	300	200	0	2.60121	0.773185	107.044	827.212	-595.449	912.729	-914	200	0	0.245894	1.52594	53.0092	725.234	-3298.78	1905.63	-311	200	0
475	5	1.15693	-0.324904	3.35397	76.2612	82.7202	-15.0551	300	610	0	-7.9416e-07	-6.05221e-07	-1.75916e-06	5.07825e-05	-4.59741e-05	-3.08978e-05	300	200	0	2.22459	0.663967	108.019	819.623	-529.001	984.596	-914	200	0	0.229443	1.47287	52.8703	711.854	-3298.01	1901.71	-311	200	0
475	6	1.84557	-0.501893	4.88768	107.379	112.279	-29.4723	300	610	0	-8.49633e-07	-6.9216e-07	-9.17244e-07	1.11399e-05	2.52904e-05	-2.90134e-05	300	200	0	1.83758	0.591831	108.79	829.929	-488.25	1064.8	-914	200	0	0.194277	1.41891	52.8227	693.757	-3294.01	1898.02	-311	200	0
475	7	2.6606	-0.70565	6.54169	139.235	140.406	-48.4363	300	610	0	-7.69932e-07	-6.99843e-07	7.37287e-07	-6.01197e-05	0.000143995	-1.97196e-05	300	200	0	1.50461	0.578772	109.229	861.482	-479.429	1144.61	-914	200	0	0.145628	1.37491	52.8786	671.942	-3282.55	1894.99	-311	200	0
475	8	3.52645	-0.913712	8.06196	165.769	160.212	-71.3759	300	610	0	-4.71653e-07	-5.68081e-07	3.46209e-06	-0.000171593	0.000320595	5.34068e-07	300	200	0	1.27217	0.611344	109.208	909.685	-497.863	1218.46	-914	200	0	0.0923284	1.3533	53.0204	649.156	-3261.1	1893.36	-311	200	0
475	9	4.30114	-1.08612	9.03435	177.543	161.438	-96.4734	300	610	0	1.44942e-07	-2.2111e-07	7.48335e-06	-0.000329894	0.000561271	3.56501e-05	300	200	0	1.14878	0.65015	108.718	960.276	-532.474	1283.37	-914	200	0	0.0434048	1.36111	53.2068	627.486	-3231.23	1893.92	-311	200	0
476	0	4.75663	-1.16076	8.8522	161.207	130.093	-120.12	300	610	0	1.18732e-06	4.2822e-07	1.29257e-05	-0.000536815	0.000863486	8.93339e-05	300	200	0	1.11302	0.65813	107.918	995.543	-572.402	1337.61	-914	200	0	0.00463794	1.3975	53.4009	607.464	-3197.45	1897.13	-311	200	0	-17.8565	7.30633	107.879	-150.723	128061	15817.1	0	0	0
476	1	4.56249	-1.04987	6.69975	99.3638	48.5986	-136.338	300	610	0	2.75408e-06	1.46879e-06	1.9711e-05	-0.00078539	0.00121006	0.00016418	300	200	0	1.13989	0.621413	107.063	1000.68	-609.645	1378.35	-914	200	0	-0.0215553	1.45427	53.5805	590.176	-3163.91	1903.08	-311	200	0
476	2	3.27873	-0.639309	1.56675	-28.8028	-103.22	-136.275	300	610	0	4.90803e-06	2.97404e-06	2.74252e-05	-0.00105487	0.00156194	0.000260314	300	200	0	1.2203	0.546391	106.434	967.741	-642.212	1399.61	-914	200	0	-0.033445	1.51756	53.721	578.126	-3134.12	1911.25	-311	200	0
476	3	0.366022	0.207348	-7.68586	-245.747	-345.87	-107.907	254.999	641.974	0	7.63658e-06	4.97539e-06	3.51554e-05	-0.00130482	0.00185004	0.000373536	300	200	0	1.35954	0.445186	106.291	897.042	-672.209	1396.18	-914	200	0	-0.0291688	1.57216	53.7866	573.578	-3113.05	1919.92	-311	200	0
476	4	-4.77589	1.63692	-22.1849	-572.115	-696.185	-36.1899	268.619	635.789	0	1.07987e-05	7.42456e-06	4.13102e-05	-0.00146899	0.00196751	0.000493003	300	200	0	1.56221	0.329664	106.785	797.744	-698.86	1369.62	-914	200	0	-0.00844786	1.6062	53.7491	577.189	-3106.01	1926.39	-311	200	0
476	5	-12.7288	3.78391	-42.8025	-1021.12	-1161.11	96.0501	272.873	633.857	0	1.40593e-05	1.01448e-05	4.34489e-05	-0.0014499	0.00176382	0.000598557	300	200	0	1.82357	0.215382	107.877	687.844	-718.322	1327.46	-914	200	0	0.0255584	1.6137	53.6088	587.527	-3114.72	1928.55	-311	200	0
476	6	-23.9215	6.73346	-69.7863	-1590.32	-1728.98	306.135	275.225	632.788	0	1.68149e-05	1.27723e-05	3.81588e-05	-0.00111604	0.0010438	0.000658025	300	200	0	2.12651	0.128769	109.373	589.447	-728.727	1277.09	-914	200	0	0.0653936	1.5958	53.398	601.509	-3136.15	1926.27	-311	200	0
476	7	-38.4285	10.442	-102.348	-2252.28	-2365.18	605.392	276.891	632.006	0	1.81209e-05	1.46937e-05	2.1045e-05	-0.00030394	-0.000424976	0.000625004	300	200	0	2.43586	0.101366	111.016	520.81	-730.121	1221.88	-914	200	0	0.101772	1.56103	53.1797	616.142	-3164.25	1921.05	-311	200	0
476	8	-55.7622	14.6534	-138.499	-2953.11	-3023.43	988.614	278.17	631.322	0	1.66346e-05	1.49886e-05	-1.30846e-05	0.00117156	-0.00289145	0.000437968	300	200	0	2.70313	0.148017	112.578	493.598	-719.332	1162.84	-914	200	0	0.129674	1.52177	53.0322	629.716	-3192.51	1914.76	-311	200	0
476	9	-74.848	18.9858	-175.343	-3629.43	-3661.65	1429.98	279.117	630.699	0	1.06002e-05	1.23935e-05	-6.97321e-05	0.00349492	-0.00658175	2.18402e-05	300	200	0	2.88851	0.254337	113.902	514.639	-690.977	1102.04	-914	200	0	0.150307	1.48762	53.0073	641.625	-3216.6	1909.03	-311	200	0
477	0	-94.266	23.1663	-209.661	-4234.62	-4245.49	1890.22	279.751	630.197	0	-2.09344e-06	5.30979e-06	-0.000153798	0.00681116	-0.0116354	-0.00070645	300	200	0	2.97764	0.37802	114.893	584.931	-647.499	1042.8	-914	200	0	0.164248	1.46279	53.0948	652.098	-3234.93	1905.32	-311	200	0	-138.393	43.6347	-96.5144	-129694	197550	103358	1976.85	1364.75	0
477	1	-112.564	27.1388	-238.589	-4751.16	-4747.66	2326.46	280.101	629.914	0	-2.37371e-05	-8.11175e-06	-0.000268119	0.0111666	-0.0180123	-0.00182666	300	200	0	2.97361	0.459645	115.503	697.752	-602.317	988.496	-914	200	0	0.165214	1.44929	53.2391	661.908	-3247.23	1904.81	-311	200	0
477	2	-128.458	30.978	-260.201	-5183.46	-5148.87	2699.72	280.212	629.921	0	-5.64592e-05	-2.97734e-05	-0.000411357	0.0164264	-0.0253683	-0.00339622	300	200	0	2.88496	0.450783	115.73	838.095	-569.491	942.011	-914	200	0	0.143498	1.44828	53.3933	671.984	-3253.8	1907.71	-311	200	0
477	3	-140.971	34.789	-273.805	-5543.89	-5436.36	2981.35	280.145	630.248	0	-0.000101664	-6.12752e-05	-0.000575186	0.0221684	-0.032902	-0.00542187	300	200	0	2.72878	0.339948	115.621	983.782	-553.305	906.125	-914	200	0	0.0950451	1.45823	53.5452	682.99	-3254.92	1912.87	-311	200	0
477	4	-149.61	38.7038	-279.952	-5844.66	-5605.53	3159.79	279.977	630.877	0	-0.000159207	-0.000103359	-0.000740857	0.0275583	-0.0391825	-0.00782072	300	200	0	2.533	0.152119	115.305	1109.36	-547.451	885.355	-914	200	0	0.0267087	1.47498	53.6967	694.481	-3250.09	1918.49	-311	200	0
477	5	-154.524	42.9013	-280.26	-6099.86	-5666.29	3244.05	279.782	631.765	0	-0.000226275	-0.000155121	-0.000875376	0.0312182	-0.0419809	-0.0103713	300	200	0	2.32977	-0.0708063	114.954	1192.85	-540.488	885.178	-914	200	0	-0.0468695	1.4925	53.8398	704.498	-3239.83	1922.75	-311	200	0
477	6	-156.495	47.5569	-277.12	-6332.01	-5647.69	3260	279.62	632.849	0	-0.000296004	-0.000212984	-0.000927819	0.0311103	-0.0381426	-0.0126567	300	200	0	2.15327	-0.288766	114.649	1224.85	-520.415	906.097	-914	200	0	-0.110353	1.50268	53.9495	710.666	-3228.29	1923.99	-311	200	0
477	7	-156.739	52.7778	-273.302	-6573.47	-5595.9	3243.91	279.525	634.052	0	-0.000355902	-0.000269457	-0.000826634	0.0244713	-0.0235574	-0.0140071	300	200	0	2.04219	-0.470423	114.353	1211.14	-477.267	939.917	-914	200	0	-0.153009	1.49825	53.9926	711.194	-3221.6	1921.25	-311	200	0
477	8	-156.594	58.5915	-271.491	-6860.25	-5566.23	3235.32	279.498	635.269	0	-0.000386277	-0.000311804	-0.000479231	0.00784975	0.00669542	-0.0134513	300	200	0	2.02419	-0.587098	113.98	1164.97	-406.405	973.829	-914	200	0	-0.171396	1.47784	53.9568	704.584	-3223.92	1914.61	-311	200	0
477	9	-157.195	64.9585	-273.844	-7223.48	-5613.05	3268.03	279.503	636.378	0	-0.000359009	-0.000320799	0.000224376	-0.0226875	0.057925	-0.00969532	300	200	0	2.08945	-0.602892	113.504	1100.87	-312.005	997.607	-914	200	0	-0.168756	1.44682	53.8693	689.788	-3235.69	1905.06	-311	200	0
478	0	-159.23	71.7681	-281.67	-7683.18	-5778.19	3362.11	279.486	637.277	0	-0.000237135	-0.000269921	0.00140162	-0.0710956	0.135016	-0.00115208	300	200	0	2.19246	-0.4869	112.994	1032.94	-207.901	1007.58	-914	200	0	-0.150996	1.41464	53.7736	667.025	-3254.9	1894.36	-311	200	0	-170.01	97.4691	-203.275	-196978	229606	139903	1088.83	991.685	0
478	1	-162.823	78.8179	-295.261	-8244.77	-6078.54	3520.76	279.413	637.924	0	2.40104e-05	-0.000125459	0.00315852	-0.140548	0.241101	0.0139459	300	200	0	2.27781	-0.249719	112.512	969.585	-111.951	1007.36	-914	200	0	-0.122734	1.39141	53.6924	637.628	-3279.63	1884.7	-311	200	0
478	2	-167.562	85.8001	-313.892	-8897.77	-6497.16	3730.89	279.301	638.347	0	0.000473236	0.000151818	0.00555929	-0.2322	0.375615	0.0373136	300	200	0	2.30334	0.0441247	112.027	910.179	-37.942	1006.89	-914	200	0	-0.0868717	1.38329	53.6171	604.125	-3308.71	1877.44	-311	200	0
478	3	-172.662	92.3327	-336.014	-9617.1	-6981.65	3964.59	279.222	638.621	0	0.00115643	0.000602597	0.00858209	-0.343458	0.531684	0.0702189	300	200	0	2.2623	0.314487	111.502	852.523	5.02942	1017.78	-914	200	0	-0.0483415	1.38917	53.5215	571.012	-3339.78	1872.64	-311	200	0
478	4	-177.184	98.0397	-359.662	-10366.8	-7449.76	4184.07	279.287	638.824	0	0.0021049	0.00126167	0.01206	-0.465746	0.692879	0.112889	300	200	0	2.18451	0.515297	110.998	801.127	9.7928	1045.51	-914	200	0	-0.0161646	1.40312	53.3842	543.843	-3368.76	1869.85	-311	200	0
478	5	-180.242	102.628	-382.98	-11105.5	-7798.21	4350.75	279.638	638.998	0	0.00331805	0.00214635	0.0156081	-0.581858	0.829561	0.163696	300	200	0	2.10422	0.647172	110.64	765.976	-27.4466	1084.85	-914	200	0	0.00125004	1.4197	53.2067	527.184	-3391.71	1868.82	-311	200	0
478	6	-181.15	105.924	-404.731	-11791.1	-7907.48	4434.64	280.462	639.133	0	0.00474002	0.00323998	0.0185427	-0.663153	0.895268	0.218118	300	200	0	2.03888	0.73313	110.533	754.85	-105.035	1122.66	-914	200	0	0.000463794	1.43593	53.01	523.373	-3406.81	1869.41	-311	200	0
478	7	-179.49	107.881	-424.655	-12382	-7637.61	4419.97	282.015	639.158	0	0.0062303	0.00447025	0.0198018	-0.667031	0.823902	0.267542	300	200	0	1.99677	0.794874	110.701	764.176	-217.3	1144.8	-914	200	0	-0.0169136	1.44993	52.822	532.189	-3415.09	1871.28	-311	200	0
478	8	-175.126	108.564	-443.608	-12835.2	-6817.27	4306.03	284.632	638.934	0	0.00753037	0.00568304	0.0178854	-0.535458	0.528928	0.298026	300	200	0	1.98531	0.847488	111.06	775.323	-357.433	1142.24	-914	200	0	-0.0442312	1.46078	52.6786	552.063	-3419.59	1873.96	-311	200	0
478	9	-168.152	108.124	-463.479	-13104.6	-5236.13	4104.3	288.703	638.274	0	0.00823	0.00661397	0.0108434	-0.195579	-0.0937953	0.289245	300	200	0	2.01014	0.899697	111.412	763.271	-514.939	1114.41	-914	200	0	-0.0719421	1.46976	52.622	581.794	-3422.51	1876.91	-311	200	0
479	0	-158.797	106.766	-486.924	-13139.5	-2646.52	3833.72	294.565	636.985	0	0.00774024	0.0068616	-0.00365311	0.43612	-1.15743	0.213994	300	200	0	2.06888	0.952416	111.491	713.72	-672.08	1068.54	-914	200	0	-0.0925789	1.47833	52.6856	620.17	-3423.61	1879.32	-311	200	0	-81.7726	95.7245	-603.94	-435259	379424	83183.9	621.573	728.136	0
479	1	-147.324	104.721	-516.938	-12885	1223.38	3516.58	302.367	634.926	0	0.00528334	0.00586943	-0.028109	1.44438	-2.76738	0.0387363	300	200	0	2.14828	0.995329	111.051	633.016	-811.141	1015.24	-914	200	0	-0.103388	1.48588	52.8748	664.583	-3421.56	1880.13	-311	200	0
479	2	-133.942	102.212	-556.393	-12284.5	6647.98	3176.54	311.948	632.079	0	-8.54594e-05	0.00292666	-0.0648158	2.89852	-4.99368	-0.274118	300	200	0	2.23171	1.00599	109.977	541.815	-923.784	964.788	-914	200	0	-0.105505	1.49162	53.163	711.289	-3416.18	1878.85	-311	200	0
479	3	-118.743	99.3912	-607.755	-11285.5	13886.8	2837.75	322.849	628.569	0	-0.00940558	-0.00279852	-0.115218	4.82661	-7.8303	-0.761417	300	200	0	2.30604	0.962258	108.334	463.786	-1009.79	926.292	-914	200	0	-0.10095	1.49641	53.5057	756.448	-3409.27	1876.19	-311	200	0
479	4	-101.691	96.3042	-672.937	-9843.83	23162.6	2520.91	334.42	624.628	0	-0.0236655	-0.0121759	-0.17899	7.17923	-11.1402	-1.45107	300	200	0	2.36174	0.8601	106.348	419.76	-1068.89	906.639	-914	200	0	-0.0890879	1.50228	53.8598	796.482	-3404.17	1873.79	-311	200	0
479	5	-82.6612	92.9338	-752.941	-7933.99	34601.8	2238.7	345.956	620.537	0	-0.0435599	-0.0259609	-0.252791	9.78236	-14.587	-2.34967	300	200	0	2.39306	0.717706	104.329	424.803	-1093.96	907.56	-914	200	0	-0.0667649	1.51037	54.1961	828.49	-3403.57	1873.3	-311	200	0
479	6	-61.5011	89.3056	-847.221	-5566.3	48142.3	2000.31	356.824	616.57	0	-0.0691292	-0.0445534	-0.328731	12.2814	-17.5571	-3.42535	300	200	0	2.40127	0.565014	102.586	485.845	-1074.96	923.927	-914	200	0	-0.0323926	1.51894	54.4909	850.194	-3407.13	1875.52	-311	200	0
479	7	-38.066	85.5157	-953.127	-2801.5	63454	1815.41	366.575	612.939	0	-0.0992661	-0.0676521	-0.392644	14.0812	-19.0822	-4.58595	300	200	0	2.39446	0.426788	101.357	596.228	-1011.78	945.622	-914	200	0	0.0110873	1.52524	54.7174	858.388	-3412.1	1879.71	-311	200	0
479	8	-12.2788	81.6056	-1065.69	247	79903.7	1680.63	374.978	609.768	0	-0.131098	-0.0937985	-0.422385	14.2916	-17.7778	-5.65358	300	200	0	2.37889	0.307532	100.704	729.879	-920.343	961.478	-914	200	0	0.0573853	1.52978	54.8552	848.374	-3416.47	1883.98	-311	200	0
479	9	15.7145	77.447	-1177.89	3418.54	96571.4	1565.1	381.987	607.098	0	-0.159278	-0.119824	-0.386525	11.6939	-11.8225	-6.33814	300	200	0	2.34789	0.191414	100.468	849.13	-826.122	963.968	-914	200	0	0.100881	1.53673	54.9068	817.256	-3420.01	1886.45	-311	200	0
480	0	45.3228	72.7826	-1281.34	6514.81	112326	1418.43	387.663	604.916	0	-0.175262	-0.140242	-0.244004	4.75089	0.987037	-6.21446	300	200	0	2.29222	0.0585707	100.354	923.972	-750.823	951.639	-914	200	0	0.138338	1.54906	54.8951	768.27	-3422.88	1886.9	-311	200	0	134.102	43.0584	-1183.91	-774140	637494	-67413.8	543.814	655.546	0
480	1	75.3659	67.3522	-1367.41	9320.17	125971	1190.23	392.124	603.184	0	-0.166718	-0.146673	0.0544793	-8.31008	23.0616	-4.71068	300	200	0	2.23151	-0.0949507	100.116	941.68	-703.039	926.74	-914	200	0	0.166671	1.56481	54.8459	710.747	-3424.15	1886.79	-311	200	0
480	2	104.145	60.9781	-1428.63	11635.7	136442	841.308	395.506	601.855	0	-0.117287	-0.127443	0.562327	-29.3035	56.6733	-1.11837	300	200	0	2.21278	-0.250864	99.728	903.042	-680.545	892.516	-914	200	0	0.182728	1.57911	54.7809	655.371	-3422.36	1887.46	-311	200	0
480	3	129.705	53.6004	-1460.02	13315.5	142998	347.856	397.942	600.88	0	-0.0069921	-0.0675701	1.32901	-59.7403	103.381	5.36158	300	200	0	2.2664	-0.37715	99.3796	818.572	-677.39	853.239	-914	200	0	0.186084	1.58783	54.7224	609.479	-3416.7	1889.24	-311	200	0
480	4	150.166	45.3262	-1460.04	14288.4	145343	-292.053	399.547	600.214	0	0.186292	0.0505771	2.38689	-100.29	163.182	15.5202	300	200	0	2.37801	-0.434795	99.3168	707.969	-686.915	814.389	-914	200	0	0.180084	1.58937	54.6855	576.216	-3407.4	1892.32	-311	200	0
480	5	164.011	36.4894	-1430.69	14560.7	143642	-1051.58	400.4	599.823	0	0.483836	0.24558	3.73188	-150.021	233.353	29.9705	300	200	0	2.5035	-0.390233	99.7031	597.916	-704.789	782.012	-914	200	0	0.170362	1.5848	54.6601	556.657	-3395.54	1897.26	-311	200	0
480	6	170.29	27.6497	-1376.97	14203.8	138451	-1876.54	400.548	599.685	0	0.901017	0.533819	5.29732	-205.408	307.011	48.8887	300	200	0	2.60478	-0.23754	100.563	513.867	-733.722	761.45	-914	200	0	0.162458	1.57639	54.6095	551.403	-3382.76	1904.48	-311	200	0
480	7	168.724	19.5073	-1305.79	13334.4	130582	-2696.2	400.002	599.788	0	1.43977	0.924452	6.92159	-259.147	371.459	71.655	300	200	0	2.67697	-0.00202248	101.752	467.911	-779.977	755.831	-914	200	0	0.160379	1.56625	54.503	559.72	-3369.7	1913.71	-311	200	0
480	8	159.697	12.7786	-1224.82	12091.6	120963	-3437.66	398.76	600.128	0	2.07825	1.41217	8.31134	-298.875	406.524	96.393	300	200	0	2.74464	0.277672	102.98	454.672	-842.487	765.921	-914	200	0	0.166478	1.55697	54.3465	578.43	-3355.45	1923.85	-311	200	0
480	9	144.131	8.07364	-1141.3	10614.9	110494	-4039.25	396.814	600.699	0	2.7578	1.96761	9.00501	-305.996	383.214	119.431	300	200	0	2.83152	0.561724	103.951	457.124	-910.22	790.403	-914	200	0	0.181386	1.55295	54.1698	603.631	-3339.89	1933.55	-311	200	0
481	0	123.285	5.80617	-1061.29	9028.33	99950.6	-4459.91	394.179	601.493	0	3.36784	2.52567	8.34418	-254.93	263.205	134.734	300	200	0	2.93996	0.809589	104.482	453.638	-969.987	824.982	-914	200	0	0.203534	1.55924	54.0016	632.657	-3325.61	1941.65	-311	200	0	-5.69823	26.1457	-758.26	-494137	443467	5705.4	584.305	653.201	0
481	1	98.5424	6.14687	-989.171	7431.47	89925.3	-4683.1	390.91	602.487	0	3.73049	2.97254	5.4645	-113.247	-0.104146	133.411	300	200	0	3.05412	0.984749	104.534	426.814	-1008.96	863.028	-914	200	0	0.227804	1.57724	53.8636	663.069	-3315.93	1947.07	-311	200	0
481	2	71.2371	9.02003	-927.525	5896.34	80816	-4715.2	387.131	603.643	0	3.58768	3.13338	-0.677199	156.661	-458.049	103.446	300	200	0	3.14134	1.06893	104.129	373.788	-1008.13	899.317	-914	200	0	0.246411	1.60112	53.7684	691.703	-3311.81	1948.83	-311	200	0
481	3	42.5398	14.1389	-877.221	4469.52	72832.1	-4579.85	383.026	604.905	0	2.59532	2.76337	-11.2189	593.622	-1159.56	29.8766	196.642	147.087	0	3.15159	1.06967	103.27	306.127	-945.691	932.533	-914	200	0	0.253487	1.62062	53.7145	715.759	-3311.62	1946.81	-311	200	0
481	4	13.4125	21.0676	-837.724	3175.49	66020.9	-4310.86	378.81	606.209	0	0.331154	1.54678	-27.2274	1230.52	-2139.23	-104.276	221.431	154.806	0	3.03785	1.00872	101.982	237.423	-818.103	964.488	-914	200	0	0.246605	1.62895	53.6884	733.671	-3312.35	1941.93	-311	200	0
481	5	-15.3955	29.2906	-807.504	2019.63	60306.2	-3945.67	374.682	607.499	0	-3.67553	-0.889946	-49.4247	2083.1	-3399.54	-315.982	231.218	157.853	0	2.79057	0.90311	100.427	175.518	-651.83	997.834	-914	200	0	0.224173	1.62692	53.6685	744.652	-3311.49	1935.15	-311	200	0
481	6	-43.3256	38.278	-784.484	992.564	55529.1	-3520.36	370.784	608.735	0	-9.88208	-4.94355	-77.7829	3134	-4886.63	-618.673	237.176	159.708	0	2.45312	0.759361	98.9171	126.969	-486.29	1032.16	-914	200	0	0.18562	1.62001	53.6372	748.047	-3308.29	1926.97	-311	200	0
481	7	-69.9738	47.541	-766.452	75.6256	51487.8	-3067.14	367.177	609.901	0	-18.6285	-10.9454	-111.206	4319.31	-6463.26	-1018.77	241.881	161.16	0	2.10377	0.585577	97.8193	102.582	-352.405	1061.09	-914	200	0	0.134839	1.61316	53.5953	743.112	-3303.4	1918.3	-311	200	0
481	8	-95.0457	56.6713	-751.376	-754.241	47970.9	-2613.19	363.844	611.004	0	-30.0447	-19.0043	-147.891	5536.07	-7891.08	-1517.41	246.643	162.567	0	1.82046	0.402467	97.4298	116.327	-266.705	1075.93	-914	200	0	0.0807466	1.6074	53.5542	728.911	-3298.81	1911.15	-311	200	0
481	9	-118.315	65.3579	-737.606	-1519.26	44787.6	-2178.03	360.72	612.06	0	-44.0768	-28.8807	-186.473	6672.17	-8828.44	-2117.97	252.656	164.219	0	1.65202	0.23794	97.852	179.135	-232.506	1072.54	-914	200	0	0.0326873	1.59891	53.514	705.618	-3297.62	1907.78	-311	200	0
482	0	-139.595	73.3828	-723.984	-2236.34	41787.8	-1772.72	357.719	613.089	0	-60.5226	-40.0075	-227.145	7631.63	-8833.29	-2828.67	261.112	166.402	0	1.61252	0.113269	98.9595	293.014	-244.741	1051.38	-914	200	0	-0.0035558	1.58252	53.466	676.755	-3301.75	1909.19	-311	200	0	-301.83	15.7259	-1093.08	-484062	557111	141246	496.325	443.457	0
482	1	-158.721	80.5993	-709.849	-2916.07	38871.8	-1405.29	354.761	614.108	0	-78.8406	-51.6584	-272.093	8341	-7371.31	-3653.02	272.909	169.345	0	1.68972	0.0312699	100.502	448.571	-292.432	1013.95	-914	200	0	-0.0263147	1.55775	53.4162	648.024	-3310.02	1914.27	-311	200	0
482	2	-175.557	86.9101	-694.958	-3563.4	35990.2	-1084.58	351.788	615.128	0	-97.8618	-63.1683	-325.296	8746.16	-3854.03	-4573.91	288.152	173.113	0	1.84892	-0.0211731	102.242	623.085	-354.465	964.172	-914	200	0	-0.0375011	1.52999	53.3906	623.82	-3319.25	1920.06	-311	200	0
482	3	-190.012	92.2461	-679.371	-4177.78	33137.3	-816.77	348.777	616.149	0	-115.695	-74.0189	-391.738	8806.36	2276.9	-5539	305.812	177.52	0	2.03973	-0.0534495	103.977	783.791	-405.369	910.083	-914	200	0	-0.0400746	1.50633	53.4159	606.468	-3326.42	1923.02	-311	200	0
482	4	-202.069	96.5592	-663.359	-4754.58	30339.2	-602.25	345.736	617.167	0	-129.877	-83.7117	-476.104	8489.02	11438.6	-6456.54	324.026	182.17	0	2.21021	-0.0619111	105.521	902.14	-429.349	860.227	-914	200	0	-0.0356675	1.49111	53.5017	596.86	-3329.52	1921.22	-311	200	0
482	5	-211.801	99.8371	-647.344	-5288.17	27641	-438.508	342.699	618.169	0	-137.751	-91.6705	-581.275	7771.09	23801	-7209.42	340.946	186.631	0	2.31925	-0.0410231	106.75	964.611	-423.987	820.162	-914	200	0	-0.0254374	1.48434	53.6391	594.236	-3326.96	1915.62	-311	200	0
482	6	-219.371	102.109	-631.827	-5773.59	25095.4	-323.144	339.719	619.138	0	-136.971	-97.3846	-706.845	6651.9	39179.8	-7683.26	355.429	190.589	0	2.3512	0.00819927	107.641	969.461	-397.392	793.717	-914	200	0	-0.0105028	1.48385	53.8082	596.719	-3317.35	1908.73	-311	200	0
482	7	-225.037	103.436	-617.311	-6206.13	22753.6	-252.55	336.859	620.053	0	-125.834	-100.611	-847.833	5173.02	56921.6	-7795.31	367.138	193.899	0	2.32481	0.0840247	108.234	921.94	-365.24	784.829	-914	200	0	0.00887235	1.48722	53.9866	602.285	-3300.8	1902.86	-311	200	0
482	8	-229.126	103.923	-604.247	-6581.46	20656.8	-221.42	334.186	620.892	0	-103.398	-101.352	-994.159	3430.77	75839.9	-7506.27	376.285	196.549	0	2.27534	0.188982	108.56	834.153	-343.786	794.819	-914	200	0	0.0330328	1.49	54.1519	609.042	-3280.05	1899.53	-311	200	0
482	9	-231.981	103.721	-593.005	-6897.22	18831.7	-226.457	331.756	621.631	0	-69.6465	-99.6616	-1131.62	1572.08	94289.2	-6813.05	383.323	198.611	0	2.22824	0.321004	108.616	724.011	-341.404	819.403	-914	200	0	0.0632791	1.48563	54.2842	615.367	-3260.12	1899.23	-311	200	0
483	0	-233.91	103.03	-583.852	-7155	17289.2	-268.394	329.612	622.255	0	-25.8489	-95.5332	-1244.51	-227.701	110419	-5741.55	388.725	200.183	0	2.19888	0.474874	108.449	611.943	-356.464	852.075	-914	200	0	0.101751	1.47005	54.3757	619.966	-3246.34	1901.12	-311	200	0	-67.4408	56.2541	-1567.19	-555854	760527	127602	483.151	356.351	0
483	1	-235.161	102.071	-576.908	-7360.65	16026.8	-349.811	327.781	622.759	0	25.1727	-88.9195	-1319.41	-1804.88	122582	-4348.01	392.907	201.368	0	2.20581	0.661144	108.243	514.315	-384.401	888.841	-914	200	0	0.148995	1.44519	54.4377	622.562	-3242.09	1903.41	-311	200	0
483	2	-235.917	101.045	-572.103	-7521.94	15032.7	-473.151	326.276	623.148	0	79.3191	-79.8317	-1348.66	-3051.83	129756	-2722.53	396.211	202.263	0	2.26771	0.896702	108.234	435.688	-425.164	926.564	-914	200	0	0.203505	1.41771	54.4944	624.757	-3248.26	1904.9	-311	200	0
483	3	-236.279	100.089	-569.191	-7645.23	14292.2	-640.01	325.11	623.432	0	132.02	-68.4446	-1332.25	-3940.03	131780	-985.97	398.916	202.957	0	2.386	1.1732	108.55	370.54	-479.935	959.698	-914	200	0	0.262304	1.39484	54.5681	628.559	-3263.78	1906.04	-311	200	0
483	4	-236.267	99.26	-567.832	-7734.25	13790.8	-849.416	324.287	623.621	0	179.12	-55.1587	-1277.11	-4511.01	129290	724.491	401.236	203.532	0	2.53569	1.45825	109.148	315.249	-541.977	983.289	-914	200	0	0.318428	1.38128	54.6663	634.498	-3285.9	1908.37	-311	200	0
483	5	-235.828	98.5439	-567.689	-7791.15	13515.2	-1096.21	323.807	623.724	0	217.471	-40.5944	-1194.68	-4847.79	123432	2278.18	403.318	204.058	0	2.67664	1.71776	109.86	274.017	-595.553	996.651	-914	200	0	0.361124	1.37847	54.7732	642.633	-3310.84	1913.08	-311	200	0
483	6	-234.865	97.8852	-568.492	-7818.39	13452	-1371.3	323.663	623.753	0	245.189	-25.518	-1097.71	-5043.99	115526	3574.55	405.242	204.595	0	2.77656	1.92455	110.459	253.061	-626.614	1001.17	-914	200	0	0.381975	1.3851	54.8518	653.95	-3334.65	1920.13	-311	200	0
483	7	-233.265	97.2249	-570.083	-7819.58	13587.9	-1662.87	323.835	623.717	0	261.636	-10.7354	-997.754	-5179.92	106777	4558.13	407.018	205.192	0	2.8243	2.05999	110.738	256.177	-636.054	998.387	-914	200	0	0.378899	1.39864	54.8605	669.404	-3353.41	1928.63	-311	200	0
483	8	-230.918	96.5194	-572.428	-7799.19	13911.8	-1957.49	324.303	623.625	0	267.214	3.00377	-903.553	-5308.4	98115.1	5219.03	408.588	205.875	0	2.82607	2.11809	110.605	287.849	-640.747	991.395	-914	200	0	0.353995	1.41766	54.7753	688.242	-3363.33	1937.45	-311	200	0
483	9	-227.736	95.7467	-575.606	-7760.88	14414	-2241.04	325.041	623.483	0	263.078	15.0784	-820.652	-5450.65	90132.8	5583.01	409.831	206.642	0	2.79536	2.10882	110.099	353.493	-657.547	984.455	-914	200	0	0.311386	1.44127	54.6019	707.905	-3362.07	1945.32	-311	200	0
484	0	-223.669	94.9057	-579.767	-7705.56	15083.8	-2499.83	326.017	623.291	0	250.877	25.0408	-751.698	-5600.46	83119	5698.26	410.575	207.45	0	2.7415	2.05221	109.321	451.447	-689.654	980.207	-914	200	0	0.258522	1.46684	54.3728	725.451	-3350.27	1950.81	-311	200	0	-41.5406	126.845	-1077.37	-474307	569436	127714	526.579	445.753	0
484	1	-218.719	94.0124	-585.078	-7631.71	15911.3	-2722.33	327.195	623.044	0	232.549	32.626	-697.102	-5732.93	77127.5	5623.56	410.64	208.224	0	2.66159	1.96493	108.422	567.843	-733.87	977.944	-914	200	0	0.204957	1.49029	54.1381	738.458	-3331.44	1952.52	-311	200	0
484	2	-212.949	93.0936	-591.671	-7537.07	16889.7	-2901.01	328.546	622.739	0	210.129	37.7356	-655.755	-5813.67	72058.3	5419.76	409.886	208.866	0	2.54558	1.86091	107.592	680.334	-792.433	975.417	-914	200	0	0.15735	1.50924	53.9505	744.677	-3309.72	1949.75	-311	200	0
484	3	-206.475	92.1804	-599.61	-7419.69	18014.9	-3032.84	330.044	622.374	0	185.539	40.4094	-625.66	-5807.08	67730.3	5142.85	408.254	209.282	0	2.38673	1.76203	106.973	764.992	-867.316	970.919	-914	200	0	0.117007	1.5252	53.8398	742.475	-3287.6	1942.95	-311	200	0
484	4	-199.455	91.3111	-608.891	-7279.13	19283.1	-3118.66	331.669	621.955	0	160.403	40.7906	-604.456	-5683.64	63938.6	4837.26	405.779	209.403	0	2.1852	1.68795	106.57	803.466	-947.505	963.191	-914	200	0	0.0808847	1.54132	53.7977	732.219	-3265.96	1933.06	-311	200	0
484	5	-192.064	90.534	-619.458	-7117.69	20690.6	-3162.69	333.401	621.49	0	135.921	39.0908	-589.796	-5424.38	60495.7	4532.15	402.57	209.197	0	1.95497	1.62992	106.278	789.257	-1011.21	951.957	-914	200	0	0.0454683	1.55792	53.7962	716.72	-3246.29	1920.33	-311	200	0
484	6	-184.482	89.902	-631.215	-6940.05	22234.4	-3171.69	335.225	620.995	0	112.838	35.5609	-579.62	-5022.37	57255	4241.51	398.78	208.665	0	1.73341	1.54721	105.973	728.809	-1042.1	938.426	-914	200	0	0.0122073	1.57284	53.8117	700.856	-3231.69	1904.55	-311	200	0
484	7	-176.875	89.463	-644.046	-6752.22	23910.9	-3153.48	337.126	620.484	0	91.4952	30.4677	-572.309	-4483.18	54121.3	3966.59	394.566	207.833	0	1.57095	1.39829	105.573	635.101	-1039.14	924.211	-914	200	0	-0.0120878	1.5864	53.8298	690.276	-3224.88	1886.27	-311	200	0
484	8	-169.373	89.2555	-657.839	-6560.55	25712.5	-3115.31	339.086	619.973	0	71.9148	24.077	-566.743	-3823.6	51050.8	3700.13	390.077	206.747	0	1.50841	1.17406	105.03	520.11	-1013.1	911.153	-914	200	0	-0.020265	1.60361	53.845	688.801	-3225.8	1867.13	-311	200	0
484	9	-162.06	89.309	-672.5	-6370.59	27625.8	-3062.75	341.079	619.473	0	53.9015	16.6475	-562.245	-3068.92	48041.4	3431.71	385.446	205.458	0	1.57066	0.902996	104.385	394.722	-980.595	901.568	-914	200	0	-0.00937027	1.63074	53.8609	696.563	-3232.14	1848.92	-311	200	0
485	0	-154.973	89.6463	-687.943	-6185.79	29630.1	-2999.44	343.071	618.992	0	37.127	8.42889	-558.466	-2249.61	45116.3	3152.14	380.786	204.028	0	1.76804	0.63496	103.802	273.984	-957.7	896.775	-914	200	0	0.0177392	1.67064	53.8775	710.904	-3241.86	1833.17	-311	200	0	-158.612	66.9352	-1147	-541253	578993	103521	498.043	474.579	0
485	1	-148.113	90.2779	-704.054	-6008.08	31698.3	-2927.25	345.023	618.534	0	21.1958	-0.340609	-555.23	-1397.54	42307.4	2855.35	376.198	202.517	0	2.08885	0.422327	103.471	177.521	-952.283	896.965	-914	200	0	0.0540101	1.71973	53.8843	728.872	-3254.21	1821.06	-311	200	0
485	2	-141.463	91.1935	-720.666	-5840.1	33799.7	-2846.68	346.901	618.104	0	5.69474	-9.43676	-552.397	-542.28	39641.4	2538.29	371.762	200.982	0	2.49243	0.307393	103.505	121.024	-963.871	904.086	-914	200	0	0.0917603	1.76839	53.8762	748.024	-3269.04	1813.48	-311	200	0
485	3	-135.007	92.3612	-737.553	-5685.89	35901.8	-2757.26	348.677	617.709	0	-9.75609	-18.6467	-549.77	291.66	37129.9	2200.74	367.537	199.469	0	2.91056	0.313614	103.929	107.759	-988.503	922.409	-914	200	0	0.124947	1.80459	53.8644	765.126	-3285.23	1811.11	-311	200	0
485	4	-128.736	93.7373	-754.433	-5549.49	37972.4	-2658.03	350.332	617.356	0	-25.4491	-27.7635	-547.077	1086.59	34765.3	1844.79	363.547	198.014	0	3.25835	0.437401	104.656	131.646	-1017.35	954.475	-914	200	0	0.149383	1.81686	53.862	776.258	-3299.94	1814.3	-311	200	0
485	5	-122.656	95.2736	-771.003	-5433.94	39983.1	-2548.09	351.859	617.048	0	-41.5492	-36.5842	-543.992	1831.49	32519.6	1473.92	359.78	196.633	0	3.45814	0.646313	105.449	189.18	-1036.3	998.29	-914	200	0	0.16296	1.79749	53.8712	778.399	-3310.68	1823	-311	200	0
485	6	-116.789	96.921	-786.971	-5340.63	41909.9	-2426.8	353.255	616.786	0	-58.0775	-44.9153	-540.187	2520.47	30348.5	1092.31	356.182	195.334	0	3.46781	0.886123	106.043	285.133	-1034.62	1047.94	-914	200	0	0.166578	1.74817	53.8839	769.745	-3317.48	1836.79	-311	200	0
485	7	-111.168	98.636	-802.088	-5268.68	43732.7	-2293.73	354.524	616.569	0	-74.9136	-52.5835	-535.403	3151.89	28200.5	705.256	352.672	194.113	0	3.29084	1.09667	106.304	425.977	-1013.28	1093.68	-914	200	0	0.164415	1.68159	53.8874	750.072	-3322.7	1854.4	-311	200	0
485	8	-105.828	100.388	-816.182	-5215.64	45434.5	-2149.07	355.667	616.39	0	-91.8091	-59.4459	-529.527	3727.87	26027.7	320.251	349.153	192.96	0	2.9651	1.23511	106.193	608.611	-983.939	1123.53	-914	200	0	0.161321	1.6152	53.8687	721.932	-3328.87	1873.46	-311	200	0
485	9	-100.798	102.165	-829.178	-5179.14	47004	-1994.18	356.687	616.246	0	-108.414	-65.398	-522.636	4252.82	23796.3	-52.1417	345.531	191.863	0	2.5525	1.29147	105.645	814.601	-959.781	1129.95	-914	200	0	0.158632	1.56253	53.8137	689.863	-3336.49	1891.43	-311	200	0
486	0	-96.0935	103.964	-841.107	-5157.42	48435.1	-1831.52	357.585	616.132	0	-124.317	-70.3792	-515.001	4731.75	21494.1	-398.17	341.736	190.812	0	2.12858	1.2837	104.64	1016.09	-947.371	1114.67	-914	200	0	0.154235	1.52745	53.7163	658.573	-3344.08	1906.57	-311	200	0	-248.542	35.5643	-1208.87	-598468	593734	91943.7	481.18	496.376	0
486	1	-91.7151	105.793	-852.062	-5149.01	49727.4	-1664.43	358.361	616.043	0	-139.096	-74.3747	-507.026	5169.39	19134.1	-702.203	337.738	189.804	0	1.76586	1.24248	103.325	1186.67	-944.715	1084.74	-914	200	0	0.147006	1.50604	53.5983	632.374	-3350.23	1917.93	-311	200	0
486	2	-87.6582	107.649	-862.133	-5153.16	50884.9	-1497.08	359.022	615.977	0	-152.382	-77.4175	-499.157	5569.27	16752.8	-949.444	333.562	188.843	0	1.52727	1.19688	101.975	1309.28	-945.187	1046.64	-914	200	0	0.139389	1.49406	53.5079	614.182	-3354.43	1925.21	-311	200	0
486	3	-83.9207	109.518	-871.36	-5169.85	51914.2	-1334.16	359.578	615.933	0	-163.919	-79.5835	-491.803	5932.57	14404.4	-1128.64	329.289	187.937	0	1.45638	1.16504	100.833	1380.39	-942.468	1006.53	-914	200	0	0.13667	1.49071	53.4874	604.195	-3356.74	1928.75	-311	200	0
486	4	-80.5048	111.376	-879.722	-5199.2	52821.8	-1179.88	360.044	615.91	0	-173.59	-80.9779	-485.289	6257.77	12151	-1233.45	325.039	187.105	0	1.54936	1.15548	100.018	1405.73	-930.533	971.25	-914	200	0	0.144871	1.49727	53.5463	600.584	-3357.32	1929.56	-311	200	0
486	5	-77.4143	113.188	-887.163	-5241.43	53612.6	-1037.03	360.431	615.908	0	-181.424	-81.7176	-479.84	6541.65	10055	-1262.33	320.955	186.367	0	1.75291	1.16998	99.5641	1390.55	-902.615	945.794	-914	200	0	0.166928	1.51416	53.6597	600.797	-3355.84	1928.87	-311	200	0
486	6	-74.6517	114.918	-893.599	-5296.74	54288.9	-906.637	360.753	615.927	0	-187.563	-81.9256	-475.59	6780.64	8172.99	-1217.94	317.185	185.743	0	2.00116	1.2009	99.4751	1334.99	-855.296	931.691	-914	200	0	0.199958	1.53799	53.7804	601.859	-3351.37	1927.88	-311	200	0
486	7	-72.2178	116.529	-898.941	-5364.5	54851.5	-788.477	361.018	615.968	0	-192.225	-81.7298	-472.608	6972.47	6549.68	-1106.95	313.859	185.247	0	2.23701	1.23359	99.7241	1236.15	-792.558	926.661	-914	200	0	0.238172	1.56133	53.8527	601.47	-3343.57	1927.81	-311	200	0
486	8	-70.1076	117.997	-903.129	-5443.18	55300.3	-681.875	361.232	616.027	0	-195.643	-81.2648	-470.955	7117.43	5212.97	-940.345	311.069	184.887	0	2.40365	1.24798	100.252	1094.91	-723.625	923.228	-914	200	0	0.277345	1.57727	53.8308	599.97	-3334.13	1929.62	-311	200	0
486	9	-68.305	119.309	-906.184	-5531.05	55638.5	-586.198	361.399	616.104	0	-198.028	-80.6647	-470.724	7218.39	4173	-732.457	308.865	184.665	0	2.45422	1.21651	100.982	922.11	-658.318	912.253	-914	200	0	0.314697	1.58284	53.7036	600.062	-3326.09	1933.46	-311	200	0
487	0	-66.7787	120.478	-908.234	-5626.33	55873	-500.804	361.518	616.195	0	-199.545	-80.0424	-472.067	7280.29	3424.92	-498.098	307.255	184.578	0	2.38937	1.11808	101.798	737.535	-605.559	891.97	-914	200	0	0.347199	1.57864	53.5042	603.981	-3321.13	1938.76	-311	200	0	-254.933	47.8826	-1260.3	-621029	604344	92454.5	469.719	494.502	0
487	1	-65.4883	121.524	-909.498	-5726.1	56014.4	-424.89	361.588	616.296	0	-200.304	-79.4713	-475.156	7309.74	2954.25	-250.014	306.217	184.616	0	2.26842	0.959509	102.597	564.806	-571.923	869.936	-914	200	0	0.371397	1.56841	53.2895	611.702	-3318.48	1944.45	-311	200	0
487	2	-64.3949	122.472	-910.226	-5826.11	56076.7	-357.656	361.607	616.401	0	-200.371	-78.984	-480.102	7313.35	2742.07	1.99169	305.711	184.767	0	2.17059	0.771381	103.369	427.765	-555.737	855.587	-914	200	0	0.383416	1.5588	53.1135	621.721	-3316.9	1948.95	-311	200	0
487	3	-63.4649	123.332	-910.646	-5921.66	56079.2	-298.681	361.582	616.503	0	-199.774	-78.5821	-486.9	7295.53	2768.23	251.171	305.685	185.016	0	2.14205	0.58163	104.095	343.206	-546.438	855.19	-914	200	0	0.380347	1.55668	53.0094	632.597	-3316.73	1950.93	-311	200	0
487	4	-62.6655	124.095	-910.945	-6008.07	56045	-248.278	361.524	616.595	0	-198.511	-78.2443	-495.417	7258.36	3012.57	493.576	306.081	185.349	0	2.16935	0.404477	104.631	311.567	-535.899	871.572	-914	200	0	0.36148	1.5665	52.9862	643.588	-3318.93	1949.73	-311	200	0
487	5	-61.9573	124.74	-911.263	-6080.6	55999.5	-207.561	361.453	616.673	0	-196.568	-77.935	-505.422	7202.83	3455.04	727.253	306.836	185.749	0	2.20033	0.251423	104.828	320.348	-527.978	902.543	-914	200	0	0.326903	1.58848	53.0353	654.38	-3322.99	1944.77	-311	200	0
487	6	-61.2929	125.234	-911.696	-6135.3	55967.2	-178.253	361.388	616.73	0	-193.939	-77.6186	-516.618	7129.79	4074.51	950.986	307.887	186.199	0	2.19494	0.135549	104.722	355.604	-538.127	940.119	-914	200	0	0.277946	1.61643	53.1342	664.965	-3327.39	1935.38	-311	200	0
487	7	-60.6176	125.545	-912.328	-6170.35	55970.6	-162.725	361.349	616.763	0	-190.64	-77.2751	-528.691	7041.37	4846.95	1163.17	309.168	186.682	0	2.15563	0.067453	104.523	404.873	-585.76	974.176	-914	200	0	0.219022	1.64016	53.2477	675.84	-3330.95	1921.39	-311	200	0
487	8	-59.866	125.64	-913.238	-6185.8	56028.2	-164.239	361.351	616.774	0	-186.714	-76.9074	-541.367	6942.27	5745.23	1362.01	310.612	187.176	0	2.11828	0.0527799	104.457	457.336	-679.709	997.318	-914	200	0	0.15542	1.65217	53.3264	687.376	-3332.82	1903.59	-311	200	0
487	9	-58.9602	125.504	-914.518	-6182.04	56153.8	-186.638	361.403	616.76	0	-182.22	-76.5398	-554.45	6839.12	6741.63	1546.51	312.159	187.665	0	2.12879	0.0799499	104.69	506.591	-808.664	1006.7	-914	200	0	0.0910046	1.65015	53.3233	699.302	-3332.6	1883.78	-311	200	0
488	0	-57.8151	125.138	-916.263	-6158.76	56355	-233.367	361.505	616.722	0	-177.234	-76.2122	-567.826	6738.71	7810.1	1716.24	313.754	188.132	0	2.21904	0.106343	105.319	547.317	-950.676	1002.75	-914	200	0	0.0297102	1.63492	53.2269	711.742	-3330.52	1864.46	-311	200	0	-197.776	44.6339	-1404.09	-658307	655680	74836.4	460.134	470.301	0
488	1	-56.3527	124.558	-918.545	-6115.12	56631.5	-306.709	361.653	616.657	0	-171.858	-75.9739	-581.43	6646.92	8927.23	1870.09	315.354	188.568	0	2.38509	0.0737541	106.293	572.899	-1089.61	989.483	-914	200	0	-0.0231307	1.60934	53.0684	725.964	-3327.19	1847.97	-311	200	0
488	2	-54.5222	123.786	-921.377	-6050.59	56975	-407.847	361.837	616.567	0	-166.217	-75.8815	-595.205	6568.29	10072.4	2005.78	316.923	188.965	0	2.59333	-0.0519121	107.397	581.216	-1215.42	975.794	-914	200	0	-0.0607558	1.57744	52.8937	743.229	-3324.06	1835.81	-311	200	0
488	3	-52.3145	122.837	-924.692	-5965.47	57371.3	-537.055	362.044	616.451	0	-160.457	-75.9961	-609.09	6506.4	11227	2120.59	318.432	189.318	0	2.81344	-0.258833	108.39	576.01	-1312.79	972.957	-914	200	0	-0.0756991	1.54227	52.7416	762.893	-3323.26	1828.38	-311	200	0
488	4	-49.7624	121.717	-928.359	-5860.92	57804.1	-693.38	362.265	616.313	0	-154.728	-76.3773	-623.023	6464.5	12373.5	2212.41	319.86	189.624	0	3.02929	-0.499594	109.159	559.985	-1361.73	989.627	-914	200	0	-0.063085	1.5053	52.6366	781.729	-3325.57	1825.07	-311	200	0
488	5	-46.93	120.434	-932.218	-5739.62	58258.6	-874.322	362.495	616.157	0	-149.173	-77.0778	-636.947	6445.4	13497.4	2280.04	321.191	189.881	0	3.21602	-0.713659	109.703	530.833	-1351.17	1027.65	-914	200	0	-0.0246233	1.46873	52.5833	795.55	-3329.32	1824.89	-311	200	0
488	6	-43.9007	118.995	-936.104	-5605.71	58722.1	-1075.9	362.73	615.988	0	-143.916	-78.1381	-650.815	6450.2	14589.2	2322.82	322.417	190.089	0	3.33227	-0.845114	110.03	485.873	-1286.33	1080.68	-914	200	0	0.0311583	1.43671	52.5734	802.063	-3331.6	1827.23	-311	200	0
488	7	-40.7652	117.421	-939.868	-5464.02	59181.6	-1292.9	362.968	615.814	0	-139.055	-79.5771	-664.606	6477.99	15644.7	2339.97	323.54	190.253	0	3.35056	-0.851008	110.115	429.646	-1184.12	1137.62	-914	200	0	0.0927335	1.41392	52.5926	802.446	-3330.15	1831.78	-311	200	0
488	8	-37.6122	115.741	-943.387	-5320.03	59622.5	-1519.23	363.201	615.639	0	-134.65	-81.3858	-678.32	6526.47	16665.2	2330.52	324.568	190.378	0	3.2871	-0.715332	109.932	373.887	-1066.91	1186.82	-914	200	0	0.148978	1.40285	52.6226	800.567	-3324.44	1838.16	-311	200	0
488	9	-34.5208	113.998	-946.564	-5179.97	60029.5	-1748.52	363.418	615.472	0	-130.719	-83.5306	-691.984	6592.21	17657.4	2294.36	325.517	190.473	0	3.19303	-0.473765	109.455	328.136	-958.474	1218.51	-914	200	0	0.191331	1.40127	52.6464	800.651	-3315.98	1845.58	-311	200	0
489	0	-31.5554	112.249	-949.331	-5049.63	60386.7	-1974.31	363.61	615.319	0	-127.235	-85.9591	-705.655	6671.3	18630.2	2232.8	326.401	190.546	0	3.11603	-0.210662	108.652	293.64	-880.392	1228.24	-914	200	0	0.21755	1.40364	52.6677	804.312	-3308.24	1852.7	-311	200	0	-134.328	8.88608	-1556.52	-697363	714877	40216.9	455.04	448.267	0
489	1	-28.7661	110.559	-951.633	-4933.54	60675.6	-2190.28	363.759	615.184	0	-124.135	-88.6068	-719.391	6760.25	19591.1	2148.3	327.233	190.603	0	3.07068	-0.0132777	107.568	266.843	-846.427	1217.59	-914	200	0	0.232734	1.4066	52.7288	809.493	-3305.48	1857.78	-311	200	0
489	2	-26.197	108.986	-953.398	-4836.2	60875	-2390.73	363.851	615.073	0	-121.33	-91.4079	-733.199	6856.48	20544.2	2044.03	328.02	190.649	0	3.03929	0.072644	106.369	244.033	-856.276	1190.91	-914	200	0	0.244528	1.41185	52.8836	812.893	-3310.51	1859.71	-311	200	0
489	3	-23.8924	107.572	-954.524	-4762.55	60963.9	-2571.21	363.868	614.989	0	-118.725	-94.3062	-747.022	6958.23	21490.1	1923.81	328.768	190.685	0	2.99616	0.0524888	105.241	225.434	-895.677	1155.14	-914	200	0	0.258073	1.42342	53.148	812.304	-3322.87	1858.73	-311	200	0
489	4	-21.8979	106.341	-954.895	-4716.97	60927.5	-2728.57	363.805	614.94	0	-116.228	-97.2578	-760.736	7064.42	22427.8	1791.94	329.482	190.714	0	2.93367	-0.0352054	104.27	218.042	-942.608	1119.74	-914	200	0	0.273325	1.44483	53.4886	806.465	-3338.57	1856.48	-311	200	0
489	5	-20.2561	105.306	-954.39	-4702.67	60757.3	-2861.09	363.661	614.927	0	-113.751	-100.231	-774.166	7174.56	23355.4	1652.87	330.168	190.733	0	2.8634	-0.141006	103.481	230.031	-973.435	1091.78	-914	200	0	0.285814	1.47763	53.8529	794.637	-3352.57	1855.16	-311	200	0
489	6	-19.0031	104.468	-952.887	-4722.53	60449.9	-2968.39	363.439	614.956	0	-111.214	-103.204	-787.1	7288.54	24268.8	1510.53	330.833	190.74	0	2.79673	-0.221891	102.929	262.736	-970.337	1074.15	-914	200	0	0.290303	1.51848	54.1936	776.798	-3362.61	1856.27	-311	200	0
489	7	-18.1642	103.822	-950.284	-4779.45	60005.4	-3050.93	363.145	615.03	0	-108.559	-106.168	-799.326	7406.54	25160.1	1367.86	331.477	190.734	0	2.73511	-0.257569	102.71	310.068	-931.665	1068.73	-914	200	0	0.281313	1.55796	54.4679	753.156	-3369.33	1860.11	-311	200	0
489	8	-17.75	103.363	-946.53	-4875.28	59427.5	-3109.89	362.785	615.151	0	-105.755	-109.116	-810.653	7529.21	26017.1	1226.7	332.094	190.712	0	2.67105	-0.254085	102.884	365.494	-874.742	1077.44	-914	200	0	0.252978	1.58564	54.6408	723.553	-3373.54	1865.99	-311	200	0
489	9	-17.7492	103.094	-941.656	-5009.45	58724.4	-3147.33	362.363	615.32	0	-102.799	-112.036	-820.953	7657.19	26825.3	1087.94	332.676	190.673	0	2.59344	-0.228136	103.426	428.998	-821.619	1100.39	-914	200	0	0.204039	1.5973	54.7043	688.908	-3375.33	1872.74	-311	200	0
490	0	-18.1254	103.032	-935.781	-5178.77	57908.9	-3165.84	361.883	615.534	0	-99.7145	-114.907	-830.189	7789.78	27570.6	951.977	333.21	190.617	0	2.49326	-0.191078	104.195	502.411	-779.922	1132.97	-914	200	0	0.141182	1.59728	54.6836	653.339	-3375.68	1879.14	-311	200	0	-107.356	-17.3416	-1600.11	-688031	728474	24862.1	451.976	429.411	0
490	1	-18.8249	103.201	-929.102	-5378.45	56996.7	-3167.71	361.346	615.789	0	-96.5388	-117.7	-838.407	7924.64	28242.3	819.162	333.686	190.548	0	2.36585	-0.146359	104.982	578.945	-738.656	1165.54	-914	200	0	0.0747189	1.59406	54.6192	623.047	-3376.3	1884.06	-311	200	0
490	2	-19.7901	103.614	-921.852	-5602.9	56005.3	-3154.96	360.753	616.078	0	-93.3248	-120.381	-845.701	8058.26	28834.8	690.115	334.096	190.471	0	2.22669	-0.0939526	105.637	645.116	-683.895	1188.51	-914	200	0	0.0128497	1.59365	54.549	603.141	-3377.25	1886.51	-311	200	0
490	3	-20.9694	104.259	-914.27	-5845.78	54955.2	-3129.6	360.108	616.394	0	-90.1335	-122.916	-852.182	8186.4	29349.8	565.684	334.441	190.394	0	2.12166	-0.0292345	106.171	693.23	-616.39	1198.31	-914	200	0	-0.0379323	1.59595	54.4907	595.836	-3377.07	1886.62	-311	200	0
490	4	-22.3189	105.104	-906.578	-6099.93	53869.8	-3093.94	359.421	616.729	0	-87.0258	-125.274	-857.975	8304.44	29795.3	446.697	334.728	190.321	0	2.09166	0.0609261	106.705	726.034	-550.048	1198.15	-914	200	0	-0.0693592	1.59634	54.4321	600.053	-3374.76	1885.84	-311	200	0
490	5	-23.7998	106.11	-898.974	-6357.76	52772.7	-3050.76	358.703	617.072	0	-84.0543	-127.426	-863.228	8407.8	30184	333.827	334.966	190.26	0	2.12984	0.188854	107.357	748.49	-498.387	1193.18	-914	200	0	-0.0736795	1.58962	54.3451	612.311	-3370.54	1885.43	-311	200	0
490	6	-25.3749	107.236	-891.624	-6612.38	51684.5	-3003.25	357.967	617.416	0	-81.2566	-129.339	-868.104	8492.38	30530.8	228.283	335.17	190.217	0	2.18869	0.350684	108.174	760.803	-466.782	1184.27	-914	200	0	-0.0504337	1.57384	54.2149	628.673	-3364.8	1885.57	-311	200	0
490	7	-27.0064	108.448	-884.672	-6859.22	50623.1	-2954.32	357.223	617.753	0	-78.653	-130.978	-872.774	8554.59	30852.1	132.569	335.349	190.198	0	2.22051	0.530155	109.092	759.673	-454.793	1166.93	-914	200	0	-0.00777938	1.55088	54.0596	645.754	-3357.65	1886.38	-311	200	0
490	8	-28.6554	109.717	-878.252	-7096.73	49604.2	-2905.96	356.481	618.081	0	-76.2446	-132.31	-877.395	8591.1	31164.1	49.9532	335.519	190.208	0	2.20611	0.715343	109.964	740.718	-460.344	1136.61	-914	200	0	0.0429589	1.52331	53.9268	660.045	-3349.76	1888.51	-311	200	0
490	9	-30.2824	111.025	-872.49	-7324.88	48641.2	-2859.43	355.75	618.395	0	-74.0096	-133.303	-882.114	8599.26	31482.6	-16.906	335.69	190.252	0	2.14964	0.897623	110.677	698.705	-477.941	1093.99	-914	200	0	0.0917139	1.49349	53.8564	667.639	-3342.27	1892.17	-311	200	0
491	0	-31.8464	112.362	-867.501	-7543.44	47743.2	-2815.84	355.035	618.696	0	-71.9022	-133.934	-887.069	8577.6	31821.6	-66.5365	335.873	190.33	0	2.05768	1.05607	111.199	628.427	-497.691	1046.32	-914	200	0	0.130545	1.46585	53.8447	665.86	-3335.54	1896.54	-311	200	0	-96.2712	-11.37	-1611.8	-674141	727073	29786.8	448.16	417.857	0
491	1	-33.3081	113.728	-863.389	-7751.48	46914.8	-2776.65	354.338	618.978	0	-69.8588	-134.191	-892.383	8525.79	32192.9	-98.4015	336.075	190.446	0	1.93479	1.15873	111.504	530.444	-510.116	1005.1	-914	200	0	0.154599	1.44556	53.8591	655.391	-3329.08	1900.12	-311	200	0
491	2	-34.6376	115.114	-860.219	-7948.08	46157.2	-2743.3	353.657	619.24	0	-67.8107	-134.079	-898.132	8444.31	32603.8	-112.485	336.302	190.598	0	1.78893	1.18297	111.55	417.51	-510.539	980.832	-914	200	0	0.163408	1.43484	53.8722	640.424	-3322.28	1901.54	-311	200	0
491	3	-35.8186	116.505	-857.986	-8132.48	45470.1	-2716.65	352.996	619.479	0	-65.6956	-133.627	-904.328	8334.72	33056.9	-108.705	336.554	190.784	0	1.63439	1.12743	111.337	310.613	-499.145	977.954	-914	200	0	0.159927	1.43234	53.8743	626.155	-3315.11	1900.11	-311	200	0
491	4	-36.8491	117.88	-856.612	-8303.65	44851.6	-2696.94	352.359	619.694	0	-63.4642	-132.885	-910.916	8200.35	33549.6	-87.0001	336.831	190.998	0	1.48906	1.00567	110.939	227.788	-480.747	993.646	-914	200	0	0.148314	1.43576	53.8739	616.563	-3308.31	1896.18	-311	200	0
491	5	-37.7411	119.209	-855.958	-8460.56	44298	-2684.15	351.753	619.884	0	-61.0851	-131.913	-917.781	8046.25	34075.6	-48.3284	337.128	191.233	0	1.36069	0.839999	110.45	177.644	-468.601	1020.55	-914	200	0	0.134066	1.44396	53.8939	614.208	-3302.76	1891.02	-311	200	0
491	6	-38.5161	120.459	-855.86	-8602.99	43804.2	-2678.26	351.182	620.052	0	-58.5457	-130.773	-924.766	7878.76	34624.5	5.08215	337.441	191.48	0	1.24518	0.659334	109.938	160.671	-483.605	1050.17	-914	200	0	0.1253	1.45672	53.9615	620.052	-3299.42	1886	-311	200	0
491	7	-39.1956	121.599	-856.172	-8731.08	43365.6	-2679.53	350.651	620.198	0	-55.8478	-129.525	-931.702	7705.24	35182.8	70.5267	337.762	191.73	0	1.1407	0.486032	109.454	174.168	-539.57	1076.79	-914	200	0	0.129273	1.47443	54.0932	633.352	-3300.71	1881.82	-311	200	0
491	8	-39.7929	122.613	-856.798	-8845.2	42978	-2688.41	350.161	620.324	0	-53.0021	-128.221	-938.424	7533.21	35735.2	145.516	338.08	191.972	0	1.04539	0.319739	109.033	214.758	-627.477	1099.69	-914	200	0	0.145031	1.49786	54.2831	652.513	-3309.99	1878.42	-311	200	0
491	9	-40.3099	123.505	-857.706	-8946.63	42638.3	-2705.49	349.712	620.431	0	-50.0244	-126.901	-944.793	7368.69	36264.4	228.124	338.383	192.201	0	0.944633	0.13998	108.642	274.712	-719.181	1121	-914	200	0	0.161379	1.52552	54.5023	675.536	-3328.77	1875.25	-311	200	0
492	0	-40.7392	124.291	-858.916	-9037.94	42342.7	-2731.69	349.298	620.523	0	-46.9361	-125.592	-950.703	7216	36751	317.074	338.657	192.41	0	0.814283	-0.0702891	108.217	337.232	-787.687	1142.44	-914	200	0	0.16547	1.55188	54.7111	700.041	-3355.01	1871.69	-311	200	0	-74.574	7.48016	-1671.83	-691742	745107	34032.7	443.52	413.937	0
492	1	-41.0701	124.995	-860.464	-9122.21	42085.1	-2768.13	348.91	620.602	0	-43.769	-124.313	-956.076	7078.31	37174.4	411.3	338.882	192.597	0	0.638048	-0.301328	107.744	382.596	-820.147	1162.72	-914	200	0	0.153164	1.57179	54.8736	723.877	-3384.33	1867.25	-311	200	0
492	2	-41.3	125.636	-862.353	-9201.79	41857.7	-2815.6	348.539	620.671	0	-40.5741	-123.079	-960.839	6956.99	37516.4	509.405	339.045	192.759	0	0.424715	-0.514308	107.282	402.83	-813.35	1177.39	-914	200	0	0.129684	1.58656	54.9731	745.787	-3412.64	1861.64	-311	200	0
492	3	-41.443	126.221	-864.531	-9277.5	41651.6	-2874.32	348.178	620.731	0	-37.4233	-121.906	-964.91	6850.98	37763	609.693	339.136	192.9	0	0.21179	-0.661885	106.955	405.823	-768.344	1182.28	-914	200	0	0.105647	1.60236	55.0199	765.072	-3437.03	1855.03	-311	200	0
492	4	-41.5239	126.751	-866.912	-9348.7	41457.6	-2943.94	347.822	620.784	0	-34.3997	-120.815	-968.211	6758.67	37906.3	710.483	339.151	193.019	0	0.0497869	-0.717667	106.897	402.399	-693.79	1176.97	-914	200	0	0.094744	1.62296	55.0378	780.453	-3454.26	1848.35	-311	200	0
492	5	-41.5671	127.226	-869.409	-9413.83	41268.7	-3023.44	347.467	620.828	0	-31.5865	-119.826	-970.7	6680.29	37943.1	810.146	339.088	193.118	0	-0.0196488	-0.690654	107.143	391.699	-607.158	1165.07	-914	200	0	0.108655	1.64745	55.0442	789.825	-3459.82	1843.16	-311	200	0
492	6	-41.5949	127.646	-871.943	-9471.09	41080.7	-3110.92	347.114	620.862	0	-29.0615	-118.961	-972.382	6618.01	37872	907.335	338.948	193.194	0	0.0251547	-0.616648	107.61	360.751	-530.386	1150.91	-914	200	0	0.150045	1.67345	55.04	791.735	-3450	1841.18	-311	200	0
492	7	-41.6307	128.012	-874.449	-9519.8	40893.4	-3204.1	346.765	620.887	0	-26.8957	-118.239	-973.3	6574.19	37693.4	1001.71	338.727	193.245	0	0.181862	-0.541087	108.124	299.449	-482.562	1136.1	-914	200	0	0.210162	1.69832	55.0103	786.676	-3425.13	1843.37	-311	200	0
492	8	-41.6962	128.327	-876.895	-9561	40709.9	-3301.17	346.425	620.903	0	-25.1482	-117.665	-973.522	6550.48	37409.8	1094.23	338.427	193.271	0	0.424393	-0.502238	108.428	213.417	-469.202	1119.59	-914	200	0	0.27376	1.7183	54.9331	775.878	-3390.06	1849.53	-311	200	0
492	9	-41.8031	128.602	-879.306	-9596.67	40534.9	-3400.81	346.099	620.914	0	-23.8589	-117.231	-973.158	6548.1	37025.1	1186.36	338.046	193.271	0	0.711903	-0.514056	108.264	118.98	-477.813	1098.78	-914	200	0	0.327255	1.72887	54.7936	759.062	-3350.59	1858.84	-311	200	0
493	0	-41.9473	128.861	-881.769	-9628.96	40373.2	-3501.69	345.787	620.92	0	-23.0429	-116.918	-972.357	6568.17	36544.3	1279.02	337.583	193.245	0	0.996958	-0.558941	107.55	34.4351	-488.499	1071.01	-914	200	0	0.362624	1.72594	54.5935	735.096	-3310.89	1870.41	-311	200	0	-67.3462	15.2463	-1709.2	-710763	741000	34863.1	431.597	416.225	0
493	1	-42.1109	129.13	-884.394	-9659.91	40228.4	-3601.92	345.487	620.923	0	-22.6966	-116.7	-971.291	6610.98	35972.4	1372.34	337.036	193.194	0	1.23741	-0.60579	106.408	-20.0272	-491.596	1036.28	-914	200	0	0.377184	1.70728	54.3424	704.855	-3273.93	1883.5	-311	200	0
493	2	-42.2729	129.424	-887.272	-9690.93	40103.1	-3698.93	345.198	620.922	0	-22.8093	-116.561	-970.105	6675.26	35314.8	1466.06	336.403	193.119	0	1.4168	-0.630981	105.02	-25.594	-493.817	998.311	-914	200	0	0.373762	1.67464	54.0461	671.99	-3242.16	1897.48	-311	200	0
493	3	-42.4179	129.744	-890.441	-9722.15	39997.5	-3790.57	344.919	620.918	0	-23.3696	-116.487	-968.899	6758.06	34576.6	1559.8	335.686	193.025	0	1.54843	-0.616485	103.546	24.8617	-505.657	962.145	-914	200	0	0.359027	1.63368	53.7107	641.037	-3217.19	1911.55	-311	200	0
493	4	-42.5354	130.09	-893.909	-9753.06	39909.2	-3875.97	344.646	620.911	0	-24.3647	-116.478	-967.73	6855.15	33762.8	1653.17	334.889	192.916	0	1.65636	-0.551951	102.115	118.219	-527.902	929.274	-914	200	0	0.337922	1.59088	53.3575	615.745	-3199.59	1924.32	-311	200	0
493	5	-42.618	130.451	-897.652	-9783.23	39834.2	-3955.16	344.376	620.899	0	-25.7767	-116.537	-966.619	6962.11	32877.3	1745.81	334.013	192.797	0	1.75634	-0.444353	100.834	226.107	-552.111	896.94	-914	200	0	0.310251	1.55084	53.0286	599.315	-3189.43	1933.98	-311	200	0
493	6	-42.6621	130.817	-901.619	-9812.52	39768.5	-4028.35	344.108	620.883	0	-27.5822	-116.677	-965.548	7075.79	31924.4	1837.57	333.063	192.672	0	1.84709	-0.303267	99.7692	322.261	-566.504	863.704	-914	200	0	0.273372	1.51676	52.7725	594.464	-3187.34	1939.02	-311	200	0
493	7	-42.6657	131.168	-905.746	-9841.08	39708.8	-4095.67	343.841	620.865	0	-29.7525	-116.913	-964.481	7195.34	30910.4	1928.9	332.049	192.54	0	1.91119	-0.123199	98.9358	389.066	-560.312	833.196	-914	200	0	0.226448	1.49083	52.6196	601.137	-3194.72	1938.93	-311	200	0
493	8	-42.6242	131.49	-909.981	-9869.16	39652.9	-4157.07	343.576	620.846	0	-32.2511	-117.257	-963.409	7321.96	29843.9	2020.41	330.977	192.4	0	1.92633	0.10599	98.3418	414.71	-531.945	812.873	-914	200	0	0.172637	1.4735	52.5738	614.942	-3212.34	1934.51	-311	200	0
493	9	-42.5266	131.777	-914.303	-9896.88	39600	-4212.46	343.312	620.825	0	-35.0302	-117.724	-962.367	7458.07	28733.2	2111.77	329.857	192.25	0	1.87788	0.383842	98.0377	402.483	-495.646	810.22	-914	200	0	0.118191	1.46291	52.6245	629.387	-3238.48	1927.56	-311	200	0
494	0	-42.3556	132.038	-918.729	-9923.61	39549.3	-4262.23	343.048	620.802	0	-38.0323	-118.319	-961.431	7606.89	27586	2201.89	328.693	192.088	0	1.76361	0.697346	98.0942	375.321	-473.856	828.662	-914	200	0	0.0693675	1.45434	52.7597	639.199	-3268.46	1920.39	-311	200	0	-90.8421	12.2303	-1747.06	-735175	742058	37961.8	422.203	421.095	0
494	1	-42.0911	132.29	-923.308	-9947.68	39499.8	-4307.43	342.781	620.774	0	-41.1972	-119.041	-960.693	7772.03	26409.3	2290.03	327.49	191.91	0	1.59914	1.01882	98.5487	358.105	-482.28	867.425	-914	200	0	0.0320895	1.44097	52.961	642.149	-3296.18	1915.28	-311	200	0
494	2	-41.7158	132.55	-928.085	-9967.39	39450.9	-4349.52	342.508	620.74	0	-44.4684	-119.885	-960.223	7956.12	25210.8	2375.96	326.255	191.714	0	1.42916	1.30326	99.3897	360.628	-520.972	924.543	-914	200	0	0.0110242	1.41818	53.1993	639.327	-3316.45	1913.65	-311	200	0
494	3	-41.2209	132.826	-933.063	-9982.29	39402.2	-4389.94	342.229	620.698	0	-47.796	-120.842	-960.048	8159.66	23998.9	2459.73	324.998	191.501	0	1.32261	1.49584	100.584	375.693	-573.279	996.497	-914	200	0	0.00465093	1.38794	53.4455	634.566	-3326.33	1915.39	-311	200	0
494	4	-40.6079	133.116	-938.194	-9993.46	39354	-4429.69	341.947	620.652	0	-51.1369	-121.9	-960.149	8380.92	22782.7	2541.93	323.728	191.271	0	1.33648	1.55288	102.098	386.946	-616.47	1075.52	-914	200	0	0.00686573	1.35861	53.6738	634.416	-3325.19	1918.91	-311	200	0
494	5	-39.8911	133.41	-943.392	-10003	39307.8	-4469.21	341.666	620.603	0	-54.4544	-123.044	-960.483	8615.78	21570.4	2623.69	322.458	191.03	0	1.47611	1.46764	103.858	382.384	-639.289	1151.29	-914	200	0	0.0146507	1.34114	53.8615	646.557	-3314.63	1921.77	-311	200	0
494	6	-39.0987	133.693	-948.536	-10013.3	39265.3	-4508.73	341.396	620.557	0	-57.7192	-124.257	-960.992	8858.41	20367	2706.42	321.194	190.782	0	1.69233	1.27294	105.718	362.937	-647.528	1214.87	-914	200	0	0.0286479	1.34518	54.003	674.777	-3297.79	1921.6	-311	200	0
494	7	-38.2689	133.943	-953.491	-10025.9	39227.2	-4548.66	341.141	620.515	0	-60.9076	-125.519	-961.617	9102.61	19175.6	2792.08	319.941	190.534	0	1.91356	1.01657	107.48	341.176	-654.414	1259.31	-914	200	0	0.0485597	1.37528	54.12	715.636	-3277.9	1917.5	-311	200	0
494	8	-37.441	134.135	-958.149	-10041	39192.5	-4589.84	340.904	620.48	0	-63.9989	-126.808	-962.321	9342.32	17999.2	2883.45	318.704	190.292	0	2.07608	0.748016	108.946	335.718	-669.179	1279.92	-914	200	0	0.0733534	1.42844	54.2381	760.567	-3257.65	1910.54	-311	200	0
494	9	-36.6435	134.254	-962.48	-10057.8	39158.5	-4633.47	340.685	620.45	0	-66.9706	-128.099	-963.117	9571.88	16841.4	2983.47	317.486	190.062	0	2.13867	0.519635	109.966	359.744	-691.498	1277.38	-914	200	0	0.104728	1.49521	54.3614	799.89	-3240.07	1902.74	-311	200	0
495	0	-35.8858	134.305	-966.551	-10075	39119.9	-4680.83	340.474	620.424	0	-69.7953	-129.356	-964.073	9787.05	15707.7	3094.12	316.293	189.848	0	2.09364	0.371665	110.468	410.762	-712.54	1258.34	-914	200	0	0.146572	1.5645	54.4772	826.026	-3227.79	1895.48	-311	200	0	-110.307	3.12538	-1794.57	-760515	753944	36812.7	417.117	423.812	0
495	1	-35.161	134.31	-970.489	-10091	39069.6	-4732.72	340.258	620.398	0	-72.4432	-130.537	-965.28	9985.15	14604.6	3215.73	315.13	189.656	0	1.97334	0.312984	110.428	474.628	-724.643	1229.79	-914	200	0	0.201059	1.62871	54.565	836.026	-3221.82	1889.26	-311	200	0
495	2	-34.4606	134.291	-974.403	-10104.4	38999.5	-4789.11	340.024	620.37	0	-74.8914	-131.601	-966.809	10164	13538.8	3347.6	314.004	189.487	0	1.83657	0.320642	109.884	536.761	-731.757	1196.16	-914	200	0	0.266319	1.68424	54.6062	831.56	-3222.07	1884.4	-311	200	0
495	3	-33.7873	134.259	-978.334	-10115	38901.9	-4849.19	339.763	620.339	0	-77.1309	-132.524	-968.691	10321.8	12515.7	3488.92	312.92	189.345	0	1.73558	0.355256	109.008	591.474	-744.086	1162.16	-914	200	0	0.336236	1.72724	54.5952	815.896	-3228.08	1881.75	-311	200	0
495	4	-33.1554	134.211	-982.257	-10123.8	38770.1	-4912.31	339.471	620.307	0	-79.1642	-133.296	-970.917	10457.6	11538.9	3638.68	311.885	189.229	0	1.69665	0.389037	108.065	646.518	-765.735	1132.96	-914	200	0	0.401155	1.75105	54.5412	791.647	-3238.74	1882.43	-311	200	0
495	5	-32.5843	134.138	-986.111	-10133.2	38600.9	-4978.84	339.145	620.276	0	-80.9982	-133.917	-973.444	10572.5	10610.1	3795.64	310.9	189.139	0	1.72445	0.42179	107.288	714.846	-794.711	1111.32	-914	200	0	0.449168	1.75086	54.4642	761.216	-3252.57	1886.7	-311	200	0
495	6	-32.0948	134.025	-989.836	-10145.4	38395.7	-5049.93	338.79	620.25	0	-82.6417	-134.399	-976.202	10669.2	9729.02	3958.95	309.966	189.071	0	1.80372	0.459736	106.81	800.584	-827.838	1098.59	-914	200	0	0.469455	1.72974	54.3901	726.956	-3268.59	1893.78	-311	200	0
495	7	-31.7076	133.856	-993.378	-10161.4	38160.7	-5126.81	338.415	620.229	0	-84.1056	-134.763	-979.124	10751.1	8894.34	4127.93	309.084	189.02	0	1.89925	0.494183	106.631	896.663	-860.421	1096.6	-914	200	0	0.457621	1.69755	54.3319	689.88	-3286.03	1902.71	-311	200	0
495	8	-31.4389	133.62	-996.705	-10180.1	37904.4	-5210.39	338.03	620.214	0	-85.4013	-135.025	-982.153	10821.6	8103.61	4301.42	308.251	188.982	0	1.97107	0.512778	106.672	989.402	-887.255	1105.89	-914	200	0	0.416009	1.66517	54.2776	650.123	-3303.17	1912.69	-311	200	0
495	9	-31.294	133.315	-999.814	-10199.2	37633.7	-5301.11	337.641	620.201	0	-86.5358	-135.195	-985.253	10883.7	7351.83	4478.09	307.462	188.953	0	1.9925	0.515196	106.884	1062.51	-906.094	1123.66	-914	200	0	0.349071	1.63985	54.2057	609.231	-3317.38	1922.49	-311	200	0
496	0	-31.2646	132.95	-1002.75	-10215.7	37350.6	-5398.88	337.248	620.188	0	-87.5087	-135.279	-988.415	10939.8	6631.04	4656.63	306.709	188.932	0	1.95636	0.511779	107.277	1106.54	-915.387	1144.31	-914	200	0	0.264457	1.62326	54.109	571.368	-3327.53	1930.58	-311	200	0	-119.847	-1.72683	-1855.51	-785067	762298	37746.6	407.674	423.001	0
496	1	-31.3336	132.542	-1005.58	-10226.8	37052.5	-5503.23	336.847	620.17	0	-88.3142	-135.276	-991.649	10991	5933.71	4835.81	305.984	188.916	0	1.87701	0.514661	107.766	1125.48	-908.279	1162.36	-914	200	0	0.175624	1.61359	53.999	542.445	-3334.83	1935.97	-311	200	0
496	2	-31.4844	132.112	-1008.36	-10230.2	36735.5	-5613.47	336.431	620.145	0	-88.9508	-135.196	-994.956	11038	5255.23	5014.97	305.282	188.906	0	1.79126	0.530725	108.084	1128.91	-872.054	1176.19	-914	200	0	0.0970357	1.60881	53.8967	527.615	-3340.19	1938.35	-311	200	0
496	3	-31.7067	131.672	-1011.11	-10225.8	36396.2	-5728.7	335.996	620.113	0	-89.4289	-135.056	-998.306	11081.6	4592.9	5194.37	304.601	188.9	0	1.74335	0.558581	107.946	1120.38	-795.521	1187.56	-914	200	0	0.0401746	1.60585	53.8251	528.764	-3342.55	1937.72	-311	200	0
496	4	-31.9961	131.229	-1013.84	-10216.2	36031.7	-5847.89	335.54	620.077	0	-89.7731	-134.886	-1001.65	11123.4	3944.65	5375.02	303.938	188.895	0	1.75827	0.589519	107.285	1093.84	-678.241	1196.99	-914	200	0	0.0139309	1.60046	53.8036	543.2	-3340.71	1934.55	-311	200	0
496	5	-32.3517	130.789	-1016.51	-10205.4	35641.4	-5970.18	335.063	620.04	0	-90.017	-134.72	-1004.93	11166.1	3308.79	5558.13	303.293	188.889	0	1.83025	0.610955	106.308	1036.49	-531.437	1201.03	-914	200	0	0.0216635	1.59217	53.8372	564.421	-3334.85	1930.04	-311	200	0
496	6	-32.7753	130.348	-1019.11	-10197.2	35228.8	-6094.81	334.568	620.006	0	-90.1962	-134.596	-1008.11	11211.6	2684.69	5744.27	302.663	188.879	0	1.93194	0.60832	105.32	935.161	-371.185	1194.37	-914	200	0	0.0578087	1.58524	53.9168	585.816	-3325.42	1925.41	-311	200	0
496	7	-33.2688	129.904	-1021.61	-10194.6	34799.7	-6220.59	334.064	619.979	0	-90.3419	-134.54	-1011.16	11260.9	2073.2	5932.67	302.05	188.863	0	2.03214	0.567306	104.489	787.186	-216.359	1174.63	-914	200	0	0.111752	1.58196	54.0284	604.109	-3312.58	1921.16	-311	200	0
496	8	-33.8291	129.453	-1023.99	-10199.5	34359.2	-6345.96	333.554	619.961	0	-90.4768	-134.568	-1014.06	11313.6	1475.9	6121.63	301.455	188.843	0	2.10512	0.480863	103.773	608.16	-90.2374	1143.87	-914	200	0	0.174344	1.58023	54.1596	619.017	-3298.05	1917.11	-311	200	0
496	9	-34.4435	128.999	-1026.27	-10213.1	33909.4	-6469.12	333.042	619.952	0	-90.6118	-134.684	-1016.84	11369.1	895.011	6309.44	300.88	188.819	0	2.12074	0.356971	103.088	423.734	-14.0066	1105.4	-914	200	0	0.238372	1.57652	54.3055	630.913	-3286.19	1912.77	-311	200	0
497	0	-35.0887	128.555	-1028.44	-10235.7	33449.3	-6588.05	332.524	619.953	0	-90.745	-134.881	-1019.58	11426.8	334.98	6494.83	300.329	188.793	0	2.04709	0.217127	102.466	253.699	4.7361	1061.54	-914	200	0	0.295274	1.56706	54.4617	639.93	-3281.43	1907.84	-311	200	0	-126.847	-7.128	-1911.33	-805260	764677	40743.2	396.843	421.083	0
497	1	-35.7377	128.146	-1030.54	-10266.3	32976.6	-6700.66	331.999	619.962	0	-90.867	-135.147	-1022.35	11486.6	-198.448	6677.19	299.806	188.765	0	1.88081	0.0849527	102.008	108.549	-24.6898	1013.99	-914	200	0	0.336168	1.54874	54.6098	646.765	-3285.34	1902.62	-311	200	0
497	2	-36.3722	127.798	-1032.58	-10303.1	32489.6	-6805.28	331.465	619.978	0	-90.9668	-135.47	-1025.23	11546.5	-702.363	6856.71	299.315	188.738	0	1.65512	-0.0199953	101.782	-6.25756	-83.9792	965.545	-914	200	0	0.356285	1.52137	54.7218	652.833	-3297.21	1898.08	-311	200	0
497	3	-36.9884	127.525	-1034.51	-10345.2	31987.4	-6901.22	330.92	620	0	-91.0338	-135.838	-1028.24	11603.1	-1178.81	7034.01	298.854	188.715	0	1.41194	-0.0786843	101.784	-87.6002	-157.452	921.732	-914	200	0	0.355444	1.48987	54.7782	659.189	-3315.62	1895.32	-311	200	0
497	4	-37.5911	127.333	-1036.31	-10392.8	31469.7	-6989.11	330.367	620.029	0	-91.0551	-136.235	-1031.38	11653.2	-1632.81	7209.44	298.417	188.701	0	1.18589	-0.0750085	101.956	-129.595	-241.565	890.68	-914	200	0	0.335838	1.46259	54.7762	666.116	-3338.13	1894.88	-311	200	0
497	5	-38.1901	127.217	-1037.9	-10446.7	30935.2	-7070.32	329.805	620.065	0	-91.0142	-136.649	-1034.66	11695.5	-2068.78	7382.64	298.001	188.696	0	1.00926	-0.0117379	102.21	-124.784	-343.851	880.126	-914	200	0	0.3029	1.44465	54.7221	673.888	-3361.52	1896.44	-311	200	0
497	6	-38.8021	127.166	-1039.24	-10508.1	30381.9	-7145.9	329.235	620.111	0	-90.8929	-137.067	-1038.06	11730.4	-2487.3	7552.96	297.604	188.7	0	0.908952	0.0838635	102.463	-73.1354	-469.65	892.656	-914	200	0	0.265308	1.43468	54.6219	683.507	-3383.42	1899.01	-311	200	0
497	7	-39.4537	127.165	-1040.24	-10577.6	29807.9	-7216.07	328.655	620.168	0	-90.6787	-137.483	-1041.53	11758.3	-2884.35	7720.18	297.231	188.71	0	0.898713	0.179335	102.625	18.0104	-616.176	923.034	-914	200	0	0.229948	1.42861	54.4767	696.344	-3402.04	1901.22	-311	200	0
497	8	-40.1732	127.199	-1040.84	-10655.6	29211.8	-7280.51	328.066	620.238	0	-90.3645	-137.896	-1045.02	11779.4	-3253.68	7884.54	296.886	188.728	0	0.980282	0.251209	102.601	141.177	-778.944	959.505	-914	200	0	0.19863	1.42252	54.2891	712.631	-3414.25	1901.58	-311	200	0
497	9	-40.9774	127.266	-1041.01	-10742.2	28591.8	-7338.88	327.465	620.319	0	-89.9431	-138.304	-1048.51	11794.3	-3590.27	8046.4	296.576	188.751	0	1.14372	0.28397	102.352	289.695	-951.057	987.46	-914	200	0	0.170882	1.41138	54.0651	730.327	-3415.03	1899.37	-311	200	0
498	0	-41.8639	127.376	-1040.84	-10837.7	27946	-7391.05	326.849	620.413	0	-89.4047	-138.704	-1052.04	11804.1	-3891.9	8205.91	296.301	188.78	0	1.36126	0.274768	101.977	454.236	-1118.22	994.844	-914	200	0	0.147487	1.38982	53.8083	746.165	-3399.54	1895.09	-311	200	0	-130.157	-9.59566	-1949.68	-814578	766454	45137.4	389.873	417.524	0
498	1	-42.8165	127.551	-1040.43	-10942.2	27274.9	-7436.85	326.215	620.517	0	-88.7404	-139.089	-1055.63	11809.9	-4158.91	8362.76	296.06	188.812	0	1.58514	0.239418	101.686	620.354	-1265.41	977.618	-914	200	0	0.130709	1.35513	53.523	757.897	-3366.2	1889.88	-311	200	0
498	2	-43.8153	127.81	-1039.92	-11055.4	26581.9	-7476.03	325.561	620.631	0	-87.9472	-139.454	-1059.32	11813	-4394.05	8516.34	295.852	188.849	0	1.76198	0.209114	101.696	768.946	-1383.98	941.868	-914	200	0	0.122666	1.30899	53.2305	764.918	-3318.29	1884.44	-311	200	0
498	3	-44.8456	128.167	-1039.4	-11176.6	25873.8	-7508.93	324.893	620.753	0	-87.032	-139.802	-1063.13	11815.1	-4602.27	8665.61	295.671	188.887	0	1.85688	0.21666	102.146	884.316	-1469.9	901.007	-914	200	0	0.124267	1.25833	52.9762	766.917	-3263.56	1878.8	-311	200	0
498	4	-45.9005	128.619	-1038.9	-11304	25160.7	-7536.85	324.219	620.881	0	-86.0133	-140.143	-1067.05	11817.8	-4789.64	8809.16	295.511	188.925	0	1.86257	0.270791	103.009	961.772	-1520.24	869.57	-914	200	0	0.135592	1.21375	52.8168	763.173	-3212.04	1872.65	-311	200	0
498	5	-46.9814	129.152	-1038.44	-11435.5	24453.8	-7561.44	323.548	621.012	0	-84.9196	-140.495	-1071.03	11821.8	-4962.56	8945.69	295.367	188.962	0	1.78977	0.341296	104.089	1002.37	-1529.67	857.174	-914	200	0	0.158326	1.18495	52.7931	753.341	-3172.85	1865.68	-311	200	0
498	6	-48.0965	129.745	-1038.01	-11568.9	23760.6	-7583.61	322.891	621.145	0	-83.7853	-140.876	-1075.04	11827.2	-5127.17	9074.52	295.231	188.998	0	1.65748	0.382448	105.144	1004.79	-1493.24	865.112	-914	200	0	0.197495	1.1783	52.909	737.893	-3151.33	1858.15	-311	200	0
498	7	-49.2569	130.373	-1037.58	-11702.4	23083.2	-7603.22	322.247	621.279	0	-82.6418	-141.307	-1079.02	11832.6	-5287.87	9195.97	295.099	189.034	0	1.49086	0.373715	106.007	965.414	-1418.27	886.603	-914	200	0	0.256201	1.19656	53.1409	718.473	-3147.85	1851.1	-311	200	0
498	8	-50.4701	131.016	-1037.1	-11834.5	22419.5	-7619.6	321.617	621.411	0	-81.5117	-141.804	-1082.93	11836.5	-5445.87	9311.04	294.971	189.07	0	1.31951	0.332115	106.619	881.437	-1328.01	910.46	-914	200	0	0.32665	1.23908	53.4561	698.958	-3158.43	1845.56	-311	200	0
498	9	-51.7332	131.66	-1036.6	-11963.7	21766.9	-7631.94	320.998	621.541	0	-80.4059	-142.375	-1086.7	11838.5	-5599.56	9420.59	294.847	189.106	0	1.17311	0.293655	107.03	750.382	-1250.06	926.042	-914	200	0	0.39043	1.30269	53.8101	684.65	-3177.32	1841.49	-311	200	0
499	0	-53.0277	132.304	-1036.13	-12087.8	21124	-7639.64	320.387	621.666	0	-79.321	-143.011	-1090.31	11839.8	-5746.51	9524.85	294.729	189.141	0	1.08103	0.293442	107.337	571.369	-1204.34	927.902	-914	200	0	0.429915	1.38091	54.1353	678.941	-3199.86	1838.02	-311	200	0	-131.04	-9.62202	-1981.59	-821003	768138	51038.4	384.423	414.042	0
499	1	-54.3214	132.954	-1035.78	-12204.8	20491.4	-7642.85	319.784	621.783	0	-78.2431	-143.698	-1093.77	11842.6	-5885.58	9624.02	294.619	189.173	0	1.06908	0.351896	107.526	356.506	-1197.02	917.73	-914	200	0	0.438438	1.46217	54.3631	681.541	-3223.13	1834.53	-311	200	0
499	2	-55.5809	133.622	-1035.62	-12313.5	19871.3	-7642.53	319.188	621.89	0	-77.1589	-144.421	-1097.09	11849.6	-6018.29	9718.8	294.514	189.199	0	1.14218	0.464548	107.417	140.515	-1219.28	901.491	-914	200	0	0.420384	1.53123	54.4675	689.817	-3246.11	1830.98	-311	200	0
499	3	-56.7823	134.311	-1035.68	-12414.1	19266.6	-7640.04	318.603	621.987	0	-76.0634	-145.174	-1100.26	11863.3	-6148.92	9810.19	294.411	189.218	0	1.273	0.604131	106.841	-29.5811	-1253.7	886.117	-914	200	0	0.384931	1.57426	54.474	700.573	-3269.57	1827.78	-311	200	0
499	4	-57.9128	135.011	-1035.91	-12507.9	18679.7	-7636.8	318.032	622.074	0	-74.963	-145.961	-1103.24	11885.1	-6283.56	9899.04	294.305	189.227	0	1.42309	0.729881	105.81	-117.952	-1282.91	879.354	-914	200	0	0.340636	1.58659	54.433	710.636	-3293.83	1825.91	-311	200	0
499	5	-58.969	135.705	-1036.23	-12596.5	18112.7	-7634.27	317.479	622.156	0	-73.8754	-146.793	-1106	11914.7	-6428.41	9985.95	294.188	189.227	0	1.57075	0.798888	104.474	-115.509	-1291.73	887.582	-914	200	0	0.291462	1.57615	54.3981	716.791	-3316.74	1826.65	-311	200	0
499	6	-59.9557	136.371	-1036.55	-12681.6	17567.5	-7633.93	316.948	622.234	0	-72.8261	-147.683	-1108.45	11950.8	-6588.4	10071.4	294.056	189.218	0	1.7063	0.791655	103.016	-37.8491	-1269.73	910.821	-914	200	0	0.236316	1.55763	54.4099	716.901	-3334.75	1830.89	-311	200	0
499	7	-60.8807	136.986	-1036.79	-12764.2	17044.6	-7636.88	316.44	622.311	0	-71.8378	-148.633	-1110.55	11991.8	-6767.31	10155.7	293.906	189.202	0	1.81704	0.73318	101.634	89.5895	-1217.31	943.546	-914	200	0	0.174642	1.54446	54.4826	711.655	-3344.87	1838.78	-311	200	0
499	8	-61.747	137.538	-1036.95	-12844.2	16543.8	-7643.57	315.954	622.387	0	-70.9218	-149.635	-1112.26	12036.3	-6967.6	10238.9	293.736	189.179	0	1.89452	0.671282	100.535	248.17	-1141.65	981.155	-914	200	0	0.109783	1.54332	54.5961	703.556	-3346.17	1849.83	-311	200	0
499	9	-62.5448	138.028	-1037.05	-12920.3	16064.6	-7653.87	315.491	622.459	0	-70.076	-150.663	-1113.62	12083.3	-7189.86	10320.4	293.544	189.149	0	1.94025	0.631731	99.9098	428.63	-1048.24	1022.34	-914	200	0	0.0471471	1.55318	54.6982	694.362	-3340.77	1862.85	-311	200	0
500	0	-63.2529	138.472	-1037.2	-12991.4	15606.8	-7667.43	315.047	622.525	0	-69.2862	-151.678	-1114.7	12132	-7433.74	10400	293.331	189.116	0	1.95185	0.603401	99.9101	616.68	-945.798	1066.7	-914	200	0	-0.00559732	1.57105	54.7363	684.928	-3332.65	1876.03	-311	200	0	-129.277	-12.8987	-1998.26	-826327	765953	53174.1	380.158	413.166	0
500	1	-63.849	138.894	-1037.46	-13057	15169	-7683.79	314.621	622.586	0	-68.5312	-152.647	-1115.61	12181.5	-7699.08	10478.3	293.099	189.081	0	1.92466	0.557543	100.578	783.618	-852.009	1113.75	-914	200	0	-0.0392879	1.59743	54.697	676.568	-3325.08	1887.53	-311	200	0
500	2	-64.3244	139.314	-1037.91	-13118.6	14748.1	-7702.38	314.21	622.64	0	-67.7958	-153.545	-1116.39	12232	-7985.38	10556.4	292.847	189.043	0	1.87417	0.471888	101.769	897.362	-781.832	1162.42	-914	200	0	-0.0493734	1.63433	54.6017	670.815	-3319.85	1896.2	-311	200	0
500	3	-64.6891	139.741	-1038.52	-13178.8	14340.5	-7722.33	313.809	622.69	0	-67.0805	-154.363	-1117.08	12284.1	-8290.11	10635.9	292.579	189.003	0	1.83364	0.344023	103.223	940.846	-734.577	1208.87	-914	200	0	-0.0395889	1.68154	54.4764	667.96	-3317.96	1901.9	-311	200	0
500	4	-64.9648	140.174	-1039.24	-13240.2	13942.2	-7742.42	313.416	622.74	0	-66.3995	-155.102	-1117.64	12337.8	-8608.48	10718.5	292.298	188.961	0	1.82775	0.185101	104.692	917.235	-699.142	1245.96	-914	200	0	-0.0190231	1.73553	54.3368	666.746	-3319.52	1905.26	-311	200	0
500	5	-65.1758	140.602	-1039.98	-13304.3	13550.4	-7761.35	313.03	622.793	0	-65.7776	-155.776	-1118.03	12391.6	-8935.82	10805.8	292.008	188.917	0	1.86365	0.00732169	106.018	840.809	-667.235	1265.4	-914	200	0	0.00351985	1.78854	54.1904	664.993	-3322.84	1906.83	-311	200	0
500	6	-65.3452	141.013	-1040.63	-13371.6	13163.7	-7778.61	312.65	622.85	0	-65.2457	-156.404	-1118.21	12442.6	-9270.51	10899	291.71	188.873	0	1.94111	-0.172938	107.121	729.061	-637.733	1262.3	-914	200	0	0.0239508	1.8288	54.0373	660.307	-3324.02	1906.9	-311	200	0
500	7	-65.4942	141.398	-1041.13	-13442.2	12781	-7794.54	312.276	622.911	0	-64.8323	-157.005	-1118.14	12487.6	-9614.33	10998.6	291.402	188.832	0	2.05865	-0.330725	107.952	601.291	-612.517	1238.5	-914	200	0	0.0432582	1.84634	53.8655	651.672	-3317.93	1906	-311	200	0
500	8	-65.639	141.749	-1041.42	-13516.3	12401.5	-7809.82	311.908	622.979	0	-64.5556	-157.594	-1117.77	12524.1	-9970.68	11104.2	291.08	188.795	0	2.20822	-0.439004	108.49	477.064	-592.409	1200.29	-914	200	0	0.0652608	1.83938	53.6584	640.956	-3301.37	1905.17	-311	200	0
500	9	-65.7858	142.068	-1041.49	-13593.8	12025.2	-7825.02	311.546	623.052	0	-64.4231	-158.175	-1117.12	12550.5	-10342.1	11215.1	290.742	188.765	0	2.37051	-0.478477	108.779	375.74	-576.403	1153.92	-914	200	0	0.0939002	1.81407	53.4168	632.186	-3276.55	1905.61	-311	200	0
501	0	-65.9259	142.362	-1041.36	-13673.1	11653.8	-7840.57	311.191	623.13	0	-64.4327	-158.74	-1116.2	12566.3	-10727.8	11330.6	290.389	188.742	0	2.51787	-0.44215	108.888	314.563	-562.343	1104.51	-914	200	0	0.129724	1.77967	53.1664	629.059	-3249.83	1907.95	-311	200	0	-129.899	-14.4253	-1985.19	-824439	761893	53849.9	380.596	414.892	0
501	1	-66.039	142.652	-1041.09	-13751.4	11287.9	-7856.68	310.842	623.209	0	-64.5723	-159.274	-1115.06	12571.7	-11124.2	11449.8	290.024	188.726	0	2.61512	-0.330535	108.883	300.496	-547.503	1057.07	-914	200	0	0.169093	1.7435	52.9489	632.716	-3227.43	1911.72	-311	200	0
501	2	-66.1044	142.957	-1040.74	-13826	10926.9	-7873.02	310.499	623.285	0	-64.8249	-159.759	-1113.75	12568.1	-11526.8	11571.5	289.651	188.715	0	2.62295	-0.152038	108.823	330.103	-529.239	1016.77	-914	200	0	0.206833	1.708	52.8043	641.055	-3212.57	1915.61	-311	200	0
501	3	-66.1114	143.286	-1040.37	-13896.3	10569.2	-7888.52	310.159	623.357	0	-65.1741	-160.181	-1112.28	12557.9	-11932.2	11695	289.272	188.71	0	2.51781	0.0687638	108.774	400.054	-507.36	987.434	-914	200	0	0.237335	1.67145	52.7514	650.275	-3205.97	1918.26	-311	200	0
501	4	-66.0635	143.633	-1040.02	-13962.5	10214.8	-7901.8	309.822	623.425	0	-65.6068	-160.531	-1110.65	12543	-12338.4	11820.3	288.891	188.707	0	2.31645	0.293677	108.802	504.871	-488.852	970.2	-914	200	0	0.255073	1.63075	52.7836	658.106	-3208	1918.91	-311	200	0
501	5	-65.9731	143.988	-1039.67	-14025.1	9865.6	-7911.86	309.489	623.49	0	-66.1116	-160.812	-1108.85	12524	-12744.4	11948	288.507	188.705	0	2.07285	0.487234	108.938	622.144	-488.294	964.126	-914	200	0	0.256828	1.58628	52.8735	665.207	-3219.16	1917.98	-311	200	0
501	6	-65.855	144.34	-1039.31	-14085.4	9524.63	-7918.59	309.164	623.553	0	-66.6797	-161.035	-1106.87	12500.8	-13150.3	12078.5	288.119	188.706	0	1.84127	0.632776	109.171	715.204	-516.762	966.227	-914	200	0	0.24222	1.54609	52.9822	672.617	-3238.88	1916.98	-311	200	0
501	7	-65.7212	144.681	-1038.87	-14146.3	9194.31	-7922.57	308.85	623.617	0	-67.3052	-161.216	-1104.69	12472.9	-13558	12211.2	287.727	188.709	0	1.64919	0.73467	109.498	757.924	-570.11	970.26	-914	200	0	0.211498	1.52272	53.0786	679.488	-3265.48	1917.38	-311	200	0
501	8	-65.5789	145.006	-1038.34	-14211.2	8875.6	-7924.38	308.548	623.686	0	-67.9829	-161.37	-1102.3	12441.1	-13971.2	12345.7	287.325	188.713	0	1.50736	0.804747	109.974	750.543	-633.272	968.704	-914	200	0	0.165778	1.52484	53.1553	684.241	-3296.63	1919.54	-311	200	0
501	9	-65.4277	145.316	-1037.73	-14281.5	8568.2	-7924.11	308.257	623.762	0	-68.7044	-161.507	-1099.7	12407.5	-14393	12481.1	286.912	188.717	0	1.42774	0.850823	110.626	709.101	-693.939	957.708	-914	200	0	0.111689	1.55138	53.2361	686.297	-3330.32	1923.2	-311	200	0
502	0	-65.2599	145.62	-1037.08	-14356	8271.39	-7921.36	307.976	623.843	0	-69.4557	-161.624	-1096.93	12375.2	-14824.6	12617.1	286.485	188.718	0	1.42514	0.880459	111.34	646.034	-747.322	937.665	-914	200	0	0.0620778	1.59272	53.3645	686.13	-3366.43	1928.21	-311	200	0	-135.114	-12.2997	-1954.23	-817090	745572	56158.9	378.146	417.757	0
502	1	-65.0636	145.935	-1036.49	-14431.7	7984.71	-7915.51	307.704	623.924	0	-70.2221	-161.713	-1094.05	12347.1	-15266.1	12753.3	286.046	188.714	0	1.50834	0.906217	111.922	566.481	-791.48	908.678	-914	200	0	0.0286175	1.63636	53.561	684.285	-3405.7	1934.55	-311	200	0
502	2	-64.8296	146.274	-1036.01	-14505.2	7707.71	-7905.68	307.44	624.001	0	-70.9948	-161.765	-1091.09	12324.3	-15715.9	12889.8	285.596	188.705	0	1.66698	0.942873	112.251	477.104	-824.369	869.591	-914	200	0	0.0157969	1.67053	53.7956	680.994	-3446.55	1942.19	-311	200	0
502	3	-64.5572	146.641	-1035.65	-14573.6	7439.64	-7891.14	307.184	624.072	0	-71.7746	-161.78	-1088.08	12306.4	-16170.1	13027.1	285.139	188.69	0	1.86273	1.00208	112.335	385.688	-844.623	823.667	-914	200	0	0.0210358	1.68611	54.0165	677.356	-3484.42	1951.09	-311	200	0
502	4	-64.2538	147.029	-1035.38	-14636.1	7180.06	-7872.11	306.935	624.136	0	-72.5711	-161.763	-1085	12292.3	-16624.3	13164.6	284.678	188.671	0	2.036	1.08494	112.232	294.271	-851.269	780.829	-914	200	0	0.0366542	1.67933	54.1905	675.996	-3514.29	1960.76	-311	200	0
502	5	-63.933	147.422	-1035.12	-14693.6	6928.26	-7849.76	306.693	624.195	0	-73.401	-161.725	-1081.8	12279.9	-17075.3	13300.8	284.216	188.649	0	2.1301	1.17677	112.018	201.564	-841.127	750.694	-914	200	0	0.0534412	1.65063	54.3068	679.8	-3533.04	1969.88	-311	200	0
502	6	-63.6116	147.8	-1034.75	-14747.4	6682.03	-7825.38	306.458	624.252	0	-74.2883	-161.68	-1078.43	12268	-17521.7	13433.5	283.753	188.624	0	2.11473	1.25002	111.787	110.712	-808.482	738.271	-914	200	0	0.0659842	1.60122	54.3606	690.438	-3540.88	1976.69	-311	200	0
502	7	-63.3054	148.146	-1034.17	-14799.9	6439.23	-7799.85	306.227	624.311	0	-75.2576	-161.644	-1074.84	12255.6	-17964.5	13560.5	283.286	188.598	0	1.99168	1.27333	111.603	32.3798	-753.097	746.958	-914	200	0	0.075581	1.5339	54.3504	707.741	-3540.62	1979.73	-311	200	0
502	8	-63.023	148.446	-1033.31	-14853.4	6200.76	-7773.4	306.001	624.375	0	-76.3191	-161.63	-1070.99	12241.5	-18405.4	13680.1	282.815	188.57	0	1.78866	1.22747	111.446	-18.454	-690.881	778.659	-914	200	0	0.0884763	1.45632	54.284	729.718	-3535.24	1978.7	-311	200	0
502	9	-62.759	148.701	-1032.17	-14909.9	5970.27	-7745.74	305.784	624.445	0	-77.4569	-161.639	-1066.92	12224.7	-18845.2	13791.7	282.337	188.542	0	1.55049	1.12053	111.216	-29.1849	-647.733	830.541	-914	200	0	0.110195	1.38043	54.1828	752.87	-3525.89	1974.4	-311	200	0
503	0	-62.4899	148.931	-1030.85	-14969.8	5750.48	-7716.41	305.578	624.522	0	-78.6354	-161.661	-1062.69	12204.4	-19282.2	13896.4	281.855	188.516	0	1.32827	0.985338	110.782	4.6902	-637.127	894.424	-914	200	0	0.139116	1.3179	54.0754	772.473	-3511.47	1967.67	-311	200	0	-141.735	-8.27526	-1904.32	-804056	723904	57834	376.511	421.949	0
503	1	-62.1827	149.176	-1029.49	-15032.8	5541.18	-7685.19	305.382	624.602	0	-79.8136	-161.68	-1058.38	12181.1	-19714.1	13995.5	281.373	188.491	0	1.16954	0.864113	110.051	77.74	-652.449	959.785	-914	200	0	0.166209	1.27665	53.988	783.244	-3490.04	1958.51	-311	200	0
503	2	-61.8118	149.47	-1028.19	-15097.5	5340.51	-7651.83	305.194	624.684	0	-80.9575	-161.682	-1054.07	12155.3	-20137.5	14090.3	280.895	188.468	0	1.1121	0.797208	109.052	174.87	-681.554	1018.02	-914	200	0	0.182459	1.26066	53.9394	780.49	-3461.69	1946.74	-311	200	0
503	3	-61.3704	149.832	-1027.02	-15163	5146.55	-7615.97	305.011	624.764	0	-82.0483	-161.665	-1049.76	12127	-20549.4	14181.3	280.425	188.448	0	1.17672	0.811772	107.987	270.954	-717.927	1062.97	-914	200	0	0.184422	1.2702	53.9419	762.311	-3428.62	1933.02	-311	200	0
503	4	-60.8714	150.255	-1025.95	-15229.3	4958.36	-7577.46	304.833	624.844	0	-83.0834	-161.633	-1045.42	12095.9	-20947.1	14268.4	279.963	188.43	0	1.3573	0.906988	107.158	334.286	-759.2	1088.55	-914	200	0	0.173169	1.30192	54.0004	732.267	-3393.53	1919.45	-311	200	0
503	5	-60.339	150.718	-1024.9	-15296.5	4775.64	-7536.73	304.66	624.925	0	-84.0692	-161.598	-1041	12062.3	-21328.4	14351.4	279.512	188.413	0	1.62236	1.0568	106.804	341.601	-801.865	1090.9	-914	200	0	0.154115	1.35044	54.1151	698.911	-3360.07	1908.78	-311	200	0
503	6	-59.7997	151.194	-1023.76	-15364	4597.16	-7494.58	304.491	625.007	0	-85.0129	-161.57	-1036.46	12026.1	-21691.2	14430.2	279.072	188.397	0	1.93753	1.23627	106.982	297.274	-839.852	1074.22	-914	200	0	0.13952	1.41048	54.2727	671.234	-3332.89	1902.86	-311	200	0
503	7	-59.2759	151.659	-1022.42	-15430.4	4420.49	-7451.76	304.324	625.092	0	-85.9171	-161.56	-1031.76	11986	-22033.2	14504.5	278.645	188.383	0	2.28814	1.43996	107.589	233.554	-869.996	1050.58	-914	200	0	0.144665	1.47606	54.4278	654.359	-3315.7	1901.56	-311	200	0
503	8	-58.7818	152.098	-1020.81	-15493.9	4244.49	-7408.61	304.158	625.178	0	-86.7777	-161.577	-1026.89	11940.6	-22352.3	14574.2	278.233	188.372	0	2.66973	1.67269	108.483	187.631	-895.842	1032.35	-914	200	0	0.177187	1.53825	54.5153	648.957	-3309.61	1903.25	-311	200	0
503	9	-58.3201	152.512	-1018.92	-15553	4070.84	-7364.96	303.995	625.264	0	-87.582	-161.621	-1021.9	11890.4	-22647.8	14639.9	277.838	188.364	0	3.05851	1.93284	109.531	179.935	-922.091	1025.14	-914	200	0	0.230917	1.58667	54.4955	652.994	-3313.05	1906.04	-311	200	0
504	0	-57.8816	152.914	-1016.82	-15606.2	3901.93	-7320.03	303.837	625.348	0	-88.3078	-161.686	-1016.85	11837.1	-22920.6	14702.3	277.459	188.359	0	3.40286	2.20588	110.571	210.954	-949.317	1026.47	-914	200	0	0.289748	1.61417	54.3742	663.028	-3322.87	1908.87	-311	200	0	-143.669	-4.13905	-1837.84	-783739	699669	58686.4	376.892	426.265	0
504	1	-57.4515	153.323	-1014.57	-15652.3	3738.79	-7272.79	303.685	625.427	0	-88.9303	-161.754	-1011.83	11782.4	-23172.6	14761.9	277.098	188.355	0	3.64174	2.46107	111.366	270.901	-976.239	1031.07	-914	200	0	0.336226	1.6201	54.1864	674.463	-3334.92	1911.58	-311	200	0
504	2	-57.0178	153.758	-1012.27	-15691.3	3582.29	-7222.74	303.539	625.501	0	-89.4344	-161.816	-1006.92	11727.1	-23406.7	14818.6	276.754	188.353	0	3.73682	2.6508	111.638	348.609	-1001.95	1038.32	-914	200	0	0.358333	1.60879	53.9759	682.194	-3343.62	1914.3	-311	200	0
504	3	-56.5771	154.223	-1009.96	-15725.5	3434.91	-7169.97	303.401	625.571	0	-89.8222	-161.863	-1002.14	11671.3	-23624.5	14872	276.426	188.354	0	3.69916	2.719	111.231	434.762	-1026.78	1052.45	-914	200	0	0.352471	1.58514	53.7778	683.025	-3342.89	1916.99	-311	200	0
504	4	-56.1328	154.709	-1007.64	-15758.2	3298.6	-7114.75	303.274	625.639	0	-90.1088	-161.893	-997.471	11615.3	-23825	14921.6	276.115	188.355	0	3.57774	2.62097	110.185	522.937	-1052.45	1075.32	-914	200	0	0.323182	1.55351	53.6087	677.851	-3329	1919.36	-311	200	0
504	5	-55.6913	155.2	-1005.29	-15792.8	3171.99	-7057.54	303.155	625.71	0	-90.3141	-161.906	-992.877	11560.5	-24005.1	14966.9	275.823	188.357	0	3.42209	2.35211	108.686	608.809	-1079.85	1102.7	-914	200	0	0.281059	1.52102	53.4776	670.445	-3302.8	1921.12	-311	200	0
504	6	-55.259	155.677	-1002.84	-15831.8	3050.87	-6998.85	303.042	625.787	0	-90.4569	-161.903	-988.315	11508.8	-24162.2	15008.2	275.552	188.355	0	3.26711	1.95815	107.03	686.605	-1111.98	1126.65	-914	200	0	0.240251	1.49918	53.3895	664.481	-3269.7	1922.31	-311	200	0
504	7	-54.8402	156.128	-1000.25	-15875.4	2930.98	-6938.99	302.93	625.871	0	-90.5509	-161.889	-983.773	11461.4	-24295.3	15045.8	275.304	188.35	0	3.14032	1.51017	105.566	748.345	-1153.6	1138.64	-914	200	0	0.213638	1.4994	53.3256	662.238	-3236.26	1923.01	-311	200	0
504	8	-54.4367	156.54	-997.499	-15920.7	2810.76	-6878.32	302.818	625.961	0	-90.605	-161.869	-979.245	11418	-24404.3	15080.3	275.078	188.34	0	3.05821	1.07295	104.568	789.267	-1200.31	1133.9	-914	200	0	0.206082	1.52571	53.2447	665.012	-3206.6	1923.17	-311	200	0
504	9	-54.0439	156.911	-994.609	-15964.4	2690.86	-6817.51	302.705	626.051	0	-90.6237	-161.844	-974.734	11376.4	-24490.3	15112.3	274.875	188.329	0	3.01009	0.692914	104.193	810.394	-1237.17	1116.21	-914	200	0	0.212582	1.5721	53.12	673.471	-3182.8	1923.2	-311	200	0
505	0	-53.6488	157.246	-991.633	-16003.6	2571.06	-6757.25	302.593	626.139	0	-90.6053	-161.808	-970.257	11334.3	-24554.7	15141.9	274.693	188.318	0	2.96317	0.402833	104.452	815.053	-1250.71	1096.74	-914	200	0	0.222809	1.62764	52.9661	687.316	-3167.47	1923.54	-311	200	0	-137.954	-0.340472	-1768.44	-758685	673863	57997.1	377.216	428.928	0
505	1	-53.2341	157.56	-988.65	-16037.1	2449.76	-6697.66	302.478	626.221	0	-90.5419	-161.757	-965.848	11289	-24597.8	15169	274.532	188.312	0	2.89609	0.227306	105.173	807.22	-1236.83	1086.22	-914	200	0	0.226685	1.68375	52.8293	705.01	-3162.99	1923.52	-311	200	0
505	2	-52.7878	157.865	-985.72	-16065.5	2327.05	-6638.28	302.361	626.298	0	-90.4253	-161.687	-961.527	11238.6	-24616.2	15193.1	274.399	188.312	0	2.81597	0.175234	106.134	790.681	-1200.61	1088.96	-914	200	0	0.217639	1.73559	52.7558	724.159	-3169.02	1921.86	-311	200	0
505	3	-52.3081	158.161	-982.858	-16090.7	2206.65	-6578.32	302.245	626.371	0	-90.251	-161.604	-957.288	11181.1	-24604.8	15213.5	274.297	188.32	0	2.73873	0.221448	107.204	768.152	-1154.8	1103.65	-914	200	0	0.194617	1.77941	52.7675	742.056	-3182.62	1918.63	-311	200	0
505	4	-51.8012	158.44	-980.036	-16113.8	2093.58	-6516.93	302.136	626.442	0	-90.0205	-161.519	-953.1	11115	-24559.4	15230.1	274.232	188.338	0	2.67446	0.306235	108.29	743.274	-1115.46	1126.49	-914	200	0	0.165121	1.81045	52.8654	756.503	-3201.02	1915.6	-311	200	0
505	5	-51.2792	158.691	-977.203	-16135.3	1990.22	-6453.33	302.037	626.512	0	-89.7404	-161.445	-948.917	11038.8	-24480.2	15242.3	274.202	188.367	0	2.62872	0.376873	109.199	721.254	-1090.68	1151.21	-914	200	0	0.144034	1.8234	53.0508	766.669	-3223.28	1914.63	-311	200	0
505	6	-50.7589	158.895	-974.299	-16155.8	1895.3	-6386.9	301.945	626.582	0	-89.4207	-161.392	-944.684	10952.3	-24370.7	15249.6	274.202	188.406	0	2.59464	0.42679	109.644	707.418	-1071.64	1169.41	-914	200	0	0.14441	1.81552	53.3306	772.646	-3249.35	1916.25	-311	200	0
505	7	-50.2598	159.031	-971.268	-16176.8	1807.14	-6317.47	301.861	626.655	0	-89.0719	-161.365	-940.348	10857.2	-24234.5	15251.3	274.228	188.454	0	2.55014	0.477746	109.403	705.845	-1039.15	1175.33	-914	200	0	0.169161	1.78794	53.6999	774.322	-3279.08	1920	-311	200	0
505	8	-49.7971	159.086	-968.072	-16200	1726.78	-6245.48	301.784	626.734	0	-88.6992	-161.366	-935.892	10756.8	-24074.5	15247.7	274.276	188.506	0	2.47713	0.539873	108.481	716.291	-981.829	1169.87	-914	200	0	0.211322	1.74333	54.1283	771.404	-3311.43	1925.37	-311	200	0
505	9	-49.3745	159.06	-964.714	-16226.6	1657.31	-6171.73	301.718	626.82	0	-88.2969	-161.385	-931.352	10655.2	-23893.7	15239	274.345	188.559	0	2.38117	0.603985	107.151	733.881	-905.365	1158.06	-914	200	0	0.26028	1.68525	54.5637	764.479	-3343.54	1932.19	-311	200	0
506	0	-48.9812	158.97	-961.253	-16256.5	1601.16	-6097.1	301.666	626.912	0	-87.8483	-161.405	-926.814	10556.1	-23696.5	15225.6	274.432	188.61	0	2.28298	0.658276	105.809	754.849	-820.942	1144.21	-914	200	0	0.307182	1.62003	54.9449	755.443	-3371.99	1940.58	-311	200	0	-129.308	-0.24424	-1692.06	-731271	653076	55693.2	382.229	432.11	0
506	1	-48.5955	158.845	-957.772	-16287.4	1558.53	-6022.71	301.627	627.005	0	-87.3325	-161.404	-922.375	10462.1	-23488.4	15207.2	274.535	188.657	0	2.19577	0.699816	104.762	778.84	-731.96	1129.57	-914	200	0	0.345658	1.55698	55.2168	745.876	-3394.56	1950.42	-311	200	0
506	2	-48.1968	158.713	-954.347	-16316.2	1527.69	-5949.96	301.601	627.097	0	-86.7338	-161.359	-918.106	10373.4	-23274.6	15183.9	274.649	188.701	0	2.12778	0.729837	104.139	804.155	-638.272	1112.68	-914	200	0	0.371547	1.50552	55.3474	735.226	-3409.69	1960.53	-311	200	0
506	3	-47.7748	158.591	-951.01	-16340.5	1505.47	-5880.01	301.583	627.182	0	-86.0473	-161.255	-914.024	10288.4	-23057.1	15155.5	274.774	188.744	0	2.09104	0.748449	103.962	825.826	-545.36	1090.96	-914	200	0	0.385124	1.47147	55.3338	722.066	-3416.04	1968.96	-311	200	0
506	4	-47.33	158.482	-947.76	-16360.2	1487.67	-5812.94	301.57	627.262	0	-85.2786	-161.091	-910.096	10203.8	-22834.1	15122.4	274.91	188.788	0	2.08644	0.761549	104.241	837.79	-466.456	1062.8	-914	200	0	0.389926	1.45522	55.1939	706.899	-3413.44	1974.18	-311	200	0
506	5	-46.8681	158.377	-944.572	-16377.7	1471.19	-5747.55	301.558	627.339	0	-84.4434	-160.875	-906.254	10115.4	-22602.6	15085.5	275.059	188.838	0	2.09513	0.776411	104.988	834.158	-421.084	1029.95	-914	200	0	0.386968	1.45304	54.9538	692.531	-3402.92	1975.88	-311	200	0
506	6	-46.3975	158.267	-941.411	-16395.8	1455.82	-5681.73	301.546	627.416	0	-83.5651	-160.622	-902.422	10019.8	-22360.1	15044.8	275.222	188.897	0	2.09129	0.784508	106.168	812.79	-429.532	998.356	-914	200	0	0.374439	1.46	54.6474	682.166	-3386.08	1974.83	-311	200	0
506	7	-45.9298	158.138	-938.223	-16415.9	1443.09	-5613.19	301.538	627.497	0	-82.6704	-160.351	-898.522	9915.34	-22106	15000.1	275.397	188.965	0	2.05562	0.766743	107.667	778.553	-502.991	975.108	-914	200	0	0.353081	1.47214	54.3278	677.448	-3365.27	1972.3	-311	200	0
506	8	-45.4768	157.981	-934.945	-16438.4	1433.48	-5540.08	301.533	627.582	0	-81.7824	-160.08	-894.493	9802.26	-21841	14950	275.583	189.042	0	1.9887	0.713315	109.318	739.617	-634.43	963.698	-914	200	0	0.326822	1.48659	54.0679	678.094	-3343.65	1969.43	-311	200	0
506	9	-45.042	157.796	-931.53	-16463.3	1425.55	-5461.25	301.53	627.673	0	-80.9135	-159.824	-890.314	9682.44	-21566.4	14893.3	275.777	189.125	0	1.92326	0.62818	110.91	701.961	-795.672	962.392	-914	200	0	0.298104	1.50188	53.9327	683.515	-3323.67	1966.84	-311	200	0
507	0	-44.6163	157.598	-927.99	-16491	1418.03	-5375.96	301.528	627.771	0	-80.0601	-159.585	-886.005	9558.63	-21282.5	14828.8	275.979	189.212	0	1.9055	0.523573	112.185	667.778	-945.408	966.899	-914	200	0	0.266397	1.52029	53.9483	693.626	-3305.63	1964.48	-311	200	0	-115.973	0.66439	-1615.2	-703077	632182	51641	387.878	435.243	0
507	1	-44.1834	157.412	-924.385	-16522.7	1411.63	-5283.89	301.527	627.874	0	-79.2062	-159.356	-881.619	9433.48	-20988.2	14756.1	276.194	189.3	0	1.9485	0.417956	112.88	636.813	-1045.07	973.912	-914	200	0	0.23252	1.54664	54.0996	707.509	-3288.9	1961.7	-311	200	0
507	2	-43.7296	157.259	-920.781	-16559.3	1408.21	-5185.12	301.529	627.984	0	-78.3354	-159.132	-877.205	9308.95	-20682	14675.1	276.423	189.388	0	2.01482	0.333563	112.801	608.704	-1072.49	982.387	-914	200	0	0.202741	1.58332	54.3465	722.712	-3274.65	1957.98	-311	200	0
507	3	-43.2487	157.147	-917.2	-16601.4	1409.23	-5080.05	301.536	628.1	0	-77.4377	-158.907	-872.795	9185.98	-20363.8	14586.9	276.668	189.475	0	2.04689	0.284815	111.888	582.486	-1027.64	992.92	-914	200	0	0.186356	1.6287	54.63	736.56	-3266.72	1953.63	-311	200	0
507	4	-42.741	157.071	-913.626	-16648.8	1415.48	-4969.01	301.549	628.223	0	-76.5089	-158.687	-868.404	9064.33	-20033.9	14492.8	276.93	189.562	0	2.00909	0.263789	110.294	553.204	-930.87	1006.53	-914	200	0	0.18833	1.67913	54.8739	747.93	-3269.29	1949.67	-311	200	0
507	5	-42.2125	157.027	-910.014	-16701.2	1427.1	-4852.12	301.568	628.353	0	-75.5496	-158.479	-864.029	8943.11	-19693.5	14394.7	277.207	189.65	0	1.90693	0.245086	108.369	513.428	-814.734	1024.37	-914	200	0	0.206017	1.72878	55.0121	757.684	-3283.22	1947.18	-311	200	0
507	6	-41.6779	156.999	-906.303	-16758.3	1443.13	-4729.32	301.592	628.491	0	-74.5678	-158.291	-859.648	8821.51	-19344.3	14294.3	277.497	189.738	0	1.77325	0.213573	106.494	462.999	-710.527	1046.88	-914	200	0	0.232745	1.76831	55.0227	767.471	-3304.11	1946.43	-311	200	0
507	7	-41.1566	156.974	-902.438	-16820.4	1462.24	-4600.87	301.62	628.639	0	-73.5774	-158.124	-855.244	8699.16	-18988.7	14192.2	277.797	189.828	0	1.64308	0.178532	104.888	416.343	-638.815	1070.68	-914	200	0	0.262648	1.78736	54.923	778.209	-3324.65	1946.41	-311	200	0
507	8	-40.6618	156.943	-898.401	-16887.4	1483.77	-4467.49	301.652	628.797	0	-72.5906	-157.975	-850.836	8575.98	-18627.6	14087.7	278.107	189.921	0	1.53618	0.153523	103.565	393.67	-609.083	1088.41	-914	200	0	0.293112	1.77925	54.7441	789.263	-3339.08	1945.38	-311	200	0
507	9	-40.1916	156.913	-894.231	-16958.5	1507.22	-4329.93	301.686	628.964	0	-71.6086	-157.826	-846.49	8451.67	-18260.1	13978.9	278.429	190.016	0	1.44892	0.136343	102.427	400.573	-622.001	1093.27	-914	200	0	0.323073	1.74516	54.5269	799.084	-3345.24	1942.34	-311	200	0
508	0	-39.7306	156.9	-890.01	-17030.8	1531.41	-4188.63	301.721	629.136	0	-70.6201	-157.656	-842.299	8325.67	-17883.3	13864.4	278.768	190.116	0	1.3687	0.115033	101.387	418.678	-670.78	1083.11	-914	200	0	0.348958	1.69611	54.3193	806.734	-3344.22	1937.89	-311	200	0	-100.954	2.98076	-1542.62	-674922	607068	47895.2	390.333	437.555	0
508	1	-39.2566	156.926	-885.845	-17101.5	1555.12	-4043.81	301.756	629.305	0	-69.6076	-157.443	-838.342	8197.46	-17495.1	13743.4	279.131	190.222	0	1.29797	0.0822241	100.416	420.213	-740.753	1061.94	-914	200	0	0.36383	1.64874	54.1559	811.981	-3339.77	1933.35	-311	200	0
508	2	-38.7491	157.002	-881.824	-17169.3	1578.59	-3895.26	301.79	629.47	0	-68.5582	-157.176	-834.659	8066.08	-17095.2	13616.3	279.518	190.336	0	1.25336	0.038711	99.5838	388.815	-809.235	1037.17	-914	200	0	0.359713	1.61635	54.0529	814.512	-3336.23	1929.44	-311	200	0
508	3	-38.197	157.129	-877.981	-17234.4	1604.04	-3742.47	301.827	629.63	0	-67.4683	-156.859	-831.233	7930.14	-16684.3	13484.4	279.928	190.46	0	1.25016	-0.00828451	99.0331	323.625	-854.105	1014.44	-914	200	0	0.331171	1.60351	54.0289	814.238	-3336.45	1926.01	-311	200	0
508	4	-37.5992	157.296	-874.307	-17298.6	1635.16	-3585.08	301.87	629.786	0	-66.3394	-156.505	-827.998	7789.14	-16262.6	13349.9	280.359	190.593	0	1.2954	-0.0446662	98.8734	234.291	-867.712	996.687	-914	200	0	0.27989	1.60785	54.099	812.186	-3341.32	1922.52	-311	200	0
508	5	-36.9594	157.485	-870.775	-17365.3	1676.28	-3423.19	301.925	629.942	0	-65.1743	-156.125	-824.864	7644.08	-15829.8	13213.7	280.809	190.733	0	1.38956	-0.0547711	99.1351	140.949	-860.203	985.499	-914	200	0	0.214144	1.6239	54.2402	811.093	-3349.5	1918.1	-311	200	0
508	6	-36.2832	157.678	-867.344	-17438.4	1730.55	-3257.26	301.995	630.105	0	-63.9772	-155.731	-821.745	7496.8	-15386.1	13075.6	281.276	190.877	0	1.53016	-0.0314419	99.7986	69.6855	-847.77	979.445	-914	200	0	0.141655	1.64437	54.398	813.849	-3358.06	1911.64	-311	200	0
508	7	-35.5771	157.853	-863.956	-17521.1	1798.53	-3087.97	302.082	630.28	0	-62.7591	-155.337	-818.569	7348.72	-14932	12935.3	281.758	191.022	0	1.70992	0.0212686	100.79	37.6786	-838.956	974.635	-914	200	0	0.0669363	1.66167	54.5298	820.19	-3364.47	1902.48	-311	200	0
508	8	-34.8454	157.994	-860.549	-17614.9	1878.81	-2916.38	302.183	630.469	0	-61.5375	-154.954	-815.284	7200.3	-14469.8	12792.6	282.252	191.168	0	1.91111	0.0936748	102.003	43.4611	-831.71	969.965	-914	200	0	-0.00386896	1.67188	54.6155	826.375	-3368.7	1890.95	-311	200	0
508	9	-34.0846	158.095	-857.101	-17720.3	1968.29	-2744.06	302.296	630.675	0	-60.3288	-154.587	-811.87	7051.47	-14003.2	12647.7	282.752	191.315	0	2.10544	0.174162	103.367	73.1113	-819.043	970.45	-914	200	0	-0.0613146	1.67548	54.638	827.293	-3373.15	1878.24	-311	200	0
509	0	-33.278	158.172	-853.644	-17836.5	2061.45	-2572.75	302.415	630.895	0	-59.1391	-154.223	-808.36	6901.94	-13535.9	12501	283.255	191.462	0	2.26235	0.248294	104.838	113.627	-795.59	984.072	-914	200	0	-0.0978021	1.67304	54.5821	817.69	-3380.57	1866.21	-311	200	0	-80.14	9.39636	-1472.43	-649845	596263	41993.7	402.271	441.584	0
509	1	-32.3981	158.256	-850.254	-17961.8	2151.09	-2403.99	302.53	631.125	0	-57.9645	-153.839	-804.836	6750.73	-13070.5	12352.8	283.76	191.612	0	2.3663	0.303951	106.343	158.794	-762.437	1014.26	-914	200	0	-0.111421	1.6641	54.4507	794.614	-3392.57	1857.08	-311	200	0
509	2	-31.419	158.381	-847.006	-18092.8	2230.53	-2238.93	302.633	631.361	0	-56.7995	-153.41	-801.393	6596.6	-12607.7	12203.3	284.268	191.769	0	2.42479	0.341	107.76	202.262	-726.273	1055.57	-914	200	0	-0.104951	1.6515	54.2778	760.461	-3408.61	1852.71	-311	200	0
509	3	-30.329	158.574	-843.939	-18224.9	2295.3	-2078.15	302.72	631.595	0	-55.6413	-152.925	-798.094	6439.02	-12146.2	12052.1	284.781	191.932	0	2.44975	0.374442	108.939	230.956	-691.898	1096.42	-914	200	0	-0.0836553	1.64236	54.1227	722.609	-3425.5	1854.06	-311	200	0
509	4	-29.1354	158.848	-841.055	-18354.3	2343.13	-1921.34	302.786	631.823	0	-54.4906	-152.38	-794.969	6277.86	-11683	11898.9	285.304	192.103	0	2.43817	0.426857	109.741	233.728	-658.638	1125.64	-914	200	0	-0.0538904	1.64321	54.0361	690.075	-3439.16	1861.22	-311	200	0
509	5	-27.8624	159.203	-838.332	-18479.7	2373.1	-1767.63	302.831	632.043	0	-53.3505	-151.781	-792.021	6112.15	-11213.2	11743.5	285.842	192.283	0	2.37516	0.508148	110.084	212.757	-626.535	1139.17	-914	200	0	-0.0221127	1.65499	54.027	669.844	-3447.31	1873.21	-311	200	0
509	6	-26.5464	159.627	-835.734	-18601.7	2384.55	-1616.19	302.853	632.258	0	-52.2261	-151.142	-789.215	5939.77	-10731.3	11585.6	286.403	192.474	0	2.25005	0.598569	109.954	181.19	-603.574	1142.45	-914	200	0	0.0067019	1.67229	54.0677	664.189	-3449.77	1887.6	-311	200	0
509	7	-25.2277	160.104	-833.209	-18722.3	2376.36	-1466.61	302.852	632.47	0	-51.1227	-150.478	-786.494	5759.16	-10235.4	11423.8	286.986	192.677	0	2.07988	0.657045	109.432	156.025	-602.355	1145.05	-914	200	0	0.0300338	1.68676	54.1152	670.657	-3446.82	1901.3	-311	200	0
509	8	-23.9423	160.625	-830.713	-18842.8	2347.16	-1318.76	302.825	632.683	0	-50.0419	-149.8	-783.802	5571.57	-9727.45	11256.3	287.589	192.892	0	1.91929	0.64982	108.711	155.022	-627.57	1152.89	-914	200	0	0.0473915	1.69314	54.1276	685.016	-3438.27	1912.1	-311	200	0
509	9	-22.7181	161.185	-828.228	-18963.9	2297.25	-1172.43	302.774	632.897	0	-48.9794	-149.109	-781.123	5380.95	-9212.44	11082.5	288.206	193.111	0	1.82794	0.57343	108.01	190.01	-671.294	1163.9	-914	200	0	0.059455	1.69279	54.0835	703.174	-3424.06	1919.38	-311	200	0
510	0	-21.5734	161.79	-825.787	-19086.1	2230.12	-1027.29	302.701	633.113	0	-47.9243	-148.4	-778.484	5192.07	-8697.37	10902.6	288.828	193.331	0	1.82684	0.448754	107.443	256.501	-723.081	1169.47	-914	200	0	0.0666635	1.69132	53.9975	720.258	-3405.33	1924.14	-311	200	0	-58.8682	21.7488	-1423.09	-632781	584665	36895	408.785	445.318	0
510	1	-20.5175	162.445	-823.459	-19210	2150.6	-883.313	302.612	633.328	0	-46.8598	-147.671	-775.936	5009.33	-8189	10716.9	289.446	193.544	0	1.89139	0.298822	107.018	337.205	-778.161	1162.55	-914	200	0	0.067876	1.69289	53.9011	730.813	-3384.34	1928.17	-311	200	0
510	2	-19.5546	163.154	-821.307	-19335.9	2061.13	-741.123	302.51	633.543	0	-45.7691	-146.927	-773.52	4836.01	-7692.17	10525.3	290.056	193.748	0	1.97048	0.142117	106.689	420.392	-831.266	1145.68	-914	200	0	0.0603961	1.69737	53.8199	731.791	-3362.48	1932.74	-311	200	0
510	3	-18.6903	163.911	-819.355	-19463.5	1960.5	-602.014	302.393	633.755	0	-44.6435	-146.179	-771.244	4673.54	-7210.81	10328.7	290.65	193.94	0	2.01229	-0.00366597	106.425	505.555	-869.58	1130.38	-914	200	0	0.0430905	1.70292	53.7734	724.767	-3338.76	1938.13	-311	200	0
510	4	-17.9341	164.699	-817.578	-19592.9	1845.47	-467.701	302.257	633.965	0	-43.4869	-145.444	-769.076	4521.78	-6749.22	10128	291.224	194.121	0	1.99243	-0.123236	106.291	591.364	-879.83	1129.61	-914	200	0	0.0207215	1.70798	53.7782	714.036	-3311.76	1943.83	-311	200	0
510	5	-17.2993	165.488	-815.913	-19724.2	1712.95	-340.114	302.099	634.174	0	-42.3121	-144.74	-766.946	4379.86	-6310.66	9923.08	291.772	194.289	0	1.9216	-0.204778	106.371	669.247	-860.075	1149.92	-914	200	0	0.00221996	1.71049	53.8414	702.349	-3282.79	1949.12	-311	200	0
510	6	-16.7998	166.239	-814.264	-19856.9	1560.69	-221.242	301.917	634.386	0	-41.1366	-144.089	-764.762	4246.86	-5895.67	9713.08	292.291	194.447	0	1.8294	-0.242346	106.605	725.255	-821.69	1186.4	-914	200	0	-0.00565622	1.70778	53.9573	689.505	-3256.36	1953.89	-311	200	0
510	7	-16.444	166.91	-812.529	-19988.8	1386.72	-112.748	301.707	634.601	0	-39.9779	-143.512	-762.448	4122.33	-5501.87	9497.89	292.784	194.593	0	1.75228	-0.245138	106.794	740.719	-781.875	1224.87	-914	200	0	-0.00110147	1.69832	54.1072	675.276	-3237.71	1958.43	-311	200	0
510	8	-16.2288	167.471	-810.632	-20116.6	1189.87	-15.728	301.468	634.816	0	-38.85	-143.022	-759.959	4006.19	-5124.96	9279.02	293.256	194.728	0	1.7264	-0.241575	106.737	699.551	-752.936	1252.12	-914	200	0	0.0137566	1.68326	54.263	661.97	-3229.32	1962.48	-311	200	0
510	9	-16.1351	167.912	-808.562	-20237.4	970.848	69.383	301.201	635.029	0	-37.757	-142.622	-757.3	3897.97	-4760.15	9058.78	293.714	194.853	0	1.77552	-0.260706	106.323	604.753	-737.54	1264.29	-914	200	0	0.0350009	1.6658	54.3907	652.884	-3230.69	1965.15	-311	200	0
511	0	-16.1272	168.241	-806.377	-20349.1	731.23	142.884	300.907	635.235	0	-36.6922	-142.301	-754.528	3796.23	-4403.22	8838.88	294.164	194.969	0	1.90526	-0.299254	105.56	485.269	-735.238	1264.7	-914	200	0	0.0581739	1.64907	54.4576	649.167	-3240.74	1965.94	-311	200	0	-46.0165	28.3829	-1380.44	-617786	569890	34836.2	411.156	448.467	0
511	1	-16.1607	168.478	-804.175	-20450	472.363	205.713	300.587	635.43	0	-35.6447	-142.042	-751.727	3698.89	-4050.77	8619.33	294.611	195.079	0	2.0993	-0.316724	104.62	381.28	-747.526	1256.98	-914	200	0	0.0774477	1.63582	54.4484	649.027	-3258.47	1965.27	-311	200	0
511	2	-16.1944	168.646	-802.04	-20540.1	195.906	259.154	300.244	635.61	0	-34.608	-141.828	-748.97	3604.17	-3699.96	8398.65	295.06	195.188	0	2.31091	-0.270587	103.812	321.706	-773.715	1242.89	-914	200	0	0.0858944	1.62881	54.37	649.674	-3281.5	1964.19	-311	200	0
511	3	-16.2005	168.757	-800.014	-20620.9	-95.9692	304.328	299.88	635.776	0	-33.5827	-141.651	-746.299	3511.31	-3348.69	8175.01	295.513	195.295	0	2.47787	-0.150072	103.432	311.54	-808.82	1223.49	-914	200	0	0.0783532	1.62858	54.2396	649.919	-3305.44	1963.76	-311	200	0
511	4	-16.1673	168.815	-798.085	-20695.1	-401.201	341.815	299.497	635.931	0	-32.5729	-141.507	-743.73	3420.56	-2996.11	7947.27	295.972	195.401	0	2.56328	0.0151277	103.6	333.942	-845.552	1198.98	-914	200	0	0.054469	1.63107	54.0824	650.914	-3324.84	1964.84	-311	200	0
511	5	-16.0981	168.819	-796.205	-20765.2	-718.12	371.81	299.098	636.08	0	-31.5835	-141.396	-741.255	3332.55	-2642.65	7715.2	296.435	195.504	0	2.57366	0.164936	104.206	365.955	-874.433	1169.24	-914	200	0	0.0198593	1.62897	53.9363	654.684	-3335.72	1967.68	-311	200	0
511	6	-16.0093	168.761	-794.299	-20833	-1045.39	394.589	298.684	636.228	0	-30.6199	-141.325	-738.839	3247.52	-2288.68	7479.58	296.902	195.605	0	2.53447	0.233085	104.979	395.744	-885.345	1135.98	-914	200	0	-0.0147357	1.6143	53.8429	662.622	-3338	1971.54	-311	200	0
511	7	-15.9245	168.633	-792.302	-20899.8	-1381.21	410.806	298.257	636.379	0	-29.6865	-141.3	-736.441	3165.32	-1933.77	7242.3	297.374	195.702	0	2.46401	0.177036	105.612	425.172	-873.72	1103.79	-914	200	0	-0.0361368	1.58141	53.8252	674.898	-3335.13	1974.95	-311	200	0
511	8	-15.8669	168.43	-790.184	-20967.2	-1722.4	421.393	297.82	636.535	0	-28.7852	-141.322	-734.037	3086.23	-1578.62	7006.52	297.849	195.796	0	2.37191	0.000270028	105.914	461.385	-845.206	1078.15	-914	200	0	-0.03341	1.53104	53.8774	689.923	-3330.76	1976.56	-311	200	0
511	9	-15.8508	168.157	-787.961	-21037.3	-2064.49	427.439	297.38	636.698	0	-27.9124	-141.387	-731.636	3011.55	-1227.31	6775.79	298.323	195.884	0	2.26536	-0.250774	105.887	510.842	-811.163	1061.98	-914	200	0	-0.00205252	1.47264	53.9803	704.65	-3326.51	1975.52	-311	200	0
512	0	-15.8764	167.831	-785.697	-21111.5	-2402.74	430.197	296.942	636.87	0	-27.0586	-141.483	-729.302	2942.95	-886.503	6552.3	298.784	195.965	0	2.1587	-0.512453	105.702	577.723	-779.527	1055.57	-914	200	0	0.0539163	1.42076	54.1204	716.56	-3322.59	1971.46	-311	200	0	-37.3586	25.8965	-1339.39	-602724	556957	30335.9	414.41	450.875	0
512	1	-15.9314	167.481	-783.471	-21189.5	-2734.42	430.762	296.51	637.046	0	-26.213	-141.592	-727.122	2881.81	-563.717	6336.18	299.225	196.037	0	2.08327	-0.721528	105.626	662.712	-748.671	1058.75	-914	200	0	0.120785	1.38787	54.2842	724.924	-3319.05	1964.5	-311	200	0
512	2	-15.9995	167.135	-781.342	-21270	-3060.68	429.67	296.083	637.222	0	-25.3702	-141.704	-725.167	2829.02	-265.763	6126.4	299.634	196.099	0	2.07367	-0.826333	105.937	760.759	-706.997	1070.04	-914	200	0	0.177993	1.37865	54.4418	730.257	-3316.61	1955.36	-311	200	0
512	3	-16.0686	166.812	-779.334	-21351.8	-3384.62	427.028	295.657	637.397	0	-24.5317	-141.811	-723.468	2784.9	3.91654	5922.02	300.005	196.151	0	2.14113	-0.805357	106.767	856.437	-642.165	1085.06	-914	200	0	0.207873	1.38988	54.5479	733.513	-3317.19	1944.87	-311	200	0
512	4	-16.1332	166.522	-777.445	-21434	-3708.32	422.964	295.23	637.57	0	-23.7011	-141.915	-722.018	2748.99	246.17	5723.09	300.341	196.193	0	2.26924	-0.668871	108.004	922.32	-554.492	1099.3	-914	200	0	0.204953	1.41455	54.5601	735.435	-3322.79	1933.51	-311	200	0
512	5	-16.1949	166.269	-775.656	-21515.7	-4032.32	417.835	294.801	637.739	0	-22.8836	-142.023	-720.782	2720.13	462.687	5530.82	300.642	196.226	0	2.43304	-0.444096	109.367	930.427	-461.429	1112.93	-914	200	0	0.175438	1.44562	54.46	736.38	-3334.25	1921.91	-311	200	0
512	6	-16.2621	166.047	-773.923	-21594.8	-4356.72	412.252	294.371	637.903	0	-22.0898	-142.147	-719.7	2697	652.83	5346.73	300.907	196.253	0	2.61055	-0.170151	110.582	869.261	-391.848	1130.91	-914	200	0	0.130271	1.47873	54.2685	737.06	-3350.97	1910.99	-311	200	0
512	7	-16.3464	165.845	-772.185	-21669.3	-4681.88	407.048	293.937	638.062	0	-21.3368	-142.304	-718.7	2678.61	814.596	5171.46	301.133	196.273	0	2.77568	0.107847	111.488	751.422	-376.644	1158.2	-914	200	0	0.0816994	1.51426	54.0389	738.321	-3371.32	1901.2	-311	200	0
512	8	-16.4554	165.653	-770.386	-21737.5	-5008.38	403.037	293.499	638.216	0	-20.6438	-142.508	-717.725	2664.42	946.587	5004.04	301.319	196.288	0	2.89319	0.356356	112.024	607.827	-435.358	1195.13	-914	200	0	0.0423383	1.55448	53.8206	739.637	-3392.81	1892.34	-311	200	0
512	9	-16.5836	165.467	-768.503	-21798.4	-5337.41	400.688	293.055	638.365	0	-20.0284	-142.765	-716.754	2654.11	1048.37	4842.19	301.463	196.297	0	2.92896	0.568005	112.196	472.499	-561.926	1235.94	-914	200	0	0.020112	1.59717	53.6365	739.274	-3411.8	1884.16	-311	200	0
513	0	-16.7092	165.296	-766.576	-21852	-5670.35	400.177	292.603	638.506	0	-19.5024	-143.074	-715.802	2647.68	1120.51	4683.92	301.565	196.301	0	2.86736	0.761804	112.047	369.218	-724.052	1271.39	-914	200	0	0.0128994	1.63454	53.4938	735.866	-3423.33	1876.62	-311	200	0	-33.0859	22.2489	-1308.16	-590264	550328	26030.3	419.388	451.958	0
513	1	-16.8033	165.158	-764.695	-21899.7	-6006.43	401.741	292.145	638.638	0	-19.0725	-143.426	-714.904	2646.12	1164.36	4528.77	301.629	196.299	0	2.71857	0.965703	111.622	307.8	-880.029	1291.93	-914	200	0	0.0111855	1.65847	53.3992	728.816	-3422.09	1869.95	-311	200	0
513	2	-16.8429	165.069	-762.961	-21944.7	-6341.55	405.895	291.688	638.763	0	-18.7429	-143.815	-714.08	2651.25	1181.27	4377.29	301.654	196.287	0	2.51063	1.19137	110.976	287.865	-993.427	1289.78	-914	200	0	0.00584284	1.66317	53.3655	718.863	-3404.56	1864.85	-311	200	0
513	3	-16.8198	165.037	-761.43	-21989.6	-6669.77	413.308	291.24	638.879	0	-18.5175	-144.234	-713.312	2664.68	1172.48	4230.04	301.644	196.264	0	2.27561	1.41865	110.209	302.668	-1033.56	1262.89	-914	200	0	-0.00755036	1.64603	53.4021	708.861	-3370.71	1862.62	-311	200	0
513	4	-16.7398	165.056	-760.103	-22035.8	-6985.88	424.515	290.809	638.991	0	-18.4011	-144.68	-712.565	2686.99	1139.67	4087.26	301.599	196.229	0	2.03798	1.60156	109.466	337.736	-982.203	1218.35	-914	200	0	-0.0275952	1.61033	53.4943	701.798	-3324.53	1864.5	-311	200	0
513	5	-16.6211	165.113	-758.923	-22084.3	-7287.07	439.758	290.398	639.1	0	-18.402	-145.15	-711.8	2717.69	1084.7	3949.05	301.524	196.182	0	1.80948	1.69727	108.929	370.964	-851.197	1167.72	-914	200	0	-0.0468984	1.56364	53.6073	697.791	-3273.83	1870.63	-311	200	0
513	6	-16.4906	165.183	-757.803	-22135.6	-7573.36	459.024	290.006	639.21	0	-18.5302	-145.644	-710.967	2755.72	1008.72	3816.13	301.419	196.124	0	1.59311	1.69389	108.756	382.641	-680.578	1118.44	-914	200	0	-0.0558906	1.51105	53.7088	693.657	-3228.42	1879.95	-311	200	0
513	7	-16.3766	165.243	-756.65	-22189.6	-7846.75	481.866	289.63	639.326	0	-18.7892	-146.163	-710.014	2799.75	911.989	3690.79	301.284	196.057	0	1.39462	1.61059	108.969	372.003	-515.585	1072.73	-914	200	0	-0.047931	1.4516	53.7705	685.184	-3197.06	1890.91	-311	200	0
513	8	-16.2999	165.27	-755.402	-22245.8	-8109.97	507.077	289.264	639.449	0	-19.1697	-146.709	-708.913	2848.84	794.431	3576.18	301.121	195.981	0	1.23301	1.47877	109.402	363.523	-390.375	1032.16	-914	200	0	-0.0206831	1.38163	53.7606	670.274	-3185.81	1901.73	-311	200	0
513	9	-16.2653	165.257	-754.059	-22303.5	-8365.54	532.948	288.906	639.578	0	-19.6485	-147.279	-707.689	2903.15	655.45	3474.57	300.926	195.898	0	1.13779	1.32751	109.783	387.867	-326.849	998.859	-914	200	0	0.0237791	1.30014	53.6551	650.33	-3196.78	1910.28	-311	200	0
514	0	-16.2576	165.207	-752.696	-22361	-8615.53	558.002	288.554	639.708	0	-20.1915	-147.853	-706.422	2962.82	493.938	3386.27	300.699	195.806	0	1.13364	1.17852	109.854	453.36	-336.575	975.016	-914	200	0	0.0789051	1.21108	53.4559	629.276	-3227.09	1914.54	-311	200	0	-36.3428	17.3731	-1294.75	-583331	535334	23742	412.045	451.1	0
514	1	-16.2454	165.139	-751.427	-22416.1	-8862.07	581.108	288.206	639.831	0	-20.7625	-148.4	-705.221	3026.87	309.715	3310.07	300.439	195.708	0	1.2246	1.0403	109.421	541.874	-417.304	962.228	-914	200	0	0.135642	1.12305	53.192	612.155	-3269.58	1913.63	-311	200	0
514	2	-16.193	165.071	-750.355	-22465.5	-9107.61	600.953	287.862	639.94	0	-21.3317	-148.889	-704.181	3093.66	104.24	3244.11	300.148	195.607	0	1.38467	0.908668	108.401	629.384	-549.944	958.524	-914	200	0	0.185643	1.04821	52.9066	603.552	-3314.64	1908.49	-311	200	0
514	3	-16.0736	165.013	-749.53	-22506.2	-9352.91	616.013	287.522	640.027	0	-21.8819	-149.302	-703.357	3161.18	-120.477	3186.66	299.829	195.506	0	1.56304	0.789159	106.896	700.216	-701.228	958.742	-914	200	0	0.223826	0.997918	52.6447	605.243	-3352.54	1901.18	-311	200	0
514	4	-15.8776	164.959	-748.945	-22536.4	-9595.55	625.194	287.188	640.091	0	-22.4107	-149.637	-702.749	3227.44	-362.245	3136.58	299.485	195.407	0	1.71041	0.710986	105.191	745.83	-829.779	961.514	-914	200	0	0.248933	0.97716	52.4493	614.919	-3376.47	1893.71	-311	200	0
514	5	-15.6154	164.894	-748.544	-22555.4	-9831.5	628.258	286.866	640.132	0	-22.9284	-149.904	-702.309	3291.86	-617.946	3093.11	299.12	195.313	0	1.80516	0.699761	103.599	762.934	-898.373	972.649	-914	200	0	0.262149	0.985252	52.3545	627.603	-3383.98	1887.49	-311	200	0
514	6	-15.313	164.795	-748.243	-22564.3	-10056.8	625.669	286.559	640.156	0	-23.4547	-150.119	-701.965	3355.67	-885.044	3055.64	298.739	195.22	0	1.85909	0.745389	102.301	755.532	-890.594	998.365	-914	200	0	0.265509	1.01999	52.3775	638.248	-3376.22	1883.47	-311	200	0
514	7	-15.0009	164.635	-747.955	-22566.6	-10267.5	618.246	286.273	640.171	0	-24.0146	-150.296	-701.649	3420.6	-1164.92	3023.85	298.34	195.125	0	1.90254	0.809905	101.309	735.952	-816.604	1037.74	-914	200	0	0.260419	1.07823	52.5229	643.795	-3356.16	1882	-311	200	0
514	8	-14.6999	164.394	-747.614	-22565.8	-10460.1	607.069	286.009	640.184	0	-24.6322	-150.45	-701.313	3487.72	-1462.84	2997.88	297.914	195.027	0	1.96004	0.854146	100.577	722.528	-703.3	1083.95	-914	200	0	0.246445	1.15459	52.7863	643.644	-3327.64	1882.49	-311	200	0
514	9	-14.4128	164.07	-747.201	-22563.4	-10633.8	593.405	285.768	640.197	0	-25.3214	-150.589	-700.937	3557.33	-1784.3	2978.14	297.454	194.925	0	2.04075	0.85325	100.12	733.351	-582.024	1130.14	-914	200	0	0.222883	1.24109	53.1366	638.267	-3296.17	1883.59	-311	200	0
515	0	-14.1222	163.68	-746.75	-22558.5	-10791.3	578.465	285.549	640.209	0	-26.0828	-150.714	-700.535	3629.36	-2132.61	2965.16	296.956	194.819	0	2.14427	0.807693	100.009	779.501	-477.474	1172.37	-914	200	0	0.190709	1.32865	53.5077	628.571	-3268.54	1884.01	-311	200	0	-40.8915	12.7923	-1287.77	-579652	528192	21706	408.564	450.518	0
515	1	-13.8004	163.253	-746.325	-22548.8	-10937.3	563.198	285.345	640.213	0	-26.9094	-150.819	-700.152	3703.8	-2508.86	2959.41	296.417	194.71	0	2.25713	0.74189	100.266	863.25	-397.51	1208.91	-914	200	0	0.150827	1.41176	53.8245	617.054	-3250.26	1883.09	-311	200	0
515	2	-13.4262	162.817	-745.974	-22531.5	-11076.6	548.115	285.151	640.204	0	-27.7954	-150.902	-699.839	3780.61	-2912.02	2960.74	295.839	194.598	0	2.34655	0.681712	100.793	979.343	-336.617	1237.74	-914	200	0	0.102818	1.49178	54.0416	607.468	-3244.15	1880.76	-311	200	0
515	3	-12.9957	162.388	-745.704	-22504.1	-11212.8	532.971	284.964	640.178	0	-28.7404	-150.967	-699.634	3859.74	-3338.97	2968.61	295.228	194.483	0	2.37722	0.637915	101.416	1114.28	-289.582	1254.54	-914	200	0	0.0477538	1.57297	54.1567	602.412	-3250.52	1877.49	-311	200	0
515	4	-12.5216	161.965	-745.48	-22465.9	-11348.2	516.816	284.777	640.136	0	-29.7483	-151.021	-699.563	3941.13	-3785.56	2982.75	294.589	194.366	0	2.33625	0.607111	101.972	1242.86	-257.219	1254.78	-914	200	0	-0.00882453	1.65532	54.1916	602.139	-3266.86	1874.36	-311	200	0
515	5	-12.0305	161.54	-745.236	-22418.6	-11485	498.75	284.589	640.083	0	-30.8218	-151.07	-699.641	4024.14	-4247.66	3003.31	293.929	194.248	0	2.23686	0.575187	102.375	1328.61	-244.748	1237.27	-914	200	0	-0.058441	1.73264	54.1688	605.123	-3287.74	1872.82	-311	200	0
515	6	-11.558	161.103	-744.895	-22365.5	-11625.1	478.561	284.394	640.025	0	-31.9593	-151.12	-699.862	4107.15	-4721.02	3030.43	293.254	194.132	0	2.10887	0.522295	102.64	1337.56	-258.703	1204.81	-914	200	0	-0.0937942	1.79755	54.11	609.169	-3306.1	1874.09	-311	200	0
515	7	-11.1378	160.643	-744.401	-22310.9	-11769.2	456.654	284.19	639.972	0	-33.1523	-151.173	-700.207	4188.9	-5201.12	3063.83	292.572	194.018	0	1.9891	0.436349	102.871	1257.13	-303.224	1161.27	-914	200	0	-0.109995	1.84586	54.0413	612.996	-3316.22	1878.31	-311	200	0
515	8	-10.7885	160.163	-743.74	-22258.2	-11916.9	433.736	283.977	639.927	0	-34.383	-151.23	-700.661	4269.75	-5683.9	3102.48	291.888	193.906	0	1.9062	0.323216	103.201	1102.15	-379.695	1108.81	-914	200	0	-0.104425	1.87419	53.9825	616.972	-3315.73	1884.11	-311	200	0
515	9	-10.5076	159.68	-742.959	-22209.6	-12067.2	410.482	283.758	639.893	0	-35.6248	-151.285	-701.231	4351.43	-6167.39	3144.78	291.205	193.795	0	1.86733	0.200521	103.712	908.194	-486.059	1050.4	-914	200	0	-0.079558	1.87728	53.9388	621.787	-3305.4	1889.58	-311	200	0
516	0	-10.2762	159.217	-742.153	-22166.6	-12219.9	387.225	283.535	639.868	0	-36.8439	-151.328	-701.939	4436.4	-6652.31	3189.25	290.523	193.68	0	1.86132	0.0870292	104.364	720.156	-610.809	994.348	-914	200	0	-0.0452523	1.85242	53.9103	627.149	-3288.25	1893.74	-311	200	0	-48.315	8.38774	-1288.13	-576409	523674	21271.9	404.654	447.712	0
516	1	-10.0697	158.796	-741.432	-22130.2	-12374.2	364.038	283.31	639.848	0	-38.0048	-151.345	-702.809	4527.56	-7141.22	3234.88	289.839	193.558	0	1.879	0.000921613	105.042	577.339	-729.916	953.18	-914	200	0	-0.013229	1.8055	53.8989	632.364	-3268.12	1896.78	-311	200	0
516	2	-9.8714	158.423	-740.868	-22100.2	-12528.7	341.086	283.089	639.83	0	-39.0784	-151.331	-703.845	4627.83	-7637.49	3281.19	289.149	193.425	0	1.92984	-0.0394143	105.639	499.021	-816.383	938.25	-914	200	0	0.0116572	1.75037	53.9028	637.416	-3247.86	1899.45	-311	200	0
516	3	-9.67842	158.091	-740.464	-22075.5	-12681.6	318.583	282.874	639.813	0	-40.0504	-151.295	-705.026	4739.09	-8144.18	3328.22	288.448	193.278	0	2.03451	-0.0179744	106.102	483.581	-855.353	954.076	-914	200	0	0.0305289	1.70211	53.917	642.513	-3229.43	1902.19	-311	200	0
516	4	-9.49885	157.78	-740.174	-22054.2	-12832.7	296.502	282.663	639.796	0	-40.9236	-151.257	-706.303	4861.16	-8662.95	3376.55	287.735	193.117	0	2.20413	0.0745628	106.447	520.199	-849.164	996.041	-914	200	0	0.0431615	1.67039	53.9353	646.768	-3215.5	1904.73	-311	200	0
516	5	-9.34466	157.469	-739.945	-22034.1	-12983.6	274.745	282.453	639.778	0	-41.7121	-151.238	-707.617	4991.85	-9193.39	3426.87	287.008	192.946	0	2.42987	0.233326	106.714	595.046	-813.366	1053.71	-914	200	0	0.0465525	1.6576	53.9533	648.671	-3208.61	1906.62	-311	200	0
516	6	-9.22718	157.141	-739.727	-22013	-13136.5	253.584	282.241	639.758	0	-42.4364	-151.253	-708.905	5128.25	-9734.16	3479.25	286.269	192.766	0	2.68461	0.436671	106.944	689.281	-772.392	1116.99	-914	200	0	0.0380233	1.65982	53.97	647.942	-3208.32	1908.05	-311	200	0
516	7	-9.15706	156.781	-739.474	-21988.3	-13293.9	233.843	282.022	639.735	0	-43.1194	-151.307	-710.114	5268.39	-10285.2	3532.79	285.516	192.581	0	2.92418	0.655284	107.22	779.475	-751.603	1178.67	-914	200	0	0.0185675	1.66751	53.9853	645.752	-3210.44	1909.96	-311	200	0
516	8	-9.14404	156.38	-739.14	-21959	-13457.8	216.816	281.793	639.709	0	-43.7833	-151.404	-711.204	5411.69	-10847.4	3585.92	284.748	192.391	0	3.10042	0.861651	107.671	843.975	-765.32	1231.96	-914	200	0	-0.00367182	1.67013	54.0017	643.497	-3209.56	1913.05	-311	200	0
516	9	-9.19268	155.937	-738.7	-21925.8	-13629.8	203.865	281.549	639.682	0	-44.4477	-151.552	-712.172	5558.62	-11420	3636.92	283.965	192.195	0	3.1882	1.03524	108.324	871.477	-809.857	1269.98	-914	200	0	-0.0152833	1.6619	54.0275	642.18	-3202.35	1916.73	-311	200	0
517	0	-9.2965	155.467	-738.181	-21891.1	-13810.7	195.856	281.291	639.655	0	-45.1257	-151.757	-713.051	5710.73	-12001.2	3684.17	283.169	191.991	0	3.18988	1.16271	109.043	863.998	-866.093	1288.9	-914	200	0	-0.00575779	1.63959	54.0672	642.517	-3189.13	1919.42	-311	200	0	-55.3638	2.18378	-1292.9	-574591	520194	21282.7	400.18	444.421	0
517	1	-9.43809	154.997	-737.659	-21857.2	-14000.1	192.88	281.021	639.63	0	-45.8185	-152.019	-713.901	5870.26	-12590.1	3726.61	282.364	191.777	0	3.11928	1.23382	109.625	832.953	-909.017	1288.5	-914	200	0	0.0265529	1.6006	54.118	645.103	-3173.27	1920.13	-311	200	0
517	2	-9.59769	154.551	-737.22	-21825.3	-14194.4	194.193	280.746	639.605	0	-46.5195	-152.341	-714.773	6038.78	-13187.1	3764.34	281.551	191.551	0	2.99627	1.24045	109.915	792.119	-918.037	1269.88	-914	200	0	0.0757453	1.54922	54.1834	650.55	-3160.21	1919.25	-311	200	0
517	3	-9.76074	154.145	-736.914	-21795.7	-14389.1	198.277	280.474	639.577	0	-47.223	-152.724	-715.697	6216.25	-13791.5	3798.52	280.73	191.314	0	2.84594	1.17506	109.826	749.133	-883.345	1234.83	-914	200	0	0.132819	1.49705	54.2786	658.737	-3155.41	1917.99	-311	200	0
517	4	-9.91892	153.784	-736.739	-21768.4	-14580.2	203.282	280.21	639.547	0	-47.9295	-153.172	-716.685	6401.54	-14400.9	3830.65	279.906	191.068	0	2.6928	1.03038	109.338	703.127	-808.125	1187.55	-914	200	0	0.186768	1.45391	54.4143	667.772	-3161.31	1917.35	-311	200	0
517	5	-10.0704	153.46	-736.656	-21743.8	-14764.9	207.892	279.957	639.517	0	-48.6435	-153.684	-717.731	6593.42	-15011.4	3862.06	279.085	190.814	0	2.5611	0.811391	108.501	651.94	-706.235	1135.91	-914	200	0	0.225311	1.42623	54.5852	674.744	-3175.75	1917.56	-311	200	0
517	6	-10.2214	153.156	-736.607	-21721.8	-14941	211.601	279.716	639.489	0	-49.3729	-154.26	-718.817	6791.41	-15618.8	3893.95	278.271	190.552	0	2.47572	0.55002	107.424	600.179	-598.197	1090.57	-914	200	0	0.239839	1.42089	54.7754	676.967	-3193.89	1918.11	-311	200	0
517	7	-10.3822	152.848	-736.538	-21701.4	-15108.2	213.911	279.487	639.464	0	-50.1264	-154.898	-719.936	6995.55	-16221.2	3927.17	277.469	190.283	0	2.45253	0.302247	106.241	559.766	-508.227	1063.01	-914	200	0	0.227608	1.43956	54.9671	672.139	-3211.7	1918.36	-311	200	0
517	8	-10.5595	152.519	-736.417	-21681.2	-15269.4	213.917	279.265	639.441	0	-50.9093	-155.594	-721.111	7205.08	-16819.3	3961.79	276.676	190.008	0	2.4938	0.123795	105.082	543.871	-459.61	1063.08	-914	200	0	0.190181	1.47364	55.1439	659.148	-3227.31	1917.69	-311	200	0
517	9	-10.7515	152.166	-736.251	-21659.9	-15429.2	211.061	279.044	639.419	0	-51.7186	-156.339	-722.395	7418.72	-17415.7	3997.15	275.892	189.73	0	2.5935	0.0420862	104.104	561.684	-469.968	1092.91	-914	200	0	0.134961	1.51237	55.2944	639.174	-3240.76	1915.36	-311	200	0
518	0	-10.9467	151.796	-736.084	-21637.1	-15592.1	205.655	278.818	639.395	0	-52.5431	-157.118	-723.849	7636.41	-18013	4032.6	275.115	189.45	0	2.73688	0.0514827	103.513	616.295	-547.496	1141.35	-914	200	0	0.0743756	1.54989	55.4087	614.923	-3253.25	1911.18	-311	200	0	-65.2234	-8.67191	-1308.85	-575782	517666	21000.4	393.011	439.517	0
518	1	-11.1295	151.427	-735.98	-21612.4	-15762.1	198.473	278.584	639.365	0	-53.3707	-157.916	-725.528	7859.63	-18612.9	4067.78	274.346	189.167	0	2.90156	0.133549	103.453	702.328	-684.951	1188.63	-914	200	0	0.0202046	1.58151	55.4711	589.207	-3265.42	1906.19	-311	200	0
518	2	-11.2899	151.074	-735.988	-21585.7	-15941	190.335	278.341	639.329	0	-54.1968	-158.724	-727.457	8090.11	-19215.4	4102.16	273.586	188.879	0	3.06642	0.269228	103.851	802.487	-859.838	1218.73	-914	200	0	-0.0179656	1.60313	55.4569	565.39	-3276.1	1902.08	-311	200	0
518	3	-11.4292	150.746	-736.12	-21557.5	-16126.7	182.156	278.092	639.285	0	-55.0281	-159.552	-729.628	8328.87	-19820	4135.21	272.835	188.585	0	3.21326	0.431898	104.48	892.014	-1047.64	1226.53	-914	200	0	-0.0304866	1.61468	55.3401	548.266	-3283.57	1899.9	-311	200	0
518	4	-11.5589	150.44	-736.365	-21530.1	-16313.4	174.819	277.846	639.238	0	-55.8794	-160.418	-731.998	8575.98	-20427.8	4166.81	272.093	188.284	0	3.32774	0.590456	105.17	957.615	-1230.1	1215.21	-914	200	0	-0.00945982	1.61568	55.1097	542.822	-3287.44	1899.69	-311	200	0
518	5	-11.6967	150.147	-736.701	-21506.8	-16494.8	168.702	277.61	639.193	0	-56.7681	-161.344	-734.502	8830.56	-21041.6	4197.29	271.353	187.977	0	3.41043	0.723374	105.861	1008.01	-1388.12	1190.34	-914	200	0	0.044833	1.60029	54.7784	551.651	-3288.49	1901.13	-311	200	0
518	6	-11.8625	149.851	-737.071	-21489.7	-16666.5	163.512	277.388	639.156	0	-57.7104	-162.344	-737.052	9090.76	-21663	4227.17	270.609	187.666	0	3.47699	0.818511	106.486	1058.81	-1499.23	1156.81	-914	200	0	0.120844	1.56398	54.3744	573.778	-3287.65	1904.34	-311	200	0
518	7	-12.0748	149.537	-737.396	-21479.2	-16827.5	158.564	277.18	639.128	0	-58.7192	-163.429	-739.556	9353.55	-22291.7	4257.18	269.858	187.352	0	3.53954	0.867552	106.965	1116.11	-1547.27	1117.88	-914	200	0	0.201525	1.51074	53.9299	606.016	-3286.34	1909.64	-311	200	0
518	8	-12.3451	149.194	-737.61	-21473.8	-16978.6	153.248	276.982	639.113	0	-59.8015	-164.6	-741.949	9615.44	-22926.3	4288.65	269.1	187.04	0	3.58465	0.871357	107.289	1175.1	-1527.71	1074.85	-914	200	0	0.272776	1.44973	53.4861	644.711	-3286.94	1916.4	-311	200	0
518	9	-12.6722	148.823	-737.707	-21471.3	-17122	147.374	276.79	639.105	0	-60.9564	-165.842	-744.227	9873.85	-23567	4323.3	268.334	186.733	0	3.56808	0.845542	107.494	1224.14	-1447.97	1029.23	-914	200	0	0.325889	1.39147	53.096	685.623	-3290.56	1922.64	-311	200	0
519	0	-13.0385	148.439	-737.76	-21469.8	-17261	141.154	276.603	639.101	0	-62.1694	-167.124	-746.451	10128.2	-24213.8	4362.52	267.561	186.432	0	3.44327	0.813237	107.567	1253.02	-1328.02	984.895	-914	200	0	0.355865	1.3476	52.807	723.735	-3295.07	1926.18	-311	200	0	-79.4449	-23.0032	-1337.69	-580401	517748	20779.3	384.091	432.975	0
519	1	-13.4146	148.067	-737.888	-21467.6	-17399	135.017	276.421	639.093	0	-63.4133	-168.404	-748.716	10380	-24864.4	4406.91	266.791	186.136	0	3.19842	0.791296	107.406	1261.61	-1191.71	946.713	-914	200	0	0.361012	1.32607	52.6445	755.49	-3296.16	1925.8	-311	200	0
519	2	-13.7748	147.727	-738.195	-21463.7	-17539.3	129.428	276.24	639.076	0	-64.6591	-169.645	-751.096	10631.1	-25514.1	4456.23	266.031	185.846	0	2.86704	0.78583	106.904	1257.94	-1056.2	917.088	-914	200	0	0.341848	1.32827	52.6109	780.853	-3290.02	1921.49	-311	200	0
519	3	-14.1117	147.425	-738.708	-21457.8	-17685.1	124.651	276.059	639.048	0	-65.888	-170.835	-753.612	10882.1	-26158.2	4509.84	265.29	185.56	0	2.51757	0.794063	106.118	1250.93	-933.526	894.969	-914	200	0	0.299774	1.35365	52.6938	801.815	-3275.55	1913.94	-311	200	0
519	4	-14.4376	147.159	-739.386	-21451.1	-17839.1	120.545	275.873	639.012	0	-67.0948	-171.977	-756.227	11132.7	-26794	4567.14	264.569	185.279	0	2.23024	0.805838	105.333	1247.14	-834.724	879.76	-914	200	0	0.239539	1.40115	52.8764	819.543	-3254.56	1904.39	-311	200	0
519	5	-14.7751	146.921	-740.149	-21445	-18001.7	116.756	275.678	638.974	0	-68.2853	-173.081	-758.876	11383	-27422.6	4627.28	263.864	185	0	2.06413	0.810513	104.875	1248.49	-766.856	873.756	-914	200	0	0.170748	1.46477	53.1361	833.185	-3229.72	1894.91	-311	200	0
519	6	-15.1463	146.699	-740.915	-21440.3	-18171.5	113.095	275.474	638.938	0	-69.4685	-174.155	-761.494	11634.6	-28046.3	4689.03	263.169	184.721	0	2.03056	0.802427	104.875	1246.39	-729.191	879.237	-914	200	0	0.105582	1.53254	53.4395	840.632	-3203.8	1887.85	-311	200	0
519	7	-15.5662	146.478	-741.622	-21437.8	-18345.4	109.563	275.263	638.907	0	-70.647	-175.197	-764.03	11889.2	-28666.8	4752.1	262.48	184.439	0	2.08414	0.778847	105.235	1222.96	-710.809	896.65	-914	200	0	0.0562731	1.59159	53.7553	840.549	-3179.89	1884.61	-311	200	0
519	8	-16.0413	146.248	-742.232	-21437.7	-18520.4	106.022	275.048	638.883	0	-71.8142	-176.198	-766.462	12148.4	-29285.9	4818.19	261.791	184.15	0	2.14655	0.736702	105.747	1164.9	-690.286	926.243	-914	200	0	0.031703	1.63273	54.0669	833.511	-3160.87	1885.6	-311	200	0
519	9	-16.5688	146.007	-742.748	-21440	-18693.4	101.839	274.832	638.866	0	-72.9561	-177.141	-768.803	12411.8	-29904.9	4890.01	261.102	183.856	0	2.15825	0.672526	106.164	1073.86	-646.886	967.668	-914	200	0	0.0339634	1.65023	54.3717	820.914	-3149.16	1891.07	-311	200	0
520	0	-17.1358	145.762	-743.21	-21444.8	-18862.2	96.0235	274.621	638.854	0	-74.0568	-178.003	-771.109	12677.3	-30524.1	4969.87	260.415	183.56	0	2.10888	0.590661	106.259	964.672	-576.056	1016.64	-914	200	0	0.0583077	1.6414	54.6678	803.622	-3146.84	1900.98	-311	200	0	-95.3087	-33.1122	-1368.52	-587056	519997	23833	376.526	427.731	0
520	1	-17.7234	145.523	-743.682	-21451.1	-19025.5	88.0391	274.417	638.844	0	-75.1038	-178.757	-773.45	12941.2	-31143.5	5059.06	259.734	183.268	0	2.02488	0.509155	105.888	856.988	-488.03	1064.04	-914	200	0	0.0953968	1.60947	54.9442	781.517	-3155.25	1914.6	-311	200	0
520	2	-18.316	145.297	-744.214	-21457.4	-19182.9	78.412	274.224	638.832	0	-76.0946	-179.387	-775.877	13199.4	-31762.7	5157.73	259.062	182.988	0	1.94663	0.448737	105.019	763.53	-395.565	1099.01	-914	200	0	0.134179	1.56435	55.1906	754.019	-3173.5	1930.61	-311	200	0
520	3	-18.9079	145.082	-744.833	-21462.5	-19335	68.3853	274.041	638.815	0	-77.0356	-179.89	-778.398	13448	-32378.7	5264.88	258.403	182.723	0	1.91196	0.420471	103.748	684.99	-309.925	1112.88	-914	200	0	0.166243	1.5185	55.4042	722.019	-3197.06	1947.28	-311	200	0
520	4	-19.5021	144.87	-745.536	-21465.9	-19483	59.1333	273.867	638.793	0	-77.9376	-180.274	-780.985	13684.3	-32987.5	5378.81	257.762	182.478	0	1.94159	0.425536	102.31	619.368	-243.077	1102.56	-914	200	0	0.189673	1.48241	55.5821	689.001	-3219.77	1962.31	-311	200	0
520	5	-20.1076	144.646	-746.293	-21468	-19628.6	51.3469	273.699	638.766	0	-78.8129	-180.555	-783.602	13907	-33585.8	5497.42	257.139	182.253	0	2.03004	0.457614	101.047	573.156	-208.241	1071.54	-914	200	0	0.207385	1.46284	55.7171	659.205	-3237.86	1973.24	-311	200	0
520	6	-20.7366	144.4	-747.049	-21469	-19773	45.0643	273.532	638.738	0	-79.6768	-180.759	-786.219	14115.8	-34172.1	5618.73	256.536	182.046	0	2.13987	0.50063	100.298	558.502	-218.839	1027.45	-914	200	0	0.220694	1.46245	55.7998	635.303	-3251.1	1978.4	-311	200	0
520	7	-21.4004	144.126	-747.757	-21469.4	-19916.2	39.6115	273.365	638.712	0	-80.5483	-180.911	-788.812	14311.4	-34746.5	5741.51	255.951	181.857	0	2.21376	0.528241	100.25	580.316	-282.012	978.577	-914	200	0	0.227361	1.48071	55.8238	618.244	-3261.36	1977.67	-311	200	0
520	8	-22.1053	143.823	-748.404	-21469.9	-20057.6	33.9539	273.2	638.688	0	-81.4501	-181.032	-791.358	14496.2	-35310.4	5865.23	255.38	181.682	0	2.21062	0.518772	100.885	630.212	-387.457	931.676	-914	200	0	0.226427	1.51485	55.7869	607.604	-3271.67	1972.19	-311	200	0
520	9	-22.8516	143.498	-749.02	-21471.4	-20197	27.1554	273.035	638.666	0	-82.4047	-181.137	-793.847	14674.6	-35866.1	5989.69	254.82	181.515	0	2.12367	0.471251	102.034	693.01	-507.938	892.756	-914	200	0	0.218516	1.55746	55.6834	600.485	-3285.19	1963.51	-311	200	0
521	0	-23.6316	143.163	-749.675	-21474.8	-20334.8	18.4967	272.875	638.646	0	-83.4275	-181.233	-796.293	14851.1	-36417.3	6114.79	254.266	181.35	0	1.97007	0.396287	103.45	756.011	-614.824	867.183	-914	200	0	0.201144	1.59491	55.499	591.545	-3303.17	1953.23	-311	200	0	-114.835	-37.8791	-1403	-596437	522802	30930.4	368.636	423.752	0
521	1	-24.4337	142.834	-750.46	-21481.2	-20472	7.48193	272.721	638.624	0	-84.525	-181.324	-798.74	15029.2	-36969.6	6240.62	253.715	181.184	0	1.78177	0.307623	104.851	811.435	-690.381	856.626	-914	200	0	0.171772	1.61431	55.2198	577.275	-3323.76	1942.71	-311	200	0
521	2	-25.249	142.525	-751.438	-21490.1	-20610.8	-6.01537	272.571	638.599	0	-85.6995	-181.413	-801.225	15210.7	-37527.6	6367.02	253.162	181.016	0	1.59748	0.235286	105.975	852.238	-731.421	858.774	-914	200	0	0.134112	1.61211	54.8572	560.356	-3342.61	1932.61	-311	200	0
521	3	-26.0764	142.24	-752.612	-21499.7	-20755.6	-21.672	272.422	638.567	0	-86.9522	-181.504	-803.755	15396.4	-38092.5	6493.1	252.607	180.844	0	1.45188	0.221939	106.704	869.351	-750.638	871.104	-914	200	0	0.0950765	1.59432	54.457	547.655	-3355.06	1922.4	-311	200	0
521	4	-26.9233	141.976	-753.935	-21508.1	-20910	-38.8881	272.266	638.528	0	-88.2823	-181.602	-806.309	15586.4	-38661.2	6617.32	252.052	180.669	0	1.37126	0.294375	107.133	856.252	-770.193	893.134	-914	200	0	0.0579669	1.57203	54.0706	544.095	-3358.63	1910.82	-311	200	0
521	5	-27.8043	141.724	-755.323	-21513.5	-21074.7	-57.0981	272.098	638.483	0	-89.6839	-181.713	-808.844	15780.4	-39228.2	6737.51	251.501	180.49	0	1.3682	0.444057	107.458	814.4	-805.289	925.189	-914	200	0	0.022067	1.55595	53.7275	549.838	-3353.31	1897.59	-311	200	0
521	6	-28.7399	141.469	-756.694	-21515.4	-21245.9	-75.7166	271.923	638.434	0	-91.1467	-181.842	-811.311	15976.7	-39789	6850.86	250.957	180.308	0	1.43603	0.627743	107.806	751.677	-854.387	966.332	-914	200	0	-0.0134275	1.54839	53.4327	562.138	-3341.44	1884.02	-311	200	0
521	7	-29.7519	141.196	-757.979	-21514.3	-21417.7	-93.6358	271.744	638.384	0	-92.6584	-181.995	-813.673	16172.5	-40341.1	6954.44	250.421	180.124	0	1.55393	0.785519	108.157	677.206	-907.349	1014.39	-914	200	0	-0.0479378	1.54086	53.1761	577.283	-3328.18	1871.67	-311	200	0
521	8	-30.8569	140.89	-759.143	-21511.5	-21586.8	-109.345	271.564	638.337	0	-94.2068	-182.18	-815.918	16365.8	-40884.1	7046.23	249.892	179.942	0	1.69145	0.86809	108.402	598.327	-956.027	1066.6	-914	200	0	-0.0814504	1.52326	52.9452	591.399	-3319.74	1861.57	-311	200	0
521	9	-32.0582	140.548	-760.183	-21508.4	-21755.1	-121.84	271.382	638.294	0	-95.7763	-182.401	-818.061	16555.5	-41419.1	7125.68	249.369	179.763	0	1.80807	0.859024	108.469	523.693	-993.088	1118.37	-914	200	0	-0.114634	1.4935	52.7362	601.857	-3319.61	1855.04	-311	200	0
522	0	-33.3428	140.179	-761.139	-21505.5	-21926.6	-130.972	271.192	638.254	0	-97.346	-182.648	-820.154	16741.8	-41947.7	7193.64	248.854	179.587	0	1.86297	0.777436	108.382	467.054	-1009.27	1162.82	-914	200	0	-0.145094	1.45561	52.5643	607.96	-3327.17	1854.16	-311	200	0	-141.608	-42.4356	-1438.2	-606909	528263	40577.6	362.529	420.513	0
522	1	-34.6839	139.802	-762.084	-21502.9	-22104.9	-137.076	270.994	638.216	0	-98.8923	-182.897	-822.276	16924.9	-42471.9	7251.5	248.348	179.417	0	1.83497	0.658074	108.207	439.896	-996.438	1193.44	-914	200	0	-0.166407	1.41186	52.4576	610.204	-3339.63	1860.62	-311	200	0
522	2	-36.0521	139.437	-763.099	-21500.4	-22290.7	-140.82	270.789	638.175	0	-100.393	-183.115	-824.494	17105.1	-42993	7300.58	247.855	179.254	0	1.73421	0.530695	107.975	440.977	-949.07	1207.8	-914	200	0	-0.173535	1.36226	52.4327	609.897	-3354.61	1874.21	-311	200	0
522	3	-37.4275	139.094	-764.238	-21498	-22482.8	-143.416	270.581	638.13	0	-101.833	-183.271	-826.834	17283.1	-43509.8	7342.47	247.378	179.097	0	1.59341	0.41432	107.68	458.331	-863.31	1207.53	-914	200	0	-0.168253	1.30993	52.4768	609.099	-3370.9	1892.37	-311	200	0
522	4	-38.8047	138.766	-765.511	-21496.1	-22678.9	-146.549	270.374	638.081	0	-103.205	-183.337	-829.27	17459.6	-44017.8	7379.39	246.92	178.946	0	1.4525	0.319062	107.292	478.843	-738.449	1194.3	-914	200	0	-0.15805	1.26263	52.5587	610.197	-3387.84	1911.18	-311	200	0
522	5	-40.1903	138.438	-766.89	-21495.3	-22875.9	-151.703	270.171	638.029	0	-104.512	-183.295	-831.742	17634.9	-44511.7	7413.83	246.484	178.798	0	1.34984	0.248498	106.766	491.3	-578.677	1168.11	-914	200	0	-0.14916	1.23233	52.6492	615.493	-3405.23	1926.99	-311	200	0
522	6	-41.5954	138.087	-768.321	-21496.1	-23071.4	-159.481	269.972	637.978	0	-105.77	-183.137	-834.159	17807	-44988.3	7448.2	246.068	178.653	0	1.31173	0.203631	106.056	482.888	-394.508	1130.52	-914	200	0	-0.140861	1.23342	52.7246	626.474	-3423.18	1937.62	-311	200	0
522	7	-43.0317	137.686	-769.733	-21499.3	-23263.7	-169.683	269.777	637.931	0	-106.999	-182.862	-836.433	17972.1	-45445	7484.82	245.668	178.513	0	1.34108	0.186423	105.112	443.031	-205.956	1085.1	-914	200	0	-0.126637	1.27592	52.7664	642.674	-3440.85	1942.86	-311	200	0
522	8	-44.5065	137.219	-771.066	-21505	-23452.5	-181.829	269.584	637.89	0	-108.216	-182.467	-838.499	18125.8	-45879.2	7525.68	245.284	178.383	0	1.42161	0.19712	103.99	376.612	-39.6585	1034.8	-914	200	0	-0.0996278	1.35998	52.7777	661.496	-3455.75	1944.23	-311	200	0
522	9	-46.0164	136.682	-772.299	-21512.1	-23639.6	-195.203	269.391	637.855	0	-109.423	-181.947	-840.325	18264.1	-46289.2	7572.36	244.915	178.265	0	1.54079	0.233079	102.951	308.491	83.3063	981.749	-914	200	0	-0.0576801	1.47667	52.7984	679.383	-3465.17	1944.15	-311	200	0
523	0	-47.5447	136.09	-773.456	-21518.2	-23829	-208.495	269.191	637.821	0	-110.611	-181.291	-841.914	18384.2	-46675.6	7626.51	244.56	178.164	0	1.70407	0.292861	102.344	270.09	152.978	928.667	-914	200	0	-0.00614166	1.61126	52.8899	693.013	-3467.72	1944.69	-311	200	0	-167.864	-41.0596	-1466.08	-616235	532051	52665.8	357.358	418.92	0
523	1	-49.0661	135.463	-774.589	-21521.3	-24023.9	-220.191	268.985	637.784	0	-111.764	-180.492	-843.303	18484.2	-47040.9	7689.81	244.218	178.081	0	1.9203	0.373033	102.398	282.438	162.67	879.24	-914	200	0	0.0441584	1.74636	53.0893	699.502	-3463.34	1946.74	-311	200	0
523	2	-50.5586	134.82	-775.743	-21519.9	-24224.4	-229.558	268.773	637.741	0	-112.873	-179.544	-844.536	18563.8	-47387.2	7761.93	243.89	178.019	0	2.17973	0.465879	103.14	347.739	104.418	837.766	-914	200	0	0.0834126	1.8643	53.3831	696.322	-3452.7	1949.93	-311	200	0
523	3	-52.0126	134.17	-776.925	-21513.1	-24427.5	-236.942	268.559	637.69	0	-113.94	-178.441	-845.641	18624.3	-47716	7838.86	243.574	177.976	0	2.45741	0.568182	104.416	448.804	-25.4632	808.051	-914	200	0	0.108536	1.94933	53.7254	681.957	-3437.91	1953.29	-311	200	0
523	4	-53.4324	133.51	-778.111	-21501.4	-24628.5	-243.143	268.348	637.633	0	-114.973	-177.19	-846.613	18667.8	-48029.1	7914.94	243.269	177.95	0	2.73936	0.67894	105.977	556.974	-220.461	791.097	-914	200	0	0.12375	1.99026	54.0652	656.964	-3422.34	1955.62	-311	200	0
523	5	-54.8342	132.831	-779.255	-21486.3	-24822.6	-248.515	268.146	637.573	0	-115.983	-175.814	-847.423	18696.6	-48328.4	7985.7	242.97	177.937	0	3.0297	0.782726	107.578	647.133	-460.952	784.117	-914	200	0	0.135465	1.98342	54.3535	624.701	-3408.16	1955.98	-311	200	0
523	6	-56.2421	132.122	-780.306	-21470.5	-25007.1	-252.489	267.952	637.516	0	-116.969	-174.339	-848.032	18712.5	-48614.5	8048.77	242.674	177.934	0	3.32577	0.851569	108.984	709.642	-714.227	783.305	-914	200	0	0.146722	1.9338	54.5443	591.235	-3395.16	1953.72	-311	200	0
523	7	-57.6799	131.375	-781.235	-21456.2	-25181.3	-253.991	267.767	637.465	0	-117.929	-172.79	-848.412	18716.9	-48887.5	8103.71	242.378	177.939	0	3.60456	0.867999	109.996	748.601	-940.79	786.697	-914	200	0	0.157396	1.85193	54.6049	563.277	-3383.35	1948.58	-311	200	0
523	8	-59.1603	130.593	-782.049	-21444.7	-25346.4	-252.371	267.59	637.421	0	-118.846	-171.179	-848.566	18711.6	-49147.1	8151.05	242.082	177.949	0	3.83797	0.836932	110.527	770.459	-1107.49	794.671	-914	200	0	0.168119	1.74958	54.5355	544.814	-3374.45	1940.82	-311	200	0
523	9	-60.68	129.788	-782.791	-21435.4	-25504.7	-247.785	267.418	637.383	0	-119.7	-169.505	-848.522	18697.6	-49392.6	8191	241.79	177.965	0	4.00509	0.778455	110.603	777.597	-1201.48	810.267	-914	200	0	0.181203	1.6392	54.3752	536.375	-3369.07	1931.36	-311	200	0
524	0	-62.2213	128.976	-783.531	-21426.8	-25659.2	-241.017	267.252	637.346	0	-120.471	-167.766	-848.323	18676.1	-49622.7	8223.16	241.505	177.985	0	4.09053	0.717329	110.309	769.528	-1233.14	838.65	-914	200	0	0.197266	1.53419	54.1806	537.141	-3364.12	1921.44	-311	200	0	-188.237	-31.202	-1470.55	-620361	532834	65695.6	356.08	420.763	0
524	1	-63.7618	128.175	-784.345	-21416.8	-25811.6	-233.253	267.091	637.305	0	-121.143	-165.963	-847.998	18648.2	-49836.6	8246.77	241.23	178.009	0	4.08299	0.672934	109.768	744.21	-1224.73	884.13	-914	200	0	0.213369	1.44609	53.9917	545.821	-3355.25	1912.35	-311	200	0
524	2	-65.2864	127.398	-785.285	-21403.7	-25962.9	-225.703	266.938	637.256	0	-121.713	-164.094	-847.544	18614.8	-50033.2	8260.78	240.967	178.037	0	3.97585	0.651399	109.13	701.461	-1197.95	946.715	-914	200	0	0.226045	1.38152	53.8204	560.358	-3340.49	1905.47	-311	200	0
524	3	-66.7937	126.65	-786.352	-21387.4	-26114.4	-219.131	266.79	637.198	0	-122.192	-162.167	-846.918	18576.6	-50211.2	8264.14	240.713	178.066	0	3.76945	0.647947	108.506	649.91	-1168.82	1020.88	-914	200	0	0.232899	1.34178	53.669	578.536	-3320.75	1902.17	-311	200	0
524	4	-68.2929	125.93	-787.498	-21369.2	-26267.7	-213.653	266.644	637.135	0	-122.596	-160.191	-846.061	18534.3	-50369	8256.29	240.466	178.093	0	3.4736	0.651708	107.882	604.465	-1146.58	1097.2	-914	200	0	0.230689	1.32318	53.5447	598.441	-3299.16	1903.4	-311	200	0
524	5	-69.7975	125.23	-788.648	-21349.8	-26424.1	-208.822	266.494	637.071	0	-122.946	-158.182	-844.908	18488.3	-50505.9	8237.5	240.223	178.118	0	3.10611	0.650192	107.088	574.517	-1137.08	1165.97	-914	200	0	0.218951	1.3176	53.4536	618.294	-3280.6	1909.12	-311	200	0
524	6	-71.3232	124.537	-789.718	-21330	-26583.3	-203.87	266.338	637.01	0	-123.254	-156.158	-843.39	18438.8	-50622.2	8209.26	239.978	178.137	0	2.69701	0.646308	105.934	561.037	-1145.59	1220.69	-914	200	0	0.206297	1.31652	53.4058	636.684	-3269.91	1918.02	-311	200	0
524	7	-72.8857	123.827	-790.63	-21310.8	-26743.5	-198.23	266.174	636.954	0	-123.528	-154.136	-841.439	18385.9	-50718.7	8174.36	239.724	178.149	0	2.29092	0.668124	104.433	563.188	-1172.91	1258.28	-914	200	0	0.206569	1.31584	53.4246	653.642	-3270.4	1927.79	-311	200	0
524	8	-74.4958	123.082	-791.324	-21293.7	-26902.3	-191.914	266.003	636.909	0	-123.769	-152.123	-838.996	18328.6	-50795.4	8136.33	239.457	178.154	0	1.93207	0.741681	102.853	581.444	-1213.77	1276.59	-914	200	0	0.228114	1.31556	53.5278	671.446	-3283.88	1935.79	-311	200	0
524	9	-76.1526	122.288	-791.784	-21279	-27057.7	-185.242	265.827	636.875	0	-123.969	-150.117	-836.025	18265.8	-50850.7	8098.06	239.176	178.152	0	1.6514	0.857821	101.535	612.398	-1259.39	1273.29	-914	200	0	0.268352	1.3175	53.7023	693.275	-3309.15	1940.05	-311	200	0
525	0	-77.8392	121.447	-792.038	-21265	-27209.2	-178.294	265.647	636.849	0	-124.108	-148.102	-832.522	18196.1	-50882.3	8060.43	238.882	178.143	0	1.46417	0.977625	100.67	643.309	-1296.29	1246.33	-914	200	0	0.317634	1.32497	53.9087	719.926	-3340.82	1940.24	-311	200	0	-205.553	-18.8302	-1443.77	-616512	517631	79485.1	351.627	426.327	0
525	1	-79.5255	120.572	-792.151	-21249	-27359.1	-170.742	265.462	636.824	0	-124.155	-146.054	-828.507	18118.5	-50886.9	8021.87	238.58	178.131	0	1.36236	1.06145	100.235	659.911	-1307.76	1194.58	-914	200	0	0.366968	1.34056	54.0996	748.003	-3371.83	1937.63	-311	200	0
525	2	-81.1816	119.68	-792.178	-21229.3	-27510.6	-162.046	265.272	636.799	0	-124.085	-143.948	-823.998	18031.6	-50861.6	7979.32	238.275	178.117	0	1.31574	1.08781	100.108	659.143	-1278.64	1120.95	-914	200	0	0.41006	1.36271	54.2253	771.727	-3395.96	1933.86	-311	200	0
525	3	-82.7888	118.78	-792.146	-21205.6	-27666.1	-151.464	265.075	636.77	0	-123.878	-141.767	-818.988	17933.4	-50803.9	7929.31	237.967	178.103	0	1.29551	1.05402	100.189	645.674	-1196.65	1035.31	-914	200	0	0.440031	1.38654	54.2441	785.982	-3408.78	1929.85	-311	200	0
525	4	-84.3435	117.873	-792.038	-21177.5	-27825.7	-137.846	264.868	636.738	0	-123.517	-139.501	-813.449	17821.3	-50710.2	7868.93	237.66	178.092	0	1.29661	0.965927	100.432	620.146	-1058.34	951.331	-914	200	0	0.449778	1.40719	54.1473	788.455	-3408.78	1925.85	-311	200	0
525	5	-85.8519	116.954	-791.816	-21144.4	-27986.5	-119.93	264.655	636.704	0	-122.988	-137.148	-807.353	17694.3	-50576	7796.61	237.356	178.084	0	1.33397	0.829265	100.798	578.153	-877.649	880.072	-914	200	0	0.43562	1.42023	53.9639	780.847	-3398.21	1922.33	-311	200	0
525	6	-87.3248	116.016	-791.432	-21106.4	-28143.6	-97.1448	264.44	636.669	0	-122.283	-134.72	-800.683	17553.3	-50399.4	7712.33	237.054	178.077	0	1.41899	0.648217	101.232	516.675	-681.384	828.345	-914	200	0	0.397629	1.42151	53.7348	768.439	-3382.28	1920.52	-311	200	0
525	7	-88.7727	115.049	-790.849	-21064.7	-28291.6	-69.912	264.226	636.636	0	-121.396	-132.226	-793.442	17400.5	-50181.9	7616.83	236.754	178.07	0	1.5461	0.428159	101.663	439.846	-497.459	800.515	-914	200	0	0.338267	1.41028	53.4915	757.767	-3366.67	1921.46	-311	200	0
525	8	-90.2018	114.047	-790.05	-21020.9	-28425.9	-39.1425	264.02	636.607	0	-120.325	-129.674	-785.649	17239.6	-49926.2	7510.81	236.452	178.057	0	1.70637	0.184752	102.04	359.313	-350.316	798.447	-914	200	0	0.263604	1.3915	53.2547	753.556	-3354.34	1924.73	-311	200	0
525	9	-91.6096	113.016	-789.043	-20976	-28542.4	-5.62336	263.827	636.584	0	-119.064	-127.062	-777.342	17073.5	-49634.5	7395.09	236.148	178.036	0	1.89824	-0.0437236	102.39	285.969	-259.76	821.11	-914	200	0	0.182718	1.37413	53.0385	756.502	-3344.18	1928.48	-311	200	0
526	0	-92.9831	111.97	-787.859	-20930.1	-28639.2	30.2308	263.649	636.566	0	-117.608	-124.385	-768.577	16904.3	-49307.5	7270.65	235.846	178.006	0	2.10447	-0.201176	102.838	222.818	-234.716	865.762	-914	200	0	0.102555	1.36746	52.8483	763.238	-3333.49	1931.04	-311	200	0	-204.306	-1.93249	-1345.96	-592680	490511	88996.1	357.076	440.205	0
526	1	-94.3035	110.932	-786.546	-20884	-28718	68.2589	263.488	636.552	0	-115.951	-121.631	-759.41	16732.8	-48946.1	7138.63	235.547	177.966	0	2.27614	-0.241128	103.532	166.493	-266.723	927.651	-914	200	0	0.0257085	1.37742	52.6812	768.446	-3321.51	1931.83	-311	200	0
526	2	-95.5587	109.917	-785.14	-20838.9	-28783.4	108.369	263.34	636.542	0	-114.089	-118.792	-749.858	16557.4	-48550.9	7000.13	235.253	177.919	0	2.36734	-0.156098	104.484	112.947	-336.742	998.369	-914	200	0	-0.045767	1.40374	52.5337	767.786	-3309.44	1930.84	-311	200	0
526	3	-96.7509	108.927	-783.631	-20795.4	-28839.3	150.486	263.198	636.537	0	-112.028	-115.867	-739.899	16375.5	-48121.1	6856.27	234.963	177.868	0	2.37253	0.0134914	105.52	64.1383	-430.396	1067.75	-914	200	0	-0.106445	1.43962	52.4171	759.393	-3298.48	1928.09	-311	200	0
526	4	-97.8952	107.951	-781.965	-20752.4	-28887.7	194.569	263.058	636.539	0	-109.777	-112.869	-729.482	16183.9	-47653.7	6708.48	234.675	177.814	0	2.31078	0.199404	106.381	30.5517	-540.364	1129.01	-914	200	0	-0.148627	1.47441	52.3603	743.276	-3288.88	1923.33	-311	200	0
526	5	-99.0133	106.975	-780.061	-20707.8	-28928.9	240.733	262.915	636.547	0	-107.351	-109.822	-718.553	15980.6	-47144.4	6558.6	234.39	177.76	0	2.19199	0.338538	106.869	23.4123	-657.945	1179.57	-914	200	0	-0.167404	1.49869	52.3888	721	-3280.31	1916.21	-311	200	0
526	6	-100.128	105.979	-777.829	-20659.4	-28962.7	289.412	262.765	636.56	0	-104.765	-106.752	-707.056	15763.5	-46588.2	6408.47	234.11	177.705	0	2.02108	0.397269	106.909	43.7063	-772.243	1215.82	-914	200	0	-0.163248	1.50858	52.5051	695.516	-3272.73	1907.21	-311	200	0
526	7	-101.259	104.945	-775.193	-20606.5	-28988.5	341.332	262.605	636.582	0	-102.03	-103.679	-694.934	15531.7	-45980.1	6258.97	233.835	177.65	0	1.81981	0.375405	106.542	82.4364	-878.878	1232.45	-914	200	0	-0.141013	1.50668	52.6979	669.734	-3266.77	1898.27	-311	200	0
526	8	-102.413	103.858	-772.109	-20550.1	-29007	397.297	262.432	636.616	0	-99.1516	-100.613	-682.15	15285.4	-45316.4	6109.69	233.568	177.592	0	1.62866	0.290528	105.869	132.436	-984.363	1229.67	-914	200	0	-0.108747	1.49925	52.9592	645.896	-3263.42	1891.72	-311	200	0
526	9	-103.581	102.717	-768.586	-20491.4	-29019.6	457.848	262.243	636.661	0	-96.1293	-97.5522	-668.704	15026.4	-44595.9	5959.58	233.31	177.529	0	1.48858	0.161805	105.052	195.555	-1095.68	1215.23	-914	200	0	-0.0748131	1.49222	53.2801	626.382	-3262.94	1888.73	-311	200	0
527	0	-104.732	101.54	-764.706	-20430.5	-29028	522.87	262.04	636.717	0	-92.9536	-94.485	-654.651	14758.4	-43820.1	5807.56	233.063	177.456	0	1.41225	0.0073935	104.306	276.793	-1207.14	1197.05	-914	200	0	-0.0441265	1.48922	53.635	613.997	-3263.72	1888.78	-311	200	0	-183.207	17.6546	-1167.7	-543312	448700	93948.4	376.674	465.932	0
527	1	-105.822	100.354	-760.586	-20366	-29034.3	591.362	261.826	636.777	0	-89.6118	-91.393	-640.08	14484.6	-42992.4	5652.41	232.833	177.371	0	1.36978	-0.1493	103.838	375.596	-1301.41	1179.19	-914	200	0	-0.0172869	1.49244	53.9732	611.669	-3264.08	1890.49	-311	200	0
527	2	-106.816	99.1797	-756.323	-20296.6	-29040.4	661.75	261.603	636.836	0	-86.0966	-88.2634	-625.061	14206.5	-42116.3	5492.78	232.621	177.272	0	1.31021	-0.277247	103.787	484.123	-1358.71	1163.68	-914	200	0	0.00778044	1.50344	54.2329	621.619	-3264.59	1892.87	-311	200	0
527	3	-107.694	98.0162	-751.95	-20221.4	-29045.7	732.464	261.373	636.892	0	-82.4114	-85.097	-609.627	13924.4	-41195	5327.9	232.426	177.159	0	1.2005	-0.343659	104.203	590.609	-1364.5	1150.75	-914	200	0	0.0343829	1.52284	54.3722	643.494	-3267.37	1895.58	-311	200	0
527	4	-108.453	96.8469	-747.443	-20140.7	-29046.5	802.212	261.139	636.946	0	-78.5693	-81.9068	-593.779	13638	-40230.8	5158.23	232.246	177.032	0	1.04958	-0.319688	105.084	682.968	-1314.08	1138.23	-914	200	0	0.0658732	1.54925	54.3765	672.97	-3274.09	1898.47	-311	200	0
527	5	-109.103	95.6505	-742.739	-20055.6	-29037	870.458	260.906	637.002	0	-74.5927	-78.7129	-577.506	13346.5	-39224.9	4985.63	232.079	176.889	0	0.900487	-0.18641	106.381	749.065	-1211.43	1123.1	-914	200	0	0.102045	1.57683	54.2394	702.605	-3284.17	1901.34	-311	200	0
527	6	-109.659	94.4113	-737.754	-19966.6	-29010.8	937.858	260.677	637.064	0	-70.5127	-75.539	-560.792	13049.2	-38179.2	4813	231.919	176.731	0	0.80366	0.0545216	107.929	776.072	-1069.07	1103.26	-914	200	0	0.136021	1.59446	53.9579	724.474	-3293.9	1903.89	-311	200	0
527	7	-110.138	93.1182	-732.392	-19874	-28962.2	1005.49	260.455	637.136	0	-66.3659	-72.4057	-543.62	12745.7	-37098.6	4643.52	231.756	176.554	0	0.796615	0.380233	109.423	757.639	-913.71	1078.84	-914	200	0	0.156785	1.59158	53.5526	733.133	-3298.07	1905.5	-311	200	0
527	8	-110.55	91.7635	-726.566	-19777.1	-28887.9	1073.8	260.241	637.22	0	-62.184	-69.3247	-525.997	12436.5	-35989.4	4479.75	231.579	176.356	0	0.893283	0.75963	110.497	704.01	-783.071	1052.64	-914	200	0	0.154854	1.56552	53.08	727.688	-3293.64	1905.25	-311	200	0
527	9	-110.886	90.3483	-720.222	-19674.4	-28787.9	1142.64	260.029	637.317	0	-57.9852	-66.2961	-507.961	12122.6	-34856.8	4323.09	231.379	176.135	0	1.07678	1.15976	110.86	637.742	-708.581	1029.11	-914	200	0	0.125796	1.52052	52.6271	712.238	-3281.99	1902.72	-311	200	0
528	0	-111.125	88.8882	-713.37	-19564	-28663.5	1211.76	259.82	637.425	0	-53.7715	-63.3073	-489.587	11804.5	-33703.8	4173.83	231.159	175.889	0	1.30298	1.54247	110.428	576.646	-700.96	1012.52	-914	200	0	0.0707202	1.46151	52.2911	694.066	-3267.52	1898.73	-311	200	0	-142.729	34.0092	-920.023	-467094	384992	90441.3	410.944	509.374	0
528	1	-111.235	87.4083	-706.074	-19444.3	-28516.4	1280.7	259.613	637.539	0	-49.5348	-60.3405	-470.967	11482.9	-32532.8	4031.64	230.923	175.619	0	1.52799	1.86256	109.348	523.8	-748.632	1004.75	-914	200	0	-0.00364813	1.39472	52.1497	680.338	-3254.44	1895.28	-311	200	0
528	2	-111.188	85.9292	-698.403	-19314.2	-28348.8	1348.74	259.409	637.655	0	-45.2664	-57.3837	-452.182	11158.1	-31346	3896.62	230.678	175.324	0	1.74051	2.06878	107.877	472.004	-823.349	1004.81	-914	200	0	-0.0849909	1.33329	52.2319	675.891	-3245.84	1894.91	-311	200	0
528	3	-110.965	84.4565	-690.388	-19172.8	-28161.4	1415.1	259.209	637.771	0	-40.9653	-54.4345	-433.273	10830.1	-30145.1	3769.81	230.425	175.004	0	1.95675	2.1116	106.236	413.774	-889.065	1010.91	-914	200	0	-0.157636	1.29484	52.5094	682.587	-3244.69	1899.69	-311	200	0
528	4	-110.557	82.9835	-682.03	-19019.6	-27952.3	1479.18	259.016	637.887	0	-36.6398	-51.4933	-414.248	10498.3	-28931.7	3652.4	230.159	174.657	0	2.18698	1.96588	104.559	348.694	-916.995	1022.05	-914	200	0	-0.207797	1.29237	52.9056	698.736	-3253.31	1910.33	-311	200	0
528	5	-109.961	81.4983	-673.304	-18855.3	-27718.8	1540.14	258.832	638.004	0	-32.3068	-48.5578	-395.101	10161.9	-27707.4	3544.25	229.873	174.28	0	2.42063	1.65295	102.939	286.123	-903.367	1037.96	-914	200	0	-0.229058	1.32776	53.315	719.656	-3271.63	1926.14	-311	200	0
528	6	-109.178	79.9885	-664.169	-18681.7	-27460	1596.57	258.655	638.128	0	-27.991	-45.6239	-375.829	9821.02	-26473.5	3443.13	229.56	173.868	0	2.63672	1.24013	101.431	241.543	-871.057	1059.31	-914	200	0	-0.223196	1.39071	53.6421	740.814	-3296.74	1945.65	-311	200	0
528	7	-108.21	78.4445	-654.58	-18501.6	-27177.3	1647.21	258.481	638.265	0	-23.7209	-42.6862	-356.446	9475.65	-25231.5	3345.45	229.214	173.416	0	2.81306	0.820674	100.041	228.002	-849.188	1087.02	-914	200	0	-0.196118	1.46322	53.8435	760.113	-3323.68	1967.07	-311	200	0
528	8	-107.06	76.8609	-644.508	-18317.7	-26871.7	1691.64	258.307	638.421	0	-19.5262	-39.739	-336.998	9125.2	-23982.8	3247.63	228.834	172.922	0	2.92374	0.479228	98.8322	249.457	-857.108	1119.5	-914	200	0	-0.154194	1.52729	53.9276	776.869	-3347.03	1988.34	-311	200	0
528	9	-105.722	75.2371	-633.948	-18131.2	-26543.1	1729.91	258.13	638.601	0	-15.4348	-36.7771	-317.568	8768.36	-22728.9	3146.9	228.428	172.389	0	2.94694	0.256541	98.0165	298.821	-905.997	1150.4	-914	200	0	-0.103999	1.57015	53.9254	790.392	-3363.44	2007.42	-311	200	0
529	0	-104.183	73.5787	-622.934	-17941	-26191.3	1761.57	257.955	638.801	0	-11.4668	-33.798	-298.279	8403.98	-21472.2	3041.31	228.013	171.825	0	2.88617	0.145893	97.8237	363.938	-998.503	1170.16	-914	200	0	-0.0527836	1.58543	53.8761	799.895	-3372.68	2022.32	-311	200	0	-87.4037	47.0028	-627.384	-364295	305328	75236.5	479.813	584.081	0
529	1	-102.421	71.8951	-611.512	-17743.4	-25816	1785.45	257.783	639.016	0	-7.63496	-30.8025	-279.272	8031.26	-20214.9	2929.57	227.616	171.242	0	2.76445	0.122305	98.3279	439.132	-1122.8	1171.27	-914	200	0	-0.00831357	1.57314	53.8236	804.778	-3376.17	2031.24	-311	200	0
529	2	-100.418	70.1882	-599.704	-17534.3	-25416.5	1800.25	257.618	639.238	0	-3.9502	-27.795	-260.661	7648.75	-18957.8	2810.85	227.27	170.656	0	2.59543	0.165477	99.4528	526.254	-1255.13	1152.94	-914	200	0	0.0208456	1.53837	53.8063	804.619	-3375.98	2033.01	-311	200	0
529	3	-98.1668	68.4454	-587.478	-17310.4	-24993.9	1804.88	257.456	639.466	0	-0.425042	-24.7849	-242.508	7254.37	-17700.3	2684.6	227.012	170.086	0	2.37776	0.256024	101.084	626.716	-1369.97	1121.32	-914	200	0	0.0260506	1.48815	53.856	799.152	-3374.87	2027.62	-311	200	0
529	4	-95.6707	66.643	-574.765	-17068.4	-24551.2	1798.5	257.285	639.696	0	2.9287	-21.7895	-224.827	6847.47	-16443.2	2550.46	226.863	169.543	0	2.11133	0.368323	103.091	741.044	-1450.38	1086.49	-914	200	0	0.00132543	1.4286	54.0001	788.705	-3374.88	2016.38	-311	200	0
529	5	-92.9355	64.7545	-561.488	-16805.8	-24092.3	1780.54	257.092	639.931	0	6.10143	-18.8355	-207.591	6430.06	-15189.5	2408.21	226.83	169.025	0	1.81589	0.478714	105.255	869.597	-1493.2	1057.8	-914	200	0	-0.0525202	1.36493	54.2487	774.318	-3375.07	2001.79	-311	200	0
529	6	-89.9668	62.7549	-547.591	-16521.2	-23619.1	1750.94	256.867	640.171	0	9.08335	-15.9561	-190.752	6005.08	-13943.7	2258.03	226.901	168.519	0	1.53633	0.570195	107.283	1004.31	-1504.58	1040.38	-914	200	0	-0.125418	1.30306	54.5813	757.657	-3371.75	1987.09	-311	200	0
529	7	-86.772	60.6232	-533.036	-16213.4	-23130.7	1710.3	256.606	640.417	0	11.859	-13.188	-174.261	5574.49	-12710.4	2100.62	227.061	168.011	0	1.3166	0.631691	108.95	1124.13	-1487.92	1036.3	-914	200	0	-0.201278	1.24917	54.9579	741.591	-3362.85	1975.23	-311	200	0
529	8	-83.3655	58.3436	-517.803	-15881.7	-22623.7	1659.88	256.308	640.671	0	14.4028	-10.5685	-158.098	5139.25	-11493.8	1936.99	227.299	167.493	0	1.16969	0.669514	110.177	1204.05	-1437.13	1047.44	-914	200	0	-0.265433	1.20717	55.3438	729.83	-3351.03	1967.95	-311	200	0
529	9	-79.7646	55.9108	-501.903	-15525	-22094.7	1601.64	255.978	640.932	0	16.6783	-8.13166	-142.278	4700.53	-10298.6	1768.15	227.617	166.962	0	1.07994	0.704964	110.985	1226.12	-1344.96	1074.13	-914	200	0	-0.309345	1.17737	55.7116	724.627	-3341	1966.06	-311	200	0
530	0	-75.9804	53.3347	-485.397	-15142.4	-21540.9	1537.61	255.622	641.196	0	18.6377	-5.90401	-126.868	4260.45	-9131.46	1595.16	228.024	166.418	0	1.02212	0.744585	111.485	1182.06	-1216.31	1110.89	-914	200	0	-0.327873	1.1587	56.0208	725.326	-3335.27	1969.77	-311	200	0	-36.8565	42.4327	-308.594	-234897	234756	46864.2	754.794	767.46	0
530	1	-72.0187	50.6397	-468.389	-14732.6	-20960.3	1468.81	255.25	641.454	0	20.2196	-3.90225	-111.97	3822.17	-8002.28	1419.08	228.532	165.864	0	0.971941	0.768506	111.85	1072.73	-1068.61	1145.14	-914	200	0	-0.315051	1.15298	56.2142	729.493	-3333.02	1978.55	-311	200	0
530	2	-67.8935	47.8531	-450.981	-14294.3	-20351.5	1394.99	254.873	641.696	0	21.3464	-2.13607	-97.6975	3389.04	-6921.74	1240.8	229.151	165.311	0	0.90938	0.753606	112.195	908.554	-919.755	1162.82	-914	200	0	-0.265462	1.16616	56.2335	734.598	-3330.27	1991.15	-311	200	0
530	3	-63.6362	44.9954	-433.242	-13826.8	-19713	1315.65	254.499	641.915	0	21.9272	-0.61676	-84.1412	2963.89	-5899.18	1061.53	229.89	164.775	0	0.831902	0.698503	112.502	708.814	-778.959	1157.09	-914	200	0	-0.177765	1.2042	56.0304	738.912	-3321.19	2005.74	-311	200	0
530	4	-59.2904	42.0772	-415.188	-13330.6	-19044.7	1230.68	254.13	642.107	0	21.8713	0.63737	-71.3667	2549.13	-4941.54	883.635	230.758	164.281	0	0.763407	0.626351	112.659	500.92	-647.531	1131.28	-914	200	0	-0.0568518	1.26838	55.5785	742.094	-3301.57	2020.1	-311	200	0
530	5	-54.9034	39.1027	-396.81	-12807.7	-18348	1140.35	253.761	642.277	0	21.1103	1.60393	-59.4183	2147.32	-4053.25	710.741	231.785	163.861	0	0.738572	0.568996	112.56	318.812	-524.673	1094.86	-914	200	0	0.0853704	1.353	54.8972	745.025	-3272.24	2031.83	-311	200	0
530	6	-50.5201	36.0742	-378.093	-12261.8	-17625.9	1044.96	253.382	642.431	0	19.6219	2.26424	-48.3247	1761.63	-3237.1	547.335	233.014	163.546	0	0.784514	0.55187	112.195	195.507	-412.45	1058.43	-914	200	0	0.231634	1.44522	54.0639	748.458	-3239.01	2038.55	-311	200	0
530	7	-46.1803	32.9976	-359.033	-11696.4	-16882.2	944.837	252.979	642.577	0	17.4542	2.61167	-38.1133	1396.49	-2496.27	398.539	234.504	163.36	0	0.911338	0.587268	111.68	149.837	-316.534	1031.49	-914	200	0	0.363411	1.52856	53.1902	751.575	-3209.33	2038.53	-311	200	0
530	8	-41.9155	29.8887	-339.64	-11113.6	-16120.4	840.575	252.537	642.722	0	14.7417	2.65983	-28.8342	1058.06	-1836.16	269.688	236.32	163.305	0	1.10592	0.667566	111.13	178.27	-243.148	1021.93	-914	200	0	0.466083	1.5896	52.3819	751.94	-3188.63	2031.46	-311	200	0
530	9	-37.7463	26.779	-319.954	-10513.4	-15341.6	732.985	252.051	642.859	0	11.7109	2.45226	-20.5933	754.468	-1265.38	164.845	238.554	163.364	0	1.33665	0.761923	110.554	261.089	-194.781	1033.79	-914	200	0	0.531801	1.62189	51.7241	746.932	-3178.13	2018.6	-311	200	0
531	0	-33.682	23.7141	-300.05	-9894.98	-14544.9	622.997	251.525	642.978	0	8.66079	2.06784	-13.5679	495.131	-794.437	85.2889	241.447	163.507	0	1.56388	0.827336	109.901	375.621	-168.849	1065.04	-914	200	0	0.557723	1.62517	51.2828	735.191	-3175.26	2002.12	-311	200	0	-14.6755	15.0124	-46.399	-100045	167823	16280.7	3600.43	2169.56	0
531	1	-29.723	20.7445	-280.024	-9257.18	-13727.5	512.031	250.977	643.059	0	5.8877	1.60455	-7.93653	287.742	-430.094	29.4416	245.808	163.745	0	1.74581	0.831089	109.139	501.665	-159.112	1107.83	-914	200	0	0.54434	1.60572	51.0939	717.75	-3177.01	1984.26	-311	200	0
531	2	-25.8705	17.9131	-259.958	-8600.31	-12884.6	402.418	250.436	643.083	0	3.59135	1.14689	-3.75255	134.198	-169.337	-6.17806	254.874	164.238	0	1.844	0.772617	108.289	617.786	-155.772	1150.34	-914	200	0	0.497547	1.57788	51.1416	698.307	-3183.14	1967.01	-311	200	0
531	3	-22.1382	15.2496	-239.887	-7926.85	-12010.6	296.983	249.932	643.044	0	1.84288	0.747012	-0.899563	29.9174	0.775569	-25.921	300	200	0	1.83667	0.685907	107.416	702.585	-147.46	1181.17	-914	200	0	0.429511	1.56037	51.3582	680.939	-3195.28	1951.88	-311	200	0
531	4	-18.5553	12.7699	-219.798	-7241.24	-11102	198.167	249.49	642.945	0	0.61788	0.428041	0.848014	-33.6056	98.4893	-34.1819	300	200	0	1.73529	0.616378	106.606	744.212	-128.585	1193.97	-914	200	0	0.354084	1.56746	51.6619	667.6	-3213.08	1939.77	-311	200	0
531	5	-15.1618	10.4747	-199.65	-6549.19	-10159.6	107.735	249.113	642.803	0	-0.160104	0.193615	1.75168	-66.1216	142.928	-34.8561	300	200	0	1.5888	0.599594	105.926	748.011	-106.627	1188.94	-914	200	0	0.280324	1.602	51.9988	658.634	-3233.04	1930.99	-311	200	0
531	6	-12.0035	8.35363	-179.411	-5857.07	-9187.21	26.8557	248.792	642.646	0	-0.588318	0.0357477	2.0624	-76.9334	151.437	-31.088	300	200	0	1.46713	0.655781	105.335	736.056	-99.1346	1172.49	-914	200	0	0.210435	1.65581	52.3438	653.941	-3250.27	1925.52	-311	200	0
531	7	-9.12851	6.39916	-159.102	-5171.2	-8190.95	-43.9273	248.518	642.503	0	-0.764378	-0.0592803	1.99516	-73.9772	138.274	-25.2151	300	200	0	1.42943	0.784372	104.698	734.72	-117.673	1154.72	-914	200	0	0.142063	1.71632	52.6713	652.768	-3260.05	1923.08	-311	200	0
531	8	-6.58401	4.61865	-138.859	-4497.64	-7178.77	-104.583	248.302	642.39	0	-0.774471	-0.106849	1.71863	-63.4576	114.221	-18.8322	300	200	0	1.49664	0.959347	103.911	758.132	-155.941	1144.32	-914	200	0	0.0702133	1.77251	52.9458	653.504	-3260.02	1922.59	-311	200	0
531	9	-4.41174	3.03614	-118.942	-3842.97	-6162.98	-155.166	248.185	642.31	0	-0.687938	-0.12146	1.35473	-49.8437	86.7729	-12.917	300	200	0	1.64514	1.14244	102.96	803.823	-197.651	1144.62	-914	200	0	-0.0107347	1.8167	53.1364	654.272	-3252.75	1921.75	-311	200	0
532	0	-2.6394	1.68566	-99.7029	-3214.96	-5162.2	-195.389	248.224	642.245	0	-0.556166	-0.115379	0.983989	-36.0737	60.6464	-7.97609	300	200	0	1.82239	1.31013	101.857	859.045	-233.005	1153.12	-914	200	0	-0.101717	1.84306	53.2324	654.079	-3245.37	1917.6	-311	200	0	1.42878	2.40841	117.063	7967.8	115700	846.221	0	0	0
532	1	-1.2745	0.600585	-81.5149	-2622.25	-4200.17	-224.38	248.474	642.169	0	-0.414094	-0.0981269	0.653515	-23.8557	38.3943	-4.18433	300	200	0	1.97407	1.46337	100.637	906.879	-265.71	1162.44	-914	200	0	-0.194514	1.84406	53.242	653.14	-3245.19	1907.75	-311	200	0
532	2	-0.301984	-0.198814	-64.7067	-2073.66	-3301.62	-240.705	248.976	642.047	0	-0.28304	-0.0765086	0.385593	-13.9868	21.0229	-1.50538	300	200	0	2.06224	1.60667	99.4281	932.56	-305.117	1163.03	-914	200	0	-0.278509	1.81095	53.1926	652.082	-3255.93	1891.39	-311	200	0
532	3	0.317513	-0.714931	-49.5244	-1577.43	-2488.34	-242.859	249.755	641.852	0	-0.173944	-0.0549574	0.185579	-6.64504	8.52871	0.214365	300	200	0	2.07478	1.72432	98.4603	931.701	-351.379	1148.81	-914	200	0	-0.351965	1.7406	53.1353	651.826	-3276.95	1869.35	-311	200	0
532	4	0.646436	-0.975502	-36.1429	-1140.94	-1777.2	-230.012	250.828	641.568	0	-0.0904813	-0.0360142	0.0484547	-1.63165	0.328332	1.17758	300	200	0	2.0322	1.77957	97.974	912.464	-392.371	1120.85	-914	200	0	-0.417616	1.63988	53.1307	654.229	-3303.78	1843.43	-311	200	0
532	5	0.760955	-1.03103	-24.7087	-770.458	-1179.82	-203.132	252.251	641.182	0	-0.0317064	-0.0208289	-0.0361621	1.44534	-4.42563	1.59098	300	200	0	1.9705	1.7345	98.1208	886.475	-416.459	1086.51	-914	200	0	-0.474511	1.52467	53.228	662.313	-3330.59	1815.88	-311	200	0
532	6	0.736138	-0.946349	-15.3638	-470.677	-702.693	-166.213	254.263	640.635	0	0.00586645	-0.00961485	-0.0805012	3.04214	-6.63128	1.63898	300	200	0	1.90843	1.57282	98.9147	857.323	-421.05	1055.84	-914	200	0	-0.522653	1.41447	53.4652	679.24	-3354.53	1789.29	-311	200	0
532	7	0.634035	-0.785688	-8.18554	-242.972	-345.61	-125.619	257.778	639.683	0	0.0267696	-0.00202096	-0.0963962	3.59752	-7.10881	1.47117	300	200	0	1.84781	1.30748	100.281	817.724	-408.748	1036.84	-914	200	0	-0.563196	1.32294	53.8695	706.246	-3376.08	1766.09	-311	200	0
532	8	0.499738	-0.599641	-3.08245	-83.0851	-99.0997	-87.3022	267.85	636.954	0	0.0355963	0.0025861	-0.0940423	3.48792	-6.53581	1.19929	300	200	0	1.80037	0.975514	102.125	755.618	-383.736	1032.56	-914	200	0	-0.593892	1.25567	54.4379	741.547	-3395.31	1747.87	-311	200	0
532	9	0.362942	-0.421181	0.219086	18.7481	54.4471	-54.8635	300	610	0	0.0364272	0.00492661	-0.0814767	3.00906	-5.42714	0.899986	300	200	0	1.79209	0.626846	104.31	666.098	-351.756	1041.68	-914	200	0	-0.610013	1.21685	55.1242	780.603	-3410.14	1734.91	-311	200	0
533	0	0.24102	-0.26836	2.09119	75.062	136.238	-29.6717	300	610	0	0.0325619	0.00568491	-0.064538	2.37498	-4.14265	0.620599	300	200	0	1.84218	0.302815	106.584	559.605	-317.684	1060.37	-914	200	0	-0.599073	1.20886	55.8435	816.294	-3416.91	1726.33	-311	200	0	2.95789	1.10743	163.14	34263.2	111906	2042.71	0	0	0
533	1	0.142184	-0.1485	2.91823	98.4905	167.02	-11.65	300	610	0	0.0264574	0.00544312	-0.0471045	1.72726	-2.91023	0.385975	300	200	0	1.94748	0.0166367	108.601	451.734	-282.372	1083.39	-914	200	0	-0.534157	1.22518	56.4817	840.123	-3411.27	1720.49	-311	200	0
533	2	0.0684071	-0.0618817	3.04582	100.218	164.806	0.100549	300	610	0	0.0197932	0.00465514	-0.0314651	1.14892	-1.85467	0.205059	300	200	0	2.09069	-0.244747	110.065	347.412	-243.736	1104.76	-914	200	0	-0.383802	1.25093	56.9004	845.161	-3390.24	1715.99	-311	200	0
533	3	0.0178329	-0.00470235	2.75603	89.263	143.883	6.84456	300	610	0	0.0136017	0.00364708	-0.0187218	0.679424	-1.02665	0.076593	300	200	0	2.26159	-0.498496	110.864	243.254	-201.909	1119.13	-914	200	0	-0.132939	1.27153	56.946	828.937	-3354.22	1713.04	-311	200	0
533	4	-0.013371	0.0287336	2.26083	72.3219	114.7	9.90599	300	610	0	0.0084203	0.00263267	-0.00916285	0.32848	-0.428182	-0.00640039	300	200	0	2.46144	-0.739028	111.078	137.783	-161.879	1123.14	-914	200	0	0.202658	1.28108	56.491	795.095	-3306.87	1713.37	-311	200	0
533	5	-0.0297175	0.0445319	1.70657	53.959	84.2454	10.4851	300	610	0	0.00443731	0.00173556	-0.00257451	0.0875421	-0.0330392	-0.0533545	300	200	0	2.68878	-0.930427	110.859	33.9131	-127.797	1115.82	-914	200	0	0.574827	1.28584	55.5008	752.256	-3254.05	1718.73	-311	200	0
533	6	-0.0355729	0.0483058	1.18443	36.968	56.6915	9.56801	300	610	0	0.00161825	0.00101284	0.00152042	-0.0614229	0.198087	-0.0739896	300	200	0	2.92402	-1.03011	110.353	-58.8503	-96.5574	1097.85	-914	200	0	0.911021	1.29973	54.0777	709.803	-3203.56	1729.98	-311	200	0
533	7	-0.0346983	0.0447164	0.74301	22.7915	34.0903	7.89996	300	610	0	-0.000195512	0.000476553	0.00369353	-0.139747	0.307357	-0.0770324	300	200	0	3.12609	-1.01817	109.709	-124.044	-62.3589	1070.39	-914	200	0	1.13448	1.33412	52.4458	674.502	-3164	1747.12	-311	200	0
533	8	-0.0300585	0.0373213	0.40063	11.9233	17.0312	5.99904	300	610	0	-0.00121503	0.000111399	0.0045026	-0.168119	0.333537	-0.0695976	300	200	0	3.24814	-0.90159	109.079	-148.195	-26.1313	1036.24	-914	200	0	1.1965	1.39281	50.889	650.522	-3141.39	1768.98	-311	200	0
533	9	-0.0238071	0.0286199	0.156013	4.25313	5.1926	4.19087	300	610	0	-0.00165633	-0.000111829	0.00443095	-0.164387	0.308823	-0.0570252	300	200	0	3.25708	-0.699812	108.537	-129.069	4.13671	1001.53	-914	200	0	1.0976	1.47276	49.6627	640.25	-3137.07	1792.86	-311	200	0
534	0	-0.0173745	0.0202048	-0.00323018	-0.663942	-2.23313	2.65161	300	610	0	-0.00171259	-0.000226841	0.00386148	-0.142642	0.257795	-0.0429979	300	200	0	3.14307	-0.437445	108.039	-73.0358	20.7433	973.383	-914	200	0	0.881345	1.56114	48.9276	643.997	-3149.32	1815.21	-311	200	0	2.91326	1.13332	161.35	33105.7	112349	2071.93	0	0	0
534	1	-0.0116046	0.0129576	-0.0944023	-3.41186	-6.23633	1.45046	300	610	0	-0.00154075	-0.000265922	0.00307367	-0.113134	0.19772	-0.0298064	300	200	0	2.92269	-0.149993	107.526	8.89465	18.315	955.611	-914	200	0	0.613464	1.63845	48.7374	659.999	-3175.42	1832.81	-311	200	0
534	2	-0.00690358	0.00724592	-0.135567	-4.585	-7.79444	0.586933	300	610	0	-0.00125825	-0.000256688	0.00225427	-0.0826792	0.139607	-0.0186683	300	200	0	2.63984	0.112001	107.038	102.764	-10.5402	947.951	-914	200	0	0.359967	1.69565	49.062	684.953	-3211.14	1843.29	-311	200	0
534	3	-0.00337766	0.0030981	-0.143071	-4.71285	-7.76099	0.0204688	300	610	0	-0.000945817	-0.000220774	0.00151438	-0.055312	0.08955	-0.0100387	300	200	0	2.35746	0.296744	106.7	195.882	-72.8224	948.947	-914	200	0	0.170419	1.74052	49.8115	714.53	-3250.33	1845.78	-311	200	0
534	4	-0.000947731	0.000343936	-0.130328	-4.22447	-6.81645	-0.307661	300	610	0	-0.000653416	-0.000173804	0.00090843	-0.0329826	0.0500931	-0.00388021	300	200	0	2.13647	0.379196	106.585	279.878	-166.602	958.713	-914	200	0	0.0687211	1.7804	50.8464	743.883	-3286.38	1841.95	-311	200	0
534	5	0.000562355	-0.00128058	-0.107463	-3.44001	-5.46069	-0.459639	300	610	0	-0.000407396	-0.000126077	0.000451731	-0.0162119	0.021435	0.000123229	300	200	0	2.0164	0.371429	106.639	346.045	-279.848	978.01	-914	200	0	0.0521774	1.81239	51.9927	768.454	-3314.46	1835.57	-311	200	0
534	6	0.00136353	-0.00206192	-0.0815049	-2.57885	-4.03015	-0.492218	300	610	0	-0.000217375	-8.36044e-05	0.000135293	-0.00463672	0.00240237	0.00241032	300	200	0	2.00833	0.306967	106.737	381.616	-399.547	1005.29	-914	200	0	0.0989156	1.83475	53.0797	785.33	-3332.08	1830.54	-311	200	0
534	7	0.00166161	-0.00226532	-0.0568625	-1.77626	-2.72716	-0.452265	300	610	0	-8.22054e-05	-4.92171e-05	-6.27731e-05	0.00257126	-0.00882689	0.00343791	300	200	0	2.09525	0.226803	106.74	376.847	-522.692	1036.33	-914	200	0	0.17795	1.85223	53.9957	793.8	-3338.18	1829.12	-311	200	0
534	8	0.00163488	-0.00211218	-0.0359149	-1.10304	-1.65286	-0.375373	300	610	0	5.31145e-06	-2.35781e-05	-0.000169168	0.00640894	-0.0142308	0.00361884	300	200	0	2.23452	0.173209	106.508	333.258	-656.791	1065.68	-914	200	0	0.256332	1.86808	54.7237	794.263	-3332.52	1831.41	-311	200	0
534	9	0.00142459	-0.00177231	-0.0195891	-0.584455	-0.838126	-0.286409	300	610	0	5.49961e-05	-6.02588e-06	-0.00021017	0.00785131	-0.0156411	0.00329141	300	200	0	2.36723	0.180759	105.972	264.13	-807.002	1088.14	-914	200	0	0.305249	1.88128	55.3097	787.65	-3316.36	1836.18	-311	200	0
535	0	0.00113384	-0.0013656	-0.00786706	-0.216615	-0.269769	-0.201113	300	610	0	7.70055e-05	4.78425e-06	-0.000208687	0.00774453	-0.0145871	0.00271074	300	200	0	2.43753	0.264666	105.204	189.061	-964.315	1101.09	-914	200	0	0.306431	1.8872	55.7951	776.111	-3293.87	1842.27	-311	200	0	2.03537	2.29777	159.986	33033.4	108442	1400	0	0	0
535	1	0.00083149	-0.000968943	-0.000189501	0.0207016	0.0891722	-0.128093	300	610	0	8.04788e-05	1.04291e-05	-0.000182954	0.0067598	-0.012242	0.00205369	300	200	0	2.4108	0.409536	104.358	124.448	-1108.18	1105.19	-914	200	0	0.256532	1.87506	56.1841	762.791	-3271.72	1849.33	-311	200	0
535	2	0.000558519	-0.000625364	0.00424732	0.154679	0.284914	-0.0708391	300	610	0	7.28807e-05	1.24313e-05	-0.000146346	0.00538768	-0.00943412	0.00143107	300	200	0	2.28192	0.57488	103.597	78.6419	-1220.51	1102.26	-914	200	0	0.168296	1.8328	56.4562	750.645	-3255.84	1856.83	-311	200	0
535	3	0.000334985	-0.000353264	0.00629188	0.213268	0.363487	-0.0294748	300	610	0	5.9823e-05	1.21003e-05	-0.00010785	0.00395644	-0.00669494	0.000902471	300	200	0	2.07786	0.721548	103.05	58.2577	-1295.48	1094.13	-914	200	0	0.0673751	1.75822	56.5881	741.856	-3249.59	1863.39	-311	200	0
535	4	0.000166525	-0.000154701	0.00671726	0.221526	0.365326	-0.00217819	300	610	0	4.5183e-05	1.04673e-05	-7.2858e-05	0.00266184	-0.00432184	0.000490957	300	200	0	1.84781	0.826953	102.807	72.8888	-1334.3	1083.58	-914	200	0	-0.01776	1.65966	56.5693	737.678	-3253.89	1867.76	-311	200	0
535	5	4.98144e-05	-2.20934e-05	0.00616097	0.199863	0.322828	0.0137757	300	610	0	3.13788e-05	8.28047e-06	-4.40529e-05	0.00160014	-0.00244215	0.000195822	300	200	0	1.6395	0.884454	102.895	127.432	-1337.66	1074.56	-914	200	0	-0.0681946	1.5487	56.4119	737.943	-3266.72	1869.34	-311	200	0
535	6	-2.32275e-05	5.67838e-05	0.00510658	0.163579	0.259904	0.021306	300	610	0	1.97009e-05	6.03591e-06	-2.22392e-05	0.000798947	-0.00107026	2.7865e-06	300	200	0	1.48481	0.910612	103.23	212.833	-1311.88	1070.9	-914	200	0	-0.0775041	1.43849	56.1518	740.324	-3282.61	1868.02	-311	200	0
535	7	-6.24537e-05	9.53643e-05	0.00389153	0.123215	0.192739	0.0230954	300	610	0	1.06378e-05	4.02576e-06	-7.04596e-06	0.000243042	-0.000153881	-0.000108532	300	200	0	1.40507	0.942562	103.642	309.832	-1273.75	1074.58	-914	200	0	-0.048058	1.34324	55.8328	740.91	-3294.28	1864.47	-311	200	0
535	8	-7.75608e-05	0.000106176	0.00272897	0.0853173	0.131143	0.0213706	300	610	0	4.15872e-06	2.39005e-06	2.5295e-06	-0.000105552	0.000391336	-0.000159594	300	200	0	1.41594	1.00818	103.999	402.385	-1238.06	1086.24	-914	200	0	0.0089056	1.27205	55.4927	736.052	-3296.71	1860.42	-311	200	0
535	9	-7.69994e-05	9.97339e-05	0.00173519	0.053356	0.0800924	0.017831	300	610	0	-6.22784e-08	1.16464e-06	7.73334e-06	-0.000293393	0.000658152	-0.000169925	300	200	0	1.5156	1.10538	104.3	483.728	-1205.03	1106.3	-914	200	0	0.0755635	1.22625	55.1592	723.805	-3289.68	1857.52	-311	200	0
536	0	-6.74964e-05	8.4139e-05	0.000956934	0.0286184	0.041192	0.0136701	300	610	0	-2.48172e-06	3.21239e-07	9.80329e-06	-0.000366412	0.00073309	-0.000155606	300	200	0	1.67432	1.21489	104.603	549.628	-1163.76	1133.57	-914	200	0	0.134963	1.20596	54.8468	705.13	-3276.47	1855.92	-311	200	0	2.03502	2.2981	159.983	33031.6	108443	1400.33	0	0	0
536	1	-5.39854e-05	6.51412e-05	0.000395387	0.0109834	0.013915	0.00964788	300	610	0	-3.5769e-06	-2.01977e-07	9.82461e-06	-0.000364709	0.000688773	-0.000128821	300	200	0	1.84708	1.32062	104.934	595.139	-1102.47	1163.61	-914	200	0	0.172133	1.21325	54.5626	684.013	-3261.8	1854.74	-311	200	0
536	2	-3.97808e-05	4.6452e-05	2.53842e-05	-0.000465315	-0.0034269	0.00618505	300	610	0	-3.78012e-06	-4.7872e-07	8.66553e-06	-0.000320248	0.000581174	-9.80618e-05	300	200	0	1.99626	1.41409	105.254	623.261	-1017.8	1189.21	-914	200	0	0.170874	1.24553	54.3276	664.778	-3250.44	1853.51	-311	200	0
536	3	-2.6871e-05	3.01683e-05	-0.000190376	-0.0069923	-0.0129891	0.00345668	300	610	0	-3.44627e-06	-5.80758e-07	6.96596e-06	-0.000256503	0.000450019	-6.86855e-05	300	200	0	2.10278	1.48875	105.492	646.344	-921.766	1203.99	-914	200	0	0.119828	1.29331	54.1748	649.165	-3245.42	1852.39	-311	200	0
536	4	-1.62448e-05	1.72092e-05	-0.00029173	-0.00991134	-0.0169383	0.00147588	300	610	0	-2.84345e-06	-5.70184e-07	5.15828e-06	-0.000189271	0.000320958	-4.36066e-05	300	200	0	2.16801	1.53962	105.596	670.376	-838.161	1207.09	-914	200	0	0.0237913	1.3488	54.1098	636.7	-3246.39	1851.03	-311	200	0
536	5	-8.19842e-06	7.70654e-06	-0.000315222	-0.010408	-0.0171894	0.000161054	300	610	0	-2.15784e-06	-4.96124e-07	3.50395e-06	-0.00012805	0.000208488	-2.39884e-05	300	200	0	2.21343	1.56792	105.532	683.877	-786.342	1203.31	-914	200	0	-0.0958281	1.41017	54.0883	626.663	-3250.2	1847.9	-311	200	0
536	6	-2.59471e-06	1.32418e-06	-0.000291146	-0.00945261	-0.0152844	-0.000614109	300	610	0	-1.50638e-06	-3.94393e-07	2.13504e-06	-7.75845e-05	0.000118966	-9.84891e-06	300	200	0	2.27698	1.57628	105.268	667.283	-768.671	1198.46	-914	200	0	-0.211083	1.47835	54.0395	618.697	-3252.84	1841.42	-311	200	0
536	7	9.36502e-07	-2.50325e-06	-0.000242592	-0.00777634	-0.0123668	-0.000986574	300	610	0	-9.52227e-07	-2.88881e-07	1.09343e-06	-3.93191e-05	5.33116e-05	-5.45135e-07	300	200	0	2.40538	1.56126	104.824	611.221	-774.507	1195.93	-914	200	0	-0.295444	1.55413	53.9064	612.972	-3251.4	1831.5	-311	200	0
536	8	2.85512e-06	-4.40538e-06	-0.000185753	-0.00588543	-0.00921488	-0.0010831	300	610	0	-5.20085e-07	-1.93775e-07	3.64188e-07	-1.26305e-05	9.2074e-06	4.86907e-06	300	200	0	2.63487	1.51825	104.306	523.964	-791.996	1195.65	-914	200	0	-0.327981	1.634	53.6716	610.302	-3245.61	1819.64	-311	200	0
536	9	3.61784e-06	-4.97378e-06	-0.000130926	-0.00409656	-0.00630405	-0.00100946	300	610	0	-2.09617e-07	-1.15991e-07	-9.85096e-08	4.21999e-06	-1.72481e-05	7.40146e-06	300	200	0	2.96516	1.44578	103.85	422.48	-812.434	1194.5	-914	200	0	-0.298474	1.70574	53.3696	611.319	-3237.6	1807.75	-311	200	0
537	0	3.62502e-06	-4.70759e-06	-8.37943e-05	-0.00257963	-0.00387887	-0.000846772	300	610	0	-6.12159e-09	-5.74396e-08	-3.52793e-07	1.34051e-05	-3.04023e-05	7.97503e-06	300	200	0	3.35171	1.34283	103.585	321.438	-827.098	1189.49	-914	200	0	-0.210117	1.7518	53.0744	616.193	-3230.03	1797.17	-311	200	0	3.25525	2.76996	157.958	32649.8	107981	721.901	0	0	0
537	1	3.19696e-06	-3.99327e-06	-4.67052e-05	-0.00139992	-0.00202204	-0.000652277	300	610	0	1.11608e-07	-1.69273e-08	-4.56932e-07	1.70878e-05	-3.43407e-05	7.35397e-06	300	200	0	3.7266	1.21516	103.586	233.795	-827.638	1179.75	-914	200	0	-0.0759428	1.7576	52.8615	625.11	-3224.14	1788.29	-311	200	0
537	2	2.56969e-06	-3.10648e-06	-1.98124e-05	-0.000554733	-0.000713382	-0.000462684	300	610	0	1.65991e-07	8.38349e-09	-4.62329e-07	1.71679e-05	-3.25107e-05	6.12012e-06	300	200	0	4.03138	1.08355	103.812	175.078	-811.6	1165.81	-914	200	0	0.0865223	1.71935	52.7793	637.935	-3218.76	1780.91	-311	200	0
537	3	1.90266e-06	-2.22625e-06	-1.98818e-06	-2.65451e-06	0.000124087	-0.000298513	300	610	0	1.77468e-07	2.19364e-08	-4.10311e-07	1.51671e-05	-2.75825e-05	4.68104e-06	300	200	0	4.23545	0.971565	104.103	156.62	-785.003	1150.03	-914	200	0	0.257133	1.64771	52.8535	653.977	-3211.74	1775.01	-311	200	0
537	4	1.29231e-06	-1.45473e-06	8.4969e-06	0.00031508	0.000590797	-0.000168533	300	610	0	1.62908e-07	2.71133e-08	-3.31484e-07	1.22085e-05	-2.14605e-05	3.29554e-06	300	200	0	4.32789	0.886477	104.243	172.559	-760.722	1137.33	-914	200	0	0.414342	1.56229	53.091	672.73	-3202.08	1771.31	-311	200	0
537	5	7.87316e-07	-8.37707e-07	1.35123e-05	0.000460196	0.000788695	-7.37074e-05	300	610	0	1.35114e-07	2.68572e-08	-2.46641e-07	9.05184e-06	-1.5382e-05	2.10604e-06	300	200	0	4.29796	0.821497	104.037	200.69	-755.124	1132.09	-914	200	0	0.539466	1.48121	53.4739	693.773	-3190.47	1771.26	-311	200	0
537	6	4.03098e-07	-3.83072e-07	1.47849e-05	0.000488764	0.000808444	-1.03995e-05	300	610	0	1.03025e-07	2.35079e-08	-1.68454e-07	6.15772e-06	-1.00533e-05	1.17104e-06	300	200	0	4.13316	0.77258	103.348	219.8	-781.929	1135.53	-914	200	0	0.621222	1.41516	53.9673	715.553	-3178.44	1776.65	-311	200	0
537	7	1.34133e-07	-7.60077e-08	1.37538e-05	0.000446917	0.000723412	2.72393e-05	300	610	0	7.22919e-08	1.87795e-08	-1.03417e-07	3.75958e-06	-5.79088e-06	4.93843e-07	300	200	0	3.84093	0.742257	102.174	221.061	-846.198	1146.29	-914	200	0	0.657737	1.36644	54.5316	734.753	-3168.12	1788.94	-311	200	0
537	8	-3.65013e-08	1.09602e-07	1.15212e-05	0.000369572	0.000588274	4.56322e-05	300	610	0	4.6003e-08	1.38219e-08	-5.36938e-08	1.93254e-06	-2.64981e-06	4.56091e-08	300	200	0	3.46755	0.727015	100.717	203.109	-942.586	1160.8	-914	200	0	0.654964	1.33009	55.1149	746.747	-3162.21	1808.25	-311	200	0
537	9	-1.30256e-07	2.03251e-07	8.86396e-06	0.000281041	0.000440439	5.07667e-05	300	610	0	2.54035e-08	9.32359e-09	-1.87037e-08	6.51666e-07	-5.27915e-07	-2.17541e-07	300	200	0	3.09167	0.712023	99.3133	166.291	-1056.24	1172.79	-914	200	0	0.621772	1.2981	55.6433	747.562	-3163.88	1832.75	-311	200	0
538	0	-1.6863e-07	2.32862e-07	6.27936e-06	0.000196633	0.00030293	4.76662e-05	300	610	0	1.0531e-08	5.62568e-09	3.64382e-09	-1.62466e-07	7.55009e-07	-3.42903e-07	300	200	0	2.79754	0.680157	98.2335	115.495	-1165.51	1175.05	-914	200	0	0.565835	1.26626	56.0345	736.908	-3175.94	1859.16	-311	200	0	3.31116	1.27545	155.626	32260.2	104806	1944.95	0	0	0
538	1	-1.70589e-07	2.22124e-07	4.04468e-06	0.000124658	0.000187752	4.02005e-05	300	610	0	7.24528e-10	2.82885e-09	1.60581e-08	-6.11183e-07	1.40261e-06	-3.74098e-07	300	200	0	2.64679	0.614316	97.5407	63.0212	-1248.89	1163.79	-914	200	0	0.494285	1.2391	56.2268	718.975	-3198.61	1884.05	-311	200	0
538	2	-1.51376e-07	1.89467e-07	2.27763e-06	6.84143e-05	9.91455e-05	3.11152e-05	300	610	0	-5.00012e-09	8.83532e-10	2.12812e-08	-7.96305e-07	1.60773e-06	-3.47431e-07	300	200	0	2.65923	0.493752	97.149	25.413	-1289.84	1141.88	-914	200	0	0.417031	1.22667	56.2018	699.648	-3228.14	1904.8	-311	200	0
538	3	-1.22282e-07	1.48102e-07	9.90105e-07	2.792e-05	3.63805e-05	2.21819e-05	300	610	0	-7.69537e-09	-3.40269e-10	2.1747e-08	-8.07801e-07	1.53397e-06	-2.90677e-07	300	200	0	2.81001	0.303664	96.9858	18.4861	-1276.68	1116.28	-914	200	0	0.344748	1.23532	55.9911	683.529	-3258.49	1919.78	-311	200	0
538	4	-9.09755e-08	1.06661e-07	1.31797e-07	1.30895e-06	-4.04383e-06	1.4401e-05	300	610	0	-8.32753e-09	-1.00333e-09	1.9422e-08	-7.18101e-07	1.30868e-06	-2.2339e-07	300	200	0	3.04127	0.0498762	97.0713	53.728	-1210.61	1092.28	-914	200	0	0.28102	1.26394	55.6584	673.155	-3284.14	1927.91	-311	200	0
538	5	-6.21291e-08	7.01185e-08	-3.77402e-07	-1.41472e-05	-2.68037e-05	8.21042e-06	300	610	0	-7.69814e-09	-1.26493e-09	1.57696e-08	-5.80912e-07	1.02312e-06	-1.58069e-07	300	200	0	3.27677	-0.237025	97.4823	135.436	-1118.01	1072.31	-914	200	0	0.220917	1.307	55.2631	669.255	-3301.29	1928.55	-311	200	0
538	6	-3.81364e-08	4.07482e-08	-6.25171e-07	-2.1347e-05	-3.66939e-05	3.67226e-06	300	610	0	-6.41846e-09	-1.26453e-09	1.17896e-08	-4.32776e-07	7.36959e-07	-1.01667e-07	300	200	0	3.44352	-0.507503	98.2786	259.167	-1041.3	1058.17	-914	200	0	0.159245	1.35677	54.8427	670.74	-3308.3	1921.75	-311	200	0
538	7	-1.9795e-08	1.90035e-08	-6.9309e-07	-2.29414e-05	-3.80054e-05	6.25206e-07	300	610	0	-4.91746e-09	-1.11353e-09	8.09563e-09	-2.96007e-07	4.84564e-07	-5.71178e-08	300	200	0	3.49882	-0.711373	99.4768	413.049	-1012.63	1050.84	-914	200	0	0.0958489	1.40422	54.4303	675.088	-3305.64	1908.59	-311	200	0
538	8	-6.88952e-09	4.23569e-09	-6.49506e-07	-2.11229e-05	-3.42282e-05	-1.20124e-06	300	610	0	-3.46818e-09	-8.93958e-10	5.00659e-09	-1.8208e-07	2.81677e-07	-2.4694e-08	300	200	0	3.4428	-0.820279	101.067	581.699	-1037.52	1049.03	-914	200	0	0.0329477	1.44126	54.0622	679.89	-3294.36	1890.77	-311	200	0
538	9	1.3519e-09	-4.7601e-09	-5.4701e-07	-1.7559e-05	-2.79757e-05	-2.10814e-06	300	610	0	-2.22142e-09	-6.6113e-10	2.63362e-09	-9.48692e-08	1.31444e-07	-3.1078e-09	300	200	0	3.31035	-0.830036	102.967	749.778	-1096.82	1049.24	-914	200	0	-0.0275193	1.4632	53.7642	683.763	-3274.68	1869.65	-311	200	0
539	0	5.92914e-09	-9.36472e-09	-4.22863e-07	-1.34165e-05	-2.10454e-05	-2.37822e-06	300	610	0	-1.23974e-09	-4.48443e-10	9.55293e-10	-3.34163e-08	2.9396e-08	9.67376e-09	300	200	0	3.15424	-0.744708	104.939	904.227	-1161.48	1047.57	-914	200	0	-0.0830335	1.46927	53.5507	685.394	-3247.45	1846.04	-311	200	0	3.31116	1.27545	155.626	32260.2	104806	1944.95	0	0	0
539	1	7.85393e-09	-1.08956e-08	-3.01068e-07	-9.43513e-06	-1.45517e-05	-2.24996e-06	300	610	0	-5.27518e-10	-2.72692e-10	-1.23561e-10	5.90011e-09	-3.27815e-08	1.58692e-08	300	200	0	3.03174	-0.569173	106.602	1036.01	-1210.14	1041.49	-914	200	0	-0.129318	1.46164	53.4283	683.128	-3217.22	1820.77	-311	200	0
539	2	8.0242e-09	-1.04768e-08	-1.95147e-07	-6.02115e-06	-9.08317e-06	-1.90796e-06	300	610	0	-5.513e-11	-1.39132e-10	-7.29118e-10	2.78017e-08	-6.46221e-08	1.75392e-08	300	200	0	2.98445	-0.323363	107.573	1138.8	-1236.16	1030.19	-914	200	0	-0.161129	1.44461	53.3862	675.852	-3191.82	1794.83	-311	200	0
539	3	7.16542e-09	-8.98691e-09	-1.10982e-07	-3.3404e-06	-4.85611e-06	-1.48386e-06	300	610	0	2.23043e-10	-4.57536e-11	-9.90354e-10	3.70794e-08	-7.52244e-08	1.64083e-08	300	200	0	3.00863	-0.0607217	107.616	1204.47	-1242.96	1014.91	-914	200	0	-0.17444	1.42311	53.3973	663.522	-3178.35	1769.58	-311	200	0
539	4	5.81736e-09	-7.05882e-09	-4.93585e-08	-1.40084e-06	-1.84678e-06	-1.0631e-06	300	610	0	3.56386e-10	1.33894e-11	-1.02248e-09	3.79928e-08	-7.23515e-08	1.38018e-08	300	200	0	3.05292	0.143508	106.711	1222.02	-1234.64	997.824	-914	200	0	-0.169269	1.40148	53.4319	647.661	-3180.23	1747.02	-311	200	0
539	5	4.34871e-09	-5.10868e-09	-8.04351e-09	-1.18674e-07	1.03618e-07	-6.9444e-07	300	610	0	3.90562e-10	4.57974e-11	-9.19042e-10	3.39883e-08	-6.20736e-08	1.06577e-08	300	200	0	3.05972	0.238958	105.014	1184.21	-1209.17	978.635	-914	200	0	-0.151468	1.38431	53.469	630.951	-3196.96	1729.46	-311	200	0
539	6	2.98584e-09	-3.37836e-09	1.66696e-08	6.32658e-07	1.21265e-06	-3.99683e-07	300	610	0	3.63647e-10	5.89702e-11	-7.49999e-10	2.76336e-08	-4.87636e-08	7.5793e-09	300	200	0	3.00269	0.232499	102.769	1096.92	-1161.42	953.556	-914	200	0	-0.129036	1.37551	53.4982	615.094	-3224.93	1718.44	-311	200	0
539	7	1.84627e-09	-1.98072e-09	2.8891e-08	9.89209e-07	1.70571e-06	-1.8256e-07	300	610	0	3.04816e-10	5.95132e-11	-5.63388e-10	2.06854e-08	-3.52972e-08	4.90573e-09	300	200	0	2.88492	0.164293	100.303	980.797	-1092.26	918.667	-914	200	0	-0.106578	1.37512	53.5173	599.975	-3258.32	1713.49	-311	200	0
539	8	9.70947e-10	-9.40997e-10	3.24732e-08	1.07627e-06	1.78583e-06	-3.59589e-08	300	610	0	2.34649e-10	5.273e-11	-3.88926e-10	1.42243e-08	-2.33463e-08	2.78367e-09	300	200	0	2.72237	0.0654811	98.0256	862.398	-1012.96	873.439	-914	200	0	-0.0855561	1.37944	53.5232	584.919	-3290.55	1712.11	-311	200	0
539	9	3.51919e-10	-2.31016e-10	3.06611e-08	9.98008e-07	1.61898e-06	5.26167e-08	300	610	0	1.66331e-10	4.25432e-11	-2.42249e-10	8.81356e-09	-1.36917e-08	1.23171e-09	300	200	0	2.53641	-0.0470616	96.3116	762.211	-939.254	821.729	-914	200	0	-0.0667715	1.38488	53.508	569.862	-3315.41	1711.13	-311	200	0
540	0	-4.59495e-11	2.04731e-10	2.59637e-08	8.34023e-07	1.33003e-06	9.72702e-08	300	610	0	1.0722e-10	3.16141e-11	-1.29035e-10	4.65186e-09	-6.50834e-09	1.92557e-10	300	200	0	2.3499	-0.158891	95.3907	685.574	-880.424	771.015	-914	200	0	-0.0508128	1.39062	53.4753	555.787	-3327.36	1708.36	-311	200	0	2.48481	1.14825	155.998	32506.3	106034	1851.91	0	0	0
540	1	-2.69226e-10	4.30856e-10	2.01674e-08	6.40303e-07	1.00532e-06	1.11347e-07	300	610	0	6.04512e-11	2.15612e-11	-4.85583e-11	1.70447e-09	-1.60232e-09	-4.27863e-10	300	200	0	2.18698	-0.262695	95.3513	623.68	-836.498	730.124	-914	200	0	-0.0379086	1.39768	53.4559	544.533	-3323.03	1703.42	-311	200	0
540	2	-3.65501e-10	5.09497e-10	1.44304e-08	4.52584e-07	6.98771e-07	1.06165e-07	300	610	0	2.6354e-11	1.32106e-11	3.50138e-12	-1.93356e-10	1.40944e-09	-7.33563e-10	300	200	0	2.07517	-0.362634	96.1887	566.142	-805.571	706.694	-914	200	0	-0.0256595	1.40618	53.4955	538.19	-3303.11	1697.31	-311	200	0
540	3	-3.77277e-10	4.93968e-10	9.41137e-09	2.90695e-07	4.39209e-07	9.05278e-08	300	610	0	3.60769e-12	6.8344e-12	3.30157e-11	-1.26146e-09	2.97302e-09	-8.21866e-10	300	200	0	2.03432	-0.464632	97.8274	510.69	-787.056	706.062	-914	200	0	-0.00714181	1.41395	53.62	538.971	-3271.81	1691.51	-311	200	0
540	4	-3.39067e-10	4.26146e-10	5.40362e-09	1.62958e-07	2.37608e-07	7.07442e-08	300	610	0	-9.90046e-12	2.35356e-12	4.60487e-11	-1.72517e-09	3.51754e-09	-7.74649e-10	300	200	0	2.06119	-0.567406	100.131	463.003	-776.765	729.498	-914	200	0	0.024688	1.41741	53.8106	549.107	-3235.03	1687.47	-311	200	0
540	5	-2.76673e-10	3.36344e-10	2.45512e-09	7.00874e-08	9.33689e-08	5.0935e-08	300	610	0	-1.64866e-11	-5.03303e-13	4.80519e-11	-1.78609e-09	3.41123e-09	-6.55144e-10	300	200	0	2.13704	-0.661123	102.895	431.862	-767.174	772.291	-914	200	0	0.0698356	1.41424	54.0179	570.161	-3199.48	1686.2	-311	200	0
540	6	-2.07813e-10	2.44612e-10	4.67158e-10	8.33498e-09	-6.93629e-10	3.3473e-08	300	610	0	-1.83077e-11	-2.08586e-12	4.34746e-11	-1.60818e-09	2.94341e-09	-5.08325e-10	300	200	0	2.24651	-0.722486	105.839	423.88	-753.798	826.275	-914	200	0	0.118608	1.40627	54.1936	602.737	-3171.7	1688.13	-311	200	0
540	7	-1.43445e-10	1.62706e-10	-7.31519e-10	-2.81634e-08	-5.46923e-08	1.94424e-08	300	610	0	-1.7172e-11	-2.74706e-12	3.56597e-11	-1.31415e-09	2.3235e-09	-3.63306e-10	300	200	0	2.37797	-0.708197	108.679	442.023	-736.221	884.356	-914	200	0	0.155717	1.39902	54.3048	645.74	-3156.1	1692.87	-311	200	0
540	8	-8.93347e-11	9.62159e-11	-1.33348e-09	-4.57904e-08	-7.92182e-08	9.05746e-09	300	610	0	-1.44717e-11	-2.7997e-12	2.69149e-11	-9.88417e-10	1.69007e-09	-2.36612e-10	300	200	0	2.51565	-0.569896	111.218	484.872	-717.338	942.029	-914	200	0	0.169717	1.39682	54.3417	693.979	-3154.29	1699.3	-311	200	0
540	9	-4.75729e-11	4.65159e-11	-1.5206e-09	-5.04657e-08	-8.38746e-08	2.00674e-09	300	610	0	-1.11938e-11	-2.49617e-12	1.86782e-11	-6.83293e-10	1.12438e-09	-1.35559e-10	300	200	0	2.64321	-0.289214	113.324	542.323	-706.058	997.421	-914	200	0	0.161579	1.3986	54.3235	738.175	-3165.3	1706.19	-311	200	0
541	0	-1.78899e-11	1.2395e-11	-1.44689e-09	-4.7137e-08	-7.65518e-08	-2.28633e-09	300	610	0	-7.97454e-12	-2.02405e-12	1.17155e-11	-4.26396e-10	6.65076e-10	-6.12964e-11	300	200	0	2.75179	0.103266	114.839	594.661	-715.204	1050.05	-914	200	0	0.1433	1.39856	54.2876	769.29	-3185.82	1712.83	-311	200	0	2.55133	2.32348	162.319	33648.1	112120	996.47	0	0	0
541	1	1.30923e-12	-8.70073e-12	-1.232e-09	-3.96032e-08	-6.32147e-08	-4.48205e-09	300	610	0	-5.17287e-12	-1.51129e-12	6.31558e-12	-2.27855e-10	3.21707e-10	-1.12909e-11	300	200	0	2.84579	0.543008	115.625	619.798	-753.409	1096.86	-914	200	0	0.127011	1.39114	54.2645	782.324	-3211.46	1718.63	-311	200	0
541	2	1.21917e-11	-1.97924e-11	-9.61568e-10	-3.055e-08	-4.80097e-08	-5.21011e-09	300	610	0	-2.94532e-12	-1.03629e-12	2.45789e-12	-8.65383e-11	8.59315e-11	1.88059e-11	300	200	0	2.94015	0.959832	115.691	602.76	-818.841	1130.4	-914	200	0	0.117869	1.37572	54.2561	777.016	-3238.34	1722.53	-311	200	0
541	3	1.69951e-11	-2.38098e-11	-6.91439e-10	-2.17025e-08	-3.35437e-08	-5.00753e-09	300	610	0	-1.31342e-12	-6.39638e-13	-5.31348e-14	5.02972e-12	-5.98733e-11	3.3868e-11	300	200	0	3.04055	1.29957	115.197	541.489	-898.085	1143.51	-914	200	0	0.116595	1.3576	54.2351	756.562	-3263.82	1723.21	-311	200	0
541	4	1.77305e-11	-2.32809e-11	-4.5369e-10	-1.40281e-08	-2.12271e-08	-4.29404e-09	300	610	0	-2.18571e-13	-3.35322e-13	-1.49052e-12	5.70772e-11	-1.36566e-10	3.849e-11	300	200	0	3.12202	1.53708	114.319	446.994	-971.156	1135.57	-914	200	0	0.122955	1.34478	54.1656	725.561	-3287.04	1720.05	-311	200	0
541	5	1.60394e-11	-2.02011e-11	-2.62905e-10	-7.94324e-09	-1.16149e-08	-3.37186e-09	300	610	0	4.36974e-13	-1.20375e-13	-2.13924e-12	8.01969e-11	-1.64378e-10	3.65585e-11	300	200	0	3.13696	1.67046	113.134	338.06	-1020.22	1113.45	-914	200	0	0.135478	1.3434	54.0192	689.332	-3308.09	1713.15	-311	200	0
541	6	1.31549e-11	-1.60219e-11	-1.21868e-10	-3.49769e-09	-4.70356e-09	-2.43964e-09	300	610	0	7.61783e-13	1.75599e-14	-2.25717e-12	8.39282e-11	-1.60771e-10	3.10893e-11	300	200	0	3.05452	1.69411	111.657	236.896	-1034.8	1086.72	-914	200	0	0.150281	1.35593	53.7823	654.584	-3326.33	1702.65	-311	200	0
541	7	9.92796e-12	-1.17089e-11	-2.62493e-11	-5.24706e-10	-1.69088e-10	-1.61279e-09	300	610	0	8.57708e-13	9.47724e-14	-2.05586e-12	7.60671e-11	-1.39529e-10	2.42381e-11	300	200	0	2.88757	1.58793	109.941	167.409	-1011.27	1062.45	-914	200	0	0.160675	1.38303	53.4671	628.598	-3340.21	1688.62	-311	200	0
541	8	6.889e-12	-7.83309e-12	3.18566e-11	1.24718e-09	2.45817e-09	-9.45107e-10	300	610	0	8.106e-13	1.27867e-13	-1.69501e-12	6.24783e-11	-1.1068e-10	1.74093e-11	300	200	0	2.67569	1.34435	108.13	148.928	-952.691	1043.6	-914	200	0	0.159393	1.42485	53.1098	616.755	-3348.12	1672.11	-311	200	0
541	9	4.3204e-12	-4.6708e-12	6.14666e-11	2.11723e-09	3.67564e-09	-4.48543e-10	300	610	0	6.86872e-13	1.31649e-13	-1.28545e-12	4.72164e-11	-8.08981e-11	1.14074e-11	300	200	0	2.44887	0.997113	106.41	188.549	-870.865	1029.62	-914	200	0	0.144309	1.47931	52.7595	621.234	-3349.08	1655.48	-311	200	0
542	0	2.32848e-12	-2.29576e-12	7.11625e-11	2.36504e-09	3.9374e-09	-1.09564e-10	300	610	0	5.33841e-13	1.18128e-13	-8.96714e-13	3.28121e-11	-5.41296e-11	6.59652e-12	300	200	0	2.21416	0.620656	104.94	280.319	-782.971	1017.84	-914	200	0	0.121856	1.54059	52.47	640.976	-3343.82	1641.79	-311	200	0	2.55133	2.32348	162.319	33648.1	112120	996.47	0	0	0
542	1	9.05612e-13	-6.5652e-13	6.82529e-11	2.22554e-09	3.61846e-09	9.83943e-11	300	610	0	3.82209e-13	9.62704e-14	-5.663e-13	2.06184e-11	-3.22855e-11	3.04405e-12	300	200	0	1.97077	0.30649	103.815	409.824	-702.895	1006.18	-914	200	0	0.101836	1.60021	52.2918	671.434	-3334.67	1633.63	-311	200	0
542	2	-2.04405e-14	3.64239e-13	5.84425e-11	1.88e-09	3.00367e-09	2.06229e-10	300	610	0	2.49459e-13	7.22254e-14	-3.08811e-13	1.11493e-11	-1.58769e-11	6.38629e-13	300	200	0	1.72631	0.127672	103.05	559.459	-637.35	995.002	-914	200	0	0.0898864	1.64999	52.2513	705.642	-3323.02	1632.34	-311	200	0
542	3	-5.50439e-13	9.07699e-13	4.58342e-11	1.45719e-09	2.29209e-09	2.43642e-10	300	610	0	1.43392e-13	4.97896e-14	-1.23949e-13	4.37582e-12	-4.54985e-12	-8.20513e-13	300	200	0	1.50073	0.104595	102.604	710.521	-587.178	987.078	-914	200	0	0.0867654	1.68471	52.335	737.161	-3308.48	1637.83	-311	200	0
542	4	-7.89536e-13	1.11194e-12	3.31205e-11	1.04036e-09	1.60969e-09	2.36104e-10	300	610	0	6.53134e-14	3.09539e-14	-2.88461e-15	-4.03314e-14	2.50511e-12	-1.56162e-12	300	200	0	1.32186	0.19889	102.427	843.246	-548.577	986.962	-914	200	0	0.0903789	1.7031	52.4981	762.105	-3291.81	1648.81	-311	200	0
542	5	-8.32872e-13	1.0968e-12	2.18619e-11	6.76664e-10	1.02542e-09	2.0362e-10	300	610	0	1.26347e-14	1.64339e-14	6.70654e-14	-2.5746e-12	6.2627e-12	-1.80154e-12	300	200	0	1.21857	0.33994	102.454	941.325	-518.019	998.579	-914	200	0	0.0963671	1.70773	52.686	779.137	-3276.09	1663.16	-311	200	0
542	6	-7.5849e-13	9.57328e-13	1.27823e-11	3.86882e-10	5.67246e-10	1.60667e-10	300	610	0	-1.91594e-14	6.12621e-15	9.92874e-14	-3.72472e-12	7.67645e-12	-1.72469e-12	300	200	0	1.2164	0.460584	102.592	998.494	-499.536	1021.25	-914	200	0	0.100271	1.70254	52.8541	788.979	-3264.77	1678.59	-311	200	0
542	7	-6.25292e-13	7.63001e-13	6.03796e-12	1.74146e-10	2.36186e-10	1.16816e-10	300	610	0	-3.51551e-14	-5.30596e-16	1.05976e-13	-3.9419e-12	7.57407e-12	-1.47488e-12	300	200	0	1.32813	0.524291	102.763	1016.44	-501.469	1048.53	-914	200	0	0.100895	1.68876	52.983	793.969	-3259.93	1693.42	-311	200	0
542	8	-4.7416e-13	5.60304e-13	1.44044e-12	3.10702e-11	1.76826e-11	7.76759e-11	300	610	0	-4.01605e-14	-4.29467e-15	9.71865e-14	-3.5968e-12	6.61219e-12	-1.15541e-12	300	200	0	1.53822	0.526979	102.915	996.664	-523.301	1071.39	-914	200	0	0.102329	1.66572	53.08	796.977	-3262.02	1706.87	-311	200	0
542	9	-3.30734e-13	3.7696e-13	-1.37465e-12	-5.48956e-11	-1.10054e-10	4.59115e-11	300	610	0	-3.82502e-14	-5.9468e-15	8.05459e-14	-2.96955e-12	5.27081e-12	-8.33976e-13	300	200	0	1.80115	0.47937	102.966	939.523	-553.265	1082.64	-914	200	0	0.11159	1.63659	53.1703	799.968	-3270.77	1718.93	-311	200	0
543	0	-2.08839e-13	2.26604e-13	-2.8293e-12	-9.77769e-11	-1.70375e-10	2.21747e-11	300	610	0	-3.25915e-14	-6.18768e-15	6.13753e-14	-2.25487e-12	3.87117e-12	-5.49736e-13	300	200	0	2.06367	0.403904	102.824	851.418	-581.408	1079.78	-914	200	0	0.131034	1.6095	53.2879	803.23	-3285.58	1729.64	-311	200	0	2.43723	1.85133	156.327	32671	106480	1492.58	0	0	0
543	1	-1.13857e-13	1.13139e-13	-3.32832e-12	-1.10774e-10	-1.84744e-10	5.88341e-12	300	610	0	-2.54523e-14	-5.58845e-15	4.30357e-14	-1.57513e-12	2.60491e-12	-3.20769e-13	300	200	0	2.29263	0.33458	102.486	748.459	-605.905	1064.9	-914	200	0	0.153625	1.59299	53.4621	806.32	-3304.24	1738.2	-311	200	0
543	2	-4.56723e-14	3.44134e-14	-3.21842e-12	-1.0504e-10	-1.70979e-10	-4.18472e-12	300	610	0	-1.83131e-14	-4.57764e-15	2.73604e-14	-9.96513e-13	1.5663e-12	-1.50881e-13	300	200	0	2.48114	0.294128	102.057	649.352	-625.038	1041.81	-914	200	0	0.167909	1.59156	53.7026	809.621	-3322.16	1742.98	-311	200	0
543	3	-1.02408e-15	-1.4953e-14	-2.77151e-12	-8.92194e-11	-1.4268e-10	-9.47449e-12	300	610	0	-1.2025e-14	-3.45071e-15	1.50858e-14	-5.45029e-13	7.82404e-13	-3.52146e-14	300	200	0	2.62982	0.27807	101.666	564.506	-629.944	1013.33	-914	200	0	0.167202	1.60405	53.9908	813.498	-3334.02	1742.77	-311	200	0
543	4	2.47686e-14	-4.15534e-14	-2.18413e-12	-6.94863e-11	-1.09398e-10	-1.13862e-11	300	610	0	-6.97595e-15	-2.39136e-15	6.22987e-15	-2.20466e-13	2.38422e-13	3.54864e-14	300	200	0	2.73217	0.264085	101.423	494.124	-609.467	981.203	-914	200	0	0.153031	1.62565	54.2851	816.177	-3336.36	1737.89	-311	200	0
543	5	3.66451e-14	-5.18932e-14	-1.58601e-12	-4.98562e-11	-7.72201e-11	-1.11279e-11	300	610	0	-3.24129e-15	-1.49718e-15	3.954e-16	-7.57303e-15	-1.02767e-13	7.19051e-14	300	200	0	2.78383	0.228412	101.411	436.43	-562.75	946.742	-914	200	0	0.132126	1.64931	54.5442	814.106	-3328.14	1729.95	-311	200	0
543	6	3.91045e-14	-5.16511e-14	-1.05303e-12	-3.26258e-11	-4.95125e-11	-9.65263e-12	300	610	0	-7.07603e-16	-8.04566e-16	-3.00628e-15	1.15733e-13	-2.86682e-13	8.42712e-14	300	200	0	2.79531	0.16268	101.618	394.098	-500.466	911.737	-914	200	0	0.113896	1.66384	54.7493	804.225	-3309.84	1720.88	-311	200	0
543	7	3.58563e-14	-4.53538e-14	-6.21043e-13	-1.88293e-11	-2.76789e-11	-7.65358e-12	300	610	0	8.33508e-16	-3.10423e-16	-4.60365e-15	1.72829e-13	-3.58244e-13	8.13339e-14	300	200	0	2.78163	0.0801746	101.916	371.206	-434.97	880.967	-914	200	0	0.109219	1.65682	54.9047	785.72	-3283.35	1712.25	-311	200	0
543	8	2.97137e-14	-3.63258e-14	-2.98628e-13	-8.65206e-12	-1.18256e-11	-5.59173e-12	300	610	0	1.6202e-15	1.06948e-17	-4.97319e-15	1.85052e-13	-3.56677e-13	6.9948e-14	300	200	0	2.74117	-0.00118338	102.139	368.717	-379.825	863.048	-914	200	0	0.126455	1.62513	55.0215	759.838	-3252.57	1704.73	-311	200	0
543	9	2.26395e-14	-2.68042e-14	-7.76514e-14	-1.7691e-12	-1.30081e-12	-3.73959e-12	300	610	0	1.87934e-15	1.94047e-16	-4.59273e-15	1.70016e-13	-3.13252e-13	5.50621e-14	300	200	0	2.65457	-0.0731172	102.223	383.034	-352.385	865.498	-914	200	0	0.166799	1.58021	55.1057	728.275	-3222.47	1697.8	-311	200	0
544	0	1.58729e-14	-1.81341e-14	5.86576e-14	2.39918e-12	4.90552e-12	-2.22885e-12	300	610	0	1.80427e-15	2.7633e-16	-3.82642e-15	1.41101e-13	-2.50937e-13	3.99387e-14	300	200	0	2.50639	-0.129768	102.271	401.244	-365.562	887.408	-914	200	0	0.223674	1.54012	55.1623	693.137	-3197.04	1690.43	-311	200	0	2.43723	1.85133	156.327	32671	106480	1492.58	0	0	0
544	1	1.009e-14	-1.09871e-14	1.30035e-13	4.5097e-12	7.88899e-12	-1.09451e-12	300	610	0	1.54599e-15	2.90694e-16	-2.92962e-15	1.07654e-13	-1.8519e-13	2.64818e-14	300	200	0	2.30362	-0.162882	102.459	403.087	-418.462	917.983	-914	200	0	0.285752	1.51817	55.1971	658.39	-3178.23	1682.35	-311	200	0
544	2	5.56215e-15	-5.56799e-15	1.5557e-13	5.18548e-12	8.66378e-12	-3.1183e-13	300	610	0	1.21317e-15	2.64294e-16	-2.06472e-15	7.55879e-14	-1.2531e-13	1.55874e-14	300	200	0	2.07657	-0.166635	102.886	380.836	-493.811	944.499	-914	200	0	0.341047	1.51759	55.2	629.572	-3166.91	1674.65	-311	200	0
544	3	2.29571e-15	-1.78843e-15	1.51704e-13	4.95577e-12	8.0763e-12	1.75353e-13	300	610	0	8.77178e-16	2.17605e-16	-1.32128e-15	4.81397e-14	-7.5942e-14	7.46525e-15	300	200	0	1.86662	-0.136126	103.493	351.502	-565.322	961.762	-914	200	0	0.380884	1.53242	55.1394	611.596	-3164.19	1669.2	-311	200	0
544	4	1.43951e-16	5.97856e-16	1.31394e-13	4.23286e-12	6.77564e-12	4.34552e-13	300	610	0	5.79416e-16	1.64817e-16	-7.36305e-16	2.66189e-14	-3.85034e-14	1.90537e-15	300	200	0	1.70907	-0.0658096	104.046	340.79	-614.925	972.085	-914	200	0	0.402927	1.55292	54.9908	606.885	-3171.19	1667.31	-311	200	0
544	5	-1.11037e-15	1.89858e-15	1.04051e-13	3.31255e-12	5.21999e-12	5.3177e-13	300	610	0	3.39137e-16	1.14816e-16	-3.12189e-16	1.10718e-14	-1.23875e-14	-1.51846e-15	300	200	0	1.62201	0.0393445	104.246	362.816	-642.026	979.652	-914	200	0	0.410514	1.57225	54.7683	615.318	-3187.63	1669.4	-311	200	0
544	6	-1.69915e-15	2.42007e-15	7.59251e-14	2.38848e-12	3.70321e-12	5.24265e-13	300	610	0	1.60554e-16	7.23793e-17	-3.11216e-17	8.12991e-16	4.1048e-15	-3.30596e-15	300	200	0	1.60505	0.155026	103.922	416.168	-657.064	988.936	-914	200	0	0.406799	1.58957	54.5132	635.263	-3211.35	1675.38	-311	200	0
544	7	-1.8351e-15	2.43137e-15	5.07017e-14	1.57242e-12	2.38963e-12	4.57445e-13	300	610	0	3.87358e-17	3.93507e-17	1.34189e-16	-5.18228e-15	1.30977e-14	-3.93953e-15	300	200	0	1.64479	0.251141	103.142	490.423	-670.935	1004.63	-914	200	0	0.389823	1.60803	54.2593	663.684	-3239.42	1684.54	-311	200	0
544	8	-1.69447e-15	2.14799e-15	3.01546e-14	9.1575e-13	1.34947e-12	3.64487e-13	300	610	0	-3.59222e-17	1.56692e-17	2.13235e-16	-8.01141e-15	1.67066e-14	-3.83411e-15	300	200	0	1.72318	0.315681	102.168	575.079	-684.398	1028.64	-914	200	0	0.354318	1.63004	54.0198	695.307	-3269	1695.77	-311	200	0
544	9	-1.41159e-15	1.72896e-15	1.47458e-14	4.29018e-13	5.90547e-13	2.67585e-13	300	610	0	-7.4564e-17	1.8536e-19	2.3326e-16	-8.68286e-15	1.67896e-14	-3.31638e-15	300	200	0	1.82104	0.361206	101.316	661.682	-686.741	1057.94	-914	200	0	0.29735	1.65425	53.7942	723.366	-3296.76	1708	-311	200	0
545	0	-1.08065e-15	1.28191e-15	4.12842e-15	9.80208e-14	8.3792e-14	1.79968e-13	300	610	0	-8.78913e-17	-8.7392e-18	2.16963e-16	-8.0337e-15	1.48357e-14	-2.62331e-15	300	200	0	1.92111	0.409525	100.846	740.815	-672.251	1086.94	-914	200	0	0.2223	1.6756	53.5788	742.315	-3319.09	1720.1	-311	200	0	2.13321	2.0145	157.251	32840	107169	1454.03	0	0	0
545	1	-7.61537e-16	8.72036e-16	-2.46826e-15	-1.03973e-13	-2.17557e-13	1.08136e-13	300	610	0	-8.5075e-17	-1.28285e-17	1.81726e-16	-6.70264e-15	1.19435e-14	-1.91207e-15	300	200	0	2.01053	0.478682	100.929	806.217	-654.603	1110.54	-914	200	0	0.138652	1.68765	53.3849	749.909	-3334.22	1730.71	-311	200	0
545	2	-4.87268e-16	5.32412e-16	-5.96676e-15	-2.07713e-13	-3.6488e-13	5.39437e-14	300	610	0	-7.33127e-17	-1.36501e-17	1.398e-16	-5.13823e-15	8.8566e-15	-1.27517e-15	300	200	0	2.07688	0.580315	101.58	861.094	-658.931	1125.15	-914	200	0	0.0583402	1.68531	53.2457	747.666	-3343.17	1738.35	-311	200	0
545	3	-2.71482e-16	2.73668e-16	-7.26683e-15	-2.42594e-13	-4.06081e-13	1.63542e-14	300	610	0	-5.78092e-17	-1.24951e-17	9.90266e-17	-3.62616e-15	6.02589e-15	-7.56953e-16	300	200	0	2.11419	0.709893	102.626	916.988	-699.48	1130.42	-914	200	0	-0.00810019	1.66609	53.1969	739.657	-3348.73	1741.69	-311	200	0
545	4	-1.15048e-16	9.22748e-17	-7.14792e-15	-2.33726e-13	-3.81354e-13	-7.20777e-15	300	610	0	-4.20032e-17	-1.03413e-17	6.37776e-17	-2.32446e-15	3.67993e-15	-3.68756e-16	300	200	0	2.13686	0.839912	103.788	985.438	-767.336	1129.72	-914	200	0	-0.0535892	1.62965	53.2577	729.132	-3353.58	1739.79	-311	200	0
545	5	-1.13895e-17	-2.30191e-17	-6.22734e-15	-2.00761e-13	-3.21671e-13	-1.98954e-14	300	610	0	-2.79076e-17	-7.86999e-18	3.59072e-17	-1.29892e-15	1.89238e-15	-1.01596e-16	300	200	0	2.16965	0.936808	104.817	1064.77	-838.542	1126.59	-914	200	0	-0.0758316	1.57742	53.4315	715.84	-3358.23	1732.35	-311	200	0
545	6	4.9567e-17	-8.6563e-17	-4.9556e-15	-1.57872e-13	-2.49004e-13	-2.48182e-14	300	610	0	-1.64761e-17	-5.51083e-18	1.56021e-17	-5.54416e-16	6.39001e-16	6.41204e-17	300	200	0	2.22262	0.98614	105.578	1134.84	-889.522	1121.62	-914	200	0	-0.077483	1.51309	53.7112	697.644	-3360.6	1719.74	-311	200	0
545	7	7.87044e-17	-1.12777e-16	-3.63358e-15	-1.14391e-13	-1.77537e-13	-2.46895e-14	300	610	0	-7.93915e-18	-3.49739e-18	2.06747e-18	-6.02634e-17	-1.57814e-16	1.51755e-16	300	200	0	2.28753	1.00131	106.053	1172	-909.742	1113.52	-914	200	0	-0.0643681	1.44363	54.0794	674.258	-3358.61	1703.21	-311	200	0
545	8	8.60734e-17	-1.14403e-16	-2.44027e-15	-7.57527e-14	-1.1528e-13	-2.1672e-14	300	610	0	-2.08428e-18	-1.92279e-18	-5.96078e-18	2.31035e-16	-5.97128e-16	1.84047e-16	300	200	0	2.34913	1.00916	106.271	1170.61	-905.502	1101.08	-914	200	0	-0.0436342	1.37875	54.5054	648.494	-3352.74	1685.08	-311	200	0
545	9	8.00481e-17	-1.01698e-16	-1.46323e-15	-4.45062e-14	-6.5741e-14	-1.73532e-14	300	610	0	1.53049e-18	-7.88227e-19	-9.86595e-18	3.70973e-16	-7.78519e-16	1.8067e-16	300	200	0	2.39174	1.02761	106.249	1147.02	-889.641	1084.45	-914	200	0	-0.0224186	1.32776	54.9359	624.526	-3344.27	1667.82	-311	200	0
546	0	6.70402e-17	-8.22686e-17	-7.27026e-16	-2.12347e-14	-2.94205e-14	-1.28012e-14	300	610	0	3.42633e-18	-4.19311e-20	-1.0935e-17	4.07201e-16	-7.89992e-16	1.57189e-16	300	200	0	2.40909	1.05935	106.035	1123.76	-868.413	1066.32	-914	200	0	-0.00669048	1.29675	55.3044	606.077	-3332.27	1653.12	-311	200	0	2.26262	2.1144	159.356	33605.1	108952	1219.54	0	0	0
546	1	5.15683e-17	-6.1289e-17	-2.17066e-16	-5.32302e-15	-5.03031e-15	-8.65775e-15	300	610	0	4.10784e-18	3.92152e-19	-1.02459e-17	3.79481e-16	-7.02401e-16	1.24947e-16	300	200	0	2.40815	1.10126	105.698	1114.42	-839.61	1051.12	-914	200	0	-0.000410412	1.28898	55.5586	595.592	-3313.81	1641.58	-311	200	0
546	2	3.65246e-17	-4.19196e-17	1.02016e-16	4.46006e-15	9.5926e-15	-5.24326e-15	300	610	0	4.00992e-18	5.94974e-19	-8.62812e-18	3.18301e-16	-5.68296e-16	9.15128e-17	300	200	0	2.39247	1.15024	105.269	1123.57	-799.528	1041.34	-914	200	0	-0.00440674	1.30548	55.6781	593.721	-3287.07	1632.91	-311	200	0
546	3	2.35205e-17	-2.57853e-17	2.7331e-16	9.55311e-15	1.68564e-14	-2.65497e-15	300	610	0	3.47553e-18	6.40651e-19	-6.6693e-18	2.45175e-16	-4.23438e-16	6.13791e-17	300	200	0	2.35049	1.19239	104.761	1151.65	-748.206	1036.1	-914	200	0	-0.0150698	1.34358	55.6646	599.301	-3254.34	1626.45	-311	200	0
546	4	1.32395e-17	-1.34345e-17	3.3921e-16	1.13424e-14	1.9023e-14	-8.50293e-16	300	610	0	2.75392e-18	5.90532e-19	-4.74792e-18	1.739e-16	-2.89667e-16	3.67358e-17	300	200	0	2.26972	1.18911	104.209	1193.9	-690.416	1035.41	-914	200	0	-0.0241919	1.39554	55.521	609.662	-3221.33	1621.76	-311	200	0
546	5	5.74999e-18	-4.73175e-18	3.36657e-16	1.10188e-14	1.80007e-14	2.88686e-16	300	610	0	2.01069e-18	4.91309e-19	-3.07716e-18	1.12188e-16	-1.78219e-16	1.81873e-17	300	200	0	2.15709	1.09819	103.674	1240.57	-634.409	1042.72	-914	200	0	-0.0221988	1.44983	55.25	621.283	-3192.95	1618.96	-311	200	0
546	6	7.58337e-19	8.36079e-19	2.95051e-16	9.5191e-15	1.52668e-14	9.09125e-16	300	610	0	1.34364e-18	3.75685e-19	-1.74967e-18	6.33303e-17	-9.28944e-17	5.35437e-18	300	200	0	2.03944	0.91943	103.248	1280.25	-587.63	1061.94	-914	200	0	-0.00254098	1.49395	54.8761	630.894	-3170.55	1618.23	-311	200	0
546	7	-2.20204e-18	3.93763e-18	2.35953e-16	7.5219e-15	1.18747e-14	1.15746e-15	300	610	0	7.99929e-19	2.64415e-19	-7.77827e-19	2.76892e-17	-3.27613e-17	-2.66229e-18	300	200	0	1.94526	0.698824	103.008	1299.23	-553.438	1093.61	-914	200	0	0.0370865	1.51894	54.4524	636.211	-3153.68	1619.52	-311	200	0
546	8	-3.64157e-18	5.2514e-18	1.73842e-16	5.47681e-15	8.50868e-15	1.16224e-15	300	610	0	3.91948e-19	1.68916e-19	-1.26328e-19	3.89596e-18	5.71827e-18	-6.95407e-18	300	200	0	1.89423	0.480961	102.992	1281.09	-530.342	1133.31	-914	200	0	0.0939226	1.52406	54.0336	636.607	-3142.06	1622.75	-311	200	0
546	9	-4.03506e-18	5.38066e-18	1.17405e-16	3.64801e-15	5.55893e-15	1.02642e-15	300	610	0	1.10649e-19	9.38692e-20	2.63314e-19	-1.02485e-17	2.71604e-17	-8.59253e-18	300	200	0	1.90129	0.278004	103.258	1214.4	-509.796	1171.55	-914	200	0	0.15961	1.51599	53.6492	633.214	-3134.95	1628	-311	200	0
547	0	-3.78022e-18	4.81347e-18	7.09592e-17	2.1616e-15	3.20021e-15	8.25954e-16	300	610	0	-6.42767e-20	3.95295e-20	4.55945e-19	-1.71589e-17	3.62504e-17	-8.51012e-18	300	200	0	1.96925	0.091667	103.901	1100.81	-479.301	1197.12	-914	200	0	0.222678	1.50326	53.314	627.529	-3130.63	1635.4	-311	200	0	2.26262	2.1144	159.356	33605.1	108952	1219.54	0	0	0
547	1	-3.183e-18	3.91347e-18	3.57949e-17	1.04928e-15	1.46251e-15	6.12223e-16	300	610	0	-1.57187e-19	3.57395e-21	5.12339e-19	-1.90864e-17	3.71547e-17	-7.44812e-18	300	200	0	2.07256	-0.0557752	104.976	954.1	-436.142	1203.36	-914	200	0	0.271407	1.49285	53.0515	621.029	-3128.22	1645.01	-311	200	0
547	2	-2.46014e-18	2.92944e-18	1.13095e-17	2.84642e-16	2.8905e-16	4.16345e-16	300	610	0	-1.91865e-19	-1.75249e-20	4.83679e-19	-1.7919e-17	3.32449e-17	-5.94952e-18	300	200	0	2.16889	-0.128349	106.443	793.757	-395.308	1190.49	-914	200	0	0.298449	1.4895	52.8918	616.086	-3128.18	1656.49	-311	200	0
547	3	-1.75122e-18	2.0144e-18	-4.11685e-18	-1.88922e-16	-4.20094e-16	2.54086e-16	300	610	0	-1.88928e-19	-2.75662e-20	4.09534e-19	-1.51114e-17	2.70333e-17	-4.37857e-18	300	200	0	2.23621	-0.101899	108.172	635.536	-374.981	1161.49	-914	200	0	0.305369	1.49502	52.8508	615.36	-3130.64	1668.86	-311	200	0
547	4	-1.13483e-18	1.24813e-18	-1.24954e-17	-4.38674e-16	-7.77732e-16	1.30502e-16	300	610	0	-1.64715e-19	-3.0053e-20	3.18078e-19	-1.16955e-17	2.02389e-17	-2.95331e-18	300	200	0	2.28934	0.0309058	109.983	485.503	-376.556	1119.33	-914	200	0	0.298596	1.50806	52.9146	620.812	-3135.29	1680.69	-311	200	0
547	5	-6.4514e-19	6.58757e-19	-1.58229e-17	-5.29969e-16	-8.90631e-16	4.38877e-17	300	610	0	-1.31155e-19	-2.78996e-20	2.27572e-19	-8.33712e-18	1.39195e-17	-1.78175e-18	300	200	0	2.35317	0.262699	111.647	347.148	-387.172	1069.02	-914	200	0	0.281842	1.52415	53.0359	633.696	-3142.24	1690.42	-311	200	0
547	6	-2.86674e-19	2.41354e-19	-1.58495e-17	-5.19273e-16	-8.49357e-16	-1.11437e-17	300	610	0	-9.62229e-20	-2.33352e-20	1.48403e-19	-5.41224e-18	8.62654e-18	-8.95726e-19	300	200	0	2.42367	0.563411	112.843	231.886	-397.527	1017.88	-914	200	0	0.256074	1.53512	53.1539	653.69	-3152.36	1696.96	-311	200	0
547	7	-4.6395e-20	-2.74072e-20	-1.39752e-17	-4.51213e-16	-7.24362e-16	-4.14555e-17	300	610	0	-6.46664e-20	-1.79288e-20	8.51916e-20	-3.08529e-18	4.55487e-18	-2.79515e-19	300	200	0	2.47059	0.886887	113.224	156.014	-410.227	971.964	-914	200	0	0.22232	1.53141	53.2281	677.902	-3168.52	1700.29	-311	200	0
547	8	9.72852e-20	-1.78664e-19	-1.12314e-17	-3.58286e-16	-5.66133e-16	-5.39407e-17	300	610	0	-3.88131e-20	-1.26828e-20	3.86911e-20	-1.37957e-18	1.67081e-18	1.08102e-19	300	200	0	2.47723	1.19126	112.594	127.822	-433.741	935.187	-914	200	0	0.180621	1.50775	53.2487	702.194	-3195.35	1701.59	-311	200	0
547	9	1.68295e-19	-2.44329e-19	-8.31472e-18	-2.62141e-16	-4.07663e-16	-5.46881e-17	300	610	0	-1.93212e-20	-8.15448e-21	7.34261e-21	-2.34384e-19	-1.86593e-19	3.18074e-19	300	200	0	2.45409	1.44291	111.054	143.055	-472.473	912.473	-914	200	0	0.131552	1.46672	53.2163	723.264	-3235.48	1702.53	-311	200	0
548	0	1.89058e-19	-2.52952e-19	-5.64647e-18	-1.75608e-16	-2.67946e-16	-4.85975e-17	300	610	0	-5.81075e-21	-4.57871e-21	-1.15567e-20	4.51988e-19	-1.23226e-18	4.00876e-19	300	200	0	2.41525	1.60943	108.98	192.554	-523.098	908.886	-914	200	0	0.0796741	1.41713	53.1254	739.084	-3286.29	1704.2	-311	200	0	2.28848	2.46337	160.352	33231	110711	871.263	0	0	0
548	1	1.78455e-19	-2.27752e-19	-3.43916e-18	-1.04919e-16	-1.5567e-16	-3.93018e-17	300	610	0	2.64989e-21	-1.97691e-21	-2.1045e-20	7.92729e-19	-1.68655e-18	4.00688e-19	300	200	0	2.36502	1.6674	106.853	268.416	-578.98	924.507	-914	200	0	0.028928	1.37041	52.9719	748.536	-3341.06	1706.33	-311	200	0
548	2	1.51082e-19	-1.8611e-19	-1.76003e-18	-5.17676e-17	-7.25567e-17	-2.92714e-17	300	610	0	7.19842e-21	-2.45313e-22	-2.39912e-20	8.94126e-19	-1.74667e-18	3.52808e-19	300	200	0	2.30475	1.62034	105.07	363.599	-637.972	954.679	-914	200	0	-0.0232947	1.33672	52.7592	751.08	-3391.82	1707.58	-311	200	0
548	3	1.17332e-19	-1.39978e-19	-5.84769e-19	-1.5036e-17	-1.61202e-17	-2.00145e-17	300	610	0	8.95537e-21	7.79521e-22	-2.28248e-20	8.45822e-19	-1.57299e-18	2.83216e-19	300	200	0	2.2367	1.49741	103.862	468.459	-707.133	994.438	-914	200	0	-0.081339	1.32158	52.5047	746.487	-3431.89	1706.41	-311	200	0
548	4	8.39377e-20	-9.6766e-20	1.60667e-19	7.87559e-18	1.825e-17	-1.2306e-17	300	610	0	8.89782e-21	1.27581e-21	-1.94329e-20	7.17206e-19	-1.28559e-18	2.09437e-19	300	200	0	2.16647	1.32965	103.312	569.872	-798.684	1038.38	-914	200	0	-0.144137	1.32687	52.2466	735.979	-3457.72	1701.77	-311	200	0
548	5	5.47304e-20	-6.03841e-20	5.70101e-19	2.01097e-17	3.58353e-17	-6.40684e-18	300	610	0	7.80389e-21	1.40905e-21	-1.51658e-20	5.57749e-19	-9.67073e-19	1.42048e-19	300	200	0	2.10696	1.13983	103.37	658.532	-920.664	1078.11	-914	200	0	-0.205618	1.35369	52.0401	723.612	-3469.5	1693.19	-311	200	0
548	6	3.14124e-20	-3.2267e-20	7.37535e-19	2.47461e-17	4.16736e-17	-2.25124e-18	300	610	0	6.24452e-21	1.31766e-21	-1.09043e-20	3.99572e-19	-6.68643e-19	8.63668e-20	300	200	0	2.07785	0.955274	103.857	733.826	-1072.63	1103.99	-914	200	0	-0.257042	1.39965	51.9453	714.218	-3469.38	1681	-311	200	0
548	7	1.42605e-20	-1.2254e-20	7.45869e-19	2.44614e-17	4.00617e-17	4.06431e-19	300	610	0	4.60345e-21	1.10801e-21	-7.15408e-21	2.60988e-19	-4.17342e-19	4.40557e-20	300	200	0	2.09888	0.805071	104.536	797.798	-1246.41	1110.99	-914	200	0	-0.287985	1.45425	52.0039	709.473	-3459.93	1666.82	-311	200	0
548	8	2.6988e-21	7.13462e-22	6.61734e-19	2.13814e-17	3.43586e-17	1.88601e-18	300	610	0	3.11107e-21	8.55376e-22	-4.14493e-21	1.50193e-19	-2.23098e-19	1.44763e-20	300	200	0	2.17424	0.698637	105.266	850.012	-1425.53	1102.73	-914	200	0	-0.290702	1.50198	52.2193	706.877	-3444.17	1653.09	-311	200	0
548	9	-4.27038e-21	8.08407e-21	5.34465e-19	1.70613e-17	2.69832e-17	2.51183e-18	300	610	0	1.8821e-21	6.0814e-22	-1.92064e-21	6.85848e-20	-8.48184e-20	-4.25629e-21	300	200	0	2.27811	0.626216	106.003	888.942	-1586.1	1089.18	-914	200	0	-0.26615	1.53111	52.5572	701.478	-3425.05	1641.85	-311	200	0
549	0	-7.76818e-21	1.1358e-20	3.9757e-19	1.25433e-17	1.95257e-17	2.57218e-18	300	610	0	9.51116e-22	3.93485e-22	-4.12797e-22	1.34868e-20	4.79813e-21	-1.45192e-20	300	200	0	2.3612	0.580024	106.671	914.366	-1701.69	1080.93	-914	200	0	-0.223876	1.53981	52.9643	688.376	-3404.81	1634.19	-311	200	0	2.42073	2.20873	161.072	33591.5	110496	1102.76	0	0	0
549	1	-8.85309e-21	1.18862e-20	2.71462e-19	8.45022e-18	1.291e-17	2.3002e-18	300	610	0	3.02446e-22	2.23156e-22	5.03358e-22	-1.97998e-20	5.57512e-20	-1.86888e-20	300	200	0	2.3842	0.563363	107.155	929.521	-1749.32	1084.23	-914	200	0	-0.174409	1.53502	53.3881	665.713	-3384.98	1630.53	-311	200	0
549	2	-8.42134e-21	1.07727e-20	1.66591e-19	5.08941e-18	7.56707e-18	1.86959e-18	300	610	0	-1.06567e-22	9.86193e-23	9.70089e-22	-3.65774e-20	7.83998e-20	-1.88579e-20	300	200	0	2.34706	0.583171	107.43	942.02	-1716.29	1098.77	-914	200	0	-0.121696	1.52639	53.7902	635.96	-3366.56	1630.58	-311	200	0
549	3	-7.16908e-21	8.84817e-21	8.64332e-20	2.55033e-18	3.59298e-18	1.39911e-18	300	610	0	-3.29024e-22	1.52588e-23	1.12278e-21	-4.18627e-20	8.20744e-20	-1.67069e-20	300	200	0	2.27755	0.638761	107.58	960.577	-1605.73	1117.73	-914	200	0	-0.0637999	1.5201	54.1474	604.162	-3349.56	1633.06	-311	200	0
549	4	-5.59435e-21	6.68672e-21	3.00415e-20	7.86413e-19	8.79701e-19	9.61794e-19	300	610	0	-4.17698e-22	-3.44886e-23	1.0767e-21	-3.99104e-20	7.44018e-20	-1.34782e-20	300	200	0	2.19995	0.711001	107.709	988.082	-1436.78	1130.18	-914	200	0	0.000170986	1.51565	54.4398	575.793	-3332.17	1635.99	-311	200	0
549	5	-4.02197e-21	4.64676e-21	-5.96275e-21	-3.21511e-19	-7.85186e-19	5.9569e-19	300	610	0	-4.18881e-22	-5.89791e-23	9.21843e-22	-3.40297e-20	6.11199e-20	-1.0015e-20	300	200	0	2.12061	0.763738	107.868	1016.43	-1238.05	1127.66	-914	200	0	0.0664407	1.50802	54.6441	555.366	-3311.18	1637.62	-311	200	0
549	6	-2.63841e-21	2.91988e-21	-2.59525e-20	-9.20181e-19	-1.6488e-18	3.14176e-19	300	610	0	-3.6962e-22	-6.60281e-23	7.22898e-22	-2.65913e-20	4.61964e-20	-6.82972e-21	300	200	0	2.0377	0.771532	108.03	1030.78	-1038.45	1110.09	-914	200	0	0.128883	1.49328	54.7501	544.766	-3283.7	1637.03	-311	200	0
549	7	-1.52837e-21	1.57888e-21	-3.43514e-20	-1.15468e-18	-1.94876e-18	1.14862e-19	300	610	0	-2.9723e-22	-6.22088e-23	5.22328e-22	-1.91443e-20	3.21083e-20	-4.18409e-21	300	200	0	1.96188	0.742724	108.102	1019.63	-859.73	1083.1	-914	200	0	0.182173	1.47303	54.7714	542.82	-3248.76	1633.95	-311	200	0
549	8	-7.07926e-22	6.19631e-22	-3.50849e-20	-1.15184e-18	-1.88888e-18	-1.3428e-20	300	610	0	-2.20171e-22	-5.2596e-23	3.44735e-22	-1.25801e-20	2.01803e-20	-2.16413e-21	300	200	0	1.91879	0.703211	107.948	977.441	-708.593	1052.27	-914	200	0	0.221734	1.45543	54.7272	547.305	-3207.95	1628.53	-311	200	0
549	9	-1.51809e-22	-5.76679e-24	-3.13236e-20	-1.01288e-18	-1.62925e-18	-8.55878e-20	300	610	0	-1.49617e-22	-4.07983e-23	2.01526e-22	-7.30616e-21	1.09162e-20	-7.44736e-22	300	200	0	1.92891	0.671874	107.452	901.702	-573.79	1023	-914	200	0	0.2429	1.45185	54.6281	556.655	-3164.86	1621.66	-311	200	0
550	0	1.8603e-22	-3.64653e-22	-2.54264e-20	-8.12219e-19	-1.28573e-18	-1.16872e-19	300	610	0	-9.1213e-23	-2.91511e-23	9.51614e-23	-3.40282e-21	4.28836e-21	1.60138e-22	300	200	0	2.00016	0.658685	106.649	793.553	-437.454	1001.76	-914	200	0	0.243802	1.47099	54.4897	569.601	-3124.54	1614.93	-311	200	0	2.42073	2.20873	161.072	33591.5	110496	1102.76	0	0	0
550	1	3.58092e-22	-5.27519e-22	-1.90044e-20	-6.00014e-19	-9.34928e-19	-1.20925e-19	300	610	0	-4.67589e-23	-1.89789e-23	2.26612e-23	-7.52895e-22	-3.36172e-23	6.61305e-22	300	200	0	2.14109	0.665845	105.783	660.485	-289.463	992.333	-914	200	0	0.228422	1.51525	54.3377	584.373	-3092.99	1609.71	-311	200	0
550	2	4.14325e-22	-5.58265e-22	-1.30463e-20	-4.0647e-19	-6.21769e-19	-1.08838e-19	300	610	0	-1.56252e-23	-1.08677e-23	-2.17247e-23	8.60449e-22	-2.51454e-21	8.70607e-22	300	200	0	2.36463	0.680003	105.173	517.139	-133.11	991.038	-914	200	0	0.205507	1.58019	54.1898	598.748	-3075.32	1606.18	-311	200	0
550	3	3.97259e-22	-5.09384e-22	-8.06516e-21	-2.4673e-19	-3.67587e-19	-8.8912e-20	300	610	0	4.13814e-24	-4.9084e-24	-4.46542e-23	1.68546e-21	-3.64115e-21	8.87147e-22	300	200	0	2.67634	0.674915	105.034	382.621	15.8003	989.294	-914	200	0	0.186104	1.65442	54.0499	610.849	-3074.4	1603.02	-311	200	0
550	4	3.40083e-22	-4.20548e-22	-4.23971e-21	-1.25471e-19	-1.77619e-19	-6.68551e-20	300	610	0	1.50077e-23	-8.96905e-25	-5.25137e-23	1.95885e-21	-3.85478e-21	7.90887e-22	300	200	0	3.05885	0.633758	105.397	274.141	135.546	981.538	-914	200	0	0.1803	1.72199	53.9167	619.622	-3090.72	1598.13	-311	200	0
550	5	2.66664e-22	-3.19332e-22	-1.53478e-21	-4.07939e-20	-4.72203e-20	-4.62027e-20	300	610	0	1.94679e-23	1.51644e-24	-5.07716e-23	1.88249e-21	-3.51802e-21	6.41248e-22	300	200	0	3.45902	0.566013	106.144	200.519	206.631	968.969	-914	200	0	0.191122	1.76959	53.7909	624.528	-3121.55	1590.08	-311	200	0
550	6	1.92658e-22	-2.23065e-22	2.03408e-22	1.27551e-20	3.33825e-20	-2.88201e-20	300	610	0	1.97112e-23	2.7232e-24	-4.37167e-23	1.61415e-21	-2.90497e-21	4.78761e-22	300	200	0	3.79951	0.496527	107.104	162.431	217.564	956.199	-914	200	0	0.209976	1.79248	53.6773	626.113	-3161.92	1579.06	-311	200	0
550	7	1.27139e-22	-1.41122e-22	1.17853e-21	4.20225e-20	7.57452e-20	-1.53898e-20	300	610	0	1.7501e-23	3.09236e-24	-3.44484e-23	1.26742e-21	-2.20614e-21	3.28258e-22	300	200	0	4.01555	0.446558	108.106	158.349	169.466	947.294	-914	200	0	0.220709	1.79191	53.584	626.942	-3207.22	1566.39	-311	200	0
550	8	7.43101e-23	-7.71828e-23	1.59867e-21	5.38396e-20	9.1071e-20	-5.83322e-21	300	610	0	1.41437e-23	2.93592e-24	-2.50124e-23	9.16956e-22	-1.54133e-21	2.02589e-22	300	200	0	4.08077	0.430016	109.005	188.38	74.1636	944.728	-914	200	0	0.209679	1.76871	53.5204	630.348	-3253.34	1553.83	-311	200	0
550	9	3.50766e-23	-3.12189e-23	1.64962e-21	5.42149e-20	8.90246e-20	3.56824e-22	300	610	0	1.05272e-23	2.49594e-24	-1.66051e-23	6.06134e-22	-9.75325e-22	1.06182e-22	300	200	0	4.0076	0.452286	109.715	254.536	-55.4727	949.39	-914	200	0	0.172636	1.72135	53.4987	638.036	-3295.46	1543.26	-311	200	0
551	0	8.33727e-24	-1.06986e-24	1.48225e-21	4.79669e-20	7.72341e-20	3.87325e-21	300	610	0	7.19271e-24	1.94539e-24	-9.79155e-24	3.5516e-22	-5.33618e-22	3.80936e-23	300	200	0	3.8297	0.505815	110.225	359.725	-210.088	961.396	-914	200	0	0.114307	1.64914	53.5306	648.996	-3328.42	1536.25	-311	200	0	2.78265	2.04936	162.891	34046.7	112637	1087.57	0	0	0
551	1	-8.03057e-24	1.63919e-23	1.20929e-21	3.86557e-20	6.12468e-20	5.43324e-21	300	610	0	4.41801e-24	1.39691e-24	-4.70669e-24	1.68518e-22	-2.16037e-22	-5.59593e-24	300	200	0	3.58102	0.574519	110.536	504.595	-377.408	980.545	-914	200	0	0.0436373	1.55687	53.617	660.309	-3348.34	1533.31	-311	200	0
551	2	-1.64838e-23	2.44773e-23	9.08176e-22	2.86935e-20	4.47528e-20	5.68238e-21	300	610	0	2.29595e-24	9.1502e-25	-1.22199e-24	4.11166e-23	-7.68705e-24	-3.00481e-23	300	200	0	3.29107	0.641133	110.618	681.762	-537.823	1004.9	-914	200	0	-0.0300437	1.45546	53.7441	669.429	-3353.68	1534.06	-311	200	0
551	3	-1.93788e-23	2.62077e-23	6.26773e-22	1.95448e-20	2.99339e-20	5.14814e-21	300	610	0	8.02138e-25	5.2886e-25	9.27233e-25	-3.70352e-23	1.13021e-22	-4.05244e-23	300	200	0	2.98984	0.692732	110.443	873.026	-669.789	1029.7	-914	200	0	-0.0982579	1.35831	53.8874	675.897	-3345.79	1538.02	-311	200	0
551	4	-1.87328e-23	2.40779e-23	3.90253e-22	1.19544e-20	1.78449e-20	4.22719e-21	300	610	0	-1.52367e-25	2.43784e-25	2.05238e-24	-7.75531e-23	1.68947e-22	-4.17163e-23	300	200	0	2.70446	0.725733	110.036	1053.79	-757.112	1048.78	-914	200	0	-0.154629	1.28017	54.0188	681.311	-3328.65	1545.18	-311	200	0
551	5	-1.61279e-23	1.99828e-23	2.07737e-22	6.1651e-21	8.7667e-21	3.1937e-21	300	610	0	-6.82995e-25	5.08143e-26	2.45459e-24	-9.16027e-23	1.80959e-22	-3.74279e-23	300	200	0	2.45096	0.740802	109.467	1200.97	-795.714	1058.31	-914	200	0	-0.195769	1.23669	54.1151	688.533	-3307.31	1555.72	-311	200	0
551	6	-1.27074e-23	1.52458e-23	7.80324e-23	2.10148e-21	2.50199e-21	2.21873e-21	300	610	0	-9.0665e-25	-6.61925e-26	2.3932e-24	-8.87592e-23	1.66291e-22	-3.04999e-23	300	200	0	2.22753	0.73502	108.819	1296.47	-796.116	1061.45	-914	200	0	-0.220642	1.23697	54.1741	700.063	-3286.56	1569.59	-311	200	0
551	7	-9.22577e-24	1.07046e-23	-5.84514e-24	-4.85449e-22	-1.39821e-21	1.39364e-21	300	610	0	-9.27146e-25	-1.25574e-25	2.07257e-24	-7.6542e-23	1.38031e-22	-2.28804e-23	300	200	0	2.01732	0.704785	108.197	1326.3	-772.369	1069.37	-914	200	0	-0.231704	1.27645	54.2177	715.792	-3270.18	1586.53	-311	200	0
551	8	-6.12403e-24	6.81734e-24	-5.33737e-23	-1.91493e-21	-3.47394e-21	7.53093e-22	300	610	0	-8.2839e-25	-1.44744e-25	1.64112e-24	-6.0392e-23	1.05326e-22	-1.57715e-23	300	200	0	1.81215	0.645007	107.737	1286	-729.037	1094.64	-914	200	0	-0.235683	1.34014	54.2686	732.646	-3260.56	1606.03	-311	200	0
551	9	-3.61055e-24	3.76957e-24	-7.43369e-23	-2.50851e-21	-4.2532e-21	2.95024e-22	300	610	0	-6.72846e-25	-1.38508e-25	1.19739e-24	-4.39062e-23	7.39651e-23	-9.80396e-24	300	200	0	1.63216	0.544012	107.558	1188.93	-666.018	1141.2	-914	200	0	-0.238752	1.40984	54.3266	746.443	-3258.43	1627.04	-311	200	0
552	0	-1.73495e-24	1.56783e-24	-7.75268e-23	-2.55071e-21	-4.19415e-21	-3.51767e-24	300	610	0	-5.03195e-25	-1.1841e-25	7.99515e-25	-2.9193e-23	4.71155e-23	-5.20402e-24	300	200	0	1.51526	0.396045	107.698	1064.32	-593.93	1201.18	-914	200	0	-0.242371	1.46771	54.3748	753.967	-3262.49	1647.86	-311	200	0	2.78265	2.04936	162.891	34046.7	112637	1087.57	0	0	0
552	1	-4.49723e-25	1.1501e-25	-7.01178e-23	-2.27086e-21	-3.66015e-21	-1.74745e-22	300	610	0	-3.45661e-25	-9.27365e-26	4.75432e-25	-1.72531e-23	2.60609e-23	-1.93882e-24	300	200	0	1.49042	0.216315	108.049	946.099	-535.874	1260.71	-914	200	0	-0.245968	1.50022	54.3937	754.305	-3270.15	1666.52	-311	200	0
552	2	3.42839e-25	-7.34003e-25	-5.74981e-23	-1.83922e-21	-2.91674e-21	-2.52359e-22	300	610	0	-2.13875e-25	-6.69192e-26	2.32416e-25	-8.33124e-24	1.08485e-23	1.69662e-25	300	200	0	1.55698	0.0350233	108.392	858.713	-513.592	1306.7	-914	200	0	-0.250904	1.50193	54.3575	748.77	-3279.51	1680.94	-311	200	0
552	3	7.57648e-25	-1.13463e-24	-4.33872e-23	-1.37177e-21	-2.14157e-21	-2.66895e-22	300	610	0	-1.12605e-25	-4.4097e-26	6.4984e-26	-2.2083e-24	8.08615e-25	1.36171e-24	300	200	0	1.69194	-0.115549	108.526	809.035	-539.157	1329.81	-914	200	0	-0.261773	1.47464	54.2349	739.679	-3290.27	1688.78	-311	200	0
552	4	9.05812e-25	-1.2297e-24	-3.01013e-23	-9.39454e-22	-1.44056e-21	-2.43432e-22	300	610	0	-4.09547e-26	-2.57179e-26	-3.90289e-26	1.57537e-24	-5.06021e-24	1.88473e-24	300	200	0	1.87435	-0.208	108.356	790.385	-616.596	1327.81	-914	200	0	-0.28547	1.42609	54.0107	729.355	-3302.8	1687.9	-311	200	0
552	5	8.83004e-25	-1.13775e-24	-1.88737e-23	-5.78889e-22	-8.65758e-22	-2.00919e-22	300	610	0	5.12377e-27	-1.20846e-26	-9.41781e-26	3.56298e-24	-7.8312e-24	1.96073e-24	300	200	0	2.0894	-0.229517	107.86	790.339	-740.569	1308.38	-914	200	0	-0.325095	1.36974	53.7006	719.882	-3316.94	1677.71	-311	200	0
552	6	7.64614e-25	-9.49229e-25	-1.01682e-23	-3.02564e-22	-4.32056e-22	-1.52521e-22	300	610	0	3.10057e-26	-2.80532e-27	-1.14658e-25	4.28096e-24	-8.4907e-24	1.77066e-24	300	200	0	2.31898	-0.197476	107.092	795.521	-894.209	1285.33	-914	200	0	-0.372244	1.32084	53.3419	713.089	-3332.23	1660.21	-311	200	0
552	7	6.05385e-25	-7.2767e-25	-3.9506e-24	-1.07617e-22	-1.31187e-22	-1.06511e-22	300	610	0	4.219e-26	2.86427e-27	-1.12763e-25	4.18337e-24	-7.85758e-24	1.45027e-24	300	200	0	2.54003	-0.158408	106.209	793.084	-1053.63	1271.45	-914	200	0	-0.408378	1.29073	52.9777	710.026	-3348.16	1639.35	-311	200	0
552	8	4.41658e-25	-5.13527e-25	9.52007e-26	1.72986e-23	5.74394e-23	-6.73581e-23	300	610	0	4.35902e-26	5.78252e-27	-9.82287e-26	3.62849e-24	-6.55675e-24	1.09316e-24	300	200	0	2.7246	-0.157533	105.428	771.26	-1194.66	1274.16	-914	200	0	-0.415152	1.28483	52.652	710.4	-3363.11	1619.17	-311	200	0
552	9	2.94867e-25	-3.29181e-25	2.40999e-24	8.70565e-23	1.59042e-22	-3.68165e-23	300	610	0	3.91983e-26	6.77095e-27	-7.81611e-26	2.87686e-24	-5.0271e-24	7.57501e-25	300	200	0	2.84648	-0.211165	104.934	723.979	-1298.86	1292.23	-914	200	0	-0.385143	1.30254	52.4114	712.756	-3374.13	1602.13	-311	200	0
553	0	1.75314e-25	-1.83944e-25	3.45355e-24	1.16785e-22	1.98497e-22	-1.48671e-23	300	610	0	3.19997e-26	6.53198e-27	-5.73045e-26	2.10171e-24	-3.54827e-24	4.74202e-25	300	200	0	2.89862	-0.311236	104.815	655.068	-1356.12	1315.43	-914	200	0	-0.325696	1.33625	52.3014	715.202	-3378.91	1589.03	-311	200	0	2.31473	0.902861	159.685	33265.4	109555	2469.55	0	0	0
553	1	8.56743e-26	-7.85087e-26	3.6418e-24	1.19953e-22	1.97515e-22	-4.74718e-25	300	610	0	2.40457e-26	5.61581e-27	-3.84808e-26	1.40546e-24	-2.27498e-24	2.54782e-25	300	200	0	2.89919	-0.444951	105.045	574.837	-1359.98	1332.87	-914	200	0	-0.251847	1.37289	52.3486	716.879	-3377.8	1579.78	-311	200	0
553	2	2.39216e-26	-8.52852e-27	3.31584e-24	1.07474e-22	1.73402e-22	7.85679e-24	300	610	0	1.66057e-26	4.41951e-27	-2.30702e-26	8.37589e-25	-1.27166e-24	9.82494e-26	300	200	0	2.8768	-0.599245	105.513	493.426	-1305.38	1341.28	-914	200	0	-0.175974	1.3996	52.5414	718.935	-3373.42	1574.29	-311	200	0
553	3	-1.44352e-26	3.27235e-26	2.73309e-24	8.74848e-23	1.38865e-22	1.17103e-23	300	610	0	1.03482e-26	3.20478e-27	-1.14594e-26	4.11227e-25	-5.43185e-25	-3.46281e-27	300	200	0	2.85443	-0.756564	106.05	418.508	-1196.3	1342.15	-914	200	0	-0.104878	1.40957	52.8296	722.458	-3368.95	1572.88	-311	200	0
553	4	-3.47675e-26	5.25399e-26	2.07219e-24	6.55619e-23	1.02451e-22	1.25297e-23	300	610	0	5.51672e-27	2.12428e-27	-3.41742e-27	1.17061e-25	-5.95878e-26	-6.15295e-26	300	200	0	2.84233	-0.901329	106.467	356.377	-1048.78	1334.54	-914	200	0	-0.041178	1.40419	53.1449	725.942	-3366.53	1576.32	-311	200	0
553	5	-4.23124e-26	5.76693e-26	1.44515e-24	4.51406e-23	6.93003e-23	1.1507e-23	300	610	0	2.08111e-27	1.24978e-27	1.61374e-27	-6.6027e-26	2.25562e-25	-8.75792e-26	300	200	0	2.8341	-1.02353	106.606	311.739	-882.06	1314.61	-914	200	0	0.016396	1.38993	53.4239	726.393	-3366.01	1584.97	-311	200	0
553	6	-4.16057e-26	5.37428e-26	9.12331e-25	2.80175e-23	4.19778e-23	9.54701e-24	300	610	0	-1.42317e-28	5.97975e-28	4.31402e-27	-1.63421e-25	3.62616e-25	-9.21148e-26	300	200	0	2.81269	-1.11574	106.356	286.5	-710.683	1281.62	-914	200	0	0.0707214	1.37377	53.6235	722.167	-3364.81	1598.03	-311	200	0
553	7	-3.62389e-26	4.50778e-26	4.97214e-25	1.48322e-23	2.1264e-23	7.2819e-24	300	610	0	-1.40371e-27	1.51928e-28	5.35221e-27	-1.99935e-25	3.98183e-25	-8.37402e-26	300	200	0	2.77007	-1.17765	105.679	280.286	-541.858	1242.66	-914	200	0	0.121247	1.3611	53.7294	714.075	-3359.4	1613.63	-311	200	0
553	8	-2.88327e-26	3.47214e-26	1.99261e-25	5.48287e-24	6.81928e-24	5.11138e-24	300	610	0	-1.9616e-27	-1.22642e-28	5.311e-27	-1.97091e-25	3.71159e-25	-6.89413e-26	300	200	0	2.71204	-1.21251	104.669	293.59	-377.064	1211.32	-914	200	0	0.162063	1.35456	53.7553	704.769	-3347.3	1629.59	-311	200	0
553	9	-2.11369e-26	2.46274e-26	4.19645e-27	-5.4622e-25	-2.29873e-24	3.25404e-24	300	610	0	-2.04848e-27	-2.65884e-28	4.6541e-27	-1.71957e-25	3.11369e-25	-5.22131e-26	300	200	0	2.64075	-1.21173	103.56	328.709	-220.362	1200.82	-914	200	0	0.186054	1.35308	53.7296	697.379	-3328.56	1643.69	-311	200	0
554	0	-1.41921e-26	1.58876e-26	-1.08457e-25	-3.94753e-24	-7.26708e-24	1.79819e-24	300	610	0	-1.8542e-27	-3.16541e-28	3.72153e-27	-1.37005e-25	2.39871e-25	-3.63701e-26	300	200	0	2.5518	-1.15484	102.638	383.634	-83.7667	1216.22	-914	200	0	0.189871	1.3526	53.6809	693.956	-3305.96	1654.09	-311	200	0	1.90218	1.09384	155.925	32236.2	106497	2417.93	0	0	0
554	1	-8.50717e-27	8.96841e-27	-1.60296e-25	-5.43247e-24	-9.25721e-24	7.46762e-25	300	610	0	-1.52144e-27	-3.07927e-28	2.74165e-27	-1.00575e-25	1.70164e-25	-2.29249e-26	300	200	0	2.44811	-1.02592	102.08	447.547	17.8549	1251.57	-914	200	0	0.173097	1.34921	53.6331	694.295	-3283.09	1660.34	-311	200	0
554	2	-4.22433e-27	3.92097e-27	-1.7099e-25	-5.63855e-24	-9.29776e-24	5.32083e-26	300	610	0	-1.14872e-27	-2.66261e-28	1.85139e-27	-6.76385e-26	1.09798e-25	-1.24613e-26	300	200	0	2.33554	-0.829542	101.853	504.585	73.2548	1294.06	-914	200	0	0.135682	1.34281	53.6048	695.797	-3262.22	1663.69	-311	200	0
554	3	-1.25826e-27	5.51461e-28	-1.56752e-25	-5.08478e-24	-8.21254e-24	-3.51895e-25	300	610	0	-7.97468e-28	-2.10561e-28	1.1188e-27	-4.06373e-26	6.19997e-26	-4.95961e-27	300	200	0	2.20849	-0.597829	101.779	537.859	77.0992	1330.99	-914	200	0	0.0809085	1.3366	53.6046	695.049	-3244.86	1665.89	-311	200	0
554	4	5.97101e-28	-1.45159e-27	-1.29877e-25	-4.16016e-24	-6.60945e-24	-5.42855e-25	300	610	0	-5.00438e-28	-1.53431e-28	5.64212e-28	-2.02679e-26	2.71262e-26	-5.51678e-29	300	200	0	2.05662	-0.374627	101.689	533.68	31.8354	1355.3	-914	200	0	0.0171772	1.33434	53.633	689.594	-3233.18	1667.86	-311	200	0
554	5	1.59265e-27	-2.43018e-27	-9.89408e-26	-3.13255e-24	-4.89974e-24	-5.87926e-25	300	610	0	-2.69995e-28	-1.02292e-28	1.78081e-28	-6.14011e-27	3.84153e-27	2.77123e-27	300	200	0	1.87808	-0.183592	101.536	490.244	-51.5169	1366.37	-914	200	0	-0.0462521	1.33944	53.689	678.562	-3229.44	1669.43	-311	200	0
554	6	1.97516e-27	-2.70308e-27	-6.93577e-26	-2.16825e-24	-3.33257e-24	-5.43744e-25	300	610	0	-1.05311e-28	-6.06936e-29	-6.51574e-29	2.71476e-27	-1.0004e-26	4.06586e-27	300	200	0	1.67392	-0.0216575	101.404	421.536	-159.095	1367.17	-914	200	0	-0.100223	1.35491	53.7602	663.06	-3233.72	1669.41	-311	200	0
554	7	1.9596e-27	-2.53772e-27	-4.40797e-26	-1.35531e-24	-2.0342e-24	-4.53514e-25	300	610	0	1.92937e-30	-2.95403e-29	-1.97239e-28	7.48221e-27	-1.67718e-26	4.32547e-27	300	200	0	1.44769	0.116657	101.395	350.362	-283.14	1361.75	-914	200	0	-0.134154	1.3824	53.8189	646.099	-3242.86	1666.09	-311	200	0
554	8	1.71702e-27	-2.14008e-27	-2.42906e-26	-7.26323e-25	-1.04517e-24	-3.47565e-25	300	610	0	6.33576e-29	-8.10677e-30	-2.49664e-28	9.3312e-27	-1.86634e-26	3.95902e-27	300	200	0	1.23018	0.225236	101.488	297.081	-421.3	1353.2	-914	200	0	-0.140824	1.42032	53.8421	631.059	-3252.32	1658.36	-311	200	0
554	9	1.37283e-27	-1.6563e-27	-1.00168e-26	-2.78091e-25	-3.51914e-25	-2.45212e-25	300	610	0	9.1122e-29	5.18302e-30	-2.50039e-28	9.28176e-27	-1.75258e-26	3.27632e-27	300	200	0	1.08875	0.294385	101.581	271.95	-566.589	1340.53	-914	200	0	-0.121833	1.46306	53.8311	619.976	-3259.47	1646.52	-311	200	0
555	0	1.01127e-27	-1.18068e-27	-6.15845e-28	1.27764e-26	8.86299e-26	-1.57128e-25	300	610	0	9.62211e-29	1.22061e-29	-2.20444e-28	8.14672e-27	-1.47822e-26	2.49318e-27	300	200	0	1.08975	0.316593	101.668	276.33	-703.725	1320.75	-914	200	0	-0.0855897	1.50378	53.8119	613.603	-3264.7	1632.09	-311	200	0	1.90218	1.09384	155.925	32236.2	106497	2417.93	0	0	0
555	1	6.82817e-28	-7.66459e-28	4.86269e-27	1.78488e-25	3.31354e-25	-8.77505e-26	300	610	0	8.76809e-29	1.47887e-29	-1.77146e-28	6.52283e-27	-1.14424e-26	1.74566e-27	300	200	0	1.25577	0.286468	101.885	309.929	-815.506	1296.34	-914	200	0	-0.0414286	1.53783	53.8223	611.707	-3269.87	1617.45	-311	200	0
555	2	4.12564e-28	-4.36919e-28	7.43283e-27	2.52483e-25	4.31403e-25	-3.73998e-26	300	610	0	7.2317e-29	1.45104e-29	-1.31131e-28	4.81149e-27	-8.1579e-27	1.10775e-27	300	200	0	1.56019	0.208245	102.356	370.203	-890.865	1276.8	-914	200	0	0.00299668	1.56329	53.8963	611.979	-3275.73	1605.24	-311	200	0
555	3	2.07995e-28	-1.95357e-28	8.02435e-27	2.64925e-25	4.37493e-25	-3.99157e-27	300	610	0	5.48614e-29	1.26204e-29	-8.90411e-29	3.2539e-27	-5.29687e-27	6.08908e-28	300	200	0	1.93922	0.097779	103.047	444.924	-929.095	1270.72	-914	200	0	0.0404969	1.58003	54.0551	610.479	-3281.15	1597.81	-311	200	0
555	4	6.55786e-29	-3.31798e-29	7.40774e-27	2.40492e-25	3.88834e-25	1.56924e-26	300	610	0	3.82845e-29	1.00291e-29	-5.42253e-29	1.97042e-27	-3.0204e-27	2.49502e-28	300	200	0	2.3039	-0.0352933	103.775	515.924	-936.304	1278.28	-914	200	0	0.0645381	1.5896	54.3047	604.318	-3284.97	1596.97	-311	200	0
555	5	-2.41222e-29	6.40202e-29	6.17004e-27	1.97772e-25	3.14498e-25	2.51388e-26	300	610	0	2.41891e-29	7.34346e-30	-2.77429e-29	9.97554e-28	-1.35143e-27	1.31147e-29	300	200	0	2.57075	-0.195982	104.352	567.713	-919.573	1291.09	-914	200	0	0.0720953	1.59517	54.6323	593.099	-3288.02	1603.56	-311	200	0
555	6	-7.28198e-29	1.12273e-28	4.72279e-27	1.49631e-25	2.34263e-25	2.75729e-26	300	610	0	1.3201e-29	4.92384e-30	-9.20913e-30	3.19271e-28	-2.30731e-28	-1.2436e-28	300	200	0	2.70228	-0.379832	104.74	587.053	-888.09	1298.07	-914	200	0	0.0645518	1.59936	54.9975	578.468	-3291.85	1616.62	-311	200	0
555	7	-9.21367e-29	1.2663e-28	3.32762e-27	1.04112e-25	1.60202e-25	2.56849e-26	300	610	0	5.30945e-30	2.94563e-30	2.54483e-30	-1.08774e-28	4.41125e-28	-1.88575e-28	300	200	0	2.71375	-0.554072	105.103	565.636	-854.012	1291.56	-914	200	0	0.0461499	1.60171	55.3274	563.579	-3296.68	1632.7	-311	200	0
555	8	-9.22579e-29	1.19787e-28	2.12873e-27	6.55283e-26	9.85198e-26	2.15372e-26	300	610	0	1.39193e-31	1.45707e-30	8.99938e-30	-3.4191e-28	7.74817e-28	-2.03012e-28	300	200	0	2.63875	-0.675387	105.664	510.78	-825.57	1270.18	-914	200	0	0.0237376	1.60067	55.5403	552.826	-3302.41	1647.26	-311	200	0
555	9	-8.13281e-29	1.01571e-28	1.18563e-27	3.55318e-26	5.13098e-26	1.65847e-26	300	610	0	-2.85005e-30	4.27496e-31	1.16375e-29	-4.35188e-28	8.74296e-28	-1.87109e-28	300	200	0	2.49907	-0.716055	106.573	447.687	-802.728	1238.22	-914	200	0	0.00613263	1.59678	55.5819	550.789	-3310.22	1656.87	-311	200	0
556	0	-6.53477e-29	7.8988e-29	5.02034e-28	1.40491e-26	1.80489e-26	1.17599e-26	300	610	0	-4.22892e-30	-2.15426e-31	1.17668e-29	-4.36933e-28	8.27253e-28	-1.55657e-28	300	200	0	2.31358	-0.668141	107.897	404.751	-781.946	1203.08	-914	200	0	0.000459034	1.59171	55.438	560.122	-3320.71	1660.11	-311	200	0	2.24443	1.37802	165.194	34147.5	114347	2104.54	0	0	0
556	1	-4.83687e-29	5.65865e-29	4.91454e-29	2.25157e-29	-3.22637e-27	7.58381e-27	300	610	0	-4.51751e-30	-5.59391e-31	1.04382e-29	-3.85843e-28	7.01577e-28	-1.19016e-28	300	200	0	2.1187	-0.536416	109.633	395.043	-760.048	1172.38	-914	200	0	0.00951866	1.58649	55.1258	580.299	-3331.78	1657.41	-311	200	0
556	2	-3.28398e-29	3.69602e-29	-2.17103e-28	-8.04475e-27	-1.50739e-26	4.27859e-27	300	610	0	-4.14484e-30	-6.9046e-31	8.42987e-30	-3.10466e-28	5.45673e-28	-8.3759e-29	300	200	0	1.96028	-0.341191	111.661	412.54	-731.431	1151.42	-914	200	0	0.0325654	1.58284	54.6847	608.477	-3339.69	1650.27	-311	200	0
556	3	-1.99961e-29	2.12694e-29	-3.44298e-28	-1.17239e-26	-2.00885e-26	1.86813e-27	300	610	0	-3.4364e-30	-6.83499e-31	6.27012e-30	-2.30113e-28	3.90979e-28	-5.35019e-29	300	200	0	1.86605	-0.124569	113.742	441.826	-689.111	1142.78	-914	200	0	0.0659433	1.58262	54.17	640.935	-3341.47	1640.53	-311	200	0
556	4	-1.02276e-29	9.71215e-30	-3.76381e-28	-1.24415e-26	-2.05766e-26	2.59504e-28	300	610	0	-2.61938e-30	-5.98006e-31	4.28081e-30	-1.56479e-28	2.55422e-28	-2.97268e-29	300	200	0	1.83137	0.0587345	115.615	466.842	-634.42	1147.61	-914	200	0	0.102429	1.58458	53.6438	673.423	-3336.15	1630.13	-311	200	0
556	5	-3.39175e-30	1.90935e-30	-3.49952e-28	-1.13707e-26	-1.8404e-26	-6.96315e-28	300	610	0	-1.83733e-30	-4.77554e-31	2.62667e-30	-9.54862e-29	1.47031e-28	-1.25131e-29	300	200	0	1.82946	0.166994	117.09	476.494	-581.589	1165.77	-914	200	0	0.132896	1.58476	53.1525	701.765	-3324.64	1621.33	-311	200	0
556	6	9.42885e-31	-2.80452e-30	-2.93034e-28	-9.39936e-27	-1.49606e-26	-1.16285e-27	300	610	0	-1.16864e-30	-3.51364e-31	1.36246e-30	-4.90342e-29	6.71816e-29	-1.12419e-30	300	200	0	1.83316	0.195683	118.041	470.736	-547.682	1194.85	-914	200	0	0.150185	1.58062	52.7039	723.708	-3309.85	1615.96	-311	200	0
556	7	3.32268e-30	-5.1804e-30	-2.25372e-28	-7.14531e-27	-1.11972e-26	-1.29244e-27	300	610	0	-6.44842e-31	-2.3692e-31	4.73157e-31	-1.64805e-29	1.32624e-29	5.55792e-30	300	200	0	1.83384	0.178313	118.405	456.95	-538.632	1230.37	-914	200	0	0.150476	1.57195	52.2894	739.412	-3295.8	1614.67	-311	200	0
556	8	4.29479e-30	-5.92878e-30	-1.596e-28	-4.99744e-27	-7.69839e-27	-1.21286e-27	300	610	0	-2.66803e-31	-1.42873e-31	-9.45591e-32	4.20122e-30	-1.93197e-29	8.73717e-30	300	200	0	1.84616	0.159272	118.187	436.939	-547.529	1266.04	-914	200	0	0.133471	1.55959	51.9284	749.609	-3285.5	1616.98	-311	200	0
556	9	4.34167e-30	-5.6522e-30	-1.02755e-28	-3.1667e-27	-4.76892e-27	-1.0225e-27	300	610	0	-1.76393e-32	-7.17663e-32	-4.09694e-31	1.55913e-29	-3.57495e-29	9.52339e-30	300	200	0	1.89085	0.163843	117.439	406.32	-565.435	1294.66	-914	200	0	0.10371	1.54394	51.6697	754.231	-3280.41	1621.7	-311	200	0
557	0	3.85098e-30	-4.8193e-30	-5.78217e-29	-1.73656e-27	-2.51604e-27	-7.91144e-28	300	610	0	1.27721e-31	-2.23273e-32	-5.42036e-31	2.02812e-29	-4.09336e-29	8.84e-30	300	200	0	1.97187	0.194571	116.26	363.322	-589.925	1310.42	-914	200	0	0.0687114	1.5233	51.5552	753.098	-3281.69	1627.01	-311	200	0	2.13172	1.9064	160.576	33237.8	110436	1548.38	0	0	0
557	1	3.10973e-30	-3.76584e-30	-2.50933e-29	-7.07264e-28	-9.20767e-28	-5.63802e-28	300	610	0	1.96068e-31	8.75972e-33	-5.53502e-31	2.05596e-29	-3.90338e-29	7.39313e-30	300	200	0	2.07449	0.245197	114.806	308.62	-622.504	1308.53	-914	200	0	0.0341707	1.49418	51.5911	747.483	-3290.15	1631.33	-311	200	0
557	2	2.31278e-30	-2.71117e-30	-3.28422e-30	-3.11421e-29	1.06214e-28	-3.65872e-28	300	610	0	2.11988e-31	2.55889e-32	-4.94103e-31	1.82685e-29	-3.32878e-29	5.67981e-30	300	200	0	2.17924	0.312115	113.207	243.374	-664.041	1285.19	-914	200	0	0.00207551	1.45456	51.7496	740.302	-3304.13	1634.09	-311	200	0
557	3	1.57884e-30	-1.78154e-30	9.64648e-30	3.61308e-28	6.84015e-28	-2.08451e-28	300	610	0	1.95867e-31	3.2214e-32	-4.01042e-31	1.47731e-29	-2.60153e-29	4.01756e-30	300	200	0	2.26916	0.402624	111.513	173.922	-713.767	1241.39	-914	200	0	-0.0264099	1.40757	51.9937	734.545	-3319.05	1635.36	-311	200	0
557	4	9.68616e-31	-1.03465e-30	1.59309e-29	5.4387e-28	9.3467e-28	-9.30889e-29	300	610	0	1.63246e-31	3.21823e-32	-2.99722e-31	1.10021e-29	-1.87324e-29	2.58285e-30	300	200	0	2.32856	0.530202	109.787	114.377	-765.28	1185.48	-914	200	0	-0.0462388	1.36131	52.3007	732.253	-3330.18	1635.48	-311	200	0
557	5	5.02283e-31	-4.81866e-31	1.76448e-29	5.83992e-28	9.67349e-28	-1.56625e-29	300	610	0	1.25028e-31	2.83272e-32	-2.05733e-31	7.52226e-30	-1.23116e-29	1.45002e-30	300	200	0	2.34763	0.693705	108.16	79.3129	-806.339	1131.49	-914	200	0	-0.0487912	1.32409	52.6628	734.306	-3334.46	1635	-311	200	0
557	6	1.74277e-31	-1.0659e-31	1.65265e-29	5.37434e-28	8.70806e-28	3.07214e-29	300	610	0	8.81474e-32	2.27334e-32	-1.27166e-31	4.62466e-30	-7.15216e-30	6.25824e-31	300	200	0	2.32783	0.866103	106.728	75.6188	-828.289	1094.95	-914	200	0	-0.0292046	1.30139	53.0708	739.652	-3330.57	1634.7	-311	200	0
557	7	-3.50909e-32	1.21885e-31	1.39131e-29	4.4659e-28	7.11476e-28	5.37273e-29	300	610	0	5.64337e-32	1.68068e-32	-6.68322e-32	2.40731e-30	-3.333e-30	7.73368e-32	300	200	0	2.27541	1.00589	105.496	106.236	-831.156	1086.17	-914	200	0	0.00766447	1.29718	53.5033	745.213	-3319.56	1635.62	-311	200	0
557	8	-1.51287e-31	2.38718e-31	1.07518e-29	3.41115e-28	5.35044e-28	6.05491e-29	300	610	0	3.14716e-32	1.13955e-32	-2.41751e-32	8.45427e-31	-7.39796e-31	-2.47237e-31	300	200	0	2.19641	1.07522	104.423	176.398	-819.382	1105.35	-914	200	0	0.048592	1.31306	53.9258	747.345	-3305.42	1639.1	-311	200	0
557	9	-2.00059e-31	2.77431e-31	7.65232e-30	2.39803e-28	3.69814e-28	5.72525e-29	300	610	0	1.33674e-32	6.92568e-33	3.23302e-33	-1.53376e-31	8.39374e-31	-4.04374e-31	300	200	0	2.10315	1.0496	103.486	288.946	-795.287	1144.1	-914	200	0	0.0782453	1.34535	54.3011	743.325	-3293.93	1646.09	-311	200	0
558	0	-2.04249e-31	2.66615e-31	4.95793e-30	1.52964e-28	2.30724e-28	4.85312e-29	300	610	0	1.36468e-33	3.53004e-33	1.86059e-32	-7.09352e-31	1.64724e-30	-4.4651e-31	300	200	0	2.0167	0.919753	102.745	434.672	-755.576	1191.43	-914	200	0	0.0865036	1.38738	54.6121	732.08	-3290.33	1656.4	-311	200	0	2.13172	1.9064	160.576	33237.8	110436	1548.38	0	0	0
558	1	-1.82306e-31	2.28609e-31	2.8177e-30	8.47996e-29	1.23246e-28	3.77307e-29	300	610	0	-5.69895e-33	1.15688e-33	2.52262e-32	-9.44437e-31	1.91533e-30	-4.17502e-31	300	200	0	1.95669	0.69414	102.31	590.495	-697.227	1237.76	-914	200	0	0.0732123	1.43251	54.8714	714.53	-3297.3	1668.8	-311	200	0
558	2	-1.47949e-31	1.79502e-31	1.25124e-30	3.5499e-29	4.67583e-29	2.7022e-29	300	610	0	-9.0807e-33	-3.45444e-34	2.60248e-32	-9.66993e-31	1.84111e-30	-3.51051e-31	300	200	0	1.92932	0.40379	102.245	729.612	-625.754	1274.14	-914	200	0	0.0461997	1.47253	55.1021	693.911	-3313.75	1681.22	-311	200	0
558	3	-1.10546e-31	1.29863e-31	2.01441e-31	2.9218e-30	-2.79335e-30	1.76426e-29	300	610	0	-9.94235e-33	-1.16794e-33	2.33809e-32	-8.64662e-31	1.57891e-30	-2.70995e-31	300	200	0	1.92974	0.0956576	102.569	835.548	-552.349	1289.98	-914	200	0	0.013787	1.49855	55.3174	675.705	-3335.12	1690.8	-311	200	0
558	4	-7.58434e-32	8.58328e-32	-4.2615e-31	-1.61569e-29	-3.09505e-29	1.01451e-29	300	610	0	-9.25237e-33	-1.50149e-33	1.90728e-32	-7.02723e-31	1.2399e-30	-1.92666e-31	300	200	0	1.95608	-0.187914	103.318	909.671	-490.378	1276.1	-914	200	0	-0.0202489	1.50683	55.5098	665.62	-3354.91	1694.88	-311	200	0
558	5	-4.6821e-32	5.02721e-32	-7.36179e-31	-2.52009e-29	-4.34505e-29	4.62283e-30	300	610	0	-7.75257e-33	-1.51412e-33	1.43213e-32	-5.25814e-31	8.97129e-31	-1.24669e-31	300	200	0	2.01321	-0.41929	104.442	966.648	-459.579	1233.21	-914	200	0	-0.0562635	1.50117	55.6466	666.28	-3367.05	1692.67	-311	200	0
558	6	-2.45142e-32	2.38141e-32	-8.26682e-31	-2.73988e-29	-4.54591e-29	8.93972e-31	300	610	0	-5.96605e-33	-1.34073e-33	9.88112e-33	-3.61385e-31	5.93066e-31	-7.07234e-32	300	200	0	2.10798	-0.576785	105.665	1018.28	-480.262	1174.25	-914	200	0	-0.096479	1.4897	55.6793	675.988	-3368.22	1685.66	-311	200	0
558	7	-8.71744e-33	5.73678e-33	-7.80207e-31	-2.54007e-29	-4.11975e-29	-1.35991e-30	300	610	0	-4.22778e-33	-1.08107e-33	6.14915e-33	-2.2373e-31	3.47506e-31	-3.12886e-32	300	200	0	2.2495	-0.640559	106.572	1059.49	-556.724	1114.99	-914	200	0	-0.141169	1.48005	55.5702	690.598	-3359.31	1676.65	-311	200	0
558	8	1.46136e-33	-5.37423e-33	-6.6056e-31	-2.12312e-29	-3.38407e-29	-2.49751e-30	300	610	0	-2.72461e-33	-8.02809e-34	3.2692e-33	-1.17879e-31	1.64862e-31	-4.89813e-33	300	200	0	2.43991	-0.605256	106.863	1070.73	-672.664	1064.77	-914	200	0	-0.184623	1.47478	55.319	706.185	-3343.54	1668.6	-311	200	0
558	9	7.19929e-33	-1.11612e-32	-5.13159e-31	-1.63137e-29	-2.5583e-29	-2.85772e-30	300	610	0	-1.53599e-33	-5.47123e-34	1.22249e-33	-4.29386e-32	4.01785e-32	1.08496e-32	300	200	0	2.65851	-0.492741	106.467	1033.74	-802.219	1026.44	-914	200	0	-0.217875	1.47105	54.965	720.503	-3322.96	1664.02	-311	200	0
559	0	9.69218e-33	-1.31993e-32	-3.67437e-31	-1.1556e-29	-1.77935e-29	-2.7273e-30	300	610	0	-6.70105e-34	-3.35059e-34	-1.00851e-34	5.28296e-33	-3.62929e-32	1.86091e-32	300	200	0	2.86574	-0.347886	105.497	945.992	-919.567	1001	-914	200	0	-0.236826	1.46629	54.5595	733.079	-3298.09	1664.52	-311	200	0	2.08752	1.28619	156.471	32586.7	106602	2062.5	0	0	0
559	1	9.998e-33	-1.28343e-32	-2.40117e-31	-7.4606e-30	-1.1203e-29	-2.32841e-30	300	610	0	-9.31842e-35	-1.73599e-34	-8.49883e-34	3.23684e-32	-7.58898e-32	2.0865e-32	300	200	0	3.01476	-0.219493	104.188	821.598	-999.911	988.939	-914	200	0	-0.24468	1.46249	54.1373	744.238	-3270.58	1670.35	-311	200	0
559	2	8.9621e-33	-1.1115e-32	-1.38611e-31	-4.23608e-30	-6.08754e-30	-1.81911e-30	300	610	0	2.48689e-34	-6.08157e-35	-1.17826e-33	4.40313e-32	-8.95086e-32	1.97104e-32	300	200	0	3.06021	-0.142392	102.845	679.887	-1022.71	988.615	-914	200	0	-0.24782	1.46402	53.7187	753.761	-3244.52	1680.32	-311	200	0
559	3	7.19928e-33	-8.79004e-33	-6.40752e-32	-1.89583e-30	-2.42789e-30	-1.30124e-30	300	610	0	4.14637e-34	1.0112e-35	-1.22382e-33	4.53756e-32	-8.64901e-32	1.67642e-32	300	200	0	2.98214	-0.131248	101.746	535.549	-981.773	996.854	-914	200	0	-0.252928	1.47359	53.3306	760.364	-3224.39	1692.74	-311	200	0
559	4	5.11173e-33	-6.34043e-33	-1.39066e-32	-3.37578e-31	-3.63845e-32	-8.31796e-31	300	610	0	4.59811e-34	4.80265e-35	-1.09879e-33	4.05442e-32	-7.41683e-32	1.31805e-32	300	200	0	2.80406	-0.177074	101.039	399.25	-890.768	1012.53	-914	200	0	-0.264772	1.49009	53.0127	762.459	-3211.63	1706.21	-311	200	0
559	5	2.92765e-33	-4.03156e-33	1.63841e-32	5.97502e-31	1.35037e-30	-4.34996e-31	300	610	0	4.30603e-34	6.1928e-35	-8.87209e-34	3.26346e-32	-5.78536e-32	9.7067e-33	300	200	0	2.57199	-0.241881	100.707	282.726	-778.436	1036.45	-914	200	0	-0.28208	1.50797	52.7993	759.456	-3203.07	1719.76	-311	200	0
559	6	7.50078e-34	-1.97029e-33	3.18756e-32	1.08427e-30	2.00908e-30	-1.13594e-31	300	610	0	3.62955e-34	5.99264e-35	-6.4706e-34	2.37798e-32	-4.10722e-32	6.76289e-33	300	200	0	2.31943	-0.268569	100.598	197.592	-678.082	1066.03	-914	200	0	-0.297463	1.51896	52.6989	752.347	-3194.04	1733.02	-311	200	0
559	7	-1.39041e-33	-1.60751e-34	3.74244e-32	1.28837e-30	2.19206e-30	1.41343e-31	300	610	0	2.8264e-34	4.87969e-35	-4.14723e-34	1.53178e-32	-2.59257e-32	4.52274e-33	300	200	0	2.05939	-0.211779	100.504	150.508	-613.905	1092.8	-914	200	0	-0.303355	1.51549	52.6925	742.89	-3183.15	1745.95	-311	200	0
559	8	-3.48225e-33	1.44477e-33	3.72218e-32	1.35211e-30	2.10784e-30	3.42377e-31	300	610	0	2.06615e-34	3.39461e-35	-2.10491e-34	7.9937e-33	-1.34802e-32	2.98398e-33	300	200	0	1.80239	-0.0630262	100.298	141.809	-591.826	1107.49	-914	200	0	-0.296023	1.4937	52.7481	732.612	-3173.59	1757.92	-311	200	0
559	9	-5.4801e-33	2.90045e-33	3.46051e-32	1.38771e-30	1.91406e-30	4.99242e-31	300	610	0	1.44793e-34	1.962e-35	-4.40528e-35	2.15999e-33	-4.1271e-33	2.02386e-33	300	200	0	1.5703	0.153527	100.057	165.829	-605.302	1106.16	-914	200	0	-0.275066	1.45407	52.8442	722.731	-3170.16	1767.18	-311	200	0
560	0	-7.25369e-33	4.22664e-33	3.20211e-32	1.47428e-30	1.71761e-30	6.13752e-31	300	610	0	1.01806e-34	9.21921e-36	8.05713e-35	-2.04701e-33	2.11335e-33	1.43871e-33	300	200	0	1.39024	0.400327	99.9958	214.457	-648.289	1091.52	-914	200	0	-0.241418	1.40084	52.98	714.344	-3175.93	1771.99	-311	200	0	2.08752	1.28619	156.471	32586.7	106602	2062.5	0	0	0
560	1	-8.54003e-33	5.37354e-33	3.10605e-32	1.65602e-30	1.57808e-30	6.75905e-31	300	610	0	7.84721e-35	5.61039e-36	1.60968e-34	-4.56445e-33	5.36156e-33	9.70179e-34	300	200	0	1.28147	0.639508	100.275	283.476	-716.555	1070.51	-914	200	0	-0.195088	1.34131	53.1583	708.253	-3190.55	1771.95	-311	200	0
560	2	-8.90283e-33	6.18909e-33	3.25026e-32	1.93949e-30	1.51188e-30	6.61168e-31	300	610	0	7.28508e-35	1.13485e-35	1.93279e-34	-5.29976e-33	5.72268e-33	3.229e-34	300	200	0	1.25507	0.83899	100.898	370.981	-798.307	1049.51	-914	200	0	-0.135665	1.28416	53.3659	704.674	-3210.57	1768.05	-311	200	0
560	3	-7.70606e-33	6.39249e-33	3.63288e-32	2.28904e-30	1.49552e-30	5.29253e-31	300	610	0	8.08413e-35	2.87342e-35	1.70261e-34	-4.06958e-33	3.20498e-33	-8.2026e-34	300	200	0	1.31804	0.97428	101.715	470.851	-871.728	1031.38	-914	200	0	-0.0653701	1.23638	53.5722	703.174	-3230.13	1761.77	-311	200	0
560	4	-4.1129e-33	5.55747e-33	4.16876e-32	2.62027e-30	1.46751e-30	2.24969e-31	300	610	0	9.63741e-35	5.96436e-35	8.0574e-35	-5.8377e-34	-2.28918e-33	-2.77829e-33	300	200	0	1.46183	1.03633	102.487	573.773	-913.041	1017.03	-914	200	0	0.0104439	1.20113	53.7505	702.877	-3242.35	1754.34	-311	200	0
560	5	2.87441e-33	3.11256e-33	4.68103e-32	2.79241e-30	1.32952e-30	-3.17825e-31	300	610	0	1.11287e-34	1.05075e-34	-9.05043e-35	5.5205e-33	-1.08999e-32	-5.83983e-33	300	200	0	1.64928	1.04161	103.042	668.168	-905.118	1007.86	-914	200	0	0.0854183	1.17737	53.9019	702.732	-3242.87	1746.35	-311	200	0
560	6	1.43133e-32	-1.6312e-33	4.89006e-32	2.60187e-30	9.48317e-31	-1.16789e-30	300	610	0	1.15045e-34	1.64374e-34	-3.58684e-34	1.45881e-32	-2.2672e-32	-1.02112e-32	300	200	0	1.82495	1.02038	103.37	735.182	-843.568	1006.12	-914	200	0	0.153298	1.1622	54.051	701.933	-3233.1	1737.77	-311	200	0
560	7	3.11352e-32	-9.41131e-33	4.40423e-32	1.78051e-30	1.60784e-31	-2.38231e-30	300	610	0	9.44958e-35	2.34114e-34	-7.36236e-34	2.67909e-32	-3.7342e-32	-1.59381e-32	300	200	0	1.94363	0.995562	103.58	754.593	-740.956	1013.96	-914	200	0	0.20832	1.15422	54.2133	700.467	-3219.93	1728.68	-311	200	0
560	8	5.38511e-32	-2.08874e-32	2.71961e-32	3.66556e-33	-1.21461e-30	-3.98483e-30	300	610	0	3.3947e-35	3.06678e-34	-1.22521e-33	4.19013e-32	-5.405e-32	-2.27971e-32	300	200	0	1.98631	0.97912	103.808	724.146	-625.047	1033.4	-914	200	0	0.246333	1.15409	54.3774	699.59	-3211.62	1719.47	-311	200	0
560	9	8.21292e-32	-3.64408e-32	-7.6179e-33	-3.08555e-30	-3.3561e-30	-5.93546e-30	300	610	0	-8.41374e-35	3.68626e-34	-1.80809e-33	5.89932e-32	-7.09874e-32	-3.01566e-32	300	200	0	1.95317	0.978127	104.189	667.475	-528.023	1067.43	-914	200	0	0.265105	1.16415	54.5152	701.475	-3212.85	1710.4	-311	200	0
561	0	1.14238e-31	-5.58859e-32	-6.683e-32	-7.82788e-30	-6.40242e-30	-8.09141e-30	300	610	0	-2.77421e-34	3.99067e-34	-2.43588e-33	7.60804e-32	-8.5007e-32	-3.68155e-32	300	200	0	1.85955	0.999699	104.797	616.577	-470.907	1117.62	-914	200	0	0.263637	1.18767	54.5985	707.462	-3223.06	1701.77	-311	200	0	1.84737	2.36496	158.737	33099.1	108537	1094.43	0	0	0
561	1	1.46367e-31	-7.80881e-32	-1.5638e-31	-1.44673e-29	-1.03982e-29	-1.01606e-29	300	610	0	-5.60558e-34	3.68384e-34	-3.01435e-33	8.9718e-32	-9.12421e-32	-4.08353e-32	300	200	0	1.74001	1.05546	105.558	587.765	-455.583	1179.97	-914	200	0	0.241592	1.22463	54.6053	717.119	-3239.22	1694.22	-311	200	0
561	2	1.71883e-31	-1.00497e-31	-2.80182e-31	-2.3031e-29	-1.52179e-29	-1.1652e-29	300	610	0	-9.40233e-34	2.37851e-34	-3.38966e-33	9.4623e-32	-8.2821e-32	-3.94005e-32	300	200	0	1.64096	1.15507	106.265	578.01	-470.981	1244.41	-914	200	0	0.199106	1.26993	54.5265	729.067	-3259.65	1688.57	-311	200	0
561	3	1.80615e-31	-1.1863e-31	-4.37858e-31	-3.31644e-29	-2.04689e-29	-1.18305e-29	300	610	0	-1.40808e-33	-3.91312e-35	-3.33593e-33	8.34021e-32	-5.07971e-32	-2.87529e-32	300	200	0	1.6046	1.28347	106.717	581.766	-502.969	1298.22	-914	200	0	0.139239	1.31731	54.3769	740.981	-3284.9	1685.68	-311	200	0
561	4	1.58349e-31	-1.2557e-31	-6.21687e-31	-4.39244e-29	-2.53769e-29	-9.68909e-30	300	610	0	-1.93139e-33	-5.13232e-34	-2.54881e-33	4.65219e-32	1.55318e-32	-4.27454e-33	300	200	0	1.65714	1.39188	106.863	603.669	-539.979	1330.97	-914	200	0	0.07163	1.36248	54.193	749.68	-3314.43	1686.45	-311	200	0
561	5	8.67901e-32	-1.11609e-31	-8.12797e-31	-5.354e-29	-2.86658e-29	-3.95707e-30	300	610	0	-2.44197e-33	-1.23172e-33	-6.50528e-34	-2.72955e-32	1.277e-31	3.91927e-32	300	200	0	1.80109	1.42263	106.837	651.699	-577.788	1338.47	-914	200	0	0.0102778	1.40255	54.0152	753.223	-3343.75	1690.94	-311	200	0
561	6	-5.56627e-32	-6.41905e-32	-9.76858e-31	-5.91685e-29	-2.84521e-29	6.83149e-30	300	610	0	-2.82402e-33	-2.22614e-33	2.78597e-33	-1.50022e-31	2.96291e-31	1.06678e-31	300	200	0	2.01406	1.33869	106.86	723.595	-620.206	1323.5	-914	200	0	-0.0353367	1.4347	53.8734	752.008	-3366.91	1698.06	-311	200	0
561	7	-2.9188e-31	3.15873e-32	-1.05978e-30	-5.66929e-29	-2.2187e-29	2.41779e-29	300	610	0	-2.90297e-33	-3.4942e-33	8.18479e-33	-3.3235e-31	5.28033e-31	2.01944e-31	300	200	0	2.25702	1.13903	107.091	804.007	-671.367	1295.13	-914	200	0	-0.0668901	1.45603	53.7817	747.544	-3380.88	1706.12	-311	200	0
561	8	-6.42196e-31	1.91615e-31	-9.84317e-31	-4.06333e-29	-6.693e-30	4.93333e-29	300	610	0	-2.43816e-33	-4.97516e-33	1.58769e-32	-5.80525e-31	8.2155e-31	3.25774e-31	300	200	0	2.48495	0.860601	107.567	871.901	-727.165	1266.13	-914	200	0	-0.0938638	1.46496	53.748	741.246	-3385.54	1713.15	-311	200	0
561	9	-1.11832e-30	4.30208e-31	-6.48992e-31	-4.27645e-30	2.16419e-29	8.28548e-29	300	610	0	-1.12389e-33	-6.51928e-33	2.59627e-32	-8.91763e-31	1.16165e-30	4.73603e-31	300	200	0	2.65226	0.55288	108.267	911.861	-773.697	1247.78	-914	200	0	-0.122965	1.46331	53.7825	733.865	-3381.45	1717.18	-311	200	0
562	0	-1.71453e-30	7.55974e-31	6.88018e-32	5.98449e-29	6.64364e-29	1.23976e-28	300	610	0	1.3953e-33	-7.85304e-33	3.81202e-32	-1.24815e-30	1.51224e-30	6.32518e-31	300	200	0	2.718	0.246692	109.178	923.381	-794.752	1245.22	-914	200	0	-0.15173	1.45535	53.8899	725.531	-3369.44	1717.49	-311	200	0	2.27156	1.39093	166.473	34783.9	115536	2008.03	0	0	0
562	1	-2.39596e-30	1.16581e-30	1.30299e-30	1.5896e-28	1.30571e-28	1.69789e-28	300	610	0	5.4878e-33	-8.54431e-33	5.13601e-32	-1.60916e-30	1.8084e-30	7.77758e-31	300	200	0	2.66334	-0.0380288	110.268	917.146	-782.94	1255.67	-914	200	0	-0.172795	1.44358	54.0581	716.489	-3350.58	1715.17	-311	200	0
562	2	-3.08432e-30	1.63687e-30	3.17941e-30	2.98388e-28	2.15043e-28	2.14262e-28	300	610	0	1.1468e-32	-7.9748e-33	6.37373e-32	-1.90336e-30	1.94847e-30	8.69094e-31	300	200	0	2.51219	-0.267662	111.458	900.071	-742.41	1270.4	-914	200	0	-0.181488	1.42739	54.2554	707.745	-3326.24	1711.87	-311	200	0
562	3	-3.64199e-30	2.11675e-30	5.78374e-30	4.79016e-28	3.17373e-28	2.47183e-28	300	610	0	1.94914e-32	-5.33051e-33	7.20474e-32	-2.02035e-30	1.78804e-30	8.47735e-31	300	200	0	2.32931	-0.406453	112.626	872.003	-682.995	1277.98	-914	200	0	-0.178374	1.40699	54.4282	701.163	-3299.55	1708.54	-311	200	0
562	4	-3.85671e-30	2.51245e-30	9.11407e-30	6.93847e-28	4.29542e-28	2.53183e-28	300	610	0	2.94045e-32	3.74021e-34	7.15608e-32	-1.80488e-30	1.13822e-30	6.34795e-31	300	200	0	2.18747	-0.444938	113.64	837.731	-615.907	1268.04	-914	200	0	-0.16748	1.38531	54.5148	698.529	-3275.77	1705.67	-311	200	0
562	5	-3.43042e-30	2.67968e-30	1.30165e-29	9.2362e-28	5.35564e-28	2.11118e-28	300	610	0	4.05488e-32	1.02183e-32	5.58751e-32	-1.05584e-30	-2.28035e-31	1.32799e-31	300	200	0	2.12472	-0.401696	114.43	807.236	-551.896	1237.14	-914	200	0	-0.151882	1.36565	54.48	700.132	-3259.81	1703.88	-311	200	0
562	6	-1.97763e-30	2.41488e-30	1.71048e-29	1.13173e-27	6.08908e-28	9.41761e-29	300	610	0	5.15234e-32	2.52212e-32	1.70067e-32	4.65899e-31	-2.55704e-30	-7.67849e-31	300	200	0	2.12998	-0.312635	115.013	781.764	-500.947	1190.94	-914	200	0	-0.129524	1.35018	54.342	704.41	-3253.03	1704.25	-311	200	0
562	7	9.59274e-31	1.45356e-30	2.06685e-29	1.25901e-27	6.10209e-28	-1.28746e-28	300	610	0	5.99271e-32	4.60855e-32	-5.41229e-32	3.01601e-30	-6.07759e-30	-2.1751e-30	300	200	0	2.16679	-0.217739	115.378	753.388	-474.423	1139.05	-914	200	0	-0.0949851	1.34066	54.1654	708.964	-3252.74	1708	-311	200	0
562	8	5.86844e-30	-5.19875e-31	2.25809e-29	1.21932e-27	4.85934e-28	-4.89773e-28	300	610	0	6.21167e-32	7.28178e-32	-1.66614e-31	6.82595e-30	-1.09405e-29	-4.17166e-30	300	200	0	2.20393	-0.140321	115.41	719.037	-483.234	1090.19	-914	200	0	-0.0457555	1.33974	54.026	711.647	-3254.67	1715.93	-311	200	0
562	9	1.31899e-29	-3.84442e-30	2.12245e-29	8.97429e-28	1.69021e-28	-1.01614e-27	300	610	0	5.30442e-32	1.04213e-31	-3.27716e-31	1.2037e-29	-1.71298e-29	-6.77918e-30	300	200	0	2.2283	-0.0800671	114.972	684.717	-531.324	1050.53	-914	200	0	0.0143467	1.35144	53.9727	710.661	-3255.67	1727.77	-311	200	0
563	0	2.31889e-29	-8.82952e-30	1.44642e-29	1.51481e-28	-4.17228e-28	-1.72092e-27	300	610	0	2.6265e-32	1.37207e-31	-5.39962e-31	1.86045e-29	-2.43426e-29	-9.90861e-30	300	200	0	2.23998	-0.0242237	114.058	657.01	-613.473	1022.3	-914	200	0	0.0770914	1.37925	54.0126	704.743	-3254.82	1742.05	-311	200	0	2.27156	1.39093	166.473	34783.9	115536	2008.03	0	0	0
563	1	3.57713e-29	-1.56691e-29	-2.93286e-31	-1.17734e-27	-1.35036e-27	-2.58987e-27	300	610	0	-2.57579e-32	1.66142e-31	-7.97146e-31	2.61691e-29	-3.18398e-29	-1.32969e-29	300	200	0	2.23723	0.0390491	112.83	637.301	-718.608	1003.21	-914	200	0	0.134033	1.42193	54.123	694.38	-3252.91	1756.35	-311	200	0
563	2	5.02378e-29	-2.43157e-29	-2.58998e-29	-3.24439e-27	-2.69332e-27	-3.56416e-27	300	610	0	-1.10899e-31	1.82015e-31	-1.07916e-30	3.38996e-29	-3.8277e-29	-1.64326e-29	300	200	0	2.20638	0.113497	111.545	623.284	-833.176	989.235	-914	200	0	0.17982	1.47073	54.2685	682.365	-3250.69	1767.96	-311	200	0
563	3	6.49816e-29	-3.43123e-29	-6.50659e-29	-6.16679e-27	-4.47059e-27	-4.51965e-27	300	610	0	-2.35986e-31	1.71879e-31	-1.34588e-30	4.03155e-29	-4.15358e-29	-1.84791e-29	300	200	0	2.13283	0.196881	110.456	614.843	-944.765	979.231	-914	200	0	0.212768	1.51261	54.41	672.959	-3247.85	1774.89	-311	200	0
563	4	7.71502e-29	-4.45841e-29	-1.19694e-28	-9.97088e-27	-6.63472e-27	-5.24429e-27	300	610	0	-4.04612e-31	1.18607e-31	-1.53069e-30	4.31144e-29	-3.85906e-29	-1.82065e-29	300	200	0	2.0211	0.284144	109.7	618.605	-1044.78	975.167	-914	200	0	0.234449	1.53801	54.5006	670.641	-3243.16	1776.49	-311	200	0
563	5	8.23164e-29	-5.32044e-29	-1.89888e-28	-1.45196e-26	-9.02292e-27	-5.41715e-27	300	610	0	-6.13997e-31	1.359e-33	-1.53472e-30	3.9042e-29	-2.54658e-29	-1.3957e-29	300	200	0	1.89471	0.361735	109.229	640.176	-1125.14	977.128	-914	200	0	0.249874	1.54395	54.4895	678.46	-3235.22	1773.12	-311	200	0
563	6	7.42322e-29	-5.71646e-29	-2.72597e-28	-1.94203e-26	-1.13056e-26	-4.59448e-27	300	610	0	-8.50854e-31	-2.0285e-31	-1.22347e-30	2.38631e-29	2.64264e-30	-3.67168e-30	300	200	0	1.77628	0.402433	108.863	672.119	-1174.85	981.099	-914	200	0	0.264418	1.52994	54.353	696.367	-3223.65	1765.36	-311	200	0
563	7	4.47785e-29	-5.21986e-29	-3.59925e-28	-2.39168e-26	-1.29315e-26	-2.21088e-27	300	610	0	-1.08638e-30	-5.15963e-31	-4.28421e-31	-7.48565e-30	5.0983e-29	1.49787e-29	300	200	0	1.67933	0.375277	108.377	699.138	-1186	982.284	-914	200	0	0.27858	1.49629	54.1122	720.606	-3209.07	1753.77	-311	200	0
563	8	-1.57353e-29	-3.27372e-29	-4.37176e-28	-2.6778e-26	-1.30778e-26	2.39332e-27	300	610	0	-1.27074e-30	-9.5356e-31	1.04323e-30	-6.04576e-29	1.24488e-28	4.43108e-29	300	200	0	1.6256	0.267018	107.578	713.09	-1161.38	977.44	-914	200	0	0.287714	1.44657	53.8124	744.726	-3192.69	1739.68	-311	200	0
563	9	-1.17723e-28	7.90018e-30	-4.80882e-28	-2.62015e-26	-1.06203e-26	9.905e-27	300	610	0	-1.32789e-30	-1.51693e-30	3.38651e-30	-1.40054e-28	2.2652e-28	8.61389e-29	300	200	0	1.65097	0.0956648	106.399	715.435	-1111.22	962.979	-914	200	0	0.286279	1.38907	53.5007	762.382	-3176.76	1725.16	-311	200	0
564	0	-2.70695e-28	7.69417e-29	-4.5718e-28	-1.97656e-26	-4.14387e-27	2.0916e-26	300	610	0	-1.15192e-30	-2.18222e-30	6.75988e-30	-2.49451e-28	3.57008e-28	1.41027e-28	300	200	0	1.7749	-0.0987943	104.964	707.403	-1045.79	934.814	-914	200	0	0.272019	1.33628	53.2205	770.29	-3164.25	1712.34	-311	200	0	2.42204	1.29582	158.648	33100.3	108611	1804.57	0	0	0
564	1	-4.80624e-28	1.81069e-28	-3.21153e-28	-4.47303e-27	7.97981e-27	3.57298e-26	300	610	0	-6.07009e-31	-2.88683e-30	1.12253e-29	-3.87996e-28	5.09933e-28	2.07249e-28	300	200	0	1.97606	-0.275032	103.537	684.553	-975.79	892.526	-914	200	0	0.246592	1.30073	53.0063	768.612	-3156.5	1702.92	-311	200	0
564	2	-7.46084e-28	3.24628e-28	-1.79682e-29	2.30525e-26	2.74115e-26	5.40861e-26	300	610	0	4.66621e-31	-3.51372e-30	1.66643e-29	-5.48507e-28	6.70169e-28	2.79452e-28	300	200	0	2.2093	-0.402399	102.397	645.116	-913.585	841.61	-914	200	0	0.210486	1.28906	52.8764	759.05	-3152.93	1698.01	-311	200	0
564	3	-1.05308e-27	5.07e-28	5.13081e-28	6.61468e-26	5.55245e-26	7.47971e-26	300	610	0	2.2372e-30	-3.87543e-30	2.26685e-29	-7.13938e-28	8.09894e-28	3.47083e-28	300	200	0	2.43609	-0.465734	101.721	600.515	-867.8	791.937	-914	200	0	0.159489	1.30017	52.8311	743.306	-3153.22	1697.76	-311	200	0
564	4	-1.36866e-27	7.19061e-28	1.33033e-27	1.27383e-25	9.29068e-26	9.53091e-26	300	610	0	4.85282e-30	-3.7009e-30	2.84108e-29	-8.53624e-28	8.8497e-28	3.92739e-28	300	200	0	2.63744	-0.47089	101.571	570.509	-838.294	755.393	-914	200	0	0.0894549	1.32772	52.8559	723.133	-3158.14	1701.53	-311	200	0
564	5	-1.63373e-27	9.38786e-28	2.47588e-27	2.07475e-25	1.38659e-25	1.11221e-25	300	610	0	8.39579e-30	-2.62992e-30	3.25069e-29	-9.19564e-28	8.32037e-28	3.90707e-28	300	200	0	2.8104	-0.446032	101.904	568.369	-818.655	742.493	-914	200	0	0.00255736	1.36508	52.9314	701.64	-3168.28	1708.66	-311	200	0
564	6	-1.75597e-27	1.12628e-27	3.95491e-27	3.03755e-25	1.89483e-25	1.15833e-25	300	610	0	1.2817e-29	-2.21835e-31	3.28903e-29	-8.43566e-28	5.67435e-28	3.06154e-28	300	200	0	2.95866	-0.425475	102.62	594.482	-801.19	758.143	-914	200	0	-0.091526	1.40807	53.0434	683.783	-3182.71	1718.93	-311	200	0
564	7	-1.60447e-27	1.21882e-27	5.70723e-27	4.08223e-25	2.38586e-25	9.98355e-26	300	610	0	1.78489e-29	4.0125e-30	2.67369e-29	-5.36457e-28	-1.04475e-29	9.56075e-29	300	200	0	3.08499	-0.421889	103.595	639.218	-778.918	799.252	-914	200	0	-0.177942	1.45232	53.1864	673.989	-3198.72	1731.96	-311	200	0
564	8	-1.00824e-27	1.12705e-27	7.57152e-27	5.05271e-25	2.74517e-25	5.13082e-26	300	610	0	2.28996e-29	1.05451e-29	1.049e-29	1.08933e-28	-1.01338e-27	-2.90418e-28	300	200	0	3.1829	-0.415532	104.667	687.231	-748.065	856.953	-914	200	0	-0.240599	1.49201	53.3566	673.453	-3213.25	1746.35	-311	200	0
564	9	2.3783e-28	7.33714e-28	9.24398e-27	5.69288e-25	2.80084e-25	-4.37339e-26	300	610	0	2.69355e-29	1.97205e-29	-1.99431e-29	1.20886e-27	-2.54762e-27	-9.016e-28	300	200	0	3.22962	-0.369727	105.632	723.805	-709.803	921.685	-914	200	0	-0.267592	1.52308	53.5435	679.657	-3223.77	1759.54	-311	200	0
565	0	2.35578e-27	-1.02552e-28	1.0236e-26	5.62581e-25	2.31688e-25	-1.9997e-25	300	610	0	2.83695e-29	3.15897e-29	-6.87391e-29	2.87125e-27	-4.68779e-27	-1.77765e-27	300	200	0	3.19845	-0.256968	106.309	740.292	-668.751	985.698	-914	200	0	-0.256209	1.54477	53.7251	687.618	-3227.88	1768.75	-311	200	0	2.86203	2.24002	158.452	32848.7	108774	1137.82	0	0	0
565	1	5.55098e-27	-1.53578e-27	9.83869e-27	4.34257e-25	9.94691e-26	-4.3024e-25	300	610	0	2.49809e-29	4.56828e-29	-1.39355e-28	5.16722e-27	-7.43807e-27	-2.93273e-27	300	200	0	3.0827	-0.0845432	106.604	732.361	-631.514	1041.79	-914	200	0	-0.212459	1.55947	53.8693	692.709	-3224.09	1772.48	-311	200	0
565	2	9.95723e-27	-3.7101e-27	7.10754e-27	1.21014e-25	-1.51123e-25	-7.41527e-25	300	610	0	1.3907e-29	6.07217e-29	-2.33278e-28	8.08905e-27	-1.06792e-26	-4.33359e-27	300	200	0	2.89949	0.0981219	106.518	695.256	-603.299	1083.02	-914	200	0	-0.146627	1.57227	53.9453	692.779	-3213.6	1770.68	-311	200	0
565	3	1.55561e-26	-6.7225e-27	8.83454e-28	-4.48895e-25	-5.55634e-25	-1.12917e-24	300	610	0	-8.23753e-30	7.42869e-29	-3.48262e-28	1.14935e-26	-1.41018e-26	-5.87143e-27	300	200	0	2.68112	0.233221	106.103	625.013	-584.682	1105.6	-914	200	0	-0.07177	1.58783	53.945	687.16	-3199.89	1763.76	-311	200	0
565	4	2.20684e-26	-1.05679e-26	-1.01252e-26	-1.34704e-24	-1.14397e-24	-1.56925e-24	300	610	0	-4.50448e-29	8.2476e-29	-4.76035e-28	1.50315e-26	-1.71306e-26	-7.32862e-27	300	200	0	2.4744	0.301435	105.449	526.349	-574.724	1110.98	-914	200	0	-0.00205335	1.606	53.8931	675.023	-3186.63	1752.17	-311	200	0
565	5	2.88188e-26	-1.50647e-26	-2.71726e-26	-2.62984e-24	-1.93003e-24	-2.00925e-24	300	610	0	-9.9722e-29	7.96164e-29	-5.99553e-28	1.8068e-26	-1.88461e-26	-8.34339e-27	300	200	0	2.3289	0.326077	104.694	418.476	-573.199	1104.26	-914	200	0	0.0521362	1.62217	53.8239	655.899	-3176.87	1736.92	-311	200	0
565	6	3.45836e-26	-1.97619e-26	-5.11882e-26	-4.31563e-24	-2.89699e-24	-2.35789e-24	300	610	0	-1.74142e-28	5.81331e-29	-6.90059e-28	1.96026e-26	-1.79219e-26	-8.37822e-27	300	200	0	2.27417	0.342399	103.98	329.191	-576.905	1091.57	-914	200	0	0.0864283	1.6316	53.754	631.566	-3173.35	1719.78	-311	200	0
565	7	3.74387e-26	-2.38338e-26	-8.23432e-26	-6.35279e-24	-3.97806e-24	-2.47533e-24	300	610	0	-2.67468e-28	8.71291e-30	-7.04379e-28	1.82069e-26	-1.2598e-26	-6.70144e-27	300	200	0	2.31602	0.378707	103.395	280.865	-580.033	1077.54	-914	200	0	0.101496	1.63247	53.6865	606.172	-3177.72	1703.02	-311	200	0
565	8	3.46411e-26	-2.59736e-26	-1.19455e-25	-8.57863e-24	-5.03344e-24	-2.16628e-24	300	610	0	-3.74324e-28	-7.90493e-29	-5.83223e-28	1.20038e-26	-7.2584e-28	-2.39541e-27	300	200	0	2.44733	0.456147	102.98	283.206	-580.778	1064.47	-914	200	0	0.101931	1.62694	53.619	583.175	-3189.26	1688.99	-311	200	0
565	9	2.25918e-26	-2.43093e-26	-1.59233e-25	-1.06711e-23	-5.82526e-24	-1.17956e-24	300	610	0	-4.82555e-28	-2.153e-28	-2.51558e-28	-1.27426e-27	2.00736e-26	5.5907e-27	300	200	0	2.65441	0.5901	102.803	335.124	-583.422	1053.63	-914	200	0	0.0924647	1.62114	53.5337	563.155	-3205.43	1679.67	-311	200	0
566	0	-3.04993e-27	-1.63737e-26	-1.95397e-25	-1.20976e-23	-5.9945e-24	7.81237e-25	300	610	0	-5.70733e-28	-4.07632e-28	3.77465e-28	-2.41042e-26	5.2087e-26	1.83214e-26	300	200	0	2.91476	0.78636	102.98	426.461	-594.353	1046.52	-914	200	0	0.0728057	1.62159	53.3987	545.851	-3223.21	1676.01	-311	200	0	2.86203	2.24002	158.452	32848.7	108774	1137.82	0	0	0
566	1	-4.70156e-26	8.23765e-28	-2.17779e-25	-1.20701e-23	-5.04581e-24	4.0296e-24	300	610	0	-6.05749e-28	-6.57622e-28	1.39324e-27	-5.88135e-26	9.69661e-26	3.66645e-26	300	200	0	3.18618	1.03119	103.568	537.643	-618.01	1045.43	-914	200	0	0.0387873	1.62933	53.1949	533.01	-3240.03	1677.33	-311	200	0
566	2	-1.13735e-25	3.05642e-26	-2.11547e-25	-9.51928e-24	-2.34945e-24	8.8438e-24	300	610	0	-5.41039e-28	-9.56056e-28	2.87103e-27	-1.06987e-25	1.54916e-25	6.09652e-26	300	200	0	3.40816	1.28204	104.49	642.545	-653.347	1052.46	-914	200	0	-0.0110592	1.63888	52.936	527.898	-3254.26	1681.3	-311	200	0
566	3	-2.06193e-25	7.59531e-26	-1.5684e-25	-3.1088e-24	2.82748e-24	1.53831e-23	300	610	0	-3.16299e-28	-1.27686e-27	4.84598e-27	-1.68588e-25	2.23583e-25	9.05888e-26	300	200	0	3.53073	1.47473	105.619	717.847	-691.305	1066.4	-914	200	0	-0.0731314	1.64411	52.6611	532.703	-3265.41	1685.19	-311	200	0
566	4	-3.24246e-25	1.39147e-25	-2.91666e-26	8.68546e-24	1.12453e-23	2.35669e-23	300	610	0	1.40177e-28	-1.57006e-27	7.27608e-27	-2.4077e-25	2.9665e-25	1.23328e-25	300	200	0	3.5392	1.55465	106.87	754.139	-716.977	1081.59	-914	200	0	-0.142423	1.64276	52.4212	546.634	-3273.9	1687.49	-311	200	0
566	5	-4.62337e-25	2.20204e-25	1.98941e-25	2.73979e-23	2.35543e-23	3.29139e-23	300	610	0	9.05048e-28	-1.75443e-27	9.99388e-27	-3.16388e-25	3.62219e-25	1.54695e-25	300	200	0	3.44136	1.51069	108.203	759.448	-717.879	1092.02	-914	200	0	-0.215168	1.63464	52.2688	565.292	-3280.18	1688.23	-311	200	0
566	6	-6.06641e-25	3.15523e-25	5.54431e-25	5.42626e-23	4.00787e-23	4.23455e-23	300	610	0	2.04769e-27	-1.71129e-27	1.26485e-26	-3.823e-25	4.0115e-25	1.77174e-25	300	200	0	3.24151	1.37686	109.573	750.468	-692.745	1096.07	-914	200	0	-0.287358	1.61969	52.2419	582.363	-3284.13	1687.91	-311	200	0
566	7	-7.3183e-25	4.1588e-25	1.05776e-24	8.97357e-23	6.05083e-23	4.99689e-23	300	610	0	3.61045e-27	-1.2814e-27	1.46428e-26	-4.17664e-25	3.85677e-25	1.79531e-25	300	200	0	2.94281	1.19899	110.913	740.017	-653.743	1095.98	-914	200	0	-0.351805	1.60029	52.3503	593.555	-3285.83	1686.98	-311	200	0
566	8	-7.97812e-25	5.04189e-25	1.71384e-24	1.32825e-22	8.34937e-23	5.28661e-23	300	610	0	5.57984e-27	-2.67988e-28	1.5075e-26	-3.92562e-25	2.7879e-25	1.46402e-25	300	200	0	2.56964	1.00369	112.139	735.359	-619.688	1093.13	-914	200	0	-0.396105	1.58408	52.5786	598.511	-3286.5	1686.37	-311	200	0
566	9	-7.47135e-25	5.53232e-25	2.49955e-24	1.80226e-22	1.06158e-22	4.69426e-23	300	610	0	7.84808e-27	1.55019e-27	1.27006e-26	-2.67499e-25	3.5071e-26	5.84232e-26	300	200	0	2.17087	0.798637	113.161	743.195	-604.415	1084.97	-914	200	0	-0.405077	1.58081	52.8916	599.128	-3287.89	1687.61	-311	200	0
567	0	-5.04063e-25	5.2381e-25	3.34781e-24	2.25297e-22	1.23564e-22	2.69058e-23	300	610	0	1.01658e-26	4.39106e-27	5.93729e-27	5.49066e-27	-3.96096e-25	-1.06712e-25	300	200	0	1.80333	0.590436	113.886	765.869	-611.979	1067.16	-914	200	0	-0.370444	1.5943	53.2388	597.864	-3290.76	1691.69	-311	200	0	1.84352	1.71239	165.721	34352.3	114950	1806.6	0	0	0
567	1	2.32321e-26	3.64017e-25	4.12894e-24	2.56969e-22	1.28215e-22	-1.35233e-23	300	610	0	1.20888e-26	8.42156e-27	-7.05718e-27	4.79156e-25	-1.06388e-24	-3.71799e-25	300	200	0	1.5199	0.392823	114.231	793.222	-643.921	1038.55	-914	200	0	-0.299659	1.61907	53.5615	597.227	-3294.5	1698.53	-311	200	0
567	2	9.35527e-25	1.06076e-26	4.63135e-24	2.58769e-22	1.09717e-22	-8.10363e-23	300	610	0	1.29268e-26	1.36854e-26	-2.81948e-26	1.20363e-24	-2.00472e-24	-7.55762e-25	300	200	0	1.35804	0.221322	114.185	805.635	-706.505	1003.63	-914	200	0	-0.212122	1.64516	53.8132	599.361	-3297.98	1707.72	-311	200	0
567	3	2.32827e-24	-6.06269e-25	4.54479e-24	2.0824e-22	5.47924e-23	-1.81656e-22	300	610	0	1.17036e-26	2.00027e-26	-5.91123e-26	2.2141e-24	-3.22541e-24	-1.26686e-24	300	200	0	1.32259	0.0839482	113.837	788.297	-803.733	971.401	-914	200	0	-0.127028	1.66573	53.9833	605.697	-3299.41	1719.08	-311	200	0
567	4	4.26782e-24	-1.55347e-24	3.45181e-24	7.71736e-23	-5.20989e-23	-3.18993e-22	300	610	0	7.14929e-27	2.68425e-26	-1.00629e-25	3.51247e-24	-4.67968e-24	-1.8931e-24	300	200	0	1.383	-0.0264624	113.298	740.693	-923.431	951.856	-914	200	0	-0.056179	1.67954	54.1022	616.416	-3295.9	1731.89	-311	200	0
567	5	6.75625e-24	-2.87878e-24	8.35031e-25	-1.6679e-22	-2.27209e-22	-4.91711e-22	300	610	0	-2.25448e-27	3.31726e-26	-1.5197e-25	5.04232e-24	-6.23865e-24	-2.58974e-24	300	200	0	1.49805	-0.129378	112.637	669.971	-1036.48	951.085	-914	200	0	-0.00372682	1.68732	54.2184	630.076	-3285.11	1744.28	-311	200	0
567	6	9.68331e-24	-4.5869e-24	-3.88943e-24	-5.56524e-22	-4.84659e-22	-6.90152e-22	300	610	0	-1.81427e-26	3.73034e-26	-2.09754e-25	6.65755e-24	-7.65646e-24	-3.26437e-24	300	200	0	1.63983	-0.246762	111.924	579.048	-1111.82	967.692	-914	200	0	0.0309964	1.68818	54.3575	644.452	-3266.8	1753.84	-311	200	0
567	7	1.27663e-23	-6.60663e-24	-1.13001e-23	-1.11898e-21	-8.31934e-22	-8.92183e-22	300	610	0	-4.20147e-26	3.67527e-26	-2.6676e-25	8.08634e-24	-8.53473e-24	-3.76081e-24	300	200	0	1.78994	-0.397512	111.275	467.657	-1134.4	994.407	-914	200	0	0.0489266	1.6795	54.4965	657.193	-3241.87	1759.24	-311	200	0
567	8	1.54812e-23	-8.74951e-24	-2.18459e-23	-1.8652e-21	-1.26343e-21	-1.05856e-21	300	610	0	-7.48222e-26	2.81736e-26	-3.10593e-25	8.89457e-24	-8.29249e-24	-3.84441e-24	300	200	0	1.9354	-0.588197	110.771	343.177	-1112.84	1023.02	-914	200	0	0.0500319	1.65927	54.5833	665.196	-3211.89	1761.03	-311	200	0
567	9	1.69928e-23	-1.06622e-23	-3.56581e-23	-2.77631e-21	-1.75192e-21	-1.12843e-21	300	610	0	-1.16368e-25	7.40997e-27	-3.22424e-25	8.45588e-24	-6.15158e-24	-3.19261e-24	300	200	0	2.07866	-0.80216	110.374	224.693	-1068.95	1047.44	-914	200	0	0.0359637	1.62916	54.5836	664.761	-3180.02	1760.99	-311	200	0
568	0	1.60983e-23	-1.1778e-23	-5.22869e-23	-3.78527e-21	-2.23827e-21	-1.01596e-21	300	610	0	-1.64497e-25	-3.02404e-26	-2.76142e-25	5.93943e-24	-1.15232e-24	-1.39691e-24	300	200	0	2.22809	-1.00438	109.97	138.094	-1018.02	1063.76	-914	200	0	0.0094862	1.5938	54.5078	653.371	-3150.4	1760.76	-311	200	0	1.84352	1.71239	165.721	34352.3	114950	1806.6	0	0	0
568	1	1.12042e-23	-1.12763e-23	-7.03667e-23	-4.7552e-21	-2.62001e-21	-6.09661e-22	300	610	0	-2.14096e-25	-8.9454e-26	-1.38383e-25	3.30981e-25	7.78173e-24	2.01598e-24	300	200	0	2.37612	-1.1564	109.465	107.071	-960.639	1070.41	-914	200	0	-0.0272815	1.55695	54.3928	631.552	-3127.09	1760.51	-311	200	0
568	2	3.68656e-25	-8.06539e-24	-8.72207e-23	-5.45612e-21	-2.74067e-21	2.23426e-22	300	610	0	-2.55966e-25	-1.73893e-25	1.29915e-25	-9.4923e-24	2.17069e-23	7.5339e-24	300	200	0	2.50378	-1.22777	108.805	142.476	-893.653	1068.32	-914	200	0	-0.068797	1.5222	54.2711	603.318	-3114.04	1759.3	-311	200	0
568	3	-1.85538e-23	-8.08224e-25	-9.8448e-23	-5.5438e-21	-2.38221e-21	1.62607e-21	300	610	0	-2.75711e-25	-2.84697e-25	5.69619e-25	-2.46093e-23	4.14253e-23	1.55688e-23	300	200	0	2.60095	-1.20779	107.932	237.816	-823.044	1059.63	-914	200	0	-0.102102	1.49613	54.1647	574.219	-3114.62	1756.3	-311	200	0
568	4	-4.76177e-23	1.19816e-23	-9.75606e-23	-4.5467e-21	-1.26476e-21	3.72845e-21	300	610	0	-2.5288e-25	-4.18379e-25	1.21627e-24	-4.57989e-23	6.71309e-23	2.63153e-23	300	200	0	2.67249	-1.11132	106.839	374.265	-761.994	1046.7	-914	200	0	-0.112829	1.48653	54.0958	548.392	-3129.91	1751.1	-311	200	0
568	5	-8.82937e-23	3.17421e-23	-7.57866e-23	-1.86964e-21	9.41067e-22	6.61194e-21	300	610	0	-1.60732e-25	-5.64132e-25	2.08876e-24	-7.31564e-23	9.79195e-23	3.95496e-23	300	200	0	2.73031	-0.965918	105.694	529.632	-722.52	1032.03	-914	200	0	-0.0958852	1.49667	54.0843	528.173	-3158.05	1743.47	-311	200	0
568	6	-1.40732e-22	5.95289e-23	-2.21999e-23	3.1742e-21	4.58246e-21	1.0256e-20	300	610	0	3.28695e-26	-7.00656e-25	3.17312e-24	-1.05569e-22	1.31164e-22	5.43665e-23	300	200	0	2.78389	-0.794521	104.76	683.856	-712.191	1019.12	-914	200	0	-0.0574777	1.52207	54.1452	515.977	-3195.77	1733.59	-311	200	0
568	7	-2.02753e-22	9.55135e-23	7.56057e-23	1.12886e-20	9.96562e-21	1.44674e-20	300	610	0	3.6278e-25	-7.92816e-25	4.40114e-24	-1.40051e-22	1.61787e-22	6.88635e-23	300	200	0	2.83329	-0.610799	104.211	818.304	-733.181	1012.8	-914	200	0	-0.0080743	1.55167	54.2844	514.584	-3240.06	1722.34	-311	200	0
568	8	-2.6858e-22	1.38295e-22	2.30039e-22	2.3061e-20	1.72619e-20	1.8792e-20	300	610	0	8.61357e-25	-7.88706e-25	5.62435e-24	-1.70984e-22	1.815e-22	7.97977e-23	300	200	0	2.86522	-0.424623	104.083	918.09	-779.155	1016.3	-914	200	0	0.0431115	1.57191	54.4917	525.109	-3287.27	1710.96	-311	200	0
568	9	-3.27379e-22	1.84025e-22	4.50939e-22	3.87544e-20	2.63726e-20	2.2417e-20	300	610	0	1.54991e-24	-6.18007e-25	6.58557e-24	-1.89328e-22	1.78149e-22	8.22682e-23	300	200	0	2.85988	-0.250455	104.313	979.306	-833.751	1028.5	-914	200	0	0.0878045	1.57203	54.7417	544.747	-3330.82	1700.86	-311	200	0
569	0	-3.61759e-22	2.25403e-22	7.41636e-22	5.80132e-20	3.67499e-20	2.40733e-20	300	610	0	2.42609e-24	-1.9296e-25	6.89177e-24	-1.81974e-22	1.35379e-22	6.95054e-23	300	200	0	2.80752	-0.109678	104.806	1007.14	-877.39	1045.45	-914	200	0	0.11817	1.54937	54.9996	567.038	-3362.36	1693.39	-311	200	0	2.69947	1.01166	161.829	33670.1	110778	2188.43	0	0	0
569	1	-3.46539e-22	2.5063e-22	1.09345e-21	7.94797e-20	4.71783e-20	2.19621e-20	300	610	0	3.44692e-24	5.86327e-25	5.99522e-24	-1.31449e-22	3.29167e-23	3.28944e-23	300	200	0	2.71867	-0.0239624	105.547	1007.2	-899.784	1062.22	-914	200	0	0.130407	1.51136	55.2256	585.731	-3375.91	1689.03	-311	200	0
569	2	-2.48207e-22	2.42534e-22	1.47861e-21	1.00334e-19	5.55329e-20	1.3736e-20	300	610	0	4.50766e-24	1.82014e-24	3.19268e-24	-1.63124e-23	-1.52119e-22	-3.76036e-23	300	200	0	2.62	-0.00737877	106.589	983.493	-905.421	1072.8	-914	200	0	0.127833	1.47002	55.3848	598.185	-3369.96	1687.38	-311	200	0
569	3	-2.5711e-23	1.7816e-22	1.84189e-21	1.15801e-19	5.85484e-20	-3.41995e-21	300	610	0	5.41785e-24	3.58865e-24	-2.34378e-24	1.87324e-22	-4.42404e-22	-1.52421e-22	300	200	0	2.54077	-0.057721	107.88	939.46	-907.767	1072.41	-914	200	0	0.11845	1.43315	55.4583	604.918	-3346.4	1688.24	-311	200	0
569	4	3.66603e-22	2.9252e-23	2.0918e-21	1.18688e-19	5.16522e-20	-3.25497e-20	300	610	0	5.87745e-24	5.92042e-24	-1.14872e-23	5.0266e-22	-8.5555e-22	-3.20515e-22	300	200	0	2.49872	-0.14623	109.207	879.109	-922.521	1061.31	-914	200	0	0.109601	1.40248	55.4383	607.589	-3309.17	1692.21	-311	200	0
569	5	9.72926e-22	-2.35807e-22	2.09269e-21	9.90981e-20	2.89469e-20	-7.64647e-20	300	610	0	5.45804e-24	8.74832e-24	-2.50081e-23	9.46882e-22	-1.39671e-21	-5.46412e-22	300	200	0	2.49435	-0.219494	110.307	809.452	-960.438	1045.01	-914	200	0	0.104365	1.37833	55.3266	608.13	-3263.4	1699.67	-311	200	0
569	6	1.82574e-21	-6.4792e-22	1.66028e-21	4.44761e-20	-1.65465e-20	-1.36989e-19	300	610	0	3.59676e-24	1.18527e-23	-4.33389e-23	1.52316e-21	-2.04832e-21	-8.26002e-22	300	200	0	2.51625	-0.222102	110.984	739.464	-1017.21	1032.29	-914	200	0	0.101827	1.36307	55.145	608.281	-3214.34	1709.34	-311	200	0
569	7	2.93042e-21	-1.23034e-21	5.63931e-22	-5.97497e-20	-9.2241e-20	-2.13851e-19	300	610	0	-3.86368e-25	1.47943e-23	-6.62342e-23	2.20961e-21	-2.75689e-21	-1.141e-21	300	200	0	2.54873	-0.122279	111.124	676.337	-1074.82	1033.08	-914	200	0	0.100287	1.36159	54.9323	608.537	-3166.21	1718.32	-311	200	0
569	8	4.2441e-21	-1.98821e-21	-1.45987e-21	-2.28637e-19	-2.04767e-19	-3.03189e-19	300	610	0	-7.23402e-24	1.68427e-23	-9.23208e-23	2.94534e-21	-3.41761e-21	-1.45227e-21	300	200	0	2.57455	0.0787926	110.682	627.06	-1116.1	1054.4	-914	200	0	0.0990043	1.3778	54.7236	607.529	-3122.14	1723.63	-311	200	0
569	9	5.64888e-21	-2.89406e-21	-4.6771e-21	-4.74968e-19	-3.5802e-19	-3.95703e-19	300	610	0	-1.76439e-23	1.69128e-23	-1.18549e-22	3.61423e-21	-3.85808e-21	-1.69251e-21	300	200	0	2.57839	0.351885	109.695	603.546	-1134.88	1095.64	-914	200	0	0.0974534	1.40994	54.5308	603.036	-3085.16	1723.49	-311	200	0
570	0	6.92079e-21	-3.86945e-21	-9.30289e-21	-8.04914e-19	-5.50328e-19	-4.74555e-19	300	610	0	-3.20908e-23	1.35276e-23	-1.39583e-22	4.02813e-21	-3.82416e-21	-1.75937e-21	300	200	0	2.56041	0.652572	108.315	619.139	-1134.71	1147.55	-914	200	0	0.0956928	1.45062	54.3368	594.092	-3058.43	1717.87	-311	200	0	2.53334	2.33506	157.685	33161.5	107393	1061.59	0	0	0
570	1	7.69787e-21	-4.76355e-21	-1.54193e-20	-1.21187e-18	-7.70685e-19	-5.13293e-19	300	610	0	-5.05635e-23	4.83473e-24	-1.47223e-22	3.91274e-21	-2.97216e-21	-1.51084e-21	300	200	0	2.54514	0.935228	106.725	678.556	-1123.28	1194.63	-914	200	0	0.0948792	1.49133	54.1165	581.675	-3045.02	1707.92	-311	200	0
570	2	7.45314e-21	-5.33084e-21	-2.286e-20	-1.66838e-18	-9.94135e-19	-4.74232e-19	300	610	0	-7.22075e-23	-1.12872e-23	-1.29982e-22	2.90067e-21	-8.73979e-22	-7.65269e-22	300	200	0	2.56008	1.15966	105.061	774.993	-1108.67	1221.18	-914	200	0	0.0955277	1.52703	53.869	567.189	-3048.24	1695.14	-311	200	0
570	3	5.48198e-21	-5.21207e-21	-3.10612e-20	-2.11641e-18	-1.17663e-18	-3.07953e-19	300	610	0	-9.48791e-23	-3.69872e-23	-7.30417e-23	5.38893e-22	2.95658e-21	6.90172e-22	300	200	0	2.60444	1.29714	103.459	894.665	-1097.96	1219.97	-914	200	0	0.0959816	1.55787	53.6237	551.552	-3070.42	1681.27	-311	200	0
570	4	9.16806e-22	-3.9247e-21	-3.88842e-20	-2.45679e-18	-1.25004e-18	4.51104e-20	300	610	0	-1.14637e-22	-7.40167e-23	4.11399e-23	-3.68063e-21	9.0059e-21	3.07847e-21	300	200	0	2.6506	1.34476	102.08	1024.26	-1097.6	1195.65	-914	200	0	0.0924882	1.58603	53.4177	536.336	-3109.52	1668.05	-311	200	0
570	5	-7.21342e-21	-8.71762e-22	-4.44273e-20	-2.53936e-18	-1.11851e-18	6.49831e-19	300	610	0	-1.25229e-22	-1.23073e-22	2.31202e-22	-1.02563e-20	1.76598e-20	6.59401e-21	300	200	0	2.66958	1.33111	101.042	1154.58	-1111.48	1158.87	-914	200	0	0.080779	1.61164	53.2727	524.416	-3158.46	1656.77	-311	200	0
570	6	-1.98583e-20	4.61892e-21	-4.48557e-20	-2.15638e-18	-6.57799e-19	1.56686e-18	300	610	0	-1.17683e-22	-1.82874e-22	5.13831e-22	-1.95665e-20	2.90494e-20	1.13412e-20	300	200	0	2.64623	1.2921	100.405	1273.99	-1134.99	1119.48	-914	200	0	0.0598895	1.63208	53.1901	519.071	-3209.2	1648.26	-311	200	0
570	7	-3.77334e-20	1.32109e-20	-3.62992e-20	-1.04313e-18	2.79907e-19	2.83691e-18	300	610	0	-8.01563e-23	-2.48963e-22	8.98849e-22	-3.1702e-20	4.28351e-20	1.7246e-20	300	200	0	2.57961	1.23582	100.222	1365.93	-1155.1	1084.5	-914	200	0	0.0343646	1.64374	53.1602	523.551	-3256.85	1643.1	-311	200	0
570	8	-6.09985e-20	2.54154e-20	-1.38899e-20	1.10944e-18	1.85279e-18	4.4576e-18	300	610	0	1.73537e-24	-3.12284e-22	1.38211e-21	-4.62351e-20	5.79298e-20	2.39399e-20	300	200	0	2.47954	1.13512	100.507	1417.64	-1159.95	1056.74	-914	200	0	0.0108657	1.64343	53.1755	540.235	-3299.88	1641.68	-311	200	0
570	9	-8.88139e-20	4.1372e-20	2.79664e-20	4.6233e-18	4.20428e-18	6.35208e-18	300	610	0	1.43808e-22	-3.57659e-22	1.93604e-21	-6.19247e-20	7.21711e-20	3.06181e-20	300	200	0	2.36461	0.95452	101.163	1424.59	-1147.79	1034.72	-914	200	0	-0.00656683	1.62902	53.2376	567.465	-3337.17	1644.16	-311	200	0
571	0	-1.18776e-19	6.05458e-20	9.49668e-20	9.77616e-18	7.42234e-18	8.32991e-18	300	610	0	3.61091e-22	-3.62414e-22	2.498e-21	-7.63722e-20	8.19748e-20	3.58844e-20	300	200	0	2.26326	0.688436	102.024	1387.91	-1128.88	1016.41	-914	200	0	-0.0165817	1.59923	53.355	597.618	-3366.56	1650.04	-311	200	0	2.53334	2.33506	157.685	33161.5	107393	1061.59	0	0	0
571	1	-1.46258e-19	8.13393e-20	1.91806e-19	1.67112e-17	1.14803e-17	1.00426e-17	300	610	0	6.64128e-22	-2.95531e-22	2.95741e-21	-8.56635e-20	8.20273e-20	3.76026e-20	300	200	0	2.2042	0.375619	102.98	1310.83	-1120.36	1002.4	-914	200	0	-0.0168123	1.55285	53.5375	620.959	-3386.98	1658.13	-311	200	0
571	2	-1.63728e-19	1.00638e-19	3.20463e-19	2.53078e-17	1.61576e-17	1.09389e-17	300	610	0	1.05348e-21	-1.1792e-22	3.14319e-21	-8.40599e-20	6.51092e-20	3.27935e-20	300	200	0	2.19609	0.0754971	104.017	1194.57	-1137.93	994.954	-914	200	0	-0.00401588	1.4896	53.7897	632.324	-3400.58	1667.42	-311	200	0
571	3	-1.60162e-19	1.13335e-19	4.7778e-19	3.50117e-17	2.09422e-17	1.02294e-17	300	610	0	1.51221e-21	2.15446e-22	2.81453e-21	-6.38397e-20	2.21824e-20	1.76291e-20	300	200	0	2.22313	-0.162849	105.155	1038.34	-1192.64	994.97	-914	200	0	0.0206819	1.41337	54.0958	633.411	-3411.06	1677.88	-311	200	0
571	4	-1.20747e-19	1.11917e-19	6.52322e-19	4.46293e-17	2.49213e-17	6.87432e-18	300	610	0	1.99649e-21	7.50587e-22	1.65925e-21	-1.5433e-20	-5.70791e-20	-1.24018e-20	300	200	0	2.25937	-0.313858	106.373	843.934	-1288.56	999.789	-914	200	0	0.0515511	1.33479	54.4038	629.381	-3420.12	1689.99	-311	200	0
571	5	-2.7155e-20	8.62425e-20	8.20631e-19	5.21023e-17	2.66741e-17	-3.86669e-19	300	610	0	2.42478e-21	1.5257e-21	-6.94177e-22	7.196e-20	-1.83101e-19	-6.20622e-20	300	200	0	2.28226	-0.371544	107.589	618.989	-1415.6	1004.16	-914	200	0	0.0847751	1.2688	54.641	624.529	-3426.47	1703.67	-311	200	0
571	6	1.41258e-19	2.3704e-20	9.43196e-19	5.42959e-17	2.41916e-17	-1.29354e-17	300	610	0	2.66689e-21	2.55746e-21	-4.64349e-21	2.09039e-19	-3.64318e-19	-1.35566e-19	300	200	0	2.2814	-0.333512	108.711	379.663	-1551.97	1003.43	-914	200	0	0.120775	1.2256	54.7552	620.357	-3427.53	1717.79	-311	200	0
571	7	4.04884e-19	-8.99832e-20	9.60785e-19	4.68519e-17	1.48572e-17	-3.20787e-17	300	610	0	2.53497e-21	3.82165e-21	-1.05495e-20	4.04109e-19	-6.03959e-19	-2.35297e-19	300	200	0	2.25917	-0.195859	109.693	154.125	-1678.35	995.799	-914	200	0	0.159401	1.20356	54.7393	616.281	-3420.89	1730.67	-311	200	0
571	8	7.79443e-19	-2.69057e-19	7.92142e-19	2.41893e-17	-4.45868e-18	-5.87222e-17	300	610	0	1.77984e-21	5.22794e-21	-1.86342e-20	6.59592e-19	-8.95521e-19	-3.59966e-19	300	200	0	2.22132	0.0298873	110.541	-20.0806	-1783.63	982.557	-914	200	0	0.197355	1.19354	54.6211	611.88	-3404.84	1740.64	-311	200	0
571	9	1.26928e-18	-5.24724e-19	3.34563e-19	-2.02433e-17	-3.71298e-17	-9.28857e-17	300	610	0	9.73959e-23	6.58978e-21	-2.88315e-20	9.67172e-19	-1.21693e-18	-5.02154e-19	300	200	0	2.17828	0.30743	111.262	-111.643	-1860.86	966.698	-914	200	0	0.231364	1.18902	54.4421	608.323	-3379.16	1745.91	-311	200	0
572	0	1.85803e-18	-8.60589e-19	-5.30671e-19	-9.33261e-17	-8.62546e-17	-1.33044e-16	300	610	0	-2.84904e-21	7.59191e-21	-4.05889e-20	1.30158e-18	-1.52359e-18	-6.45329e-19	300	200	0	2.15559	0.590279	111.859	-113.689	-1905.86	950.962	-914	200	0	0.25921	1.19001	54.2439	607.522	-3346.59	1744.9	-311	200	0	2.66444	1.87639	164.769	33983.3	112999	1228.25	0	0	0
572	1	2.49674e-18	-1.2663e-18	-1.92551e-18	-2.01085e-16	-1.5381e-16	-1.75302e-16	300	610	0	-7.38292e-21	7.76059e-21	-5.26215e-20	1.61331e-18	-1.74103e-18	-7.60532e-19	300	200	0	2.18149	0.83562	112.339	-44.3552	-1917	937.88	-914	200	0	0.275391	1.2002	54.06	610.759	-3312.52	1737.24	-311	200	0
572	2	3.08989e-18	-1.70935e-18	-3.95224e-18	-3.46809e-16	-2.39413e-16	-2.12449e-16	300	610	0	-1.37376e-20	6.44468e-21	-6.26376e-20	1.82094e-18	-1.75818e-18	-8.03194e-19	300	200	0	2.26494	1.00946	112.696	70.8878	-1892.47	931.35	-914	200	0	0.269355	1.22217	53.9072	618.439	-3282.77	1724.19	-311	200	0
572	3	3.48082e-18	-2.12548e-18	-6.65773e-18	-5.28348e-16	-3.38654e-16	-2.33003e-16	300	610	0	-2.19415e-20	2.81956e-21	-6.70696e-20	1.80447e-18	-1.42343e-18	-7.10839e-19	300	200	0	2.40156	1.10238	112.89	213.976	-1830.12	935.876	-914	200	0	0.23277	1.25354	53.7933	630.104	-3261.82	1708.01	-311	200	0
572	4	3.43895e-18	-2.40849e-18	-9.98273e-18	-7.34533e-16	-4.41036e-16	-2.20436e-16	300	610	0	-3.16605e-20	-4.07022e-21	-6.08701e-20	1.40165e-18	-5.46036e-19	-4.02806e-19	300	200	0	2.58653	1.13649	112.84	372.999	-1730.71	953.696	-914	200	0	0.168523	1.28724	53.7301	644.316	-3252.51	1691.08	-311	200	0
572	5	2.65301e-18	-2.40129e-18	-1.36958e-17	-9.40829e-16	-5.27652e-16	-1.52867e-16	300	610	0	-4.19991e-20	-1.52094e-20	-3.7465e-20	4.10368e-19	1.09323e-18	2.16478e-19	300	200	0	2.8039	1.14175	112.456	534.587	-1600.5	984.216	-914	200	0	0.089627	1.31773	53.7338	659.499	-3254.98	1675.22	-311	200	0
572	6	7.35897e-19	-1.89082e-18	-1.73137e-17	-1.10454e-15	-5.68884e-16	-3.64554e-18	300	610	0	-5.12717e-20	-3.14297e-20	1.10118e-20	-1.39884e-18	3.71767e-18	1.24869e-18	300	200	0	3.0195	1.13793	111.685	683.074	-1451.67	1025.91	-914	200	0	0.0105639	1.34596	53.8133	674.865	-3266.12	1661.54	-311	200	0
572	7	-2.7511e-18	-6.10886e-19	-2.00161e-17	-1.16024e-15	-5.22631e-16	2.56647e-16	300	610	0	-5.67674e-20	-5.31238e-20	9.3043e-20	-4.25548e-18	7.51138e-18	2.78507e-18	300	200	0	3.1976	1.13912	110.584	804.76	-1298.94	1076.62	-914	200	0	-0.0574354	1.37692	53.9521	689.854	-3280.33	1650.64	-311	200	0
572	8	-8.24547e-18	1.74195e-18	-2.05657e-17	-1.01651e-15	-3.33809e-16	6.56149e-16	300	610	0	-5.45543e-20	-7.98399e-20	2.16424e-19	-8.34154e-18	1.25521e-17	4.87972e-18	300	200	0	3.31498	1.15302	109.354	889.458	-1153.81	1132.2	-914	200	0	-0.104606	1.41359	54.1036	703.322	-3291.34	1642.92	-311	200	0
572	9	-1.60919e-17	5.47297e-18	-1.72569e-17	-5.55749e-16	6.38256e-17	1.21493e-15	300	610	0	-3.93923e-20	-1.0975e-19	3.86139e-19	-1.37186e-17	1.87164e-17	7.51102e-18	300	200	0	3.35685	1.17654	108.275	931.277	-1021.8	1186.25	-914	200	0	-0.122395	1.4544	54.2207	714.072	-3294.44	1638.99	-311	200	0
573	0	-2.64021e-17	1.08273e-17	-7.92347e-18	3.6089e-16	7.42188e-16	1.93487e-15	300	610	0	-4.8529e-21	-1.39015e-19	6.01249e-19	-2.0226e-17	2.55568e-17	1.05301e-17	300	200	0	3.30929	1.20458	107.585	934.785	-904.984	1231.15	-914	200	0	-0.108577	1.49563	54.2928	721.471	-3287.96	1639.58	-311	200	0	2.26612	2.16514	159.495	33481.9	108886	1137.61	0	0	0
573	1	-3.88595e-17	1.78949e-17	9.95297e-18	1.88034e-15	1.76814e-15	2.78582e-15	300	610	0	5.62271e-20	-1.61087e-19	8.50706e-19	-2.735e-17	3.21545e-17	1.35974e-17	300	200	0	3.16347	1.23482	107.379	917.625	-806.348	1259.71	-914	200	0	-0.0691962	1.53374	54.3495	725.094	-3273.61	1644.57	-311	200	0
573	2	-5.24682e-17	2.64765e-17	3.89812e-17	4.13318e-15	3.18591e-15	3.68818e-15	300	610	0	1.50803e-19	-1.66072e-19	1.10817e-18	-3.40692e-17	3.69619e-17	1.61128e-17	300	200	0	2.92973	1.25801	107.547	898.052	-730.151	1266.61	-914	200	0	-0.0143624	1.56496	54.4241	724.799	-3255.13	1652.57	-311	200	0
573	3	-6.52575e-17	3.5912e-17	8.13859e-17	7.1944e-15	4.99116e-15	4.49283e-15	300	610	0	2.84024e-19	-1.40306e-19	1.32619e-18	-3.86909e-17	3.76588e-17	1.71465e-17	300	200	0	2.64492	1.25418	107.835	881.979	-679.068	1249.55	-914	200	0	0.0441441	1.58544	54.5208	721.097	-3235.62	1661.43	-311	200	0
573	4	-7.39695e-17	4.4876e-17	1.38263e-16	1.10269e-14	7.09599e-15	4.96069e-15	300	610	0	4.56837e-19	-6.63959e-20	1.43036e-18	-3.87063e-17	3.10617e-17	1.53888e-17	300	200	0	2.36004	1.20359	108.015	867.063	-652.771	1210.62	-914	200	0	0.0939775	1.59301	54.62	714.585	-3216.83	1668.84	-311	200	0
573	5	-7.37834e-17	5.11612e-17	2.08517e-16	1.5406e-14	9.28541e-15	4.74574e-15	300	610	0	6.62674e-19	7.59221e-20	1.31495e-18	-3.07066e-17	1.31464e-17	9.14048e-18	300	200	0	2.11999	1.10179	107.946	854.021	-649.921	1157.25	-914	200	0	0.125739	1.5871	54.6916	705.55	-3200.74	1672.92	-311	200	0
573	6	-5.81595e-17	5.14839e-17	2.87469e-16	1.98278e-14	1.1168e-14	3.38777e-15	300	610	0	8.83267e-19	3.07709e-19	8.41537e-19	-1.04255e-17	-2.07393e-17	-3.62242e-18	300	200	0	1.9528	0.96421	107.515	850.046	-672.401	1100.36	-914	200	0	0.134988	1.56763	54.6986	694.998	-3189.54	1672.74	-311	200	0
573	7	-1.8925e-17	4.13691e-17	3.65177e-16	2.34069e-14	1.21264e-14	3.23396e-16	300	610	0	1.08378e-18	6.47042e-19	-1.56366e-19	2.70108e-17	-7.53755e-17	-2.50695e-17	300	200	0	1.86583	0.812512	106.661	862.908	-723.538	1049.96	-914	200	0	0.120874	1.53504	54.6096	684.992	-3184.81	1668.42	-311	200	0
573	8	5.32392e-17	1.51981e-17	4.24608e-16	2.47783e-14	1.12787e-14	-5.07347e-15	300	610	0	1.20779e-18	1.10306e-18	-1.85957e-18	8.6522e-17	-1.54773e-16	-5.71733e-17	300	200	0	1.84345	0.661585	105.459	893	-799.966	1010.77	-914	200	0	0.0838604	1.49092	54.4281	676.524	-3187.19	1660.69	-311	200	0
573	9	1.67713e-16	-3.3472e-17	4.39926e-16	2.20254e-14	7.4656e-15	-1.34081e-14	300	610	0	1.17302e-18	1.66747e-18	-4.4363e-18	1.72087e-16	-2.60772e-16	-1.01155e-16	300	200	0	1.85453	0.523375	104.125	931.361	-892.677	980.825	-914	200	0	0.0256271	1.43782	54.207	668.372	-3195.91	1650.62	-311	200	0
574	0	3.32036e-16	-1.11182e-16	3.75342e-16	1.26699e-14	-7.14578e-16	-2.51238e-14	300	610	0	8.69301e-19	2.30336e-18	-7.99803e-18	2.85223e-16	-3.91059e-16	-1.56675e-16	300	200	0	1.87785	0.409417	102.93	964.695	-995.659	954.32	-914	200	0	-0.047623	1.37904	54.021	659.609	-3208.74	1639.91	-311	200	0	2.26612	2.16514	159.495	33481.9	108886	1137.61	0	0	0
574	1	5.48988e-16	-2.23286e-16	1.85181e-16	-6.22919e-15	-1.4794e-14	-4.0291e-14	300	610	0	1.6079e-19	2.93171e-18	-1.25343e-17	4.22852e-16	-5.36572e-16	-2.20752e-16	300	200	0	1.9213	0.322384	102.089	981.501	-1103.53	926.595	-914	200	0	-0.124134	1.31995	53.9191	651.752	-3223.07	1630.66	-311	200	0
574	2	8.12485e-16	-3.71964e-16	-1.83963e-16	-3.78082e-14	-3.62142e-14	-5.8316e-14	300	610	0	-1.10485e-18	3.41665e-18	-1.7825e-17	5.74543e-16	-6.78393e-16	-2.86422e-16	300	200	0	2.00932	0.254803	101.691	972.937	-1205.17	897.071	-914	200	0	-0.191083	1.26903	53.9016	647.437	-3237.17	1624.65	-311	200	0
574	3	1.1023e-15	-5.53424e-16	-7.87858e-16	-8.48927e-14	-6.59604e-14	-7.75738e-14	300	610	0	-3.07704e-18	3.55159e-18	-2.33308e-17	7.19235e-16	-7.84384e-16	-3.41246e-16	300	200	0	2.15758	0.19623	101.718	931.964	-1289.97	868.965	-914	200	0	-0.238764	1.23576	53.9309	647.938	-3250.6	1622.83	-311	200	0
574	4	1.37779e-15	-7.54272e-16	-1.67483e-15	-1.49182e-13	-1.04019e-13	-9.49822e-14	300	610	0	-5.86915e-18	3.04983e-18	-2.80687e-17	8.21751e-16	-8.06077e-16	-3.65839e-16	300	200	0	2.35795	0.133512	102.105	859.917	-1354.42	847.318	-914	200	0	-0.262738	1.22551	53.9611	651.906	-3263.54	1624.92	-311	200	0
574	5	1.57123e-15	-9.47192e-16	-2.87021e-15	-2.30064e-13	-1.48644e-13	-1.05564e-13	300	610	0	-9.50836e-18	1.54468e-18	-3.04889e-17	8.29651e-16	-6.76656e-16	-3.3275e-16	300	200	0	2.58162	0.0503974	102.781	773.156	-1395.37	837.24	-914	200	0	-0.26446	1.23627	53.9598	655.983	-3276.09	1629.44	-311	200	0
574	6	1.58187e-15	-1.08632e-15	-4.35413e-15	-3.23032e-13	-1.95436e-13	-1.02079e-13	300	610	0	-1.38662e-17	-1.39349e-18	-2.83759e-17	6.7135e-16	-3.11241e-16	-2.06197e-16	300	200	0	2.79934	-0.0642292	103.661	695.058	-1402.59	841.702	-914	200	0	-0.248176	1.26207	53.9122	657.077	-3287.71	1634.77	-311	200	0
574	7	1.27234e-15	-1.10304e-15	-6.03218e-15	-4.17744e-13	-2.36293e-13	-7.48494e-14	300	610	0	-1.85704e-17	-6.21484e-18	-1.88166e-17	2.56806e-16	3.88858e-16	5.66706e-17	300	200	0	2.99327	-0.208772	104.682	642.051	-1364.9	858.925	-914	200	0	-0.218113	1.29827	53.821	654.57	-3297	1640.36	-311	200	0
574	8	4.70144e-16	-9.03377e-16	-7.69991e-15	-4.95849e-13	-2.58355e-13	-1.19685e-14	300	610	0	-2.29014e-17	-1.33117e-17	1.71161e-18	-5.17453e-16	1.52589e-15	5.02119e-16	300	200	0	3.14589	-0.36369	105.874	620.163	-1279.01	883.835	-914	200	0	-0.179046	1.34167	53.7005	650.022	-3302.41	1646.62	-311	200	0
574	9	-1.02259e-15	-3.68787e-16	-9.00386e-15	-5.28874e-13	-2.43154e-13	9.98806e-14	300	610	0	-2.56853e-17	-2.28948e-17	3.70609e-17	-1.7568e-15	3.18708e-15	1.17276e-15	300	200	0	3.2283	-0.490176	107.271	627.386	-1149.21	912.876	-914	200	0	-0.136053	1.38791	53.5611	644.64	-3303.68	1653.83	-311	200	0
575	0	-3.40681e-15	6.37487e-16	-9.40471e-15	-4.76642e-13	-1.66293e-13	2.73706e-13	300	610	0	-2.5201e-17	-3.48149e-17	9.08579e-17	-3.54808e-15	5.41547e-15	2.09599e-15	300	200	0	3.21616	-0.546482	108.719	653.814	-989.821	944.765	-914	200	0	-0.0925609	1.43202	53.4148	638.088	-3302.17	1661.31	-311	200	0	2.65885	1.40803	158.462	32791.4	108383	1761.12	0	0	0
575	1	-6.84718e-15	2.25548e-15	-8.15168e-15	-2.86957e-13	1.8725e-15	5.19278e-13	300	610	0	-1.91328e-17	-4.83278e-17	1.65585e-16	-5.92785e-15	8.16828e-15	3.26711e-15	300	200	0	3.11942	-0.512744	109.898	682.971	-831.595	978.946	-914	200	0	-0.0500772	1.47116	53.2914	630.433	-3300.64	1667.63	-311	200	0
575	2	-1.14111e-14	4.60192e-15	-4.28193e-15	1.02462e-13	2.93971e-13	8.38717e-13	300	610	0	-4.61105e-18	-6.1809e-17	2.6122e-16	-8.83771e-15	1.12623e-14	4.62654e-15	300	200	0	2.98298	-0.395054	110.517	696.224	-712.632	1017.53	-914	200	0	-0.0109486	1.5049	53.2267	623.937	-3302.1	1671.56	-311	200	0
575	3	-1.69827e-14	7.72875e-15	3.33656e-15	7.58523e-13	7.41053e-13	1.22039e-12	300	610	0	2.16025e-17	-7.24394e-17	3.73387e-16	-1.20661e-14	1.43084e-14	6.03157e-15	300	200	0	2.85582	-0.211537	110.391	677.463	-655.533	1064.71	-914	200	0	0.0190822	1.53313	53.2355	621.416	-3307.61	1672.43	-311	200	0
575	4	-2.31516e-14	1.15645e-14	1.58953e-14	1.7423e-12	1.36498e-12	1.63116e-12	300	610	0	6.27155e-17	-7.59073e-17	4.9105e-16	-1.51791e-14	1.66392e-14	7.22457e-15	300	200	0	2.76543	0.0101421	109.395	616.935	-656.636	1119.77	-914	200	0	0.0330684	1.55442	53.3039	623.673	-3315.02	1669.78	-311	200	0
575	5	-2.90803e-14	1.58378e-14	3.44424e-14	3.09208e-12	2.16712e-12	2.00735e-12	300	610	0	1.21217e-16	-6.61982e-17	5.93871e-16	-1.74459e-14	1.72428e-14	7.8014e-15	300	200	0	2.71159	0.226906	107.528	515.383	-696.048	1173.42	-914	200	0	0.0276662	1.56513	53.3987	629.243	-3320.17	1663.59	-311	200	0
575	6	-3.33617e-14	1.99861e-14	5.95587e-14	4.79852e-12	3.11287e-12	2.2454e-12	300	610	0	1.97832e-16	-3.55843e-17	6.49557e-16	-1.77707e-14	1.47169e-14	7.18693e-15	300	200	0	2.66942	0.391028	105.01	388.191	-749.431	1213.84	-914	200	0	0.0055358	1.55895	53.4842	635.537	-3319.28	1655.01	-311	200	0
575	7	-3.38901e-14	2.30568e-14	9.08926e-14	6.77145e-12	4.1123e-12	2.19381e-12	300	610	0	2.90063e-16	2.50407e-17	6.11714e-16	-1.46507e-14	7.27208e-15	4.62787e-15	300	200	0	2.60036	0.471571	102.271	261.702	-794.064	1234.62	-914	200	0	-0.0257966	1.52845	53.5374	639.812	-3311.26	1646.13	-311	200	0
575	8	-2.77815e-14	2.36163e-14	1.26543e-13	8.79876e-12	4.99783e-12	1.64916e-12	300	610	0	3.90329e-16	1.25292e-16	4.19048e-16	-6.18602e-15	-7.18459e-15	-7.82705e-16	300	200	0	2.4741	0.466343	99.8532	157.958	-818.263	1236.01	-914	200	0	-0.0577995	1.46963	53.5468	639.856	-3297.82	1638.9	-311	200	0
575	9	-1.13961e-14	1.96922e-14	1.62308e-13	1.05002e-11	5.50163e-12	3.59896e-13	300	610	0	4.83778e-16	2.73675e-16	-2.94947e-18	9.81915e-15	-3.08389e-14	-1.00309e-14	300	200	0	2.28888	0.399941	98.2731	85.5433	-826.251	1222.4	-914	200	0	-0.0844607	1.38795	53.5008	634.579	-3281.23	1634.49	-311	200	0
576	0	1.94659e-14	8.78365e-15	1.90856e-13	1.12822e-11	5.23704e-12	-1.95713e-12	300	610	0	5.45993e-16	4.75005e-16	-7.36308e-16	3.56204e-14	-6.55854e-14	-2.4036e-14	300	200	0	2.07083	0.309066	97.8631	48.3803	-829.636	1201.48	-914	200	0	-0.103041	1.29997	53.3862	624.41	-3263.2	1633.71	-311	200	0	2.65885	1.40803	158.462	32791.4	108383	1761.12	0	0	0
576	1	6.91069e-14	-1.20108e-14	2.00933e-13	1.03027e-11	3.69085e-12	-5.58124e-12	300	610	0	5.40983e-16	7.26673e-16	-1.85914e-15	7.31096e-14	-1.12419e-13	-4.34105e-14	300	200	0	1.85392	0.223054	98.6717	54.2613	-836.792	1182.98	-914	200	0	-0.113343	1.2275	53.1992	611.269	-3245.2	1637.11	-311	200	0
576	2	1.41116e-13	-4.56874e-14	1.76792e-13	6.46274e-12	2.36253e-13	-1.07272e-11	300	610	0	4.20088e-16	1.01371e-15	-3.42653e-15	1.23153e-13	-1.70564e-13	-6.81064e-14	300	200	0	1.66622	0.15283	100.486	111.131	-849.828	1175.22	-914	200	0	-0.115458	1.18825	52.9476	597.744	-3228.06	1644.56	-311	200	0
576	3	2.37097e-13	-9.47865e-14	9.81441e-14	-1.55626e-12	-5.82125e-12	-1.7453e-11	300	610	0	1.22706e-16	1.30273e-15	-5.44211e-15	1.84655e-13	-2.36325e-13	-9.69364e-14	300	200	0	1.53886	0.0937532	102.907	220.494	-867.524	1182.01	-914	200	0	-0.107667	1.19045	52.6417	585.437	-3211.93	1654.96	-311	200	0
576	4	3.5487e-13	-1.60528e-13	-5.89983e-14	-1.51808e-11	-1.51498e-11	-2.5532e-11	300	610	0	-4.19969e-16	1.53528e-15	-7.81927e-15	2.53333e-13	-3.01696e-13	-1.26978e-13	300	200	0	1.51092	0.0417253	105.441	372.469	-888.603	1202.22	-914	200	0	-0.0887309	1.23339	52.2897	574.728	-3197.2	1665.94	-311	200	0
576	5	4.8612e-13	-2.41583e-13	-3.20078e-13	-3.57297e-11	-2.82332e-11	-3.4289e-11	300	610	0	-1.27675e-15	1.62139e-15	-1.03324e-14	3.20251e-13	-3.52833e-13	-1.52899e-13	300	200	0	1.60626	0.00785285	107.621	544.756	-910.826	1231.32	-914	200	0	-0.0614523	1.30859	51.9113	566.975	-3185.39	1674.78	-311	200	0
576	6	6.13598e-13	-3.32463e-13	-7.07796e-13	-6.40608e-11	-4.51343e-11	-4.24096e-11	300	610	0	-2.50216e-15	1.43493e-15	-1.25607e-14	3.7023e-13	-3.68609e-13	-1.66276e-13	300	200	0	1.81721	0.00699981	109.136	709.272	-926.969	1262.91	-914	200	0	-0.0317611	1.39956	51.5471	565.248	-3179.06	1680.17	-311	200	0
576	7	7.08077e-13	-4.21589e-13	-1.23537e-12	-1.00053e-10	-6.51706e-11	-4.77392e-11	300	610	0	-4.11464e-15	8.13072e-16	-1.38318e-14	3.80385e-13	-3.19612e-13	-1.55063e-13	300	200	0	2.11741	0.0313917	109.92	840.719	-924.713	1289.75	-914	200	0	-0.00481578	1.48679	51.2492	571.609	-3180.34	1682.92	-311	200	0
576	8	7.25572e-13	-4.89179e-13	-1.8968e-12	-1.41905e-10	-8.65053e-11	-4.71094e-11	300	610	0	-6.06596e-15	-4.37112e-16	-1.31744e-14	3.19168e-13	-1.68114e-13	-1.03405e-13	300	200	0	2.47097	0.0536104	110.12	923.538	-896.051	1304.84	-914	200	0	0.0167735	1.55759	51.063	585.372	-3189.58	1684.96	-311	200	0
576	9	6.05541e-13	-5.05299e-13	-2.65387e-12	-1.85271e-10	-1.05674e-10	-3.62453e-11	300	610	0	-8.20197e-15	-2.52089e-15	-9.29902e-15	1.4651e-13	1.30243e-13	7.88483e-15	300	200	0	2.8319	0.0549773	109.95	957.78	-846.894	1303.3	-914	200	0	0.0316137	1.61081	51.0118	605.045	-3205.53	1687.8	-311	200	0
577	0	2.71207e-13	-4.28555e-13	-3.42032e-12	-2.22278e-10	-1.171e-10	-9.83342e-12	300	610	0	-1.02163e-14	-5.6224e-15	-6.30355e-16	-1.8417e-13	6.2216e-13	1.99814e-13	300	200	0	3.15627	0.0315738	109.594	957.469	-791.467	1284.06	-914	200	0	0.0386842	1.65324	51.0919	630.082	-3224.92	1691.37	-311	200	0	2.59146	1.36004	159.651	33274	110640	2059.86	0	0	0
577	1	-3.66532e-13	-2.06208e-13	-4.04412e-12	-2.40551e-10	-1.12692e-10	3.81432e-11	300	610	0	-1.16012e-14	-9.85091e-15	1.45776e-14	-7.21124e-13	1.34873e-12	4.92197e-13	300	200	0	3.41482	-0.0206923	109.176	938.416	-737.93	1249.4	-914	200	0	0.0376189	1.69268	51.2807	659.605	-3242.37	1694.55	-311	200	0
577	2	-1.39973e-12	2.23276e-13	-4.29047e-12	-2.22451e-10	-8.16553e-11	1.13678e-10	300	610	0	-1.16043e-14	-1.51627e-14	3.80055e-14	-1.5055e-12	2.33275e-12	8.98669e-13	300	200	0	3.5859	-0.111597	108.754	906.631	-684.552	1204.1	-914	200	0	0.0277968	1.73112	51.5501	690.644	-3252.43	1696.54	-311	200	0
577	3	-2.9065e-12	9.23968e-13	-3.82925e-12	-1.44841e-10	-1.0742e-11	2.21482e-10	300	610	0	-9.20336e-15	-2.12572e-14	7.08721e-14	-2.55756e-12	3.56051e-12	1.41928e-12	300	200	0	3.64312	-0.251915	108.367	860.72	-625.474	1156.81	-914	200	0	0.00732434	1.76206	51.8742	718.226	-3252.47	1697.15	-311	200	0
577	4	-4.92447e-12	1.95107e-12	-2.233e-12	2.0179e-11	1.14824e-10	3.63055e-10	300	610	0	-3.11899e-15	-2.74492e-14	1.1334e-13	-3.85703e-12	4.95759e-12	2.03046e-12	300	200	0	3.56428	-0.442132	108.07	802.414	-554.334	1119.56	-914	200	0	-0.0249667	1.77527	52.2269	736.802	-3243.91	1695.97	-311	200	0
577	5	-7.41312e-12	3.33289e-12	1.00637e-12	3.0301e-10	3.09407e-10	5.34004e-10	300	610	0	8.1102e-15	-3.25268e-14	1.637e-13	-5.31737e-12	6.35947e-12	2.67243e-12	300	200	0	3.35569	-0.66317	107.881	740.023	-469.946	1101.78	-914	200	0	-0.0659297	1.7642	52.5821	742.39	-3231.08	1692.72	-311	200	0
577	6	-1.02044e-11	5.04515e-12	6.43184e-12	7.32099e-10	5.8368e-10	7.20598e-10	300	610	0	2.59591e-14	-3.46132e-14	2.17345e-13	-6.75465e-12	7.479e-12	3.23482e-12	300	200	0	3.05778	-0.887126	107.784	685.253	-385.711	1104.66	-914	200	0	-0.108985	1.72889	52.9213	734.798	-3218.5	1688.15	-311	200	0
577	7	-1.29431e-11	6.97704e-12	1.45345e-11	1.32659e-09	9.39683e-10	8.9571e-10	300	610	0	5.16203e-14	-3.10644e-14	2.65579e-13	-7.8538e-12	7.87528e-12	3.54218e-12	300	200	0	2.72468	-1.09489	107.783	648.201	-329.544	1122.7	-914	200	0	-0.148886	1.67461	53.2332	717.828	-3209.8	1683.84	-311	200	0
577	8	-1.50225e-11	8.89034e-12	2.56133e-11	2.08549e-09	1.36401e-09	1.01454e-09	300	610	0	8.55479e-14	-1.84504e-14	2.94399e-13	-8.13692e-12	6.93146e-12	3.34223e-12	300	200	0	2.40573	-1.27437	107.923	629.622	-331.207	1149.52	-914	200	0	-0.183898	1.61016	53.4982	696.491	-3207.91	1681.34	-311	200	0
577	9	-1.5524e-11	1.03746e-11	3.95711e-11	2.97296e-09	1.81919e-09	1.01083e-09	300	610	0	1.26818e-13	7.31482e-15	2.83476e-13	-6.94203e-12	3.85256e-12	2.30141e-12	300	200	0	2.1359	-1.4081	108.265	620.988	-404.653	1179.94	-914	200	0	-0.21506	1.54626	53.6902	674.39	-3214.61	1681.24	-311	200	0
578	0	-1.31772e-11	1.08047e-11	5.5642e-11	3.90004e-09	2.23363e-09	7.9478e-10	300	610	0	1.723e-13	5.06108e-14	2.05695e-13	-3.42425e-12	-2.3014e-12	1.3899e-14	300	200	0	1.92152	-1.47272	108.823	618.666	-535.578	1209.28	-914	200	0	-0.244107	1.49325	53.8033	654.079	-3230.57	1683.31	-311	200	0	1.49765	1.19206	162.073	33533.8	111459	2411.89	0	0	0
578	1	-6.36287e-12	9.31229e-12	7.20554e-11	4.70375e-09	2.49129e-09	2.54191e-10	300	610	0	2.15677e-13	1.1542e-13	2.77592e-14	3.40422e-12	-1.25276e-11	-3.9676e-12	300	200	0	1.7404	-1.44858	109.511	631.248	-688.332	1234.31	-914	200	0	-0.270898	1.4584	53.8614	638.418	-3255.09	1687.47	-311	200	0
578	2	6.80851e-12	4.78554e-12	8.56611e-11	5.12622e-09	2.42281e-09	-7.38754e-10	300	610	0	2.46398e-13	2.04206e-13	-2.87478e-13	1.45749e-11	-2.7716e-11	-1.00698e-11	300	200	0	1.57107	-1.3272	110.165	667.008	-828.719	1253.1	-914	200	0	-0.291956	1.4437	53.8988	630.174	-3284.61	1693.95	-311	200	0
578	3	2.83054e-11	-4.08008e-12	9.1562e-11	4.79802e-09	1.80131e-09	-2.31257e-09	300	610	0	2.48735e-13	3.16285e-13	-7.76149e-13	3.09815e-11	-4.83856e-11	-1.85951e-11	300	200	0	1.41301	-1.1164	110.599	717.758	-939.676	1263.57	-914	200	0	-0.300046	1.44523	53.9409	630.294	-3313.23	1702.75	-311	200	0
578	4	5.98248e-11	-1.86538e-11	8.28386e-11	3.23225e-09	3.46806e-10	-4.57032e-09	300	610	0	2.01222e-13	4.45635e-13	-1.46514e-12	5.30926e-11	-7.43022e-11	-2.95669e-11	300	200	0	1.27872	-0.844126	110.679	756.869	-1019.69	1263.99	-914	200	0	-0.287613	1.45568	53.9901	637.08	-3336.02	1713.91	-311	200	0
578	5	1.0224e-10	-4.01334e-11	5.04882e-11	-1.6132e-10	-2.25489e-09	-7.54946e-09	300	610	0	7.68561e-14	5.78201e-13	-2.35966e-12	8.05404e-11	-1.03971e-10	-4.25188e-11	300	200	0	1.18338	-0.549788	110.347	754.318	-1071.45	1253.68	-914	200	0	-0.253531	1.46789	54.0196	646.851	-3351.28	1727.82	-311	200	0
578	6	1.54811e-10	-6.91701e-11	-1.62476e-11	-6.03023e-09	-6.31237e-09	-1.11655e-08	300	610	0	-1.55388e-13	6.88872e-13	-3.42618e-12	1.11579e-10	-1.34012e-10	-5.62289e-11	300	200	0	1.14155	-0.265103	109.607	695.405	-1090.35	1232.31	-914	200	0	-0.20497	1.47667	54.0004	654.85	-3359.89	1744.61	-311	200	0
578	7	2.14145e-10	-1.05329e-10	-1.2895e-10	-1.49874e-08	-1.20605e-08	-1.51395e-08	300	610	0	-5.27102e-13	7.3851e-13	-4.57067e-12	1.42425e-10	-1.58474e-10	-6.84146e-11	300	200	0	1.16429	-0.00195994	108.564	585.578	-1066.03	1200.42	-914	200	0	-0.152145	1.4786	53.9396	656.701	-3363.48	1763.48	-311	200	0
578	8	2.72935e-10	-1.46379e-10	-2.98232e-10	-2.74586e-08	-1.95572e-08	-1.89119e-08	300	610	0	-1.06431e-12	6.71703e-13	-5.61346e-12	1.66541e-10	-1.68157e-10	-7.5422e-11	300	200	0	1.25745	0.244793	107.458	441.676	-999.594	1160.36	-914	200	0	-0.1016	1.47209	53.8829	650.665	-3363.37	1782.87	-311	200	0
578	9	3.18592e-10	-1.87421e-10	-5.30817e-10	-4.34555e-08	-2.85404e-08	-2.15515e-08	300	610	0	-1.77797e-12	4.16219e-13	-6.26312e-12	1.73951e-10	-1.50128e-10	-7.19699e-11	300	200	0	1.41854	0.488851	106.544	285.695	-912.408	1116.12	-914	200	0	-0.0541232	1.45816	53.8847	638.419	-3360	1801.29	-311	200	0
579	0	3.31935e-10	-2.19941e-10	-8.25274e-10	-6.22674e-08	-3.82466e-08	-2.16735e-08	300	610	0	-2.65053e-12	-1.14448e-13	-6.09431e-12	1.50768e-10	-8.76406e-11	-5.10418e-11	300	200	0	1.62985	0.745558	105.923	145.524	-831.834	1073.68	-914	200	0	-0.00972304	1.44035	53.9804	623.846	-3353.33	1817.84	-311	200	0	1.49765	1.19206	162.073	33533.8	111459	2411.89	0	0	0
579	1	2.86312e-10	-2.30893e-10	-1.16628e-09	-8.20743e-08	-4.71972e-08	-1.73913e-08	300	610	0	-3.61853e-12	-1.01369e-12	-4.53696e-12	7.91811e-11	3.92166e-11	-4.05759e-12	300	200	0	1.85813	1.01977	105.49	49.1455	-774.739	1040.36	-914	200	0	0.0264564	1.42215	54.1721	611.514	-3344.33	1831.89	-311	200	0
579	2	1.47589e-10	-2.02063e-10	-1.51754e-09	-9.95047e-08	-5.29777e-08	-6.33711e-09	300	610	0	-4.55178e-12	-2.36752e-12	-8.87472e-13	-6.17471e-11	2.51724e-10	7.85024e-11	300	200	0	2.06659	1.29332	105.045	13.3127	-746.817	1020.68	-914	200	0	0.045872	1.40457	54.4311	604.904	-3335.48	1842.53	-311	200	0
579	3	-1.24294e-10	-1.10019e-10	-1.8138e-09	-1.09187e-07	-5.2046e-08	1.42034e-08	300	610	0	-5.23109e-12	-4.23127e-12	5.64402e-12	-2.94056e-10	5.69135e-10	2.05818e-10	300	200	0	2.22982	1.5284	104.509	41.8329	-749.821	1012.47	-914	200	0	0.0437537	1.38753	54.7139	604.729	-3328.86	1848.64	-311	200	0
579	4	-5.71399e-10	7.2886e-11	-1.95295e-09	-1.03386e-07	-3.96328e-08	4.69837e-08	300	610	0	-5.32784e-12	-6.59542e-12	1.58337e-11	-6.37129e-10	1.00318e-09	3.84577e-10	300	200	0	2.34289	1.68093	103.997	129.268	-783.54	1010.04	-914	200	0	0.0226671	1.37294	54.9783	609.308	-3324.4	1849.58	-311	200	0
579	5	-1.23055e-09	3.75895e-10	-1.79e-09	-7.18573e-08	-9.82441e-09	9.42549e-08	300	610	0	-4.39131e-12	-9.33968e-12	3.02731e-11	-1.10171e-09	1.55008e-09	6.15739e-10	300	200	0	2.41619	1.71546	103.715	260.685	-841.521	1010.62	-914	200	0	-0.00999015	1.36418	55.1931	616.594	-3321.14	1846.02	-311	200	0
579	6	-2.12182e-09	8.24963e-10	-1.13539e-09	-2.11962e-09	4.40579e-08	1.56927e-07	300	610	0	-1.85183e-12	-1.2176e-11	4.91096e-11	-1.68129e-09	2.17987e-09	8.90111e-10	300	200	0	2.45932	1.62348	103.809	411.296	-910.069	1015.55	-914	200	0	-0.0465451	1.36134	55.3397	625.419	-3319.64	1839.96	-311	200	0
579	7	-3.232e-09	1.43495e-09	2.38585e-10	1.19613e-07	1.28638e-07	2.33391e-07	300	610	0	2.94906e-12	-1.45842e-11	7.16878e-11	-2.34069e-09	2.8232e-09	1.18274e-09	300	200	0	2.47329	1.42716	104.311	548.674	-974.893	1026.34	-914	200	0	-0.0829528	1.36023	55.3984	635.744	-3321.73	1833.76	-311	200	0
579	8	-4.49271e-09	2.19832e-09	2.57884e-09	3.06537e-07	2.49072e-07	3.17986e-07	300	610	0	1.06876e-11	-1.57485e-11	9.6092e-11	-3.0022e-09	3.35671e-09	1.44645e-09	300	200	0	2.4555	1.16408	105.198	643.96	-1027.07	1042.22	-914	200	0	-0.119329	1.35634	55.345	648.32	-3328.73	1829.17	-311	200	0
579	9	-5.75379e-09	3.07019e-09	6.11443e-09	5.68083e-07	4.0689e-07	3.99179e-07	300	610	0	2.19308e-11	-1.45079e-11	1.18612e-10	-3.5302e-09	3.58855e-09	1.60517e-09	300	200	0	2.40673	0.877539	106.422	689.68	-1062.73	1061.68	-914	200	0	-0.155419	1.34802	55.1737	663.287	-3341.33	1826.94	-311	200	0
580	0	-6.75403e-09	3.94996e-09	1.09959e-08	9.05185e-07	5.97005e-07	4.57622e-07	300	610	0	3.69382e-11	-9.34164e-12	1.33183e-10	-3.71649e-09	3.24766e-09	1.54836e-09	300	200	0	2.33271	0.609012	107.859	699.678	-1081.88	1083.94	-914	200	0	-0.186743	1.33931	54.9091	678.984	-3360.62	1827.11	-311	200	0	1.95782	2.12795	161.897	33625.7	110809	1413.3	0	0	0
580	1	-7.09316e-09	4.66103e-09	1.72059e-08	1.30379e-06	8.03869e-07	4.64375e-07	300	610	0	5.53805e-11	1.58102e-12	1.3091e-10	-3.26983e-09	1.98129e-09	1.12849e-09	300	200	0	2.24189	0.387143	109.284	692.554	-1088.35	1107.14	-914	200	0	-0.206236	1.34	54.5876	692.074	-3387.33	1829.7	-311	200	0
580	2	-6.21213e-09	4.93124e-09	2.4439e-08	1.72672e-06	9.96969e-07	3.79824e-07	300	610	0	7.59728e-11	2.02507e-11	9.981e-11	-1.81492e-09	-6.32118e-10	1.64196e-10	300	200	0	2.141	0.227757	110.431	683.188	-1087.3	1125.43	-914	200	0	-0.20905	1.35866	54.2382	698.635	-3419.74	1834.94	-311	200	0
580	3	-3.3916e-09	4.37865e-09	3.19515e-08	2.10425e-06	1.12609e-06	1.54005e-07	300	610	0	9.60344e-11	4.85232e-11	2.50213e-11	1.09194e-09	-5.04649e-09	-1.54702e-09	300	200	0	2.02884	0.134501	111.068	681.674	-1082.4	1129.61	-914	200	0	-0.195186	1.39599	53.8815	696.242	-3453.1	1842.59	-311	200	0
580	4	2.2174e-09	2.50956e-09	3.83922e-08	2.32453e-06	1.11715e-06	-2.70692e-07	300	610	0	1.11013e-10	8.76348e-11	-1.10246e-10	5.92133e-09	-1.16778e-08	-4.2025e-09	300	200	0	1.89812	0.0963452	111.09	690.689	-1078.7	1112.41	-914	200	0	-0.165568	1.44624	53.5359	685.582	-3481.44	1851.52	-311	200	0
580	5	1.15132e-08	-1.26171e-09	4.16331e-08	2.22563e-06	8.69938e-07	-9.53226e-07	300	610	0	1.14044e-10	1.37488e-10	-3.22651e-10	1.30931e-08	-2.079e-08	-7.94967e-09	300	200	0	1.74605	0.101392	110.585	703.152	-1086.46	1073.93	-914	200	0	-0.117462	1.50179	53.2273	669.656	-3500.08	1860.37	-311	200	0
580	6	2.52937e-08	-7.55935e-09	3.86367e-08	1.59209e-06	2.5958e-07	-1.94268e-06	300	610	0	9.56678e-11	1.95687e-10	-6.25177e-10	2.28518e-08	-3.23275e-08	-1.28185e-08	300	200	0	1.58034	0.147593	109.799	705.386	-1114.6	1021.17	-914	200	0	-0.0467128	1.55507	52.9988	652.186	-3507.41	1868.3	-311	200	0
580	7	4.40168e-08	-1.69452e-08	2.54132e-08	1.60052e-07	-8.5583e-07	-3.26076e-06	300	610	0	4.3868e-11	2.56332e-10	-1.02171e-09	3.50861e-08	-4.56907e-08	-1.86287e-08	300	200	0	1.41542	0.225556	108.987	687.332	-1157.85	963.763	-914	200	0	0.0476761	1.59859	52.9014	637.016	-3504.85	1875.07	-311	200	0
580	8	6.74539e-08	-2.97558e-08	-2.8559e-09	-2.36385e-06	-2.61837e-06	-4.87711e-06	300	610	0	-5.5323e-11	3.08657e-10	-1.49953e-09	4.90894e-08	-5.94585e-08	-2.48713e-08	300	200	0	1.26736	0.306675	108.285	650.187	-1197.16	911.453	-914	200	0	0.160206	1.62646	52.9651	627.111	-3494.97	1880.81	-311	200	0
580	9	9.423e-08	-4.58668e-08	-5.14316e-08	-6.26345e-06	-5.14095e-06	-6.67704e-06	300	610	0	-2.16372e-10	3.35658e-10	-2.01964e-09	6.32655e-08	-7.10747e-08	-3.05715e-08	300	200	0	1.154	0.360044	107.669	602.84	-1214.14	873.871	-914	200	0	0.276063	1.63729	53.1767	622.634	-3478.87	1885.58	-311	200	0
581	0	1.21261e-07	-6.43771e-08	-1.25253e-07	-1.17471e-05	-8.46237e-06	-8.42303e-06	300	610	0	-4.51612e-10	3.13018e-10	-2.50545e-09	7.48026e-08	-7.65402e-08	-3.41462e-08	300	200	0	1.08769	0.369104	107.01	553.689	-1201.06	859.87	-914	200	0	0.373482	1.63384	53.4863	620.405	-3456.15	1888.94	-311	200	0	1.20278	2.04005	158.668	32846.5	108267	1772.22	0	0	0
581	1	1.4313e-07	-8.3222e-08	-2.27676e-07	-1.88487e-05	-1.24844e-05	-9.71315e-06	300	610	0	-7.67111e-10	2.08731e-10	-2.83086e-09	7.93574e-08	-7.01744e-08	-3.32828e-08	300	200	0	1.06287	0.332392	106.198	508.009	-1161.34	874.354	-914	200	0	0.433903	1.62078	53.824	616.02	-3427.62	1890.43	-311	200	0
581	2	1.51486e-07	-9.87412e-08	-3.58605e-07	-2.72919e-05	-1.68911e-05	-9.94285e-06	300	610	0	-1.15678e-09	-1.59375e-11	-2.80982e-09	7.08235e-08	-4.45507e-08	-2.48794e-08	300	200	0	1.06211	0.257627	105.251	470.118	-1108.06	915.518	-914	200	0	0.451497	1.60278	54.116	607.024	-3397.33	1890.28	-311	200	0
581	3	1.34606e-07	-1.05258e-07	-5.11966e-07	-3.63175e-05	-2.10528e-05	-8.28056e-06	300	610	0	-1.59465e-09	-4.03393e-10	-2.19056e-09	4.12943e-08	9.25426e-09	-5.10444e-09	300	200	0	1.07176	0.156176	104.27	442.876	-1058.98	976.27	-914	200	0	0.432525	1.58155	54.3091	594.595	-3371.06	1889.45	-311	200	0
581	4	7.73352e-08	-9.47653e-08	-6.72539e-07	-4.44845e-05	-2.39256e-05	-3.67228e-06	300	610	0	-2.02554e-09	-9.93636e-10	-6.59255e-10	-1.86282e-08	1.00917e-07	3.03482e-08	300	200	0	1.08566	0.0478842	103.363	423.705	-1023.79	1046.94	-914	200	0	0.387355	1.55511	54.3921	582.347	-3353.21	1889.09	-311	200	0
581	5	-3.83117e-08	-5.68647e-08	-8.12357e-07	-4.94647e-05	-2.39609e-05	5.10432e-06	300	610	0	-2.35496e-09	-1.81419e-09	2.14082e-09	-1.18987e-07	2.39417e-07	8.57169e-08	300	200	0	1.10533	-0.0361036	102.654	407.87	-994.256	1116.77	-914	200	0	0.323963	1.52137	54.3851	573.574	-3344.56	1889.86	-311	200	0
581	6	-2.31509e-07	2.08467e-08	-8.87086e-07	-4.78693e-05	-1.90536e-05	1.93108e-05	300	610	0	-2.43957e-09	-2.86515e-09	6.56699e-09	-2.68866e-07	4.30661e-07	1.64244e-07	300	200	0	1.14193	-0.0668045	102.279	398.548	-950.1	1175.06	-914	200	0	0.246294	1.48158	54.3147	570.042	-3342.1	1891.41	-311	200	0
581	7	-5.19526e-07	1.51685e-07	-8.3311e-07	-3.51681e-05	-6.5673e-06	4.00154e-05	300	610	0	-2.08086e-09	-4.09894e-09	1.29036e-08	-4.73793e-07	6.73982e-07	2.66765e-07	300	200	0	1.208	-0.0202326	102.306	405.179	-874.473	1212.45	-914	200	0	0.156258	1.44182	54.2088	572.469	-3341.39	1893.15	-311	200	0
581	8	-9.12736e-07	3.47796e-07	-5.66471e-07	-5.78439e-06	1.65116e-05	6.77287e-05	300	610	0	-1.02545e-09	-5.39486e-09	2.12489e-08	-7.31969e-07	9.57425e-07	3.89761e-07	300	200	0	1.2992	0.128134	102.716	433.618	-767.605	1223.6	-914	200	0	0.0560376	1.41146	54.0963	580.35	-3339.81	1895.32	-311	200	0
581	9	-1.40737e-06	6.16766e-07	1.47547e-08	4.65214e-05	5.32283e-05	0.000101885	300	610	0	1.02283e-09	-6.53011e-09	3.13574e-08	-1.02922e-06	1.25187e-06	5.22861e-07	300	200	0	1.38326	0.382724	103.434	484.536	-647.884	1210.37	-914	200	0	-0.0495409	1.3977	53.9997	591.513	-3338.06	1898.57	-311	200	0
582	0	-1.97583e-06	9.56684e-07	1.02261e-06	0.000127849	0.000106051	0.000140165	300	610	0	4.37327e-09	-7.15052e-09	4.24365e-08	-1.33281e-06	1.50441e-06	6.45937e-07	300	200	0	1.40747	0.70586	104.326	551.32	-537.284	1180.8	-914	200	0	-0.149712	1.40154	53.938	603.202	-3338.83	1902.76	-311	200	0	1.20279	2.04005	158.668	32846.5	108267	1772.22	0	0	0
582	1	-2.55482e-06	1.34951e-06	2.56349e-06	0.000242788	0.000175933	0.00017768	300	610	0	9.29375e-09	-6.7468e-09	5.29062e-08	-1.58445e-06	1.63167e-06	7.26054e-07	300	200	0	1.32977	1.0305	105.207	615.537	-449.884	1143.95	-914	200	0	-0.229452	1.41915	53.9318	613.44	-3344.29	1906.73	-311	200	0
582	2	-3.03207e-06	1.75291e-06	4.71193e-06	0.000392354	0.000260995	0.000206083	300	610	0	1.59246e-08	-4.64558e-09	6.01451e-08	-1.69355e-06	1.51466e-06	7.14841e-07	300	200	0	1.15589	1.28676	105.892	654.382	-394.117	1106.91	-914	200	0	-0.276087	1.44408	53.9868	620.686	-3354.62	1909.08	-311	200	0
582	3	-3.23339e-06	2.09103e-06	7.47158e-06	0.00057113	0.000354821	0.000212749	300	610	0	2.41553e-08	-2.76321e-11	6.02635e-08	-1.53214e-06	9.97066e-07	5.47105e-07	300	200	0	0.943353	1.42077	106.233	654.419	-373.946	1076.28	-914	200	0	-0.283185	1.46924	54.0814	624.059	-3367.63	1908.3	-311	200	0
582	4	-2.91305e-06	2.24551e-06	1.0722e-05	0.000763638	0.000444431	0.000180227	300	610	0	3.34618e-08	8.00999e-09	4.79728e-08	-9.33683e-07	-1.09935e-07	1.41916e-07	300	200	0	0.770693	1.40689	106.189	618.043	-381.675	1058.68	-914	200	0	-0.252168	1.49136	54.1788	625.412	-3379.06	1903.2	-311	200	0
582	5	-1.75182e-06	2.04856e-06	1.41521e-05	0.000940111	0.000508129	8.62899e-05	300	610	0	4.27096e-08	2.03287e-08	1.6648e-08	3.00813e-07	-2.01252e-06	-5.9225e-07	300	200	0	0.701275	1.25358	105.867	560.337	-395.957	1056.48	-914	200	0	-0.192898	1.51222	54.2419	629.386	-3384.83	1893.94	-311	200	0
582	6	6.31145e-07	1.2812e-06	1.71832e-05	0.0010521	0.000513548	-9.49871e-05	300	610	0	4.99376e-08	3.75388e-08	-4.12867e-08	2.38557e-06	-4.90432e-06	-1.74636e-06	300	200	0	0.759748	1.00783	105.491	499.663	-395.814	1064.82	-914	200	0	-0.119525	1.5342	54.2394	640.334	-3384.43	1882.65	-311	200	0
582	7	4.64491e-06	-3.19129e-07	1.8892e-05	0.00102871	0.000416482	-0.000390581	300	610	0	5.21536e-08	5.96877e-08	-1.3349e-07	5.51685e-06	-8.91697e-06	-3.39153e-06	300	200	0	0.934447	0.746985	105.284	449.037	-377.714	1074.65	-914	200	0	-0.0435368	1.55613	54.1555	659.9	-3381.46	1872.37	-311	200	0
582	8	1.06628e-05	-3.03636e-06	1.79466e-05	0.000774709	0.000161293	-0.000823708	300	610	0	4.51931e-08	8.58336e-08	-2.66176e-07	9.81902e-06	-1.4047e-05	-5.54966e-06	300	200	0	1.19736	0.545251	105.362	413.292	-354.518	1077.73	-914	200	0	0.0288288	1.57322	53.9971	686.4	-3380.27	1865.34	-311	200	0
582	9	1.89184e-05	-7.13275e-06	1.25806e-05	0.000172283	-0.000315998	-0.00140623	300	610	0	2.37154e-08	1.1351e-07	-4.41757e-07	1.52656e-05	-2.00567e-05	-8.15244e-06	300	200	0	1.51776	0.444794	105.679	391.168	-339.802	1069.56	-914	200	0	0.0941052	1.58109	53.7939	715.47	-3382.94	1862.12	-311	200	0
583	0	2.93542e-05	-1.27784e-05	6.39009e-07	-0.000911227	-0.00108061	-0.00212779	300	610	0	-1.85581e-08	1.38108e-07	-6.55537e-07	2.1573e-05	-2.63502e-05	-1.09889e-05	300	200	0	1.86817	0.454462	106.07	380.358	-338.463	1050.05	-914	200	0	0.149771	1.58072	53.5856	742.061	-3388.77	1861.96	-311	200	0	2.87253	2.3532	159.134	33109.9	109172	1068.5	0	0	0
583	1	4.14179e-05	-1.9948e-05	-2.02633e-05	-0.0026068	-0.00218641	-0.00294155	300	610	0	-8.82351e-08	1.52253e-07	-8.91424e-07	2.807e-05	-3.18322e-05	-1.36435e-05	300	200	0	2.23024	0.552399	106.331	380.262	-350.521	1021.63	-914	200	0	0.193169	1.57694	53.4025	762.202	-3394.85	1863.55	-311	200	0
583	2	5.38114e-05	-2.82814e-05	-5.24163e-05	-0.0050153	-0.00365631	-0.00374693	300	610	0	-1.91126e-07	1.45282e-07	-1.11685e-06	3.35493e-05	-3.4766e-05	-1.54314e-05	300	200	0	2.59216	0.686364	106.311	388.429	-377.082	987.247	-914	200	0	0.220623	1.57193	53.2626	773.569	-3397.7	1865.84	-311	200	0
583	3	6.42086e-05	-3.69108e-05	-9.747e-05	-0.00816436	-0.00545468	-0.00437074	300	610	0	-3.30449e-07	1.03032e-07	-1.27732e-06	3.61223e-05	-3.26594e-05	-1.53412e-05	300	200	0	2.93578	0.797543	105.984	400.974	-420.623	951.058	-914	200	0	0.231245	1.56331	53.1811	775.94	-3395.73	1868.51	-311	200	0
583	4	6.89774e-05	-4.42658e-05	-0.000155619	-0.0119484	-0.00745143	-0.00454936	300	610	0	-5.04246e-07	8.18217e-09	-1.29156e-06	3.3107e-05	-2.2223e-05	-1.2003e-05	300	200	0	3.23605	0.859378	105.468	419.714	-482.612	919.233	-914	200	0	0.231505	1.5485	53.166	771.599	-3389.63	1871.88	-311	200	0
583	5	6.29682e-05	-4.7879e-05	-0.000224486	-0.0160523	-0.00937918	-0.00391666	300	610	0	-7.01965e-07	-1.58485e-07	-1.04851e-06	2.09973e-05	5.37054e-07	-3.70795e-06	300	200	0	3.47536	0.889051	104.976	452.464	-560.965	897.678	-914	200	0	0.232419	1.52871	53.2084	764.713	-3381	1876.49	-311	200	0
583	6	3.94591e-05	-4.42349e-05	-0.000297715	-0.0198614	-0.0107871	-0.00200403	300	610	0	-9.00289e-07	-4.15502e-07	-4.08338e-07	-4.41902e-06	4.00117e-05	1.14883e-05	300	200	0	3.64791	0.92148	104.709	508.272	-649.635	889.711	-914	200	0	0.242365	1.5075	53.2953	759.151	-3371.76	1882.83	-311	200	0
583	7	-9.61216e-06	-2.87239e-05	-0.000363343	-0.0223679	-0.0109991	0.00173812	300	610	0	-1.05854e-06	-7.76364e-07	7.89769e-07	-4.77086e-05	0.000100372	3.55366e-05	300	200	0	3.7537	0.976741	104.732	594.048	-739.8	897.152	-914	200	0	0.262699	1.48719	53.4228	756.511	-3364.21	1891.09	-311	200	0
583	8	-9.29675e-05	4.21035e-06	-0.000402145	-0.022089	-0.0090869	0.00788634	300	610	0	-1.11428e-06	-1.24301e-06	2.70984e-06	-0.000113108	0.000184542	6.99941e-05	300	200	0	3.79428	1.04716	104.965	706.891	-820.216	921.449	-914	200	0	0.288748	1.46907	53.5893	756.617	-3360.46	1900.5	-311	200	0
583	9	-0.000218667	6.0619e-05	-0.000386242	-0.0170235	-0.00387676	0.0169445	300	610	0	-9.80163e-07	-1.79689e-06	5.48744e-06	-0.000203401	0.000292669	0.000115411	300	200	0	3.77006	1.10488	105.267	826.666	-879.5	961.854	-914	200	0	0.315002	1.45561	53.7809	758.977	-3361.65	1909.2	-311	200	0
584	0	-0.00039195	0.000146159	-0.000278487	-0.00468304	0.00598902	0.0291853	300	610	0	-5.43644e-07	-2.38761e-06	9.18057e-06	-0.000318268	0.000420042	0.000170471	300	200	0	3.68292	1.11784	105.551	919.036	-908.12	1012.81	-914	200	0	0.338799	1.44942	53.9652	762.899	-3366.74	1915.3	-311	200	0	2.87193	2.3538	159.138	33112.3	109171	1069.09	0	0	0
584	1	-0.00061206	0.000264629	-3.3324e-05	0.0177515	0.0219064	0.0444236	300	610	0	3.28317e-07	-2.91995e-06	1.37002e-05	-0.000452055	0.000554477	0.000230886	300	200	0	3.53895	1.06498	105.823	946.446	-899.595	1063.53	-914	200	0	0.359308	1.45087	54.1012	767.142	-3371.98	1918.02	-311	200	0
584	2	-0.000867973	0.000415805	0.000399993	0.0530904	0.0450486	0.0617152	300	610	0	1.77682e-06	-3.24032e-06	1.87201e-05	-0.000591007	0.000673318	0.000288087	300	200	0	3.34663	0.939906	106.122	883.507	-854.972	1102.22	-914	200	0	0.375657	1.45806	54.1632	770.158	-3372.83	1917.57	-311	200	0
584	3	-0.00113309	0.00059252	0.00107071	0.103545	0.0759577	0.0789925	300	610	0	3.92771e-06	-3.12561e-06	2.35693e-05	-0.000710129	0.000740393	0.000327836	300	200	0	3.11987	0.744644	106.48	731.431	-782.696	1123.37	-914	200	0	0.3855	1.46957	54.1562	770.485	-3366.96	1914.18	-311	200	0
584	4	-0.00135923	0.000777007	0.00201524	0.169829	0.113966	0.0926622	300	610	0	6.85424e-06	-2.27796e-06	2.71159e-05	-0.000770059	0.000703521	0.000328989	300	200	0	2.87874	0.491457	106.928	515.72	-689.284	1129.88	-914	200	0	0.383729	1.48585	54.1077	767	-3355.35	1908.06	-311	200	0
584	5	-0.0014707	0.000936757	0.00324015	0.249898	0.156441	0.0972228	300	610	0	1.0523e-05	-3.31278e-07	2.76615e-05	-0.00071461	0.000493506	0.000262773	300	200	0	2.6404	0.207043	107.463	269.434	-573.965	1127.27	-914	200	0	0.365442	1.50677	54.0525	758.951	-3341.56	1899.99	-311	200	0
584	6	-0.00135961	0.00102036	0.00469871	0.337339	0.197876	0.0849941	300	610	0	1.47218e-05	3.12323e-06	2.28744e-05	-0.000469983	2.58956e-05	9.31138e-05	300	200	0	2.41122	-0.0718667	107.997	25.2542	-435.72	1117.95	-914	200	0	0.33123	1.52924	54.0221	746.599	-3330.35	1891.37	-311	200	0
584	7	-0.000884452	0.000954171	0.00626121	0.419472	0.22891	0.0461003	300	610	0	1.89719e-05	8.48393e-06	9.80494e-06	5.29493e-05	-0.000792779	-0.000221278	300	200	0	2.18543	-0.303388	108.383	-181.509	-281.791	1101.67	-914	200	0	0.286925	1.5497	54.0346	732.742	-3325.79	1883.99	-311	200	0
584	8	0.000125387	0.000641195	0.00768047	0.47534	0.235419	-0.0311066	300	610	0	2.24299e-05	1.60484e-05	-1.49597e-05	0.000951494	-0.00205229	-0.000722208	300	200	0	1.95457	-0.451107	108.459	-316.182	-127.927	1079.46	-914	200	0	0.238352	1.56838	54.0936	722.088	-3329.63	1879.61	-311	200	0
584	9	0.00185578	-3.61203e-05	0.00855628	0.47394	0.197922	-0.15894	300	610	0	2.37932e-05	2.58772e-05	-5.49301e-05	0.00231701	-0.00381735	-0.0014437	300	200	0	1.73017	-0.498249	108.051	-356.433	3.89559	1055.67	-914	200	0	0.18764	1.58847	54.2037	717.415	-3340.31	1878.99	-311	200	0
585	0	0.00448058	-0.00120667	0.0083053	0.373227	0.0916623	-0.34832	300	610	0	2.12304e-05	3.76063e-05	-0.000113059	0.00421154	-0.00609569	-0.00239921	300	200	0	1.55565	-0.444554	107.04	-300.202	87.5025	1036.14	-914	200	0	0.134193	1.61162	54.3666	718.056	-3353.48	1881.29	-311	200	0	2.41731	1.74396	158.697	32675	108635	1802.28	0	0	0
585	1	0.00811672	-0.00299236	0.00614653	0.120664	-0.112161	-0.605474	300	610	0	1.23705e-05	5.0208e-05	-0.000190717	0.00663334	-0.00879433	-0.00356359	300	200	0	1.48217	-0.293856	105.454	-164.057	104.474	1024.31	-914	200	0	0.0786948	1.63616	54.5577	722.919	-3363.9	1884.68	-311	200	0
585	2	0.0127579	-0.00547765	0.00111725	-0.343634	-0.443407	-0.927182	300	610	0	-5.60441e-06	6.17146e-05	-0.000286238	0.00946999	-0.0116644	-0.0048498	300	200	0	1.53264	-0.0608416	103.485	21.9937	58.838	1018.67	-914	200	0	0.0247647	1.65895	54.7319	732.274	-3366.9	1887.38	-311	200	0
585	3	0.0181845	-0.00866439	-0.00786174	-1.07992	-0.927589	-1.29446	300	610	0	-3.57057e-05	6.89303e-05	-0.000393019	0.01244	-0.0142374	-0.00608119	300	200	0	1.69639	0.210449	101.423	218.326	-30.1859	1014.88	-914	200	0	-0.0233854	1.67652	54.8546	745.837	-3359.34	1887.91	-311	200	0
585	4	0.0238522	-0.0124103	-0.0218484	-2.13659	-1.57737	-1.66482	300	610	0	-8.06561e-05	6.71865e-05	-0.000497242	0.015026	-0.0157602	-0.0069619	300	200	0	1.9449	0.453579	99.5672	385.186	-149.209	1010.47	-914	200	0	-0.0628687	1.68418	54.9116	760.907	-3341.77	1885.24	-311	200	0
585	5	0.0287637	-0.0163521	-0.0416446	-3.53137	-2.38042	-1.96376	300	610	0	-0.000142112	5.02215e-05	-0.000575405	0.0164079	-0.0151407	-0.00705004	300	200	0	2.23922	0.609534	98.1495	499.279	-297.875	1005.36	-914	200	0	-0.0926433	1.67652	54.8965	772.935	-3319.11	1879.32	-311	200	0
585	6	0.0313416	-0.019817	-0.0674399	-5.225	-3.28353	-2.07649	300	610	0	-0.000219532	1.03005e-05	-0.000592032	0.0154089	-0.0109236	-0.00574141	300	200	0	2.5327	0.644188	97.3061	562.309	-481.029	999.197	-914	200	0	-0.114087	1.65182	54.8084	777.606	-3297.95	1871.31	-311	200	0
585	7	0.0293261	-0.0217341	-0.0983205	-7.08721	-4.1734	-1.84196	300	610	0	-0.000308663	-6.12693e-05	-0.000498185	0.0104762	-0.00132362	-0.00227476	300	200	0	2.77887	0.555719	97.0547	594.272	-697.62	991.21	-914	200	0	-0.130018	1.61684	54.6605	772.429	-3283.73	1863.08	-311	200	0
585	8	0.0197393	-0.0205616	-0.131642	-8.85647	-4.85572	-1.05209	300	610	0	-0.00039968	-0.000173044	-0.000231651	-0.000275507	0.0156478	0.00422642	300	200	0	2.94628	0.379552	97.3266	619.04	-932.033	980.348	-914	200	0	-0.142552	1.58598	54.4765	757.609	-3280.32	1856.6	-311	200	0
585	9	-0.00102796	-0.0142585	-0.162299	-10.0972	-5.03555	0.53988	300	610	0	-0.000475106	-0.000331568	0.000279961	-0.0189186	0.0419211	0.0146574	300	200	0	3.03431	0.167838	98.0572	651.789	-1154.32	964.156	-914	200	0	-0.152041	1.57379	54.2831	736.78	-3289.75	1853.55	-311	200	0
586	0	-0.0369349	-0.000338963	-0.181966	-10.1613	-4.30412	3.19681	300	610	0	-0.00050777	-0.000538529	0.00111174	-0.0474211	0.0789245	0.0297602	300	200	0	3.06484	-0.0418386	99.2271	696.302	-1335.46	940.017	-914	200	0	-0.156277	1.58732	54.1061	715.863	-3311.18	1854.65	-311	200	0	1.83431	2.37831	160.994	33976.6	109031	1826.24	0	0	0
586	1	-0.091728	0.0239413	-0.178438	-8.16571	-2.13944	7.15504	300	610	0	-0.000459289	-0.000786819	0.0023279	-0.0871614	0.126918	0.049857	300	200	0	3.04912	-0.223347	100.814	748.137	-1464.9	909.384	-914	200	0	-0.149992	1.62457	53.9616	699.922	-3340.64	1859	-311	200	0
586	2	-0.168007	0.0612068	-0.1353	-3.00156	2.06919	12.5558	300	610	0	-0.000279727	-0.00105551	0.00396042	-0.138206	0.184073	0.0744724	300	200	0	2.96813	-0.339494	102.734	796.454	-1549.5	879.331	-914	200	0	-0.127883	1.67772	53.853	691.103	-3371.84	1864.61	-311	200	0
586	3	-0.265839	0.11333	-0.0322143	6.60275	8.96008	19.3456	300	610	0	9.05887e-05	-0.00130395	0.00597856	-0.198329	0.245311	0.101842	300	200	0	2.78936	-0.348639	104.831	829.928	-1598.04	857.663	-914	200	0	-0.0900575	1.73689	53.7827	688.365	-3397.73	1869.71	-311	200	0
586	4	-0.38087	0.180485	0.15376	21.9381	19.0873	27.1432	300	610	0	0.000715885	-0.00146567	0.00824893	-0.261772	0.300952	0.128328	300	200	0	2.50637	-0.232581	106.912	844.429	-1612.69	849.054	-914	200	0	-0.0423308	1.79272	53.7624	688.32	-3412.65	1873.71	-311	200	0
586	5	-0.501961	0.259861	0.445337	44.0614	32.7432	35.077	300	610	0	0.001655	-0.00144302	0.0104872	-0.317834	0.33532	0.147782	300	200	0	2.16244	-0.00805624	108.76	841.479	-1594.8	856.88	-914	200	0	0.00990483	1.83791	53.808	687.284	-3414.13	1877.07	-311	200	0
586	6	-0.608483	0.344031	0.860123	73.4031	49.7048	41.6023	300	610	0	0.00294519	-0.00110439	0.0122054	-0.349434	0.325562	0.150974	300	200	0	1.82545	0.28033	110.164	821.484	-1550.3	883.158	-914	200	0	0.0651575	1.8681	53.9238	683.301	-3403.88	1880.46	-311	200	0
586	7	-0.667576	0.419086	1.40319	109.215	68.8987	44.3247	300	610	0	0.00457846	-0.000286405	0.012663	-0.331935	0.24108	0.125219	300	200	0	1.54681	0.577023	110.993	783.556	-1483.09	925.691	-914	200	0	0.123572	1.88102	54.0952	676.942	-3386.92	1884.24	-311	200	0
586	8	-0.631922	0.462724	2.05676	148.855	87.9951	39.8682	300	610	0	0.00646975	0.00119569	0.0108329	-0.232667	0.0441502	0.0544574	300	200	0	1.35625	0.837454	111.234	731.908	-1388.69	978.571	-914	200	0	0.184378	1.87549	54.2896	670.319	-3368.7	1888.66	-311	200	0
586	9	-0.438872	0.442669	2.767	186.932	102.962	23.85	300	610	0	0.00841763	0.00352552	0.00540355	-0.0117656	-0.30752	-0.079909	300	200	0	1.27095	1.03491	110.968	677.984	-1263.23	1034.22	-914	200	0	0.24428	1.8528	54.4554	664.434	-3353.12	1894.26	-311	200	0
587	0	-0.0120978	0.315993	3.42853	214.395	107.642	-8.95593	300	610	0	0.01006	0.00684667	-0.00516015	0.374883	-0.855404	-0.297039	300	200	0	1.28687	1.1515	110.336	637.451	-1118.43	1084.99	-914	200	0	0.29704	1.81636	54.5316	657.907	-3342.36	1901.83	-311	200	0	9.33298	-1.76064	151.312	27100.3	110993	-4523.26	0	0	0
587	1	0.73269	0.0301433	3.86815	217.704	93.4617	-64.1573	300	610	0	0.0108305	0.0112033	-0.0224633	0.969635	-1.63094	-0.613093	300	200	0	1.3728	1.17649	109.498	628.472	-982.932	1125.52	-914	200	0	0.33687	1.76853	54.4778	649.188	-3336.95	1911.67	-311	200	0
587	2	1.87615	-0.47328	3.83065	178.313	49.4171	-146.864	300	610	0	0.00992463	0.0164575	-0.0479002	1.803	-2.64162	-1.03566	300	200	0	1.48478	1.1164	108.597	666.266	-886.631	1152.46	-914	200	0	0.36112	1.71135	54.2941	638.939	-3335.88	1923.05	-311	200	0
587	3	3.47589	-1.25073	2.97108	72.8265	-37.4363	-260.259	300	610	0	0.00629111	0.0221834	-0.0822092	2.87858	-3.85169	-1.55587	300	200	0	1.58433	0.998566	107.764	753.585	-841.592	1162.81	-914	200	0	0.368442	1.6504	54.0131	629.469	-3336.94	1934.42	-311	200	0
587	4	5.53751	-2.34357	0.859946	-125.746	-180.735	-403.516	300	610	0	-0.00133315	0.0275421	-0.124835	4.1524	-5.15763	-2.13802	300	200	0	1.64521	0.853208	107.094	877.734	-836.68	1156.82	-914	200	0	0.358543	1.59355	53.6873	622.593	-3337.01	1943.87	-311	200	0
587	5	7.97495	-3.75836	-2.99022	-445.043	-392.494	-569.004	168.741	758.833	0	-0.0143174	0.0311512	-0.173086	5.50685	-6.3595	-2.70719	300	200	0	1.6569	0.685669	106.618	1015.44	-851.305	1141.09	-914	200	0	0.334954	1.54546	53.3808	618.532	-3333.04	1949.75	-311	200	0
587	6	10.5606	-5.4397	-9.06666	-908.103	-679.411	-738.842	225.065	710.159	0	-0.0339317	0.0309686	-0.221116	6.72068	-7.13115	-3.13576	300	200	0	1.62985	0.474143	106.305	1139.88	-873.98	1124.75	-914	200	0	0.304876	1.50617	53.1535	617.082	-3323.88	1951.14	-311	200	0
587	7	12.8679	-7.23603	-17.7552	-1525.18	-1037.55	-881.028	241.563	695.901	0	-0.0610101	0.0242294	-0.258802	7.43824	-6.99451	-3.23091	300	200	0	1.58918	0.203095	106.087	1226.45	-906.22	1113.47	-914	200	0	0.275686	1.47519	53.0384	619.522	-3311.74	1948.09	-311	200	0
587	8	14.2882	-8.90162	-29.2962	-2290.75	-1449.35	-950.735	250.528	688.193	0	-0.0954556	0.00748355	-0.270681	7.14384	-5.30644	-2.72642	300	200	0	1.5598	-0.111745	105.874	1256.49	-947.612	1108.21	-914	200	0	0.251767	1.45429	53.0372	627.664	-3300.83	1941.77	-311	200	0
587	9	14.2208	-10.1836	-43.9959	-3200.44	-1891.71	-904.803	257.003	682.744	0	-0.135572	-0.0231939	-0.235213	5.15041	-1.27003	-1.2836	300	200	0	1.55975	-0.436398	105.558	1220.15	-982.672	1107.31	-914	200	0	0.234087	1.44574	53.138	640.82	-3293.99	1933.94	-311	200	0
588	0	12.2342	-10.893	-62.5565	-4276.72	-2352.44	-717.102	262.395	678.366	0	-0.177232	-0.0717409	-0.124749	0.615262	6.01376	1.49202	300	200	0	1.59675	-0.734175	105.075	1117.88	-990.446	1108.9	-914	200	0	0.223769	1.44899	53.3235	655.298	-3291.07	1926.24	-311	200	0	-38.4185	5.30086	-74.3279	-122896	174056	31026.9	2315.77	1656.04	0
588	1	7.97941	-10.8661	-86.132	-5574.92	-2838.11	-373.503	267.049	674.725	0	-0.212939	-0.141301	0.0932466	-7.4002	17.4352	6.01022	300	200	0	1.65998	-0.967107	104.455	961.348	-962.408	1111.09	-914	200	0	0.22418	1.46026	53.5638	667.23	-3290.76	1919.71	-311	200	0
588	2	1.07554	-9.91522	-116.045	-7167.76	-3367.67	141.219	270.98	671.767	0	-0.230886	-0.232984	0.453066	-19.8068	33.6849	12.6223	300	200	0	1.71856	-1.10768	103.771	775.064	-902.805	1110.51	-914	200	0	0.234823	1.47471	53.8137	675.379	-3293.49	1914.86	-311	200	0
588	3	-8.8379	-7.82764	-153.298	-9117.7	-3960.41	839.449	274.165	669.477	0	-0.214225	-0.344134	0.984942	-37.278	54.9625	21.5051	300	200	0	1.73447	-1.14745	103.068	592.284	-818.507	1101.82	-914	200	0	0.245426	1.48939	54.0221	680.75	-3301.66	1911.78	-311	200	0
588	4	-22.0027	-4.36715	-197.938	-11441.1	-4624.92	1719.19	276.635	667.801	0	-0.140823	-0.466093	1.70578	-59.9352	80.5728	32.4954	300	200	0	1.68478	-1.08094	102.38	441.826	-716.691	1080.08	-914	200	0	0.240553	1.50543	54.1531	683.836	-3316.16	1910.59	-311	200	0
588	5	-38.4324	0.693466	-248.481	-14078.6	-5352.96	2761.84	278.457	666.658	0	0.0160454	-0.581562	2.60579	-86.9138	108.408	44.8721	300	200	0	1.58019	-0.894223	101.757	338.954	-607.153	1045.74	-914	200	0	0.20883	1.52647	54.2026	683.784	-3333.37	1911.58	-311	200	0
588	6	-57.7343	7.50418	-301.703	-16886	-6120.34	3928.69	279.714	665.969	0	0.285556	-0.661799	3.63082	-115.814	134.342	57.0937	300	200	0	1.46307	-0.583347	101.264	287.398	-503.574	1007.03	-914	200	0	0.148941	1.55419	54.1875	679.986	-3346.97	1915.02	-311	200	0
588	7	-78.9345	16.0811	-352.921	-19648	-6891.87	5149.91	280.472	665.673	0	0.695094	-0.664118	4.66072	-142.064	151.589	66.5112	300	200	0	1.38748	-0.176093	100.985	283.656	-424.028	974.954	-914	200	0	0.0708174	1.58599	54.126	672.981	-3352.88	1920.78	-311	200	0
588	8	-100.449	26.25	-396.797	-22114.8	-7624.15	6323.42	280.786	665.733	0	1.26326	-0.530437	5.48552	-158.261	150.153	69.0987	300	200	0	1.40027	0.267781	101.024	317.31	-387.297	955.724	-914	200	0	-0.00928196	1.61644	54.0404	664.21	-3352.22	1927.77	-311	200	0
588	9	-120.273	37.5835	-428.694	-24062.6	-8268.08	7333.07	280.713	666.13	0	1.98949	-0.187934	5.78258	-153.613	116.519	59.2704	300	200	0	1.52724	0.667769	101.472	370.206	-406.209	949.22	-914	200	0	-0.0764571	1.64112	53.9594	655.45	-3350.56	1934.05	-311	200	0
589	0	-136.366	49.4062	-446.199	-25362.4	-8776.93	8076.46	280.33	666.841	0	2.84007	0.446745	5.10013	-113.676	33.8574	29.8856	300	200	0	1.75981	0.946508	102.376	420.147	-481.782	952.516	-914	200	0	-0.121405	1.65882	53.9025	648.25	-3353.59	1938.06	-311	200	0	-121.721	91.3978	-315.89	-259166	248016	109901	766.285	834.041	0
589	1	-147.116	60.9175	-449.998	-26023	-9116.56	8489.3	279.741	667.829	0	3.73053	1.45799	2.85558	-20.642	-116.935	-27.4199	300	200	0	2.05117	1.0667	103.746	448.556	-598.947	962.1	-914	200	0	-0.139551	1.66983	53.8707	644.482	-3362.32	1939.52	-311	200	0
589	2	-151.695	71.3672	-443.551	-26182.3	-9270.21	8558.15	279.1	669.029	0	4.50569	2.91449	-1.64047	145.451	-354.956	-121.404	83.6255	111.336	0	2.33226	1.04721	105.529	445.37	-727.261	974.869	-914	200	0	-0.128183	1.67358	53.8559	646.925	-3373.14	1939.11	-311	200	0
589	3	-150.136	80.1749	-431.825	-26056.6	-9237.38	8317.49	278.609	670.341	0	4.91959	4.84337	-9.12017	404.171	-695.335	-259.694	223.759	155.684	0	2.54261	0.939726	107.515	410.782	-832.129	989.344	-914	200	0	-0.086984	1.66838	53.856	657.122	-3381.9	1937.57	-311	200	0
589	4	-143.138	86.9599	-419.867	-25873.9	-9027.83	7833.09	278.498	671.624	0	4.61933	7.1939	-20.2382	770.346	-1143.16	-446.367	243.515	161.936	0	2.65395	0.788898	109.341	356.544	-892.122	1005.07	-914	200	0	-0.0222378	1.6525	53.8761	672.532	-3385.7	1935.41	-311	200	0
589	5	-131.761	91.5154	-411.75	-25821.3	-8653.16	7181.25	278.984	672.711	0	3.14913	9.78885	-35.466	1250.98	-1687.65	-679.502	252.415	164.727	0	2.66998	0.6135	110.653	302.893	-906.559	1022.26	-914	200	0	0.0518498	1.62595	53.9099	687.654	-3382.05	1933.04	-311	200	0
589	6	-117.168	93.781	-410.056	-26017.4	-8121.67	6433.99	280.194	673.448	0	0.0235719	12.3302	-55.178	1850.49	-2306.29	-951.413	258.203	166.463	0	2.61561	0.423214	111.225	269.971	-888.899	1043.59	-914	200	0	0.117401	1.59124	53.9259	698.083	-3370.21	1930.89	-311	200	0
589	7	-100.45	93.8397	-415.803	-26507.8	-7438.56	5650.71	282.11	673.751	0	-5.13192	14.5493	-79.8522	2580.82	-2984.44	-1253.89	262.625	167.68	0	2.53076	0.240782	111.011	270.9	-857.171	1072.76	-914	200	0	0.158631	1.55103	53.8828	702.457	-3353.75	1929.18	-311	200	0
589	8	-82.5026	91.918	-428.679	-27277.2	-6609.29	4871.43	284.582	673.631	0	-12.5241	16.3268	-109.953	3459.31	-3730.71	-1585.46	266.07	168.538	0	2.45519	0.0964821	110.11	309.341	-826.339	1109.82	-914	200	0	0.165994	1.50542	53.7652	700.727	-3339.1	1927.75	-311	200	0
589	9	-63.9641	88.3725	-447.444	-28270.5	-5644.5	4112.8	287.385	673.182	0	-22.2733	17.568	-145.345	4489.38	-4564.34	-1952.11	268.597	169.112	0	2.405	0.00219205	108.714	374.774	-800.966	1149.96	-914	200	0	0.139645	1.4546	53.6019	692.241	-3330.4	1926.2	-311	200	0
590	0	-45.2164	83.6566	-470.371	-29413.7	-4565.03	3371.6	290.295	672.533	0	-34.4286	18.0635	-184.652	5639.9	-5487.7	-2359.49	270.281	169.457	0	2.36906	-0.0593289	107.066	442.258	-771.778	1186.29	-914	200	0	0.0918229	1.40446	53.4476	677.057	-3327.44	1923.94	-311	200	0	-60.8028	68.5052	-694.546	-392043	360515	19420.7	514.703	569.068	0
590	1	-26.4685	78.2629	-495.588	-30628.9	-3401.22	2634.21	293.137	671.803	0	-48.8138	17.5569	-225.055	6840.32	-6472.57	-2803.98	271.24	169.606	0	2.32506	-0.115417	105.34	490.556	-721.387	1213.31	-914	200	0	0.0429094	1.36584	53.3436	657.962	-3328.33	1920.4	-311	200	0
590	2	-7.88953	72.6786	-521.318	-31845.2	-2186.9	1887.26	295.805	671.086	0	-64.8197	15.8545	-262.72	7995.33	-7463.56	-3266.29	271.591	169.567	0	2.24786	-0.179338	103.52	518.1	-637.088	1228.85	-914	200	0	0.0119667	1.34641	53.2979	639.32	-3332.11	1915.1	-311	200	0
590	3	10.2561	67.3662	-546.038	-33006.9	-956.345	1127.33	298.249	670.448	0	-81.279	12.8479	-293.688	9011.74	-8387.09	-3708.31	271.442	169.315	0	2.11557	-0.241698	101.471	535.314	-521.106	1232.48	-914	200	0	0.0105219	1.34608	53.2966	624.613	-3339.19	1907.49	-311	200	0
590	4	27.5355	62.748	-568.597	-34078.4	254.556	368.064	300.448	669.934	0	-96.5841	8.51011	-314.969	9826.08	-9165.05	-4077.33	270.902	168.803	0	1.93063	-0.277387	99.1719	554.875	-393.649	1222.66	-914	200	0	0.0398317	1.36084	53.3245	615.826	-3350.21	1897.3	-311	200	0
590	5	43.3529	59.1805	-588.249	-35044.8	1408.1	-359.799	302.394	669.575	0	-109.094	2.90624	-325.444	10422.8	-9733.11	-4319.94	270.093	167.973	0	1.73041	-0.26509	96.856	590.797	-287.778	1197.83	-914	200	0	0.0892137	1.3872	53.3733	614.165	-3364.44	1885.39	-311	200	0
590	6	57.0247	56.9244	-604.627	-35910.2	2466.54	-1015.82	304.079	669.392	0	-117.603	-3.79558	-326.192	10836.8	-10054.7	-4398.67	269.175	166.778	0	1.56077	-0.204468	94.9062	650.131	-232.616	1160.32	-914	200	0	0.140689	1.42264	53.4399	620.225	-3379.38	1873.42	-311	200	0
590	7	67.9051	56.1279	-617.696	-36692.2	3393.12	-1558.56	305.493	669.402	0	-121.611	-11.3242	-320.063	11138.6	-10124.8	-4302	268.366	165.199	0	1.44156	-0.110271	93.6243	724.818	-235.251	1117.91	-914	200	0	0.177901	1.46497	53.52	633.29	-3391.68	1863.22	-311	200	0
590	8	75.5039	56.8377	-627.705	-37416.5	4152.35	-1952.78	306.615	669.608	0	-121.293	-19.3192	-310.741	11411	-9964.06	-4045.42	267.935	163.278	0	1.36284	0.00113026	93.1208	798.826	-281.135	1080.49	-914	200	0	0.191278	1.51215	53.6014	650.9	-3397.01	1856.38	-311	200	0
590	9	79.5446	59.0312	-635.101	-38112.6	4712.17	-2173.82	307.42	670.01	0	-117.273	-27.3678	-301.756	11725.5	-9608.96	-3665.52	268.157	161.143	0	1.30539	0.10638	93.3636	861.328	-351.196	1054.86	-914	200	0	0.179713	1.56064	53.6682	669.234	-3389.93	1853.62	-311	200	0
591	0	79.9505	62.6452	-640.446	-38809.2	5049.04	-2208.07	307.884	670.597	0	-110.36	-35.0534	-295.802	12127.6	-9100.23	-3208.47	269.235	159.001	0	1.25938	0.174291	94.2139	911.955	-436.004	1043.02	-914	200	0	0.15001	1.60539	53.7134	683.825	-3367.39	1854.62	-311	200	0	-26.4074	46.5803	-844.284	-467518	402442	5867.33	475.064	556.297	0
591	1	76.7961	67.5891	-644.335	-39529.7	5155.26	-2051.72	308.001	671.35	0	-101.35	-41.9899	-294.417	12630.1	-8474.04	-2719.65	271.218	157.101	0	1.22913	0.187511	95.4066	955.332	-536.062	1045.43	-914	200	0	0.112963	1.64323	53.7424	690.514	-3333.21	1858.7	-311	200	0
591	2	70.2694	73.7441	-647.345	-40289.6	5049.71	-1709.77	307.801	672.238	0	-90.9444	-47.85	-297.966	13215.1	-7758.58	-2237.67	273.962	155.649	0	1.23035	0.154377	96.6275	992.184	-649.642	1063.43	-914	200	0	0.0773824	1.67393	53.7681	686.703	-3297	1865.2	-311	200	0
591	3	60.6657	80.9547	-650.083	-41097.1	4793.98	-1195.54	307.374	673.218	0	-79.7422	-52.394	-305.858	13842.9	-6977.78	-1790.42	277.186	154.741	0	1.28492	0.0982205	97.671	1015.05	-760.793	1097.69	-914	200	0	0.045633	1.69746	53.807	672.175	-3267.61	1873.12	-311	200	0
591	4	48.4022	89.0281	-653.347	-41954.3	4512.13	-529.645	306.906	674.214	0	-68.2435	-55.4843	-316.884	14464.8	-6156.9	-1393.23	280.57	154.353	0	1.40849	0.0440619	98.483	1010.6	-844.081	1144.94	-914	200	0	0.0153189	1.71268	53.8727	649.067	-3248.61	1881.44	-311	200	0
591	5	34.0336	97.7466	-658.321	-42860.5	4409.63	262.016	306.698	675.106	0	-56.8301	-57.0687	-329.548	15034.5	-5324.56	-1049.31	283.843	154.378	0	1.59954	0.00973354	99.0887	968.275	-882.043	1197.33	-914	200	0	-0.0153449	1.71912	53.9602	622.044	-3240.11	1889.97	-311	200	0
591	6	18.2566	106.88	-666.761	-43814.2	4788.64	1150.34	307.182	675.712	0	-45.7607	-57.1563	-342.335	15513.7	-4511.82	-752.679	286.82	154.683	0	1.84305	0.00207721	99.5382	890.46	-874.444	1245.41	-914	200	0	-0.0454269	1.7184	54.0429	598.133	-3242.13	1898.9	-311	200	0
591	7	1.91504	116.191	-681.114	-44814.3	6058.1	2104.47	308.894	675.796	0	-35.2105	-55.8159	-353.894	15876.1	-3751.2	-494.085	289.4	155.139	0	2.11695	0.0194367	99.9041	794.154	-832.015	1281.46	-914	200	0	-0.0728233	1.71398	54.0933	583.912	-3255.27	1907.53	-311	200	0
591	8	-13.9783	125.422	-704.541	-45857.8	8733.24	3090.63	312.396	675.089	0	-25.3403	-53.2017	-363.164	16110.5	-3076.41	-267.307	291.529	155.638	0	2.38788	0.0522344	100.29	700.55	-765.567	1299.41	-914	200	0	-0.095771	1.70931	54.1014	581.785	-3279.5	1914.38	-311	200	0
591	9	-28.1967	134.287	-740.789	-46936.3	13415.2	4067.48	318.109	673.36	0	-16.3486	-49.5756	-369.464	16220.7	-2521.44	-73.2648	293.175	156.097	0	2.61063	0.0828013	100.778	622.589	-682.596	1294.49	-914	200	0	-0.111698	1.70592	54.0696	590.082	-3313.24	1918.35	-311	200	0
592	0	-39.2645	142.438	-793.822	-48031.2	20737.9	4980.33	326.124	670.506	0	-8.48451	-45.2981	-372.534	16222.3	-2116.76	79.0192	294.318	156.454	0	2.74603	0.0933265	101.369	563.988	-594.282	1266.59	-914	200	0	-0.114619	1.7036	54.0073	606.5	-3352.11	1919.11	-311	200	0	34.5276	112.568	-1548.42	-883697	713450	19196.3	461.776	574.147	0
592	1	-45.491	149.422	-867.182	-49109.8	31280	5756.41	336.071	666.631	0	-2.02252	-40.783	-372.535	16138.7	-1881.89	175.823	294.948	156.679	0	2.78093	0.0732087	101.996	528.424	-521.184	1222.82	-914	200	0	-0.0965515	1.70193	53.9287	629.285	-3389	1916.62	-311	200	0
592	2	-45.111	154.648	-963.255	-50125.6	45463.4	6302.71	347.198	662.038	0	2.78532	-36.4395	-369.993	15998.5	-1817.47	204.97	295.088	156.76	0	2.7284	0.0200255	102.606	521.234	-484.736	1175.12	-914	200	0	-0.0540576	1.70162	53.8464	655.87	-3416.41	1911.07	-311	200	0
592	3	-36.4906	157.44	-1082.6	-51024.9	63460.2	6514.52	358.618	657.132	0	5.75658	-32.6128	-365.762	15832.5	-1896.18	161.277	294.816	156.714	0	2.6171	-0.0581756	103.257	542.896	-493.869	1134.98	-914	200	0	0.00762859	1.7046	53.7661	683.715	-3428.99	1903	-311	200	0
592	4	-18.3449	157.22	-1223.23	-51751.1	85082.5	6300.63	369.555	652.307	0	6.80418	-29.5488	-361.031	15671.3	-2048.46	48.1646	294.326	156.593	0	2.48281	-0.141703	104.062	590.501	-542.424	1109.76	-914	200	0	0.0769452	1.7124	53.6834	712.008	-3425.1	1893.31	-311	200	0
592	5	10.0544	153.701	-1379.69	-52238.7	109640	5611.35	379.467	647.863	0	5.94482	-27.4089	-357.353	15541	-2144.51	-125.467	293.999	156.511	0	2.35954	-0.201975	105.007	661.512	-615.22	1102.11	-914	200	0	0.140615	1.72499	53.5842	740.022	-3407.43	1883.48	-311	200	0
592	6	48.6729	146.885	-1542.36	-52406.2	135830	4441.75	388.067	643.978	0	3.31195	-26.3166	-356.673	15457.2	-1978.74	-349.649	294.452	156.663	0	2.2734	-0.206533	105.956	748.136	-696.74	1110.65	-914	200	0	0.187825	1.74182	53.4577	764.97	-3381.57	1875.47	-311	200	0
592	7	96.486	136.93	-1697.92	-52164.2	161772	2813.25	395.276	640.722	0	-0.809527	-26.382	-361.334	15423.5	-1258.96	-615.701	296.516	157.315	0	2.23905	-0.132525	106.827	832.627	-778.79	1132.37	-914	200	0	0.213716	1.76256	53.3137	783.277	-3353.34	1871.1	-311	200	0
592	8	151.27	124.103	-1831.07	-51437.8	185233	772.129	401.161	638.092	0	-5.93369	-27.7031	-374.068	15429.6	396.04	-917.959	301.059	158.752	0	2.25356	0.017171	107.649	894.016	-861.562	1165.4	-914	200	0	0.220902	1.7854	53.1846	793.148	-3327.51	1871.28	-311	200	0
592	9	209.537	108.844	-1927.43	-50188.9	204039	-1591.2	405.86	636.039	0	-11.3365	-30.369	-397.89	15451.9	3444.48	-1256.34	308.657	161.165	0	2.29793	0.215897	108.499	919.111	-948.889	1207.82	-914	200	0	0.216847	1.80457	53.1056	795.173	-3307.96	1875.52	-311	200	0
593	0	266.782	91.7812	-1976.9	-48428.3	216555	-4135.13	409.543	634.497	0	-16.0475	-34.4567	-435.828	15455.6	8387.1	-1638.95	319.244	164.537	0	2.34993	0.434523	109.387	905.501	-1041.16	1255.64	-914	200	0	0.207496	1.81141	53.0942	790.972	-3297.24	1881.85	-311	200	0	383.757	-35.7766	-2370.89	-1.18076e+06	1.11472e+06	-244499	477.888	497.254	0
593	1	318.148	73.7243	-1976.18	-46224	222062	-6680.47	412.369	633.391	0	-18.8794	-40.0115	-490.521	15399.9	15709.5	-2083.41	332.026	168.605	0	2.39263	0.656376	110.201	857.231	-1129.7	1305.24	-914	200	0	0.193814	1.80005	53.147	782.143	-3295.77	1887.85	-311	200	0
593	2	359.298	55.6949	-1929.46	-43706	220860	-9028.34	414.467	632.652	0	-18.513	-47.0127	-563.845	15240.2	25820.7	-2613.33	345.794	172.971	0	2.41279	0.868667	110.776	781.767	-1200.21	1354.23	-914	200	0	0.174506	1.77201	53.247	770.588	-3301.91	1892.01	-311	200	0
593	3	387.161	38.9248	-1846.89	-41056.8	214083	-10979.5	415.915	632.23	0	-13.6282	-55.3467	-656.656	14932	38997.7	-3253.74	359.388	177.261	0	2.39621	1.05241	111.027	688.846	-1240.62	1397.02	-914	200	0	0.148594	1.73522	53.3748	758.097	-3312.67	1894.09	-311	200	0
593	4	400.315	24.7158	-1741.82	-38482.9	203332	-12365	416.736	632.094	0	-3.01265	-64.8399	-768.391	14439.6	55308.4	-4031.92	371.98	181.208	0	2.32451	1.19241	110.987	589.341	-1242.71	1423.21	-914	200	0	0.115076	1.70079	53.5196	744.731	-3323.75	1893.93	-311	200	0
593	5	399.002	14.2004	-1627.72	-36177.1	190295	-13078.9	416.909	632.226	0	14.3594	-75.2617	-896.225	13748.8	74479.3	-4967.81	383.103	184.659	0	2.1808	1.28713	110.749	495.15	-1202.75	1421.79	-914	200	0	0.0742611	1.67897	53.6764	728.807	-3330.11	1890.76	-311	200	0
593	6	384.801	8.13649	-1515.91	-34288.8	176439	-13092.3	416.392	632.619	0	39.17	-86.2	-1034.05	12875.4	95737.2	-6048.81	392.585	187.549	0	1.96243	1.33749	110.392	417.697	-1124.95	1386.72	-914	200	0	0.030535	1.67474	53.8301	709.001	-3328.03	1883.94	-311	200	0
593	7	360.16	6.80709	-1414.31	-32908.5	162856	-12450.2	415.149	633.268	0	71.4654	-96.9722	-1171.98	11865.9	117726	-7216.47	400.451	189.875	0	1.68851	1.32749	109.949	364.999	-1024.02	1320.62	-914	200	0	-0.00934078	1.68599	53.9494	686.09	-3316.81	1874.22	-311	200	0
593	8	327.916	10.028	-1327.3	-32064.9	150223	-11256.7	413.179	634.158	0	110.31	-106.689	-1297.16	10791.7	138612	-8373.95	406.858	191.681	0	1.39742	1.22637	109.403	340.584	-925.755	1235.69	-914	200	0	-0.0411014	1.70628	54.0039	663.003	-3298.61	1863.47	-311	200	0
593	9	290.877	17.2379	-1256.12	-31730.3	138846	-9654.04	410.536	635.261	0	153.571	-114.392	-1396.05	9732.75	156399	-9402.62	412.029	193.028	0	1.13724	1.02093	108.724	341.605	-858.403	1149.9	-914	200	0	-0.0638539	1.72839	53.9882	643.988	-3278.23	1853.58	-311	200	0
594	0	251.486	27.6335	-1199.61	-31829.6	128755	-7794.99	407.331	636.533	0	198.063	-119.195	-1457.59	8754.64	169381	-10183.2	416.206	193.994	0	0.953951	0.74203	107.931	354.947	-835.626	1078.97	-914	200	0	-0.077522	1.74599	53.923	632.937	-3262.64	1846.22	-311	200	0	371.538	-9.34387	-2104.71	-875822	1.01901e+06	-120913	492.593	415.866	0
594	1	211.611	40.3043	-1155.03	-32253.8	119794	-5818.26	403.715	637.925	0	240.057	-120.452	-1475.9	7892.9	176536	-10620.5	419.613	194.652	0	0.879842	0.452131	107.115	362.304	-849.719	1029.76	-914	200	0	-0.0828468	1.7548	53.8314	630.96	-3258.34	1842.92	-311	200	0
594	2	172.493	54.3346	-1118.89	-32877.1	111719	-3832.41	399.848	639.384	0	275.946	-117.972	-1451.65	7155.75	177722	-10673.9	422.427	195.071	0	0.922555	0.210741	106.378	357.831	-881.811	1000.6	-914	200	0	-0.0825117	1.75441	53.7159	635.282	-3268.12	1844.88	-311	200	0
594	3	134.811	68.8787	-1087.64	-33575.8	104265	-1909.41	395.864	640.87	0	302.84	-112.19	-1391.49	6538.68	173607	-10381	424.763	195.301	0	1.06351	0.0495172	105.735	356.856	-915.164	986.242	-914	200	0	-0.0779144	1.74666	53.5616	640.98	-3289.93	1852.88	-311	200	0
594	4	98.8453	83.2183	-1058.2	-34246.2	97194.8	-87.2699	391.849	642.363	0	318.956	-104.123	-1306.08	6036.11	165432	-9850.8	426.663	195.378	0	1.27074	-0.0314774	105.123	381.393	-938.956	982.302	-914	200	0	-0.0647983	1.73163	53.367	644.497	-3317.57	1866.81	-311	200	0
594	5	64.6616	96.8017	-1028.39	-34816.2	90333.5	1620.05	387.84	643.855	0	323.757	-95.1146	-1207.54	5645.8	154685	-9230.68	428.1	195.325	0	1.50765	-0.0484484	104.553	441.986	-945.503	986.768	-914	200	0	-0.0357948	1.70785	53.1604	645.818	-3342.87	1885.44	-311	200	0
594	6	32.2525	109.259	-997	-35251	83578.6	3211.43	383.83	645.357	0	317.847	-86.531	-1107.21	5369.46	142814	-8664.22	428.985	195.15	0	1.73145	-0.0160021	104.204	535.905	-929.494	997.33	-914	200	0	0.0121442	1.67634	52.9793	647.404	-3359.12	1907.25	-311	200	0
594	7	1.61552	120.394	-963.806	-35549.8	76897.3	4690.69	379.785	646.885	0	302.694	-79.5018	-1014.23	5211.93	131024	-8258.35	429.185	194.861	0	1.90168	0.0519694	104.328	654.622	-889.349	1007.51	-914	200	0	0.0754514	1.64167	52.8453	651.645	-3363.55	1931.23	-311	200	0
594	8	-27.2323	130.155	-929.334	-35735.6	70310.2	6062.51	375.657	648.453	0	280.315	-74.7667	-934.849	5178.83	120180	-8068.22	428.556	194.46	0	1.99287	0.129696	105.051	786.606	-829.325	1008.63	-914	200	0	0.147736	1.60988	52.7689	659.109	-3357.73	1956.39	-311	200	0
594	9	-54.2654	138.59	-894.586	-35843.3	63870.7	7330.81	371.397	650.067	0	252.951	-72.6261	-872.36	5273.25	110789	-8098.48	427	193.955	0	1.99869	0.182386	106.282	915.382	-759.853	997.669	-914	200	0	0.221106	1.5867	52.7658	667.854	-3346	1981.25	-311	200	0
595	0	-79.4581	145.798	-860.706	-35905.7	57647.7	8498.02	366.977	651.717	0	222.774	-72.9912	-827.472	5492.69	103036	-8315.57	424.519	193.362	0	1.93393	0.187331	107.759	1021.33	-690.983	980.692	-914	200	0	0.284064	1.57595	52.8503	674.153	-3332.74	2004.19	-311	200	0	-60.5821	69.5741	-1362.59	-600980	689974	101482	504.181	443.44	0
595	1	-102.777	151.888	-828.683	-35943.7	51713.5	9563.26	362.405	653.375	0	191.642	-75.5004	-798.783	5826.89	96850.2	-8665.13	421.247	192.705	0	1.82886	0.147904	109.183	1088.64	-625.709	968.804	-914	200	0	0.324431	1.57773	53.0182	675.043	-3320.84	2023.72	-311	200	0
595	2	-124.167	156.943	-799.13	-35962.3	46134.4	10519.9	357.731	655.002	0	160.931	-79.6499	-783.365	6256.98	91981.5	-9087.76	417.418	192.013	0	1.71829	0.0852013	110.338	1111.78	-563.21	973.96	-914	200	0	0.337283	1.58807	53.2491	670.546	-3312.26	2038.31	-311	200	0
595	3	-143.547	161.01	-772.22	-35954.4	40963	11355	353.046	656.56	0	131.49	-84.8943	-777.383	6756.13	88080.1	-9530.17	413.303	191.309	0	1.63684	0.0195121	111.127	1099.1	-504.712	1004.91	-914	200	0	0.327252	1.60123	53.5186	663.227	-3308.23	2045.96	-311	200	0
595	4	-160.798	164.101	-747.743	-35904.8	36231.6	12051.3	348.455	658.018	0	103.708	-90.7082	-776.698	7291.43	84767.3	-9951.02	409.138	190.612	0	1.61076	-0.0353026	111.559	1070.21	-451.244	1061.25	-914	200	0	0.302711	1.61255	53.8014	656.013	-3308.94	2045	-311	200	0
595	5	-175.77	166.21	-725.267	-35797.1	31950.9	12590.9	344.054	659.357	0	77.641	-96.6247	-777.414	7826.56	81693.8	-10321.7	405.084	189.933	0	1.65008	-0.0614854	111.74	1046.39	-401.088	1131.87	-914	200	0	0.270858	1.61977	54.0686	650.518	-3314.36	2035.65	-311	200	0
595	6	-188.302	167.338	-704.314	-35618.5	28113.5	12959.8	339.916	660.572	0	53.1599	-102.26	-776.301	8326.15	78578.6	-10624.4	401.222	189.275	0	1.74986	-0.0386489	111.835	1041.56	-356.641	1200.07	-914	200	0	0.237426	1.62243	54.2962	646.777	-3323.88	2020.28	-311	200	0
595	7	-198.267	167.506	-684.516	-35364.5	24700.3	13150.9	336.084	661.663	0	30.0927	-107.321	-771.091	8761.56	75230.8	-10848.9	397.564	188.637	0	1.89002	0.0383798	111.988	1055.94	-328.518	1249.39	-914	200	0	0.205967	1.62081	54.4802	644.167	-3334.67	2001.82	-311	200	0
595	8	-205.615	166.775	-665.708	-35039.6	21687.2	13165.8	332.578	662.635	0	8.32922	-111.603	-760.613	9115.7	71554.6	-10990.2	394.075	188.015	0	2.03881	0.158263	112.224	1075.51	-326.022	1267.99	-914	200	0	0.175218	1.61595	54.6333	642.77	-3342.36	1982.67	-311	200	0
595	9	-210.416	165.24	-647.939	-34655.7	19051.1	13015.4	329.403	663.486	0	-12.1452	-114.981	-744.758	9385	67538	-11047.3	390.684	187.399	0	2.16769	0.307855	112.42	1082.9	-349.764	1253.1	-914	200	0	0.138849	1.61064	54.7626	644.027	-3344.15	1965.02	-311	200	0
596	0	-212.871	163.02	-631.411	-34228.5	16772	12719.4	326.563	664.209	0	-31.2854	-117.404	-724.285	9577.8	63231.6	-11022.1	387.302	186.776	0	2.25661	0.474113	112.365	1069.25	-396.019	1212.01	-914	200	0	0.0903992	1.60903	54.8557	650.376	-3339.95	1950.74	-311	200	0	-297.055	34.0921	-1040.43	-467885	544689	154408	509.729	451.16	0
596	1	-213.314	160.246	-616.381	-33774	14832	12303.6	324.063	664.794	0	-49.0425	-118.886	-700.508	9709.62	58727.1	-10919.2	383.835	186.139	0	2.28429	0.640752	111.867	1036.48	-458.77	1156.35	-914	200	0	0.0294116	1.6143	54.8889	664.123	-3330.47	1940.58	-311	200	0
596	2	-212.169	157.047	-603.086	-33308.3	13214.2	11795.2	321.911	665.23	0	-65.4009	-119.495	-674.958	9797.01	54138.7	-10744.2	380.21	185.485	0	2.23278	0.798316	110.859	996.622	-531.28	1096.37	-914	200	0	-0.0381111	1.62828	54.8473	685.797	-3316.1	1933.71	-311	200	0
596	3	-209.883	153.537	-591.691	-32846.8	11902.2	11220	320.116	665.513	0	-80.3892	-119.331	-649.072	9852.14	49586.5	-10503.1	376.396	184.821	0	2.10929	0.956745	109.489	968.942	-615.828	1040.45	-914	200	0	-0.103681	1.65308	54.7335	713.271	-3298.73	1928.11	-311	200	0
596	4	-206.854	149.815	-582.303	-32402.6	10879.8	10599.7	318.684	665.646	0	-94.0723	-118.504	-623.994	9880.15	45183.9	-10202	372.411	184.166	0	1.9506	1.14156	108.082	969.712	-722.518	994.824	-914	200	0	-0.159439	1.68943	54.5688	742.478	-3283.02	1921.81	-311	200	0
596	5	-203.401	145.962	-574.973	-31984.9	10132.5	9951.11	317.622	665.629	0	-106.529	-117.126	-600.484	9879.89	41026.2	-9847.39	368.322	183.547	0	1.80232	1.37076	106.938	1001.67	-852.833	961.924	-914	200	0	-0.199861	1.73256	54.3845	768.889	-3274.36	1914.03	-311	200	0
596	6	-199.752	142.027	-569.691	-31598.1	9646.54	9285.75	316.933	665.465	0	-117.828	-115.297	-578.924	9846.75	37183.8	-9446.03	364.229	182.991	0	1.70503	1.63294	106.176	1051.19	-992.15	941.267	-914	200	0	-0.221448	1.77333	54.2093	789.366	-3276.17	1905.14	-311	200	0
596	7	-196.048	138.027	-566.403	-31242.9	9410.13	8609.73	316.614	665.16	0	-128.014	-113.106	-559.385	9776.44	33700.2	-9004.71	360.245	182.523	0	1.69724	1.88745	105.812	1094.12	-1116.35	931.779	-914	200	0	-0.221824	1.80472	54.0627	803.495	-3288.91	1896.04	-311	200	0
596	8	-192.35	133.951	-565.039	-30918.4	9414.15	7924.17	316.661	664.719	0	-137.098	-110.633	-541.743	9667.45	30595.5	-8529.42	356.476	182.155	0	1.80937	2.08101	105.901	1107.03	-1202.92	931.57	-914	200	0	-0.202539	1.82581	53.956	812.333	-3310.52	1887.53	-311	200	0
596	9	-188.641	129.775	-565.545	-30621.9	9652.25	7226.53	317.067	664.146	0	-145.065	-107.948	-525.795	9520.82	27870.9	-8025.38	353.007	181.893	0	2.04379	2.17008	106.511	1077.88	-1240.23	936.151	-914	200	0	-0.171461	1.83934	53.8877	815.842	-3336.87	1880.15	-311	200	0
597	0	-184.846	125.476	-567.892	-30348.3	10119.4	6512.93	317.819	663.44	0	-151.892	-105.107	-511.342	9339.26	25513	-7497.96	349.894	181.736	0	2.37033	2.13986	107.596	1010.61	-1229.04	938.402	-914	200	0	-0.139164	1.84652	53.8405	812.812	-3362.13	1874.02	-311	200	0	-323.492	15.6665	-910.38	-449200	481676	135297	511.881	494.132	0
597	1	-180.857	121.042	-572.07	-30091.5	10810.4	5780.4	318.897	662.601	0	-157.557	-102.153	-498.229	9126.74	23498.7	-6952.83	347.164	181.682	0	2.74455	2.00218	108.972	920.667	-1176.86	931.7	-914	200	0	-0.113234	1.84593	53.7912	803.128	-3380.14	1868.67	-311	200	0
597	2	-176.569	116.472	-578.035	-29846.1	11717.7	5028.39	320.272	661.634	0	-162.062	-99.1102	-486.338	8887.23	21799.6	-6394.98	344.824	181.726	0	3.1203	1.77669	110.375	823.636	-1091.15	915.434	-914	200	0	-0.0949904	1.8369	53.7239	788.754	-3387.07	1863.38	-311	200	0
597	3	-171.895	111.77	-585.677	-29609.3	12829.7	4258.93	321.906	660.556	0	-165.427	-95.9894	-475.574	8623.23	20386.8	-5827.89	342.868	181.868	0	3.44796	1.47962	111.511	726.205	-976.805	897.408	-914	200	0	-0.0801583	1.82098	53.6311	772.423	-3383.07	1857.94	-311	200	0
597	4	-166.783	106.944	-594.819	-29379.4	14131.3	3475.23	323.757	659.392	0	-167.696	-92.7917	-465.866	8335.43	19233.8	-5254.81	341.286	182.108	0	3.68231	1.12597	112.127	630.137	-841.521	888.323	-914	200	0	-0.0631443	1.80151	53.508	756.025	-3371.42	1853.48	-311	200	0
597	5	-161.207	102.02	-605.233	-29154.7	15605.3	2680.33	325.784	658.171	0	-168.921	-89.5093	-457.157	8023.88	18319.8	-4681.01	340.073	182.448	0	3.80303	0.735455	112.078	543.086	-702.183	895.11	-914	200	0	-0.0397621	1.78348	53.346	739.782	-3356.78	1852.28	-311	200	0
597	6	-155.162	97.0436	-616.657	-28934.6	17233.4	1877.2	327.946	656.922	0	-169.157	-86.1274	-449.402	7689.35	17630	-4113.88	339.23	182.89	0	3.82114	0.337199	111.343	476.4	-579.888	920.885	-914	200	0	-0.00764763	1.77178	53.1387	722.843	-3343.96	1856.34	-311	200	0
597	7	-148.656	92.0877	-628.809	-28720.5	18996.1	1069.71	330.21	655.674	0	-168.458	-82.6319	-442.569	7334.08	17152	-3561.15	338.756	183.428	0	3.76162	-0.027904	110.013	434.02	-491.218	966.859	-914	200	0	0.0311201	1.76701	52.9008	705.035	-3335.52	1865.72	-311	200	0
597	8	-141.707	87.248	-641.422	-28514.9	20871.9	263.072	332.54	654.456	0	-166.874	-79.0176	-436.645	6961.09	16874.5	-3029.02	338.646	184.058	0	3.63928	-0.317083	108.269	411.418	-450.527	1030.48	-914	200	0	0.0687303	1.76314	52.6687	687.599	-3330.37	1878.24	-311	200	0
597	9	-134.33	82.6363	-654.282	-28320.1	22836.6	-535.879	334.903	653.284	0	-164.448	-75.2898	-431.641	6573.34	16788.4	-2521.46	338.894	184.771	0	3.44949	-0.503749	106.33	402.845	-469.803	1102.65	-914	200	0	0.0962437	1.7508	52.4826	672.606	-3326.28	1890.41	-311	200	0
598	0	-126.544	78.3738	-667.246	-28138.5	24864.2	-1318.06	337.264	652.171	0	-161.218	-71.4618	-427.596	6173.82	16887.5	-2041.04	339.494	185.562	0	3.18191	-0.581888	104.398	405.103	-545.666	1168.92	-914	200	0	0.108311	1.72369	52.3682	662.378	-3322.59	1899.45	-311	200	0	-221.49	15.6298	-989.971	-516012	519405	82083.1	513.784	521.892	0
598	1	-118.378	74.5792	-680.237	-27972.9	26929	-2072.1	339.588	651.122	0	-157.22	-67.5593	-424.565	5766.33	17166.3	-1589.9	340.433	186.418	0	2.83873	-0.560423	102.651	413.492	-654.277	1214.31	-914	200	0	0.103637	1.68332	52.3279	658.594	-3319.84	1904.68	-311	200	0
598	2	-109.883	71.3501	-693.199	-27827	29007.3	-2785.48	341.846	650.143	0	-152.496	-63.6292	-422.595	5355.65	17618.4	-1169.29	341.691	187.327	0	2.44288	-0.45893	101.222	418.802	-766.171	1229.17	-914	200	0	0.0840752	1.63794	52.3424	661.24	-3318.99	1906.98	-311	200	0
598	3	-101.149	68.7465	-706.068	-27704	31077.8	-3446.34	344.015	649.237	0	-147.108	-59.7381	-421.696	4946.48	18236.1	-779.418	343.245	188.27	0	2.03606	-0.298262	100.189	416.005	-864.967	1214.82	-914	200	0	0.0533647	1.59647	52.3858	668.801	-3321.29	1907.75	-311	200	0
598	4	-92.2923	66.787	-718.757	-27605.8	33122.5	-4044.57	346.083	648.408	0	-141.142	-55.9606	-421.844	4542.13	19011.9	-420.244	345.069	189.233	0	1.66076	-0.092429	99.5735	412.294	-949.606	1183.58	-914	200	0	0.0145403	1.56496	52.4356	679.262	-3326.95	1908.04	-311	200	0
598	5	-83.4467	65.4555	-731.152	-27534	35126.2	-4571.51	348.042	647.658	0	-134.7	-52.3692	-422.975	4144.74	19938.2	-92.3251	347.138	190.201	0	1.34235	0.146304	99.37	419.996	-1021.34	1150.78	-914	200	0	-0.0315105	1.54826	52.4772	690.558	-3333.43	1908.15	-311	200	0
598	6	-74.7493	64.7152	-743.118	-27489.5	37074.5	-5019.31	349.891	646.992	0	-127.894	-49.0339	-424.996	3756.27	21004.8	202.95	349.424	191.162	0	1.09464	0.39818	99.5756	444.714	-1076	1126.82	-914	200	0	-0.0836041	1.5504	52.5127	700.202	-3336.27	1907.86	-311	200	0
598	7	-66.3307	64.521	-754.528	-27472.4	38954	-5381.11	351.627	646.41	0	-120.834	-46.0208	-427.793	3378.62	22197.7	463.727	351.889	192.102	0	0.929372	0.635627	100.234	480.463	-1108.66	1117.15	-914	200	0	-0.136107	1.57234	52.5576	704.999	-3332.59	1906.91	-311	200	0
598	8	-58.3052	64.8304	-765.298	-27481.4	40754	-5651.76	353.252	645.909	0	-113.632	-43.3864	-431.248	3013.77	23500.1	688.767	354.493	193.012	0	0.852276	0.831571	101.401	511.572	-1120.99	1124.81	-914	200	0	-0.177572	1.61119	52.6275	702.466	-3323.41	1905.06	-311	200	0
598	9	-50.7587	65.6118	-775.406	-27514.8	42467.2	-5828.27	354.768	645.484	0	-106.405	-41.1662	-435.26	2664.54	24893	878.632	357.191	193.878	0	0.857046	0.969235	103.006	522.578	-1124.07	1149.26	-914	200	0	-0.195075	1.66154	52.7365	692.705	-3312.36	1902.52	-311	200	0
599	0	-43.7409	66.8518	-784.892	-27570.7	44087.5	-5910.13	356.17	645.127	0	-99.2501	-39.3686	-439.759	2334.89	26354.8	1035.87	359.93	194.691	0	0.923778	1.04729	104.795	511.482	-1134.33	1183.85	-914	200	0	-0.182023	1.71531	52.903	678.032	-3303.04	1899.82	-311	200	0	-90.5593	44.079	-1120.16	-582901	581934	37113.6	515.551	522.146	0
599	1	-37.2678	68.5484	-793.835	-27647.2	45606.3	-5899.73	357.451	644.827	0	-92.2422	-37.9805	-444.693	2029.27	27862.1	1164.16	362.655	195.437	0	1.03074	1.08019	106.475	489.87	-1163.3	1217.18	-914	200	0	-0.141766	1.76209	53.1396	661.685	-3297.92	1897.1	-311	200	0
599	2	-31.3393	70.6928	-802.285	-27743.9	47012.8	-5802.41	358.599	644.581	0	-85.4387	-36.9786	-449.999	1751.57	29391.1	1266.48	365.314	196.108	0	1.17487	1.09342	107.89	468.279	-1208.84	1237.79	-914	200	0	-0.0840176	1.79292	53.4401	647.501	-3297.9	1893.78	-311	200	0
599	3	-25.9565	73.2545	-810.213	-27860.6	48294.7	-5625.79	359.607	644.387	0	-78.8899	-36.3383	-455.583	1504.05	30919.7	1343.22	367.869	196.699	0	1.37081	1.1102	109.049	447.465	-1255.3	1239.04	-914	200	0	-0.0187308	1.80207	53.7811	638.969	-3301.74	1889.6	-311	200	0
599	4	-21.1279	76.1787	-817.513	-27995.6	49440.8	-5378.54	360.477	644.245	0	-72.641	-36.0395	-461.327	1286.62	32428.7	1392.35	370.294	197.211	0	1.62556	1.14042	110.008	423.081	-1281.9	1221.08	-914	200	0	0.0471017	1.78487	54.1339	636.94	-3307.06	1885.41	-311	200	0
599	5	-16.8655	79.3923	-824.027	-28145.3	50441.2	-5069.4	361.213	644.156	0	-66.7326	-36.0703	-467.113	1097.16	33902.3	1411.24	372.578	197.651	0	1.92015	1.1843	110.796	392.854	-1272.71	1190.76	-914	200	0	0.1082	1.73887	54.4702	638.311	-3312.63	1882.66	-311	200	0
599	6	-13.181	82.8142	-829.588	-28305.4	51288.9	-4706.72	361.825	644.12	0	-61.1998	-36.4237	-472.837	933.291	35329.2	1397.68	374.718	198.026	0	2.2214	1.23896	111.411	360.795	-1221.45	1159.18	-914	200	0	0.160331	1.66686	54.76	637.262	-3318.94	1882.43	-311	200	0
599	7	-10.0804	86.3668	-834.053	-28471.3	51980.5	-4298.25	362.323	644.136	0	-56.067	-37.092	-478.424	794.443	36702.2	1350.38	376.715	198.339	0	2.50349	1.29725	111.823	336.731	-1130.53	1135.88	-914	200	0	0.201802	1.57518	54.9738	628.372	-3326.38	1884.86	-311	200	0
599	8	-7.55595	89.9846	-837.344	-28638.8	52518.5	-3851.58	362.72	644.202	0	-51.3418	-38.0628	-483.833	682.114	38017	1269.67	378.575	198.59	0	2.7449	1.34445	111.96	328.696	-1009.91	1123.48	-914	200	0	0.231986	1.47246	55.089	610.043	-3334	1889.5	-311	200	0
599	9	-5.57699	93.6172	-839.475	-28804.2	52911.7	-3374.65	363.03	644.312	0	-47.0117	-39.3169	-489.07	598.135	39272.4	1157.25	380.3	198.777	0	2.91979	1.35851	111.71	334.265	-877.92	1117.41	-914	200	0	0.24902	1.37019	55.0885	585.958	-3339.24	1895.72	-311	200	0
600	0	-4.08544	97.2304	-840.564	-28964.2	53173.8	-2876.24	363.26	644.458	0	-43.0454	-40.8267	-494.181	542.371	40471	1015.47	381.895	198.902	0	3.00941	1.31594	110.973	342.979	-758.615	1110.51	-914	200	0	0.251732	1.28036	54.9632	562.966	-3338.07	1902.83	-311	200	0	-28.3166	63.3435	-1193.76	-607249	617365	24855.3	515.951	511.127	0
600	1	-2.99783	100.798	-840.811	-29115.2	53323.5	-2365.92	363.419	644.628	0	-39.4011	-42.5587	-499.228	512.135	41619.2	846.663	383.367	198.974	0	3.01046	1.20095	109.752	349.906	-671.494	1098.1	-914	200	0	0.242263	1.21352	54.7267	547.172	-3326.8	1910.31	-311	200	0
600	2	-2.2141	104.288	-840.442	-29253.3	53386.3	-1853.88	363.522	644.807	0	-36.0411	-44.4818	-504.261	504.091	42725.1	652.606	384.728	199	0	2.93035	1.01566	108.199	365.783	-622.171	1080.86	-914	200	0	0.225928	1.17884	54.4244	542.017	-3305.46	1917.18	-311	200	0
600	3	-1.62571	107.651	-839.67	-29374.9	53394.5	-1350.84	363.59	644.984	0	-32.9381	-46.5707	-509.312	516.117	43796.4	434.492	385.991	198.987	0	2.78424	0.785866	106.543	411.788	-603.665	1064.38	-914	200	0	0.209842	1.18299	54.1158	549.036	-3279.23	1921.38	-311	200	0
600	4	-1.11924	110.824	-838.687	-29476.2	53383.1	-868.027	363.651	645.146	0	-30.0711	-48.8029	-514.391	546.895	44838.7	193.761	387.169	198.937	0	2.59064	0.553628	104.969	502.386	-601.449	1054.93	-914	200	0	0.200262	1.22921	53.8487	568.088	-3255.49	1920.82	-311	200	0
600	5	-0.580712	113.735	-837.668	-29553.1	53383.9	-417.121	363.729	645.28	0	-27.4204	-51.1558	-519.491	594.579	45855.5	-67.2867	388.27	198.855	0	2.36866	0.358873	103.567	635.148	-599.355	1054.02	-914	200	0	0.198829	1.31492	53.6505	595.853	-3239.42	1915.31	-311	200	0
600	6	0.0977264	116.31	-836.776	-29601.4	53425.4	-10.1287	363.847	645.376	0	-24.968	-53.6066	-524.584	656.44	46848.1	-345.484	389.305	198.749	0	2.14421	0.223837	102.412	796.357	-590.643	1057.39	-914	200	0	0.202307	1.42691	53.5307	625.676	-3232.66	1906.81	-311	200	0
600	7	1.01367	118.478	-836.151	-29618.1	53533.2	341.27	364.023	645.422	0	-22.6928	-56.1338	-529.625	729.864	47816.7	-636.903	390.284	198.622	0	1.946	0.154591	101.652	968.773	-584.343	1060.4	-914	200	0	0.207433	1.54406	53.4839	650.323	-3235.3	1898.03	-311	200	0
600	8	2.25221	120.176	-835.905	-29601.2	53729.8	626.968	364.277	645.412	0	-20.5672	-58.7156	-534.562	813.457	48759.5	-937.212	391.214	198.478	0	1.79122	0.153323	101.465	1133.71	-597.376	1063.73	-914	200	0	0.215424	1.64874	53.4927	664.919	-3247.13	1891.05	-311	200	0
600	9	3.88213	121.362	-836.125	-29549.3	54031.2	839.758	364.621	645.341	0	-18.557	-61.3255	-539.355	906.573	49672.4	-1242.37	392.096	198.319	0	1.68896	0.221352	101.898	1271.74	-639.148	1071.96	-914	200	0	0.231287	1.73266	53.5351	667.957	-3266.82	1886.94	-311	200	0
601	0	5.95143	122.021	-836.886	-29461.7	54443.9	976.22	365.055	645.204	0	-16.625	-63.931	-543.97	1008.08	50549.4	-1548.95	392.927	198.147	0	1.64824	0.353396	102.823	1363.31	-701.12	1087.27	-914	200	0	0.25828	1.79357	53.5862	661.155	-3291.27	1886.16	-311	200	0	15.0606	45.5844	-1249.63	-621443	642576	983.091	514.701	498.969	0
601	1	8.48219	122.167	-838.253	-29338.9	54965.5	1036.87	365.572	645	0	-14.7371	-66.4968	-548.375	1116.1	51385	-1853.83	393.704	197.965	0	1.67175	0.53102	104.079	1389.84	-761.331	1105.27	-914	200	0	0.293585	1.83132	53.6268	648.389	-3316.87	1888.39	-311	200	0
601	2	11.4635	121.824	-840.25	-29184	55589.1	1025.61	366.158	644.733	0	-12.8702	-68.9934	-552.525	1228.26	52175.3	-2153.88	394.431	197.777	0	1.75356	0.717019	105.531	1338.54	-800.035	1116.41	-914	200	0	0.329665	1.84698	53.6602	633.77	-3340.47	1892.16	-311	200	0
601	3	14.8479	121.025	-842.843	-29001.2	56306	949.222	366.805	644.409	0	-11.0178	-71.4	-556.372	1341.63	52919.4	-2446.08	395.115	197.589	0	1.87984	0.862824	107.004	1209.72	-808.903	1111.29	-914	200	0	0.357517	1.84233	53.7071	620.498	-3359.23	1895.31	-311	200	0
601	4	18.5565	119.814	-845.94	-28795.1	57103.9	817.005	367.504	644.039	0	-9.18722	-73.7026	-559.88	1452.56	53620	-2728.3	395.77	197.406	0	2.02243	0.937322	108.255	1018.84	-788.267	1085.53	-914	200	0	0.369559	1.81958	53.7757	610.666	-3371.11	1895.91	-311	200	0
601	5	22.4892	118.244	-849.404	-28569.7	57966.1	639.843	368.243	643.635	0	-7.3939	-75.8946	-563.032	1557.47	54281.3	-2999.76	396.409	197.234	0	2.14064	0.950238	109.039	791.459	-742.724	1042.1	-914	200	0	0.363389	1.78211	53.8461	605.216	-3375.19	1892.8	-311	200	0
601	6	26.5327	116.377	-853.064	-28329.1	58871.9	429.211	369.012	643.209	0	-5.65617	-77.9758	-565.815	1653.84	54907.4	-3260.68	397.041	197.077	0	2.19932	0.938867	109.219	558.621	-679.957	989.958	-914	200	0	0.342679	1.73455	53.8885	604.547	-3371.04	1885.88	-311	200	0
601	7	30.571	114.282	-856.728	-28077.1	59797.7	196.609	369.798	642.773	0	-3.99108	-79.9481	-568.214	1740.21	55501.1	-3511.51	397.676	196.937	0	2.18805	0.938413	108.859	351.09	-609.484	939.831	-914	200	0	0.313552	1.68231	53.8873	609.297	-3359	1876.42	-311	200	0
601	8	34.4981	112.035	-860.21	-27817.2	60719	-46.7413	370.586	642.338	0	-2.41075	-81.8123	-570.234	1815.74	56064.2	-3752.42	398.318	196.816	0	2.1269	0.967934	108.17	191.679	-541.889	900.759	-914	200	0	0.281036	1.6304	53.8401	620.053	-3341.22	1866.68	-311	200	0
601	9	38.228	109.719	-863.358	-27551.8	61611.1	-289.982	371.362	641.912	0	-0.917076	-83.565	-571.917	1880.55	56597.4	-3982.9	398.961	196.712	0	2.05887	1.03206	107.364	92.9147	-489.666	878.099	-914	200	0	0.247074	1.58039	53.7477	636.377	-3321.19	1858.61	-311	200	0
602	0	41.698	107.422	-866.087	-27283.5	62450.4	-522.884	372.106	641.502	0	0.503724	-85.1952	-573.353	1936.1	57099.9	-4201.33	399.589	196.623	0	2.03179	1.12788	106.595	56.2678	-464.93	870.58	-914	200	0	0.210057	1.52934	53.6184	656.157	-3301.84	1852.77	-311	200	0	60.341	13.4479	-1289.43	-637321	665508	-34186.4	518.274	494.671	0
602	1	44.8616	105.241	-868.379	-27016.3	63214.5	-736.628	372.796	641.111	0	1.88021	-86.6856	-574.65	1984.58	57571.6	-4405.12	400.185	196.546	0	2.07323	1.24386	105.996	71.5112	-473.097	870.674	-914	200	0	0.168374	1.47451	53.4699	675.949	-3284.01	1849.12	-311	200	0
602	2	47.6765	103.256	-870.236	-26755.4	63884.9	-924.385	373.411	640.745	0	3.24644	-88.0186	-575.896	2027.76	58013.2	-4591.44	400.736	196.479	0	2.17748	1.35329	105.687	124.313	-507.984	871.217	-914	200	0	0.124607	1.41806	53.3158	692.483	-3266.71	1848.23	-311	200	0
602	3	50.0967	101.532	-871.638	-26506.1	64448.8	-1081.02	373.94	640.41	0	4.63206	-89.1787	-577.131	2065.94	58427.1	-4757.89	401.237	196.42	0	2.31818	1.42115	105.723	204.772	-553.493	871.331	-914	200	0	0.0845555	1.36575	53.1529	703.582	-3248.77	1851.01	-311	200	0
602	4	52.0706	100.106	-872.539	-26273.2	64899.3	-1202.39	374.38	640.111	0	6.05849	-90.1533	-578.344	2097.52	58818.4	-4902.64	401.701	196.373	0	2.4711	1.42362	106.04	304.359	-592.126	876.486	-914	200	0	0.0538581	1.32406	52.9778	707.722	-3230.16	1857.47	-311	200	0
602	5	53.5453	98.9966	-872.881	-26060.2	65234.3	-1284.91	374.734	639.855	0	7.5382	-90.9363	-579.493	2119.73	59195.8	-5024.05	402.151	196.342	0	2.62205	1.36373	106.486	408.528	-613.723	893.55	-914	200	0	0.0364303	1.29884	52.8109	704.403	-3211.51	1866.38	-311	200	0
602	6	54.4718	98.2027	-872.614	-25869.6	65455.2	-1325.73	375.011	639.646	0	9.07466	-91.533	-580.531	2129.88	59569	-5120.02	402.611	196.331	0	2.75691	1.27142	106.879	499.039	-617.686	924.618	-914	200	0	0.0325169	1.29243	52.6974	695.539	-3193.87	1876.05	-311	200	0
602	7	54.8115	97.7073	-871.696	-25702.7	65565.3	-1323.2	375.216	639.486	0	10.6637	-91.9587	-581.424	2125.59	59945.4	-5188.14	403.101	196.344	0	2.85753	1.18499	107.084	565.163	-605.92	964.819	-914	200	0	0.0367437	1.30199	52.6779	685.316	-3178.97	1885.49	-311	200	0
602	8	54.5418	97.4846	-870.11	-25560.2	65568	-1276.83	375.356	639.376	0	12.2942	-92.2315	-582.166	2104.94	60330.3	-5227.14	403.631	196.384	0	2.91329	1.12511	107.081	608.196	-576.354	1004.49	-914	200	0	0.0412242	1.32295	52.7589	678.246	-3168.7	1894.85	-311	200	0
602	9	53.6646	97.5085	-867.878	-25441.3	65466.6	-1186.84	375.433	639.314	0	13.9525	-92.3635	-582.791	2067.21	60726.8	-5237.86	404.2	196.453	0	2.92323	1.08105	106.924	633.77	-530.359	1033.16	-914	200	0	0.0406614	1.35162	52.9131	677.504	-3165.46	1904.57	-311	200	0
603	0	52.2114	97.764	-865.085	-25344.3	65265	-1054.15	375.443	639.297	0	15.6312	-92.3588	-583.375	2013.33	61136.4	-5222.67	404.798	196.549	0	2.88864	1.02177	106.585	647.76	-481.269	1044.4	-914	200	0	0.0328826	1.38344	53.1003	684.071	-3171.38	1914.33	-311	200	0	65.9242	14.0208	-1276.41	-624784	664104	-29568.3	522.67	489.917	0
603	1	50.2442	98.2467	-861.858	-25266.8	64968.4	-880.971	375.382	639.317	0	17.3316	-92.2182	-584.013	1946.04	61559.3	-5184.78	405.408	196.668	0	2.81884	0.920728	105.961	660.104	-446.819	1037.86	-914	200	0	0.0176741	1.41201	53.2795	696.331	-3185.25	1923.18	-311	200	0
603	2	47.844	98.9492	-858.326	-25206.3	64585.8	-671.002	375.246	639.367	0	19.0576	-91.9446	-584.787	1869.57	61994.1	-5128.13	406.012	196.803	0	2.73321	0.769134	105.037	682.959	-435.881	1017.52	-914	200	0	-0.00133731	1.43228	53.4145	710.866	-3202.04	1930.32	-311	200	0
603	3	45.096	99.8508	-854.576	-25161.5	64129	-429.221	375.042	639.443	0	20.8082	-91.5441	-585.745	1787.85	62438.2	-5056.98	406.596	196.948	0	2.64156	0.573381	103.967	724.025	-442.373	991.021	-914	200	0	-0.0151411	1.44424	53.483	723.95	-3216.42	1935.34	-311	200	0
603	4	42.0818	100.917	-850.65	-25131.9	63611.9	-161.67	374.78	639.544	0	22.5752	-91.0268	-586.898	1702.83	62891.3	-4974.69	407.159	197.099	0	2.53663	0.355383	102.959	784.915	-448.423	970.671	-914	200	0	-0.0131533	1.45164	53.4956	732.68	-3226.02	1938.01	-311	200	0
603	5	38.8793	102.103	-846.551	-25116.9	63048.1	124.593	374.476	639.67	0	24.3451	-90.4106	-588.224	1613.99	63357.5	-4882.53	407.71	197.256	0	2.4206	0.153561	102.142	860.907	-437.749	970.312	-914	200	0	0.0100509	1.45787	53.4949	735.86	-3232.71	1938.35	-311	200	0
603	6	35.5646	103.359	-842.249	-25114.6	62451.5	421.931	374.149	639.819	0	26.1023	-89.7234	-589.688	1519.24	63842.2	-4780.25	408.264	197.424	0	2.32205	0.00623539	101.564	936.438	-407.103	998.034	-914	200	0	0.0515878	1.46558	53.5266	734.129	-3241.09	1937.26	-311	200	0
603	7	32.2136	104.638	-837.719	-25121.6	61836.5	723.139	373.815	639.988	0	27.8311	-88.9932	-591.254	1416.6	64348.6	-4667.99	408.834	197.604	0	2.26782	-0.0676607	101.241	985.183	-363.87	1051.35	-914	200	0	0.101997	1.47789	53.6118	729.317	-3255.26	1936.43	-311	200	0
603	8	28.9036	105.898	-832.987	-25133.4	61217.4	1022.4	373.492	640.173	0	29.519	-88.2369	-592.898	1305.38	64875.1	-4546.93	409.42	197.798	0	2.24682	-0.067612	101.171	983.101	-319.758	1119.12	-914	200	0	0.148252	1.49553	53.7485	723.243	-3276.91	1937.32	-311	200	0
603	9	25.7147	107.118	-828.149	-25146.1	60608.3	1315.59	373.185	640.364	0	31.1596	-87.4566	-594.616	1186.12	65414.7	-4418.86	410.012	198.005	0	2.21744	-0.00146895	101.312	924.471	-285.21	1187.56	-914	200	0	0.177457	1.51495	53.9243	716.08	-3305.41	1940.19	-311	200	0
604	0	22.7273	108.289	-823.362	-25157.2	60021.9	1599.94	372.899	640.554	0	32.7525	-86.646	-596.416	1060.18	65957.4	-4285.95	410.59	198.222	0	2.15308	0.119264	101.582	823.816	-262.303	1245.33	-914	200	0	0.182797	1.5321	54.1264	706.447	-3337.51	1943.7	-311	200	0	55.4384	31.4204	-1255.44	-603962	654404	-6963.42	523.293	482.21	0
604	1	20.0153	109.415	-818.8	-25164.6	59469.6	1873.74	372.63	640.734	0	34.2987	-85.7987	-598.308	930.151	66492.6	-4150.61	411.134	198.445	0	2.06775	0.277145	101.899	703.583	-247.135	1285.12	-914	200	0	0.167726	1.54619	54.3468	693.522	-3367.75	1945.26	-311	200	0
604	2	17.6351	110.498	-814.604	-25167	58961.2	2136.05	372.38	640.895	0	35.7935	-84.918	-600.283	800.189	67009.3	-4015.15	411.629	198.667	0	1.98946	0.444884	102.244	584.505	-240.547	1303	-914	200	0	0.142005	1.55892	54.5722	677.951	-3390.56	1942.27	-311	200	0
604	3	15.6183	111.531	-810.842	-25163.8	58505.7	2386.18	372.154	641.034	0	37.2211	-84.0224	-602.309	675.551	67496.9	-3881.65	412.064	198.878	0	1.9275	0.59036	102.655	483.083	-251.832	1297.56	-914	200	0	0.113481	1.57139	54.7675	661.382	-3402.17	1933.86	-311	200	0
604	4	13.9741	112.5	-807.514	-25155.5	58110.1	2623.06	371.962	641.152	0	38.5541	-83.1424	-604.341	561.119	67945.4	-3752.14	412.429	199.072	0	1.87871	0.68615	103.147	407.914	-292.45	1270.34	-914	200	0	0.0850363	1.58207	54.8873	646.974	-3401.59	1921.2	-311	200	0
604	5	12.6961	113.387	-804.582	-25143.6	57779.3	2845.66	371.813	641.25	0	39.7554	-82.312	-606.329	459.795	68347	-3628.7	412.723	199.242	0	1.84587	0.712548	103.672	359.777	-367.243	1226.94	-914	200	0	0.0559338	1.58751	54.9071	639.295	-3390.38	1906.54	-311	200	0
604	6	11.7648	114.17	-801.98	-25129.9	57515.6	3053.48	371.717	641.335	0	40.785	-81.5629	-608.207	372.015	68698.1	-3513.26	412.952	199.388	0	1.8376	0.656079	104.148	338.766	-471.071	1175.32	-914	200	0	0.0238937	1.58406	54.8357	641.249	-3371.13	1892.31	-311	200	0
604	7	11.1518	114.832	-799.634	-25116.1	57318.4	3246.41	371.681	641.41	0	41.6089	-80.9208	-609.903	296.614	68999.1	-3407.37	413.131	199.514	0	1.86266	0.512751	104.513	345.683	-590.616	1121.59	-914	200	0	-0.0108388	1.56864	54.7056	651.575	-3346.3	1880.64	-311	200	0
604	8	10.8279	115.357	-797.486	-25102.5	57184	3424.34	371.705	641.477	0	42.2047	-80.4051	-611.371	231.973	69253.6	-3312.43	413.276	199.621	0	1.92889	0.299855	104.794	374.883	-706.581	1068.38	-914	200	0	-0.0430498	1.5402	54.5618	666.247	-3318.53	1873.15	-311	200	0
604	9	10.7716	115.747	-795.527	-25087.5	57107.6	3587.28	371.786	641.536	0	42.5641	-80.0288	-612.614	176.791	69468.4	-3229.8	413.397	199.711	0	2.03278	0.0605737	105.088	412.891	-798.129	1018.54	-914	200	0	-0.0663211	1.50262	54.4505	680.767	-3290.55	1870.5	-311	200	0
605	0	10.9742	116.019	-793.807	-25069.7	57085.2	3735.89	371.913	641.582	0	42.6942	-79.7983	-613.689	130.338	69651	-3160.65	413.496	199.788	0	2.14322	-0.153133	105.482	446.504	-851.611	978.146	-914	200	0	-0.0789792	1.46531	54.3976	691.285	-3264.22	1872.23	-311	200	0	58.4428	36.8981	-1246.34	-596081	661388	-4269.25	532.835	479.619	0
605	1	11.435	116.199	-792.416	-25048.9	57114.7	3871.76	372.077	641.611	0	42.6137	-79.7136	-614.673	92.47	69809	-3106.36	413.571	199.85	0	2.21338	-0.305457	105.992	469.543	-869.672	952.517	-914	200	0	-0.0846265	1.43934	54.3978	696.095	-3240.37	1876.99	-311	200	0
605	2	12.1517	116.31	-791.432	-25025.6	57194.7	3997.22	372.267	641.621	0	42.3454	-79.7732	-615.619	63.4546	69949.3	-3068.5	413.624	199.897	0	2.21851	-0.386664	106.586	483.552	-869.07	941.068	-914	200	0	-0.086284	1.43307	54.4257	696.729	-3219.76	1883.14	-311	200	0
605	3	13.1159	116.368	-790.891	-25000.5	57323.8	4114.84	372.48	641.611	0	41.9113	-79.9758	-616.537	43.3679	70078	-3048.47	413.664	199.93	0	2.17201	-0.399131	107.218	494.584	-863.348	939.008	-914	200	0	-0.0823278	1.45006	54.4475	696.497	-3203.5	1889.19	-311	200	0
605	4	14.3122	116.388	-790.793	-24975.1	57500.1	4227.15	372.712	641.582	0	41.3344	-80.3195	-617.422	31.9039	70199.1	-3046.92	413.697	199.948	0	2.11112	-0.340241	107.865	507.266	-851.508	941.824	-914	200	0	-0.0701132	1.48855	54.4292	697.537	-3192.48	1894.26	-311	200	0
605	5	15.7164	116.374	-791.095	-24951.2	57721.9	4336.47	372.965	641.54	0	40.6402	-80.7999	-618.266	29.0649	70314.3	-3063.17	413.728	199.953	0	2.07803	-0.21012	108.577	520.001	-825.007	945.936	-914	200	0	-0.0519062	1.5433	54.3518	699.655	-3186.86	1898.96	-311	200	0
605	6	17.2956	116.325	-791.71	-24930.9	57986.4	4444.56	373.242	641.49	0	39.856	-81.4129	-619.056	35.3758	70422.3	-3094.99	413.758	199.943	0	2.09895	-0.025046	109.461	528.371	-776.635	947.482	-914	200	0	-0.0355564	1.60847	54.2219	701.667	-3186.55	1905.19	-311	200	0
605	7	19.0131	116.232	-792.538	-24915.3	58288.5	4552.11	373.547	641.438	0	39.0081	-82.1554	-619.781	51.3498	70519.8	-3139.23	413.782	199.917	0	2.16736	0.188877	110.564	533.17	-701.76	943.416	-914	200	0	-0.0304311	1.67723	54.0635	702.82	-3191.42	1914.42	-311	200	0
605	8	20.8364	116.092	-793.49	-24904.1	58620.3	4658.77	373.876	641.386	0	38.1216	-83.0174	-620.447	77.3678	70602.2	-3192.82	413.793	199.875	0	2.2505	0.40124	111.74	541.823	-599.758	932.656	-914	200	0	-0.0416886	1.73999	53.9007	703.216	-3200.96	1926.21	-311	200	0
605	9	22.7417	115.909	-794.506	-24894.7	58970.2	4763.17	374.222	641.334	0	37.2256	-83.9753	-621.082	113.719	70667.1	-3252.93	413.781	199.817	0	2.31304	0.574565	112.703	561.947	-480.882	915.034	-914	200	0	-0.0652236	1.78673	53.7525	702.957	-3214.48	1938.33	-311	200	0
606	0	24.7146	115.699	-795.555	-24884.6	59325.3	4863.62	374.571	641.28	0	36.3563	-84.9942	-621.75	160.162	70715.5	-3316.98	413.736	199.742	0	2.33278	0.673802	113.186	592.594	-371.162	891.061	-914	200	0	-0.0895586	1.81101	53.6389	700.453	-3231.02	1948.47	-311	200	0	69.865	27.176	-1263.52	-602625	669668	-16424	532.576	477.907	0
606	1	26.7454	115.486	-796.642	-24872.5	59674.2	4959.16	374.907	641.222	0	35.5511	-86.0363	-622.534	215.358	70752	-3383.16	413.652	199.654	0	2.3013	0.682319	113.048	622.39	-301.555	863.71	-914	200	0	-0.104192	1.81018	53.5731	692.609	-3248.23	1955.27	-311	200	0
606	2	28.8233	115.291	-797.777	-24858.9	60009.1	5049.97	375.22	641.16	0	34.8387	-87.0708	-623.509	276.512	70784.3	-3450.87	413.526	199.557	0	2.22539	0.606492	112.298	639.324	-289.376	838.393	-914	200	0	-0.104659	1.78548	53.5485	677.441	-3262.61	1957.89	-311	200	0
606	3	30.9313	115.127	-798.935	-24845.2	60325.1	5136.91	375.507	641.098	0	34.2337	-88.0822	-624.709	339.634	70821.3	-3520.15	413.367	199.456	0	2.13207	0.468437	111.082	638.706	-334.913	819.562	-914	200	0	-0.0921824	1.74384	53.5499	656.306	-3271.39	1955.77	-311	200	0
606	4	33.0453	114.996	-800.058	-24833.1	60619.1	5221.35	375.768	641.039	0	33.736	-89.0703	-626.121	400.682	70872.7	-3591.14	413.193	199.36	0	2.06131	0.296302	109.62	621.183	-425.908	808.421	-914	200	0	-0.0709843	1.69639	53.5711	633.729	-3273.93	1949.06	-311	200	0
606	5	35.1313	114.886	-801.055	-24823.4	60890.6	5305.1	376.013	640.988	0	33.3346	-90.0454	-627.678	456.817	70947.8	-3664.19	413.032	199.272	0	2.05063	0.123127	108.121	591.421	-533.645	803.952	-914	200	0	-0.0450958	1.65387	53.6099	615.086	-3271.04	1938.83	-311	200	0
606	6	37.1449	114.773	-801.827	-24817.1	61141.4	5390.13	376.253	640.951	0	33.014	-91.024	-629.282	507.117	71053.4	-3740.37	412.912	199.194	0	2.12416	-0.0119688	106.797	561.401	-617.927	804.158	-914	200	0	-0.0177945	1.6226	53.6488	603.826	-3264.01	1926.74	-311	200	0
606	7	39.0399	114.635	-802.292	-24815.3	61373.1	5478.27	376.497	640.931	0	32.7617	-92.0255	-630.833	552.791	71191.1	-3821.04	412.852	199.124	0	2.27982	-0.076211	105.872	550.079	-649.347	806.744	-914	200	0	0.00745429	1.60249	53.6513	600.222	-3255.05	1914.31	-311	200	0
606	8	40.7819	114.461	-802.414	-24819.1	61584.9	5570.85	376.75	640.931	0	32.5724	-93.0651	-632.274	596.344	71356.6	-3906.93	412.857	199.057	0	2.47817	-0.0567562	105.5	575.246	-622.823	810.181	-914	200	0	0.0282659	1.58902	53.5817	602.153	-3247.52	1902.44	-311	200	0
606	9	42.3579	114.259	-802.224	-24828.9	61773.3	5668.13	377.003	640.95	0	32.4504	-94.1457	-633.606	640.28	71541.7	-3997.23	412.912	198.989	0	2.65101	0.0446091	105.715	643.026	-550.395	814.296	-914	200	0	0.0450057	1.57674	53.4322	606.703	-3244.34	1891.59	-311	200	0
607	0	43.7783	114.06	-801.818	-24843.8	61934.4	5769.14	377.242	640.984	0	32.4104	-95.2539	-634.891	686.845	71736.7	-4089.71	412.991	198.918	0	2.73033	0.220769	106.443	743.675	-446.819	820.242	-914	200	0	0.0593176	1.56248	53.2354	611.79	-3245.98	1882.64	-311	200	0	84.1879	16.7997	-1279.26	-605590	676248	-28970.5	531.708	473.932	0
607	1	45.0672	113.901	-801.319	-24861.9	62064.7	5872.33	377.453	641.026	0	32.47	-96.3634	-636.213	737.915	71934.1	-4181.95	413.066	198.84	0	2.67717	0.453369	107.497	855.9	-321.17	830.391	-914	200	0	0.0726164	1.54875	53.0454	617.813	-3250.22	1877.31	-311	200	0
607	2	46.2484	113.82	-800.82	-24881.8	62162.4	5976.31	377.623	641.07	0	32.6393	-97.4472	-637.626	794.242	72129.5	-4272.59	413.122	198.754	0	2.49646	0.7083	108.619	955.138	-180.5	847.279	-914	200	0	0.0874868	1.54235	52.9046	628.034	-3253.93	1877.45	-311	200	0
607	3	47.335	113.835	-800.366	-24902.2	62228.2	6080.07	377.75	641.114	0	32.9182	-98.4872	-639.139	854.984	72321.4	-4361.42	413.154	198.662	0	2.236	0.947849	109.599	1020.38	-37.1523	871.398	-914	200	0	0.106784	1.54796	52.8286	645.623	-3255.65	1883.6	-311	200	0
607	4	48.3251	113.939	-799.964	-24922.5	62265.9	6183.02	377.836	641.155	0	33.2997	-99.4765	-640.739	918.247	72509.9	-4448.3	413.166	198.567	0	1.96427	1.14247	110.341	1037.69	95.1352	900.364	-914	200	0	0.128767	1.56587	52.817	669.293	-3256.04	1894.55	-311	200	0
607	5	49.2033	114.11	-799.584	-24942.3	62282.4	6285.09	377.893	641.194	0	33.7741	-100.419	-642.408	981.899	72697.5	-4532.65	413.164	198.472	0	1.73076	1.27604	110.854	1004.51	209.692	930.281	-914	200	0	0.14637	1.59435	52.8573	693.332	-3256.52	1907.98	-311	200	0
607	6	49.947	114.315	-799.17	-24961.3	62285.1	6386.44	377.937	641.234	0	34.3292	-101.328	-644.127	1043.43	72890.5	-4613.93	413.162	198.38	0	1.54179	1.35146	111.185	931.179	304.507	957.813	-914	200	0	0.15482	1.6303	52.9212	711.563	-3258.03	1921.36	-311	200	0
607	7	50.5371	114.521	-798.649	-24979.1	62279.1	6487.02	377.981	641.277	0	34.9515	-102.225	-645.877	1099.85	73097.7	-4691.83	413.176	198.297	0	1.3777	1.38544	111.361	834.638	374.731	981.514	-914	200	0	0.157729	1.66818	52.9764	719.753	-3261.47	1933.05	-311	200	0
607	8	50.9669	114.707	-797.971	-24994.9	62267.5	6586.28	378.032	641.323	0	35.6304	-103.129	-647.644	1148.59	73327.6	-4766	413.222	198.227	0	1.23372	1.39336	111.404	733.67	412.186	1001	-914	200	0	0.162341	1.69938	53.0036	716.634	-3269.02	1942.31	-311	200	0
607	9	51.2479	114.863	-797.131	-25008.1	62251.5	6683.07	378.094	641.373	0	36.3649	-104.043	-649.435	1188.12	73586.1	-4836.48	413.308	198.171	0	1.13785	1.37691	111.393	649.001	408.683	1015.39	-914	200	0	0.172108	1.71493	53.0066	704.844	-3283.45	1948.53	-311	200	0
608	0	51.4105	114.993	-796.181	-25017.8	62231.9	6775.92	378.163	641.422	0	37.1647	-104.955	-651.291	1218.12	73875.3	-4904.25	413.429	198.13	0	1.12632	1.32132	111.458	598.94	358.124	1023.54	-914	200	0	0.185874	1.71047	53.0165	689.598	-3305.61	1951.18	-311	200	0	95.8959	9.48482	-1292.39	-605572	682615	-34792.7	531.664	468.829	0
608	1	51.496	115.106	-795.206	-25022.6	62210.4	6863.41	378.232	641.467	0	38.0451	-105.84	-653.266	1239.27	74193.4	-4970.69	413.573	198.103	0	1.21289	1.21415	111.686	589.849	261.2	1025.49	-914	200	0	0.200054	1.68831	53.0777	675.551	-3333.4	1950.31	-311	200	0
608	2	51.5431	115.209	-794.285	-25021.1	62189.6	6944.35	378.296	641.501	0	39.0176	-106.67	-655.402	1252.61	74536.7	-5036.72	413.727	198.089	0	1.38566	1.06338	112.043	613.773	129.306	1023.07	-914	200	0	0.210683	1.65436	53.2185	665.021	-3362.75	1946.58	-311	200	0
608	3	51.5807	115.3	-793.461	-25012.7	62172.8	7017.76	378.357	641.524	0	40.0849	-107.429	-657.705	1259.16	74902.3	-5102.62	413.884	198.086	0	1.61744	0.891054	112.401	659.075	-21.2793	1017.87	-914	200	0	0.21525	1.6131	53.4386	658.456	-3388.94	1940.84	-311	200	0
608	4	51.6292	115.37	-792.753	-24998.7	62164.5	7082.91	378.416	641.534	0	41.2401	-108.109	-660.156	1260.3	75289.5	-5167.72	414.048	198.091	0	1.87192	0.725563	112.627	720.835	-177.996	1009.26	-914	200	0	0.212342	1.56578	53.7119	655.105	-3408.28	1934.12	-311	200	0
608	5	51.7023	115.406	-792.171	-24981.8	62169.9	7139.5	378.48	641.536	0	42.4684	-108.716	-662.71	1257.43	75699.3	-5230.04	414.227	198.103	0	2.11565	0.596835	112.636	798.663	-329.851	996.493	-914	200	0	0.201173	1.51455	53.9931	653.492	-3419.49	1927.71	-311	200	0
608	6	51.8054	115.393	-791.717	-24965.8	62194.5	7187.54	378.557	641.534	0	43.7505	-109.259	-665.302	1250.76	76131.6	-5287.26	414.432	198.12	0	2.33063	0.525874	112.415	888.712	-458.404	982.775	-914	200	0	0.183322	1.4664	54.2321	653.106	-3422.74	1923.31	-311	200	0
608	7	51.9383	115.323	-791.389	-24953.5	62243.3	7227.23	378.651	641.531	0	45.0675	-109.751	-667.862	1239.23	76583.8	-5338.06	414.67	198.145	0	2.50556	0.523406	112.041	980.699	-538.062	974.551	-914	200	0	0.163201	1.43029	54.3933	655.362	-3417.77	1922.38	-311	200	0
608	8	52.1004	115.189	-791.196	-24945.9	62321.4	7259.08	378.769	641.529	0	46.4083	-110.199	-670.338	1221.58	77051.6	-5382.59	414.944	198.178	0	2.61787	0.592668	111.651	1058.21	-552.175	976.101	-914	200	0	0.146904	1.41192	54.4639	662.073	-3404.83	1925.12	-311	200	0
608	9	52.2976	114.995	-791.161	-24941.8	62433.2	7283.77	378.913	641.526	0	47.7732	-110.602	-672.72	1197.6	77532.2	-5421.68	415.252	198.22	0	2.63558	0.724078	111.378	1101.58	-511.306	986.934	-914	200	0	0.141163	1.41339	54.4458	673.354	-3386.98	1930.33	-311	200	0
609	0	52.5467	114.757	-791.344	-24938.6	62582.2	7301.68	379.083	641.514	0	49.1723	-110.951	-675.043	1168.13	78023.8	-5455.65	415.584	198.27	0	2.53928	0.891438	111.287	1098.88	-453.522	1003.51	-914	200	0	0.150224	1.43492	54.3411	686.394	-3369.74	1936.82	-311	200	0	113.48	4.52319	-1318.43	-612943	698651	-41218.4	533.966	464.982	0
609	1	52.8713	114.491	-791.833	-24933.1	62770.3	7312.24	379.272	641.488	0	50.6189	-111.229	-677.37	1133.98	78524.4	-5483.86	415.925	198.326	0	2.34299	1.05511	111.344	1056.74	-422.646	1020.56	-914	200	0	0.17228	1.47424	54.1517	695.866	-3358.06	1944.1	-311	200	0
609	2	53.29	114.215	-792.707	-24922.7	62997.5	7314.37	379.471	641.44	0	52.1221	-111.429	-679.76	1095.11	79030.8	-5504.94	416.263	198.389	0	2.08933	1.17073	111.453	996.836	-440.508	1032.45	-914	200	0	0.200693	1.52719	53.8907	696.915	-3353.52	1951.76	-311	200	0
609	3	53.8096	113.934	-793.99	-24905.1	63260.9	7307.15	379.675	641.367	0	53.6838	-111.552	-682.235	1050.97	79540.8	-5517.89	416.589	198.46	0	1.8246	1.20411	111.482	942.222	-498.202	1036.55	-914	200	0	0.230086	1.58987	53.5826	688.248	-3354.68	1959	-311	200	0
609	4	54.4259	113.649	-795.65	-24878.5	63554.9	7290.33	379.878	641.268	0	55.2987	-111.601	-684.776	1000.53	80053.3	-5523.03	416.904	198.539	0	1.58212	1.14647	111.295	905.73	-573.866	1034.29	-914	200	0	0.259155	1.65694	53.2614	672.112	-3358.76	1964.65	-311	200	0
609	5	55.1253	113.348	-797.619	-24842.1	63874.6	7264.29	380.082	641.145	0	56.9551	-111.578	-687.333	942.237	80567.4	-5522.08	417.217	198.629	0	1.38325	1.02396	110.806	884.929	-653.339	1027.56	-914	200	0	0.285979	1.7196	52.9759	652.36	-3361.99	1967.22	-311	200	0
[truncated: 1,480 more rows]
[truncated: 234 more columns]
