# Supplementary material for: Independent effects of mental fatigue and drop height on drop jump performance in American football athletes: an exploration of central-peripheral interaction
Source: PeerJ. 2026 Jan 13;14:e20574. doi: 10.7717/peerj.20574 (PMC12810397; doi:10.7717/peerj.20574)
Supplement: Supplemental Information 1 [file peerj-14-20574-s001.zip › data/1/12/C-DJ-40-01.csv]

Devices
1000
		Force1 - Force			Force1 - Moment			Force1 - CoP			Force2 - Force			Force2 - Moment			Force2 - CoP			Imported AMTI 400600 V1.00 #4 - Force			Imported AMTI 400600 V1.00 #4 - Moment			Imported AMTI 400600 V1.00 #4 - CoP			Imported AMTI 400600 V1.00 #3 - Force			Imported AMTI 400600 V1.00 #3 - Moment			Imported AMTI 400600 V1.00 #3 - CoP			Combined Force			Combined Moment			Combined CoP
Frame	Sub Frame	Fx	Fy	Fz	Mx	My	Mz	Cx	Cy	Cz	Fx	Fy	Fz	Mx	My	Mz	Cx	Cy	Cz	Fx	Fy	Fz	Mx	My	Mz	Cx	Cy	Cz	Fx	Fy	Fz	Mx	My	Mz	Cx	Cy	Cz	Fx	Fy	Fz	Mx	My	Mz	Cx	Cy	Cz
		N	N	N	N.mm	N.mm	N.mm	mm	mm	mm	N	N	N	N.mm	N.mm	N.mm	mm	mm	mm	N	N	N	N.mm	N.mm	N.mm	mm	mm	mm	N	N	N	N.mm	N.mm	N.mm	mm	mm	mm	N	N	N	N.mm	N.mm	N.mm	mm	mm	mm
407	0	0.00620987	-0.00203478	0.00245607	-0.167026	-0.314279	-0.244619	300	610	0	-1.02389e-06	-2.26791e-07	-2.34904e-06	6.70086e-05	-0.000102734	-3.43143e-05	300	200	0	2.50052	0.724362	99.7328	826.08	-1349.87	1177.08	-914	200	0	0.25765	1.72143	54.23	850.571	-3317.7	1907.55	-311	200	0	2.78866	2.45497	153.137	32494.9	102886	1470.87	0	0	0
407	1	0.00109559	-0.000806132	-0.0123117	-0.579725	-0.743759	-0.193606	300	610	0	-1.04584e-06	-2.74284e-07	-1.43512e-06	4.82869e-05	-7.55e-05	-3.16819e-05	300	200	0	2.13215	0.735112	99.0379	754.396	-1181.95	1163.2	-914	200	0	0.257086	1.66776	54.5897	825.22	-3315.21	1909.02	-311	200	0
407	2	-0.00802675	0.00149799	-0.0354439	-1.17731	-1.33651	-0.0647342	300	610	0	-8.67143e-07	-3.0001e-07	4.52039e-07	5.71154e-06	-1.24766e-05	-2.05336e-05	300	200	0	1.78645	0.752956	98.8447	724.434	-1007.95	1148.38	-914	200	0	0.24732	1.62345	54.96	796.895	-3318.66	1908.71	-311	200	0
407	3	-0.0222286	0.00519486	-0.0683275	-1.97254	-2.09033	0.172834	300	610	0	-3.76525e-07	-2.82543e-07	3.64059e-06	-6.95232e-05	9.97259e-05	3.11422e-06	300	200	0	1.49089	0.762077	99.2332	746.099	-849.208	1132.94	-914	200	0	0.238212	1.59127	55.274	769.704	-3330.54	1907.14	-311	200	0
407	4	-0.04232	0.0105475	-0.111352	-2.94663	-2.96796	0.550191	300	610	0	5.54876e-07	-1.93574e-07	8.43144e-06	-0.000185961	0.000274197	4.35986e-05	300	200	0	1.27671	0.74621	100.203	806.763	-716.503	1115.66	-914	200	0	0.233908	1.57139	55.4838	745.574	-3352.18	1904.77	-311	200	0
407	5	-0.068489	0.0176701	-0.163094	-4.02981	-3.87896	1.09243	300	610	0	2.05978e-06	1.30949e-09	1.50157e-05	-0.000349916	0.000520793	0.000104971	300	200	0	1.18265	0.709597	101.662	883.595	-611.207	1098.44	-914	200	0	0.229041	1.56321	55.5799	724.179	-3383.55	1902.46	-311	200	0
407	6	-0.0998018	0.026394	-0.219267	-5.07812	-4.65908	1.809	300	610	0	4.25009e-06	3.39994e-07	2.33537e-05	-0.000562519	0.000841696	0.000189948	300	200	0	1.22521	0.68195	103.455	956.951	-532.626	1087.06	-914	200	0	0.213576	1.56535	55.5797	704.098	-3423.38	1901.56	-311	200	0
407	7	-0.133568	0.0360942	-0.271498	-5.8484	-5.04978	2.68019	300	610	0	7.17834e-06	8.58558e-07	3.30132e-05	-0.000815648	0.0012253	0.000298358	300	200	0	1.37929	0.691539	105.398	1014.65	-480.636	1086.19	-914	200	0	0.181507	1.57531	55.5027	684.458	-3469.06	1902.98	-311	200	0
407	8	-0.164599	0.0454807	-0.306045	-5.97537	-4.68217	3.63966	300	610	0	1.07828e-05	1.58245e-06	4.29679e-05	-0.00108677	0.0016384	0.000425043	300	200	0	1.60302	0.735271	107.28	1054.05	-455.683	1095.04	-914	200	0	0.134484	1.59192	55.3599	665.97	-3515.89	1906.56	-311	200	0
407	9	-0.184439	0.0523754	-0.302667	-4.95713	-3.07188	4.55369	300	610	0	1.48161e-05	2.51335e-06	5.13718e-05	-0.00133297	0.00201716	0.000557245	300	200	0	1.86364	0.779121	108.869	1082.65	-457.08	1108.06	-914	200	0	0.0786809	1.61713	55.1544	650.623	-3556.98	1911.39	-311	200	0
408	0	-0.1807	0.0535064	-0.234029	-2.15817	0.365873	5.19917	300	610	0	1.87586e-05	3.61127e-06	5.53357e-05	-0.00148477	0.00225763	0.000671627	300	200	0	2.12604	0.780618	109.961	1109.73	-482.202	1119.39	-914	200	0	0.0204802	1.65325	54.89	640.444	-3585.41	1916.48	-311	200	0	3.10946	1.71237	164.079	35548.1	110118	996.037	0	0	0
408	1	-0.136726	0.0443781	-0.0661201	3.15752	6.26921	5.24372	300	610	0	2.17259e-05	4.77199e-06	5.07554e-05	-0.0014409	0.00220772	0.000731297	300	200	0	2.34128	0.709389	110.449	1135.66	-529.063	1125.97	-914	200	0	-0.0361817	1.69846	54.5786	637.378	-3597.4	1920.95	-311	200	0
408	2	-0.0318898	0.0192989	0.239632	11.7482	15.2367	4.23383	300	610	0	2.23817e-05	5.80127e-06	3.22641e-05	-0.00106581	0.00166312	0.000683433	300	200	0	2.46971	0.55985	110.38	1152.29	-595.879	1126.73	-914	200	0	-0.0902919	1.74682	54.2376	643.745	-3593.39	1923.93	-311	200	0
408	3	0.157062	-0.0283226	0.721728	24.2536	27.6742	1.5994	300	610	0	1.88811e-05	6.38849e-06	-6.58788e-06	-0.000192403	0.00037102	0.000458465	300	200	0	2.50868	0.35573	109.919	1151.44	-677.332	1120.92	-914	200	0	-0.140454	1.79114	53.888	660.553	-3575.94	1924.62	-311	200	0
408	4	0.453132	-0.105277	1.41057	40.9747	43.5676	-3.31427	300	610	0	8.87723e-06	6.08508e-06	-7.27962e-05	0.00136659	-0.00195323	-2.78873e-05	300	200	0	2.48936	0.137823	109.248	1129.68	-765.127	1108.3	-914	200	0	-0.180762	1.82411	53.5641	685.344	-3547.69	1922.86	-311	200	0
408	5	0.874116	-0.21729	2.31614	61.5605	62.1764	-11.1732	300	610	0	-1.03631e-05	4.29552e-06	-0.000172855	0.00379473	-0.00559071	-0.000868006	300	200	0	2.44896	-0.0580827	108.482	1086.46	-850.349	1088.84	-914	200	0	-0.203124	1.83905	53.3134	712.753	-3511.52	1919.18	-311	200	0
408	6	1.42506	-0.367055	3.4109	84.5994	81.6489	-22.5252	300	610	0	-4.16783e-05	2.92233e-07	-0.000311042	0.00723103	-0.010758	-0.00214921	300	200	0	2.40451	-0.207198	107.637	1021.98	-921.504	1062.15	-914	200	0	-0.204831	1.83162	53.1794	736.859	-3471	1914.56	-311	200	0
408	7	2.0878	-0.551422	4.60769	107.128	98.5859	-37.5985	300	610	0	-8.75016e-05	-6.73119e-06	-0.000486887	0.0117083	-0.0175145	-0.00393191	300	200	0	2.34504	-0.286808	106.717	937.491	-963.325	1029.08	-914	200	0	-0.190891	1.80174	53.1805	753.55	-3429.81	1910.16	-311	200	0
408	8	2.80756	-0.757742	5.73377	124.096	107.601	-56.0185	300	610	0	-0.000149056	-1.75511e-05	-0.000691768	0.0170675	-0.025634	-0.00621718	300	200	0	2.24578	-0.27671	105.828	836.355	-964.139	992.849	-914	200	0	-0.16884	1.75567	53.2998	762.062	-3390.72	1906.7	-311	200	0
408	9	3.47721	-0.95946	6.50334	127.874	100.967	-76.4397	300	610	0	-0.000225208	-3.27303e-05	-0.000904663	0.0228495	-0.0344405	-0.00890266	300	200	0	2.09503	-0.168781	105.179	728.107	-928.658	958.056	-914	200	0	-0.143768	1.70435	53.4999	764.527	-3354.92	1903.93	-311	200	0
409	0	3.92088	-1.11134	6.49327	107.93	68.4928	-96.1069	300	610	0	-0.000310956	-5.23441e-05	-0.00108735	0.0281679	-0.0426156	-0.0117274	300	200	0	1.91212	0.0247031	104.944	633.509	-883.544	930.088	-914	200	0	-0.116989	1.65668	53.7474	763.58	-3322.47	1901.12	-311	200	0	-13.173	5.68325	122.992	9644.85	122188	12360.1	0	0	0
409	1	3.87948	-1.14506	5.12927	50.861	-2.19242	-110.384	300	610	0	-0.000395614	-7.56036e-05	-0.00117962	0.0315769	-0.0479975	-0.0142084	300	200	0	1.73671	0.264073	105.114	578.764	-865.596	913.788	-914	200	0	-0.0871988	1.61384	54.0085	760.323	-3293.65	1897.98	-311	200	0
409	2	3.00301	-0.966255	1.69327	-58.9453	-124.679	-112.327	300	610	0	-0.000460822	-0.000100381	-0.00109548	0.0309581	-0.047405	-0.0155774	300	200	0	1.60238	0.487231	105.525	578.773	-897.446	910.098	-914	200	0	-0.0535473	1.5707	54.2333	754.75	-3270.09	1894.92	-311	200	0
409	3	0.855868	-0.454895	-4.63403	-237.706	-311.863	-92.4127	232.701	661.296	0	-0.000478678	-0.00012266	-0.000721979	0.0234623	-0.0365443	-0.0147282	300	200	0	1.52458	0.634086	105.988	626.269	-973.437	915.823	-914	200	0	-0.0172488	1.52195	54.3715	747.711	-3254.23	1892.37	-311	200	0
409	4	-3.05609	0.528832	-14.678	-499.328	-572.759	-38.6132	260.978	644.019	0	-0.000410472	-0.000135973	7.73569e-05	0.00555969	-0.0100765	-0.010197	300	200	0	1.50154	0.672041	106.361	695.361	-1071.61	928.203	-914	200	0	0.021049	1.46773	54.4005	742.146	-3247.16	1890.4	-311	200	0
409	5	-9.22635	2.13014	-29.1036	-850.818	-907.758	62.966	268.809	639.234	0	-0.000206727	-0.000130933	0.00145158	-0.0267308	0.0380478	-0.00020158	300	200	0	1.51066	0.603393	106.542	753.025	-1175.75	946.854	-914	200	0	0.063269	1.4151	54.3302	742.473	-3247.74	1889.05	-311	200	0
409	6	-18.0358	4.44929	-48.2358	-1286.48	-1305.89	226.226	272.927	636.671	0	0.000190511	-9.50164e-05	0.00354073	-0.0773498	0.11386	0.0172251	300	200	0	1.51084	0.457049	106.497	771.015	-1281.58	970.078	-914	200	0	0.111177	1.37454	54.1977	752.5	-3254.39	1888.3	-311	200	0
409	7	-29.605	7.45979	-72.0004	-1784.77	-1749.6	461.601	275.7	634.788	0	0.000841913	-1.28437e-05	0.00644012	-0.149351	0.222107	0.043963	300	200	0	1.46704	0.277108	106.255	736.343	-1385.34	993.123	-914	200	0	0.163171	1.35524	54.0633	773.388	-3267.28	1887.61	-311	200	0
409	8	-43.7215	11.0108	-99.9171	-2312.68	-2221.1	770.564	277.771	633.146	0	0.0018003	0.000132741	0.0101475	-0.24361	0.364321	0.0813512	300	200	0	1.37915	0.111087	105.833	656.801	-1473.7	1012.01	-914	200	0	0.214135	1.36272	53.9866	802.74	-3287.25	1885.88	-311	200	0
409	9	-59.9105	14.9383	-131.01	-2835.94	-2702.45	1140.74	279.372	631.647	0	0.00309388	0.000358427	0.0144914	-0.357037	0.536124	0.12951	300	200	0	1.28337	-0.0072448	105.223	554.622	-1527.74	1026.92	-914	200	0	0.258291	1.39701	53.9916	835.176	-3312.52	1882.47	-311	200	0
410	0	-77.5538	19.1357	-163.798	-3329.5	-3176.69	1548.84	280.606	630.327	0	0.00470221	0.000676632	0.0190417	-0.480281	0.723763	0.186416	300	200	0	1.22894	-0.070259	104.425	452.405	-1533.42	1040.65	-914	200	0	0.293805	1.45085	54.0618	864.713	-3338.29	1878.02	-311	200	0	-130.166	38.9002	-82.9558	-116719	181185	96122.1	2107.68	1428.46	0
410	1	-95.9125	23.5257	-196.39	-3781.11	-3631.17	1967.38	281.51	629.253	0	0.00652446	0.00108977	0.0230073	-0.595042	0.900037	0.246735	300	200	0	1.2569	-0.0871688	103.443	365.897	-1487.28	1054.18	-914	200	0	0.324305	1.51169	54.1635	887.276	-3360.54	1874.31	-311	200	0
410	2	-114.02	28.0071	-226.468	-4183.33	-4054.52	2365.55	282.097	628.472	0	0.00834092	0.00158235	0.0251336	-0.671253	1.01999	0.300483	300	200	0	1.38965	-0.0630738	102.297	307.331	-1397.37	1063.8	-914	200	0	0.355055	1.56708	54.2692	901.042	-3378.05	1873.22	-311	200	0
410	3	-130.583	32.4401	-251.352	-4523.17	-4430.1	2709.25	282.375	627.995	0	0.00977063	0.00211096	0.0236201	-0.664609	1.01711	0.331654	300	200	0	1.62681	0.00849196	101.096	287.763	-1283.15	1063.32	-914	200	0	0.388339	1.60826	54.3685	905.632	-3390.5	1875.57	-311	200	0
410	4	-144.085	36.6679	-268.522	-4783.14	-4733.09	2965.94	282.374	627.813	0	0.0102312	0.00259261	0.0160896	-0.515238	0.801183	0.317097	300	200	0	1.9429	0.135961	100.036	311.342	-1171.08	1049.36	-914	200	0	0.421168	1.63124	54.4606	901.9	-3396.97	1880.78	-311	200	0
410	5	-153.135	40.5405	-276.386	-4950.53	-4932.22	3111.6	282.155	627.912	0	0.00891065	0.00289273	-0.000344403	-0.148597	0.259493	0.226022	300	200	0	2.29071	0.314503	99.3157	369.328	-1083.63	1024.72	-914	200	0	0.445441	1.63662	54.5407	891.558	-3396.7	1887.9	-311	200	0
410	6	-156.945	43.9335	-274.818	-5023.81	-4997.92	3138.48	281.814	628.28	0	0.00476609	0.00281486	-0.0288563	0.519908	-0.736466	0.020749	300	200	0	2.62099	0.516668	99.0685	444.231	-1030.08	997.704	-914	200	0	0.452881	1.62779	54.6003	876.183	-3389.79	1896.52	-311	200	0
410	7	-155.662	46.7712	-265.289	-5014.58	-4916.09	3060.19	281.469	628.902	0	-0.00343076	0.00209572	-0.0724626	1.57481	-2.316	-0.340581	300	200	0	2.90202	0.704541	99.3109	521.933	-1007.11	978.305	-914	200	0	0.442959	1.6084	54.6352	856.964	-3376.67	1906.1	-311	200	0
410	8	-150.36	49.0587	-250.595	-4947.42	-4699.38	2909.61	281.247	629.743	0	-0.0169759	0.000410363	-0.13328	3.08302	-4.58298	-0.898409	300	200	0	3.11713	0.853368	99.906	599.009	-1004.94	973.82	-914	200	0	0.424242	1.58252	54.6411	835.657	-3357.91	1915.01	-311	200	0
410	9	-142.722	50.9067	-234.282	-4856.75	-4387.46	2730.37	281.273	630.73	0	-0.0370146	-0.00260604	-0.21142	5.0669	-7.57555	-1.68233	300	200	0	3.25701	0.953684	100.649	676.592	-1011.57	986.916	-914	200	0	0.406224	1.55639	54.6113	814.603	-3335.85	1920.97	-311	200	0
411	0	-134.593	52.5101	-219.911	-4780.2	-4035.52	2566.77	281.649	631.737	0	-0.0641917	-0.00731201	-0.303487	7.46673	-11.2095	-2.69692	300	200	0	3.32197	0.996805	101.422	748.031	-1014.18	1015.28	-914	200	0	0.392033	1.53689	54.5473	794.782	-3315.48	1922.39	-311	200	0	-121.255	60.6887	-86.8402	-119296	183803	97505	2047.95	1406.11	0
411	1	-127.541	54.0699	-210.404	-4750.99	-3697.99	2455.46	282.424	632.58	0	-0.0981492	-0.0139807	-0.400683	10.0923	-15.2056	-3.90234	300	200	0	3.32181	0.970906	102.238	797.036	-999.698	1051.8	-914	200	0	0.379955	1.52757	54.4665	774.364	-3302.39	1919.08	-311	200	0
411	2	-122.578	55.7025	-207.588	-4791.96	-3415.44	2419.45	283.547	633.084	0	-0.136858	-0.0226804	-0.486647	12.5662	-19.0027	-5.18968	300	200	0	3.26839	0.870292	103.136	809.703	-956.497	1088.25	-914	200	0	0.36885	1.52762	54.3983	749.874	-3300.32	1912.13	-311	200	0
411	3	-120.044	57.3924	-212.022	-4913.01	-3208.81	2464.97	284.866	633.172	0	-0.175804	-0.0331083	-0.535249	14.2632	-21.6665	-6.35256	300	200	0	3.16966	0.706481	104.086	785.164	-877.614	1121.22	-914	200	0	0.359853	1.53338	54.3709	719.301	-3310.55	1903.45	-311	200	0
411	4	-119.667	59.0083	-223.063	-5111.3	-3081.21	2581.77	286.187	632.914	0	-0.207085	-0.0443799	-0.508788	14.2569	-21.8066	-7.05784	300	200	0	3.02937	0.510705	104.982	732.992	-763.446	1153.86	-914	200	0	0.354538	1.5406	54.3938	684.509	-3331.78	1895.01	-311	200	0
411	5	-120.754	60.3708	-239.119	-5373.71	-3024.13	2745.96	287.353	632.473	0	-0.21855	-0.0547815	-0.35726	11.2897	-17.5284	-6.82095	300	200	0	2.85075	0.325815	105.707	662.717	-624.931	1190.73	-914	200	0	0.353582	1.54711	54.4476	651.137	-3359.95	1888.25	-311	200	0
411	6	-122.454	61.3389	-257.988	-5682.32	-3024.19	2924.79	288.278	632.026	0	-0.193172	-0.0615129	-0.0196279	3.78779	-6.45258	-4.99451	300	200	0	2.6429	0.190542	106.157	579.092	-488.753	1229.86	-914	200	0	0.356135	1.55406	54.489	626.351	-3389.05	1884.22	-311	200	0
411	7	-123.978	61.8603	-277.297	-6020.86	-3068.4	3083.33	288.935	631.713	0	-0.108974	-0.060465	0.571679	-10.0456	14.1494	-0.782137	300	200	0	2.42363	0.123807	106.248	487.246	-394.551	1260.85	-914	200	0	0.357937	1.56537	54.4688	615.453	-3412.56	1883.37	-311	200	0
411	8	-124.705	61.9674	-294.929	-6378.37	-3147.67	3191.85	289.327	631.627	0	0.0600669	-0.0461042	1.48158	-32.0226	47.0478	6.70654	300	200	0	2.20976	0.125617	105.972	396.827	-377.065	1272.27	-914	200	0	0.350259	1.58542	54.3536	619.416	-3424.98	1885.18	-311	200	0
411	9	-124.211	61.7508	-309.359	-6748.62	-3257.36	3230.88	289.471	631.815	0	0.34162	-0.0115662	2.75692	-63.6063	94.5111	18.3407	300	200	0	2.00523	0.188135	105.427	319.276	-449.848	1260.28	-914	200	0	0.323169	1.61543	54.1425	635.711	-3423.39	1888.27	-311	200	0
412	0	-122.283	61.3259	-319.834	-7126.14	-3391.61	3192.54	289.396	632.281	0	0.760479	0.0509034	4.4034	-105.349	157.465	34.7726	300	200	0	1.80906	0.293705	104.782	262.84	-606.92	1230.43	-914	200	0	0.271459	1.65181	53.8719	661.013	-3408.89	1891.29	-311	200	0	-94.9896	60.8164	-197.616	-189552	220317	82071.5	1091.1	973.447	0
412	1	-118.927	60.794	-326.395	-7500.76	-3529.58	3078.78	289.186	632.981	0	1.33129	0.149	6.35397	-156.106	234.306	56.1415	300	200	0	1.63336	0.409055	104.202	225.993	-830.787	1192.18	-914	200	0	0.198443	1.68762	53.6084	692.506	-3386.86	1893.7	-311	200	0
412	2	-114.371	60.2136	-329.817	-7853.07	-3615.63	2898.08	289.038	633.81	0	2.04803	0.288719	8.42897	-212.016	319.367	81.6662	300	200	0	1.501	0.498976	103.774	196.508	-1091.88	1152.33	-914	200	0	0.115219	1.71646	53.4158	727.619	-3364.1	1895.98	-311	200	0
412	3	-109.009	59.5947	-331.557	-8150.85	-3537.5	2662.24	289.331	634.584	0	2.86995	0.471859	10.2901	-265.293	401.086	109.126	300	200	0	1.42609	0.551801	103.489	164.234	-1347.19	1112.81	-914	200	0	0.0365523	1.73617	53.3206	763.634	-3344.51	1898.88	-311	200	0
412	4	-103.311	58.9112	-333.727	-8344.75	-3105.76	2384.72	290.694	635.005	0	3.70437	0.692544	11.3933	-302.944	460.047	134.257	300	200	0	1.40595	0.590249	103.326	133.646	-1550.25	1072.12	-914	200	0	-0.0245418	1.74915	53.3126	797.507	-3327.8	1902.57	-311	200	0
412	5	-97.689	58.1149	-339.072	-8363.45	-2036.92	2080.34	293.993	634.666	0	4.3875	0.932766	10.9495	-305.61	467.198	150.127	300	200	0	1.43019	0.656194	103.321	122.063	-1669.12	1028.46	-914	200	0	-0.0609439	1.75861	53.3704	826.131	-3311.8	1906.34	-311	200	0
412	6	-92.3811	57.1495	-350.893	-8110.73	54.4037	1765.69	300.155	633.115	0	4.66582	1.15716	7.90698	-246.874	382.755	146.598	300	200	0	1.48914	0.780809	103.523	148.382	-1698.4	983.047	-914	200	0	-0.0708675	1.76447	53.4769	847.112	-3294.8	1909.14	-311	200	0
412	7	-87.358	55.967	-372.933	-7466.39	3644.59	1460.18	309.773	630.021	0	4.18238	1.30748	0.975647	-93.5219	156.516	110.06	300	200	0	1.56937	0.963932	103.938	222.795	-1655.25	939.773	-914	200	0	-0.0546388	1.76415	53.6168	859.206	-3276.7	1910.48	-311	200	0
412	8	-82.276	54.5464	-409.114	-6294.04	9261.09	1188.41	322.637	625.385	0	2.47426	1.2978	-11.2822	192.593	-269.433	23.6885	276.119	182.929	0	1.64888	1.17806	104.527	344.317	-1564.97	902.481	-914	200	0	-0.0136543	1.75833	53.7716	862.011	-3259.77	1911.19	-311	200	0
412	9	-76.4788	52.9156	-463.055	-4459.75	17404.9	982.246	337.587	619.631	0	-1.00972	1.01185	-30.2624	650.289	-954.406	-131.448	268.462	178.512	0	1.70675	1.38491	105.208	503.185	-1449.08	874.696	-914	200	0	0.0495328	1.75364	53.9177	855.85	-3248.38	1913.04	-311	200	0
413	0	-69.0702	51.1298	-537.404	-1858.13	28450.5	874.74	352.941	613.458	0	-6.85993	0.304688	-56.9989	1311.5	-1947.85	-374.015	265.827	176.991	0	1.73478	1.54469	105.865	681.608	-1320.51	860.647	-914	200	0	0.130966	1.75828	54.0341	842.48	-3246.64	1917.35	-311	200	0	-46.6456	25.5448	-1117.46	-637077	593917	7274.83	529.406	571.093	0
413	1	-59.0677	49.186	-633.264	1564.51	42566.9	882.606	367.218	607.529	0	-15.6126	-0.988451	-91.6816	2189.57	-3271.82	-718.349	264.313	176.118	0	1.73678	1.62415	106.395	855.671	-1185.48	863.722	-914	200	0	0.22369	1.77685	54.1232	825.388	-3255.46	1923.81	-311	200	0
413	2	-45.5756	47.0112	-749.731	5790.79	59662	1001.64	379.578	602.276	0	-27.5983	-3.03261	-132.993	3262.74	-4896.09	-1168.28	263.185	175.467	0	1.72142	1.60884	106.733	1000.1	-1049.84	883.92	-914	200	0	0.317517	1.80913	54.2141	808.836	-3271.04	1930.77	-311	200	0
413	3	-27.8826	44.5334	-883.359	10711	79303.9	1218.9	389.775	597.875	0	-42.7294	-5.93287	-177.512	4458.76	-6720.67	-1710.1	262.14	174.882	0	1.69982	1.50023	106.874	1093.67	-919.808	918.267	-914	200	0	0.401103	1.85038	54.3315	796.332	-3286.46	1936.33	-311	200	0
413	4	-5.5055	41.6301	-1027.61	16104.1	100629	1505.62	397.925	594.329	0	-60.3019	-9.64216	-219.88	5659.38	-8595.94	-2310.73	260.906	174.262	0	1.68699	1.30303	106.876	1127.33	-796.79	964.116	-914	200	0	0.463175	1.89152	54.4677	789.057	-3295.32	1939.46	-311	200	0
413	5	21.6515	38.0404	-1172.73	21632.6	122302	1800.6	404.288	591.554	0	-79.0134	-13.9555	-254.115	6736.08	-10375.9	-2925.39	259.168	173.492	0	1.69623	1.02967	106.808	1109.41	-679.349	1021.06	-914	200	0	0.494198	1.92065	54.5868	785.609	-3294.2	1940.15	-311	200	0
413	6	52.954	33.4459	-1306.44	26870.1	142612	2020.58	409.161	589.433	0	-97.3109	-18.6128	-275.61	7598.46	-11964	-3509.26	256.591	172.43	0	1.72622	0.707944	106.698	1059.37	-571.119	1088.42	-914	200	0	0.490931	1.92641	54.641	783.765	-3283.53	1939.14	-311	200	0
413	7	86.7645	27.602	-1415.83	31369.6	159740	2082.13	412.824	587.844	0	-113.905	-23.4111	-282.763	8226.44	-13331.5	-4028.21	252.853	170.907	0	1.7565	0.370873	106.537	998.383	-481.428	1161.64	-914	200	0	0.459777	1.90172	54.5885	781.817	-3267.53	1937.62	-311	200	0
413	8	120.546	20.3899	-1489.96	34756	172135	1912.51	415.53	586.673	0	-128.127	-28.2894	-277.319	8669.92	-14506.9	-4464.52	247.689	168.737	0	1.76094	0.0479796	106.341	945.291	-416.283	1233.38	-914	200	0	0.414392	1.84727	54.4205	778.213	-3251.83	1936.5	-311	200	0
413	9	151.321	11.8418	-1522.32	36801.8	178852	1461.94	417.486	585.825	0	-139.936	-33.3419	-263.446	9019.48	-15533.4	-4813.79	241.038	165.763	0	1.72582	-0.230613	106.225	912.624	-372.284	1297.92	-914	200	0	0.369087	1.7723	54.1803	771.682	-3240.43	1935.82	-311	200	0
414	0	176.251	2.19809	-1512.09	37460.2	179705	723.194	418.845	585.226	0	-149.695	-38.7564	-246.483	9369.71	-16407	-5081.03	233.436	161.986	0	1.65333	-0.434607	106.34	901.515	-342.068	1352.71	-914	200	0	0.332649	1.69088	53.9487	762.14	-3235.3	1935.09	-311	200	0	-4.63765	-96.0686	-1371.68	-709154	701219	-98212.8	510.996	513.586	0
414	1	193.135	-8.01914	-1463.94	36850.2	175226	-257.039	419.695	584.828	0	-157.9	-44.7416	-232.034	9793.12	-17010	-5281.07	226.692	157.794	0	1.55421	-0.541801	106.703	904.289	-321.269	1395.44	-914	200	0	0.305967	1.61586	53.7995	750.495	-3237.36	1934.5	-311	200	0
414	2	200.742	-18.0269	-1386.62	35211.9	166484	-1385.38	420.065	584.606	0	-164.932	-51.4403	-225.553	10325.2	-17062.1	-5437.27	224.354	154.223	0	1.44415	-0.54342	107.106	912.805	-307.221	1420.96	-914	200	0	0.284746	1.55527	53.7588	737.804	-3246.23	1934.94	-311	200	0
414	3	198.91	-26.9285	-1290.95	32847.1	154827	-2541.49	419.932	584.556	0	-170.832	-58.8527	-232.292	10958.1	-16102.5	-5577.71	230.68	152.826	0	1.34076	-0.448355	107.245	922.819	-295.127	1422.59	-914	200	0	0.265995	1.51293	53.8035	725.06	-3259.63	1937.32	-311	200	0
414	4	188.41	-33.8918	-1187.81	30063.3	141635	-3603.07	419.24	584.69	0	-175.125	-66.8307	-257.38	11642.3	-13500.9	-5729.63	247.545	154.766	0	1.25301	-0.285667	106.945	933.031	-278.466	1396.98	-914	200	0	0.252145	1.49017	53.8922	713.001	-3274.59	1941.96	-311	200	0
414	5	170.668	-38.2874	-1086.63	27132	128125	-4469.15	417.91	585.031	0	-176.787	-75.1163	-305.779	12293.6	-8498.72	-5914.4	272.206	159.796	0	1.17573	-0.0964085	106.234	940.921	-252.92	1348.1	-914	200	0	0.24797	1.48583	53.987	701.461	-3289.69	1948.48	-311	200	0
414	6	147.441	-39.7704	-994.515	24263.8	115243	-5073.57	415.878	585.602	0	-174.321	-83.3681	-381.941	12802.3	-291.748	-6145.41	299.236	166.481	0	1.09708	0.0795021	105.237	940.661	-221.523	1287.38	-914	200	0	0.253996	1.49562	54.054	689.164	-3305.51	1955.75	-311	200	0
414	7	120.507	-38.2872	-915.963	21600.5	103625	-5387.76	413.132	586.418	0	-165.968	-91.1789	-489.058	13048	11826.2	-6426.85	324.182	173.32	0	1.00819	0.211286	104.046	928.127	-198.564	1228.44	-914	200	0	0.263573	1.51315	54.0637	675.12	-3322.25	1962.46	-311	200	0
414	8	91.4481	-34.0168	-853.024	19220.7	93613.2	-5417.28	409.743	587.468	0	-149.993	-98.1169	-627.933	12920	28270.6	-6752.82	345.022	179.425	0	0.911811	0.281123	102.742	904.233	-206.435	1179.54	-914	200	0	0.266492	1.532	54.0024	660.442	-3338.41	1967.6	-311	200	0
414	9	61.5274	-27.29	-805.69	17151.9	85301	-5193.94	405.873	588.712	0	-125.02	-103.768	-795.947	12338.3	49002.6	-7102.82	361.565	184.499	0	0.82837	0.283665	101.478	870.399	-261.681	1140.77	-914	200	0	0.255677	1.54646	53.8787	647.947	-3351.74	1970.52	-311	200	0
415	0	31.6628	-18.5223	-772.406	15383	78586.4	-4764.71	401.742	590.084	0	-90.2882	-107.731	-986.573	11270.5	73444.7	-7432.62	374.444	188.576	0	0.794456	0.22269	100.489	826.173	-361.519	1106.99	-914	200	0	0.230898	1.55211	53.7172	639.899	-3359.82	1970.63	-311	200	0	70.3384	-43.2927	-2091.37	-701560	999115	3203.27	479.312	334.43	0
415	1	2.46382	-8.18235	-750.635	13878.5	73238.5	-4182.12	397.569	591.511	0	-45.7451	-109.583	-1189.01	9749.62	100406	-7669.05	384.445	191.8	0	0.855956	0.11059	99.9847	772.576	-487.804	1071.87	-914	200	0	0.197451	1.54628	53.5545	636.75	-3361.07	1967.63	-311	200	0
415	2	-25.6988	3.23323	-737.378	12590.2	68960.7	-3497.15	393.522	592.926	0	7.88715	-108.799	-1387.71	7880.78	127999	-7710.08	392.237	194.321	0	1.05331	-0.0344674	100.039	714.327	-623.998	1031.25	-914	200	0	0.162363	1.52753	53.4388	637.838	-3356.27	1961.68	-311	200	0
415	3	-52.6189	15.2435	-729.584	11466.4	65440.8	-2755.86	389.696	594.284	0	68.8191	-104.682	-1563.25	5819.74	153733	-7433.32	398.342	196.277	0	1.39939	-0.197917	100.582	660.313	-764.357	985.571	-914	200	0	0.130834	1.49524	53.4094	642.463	-3348.53	1953.44	-311	200	0
415	4	-78.1806	27.4338	-724.44	10454.8	62387.8	-2000.5	386.119	595.568	0	133.771	-96.5748	-1695.83	3733.13	174974	-6733.1	403.179	197.799	0	1.86551	-0.37257	101.5	621.308	-908.596	940.756	-914	200	0	0.104089	1.44989	53.4698	649.628	-3341.82	1943.96	-311	200	0
415	5	-102.292	39.4714	-719.57	9507.08	59557.4	-1269.72	382.768	596.788	0	198.028	-84.2705	-1770.55	1761.39	189618	-5577.45	407.096	199.005	0	2.38347	-0.551296	102.681	603.588	-1051.6	906.361	-914	200	0	0.080294	1.39371	53.5887	657.143	-3339.3	1934.43	-311	200	0
415	6	-124.829	51.0678	-713.192	8583.74	56766.9	-596.631	379.596	597.964	0	256.331	-68.2679	-1781.74	-0.48704	196662	-4039.48	410.377	200	0	2.86241	-0.720252	104.007	606.727	-1178.9	891.239	-914	200	0	0.057857	1.33233	53.7257	661.746	-3341.61	1926.17	-311	200	0
415	7	-145.616	61.9512	-704.253	7659.41	53902	-7.68259	376.538	599.124	0	304.112	-49.712	-1734.07	-1499.46	196353	-2283.48	413.233	200.865	0	3.21633	-0.857882	105.33	627.677	-1273.24	899.36	-914	200	0	0.0372007	1.27449	53.8461	660.376	-3346.44	1920.5	-311	200	0
415	8	-164.459	71.8796	-692.437	6723.85	50916.4	478.615	373.532	600.29	0	338.338	-30.1479	-1640.35	-2711.6	189935	-519.195	415.789	201.653	0	3.3906	-0.934278	106.488	663.169	-1324.38	928.924	-914	200	0	0.0209526	1.22876	53.9179	651.8	-3350.93	1918.31	-311	200	0
415	9	-181.193	80.6625	-678.041	5780.06	47820.7	853.15	370.528	601.475	0	357.733	-11.2003	-1517.49	-3633.9	179193	1054.2	418.085	202.395	0	3.3779	-0.917518	107.332	709.172	-1331.16	974.64	-914	200	0	0.0145732	1.20033	53.9153	637.399	-3355.04	1919.61	-311	200	0
416	0	-195.71	88.1792	-661.793	4841.83	44667.8	1115.27	367.495	602.684	0	362.529	5.71032	-1382.38	-4279.44	165993	2289.19	420.078	203.096	0	3.21757	-0.795254	107.759	760.343	-1298.52	1029.43	-914	200	0	0.0248809	1.18955	53.8346	620.04	-3361.06	1923.63	-311	200	0	16.8939	131.259	-1411.52	-521163	726993	135363	515.515	373.635	0
416	1	-207.982	94.3852	-644.639	3930.44	41535.6	1271	364.432	603.903	0	354.063	19.546	-1249.1	-4671.05	151951	3105.92	421.648	203.74	0	2.97581	-0.589281	107.712	810.184	-1234.96	1084.72	-914	200	0	0.0554074	1.19322	53.6996	602.552	-3369.89	1929.22	-311	200	0
416	2	-218.081	99.3063	-627.535	3070.01	38511	1332.13	361.369	605.108	0	334.409	29.7083	-1127.63	-4833.42	138266	3489.67	422.616	204.286	0	2.72256	-0.339267	107.21	851.508	-1149.98	1132.06	-914	200	0	0.103279	1.20789	53.5543	587.851	-3379.09	1935.05	-311	200	0
416	3	-226.188	103.033	-611.281	2282.4	35675.6	1314.18	358.362	606.266	0	306.122	36.0046	-1023.72	-4786.43	125688	3475.9	422.775	204.676	0	2.51904	-0.0745243	106.406	876.183	-1053.22	1165.97	-914	200	0	0.160722	1.23117	53.449	579.468	-3384.61	1939.51	-311	200	0
416	4	-232.57	105.712	-596.442	1584.05	33094.7	1233.68	355.487	607.344	0	271.996	38.5723	-939.554	-4543.55	114572	3133.11	421.943	204.836	0	2.40784	0.194339	105.56	878.879	-954.685	1185.3	-914	200	0	0.218555	1.26049	53.4183	580.476	-3383.99	1941.29	-311	200	0
416	5	-237.539	107.523	-583.332	985.072	30811.3	1106.61	352.819	608.311	0	234.769	37.7914	-874.66	-4115.35	104981	2548.82	420.025	204.705	0	2.40188	0.466081	104.886	865.204	-862.48	1192.77	-914	200	0	0.268689	1.29335	53.4655	591.913	-3378.13	1940.27	-311	200	0
416	6	-241.412	108.65	-572.069	488.09	28845	947.33	350.422	609.147	0	196.802	34.187	-826.847	-3514.98	96783.3	1815.48	417.051	204.251	0	2.48279	0.73965	104.424	848.244	-782.73	1192.56	-914	200	0	0.305493	1.32891	53.5644	612.385	-3370.36	1937.36	-311	200	0
416	7	-244.466	109.264	-562.646	87.2763	27195.7	767.03	348.335	609.845	0	159.852	28.3332	-793.008	-2761.84	89751	1017.97	413.178	203.483	0	2.61172	1.00414	104.056	831.659	-725.685	1188.23	-914	200	0	0.326204	1.36696	53.6758	638.595	-3363.92	1933.39	-311	200	0
416	8	-246.905	109.522	-554.978	-229.399	25849.1	572.85	346.577	610.413	0	124.992	20.778	-769.747	-1882.12	83621.3	224.883	408.635	202.445	0	2.74822	1.2333	103.648	803.813	-707.234	1182.76	-914	200	0	0.330453	1.4052	53.7642	665.83	-3360.47	1928.56	-311	200	0
416	9	-248.835	109.555	-548.942	-475.185	24783.1	368.678	345.147	610.866	0	92.6912	12.0102	-753.857	-907.717	78147.3	-516.634	403.663	201.204	0	2.86914	1.40014	103.165	751.02	-738.861	1178.76	-914	200	0	0.319407	1.43922	53.8131	688.205	-3360.18	1923.21	-311	200	0
417	0	-250.258	109.464	-544.417	-660.802	23974	156.159	344.036	611.214	0	62.9843	2.45812	-742.623	126.175	73127	-1181.32	398.471	199.83	0	2.97286	1.49334	102.694	671.144	-819.546	1177.51	-914	200	0	0.295282	1.46586	53.8348	700.23	-3362.34	1918.54	-311	200	0	-283.552	70.3244	-1086.23	-432933	573718	175155	515.509	401.607	0
417	1	-251.083	109.302	-541.31	-793.4	23402	-64.6552	343.232	611.466	0	35.6241	-7.5018	-733.939	1184.36	68416.2	-1762.67	393.218	198.386	0	3.06436	1.51308	102.393	574.846	-938.923	1178.52	-914	200	0	0.26203	1.48544	53.86	699.76	-3365.42	1915.9	-311	200	0
417	2	-251.162	109.08	-539.555	-877.17	23053.5	-294.324	342.727	611.626	0	10.2032	-17.5355	-726.258	2233.98	63925.9	-2267.33	388.021	196.924	0	3.14018	1.46205	102.412	478.03	-1081.85	1181.01	-914	200	0	0.226115	1.5012	53.9059	688.92	-3367.02	1915.55	-311	200	0
417	3	-250.328	108.774	-539.105	-914.365	22920	-532.978	342.515	611.696	0	-13.7444	-27.3422	-718.449	3245.21	59609.1	-2708.75	382.969	195.483	0	3.19176	1.34644	102.82	394.823	-1228.08	1185.48	-914	200	0	0.19457	1.51777	53.9649	672.237	-3364.95	1916.48	-311	200	0
417	4	-248.428	108.327	-539.941	-905.371	22997.8	-779.788	342.593	611.677	0	-36.6363	-36.6557	-709.676	4192.08	55443.7	-3102.01	378.125	194.093	0	3.21787	1.18205	103.552	335.396	-1355.43	1192.8	-914	200	0	0.171112	1.54072	54.0217	655.116	-3358.86	1917.39	-311	200	0
417	5	-245.35	107.668	-542.078	-848.321	23288.8	-1032.56	342.962	611.565	0	-58.7558	-45.2634	-699.35	5055.1	51416	-3459.49	373.52	192.772	0	3.22367	0.997891	104.381	304.314	-1450.22	1202.93	-914	200	0	0.155331	1.57613	54.0701	642.813	-3350.81	1917.45	-311	200	0
417	6	-241.052	106.723	-545.56	-739.865	23798.7	-1287.49	343.622	611.356	0	-80.2144	-53.0314	-687.135	5824.57	47510.3	-3787.97	369.143	191.523	0	3.20981	0.827903	104.966	297.044	-1511.9	1214.71	-914	200	0	0.145687	1.62755	54.1061	638.404	-3344.18	1916.18	-311	200	0
417	7	-235.577	105.438	-550.446	-576.516	24534.4	-1539.57	344.572	611.047	0	-100.966	-59.9163	-672.966	6502.25	43705	-4088.45	364.944	190.338	0	3.17226	0.695577	105.01	301.55	-1543.82	1225.85	-914	200	0	0.141441	1.69142	54.1165	641.55	-3342.29	1912.93	-311	200	0
417	8	-229.044	103.788	-556.804	-355.027	25501.9	-1783.46	345.801	610.638	0	-120.853	-65.9482	-657.066	7099.4	39977.4	-4357.92	360.842	189.195	0	3.10938	0.609725	104.446	307.413	-1543.8	1233.05	-914	200	0	0.141862	1.75715	54.0846	649.335	-3346.88	1907.26	-311	200	0
417	9	-221.625	101.781	-564.715	-71.9992	26706.1	-2014.41	347.291	610.128	0	-139.659	-71.1895	-639.916	7632.58	36311.6	-4591.42	356.744	188.073	0	3.02828	0.569444	103.521	311.33	-1507.67	1233	-914	200	0	0.145571	1.81357	54.0059	658.002	-3357.09	1899.58	-311	200	0
418	0	-213.521	99.4628	-574.276	275.521	28149.4	-2229.01	349.017	609.52	0	-157.152	-75.6903	-622.185	8118.72	32704.8	-4783.93	352.565	186.951	0	2.94844	0.566897	102.676	313.187	-1436.78	1223.56	-914	200	0	0.151869	1.85392	53.8884	664.806	-3370.3	1891.27	-311	200	0	-380.005	5.59711	-1048.69	-459697	544251	142111	501.451	438.495	0
418	1	-204.93	96.9085	-585.581	687.849	29830.5	-2425.71	350.942	608.825	0	-173.128	-79.4712	-604.611	8570.1	29170.4	-4932.22	348.247	185.825	0	2.88826	0.591994	102.277	312.977	-1336.61	1204.39	-914	200	0	0.162068	1.87482	53.7465	668.808	-3383.24	1884.12	-311	200	0
418	2	-196.046	94.2105	-598.669	1160.9	31741.7	-2605.19	353.02	608.061	0	-187.441	-82.5339	-587.897	8991.43	25740.2	-5036.15	343.784	184.706	0	2.83881	0.637643	102.41	316.144	-1212.37	1176.98	-914	200	0	0.17859	1.87472	53.5962	670.062	-3392.49	1879.34	-311	200	0
418	3	-187.04	91.4591	-613.479	1686.77	33866	-2769.87	355.203	607.25	0	-200.012	-84.8809	-572.648	9380.99	22466.5	-5098.53	339.233	183.618	0	2.76165	0.696263	102.895	337.354	-1072	1144.32	-914	200	0	0.203002	1.85454	53.4463	669.049	-3395.37	1877.03	-311	200	0
418	4	-178.054	88.7337	-629.839	2255.84	36177.5	-2923.06	357.439	606.418	0	-210.825	-86.5322	-559.356	9733.91	19418.8	-5123.96	334.716	182.598	0	2.62027	0.754404	103.458	391.314	-928.494	1110.81	-914	200	0	0.23389	1.81742	53.293	666.787	-3391.04	1876.68	-311	200	0
418	5	-169.192	86.1005	-647.472	2857.83	38641.8	-3067.8	359.681	605.586	0	-219.932	-87.5427	-548.388	10044.8	16673.5	-5117.76	330.405	181.683	0	2.40587	0.797507	103.918	479.766	-792.111	1081.95	-914	200	0	0.265132	1.76813	53.1295	663.922	-3381.02	1877.69	-311	200	0
418	6	-160.523	83.6172	-666.014	3481.25	41217.8	-3206.08	361.887	604.773	0	-227.442	-88.0128	-539.985	10308.9	14299.7	-5085.23	326.482	180.909	0	2.13586	0.816972	104.226	589.234	-664.896	1063.33	-914	200	0	0.288084	1.71361	52.9582	659.571	-3368.07	1879.75	-311	200	0
418	7	-152.086	81.3384	-685.055	4112.77	43859	-3338.43	364.023	603.997	0	-233.494	-88.0812	-534.287	10523.6	12349.8	-5031.31	323.115	180.303	0	1.84366	0.810902	104.393	698.809	-547.455	1059.01	-914	200	0	0.296575	1.6621	52.7933	652.184	-3353.66	1882.6	-311	200	0
418	8	-143.895	79.3158	-704.172	4737.75	46514.7	-3463.72	366.056	603.272	0	-238.218	-87.904	-531.388	10690.2	10858.9	-4960.1	320.435	179.882	0	1.56987	0.786066	104.434	789.82	-446.591	1069.68	-914	200	0	0.28844	1.62115	52.6565	642.185	-3336.78	1885.68	-311	200	0
418	9	-135.944	77.5986	-722.98	5341.33	49133.1	-3579.05	367.959	602.612	0	-241.704	-87.63	-531.381	10814.3	9844.87	-4873.81	318.527	179.649	0	1.35014	0.756914	104.345	851.392	-374.757	1092.14	-914	200	0	0.264123	1.59652	52.57	633.249	-3316.41	1887.97	-311	200	0
419	0	-128.226	76.2402	-741.173	5909.93	51665.1	-3679.9	369.707	602.026	0	-243.985	-87.3779	-534.38	10904.4	9308.94	-4772.15	317.42	179.594	0	1.20589	0.73353	104.108	880.042	-345.674	1120.12	-914	200	0	0.227071	1.59086	52.5512	629.957	-3293.38	1888.64	-311	200	0	-329.558	-7.24564	-1239.61	-559236	616527	98017.6	484.529	450.77	0
419	1	-120.745	75.2989	-758.531	6432.28	54067.1	-3760.74	371.279	601.52	0	-245.034	-87.2232	-540.451	10969.2	9240.28	-4653.06	317.097	179.704	0	1.14789	0.715057	103.727	876.969	-367.59	1145.25	-914	200	0	0.18441	1.60134	52.6074	634.096	-3269.11	1887.87	-311	200	0
419	2	-113.541	74.8238	-774.894	6898.95	56303.6	-3815.77	372.66	601.097	0	-244.778	-87.191	-549.534	11015.2	9622.47	-4514.31	317.51	179.955	0	1.18647	0.698713	103.265	846.167	-435.218	1159.12	-914	200	0	0.144974	1.6192	52.7336	643.381	-3244.72	1886.45	-311	200	0
419	3	-106.683	74.8357	-790.137	7301.76	58348.2	-3839.42	373.846	600.759	0	-243.117	-87.2572	-561.41	11044.3	10436.5	-4355.02	318.59	180.328	0	1.32761	0.688513	102.81	791.448	-530.248	1157.33	-914	200	0	0.11618	1.63393	52.9136	652.905	-3221.78	1884.77	-311	200	0
419	4	-100.265	75.3237	-804.184	7635.05	60186.3	-3826.51	374.842	600.506	0	-239.957	-87.3558	-575.734	11052.7	11657.4	-4176.04	320.248	180.802	0	1.5515	0.695755	102.435	714.85	-630.505	1142.07	-914	200	0	0.101215	1.6382	53.13	657.56	-3202.6	1882.54	-311	200	0
419	5	-94.3876	76.2547	-817.008	7896.45	61814.9	-3772.75	375.66	600.335	0	-235.234	-87.3946	-592.079	11034.9	13250.6	-3979.87	322.38	181.363	0	1.8005	0.733789	102.217	621.07	-717.577	1119.23	-914	200	0	0.0984836	1.62907	53.3722	654.394	-3189.57	1879.72	-311	200	0
419	6	-89.1482	77.5821	-828.614	8086.12	63238.4	-3675.84	376.318	600.241	0	-228.953	-87.2785	-609.978	10986.3	15171.5	-3770.75	324.872	181.989	0	1.99966	0.806525	102.262	519.473	-781.419	1093.84	-914	200	0	0.10467	1.60583	53.6263	643.706	-3185.23	1877.06	-311	200	0
419	7	-84.6253	79.2505	-839.025	8206.13	64464.9	-3536.68	376.833	600.219	0	-221.2	-86.934	-628.969	10905.1	17368.8	-3553.92	327.615	182.662	0	2.09249	0.898667	102.627	416.922	-821.206	1069.49	-914	200	0	0.117089	1.56875	53.8618	627.862	-3192.13	1875.68	-311	200	0
419	8	-80.8629	81.2003	-848.267	8261.12	65501.7	-3359.53	377.218	600.261	0	-212.139	-86.3268	-648.636	10792.8	19786.6	-3334.71	330.505	183.361	0	2.05897	0.977431	103.246	312.831	-840.785	1050.78	-914	200	0	0.133491	1.52029	54.0424	609.733	-3211.31	1876.57	-311	200	0
419	9	-77.8619	83.3757	-856.358	8257.81	66353.8	-3151.18	377.484	600.357	0	-201.997	-85.472	-668.625	10654.8	22366.2	-3118.05	333.451	184.065	0	1.91252	1.00703	103.974	203.761	-843.774	1042.62	-914	200	0	0.15223	1.46596	54.1444	592.907	-3240.69	1880.05	-311	200	0
420	0	-75.5826	85.7309	-863.301	8202.86	67022.4	-2919.95	377.635	600.498	0	-191.045	-84.4375	-688.644	10500	25048.2	-2908.28	336.373	184.753	0	1.69343	0.966768	104.67	91.3545	-830.868	1046.56	-914	200	0	0.171817	1.41304	54.1623	581.697	-3275.45	1885.47	-311	200	0	-213.647	17.1377	-1484.75	-635878	713560	75109.1	473.631	428.752	0
420	1	-73.9566	88.2313	-869.079	8101.27	67503.9	-2674.83	377.673	600.678	0	-179.57	-83.3349	-708.455	10340.2	27774	-2709.25	339.204	185.405	0	1.46019	0.85881	105.227	-11.5527	-799.97	1059.94	-914	200	0	0.189501	1.36855	54.1087	579.259	-3310.32	1891.63	-311	200	0
420	2	-72.9042	90.8459	-873.638	7956.31	67790.7	-2424.71	377.596	600.893	0	-167.857	-82.3024	-727.842	10188.6	30487.4	-2524.61	341.887	186.002	0	1.26623	0.701114	105.587	-82.7317	-751.458	1078.73	-914	200	0	0.201791	1.3382	54.0146	586.041	-3342.1	1897.38	-311	200	0
420	3	-72.3498	93.5396	-876.893	7770.66	67874.6	-2177.47	377.404	601.138	0	-156.177	-81.4834	-746.59	10059	33134.9	-2358.17	344.382	186.527	0	1.13131	0.509347	105.708	-103.5	-694.26	1098.37	-914	200	0	0.205986	1.32601	53.9238	599.994	-3369.88	1901.58	-311	200	0
420	4	-72.2302	96.2727	-878.754	7547.35	67751	-1939.28	377.099	601.411	0	-144.774	-81.0054	-764.475	9962.49	35668.9	-2214.33	346.658	186.968	0	1.04108	0.284919	105.551	-71.8626	-643.937	1112.8	-914	200	0	0.200868	1.33333	53.8809	617.864	-3393.68	1903.45	-311	200	0
420	5	-72.4982	99.0043	-879.169	7289.23	67422	-1714.46	376.688	601.709	0	-133.857	-80.9655	-781.285	9906.83	38050.2	-2098.12	348.702	187.32	0	0.980267	0.0291629	105.115	-2.87843	-613.659	1115.93	-914	200	0	0.1869	1.35714	53.9151	636.959	-3412.54	1903.25	-311	200	0
420	6	-73.1223	101.692	-878.146	6998.77	66899.1	-1505.65	376.182	602.03	0	-123.602	-81.4262	-796.844	9896.46	40251.5	-2014.28	350.514	187.58	0	0.95927	-0.227524	104.468	84.1562	-607.659	1105.52	-914	200	0	0.165932	1.3907	54.0309	656.166	-3423.73	1902.1	-311	200	0
420	7	-74.0797	104.29	-875.769	6679.55	66204.3	-1314.28	375.596	602.373	0	-114.152	-82.4159	-811.05	9933.18	42257.4	-1966.14	352.102	187.753	0	1.00642	-0.422717	103.739	178.731	-621.048	1084.34	-914	200	0	0.140785	1.42657	54.2123	675.459	-3424.76	1901.43	-311	200	0
420	8	-75.3457	106.756	-872.222	6337.75	65370.4	-1141.13	374.947	602.734	0	-105.609	-83.9254	-823.91	10015.2	44064.5	-1955.05	353.482	187.844	0	1.14145	-0.499818	103.097	280.752	-643.107	1056.49	-914	200	0	0.114117	1.45928	54.4339	694.823	-3416.69	1902.77	-311	200	0
420	9	-76.8837	109.048	-867.793	5982.4	64438.8	-987.044	374.256	603.106	0	-98.0334	-85.9063	-835.544	10137.2	45679.5	-1980.52	354.67	187.868	0	1.35956	-0.443609	102.73	396.281	-662.95	1024.28	-914	200	0	0.0861689	1.4857	54.6665	713.321	-3404.68	1907.14	-311	200	0
421	0	-78.6361	111.137	-862.865	5625.48	63455.2	-853.655	373.54	603.481	0	-91.4431	-88.2737	-846.16	10292.6	47114.7	-2040.75	355.681	187.836	0	1.63684	-0.282558	102.774	534.328	-676.359	989.374	-914	200	0	0.0547739	1.50458	54.8773	728.738	-3395.11	1913.97	-311	200	0	-159.231	16.1363	-1574.49	-645086	745706	70058.3	468.704	410.156	0
421	1	-80.5202	112.994	-857.862	5281.86	62464.9	-743.576	372.815	603.843	0	-85.8235	-90.9185	-856	10474.8	48382.2	-2132.49	356.521	187.763	0	1.93904	-0.076877	103.191	697.647	-687.859	954.183	-914	200	0	0.0190095	1.51651	55.0342	738.743	-3391.84	1921.37	-311	200	0
421	2	-82.4313	114.59	-853.186	4967.06	61512.2	-660.241	372.097	604.178	0	-81.1382	-93.7301	-865.266	10676.4	49491.4	-2250.37	357.198	187.661	0	2.22326	0.101249	103.72	870.173	-706.435	920.956	-914	200	0	-0.0187623	1.52388	55.113	742.616	-3394.02	1927.44	-311	200	0
421	3	-84.2492	115.883	-849.168	4694.62	60640.9	-607.211	371.412	604.471	0	-77.338	-96.6161	-874.065	10889.8	50448.6	-2387.22	357.717	187.541	0	2.44926	0.203974	104.053	1019.77	-740.629	890.922	-914	200	0	-0.055333	1.53117	55.0936	740.956	-3397.49	1930.96	-311	200	0
421	4	-85.847	116.828	-846.042	4475.14	59891.6	-587.229	370.79	604.711	0	-74.366	-99.5105	-882.386	11107	51256.9	-2536.05	358.089	187.413	0	2.60063	0.234572	104.064	1115.75	-795.772	864.96	-914	200	0	-0.0885576	1.54404	54.9544	733.911	-3398.67	1931.52	-311	200	0
421	5	-87.0989	117.377	-843.95	4316.45	59298.3	-601.707	370.263	604.885	0	-72.1643	-102.374	-890.109	11322.7	51915.9	-2692.26	358.325	187.279	0	2.68882	0.232502	103.797	1141.09	-873.737	846.02	-914	200	0	-0.115549	1.56661	54.6882	721.285	-3396.09	1929.74	-311	200	0
421	6	-87.89	117.491	-842.942	4223.73	58886	-650.884	369.858	604.989	0	-70.6797	-105.194	-897.037	11535	52420.3	-2853.98	358.437	187.141	0	2.73066	0.234324	103.283	1092.92	-973.756	839.693	-914	200	0	-0.130965	1.59979	54.3303	704.682	-3389.22	1926.86	-311	200	0
421	7	-88.1245	117.145	-842.998	4199.88	58669	-734.198	369.596	605.018	0	-69.8638	-107.98	-902.948	11744.9	52761.8	-3020.89	358.433	186.993	0	2.72915	0.255293	102.439	980.651	-1091.32	850.398	-914	200	0	-0.129119	1.64136	53.9618	688.274	-3377.4	1923.9	-311	200	0
421	8	-87.73	116.338	-844.054	4245.58	58650	-850.296	369.486	604.97	0	-69.6661	-110.758	-907.65	11954.6	52933.8	-3193.46	358.32	186.829	0	2.6808	0.301987	101.149	827.238	-1216.13	877.935	-914	200	0	-0.107549	1.68621	53.6748	677.137	-3360.17	1921.14	-311	200	0
421	9	-86.6591	115.103	-846.045	4359.45	58821.6	-996.594	369.525	604.847	0	-70.026	-113.547	-911.033	12167	52935.1	-3372.37	358.104	186.645	0	2.58869	0.384802	99.405	668.363	-1331.43	918.017	-914	200	0	-0.0671997	1.72713	53.5273	674.872	-3338.54	1918.35	-311	200	0
422	0	-84.8909	113.505	-848.935	4537.81	59168.6	-1168.97	369.697	604.655	0	-70.8714	-116.349	-913.1	12385.3	52770.7	-3557.7	357.793	186.436	0	2.46491	0.508746	97.3868	542.731	-1418.99	964.747	-914	200	0	-0.00999694	1.75743	53.5193	681.627	-3315.95	1915.11	-311	200	0	-144.415	-20.4582	-1628.59	-663307	756318	45408.1	460.067	406.612	0
422	1	-82.4347	111.636	-852.707	4773.88	59670.9	-1362.18	369.978	604.402	0	-72.1246	-119.147	-913.961	12612.2	52452.4	-3748.19	357.39	186.201	0	2.32759	0.663034	95.424	477.665	-1470.77	1012.6	-914	200	0	0.0617568	1.77399	53.6085	693.915	-3297.28	1910.98	-311	200	0
422	2	-79.3395	109.588	-857.302	5057.33	60305.8	-1570.66	370.344	604.101	0	-73.7073	-121.907	-913.791	12847.9	52000.4	-3940.65	356.906	185.94	0	2.19039	0.830064	93.8572	480.495	-1493.54	1057.01	-914	200	0	0.14376	1.77817	53.7407	706.857	-3286.84	1905.68	-311	200	0
422	3	-75.6981	107.447	-862.569	5375.29	61048.1	-1789.25	370.775	603.768	0	-75.5354	-124.584	-912.811	13088.3	51445.1	-4129.5	356.359	185.662	0	2.05612	0.995303	92.9097	540.444	-1497.15	1094.03	-914	200	0	0.228716	1.77313	53.8677	716.854	-3287.56	1899.27	-311	200	0
422	4	-71.6381	105.281	-868.272	5714.1	61869.5	-2013.49	371.256	603.419	0	-77.5107	-127.12	-911.268	13325.4	50825.6	-4307.29	355.775	185.377	0	1.92895	1.14144	92.6596	636.615	-1483.79	1120.06	-914	200	0	0.307698	1.75978	53.9539	722.859	-3300.61	1892.35	-311	200	0
422	5	-67.3072	103.143	-874.123	6060.71	62736.8	-2239.55	371.771	603.067	0	-79.5173	-129.447	-909.432	13548.1	50187.2	-4465.89	355.185	185.103	0	1.82495	1.24363	93.0793	745.082	-1453.76	1132.65	-914	200	0	0.372044	1.73574	53.9862	725.843	-3324.77	1885.96	-311	200	0
422	6	-62.861	101.066	-879.807	6403.57	63613.7	-2463.4	372.304	602.722	0	-81.4244	-131.496	-907.576	13743.9	49578	-4597.12	354.627	184.857	0	1.76645	1.27996	94.0431	843.217	-1414.06	1132.44	-914	200	0	0.413151	1.69926	53.9776	726.705	-3355.74	1880.92	-311	200	0
422	7	-58.4512	99.0728	-885.013	6732.18	64463.3	-2680.28	372.839	602.393	0	-83.0925	-133.204	-905.965	13899.9	49047.4	-4693.3	354.138	184.657	0	1.77606	1.24575	95.3351	911.654	-1375.19	1124.97	-914	200	0	0.422493	1.65354	53.9516	724.758	-3386.62	1877.37	-311	200	0
422	8	-54.2163	97.1851	-889.476	7035.69	65250	-2885.02	373.358	602.09	0	-84.3782	-134.516	-904.852	14005.8	48642.5	-4747.98	353.757	184.521	0	1.87658	1.15693	96.7567	935.189	-1341.3	1118.31	-914	200	0	0.395084	1.60669	53.9241	718.621	-3410.11	1875.1	-311	200	0
422	9	-50.2716	95.4292	-893.015	7303.41	65940.7	-3072.97	373.841	601.822	0	-85.1367	-135.384	-904.483	14054.1	48403.5	-4756.22	353.515	184.462	0	2.08232	1.04165	98.2421	908.629	-1305.62	1116.52	-914	200	0	0.333287	1.5679	53.8985	707.647	-3421.44	1873.92	-311	200	0
423	0	-46.7061	93.8405	-895.54	7527.23	66505.8	-3240.7	374.263	601.595	0	-85.2304	-135.766	-905.089	14040.8	48360.4	-4714.85	353.432	184.487	0	2.38167	0.927546	99.8416	845.983	-1257.13	1116.92	-914	200	0	0.246741	1.54346	53.8709	692.41	-3419.36	1873.47	-311	200	0	-109.577	-36.8504	-1663.19	-677536	769987	20370.2	459.719	406.235	0
423	1	-43.5864	92.4573	-897.038	7703.03	66923	-3386.23	374.604	601.413	0	-84.5488	-135.629	-906.848	13965	48530.5	-4623.15	353.516	184.601	0	2.73261	0.826913	101.602	778.612	-1192.02	1114.23	-914	200	0	0.149254	1.53582	53.8354	675.183	-3405.92	1872.91	-311	200	0
423	2	-40.9667	91.3091	-897.527	7830.43	67179.8	-3508.88	374.85	601.276	0	-83.0281	-134.967	-909.841	13827.8	48919.4	-4483.44	353.767	184.802	0	3.07997	0.725466	103.478	737.397	-1117.72	1104.88	-914	200	0	0.0548027	1.54543	53.7872	659.744	-3385.74	1871.21	-311	200	0
423	3	-38.8923	90.41	-897.031	7911.2	67272.8	-3608.78	374.995	601.181	0	-80.6591	-133.805	-914.015	13632.2	49521	-4300.87	354.18	185.085	0	3.37468	0.593443	105.333	734.386	-1047.9	1088	-914	200	0	-0.0254678	1.5711	53.723	649.407	-3364.25	1867.99	-311	200	0
423	4	-37.3967	89.7616	-895.582	7947.68	67206.5	-3686.42	375.042	601.126	0	-77.4828	-132.192	-919.196	13384.2	50316.6	-4082.18	354.74	185.439	0	3.58115	0.414886	106.996	762.049	-996.411	1065.74	-914	200	0	-0.0842203	1.60799	53.6446	645.127	-3345.51	1864	-311	200	0
423	5	-36.4961	89.3578	-893.224	7942.55	66992.4	-3742.38	375.001	601.108	0	-73.5836	-130.198	-925.13	13093.2	51274.6	-3834.22	355.424	185.847	0	3.68096	0.199069	108.311	805.421	-973.138	1043.5	-914	200	0	-0.1181	1.64719	53.5682	645.526	-3331.83	1860.81	-311	200	0
423	6	-36.1861	89.1875	-890.022	7899.44	66647.6	-3777.29	374.883	601.124	0	-69.0777	-127.906	-931.513	12769.7	52355.8	-3563.31	356.205	186.291	0	3.67484	-0.0320923	109.161	849.105	-982.35	1026.98	-914	200	0	-0.127863	1.67869	53.5228	648.033	-3325.25	1859.88	-311	200	0
423	7	-36.4374	89.2385	-886.07	7823.24	66191.5	-3792.13	374.702	601.171	0	-64.0989	-125.405	-938.027	12424.4	53517.6	-3275.08	357.053	186.755	0	3.57953	-0.256385	109.527	877.208	-1023.64	1018.05	-914	200	0	-0.118306	1.69565	53.5325	650.098	-3328.14	1861.5	-311	200	0
423	8	-37.1939	89.5007	-881.509	7719.88	65645.1	-3788.99	374.469	601.242	0	-58.7892	-122.78	-944.383	12067.2	54717.5	-2974.24	357.94	187.222	0	3.42221	-0.455148	109.53	874.107	-1092.32	1014.22	-914	200	0	-0.0973946	1.69731	53.6014	650.355	-3341.86	1864.32	-311	200	0
423	9	-38.3757	89.9651	-876.536	7594.88	65030.7	-3771.15	374.191	601.335	0	-53.2922	-120.103	-950.351	11707.3	55914	-2664.65	358.835	187.681	0	3.23271	-0.610048	109.348	830.487	-1178.03	1011.49	-914	200	0	-0.0738409	1.68799	53.7179	648.951	-3365.98	1866.1	-311	200	0
424	0	-39.8836	90.6228	-871.39	7452.8	64370.3	-3742.09	373.871	601.447	0	-47.7452	-117.436	-955.778	11352.9	57069.3	-2350.13	359.71	188.122	0	3.03679	-0.696447	109.085	754.146	-1263.68	1007.4	-914	200	0	-0.0547871	1.67317	53.869	646.748	-3398.39	1865.25	-311	200	0	-72.266	-10.4996	-1659.47	-663788	782225	28364.3	469.192	399.655	0
424	1	-41.61	91.4637	-866.309	7298.51	63685.2	-3704.89	373.513	601.575	0	-42.2756	-114.824	-960.571	11011.2	58150.3	-2035.53	360.537	188.537	0	2.85608	-0.689315	108.719	674.408	-1328.91	1001.67	-914	200	0	-0.044508	1.65707	54.0521	644.845	-3435.31	1861.99	-311	200	0
424	2	-43.4559	92.4707	-861.486	7137.97	62995.3	-3662.48	373.124	601.714	0	-37.0021	-112.309	-964.664	10687.9	59130.4	-1726.72	361.296	188.921	0	2.71485	-0.584642	108.197	628.971	-1359.06	994.289	-914	200	0	-0.0425523	1.6426	54.272	645.004	-3472.04	1858.05	-311	200	0
424	3	-45.342	93.6145	-857.043	6977.5	62318.5	-3617.78	372.713	601.859	0	-32.0348	-109.925	-967.998	10387.1	59989.8	-1429.34	361.973	189.27	0	2.64305	-0.410782	107.557	641.11	-1352.88	982.968	-914	200	0	-0.0432904	1.63147	54.5212	649.292	-3504.31	1855.37	-311	200	0
424	4	-47.2102	94.8553	-853.044	6822.21	61669.8	-3573.46	372.294	602.003	0	-27.4711	-107.705	-970.525	10112.1	60716.4	-1147.71	362.56	189.581	0	2.65834	-0.218857	106.943	708.731	-1321.09	964.399	-914	200	0	-0.0395521	1.62383	54.7684	658.273	-3528.77	1855	-311	200	0
424	5	-49.0192	96.1488	-849.508	6675.1	61061.1	-3531.46	371.878	602.142	0	-23.3932	-105.684	-972.221	9864.36	61307.1	-884.859	363.059	189.854	0	2.74554	-0.0656007	106.47	811.78	-1278.18	940.012	-914	200	0	-0.0276715	1.61857	54.9752	669.861	-3542.2	1856.71	-311	200	0
424	6	-50.7422	97.45	-846.423	6538.02	60502.6	-3492.66	371.48	602.276	0	-19.8657	-103.898	-973.072	9642.24	61765.7	-643.063	363.475	190.091	0	2.8668	0.00896591	106.105	925.487	-1237	917.805	-914	200	0	-0.00949465	1.61518	55.1162	680.592	-3541.34	1859.06	-311	200	0
424	7	-52.3622	98.7182	-843.759	6412.94	60003	-3456.96	371.114	602.4	0	-16.9309	-102.384	-973.079	9441.4	62100.6	-423.861	363.819	190.297	0	2.98583	0.00422663	105.716	1030.09	-1208.06	905.289	-914	200	0	0.0107195	1.61589	55.1811	688.02	-3523.92	1860.12	-311	200	0
424	8	-53.8655	99.9218	-841.497	6301.1	59568.9	-3423.75	370.789	602.512	0	-14.6042	-101.17	-972.271	9257.17	62321.3	-227.86	364.099	190.479	0	3.07635	-0.0335558	105.233	1111.6	-1197.96	902.208	-914	200	0	0.0315164	1.62582	55.1712	691.935	-3489.69	1859.02	-311	200	0
424	9	-55.235	101.044	-839.654	6202.08	59204.7	-3392.26	370.511	602.614	0	-12.871	-100.261	-970.727	9086.74	62436.4	-54.7537	364.319	190.639	0	3.12078	-0.0280925	104.736	1155.23	-1209.21	901.593	-914	200	0	0.0557565	1.64947	55.0971	694.223	-3441.19	1856.66	-311	200	0
425	0	-56.4472	102.088	-838.298	6114.8	58912.6	-3361.96	370.276	602.706	0	-11.6869	-99.6366	-968.583	8930.17	62453.5	96.3813	364.479	190.78	0	3.11159	0.0851372	104.373	1144.74	-1240.78	897.458	-914	200	0	0.087754	1.68545	54.9717	697.728	-3384.27	1854.98	-311	200	0	-67.7984	7.75758	-1637.93	-656552	773470	39237.6	470.149	401.029	0
425	1	-57.4738	103.069	-837.524	6039.04	58692.3	-3332.57	370.078	602.789	0	-10.987	-99.2577	-966.031	8789.79	62379.5	226.872	364.573	190.901	0	3.05342	0.321578	104.248	1070.71	-1282.83	891.348	-914	200	0	0.129858	1.72461	54.8027	704.638	-3327.13	1855.76	-311	200	0
425	2	-58.2889	104.006	-837.403	5975.5	58541	-3303.82	369.908	602.864	0	-10.701	-99.0809	-963.277	8669.04	62221.4	338.428	364.594	191	0	2.96388	0.649683	104.397	936.895	-1315.04	890.856	-914	200	0	0.18096	1.75456	54.594	715.528	-3278.14	1859.81	-311	200	0
425	3	-58.8775	104.912	-837.958	5924.74	58453.8	-3274.91	369.757	602.93	0	-10.7621	-99.0679	-960.501	8571.06	61987.2	432.559	364.536	191.076	0	2.86746	1.01541	104.818	759.345	-1317.43	902.91	-914	200	0	0.237121	1.76672	54.3523	729.36	-3243.22	1866.48	-311	200	0
425	4	-59.2395	105.799	-839.171	5886.14	58424.4	-3244.66	369.622	602.986	0	-11.1073	-99.1875	-957.837	8497.74	61687.4	509.505	364.403	191.128	0	2.78224	1.35922	105.443	561.608	-1285.12	929.969	-914	200	0	0.292904	1.75989	54.0949	744.365	-3223.96	1873.97	-311	200	0
425	5	-59.3914	106.669	-840.981	5857.89	58446.2	-3212.09	369.498	603.034	0	-11.6803	-99.422	-955.376	8449.25	61335.7	568.443	364.201	191.156	0	2.71504	1.62782	106.12	368.905	-1233.03	970.549	-914	200	0	0.342226	1.73936	53.8499	759.346	-3217.44	1880.6	-311	200	0
425	6	-59.364	107.515	-843.292	5838.1	58513.4	-3176.86	369.387	603.077	0	-12.435	-99.7689	-953.171	8423.57	60946	609.153	363.94	191.163	0	2.66758	1.78478	106.725	202.256	-1185.93	1021.24	-914	200	0	0.379611	1.71326	53.6421	774.243	-3218.83	1885.42	-311	200	0
425	7	-59.1947	108.328	-845.983	5825.34	58620.3	-3139.25	369.293	603.114	0	-13.3342	-100.235	-951.245	8416.71	60530.6	633.034	363.633	191.152	0	2.64199	1.81536	107.293	76.4178	-1161.29	1077.85	-914	200	0	0.402365	1.68747	53.4821	789.765	-3225	1888.02	-311	200	0
425	8	-58.9191	109.101	-848.947	5818.29	58759.9	-3100.3	369.215	603.146	0	-14.3473	-100.829	-949.612	8424.75	60098.5	642.892	363.287	191.128	0	2.644	1.72456	107.97	2.91653	-1159.51	1134.41	-914	200	0	0.410362	1.66323	53.3736	806.709	-3235.17	1888.27	-311	200	0
425	9	-58.5631	109.834	-852.123	5815.8	58925.8	-3061.73	369.152	603.175	0	-15.4431	-101.55	-948.3	8445.53	59655.1	642.325	362.907	191.094	0	2.68214	1.53088	108.805	-7.87092	-1168.97	1183.3	-914	200	0	0.403291	1.63999	53.3236	824.858	-3248.61	1886.49	-311	200	0
426	0	-58.135	110.535	-855.512	5817.71	59113.5	-3024.88	369.097	603.2	0	-16.5823	-102.388	-947.366	8478.36	59204.5	634.968	362.494	191.051	0	2.7571	1.26038	109.608	48.6773	-1177.65	1219.36	-914	200	0	0.382406	1.61846	53.3326	841.891	-3263.17	1883.78	-311	200	0	-72.459	8.51285	-1663.95	-675021	778151	38287.7	465.471	405.848	0
426	1	-57.627	111.218	-859.151	5825.55	59320.4	-2989.63	369.045	603.219	0	-17.7175	-103.328	-946.876	8523.3	58751	624.241	362.047	190.999	0	2.854	0.940659	110.028	164.215	-1179.97	1243.59	-914	200	0	0.355322	1.60007	53.3833	854.266	-3276.44	1882.11	-311	200	0
426	2	-57.0274	111.892	-863.068	5842.02	59545.1	-2954.77	368.992	603.231	0	-18.8064	-104.352	-946.871	8580.75	58298.4	613.745	361.57	190.938	0	2.95178	0.596998	109.752	317.481	-1174.12	1261.31	-914	200	0	0.334605	1.58512	53.4446	859.814	-3287.93	1883.8	-311	200	0
426	3	-56.3323	112.554	-867.251	5869.06	59787.5	-2919.05	368.939	603.233	0	-19.8216	-105.444	-947.341	8650.89	57847.9	607.115	361.064	190.868	0	3.0346	0.258179	108.666	482.552	-1154.54	1277.32	-914	200	0	0.331374	1.57181	53.4898	858.907	-3299.25	1889.99	-311	200	0
426	4	-55.5483	113.189	-871.661	5906.16	60049.3	-2881.84	368.891	603.224	0	-20.7501	-106.586	-948.218	8733.12	57399.2	607.146	360.534	190.79	0	3.08997	-0.0351404	106.943	636.816	-1112.62	1293.03	-914	200	0	0.350257	1.55816	53.511	853.396	-3311.86	1899.51	-311	200	0
426	5	-54.6867	113.776	-876.238	5950.61	60333.6	-2843.36	368.855	603.209	0	-21.5908	-107.756	-949.39	8826.11	56952.4	615.45	359.988	190.703	0	3.10592	-0.232024	104.98	763.996	-1044.66	1306.62	-914	200	0	0.386534	1.54548	53.5195	845.364	-3325.07	1909.47	-311	200	0
426	6	-53.7576	114.296	-880.916	5998.66	60642.3	-2804.69	368.84	603.19	0	-22.3512	-108.939	-950.747	8927.76	56508.7	632.904	359.436	190.61	0	3.07906	-0.291073	103.242	854.792	-955.147	1315.94	-914	200	0	0.426725	1.53864	53.5384	836.491	-3336.4	1917.15	-311	200	0
426	7	-52.7662	114.736	-885.625	6047.03	60975.8	-2767.2	368.851	603.172	0	-23.045	-110.121	-952.206	9035.38	56068.5	660.142	358.883	190.511	0	3.02355	-0.211703	102.09	908.744	-858.877	1320.69	-914	200	0	0.454179	1.5427	53.5987	827.175	-3343.09	1921.2	-311	200	0
426	8	-51.7102	115.096	-890.324	6094.44	61332.1	-2731.86	368.887	603.155	0	-23.6858	-111.286	-953.73	9146.59	55630.4	697.706	358.329	190.41	0	2.96241	-0.0419463	101.692	933.235	-782.769	1322.04	-914	200	0	0.456824	1.56067	53.7266	816.171	-3343.56	1921.91	-311	200	0
426	9	-50.5745	115.391	-895.027	6141.58	61707.3	-2698.95	368.945	603.138	0	-24.2801	-112.404	-955.336	9260.27	55192.4	745.995	357.773	190.307	0	2.90622	0.152715	102.026	935.667	-755.824	1321.43	-914	200	0	0.432652	1.59351	53.9244	802.094	-3338.12	1920.74	-311	200	0
427	0	-49.33	115.651	-899.81	6189.93	62096.4	-2668.39	369.011	603.121	0	-24.8249	-113.437	-957.086	9376.04	54753	805.225	357.208	190.204	0	2.84804	0.32477	102.892	920.818	-792.872	1320.05	-914	200	0	0.388376	1.63922	54.1594	785.482	-3328.06	1919.53	-311	200	0	-65.134	3.37598	-1733.36	-707509	795928	31381.8	457.287	408.206	0
427	1	-47.9441	115.912	-904.764	6240.73	62493.2	-2640.03	369.071	603.102	0	-25.3127	-114.342	-959.065	9493.15	54312.7	875.258	356.631	190.102	0	2.77967	0.452945	103.965	897.169	-890.67	1318.01	-914	200	0	0.330983	1.69198	54.3764	769.281	-3315.11	1919.37	-311	200	0
427	2	-46.3996	116.197	-909.938	6293.86	62891.4	-2613.71	369.116	603.083	0	-25.7431	-115.089	-961.331	9609.5	53873.1	955.431	356.04	190.004	0	2.70749	0.532759	104.936	875.119	-1033.93	1313.06	-914	200	0	0.262147	1.74329	54.5339	757.461	-3302.63	1920.06	-311	200	0
427	3	-44.7035	116.511	-915.313	6347.2	63286.5	-2589.32	369.142	603.066	0	-26.1283	-115.665	-963.908	9721.92	53435.1	1045.14	355.436	189.914	0	2.65413	0.571858	105.655	857.579	-1197.49	1300.74	-914	200	0	0.182673	1.7852	54.6299	752.703	-3295.84	1920.86	-311	200	0
427	4	-42.8833	116.843	-920.821	6397.64	63676	-2566.85	369.151	603.052	0	-26.4897	-116.077	-966.776	9827.99	52998.4	1144.38	354.82	189.834	0	2.64738	0.58932	106.15	839.846	-1350.98	1277.06	-914	200	0	0.0994572	1.81388	54.6914	754.815	-3299.18	1921.54	-311	200	0
427	5	-40.9781	117.181	-926.388	6442.9	64057.7	-2546.46	369.148	603.045	0	-26.8523	-116.35	-969.886	9927.41	52561.9	1253.24	354.194	189.764	0	2.70674	0.606626	106.516	817.526	-1474.04	1241.76	-914	200	0	0.0259253	1.83007	54.7489	760.958	-3314.2	1922.2	-311	200	0
427	6	-39.0305	117.511	-931.948	6481.97	64430.4	-2528.31	369.135	603.045	0	-27.2434	-116.519	-973.172	10021.5	52123.3	1371.62	353.56	189.702	0	2.83502	0.633717	106.772	790.748	-1564.41	1199.86	-914	200	0	-0.0239033	1.83631	54.8225	766.976	-3339.51	1922.03	-311	200	0
427	7	-37.0823	117.824	-937.444	6514.37	64792	-2512.02	369.116	603.051	0	-27.6871	-116.624	-976.562	10112.7	51679.4	1499.43	352.92	189.645	0	3.01961	0.66002	106.83	762.906	-1627.61	1159.38	-914	200	0	-0.0427702	1.83391	54.9104	769.023	-3371.33	1919.25	-311	200	0
427	8	-35.1696	118.114	-942.828	6540.14	65137.6	-2496.7	369.088	603.063	0	-28.1979	-116.699	-979.998	10203.8	51226.2	1636.15	352.272	189.588	0	3.24248	0.657035	106.609	738.887	-1665.4	1126.46	-914	200	0	-0.0323609	1.82209	54.9843	765.188	-3404.13	1912.73	-311	200	0
427	9	-33.3175	118.38	-948.069	6560.66	65459.4	-2481.86	369.045	603.08	0	-28.776	-116.769	-983.455	10298.1	50759.4	1780.35	351.613	189.529	0	3.47992	0.593855	106.123	723.871	-1675.34	1101.96	-914	200	0	0.00192552	1.79978	55.0053	756.11	-3431.76	1903.15	-311	200	0
428	0	-31.539	118.631	-953.172	6578.73	65748.9	-2467.67	368.979	603.098	0	-29.4055	-116.844	-986.948	10397.9	50275.2	1930.41	350.94	189.465	0	3.68822	0.454151	105.475	720.544	-1654.57	1080.87	-914	200	0	0.0554361	1.76726	54.9504	744.086	-3448.58	1892.81	-311	200	0	-54.0841	4.62291	-1817.76	-743581	818415	24313.6	448.717	409.13	0
428	1	-29.8398	118.886	-958.16	6597.33	66000.4	-2454.49	368.882	603.115	0	-30.0591	-116.924	-990.516	10503.6	49772.4	2084.93	350.249	189.396	0	3.80694	0.243011	104.807	725.921	-1602.98	1055.45	-914	200	0	0.121854	1.72741	54.8255	731.972	-3449.85	1884.29	-311	200	0
428	2	-28.2266	119.163	-963.04	6617.56	66210.2	-2443.05	368.751	603.128	0	-30.7103	-117.007	-994.187	10614.1	49253.5	2242.67	349.542	189.324	0	3.7897	-0.0138282	104.238	730.999	-1526.3	1022.99	-914	200	0	0.190806	1.68657	54.6541	723.071	-3432.84	1878.93	-311	200	0
428	3	-26.713	119.465	-967.789	6637.77	66377.1	-2434.85	368.586	603.141	0	-31.3406	-117.096	-997.947	10728.1	48723.2	2402.98	348.823	189.25	0	3.63061	-0.273063	103.808	725.256	-1435.52	990.604	-914	200	0	0.251656	1.65265	54.4631	720.932	-3398.95	1876.4	-311	200	0
428	4	-25.3169	119.787	-972.374	6654.92	66502.5	-2431.95	368.392	603.156	0	-31.9411	-117.203	-1001.76	10845	48184.8	2566.12	348.1	189.174	0	3.3611	-0.487879	103.492	704.507	-1341.27	970.414	-914	200	0	0.298963	1.63029	54.2834	727.518	-3354.76	1875.91	-311	200	0
428	5	-24.0535	120.112	-976.776	6666.23	66591.5	-2436.38	368.175	603.175	0	-32.5113	-117.34	-1005.55	10965.2	47639.8	2732.33	347.377	189.095	0	3.02234	-0.634113	103.251	673.724	-1248.79	970.472	-914	200	0	0.333031	1.61828	54.1432	741.057	-3310.46	1877.21	-311	200	0
428	6	-22.9329	120.423	-980.98	6669.86	66650.5	-2449.88	367.943	603.201	0	-33.0589	-117.518	-1009.26	11089.8	47087.9	2900.59	346.656	189.012	0	2.64196	-0.719151	103.104	642.301	-1160.44	991.006	-914	200	0	0.356068	1.61275	54.0519	757.249	-3275.95	1880.27	-311	200	0
428	7	-21.9611	120.698	-984.982	6664.71	66685.9	-2473.64	367.703	603.234	0	-33.5946	-117.752	-1012.78	11219.8	46530.1	3068.94	345.943	188.922	0	2.23794	-0.762704	103.184	619.399	-1082.19	1027.18	-914	200	0	0.369983	1.61069	53.9979	773.384	-3256.84	1884.54	-311	200	0
428	8	-21.1392	120.923	-988.798	6650.27	66702.5	-2508.28	367.458	603.274	0	-34.128	-118.052	-1016.05	11354.8	45968.8	3235.43	345.243	188.825	0	1.83743	-0.778736	103.71	610.378	-1020.78	1071.65	-914	200	0	0.37754	1.60926	53.9587	789.629	-3252.99	1888.82	-311	200	0
428	9	-20.4607	121.088	-992.465	6627.12	66703.6	-2554.04	367.21	603.323	0	-34.6632	-118.416	-1019.04	11493.5	45405.9	3397.99	344.558	188.721	0	1.48003	-0.772093	104.879	613.878	-973.373	1115.12	-914	200	0	0.382682	1.6047	53.9129	805.813	-3260.12	1891.96	-311	200	0
429	0	-19.9062	121.197	-996.046	6597.6	66690.5	-2611.2	366.955	603.376	0	-35.1965	-118.835	-1021.79	11635.3	44840.8	3553.99	343.884	188.613	0	1.20231	-0.743989	106.729	624.736	-929.457	1149.25	-914	200	0	0.388241	1.59363	53.8507	819.089	-3272.93	1893.28	-311	200	0	-53.2675	0.906526	-1882.6	-771345	837545	22060.9	443.472	409.719	0
429	1	-19.444	121.267	-999.623	6565.51	66663.6	-2680.29	366.689	603.432	0	-35.7151	-119.293	-1024.41	11780.9	44269.7	3700.97	343.215	188.5	0	1.02846	-0.701972	109.054	639.241	-884.164	1170.28	-914	200	0	0.3937	1.5748	53.7769	825.517	-3287.81	1892.71	-311	200	0
429	2	-19.0402	121.313	-1003.27	6535.34	66623.7	-2761.89	366.407	603.486	0	-36.2061	-119.775	-1026.97	11932.6	43686.4	3838.04	342.539	188.381	0	0.974747	-0.657396	111.474	655.687	-841.501	1178.17	-914	200	0	0.39578	1.5505	53.7042	822.736	-3303.28	1890.67	-311	200	0
429	3	-18.6678	121.342	-1007.01	6510.96	66571.7	-2855.93	366.108	603.534	0	-36.6661	-120.276	-1029.53	12093.3	43084.6	3966.13	341.849	188.254	0	1.04635	-0.607423	113.597	674.491	-804.177	1173.58	-914	200	0	0.391804	1.52627	53.6462	811.016	-3318.72	1887.9	-311	200	0
429	4	-18.3095	121.345	-1010.84	6494.36	66509.9	-2961.21	365.797	603.575	0	-37.1036	-120.803	-1032.11	12265.6	42461	4086.71	341.14	188.116	0	1.22486	-0.531007	115.111	701	-767.385	1157.43	-914	200	0	0.383045	1.50761	53.6157	792.992	-3334.04	1884.73	-311	200	0
429	5	-17.9559	121.309	-1014.69	6484.97	66442.5	-3075.4	365.48	603.609	0	-37.5343	-121.371	-1034.67	12451	41816.2	4200.54	340.415	187.966	0	1.47067	-0.411656	115.826	742.534	-721.882	1133.35	-914	200	0	0.374689	1.49801	53.6236	773.11	-3349.34	1880.68	-311	200	0
429	6	-17.6049	121.218	-1018.51	6480.01	66374.2	-3195.82	365.168	603.638	0	-37.9774	-122.001	-1037.18	12649.4	41154.4	4307.66	339.679	187.804	0	1.74078	-0.258393	115.721	797.686	-659.787	1109.02	-914	200	0	0.372951	1.50008	53.6845	756.89	-3363.89	1875.63	-311	200	0
429	7	-17.2614	121.059	-1022.22	6475.93	66308.1	-3320.11	364.866	603.665	0	-38.455	-122.718	-1039.57	12859.5	40480.7	4407.96	338.94	187.63	0	2.00276	-0.0960359	114.963	850.555	-580.148	1092.85	-914	200	0	0.383281	1.51527	53.8183	749.308	-3376.44	1870.8	-311	200	0
429	8	-16.9317	120.826	-1025.78	6470.07	66245.3	-3446.4	364.58	603.693	0	-38.9895	-123.535	-1041.81	13078.2	39800.2	4501.58	338.203	187.447	0	2.23621	0.0597806	113.828	877.553	-488.351	1088.15	-914	200	0	0.410271	1.54164	54.0384	752.192	-3387.06	1867.98	-311	200	0
429	9	-16.6141	120.525	-1029.16	6461.75	66185	-3573.13	364.31	603.721	0	-39.5944	-124.458	-1043.88	13302.1	39117.5	4588.63	337.473	187.257	0	2.42173	0.203261	112.594	861.003	-387.728	1090.93	-914	200	0	0.456241	1.57346	54.3351	762.593	-3397.66	1868.49	-311	200	0
430	0	-16.2896	120.183	-1032.42	6452.37	66125.6	-3699.06	364.049	603.75	0	-40.2657	-125.472	-1045.84	13529	38435.1	4669.12	336.751	187.064	0	2.53368	0.317673	111.468	800.347	-275.967	1092.48	-914	200	0	0.517892	1.60419	54.6754	774.624	-3410.38	1873.02	-311	200	0	-55.1603	-9.26088	-1942.39	-796086	843758	16183.2	432.967	409.57	0
430	1	-15.9259	119.838	-1035.65	6444.06	66065.5	-3823.04	363.791	603.778	0	-40.9853	-126.549	-1047.78	13758.1	37752.4	4743.33	336.031	186.869	0	2.55476	0.373884	110.572	711.116	-150.997	1084.04	-914	200	0	0.584684	1.62929	55.0143	783.19	-3425.55	1881.48	-311	200	0
430	2	-15.4942	119.525	-1038.95	6437.57	66002.5	-3944.05	363.528	603.804	0	-41.7346	-127.659	-1049.78	13988.7	37066.1	4812.19	335.309	186.675	0	2.49804	0.35342	109.926	610.815	-16.048	1062.52	-914	200	0	0.641634	1.64589	55.3077	785.333	-3441.13	1893.07	-311	200	0
430	3	-14.9811	119.266	-1042.34	6431.63	65932.6	-4061.38	363.255	603.83	0	-42.5036	-128.777	-1051.86	14219.7	36373.8	4876.89	334.58	186.481	0	2.40511	0.265812	109.421	508.885	121.197	1032.59	-914	200	0	0.675144	1.65195	55.5187	779.433	-3453.92	1906.76	-311	200	0
430	4	-14.3894	119.063	-1045.77	6423.87	65849.7	-4174.63	362.968	603.857	0	-43.2894	-129.89	-1054	14448.9	35676	4938.2	333.848	186.291	0	2.31659	0.14702	108.84	411.448	249.426	1001.28	-914	200	0	0.678439	1.64705	55.6213	765.248	-3461.19	1921.74	-311	200	0
430	5	-13.7357	118.909	-1049.17	6411.44	65749	-4283.44	362.668	603.889	0	-44.0915	-130.992	-1056.16	14673	34976.8	4996.44	333.117	186.107	0	2.24518	0.043388	107.988	328.687	351.392	972.663	-914	200	0	0.653533	1.6323	55.6044	744.389	-3461.88	1937.18	-311	200	0
430	6	-13.0479	118.79	-1052.43	6391.09	65628.3	-4387.24	362.359	603.927	0	-44.9102	-132.085	-1058.25	14888.8	34281.9	5052.15	332.395	185.931	0	2.17924	-0.00716435	106.827	274.258	406.566	950.028	-914	200	0	0.608084	1.60935	55.475	720.177	-3456.66	1951.8	-311	200	0
430	7	-12.3593	118.695	-1055.46	6359.32	65487.6	-4484.98	362.047	603.975	0	-45.7442	-133.174	-1060.21	15094.1	33596.7	5106.95	331.689	185.763	0	2.10617	0.0182339	105.495	260.7	400.378	939.045	-914	200	0	0.549941	1.58002	55.2591	697.168	-3446.73	1964.02	-311	200	0
430	8	-11.7003	118.619	-1058.17	6313.13	65326.6	-4574.96	361.735	604.034	0	-46.585	-134.26	-1061.97	15287.8	32924.8	5163.7	331.003	185.604	0	2.02442	0.126478	104.177	296.263	328.092	945.673	-914	200	0	0.485496	1.5468	55.0025	679.635	-3433.28	1972.28	-311	200	0
430	9	-11.091	118.572	-1060.55	6250.9	65142.7	-4655.37	361.424	604.106	0	-47.4108	-135.333	-1063.53	15468.7	32268.2	5225.15	330.341	185.455	0	1.93626	0.303297	102.972	382.908	192.788	973.507	-914	200	0	0.420974	1.51316	54.7595	669.517	-3418.84	1975.78	-311	200	0
431	0	-10.5375	118.575	-1062.62	6172.87	64930.8	-4724.72	361.105	604.191	0	-48.1885	-136.366	-1064.92	15635.7	31628.6	5292.71	329.701	185.317	0	1.84005	0.518834	101.881	512.407	7.09473	1022.45	-914	200	0	0.361263	1.48152	54.5664	665.875	-3408.58	1975.14	-311	200	0	-56.9171	-17.4911	-1979.69	-811705	846342	12283.3	426.072	409.544	0
431	1	-10.0371	118.656	-1064.45	6080.65	64683.8	-4781.95	360.768	604.287	0	-48.8836	-137.317	-1066.21	15789.1	31006.9	5366.37	329.081	185.191	0	1.73537	0.742915	100.899	663.515	-206.124	1085.96	-914	200	0	0.308283	1.45023	54.4271	665.906	-3408.1	1972.19	-311	200	0
431	2	-9.59138	118.829	-1066.09	5975.69	64396.6	-4826.74	360.404	604.395	0	-49.4729	-138.154	-1067.51	15930.7	30404	5445.89	328.481	185.077	0	1.6338	0.948201	100.055	809.099	-421.893	1149.86	-914	200	0	0.262107	1.41483	54.3144	666.191	-3419.42	1968.53	-311	200	0
431	3	-9.21319	119.094	-1067.57	5857.96	64067.4	-4859.9	360.012	604.513	0	-49.948	-138.865	-1068.86	16063.7	29819.6	5531.76	327.899	184.971	0	1.55638	1.10955	99.3631	931.17	-621.516	1198.11	-914	200	0	0.222783	1.37543	54.1826	664.14	-3439.74	1964.58	-311	200	0
431	4	-8.92406	119.434	-1068.85	5726.52	63697	-4883.09	359.594	604.642	0	-50.3129	-139.454	-1070.28	16191.3	29252.3	5625	327.331	184.872	0	1.51289	1.21422	98.757	1027.59	-793.091	1221.66	-914	200	0	0.191092	1.34193	53.9889	659.531	-3463.14	1959.86	-311	200	0
431	5	-8.74864	119.829	-1069.87	5580.52	63287.1	-4898.11	359.154	604.784	0	-50.5792	-139.938	-1071.76	16315.7	28700.7	5726.35	326.779	184.777	0	1.48388	1.26633	98.127	1101.93	-929.731	1220.28	-914	200	0	0.167597	1.32871	53.7193	654.702	-3483.29	1953.75	-311	200	0
431	6	-8.71067	120.256	-1070.58	5419.4	62839.8	-4906.8	358.697	604.938	0	-50.7611	-140.338	-1073.23	16438.3	28163.5	5835.99	326.242	184.683	0	1.42915	1.27574	97.4437	1151.37	-1028.99	1198.08	-914	200	0	0.151147	1.34429	53.398	653.245	-3496.04	1945.74	-311	200	0
431	7	-8.82728	120.7	-1070.93	5243.06	62356.8	-4911.2	358.227	605.104	0	-50.8722	-140.667	-1074.67	16559.6	27639.5	5953.51	325.719	184.591	0	1.3157	1.24814	96.8158	1169.11	-1089.25	1160.11	-914	200	0	0.138595	1.38641	53.0836	657.923	-3500.27	1935.57	-311	200	0
431	8	-9.10484	121.154	-1070.91	5052.13	61839.8	-4913.15	357.745	605.282	0	-50.9243	-140.935	-1076.04	16679.2	27127.5	6078.01	325.21	184.499	0	1.13926	1.18803	96.4184	1154.14	-1105.15	1112.08	-914	200	0	0.125366	1.44394	52.8487	668.279	-3496.84	1923.27	-311	200	0
431	9	-9.53888	121.624	-1070.57	4847.95	61291.5	-4913.93	357.251	605.472	0	-50.9264	-141.15	-1077.35	16796.3	26625.8	6208.39	324.714	184.41	0	0.931644	1.10566	96.4055	1113.56	-1070.55	1061.65	-914	200	0	0.10706	1.50297	52.7429	680.561	-3487.81	1909.18	-311	200	0
432	0	-10.1147	122.124	-1069.99	4632.71	60715.1	-4914.51	356.744	605.67	0	-50.8822	-141.317	-1078.62	16909.8	26133	6343.41	324.228	184.323	0	0.752613	1.01587	96.8608	1057.31	-989.141	1019.29	-914	200	0	0.0827956	1.55422	52.7681	690.763	-3476.27	1894.14	-311	200	0	-63.2832	-13.7973	-1995.28	-814475	834384	17011.6	416.623	407.804	0
432	1	-10.8116	122.672	-1069.26	4409.66	60113.3	-4916.22	356.219	605.876	0	-50.7915	-141.437	-1079.92	17018.4	25647.7	6480.85	323.75	184.241	0	0.662216	0.934165	97.7315	992.282	-880.172	994.908	-914	200	0	0.0578502	1.59691	52.8911	697.015	-3465.77	1879.46	-311	200	0
432	2	-11.6131	123.28	-1068.48	4182.71	59488.5	-4920.76	355.676	606.085	0	-50.6566	-141.511	-1081.25	17120.2	25169.2	6617.12	323.278	184.166	0	0.692305	0.877713	98.823	921.152	-769.324	992.466	-914	200	0	0.0418159	1.63651	53.0788	699.934	-3458.83	1866.3	-311	200	0
432	3	-12.5107	123.944	-1067.68	3955.62	58843.6	-4929.28	355.114	606.295	0	-50.487	-141.542	-1082.58	17213.1	24696.9	6747.99	322.813	184.1	0	0.836894	0.864205	99.9344	847.027	-675.548	1009.12	-914	200	0	0.0431458	1.67842	53.3112	702.176	-3455.59	1855.12	-311	200	0
432	4	-13.5003	124.653	-1066.87	3730.8	58180.6	-4941.91	354.534	606.503	0	-50.2987	-141.544	-1083.83	17295.3	24229.2	6870.02	322.355	184.042	0	1.05989	0.902404	100.995	776.781	-608.471	1038.56	-914	200	0	0.0648039	1.72324	53.5703	706.916	-3454.29	1846.04	-311	200	0
432	5	-14.5798	125.385	-1066.03	3508.39	57500.2	-4958.32	353.939	606.709	0	-50.1159	-141.538	-1084.92	17367.1	23764.2	6981.26	321.904	183.992	0	1.31473	0.980074	102.049	717.821	-569.792	1072.92	-914	200	0	0.103122	1.76815	53.8385	715.89	-3453	1839.31	-311	200	0
432	6	-15.7504	126.118	-1065.1	3286.85	56804	-4978.2	353.332	606.914	0	-49.9716	-141.552	-1085.76	17430.2	23299.5	7080.83	321.459	183.947	0	1.56083	1.06451	103.121	674.848	-550.985	1102.8	-914	200	0	0.149143	1.81014	54.1042	728.585	-3450.59	1835.44	-311	200	0
432	7	-17.0139	126.828	-1064.02	3064.37	56095.7	-5000.91	352.721	607.12	0	-49.9012	-141.614	-1086.25	17486.2	22832.3	7168.16	321.019	183.902	0	1.76327	1.12123	104.119	649.703	-535.351	1119.79	-914	200	0	0.192092	1.84657	54.3473	742.522	-3446.81	1835.1	-311	200	0
432	8	-18.3667	127.498	-1062.75	2840.01	55381.8	-5025.1	352.112	607.328	0	-49.9324	-141.742	-1086.32	17536.4	22358.9	7242.81	320.582	183.857	0	1.88951	1.1311	104.896	639.702	-506.884	1120.74	-914	200	0	0.22369	1.87463	54.532	754.467	-3442.65	1838.78	-311	200	0
432	9	-19.7932	128.121	-1061.29	2614.32	54668.7	-5049.17	351.511	607.537	0	-50.0803	-141.945	-1085.95	17582.4	21875.7	7305.02	320.144	183.809	0	1.91548	1.08867	105.369	638.801	-458.057	1108.4	-914	200	0	0.239405	1.89093	54.633	762.103	-3439.78	1846.19	-311	200	0
433	0	-21.2631	128.703	-1059.72	2389.06	53960.4	-5072.39	350.919	607.746	0	-50.3449	-142.221	-1085.2	17626.5	21380.5	7356.07	319.702	183.757	0	1.83679	0.989735	105.55	644.611	-393.646	1088.1	-914	200	0	0.235732	1.89118	54.6586	764.795	-3439.14	1856.29	-311	200	0	-78.2311	-10.1349	-1979.07	-807451	818503	26725.1	411.646	407.683	0
433	1	-22.7358	129.263	-1058.13	2166.48	53258.5	-5095.25	350.333	607.953	0	-50.7107	-142.56	-1084.18	17671	20874.6	7398.25	319.254	183.701	0	1.67781	0.82689	105.57	657.809	-329.869	1065.72	-914	200	0	0.209297	1.87086	54.6487	763.162	-3440.69	1867.84	-311	200	0
433	2	-24.1728	129.818	-1056.58	1948.62	52564.2	-5118.69	349.749	608.156	0	-51.1533	-142.946	-1083.02	17717.4	20362.5	7434.4	318.802	183.641	0	1.48558	0.60141	105.706	672.296	-286.752	1048.06	-914	200	0	0.1604	1.82649	54.6595	758.007	-3444.31	1879.6	-311	200	0
433	3	-25.5464	130.376	-1055.14	1737.28	51879.6	-5143.16	349.169	608.354	0	-51.6476	-143.358	-1081.83	17766.2	19849	7467.34	318.348	183.578	0	1.30574	0.33654	106.249	675.393	-279.981	1042.67	-914	200	0	0.0953893	1.75781	54.7351	749.632	-3449.89	1890.24	-311	200	0
433	4	-26.8416	130.934	-1053.81	1533.42	51208.7	-5168.65	348.594	608.545	0	-52.1735	-143.778	-1080.67	17817.1	19337.2	7499.31	317.894	183.513	0	1.16043	0.0726513	107.293	659.069	-316.74	1055.01	-914	200	0	0.0242583	1.67141	54.8811	738.55	-3457.12	1898.27	-311	200	0
433	5	-28.0533	131.483	-1052.59	1336.77	50556	-5195.1	348.03	608.73	0	-52.7185	-144.195	-1079.53	17869.3	18828.8	7531.29	317.442	183.447	0	1.04711	-0.150346	108.682	623.792	-391.313	1083.91	-914	200	0	-0.0431288	1.58025	55.0696	726.469	-3465.95	1902.68	-311	200	0
433	6	-29.1823	132.01	-1051.42	1147.07	49923	-5222.34	347.481	608.909	0	-53.2762	-144.607	-1078.39	17921.6	18324.7	7562.72	316.993	183.381	0	0.955605	-0.302591	110.123	571.891	-485.646	1120.83	-914	200	0	-0.0982505	1.49655	55.265	715.978	-3475.82	1903.79	-311	200	0
433	7	-30.2335	132.508	-1050.24	965.458	49307.9	-5249.9	346.949	609.081	0	-53.8433	-145.017	-1077.21	17973.2	17823.6	7592.33	316.546	183.315	0	0.882631	-0.367382	111.323	501.947	-579.738	1155.52	-914	200	0	-0.134097	1.42535	55.4417	709.259	-3483.8	1903.29	-311	200	0
433	8	-31.2126	132.968	-1048.99	793.714	48708.3	-5276.97	346.433	609.243	0	-54.4185	-145.428	-1075.95	18024.3	17322.5	7619.13	316.1	183.248	0	0.832677	-0.351089	112.056	409.972	-660.945	1182.51	-914	200	0	-0.147524	1.36636	55.5871	706.923	-3485.19	1903.12	-311	200	0
433	9	-32.1214	133.391	-1047.65	633.07	48124.3	-5302.45	345.935	609.396	0	-55.0011	-145.839	-1074.58	18075.5	16819.5	7642.77	315.652	183.179	0	0.813899	-0.287652	112.166	294.322	-725.951	1201.91	-914	200	0	-0.141069	1.32143	55.6969	708.177	-3476.71	1904.32	-311	200	0
434	0	-32.9511	133.79	-1046.28	484.078	47558.6	-5325.17	345.455	609.537	0	-55.5857	-146.24	-1073.11	18126.4	16316.1	7663.45	315.204	183.108	0	0.833623	-0.222684	111.574	161.634	-778.345	1215.29	-914	200	0	-0.120187	1.298	55.7697	712.116	-3458.17	1906.78	-311	200	0	-91.9568	-11.0157	-1944.15	-797016	807323	34262.9	412.957	409.652	0
434	1	-33.6845	134.186	-1044.95	346.818	47014.6	-5343.87	344.992	609.668	0	-56.1612	-146.619	-1071.58	18175.6	15815.9	7681.2	314.759	183.039	0	0.893378	-0.191637	110.317	32.7676	-822.988	1222.93	-914	200	0	-0.089683	1.30411	55.8014	717.918	-3431.25	1909.64	-311	200	0
434	2	-34.3061	134.592	-1043.73	220.811	46495.4	-5357.23	344.547	609.788	0	-56.7173	-146.968	-1070.03	18221.7	15321.6	7695.76	314.319	182.971	0	0.992174	-0.212814	108.533	-59.7534	-861.214	1225.06	-914	200	0	-0.0539691	1.34057	55.7914	723.448	-3397.98	1911.86	-311	200	0
434	3	-34.8118	135.005	-1042.64	104.869	46002.8	-5364.17	344.121	609.899	0	-57.2516	-147.291	-1068.48	18264.5	14833.9	7707.52	313.883	182.906	0	1.1344	-0.290855	106.4	-88.1746	-889.562	1224.12	-914	200	0	-0.0176787	1.39793	55.7531	724.746	-3360.95	1912.45	-311	200	0
434	4	-35.21	135.417	-1041.66	-3.31511	45538.3	-5364.74	343.717	610.003	0	-57.7713	-147.604	-1066.92	18304.6	14353.2	7717.8	313.453	182.843	0	1.32172	-0.414332	104.134	-45.2227	-902.177	1223.42	-914	200	0	0.0169032	1.46134	55.7149	718.203	-3323.69	1910.69	-311	200	0
434	5	-35.5186	135.816	-1040.72	-107.379	45103	-5360.76	343.338	610.103	0	-58.2926	-147.926	-1065.29	18342.3	13878.8	7728.06	313.028	182.782	0	1.53884	-0.551659	102.01	56.6267	-899.602	1223.57	-914	200	0	0.0513359	1.51984	55.6991	703.913	-3289.87	1906.55	-311	200	0
434	6	-35.7597	136.188	-1039.76	-211.278	44698.2	-5355.11	342.989	610.203	0	-58.8354	-148.272	-1063.53	18377	13410.2	7739.22	312.609	182.721	0	1.76289	-0.660272	100.337	197.574	-895.581	1221.62	-914	200	0	0.0874228	1.57178	55.6923	686.619	-3262.41	1900.65	-311	200	0
434	7	-35.9512	136.516	-1038.69	-317.563	44324.1	-5350.1	342.673	610.306	0	-59.4145	-148.653	-1061.56	18407.2	12947.4	7751.69	312.197	182.66	0	1.98126	-0.707267	99.3782	360.847	-909.034	1214.64	-914	200	0	0.123196	1.62235	55.644	672.641	-3243.69	1894.16	-311	200	0
434	8	-36.0996	136.791	-1037.46	-426.556	43977.4	-5346.67	342.39	610.411	0	-60.0325	-149.068	-1059.35	18430.5	12492.2	7765.46	311.792	182.602	0	2.18712	-0.681607	99.2504	534.992	-947.199	1202.18	-914	200	0	0.154499	1.67718	55.5015	665.628	-3235.74	1888.79	-311	200	0
434	9	-36.1959	137.025	-1036.09	-536.834	43651.6	-5344.65	342.131	610.518	0	-60.6771	-149.506	-1056.89	18444.5	12048.2	7779.95	311.4	182.548	0	2.36412	-0.584934	99.8475	710.707	-997.973	1185.2	-914	200	0	0.179292	1.73854	55.2443	665.357	-3239.26	1886.41	-311	200	0
435	0	-36.2181	137.25	-1034.65	-646.327	43338	-5343.3	341.887	610.625	0	-61.3223	-149.94	-1054.26	18448	11619.6	7794.05	311.022	182.501	0	2.48656	-0.419442	100.839	877.632	-1039.32	1165.63	-914	200	0	0.197894	1.80521	54.8883	669.524	-3252.42	1888.23	-311	200	0	-95.7786	-10.0473	-1916.12	-786943	783281	34577.4	406.322	410.391	0
435	1	-36.1432	137.504	-1033.23	-753.631	43029.4	-5341.61	341.645	610.729	0	-61.9346	-150.347	-1051.56	18442.4	11208.8	7806.82	310.659	182.462	0	2.5338	-0.192228	101.797	1024.54	-1053.97	1146.51	-914	200	0	0.209806	1.87078	54.4752	675.497	-3270.98	1894.27	-311	200	0
435	2	-35.9607	137.813	-1031.89	-858.678	42721.8	-5338.41	341.401	610.832	0	-62.4852	-150.707	-1048.9	18430.3	10817.5	7818.23	310.313	182.429	0	2.50334	0.0751193	102.381	1140.38	-1036.5	1131.25	-914	200	0	0.213853	1.9227	54.0548	681.65	-3289.39	1903.47	-311	200	0
435	3	-35.6798	138.186	-1030.65	-961.824	42414.2	-5332.58	341.153	610.933	0	-62.9579	-151.011	-1046.29	18414.7	10447	7828.79	309.985	182.4	0	2.4148	0.343491	102.42	1213.6	-995.016	1122.81	-914	200	0	0.211832	1.94834	53.6667	688.124	-3302.24	1913.75	-311	200	0
435	4	-35.3247	138.615	-1029.47	-1062.98	42107.7	-5323.13	340.902	611.033	0	-63.3501	-151.252	-1043.73	18397.3	10098.5	7838.46	309.675	182.373	0	2.30355	0.561445	101.924	1233.68	-948.73	1122.23	-914	200	0	0.208782	1.94258	53.3388	695.559	-3306.72	1922.53	-311	200	0
435	5	-34.9267	139.083	-1028.35	-1162.13	41805.7	-5309.52	340.653	611.13	0	-63.6741	-151.43	-1041.16	18378.3	9772.14	7846.52	309.386	182.348	0	2.21312	0.68553	101.085	1195.62	-918.271	1126.8	-914	200	0	0.208245	1.90954	53.0986	703.879	-3304.49	1927.88	-311	200	0
435	6	-34.5189	139.57	-1027.24	-1260.01	41513.7	-5291.76	340.413	611.227	0	-63.9529	-151.552	-1038.55	18357.9	9465.63	7852.16	309.114	182.324	0	2.19071	0.70578	100.228	1100.79	-913.367	1130.66	-914	200	0	0.208242	1.86007	52.974	712.859	-3300.32	1929.69	-311	200	0
435	7	-34.1328	140.057	-1026.1	-1358.37	41235.7	-5270.07	340.187	611.324	0	-64.2106	-151.636	-1035.86	18336.1	9175.01	7855.42	308.857	182.299	0	2.26724	0.651138	99.685	955.998	-928.932	1128.08	-914	200	0	0.202203	1.80766	52.9802	722.216	-3298.56	1929.61	-311	200	0
435	8	-33.7933	140.532	-1024.86	-1459.42	40970.4	-5244.75	339.977	611.424	0	-64.4639	-151.705	-1033.08	18312.3	8894.92	7857.51	308.61	182.274	0	2.42546	0.572079	99.673	776.024	-951.073	1116.79	-914	200	0	0.182935	1.76366	53.1027	730.958	-3300.79	1929.57	-311	200	0
435	9	-33.5126	140.993	-1023.49	-1563.95	40712.7	-5216.39	339.778	611.528	0	-64.7198	-151.782	-1030.23	18285.3	8619.12	7860.07	308.366	182.251	0	2.59645	0.517752	100.215	584.244	-963.392	1099.24	-914	200	0	0.145505	1.73412	53.2979	737.679	-3306.16	1930.6	-311	200	0
436	0	-33.2861	141.449	-1021.99	-1670.11	40456.5	-5185.89	339.586	611.634	0	-64.9736	-151.876	-1027.34	18254.8	8342.24	7863.93	308.12	182.231	0	2.69632	0.523117	101.187	407.467	-953.817	1079.69	-914	200	0	0.0886273	1.71965	53.5172	741.362	-3312.84	1932.93	-311	200	0	-95.664	-6.61332	-1872.88	-773295	764655	34880.2	405.76	412.666	0
436	1	-33.097	141.916	-1020.42	-1774.9	40196.9	-5154.46	339.393	611.739	0	-65.21	-151.984	-1024.44	18222	8061.52	7868.89	307.869	182.213	0	2.66716	0.608925	102.431	270.742	-924.962	1061.31	-914	200	0	0.0171678	1.71824	53.7226	741.74	-3318.61	1936.49	-311	200	0
436	2	-32.9284	142.404	-1018.8	-1876.64	39930.6	-5123.36	339.194	611.842	0	-65.4119	-152.098	-1021.57	18188.1	7777.21	7874.1	307.613	182.196	0	2.49211	0.780814	103.821	192.273	-893.457	1046.83	-914	200	0	-0.055668	1.72823	53.8836	739.283	-3321.69	1940.76	-311	200	0
436	3	-32.7716	142.912	-1017.14	-1975.64	39656.4	-5093.53	338.988	611.942	0	-65.5684	-152.209	-1018.73	18154.2	7492.29	7878.16	307.355	182.18	0	2.19171	1.01665	105.27	176.179	-874.591	1039.05	-914	200	0	-0.111968	1.74806	53.9728	735.085	-3322.02	1945.21	-311	200	0
436	4	-32.625	143.431	-1015.42	-2073.07	39374.6	-5065.46	338.776	612.042	0	-65.6775	-152.314	-1015.87	18120.6	7212.35	7879.92	307.1	182.163	0	1.8163	1.25752	106.752	209.812	-873.769	1038.74	-914	200	0	-0.137949	1.77381	53.968	730.607	-3321.57	1950.02	-311	200	0
436	5	-32.4901	143.946	-1013.62	-2170.26	39086.5	-5039.03	338.561	612.141	0	-65.7466	-152.413	-1012.96	18086.3	6944.37	7879.33	306.855	182.145	0	1.43571	1.42797	108.238	269.162	-892.612	1044.49	-914	200	0	-0.130389	1.79942	53.8587	726.984	-3322.57	1955.84	-311	200	0
436	6	-32.3706	144.438	-1011.66	-2268.85	38795.5	-5013.75	338.348	612.243	0	-65.7908	-152.514	-1009.95	18049.6	6694.08	7877.16	306.628	182.128	0	1.11821	1.47625	109.616	326.801	-931.237	1053.94	-914	200	0	-0.097095	1.82031	53.6561	724.735	-3325.1	1962.8	-311	200	0
436	7	-32.2706	144.889	-1009.51	-2370.24	38505.9	-4989.05	338.143	612.348	0	-65.8268	-152.63	-1006.77	18008.7	6464.58	7874.08	306.421	182.112	0	0.900494	1.39562	110.722	360.098	-980.414	1063.05	-914	200	0	-0.0532182	1.83538	53.3997	724.694	-3327.11	1970.02	-311	200	0
436	8	-32.1915	145.288	-1007.14	-2474.77	38220.4	-4964.16	337.949	612.457	0	-65.8655	-152.766	-1003.41	17961.9	6256.39	7870.21	306.235	182.099	0	0.775604	1.21174	111.417	359.461	-1021.09	1066.74	-914	200	0	-0.014167	1.84544	53.1446	728.335	-3326.83	1976.08	-311	200	0
436	9	-32.1265	145.635	-1004.58	-2581.13	37938.5	-4938.31	337.765	612.569	0	-65.9085	-152.922	-999.859	17908	6067.37	7864.9	306.068	182.089	0	0.713021	0.953297	111.633	329.89	-1035.22	1062.34	-914	200	0	0.011826	1.8504	52.9381	736.106	-3324.19	1979.69	-311	200	0
437	0	-32.0569	145.941	-1001.92	-2686.49	37657.6	-4910.9	337.586	612.681	0	-65.946	-153.081	-996.189	17847.1	5892.8	7856.89	305.915	182.085	0	0.688862	0.633661	111.386	282.62	-1014.38	1051.23	-914	200	0	0.0248533	1.8484	52.8063	745.989	-3319.88	1980	-311	200	0	-95.8477	-4.47849	-1808.87	-752907	750046	35594.1	412.083	416.068	0
437	1	-31.9558	146.224	-999.232	-2787.49	37374.9	-4881.71	337.404	612.79	0	-65.962	-153.223	-992.498	17780.5	5727.63	7844.74	305.771	182.085	0	0.696277	0.258301	110.778	226.555	-962.285	1037.09	-914	200	0	0.0281469	1.83744	52.7617	754.411	-3313.85	1976.68	-311	200	0
437	2	-31.8019	146.5	-996.611	-2881.8	37089.7	-4850.64	337.216	612.892	0	-65.9446	-153.333	-988.873	17709.4	5568.61	7827.72	305.631	182.091	0	0.729541	-0.157785	109.988	169.138	-892.149	1024.83	-914	200	0	0.0244006	1.81705	52.8094	758.628	-3305.04	1969.8	-311	200	0
437	3	-31.5921	146.776	-994.09	-2969.05	36803	-4817.61	337.022	612.987	0	-65.8903	-153.41	-985.356	17634.3	5414.69	7806.55	305.495	182.104	0	0.770119	-0.583969	109.216	119.377	-817.435	1020.37	-914	200	0	0.0167501	1.78841	52.9428	758.458	-3292.87	1959.52	-311	200	0
437	4	-31.3407	147.051	-991.674	-3050.78	36515.8	-4782.51	336.822	613.076	0	-65.7999	-153.457	-981.961	17554.8	5267.43	7782.3	305.364	182.123	0	0.797167	-0.979387	108.593	82.9135	-742.421	1027.8	-914	200	0	0.00936159	1.75325	53.1417	755.819	-3279.78	1946.33	-311	200	0
437	5	-31.0676	147.329	-989.349	-3129.39	36229	-4745.25	336.619	613.163	0	-65.6726	-153.476	-978.692	17470.6	5131.69	7754.39	305.243	182.149	0	0.802911	-1.30408	108.148	58.54	-663.001	1044.7	-914	200	0	0.0059264	1.71155	53.3789	753.196	-3270.8	1931.46	-311	200	0
437	6	-30.7916	147.607	-987.077	-3207.06	35944.1	-4705.76	336.415	613.249	0	-65.5072	-153.46	-975.54	17381.6	5013.93	7720.39	305.14	182.183	0	0.795321	-1.53303	107.848	46.2897	-577.145	1061.27	-914	200	0	0.0101862	1.66038	53.6278	753.301	-3269.75	1916.51	-311	200	0
437	7	-30.5297	147.878	-984.805	-3285.58	35664.1	-4663.64	336.214	613.336	0	-65.3077	-153.409	-972.482	17288.9	4919.09	7677.85	305.058	182.222	0	0.794144	-1.66338	107.658	54.6954	-492.885	1066.57	-914	200	0	0.0266058	1.59646	53.8727	758.934	-3276.59	1902.74	-311	200	0
437	8	-30.2954	148.132	-982.473	-3366.24	35391.8	-4617.83	336.023	613.426	0	-65.0827	-153.328	-969.477	17194.3	4848.69	7625.81	305.001	182.264	0	0.818393	-1.70672	107.561	94.5922	-426.631	1057.05	-914	200	0	0.0562511	1.52104	54.1094	771.257	-3287.45	1890.5	-311	200	0
437	9	-30.094	148.36	-980.037	-3449.75	35127.1	-4567.01	335.843	613.52	0	-64.837	-153.227	-966.492	17099.4	4800.9	7564.8	304.967	182.308	0	0.870853	-1.67406	107.555	169.073	-396.034	1038.65	-914	200	0	0.0931085	1.44162	54.3375	788.183	-3296.49	1879.85	-311	200	0
438	0	-29.9195	148.565	-977.48	-3536.34	34865.3	-4510.37	335.669	613.618	0	-64.5645	-153.112	-963.521	17005.1	4771.14	7496.57	304.952	182.351	0	0.942506	-1.57153	107.638	271.406	-413.1	1021.72	-914	200	0	0.127656	1.36765	54.5542	805.006	-3299.03	1871.69	-311	200	0	-89.508	-2.03239	-1751.58	-731559	728263	34896	413.252	417.574	0
438	1	-29.7575	148.763	-974.816	-3625.34	34600.8	-4447.65	335.495	613.719	0	-64.2529	-152.99	-960.581	16912.2	4753.47	7423.61	304.949	182.394	0	1.0314	-1.41111	107.755	387.83	-480.732	1015.33	-914	200	0	0.153348	1.30539	54.7504	816.8	-3293.33	1867.76	-311	200	0
438	2	-29.5956	148.973	-972.057	-3715.38	34329.6	-4378.79	335.316	613.822	0	-63.8958	-152.866	-957.68	16821.5	4743.39	7348.05	304.953	182.435	0	1.14969	-1.21439	107.751	500.439	-593.971	1023.73	-914	200	0	0.168613	1.2579	54.9054	820.764	-3279.98	1869.32	-311	200	0
438	3	-29.4302	149.209	-969.192	-3805.32	34051.3	-4303.83	335.134	613.926	0	-63.4972	-152.748	-954.794	16733.1	4739.77	7271.4	304.964	182.475	0	1.31745	-1.00117	107.49	590.201	-742.226	1044.99	-914	200	0	0.175042	1.22861	54.9891	817.285	-3260.88	1876.15	-311	200	0
438	4	-29.2655	149.471	-966.196	-3894.96	33768	-4223.14	334.949	614.031	0	-63.068	-152.645	-951.87	16646	4744.06	7195.46	304.984	182.512	0	1.55141	-0.785389	107.002	643.304	-908.706	1072.26	-914	200	0	0.177127	1.22338	54.9716	809.322	-3239.59	1886.6	-311	200	0
438	5	-29.1109	149.753	-963.045	-3986.03	33483	-4137.4	334.768	614.139	0	-62.623	-152.568	-948.842	16557	4758.9	7122.57	305.015	182.55	0	1.84927	-0.580808	106.461	661.242	-1070.48	1097.2	-914	200	0	0.182475	1.24883	54.8349	800.414	-3221.7	1898.16	-311	200	0
438	6	-28.9802	150.04	-959.719	-4081.66	33199.1	-4047.5	334.592	614.253	0	-62.1816	-152.528	-945.65	16462.6	4787.46	7054.35	305.063	182.591	0	2.17683	-0.399419	106.032	661.788	-1203.98	1112.88	-914	200	0	0.198278	1.30848	54.5848	793.104	-3213.44	1908.32	-311	200	0
438	7	-28.8866	150.327	-956.209	-4184.28	32918.7	-3954.13	334.426	614.376	0	-61.7589	-152.526	-942.258	16360.2	4832.33	6989.9	305.128	182.637	0	2.47663	-0.245732	105.829	664.541	-1294.92	1114.39	-914	200	0	0.227497	1.39861	54.2627	788.785	-3218.46	1915.37	-311	200	0
438	8	-28.8355	150.614	-952.529	-4294.38	32643.8	-3857.62	334.271	614.508	0	-61.3545	-152.555	-938.662	16249	4894.48	6925.38	305.214	182.689	0	2.70618	-0.1215	105.955	678.736	-1344.45	1099.35	-914	200	0	0.268416	1.50737	53.9408	787.779	-3235.62	1918.88	-311	200	0
438	9	-28.82	150.907	-948.725	-4410.83	32375	-3758.05	334.125	614.649	0	-60.9538	-152.597	-934.898	16129.6	4973.72	6856.46	305.32	182.747	0	2.86635	-0.0349601	106.487	706.884	-1364.25	1070.57	-914	200	0	0.315259	1.61877	53.6905	789.316	-3260.18	1919.52	-311	200	0
439	0	-28.8225	151.216	-944.875	-4531.6	32111.8	-3655.75	333.985	614.796	0	-60.5327	-152.631	-931.045	16003.9	5069.81	6780.82	305.445	182.811	0	2.9806	0.00487014	107.403	752.489	-1368.56	1035.46	-914	200	0	0.35976	1.71805	53.5514	792.366	-3286.6	1918.5	-311	200	0	-83.6329	1.74201	-1681.23	-704906	705131	34738.8	416.953	419.301	0
439	1	-28.8207	151.55	-941.06	-4654.53	31853.6	-3551.57	333.849	614.946	0	-60.0636	-152.633	-927.211	15875.6	5181.9	6698.36	305.589	182.878	0	3.06274	-0.000492792	108.578	817.578	-1369.82	999.67	-914	200	0	0.394219	1.79513	53.5273	796.245	-3310.44	1916.79	-311	200	0
439	2	-28.7968	151.913	-937.335	-4777.96	31599.6	-3446.88	333.712	615.097	0	-59.5245	-152.584	-923.493	15748.1	5307.96	6610.37	305.748	182.947	0	3.11932	-0.043128	109.823	896.226	-1371.57	963.176	-914	200	0	0.412554	1.84395	53.5967	799.584	-3329.42	1914.72	-311	200	0
439	3	-28.7453	152.298	-933.701	-4901.11	31348.6	-3343.17	333.575	615.249	0	-58.9064	-152.479	-919.944	15623.5	5445.38	6519.13	305.919	183.017	0	3.16235	-0.114695	110.929	975.245	-1363.21	924.409	-914	200	0	0.409649	1.85953	53.7253	799.256	-3343.65	1912.33	-311	200	0
439	4	-28.6695	152.694	-930.125	-5023.23	31100	-3241.58	333.436	615.401	0	-58.2148	-152.33	-916.562	15502.3	5591	6427.23	306.1	183.087	0	3.19718	-0.201237	111.71	1041.35	-1327.67	886.241	-914	200	0	0.3819	1.8386	53.8826	791.176	-3354.56	1909.81	-311	200	0
439	5	-28.5754	153.086	-926.555	-5142.8	30854.8	-3142.62	333.301	615.551	0	-57.465	-152.152	-913.308	15384.5	5740.99	6336.12	306.286	183.155	0	3.20415	-0.282233	112.067	1086.92	-1254.94	855.956	-914	200	0	0.328387	1.78359	54.0516	772.242	-3363.21	1907.56	-311	200	0
439	6	-28.468	153.464	-922.935	-5258.65	30615.4	-3046.37	333.172	615.698	0	-56.6737	-151.956	-910.118	15269.8	5891.49	6245.8	306.473	183.222	0	3.14717	-0.340301	112.027	1107.35	-1148.11	840.098	-914	200	0	0.252745	1.70377	54.2165	742.258	-3369.79	1905.54	-311	200	0
439	7	-28.353	153.819	-919.213	-5370.83	30384.5	-2952.92	333.055	615.843	0	-55.8534	-151.751	-906.93	15157.1	6040.06	6155.66	306.66	183.288	0	3.00213	-0.36808	111.66	1095.2	-1021.72	840.828	-914	200	0	0.164593	1.61205	54.3543	704.848	-3374.3	1903.19	-311	200	0
439	8	-28.2346	154.142	-915.361	-5479.64	30163.9	-2862.48	332.953	615.986	0	-55.013	-151.54	-903.696	15045.8	6186.12	6064.87	306.845	183.351	0	2.77647	-0.36507	110.984	1043.29	-897.304	856.489	-914	200	0	0.0777174	1.52024	54.4486	666.027	-3375.98	1900.33	-311	200	0
439	9	-28.1101	154.431	-911.386	-5584.67	29953.3	-2775.25	332.866	616.128	0	-54.157	-151.325	-900.397	14936.6	6330.38	5972.57	307.031	183.411	0	2.50822	-0.335936	109.985	955.289	-797.209	883.867	-914	200	0	0.00729442	1.43592	54.4953	631.655	-3372.89	1897.61	-311	200	0
440	0	-27.9665	154.69	-907.337	-5685.12	29750.4	-2691.18	332.789	616.266	0	-53.2825	-151.101	-897.046	14831.3	6474.5	5878.31	307.218	183.467	0	2.24903	-0.295884	108.717	850.016	-739.945	919.846	-914	200	0	-0.0330366	1.3629	54.4872	606.336	-3363.41	1896.09	-311	200	0	-72.9146	6.69102	-1611.45	-676778	679834	33120.6	419.625	420.149	0
440	1	-27.7846	154.931	-903.29	-5780.28	29552.7	-2610.09	332.717	616.399	0	-52.3843	-150.863	-893.667	14731	6620.81	5781.94	307.409	183.516	0	2.0478	-0.267189	107.358	752.737	-737.064	962.129	-914	200	0	-0.0364451	1.30425	54.4135	593.278	-3348.27	1896.32	-311	200	0
440	2	-27.5491	155.162	-899.304	-5869.7	29357.6	-2531.85	332.645	616.527	0	-51.4609	-150.607	-890.276	14636.1	6771.76	5682.79	307.606	183.56	0	1.94526	-0.267253	106.154	683.305	-787.347	1008.3	-914	200	0	-0.00568943	1.26368	54.2746	593.578	-3330.77	1898.02	-311	200	0
440	3	-27.2547	155.381	-895.388	-5953.2	29161.2	-2456.36	332.568	616.649	0	-50.5133	-150.327	-886.859	14544.9	6930.67	5579.08	307.815	183.6	0	1.96553	-0.304963	105.261	650.348	-874.555	1053.97	-914	200	0	0.0499725	1.24465	54.0802	605.78	-3315.12	1900.46	-311	200	0
440	4	-26.9055	155.583	-891.515	-6030.87	28959.4	-2383.18	332.483	616.765	0	-49.5412	-150.018	-883.392	14454.2	7103.43	5468.89	308.041	183.638	0	2.10045	-0.379963	104.632	651.733	-975.275	1093.99	-914	200	0	0.118835	1.24888	53.8414	626.997	-3304.98	1903.1	-311	200	0
440	5	-26.5143	155.757	-887.636	-6102.93	28751.1	-2311.42	332.391	616.876	0	-48.5467	-149.683	-879.861	14359.9	7298.68	5351.51	308.295	183.679	0	2.30534	-0.479959	104.095	681.407	-1068.68	1126.71	-914	200	0	0.188918	1.27443	53.5776	654.293	-3302.72	1905.79	-311	200	0
440	6	-26.0996	155.886	-883.698	-6169.47	28540.2	-2240.45	332.296	616.981	0	-47.5406	-149.34	-876.257	14257.3	7525.57	5227.33	308.588	183.729	0	2.51683	-0.584071	103.5	735.686	-1140.09	1154.68	-914	200	0	0.248722	1.31513	53.3236	684.862	-3308.29	1908.61	-311	200	0
440	7	-25.6798	155.955	-879.646	-6230.51	28333.8	-2170.33	332.211	617.083	0	-46.5416	-149.016	-872.55	14143.6	7787.81	5096.77	308.925	183.79	0	2.68364	-0.665816	102.754	810.504	-1179.6	1180.49	-914	200	0	0.288057	1.36314	53.1207	716.138	-3318.33	1911.73	-311	200	0
440	8	-25.2665	155.946	-875.438	-6286.08	28139.2	-2101.6	332.143	617.181	0	-45.5668	-148.737	-868.673	14020.2	8078.95	4959.93	309.3	183.86	0	2.78411	-0.69153	101.801	896.177	-1180.04	1203.79	-914	200	0	0.301548	1.41282	53.0025	746.492	-3327.95	1914.88	-311	200	0
440	9	-24.8604	155.851	-871.075	-6335.81	27962.9	-2034.58	332.102	617.274	0	-44.6236	-148.513	-864.574	13891.6	8386.52	4817.32	309.7	183.932	0	2.81804	-0.628045	100.683	979.851	-1138.09	1222.06	-914	200	0	0.291934	1.46289	52.9834	775.565	-3334.03	1917.04	-311	200	0
441	0	-24.4501	155.676	-866.618	-6379.1	27810.7	-1969.37	332.091	617.361	0	-43.7071	-148.339	-860.271	13763.2	8699.69	4670.2	310.113	184.001	0	2.79238	-0.462442	99.582	1052.13	-1058.16	1232.63	-914	200	0	0.26738	1.51484	53.047	803.668	-3336.61	1917.37	-311	200	0	-58.7107	7.52767	-1530.36	-645225	656223	27840.2	426.877	421.821	0
441	1	-24.0146	155.442	-862.166	-6415.7	27685.1	-1906.13	332.111	617.441	0	-42.8022	-148.202	-855.845	13639.7	9011.78	4520.25	310.53	184.063	0	2.7185	-0.214665	98.692	1107.84	-955.929	1234.08	-914	200	0	0.234483	1.56871	53.152	830.336	-3337.96	1916.29	-311	200	0
441	2	-23.5338	155.173	-857.82	-6446.31	27585.4	-1845.29	332.158	617.515	0	-41.891	-148.09	-851.404	13523.5	9319.29	4368.89	310.946	184.116	0	2.61519	0.0713416	98.0987	1142.67	-857.783	1226.01	-914	200	0	0.195397	1.62086	53.2525	853.174	-3340.12	1914.9	-311	200	0
441	3	-22.9973	154.888	-853.65	-6472.32	27509	-1787.63	332.225	617.582	0	-40.9609	-147.989	-847.04	13415.1	9620.94	4216.81	311.358	184.162	0	2.50673	0.348976	97.7991	1152.28	-789.16	1208.62	-914	200	0	0.152125	1.6646	53.3143	868.548	-3343.14	1914.06	-311	200	0
441	4	-22.4034	154.594	-849.682	-6495.11	27453.1	-1733.88	332.31	617.644	0	-40.0086	-147.885	-842.807	13313.8	9916.85	4064.06	311.766	184.203	0	2.41415	0.585205	97.749	1132.34	-758.821	1183.35	-914	200	0	0.110216	1.69167	53.3215	873.333	-3346.02	1914.17	-311	200	0
441	5	-21.7562	154.287	-845.902	-6515.69	27415.9	-1684.03	332.41	617.703	0	-39.0393	-147.769	-838.722	13219.1	10207.4	3910.79	312.17	184.239	0	2.34522	0.761885	97.8705	1079.42	-759.51	1152.17	-914	200	0	0.0761749	1.6953	53.2783	865.925	-3348.88	1915.55	-311	200	0
441	6	-21.0642	153.949	-842.26	-6534.9	27396.6	-1637.25	332.528	617.759	0	-38.0648	-147.641	-834.782	13131.4	10492.4	3757.55	312.569	184.27	0	2.29109	0.865474	98.0711	994.137	-782.499	1116.13	-914	200	0	0.054172	1.67483	53.2126	846.513	-3352.9	1918.47	-311	200	0
441	7	-20.3371	153.565	-838.697	-6553.5	27393.8	-1592.61	332.662	617.814	0	-37.0979	-147.506	-830.975	13052.3	10771.6	3604.72	312.963	184.293	0	2.23372	0.884515	98.243	884.438	-824.619	1076.25	-914	200	0	0.0469516	1.63744	53.1667	817.544	-3358.68	1922.74	-311	200	0
441	8	-19.5818	153.13	-835.174	-6572.08	27404.1	-1549.48	332.813	617.869	0	-36.1438	-147.376	-827.297	12982.5	11044.9	3452.58	313.351	184.307	0	2.16046	0.823423	98.2693	766.105	-882.643	1035.91	-914	200	0	0.0573544	1.59375	53.1721	783.446	-3365.89	1927.24	-311	200	0
441	9	-18.7966	152.65	-831.683	-6591.08	27422.4	-1507.26	332.972	617.925	0	-35.1928	-147.254	-823.763	12921.4	11312	3302.03	313.732	184.314	0	2.07645	0.710167	98.1119	657.38	-948.164	1001.19	-914	200	0	0.0863697	1.55004	53.2305	748.525	-3374.83	1930.32	-311	200	0
442	0	-17.9681	152.148	-828.276	-6610.66	27442.2	-1464.9	333.132	617.981	0	-34.2232	-147.14	-820.416	12867.1	11571.7	3154.33	314.105	184.316	0	2.00686	0.582251	97.8843	573.075	-1012.52	978.519	-914	200	0	0.129694	1.50466	53.3196	715.713	-3386.93	1930.85	-311	200	0	-39.9956	5.73927	-1472.93	-621642	632309	17990.3	427.907	422.168	0
442	1	-17.0755	151.656	-825.05	-6631.27	27457.6	-1421.24	333.28	618.037	0	-33.2112	-147.024	-817.313	12817.7	11823.2	3009.93	314.466	184.317	0	1.98184	0.467012	97.807	523.976	-1075.5	970.181	-914	200	0	0.177673	1.45302	53.4114	687.839	-3403.15	1928.69	-311	200	0
442	2	-16.1025	151.209	-822.092	-6654.59	27465.1	-1375.75	333.409	618.095	0	-32.1393	-146.901	-814.487	12772.7	12066.1	2867.59	314.814	184.318	0	2.00983	0.371903	98.095	516.839	-1145.37	972.046	-914	200	0	0.218945	1.39585	53.4895	668.627	-3422.41	1924.69	-311	200	0
442	3	-15.0467	150.824	-819.435	-6683.58	27462.4	-1328.28	333.514	618.156	0	-31.0001	-146.779	-811.933	12733	12298.9	2724.83	315.148	184.318	0	2.06767	0.282054	98.8529	553.677	-1228.76	976.906	-914	200	0	0.243233	1.34114	53.5527	661.508	-3441.61	1920.2	-311	200	0
442	4	-13.9222	150.506	-817.049	-6721.07	27446.9	-1278.07	333.593	618.226	0	-29.7966	-146.671	-809.609	12699.2	12518.3	2579.83	315.462	184.314	0	2.11478	0.171228	100.038	633.483	-1322.82	978.943	-914	200	0	0.243807	1.29882	53.6038	667.837	-3456.19	1916.42	-311	200	0
442	5	-12.7573	150.255	-814.856	-6769.11	27415.4	-1223.33	333.644	618.307	0	-28.5418	-146.598	-807.446	12671.3	12720.2	2432.93	315.754	184.307	0	2.10755	0.0319746	101.499	753.727	-1418.19	974.875	-914	200	0	0.221654	1.27462	53.6389	686.126	-3461.09	1914.04	-311	200	0
442	6	-11.5901	150.069	-812.758	-6830.23	27365	-1162.22	333.669	618.404	0	-27.26	-146.582	-805.351	12650	12901.3	2286.1	316.019	184.293	0	2.01109	-0.108022	103.013	909.749	-1504.12	964.507	-914	200	0	0.185198	1.26825	53.6461	712.089	-3452.39	1913.34	-311	200	0
442	7	-10.4601	149.947	-810.652	-6907.26	27294.4	-1093.54	333.67	618.521	0	-25.9821	-146.643	-803.223	12637.5	13058.6	2141.79	316.258	184.267	0	1.81523	-0.209886	104.322	1093.26	-1567.8	952.465	-914	200	0	0.143598	1.27536	53.6237	739.384	-3429.78	1914.18	-311	200	0
442	8	-9.39676	149.898	-808.469	-7001.6	27202.8	-1016.29	333.647	618.66	0	-24.7335	-146.795	-800.999	12637.1	13189.2	2002.21	316.466	184.223	0	1.54635	-0.257242	105.208	1287.59	-1595.24	946.778	-914	200	0	0.102374	1.28984	53.5945	761.293	-3398.11	1916.02	-311	200	0
442	9	-8.40995	149.943	-806.204	-7112.28	27089.3	-929.682	333.601	618.822	0	-23.5266	-147.041	-798.692	12652.4	13289.1	1868.81	316.639	184.159	0	1.26576	-0.261344	105.595	1463.16	-1577.82	952.952	-914	200	0	0.064611	1.30563	53.5909	773.013	-3365.69	1918.42	-311	200	0
443	0	-7.48961	150.114	-803.917	-7236.24	26952.7	-834.005	333.527	619.001	0	-22.3626	-147.369	-796.389	12686.2	13352.3	1741.9	316.766	184.07	0	1.04519	-0.241977	105.583	1585.15	-1515.8	969.91	-914	200	0	0.031829	1.31852	53.6257	774.006	-3340.06	1921.42	-311	200	0	-21.7053	4.7079	-1425.35	-603613	623297	10693	436.518	423.6	0
443	1	-6.61709	150.444	-801.698	-7369.81	26792.1	-731.031	333.419	619.193	0	-21.2445	-147.76	-794.211	12739.7	13371.1	1621.02	316.836	183.959	0	0.930976	-0.214879	105.382	1629.01	-1413.18	991.477	-914	200	0	0.00266306	1.32674	53.6914	768.679	-3324.85	1925.33	-311	200	0
443	2	-5.78162	150.947	-799.619	-7510.31	26607.9	-622.974	333.276	619.392	0	-20.1871	-148.203	-792.258	12811.5	13338.1	1505.54	316.836	183.829	0	0.931647	-0.194282	105.201	1587.68	-1269.72	1010.45	-914	200	0	-0.0264551	1.33004	53.7823	763.527	-3319.73	1930.46	-311	200	0
443	3	-4.98848	151.614	-797.695	-7656.38	26400.6	-511.571	333.096	619.598	0	-19.2166	-148.697	-790.582	12898	13248.4	1395.05	316.758	183.685	0	1.02513	-0.188705	105.157	1471.78	-1083.39	1022.17	-914	200	0	-0.0578733	1.32936	53.9011	763.055	-3322.01	1936.77	-311	200	0
443	4	-4.25566	152.414	-795.883	-7807.36	26169.6	-398.419	332.881	619.81	0	-18.3652	-149.24	-789.174	12994.6	13099.1	1289.6	316.599	183.534	0	1.1612	-0.190208	105.233	1310.8	-862.303	1025.56	-914	200	0	-0.0902947	1.32795	54.0493	768.425	-3327.85	1943.73	-311	200	0
443	5	-3.6079	153.307	-794.1	-7963.28	25913.1	-285.483	332.632	620.028	0	-17.6721	-149.827	-787.971	13097.3	12889.9	1189.96	316.358	183.378	0	1.28112	-0.180541	105.329	1148.26	-628.124	1021.94	-914	200	0	-0.119955	1.33044	54.2201	778.572	-3333.3	1950.1	-311	200	0
443	6	-3.07259	154.243	-792.254	-8125.31	25629.2	-174.849	332.35	620.256	0	-17.1815	-150.447	-786.872	13204	12624.6	1097.14	316.044	183.22	0	1.35944	-0.150358	105.361	1025.34	-408.62	1014.61	-914	200	0	-0.14386	1.33873	54.3948	791.33	-3335.31	1954.08	-311	200	0
443	7	-2.67373	155.174	-790.27	-8295.06	25316.8	-68.3787	332.036	620.497	0	-16.9324	-151.084	-785.771	13314.8	12309.2	1011.34	315.665	183.055	0	1.41301	-0.107667	105.258	964.556	-232.155	1008.8	-914	200	0	-0.160797	1.35048	54.5446	803.704	-3332.36	1954.43	-311	200	0
443	8	-2.4247	156.061	-788.1	-8472.83	24976.1	32.3011	331.691	620.751	0	-16.9491	-151.719	-784.597	13430.8	11948.9	931.593	315.229	182.882	0	1.4681	-0.0658289	104.934	966.301	-124.402	1009.97	-914	200	0	-0.169222	1.3628	54.6433	811.899	-3324.87	1951.61	-311	200	0
443	9	-2.32277	156.885	-785.729	-8657.13	24607.9	125.828	331.319	621.018	0	-17.2355	-152.336	-783.311	13553	11546.6	856.988	314.741	182.698	0	1.54246	-0.0254328	104.341	1016.59	-100.07	1020.7	-914	200	0	-0.166195	1.37567	54.6848	812.332	-3315.44	1947.42	-311	200	0
444	0	-2.34794	157.644	-783.191	-8845.43	24214.4	211.084	330.918	621.294	0	-17.7737	-152.916	-781.912	13681.5	11103.5	787.763	314.2	182.503	0	1.65387	0.0231888	103.524	1096.73	-154.632	1038.79	-914	200	0	-0.150151	1.39214	54.6807	803.187	-3308.04	1943.78	-311	200	0	-25.0691	7.06869	-1386.05	-586463	603702	11886.8	434.64	423.319	0
444	1	-2.47005	158.348	-780.556	-9034.4	23797.1	287.1	330.487	621.574	0	-18.5303	-153.438	-780.415	13814.4	10620.9	724.856	313.609	182.299	0	1.82006	0.080323	102.62	1187.42	-267.498	1058.43	-914	200	0	-0.124178	1.41664	54.6461	784.948	-3305.86	1941.96	-311	200	0
444	2	-2.66224	159.007	-777.889	-9220.33	23356.9	353.105	330.026	621.853	0	-19.4697	-153.885	-778.818	13948.2	10102.2	668.921	312.971	182.091	0	2.04701	0.134948	101.831	1266.47	-413.965	1073.57	-914	200	0	-0.0949193	1.45276	54.5902	760.262	-3309.42	1942.7	-311	200	0
444	3	-2.9089	159.622	-775.227	-9400.15	22895.9	408.903	329.534	622.126	0	-20.564	-154.252	-777.1	14079	9551.81	620.16	312.292	181.883	0	2.32383	0.180284	101.337	1308.96	-572.517	1080.88	-914	200	0	-0.0683774	1.50179	54.519	733.697	-3316.59	1946.3	-311	200	0
444	4	-3.20395	160.193	-772.577	-9571.64	22418.3	455.11	329.018	622.389	0	-21.7905	-154.541	-775.239	14203.7	8974.92	578.78	311.577	181.678	0	2.61934	0.215495	101.178	1296.07	-724.194	1081.38	-914	200	0	-0.0466622	1.56328	54.4388	710.667	-3324.18	1952.2	-311	200	0
444	5	-3.54641	160.716	-769.935	-9733.73	21929.5	492.578	328.482	622.642	0	-23.1258	-154.767	-773.219	14320	8377.06	545.552	310.834	181.48	0	2.88033	0.236771	101.251	1224.18	-851.252	1079.71	-914	200	0	-0.0271083	1.63512	54.3632	695.334	-3330.29	1958.83	-311	200	0
444	6	-3.93799	161.187	-767.275	-9886.66	21435.1	521.726	327.937	622.885	0	-24.5456	-154.943	-771.019	14426.5	7763.98	521.942	310.07	181.289	0	3.05456	0.242249	101.467	1106.1	-939.895	1080.04	-914	200	0	-0.00466176	1.71319	54.3115	688.548	-3335.73	1964.39	-311	200	0
444	7	-4.38062	161.596	-764.562	-10031.7	20940.1	542.7	327.388	623.121	0	-26.028	-155.085	-768.614	14522.9	7140.16	509.527	309.29	181.105	0	3.12816	0.244813	101.863	964.695	-983.876	1081.94	-914	200	0	0.0240528	1.79353	54.2947	687.837	-3342.89	1967.43	-311	200	0
444	8	-4.87271	161.934	-761.777	-10170.6	20449.2	555.611	326.844	623.351	0	-27.5537	-155.201	-765.991	14610.2	6509.05	508.912	308.498	180.926	0	3.12814	0.267591	102.557	822.046	-984.229	1080.58	-914	200	0	0.0591131	1.87401	54.3006	689.891	-3352.4	1966.89	-311	200	0
444	9	-5.40465	162.204	-758.941	-10305.8	19966.7	560.469	326.309	623.579	0	-29.1018	-155.292	-763.183	14689.3	5875.07	519.072	307.698	180.753	0	3.08893	0.323486	103.583	692.133	-946.452	1070.72	-914	200	0	0.0985806	1.95135	54.2994	692.657	-3361.42	1962.27	-311	200	0
445	0	-5.95547	162.425	-756.122	-10439.3	19495.2	557.432	325.783	623.806	0	-30.6458	-155.345	-760.272	14761.3	5243.94	538.026	306.897	180.584	0	3.02786	0.403806	104.811	580.219	-878.253	1050	-914	200	0	0.140183	2.01875	54.2622	695.135	-3365.5	1954.12	-311	200	0	-41.842	11.2762	-1336.51	-567264	579692	17158.9	432.142	424.751	0
445	1	-6.497	162.624	-753.416	-10572.6	19035.4	547.081	325.265	624.033	0	-32.1547	-155.339	-757.377	14829.2	4621.19	563.817	306.102	180.42	0	2.94096	0.486713	106	486.487	-789.101	1018.69	-914	200	0	0.182223	2.06828	54.175	696.538	-3362.33	1944.23	-311	200	0
445	2	-7.00516	162.826	-750.906	-10706.4	18587.7	530.335	324.754	624.258	0	-33.599	-155.255	-754.618	14897.9	4010.71	594.372	305.315	180.258	0	2.80674	0.560251	106.908	412.746	-688.827	978.127	-914	200	0	0.222996	2.09401	54.0449	696.132	-3353.92	1934.96	-311	200	0
445	3	-7.46768	163.042	-748.627	-10841	18153.3	508.25	324.249	624.481	0	-34.956	-155.088	-752.078	14973.1	3414.31	627.275	304.54	180.091	0	2.59992	0.640998	107.419	367.271	-582.244	930.951	-914	200	0	0.259089	2.09331	53.8939	693.525	-3345.14	1927.85	-311	200	0
445	4	-7.88331	163.272	-746.561	-10976.7	17733.3	481.898	323.753	624.703	0	-36.2121	-154.842	-749.786	15058	2832.32	660.677	303.778	179.917	0	2.3104	0.757769	107.582	361.3	-468.936	882.699	-914	200	0	0.285442	2.06672	53.7426	689.213	-3340.79	1923.09	-311	200	0
445	5	-8.25872	163.502	-744.646	-11114.1	17329	452.399	323.272	624.925	0	-37.3651	-154.537	-747.713	15151.8	2264.2	694.151	303.028	179.736	0	1.95103	0.910145	107.53	399.845	-355.354	841.16	-914	200	0	0.298356	2.01641	53.5967	685.094	-3343.74	1920.18	-311	200	0
445	6	-8.60548	163.711	-742.796	-11253.1	16941	420.828	322.807	625.15	0	-38.4232	-154.203	-745.801	15251.3	1709.01	728.348	302.292	179.55	0	1.55334	1.05752	107.366	476.559	-263.559	813.819	-914	200	0	0.297983	1.94575	53.4517	684.168	-3353.97	1918.76	-311	200	0
445	7	-8.93406	163.872	-740.921	-11393.5	16568	387.96	322.361	625.378	0	-39.4016	-153.875	-743.989	15352.2	1166.08	764.178	301.567	179.365	0	1.16556	1.15126	107.128	576.262	-219.511	805.931	-914	200	0	0.287714	1.86103	53.3069	688.903	-3368.97	1918.5	-311	200	0
445	8	-9.24741	163.963	-738.96	-11534.7	16206.1	354.143	321.931	625.609	0	-40.3197	-153.582	-742.234	15451.8	635.003	801.939	300.856	179.182	0	0.85184	1.16334	106.82	679.055	-230.423	818.944	-914	200	0	0.272563	1.77222	53.1713	699.128	-3385.93	1918.54	-311	200	0
445	9	-9.53769	163.978	-736.906	-11675.3	15850.2	319.164	321.509	625.844	0	-41.1945	-153.334	-740.529	15549	114.75	840.638	300.155	179.003	0	0.675182	1.09289	106.458	764.052	-279.104	849.597	-914	200	0	0.2577	1.69028	53.0558	711.64	-3403.04	1917.45	-311	200	0
446	0	-9.78522	163.939	-734.821	-11814.1	15494.7	282.449	321.086	626.078	0	-42.0328	-153.129	-738.912	15644.5	-396.939	878.26	299.463	178.828	0	0.670034	0.965971	106.067	815.584	-346.062	891.351	-914	200	0	0.246825	1.62419	52.9661	722.449	-3418.67	1914.29	-311	200	0	-52.8081	13.1706	-1304.18	-553669	559897	20892	427.294	424.946	0
446	1	-9.96117	163.881	-732.814	-11950.4	15134.5	243.935	320.653	626.308	0	-42.8305	-152.954	-737.453	15739.4	-902.854	912.676	298.776	178.657	0	0.828403	0.823099	105.687	828.573	-432.713	937.508	-914	200	0	0.242663	1.57891	52.9023	729.394	-3430.75	1909.34	-311	200	0
446	2	-10.0392	163.839	-730.988	-12084.1	14765.6	204.614	320.2	626.531	0	-43.5797	-152.804	-736.197	15834.9	-1405.19	942.087	298.091	178.491	0	1.10248	0.697206	105.347	808.812	-555.301	983.605	-914	200	0	0.248743	1.55207	52.8579	732.499	-3436.95	1903.84	-311	200	0
446	3	-10.0109	163.831	-729.387	-12215	14386.1	166.096	319.724	626.747	0	-44.2785	-152.684	-735.129	15931.7	-1904.18	964.578	297.41	178.328	0	1.41932	0.609041	105.006	767.425	-718.495	1027.15	-914	200	0	0.267928	1.53356	52.8233	732.662	-3435.05	1898.8	-311	200	0
446	4	-9.89134	163.859	-727.99	-12343.3	13995.6	129.955	319.225	626.955	0	-44.9326	-152.603	-734.187	16030.6	-2397.02	977.742	296.735	178.166	0	1.71075	0.57105	104.541	712.285	-900.804	1066.14	-914	200	0	0.299178	1.5112	52.7978	730.56	-3423.96	1894.62	-311	200	0
446	5	-9.71107	163.914	-726.733	-12470.3	13595.7	97.5054	318.708	627.159	0	-45.5532	-152.571	-733.304	16132.5	-2879.42	979.61	296.073	178	0	1.93819	0.581878	103.861	645.713	-1062.63	1099.07	-914	200	0	0.337572	1.47687	52.7964	726.466	-3404.38	1891.66	-311	200	0
446	6	-9.50483	163.989	-725.54	-12597.7	13190.8	69.7572	318.181	627.363	0	-46.1543	-152.6	-732.424	16237.9	-3348.7	969.926	295.428	177.83	0	2.08787	0.629871	103.025	571.652	-1165.6	1125.03	-914	200	0	0.37701	1.42862	52.8426	720.816	-3378.41	1890.63	-311	200	0
446	7	-9.30347	164.078	-724.348	-12727.2	12786.3	47.1611	317.652	627.571	0	-46.7499	-152.707	-731.505	16345.8	-3804.78	950.163	294.799	177.655	0	2.15193	0.700106	102.25	501.281	-1192.18	1143	-914	200	0	0.412422	1.36999	52.9496	714.533	-3349.03	1892.19	-311	200	0
446	8	-9.12968	164.182	-723.123	-12859.9	12386.1	29.4011	317.129	627.784	0	-47.3497	-152.902	-730.515	16455.3	-4249.53	922.694	294.183	177.474	0	2.12392	0.767118	101.801	450.143	-1153.05	1151.61	-914	200	0	0.43958	1.30856	53.1093	708.104	-3319.43	1896.34	-311	200	0
446	9	-8.99491	164.308	-721.87	-12995.9	11991.9	15.5315	316.612	628.003	0	-47.9534	-153.189	-729.445	16566.7	-4686.17	890.3	293.576	177.289	0	2.01241	0.797856	101.852	431.162	-1075.04	1149.93	-914	200	0	0.45324	1.25292	53.3017	700.284	-3291.9	1902.5	-311	200	0
447	0	-8.8973	164.474	-720.642	-13134.5	11603.3	4.17989	316.101	628.226	0	-48.5481	-153.556	-728.334	16681.2	-5118.12	855.82	292.973	177.097	0	1.85506	0.773595	102.412	447.953	-984.919	1138.33	-914	200	0	0.447921	1.20802	53.5113	688.714	-3267.04	1909.83	-311	200	0	-57.1405	12.1961	-1284.39	-545504	545949	20687	422.855	425.099	0
447	1	-8.82481	164.694	-719.52	-13274.9	11219.5	-6.22374	315.593	628.45	0	-49.113	-153.978	-727.262	16800.4	-5546.91	821.457	292.373	176.899	0	1.70945	0.698524	103.33	493.551	-904.009	1118.96	-914	200	0	0.421518	1.17425	53.7299	672.312	-3243.95	1917.55	-311	200	0
447	2	-8.76473	164.973	-718.555	-13416.9	10839.2	-16.9315	315.085	628.672	0	-49.628	-154.432	-726.309	16925.1	-5970.6	788.539	291.78	176.697	0	1.61769	0.588521	104.362	557.014	-847.685	1095.08	-914	200	0	0.378082	1.15213	53.9511	652.554	-3221.93	1925.09	-311	200	0
447	3	-8.71115	165.298	-717.744	-13560.1	10460.5	-28.3428	314.574	628.893	0	-50.0791	-154.902	-725.524	17054.3	-6384.08	757.729	291.201	176.494	0	1.58442	0.467046	105.24	629.812	-822.466	1069.9	-914	200	0	0.327279	1.14628	54.1608	632.681	-3201.22	1931.69	-311	200	0
447	4	-8.66503	165.647	-717.042	-13703.9	10081.1	-40.1311	314.059	629.112	0	-50.4613	-155.375	-724.903	17185.6	-6782.39	728.893	290.644	176.293	0	1.59642	0.368146	105.759	704.861	-825.216	1046.76	-914	200	0	0.278211	1.16256	54.3337	616.217	-3182.29	1936.01	-311	200	0
447	5	-8.63053	165.996	-716.392	-13849	9699.62	-51.7255	313.54	629.332	0	-50.7814	-155.843	-724.403	17316.3	-7165.07	701.212	290.109	176.096	0	1.64457	0.32521	105.819	772.853	-846.202	1029.7	-914	200	0	0.23435	1.20121	54.4427	605.73	-3166.18	1936.7	-311	200	0
447	6	-8.61003	166.323	-715.742	-13996.3	9315.58	-62.2592	313.015	629.555	0	-51.0549	-156.302	-723.97	17444.8	-7536.05	673.793	289.591	175.904	0	1.71484	0.354137	105.418	822.663	-870.77	1022.78	-914	200	0	0.19684	1.25584	54.4762	602.275	-3155.32	1933.41	-311	200	0
447	7	-8.60039	166.611	-715.051	-14145.9	8929.24	-70.4636	312.488	629.783	0	-51.2972	-156.755	-723.568	17570.9	-7900.1	646.116	289.082	175.716	0	1.78151	0.448285	104.648	845.359	-881.936	1028.47	-914	200	0	0.167092	1.31786	54.4423	605.682	-3151.86	1927	-311	200	0
447	8	-8.59375	166.853	-714.304	-14296.9	8540.92	-75.0822	311.957	630.015	0	-51.5166	-157.202	-723.186	17695.8	-8261.37	618.092	288.576	175.531	0	1.82432	0.581966	103.677	839.743	-869.753	1045.75	-914	200	0	0.143672	1.3778	54.3627	614.832	-3155.66	1919.12	-311	200	0
447	9	-8.58031	167.049	-713.511	-14448.8	8150.09	-75.3199	311.423	630.25	0	-51.7129	-157.641	-722.841	17820.8	-8623.79	589.837	288.07	175.346	0	1.83837	0.718111	102.692	816.018	-839.669	1069.17	-914	200	0	0.12271	1.42574	54.2722	627.521	-3165.78	1911.9	-311	200	0
448	0	-8.54777	167.214	-712.706	-14601.8	7754.7	-71.098	310.881	630.488	0	-51.8791	-158.057	-722.575	17947.2	-8990.38	561.761	287.558	175.162	0	1.8221	0.822747	101.852	790.247	-808.898	1090.79	-914	200	0	0.102439	1.45592	54.2114	641.033	-3182.64	1907.56	-311	200	0	-58.3122	10.3582	-1274.93	-540916	536374	20152.9	418.445	424.594	0
448	1	-8.48098	167.372	-711.946	-14756.2	7352.24	-62.9979	310.327	630.727	0	-52.0054	-158.436	-722.439	18076.6	-9362.4	535.31	287.041	174.978	0	1.76747	0.879018	101.293	772.541	-795.389	1103.66	-914	200	0	0.0834893	1.46995	54.2068	653.462	-3206.72	1907.75	-311	200	0
448	2	-8.36786	167.541	-711.276	-14911	6941.99	-51.916	309.76	630.964	0	-52.0877	-158.766	-722.473	18210.4	-9740.68	512.944	286.518	174.794	0	1.66542	0.884229	101.162	764.363	-809.919	1104.22	-914	200	0	0.0659857	1.47403	54.2565	664.253	-3235.83	1913.06	-311	200	0
448	3	-8.2065	167.725	-710.71	-15064.2	6525.21	-38.9854	309.181	631.196	0	-52.1349	-159.052	-722.681	18349.1	-10127.1	496.46	285.987	174.61	0	1.51947	0.837936	101.589	767.522	-853.502	1092.35	-914	200	0	0.0498028	1.47478	54.3349	673.843	-3264.87	1922.75	-311	200	0
448	4	-8.00621	167.918	-710.23	-15214.3	6103.14	-25.8992	308.593	631.422	0	-52.1678	-159.301	-723.037	18492.5	-10524	485.782	285.445	174.424	0	1.35971	0.738226	102.575	788.292	-918.051	1070.26	-914	200	0	0.036434	1.47781	54.4126	683.406	-3287.95	1934.8	-311	200	0
448	5	-7.78414	168.107	-709.799	-15362	5677.17	-14.8947	307.998	631.643	0	-52.2121	-159.531	-723.5	18639.7	-10932.3	479.808	284.89	174.237	0	1.24621	0.579922	103.931	829.92	-987.994	1041.72	-914	200	0	0.0277374	1.48807	54.475	694.48	-3301.19	1946.58	-311	200	0
448	6	-7.56081	168.274	-709.378	-15509.6	5250.5	-7.94831	307.402	631.864	0	-52.2925	-159.761	-724.031	18789.7	-11350.9	477.586	284.323	174.048	0	1.24808	0.355871	105.351	884.848	-1042.76	1010.16	-914	200	0	0.0236006	1.5088	54.5236	707.753	-3303.26	1955.73	-311	200	0
448	7	-7.35553	168.408	-708.941	-15659.6	4827.1	-6.08115	306.809	632.089	0	-52.4276	-160.011	-724.597	18941.8	-11778	478.133	283.746	173.859	0	1.40174	0.0693994	106.558	934.762	-1062.4	977.037	-914	200	0	0.0228294	1.53896	54.5661	722.117	-3293.93	1960.71	-311	200	0
448	8	-7.1826	168.504	-708.492	-15813.1	4409.62	-9.3591	306.224	632.319	0	-52.6283	-160.289	-725.173	19094.3	-12212.8	479.674	283.159	173.669	0	1.68349	-0.253593	107.375	959.649	-1034.48	944.162	-914	200	0	0.0256542	1.57228	54.6032	735.655	-3274.38	1961.26	-311	200	0
448	9	-7.04758	168.569	-708.063	-15969.7	3999.25	-16.9524	305.648	632.554	0	-52.8987	-160.589	-725.74	19245.4	-12655.1	479.826	282.563	173.482	0	2.02296	-0.564153	107.724	951.562	-958.181	916.88	-914	200	0	0.0346399	1.60065	54.6292	747.268	-3249.1	1958.48	-311	200	0
449	0	-6.94348	168.619	-707.712	-16127.6	3595.41	-27.2051	305.08	632.788	0	-53.2343	-160.891	-726.301	19393.5	-13103.2	476.904	281.959	173.298	0	2.33825	-0.805499	107.601	918.995	-843.555	903.462	-914	200	0	0.053719	1.61881	54.6421	757.01	-3224.67	1954.43	-311	200	0	-59.9259	9.32994	-1279.87	-541424	529400	19577.5	411.319	423.312	0
449	1	-6.85207	168.677	-707.516	-16284.9	3194.61	-38.0794	304.515	633.017	0	-53.6228	-161.165	-726.883	19538.1	-13553.5	471.139	281.354	173.121	0	2.56772	-0.941136	107.066	876.697	-706.517	912.151	-914	200	0	0.0847309	1.6257	54.6397	765.779	-3206.12	1951.27	-311	200	0
449	2	-6.75404	168.763	-707.532	-16440.3	2791.34	-47.7142	303.945	633.236	0	-54.0489	-161.386	-727.528	19679.6	-14002.2	464.597	280.754	172.95	0	2.6898	-0.968286	106.226	835.125	-565.042	948.259	-914	200	0	0.124282	1.62137	54.6117	775.041	-3195.15	1950.15	-311	200	0
449	3	-6.64067	168.885	-707.767	-16593.4	2380.52	-54.6865	303.363	633.445	0	-54.498	-161.544	-728.276	19819.8	-14448.1	459.836	280.161	172.785	0	2.72409	-0.902792	105.167	798.346	-439.407	1011.21	-914	200	0	0.166004	1.60301	54.5437	785.905	-3191.17	1950.64	-311	200	0
449	4	-6.51666	169.04	-708.182	-16743.9	1959.74	-58.0795	302.767	633.644	0	-54.9577	-161.645	-729.142	19960.8	-14893.6	458.385	279.574	172.624	0	2.7167	-0.768492	103.94	764.75	-351.304	1093.09	-914	200	0	0.203797	1.56548	54.4187	797.771	-3193.33	1951.01	-311	200	0
449	5	-6.3952	169.214	-708.705	-16892.2	1529.78	-57.5505	302.159	633.835	0	-55.4218	-161.715	-730.123	20104.3	-15342.5	460.4	278.986	172.464	0	2.72207	-0.60609	102.621	728.952	-318.489	1180.07	-914	200	0	0.231431	1.50754	54.2106	808.337	-3201.44	1949.43	-311	200	0
449	6	-6.29333	169.392	-709.26	-17038.3	1093.71	-53.1052	301.542	634.023	0	-55.8926	-161.781	-731.195	20252.5	-15799.2	465.619	278.393	172.302	0	2.78	-0.469096	101.383	687.238	-348.004	1255.42	-914	200	0	0.244144	1.43778	53.9004	815.796	-3215.61	1945.32	-311	200	0
449	7	-6.22985	169.561	-709.778	-17181.9	655.551	-44.7381	300.924	634.207	0	-56.3744	-161.868	-732.327	20407.6	-16266.8	474.014	277.788	172.133	0	2.89411	-0.39768	100.444	641.208	-434.705	1304.41	-914	200	0	0.242857	1.37315	53.5081	820.726	-3235.64	1939.84	-311	200	0
449	8	-6.22114	169.71	-710.222	-17322.9	219.834	-32.4073	300.31	634.391	0	-56.8685	-161.993	-733.49	20571.7	-16746.2	485.469	277.169	171.954	0	3.03577	-0.402326	99.9682	595.682	-568.234	1320.45	-914	200	0	0.233663	1.32966	53.0988	824.933	-3260.16	1935.28	-311	200	0
449	9	-6.27351	169.84	-710.61	-17462	-208.184	-16.1999	299.707	634.573	0	-57.3724	-162.157	-734.667	20745.4	-17237	499.452	276.538	171.762	0	3.16531	-0.466096	100.018	556.835	-737.757	1306.4	-914	200	0	0.222392	1.31403	52.7626	829.406	-3286.36	1933.58	-311	200	0
450	0	-6.37769	169.957	-711.021	-17599.5	-623.928	3.45449	299.122	634.752	0	-57.8788	-162.345	-735.863	20927.2	-17738.5	515.159	275.894	171.561	0	3.24171	-0.550144	100.55	534.264	-927.333	1269.73	-914	200	0	0.211	1.32256	52.5884	834.57	-3311.51	1935.31	-311	200	0	-64.1074	7.96771	-1300.21	-547733	524374	21607.8	400.821	421.525	0
450	1	-6.51294	170.075	-711.56	-17734.5	-1025.4	25.5669	298.559	634.924	0	-58.3765	-162.536	-737.101	21115.1	-18249.5	531.713	275.242	171.354	0	3.22878	-0.607206	101.431	541.493	-1115.49	1218.41	-914	200	0	0.198981	1.34497	52.6272	841.035	-3334.31	1939.94	-311	200	0
450	2	-6.65906	170.202	-712.299	-17865.2	-1413.07	48.6229	298.016	635.081	0	-58.8564	-162.712	-738.391	21306.4	-18767.1	548.256	274.584	171.145	0	3.11274	-0.607457	102.466	590.552	-1284.72	1160.59	-914	200	0	0.186877	1.36929	52.8633	848.767	-3353.94	1946.48	-311	200	0
450	3	-6.80497	170.331	-713.252	-17989.1	-1789.6	70.8546	297.491	635.221	0	-59.318	-162.869	-739.719	21497.6	-19287.1	564.251	273.926	170.938	0	2.91412	-0.550742	103.435	684.546	-1424.77	1104.96	-914	200	0	0.17765	1.38684	53.2248	856.529	-3369.48	1954.02	-311	200	0
450	4	-6.94834	170.443	-714.381	-18103.8	-2158.85	90.3228	296.978	635.342	0	-59.77	-163.011	-741.052	21685.7	-19806	579.775	273.273	170.737	0	2.67798	-0.450086	104.159	813.712	-1525.32	1059.88	-914	200	0	0.175256	1.39446	53.6256	862.623	-3380.26	1961.88	-311	200	0
450	5	-7.0925	170.502	-715.619	-18207.8	-2522.33	105.004	296.475	635.443	0	-60.2276	-163.149	-742.352	21869	-20323.4	594.936	272.623	170.541	0	2.4544	-0.315344	104.557	955.68	-1574.26	1030.61	-914	200	0	0.182312	1.39402	53.9967	865.212	-3385.82	1969.3	-311	200	0
450	6	-7.24512	170.465	-716.883	-18300.8	-2877.06	113.255	295.987	635.528	0	-60.7095	-163.299	-743.577	22047.4	-20840.6	609.104	271.972	170.35	0	2.28478	-0.155178	104.679	1081.08	-1566.16	1016.84	-914	200	0	0.197777	1.39192	54.2967	861.911	-3385.3	1975.08	-311	200	0
450	7	-7.41491	170.294	-718.093	-18383.5	-3218.09	113.824	295.519	635.601	0	-61.2347	-163.483	-744.684	22222.2	-21358.4	621.269	271.319	170.159	0	2.1904	0.0182337	104.683	1164.14	-1508.56	1013.22	-914	200	0	0.21671	1.39706	54.5168	850.331	-3377.64	1978.01	-311	200	0
450	8	-7.60352	169.968	-719.206	-18457	-3541.71	105.476	295.076	635.663	0	-61.8171	-163.72	-745.654	22395.7	-21877	630.971	270.661	169.965	0	2.16329	0.187148	104.761	1191.92	-1418.5	1011.67	-914	200	0	0.232989	1.41631	54.6751	829.878	-3363.67	1977.9	-311	200	0
450	9	-7.79703	169.489	-720.245	-18522.3	-3846.63	87.4506	294.659	635.717	0	-62.4588	-164.021	-746.512	22570.8	-22395.9	638.553	269.999	169.765	0	2.17689	0.329228	105.052	1167.39	-1313.34	1003.54	-914	200	0	0.241247	1.45064	54.7942	802.991	-3347.96	1975.8	-311	200	0
451	0	-7.96412	168.882	-721.297	-18579.9	-4133.13	60.2335	294.27	635.759	0	-63.1446	-164.385	-747.335	22751	-22913.7	644.768	269.339	169.557	0	2.21386	0.426355	105.574	1104.8	-1204.63	983.7	-914	200	0	0.236939	1.49475	54.8827	774.404	-3336.95	1973.08	-311	200	0	-70.8915	1.17897	-1321.13	-556420	526382	19363.1	395.77	421.131	0
451	1	-8.0649	168.187	-722.48	-18629.6	-4401.56	25.4587	293.908	635.786	0	-63.8451	-164.798	-748.217	22939.2	-23427.5	650.422	268.689	169.341	0	2.2778	0.473284	106.22	1020.09	-1099.89	954.858	-914	200	0	0.217543	1.54028	54.9409	748.856	-3334.16	1970.44	-311	200	0
451	2	-8.06629	167.443	-723.881	-18671.1	-4652.1	-14.7636	293.573	635.793	0	-64.5299	-165.246	-749.226	23136.9	-23934.1	656.214	268.055	169.119	0	2.37474	0.480951	106.828	926.358	-1008.89	926.193	-914	200	0	0.185001	1.5805	54.9716	729.265	-3337.21	1967.98	-311	200	0
451	3	-7.95267	166.678	-725.518	-18704.8	-4885.61	-58.2087	293.266	635.781	0	-65.1783	-165.718	-750.385	23344.3	-24430.8	662.621	267.442	168.89	0	2.49051	0.476501	107.269	837.333	-946.402	907.373	-914	200	0	0.145677	1.61288	54.9832	716.579	-3340.17	1965.63	-311	200	0
451	4	-7.72746	165.91	-727.346	-18731.8	-5103.64	-102.329	292.983	635.754	0	-65.7844	-166.206	-751.69	23561.1	-24916.1	670.011	266.853	168.656	0	2.58981	0.493771	107.447	766.869	-927.488	905.232	-914	200	0	0.105317	1.63703	54.9916	710.368	-3339.69	1963.5	-311	200	0
451	5	-7.40982	165.143	-729.277	-18753.9	-5307.66	-144.206	292.722	635.716	0	-66.3553	-166.71	-753.131	23785.7	-25390	679.129	266.287	168.418	0	2.63606	0.553409	107.3	721.191	-958.123	924.266	-914	200	0	0.0642968	1.65131	55.0179	709.266	-3337.79	1961.91	-311	200	0
451	6	-7.03101	164.372	-731.213	-18772.4	-5498.63	-181.164	292.48	635.673	0	-66.9062	-167.233	-754.694	24014.8	-25853.2	691.418	265.743	168.179	0	2.61084	0.648495	106.839	696.775	-1031.63	966.759	-914	200	0	0.0210391	1.652	55.08	711.432	-3339.27	1961.07	-311	200	0
451	7	-6.62977	163.593	-733.062	-18788.7	-5677.19	-211.608	292.256	635.63	0	-67.4516	-167.783	-756.353	24246.1	-26307.1	708.378	265.219	167.943	0	2.52139	0.750569	106.141	685.648	-1134.42	1031.83	-914	200	0	-0.0217825	1.63463	55.185	715.126	-3347.8	1960.74	-311	200	0
451	8	-6.24375	162.803	-734.76	-18804.9	-5844.5	-235.586	292.046	635.593	0	-67.9982	-168.366	-758.079	24478.7	-26753.4	730.379	264.709	167.71	0	2.39854	0.834215	105.295	678.748	-1248.37	1113.82	-914	200	0	-0.0588927	1.59791	55.318	719.154	-3364.22	1959.99	-311	200	0
451	9	-5.89891	162.006	-736.284	-18823.3	-6002.98	-254.752	291.847	635.565	0	-68.5425	-168.981	-759.865	24713.4	-27193.6	756.526	264.213	167.477	0	2.28257	0.898046	104.361	670.806	-1348.16	1200.33	-914	200	0	-0.0873203	1.54855	55.4395	723.135	-3386.78	1957.57	-311	200	0
452	0	-5.60269	161.219	-737.662	-18844.8	-6156.58	-271.583	291.654	635.547	0	-69.0712	-169.618	-761.736	24952.1	-27629	785.972	263.729	167.243	0	2.20168	0.958619	103.421	668.627	-1408.35	1274.03	-914	200	0	-0.106478	1.4993	55.4949	727.797	-3412.52	1952.47	-311	200	0	-73.5096	-11.4249	-1354.63	-567619	530357	15247.6	388.825	418.537	0
452	1	-5.34848	160.466	-738.954	-18868.6	-6310.24	-288.234	291.461	635.534	0	-69.5666	-170.259	-763.732	25196.6	-28062.1	819.149	263.257	167.009	0	2.1565	1.02945	102.614	688.245	-1416.74	1319.25	-914	200	0	-0.116435	1.46065	55.4327	734.042	-3439.29	1944.53	-311	200	0
452	2	-5.12912	159.766	-740.217	-18893.2	-6468.83	-305.704	291.261	635.524	0	-70.0141	-170.882	-765.872	25447	-28495.1	857.553	262.794	166.774	0	2.11881	1.11597	102.074	738.103	-1376.55	1328.63	-914	200	0	-0.117244	1.43664	55.2369	740.719	-3466.39	1934.57	-311	200	0
452	3	-4.94542	159.125	-741.482	-18918	-6635.41	-323.847	291.051	635.514	0	-70.411	-171.472	-768.139	25701.3	-28927.2	902.354	262.341	166.541	0	2.04768	1.22278	101.831	808.437	-1300.45	1304.74	-914	200	0	-0.107915	1.42907	54.9475	744.776	-3492.22	1924.51	-311	200	0
452	4	-4.80507	158.54	-742.749	-18943.5	-6810.69	-342.093	290.83	635.505	0	-70.7681	-172.018	-770.488	25955.9	-29355.8	953.605	261.9	166.312	0	1.91582	1.35121	101.849	877.727	-1207.81	1256.08	-914	200	0	-0.0855483	1.44066	54.6377	744.574	-3512.03	1916.81	-311	200	0
452	5	-4.71932	158.001	-743.997	-18970.7	-6994.02	-360.101	290.599	635.498	0	-71.105	-172.511	-772.869	26207.3	-29777.9	1011.01	261.471	166.091	0	1.73031	1.49095	102.08	923.881	-1120.25	1192.42	-914	200	0	-0.0465379	1.47077	54.3725	741.806	-3519.58	1913.56	-311	200	0
452	6	-4.70059	157.495	-745.195	-18999.7	-7184.19	-377.861	290.359	635.496	0	-71.4409	-172.948	-775.227	26452.8	-30190	1074.67	261.057	165.877	0	1.52674	1.61987	102.425	930.94	-1050.95	1123.14	-914	200	0	0.00914978	1.51154	54.1843	739.863	-3511.72	1915.56	-311	200	0
452	7	-4.75964	157.011	-746.308	-19030.2	-7379.24	-395.57	290.112	635.499	0	-71.79	-173.329	-777.509	26690.6	-30588.6	1144.88	260.658	165.672	0	1.33759	1.71098	102.704	895.841	-997.661	1056.46	-914	200	0	0.0734461	1.55074	54.0696	741.897	-3489.93	1922.1	-311	200	0
452	8	-4.90107	156.537	-747.317	-19061.1	-7576.44	-413.398	289.862	635.506	0	-72.1593	-173.666	-779.676	26918.9	-30972.4	1221.81	260.275	165.474	0	1.17581	1.74023	102.75	831.465	-949.963	998.303	-914	200	0	0.132087	1.57871	53.9983	750.247	-3458.05	1931.52	-311	200	0
452	9	-5.11853	156.07	-748.235	-19090.5	-7773.15	-431.166	289.611	635.514	0	-72.549	-173.974	-781.719	27135.1	-31342.9	1304.83	259.905	165.288	0	1.0537	1.69708	102.485	756.891	-906.068	952.98	-914	200	0	0.173381	1.59313	53.94	765.487	-3421.1	1941.7	-311	200	0
453	0	-5.39444	155.612	-749.115	-19116	-7968.25	-448.273	289.363	635.518	0	-72.9524	-174.264	-783.673	27337.6	-31702.7	1391.85	259.546	165.116	0	0.997956	1.59514	101.946	685.144	-880.063	924.537	-914	200	0	0.194613	1.59863	53.8834	785.639	-3384.77	1950.22	-311	200	0	-80.2263	-18.3918	-1391.17	-577973	531820	15085.8	379.46	414.723	0
453	1	-5.70618	155.18	-750.031	-19135.8	-8162.43	-463.901	289.117	635.513	0	-73.3589	-174.538	-785.602	27527	-32054.3	1479.89	259.198	164.961	0	1.03083	1.47113	101.291	621.88	-889.781	914.632	-914	200	0	0.200166	1.60266	53.8332	807.216	-3353.2	1954.59	-311	200	0
453	2	-6.03596	154.79	-751.051	-19149.9	-8357.05	-477.184	288.873	635.497	0	-73.7586	-174.793	-787.574	27706.5	-32399.4	1566.31	258.862	164.82	0	1.14335	1.36628	100.741	569.675	-940.159	919.314	-914	200	0	0.196639	1.61114	53.7994	827.065	-3328.5	1952.89	-311	200	0
453	3	-6.37832	154.449	-752.199	-19160.3	-8552.59	-487.36	288.63	635.472	0	-74.1447	-175.029	-789.643	27880.2	-32739.2	1649.2	258.539	164.693	0	1.29594	1.30085	100.485	531.003	-1020.64	930.866	-914	200	0	0.191289	1.62523	53.7929	843.052	-3312.76	1944.66	-311	200	0
453	4	-6.74128	154.15	-753.46	-19170.1	-8748.06	-493.916	288.389	635.443	0	-74.5147	-175.248	-791.835	28052.5	-33074.2	1726.89	258.231	164.573	0	1.44271	1.2589	100.631	509.941	-1113.97	943.146	-914	200	0	0.190946	1.6409	53.8217	853.253	-3308.77	1931.46	-311	200	0
453	5	-7.14255	153.877	-754.77	-19181.9	-8942.51	-496.543	288.152	635.414	0	-74.8708	-175.459	-794.147	28226.7	-33403.6	1797.83	257.938	164.457	0	1.55212	1.19766	101.2	511.193	-1201.72	953.865	-914	200	0	0.198782	1.65218	53.8884	855.449	-3318.58	1916.58	-311	200	0
453	6	-7.60408	153.611	-756.028	-19197	-9136.63	-495.06	287.915	635.392	0	-75.2172	-175.678	-796.549	28403.7	-33724.4	1860.92	257.662	164.342	0	1.61089	1.07994	102.112	535.995	-1265.77	963.74	-914	200	0	0.213636	1.65573	53.9865	848.421	-3342.6	1903.92	-311	200	0
453	7	-8.14649	153.34	-757.133	-19216	-9332.07	-489.624	287.674	635.38	0	-75.5561	-175.926	-799.004	28582.1	-34032.8	1916.13	257.406	164.228	0	1.62201	0.899579	103.191	578.659	-1292.12	974.623	-914	200	0	0.232652	1.65194	54.0923	833.182	-3378.88	1896.41	-311	200	0
453	8	-8.78392	153.058	-758.03	-19239.4	-9529.4	-480.854	287.429	635.381	0	-75.8851	-176.219	-801.492	28760.2	-34326.3	1964.65	257.172	164.117	0	1.6063	0.675237	104.216	629.723	-1273.47	985.813	-914	200	0	0.252407	1.64184	54.1717	811.94	-3421.79	1895.01	-311	200	0
453	9	-9.51879	152.77	-758.732	-19267.7	-9726.83	-469.536	287.18	635.395	0	-76.1978	-176.562	-804.027	28937.2	-34604.3	2008.69	256.961	164.01	0	1.59533	0.431385	105.016	684.662	-1206.98	991.773	-914	200	0	0.268005	1.62565	54.2055	787.003	-3463.06	1898.68	-311	200	0
454	0	-10.3371	152.492	-759.325	-19300.1	-9921.91	-456.569	286.933	635.417	0	-76.4816	-176.945	-806.663	29113.9	-34867.7	2050.72	256.775	163.908	0	1.61362	0.193426	105.543	745.332	-1092.89	985.805	-914	200	0	0.27372	1.60517	54.2092	761.353	-3496.09	1904.98	-311	200	0	-88.93	-24.2487	-1422.74	-586729	543859	19763	379.167	411.511	0
454	1	-11.2108	152.251	-759.935	-19333.8	-10114.9	-443.289	286.69	635.441	0	-76.7186	-177.341	-809.462	29291.6	-35117.5	2092.7	256.616	163.814	0	1.67155	-0.00876651	105.844	811.393	-936.323	966.113	-914	200	0	0.266349	1.5839	54.2244	738.57	-3518.74	1910.96	-311	200	0
454	2	-12.1125	152.068	-760.676	-19365.7	-10309.4	-431.131	286.447	635.459	0	-76.8946	-177.715	-812.457	29471.4	-35354.7	2135.74	256.484	163.726	0	1.77396	-0.14377	106.012	874.445	-747.959	937.511	-914	200	0	0.247239	1.56384	54.2904	721.422	-3532.16	1914.34	-311	200	0
454	3	-13.0298	151.949	-761.607	-19393.4	-10509.2	-420.664	286.201	635.464	0	-77.0108	-178.038	-815.621	29653.7	-35580.1	2180.02	256.377	163.643	0	1.92226	-0.1868	106.15	919.443	-542.127	908.651	-914	200	0	0.220126	1.54503	54.4165	710.996	-3538.54	1914.33	-311	200	0
454	4	-13.9691	151.882	-762.723	-19416.7	-10715.4	-411.22	285.951	635.457	0	-77.0839	-178.289	-818.88	29838.1	-35794.7	2224.92	256.288	163.562	0	2.1027	-0.128323	106.281	933.159	-334.795	887.815	-914	200	0	0.188882	1.52805	54.5749	706.952	-3539.78	1911.65	-311	200	0
454	5	-14.948	151.848	-763.973	-19437.1	-10926.3	-401.406	285.698	635.442	0	-77.1372	-178.46	-822.145	30023	-36000.7	2269.49	256.211	163.482	0	2.28955	0.0170936	106.317	918.797	-140.836	878.176	-914	200	0	0.158018	1.51512	54.7178	708.262	-3535.86	1907.53	-311	200	0
454	6	-15.9856	151.826	-765.279	-19457.7	-11139.7	-390.108	285.444	635.426	0	-77.1952	-178.555	-825.342	30206.7	-36200.7	2313.19	256.139	163.401	0	2.47386	0.209743	106.181	899.422	28.6031	876.317	-914	200	0	0.131756	1.50802	54.8049	713.718	-3524.2	1903.05	-311	200	0
454	7	-17.0941	151.798	-766.556	-19481.9	-11354.5	-377.293	285.188	635.415	0	-77.2819	-178.59	-828.414	30387.2	-36396.6	2356.5	256.065	163.319	0	2.67306	0.400299	105.938	899.242	164.213	876.921	-914	200	0	0.111051	1.50567	54.8225	721.788	-3502.16	1899.1	-311	200	0
454	8	-18.2733	151.748	-767.733	-19511.4	-11572.3	-363.853	284.927	635.414	0	-77.4198	-178.59	-831.32	30562.7	-36590.5	2400.78	255.985	163.236	0	2.89951	0.552764	105.745	924.711	254.608	877.055	-914	200	0	0.0947246	1.50436	54.7878	730.134	-3471.1	1896.5	-311	200	0
454	9	-19.5103	151.667	-768.777	-19545.4	-11794.4	-350.617	284.658	635.424	0	-77.6271	-178.572	-834.042	30732.4	-36785.9	2447.22	255.894	163.152	0	3.1317	0.657684	105.749	967.003	288.779	875.527	-914	200	0	0.0842338	1.50065	54.7359	735.871	-3436.67	1895.84	-311	200	0
455	0	-20.7808	151.561	-769.71	-19581.2	-12019.6	-337.591	284.384	635.44	0	-77.9105	-178.544	-836.59	30896.7	-36985.9	2496.31	255.79	163.068	0	3.32132	0.725318	106.067	1015.22	263.192	871.755	-914	200	0	0.0844833	1.4945	54.6974	736.971	-3404.25	1897.21	-311	200	0	-103.853	-24.8797	-1459.11	-596969	551240	28105.2	374.284	408.251	0
455	1	-22.0593	151.443	-770.6	-19616.2	-12245	-324.039	284.11	635.456	0	-78.2627	-178.496	-838.993	31055.8	-37191.9	2548.1	255.671	162.984	0	3.42076	0.767858	106.785	1060.76	186.05	866.407	-914	200	0	0.0994644	1.48935	54.6759	733.113	-3375.95	1900.09	-311	200	0
455	2	-23.3313	151.323	-771.518	-19649	-12468	-308.992	283.84	635.468	0	-78.6698	-178.417	-841.288	31209	-37403.9	2602.54	255.54	162.903	0	3.40907	0.790418	107.847	1093.52	76.0412	862.169	-914	200	0	0.128481	1.48954	54.6445	724.616	-3352.53	1903.75	-311	200	0
455	3	-24.5979	151.201	-772.5	-19679.4	-12686.8	-291.717	283.577	635.475	0	-79.1196	-178.288	-843.499	31355.3	-37622.1	2659.26	255.398	162.827	0	3.30277	0.790898	108.96	1100.26	-46.7722	862.865	-914	200	0	0.166331	1.49885	54.5745	711.314	-3336.34	1908.29	-311	200	0
455	4	-25.8683	151.069	-773.533	-19708.1	-12900.1	-272.032	283.323	635.478	0	-79.6072	-178.098	-845.641	31494.5	-37846.5	2717.46	255.245	162.757	0	3.14566	0.76404	109.663	1067.2	-171.927	871.028	-914	200	0	0.205397	1.52022	54.4638	693.412	-3330.85	1914.66	-311	200	0
455	5	-27.1557	150.914	-774.574	-19737.6	-13106.5	-250.528	283.079	635.482	0	-80.1359	-177.836	-847.734	31626.6	-38076	2776.08	255.085	162.693	0	2.98568	0.71288	109.582	988.585	-300.291	886.805	-914	200	0	0.237088	1.55372	54.3263	672.718	-3337.33	1923.32	-311	200	0
455	6	-28.4748	150.727	-775.568	-19771.1	-13304.4	-228.666	282.846	635.492	0	-80.7138	-177.498	-849.786	31750.9	-38307.9	2834.18	254.921	162.637	0	2.85515	0.658564	108.665	877.169	-438.771	908.978	-914	200	0	0.253592	1.59531	54.1696	652.131	-3352.82	1933.44	-311	200	0
455	7	-29.8366	150.501	-776.48	-19809.8	-13494.1	-208.259	282.621	635.512	0	-81.345	-177.076	-851.796	31866.1	-38539.4	2890.85	254.755	162.589	0	2.76414	0.635858	107.165	760.707	-594.329	937.145	-914	200	0	0.250133	1.63941	54.0007	634.227	-3371.89	1943.18	-311	200	0
455	8	-31.2408	150.232	-777.296	-19851.2	-13677.7	-190.294	282.403	635.539	0	-82.0249	-176.563	-853.765	31971.7	-38769.8	2944.94	254.59	162.552	0	2.70343	0.674515	105.451	663.94	-767.995	973.814	-914	200	0	0.225552	1.6813	53.8356	620.445	-3390.34	1950.42	-311	200	0
455	9	-32.6755	149.923	-778.03	-19890.6	-13858.9	-174.497	282.187	635.565	0	-82.7417	-175.952	-855.706	32068.1	-39001.1	2995.32	254.422	162.524	0	2.65406	0.782089	103.824	596.93	-949.802	1022.46	-914	200	0	0.182618	1.71627	53.6926	611.082	-3406.75	1953.45	-311	200	0
456	0	-34.121	149.59	-778.73	-19924.2	-14041.4	-160.08	281.969	635.586	0	-83.4801	-175.236	-857.645	32156.5	-39236.2	3041.13	254.251	162.506	0	2.60176	0.942539	102.464	557.392	-1119.14	1081.92	-914	200	0	0.128337	1.73953	53.5886	605.589	-3420.27	1951.72	-311	200	0	-125.342	-19.6559	-1490.71	-606546	552538	39584.9	366.545	406.162	0
456	1	-35.5572	149.256	-779.46	-19951.1	-14228.4	-146.22	281.746	635.596	0	-84.2265	-174.409	-859.615	32238	-39476.2	3082.05	254.077	162.497	0	2.54359	1.12358	101.458	536.342	-1253.17	1144.49	-914	200	0	0.0715387	1.74793	53.5416	602.666	-3428.46	1945.74	-311	200	0
456	2	-36.9716	148.937	-780.271	-19972.4	-14423.1	-131.714	281.515	635.597	0	-84.9753	-173.473	-861.623	32313.2	-39719	3118.4	253.902	162.497	0	2.47783	1.28726	100.853	520.885	-1334.78	1200.9	-914	200	0	0.0206108	1.74015	53.5668	600.301	-3427.76	1936.76	-311	200	0
456	3	-38.3662	148.637	-781.179	-19990	-14627.5	-115.045	281.275	635.59	0	-85.73	-172.434	-863.626	32382.1	-39960.2	3150.47	253.73	162.504	0	2.39487	1.40816	100.713	499.684	-1354.15	1245.79	-914	200	0	-0.0161491	1.71652	53.6724	596.151	-3415.57	1926.55	-311	200	0
456	4	-39.7549	148.348	-782.17	-20005.9	-14841.6	-95.3639	281.025	635.577	0	-86.4995	-171.31	-865.553	32444.9	-40194.6	3178.23	253.562	162.515	0	2.28353	1.48528	101.083	471.766	-1311.4	1277.63	-914	200	0	-0.0316756	1.68043	53.8617	588.728	-3392.2	1916.68	-311	200	0
456	5	-41.1582	148.054	-783.203	-20022.1	-15061.8	-73.1707	280.769	635.564	0	-87.298	-170.129	-867.336	32501.4	-40420.3	3202.11	253.397	162.527	0	2.13612	1.53159	101.861	446.078	-1220.74	1295.37	-914	200	0	-0.0242389	1.63884	54.1318	579.141	-3361.26	1908.01	-311	200	0
456	6	-42.6	147.737	-784.211	-20040.2	-15282.8	-49.7661	280.512	635.555	0	-88.148	-168.926	-868.916	32550.6	-40639.7	3223.03	253.229	162.539	0	1.94893	1.55224	102.784	429.828	-1106.5	1296.89	-914	200	0	0.00025505	1.59968	54.46	571.108	-3328.41	1901.22	-311	200	0
456	7	-44.102	147.373	-785.108	-20060.5	-15500.7	-26.357	280.257	635.551	0	-89.0764	-167.734	-870.241	32591	-40856.6	3241.53	253.051	162.549	0	1.7373	1.53166	103.575	422.302	-991.242	1280.58	-914	200	0	0.0313629	1.56777	54.7941	568.474	-3299.29	1897.56	-311	200	0
456	8	-45.676	146.948	-785.825	-20081.8	-15713.7	-3.73983	280.004	635.555	0	-90.1028	-166.576	-871.27	32621.4	-41073.5	3257.32	252.858	162.559	0	1.55192	1.44431	104.067	419.602	-886.471	1247.39	-914	200	0	0.0598389	1.54323	55.06	573.25	-3278.21	1898.24	-311	200	0
456	9	-47.3168	146.46	-786.335	-20101.9	-15921.3	17.7435	279.753	635.564	0	-91.2252	-165.457	-871.993	32643.5	-41292.2	3270.02	252.646	162.565	0	1.46207	1.28515	104.216	418.767	-795.899	1201.35	-914	200	0	0.0808937	1.52388	55.1856	585.58	-3267.82	1903.31	-311	200	0
457	0	-49.0022	145.92	-786.677	-20118.6	-16124.6	38.2134	279.503	635.574	0	-92.4175	-164.365	-872.44	32660.7	-41515.4	3279.95	252.415	162.564	0	1.51174	1.08521	104.066	417.26	-728.191	1149.66	-914	200	0	0.0939507	1.50888	55.1375	603.828	-3268.69	1911.54	-311	200	0	-151.75	-12.917	-1502.73	-610883	553126	53736.3	363.16	406.014	0
457	1	-50.7013	145.348	-786.946	-20130.7	-16325.9	57.9633	279.254	635.581	0	-93.642	-163.278	-872.682	32677.2	-41745.6	3288.16	252.164	162.555	0	1.69413	0.890736	103.701	413.989	-699.492	1102.54	-914	200	0	0.101642	1.50074	54.9427	624.259	-3278.71	1921.33	-311	200	0
457	2	-52.3892	144.761	-787.251	-20138.2	-16526.9	77.0788	279.007	635.58	0	-94.8644	-162.168	-872.786	32695.7	-41982.6	3295.56	251.898	162.539	0	1.96387	0.729605	103.21	411.198	-719.853	1068.59	-914	200	0	0.10937	1.50511	54.6712	642.042	-3294.38	1931.06	-311	200	0
457	3	-54.0543	144.168	-787.66	-20142.3	-16726.8	95.5657	278.764	635.572	0	-96.0594	-161.015	-872.79	32715.6	-42223	3302.16	251.623	162.516	0	2.26517	0.600055	102.713	413.439	-782.49	1048.4	-914	200	0	0.122977	1.52633	54.3972	653.645	-3313.25	1939.27	-311	200	0
457	4	-55.6971	143.57	-788.176	-20144.7	-16922.9	113.652	278.529	635.559	0	-97.2084	-159.804	-872.693	32734	-42461.9	3306.65	251.344	162.491	0	2.55187	0.488362	102.368	426.854	-866.182	1034.68	-914	200	0	0.143637	1.56131	54.1795	657.656	-3334	1945.1	-311	200	0
457	5	-57.3273	142.959	-788.75	-20146.8	-17111.8	131.636	278.305	635.543	0	-98.299	-158.522	-872.467	32747.4	-42695.3	3307.17	251.064	162.466	0	2.78836	0.389162	102.304	458.736	-944.066	1018.64	-914	200	0	0.165151	1.59944	54.0621	653.747	-3354.57	1948.72	-311	200	0
457	6	-58.9593	142.327	-789.307	-20149	-17291.1	149.64	278.093	635.527	0	-99.3273	-157.161	-872.077	32752.9	-42919.6	3302.31	250.785	162.443	0	2.94211	0.305293	102.537	512.307	-992.604	995.727	-914	200	0	0.177683	1.62967	54.0648	643.229	-3371.52	1950.91	-311	200	0
457	7	-60.6066	141.663	-789.781	-20151.2	-17459.3	167.525	277.894	635.515	0	-100.3	-155.721	-871.479	32747.5	-43131.3	3291.71	250.508	162.423	0	2.99462	0.237464	102.918	579.908	-998.787	966.546	-914	200	0	0.173959	1.64652	54.1748	630.874	-3381.61	1952.58	-311	200	0
457	8	-62.2778	140.96	-790.125	-20153.4	-17616.7	184.85	277.704	635.507	0	-101.23	-154.203	-870.631	32727.8	-43326	3275.82	250.236	162.409	0	2.96487	0.184322	103.199	644.182	-964.689	933.718	-914	200	0	0.152977	1.65063	54.365	623.879	-3383.53	1954.26	-311	200	0
457	9	-63.9744	140.211	-790.315	-20155.2	-17767	201.084	277.519	635.503	0	-102.126	-152.606	-869.505	32691.5	-43500.1	3255.24	249.971	162.402	0	2.90159	0.15025	103.187	688.337	-905.398	898.927	-914	200	0	0.12119	1.64617	54.6101	627.764	-3377.54	1955.68	-311	200	0
458	0	-65.6871	139.427	-790.356	-20155.6	-17917.5	215.98	277.33	635.502	0	-102.977	-150.928	-868.104	32637.4	-43652.3	3230.17	249.715	162.404	0	2.83974	0.147942	102.861	704.67	-837.86	863.824	-914	200	0	0.0905421	1.63705	54.8739	643.114	-3364.78	1955.94	-311	200	0	-176.148	-4.67567	-1487.03	-607646	546419	68588.2	361.685	408.413	0
458	1	-67.3996	138.622	-790.278	-20152.6	-18077.2	229.827	277.126	635.501	0	-103.759	-149.167	-866.455	32566	-43784.2	3200.43	249.467	162.415	0	2.77653	0.19351	102.402	694.49	-772.089	832.074	-914	200	0	0.0717893	1.62361	55.1028	665.839	-3347.75	1954.68	-311	200	0
458	2	-69.0983	137.812	-790.105	-20143.8	-18252.7	243.373	276.898	635.495	0	-104.446	-147.326	-864.563	32479.1	-43898.8	3166.28	249.224	162.433	0	2.69188	0.294949	102.107	664.823	-714.392	807.916	-914	200	0	0.0674291	1.60397	55.2475	690.454	-3330.22	1952.48	-311	200	0
458	3	-70.7827	137.001	-789.829	-20127.5	-18444.8	257.426	276.647	635.483	0	-105.029	-145.419	-862.389	32378.8	-43997.4	3129	248.982	162.454	0	2.57467	0.442457	102.236	625.509	-670.923	792.687	-914	200	0	0.0715704	1.57905	55.2826	713.44	-3316.48	1949.99	-311	200	0
458	4	-72.4654	136.18	-789.421	-20104.4	-18649.8	272.72	276.375	635.467	0	-105.516	-143.464	-859.86	32267.1	-44079.5	3090.22	248.736	162.474	0	2.4269	0.611417	102.873	584.575	-645.687	783.72	-914	200	0	0.0761656	1.5553	55.206	733.663	-3309.74	1947.29	-311	200	0
458	5	-74.1655	135.335	-788.84	-20077.8	-18861.7	290.152	276.089	635.452	0	-105.921	-141.481	-856.89	32144.8	-44142.9	3051.13	248.485	162.487	0	2.25904	0.771719	103.952	546.14	-642.258	776.86	-914	200	0	0.0759542	1.54164	55.0272	750.597	-3309.73	1944.06	-311	200	0
458	6	-75.8994	134.448	-788.043	-20051.2	-19074	310.534	275.796	635.444	0	-106.261	-139.482	-853.399	32011.7	-44183.9	3011.61	248.226	162.489	0	2.09119	0.895249	105.333	513.872	-666.154	770.158	-914	200	0	0.0685983	1.54367	54.7629	763.617	-3312.93	1939.98	-311	200	0
458	7	-77.6751	133.509	-786.994	-20027.1	-19281.1	334.114	275.5	635.448	0	-106.549	-137.472	-849.327	31866.8	-44198.3	2970.08	247.961	162.48	0	1.95058	0.963384	106.82	494.275	-722.005	765.119	-914	200	0	0.053579	1.56044	54.4471	772.448	-3315.86	1935.04	-311	200	0
458	8	-79.4881	132.518	-785.69	-20005.9	-19478.6	360.926	275.208	635.463	0	-106.786	-135.452	-844.644	31708.6	-44184.8	2924.96	247.688	162.459	0	1.85956	0.971818	108.198	497.377	-809.525	764.645	-914	200	0	0.0332206	1.58649	54.1373	776.967	-3316.96	1929.71	-311	200	0
458	9	-81.3199	131.486	-784.167	-19985.5	-19663.9	391.365	274.924	635.486	0	-106.957	-133.413	-839.375	31535.3	-44145.3	2876.15	247.407	162.43	0	1.82577	0.926697	109.302	534.696	-921.851	770.628	-914	200	0	0.0135398	1.61652	53.8942	776.978	-3315.94	1924.61	-311	200	0
459	0	-83.1404	130.429	-782.501	-19962.8	-19836.2	425.927	274.65	635.512	0	-107.03	-131.333	-833.596	31345.7	-44083	2825.1	247.117	162.397	0	1.84028	0.838102	109.989	612.973	-1047.41	782.678	-914	200	0	0.00200801	1.64671	53.7515	772.645	-3312.75	1919.86	-311	200	0	-193.298	6.72497	-1415.38	-587761	525679	82509.6	364.796	415.437	0
459	1	-84.917	129.366	-780.779	-19934.8	-19996.5	464.668	274.389	635.532	0	-106.97	-129.187	-827.403	31139	-44000.2	2773.86	246.821	162.365	0	1.88349	0.71603	110.103	728.88	-1172.59	797.743	-914	200	0	0.00319563	1.67163	53.7067	764.393	-3307.12	1914.82	-311	200	0
459	2	-86.6264	128.309	-779.044	-19900.3	-20144.4	507.053	274.142	635.545	0	-106.745	-126.946	-820.856	30914.4	-43896.6	2723.84	246.523	162.339	0	1.93339	0.568595	109.526	870.618	-1283.24	812.119	-914	200	0	0.0147197	1.68358	53.7383	752.463	-3299.85	1908.57	-311	200	0
459	3	-88.2603	127.254	-777.281	-19859	-20278.1	552.152	273.911	635.549	0	-106.33	-124.595	-813.964	30670.8	-43770.2	2675.09	246.226	162.319	0	1.96293	0.408518	108.28	1022.78	-1368.55	825.457	-914	200	0	0.0278489	1.67618	53.8272	737.702	-3294.11	1900.45	-311	200	0
459	4	-89.8212	126.186	-775.425	-19811.1	-20396.2	599.065	273.697	635.549	0	-105.712	-122.132	-806.691	30406.5	-43618.9	2626.76	245.929	162.307	0	1.93868	0.256999	106.541	1167.82	-1425.64	841.541	-914	200	0	0.0339838	1.6484	53.9625	722.408	-3293.78	1890.26	-311	200	0
459	5	-91.3172	125.082	-773.393	-19756.3	-20501.9	647.095	273.491	635.545	0	-104.893	-119.567	-798.967	30119.5	-43440.6	2577.54	245.629	162.302	0	1.83925	0.129577	104.561	1286.45	-1457.85	863.084	-914	200	0	0.029794	1.6065	54.1379	709.029	-3300.75	1878.63	-311	200	0
459	6	-92.7574	123.921	-771.09	-19694.2	-20601.9	695.558	273.282	635.541	0	-103.885	-116.911	-790.704	29809	-43232.7	2525.63	245.324	162.301	0	1.67432	0.0223744	102.616	1363.44	-1468.06	886.096	-914	200	0	0.0169397	1.56199	54.3504	698.295	-3314.59	1867.36	-311	200	0
459	7	-94.1472	122.69	-768.422	-19624.8	-20701.9	743.713	273.059	635.539	0	-102.707	-114.179	-781.826	29475.9	-42991.6	2469.85	245.011	162.299	0	1.47899	-0.0786589	100.998	1393.61	-1456.61	901.602	-914	200	0	0.000484547	1.5255	54.5959	689.319	-3333.75	1858.98	-311	200	0
459	8	-95.484	121.383	-765.318	-19548.7	-20803.1	790.983	272.818	635.543	0	-101.383	-111.382	-772.279	29123	-42712.8	2410.58	244.693	162.29	0	1.29026	-0.177814	99.9448	1381.68	-1425.9	903.764	-914	200	0	-0.0115561	1.50178	54.8586	681.452	-3356.02	1855.54	-311	200	0
459	9	-96.7573	120.004	-761.748	-19466.9	-20902.8	837.04	272.559	635.556	0	-99.927	-108.527	-762.049	28752.7	-42391.6	2349.22	244.372	162.269	0	1.13331	-0.268663	99.5431	1341.09	-1384.41	895.09	-914	200	0	-0.009721	1.48971	55.0988	675.977	-3378.5	1857.67	-311	200	0
460	0	-97.9482	118.563	-757.735	-19380.2	-20997.4	881.719	272.289	635.576	0	-98.3419	-105.613	-751.161	28366.4	-42024.9	2287.01	244.053	162.237	0	1.02758	-0.348136	99.7156	1292.08	-1344.01	884.088	-914	200	0	0.012524	1.48624	55.2555	675.055	-3397.87	1864.77	-311	200	0	-188.278	21.6936	-1268.22	-544583	484249	90425.3	374.648	430.164	0
460	1	-99.0332	117.073	-753.347	-19289.7	-21081.5	925.149	272.016	635.605	0	-96.6179	-102.634	-739.669	27963.6	-41612.4	2224.7	243.742	162.194	0	0.989364	-0.415328	100.298	1252.61	-1311.96	879.35	-914	200	0	0.0552191	1.48916	55.2742	678.546	-3410.83	1875.54	-311	200	0
460	2	-99.9948	115.546	-748.65	-19196.3	-21149.7	968.101	271.75	635.641	0	-94.7387	-99.5829	-727.624	27542.6	-41155.7	2162.81	243.438	162.147	0	1.02013	-0.460216	101.098	1226.16	-1285.22	884.601	-914	200	0	0.113526	1.49631	55.1447	683.224	-3415.38	1888.39	-311	200	0
460	3	-100.829	113.988	-743.676	-19100.1	-21199.4	1012.14	271.494	635.683	0	-92.686	-96.4614	-715.062	27100.8	-40657	2101.43	243.142	162.1	0	1.1069	-0.465908	101.917	1198.77	-1251.78	897.648	-914	200	0	0.181989	1.50619	54.9075	685.937	-3411.92	1901.75	-311	200	0
460	4	-101.539	112.399	-738.424	-19000	-21232.8	1059.19	271.246	635.731	0	-90.4439	-93.2742	-701.994	26636	-40119.1	2040.04	242.85	162.057	0	1.2393	-0.420004	102.599	1149.84	-1197.44	913.862	-914	200	0	0.255793	1.52018	54.6266	686.924	-3402.36	1914.38	-311	200	0
460	5	-102.135	110.769	-732.87	-18894	-21253.4	1110.75	271	635.781	0	-88.0049	-90.029	-688.393	26146.9	-39544.7	1978.18	242.555	162.017	0	1.41006	-0.323793	103.108	1065.91	-1113.33	930.131	-914	200	0	0.328478	1.54122	54.3667	689.55	-3387.95	1925.81	-311	200	0
460	6	-102.627	109.085	-726.967	-18781	-21262.8	1167.37	270.751	635.835	0	-85.3717	-86.7334	-674.194	25633.6	-38935.2	1916.32	242.249	161.979	0	1.6012	-0.19501	103.548	946.47	-999.529	946.78	-914	200	0	0.391611	1.57252	54.1801	696.962	-3368.04	1936.23	-311	200	0
460	7	-103.02	107.334	-720.664	-18660.1	-21259.7	1228.87	270.5	635.893	0	-82.5508	-83.3937	-659.331	25097	-38289.4	1855.7	241.927	161.936	0	1.78763	-0.0611575	104.078	802.92	-863.222	967.621	-914	200	0	0.437591	1.61841	54.0847	709.37	-3341.32	1946.04	-311	200	0
460	8	-103.315	105.51	-713.927	-18531.5	-21242.5	1294.63	270.246	635.957	0	-79.5472	-80.0136	-643.766	24538.9	-37604.9	1797.65	241.586	161.882	0	1.95153	0.051035	104.805	655.412	-714.152	996.602	-914	200	0	0.46057	1.68009	54.056	723.996	-3308.88	1955.41	-311	200	0
460	9	-103.502	103.614	-706.759	-18396.9	-21209.8	1363.42	269.99	636.03	0	-76.3626	-76.5943	-627.506	23961.2	-36879.6	1743.36	241.228	161.815	0	2.08504	0.122834	105.746	526.096	-565.481	1033.44	-914	200	0	0.455588	1.75149	54.0529	736.574	-3276.23	1963.95	-311	200	0
461	0	-103.556	101.664	-699.202	-18258.9	-21160.9	1433.21	269.736	636.114	0	-72.9972	-73.1341	-610.61	23365.8	-36112.8	1693.99	240.858	161.734	0	2.18465	0.146438	106.84	430.161	-436.993	1072.96	-914	200	0	0.419334	1.82382	54.0549	743.004	-3251.6	1970.65	-311	200	0	-154.139	37.123	-1024.95	-469477	421939	88377.8	404.345	459.702	0
461	1	-103.447	99.6859	-691.315	-18119.3	-21094.6	1501.73	269.486	636.21	0	-69.4524	-69.6325	-593.172	22753.7	-35306.3	1650.77	240.479	161.641	0	2.24921	0.125657	107.993	372.027	-349.475	1106.86	-914	200	0	0.352543	1.89058	54.069	740.718	-3241.64	1974.66	-311	200	0
461	2	-103.147	97.702	-683.138	-17978.5	-21009.4	1567.22	269.246	636.318	0	-65.7367	-66.0956	-575.284	22125.1	-34462.2	1614.65	240.095	161.541	0	2.28145	0.0764438	109.094	347.54	-314.856	1126.16	-914	200	0	0.261649	1.94649	54.1082	729.462	-3248.84	1975.93	-311	200	0
461	3	-102.643	95.7224	-674.67	-17835.1	-20904.2	1628.65	269.016	636.435	0	-61.8711	-62.5392	-557.007	21480.1	-33581.3	1585.9	239.711	161.437	0	2.28822	0.0218996	110.031	348.113	-332.557	1125.39	-914	200	0	0.157234	1.98809	54.1765	711.281	-3271.15	1974.44	-311	200	0
461	4	-101.941	93.7422	-665.863	-17687.1	-20779.2	1685.8	268.794	636.563	0	-57.8889	-58.9856	-538.369	20819.8	-32662.9	1564.28	239.33	161.328	0	2.28063	-0.0177191	110.706	366.769	-391.406	1105.62	-914	200	0	0.050883	2.01589	54.2727	689.588	-3302.94	1969.51	-311	200	0
461	5	-101.056	91.745	-656.628	-17533	-20634.6	1738.72	268.575	636.702	0	-53.8288	-55.4591	-519.372	20146.3	-31706.4	1549.48	238.953	161.21	0	2.27675	-0.0244919	111.031	401.527	-473.576	1073.03	-914	200	0	-0.0458443	2.0313	54.3991	667.517	-3336.77	1960.54	-311	200	0
461	6	-100.009	89.7082	-646.855	-17371.9	-20469.4	1787.23	268.356	636.856	0	-49.7278	-51.9844	-500.004	19462.6	-30714.4	1541.37	238.572	161.075	0	2.30272	0.0232001	110.934	449.793	-560.428	1035.69	-914	200	0	-0.121915	2.03396	54.5565	646.987	-3365.61	1948.19	-311	200	0
461	7	-98.8104	87.6087	-636.45	-17203.4	-20281.4	1830.93	268.134	637.03	0	-45.6178	-48.5831	-480.254	18771.2	-29692.2	1540.01	238.174	160.914	0	2.38108	0.14257	110.378	503.931	-640.616	1001.1	-914	200	0	-0.168787	2.0248	54.7243	629.64	-3385.27	1934.17	-311	200	0
461	8	-97.4621	85.4306	-625.361	-17027.2	-20070.1	1869.51	267.906	637.228	0	-41.5228	-45.2643	-460.135	18072.8	-28645.2	1545.43	237.746	160.723	0	2.50863	0.332434	109.425	558.508	-713.764	975.43	-914	200	0	-0.182072	2.00536	54.8532	617.754	-3395.71	1920.36	-311	200	0
461	9	-95.9512	83.174	-613.605	-16843.7	-19837.8	1902.6	267.67	637.45	0	-37.4559	-42.0195	-439.701	17367.1	-27578	1557.03	237.28	160.503	0	2.6524	0.571784	108.286	618.602	-782.727	963.202	-914	200	0	-0.162748	1.97423	54.8878	613.127	-3400.22	1908.75	-311	200	0
462	0	-94.2525	80.8605	-601.275	-16651.9	-19589.8	1929.56	267.42	637.694	0	-33.4178	-38.8245	-419.064	16653.6	-26493.7	1572.97	236.779	160.26	0	2.77792	0.827521	107.258	696.022	-844.661	965.627	-914	200	0	-0.117363	1.93052	54.8032	615.916	-3403.6	1901.44	-311	200	0	-96.465	47.6132	-709.489	-361571	334131	72181.1	464.258	512.679	0
462	1	-92.3335	78.525	-588.508	-16449	-19332.8	1949.53	267.149	637.951	0	-29.403	-35.6523	-398.379	15933.2	-25394.7	1590.63	236.255	160.005	0	2.87873	1.0617	106.564	795.98	-892.423	981.244	-914	200	0	-0.055749	1.87872	54.6191	625.165	-3410.58	1900.01	-311	200	0
462	2	-90.1655	76.1955	-575.425	-16231.8	-19071.3	1961.66	266.857	638.208	0	-25.4116	-32.4868	-377.799	15207.4	-24283.2	1607.57	235.725	159.747	0	2.97088	1.24024	106.233	909.872	-918.485	1009.5	-914	200	0	0.0124521	1.82675	54.3851	639.067	-3424.31	1904.73	-311	200	0
462	3	-87.7347	73.8785	-562.09	-15998.2	-18803.9	1965.24	266.546	638.462	0	-21.4574	-29.3285	-357.448	14477.7	-23160.6	1621.44	235.206	159.497	0	3.06043	1.34208	106.108	1023.13	-914.92	1051.44	-914	200	0	0.0819978	1.78277	54.1579	654.349	-3445.49	1914.44	-311	200	0
462	4	-85.0437	71.5568	-548.511	-15748.3	-18525.3	1959.92	266.226	638.711	0	-17.5684	-26.192	-337.401	13745.2	-22027.3	1629.07	234.715	159.262	0	3.12063	1.36036	105.952	1126.01	-874.73	1105.31	-914	200	0	0.153071	1.7537	53.9835	666.741	-3472.84	1927.16	-311	200	0
462	5	-82.1098	69.1953	-534.643	-15483.2	-18229.9	1945.94	265.903	638.96	0	-13.7837	-23.1022	-317.687	13010.5	-20884.2	1626.53	234.262	159.046	0	3.10076	1.29817	105.559	1215.65	-795.992	1162.93	-914	200	0	0.224441	1.7415	53.8925	672.428	-3503.16	1940.46	-311	200	0
462	6	-78.9612	66.7495	-520.404	-15203.7	-17914.1	1923.87	265.577	639.215	0	-10.145	-20.0896	-298.308	12275.1	-19733.8	1610.41	233.847	158.851	0	2.95704	1.16746	104.809	1290.89	-687.652	1213.4	-914	200	0	0.287641	1.74007	53.9022	669.496	-3531.18	1951.68	-311	200	0
462	7	-75.6308	64.1765	-505.695	-14909.5	-17575.5	1894	265.245	639.483	0	-6.68852	-17.1857	-279.261	11542	-18581.7	1579.26	233.461	158.67	0	2.6809	0.990172	103.714	1347.34	-573.693	1250.14	-914	200	0	0.331371	1.73817	54.0171	659.257	-3551.03	1958.48	-311	200	0
462	8	-72.15	61.4457	-490.437	-14598.6	-17213.2	1855.9	264.902	639.766	0	-3.43786	-14.4173	-260.562	10814.4	-17433	1533.86	233.094	158.496	0	2.31303	0.795087	102.479	1378.45	-488.171	1273.08	-914	200	0	0.347684	1.72595	54.2306	645.953	-3558.65	1959.7	-311	200	0
462	9	-68.545	58.5452	-474.616	-14267.9	-16827.7	1808.48	264.545	640.062	0	-0.39567	-11.8022	-242.234	10095.1	-16289.9	1476.7	232.751	158.325	0	1.93527	0.611344	101.448	1379.99	-460.25	1285.58	-914	200	0	0.3316	1.69818	54.5311	634.271	-3553.14	1955.9	-311	200	0
463	0	-64.8342	55.4844	-458.296	-13915.5	-16419.2	1750.66	264.173	640.364	0	2.46102	-9.3475	-224.322	9387.5	-15151.2	1411.53	232.458	158.152	0	1.63223	0.463812	100.928	1354.5	-498.739	1290.95	-914	200	0	0.279802	1.65294	54.9012	627.081	-3535.85	1949.4	-311	200	0	-32.1494	41.5716	-371.757	-232003	245065	42157.9	654.747	629.13	0
463	1	-61.0319	52.288	-441.589	-13540.9	-15987.2	1682.07	263.796	640.664	0	5.17363	-7.05279	-206.872	8695.03	-14015	1343.17	232.253	157.969	0	1.4477	0.361502	101.106	1313.25	-588.413	1290.67	-914	200	0	0.192721	1.59085	55.3202	625.169	-3509.31	1943.22	-311	200	0
463	2	-57.1585	48.9855	-424.592	-13144.3	-15532.4	1603.03	263.418	640.958	0	7.78533	-4.91944	-189.906	8019.78	-12881.1	1276.79	232.172	157.77	0	1.37682	0.279895	102.073	1267.9	-701.267	1283.18	-914	200	0	0.0772048	1.51631	55.7757	628.215	-3477.58	1939.45	-311	200	0
463	3	-53.2478	45.6043	-407.352	-12725.5	-15057.5	1514.54	263.036	641.24	0	10.3232	-2.95709	-173.406	7361.25	-11751.4	1216.63	232.232	157.549	0	1.39387	0.173855	103.823	1218.06	-812.017	1265.03	-914	200	0	-0.0525367	1.43799	56.2589	635.528	-3446.29	1938.28	-311	200	0
463	4	-49.3452	42.1736	-389.871	-12284.1	-14566.5	1418.01	262.638	641.508	0	12.7827	-1.18303	-157.341	6717.06	-10629.5	1164.66	232.443	157.309	0	1.47705	0.0221975	106.189	1152.35	-905.076	1235.2	-914	200	0	-0.176214	1.3668	56.7446	645.83	-3419.99	1938.47	-311	200	0
463	5	-45.4991	38.7267	-372.14	-11820.1	-14062.1	1315.12	262.213	641.763	0	15.118	0.381601	-141.684	6084.55	-9519.87	1120.01	232.809	157.055	0	1.60664	-0.152395	108.814	1060.82	-972.757	1197.07	-914	200	0	-0.270155	1.31168	57.1821	656.89	-3398.92	1938.2	-311	200	0
463	6	-41.753	35.2949	-354.158	-11334.4	-13544.9	1207.92	261.755	642.004	0	17.2434	1.71589	-126.422	5461.74	-8428.49	1079.22	233.33	156.797	0	1.75213	-0.303567	111.216	944.41	-1013.39	1154.97	-914	200	0	-0.309767	1.27625	57.5033	666.001	-3378.52	1936.18	-311	200	0
463	7	-38.1385	31.9021	-335.946	-10827.4	-13013.2	1098.97	261.264	642.23	0	19.0472	2.80393	-111.564	4848.24	-7362.71	1036.92	234.005	156.543	0	1.8754	-0.384891	112.954	816.453	-1031.8	1111.56	-914	200	0	-0.271267	1.26074	57.6357	671.06	-3352.65	1932.64	-311	200	0
463	8	-34.6692	28.5669	-317.534	-10298.6	-12464.3	990.996	260.747	642.433	0	20.405	3.63785	-97.1599	4246.35	-6331.2	987.316	234.837	156.295	0	1.9499	-0.364418	113.806	697.526	-1038.39	1070.29	-914	200	0	-0.138419	1.26666	57.5141	671.628	-3318.05	1928.95	-311	200	0
463	9	-31.3381	25.3068	-298.966	-9747.29	-11896.2	886.404	260.209	642.603	0	21.196	4.21866	-83.2977	3660.7	-5344.72	926.096	235.836	156.053	0	1.97165	-0.241572	113.795	606.06	-1045.77	1036.6	-914	200	0	0.0845744	1.29759	57.0955	669.203	-3276.42	1926.65	-311	200	0
464	0	-28.1198	22.1418	-280.3	-9173.61	-11306.3	787.143	259.664	642.728	0	21.3204	4.55689	-70.1021	3096.88	-4415.92	851.27	237.007	155.823	0	1.9581	-0.0528074	113.088	550.048	-1065.56	1015.29	-914	200	0	0.368729	1.35705	56.3793	666.133	-3233.26	1926.84	-311	200	0	-0.0831949	14.871	-62.6125	-96035.3	167212	13110.8	2668.74	1543.79	0
464	1	-24.9814	19.0918	-261.6	-8577.89	-10690.9	694.779	259.133	642.79	0	20.7141	4.66854	-57.7128	2560.65	-3557.64	762.566	238.356	155.631	0	1.94534	0.153811	111.867	527.693	-1107.06	1007.96	-914	200	0	0.669729	1.44608	55.4139	664.606	-3195.88	1929.72	-311	200	0
464	2	-21.8977	16.1683	-242.893	-7961.04	-10046.7	610.493	258.637	642.776	0	19.3605	4.56626	-46.2566	2058.3	-2780.99	661.258	239.879	155.503	0	1.96957	0.347876	110.262	533.206	-1175.75	1012.16	-914	200	0	0.942376	1.55691	54.2809	666.387	-3170.5	1934.18	-311	200	0
464	3	-18.8609	13.3712	-224.162	-7325.73	-9371.49	534.92	258.193	642.681	0	17.3077	4.25792	-35.8309	1596.37	-2093.93	550.554	241.561	155.447	0	2.03228	0.515777	108.381	555.561	-1270.83	1021.14	-914	200	0	1.1516	1.66705	53.0824	671.683	-3158.71	1938.21	-311	200	0
464	4	-15.8811	10.6948	-205.373	-6677.58	-8664.55	467.998	257.811	642.514	0	14.687	3.75999	-26.5194	1181.28	-1500.85	435.729	243.406	155.456	0	2.08956	0.647637	106.364	577.628	-1383.13	1026.15	-914	200	0	1.27327	1.74764	51.9466	678.238	-3157.6	1939.84	-311	200	0
464	5	-12.9851	8.13679	-186.51	-6023.78	-7926.98	409.201	257.498	642.297	0	11.7223	3.11639	-18.4317	820.016	-1004.18	323.885	245.519	155.51	0	2.08423	0.736164	104.367	586.705	-1495.11	1022.32	-914	200	0	1.29468	1.78034	51.0273	682.813	-3163.15	1937.84	-311	200	0
464	6	-10.2191	5.7042	-167.577	-5370.54	-7162.44	357.898	257.259	642.048	0	8.71216	2.40404	-11.7126	520.042	-605.991	222.711	248.262	155.6	0	1.98569	0.780213	102.538	581.615	-1585.9	1012.23	-914	200	0	1.21735	1.76474	50.4737	683.144	-3172.83	1932.04	-311	200	0
464	7	-7.6492	3.41821	-148.615	-4723.17	-6376.72	313.282	257.092	641.781	0	5.95666	1.71236	-6.47172	286.382	-305.852	138.235	252.74	155.749	0	1.79964	0.78388	101.054	565.5	-1641.42	1002.14	-914	200	0	1.05118	1.71532	50.3836	678.352	-3186.48	1923.04	-311	200	0
464	8	-5.3513	1.31781	-129.736	-4087.87	-5578.23	274.015	257.003	641.509	0	3.6622	1.11052	-2.68689	117.895	-96.8223	73.1851	263.965	156.122	0	1.55684	0.751374	100.107	537.272	-1658.43	996.648	-914	200	0	0.811409	1.65303	50.7781	668.547	-3205.49	1910.98	-311	200	0
464	9	-3.39655	-0.539652	-111.144	-3471.6	-4779.4	238.261	256.998	641.235	0	1.90637	0.63209	-0.190453	6.96715	34.9035	27.0588	300	200	0	1.3025	0.680735	99.7997	492.291	-1636.4	997.495	-914	200	0	0.521616	1.59458	51.5993	654.584	-3230.01	1895.11	-311	200	0
465	0	-1.8341	-2.08139	-93.1379	-2881.37	-3996.94	204.402	257.086	640.937	0	0.669564	0.281655	1.26758	-57.6416	106.478	-2.68761	300	200	0	1.08151	0.565446	100.081	429.863	-1573.45	1003.58	-914	200	0	0.209455	1.54821	52.7234	638.315	-3257.99	1874.72	-311	200	0	2.10923	-1.06698	126.457	10738.7	118805	895.34	0	0	0
465	1	-0.678311	-3.23198	-76.0678	-2325.05	-3249.39	171.625	257.283	640.566	0	-0.121366	0.0465912	1.95476	-87.9162	134.935	-19.4699	300	200	0	0.922287	0.407505	100.806	360.309	-1472.55	1010.7	-914	200	0	-0.0959462	1.51649	53.9968	622.364	-3287.06	1849.8	-311	200	0
465	2	0.094256	-3.93809	-60.2626	-1812.03	-2553.57	139.783	257.626	640.069	0	-0.561643	-0.0941137	2.11679	-94.8408	135.209	-26.7976	300	200	0	0.831402	0.228522	101.824	304.732	-1341.43	1014.13	-914	200	0	-0.361607	1.49895	55.2787	608.576	-3314.97	1821.21	-311	200	0
465	3	0.539673	-4.18937	-45.9816	-1351.94	-1923.14	109.142	258.176	639.402	0	-0.747818	-0.163792	1.95758	-87.5147	119.246	-27.8158	300	200	0	0.797423	0.0626034	102.984	284.778	-1186.62	1013.32	-914	200	0	-0.557096	1.49226	56.4508	597.327	-3338.8	1790.42	-311	200	0
465	4	0.735125	-4.02663	-33.4141	-952.902	-1369.64	80.4188	259.01	638.518	0	-0.765702	-0.184325	1.63265	-72.8686	95.8509	-25.0848	300	200	0	0.801701	-0.0645604	104.097	307.996	-1015.12	1012.98	-914	200	0	-0.666363	1.49101	57.3991	589.096	-3355.61	1759.06	-311	200	0
465	5	0.761063	-3.5425	-22.7113	-620.893	-903.432	54.8072	260.221	637.339	0	-0.684693	-0.174154	1.25117	-55.76	70.9721	-20.5239	300	200	0	0.835756	-0.144718	104.968	361.699	-839.526	1018.23	-914	200	0	-0.687915	1.48955	58.0017	586.108	-3362.85	1729.04	-311	200	0
465	6	0.685914	-2.86916	-14.0045	-359.076	-531.821	33.5598	262.025	635.64	0	-0.556484	-0.147543	0.882674	-39.2754	48.2064	-15.4546	300	200	0	0.911545	-0.180314	105.479	419.303	-678.24	1029.99	-914	200	0	-0.617009	1.4832	58.1385	591.636	-3357.8	1702.76	-311	200	0
465	7	0.561123	-2.14395	-7.35182	-166.164	-255.311	17.323	265.272	632.602	0	-0.416423	-0.114652	0.565568	-25.115	29.3697	-10.6975	300	200	0	1.05298	-0.183906	105.63	451.965	-550.869	1046.96	-914	200	0	-0.438941	1.46895	57.718	607.476	-3338.68	1682.62	-311	200	0
465	8	0.422474	-1.47138	-2.65031	-35.4378	-65.8924	5.92226	275.138	623.371	0	-0.286247	-0.0820722	0.315818	-13.9791	15.038	-6.68693	300	200	0	1.27977	-0.175845	105.515	442.022	-467.792	1069.04	-914	200	0	-0.157803	1.44734	56.7154	632.469	-3307.1	1670.47	-311	200	0
465	9	0.292388	-0.909257	0.368815	43.9484	50.8703	-1.33869	300	610	0	-0.177274	-0.0535551	0.13457	-5.90983	5.00504	-3.58381	300	200	0	1.59342	-0.166902	105.264	393.582	-421.415	1094.79	-914	200	0	0.178611	1.42445	55.2192	662.786	-3268.34	1667.6	-311	200	0
466	0	0.182735	-0.477658	2.06069	84.3519	111.938	-5.35378	300	610	0	-0.0934848	-0.0307741	0.0143173	-0.565796	-1.36015	-1.37239	300	200	0	1.96113	-0.150477	104.972	330.282	-393.751	1117.51	-914	200	0	0.492946	1.41239	53.4557	692.901	-3229.24	1675.09	-311	200	0	1.87108	1.5631	159.66	33692.1	107804	1930.65	0	0	0
466	1	0.0979033	-0.172561	2.78775	97.525	133.703	-7.02395	300	610	0	-0.0341642	-0.0140071	-0.0565292	2.57422	-4.85766	0.062691	300	200	0	2.31204	-0.114717	104.675	279.742	-373.423	1128.07	-914	200	0	0.714646	1.42334	51.7431	717.854	-3196.17	1693.71	-311	200	0
466	2	0.0374567	0.0234283	2.87341	93.4715	130.277	-7.14679	300	610	0	0.00401558	-0.00269685	-0.0905227	4.07266	-6.28941	0.880319	300	200	0	2.56618	-0.0516151	104.39	258.481	-361.288	1122.08	-914	200	0	0.813231	1.45582	50.3838	735.838	-3173.17	1723.21	-311	200	0
466	3	-0.00176296	0.13332	2.58007	79.9968	112.774	-6.36534	300	610	0	0.0254883	0.0041275	-0.0992748	4.44863	-6.36273	1.24546	300	200	0	2.67888	0.0443219	104.147	269.363	-363.869	1102.35	-914	200	0	0.80323	1.48983	49.5643	748.16	-3160.09	1761.26	-311	200	0
466	4	-0.0241022	0.180607	2.10381	62.7118	89.2654	-5.15714	300	610	0	0.0347952	0.00755907	-0.0924708	4.13441	-5.6463	1.30691	300	200	0	2.66421	0.1776	103.964	308.322	-387.449	1075.52	-914	200	0	0.72015	1.50329	49.3232	757.125	-3153.7	1803.23	-311	200	0
466	5	-0.0340725	0.186261	1.57916	45.297	65.1065	-3.84762	300	610	0	0.0359978	0.00863083	-0.0775339	3.46082	-4.5612	1.18642	300	200	0	2.58318	0.350008	103.829	370.264	-435.578	1048.68	-914	200	0	0.603	1.49234	49.5826	764.518	-3150.56	1843.07	-311	200	0
466	6	-0.0357427	0.167306	1.08923	29.8838	43.4539	-2.63597	300	610	0	0.0323974	0.00821802	-0.059702	2.66092	-3.39351	0.975696	300	200	0	2.51017	0.552788	103.754	449.119	-505.992	1028.2	-914	200	0	0.488636	1.47287	50.1968	771.051	-3148.66	1875	-311	200	0
466	7	-0.0324416	0.13646	0.677682	17.4591	25.8239	-1.62507	300	610	0	0.0264647	0.00700089	-0.0423315	1.88377	-2.31756	0.738212	300	200	0	2.49813	0.760213	103.787	533.709	-588.467	1018.64	-914	200	0	0.398341	1.46458	50.9864	776.651	-3147.81	1895.29	-311	200	0
466	8	-0.0266757	0.102456	0.360266	8.23388	12.6087	-0.850093	300	610	0	0.0198985	0.00546641	-0.0272974	1.21235	-1.42262	0.513657	300	200	0	2.55603	0.940044	103.923	606.996	-667.687	1021.13	-914	200	0	0.329177	1.47794	51.7695	781.81	-3149.31	1903.1	-311	200	0
466	9	-0.0201802	0.0706898	0.134814	1.94817	3.50733	-0.30317	300	610	0	0.0137508	0.00393243	-0.0153989	0.68178	-0.738469	0.323308	300	200	0	2.64853	1.06629	104.059	651.867	-728.093	1032.09	-914	200	0	0.263037	1.51618	52.4023	788.004	-3154.33	1899.66	-311	200	0
467	0	-0.0140396	0.0439978	-0.0108825	-1.89808	-2.14369	0.0474304	300	610	0	0.00857676	0.00258162	-0.00672197	0.29544	-0.257069	0.17532	300	200	0	2.71687	1.1204	104.116	656.488	-756.228	1044.63	-914	200	0	0.18094	1.58106	52.8088	795.998	-3162.37	1887.21	-311	200	0	1.72927	2.30344	157.189	32608.8	108148	1311.55	0	0	0
467	1	-0.00883521	0.0234056	-0.0933537	-3.88319	-5.13717	0.243353	300	610	0	0.00457937	0.00149718	-0.000931715	0.0380892	0.0503617	0.0693315	300	200	0	2.70827	1.0946	104.11	615.339	-743.664	1052.81	-914	200	0	0.0715565	1.66962	52.9815	804.647	-3173.03	1868.32	-311	200	0
467	2	-0.00478955	0.00877556	-0.129641	-4.56156	-6.24579	0.326986	300	610	0	0.00173509	0.000695173	0.00250849	-0.114416	0.221115	0.00012734	300	200	0	2.59778	0.99497	104.119	528.246	-690.94	1054.56	-914	200	0	-0.0695556	1.76855	52.9682	811.905	-3188.57	1845.62	-311	200	0
467	3	-0.00189246	-0.000682276	-0.135047	-4.40773	-6.13854	0.336085	300	610	0	-0.000107102	0.000151178	0.00418736	-0.188458	0.292927	-0.0396769	300	200	0	2.39241	0.838128	104.187	400.723	-607.807	1050.65	-914	200	0	-0.24481	1.85433	52.8487	816.596	-3212.84	1821.43	-311	200	0
467	4	-1.14259e-06	-0.00603873	-0.122055	-3.79378	-5.34501	0.301247	300	610	0	-0.0011535	-0.000179616	0.00465339	-0.208559	0.299292	-0.0578319	300	200	0	2.12982	0.652345	104.288	249.566	-510.138	1042.53	-914	200	0	-0.451194	1.90229	52.7024	819.478	-3247.97	1797.35	-311	200	0
467	5	0.00108641	-0.00839846	-0.100033	-2.98847	-4.25151	0.245301	300	610	0	-0.00161761	-0.000348393	0.00436654	-0.195251	0.267268	-0.0613751	300	200	0	1.87392	0.479956	104.367	107.664	-415.728	1032.06	-914	200	0	-0.670615	1.89932	52.5838	822.938	-3292.53	1774.04	-311	200	0
467	6	0.00158217	-0.00875388	-0.0754449	-2.16916	-3.11591	0.183889	300	610	0	-0.00169158	-0.000403893	0.00368101	-0.164321	0.21699	-0.0560948	300	200	0	1.68851	0.367109	104.417	15.7285	-340.794	1021.27	-914	200	0	-0.870725	1.84596	52.5202	829.48	-3341.15	1751.78	-311	200	0
467	7	0.00167857	-0.00791455	-0.052313	-1.43948	-2.09151	0.126655	300	610	0	-0.00153244	-0.000387649	0.00284799	-0.126946	0.162213	-0.046371	300	200	0	1.60427	0.341456	104.488	4.16536	-299.124	1011.82	-914	200	0	-1.01899	1.74874	52.5206	840.253	-3385.46	1731.83	-311	200	0
467	8	0.00153387	-0.00648836	-0.0327763	-0.848322	-1.25316	0.0786484	300	610	0	-0.00125823	-0.000332092	0.0020295	-0.0903225	0.111379	-0.0352517	300	200	0	1.61539	0.396368	104.649	76.9547	-298.913	1004.93	-914	200	0	-1.09271	1.61827	52.583	854.077	-3416.84	1716.58	-311	200	0
467	9	0.0012678	-0.0048948	-0.0176359	-0.407296	-0.621745	0.0416699	300	610	0	-0.000950563	-0.000260556	0.00131694	-0.0584969	0.0688722	-0.0246558	300	200	0	1.70005	0.499016	104.919	205.871	-335.622	1001.65	-914	200	0	-1.07688	1.47136	52.6962	867.157	-3430	1708.2	-311	200	0
468	0	0.00096367	-0.00339499	-0.00682828	-0.105167	-0.184585	0.015441	300	610	0	-0.000660338	-0.000188361	0.000750237	-0.0332244	0.0362218	-0.015624	300	200	0	1.83737	0.614078	105.215	344.462	-391.863	1002.32	-914	200	0	-0.963696	1.32764	52.8449	874.529	-3424.48	1707.65	-311	200	0	1.73096	2.29927	157.266	32659.7	108129	1308.76	0	0	0
468	1	0.000673915	-0.00212791	0.000199693	0.0810805	0.0887687	-0.0014803	300	610	0	-0.000414744	-0.000124396	0.000334965	-0.0147328	0.0131309	-0.00856845	300	200	0	2.01399	0.718266	105.38	454.966	-446.894	1005.67	-914	200	0	-0.75985	1.2035	53.0158	872.602	-3403.67	1714.9	-311	200	0
468	2	0.000426973	-0.0011457	0.00421663	0.178497	0.23535	-0.0110327	300	610	0	-0.000224092	-7.27872e-05	5.62673e-05	-0.00234452	-0.00171083	-0.00349025	300	200	0	2.22021	0.794742	105.278	523.939	-485.761	1009.59	-914	200	0	-0.48892	1.11095	53.2004	860.638	-3373.11	1729.24	-311	200	0
468	3	0.000234087	-0.00044438	0.00602344	0.213225	0.291568	-0.0152095	300	610	0	-8.77583e-05	-3.44369e-05	-0.000110679	0.00505768	-0.0100401	-0.000154412	300	200	0	2.43959	0.824327	104.857	559.36	-502.93	1014.42	-914	200	0	-0.186107	1.05961	53.3993	840.33	-3339.42	1748.97	-311	200	0
468	4	9.52779e-05	1.18261e-05	0.00634412	0.207771	0.289128	-0.0157976	300	610	0	1.08968e-06	-8.28157e-06	-0.000193469	0.00871058	-0.013632	0.00178194	300	200	0	2.64815	0.794511	104.196	581.857	-500.328	1023.94	-914	200	0	0.107866	1.05482	53.624	814.231	-3310.1	1771.64	-311	200	0
468	5	4.11e-06	0.000272712	0.00577212	0.179863	0.253254	-0.0142523	300	610	0	5.2043e-05	7.74383e-06	-0.000218003	0.0097723	-0.0140719	0.0026828	300	200	0	2.82148	0.714602	103.53	616.09	-483.112	1042.39	-914	200	0	0.354556	1.09358	53.8884	784.62	-3292.38	1794.51	-311	200	0
468	6	-4.87971e-05	0.000390195	0.00475507	0.142373	0.202434	-0.0116646	300	610	0	7.51339e-05	1.60344e-05	-0.000206117	0.00921763	-0.0126471	0.00288089	300	200	0	2.93373	0.611785	103.17	679.892	-456.615	1071.96	-914	200	0	0.525799	1.16567	54.1873	753.793	-3289.14	1814.76	-311	200	0
468	7	-7.33983e-05	0.000411221	0.00360339	0.103844	0.149079	-0.00878604	300	610	0	7.94522e-05	1.88894e-05	-0.000174709	0.00779976	-0.01032	0.00265131	300	200	0	2.96241	0.510922	103.315	776.044	-425.552	1112.32	-914	200	0	0.606486	1.25789	54.4807	724.431	-3296.16	1830.02	-311	200	0
468	8	-7.87919e-05	0.000374282	0.00251161	0.0693109	0.100629	-0.00608351	300	610	0	7.24623e-05	1.82788e-05	-0.000135821	0.00605462	-0.00775169	0.00220321	300	200	0	2.9077	0.424516	103.932	893.25	-397.8	1158.68	-914	200	0	0.595165	1.35768	54.7107	698.447	-3304.89	1838.97	-311	200	0
468	9	-7.24989e-05	0.00030842	0.00158445	0.0411923	0.0607754	-0.00380438	300	610	0	5.98041e-05	1.57484e-05	-9.72696e-05	0.00432939	-0.00535082	0.0016829	300	200	0	2.79403	0.36257	104.818	1012.45	-389.06	1200.93	-914	200	0	0.504902	1.45689	54.8366	675.954	-3307.69	1841.29	-311	200	0
469	0	-6.02371e-05	0.000233781	0.000862469	0.0201144	0.0306153	-0.00204041	300	610	0	4.53961e-05	1.2416e-05	-6.35071e-05	0.00282129	-0.00333249	0.0011831	300	200	0	2.64301	0.337302	105.744	1112.17	-417.104	1227.17	-914	200	0	0.359658	1.55266	54.8513	656.418	-3300.3	1837.58	-311	200	0	2.13987	2.41616	159.852	33566.7	109233	1272.78	0	0	0
469	1	-4.60054e-05	0.000162995	0.000344537	0.00559744	0.00962465	-0.000782951	300	610	0	3.16999e-05	9.01967e-06	-3.65237e-05	0.00161784	-0.00177473	0.000754683	300	200	0	2.45418	0.35515	106.544	1172.95	-486.169	1229.25	-914	200	0	0.186452	1.64459	54.7734	640.659	-3281.49	1829.4	-311	200	0
469	2	-3.23378e-05	0.000102863	5.67446e-06	-0.00341645	-0.00359146	3.33766e-05	300	610	0	2.00458e-05	5.9916e-06	-1.6655e-05	0.000733028	-0.000667498	0.000418388	300	200	0	2.2166	0.419043	107.106	1183.78	-581.699	1207.1	-914	200	0	0.00983103	1.73259	54.6411	630.917	-3252.84	1819.28	-311	200	0
469	3	-2.06242e-05	5.60265e-05	-0.000189832	-0.00819166	-0.0107619	0.000498746	300	610	0	1.09553e-05	3.53626e-06	-3.24582e-06	0.000136908	4.86865e-05	0.000175152	300	200	0	1.93285	0.536105	107.359	1148.26	-684.111	1169.05	-914	200	0	-0.148816	1.81606	54.5104	628.927	-3219.25	1810.19	-311	200	0
469	4	-1.14305e-05	2.24179e-05	-0.000279606	-0.00996053	-0.0136015	0.000706848	300	610	0	4.42255e-06	1.70295e-06	4.85082e-06	-0.000222154	0.000454653	1.44213e-05	300	200	0	1.63016	0.711434	107.277	1082.4	-782.334	1126.97	-914	200	0	-0.271617	1.89194	54.4449	634.406	-3187.87	1804.54	-311	200	0
469	5	-4.78175e-06	4.21837e-07	-0.000297885	-0.00979	-0.0136124	0.000742222	300	610	0	1.39265e-07	4.45849e-07	8.92765e-06	-0.000402111	0.000633858	-7.97106e-05	300	200	0	1.34988	0.936429	106.882	1003.88	-872.474	1090.52	-914	200	0	-0.34761	1.95389	54.4967	645.07	-3165.15	1803.35	-311	200	0
469	6	-3.88952e-07	-1.22751e-05	-0.00027288	-0.00852474	-0.0119958	0.000674069	300	610	0	-2.34002e-06	-3.30078e-07	1.02072e-05	-0.000457636	0.000661321	-0.000124328	300	200	0	1.12168	1.18721	106.221	924.71	-949.299	1064.66	-914	200	0	-0.374382	1.99392	54.6966	657.51	-3155.19	1806.33	-311	200	0
469	7	2.18307e-06	-1.81118e-05	-0.000225969	-0.00678091	-0.00963611	0.000554518	300	610	0	-3.4865e-06	-7.36845e-07	9.72597e-06	-0.000434998	0.000598264	-0.000135158	300	200	0	0.950144	1.43343	105.338	851.839	-1003.76	1050.99	-914	200	0	-0.353565	2.00355	55.0539	668.352	-3159.78	1812.48	-311	200	0
469	8	3.40158e-06	-1.93082e-05	-0.000172056	-0.00496984	-0.00713054	0.00041967	300	610	0	-3.72999e-06	-8.82866e-07	8.28968e-06	-0.00037012	0.000490682	-0.000125271	300	200	0	0.828502	1.64885	104.267	790.848	-1030.16	1050.51	-914	200	0	-0.286507	1.97533	55.5468	674.932	-3178.15	1820.1	-311	200	0
469	9	3.69661e-06	-1.7694e-05	-0.000120545	-0.00333603	-0.00483982	0.000292104	300	610	0	-3.42528e-06	-8.61561e-07	6.47555e-06	-0.000288691	0.000370325	-0.000104651	300	200	0	0.751286	1.81407	103.072	748.117	-1032.11	1063.39	-914	200	0	-0.175978	1.90874	56.1134	675.266	-3206.35	1827.12	-311	200	0
470	0	3.42551e-06	-1.46564e-05	-7.65573e-05	-0.00199894	-0.00294574	0.000183933	300	610	0	-2.8417e-06	-7.46592e-07	4.66047e-06	-0.000207454	0.000256974	-8.03179e-05	300	200	0	0.714725	1.91318	101.885	726.685	-1017.53	1086.46	-914	200	0	-0.0290066	1.81565	56.664	668.377	-3238.48	1831.95	-311	200	0	2.50612	2.8935	161.155	33656.1	109706	603.166	0	0	0
470	1	2.86123e-06	-1.11625e-05	-4.21387e-05	-0.000991846	-0.00150553	9.9811e-05	300	610	0	-2.16737e-06	-5.91478e-07	3.06124e-06	-0.000136013	0.000161165	-5.67519e-05	300	200	0	0.721768	1.93978	100.869	722.199	-991.582	1113.67	-914	200	0	0.143019	1.71549	57.1126	655.16	-3269.09	1833.95	-311	200	0
470	2	2.19567e-06	-7.82283e-06	-1.73257e-05	-0.000294565	-0.000497982	3.95448e-05	300	610	0	-1.52126e-06	-4.31776e-07	1.77678e-06	-7.87213e-05	8.68647e-05	-3.64364e-05	300	200	0	0.78359	1.90765	100.167	727.414	-956.396	1138.46	-914	200	0	0.325894	1.62355	57.4059	638.183	-3293.62	1833.44	-311	200	0
470	3	1.55123e-06	-4.97e-06	-9.93802e-07	0.000141456	0.000140681	1.79942e-07	300	610	0	-9.68407e-07	-2.88476e-07	8.26446e-07	-3.6396e-05	3.3789e-05	-2.04118e-05	300	200	0	0.904633	1.84259	99.8808	737.955	-910.328	1154.48	-914	200	0	0.506349	1.54543	57.5295	620.269	-3307.6	1831.56	-311	200	0
470	4	9.95756e-07	-2.73722e-06	8.51474e-06	0.000375282	0.000491108	-2.24744e-05	300	610	0	-5.35084e-07	-1.71693e-07	1.81516e-07	-7.72178e-06	-7.55357e-07	-8.76484e-06	300	200	0	1.07171	1.75901	100.087	751.853	-843.362	1155.08	-914	200	0	0.675741	1.48118	57.4906	603.734	-3307.79	1829.69	-311	200	0
470	5	5.57669e-07	-1.12713e-06	1.29665e-05	0.000464978	0.000634034	-3.282e-05	300	610	0	-2.22149e-07	-8.40776e-08	-2.10929e-07	9.68515e-06	-2.05266e-05	-1.02342e-06	300	200	0	1.26718	1.64967	100.833	766.63	-739.677	1135.39	-914	200	0	0.828074	1.43109	57.3056	590.161	-3294.31	1828.75	-311	200	0
470	6	2.39303e-07	-6.70269e-08	1.39801e-05	0.000461112	0.000640617	-3.48553e-05	300	610	0	-1.57404e-08	-2.3679e-08	-4.11418e-07	1.85386e-05	-2.94469e-05	3.54953e-06	300	200	0	1.48604	1.50242	102.122	779.695	-592.74	1096.63	-914	200	0	0.955199	1.39601	57.0012	580.287	-3270.53	1829.02	-311	200	0
470	7	2.77263e-08	5.50473e-07	1.28961e-05	0.000403912	0.000568024	-3.18698e-05	300	610	0	1.04811e-07	1.38704e-08	-4.77638e-07	2.14186e-05	-3.10648e-05	5.75557e-06	300	200	0	1.73169	1.3245	103.86	790.893	-417.208	1046.67	-914	200	0	1.04742	1.37535	56.6149	575.26	-3240.81	1830.51	-311	200	0
470	8	-9.72254e-08	8.39875e-07	1.07354e-05	0.000322869	0.000458564	-2.63536e-05	300	610	0	1.61626e-07	3.38057e-08	-4.58765e-07	2.05208e-05	-2.82913e-05	6.33772e-06	300	200	0	1.99821	1.1445	105.828	801.084	-241.099	994.469	-914	200	0	1.09797	1.36951	56.1946	577.691	-3209.26	1832.97	-311	200	0
470	9	-1.57475e-07	9.06133e-07	8.21308e-06	0.000237779	0.000340958	-2.00401e-05	300	610	0	1.75022e-07	4.12371e-08	-3.93217e-07	1.75581e-05	-2.33236e-05	5.91682e-06	300	200	0	2.26289	0.993812	107.697	808.246	-87.9	945.014	-914	200	0	1.10406	1.38208	55.7976	589.768	-3179.83	1835.56	-311	200	0
471	0	-1.7334e-07	8.36194e-07	5.78369e-06	0.000160507	0.000232689	-1.40208e-05	300	610	0	1.61857e-07	4.05933e-08	-3.08649e-07	1.37613e-05	-1.76867e-05	4.96938e-06	300	200	0	2.49965	0.893301	109.111	808.55	29.188	899.722	-914	200	0	1.06416	1.41629	55.4827	610.572	-3156.41	1836.96	-311	200	0	2.50612	2.8935	161.155	33656.1	109706	603.168	0	0	0
471	1	-1.61796e-07	6.96287e-07	3.69735e-06	9.69433e-05	0.000142697	-8.88842e-06	300	610	0	1.3499e-07	3.53834e-08	-2.23228e-07	9.9376e-06	-1.23371e-05	3.83218e-06	300	200	0	2.693	0.852022	109.818	803.354	99.8275	860.004	-914	200	0	0.976102	1.47123	55.2923	636.684	-3141.83	1835.59	-311	200	0
471	2	-1.35868e-07	5.32833e-07	2.05699e-06	4.8839e-05	7.39434e-05	-4.87781e-06	300	610	0	1.03449e-07	2.81693e-08	-1.47501e-07	6.55436e-06	-7.79038e-06	2.72145e-06	300	200	0	2.82716	0.867968	109.792	802.862	116.147	829.499	-914	200	0	0.840117	1.54148	55.2361	665.513	-3136.61	1829.68	-311	200	0
471	3	-1.04762e-07	3.75328e-07	8.68615e-07	1.53585e-05	2.55973e-05	-1.99034e-06	300	610	0	7.29808e-08	2.06631e-08	-8.63753e-08	3.82772e-06	-4.24745e-06	1.75837e-06	300	200	0	2.86922	0.930602	109.25	818.604	80.2234	813.432	-914	200	0	0.663934	1.61786	55.2787	696.447	-3138.94	1818.04	-311	200	0
471	4	-7.43873e-08	2.40021e-07	8.17976e-08	-5.72223e-06	-5.25113e-06	-9.28927e-08	300	610	0	4.67618e-08	1.38839e-08	-4.09331e-08	1.80368e-06	-1.70404e-06	9.95006e-07	300	200	0	2.78338	1.02589	108.487	853.757	0.489931	816.01	-914	200	0	0.463	1.68887	55.3451	728.806	-3146.17	1801.21	-311	200	0
471	5	-4.80545e-08	1.3361e-07	-3.80336e-07	-1.71604e-05	-2.23614e-05	1.00912e-06	300	610	0	2.61119e-08	8.33082e-09	-9.92582e-09	4.24906e-07	-3.85367e-08	4.37478e-07	300	200	0	2.56509	1.13461	107.694	903.568	-118.824	836.779	-914	200	0	0.255966	1.74342	55.3471	760.739	-3156.87	1781.66	-311	200	0
471	6	-2.71851e-08	5.64992e-08	-6.00695e-07	-2.16909e-05	-2.9533e-05	1.52242e-06	300	610	0	1.11261e-08	4.14484e-09	9.08528e-09	-4.1848e-07	9.23641e-07	6.4768e-08	300	200	0	2.25111	1.23022	106.924	960.442	-276.044	868.748	-914	200	0	0.0609925	1.77291	55.2174	790.067	-3171.76	1762.82	-311	200	0
471	7	-1.19451e-08	5.42804e-09	-6.55773e-07	-2.17095e-05	-3.01352e-05	1.63603e-06	300	610	0	1.18346e-09	1.24394e-09	1.89325e-08	-8.53492e-07	1.36673e-06	-1.57244e-07	300	200	0	1.89619	1.28875	106.145	1014.05	-460.379	901.885	-914	200	0	-0.106244	1.77195	54.9199	814.791	-3192.08	1747.61	-311	200	0
471	8	-1.75864e-09	-2.45825e-08	-6.09255e-07	-1.9132e-05	-2.68886e-05	1.50629e-06	300	610	0	-4.67417e-09	-5.72249e-10	2.2337e-08	-1.00185e-06	1.45853e-06	-2.66143e-07	300	200	0	1.54986	1.30015	105.271	1050.67	-646.956	928.839	-914	200	0	-0.234986	1.73865	54.4385	832.999	-3217.02	1737.14	-311	200	0
471	9	4.30773e-09	-3.89063e-08	-5.09871e-07	-1.5369e-05	-2.18161e-05	1.25211e-06	300	610	0	-7.48474e-09	-1.54824e-09	2.16313e-08	-9.67696e-07	1.33742e-06	-2.97023e-07	300	200	0	1.25346	1.2686	104.201	1059.12	-803.202	947.035	-914	200	0	-0.320599	1.67585	53.776	842.968	-3243.17	1730.53	-311	200	0
472	0	7.28201e-09	-4.25032e-08	-3.91941e-07	-1.13731e-05	-1.62987e-05	9.56686e-07	300	610	0	-8.20832e-09	-1.9248e-09	1.86465e-08	-8.32688e-07	1.10833e-06	-2.79365e-07	300	200	0	1.04208	1.2076	102.887	1039.31	-901.133	957.262	-914	200	0	-0.361231	1.59306	52.9599	843.606	-3266.39	1725.99	-311	200	0	1.69956	2.48515	152.288	32376.6	104711	1009.1	0	0	0
472	1	8.12388e-09	-3.95037e-08	-2.77408e-07	-7.71967e-06	-1.11832e-05	6.72771e-07	300	610	0	-7.6457e-09	-1.91182e-09	1.47073e-08	-6.55788e-07	8.44478e-07	-2.35906e-07	300	200	0	0.939749	1.13507	101.381	1004.52	-929.245	961.94	-914	200	0	-0.3548	1.50507	52.0373	834.797	-3284.02	1722.45	-311	200	0
472	2	7.63934e-09	-3.30694e-08	-1.78483e-07	-4.69876e-06	-6.90875e-06	4.29322e-07	300	610	0	-6.41066e-09	-1.67642e-09	1.0689e-08	-4.75893e-07	5.92091e-07	-1.82793e-07	300	200	0	0.951557	1.06739	99.8202	975.355	-893.857	964.002	-914	200	0	-0.303321	1.42611	51.0676	817.43	-3295.44	1719.94	-311	200	0
472	3	6.44995e-09	-2.54272e-08	-1.00326e-07	-2.40167e-06	-3.62744e-06	2.38165e-07	300	610	0	-4.93627e-09	-1.3412e-09	7.10422e-09	-3.15723e-07	3.76389e-07	-1.30462e-07	300	200	0	1.05861	1.01462	98.4023	970.454	-807.546	966.178	-914	200	0	-0.216302	1.36485	50.1241	793.376	-3301.19	1718.62	-311	200	0
472	4	4.99712e-09	-1.80018e-08	-4.34282e-08	-7.94622e-07	-1.30837e-06	9.9864e-08	300	610	0	-3.50003e-09	-9.88566e-10	4.19617e-09	-1.85991e-07	2.07496e-07	-8.48196e-08	300	200	0	1.2251	0.978217	97.3453	1000.39	-680.062	971.287	-914	200	0	-0.104986	1.32374	49.2884	765.632	-3301.84	1717.86	-311	200	0
472	5	3.56603e-09	-1.15863e-08	-5.53709e-09	2.24094e-07	1.80974e-07	8.44119e-09	300	610	0	-2.25698e-09	-6.67955e-10	2.02389e-09	-8.92272e-08	8.56519e-08	-4.8465e-08	300	200	0	1.41689	0.952551	96.8345	1066.39	-522.673	982.947	-914	200	0	0.0214846	1.30084	48.6394	738.079	-3297.2	1716.55	-311	200	0
472	6	2.31806e-09	-6.5163e-09	1.69086e-08	7.83088e-07	1.0157e-06	-4.51289e-08	300	610	0	-1.27319e-09	-4.03982e-10	5.33638e-10	-2.29543e-08	5.38558e-09	-2.17847e-08	300	200	0	1.6164	0.930272	96.9912	1160.11	-354.803	1005.13	-914	200	0	0.152116	1.29243	48.2449	714.474	-3286.37	1714.15	-311	200	0
472	7	1.32417e-09	-2.82439e-09	2.77979e-08	1.01112e-06	1.37453e-06	-7.05486e-08	300	610	0	-5.55766e-10	-2.04046e-10	-3.86808e-10	1.78861e-08	-4.14057e-08	-3.8475e-09	300	200	0	1.824	0.903591	97.8343	1265.81	-201.715	1040.52	-914	200	0	0.272567	1.29567	48.1485	697.246	-3269.75	1711.51	-311	200	0
472	8	5.94854e-10	-3.6499e-10	3.07445e-08	1.02167e-06	1.41696e-06	-7.67525e-08	300	610	0	-7.70209e-11	-6.47648e-11	-8.69902e-10	3.92349e-08	-6.33718e-08	6.92422e-09	300	200	0	2.05133	0.862772	99.2298	1369.49	-88.2217	1088.8	-914	200	0	0.369586	1.30961	48.3508	686.633	-3251.33	1710.61	-311	200	0
472	9	1.04613e-10	1.09256e-09	2.87731e-08	9.05935e-07	1.27242e-06	-7.11686e-08	300	610	0	2.07417e-10	2.30366e-11	-1.04394e-09	4.68316e-08	-6.84458e-08	1.22919e-08	300	200	0	2.31481	0.802045	100.923	1463.85	-32.3478	1145.14	-914	200	0	0.434929	1.334	48.8085	680.229	-3237.38	1713.24	-311	200	0
473	0	-1.89724e-10	1.80032e-09	2.42092e-08	7.31379e-07	1.03761e-06	-5.94731e-08	300	610	0	3.46226e-10	7.07716e-11	-1.01954e-09	4.56158e-08	-6.32026e-08	1.39125e-08	300	200	0	2.62113	0.723013	102.63	1539.26	-37.7516	1200.54	-914	200	0	0.465174	1.36637	49.4536	673.559	-3232.55	1719.83	-311	200	0	1.69956	2.48515	152.288	32376.6	104711	1009.1	0	0	0
473	1	-3.36334e-10	1.99261e-09	1.86988e-08	5.4382e-07	7.78897e-07	-4.5658e-08	300	610	0	3.84756e-10	8.97791e-11	-8.83961e-10	3.94783e-08	-5.26527e-08	1.31856e-08	300	200	0	2.94572	0.626733	104.097	1577.68	-92.8714	1245.77	-914	200	0	0.460624	1.39968	50.2132	662.451	-3237.18	1729.29	-311	200	0
473	2	-3.80528e-10	1.86559e-09	1.33012e-08	3.71145e-07	5.37286e-07	-3.22715e-08	300	610	0	3.61036e-10	9.00036e-11	-7.00617e-10	3.12427e-08	-4.03095e-08	1.11956e-08	300	200	0	3.23522	0.511324	105.128	1565	-181.205	1274.94	-914	200	0	0.426449	1.424	51.0125	645.579	-3247.4	1739.61	-311	200	0
473	3	-3.60569e-10	1.57014e-09	8.61207e-09	2.27616e-07	3.34313e-07	-2.07273e-08	300	610	0	3.04353e-10	7.9402e-11	-5.11672e-10	2.27827e-08	-2.84068e-08	8.71666e-09	300	200	0	3.44001	0.381867	105.626	1505.66	-290.5	1284.8	-914	200	0	0.37274	1.43186	51.7705	624.402	-3257.21	1748.65	-311	200	0
473	4	-3.06105e-10	1.21307e-09	4.88925e-09	1.17956e-07	1.77755e-07	-1.16187e-08	300	610	0	2.35477e-10	6.38399e-11	-3.42033e-10	1.52024e-08	-1.81766e-08	6.25214e-09	300	200	0	3.53632	0.255005	105.629	1419.17	-411.206	1274.53	-914	200	0	0.310555	1.42187	52.4124	601.282	-3261.93	1754.45	-311	200	0
473	5	-2.38295e-10	8.63143e-10	2.16588e-09	4.08438e-08	6.65494e-08	-4.9965e-09	300	610	0	1.67802e-10	4.72811e-11	-2.03721e-10	9.03153e-09	-1.01276e-08	4.08974e-09	300	200	0	3.5228	0.151732	105.286	1324.81	-530.385	1247.72	-914	200	0	0.247508	1.39743	52.886	579.162	-3260.51	1755.25	-311	200	0
473	6	-1.70897e-10	5.59044e-10	3.41855e-10	-8.36171e-09	-5.32305e-09	-5.93337e-10	300	610	0	1.08886e-10	3.21235e-11	-9.9909e-11	4.40682e-09	-4.29234e-09	2.35887e-09	300	200	0	3.41793	0.0860223	104.755	1231.85	-634.521	1210.45	-914	200	0	0.186345	1.36491	53.1648	562.524	-3254.97	1749.93	-311	200	0
473	7	-1.11771e-10	3.17549e-10	-7.4763e-10	-3.56556e-08	-4.60115e-08	2.00901e-09	300	610	0	6.203e-11	1.95787e-11	-2.83106e-11	1.22243e-09	-4.25605e-10	1.08247e-09	300	200	0	3.25933	0.0537456	104.104	1141.4	-719.684	1165.71	-914	200	0	0.125805	1.33301	53.251	555.841	-3247.74	1738.67	-311	200	0
473	8	-6.44508e-11	1.40842e-10	-1.2849e-09	-4.70972e-08	-6.39197e-08	3.26571e-09	300	610	0	2.76946e-11	1.00318e-11	1.62303e-11	-7.54183e-10	1.84832e-09	2.19544e-10	300	200	0	3.08838	0.0331705	103.35	1053.17	-792.617	1112.75	-914	200	0	0.0630946	1.31056	53.1842	560.06	-3240.45	1723.44	-311	200	0
473	9	-2.95597e-11	2.24521e-11	-1.4406e-09	-4.80604e-08	-6.65952e-08	3.59889e-09	300	610	0	4.65157e-12	3.34673e-12	3.9904e-11	-1.80072e-09	2.93535e-09	-3.02772e-10	300	200	0	2.93556	0.00192763	102.561	969.565	-862.14	1051.88	-914	200	0	-0.00217823	1.30403	53.0299	572.2	-3234.19	1707.68	-311	200	0
474	0	-5.9748e-12	-4.82933e-11	-1.35837e-09	-4.28841e-08	-6.01937e-08	3.36138e-09	300	610	0	-9.15164e-12	-8.95866e-13	4.87578e-11	-2.18774e-09	3.21038e-09	-5.66981e-10	300	200	0	2.82011	-0.0491803	101.887	898.826	-932.267	987.319	-914	200	0	-0.0652676	1.31713	52.8584	588.741	-3229.29	1695	-311	200	0	2.98889	1.39999	156.362	33066	106919	1754.73	0	0	0
474	1	8.29772e-12	-8.32106e-11	-1.14914e-09	-3.47952e-08	-4.93365e-08	2.82406e-09	300	610	0	-1.59967e-11	-3.22834e-12	4.80351e-11	-2.14942e-09	2.98574e-09	-6.51289e-10	300	200	0	2.74873	-0.117975	101.502	856.798	-998.5	925.346	-914	200	0	-0.118127	1.35136	52.7395	608.222	-3225.18	1687.63	-311	200	0
474	2	1.55144e-11	-9.33656e-11	-8.91838e-10	-2.5996e-08	-3.7212e-08	2.17843e-09	300	610	0	-1.80251e-11	-4.1845e-12	4.18926e-11	-1.87113e-09	2.50061e-09	-6.22113e-10	300	200	0	2.70893	-0.198499	101.497	860.389	-1048.16	871.378	-914	200	0	-0.153116	1.40662	52.7427	630.872	-3220.93	1685.98	-311	200	0
474	3	1.7814e-11	-8.80727e-11	-6.37571e-10	-1.78375e-08	-2.58044e-08	1.5475e-09	300	610	0	-1.70423e-11	-4.23535e-12	3.33663e-11	-1.48804e-09	1.92355e-09	-5.31166e-10	300	200	0	2.67077	-0.284391	101.818	916.174	-1069.55	830.273	-914	200	0	-0.163686	1.47948	52.9227	657.25	-3215.67	1689.4	-311	200	0
474	4	1.70122e-11	-7.45291e-11	-4.15366e-10	-1.10201e-08	-1.61691e-08	1.00024e-09	300	610	0	-1.44453e-11	-3.75963e-12	2.4486e-11	-1.09037e-09	1.36244e-09	-4.15548e-10	300	200	0	2.60067	-0.365331	102.297	1016.17	-1063.6	808.194	-914	200	0	-0.145716	1.56028	53.2951	687.014	-3209.02	1697.3	-311	200	0
474	5	1.4523e-11	-5.78564e-11	-2.38086e-10	-5.78655e-09	-8.70145e-09	5.66346e-10	300	610	0	-1.123e-11	-3.03787e-12	1.64609e-11	-7.31725e-10	8.77383e-10	-2.99529e-10	300	200	0	2.4768	-0.421862	102.693	1143.05	-1044.39	811.228	-914	200	0	-0.101722	1.63513	53.82	717.828	-3201.67	1709.53	-311	200	0
474	6	1.13603e-11	-4.13725e-11	-1.07773e-10	-2.08761e-09	-3.37051e-09	2.49352e-10	300	610	0	-8.04239e-12	-2.2607e-12	9.88432e-12	-4.38285e-10	4.93896e-10	-1.97113e-10	300	200	0	2.29859	-0.429217	102.77	1278.92	-1027.7	841.666	-914	200	0	-0.0407053	1.69341	54.4097	745.755	-3196.06	1725.64	-311	200	0
474	7	8.18745e-12	-2.69624e-11	-2.00006e-11	2.87998e-10	9.63764e-11	3.73675e-11	300	610	0	-5.25084e-12	-1.54433e-12	4.92465e-12	-2.17316e-10	2.14525e-10	-1.14728e-10	300	200	0	2.09285	-0.371758	102.431	1411.94	-1016.99	895.669	-914	200	0	0.0272651	1.73223	54.9623	767.229	-3195.16	1744.11	-311	200	0
474	8	5.38708e-12	-1.54627e-11	3.28491e-11	1.61952e-09	2.07817e-09	-8.89686e-11	300	610	0	-3.0198e-12	-9.48335e-13	1.48594e-12	-6.43605e-11	2.8323e-11	-5.36817e-11	300	200	0	1.91631	-0.253833	101.81	1535.92	-998.159	963.278	-914	200	0	0.0953834	1.75384	55.4018	780.706	-3199.86	1762.39	-311	200	0
474	9	3.13473e-12	-7.00741e-12	5.93187e-11	2.19199e-09	2.96984e-09	-1.50998e-10	300	610	0	-1.37703e-12	-4.926e-13	-6.68318e-13	3.12549e-11	-8.21107e-11	-1.21831e-11	300	200	0	1.83639	-0.0960845	101.189	1644.8	-949.837	1031.64	-914	200	0	0.161515	1.76146	55.699	786.523	-3209.02	1777.46	-311	200	0
475	0	1.466e-12	-1.31057e-12	6.74651e-11	2.2598e-09	3.12843e-09	-1.6866e-10	300	610	0	-2.68336e-13	-1.71844e-13	-1.82723e-12	8.25028e-11	-1.35815e-10	1.31292e-11	300	200	0	1.88727	0.0753501	100.825	1729.85	-861.372	1090.6	-914	200	0	0.225867	1.75852	55.863	785.503	-3221.25	1786.82	-311	200	0	2.24863	2.0338	158.994	33902.7	107954	1487.24	0	0	0
475	1	3.31773e-13	2.1211e-12	6.41054e-11	2.02935e-09	2.84662e-09	-1.58706e-10	300	610	0	4.011e-13	3.30632e-14	-2.27569e-12	1.02131e-10	-1.505e-10	2.61171e-11	300	200	0	2.04781	0.234847	100.835	1781.15	-740.421	1134.94	-914	200	0	0.286035	1.74851	55.9132	778.549	-3235.28	1789.4	-311	200	0
475	2	-3.59905e-13	3.84125e-12	5.45307e-11	1.65491e-09	2.3452e-09	-1.34061e-10	300	610	0	7.38172e-13	1.46933e-13	-2.26222e-12	1.0124e-10	-1.41e-10	3.04708e-11	300	200	0	2.2639	0.356946	101.171	1789.02	-608.128	1161.69	-914	200	0	0.335721	1.73364	55.8601	767.324	-3249.32	1785.5	-311	200	0
475	3	-7.14677e-13	4.37228e-12	4.25243e-11	1.24232e-09	1.77731e-09	-1.03908e-10	300	610	0	8.43963e-13	1.94884e-13	-1.98476e-12	8.86575e-11	-1.18727e-10	2.9341e-11	300	200	0	2.47853	0.422618	101.676	1745.89	-492.615	1168.6	-914	200	0	0.367995	1.71537	55.7102	754.051	-3261.45	1776.41	-311	200	0
475	4	-8.33446e-13	4.15631e-12	3.05513e-11	8.56983e-10	1.2389e-09	-7.4183e-11	300	610	0	8.04166e-13	1.99219e-13	-1.5886e-12	7.08529e-11	-9.17656e-11	2.51933e-11	300	200	0	2.64278	0.435558	102.194	1651.8	-419.584	1155.21	-914	200	0	0.377703	1.69651	55.4864	741.083	-3270.81	1763.97	-311	200	0
475	5	-8.02365e-13	3.5366e-12	2.00249e-11	5.33259e-10	7.81628e-10	-4.82481e-11	300	610	0	6.85408e-13	1.77959e-13	-1.17143e-12	5.21686e-11	-6.53236e-11	1.98049e-11	300	200	0	2.71627	0.426991	102.64	1518.91	-400.709	1123.59	-914	200	0	0.362776	1.68053	55.2343	731.004	-3278.32	1750.26	-311	200	0
475	6	-6.88832e-13	2.75865e-12	1.15852e-11	2.83556e-10	4.25531e-10	-2.75844e-11	300	610	0	5.3541e-13	1.44519e-13	-7.9191e-13	3.52063e-11	-4.23325e-11	1.43455e-11	300	200	0	2.67344	0.436928	103.029	1368.28	-432.881	1079.94	-914	200	0	0.326353	1.66828	55.0092	725.994	-3285.96	1737.25	-311	200	0
475	7	-5.41431e-13	1.98246e-12	5.35161e-12	1.06182e-10	1.70059e-10	-1.24151e-11	300	610	0	3.85335e-13	1.08062e-13	-4.7929e-13	2.12563e-11	-2.40666e-11	9.49636e-12	300	200	0	2.51561	0.485175	103.445	1221.63	-506.688	1034.61	-914	200	0	0.276362	1.65739	54.8584	726.955	-3294.99	1726.34	-311	200	0
475	8	-3.9213e-13	1.29983e-12	1.12953e-12	-8.45914e-12	2.89952e-12	-2.21326e-12	300	610	0	2.53107e-13	7.42172e-14	-2.42405e-13	1.07014e-11	-1.06953e-11	5.57611e-12	300	200	0	2.27146	0.556773	104.003	1094.6	-609.888	995.986	-914	200	0	0.221219	1.6457	54.805	733.062	-3304.97	1718.21	-311	200	0
475	9	-2.59537e-13	7.52384e-13	-1.43263e-12	-7.33636e-11	-9.35547e-11	3.91618e-12	300	610	0	1.46905e-13	4.59097e-14	-7.73073e-14	3.35703e-12	-1.7323e-12	2.65734e-12	300	200	0	1.98307	0.614265	104.8	993.938	-726.222	965.052	-914	200	0	0.166583	1.6338	54.8435	741.446	-3314.35	1713.08	-311	200	0
476	0	-1.5236e-13	3.47923e-13	-2.73494e-12	-1.01934e-10	-1.37857e-10	6.97339e-12	300	610	0	6.83301e-14	2.41606e-14	2.68329e-14	-1.26588e-12	3.62752e-12	6.62371e-13	300	200	0	1.69024	0.621498	105.855	920.234	-837.98	938.676	-914	200	0	0.116164	1.62362	54.9517	748.634	-3321.37	1711.01	-311	200	0	2.24863	2.0338	158.994	33902.7	107954	1487.24	0	0	0
476	1	-7.25729e-14	7.38968e-14	-3.15763e-12	-1.06207e-10	-1.46893e-10	7.89974e-12	300	610	0	1.50064e-14	8.77539e-15	8.35092e-14	-3.77291e-12	6.27667e-12	-5.63611e-13	300	200	0	1.4181	0.561538	107.092	873.374	-930.811	916.126	-914	200	0	0.0749043	1.61642	55.103	753.468	-3324.46	1712.25	-311	200	0
476	2	-1.80467e-14	-9.24653e-14	-3.02419e-12	-9.60016e-11	-1.34575e-10	7.4905e-12	300	610	0	-1.74412e-14	-1.11659e-15	1.06139e-13	-4.7645e-12	7.05147e-12	-1.20129e-12	300	200	0	1.17518	0.443504	108.37	854.517	-995.648	899.15	-914	200	0	0.0507613	1.61308	55.2697	757.552	-3322.19	1717.2	-311	200	0
476	3	1.54548e-14	-1.77091e-13	-2.58691e-12	-7.86881e-11	-1.11448e-10	6.36215e-12	300	610	0	-3.40176e-14	-6.67088e-15	1.06496e-13	-4.76657e-12	6.65622e-12	-1.42471e-12	300	200	0	0.965028	0.29724	109.541	863.674	-1028.79	887.77	-914	200	0	0.0513473	1.61477	55.4201	762.559	-3313.08	1725.7	-311	200	0
476	4	3.28739e-14	-2.04633e-13	-2.02707e-12	-5.9352e-11	-8.48633e-11	4.95488e-12	300	610	0	-3.94925e-14	-9.06899e-15	9.40037e-14	-4.19947e-12	5.63539e-12	-1.3833e-12	300	200	0	0.794774	0.161923	110.51	895.219	-1031.36	879.507	-914	200	0	0.0784172	1.62288	55.5226	767.942	-3296.28	1736.46	-311	200	0
476	5	3.89697e-14	-1.96071e-13	-1.46351e-12	-4.11585e-11	-5.94608e-11	3.55502e-12	300	610	0	-3.79318e-14	-9.36653e-15	7.56138e-14	-3.37273e-12	4.37658e-12	-1.19456e-12	300	200	0	0.678228	0.0727976	111.265	935.1	-1008.83	871.621	-914	200	0	0.126949	1.63898	55.5543	771.071	-3272.9	1747.5	-311	200	0
476	6	3.78283e-14	-1.67772e-13	-9.65005e-13	-2.5791e-11	-3.77664e-11	2.32632e-12	300	610	0	-3.2512e-14	-8.42088e-15	5.60255e-14	-2.49528e-12	3.13103e-12	-9.43631e-13	300	200	0	0.641972	0.0491397	111.835	963.413	-971.726	862.383	-914	200	0	0.188054	1.66372	55.5068	769.072	-3246.1	1756.64	-311	200	0
476	7	3.2662e-14	-1.31498e-13	-5.63336e-13	-1.38805e-11	-2.07904e-11	1.34252e-12	300	610	0	-2.55197e-14	-6.87319e-15	3.80835e-14	-1.69329e-12	2.0416e-12	-6.86852e-13	300	200	0	0.722422	0.0934824	112.224	958.772	-935.235	851.12	-914	200	0	0.251428	1.6957	55.3849	760.893	-3219.95	1761.95	-311	200	0
476	8	2.57974e-14	-9.49651e-14	-2.65231e-13	-5.37764e-12	-8.55137e-12	6.16823e-13	300	610	0	-1.84568e-14	-5.16389e-15	2.32272e-14	-1.0303e-12	1.17182e-12	-4.57326e-13	300	200	0	0.944557	0.200528	112.427	900.238	-916.135	837.491	-914	200	0	0.307048	1.73079	55.1968	747.878	-3198.4	1762.29	-311	200	0
476	9	1.8775e-14	-6.2638e-14	-6.22139e-14	1.52246e-13	-4.9496e-13	1.26042e-13	300	610	0	-1.21955e-14	-3.56546e-15	1.19163e-14	-5.26277e-13	5.3203e-13	-2.70835e-13	300	200	0	1.29955	0.363347	112.492	773.377	-927.842	821.605	-914	200	0	0.346817	1.76109	54.9455	732.525	-3184.25	1757.82	-311	200	0
477	0	1.2499e-14	-3.65835e-14	6.19288e-14	3.31351e-12	4.19609e-12	-1.71161e-13	300	610	0	-7.14157e-15	-2.22135e-15	3.99239e-15	-1.73743e-13	1.0075e-13	-1.31322e-13	300	200	0	1.73844	0.57523	112.45	583.759	-976.732	806.604	-914	200	0	0.366122	1.77651	54.6393	717.181	-3178.78	1750.15	-311	200	0	2.18708	2.55534	162.432	33511.7	111229	827.921	0	0	0
477	1	7.40036e-15	-1.72417e-14	1.25921e-13	4.73603e-12	6.39294e-12	-3.21632e-13	300	610	0	-3.38433e-15	-1.18371e-15	-1.03949e-15	4.96617e-14	-1.59227e-13	-3.54516e-14	300	200	0	2.18554	0.82903	112.224	361.856	-1063.7	799.287	-914	200	0	0.36429	1.7693	54.3063	703.82	-3182.65	1741.56	-311	200	0
477	2	3.58661e-15	-4.06549e-15	1.47701e-13	4.98925e-12	6.89382e-12	-3.69798e-13	300	610	0	-8.20608e-16	-4.45992e-16	-3.80864e-15	1.72188e-13	-2.89717e-13	2.38959e-14	300	200	0	2.56762	1.10982	111.649	147.037	-1183.86	805.557	-914	200	0	0.343149	1.73808	53.9853	693.672	-3196.31	1733.84	-311	200	0
477	3	9.66271e-16	3.9949e-15	1.42613e-13	4.54e-12	6.35989e-12	-3.53403e-13	300	610	0	7.51246e-16	3.13352e-17	-4.94668e-15	2.22105e-13	-3.30201e-13	5.51688e-14	300	200	0	2.83855	1.38745	110.564	-33.8933	-1322.93	826.646	-914	200	0	0.305798	1.68786	53.7054	686.544	-3219.12	1727.47	-311	200	0
477	4	-6.55498e-16	8.15294e-15	1.22685e-13	3.74042e-12	5.29465e-12	-3.01841e-13	300	610	0	1.56542e-15	3.02039e-16	-5.01123e-15	2.24324e-13	-3.14109e-13	6.65717e-14	300	200	0	2.98395	1.62378	108.881	-171.134	-1462.45	860.626	-914	200	0	0.256554	1.62514	53.4787	681.25	-3248.83	1722.01	-311	200	0
477	5	-1.50978e-15	9.57157e-15	9.66005e-14	2.83475e-12	4.05093e-12	-2.36209e-13	300	610	0	1.84689e-15	4.2167e-16	-4.45088e-15	1.98855e-13	-2.67407e-13	6.51908e-14	300	200	0	3.015	1.78801	106.619	-261.398	-1588.69	905.631	-914	200	0	0.200953	1.55371	53.3049	677.032	-3282.02	1716.91	-311	200	0
477	6	-1.82095e-15	9.24605e-15	7.00857e-14	1.97606e-12	2.85288e-12	-1.70312e-13	300	610	0	1.78853e-15	4.40178e-16	-3.59805e-15	1.60504e-13	-2.08674e-13	5.66245e-14	300	200	0	2.96033	1.86032	103.901	-303.042	-1691.27	960.985	-914	200	0	0.145017	1.4763	53.1755	674.4	-3314.63	1712.1	-311	200	0
477	7	-1.78276e-15	7.95653e-15	4.64851e-14	1.24676e-12	1.82392e-12	-1.12118e-13	300	610	0	1.54173e-15	3.98339e-16	-2.67873e-15	1.19317e-13	-1.50027e-13	4.49482e-14	300	200	0	2.85503	1.82909	100.931	-300.847	-1756.65	1025.04	-914	200	0	0.0931664	1.39825	53.0819	674.524	-3343.22	1707.92	-311	200	0
477	8	-1.54825e-15	6.2665e-15	2.73737e-14	6.78801e-13	1.01487e-12	-6.52929e-14	300	610	0	1.21603e-15	3.26792e-16	-1.8308e-15	8.14111e-14	-9.84201e-14	3.28759e-14	300	200	0	2.73094	1.70122	97.9513	-264.642	-1769.46	1091.91	-914	200	0	0.046507	1.32685	53.0191	678.176	-3366.16	1704.44	-311	200	0
477	9	-1.22883e-15	4.54769e-15	1.31219e-14	2.71323e-13	4.28701e-13	-3.05859e-14	300	610	0	8.8378e-16	2.46694e-16	-1.125e-15	4.99109e-14	-5.70147e-14	2.20154e-14	300	200	0	2.61163	1.50858	95.202	-200.488	-1723.92	1152.3	-914	200	0	0.00455838	1.26647	52.9792	685.459	-3382.5	1701.1	-311	200	0
478	0	-8.98666e-16	3.01726e-15	3.36337e-15	4.69456e-15	4.05725e-14	-6.98445e-15	300	610	0	5.87385e-16	1.71229e-16	-5.85075e-16	2.58491e-14	-2.6411e-14	1.31463e-14	300	200	0	2.51023	1.28852	92.9327	-108.634	-1634.57	1196.99	-914	200	0	-0.0303925	1.2159	52.9498	696.251	-3390.81	1697.03	-311	200	0	2.46838	1.87182	151.957	31587.3	102306	1271.07	0	0	0
478	1	-6.01697e-16	1.7776e-15	-2.64831e-15	-1.49164e-13	-1.8742e-13	7.41794e-15	300	610	0	3.46942e-16	1.07426e-16	-2.04888e-16	8.93292e-15	-5.66653e-15	6.4796e-15	300	200	0	2.4322	1.06946	91.4173	10.0174	-1534.06	1219.21	-914	200	0	-0.0518397	1.17225	52.9205	710.548	-3389.92	1691.97	-311	200	0
478	2	-3.59217e-16	8.52926e-16	-5.78898e-15	-2.1984e-13	-2.96159e-13	1.48142e-14	300	610	0	1.67334e-16	5.79343e-17	3.81297e-17	-1.8581e-15	6.93612e-15	1.87407e-15	300	200	0	2.37962	0.878037	90.8885	147.75	-1458.42	1217.23	-914	200	0	-0.0529782	1.13742	52.8794	727.91	-3379.72	1686.84	-311	200	0
478	3	-1.76975e-16	2.19592e-16	-6.90453e-15	-2.34266e-13	-3.23369e-13	1.73005e-14	300	610	0	4.41185e-17	2.25718e-17	1.73307e-16	-7.84087e-15	1.33551e-14	-9.97329e-16	300	200	0	2.3473	0.733933	91.4219	288.345	-1429.32	1194.95	-914	200	0	-0.0301527	1.11895	52.818	746.73	-3361.31	1683.07	-311	200	0
478	4	-5.10953e-17	-1.70725e-16	-6.72272e-15	-2.14629e-13	-3.0046e-13	1.66673e-14	300	610	0	-3.19847e-17	-4.51023e-19	2.30364e-16	-1.03458e-14	1.54534e-14	-2.52933e-15	300	200	0	2.31983	0.635355	92.8723	409.917	-1442.42	1157.67	-914	200	0	0.017677	1.12414	52.7544	764.842	-3337.15	1681.51	-311	200	0
478	5	2.73715e-17	-3.74783e-16	-5.81667e-15	-1.7775e-13	-2.51466e-13	1.43161e-14	300	610	0	-7.1927e-17	-1.36343e-17	2.35705e-16	-1.05526e-14	1.48174e-14	-3.1086e-15	300	200	0	2.28236	0.56558	94.9178	493.425	-1468.35	1109.36	-914	200	0	0.0890053	1.15517	52.7316	780.948	-3309.72	1682.4	-311	200	0
478	6	6.92227e-17	-4.47424e-16	-4.60224e-15	-1.35354e-13	-1.93316e-13	1.12574e-14	300	610	0	-8.63163e-17	-1.95884e-17	2.10673e-16	-9.41334e-15	1.26851e-14	-3.07103e-15	300	200	0	2.23521	0.509569	97.1864	534.326	-1468.24	1055.05	-914	200	0	0.177921	1.20889	52.7832	794.889	-3279.84	1685.46	-311	200	0
478	7	8.5032e-17	-4.35844e-16	-3.3553e-15	-9.48407e-14	-1.36834e-13	8.15669e-15	300	610	0	-8.42985e-17	-2.06764e-17	1.71164e-16	-7.63602e-15	9.94679e-15	-2.68328e-15	300	200	0	2.19116	0.460873	99.3648	544.713	-1415.84	1001.84	-914	200	0	0.274403	1.27745	52.9135	806.565	-3247.28	1689.66	-311	200	0
478	8	8.39837e-17	-3.77223e-16	-2.23834e-15	-6.02402e-14	-8.80459e-14	5.40143e-15	300	610	0	-7.30878e-17	-1.88367e-17	1.28041e-16	-5.70373e-15	7.18647e-15	-2.14043e-15	300	200	0	2.15756	0.421976	101.232	540.897	-1308.87	955.574	-914	200	0	0.36791	1.34895	53.1072	815.293	-3212.9	1693.25	-311	200	0
478	9	7.3368e-17	-2.98544e-16	-1.32927e-15	-3.31644e-14	-4.94977e-14	3.1733e-15	300	610	0	-5.79283e-17	-1.55332e-17	8.79813e-17	-3.91274e-15	4.74261e-15	-1.57313e-15	300	200	0	2.12714	0.401128	102.645	532.617	-1163.45	919.159	-914	200	0	0.450786	1.41047	53.3416	820.244	-3180.07	1694.44	-311	200	0
479	0	5.85171e-17	-2.17714e-16	-6.4812e-16	-1.36432e-14	-2.1433e-14	1.5139e-15	300	610	0	-4.23058e-17	-1.17819e-17	5.44596e-17	-2.41651e-15	2.77208e-15	-1.0594e-15	300	200	0	2.08746	0.403278	103.516	524.349	-1002.58	893.831	-914	200	0	0.518614	1.45146	53.5916	820.905	-3153.66	1692.06	-311	200	0	2.46838	1.87182	151.957	31587.3	102306	1271.07	0	0	0
479	1	4.30019e-17	-1.45283e-16	-1.79219e-16	-7.92767e-16	-2.74186e-15	3.79326e-16	300	610	0	-2.82797e-17	-8.22039e-18	2.86933e-17	-1.26814e-15	1.30861e-15	-6.37723e-16	300	200	0	2.03786	0.419984	103.84	520.502	-849.127	878.89	-914	200	0	0.567984	1.46646	53.8324	817.258	-3137.64	1686.15	-311	200	0
479	2	2.89545e-17	-8.63178e-17	1.11744e-16	6.6901e-15	8.33156e-15	-3.18222e-16	300	610	0	-1.68438e-17	-5.19262e-18	1.0458e-17	-4.56689e-16	3.11173e-16	-3.19247e-16	300	200	0	1.99186	0.429915	103.759	526.331	-722.999	870.306	-914	200	0	0.595247	1.45669	54.0421	809.9	-3133.73	1677.94	-311	200	0
479	3	1.74259e-17	-4.21243e-17	2.65711e-16	1.01948e-14	1.37049e-14	-6.81338e-16	300	610	0	-8.26045e-18	-2.8327e-18	-1.27331e-18	6.43044e-17	-2.99406e-16	-9.80763e-17	300	200	0	1.95812	0.412835	103.604	543.362	-637.929	862.484	-914	200	0	0.598312	1.42649	54.1982	799.699	-3140.58	1669	-311	200	0
479	4	8.71983e-18	-1.16929e-17	3.22555e-16	1.09943e-14	1.51603e-14	-8.08879e-16	300	610	0	-2.3406e-18	-1.13814e-18	-7.86641e-18	3.56183e-16	-6.14762e-16	4.0779e-17	300	200	0	1.93121	0.362976	103.774	566.062	-597.587	852.225	-914	200	0	0.576869	1.37914	54.2815	787.53	-3152.96	1660.06	-311	200	0
479	5	2.67466e-18	7.19771e-18	3.16781e-16	1.01432e-14	1.41897e-14	-7.85771e-16	300	610	0	1.34208e-18	-2.81497e-20	-1.07193e-17	4.81534e-16	-7.22782e-16	1.15752e-16	300	200	0	1.90565	0.288357	104.507	586.252	-594.911	840.308	-914	200	0	0.529895	1.31758	54.2887	774.738	-3163.41	1651.12	-311	200	0
479	6	-1.1199e-18	1.72008e-17	2.75693e-16	8.44453e-15	1.19398e-14	-6.78801e-16	300	610	0	3.29943e-18	6.13395e-19	-1.10815e-17	4.96193e-16	-6.98714e-16	1.45058e-16	300	200	0	1.8842	0.202579	105.763	598.013	-616.077	830.794	-914	200	0	0.457722	1.24614	54.2355	763.19	-3165.82	1642.52	-311	200	0
479	7	-3.16807e-18	2.09013e-17	2.192e-16	6.46108e-15	9.22272e-15	-5.36368e-16	300	610	0	4.03144e-18	9.0912e-19	-9.96857e-18	4.45463e-16	-6.01572e-16	1.44612e-16	300	200	0	1.86909	0.12419	107.292	598.017	-647.333	830.67	-914	200	0	0.367084	1.17125	54.1447	754.157	-3157	1635.9	-311	200	0
479	8	-3.96795e-18	2.05369e-17	1.60585e-16	4.55037e-15	6.56095e-15	-3.90528e-16	300	610	0	3.97166e-18	9.70757e-19	-8.14019e-18	3.63185e-16	-4.73998e-16	1.27115e-16	300	200	0	1.85522	0.0788447	108.798	585.355	-679.88	848.14	-914	200	0	0.269866	1.10263	54.0354	747.585	-3137.1	1633.99	-311	200	0
479	9	-3.95477e-18	1.78789e-17	1.07738e-16	2.90929e-15	4.24833e-15	-2.60116e-16	300	610	0	3.46377e-18	8.90457e-19	-6.11845e-18	2.72579e-16	-3.44136e-16	1.01899e-16	300	200	0	1.83241	0.086267	110.052	557.321	-709.962	887.482	-914	200	0	0.176999	1.05209	53.9151	743.067	-3110.26	1639.24	-311	200	0
480	0	-3.47568e-18	1.42191e-17	6.4509e-17	1.61888e-15	2.41218e-15	-1.54123e-16	300	610	0	2.75879e-18	7.38124e-19	-4.22657e-18	1.87986e-16	-2.28442e-16	7.52527e-17	300	200	0	1.78192	0.142299	110.944	503.618	-738.73	944.787	-914	200	0	0.0943686	1.02988	53.7811	741.039	-3083.89	1652.16	-311	200	0	1.17751	1.28784	164.592	34076.9	113748	2079.28	0	0	0
480	1	-2.78584e-18	1.04196e-17	3.19633e-17	6.83953e-16	1.06889e-15	-7.48072e-17	300	610	0	2.02454e-18	5.62537e-19	-2.63492e-18	1.16937e-16	-1.34688e-16	5.09602e-17	300	200	0	1.67261	0.221812	111.488	413.959	-776.448	1009.92	-914	200	0	0.0229317	1.04196	53.6348	742.615	-3065.93	1670.75	-311	200	0
480	2	-2.05707e-18	6.99279e-18	9.44019e-18	6.48696e-17	1.69126e-16	-2.02854e-17	300	610	0	1.36101e-18	3.94514e-19	-1.40565e-18	6.21452e-17	-6.47258e-17	3.09174e-17	300	200	0	1.47974	0.293183	111.767	294.748	-839.65	1072.07	-914	200	0	-0.038085	1.08847	53.4967	748.791	-3062.35	1691.26	-311	200	0
480	3	-1.39281e-18	4.18883e-18	-4.63498e-18	-2.98807e-16	-3.68359e-16	1.34804e-17	300	610	0	8.17243e-19	2.50873e-19	-5.31292e-19	2.32334e-17	-1.67839e-17	1.57077e-17	300	200	0	1.21042	0.322928	111.863	172.103	-931.013	1122.88	-914	200	0	-0.0883456	1.16389	53.407	759.949	-3075.98	1709.62	-311	200	0
480	4	-8.44837e-19	2.07727e-18	-1.21749e-17	-4.72279e-16	-6.33469e-16	3.1287e-17	300	610	0	4.07169e-19	1.38376e-19	3.47659e-20	-1.909e-18	1.27814e-17	5.09009e-18	300	200	0	0.906603	0.280126	111.82	78.0817	-1027.09	1156.59	-914	200	0	-0.125791	1.26	53.4075	775.808	-3106.47	1722.21	-311	200	0
480	5	-4.29052e-19	6.15569e-19	-1.50585e-17	-5.15709e-16	-7.10369e-16	3.77947e-17	300	610	0	1.22852e-19	5.71983e-20	3.56076e-19	-1.6137e-17	2.82562e-17	-1.62138e-18	300	200	0	0.629717	0.151193	111.681	36.9572	-1097.9	1169.53	-914	200	0	-0.147165	1.36773	53.5221	795.4	-3149.88	1726.66	-311	200	0
480	6	-1.38842e-19	-2.98231e-19	-1.4921e-17	-4.79193e-16	-6.69889e-16	3.70302e-17	300	610	0	-5.52641e-20	3.70535e-21	4.98361e-19	-2.23935e-17	3.37846e-17	-5.28685e-18	300	200	0	0.437225	-0.0482497	111.51	59.4188	-1133.45	1159.35	-914	200	0	-0.150939	1.47609	53.7483	816.642	-3198.2	1722.67	-311	200	0
480	7	4.45677e-20	-7.88065e-19	-1.3063e-17	-4.01067e-16	-5.66747e-16	3.21758e-17	300	610	0	-1.51083e-19	-2.74923e-20	5.20751e-19	-2.33208e-17	3.29351e-17	-6.76398e-18	300	200	0	0.362054	-0.275451	111.381	141.67	-1144.34	1125.96	-914	200	0	-0.141715	1.57235	54.0538	836.269	-3241.61	1712.11	-311	200	0
480	8	1.44706e-19	-9.75739e-19	-1.04373e-17	-3.08331e-16	-4.39875e-16	2.55485e-17	300	610	0	-1.88161e-19	-4.21516e-20	4.71537e-19	-2.10736e-17	2.85201e-17	-6.80683e-18	300	200	0	0.407481	-0.47465	111.332	267.014	-1145.43	1074.59	-914	200	0	-0.128554	1.64492	54.3895	850.837	-3272.86	1698.26	-311	200	0
480	9	1.85028e-19	-9.67309e-19	-7.68329e-18	-2.18251e-16	-3.14486e-16	1.86922e-17	300	610	0	-1.87046e-19	-4.55545e-20	3.87023e-19	-1.7269e-17	2.25813e-17	-6.01992e-18	300	200	0	0.550207	-0.597553	111.31	409.562	-1146.43	1016.49	-914	200	0	-0.116492	1.68705	54.7114	858.219	-3289.24	1684.67	-311	200	0
481	0	1.86151e-19	-8.47135e-19	-5.18381e-18	-1.40439e-16	-2.04899e-16	1.25215e-17	300	610	0	-1.64104e-19	-4.20797e-20	2.92288e-19	-1.30227e-17	1.64746e-17	-4.84976e-18	300	200	0	0.746079	-0.623477	111.152	540.211	-1149.97	965.724	-914	200	0	-0.102353	1.69882	54.9875	858.315	-3292.19	1673.84	-311	200	0	1.17751	1.28784	164.592	34076.9	113748	2079.28	0	0	0
481	1	1.64603e-19	-6.77041e-19	-3.1287e-18	-7.89569e-17	-1.17462e-16	7.48081e-18	300	610	0	-1.31348e-19	-3.5065e-20	2.02972e-19	-9.02859e-18	1.09993e-17	-3.59876e-18	300	200	0	0.945801	-0.567935	110.653	634.33	-1152.82	934.799	-914	200	0	-0.0801584	1.68605	55.2011	852.457	-3286.08	1666.73	-311	200	0
481	2	1.32589e-19	-4.98525e-19	-1.57408e-18	-3.41939e-17	-5.3186e-17	3.69075e-18	300	610	0	-9.68555e-20	-2.68512e-20	1.27421e-19	-5.65576e-18	6.53989e-18	-2.45043e-18	300	200	0	1.11426	-0.471637	109.691	680.214	-1151.39	930.254	-914	200	0	-0.0477447	1.65779	55.3613	842.51	-3275.81	1662.98	-311	200	0
481	3	9.83747e-20	-3.3645e-19	-4.92587e-19	-4.38067e-18	-9.88926e-18	1.07162e-18	300	610	0	-6.54761e-20	-1.89273e-20	6.87904e-20	-3.04224e-18	3.19623e-18	-1.49805e-18	300	200	0	1.24458	-0.377559	108.309	683.201	-1145.65	949.906	-914	200	0	-0.00701257	1.62338	55.4951	830.196	-3264.58	1661.21	-311	200	0
481	4	6.69744e-20	-2.03152e-19	1.87949e-19	1.32828e-17	1.61833e-17	-5.62013e-19	300	610	0	-3.9628e-20	-1.21149e-20	2.68793e-20	-1.17688e-18	8.92718e-19	-7.7187e-19	300	200	0	1.36376	-0.311282	106.738	661.113	-1138.65	985.821	-914	200	0	0.0388996	1.58915	55.6179	815.796	-3254.54	1659.7	-311	200	0
481	5	4.09357e-20	-1.02291e-19	5.56817e-19	2.18548e-17	2.92443e-17	-1.43427e-18	300	610	0	-2.0042e-20	-6.75367e-21	-4.22184e-22	3.59214e-20	-5.38124e-19	-2.62326e-19	300	200	0	1.51706	-0.277612	105.318	636.411	-1135.74	1030.07	-914	200	0	0.0869126	1.55735	55.7208	797.221	-3248.01	1657.02	-311	200	0
481	6	2.10842e-20	-3.21053e-20	7.02511e-19	2.41776e-17	3.32671e-17	-1.76477e-18	300	610	0	-6.39152e-21	-2.86602e-21	-1.60689e-20	7.28942e-19	-1.29663e-18	6.19132e-20	300	200	0	1.73226	-0.272971	104.374	629.61	-1141.5	1076.29	-914	200	0	0.134652	1.52819	55.7871	771.773	-3247.29	1652.36	-311	200	0
481	7	7.15672e-21	1.20758e-20	7.02521e-19	2.26306e-17	3.16137e-17	-1.74439e-18	300	610	0	2.21889e-21	-2.89109e-22	-2.31492e-20	1.04049e-18	-1.57814e-18	2.40953e-19	300	200	0	1.99006	-0.294312	104.117	653.132	-1156.04	1116.72	-914	200	0	0.181746	1.50141	55.818	739.545	-3253.47	1645.85	-311	200	0
481	8	-1.70413e-21	3.60381e-20	6.18769e-19	1.90429e-17	2.6894e-17	-1.5247e-18	300	610	0	6.90491e-21	1.22696e-21	-2.446e-20	1.09556e-18	-1.55185e-18	3.15165e-19	300	200	0	2.22894	-0.333313	104.6	707.555	-1174.94	1141.47	-914	200	0	0.229606	1.47609	55.8378	704.744	-3265.24	1638.72	-311	200	0
481	9	-6.59552e-21	4.55186e-20	4.96842e-19	1.47098e-17	2.09739e-17	-1.2166e-18	300	610	0	8.7759e-21	1.95234e-21	-2.22975e-20	9.96604e-19	-1.35171e-18	3.20257e-19	300	200	0	2.38579	-0.370226	105.734	782.805	-1189.03	1144.43	-914	200	0	0.277827	1.45064	55.867	673.213	-3278.99	1632.51	-311	200	0
482	0	-8.62148e-21	4.55425e-20	3.67505e-19	1.04647e-17	1.50695e-17	-8.94412e-19	300	610	0	8.80533e-21	2.13663e-21	-1.83957e-20	8.20889e-19	-1.07548e-18	2.85003e-19	300	200	0	2.43013	-0.384455	107.32	862.558	-1184.66	1129.44	-914	200	0	0.320858	1.42279	55.8981	648.859	-3291.11	1627.57	-311	200	0	1.99614	1.05734	164.24	34354.7	112124	2201.85	0	0	0
482	1	-8.75841e-21	4.01264e-20	2.49326e-19	6.77635e-18	9.87815e-18	-6.02533e-19	300	610	0	7.77243e-21	1.98785e-21	-1.39591e-20	6.21991e-19	-7.88438e-19	2.30753e-19	300	200	0	2.36429	-0.372693	109.063	929.198	-1151.6	1108.07	-914	200	0	0.35011	1.39017	55.9168	632.758	-3299.93	1623.06	-311	200	0
482	2	-7.79291e-21	3.22283e-20	1.51653e-19	3.8478e-18	5.71563e-18	-3.62879e-19	300	610	0	6.25189e-21	1.6653e-21	-9.74402e-21	4.33478e-19	-5.29401e-19	1.72051e-19	300	200	0	2.2091	-0.353168	110.64	969.155	-1093.61	1090.62	-914	200	0	0.361015	1.35299	55.9265	624.386	-3304.94	1618.34	-311	200	0
482	3	-6.30869e-21	2.38449e-20	7.74151e-20	1.70527e-18	2.64094e-18	-1.81826e-19	300	610	0	4.63228e-21	1.28131e-21	-6.15882e-21	2.7341e-19	-3.1735e-19	1.17787e-19	300	200	0	1.99227	-0.354568	111.813	978.159	-1026.78	1079.88	-914	200	0	0.358131	1.31615	55.9329	622.317	-3305.46	1613.7	-311	200	0
482	4	-4.70318e-21	1.61819e-20	2.5502e-20	2.70107e-19	5.58274e-19	-5.60508e-20	300	610	0	3.14879e-21	9.07769e-22	-3.36322e-21	1.48782e-19	-1.57595e-19	7.25452e-20	300	200	0	1.74253	-0.396583	112.458	962.507	-967.344	1072.6	-914	200	0	0.351864	1.2884	55.9208	624.57	-3300.71	1610.02	-311	200	0
482	5	-3.21935e-21	9.84681e-21	-7.38593e-21	-5.87245e-19	-7.05717e-19	2.29464e-20	300	610	0	1.92045e-21	5.84772e-22	-1.3549e-21	5.93881e-20	-4.69541e-20	3.78839e-20	300	200	0	1.49294	-0.470268	112.515	934.452	-924.521	1065.37	-914	200	0	0.349509	1.2795	55.863	629.443	-3290.52	1608.39	-311	200	0
482	6	-1.9824e-21	5.03043e-21	-2.54143e-20	-1.01017e-18	-1.34831e-18	6.56301e-20	300	610	0	9.85242e-22	3.29345e-22	-3.86832e-23	9.10485e-22	2.2257e-20	1.34386e-20	300	200	0	1.28541	-0.540999	111.966	907.049	-902.464	1058.01	-914	200	0	0.349953	1.29669	55.7476	636.254	-3275.73	1609.91	-311	200	0
482	7	-1.03486e-21	1.6615e-21	-3.27497e-20	-1.13289e-18	-1.55702e-18	8.23465e-20	300	610	0	3.30079e-22	1.43221e-22	7.22692e-22	-3.28199e-20	5.93965e-20	-2.21844e-21	300	200	0	1.16121	-0.572762	110.889	891.042	-902.092	1052.01	-914	200	0	0.347297	1.34125	55.5822	645.283	-3258.92	1615.14	-311	200	0
482	8	-3.66686e-22	-4.73571e-22	-3.30627e-20	-1.06838e-18	-1.49138e-18	8.21398e-20	300	610	0	-8.59611e-23	1.91329e-23	1.07428e-21	-4.83002e-20	7.36683e-20	-1.0956e-20	300	200	0	1.13863	-0.543781	109.517	889.8	-920.054	1047.55	-914	200	0	0.337792	1.40729	55.3759	656.79	-3244.19	1623.25	-311	200	0
482	9	6.1198e-23	-1.64467e-21	-2.93007e-20	-9.03911e-19	-1.27583e-18	7.22278e-20	300	610	0	-3.14915e-22	-5.44928e-23	1.14835e-21	-5.14421e-20	7.30908e-20	-1.46734e-20	300	200	0	1.20211	-0.451067	108.145	897.395	-950.478	1043.25	-914	200	0	0.321502	1.48326	55.1347	669.924	-3234.37	1631.28	-311	200	0
483	0	2.99914e-22	-2.12191e-21	-2.36443e-20	-7.01581e-19	-9.9979e-19	5.79176e-20	300	610	0	-4.09007e-22	-9.0327e-23	1.05402e-21	-4.71153e-20	6.40445e-20	-1.50613e-20	300	200	0	1.31924	-0.312404	106.951	906.9	-990.208	1037.71	-914	200	0	0.299382	1.55574	54.8715	682.741	-3228.67	1634.88	-311	200	0	2.05768	1.43511	158.848	33376.6	108500	1903.26	0	0	0
483	1	4.01407e-22	-2.14331e-21	-1.75732e-20	-5.01606e-19	-7.2188e-19	4.27846e-20	300	610	0	-4.14341e-22	-1.00161e-22	8.74122e-22	-3.90103e-20	5.12076e-20	-1.34887e-20	300	200	0	1.4672	-0.157885	105.95	917.292	-1040.75	1030.01	-914	200	0	0.271102	1.61411	54.606	693.523	-3224.1	1630.95	-311	200	0
483	2	4.11902e-22	-1.90008e-21	-1.19875e-20	-3.26825e-19	-4.76029e-19	2.89829e-20	300	610	0	-3.68008e-22	-9.3873e-23	6.66471e-22	-2.96993e-20	3.77218e-20	-1.09763e-20	300	200	0	1.64122	-0.0157011	105.097	929.727	-1103.72	1019.62	-914	200	0	0.234516	1.65379	54.3536	701.799	-3218.03	1619.93	-311	200	0
483	3	3.68828e-22	-1.5337e-21	-7.34671e-21	-1.87369e-19	-2.77922e-19	1.75921e-20	300	610	0	-2.97493e-22	-7.90658e-23	4.67622e-22	-2.0805e-20	2.54707e-20	-8.22313e-21	300	200	0	1.84099	0.0964682	104.372	943.867	-1175	1007.31	-914	200	0	0.186496	1.6759	54.1201	707.981	-3208.77	1605.24	-311	200	0
483	4	3.00089e-22	-1.14019e-21	-3.8026e-21	-8.48499e-20	-1.30885e-19	8.94556e-21	300	610	0	-2.21482e-22	-6.11258e-23	2.97541e-22	-1.32108e-20	1.53902e-20	-5.6598e-21	300	200	0	2.05287	0.175537	103.787	958.762	-1244.47	995.275	-914	200	0	0.125167	1.68494	53.9046	712.392	-3195.26	1590.79	-311	200	0
483	5	2.24789e-22	-7.78004e-22	-1.31154e-21	-1.57899e-20	-3.07406e-20	2.90766e-21	300	610	0	-1.51373e-22	-4.35234e-23	1.64279e-22	-7.2694e-21	7.7595e-21	-3.51122e-21	300	200	0	2.25212	0.231453	103.414	973.26	-1301.56	985.799	-914	200	0	0.051836	1.68713	53.7042	715.093	-3177.46	1579.35	-311	200	0
483	6	1.54694e-22	-4.77006e-22	2.7707e-22	2.57987e-20	3.05023e-20	-9.10502e-22	300	610	0	-9.30162e-23	-2.82138e-23	6.80729e-23	-2.9867e-21	2.44709e-21	-1.85726e-21	300	200	0	2.42192	0.273271	103.358	984.758	-1339.37	981.285	-914	200	0	-0.027252	1.68844	53.5198	716.74	-3157.19	1572.67	-311	200	0
483	7	9.59503e-23	-2.47076e-22	1.15741e-21	4.66343e-20	6.20773e-20	-2.9972e-21	300	610	0	-4.83741e-23	-1.60478e-23	4.64339e-24	-1.68265e-22	-8.99046e-22	-6.84887e-22	300	200	0	2.55415	0.287551	103.657	986.802	-1351.13	985.534	-914	200	0	-0.100621	1.69168	53.3609	718.812	-3137.87	1571.55	-311	200	0
483	8	5.07355e-23	-8.542e-23	1.52557e-21	5.30538e-20	7.28303e-20	-3.83961e-21	300	610	0	-1.69396e-23	-7.13956e-24	-3.23791e-23	1.47226e-21	-2.71572e-21	7.0827e-23	300	200	0	2.63142	0.232325	104.183	970.398	-1325.39	1002.55	-914	200	0	-0.156023	1.69552	53.2378	722.423	-3122.34	1575.24	-311	200	0
483	9	1.86903e-23	1.77086e-23	1.55535e-21	5.04193e-20	7.03295e-20	-3.86618e-21	300	610	0	3.15332e-24	-1.16658e-24	-4.98049e-23	2.23995e-21	-3.43644e-21	4.96882e-22	300	200	0	2.62876	0.0630967	104.694	930.799	-1251	1032.56	-914	200	0	-0.185156	1.69616	53.1403	727.545	-3110.42	1581.53	-311	200	0
484	0	-1.96249e-24	7.48913e-23	1.38704e-21	4.28934e-20	6.05066e-20	-3.42051e-21	300	610	0	1.43298e-23	2.40669e-24	-5.38858e-23	2.41428e-21	-3.4411e-21	6.82601e-22	300	200	0	2.53472	-0.228554	104.956	870.652	-1125.74	1070.42	-914	200	0	-0.183851	1.68951	53.0389	733.119	-3100.41	1587.92	-311	200	0	2.05768	1.43511	158.848	33376.6	108500	1903.26	0	0	0
484	1	-1.36029e-23	9.88396e-23	1.1249e-21	3.34524e-20	4.76451e-20	-2.75646e-21	300	610	0	1.90473e-23	4.1742e-24	-4.98076e-23	2.22666e-21	-3.03352e-21	7.07998e-22	300	200	0	2.35906	-0.598469	104.843	796.583	-957.008	1109.49	-914	200	0	-0.152689	1.67256	52.9125	737.525	-3092.98	1592.78	-311	200	0
484	2	-1.86737e-23	1.00825e-22	8.40068e-22	2.40359e-20	3.45698e-20	-2.04602e-21	300	610	0	1.94887e-23	4.69277e-24	-4.15245e-23	1.85332e-21	-2.43751e-21	6.38189e-22	300	200	0	2.12552	-0.968651	104.363	718.974	-759.688	1145.5	-914	200	0	-0.0990295	1.64353	52.7628	740.146	-3091.62	1595.89	-311	200	0
484	3	-1.93628e-23	8.9945e-23	5.76144e-22	1.57562e-20	2.29306e-20	-1.39362e-21	300	610	0	1.74189e-23	4.43142e-24	-3.18114e-23	1.4177e-21	-1.80422e-21	5.21964e-22	300	200	0	1.86425	-1.26278	103.64	655.276	-557.371	1175.44	-914	200	0	-0.0345032	1.60187	52.6037	742.356	-3099.42	1597.97	-311	200	0
484	4	-1.74505e-23	7.29661e-23	3.55711e-22	9.11723e-21	1.35047e-20	-8.52367e-22	300	610	0	1.41521e-23	3.75282e-24	-2.24341e-23	9.98221e-22	-1.225e-21	3.92909e-22	300	200	0	1.608	-1.43193	102.854	624.713	-381.831	1195.62	-914	200	0	0.0305209	1.54859	52.4504	745.849	-3116.97	1599.62	-311	200	0
484	5	-1.42705e-23	5.45046e-23	1.86562e-22	4.21315e-21	6.47515e-21	-4.39548e-22	300	610	0	1.05866e-23	2.91523e-24	-1.43679e-23	6.38025e-22	-7.45927e-22	2.71864e-22	300	200	0	1.39052	-1.46379	102.177	637.628	-263.367	1203.5	-914	200	0	0.0889633	1.48689	52.3155	751.054	-3142.33	1600.96	-311	200	0
484	6	-1.07407e-23	3.73919e-23	6.70672e-23	8.9123e-22	1.66152e-21	-1.49792e-22	300	610	0	7.27441e-24	2.08609e-24	-8.01723e-24	3.54861e-22	-3.8155e-22	1.69856e-22	300	200	0	1.23977	-1.37668	101.698	694.032	-215.909	1200.79	-914	200	0	0.13414	1.42276	52.2077	757.691	-3172.09	1601.71	-311	200	0
484	7	-7.4307e-24	2.30948e-23	-9.63271e-24	-1.12497e-21	-1.30418e-21	3.46622e-23	300	610	0	4.50277e-24	1.36066e-24	-3.41004e-24	1.49748e-22	-1.2656e-22	9.09553e-23	300	200	0	1.16887	-1.20263	101.363	786.829	-233.379	1193.48	-914	200	0	0.157464	1.36372	52.1381	765.021	-3202.9	1601.72	-311	200	0
484	8	-4.64169e-24	1.21213e-23	-5.2583e-23	-2.15006e-21	-2.85382e-21	1.36582e-22	300	610	0	2.37237e-24	7.81346e-25	-3.54566e-25	1.39636e-23	3.51354e-23	3.47471e-23	300	200	0	1.17426	-0.973678	101.014	899.745	-301.965	1188.09	-914	200	0	0.152588	1.3151	52.1217	770.904	-3232.97	1601.45	-311	200	0
484	9	-2.48473e-24	4.36681e-24	-7.1008e-23	-2.4831e-21	-3.40454e-21	1.78897e-22	300	610	0	8.64643e-25	3.55114e-25	1.44446e-24	-6.57704e-23	1.23914e-22	-1.71258e-24	300	200	0	1.23804	-0.718398	100.497	1009.09	-409.832	1186.86	-914	200	0	0.121006	1.27764	52.1661	772.266	-3262.19	1602.04	-311	200	0
485	0	-9.48346e-25	-6.12245e-25	-7.31356e-23	-2.37853e-21	-3.31528e-21	1.81897e-22	300	610	0	-1.05312e-25	6.77125e-26	2.30659e-24	-1.03772e-22	1.60183e-22	-2.2471e-23	300	200	0	1.33221	-0.464125	99.772	1095.17	-544.075	1187.11	-914	200	0	0.071548	1.24895	52.2655	767.469	-3290.99	1604.57	-311	200	0	1.8076	0.824812	153.134	32377.8	104137	2483.37	0	0	0
485	1	4.80674e-26	-3.40197e-24	-6.56393e-23	-2.03483e-21	-2.86869e-21	1.61935e-22	300	610	0	-6.50433e-25	-1.05602e-25	2.52727e-24	-1.13249e-22	1.61938e-22	-3.17269e-23	300	200	0	1.42871	-0.236866	98.9421	1150.47	-687.936	1185.26	-914	200	0	0.0167207	1.22589	52.4046	757.73	-3319.18	1609.53	-311	200	0
485	2	6.15226e-25	-4.60032e-24	-5.35034e-23	-1.59461e-21	-2.2699e-21	1.31151e-22	300	610	0	-8.86303e-25	-1.92659e-25	2.35284e-24	-1.05196e-22	1.43641e-22	-3.3266e-23	300	200	0	1.51449	-0.058352	98.2137	1177.1	-825.825	1181.46	-914	200	0	-0.0297347	1.20578	52.5645	746.293	-3346.27	1616.9	-311	200	0
485	3	8.67964e-25	-4.74084e-24	-4.01469e-23	-1.15139e-21	-1.655e-21	9.78155e-23	300	610	0	-9.16247e-25	-2.19743e-25	1.97203e-24	-8.80234e-23	1.15995e-22	-3.01847e-23	300	200	0	1.60048	0.0567937	97.8075	1180.03	-948.278	1179.67	-914	200	0	-0.0549223	1.18865	52.7335	737.209	-3372.43	1626.19	-311	200	0
485	4	9.09793e-25	-4.25641e-24	-2.76811e-23	-7.5929e-22	-1.10414e-21	6.69871e-23	300	610	0	-8.24224e-25	-2.09116e-25	1.51797e-24	-6.76556e-23	8.62701e-23	-2.48144e-23	300	200	0	1.71643	0.108477	97.8638	1164.65	-1051.83	1183.71	-914	200	0	-0.0497868	1.17893	52.9129	734.409	-3398.25	1636.18	-311	200	0
485	5	8.25373e-25	-3.47041e-24	-1.72135e-23	-4.43322e-22	-6.55785e-22	4.12757e-23	300	610	0	-6.73047e-25	-1.78074e-25	1.07593e-24	-4.78788e-23	5.88943e-23	-1.87682e-23	300	200	0	1.89666	0.116081	98.4065	1138.34	-1134.92	1193.95	-914	200	0	-0.0131364	1.18253	53.0996	740.04	-3423.26	1644.96	-311	200	0
485	6	6.7843e-25	-2.60474e-24	-9.14293e-24	-2.08801e-22	-3.19815e-22	2.15718e-23	300	610	0	-5.05883e-25	-1.38996e-25	6.93495e-25	-3.07998e-23	3.6133e-23	-1.30543e-23	300	200	0	2.15737	0.104883	99.3798	1109.45	-1193.19	1207.76	-914	200	0	0.0461843	1.2014	53.2723	752.999	-3444.84	1650.72	-311	200	0
485	7	5.13059e-25	-1.79647e-24	-3.41265e-24	-4.90683e-23	-8.85195e-23	7.67108e-24	300	610	0	-3.49459e-25	-9.99557e-26	3.90934e-25	-1.73081e-23	1.87383e-23	-8.21269e-24	300	200	0	2.47449	0.0832201	100.698	1084.42	-1219.51	1221.19	-914	200	0	0.113133	1.23251	53.4051	769.362	-3458.22	1652.55	-311	200	0
485	8	3.56809e-25	-1.11757e-24	2.88849e-25	4.86203e-23	5.50182e-23	-1.23571e-24	300	610	0	-2.17858e-25	-6.55923e-26	1.70367e-25	-7.48746e-24	6.50316e-24	-4.44984e-24	300	200	0	2.78607	0.0365553	102.287	1066.02	-1209.64	1230.09	-914	200	0	0.173704	1.27253	53.4862	784.214	-3457.43	1650.45	-311	200	0
485	9	2.24433e-25	-5.93996e-25	2.38259e-24	9.89897e-23	1.30986e-22	-6.20936e-24	300	610	0	-1.16219e-25	-3.80149e-26	2.32399e-26	-9.48378e-25	-1.30679e-24	-1.75585e-24	300	200	0	3.01824	-0.0548154	104.11	1052.63	-1166.63	1231.65	-914	200	0	0.218524	1.32036	53.5199	793.518	-3438.2	1645.1	-311	200	0
486	0	1.21565e-25	-2.22146e-25	3.30233e-24	1.16148e-22	1.59047e-22	-8.32865e-24	300	610	0	-4.39262e-26	-1.76268e-26	-6.4122e-26	2.92435e-24	-5.64133e-24	2.40529e-27	300	200	0	3.11375	-0.196047	106.083	1040.5	-1098.29	1225.99	-914	200	0	0.243466	1.37366	53.5191	795.295	-3401.61	1637.72	-311	200	0	2.58459	1.26903	161.046	33931.9	110799	2038.53	0	0	0
486	1	4.7927e-26	1.81356e-26	3.43741e-24	1.12165e-22	1.56218e-22	-8.55416e-24	300	610	0	2.87606e-27	-3.80312e-27	-1.06706e-25	4.80232e-24	-7.4609e-24	1.01303e-24	300	200	0	3.05144	-0.37541	107.956	1027.43	-1010.24	1215.52	-914	200	0	0.251929	1.42619	53.4975	789.776	-3355.31	1630.03	-311	200	0
486	2	-1.25227e-28	1.54123e-25	3.10525e-24	9.65021e-23	1.35967e-22	-7.66394e-24	300	610	0	2.94422e-26	4.59825e-27	-1.18467e-25	5.3095e-24	-7.61753e-24	1.47331e-24	300	200	0	2.85162	-0.566095	109.358	1013.96	-902.82	1202.27	-914	200	0	0.254835	1.47066	53.4629	778.546	-3310.42	1624	-311	200	0
486	3	-2.7738e-26	2.13934e-25	2.54405e-24	7.59913e-23	1.08112e-22	-6.23838e-24	300	610	0	4.12061e-26	8.88041e-27	-1.11106e-25	4.96809e-24	-6.79939e-24	1.56229e-24	300	200	0	2.57092	-0.721712	109.959	1002.21	-778.178	1186.52	-914	200	0	0.263316	1.50219	53.4234	763.377	-3276.27	1621.68	-311	200	0
486	4	-4.03069e-26	2.22816e-25	1.91808e-24	5.51386e-23	7.92078e-23	-4.67498e-24	300	610	0	4.3057e-26	1.02837e-26	-9.36262e-26	4.17947e-24	-5.51834e-24	1.42719e-24	300	200	0	2.28981	-0.793187	109.603	992.651	-648.561	1168.39	-914	200	0	0.280339	1.51857	53.3976	746.01	-3257.03	1624.68	-311	200	0
486	5	-4.27278e-26	2.01358e-25	1.32949e-24	3.65753e-23	5.31455e-23	-3.21872e-24	300	610	0	3.89877e-26	9.86441e-27	-7.24139e-26	3.22775e-24	-4.12387e-24	1.17936e-24	300	200	0	2.08652	-0.766731	108.395	982.036	-532.783	1149.31	-914	200	0	0.300228	1.51983	53.4127	728.92	-3251	1633.04	-311	200	0
486	6	-3.90255e-26	1.65013e-25	8.32568e-25	2.15417e-23	3.18247e-23	-1.9977e-24	300	610	0	3.19998e-26	8.44727e-27	-5.15843e-26	2.29573e-24	-2.83045e-24	8.96254e-25	300	200	0	2.00105	-0.669744	106.699	966.764	-444.311	1130.51	-914	200	0	0.314267	1.50832	53.495	715.068	-3252.62	1644.72	-311	200	0
486	7	-3.2244e-26	1.24443e-25	4.47601e-25	1.03297e-23	1.5772e-23	-1.05749e-24	300	610	0	2.41669e-26	6.62535e-27	-3.34581e-26	1.48616e-24	-1.74934e-24	6.26628e-25	300	200	0	2.01631	-0.539419	105.006	949.051	-384.368	1112.57	-914	200	0	0.314679	1.48859	53.6547	706.175	-3256.47	1656.42	-311	200	0
486	8	-2.45007e-26	8.62807e-26	1.72899e-25	2.65187e-24	4.66204e-24	-3.90836e-25	300	610	0	1.6782e-26	4.78793e-27	-1.90474e-26	8.43505e-25	-9.19185e-25	3.96897e-25	300	200	0	2.08055	-0.400836	103.757	938.065	-346.798	1097.73	-914	200	0	0.295926	1.46886	53.8716	701.652	-3258.96	1665.25	-311	200	0
486	9	-1.71276e-26	5.40523e-26	-5.6556e-27	-2.0787e-24	-2.28148e-24	3.90543e-26	300	610	0	1.05353e-26	3.16067e-27	-8.49102e-27	3.73444e-25	-3.32298e-25	2.17492e-25	300	200	0	2.15153	-0.262443	103.243	943.067	-327.816	1090.46	-914	200	0	0.256003	1.46087	54.1025	699.596	-3257.25	1669.81	-311	200	0
487	0	-1.08464e-26	2.90781e-26	-1.07641e-25	-4.55072e-24	-6.00165e-24	2.81564e-25	300	610	0	5.68761e-27	1.84823e-27	-1.40927e-27	5.86575e-26	4.47518e-26	8.84131e-26	300	200	0	2.21406	-0.117866	103.572	964.568	-327.873	1094.38	-914	200	0	0.197369	1.47456	54.3093	698.75	-3249.35	1670.17	-311	200	0	2.58459	1.26903	161.046	33931.9	110799	2038.53	0	0	0
487	1	-5.94181e-27	1.12523e-26	-1.53445e-25	-5.42945e-24	-7.42502e-24	3.87426e-25	300	610	0	2.22234e-27	8.73295e-28	2.83041e-27	-1.29323e-25	2.56202e-25	3.65765e-27	300	200	0	2.26859	0.0382991	104.646	993.62	-347.459	1109	-914	200	0	0.1269	1.51234	54.4783	698.82	-3236.07	1667.14	-311	200	0
487	2	-2.41351e-27	-3.38195e-28	-1.61485e-25	-5.28735e-24	-7.35814e-24	4.021e-25	300	610	0	-3.49812e-29	2.08633e-28	4.93056e-27	-2.21983e-25	3.47229e-25	-4.55087e-26	300	200	0	2.32463	0.192321	106.212	1020.92	-388.753	1129.09	-914	200	0	0.0543354	1.56854	54.6181	698.515	-3220.9	1661.64	-311	200	0
487	3	-9.7162e-29	-6.96185e-27	-1.46855e-25	-4.57526e-24	-6.44241e-24	3.62597e-25	300	610	0	-1.32866e-27	-1.98389e-28	5.5502e-27	-2.48793e-25	3.58167e-25	-6.83511e-26	300	200	0	2.39235	0.31626	107.965	1042.98	-459.732	1148.55	-914	200	0	-0.0114327	1.63328	54.7481	694.486	-3207.4	1654.41	-311	200	0
487	4	1.24621e-27	-9.9401e-27	-1.20934e-25	-3.62036e-24	-5.14782e-24	2.96654e-25	300	610	0	-1.91405e-27	-4.08754e-28	5.24474e-27	-2.34545e-25	3.21754e-25	-7.33353e-26	300	200	0	2.46366	0.388741	109.598	1057.99	-567.979	1164.68	-914	200	0	-0.066185	1.69641	54.8799	683.597	-3197.08	1646.6	-311	200	0
487	5	1.87e-27	-1.04673e-26	-9.16128e-26	-2.6397e-24	-3.78974e-24	2.23371e-25	300	610	0	-2.02242e-27	-4.8097e-28	4.44381e-27	-1.98389e-25	2.62456e-25	-6.74575e-26	300	200	0	2.51062	0.406132	110.82	1061.28	-705.685	1177.05	-914	200	0	-0.109886	1.74939	55.001	665.889	-3189.77	1639.78	-311	200	0
487	6	2.0057e-27	-9.52251e-27	-6.38319e-26	-1.76115e-24	-2.55708e-24	1.54606e-25	300	610	0	-1.8436e-27	-4.65147e-28	3.4535e-27	-1.53948e-25	1.97072e-25	-5.60354e-26	300	200	0	2.50389	0.382624	111.411	1046.44	-841.861	1184.55	-914	200	0	-0.141262	1.78673	55.0883	644.947	-3185.54	1635.02	-311	200	0
487	7	1.84459e-27	-7.84396e-27	-4.02488e-26	-1.04606e-24	-1.54349e-24	9.66361e-26	300	610	0	-1.52099e-27	-4.00592e-28	2.47238e-27	-1.10043e-25	1.35983e-25	-4.27875e-26	300	200	0	2.42746	0.344459	111.312	1008.36	-933.707	1187.06	-914	200	0	-0.155496	1.80662	55.135	626.031	-3185.79	1632.44	-311	200	0
487	8	1.53204e-27	-5.94367e-27	-2.18911e-26	-5.10194e-25	-7.76703e-25	5.17849e-26	300	610	0	-1.15416e-27	-3.15716e-28	1.61351e-27	-7.16792e-26	8.46476e-26	-3.00692e-26	300	200	0	2.2858	0.313513	110.661	948.057	-948.433	1188.16	-914	200	0	-0.149733	1.80972	55.1561	613.631	-3192.27	1632.04	-311	200	0
487	9	1.16968e-27	-4.14247e-27	-8.72627e-27	-1.41271e-25	-2.43236e-25	1.98236e-26	300	610	0	-8.05649e-28	-2.29275e-28	9.27332e-28	-4.10761e-26	4.50399e-26	-1.91718e-26	300	200	0	2.10766	0.29357	109.76	877.341	-875.342	1194.05	-914	200	0	-0.128705	1.79828	55.1723	610.164	-3204.75	1634.07	-311	200	0
488	0	8.21887e-28	-2.61298e-27	-1.16769e-28	8.76845e-26	9.24815e-26	-9.16041e-28	300	610	0	-5.09217e-28	-1.5224e-28	4.22252e-28	-1.85835e-26	1.68976e-26	-1.06206e-26	300	200	0	1.93724	0.27743	108.929	815.54	-724.925	1209.35	-914	200	0	-0.103214	1.77622	55.1887	616.685	-3219.43	1638.27	-311	200	0	1.79854	1.96374	163.188	34157	112452	1682.82	0	0	0
488	1	5.23933e-28	-1.42206e-27	4.8472e-27	2.08869e-25	2.74477e-25	-1.27311e-26	300	610	0	-2.78072e-28	-8.9798e-29	8.15124e-29	-3.4357e-27	-1.29751e-27	-4.43781e-27	300	200	0	1.8129	0.264451	108.353	778.142	-525.005	1233.23	-914	200	0	-0.0830244	1.74698	55.19	633.556	-3230.73	1643.39	-311	200	0
488	2	2.90157e-28	-5.67797e-28	7.12333e-27	2.53641e-25	3.4639e-25	-1.80063e-26	300	610	0	-1.12022e-28	-4.31907e-29	-1.24115e-28	5.68315e-27	-1.16041e-26	-3.53911e-28	300	200	0	1.75224	0.264558	108.049	768.471	-315.534	1259.42	-914	200	0	-0.0703537	1.71142	55.15	660.023	-3235.16	1648.28	-311	200	0
488	3	1.21154e-28	-8.94122e-30	7.58271e-27	2.49143e-25	3.46439e-25	-1.88925e-26	300	610	0	-3.19486e-30	-1.12444e-29	-2.27542e-28	1.02485e-26	-1.61464e-26	2.03633e-27	300	200	0	1.75059	0.281424	107.952	778.368	-142.605	1279.22	-914	200	0	-0.05975	1.67046	55.0467	694.449	-3233.3	1652.8	-311	200	0
488	4	9.5405e-30	3.1344e-28	6.94279e-27	2.16852e-25	3.05163e-25	-1.71496e-26	300	610	0	5.97561e-29	8.46385e-30	-2.5988e-28	1.16514e-26	-1.68329e-26	3.16782e-27	300	200	0	1.78417	0.301004	107.964	792.422	-50.1594	1284.4	-914	200	0	-0.0436056	1.62851	54.878	734.46	-3228.29	1657.26	-311	200	0
488	5	-5.57692e-29	4.61423e-28	5.74711e-27	1.72433e-25	2.45048e-25	-1.41028e-26	300	610	0	8.88254e-29	1.8786e-29	-2.47488e-28	1.10689e-26	-1.52208e-26	3.44068e-27	300	200	0	1.81683	0.307959	107.975	793.456	-62.7217	1269.86	-914	200	0	-0.0175508	1.5913	54.6639	775.678	-3223.61	1661.69	-311	200	0
488	6	-8.667e-29	4.91493e-28	4.37445e-27	1.26335e-25	1.81269e-25	-1.06697e-26	300	610	0	9.49486e-29	2.2481e-29	-2.10856e-28	9.41431e-27	-1.24791e-26	3.18735e-27	300	200	0	1.81214	0.303599	107.914	772.12	-171.2	1235.73	-914	200	0	0.0173951	1.56112	54.428	811.484	-3222.21	1665.71	-311	200	0
488	7	-9.41032e-29	4.50184e-28	3.06369e-27	8.47692e-26	1.22987e-25	-7.42367e-27	300	610	0	8.71489e-29	2.19251e-29	-1.64656e-28	7.34057e-27	-9.41501e-27	2.66169e-27	300	200	0	1.74338	0.300286	107.774	734.49	-339.933	1187.92	-914	200	0	0.0561354	1.53575	54.1817	835.514	-3225.9	1668.61	-311	200	0
488	8	-8.71575e-29	3.72759e-28	1.9448e-27	5.07641e-26	7.48149e-26	-4.6723e-27	300	610	0	7.22741e-29	1.89915e-29	-1.18462e-28	5.27309e-27	-6.53078e-27	2.04212e-27	300	200	0	1.60347	0.307633	107.578	696.347	-526.89	1136.27	-914	200	0	0.0926189	1.51287	53.9302	844.512	-3234.29	1669.66	-311	200	0
488	9	-7.27727e-29	2.83802e-28	1.06963e-27	2.51604e-26	3.81984e-26	-2.53334e-27	300	610	0	5.5105e-29	1.50405e-29	-7.77785e-29	3.45571e-27	-4.09386e-27	1.44242e-27	300	200	0	1.41917	0.326745	107.369	668.103	-696.754	1090.65	-914	200	0	0.121965	1.49458	53.6836	839.184	-3244.3	1668.6	-311	200	0
489	0	-5.58258e-29	1.9882e-28	4.38918e-28	7.43984e-27	1.25915e-26	-1.0015e-27	300	610	0	3.86636e-29	1.09757e-29	-4.51146e-29	1.99879e-27	-2.20466e-27	9.25653e-28	300	200	0	1.24701	0.354393	107.211	646.689	-823.033	1057.91	-914	200	0	0.14193	1.4858	53.4586	823.264	-3251.74	1665.9	-311	200	0	1.79854	1.96374	163.188	34157	112452	1682.82	0	0	0
489	1	-3.94263e-29	1.26255e-28	2.39599e-29	-3.63566e-27	-3.63245e-27	-1.36791e-30	300	610	0	2.4601e-29	7.33008e-30	-2.09556e-29	9.22831e-28	-8.55606e-28	5.18176e-28	300	200	0	1.14177	0.390933	107.175	621.266	-889.068	1041.89	-914	200	0	0.153618	1.48886	53.2707	801.451	-3254.12	1662.45	-311	200	0
489	2	-2.52968e-29	6.94804e-29	-2.17477e-28	-9.57007e-27	-1.25274e-26	5.73824e-28	300	610	0	1.35826e-29	4.36007e-30	-4.56698e-30	1.94181e-28	2.20423e-29	2.22116e-28	300	200	0	1.12916	0.439575	107.272	586.278	-890.058	1044.79	-914	200	0	0.15896	1.50194	53.1225	777.418	-3251.93	1658.98	-311	200	0
489	3	-1.4157e-29	2.85543e-29	-3.30363e-28	-1.18411e-26	-1.61479e-26	8.36118e-28	300	610	0	5.62818e-30	2.13264e-30	5.40019e-30	-2.47909e-28	5.24019e-28	2.54147e-29	300	200	0	1.20629	0.496919	107.425	548.824	-830.76	1066.35	-914	200	0	0.157371	1.52196	53.0007	753.601	-3247.07	1655.91	-311	200	0
489	4	-6.06431e-30	1.61935e-30	-3.55879e-28	-1.1735e-26	-1.63043e-26	8.87237e-28	300	610	0	3.83755e-31	5.97706e-31	1.0487e-29	-4.72532e-28	7.50155e-28	-9.07092e-29	300	200	0	1.35965	0.548554	107.512	522.571	-721.308	1100.77	-914	200	0	0.14518	1.54636	52.8863	731.905	-3241.39	1653.68	-311	200	0
489	5	-6.88376e-31	-1.406e-29	-3.2812e-28	-1.0275e-26	-1.44504e-26	8.10848e-28	300	610	0	-2.67729e-30	-3.56066e-31	1.21613e-29	-5.45341e-28	7.90735e-28	-1.4666e-28	300	200	0	1.57324	0.57384	107.383	518.238	-578.459	1136.7	-914	200	0	0.117131	1.57268	52.7709	713.688	-3236.57	1652.64	-311	200	0
489	6	2.48459e-30	-2.13985e-29	-2.7304e-28	-8.21046e-27	-1.16616e-26	6.70254e-28	300	610	0	-4.11804e-30	-8.61987e-31	1.16741e-29	-5.22185e-28	7.19791e-28	-1.61343e-28	300	200	0	1.81742	0.553117	106.908	541.918	-430.925	1161.38	-914	200	0	0.0704411	1.59822	52.6555	699.469	-3234.27	1652.69	-311	200	0
489	7	4.01267e-30	-2.30666e-29	-2.08818e-28	-6.04457e-27	-8.66782e-27	5.09508e-28	300	610	0	-4.45543e-30	-1.0501e-30	1.00021e-29	-4.46614e-28	5.93184e-28	-1.50549e-28	300	200	0	2.04194	0.474089	106.045	594.817	-316.928	1165.45	-914	200	0	0.0106456	1.62053	52.5371	688.948	-3235.47	1653.61	-311	200	0
489	8	4.41283e-30	-2.12755e-29	-1.46998e-28	-4.07863e-27	-5.91313e-27	3.56341e-28	300	610	0	-4.11821e-30	-1.03305e-30	7.84826e-30	-3.49916e-28	4.49669e-28	-1.26394e-28	300	200	0	2.19525	0.3412	104.852	670.119	-268.5	1146.82	-914	200	0	-0.047423	1.6388	52.4101	681.242	-3240.24	1655.34	-311	200	0
489	9	4.11678e-30	-1.77092e-29	-9.39278e-29	-2.46204e-27	-3.62432e-27	2.25793e-28	300	610	0	-3.43333e-30	-9.00087e-31	5.67422e-30	-2.52601e-28	3.13543e-28	-9.74367e-29	300	200	0	2.26142	0.186545	103.407	756.72	-295.555	1111.55	-914	200	0	-0.0858935	1.65453	52.2772	675.633	-3248.67	1658.06	-311	200	0
490	0	3.45575e-30	-1.35473e-29	-5.22168e-29	-1.23904e-27	-1.87626e-27	1.23814e-28	300	610	0	-2.63022e-30	-7.16325e-31	3.74773e-30	-1.66533e-28	1.97895e-28	-6.91707e-29	300	200	0	2.27605	0.0629567	101.817	846.531	-384.733	1069.96	-914	200	0	-0.0926359	1.66941	52.1472	672.199	-3260.99	1661.99	-311	200	0	2.1448	1.94645	155.135	32499.7	106321	1480.77	0	0	0
490	1	2.66367e-30	-9.53929e-30	-2.20094e-29	-3.88145e-28	-6.47511e-28	5.04189e-29	300	610	0	-1.85488e-30	-5.25267e-31	2.19328e-30	-9.71936e-29	1.07809e-28	-4.46722e-29	300	200	0	2.29402	0.0118282	100.26	931.142	-510.682	1029.95	-914	200	0	-0.0672077	1.6832	52.0277	670.821	-3276.05	1666.92	-311	200	0
490	2	1.89069e-30	-6.09753e-30	-2.01757e-30	1.47351e-28	1.36159e-28	2.20933e-30	300	610	0	-1.18795e-30	-3.52793e-31	1.03805e-30	-4.57387e-29	4.31605e-29	-2.52608e-29	300	200	0	2.34259	0.0373869	98.9676	997.238	-648.029	993.54	-914	200	0	-0.019587	1.69319	51.9307	669.963	-3290.83	1672.26	-311	200	0
490	3	1.22084e-30	-3.39171e-30	9.71731e-30	4.37668e-28	5.70497e-28	-2.57723e-29	300	610	0	-6.62868e-31	-2.11567e-31	2.50084e-31	-1.07014e-29	8.44881e-31	-1.10884e-29	300	200	0	2.41439	0.11397	98.1366	1033.74	-776.719	960.128	-914	200	0	0.036872	1.69468	51.872	668.026	-3301.53	1677.63	-311	200	0
490	4	6.90162e-31	-1.43162e-30	1.53057e-29	5.52405e-28	7.52203e-28	-3.87876e-29	300	610	0	-2.81938e-31	-1.05145e-31	-2.32773e-31	1.07192e-29	-2.35853e-29	-1.61795e-30	300	200	0	2.49355	0.210111	97.8598	1038.67	-878.976	931.945	-914	200	0	0.0915439	1.68379	51.859	665.588	-3305.79	1683.03	-311	200	0
490	5	3.0276e-31	-1.33978e-31	1.6694e-29	5.52513e-28	7.66994e-28	-4.16463e-29	300	610	0	-2.93081e-32	-3.14217e-32	-4.82639e-31	2.1757e-29	-3.48195e-29	4.01999e-30	300	200	0	2.57202	0.303797	98.1219	1016.87	-936.839	914.633	-914	200	0	0.138573	1.66111	51.8888	664.805	-3304.68	1688.33	-311	200	0
490	6	4.39265e-32	6.28077e-31	1.55018e-29	4.86701e-28	6.84053e-28	-3.83247e-29	300	610	0	1.19436e-31	1.4712e-32	-5.68758e-31	2.55092e-29	-3.71273e-29	6.78225e-30	300	200	0	2.64594	0.381365	98.8427	974.309	-941.075	912.915	-914	200	0	0.174922	1.63263	51.9574	666.964	-3302.43	1692.87	-311	200	0
490	7	-1.10127e-31	9.91339e-31	1.29682e-29	3.90836e-28	5.54809e-28	-3.18456e-29	300	610	0	1.90717e-31	3.94826e-32	-5.50461e-31	2.46252e-29	-3.40276e-29	7.5618e-30	300	200	0	2.708	0.427396	99.9401	913.86	-903.962	927.708	-914	200	0	0.19698	1.60745	52.064	671.726	-3303.61	1695.73	-311	200	0
490	8	-1.85571e-31	1.082e-30	9.96533e-30	2.8912e-28	4.14354e-28	-2.43237e-29	300	610	0	2.08962e-31	4.90172e-32	-4.74313e-31	2.1181e-29	-2.81885e-29	7.10845e-30	300	200	0	2.74241	0.421871	101.328	836.981	-858.735	957.395	-914	200	0	0.201971	1.59302	52.2084	678.056	-3310.58	1696.59	-311	200	0
490	9	-2.06822e-31	1.00513e-30	7.05072e-30	1.96169e-28	2.84197e-28	-1.7099e-29	300	610	0	1.94538e-31	4.8655e-32	-3.73981e-31	1.66755e-29	-2.14705e-29	6.00028e-30	300	200	0	2.72782	0.349572	102.874	750.203	-840.356	999.311	-914	200	0	0.192817	1.59088	52.3877	685.109	-3322.92	1696.47	-311	200	0
491	0	-1.94383e-31	8.41095e-31	4.53433e-30	1.19338e-28	1.7548e-28	-1.09065e-29	300	610	0	1.63051e-31	4.26459e-32	-2.71708e-31	1.20969e-29	-1.50482e-29	4.64776e-30	300	200	0	2.65623	0.21459	104.398	666.76	-863.889	1049.44	-914	200	0	0.177881	1.5971	52.5904	693.209	-3337.56	1697.38	-311	200	0	2.40778	1.53274	157.389	32647.4	107944	1878.36	0	0	0
491	1	-1.64055e-31	6.46503e-31	2.54693e-30	6.09356e-29	9.20513e-29	-6.04575e-30	300	610	0	1.25508e-31	3.41065e-32	-1.80511e-31	8.02213e-30	-9.56156e-30	3.316e-30	300	200	0	2.55057	0.0515715	105.72	599.939	-920.813	1101.77	-914	200	0	0.165923	1.6062	52.7993	704.094	-3349.76	1700.58	-311	200	0
491	2	-1.27059e-31	4.57543e-31	1.10061e-30	2.00921e-29	3.31091e-29	-2.53028e-30	300	610	0	8.89591e-32	2.51304e-32	-1.06556e-31	4.72293e-30	-5.26702e-30	2.15495e-30	300	200	0	2.45474	-0.084261	106.726	554.992	-990.562	1147.96	-914	200	0	0.161736	1.61354	52.9941	718.768	-3355.35	1705.4	-311	200	0
491	3	-9.06388e-32	2.94349e-31	1.37829e-31	-5.78631e-30	-4.72728e-30	-2.07375e-31	300	610	0	5.73389e-32	1.69734e-32	-5.13311e-32	2.26295e-30	-2.16991e-30	1.23048e-30	300	200	0	2.40358	-0.149634	107.393	526.258	-1051.3	1180.11	-914	200	0	0.164382	1.61526	53.1448	735.013	-3352.03	1709.86	-311	200	0
491	4	-5.88928e-32	1.65427e-31	-4.32157e-31	-1.99753e-29	-2.59177e-29	1.15291e-30	300	610	0	3.23226e-32	1.02599e-32	-1.34596e-32	5.78784e-31	-1.30517e-31	5.52246e-31	300	200	0	2.40024	-0.134663	107.716	500.388	-1084.58	1196.82	-914	200	0	0.169631	1.60832	53.2145	748.206	-3339.46	1712.12	-311	200	0
491	5	-3.36188e-32	7.15797e-32	-7.08348e-31	-2.57517e-29	-3.50112e-29	1.79755e-30	300	610	0	1.40858e-32	5.17668e-33	9.91938e-33	-4.58535e-31	1.0576e-30	9.64562e-32	300	200	0	2.4163	-0.0591049	107.662	464.481	-1078.35	1204.79	-914	200	0	0.175	1.59083	53.1776	754.442	-3319.45	1711.16	-311	200	0
491	6	-1.50794e-32	9.08805e-33	-7.82692e-31	-2.60027e-29	-3.60653e-29	1.95388e-30	300	610	0	1.92112e-33	1.6369e-33	2.21785e-32	-1.00027e-30	1.61461e-30	-1.77101e-31	300	200	0	2.40894	0.037667	107.187	414.624	-1029.76	1212.09	-914	200	0	0.181112	1.56241	53.0366	752.42	-3295.61	1706.63	-311	200	0
491	7	-2.62232e-33	-2.79252e-32	-7.3212e-31	-2.30468e-29	-3.23716e-29	1.81082e-30	300	610	0	-5.30203e-33	-5.93465e-34	2.65827e-32	-1.19249e-30	1.74237e-30	-3.13268e-31	300	200	0	2.34097	0.111291	106.285	356.949	-946.178	1221.6	-914	200	0	0.18794	1.5246	52.8239	743.439	-3271.88	1698.73	-311	200	0
491	8	4.8523e-33	-4.58767e-32	-6.15758e-31	-1.85996e-29	-2.63885e-29	1.51269e-30	300	610	0	-8.82285e-33	-1.80507e-33	2.59456e-32	-1.16083e-30	1.60809e-30	-3.54207e-31	300	200	0	2.1994	0.136523	105.066	302.689	-842.758	1231.65	-914	200	0	0.191906	1.47931	52.59	730.399	-3251.31	1688.3	-311	200	0
491	9	8.57098e-33	-5.07283e-32	-4.75443e-31	-1.38252e-29	-1.98024e-29	1.16095e-30	300	610	0	-9.79525e-33	-2.28648e-33	2.2486e-32	-1.00423e-30	1.33917e-30	-3.35514e-31	300	200	0	2.00411	0.11697	103.778	263.475	-738.264	1240.29	-914	200	0	0.188095	1.42645	52.3896	716.835	-3235.89	1677.08	-311	200	0
492	0	9.68664e-33	-4.74696e-32	-3.38085e-31	-9.43196e-30	-1.3655e-29	8.20317e-31	300	610	0	-9.1865e-33	-2.29067e-33	1.7816e-32	-7.94466e-31	1.02489e-30	-2.84764e-31	300	200	0	1.79671	0.0651679	102.717	245.125	-651.25	1247.35	-914	200	0	0.174105	1.36518	52.2759	706.561	-3226.47	1667.22	-311	200	0	2.40778	1.53274	157.389	32647.4	107944	1878.36	0	0	0
492	1	9.17248e-33	-3.99363e-32	-2.18805e-31	-5.78158e-30	-8.49271e-30	5.26689e-31	300	610	0	-7.74123e-33	-2.01998e-33	1.3007e-32	-5.79143e-31	7.22011e-31	-2.21634e-31	300	200	0	1.62375	-0.0174588	102.093	243.013	-592.514	1252.82	-914	200	0	0.150598	1.29689	52.2865	702.624	-3222.51	1660.09	-311	200	0
492	2	7.78237e-33	-3.08433e-32	-1.24139e-31	-2.99354e-30	-4.51226e-30	2.9509e-31	300	610	0	-5.9873e-33	-1.62351e-33	8.69132e-33	-3.86297e-31	4.61794e-31	-1.58912e-31	300	200	0	1.5331	-0.132221	101.975	247.542	-559.047	1255.41	-914	200	0	0.120035	1.22659	52.4208	705.601	-3222.45	1655.28	-311	200	0
492	3	6.05421e-33	-2.19375e-32	-5.49119e-32	-1.03368e-30	-1.68582e-30	1.26756e-31	300	610	0	-4.26503e-33	-1.202e-33	5.17389e-33	-2.29366e-31	2.57132e-31	-1.03903e-31	300	200	0	1.5753	-0.263255	102.314	253.016	-542.109	1253.28	-914	200	0	0.0871484	1.16269	52.6437	713.354	-3225.14	1651.32	-311	200	0
492	4	4.33771e-33	-1.42009e-32	-8.56269e-33	2.1642e-31	1.40257e-31	1.4847e-32	300	610	0	-2.76627e-33	-8.16329e-34	2.53476e-33	-1.11794e-31	1.08809e-31	-5.98878e-32	300	200	0	1.78546	-0.378468	102.995	257.579	-540.546	1244.38	-914	200	0	0.0589323	1.11533	52.9169	722.317	-3231.14	1647.16	-311	200	0
492	5	2.83274e-33	-8.05854e-33	1.91088e-32	9.0951e-31	1.17368e-30	-5.13078e-32	300	610	0	-1.5747e-33	-4.9723e-34	7.15215e-34	-3.08675e-32	1.05598e-32	-2.74424e-32	300	200	0	2.15065	-0.452453	103.857	258.81	-560.773	1225.82	-914	200	0	0.0408813	1.09258	53.2148	729.013	-3242.05	1642.64	-311	200	0
492	6	1.6293e-33	-3.56494e-33	3.27454e-32	1.19986e-30	1.62848e-30	-8.3313e-32	300	610	0	-7.0179e-34	-2.54431e-34	-4.16231e-34	1.93437e-32	-4.71928e-32	-5.51867e-33	300	200	0	2.60414	-0.48174	104.774	254.514	-606.765	1194.2	-914	200	0	0.0332168	1.0964	53.5173	731.645	-3257.97	1637.94	-311	200	0
492	7	7.43642e-34	-5.54833e-34	3.66911e-32	1.22426e-30	1.69683e-30	-9.19263e-32	300	610	0	-1.16159e-34	-8.4422e-35	-1.01727e-33	4.59128e-32	-7.47867e-32	7.73961e-33	300	200	0	3.05342	-0.476029	105.729	245.756	-674.225	1147.29	-914	200	0	0.0319103	1.12238	53.8093	731.304	-3276.19	1633.12	-311	200	0
492	8	1.47812e-34	1.2435e-33	3.46004e-32	1.09308e-30	1.53542e-30	-8.61349e-32	300	610	0	2.34491e-34	2.34962e-35	-1.24185e-33	5.57272e-32	-8.17659e-32	1.44324e-32	300	200	0	3.41135	-0.443159	106.771	237.38	-752.9	1087.67	-914	200	0	0.0320108	1.16428	54.0895	731.299	-3292.09	1628.11	-311	200	0
492	9	-2.0812e-34	2.13047e-33	2.92948e-32	8.88394e-31	1.26182e-30	-7.28314e-32	300	610	0	4.08228e-34	8.28781e-35	-1.22343e-33	5.47459e-32	-7.60803e-32	1.65494e-32	300	200	0	3.62196	-0.386505	107.884	237.481	-832.982	1024.85	-914	200	0	0.0291188	1.21733	54.3665	734.589	-3301.38	1622.72	-311	200	0
493	0	-3.807e-34	2.387e-33	2.27805e-32	6.66124e-31	9.5704e-31	-5.68717e-32	300	610	0	4.59511e-34	1.07297e-34	-1.06777e-33	4.76839e-32	-6.38148e-32	1.578e-32	300	200	0	3.67478	-0.311232	108.94	256.202	-908.452	971.076	-914	200	0	0.0207703	1.27752	54.6433	741.943	-3301.86	1616.9	-311	200	0	2.98452	1.20111	162.472	33667.6	111429	1806.77	0	0	0
493	1	-4.23598e-34	2.24913e-33	1.63542e-32	4.60461e-31	6.71266e-31	-4.13439e-32	300	610	0	4.34221e-34	1.08709e-34	-8.52066e-34	3.79777e-32	-4.92548e-32	1.34404e-32	300	200	0	3.59829	-0.226607	109.789	303.183	-974.928	935.31	-914	200	0	0.00840147	1.34039	54.9063	752.66	-3294.22	1611.38	-311	200	0
493	2	-3.82673e-34	1.89879e-33	1.07483e-32	2.88921e-31	4.30795e-31	-2.79246e-32	300	610	0	3.67823e-34	9.6704e-35	-6.2788e-34	2.79176e-32	-3.51362e-32	1.04756e-32	300	200	0	3.44349	-0.138502	110.356	382.387	-1026.8	921.736	-914	200	0	-0.00467142	1.40206	55.1307	765.887	-3281.68	1607.54	-311	200	0
493	3	-2.94348e-34	1.4649e-33	6.28093e-33	1.57211e-31	2.44767e-31	-1.72425e-32	300	610	0	2.85556e-34	7.8347e-35	-4.25797e-34	1.88596e-32	-2.29719e-32	7.50656e-33	300	200	0	3.2652	-0.0453879	110.618	483.738	-1057.44	929.921	-914	200	0	-0.0181234	1.4603	55.2954	780.628	-3268.74	1606.25	-311	200	0
493	4	-1.8617e-34	1.03049e-33	2.99017e-33	6.34053e-32	1.10997e-31	-9.20172e-33	300	610	0	2.03762e-34	5.83927e-35	-2.60609e-34	1.14566e-32	-1.33818e-32	4.8949e-33	300	200	0	3.1034	0.0513881	110.553	580.573	-1064.3	954.779	-914	200	0	-0.0352415	1.51239	55.3896	795.467	-3260.38	1607.54	-311	200	0
493	5	-7.86567e-35	6.42365e-34	7.44374e-34	1.22187e-33	2.06055e-32	-3.24768e-33	300	610	0	1.31716e-34	3.9678e-35	-1.36128e-34	5.87537e-33	-6.38614e-33	2.81243e-33	300	200	0	2.97791	0.140083	110.176	642.248	-1052.36	989.222	-914	200	0	-0.0580132	1.55375	55.4096	808.534	-3261.74	1611.18	-311	200	0
493	6	1.22879e-35	3.21284e-34	-6.74935e-34	-3.758e-32	-3.85705e-32	1.4276e-33	300	610	0	7.35351e-35	2.35809e-35	-4.92166e-35	1.97643e-33	-1.64218e-33	1.30335e-33	300	200	0	2.89367	0.203169	109.582	653.972	-1026.5	1027.18	-914	200	0	-0.0831564	1.58076	55.3621	817.313	-3276.43	1617.08	-311	200	0
493	7	7.29076e-35	7.13008e-35	-1.51488e-33	-6.156e-32	-7.95876e-32	5.72817e-33	300	610	0	2.99092e-35	1.04662e-35	7.09173e-36	-5.45518e-34	1.37849e-33	3.35262e-34	300	200	0	2.8441	0.220319	108.885	624.093	-982.822	1063.52	-914	200	0	-0.104277	1.5937	55.2695	819.174	-3304.34	1625.25	-311	200	0
493	8	8.95178e-35	-1.12357e-34	-2.01304e-33	-7.85322e-32	-1.14774e-31	1.05274e-32	300	610	0	-4.70077e-37	7.85209e-38	4.13582e-35	-2.0617e-33	3.26622e-33	-1.63169e-34	300	200	0	2.81565	0.170477	108.078	571.205	-914.872	1093.98	-914	200	0	-0.116443	1.59709	55.1605	812.891	-3340.9	1635.12	-311	200	0
493	9	4.71754e-35	-2.37042e-34	-2.3738e-33	-9.48749e-32	-1.54561e-31	1.6551e-32	300	610	0	-1.98144e-35	-8.12971e-36	6.22415e-35	-2.9423e-33	4.59125e-33	-2.77355e-34	300	200	0	2.79085	0.0480894	107.011	509.302	-826.763	1117.94	-914	200	0	-0.11736	1.59807	55.0692	799.104	-3378.98	1645.13	-311	200	0
494	0	-7.05473e-35	-3.0806e-34	-2.75343e-33	-1.15033e-31	-2.06488e-31	2.4249e-32	300	610	0	-3.04601e-35	-1.47351e-35	7.7543e-35	-3.51439e-33	5.85004e-33	-9.343e-35	300	200	0	2.74671	-0.117631	105.545	449.146	-733.304	1138.9	-914	200	0	-0.106376	1.60214	55.0337	779.563	-3412.15	1653.24	-311	200	0	2.12551	1.76179	157.533	32600.6	107408	1682	0	0	0
494	1	-2.80312e-34	-3.25518e-34	-3.24931e-33	-1.41059e-31	-2.74121e-31	3.36418e-32	300	610	0	-3.43613e-35	-2.01329e-35	9.35944e-35	-4.03609e-33	7.42636e-33	3.05646e-34	300	200	0	2.66425	-0.271066	103.732	405.796	-646.401	1159.58	-914	200	0	-0.0848295	1.6101	55.0715	757.269	-3436.85	1658.06	-311	200	0
494	2	-5.959e-34	-2.82571e-34	-3.88929e-33	-1.72087e-31	-3.55727e-31	4.41292e-32	300	610	0	-3.28022e-35	-2.43692e-35	1.14801e-34	-4.67927e-33	9.55542e-33	8.36563e-34	300	200	0	2.54501	-0.364613	101.838	394.465	-565.3	1177.69	-914	200	0	-0.0573149	1.61969	55.1581	736.522	-3451.18	1659.33	-311	200	0
494	3	-1.02285e-33	-1.65071e-34	-4.61914e-33	-2.03705e-31	-4.42624e-31	5.42659e-32	300	610	0	-2.62851e-35	-2.70066e-35	1.43191e-34	-5.51452e-33	1.2282e-32	1.40682e-33	300	200	0	2.41135	-0.385957	100.246	418.793	-479.493	1186.61	-914	200	0	-0.0305173	1.62755	55.2387	721.12	-3452.62	1657.52	-311	200	0
494	4	-1.5506e-33	4.71946e-35	-5.28732e-33	-2.27236e-31	-5.17269e-31	6.15197e-32	300	610	0	-1.45627e-35	-2.70251e-35	1.77864e-34	-6.49436e-33	1.54073e-32	1.90276e-33	300	200	0	2.29334	-0.354231	99.2659	466.223	-381.209	1179.34	-914	200	0	-0.00892181	1.62973	55.2591	713.184	-3438.13	1653.41	-311	200	0
494	5	-2.14204e-33	3.77346e-34	-5.62887e-33	-2.29069e-31	-5.51328e-31	6.20526e-32	300	610	0	3.19792e-36	-2.27691e-35	2.14303e-34	-7.43319e-33	1.84238e-32	2.17685e-33	300	200	0	2.2175	-0.288859	98.997	511.833	-277.445	1153.5	-914	200	0	0.00807843	1.62419	55.1924	714.035	-3406.47	1647.81	-311	200	0
494	6	-2.72096e-33	8.45881e-34	-5.25216e-33	-1.90242e-31	-5.04179e-31	5.05886e-32	300	610	0	2.8115e-35	-1.19679e-35	2.43572e-34	-7.98536e-33	2.04445e-32	2.03726e-33	300	200	0	2.19619	-0.184184	99.3826	527.254	-188.838	1114.36	-914	200	0	0.0241516	1.61292	55.0464	724.043	-3359.63	1641.12	-311	200	0
494	7	-3.15832e-33	1.46226e-33	-3.63527e-33	-8.66331e-32	-3.22576e-31	2.04658e-32	300	610	0	6.11394e-35	8.13119e-36	2.51526e-34	-7.62621e-33	2.01393e-32	1.24346e-33	300	200	0	2.21576	-0.0229446	100.291	495.242	-135.404	1073.47	-914	200	0	0.0409881	1.60018	54.8538	741.103	-3303.33	1633.21	-311	200	0
494	8	-3.25957e-33	2.21319e-33	-1.41747e-34	1.09784e-31	5.75322e-32	-3.59975e-32	300	610	0	1.02426e-34	4.04619e-35	2.18258e-34	-5.64495e-33	1.57013e-32	-4.87368e-34	300	200	0	2.23613	0.187736	101.511	420.322	-121.582	1043.25	-914	200	0	0.0554788	1.58919	54.65	761.302	-3246.71	1624.27	-311	200	0
494	9	-2.75624e-33	3.04759e-33	5.93153e-33	4.28027e-31	7.05718e-31	-1.26664e-31	300	610	0	1.50518e-34	8.76056e-35	1.18157e-34	-1.16227e-33	4.87671e-33	-3.45719e-33	300	200	0	2.21313	0.407215	102.776	324.435	-134.219	1031.37	-914	200	0	0.0621107	1.58034	54.4541	780.958	-3199.69	1615.24	-311	200	0
495	0	-1.30673e-33	3.8586e-33	1.52593e-32	8.92897e-31	1.68682e-30	-2.58082e-31	300	610	0	2.01339e-34	1.5096e-34	-7.89614e-35	6.80977e-33	-1.48973e-32	-7.94061e-33	300	200	0	2.12598	0.589243	103.877	233.209	-156.375	1038.8	-914	200	0	0.0572926	1.57247	54.2703	796.656	-3169.13	1607.26	-311	200	0	2.12551	1.76179	157.533	32600.6	107408	1682	0	0	0
495	1	1.48699e-33	4.46432e-33	2.83294e-32	1.5168e-30	3.0441e-30	-4.33167e-31	300	610	0	2.4706e-34	2.29558e-34	-4.05002e-34	1.92447e-32	-4.61938e-32	-1.41081e-32	300	200	0	1.98175	0.70762	104.733	164.933	-181.156	1061.93	-914	200	0	0.0421296	1.56718	54.1086	804.539	-3156.93	1601.44	-311	200	0
495	2	6.03865e-33	4.58998e-33	4.52062e-32	2.28809e-30	4.77449e-30	-6.47912e-31	300	610	0	2.74937e-34	3.1851e-34	-8.88324e-34	3.68925e-32	-9.10747e-32	-2.19128e-32	300	200	0	1.80103	0.754243	105.358	127.385	-211.398	1095.57	-914	200	0	0.0231165	1.57024	53.9961	801.425	-3161.47	1598.97	-311	200	0
495	3	1.27035e-32	3.8564e-33	6.52066e-32	3.15582e-30	6.79503e-30	-8.87111e-31	300	610	0	2.66338e-34	4.07123e-34	-1.54533e-33	5.9963e-32	-1.50292e-31	-3.09392e-32	300	200	0	1.60669	0.730211	105.828	120.781	-252.119	1133.83	-914	200	0	0.00859372	1.58555	53.9581	786.703	-3180.14	1600.62	-311	200	0
495	4	2.16613e-32	1.7815e-33	8.64911e-32	4.01127e-30	8.90114e-30	-1.11924e-30	300	610	0	1.96284e-34	4.76834e-34	-2.36831e-33	8.76869e-32	-2.2217e-31	-4.02145e-32	300	200	0	1.42574	0.647923	106.223	142.298	-305.569	1169.68	-914	200	0	0.0018859	1.60841	53.9964	762.694	-3210.62	1606.03	-311	200	0
495	5	3.27495e-32	-2.19553e-33	1.05593e-31	4.66785e-30	1.07192e-29	-1.29092e-30	300	610	0	3.39717e-35	4.99251e-34	-3.30931e-33	1.17755e-31	-3.01158e-31	-4.79982e-32	300	200	0	1.29367	0.527424	106.543	187.978	-368.701	1195.56	-914	200	0	-0.00188367	1.62667	54.0916	733.646	-3250.69	1614.28	-311	200	0
495	6	4.52436e-32	-8.65604e-33	1.16932e-31	4.84224e-30	1.1659e-29	-1.32187e-30	300	610	0	-2.55114e-34	4.34773e-34	-4.26034e-33	1.4566e-31	-3.76128e-31	-5.15738e-32	300	200	0	1.24017	0.384112	106.684	250.5	-433.753	1205.92	-914	200	0	-0.0117044	1.62941	54.2137	704.668	-3297.42	1624.93	-311	200	0
495	7	5.75922e-32	-1.80964e-32	1.12417e-31	4.14172e-30	1.08764e-29	-1.1016e-30	300	610	0	-7.04762e-34	2.32533e-34	-5.03149e-33	1.64013e-31	-4.28554e-31	-4.70905e-32	300	200	0	1.26429	0.226858	106.546	318.098	-492.662	1200.9	-914	200	0	-0.0338119	1.61417	54.3305	680.961	-3346.29	1638.02	-311	200	0
495	8	6.71268e-32	-3.07621e-32	8.12576e-32	2.06463e-30	7.26003e-30	-4.90084e-31	300	610	0	-1.34047e-33	-1.67382e-34	-5.32974e-33	1.61939e-31	-4.3089e-31	-2.95216e-32	300	200	0	1.33485	0.0654347	106.126	380.884	-540.734	1186.46	-914	200	0	-0.0683108	1.5863	54.421	666.958	-3390.95	1653.23	-311	200	0
495	9	6.97902e-32	-4.64115e-32	1.02169e-32	-1.97606e-30	-5.35208e-31	6.75139e-31	300	610	0	-2.16801e-33	-8.28191e-34	-4.74353e-33	1.24761e-31	-3.45614e-31	7.16181e-33	300	200	0	1.42011	-0.0842367	105.501	438.14	-575.569	1168.15	-914	200	0	-0.110383	1.5535	54.4783	664.406	-3425.16	1669.46	-311	200	0
496	0	5.99504e-32	-6.40054e-32	-1.1546e-31	-8.59414e-30	-1.39823e-29	2.56178e-30	300	610	0	-3.15764e-33	-1.80575e-33	-2.74043e-33	3.42346e-32	-1.25635e-31	6.94822e-32	300	200	0	1.50943	-0.201838	104.784	496.847	-595.083	1146.48	-914	200	0	-0.152813	1.52191	54.4921	670.958	-3445.03	1684.97	-311	200	0	1.56065	1.64835	157.168	32900.9	107268	1832.48	0	0	0
496	1	3.04043e-32	-8.13331e-32	-3.10103e-31	-1.83227e-29	-3.4471e-29	5.31195e-30	300	610	0	-4.22401e-33	-3.13152e-33	1.3117e-33	-1.30312e-31	2.8302e-31	1.63468e-31	300	200	0	1.60422	-0.270171	104.098	566.083	-600.391	1119.41	-914	200	0	-0.188577	1.49614	54.4424	682.017	-3448.82	1698.14	-311	200	0
496	2	-2.72893e-32	-9.46048e-32	-5.84338e-31	-3.14439e-29	-6.29585e-29	8.99374e-30	300	610	0	-5.20278e-33	-4.78803e-33	8.08747e-33	-3.89481e-31	9.35095e-31	2.93039e-31	300	200	0	1.69835	-0.280374	103.54	653.749	-597.977	1085.78	-914	200	0	-0.213079	1.481	54.3174	693.728	-3436.16	1707.89	-311	200	0
496	3	-1.21976e-31	-9.80702e-32	-9.40139e-31	-4.77449e-29	-9.94508e-29	1.35324e-29	300	610	0	-5.82623e-33	-6.67627e-33	1.81953e-32	-7.59484e-31	1.87533e-30	4.57633e-31	300	200	0	1.77928	-0.231986	103.123	761.051	-596.113	1044.56	-914	200	0	-0.223754	1.48139	54.1264	703.974	-3409.1	1713.85	-311	200	0
496	4	-2.61368e-31	-8.37611e-32	-1.36402e-30	-6.61963e-29	-1.42298e-28	1.86203e-29	300	610	0	-5.70242e-33	-8.57602e-33	3.20027e-32	-1.24553e-30	3.12178e-30	6.49009e-31	300	200	0	1.84105	-0.132233	102.782	876.483	-603.422	995.325	-914	200	0	-0.218234	1.49934	53.8936	712.267	-3372.41	1716.31	-311	200	0
496	5	-4.49612e-31	-4.15045e-32	-1.81842e-30	-8.45617e-29	-1.87315e-28	2.36082e-29	300	610	0	-4.3046e-33	-1.01018e-32	4.93813e-32	-1.83262e-30	4.64236e-30	8.47284e-31	300	200	0	1.87903	0.0022663	102.453	979.969	-629.022	941.989	-914	200	0	-0.193693	1.53202	53.645	719.149	-3331.46	1715.94	-311	200	0
496	6	-6.83785e-31	4.05982e-32	-2.23168e-30	-9.89689e-29	-2.26768e-28	2.73882e-29	300	610	0	-9.80788e-34	-1.06609e-32	6.93676e-32	-2.47372e-30	6.3244e-30	1.01644e-30	300	200	0	1.8825	0.141979	102.127	1055.12	-675.697	892.154	-914	200	0	-0.14791	1.57316	53.399	724.765	-3290.06	1713.36	-311	200	0
496	7	-9.49285e-31	1.74979e-31	-2.48767e-30	-1.03504e-28	-2.48364e-28	2.82833e-29	300	610	0	5.00362e-33	-9.42252e-33	8.97448e-32	-3.0758e-30	7.93848e-30	1.09988e-30	300	200	0	1.84988	0.249346	101.813	1097.14	-735.29	851.265	-914	200	0	-0.0832872	1.61634	53.1658	728.135	-3250.52	1708.94	-311	200	0
496	8	-1.21421e-30	3.72419e-31	-2.41705e-30	-8.99297e-29	-2.34423e-28	2.3975e-29	300	610	0	1.43746e-32	-5.31478e-33	1.06577e-31	-3.48517e-30	9.09965e-30	1.01692e-30	300	200	0	1.79794	0.299738	101.52	1111.02	-795.168	821.673	-914	200	0	-0.00958995	1.65647	52.9524	727.991	-3215.18	1703.11	-311	200	0
496	9	-1.42321e-30	6.38596e-31	-1.79301e-30	-4.76711e-29	-1.61566e-28	1.15102e-29	300	610	0	2.76925e-32	2.93184e-33	1.13751e-31	-3.47448e-30	9.23229e-30	6.61752e-31	300	200	0	1.74831	0.298903	101.297	1105.47	-846.672	806.289	-914	200	0	0.0600207	1.68946	52.7642	723.814	-3187.41	1696.49	-311	200	0
497	0	-1.49159e-30	9.69129e-31	-3.35827e-31	3.57136e-29	-1.34305e-30	-1.25564e-29	300	610	0	4.51135e-32	1.6667e-32	1.02642e-31	-2.7354e-30	7.54854e-30	-9.32003e-32	300	200	0	1.72025	0.275672	101.222	1089.45	-888.839	808.381	-914	200	0	0.114101	1.71275	52.6064	716.23	-3170.38	1689.63	-311	200	0	1.56065	1.64835	157.168	32900.9	107268	1832.48	0	0	0
497	1	-1.30122e-30	1.34305e-30	2.26826e-30	1.73337e-28	2.77607e-28	-5.18112e-29	300	610	0	6.60585e-32	3.71002e-32	6.20358e-32	-8.82699e-31	3.05471e-30	-1.38695e-30	300	200	0	1.73833	0.259782	101.328	1070.92	-926.475	829.102	-914	200	0	0.143527	1.72702	52.4897	706.956	-3165.1	1682.78	-311	200	0
497	2	-7.00283e-31	1.71491e-30	6.32713e-30	3.76758e-28	7.05213e-28	-1.09342e-28	300	610	0	8.87895e-32	6.49458e-32	-2.1454e-32	2.5227e-30	-5.39475e-30	-3.34953e-30	300	200	0	1.83205	0.267448	101.584	1054.5	-962.12	866.656	-914	200	0	0.141526	1.73615	52.4254	698.271	-3169.46	1676.21	-311	200	0
497	3	4.90128e-31	2.00605e-30	1.20746e-29	6.52438e-28	1.3027e-27	-1.86731e-28	300	610	0	1.09913e-31	9.99095e-32	-1.62217e-31	7.92251e-30	-1.8972e-29	-6.06842e-30	300	200	0	2.01521	0.307801	101.966	1039.75	-990.94	915.345	-914	200	0	0.106191	1.74565	52.4133	692.054	-3178.49	1670.54	-311	200	0
497	4	2.45895e-30	2.09645e-30	1.95672e-29	9.96627e-28	2.07177e-27	-2.8261e-28	300	610	0	1.23861e-31	1.40003e-31	-3.73405e-31	1.56714e-29	-3.86525e-29	-9.53895e-30	300	200	0	2.2662	0.398404	102.508	1021.9	-1007.59	965.884	-914	200	0	0.0417737	1.76065	52.4433	688.847	-3186.94	1666.52	-311	200	0
497	5	5.37337e-30	1.81895e-30	2.85414e-29	1.3886e-27	2.97977e-27	-3.90766e-28	300	610	0	1.22435e-31	1.80706e-31	-6.63288e-31	2.58992e-29	-6.48672e-29	-1.35971e-29	300	200	0	2.53621	0.561527	103.273	994.982	-1015.2	1009.81	-914	200	0	-0.0433601	1.78339	52.5143	687.62	-3192.28	1664.75	-311	200	0
497	6	9.32812e-30	9.59102e-31	3.82314e-29	1.78241e-27	3.94113e-27	-4.97849e-28	300	610	0	9.45665e-32	2.14027e-31	-1.02993e-30	3.83176e-29	-9.70105e-29	-1.78358e-29	300	200	0	2.7708	0.798785	104.28	956.599	-1022.53	1043.88	-914	200	0	-0.137904	1.81079	52.642	686.72	-3195.08	1665.67	-311	200	0
497	7	1.42722e-29	-7.35291e-31	4.71572e-29	2.09774e-27	4.79596e-27	-5.80859e-28	300	610	0	2.64856e-32	2.27599e-31	-1.45406e-30	5.19709e-29	-1.328e-28	-2.15096e-29	300	200	0	2.92272	1.07648	105.475	910.071	-1035.56	1069.05	-914	200	0	-0.227498	1.83483	52.8437	684.658	-3197.61	1669.48	-311	200	0
497	8	1.99117e-29	-3.52984e-30	5.29029e-29	2.21118e-27	5.28823e-27	-6.04785e-28	300	610	0	-9.74182e-32	2.04009e-31	-1.8902e-30	6.49408e-29	-1.6751e-28	-2.34389e-29	300	200	0	2.96772	1.34005	106.743	861.773	-1054.64	1085.87	-914	200	0	-0.298349	1.84668	53.1213	679.791	-3202.46	1675.58	-311	200	0
497	9	2.55915e-29	-7.65837e-30	5.19259e-29	1.94997e-27	5.04782e-27	-5.20989e-28	300	610	0	-2.9272e-31	1.20674e-31	-2.25682e-30	7.40325e-29	-1.93144e-28	-2.19341e-29	300	200	0	2.91834	1.53437	107.934	817.276	-1075.47	1092.59	-914	200	0	-0.343014	1.84113	53.4517	670.669	-3211.73	1682.61	-311	200	0
498	0	3.01633e-29	-1.32509e-29	3.94592e-29	1.09129e-27	3.58294e-27	-2.67209e-28	300	610	0	-5.71704e-31	-4.92907e-32	-2.42649e-30	7.44937e-29	-1.97678e-28	-1.47685e-29	300	200	0	2.81324	1.61403	108.898	778.916	-1091.28	1086.66	-914	200	0	-0.361324	1.81829	53.7922	657.45	-3226.27	1689.34	-311	200	0	2.29563	2.6397	161.009	33690.5	110541	868.897	0	0	0
498	1	3.18602e-29	-2.02302e-29	9.59348e-30	-6.28479e-28	2.92124e-28	2.29594e-28	300	610	0	-9.38383e-31	-3.34686e-31	-2.21841e-30	5.98485e-29	-1.64572e-28	7.56954e-31	300	200	0	2.68873	1.55742	109.535	745.417	-1095.19	1067.35	-914	200	0	-0.355712	1.78319	54.1018	642.219	-3244.11	1695.5	-311	200	0
498	2	2.82048e-29	-2.8174e-29	-4.43406e-29	-3.48932e-27	-5.49209e-27	1.04606e-27	300	610	0	-1.38155e-30	-7.61665e-31	-1.39649e-30	2.19658e-29	-7.2864e-29	2.76031e-29	300	200	0	2.55981	1.38128	109.883	714.088	-1081.54	1037.95	-914	200	0	-0.326932	1.74396	54.3602	628.324	-3259.89	1701.36	-311	200	0
498	3	1.59984e-29	-3.61482e-29	-1.28952e-28	-7.74154e-27	-1.44136e-26	2.24921e-27	300	610	0	-1.86586e-30	-1.34636e-30	3.2265e-31	-4.84775e-29	1.0175e-28	6.8572e-29	300	200	0	2.42506	1.13471	110.134	684.146	-1049.35	1004.35	-914	200	0	-0.273401	1.70799	54.5731	620.015	-3267.75	1706.92	-311	200	0
498	4	-8.54948e-30	-4.25216e-29	-2.49375e-28	-1.3532e-26	-2.69416e-26	3.87542e-27	300	610	0	-2.32129e-30	-2.08411e-30	3.2458e-30	-1.60946e-28	3.84354e-28	1.25609e-28	300	200	0	2.28179	0.872652	110.493	658.476	-1009.39	970.48	-914	200	0	-0.193263	1.67881	54.7627	621.408	-3264.91	1711.77	-311	200	0
498	5	-4.94721e-29	-4.47892e-29	-4.07112e-28	-2.07972e-26	-4.31446e-26	5.90021e-27	300	610	0	-2.63205e-30	-2.9351e-30	7.6569e-30	-3.23184e-28	7.96177e-28	1.98765e-28	300	200	0	2.13164	0.633117	111.013	642.609	-985.973	936.555	-914	200	0	-0.089106	1.65684	54.9462	634.338	-3253.05	1715.6	-311	200	0
498	6	-1.10389e-28	-3.94455e-29	-5.97039e-28	-2.91207e-26	-6.23795e-26	8.19838e-27	300	610	0	-2.62676e-30	-3.80656e-30	1.37413e-29	-5.38345e-28	1.34735e-27	2.84787e-28	300	200	0	1.97693	0.43677	111.581	642.265	-1005.82	902.254	-914	200	0	0.0277434	1.64114	55.1241	657.37	-3237.61	1718.16	-311	200	0
498	7	-1.9345e-28	-2.19717e-29	-8.0357e-28	-3.7559e-26	-8.28988e-26	1.04955e-26	300	610	0	-2.07285e-30	-4.53293e-30	2.14742e-29	-8.00935e-28	2.02661e-27	3.75347e-28	300	200	0	1.81703	0.300391	112.039	661.125	-1082.1	871.876	-914	200	0	0.139294	1.63044	55.2837	686.719	-3225.34	1718.72	-311	200	0
498	8	-2.97801e-28	1.29763e-29	-9.96153e-28	-4.44471e-26	-1.01397e-25	1.23144e-26	300	610	0	-6.79618e-31	-4.85631e-30	3.04709e-29	-1.09157e-27	2.78777e-27	4.55023e-28	300	200	0	1.65301	0.241626	112.268	697.751	-1207.84	855.985	-914	200	0	0.22836	1.62415	55.409	717.247	-3220.54	1716.38	-311	200	0
498	9	-4.17542e-28	7.10697e-29	-1.12454e-27	-4.72106e-26	-1.12545e-25	1.29244e-26	300	610	0	1.88453e-30	-4.41173e-30	3.98e-29	-1.3707e-27	3.53356e-27	4.99246e-28	300	200	0	1.4994	0.26777	112.216	742.27	-1359.42	865.373	-914	200	0	0.284531	1.62212	55.4922	743.388	-3223.54	1710.87	-311	200	0
499	0	-5.39222e-28	1.57373e-28	-1.11465e-27	-4.22272e-26	-1.08596e-25	1.13052e-26	300	610	0	5.95351e-30	-2.72364e-30	4.77728e-29	-1.57196e-27	4.09795e-27	4.72635e-28	300	200	0	1.3856	0.36354	111.879	778.516	-1504.83	902.918	-914	200	0	0.305326	1.6229	55.536	760.938	-3232.69	1702.86	-311	200	0	1.79004	2.03893	162.378	34027.3	110436	1405.04	0	0	0
499	1	-6.39041e-28	2.74844e-28	-8.66304e-28	-2.48033e-26	-7.92085e-26	6.14478e-27	300	610	0	1.17961e-29	7.77208e-31	5.17333e-29	-1.59603e-27	4.22981e-27	3.28343e-28	300	200	0	1.33995	0.495069	111.283	791.103	-1617.02	961.893	-914	200	0	0.294529	1.62306	55.5407	769.166	-3246.13	1693.68	-311	200	0
499	2	-6.80139e-28	4.22167e-28	-2.54724e-28	1.0645e-26	-1.16704e-26	-4.10487e-27	300	610	0	1.95117e-29	6.70499e-30	4.7894e-29	-1.30693e-27	3.58203e-27	9.29159e-30	300	200	0	1.37238	0.627596	110.476	771.912	-1684.75	1030.71	-914	200	0	0.260181	1.61791	55.4994	771.275	-3261.54	1684.47	-311	200	0
499	3	-6.10582e-28	5.90858e-28	8.61804e-28	7.00922e-26	1.08217e-25	-2.10807e-26	300	610	0	2.88854e-29	1.56247e-29	3.12848e-29	-5.33104e-28	1.71258e-27	-5.47554e-28	300	200	0	1.46926	0.738183	109.522	726.479	-1711.36	1098.24	-914	200	0	0.211982	1.60259	55.4077	771.746	-3276.06	1675.16	-311	200	0
499	4	-3.6299e-28	7.61736e-28	2.62505e-27	1.58953e-25	2.94295e-25	-4.62349e-26	300	610	0	3.9199e-29	2.78984e-29	-4.09055e-30	9.23347e-28	-1.89405e-27	-1.40252e-27	300	200	0	1.59831	0.812829	108.466	674.897	-1706.35	1156.23	-914	200	0	0.158308	1.57443	55.2709	772.364	-3287.91	1664.45	-311	200	0
499	5	1.42914e-28	9.00983e-28	5.14747e-27	2.80544e-25	5.56908e-25	-8.03975e-26	300	610	0	4.90087e-29	4.34608e-29	-6.47699e-29	3.26505e-27	-7.77421e-27	-2.59871e-27	300	200	0	1.71738	0.840291	107.323	638.997	-1680.12	1199.21	-914	200	0	0.10636	1.5349	55.1035	771.265	-3297.64	1651.32	-311	200	0
499	6	9.93185e-28	9.56338e-28	8.46727e-27	4.33851e-25	8.98182e-25	-1.23144e-25	300	610	0	5.59077e-29	6.15157e-29	-1.56877e-28	6.66086e-27	-1.63893e-26	-4.14033e-27	300	200	0	1.78969	0.81604	106.128	630.026	-1646.46	1223.49	-914	200	0	0.0646493	1.48922	54.9227	766.362	-3306.97	1636.35	-311	200	0
499	7	2.26609e-27	8.54305e-28	1.24855e-26	6.10527e-25	1.3055e-24	-1.71957e-25	300	610	0	5.63137e-29	8.0162e-29	-2.84546e-28	1.11859e-26	-2.79749e-26	-5.96307e-27	300	200	0	1.80278	0.746301	104.997	652.609	-1623.63	1226.17	-914	200	0	0.0410904	1.44477	54.7455	758.72	-3316.21	1621.29	-311	200	0
499	8	4.01012e-27	4.99687e-28	1.68852e-26	7.91215e-25	1.74323e-24	-2.21197e-25	300	610	0	4.53423e-29	9.59703e-29	-4.47593e-28	1.67366e-26	-4.23243e-26	-7.8968e-27	300	200	0	1.77196	0.644781	104.146	710.297	-1622.22	1205.52	-914	200	0	0.0379169	1.40972	54.5871	751.751	-3323.61	1608.07	-311	200	0
499	9	6.21191e-27	-2.20709e-28	2.10362e-26	9.4141e-25	2.14307e-24	-2.60971e-25	300	610	0	1.68576e-29	1.03564e-28	-6.38362e-28	2.29202e-26	-5.85053e-26	-9.62256e-27	300	200	0	1.72552	0.530777	103.745	799.136	-1633.1	1163.46	-914	200	0	0.0518058	1.39177	54.4536	748.475	-3327.14	1598.32	-311	200	0
500	0	8.75329e-27	-1.42791e-27	2.38937e-26	1.00743e-24	2.3941e-24	-2.76033e-25	300	610	0	-3.61809e-29	9.52969e-29	-8.37787e-28	2.89224e-26	-7.45167e-26	-1.06287e-26	300	200	0	1.69141	0.422925	103.758	903.268	-1635.19	1107.52	-914	200	0	0.0784273	1.39552	54.3334	750.338	-3326.06	1593.01	-311	200	0	1.79004	2.03893	162.378	34027.3	110436	1405.04	0	0	0
500	1	1.13583e-26	-3.23147e-27	2.39089e-26	9.13339e-25	2.33426e-24	-2.44991e-25	300	610	0	-1.20927e-28	6.11562e-29	-1.01092e-27	3.33644e-26	-8.69126e-26	-1.01748e-26	300	200	0	1.69137	0.326995	104.016	1000.81	-1612.47	1048.57	-914	200	0	0.114563	1.42024	54.2069	757.024	-3321.14	1592.38	-311	200	0
500	2	1.35339e-26	-5.69827e-27	1.89775e-26	5.60301e-25	1.74615e-24	-1.40196e-25	300	610	0	-2.43248e-28	-1.09057e-29	-1.1024e-27	3.41716e-26	-9.04499e-26	-7.27524e-27	300	200	0	1.73218	0.239512	104.404	1069.07	-1561.37	996.7	-914	200	0	0.157815	1.46064	54.0714	766.457	-3314.02	1595.81	-311	200	0
500	3	1.45114e-26	-8.80709e-27	6.46522e-27	-1.69916e-25	3.61159e-25	7.11427e-26	300	610	0	-4.05557e-28	-1.3398e-28	-1.03293e-27	2.84895e-26	-7.78461e-26	-7.23546e-28	300	200	0	1.7979	0.165168	104.892	1087.12	-1488.23	958.553	-914	200	0	0.206664	1.50951	53.9507	775.686	-3305.72	1602.08	-311	200	0
500	4	1.32023e-26	-1.23879e-26	-1.66378e-26	-1.40473e-24	-2.12261e-24	4.23967e-25	300	610	0	-6.03758e-28	-3.20257e-28	-6.97894e-28	1.2699e-26	-3.9782e-26	1.08217e-26	300	200	0	1.85901	0.120301	105.444	1044.38	-1402.19	935.412	-914	200	0	0.259504	1.55884	53.8751	782.362	-3296.29	1610.16	-311	200	0
500	5	8.18768e-27	-1.60471e-26	-5.33704e-26	-3.26113e-24	-6.00242e-24	9.4971e-25	300	610	0	-8.23287e-28	-5.77835e-28	2.95402e-29	-1.73983e-26	3.46715e-26	2.86581e-26	300	200	0	1.89755	0.119593	106.014	951.279	-1308.8	921.593	-914	200	0	0.312506	1.59956	53.8581	785.268	-3285.76	1619.59	-311	200	0
500	6	-2.2319e-27	-1.90839e-26	-1.06191e-25	-5.81367e-24	-1.15058e-23	1.66719e-24	300	610	0	-1.03439e-27	-9.06012e-28	1.28862e-27	-6.61382e-26	1.56977e-25	5.37377e-26	300	200	0	1.92106	0.1646	106.6	836.265	-1209.01	907.707	-914	200	0	0.357572	1.62272	53.8911	783.505	-3273.96	1629.84	-311	200	0
500	7	-1.98916e-26	-2.04083e-26	-1.76041e-25	-9.04769e-24	-1.86918e-23	2.56936e-24	300	610	0	-1.18705e-27	-1.28893e-27	3.21131e-27	-1.37195e-25	3.37149e-25	8.62149e-26	300	200	0	1.94984	0.241716	107.261	727.784	-1104.2	888.807	-914	200	0	0.382273	1.62274	53.953	775.639	-3260.55	1640.14	-311	200	0
500	8	-4.6482e-26	-1.84799e-26	-2.61024e-25	-1.27964e-23	-2.73142e-23	3.60569e-24	300	610	0	-1.20643e-27	-1.68764e-27	5.88947e-27	-2.32334e-25	5.80605e-25	1.24824e-25	300	200	0	1.99987	0.330816	108.076	639.883	-1001.09	868.819	-914	200	0	0.375504	1.60014	54.0259	759.855	-3246.63	1650.21	-311	200	0
500	9	-8.30912e-26	-1.12937e-26	-3.54707e-25	-1.66629e-23	-3.66469e-23	4.66047e-24	300	610	0	-9.89953e-28	-2.03116e-27	9.32626e-27	-3.49629e-25	8.83645e-25	1.66091e-25	300	200	0	2.07953	0.42202	109.03	573.184	-907.466	856.691	-914	200	0	0.33494	1.56201	54.1073	735.202	-3235.18	1660.61	-311	200	0
501	0	-1.29535e-25	3.54693e-27	-4.44092e-25	-1.99324e-23	-4.52798e-23	5.52859e-24	300	610	0	-4.08162e-28	-2.20744e-27	1.33699e-26	-4.81136e-25	1.22748e-24	2.03425e-25	300	200	0	2.18507	0.520225	109.932	524.477	-824.666	859.355	-914	200	0	0.268087	1.51838	54.2083	703.007	-3229.36	1671.81	-311	200	0	2.36429	2.13157	161.666	33711.4	110782	1082.15	0	0	0
501	1	-1.83451e-25	2.86234e-26	-5.07469e-25	-2.14858e-23	-5.09054e-23	5.89207e-24	300	610	0	6.88373e-28	-2.05629e-27	1.76303e-26	-6.10092e-25	1.57096e-24	2.26175e-25	300	200	0	2.29199	0.629144	110.49	492.413	-750.853	877.58	-914	200	0	0.187378	1.47664	54.3412	667.104	-3230.83	1683.18	-311	200	0
501	2	-2.39186e-25	6.63029e-26	-5.12467e-25	-1.97322e-23	-5.01337e-23	5.30244e-24	300	610	0	2.45281e-27	-1.36701e-27	2.13846e-26	-7.07871e-25	1.84261e-24	2.18844e-25	300	200	0	2.36453	0.742064	110.474	477.456	-689.481	906.27	-914	200	0	0.104772	1.44073	54.5055	632.446	-3238.32	1692.92	-311	200	0
501	3	-2.86526e-25	1.18089e-25	-4.14892e-25	-1.25904e-23	-3.83956e-23	3.17736e-24	300	610	0	5.01302e-27	1.15328e-28	2.34798e-26	-7.31147e-25	1.933e-24	1.60712e-25	300	200	0	2.3833	0.851027	109.833	482.436	-649.239	938.422	-914	200	0	0.029693	1.41293	54.6818	603.452	-3247.8	1699.01	-311	200	0
501	4	-3.09447e-25	1.83672e-25	-1.59148e-25	2.44203e-24	-1.00178e-23	-1.17761e-24	300	610	0	8.42641e-27	2.6696e-27	2.22552e-26	-6.20016e-25	1.68936e-24	2.62774e-26	300	200	0	2.36059	0.949761	108.699	512.455	-637.527	969.504	-914	200	0	-0.0301799	1.39364	54.841	583.537	-3255	1700.16	-311	200	0
501	5	-2.85144e-25	2.59651e-25	3.18664e-25	2.80812e-23	4.14163e-23	-8.50792e-24	300	610	0	1.26159e-26	6.55862e-27	1.55101e-26	-2.98158e-25	9.15295e-25	-2.1299e-25	300	200	0	2.32996	1.02724	107.286	571.826	-655.406	998.163	-914	200	0	-0.0687607	1.3812	54.9641	575.41	-3257.79	1696.54	-311	200	0
501	6	-1.83746e-25	3.37958e-25	1.08363e-24	6.68518e-23	1.22286e-22	-1.94931e-23	300	610	0	1.72865e-26	1.19627e-26	5.62381e-28	3.2347e-25	-6.20821e-25	-5.84975e-25	300	200	0	2.32899	1.07426	105.794	660.901	-696.755	1023.85	-914	200	0	-0.0823875	1.37266	55.0487	580.866	-3255.97	1689.99	-311	200	0
501	7	3.07159e-26	4.04075e-25	2.18941e-24	1.20422e-22	2.37584e-22	-3.45572e-23	300	610	0	2.18253e-26	1.88811e-26	-2.55525e-26	1.33758e-24	-3.16382e-24	-1.11066e-24	300	200	0	2.38496	1.09468	104.405	773.488	-748.717	1045.17	-914	200	0	-0.0705803	1.36378	55.0903	599.66	-3250.31	1683.2	-311	200	0
501	8	3.97356e-25	4.35279e-25	3.65867e-24	1.88624e-22	3.88851e-22	-5.35919e-23	300	610	0	2.51938e-26	2.6999e-26	-6.56749e-26	2.82402e-24	-6.93073e-24	-1.79465e-24	300	200	0	2.50219	1.10099	103.298	898.251	-790.312	1061.17	-914	200	0	-0.0380555	1.35139	55.0712	628.859	-3242.55	1678.16	-311	200	0
501	9	9.52646e-25	3.99289e-25	5.45543e-24	2.68131e-22	5.71313e-22	-7.55854e-23	300	610	0	2.58281e-26	3.55196e-26	-1.2184e-25	4.82376e-24	-1.20452e-23	-2.61216e-24	300	200	0	2.66348	1.10351	102.591	1023.56	-798.612	1073.79	-914	200	0	0.00446751	1.33585	54.9704	663.94	-3235.25	1675.58	-311	200	0
502	0	1.7209e-24	2.53894e-25	7.44922e-24	3.50816e-22	7.70194e-22	-9.81643e-23	300	610	0	2.15756e-26	4.29737e-26	-1.94261e-25	7.30158e-24	-1.8443e-23	-3.49236e-24	300	200	0	2.84334	1.10488	102.311	1136.74	-766.38	1086.46	-914	200	0	0.0449892	1.31999	54.7792	699.919	-3230.86	1675.8	-311	200	0	3.05634	1.91827	154.87	32467.2	105204	1148.79	0	0	0
502	1	2.70026e-24	-5.16376e-26	9.37228e-24	4.21881e-22	9.56392e-22	-1.1708e-22	300	610	0	9.70522e-27	4.70271e-26	-2.79939e-25	1.00971e-23	-2.57461e-23	-4.29909e-24	300	200	0	3.00996	1.09965	102.418	1221.06	-712.575	1100.1	-914	200	0	0.0754051	1.30668	54.508	731.606	-3231.09	1679.28	-311	200	0
502	2	3.8437e-24	-5.72333e-25	1.07735e-23	4.58e-22	1.08192e-21	-1.257e-22	300	610	0	-1.29532e-26	4.43255e-26	-3.70907e-25	1.28655e-23	-3.31093e-23	-4.81071e-24	300	200	0	3.12106	1.07876	102.833	1259.59	-672.028	1111.64	-914	200	0	0.0912115	1.29627	54.1811	754.634	-3236.46	1685.41	-311	200	0
502	3	5.0354e-24	-1.35929e-24	1.09766e-23	4.25846e-22	1.07589e-21	-1.14628e-22	300	610	0	-4.96764e-26	3.04349e-26	-4.52212e-25	1.50126e-23	-3.90503e-23	-4.703e-24	300	200	0	3.13931	1.03384	103.434	1240.62	-675.574	1116.63	-914	200	0	0.0907452	1.28589	53.8315	766.83	-3245.54	1691.73	-311	200	0
502	4	6.06393e-24	-2.44615e-24	9.05365e-24	2.81615e-22	8.42309e-22	-7.16e-23	300	610	0	-1.03247e-25	-3.57792e-29	-4.99851e-25	1.5634e-23	-4.12856e-23	-3.54042e-24	300	200	0	3.06109	0.959349	104.051	1160.68	-738.134	1113.27	-914	200	0	0.0775794	1.27342	53.4973	768.266	-3255.23	1694.86	-311	200	0
502	5	6.59538e-24	-3.82925e-24	3.83169e-24	-2.76387e-23	2.61374e-22	1.80846e-23	300	610	0	-1.75011e-25	-5.30253e-26	-4.79056e-25	1.34728e-23	-3.66122e-23	-7.84212e-25	300	200	0	2.92239	0.85624	104.487	1028.37	-856.986	1102.82	-914	200	0	0.0609733	1.26041	53.2069	760.445	-3262.24	1692.29	-311	200	0
502	6	6.15206e-24	-5.4408e-24	-6.0453e-24	-5.59786e-22	-8.03232e-22	1.70321e-22	300	610	0	-2.63538e-25	-1.34193e-25	-3.43548e-25	6.92006e-24	-2.08917e-23	4.17222e-24	300	200	0	2.77718	0.734838	104.565	865.283	-1013.68	1086.92	-914	200	0	0.0508661	1.24972	52.9714	745.642	-3264.24	1683.69	-311	200	0
502	7	4.10529e-24	-7.11549e-24	-2.19706e-23	-1.36926e-21	-2.48831e-21	3.99783e-22	300	610	0	-3.62862e-25	-2.4754e-25	-3.66222e-26	-5.91195e-24	1.07827e-23	1.19277e-23	300	200	0	2.67839	0.61493	104.183	698.27	-1179.08	1067.74	-914	200	0	0.0510715	1.24195	52.7948	726.802	-3260.04	1671.05	-311	200	0
502	8	-3.0592e-25	-8.55275e-24	-4.5113e-23	-2.49322e-21	-4.90315e-21	7.15981e-22	300	610	0	-4.60369e-25	-3.9335e-25	5.04801e-25	-2.70044e-23	6.36374e-23	2.29431e-23	300	200	0	2.66703	0.518547	103.32	550.015	-1323.7	1050.28	-914	200	0	0.0570496	1.23467	52.6801	707.407	-3249.65	1656.91	-311	200	0
502	9	-7.91479e-24	-9.27899e-24	-7.60094e-23	-3.93109e-21	-8.08648e-21	1.11747e-21	300	610	0	-5.34496e-25	-5.65386e-25	1.34181e-24	-5.80903e-23	1.4237e-22	3.73445e-23	300	200	0	2.75997	0.455276	102.037	437.099	-1426.86	1041.55	-914	200	0	0.0595389	1.22539	52.6229	690.698	-3234.54	1642.99	-311	200	0
503	0	-1.95075e-23	-8.61797e-24	-1.13985e-22	-5.61677e-21	-1.19463e-20	1.58404e-21	300	610	0	-5.52588e-25	-7.47364e-25	2.51935e-24	-1.00111e-22	2.49786e-22	5.46485e-23	300	200	0	2.94125	0.415764	100.516	371.254	-1475.98	1047.33	-914	200	0	0.0505433	1.21582	52.6065	679.261	-3218.07	1629.98	-311	200	0	3.05634	1.91827	154.87	32467.2	105204	1148.79	0	0	0
503	1	-3.56252e-23	-5.68122e-24	-1.56398e-22	-7.38391e-21	-1.61824e-20	2.06706e-21	300	610	0	-4.69466e-25	-9.08897e-25	4.045e-24	-1.52438e-22	3.84814e-22	7.34128e-23	300	200	0	3.16075	0.383516	99.0716	357.583	-1459.3	1069.52	-914	200	0	0.0281257	1.2117	52.6082	675.161	-3206.25	1618.39	-311	200	0
503	2	-5.6271e-23	6.04703e-25	-1.97736e-22	-8.9263e-21	-2.01944e-20	2.47853e-21	300	610	0	-2.27543e-25	-1.00137e-24	5.85973e-24	-2.11838e-22	5.39869e-22	9.08257e-23	300	200	0	3.34586	0.353388	98.0669	392.528	-1366.41	1105.04	-914	200	0	-0.0033852	1.21747	52.6139	679.237	-3206.59	1609.57	-311	200	0
503	3	-8.0511e-23	1.14123e-23	-2.28629e-22	-9.75794e-21	-2.29848e-20	2.68023e-21	300	610	0	2.40413e-25	-9.54564e-25	7.80095e-24	-2.71224e-22	6.97602e-22	1.02278e-22	300	200	0	3.42762	0.333888	97.7857	464.678	-1200.51	1146.9	-914	200	0	-0.037064	1.23166	52.6241	689.917	-3223.72	1605.55	-311	200	0
503	4	-1.05976e-22	2.78431e-23	-2.34952e-22	-9.18092e-21	-2.30719e-20	2.47526e-21	300	610	0	1.00447e-24	-6.75207e-25	9.55962e-24	-3.18269e-22	8.27285e-22	1.00987e-22	300	200	0	3.36275	0.331594	98.3342	557.895	-984.872	1186.24	-914	200	0	-0.066964	1.24744	52.6513	703.222	-3255.44	1607.78	-311	200	0
503	5	-1.28291e-22	5.06472e-23	-1.97227e-22	-6.27352e-21	-1.84389e-20	1.60548e-21	300	610	0	2.12507e-24	-4.93134e-26	1.06361e-23	-3.34096e-22	8.81289e-22	7.78004e-23	300	200	0	3.14312	0.341699	99.6231	655.592	-753.835	1213.84	-914	200	0	-0.0903613	1.25769	52.7069	714.881	-3292.63	1616.27	-311	200	0
503	6	-1.405e-22	7.98074e-23	-9.07156e-23	8.41629e-23	-6.5574e-21	-2.40245e-22	300	610	0	3.63345e-24	1.04952e-24	1.03028e-23	-2.92344e-22	7.92469e-22	2.13397e-23	300	200	0	2.79427	0.348096	101.424	743.21	-540.163	1222.34	-914	200	0	-0.107415	1.25951	52.7893	723.235	-3323.46	1629.6	-311	200	0
503	7	-1.32599e-22	1.13976e-22	1.13349e-22	1.11245e-20	1.54677e-20	-3.40065e-21	300	610	0	5.50349e-24	2.74305e-24	7.58673e-24	-1.59103e-22	4.73655e-22	-8.12862e-23	300	200	0	2.3587	0.32552	103.439	808.259	-366.606	1209.55	-914	200	0	-0.118369	1.254	52.8925	729.399	-3339.56	1645.44	-311	200	0
503	8	-9.13615e-23	1.49769e-22	4.44769e-22	2.80199e-20	5.05679e-20	-8.19229e-21	300	610	0	7.61477e-24	5.11977e-24	1.28945e-24	1.05633e-22	-1.79071e-22	-2.42925e-22	300	200	0	1.88061	0.251475	105.378	843.252	-245.444	1179.59	-914	200	0	-0.12275	1.24413	53.0193	734.551	-3339.75	1661.34	-311	200	0
503	9	-6.92629e-25	1.80967e-22	9.2897e-22	5.15952e-20	1.01131e-19	-1.48275e-20	300	610	0	9.70784e-24	8.19187e-24	-9.93064e-24	5.44178e-22	-1.27721e-21	-4.73686e-22	300	200	0	1.40368	0.119806	107.056	850.365	-183.116	1140.42	-914	200	0	-0.120882	1.23507	53.1767	738.714	-3328.67	1675.23	-311	200	0
504	0	1.57149e-22	1.97703e-22	1.57849e-21	8.19003e-20	1.68103e-19	-2.32932e-20	300	610	0	1.13352e-23	1.18364e-23	-2.73862e-23	1.19409e-21	-2.92233e-21	-7.76817e-22	300	200	0	0.964831	-0.0550558	108.403	839.44	-178.47	1101.32	-914	200	0	-0.113692	1.23351	53.367	742.005	-3313.17	1685.97	-311	200	0	0.965462	1.43254	160.561	33618.2	110479	2120.72	0	0	0
504	1	3.99093e-22	1.85814e-22	2.38087e-21	1.17626e-19	2.49727e-19	-3.31873e-20	300	610	0	1.18151e-23	1.57208e-23	-5.20674e-23	2.07684e-21	-5.17766e-21	-1.14296e-21	300	200	0	0.587615	-0.240674	109.381	820.312	-220.93	1070.51	-914	200	0	-0.102176	1.24525	53.5871	745.349	-3298.52	1693.38	-311	200	0
504	2	7.37142e-22	1.26605e-22	3.28272e-21	1.55371e-19	3.3991e-19	-4.35139e-20	300	610	0	1.01997e-23	1.92169e-23	-8.41978e-23	3.18154e-21	-8.02663e-21	-1.54278e-21	300	200	0	0.290801	-0.396857	109.916	797.776	-297.255	1051.52	-914	200	0	-0.0885784	1.27362	53.8259	749.678	-3285.69	1697.68	-311	200	0
504	3	1.17225e-21	-2.63063e-24	4.17056e-21	1.88802e-19	4.26277e-19	-5.24515e-20	300	610	0	5.27503e-24	2.13126e-23	-1.22622e-22	4.44316e-21	-1.13173e-20	-1.91825e-21	300	200	0	0.0981355	-0.485004	109.968	773.483	-394.526	1042.25	-914	200	0	-0.075819	1.31764	54.0612	755.219	-3271.7	1698.93	-311	200	0
504	4	1.68593e-21	-2.26861e-22	4.84993e-21	2.07796e-19	4.88097e-19	-5.71198e-20	300	610	0	-4.38418e-24	2.05382e-23	-1.64024e-22	5.71613e-21	-1.4694e-20	-2.17352e-21	300	200	0	0.0300661	-0.474109	109.598	750.416	-496.999	1039.44	-914	200	0	-0.0651792	1.37043	54.2698	761.666	-3252.92	1697.26	-311	200	0
504	5	2.22976e-21	-5.69817e-22	5.02584e-21	1.97743e-19	4.94406e-19	-5.33946e-20	300	610	0	-2.02751e-23	1.49323e-23	-2.02022e-22	6.74484e-21	-1.75199e-20	-2.16679e-21	300	200	0	0.091096	-0.355894	108.913	732.335	-587.464	1043.11	-914	200	0	-0.0565978	1.42238	54.4387	768.564	-3227.96	1693.06	-311	200	0
504	6	2.71326e-21	-1.04815e-21	4.2896e-21	1.39253e-19	4.02856e-19	-3.58432e-20	300	610	0	-4.37095e-23	2.08574e-24	-2.26217e-22	7.1354e-21	-1.88018e-20	-1.70577e-21	300	200	0	0.272668	-0.156601	107.994	719.745	-651.794	1056.01	-914	200	0	-0.0511497	1.46655	54.5636	775.177	-3198.22	1686.26	-311	200	0
504	7	2.99157e-21	-1.66276e-21	2.11956e-21	8.64518e-21	1.60087e-19	2.11614e-21	300	610	0	-7.54046e-23	-2.06906e-23	-2.21391e-22	6.33506e-21	-1.71327e-20	-5.50217e-22	300	200	0	0.558172	0.0746339	106.908	708.835	-684.584	1080.76	-914	200	0	-0.0516758	1.5007	54.6473	780.105	-3166.93	1675.94	-311	200	0
504	8	2.85527e-21	-2.38693e-21	-2.09426e-21	-2.2031e-19	-2.95353e-19	6.76992e-20	300	610	0	-1.14895e-22	-5.60144e-23	-1.67087e-22	3.62938e-21	-1.06769e-20	1.57371e-21	300	200	0	0.910499	0.289963	105.752	693.162	-694.219	1118.41	-914	200	0	-0.0594422	1.52551	54.7046	781.894	-3137.74	1661.65	-311	200	0
504	9	2.02613e-21	-3.1515e-21	-8.98898e-21	-5.72842e-19	-1.02624e-18	1.67728e-19	300	610	0	-1.59754e-22	-1.05837e-22	-3.79896e-23	-1.82916e-21	2.76562e-21	4.94148e-21	300	200	0	1.26504	0.460796	104.63	666.995	-699.054	1167.79	-914	200	0	-0.0703851	1.54152	54.7575	780.645	-3113.76	1644.89	-311	200	0
505	0	1.63866e-22	-3.82779e-21	-1.91168e-20	-1.06721e-18	-2.08466e-18	3.06924e-19	300	610	0	-2.04649e-22	-1.70545e-22	1.94424e-22	-1.09438e-20	2.55723e-20	9.77427e-21	300	200	0	1.55468	0.580646	103.614	631.261	-717.014	1224.38	-914	200	0	-0.0769573	1.54743	54.8222	778.385	-3097.05	1628.51	-311	200	0	0.965462	1.43254	160.561	33618.2	110479	2120.72	0	0	0
505	1	-3.1091e-21	-4.21029e-21	-3.27678e-20	-1.70574e-18	-3.49325e-18	4.8538e-19	300	610	0	-2.40297e-22	-2.47725e-22	5.58339e-22	-2.45273e-20	5.99368e-20	1.6153e-20	300	200	0	1.74104	0.655482	102.777	594.784	-757.93	1280.02	-914	200	0	-0.0734375	1.54118	54.9064	777.197	-3088.29	1614.92	-311	200	0
505	2	-8.15698e-21	-4.0025e-21	-4.97157e-20	-2.46261e-18	-5.21879e-18	6.95114e-19	300	610	0	-2.5247e-22	-3.30594e-22	1.07551e-21	-4.30666e-20	1.07277e-19	2.38978e-20	300	200	0	1.82327	0.696068	102.203	565.717	-820.122	1325.8	-914	200	0	-0.0580297	1.52222	55.0056	777.127	-3087.17	1605.31	-311	200	0
505	3	-1.52452e-20	-2.81111e-21	-6.88834e-20	-3.26837e-18	-7.13781e-18	9.15756e-19	300	610	0	-2.21287e-22	-4.06171e-22	1.75199e-21	-6.63811e-20	1.6737e-19	3.24125e-20	300	200	0	1.83112	0.714725	101.93	542.623	-890.942	1356.14	-914	200	0	-0.0321047	1.49305	55.095	776.168	-3093.51	1599.97	-311	200	0
505	4	-2.44122e-20	-1.56018e-22	-8.79375e-20	-3.99206e-18	-8.99536e-18	1.10962e-18	300	610	0	-1.21165e-22	-4.53395e-22	2.56527e-21	-9.31664e-20	2.37181e-19	4.05008e-20	300	200	0	1.81132	0.718705	101.925	515.172	-952.923	1369.74	-914	200	0	0.000748892	1.45936	55.1393	772.07	-3108.06	1598.18	-311	200	0
505	5	-3.52939e-20	4.49427e-21	-1.02843e-19	-4.42293e-18	-1.03608e-17	1.2167e-18	300	610	0	7.81003e-23	-4.41512e-22	3.44784e-21	-1.20434e-19	3.09418e-19	4.61702e-20	300	200	0	1.80846	0.70399	102.113	474.682	-991.04	1368.69	-914	200	0	0.0355086	1.4293	55.1145	763.817	-3131.41	1598.49	-311	200	0
505	6	-4.69015e-20	1.16505e-20	-1.07441e-19	-4.25518e-18	-1.05873e-17	1.15064e-18	300	610	0	4.08483e-22	-3.29291e-22	4.26792e-21	-1.42886e-19	3.70897e-19	4.64566e-20	300	200	0	1.84741	0.657508	102.446	425.33	-992.738	1356.34	-914	200	0	0.0649347	1.41158	55.0206	752.103	-3162.22	1599.55	-311	200	0
505	7	-5.73646e-20	2.16812e-20	-9.31583e-20	-3.08103e-18	-8.78576e-18	7.97152e-19	300	610	0	8.98405e-22	-6.58222e-23	4.80924e-21	-1.52307e-19	4.00914e-19	3.73212e-20	300	200	0	1.92714	0.570471	102.956	384.926	-947.196	1333.81	-914	200	0	0.0796824	1.41199	54.8806	739.594	-3197.19	1600.55	-311	200	0
505	8	-6.36673e-20	3.46314e-20	-4.89998e-20	-3.99972e-19	-3.8305e-18	1.70286e-20	300	610	0	1.56422e-21	4.06072e-22	4.75348e-21	-1.37109e-19	3.69986e-19	1.36932e-20	300	200	0	2.02546	0.454508	103.743	374.794	-853.664	1299.01	-914	200	0	0.0729165	1.43022	54.7312	730.507	-3232.49	1600.96	-311	200	0
505	9	-6.14272e-20	4.99741e-20	3.79651e-20	4.34608e-18	5.58239e-18	-1.34335e-18	300	610	0	2.39789e-21	1.14262e-21	3.67079e-21	-8.22433e-20	2.39471e-19	-3.0242e-20	300	200	0	2.10895	0.342915	104.842	409.001	-726.786	1251.04	-914	200	0	0.044867	1.45956	54.6081	728.933	-3264.89	1600.59	-311	200	0
506	0	-4.47931e-20	6.62964e-20	1.81349e-19	1.16996e-17	2.07964e-17	-3.43087e-18	300	610	0	3.35063e-21	2.18674e-21	1.02649e-21	3.0237e-20	-3.71879e-20	-1.00386e-19	300	200	0	2.14552	0.273799	106.137	490.952	-588.945	1194.59	-914	200	0	0.0025777	1.48955	54.5306	736.977	-3291.72	1600.07	-311	200	0	1.90957	1.97655	159.553	33371.5	109044	1514.11	0	0	0
506	1	-6.57323e-21	8.09379e-20	3.93127e-19	2.20632e-17	4.29454e-17	-6.3502e-18	300	610	0	4.3129e-21	3.54931e-21	-3.78553e-21	2.19601e-19	-5.10663e-19	-2.0157e-19	300	200	0	2.11925	0.270353	107.364	614.179	-461.474	1138.26	-914	200	0	-0.043604	1.50997	54.4931	753.456	-3310.12	1600.76	-311	200	0
506	2	6.12648e-20	8.96197e-20	6.79947e-19	3.55133e-17	7.25632e-17	-1.01109e-17	300	610	0	5.09222e-21	5.18318e-21	-1.137e-20	5.03421e-19	-1.22827e-18	-3.35758e-19	300	200	0	2.04171	0.33033	108.203	762.176	-359.811	1089.23	-914	200	0	-0.083547	1.51535	54.4714	773.977	-3317.24	1603.95	-311	200	0
506	3	1.6655e-19	8.61358e-20	1.03781e-18	5.15426e-17	1.0903e-16	-1.45552e-17	300	610	0	5.39172e-21	6.95013e-21	-2.22037e-20	8.9267e-19	-2.2217e-18	-4.99524e-19	300	200	0	1.94612	0.426096	108.435	911.375	-287.15	1051.71	-914	200	0	-0.108765	1.50802	54.4432	792.993	-3311.34	1610.3	-311	200	0
506	4	3.15133e-19	6.22147e-20	1.44502e-18	6.87338e-17	1.49846e-16	-1.92667e-17	300	610	0	4.79458e-21	8.58213e-21	-3.64423e-20	1.38457e-18	-3.48883e-18	-6.80774e-19	300	200	0	1.86853	0.511929	108.04	1041.13	-234.12	1028.44	-914	200	0	-0.112791	1.49616	54.4009	805.92	-3292.74	1619.94	-311	200	0
506	5	5.08213e-19	7.70806e-21	1.85364e-18	8.4381e-17	1.89764e-16	-2.34662e-17	300	610	0	2.76176e-21	9.64099e-21	-5.36503e-20	1.95302e-18	-4.96927e-18	-8.54849e-19	300	200	0	1.83045	0.540094	107.155	1140.73	-189.043	1020.32	-914	200	0	-0.0925725	1.48689	54.3518	809.801	-3264.56	1632.47	-311	200	0
506	6	7.38646e-19	-8.86925e-20	2.17995e-18	9.40981e-17	2.19842e-16	-2.59042e-17	300	610	0	-1.34659e-21	9.48342e-21	-7.24545e-20	2.53671e-18	-6.51371e-18	-9.80347e-19	300	200	0	1.83147	0.483722	105.941	1202.54	-145.827	1025	-914	200	0	-0.0503586	1.48143	54.3089	803.644	-3232.74	1646.66	-311	200	0
506	7	9.86264e-19	-2.37968e-19	2.29545e-18	9.14862e-17	2.26569e-16	-2.47728e-17	300	610	0	-8.2129e-21	7.24284e-21	-9.01357e-20	3.02588e-18	-7.84919e-18	-9.95334e-19	300	200	0	1.86146	0.348136	104.538	1213.42	-105.254	1035.47	-914	200	0	0.00603553	1.47679	54.2793	789.082	-3204.66	1660.45	-311	200	0
506	8	1.21242e-18	-4.48253e-19	2.02034e-18	6.79723e-17	1.91285e-16	-1.76681e-17	300	610	0	-1.84523e-20	1.84394e-21	-1.02197e-19	3.24924e-18	-8.54432e-18	-8.15002e-19	300	200	0	1.9159	0.160923	103.113	1161.84	-74.41	1041.43	-914	200	0	0.0655632	1.46953	54.2601	770.557	-3186.31	1671.13	-311	200	0
506	9	1.35436e-18	-7.21046e-19	1.1229e-18	1.298e-17	9.02517e-17	-1.64719e-18	300	610	0	-3.2435e-20	-7.92863e-21	-1.01983e-19	2.96393e-18	-7.98154e-18	-3.32351e-19	300	200	0	1.9918	-0.0426875	101.903	1050.46	-60.8987	1034.97	-914	200	0	0.117809	1.458	54.2448	753.77	-3179.86	1676.29	-311	200	0
507	0	1.32038e-18	-1.04599e-18	-6.70857e-19	-8.53586e-17	-1.04189e-16	2.65592e-17	300	610	0	-5.00289e-20	-2.32817e-20	-8.04634e-20	1.85307e-18	-5.34761e-18	5.76032e-19	300	200	0	2.08123	-0.223281	101.117	898.335	-66.2552	1014.51	-914	200	0	0.156667	1.44359	54.2312	742.801	-3183.37	1675.25	-311	200	0	2.52883	1.22974	156.459	32704.9	106756	1896.71	0	0	0
507	1	9.87487e-19	-1.39425e-18	-3.65158e-18	-2.38696e-16	-4.2077e-16	7.01104e-17	300	610	0	-7.02554e-20	-4.51572e-20	-2.63491e-20	-4.63267e-19	3.42425e-19	2.03651e-18	300	200	0	2.17671	-0.339333	100.788	735.287	-87.7987	983.61	-914	200	0	0.182256	1.4303	54.2231	738.56	-3193.09	1669.47	-311	200	0
507	2	2.03715e-19	-1.71085e-18	-8.07867e-18	-4.55896e-16	-8.84139e-16	1.3132e-16	300	610	0	-9.08663e-20	-7.38406e-20	7.32346e-20	-4.39596e-18	1.0168e-17	4.15439e-18	300	200	0	2.27705	-0.366081	100.753	589.937	-123.457	949.135	-914	200	0	0.19938	1.42214	54.2202	739.533	-3206.14	1661.03	-311	200	0
507	3	-1.20173e-18	-1.90675e-18	-1.41034e-17	-7.39129e-16	-1.50673e-15	2.10548e-16	300	610	0	-1.07872e-19	-1.08417e-19	2.31252e-19	-1.03244e-17	2.51488e-17	6.97649e-18	300	200	0	2.38664	-0.316059	100.798	475.988	-172.054	920.418	-914	200	0	0.212216	1.42066	54.21	743.679	-3221.45	1651.23	-311	200	0
507	4	-3.39698e-18	-1.85206e-18	-2.16574e-17	-1.07848e-15	-2.27714e-15	3.04688e-16	300	610	0	-1.1508e-19	-1.46073e-19	4.58135e-19	-1.84948e-17	4.59897e-17	1.04382e-17	300	200	0	2.50611	-0.226727	100.82	392.912	-232.271	906.656	-914	200	0	0.219478	1.42485	54.1767	750.32	-3238.97	1640.81	-311	200	0
507	5	-6.51072e-18	-1.3729e-18	-3.03051e-17	-1.44507e-15	-3.14489e-15	4.05242e-16	300	610	0	-1.03754e-19	-1.81277e-19	7.57745e-19	-2.88701e-17	7.27012e-17	1.42946e-17	300	200	0	2.61782	-0.125419	100.849	338.936	-304.146	913.697	-914	200	0	0.21626	1.4312	54.1128	760.196	-3258.8	1630.29	-311	200	0
507	6	-1.05763e-17	-2.54809e-19	-3.90615e-17	-1.783e-15	-4.00202e-15	4.961e-16	300	610	0	-6.25398e-20	-2.04916e-19	1.12172e-18	-4.0929e-17	1.04084e-16	1.80377e-17	300	200	0	2.68869	-0.0200862	101.019	315.717	-388.393	942.191	-914	200	0	0.200792	1.43345	54.0213	773.238	-3281.22	1620.27	-311	200	0
507	7	-1.54543e-17	1.7427e-18	-4.61913e-17	-2.00104e-15	-4.66292e-15	5.51254e-16	300	610	0	2.2112e-20	-2.03538e-19	1.52217e-18	-5.34154e-17	1.37084e-16	2.08077e-17	300	200	0	2.7001	0.0744584	101.505	325.089	-482.959	987.938	-914	200	0	0.176515	1.4252	53.9104	787.004	-3306.02	1611.75	-311	200	0
507	8	-2.07338e-17	4.85554e-18	-4.90135e-17	-1.96532e-15	-4.84549e-15	5.32869e-16	300	610	0	1.6476e-19	-1.58934e-19	1.90301e-18	-6.40564e-17	1.66054e-16	2.13105e-17	300	200	0	2.66706	0.12085	102.374	370.824	-586.232	1044.87	-914	200	0	0.14622	1.40361	53.7859	797.691	-3331.25	1605.69	-311	200	0
507	9	-2.56168e-17	9.26277e-18	-4.37585e-17	-1.49564e-15	-4.15822e-15	3.90396e-16	300	610	0	3.78698e-19	-4.83985e-20	2.17079e-18	-6.92808e-17	1.82006e-16	1.77661e-17	300	200	0	2.61838	0.0812734	103.504	457.311	-703.375	1107.44	-914	200	0	0.10668	1.37096	53.652	802.409	-3353.19	1602.09	-311	200	0
508	0	-2.87977e-17	1.50074e-17	-2.55445e-17	-3.68611e-16	-2.10062e-15	6.16391e-17	300	610	0	6.72268e-19	1.5389e-19	2.18638e-18	-6.40012e-17	1.72011e-16	7.91726e-18	300	200	0	2.56967	-0.0528059	104.661	580.42	-843.874	1169.91	-914	200	0	0.0526049	1.33491	53.5098	800.771	-3367.7	1600.37	-311	200	0	2.52883	1.22974	156.459	32704.9	106756	1896.71	0	0	0
508	1	-2.83585e-17	2.18869e-17	1.14318e-17	1.66805e-15	1.91373e-15	-5.22941e-16	300	610	0	1.04346e-18	4.73814e-19	1.76012e-18	-4.15467e-17	1.18956e-16	-1.08544e-17	300	200	0	2.52503	-0.256958	105.627	725.594	-1012.94	1225.53	-914	200	0	-0.0149812	1.30711	53.3531	794.872	-3371.79	1600.36	-311	200	0
508	2	-2.17141e-17	2.93136e-17	7.33732e-17	4.86448e-15	8.49896e-15	-1.43125e-15	300	610	0	1.47269e-18	9.31998e-19	6.53738e-19	6.12316e-18	2.01198e-18	-4.12526e-17	300	200	0	2.48963	-0.487312	106.206	871.979	-1204.16	1267.64	-914	200	0	-0.0888571	1.29815	53.1748	787.959	-3365.03	1602.07	-311	200	0
508	3	-5.65484e-18	3.61521e-17	1.65891e-16	9.41522e-15	1.81901e-14	-2.71426e-15	300	610	0	1.91386e-18	1.53564e-18	-1.40613e-18	8.77646e-17	-2.01803e-16	-8.55692e-17	300	200	0	2.46342	-0.689769	106.241	991.719	-1397.61	1292.03	-914	200	0	-0.162577	1.31114	52.9842	782.968	-3350.15	1605.18	-311	200	0
508	4	2.34493e-17	4.05495e-17	2.92406e-16	1.53778e-14	3.12737e-14	-4.38292e-15	300	610	0	2.2843e-18	2.26711e-18	-4.69722e-18	2.11562e-16	-5.14448e-16	-1.44904e-16	300	200	0	2.43017	-0.812066	105.699	1054.34	-1566.23	1298.84	-914	200	0	-0.232082	1.3391	52.805	781.21	-3331.49	1609.22	-311	200	0
508	5	6.92069e-17	3.97891e-17	4.51816e-16	2.25597e-14	4.75446e-14	-6.37632e-15	300	610	0	2.45492e-18	3.06922e-18	-9.4473e-18	3.8301e-16	-9.51545e-16	-2.18056e-16	300	200	0	2.36809	-0.824468	104.705	1043.46	-1684.15	1290.49	-914	200	0	-0.29191	1.36916	52.6574	781.642	-3313.1	1614.15	-311	200	0
508	6	1.34441e-16	3.02159e-17	6.35382e-16	3.03727e-14	6.59851e-14	-8.52117e-15	300	610	0	2.2426e-18	3.82785e-18	-1.575e-17	6.01783e-16	-1.51446e-15	-3.00069e-16	300	200	0	2.26996	-0.731895	103.508	970.675	-1731.36	1268.53	-914	200	0	-0.334138	1.39002	52.5504	781.987	-3297.95	1620.24	-311	200	0
508	7	2.20023e-16	7.29951e-18	8.22898e-16	3.76636e-14	8.43753e-14	-1.04847e-14	300	610	0	1.40829e-18	4.35356e-18	-2.34461e-17	8.575e-16	-2.17948e-15	-3.8049e-16	300	200	0	2.14518	-0.568726	102.391	872.862	-1698.15	1234.59	-914	200	0	-0.352322	1.39724	52.4838	780.79	-3287.55	1627.45	-311	200	0
508	8	3.23248e-16	-3.4072e-17	9.784e-16	4.25343e-14	9.88643e-14	-1.17256e-14	300	610	0	-3.34845e-19	4.36513e-18	-3.19698e-17	1.12445e-15	-2.88418e-15	-4.41463e-16	300	200	0	2.0025	-0.378928	101.586	793.758	-1589.18	1193.12	-914	200	0	-0.345156	1.3938	52.4556	778.21	-3281.97	1635.13	-311	200	0
508	9	4.35755e-16	-9.89633e-17	1.04598e-15	4.21856e-14	1.03564e-13	-1.14524e-14	300	610	0	-3.2972e-18	3.48009e-18	-4.01655e-17	1.35557e-15	-3.51178e-15	-4.55968e-16	300	200	0	1.83677	-0.194672	101.226	762.316	-1421.56	1150.9	-914	200	0	-0.314721	1.38598	52.4718	775.083	-3280.01	1642.31	-311	200	0
509	0	5.41075e-16	-1.91306e-16	9.46607e-16	3.28313e-14	9.02618e-14	-8.60236e-15	300	610	0	-7.76584e-18	1.2191e-18	-4.60912e-17	1.47646e-15	-3.87512e-15	-3.86645e-16	300	200	0	1.63602	-0.0308407	101.36	785.339	-1219.75	1113.72	-914	200	0	-0.263473	1.37854	52.5404	771.503	-3279.21	1647.94	-311	200	0	1.37056	1.24965	157.787	33394.6	107859	2153.54	0	0	0
509	1	6.12056e-16	-3.12244e-16	5.77486e-16	9.75358e-15	4.84089e-14	-1.86157e-15	300	610	0	-1.39277e-17	-2.96618e-18	-4.68398e-17	1.38055e-15	-3.70351e-15	-1.85895e-16	300	200	0	1.39994	0.108252	101.951	856.825	-1013.03	1083.17	-914	200	0	-0.195026	1.37305	52.6573	766.801	-3276.59	1651.33	-311	200	0
509	2	6.08592e-16	-4.57842e-16	-1.8427e-16	-3.24076e-14	-3.44234e-14	1.02485e-14	300	610	0	-2.17567e-17	-9.63047e-18	-3.8429e-17	9.27467e-16	-2.63704e-15	2.01813e-16	300	200	0	1.15026	0.22056	102.909	967.285	-832.125	1057.21	-914	200	0	-0.115793	1.36825	52.8112	761.078	-3270.91	1652.4	-311	200	0
509	3	4.76366e-16	-6.16135e-16	-1.47096e-15	-9.90174e-14	-1.71353e-13	2.91862e-14	300	610	0	-3.0862e-17	-1.92245e-17	-1.58314e-17	-5.29027e-17	-2.35332e-16	8.34296e-16	300	200	0	0.926914	0.299757	104.109	1101.51	-700.674	1033.54	-914	200	0	-0.0343088	1.36077	52.9963	756.203	-3263.79	1651.29	-311	200	0
509	4	1.47607e-16	-7.63687e-16	-3.40385e-15	-1.94337e-13	-3.7398e-13	5.60719e-14	300	610	0	-4.02988e-17	-3.19247e-17	2.6755e-17	-1.74707e-15	3.99071e-15	1.76135e-15	300	200	0	0.774517	0.335821	105.364	1234.62	-627.084	1012.49	-914	200	0	0.040738	1.34802	53.2115	754.569	-3257.73	1648.35	-311	200	0
509	5	-4.54805e-16	-8.61957e-16	-6.05984e-15	-3.19827e-13	-6.48853e-13	9.12061e-14	300	610	0	-4.83556e-17	-4.73937e-17	9.52766e-17	-4.33141e-15	1.05134e-14	3.00852e-15	300	200	0	0.725153	0.321023	106.468	1339.42	-604.74	997.3	-914	200	0	0.101739	1.33232	53.4504	756.637	-3253.97	1644.23	-311	200	0
509	6	-1.40826e-15	-8.54137e-16	-9.42275e-15	-4.71766e-13	-9.92385e-13	1.33401e-13	300	610	0	-5.23412e-17	-6.44709e-17	1.94697e-16	-7.92811e-15	1.96781e-14	4.55383e-15	300	200	0	0.783246	0.256042	107.346	1396.45	-619.626	992.015	-914	200	0	0.1426	1.32072	53.6943	760.172	-3252.11	1639.82	-311	200	0
509	7	-2.77455e-15	-6.63416e-16	-1.33178e-14	-6.38203e-13	-1.38409e-12	1.79128e-13	300	610	0	-4.84195e-17	-8.08037e-17	3.27245e-16	-1.25398e-14	3.15375e-14	6.29724e-15	300	200	0	0.918064	0.158068	108.129	1395.04	-657.98	999.682	-914	200	0	0.16077	1.32046	53.9117	761.751	-3250.73	1635.88	-311	200	0
509	8	-4.57556e-15	-1.94131e-16	-1.73308e-14	-7.95342e-13	-1.77837e-12	2.21514e-13	300	610	0	-3.15582e-17	-9.24552e-17	4.89921e-16	-1.79604e-14	4.56245e-14	8.02369e-15	300	200	0	1.07573	0.0615197	108.99	1331.7	-710.257	1021.46	-914	200	0	0.16019	1.33476	54.0685	758.607	-3248.54	1633.24	-311	200	0
509	9	-6.75922e-15	6.62343e-16	-2.07166e-14	-9.03724e-13	-2.09536e-12	2.493e-13	300	610	0	4.31252e-18	-9.35484e-17	6.71269e-16	-2.3664e-14	6.06648e-14	9.36263e-15	300	200	0	1.20955	0.000687612	109.94	1214.55	-772.072	1054.53	-914	200	0	0.149764	1.36214	54.1437	749.589	-3245.04	1632.86	-311	200	0
510	0	-9.15556e-15	2.01464e-15	-2.23096e-14	-9.04829e-13	-2.21218e-12	2.45932e-13	300	610	0	6.58073e-17	-7.60509e-17	8.47484e-16	-2.8677e-14	7.42441e-14	9.74992e-15	300	200	0	1.29851	-0.0102835	110.803	1066.48	-842.156	1091	-914	200	0	0.137322	1.39978	54.138	734.555	-3239.72	1635.07	-311	200	0	1.34303	1.73038	160.247	33471.7	109947	1909.77	0	0	0
510	1	-1.14249e-14	3.9489e-15	-2.0454e-14	-7.1912e-13	-1.95664e-12	1.89077e-13	300	610	0	1.59118e-16	-2.98477e-17	9.78233e-16	-3.14495e-14	8.24667e-14	8.40173e-15	300	200	0	1.33744	0.0197833	111.36	918.461	-917.83	1120.99	-914	200	0	0.126423	1.44563	54.0675	713.094	-3231.98	1639.11	-311	200	0
510	2	-1.30029e-14	6.49424e-15	-1.29852e-14	-2.46999e-13	-1.10644e-12	5.09821e-14	300	610	0	2.88415e-16	5.67019e-17	1.00279e-15	-2.975e-14	7.96674e-14	4.31463e-15	300	200	0	1.32282	0.0716184	111.482	796.297	-993.473	1137.87	-914	200	0	0.118313	1.4964	53.9533	685.02	-3222.87	1643.93	-311	200	0
510	3	-1.3051e-14	9.57462e-15	2.69787e-15	6.25368e-13	6.01731e-13	-1.99776e-13	300	610	0	4.53491e-16	1.95478e-16	8.37556e-16	-2.06251e-14	5.82783e-14	-3.68868e-15	300	200	0	1.25432	0.129265	111.17	712.921	-1064.32	1140.83	-914	200	0	0.114157	1.54612	53.8173	652.336	-3215.34	1648.84	-311	200	0
510	4	-1.04283e-14	1.29468e-14	2.94156e-14	2.01298e-12	3.44794e-12	-5.94487e-13	300	610	0	6.46566e-16	3.96312e-16	3.76489e-16	-4.77316e-16	8.99173e-15	-1.68437e-14	300	200	0	1.14615	0.185607	110.521	670.828	-1127.69	1133.57	-914	200	0	0.115205	1.58794	53.6788	619.785	-3211.93	1653.54	-311	200	0
510	5	-3.70431e-15	1.61272e-14	6.97854e-14	4.00899e-12	7.6833e-12	-1.15772e-12	300	610	0	8.48302e-16	6.63437e-16	-5.03506e-16	3.46642e-14	-7.85958e-14	-3.62313e-14	300	200	0	1.0344	0.237806	109.684	665.223	-1178.33	1121.59	-914	200	0	0.121993	1.61621	53.5504	593.117	-3213.15	1657.94	-311	200	0
510	6	8.75873e-15	1.83147e-14	1.25529e-13	6.64929e-12	1.34565e-11	-1.89727e-12	300	610	0	1.02327e-15	9.90468e-16	-1.92965e-15	8.8597e-14	-2.14637e-13	-6.24384e-14	300	200	0	0.961437	0.280723	108.795	682.568	-1205.46	1110.41	-914	200	0	0.132973	1.62833	53.4449	576.771	-3216.92	1662.38	-311	200	0
510	7	2.86192e-14	1.83214e-14	1.96451e-13	9.86267e-12	2.07073e-11	-2.79013e-12	300	610	0	1.11539e-15	1.35388e-15	-4.00997e-15	1.64029e-13	-4.06742e-13	-9.50724e-14	300	200	0	0.944999	0.307349	107.919	705.891	-1195.68	1104.77	-914	200	0	0.144622	1.62659	53.3745	572.172	-3219.88	1667.61	-311	200	0
510	8	5.72273e-14	1.45339e-14	2.79068e-13	1.34065e-11	2.90245e-11	-3.76448e-12	300	610	0	1.04433e-15	1.7052e-15	-6.79669e-15	2.61212e-13	-6.56521e-13	-1.32117e-13	300	200	0	0.974145	0.311006	107.017	727.671	-1140.77	1108.36	-914	200	0	0.155489	1.61754	53.3384	577.335	-3220.55	1674.04	-311	200	0
510	9	9.51179e-14	4.93252e-15	3.64893e-13	1.679e-11	3.74717e-11	-4.67852e-12	300	610	0	7.04167e-16	1.96264e-15	-1.02342e-14	3.76075e-13	-9.54817e-13	-1.69152e-13	300	200	0	1.03471	0.286691	105.994	752.599	-1047.48	1122.88	-914	200	0	0.169452	1.60815	53.3248	588.567	-3220.48	1681.05	-311	200	0
511	0	1.41296e-13	-1.27898e-14	4.38499e-13	1.91934e-11	4.43934e-11	-5.29812e-12	300	610	0	-3.34841e-17	2.00343e-15	-1.40907e-14	4.97867e-13	-1.27564e-12	-1.98489e-13	300	200	0	1.11923	0.23599	104.825	786.571	-937.692	1146.8	-914	200	0	0.191493	1.60111	53.3261	602.822	-3222.06	1687.25	-311	200	0	1.34303	1.73038	160.247	33471.7	109947	1909.77	0	0	0
511	1	1.92313e-13	-4.09616e-14	4.75592e-13	1.93933e-11	4.72265e-11	-5.27714e-12	300	610	0	-1.30952e-15	1.65892e-15	-1.78764e-14	6.06458e-13	-1.56912e-12	-2.08355e-13	300	200	0	1.2136	0.169625	103.592	826.291	-835.955	1175.6	-914	200	0	0.219945	1.59473	53.347	618.614	-3226.82	1691.5	-311	200	0
511	2	2.41166e-13	-8.14663e-14	4.41485e-13	1.57197e-11	4.23609e-11	-4.14635e-12	300	610	0	-3.25736e-15	7.15729e-16	-2.07537e-14	6.69569e-13	-1.75417e-12	-1.82308e-13	300	200	0	1.29259	0.10439	102.382	857.393	-758.956	1202.33	-914	200	0	0.244983	1.58675	53.4042	635.738	-3235.48	1693.45	-311	200	0
511	3	2.76125e-13	-1.35022e-13	2.90615e-13	6.07043e-12	2.51141e-11	-1.31978e-12	300	610	0	-5.96972e-15	-1.07317e-15	-2.14546e-14	6.4049e-13	-1.71228e-12	-9.92023e-14	300	200	0	1.32951	0.0642361	101.219	859.412	-713.31	1218.84	-914	200	0	0.254072	1.57511	53.5142	654.453	-3248.11	1693.22	-311	200	0
511	4	2.79671e-13	-2.00171e-13	-3.20532e-14	-1.19711e-11	-1.00907e-11	3.87009e-12	300	610	0	-9.44935e-15	-3.96201e-15	-1.82247e-14	4.571e-13	-1.28436e-12	6.59135e-14	300	200	0	1.30923	0.0822589	100.137	814.968	-696.268	1219.35	-914	200	0	0.237135	1.55798	53.6752	674.487	-3263.51	1691.45	-311	200	0
511	5	2.27843e-13	-2.71975e-13	-5.86616e-13	-4.08679e-11	-6.92292e-11	1.20942e-11	300	610	0	-1.35419e-14	-8.16493e-15	-8.8279e-15	4.33454e-14	-2.73745e-13	3.39428e-13	300	200	0	1.24234	0.184462	99.2359	719.653	-698.076	1203.41	-914	200	0	0.18946	1.53721	53.8571	695.218	-3278.64	1689.72	-311	200	0
511	6	9.04539e-14	-3.40463e-13	-1.42951e-12	-8.26529e-11	-1.57732e-10	2.38903e-11	300	610	0	-1.78519e-14	-1.37819e-14	9.34641e-15	-6.85276e-13	1.54076e-12	7.44759e-13	300	200	0	1.16065	0.364885	98.6219	587.899	-704.83	1174.93	-914	200	0	0.114651	1.51801	54.0117	717.195	-3289.46	1690.08	-311	200	0
511	7	-1.67261e-13	-3.88983e-13	-2.59911e-12	-1.38189e-10	-2.78954e-10	3.94529e-11	300	610	0	-2.16464e-14	-2.06934e-14	3.90185e-14	-1.81045e-12	4.37719e-12	1.29531e-12	300	200	0	1.09108	0.581347	98.2889	449.23	-701.651	1140.08	-914	200	0	0.0244804	1.50339	54.0958	742.23	-3292.3	1693.85	-311	200	0
511	8	-5.80815e-13	-3.92712e-13	-4.0944e-12	-2.06127e-10	-4.31948e-10	5.83395e-11	300	610	0	-2.37572e-14	-2.84233e-14	8.25353e-14	-3.39201e-12	8.40284e-12	1.98426e-12	300	200	0	1.04458	0.770181	98.1052	336.222	-678.477	1107.35	-914	200	0	-0.0667973	1.49154	54.0991	770.887	-3285.06	1701.17	-311	200	0
511	9	-1.17966e-12	-3.17762e-13	-5.84608e-12	-2.81545e-10	-6.08476e-10	7.90909e-11	300	610	0	-2.25021e-14	-3.59738e-14	1.41108e-13	-5.43941e-12	1.36621e-11	2.77107e-12	300	200	0	1.03238	0.865881	97.9384	274.358	-633.325	1087.26	-914	200	0	-0.148379	1.47901	54.0514	800.602	-3269.06	1711.4	-311	200	0
512	0	-1.97659e-12	-1.2151e-13	-7.68048e-12	-3.54336e-10	-7.89329e-10	9.87826e-11	300	610	0	-1.5653e-14	-4.16465e-14	2.13722e-13	-7.87244e-12	1.99764e-11	3.56493e-12	300	200	0	1.08061	0.826445	97.7517	277.09	-568.906	1089.11	-914	200	0	-0.214385	1.46547	54.0015	826.653	-3249.67	1723.62	-311	200	0	1.84178	2.13889	153.786	32229	103951	1524.81	0	0	0
512	1	-2.95281e-12	2.45024e-13	-9.27833e-12	-4.07463e-10	-9.40205e-10	1.12548e-10	300	610	0	-4.94636e-16	-4.28768e-14	2.95698e-13	-1.04717e-11	2.68163e-11	4.20643e-12	300	200	0	1.21832	0.661133	97.5882	343.69	-490.525	1116	-914	200	0	-0.261665	1.45448	53.9879	844.649	-3234.16	1736.44	-311	200	0
512	2	-4.03841e-12	8.31718e-13	-1.01334e-11	-4.15371e-10	-1.00765e-09	1.13151e-10	300	610	0	2.59726e-14	-3.61255e-14	3.76961e-13	-1.28211e-11	3.31519e-11	4.4499e-12	300	200	0	1.44728	0.437546	97.5364	461.658	-409.303	1162.72	-914	200	0	-0.287283	1.44974	54.0249	852.466	-3228.25	1748	-311	200	0
512	3	-5.08913e-12	1.67967e-12	-9.51937e-12	-3.42992e-10	-9.16011e-10	9.07362e-11	300	610	0	6.66206e-14	-1.6892e-14	4.4013e-13	-1.42486e-11	3.72969e-11	3.95062e-12	300	200	0	1.7324	0.251109	97.7186	609.882	-342.403	1218.65	-914	200	0	-0.288621	1.45262	54.1107	850.54	-3233.89	1756.71	-311	200	0
512	4	-5.86133e-12	2.80619e-12	-6.47735e-12	-1.4598e-10	-5.66671e-10	3.29353e-11	300	610	0	1.23504e-13	2.00633e-14	4.58731e-13	-1.37768e-11	3.6772e-11	2.26301e-12	300	200	0	2.02764	0.1795	98.215	760.278	-306.867	1272.13	-914	200	0	-0.265107	1.46281	54.237	841.317	-3249.78	1762.23	-311	200	0
512	5	-5.98896e-12	4.18362e-12	1.56742e-13	2.2695e-10	1.58435e-10	-7.44262e-11	300	610	0	1.9683e-13	8.01784e-14	3.95959e-13	-1.00994e-11	2.82338e-11	-1.14149e-12	300	200	0	2.3023	0.252114	98.9724	885.61	-315.358	1312.22	-914	200	0	-0.218223	1.4787	54.3857	828.436	-3272.12	1765.7	-311	200	0
512	6	-4.96904e-12	5.71181e-12	1.16628e-11	8.28517e-10	1.38674e-09	-2.45724e-10	300	610	0	2.83547e-13	1.68109e-13	2.04672e-13	-1.60915e-12	7.52876e-12	-6.82615e-12	300	200	0	2.54154	0.440245	99.8581	969.794	-376.698	1329.66	-914	200	0	-0.149672	1.49774	54.5266	814.639	-3294.87	1768.8	-311	200	0
512	7	-2.1647e-12	7.18532e-12	2.92565e-11	1.703e-09	3.23555e-09	-4.92704e-10	300	610	0	3.75576e-13	2.86185e-13	-1.70471e-13	1.34915e-11	-3.00442e-11	-1.52978e-11	300	200	0	2.73272	0.672714	100.787	1009.58	-490.88	1319.42	-914	200	0	-0.061355	1.51712	54.6284	799.757	-3312.24	1772.85	-311	200	0
512	8	3.1617e-12	8.25818e-12	5.37901e-11	2.87083e-09	5.78019e-09	-8.20102e-10	300	610	0	4.57757e-13	4.32206e-13	-7.876e-13	3.6958e-11	-8.91639e-11	-2.68602e-11	300	200	0	2.8543	0.875841	101.711	1010.78	-638.86	1283.37	-914	200	0	0.0419288	1.53398	54.675	782.129	-3322.25	1778.43	-311	200	0
512	9	1.17702e-11	8.41172e-12	8.53065e-11	4.3067e-09	9.00743e-09	-1.21948e-09	300	610	0	5.05771e-13	5.96554e-13	-1.69764e-12	7.0109e-11	-1.735e-10	-4.14006e-11	300	200	0	2.87778	1.00793	102.512	986.709	-786.786	1230.96	-914	200	0	0.151296	1.54483	54.6751	761.677	-3327.24	1785.73	-311	200	0
513	0	2.4302e-11	6.93446e-12	1.22433e-10	5.91102e-09	1.27526e-08	-1.66122e-09	300	610	0	4.844e-13	7.58695e-13	-2.92841e-12	1.1323e-10	-2.84206e-10	-5.81052e-11	300	200	0	2.78293	1.06188	103.024	956.747	-907.072	1175.72	-914	200	0	0.255271	1.54516	54.6545	739.824	-3331.16	1794.57	-311	200	0	1.84178	2.13889	153.786	32229	103951	1524.81	0	0	0
513	1	4.10588e-11	2.92714e-12	1.61617e-10	7.47562e-09	1.66222e-08	-2.08506e-09	300	610	0	3.46782e-13	8.83376e-13	-4.46182e-12	1.64748e-10	-4.1782e-10	-7.51101e-11	300	200	0	2.57362	1.04796	103.16	937.882	-992.464	1129.32	-914	200	0	0.342185	1.53092	54.6277	717.311	-3336.48	1804.3	-311	200	0
513	2	6.16895e-11	-4.6497e-12	1.96256e-10	8.64672e-09	1.99055e-08	-2.38986e-09	300	610	0	3.55163e-14	9.1705e-13	-6.20361e-12	2.20191e-10	-5.6357e-10	-8.91112e-11	300	200	0	2.28225	0.985542	102.961	933.329	-1049.99	1098.13	-914	200	0	0.403065	1.50156	54.5781	694.268	-3343.18	1814.44	-311	200	0
513	3	8.47797e-11	-1.68637e-11	2.15806e-10	8.89055e-09	2.14884e-08	-2.42442e-09	300	610	0	-5.13226e-13	7.85453e-13	-7.94666e-12	2.7096e-10	-7.00205e-10	-9.49843e-11	300	200	0	1.95703	0.907196	102.533	932.264	-1085.31	1082.95	-914	200	0	0.432986	1.46089	54.4813	671.871	-3349.45	1825.09	-311	200	0
513	4	1.0736e-10	-3.46104e-11	2.05059e-10	7.47105e-09	1.97855e-08	-1.98179e-09	300	610	0	-1.36122e-12	3.93694e-13	-9.33044e-12	3.03075e-10	-7.92653e-10	-8.55029e-11	300	200	0	1.64154	0.850722	102.013	921.613	-1094.81	1080.41	-914	200	0	0.431657	1.41404	54.3404	652.127	-3353.51	1836.26	-311	200	0
513	5	1.2437e-10	-5.82997e-11	1.43843e-10	3.4529e-09	1.27209e-08	-8.00973e-10	300	610	0	-2.55384e-12	-3.69323e-13	-9.80241e-12	2.96084e-10	-7.89076e-10	-5.12817e-11	300	200	0	1.36528	0.835122	101.513	898.198	-1072.82	1085.87	-914	200	0	0.405238	1.36353	54.1901	636.168	-3355.2	1847.13	-311	200	0
513	6	1.28165e-10	-8.74128e-11	7.54373e-12	-4.25178e-09	-2.20434e-09	1.41888e-09	300	610	0	-4.09856e-12	-1.61984e-12	-8.59062e-12	2.22527e-10	-6.19229e-10	1.88725e-11	300	200	0	1.14297	0.849925	101.105	872.188	-1023.6	1095.68	-914	200	0	0.364838	1.31108	54.0755	624.173	-3356.2	1856.61	-311	200	0
513	7	1.08188e-10	-1.19922e-10	-2.31083e-10	-1.67707e-08	-2.77063e-08	4.98561e-09	300	610	0	-5.93536e-12	-3.45893e-12	-4.70157e-12	4.84466e-11	-1.9541e-10	1.36977e-10	300	200	0	0.976782	0.865685	100.853	857.208	-963.173	1106.68	-914	200	0	0.320081	1.26262	54.0354	616.683	-3359.06	1864.48	-311	200	0
513	8	5.10099e-11	-1.51597e-10	-5.98201e-10	-3.50669e-08	-6.63159e-08	1.01553e-08	300	610	0	-7.89928e-12	-5.94036e-12	3.03751e-12	-2.64374e-10	5.82249e-10	3.13988e-10	300	200	0	0.866467	0.847616	100.792	856.045	-912.24	1115.52	-914	200	0	0.273688	1.22744	54.0928	614.497	-3365.69	1871.34	-311	200	0
513	9	-5.90174e-11	-1.75252e-10	-1.11268e-09	-5.96174e-08	-1.19717e-07	1.70409e-08	300	610	0	-9.67704e-12	-9.02442e-12	1.5868e-11	-7.53633e-10	1.81408e-09	5.5675e-10	300	200	0	0.81535	0.769705	100.891	860.231	-888.5	1120.56	-914	200	0	0.22237	1.2118	54.2409	617.501	-3376.12	1877.33	-311	200	0
514	0	-2.38147e-10	-1.80054e-10	-1.77676e-09	-8.9955e-08	-1.87772e-07	2.54833e-08	300	610	0	-1.07624e-11	-1.25171e-11	3.48934e-11	-1.44831e-09	3.58039e-09	8.6353e-10	300	200	0	0.819841	0.627102	101.088	862.129	-899.424	1123.68	-914	200	0	0.163962	1.21662	54.4423	624.062	-3388.71	1881.64	-311	200	0	1.32958	1.68731	156.783	32945.8	106006	1967.55	0	0	0
514	1	-5.0032e-10	-1.51069e-10	-2.56335e-09	-1.24067e-07	-2.672e-07	3.48825e-08	300	610	0	-1.04183e-11	-1.59963e-11	6.07481e-11	-2.35622e-09	5.91005e-09	1.21804e-09	300	200	0	0.857845	0.432919	101.367	862.79	-938.167	1127.37	-914	200	0	0.103096	1.24015	54.6457	631.061	-3401.25	1883.63	-311	200	0
514	2	-8.52562e-10	-6.933e-11	-3.3999e-09	-1.5767e-07	-3.49939e-07	4.3997e-08	300	610	0	-7.65952e-12	-1.87304e-11	9.31196e-11	-3.44674e-09	8.73643e-09	1.58205e-09	300	200	0	0.897216	0.202129	101.77	872.316	-990.529	1130.48	-914	200	0	0.0491083	1.27914	54.8055	635.316	-3411.19	1883.72	-311	200	0
514	3	-1.28842e-09	8.72142e-11	-4.14986e-09	-1.83419e-07	-4.21281e-07	5.07261e-08	300	610	0	-1.27288e-12	-1.96018e-11	1.30113e-10	-4.6287e-09	1.18407e-08	1.8871e-09	300	200	0	0.918208	-0.0562993	102.353	906.827	-1047.22	1128.04	-914	200	0	0.0109648	1.32789	54.8929	636.095	-3415.31	1882.72	-311	200	0
514	4	-1.77932e-09	3.41403e-10	-4.59372e-09	-1.9017e-07	-4.58005e-07	5.1911e-08	300	610	0	1.00992e-11	-1.70526e-11	1.67473e-10	-5.72464e-09	1.47844e-08	2.02635e-09	300	200	0	0.920765	-0.329734	103.124	979.551	-1107.91	1114.96	-914	200	0	-0.00506947	1.37863	54.9029	635.407	-3410.08	1881.22	-311	200	0
514	5	-2.26416e-09	7.12712e-10	-4.41313e-09	-1.62476e-07	-4.26904e-07	4.32074e-08	300	610	0	2.77842e-11	-9.08278e-12	1.97725e-10	-6.44368e-09	1.68387e-08	1.84835e-09	300	200	0	0.906378	-0.591537	103.995	1088.59	-1177.67	1089.2	-914	200	0	0.00281133	1.42382	54.8539	635.427	-3393.72	1879.73	-311	200	0
514	6	-2.63793e-09	1.21073e-09	-3.18391e-09	-8.06177e-08	-2.84285e-07	1.91097e-08	300	610	0	5.27818e-11	6.66243e-12	2.09341e-10	-6.3581e-09	1.69199e-08	1.15548e-09	300	200	0	0.861824	-0.8079	104.791	1211.42	-1261.95	1052.97	-914	200	0	0.0299546	1.45896	54.7728	636.887	-3368.41	1878.78	-311	200	0
514	7	-2.74099e-09	1.82586e-09	-3.85717e-10	7.84746e-08	2.27199e-08	-2.67656e-08	300	610	0	8.53145e-11	3.26662e-11	1.86133e-10	-4.8908e-09	1.35524e-08	-2.89233e-10	300	200	0	0.767127	-0.952997	105.347	1312.05	-1360.34	1013.77	-914	200	0	0.0676554	1.48366	54.6778	639.947	-3339.87	1878.56	-311	200	0
514	8	-2.35187e-09	2.51712e-09	4.5611e-09	3.38907e-07	5.51975e-07	-1.01005e-07	300	610	0	1.24207e-10	7.112e-11	1.07171e-10	-1.32457e-09	4.88522e-09	-2.74201e-09	300	200	0	0.617122	-1.0107	105.595	1359.04	-1461.02	983.323	-914	200	0	0.107918	1.50026	54.5709	645.319	-3313.54	1878.59	-311	200	0
514	9	-1.18738e-09	3.19744e-09	1.22192e-08	7.21594e-07	1.35804e-06	-2.09184e-07	300	610	0	1.66095e-10	1.23254e-10	-5.239e-11	5.15276e-09	-1.12025e-08	-6.43947e-09	300	200	0	0.438143	-0.969963	105.567	1342.58	-1541.02	972.415	-914	200	0	0.143468	1.51221	54.4466	653.9	-3291.08	1877.45	-311	200	0
515	0	1.08421e-09	3.71768e-09	2.30049e-08	1.23756e-06	2.47839e-06	-3.53958e-07	300	610	0	2.04507e-10	1.88371e-10	-3.19047e-10	1.53501e-08	-3.68605e-08	-1.1535e-08	300	200	0	0.287409	-0.835582	105.308	1274.38	-1573.16	984.745	-914	200	0	0.166177	1.5219	54.303	665.321	-3270.89	1873	-311	200	0	1.31451	1.66063	158.551	33378.5	108275	1926.05	0	0	0
515	1	4.81031e-09	3.8516e-09	3.69937e-08	1.87834e-06	3.91307e-06	-5.32363e-07	300	610	0	2.28909e-10	2.62566e-10	-7.16677e-10	2.99031e-08	-7.38433e-08	-1.80057e-08	300	200	0	0.228218	-0.635549	104.819	1173.56	-1536.72	1014.78	-914	200	0	0.169585	1.52839	54.1446	677.531	-3252.26	1863.7	-311	200	0
515	2	1.02935e-08	3.28584e-09	5.36531e-08	2.60333e-06	5.59693e-06	-7.32265e-07	300	610	0	2.23884e-10	3.37165e-10	-1.25965e-09	4.90139e-08	-1.22854e-07	-2.55262e-08	300	200	0	0.295924	-0.402769	104.08	1059.75	-1425.33	1050.99	-914	200	0	0.150797	1.52892	53.981	688.401	-3237.96	1849.54	-311	200	0
515	3	1.76959e-08	1.62044e-09	7.15024e-08	3.32445e-06	7.36502e-06	-9.28103e-07	300	610	0	1.68717e-10	3.96996e-10	-1.94283e-09	7.20891e-08	-1.82622e-07	-3.33132e-08	300	200	0	0.482825	-0.157196	103.122	954.434	-1246.22	1080.85	-914	200	0	0.109173	1.52326	53.8295	697.389	-3232.1	1831.78	-311	200	0
515	4	2.69011e-08	-1.61216e-09	8.77204e-08	3.8893e-06	8.91298e-06	-1.07626e-06	300	610	0	3.77813e-11	4.18735e-10	-2.72819e-09	9.72744e-08	-2.48705e-07	-3.9949e-08	300	200	0	0.747262	0.0886382	102.113	874.736	-1015.7	1095.09	-914	200	0	0.0470757	1.51512	53.7113	705.234	-3236.4	1812.34	-311	200	0
515	5	3.73331e-08	-6.90026e-09	9.77376e-08	4.06523e-06	9.75706e-06	-1.11077e-06	300	610	0	-1.97788e-10	3.69715e-10	-3.52841e-09	1.20907e-07	-3.12069e-07	-4.32063e-08	300	200	0	1.0349	0.318163	101.359	825.003	-757.736	1091.61	-914	200	0	-0.0277862	1.50894	53.6387	712.806	-3249.47	1793.62	-311	200	0
515	6	4.77358e-08	-1.46668e-08	9.4893e-08	3.52822e-06	9.20187e-06	-9.40464e-07	300	610	0	-5.66493e-10	2.0779e-10	-4.18856e-09	1.3694e-07	-3.57564e-07	-3.99123e-08	300	200	0	1.30569	0.51017	101.153	796.928	-503.68	1074.84	-914	200	0	-0.103426	1.50666	53.6149	721.042	-3268.58	1778.3	-311	200	0
515	7	5.59301e-08	-2.51337e-08	7.02679e-08	1.86259e-06	6.3281e-06	-4.49226e-07	300	610	0	-1.0903e-09	-1.16932e-10	-4.46816e-09	1.36428e-07	-3.62547e-07	-2.59066e-08	300	200	0	1.55222	0.646895	101.626	775.641	-287.167	1049.33	-914	200	0	-0.167387	1.50672	53.6493	731.213	-3291.05	1768.47	-311	200	0
515	8	5.85843e-08	-3.81266e-08	1.28669e-08	-1.42064e-06	1.75751e-08	4.98326e-07	300	610	0	-1.77526e-09	-6.57466e-10	-4.02794e-09	1.07247e-07	-2.96033e-07	3.8253e-09	300	200	0	1.79385	0.726412	102.689	750.675	-132.703	1015.44	-914	200	0	-0.211077	1.50509	53.7551	743.937	-3314.11	1765.13	-311	200	0
515	9	5.10523e-08	-5.28187e-08	-8.96376e-08	-6.8365e-06	-1.09618e-05	2.04305e-06	300	610	0	-2.59847e-09	-1.46127e-09	-2.427e-09	3.42537e-08	-1.18961e-07	5.47441e-08	300	200	0	2.05341	0.766974	104.088	727.344	-45.867	971.328	-914	200	0	-0.232539	1.49928	53.9262	757.996	-3334.85	1768.25	-311	200	0
516	0	2.73656e-08	-6.74196e-08	-2.49334e-07	-1.48385e-05	-2.77849e-05	4.30609e-06	300	610	0	-3.49142e-09	-2.55629e-09	8.60741e-10	-9.98044e-08	2.13686e-07	1.31954e-07	300	200	0	2.33453	0.793848	105.56	725.112	-15.2462	917.59	-914	200	0	-0.234514	1.49107	54.1324	770.718	-3351.32	1776.91	-311	200	0	1.31451	1.66063	158.551	33378.5	108275	1926.05	0	0	0
516	1	-1.95068e-08	-7.88341e-08	-4.75386e-07	-2.56793e-05	-5.12834e-05	7.34921e-06	300	610	0	-4.32051e-09	-3.93075e-09	6.40055e-09	-3.12273e-07	7.4794e-07	2.38881e-07	300	200	0	2.61446	0.825586	106.953	761.252	-24.3088	859.448	-914	200	0	-0.220266	1.48438	54.3389	779.676	-3363.51	1789.4	-311	200	0
516	2	-9.69858e-08	-8.23397e-08	-7.69975e-07	-3.92094e-05	-8.15193e-05	1.11181e-05	300	610	0	-4.86661e-09	-5.50621e-09	1.47086e-08	-6.17059e-07	1.52206e-06	3.75321e-07	300	200	0	2.85707	0.872061	108.22	836.671	-61.333	804.233	-914	200	0	-0.192046	1.48212	54.522	784.318	-3373.38	1804.33	-311	200	0
516	3	-2.11632e-07	-7.13624e-08	-1.12268e-06	-5.46113e-05	-0.000117204	1.53677e-05	300	610	0	-4.80725e-09	-7.10458e-09	2.61085e-08	-1.01921e-06	2.55285e-06	5.34799e-07	300	200	0	3.03623	0.933385	109.325	934.74	-119.997	757.91	-914	200	0	-0.152225	1.48542	54.6725	786.55	-3383.55	1821.38	-311	200	0
516	4	-3.67148e-07	-3.74717e-08	-1.50333e-06	-7.0075e-05	-0.000154965	1.95722e-05	300	610	0	-3.70716e-09	-8.41134e-09	4.05221e-08	-1.50732e-06	3.8163e-06	7.01277e-07	300	200	0	3.14915	0.996472	110.219	1028.04	-194.394	723.498	-914	200	0	-0.103968	1.49343	54.794	789.36	-3394.76	1840.66	-311	200	0
516	5	-5.615e-07	2.9244e-08	-1.85365e-06	-8.24395e-05	-0.000188507	2.28264e-05	300	610	0	-1.02505e-09	-8.93994e-09	5.71884e-08	-2.0437e-06	5.22242e-06	8.45407e-07	300	200	0	3.20931	1.03856	110.846	1088.85	-277.456	700.615	-914	200	0	-0.0494466	1.50361	54.8979	794.078	-3404.2	1861.42	-311	200	0
516	6	-7.83097e-07	1.39217e-07	-2.07856e-06	-8.68497e-05	-0.000207757	2.37529e-05	300	610	0	3.85244e-09	-8.00548e-09	7.4317e-08	-2.55283e-06	6.58511e-06	9.20782e-07	300	200	0	3.23278	1.03911	111.136	1099.97	-365.658	686.524	-914	200	0	0.0109536	1.51314	54.99	798.916	-3406.44	1881.59	-311	200	0
516	7	-1.00613e-06	3.01621e-07	-2.03872e-06	-7.65107e-05	-0.000198156	2.04389e-05	300	610	0	1.15369e-08	-4.72014e-09	8.86975e-08	-2.90897e-06	7.58968e-06	8.60941e-07	300	200	0	3.23015	0.990288	111.028	1059.03	-460.403	678.927	-914	200	0	0.0748047	1.52134	55.0633	800.349	-3396.78	1898.15	-311	200	0
516	8	-1.1854e-06	5.21542e-07	-1.54668e-06	-4.26626e-05	-0.000140367	1.04366e-05	300	610	0	2.25099e-08	1.97276e-09	9.53163e-08	-2.92519e-06	7.76307e-06	5.78332e-07	300	200	0	3.20406	0.899957	110.585	975.125	-558.424	677.781	-914	200	0	0.134978	1.53055	55.1046	796.079	-3373.93	1908.42	-311	200	0
516	9	-1.2514e-06	7.95896e-07	-3.70146e-07	2.50555e-05	-1.07484e-05	-9.12435e-06	300	610	0	3.69273e-08	1.32045e-08	8.70631e-08	-2.34681e-06	6.45485e-06	-3.31299e-08	300	200	0	3.1588	0.790363	110.004	862.036	-645.583	684.585	-914	200	0	0.182552	1.54371	55.1047	786.859	-3340.2	1911.57	-311	200	0
517	0	-1.10669e-06	1.10803e-06	1.75292e-06	0.00013764	0.000216923	-4.12542e-05	300	610	0	5.43456e-08	3.00015e-08	5.46545e-08	-8.54203e-07	2.84097e-06	-1.08976e-06	300	200	0	3.11292	0.694176	109.457	733.068	-708.084	700.171	-914	200	0	0.210335	1.56236	55.067	775.281	-3300.18	1909.05	-311	200	0	3.20617	2.24414	163.502	34126.1	112323	901.876	0	0	0
517	1	-6.25518e-07	1.42115e-06	5.08204e-06	0.000304915	0.000567925	-8.85823e-05	300	610	0	7.33716e-08	5.29948e-08	-1.30465e-08	1.91899e-06	-4.03368e-06	-2.70156e-06	300	200	0	3.08719	0.640733	108.987	601.172	-743.887	722.072	-914	200	0	0.214838	1.58621	55.0127	763.532	-3260.09	1903.45	-311	200	0
517	2	3.41093e-07	1.67106e-06	9.81845e-06	0.000532623	0.00106065	-0.00015253	300	610	0	9.12483e-08	8.19972e-08	-1.28092e-07	6.34441e-06	-1.51542e-05	-4.94471e-06	300	200	0	3.0789	0.631126	108.554	480.674	-757.991	744.601	-914	200	0	0.198152	1.6113	54.9795	753.169	-3226.92	1896.73	-311	200	0
517	3	1.95157e-06	1.7592e-06	1.60204e-05	0.000818222	0.00169769	-0.000232124	300	610	0	1.03419e-07	1.15437e-07	-3.01626e-07	1.27258e-05	-3.13533e-05	-7.82082e-06	300	200	0	3.06506	0.635609	108.1	385.838	-754.363	763.621	-914	200	0	0.16841	1.63011	55.0053	745.767	-3205.78	1889.87	-311	200	0
517	4	4.34794e-06	1.54771e-06	2.34852e-05	0.00114529	0.00245363	-0.000322424	300	610	0	1.03142e-07	1.49661e-07	-5.40903e-07	2.1186e-05	-5.30265e-05	-1.12014e-05	300	200	0	3.03192	0.627879	107.571	328.612	-736.625	781.106	-914	200	0	0.13745	1.63508	55.0973	742.029	-3197.66	1883.63	-311	200	0
517	5	7.61429e-06	8.58913e-07	3.15985e-05	0.00147665	0.00325963	-0.000412622	300	610	0	8.12716e-08	1.78151e-07	-8.44908e-07	3.15074e-05	-7.97264e-05	-1.47584e-05	300	200	0	2.99175	0.602322	106.925	315.087	-710.839	804.163	-914	200	0	0.116399	1.62193	55.2213	740.862	-3199.84	1878.84	-311	200	0
517	6	1.17164e-05	-5.17199e-07	3.91575e-05	0.00174678	0.00398555	-0.000483939	300	610	0	2.63803e-08	1.9076e-07	-1.19845e-06	4.29255e-05	-0.000109632	-1.78846e-05	300	200	0	2.96945	0.549594	106.176	340.455	-682.774	839.133	-914	200	0	0.111833	1.59264	55.3306	740.34	-3207.6	1875.92	-311	200	0
517	7	1.64216e-05	-2.80339e-06	4.41846e-05	0.00185439	0.00442167	-0.000507625	300	610	0	-7.45613e-08	1.73135e-07	-1.56485e-06	5.38835e-05	-0.000138913	-1.96132e-05	300	200	0	2.9729	0.44664	105.421	388.371	-655.175	885.841	-914	200	0	0.12417	1.55633	55.4011	738.886	-3216.05	1874.7	-311	200	0
517	8	2.12e-05	-6.19839e-06	4.37659e-05	0.00165701	0.00426329	-0.000443559	300	610	0	-2.34665e-07	1.06577e-07	-1.87761e-06	6.1769e-05	-0.000161035	-1.85528e-05	300	200	0	2.98158	0.289386	104.779	436.332	-630.15	937.562	-914	200	0	0.147936	1.52314	55.4332	734.751	-3221.86	1874.74	-311	200	0
517	9	2.51147e-05	-1.08179e-05	3.3962e-05	0.000970111	0.00310377	-0.00024015	300	610	0	-4.64469e-07	-3.12863e-08	-2.03224e-06	6.26753e-05	-0.000166118	-1.28611e-05	300	200	0	2.96791	0.113093	104.303	463.595	-612.049	986.153	-914	200	0	0.175418	1.49614	55.4323	725.388	-3223.9	1875.77	-311	200	0
518	0	2.67155e-05	-1.66092e-05	9.86785e-06	-0.000425769	0.000443431	0.000163432	300	610	0	-7.67847e-07	-2.64581e-07	-1.87978e-06	5.12549e-05	-0.000140511	-2.94829e-07	300	200	0	2.91741	-0.0371501	103.958	459.14	-606.607	1026.33	-914	200	0	0.202754	1.47219	55.4004	709.276	-3222.69	1877.72	-311	200	0	2.89145	1.88857	161.865	33876.6	110754	1718.15	0	0	0
518	1	2.396e-05	-2.32378e-05	-3.40849e-05	-0.0027653	-0.0042756	0.000831484	300	610	0	-1.13628e-06	-6.1548e-07	-1.22479e-06	2.07632e-05	-6.68364e-05	2.16226e-05	300	200	0	2.82162	-0.140543	103.712	428.4	-615.096	1056.06	-914	200	0	0.231428	1.45104	55.3399	688.674	-3219.92	1880.63	-311	200	0
518	2	1.41989e-05	-2.99481e-05	-0.000103463	-0.00626097	-0.0115967	0.00182099	300	610	0	-1.54146e-06	-1.09816e-06	1.68384e-07	-3.6576e-05	7.51636e-05	5.52593e-05	300	200	0	2.6713	-0.198216	103.615	395.201	-630.002	1075.2	-914	200	0	0.263597	1.43988	55.257	668.768	-3218.29	1884.46	-311	200	0
518	3	-5.72271e-06	-3.54088e-05	-0.000202676	-0.0110426	-0.0219253	0.00316441	300	610	0	-1.92654e-06	-1.70996e-06	2.55659e-06	-0.00012872	0.000306555	0.000102304	300	200	0	2.47576	-0.214231	103.788	394.09	-642.858	1085.58	-914	200	0	0.298121	1.44838	55.1611	653.655	-3220.56	1888.85	-311	200	0
518	4	-3.91853e-05	-3.7564e-05	-0.000333206	-0.0170693	-0.0353432	0.00484479	300	610	0	-2.1968e-06	-2.41946e-06	6.18019e-06	-0.000262292	0.000645439	0.000162914	300	200	0	2.2791	-0.187439	104.336	454.051	-658.317	1092.09	-914	200	0	0.33107	1.48113	55.0612	644.445	-3227.54	1893.13	-311	200	0
518	5	-8.92603e-05	-3.3523e-05	-0.00049114	-0.0240119	-0.0513516	0.0067628	300	610	0	-2.21132e-06	-3.15176e-06	1.12011e-05	-0.000440221	0.00110101	0.000234548	300	200	0	2.14056	-0.11417	105.289	582.221	-694.511	1101.83	-914	200	0	0.358539	1.53417	54.9653	641.052	-3237.34	1896.6	-311	200	0
518	6	-0.000157845	-1.9543e-05	-0.000663985	-0.0311077	-0.068546	0.00869639	300	610	0	-1.77802e-06	-3.77187e-06	1.76111e-05	-0.000658402	0.00166507	0.000310502	300	200	0	2.10002	0.00699756	106.547	759.063	-765.924	1121.62	-914	200	0	0.378249	1.59674	54.8846	644.268	-3246.48	1898.57	-311	200	0
518	7	-0.000244402	8.82453e-06	-0.000826923	-0.0369986	-0.0842379	0.0102561	300	610	0	-6.55684e-07	-4.06826e-06	2.5108e-05	-0.000901349	0.00230084	0.000378221	300	200	0	2.16164	0.167759	107.863	948.396	-871.749	1154.99	-914	200	0	0.388996	1.656	54.8244	655.219	-3251.46	1898.32	-311	200	0
518	8	-0.000344267	5.63337e-05	-0.000938842	-0.0395723	-0.0940625	0.0108421	300	610	0	1.43233e-06	-3.74014e-06	3.29405e-05	-0.00113699	0.00292951	0.000417572	300	200	0	2.29765	0.344903	108.952	1112.49	-1002.35	1199.84	-914	200	0	0.390806	1.70068	54.7665	672.95	-3250.28	1895.78	-311	200	0
518	9	-0.000446571	0.000127284	-0.000938817	-0.0358428	-0.0916447	0.00961305	300	610	0	4.76695e-06	-2.39388e-06	3.97329e-05	-0.00131107	0.00341546	0.000399425	300	200	0	2.46836	0.511958	109.664	1222.3	-1146.85	1248.46	-914	200	0	0.386402	1.72292	54.6762	693.265	-3243.54	1891.82	-311	200	0
519	0	-0.000531903	0.000224291	-0.000744095	-0.0219235	-0.0684357	0.00548197	300	610	0	9.57828e-06	4.44042e-07	4.33074e-05	-0.00134197	0.00355241	0.000285035	300	200	0	2.64513	0.655544	110.033	1262.04	-1292.27	1290.28	-914	200	0	0.379131	1.72052	54.5302	710.308	-3233.7	1887.51	-311	200	0	2.89324	1.88894	161.872	33881.8	110753	1717.07	0	0	0
519	1	-0.000570021	0.000346504	-0.000251119	0.00683223	-0.0138774	-0.00283989	300	610	0	1.59603e-05	5.2879e-06	4.05439e-05	-0.00111743	0.00305396	2.69732e-05	300	200	0	2.80904	0.769935	110.171	1231.02	-1421.83	1315.6	-914	200	0	0.367659	1.69787	54.3287	719.64	-3223.8	1883.08	-311	200	0
519	2	-0.000518116	0.000487212	0.000658376	0.0554296	0.0838922	-0.016725	300	610	0	2.37508e-05	1.26162e-05	2.73302e-05	-0.000495177	0.00155374	-0.000427462	300	200	0	2.9308	0.844165	110.118	1144.53	-1514.54	1319.71	-914	200	0	0.346531	1.66342	54.0866	720.647	-3217.37	1877.79	-311	200	0
519	3	-0.000320399	0.000630913	0.00210372	0.12846	0.236544	-0.0374069	300	610	0	3.23756e-05	2.2746e-05	-1.31957e-06	0.000689773	-0.00137776	-0.00112921	300	200	0	2.96416	0.86707	109.837	1028.47	-1548.01	1305.19	-914	200	0	0.312173	1.62614	53.8258	716.561	-3218.03	1870.78	-311	200	0
519	4	8.99249e-05	0.000750019	0.00418133	0.228841	0.452998	-0.0656216	300	610	0	4.06628e-05	3.56477e-05	-5.08758e-05	0.0026077	-0.00619075	-0.00211558	300	200	0	2.86469	0.832883	109.323	904.001	-1507.78	1279.49	-914	200	0	0.263773	1.59326	53.5694	711.916	-3227.54	1861.98	-311	200	0
519	5	0.000784945	0.000801648	0.0069278	0.355979	0.735534	-0.101087	300	610	0	4.66446e-05	5.06953e-05	-0.000126518	0.00540275	-0.0132781	-0.00339246	300	200	0	2.61767	0.734762	108.623	776.94	-1395.43	1249.06	-914	200	0	0.20114	1.56868	53.3333	709.49	-3245.08	1852.35	-311	200	0
519	6	0.00183101	0.000725212	0.0102681	0.503289	1.07442	-0.14181	300	610	0	4.73761e-05	6.63549e-05	-0.000231845	0.00914378	-0.0228516	-0.00490983	300	200	0	2.24976	0.571202	107.759	644.661	-1226.24	1216.46	-914	200	0	0.127383	1.55226	53.1267	709.407	-3268.39	1843.51	-311	200	0
519	7	0.00327071	0.000441885	0.0139486	0.655137	1.44104	-0.183231	300	610	0	3.88242e-05	7.98314e-05	-0.000366962	0.0137544	-0.0347639	-0.00653083	300	200	0	1.81873	0.365722	106.724	507.4	-1020.24	1182.34	-914	200	0	0.0525994	1.54102	52.9632	710.405	-3295.45	1836.89	-311	200	0
519	8	0.00509653	-0.000142532	0.0174574	0.78339	1.77986	-0.217278	300	610	0	1.58993e-05	8.67166e-05	-0.000525872	0.0189213	-0.0482739	-0.00799593	300	200	0	1.39071	0.163487	105.575	371.681	-797.015	1147.75	-914	200	0	-0.00755411	1.53172	52.8594	711.326	-3324.97	1833.22	-311	200	0
519	9	0.00721529	-0.00112944	0.0199403	0.84401	2.0001	-0.231439	300	610	0	-2.72705e-05	8.07099e-05	-0.000693213	0.0239843	-0.0617612	-0.00888605	300	200	0	1.01692	0.00201664	104.452	247.679	-576.406	1114.23	-914	200	0	-0.0380663	1.52267	52.8169	711.848	-3355.53	1832.89	-311	200	0
520	0	0.00940419	-0.00261174	0.0201238	0.774426	1.96839	-0.208077	300	610	0	-9.66998e-05	5.3526e-05	-0.000840517	0.0278169	-0.0724122	-0.00859157	300	200	0	0.731149	-0.107232	103.484	144.423	-381.741	1082.87	-914	200	0	-0.0313809	1.51326	52.8177	712.256	-3384.71	1836.49	-311	200	0	1.54941	1.83796	155.72	32135.9	106608	1843.35	0	0	0
520	1	0.0112612	-0.00464828	0.0162698	0.49281	1.50508	-0.124297	300	610	0	-0.000197404	-4.85382e-06	-0.000922426	0.0287145	-0.0759214	-0.00629779	300	200	0	0.566398	-0.17115	102.733	67.386	-240.529	1053.25	-914	200	0	0.00987314	1.50306	52.8425	712.92	-3409.62	1844.34	-311	200	0
520	2	0.0121559	-0.0072265	0.00619302	-0.0991884	0.387135	0.047196	300	610	0	-0.000331623	-0.000105386	-0.000873608	0.0243213	-0.0662814	-0.00100231	300	200	0	0.551488	-0.197783	102.226	19.3989	-174.816	1023.77	-914	200	0	0.0757008	1.49178	52.8818	714.577	-3427.77	1855.73	-311	200	0
520	3	0.0111912	-0.0102122	-0.0126176	-1.10827	-1.63755	0.335683	300	610	0	-0.000496299	-0.000258386	-0.000607544	0.0116369	-0.0357703	0.00841582	300	200	0	0.684331	-0.187001	101.966	3.40805	-188.889	995.248	-914	200	0	0.154475	1.47976	52.9291	718.446	-3436.14	1869	-311	200	0
520	4	0.00719277	-0.0132876	-0.042718	-2.63353	-4.81948	0.767832	300	610	0	-0.000679801	-0.000470915	-1.88023e-05	-0.0128379	0.0247144	0.0230514	300	200	0	0.923149	-0.130732	101.881	25.2941	-268.255	973.468	-914	200	0	0.236435	1.46877	52.9753	725.294	-3431.09	1882.46	-311	200	0
520	5	-0.00125316	-0.015881	-0.0862128	-4.74027	-9.35433	1.36024	300	610	0	-0.000857995	-0.00074291	0.00100908	-0.0527442	0.124789	0.0437267	300	200	0	1.20728	-0.0158767	101.832	90.576	-386.972	965.741	-914	200	0	0.312866	1.46146	53.0041	734.817	-3410.63	1895.06	-311	200	0
520	6	-0.0156831	-0.0170986	-0.143985	-7.42151	-15.3019	2.10853	300	610	0	-0.000990004	-0.00106193	0.00258761	-0.111215	0.27297	0.0706194	300	200	0	1.48261	0.167401	101.717	195.41	-517.596	974.91	-914	200	0	0.375874	1.46043	52.9972	745.637	-3376.46	1906.07	-311	200	0
520	7	-0.0375287	-0.0156707	-0.214609	-10.546	-22.4734	2.97278	300	610	0	-0.00101431	-0.00139659	0.00479653	-0.18985	0.474094	0.102749	300	200	0	1.7094	0.415119	101.533	323.125	-641.927	996.021	-914	200	0	0.421398	1.46773	52.9442	755.37	-3334.25	1914.82	-311	200	0
520	8	-0.0677421	-0.00993755	-0.292941	-13.7934	-30.2863	3.8595	300	610	0	-0.00084626	-0.00168905	0.00764382	-0.287249	0.725592	0.137325	300	200	0	1.8563	0.709325	101.34	451.618	-754.213	1018.28	-914	200	0	0.449726	1.48423	52.8474	761.391	-3292.73	1920.41	-311	200	0
520	9	-0.106244	0.00209467	-0.368436	-16.5813	-37.5948	4.60143	300	610	0	-0.000378483	-0.00184747	0.011011	-0.397089	1.01256	0.168986	300	200	0	1.8996	1.02251	101.222	563.43	-854.031	1032.11	-914	200	0	0.461062	1.50837	52.7211	762.097	-3260.83	1922	-311	200	0
521	0	-0.151179	0.0225877	-0.423343	-17.9919	-42.5105	4.93766	300	610	0	0.000513595	-0.0017399	0.0145841	-0.505787	1.30169	0.189011	300	200	0	1.83376	1.31949	101.309	649.509	-938.536	1034.64	-914	200	0	0.453272	1.5347	52.5908	757.458	-3244.24	1919.69	-311	200	0	1.70421	2.06768	157.32	33220.3	106291	1797.85	0	0	0
521	1	-0.197983	0.0535468	-0.431055	-16.7143	-42.245	4.49857	300	610	0	0.00195867	-0.00119202	0.0177745	-0.589961	1.53466	0.184646	300	200	0	1.68346	1.56656	101.716	706.195	-1000.95	1028.62	-914	200	0	0.424862	1.55625	52.4864	748.465	-3243.85	1914.91	-311	200	0
521	2	-0.238334	0.0962895	-0.355081	-11.0263	-33.0231	2.80202	300	610	0	0.00406588	8.09186e-06	0.0196377	-0.614025	1.62162	0.138764	300	200	0	1.50552	1.74614	102.421	730.315	-1035.27	1019.13	-914	200	0	0.377213	1.57016	52.4309	736.089	-3256.9	1909.41	-311	200	0
521	3	-0.259092	0.150664	-0.14931	1.15314	-10.1357	-0.729797	300	610	0	0.0068878	0.00209374	0.0188062	-0.528552	1.4366	0.0301882	300	200	0	1.37009	1.85667	103.213	718.823	-1043.41	1011.07	-914	200	0	0.314763	1.57869	52.4307	721.127	-3278.46	1904.15	-311	200	0
521	4	-0.241471	0.213994	0.239544	22.0975	31.7735	-6.72127	300	610	0	0.0103676	0.00528708	0.0134601	-0.270287	0.81689	-0.164915	300	200	0	1.32554	1.89962	103.782	673.567	-1037.57	1007.35	-914	200	0	0.245685	1.58443	52.4681	705.261	-3302.07	1899.18	-311	200	0
521	5	-0.16075	0.279766	0.866197	53.9433	98.0766	-15.7484	300	610	0	0.0142701	0.00974484	0.00137066	0.234956	-0.430348	-0.470057	300	200	0	1.37672	1.87653	103.902	602.704	-1035.53	1008.25	-914	200	0	0.180091	1.5871	52.5086	691.875	-3321.07	1894.44	-311	200	0
521	6	0.0129804	0.33615	1.7765	98.146	193.058	-28.1833	300	610	0	0.0180984	0.0154774	-0.0199405	1.06499	-2.5104	-0.903309	300	200	0	1.49589	1.79586	103.575	515.514	-1052.43	1011.09	-914	200	0	0.125378	1.58411	52.535	685.582	-3330.95	1890.12	-311	200	0
521	7	0.312454	0.364511	2.99139	154.675	318.224	-43.9669	300	610	0	0.021004	0.0222384	-0.0528715	2.28781	-5.60762	-1.46954	300	200	0	1.64618	1.67441	103.043	419.175	-1091.94	1012.36	-914	200	0	0.0841506	1.57391	52.5766	690.524	-3330.69	1886.76	-311	200	0
521	8	0.76853	0.338251	4.4841	220.919	469.934	-62.3017	300	610	0	0.021702	0.0293861	-0.099184	3.94022	-9.83173	-2.14964	300	200	0	1.79435	1.53316	102.64	320.498	-1141.35	1013.04	-914	200	0	0.0563684	1.55975	52.6957	707.757	-3322.65	1884.95	-311	200	0
521	9	1.40241	0.222436	6.15049	290.327	636.351	-81.2717	300	610	0	0.0184159	0.0357244	-0.159167	5.99716	-15.1398	-2.88676	300	200	0	1.92178	1.39639	102.636	227.282	-1179.67	1019.64	-914	200	0	0.0430207	1.54991	52.9459	733.589	-3311.48	1885.1	-311	200	0
522	0	2.21408	-0.0251239	7.77342	350.841	793.84	-97.413	300	610	0	0.00888167	0.0393405	-0.230488	8.33114	-21.2327	-3.57021	300	200	0	2.03274	1.28962	103.112	149.626	-1192.87	1038.19	-914	200	0	0.0473963	1.55327	53.3383	761.586	-3302.03	1887.25	-311	200	0	2.64863	-1.13252	140.826	20729.8	111386	-574.602	0	0	0
522	1	3.16669	-0.450489	8.98419	383.34	903.141	-105.287	300	610	0	-0.00954282	0.0374719	-0.30674	10.663	-27.4268	-4.01857	300	200	0	2.13946	1.22607	103.957	98.7981	-1181.22	1068.99	-914	200	0	0.0722353	1.57375	53.843	786.541	-3297.77	1891.39	-311	200	0
522	2	4.16687	-1.0969	9.22706	360.374	905.965	-97.1494	300	610	0	-0.0396093	0.0264516	-0.375756	12.5076	-32.5129	-3.96509	300	200	0	2.24262	1.19645	104.99	80.5366	-1154.54	1106.14	-914	200	0	0.116628	1.6063	54.4122	805.644	-3300.57	1897.59	-311	200	0
522	3	5.0424	-1.99373	7.73609	245.7	723.012	-62.8502	300	610	0	-0.0836896	0.001799	-0.417876	13.1222	-34.6168	-3.04984	300	200	0	2.33129	1.17919	106.087	92.6237	-1120.58	1141.13	-914	200	0	0.175478	1.63756	54.9882	816.884	-3310.38	1905.8	-311	200	0
522	4	5.51957	-3.14014	3.53869	-4.69999	254.877	9.83857	300	610	0	-0.143003	-0.0414517	-0.40448	11.4701	-31.0978	-0.82554	300	200	0	2.39156	1.15062	107.138	130.578	-1079.89	1167.28	-914	200	0	0.240836	1.65241	55.5055	818.17	-3324.97	1915.3	-311	200	0
522	5	5.20494	-4.4829	-4.49556	-439.24	-612.191	134.224	163.823	707.705	0	-0.216512	-0.108081	-0.297306	6.21812	-18.5287	3.21433	300	200	0	2.41634	1.08029	107.966	191.924	-1035.39	1181.07	-914	200	0	0.304848	1.64167	55.9056	808.244	-3341	1924.73	-311	200	0
522	6	3.57838	-5.88874	-17.5371	-1103.94	-1993.32	322.732	186.337	672.949	0	-0.299467	-0.201556	-0.0492501	-4.20593	7.17468	9.57423	300	200	0	2.416	0.937594	108.41	277.313	-999.125	1181.54	-914	200	0	0.362655	1.60517	56.1537	787.563	-3356.11	1933.08	-311	200	0
522	7	0.00729923	-7.11276	-36.5834	-2031.13	-3982.13	583.676	191.149	665.52	0	-0.38165	-0.322338	0.392402	-21.4641	50.3922	18.6505	300	200	0	2.41914	0.721844	108.47	390.361	-984.562	1169.9	-914	200	0	0.412491	1.55074	56.2488	758.109	-3369.42	1940.19	-311	200	0
522	8	-6.16322	-7.81159	-62.2492	-3230.46	-6626.98	918.179	193.541	661.896	0	-0.445448	-0.465571	1.07919	-47.0299	115.11	30.5692	300	200	0	2.45576	0.476842	108.289	530.869	-997.287	1148.52	-914	200	0	0.45356	1.49098	56.2275	723.194	-3379.95	1945.9	-311	200	0
522	9	-15.4169	-7.65157	-94.7777	-4695.13	-9929.2	1319.8	195.237	659.538	0	-0.46404	-0.618149	2.04991	-81.7436	203.802	44.9601	300	200	0	2.53741	0.265462	108.064	687.382	-1033.76	1118.95	-914	200	0	0.484534	1.43735	56.1534	687.22	-3384.79	1949.18	-311	200	0
523	0	-27.9598	-6.39169	-134.127	-6411.84	-13856.2	1774.94	196.693	657.804	0	-0.40015	-0.755342	3.31318	-125.169	315.801	60.6668	300	200	0	2.65693	0.133991	107.981	840.222	-1085.65	1082.09	-914	200	0	0.503903	1.39503	56.0908	654.547	-3379.75	1948.72	-311	200	0	-107.64	26.4549	-152.213	-172173	179150	80704.3	1142.13	1138.93	0
523	1	-43.8127	-3.8323	-179.73	-8352.17	-18332.1	2261.75	198.002	656.471	0	-0.20605	-0.837327	4.82333	-174.743	445.112	75.4048	300	200	0	2.7984	0.0968038	108.121	969.401	-1142.66	1041.84	-914	200	0	0.511756	1.36407	56.077	628.495	-3362.81	1943.85	-311	200	0
523	2	-62.841	0.233333	-230.008	-10454.3	-23206.2	2749.77	199.107	655.452	0	0.17427	-0.806288	6.44971	-224.73	577.719	85.4019	300	200	0	2.93652	0.145368	108.407	1060.42	-1190.07	1007.57	-914	200	0	0.511284	1.3435	56.1123	611.295	-3336.63	1934.93	-311	200	0
523	3	-84.5637	5.97361	-281.996	-12612.6	-28223.5	3197.56	199.915	654.726	0	0.799616	-0.585107	7.94097	-265.07	688.56	85.0803	300	200	0	3.03125	0.263654	108.685	1105.82	-1206.7	991.387	-914	200	0	0.507524	1.33153	56.1755	604.145	-3307.2	1923.05	-311	200	0
523	4	-107.906	13.4448	-331.319	-14678.6	-33013	3546.79	200.359	654.303	0	1.72145	-0.0790798	8.88802	-280.266	738.559	66.8782	300	200	0	3.03604	0.426728	108.824	1102.66	-1171.59	1001.06	-914	200	0	0.503911	1.32453	56.2375	606.747	-3280.8	1909.87	-311	200	0
523	5	-131.101	22.5048	-372.808	-16479.4	-37124.1	3725.23	200.42	654.204	0	2.96781	0.81744	8.69212	-248.579	672.371	21.3514	300	200	0	2.9206	0.592338	108.712	1053.98	-1079.47	1035.25	-914	200	0	0.500037	1.31988	56.262	616.96	-3262.07	1897.68	-311	200	0
523	6	-151.899	32.7492	-401.885	-17860.5	-40136.5	3667.33	200.129	654.442	0	4.52016	2.20723	6.54896	-141.918	417.824	-62.2599	300	200	0	2.68911	0.711672	108.245	972.627	-950.613	1084.74	-914	200	0	0.491756	1.31883	56.2136	631.097	-3253.57	1889.02	-311	200	0
523	7	-168.092	43.5549	-416.19	-18734.8	-41805.5	3339.49	199.552	655.015	0	6.28279	4.16675	1.46338	73.0223	-111.545	-194.773	300	200	0	2.38273	0.752154	107.443	877.158	-819.162	1136.92	-914	200	0	0.473083	1.32535	56.0773	644.927	-3256.02	1885.76	-311	200	0
523	8	-178.145	54.223	-416.527	-19115.4	-42159.7	2751.67	198.783	655.892	0	8.04566	6.71087	-7.68532	431.722	-1009.14	-384.86	168.693	143.825	0	2.06748	0.70497	106.517	784.412	-713.409	1180.81	-914	200	0	0.440145	1.34397	55.8666	655.459	-3268.33	1888.42	-311	200	0
523	9	-181.62	64.1319	-406.58	-19112.9	-41491.1	1954.88	197.951	657.009	0	9.4434	9.74419	-22.0038	966.075	-2361.03	-635.667	192.699	156.095	0	1.81102	0.575763	105.731	707.594	-649.938	1211	-914	200	0	0.394844	1.37823	55.6058	662.335	-3287.35	1895.87	-311	200	0
524	0	-179.152	72.8068	-391.649	-18900.3	-40250.2	1032.49	197.229	658.258	0	9.91621	12.9994	-42.3447	1695.13	-4222.76	-940.076	200.276	159.968	0	1.66055	0.378226	105.26	656.576	-636.222	1226.81	-914	200	0	0.344195	1.42872	55.3086	667.351	-3308.02	1905.94	-311	200	0	-147.255	96.5918	-427.359	-255197	239297	107415	543.088	607.802	0
524	1	-172.031	79.8831	-377.127	-18662.5	-38908.9	84.7499	196.828	659.486	0	8.74165	16.0305	-69.0509	2616.88	-6599.21	-1280.88	204.43	162.102	0	1.63167	0.140374	105.177	635.249	-669.975	1228.86	-914	200	0	0.296545	1.49106	54.9775	672.991	-3324.86	1916.89	-311	200	0
524	2	-161.666	85.0351	-367.283	-18548.9	-37845.5	-791.145	196.958	660.503	0	5.22815	18.3756	-101.886	3711.26	-9450.44	-1644.06	207.245	163.574	0	1.7109	-0.0861334	105.433	636.426	-738.471	1218.19	-914	200	0	0.259292	1.55536	54.6175	681.329	-3334.58	1928.26	-311	200	0
524	3	-149.231	87.9598	-364.58	-18643.8	-37280	-1515.8	197.745	661.138	0	-1.07522	19.7608	-140.012	4947.97	-12701.3	-2030.24	209.284	164.66	0	1.86872	-0.236153	105.836	642.027	-822.856	1198.28	-914	200	0	0.237718	1.60881	54.2486	692.963	-3337.17	1940.13	-311	200	0
524	4	-135.553	88.4512	-369.6	-18962.3	-37264.7	-2036.26	199.176	661.305	0	-10.3452	20.0864	-181.634	6278.26	-16211.8	-2444.55	210.744	165.434	0	2.07081	-0.26411	106.108	635.941	-905.324	1175.41	-914	200	0	0.231834	1.64025	53.9013	706.373	-3334.72	1951.7	-311	200	0
524	5	-121.166	86.5188	-381.452	-19468.1	-37724.5	-2336.23	201.103	661.037	0	-22.459	19.3076	-223.593	7617.87	-19742.8	-2879.4	211.702	165.93	0	2.28075	-0.17206	106.017	616.531	-974.633	1154.9	-914	200	0	0.233837	1.64438	53.5974	718.669	-3330.08	1961.15	-311	200	0
524	6	-106.369	82.4457	-398.39	-20100	-38512.9	-2442.27	203.329	660.453	0	-36.8483	17.4425	-261.613	8849.96	-22977.6	-3309.79	212.17	166.172	0	2.46477	-0.00972914	105.541	591.674	-1026.86	1137.45	-914	200	0	0.23165	1.62412	53.3404	726.669	-3326.42	1966.47	-311	200	0
524	7	-91.2628	76.7317	-418.384	-20794.2	-39461.2	-2412.31	205.682	659.701	0	-52.4402	14.5975	-291.297	9856.51	-25597	-3695.14	212.128	166.163	0	2.59876	0.153162	104.882	566.361	-1061.88	1120.66	-914	200	0	0.217844	1.58957	53.1284	727.935	-3326.51	1966.47	-311	200	0
524	8	-75.8084	69.972	-439.512	-21495.4	-40411.4	-2314.31	208.054	658.907	0	-67.811	10.9063	-309.455	10559.5	-27364	-3982.5	211.574	165.877	0	2.66194	0.263642	104.223	539.435	-1080.27	1103.88	-914	200	0	0.195213	1.55317	52.969	721.905	-3331.79	1961.43	-311	200	0
524	9	-59.9045	62.7583	-460.171	-22160.8	-41235.2	-2213.94	210.391	658.158	0	-81.5029	6.47421	-315.167	10947.8	-28189.8	-4118.85	210.556	165.263	0	2.62934	0.306569	103.543	510.473	-1082.9	1089.38	-914	200	0	0.171969	1.52478	52.8804	710.07	-3341.71	1953.42	-311	200	0
525	0	-43.5054	55.6256	-479.163	-22758.1	-41843.4	-2168.29	212.674	657.495	0	-92.4027	1.36928	-310.068	11079.1	-28158.4	-4068.66	209.186	164.269	0	2.48821	0.299828	102.743	487.931	-1070.77	1078.56	-914	200	0	0.152189	1.5096	52.8857	695.908	-3353.85	1945.57	-311	200	0	-75.5932	12.6873	-638.364	-351052	281903	7763.75	435.759	550.737	0
525	1	-26.7378	49.0149	-495.667	-23265.2	-42187.9	-2215.68	214.887	656.937	0	-99.9853	-4.35922	-297.719	11059.9	-27494.4	-3823.23	207.65	162.851	0	2.2558	0.273519	101.871	485.012	-1044.06	1069.6	-914	200	0	0.13285	1.50748	53.0015	684.625	-3365.59	1940.69	-311	200	0
525	2	-9.96115	43.252	-509.189	-23671.9	-42258.3	-2369.84	217.009	656.49	0	-104.294	-10.6424	-282.436	11013.2	-26488.4	-3400.87	206.215	161.007	0	1.97376	0.253297	101.108	507.923	-1003.09	1060.02	-914	200	0	0.109577	1.51259	53.2176	680.835	-3376.13	1939.82	-311	200	0
525	3	6.25984	38.5513	-519.56	-23981.3	-42077.3	-2623.73	219.014	656.157	0	-105.746	-17.3594	-268.186	11047.8	-25420.5	-2840.97	205.213	158.806	0	1.69544	0.260296	100.622	554.557	-952.166	1050.2	-914	200	0	0.0830648	1.51573	53.4845	686.027	-3386.03	1941.75	-311	200	0
525	4	21.2461	35.021	-526.92	-24207.9	-41697.3	-2954.46	220.866	655.942	0	-104.898	-24.3312	-257.912	11239.7	-24509.5	-2191.67	204.97	156.42	0	1.47497	0.317128	100.467	619.806	-899.931	1044.23	-914	200	0	0.0584478	1.5103	53.7273	699.011	-3395.11	1944.18	-311	200	0
525	5	34.3111	32.6642	-531.643	-24374.5	-41191.3	-3327.76	222.521	655.847	0	-102.275	-31.3332	-253.29	11625.7	-23889.8	-1498.9	205.682	154.101	0	1.35281	0.440344	100.573	696.927	-853.29	1048.35	-914	200	0	0.0399802	1.49716	53.8822	717.814	-3402.74	1945.23	-311	200	0
525	6	44.8476	31.4033	-534.219	-24508	-40641.4	-3705.82	223.924	655.876	0	-98.2965	-38.1056	-254.738	12204.4	-23611.5	-802.807	207.311	152.09	0	1.34088	0.618988	100.791	778.133	-815.126	1067.31	-914	200	0	0.0290393	1.48301	53.9288	740.065	-3409.51	1943.82	-311	200	0
525	7	52.3798	31.1276	-535.154	-24636	-40126.8	-4054.46	225.018	656.035	0	-93.2878	-44.3735	-261.611	12943.4	-23656.1	-137.013	209.575	150.524	0	1.41754	0.803539	101.013	855.643	-787.611	1099.89	-914	200	0	0.0260325	1.47398	53.888	762.48	-3416.81	1939.6	-311	200	0
525	8	56.5862	31.7347	-534.935	-24783.7	-39714.8	-4345.69	225.758	656.33	0	-87.508	-49.8753	-272.505	13789.8	-23961.2	473.613	212.071	149.396	0	1.53867	0.926227	101.23	923.179	-770.849	1138.62	-914	200	0	0.0309654	1.47057	53.7888	781.651	-3425.27	1932.7	-311	200	0
525	9	57.3138	33.1557	-534.034	-24970.5	-39454.9	-4559.84	226.119	656.758	0	-81.1558	-54.3746	-285.606	14680.3	-24444.2	1014.69	214.413	148.6	0	1.6531	0.936453	101.461	979.513	-757.163	1175.3	-914	200	0	0.0421183	1.46869	53.6428	795.823	-3434.4	1923.94	-311	200	0
526	0	54.5891	35.3616	-532.96	-25209.5	-39374.2	-4688.46	226.122	657.301	0	-74.3718	-57.6631	-299.029	15552	-25019.4	1480.52	216.331	147.992	0	1.71961	0.817529	101.696	1026.44	-732.313	1205.84	-914	200	0	0.0565606	1.46501	53.4552	804.921	-3443.03	1914.92	-311	200	0	-39.2596	5.11964	-735.584	-385271	312093	7962.51	421.6	523.994	0
526	1	48.6094	38.349	-532.281	-25507.1	-39474.4	-4733.82	225.839	657.92	0	-67.2692	-59.5835	-311.091	16350.6	-25608.5	1869.84	217.682	147.441	0	1.72782	0.584662	101.938	1061.14	-688.47	1229.78	-914	200	0	0.0725282	1.46042	53.249	808.686	-3449.42	1907.37	-311	200	0
526	2	39.7078	42.1177	-532.629	-25861.8	-39728.8	-4705.53	225.41	658.555	0	-59.9958	-60.0783	-320.519	17036.1	-26144	2182.41	218.432	146.848	0	1.69813	0.282289	102.271	1078.88	-631.798	1247.33	-914	200	0	0.0894591	1.45825	53.0638	806.386	-3451.54	1902.39	-311	200	0
526	3	28.3149	46.6595	-534.729	-26263.5	-40078.2	-4617.62	225.05	659.116	0	-52.7764	-59.2363	-326.64	17585.8	-26570.9	2417.27	218.654	146.162	0	1.65635	-0.0247055	102.807	1083.87	-572.966	1257.31	-914	200	0	0.105888	1.46126	52.9381	798.291	-3447.78	1900.7	-311	200	0
526	4	14.9389	51.949	-539.473	-26691.1	-40427.7	-4485.49	225.061	659.476	0	-45.8972	-57.298	-329.579	17993.3	-26841	2573.36	218.56	145.405	0	1.61169	-0.272725	103.559	1087.71	-520.525	1256.85	-914	200	0	0.119695	1.47084	52.9008	785.939	-3437.23	1902.84	-311	200	0
526	5	0.16833	57.9286	-548.03	-27112.2	-40649	-4322.13	225.827	659.472	0	-39.6312	-54.6112	-330.412	18265.4	-26898.6	2652.18	218.591	144.719	0	1.55517	-0.418953	104.402	1097.22	-485.953	1243.18	-914	200	0	0.130166	1.48599	52.9696	771.184	-3419.36	1908.6	-311	200	0
526	6	-15.3077	64.4964	-561.92	-27483.2	-40584.3	-4135.42	227.776	658.909	0	-34.1379	-51.5557	-331.225	18416.5	-26659.1	2659.62	219.514	144.399	0	1.48039	-0.448706	105.181	1109.28	-484.503	1216.64	-914	200	0	0.138521	1.50268	53.1453	755.724	-3393.84	1916.72	-311	200	0
526	7	-30.6699	71.497	-583.012	-27753.4	-40053.4	-3927.13	231.299	657.604	0	-29.3711	-48.474	-335.084	18459.9	-25984	2606.35	222.455	144.91	0	1.40684	-0.375907	105.779	1116.42	-527.125	1181.67	-914	200	0	0.147613	1.5167	53.4056	741.19	-3361.47	1925.12	-311	200	0
526	8	-44.9409	78.7156	-613.367	-27868.8	-38864.9	-3692.95	236.637	655.436	0	-25.0209	-45.6226	-345.921	18399.4	-24661.1	2507.42	228.709	146.81	0	1.36917	-0.237214	106.105	1112.26	-609.7	1144.46	-914	200	0	0.161492	1.52742	53.714	729.158	-3325.72	1931.54	-311	200	0
526	9	-56.9714	85.874	-654.886	-27775.6	-36836.9	-3423.58	243.751	652.413	0	-20.4813	-43.1449	-368.326	18220.9	-22398	2381.21	239.19	150.531	0	1.38533	-0.0776249	106.076	1091.29	-709.14	1110.4	-914	200	0	0.183612	1.53662	54.035	720.715	-3292.13	1934.33	-311	200	0
527	0	-65.4832	92.6237	-708.854	-27422.9	-33823.5	-3109.68	252.284	648.686	0	-14.8352	-41.0703	-407.168	17888.9	-18836.5	2247.96	253.738	156.065	0	1.44997	0.0646526	105.625	1050.71	-796.597	1082.87	-914	200	0	0.214695	1.54455	54.3377	715.84	-3265.43	1932.95	-311	200	0	85.8277	66.4036	-1854.49	-814861	730566	8323.09	396.119	441.078	0
527	1	-69.2051	98.5584	-775.668	-26765.8	-29733.7	-2748.51	261.667	644.507	0	-6.87374	-39.3313	-466.982	17350.9	-13590	2127.32	270.898	162.845	0	1.54817	0.164444	104.766	994.349	-857.2	1062.77	-914	200	0	0.252147	1.54998	54.5905	713.492	-3248.06	1927.88	-311	200	0
527	2	-67.0356	103.289	-854.724	-25775.1	-24541.1	-2342.72	271.288	640.156	0	4.82426	-37.7834	-551.321	16549.3	-6288.86	2035.27	288.593	169.983	0	1.66102	0.208414	103.648	929.856	-895.678	1048.74	-914	200	0	0.291168	1.55277	54.7646	712.169	-3240.82	1920.1	-311	200	0
527	3	-58.1617	106.5	-944.13	-24449.1	-18300.3	-1896.44	280.617	635.896	0	21.739	-36.2932	-662.285	15435.5	3369.97	1978.96	305.088	176.694	0	1.76335	0.193232	102.534	863.496	-926.299	1037.89	-914	200	0	0.326106	1.5549	54.8399	710.758	-3242.96	1910.36	-311	200	0
527	4	-42.1495	107.884	-1040.18	-22818.1	-11175.6	-1420.36	289.256	631.937	0	45.2442	-34.8616	-799.978	13981.9	15552.6	1952.07	319.441	182.522	0	1.82303	0.125682	101.707	798.324	-959.764	1026.89	-914	200	0	0.351	1.56023	54.8137	709.98	-3251.72	1898.85	-311	200	0
527	5	-19.053	107.104	-1137.04	-20945.7	-3472.33	-937.229	296.946	628.421	0	76.4946	-33.5532	-961.322	12192	30167.7	1944.23	331.382	187.318	0	1.81088	0.0189341	101.4	733.153	-999.34	1013.08	-914	200	0	0.36177	1.57359	54.7119	712.669	-3263.17	1885.71	-311	200	0
527	6	10.4352	103.887	-1227.03	-18928.5	4360.06	-478.293	303.553	625.426	0	116.228	-32.2845	-1138.42	10114.4	46716.7	1957.24	341.036	191.115	0	1.72019	-0.114584	101.736	663.342	-1044.58	994.199	-914	200	0	0.359886	1.5982	54.5888	721.914	-3273.48	1872	-311	200	0
527	7	44.8667	98.1546	-1301.86	-16889.8	11777.1	-74.9039	309.046	622.974	0	164.342	-30.7554	-1317.72	7854.87	64203.3	2007.52	348.723	194.039	0	1.57491	-0.261741	102.673	586.792	-1091.21	968.129	-914	200	0	0.351951	1.63289	54.5032	738.661	-3279.86	1859.98	-311	200	0
527	8	82.0752	90.0965	-1354.25	-14962	18235.8	248.943	313.466	621.048	0	219.369	-28.5438	-1481.31	5571	81194.8	2118.67	354.813	196.239	0	1.41775	-0.406813	104.015	510.583	-1130.24	935.243	-914	200	0	0.345781	1.67217	54.4913	761	-3281.22	1852.59	-311	200	0
527	9	119.4	80.1703	-1379.61	-13260.8	23304	480.295	316.892	619.612	0	278.137	-25.27	-1610.32	3444.4	96071.7	2309.31	359.66	197.861	0	1.29288	-0.538793	105.539	450.338	-1153.1	901.719	-914	200	0	0.348246	1.7097	54.5635	785.67	-3278.02	1852.69	-311	200	0
528	0	154.049	69.047	-1377.05	-11864.5	26737.5	617.977	319.417	618.616	0	336.011	-20.7498	-1689.66	1635.83	107406	2577.55	363.566	199.032	0	1.23542	-0.651897	107.103	422.31	-1155.95	878.834	-914	200	0	0.363035	1.74121	54.7126	809.736	-3271.25	1861.97	-311	200	0	609.087	35.9242	-2396.02	-959401	972130	-184694	417.888	401.108	0
528	1	183.484	57.5439	-1349.34	-10808.2	28500.5	674.392	321.122	618.01	0	387.762	-15.0755	-1712	247.369	114313	2891.92	366.772	199.856	0	1.26443	-0.737445	108.636	432.355	-1139.68	876.166	-914	200	0	0.387971	1.76349	54.9114	830.798	-3262.18	1879.8	-311	200	0
528	2	205.739	46.5576	-1302.1	-10091.5	28732.8	677.249	322.066	617.75	0	428.695	-8.6663	-1679.51	-686.737	116627	3191.72	369.441	200.409	0	1.37427	-0.784124	110.026	468.555	-1108.3	894.266	-914	200	0	0.41788	1.77295	55.1182	846.833	-3253.04	1903.11	-311	200	0
528	3	219.618	36.9647	-1242.47	-9691.41	27689.6	663.956	322.286	617.8	0	455.569	-2.25936	-1602.72	-1185.84	114849	3398.37	371.659	200.74	0	1.5339	-0.786795	111.068	506.189	-1064.18	924.536	-914	200	0	0.449798	1.76736	55.2931	856.917	-3246.99	1927.72	-311	200	0
528	4	224.756	29.5037	-1177.66	-9574.46	25677.4	669.459	321.804	618.13	0	467.043	3.23206	-1497.07	-1302.24	109927	3437.53	373.428	200.87	0	1.70006	-0.751198	111.574	521.183	-1004.77	956.109	-914	200	0	0.48245	1.74897	55.4061	861.787	-3246.91	1949.74	-311	200	0
528	5	221.533	24.6867	-1113.96	-9703.96	23000.3	716.5	320.647	618.711	0	463.545	6.92691	-1379.05	-1101.43	102983	3260.03	374.677	200.799	0	1.8328	-0.687718	111.512	501.308	-927.673	983.284	-914	200	0	0.512333	1.72453	55.4361	862.916	-3253.86	1966.41	-311	200	0
528	6	210.91	22.7563	-1055.95	-10044	19922.8	812.367	318.867	619.512	0	446.821	8.14933	-1262.96	-645.477	95061.2	2853.16	375.269	200.511	0	1.90443	-0.595938	111.006	452.514	-835.844	1006.81	-914	200	0	0.533017	1.70272	55.3772	861.349	-3266.23	1976.78	-311	200	0
528	7	194.233	23.6876	-1006.36	-10559.9	16651.1	949.594	316.546	620.493	0	419.451	6.53123	-1159.12	16.7991	86975.4	2242.92	375.036	199.986	0	1.90581	-0.455885	110.237	397.829	-733.678	1028.18	-914	200	0	0.539479	1.69009	55.2422	858.047	-3280.92	1981.33	-311	200	0
528	8	173.03	27.2265	-966.156	-11217.5	13331	1109.11	313.798	621.611	0	384.464	2.03702	-1073.44	852.615	79252.6	1488.95	373.831	199.206	0	1.84637	-0.244732	109.362	363.911	-625.485	1044.99	-914	200	0	0.531781	1.68771	55.0599	854.605	-3295.33	1980.79	-311	200	0
528	9	148.826	32.9551	-934.872	-11981.5	10056.7	1267.02	310.757	622.816	0	344.981	-5.08249	-1007.86	1843.25	72149	672.996	371.586	198.171	0	1.74674	0.0312156	108.488	363.211	-522.977	1053.17	-914	200	0	0.511669	1.69223	54.8644	852.708	-3307.52	1975.49	-311	200	0
529	0	122.977	40.3738	-911.07	-12815.2	6882	1402.98	307.554	624.066	0	303.838	-14.38	-961.328	2978.43	65709.5	-118.291	368.353	196.902	0	1.6351	0.325684	107.689	389.187	-443.689	1051.07	-914	200	0	0.477943	1.6999	54.6856	852.516	-3315.38	1966.19	-311	200	0	164.827	14.4567	-1563.39	-662656	657721	-31930.4	425.699	424.261	0
529	1	96.5647	48.9733	-892.763	-13683.9	3830.17	1505.2	304.29	625.328	0	263.271	-25.3098	-930.737	4247.91	59839.1	-811.072	364.292	195.436	0	1.53904	0.580349	107.1	427.453	-398.047	1039.32	-914	200	0	0.427921	1.7087	54.5482	852.018	-3316.8	1955.13	-311	200	0
529	2	70.378	58.2796	-877.816	-14557.8	902.257	1570.9	301.028	626.584	0	224.749	-37.3091	-911.862	5633.48	54373	-1356.5	359.629	193.822	0	1.47272	0.76298	106.946	470.106	-386.534	1018.92	-914	200	0	0.360398	1.71733	54.4692	848.877	-3311.22	1945.62	-311	200	0
529	3	44.9393	67.8741	-864.284	-15414.6	-1916.25	1605.24	297.783	627.835	0	188.975	-49.8508	-900.172	7104.48	49137.2	-1735.55	354.586	192.108	0	1.44031	0.874733	107.374	519.53	-405.132	990.976	-914	200	0	0.277771	1.72235	54.4539	841.692	-3300.53	1940.3	-311	200	0
529	4	20.5635	77.3992	-850.676	-16240.2	-4649.08	1619.83	294.535	629.091	0	156.022	-62.4704	-891.503	8617.52	43996.5	-1957.71	349.351	190.334	0	1.4428	0.927597	108.319	579.52	-445.49	957.073	-914	200	0	0.188412	1.71729	54.4944	828.951	-3287.82	1939.9	-311	200	0
529	5	-2.5847	86.5586	-836.063	-17027.9	-7322.86	1629.58	291.241	630.367	0	125.543	-74.7799	-882.529	10120.1	38884.2	-2055.44	344.06	188.533	0	1.47182	0.929467	109.577	649.751	-494.53	919.812	-914	200	0	0.104632	1.69708	54.5716	809.532	-3275.54	1943.38	-311	200	0
529	6	-24.4412	95.1152	-820.066	-17777.1	-9959.6	1648.58	287.855	631.678	0	96.9893	-86.4798	-871.013	11557.5	33807	-2074.5	338.813	186.731	0	1.51312	0.892538	110.948	729.501	-539.519	883.144	-914	200	0	0.0369023	1.66242	54.6616	784.867	-3264.05	1948.73	-311	200	0
529	7	-44.9996	102.891	-802.753	-18490.4	-12569.1	1686.92	284.342	633.034	0	69.8141	-97.3652	-855.857	12882.3	28824.3	-2060.93	333.679	184.948	0	1.56539	0.839447	112.264	817.899	-576.258	852.438	-914	200	0	-0.00944395	1.61838	54.7396	758.693	-3251.01	1953.65	-311	200	0
529	8	-64.2731	109.767	-784.467	-19170.3	-15145.1	1749.47	280.694	634.437	0	43.6231	-107.327	-837.025	14064.5	24012.1	-2049.61	328.687	183.197	0	1.64067	0.790954	113.386	910.638	-611.505	834.964	-914	200	0	-0.0342224	1.57108	54.7823	734.363	-3232.8	1956.41	-311	200	0
529	9	-82.2569	115.687	-765.672	-19815.3	-17666.9	1835.59	276.926	635.88	0	18.23	-116.35	-815.359	15098.9	19427.4	-2058.32	323.827	181.482	0	1.7396	0.760166	114.235	1000.47	-656.252	838.486	-914	200	0	-0.040567	1.52621	54.7772	713.533	-3208.37	1956.63	-311	200	0
530	0	-98.9024	120.652	-746.837	-20418.8	-20105	1938.85	273.08	637.34	0	-6.39195	-124.496	-792.245	16005	15088	-2088.7	319.045	179.798	0	1.84685	0.761724	114.799	1078.34	-718.897	867.85	-914	200	0	-0.0315521	1.48872	54.7261	697.968	-3180.98	1955.22	-311	200	0	-246.042	-17.7753	-1216.68	-522055	512100	105232	411.12	428.284	0
530	1	-114.115	124.701	-728.386	-20970.5	-22427.8	2047	269.209	638.79	0	-30.2032	-131.874	-769.216	16817.3	10971.8	-2131.4	314.264	178.137	0	1.95201	0.806258	115.089	1132.24	-798.945	923.326	-914	200	0	-0.00753007	1.46201	54.6308	690.979	-3155.73	1953.23	-311	200	0
530	2	-127.774	127.891	-710.641	-21459.7	-24605.2	2143.44	265.376	640.198	0	-53.1524	-138.589	-747.551	17570.6	7033.48	-2170.49	309.409	176.496	0	2.04889	0.881778	115.088	1147.42	-881.756	1001.05	-914	200	0	0.0331899	1.44668	54.4886	695.04	-3136.69	1950.82	-311	200	0
530	3	-139.758	130.27	-693.796	-21879.2	-26612	2210.25	261.643	641.536	0	-75.175	-144.703	-728.009	18287.3	3228.66	-2186.55	304.435	174.88	0	2.11125	0.95313	114.754	1110.89	-945.095	1093.71	-914	200	0	0.0905622	1.44207	54.3065	709.06	-3126.73	1947.67	-311	200	0
530	4	-149.965	131.877	-677.926	-22226.6	-28430.9	2231.21	258.062	642.786	0	-96.1718	-150.211	-710.764	18971.3	-464.868	-2160.65	299.346	173.309	0	2.08852	0.982336	114.046	1018.12	-972.684	1191.82	-914	200	0	0.159359	1.4481	54.1112	729.231	-3128.17	1944	-311	200	0
530	5	-158.339	132.744	-663.002	-22503.9	-30054.6	2194.17	254.669	643.942	0	-115.995	-155.044	-695.505	19610.9	-4038.46	-2078.32	294.194	171.803	0	1.93939	0.952953	112.987	878.185	-961.374	1285.92	-914	200	0	0.22971	1.46178	53.9427	750.742	-3142.06	1941.17	-311	200	0
530	6	-164.885	132.902	-648.923	-22715.2	-31484.5	2092.61	251.482	645.005	0	-134.446	-159.091	-681.646	20184.8	-7455.75	-1931.52	289.062	170.388	0	1.67036	0.880465	111.719	711.906	-920.483	1367.86	-914	200	0	0.290633	1.47435	53.8392	767.944	-3167.04	1940.91	-311	200	0
530	7	-169.662	132.386	-635.566	-22865.2	-32728.4	1926.4	248.505	645.976	0	-151.282	-162.237	-668.56	20670	-10666.1	-1719.07	284.046	169.083	0	1.33296	0.797723	110.472	540.224	-863.487	1430.95	-914	200	0	0.332928	1.47665	53.8224	775.323	-3199.16	1943.91	-311	200	0
530	8	-172.768	131.237	-622.853	-22957	-33796.9	1701.75	245.739	646.858	0	-166.252	-164.389	-655.776	21049.2	-13621.7	-1445.58	279.228	167.902	0	0.987716	0.729818	109.447	374.05	-795.965	1470.44	-914	200	0	0.350792	1.4652	53.8912	769.628	-3233.02	1949.31	-311	200	0
530	9	-174.334	129.513	-610.804	-22993.2	-34702.2	1429.89	243.186	647.644	0	-179.136	-165.494	-643.081	21314.8	-16288.5	-1119.15	274.671	166.855	0	0.687191	0.681448	108.711	216.013	-713.736	1483.96	-914	200	0	0.342869	1.44283	54.0275	750.285	-3262.65	1955.05	-311	200	0
531	0	-174.517	127.286	-599.544	-22977.9	-35456.4	1125.13	240.861	648.326	0	-189.763	-165.542	-630.527	21468.4	-18648.4	-748.622	270.424	165.952	0	0.489428	0.645038	108.22	68.9955	-615.642	1472.13	-914	200	0	0.311693	1.41643	54.2079	718.489	-3282.79	1958.2	-311	200	0	-361.107	-35.5936	-992.333	-433494	413784	130218	399.433	435.005	0
531	1	-173.495	124.637	-589.258	-22917.7	-36071.3	802.38	238.785	648.893	0	-198.027	-164.549	-618.334	21517.7	-20696.4	-342.677	266.529	165.2	0	0.457335	0.622181	107.936	-57.9602	-513.862	1439.83	-914	200	0	0.262285	1.39238	54.4078	677.784	-3290.76	1956.17	-311	200	0
531	2	-171.472	121.64	-580.102	-22821.1	-36559.4	474.923	236.978	649.34	0	-203.899	-162.548	-606.781	21473.2	-22435.9	89.6113	263.025	164.611	0	0.622996	0.637434	107.842	-150.839	-426.236	1395.18	-914	200	0	0.202137	1.37233	54.5952	634.882	-3287.47	1948.29	-311	200	0
531	3	-168.668	118.361	-572.153	-22696.3	-36935.1	153.219	235.445	649.668	0	-207.422	-159.589	-596.122	21345	-23874	539.066	259.951	164.194	0	0.956169	0.724124	107.881	-198.423	-362.069	1345.02	-914	200	0	0.140771	1.35435	54.7295	598.057	-3276.35	1936.25	-311	200	0
531	4	-165.31	114.862	-565.392	-22550.2	-37214.4	-155.297	234.18	649.884	0	-208.703	-155.734	-586.551	21142.4	-25018.4	997.137	257.347	163.955	0	1.37523	0.891005	107.958	-199.027	-319.091	1292.43	-914	200	0	0.0871508	1.33782	54.7767	573.972	-3261.7	1923.07	-311	200	0
531	5	-161.603	111.206	-559.746	-22387.8	-37412.2	-446.168	233.162	649.996	0	-207.901	-151.066	-578.208	20874	-25877.3	1456.03	255.246	163.899	0	1.78508	1.10709	107.992	-157.42	-290.028	1239.91	-914	200	0	0.0483453	1.32534	54.727	565.166	-3247.16	1912.04	-311	200	0
531	6	-157.72	107.449	-555.114	-22214.4	-37541.3	-717.36	232.372	650.018	0	-205.217	-145.701	-571.199	20548.1	-26461.6	1909.04	253.674	164.026	0	2.10693	1.31528	107.96	-79.1194	-271.101	1192.15	-914	200	0	0.0308117	1.32231	54.5953	570.357	-3234.97	1906.02	-311	200	0
531	7	-153.793	103.65	-551.398	-22034.9	-37612.1	-968.328	231.788	649.962	0	-200.885	-139.789	-565.613	20172.7	-26785.9	2351.01	252.643	164.335	0	2.29377	1.45377	107.881	26.0477	-267.682	1154.71	-914	200	0	0.0392037	1.33603	54.4145	587.094	-3226.45	1906.36	-311	200	0
531	8	-149.912	99.8599	-548.525	-21853.9	-37633.2	-1199.87	231.392	649.841	0	-195.155	-133.51	-561.532	19756.7	-26867.8	2778.83	252.153	164.816	0	2.3389	1.47865	107.74	143.533	-290.625	1131.94	-914	200	0	0.0712947	1.37242	54.229	612.979	-3222.1	1912.1	-311	200	0
531	9	-146.127	96.1374	-546.479	-21674.9	-37611.5	-1414.49	231.175	649.663	0	-188.277	-127.049	-559.049	19312.4	-26728.4	3191.58	252.19	165.455	0	2.27053	1.38218	107.46	265.283	-344.543	1125.83	-914	200	0	0.116793	1.43214	54.0766	644.759	-3221.61	1920.82	-311	200	0
532	0	-142.452	92.5437	-545.314	-21500	-37552.9	-1615.82	231.135	649.427	0	-180.482	-120.589	-558.282	18855.1	-26391.5	3589.86	252.727	166.227	0	2.13404	1.19681	106.961	392.731	-421.887	1135.19	-914	200	0	0.162693	1.50981	53.9764	677.685	-3224.6	1930.36	-311	200	0	-264.352	-15.6424	-976.894	-426689	406343	104122	402.883	435.895	0
532	1	-138.872	89.141	-545.113	-21329.8	-37462.4	-1807.36	231.276	649.129	0	-171.985	-114.302	-559.351	18400.9	-25879.6	3975.07	253.733	167.103	0	1.97662	0.983623	106.258	527.737	-508.805	1154.86	-914	200	0	0.198027	1.59593	53.9355	706.314	-3230.64	1939.27	-311	200	0
532	2	-135.361	85.9787	-545.932	-21164.1	-37344.4	-1991.94	231.595	648.767	0	-162.981	-108.35	-562.336	17962.4	-25211.3	4349.36	255.167	168.058	0	1.83846	0.808823	105.51	668.102	-592.276	1175.95	-914	200	0	0.216296	1.67938	53.9582	726.344	-3239	1946.2	-311	200	0
532	3	-131.894	83.0849	-547.755	-21003.2	-37202.5	-2172	232.082	648.344	0	-153.644	-102.877	-567.229	17547.8	-24403.6	4715.17	256.978	169.064	0	1.74962	0.724336	104.931	808.676	-663.531	1190.29	-914	200	0	0.217598	1.7498	54.0429	735.829	-3249.35	1949.79	-311	200	0
532	4	-128.458	80.4706	-550.504	-20846.8	-37041.2	-2349.94	232.714	647.869	0	-144.13	-97.9931	-573.921	17163.1	-23475.5	5074.4	259.096	170.095	0	1.73219	0.761085	104.672	942.011	-720.912	1197.2	-914	200	0	0.206999	1.79999	54.1731	734.853	-3261.71	1949.5	-311	200	0
532	5	-125.043	78.1392	-554.06	-20694.5	-36865.6	-2528.44	233.463	647.351	0	-134.559	-93.7715	-582.205	16812.5	-22448.6	5427.96	261.442	171.123	0	1.79617	0.924698	104.786	1058.64	-768.852	1203.62	-914	200	0	0.190511	1.8272	54.325	724.654	-3275.26	1946.07	-311	200	0
532	6	-121.646	76.0914	-558.272	-20547	-36680.6	-2710.35	234.296	646.805	0	-125.025	-90.2517	-591.794	16498.4	-21343.6	5775.62	263.934	172.121	0	1.9321	1.19508	105.247	1148.31	-812.921	1216.06	-914	200	0	0.174098	1.83169	54.4846	707.245	-3288.23	1941.14	-311	200	0
532	7	-118.27	74.3259	-562.975	-20406.4	-36490	-2898.07	235.184	646.247	0	-115.59	-87.4424	-602.352	16222.8	-20180.1	6115.99	266.498	173.068	0	2.11677	1.53413	105.952	1200.94	-856.814	1234.58	-914	200	0	0.164136	1.81598	54.6557	685.865	-3299.76	1936.61	-311	200	0
532	8	-114.911	72.8405	-568.02	-20274.6	-36294.6	-3092.93	236.103	645.694	0	-106.295	-85.3203	-613.529	15987	-18977.5	6446.29	269.068	173.943	0	2.32596	1.89029	106.74	1207.65	-900.988	1254.26	-914	200	0	0.167045	1.78664	54.8525	665.154	-3311.58	1933.91	-311	200	0
532	9	-111.558	71.6357	-573.301	-20152.1	-36091.9	-3295.03	237.045	645.151	0	-97.1592	-83.8329	-624.992	15792	-17755.9	6762.74	271.59	174.733	0	2.53656	2.20197	107.504	1165.71	-942.959	1269.3	-914	200	0	0.188017	1.75341	55.0789	649.626	-3326.58	1933.68	-311	200	0
533	0	-108.195	70.7178	-578.763	-20038.8	-35879	-3503.59	238.007	644.624	0	-88.1915	-82.9068	-636.448	15636.7	-16534.9	7061.47	274.02	175.431	0	2.72028	2.41581	108.235	1083.96	-980.822	1275.92	-914	200	0	0.227189	1.72515	55.3153	641.466	-3345.89	1935.91	-311	200	0	-142.12	-10.2269	-1120.34	-474892	457436	67254	402.104	423.3	0
533	1	-104.807	70.0932	-584.379	-19934.8	-35654.3	-3717.2	238.988	644.113	0	-79.3935	-82.4566	-647.663	15518.7	-15332.5	7338.96	276.327	176.039	0	2.84545	2.50482	108.956	981.515	-1016.77	1274.36	-914	200	0	0.275611	1.70855	55.5256	640.289	-3366.9	1939.92	-311	200	0
533	2	-101.39	69.7563	-590.114	-19840.8	-35417.2	-3933.78	239.982	643.622	0	-70.771	-82.3923	-658.456	15435.1	-14163.1	7591.68	278.49	176.559	0	2.89036	2.46257	109.637	881.306	-1059.47	1268.32	-914	200	0	0.317969	1.70936	55.6707	645.057	-3384.16	1944.34	-311	200	0
533	3	-97.9566	69.6835	-595.905	-19757.5	-35167.3	-4150.35	240.985	643.156	0	-62.3423	-82.629	-668.686	15383.7	-13039.1	7815.57	280.5	176.994	0	2.85301	2.29107	110.193	803.436	-1120.48	1261.44	-914	200	0	0.341912	1.73098	55.7216	655.223	-3393.11	1947.53	-311	200	0
533	4	-94.5341	69.8386	-601.668	-19685.2	-34905.1	-4363.19	241.986	642.718	0	-54.1415	-83.0992	-678.253	15363.3	-11970.7	8006.2	282.351	177.349	0	2.74615	2.00322	110.57	758.617	-1199.5	1255.15	-914	200	0	0.34352	1.77119	55.6722	669.791	-3393.09	1948.4	-311	200	0
533	5	-91.1627	70.1822	-607.31	-19623	-34634.3	-4568.33	242.971	642.311	0	-46.2214	-83.7649	-687.1	15372.2	-10966.8	8159.97	284.039	177.627	0	2.57947	1.63164	110.782	744.975	-1275.65	1250.53	-914	200	0	0.324874	1.82201	55.5368	686.262	-3386.41	1946.9	-311	200	0
533	6	-87.8893	70.6772	-612.738	-19569.6	-34361.7	-4761.93	243.921	641.938	0	-38.6491	-84.6197	-695.214	15407.7	-10033.1	8275.12	285.568	177.837	0	2.34779	1.23132	110.837	752.407	-1322.69	1249.11	-914	200	0	0.291226	1.87281	55.3356	701.327	-3376.26	1943.69	-311	200	0
533	7	-84.7619	71.2938	-617.873	-19523.6	-34093.8	-4940.51	244.821	641.598	0	-31.499	-85.6794	-702.63	15466.3	-9172.9	8352.11	286.945	177.988	0	2.04612	0.867614	110.689	766.984	-1329.86	1248.99	-914	200	0	0.251057	1.91307	55.0869	713.337	-3365.78	1939.04	-311	200	0
533	8	-81.8231	72.014	-622.68	-19485	-33834	-5101.45	245.664	641.292	0	-24.8445	-86.9681	-709.423	15544.6	-8387.49	8393.33	288.177	178.088	0	1.69328	0.588699	110.317	772.762	-1305.28	1243	-914	200	0	0.215047	1.93436	54.8128	723.789	-3357.62	1932.24	-311	200	0
533	9	-79.1019	72.839	-627.178	-19455.3	-33583.7	-5243.11	246.453	641.02	0	-18.7496	-88.5036	-715.701	15640.5	-7676.45	8402.28	289.274	178.147	0	1.32987	0.408959	109.77	759.488	-1267.25	1223.85	-914	200	0	0.192265	1.93217	54.5437	735.437	-3353.26	1922.49	-311	200	0
534	0	-76.6057	73.7924	-631.452	-19435.5	-33345.9	-5364.77	247.192	640.779	0	-13.257	-90.2895	-721.607	15753.6	-7037.16	8382.38	290.248	178.169	0	0.998879	0.325088	109.151	731.092	-1235.79	1190.28	-914	200	0	0.186852	1.90707	54.3195	749.628	-3352.59	1910.2	-311	200	0	-66.0203	-18.6144	-1230.65	-514620	495122	39788.5	399.692	417.366	0
534	1	-74.3249	74.9138	-635.626	-19425.8	-33125.4	-5466.77	247.885	640.562	0	-8.38527	-92.3173	-727.295	15886.1	-6465.69	8336.79	291.11	178.157	0	0.736294	0.335475	108.623	701.997	-1225.87	1147.15	-914	200	0	0.19771	1.86395	54.1917	765.86	-3353.64	1897.43	-311	200	0
534	2	-72.2498	76.2429	-639.8	-19425.2	-32926.6	-5550.69	248.536	640.362	0	-4.13645	-94.575	-732.886	16040.7	-5958.29	8268.85	291.87	178.113	0	0.571397	0.428947	108.363	683.732	-1242.51	1101.41	-914	200	0	0.220038	1.81031	54.2082	782.856	-3353.01	1887.19	-311	200	0
534	3	-70.381	77.8056	-643.996	-19432.7	-32752.3	-5618.93	249.142	640.175	0	-0.504495	-97.054	-738.417	16219.2	-5511.91	8181.78	292.536	178.035	0	0.520382	0.564098	108.417	675.661	-1277.61	1059.49	-914	200	0	0.247405	1.75493	54.3791	799.196	-3347.94	1882.1	-311	200	0
534	4	-68.7292	79.6086	-648.161	-19448.2	-32603.8	-5673.88	249.698	640.005	0	2.52234	-99.7494	-743.82	16421.2	-5124.38	8077.98	293.111	177.923	0	0.574205	0.679475	108.65	669.309	-1310.49	1027.16	-914	200	0	0.273642	1.70687	54.6597	812.794	-3338.88	1883.39	-311	200	0
534	5	-67.309	81.6406	-652.187	-19473.7	-32481.1	-5717.2	250.197	639.859	0	4.96181	-102.656	-748.938	16645.4	-4794.95	7958.79	293.598	177.775	0	0.697329	0.728599	108.866	661.022	-1316.17	1009.12	-914	200	0	0.294066	1.67281	54.9774	821.336	-3329.57	1890.89	-311	200	0
534	6	-66.1342	83.8768	-655.93	-19511.7	-32382.3	-5749.91	250.631	639.747	0	6.83931	-105.765	-753.562	16890.3	-4524.66	7825.17	293.996	177.586	0	0.845851	0.697435	108.953	657.408	-1280.85	1007.21	-914	200	0	0.306321	1.65324	55.274	824.49	-3323.57	1903.33	-311	200	0
534	7	-65.2122	86.2833	-659.235	-19563.1	-32303.7	-5772.83	250.998	639.676	0	8.19027	-109.061	-757.467	17154.2	-4316.09	7678.74	294.302	177.353	0	0.994435	0.593787	108.894	668.365	-1209.95	1018.7	-914	200	0	0.309647	1.64153	55.519	824.95	-3321.05	1918.74	-311	200	0
534	8	-64.5368	88.8231	-661.981	-19627.8	-32239	-5786.82	251.299	639.65	0	9.06107	-112.517	-760.466	17433.7	-4172.18	7522.12	294.514	177.075	0	1.14598	0.435052	108.704	696.578	-1119.01	1035.68	-914	200	0	0.302305	1.62859	55.6984	826.831	-3319.05	1935	-311	200	0
534	9	-64.0828	91.4608	-664.114	-19704.2	-32182.3	-5792.68	251.541	639.67	0	9.50884	-116.094	-762.456	17723.2	-4093.75	7358.73	294.631	176.755	0	1.31235	0.246017	108.371	733.667	-1022.4	1046.85	-914	200	0	0.281623	1.60859	55.8114	832.795	-3314.23	1950.23	-311	200	0
535	0	-63.8042	94.1663	-665.659	-19790	-32128.6	-5791.45	251.734	639.73	0	9.60298	-119.74	-763.444	18016.8	-4077.77	7192.48	294.659	176.401	0	1.49313	0.0586687	107.875	768.411	-933.46	1042.98	-914	200	0	0.247814	1.58155	55.8718	842.328	-3304.5	1962.86	-311	200	0	-53.3892	-26.4104	-1262.58	-526757	505522	30924.1	398.302	416.127	0
535	1	-63.6403	96.9114	-666.7	-19881.6	-32075.5	-5784.67	251.889	639.821	0	9.42454	-123.385	-763.539	18309.3	-4117.81	7027.17	294.607	176.021	0	1.67537	-0.0910736	107.283	797.902	-867.461	1021.84	-914	200	0	0.205925	1.55294	55.8927	852.728	-3289.79	1971.7	-311	200	0
535	2	-63.5298	99.6621	-667.338	-19974.4	-32022.5	-5773.95	252.015	639.932	0	9.05834	-126.953	-762.906	18595.7	-4204.66	6865.68	294.489	175.625	0	1.84502	-0.170924	106.775	828.121	-837.012	986.509	-914	200	0	0.164	1.53113	55.8718	860.887	-3272.38	1976.63	-311	200	0
535	3	-63.421	102.375	-667.659	-20064.5	-31970.8	-5760.44	252.115	640.052	0	8.58326	-130.376	-761.73	18871.1	-4326.51	6709.56	294.32	175.226	0	1.99381	-0.163488	106.519	868.464	-842.766	940.524	-914	200	0	0.130186	1.52228	55.8006	864.156	-3255.32	1978.83	-311	200	0
535	4	-63.2748	105.003	-667.736	-20148.5	-31921.1	-5744.54	252.195	640.174	0	8.0691	-133.594	-760.204	19130.4	-4469.53	6559.48	294.121	174.835	0	2.11586	-0.0723638	106.56	927.051	-871.416	886.895	-914	200	0	0.109661	1.52605	55.6842	861.207	-3239.93	1979.99	-311	200	0
535	5	-63.0638	107.495	-667.624	-20223.2	-31871.8	-5726.19	252.261	640.291	0	7.58022	-136.558	-758.509	19368.4	-4617.87	6416.07	293.912	174.465	0	2.20042	0.0841449	106.853	1003.21	-904.399	829.606	-914	200	0	0.102057	1.53684	55.5406	852.382	-3225.99	1981.06	-311	200	0
535	6	-62.771	109.803	-667.364	-20286.4	-31817.3	-5705.45	252.324	640.398	0	7.18106	-139.227	-756.799	19579.4	-4754.2	6280.67	293.718	174.129	0	2.23078	0.283125	107.308	1082.01	-927.975	775.281	-914	200	0	0.101629	1.54861	55.3871	838.766	-3214.07	1982.07	-311	200	0
535	7	-62.382	111.884	-666.989	-20336.6	-31749.9	-5683.14	252.398	640.49	0	6.93843	-141.558	-755.198	19758.2	-4861.72	6156.08	293.562	173.837	0	2.19166	0.499017	107.776	1140.75	-938.821	734.17	-914	200	0	0.100663	1.55947	55.2357	821.671	-3206.66	1982.47	-311	200	0
535	8	-61.8767	113.72	-666.559	-20373.4	-31662.3	-5660.91	252.499	640.565	0	6.91824	-143.506	-753.812	19900	-4926.43	6046.63	293.465	173.601	0	2.07755	0.701364	108.109	1162.97	-944.154	717.258	-914	200	0	0.0930926	1.57384	55.0954	802.536	-3206.56	1981.32	-311	200	0
535	9	-61.2266	115.307	-666.183	-20395.7	-31547.5	-5640.92	252.644	640.616	0	7.17984	-145.02	-752.733	20001.2	-4938.8	5957.49	293.439	173.429	0	1.89153	0.860901	108.243	1146.24	-952.951	730.57	-914	200	0	0.0767677	1.59982	54.9675	782.35	-3214.62	1977.41	-311	200	0
536	0	-60.3972	116.661	-666.021	-20401.4	-31399.4	-5625.42	252.855	640.632	0	7.76999	-146.045	-752.042	20060.2	-4894.43	5894.02	293.492	173.326	0	1.64007	0.961158	108.167	1097.29	-964.11	771.658	-914	200	0	0.0549984	1.64212	54.8382	761.766	-3228.98	1969.89	-311	200	0	-37.3927	-19.9468	-1267.55	-529493	505287	24611.8	397.181	416.88	0
536	1	-59.3558	117.806	-666.234	-20387.8	-31215.4	-5616.89	253.146	640.602	0	8.71401	-146.533	-751.794	20076.6	-4793.03	5861.07	293.625	173.295	0	1.33581	1.00389	107.872	1020.86	-967.156	830.191	-914	200	0	0.0356295	1.69686	54.6785	741.638	-3245.74	1959.19	-311	200	0
536	2	-58.0811	118.768	-666.933	-20352.7	-30997.1	-5617.75	253.523	640.517	0	10.0059	-146.458	-751.994	20049.8	-4636.61	5862.13	293.834	173.338	0	1.00456	1.00738	107.401	915.376	-953.525	890.933	-914	200	0	0.0270251	1.75313	54.4644	723.021	-3260.15	1947.44	-311	200	0
536	3	-56.571	119.567	-668.156	-20295.1	-30746.6	-5629.9	253.983	640.375	0	11.6059	-145.818	-752.587	19978.6	-4428.45	5898.46	294.116	173.453	0	0.68552	0.998445	106.829	780.102	-920.382	938.041	-914	200	0	0.0338122	1.79849	54.2024	707.19	-3267.98	1937.63	-311	200	0
536	4	-54.8413	120.207	-669.889	-20214.1	-30464.8	-5654.46	254.523	640.175	0	13.449	-144.641	-753.479	19861.7	-4172.68	5969.5	294.462	173.64	0	0.419983	0.997729	106.164	622.987	-864.9	961.218	-914	200	0	0.0551478	1.82335	53.9266	695.212	-3267.22	1932.43	-311	200	0
536	5	-52.9232	120.679	-672.092	-20109.9	-30151.2	-5691.74	255.138	639.921	0	15.4572	-142.987	-754.552	19699.3	-3873.77	6073.39	294.866	173.893	0	0.228411	1.00719	105.351	458.785	-782.485	960.564	-914	200	0	0.0857527	1.82365	53.6712	687.281	-3259.16	1933.14	-311	200	0
536	6	-50.8579	120.969	-674.703	-19983.1	-29805.5	-5741.12	255.824	639.618	0	17.5462	-140.935	-755.682	19494	-3537.36	6206.61	295.319	174.203	0	0.0974461	1.00706	104.382	302.504	-673.25	945.147	-914	200	0	0.117534	1.80205	53.453	683.613	-3248.19	1939.33	-311	200	0
536	7	-48.6889	121.063	-677.653	-19835.5	-29428.1	-5800.98	256.573	639.271	0	19.6302	-138.578	-756.761	19250.5	-3171.78	6364.04	295.809	174.562	0	-0.00406059	0.963248	103.347	167.748	-548.234	926.077	-914	200	0	0.141336	1.76597	53.276	685.868	-3239.77	1949.48	-311	200	0
536	8	-46.4514	120.961	-680.896	-19669.8	-29021.1	-5868.7	257.378	638.888	0	21.6301	-136.005	-757.715	18975.5	-2788.53	6539.78	296.32	174.957	0	-0.0969145	0.844288	102.423	66.4322	-427.683	909.823	-914	200	0	0.150157	1.72326	53.1427	696.737	-3237.7	1961.4	-311	200	0
536	9	-44.1641	120.685	-684.433	-19488.8	-28587.8	-5941.01	258.231	638.474	0	23.4826	-133.296	-758.516	18677.1	-2401.77	6727.82	296.834	175.377	0	-0.175767	0.635439	101.828	4.24161	-332.36	897.297	-914	200	0	0.14232	1.67981	53.0633	717.872	-3241.6	1972.41	-311	200	0
537	0	-41.8257	120.273	-688.305	-19294.8	-28131.6	-6014.89	259.129	638.032	0	25.1457	-130.514	-759.182	18365.2	-2026.84	6922.17	297.33	175.809	0	-0.212889	0.341485	101.717	-23.3407	-273.405	887.538	-914	200	0	0.123096	1.63929	53.0479	747.788	-3247.17	1979.99	-311	200	0	-1.04261	0.616814	-1310.39	-552968	523626	15064.5	399.524	421.921	0
537	1	-39.4233	119.771	-692.554	-19089.4	-27654.9	-6088.36	260.068	637.564	0	26.5949	-127.713	-759.744	18050	-1677.8	7117.38	297.792	176.242	0	-0.174885	-0.00737085	102.081	-27.3492	-248.717	880.642	-914	200	0	0.103673	1.60402	53.0943	781.466	-3249.27	1982.97	-311	200	0
537	2	-36.9459	119.215	-697.176	-18874.1	-27159.9	-6160.83	261.043	637.072	0	27.8114	-124.951	-760.217	17741.5	-1365.14	7309.37	298.204	176.663	0	-0.038725	-0.347836	102.775	-15.1184	-250.549	879.337	-914	200	0	0.0946503	1.57655	53.191	812.189	-3244.73	1981.88	-311	200	0
537	3	-34.3917	118.63	-702.104	-18650.3	-26648.7	-6233.08	262.044	636.563	0	28.7723	-122.293	-760.599	17447.9	-1095.9	7496	298.559	177.06	0	0.199182	-0.600341	103.603	16.5484	-274.052	889.619	-914	200	0	0.098148	1.55927	53.3275	833.833	-3233.58	1978.21	-311	200	0
537	4	-31.768	118.031	-707.231	-18420.9	-26124	-6306.63	263.062	636.047	0	29.4489	-119.796	-760.876	17175.2	-875.288	7676.89	298.85	177.427	0	0.524597	-0.707217	104.371	76.0452	-316.571	918.179	-914	200	0	0.107102	1.55207	53.4922	842.281	-3218.59	1973.39	-311	200	0
537	5	-29.0891	117.421	-712.422	-18189.6	-25589.3	-6382.51	264.081	635.532	0	29.8089	-117.509	-761.013	16926.3	-706.857	7852.39	299.071	177.758	0	0.916116	-0.659196	104.909	164.988	-374.746	967.856	-914	200	0	0.110862	1.55197	53.6715	837.185	-3203.22	1968.22	-311	200	0
537	6	-26.3728	116.802	-717.523	-17959.7	-25048.7	-6460.35	265.09	635.03	0	29.8178	-115.465	-760.962	16701.6	-591.769	8022.7	299.222	178.052	0	1.3489	-0.489528	105.079	274.184	-446.799	1034.71	-914	200	0	0.100739	1.55512	53.8584	823.712	-3190.02	1962.87	-311	200	0
537	7	-23.6398	116.174	-722.39	-17733.4	-24505.3	-6538.63	266.077	634.548	0	29.447	-113.687	-760.686	16500.3	-528.872	8187.47	299.305	178.309	0	1.79048	-0.245748	104.806	390.872	-534.155	1107.61	-914	200	0	0.072992	1.55779	54.0546	810.34	-3181.11	1957.03	-311	200	0
537	8	-20.9157	115.544	-726.902	-17512.5	-23963.8	-6615.47	267.033	634.092	0	28.6828	-112.189	-760.174	16321.2	-515.048	8345.49	299.322	178.53	0	2.20218	0.0296941	104.111	506.514	-636.183	1171.46	-914	200	0	0.0294488	1.55561	54.2643	802.777	-3179.23	1950.09	-311	200	0
537	9	-18.231	114.931	-730.988	-17297.6	-23430.5	-6689.25	267.947	633.663	0	27.5339	-110.968	-759.442	16163.4	-546.752	8494.5	299.28	178.717	0	2.54364	0.301667	103.111	617.028	-744.926	1214.83	-914	200	0	-0.0225216	1.54521	54.483	800.623	-3186.67	1941.42	-311	200	0
538	0	-15.6177	114.363	-734.636	-17088.6	-22910.7	-6759.01	268.814	633.261	0	26.0297	-110.009	-758.545	16026.4	-621.563	8631.61	299.181	178.872	0	2.77681	0.546342	101.961	720.147	-847.354	1236.39	-914	200	0	-0.0707954	1.52743	54.688	799.589	-3203.2	1930.81	-311	200	0	10.0818	6.43229	-1342.7	-572649	532286	6627.28	396.723	426.655	0
538	1	-13.1102	113.879	-737.874	-16884.1	-22408	-6824.38	269.632	632.882	0	24.2122	-109.285	-757.565	15909.8	-736.977	8753.98	299.027	178.999	0	2.87424	0.755255	100.8	814.645	-929.799	1243.42	-914	200	0	-0.102249	1.50579	54.8444	795.339	-3225.8	1918.5	-311	200	0
538	2	-10.7496	113.513	-740.727	-16683.3	-21925.9	-6884.99	270.399	632.523	0	22.1246	-108.768	-756.574	15812.7	-889.084	8859.76	298.825	179.1	0	2.83296	0.926666	99.7172	897.971	-981.169	1244.03	-914	200	0	-0.107375	1.48097	54.9237	785.915	-3249.7	1905.4	-311	200	0
538	3	-8.58848	113.284	-743.199	-16487.3	-21468.1	-6940.12	271.114	632.184	0	19.805	-108.442	-755.595	15733.7	-1073.36	8948.57	298.579	179.177	0	2.68247	1.05742	98.7419	966.213	-997.172	1241.05	-914	200	0	-0.0826578	1.44997	54.9115	772.647	-3270.33	1893.32	-311	200	0
538	4	-6.68734	113.196	-745.278	-16298.7	-21038	-6989.02	271.772	631.869	0	17.2907	-108.305	-754.612	15671.5	-1284.9	9021.7	298.297	179.232	0	2.4731	1.14786	97.8783	1018.57	-983.584	1232.05	-914	200	0	-0.0311266	1.41144	54.8004	759.746	-3285.88	1884.54	-311	200	0
538	5	-5.10721	113.243	-746.935	-16119.9	-20638.1	-7031.42	272.37	631.581	0	14.6224	-108.369	-753.596	15624.8	-1517.28	9081.47	297.987	179.266	0	2.25938	1.20634	97.1759	1056.72	-955.802	1213.14	-914	200	0	0.0394224	1.36982	54.5849	752.528	-3298.07	1880.54	-311	200	0
538	6	-3.90145	113.417	-748.13	-15952.1	-20270.3	-7067.29	272.905	631.323	0	11.8436	-108.641	-752.525	15592.1	-1762.2	9130.09	297.658	179.28	0	2.09514	1.24331	96.7499	1081.85	-933.013	1183.22	-914	200	0	0.119969	1.33487	54.276	754.539	-3309.53	1881.11	-311	200	0
538	7	-3.10763	113.71	-748.839	-15796.5	-19936.1	-7096.48	273.377	631.095	0	9.00111	-109.122	-751.387	15571.1	-2010	9169.25	297.325	179.277	0	2.02483	1.26394	96.7146	1095.78	-929.599	1147.52	-914	200	0	0.201145	1.31782	53.9165	765.404	-3321.28	1884.58	-311	200	0
538	8	-2.74091	114.115	-749.077	-15655.3	-19639	-7119.01	273.782	630.899	0	6.1488	-109.789	-750.181	15559.7	-2250.7	9200.11	297	179.259	0	2.06796	1.26844	97.0856	1100.54	-950.433	1117.33	-914	200	0	0.272113	1.32498	53.576	781.044	-3333.36	1889.34	-311	200	0
538	9	-2.78981	114.632	-748.914	-15530.8	-19384.3	-7135.36	274.117	630.738	0	3.35118	-110.6	-748.932	15556.8	-2474.76	9223.08	296.696	179.228	0	2.20825	1.26015	97.7632	1096.17	-992.538	1103.44	-914	200	0	0.323406	1.35436	53.3289	795.968	-3345.85	1895.2	-311	200	0
539	0	-3.21445	115.259	-748.462	-15423.6	-19175.1	-7146.41	274.381	630.607	0	0.682766	-111.496	-747.708	15561.5	-2673.87	9238.22	296.424	179.188	0	2.3905	1.25043	98.6352	1080.5	-1049.34	1108.76	-914	200	0	0.352181	1.40008	53.2252	806.253	-3357.76	1903.05	-311	200	0	-12.1643	6.49854	-1333.27	-569767	533565	11245.6	399.65	427.5	0
539	1	-3.95281	115.996	-747.844	-15331.3	-19010.3	-7153.18	274.58	630.501	0	-1.77988	-112.414	-746.612	15572.2	-2841.12	9245.84	296.195	179.143	0	2.53835	1.24807	99.6691	1047.97	-1110.3	1126.77	-914	200	0	0.362386	1.45679	53.2667	810.998	-3366.49	1914.08	-311	200	0
539	2	-4.93652	116.832	-747.145	-15250.4	-18884.6	-7156.48	274.724	630.412	0	-3.97205	-113.302	-745.741	15585.1	-2970.2	9246.64	296.017	179.101	0	2.5935	1.2444	100.85	990.467	-1156.82	1146.07	-914	200	0	0.359278	1.51844	53.4051	811.179	-3369.19	1929.02	-311	200	0
539	3	-6.10446	117.742	-746.394	-15178.3	-18790.8	-7156.79	274.825	630.335	0	-5.84992	-114.124	-745.163	15596.7	-3055.64	9241.35	295.899	179.069	0	2.54577	1.21608	102.077	905.623	-1164.31	1157.65	-914	200	0	0.344955	1.57652	53.5672	807.885	-3364.91	1947.34	-311	200	0
539	4	-7.40579	118.69	-745.575	-15112.2	-18721.9	-7154.11	274.889	630.269	0	-7.38805	-114.854	-744.904	15604.7	-3094.01	9230.54	295.846	179.051	0	2.43278	1.14094	103.197	802.275	-1111.04	1159.39	-914	200	0	0.319025	1.62261	53.6949	801.896	-3356.07	1967.18	-311	200	0
539	5	-8.79811	119.638	-744.646	-15049	-18670.8	-7148.26	274.927	630.21	0	-8.57401	-115.477	-744.965	15606.8	-3084.86	9214.82	295.859	179.05	0	2.32062	1.00994	104.103	694.382	-988.539	1154.6	-914	200	0	0.282363	1.6515	53.7726	794.097	-3347.28	1985.99	-311	200	0
539	6	-10.2462	120.545	-743.555	-14985.8	-18631.1	-7139.19	274.943	630.154	0	-9.4095	-115.991	-745.317	15599.9	-3030.09	9194.61	295.935	179.069	0	2.27775	0.830323	104.761	592.811	-808.852	1147.29	-914	200	0	0.23956	1.66149	53.8259	785.736	-3342.37	2001.22	-311	200	0
539	7	-11.7188	121.374	-742.257	-14920.5	-18597.3	-7126.89	274.945	630.102	0	-9.91223	-116.395	-745.913	15582.1	-2932.63	9169.58	296.068	179.11	0	2.34815	0.620184	105.221	503.134	-602.609	1138.44	-914	200	0	0.19863	1.6536	53.894	778.284	-3343.22	2010.82	-311	200	0
539	8	-13.1846	122.097	-740.745	-14851.8	-18564.9	-7111.29	274.938	630.05	0	-10.1102	-116.696	-746.704	15553.2	-2795.92	9139.04	296.256	179.171	0	2.53587	0.40138	105.625	427.78	-409.349	1126.21	-914	200	0	0.168463	1.62931	53.9942	772.669	-3349.56	2013.98	-311	200	0
539	9	-14.6095	122.7	-739.067	-14778.8	-18528.8	-7092.44	274.93	629.997	0	-10.0308	-116.899	-747.667	15515.8	-2624.47	9103.58	296.49	179.248	0	2.80411	0.193943	106.126	368.361	-266.945	1109.84	-914	200	0	0.154116	1.58765	54.1078	768.849	-3358.07	2011.37	-311	200	0
540	0	-15.955	123.182	-737.326	-14700.7	-18483.7	-7070.77	274.931	629.938	0	-9.69488	-117.014	-748.823	15474.2	-2423.73	9065.57	296.763	179.335	0	3.0856	0.00633387	106.797	326.082	-200.11	1092.05	-914	200	0	0.153017	1.52666	54.2001	766.708	-3362.85	2004.64	-311	200	0	-22.0734	9.22189	-1333.14	-564143	536457	18417.2	401.503	423.424	0
540	1	-17.1791	123.556	-735.655	-14617	-18424.6	-7047.07	274.955	629.869	0	-9.12214	-117.048	-750.219	15432.6	-2198.55	9027.83	297.069	179.429	0	3.30431	-0.166755	107.62	302.039	-210.522	1076.78	-914	200	0	0.156067	1.44913	54.2455	766.141	-3359.48	1995.72	-311	200	0
540	2	-18.2434	123.839	-734.173	-14528.5	-18347.4	-7022.52	275.009	629.789	0	-8.34085	-117.015	-751.897	15393.3	-1951.92	8992.29	297.404	179.527	0	3.40328	-0.326316	108.51	297.51	-280.67	1066.11	-914	200	0	0.153423	1.36644	54.2329	765.789	-3348.36	1986.46	-311	200	0
540	3	-19.1218	124.041	-732.958	-14437.8	-18248	-6998.16	275.104	629.698	0	-7.39192	-116.933	-753.862	15356.1	-1686.82	8959.82	297.762	179.63	0	3.3598	-0.454728	109.305	312.404	-389.941	1059.95	-914	200	0	0.14038	1.29633	54.1661	763.74	-3333.56	1978.15	-311	200	0
540	4	-19.8038	124.166	-732.033	-14347.3	-18123.4	-6974.21	275.242	629.599	0	-6.32686	-116.829	-756.095	15320	-1408.65	8930.5	298.137	179.738	0	3.17732	-0.527647	109.791	344.079	-522.323	1056.9	-914	200	0	0.118815	1.25691	54.0699	759.491	-3319.5	1971.6	-311	200	0
540	5	-20.2931	124.214	-731.368	-14257.7	-17973.4	-6950.05	275.425	629.495	0	-5.20394	-116.731	-758.55	15284.6	-1124.31	8903.78	298.518	179.85	0	2.87628	-0.529931	109.816	390.665	-662.078	1055.88	-914	200	0	0.0954658	1.2612	53.9796	753.198	-3309.29	1966.94	-311	200	0
540	6	-20.6022	124.184	-730.892	-14166.9	-17800.5	-6925.08	275.646	629.383	0	-4.08148	-116.664	-761.159	15250	-840.288	8878.65	298.896	179.965	0	2.49527	-0.457086	109.337	456.702	-794.006	1058.27	-914	200	0	0.0789038	1.31377	53.9196	743.442	-3304.64	1963.29	-311	200	0
540	7	-20.7461	124.074	-730.529	-14072	-17608.7	-6899.14	275.896	629.263	0	-3.00961	-116.645	-763.829	15216.5	-562.005	8853.88	299.264	180.079	0	2.09021	-0.313273	108.406	553.881	-910.577	1067	-914	200	0	0.0740908	1.40824	53.8935	727.906	-3305.37	1958.88	-311	200	0
540	8	-20.7378	123.887	-730.216	-13970.7	-17400.6	-6872.36	276.171	629.132	0	-2.02438	-116.678	-766.473	15184.2	-292.461	8828.36	299.618	180.189	0	1.7292	-0.111768	107.159	693.284	-1014.46	1082.64	-914	200	0	0.078582	1.52791	53.8908	706.475	-3309.45	1952.12	-311	200	0
540	9	-20.5841	123.629	-729.933	-13862.8	-17177.3	-6845.09	276.467	628.992	0	-1.14384	-116.757	-769.031	15153.5	-31.4868	8801.53	299.959	180.295	0	1.47512	0.120741	105.78	872.733	-1114.48	1101.35	-914	200	0	0.0860234	1.6519	53.9039	682.26	-3315.27	1942.47	-311	200	0
541	0	-20.2828	123.322	-729.715	-13749.7	-16939.8	-6817.9	276.786	628.843	0	-0.366475	-116.863	-771.512	15125	222.305	8773.11	300.288	180.396	0	1.35625	0.344645	104.486	1070.1	-1221.38	1118.06	-914	200	0	0.0927209	1.76214	53.9307	659.525	-3323.74	1930.61	-311	200	0	-12.9344	7.27916	-1353.41	-566516	548584	14741	404.805	418.755	0
541	1	-19.8276	122.993	-729.628	-13632.9	-16690.4	-6791.38	277.125	628.685	0	0.322954	-116.968	-773.966	15099.4	470.024	8742.44	300.607	180.491	0	1.35422	0.534741	103.484	1249.8	-1343.14	1131.4	-914	200	0	0.0988686	1.84598	53.9662	641.53	-3337.04	1917.45	-311	200	0
541	2	-19.2202	122.664	-729.719	-13513.4	-16432.9	-6766.14	277.481	628.519	0	0.942528	-117.046	-776.434	15076.6	712.364	8708.43	300.918	180.582	0	1.42091	0.71233	102.876	1377.33	-1477.42	1145.32	-914	200	0	0.104245	1.89616	54.0082	629.797	-3355.37	1903.3	-311	200	0
541	3	-18.4793	122.341	-729.981	-13392.5	-16170.8	-6742.79	277.848	628.346	0	1.50686	-117.083	-778.92	15055.6	949.067	8670.02	301.218	180.671	0	1.50723	0.929788	102.63	1434.76	-1608.97	1166.8	-914	200	0	0.104736	1.91045	54.0725	623.888	-3375.75	1888.24	-311	200	0
541	4	-17.6386	122.022	-730.366	-13270.9	-15906.8	-6721.44	278.221	628.17	0	2.02681	-117.084	-781.403	15034.3	1178.44	8626.49	301.508	180.76	0	1.58329	1.21886	102.667	1430.4	-1717.91	1200.61	-914	200	0	0.0942591	1.89107	54.1847	621.125	-3394.04	1872.81	-311	200	0
541	5	-16.7408	121.695	-730.801	-13148.9	-15641.3	-6701.38	278.597	627.992	0	2.51086	-117.057	-783.853	15010.8	1398.34	8577.9	301.784	180.85	0	1.6454	1.56549	102.941	1391.64	-1790.81	1244.98	-914	200	0	0.0706168	1.84412	54.3574	617.577	-3408.13	1858.53	-311	200	0
541	6	-15.8306	121.35	-731.205	-13026.8	-15373.8	-6681.38	278.975	627.816	0	2.96664	-117.009	-786.227	14984	1608.47	8525.26	302.046	180.942	0	1.71497	1.9278	103.402	1344.05	-1825.11	1293.41	-914	200	0	0.0387399	1.77932	54.5808	611.098	-3418.59	1847.64	-311	200	0
541	7	-14.9462	120.975	-731.501	-12904.8	-15104.9	-6660.63	279.351	627.641	0	3.40204	-116.943	-788.484	14953.8	1811.11	8470.29	302.297	181.035	0	1.82225	2.25744	103.938	1296.92	-1824.25	1340.07	-914	200	0	0.00773952	1.70873	54.8254	603.327	-3427.41	1842.27	-311	200	0
541	8	-14.1119	120.559	-731.638	-12782.5	-14836.2	-6639.39	279.722	627.471	0	3.82671	-116.86	-790.598	14920.2	2009.34	8414.97	302.542	181.128	0	1.97651	2.50513	104.397	1244.94	-1790.09	1382.28	-914	200	0	-0.0148427	1.6442	55.0495	597.635	-3437.76	1843.73	-311	200	0
541	9	-13.3337	120.106	-731.617	-12659.9	-14569.6	-6618.76	280.086	627.304	0	4.25577	-116.758	-792.582	14883.1	2206.18	8361.35	302.784	181.222	0	2.1492	2.62362	104.688	1176.75	-1721.99	1419.28	-914	200	0	-0.0256114	1.59408	55.2101	596.036	-3453.14	1852.1	-311	200	0
542	0	-12.5974	119.635	-731.517	-12537.3	-14306.1	-6599.91	280.443	627.139	0	4.71253	-116.621	-794.499	14843	2404.71	8311.4	303.027	181.318	0	2.28433	2.5716	104.848	1081.85	-1619.11	1449.87	-914	200	0	-0.0231294	1.56101	55.269	599.1	-3474.2	1866.01	-311	200	0	0.256629	5.16144	-1375.45	-571954	562789	8570.04	409.123	415.941	0
542	1	-11.8742	119.181	-731.478	-12415.4	-14045.7	-6583.56	280.798	626.973	0	5.22153	-116.424	-796.438	14801	2606.69	8267.08	303.273	181.416	0	2.3276	2.3239	105.034	956.04	-1479.32	1471.67	-914	200	0	-0.00660288	1.54269	55.1956	607.442	-3497.14	1882.58	-311	200	0
542	2	-11.1343	118.769	-731.619	-12293.8	-13786.1	-6569.91	281.157	626.804	0	5.7964	-116.141	-798.467	14758.3	2811.38	8230.44	303.521	181.517	0	2.25594	1.89278	105.446	804.444	-1303.15	1482.69	-914	200	0	0.0218701	1.53583	54.9802	621.712	-3515.58	1898.22	-311	200	0
542	3	-10.3608	118.405	-731.989	-12171.8	-13522.2	-6559.01	281.527	626.628	0	6.44052	-115.762	-800.602	14714.7	3016.16	8202.72	303.767	181.62	0	2.08259	1.33971	106.227	639.849	-1104.92	1482.08	-914	200	0	0.0562502	1.53892	54.6446	641.049	-3522.73	1910.28	-311	200	0
542	4	-9.55416	118.071	-732.568	-12048.6	-13249.1	-6551.12	281.914	626.447	0	7.1558	-115.287	-802.803	14668.7	3218.21	8183.49	304.009	181.728	0	1.83808	0.756582	107.38	478.702	-912.346	1468.73	-914	200	0	0.0895661	1.55032	54.2361	662.103	-3513.52	1917.97	-311	200	0
542	5	-8.72642	117.739	-733.304	-11923.7	-12966.4	-6546.78	282.318	626.26	0	7.9423	-114.726	-805.005	14617.8	3416.16	8171.57	304.244	181.841	0	1.5542	0.232272	108.762	336.46	-749.481	1440.87	-914	200	0	0.117854	1.56583	53.819	680.023	-3486.56	1922.11	-311	200	0
542	6	-7.89171	117.38	-734.133	-11795.9	-12676.7	-6546.44	282.732	626.068	0	8.79293	-114.095	-807.141	14560.4	3611.19	8166.02	304.474	181.96	0	1.26431	-0.168507	110.156	223.383	-623.244	1397.41	-914	200	0	0.140718	1.57997	53.4606	690.286	-3444.23	1924.5	-311	200	0
542	7	-7.05909	116.973	-734.998	-11663.8	-12382.2	-6549.98	283.153	625.869	0	9.69333	-113.412	-809.151	14496.6	3806.94	8165.98	304.705	182.084	0	1.01052	-0.411751	111.322	144.258	-527.266	1338.85	-914	200	0	0.158991	1.58843	53.2075	690.158	-3392.4	1927.06	-311	200	0
542	8	-6.22779	116.505	-735.868	-11526.2	-12083.3	-6556.71	283.579	625.663	0	10.6265	-112.7	-810.997	14426.6	4007.64	8170.84	304.942	182.211	0	0.837384	-0.497579	112.02	100.366	-456.113	1268.73	-914	200	0	0.17265	1.58908	53.0626	679.775	-3340.33	1930.72	-311	200	0
542	9	-5.38483	115.972	-736.75	-11382.3	-11779	-6565.76	284.012	625.449	0	11.5792	-111.977	-812.676	14350.2	4215.69	8180.56	305.187	182.342	0	0.770085	-0.460104	112.074	90.1568	-414.695	1196.09	-914	200	0	0.180598	1.58264	52.9841	662.705	-3298.38	1935.13	-311	200	0
543	0	-4.50695	115.378	-737.694	-11232.1	-11466.9	-6576.44	284.456	625.226	0	12.5457	-111.254	-814.236	14266.9	4431.26	8195.42	305.442	182.478	0	0.800563	-0.352934	111.445	109.824	-412.222	1135.13	-914	200	0	0.182667	1.57088	52.9162	645.131	-3273.39	1939.4	-311	200	0	19.0994	6.05758	-1405.33	-581763	576259	1183.84	410.652	414.108	0
543	1	-3.56715	114.734	-738.772	-11075.6	-11143.3	-6588.17	284.916	624.992	0	13.5257	-110.529	-815.765	14176.6	4653.38	8215.9	305.704	182.622	0	0.892939	-0.225001	110.236	153.45	-449.421	1098.87	-914	200	0	0.180582	1.55471	52.8338	633.18	-3265.32	1942.46	-311	200	0
543	2	-2.54479	114.046	-740.039	-10913.6	-10804.5	-6600.25	285.4	624.747	0	14.5159	-109.796	-817.353	14079.7	4880.25	8242.87	305.971	182.774	0	1.00623	-0.101832	108.665	211.848	-516.462	1091.67	-914	200	0	0.175402	1.53579	52.7571	630.27	-3268.96	1943.44	-311	200	0
543	3	-1.43254	113.316	-741.512	-10746.9	-10448.4	-6612.16	285.909	624.493	0	15.5072	-109.056	-819.07	13976.8	5109.69	8277.65	306.238	182.936	0	1.12433	0.0198847	106.99	271.723	-599.983	1106.89	-914	200	0	0.166108	1.5171	52.7316	636.31	-3279.07	1942.4	-311	200	0
543	4	-0.235411	112.538	-743.169	-10575.6	-10076.2	-6623.48	286.442	624.23	0	16.4881	-108.311	-820.956	13867.7	5341.15	8321.23	306.506	183.108	0	1.26418	0.160224	105.426	316.969	-686.93	1131.08	-914	200	0	0.151391	1.49977	52.8033	648.139	-3293.34	1940.42	-311	200	0
543	5	1.03475	111.705	-744.959	-10398.7	-9691.81	-6633.81	286.99	623.959	0	17.4481	-107.559	-823.02	13750.9	5576.89	8373.4	306.776	183.292	0	1.45621	0.335618	104.119	333.351	-764.738	1150.95	-914	200	0	0.131061	1.4822	53.0031	660.756	-3309.85	1938.99	-311	200	0
543	6	2.36439	110.814	-746.825	-10214.9	-9299.56	-6642.85	287.548	623.678	0	18.3809	-106.788	-825.241	13624.3	5820.92	8432.78	307.054	183.491	0	1.72247	0.545266	103.171	313.317	-823.436	1158.55	-914	200	0	0.106486	1.46292	53.3413	669.483	-3324.94	1939.54	-311	200	0
543	7	3.7419	109.864	-748.725	-10023.4	-8903.47	-6650.64	288.108	623.387	0	19.2885	-105.982	-827.59	13486.7	6076.79	8497.33	307.343	183.704	0	2.06171	0.765678	102.64	256.478	-857.68	1152.96	-914	200	0	0.0803866	1.44283	53.803	671.873	-3335.06	1942.92	-311	200	0
543	8	5.15954	108.859	-750.648	-9824.88	-8506.89	-6657.3	288.667	623.089	0	20.1795	-105.128	-830.04	13338.2	6345.95	8564.8	307.645	183.931	0	2.44194	0.953149	102.531	167.259	-863.147	1139.12	-914	200	0	0.0555239	1.42501	54.3494	667.937	-3338.25	1948.81	-311	200	0
543	9	6.61659	107.806	-752.622	-9619.95	-8111.15	-6662.7	289.223	622.782	0	21.068	-104.212	-832.58	13179.6	6627.95	8633.18	307.961	184.17	0	2.81061	1.05935	102.748	52.7243	-832.655	1124.54	-914	200	0	0.0340533	1.4124	54.9218	659.503	-3334.17	1955.54	-311	200	0
544	0	8.12405	106.723	-754.717	-9408.45	-7714.45	-6666.68	289.778	622.466	0	21.9753	-103.221	-835.226	13012.3	6920.92	8700.91	308.286	184.421	0	3.1229	1.05356	103.08	-77.0612	-762.267	1115.19	-914	200	0	0.0178974	1.40531	55.4485	649.855	-3325.2	1960.94	-311	200	0	45.9494	6.37675	-1461.46	-602382	590371	-9939.06	405.372	412.325	0
544	1	9.70239	105.634	-757.021	-9190.4	-7312.49	-6669.58	290.34	622.14	0	22.9244	-102.142	-838.022	12838.1	7221.37	8766.79	308.617	184.68	0	3.36115	0.936454	103.258	-206.461	-660.462	1112.78	-914	200	0	0.0088066	1.40228	55.8562	642.615	-3316.9	1963.44	-311	200	0
544	2	11.37	104.556	-759.591	-8967.55	-6900.93	-6672.11	290.915	621.806	0	23.9305	-100.969	-841.003	12659.2	7525.41	8830.13	308.948	184.948	0	3.52354	0.741824	103.05	-316.528	-547.478	1115.12	-914	200	0	0.00860733	1.40268	56.0888	640.598	-3315.47	1962.29	-311	200	0
544	3	13.1332	103.498	-762.421	-8743.04	-6477.53	-6674.91	291.504	621.467	0	24.9987	-99.7045	-844.164	12477.6	7830.91	8891.38	309.277	185.219	0	3.60523	0.524851	102.345	-392.54	-445.811	1119.13	-914	200	0	0.0194246	1.40832	56.1298	645.958	-3323.63	1957.17	-311	200	0
544	4	14.9837	102.459	-765.47	-8520.01	-6041.62	-6678.12	292.107	621.13	0	26.1275	-98.3617	-847.459	12294.8	8138.33	8952.33	309.603	185.492	0	3.60058	0.333929	101.191	-425.879	-370.093	1123.14	-914	200	0	0.0424587	1.42261	56.0076	659.383	-3339.14	1947.75	-311	200	0
544	5	16.9024	101.435	-768.684	-8300.56	-5592.56	-6681.34	292.724	620.798	0	27.3084	-96.9611	-850.816	12111.2	8449.72	9015.04	309.931	185.765	0	3.51444	0.186578	99.7844	-408.427	-327.19	1127.66	-914	200	0	0.0761094	1.4469	55.7762	678.399	-3357.4	1934.11	-311	200	0
544	6	18.8649	100.417	-772.008	-8085.12	-5129.45	-6684.16	293.356	620.473	0	28.5252	-95.5299	-854.148	11925.4	8767.88	9080.14	310.265	186.038	0	3.35856	0.0755492	98.3983	-331.755	-323.811	1135.29	-914	200	0	0.114143	1.47686	55.4913	698.467	-3373.8	1917.77	-311	200	0
544	7	20.8459	99.3966	-775.39	-7873.07	-4651.16	-6686.46	294.002	620.154	0	29.757	-94.0966	-857.361	11735.2	9096.14	9146.91	310.609	186.312	0	3.13924	-0.00519252	97.2807	-196.659	-363.136	1148.32	-914	200	0	0.14502	1.50291	55.2001	716.414	-3383.88	1901.66	-311	200	0
544	8	22.8235	98.3657	-778.796	-7664.16	-4156.14	-6688.4	294.663	619.841	0	30.9797	-92.6832	-860.385	11538.6	9437.26	9215.13	310.969	186.589	0	2.85947	-0.0488604	96.5579	-20.2755	-435.266	1166.06	-914	200	0	0.155586	1.5153	54.9395	732.104	-3384.93	1888.78	-311	200	0
544	9	24.7834	97.3225	-782.22	-7458.51	-3643.72	-6690.18	295.342	619.535	0	32.1679	-91.2989	-863.192	11335.5	9791.34	9286.51	311.343	186.868	0	2.53307	-0.0504645	96.2047	169.548	-522.194	1184.26	-914	200	0	0.137969	1.51067	54.7325	747.037	-3378.93	1881.44	-311	200	0
545	0	26.723	96.2768	-785.694	-7255.68	-3116.11	-6691.73	296.034	619.235	0	33.3037	-89.9403	-865.821	11127.9	10154.6	9363.47	311.728	187.148	0	2.18677	-0.0203847	96.0773	346.214	-611.582	1197.4	-914	200	0	0.0938982	1.49454	54.5921	762.056	-3370.78	1880.82	-311	200	0	75.6415	9.99822	-1525.91	-629544	616688	-21852.9	406.43	412.823	0
545	1	28.6495	95.2486	-789.276	-7054.51	-2578.06	-6692.87	296.734	618.938	0	34.3811	-88.5979	-868.359	10920	10520.3	9447.22	312.115	187.425	0	1.85441	0.0251339	96.0118	495.296	-700.747	1203.55	-914	200	0	0.0339184	1.47702	54.5325	776.053	-3362.98	1886.47	-311	200	0
545	2	30.573	94.2585	-793.021	-6853.6	-2034.61	-6693.67	297.434	618.642	0	35.3984	-87.265	-870.91	10716.1	10881.1	9537.24	312.494	187.696	0	1.57841	0.0812128	95.9542	617.202	-790.874	1205.19	-914	200	0	-0.027004	1.46531	54.5617	785.96	-3354.5	1896.19	-311	200	0
545	3	32.4992	93.3186	-796.944	-6652.21	-1490	-6694.77	298.13	618.347	0	36.3533	-85.9405	-873.551	10518.9	11231.6	9632.03	312.857	187.958	0	1.39933	0.158824	95.9842	719.05	-881.621	1204.29	-914	200	0	-0.0751156	1.46081	54.6585	788.172	-3344.16	1906.9	-311	200	0
545	4	34.4262	92.431	-801.016	-6451.01	-948.847	-6696.96	298.815	618.054	0	37.2489	-84.6263	-876.32	10329.3	11569.5	9729.94	313.202	188.213	0	1.33321	0.276244	96.1896	808.078	-968.761	1199.73	-914	200	0	-0.102629	1.46249	54.7736	780.608	-3333.57	1915.82	-311	200	0
545	5	36.3404	91.5879	-805.17	-6251.79	-417.349	-6701.05	299.482	617.765	0	38.096	-83.3233	-879.21	10146.6	11895.6	9829.36	313.53	188.459	0	1.36991	0.445335	96.5471	889.684	-1043.79	1190.51	-914	200	0	-0.109904	1.46983	54.8651	763.88	-3326.74	1921.27	-311	200	0
545	6	38.2149	90.7737	-809.315	-6055.6	97.4796	-6707.71	300.12	617.482	0	38.9023	-82.0329	-882.178	9969.31	12212.6	9928.34	313.844	188.699	0	1.48628	0.660492	96.9195	963.218	-1099.82	1178.43	-914	200	0	-0.103734	1.48171	54.9221	741.384	-3327.15	1922.84	-311	200	0
545	7	40.0154	89.97	-813.353	-5861.72	590.339	-6717.28	300.726	617.207	0	39.6638	-80.761	-885.172	9795.7	12523.6	10024.7	314.148	188.934	0	1.64783	0.899868	97.1435	1020.8	-1142.02	1166.17	-914	200	0	-0.0927825	1.49521	54.9495	718.421	-3334.67	1921.52	-311	200	0
545	8	41.7098	89.163	-817.204	-5668.78	1059.28	-6729.77	301.296	616.937	0	40.3678	-79.5191	-888.149	9624.71	12831.1	10116.9	314.447	189.163	0	1.81165	1.13592	97.1474	1053.19	-1188.54	1154.04	-914	200	0	-0.0835931	1.50784	54.9489	700.09	-3345.02	1919.5	-311	200	0
545	9	43.2795	88.3495	-820.842	-5476.7	1504.78	-6745.02	301.833	616.672	0	41.0028	-78.3171	-891.095	9456	13135.5	10204.3	314.741	189.388	0	1.93982	1.34247	96.9794	1058.02	-1257.5	1140.29	-914	200	0	-0.0784446	1.51973	54.9206	689.034	-3351.44	1918.9	-311	200	0
546	0	44.7255	87.5378	-824.311	-5286.76	1927.49	-6762.76	302.338	616.414	0	41.5664	-77.1546	-894.032	9290.32	13435.5	10286.7	315.028	189.609	0	2.00796	1.4958	96.7442	1045.47	-1352.61	1122.82	-914	200	0	-0.0752117	1.53219	54.869	684.952	-3347.47	1920.34	-311	200	0	93.8017	13.8403	-1593.49	-656097	638793	-30173.2	403.652	412.079	0
546	1	46.0637	86.7422	-827.693	-5100.51	2327.42	-6782.58	302.812	616.162	0	42.0621	-76.0224	-896.989	9129.92	13728.6	10364.9	315.305	189.822	0	2.01128	1.57556	96.581	1033.44	-1462.35	1099.36	-914	200	0	-0.0695393	1.54462	54.7944	685.42	-3329.84	1922.65	-311	200	0
546	2	47.3088	85.9725	-831.047	-4918.99	2705.24	-6803.9	303.255	615.919	0	42.4889	-74.916	-899.975	8977.88	14011	10440.7	315.568	190.024	0	1.96773	1.57039	96.6529	1033.38	-1572.52	1068.58	-914	200	0	-0.0582912	1.55484	54.6853	686.681	-3300.09	1923.65	-311	200	0
546	3	48.4625	85.2286	-834.375	-4742.54	3063.01	-6826.18	303.671	615.684	0	42.8347	-73.8439	-902.969	8836.96	14278.5	10516.7	315.813	190.213	0	1.90643	1.48274	97.0836	1043.22	-1673.57	1031.51	-914	200	0	-0.0415315	1.56268	54.5254	685.454	-3263.92	1921.31	-311	200	0
546	4	49.5132	84.5004	-837.639	-4571.07	3403.48	-6849.11	304.063	615.457	0	43.0804	-72.8258	-905.934	8709.28	14527.9	10595.7	316.036	190.386	0	1.85221	1.32744	97.9261	1053.62	-1755.01	990.477	-914	200	0	-0.0200409	1.57131	54.3124	681.311	-3228.3	1914.64	-311	200	0
546	5	50.441	83.7699	-840.775	-4404.71	3729.58	-6872.9	304.436	615.239	0	43.2071	-71.886	-908.831	8596.3	14756.8	10679.6	316.237	190.541	0	1.8195	1.12757	99.1706	1055.02	-1802.42	948.457	-914	200	0	0.00755594	1.58365	54.0684	676.655	-3198.88	1904.5	-311	200	0
546	6	51.224	83.0151	-843.713	-4244.39	4044	-6898.29	304.793	615.031	0	43.2019	-71.0505	-911.612	8498.21	14963.8	10769.2	316.415	190.678	0	1.81307	0.906191	100.738	1037.96	-1802.77	909.466	-914	200	0	0.0419884	1.59827	53.832	674.399	-3180.37	1893.65	-311	200	0
546	7	51.8454	82.2161	-846.396	-4091.48	4348.78	-6926.43	305.138	614.834	0	43.0591	-70.3424	-914.224	8413.36	15150.2	10863.6	316.572	190.797	0	1.83414	0.681116	102.489	994.809	-1751.45	878.777	-914	200	0	0.0793967	1.60977	53.64	676.239	-3177.4	1885.58	-311	200	0
546	8	52.3019	81.3634	-848.812	-3946.7	4644.86	-6958.25	305.472	614.65	0	42.7822	-69.7729	-916.638	8338.25	15320	10961.4	316.713	190.903	0	1.88685	0.473644	104.259	926.517	-1658.06	863.401	-914	200	0	0.113138	1.61147	53.5134	682.375	-3192.79	1882.88	-311	200	0
[truncated: 1,491 more rows]
[truncated: 234 more columns]
