# Supplementary material for: Independent effects of mental fatigue and drop height on drop jump performance in American football athletes: an exploration of central-peripheral interaction
Source: PeerJ. 2026 Jan 13;14:e20574. doi: 10.7717/peerj.20574 (PMC12810397; doi:10.7717/peerj.20574)
Supplement: Supplemental Information 1 [file peerj-14-20574-s001.zip › data/1/12/C-DJ-50-01.csv]

Devices
1000
		Force1 - Force			Force1 - Moment			Force1 - CoP			Force2 - Force			Force2 - Moment			Force2 - CoP			Imported AMTI 400600 V1.00 #4 - Force			Imported AMTI 400600 V1.00 #4 - Moment			Imported AMTI 400600 V1.00 #4 - CoP			Imported AMTI 400600 V1.00 #3 - Force			Imported AMTI 400600 V1.00 #3 - Moment			Imported AMTI 400600 V1.00 #3 - CoP			Combined Force			Combined Moment			Combined CoP
Frame	Sub Frame	Fx	Fy	Fz	Mx	My	Mz	Cx	Cy	Cz	Fx	Fy	Fz	Mx	My	Mz	Cx	Cy	Cz	Fx	Fy	Fz	Mx	My	Mz	Cx	Cy	Cz	Fx	Fy	Fz	Mx	My	Mz	Cx	Cy	Cz	Fx	Fy	Fz	Mx	My	Mz	Cx	Cy	Cz
		N	N	N	N.mm	N.mm	N.mm	mm	mm	mm	N	N	N	N.mm	N.mm	N.mm	mm	mm	mm	N	N	N	N.mm	N.mm	N.mm	mm	mm	mm	N	N	N	N.mm	N.mm	N.mm	mm	mm	mm	N	N	N	N.mm	N.mm	N.mm	mm	mm	mm
458	0	5.0067e-06	-2.55663e-06	1.36821e-05	0.000820896	0.000832483	-0.000125026	300	610	0	2.23378e-11	8.83735e-12	-1.25545e-10	-1.67501e-11	1.08764e-08	3.46102e-11	300	200	0	1.96519	1.90504	97.6894	1074.04	-687.394	1228.97	-914	200	0	-0.0371195	1.4209	53.9196	698.408	-3384.88	1924.88	-311	200	0	2.38265	2.58159	156.88	33347	106704	1218.13	0	0	0
458	1	8.25145e-06	-3.81245e-06	2.04249e-05	0.00115904	0.00119587	-0.000235515	300	610	0	-1.54937e-10	-4.90375e-11	-5.57234e-10	1.05021e-08	-1.46529e-09	-5.23412e-09	300	200	0	1.94602	1.88422	96.7392	1088.15	-600.651	1171.03	-914	200	0	-0.0278011	1.37377	54.0432	706.058	-3374.6	1933.82	-311	200	0
458	2	1.21839e-05	-5.20611e-06	2.79169e-05	0.00150682	0.00157993	-0.000378846	300	610	0	-4.31137e-10	-1.39529e-10	-1.19251e-09	2.66194e-08	-2.26271e-08	-1.33125e-08	300	200	0	2.05291	1.73539	96.1026	1108.08	-530.376	1115.69	-914	200	0	-0.00422412	1.3419	54.1744	708.675	-3363.65	1941.63	-311	200	0
458	3	1.6497e-05	-6.5505e-06	3.51587e-05	0.00179925	0.00192029	-0.000549581	300	610	0	-8.22124e-10	-2.67986e-10	-2.05015e-09	4.9132e-08	-5.47412e-08	-2.46025e-08	300	200	0	2.24118	1.47022	95.7739	1126.09	-491.81	1071.07	-914	200	0	0.0327706	1.33246	54.2924	706.078	-3352.55	1948.74	-311	200	0
458	4	2.05778e-05	-7.53041e-06	4.04634e-05	0.00193477	0.00211407	-0.000732571	300	610	0	-1.33168e-09	-4.35837e-10	-3.11668e-09	7.80995e-08	-9.92452e-08	-3.91373e-08	300	200	0	2.46131	1.12492	95.806	1137.13	-499.578	1040.52	-914	200	0	0.0832289	1.35008	54.3796	700.856	-3342.46	1956.08	-311	200	0
458	5	2.34083e-05	-7.67321e-06	4.12991e-05	0.00176926	0.00201271	-0.000898931	300	610	0	-1.94179e-09	-6.37398e-10	-4.3254e-09	1.12287e-07	-1.5607e-07	-5.63016e-08	300	200	0	2.6779	0.744988	96.2381	1142.34	-566.901	1024	-914	200	0	0.145728	1.39609	54.423	696.341	-3335.19	1964.16	-311	200	0
458	6	2.34773e-05	-6.33042e-06	3.41885e-05	0.0011145	0.00141906	-0.00100187	300	610	0	-2.60029e-09	-8.55796e-10	-5.53075e-09	1.48463e-07	-2.22541e-07	-7.448e-08	300	200	0	2.86143	0.370851	96.9871	1148.46	-701.361	1021.75	-914	200	0	0.214129	1.46772	54.4184	694.887	-3332.66	1972.41	-311	200	0
458	7	1.87288e-05	-2.68221e-06	1.47318e-05	-0.000255402	9.22732e-05	-0.000973159	300	610	0	-3.20638e-09	-1.05819e-09	-6.4803e-09	1.80599e-07	-2.92004e-07	-9.06528e-08	300	200	0	2.98228	0.0359862	97.8764	1160.59	-896.253	1035.37	-914	200	0	0.278977	1.55816	54.3736	697.274	-3335.73	1979.43	-311	200	0
458	8	6.58626e-06	4.21922e-06	-2.21637e-05	-0.00258509	-0.00223451	-0.000721421	300	610	0	-3.59566e-09	-1.19077e-09	-6.78804e-09	1.99041e-07	-3.52269e-07	-9.99834e-08	300	200	0	3.02232	-0.227083	98.8045	1175.35	-1126.81	1064.53	-914	200	0	0.331469	1.65773	54.304	702.732	-3343.03	1983.52	-311	200	0
458	9	-1.58988e-05	1.53478e-05	-8.17392e-05	-0.00610099	-0.00581808	-0.00013398	300	610	0	-3.5271e-09	-1.17444e-09	-5.91568e-09	1.89842e-07	-3.84037e-07	-9.54789e-08	300	200	0	2.98305	-0.386619	99.8543	1180.79	-1356.06	1103.83	-914	200	0	0.36473	1.75526	54.2249	709.743	-3351.09	1983.38	-311	200	0
459	0	-5.17098e-05	3.15209e-05	-0.000168408	-0.010951	-0.0108444	0.000915525	300	610	0	-2.67646e-09	-9.02508e-10	-3.1717e-09	1.34477e-07	-3.59656e-07	-6.78452e-08	300	200	0	2.87774	-0.423607	101.2	1162.1	-1545.13	1145.33	-914	200	0	0.374323	1.83991	54.1458	716.953	-3356.24	1978.54	-311	200	0	2.57588	1.93286	159.916	33500.6	108977	1974	0	0	0
459	1	-0.000103272	5.31141e-05	-0.000284226	-0.0171157	-0.0173379	0.00255106	300	610	0	-6.41957e-10	-2.42388e-10	2.25854e-09	1.02957e-08	-2.42669e-07	-5.71386e-09	300	200	0	2.72473	-0.340815	102.916	1109.61	-1664.93	1184.12	-914	200	0	0.360254	1.90291	54.0777	723.069	-3356.4	1969.39	-311	200	0
459	2	-0.000171538	7.96566e-05	-0.000426728	-0.0242885	-0.0250365	0.0048667	300	610	0	3.02973e-09	9.56006e-10	1.12349e-08	-2.07825e-07	1.11243e-08	1.03535e-07	300	200	0	2.54975	-0.162154	104.913	1023.14	-1704.39	1219.88	-914	200	0	0.327576	1.93895	54.0408	726.175	-3351.35	1957.12	-311	200	0
459	3	-0.000254701	0.000109303	-0.00058609	-0.0317275	-0.0332349	0.00788506	300	610	0	8.78755e-09	2.8421e-09	2.45175e-08	-5.44102e-07	4.50235e-07	2.72079e-07	300	200	0	2.38263	0.0667383	107.004	909.886	-1667.88	1253.6	-914	200	0	0.284442	1.94696	54.0555	724.044	-3341.95	1943.8	-311	200	0
459	4	-0.000346528	0.000138201	-0.00074173	-0.0380867	-0.0406024	0.0114997	300	610	0	1.69798e-08	5.5332e-09	4.25357e-08	-1.01615e-06	1.12061e-06	5.08804e-07	300	200	0	2.24434	0.285076	108.953	780.364	-1564.46	1285.11	-914	200	0	0.238707	1.93084	54.1268	715.702	-3329.09	1931.8	-311	200	0
459	5	-0.000434382	0.000159805	-0.000858621	-0.0412493	-0.0449969	0.015402	300	610	0	2.77073e-08	9.06636e-09	6.50538e-08	-1.62647e-06	2.05419e-06	8.15026e-07	300	200	0	2.1369	0.442355	110.471	646.996	-1401.89	1313.91	-914	200	0	0.195205	1.89902	54.2396	702.836	-3312.51	1922.56	-311	200	0
459	6	-0.00049711	0.000164242	-0.000883879	-0.0381963	-0.0433094	0.0189953	300	610	0	4.06199e-08	1.33315e-08	9.07291e-08	-2.3507e-06	3.25199e-06	1.17862e-06	300	200	0	2.0465	0.518182	111.316	525.17	-1191.49	1339.47	-914	200	0	0.156298	1.86202	54.3692	689.77	-3290.86	1915.99	-311	200	0
459	7	-0.000503127	0.000137901	-0.000744524	-0.0249657	-0.0313935	0.0213061	300	610	0	5.46553e-08	1.79852e-08	1.16571e-07	-3.12288e-06	4.66095e-06	1.56661e-06	300	200	0	1.95868	0.51707	111.422	433.161	-957.123	1359.42	-914	200	0	0.124129	1.82846	54.4946	681.168	-3264.23	1911.26	-311	200	0
459	8	-0.00040926	6.34898e-05	-0.000347758	0.00322306	-0.00415855	0.020907	300	610	0	6.77332e-08	2.23498e-08	1.37346e-07	-3.81835e-06	6.14499e-06	1.91658e-06	300	200	0	1.86892	0.460175	110.899	388.057	-732.997	1368.94	-914	200	0	0.100612	1.80259	54.6052	679.338	-3236.46	1907.9	-311	200	0
459	9	-0.000161135	-7.90968e-05	0.000414442	0.0515828	0.044073	0.0158775	300	610	0	7.64337e-08	2.53064e-08	1.44997e-07	-4.23616e-06	7.45189e-06	2.12783e-06	300	200	0	1.77546	0.384965	109.951	398.218	-547.695	1362.87	-914	200	0	0.0846982	1.7849	54.6917	684.052	-3213.05	1906.09	-311	200	0
460	0	0.000303839	-0.000310692	0.00165418	0.124997	0.118822	0.00383738	300	610	0	7.57167e-08	2.52012e-08	1.28237e-07	-4.08442e-06	8.17969e-06	2.05401e-06	300	200	0	1.67362	0.333696	108.808	456.523	-411.929	1338.64	-914	200	0	0.0710954	1.77382	54.736	693.3	-3197.21	1906.3	-311	200	0	2.58208	1.93074	159.927	33508	108974	1969.35	0	0	0
460	1	0.00104955	-0.000649075	0.0034674	0.226765	0.224191	-0.0178995	300	610	0	5.87685e-08	1.97924e-08	7.24959e-08	-2.97353e-06	7.74936e-06	1.49969e-06	300	200	0	1.57008	0.334192	107.658	540.629	-319.902	1298.77	-914	200	0	0.053611	1.7661	54.7215	703.203	-3189.61	1908.73	-311	200	0
460	2	0.00212891	-0.00110302	0.00590209	0.356745	0.360968	-0.0519943	300	610	0	1.71043e-08	6.28058e-09	-3.94873e-08	-4.24789e-07	5.39393e-06	2.24594e-07	300	200	0	1.49079	0.394973	106.602	621.012	-257.202	1251.1	-914	200	0	0.0299848	1.75785	54.653	709.258	-3190.76	1912.74	-311	200	0
460	3	0.00356475	-0.00166383	0.00891279	0.508839	0.524009	-0.100513	300	610	0	-5.89082e-08	-1.85225e-08	-2.26069e-07	4.09627e-06	1.78672e-07	-2.03973e-06	300	200	0	1.46057	0.512163	105.678	671.057	-212.241	1205.73	-914	200	0	0.00305203	1.74611	54.5601	708.966	-3200.98	1916.97	-311	200	0
460	4	0.00532288	-0.00229421	0.012301	0.667857	0.698921	-0.164057	300	610	0	-1.78899e-07	-5.78211e-08	-5.03707e-07	1.11102e-05	-8.92916e-06	-5.55504e-06	300	200	0	1.48067	0.673342	104.909	675.386	-185.235	1170.84	-914	200	0	-0.0218647	1.72821	54.484	702.881	-3218.87	1920.16	-311	200	0
460	5	0.00727696	-0.00291488	0.0156433	0.805943	0.85821	-0.240558	300	610	0	-3.505e-07	-1.14182e-07	-8.82146e-07	2.10056e-05	-2.29186e-05	-1.05172e-05	300	200	0	1.52996	0.858057	104.331	633.6	-181.924	1149.21	-914	200	0	-0.040214	1.70061	54.4691	693.391	-3240.82	1921.97	-311	200	0
460	6	0.00916667	-0.00338994	0.0182126	0.878988	0.957294	-0.323731	300	610	0	-5.76279e-07	-1.88532e-07	-1.35743e-06	3.38605e-05	-4.24976e-05	-1.69669e-05	300	200	0	1.58709	1.04224	103.972	557.738	-201.191	1137.34	-914	200	0	-0.0496003	1.66027	54.5551	682.629	-3262.46	1922.8	-311	200	0
460	7	0.0105525	-0.00351326	0.0189046	0.823763	0.931118	-0.401262	300	610	0	-8.49472e-07	-2.78752e-07	-1.90259e-06	4.91973e-05	-6.77384e-05	-2.46664e-05	300	200	0	1.65301	1.20399	103.865	465.148	-235.103	1128.25	-914	200	0	-0.0478233	1.6071	54.7608	671.044	-3280.96	1922.7	-311	200	0
460	8	0.0107747	-0.00299922	0.016188	0.556889	0.69251	-0.452902	300	610	0	-1.14848e-06	-3.77867e-07	-2.45626e-06	6.56704e-05	-9.75925e-05	-3.2943e-05	300	200	0	1.74607	1.32294	104.064	369.234	-274.424	1115.99	-914	200	0	-0.0306494	1.5447	55.0704	657.744	-3296.75	1920.79	-311	200	0
460	9	0.00892684	-0.00148321	0.00810636	-0.0227569	0.133901	-0.448802	300	610	0	-1.43038e-06	-4.71898e-07	-2.90988e-06	8.07039e-05	-0.00012928	-4.0507e-05	300	200	0	1.87437	1.37773	104.627	276.971	-309.272	1098.01	-914	200	0	0.00559795	1.47804	55.4413	642.081	-3313.11	1916.17	-311	200	0
461	0	0.00386176	0.0014611	-0.00763092	-1.0262	-0.865441	-0.348604	300	610	0	-1.62407e-06	-5.37588e-07	-3.09546e-06	9.01161e-05	-0.000157585	-4.52631e-05	300	200	0	2.01773	1.35114	105.574	197.605	-330.748	1074.81	-914	200	0	0.0589975	1.40923	55.8288	624.711	-3333.23	1909.16	-311	200	0	1.8091	2.42503	161.758	33320.3	111029	1408.54	0	0	0
461	1	-0.00574862	0.00627911	-0.03342	-2.55868	-2.42411	-0.102044	300	610	0	-1.62418e-06	-5.40365e-07	-2.77634e-06	8.77996e-05	-0.000174137	-4.41494e-05	300	200	0	2.1331	1.24473	106.824	147.437	-336.212	1049.38	-914	200	0	0.121357	1.33759	56.1951	607.376	-3357.16	1901.06	-311	200	0
461	2	-0.0212717	0.0133569	-0.0713443	-4.69349	-4.6324	0.347953	300	610	0	-1.28757e-06	-4.33142e-07	-1.64558e-06	6.5564e-05	-0.000166816	-3.30572e-05	300	200	0	2.17748	1.08942	108.147	141.454	-332.53	1027.79	-914	200	0	0.182769	1.26544	56.494	591.997	-3381.78	1893.29	-311	200	0
461	3	-0.0438596	0.0228973	-0.122511	-7.43326	-7.51262	1.05847	300	610	0	-4.35111e-07	-1.56833e-07	6.62366e-07	1.32944e-05	-0.000119491	-6.90991e-06	300	200	0	2.13706	0.932744	109.213	184.316	-331.534	1018.03	-914	200	0	0.236017	1.20238	56.6625	580.32	-3402.99	1886.93	-311	200	0
461	4	-0.0740512	0.0347427	-0.186099	-10.6571	-10.9643	2.07476	300	610	0	1.13778e-06	3.56268e-07	4.53917e-06	-8.03737e-05	-1.24015e-05	4.00004e-05	300	200	0	2.03795	0.810851	109.732	271.205	-340.143	1026.75	-914	200	0	0.277631	1.16285	56.6425	574.258	-3418.46	1882.64	-311	200	0
461	5	-0.111207	0.0481407	-0.258106	-14.0543	-14.694	3.41215	300	610	0	3.63753e-06	1.17482e-06	1.03407e-05	-0.000226622	0.000176429	0.000113296	300	200	0	1.92652	0.734931	109.584	393.515	-355.467	1056.73	-914	200	0	0.30751	1.15958	56.4147	575.822	-3429.1	1881.07	-311	200	0
461	6	-0.152771	0.0614608	-0.329824	-17.0486	-18.1341	5.03067	300	610	0	7.23099e-06	2.35488e-06	1.8287e-05	-0.000433995	0.000468272	0.000217283	300	200	0	1.84524	0.698252	108.865	539.305	-367.927	1105.02	-914	200	0	0.328437	1.19721	56.0124	586.711	-3438.2	1882.84	-311	200	0
461	7	-0.193383	0.0718832	-0.386167	-18.7212	-20.3569	6.80254	300	610	0	1.19816e-05	3.91902e-06	2.83156e-05	-0.000704678	0.000878764	0.000353089	300	200	0	1.82672	0.685126	107.826	689.159	-368.996	1162.26	-914	200	0	0.34468	1.26988	55.5051	607.816	-3449.04	1888.05	-311	200	0
461	8	-0.223918	0.0751047	-0.404086	-17.7483	-20.0017	8.4737	300	610	0	1.77596e-05	5.82682e-06	3.98864e-05	-0.00102935	0.0014105	0.000516074	300	200	0	1.89524	0.674112	106.748	819.025	-361.199	1216.55	-914	200	0	0.359038	1.36489	54.9713	637.938	-3462.54	1896.12	-311	200	0
461	9	-0.230593	0.0651336	-0.351458	-12.3756	-15.2362	9.62316	300	610	0	2.41264e-05	7.93674e-06	5.17403e-05	-0.00138058	0.00204285	0.000692535	300	200	0	2.06014	0.647405	105.845	911.022	-361.977	1259.26	-914	200	0	0.370126	1.46817	54.4776	672.85	-3476.08	1905.94	-311	200	0
462	0	-0.194386	0.0342846	-0.187044	-0.464884	-3.78831	9.62688	300	610	0	3.01971e-05	9.96067e-06	6.16283e-05	-0.00170519	0.00271906	0.000855842	300	200	0	2.3072	0.606144	105.241	960.441	-394.874	1287.25	-914	200	0	0.373555	1.56606	54.0689	706.313	-3484.03	1915.68	-311	200	0	4.52575	1.33	164.893	36375.6	109320	329.627	0	0	0
462	1	-0.0911023	-0.0264799	0.137705	20.3476	16.9084	7.63706	300	610	0	3.44939e-05	1.14153e-05	6.60467e-05	-0.00191618	0.00333133	0.000962406	300	200	0	2.60458	0.568869	105	975.533	-475.718	1301.03	-914	200	0	0.365648	1.6451	53.7708	732.053	-3480.6	1922.94	-311	200	0
462	2	0.107427	-0.126675	0.673978	52.327	49.3995	2.59256	300	610	0	3.48144e-05	1.15783e-05	6.00358e-05	-0.00188581	0.00370545	0.00094818	300	200	0	2.91847	0.551744	105.162	973.388	-603.384	1302.79	-914	200	0	0.345189	1.69395	53.599	745.499	-3463.85	1925.48	-311	200	0
462	3	0.430449	-0.274674	1.46695	97.0971	95.6668	-6.71884	300	610	0	2.81525e-05	9.46071e-06	3.71317e-05	-0.00144192	0.00358776	0.000726818	300	200	0	3.21471	0.557863	105.767	971.893	-760.107	1295.17	-914	200	0	0.313339	1.70753	53.5637	745.308	-3437.16	1922.15	-311	200	0
462	4	0.903013	-0.475128	2.54194	154.83	156.3	-21.5207	300	610	0	1.07277e-05	3.81587e-06	-1.04047e-05	-0.000370877	0.00263909	0.00019109	300	200	0	3.44673	0.580664	106.793	980.776	-922.644	1279.69	-914	200	0	0.273701	1.68956	53.6565	733.555	-3406.29	1913.26	-311	200	0
462	5	1.53768	-0.725248	3.88455	223.138	229.348	-42.8026	300	610	0	-2.18033e-05	-6.79336e-06	-9.09261e-05	0.00156888	0.000441835	-0.000780315	300	200	0	3.55489	0.604527	108.047	998.265	-1072.86	1256.65	-914	200	0	0.232662	1.6502	53.8387	714.089	-3376.23	1900.39	-311	200	0
462	6	2.32268	-1.00988	5.4142	295.672	308.839	-70.9419	300	610	0	-7.38625e-05	-2.3837e-05	-0.00021212	0.00461731	-0.00347143	-0.00230805	300	200	0	3.49177	0.605828	109.186	1016.05	-1196.56	1227.62	-914	200	0	0.199307	1.60108	54.0566	691.236	-3350.6	1886.2	-311	200	0
462	7	3.20637	-1.29553	6.95196	360.518	383.053	-105.173	300	610	0	-0.000149091	-4.85378e-05	-0.000378924	0.00896192	-0.00955783	-0.00448659	300	200	0	3.25499	0.565628	109.881	1027.44	-1278.3	1197.24	-914	200	0	0.182941	1.55137	54.2725	669.578	-3331.51	1874	-311	200	0
462	8	4.07846	-1.5237	8.18496	398.543	432.701	-142.901	300	610	0	-0.000249019	-8.14341e-05	-0.000590466	0.01466	-0.0181618	-0.00734532	300	200	0	2.89198	0.484245	109.955	1031.52	-1302.79	1171.59	-914	200	0	0.187501	1.50608	54.4692	653.024	-3318.84	1866.93	-311	200	0
462	9	4.74953	-1.60459	8.6322	382.036	429.324	-178.889	300	610	0	-0.000371183	-0.000121763	-0.000835955	0.0215306	-0.0293604	-0.0107943	300	200	0	2.47344	0.382406	109.383	1033.33	-1260.47	1155.36	-914	200	0	0.206844	1.46772	54.6251	643.575	-3310.72	1866.88	-311	200	0
463	0	4.93182	-1.41254	7.62007	274.104	334.424	-204.385	300	610	0	-0.000506689	-0.000166658	-0.00108958	0.0290157	-0.0427495	-0.0145546	300	200	0	2.07003	0.288982	108.239	1041.5	-1151.77	1150.72	-914	200	0	0.226404	1.44015	54.7086	641.103	-3305.08	1874.1	-311	200	0	-22.9368	13.652	97.5022	-7931.04	126946	21586.7	0	0	0
463	1	4.2262	-0.785598	4.27954	29.5409	100.018	-206.348	300	610	0	-0.000637302	-0.000210182	-0.00130476	0.0360176	-0.057172	-0.0180767	300	200	0	1.74286	0.228405	106.66	1063.05	-990.252	1157.77	-914	200	0	0.230867	1.42924	54.7095	643.923	-3300.73	1887.64	-311	200	0
463	2	2.12255	0.467731	-2.41799	-401.948	-328.418	-166.972	164.177	776.233	0	-0.000732321	-0.000242299	-0.00140846	0.040727	-0.0704014	-0.0204542	300	200	0	1.52988	0.216847	104.864	1099.25	-804.036	1175.28	-914	200	0	0.211148	1.44094	54.66	649.854	-3297.76	1905.88	-311	200	0
463	3	-1.97643	2.55063	-13.5654	-1069.08	-1005.49	-63.8629	225.879	688.809	0	-0.000745725	-0.000247914	-0.00129676	0.0404725	-0.0788121	-0.0203478	300	200	0	1.433	0.259872	103.144	1144.84	-630.119	1201.53	-914	200	0	0.164865	1.47901	54.6131	656.982	-3296.85	1926.93	-311	200	0
463	4	-8.69585	5.64445	-30.141	-2007.71	-1974.59	128.716	234.488	676.611	0	-0.000614403	-0.000206272	-0.000833569	0.0316374	-0.0770978	-0.0159433	300	200	0	1.42818	0.343978	101.803	1189.02	-502.201	1234.99	-914	200	0	0.0937524	1.54115	54.6053	663.87	-3298.55	1948.61	-311	200	0
463	5	-18.5819	9.85618	-52.7665	-3227.64	-3254.16	437.274	238.329	671.168	0	-0.00025859	-9.10714e-05	0.000144898	0.00971014	-0.0581286	-0.00497654	300	200	0	1.4875	0.432756	101.057	1219.76	-440.862	1274.03	-914	200	0	0.00503516	1.61665	54.6408	669.805	-3303.53	1968.4	-311	200	0
463	6	-31.9524	15.1558	-81.5285	-4707.32	-4828.91	883.837	240.77	667.738	0	0.000413891	0.00012818	0.00181667	-0.030441	-0.0130821	0.0151296	300	200	0	1.5849	0.483882	100.979	1229.02	-452.408	1314.51	-914	200	0	-0.0863653	1.68961	54.7048	674.627	-3312.62	1983.88	-311	200	0
463	7	-48.7514	21.3492	-115.937	-6399.9	-6650.98	1477.03	242.633	665.202	0	0.00149769	0.000482939	0.00434764	-0.0939626	0.067979	0.0469625	300	200	0	1.68925	0.479112	101.52	1214.47	-532.852	1347.99	-914	200	0	-0.161494	1.74475	54.7832	678.106	-3325.72	1993.71	-311	200	0
463	8	-68.5036	28.1382	-154.927	-8240.51	-8649.46	2205.55	244.171	663.19	0	0.00307216	0.000999818	0.00784815	-0.18496	0.19487	0.0925903	300	200	0	1.76857	0.43609	102.546	1179.7	-668.391	1364.63	-914	200	0	-0.20407	1.7715	54.8651	679.935	-3341.31	1998.27	-311	200	0
463	9	-90.4021	35.2256	-196.849	-10150.8	-10741	3039.49	245.435	661.567	0	0.00517353	0.00169149	0.0123091	-0.304875	0.37516	0.15275	300	200	0	1.80566	0.389062	103.874	1133.88	-832.928	1358.98	-914	200	0	-0.204985	1.76744	54.9362	680.448	-3356.94	1998.79	-311	200	0
464	0	-113.385	42.3607	-239.394	-12038.5	-12829.6	3932.8	246.408	660.287	0	0.00775559	0.00254374	0.0175154	-0.45022	0.610939	0.225708	300	200	0	1.80331	0.359903	105.302	1087.99	-992.531	1331.98	-914	200	0	-0.16387	1.73928	54.9798	681.469	-3370.5	1995.99	-311	200	0	-163.442	65.1275	-149.966	-167849	194200	127680	1242.07	1139.52	0
464	1	-136.091	49.2883	-279.479	-13787.5	-14794.2	4821.18	247.065	659.333	0	0.0106383	0.00349855	0.0229385	-0.609655	0.894336	0.3058	300	200	0	1.77516	0.343816	106.617	1048.77	-1116.93	1288.29	-914	200	0	-0.0878624	1.69779	54.9843	686.292	-3381.07	1989.86	-311	200	0
464	2	-156.809	55.6862	-313.368	-15258.1	-16481.3	5622.89	247.406	658.691	0	0.013446	0.00443376	0.0276141	-0.760535	1.20179	0.381689	300	200	0	1.74023	0.315629	107.664	1016.22	-1187.42	1232.8	-914	200	0	0.010662	1.65087	54.9451	697.848	-3388.25	1980.79	-311	200	0
464	3	-173.606	61.2008	-337.406	-16314.3	-17725.7	6250.53	247.465	658.352	0	0.0155413	0.00514093	0.0300202	-0.86525	1.48732	0.434532	300	200	0	1.7233	0.249329	108.415	986.503	-1197.26	1169.63	-914	200	0	0.115367	1.60217	54.8614	716.162	-3390.61	1970.54	-311	200	0
464	4	-184.731	65.5701	-349.151	-16868.2	-18396.8	6630.96	247.31	658.312	0	0.0159627	0.00530486	0.0279798	-0.867954	1.67553	0.436333	300	200	0	1.74379	0.137306	108.929	955.864	-1150.12	1103.92	-914	200	0	0.209006	1.5549	54.7396	737.748	-3385.55	1961.84	-311	200	0
464	5	-189.206	68.7194	-348.293	-16913.7	-18446.5	6727.53	247.037	658.562	0	0.0133857	0.00448992	0.018629	-0.692674	1.65542	0.348986	300	200	0	1.79795	-0.00289101	109.25	923.437	-1058.03	1042.6	-914	200	0	0.279132	1.51353	54.6024	757.583	-3371.07	1956.82	-311	200	0
464	6	-187.271	70.7887	-336.897	-16538.3	-17936	6556.92	246.761	659.09	0	0.00612771	0.00214147	-0.00149774	-0.244177	1.27717	0.124698	300	200	0	1.8611	-0.136327	109.37	893.081	-937.136	991.544	-914	200	0	0.321199	1.48138	54.4829	771.468	-3346.98	1955.96	-311	200	0
464	7	-180.362	72.1125	-318.938	-15906.3	-17032.8	6187.43	246.595	659.873	0	-0.00776656	-0.00238721	-0.0361931	0.586518	0.354455	-0.291261	300	200	0	1.90557	-0.226029	109.239	872.756	-805.477	952.884	-914	200	0	0.337992	1.45796	54.4084	776.632	-3314.78	1957.99	-311	200	0
464	8	-170.655	73.1508	-299.299	-15220.9	-15973.3	5716.9	246.631	660.855	0	-0.030322	-0.00976881	-0.0890327	1.9097	-1.32391	-0.95433	300	200	0	1.9099	-0.246174	108.768	869.39	-684.069	926.588	-914	200	0	0.338434	1.43962	54.3894	771.273	-3278.46	1960.68	-311	200	0
464	9	-160.424	74.3634	-282.64	-14678.6	-15006.5	5244.23	246.906	661.934	0	-0.0632645	-0.0205818	-0.162473	3.81508	-3.96853	-1.9097	300	200	0	1.86454	-0.189244	107.874	881.442	-592.267	914.135	-914	200	0	0.334179	1.42362	54.4243	755	-3244.78	1961.83	-311	200	0
465	0	-151.489	76.0712	-272.527	-14431	-14338.3	4848.58	247.388	662.953	0	-0.107442	-0.0351205	-0.256515	6.33795	-7.74531	-3.17534	300	200	0	1.77856	-0.0701399	106.568	896.351	-540.083	919.128	-914	200	0	0.333904	1.41039	54.5128	729.906	-3221.35	1960.24	-311	200	0	-136.343	87.6059	-171.618	-182184	196283	116363	1104.91	1085.51	0
465	1	-144.897	78.3674	-270.934	-14562.1	-14096.5	4578.7	247.971	663.748	0	-0.161999	-0.0531247	-0.366888	9.41165	-12.7081	-4.71819	300	200	0	1.67065	0.0798528	105.006	895.001	-526.557	943.981	-914	200	0	0.340267	1.40045	54.6547	700.622	-3213.61	1955.73	-311	200	0
465	2	-140.854	81.1082	-278.107	-15082	-14319.1	4448.07	248.512	664.231	0	-0.223295	-0.0734227	-0.482777	12.806	-18.7045	-6.42324	300	200	0	1.55556	0.233182	103.485	859.335	-542.03	986.862	-914	200	0	0.350602	1.39206	54.8288	672.89	-3222.46	1948.55	-311	200	0
465	3	-138.895	83.9821	-292.748	-15937.3	-14963.3	4436.32	248.887	664.44	0	-0.283603	-0.0935013	-0.584229	16.0542	-25.2552	-8.05684	300	200	0	1.45207	0.37896	102.33	781.511	-574.964	1041.81	-914	200	0	0.35968	1.38419	54.9829	651.382	-3243.63	1939.05	-311	200	0
465	4	-138.192	86.6306	-312.487	-17031.3	-15924.6	4497.77	249.039	664.503	0	-0.329686	-0.109035	-0.639533	18.3747	-31.4117	-9.22742	300	200	0	1.3967	0.516806	101.723	670.138	-622.453	1100.57	-914	200	0	0.363774	1.37938	55.0582	638.009	-3269.66	1927.99	-311	200	0
465	5	-137.873	88.7578	-334.525	-18249.7	-17060.8	4574.26	249	664.554	0	-0.341471	-0.113441	-0.603105	18.6003	-35.6059	-9.34992	300	200	0	1.43303	0.646644	101.603	545.86	-689.52	1154.06	-914	200	0	0.362762	1.38248	55.0246	632.028	-3293.09	1916.89	-311	200	0
465	6	-137.201	90.1776	-356.312	-19484.3	-18213	4609.16	248.885	664.683	0	-0.29116	-0.0975817	-0.414684	15.1357	-35.5173	-7.62414	300	200	0	1.58345	0.760189	101.728	429.756	-774.412	1193.04	-914	200	0	0.358736	1.39737	54.8985	631.5	-3308.84	1907.53	-311	200	0
465	7	-135.629	90.8148	-376.121	-20647.8	-19217.5	4559.19	248.906	664.897	0	-0.143277	-0.0497626	-0.000975157	5.97111	-27.9981	-3.04155	300	200	0	1.82888	0.833588	101.848	335.632	-859.409	1209.25	-914	200	0	0.353584	1.42498	54.7278	634.371	-3314.81	1901.3	-311	200	0
465	8	-132.806	90.6951	-393.432	-21678.6	-19905.4	4400.97	249.406	665.101	0	0.143641	0.0437271	0.718781	-11.2068	-9.11434	5.55957	300	200	0	2.11416	0.838109	101.894	269.633	-919.388	1198.45	-914	200	0	0.346573	1.46326	54.5611	639.05	-3311.8	1898.87	-311	200	0
465	9	-128.562	89.9177	-409.121	-22535.3	-20090.4	4131.22	250.894	665.082	0	0.612887	0.197264	1.82159	-38.7601	25.6198	19.3664	300	200	0	2.37811	0.768163	102.003	232.4	-937.847	1163.68	-914	200	0	0.333581	1.50779	54.431	645.042	-3303.04	1899.91	-311	200	0
466	0	-122.865	88.6107	-425.472	-23187.4	-19548.8	3763.17	254.054	664.498	0	1.30194	0.423402	3.36194	-78.6454	80.7195	39.3645	300	200	0	2.58188	0.652627	102.368	219.456	-914.179	1114.97	-914	200	0	0.31005	1.55286	54.3571	652.83	-3293.42	1903	-311	200	0	-60.3531	80.3117	-541.816	-414192	332211	66907.2	607.583	771.39	0
466	1	-115.748	86.8894	-446.002	-23605.7	-17999.6	3321.24	259.642	662.927	0	2.23043	0.728919	5.34389	-131.709	159.815	65.9838	300	200	0	2.71494	0.537322	103.059	222.913	-857.935	1064.46	-914	200	0	0.274057	1.59366	54.3465	662.692	-3288.1	1906.56	-311	200	0
466	2	-107.222	84.8251	-475.115	-23755.7	-15094.5	2835.61	268.23	660	0	3.3828	1.10915	7.68291	-196.689	264.243	98.5994	300	200	0	2.78771	0.459851	103.976	237.941	-781.182	1020.57	-914	200	0	0.2263	1.62755	54.3925	673.796	-3290.14	1909.62	-311	200	0
466	3	-97.169	82.4371	-517.613	-23594	-10430.1	2337.2	279.85	655.582	0	4.68563	1.54047	10.1579	-268.92	391.078	134.881	300	200	0	2.82643	0.432135	104.943	267.109	-700.829	986.189	-914	200	0	0.169891	1.65259	54.479	684.573	-3298.69	1911.86	-311	200	0
466	4	-85.2581	79.7114	-578.128	-23071.7	-3584.33	1855.16	293.8	649.908	0	5.97996	1.97122	12.3563	-338.786	530.584	170.015	300	200	0	2.86644	0.440399	105.835	315.425	-641.181	961.053	-914	200	0	0.110898	1.66617	54.5816	693.864	-3310.26	1913.46	-311	200	0
466	5	-70.9233	76.6315	-660.656	-22145.6	5830.46	1417.7	308.825	643.521	0	6.99113	2.31164	13.6176	-390.051	663.197	195.867	300	200	0	2.9343	0.46302	106.636	381.609	-623.152	943.714	-914	200	0	0.056225	1.66662	54.6699	701.347	-3321.95	1914.79	-311	200	0
466	6	-53.4415	73.2103	-768.059	-20792.7	18092.5	1050.66	323.556	637.072	0	7.30012	2.42439	12.9875	-398.33	756.326	200.216	300	200	0	3.03132	0.481868	107.389	456.485	-651.936	932.237	-914	200	0	0.00948292	1.65576	54.7134	706.443	-3332.28	1916.05	-311	200	0
466	7	-32.082	69.558	-901.19	-19020.1	33265.1	773.85	336.912	631.105	0	6.32375	2.11775	9.1985	-330.13	761.465	166.261	300	200	0	3.13803	0.478869	108.119	529.034	-716.829	924.948	-914	200	0	-0.0293562	1.63772	54.6894	707.332	-3339.8	1917.15	-311	200	0
466	8	-6.24628	65.9062	-1057.62	-16871.6	51074.5	598.557	348.292	625.952	0	3.31423	1.14526	0.700857	-143.054	612.503	72.7278	300	200	0	3.22921	0.442512	108.774	590.215	-798.038	921.056	-914	200	0	-0.0596533	1.61531	54.5959	701.948	-3342.97	1917.85	-311	200	0
466	9	24.4259	62.4286	-1230.44	-14431.3	70800.3	513.862	357.541	621.729	0	-2.60741	-0.783642	-14.2242	211.987	226.404	-105.034	315.917	185.097	0	3.27871	0.384699	109.233	631.15	-874.652	921	-914	200	0	-0.0778419	1.58838	54.4579	689.767	-3341.85	1917.84	-311	200	0
467	0	59.8521	59.006	-1407.8	-11826.6	91221.5	469.865	364.797	618.401	0	-12.3661	-3.97604	-37.2335	785.544	-492.077	-392.431	286.784	178.902	0	3.26279	0.336429	109.381	643.624	-932.533	926.063	-914	200	0	-0.0804158	1.55505	54.3127	672.244	-3338.68	1916.86	-311	200	0	81.0295	-6.26081	-1704.93	-1.01432e+06	784912	-100310	462.585	594.697	0
467	1	99.1157	55.2242	-1573.81	-9226.65	110691	387.026	370.333	615.863	0	-26.7749	-8.70402	-69.5321	1620.22	-1639.68	-810.917	276.418	176.698	0	3.17248	0.321333	109.19	626.234	-967.788	936.05	-914	200	0	-0.067285	1.51417	54.1883	651.997	-3336.07	1914.66	-311	200	0
467	2	140.116	50.5412	-1711.08	-6821.09	127384	185.506	374.446	613.986	0	-46.2835	-15.1224	-111.29	2735.99	-3295.66	-1370.62	270.387	175.416	0	3.01929	0.340121	108.7	587.89	-982.118	947.58	-914	200	0	-0.0413373	1.46763	54.0967	631.553	-3334.9	1910.98	-311	200	0
467	3	179.641	44.4352	-1804.3	-4778.89	139672	-192.173	377.411	612.649	0	-70.6169	-23.1498	-160.84	4109.26	-5492.46	-2059.89	265.851	174.451	0	2.82738	0.375473	107.982	542.88	-973.945	955.586	-914	200	0	-0.00613193	1.42105	54.0386	612.336	-3334.82	1905.6	-311	200	0
467	4	213.957	36.5379	-1843.73	-3210.68	146489	-768.835	379.453	611.741	0	-98.4819	-32.3041	-214.04	5654.93	-8178.46	-2838.9	261.79	173.58	0	2.62406	0.405568	107.163	503.62	-936.124	955.675	-914	200	0	0.0345746	1.38379	54.0121	595.252	-3336.26	1898.59	-311	200	0
467	5	239.623	26.8267	-1827.19	-2157.73	147524	-1523.5	380.738	611.181	0	-127.712	-41.6196	-264.688	7234.48	-11190.8	-3648.62	257.721	172.668	0	2.42936	0.424942	106.435	477.978	-864.339	945.211	-914	200	0	0.0759059	1.36696	54.0194	582.541	-3340.95	1890.6	-311	200	0
467	6	254.185	15.8002	-1760.11	-1604.04	143212	-2389.26	381.365	610.911	0	-155.814	-49.9253	-306.203	8697.12	-14272.1	-4427.15	253.39	171.597	0	2.2461	0.457664	106.031	467.654	-766.6	923.487	-914	200	0	0.113106	1.37773	54.067	577.773	-3349.95	1882.83	-311	200	0
467	7	256.601	4.4643	-1653.75	-1496.35	134551	-3265.53	381.361	610.905	0	-180.556	-56.3911	-333.67	9929.14	-17139.4	-5118.65	248.634	170.243	0	2.06386	0.536628	106.144	465.84	-663.943	892.477	-914	200	0	0.144935	1.4143	54.1558	583.616	-3361.3	1876.77	-311	200	0
467	8	247.298	-5.90968	-1522.5	-1764.71	122858	-4040.75	380.695	611.159	0	-200.423	-60.8564	-345.476	10881.9	-19549.1	-5680.14	243.414	168.502	0	1.87154	0.667411	106.79	462.771	-582.276	859.345	-914	200	0	0.174476	1.4672	54.2745	600.885	-3370.41	1873.65	-311	200	0
467	9	227.89	-14.1051	-1381.09	-2336.81	109514	-4615.73	379.295	611.692	0	-214.869	-63.7875	-343.952	11568.9	-21293.4	-6094.19	238.092	166.365	0	1.66457	0.820991	107.758	457.148	-542.379	836.531	-914	200	0	0.205164	1.52477	54.4104	629.155	-3373.42	1873.92	-311	200	0
468	0	200.698	-19.1944	-1242.36	-3143.51	95755.1	-4922.67	377.075	612.53	0	-224.277	-66.0758	-334.848	12043.7	-22140.2	-6375.18	233.88	164.032	0	1.45129	0.955262	108.749	458.627	-553.995	835.446	-914	200	0	0.236279	1.57753	54.5559	666.339	-3370.22	1877.06	-311	200	0	-165.438	-89.3276	-1297.42	-624024	622109	-20738.1	473.28	477.592	0
468	1	168.233	-20.651	-1115.9	-4121.58	82552.3	-4934.53	373.978	613.694	0	-229.688	-68.8229	-326.213	12374.9	-21772.7	-6558.87	233.256	162.065	0	1.25535	1.03536	109.582	479.283	-614.176	859.516	-914	200	0	0.262775	1.61911	54.7006	708.355	-3363.7	1881.93	-311	200	0
468	2	132.793	-18.3636	-1007.66	-5216.4	70566.3	-4660.44	370.03	615.177	0	-232.363	-73.0965	-327.31	12618.1	-19756.2	-6688.79	239.641	161.449	0	1.10245	1.04021	110.236	524.138	-707.334	903.968	-914	200	0	0.278756	1.64517	54.8343	750.136	-3357.08	1887.36	-311	200	0
468	3	96.2175	-12.5752	-920.129	-6382.11	60154.6	-4133.92	365.376	616.936	0	-233.254	-79.6825	-347.631	12791	-15527.5	-6805.35	255.333	163.205	0	1.00437	0.960319	110.731	588.115	-806.813	960.402	-914	200	0	0.280778	1.65222	54.9608	786.234	-3352.51	1892.69	-311	200	0
468	4	59.8181	-3.7779	-852.981	-7579.87	51415.8	-3401.86	360.278	618.886	0	-232.546	-88.9278	-395.95	12860.2	-8415.88	-6934.66	278.745	167.521	0	0.95708	0.79725	111.053	658.946	-882.844	1020.17	-914	200	0	0.268738	1.63929	55.094	811.24	-3350.71	1897.72	-311	200	0
468	5	24.4454	7.39629	-803.882	-8776.84	44255.7	-2515.61	355.053	620.918	0	-229.389	-100.669	-479.279	12742.7	2279.13	-7081.58	304.755	173.413	0	0.943523	0.567864	111.16	721.351	-918.046	1076.17	-914	200	0	0.244919	1.6113	55.2407	821.378	-3350.92	1902.41	-311	200	0
468	6	-9.39975	20.2594	-769.317	-9945.28	38458.2	-1524.24	349.99	622.927	0	-221.878	-114.192	-601.558	12323	17128.7	-7228.07	328.474	179.515	0	0.937555	0.306547	110.949	762.945	-918.411	1125.57	-914	200	0	0.213459	1.57905	55.3951	816.149	-3352.05	1906.52	-311	200	0
468	7	-41.4336	34.1253	-745.369	-11062.1	33747.5	-471.599	345.276	624.841	0	-207.353	-128.233	-762.137	11483.6	36348.9	-7335.52	347.693	184.932	0	0.917949	0.0592826	110.274	781.762	-907.947	1171.17	-914	200	0	0.180665	1.55472	55.5372	798.476	-3353.39	1909.93	-311	200	0
468	8	-71.4679	48.3554	-728.335	-12110.8	29837.5	603.435	340.967	626.628	0	-183.064	-141.08	-954.622	10139.1	59592.5	-7351.01	362.425	189.379	0	0.879853	-0.12702	109.088	788.854	-911.887	1218.24	-914	200	0	0.153512	1.54746	55.6293	773.56	-3354.14	1912.85	-311	200	0
468	9	-99.3375	62.407	-715.149	-13084.2	26466.7	1666.88	337.009	628.296	0	-147.044	-150.884	-1166.53	8265.57	85826.4	-7219.05	373.574	192.914	0	0.83006	-0.213896	107.525	802.95	-942.088	1268.64	-914	200	0	0.136745	1.56064	55.6258	747.003	-3352.79	1915.34	-311	200	0
469	0	-124.868	75.8558	-703.545	-13983.2	23417.6	2686.41	333.285	629.875	0	-98.6494	-156.025	-1379.72	5926.34	113291	-6887.78	382.112	195.705	0	0.775542	-0.183178	105.806	839.978	-990.97	1317.89	-914	200	0	0.132124	1.5899	55.5003	723.016	-3348.06	1916.93	-311	200	0	-19.2919	32.7	-2086.84	-697542	960479	99398.1	459.787	334.962	0
469	1	-147.853	88.3708	-692.033	-14814.2	20523.9	3626.02	329.657	631.407	0	-38.7642	-155.211	-1571.9	3278.48	139584	-6293.66	388.8	197.914	0	0.717279	-0.0456906	104.154	903.086	-1035.91	1357.46	-914	200	0	0.13915	1.62429	55.2646	703.732	-3340.12	1917.17	-311	200	0
469	2	-168.078	99.6864	-679.75	-15585.4	17676.5	4449.25	326.004	632.928	0	29.9259	-147.478	-1720.52	542.717	162030	-5355.29	394.175	199.685	0	0.655725	0.166929	102.756	979.217	-1054.01	1379.12	-914	200	0	0.154727	1.65196	54.9555	689.385	-3330.72	1916.47	-311	200	0
469	3	-185.388	109.614	-666.281	-16302.3	14827.2	5129.41	322.254	634.468	0	102.844	-132.541	-1808.3	-2053.67	178329	-4020.96	398.617	201.136	0	0.606069	0.416952	101.723	1044.29	-1036.79	1377.97	-914	200	0	0.173806	1.6658	54.6111	678.937	-3322.33	1916.4	-311	200	0
469	4	-199.741	118.039	-651.505	-16963.9	11981.8	5652.29	318.391	636.038	0	174.206	-111.152	-1828.19	-4335.64	187224	-2327.85	402.409	202.372	0	0.60336	0.664516	101.096	1076.25	-992.25	1354.56	-914	200	0	0.192816	1.66444	54.2593	671.267	-3317.01	1919	-311	200	0
469	5	-211.201	124.886	-635.514	-17561.3	9183.46	6012.39	314.45	637.633	0	238.337	-84.9934	-1784.85	-6212.49	188772	-406.632	405.763	203.481	0	0.682202	0.865475	100.881	1067.8	-934.958	1315.56	-914	200	0	0.21272	1.65021	53.918	666.032	-3315.75	1925.49	-311	200	0
469	6	-219.933	130.105	-618.586	-18081.9	6494.4	6215.79	310.499	639.231	0	290.891	-56.2576	-1692.17	-7671.2	184137	1558.62	408.817	204.533	0	0.849875	0.978517	101.047	1025.42	-876.718	1270.61	-914	200	0	0.238657	1.62768	53.6032	663.446	-3318.31	1935.52	-311	200	0
469	7	-226.238	133.708	-601.156	-18515.5	3977.56	6284.1	306.617	640.8	0	329.382	-27.2151	-1568.33	-8748.61	175076	3383.84	411.632	205.578	0	1.08037	0.984059	101.506	955.845	-826.516	1227.11	-914	200	0	0.276582	1.603	53.3387	663.743	-3322.96	1947.36	-311	200	0
469	8	-230.523	135.82	-583.78	-18858.6	1683.4	6248.44	302.884	642.304	0	353.046	0.136005	-1431.18	-9504.24	163430	4929.63	414.192	206.641	0	1.3287	0.895486	102.179	857.421	-794.096	1189.73	-914	200	0	0.32882	1.58397	53.1561	667.063	-3325.79	1958.89	-311	200	0
469	9	-233.248	136.68	-567.073	-19116.6	-356.61	6139.87	299.371	643.711	0	362.419	24.2815	-1295.13	-9999.97	150770	6117.32	416.413	207.721	0	1.55407	0.744951	103.047	724.588	-788.184	1164.22	-914	200	0	0.391258	1.5799	53.0765	673.601	-3322.24	1968.29	-311	200	0
470	0	-234.861	136.6	-551.642	-19301.4	-2130.73	5985.55	296.137	644.989	0	358.894	44.2516	-1170.04	-10285.8	138241	6923.19	418.15	208.791	0	1.74168	0.557317	104.057	557.942	-811.68	1157.66	-914	200	0	0.454762	1.59875	53.0994	683.736	-3310.5	1974.12	-311	200	0	3.65267	196.324	-1221.59	-472864	616269	167693	504.516	394.724	0
470	1	-235.741	135.908	-537.994	-19427.6	-3644.38	5807.85	293.226	646.111	0	344.4	59.5537	-1061.43	-10390.9	126534	7364.05	419.211	209.79	0	1.90318	0.342474	105.008	368.82	-859.323	1173.68	-914	200	0	0.510406	1.64312	53.2129	698.068	-3293.65	1975.46	-311	200	0
470	2	-236.171	134.893	-526.454	-19510.3	-4915.39	5620.79	290.663	647.06	0	321.207	70.0479	-971.29	-10321.4	115965	7481.86	419.393	210.627	0	2.05539	0.112048	105.66	178.253	-916.113	1209.44	-914	200	0	0.553113	1.70921	53.4061	717.315	-3277.9	1972.41	-311	200	0
470	3	-236.332	133.789	-517.127	-19563.4	-5968.92	5428.37	288.458	647.831	0	291.763	75.8536	-899.129	-10066.9	106575	7333.32	418.531	211.196	0	2.20455	-0.104037	105.929	14.8491	-956.875	1256.54	-914	200	0	0.57938	1.78843	53.667	741.316	-3268.74	1966.5	-311	200	0
470	4	-236.308	132.737	-509.931	-19598.5	-6832.18	5227.41	286.602	648.434	0	258.49	77.2947	-842.954	-9611.42	98243	6982.74	416.546	211.402	0	2.34597	-0.264675	105.942	-92.7126	-953.274	1304.11	-914	200	0	0.583542	1.86861	53.9746	767.379	-3268.36	1959.81	-311	200	0
470	5	-236.097	131.793	-504.662	-19624.4	-7529.62	5011.28	285.08	648.886	0	223.562	74.8438	-800.03	-8944.34	90775.9	6495.28	413.466	211.18	0	2.46972	-0.339914	105.924	-128.381	-886.253	1342.78	-914	200	0	0.559143	1.93575	54.3019	790.161	-3275.65	1953.67	-311	200	0
470	6	-235.638	130.942	-501.057	-19647.5	-8080.07	4772.37	283.874	649.212	0	188.711	69.0497	-767.411	-8066.59	83968.5	5930.57	409.418	210.511	0	2.57063	-0.32119	106.052	-92.9898	-752.319	1366.6	-914	200	0	0.503695	1.97816	54.6278	803.666	-3287.74	1947.98	-311	200	0
470	7	-234.829	130.126	-498.856	-19672.5	-8495.77	4504.14	282.97	649.435	0	155.137	60.4793	-742.293	-6992.38	77641.2	5336.92	404.597	209.42	0	2.65702	-0.216324	106.406	2.48626	-562.389	1372.51	-914	200	0	0.421473	1.99073	54.9437	803.53	-3301.77	1941.85	-311	200	0
470	8	-233.546	129.268	-497.86	-19702.2	-8782.05	4203.51	282.36	649.574	0	123.507	49.6956	-722.267	-5749.51	71660.7	4748.71	399.216	207.96	0	2.74988	-0.0430262	107.014	141.553	-342.463	1360.91	-914	200	0	0.32276	1.97574	55.2399	788.731	-3315.98	1935.19	-311	200	0
470	9	-231.654	128.279	-497.991	-19735.3	-8937.71	3872.11	282.052	649.63	0	94.0487	37.2549	-705.495	-4378.08	65948.2	4186.99	393.478	206.206	0	2.87099	0.174225	107.848	303.138	-133.659	1337.01	-914	200	0	0.220312	1.93996	55.4832	762.312	-3330.19	1929.37	-311	200	0
471	0	-229.025	127.078	-499.326	-19767.6	-8957.58	3516.22	282.061	649.589	0	66.6462	23.7057	-690.737	-2926.97	60475.6	3660.63	387.552	204.237	0	3.02341	0.403192	108.805	467.198	19.1517	1308.74	-914	200	0	0.12532	1.89107	55.6258	730.259	-3345.3	1926.17	-311	200	0	-244.703	84.5603	-1006.2	-431803	505940	163872	491.016	433.078	0
471	1	-225.564	125.606	-502.06	-19793.8	-8836.44	3145.97	282.4	649.425	0	40.9432	9.57769	-677.217	-1448.78	55249.8	3167.86	381.584	202.139	0	3.17913	0.605785	109.762	620.115	87.6615	1281.87	-914	200	0	0.0459658	1.83484	55.6378	699.319	-3361.78	1926.24	-311	200	0
471	2	-221.239	123.831	-506.416	-19809.8	-8570.98	2773.63	283.075	649.118	0	16.4508	-4.64395	-664.431	5.8797	50293.1	2698.42	375.694	199.991	0	3.28725	0.750757	110.659	751.199	73.5015	1257.17	-914	200	0	-0.0122154	1.77452	55.5239	675.369	-3378.7	1928.85	-311	200	0
471	3	-216.093	121.749	-512.586	-19812.8	-8158.67	2411.19	284.083	648.653	0	-7.33214	-18.5523	-652.022	1394.52	45625.1	2237.76	369.975	197.861	0	3.29407	0.830464	111.52	847.16	3.56073	1231.7	-914	200	0	-0.0470876	1.71369	55.3174	662.065	-3394.79	1932.42	-311	200	0
471	4	-210.251	119.384	-520.714	-19802.4	-7596.41	2068.22	285.412	648.029	0	-30.8191	-31.8465	-639.737	2688.38	41245.3	1772.36	364.472	195.798	0	3.15844	0.867197	112.385	893.569	-86.8993	1203	-914	200	0	-0.0609616	1.65785	55.0686	659.72	-3409.58	1935.25	-311	200	0
471	5	-203.894	116.795	-530.871	-19780.5	-6881.84	1750.82	287.037	647.26	0	-54.2826	-44.3431	-627.411	3875.62	37123.9	1293.43	359.17	193.823	0	2.86364	0.897356	113.228	881.269	-171.408	1173.06	-914	200	0	-0.0592847	1.61133	54.8333	665.856	-3423.55	1936.3	-311	200	0
471	6	-197.238	114.079	-543.033	-19752.2	-6016.43	1461.44	288.921	646.374	0	-77.8369	-55.9587	-614.978	4959.8	33205.5	798.937	353.995	191.935	0	2.42917	0.943971	113.945	812.869	-242.366	1147.82	-914	200	0	-0.0473143	1.57516	54.66	676.764	-3437.52	1935.52	-311	200	0
471	7	-190.492	111.369	-557.088	-19725.6	-5007.5	1198.36	291.011	645.408	0	-101.423	-66.6603	-602.48	5953.66	29423.1	294.276	348.837	190.118	0	1.9118	1.00561	114.403	703.856	-308.705	1132.37	-914	200	0	-0.0270175	1.5504	54.5777	688.304	-3451.68	1933.63	-311	200	0
471	8	-183.83	108.813	-572.866	-19708.4	-3867.52	955.787	293.249	644.403	0	-124.799	-76.4072	-590.049	6870.88	25715.4	-208.956	343.582	188.355	0	1.39345	1.06525	114.487	576.915	-383.155	1126.79	-914	200	0	0.00328963	1.54051	54.5889	696.53	-3464.88	1931.78	-311	200	0
471	9	-177.368	106.561	-590.171	-19706.3	-2613	725.647	295.572	643.391	0	-147.569	-85.1171	-577.875	7719.56	22044	-695.846	338.147	186.641	0	0.962607	1.10279	114.112	455.863	-470.059	1126	-914	200	0	0.0456138	1.54745	54.672	698.817	-3474.87	1931.09	-311	200	0
472	0	-171.16	104.742	-608.789	-19722.6	-1263.04	500.406	297.925	642.396	0	-169.26	-92.6723	-566.164	8499.79	18404.8	-1151.45	332.508	184.987	0	0.688106	1.10234	113.262	360.97	-564.282	1122.08	-914	200	0	0.09809	1.56835	54.7912	694.276	-3479.19	1932.34	-311	200	0	-378.221	0.331874	-1062.5	-507462	510818	134124	463.605	477.518	0
472	1	-165.21	103.446	-628.486	-19758.4	162.323	274.833	300.258	641.438	0	-189.403	-98.9538	-555.105	9205.11	14829.3	-1562.94	326.714	183.417	0	0.593845	1.05199	112.028	305.712	-660.7	1107.51	-914	200	0	0.153864	1.59845	54.9092	683.495	-3475.88	1935.73	-311	200	0
472	2	-159.49	102.703	-648.982	-19812.2	1641.9	46.5864	302.53	640.528	0	-207.605	-103.882	-544.853	9826.2	11377.8	-1920.46	320.882	181.965	0	0.656789	0.945248	110.587	299.014	-759.08	1079.2	-914	200	0	0.20424	1.63466	54.9986	668.573	-3464.72	1940.44	-311	200	0
472	3	-153.956	102.486	-669.938	-19879.5	3151.72	-183.867	304.705	639.674	0	-223.575	-107.443	-535.531	10354.9	8126.43	-2217.16	315.175	180.664	0	0.829518	0.788718	109.125	346.986	-857.144	1041.45	-914	200	0	0.242852	1.67449	55.0513	652.479	-3448.31	1944.75	-311	200	0
472	4	-148.565	102.722	-690.965	-19955	4665.31	-413.709	306.752	638.88	0	-237.144	-109.704	-527.243	10787	5150.25	-2448.69	309.768	179.541	0	1.06452	0.605018	107.774	445.362	-944.852	1003.8	-914	200	0	0.266088	1.71261	55.0808	637.185	-3431.44	1947.01	-311	200	0
472	5	-143.294	103.315	-711.651	-20034.9	6155.86	-638.571	308.65	638.153	0	-248.271	-110.818	-520.087	11122.8	2508.49	-2612.24	304.823	178.614	0	1.32714	0.430136	106.64	572.512	-1008.02	974.262	-914	200	0	0.270698	1.74024	55.1134	622.603	-3418.86	1946.24	-311	200	0
472	6	-138.141	104.16	-731.598	-20118	7597.95	-853.35	310.385	637.499	0	-257.028	-111.002	-514.167	11368.1	238.6	-2706.35	300.464	177.89	0	1.59988	0.307221	105.846	697.155	-1035.91	954.009	-914	200	0	0.254248	1.74932	55.1612	607.659	-3412.94	1941.94	-311	200	0
472	7	-133.13	105.166	-750.46	-20206	8968.65	-1052.45	311.951	636.925	0	-263.567	-110.513	-509.613	11533.2	-1642.09	-2731.06	296.778	177.369	0	1.87861	0.268815	105.5	793.472	-1028.1	938.787	-914	200	0	0.218455	1.73748	55.1991	592.029	-3412.38	1933.93	-311	200	0
472	8	-128.298	106.261	-767.991	-20301.9	10248	-1230.08	313.344	636.435	0	-268.069	-109.606	-506.585	11632.2	-3132.6	-2688.34	293.816	177.038	0	2.15892	0.316641	105.624	849.705	-997.827	924.809	-914	200	0	0.16936	1.70827	55.1763	576.549	-3413.49	1923.06	-311	200	0
472	9	-123.697	107.409	-784.057	-20407.9	11419.4	-1381.51	314.564	636.029	0	-270.713	-108.494	-505.237	11681.3	-4244.74	-2581.94	291.599	176.879	0	2.42577	0.421417	106.123	869.179	-969.598	911.98	-914	200	0	0.114354	1.66707	55.0491	562.611	-3413.37	1911.25	-311	200	0
473	0	-119.376	108.613	-798.646	-20523.7	12471.9	-1504.29	315.616	635.698	0	-271.646	-107.315	-505.696	11695.9	-4998.53	-2416.76	290.116	176.872	0	2.65965	0.541123	106.782	864.787	-969.764	902.159	-914	200	0	0.0613924	1.61758	54.8044	551.689	-3411.83	1900.68	-311	200	0	-356.01	17.6348	-1222.59	-598995	551725	118325	437.199	490.546	0
473	1	-115.381	109.902	-811.849	-20648	13401.1	-1598.35	316.507	635.433	0	-270.973	-106.128	-508.041	11686	-5415.84	-2198.66	289.34	176.998	0	2.8476	0.637281	107.338	848.532	-1013.25	896.651	-914	200	0	0.0185695	1.56191	54.4653	544.666	-3410.84	1893.09	-311	200	0
473	2	-111.751	111.311	-823.809	-20779.6	14209	-1665.24	317.248	635.224	0	-268.771	-104.922	-512.285	11655.1	-5515.48	-1934.88	289.234	177.249	0	2.98212	0.681141	107.619	824.262	-1096.27	895.411	-914	200	0	-0.00971022	1.50399	54.0824	541.83	-3412.94	1889.33	-311	200	0
473	3	-108.521	112.866	-834.673	-20918.8	14901.3	-1707.1	317.853	635.062	0	-265.115	-103.634	-518.364	11601.7	-5312.97	-1634.47	289.751	177.619	0	3.05207	0.658017	107.597	788.225	-1203.26	897.076	-914	200	0	-0.0253868	1.45256	53.7133	544.68	-3419.33	1888.57	-311	200	0
473	4	-105.712	114.581	-844.554	-21066.5	15483.2	-1726.06	318.333	634.944	0	-260.102	-102.182	-526.155	11522.3	-4823.3	-1307.79	290.833	178.101	0	3.03935	0.575326	107.308	734.586	-1321.61	899.312	-914	200	0	-0.0337917	1.4183	53.4011	556.927	-3427.84	1888.35	-311	200	0
473	5	-103.325	116.453	-853.51	-21223.1	15959.4	-1724.28	318.699	634.866	0	-253.857	-100.5	-535.497	11413.6	-4065.4	-965.08	292.408	178.686	0	2.9289	0.464673	106.806	660.452	-1448.8	899.744	-914	200	0	-0.0388018	1.40717	53.1662	582.432	-3433.24	1886.11	-311	200	0
473	6	-101.337	118.461	-861.529	-21387.7	16335.7	-1703.74	318.961	634.825	0	-246.538	-98.5657	-546.212	11274.1	-3065.39	-615.573	294.388	179.359	0	2.72675	0.368321	106.192	566.919	-1585.37	897.05	-914	200	0	-0.0406261	1.41845	53.0121	622.345	-3431.19	1880.74	-311	200	0
473	7	-99.7047	120.566	-868.531	-21558.4	16621.3	-1665.76	319.137	634.822	0	-238.326	-96.4185	-558.122	11105.5	-1853.94	-267.635	296.678	180.102	0	2.46856	0.319693	105.621	458.601	-1721.47	891.107	-914	200	0	-0.0354595	1.44809	52.9381	673.712	-3422.31	1872.99	-311	200	0
473	8	-98.3759	122.725	-874.403	-21733.8	16825.4	-1610.9	319.242	634.856	0	-229.416	-94.156	-571.053	10912.9	-461.655	71.2483	299.192	180.89	0	2.20753	0.33341	105.204	342.942	-1831.54	882.138	-914	200	0	-0.0163694	1.49132	52.9461	729.622	-3412.01	1864.71	-311	200	0
473	9	-97.2892	124.9	-879.056	-21914.5	16953	-1539.33	319.285	634.93	0	-220.001	-91.9122	-584.855	10705.7	1082.08	394.794	301.85	181.695	0	1.99665	0.407082	104.926	226.653	-1887.28	870.229	-914	200	0	0.0224674	1.54319	53.0369	781.216	-3406.42	1858.14	-311	200	0
474	0	-96.3771	127.077	-882.474	-22102.7	17002.6	-1451.49	319.267	635.046	0	-210.27	-89.8341	-599.409	10496.9	2749.35	698.164	304.587	182.488	0	1.87734	0.527236	104.695	113.148	-1878.19	856.271	-914	200	0	0.0800308	1.59887	53.1996	821.047	-3408.09	1855.45	-311	200	0	-259.022	51.3108	-1396.91	-651154	614841	107107	431.156	467.828	0
474	1	-95.5703	129.256	-884.719	-22299.3	16972	-1348.7	319.184	635.205	0	-200.397	-88.062	-614.625	10300.4	4513.98	978.102	307.344	183.241	0	1.86735	0.672043	104.418	5.99742	-1818.35	844.137	-914	200	0	0.147105	1.65317	53.4064	845.79	-3414.86	1858	-311	200	0
474	2	-94.8119	131.452	-885.91	-22502.4	16864.2	-1233.79	319.036	635.4	0	-190.542	-86.7152	-630.413	10128.7	6351.09	1232.79	310.074	183.933	0	1.95512	0.810636	104.049	-85.7642	-1737.52	841.642	-914	200	0	0.210425	1.69969	53.622	856.673	-3422.37	1865.52	-311	200	0
474	3	-94.0689	133.681	-886.194	-22708.5	16688.3	-1110.83	318.831	635.625	0	-180.849	-85.8843	-646.673	9990.26	8237.42	1461.35	312.738	184.551	0	2.11121	0.906363	103.584	-145.868	-1669.02	857.053	-914	200	0	0.257664	1.73215	53.8184	857.49	-3427.52	1876.34	-311	200	0
474	4	-93.3331	135.95	-885.74	-22914.3	16458.1	-984.392	318.581	635.87	0	-171.441	-85.6259	-663.292	9889.19	10151.3	1662.84	315.304	185.091	0	2.30156	0.928447	103.066	-154.956	-1639.5	892.825	-914	200	0	0.28112	1.74617	53.9833	852.141	-3430.16	1888.57	-311	200	0
474	5	-92.6107	138.255	-884.728	-23116.7	16191.2	-858.727	318.301	636.129	0	-162.426	-85.9591	-680.169	9825.49	12072.6	1835.26	317.749	185.554	0	2.49067	0.863421	102.585	-102.207	-1662.78	943.428	-914	200	0	0.281073	1.73961	54.1219	843.944	-3431.76	1900.67	-311	200	0
474	6	-91.909	140.57	-883.345	-23312	15908.3	-737.628	318.009	636.391	0	-153.882	-86.8671	-697.215	9795.94	13984.5	1975.81	320.058	185.95	0	2.64473	0.716918	102.289	3.79926	-1736.52	999.873	-914	200	0	0.26626	1.71489	54.2458	835.737	-3432.77	1911.13	-311	200	0
474	7	-91.225	142.857	-881.784	-23495.7	15632.5	-624.371	317.728	636.646	0	-145.856	-88.3031	-714.338	9795.09	15873.4	2082.09	322.221	186.288	0	2.73845	0.513835	102.28	138.09	-1840.09	1055.77	-914	200	0	0.248463	1.68018	54.353	828.569	-3431.75	1918.61	-311	200	0
474	8	-90.5378	145.063	-880.254	-23663.5	15387.5	-521.818	317.481	636.883	0	-138.359	-90.1933	-731.422	9816.55	17725.8	2152.94	324.235	186.579	0	2.7617	0.30027	102.531	272.144	-1937.73	1109.1	-914	200	0	0.235174	1.64541	54.4233	820.411	-3427.33	1922.7	-311	200	0
474	9	-89.8014	147.128	-878.99	-23810.8	15196.5	-432.825	317.289	637.089	0	-131.372	-92.4394	-748.33	9854.65	19526.1	2188.75	326.093	186.831	0	2.72417	0.129924	102.927	382.71	-1990.04	1158.6	-914	200	0	0.226839	1.61757	54.4327	807.866	-3420.31	1924.25	-311	200	0
475	0	-88.9456	148.996	-878.25	-23932.8	15079.7	-360.368	317.17	637.251	0	-124.846	-94.9235	-764.916	9905.78	21255.9	2191.74	327.788	187.05	0	2.65032	0.0397073	103.385	454.658	-1968.26	1199.22	-914	200	0	0.218821	1.59966	54.3678	789.593	-3413.46	1924.96	-311	200	0	-179.796	48.4893	-1553.78	-685542	672173	86240.7	426.977	442.637	0
475	1	-87.8858	150.612	-878.282	-24023.8	15051.8	-307.103	317.138	637.353	0	-118.724	-97.5213	-781.007	9968.22	22893.7	2166.03	329.313	187.237	0	2.56156	0.0448285	103.855	483.968	-1863.56	1223.38	-914	200	0	0.204631	1.59124	54.2297	767.383	-3409.17	1926.34	-311	200	0
475	2	-86.5429	151.928	-879.267	-24077.7	15120.6	-274.994	317.197	637.384	0	-112.956	-100.123	-796.37	10041.4	24415.6	2117.32	330.659	187.391	0	2.46456	0.148724	104.241	480.41	-1688	1226.98	-914	200	0	0.179778	1.58923	54.0307	744.548	-3407.51	1928.8	-311	200	0
475	3	-84.8598	152.896	-881.277	-24089.7	15289.1	-265.288	317.349	637.335	0	-107.519	-102.647	-810.714	10125.7	25795.7	2051.59	331.818	187.51	0	2.36022	0.339963	104.436	461.988	-1467.57	1213.08	-914	200	0	0.144672	1.58892	53.7899	723.981	-3406.67	1931.96	-311	200	0
475	4	-82.8087	153.474	-884.282	-24058.2	15558.2	-278.504	317.594	637.206	0	-102.426	-105.046	-823.715	10222.2	27007.7	1973.7	332.788	187.59	0	2.25365	0.58533	104.44	441.812	-1232.2	1190.74	-914	200	0	0.103151	1.58543	53.5362	706.97	-3404.35	1935.33	-311	200	0
475	5	-80.3915	153.631	-888.164	-23984.7	15927.5	-314.18	317.933	637.005	0	-97.7293	-107.307	-835.061	10332.4	28025.9	1887.69	333.561	187.627	0	2.14692	0.840652	104.396	421.031	-1009.67	1170.61	-914	200	0	0.059247	1.57588	53.3096	692.862	-3399.19	1938.78	-311	200	0
475	6	-77.6389	153.357	-892.724	-23872.7	16392.2	-370.844	318.362	636.741	0	-93.5062	-109.442	-844.494	10458.1	28826.7	1797.69	334.135	187.616	0	2.03657	1.06627	104.466	394.916	-823.827	1159.42	-914	200	0	0.0170275	1.56039	53.1595	679.676	-3391.64	1942.64	-311	200	0
475	7	-74.6025	152.671	-897.718	-23726.6	16940.1	-446.304	318.87	636.43	0	-89.8492	-111.481	-851.847	10601.1	29391.2	1707.21	334.503	187.555	0	1.93082	1.23024	104.69	361.819	-692.418	1157.18	-914	200	0	-0.0181599	1.54175	53.1328	665.719	-3383.23	1947.55	-311	200	0
475	8	-71.3439	151.627	-902.911	-23551.8	17552.7	-537.746	319.44	636.084	0	-86.8539	-113.458	-857.066	10761.5	29707.5	1618.06	334.662	187.444	0	1.85499	1.31123	104.959	322.746	-622.321	1159.48	-914	200	0	-0.0393156	1.52436	53.251	651.119	-3375.17	1954.05	-311	200	0
475	9	-67.926	150.305	-908.104	-23355.2	18206.9	-641.641	320.049	635.719	0	-84.6063	-115.399	-860.204	10938.3	29773	1530.34	334.612	187.284	0	1.82346	1.31162	105.127	277.556	-604.868	1161.74	-914	200	0	-0.0380652	1.51278	53.4912	637.626	-3368.35	1961.91	-311	200	0
476	0	-64.409	148.807	-913.13	-23144.1	18876	-753.878	320.672	635.346	0	-83.166	-117.308	-861.415	11129.6	29595	1443.15	334.356	187.08	0	1.81399	1.26148	105.124	229.839	-618.116	1161.57	-914	200	0	-0.00742305	1.50996	53.7969	627.378	-3363.59	1970.03	-311	200	0	-135.978	21.4484	-1613.04	-709250	692151	55713.1	424.979	440.268	0
476	1	-60.8544	147.243	-917.814	-22926	19530.5	-870.041	321.279	634.979	0	-82.5508	-119.173	-860.918	11332.3	29191.4	1355.26	333.907	186.837	0	1.77899	1.19675	104.955	191.797	-637.003	1158.44	-914	200	0	0.053963	1.51559	54.1076	621.931	-3361.03	1977.07	-311	200	0
476	2	-57.336	145.712	-921.948	-22708.6	20140.8	-985.565	321.846	634.631	0	-82.7303	-120.971	-858.973	11542.2	28590.3	1266.17	333.284	186.563	0	1.68052	1.13554	104.64	174.966	-643.055	1152.94	-914	200	0	0.140941	1.52709	54.3789	621.024	-3359.44	1981.97	-311	200	0
476	3	-53.9468	144.296	-925.285	-22499.9	20679.2	-1096	322.349	634.317	0	-83.6271	-122.671	-855.861	11754.1	27829.3	1177.11	332.516	186.266	0	1.51998	1.07966	104.184	178.179	-630.507	1146.81	-914	200	0	0.244086	1.54337	54.5849	621.898	-3355.91	1983.74	-311	200	0
476	4	-50.7923	143.054	-927.557	-22306.8	21121.1	-1197.54	322.771	634.049	0	-85.1223	-124.236	-851.889	11962.6	26953.1	1091.5	331.639	185.958	0	1.34388	1.02495	103.577	192.245	-608.01	1141.54	-914	200	0	0.350928	1.56584	54.7206	621.29	-3346.67	1981.53	-311	200	0
476	5	-47.982	142.024	-928.517	-22133.9	21445.9	-1287.33	323.097	633.838	0	-87.0641	-125.628	-847.385	12161.3	26010.4	1014.85	330.695	185.648	0	1.2209	0.962213	102.834	215.683	-591.584	1136.02	-914	200	0	0.446016	1.59465	54.8055	618.534	-3329.92	1974.68	-311	200	0
476	6	-45.621	141.22	-927.976	-21984.1	21637.8	-1363.17	323.317	633.69	0	-89.2767	-126.811	-842.677	12341.3	25050.8	953.894	329.728	185.355	0	1.20675	0.880083	102.053	259.282	-593.44	1125.78	-914	200	0	0.513404	1.6257	54.8718	615.635	-3307.91	1962.86	-311	200	0
476	7	-43.8005	140.643	-925.846	-21858.6	21687.6	-1423.31	323.425	633.609	0	-91.5686	-127.749	-838.087	12493.2	24122.7	915.035	328.783	185.093	0	1.31876	0.772839	101.398	332.198	-616.458	1105.49	-914	200	0	0.5425	1.6519	54.9371	614.605	-3285.89	1946.45	-311	200	0
476	8	-42.5873	140.29	-922.166	-21757	21593.8	-1466.38	323.416	633.593	0	-93.7404	-128.409	-833.937	12608.4	23272.4	902.748	327.907	184.881	0	1.53167	0.640097	101.027	427.501	-654.347	1071.56	-914	200	0	0.531985	1.6671	54.9918	616.244	-3268.9	1927.4	-311	200	0
476	9	-42.014	140.161	-917.091	-21677.3	21363.6	-1491.61	323.295	633.637	0	-95.594	-128.755	-830.547	12681.7	22542.5	919.269	327.142	184.731	0	1.79621	0.480716	101.05	524.741	-694.561	1022.93	-914	200	0	0.488151	1.66942	55.0142	621.535	-3259.43	1909.21	-311	200	0
477	0	-42.0736	140.259	-910.872	-21615.8	21010.5	-1499.13	323.066	633.731	0	-96.9445	-128.756	-828.207	12711.3	21968.1	965.344	326.525	184.652	0	2.06721	0.29802	101.505	603.264	-725.86	961.299	-914	200	0	0.421792	1.66142	54.9927	632.948	-3256.86	1895.91	-311	200	0	-138.31	22.3266	-1556.4	-678067	670191	56352.3	426.263	436.289	0
477	1	-42.7241	140.589	-903.814	-21568.5	20552	-1489.82	322.739	633.864	0	-97.6378	-128.39	-827.136	12697.5	21574.6	1040.82	326.083	184.649	0	2.32041	0.110909	102.359	651.614	-745.769	891.797	-914	200	0	0.346316	1.64808	54.9342	653.236	-3258.03	1890.63	-311	200	0
477	2	-43.9016	141.144	-896.218	-21531.3	20008.2	-1465.18	322.325	634.025	0	-97.571	-127.658	-827.453	12642.1	21375.7	1144.85	325.833	184.722	0	2.55001	-0.0522454	103.532	670.185	-759.083	823.381	-914	200	0	0.274861	1.63624	54.8594	682.217	-3258.6	1894.77	-311	200	0
477	3	-45.5307	141.909	-888.352	-21501.3	19402.3	-1427.26	321.841	634.204	0	-96.7	-126.584	-829.159	12547.9	21374.2	1275.9	325.778	184.867	0	2.75457	-0.17049	104.916	670.735	-771.136	767.581	-914	200	0	0.217148	1.63441	54.7876	715.336	-3255.25	1907.57	-311	200	0
477	4	-47.5266	142.853	-880.442	-21477.1	18757.7	-1378.59	321.305	634.393	0	-95.0331	-125.21	-832.152	12418.7	21562.8	1431.63	325.912	185.076	0	2.925	-0.232918	106.35	673.553	-785.981	734.984	-914	200	0	0.178124	1.64969	54.7275	746.446	-3247.49	1926.12	-311	200	0
477	5	-49.7967	143.937	-872.678	-21457.7	18095.8	-1321.8	320.736	634.588	0	-92.6236	-123.586	-836.242	12257.7	21926.7	1608.79	326.22	185.342	0	3.04618	-0.228889	107.593	700.926	-810.241	730.871	-914	200	0	0.157451	1.68275	54.6865	771.397	-3237.52	1946.26	-311	200	0
477	6	-52.2453	145.107	-865.193	-21441.8	17435.7	-1259.48	320.152	634.783	0	-89.5634	-121.773	-841.193	12067.8	22444.9	1803.59	326.682	185.654	0	3.10983	-0.144956	108.405	766.833	-854.132	753.547	-914	200	0	0.15066	1.72605	54.677	788.594	-3228.89	1964.02	-311	200	0
477	7	-54.7766	146.308	-858.071	-21426.7	16794.1	-1194.27	319.572	634.971	0	-85.9697	-119.836	-846.752	11852	23091.5	2012.04	327.271	186.003	0	3.1217	0.0257281	108.678	867.746	-923.778	795.688	-914	200	0	0.152945	1.76783	54.7052	797.749	-3225.26	1976.46	-311	200	0
477	8	-57.2939	147.488	-851.378	-21409.1	16186.1	-1129.19	319.012	635.146	0	-81.9706	-117.836	-852.684	11613.4	23837.5	2230.5	327.956	186.38	0	3.09239	0.27045	108.503	984.299	-1012.25	845.814	-914	200	0	0.161407	1.79809	54.7616	799.495	-3229.41	1981.87	-311	200	0
477	9	-59.7004	148.604	-845.192	-21385.9	15625.4	-1067.43	318.487	635.303	0	-77.6901	-115.824	-858.787	11356.6	24652.7	2456.18	328.706	186.776	0	3.02861	0.552447	108.069	1094.43	-1101.57	890.912	-914	200	0	0.172662	1.81086	54.8304	795.531	-3241.92	1980	-311	200	0
478	0	-61.9016	149.632	-839.623	-21354.4	15124.3	-1011.75	318.013	635.433	0	-73.239	-113.828	-864.892	11086.8	25506.7	2686.69	329.491	187.181	0	2.93915	0.820072	107.501	1182.31	-1174.35	921.665	-914	200	0	0.180535	1.80406	54.9043	787.904	-3261.08	1972.21	-311	200	0	-117.959	48.986	-1553.34	-657324	671880	69271.8	428.818	424.61	0
478	1	-63.8125	150.556	-834.796	-21312.2	14692.7	-963.776	317.6	635.53	0	-68.7113	-111.862	-870.853	10808.6	26371.3	2919.04	330.282	187.589	0	2.83719	1.02392	106.817	1235.89	-1222.88	936.822	-914	200	0	0.178226	1.7802	54.9879	778.338	-3284.48	1960.85	-311	200	0
478	2	-65.3696	151.371	-830.814	-21257.1	14336.3	-923.982	317.256	635.586	0	-64.1884	-109.929	-876.535	10526.1	27221.3	3149.53	331.056	187.991	0	2.72578	1.13134	105.999	1244.12	-1248.56	943.609	-914	200	0	0.162631	1.74655	55.0901	768.374	-3310.01	1948.46	-311	200	0
478	3	-66.5406	152.062	-827.721	-21188.6	14057	-892.194	316.983	635.599	0	-59.7422	-108.033	-881.81	10244.7	28034.5	3373.67	331.792	188.382	0	2.58912	1.13151	105.088	1201.63	-1255.89	953.458	-914	200	0	0.136527	1.71187	55.2113	758.838	-3335.09	1937.47	-311	200	0
478	4	-67.3234	152.615	-825.494	-21107.7	13853.3	-867.991	316.782	635.57	0	-55.4367	-106.181	-886.56	9969.94	28791.5	3586.79	332.475	188.754	0	2.41245	1.03385	104.213	1115.87	-1249.18	974.27	-914	200	0	0.106287	1.68163	55.3322	748.66	-3356.7	1929.81	-311	200	0
478	5	-67.7376	153.016	-824.053	-21015.3	13722.6	-850.945	316.653	635.502	0	-51.3307	-104.387	-890.684	9707.3	29476.5	3785.45	333.094	189.101	0	2.21176	0.867379	103.572	1006.08	-1234.81	1005.24	-914	200	0	0.0776976	1.65712	55.413	735.669	-3373.29	1926.57	-311	200	0
478	6	-67.8157	153.259	-823.292	-20912.7	13661.4	-840.889	316.594	635.401	0	-47.4812	-102.675	-894.12	9461.73	30077.7	3968.14	333.639	189.418	0	2.0336	0.677749	103.347	890.888	-1221.07	1039.32	-914	200	0	0.0545368	1.63811	55.412	719.238	-3385.91	1927.57	-311	200	0
478	7	-67.5955	153.343	-823.102	-20801.5	13666.8	-837.955	316.604	635.272	0	-43.9412	-101.076	-896.85	9237.75	30588	4134.62	334.106	189.7	0	1.92237	0.512452	103.584	777.082	-1210.22	1069.72	-914	200	0	0.0383175	1.62505	55.3145	701.433	-3396.29	1931.48	-311	200	0
478	8	-67.1123	153.281	-823.399	-20684.7	13737.3	-842.229	316.684	635.121	0	-40.7525	-99.6248	-898.916	9038.31	31004.2	4285.41	334.491	189.945	0	1.89397	0.402938	104.137	662.589	-1194.31	1093.24	-914	200	0	0.0264829	1.61944	55.1433	685.808	-3404.62	1936.34	-311	200	0
478	9	-66.394	153.101	-824.144	-20565.8	13871.3	-853.478	316.831	634.954	0	-37.9425	-98.3481	-900.42	8864.15	31325.9	4421.53	334.79	190.156	0	1.93901	0.359372	104.785	547.867	-1165.02	1109.14	-914	200	0	0.0129448	1.62173	54.9323	675.898	-3409.32	1940.29	-311	200	0
479	0	-65.4593	152.847	-825.354	-20447.5	14064	-871.269	317.04	634.774	0	-35.5244	-97.2582	-901.514	8714.72	31555.2	4543.77	335.002	190.333	0	2.03691	0.374757	105.379	441.019	-1126.14	1117.07	-914	200	0	-0.00630091	1.62795	54.697	673.869	-3408.72	1942.12	-311	200	0	-88.4759	58.849	-1582.67	-667245	683072	64614.2	428.835	423.307	0
479	1	-64.3226	152.57	-827.075	-20330.8	14306.4	-894.948	317.298	634.582	0	-33.5059	-96.3552	-902.376	8589.11	31696.1	4652.17	335.125	190.482	0	2.16196	0.431459	105.838	354.968	-1092.28	1117.17	-914	200	0	-0.0285986	1.63007	54.4371	679.078	-3403.39	1941.75	-311	200	0
479	2	-63.0066	152.317	-829.326	-20216.4	14587.5	-923.263	317.59	634.377	0	-31.8991	-95.6406	-903.167	8486.31	31753.5	4746.49	335.158	190.604	0	2.28523	0.515856	106.088	303.587	-1077.78	1111.95	-914	200	0	-0.0477851	1.62106	54.1622	687.887	-3396.75	1940.01	-311	200	0
479	3	-61.5503	152.117	-832.064	-20105.1	14896.4	-954.132	317.903	634.163	0	-30.7255	-95.124	-903.991	8405.34	31733	4827.09	335.103	190.702	0	2.37304	0.632084	106.084	297.393	-1087.73	1107.15	-914	200	0	-0.0607939	1.59907	53.9058	695.655	-3393.02	1937.58	-311	200	0
479	4	-60.0044	151.981	-835.192	-19997.6	15223.4	-984.936	318.227	633.944	0	-30.0128	-94.8185	-904.891	8344.99	31640.7	4895.15	334.966	190.778	0	2.38838	0.7884	105.89	337.997	-1116.2	1109.2	-914	200	0	-0.06971	1.56678	53.7164	699.464	-3394.47	1934.35	-311	200	0
479	5	-58.4226	151.909	-838.574	-19894.4	15558.9	-1013.1	318.554	633.724	0	-29.7849	-94.7359	-905.859	8303.37	31483.2	4951.97	334.755	190.834	0	2.30801	0.965758	105.674	414.106	-1152.04	1121.06	-914	200	0	-0.0786941	1.52974	53.6364	699.485	-3399.71	1929.68	-311	200	0
479	6	-56.857	151.889	-842.058	-19795.4	15892.8	-1036.64	318.874	633.508	0	-30.0531	-94.8852	-906.864	8278.64	31267.2	4998.62	334.478	190.871	0	2.14255	1.11607	105.631	502.632	-1186.77	1140.26	-914	200	0	-0.0901549	1.49472	53.6847	698.401	-3404.3	1923.3	-311	200	0
479	7	-55.3541	151.912	-845.516	-19701	16215.2	-1054.35	319.178	633.301	0	-30.8095	-95.2691	-907.874	8270.24	30998.2	5036.22	334.144	190.891	0	1.93781	1.19785	105.915	577.731	-1216.54	1159.98	-914	200	0	-0.103961	1.46654	53.8511	699.399	-3403.49	1915.93	-311	200	0
479	8	-53.9468	151.971	-848.868	-19610.6	16518	-1065.6	319.459	633.102	0	-32.0216	-95.88	-908.879	8278.42	30680.4	5066.21	333.756	190.892	0	1.75802	1.20155	106.606	621.91	-1240.26	1172.58	-914	200	0	-0.11842	1.44512	54.1013	703.887	-3394.56	1908.78	-311	200	0
479	9	-52.6466	152.071	-852.103	-19522.6	16797	-1070.12	319.712	632.911	0	-33.6313	-96.6965	-909.903	8303.15	30317.3	5090.64	333.319	190.875	0	1.66036	1.13971	107.67	628.94	-1259.26	1173.37	-914	200	0	-0.129645	1.42662	54.3872	711.095	-3377.38	1902.65	-311	200	0
480	0	-51.4405	152.22	-855.274	-19434.5	17052.6	-1067.64	319.938	632.723	0	-35.5602	-97.6827	-911	8343.88	29912.2	5112.45	332.834	190.841	0	1.6693	1.02708	108.976	600.678	-1275.44	1162.81	-914	200	0	-0.131554	1.40743	54.6623	719.595	-3353.92	1897.74	-311	200	0	-89.9653	52.9354	-1626.68	-689813	700297	58445.4	427.791	425.56	0
480	1	-50.2984	152.428	-858.483	-19346	17288.6	-1058.09	320.139	632.535	0	-37.7207	-98.7944	-912.237	8400.27	29468	5135.45	332.303	190.792	0	1.76767	0.873895	110.34	545.425	-1285.98	1145.54	-914	200	0	-0.118819	1.38661	54.8932	728.134	-3327.29	1894.5	-311	200	0
480	2	-49.1875	152.702	-861.846	-19260.2	17510.9	-1042.02	320.318	632.348	0	-40.0271	-99.9873	-913.665	8472.4	28987.1	5163.65	331.726	190.727	0	1.91205	0.692001	111.593	477.077	-1281.83	1126.07	-914	200	0	-0.0892001	1.36475	55.0641	735.478	-3301.15	1894.15	-311	200	0
480	3	-48.0825	153.036	-865.447	-19181.4	17726	-1021.04	320.482	632.164	0	-42.4028	-101.22	-915.302	8559.75	28472.4	5200.26	331.107	190.648	0	2.05514	0.504178	112.623	410.924	-1255.41	1104.48	-914	200	0	-0.0435114	1.34329	55.1776	740.833	-3279.24	1897.94	-311	200	0
480	4	-46.9667	153.411	-869.328	-19113.2	17939.7	-997.596	320.636	631.986	0	-44.7827	-102.453	-917.141	8659.94	27928.7	5246.82	330.452	190.558	0	2.16128	0.344538	113.335	358.701	-1209.23	1077.65	-914	200	0	0.0145251	1.32586	55.2517	744.267	-3264.57	1906.04	-311	200	0
480	5	-45.8299	153.803	-873.488	-19057.8	18157.3	-974.377	320.787	631.818	0	-47.1128	-103.646	-919.15	8768.69	27364.2	5303.38	329.771	190.46	0	2.2167	0.246765	113.61	327.359	-1154.87	1045.7	-914	200	0	0.0778731	1.31751	55.3018	746.29	-3258.35	1916.88	-311	200	0
480	6	-44.6665	154.186	-877.903	-19017.1	18382.8	-953.936	320.939	631.662	0	-49.3488	-104.765	-921.296	8880.59	26791.3	5369.36	329.08	190.361	0	2.23112	0.23141	113.384	318.02	-1105.33	1014.44	-914	200	0	0.13623	1.32085	55.3221	747.468	-3259.7	1927.67	-311	200	0
480	7	-43.4726	154.543	-882.536	-18992.1	18616.7	-937.936	321.095	631.52	0	-51.4556	-105.781	-923.552	8989.73	26224	5443.72	328.395	190.266	0	2.23023	0.301466	112.758	324.28	-1065.69	989.675	-914	200	0	0.177608	1.33465	55.2942	748.255	-3266.58	1935.69	-311	200	0
480	8	-42.2409	154.873	-887.357	-18981.2	18857.7	-926.636	321.252	631.391	0	-53.4033	-106.667	-925.909	9090.76	25673.8	5525.27	327.728	190.182	0	2.24106	0.445069	111.945	335.33	-1027.69	971.822	-914	200	0	0.191875	1.35653	55.2102	748.68	-3276.66	1939.33	-311	200	0
480	9	-40.9583	155.187	-892.354	-18980.9	19104.5	-919.672	321.409	631.271	0	-55.1634	-107.405	-928.384	9180.53	25147.3	5613.26	327.087	190.111	0	2.26987	0.639811	111.126	341.497	-974.679	956.952	-914	200	0	0.174868	1.38517	55.08	748.634	-3287.15	1938.68	-311	200	0
481	0	-39.6077	155.504	-897.539	-18986.8	19355.4	-917.092	321.565	631.154	0	-56.7065	-107.979	-931.024	9259.02	24646.5	5707.03	326.473	190.055	0	2.29513	0.85499	110.399	336.461	-893.348	940.87	-914	200	0	0.130392	1.41953	54.9262	748.539	-3294.89	1935.2	-311	200	0	-89.3328	51.7459	-1709.27	-726442	720720	52291.8	419.083	426.378	0
481	1	-38.1712	155.851	-902.947	-18994.7	19607.7	-919.455	321.715	631.036	0	-58.0023	-108.382	-933.893	9328.71	24171.3	5805.68	325.882	190.011	0	2.29501	1.05544	109.806	319.116	-783.332	921.541	-914	200	0	0.0674849	1.45825	54.7738	749.179	-3297.24	1930.76	-311	200	0
481	2	-36.6384	156.245	-908.607	-19002.1	19859.1	-927.36	321.857	630.914	0	-59.0256	-108.618	-937.047	9393.07	23719.6	5908.77	325.313	189.976	0	2.27939	1.21276	109.356	298.484	-658.434	899.584	-914	200	0	-0.00574041	1.50076	54.6287	751.104	-3292.88	1926.9	-311	200	0
481	3	-35.0113	156.689	-914.512	-19007.8	20108.7	-941.166	321.988	630.785	0	-59.764	-108.708	-940.524	9455.4	23289.4	6017.05	324.762	189.947	0	2.28583	1.31703	109.015	294.235	-538.048	878.321	-914	200	0	-0.0846639	1.54675	54.4716	754.505	-3282.42	1924.45	-311	200	0
481	4	-33.3029	157.17	-920.62	-19011.4	20356.6	-961.146	322.112	630.651	0	-60.2201	-108.679	-944.326	9517.73	22879.5	6132.02	324.228	189.921	0	2.34646	1.37283	108.74	324.831	-435.695	862.637	-914	200	0	-0.1644	1.59349	54.2843	759.218	-3268.98	1923.57	-311	200	0
481	5	-31.5339	157.664	-926.852	-19013.7	20602	-987.849	322.228	630.514	0	-60.4094	-108.565	-948.429	9580.08	22491.2	6254.67	323.714	189.899	0	2.46	1.38126	108.507	392.19	-354.787	855.651	-914	200	0	-0.236451	1.63491	54.0793	764.414	-3257.39	1924.14	-311	200	0
481	6	-29.7313	158.136	-933.105	-19016	20842.7	-1021.95	322.337	630.379	0	-60.3569	-108.404	-952.78	9640.64	22128.7	6384.86	323.225	189.882	0	2.59003	1.33701	108.284	480.598	-292.046	856.301	-914	200	0	-0.289829	1.66327	53.9022	768.477	-3251.5	1926.26	-311	200	0
481	7	-27.9259	158.549	-939.269	-19019.1	21075.7	-1063.74	322.438	630.249	0	-60.0905	-108.232	-957.325	9696.93	21799.1	6521.72	322.771	189.871	0	2.68571	1.24979	108.006	570.456	-242.244	860.844	-914	200	0	-0.3141	1.67168	53.8094	769.751	-3252.32	1930.17	-311	200	0
481	8	-26.1451	158.87	-945.248	-19022.3	21298.3	-1113.15	322.532	630.124	0	-59.634	-108.082	-962.025	9747.01	21509.6	6664	322.359	189.868	0	2.70875	1.15301	107.62	649.53	-202.671	866.286	-914	200	0	-0.303284	1.65754	53.842	767.527	-3259.5	1935.75	-311	200	0
481	9	-24.4039	159.083	-951.001	-19023.8	21507.8	-1170.48	322.616	630.004	0	-59.0029	-107.974	-966.866	9790.4	21264.3	6810.01	321.993	189.874	0	2.6518	1.08061	107.126	714.028	-174.669	872.274	-914	200	0	-0.259385	1.62533	54.0077	762.074	-3273.29	1942.63	-311	200	0
482	0	-22.702	159.194	-956.555	-19021.3	21700.5	-1236.6	322.686	629.885	0	-58.2051	-107.914	-971.862	9828.62	21062.4	6957.78	321.672	189.887	0	2.53535	1.04519	106.562	766.285	-158.43	880.511	-914	200	0	-0.192147	1.58444	54.2799	753.984	-3292.87	1950.22	-311	200	0	-65.8801	53.0994	-1815.49	-770198	751106	41971.3	411.92	425.568	0
482	1	-21.0306	159.218	-961.985	-19012.6	21872.9	-1312.49	322.737	629.764	0	-57.2442	-107.898	-977.041	9864.47	20900	7105.78	321.391	189.904	0	2.38458	1.04251	105.995	812.059	-149.489	892.796	-914	200	0	-0.115536	1.54423	54.6098	744.035	-3313.46	1957.44	-311	200	0
482	2	-19.3836	159.176	-967.37	-18996	22021.7	-1398.57	322.765	629.637	0	-56.1238	-107.918	-982.429	9900.62	20773.2	7253.04	321.145	189.922	0	2.21448	1.06804	105.538	857.361	-143.85	910.116	-914	200	0	-0.044108	1.51158	54.9426	733.756	-3327.63	1962.85	-311	200	0
482	3	-17.7673	159.082	-972.752	-18971.1	22145	-1494.43	322.765	629.503	0	-54.8506	-107.97	-988.028	9938.65	20681.4	7398.52	320.932	189.941	0	2.04167	1.12417	105.311	906.518	-143.664	933.726	-914	200	0	0.0105447	1.49037	55.2294	725.289	-3330.2	1965.33	-311	200	0
482	4	-16.2021	158.943	-978.121	-18939.8	22241.2	-1599.14	322.739	629.363	0	-53.4372	-108.05	-993.82	9978.9	20624.6	7540.67	320.753	189.959	0	1.89528	1.21546	105.347	960.904	-158.206	965.523	-914	200	0	0.0436799	1.48087	55.4395	719.981	-3321.52	1964.79	-311	200	0
482	5	-14.7198	158.754	-983.434	-18904.8	22309.1	-1711.81	322.685	629.223	0	-51.9024	-108.158	-999.764	10020.6	20600.7	7677.75	320.606	189.977	0	1.79846	1.33976	105.602	1016.59	-201.889	1005.97	-914	200	0	0.058977	1.48034	55.574	717.963	-3306.7	1961.89	-311	200	0
482	6	-13.3559	158.503	-988.634	-18868.1	22349.8	-1832.01	322.607	629.085	0	-50.2708	-108.296	-1005.79	10062.7	20604	7808.37	320.485	189.995	0	1.74785	1.47757	106.013	1061.97	-286.186	1052.25	-914	200	0	0.064444	1.48517	55.6584	719.425	-3291.93	1957.53	-311	200	0
482	7	-12.1408	158.174	-993.662	-18831.4	22367.3	-1959.68	322.51	628.951	0	-48.5728	-108.474	-1011.83	10104.4	20627	7931.83	320.386	190.014	0	1.72496	1.58806	106.487	1082.41	-408.063	1099.96	-914	200	0	0.0650349	1.49117	55.7161	724.137	-3281.37	1952.54	-311	200	0
482	8	-11.0943	157.756	-998.477	-18796.1	22367.7	-2094.92	322.402	628.825	0	-46.839	-108.705	-1017.81	10146.8	20661.3	8048.04	320.3	190.031	0	1.71641	1.62619	106.886	1072.35	-549.336	1146.28	-914	200	0	0.0589519	1.49234	55.7538	729.353	-3275.97	1947.34	-311	200	0
482	9	-10.2216	157.253	-1003.07	-18762.5	22355.5	-2237.62	322.287	628.705	0	-45.0922	-108.996	-1023.74	10192.6	20698.2	8157.5	320.218	190.044	0	1.71546	1.56881	107.099	1039.15	-688.529	1189.74	-914	200	0	0.0408482	1.48275	55.772	730.703	-3273.39	1941.35	-311	200	0
483	0	-9.50896	156.683	-1007.49	-18729	22332.1	-2387.53	322.166	628.59	0	-43.3422	-109.346	-1029.65	10245.2	20728.8	8260.73	320.132	190.05	0	1.71508	1.4208	107.104	994.601	-810.29	1227.95	-914	200	0	0.00922227	1.46107	55.7728	725.832	-3269.16	1933.67	-311	200	0	-42.1117	43.9963	-1920.2	-808974	779156	31783.3	404.676	422.346	0
483	1	-8.92881	156.072	-1011.78	-18693.6	22297.2	-2544.83	322.038	628.476	0	-41.5895	-109.745	-1035.57	10307.1	20746	8357.51	320.034	190.047	0	1.70582	1.20317	106.94	947.5	-906.987	1258.32	-914	200	0	-0.0284825	1.43162	55.7538	716.171	-3259.36	1924.26	-311	200	0
483	2	-8.4538	155.443	-1016.01	-18654.5	22250.5	-2709.92	321.9	628.36	0	-39.8359	-110.181	-1041.51	10379.4	20744.3	8446.96	319.918	190.034	0	1.67619	0.943509	106.642	902.184	-977.089	1279.79	-914	200	0	-0.0585076	1.40033	55.7103	705.752	-3242.35	1914.18	-311	200	0
483	3	-8.06464	154.804	-1020.21	-18610.5	22192.7	-2882.67	321.753	628.242	0	-38.0917	-110.652	-1047.46	10462.4	20719.5	8528.18	319.781	190.012	0	1.6143	0.670104	106.239	858.682	-1021.88	1291.24	-914	200	0	-0.0681172	1.37149	55.6503	698.782	-3218.54	1904.66	-311	200	0
483	4	-7.74818	154.153	-1024.35	-18561.4	22125.3	-3062.3	321.599	628.12	0	-36.3774	-111.168	-1053.38	10555.7	20669.3	8600.55	319.622	189.979	0	1.51429	0.405657	105.78	814.12	-1042.14	1290.33	-914	200	0	-0.051146	1.34921	55.597	697.213	-3189.86	1896.32	-311	200	0
483	5	-7.49512	153.481	-1028.41	-18508.3	22050.3	-3247.93	321.441	627.997	0	-34.719	-111.745	-1059.21	10657.9	20594.5	8663.36	319.443	189.938	0	1.38807	0.167563	105.349	765.446	-1037.29	1276.8	-914	200	0	-0.00966907	1.33905	55.572	699.966	-3160.4	1889.52	-311	200	0
483	6	-7.30078	152.775	-1032.33	-18453.5	21970.2	-3438.85	321.282	627.876	0	-33.1439	-112.401	-1064.86	10767.5	20497.9	8715.63	319.249	189.888	0	1.27039	-0.026677	105.035	712.794	-1007.54	1255.78	-914	200	0	0.0486596	1.345	55.5799	704.258	-3135.61	1884.57	-311	200	0
483	7	-7.16195	152.025	-1036.03	-18399.3	21887	-3634.4	321.126	627.759	0	-31.6773	-113.154	-1070.27	10883.2	20382.6	8756.6	319.044	189.831	0	1.20017	-0.161544	104.849	661.986	-957.661	1235.71	-914	200	0	0.115497	1.36462	55.6025	707.552	-3119.57	1881.62	-311	200	0
483	8	-7.06882	151.227	-1039.46	-18347.2	21800.5	-3833.63	320.973	627.651	0	-30.337	-114.014	-1075.38	11004.1	20251.6	8786.63	318.832	189.767	0	1.1907	-0.234411	104.721	621.989	-898.57	1223.22	-914	200	0	0.183959	1.38901	55.6115	709.394	-3113.12	1880.92	-311	200	0
483	9	-6.9996	150.394	-1042.64	-18298.1	21707.8	-4035.41	320.82	627.55	0	-29.1258	-114.981	-1080.19	11130.3	20107.7	8807.3	318.615	189.696	0	1.22774	-0.263306	104.583	598.203	-846.218	1219.96	-914	200	0	0.247417	1.40908	55.5877	711.75	-3114.5	1882.95	-311	200	0
484	0	-6.92372	149.551	-1045.61	-18251.9	21604	-4238.54	320.662	627.456	0	-28.0275	-116.037	-1084.71	11262.3	19952	8820.52	318.394	189.617	0	1.2985	-0.278959	104.428	588.597	-819.183	1222	-914	200	0	0.299158	1.42155	55.5215	716.57	-3120.74	1887.84	-311	200	0	-28.5771	26.8927	-1997.38	-836087	798970	21529.8	399.284	419.189	0
484	1	-6.81134	148.73	-1048.46	-18208.8	21484.7	-4441.75	320.492	627.367	0	-27.0145	-117.164	-1089.02	11401.2	19783.8	8828.1	318.167	189.531	0	1.4069	-0.299518	104.287	584.265	-830.069	1220.58	-914	200	0	0.335215	1.42879	55.4024	723.22	-3128.48	1894.94	-311	200	0
484	2	-6.64365	147.963	-1051.24	-18168.1	21348.8	-4643.48	320.308	627.282	0	-26.0614	-118.347	-1093.16	11548	19601	8832.04	317.931	189.436	0	1.55576	-0.309319	104.216	572.882	-872.827	1205.09	-914	200	0	0.357139	1.43362	55.2261	728.982	-3134.58	1903.08	-311	200	0
484	3	-6.41921	147.26	-1053.96	-18128.7	21198	-4841.92	320.113	627.201	0	-25.1543	-119.578	-1097.17	11703	19402.4	8834.13	317.684	189.333	0	1.72869	-0.269356	104.273	546.367	-920.932	1168.83	-914	200	0	0.369675	1.43459	55.0157	731.617	-3137.3	1911.33	-311	200	0
484	4	-6.15355	146.621	-1056.56	-18090.2	21033.6	-5035.53	319.908	627.122	0	-24.2906	-120.848	-1101.03	11865.4	19189.1	8835.56	317.428	189.223	0	1.89792	-0.15008	104.476	508.367	-942.25	1113.87	-914	200	0	0.374987	1.42474	54.817	730.97	-3137.02	1919.14	-311	200	0
484	5	-5.87531	146.032	-1058.95	-18053.6	20855.5	-5223.25	319.695	627.049	0	-23.4761	-122.15	-1104.72	12033.5	18963.7	8837.89	317.166	189.107	0	2.039	0.0504568	104.764	473.848	-917.421	1050.26	-914	200	0	0.371214	1.39494	54.6704	728.144	-3135.42	1925.92	-311	200	0
484	6	-5.62242	145.475	-1061	-18021.6	20663.4	-5404.43	319.475	626.985	0	-22.7188	-123.483	-1108.22	12204	18727.8	8843.81	316.899	188.988	0	2.13013	0.311682	105.023	459.691	-846.27	990.323	-914	200	0	0.356404	1.3415	54.587	723.315	-3133.79	1930.79	-311	200	0
484	7	-5.43631	144.93	-1062.62	-17997.3	20455.9	-5578.66	319.25	626.937	0	-22.0257	-124.837	-1111.51	12372.4	18481.9	8856.29	316.628	188.869	0	2.1526	0.59989	105.161	473.829	-741.82	943.325	-914	200	0	0.329934	1.27209	54.5476	715.136	-3132.46	1932.72	-311	200	0
484	8	-5.3526	144.381	-1063.72	-17981.8	20229.2	-5745.96	319.017	626.905	0	-21.3981	-126.19	-1114.57	12534.5	18226.3	8877.19	316.353	188.754	0	2.10541	0.87503	105.19	513.884	-622.595	913.64	-914	200	0	0.289901	1.20376	54.5201	702.4	-3131.15	1930.76	-311	200	0
484	9	-5.39254	143.83	-1064.28	-17974.4	19978.1	-5906.76	318.771	626.889	0	-20.8262	-127.506	-1117.45	12687.3	17962.8	8907.27	316.075	188.646	0	2.00885	1.10245	105.216	574.037	-509.009	901.348	-914	200	0	0.234315	1.15578	54.4764	685.435	-3129.66	1924.65	-311	200	0
485	0	-5.55918	143.292	-1064.34	-17972.9	19698.6	-6061.53	318.508	626.886	0	-20.286	-128.74	-1120.19	12830.4	17694.8	8946.57	315.796	188.546	0	1.88544	1.26871	105.351	647.963	-420.75	903.312	-914	200	0	0.167301	1.1421	54.3954	666.135	-3128.37	1915.44	-311	200	0	-23.4382	11.9814	-2033.01	-844426	802884	15203.7	394.326	415.59	0
485	1	-5.84108	142.795	-1064.01	-17975	19388.9	-6210.22	318.223	626.894	0	-19.7451	-129.854	-1122.83	12965.5	17426.8	8994.6	315.52	188.453	0	1.74205	1.38337	105.637	727.413	-371.288	915.031	-914	200	0	0.101852	1.16563	54.2655	647.021	-3128.84	1905.64	-311	200	0
485	2	-6.22211	142.365	-1063.42	-17979.2	19049.9	-6352.21	317.914	626.907	0	-19.1765	-130.823	-1125.44	13095.8	17162.8	9050.54	315.25	188.364	0	1.57568	1.45927	106.031	802.495	-362.253	933.606	-914	200	0	0.0547233	1.21951	54.0919	629.68	-3133.57	1898.3	-311	200	0
485	3	-6.68905	142.019	-1062.68	-17983.9	18684.5	-6487.06	317.582	626.923	0	-18.5669	-131.639	-1128.02	13223.9	16905	9113.74	314.986	188.277	0	1.39939	1.4939	106.389	861.027	-383.177	959.148	-914	200	0	0.0383988	1.29401	53.8933	614.005	-3144.08	1895.17	-311	200	0
485	4	-7.2327	141.762	-1061.85	-17988.4	18296.4	-6615	317.231	626.941	0	-17.9162	-132.313	-1130.58	13350.8	16653.5	9184.36	314.73	188.191	0	1.25799	1.47576	106.504	889.702	-418.983	993.605	-914	200	0	0.0554609	1.37975	53.6923	598.752	-3158.92	1895.84	-311	200	0
485	5	-7.84718	141.589	-1060.95	-17992.9	17890.3	-6736.81	316.863	626.959	0	-17.2367	-132.86	-1133.09	13476.1	16406.4	9263.52	314.479	188.107	0	1.20347	1.40577	106.208	882.473	-462.178	1038.63	-914	200	0	0.0960797	1.46634	53.512	582.89	-3174.07	1898.72	-311	200	0
485	6	-8.53076	141.486	-1059.97	-17998.6	17472.8	-6853.73	316.484	626.98	0	-16.5514	-133.307	-1135.51	13598.1	16160	9352.46	314.231	188.025	0	1.25125	1.30336	105.46	844.107	-518.929	1090.85	-914	200	0	0.141011	1.54293	53.3748	567.3	-3185.85	1902.68	-311	200	0
485	7	-9.28437	141.435	-1058.89	-18007.8	17050.6	-6967.37	316.102	627.006	0	-15.8873	-133.676	-1137.8	13714	15910.6	9451.5	313.984	187.947	0	1.37118	1.19358	104.377	782.633	-601.291	1137.42	-914	200	0	0.17138	1.59985	53.2944	554.892	-3193.58	1907.64	-311	200	0
485	8	-10.1062	141.418	-1057.71	-18022.7	16629.5	-7078.98	315.722	627.039	0	-15.2676	-133.986	-1139.9	13821.5	15654.5	9559.53	313.733	187.875	0	1.52034	1.09889	103.208	705.672	-713.98	1161.38	-914	200	0	0.177752	1.63016	53.266	548.31	-3199.07	1913.95	-311	200	0
485	9	-10.9863	141.426	-1056.46	-18045	16212.8	-7188.99	315.346	627.081	0	-14.7082	-134.242	-1141.82	13920.3	15388.5	9674.46	313.477	187.809	0	1.67332	1.04035	102.259	623.929	-849.905	1153.5	-914	200	0	0.161536	1.6327	53.2619	547.953	-3203.97	1921.42	-311	200	0
486	0	-11.9044	141.465	-1055.21	-18074.8	15801.7	-7297.58	314.975	627.129	0	-14.2167	-134.445	-1143.58	14011.6	15109.8	9794.16	313.213	187.748	0	1.82222	1.03451	101.773	551.459	-995.62	1117.55	-914	200	0	0.131299	1.6139	53.248	551.978	-3208.62	1929.31	-311	200	0	-27.276	10.7586	-2044.61	-842138	795731	17730.1	388.501	412.056	0
486	1	-12.8343	141.547	-1054.05	-18111.2	15396	-7405.24	314.607	627.183	0	-13.7937	-134.59	-1145.22	14097	14816.3	9916.91	312.938	187.691	0	1.9566	1.08787	101.866	504.194	-1135.52	1067.27	-914	200	0	0.0984026	1.58473	53.2141	557.441	-3213.32	1937.07	-311	200	0
486	2	-13.7522	141.681	-1053.04	-18152.5	14995.3	-7512.49	314.24	627.238	0	-13.4374	-134.678	-1146.78	14178.4	14507.3	10041.1	312.65	187.636	0	2.04801	1.19807	102.487	499.89	-1250.85	1020.38	-914	200	0	0.0739172	1.55616	53.1816	561.803	-3219.07	1944.6	-311	200	0
486	3	-14.6441	141.866	-1052.23	-18197.1	14598.1	-7619.64	313.874	627.294	0	-13.1496	-134.721	-1148.24	14258.1	14182.6	10165.8	312.352	187.583	0	2.05899	1.35966	103.39	553.171	-1322.14	991.375	-914	200	0	0.0674932	1.53648	53.1834	564.265	-3226.55	1951.69	-311	200	0
486	4	-15.5069	142.088	-1051.59	-18243.3	14201.8	-7726.7	313.505	627.348	0	-12.9376	-134.742	-1149.59	14339.2	13842	10290.8	312.041	187.527	0	1.9697	1.56637	104.179	665.004	-1335.98	986.568	-914	200	0	0.0862686	1.52988	53.2406	566.336	-3234.97	1958.02	-311	200	0
486	5	-16.3477	142.323	-1051.04	-18288.9	13804.9	-7833.43	313.134	627.401	0	-12.8126	-134.766	-1150.8	14424.2	13485.1	10416.3	311.718	187.466	0	1.79506	1.80517	104.511	816.078	-1289.8	1003.88	-914	200	0	0.132034	1.5359	53.3538	571.138	-3242.75	1963.82	-311	200	0
486	6	-17.1807	142.544	-1050.49	-18332.7	13408.9	-7939.01	312.764	627.451	0	-12.7869	-134.82	-1151.83	14513.1	13113	10541.5	311.385	187.4	0	1.58295	2.04739	104.273	970.859	-1194.04	1035.97	-914	200	0	0.198779	1.55056	53.5071	581.31	-3249.3	1969.79	-311	200	0
486	7	-18.0217	142.729	-1049.83	-18374.5	13016.1	-8042.2	312.398	627.502	0	-12.8692	-134.919	-1152.63	14604.1	12727.2	10663.4	311.042	187.33	0	1.39755	2.25299	103.593	1090.74	-1068.75	1073.82	-914	200	0	0.273872	1.56868	53.6779	597.308	-3255.26	1976.34	-311	200	0
486	8	-18.8796	142.874	-1048.99	-18414.3	12626.2	-8142.08	312.037	627.554	0	-13.0606	-135.066	-1153.2	14694.9	12328.7	10778.9	310.691	187.257	0	1.28962	2.39046	102.732	1148.37	-931.393	1109.8	-914	200	0	0.342621	1.58673	53.8479	617.647	-3261.33	1983	-311	200	0
486	9	-19.7501	142.995	-1047.99	-18452.4	12237.1	-8238.4	311.677	627.607	0	-13.3494	-135.249	-1153.57	14784.9	11916.9	10886.4	310.331	187.183	0	1.26987	2.44715	101.974	1133.08	-788.116	1139.81	-914	200	0	0.39268	1.60473	54.0096	639.931	-3267.26	1988.46	-311	200	0
487	0	-20.6138	143.122	-1046.91	-18489	11847.4	-8331.18	311.317	627.661	0	-13.7103	-135.45	-1153.82	14876.8	11489.5	10986.3	309.958	187.107	0	1.30757	2.41889	101.547	1049.43	-641.215	1162.93	-914	200	0	0.416628	1.62427	54.1582	661.866	-3271.71	1991.33	-311	200	0	-38.0524	11.3333	-2041.81	-837433	787120	23504	384.563	410.329	0
487	1	-21.446	143.295	-1045.85	-18524.3	11457.6	-8420.42	310.955	627.712	0	-14.1124	-135.654	-1154.07	14974	11042.9	11079.7	309.569	187.025	0	1.35671	2.3033	101.56	918.476	-504.509	1180.17	-914	200	0	0.413268	1.64504	54.278	682.156	-3273.27	1991.42	-311	200	0
487	2	-22.2321	143.542	-1044.91	-18558.7	11069.2	-8506.39	310.593	627.761	0	-14.5314	-135.854	-1154.39	15079.5	10573.2	11168.2	309.159	186.937	0	1.39085	2.10711	101.973	776.257	-405.493	1193.07	-914	200	0	0.387286	1.66482	54.3478	700.365	-3272.39	1990.15	-311	200	0
487	3	-22.9745	143.87	-1044.1	-18592.8	10683.6	-8589.78	310.232	627.808	0	-14.9581	-136.059	-1154.8	15194.9	10077.4	11253	308.727	186.842	0	1.41977	1.8506	102.626	658.333	-369.678	1201.68	-914	200	0	0.347055	1.68045	54.3618	716.327	-3272.3	1989.16	-311	200	0
487	4	-23.689	144.273	-1043.39	-18628.2	10302.3	-8671.55	309.874	627.854	0	-15.3987	-136.289	-1155.27	15320.8	9553.74	11335.2	308.27	186.738	0	1.4745	1.56233	103.35	581.609	-404.392	1203.52	-914	200	0	0.301672	1.68773	54.3353	730.365	-3277.28	1988.87	-311	200	0
487	5	-24.3974	144.729	-1042.73	-18666	9927.35	-8752.53	309.521	627.901	0	-15.8733	-136.568	-1155.73	15456.2	9002.71	11415.9	307.79	186.626	0	1.57617	1.27164	104.038	541.791	-496.448	1195.6	-914	200	0	0.25829	1.68369	54.2896	743.199	-3289.48	1988.1	-311	200	0
487	6	-25.1244	145.211	-1042.01	-18706.7	9560.94	-8833.14	309.176	627.953	0	-16.4092	-136.918	-1156.08	15599.8	8426.41	11496.9	307.289	186.506	0	1.72041	1.00467	104.623	526.638	-620.838	1177.12	-914	200	0	0.220378	1.66979	54.2357	754.846	-3307.67	1984.73	-311	200	0
487	7	-25.8936	145.684	-1041.13	-18749.6	9203.71	-8913.91	308.84	628.009	0	-17.0287	-137.35	-1156.23	15750.3	7829.37	11579.6	306.771	186.378	0	1.89129	0.782685	105.03	527.631	-751.086	1149.73	-914	200	0	0.188129	1.65008	54.174	764.712	-3328.13	1976.48	-311	200	0
487	8	-26.7188	146.118	-1040.01	-18794.8	8855.01	-8995.92	308.514	628.072	0	-17.7416	-137.869	-1156.13	15907.4	7217.49	11664.6	306.243	186.241	0	2.07922	0.620123	105.232	538.278	-866.318	1116.24	-914	200	0	0.161268	1.62671	54.1009	772.712	-3345.92	1961.95	-311	200	0
487	9	-27.5983	146.499	-1038.65	-18841.6	8513.65	-9080.15	308.197	628.141	0	-18.5474	-138.471	-1155.76	16070.5	6595.05	11751	305.706	186.095	0	2.27967	0.522038	105.313	550.915	-952.988	1080.57	-914	200	0	0.14123	1.60002	54.0157	778.753	-3356.25	1941.69	-311	200	0
488	0	-28.5153	146.826	-1037.08	-18887.2	8177.76	-9166.64	307.885	628.212	0	-19.4363	-139.146	-1155.13	16238.1	5963.73	11837.5	305.163	185.943	0	2.48667	0.482147	105.454	563.591	-1002.79	1048.16	-914	200	0	0.130756	1.57166	53.9271	781.716	-3356.87	1918.5	-311	200	0	-53.6051	7.63738	-2018.37	-825883	775561	29863.1	382.905	409.306	0
488	1	-29.4447	147.111	-1035.39	-18927.5	7844.44	-9254.5	307.576	628.281	0	-20.3934	-139.875	-1154.3	16407	5323.94	11922.4	304.612	185.786	0	2.69598	0.484694	105.794	582.851	-1012.7	1024.39	-914	200	0	0.131882	1.54526	53.8512	780.247	-3349.64	1896.4	-311	200	0
488	2	-30.3619	147.367	-1033.64	-18959.2	7510.47	-9342.63	307.266	628.342	0	-21.4056	-140.639	-1153.29	16573.8	4675.86	12005	304.054	185.629	0	2.91011	0.517857	106.307	612.541	-988.264	1011.5	-914	200	0	0.142753	1.52444	53.8041	773.881	-3339.05	1878.93	-311	200	0
488	3	-31.248	147.601	-1031.86	-18981.9	7173.9	-9430.13	306.952	628.396	0	-22.4635	-141.424	-1152.15	16736.1	4020.01	12084.4	303.489	185.474	0	3.13484	0.589925	106.86	647.06	-944.367	1007.53	-914	200	0	0.156298	1.51182	53.7992	762.987	-3329.7	1867.82	-311	200	0
488	4	-32.0919	147.818	-1030.06	-18997.2	6835.89	-9516.48	306.636	628.443	0	-23.5583	-142.227	-1150.87	16892.3	3357.92	12160.1	302.918	185.322	0	3.36994	0.717317	107.336	680.683	-901.951	1008.35	-914	200	0	0.164698	1.5097	53.8477	748.121	-3324.53	1863.14	-311	200	0
488	5	-32.8914	148.02	-1028.19	-19007.4	6501.04	-9601.51	306.323	628.486	0	-24.6815	-143.045	-1149.48	17042.7	2692.07	12231.8	302.342	185.174	0	3.60302	0.889372	107.664	716.811	-882.166	1010.53	-914	200	0	0.164668	1.52034	53.9553	729.39	-3323.4	1864.26	-311	200	0
488	6	-33.6537	148.201	-1026.22	-19014.4	6175.38	-9685.24	306.018	628.529	0	-25.8267	-143.872	-1147.97	17189.6	2024.97	12300.3	301.764	185.026	0	3.80724	1.05863	107.779	763.857	-898.766	1012.89	-914	200	0	0.157336	1.54389	54.1144	706.197	-3322.97	1870.4	-311	200	0
488	7	-34.3911	148.36	-1024.15	-19019.5	5863.82	-9767.72	305.726	628.571	0	-26.9879	-144.696	-1146.35	17335.8	1357.93	12368.2	301.185	184.877	0	3.9441	1.17162	107.653	825.711	-951.003	1016.93	-914	200	0	0.145898	1.57557	54.3018	678.188	-3319.61	1880.51	-311	200	0
488	8	-35.1154	148.497	-1021.96	-19023.7	5568.75	-9848.88	305.449	628.615	0	-28.1579	-145.503	-1144.66	17481.9	690.623	12438.9	300.603	184.727	0	3.97845	1.19934	107.353	897.425	-1022.62	1026.08	-914	200	0	0.134121	1.60578	54.4854	647.256	-3312.56	1893.16	-311	200	0
488	9	-35.8314	148.613	-1019.7	-19027.7	5289.65	-9928.4	305.187	628.66	0	-29.3273	-146.276	-1142.96	17627.3	21.6711	12515.1	300.019	184.578	0	3.89598	1.13673	107.038	968.232	-1090.46	1042.29	-914	200	0	0.124175	1.62408	54.64	618.214	-3304.13	1906.59	-311	200	0
489	0	-36.5328	148.715	-1017.41	-19031.4	5024.07	-10005.9	304.938	628.706	0	-30.4821	-146.998	-1141.33	17771.7	-650.721	12598.2	299.43	184.429	0	3.70647	0.991034	106.854	1028.37	-1137.98	1061.98	-914	200	0	0.115169	1.62383	54.7601	596.901	-3298.1	1919.23	-311	200	0	-72.3786	2.26706	-1980.77	-808695	759260	35056.7	381.512	408.273	0
489	1	-37.2057	148.811	-1015.17	-19034	4769.15	-10081	304.698	628.75	0	-31.6057	-147.652	-1139.84	17915.6	-1328.3	12687.5	298.835	184.282	0	3.43683	0.783934	106.847	1071.59	-1163.02	1077.45	-914	200	0	0.104308	1.60392	54.8574	587.424	-3297.71	1930.39	-311	200	0
489	2	-37.8394	148.911	-1013.04	-19033.2	4522.91	-10153.9	304.465	628.788	0	-32.6859	-148.226	-1138.55	18059.6	-2011.93	12781	298.233	184.138	0	3.1212	0.558814	106.983	1091.27	-1172.6	1083.38	-914	200	0	0.0900037	1.56772	54.9467	590.202	-3304.13	1940.19	-311	200	0
489	3	-38.432	149.018	-1011.04	-19026.2	4284.5	-10225	304.238	628.818	0	-33.7206	-148.714	-1137.44	18204.2	-2700.46	12875.8	297.626	183.996	0	2.79166	0.374235	107.252	1078.63	-1171.72	1081.23	-914	200	0	0.0747974	1.52117	55.0308	601.803	-3315.8	1948.71	-311	200	0
489	4	-38.9926	149.126	-1009.17	-19011.1	4053.27	-10294.7	304.016	628.839	0	-34.7172	-149.117	-1136.48	18349.7	-3389.89	12969.1	297.017	183.854	0	2.47668	0.283221	107.735	1027.85	-1160.42	1077.65	-914	200	0	0.0643561	1.4715	55.0942	617.036	-3328.43	1955.71	-311	200	0
489	5	-39.5392	149.223	-1007.37	-18987.8	3828.1	-10364.2	303.8	628.849	0	-35.6901	-149.446	-1135.58	18496	-4073.77	13058.6	296.413	183.712	0	2.20223	0.312254	108.511	942.354	-1138.75	1079.98	-914	200	0	0.0634162	1.42622	55.1123	631.932	-3336.35	1961.24	-311	200	0
489	6	-40.0946	149.294	-1005.56	-18958.2	3607.21	-10434.3	303.587	628.853	0	-36.6589	-149.729	-1134.62	18641.7	-4745.8	13143.5	295.817	183.57	0	1.9852	0.451161	109.514	834.736	-1107.17	1092.33	-914	200	0	0.0741929	1.39098	55.0717	645.306	-3335.02	1966.11	-311	200	0
489	7	-40.6782	149.327	-1003.61	-18924.3	3387.78	-10505.6	303.376	628.856	0	-37.6461	-150.003	-1133.53	18785.1	-5403.72	13223.7	295.233	183.428	0	1.8218	0.657171	110.508	719.92	-1063.13	1112.38	-914	200	0	0.0974786	1.36734	54.9855	658.068	-3323.1	1971.37	-311	200	0
489	8	-41.2987	149.314	-1001.43	-18887.8	3166.32	-10577.9	303.162	628.861	0	-38.6685	-150.299	-1132.22	18925.9	-6050.66	13299.7	294.656	183.284	0	1.68005	0.874066	111.179	610.449	-1002.25	1130.56	-914	200	0	0.133274	1.35316	54.8945	671.781	-3302.72	1977.5	-311	200	0
489	9	-41.9501	149.257	-998.977	-18849.4	2939.96	-10650.2	302.943	628.869	0	-39.7275	-150.638	-1130.67	19064.6	-6691.35	13372.8	294.082	183.139	0	1.51242	1.05604	111.31	518.427	-922.402	1133.69	-914	200	0	0.180393	1.3461	54.8451	687.513	-3277.95	1983.89	-311	200	0
490	0	-42.6119	149.174	-996.289	-18809.4	2707.8	-10721.1	302.718	628.88	0	-40.8052	-151.022	-1128.9	19200.6	-7328.01	13445.2	293.509	182.992	0	1.29055	1.17813	110.893	456.527	-828.241	1111.6	-914	200	0	0.234841	1.3461	54.8563	704.785	-3252.64	1989.13	-311	200	0	-87.9503	-1.85651	-1939.17	-788662	738820	39400.2	378.771	406.599	0
490	1	-43.2552	149.09	-993.468	-18767.7	2470.88	-10789.4	302.487	628.891	0	-41.8719	-151.448	-1126.97	19332.5	-7960.38	13518.8	292.936	182.846	0	1.0317	1.2321	110.078	432.59	-733.865	1061.98	-914	200	0	0.288845	1.35346	54.9059	720.845	-3229.35	1991.61	-311	200	0
490	2	-43.8536	149.028	-990.624	-18723.8	2231	-10854.4	302.252	628.901	0	-42.8996	-151.904	-1124.95	19459.5	-8587.51	13594.9	292.366	182.702	0	0.790197	1.21937	109.052	445.557	-656.072	991.093	-914	200	0	0.333884	1.36563	54.9428	731.053	-3210.08	1989.96	-311	200	0
490	3	-44.393	149.004	-987.822	-18677.6	1989.63	-10915.8	302.014	628.908	0	-43.8709	-152.382	-1122.9	19582.6	-9208.57	13673.2	291.799	182.561	0	0.623065	1.14983	107.975	487.189	-603.21	910.859	-914	200	0	0.365017	1.3773	54.9122	730.803	-3197.56	1983.42	-311	200	0
490	4	-44.8742	149.018	-985.058	-18628.9	1747.65	-10973.7	301.774	628.911	0	-44.7813	-152.874	-1120.8	19704.1	-9823.23	13751.9	291.236	182.42	0	0.559389	1.04666	106.984	544.346	-573.878	833.686	-914	200	0	0.381235	1.38414	54.7872	718.032	-3194.58	1972.14	-311	200	0
490	5	-45.3104	149.062	-982.275	-18577.5	1506.74	-11028.5	301.534	628.913	0	-45.6361	-153.38	-1118.61	19826.3	-10431.5	13829.2	290.675	182.276	0	0.593826	0.944471	106.249	601.713	-562.177	768.324	-914	200	0	0.382454	1.38722	54.5867	694.815	-3202.44	1957.36	-311	200	0
490	6	-45.7212	149.123	-979.401	-18525.2	1271.15	-11080.3	301.298	628.915	0	-46.446	-153.912	-1116.29	19951	-11033.4	13903.9	290.116	182.127	0	0.701026	0.877384	105.963	646.505	-560.828	719.125	-914	200	0	0.367386	1.39346	54.3533	667.032	-3220.59	1940.97	-311	200	0
490	7	-46.1275	149.186	-976.376	-18474.6	1047.3	-11129.8	301.073	628.922	0	-47.2224	-154.483	-1113.8	20079.5	-11628.2	13976.2	289.56	181.972	0	0.857372	0.869641	106.223	671.409	-563.486	687.934	-914	200	0	0.334747	1.41084	54.1269	641.615	-3247.02	1924.92	-311	200	0
490	8	-46.5472	149.238	-973.169	-18428	840.662	-11177.7	300.864	628.936	0	-47.9723	-155.102	-1111.15	20212.1	-12214.6	14046.8	289.007	181.81	0	1.05689	0.931657	106.961	674.521	-563.81	675.947	-914	200	0	0.286239	1.44264	53.9426	623.41	-3278.22	1910.84	-311	200	0
490	9	-46.9879	149.273	-969.803	-18386.1	653.101	-11224.5	300.673	628.959	0	-48.6947	-155.755	-1108.37	20347.9	-12791.1	14116.2	288.46	181.642	0	1.30278	1.05458	108.018	658.474	-552.487	683.951	-914	200	0	0.228617	1.48572	53.8276	614.194	-3309.4	1899.6	-311	200	0
491	0	-47.4401	149.304	-966.357	-18348.1	482.994	-11270.5	300.5	628.987	0	-49.3818	-156.417	-1105.55	20485.5	-13356.7	14184.6	287.919	181.47	0	1.57984	1.20242	109.235	629.585	-523.871	712.095	-914	200	0	0.173266	1.5337	53.7864	613.26	-3335.93	1891.13	-311	200	0	-99.0964	-6.70683	-1883.42	-763369	715220	42063.2	377.175	405.083	0
491	1	-47.8805	149.354	-962.949	-18313.9	327.849	-11315.1	300.34	629.019	0	-50.0231	-157.058	-1102.78	20623.8	-13911.4	14251.3	287.385	181.298	0	1.84418	1.31514	110.463	596.689	-488.448	760.278	-914	200	0	0.131632	1.58135	53.8001	618.441	-3355.63	1884.79	-311	200	0
491	2	-48.2862	149.446	-959.677	-18283.3	186.205	-11357.5	300.194	629.052	0	-50.6116	-157.653	-1100.12	20761.7	-14455.7	14315	286.86	181.128	0	2.04056	1.3352	111.546	569.801	-470.761	827.211	-914	200	0	0.109845	1.62521	53.8368	627.503	-3369.08	1880.18	-311	200	0
491	3	-48.6463	149.591	-956.581	-18255.5	56.5005	-11397.1	300.059	629.084	0	-51.1476	-158.193	-1097.58	20898.2	-14989.9	14373.9	286.343	180.96	0	2.12675	1.23774	112.326	558.066	-490.924	907.744	-914	200	0	0.108635	1.66056	53.8602	639.124	-3377.16	1877.55	-311	200	0
491	4	-48.9648	149.781	-953.625	-18227.6	-64.7442	-11433.1	299.932	629.114	0	-51.6412	-158.682	-1095.16	21032.3	-15515.2	14426.5	285.833	180.795	0	2.08965	1.03502	112.655	565.91	-550.334	992.762	-914	200	0	0.126385	1.68029	53.8466	652.951	-3379.78	1877.76	-311	200	0
491	5	-49.2564	150.002	-950.723	-18196.3	-182.246	-11464.6	299.808	629.139	0	-52.1114	-159.139	-1092.81	21163.3	-16033.6	14472.3	285.328	180.634	0	1.94682	0.7603	112.419	589.073	-632.949	1073.18	-914	200	0	0.160403	1.67821	53.8047	669.169	-3377.75	1881.51	-311	200	0
491	6	-49.5385	150.229	-947.775	-18160.1	-300.05	-11491.3	299.683	629.161	0	-52.5813	-159.59	-1090.47	21290.7	-16546.3	14511.4	284.826	180.476	0	1.7379	0.453379	111.586	613.348	-715.469	1143.66	-914	200	0	0.20699	1.65421	53.7706	688.048	-3373.63	1888.49	-311	200	0
491	7	-49.822	150.436	-944.697	-18120	-420.042	-11513.4	299.555	629.181	0	-53.0674	-160.058	-1088.06	21414.4	-17053.2	14544	284.327	180.319	0	1.51873	0.153142	110.251	618.498	-779.045	1202.34	-914	200	0	0.261742	1.61681	53.7799	709.53	-3368.63	1897.59	-311	200	0
491	8	-50.1047	150.612	-941.462	-18077.7	-542.048	-11531.4	299.424	629.202	0	-53.574	-160.554	-1085.53	21533.5	-17552.4	14571.2	283.831	180.163	0	1.35099	-0.109392	108.601	588.847	-818.229	1247.76	-914	200	0	0.318979	1.57986	53.8524	732.54	-3360.21	1907.9	-311	200	0
491	9	-50.371	150.763	-938.097	-18033.4	-666.08	-11545.1	299.29	629.223	0	-54.0975	-161.079	-1082.88	21646.4	-18041.4	14593.9	283.339	180.01	0	1.276	-0.311161	106.856	525.116	-839.044	1276.42	-914	200	0	0.369864	1.5548	54.0009	754.424	-3343.79	1918.91	-311	200	0
492	0	-50.5961	150.912	-934.676	-17985.1	-793.372	-11553.5	299.151	629.242	0	-54.6305	-161.623	-1080.14	21752.4	-18517.2	14612.6	282.857	179.862	0	1.29887	-0.427002	105.266	447.468	-845.075	1283.74	-914	200	0	0.403266	1.54554	54.2362	771.415	-3316.13	1930.3	-311	200	0	-105.544	-9.73349	-1824.39	-737013	691943	43161.9	376.449	403.663	0
492	1	-50.7546	151.082	-931.293	-17930.6	-924.557	-11556.3	299.007	629.253	0	-55.1637	-162.17	-1077.36	21851.7	-18976.7	14627.4	282.386	179.717	0	1.40716	-0.433059	104.099	383.641	-830.027	1267.56	-914	200	0	0.410637	1.55031	54.5515	779.907	-3277.14	1941.74	-311	200	0
492	2	-50.8283	151.29	-928.014	-17869.1	-1057.86	-11553.3	298.86	629.255	0	-55.687	-162.703	-1074.57	21945.6	-19418.1	14638.3	281.929	179.577	0	1.5917	-0.330743	103.524	348.651	-788.23	1230.88	-914	200	0	0.388059	1.56555	54.9028	777.752	-3230	1952.72	-311	200	0
492	3	-50.8107	151.537	-924.853	-17801.4	-1189.01	-11544.6	298.714	629.248	0	-56.193	-163.211	-1071.75	22035.1	-19841.9	14645.3	281.486	179.44	0	1.83509	-0.158192	103.479	336.745	-725.146	1181.58	-914	200	0	0.335636	1.58628	55.22	765.252	-3181.34	1962.31	-311	200	0
492	4	-50.7073	151.81	-921.779	-17729	-1312.37	-11530.2	298.576	629.234	0	-56.6793	-163.691	-1068.9	22121.6	-20251	14648.9	281.054	179.304	0	2.09611	0.0260872	103.723	333.506	-653.342	1130.05	-914	200	0	0.260605	1.60605	55.4425	745.193	-3140.5	1969.39	-311	200	0
492	5	-50.5344	152.093	-918.736	-17654.3	-1422.62	-11510.1	298.452	629.216	0	-57.1512	-164.151	-1065.98	22206.8	-20650.1	14650.3	280.628	179.168	0	2.32673	0.168028	104.036	330.315	-583.287	1086.55	-914	200	0	0.178259	1.61986	55.5321	721.703	-3116.38	1973.38	-311	200	0
492	6	-50.3171	152.365	-915.656	-17579.2	-1516.87	-11484.7	298.343	629.198	0	-57.6211	-164.599	-1062.94	22291.4	-21043.9	14650.7	280.202	179.029	0	2.49846	0.237278	104.343	327.315	-518.912	1059.29	-914	200	0	0.105206	1.62793	55.464	698.965	-3114.12	1974.38	-311	200	0
492	7	-50.0828	152.606	-912.471	-17505.7	-1595.32	-11454.3	298.252	629.185	0	-58.1008	-165.045	-1059.73	22375.5	-21435.9	14650.8	279.772	178.886	0	2.60061	0.234693	104.662	328.96	-458.326	1053.25	-914	200	0	0.0531959	1.63561	55.2362	680.189	-3133.8	1973.07	-311	200	0
492	8	-49.8525	152.804	-909.132	-17435.8	-1659.02	-11419.3	298.175	629.179	0	-58.5923	-165.494	-1056.31	22458.4	-21828.4	14650.1	279.335	178.739	0	2.62408	0.185474	105.003	340.236	-398.581	1068.64	-914	200	0	0.0274168	1.64912	54.8917	666.588	-3170.65	1970.53	-311	200	0
492	9	-49.635	152.957	-905.629	-17371.2	-1707.84	-11380.7	298.114	629.181	0	-59.0849	-165.941	-1052.68	22538.6	-22222.7	14648.5	278.889	178.589	0	2.56092	0.129584	105.371	366.785	-342.567	1099.67	-914	200	0	0.0255879	1.67132	54.5085	657.476	-3216.68	1967.61	-311	200	0
493	0	-49.4248	153.077	-902.01	-17313	-1741.75	-11340.1	298.069	629.194	0	-59.5591	-166.375	-1048.93	22614.6	-22618.7	14646.9	278.436	178.44	0	2.41589	0.110548	105.794	415.336	-301.783	1135.58	-914	200	0	0.038827	1.7003	54.1599	651.723	-3263.55	1964.37	-311	200	0	-106.846	-11.955	-1757.71	-708326	664344	42743.6	374.986	402.604	0
493	1	-49.2061	153.185	-898.359	-17260.2	-1762.87	-11298.9	298.038	629.213	0	-59.9932	-166.777	-1045.15	22685.2	-23014.6	14645.6	277.98	178.295	0	2.21116	0.153271	106.274	488.111	-290.241	1164.1	-914	200	0	0.0559442	1.73058	53.8855	648.881	-3305.05	1960.41	-311	200	0
493	2	-48.9626	153.305	-894.742	-17209.3	-1774.3	-11257.6	298.017	629.234	0	-60.3706	-167.133	-1041.42	22749.6	-23406.3	14643.6	277.525	178.155	0	1.97852	0.250754	106.755	575.432	-314.79	1176.48	-914	200	0	0.0687299	1.75619	53.6958	649.256	-3338.09	1955.96	-311	200	0
493	3	-48.6839	153.45	-891.174	-17156.4	-1778.92	-11215.7	298.004	629.251	0	-60.6839	-167.437	-1037.77	22807.5	-23788.6	14639.5	277.077	178.023	0	1.74564	0.377744	107.164	658.795	-369.891	1171.17	-914	200	0	0.0746473	1.7736	53.5882	653.269	-3362.85	1952.38	-311	200	0
493	4	-48.3672	153.624	-887.629	-17097.7	-1779.89	-11172.1	297.995	629.262	0	-60.9336	-167.689	-1034.17	22858.6	-24156.4	14632.4	276.642	177.897	0	1.52855	0.508828	107.482	722.953	-441.36	1153.06	-914	200	0	0.0751529	1.78233	53.5547	660.773	-3381.28	1951.46	-311	200	0
493	5	-48.0169	153.82	-884.064	-17031.5	-1780.06	-11125.6	297.987	629.265	0	-61.1254	-167.894	-1030.58	22902.5	-24506.1	14622.8	276.221	177.777	0	1.33618	0.624043	107.729	764.378	-517.56	1128.89	-914	200	0	0.0730028	1.78258	53.5968	671.153	-3394.01	1954.19	-311	200	0
493	6	-47.6445	154.023	-880.427	-16958.6	-1780.13	-11074.4	297.978	629.262	0	-61.2715	-168.065	-1026.91	22940	-24836.9	14611.5	275.814	177.661	0	1.17697	0.713171	107.895	791.229	-595.862	1104.15	-914	200	0	0.0717866	1.77193	53.7387	683.745	-3399.06	1959.95	-311	200	0
493	7	-47.264	154.211	-876.669	-16880.8	-1778.48	-11017	297.971	629.256	0	-61.3901	-168.217	-1023.11	22971.9	-25150.4	14599.4	275.418	177.547	0	1.05828	0.781347	107.97	816.564	-677.279	1082.81	-914	200	0	0.0748502	1.74593	54.0079	697.738	-3393.43	1966.7	-311	200	0
493	8	-46.8845	154.367	-872.751	-16799.6	-1773.04	-10952.2	297.968	629.249	0	-61.4989	-168.367	-1019.15	22998.6	-25449.4	14588	275.029	177.433	0	0.985195	0.8438	108.021	847.741	-759.208	1066.35	-914	200	0	0.0829306	1.70331	54.3956	712.146	-3376.19	1971.89	-311	200	0
493	9	-46.5066	154.481	-868.666	-16716.1	-1762.54	-10880.1	297.971	629.243	0	-61.6074	-168.525	-1015.02	23020.9	-25735.9	14578.2	274.645	177.32	0	0.966604	0.909602	108.179	878.442	-834.795	1053.09	-914	200	0	0.0946505	1.64901	54.8521	725.992	-3350.63	1973.67	-311	200	0
494	0	-46.1206	154.562	-864.456	-16630.7	-1746.08	-10801.8	297.98	629.238	0	-61.7149	-168.687	-1010.77	23039.9	-26012.4	14569.3	274.265	177.206	0	1.01901	0.972567	108.521	891.615	-894.625	1040.43	-914	200	0	0.108614	1.59083	55.3168	738.256	-3323.36	1971.74	-311	200	0	-103.873	-11.8256	-1671.2	-673346	641296	39941.8	380.691	402.5	0
494	1	-45.7099	154.628	-860.206	-16543.9	-1722.76	-10718.7	297.997	629.233	0	-61.8157	-168.838	-1006.47	23057.2	-26282.7	14558.6	273.886	177.091	0	1.15631	1.0194	109.021	872.046	-927.747	1025.8	-914	200	0	0.122768	1.5347	55.7371	748.068	-3300.34	1967.13	-311	200	0
494	2	-45.2594	154.692	-855.993	-16455.8	-1691.74	-10631.8	298.024	629.224	0	-61.9056	-168.968	-1002.17	23075	-26550.9	14543.4	273.507	176.975	0	1.36984	1.04301	109.581	816.375	-927.043	1004.52	-914	200	0	0.132956	1.48393	56.0653	755.161	-3284.03	1961.27	-311	200	0
494	3	-44.7633	154.756	-851.854	-16365.6	-1652.04	-10541.5	298.061	629.212	0	-61.9859	-169.066	-997.901	23094.7	-26820.3	14521.4	273.123	176.857	0	1.61825	1.04697	110.097	734.427	-896.447	971.733	-914	200	0	0.133724	1.44202	56.2581	759.833	-3273.73	1955.22	-311	200	0
494	4	-44.2247	154.815	-847.774	-16272.3	-1603.29	-10448.1	298.109	629.194	0	-62.0605	-169.131	-993.64	23114.9	-27090.4	14491.2	272.736	176.737	0	1.84692	1.03973	110.497	644.697	-848.761	928.291	-914	200	0	0.120566	1.41372	56.2874	762.328	-3267.31	1949.51	-311	200	0
494	5	-43.6548	154.856	-843.688	-16176.2	-1546.71	-10351.7	298.167	629.173	0	-62.1325	-169.171	-989.351	23132.2	-27358.1	14451.4	272.347	176.619	0	2.02603	1.02833	110.766	565.794	-796.358	882.037	-914	200	0	0.0924382	1.40229	56.1563	762.067	-3262.48	1944.12	-311	200	0
494	6	-43.0712	154.858	-839.505	-16078.9	-1484.02	-10251.7	298.232	629.153	0	-62.2066	-169.199	-984.982	23143.5	-27618.8	14400.3	271.96	176.504	0	2.16815	1.02159	110.931	507.601	-747.065	843.671	-914	200	0	0.0531308	1.40645	55.9059	757.571	-3257.83	1938.27	-311	200	0
494	7	-42.4947	154.803	-835.14	-15982.3	-1415.66	-10146.7	298.305	629.137	0	-62.2896	-169.231	-980.489	23148.1	-27867.6	14335.6	271.578	176.391	0	2.30918	1.03233	111.045	470.191	-704.29	822.244	-914	200	0	0.0103689	1.42042	55.6013	747.743	-3253.42	1930.7	-311	200	0
494	8	-41.9422	154.685	-830.56	-15887.7	-1341.11	-10034.9	298.385	629.129	0	-62.3829	-169.277	-975.853	23147.8	-28100.4	14256.3	271.204	176.279	0	2.47683	1.06597	111.157	450.137	-666.393	821.956	-914	200	0	-0.026662	1.43661	55.3048	733.145	-3250.37	1920.86	-311	200	0
494	9	-41.4166	154.511	-825.807	-15794.1	-1260.35	-9915.43	298.474	629.126	0	-62.4763	-169.336	-971.103	23145.7	-28314.9	14162.4	270.843	176.166	0	2.67272	1.11327	111.287	444.215	-629.555	841.824	-914	200	0	-0.0501077	1.4492	55.0574	715.769	-3249.99	1909.56	-311	200	0
495	0	-40.9011	154.309	-820.999	-15699.5	-1173.48	-9788.34	298.571	629.122	0	-62.5488	-169.393	-966.321	23144.1	-28511.5	14056	270.495	176.049	0	2.87028	1.16011	111.397	447.772	-592.178	877.936	-914	200	0	-0.0556733	1.45749	54.8766	697.874	-3252.63	1898.7	-311	200	0	-97.8762	-12.6831	-1583.84	-637115	613819	36301	384.522	401.798	0
495	1	-40.3629	154.116	-816.287	-15601.6	-1078.63	-9654.4	298.679	629.113	0	-62.5754	-169.43	-961.618	23144.2	-28691.5	13940.6	270.163	175.932	0	3.02539	1.19716	111.375	453.227	-554.049	925.763	-914	200	0	-0.0441136	1.46578	54.7683	681.114	-3257.27	1890.48	-311	200	0
495	2	-39.7692	153.96	-811.789	-15499.3	-972.284	-9514.9	298.802	629.093	0	-62.54	-169.43	-957.094	23146.3	-28856.6	13819.9	269.85	175.816	0	3.0978	1.2201	111.04	452.072	-515.412	981.851	-914	200	0	-0.0218177	1.47843	54.7363	666.882	-3262.42	1886.53	-311	200	0
495	3	-39.1019	153.855	-807.553	-15392.8	-851.061	-9371.41	298.946	629.061	0	-62.4428	-169.386	-952.801	23149.3	-29007.2	13696.2	269.556	175.704	0	3.06672	1.22713	110.208	441.284	-480.345	1043.17	-914	200	0	0.000771941	1.49553	54.7793	657.165	-3267.19	1887.55	-311	200	0
495	4	-38.3599	153.799	-803.561	-15283.5	-712.253	-9225.58	299.114	629.02	0	-62.2998	-169.295	-948.741	23152.1	-29143.9	13571.2	269.282	175.597	0	2.93352	1.21647	108.826	430.189	-456.947	1103.93	-914	200	0	0.0131073	1.51263	54.8877	653.88	-3271.71	1893.74	-311	200	0
495	5	-37.5553	153.775	-799.751	-15173.2	-553.498	-9078.67	299.308	628.972	0	-62.1382	-169.162	-944.867	23153.6	-29269.5	13445.5	269.023	175.495	0	2.72082	1.18767	107.08	436.725	-452.841	1155.44	-914	200	0	0.00942115	1.52268	55.0419	657.112	-3277.07	1905.07	-311	200	0
495	6	-36.7089	153.762	-796.037	-15063.3	-373.503	-8931	299.531	628.923	0	-61.9882	-168.996	-941.09	23152.5	-29389	13320	268.771	175.398	0	2.46307	1.14911	105.313	471.555	-470.926	1190.89	-914	200	0	-0.00812688	1.51963	55.2087	664.682	-3284.69	1920.57	-311	200	0
495	7	-35.8427	153.742	-792.323	-14954.3	-173.087	-8782.12	299.782	628.874	0	-61.874	-168.811	-937.3	23148.2	-29505.9	13195.5	268.52	175.303	0	2.18925	1.11919	103.84	529.321	-503.948	1209.56	-914	200	0	-0.0314457	1.5024	55.3461	673.513	-3294.72	1937.92	-311	200	0
495	8	-34.97	153.701	-788.542	-14846.6	45.1458	-8631.33	300.057	628.828	0	-61.806	-168.622	-933.416	23140	-29621.1	13072.8	268.266	175.209	0	1.91705	1.11198	102.824	598.146	-532.992	1216.73	-914	200	0	-0.0517189	1.47607	55.4267	681.572	-3305.23	1954.26	-311	200	0
495	9	-34.0908	153.637	-784.675	-14739.9	277.936	-8478.05	300.354	628.785	0	-61.7799	-168.441	-929.405	23128	-29735.9	12952.2	268.006	175.115	0	1.66087	1.1208	102.288	670.058	-538.087	1219.92	-914	200	0	-0.0619317	1.45035	55.451	688.904	-3313.86	1967.39	-311	200	0
496	0	-33.1934	153.56	-780.766	-14632.3	522.097	-8321.9	300.669	628.741	0	-61.7802	-168.269	-925.282	23113.3	-29851.3	12833.4	267.738	175.02	0	1.43597	1.11965	102.18	740.053	-511.589	1223.46	-914	200	0	-0.0569025	1.43637	55.4348	696.613	-3320.91	1976.49	-311	200	0	-88.4075	-11.5654	-1508.73	-604995	585669	31648.9	385.319	400.552	0
496	1	-32.2588	153.488	-776.883	-14521.3	774.75	-8162.59	300.997	628.692	0	-61.788	-168.096	-921.081	23097.1	-29966.8	12715.2	267.466	174.924	0	1.25601	1.0835	102.426	804.486	-462.76	1226.16	-914	200	0	-0.034546	1.44182	55.3955	704.841	-3329.39	1981.94	-311	200	0
496	2	-31.2692	153.431	-773.067	-14404.4	1033.03	-8000.09	301.336	628.633	0	-61.7896	-167.911	-916.823	23080.6	-30079.7	12595.5	267.191	174.825	0	1.13299	1.00902	102.978	863.463	-413.66	1223.65	-914	200	0	0.00238818	1.46633	55.3535	712.234	-3341.64	1984.69	-311	200	0
496	3	-30.2177	153.393	-769.311	-14280.6	1294.01	-7834.98	301.682	628.563	0	-61.7795	-167.708	-912.507	23063.5	-30187.1	12472.3	266.919	174.725	0	1.07647	0.915527	103.799	919.735	-388.321	1211.77	-914	200	0	0.0465437	1.5009	55.3356	716.948	-3356.99	1985.39	-311	200	0
496	4	-29.1119	153.365	-765.57	-14150.5	1555.85	-7668.36	302.032	628.484	0	-61.758	-167.485	-908.119	23044.4	-30287.5	12345.6	266.648	174.624	0	1.08887	0.82677	104.77	974.814	-400.733	1188.48	-914	200	0	0.088682	1.53303	55.3677	717.27	-3372.35	1984.09	-311	200	0
496	5	-27.9699	153.331	-761.787	-14016.2	1818.47	-7501.27	302.387	628.399	0	-61.728	-167.244	-903.641	23022.4	-30380.4	12216.9	266.38	174.523	0	1.16438	0.751775	105.67	1028.24	-451.215	1155.12	-914	200	0	0.121465	1.55388	55.4565	712.135	-3383.91	1980.92	-311	200	0
496	6	-26.8119	153.274	-757.917	-13880.8	2082.89	-7334.44	302.748	628.314	0	-61.6916	-166.987	-899.055	22997.7	-30465	12087.7	266.114	174.42	0	1.29152	0.678805	106.297	1079.15	-530.743	1116.89	-914	200	0	0.140487	1.56323	55.574	702.189	-3388.41	1976.84	-311	200	0
496	7	-25.6523	153.181	-753.943	-13747.1	2350.96	-7168.28	303.118	628.234	0	-61.6484	-166.714	-894.352	22970	-30540	11958.9	265.852	174.317	0	1.45375	0.586323	106.601	1127.96	-624.835	1080.96	-914	200	0	0.142048	1.56946	55.6642	690.048	-3383.86	1973.38	-311	200	0
496	8	-24.4978	153.05	-749.89	-13617.6	2625.92	-7002.85	303.502	628.16	0	-61.596	-166.416	-889.547	22937.9	-30604.4	11830.9	265.596	174.214	0	1.6311	0.460481	106.686	1177.4	-717.284	1052.35	-914	200	0	0.122624	1.58283	55.6635	679.493	-3369.21	1971.39	-311	200	0
496	9	-23.3447	152.886	-745.814	-13493.2	2911.13	-6837.87	303.903	628.092	0	-61.528	-166.081	-884.682	22900.1	-30657.8	11703.4	265.346	174.115	0	1.80512	0.301615	106.696	1229.19	-796.324	1031.19	-914	200	0	0.0806708	1.60755	55.5262	674.213	-3344.21	1970.62	-311	200	0
497	0	-22.1769	152.705	-741.793	-13373.7	3208.06	-6673.17	304.325	628.029	0	-61.4304	-165.689	-879.814	22857.4	-30699.5	11575.9	265.107	174.02	0	1.95908	0.120613	106.703	1278.25	-858.251	1013.88	-914	200	0	0.0177432	1.63978	55.2528	676.339	-3310.72	1970.21	-311	200	0	-74.8357	-9.07639	-1423.73	-571707	565314	25703.2	394.489	401.195	0
497	1	-20.971	152.523	-737.914	-13257	3516.08	-6508.88	304.765	627.966	0	-61.2857	-165.222	-875.012	22812.9	-30728.2	11447.1	264.882	173.928	0	2.07363	-0.0622349	106.69	1311.9	-905.431	996.251	-914	200	0	-0.0595081	1.6701	54.8966	685.459	-3273.81	1969.15	-311	200	0
497	2	-19.7069	152.356	-734.245	-13140	3832.78	-6345.68	305.22	627.896	0	-61.0822	-164.667	-870.338	22769	-30742.9	11315.6	264.677	173.839	0	2.13321	-0.218562	106.628	1316.38	-939.891	975.442	-914	200	0	-0.13732	1.68851	54.5377	698.552	-3240.27	1966.36	-311	200	0
497	3	-18.3764	152.214	-730.825	-13019.4	4154.37	-6184.63	305.685	627.815	0	-60.8196	-164.021	-865.827	22726.8	-30743.7	11179.8	264.492	173.751	0	2.14057	-0.318373	106.583	1286.41	-957.722	950.273	-914	200	0	-0.198725	1.69103	54.2517	711.17	-3215.8	1960.85	-311	200	0
497	4	-16.986	152.093	-727.655	-12892.9	4477.77	-6026.67	306.154	627.718	0	-60.5086	-163.289	-861.478	22686.5	-30732.1	11037.9	264.326	173.666	0	2.11563	-0.335043	106.691	1230.06	-952.31	921.177	-914	200	0	-0.232717	1.68253	54.0862	719.597	-3203.92	1951.75	-311	200	0
497	5	-15.5562	151.982	-724.686	-12760.5	4802.74	-5872.08	306.627	627.608	0	-60.1671	-162.496	-857.263	22647.6	-30709.7	10889.4	264.177	173.582	0	2.0765	-0.253985	107.023	1162.19	-923.652	890.129	-914	200	0	-0.239716	1.67242	54.0533	721.891	-3206.08	1938.57	-311	200	0
497	6	-14.1157	151.858	-721.819	-12622.7	5131.22	-5720.27	307.109	627.487	0	-59.8152	-161.674	-853.124	22609.1	-30676.9	10734.8	264.042	173.499	0	2.02327	-0.0920031	107.479	1092.65	-881.267	860.594	-914	200	0	-0.227921	1.66783	54.1317	717.451	-3221.1	1922.22	-311	200	0
497	7	-12.6893	151.699	-718.941	-12480.7	5465.27	-5570.16	307.602	627.36	0	-59.4717	-160.861	-848.997	22569.2	-30633.8	10575	263.918	173.417	0	1.93763	0.097315	107.861	1021.66	-837.849	837.218	-914	200	0	-0.205683	1.66999	54.2775	707.106	-3245.46	1905.34	-311	200	0
497	8	-11.2909	151.491	-715.967	-12335.6	5805.89	-5420.94	308.109	627.229	0	-59.1521	-160.091	-844.826	22526.5	-30579.5	10411	263.804	173.336	0	1.79932	0.252319	108.038	944.991	-802.456	824.924	-914	200	0	-0.177911	1.67522	54.4413	693.421	-3274.77	1891.38	-311	200	0
497	9	-9.92092	151.231	-712.872	-12187.8	6152.97	-5272.53	308.631	627.097	0	-58.8635	-159.387	-840.596	22481.2	-30513.2	10244.7	263.701	173.256	0	1.6106	0.336449	108.078	862.356	-778.136	827.382	-914	200	0	-0.146534	1.67789	54.584	679.646	-3304.76	1883.07	-311	200	0
498	0	-8.56478	150.932	-709.706	-12037.2	6505.71	-5124.96	309.167	626.961	0	-58.5976	-158.756	-836.334	22435.8	-30435.1	10078	263.609	173.174	0	1.40583	0.341415	108.2	780.07	-761.143	846.078	-914	200	0	-0.111388	1.67295	54.6784	668.218	-3331.88	1881.42	-311	200	0	-57.4864	-5.52677	-1352.88	-544245	547373	17355.4	402.502	402.031	0
498	1	-7.19804	150.618	-706.565	-11882.8	6862.86	-4978.05	309.713	626.818	0	-58.333	-158.196	-832.1	22393.2	-30347.3	9911.87	263.529	173.088	0	1.23377	0.272652	108.587	704.766	-741.282	879.889	-914	200	0	-0.0719907	1.65813	54.7036	660.128	-3354.15	1885.6	-311	200	0
498	2	-5.79828	150.316	-703.556	-11724.2	7222.51	-4831.59	310.266	626.664	0	-58.0481	-157.699	-827.938	22356	-30253	9746.34	263.46	172.998	0	1.1336	0.147415	109.274	636.877	-705.591	924.47	-914	200	0	-0.0296475	1.63494	54.6459	654.998	-3371.72	1893.81	-311	200	0
498	3	-4.35493	150.039	-700.746	-11561.7	7582.29	-4685.47	310.82	626.499	0	-57.7314	-157.259	-823.861	22326.5	-30155.8	9580.67	263.397	172.9	0	1.12296	0.000607365	110.179	569.887	-643.659	973.533	-914	200	0	0.0142022	1.60676	54.5095	651.68	-3386.71	1904.34	-311	200	0
498	4	-2.87017	149.792	-698.153	-11396.9	7940.53	-4539.9	311.374	626.324	0	-57.38	-156.869	-819.855	22306.1	-30057.5	9413.42	263.338	172.793	0	1.1946	-0.129171	111.161	493.274	-553.086	1021.88	-914	200	0	0.0609471	1.57673	54.3263	649.395	-3402.49	1916.17	-311	200	0
498	5	-1.35367	149.569	-695.744	-11232.5	8297.29	-4395.65	311.926	626.145	0	-56.9945	-156.528	-815.895	22295.4	-29957.2	9242.83	263.283	172.674	0	1.32089	-0.221781	112.06	400.511	-443.055	1065.92	-914	200	0	0.112039	1.54827	54.1473	648.518	-3421.73	1928.71	-311	200	0
498	6	0.181552	149.361	-693.459	-11072.2	8654.03	-4253.55	312.48	625.967	0	-56.578	-156.241	-811.971	22294.6	-29852.6	9068.07	263.234	172.543	0	1.46572	-0.272675	112.736	298.694	-330.986	1101.91	-914	200	0	0.163555	1.52558	54.0165	649.626	-3443.79	1940.86	-311	200	0
498	7	1.72019	149.158	-691.222	-10918.6	9011.62	-4113.99	313.037	625.796	0	-56.1368	-156.019	-808.084	22303.3	-29741.4	8889.88	263.195	172.4	0	1.59452	-0.276778	113.109	207.632	-235.066	1126.83	-914	200	0	0.206353	1.51066	53.9491	651.648	-3464.24	1950.82	-311	200	0
498	8	3.24852	148.95	-688.966	-10772.5	9369.23	-3976.95	313.599	625.636	0	-55.6759	-155.868	-804.242	22320	-29623.5	8710	263.166	172.247	0	1.68017	-0.226689	113.165	148.499	-170.344	1141.96	-914	200	0	0.231141	1.49982	53.9323	652.04	-3477.52	1956.95	-311	200	0
498	9	4.76276	148.735	-686.657	-10633.1	9726.19	-3842.28	314.165	625.485	0	-55.1915	-155.785	-800.471	22341.7	-29501.6	8530.01	263.145	172.089	0	1.71214	-0.119469	112.933	132.74	-147.953	1152.56	-914	200	0	0.233652	1.48441	53.9417	649.374	-3480.9	1958.33	-311	200	0
499	0	6.27411	148.521	-684.318	-10498.8	10083.5	-3709.92	314.735	625.342	0	-54.6674	-155.759	-796.823	22365.1	-29378.3	8350.57	263.131	171.932	0	1.70291	0.0396542	112.452	156.218	-173.433	1162.35	-914	200	0	0.217316	1.4565	53.9535	644.939	-3476.12	1954.91	-311	200	0	-35.9947	-6.35513	-1293.03	-521928	536420	5690.44	413.445	403.334	0
499	1	7.80279	148.321	-682.008	-10367.1	10442.4	-3580.09	315.311	625.201	0	-54.0803	-155.773	-793.362	22388.5	-29254.8	8171.56	263.126	171.78	0	1.67461	0.235247	111.788	203.287	-244.232	1170.45	-914	200	0	0.191509	1.41578	53.9528	641.219	-3467.31	1947.86	-311	200	0
499	2	9.3642	148.149	-679.789	-10235.4	10803.1	-3452.93	315.892	625.057	0	-53.411	-155.814	-790.132	22412.2	-29130.8	7992.73	263.132	171.635	0	1.64019	0.4424	111.1	260.547	-349.117	1174.01	-914	200	0	0.166303	1.37164	53.9366	639.429	-3457.99	1939.11	-311	200	0
499	3	10.9589	148.009	-677.685	-10102.1	11165	-3328.31	316.475	624.907	0	-52.6554	-155.884	-787.137	22437.8	-29005.6	7814.32	263.151	171.494	0	1.60681	0.634937	110.6	325.632	-472.888	1170.99	-914	200	0	0.148276	1.3373	53.9074	639.457	-3450.32	1930.08	-311	200	0
499	4	12.5719	147.895	-675.682	-9967.53	11527.5	-3205.99	317.061	624.752	0	-51.826	-155.992	-784.334	22466.6	-28878.6	7637.31	263.181	171.356	0	1.58736	0.798827	110.405	403.263	-603.167	1160.25	-914	200	0	0.14035	1.32236	53.8684	641.852	-3445.8	1921.06	-311	200	0
499	5	14.1759	147.794	-673.729	-9833.13	11889.8	-3085.67	317.648	624.595	0	-50.9435	-156.152	-781.651	22498.8	-28749.3	7463.31	263.22	171.216	0	1.59826	0.937148	110.462	497.216	-729.954	1141.65	-914	200	0	0.14346	1.33107	53.8271	648.519	-3445.55	1911.74	-311	200	0
499	6	15.7383	147.692	-671.756	-9700	12250.9	-2966.69	318.237	624.44	0	-50.0298	-156.372	-779.004	22533.7	-28616.4	7294.09	263.265	171.074	0	1.65295	1.05711	110.6	605.247	-841.669	1116.93	-914	200	0	0.156966	1.36369	53.7949	661.131	-3449.27	1901.92	-311	200	0
499	7	17.2328	147.575	-669.697	-9568.63	12609.6	-2848.21	318.829	624.288	0	-49.1036	-156.648	-776.319	22570.5	-28478.2	7131.46	263.316	170.926	0	1.75559	1.15581	110.624	717.433	-929.693	1089.36	-914	200	0	0.178811	1.41623	53.777	679.258	-3454.59	1891.75	-311	200	0
499	8	18.6512	147.437	-667.52	-9438.57	12964.3	-2729.83	319.422	624.14	0	-48.1791	-156.969	-773.558	22607.8	-28333.4	6977.24	263.373	170.774	0	1.89242	1.22453	110.404	817.744	-994.581	1061.87	-914	200	0	0.206958	1.48023	53.7726	700.189	-3457.64	1881.81	-311	200	0
499	9	20.0072	147.287	-665.254	-9308.5	13312.6	-2611.91	320.011	623.992	0	-47.2639	-157.308	-770.73	22643.4	-28182.2	6832.67	263.434	170.621	0	2.03105	1.25993	109.92	888.631	-1042.04	1035.9	-914	200	0	0.239574	1.54506	53.7912	720.533	-3454.42	1872.89	-311	200	0
500	0	21.3295	147.147	-662.978	-9176.79	13653.1	-2495.29	320.594	623.842	0	-46.3584	-157.638	-767.886	22675	-28026	6697.7	263.502	170.471	0	2.13229	1.26499	109.233	916.832	-1075.68	1010.86	-914	200	0	0.273287	1.60161	53.859	737.903	-3442.03	1865.56	-311	200	0	-13.3118	-9.66641	-1246.71	-503048	526210	-5824.24	421.492	403.05	0
500	1	22.6506	147.04	-660.799	-9042.77	13986.3	-2380.67	321.166	623.685	0	-45.4591	-157.936	-765.096	22700.7	-27867.8	6571.13	263.576	170.33	0	2.16839	1.24416	108.413	898.336	-1093.57	984.195	-914	200	0	0.304118	1.64383	54.0017	751.19	-3420.1	1859.88	-311	200	0
500	2	23.9916	146.983	-658.797	-8907.18	14312.8	-2268.13	321.726	623.52	0	-44.566	-158.191	-762.422	22720.8	-27711.6	6450.63	263.653	170.199	0	2.14071	1.20114	107.525	842.481	-1087.34	954.854	-914	200	0	0.32971	1.66742	54.2276	760.1	-3391.72	1855.13	-311	200	0
500	3	25.3536	146.977	-657	-8770.83	14632.5	-2157.23	322.272	623.35	0	-43.6855	-158.41	-759.895	22736.7	-27562	6333.19	263.729	170.079	0	2.08725	1.1424	106.696	773.09	-1046.19	927.5	-914	200	0	0.347294	1.66902	54.5271	765.014	-3362.82	1850.14	-311	200	0
500	4	26.7203	147.009	-655.376	-8633.2	14945.7	-2047.52	322.805	623.173	0	-42.8273	-158.608	-757.514	22749.9	-27423.2	6216.58	263.798	169.968	0	2.06756	1.08075	106.116	722.184	-963.627	911.317	-914	200	0	0.351438	1.64826	54.8811	766.873	-3339.76	1844.28	-311	200	0
500	5	28.0661	147.061	-653.85	-8493.44	15254.6	-1939.08	323.33	622.99	0	-41.9978	-158.811	-755.265	22761.2	-27298.3	6100.16	263.856	169.863	0	2.12028	1.02737	105.952	717.26	-842.474	915.395	-914	200	0	0.336881	1.60948	55.2656	766.682	-3326.52	1838.37	-311	200	0
500	6	29.3632	147.107	-652.329	-8352.1	15562	-1832.73	323.856	622.804	0	-41.1977	-159.043	-753.138	22771.3	-27186.6	5984.04	263.902	169.765	0	2.22259	0.97971	106.254	770.671	-699.963	945.751	-914	200	0	0.302624	1.56078	55.643	765.045	-3323.01	1834.27	-311	200	0
500	7	30.5869	147.12	-650.732	-8211.15	15868.5	-1729.61	324.386	622.618	0	-40.4236	-159.32	-751.133	22781.1	-27085.3	5868.43	263.941	169.671	0	2.30149	0.923787	106.932	877.539	-566.459	1003.37	-914	200	0	0.252238	1.51064	55.9565	762.155	-3325.96	1833.54	-311	200	0
500	8	31.7204	147.076	-649.014	-8073.02	16171.7	-1630.43	324.917	622.439	0	-39.6677	-159.642	-749.262	22791.9	-26990.9	5754.1	263.977	169.581	0	2.29472	0.849788	107.794	1017.92	-470.398	1082.5	-914	200	0	0.190031	1.46394	56.1487	757.768	-3331.41	1836.46	-311	200	0
500	9	32.7604	146.964	-647.175	-7939.94	16468.5	-1535.52	325.447	622.269	0	-38.9134	-159.99	-747.545	22805.6	-26899.2	5642.55	264.017	169.493	0	2.19775	0.763198	108.617	1160.63	-423.673	1171.25	-914	200	0	0.118495	1.42066	56.1964	751.006	-3335.92	1842.18	-311	200	0
501	0	33.7213	146.793	-645.258	-7813.18	16757.9	-1445.32	325.971	622.109	0	-38.1372	-160.33	-746.009	22823.5	-26806.3	5535.49	264.067	169.406	0	2.05485	0.68084	109.216	1273.71	-423.507	1254.78	-914	200	0	0.0411578	1.37961	56.1281	740.909	-3336.87	1849.78	-311	200	0	5.73403	-13.0911	-1216.06	-487740	516810	-15480.4	425.133	400.473	0
501	1	34.6294	146.582	-643.328	-7692.15	17041.2	-1360.28	326.489	621.957	0	-37.3171	-160.629	-744.68	22845.4	-26709.1	5434.26	264.134	169.322	0	1.91767	0.618872	109.474	1337.42	-460.615	1318.57	-914	200	0	-0.0343766	1.34299	56.0049	727.888	-3333.89	1858.86	-311	200	0
501	2	35.5123	146.352	-641.445	-7574.98	17322.2	-1280.2	327.005	621.809	0	-36.4432	-160.869	-743.568	22869.8	-26606.9	5339.72	264.217	169.243	0	1.81512	0.588762	109.352	1348.92	-520.272	1351	-914	200	0	-0.0981462	1.31638	55.8805	714.295	-3329.94	1869.13	-311	200	0
501	3	36.3895	146.111	-639.635	-7459.38	17603.9	-1204.22	327.522	621.662	0	-35.5196	-161.05	-742.666	22896	-26502.1	5251.77	264.315	169.171	0	1.74788	0.604759	108.887	1317.6	-583.82	1346.71	-914	200	0	-0.141743	1.30391	55.7704	702.933	-3329.35	1879.89	-311	200	0
501	4	37.2715	145.864	-637.897	-7343.05	17888	-1131.3	328.042	621.511	0	-34.5584	-161.182	-741.948	22923.6	-26396.9	5169.17	264.422	169.104	0	1.69674	0.685384	108.19	1256.83	-636.634	1308.99	-914	200	0	-0.160972	1.30504	55.6455	695.147	-3334.5	1889.97	-311	200	0
501	5	38.1592	145.609	-636.209	-7224.26	18174.9	-1060.77	328.568	621.355	0	-33.5755	-161.282	-741.362	22951.8	-26292.1	5089.97	264.536	169.041	0	1.64179	0.835611	107.413	1178.84	-673.991	1247.76	-914	200	0	-0.15599	1.31739	55.4533	690.518	-3344.66	1898.14	-311	200	0
501	6	39.0461	145.345	-634.531	-7102.69	18464.4	-992.414	329.099	621.194	0	-32.5909	-161.364	-740.832	22979.5	-26187.7	5012.03	264.651	168.981	0	1.58455	1.02846	106.696	1092.87	-699.417	1174.61	-914	200	0	-0.129627	1.34037	55.1536	687.904	-3357.24	1903.52	-311	200	0
501	7	39.9224	145.068	-632.815	-6979.69	18755.4	-926.362	329.638	621.03	0	-31.626	-161.443	-740.272	23006.9	-26085.8	4933.31	264.762	168.921	0	1.54853	1.21492	106.148	1003.14	-719.987	1099.61	-914	200	0	-0.0859198	1.37392	54.7487	686.528	-3369.33	1905.91	-311	200	0
501	8	40.7826	144.781	-631.032	-6857.73	19045.5	-862.952	330.182	620.868	0	-30.6997	-161.531	-739.616	23034.8	-25991	4852.46	264.859	168.856	0	1.55528	1.355	105.846	908.977	-742.719	1030.42	-914	200	0	-0.0291829	1.41562	54.2845	686.246	-3378.21	1906.3	-311	200	0
501	9	41.631	144.494	-629.197	-6739.1	19331.6	-802.204	330.724	620.711	0	-29.8215	-161.64	-738.841	23064.1	-25908.2	4769.31	264.934	168.783	0	1.60308	1.4361	105.774	808.673	-771.868	972.352	-914	200	0	0.0364647	1.46054	53.823	686.697	-3381.22	1906.73	-311	200	0
502	0	42.4844	144.228	-627.377	-6625.16	19610	-743.383	331.257	620.56	0	-28.9877	-161.774	-737.97	23094.9	-25841.5	4684.54	264.983	168.705	0	1.66798	1.46404	105.798	702.745	-808.586	929.183	-914	200	0	0.105663	1.50259	53.4158	686.517	-3377.14	1909.08	-311	200	0	23.3607	-16.0598	-1196.17	-476835	509618	-24042.6	426.886	397.889	0
502	1	43.3672	144.01	-625.674	-6516.79	19877.4	-685.617	331.77	620.416	0	-28.1859	-161.926	-737.052	23128	-25792.8	4599.13	265.005	168.621	0	1.7213	1.44416	105.755	595.716	-853.312	904.082	-914	200	0	0.169749	1.53656	53.0939	684.363	-3368.03	1914.01	-311	200	0
502	2	44.2971	143.862	-624.172	-6414.68	20130.4	-628.815	332.251	620.277	0	-27.4044	-162.087	-736.135	23164	-25760.2	4514.18	265.006	168.533	0	1.74345	1.37869	105.579	497.069	-906.482	899.124	-914	200	0	0.218494	1.56048	52.866	680.91	-3359.16	1920.97	-311	200	0
502	3	45.2758	143.792	-622.902	-6319.02	20366.7	-573.774	332.696	620.144	0	-26.638	-162.251	-735.24	23202.3	-25737.5	4430.69	264.994	168.443	0	1.73209	1.27923	105.337	418.689	-967.597	913.838	-914	200	0	0.245378	1.57633	52.7225	678.793	-3355.32	1929.19	-311	200	0
502	4	46.2901	143.788	-621.847	-6229.65	20585.9	-521.666	333.104	620.018	0	-25.8896	-162.414	-734.366	23240.1	-25717.4	4349.33	264.98	168.354	0	1.71413	1.16557	105.14	369.212	-1036.89	943.389	-914	200	0	0.250639	1.58834	52.6512	680.139	-3357.5	1938.09	-311	200	0
502	5	47.3169	143.829	-620.958	-6146.73	20790.6	-473.526	333.481	619.899	0	-25.1728	-162.579	-733.49	23273.8	-25695.8	4270.61	264.968	168.27	0	1.73988	1.05013	105.047	349.705	-1116.7	978.477	-914	200	0	0.238967	1.60126	52.6522	684.888	-3363.36	1946.82	-311	200	0
502	6	48.3275	143.888	-620.157	-6070.77	20984.5	-430.034	333.837	619.789	0	-24.5077	-162.748	-732.566	23301.3	-25672.2	4194.97	264.956	168.192	0	1.84857	0.934218	105.059	353.675	-1208.05	1009.51	-914	200	0	0.2154	1.61866	52.7353	691.336	-3369.97	1953.73	-311	200	0
502	7	49.2917	143.942	-619.357	-6001.86	21171.2	-391.361	334.183	619.691	0	-23.9129	-162.921	-731.55	23322.4	-25648.2	4122.77	264.94	168.119	0	2.04637	0.815174	105.162	370.695	-1306.54	1032.04	-914	200	0	0.183626	1.64049	52.9105	697.233	-3375.65	1956.98	-311	200	0
502	8	50.1834	143.976	-618.482	-5938.88	21352.5	-357.005	334.524	619.602	0	-23.3969	-163.095	-730.436	23337	-25627.5	4054.24	264.915	168.051	0	2.31271	0.690967	105.374	392.233	-1401.91	1046.17	-914	200	0	0.14691	1.66304	53.1778	700.605	-3381.07	1955.7	-311	200	0
502	9	50.9886	143.99	-617.509	-5879.72	21527.5	-325.998	334.862	619.522	0	-22.9544	-163.256	-729.271	23345.3	-25614.8	3988.99	264.876	167.988	0	2.60602	0.562569	105.753	417.942	-1480.1	1050.17	-914	200	0	0.109881	1.68234	53.5137	700.819	-3388.73	1950.9	-311	200	0
503	0	51.7131	143.998	-616.486	-5822.35	21692.4	-297.512	335.187	619.444	0	-22.5638	-163.377	-728.144	23348	-25614	3925.37	264.823	167.935	0	2.86829	0.432325	106.366	456.389	-1526.54	1037.48	-914	200	0	0.0781989	1.69615	53.8659	699.106	-3400.03	1945.3	-311	200	0	35.7518	-15.7804	-1180.89	-469932	505780	-29996.3	429.667	397.205	0
503	1	52.38	144.027	-615.52	-5765.5	21841.7	-271.301	335.485	619.367	0	-22.1952	-163.431	-727.162	23346.9	-25627.8	3860.95	264.756	167.893	0	3.04934	0.303607	107.232	517.407	-1531.77	1001.42	-914	200	0	0.0547191	1.70251	54.1717	697.529	-3413.05	1942.11	-311	200	0
503	2	53.0158	144.101	-614.72	-5708.65	21971.1	-247.762	335.742	619.287	0	-21.8234	-163.401	-726.415	23343.9	-25658.3	3793.89	264.678	167.864	0	3.12997	0.188064	108.285	603.378	-1496.64	940.972	-914	200	0	0.037302	1.69961	54.3829	697.663	-3423.68	1943.36	-311	200	0
503	3	53.6381	144.23	-614.15	-5651.89	22078.3	-227.704	335.949	619.203	0	-21.4378	-163.286	-725.938	23341.2	-25706.3	3723.55	264.589	167.847	0	3.11218	0.105706	109.39	707.058	-1430.01	862.558	-914	200	0	0.0230926	1.68875	54.4806	700.136	-3428.11	1948.96	-311	200	0
503	4	54.2502	144.413	-613.814	-5596.35	22162.3	-212.1	336.106	619.117	0	-21.0428	-163.101	-725.708	23340.3	-25768.8	3650.19	264.491	167.838	0	2.9972	0.0716049	110.418	816.966	-1340.36	778.905	-914	200	0	0.0140411	1.67467	54.4815	704.392	-3424.54	1956.92	-311	200	0
503	5	54.8422	144.633	-613.667	-5544.81	22222.7	-202.013	336.213	619.036	0	-20.6539	-162.876	-725.646	23342.1	-25839.7	3574.39	264.391	167.833	0	2.78525	0.0834399	111.28	923.335	-1233.74	706.421	-914	200	0	0.0153033	1.66181	54.4325	708.888	-3413.44	1964.59	-311	200	0
503	6	55.3941	144.866	-613.633	-5501.32	22259.2	-198.454	336.275	618.965	0	-20.2938	-162.642	-725.647	23347	-25911.7	3496.54	264.292	167.826	0	2.49116	0.119255	111.905	1016.28	-1122.01	660.219	-914	200	0	0.0284094	1.65196	54.391	711.961	-3396.54	1969.77	-311	200	0
503	7	55.8841	145.081	-613.63	-5469.57	22271.7	-202.209	336.295	618.913	0	-19.9879	-162.429	-725.608	23355.1	-25979.9	3417.31	264.196	167.813	0	2.15301	0.147551	112.213	1082.09	-1025.29	648.654	-914	200	0	0.0475256	1.64512	54.4006	712.189	-3375.58	1971.34	-311	200	0
503	8	56.2976	145.259	-613.596	-5451.64	22260	-213.909	336.278	618.885	0	-19.7577	-162.26	-725.458	23366.6	-26043.6	3338.77	264.1	167.79	0	1.82164	0.143401	112.147	1108.59	-961.631	670.856	-914	200	0	0.062118	1.64141	54.4757	708.277	-3352.4	1969.29	-311	200	0
503	9	56.634	145.39	-613.519	-5448.42	22222.7	-234.226	336.222	618.881	0	-19.6103	-162.15	-725.169	23382.2	-26105.7	3264.34	264.001	167.756	0	1.53577	0.0983026	111.752	1094.59	-938.635	718.094	-914	200	0	0.0635533	1.64226	54.6008	699.627	-3328.72	1964.18	-311	200	0
504	0	56.9032	145.481	-613.447	-5460.71	22156.4	-263.904	336.118	618.902	0	-19.536	-162.097	-724.763	23401.9	-26171.1	3197.25	263.89	167.711	0	1.31042	0.0224688	111.201	1051	-955.788	778.047	-914	200	0	0.0497474	1.65018	54.7434	687.513	-3305.57	1956.45	-311	200	0	38.7725	-14.5732	-1172.37	-468165	507106	-31503.9	434.063	398.655	0
504	1	57.1155	145.541	-613.457	-5489.22	22055.8	-303.587	335.953	618.948	0	-19.5152	-162.087	-724.29	23424.6	-26244.4	3139.34	263.765	167.659	0	1.15419	-0.0548891	110.686	993.232	-1010.17	839.986	-914	200	0	0.0237757	1.66723	54.8717	675.444	-3283.76	1946.19	-311	200	0
504	2	57.2708	145.579	-613.613	-5534.04	21916.7	-353.616	335.717	619.019	0	-19.5291	-162.097	-723.79	23448.8	-26328.1	3090.74	263.625	167.603	0	1.08525	-0.090675	110.296	933.579	-1099.84	897.248	-914	200	0	-0.00949058	1.69276	54.9653	667.459	-3265.06	1933.66	-311	200	0
504	3	57.3541	145.594	-613.938	-5595.02	21736.5	-413.898	335.405	619.113	0	-19.5659	-162.106	-723.277	23473.4	-26422.4	3050.08	263.469	167.546	0	1.11868	-0.0460846	110.009	876.591	-1224.34	946.363	-914	200	0	-0.0436284	1.72164	55.0147	665.69	-3252.19	1919.66	-311	200	0
504	4	57.3392	145.585	-614.411	-5672.41	21514.8	-483.81	335.017	619.232	0	-19.6205	-162.1	-722.74	23497.4	-26525.6	3015.19	263.299	167.488	0	1.24549	0.0906599	109.755	815.998	-1379.52	986.707	-914	200	0	-0.0699176	1.74634	55.0151	669.203	-3247.49	1905.3	-311	200	0
504	5	57.1973	145.551	-614.981	-5766.57	21253	-562.097	334.559	619.377	0	-19.6923	-162.078	-722.162	23519	-26634.6	2984.29	263.118	167.433	0	1.43077	0.300091	109.45	737.589	-1548.57	1020.5	-914	200	0	-0.0802546	1.76166	54.9627	674.246	-3251.51	1891.73	-311	200	0
504	6	56.9043	145.495	-615.581	-5876.89	20953.5	-646.756	334.039	619.547	0	-19.7819	-162.043	-721.536	23535.7	-26745.3	2956.07	262.933	167.381	0	1.62492	0.548237	109.012	630.013	-1701.78	1049.39	-914	200	0	-0.0723616	1.76718	54.8614	676.188	-3262.29	1880.34	-311	200	0
504	7	56.4469	145.429	-616.139	-6001.5	20618	-735.032	333.463	619.74	0	-19.8884	-162.003	-720.873	23545.5	-26854	2928.92	262.748	167.338	0	1.77583	0.800798	108.388	495.693	-1809.94	1071.58	-914	200	0	-0.0513823	1.76596	54.7266	672.43	-3276.25	1873.03	-311	200	0
504	8	55.8257	145.369	-616.606	-6138.2	20246.1	-823.881	332.835	619.955	0	-20.0089	-161.959	-720.2	23548.1	-26959.4	2900.69	262.567	167.303	0	1.84444	1.02528	107.595	351.876	-1856.87	1084.58	-914	200	0	-0.0269288	1.76128	54.5811	663.757	-3290.49	1871.8	-311	200	0
504	9	55.057	145.334	-616.976	-6285.26	19836.3	-910.928	332.151	620.187	0	-20.1374	-161.906	-719.555	23545.2	-27063.1	2869.44	262.389	167.278	0	1.82202	1.19303	106.726	221.724	-1841.78	1088.05	-914	200	0	-0.00836712	1.75503	54.4452	653.927	-3304.16	1877.66	-311	200	0
505	0	54.1743	145.349	-617.29	-6441.8	19388.6	-995.192	331.409	620.436	0	-20.2633	-161.833	-718.992	23539.3	-27168.2	2834.31	262.213	167.261	0	1.73972	1.28473	105.914	123.898	-1779.5	1081.63	-914	200	0	0.000139665	1.74766	54.3287	648.317	-3317.5	1889.78	-311	200	0	31.1311	-11.9439	-1176.41	-472226	498372	-27851.8	424.83	400.833	0
505	1	53.2233	145.439	-617.62	-6608.22	18905.6	-1077.1	330.61	620.7	0	-20.3739	-161.724	-718.568	23532.9	-27278	2795.93	262.038	167.25	0	1.65879	1.29415	105.276	66.8844	-1699.2	1063.28	-914	200	0	0.00139741	1.73717	54.2331	650.884	-3330.28	1905.41	-311	200	0
505	2	52.2478	145.615	-618.014	-6785.63	18391.7	-1157.97	329.759	620.98	0	-20.4608	-161.568	-718.324	23527.5	-27394.7	2756.39	261.863	167.247	0	1.63616	1.23246	104.861	51.0293	-1634.16	1032.7	-914	200	0	0.00200867	1.71856	54.1637	661.267	-3341.35	1920.54	-311	200	0
505	3	51.2788	145.878	-618.479	-6974.87	17850.3	-1239.41	328.862	621.278	0	-20.5252	-161.356	-718.263	23524.6	-27520.4	2718.16	261.685	167.248	0	1.68737	1.12828	104.651	76.5395	-1607.52	994.954	-914	200	0	0.00762537	1.68657	54.134	675.306	-3349.21	1931.3	-311	200	0
505	4	50.3316	146.215	-618.977	-7176.57	17283.2	-1323.01	327.922	621.594	0	-20.577	-161.087	-718.357	23524.6	-27656.4	2682.95	261.501	167.252	0	1.78208	1.00974	104.614	147.632	-1625.74	959.927	-914	200	0	0.0192175	1.63892	54.1587	688.501	-3352.94	1935.84	-311	200	0
505	5	49.4065	146.605	-619.454	-7391.26	16689.4	-1410.11	326.942	621.932	0	-20.6328	-160.767	-718.547	23525.9	-27802.8	2651.62	261.307	167.259	0	1.87389	0.881186	104.758	266.977	-1678.63	938.46	-914	200	0	0.0333149	1.57896	54.2465	699.065	-3353.12	1934.9	-311	200	0
505	6	48.4892	147.021	-619.844	-7618.75	16067.3	-1501.32	325.922	622.291	0	-20.7144	-160.41	-718.756	23526.4	-27959.4	2624.36	261.1	167.268	0	1.93083	0.729544	105.101	427.328	-1741.96	937.226	-914	200	0	0.0473554	1.51698	54.39	708.208	-3352.15	1930.46	-311	200	0
505	7	47.5553	147.436	-620.084	-7857.72	15416.8	-1596.12	324.862	622.672	0	-20.8452	-160.032	-718.896	23524.2	-28123.5	2600.68	260.88	167.277	0	1.94367	0.558192	105.636	609.781	-1787.64	955.158	-914	200	0	0.0624801	1.46594	54.5619	718.139	-3353.54	1924.55	-311	200	0
505	8	46.5786	147.832	-620.138	-8106.6	14740	-1693.2	323.769	623.072	0	-21.0422	-159.644	-718.898	23517.5	-28289.9	2579.59	260.648	167.287	0	1.92021	0.402919	106.337	789.942	-1799.33	983.943	-914	200	0	0.0794952	1.43486	54.7285	730.421	-3359.5	1919.27	-311	200	0
505	9	45.5431	148.206	-620.028	-8364.25	14040.2	-1791.29	322.644	623.49	0	-21.3099	-159.248	-718.73	23505.1	-28452.7	2559.58	260.412	167.296	0	1.88075	0.308885	107.176	945.334	-1779.78	1011.93	-914	200	0	0.0953471	1.42687	54.8637	745.493	-3369.22	1916.77	-311	200	0
506	0	44.4494	148.572	-619.841	-8630.11	13320	-1889.59	321.489	623.923	0	-21.6393	-158.836	-718.413	23487.5	-28609.9	2538.8	260.176	167.306	0	1.85633	0.298273	108.061	1058.63	-1744.66	1029.55	-914	200	0	0.104516	1.43871	54.9527	761.961	-3379.65	1918.48	-311	200	0	17.6305	-3.41689	-1177.67	-476001	490754	-19395.2	417.357	403.958	0
506	1	43.3135	148.956	-619.714	-8903.9	12581.3	-1987.54	320.302	624.368	0	-22.0134	-158.397	-718.009	23467	-28764	2515.84	259.939	167.317	0	1.87872	0.358133	108.803	1118.63	-1709.29	1032.66	-914	200	0	0.101446	1.45948	54.9931	776.35	-3387.61	1924.43	-311	200	0
506	2	42.1545	149.386	-619.776	-9185.64	11825.9	-2084.56	319.081	624.821	0	-22.4147	-157.921	-717.597	23445.5	-28919.3	2490.15	259.7	167.328	0	1.95755	0.449711	109.186	1122.42	-1678.39	1021.6	-914	200	0	0.0824505	1.47441	54.9959	784.857	-3391.47	1933.34	-311	200	0
506	3	40.985	149.879	-620.102	-9475.47	11055.6	-2180.45	317.829	625.281	0	-22.8285	-157.413	-717.239	23423.4	-29078.6	2462	259.457	167.342	0	2.06406	0.527394	109.099	1076.98	-1646.49	999.59	-914	200	0	0.0484154	1.47323	54.979	784.985	-3391.78	1943.17	-311	200	0
506	4	39.8083	150.441	-620.702	-9773.73	10271.3	-2275.52	316.548	625.746	0	-23.2431	-156.883	-716.962	23400.5	-29243.6	2432.01	259.212	167.362	0	2.14512	0.554206	108.593	995.074	-1607.19	972.767	-914	200	0	0.0055819	1.45559	54.9529	775.135	-3390.57	1951.72	-311	200	0
506	5	38.6198	151.064	-621.539	-10080.7	9474.3	-2370	315.243	626.219	0	-23.6509	-156.349	-716.758	23377.9	-29417.2	2400.93	258.958	167.384	0	2.15588	0.512642	107.808	885.507	-1560.41	949.178	-914	200	0	-0.0382165	1.42937	54.9172	754.498	-3389.91	1957.29	-311	200	0
506	6	37.4089	151.733	-622.547	-10396.6	8667.28	-2463.53	313.922	626.7	0	-24.0487	-155.826	-716.594	23358	-29601.7	2369.25	258.691	167.404	0	2.08265	0.411611	106.882	746.687	-1509.84	934.662	-914	200	0	-0.0782511	1.40287	54.8753	724.271	-3390.42	1959.64	-311	200	0
506	7	36.1649	152.429	-623.646	-10721.9	7854.37	-2555.34	312.594	627.192	0	-24.4369	-155.326	-716.426	23344.1	-29795.8	2337.09	258.411	167.416	0	1.947	0.278319	105.912	571.837	-1457.74	929.19	-914	200	0	-0.113588	1.37826	54.8447	687.754	-3390.73	1960.05	-311	200	0
506	8	34.8835	153.137	-624.782	-11057.8	7038.97	-2644.87	311.266	627.699	0	-24.8175	-154.862	-716.231	23338.1	-29995.3	2304.77	258.121	167.415	0	1.79654	0.139369	104.976	363.459	-1406.27	927.796	-914	200	0	-0.144094	1.35378	54.8408	649.192	-3388.24	1960.03	-311	200	0
506	9	33.5713	153.851	-625.946	-11405.3	6222.04	-2732.36	309.94	628.221	0	-25.1885	-154.436	-716.031	23340.1	-30195.6	2273.26	257.829	167.404	0	1.68545	0.0150453	104.191	143.782	-1361.1	924.813	-914	200	0	-0.168066	1.33057	54.8565	613.485	-3381.7	1959.71	-311	200	0
507	0	32.2479	154.578	-627.183	-11764.2	5402.05	-2819.01	308.613	628.757	0	-25.5419	-154.034	-715.892	23350	-30394.2	2243.95	257.544	167.383	0	1.64699	-0.0717558	103.703	-49.2649	-1330.58	916.841	-914	200	0	-0.18236	1.31398	54.8676	586.086	-3373.09	1957.7	-311	200	0	2.06985	7.99045	-1192.88	-487711	484720	-8412.46	406.348	409.104	0
507	1	30.9418	155.338	-628.562	-12133.1	4576.77	-2906.44	307.281	629.303	0	-25.8677	-153.633	-715.893	23368	-30590.9	2218.37	257.269	167.358	0	1.67596	-0.0967499	103.576	-175.273	-1321.52	904.162	-914	200	0	-0.182759	1.30887	54.8543	571.505	-3366.08	1952.31	-311	200	0
507	2	29.6782	156.145	-630.142	-12509.7	3744.89	-2996.3	305.943	629.852	0	-26.1605	-153.217	-716.091	23393.5	-30786.9	2197.92	257.007	167.332	0	1.74255	-0.0518975	103.771	-203.815	-1334.62	892.359	-914	200	0	-0.164891	1.31706	54.8102	571.515	-3363.09	1942.92	-311	200	0
507	3	28.4681	157.005	-631.94	-12892.8	2905.54	-3090.02	304.598	630.402	0	-26.4228	-152.785	-716.489	23424.8	-30982.5	2183.51	256.758	167.306	0	1.82365	0.044582	104.223	-124.793	-1363.96	891.776	-914	200	0	-0.127723	1.33932	54.742	585.039	-3364.07	1930.72	-311	200	0
507	4	27.3084	157.911	-633.93	-13281.8	2057.66	-3188.71	303.246	630.952	0	-26.6637	-152.347	-717.046	23458.6	-31176.1	2175.11	256.521	167.284	0	1.91445	0.161357	104.847	46.1217	-1403.08	912.57	-914	200	0	-0.075661	1.37608	54.6635	609.428	-3366.89	1918.35	-311	200	0
507	5	26.185	158.846	-636.052	-13676.8	1200.82	-3292.7	301.888	631.503	0	-26.8959	-151.922	-717.696	23492.5	-31366.1	2171.57	256.296	167.267	0	2.01532	0.275906	105.489	271.513	-1447.93	958.464	-914	200	0	-0.0149398	1.4253	54.5868	641.206	-3368.01	1908.66	-311	200	0
507	6	25.0747	159.788	-638.223	-14077.9	335.675	-3401.47	300.526	632.058	0	-27.1322	-151.528	-718.367	23525.5	-31551.8	2170.96	256.078	167.251	0	2.12081	0.381992	105.984	504.108	-1490.29	1023.37	-914	200	0	0.0508226	1.48249	54.525	675.91	-3364.07	1903.56	-311	200	0
507	7	23.9511	160.716	-640.353	-14485.2	-537.506	-3514.22	299.161	632.621	0	-27.3804	-151.178	-718.997	23557.2	-31734.1	2170.96	255.863	167.236	0	2.22179	0.479916	106.25	701.728	-1514.18	1092.33	-914	200	0	0.119604	1.54306	54.4972	708.626	-3353.95	1903.62	-311	200	0
507	8	22.7961	161.615	-642.382	-14899	-1420.74	-3630.12	297.788	633.193	0	-27.6398	-150.87	-719.553	23586.9	-31913.4	2169.22	255.648	167.22	0	2.30622	0.570935	106.296	839.228	-1501.58	1147.97	-914	200	0	0.187861	1.6026	54.5205	735.637	-3339.36	1908.18	-311	200	0
507	9	21.6081	162.486	-644.312	-15319.2	-2317.51	-3748.22	296.403	633.776	0	-27.902	-150.592	-720.037	23613.3	-32089.1	2163.95	255.434	167.205	0	2.35875	0.66481	106.213	914.244	-1439.9	1179.39	-914	200	0	0.251018	1.6559	54.6022	755.359	-3323.35	1915.86	-311	200	0
508	0	20.3992	163.339	-646.212	-15744.3	-3230.14	-3867.31	295.001	634.364	0	-28.1543	-150.331	-720.493	23636.2	-32260.1	2154.29	255.225	167.194	0	2.37152	0.777303	106.178	943.063	-1327.81	1186.06	-914	200	0	0.305281	1.69685	54.7371	767.607	-3308.64	1925.33	-311	200	0	-12.2389	19.5639	-1219.49	-504934	482575	1666.26	395.158	414.754	0
508	1	19.1842	164.192	-648.174	-16172.5	-4159.37	-3986.39	293.583	634.951	0	-28.3821	-150.076	-720.98	23656.6	-32425	2139.82	255.027	167.188	0	2.35428	0.906291	106.383	943.19	-1178.81	1174.36	-914	200	0	0.347496	1.71806	54.902	772.705	-3297.08	1935.81	-311	200	0
508	2	17.9698	165.057	-650.267	-16601.8	-5105.12	-4104.9	292.149	635.531	0	-28.5744	-149.823	-721.541	23676.5	-32581.8	2120.18	254.844	167.186	0	2.32949	1.0162	106.9	917.475	-1018.61	1153.25	-914	200	0	0.37529	1.71207	55.0573	771.335	-3289.84	1946.64	-311	200	0
508	3	16.7485	165.931	-652.51	-17030.3	-6065.9	-4222.91	290.704	636.1	0	-28.7282	-149.573	-722.182	23697.9	-32730.2	2095.41	254.679	167.186	0	2.32129	1.05657	107.597	857.385	-874.966	1132.17	-914	200	0	0.387995	1.67632	55.1642	764.409	-3287.66	1956.79	-311	200	0
508	4	15.5004	166.801	-654.876	-17456.1	-7038.02	-4340.86	289.253	636.656	0	-28.8489	-149.329	-722.88	23721.7	-32872.8	2066.57	254.525	167.184	0	2.34413	0.994744	108.222	756.451	-765.859	1119.28	-914	200	0	0.385614	1.61829	55.2086	752.924	-3291.53	1965.24	-311	200	0
508	5	14.1986	167.648	-657.31	-17877.9	-8016.58	-4459.34	287.804	637.199	0	-28.9462	-149.098	-723.606	23747.8	-33013.4	2036.04	254.377	167.181	0	2.39176	0.832276	108.579	619.367	-695.764	1119.72	-914	200	0	0.367878	1.55426	55.21	738.226	-3302.5	1971.58	-311	200	0
508	6	12.8129	168.454	-659.743	-18295.3	-8996.9	-4578.98	286.363	637.731	0	-29.0296	-148.891	-724.329	23775.9	-33154.1	2007.44	254.228	167.175	0	2.43935	0.605168	108.608	464.679	-659.83	1134.44	-914	200	0	0.335902	1.50104	55.2103	722.485	-3319.69	1975.87	-311	200	0
508	7	11.3157	169.202	-662.113	-18709.3	-9974.66	-4700.37	284.935	638.257	0	-29.1056	-148.719	-725.029	23806.2	-33294.9	1984.43	254.078	167.165	0	2.46228	0.375822	108.305	318.506	-648.947	1160.4	-914	200	0	0.292997	1.468	55.2543	708.452	-3339.13	1978.15	-311	200	0
508	8	9.68896	169.879	-664.387	-19120.7	-10946.4	-4823.93	283.524	638.78	0	-29.1767	-148.59	-725.705	23839.5	-33436.7	1968.83	253.925	167.15	0	2.45702	0.211852	107.628	204.423	-652.702	1192.76	-914	200	0	0.243218	1.45503	55.3619	697.82	-3356.07	1978.82	-311	200	0
508	9	7.93021	170.484	-666.564	-19529.8	-11911	-4950	282.131	639.299	0	-29.2375	-148.501	-726.38	23876.8	-33580.7	1960.15	253.77	167.129	0	2.44753	0.157817	106.534	140.882	-662.647	1227.14	-914	200	0	0.189945	1.45574	55.5076	689.686	-3367.99	1979.14	-311	200	0
509	0	6.05476	171.026	-668.676	-19935.8	-12869.1	-5078.8	280.754	639.814	0	-29.276	-148.435	-727.102	23919.4	-33727.4	1957.22	253.614	167.103	0	2.46691	0.21803	105.102	141.591	-676.738	1258.68	-914	200	0	0.135454	1.46341	55.6379	681.084	-3374.82	1980.91	-311	200	0	-29.6917	26.9643	-1250.95	-523579	482409	13312	384.388	419.499	0
509	1	4.09006	171.523	-670.776	-20336.8	-13822.7	-5210.47	279.393	640.318	0	-29.28	-148.376	-727.931	23968	-33875.4	1959.52	253.463	167.074	0	2.52982	0.35566	103.572	210.673	-701.453	1282.22	-914	200	0	0.0821664	1.47584	55.713	669.282	-3378.01	1985.35	-311	200	0
509	2	2.06299	171.99	-672.919	-20731.5	-14773.6	-5345.23	278.046	640.808	0	-29.2466	-148.31	-728.92	24021.6	-34022.2	1966.99	253.325	167.045	0	2.6276	0.503615	102.246	336.33	-747.376	1296.54	-914	200	0	0.0344741	1.49455	55.7195	653.766	-3380.4	1992.5	-311	200	0
509	3	-0.00895944	172.434	-675.135	-21120.1	-15722.4	-5483.52	276.712	641.283	0	-29.1874	-148.232	-730.089	24078	-34165	1978.94	253.204	167.02	0	2.7437	0.591666	101.343	490.798	-817.909	1305.45	-914	200	0	-0.00233917	1.52056	55.6562	636.184	-3385.29	2001.51	-311	200	0
509	4	-2.11673	172.854	-677.431	-21503.9	-16668.6	-5625.48	275.394	641.743	0	-29.1239	-148.138	-731.423	24134.8	-34304.7	1993.61	253.099	167.003	0	2.85987	0.58303	100.934	641.394	-899.623	1312.73	-914	200	0	-0.0259459	1.55226	55.5234	618.871	-3394.47	2011.11	-311	200	0
509	5	-4.25641	173.245	-679.79	-21884.6	-17610.7	-5770.42	274.094	642.193	0	-29.0734	-148.03	-732.882	24190.1	-34445.2	2008.82	253	166.993	0	2.95355	0.487413	100.942	764.821	-967.799	1318.5	-914	200	0	-0.0383767	1.58439	55.3206	603.824	-3407.06	2019.59	-311	200	0
509	6	-6.42835	173.599	-682.171	-22263.6	-18547.5	-5916.89	272.811	642.636	0	-29.0395	-147.904	-734.415	24243.2	-34590	2022.77	252.901	166.99	0	3.00782	0.338975	101.204	851.857	-1003.89	1320.16	-914	200	0	-0.0434224	1.60762	55.0522	592.557	-3420.33	2025.04	-311	200	0
509	7	-8.63446	173.909	-684.521	-22642.4	-19478.1	-6063.18	271.545	643.078	0	-29.0167	-147.764	-735.969	24294	-34740	2034.36	252.797	166.99	0	3.02837	0.171103	101.596	902.939	-1004.34	1313.82	-914	200	0	-0.0446041	1.61274	54.736	586.288	-3431.25	2026.18	-311	200	0
509	8	-10.8727	174.171	-686.802	-23022.2	-20402.1	-6207.94	270.294	643.521	0	-28.9998	-147.618	-737.5	24343.6	-34894.3	2043.47	252.686	166.992	0	3.04115	0.0111571	102.086	921.579	-974.26	1295.83	-914	200	0	-0.0444685	1.59734	54.4044	586.04	-3437.41	2022.8	-311	200	0
509	9	-13.1331	174.391	-689.006	-23403.9	-21319.8	-6350.3	269.057	643.968	0	-28.9849	-147.474	-738.98	24393.7	-35049.7	2050.98	252.57	166.99	0	3.06732	-0.115224	102.638	911.793	-920.068	1265.68	-914	200	0	-0.0438874	1.56758	54.1001	591.901	-3437.17	2015.17	-311	200	0
510	0	-15.3963	174.588	-691.164	-23787.1	-22232.3	-6489.8	267.833	644.416	0	-28.9668	-147.34	-740.412	24446.1	-35202.1	2058.37	252.456	166.983	0	3.10255	-0.186609	103.161	882.494	-853.494	1227.18	-914	200	0	-0.0432959	1.53346	53.8612	601.721	-3430.12	2003.47	-311	200	0	-51.6698	30.4974	-1289.91	-543595	482775	27095.1	372.251	422.5	0
510	1	-17.6379	174.793	-693.339	-24169.7	-23141.5	-6626.07	266.623	644.86	0	-28.9416	-147.215	-741.826	24502.8	-35349	2067.17	252.349	166.97	0	3.11847	-0.198971	103.601	848.384	-797.752	1186.9	-914	200	0	-0.0433634	1.50293	53.703	611.455	-3417.9	1987.98	-311	200	0
510	2	-19.8394	175.033	-695.59	-24548.7	-24048.8	-6758.8	265.427	645.292	0	-28.913	-147.098	-743.249	24565.2	-35490.9	2078.14	252.249	166.949	0	3.07983	-0.17457	104.008	819.003	-778.408	1152.74	-914	200	0	-0.0416504	1.47919	53.6107	617.966	-3404.25	1969.53	-311	200	0
510	3	-21.9956	175.32	-697.929	-24922.5	-24954.3	-6887.77	264.245	645.709	0	-28.8947	-146.988	-744.683	24633.5	-35629.8	2091.02	252.154	166.921	0	2.96742	-0.14853	104.422	789.407	-805.073	1132.09	-914	200	0	-0.0309341	1.46232	53.5489	621.173	-3393.48	1949.8	-311	200	0
510	4	-24.1142	175.652	-700.315	-25292.5	-25855.3	-7012.48	263.081	646.116	0	-28.9066	-146.888	-746.109	24706.3	-35768.5	2105.29	252.06	166.886	0	2.79598	-0.144215	104.8	746.818	-865.047	1129.62	-914	200	0	-0.00437391	1.45274	53.4834	622.991	-3388.85	1931.34	-311	200	0
510	5	-26.2099	176.019	-702.675	-25661	-26747.1	-7132.12	261.935	646.519	0	-28.9694	-146.807	-747.506	24781	-35909.1	2121.03	251.961	166.848	0	2.6097	-0.160689	105.073	684.498	-932.92	1145.55	-914	200	0	0.0375899	1.45162	53.3991	625.147	-3391.96	1916.86	-311	200	0
510	6	-28.2958	176.406	-704.934	-26029.1	-27625	-7245.83	260.812	646.924	0	-29.1028	-146.749	-748.862	24855.4	-36052.9	2138.62	251.856	166.809	0	2.45187	-0.177006	105.218	606.266	-983.955	1174.27	-914	200	0	0.08531	1.45732	53.3015	628.457	-3402.2	1907.91	-311	200	0
510	7	-30.3759	176.807	-707.036	-26396.3	-28486	-7353.15	259.711	647.334	0	-29.3226	-146.715	-750.175	24927.1	-36200.1	2157.87	251.745	166.772	0	2.3352	-0.168017	105.267	521.196	-1002.84	1205.21	-914	200	0	0.124706	1.46432	53.2079	632.886	-3415.94	1904.42	-311	200	0
510	8	-32.4394	177.224	-708.959	-26761.7	-29328.4	-7453.7	258.632	647.748	0	-29.6376	-146.697	-751.461	24993.9	-36350.5	2177.73	251.627	166.74	0	2.24326	-0.121065	105.255	437.989	-989.165	1226.5	-914	200	0	0.146107	1.46817	53.1369	637.467	-3427.68	1905.42	-311	200	0
510	9	-34.4584	177.669	-710.732	-27123	-30152.6	-7546.39	257.575	648.162	0	-30.044	-146.68	-752.76	25053.8	-36503.8	2196.86	251.507	166.717	0	2.15306	-0.0388911	105.204	364.523	-958.618	1229.76	-914	200	0	0.149177	1.47013	53.0988	640.834	-3432.91	1909.67	-311	200	0
511	0	-36.3894	178.173	-712.439	-27477.4	-30960.4	-7628.89	256.543	648.568	0	-30.5211	-146.646	-754.146	25106.5	-36658.7	2214.45	251.39	166.709	0	2.04917	0.0704918	105.188	310.8	-935.863	1214.75	-914	200	0	0.13973	1.47538	53.0913	642.397	-3430.3	1915.72	-311	200	0	-73.4947	37.9584	-1326.94	-562006	485293	40601.8	362.973	424.856	0
511	1	-38.1877	178.774	-714.197	-27822.4	-31753.8	-7698.33	255.539	648.956	0	-31.0359	-146.568	-755.709	25153	-36814.5	2230.71	251.285	166.716	0	1.92891	0.20188	105.343	288.085	-943.381	1189.95	-914	200	0	0.124792	1.48753	53.1129	643.062	-3421.83	1922.13	-311	200	0
511	2	-39.8296	179.501	-716.099	-28157.3	-32534	-7752.44	254.568	649.32	0	-31.5558	-146.424	-757.511	25194.8	-36970.5	2246.34	251.195	166.74	0	1.80656	0.352878	105.758	302.523	-993.23	1166.37	-914	200	0	0.110321	1.50556	53.1732	644.761	-3411.17	1928.17	-311	200	0
511	3	-41.3244	180.362	-718.177	-28482.7	-33301.3	-7790.13	253.631	649.66	0	-32.0614	-146.204	-759.554	25232.9	-37126.5	2261.64	251.121	166.779	0	1.70647	0.521205	106.405	351.062	-1083.27	1150.45	-914	200	0	0.100201	1.52524	53.2876	648.739	-3401.18	1934.16	-311	200	0
511	4	-42.7082	181.342	-720.404	-28800	-34055.4	-7811.55	252.727	649.978	0	-32.5516	-145.912	-761.786	25268.8	-37283.8	2276.51	251.057	166.83	0	1.64906	0.703664	107.18	425.047	-1201.08	1142.21	-914	200	0	0.096325	1.54253	53.4681	654.134	-3392.49	1940.65	-311	200	0
511	5	-44.0329	182.403	-722.729	-29111	-34794.1	-7818.17	251.857	650.279	0	-33.0389	-145.567	-764.117	25305.3	-37445.5	2291.4	250.995	166.883	0	1.64646	0.894602	107.974	515.245	-1333.86	1138.04	-914	200	0	0.0985852	1.55654	53.7133	659.065	-3384.48	1947.44	-311	200	0
511	6	-45.3554	183.498	-725.099	-29418.8	-35513.4	-7812.57	251.023	650.572	0	-33.5411	-145.195	-766.445	25345.5	-37614.5	2307.59	250.923	166.931	0	1.69758	1.07954	108.723	610.188	-1471.92	1133.73	-914	200	0	0.104181	1.56928	54.0043	663.207	-3376.76	1953.98	-311	200	0
511	7	-46.7259	184.58	-727.468	-29726.8	-36209.4	-7798.09	250.225	650.863	0	-34.0737	-144.816	-768.679	25390.9	-37792.8	2326.7	250.834	166.968	0	1.77785	1.22849	109.382	692.87	-1603.92	1126.29	-914	200	0	0.108009	1.58238	54.3137	668.479	-3369.21	1960.24	-311	200	0
511	8	-48.1749	185.605	-729.813	-30037.1	-36880.1	-7778.8	249.466	651.157	0	-34.6444	-144.44	-770.762	25440.7	-37980.9	2349.92	250.723	166.993	0	1.8492	1.3015	109.853	745.513	-1716.55	1115.58	-914	200	0	0.103501	1.59413	54.6188	677.354	-3361.02	1966.23	-311	200	0
511	9	-49.7065	186.544	-732.144	-30348.9	-37524.9	-7758.96	248.747	651.452	0	-35.2526	-144.068	-772.684	25492.9	-38178.6	2377.26	250.59	167.007	0	1.88582	1.27031	110.002	761.089	-1800.11	1104.85	-914	200	0	0.084259	1.60035	54.9016	690.956	-3351.1	1971.34	-311	200	0
512	0	-51.3025	187.383	-734.508	-30659.3	-38145.1	-7742.1	248.067	651.741	0	-35.8926	-143.693	-774.489	25545.1	-38384.8	2407.66	250.439	167.017	0	1.88598	1.1368	109.818	752.056	-1850.63	1098.52	-914	200	0	0.0481444	1.59913	55.1449	708.109	-3339.38	1974.57	-311	200	0	-96.2216	49.3233	-1366.78	-581829	494933	54245.6	358.675	427.347	0
512	1	-52.9347	188.113	-736.97	-30964.3	-38743.1	-7730.47	247.429	652.016	0	-36.5577	-143.302	-776.259	25596.4	-38598.4	2440.16	250.276	167.026	0	1.86787	0.927451	109.456	746.575	-1867.78	1098.59	-914	200	0	-0.000968603	1.59379	55.3297	725.707	-3327.33	1975.16	-311	200	0
512	2	-54.5802	188.724	-739.578	-31260.5	-39321.1	-7725.42	246.833	652.268	0	-37.2455	-142.89	-778.072	25647.4	-38818.1	2474.6	250.11	167.037	0	1.85606	0.678573	109.114	771.898	-1853.47	1103.77	-914	200	0	-0.0565626	1.58986	55.4338	740.572	-3317.4	1973.2	-311	200	0
512	3	-56.2282	189.194	-742.334	-31544.5	-39880	-7727.84	246.278	652.494	0	-37.9602	-142.455	-779.962	25698.9	-39041.8	2510.83	249.944	167.051	0	1.8621	0.435777	108.889	839.247	-1810.21	1112.14	-914	200	0	-0.111784	1.58989	55.435	751.087	-3311.85	1969.92	-311	200	0
512	4	-57.8766	189.496	-745.207	-31813.4	-40419.4	-7738.23	245.761	652.691	0	-38.7116	-142	-781.924	25751.3	-39267.6	2547.94	249.781	167.067	0	1.8759	0.24979	108.759	942.48	-1737.88	1123	-914	200	0	-0.158432	1.59237	55.3169	757.134	-3311.09	1967.26	-311	200	0
512	5	-59.5261	189.608	-748.153	-32065.1	-40937.3	-7756.63	245.282	652.859	0	-39.5096	-141.526	-783.919	25803.4	-39494.6	2584.47	249.619	167.084	0	1.87573	0.149734	108.612	1064.07	-1632.48	1136.57	-914	200	0	-0.186972	1.59292	55.0743	759.392	-3313.29	1966.89	-311	200	0
512	6	-61.1766	189.511	-751.125	-32298.4	-41430.3	-7782.82	244.842	653	0	-40.3599	-141.034	-785.901	25853.8	-39720.9	2619.05	249.458	167.103	0	1.84213	0.121681	108.296	1179.34	-1492.71	1154.47	-914	200	0	-0.189183	1.58501	54.7225	758.814	-3315.93	1969.72	-311	200	0
512	7	-62.822	189.196	-754.084	-32512	-41895.3	-7816.55	244.442	653.115	0	-41.2634	-140.524	-787.837	25901	-39942.4	2650.63	249.301	167.124	0	1.76611	0.120607	107.669	1263.08	-1331.48	1179.95	-914	200	0	-0.160878	1.56262	54.3067	756.238	-3316.96	1975.52	-311	200	0
512	8	-64.4457	188.67	-756.998	-32705.4	-42331.2	-7857.11	244.08	653.204	0	-42.2153	-139.993	-789.722	25943.8	-40154.2	2678.92	249.154	167.148	0	1.65437	0.0984483	106.681	1299.91	-1175.97	1215.47	-914	200	0	-0.101765	1.52479	53.8963	752.139	-3315.44	1982.78	-311	200	0
512	9	-66.0185	187.963	-759.851	-32878.7	-42738.9	-7902.94	243.754	653.27	0	-43.2035	-139.439	-791.586	25981.5	-40354.2	2704.7	249.021	167.178	0	1.5276	0.0200101	105.446	1288.62	-1051.22	1259.56	-914	200	0	-0.0142118	1.47663	53.5644	745.952	-3311.99	1989.3	-311	200	0
513	0	-67.5011	187.117	-762.648	-33033.3	-43119.8	-7951.77	243.46	653.314	0	-44.2096	-138.854	-793.483	26014.2	-40544.5	2729.81	248.903	167.215	0	1.40968	-0.131108	104.231	1239.11	-965.386	1305.81	-914	200	0	0.0950592	1.42574	53.3685	735.615	-3308.4	1993.39	-311	200	0	-118.398	47.954	-1418.13	-604278	500055	65403.1	348.532	427.705	0
513	1	-68.8544	186.182	-765.404	-33170.7	-43476.2	-8001.29	243.198	653.338	0	-45.2137	-138.224	-795.463	26043.5	-40728.7	2756.39	248.799	167.26	0	1.31787	-0.345974	103.337	1166.31	-910.002	1345.48	-914	200	0	0.212576	1.37845	53.336	719.188	-3306.78	1994.46	-311	200	0
513	2	-70.0532	185.198	-768.115	-33292.2	-43810.7	-8049.73	242.963	653.343	0	-46.1998	-137.536	-797.545	26071.2	-40911.4	2785.84	248.703	167.311	0	1.26303	-0.592827	102.917	1080.43	-870.185	1371.84	-914	200	0	0.320316	1.33839	53.45	697.514	-3308.95	1992.92	-311	200	0
513	3	-71.0953	184.189	-770.742	-33398.9	-44125.1	-8095.7	242.75	653.333	0	-47.1612	-136.785	-799.7	26098.4	-41096.6	2818.29	248.61	167.365	0	1.25566	-0.828359	102.908	981.356	-834.778	1381.99	-914	200	0	0.402821	1.30784	53.65	674.85	-3316.06	1989.65	-311	200	0
513	4	-71.9996	183.16	-773.209	-33491.6	-44421.4	-8137.89	242.549	653.315	0	-48.1022	-135.968	-801.875	26125.5	-41288.2	2852.39	248.51	167.419	0	1.30543	-1.00382	103.137	867.88	-800.489	1375.08	-914	200	0	0.453126	1.29067	53.869	656.733	-3328.22	1985.63	-311	200	0
513	5	-72.7987	182.105	-775.426	-33571.3	-44701.1	-8175.15	242.353	653.294	0	-49.0358	-135.092	-804.021	26151.5	-41488.9	2885.84	248.398	167.474	0	1.41488	-1.07878	103.445	748.854	-769.692	1350.44	-914	200	0	0.470923	1.29204	54.0723	646.755	-3344.65	1981.86	-311	200	0
513	6	-73.5312	181.012	-777.309	-33639.7	-44965.1	-8206.63	242.153	653.277	0	-49.9791	-134.17	-806.097	26174.5	-41698.8	2916.54	248.271	167.529	0	1.57907	-1.04746	103.716	641.394	-745.601	1307.48	-914	200	0	0.456791	1.31369	54.2582	644.702	-3363.71	1979.23	-311	200	0
513	7	-74.238	179.865	-778.784	-33698.9	-45213.8	-8232.09	241.943	653.271	0	-50.9509	-133.223	-808.07	26192.6	-41916.4	2943.54	248.128	167.586	0	1.78906	-0.94354	103.864	561.947	-727.491	1248.19	-914	200	0	0.412472	1.35089	54.4324	647.47	-3383.12	1978.3	-311	200	0
513	8	-74.9537	178.653	-779.792	-33750.1	-45448.6	-8252.15	241.717	653.281	0	-51.9683	-132.274	-809.909	26204.1	-42138.8	2967.05	247.971	167.646	0	2.03084	-0.815627	103.854	518.844	-707.978	1179.62	-914	200	0	0.345768	1.39508	54.5894	651.484	-3400.46	1979.07	-311	200	0
513	9	-75.6965	177.373	-780.306	-33793.1	-45673.6	-8267.9	241.467	653.308	0	-53.0386	-131.337	-811.593	26207.2	-42362.3	2987.86	247.804	167.709	0	2.28267	-0.702063	103.72	509.325	-678.688	1112.37	-914	200	0	0.270459	1.43913	54.7153	654.215	-3413.63	1981.44	-311	200	0
514	0	-76.464	176.04	-780.366	-33826.9	-45895	-8280.23	241.188	653.347	0	-54.1566	-130.411	-813.127	26200.2	-42580.5	3006.56	247.634	167.779	0	2.5133	-0.615946	103.527	524.861	-641.752	1056.82	-914	200	0	0.200657	1.4801	54.8023	654.525	-3421.06	1985.24	-311	200	0	-136.972	44.6856	-1437.29	-610102	502384	71387.6	344.886	425.947	0
514	1	-77.2391	174.681	-780.07	-33850.4	-46118.6	-8289.12	240.879	653.394	0	-55.3091	-129.488	-814.542	26182.6	-42787.4	3023.1	247.471	167.856	0	2.68492	-0.54299	103.34	561.117	-611.997	1020.73	-914	200	0	0.147006	1.51746	54.8528	653.014	-3422.17	1989.66	-311	200	0
514	2	-78.002	173.32	-779.538	-33862.9	-46346.5	-8293.31	240.546	653.44	0	-56.4821	-128.555	-815.869	26155.7	-42979.4	3037.3	247.321	167.941	0	2.77049	-0.459317	103.231	619.834	-607.584	1007.65	-914	200	0	0.117357	1.55011	54.8697	652.059	-3417.54	1993.06	-311	200	0
514	3	-78.7395	171.969	-778.855	-33863	-46575.2	-8290.83	240.2	653.478	0	-57.6654	-127.6	-817.119	26121.5	-43156	3049.84	247.185	168.032	0	2.77492	-0.354403	103.283	700.143	-640.064	1016.64	-914	200	0	0.11703	1.57686	54.8507	654.487	-3408.32	1993.7	-311	200	0
514	4	-79.4489	170.626	-778.051	-33849.7	-46797.7	-8279.91	239.853	653.506	0	-58.8535	-126.619	-818.282	26081.9	-43319.7	3062.13	247.06	168.126	0	2.73045	-0.238769	103.619	792.448	-708.523	1043.68	-914	200	0	0.146639	1.59901	54.795	661.535	-3395.32	1990.88	-311	200	0
514	5	-80.1364	169.277	-777.093	-33822.8	-47008.1	-8259.66	239.508	653.525	0	-60.0465	-125.609	-819.343	26039.3	-43474.6	3074.9	246.94	168.219	0	2.66692	-0.136136	104.389	883.34	-797.126	1083.47	-914	200	0	0.201957	1.62164	54.7078	672.104	-3378.81	1985.41	-311	200	0
514	6	-80.8149	167.903	-775.911	-33783.1	-47201.4	-8230.08	239.167	653.54	0	-61.2491	-124.571	-820.285	25996.6	-43626.4	3087.62	246.816	168.308	0	2.59358	-0.0686865	105.648	963.237	-878.692	1129.27	-914	200	0	0.275574	1.65177	54.5988	684.255	-3359.76	1978.94	-311	200	0
514	7	-81.499	166.482	-774.437	-33731.7	-47372.1	-8191.7	238.83	653.556	0	-62.4667	-123.502	-821.092	25957.1	-43781.5	3099.31	246.679	168.387	0	2.50936	-0.0456441	107.195	1025.09	-926.823	1171.79	-914	200	0	0.355068	1.69172	54.4758	696.903	-3341.02	1972.82	-311	200	0
514	8	-82.1994	164.998	-772.622	-33668.6	-47516.6	-8145.22	238.5	653.577	0	-63.6985	-122.406	-821.755	25923.1	-43944.2	3109.15	246.524	168.454	0	2.41687	-0.060297	108.617	1059.16	-927.877	1201.29	-914	200	0	0.420459	1.7332	54.3437	709.687	-3326.26	1967.14	-311	200	0
514	9	-82.9144	163.448	-770.438	-33593	-47635.5	-8091.29	238.171	653.602	0	-64.9362	-121.278	-822.29	25893.8	-44115.8	3115.71	246.35	168.51	0	2.31791	-0.0923761	109.523	1057.79	-882.701	1212.89	-914	200	0	0.448986	1.7631	54.2144	722.213	-3318.13	1960.66	-311	200	0
515	0	-83.6262	161.842	-767.9	-33504.4	-47733	-8030.32	237.84	653.631	0	-66.1693	-120.106	-822.737	25866.6	-44295	3116.9	246.161	168.56	0	2.20464	-0.11433	109.773	1026.02	-802.946	1209.63	-914	200	0	0.425848	1.77512	54.1188	734.037	-3317.83	1951.98	-311	200	0	-155.463	42.0115	-1412.57	-594248	497634	75917.7	346.945	422.042	0
515	1	-84.3062	160.198	-765.062	-33402.6	-47812.3	-7962.38	237.505	653.66	0	-67.3882	-118.87	-823.14	25839.1	-44479.6	3110.85	245.964	168.609	0	2.06564	-0.0979148	109.523	981.346	-708.346	1201.38	-914	200	0	0.351739	1.77042	54.0982	744.808	-3325.02	1941.3	-311	200	0
515	2	-84.9288	158.527	-761.969	-33287.4	-47872.6	-7887.35	237.173	653.686	0	-68.5865	-117.56	-823.51	25809.7	-44666.5	3096.49	245.761	168.659	0	1.89455	-0.0194023	109.04	941.218	-623.01	1201.11	-914	200	0	0.243044	1.75189	54.174	753.998	-3337.97	1930.45	-311	200	0
515	3	-85.4795	156.826	-758.625	-33159.6	-47909.6	-7805.12	236.847	653.71	0	-69.7634	-116.181	-823.805	25776.5	-44851.7	3073.7	245.555	168.71	0	1.6894	0.129006	108.483	912.047	-570.217	1219.8	-914	200	0	0.126342	1.72333	54.326	760.77	-3354.47	1921.77	-311	200	0
515	4	-85.9546	155.079	-754.988	-33019.8	-47918.4	-7715.74	236.531	653.736	0	-70.9235	-114.75	-823.945	25737	-45029.6	3043.34	245.349	168.764	0	1.45575	0.326681	107.891	888.937	-566.829	1260.3	-914	200	0	0.0285273	1.68946	54.5028	764.51	-3372.58	1917.1	-311	200	0
515	5	-86.3555	153.264	-750.992	-32868.3	-47895.7	-7619.12	236.223	653.767	0	-72.0733	-113.287	-823.848	25689.4	-45194.9	3006.76	245.142	168.818	0	1.21745	0.531744	107.291	863.296	-617.579	1313.76	-914	200	0	-0.0342155	1.65446	54.6572	765.293	-3390.46	1917.1	-311	200	0
515	6	-86.6831	151.356	-746.547	-32703.8	-47840.1	-7514.57	235.918	653.807	0	-73.2183	-111.815	-823.448	25633.2	-45343.5	2965.25	244.935	168.871	0	1.01933	0.710382	106.716	827.988	-712.415	1362.22	-914	200	0	-0.061222	1.62301	54.7702	763.194	-3405.39	1921.02	-311	200	0
515	7	-86.9322	149.33	-741.557	-32523.1	-47752.5	-7401.01	235.605	653.858	0	-74.363	-110.357	-822.69	25568.9	-45473.9	2919.94	244.725	168.92	0	0.913039	0.860427	106.147	778.428	-830.442	1386.46	-914	200	0	-0.0618136	1.59997	54.8395	757.364	-3413.36	1927.26	-311	200	0
515	8	-87.0858	147.17	-735.959	-32321.8	-47635	-7277.53	235.275	653.918	0	-75.5086	-108.927	-821.542	25497.4	-45586.2	2871.41	244.511	168.964	0	0.92855	1.00196	105.542	717.084	-949.837	1376.46	-914	200	0	-0.0451381	1.58727	54.8566	746.532	-3411.19	1934.56	-311	200	0
515	9	-87.1133	144.875	-729.76	-32096	-47489.6	-7143.82	234.924	653.982	0	-76.6493	-107.523	-820.003	25419.4	-45681.1	2819.3	244.292	169.001	0	1.05423	1.14564	104.898	657.408	-1056.79	1337.69	-914	200	0	-0.0154236	1.58448	54.8055	730.385	-3399.61	1942.24	-311	200	0
516	0	-86.9748	142.457	-723.041	-31843.5	-47316.8	-7000.26	234.559	654.041	0	-77.7703	-106.13	-818.1	25335.6	-45757.4	2763.02	244.069	169.031	0	1.25227	1.27418	104.246	616.374	-1146.13	1286.6	-914	200	0	0.024445	1.59283	54.682	710.232	-3383.57	1949.59	-311	200	0	-162.605	32.4515	-1328.58	-549454	473900	74014.4	350.754	414.66	0
516	1	-86.6309	139.935	-715.911	-31564.3	-47116	-6847.58	234.187	654.09	0	-78.8523	-104.724	-815.875	25245.7	-45812.7	2702.34	243.848	169.057	0	1.48509	1.35018	103.641	602.622	-1217.36	1239.96	-914	200	0	0.0677433	1.61501	54.5061	688.785	-3369.57	1955.43	-311	200	0
516	2	-86.0542	137.315	-708.444	-31259.4	-46884.9	-6686.81	233.82	654.124	0	-79.8793	-103.289	-813.357	25147.2	-45846.3	2637.27	243.633	169.082	0	1.71871	1.3371	103.149	613.87	-1271.11	1207.92	-914	200	0	0.103125	1.65148	54.3113	669.449	-3361.74	1958.31	-311	200	0
516	3	-85.2356	134.594	-700.643	-30929.8	-46620.1	-6519.36	233.461	654.145	0	-80.839	-101.822	-810.54	25037.2	-45859.3	2567.46	243.421	169.11	0	1.91985	1.21908	102.823	642.021	-1304.7	1193.46	-914	200	0	0.117924	1.69833	54.1291	655.366	-3359.78	1957.08	-311	200	0
516	4	-84.1817	131.76	-692.457	-30576.6	-46317.8	-6346.88	233.111	654.157	0	-81.72	-100.325	-807.393	24913.9	-45853.9	2492.15	243.208	169.143	0	2.06331	1.0086	102.667	678.474	-1312.81	1194.76	-914	200	0	0.102877	1.74704	53.9826	648.789	-3360.82	1951.7	-311	200	0
516	5	-82.908	128.804	-683.806	-30200.3	-45973.3	-6170.74	232.769	654.165	0	-82.5102	-98.7981	-803.882	24777.7	-45830.3	2410.61	242.989	169.177	0	2.14184	0.734997	102.677	716.496	-1297.53	1207.18	-914	200	0	0.0543307	1.78623	53.8904	651.008	-3362.37	1943.69	-311	200	0
516	6	-81.4344	125.721	-674.601	-29801.8	-45580.7	-5991.71	232.433	654.177	0	-83.1987	-97.2433	-799.973	24631.2	-45786.5	2323.05	242.765	169.21	0	2.16927	0.427784	102.865	751.392	-1272.99	1224.96	-914	200	0	-0.0267899	1.80602	53.8688	662.121	-3362.95	1935.24	-311	200	0
516	7	-79.7823	122.508	-664.764	-29382.3	-45135	-5810.32	232.104	654.2	0	-83.7763	-95.6631	-795.637	24477.2	-45720.6	2230.79	242.536	169.236	0	2.17183	0.11741	103.242	781.971	-1257.36	1242.94	-914	200	0	-0.135221	1.80191	53.9329	680.642	-3362.16	1928.19	-311	200	0
516	8	-77.9693	119.168	-654.255	-28943.3	-44634.4	-5627.08	231.778	654.239	0	-84.2365	-94.0598	-790.841	24317.5	-45632.1	2135.45	242.299	169.251	0	2.17536	-0.156512	103.824	811.566	-1264.82	1256.81	-914	200	0	-0.260768	1.77627	54.0992	704.104	-3360.86	1924.12	-311	200	0
516	9	-76.0042	115.717	-643.092	-28485.8	-44080.9	-5442.44	231.455	654.295	0	-84.5735	-92.434	-785.562	24152	-45520.2	2038.52	242.054	169.255	0	2.19723	-0.351275	104.634	843.938	-1304.21	1262.59	-914	200	0	-0.389486	1.73866	54.3869	730.182	-3360.41	1924.27	-311	200	0
517	0	-73.8862	112.174	-631.354	-28011.3	-43478.2	-5256.97	231.135	654.367	0	-84.7803	-90.7819	-779.807	23979.7	-45383.2	1941.67	241.802	169.249	0	2.24149	-0.432188	105.653	878.489	-1377.54	1257.4	-914	200	0	-0.505769	1.70306	54.8076	756.905	-3360.87	1928.78	-311	200	0	-143.394	15.217	-1156.85	-466310	428081	57132	364.007	403.623	0
517	1	-71.6097	108.567	-619.144	-27520.8	-42831.1	-5071.54	230.822	654.45	0	-84.8485	-89.0959	-773.609	23799.5	-45219.9	1846.56	241.547	169.236	0	2.30068	-0.372651	106.804	911.482	-1477.28	1240.64	-914	200	0	-0.594178	1.68196	55.3524	782.372	-3360.44	1936.39	-311	200	0
517	2	-69.1734	104.915	-606.542	-27014.8	-42144.3	-4887.41	230.517	654.539	0	-84.7725	-87.3688	-767.002	23610.5	-45030.5	1754.13	241.29	169.217	0	2.36424	-0.156953	108.045	939.448	-1585.36	1213.8	-914	200	0	-0.64065	1.68255	55.9817	804.621	-3356.01	1945.17	-311	200	0
517	3	-66.5846	101.233	-593.579	-26493.6	-41420.6	-4705.97	230.219	654.634	0	-84.5519	-85.5977	-759.994	23411.9	-44814.6	1664.39	241.033	169.195	0	2.42415	0.199886	109.401	959.698	-1676.77	1179.91	-914	200	0	-0.631628	1.70755	56.6122	821.707	-3343.43	1953.32	-311	200	0
517	4	-63.856	97.531	-580.269	-25958	-40659.7	-4528.23	229.93	654.734	0	-84.1915	-83.7842	-752.561	23203.1	-44570.2	1576.9	240.775	169.168	0	2.47669	0.640532	110.858	970.393	-1728.89	1143.16	-914	200	0	-0.551001	1.75746	57.1162	832.367	-3318.36	1959.53	-311	200	0
517	5	-61.0014	93.8154	-566.625	-25410	-39861	-4354.61	229.652	654.844	0	-83.7016	-81.9331	-744.661	22983.3	-44293.3	1491.09	240.519	169.136	0	2.5271	1.09057	112.278	970.877	-1728.57	1108.22	-914	200	0	-0.38038	1.83124	57.3536	836.186	-3278.64	1962.91	-311	200	0
517	6	-58.036	90.0903	-552.653	-24851.9	-39024.5	-4185.08	229.387	654.968	0	-83.0975	-80.0485	-736.253	22751.3	-43980	1406.26	240.265	169.098	0	2.59456	1.49712	113.443	960.559	-1669.62	1079.16	-914	200	0	-0.108786	1.92281	57.2173	832.772	-3225.64	1962.63	-311	200	0
517	7	-54.9798	86.3587	-538.332	-24285.7	-38151.5	-4019.32	229.13	655.113	0	-82.394	-78.1316	-727.3	22506.9	-43627.3	1321.19	240.015	169.054	0	2.70553	1.83655	114.149	938.967	-1552.08	1058.43	-914	200	0	0.253825	2.01407	56.6579	822.518	-3163.27	1957.73	-311	200	0
517	8	-51.8531	82.6263	-523.634	-23711.5	-37244.5	-3856.87	228.873	655.283	0	-81.6011	-76.1835	-717.78	22249.8	-43234	1233.86	239.767	169.002	0	2.87466	2.09346	114.251	907.158	-1389.95	1046.37	-914	200	0	0.669545	2.07472	55.6931	808.351	-3097.75	1947.68	-311	200	0
517	9	-48.6695	78.9048	-508.562	-23127.3	-36307.2	-3697.67	228.608	655.476	0	-80.7238	-74.2113	-707.687	21979.3	-42800.8	1142.16	239.52	168.942	0	3.08352	2.24997	113.709	865.882	-1211.06	1041.4	-914	200	0	1.07431	2.07688	54.413	794.718	-3038.14	1933.31	-311	200	0
518	0	-45.4336	75.2115	-493.164	-22530.5	-35342.8	-3542.3	228.335	655.686	0	-79.7612	-72.226	-697.036	21693.5	-42330.3	1045.43	239.271	168.878	0	3.27015	2.29795	112.603	813.718	-1041.16	1040.12	-914	200	0	1.39345	2.01477	52.9711	784.648	-2993.78	1916.89	-311	200	0	-102.271	-1.00186	-898.476	-349680	362972	30365.8	398.428	388.97	0
518	1	-42.1433	71.5643	-477.511	-21918.8	-34353.2	-3391.77	228.058	655.902	0	-78.7056	-70.236	-685.845	21391.1	-41826.2	944.86	239.015	168.811	0	3.34748	2.24853	111.085	749.821	-892.561	1037.62	-914	200	0	1.56658	1.91059	51.5527	778.61	-2971.12	1901.01	-311	200	0
518	2	-38.7983	67.9719	-461.639	-21290.8	-33339.3	-3247.04	227.781	656.12	0	-77.5468	-68.2463	-674.114	21072.2	-41291.1	842.644	238.748	168.741	0	3.24311	2.12456	109.311	676.05	-770.667	1030.29	-914	200	0	1.56125	1.79934	50.3385	775.764	-2973.52	1887.25	-311	200	0
518	3	-35.4061	64.4287	-445.535	-20645.6	-32301.1	-3108.76	227.5	656.339	0	-76.2782	-66.26	-661.814	20738	-40725.4	741.186	238.464	168.665	0	2.93128	1.95033	107.458	596.325	-684.487	1019.9	-914	200	0	1.37956	1.70759	49.4762	775.279	-3000.75	1875.79	-311	200	0
518	4	-31.9823	60.9197	-429.139	-19983	-31236.3	-2977.29	227.212	656.565	0	-74.8988	-64.2805	-648.91	20389.3	-40128	642.989	238.161	168.579	0	2.44814	1.74883	105.764	516.732	-644.572	1012.56	-914	200	0	1.05962	1.64729	49.0611	776.193	-3047.01	1865.75	-311	200	0
518	5	-28.5497	57.4255	-412.367	-19302.2	-30140.1	-2852.39	226.91	656.808	0	-73.4142	-62.3123	-635.382	20025.3	-39496.8	550.795	237.838	168.483	0	1.88037	1.53886	104.479	446.232	-651.781	1012.93	-914	200	0	0.654107	1.62135	49.133	777.054	-3102.43	1856.15	-311	200	0
518	6	-25.1375	53.9258	-395.124	-18600.9	-29006.6	-2733.11	226.589	657.076	0	-71.8322	-60.3602	-621.228	19645.2	-38830.2	466.975	237.494	168.377	0	1.32403	1.33246	103.771	397.646	-693.409	1020.93	-914	200	0	0.209383	1.62189	49.6809	776.105	-3158.08	1846.3	-311	200	0
518	7	-21.7801	50.4025	-377.316	-17875.4	-27831.6	-2618.43	226.238	657.375	0	-70.1563	-58.4272	-606.466	19250	-38128.4	392.965	237.13	168.259	0	0.850132	1.14016	103.634	387.387	-753.966	1032.85	-914	200	0	-0.234248	1.63086	50.6474	771.325	-3209.65	1835.51	-311	200	0
518	8	-18.5129	46.8441	-358.878	-17122	-26613.2	-2507.78	225.843	657.71	0	-68.3825	-56.5112	-591.128	18841.8	-37392.7	329.71	236.744	168.126	0	0.493596	0.972505	103.907	429.125	-826.3	1044.02	-914	200	0	-0.642625	1.63493	51.9313	761.196	-3257.52	1822.69	-311	200	0
518	9	-15.3659	43.2501	-339.799	-16337.5	-25350.3	-2400.8	225.396	658.08	0	-66.4967	-54.5995	-575.284	18423.5	-36625.9	278.099	236.334	167.975	0	0.25565	0.830172	104.401	523.612	-908.646	1051.46	-914	200	0	-0.989605	1.63207	53.3963	746.559	-3303.02	1806.65	-311	200	0
519	0	-12.3572	39.6368	-320.138	-15519.1	-24041	-2296.75	224.904	658.476	0	-64.4755	-52.665	-559.04	17997.7	-35832.2	238.675	235.904	167.806	0	0.117524	0.70327	105.026	655.834	-995.118	1054.46	-914	200	0	-1.25396	1.62115	54.8859	730.72	-3344.63	1786.83	-311	200	0	-53.0361	-15.276	-548.511	-197380	276507	5435.69	499.307	358.234	0
519	1	-9.49549	36.0353	-300.003	-14664.5	-22683.1	-2194.18	224.391	658.881	0	-62.2917	-50.6727	-542.514	17566.2	-35015.9	211.048	235.456	167.621	0	0.0575339	0.587537	105.815	804.735	-1075.05	1053.59	-914	200	0	-1.41708	1.59773	56.2376	717.064	-3377.75	1763.44	-311	200	0
519	2	-6.79413	32.4782	-279.499	-13771.7	-21275.2	-2090.73	223.881	659.273	0	-59.9251	-48.5945	-525.79	17129	-34180	193.648	234.993	167.422	0	0.0657167	0.492407	106.813	954.703	-1141	1050.52	-914	200	0	-1.46138	1.55842	57.3051	707.648	-3396.71	1737.32	-311	200	0
519	3	-4.28245	28.9892	-258.699	-12841.2	-19819.4	-1983.2	223.388	659.638	0	-57.37	-46.4198	-508.899	16684	-33326.1	184.323	234.513	167.215	0	0.153267	0.4331	107.949	1096.22	-1194.68	1047.31	-914	200	0	-1.37309	1.5004	57.9809	703.784	-3396.52	1710.51	-311	200	0
519	4	-2.004	25.5799	-237.656	-11876.1	-18320	-1868.23	222.914	659.972	0	-54.6358	-44.1535	-491.833	16228.4	-32453.3	181.015	234.016	167.004	0	0.352215	0.419274	109.025	1220.07	-1244.27	1044.3	-914	200	0	-1.14785	1.42089	58.2016	705.969	-3374	1686.03	-311	200	0
519	5	-0.00489447	22.2544	-216.429	-10881.4	-16783.3	-1743.4	222.453	660.277	0	-51.7442	-41.8072	-474.564	15759.4	-31558.3	181.675	233.501	166.792	0	0.704519	0.443589	109.8	1315.88	-1291.97	1039.86	-914	200	0	-0.792066	1.32036	57.9303	712.889	-3329.21	1667.3	-311	200	0
519	6	1.67713	19.016	-195.088	-9863.42	-15218.2	-1607.72	221.993	660.559	0	-48.7285	-39.3944	-457.042	15274.4	-30637.2	184.441	232.966	166.58	0	1.23667	0.479238	110.077	1375.09	-1323.51	1032.88	-914	200	0	-0.331776	1.20379	57.1514	721.978	-3267.63	1657.7	-311	200	0
519	7	3.01672	15.874	-173.736	-8830.74	-13638	-1461.25	221.502	660.829	0	-45.6306	-36.9297	-439.213	14770.2	-29686.1	188.328	232.411	166.371	0	1.93034	0.49479	109.735	1393.98	-1315.61	1024.43	-914	200	0	0.172749	1.08144	55.9046	731.74	-3201.38	1659.32	-311	200	0
519	8	4.00214	12.8524	-152.53	-7794.6	-12059.8	-1304.63	220.935	661.102	0	-42.4901	-34.428	-421.054	14244.4	-28701.8	193.149	231.833	166.17	0	2.71243	0.471055	108.772	1375.92	-1256.12	1016.01	-914	200	0	0.632172	0.972034	54.335	742.772	-3146.62	1672.05	-311	200	0
519	9	4.63782	9.99521	-131.702	-6769.31	-10502.9	-1139.77	220.253	661.399	0	-39.335	-31.9032	-402.603	13696.3	-27684	198.639	231.237	165.981	0	3.47019	0.406536	107.347	1331.13	-1155.85	1007.38	-914	200	0	0.960172	0.901994	52.6973	755.826	-3116.56	1694.04	-311	200	0
520	0	4.94458	7.36719	-111.554	-5771.08	-8988.76	-970.248	219.423	661.733	0	-36.183	-29.3673	-383.962	13127.5	-26636.9	204.085	230.626	165.81	0	4.08204	0.313713	105.728	1272.75	-1042.81	996.739	-914	200	0	1.11365	0.89334	51.282	769.213	-3115.43	1722.36	-311	200	0	-16.4241	-15.6624	-189.148	-47443.9	187834	-1064.16	988.072	246.492	0
520	1	4.95435	5.04263	-92.4322	-4815.84	-7540.09	-801.06	218.426	662.101	0	-33.0474	-26.8321	-365.269	12541.7	-25567.5	208.59	230.004	165.664	0	4.45006	0.208874	104.176	1211.82	-945.247	981.917	-914	200	0	1.10813	0.946583	50.3133	778.693	-3138.12	1753.62	-311	200	0
520	2	4.70364	3.08588	-74.6722	-3917.74	-6178.86	-637.883	217.253	662.466	0	-29.9442	-24.311	-346.647	11943.7	-24484.3	211.165	229.368	165.545	0	4.52286	0.103019	102.853	1156.19	-877.111	961.321	-914	200	0	0.994452	1.0397	49.8942	779.696	-3174.38	1784.97	-311	200	0
520	3	4.23328	1.53445	-58.5508	-3089.22	-4924.22	-486.313	215.898	662.761	0	-26.8921	-21.8193	-328.169	11338.6	-23394.6	210.645	228.712	165.449	0	4.30984	0.000931192	101.837	1113.02	-836.008	935.176	-914	200	0	0.829613	1.14874	50.0051	769.347	-3212.73	1814.89	-311	200	0
520	4	3.59578	0.3926	-44.256	-2341.93	-3790.73	-350.898	214.346	662.918	0	-23.9057	-19.3729	-309.87	10732	-22302.4	205.913	228.027	165.366	0	3.88532	-0.0942497	101.21	1086.09	-811.618	906.957	-914	200	0	0.665025	1.26606	50.5194	747.304	-3242.93	1842.65	-311	200	0
520	5	2.86169	-0.365677	-31.8891	-1686.65	-2788.1	-234.949	212.569	662.891	0	-20.9885	-16.9883	-291.765	10127.7	-21207.1	196.338	227.314	165.288	0	3.37121	-0.173869	101.043	1069.05	-793.761	883.242	-914	200	0	0.537495	1.39442	51.2376	715.665	-3259.08	1867.39	-311	200	0
520	6	2.11532	-0.790632	-21.4992	-1132.57	-1925.14	-140.935	210.455	662.68	0	-18.1277	-14.6821	-273.86	9528.38	-20105.3	182.135	226.586	165.207	0	2.89625	-0.220886	101.31	1048.43	-776.747	871.054	-914	200	0	0.457917	1.52929	51.9454	678.059	-3261.58	1887.92	-311	200	0
520	7	1.43552	-0.952833	-13.1263	-686.217	-1213.35	-69.9524	207.563	662.278	0	-15.2976	-12.4672	-256.141	8935.57	-18993.1	164.405	225.849	165.115	0	2.54585	-0.216383	101.864	1017.02	-760.883	874.573	-914	200	0	0.409637	1.65684	52.4745	638.721	-3255.25	1903.06	-311	200	0
520	8	0.873222	-0.934556	-6.77217	-348.865	-661.465	-20.7384	202.326	661.514	0	-12.4662	-10.3463	-238.58	8349.5	-17867	144.611	225.111	165.003	0	2.33307	-0.145321	102.486	981.78	-749.071	894.001	-914	200	0	0.361603	1.76604	52.7424	602.146	-3246.31	1911.34	-311	200	0
520	9	0.44582	-0.812626	-2.31147	-113.31	-265.292	10.0298	185.228	659.021	0	-9.59881	-8.30868	-221.151	7768.2	-16722.8	124.06	224.383	164.874	0	2.21462	0.00260217	102.948	957.529	-744.96	926.607	-914	200	0	0.287414	1.85319	52.7586	572.742	-3241.35	1911.14	-311	200	0
521	0	0.146932	-0.645636	0.528804	35.6323	-5.88256	26.5242	300	610	0	-6.66558	-6.33523	-203.854	7188.75	-15555.2	104.074	223.695	164.736	0	2.13496	0.226613	103.121	953.137	-756.703	967.739	-914	200	0	0.173803	1.91795	52.5987	554.546	-3246.34	1901.98	-311	200	0	7.64105	3.25293	30.6537	12917.7	137352	444.575	0	0	0
521	1	-0.0424322	-0.47265	2.09878	117.018	143.967	32.8453	300	610	0	-3.65734	-4.4117	-186.722	6609.38	-14360.8	86.146	223.09	164.603	0	2.06117	0.503681	103.038	962.608	-794.474	1012.21	-914	200	0	0.0181557	1.95971	52.364	551.025	-3264.32	1885.67	-311	200	0
521	2	-0.146248	-0.316839	2.75121	149.86	212.958	32.5637	300	610	0	-0.601227	-2.54005	-169.798	6030.13	-13139.6	71.5	222.616	164.486	0	1.9911	0.787758	102.83	967.631	-860.109	1056.72	-914	200	0	-0.173148	1.97302	52.1496	564.155	-3294.08	1865.82	-311	200	0
521	3	-0.188501	-0.18948	2.79831	150.875	227.235	28.5194	300	610	0	2.43553	-0.740595	-153.132	5452.23	-11895.8	60.4901	222.317	164.395	0	1.94348	1.02635	102.616	948.257	-942.931	1099.74	-914	200	0	-0.382473	1.94974	52.026	592.922	-3331.4	1846.22	-311	200	0
521	4	-0.19032	-0.0936643	2.49176	133.471	208.351	22.7938	300	610	0	5.35266	0.952335	-136.781	4877.46	-10639.6	52.5171	222.214	164.341	0	1.94587	1.1808	102.459	894.962	-1026.1	1138.42	-914	200	0	-0.578317	1.8894	52.0304	632.549	-3370.94	1829.49	-311	200	0
521	5	-0.168675	-0.0274077	2.01843	107.551	172.653	16.7843	300	610	0	8.0255	2.49252	-120.821	4308.22	-9387.36	46.601	222.304	164.342	0	2.01934	1.23618	102.395	814.667	-1095.86	1168.04	-914	200	0	-0.720352	1.8002	52.1697	675.343	-3407.18	1817.07	-311	200	0
521	6	-0.13612	0.0139543	1.50564	79.8256	131.544	11.3281	300	610	0	10.3145	3.82092	-105.338	3747.84	-8157.41	41.7376	222.56	164.421	0	2.15719	1.2043	102.474	725.972	-1145.55	1185.29	-914	200	0	-0.774238	1.69105	52.4397	713.078	-3435.08	1809.78	-311	200	0
521	7	-0.101174	0.0360717	1.0313	54.3677	92.2251	6.84038	300	610	0	12.0832	4.8716	-90.4183	3201.43	-6967.15	36.9725	222.945	164.593	0	2.32048	1.11866	102.792	647.494	-1172.32	1189.61	-914	200	0	-0.722341	1.57301	52.8464	739.736	-3450.45	1807.69	-311	200	0
521	8	-0.0690186	0.0444875	0.635624	33.2486	58.623	3.44463	300	610	0	13.2202	5.58871	-76.1621	2676.42	-5832.11	31.7964	223.425	164.859	0	2.46393	1.0155	103.471	589.665	-1172.71	1180.6	-914	200	0	-0.563613	1.46355	53.4088	752.908	-3449.93	1809.66	-311	200	0
521	9	-0.0423023	0.0440222	0.332346	17.1421	32.3141	1.08156	300	610	0	13.6571	5.94237	-62.6852	2181.33	-4766.31	26.3127	223.964	165.202	0	2.56283	0.918202	104.577	555.379	-1144.07	1157.09	-914	200	0	-0.31235	1.3759	54.1376	753.526	-3432.11	1813.95	-311	200	0
522	0	-0.0218982	0.038506	0.118351	5.83787	13.3351	-0.406044	300	610	0	13.3766	5.93162	-50.1247	1724.06	-3782.5	20.8409	224.538	165.605	0	2.61433	0.841334	106.051	540.995	-1089.58	1119.49	-914	200	0	0.00190856	1.30841	55.0048	744.893	-3399.5	1819.49	-311	200	0	8.61015	5.32807	144.129	30818.4	112063	764.2	0	0	0
522	1	-0.00755605	0.0307437	-0.0187956	-1.35753	0.833195	-1.21293	300	610	0	12.4176	5.58096	-38.6341	1311.5	-2891.76	15.5892	225.15	166.053	0	2.62761	0.797733	107.705	534.041	-1017.99	1071.49	-914	200	0	0.338334	1.25466	55.9301	731.437	-3358.66	1826.21	-311	200	0
522	2	0.00159086	0.0226153	-0.0954074	-5.33268	-6.45411	-1.53224	300	610	0	10.8813	4.9414	-28.3734	949.478	-2103.91	10.685	225.849	166.536	0	2.61763	0.791244	109.279	519.82	-938.331	1019.67	-914	200	0	0.650577	1.21733	56.7984	717.324	-3318.12	1834.11	-311	200	0
522	3	0.00666022	0.0152455	-0.128081	-6.98241	-9.87447	-1.53315	300	610	0	8.94024	4.0959	-19.5115	642.51	-1429.68	6.36653	226.726	167.07	0	2.59744	0.808077	110.527	495.346	-859.254	972.09	-914	200	0	0.893277	1.20491	57.4986	705.417	-3285.79	1842.59	-311	200	0
522	4	0.00878079	0.00919063	-0.131596	-7.09845	-10.6637	-1.35088	300	610	0	6.83513	3.15785	-12.2154	393.905	-880.093	2.96136	227.952	167.753	0	2.57099	0.825879	111.298	472.529	-793.717	936.65	-914	200	0	1.03228	1.22302	57.9548	696.888	-3266.7	1850.5	-311	200	0
522	5	0.00895313	0.00461361	-0.117927	-6.31885	-9.84612	-1.08502	300	610	0	4.82163	2.24775	-6.58227	204.69	-460.376	0.609824	230.058	168.903	0	2.5303	0.83608	111.56	468.464	-759.351	918.561	-914	200	0	1.05395	1.27269	58.1392	691.491	-3261.32	1856.51	-311	200	0
522	6	0.00798477	0.00143198	-0.0960084	-5.11725	-8.20214	-0.802808	300	610	0	3.0891	1.4565	-2.55872	71.4964	-164.171	-0.814903	235.839	172.058	0	2.46206	0.853013	111.378	494.168	-772.299	918.479	-914	200	0	0.965885	1.35107	58.0679	687.841	-3265.93	1859.56	-311	200	0
522	7	0.00647603	-0.000568022	-0.0719597	-3.81629	-6.27902	-0.544833	300	610	0	1.72468	0.827916	0.0596947	-13.6076	25.7061	-1.53689	300	200	0	2.36345	0.893819	110.89	547.128	-840.63	933.587	-914	200	0	0.791964	1.45139	57.7866	683.372	-3275.15	1859.3	-311	200	0
522	8	0.00483647	-0.00165021	-0.0495534	-2.6133	-4.42471	-0.331553	300	610	0	0.734585	0.367804	1.55804	-60.9158	131.811	-1.76877	300	200	0	2.24779	0.955622	110.291	611.771	-958.332	959.584	-914	200	0	0.565788	1.56354	57.3508	675.139	-3283.94	1855.86	-311	200	0
522	9	0.00331718	-0.00207566	-0.0307629	-1.61007	-2.83103	-0.169397	300	610	0	0.0777456	0.0594102	2.23375	-80.8531	177.101	-1.6912	300	200	0	2.1393	1.02037	109.797	670.333	-1100.76	992.349	-914	200	0	0.321261	1.67464	56.8227	661.644	-3288.53	1849.37	-311	200	0
523	0	0.00204817	-0.00207281	-0.0162916	-0.8413	-1.57722	-0.0559692	300	610	0	-0.309175	-0.124984	2.35594	-82.6763	182.026	-1.44497	300	200	0	2.06776	1.0713	109.573	714.618	-1230.24	1029.67	-914	200	0	0.0843343	1.77016	56.2784	644.241	-3287.71	1839.89	-311	200	0	1.72235	2.02283	167.272	34811.5	113745	1532.7	0	0	0
523	1	0.00107435	-0.00182404	-0.0060289	-0.298991	-0.668291	0.0159192	300	610	0	-0.494773	-0.216101	2.1453	-73.8675	163.155	-1.13113	300	200	0	2.05214	1.09775	109.696	748.274	-1311.92	1070.14	-914	200	0	-0.12788	1.83745	55.7889	626.686	-3282.86	1827.71	-311	200	0
523	2	0.000386369	-0.00146353	0.000590444	0.0484577	-0.0660248	0.0553536	300	610	0	-0.542494	-0.242724	1.76842	-59.996	132.853	-0.81582	300	200	0	2.08086	1.09157	110.144	780.946	-1328.33	1110.13	-914	200	0	-0.304578	1.8696	55.3878	612.717	-3275.93	1813.66	-311	200	0
523	3	-5.52536e-05	-0.00108177	0.00432585	0.242446	0.288121	0.0714269	300	610	0	-0.505252	-0.229092	1.34089	-44.8675	99.5918	-0.537268	300	200	0	2.11666	1.04128	110.8	818.675	-1285.48	1144.17	-914	200	0	-0.439591	1.86664	55.0738	604.063	-3268.44	1799.19	-311	200	0
523	4	-0.000302577	-0.000733304	0.00595777	0.325075	0.457386	0.0721524	300	610	0	-0.423602	-0.193941	0.935218	-30.8201	68.5942	-0.313059	300	200	0	2.12403	0.93101	111.468	856.12	-1209.39	1168.09	-914	200	0	-0.528959	1.83458	54.8433	601.001	-3261.62	1785.56	-311	200	0
523	5	-0.000408702	-0.000445524	0.00618573	0.333825	0.500173	0.0639672	300	610	0	-0.326152	-0.150608	0.590473	-19.0689	42.5939	-0.146825	300	200	0	2.09225	0.748968	111.929	880.279	-1134.89	1181.67	-914	200	0	-0.568548	1.78273	54.7085	604.156	-3256.47	1773.22	-311	200	0
523	6	-0.000420991	-0.000226946	0.0055793	0.299055	0.465141	0.0516346	300	610	0	-0.231238	-0.107737	0.321862	-10.0391	22.5668	-0.0337433	300	200	0	2.03523	0.495929	112.025	882.991	-1089.88	1188.84	-914	200	0	-0.554285	1.71934	54.6897	614.853	-3253.29	1762.61	-311	200	0
523	7	-0.000377863	-7.42168e-05	0.00456545	0.24341	0.389542	0.0383878	300	610	0	-0.149098	-0.070244	0.12905	-3.65048	8.36161	0.0352961	300	200	0	1.97241	0.188269	111.713	865.053	-1085.16	1194.1	-914	200	0	-0.484656	1.64977	54.7976	633.296	-3251.17	1754.68	-311	200	0
523	8	-0.000308017	2.24435e-05	0.00343821	0.182396	0.299634	0.0261947	300	610	0	-0.0840949	-0.0403122	0.00280619	0.457893	-0.802583	0.0707823	300	200	0	1.9154	-0.140491	111.042	829.135	-1117.73	1198.78	-914	200	0	-0.363034	1.57924	55.0204	656.996	-3247.89	1750.52	-311	200	0
523	9	-0.000231135	7.53426e-05	0.00238018	0.12557	0.212217	0.0160613	300	610	0	-0.0366951	-0.0182967	-0.0701123	2.76542	-5.97586	0.0827461	300	200	0	1.86922	-0.445493	110.098	779.922	-1176.03	1200.66	-914	200	0	-0.198798	1.51473	55.3222	681.482	-3241.54	1750.79	-311	200	0
524	0	-0.000159374	9.67743e-05	0.00148809	0.0779261	0.136655	0.00832009	300	610	0	-0.00506763	-0.00345742	-0.103678	3.76242	-8.23777	0.0797593	300	200	0	1.83386	-0.687326	108.976	733.095	-1237.21	1195.35	-914	200	0	-0.00783625	1.4606	55.6488	701.986	-3232.93	1755.37	-311	200	0	2.04633	2.16918	166.263	34650.4	113956	1512.29	0	0	0
524	1	-9.91143e-05	9.75586e-05	0.000797765	0.0412428	0.0769175	0.00287734	300	610	0	0.0137208	0.00548666	-0.110615	3.88708	-8.55611	0.0685327	300	200	0	1.8068	-0.845824	107.76	710.062	-1267.94	1178.43	-914	200	0	0.189131	1.41308	55.938	715.064	-3225.15	1763.29	-311	200	0
524	2	-5.26507e-05	8.63781e-05	0.000305747	0.0152344	0.0334011	-0.000595028	300	610	0	0.0228874	0.00997492	-0.101416	3.49531	-7.71903	0.0539071	300	200	0	1.79657	-0.919945	106.52	720.724	-1238.22	1148.35	-914	200	0	0.371095	1.36362	56.1384	720.353	-3220.58	1772.92	-311	200	0
524	3	-1.96591e-05	6.96514e-05	-1.35918e-05	-0.0015354	0.00439898	-0.00252053	300	610	0	0.025429	0.0113662	-0.0840353	2.85334	-6.31746	0.0390711	300	200	0	1.82973	-0.919656	105.321	759.521	-1139.6	1107.45	-914	200	0	0.521179	1.30853	56.2283	720.853	-3219.98	1782.13	-311	200	0
524	4	1.65326e-06	5.17301e-05	-0.000195576	-0.0109942	-0.0128003	-0.00332709	300	610	0	0.0238585	0.010811	-0.0640233	2.14404	-4.75842	0.0258828	300	200	0	1.92957	-0.856129	104.26	813.782	-991.107	1061.86	-914	200	0	0.628587	1.25235	56.2131	720.325	-3224.05	1788.54	-311	200	0
524	5	1.37098e-05	3.52588e-05	-0.00027689	-0.0151217	-0.0211629	-0.00339415	300	610	0	0.020111	0.0092028	-0.0448841	1.48061	-3.29472	0.0152143	300	200	0	2.08916	-0.734716	103.468	870.01	-825.63	1021.91	-914	200	0	0.68862	1.20305	56.1102	720.189	-3233.23	1790.2	-311	200	0
524	6	1.90071e-05	2.15848e-05	-0.00029063	-0.015692	-0.0234478	-0.00302804	300	610	0	0.0155587	0.00718098	-0.0285287	0.922641	-2.06036	0.00726653	300	200	0	2.27414	-0.560275	103.075	916.476	-671.196	999.235	-914	200	0	0.702124	1.16813	55.9448	719.347	-3245.28	1786.38	-311	200	0
524	7	1.97867e-05	1.11495e-05	-0.000263879	-0.014149	-0.021966	-0.00245652	300	610	0	0.0110863	0.00516238	-0.0157238	0.491835	-1.10501	0.00183058	300	200	0	2.44631	-0.349355	103.121	943.057	-544.796	999.741	-914	200	0	0.67446	1.154	55.7542	716.572	-3255.63	1777.66	-311	200	0
524	8	1.78759e-05	3.82041e-06	-0.000217038	-0.0115749	-0.0184951	-0.00183505	300	610	0	0.00719314	0.0033863	-0.00648697	0.185504	-0.423987	-0.00151307	300	200	0	2.57925	-0.128571	103.48	941.401	-456.463	1020.43	-914	200	0	0.612238	1.16354	55.5816	711.945	-3261.01	1765.65	-311	200	0
524	9	1.4646e-05	-8.48952e-07	-0.00016423	-0.00871493	-0.0142945	-0.00125895	300	610	0	0.00409716	0.0019614	-0.000402817	-0.0127387	0.0181178	-0.00325512	300	200	0	2.65748	0.0827089	103.909	910.357	-411.33	1053.39	-914	200	0	0.519418	1.19234	55.4574	706.032	-3261.97	1752.67	-311	200	0
525	0	1.10428e-05	-3.43239e-06	-0.000114287	-0.00603154	-0.010175	-0.000777622	300	610	0	0.00182864	0.000908312	0.0031433	-0.1252	0.270146	-0.00386861	300	200	0	2.66966	0.281395	104.191	860.278	-408.471	1090.37	-914	200	0	0.399344	1.2305	55.3868	699.416	-3261.58	1741.18	-311	200	0	2.53982	1.29276	159.299	33392.6	108144	1908.92	0	0	0
525	1	7.65453e-06	-4.50852e-06	-7.19472e-05	-0.00376961	-0.00659342	-0.00040817	300	610	0	0.000306328	0.000194541	0.00480739	-0.174932	0.382842	-0.00376011	300	200	0	2.61035	0.465547	104.242	807.763	-443.84	1123.75	-914	200	0	0.261206	1.26815	55.3531	693.721	-3262.72	1732.81	-311	200	0
525	2	4.79385e-06	-4.58971e-06	-3.90257e-05	-0.00201968	-0.00374808	-0.000147089	300	610	0	-0.000605448	-0.000239036	0.005191	-0.18267	0.401993	-0.00324943	300	200	0	2.4897	0.616955	104.115	766.23	-513.853	1146.6	-914	200	0	0.11989	1.29854	55.3311	691.697	-3266.62	1727.68	-311	200	0
525	3	2.57755e-06	-4.08918e-06	-1.54446e-05	-0.000772756	-0.00166528	2.05567e-05	300	610	0	-0.00105749	-0.000459823	0.00479265	-0.16534	0.365075	-0.00256839	300	200	0	2.33388	0.711265	103.9	742.634	-610.584	1154.4	-914	200	0	-0.0107219	1.31871	55.2965	695.412	-3273.57	1724.85	-311	200	0
525	4	9.95972e-07	-3.31387e-06	-4.52025e-08	3.62949e-05	-0.000269228	0.000114494	300	610	0	-0.00119131	-0.000531942	0.00399222	-0.135663	0.300324	-0.00187062	300	200	0	2.17621	0.74258	103.614	739.547	-715.989	1146.47	-914	200	0	-0.119935	1.32923	55.2195	704.497	-3283.91	1723.27	-311	200	0
525	5	-3.20996e-08	-2.47301e-06	8.81408e-06	0.000497133	0.000565532	0.000154853	300	610	0	-0.00112622	-0.000509986	0.00305604	-0.102426	0.227289	-0.00124641	300	200	0	2.05229	0.727116	103.192	754.505	-807.307	1125.03	-914	200	0	-0.197712	1.33233	55.0507	716.394	-3298.03	1722.44	-311	200	0
525	6	-6.19364e-07	-1.69471e-06	1.28569e-05	0.000702821	0.000978053	0.000159595	300	610	0	-0.000954521	-0.00043656	0.00215342	-0.0711046	0.158198	-0.000738911	300	200	0	1.99299	0.682675	102.566	778.102	-867.533	1092.93	-914	200	0	-0.235442	1.32945	54.7313	728.45	-3316	1722.3	-311	200	0
525	7	-8.83169e-07	-1.04517e-06	1.36484e-05	0.000737288	0.00109862	0.000143293	300	610	0	-0.000742	-0.000342294	0.00137772	-0.0446188	0.0996137	-0.000359029	300	200	0	2.01235	0.612404	101.739	798.306	-889.585	1053.05	-914	200	0	-0.229867	1.32068	54.2258	739.51	-3337.18	1722.83	-311	200	0
525	8	-9.29548e-07	-5.47109e-07	1.24763e-05	0.000669202	0.00103696	0.000116837	300	610	0	-0.000531345	-0.000247286	0.000767472	-0.0240711	0.0540539	-9.78108e-05	300	200	0	2.10271	0.512216	100.822	807.306	-874.026	1009.14	-914	200	0	-0.184654	1.30584	53.5403	749.504	-3359.46	1723.86	-311	200	0
525	9	-8.45388e-07	-1.95518e-07	1.03149e-05	0.00055027	0.000877878	8.76957e-05	300	610	0	-0.00034688	-0.000163178	0.000325106	-0.00938733	0.0214146	6.40387e-05	300	200	0	2.23941	0.392094	99.9974	803.089	-826.101	965.525	-914	200	0	-0.107709	1.28397	52.7183	757.986	-3378.79	1725.18	-311	200	0
526	0	-6.96209e-07	2.994e-08	7.84239e-06	0.000416284	0.000681748	6.04854e-05	300	610	0	-0.000199464	-9.53653e-05	3.20062e-05	0.000174359	9.54849e-05	0.000149459	300	200	0	2.39409	0.286285	99.4243	788.328	-757.21	926.117	-914	200	0	-0.00786493	1.25263	51.834	763.456	-3390.27	1726.78	-311	200	0	2.71948	2.22739	153.346	32327.5	105337	905.982	0	0	0
526	1	-5.27432e-07	1.55998e-07	5.48581e-06	0.000289617	0.000487701	3.76295e-05	300	610	0	-9.09262e-05	-4.50063e-05	-0.000140328	0.00565107	-0.0121734	0.000180753	300	200	0	2.54921	0.239374	99.1589	771.173	-686.44	895.476	-914	200	0	0.104862	1.21196	50.9839	764.494	-3390.64	1729.22	-311	200	0
526	2	-3.67511e-07	2.09876e-07	3.47685e-06	0.00018226	0.000317987	2.0002e-05	300	610	0	-1.76815e-05	-1.06865e-05	-0.000222681	0.00812617	-0.017776	0.000177194	300	200	0	2.6937	0.284298	99.1632	762.809	-631.348	880.323	-914	200	0	0.218023	1.16995	50.2638	760.974	-3379.66	1733.38	-311	200	0
526	3	-2.31748e-07	2.15831e-07	1.90727e-06	9.8805e-05	0.000182498	7.48236e-06	300	610	0	2.65387e-05	1.03199e-05	-0.000243481	0.00858038	-0.0188779	0.000154023	300	200	0	2.80597	0.434014	99.3881	771.381	-595.592	886.765	-914	200	0	0.318792	1.13986	49.7423	753.282	-3358.99	1740.27	-311	200	0
526	4	-1.2606e-07	1.93522e-07	7.7744e-07	3.90424e-05	8.28398e-05	-6.07917e-07	300	610	0	4.87991e-05	2.11671e-05	-0.000226411	0.00781854	-0.0172607	0.000122337	300	200	0	2.85628	0.680956	99.8198	802.743	-571.935	915.041	-914	200	0	0.398058	1.13179	49.4472	741.318	-3331.22	1750.7	-311	200	0
526	5	-5.02653e-08	1.57623e-07	3.51538e-08	2.69932e-08	1.56647e-05	-5.18695e-06	300	610	0	5.57797e-05	2.48801e-05	-0.000189602	0.00644835	-0.014273	8.95332e-05	300	200	0	2.82733	0.992755	100.448	863.627	-554.529	957.427	-914	200	0	0.452468	1.14878	49.3709	725.487	-3300.8	1764.23	-311	200	0
526	6	-6.9416e-10	1.1819e-07	-3.95816e-07	-2.24082e-05	-2.48253e-05	-7.20126e-06	300	610	0	5.31428e-05	2.40485e-05	-0.000145834	0.00489175	-0.0108535	5.99982e-05	300	200	0	2.7245	1.31477	101.223	954.079	-542.843	1000.66	-914	200	0	0.482691	1.18897	49.4927	708.214	-3274.23	1778.47	-311	200	0
526	7	2.78896e-08	8.14271e-08	-5.96411e-07	-3.26357e-05	-4.51453e-05	-7.50082e-06	300	610	0	4.52908e-05	2.07033e-05	-0.000103282	0.00341356	-0.00759345	3.58637e-05	300	200	0	2.57263	1.58587	102.069	1057.33	-538.959	1030.98	-914	200	0	0.491602	1.24701	49.8021	693.446	-3257.45	1789.94	-311	200	0
526	8	4.09987e-08	5.05818e-08	-6.40637e-07	-3.4625e-05	-5.14458e-05	-6.77877e-06	300	610	0	3.53765e-05	1.63115e-05	-6.65032e-05	0.0021567	-0.00481375	1.77117e-05	300	200	0	2.4106	1.75372	102.922	1142.65	-546.16	1039.12	-914	200	0	0.484574	1.31338	50.2952	684.396	-3252.45	1795.98	-311	200	0
526	9	4.36478e-08	2.68167e-08	-5.89684e-07	-3.16406e-05	-4.89347e-05	-5.55542e-06	300	610	0	2.54585e-05	1.18418e-05	-3.74282e-05	0.00117693	-0.00264164	5.16349e-06	300	200	0	2.27508	1.78303	103.78	1181.65	-567.349	1022.99	-914	200	0	0.46771	1.37611	50.9436	682.16	-3256.59	1795.75	-311	200	0
527	0	3.99669e-08	9.9557e-09	-4.90084e-07	-2.61524e-05	-4.16567e-05	-4.18971e-06	300	610	0	1.67208e-05	7.86002e-06	-1.62492e-05	0.000473287	-0.00107783	-2.66674e-06	300	200	0	2.17743	1.66371	104.708	1165.28	-601.033	988.085	-914	200	0	0.444203	1.42438	51.6715	686.272	-3265.74	1790.1	-311	200	0	2.71948	2.22739	153.346	32327.5	105337	905.982	0	0	0
527	1	3.30856e-08	-9.25531e-10	-3.74388e-07	-1.98789e-05	-3.25057e-05	-2.90498e-06	300	610	0	9.70352e-06	4.63361e-06	-2.1349e-06	1.23007e-05	-5.02161e-05	-6.85079e-06	300	200	0	2.10633	1.41359	105.82	1105.53	-640.479	944.645	-914	200	0	0.413598	1.45121	52.3744	695.548	-3277.2	1780.59	-311	200	0
527	2	2.51845e-08	-7.07136e-09	-2.63232e-07	-1.39019e-05	-2.33688e-05	-1.81997e-06	300	610	0	4.51203e-06	2.22613e-06	6.23464e-06	-0.00025421	0.000546602	-8.43963e-06	300	200	0	2.05767	1.07033	107.199	1022.88	-679.51	902.576	-914	200	0	0.373941	1.45564	52.9635	707.932	-3289.16	1768.75	-311	200	0
527	3	1.76391e-08	-9.76183e-09	-1.67939e-07	-8.80793e-06	-1.53294e-05	-9.79158e-07	300	610	0	9.89228e-07	5.76541e-07	1.03034e-05	-0.000377133	0.000824574	-8.34692e-06	300	200	0	2.04335	0.686728	108.756	936.756	-714.663	868.969	-914	200	0	0.325103	1.44308	53.3998	720.629	-3299.66	1756.08	-311	200	0
527	4	1.11979e-08	-1.01449e-08	-9.31278e-08	-4.82903e-06	-8.87945e-06	-3.78992e-07	300	610	0	-1.15415e-06	-4.40632e-07	1.14143e-05	-0.000402844	0.000886085	-7.29846e-06	300	200	0	2.06407	0.33277	110.19	865.132	-741.467	849.774	-914	200	0	0.272094	1.42293	53.6985	732.123	-3307.18	1744.09	-311	200	0
527	5	6.15942e-09	-9.15557e-09	-3.90117e-08	-1.96562e-06	-4.11241e-06	1.12595e-08	300	610	0	-2.24889e-06	-9.72922e-07	1.06922e-05	-0.000369597	0.000815807	-5.82548e-06	300	200	0	2.09449	0.0835417	111.14	824.64	-758.809	850.121	-914	200	0	0.224688	1.4045	53.9043	743.918	-3311.28	1734.1	-311	200	0
527	6	2.52819e-09	-7.4952e-09	-3.24639e-09	-8.4945e-08	-8.81295e-07	2.34293e-07	300	610	0	-2.61018e-06	-1.16297e-06	9.00218e-06	-0.000306417	0.000678136	-4.28405e-06	300	200	0	2.10029	-0.0122107	111.399	826.063	-776.51	870.618	-914	200	0	0.19241	1.39307	54.067	758.997	-3312.19	1727.22	-311	200	0
527	7	1.38982e-10	-5.64695e-09	1.7704e-08	1.00648e-06	1.08151e-06	3.34592e-07	300	610	0	-2.50671e-06	-1.13358e-06	6.95724e-06	-0.000233558	0.000518131	-2.88703e-06	300	200	0	2.05377	0.0453236	111.021	870.676	-808.161	905.219	-914	200	0	0.179074	1.38947	54.2312	778.349	-3310.14	1724.31	-311	200	0
527	8	-1.25126e-09	-3.91104e-09	2.76387e-08	1.514e-06	2.08109e-06	3.52368e-07	300	610	0	-2.14836e-06	-9.8153e-07	4.95202e-06	-0.000163823	0.000364362	-1.73961e-06	300	200	0	1.93684	0.213172	110.25	951.464	-857.81	945.476	-914	200	0	0.180764	1.39333	54.4328	798.954	-3305.13	1725.76	-311	200	0
527	9	-1.90141e-09	-2.44668e-09	3.00554e-08	1.62529e-06	2.40768e-06	3.20577e-07	300	610	0	-1.68618e-06	-7.77087e-07	3.20872e-06	-0.000104196	0.000232511	-8.72493e-07	300	200	0	1.74676	0.425768	109.322	1055.46	-918.718	986.732	-914	200	0	0.188894	1.40607	54.6852	814.911	-3297.4	1731.11	-311	200	0
528	0	-2.04851e-09	-1.31304e-09	2.78615e-08	1.4955e-06	2.3084e-06	2.64078e-07	300	610	0	-1.21942e-06	-5.66894e-07	1.82384e-06	-5.74908e-05	0.000128982	-2.6992e-07	300	200	0	1.49871	0.616636	108.352	1164.84	-979.657	1028.82	-914	200	0	0.196233	1.43206	54.9699	820.786	-3287.64	1739.03	-311	200	0	1.5448	2.04776	163.413	34495.9	111803	1604.92	0	0	0
528	1	-1.88885e-09	-5.04705e-10	2.32784e-08	1.24258e-06	1.97609e-06	2.00109e-07	300	610	0	-8.05668e-07	-3.78455e-07	8.10155e-07	-2.37833e-05	5.40799e-05	1.08711e-07	300	200	0	1.21954	0.741188	107.389	1258.46	-1030.01	1072.65	-914	200	0	0.200238	1.47614	55.2545	814.236	-3276.1	1747.62	-311	200	0
528	2	-1.57186e-09	2.02217e-11	1.78679e-08	9.49013e-07	1.54944e-06	1.39472e-07	300	610	0	-4.71726e-07	-2.24991e-07	1.30745e-07	-1.56756e-06	4.5672e-06	3.13445e-07	300	200	0	0.945533	0.78752	106.496	1317.15	-1063.64	1118.42	-914	200	0	0.201733	1.53837	55.5197	796.16	-3261.36	1755.03	-311	200	0
528	3	-1.2022e-09	3.19618e-10	1.26269e-08	6.67081e-07	1.1194e-06	8.79801e-08	300	610	0	-2.23483e-07	-1.09931e-07	-2.75471e-07	1.13923e-05	-2.44447e-05	3.93786e-07	300	200	0	0.723253	0.768071	105.791	1331.32	-1078.31	1165.4	-914	200	0	0.20241	1.61222	55.7671	769.278	-3241.08	1759.83	-311	200	0
528	4	-8.46331e-10	4.5365e-10	8.10808e-09	4.25452e-07	7.38687e-07	4.78853e-08	300	610	0	-5.41112e-08	-3.06715e-08	-4.76182e-07	1.74854e-05	-3.82107e-05	3.93029e-07	300	200	0	0.5986	0.705944	105.422	1303.15	-1073.39	1210.32	-914	200	0	0.203969	1.68857	56.0038	736.95	-3214.72	1761.16	-311	200	0
528	5	-5.40819e-10	4.76626e-10	4.54331e-09	2.35802e-07	4.31726e-07	1.91236e-08	300	610	0	4.97209e-08	1.85559e-08	-5.34808e-07	1.89039e-05	-4.15698e-05	3.45735e-07	300	200	0	0.595528	0.626879	105.455	1242.78	-1053.07	1246.49	-914	200	0	0.208334	1.76068	56.2286	702.885	-3184.52	1759.48	-311	200	0
528	6	-3.00686e-10	4.33009e-10	1.95206e-09	9.86488e-08	2.03766e-07	3.07052e-10	300	610	0	1.03491e-07	4.4647e-08	-5.04753e-07	1.74656e-05	-3.8545e-05	2.77323e-07	300	200	0	0.701091	0.553583	105.828	1164.89	-1027.7	1266.79	-914	200	0	0.216821	1.825	56.4333	670.553	-3153.7	1756.8	-311	200	0
528	7	-1.26772e-10	3.56307e-10	2.29489e-10	8.03116e-09	4.84059e-08	-1.05482e-08	300	610	0	1.22068e-07	5.4325e-08	-4.27293e-07	1.45564e-05	-3.22103e-05	2.04926e-07	300	200	0	0.868915	0.498546	106.396	1083.86	-1007.24	1268.39	-914	200	0	0.227391	1.87844	56.6159	641.997	-3124.48	1755.35	-311	200	0
528	8	-1.16649e-11	2.69726e-10	-7.88269e-10	-4.50271e-08	-4.66897e-08	-1.55318e-08	300	610	0	1.18195e-07	5.34125e-08	-3.31814e-07	1.11482e-05	-2.47279e-05	1.38868e-07	300	200	0	1.04163	0.4628	107.018	1008.66	-996.785	1254.75	-914	200	0	0.232656	1.91632	56.7818	618.081	-3098.58	1756.16	-311	200	0
528	9	5.59065e-11	1.87788e-10	-1.27945e-09	-7.01647e-08	-9.57984e-08	-1.65453e-08	300	610	0	1.01877e-07	4.65198e-08	-2.37357e-07	7.85953e-06	-1.74777e-05	8.4332e-08	300	200	0	1.17774	0.443705	107.616	945.14	-997.596	1233.58	-914	200	0	0.222283	1.93369	56.9297	600.153	-3078.44	1758.86	-311	200	0
529	0	8.80913e-11	1.18289e-10	-1.40931e-09	-7.62521e-08	-1.12612e-07	-1.51555e-08	300	610	0	8.03479e-08	3.70104e-08	-1.5475e-07	5.03165e-06	-1.12254e-05	4.29218e-08	300	200	0	1.26482	0.439701	108.199	899.341	-1006.27	1212.21	-914	200	0	0.188739	1.92736	57.0446	590.212	-3067.24	1762.49	-311	200	0	1.59074	2.25043	169.439	35375.5	116890	1293.87	0	0	0
529	1	9.60934e-11	6.42268e-11	-1.31595e-09	-7.0661e-08	-1.08853e-07	-1.25495e-08	300	610	0	5.83905e-08	2.71305e-08	-8.88052e-08	2.80585e-06	-6.2923e-06	1.39955e-08	300	200	0	1.31458	0.451091	108.822	872.859	-1010.97	1192.85	-914	200	0	0.131207	1.8965	57.1099	588.861	-3068.29	1766.01	-311	200	0
529	2	8.92374e-11	2.54865e-11	-1.10538e-09	-5.90218e-08	-9.37135e-08	-9.55491e-09	300	610	0	3.88045e-08	1.82153e-08	-4.03022e-08	1.1916e-06	-2.7058e-06	-4.30423e-09	300	200	0	1.34648	0.483269	109.525	857.149	-993.339	1170.97	-914	200	0	0.0552825	1.84349	57.1156	593.557	-3083.75	1768	-311	200	0
529	3	7.46562e-11	1.74097e-13	-8.52521e-10	-4.52929e-08	-7.38361e-08	-6.694e-09	300	610	0	2.2917e-08	1.09178e-08	-7.61034e-09	1.21419e-07	-3.21134e-07	-1.43125e-08	300	200	0	1.37185	0.542044	110.315	837.951	-940.599	1138.58	-914	200	0	-0.0292095	1.77571	57.0564	599.329	-3112.79	1766.96	-311	200	0
529	4	5.73718e-11	-1.44001e-11	-6.05498e-10	-3.19994e-08	-5.36045e-08	-4.25103e-09	300	610	0	1.10502e-08	5.42046e-09	1.20933e-08	-5.08361e-07	1.08822e-06	-1.83604e-08	300	200	0	1.39036	0.624455	111.188	809.111	-857.687	1090.42	-914	200	0	-0.110058	1.70366	56.9304	601.41	-3151.14	1762.23	-311	200	0
529	5	4.0594e-11	-2.10626e-11	-3.91281e-10	-2.05412e-08	-3.55813e-08	-2.33961e-09	300	610	0	2.90987e-09	1.61348e-09	2.198e-08	-8.09844e-07	1.76878e-06	-1.84987e-08	300	200	0	1.40038	0.722949	112.119	780.615	-767.33	1028.22	-914	200	0	-0.174758	1.63554	56.7453	597.728	-3193.29	1754.31	-311	200	0
529	6	2.61077e-11	-2.23821e-11	-2.21467e-10	-1.15043e-08	-2.09766e-08	-9.61698e-10	300	610	0	-2.11733e-09	-7.6772e-10	2.50439e-08	-8.86629e-07	1.94919e-06	-1.63727e-08	300	200	0	1.41381	0.831353	113.05	769.561	-698.27	959.166	-914	200	0	-0.213981	1.57472	56.5209	590.103	-3235.65	1744.63	-311	200	0
529	7	1.46662e-11	-2.04722e-11	-9.74272e-11	-4.93685e-09	-1.00787e-08	-5.48059e-11	300	610	0	-4.75529e-09	-2.04526e-09	2.38196e-08	-8.25068e-07	1.82053e-06	-1.31984e-08	300	200	0	1.4567	0.938623	113.943	785.604	-670.231	891.519	-914	200	0	-0.224779	1.52311	56.2836	583.444	-3276.86	1734.82	-311	200	0
529	8	6.33923e-12	-1.69333e-11	-1.44948e-11	-5.72314e-10	-2.61132e-09	4.73147e-10	300	610	0	-5.70503e-09	-2.53594e-09	2.02758e-08	-6.91304e-07	1.5295e-06	-9.79966e-09	300	200	0	1.54953	1.02246	114.794	826.319	-684.159	832.677	-914	200	0	-0.210198	1.4852	56.0575	582.962	-3315.03	1726.12	-311	200	0
529	9	7.9585e-13	-1.28798e-11	3.49155e-11	2.00531e-09	1.9934e-09	7.20283e-10	300	610	0	-5.57091e-09	-2.51571e-09	1.58209e-08	-5.31976e-07	1.17982e-06	-6.67722e-09	300	200	0	1.68688	1.052	115.553	880.507	-725.303	789.032	-914	200	0	-0.175437	1.4665	55.8594	591.682	-3346.18	1719.46	-311	200	0
530	0	-2.48621e-12	-9.01357e-12	5.91612e-11	3.24824e-09	4.40323e-09	7.76499e-10	300	610	0	-4.8296e-09	-2.20414e-09	1.13733e-08	-3.76945e-07	8.38101e-07	-4.08587e-09	300	200	0	1.83271	1.00083	116.111	932.503	-777.17	765.863	-914	200	0	-0.124243	1.4679	55.6972	609.626	-3365.97	1715.82	-311	200	0	1.59074	2.25043	169.439	35375.5	116890	1293.87	0	0	0
530	1	-4.07681e-12	-5.71605e-12	6.60478e-11	3.57559e-09	5.26379e-09	7.16242e-10	300	610	0	-3.82758e-09	-1.76221e-09	7.46016e-09	-2.42869e-07	5.4171e-07	-2.10883e-09	300	200	0	1.93578	0.863152	116.383	966.99	-829.352	766.752	-914	200	0	-0.058012	1.48334	55.5661	633.735	-3371.88	1715.83	-311	200	0
530	2	-4.50527e-12	-3.13864e-12	6.21327e-11	3.3375e-09	5.13099e-09	5.96203e-10	300	610	0	-2.79512e-09	-1.29803e-09	4.32086e-09	-1.36825e-07	3.06714e-07	-7.20708e-10	300	200	0	1.96489	0.657626	116.336	974.5	-873.621	791.054	-914	200	0	0.0223849	1.50288	55.4506	658.652	-3364.38	1719.19	-311	200	0
530	3	-4.21448e-12	-1.28255e-12	5.24739e-11	2.8027e-09	4.4429e-09	4.56104e-10	300	610	0	-1.86826e-09	-8.76387e-10	2.00076e-09	-5.95424e-08	1.35034e-07	1.63323e-10	300	200	0	1.93922	0.416747	115.971	954.523	-903.635	832.283	-914	200	0	0.113489	1.51759	55.3345	678.648	-3346.87	1724.53	-311	200	0
530	4	-3.54481e-12	-6.248e-14	4.06644e-11	2.16106e-09	3.51757e-09	3.21175e-10	300	610	0	-1.11261e-09	-5.29476e-10	4.28278e-10	-8.00953e-09	2.02278e-08	6.52126e-10	300	200	0	1.9191	0.171862	115.299	913.328	-920.743	881.83	-914	200	0	0.208914	1.52289	55.2072	689.693	-3323.94	1729.61	-311	200	0
530	5	-2.73716e-12	6.46452e-13	2.90263e-11	1.5345e-09	2.56617e-09	2.05305e-10	300	610	0	-5.45503e-10	-2.66893e-10	-5.26886e-10	2.25743e-08	-4.81922e-08	8.55414e-10	300	200	0	1.96225	-0.0554457	114.379	860.526	-932.345	933.015	-914	200	0	0.303174	1.51781	55.0655	691.013	-3299.88	1732.14	-311	200	0
530	6	-1.94646e-12	9.76981e-13	1.88743e-11	9.91303e-10	1.71321e-09	1.14208e-10	300	610	0	-1.54405e-10	-8.40996e-11	-1.01324e-09	3.74671e-08	-8.17846e-08	8.70308e-10	300	200	0	2.08792	-0.249747	113.313	808.904	-943.482	980.273	-914	200	0	0.39232	1.50239	54.9184	685.372	-3278.42	1731.24	-311	200	0
530	7	-1.25977e-12	1.05054e-12	1.07871e-11	5.60805e-10	1.01854e-09	4.82155e-11	300	610	0	8.8866e-11	3.10243e-11	-1.17207e-09	4.15627e-08	-9.13478e-08	7.75108e-10	300	200	0	2.27051	-0.3938	112.208	771.569	-954.915	1018.63	-914	200	0	0.469032	1.47757	54.7816	676.877	-3261.95	1727.83	-311	200	0
530	8	-7.14771e-13	9.67579e-13	4.85123e-12	2.46427e-10	4.97706e-10	4.5243e-12	300	610	0	2.1814e-10	9.3516e-11	-1.12365e-09	3.89621e-08	-8.59552e-08	6.27961e-10	300	200	0	2.45014	-0.46711	111.114	755.593	-969.49	1046.4	-914	200	0	0.522811	1.4458	54.6558	667.746	-3250.73	1723.36	-311	200	0
530	9	-3.16201e-13	8.04522e-13	8.60027e-13	3.62952e-11	1.38911e-10	-2.11354e-11	300	610	0	2.66459e-10	1.18296e-10	-9.61838e-10	3.28217e-08	-7.26068e-08	4.6849e-10	300	200	0	2.55806	-0.45166	109.97	761.546	-994.937	1066.03	-914	200	0	0.547723	1.41037	54.5208	657.582	-3243.3	1718.58	-311	200	0
531	0	-4.93437e-14	6.14853e-13	-1.53726e-12	-8.88478e-11	-8.39399e-11	-3.33686e-11	300	610	0	2.62471e-10	1.1844e-10	-7.54132e-10	2.53781e-08	-5.62755e-08	3.20946e-10	300	200	0	2.55091	-0.337779	108.619	786.498	-1037.42	1081.43	-914	200	0	0.546269	1.37456	54.3605	645.306	-3237.64	1713.71	-311	200	0	2.02436	1.88266	159.987	33415.8	109458	1623.6	0	0	0
531	1	1.09969e-13	4.32497e-13	-2.7323e-12	-1.50206e-10	-2.02061e-10	-3.64237e-11	300	610	0	2.28885e-10	1.04401e-10	-5.44799e-10	1.80726e-08	-4.01764e-08	1.97851e-10	300	200	0	2.42337	-0.1277	106.939	823.049	-1093.86	1094.89	-914	200	0	0.525453	1.34211	54.1888	630.562	-3232.53	1709.44	-311	200	0
531	2	1.88455e-13	2.76086e-13	-3.09363e-12	-1.67576e-10	-2.45884e-10	-3.38377e-11	300	610	0	1.82286e-10	8.38827e-11	-3.59489e-10	1.17177e-08	-2.61301e-08	1.03488e-10	300	200	0	2.19888	0.159239	105.017	859.259	-1147.67	1107.16	-914	200	0	0.491308	1.31835	54.0434	613.601	-3228.34	1707.41	-311	200	0
531	3	2.11112e-13	1.53241e-13	-2.93254e-12	-1.57583e-10	-2.41764e-10	-2.83165e-11	300	610	0	1.33761e-10	6.20845e-11	-2.10085e-10	6.66682e-09	-1.49388e-08	3.68957e-11	300	200	0	1.92293	0.482578	103.198	882.869	-1168.42	1120.25	-914	200	0	0.445415	1.30946	53.9549	595.379	-3225.9	1709.73	-311	200	0
531	4	1.98969e-13	6.43414e-14	-2.49029e-12	-1.3305e-10	-2.10571e-10	-2.17661e-11	300	610	0	8.99134e-11	4.21496e-11	-9.91376e-11	2.96798e-09	-6.72331e-09	-5.79051e-12	300	200	0	1.65257	0.787143	101.908	885.972	-1124.95	1138.39	-914	200	0	0.384611	1.31838	53.9286	578.183	-3225.55	1717.72	-311	200	0
531	5	1.68265e-13	5.55713e-15	-1.93911e-12	-1.03082e-10	-1.67532e-10	-1.54048e-11	300	610	0	5.39834e-11	2.56627e-11	-2.35284e-11	4.87472e-10	-1.1982e-09	-2.96426e-11	300	200	0	1.4305	1.02443	101.407	868.023	-1008.55	1164.69	-914	200	0	0.305106	1.34216	53.9483	565.163	-3227.96	1730.43	-311	200	0
531	6	1.30551e-13	-2.89035e-14	-1.39102e-12	-7.35617e-11	-1.22812e-10	-9.91077e-12	300	610	0	2.68892e-11	1.31239e-11	2.27483e-11	-9.9682e-10	2.12133e-09	-3.98223e-11	300	200	0	1.26439	1.17428	101.685	834.778	-841.144	1198.23	-914	200	0	0.208034	1.3753	53.9795	559.03	-3234.98	1744.72	-311	200	0
531	7	9.33016e-14	-4.52707e-14	-9.10051e-13	-4.78186e-11	-8.2458e-11	-5.57035e-12	300	610	0	8.10554e-12	4.35e-12	4.6643e-11	-1.73137e-09	3.77698e-09	-4.09273e-11	300	200	0	1.13722	1.24219	102.509	793.962	-661.77	1235.06	-914	200	0	0.101292	1.41481	53.9784	561.598	-3248.92	1757.09	-311	200	0
531	8	6.07614e-14	-4.92836e-14	-5.25015e-13	-2.73164e-11	-4.94254e-11	-2.41069e-12	300	610	0	-3.66056e-12	-1.21319e-12	5.48203e-11	-1.94728e-09	4.27858e-09	-3.6683e-11	300	200	0	1.03838	1.24102	103.492	753.885	-510.844	1270.43	-914	200	0	-0.00398791	1.46194	53.9194	574.023	-3270.74	1765.3	-311	200	0
531	9	3.4808e-14	-4.5715e-14	-2.41043e-13	-1.22718e-11	-2.45405e-11	-3.06629e-13	300	610	0	-9.98906e-12	-4.26711e-12	5.29859e-11	-1.83925e-09	4.05687e-09	-2.98693e-11	300	200	0	0.979135	1.18364	104.197	725.934	-421.987	1299.82	-914	200	0	-0.0992596	1.51907	53.814	596.638	-3298.42	1768.29	-311	200	0
532	0	1.57361e-14	-3.82129e-14	-4.90352e-14	-2.15882e-12	-7.30706e-12	9.39662e-13	300	610	0	-1.24367e-11	-5.51422e-12	4.56139e-11	-1.55785e-09	3.44571e-09	-2.23905e-11	300	200	0	0.97845	1.08123	104.288	724.226	-416.534	1319.67	-914	200	0	-0.181343	1.58284	53.698	628.212	-3327.21	1765.66	-311	200	0	2.02436	1.88266	159.987	33415.8	109458	1623.6	0	0	0
532	1	2.89458e-15	-2.93436e-14	6.72065e-14	3.91305e-12	3.47252e-12	1.54419e-12	300	610	0	-1.23612e-11	-5.57382e-12	3.59371e-11	-1.21033e-09	2.68351e-09	-1.54211e-11	300	200	0	1.04139	0.938053	103.635	758.092	-499.539	1327.28	-914	200	0	-0.249701	1.64144	53.5997	665.642	-3351.76	1758.08	-311	200	0
532	2	-4.8338e-15	-2.07457e-14	1.26027e-13	6.93755e-12	9.25624e-12	1.70766e-12	300	610	0	-1.0844e-11	-4.94354e-12	2.60888e-11	-8.66219e-10	1.92534e-09	-9.57542e-12	300	200	0	1.15781	0.754654	102.353	823.804	-658.869	1320.06	-914	200	0	-0.301941	1.68066	53.5239	704.785	-3368.72	1747.96	-311	200	0
532	3	-8.70093e-15	-1.33289e-14	1.4482e-13	7.84935e-12	1.1478e-11	1.59805e-12	300	610	0	-8.67885e-12	-3.99177e-12	1.7316e-11	-5.65097e-10	1.25988e-09	-5.07282e-12	300	200	0	1.31763	0.540865	100.749	904.803	-866.823	1297.83	-914	200	0	-0.331898	1.69182	53.462	741.426	-3378.12	1738.8	-311	200	0
532	4	-9.88697e-15	-7.47545e-15	1.38359e-13	7.43776e-12	1.1387e-11	1.3445e-12	300	610	0	-6.39924e-12	-2.96863e-12	1.02076e-11	-3.24592e-10	7.27067e-10	-1.87924e-12	300	200	0	1.51395	0.324917	99.1979	980.07	-1085.47	1265.47	-914	200	0	-0.330881	1.67467	53.4077	771.712	-3382.32	1733.42	-311	200	0
532	5	-9.39011e-15	-3.21876e-15	1.18149e-13	6.31434e-12	9.97701e-12	1.03842e-12	300	610	0	-4.32563e-12	-2.02644e-12	4.90365e-12	-1.47615e-10	3.34038e-10	1.80971e-13	300	200	0	1.73093	0.149647	98.053	1034.98	-1277.55	1229.86	-914	200	0	-0.29195	1.63636	53.3679	792.364	-3383.26	1732.36	-311	200	0
532	6	-7.98491e-15	-3.87607e-16	9.24424e-14	4.91561e-12	7.97684e-12	7.38638e-13	300	610	0	-2.61767e-12	-1.24312e-12	1.26947e-12	-2.82617e-11	6.82402e-11	1.34391e-12	300	200	0	1.93986	0.0557048	97.5704	1067.47	-1419.17	1194.73	-914	200	0	-0.215556	1.58781	53.3606	800.712	-3380.87	1733.75	-311	200	0
532	7	-6.22498e-15	1.28638e-15	6.6641e-14	3.52534e-12	5.8758e-12	4.78213e-13	300	610	0	-1.32359e-12	-6.4454e-13	-9.71354e-13	4.37299e-11	-9.27166e-11	1.85232e-12	300	200	0	2.11019	0.0613305	97.8094	1083.07	-1505.14	1160.98	-914	200	0	-0.111892	1.53914	53.397	795.169	-3373.82	1734.42	-311	200	0
532	8	-4.47093e-15	2.09547e-15	4.38612e-14	2.30569e-12	3.96726e-12	2.71466e-13	300	610	0	-4.21755e-13	-2.23541e-13	-2.14391e-12	7.99079e-11	-1.74205e-10	1.92379e-12	300	200	0	2.22685	0.150923	98.6103	1085.23	-1541.5	1129.95	-914	200	0	0.00232738	1.49669	53.4648	776.271	-3361.62	1731.74	-311	200	0
532	9	-2.9294e-15	2.31082e-15	2.55345e-14	1.32956e-12	2.39695e-12	1.20231e-13	300	610	0	1.47042e-13	4.51652e-14	-2.56247e-12	9.11815e-11	-2.00287e-10	1.73551e-12	300	200	0	2.29706	0.281502	99.7375	1073.42	-1533.45	1102.93	-914	200	0	0.110002	1.46197	53.5309	746.639	-3346.59	1724.98	-311	200	0
533	0	-1.69383e-15	2.15914e-15	1.19532e-14	6.09813e-13	1.20832e-12	1.89434e-14	300	610	0	4.56542e-13	1.94273e-13	-2.4976e-12	8.67921e-11	-1.91404e-10	1.42035e-12	300	200	0	2.3372	0.408657	101.058	1047.64	-1483.95	1078.02	-914	200	0	0.198998	1.43224	53.5617	709.89	-3334.14	1715.25	-311	200	0	2.20478	1.92703	155.947	32799.4	105663	1482.11	0	0	0
533	1	-7.81491e-16	1.8145e-15	2.71953e-15	1.23289e-13	3.80852e-13	-4.15504e-14	300	610	0	5.80058e-13	2.56841e-13	-2.16254e-12	7.39206e-11	-1.63476e-10	1.0698e-12	300	200	0	2.35821	0.508293	102.569	1008.94	-1403.67	1050.12	-914	200	0	0.264282	1.40309	53.5421	670.251	-3329.95	1704.69	-311	200	0
533	2	-1.63768e-16	1.40002e-15	-2.91363e-15	-1.71137e-13	-1.40308e-13	-7.13775e-14	300	610	0	5.81916e-13	2.62192e-13	-1.71206e-12	5.7707e-11	-1.27929e-10	7.40708e-13	300	200	0	2.36725	0.573585	104.267	956.926	-1315.4	1015.4	-914	200	0	0.30579	1.37155	53.4844	632.653	-3335.85	1695.47	-311	200	0
533	3	2.10918e-16	9.94791e-16	-5.80505e-15	-3.20015e-13	-4.23221e-13	-8.00167e-14	300	610	0	5.13606e-13	2.34009e-13	-1.24894e-12	4.15048e-11	-9.22383e-11	4.63184e-13	300	200	0	2.3783	0.608519	106.004	891.151	-1244.51	975.576	-914	200	0	0.325779	1.33732	53.4214	601.85	-3348.6	1689.17	-311	200	0
533	4	4.01197e-16	6.43202e-16	-6.77537e-15	-3.67458e-13	-5.35424e-13	-7.54437e-14	300	610	0	4.13096e-13	1.89906e-13	-8.33758e-13	2.72409e-11	-6.0721e-11	2.48398e-13	300	200	0	2.41771	0.632342	107.475	813.972	-1207.45	937.067	-914	200	0	0.330811	1.30269	53.3897	580.903	-3363.15	1686.35	-311	200	0
533	5	4.62766e-16	3.6437e-16	-6.52546e-15	-3.50925e-13	-5.36099e-13	-6.38198e-14	300	610	0	3.06056e-13	1.41907e-13	-4.95647e-13	1.57921e-11	-3.53606e-11	9.52915e-14	300	200	0	2.5156	0.676807	108.333	730.36	-1209.41	905.313	-914	200	0	0.333388	1.27252	53.4115	570.646	-3376.22	1686.58	-311	200	0
533	6	4.42992e-16	1.60613e-16	-5.60377e-15	-2.99581e-13	-4.72571e-13	-4.95276e-14	300	610	0	2.08024e-13	9.73907e-14	-2.42155e-13	7.32673e-12	-1.65637e-11	-4.09858e-15	300	200	0	2.68728	0.773584	108.366	646.724	-1247.32	881.326	-914	200	0	0.345284	1.25331	53.4874	569.989	-3386.54	1688.88	-311	200	0
533	7	3.78807e-16	2.43138e-17	-4.40574e-15	-2.34343e-13	-3.79703e-13	-3.54054e-14	300	610	0	1.26858e-13	6.01848e-14	-6.75392e-14	1.58605e-12	-3.78163e-12	-6.07544e-14	300	200	0	2.9192	0.939517	107.582	569.737	-1308.38	864.311	-914	200	0	0.368837	1.24987	53.6047	576.061	-3393.15	1691.98	-311	200	0
533	8	2.9674e-16	-5.69506e-17	-3.19165e-15	-1.68894e-13	-2.81038e-13	-2.30646e-14	300	610	0	6.50676e-14	3.16177e-14	4.0909e-14	-1.90366e-12	4.01831e-12	-8.60853e-14	300	200	0	3.17259	1.16108	106.194	503.445	-1368.96	855.269	-914	200	0	0.396408	1.26292	53.7473	585.042	-3394.56	1694.49	-311	200	0
533	9	2.14177e-16	-9.68837e-17	-2.11309e-15	-1.11128e-13	-1.90804e-13	-1.32194e-14	300	610	0	2.17832e-14	1.14234e-14	9.8384e-14	-3.68311e-12	8.02382e-12	-9.03858e-14	300	200	0	3.40305	1.3951	104.544	447.299	-1404.5	856.793	-914	200	0	0.415349	1.29104	53.8992	593.812	-3389.3	1695.1	-311	200	0
534	0	1.41172e-16	-1.08292e-16	-1.24103e-15	-6.46664e-14	-1.16175e-13	-5.98275e-15	300	610	0	-5.70037e-15	-1.54933e-15	1.19699e-13	-4.26709e-12	9.37015e-12	-8.20821e-14	300	200	0	3.57421	1.59607	103.003	399.472	-1403.46	870.914	-914	200	0	0.413066	1.33331	54.0444	600.408	-3377.08	1693.04	-311	200	0	2.8627	3.27687	161.773	33341.5	110560	137.964	0	0	0
534	1	8.23664e-17	-1.01941e-16	-5.91681e-16	-3.02432e-14	-5.94162e-14	-1.10876e-15	300	610	0	-2.08224e-14	-8.82328e-15	1.17684e-13	-4.0941e-12	9.02707e-12	-6.75216e-14	300	200	0	3.65539	1.74674	101.899	362.026	-1371.24	897.285	-914	200	0	0.382027	1.38928	54.1673	603.297	-3358.72	1688.68	-311	200	0
534	2	3.87359e-17	-8.61347e-17	-1.47792e-16	-6.84578e-15	-1.96986e-14	1.82574e-15	300	610	0	-2.70343e-14	-1.19535e-14	1.02494e-13	-3.50653e-12	7.75356e-12	-5.10998e-14	300	200	0	3.6242	1.86444	101.48	339.726	-1321.71	932.122	-914	200	0	0.323098	1.4577	54.2556	601.381	-3335.63	1683.4	-311	200	0
534	3	9.0322e-18	-6.67777e-17	1.25043e-16	7.42278e-15	5.4856e-15	3.29526e-15	300	610	0	-2.73827e-14	-1.23281e-14	8.15406e-14	-2.75063e-12	6.09693e-12	-3.55657e-14	300	200	0	3.47897	1.97673	101.851	334.219	-1264.78	968.784	-914	200	0	0.245243	1.53548	54.312	594.642	-3310.12	1678.46	-311	200	0
534	4	-9.12285e-18	-4.76868e-17	2.67002e-16	1.47415e-14	1.93113e-14	3.74729e-15	300	610	0	-2.43183e-14	-1.10736e-14	5.97718e-14	-1.98808e-12	4.41755e-12	-2.2394e-14	300	200	0	3.23678	2.08885	102.969	342.21	-1200.74	1000.81	-914	200	0	0.161967	1.61798	54.3627	584.382	-3285.32	1674.59	-311	200	0
534	5	-1.84734e-17	-3.1025e-17	3.16788e-16	1.71919e-14	2.4958e-14	3.56041e-15	300	610	0	-1.9657e-14	-9.0321e-15	4.01295e-14	-1.31263e-12	2.9253e-12	-1.2151e-14	300	200	0	2.92106	2.17632	104.683	358.152	-1124	1025.92	-914	200	0	0.0866008	1.70007	54.4422	573.529	-3264.08	1672.41	-311	200	0
534	6	-2.16471e-17	-1.77463e-17	3.07643e-16	1.6551e-14	2.5229e-14	3.02847e-15	300	610	0	-1.46334e-14	-6.78148e-15	2.40517e-14	-7.67775e-13	1.71856e-12	-4.81306e-15	300	200	0	2.56466	2.20391	106.743	377.358	-1029.97	1047.42	-914	200	0	0.0294223	1.77634	54.5737	566.393	-3248.5	1672.38	-311	200	0
534	7	-2.08909e-17	-7.99591e-18	2.65707e-16	1.42093e-14	2.23768e-14	2.36157e-15	300	610	0	-1.00005e-14	-4.67896e-15	1.19402e-14	-3.62973e-13	8.1985e-13	-2.02664e-17	300	200	0	2.21868	2.14753	108.796	397.358	-920.341	1070.93	-914	200	0	-0.00398568	1.84096	54.7683	566.377	-3240	1674.09	-311	200	0
534	8	-1.79654e-17	-1.43659e-18	2.09916e-16	1.11688e-14	1.80691e-14	1.69657e-15	300	610	0	-6.1444e-15	-2.91227e-15	3.55308e-15	-8.69559e-14	2.05388e-13	2.73777e-15	300	200	0	1.94206	2.00373	110.495	415.737	-803.714	1098.76	-914	200	0	-0.0143666	1.88852	55.0229	573.689	-3238.2	1676.52	-311	200	0
534	9	-1.41415e-17	2.50598e-18	1.52812e-16	8.08903e-15	1.34381e-14	1.11195e-15	300	610	0	-3.19479e-15	-1.54929e-15	-1.69271e-15	8.21076e-14	-1.72385e-13	3.9971e-15	300	200	0	1.77806	1.78021	111.652	426.797	-692.536	1126.82	-914	200	0	-0.00776394	1.91459	55.3032	586.079	-3240.91	1679.12	-311	200	0
535	0	-1.02569e-17	4.47399e-18	1.01761e-16	5.35391e-15	9.17332e-15	6.43256e-16	300	610	0	-1.11801e-15	-5.80928e-16	-4.50697e-15	1.69522e-13	-3.69034e-13	4.2446e-15	300	200	0	1.74045	1.48318	112.262	422.924	-600.497	1147.82	-914	200	0	0.00850074	1.91698	55.5482	601.498	-3246.55	1682.29	-311	200	0	2.8627	3.27687	161.773	33341.5	110560	137.964	0	0	0
535	1	-6.80054e-18	5.07208e-18	6.02769e-17	3.14303e-15	5.62759e-15	2.97086e-16	300	610	0	2.09333e-16	4.50938e-17	-5.58769e-15	1.99569e-13	-4.38099e-13	3.88083e-15	300	200	0	1.81473	1.1267	112.405	401.409	-538.573	1157.01	-914	200	0	0.0285925	1.89874	55.7048	619.584	-3255.99	1686.47	-311	200	0
535	2	-4.00252e-18	4.81124e-18	2.92389e-17	1.49716e-15	2.91803e-15	6.26344e-17	300	610	0	9.47533e-16	3.99649e-16	-5.54286e-15	1.93051e-13	-4.25576e-13	3.20899e-15	300	200	0	1.96422	0.748556	112.165	368.792	-509.443	1154.29	-914	200	0	0.0478031	1.86895	55.7521	641.203	-3271.59	1691.1	-311	200	0
535	3	-1.9166e-18	4.08765e-18	7.90752e-18	3.72362e-16	1.01226e-15	-7.96314e-17	300	610	0	1.25899e-15	5.55853e-16	-4.85624e-15	1.66287e-13	-3.67636e-13	2.44013e-15	300	200	0	2.14032	0.400034	111.623	335.589	-506.814	1143.05	-914	200	0	0.0618778	1.83794	55.6955	667.427	-3294.92	1694.89	-311	200	0
535	4	-4.88786e-19	3.18427e-18	-5.29975e-18	-3.18737e-16	-2.04157e-16	-1.51933e-16	300	610	0	1.28796e-15	5.79391e-16	-3.88248e-15	1.31074e-13	-2.90492e-13	1.70714e-15	300	200	0	2.30031	0.120492	110.869	307.994	-519.828	1129.82	-914	200	0	0.0680334	1.81089	55.5529	698.782	-3324.98	1696.94	-311	200	0
535	5	3.90411e-19	2.28522e-18	-1.22614e-17	-6.78083e-16	-8.79194e-16	-1.75389e-16	300	610	0	1.15106e-15	5.23846e-16	-2.85972e-15	9.52004e-14	-2.11504e-13	1.08218e-15	300	200	0	2.41968	-0.0729474	110.001	287.427	-537.802	1123.74	-914	200	0	0.0663522	1.78653	55.3576	734.57	-3357.37	1697.26	-311	200	0
535	6	8.4936e-19	1.49586e-18	-1.48022e-17	-8.03846e-16	-1.16249e-15	-1.67964e-16	300	610	0	9.35115e-16	4.29455e-16	-1.93074e-15	6.32247e-14	-1.40874e-13	5.93829e-16	300	200	0	2.48952	-0.178322	109.14	274.415	-554.678	1133.12	-914	200	0	0.060106	1.76209	55.1639	772.04	-3385.55	1696.88	-311	200	0
535	7	1.01197e-18	8.63672e-19	-1.44982e-17	-7.80314e-16	-1.18677e-15	-1.4367e-16	300	610	0	6.99467e-16	3.23983e-16	-1.16643e-15	3.73022e-14	-8.34686e-14	2.42254e-16	300	200	0	2.51257	-0.20221	108.435	268.324	-570.097	1161.24	-914	200	0	0.0547724	1.73764	55.0324	806.38	-3403.7	1697.74	-311	200	0
535	8	9.84808e-19	3.97222e-19	-1.25949e-17	-6.73752e-16	-1.05924e-15	-1.12572e-16	300	610	0	4.80587e-16	2.24715e-16	-5.87915e-16	1.79507e-14	-4.0512e-14	1.12327e-17	300	200	0	2.50323	-0.159326	108.003	265.381	-583.784	1204.1	-914	200	0	0.0557181	1.71457	54.9988	832.705	-3408.57	1701.77	-311	200	0
535	9	8.51779e-19	8.16777e-20	-9.99893e-18	-5.32155e-16	-8.59623e-16	-8.12717e-17	300	610	0	2.97443e-16	1.40849e-16	-1.85206e-16	4.68436e-15	-1.0984e-14	-1.22932e-16	300	200	0	2.47918	-0.0717688	107.829	259.969	-590.241	1251.18	-914	200	0	0.0646915	1.69244	55.0555	848.352	-3399.01	1709.42	-311	200	0
536	0	6.7374e-19	-1.09483e-19	-7.31427e-18	-3.87298e-16	-6.42367e-16	-5.35856e-17	300	610	0	1.56682e-16	7.58371e-17	6.84135e-17	-3.50164e-15	7.30277e-15	-1.85414e-16	300	200	0	2.44882	0.0369008	107.793	246.362	-583.084	1290.03	-914	200	0	0.0775175	1.66864	55.1648	852.948	-3375.87	1718.82	-311	200	0	2.38124	1.69467	163.448	33766.8	112051	1863.32	0	0	0
536	1	4.91049e-19	-2.06338e-19	-4.89867e-18	-2.57837e-16	-4.4087e-16	-3.12787e-17	300	610	0	5.70708e-17	2.94169e-17	2.06076e-16	-7.79071e-15	1.69461e-14	-1.99232e-16	300	200	0	2.41103	0.14942	107.782	219.377	-565.187	1312.1	-914	200	0	0.0860205	1.64046	55.289	847.086	-3342.91	1726.57	-311	200	0
536	2	3.27466e-19	-2.37424e-19	-2.92578e-18	-1.52662e-16	-2.72455e-16	-1.47241e-17	300	610	0	-7.00514e-18	-7.79643e-19	2.60655e-16	-9.32787e-15	2.04701e-14	-1.83423e-16	300	200	0	2.36409	0.25512	107.758	179.889	-551.966	1316.16	-914	200	0	0.0824198	1.607	55.4091	832.14	-3306.05	1729.16	-311	200	0
536	3	1.94371e-19	-2.26991e-19	-1.44263e-18	-7.39905e-17	-1.43142e-16	-3.45057e-18	300	610	0	-4.30105e-17	-1.80483e-17	2.60959e-16	-9.09954e-15	2.00557e-14	-1.52465e-16	300	200	0	2.31098	0.342023	107.736	142.96	-562.097	1307.83	-914	200	0	0.0627015	1.56919	55.5174	810.763	-3270.87	1724.75	-311	200	0
536	4	9.46743e-20	-1.93929e-19	-4.17899e-19	-1.99367e-17	-5.17269e-17	3.44257e-18	300	610	0	-5.85839e-17	-2.58251e-17	2.30021e-16	-7.88337e-15	1.74263e-14	-1.16488e-16	300	200	0	2.26044	0.391004	107.729	135.87	-604.559	1295.26	-914	200	0	0.0284164	1.52751	55.6055	785.836	-3241.47	1713.8	-311	200	0
536	5	2.60659e-20	-1.51798e-19	2.21097e-19	1.35185e-17	6.99944e-18	6.99536e-18	300	610	0	-6.05531e-17	-2.72174e-17	1.84809e-16	-6.24424e-15	1.38369e-14	-8.1915e-17	300	200	0	2.22531	0.381161	107.692	183.282	-676.217	1282.97	-914	200	0	-0.0128174	1.4819	55.6581	759.299	-3220.23	1698.1	-311	200	0
536	6	-1.64883e-20	-1.09477e-19	5.62128e-19	3.11419e-17	3.99297e-17	8.20401e-18	300	610	0	-5.44659e-17	-2.47729e-17	1.3678e-16	-4.55735e-15	1.01234e-14	-5.22707e-17	300	200	0	2.21456	0.306964	107.553	290.358	-768.498	1269.25	-914	200	0	-0.0483157	1.43438	55.6546	733.538	-3207.57	1679.4	-311	200	0
536	7	-3.89891e-20	-7.20925e-20	6.91185e-19	3.75616e-17	5.41024e-17	7.92081e-18	300	610	0	-4.44724e-17	-2.04139e-17	9.28585e-17	-3.04412e-15	6.7814e-15	-2.89947e-17	300	200	0	2.22425	0.193993	107.309	436.918	-870.801	1249.58	-914	200	0	-0.0648068	1.38855	55.5772	713.016	-3202.5	1659.13	-311	200	0
536	8	-4.72775e-20	-4.20027e-20	6.82979e-19	3.67743e-17	5.58006e-17	6.81362e-18	300	610	0	-3.34243e-17	-1.54738e-17	5.65346e-17	-1.81115e-15	4.05139e-15	-1.21552e-17	300	200	0	2.23309	0.0919106	107.048	588.736	-969.768	1222.51	-914	200	0	-0.0565654	1.34743	55.4146	702.297	-3203.61	1638.73	-311	200	0
536	9	-4.64062e-20	-1.96948e-20	5.96833e-19	3.19373e-17	5.01242e-17	5.36468e-18	300	610	0	-2.30872e-17	-1.07886e-17	2.89097e-17	-8.86316e-16	1.99874e-15	-1.0241e-18	300	200	0	2.20785	0.0465594	106.877	716.674	-1050.26	1191.97	-914	200	0	-0.0293734	1.31454	55.1593	702.335	-3209.18	1619.85	-311	200	0
537	0	-4.03725e-20	-4.52073e-21	4.76146e-19	2.53485e-17	4.08845e-17	3.89201e-18	300	610	0	-1.43913e-17	-6.80862e-18	9.58e-18	-2.48912e-16	5.80265e-16	5.49782e-18	300	200	0	2.12679	0.080506	106.844	806.667	-1099.03	1164.64	-914	200	0	0.00436758	1.29522	54.8144	709.787	-3216.27	1604.3	-311	200	0	1.56513	2.01649	160.374	33473.1	110443	1625.32	0	0	0
537	1	-3.209e-20	4.74262e-21	3.49988e-19	1.85381e-17	3.06976e-17	2.58127e-18	300	610	0	-7.6758e-18	-3.70855e-18	-2.67581e-18	1.47241e-16	-3.04471e-16	8.59214e-18	300	200	0	2.00408	0.19044	106.923	855.208	-1109.52	1146.61	-914	200	0	0.0320733	1.29461	54.4129	719.438	-3220.07	1593.67	-311	200	0
537	2	-2.3502e-20	9.50315e-21	2.35726e-19	1.24122e-17	2.11808e-17	1.51991e-18	300	610	0	-2.89955e-18	-1.484e-18	-9.40329e-18	3.57455e-16	-7.7685e-16	9.34682e-18	300	200	0	1.88122	0.346082	107.048	860.929	-1083.95	1141.82	-914	200	0	0.0442902	1.3146	54.0183	726.758	-3215.48	1588.83	-311	200	0
537	3	-1.57623e-20	1.11072e-20	1.41927e-19	7.41028e-18	1.31837e-17	7.28465e-19	300	610	0	1.92262e-19	-2.80691e-20	-1.21501e-17	4.357e-16	-9.55825e-16	8.66635e-18	300	200	0	1.79201	0.494475	107.178	823.98	-1029.78	1151.62	-914	200	0	0.0371171	1.35209	53.6927	729.438	-3200.4	1589.61	-311	200	0
537	4	-9.43312e-21	1.07052e-20	7.10754e-20	3.65093e-18	7.01401e-18	1.86572e-19	300	610	0	1.94698e-18	8.12369e-19	-1.22809e-17	4.28741e-16	-9.44769e-16	7.24186e-18	300	200	0	1.74116	0.584108	107.327	751.008	-955.596	1174.75	-914	200	0	0.0123576	1.40073	53.4681	727.721	-3177.73	1595.03	-311	200	0
537	5	-4.66946e-21	9.19775e-21	2.18653e-20	1.05421e-18	2.63047e-18	-1.47234e-19	300	610	0	2.72373e-18	1.19872e-18	-1.08918e-17	3.73623e-16	-8.25772e-16	5.55944e-18	300	200	0	1.71085	0.597369	107.514	656.449	-870.552	1207.78	-914	200	0	-0.0249944	1.45402	53.3489	723.45	-3153.61	1604.06	-311	200	0
537	6	-1.37388e-21	7.23443e-21	-9.03502e-21	-5.6447e-19	-2.03466e-19	-3.21602e-19	300	610	0	2.84558e-18	1.27794e-18	-8.79462e-18	2.97387e-16	-6.58901e-16	3.92931e-18	300	200	0	1.68059	0.561435	107.691	559.215	-785.225	1245.98	-914	200	0	-0.0679943	1.50513	53.3214	719.135	-3133.44	1615.74	-311	200	0
537	7	6.84725e-22	5.24309e-21	-2.5724e-20	-1.42783e-18	-1.80858e-18	-3.83513e-19	300	610	0	2.57638e-18	1.17113e-18	-6.54029e-18	2.181e-16	-4.84402e-16	2.52359e-18	300	200	0	1.6431	0.526471	107.741	478.466	-710.568	1284.35	-914	200	0	-0.108265	1.54614	53.3535	717.935	-3119.06	1628.51	-311	200	0
537	8	1.78668e-21	3.47306e-21	-3.22524e-20	-1.75399e-18	-2.51582e-18	-3.73384e-19	300	610	0	2.11443e-18	9.70084e-19	-4.46439e-18	1.4651e-16	-3.2632e-16	1.41449e-18	300	200	0	1.60329	0.52936	107.588	428.737	-652.006	1318.06	-914	200	0	-0.138053	1.5726	53.4002	722.77	-3109.78	1640.26	-311	200	0
537	9	2.20724e-21	2.0413e-21	-3.21606e-20	-1.7324e-18	-2.6225e-18	-3.23043e-19	300	610	0	1.59674e-18	7.38837e-19	-2.73858e-18	8.78822e-17	-1.96525e-16	6.08173e-19	300	200	0	1.56411	0.57285	107.28	417.066	-602.736	1342.64	-914	200	0	-0.152682	1.58701	53.4195	733.636	-3105.89	1649.38	-311	200	0
538	0	2.18588e-21	9.74739e-22	-2.82735e-20	-1.51343e-18	-2.37117e-18	-2.55585e-19	300	610	0	1.10872e-18	5.17793e-19	-1.41982e-18	4.3696e-17	-9.84687e-17	7.20697e-20	300	200	0	1.51732	0.635412	106.937	443.981	-549.072	1354.97	-914	200	0	-0.151967	1.59424	53.3869	746.264	-3109.82	1655.49	-311	200	0	1.56513	2.01649	160.374	33473.1	110443	1625.32	0	0	0
538	1	1.91299e-21	2.45302e-22	-2.26677e-20	-1.2071e-18	-1.94396e-18	-1.86328e-19	300	610	0	6.95948e-19	3.28969e-19	-4.92319e-19	1.30815e-17	-3.03511e-17	-2.44756e-19	300	200	0	1.45054	0.693233	106.64	505.459	-485.123	1354.11	-914	200	0	-0.138769	1.59505	53.3021	754.852	-3124.4	1659.33	-311	200	0
538	2	1.52801e-21	-2.03335e-22	-1.6742e-20	-8.87061e-19	-1.46657e-18	-1.24293e-19	300	610	0	3.75648e-19	1.81184e-19	9.9647e-20	-6.07999e-18	1.24318e-17	-3.97735e-19	300	200	0	1.36708	0.728381	106.377	596.011	-418.198	1342.12	-914	200	0	-0.115527	1.58567	53.1843	756.054	-3151.55	1662.43	-311	200	0
538	3	1.12449e-21	-4.37036e-22	-1.1339e-20	-5.97292e-19	-1.01724e-18	-7.38076e-20	300	610	0	1.46705e-19	7.46124e-20	4.28118e-19	-1.6372e-17	3.55477e-17	-4.3827e-19	300	200	0	1.2958	0.72907	106.079	709.297	-359.971	1323.9	-914	200	0	-0.0834492	1.56154	53.0576	750.378	-3191.41	1666.42	-311	200	0
538	4	7.5842e-22	-5.19298e-22	-6.88066e-21	-3.59477e-19	-6.37616e-19	-3.59811e-20	300	610	0	-2.41752e-21	4.44349e-21	5.6593e-19	-2.03375e-17	4.46001e-17	-4.09323e-19	300	200	0	1.27012	0.69762	105.683	831.134	-316.149	1303.68	-914	200	0	-0.0451058	1.52052	52.9408	741.058	-3240.69	1672.33	-311	200	0
538	5	4.57524e-22	-5.04681e-22	-3.49697e-21	-1.79886e-19	-3.43332e-19	-9.9428e-21	300	610	0	-8.78673e-20	-3.643e-20	5.77693e-19	-2.01927e-17	4.44873e-17	-3.43878e-19	300	200	0	1.29656	0.65259	105.171	937.596	-287.207	1282.27	-914	200	0	-0.00597005	1.46519	52.8488	731.718	-3292.86	1680.33	-311	200	0
538	6	2.29975e-22	-4.36106e-22	-1.13458e-21	-5.51832e-20	-1.33199e-19	6.21337e-21	300	610	0	-1.26521e-19	-5.55869e-20	5.1558e-19	-1.7702e-17	3.91184e-17	-2.65252e-19	300	200	0	1.35114	0.606208	104.581	1009.05	-276.316	1258.62	-914	200	0	0.0271487	1.40399	52.792	724.315	-3340.51	1689.84	-311	200	0
538	7	7.17266e-23	-3.44684e-22	3.58944e-22	2.30941e-20	3.49788e-21	1.47616e-20	300	610	0	-1.3366e-19	-5.99738e-20	4.18398e-19	-1.41594e-17	3.13677e-17	-1.88421e-19	300	200	0	1.40363	0.538991	104.02	1042.66	-289.212	1232.22	-914	200	0	0.0486161	1.34969	52.768	719.226	-3377.78	1699.61	-311	200	0
538	8	-2.78101e-23	-2.51026e-22	1.17485e-21	6.53464e-20	8.16749e-20	1.79164e-20	300	610	0	-1.21829e-19	-5.53457e-20	3.1264e-19	-1.04345e-17	2.31716e-17	-1.21782e-19	300	200	0	1.43956	0.410044	103.657	1048.86	-326.727	1203.97	-914	200	0	0.055546	1.31502	52.7618	716.193	-3401.31	1708.3	-311	200	0
538	9	-8.17232e-23	-1.67249e-22	1.50389e-21	8.18484e-20	1.16885e-19	1.75942e-20	300	610	0	-1.00502e-19	-4.60862e-20	2.14559e-19	-7.04874e-18	1.56966e-17	-6.89488e-20	300	200	0	1.46459	0.193669	103.666	1044.55	-382.791	1176.63	-914	200	0	0.0480803	1.30855	52.7637	714.299	-3410	1714.76	-311	200	0
539	0	-1.02977e-22	-9.91404e-23	1.51377e-21	8.15779e-20	1.23194e-19	1.53113e-20	300	610	0	-7.62576e-20	-3.52678e-20	1.32587e-19	-4.26173e-18	9.52741e-18	-3.03517e-20	300	200	0	1.49223	-0.0989537	104.135	1049.27	-448.492	1153.67	-914	200	0	0.0290665	1.33266	52.7892	712.396	-3404.31	1717.48	-311	200	0	1.26542	0.968161	160.241	33619.9	110447	2604.39	0	0	0
539	1	-1.0292e-22	-4.81615e-23	1.33897e-21	7.16963e-20	1.12133e-19	1.21733e-20	300	610	0	-5.32263e-20	-2.48429e-20	6.96492e-20	-2.15123e-18	4.84452e-18	-4.54157e-21	300	200	0	1.5246	-0.426095	104.984	1075.37	-516.876	1137.09	-914	200	0	0.00374371	1.38175	52.8744	709.934	-3386.11	1714.66	-311	200	0
539	2	-9.0616e-23	-1.3109e-23	1.07883e-21	5.74668e-20	9.24046e-20	8.91767e-21	300	610	0	-3.36386e-20	-1.58872e-20	2.51591e-20	-6.81312e-19	1.5745e-18	1.08395e-20	300	200	0	1.54554	-0.736277	106.002	1116.99	-585.92	1127.29	-914	200	0	-0.0208206	1.44277	53.0431	706.944	-3358.25	1705.87	-311	200	0
539	3	-7.27383e-23	8.60736e-24	8.00638e-22	4.24341e-20	7.00448e-20	5.98265e-21	300	610	0	-1.8366e-20	-8.84398e-21	-3.42011e-21	2.45047e-19	-4.93323e-19	1.83905e-20	300	200	0	1.53144	-0.988369	107.011	1150.53	-655.155	1124.35	-914	200	0	-0.0364231	1.50171	53.2803	704.281	-3323.88	1692.97	-311	200	0
539	4	-5.37873e-23	2.0067e-23	5.45235e-22	2.87318e-20	4.88379e-20	3.58188e-21	300	610	0	-7.39535e-21	-3.74004e-21	-1.9444e-20	7.48443e-19	-1.6234e-18	2.05393e-20	300	200	0	1.46491	-1.15952	107.963	1145.11	-718.362	1128.48	-914	200	0	-0.0358645	1.5509	53.537	703.803	-3286.1	1679.14	-311	200	0
539	5	-3.64786e-23	2.42632e-23	3.33385e-22	1.74281e-20	3.08222e-20	1.7745e-21	300	610	0	-2.06041e-22	-3.59612e-22	-2.63388e-20	9.48638e-19	-2.0796e-18	1.9326e-20	300	200	0	1.34082	-1.24103	108.837	1077.24	-763.908	1139.4	-914	200	0	-0.0170049	1.58871	53.7578	706.992	-3248.21	1667.07	-311	200	0
539	6	-2.21777e-23	2.37831e-23	1.71834e-22	8.85113e-21	1.67893e-20	5.2378e-22	300	610	0	3.95203e-21	1.62684e-21	-2.71627e-20	9.50639e-19	-2.09394e-18	1.63243e-20	300	200	0	1.16705	-1.23468	109.539	942.68	-783.545	1155.04	-914	200	0	0.0156486	1.61476	53.9046	713.521	-3213.75	1657.99	-311	200	0
539	7	-1.13113e-23	2.06715e-23	5.84633e-23	2.86453e-21	6.71939e-21	-2.5777e-22	300	610	0	5.87154e-21	2.575e-21	-2.43979e-20	8.38449e-19	-1.85254e-18	1.26522e-20	300	200	0	0.967109	-1.15425	109.938	756.995	-777.823	1170.28	-914	200	0	0.0543746	1.62776	53.9589	721.503	-3185.76	1651.81	-311	200	0
539	8	-3.71505e-24	1.64179e-23	-1.36898e-23	-9.18998e-22	1.28548e-22	-6.7639e-22	300	610	0	6.27513e-21	2.81313e-21	-1.98995e-20	6.73981e-19	-1.49288e-18	9.03241e-21	300	200	0	0.783083	-1.0226	109.953	547.896	-753.894	1177.43	-914	200	0	0.0926826	1.62787	53.9159	728.811	-3166.1	1647.84	-311	200	0
539	9	1.09535e-24	1.20149e-23	-5.35422e-23	-2.98477e-21	-3.67619e-21	-8.36434e-22	300	610	0	5.75902e-21	2.61466e-21	-1.49406e-20	4.99065e-19	-1.1081e-18	5.87434e-21	300	200	0	0.665295	-0.862465	109.586	348.605	-719.964	1168.94	-914	200	0	0.126729	1.61971	53.7883	734.243	-3155.56	1645.32	-311	200	0
540	0	3.73051e-24	8.05088e-24	-7.00718e-23	-3.81663e-21	-5.42544e-21	-8.28728e-22	300	610	0	4.77566e-21	2.18881e-21	-1.03081e-20	3.38996e-19	-7.54759e-19	3.35824e-21	300	200	0	0.64893	-0.692511	108.928	191.988	-679.818	1141.71	-914	200	0	0.15428	1.61133	53.605	737.958	-3154.3	1643.82	-311	200	0	1.26542	0.968161	160.241	33619.9	110447	2604.39	0	0	0
540	1	4.80082e-24	4.8119e-24	-7.12212e-23	-3.83987e-21	-5.78432e-21	-7.25492e-22	300	610	0	3.6409e-21	1.68301e-21	-6.41574e-21	2.06547e-19	-4.61619e-19	1.51122e-21	300	200	0	0.737815	-0.527718	108.118	103.228	-632.424	1099.82	-914	200	0	0.173155	1.60895	53.3992	741.238	-3162.18	1643.18	-311	200	0
540	2	4.84382e-24	2.37595e-24	-6.33907e-23	-3.39543e-21	-5.30103e-21	-5.79639e-22	300	610	0	2.55438e-21	1.19154e-21	-3.41288e-21	1.05769e-19	-2.38041e-19	2.69093e-22	300	200	0	0.906705	-0.375837	107.245	92.4752	-577.505	1053.07	-914	200	0	0.180472	1.61266	53.2067	745.635	-3177.68	1643	-311	200	0
540	3	4.29104e-24	6.92124e-25	-5.13308e-23	-2.73507e-21	-4.39114e-21	-4.26673e-22	300	610	0	1.62514e-21	7.66905e-22	-1.27948e-21	3.5217e-20	-8.11136e-20	-4.7715e-22	300	200	0	1.11431	-0.23452	106.305	149.937	-519.221	1013.05	-914	200	0	0.17369	1.61762	53.0688	751.72	-3196.23	1642.27	-311	200	0
540	4	3.46162e-24	-3.58513e-25	-3.8277e-23	-2.02931e-21	-3.34447e-21	-2.87856e-22	300	610	0	8.97113e-22	4.31329e-22	9.96678e-23	-9.54592e-21	1.87825e-20	-8.49315e-22	300	200	0	1.31769	-0.0922315	105.261	248.54	-465.505	989.594	-914	200	0	0.152711	1.62052	53.0326	758.11	-3211.23	1639.65	-311	200	0
540	5	2.57203e-24	-9.19835e-25	-2.62081e-23	-1.38159e-21	-2.34393e-21	-1.73722e-22	300	610	0	3.71575e-22	1.86963e-22	8.80727e-22	-3.41443e-20	7.39785e-20	-9.62032e-22	300	200	0	1.48509	0.067591	104.162	354.694	-426.755	987.82	-914	200	0	0.121257	1.62416	53.1354	761.776	-3217.93	1634.03	-311	200	0
540	6	1.75391e-24	-1.1329e-24	-1.61444e-23	-8.44458e-22	-1.48922e-21	-8.73893e-23	300	610	0	2.51155e-23	2.41742e-23	1.22479e-21	-4.42163e-20	9.68935e-20	-9.12141e-22	300	200	0	1.60396	0.253037	103.18	438.884	-414.991	1005.88	-914	200	0	0.0859285	1.63452	53.3783	759.971	-3215.75	1625.31	-311	200	0
540	7	1.07442e-24	-1.12033e-24	-8.4335e-24	-4.34954e-22	-8.20251e-22	-2.7333e-23	300	610	0	-1.77076e-22	-7.23037e-23	1.27659e-21	-4.47355e-20	9.85163e-20	-7.74706e-22	300	200	0	1.67946	0.451568	102.518	481.19	-443.953	1035.59	-914	200	0	0.0530772	1.6535	53.7212	752.329	-3207.51	1614.84	-311	200	0
540	8	5.55648e-25	-9.79534e-25	-2.99459e-24	-1.47652e-22	-3.37831e-22	1.04552e-23	300	610	0	-2.72215e-22	-1.19153e-22	1.15417e-21	-3.97005e-20	8.77038e-20	-6.03323e-22	300	200	0	1.7246	0.637461	102.291	472.481	-526.188	1066.86	-914	200	0	0.0265764	1.67456	54.1074	740.984	-3198.33	1604.98	-311	200	0
540	9	1.91133e-25	-7.81797e-25	4.89541e-25	3.51364e-23	-2.01849e-23	3.09351e-23	300	610	0	-2.9446e-22	-1.31884e-22	9.46174e-22	-3.20723e-20	7.10306e-20	-4.32855e-22	300	200	0	1.75012	0.788255	102.481	413.767	-665.328	1093.7	-914	200	0	0.00856468	1.68471	54.4846	728.587	-3194.86	1598.02	-311	200	0
541	0	-4.12339e-26	-5.74898e-25	2.43438e-24	1.36042e-22	1.64853e-22	3.90218e-23	300	610	0	-2.72143e-22	-1.23479e-22	7.13781e-22	-2.38626e-20	5.29757e-20	-2.83237e-22	300	200	0	1.76452	0.888556	102.97	317.756	-850.961	1116.77	-914	200	0	0.00139721	1.67123	54.8068	716.322	-3203.59	1595.25	-311	200	0	1.90552	1.97632	158.934	32725.2	108396	1466.18	0	0	0
541	1	-1.69917e-25	-3.87399e-25	3.26233e-24	1.77838e-22	2.51586e-22	3.90189e-23	300	610	0	-2.26865e-22	-1.03925e-22	4.95066e-22	-1.62974e-20	3.6279e-20	-1.63445e-22	300	200	0	1.78746	0.924248	103.623	208.61	-1058.43	1139.92	-914	200	0	0.00749961	1.62886	55.0338	703.522	-3227.88	1596.64	-311	200	0
541	2	-2.23645e-25	-2.33409e-25	3.34941e-24	1.80666e-22	2.71458e-22	3.43652e-23	300	610	0	-1.73785e-22	-8.02919e-23	3.10291e-22	-1.00047e-20	2.23538e-20	-7.50835e-23	300	200	0	1.85594	0.889042	104.344	112.194	-1253.84	1165.08	-914	200	0	0.0258075	1.56235	55.1416	688.571	-3265.19	1600.78	-311	200	0
541	3	-2.27872e-25	-1.17043e-25	3.00014e-24	1.60752e-22	2.50518e-22	2.75923e-23	300	610	0	-1.22547e-22	-5.71312e-23	1.6706e-22	-5.19395e-21	1.16824e-20	-1.53283e-23	300	200	0	2.00118	0.798648	105.054	45.492	-1406.69	1190.27	-914	200	0	0.0489988	1.48304	55.1367	670.293	-3307.32	1605.42	-311	200	0
541	4	-2.03135e-25	-3.61846e-26	2.44164e-24	1.30137e-22	2.08611e-22	2.04086e-23	300	610	0	-7.84767e-23	-3.70035e-23	6.47914e-23	-1.80873e-21	4.154e-21	2.08556e-23	300	200	0	2.21885	0.680528	105.694	18.7063	-1500.87	1210.45	-914	200	0	0.0670825	1.40398	55.0524	649.189	-3344.3	1608.59	-311	200	0
541	5	-1.64693e-25	1.46194e-26	1.82942e-24	9.70189e-23	1.59645e-22	1.3845e-23	300	610	0	-4.37821e-23	-2.10193e-23	-1.73286e-24	3.53258e-22	-6.69715e-22	3.91731e-23	300	200	0	2.47149	0.547357	106.253	41.9235	-1534.71	1219.48	-914	200	0	0.0747278	1.33737	54.9253	627.587	-3368.98	1609.5	-311	200	0
541	6	-1.22955e-25	4.20863e-26	1.25931e-24	6.64107e-23	1.12458e-22	8.42066e-24	300	610	0	-1.86145e-23	-9.32311e-24	-3.97745e-23	1.55418e-21	-3.36327e-21	4.50343e-23	300	200	0	2.71532	0.39592	106.74	119.973	-1515.23	1212.73	-914	200	0	0.0742169	1.29171	54.7862	608.395	-3378.86	1608.49	-311	200	0
541	7	-8.42987e-26	5.28606e-26	7.81388e-25	4.08946e-23	7.19202e-23	4.29795e-24	300	610	0	-1.92505e-24	-1.48684e-24	-5.69044e-23	2.05935e-21	-4.51095e-21	4.3035e-23	300	200	0	2.91766	0.232286	107.135	241.839	-1454.94	1188.69	-914	200	0	0.0719732	1.26842	54.6652	593.639	-3374.97	1606.64	-311	200	0
541	8	-5.20226e-26	5.2753e-26	4.13442e-25	2.13485e-23	4.00381e-23	1.41517e-24	300	610	0	7.9001e-24	3.19591e-24	-5.99689e-23	2.10427e-21	-4.63299e-21	3.67547e-23	300	200	0	3.06067	0.0855094	107.406	380.955	-1371.34	1148.55	-914	200	0	0.0735848	1.26259	54.5871	584.291	-3360.12	1605.35	-311	200	0
541	9	-2.7263e-26	4.64017e-26	1.52599e-25	7.56511e-24	1.69339e-23	-4.11011e-25	300	610	0	1.26072e-23	5.50723e-24	-5.4581e-23	1.87922e-21	-4.15078e-21	2.87617e-23	300	200	0	3.14312	-0.0073918	107.551	505.843	-1285.64	1096.06	-914	200	0	0.0806165	1.26768	54.5602	581.164	-3337.6	1605.85	-311	200	0
542	0	-9.77701e-27	3.72177e-26	-1.55669e-26	-1.2616e-24	1.6312e-24	-1.41197e-24	300	610	0	1.38104e-23	6.17952e-24	-4.49758e-23	1.52577e-21	-3.37866e-21	2.0737e-23	300	200	0	3.17795	-0.0263813	107.576	592.755	-1217.15	1038.58	-914	200	0	0.0896057	1.27803	54.5813	585.198	-3310.51	1608.71	-311	200	0	2.95842	1.31583	161.926	33665.3	110637	1609.26	0	0	0
542	1	1.44224e-27	2.75001e-26	-1.10398e-25	-6.18612e-24	-7.3616e-24	-1.81914e-24	300	610	0	1.28557e-23	5.82931e-24	-3.4091e-23	1.14065e-21	-2.53191e-21	1.36508e-23	300	200	0	3.18121	0.0168053	107.482	634.36	-1175.78	986.131	-914	200	0	0.0946491	1.28915	54.6457	596.455	-3281.99	1613.56	-311	200	0
542	2	7.72082e-27	1.86343e-26	-1.51759e-25	-8.27993e-24	-1.16543e-23	-1.83635e-24	300	610	0	1.07741e-23	4.93295e-24	-2.37683e-23	7.83229e-22	-1.7432e-21	7.9491e-24	300	200	0	3.16094	0.0799357	107.3	640.619	-1159.37	947.29	-914	200	0	0.0924248	1.29967	54.7493	613.023	-3255.49	1619.42	-311	200	0
542	3	1.04102e-26	1.13152e-26	-1.57446e-25	-8.4966e-24	-1.2733e-23	-1.62731e-24	300	610	0	8.29267e-24	3.82946e-24	-1.49995e-23	4.84348e-22	-1.0819e-21	3.72315e-24	300	200	0	3.11696	0.11096	107.093	632.568	-1156.79	925.658	-914	200	0	0.083704	1.31085	54.8867	631.038	-3233.69	1625.06	-311	200	0
542	4	1.07153e-26	5.75797e-27	-1.41945e-25	-7.60816e-24	-1.1835e-23	-1.3131e-24	300	610	0	5.8773e-24	2.73843e-24	-8.16951e-24	2.5476e-22	-5.72693e-22	8.49547e-25	300	200	0	3.04841	0.0802009	106.886	630.112	-1152.07	919.552	-914	200	0	0.0698383	1.32239	55.0469	645.823	-3217.39	1628.95	-311	200	0
542	5	9.61316e-27	1.87637e-27	-1.16108e-25	-6.19027e-24	-9.90773e-24	-9.75893e-25	300	610	0	3.78786e-24	1.78466e-24	-3.2686e-24	9.2384e-23	-2.11645e-22	-9.03924e-25	300	200	0	2.9592	0.001339	106.649	641.167	-1129.6	924.724	-914	200	0	0.0509315	1.33192	55.207	653.832	-3206.13	1629.29	-311	200	0
542	6	7.83337e-27	-5.79075e-28	-8.74109e-26	-4.63702e-24	-7.61838e-24	-6.65664e-25	300	610	0	2.13492e-24	1.02351e-24	-6.11181e-26	-1.19886e-23	2.11735e-23	-1.80431e-24	300	200	0	2.86314	-0.0770018	106.362	663.852	-1081.05	938.046	-914	200	0	0.0284102	1.33788	55.3313	654.347	-3199.79	1624.8	-311	200	0
542	7	5.87614e-27	-1.9218e-27	-6.04897e-26	-3.19112e-24	-5.39381e-24	-4.07934e-25	300	610	0	9.30029e-25	4.63857e-25	1.79032e-24	-7.05685e-23	1.52508e-22	-2.10688e-24	300	200	0	2.78491	-0.106574	106.069	694.857	-1009.21	958.16	-914	200	0	0.00635672	1.34071	55.3826	649.405	-3198.23	1615.41	-311	200	0
542	8	4.05025e-27	-2.46467e-27	-3.77994e-26	-1.97934e-24	-3.47171e-24	-2.11116e-25	300	610	0	1.26391e-25	8.6781e-26	2.64135e-24	-9.58355e-23	2.09837e-22	-2.02964e-24	300	200	0	2.74357	-0.0735931	105.869	729.168	-925.549	983.103	-914	200	0	-0.0106788	1.34066	55.3413	642.105	-3199.79	1601.99	-311	200	0
542	9	2.51756e-27	-2.48294e-27	-2.02469e-26	-1.04664e-24	-1.95269e-24	-7.27846e-26	300	610	0	-3.5073e-25	-1.40366e-25	2.81574e-24	-9.89368e-23	2.1778e-22	-1.74325e-24	300	200	0	2.73449	-0.00404049	105.889	757.652	-844.342	1009.96	-914	200	0	-0.0198133	1.33634	55.2164	635.17	-3201.27	1585.89	-311	200	0
543	0	1.33618e-27	-2.19742e-27	-7.74117e-27	-3.85597e-25	-8.46511e-25	1.54269e-26	300	610	0	-5.83236e-25	-2.54229e-25	2.5803e-24	-8.89242e-23	1.96382e-22	-1.37075e-24	300	200	0	2.73375	0.055951	106.239	771.53	-777.103	1037.72	-914	200	0	-0.0196952	1.32739	55.0391	630.633	-3199.87	1569.13	-311	200	0	2.95842	1.31583	161.926	33665.3	110637	1609.26	0	0	0
543	1	4.97636e-28	-1.77127e-27	3.71967e-28	4.04444e-26	-1.09588e-25	6.43049e-26	300	610	0	-6.47379e-25	-2.89385e-25	2.13729e-24	-7.25654e-23	1.60666e-22	-9.93154e-25	300	200	0	2.71406	0.0647079	106.947	765.606	-728.95	1068.64	-914	200	0	-0.00914003	1.31728	54.8374	630.066	-3195.27	1554.14	-311	200	0
543	2	-4.38146e-29	-1.31508e-27	4.99228e-27	2.80575e-25	3.27172e-25	8.47406e-26	300	610	0	-6.07075e-25	-2.75095e-25	1.62777e-24	-5.45083e-23	1.20975e-22	-6.57645e-25	300	200	0	2.65909	0.00105293	107.955	737.537	-697.042	1105.59	-914	200	0	0.0136453	1.31113	54.6151	634.829	-3189.8	1542.93	-311	200	0
543	3	-3.49899e-28	-8.95997e-28	7.05353e-27	3.85187e-25	5.39281e-25	8.6387e-26	300	610	0	-5.11523e-25	-2.34081e-25	1.14075e-24	-3.76276e-23	8.37317e-23	-3.86336e-25	300	200	0	2.57826	-0.134343	109.172	688.404	-674.492	1148.36	-914	200	0	0.0506015	1.31247	54.3524	646.009	-3186.48	1536.61	-311	200	0
543	4	-4.84165e-28	-5.48221e-28	7.39769e-27	3.9941e-25	5.96937e-25	7.70341e-26	300	610	0	-3.95599e-25	-1.82592e-25	7.24726e-25	-2.34358e-23	5.23356e-23	-1.84286e-25	300	200	0	2.50771	-0.327263	110.46	622.518	-662.177	1192.71	-914	200	0	0.101287	1.32232	54.0224	663.635	-3186.93	1535.59	-311	200	0
543	5	-5.03638e-28	-2.82905e-28	6.71357e-27	3.59968e-25	5.58917e-25	6.24722e-26	300	610	0	-2.81783e-25	-1.31219e-25	3.99129e-25	-1.24821e-23	2.80447e-23	-4.61451e-26	300	200	0	2.48404	-0.558102	111.585	546.024	-674.962	1232.09	-914	200	0	0.160128	1.3392	53.6104	685.581	-3190.53	1539.58	-311	200	0
543	6	-4.54787e-28	-9.66321e-29	5.51981e-27	2.94373e-25	4.7042e-25	4.66516e-26	300	610	0	-1.82749e-25	-8.60368e-26	1.64341e-25	-4.6961e-24	1.0735e-23	3.87807e-26	300	200	0	2.51315	-0.806472	112.245	467.417	-730.758	1259.81	-914	200	0	0.217953	1.3603	53.1289	707.703	-3194.8	1547.55	-311	200	0
543	7	-3.72478e-28	2.19869e-29	4.17536e-27	2.21563e-25	3.63453e-25	3.19934e-26	300	610	0	-1.04021e-25	-4.98018e-26	9.75536e-27	3.40376e-25	-4.97171e-25	8.29853e-26	300	200	0	2.56534	-1.05081	112.203	397.285	-834.586	1272.11	-914	200	0	0.266101	1.38495	52.6213	726.317	-3197.14	1558.08	-311	200	0
543	8	-2.80746e-28	8.75656e-29	2.90456e-27	1.53285e-25	2.58619e-25	1.97513e-26	300	610	0	-4.6354e-26	-2.30307e-26	-8.02868e-26	3.19552e-24	-6.89583e-24	9.85068e-26	300	200	0	2.59941	-1.26472	111.396	344.714	-973.123	1270.92	-914	200	0	0.2979	1.41568	52.1541	740.933	-3197.09	1569.89	-311	200	0
543	9	-1.94532e-28	1.1483e-28	1.82761e-27	9.57526e-26	1.67511e-25	1.03578e-26	300	610	0	-7.67188e-27	-4.89287e-27	-1.22484e-25	4.45611e-24	-9.75259e-24	9.56865e-26	300	200	0	2.59005	-1.41904	109.977	312.89	-1119.53	1262.08	-914	200	0	0.307945	1.45466	51.7976	753.658	-3197.3	1582.06	-311	200	0
544	0	-1.21771e-28	1.16815e-28	9.90523e-28	5.12583e-26	9.51569e-26	3.72213e-27	300	610	0	1.54831e-26	6.11888e-27	-1.32143e-25	4.6496e-24	-1.02323e-23	8.26567e-26	300	200	0	2.53632	-1.49339	108.267	297.245	-1240.58	1249.83	-914	200	0	0.293092	1.49964	51.5944	766.023	-3201.91	1594.41	-311	200	0	2.61801	0.650287	158.924	32918.7	109552	2615.25	0	0	0
544	1	-6.54181e-29	1.04029e-28	3.91143e-28	1.9565e-26	4.22117e-26	-5.36849e-28	300	610	0	2.69501e-26	1.17206e-26	-1.21941e-25	4.20651e-24	-9.28821e-24	6.53104e-26	300	200	0	2.45174	-1.48429	106.604	289.982	-1302.08	1235.39	-914	200	0	0.255067	1.54364	51.5372	777.113	-3214.01	1607.31	-311	200	0
544	2	-2.52186e-29	8.42752e-29	-1.05964e-31	-9.89718e-28	6.738e-27	-2.92155e-27	300	610	0	3.033e-26	1.35439e-26	-1.01537e-25	3.45022e-24	-7.638e-24	4.75505e-26	300	200	0	2.355	-1.39794	105.19	288.327	-1276.99	1220.87	-914	200	0	0.19995	1.57829	51.5903	784.526	-3234.16	1620.94	-311	200	0
544	3	9.00817e-31	6.28698e-29	-2.25042e-28	-1.26897e-26	-1.4461e-26	-3.94431e-27	300	610	0	2.86571e-26	1.29774e-26	-7.77003e-26	2.60405e-24	-5.77857e-24	3.16703e-26	300	200	0	2.27566	-1.23878	104.056	295.321	-1158.92	1210.84	-914	200	0	0.13377	1.59752	51.7251	786.488	-3260.07	1634.76	-311	200	0
544	4	1.58108e-29	4.3067e-29	-3.27539e-28	-1.79037e-26	-2.49252e-26	-4.06209e-27	300	610	0	2.42787e-26	1.11045e-26	-5.47313e-26	1.80707e-24	-4.02053e-24	1.8764e-26	300	200	0	2.25816	-1.01297	103.139	313.779	-970.953	1208.83	-914	200	0	0.059311	1.59909	51.9212	782.574	-3287.22	1647.46	-311	200	0
544	5	2.24983e-29	2.65468e-29	-3.47419e-28	-1.87669e-26	-2.797e-26	-3.64551e-27	300	610	0	1.88667e-26	8.70374e-27	-3.49999e-26	1.13339e-24	-2.5304e-24	9.10635e-27	300	200	0	2.33893	-0.739955	102.37	344.096	-758.943	1214.26	-914	200	0	-0.0232263	1.58468	52.1537	772.696	-3310.74	1657.26	-311	200	0
544	6	2.36609e-29	1.38834e-29	-3.17428e-28	-1.70257e-26	-2.63858e-26	-2.97135e-27	300	610	0	1.35056e-26	6.28571e-27	-1.94825e-26	6.10937e-25	-1.37196e-24	2.46799e-27	300	200	0	2.51203	-0.452844	101.757	383.976	-570.481	1222.7	-914	200	0	-0.113238	1.55814	52.4013	756.704	-3327.41	1662.5	-311	200	0
544	7	2.15084e-29	4.94728e-30	-2.62339e-28	-1.39947e-26	-2.23291e-26	-2.22949e-27	300	610	0	8.81309e-27	4.14604e-27	-8.2379e-27	2.37711e-25	-5.42342e-25	-1.643e-27	300	200	0	2.72429	-0.189127	101.396	427.309	-435.505	1228.75	-914	200	0	-0.206895	1.52219	52.6526	735.345	-3335.97	1662.47	-311	200	0
544	8	1.77064e-29	-7.8037e-31	-1.99388e-28	-1.05835e-26	-1.73346e-26	-1.53714e-27	300	610	0	5.06436e-27	2.42153e-27	-7.90648e-28	-5.21755e-27	-6.9076e-28	-3.81073e-27	300	200	0	2.90317	0.0202641	101.401	468.345	-362.204	1229.66	-914	200	0	-0.296243	1.47656	52.8942	710.843	-3336	1657.83	-311	200	0
544	9	1.34095e-29	-3.98045e-30	-1.39422e-28	-7.36045e-27	-1.23962e-26	-9.5581e-28	300	610	0	2.30523e-27	1.14131e-27	3.58542e-27	-1.44267e-25	3.10815e-25	-4.60273e-27	300	200	0	2.9907	0.162269	101.827	506.323	-343.297	1226.5	-914	200	0	-0.370434	1.42089	53.107	685.986	-3327.89	1650.79	-311	200	0
545	0	9.34016e-30	-5.34577e-30	-8.83224e-29	-4.62978e-27	-8.07896e-27	-5.07616e-28	300	610	0	4.44021e-28	2.69172e-28	5.67398e-27	-2.07014e-25	4.52858e-25	-4.50933e-27	300	200	0	2.96799	0.241726	102.643	541.733	-360.039	1221.93	-914	200	0	-0.419352	1.35869	53.2812	662.971	-3314.07	1644.26	-311	200	0	2.03883	0.9183	161.069	33526.3	110640	2266.93	0	0	0
545	1	5.88693e-30	-5.49341e-30	-4.84122e-29	-2.50779e-27	-4.63354e-27	-1.89406e-28	300	610	0	-6.79022e-28	-2.64356e-28	6.19831e-27	-2.18409e-25	4.80534e-25	-3.91801e-27	300	200	0	2.85509	0.264058	103.747	571.843	-385.781	1217.31	-914	200	0	-0.437366	1.29701	53.4254	643.508	-3298.76	1639.79	-311	200	0
545	2	3.19962e-30	-4.92335e-30	-1.96938e-29	-9.88758e-28	-2.10015e-27	1.61316e-29	300	610	0	-1.24376e-27	-5.39591e-28	5.76079e-27	-1.98921e-25	4.39155e-25	-3.1109e-27	300	200	0	2.6865	0.224685	104.997	593.594	-398.024	1211.68	-914	200	0	-0.423351	1.24292	53.5589	629.712	-3285.68	1636.87	-311	200	0
545	3	1.27308e-30	-4.0086e-30	-8.34108e-31	2.49615e-30	-3.93189e-28	1.32382e-28	300	610	0	-1.42017e-27	-6.33504e-28	4.8224e-27	-1.64e-25	3.63006e-25	-2.27596e-27	300	200	0	2.4916	0.122003	106.244	607.364	-393.264	1202.64	-914	200	0	-0.378894	1.20076	53.7016	624.183	-3275.67	1634.72	-311	200	0
545	4	1.36222e-32	-3.00474e-30	1.01087e-29	5.72122e-28	6.35111e-28	1.83437e-28	300	610	0	-1.35228e-27	-6.11971e-28	3.70792e-27	-1.24369e-25	2.75944e-25	-1.52455e-27	300	200	0	2.29335	-0.0268312	107.366	615.914	-389.11	1187.94	-914	200	0	-0.30848	1.17261	53.8661	628.339	-3267.03	1634.07	-311	200	0
545	5	-7.12126e-31	-2.06933e-30	1.51951e-29	8.31417e-28	1.15061e-27	1.90921e-28	300	610	0	-1.15202e-27	-5.26628e-28	2.62508e-27	-8.67551e-26	1.92988e-25	-9.10767e-28	300	200	0	2.11539	-0.190535	108.303	621.649	-410.979	1166.74	-914	200	0	-0.220719	1.16047	54.0472	640.52	-3257.56	1636.67	-311	200	0
545	6	-1.04449e-30	-1.2848e-30	1.63079e-29	8.81374e-28	1.30982e-27	1.72462e-28	300	610	0	-8.99527e-28	-4.14772e-28	1.68952e-27	-5.47857e-26	1.22284e-25	-4.49284e-28	300	200	0	1.98366	-0.343046	109.022	625.249	-477.306	1139.51	-914	200	0	-0.128429	1.16624	54.2156	656.683	-3245.01	1643.29	-311	200	0
545	7	-1.11106e-30	-6.8055e-31	1.50034e-29	8.05015e-28	1.24519e-27	1.41286e-28	300	610	0	-6.47112e-28	-3.0101e-28	9.50182e-28	-2.9873e-26	6.7053e-26	-1.30388e-28	300	200	0	1.91216	-0.473599	109.465	626.565	-592.581	1107.72	-914	200	0	-0.0456503	1.18808	54.3332	672.65	-3226.32	1652.69	-311	200	0
545	8	-1.01686e-30	-2.51998e-31	1.24646e-29	6.65134e-28	1.05958e-27	1.06517e-28	300	610	0	-4.24833e-28	-1.99714e-28	4.11815e-28	-1.19878e-26	2.73035e-26	6.85075e-29	300	200	0	1.88742	-0.577982	109.573	627.433	-744.218	1074.28	-914	200	0	0.0176236	1.21735	54.3812	684.821	-3199.17	1662.53	-311	200	0
545	9	-8.4147e-31	2.44427e-32	9.51879e-30	5.05409e-28	8.26527e-28	7.38272e-29	300	610	0	-2.46383e-28	-1.17663e-28	5.3182e-29	-2.75445e-28	1.19417e-27	1.74695e-28	300	200	0	1.87863	-0.650552	109.348	633.17	-905.011	1043.18	-914	200	0	0.0572897	1.24161	54.3731	690.402	-3164.22	1670.66	-311	200	0
546	0	-6.40304e-31	1.80469e-31	6.69023e-30	3.53317e-28	5.93993e-28	4.623e-29	300	610	0	-1.14408e-28	-5.64589e-29	-1.59355e-28	6.49143e-27	-1.39598e-26	2.14919e-28	300	200	0	1.86738	-0.689273	108.846	649.236	-1046.99	1018.83	-914	200	0	0.0729936	1.2529	54.3402	688.774	-3124.63	1675.17	-311	200	0	2.03883	0.9183	161.069	33526.3	110640	2266.93	0	0	0
546	1	-4.48302e-31	2.4866e-31	4.2663e-30	2.23747e-28	3.89479e-28	2.48511e-29	300	610	0	-2.48886e-29	-1.45385e-29	-2.62555e-28	9.60811e-27	-2.10082e-26	2.12423e-28	300	200	0	1.86255	-0.698854	108.139	675.136	-1155.37	1005.87	-914	200	0	0.0684572	1.25281	54.3115	681.909	-3084.47	1674.24	-311	200	0
546	2	-2.84462e-31	2.5822e-31	2.36401e-30	1.22575e-28	2.25457e-28	9.59643e-30	300	610	0	2.95482e-29	1.12971e-29	-2.90586e-28	1.02545e-26	-2.2556e-26	1.85661e-28	300	200	0	1.8832	-0.684103	107.303	704.483	-1228.11	1008.59	-914	200	0	0.0534196	1.25088	54.313	673.012	-3048.71	1666.96	-311	200	0
546	3	-1.56347e-31	2.3293e-31	9.88438e-31	4.97917e-29	1.04273e-28	-3.1839e-31	300	610	0	5.73238e-29	2.48044e-29	-2.72058e-28	9.40358e-27	-2.07567e-26	1.48139e-28	300	200	0	1.9287	-0.645852	106.399	734.564	-1267.51	1029.68	-914	200	0	0.0411995	1.26063	54.3731	665.38	-3023.82	1654.28	-311	200	0
546	4	-6.40461e-32	1.90618e-31	7.97033e-32	2.00842e-30	2.21655e-29	-5.98096e-30	300	610	0	6.6459e-29	2.96132e-29	-2.28969e-28	7.79319e-27	-1.72474e-26	1.08904e-28	300	200	0	1.97179	-0.584656	105.453	772.873	-1278.87	1069.39	-914	200	0	0.0422679	1.29385	54.5151	661.954	-3015.66	1638.88	-311	200	0
546	5	-3.34191e-33	1.43565e-31	-4.52278e-31	-2.57041e-29	-2.76848e-29	-8.52355e-30	300	610	0	6.37877e-29	2.88473e-29	-1.76896e-28	5.93815e-27	-1.31734e-26	7.33614e-29	300	200	0	1.98586	-0.504495	104.477	829.874	-1273.71	1123.99	-914	200	0	0.0589621	1.3533	54.7377	665.035	-3025.81	1624.23	-311	200	0
546	6	3.19584e-32	9.93944e-32	-7.04219e-31	-3.85728e-29	-5.30457e-29	-8.96917e-30	300	610	0	5.46467e-29	2.49677e-29	-1.25866e-28	4.16361e-27	-9.26051e-27	4.418e-29	300	200	0	1.97406	-0.417161	103.567	906.785	-1266.05	1185.43	-914	200	0	0.0860915	1.43103	55.0092	676.026	-3050.69	1613.21	-311	200	0
546	7	4.8444e-32	6.21481e-32	-7.65112e-31	-4.13729e-29	-6.13027e-29	-8.156e-30	300	610	0	4.28759e-29	1.97603e-29	-8.152e-29	2.64693e-27	-5.90667e-27	2.21349e-29	300	200	0	1.96663	-0.344969	102.933	992.518	-1263.64	1244.23	-914	200	0	0.115436	1.5138	55.2909	694.541	-3084.26	1606.97	-311	200	0
546	8	5.21465e-32	3.33235e-32	-7.08903e-31	-3.80501e-29	-5.87413e-29	-6.71601e-30	300	610	0	3.09963e-29	1.44104e-29	-4.63039e-29	1.45934e-27	-3.27415e-27	6.82132e-30	300	200	0	1.99181	-0.306235	102.772	1070.77	-1264.01	1293.09	-914	200	0	0.138238	1.58918	55.5664	717.483	-3120.78	1604.84	-311	200	0
546	9	4.80577e-32	1.27774e-32	-5.92068e-31	-3.16031e-29	-5.02654e-29	-5.08733e-30	300	610	0	2.04706e-29	9.61635e-30	-2.05358e-29	6.02534e-28	-1.37022e-27	-2.79612e-30	300	200	0	2.04746	-0.294007	103.095	1129.05	-1257.3	1327.66	-914	200	0	0.146867	1.64803	55.838	740.31	-3156.51	1605.46	-311	200	0
547	0	3.99766e-32	-5.59205e-34	-4.54305e-31	-2.41285e-29	-3.93995e-29	-3.54433e-30	300	610	0	1.19783e-29	5.71352e-30	-3.27197e-30	3.80775e-29	-1.12183e-28	-7.99184e-30	300	200	0	2.09923	-0.279475	103.722	1162.7	-1234.49	1346.56	-914	200	0	0.137675	1.68435	56.1033	759.883	-3190	1607.87	-311	200	0	1.87067	1.38259	161.422	34065.6	109095	2193.11	0	0	0
547	1	3.05634e-32	-8.16065e-33	-3.20934e-31	-1.69542e-29	-2.84549e-29	-2.23458e-30	300	610	0	5.66748e-30	2.78839e-30	7.04397e-30	-2.90997e-28	6.24499e-28	-1.00258e-29	300	200	0	2.11085	-0.237121	104.421	1173.31	-1197.24	1352.27	-914	200	0	0.111971	1.69436	56.3511	775.481	-3221.16	1612.11	-311	200	0
547	2	2.15065e-32	-1.15582e-32	-2.05991e-31	-1.0808e-29	-1.877e-29	-1.21513e-30	300	610	0	1.36339e-30	7.74135e-31	1.21353e-29	-4.45503e-28	9.73597e-28	-9.99946e-30	300	200	0	2.07517	-0.164489	105.024	1165.84	-1159.7	1349.66	-914	200	0	0.0754375	1.67687	56.5722	787.117	-3249.71	1618.93	-311	200	0
547	3	1.37341e-32	-1.21333e-32	-1.15345e-31	-5.9856e-30	-1.09638e-29	-4.84186e-31	300	610	0	-1.27378e-30	-4.76252e-31	1.36157e-29	-4.81219e-28	1.05823e-27	-8.79186e-30	300	200	0	2.0092	-0.0838972	105.463	1145	-1139.79	1341.17	-914	200	0	0.0379462	1.63507	56.7589	793.997	-3274.56	1628.76	-311	200	0
547	4	7.62699e-33	-1.10166e-32	-4.94762e-32	-2.49932e-30	-5.16848e-30	-6.35699e-33	300	610	0	-2.63814e-30	-1.13837e-30	1.28434e-29	-4.44375e-28	9.80708e-28	-7.04944e-30	300	200	0	1.92601	-0.025428	105.744	1111.92	-1148.09	1324.24	-914	200	0	0.0104629	1.57653	56.901	794.539	-3294.44	1640.94	-311	200	0
547	5	3.20571e-33	-9.05964e-33	-5.70456e-33	-1.9689e-31	-1.21988e-30	2.68852e-31	300	610	0	-3.10803e-30	-1.38333e-30	1.0868e-29	-3.70204e-28	8.19194e-28	-5.20788e-30	300	200	0	1.82552	-0.00385479	105.908	1066.2	-1180.29	1296.35	-914	200	0	-0.00220064	1.51118	56.9883	787.031	-3308.43	1654.15	-311	200	0
547	6	2.81425e-34	-6.85206e-33	2.01456e-32	1.15035e-30	1.19654e-30	3.94597e-31	300	610	0	-3.00763e-30	-1.35923e-30	8.43639e-30	-2.83412e-28	6.28639e-28	-3.5298e-30	300	200	0	1.7075	-0.0100306	106.006	1011.1	-1218.43	1261.33	-914	200	0	-0.00463321	1.44963	57.0132	770.952	-3315.61	1666.98	-311	200	0
547	7	-1.43246e-33	-4.76253e-33	3.26128e-32	1.78774e-30	2.4445e-30	4.19236e-31	300	610	0	-2.59134e-30	-1.18331e-30	6.03227e-30	-1.99708e-28	4.44096e-28	-2.14706e-30	300	200	0	1.58063	-0.0217546	106.098	956.258	-1244	1227.65	-914	200	0	-0.00373985	1.40178	56.9734	748.531	-3315.17	1678.22	-311	200	0
547	8	-2.24445e-33	-2.98889e-33	3.59028e-32	1.94097e-30	2.87255e-30	3.82618e-31	300	610	0	-2.04308e-30	-9.41072e-31	3.93057e-30	-1.27757e-28	2.85006e-28	-1.10059e-30	300	200	0	1.46273	-0.0242761	106.239	917.698	-1250.75	1201.91	-914	200	0	0.000380944	1.37465	56.8749	724.229	-3307.9	1686.7	-311	200	0
547	9	-2.43879e-33	-1.60734e-33	3.35284e-32	1.7975e-30	2.77896e-30	3.14989e-31	300	610	0	-1.48436e-30	-6.89594e-31	2.25331e-30	-7.11419e-29	1.59515e-28	-3.74082e-31	300	200	0	1.37946	-0.0204918	106.429	912.017	-1243.59	1186.87	-914	200	0	0.0138127	1.37102	56.7331	702.001	-3296.83	1691.26	-311	200	0
548	0	-2.25188e-33	-6.15311e-34	2.81851e-32	1.50049e-30	2.39741e-30	2.37514e-31	300	610	0	-9.86307e-31	-4.62795e-31	1.02008e-30	-3.0096e-29	6.83074e-29	7.99473e-32	300	200	0	1.36106	-0.0166309	106.619	945.125	-1228.28	1181.92	-914	200	0	0.0403117	1.38985	56.5652	683.873	-3285.73	1691.34	-311	200	0	1.87067	1.38259	161.422	34065.6	109095	2193.11	0	0	0
548	1	-1.86452e-33	3.42928e-35	2.17758e-32	1.15054e-30	1.89646e-30	1.63696e-31	300	610	0	-5.82578e-31	-2.77241e-31	1.89278e-31	-2.90208e-30	7.69899e-30	3.21584e-31	300	200	0	1.43347	-0.00225995	106.789	1006.26	-1206.65	1181.86	-914	200	0	0.0758421	1.42616	56.3784	671.449	-3276.98	1687.67	-311	200	0
548	2	-1.40433e-33	4.08025e-34	1.552e-32	8.11805e-31	1.38685e-30	1.01119e-31	300	610	0	-2.81299e-31	-1.37547e-31	-3.10903e-31	1.30725e-29	-2.80604e-29	4.11569e-31	300	200	0	1.60108	0.0478347	106.978	1072.82	-1179.82	1178.52	-914	200	0	0.11043	1.47154	56.1673	666.913	-3270.43	1682	-311	200	0
548	3	-9.53724e-34	5.75001e-34	1.00969e-32	5.19876e-31	9.32555e-31	5.31801e-32	300	610	0	-7.49197e-32	-4.09063e-32	-5.61026e-31	2.06709e-29	-4.52188e-29	4.04565e-31	300	200	0	1.83182	0.152767	107.214	1121.36	-1149.35	1166.41	-914	200	0	0.132882	1.51712	55.9263	671.364	-3263.37	1675.55	-311	200	0
548	4	-5.60284e-34	5.96803e-34	5.79175e-33	2.89681e-31	5.62571e-31	2.05976e-32	300	610	0	5.22368e-32	1.94205e-32	-6.37064e-31	2.25166e-29	-4.95603e-29	3.4626e-31	300	200	0	2.06415	0.308554	107.413	1137.33	-1116.04	1146.1	-914	200	0	0.135364	1.55594	55.6603	683.297	-3252.13	1668.52	-311	200	0
548	5	-2.47303e-34	5.22591e-34	2.62616e-33	1.22535e-31	2.81803e-31	2.58379e-33	300	610	0	1.18679e-31	5.16328e-32	-6.03268e-31	2.07929e-29	-4.59096e-29	2.72975e-31	300	200	0	2.2387	0.491573	107.406	1116.27	-1079.34	1122.02	-914	200	0	0.11721	1.58295	55.3865	699.086	-3235.25	1660.88	-311	200	0
548	6	-2.32277e-35	3.87958e-34	4.64615e-34	1.18112e-32	8.014e-32	-2.33816e-33	300	610	0	1.42375e-31	6.37976e-32	-5.095e-31	1.7171e-29	-3.79647e-29	2.12653e-31	300	200	0	2.32873	0.677417	107.084	1058.86	-1038.11	1098.01	-914	200	0	0.0851131	1.59465	55.1307	714.123	-3214.47	1652.74	-311	200	0
548	7	1.10708e-34	2.16325e-34	-9.05761e-34	-5.2843e-32	-6.04726e-32	4.12934e-33	300	610	0	1.38886e-31	6.29531e-32	-3.91447e-31	1.28311e-29	-2.8342e-29	1.86331e-31	300	200	0	2.34346	0.851073	106.483	967.483	-994.299	1074.65	-914	200	0	0.0492853	1.58852	54.915	723.932	-3193.03	1644.02	-311	200	0
548	8	1.54958e-34	2.19766e-35	-1.71913e-33	-8.26424e-32	-1.60825e-31	2.02009e-32	300	610	0	1.20592e-31	5.47211e-32	-2.72499e-31	8.538e-30	-1.87398e-29	2.09364e-31	300	200	0	2.30798	0.998509	105.74	844.984	-953.453	1049.73	-914	200	0	0.0193283	1.563	54.7418	725.565	-3174.67	1635.04	-311	200	0
548	9	1.0835e-34	-1.85868e-34	-2.19412e-33	-8.79261e-32	-2.40711e-31	4.38702e-32	300	610	0	9.66183e-32	4.32583e-32	-1.66382e-31	4.7385e-30	-1.01553e-29	2.91895e-31	300	200	0	2.24526	1.0988	105.005	697.043	-917.218	1021.24	-914	200	0	0.00187951	1.52014	54.5924	718.688	-3162.86	1627.12	-311	200	0
549	0	-3.2999e-35	-3.98369e-34	-2.51108e-33	-7.72928e-32	-3.162e-31	7.25377e-32	300	610	0	7.31822e-32	3.14084e-32	-7.99232e-32	1.66236e-30	-3.11027e-30	4.38151e-31	300	200	0	2.17847	1.13338	104.388	539.002	-882.443	989.452	-914	200	0	0.000143137	1.46779	54.4439	705.557	-3158.93	1621.71	-311	200	0	2.31565	2.23182	160.164	33448.3	109297	1047.14	0	0	0
549	1	-2.74478e-34	-6.02029e-34	-2.79804e-33	-5.73646e-32	-3.97466e-31	1.02457e-31	300	610	0	5.41045e-32	2.09505e-32	-1.55951e-32	-5.86812e-31	2.14408e-30	6.44359e-31	300	200	0	2.13837	1.10402	103.958	398.08	-853.1	956.237	-914	200	0	0.0145809	1.41773	54.2897	689.949	-3162.04	1619.37	-311	200	0
549	2	-6.19423e-34	-7.73616e-34	-3.12131e-33	-3.29671e-32	-4.86793e-31	1.28074e-31	300	610	0	4.13429e-32	1.287e-32	2.63797e-32	-1.95672e-30	5.45535e-30	8.95169e-31	300	200	0	2.15317	1.03633	103.765	303.862	-842.222	924.57	-914	200	0	0.0421188	1.38099	54.1358	676.179	-3171.06	1620.49	-311	200	0
549	3	-1.0631e-33	-8.75408e-34	-3.4776e-33	-7.5634e-33	-5.7654e-31	1.41354e-31	300	610	0	3.54393e-32	7.60481e-33	4.64407e-32	-2.39143e-30	6.64218e-30	1.15875e-30	300	200	0	2.23139	0.961035	103.824	275.31	-855.089	899.118	-914	200	0	0.0745343	1.36367	53.981	668.794	-3185.15	1625.68	-311	200	0
549	4	-1.58426e-33	-8.51419e-34	-3.78603e-33	1.61864e-32	-6.47024e-31	1.31248e-31	300	610	0	3.58288e-32	5.2399e-33	4.46459e-32	-1.79819e-30	5.41461e-30	1.38098e-30	300	200	0	2.35743	0.894822	104.118	315.714	-878.799	884.59	-914	200	0	0.10085	1.36557	53.8178	671.396	-3202.71	1635.2	-311	200	0
549	5	-2.13438e-33	-6.25576e-34	-3.88033e-33	3.58296e-32	-6.64547e-31	8.35013e-32	300	610	0	4.09926e-32	5.63643e-33	2.01753e-32	-3.78422e-32	1.34831e-30	1.47961e-30	300	200	0	2.50016	0.838386	104.606	414.26	-891.006	883.214	-914	200	0	0.113034	1.38177	53.6482	684.273	-3220.9	1648.56	-311	200	0
549	6	-2.62544e-33	-1.03251e-34	-3.50329e-33	4.85638e-32	-5.8007e-31	-1.89192e-32	300	610	0	4.8467e-32	8.49183e-33	-2.86145e-32	3.05882e-30	-6.07982e-30	1.33976e-30	300	200	0	2.62578	0.783906	105.205	550.96	-872.141	894.4	-914	200	0	0.108778	1.40548	53.4863	704.063	-3236.74	1664.64	-311	200	0
549	7	-2.91737e-33	8.21984e-34	-2.30757e-33	5.07865e-32	-3.29384e-31	-1.94436e-31	300	610	0	5.47461e-32	1.33338e-32	-1.03565e-31	7.6454e-30	-1.73847e-29	8.12927e-31	300	200	0	2.70857	0.72372	105.767	705.26	-811.918	915.78	-914	200	0	0.0902894	1.43014	53.3461	726.393	-3248.97	1681.83	-311	200	0
549	8	-2.80764e-33	2.25413e-33	1.30644e-34	3.78243e-32	1.64005e-31	-4.601e-31	300	610	0	5.5141e-32	1.94555e-32	-2.05487e-31	1.37815e-29	-3.28829e-29	-2.77728e-31	300	200	0	2.73857	0.655563	106.13	859.618	-714.582	945.172	-914	200	0	0.0626062	1.45	53.2311	747.776	-3258.15	1698	-311	200	0
549	9	-2.02659e-33	4.2706e-33	4.27686e-33	3.93595e-33	9.81737e-31	-8.27042e-31	300	610	0	4.36814e-32	2.58047e-32	-3.32298e-31	2.13184e-29	-5.24095e-29	-2.12218e-30	300	200	0	2.72645	0.580442	106.192	995.5	-600.265	982.114	-914	200	0	0.0315253	1.46045	53.14	765.299	-3264.77	1710.89	-311	200	0
550	0	-2.43418e-34	6.88586e-33	1.05723e-32	-5.72962e-32	2.19739e-30	-1.29376e-30	300	610	0	1.31809e-32	3.08453e-32	-4.76526e-31	2.97497e-29	-7.49367e-29	-4.89421e-30	300	200	0	2.69912	0.498264	105.887	1094.61	-497.109	1027.1	-914	200	0	0.0011863	1.45891	53.083	776.339	-3268.36	1718.61	-311	200	0	2.64114	1.25121	156.624	32910.9	106778	2041.73	0	0	0
550	1	2.91039e-33	1.00014e-32	1.93257e-32	-1.52049e-31	3.85533e-30	-1.83709e-30	300	610	0	-4.43919e-32	3.24194e-32	-6.2227e-31	3.80304e-29	-9.81039e-29	-8.70368e-30	300	200	0	2.6837	0.405505	105.176	1145.47	-429.872	1079.97	-914	200	0	-0.0262354	1.44517	53.0874	779.402	-3268.39	1719.89	-311	200	0
550	2	7.7924e-33	1.33422e-32	3.05543e-32	-2.84669e-31	5.94017e-30	-2.4009e-30	300	610	0	-1.37059e-31	2.76494e-32	-7.41827e-31	4.43822e-29	-1.1769e-28	-1.35266e-29	300	200	0	2.69105	0.29793	104.11	1144.41	-414.226	1137.84	-914	200	0	-0.0497554	1.42273	53.1796	775.101	-3265.19	1714.31	-311	200	0
550	3	1.46669e-32	1.63833e-32	4.37667e-32	-4.55274e-31	8.3359e-30	-2.88342e-30	300	610	0	-2.71313e-31	1.29345e-32	-7.92436e-31	4.61103e-29	-1.27093e-28	-1.91113e-29	300	200	0	2.70962	0.180358	102.866	1094.87	-454.39	1193.72	-914	200	0	-0.0693826	1.40089	53.3623	765.963	-3259.3	1702.82	-311	200	0
550	4	2.35809e-32	1.82736e-32	5.76917e-32	-6.56477e-31	1.07758e-29	-3.12451e-30	300	610	0	-4.49741e-31	-1.58866e-32	-7.13845e-31	3.94798e-29	-1.16926e-28	-2.48623e-29	300	200	0	2.71327	0.0700006	101.668	1010.8	-537.946	1238.95	-914	200	0	-0.0846066	1.39212	53.6089	755.235	-3250.7	1687.73	-311	200	0
550	5	3.41935e-32	1.77711e-32	6.99673e-32	-8.69254e-31	1.27865e-29	-2.89574e-30	300	610	0	-6.67678e-31	-6.31208e-32	-4.2781e-31	1.97192e-29	-7.49028e-29	-2.97095e-29	300	200	0	2.68135	-0.021448	100.692	914.629	-636.414	1267.98	-914	200	0	-0.0918923	1.40355	53.8803	745.866	-3239.39	1671.65	-311	200	0
550	6	4.55599e-32	1.32116e-32	7.68255e-32	-1.05821e-30	1.36337e-29	-1.89722e-30	300	610	0	-9.08851e-31	-1.32454e-31	1.58998e-31	-1.87569e-29	1.37593e-29	-3.19793e-29	300	200	0	2.61446	-0.110157	100.043	825.694	-719.066	1279.13	-914	200	0	-0.0848018	1.43226	54.1422	739.895	-3226.01	1656.85	-311	200	0
550	7	5.58805e-32	2.54166e-33	7.28353e-32	-1.16675e-30	1.2281e-29	2.32993e-31	300	610	0	-1.14019e-30	-2.2574e-31	1.14677e-30	-8.179e-29	1.65119e-28	-2.92955e-29	300	200	0	2.53155	-0.234756	99.7894	751.541	-767.958	1271.7	-914	200	0	-0.058628	1.47019	54.3625	738.036	-3211.97	1645.02	-311	200	0
550	8	6.22425e-32	-1.65432e-32	5.08008e-32	-1.11312e-30	7.38248e-30	3.88978e-30	300	610	0	-1.30629e-30	-3.41259e-31	2.6268e-30	-1.74454e-28	3.94121e-28	-1.85525e-29	300	200	0	2.45938	-0.425329	99.9635	689.622	-782.786	1245.85	-914	200	0	-0.0170426	1.51101	54.5066	739.414	-3199.03	1637.35	-311	200	0
550	9	6.04002e-32	-4.63062e-32	1.94801e-33	-7.88709e-31	-2.66778e-30	9.44337e-30	300	610	0	-1.32434e-30	-4.71439e-31	4.65596e-30	-2.99436e-28	7.10665e-28	3.97999e-30	300	200	0	2.42676	-0.677959	100.519	634.075	-776.74	1205.67	-914	200	0	0.0271219	1.55081	54.5577	741.741	-3189.31	1634.56	-311	200	0
551	0	4.46705e-32	-8.84697e-32	-8.34212e-32	-6.07511e-32	-1.95944e-29	1.71444e-29	300	610	0	-1.08109e-30	-6.00086e-31	7.21937e-30	-4.54707e-28	1.11383e-27	4.23452e-29	300	200	0	2.45672	-0.954553	101.315	582.425	-767.423	1159.37	-914	200	0	0.0601855	1.5859	54.5414	742.486	-3185.69	1636.89	-311	200	0	2.64114	1.25121	156.624	32910.9	106778	2041.73	0	0	0
551	1	8.04901e-33	-1.43458e-31	-2.14602e-31	1.21804e-30	-4.49712e-29	2.69835e-29	300	610	0	-4.33755e-31	-6.99373e-31	1.01805e-29	-6.30465e-28	1.58404e-27	1.00292e-28	300	200	0	2.55877	-1.20481	102.205	541.926	-765.794	1113.93	-914	200	0	0.074672	1.61255	54.5099	740.101	-3191.34	1643.51	-311	200	0
551	2	-5.73152e-32	-2.09349e-31	-3.9826e-31	3.18965e-30	-7.9783e-29	3.85009e-29	300	610	0	7.82171e-31	-7.26996e-31	1.32193e-29	-8.05409e-28	2.07338e-27	1.80281e-28	300	200	0	2.72954	-1.39172	103.128	528.769	-767.971	1070.35	-914	200	0	0.0682025	1.62744	54.5001	733.924	-3207.54	1652.24	-311	200	0
551	3	-1.59116e-31	-2.8054e-31	-6.35108e-31	5.95737e-30	-1.23786e-28	5.05491e-29	300	610	0	2.73489e-30	-6.24251e-31	1.57631e-29	-9.42664e-28	2.4945e-27	2.8202e-28	300	200	0	2.95352	-1.49953	104.086	553.174	-758.437	1024.8	-914	200	0	0.0413058	1.62755	54.5156	723.94	-3232.45	1660.56	-311	200	0
551	4	-3.03182e-31	-3.46187e-31	-9.15353e-31	9.5358e-30	-1.74651e-28	6.10222e-29	300	610	0	5.56416e-30	-3.16067e-31	1.69187e-29	-9.85907e-28	2.70967e-27	4.00491e-28	300	200	0	3.20351	-1.51726	105.035	605.577	-724.905	974.361	-914	200	0	-0.00124091	1.61062	54.5398	711.765	-3262.16	1666.63	-311	200	0
551	5	-4.90882e-31	-3.88578e-31	-1.21297e-30	1.37822e-29	-2.26902e-28	6.65839e-29	300	610	0	9.33129e-30	2.85518e-31	1.542e-29	-8.56672e-28	2.52201e-27	5.23497e-28	300	200	0	3.45109	-1.42092	105.867	663.867	-668.987	921.484	-914	200	0	-0.0500046	1.57633	54.5555	700.751	-3292.49	1669.59	-311	200	0
551	6	-7.15553e-31	-3.81729e-31	-1.47907e-30	1.831e-29	-2.70731e-28	6.24499e-29	300	610	0	1.39484e-29	1.27265e-30	9.61586e-30	-4.54249e-28	1.67263e-27	6.28884e-28	300	200	0	3.67588	-1.19019	106.477	711.727	-604.415	873.804	-914	200	0	-0.0944158	1.52726	54.5516	693.585	-3319.75	1669.68	-311	200	0
551	7	-9.57937e-31	-2.9066e-31	-1.63519e-30	2.2388e-29	-2.9082e-28	4.23099e-29	300	610	0	1.90865e-29	2.72567e-30	-2.47322e-30	3.39872e-28	-1.51521e-28	6.81771e-28	300	200	0	3.86375	-0.846961	106.806	746.342	-552.472	840.314	-914	200	0	-0.12652	1.46917	54.5221	690.542	-3341	1668.24	-311	200	0
551	8	-1.18087e-30	-7.19925e-32	-1.56765e-30	2.48384e-29	-2.65454e-28	-1.49285e-30	300	610	0	2.40652e-29	4.68765e-30	-2.29866e-29	1.65059e-27	-3.29281e-27	6.32382e-28	300	200	0	4.00322	-0.46363	106.835	775.419	-534.962	826.218	-914	200	0	-0.141859	1.41096	54.4632	690.706	-3354.74	1667.26	-311	200	0
551	9	-1.32373e-30	3.23259e-31	-1.1251e-30	2.39496e-29	-1.66291e-28	-7.73684e-29	300	610	0	2.77343e-29	7.12805e-30	-5.38985e-29	3.58802e-27	-8.07357e-27	4.15345e-28	300	200	0	4.08321	-0.125071	106.578	812.753	-561.213	829.976	-914	200	0	-0.140358	1.36377	54.3799	693.305	-3361	1668.48	-311	200	0
552	0	-1.29772e-30	9.4368e-31	-1.2208e-31	1.74374e-29	4.06646e-29	-1.93294e-28	300	610	0	2.83646e-29	9.89445e-30	-9.64862e-29	6.21371e-27	-1.47145e-26	-4.82696e-29	300	200	0	4.09116	0.119118	106.087	871.058	-622.621	845.704	-914	200	0	-0.127639	1.33763	54.2935	697.447	-3360.46	1672.62	-311	200	0	3.33248	1.42356	160.153	33683.4	109233	1613.77	0	0	0
552	1	-9.83371e-31	1.82708e-30	1.64777e-30	2.495e-30	3.92185e-28	-3.54837e-28	300	610	0	2.35791e-29	1.26542e-29	-1.5055e-28	9.49201e-27	-2.32135e-26	-8.44615e-28	300	200	0	4.0192	0.269186	105.439	951.194	-700.29	868.134	-914	200	0	-0.112385	1.33867	54.2363	702.253	-3353.89	1679.2	-311	200	0
552	2	-2.32717e-31	2.98467e-30	4.38435e-30	-2.40114e-29	9.22252e-28	-5.62225e-28	300	610	0	1.03664e-29	1.48302e-29	-2.13363e-28	1.32256e-26	-3.31821e-26	-2.05454e-27	300	200	0	3.87771	0.35471	104.727	1038.41	-775.77	895.227	-914	200	0	-0.101206	1.36934	54.2384	707.814	-3341.76	1686.91	-311	200	0
552	3	1.12114e-30	4.37914e-30	8.23485e-30	-6.51343e-29	1.65294e-27	-8.06345e-28	300	610	0	-1.4764e-29	1.55396e-29	-2.78368e-28	1.69767e-26	-4.36394e-26	-3.73289e-27	300	200	0	3.69403	0.41066	104.067	1112.75	-840.3	928.074	-914	200	0	-0.0971185	1.42802	54.3229	714.91	-3324.32	1694.36	-311	200	0
552	4	3.24338e-30	5.89642e-30	1.32243e-29	-1.23152e-28	2.58105e-27	-1.06373e-27	300	610	0	-5.5411e-29	1.35509e-29	-3.33707e-28	1.99807e-26	-5.27782e-26	-5.87793e-27	300	200	0	3.48855	0.46271	103.603	1161.47	-898.023	969.254	-914	200	0	-0.101026	1.50733	54.5064	723.2	-3302.36	1700.71	-311	200	0
552	5	6.26198e-30	7.31268e-30	1.91601e-29	-1.98523e-28	3.66007e-27	-1.29081e-27	300	610	0	-1.14617e-28	7.28217e-30	-3.60756e-28	2.1062e-26	-5.77287e-26	-8.38988e-27	300	200	0	3.26034	0.512799	103.481	1179.8	-959.838	1020.07	-914	200	0	-0.111405	1.59563	54.7909	730.269	-3277.84	1705.44	-311	200	0
552	6	1.02137e-29	8.25956e-30	2.5511e-29	-2.88447e-28	4.77781e-27	-1.4181e-27	300	610	0	-1.93826e-28	-5.13102e-30	-3.32994e-28	1.85753e-26	-5.43681e-26	-1.10191e-26	300	200	0	3.00123	0.533733	103.804	1167.42	-1035.83	1078.35	-914	200	0	-0.123535	1.68146	55.1509	732.955	-3253.14	1708.31	-311	200	0
552	7	1.49687e-29	8.19368e-30	3.12668e-29	-3.85037e-28	5.73112e-27	-1.34542e-27	300	610	0	-2.91398e-28	-2.5657e-29	-2.15656e-28	1.03983e-26	-3.72491e-26	-1.3307e-26	300	200	0	2.71692	0.48924	104.59	1132.49	-1130.75	1139.09	-914	200	0	-0.132297	1.75639	55.5416	729.428	-3229.87	1709.62	-311	200	0
552	8	2.01352e-29	6.38002e-30	3.47941e-29	-4.73189e-28	6.20075e-27	-9.40021e-28	300	610	0	-4.00678e-28	-5.6037e-29	3.31462e-29	-5.98007e-27	2.49884e-28	-1.4527e-26	300	200	0	2.43385	0.364909	105.74	1094.73	-1237.72	1197.05	-914	200	0	-0.135905	1.81549	55.9207	719.866	-3209.05	1710.03	-311	200	0
552	9	2.49457e-29	1.90256e-30	3.37139e-29	-5.28388e-28	5.73175e-27	-3.99928e-29	300	610	0	-5.0766e-28	-9.72562e-29	4.59009e-28	-3.32265e-26	6.54192e-26	-1.36364e-26	300	200	0	2.18842	0.178912	107.042	1075.5	-1334.7	1247.39	-914	200	0	-0.135384	1.85691	56.253	705.602	-3192.22	1709.88	-311	200	0
553	0	2.81396e-29	-6.2795e-30	2.48442e-29	-5.14825e-28	3.72746e-27	1.5337e-27	300	610	0	-5.88459e-28	-1.4878e-28	1.10452e-27	-7.37256e-26	1.65201e-25	-9.25971e-27	300	200	0	2.00723	-0.0321878	108.247	1081.94	-1395.16	1283.69	-914	200	0	-0.131007	1.8805	56.5003	688.404	-3180.95	1709.08	-311	200	0	1.89562	1.44682	161.728	33814.4	110550	2162.52	0	0	0
553	1	2.78596e-29	-1.92082e-29	4.26534e-30	-3.84477e-28	-5.31509e-28	3.95275e-27	300	610	0	-6.06965e-28	-2.07543e-28	1.9982e-27	-1.28877e-25	3.04492e-25	2.72688e-28	300	200	0	1.89163	-0.231292	109.144	1102.22	-1405.49	1298.5	-914	200	0	-0.120822	1.88548	56.627	670.279	-3174.69	1707.65	-311	200	0
553	2	2.15954e-29	-3.77118e-29	-3.24114e-29	-7.80393e-29	-7.82882e-27	7.34049e-27	300	610	0	-5.13289e-28	-2.6671e-28	3.13821e-27	-1.98075e-25	4.83617e-25	1.67956e-26	300	200	0	1.81755	-0.389343	109.608	1116.1	-1368.89	1289.2	-914	200	0	-0.103206	1.86982	56.6139	653.108	-3170.11	1706	-311	200	0
553	3	6.22208e-30	-6.20744e-29	-8.94815e-29	4.71124e-28	-1.88974e-26	1.17105e-26	300	610	0	-2.43921e-28	-3.14312e-28	4.47024e-27	-2.77356e-25	6.9488e-25	4.20508e-26	300	200	0	1.75397	-0.487545	109.646	1109.8	-1294.78	1262.53	-914	200	0	-0.0799347	1.83313	56.4671	638.427	-3163.1	1704.63	-311	200	0
553	4	-2.18066e-29	-9.15758e-29	-1.70187e-28	1.32858e-27	-3.42302e-26	1.68829e-26	300	610	0	2.75165e-28	-3.31927e-28	5.86004e-27	-3.57734e-25	9.1823e-25	7.72567e-26	300	200	0	1.68579	-0.516706	109.365	1082.99	-1190.97	1230.92	-914	200	0	-0.0547952	1.77928	56.2232	627.282	-3152.02	1703.86	-311	200	0
553	5	-6.60343e-29	-1.23897e-28	-2.75265e-28	2.54442e-27	-5.37999e-26	2.23782e-26	300	610	0	1.12094e-27	-2.93735e-28	7.06211e-27	-4.23352e-25	1.11629e-24	1.22469e-25	300	200	0	1.61983	-0.478828	108.875	1044.82	-1065.71	1204.28	-914	200	0	-0.0297911	1.71512	55.9369	619.7	-3139.79	1703.64	-311	200	0
553	6	-1.29265e-28	-1.54421e-28	-4.00944e-28	4.13149e-27	-7.66808e-26	2.72955e-26	300	610	0	2.35953e-27	-1.66398e-28	7.68841e-27	-4.49691e-25	1.22929e-24	1.7571e-25	300	200	0	1.57178	-0.390306	108.232	1004.77	-932.402	1185.71	-914	200	0	-0.00501152	1.648	55.6495	614.699	-3132.43	1703.83	-311	200	0
553	7	-2.12437e-28	-1.75489e-28	-5.36394e-28	6.03512e-27	-1.00576e-25	3.01879e-26	300	610	0	4.0245e-27	8.95824e-29	7.18341e-27	-4.02252e-25	1.17091e-24	2.31875e-25	300	200	0	1.55131	-0.275893	107.453	965.672	-808.031	1173.05	-914	200	0	0.0192319	1.58501	55.3746	610.959	-3134.92	1704.65	-311	200	0
553	8	-3.13042e-28	-1.75741e-28	-6.60749e-28	8.09458e-27	-1.21281e-25	2.89587e-26	300	610	0	6.08581e-27	5.16227e-28	4.81548e-27	-2.36328e-25	8.26577e-25	2.81478e-25	300	200	0	1.56137	-0.157332	106.58	922.881	-703.322	1162.11	-914	200	0	0.0421209	1.53238	55.11	607.695	-3148.47	1706.58	-311	200	0
553	9	-4.2311e-28	-1.39738e-28	-7.4002e-28	9.99801e-27	-1.32142e-25	2.08158e-26	300	610	0	8.409e-27	1.15123e-27	-3.01573e-28	1.01265e-25	5.62754e-26	3.09383e-25	300	200	0	1.61139	-0.0506823	105.692	867.436	-612.8	1148.47	-914	200	0	0.0624098	1.49465	54.8484	605.68	-3170.94	1709.55	-311	200	0
554	0	-5.26809e-28	-4.81407e-29	-7.24439e-28	1.12354e-26	-1.23632e-25	2.3365e-27	300	610	0	1.07059e-26	2.01696e-27	-9.13901e-27	6.67435e-25	-1.29516e-24	2.93762e-25	300	200	0	1.72015	0.030416	104.875	789.741	-518.317	1128.09	-914	200	0	0.0783429	1.47569	54.5831	607.043	-3198.66	1712.63	-311	200	0	1.89562	1.44682	161.728	33814.4	110550	2162.52	0	0	0
554	1	-5.97928e-28	1.21155e-28	-5.47117e-28	1.10577e-26	-8.31929e-26	-3.02887e-26	300	610	0	1.24809e-26	3.10444e-27	-2.26146e-26	1.51376e-24	-3.37712e-24	2.05677e-25	300	200	0	1.89095	0.0745587	104.188	686.186	-405.578	1098.87	-914	200	0	0.0892334	1.47847	54.3197	613.221	-3228.03	1714.8	-311	200	0
554	2	-5.97635e-28	3.90483e-28	-1.25251e-28	8.45557e-27	4.39312e-27	-8.0752e-26	300	610	0	1.298e-26	4.35213e-27	-4.1363e-26	2.67185e-24	-6.29791e-24	9.82194e-27	300	200	0	2.09565	0.070567	103.63	565.399	-277.752	1063.42	-914	200	0	0.0963444	1.50149	54.0801	623.395	-3255.98	1715.58	-311	200	0
554	3	-4.73196e-28	7.77947e-28	6.34464e-28	2.17643e-27	1.55819e-25	-1.51777e-25	300	610	0	1.11564e-26	5.61973e-27	-6.53944e-26	4.13204e-24	-1.0072e-23	-3.32861e-25	300	200	0	2.29728	0.00479936	103.164	444.979	-156.48	1029.84	-914	200	0	0.101258	1.53721	53.8949	635.002	-3279.68	1714.93	-311	200	0
554	4	-1.58638e-28	1.29054e-27	1.82425e-27	-9.19605e-27	3.86878e-25	-2.43835e-25	300	610	0	5.67121e-27	6.65909e-27	-9.36311e-26	5.81487e-24	-1.45477e-23	-8.59858e-25	300	200	0	2.47238	-0.125652	102.759	340.996	-72.266	1007.52	-914	200	0	0.104767	1.57574	53.788	645.388	-3296.87	1712.68	-311	200	0
554	5	4.21362e-28	1.91446e-27	3.51534e-27	-2.7069e-26	7.08529e-25	-3.53387e-25	300	610	0	-5.04505e-27	7.08597e-27	-1.23327e-25	7.53599e-24	-1.93153e-23	-1.59815e-24	300	200	0	2.60531	-0.296568	102.407	261.981	-50.6745	1000.26	-914	200	0	0.107191	1.60912	53.7616	652.884	-3306.8	1708.21	-311	200	0
554	6	1.34277e-27	2.60263e-27	5.72765e-27	-5.25419e-26	1.12105e-24	-4.70648e-25	300	610	0	-2.26374e-26	6.35903e-27	-1.49402e-25	8.96678e-24	-2.36023e-23	-2.55084e-24	300	200	0	2.68218	-0.468563	102.095	211.7	-102.482	1004.23	-914	200	0	0.108052	1.63329	53.7945	656.866	-3310.11	1700.7	-311	200	0
554	7	2.6669e-27	3.25987e-27	8.38775e-27	-8.59509e-26	1.60606e-24	-5.77002e-25	300	610	0	-4.85413e-26	3.77605e-27	-1.63773e-25	9.59592e-24	-2.61643e-23	-3.67887e-24	300	200	0	2.6986	-0.614033	101.839	194.025	-221.371	1012.24	-914	200	0	0.105769	1.64706	53.8622	657.594	-3307.87	1689.79	-311	200	0
554	8	4.41692e-27	3.72701e-27	1.12751e-26	-1.26235e-25	2.11659e-24	-6.4233e-25	300	610	0	-8.35294e-26	-1.4995e-27	-1.54808e-25	8.7003e-24	-2.51947e-23	-4.87797e-24	300	200	0	2.66284	-0.725549	101.722	213.081	-386.25	1017.9	-914	200	0	0.0987796	1.6484	53.9534	655.947	-3300.95	1675.74	-311	200	0
554	9	6.54477e-27	3.76663e-27	1.39589e-26	-1.70124e-25	2.56564e-24	-6.22756e-25	300	610	0	-1.27062e-25	-1.03642e-26	-1.07112e-25	5.33844e-24	-1.82838e-23	-5.95201e-24	300	200	0	2.58572	-0.804855	101.857	267.964	-568.865	1017.76	-914	200	0	0.0868918	1.63342	54.0646	652.591	-3289.99	1659.47	-311	200	0
555	0	8.88852e-27	3.05448e-27	1.57322e-26	-2.11181e-25	2.81464e-24	-4.59574e-25	300	610	0	-1.7643e-25	-2.36332e-26	-1.9459e-27	-1.61578e-24	-2.47231e-24	-6.58582e-24	300	200	0	2.47235	-0.850323	102.27	347.156	-745.534	1013	-914	200	0	0.0711531	1.59989	54.1841	647.638	-3275.71	1642.53	-311	200	0	1.98116	1.04023	159.744	32996.9	109163	2327.56	0	0	0
555	1	1.11218e-26	1.18245e-27	1.55541e-26	-2.38798e-25	2.66406e-24	-8.04551e-26	300	610	0	-2.25709e-25	-4.18109e-26	1.81371e-25	-1.3376e-23	2.55409e-23	-6.32252e-24	300	200	0	2.32635	-0.854622	102.882	431.201	-901.254	1009.45	-914	200	0	0.052848	1.55078	54.2912	641.82	-3259.44	1626.95	-311	200	0
555	2	1.26998e-26	-2.31872e-27	1.2019e-26	-2.37315e-25	1.84972e-24	5.95621e-25	300	610	0	-2.64613e-25	-6.4757e-26	4.62601e-25	-3.10567e-23	6.89672e-23	-4.55349e-24	300	200	0	2.15816	-0.80934	103.592	501.674	-1025.1	1014.42	-914	200	0	0.0338263	1.49528	54.3765	637.795	-3242.94	1614.99	-311	200	0
555	3	1.28109e-26	-7.92741e-27	3.37814e-27	-1.85523e-25	4.97854e-26	1.64799e-24	300	610	0	-2.77408e-25	-9.12381e-26	8.5581e-25	-5.53681e-23	1.30196e-22	-5.32434e-25	300	200	0	1.98686	-0.709455	104.344	545.24	-1109.09	1032.65	-914	200	0	0.0175623	1.44663	54.4548	639.382	-3226.84	1608.67	-311	200	0
555	4	1.03476e-26	-1.60386e-26	-1.23512e-26	-5.69724e-26	-3.09112e-24	3.13663e-24	300	610	0	-2.42136e-25	-1.18377e-25	1.36224e-24	-8.61711e-23	2.09693e-22	6.57171e-24	300	200	0	1.83029	-0.561112	105.13	553.379	-1151.55	1064.87	-914	200	0	0.00816833	1.41732	54.5449	649.502	-3209.6	1608.86	-311	200	0
555	5	3.91743e-27	-2.68204e-26	-3.71477e-26	1.78427e-25	-7.91304e-24	5.07534e-24	300	610	0	-1.30579e-25	-1.41031e-25	1.96059e-24	-1.21877e-22	3.04475e-22	1.75651e-23	300	200	0	1.69082	-0.389428	105.988	524.256	-1161.25	1109.04	-914	200	0	0.00832582	1.41478	54.6374	669.416	-3189.18	1614.51	-311	200	0
555	6	-8.0787e-27	-4.00112e-26	-7.25725e-26	5.50854e-25	-1.46588e-23	7.39486e-24	300	610	0	9.05288e-26	-1.51187e-25	2.59472e-24	-1.58706e-22	4.06192e-22	3.30431e-23	300	200	0	1.5577	-0.232989	106.961	464.884	-1158.8	1160.56	-914	200	0	0.0189058	1.43889	54.6961	698.952	-3166.3	1623.24	-311	200	0
555	7	-2.72681e-26	-5.46569e-26	-1.19137e-25	1.08438e-24	-2.33518e-23	9.8957e-24	300	610	0	4.56323e-25	-1.37502e-25	3.1596e-24	-1.89853e-22	4.98874e-22	5.31118e-23	300	200	0	1.42487	-0.126904	108.046	389.312	-1166.53	1210.2	-914	200	0	0.0394098	1.48106	54.6819	736.021	-3145.77	1632.91	-311	200	0
555	8	-5.49892e-26	-6.87957e-26	-1.75421e-25	1.78746e-24	-3.3629e-23	1.21933e-23	300	610	0	9.97916e-25	-8.51856e-26	3.48688e-24	-2.04656e-22	5.56625e-22	7.70033e-23	300	200	0	1.29655	-0.0917377	109.162	312.456	-1192.28	1245.06	-914	200	0	0.0679772	1.5271	54.5637	776.29	-3134.14	1642.55	-311	200	0
555	9	-9.18012e-26	-7.91213e-26	-2.36938e-25	2.63966e-24	-4.45305e-23	1.36611e-23	300	610	0	1.73296e-24	2.34713e-26	3.33306e-24	-1.87965e-22	5.41646e-22	1.02589e-22	300	200	0	1.17469	-0.134352	110.145	244.288	-1225.78	1254.35	-914	200	0	0.101974	1.56402	54.3211	814.201	-3136.31	1652.26	-311	200	0
556	0	-1.36791e-25	-8.06732e-26	-2.948e-25	3.5745e-24	-5.4257e-23	1.33811e-23	300	610	0	2.65206e-24	2.07589e-25	2.37436e-24	-1.19956e-22	4.03274e-22	1.25817e-22	300	200	0	1.05817	-0.248468	110.825	187.977	-1249.25	1234.04	-914	200	0	0.13853	1.58553	53.9608	844.348	-3153.35	1662.18	-311	200	0	1.98116	1.04023	159.744	32996.9	109163	2327.56	0	0	0
556	1	-1.86675e-25	-6.66437e-26	-3.34307e-25	4.45922e-24	-5.99231e-23	1.01192e-23	300	610	0	3.70067e-24	4.84773e-25	2.14558e-25	2.32049e-23	7.89814e-23	1.40126e-22	300	200	0	0.960109	-0.409425	111.13	140.84	-1245.86	1187.24	-914	200	0	0.174138	1.59131	53.528	862.232	-3182.02	1671.6	-311	200	0
556	2	-2.34727e-25	-2.84228e-26	-3.33697e-25	5.0733e-24	-5.7352e-23	2.34767e-24	300	610	0	4.75711e-24	8.66349e-25	-3.58643e-24	2.67389e-22	-5.01431e-22	1.35957e-22	300	200	0	0.908758	-0.576088	111.11	97.5122	-1200.53	1123.92	-914	200	0	0.205127	1.58256	53.0906	864.922	-3215.42	1679.15	-311	200	0
556	3	-2.69629e-25	4.39478e-26	-2.63439e-25	5.08932e-24	-4.09874e-23	-1.16561e-23	300	610	0	5.60809e-24	1.35036e-24	-9.45371e-24	6.36646e-22	-1.40695e-21	1.00512e-22	300	200	0	0.925145	-0.707352	110.853	54.0581	-1103.19	1059.73	-914	200	0	0.228589	1.55969	52.7108	851.784	-3245.19	1683.8	-311	200	0
556	4	-2.74421e-25	1.60707e-25	-8.66127e-26	4.06185e-24	-4.02545e-24	-3.35954e-23	300	610	0	5.92526e-24	1.91218e-24	-1.76982e-23	1.14687e-21	-2.69015e-21	1.80217e-23	300	200	0	1.00896	-0.778863	110.426	11.9761	-956.91	1010.32	-914	200	0	0.24145	1.52409	52.4281	825.007	-3264.7	1685.27	-311	200	0
556	5	-2.25851e-25	3.30459e-25	2.38898e-25	1.43249e-24	6.10964e-23	-6.47875e-23	300	610	0	5.24821e-24	2.49282e-24	-2.83676e-23	1.79647e-21	-4.36414e-21	-1.2919e-22	300	200	0	1.14004	-0.784568	109.928	-19.647	-781.172	984.156	-914	200	0	0.239766	1.48054	52.2525	789.409	-3271.06	1683.9	-311	200	0
556	6	-9.45391e-26	5.57179e-25	7.55513e-25	-3.43773e-24	1.61692e-22	-1.05604e-22	300	610	0	2.98233e-24	2.98578e-24	-4.10422e-23	2.55377e-21	-6.3707e-21	-3.58442e-22	300	200	0	1.28329	-0.725553	109.497	-28.3017	-606.78	980.61	-914	200	0	0.221052	1.4354	52.1679	750.741	-3265.17	1680.28	-311	200	0
556	7	1.53452e-25	8.35968e-25	1.49738e-24	-1.11955e-23	3.03127e-22	-1.54698e-22	300	610	0	-1.5771e-24	3.22403e-24	-5.45761e-23	3.34137e-21	-8.53961e-21	-6.82846e-22	300	200	0	1.40321	-0.599288	109.178	-4.30462	-464.078	994.147	-914	200	0	0.186997	1.3935	52.1532	713.817	-3250.92	1675.29	-311	200	0
556	8	5.52957e-25	1.14751e-24	2.47719e-24	-2.23669e-23	4.86263e-22	-2.08006e-22	300	610	0	-9.18017e-24	2.96987e-24	-6.67981e-23	4.01834e-21	-1.05411e-20	-1.10548e-21	300	200	0	1.48576	-0.399234	108.851	59.7694	-369.267	1019.04	-914	200	0	0.14154	1.35874	52.2047	682.377	-3233.72	1670.08	-311	200	0
556	9	1.13314e-24	1.45141e-24	3.66767e-24	-3.7159e-23	7.03953e-22	-2.5759e-22	300	610	0	-2.05004e-23	1.91195e-24	-7.4204e-23	4.36251e-21	-1.18364e-20	-1.61131e-21	300	200	0	1.54229	-0.121383	108.355	171.027	-319.546	1049.05	-914	200	0	0.0858694	1.33586	52.3332	659.805	-3218.26	1665.95	-311	200	0
557	0	1.90727e-24	1.67901e-24	4.9777e-24	-5.5181e-23	9.36601e-22	-2.90415e-22	300	610	0	-3.59383e-23	-3.24528e-25	-7.16976e-23	4.05649e-21	-1.16349e-20	-2.15697e-21	300	200	0	1.59344	0.226562	107.668	330.069	-301.623	1075.9	-914	200	0	0.0178955	1.32769	52.5434	648.822	-3206.74	1664.07	-311	200	0	1.51733	1.71875	160.268	33247.8	110788	1718.77	0	0	0
557	1	2.85819e-24	1.72669e-24	6.22399e-24	-7.50836e-23	1.14702e-21	-2.87285e-22	300	610	0	-5.53367e-23	-4.14709e-24	-5.24706e-23	2.68305e-21	-8.87167e-21	-2.65873e-21	300	200	0	1.65764	0.6138	106.889	522.819	-305.194	1092.93	-914	200	0	-0.0631892	1.33221	52.8139	650.446	-3199.22	1664.91	-311	200	0
557	2	3.91942e-24	1.45158e-24	7.101e-24	-9.413e-23	1.27515e-21	-2.22269e-22	300	610	0	-7.76011e-23	-9.93563e-24	-8.14886e-24	-2.62107e-22	-2.22597e-21	-2.98012e-21	300	200	0	1.74721	0.988755	106.081	722.028	-329.342	1099.43	-914	200	0	-0.153826	1.34447	53.0981	663.72	-3194.83	1668.06	-311	200	0
557	3	4.95244e-24	6.72066e-25	7.15386e-24	-1.07738e-22	1.23358e-21	-6.30958e-23	300	610	0	-1.00233e-22	-1.79432e-23	7.06287e-23	-5.3302e-21	9.79433e-21	-2.92111e-21	300	200	0	1.86022	1.30167	105.222	898.375	-378.01	1099.74	-914	200	0	-0.246057	1.3589	53.346	686.212	-3192.13	1672.27	-311	200	0
557	4	5.72218e-24	-8.23084e-25	5.76234e-24	-1.09064e-22	9.05469e-22	2.26834e-22	300	610	0	-1.18812e-22	-2.81498e-23	1.92999e-22	-1.30397e-20	2.867e-20	-2.21276e-21	300	200	0	1.97586	1.52457	104.344	1031.51	-450.995	1100.36	-914	200	0	-0.328649	1.36965	53.5319	714.126	-3189.76	1676.14	-311	200	0
557	5	5.87439e-24	-3.25289e-24	2.14718e-24	-8.87551e-23	1.47036e-22	6.84065e-22	300	610	0	-1.26488e-22	-4.00646e-23	3.65813e-22	-2.37447e-20	5.55548e-20	-5.21876e-22	300	200	0	2.06181	1.65335	103.594	1115.66	-541.376	1108.37	-914	200	0	-0.38955	1.37356	53.6668	742.814	-3187.78	1679.21	-311	200	0
557	6	4.92097e-24	-6.80445e-24	-4.58583e-24	-3.50272e-23	-1.20258e-21	1.33746e-21	300	610	0	-1.13609e-22	-5.24797e-23	5.90528e-22	-3.74399e-20	9.07948e-20	2.52725e-21	300	200	0	2.0884	1.69635	103.15	1160.02	-641.684	1129.18	-914	200	0	-0.419127	1.37383	53.7807	768.627	-3188.23	1682.24	-311	200	0
557	7	2.24228e-24	-1.15706e-23	-1.53455e-23	6.56839e-23	-3.30057e-21	2.19656e-21	300	610	0	-6.76508e-23	-6.31905e-23	8.58915e-22	-5.34958e-20	1.33259e-19	7.30647e-21	300	200	0	2.04087	1.65952	103.129	1181.51	-743.084	1162.99	-914	200	0	-0.413582	1.37702	53.8924	789.986	-3194.05	1686.05	-311	200	0
557	8	-2.88168e-24	-1.74609e-23	-3.08773e-23	2.27228e-22	-6.26512e-21	3.23529e-21	300	610	0	2.63117e-23	-6.87161e-23	1.1476e-21	-7.03283e-20	1.79483e-19	1.41038e-20	300	200	0	1.92238	1.54215	103.557	1192.68	-823.318	1204.23	-914	200	0	-0.376776	1.38514	54.0037	806.652	-3206.95	1690.53	-311	200	0
557	9	-1.11961e-23	-2.4085e-23	-5.14887e-23	4.61079e-22	-1.01221e-20	4.37103e-21	300	610	0	1.84282e-22	-6.40773e-23	1.41174e-21	-8.50211e-20	2.22661e-19	2.30015e-20	300	200	0	1.75512	1.34543	104.383	1194.91	-849.855	1244.64	-914	200	0	-0.316794	1.39297	54.1199	818.765	-3225.62	1695.13	-311	200	0
558	0	-2.33355e-23	-3.06118e-23	-7.66606e-23	7.72198e-22	-1.47316e-20	5.43999e-21	300	610	0	4.20824e-22	-4.27218e-23	1.5784e-21	-9.29455e-20	2.51587e-19	3.37074e-20	300	200	0	1.58234	1.08261	105.468	1181.8	-805.952	1275.52	-914	200	0	-0.240387	1.39373	54.2643	825.926	-3245.36	1699.67	-311	200	0	2.27344	1.69494	165.03	34627.6	113222	1741.52	0	0	0
558	1	-3.96104e-23	-3.56158e-23	-1.04545e-22	1.15319e-21	-1.96938e-20	6.17115e-21	300	610	0	7.4497e-22	3.28052e-24	1.54097e-21	-8.74544e-20	2.49727e-19	4.53382e-20	300	200	0	1.45297	0.784387	106.603	1148.04	-707.066	1289.35	-914	200	0	-0.152153	1.38606	54.4702	826.893	-3260.17	1704.43	-311	200	0
558	2	-5.9703e-23	-3.69336e-23	-1.31364e-22	1.57672e-21	-2.42408e-20	6.16316e-21	300	610	0	1.15427e-21	8.2611e-23	1.15632e-21	-5.9769e-20	1.94707e-19	5.61657e-20	300	200	0	1.39476	0.493007	107.62	1093.72	-590.013	1282.51	-914	200	0	-0.0572308	1.37429	54.7639	820.798	-3266.39	1710.07	-311	200	0
558	3	-8.22693e-23	-3.1567e-23	-1.5077e-22	1.98639e-21	-2.71225e-20	4.87123e-21	300	610	0	1.6268e-21	2.03458e-22	2.47517e-22	7.77777e-22	5.86367e-20	6.33511e-20	300	200	0	1.41047	0.246485	108.482	1022.03	-493.117	1257.06	-914	200	0	0.0375704	1.36327	55.1493	807.736	-3264.89	1717.32	-311	200	0
558	4	-1.04459e-22	-1.5687e-23	-1.53257e-22	2.28701e-21	-2.65103e-20	1.61408e-21	300	610	0	2.11132e-21	3.71455e-22	-1.38446e-21	1.05924e-19	-1.90187e-19	6.27116e-20	300	200	0	1.49865	0.067557	109.235	939.18	-442.005	1220.15	-914	200	0	0.124837	1.35604	55.6041	787.307	-3259.99	1725.93	-311	200	0
558	5	-1.21391e-22	1.51856e-23	-1.25804e-22	2.33563e-21	-1.99482e-20	-4.38571e-21	300	610	0	2.51622e-21	5.8662e-22	-3.93584e-21	2.66838e-19	-5.83522e-19	4.85951e-20	300	200	0	1.66303	-0.0398598	109.937	856.505	-442.487	1181.82	-914	200	0	0.198051	1.35618	56.09	757.625	-3256.36	1734.04	-311	200	0
558	6	-1.25668e-22	6.57327e-23	-5.1967e-23	1.93586e-21	-4.39826e-21	-1.39116e-20	300	610	0	2.69867e-21	8.39208e-22	-7.55724e-21	4.91378e-19	-1.14664e-18	1.39656e-20	300	200	0	1.90044	-0.0892324	110.633	787.09	-483.274	1151.65	-914	200	0	0.252442	1.36776	56.5615	717.411	-3256.29	1739.14	-311	200	0
558	7	-1.07049e-22	1.40017e-22	8.7232e-23	8.3912e-22	2.35594e-20	-2.75949e-20	300	610	0	2.4564e-21	1.10451e-21	-1.22887e-20	7.80022e-19	-1.88828e-18	-4.91607e-20	300	200	0	2.19189	-0.101778	111.306	740.089	-545.06	1134.82	-914	200	0	0.284913	1.39191	56.9653	669.257	-3258.85	1739.45	-311	200	0
558	8	-5.24663e-23	2.40184e-22	3.11249e-22	-1.24242e-21	6.73e-20	-4.56718e-20	300	610	0	1.52564e-21	1.3369e-21	-1.79699e-20	1.1203e-18	-2.78664e-18	-1.48761e-19	300	200	0	2.50594	-0.0967692	111.838	718.843	-609.693	1129.79	-914	200	0	0.293872	1.42539	57.2429	619.772	-3261.15	1734.52	-311	200	0
558	9	5.33478e-23	3.64597e-22	6.36334e-22	-4.60516e-21	1.29422e-19	-6.76417e-20	300	610	0	-4.09563e-22	1.46386e-21	-2.41246e-20	1.47984e-18	-3.77128e-18	-2.91145e-19	300	200	0	2.8063	-0.0906926	112.05	721.431	-669.426	1130.01	-914	200	0	0.280229	1.46077	57.3489	576.682	-3260.86	1724.98	-311	200	0
559	0	2.26325e-22	5.05379e-22	1.06979e-21	-9.49895e-21	2.1063e-19	-9.1827e-20	300	610	0	-3.69049e-21	1.38113e-21	-2.98268e-20	1.79829e-18	-4.70182e-18	-4.78417e-19	300	200	0	3.0616	-0.0984705	111.866	741.445	-730.377	1128.21	-914	200	0	0.24915	1.48712	57.2683	546.331	-3257.46	1712.19	-311	200	0	2.27344	1.69494	165.03	34627.6	113222	1741.52	0	0	0
559	1	4.80249e-22	6.45441e-22	1.60186e-21	-1.60409e-20	3.08198e-19	-1.1485e-19	300	610	0	-8.63166e-21	9.50848e-22	-3.35595e-20	1.97928e-18	-5.34528e-18	-7.04928e-19	300	200	0	3.25483	-0.128018	111.441	770.115	-804.644	1119.07	-914	200	0	0.210655	1.49533	57.022	532.529	-3251.72	1698.22	-311	200	0
559	2	8.22306e-22	7.55205e-22	2.1951e-21	-2.40927e-20	4.13985e-19	-1.31078e-19	300	610	0	-1.54358e-20	5.28901e-24	-3.30925e-20	1.88363e-18	-5.356e-18	-9.52715e-19	300	200	0	3.38553	-0.17321	111.119	800.592	-899.984	1099.48	-914	200	0	0.177511	1.48566	56.6549	536.163	-3244.73	1685.66	-311	200	0
559	3	1.24672e-21	7.89513e-22	2.77173e-21	-3.31012e-20	5.12132e-19	-1.32121e-19	300	610	0	-2.40693e-20	-1.6404e-21	-2.5418e-20	1.32666e-18	-4.26401e-18	-1.18613e-18	300	200	0	3.46204	-0.213792	111.197	831.267	-1014.21	1068.6	-914	200	0	0.160925	1.46766	56.2161	555.887	-3237.88	1676.59	-311	200	0
559	4	1.72637e-21	6.85464e-22	3.19988e-21	-4.19053e-20	5.76639e-19	-1.06539e-19	300	610	0	-3.40941e-20	-4.16254e-21	-6.79924e-21	8.28404e-20	-1.48053e-18	-1.34613e-18	300	200	0	3.49362	-0.220235	111.712	862.802	-1132.61	1027.47	-914	200	0	0.167071	1.45208	55.7487	589.042	-3232.86	1671.47	-311	200	0
559	5	2.20262e-21	3.62354e-22	3.28101e-21	-4.85284e-20	5.69258e-19	-3.99514e-20	300	610	0	-4.44601e-20	-7.68608e-21	2.69939e-20	-2.09769e-18	3.66774e-18	-1.34528e-18	300	200	0	3.48964	-0.163932	112.449	890.579	-1231.44	978.421	-914	200	0	0.195358	1.44399	55.2919	631.344	-3230.74	1668.97	-311	200	0
559	6	2.5742e-21	-2.74765e-22	2.74175e-21	-4.99847e-20	4.38377e-19	8.41474e-20	300	610	0	-5.32701e-20	-1.22207e-20	8.01721e-20	-5.45524e-18	1.18614e-17	-1.06484e-18	300	200	0	3.46114	-0.0376004	113.148	902.843	-1288.68	925.588	-914	200	0	0.237746	1.44221	54.8843	676.442	-3230.86	1666.82	-311	200	0
559	7	2.68669e-21	-1.32591e-21	1.23528e-21	-4.21525e-20	1.19835e-19	2.82541e-19	300	610	0	-5.75466e-20	-1.75734e-20	1.56039e-19	-1.01637e-17	2.36529e-17	-3.5627e-19	300	200	0	3.42	0.128536	113.682	886.507	-1292.79	875.367	-914	200	0	0.281984	1.44218	54.5658	717.043	-3231.38	1663.2	-311	200	0
559	8	2.32521e-21	-2.87921e-21	-1.64105e-21	-1.97892e-20	-4.59049e-19	5.69012e-19	300	610	0	-5.30515e-20	-2.32392e-20	2.55635e-19	-1.62455e-17	3.92567e-17	9.50017e-19	300	200	0	3.37204	0.280086	114.053	831.024	-1245.28	834.802	-914	200	0	0.318255	1.43958	54.3713	746.83	-3231.25	1657.61	-311	200	0
559	9	1.21433e-21	-4.98376e-21	-6.30348e-21	2.32104e-20	-1.3707e-18	9.49272e-19	300	610	0	-3.42321e-20	-2.82747e-20	3.7585e-19	-2.34546e-17	5.82557e-17	3.02501e-18	300	200	0	3.3078	0.371886	114.282	730.94	-1158.61	808.692	-914	200	0	0.341578	1.43414	54.3195	762.001	-3231.03	1650.28	-311	200	0
560	0	-9.69608e-22	-7.61071e-21	-1.31056e-20	9.31856e-20	-2.67207e-18	1.4138e-18	300	610	0	5.59842e-21	-3.11694e-20	5.07e-19	-3.11296e-17	7.92198e-17	6.00672e-18	300	200	0	3.20527	0.383118	114.327	595.066	-1049.37	798.498	-914	200	0	0.348198	1.4311	54.4078	762.25	-3232.2	1641.44	-311	200	0	2.95272	1.49716	166.983	34726.5	115281	1505.52	0	0	0
560	1	-4.56703e-21	-1.06015e-20	-2.22188e-20	1.95568e-19	-4.38143e-18	1.92858e-18	300	610	0	7.37139e-20	-2.97408e-20	6.29971e-19	-3.80233e-17	9.92549e-17	9.94715e-18	300	200	0	3.04798	0.309669	114.099	453.629	-931.104	803.736	-914	200	0	0.333423	1.43699	54.6185	750.892	-3236.41	1631.57	-311	200	0
560	2	-9.87689e-21	-1.36049e-20	-3.34617e-20	3.33087e-19	-6.44592e-18	2.42399e-18	300	610	0	1.769e-19	-2.10888e-20	7.13218e-19	-4.21287e-17	1.13519e-16	1.4738e-17	300	200	0	2.84331	0.161225	113.515	347.858	-811.882	822.844	-914	200	0	0.295024	1.45401	54.9204	733.568	-3244.7	1622	-311	200	0
560	3	-1.70641e-20	-1.60076e-20	-4.60774e-20	5.03198e-19	-8.69997e-18	2.78301e-18	300	610	0	3.19686e-19	-1.66745e-21	7.10111e-19	-4.05331e-17	1.14789e-16	2.00144e-17	300	200	0	2.62389	-0.0302575	112.585	307.155	-694.096	853.145	-914	200	0	0.23772	1.47983	55.2658	715.79	-3256.08	1614.5	-311	200	0
560	4	-2.60261e-20	-1.6867e-20	-5.84648e-20	6.94723e-19	-1.08163e-17	2.83033e-18	300	610	0	5.01739e-19	3.24574e-20	5.57454e-19	-2.93526e-17	9.31946e-17	2.50412e-17	300	200	0	2.42777	-0.21035	111.461	334.045	-576.626	892.062	-914	200	0	0.172382	1.51046	55.5925	701.124	-3266.95	1610.34	-311	200	0
560	5	-3.62167e-20	-1.48641e-20	-6.78863e-20	8.83777e-19	-1.22543e-17	2.32573e-18	300	610	0	7.14337e-19	8.50795e-20	1.76344e-19	-3.81999e-18	3.63102e-17	2.85916e-17	300	200	0	2.27025	-0.323059	110.349	407.891	-460.951	937.843	-914	200	0	0.110139	1.5409	55.8395	691.533	-3272.55	1609.86	-311	200	0
560	6	-4.64308e-20	-8.29817e-21	-7.01957e-20	1.02933e-18	-1.22143e-17	9.65806e-19	300	610	0	9.35974e-19	1.58961e-19	-5.23079e-19	4.13805e-17	-7.01571e-17	2.88378e-17	300	200	0	2.12965	-0.335034	109.389	500.669	-355.227	988.743	-914	200	0	0.0583934	1.56549	55.9657	688.246	-3269.78	1612.84	-311	200	0
560	7	-5.45678e-20	4.84249e-21	-5.96561e-20	1.06904e-18	-9.6118e-18	-1.59975e-18	300	610	0	1.12737e-18	2.54499e-19	-1.6311e-18	1.11416e-16	-2.40785e-16	2.32861e-17	300	200	0	1.95847	-0.243055	108.597	589.54	-274.123	1043.34	-914	200	0	0.0211176	1.58086	55.9589	691.241	-3258.52	1619.32	-311	200	0
560	8	-5.74049e-20	2.66936e-20	-2.89543e-20	9.1642e-19	-3.09222e-18	-5.73023e-18	300	610	0	1.22649e-18	3.67892e-19	-3.22003e-18	2.10123e-16	-4.87624e-16	8.80129e-18	300	200	0	1.7124	-0.0721801	107.863	660.982	-235.548	1101.25	-914	200	0	-0.00177575	1.58697	55.8357	698.721	-3241.11	1629.41	-311	200	0
560	9	-5.04355e-20	5.91634e-20	3.04488e-20	4.60941e-19	8.88837e-18	-1.1726e-17	300	610	0	1.14456e-18	4.88825e-19	-5.31588e-18	3.38229e-16	-8.15829e-16	-1.82168e-17	300	200	0	1.37924	0.131109	106.997	711.485	-252.251	1161.31	-914	200	0	-0.0156305	1.58393	55.6373	707.974	-3221.35	1642.53	-311	200	0
561	0	-2.78552e-20	1.03369e-19	1.27453e-19	-4.26846e-19	2.78828e-17	-1.97228e-17	300	610	0	7.64703e-19	5.97796e-19	-7.85883e-18	4.90905e-16	-1.21749e-15	-6.14313e-17	300	200	0	0.992245	0.318572	105.857	742.667	-324.976	1219.4	-914	200	0	-0.0273624	1.56949	55.4108	716.479	-3204.13	1657.06	-311	200	0	1.09699	2.1925	156.544	32429	105801	1538.12	0	0	0
561	1	1.71943e-20	1.58819e-19	2.69742e-19	-1.88244e-18	5.51374e-17	-2.95416e-17	300	610	0	-5.45393e-20	6.63365e-19	-1.06521e-17	6.54654e-16	-1.66363e-15	-1.23854e-16	300	200	0	0.621455	0.462798	104.476	750.262	-443.961	1270.15	-914	200	0	-0.0401621	1.54156	55.1885	721.96	-3194.5	1670.48	-311	200	0
561	2	9.19824e-20	2.2233e-19	4.61285e-19	-4.02377e-18	9.11073e-17	-4.04934e-17	300	610	0	-1.46812e-18	6.39847e-19	-1.33014e-17	8.03707e-16	-2.09462e-15	-2.06743e-16	300	200	0	0.343688	0.564476	103.037	720.08	-591.695	1312	-914	200	0	-0.0539464	1.50306	54.9842	721.872	-3195.75	1680.18	-311	200	0
561	3	2.02986e-19	2.86688e-19	6.98779e-19	-6.91375e-18	1.34776e-16	-5.11445e-17	300	610	0	-3.62229e-18	4.66262e-19	-1.51511e-17	8.96289e-16	-2.40986e-15	-3.08037e-16	300	200	0	0.208393	0.640665	101.713	640.792	-745.425	1348.42	-914	200	0	-0.069475	1.46185	54.8029	713.903	-3207.7	1684.74	-311	200	0
561	4	3.53959e-19	3.39176e-19	9.66943e-19	-1.05065e-17	1.82781e-16	-5.90642e-17	300	610	0	-6.61785e-18	6.76622e-20	-1.52264e-17	8.71456e-16	-2.45844e-15	-4.20339e-16	300	200	0	0.228894	0.702593	100.554	523.413	-885.806	1381.93	-914	200	0	-0.0887863	1.42481	54.6521	697.636	-3226.56	1684.63	-311	200	0
561	5	5.43145e-19	3.60134e-19	1.23284e-18	-1.45767e-17	2.28372e-16	-6.05909e-17	300	610	0	-1.04557e-17	-6.39644e-19	-1.22e-17	6.47554e-16	-2.03314e-15	-5.28501e-16	300	200	0	0.394074	0.744342	99.526	403.538	-1004.83	1408.23	-914	200	0	-0.111232	1.39409	54.5478	675.589	-3246.75	1681.77	-311	200	0
561	6	7.59562e-19	3.21906e-19	1.43967e-18	-1.86332e-17	2.6031e-16	-5.06817e-17	300	610	0	-1.49625e-17	-1.73721e-18	-4.40634e-18	1.23847e-16	-8.71809e-16	-6.07031e-16	300	200	0	0.671129	0.758016	98.6219	318.764	-1104.72	1418.14	-914	200	0	-0.131748	1.37004	54.5084	652.565	-3263.55	1678.5	-311	200	0
561	7	9.78464e-19	1.88664e-19	1.50086e-18	-2.18246e-17	2.61881e-16	-2.29373e-17	300	610	0	-1.96985e-17	-3.28593e-18	1.00627e-17	-8.12708e-16	1.32884e-15	-6.17739e-16	300	200	0	1.0074	0.752451	97.9397	284.025	-1193.35	1404.08	-914	200	0	-0.144872	1.35482	54.5357	634.091	-3274.39	1676.54	-311	200	0
561	8	1.1563e-18	-8.22021e-20	1.29606e-18	-2.28497e-17	2.10308e-16	3.00743e-17	300	610	0	-2.38509e-17	-5.29821e-18	3.31418e-17	-2.27311e-15	4.88083e-15	-5.08265e-16	300	200	0	1.34707	0.747476	97.6746	287.463	-1280.97	1364.14	-914	200	0	-0.148599	1.35134	54.6036	624.702	-3277.74	1676.25	-311	200	0
561	9	1.22582e-18	-5.36268e-19	6.71101e-19	-1.98945e-17	7.69976e-17	1.1604e-16	300	610	0	-2.61272e-17	-7.69946e-18	6.64103e-17	-4.34179e-15	1.00466e-14	-2.12464e-16	300	200	0	1.64503	0.76067	98.0158	305.788	-1374.34	1302.93	-914	200	0	-0.143358	1.35924	54.6677	626.1	-3272.38	1676.73	-311	200	0
562	0	1.09255e-18	-1.21481e-18	-5.55043e-19	-1.0629e-17	-1.70833e-16	2.41495e-16	300	610	0	-2.46684e-17	-1.02793e-17	1.10502e-16	-7.03946e-15	1.6948e-14	3.46075e-16	300	200	0	1.86846	0.806854	99.0377	322.025	-1467.5	1229.8	-914	200	0	-0.130492	1.37263	54.6848	636.035	-3258.74	1676.39	-311	200	0	1.09699	2.1925	156.544	32429	105801	1538.12	0	0	0
562	1	6.34194e-19	-2.14308e-18	-2.57255e-18	7.69038e-18	-5.66454e-16	4.09619e-16	300	610	0	-1.70158e-17	-1.26348e-17	1.64276e-16	-1.02717e-14	2.5437e-14	1.24576e-15	300	200	0	1.99751	0.893462	100.663	331.48	-1540.37	1155.81	-914	200	0	-0.112832	1.3823	54.6258	649.501	-3239.88	1673.79	-311	200	0
562	2	-2.94521e-19	-3.31319e-18	-5.5481e-18	3.79581e-17	-1.13709e-15	6.17092e-16	300	610	0	-1.77414e-19	-1.41116e-17	2.23738e-16	-1.37635e-14	3.4927e-14	2.55225e-15	300	200	0	2.03039	1.00721	102.694	338.727	-1572.08	1090.36	-914	200	0	-0.0939683	1.38048	54.4819	661.893	-3219.78	1668.26	-311	200	0
562	3	-1.84874e-18	-4.66129e-18	-9.57292e-18	8.27308e-17	-1.89378e-15	8.49982e-16	300	610	0	2.91461e-17	-1.37539e-17	2.80764e-16	-1.69826e-14	4.41901e-14	4.29533e-15	300	200	0	1.98841	1.11397	104.897	354.579	-1555.41	1037.11	-914	200	0	-0.0773772	1.36528	54.2648	671.38	-3201.39	1660.32	-311	200	0
562	4	-4.16859e-18	-6.03943e-18	-1.45881e-17	1.43448e-16	-2.81718e-15	1.07879e-15	300	610	0	7.41039e-17	-1.02797e-17	3.21727e-16	-1.90599e-14	5.11377e-14	6.43634e-15	300	200	0	1.90699	1.17208	107.094	389.841	-1497.39	991.716	-914	200	0	-0.0673555	1.34194	54.0038	678.745	-3186.74	1651.51	-311	200	0
562	5	-7.33904e-18	-7.18403e-18	-2.02858e-17	2.19305e-16	-3.83904e-15	1.25304e-15	300	610	0	1.36931e-16	-2.10547e-18	3.26258e-16	-1.87206e-14	5.26173e-14	8.82547e-15	300	200	0	1.81048	1.14191	109.193	442.919	-1410.19	945.361	-914	200	0	-0.0682309	1.3196	53.7417	685.933	-3177.65	1643.72	-311	200	0
562	6	-1.13315e-17	-7.68508e-18	-2.59892e-17	3.05765e-16	-4.82025e-15	1.29627e-15	300	610	0	2.17811e-16	1.25484e-17	2.66484e-16	-1.42484e-14	4.42796e-14	1.11507e-14	300	200	0	1.69817	0.992092	111.175	496.888	-1305.1	890.884	-914	200	0	-0.0812622	1.3054	53.521	694.745	-3175.83	1638.47	-311	200	0
562	7	-1.59256e-17	-6.96293e-18	-3.05197e-17	3.92739e-16	-5.5273e-15	1.10266e-15	300	610	0	3.13317e-16	3.54334e-17	1.0726e-16	-3.51542e-15	2.05961e-14	1.28827e-14	300	200	0	1.55824	0.710835	113.038	534.058	-1194.83	827.271	-914	200	0	-0.10373	1.30084	53.3611	705.296	-3182.57	1636.78	-311	200	0
562	8	-2.06138e-17	-4.26304e-18	-3.20707e-17	4.62569e-16	-5.61088e-15	5.37265e-16	300	610	0	4.14457e-16	6.78892e-17	-1.91916e-16	1.58813e-14	-2.48671e-14	1.32237e-14	300	200	0	1.39276	0.320073	114.724	547.957	-1097.69	761.231	-914	200	0	-0.132501	1.30286	53.2527	714.724	-3198.06	1639.34	-311	200	0
562	9	-2.44931e-17	1.31683e-18	-2.81179e-17	4.88103e-16	-4.59275e-15	-5.5752e-16	300	610	0	5.04423e-16	1.10261e-16	-6.72469e-16	4.63242e-14	-9.87836e-14	1.10747e-14	300	200	0	1.22995	-0.116577	116.039	541.146	-1033.28	704.17	-914	200	0	-0.167517	1.30746	53.1749	718.138	-3220.78	1646.24	-311	200	0
563	0	-2.61614e-17	1.07487e-17	-1.54123e-17	4.31298e-16	-1.86956e-15	-2.34605e-15	300	610	0	5.56299e-16	1.61093e-16	-1.36884e-15	8.9667e-14	-2.06861e-13	5.04037e-15	300	200	0	1.11467	-0.507457	116.721	519.684	-1012.46	666.109	-914	200	0	-0.209865	1.31158	53.1187	711.766	-3247.8	1656.57	-311	200	0	1.70345	1.89497	165.124	34230.6	114118	1236.24	0	0	0
563	1	-2.3638e-17	2.49245e-17	9.8822e-18	2.43062e-16	3.25451e-15	-4.9703e-15	300	610	0	5.31169e-16	2.16098e-16	-2.29617e-15	1.46458e-13	-3.51941e-13	-6.50018e-15	300	200	0	1.08668	-0.772171	116.607	489.614	-1033.81	651.646	-914	200	0	-0.257715	1.3136	53.0901	695.737	-3275.04	1668.5	-311	200	0
563	2	-1.43474e-17	4.44115e-17	5.18272e-17	-1.34736e-16	1.14918e-14	-8.50394e-15	300	610	0	3.77315e-16	2.66957e-16	-3.4329e-15	2.14864e-13	-5.31295e-13	-2.52245e-14	300	200	0	1.16311	-0.871885	115.739	456.188	-1085.76	660.32	-914	200	0	-0.30477	1.31394	53.0985	674.282	-3298.11	1679.76	-311	200	0
563	3	4.78671e-18	6.90956e-17	1.14034e-16	-7.63892e-16	2.34358e-14	-1.28865e-14	300	610	0	3.14778e-17	3.00057e-16	-4.69814e-15	2.89284e-13	-7.3307e-13	-5.25606e-14	300	200	0	1.33495	-0.801522	114.332	426.38	-1148.75	689.3	-914	200	0	-0.340837	1.31456	53.1573	653.363	-3314.52	1688.23	-311	200	0
563	4	3.70736e-17	9.76999e-17	1.98582e-16	-1.69976e-15	3.93499e-14	-1.78368e-14	300	610	0	-5.76557e-16	2.95405e-16	-5.9245e-15	3.58735e-13	-9.31999e-13	-8.92063e-14	300	200	0	1.57668	-0.563966	112.686	408.287	-1200.45	734.836	-914	200	0	-0.355313	1.31768	53.2885	637.845	-3323.99	1692.73	-311	200	0
563	5	8.55417e-17	1.27191e-16	3.04456e-16	-2.97503e-15	5.88691e-14	-2.27479e-14	300	610	0	-1.51454e-15	2.26057e-16	-6.82895e-15	4.05139e-13	-1.08473e-12	-1.34445e-13	300	200	0	1.85892	-0.160963	111.074	407.873	-1225.4	791.979	-914	200	0	-0.342473	1.32485	53.5071	630.252	-3326.1	1693.36	-311	200	0
563	6	1.52103e-16	1.5211e-16	4.25466e-16	-4.57616e-15	8.0611e-14	-2.65726e-14	300	610	0	-2.83189e-15	5.8566e-17	-6.98595e-15	4.01837e-13	-1.12543e-12	-1.85249e-13	300	200	0	2.15463	0.38957	109.652	429.745	-1220.83	854.857	-914	200	0	-0.302961	1.33649	53.8003	631.271	-3319.19	1691.12	-311	200	0
563	7	2.3633e-16	1.63908e-16	5.47709e-16	-6.41203e-15	1.0171e-13	-2.77147e-14	300	610	0	-4.53589e-15	-2.44892e-16	-5.81036e-15	3.12768e-13	-9.62845e-13	-2.35196e-13	300	200	0	2.43637	1.03178	108.414	477.35	-1192.79	917.734	-914	200	0	-0.240784	1.35144	54.1304	640.449	-3302.35	1687.3	-311	200	0
563	8	3.33818e-16	1.50439e-16	6.46748e-16	-8.27548e-15	1.17317e-13	-2.39539e-14	300	610	0	-6.55903e-15	-7.21908e-16	-2.56083e-15	9.29939e-14	-4.80406e-13	-2.73297e-13	300	200	0	2.67765	1.67463	107.243	548.076	-1147.83	975.952	-914	200	0	-0.160577	1.36734	54.4635	655.881	-3277.29	1683.15	-311	200	0
563	9	4.34155e-16	9.58164e-17	6.84891e-16	-9.80048e-15	1.20133e-13	-1.24456e-14	300	610	0	-8.71772e-15	-1.40187e-15	3.62204e-15	-3.08538e-13	4.58309e-13	-2.82893e-13	300	200	0	2.86303	2.22184	106.018	633.043	-1088.73	1027.04	-914	200	0	-0.0681065	1.38259	54.7936	674.335	-3248.69	1679.5	-311	200	0
564	0	5.18639e-16	-1.90557e-17	6.09209e-16	-1.04206e-14	1.0012e-13	1.01512e-14	300	610	0	-1.06645e-14	-2.29382e-15	1.36247e-14	-9.42933e-13	1.99596e-12	-2.4092e-13	300	200	0	2.98706	2.6057	104.713	724.06	-1017.18	1070.58	-914	200	0	0.0277388	1.3981	55.1331	692.664	-3222.8	1676.4	-311	200	0	1.70345	1.89497	165.124	34230.6	114118	1236.24	0	0	0
564	1	5.58032e-16	-2.14899e-16	3.51248e-16	-9.33832e-15	4.45501e-14	4.73483e-14	300	610	0	-1.18391e-14	-3.3695e-15	2.81968e-14	-1.85079e-12	4.25646e-12	-1.17959e-13	300	200	0	3.04712	2.80283	103.441	812.89	-940.445	1105.72	-914	200	0	0.115914	1.416	55.4808	708.515	-3205.52	1672.9	-311	200	0
564	2	5.10832e-16	-5.10961e-16	-1.70254e-16	-5.51945e-15	-6.13393e-14	1.02226e-13	300	610	0	-1.1427e-14	-4.5417e-15	4.76946e-14	-3.04602e-12	7.30547e-12	1.20365e-13	300	200	0	3.04845	2.83062	102.388	883.542	-872.822	1130.07	-914	200	0	0.187475	1.43648	55.8077	719.707	-3200.07	1667.82	-311	200	0
564	3	3.22808e-16	-9.19941e-16	-1.04199e-15	2.26715e-15	-2.32791e-13	1.76476e-13	300	610	0	-8.34068e-15	-5.63868e-15	7.17166e-14	-4.49321e-12	1.10936e-11	5.09917e-13	300	200	0	3.00477	2.73263	101.686	917.702	-826.893	1142.19	-914	200	0	0.239217	1.4576	56.0731	724.238	-3204.78	1660.99	-311	200	0
564	4	-7.11559e-17	-1.44051e-15	-2.3421e-15	1.53401e-14	-4.82719e-13	2.69021e-13	300	610	0	-1.24314e-15	-6.37737e-15	9.86259e-14	-6.07854e-12	1.53819e-11	1.08172e-12	300	200	0	2.92431	2.55636	101.379	910.547	-805.984	1143.44	-914	200	0	0.273854	1.47738	56.2433	721.523	-3213.09	1653.66	-311	200	0
564	5	-7.41614e-16	-2.0472e-15	-4.11768e-15	3.48966e-14	-8.17315e-13	3.74198e-13	300	610	0	1.13592e-14	-6.3397e-15	1.24977e-13	-7.57539e-12	1.96506e-11	1.85192e-12	300	200	0	2.80538	2.33506	101.448	873.67	-805.177	1137.13	-914	200	0	0.296566	1.49382	56.3003	712.962	-3216.91	1647.58	-311	200	0
564	6	-1.75394e-15	-2.67789e-15	-6.35206e-15	6.16743e-14	-1.22979e-12	4.79534e-13	300	610	0	3.09228e-14	-4.95955e-15	1.44893e-13	-8.60796e-12	2.30003e-11	2.8075e-12	300	200	0	2.65313	2.08743	101.804	823.507	-814.771	1127.08	-914	200	0	0.31143	1.50368	56.2525	700.79	-3211	1643.7	-311	200	0
564	7	-3.15095e-15	-3.21954e-15	-8.92105e-15	9.54592e-14	-1.69218e-12	5.63303e-13	300	610	0	5.85369e-14	-1.53065e-15	1.49487e-13	-8.61888e-12	2.40569e-11	3.88734e-12	300	200	0	2.49354	1.82918	102.316	771.51	-824.437	1116.08	-914	200	0	0.321673	1.50331	56.1357	686.865	-3195.02	1641.83	-311	200	0
564	8	-4.92735e-15	-3.494e-15	-1.15393e-14	1.34426e-13	-2.1455e-12	5.92191e-13	300	610	0	9.44269e-14	4.75056e-15	1.26478e-13	-6.85063e-12	2.0906e-11	4.95938e-12	300	200	0	2.36278	1.57408	102.863	721.466	-827.93	1104.11	-914	200	0	0.331311	1.49004	55.9924	673.075	-3173.04	1641.53	-311	200	0
564	9	-6.99523e-15	-3.24681e-15	-1.37004e-14	1.74324e-13	-2.48905e-12	5.19637e-13	300	610	0	1.37269e-13	1.46902e-14	6.02327e-14	-2.35455e-12	1.10905e-11	5.79555e-12	300	200	0	2.27979	1.31973	103.362	671.189	-823.803	1089.05	-914	200	0	0.342783	1.46248	55.8482	662.262	-3151.85	1642.57	-311	200	0
565	0	-9.14127e-15	-2.14362e-15	-1.46181e-14	2.07569e-13	-2.57044e-12	2.85689e-13	300	610	0	1.83318e-13	2.89318e-14	-6.74771e-14	5.95362e-12	-8.2811e-12	6.04808e-12	300	200	0	2.2309	1.05002	103.746	618.279	-811.056	1070.03	-914	200	0	0.352277	1.42201	55.7017	657.606	-3138.67	1644.51	-311	200	0	2.60085	2.70924	158.6	33112.4	107548	606.357	0	0	0
565	1	-1.09783e-14	2.19663e-16	-1.31829e-14	2.22348e-13	-2.17898e-12	-1.80453e-13	300	610	0	2.25396e-13	4.77025e-14	-2.75607e-13	1.91693e-11	-4.02565e-11	5.23314e-12	300	200	0	2.18735	0.76469	103.954	567.117	-786.6	1049.98	-914	200	0	0.350008	1.3762	55.5327	660.556	-3139.21	1646.32	-311	200	0
565	2	-1.18968e-14	4.28451e-15	-7.95304e-15	2.01947e-13	-1.04627e-12	-9.53784e-13	300	610	0	2.51843e-13	7.0458e-14	-5.80452e-13	3.81799e-11	-8.75228e-11	2.73056e-12	300	200	0	2.13461	0.493016	103.945	528.604	-748.326	1034.28	-914	200	0	0.32695	1.33902	55.323	669.488	-3156.28	1646.98	-311	200	0
565	3	-1.10273e-14	1.04659e-14	2.7923e-15	1.24587e-13	1.14078e-12	-2.10104e-12	300	610	0	2.45617e-13	9.54256e-14	-9.90296e-13	6.33275e-11	-1.51583e-10	-2.18834e-12	300	200	0	2.07425	0.273185	103.762	512.214	-696.048	1027.57	-914	200	0	0.28084	1.32483	55.0775	680.716	-3188.73	1645.99	-311	200	0
565	4	-7.22848e-15	1.90469e-14	2.09024e-14	-3.57991e-14	4.70812e-12	-3.66075e-12	300	610	0	1.83857e-13	1.19063e-13	-1.49778e-12	9.39342e-11	-2.31568e-10	-1.02899e-11	300	200	0	2.00379	0.130025	103.597	521.594	-629.473	1032.59	-914	200	0	0.215796	1.34158	54.821	690.964	-3231.48	1643.05	-311	200	0
565	5	8.77736e-16	3.00219e-14	4.80665e-14	-3.07331e-13	9.9364e-12	-5.61441e-12	300	610	0	3.83121e-14	1.35486e-13	-2.06984e-12	1.27689e-10	-3.22665e-10	-2.2247e-11	300	200	0	1.91258	0.0720818	103.709	557.158	-549.201	1050.07	-914	200	0	0.138589	1.38954	54.5771	699.38	-3277.46	1637.86	-311	200	0
565	6	1.47947e-14	4.2885e-14	8.5345e-14	-7.15872e-13	1.69694e-11	-7.84813e-12	300	610	0	-2.22775e-13	1.35954e-13	-2.6356e-12	1.5992e-10	-4.14198e-10	-3.84304e-11	300	200	0	1.80074	0.0952125	104.248	617.996	-457.225	1077.88	-914	200	0	0.0570749	1.46225	54.3539	707.617	-3319.82	1630.72	-311	200	0
565	7	3.59322e-14	5.63646e-14	1.32485e-13	-1.27799e-12	2.56828e-11	-1.01058e-11	300	610	0	-6.30681e-13	1.08577e-13	-3.07308e-12	1.82816e-10	-4.8751e-10	-5.86088e-11	300	200	0	1.69034	0.177336	105.195	698.874	-356.277	1109.42	-914	200	0	-0.0188748	1.5469	54.1518	717.64	-3354.05	1622.88	-311	200	0
565	8	6.52452e-14	6.81212e-14	1.87002e-13	-1.99066e-12	3.55121e-11	-1.19368e-11	300	610	0	-1.20936e-12	3.84454e-14	-3.19673e-12	1.84729e-10	-5.13926e-10	-8.15511e-11	300	200	0	1.60958	0.274555	106.451	786.536	-251.43	1133.01	-914	200	0	-0.0776709	1.62786	53.9843	729.163	-3378.61	1615.74	-311	200	0
565	9	1.02699e-13	7.44433e-14	2.43044e-13	-2.81739e-12	4.52441e-11	-1.26462e-11	300	610	0	-1.96507e-12	-9.15055e-14	-2.7489e-12	1.49751e-10	-4.53302e-10	-1.04543e-10	300	200	0	1.56886	0.339201	107.916	861.792	-149.458	1135.52	-914	200	0	-0.109594	1.69388	53.8807	738.885	-3393.6	1609.93	-311	200	0
566	0	1.46545e-13	7.00023e-14	2.90118e-13	-3.67108e-12	5.27886e-11	-1.12577e-11	300	610	0	-2.87197e-12	-2.98551e-13	-1.39998e-12	5.78598e-11	-2.53859e-10	-1.22854e-10	300	200	0	1.55582	0.349807	109.49	907.193	-57.006	1111.15	-914	200	0	-0.111506	1.74317	53.862	741.605	-3398.66	1605.33	-311	200	0	1.62414	2.45073	165.417	34556.6	115223	1171.92	0	0	0
566	1	1.92418e-13	4.7762e-14	3.11833e-13	-4.39463e-12	5.49641e-11	-6.50829e-12	300	610	0	-3.85377e-12	-5.96752e-13	1.23648e-12	-1.13962e-10	1.45669e-10	-1.29227e-10	300	200	0	1.5498	0.323558	111.051	915.75	16.7553	1066.7	-914	200	0	-0.0886245	1.7815	53.9155	732.766	-3392.9	1601.85	-311	200	0
566	2	2.32302e-13	-8.24323e-16	2.84936e-13	-4.74179e-12	4.73502e-11	3.10192e-12	300	610	0	-4.76225e-12	-9.9166e-13	5.56562e-12	-3.89176e-10	8.10351e-10	-1.13513e-10	300	200	0	1.53608	0.301342	112.442	894.871	59.1354	1016.98	-914	200	0	-0.0517614	1.81546	54.0017	711.166	-3377.8	1600.01	-311	200	0
566	3	2.535e-13	-8.51584e-14	1.7907e-13	-4.36231e-12	2.42887e-11	1.91735e-11	300	610	0	-5.35483e-12	-1.47288e-12	1.19411e-11	-7.87148e-10	1.79838e-09	-6.26432e-11	300	200	0	1.50928	0.31957	113.498	859.977	59.3667	976.729	-914	200	0	-0.0127652	1.84739	54.079	679.339	-3358.79	1600.77	-311	200	0
566	4	2.37802e-13	-2.1418e-13	-4.21927e-14	-2.79769e-12	-2.08583e-11	4.31506e-11	300	610	0	-5.27508e-12	-2.00443e-12	2.05536e-11	-1.3161e-09	3.14392e-09	3.8823e-11	300	200	0	1.47382	0.391488	114.084	823.069	13.9754	956.224	-914	200	0	0.0192537	1.87445	54.1161	641.725	-3341.91	1604.82	-311	200	0
566	5	1.61187e-13	-3.94171e-13	-4.18282e-13	5.03755e-13	-9.50562e-11	7.59054e-11	300	610	0	-4.0425e-12	-2.51329e-12	3.1271e-11	-1.96319e-09	4.83224e-09	2.0725e-10	300	200	0	1.44448	0.507851	114.143	788.586	-71.4632	959.805	-914	200	0	0.0404565	1.88968	54.0877	603.103	-3329.98	1611.95	-311	200	0
566	6	-5.49137e-15	-6.25487e-13	-9.85667e-13	6.14142e-12	-2.04395e-10	1.17135e-10	300	610	0	-1.06044e-12	-2.87717e-12	4.34271e-11	-2.68156e-09	6.76665e-09	4.57216e-10	300	200	0	1.43822	0.647126	113.744	759.78	-184.61	985.339	-914	200	0	0.0529747	1.8841	53.9762	567.921	-3323.04	1621.2	-311	200	0
566	7	-2.94253e-13	-8.98106e-13	-1.76812e-12	1.46734e-11	-3.52182e-10	1.64555e-10	300	610	0	4.3461e-12	-2.91344e-12	5.55646e-11	-3.37493e-09	8.72797e-09	7.97164e-10	300	200	0	1.46175	0.78764	113.091	746.286	-311.497	1025.14	-914	200	0	0.0620303	1.85029	53.7828	540.118	-3320.85	1631.33	-311	200	0
566	8	-7.35473e-13	-1.18603e-12	-2.76236e-12	2.64701e-11	-5.36194e-10	2.12908e-10	300	610	0	1.28483e-11	-2.37237e-12	6.51529e-11	-3.88106e-09	1.03294e-08	1.22312e-09	300	200	0	1.51067	0.92067	112.441	760.989	-438.58	1069.28	-914	200	0	0.0699017	1.78686	53.5321	522.947	-3323.27	1640.98	-311	200	0
566	9	-1.35036e-12	-1.44087e-12	-3.91882e-12	4.14988e-11	-7.45054e-10	2.52858e-10	300	610	0	2.49718e-11	-9.39351e-13	6.83192e-11	-3.95656e-09	1.09727e-08	1.71035e-09	300	200	0	1.58147	1.0527	111.985	806.698	-551.294	1110.11	-914	200	0	0.0733583	1.70036	53.2701	518.115	-3329	1648.88	-311	200	0
567	0	-2.13981e-12	-1.58532e-12	-5.11759e-12	5.90325e-11	-9.5382e-10	2.69909e-10	300	610	0	4.08796e-11	1.74785e-12	5.96592e-11	-3.26742e-09	9.81624e-09	2.20311e-09	300	200	0	1.68141	1.19252	111.798	868.629	-633.47	1144.75	-914	200	0	0.0677296	1.60199	53.0501	525.216	-3335.01	1654.04	-311	200	0	1.62414	2.45073	165.417	34556.6	115223	1171.92	0	0	0
567	1	-3.06916e-12	-1.50781e-12	-6.14137e-12	7.72872e-11	-1.11913e-09	2.43594e-10	300	610	0	6.00706e-11	6.05921e-12	3.22258e-11	-1.39126e-09	5.76931e-09	2.60331e-09	300	200	0	1.82253	1.34294	111.859	923.774	-670.948	1174.62	-914	200	0	0.0516762	1.50228	52.9074	542.247	-3337.99	1656	-311	200	0
567	2	-4.04911e-12	-1.06034e-12	-6.6485e-12	9.30105e-11	-1.17459e-09	1.47312e-10	300	610	0	8.09925e-11	1.23014e-11	-2.21711e-11	2.1604e-09	-2.46578e-09	2.75952e-09	300	200	0	2.0058	1.49887	112.112	955.667	-661.962	1202.76	-914	200	0	0.0288202	1.40817	52.8397	565.948	-3335.85	1654.87	-311	200	0
567	3	-4.91387e-12	-6.21849e-14	-6.15187e-12	1.0107e-10	-1.02747e-09	-5.06952e-11	300	610	0	1.00587e-10	2.06074e-11	-1.12185e-10	7.88972e-09	-1.62776e-08	2.45899e-09	300	200	0	2.21627	1.63194	112.476	957.883	-624.06	1230.19	-914	200	0	0.00606091	1.32238	52.8124	592.439	-3328.41	1651.39	-311	200	0
567	4	-5.39897e-12	1.68678e-12	-4.0124e-12	9.41305e-11	-5.58535e-10	-3.84573e-10	300	610	0	1.13808e-10	3.07805e-11	-2.4548e-10	1.62186e-08	-3.69247e-08	1.42638e-09	300	200	0	2.43022	1.68257	112.852	929.813	-583.765	1254.86	-914	200	0	-0.0105694	1.24505	52.7826	619.341	-3317.42	1646.67	-311	200	0
567	5	-5.12313e-12	4.37893e-12	5.4075e-13	6.25405e-11	3.729e-10	-8.85532e-10	300	610	0	1.13203e-10	4.20916e-11	-4.26414e-10	2.73415e-08	-6.51789e-08	-6.65413e-10	300	200	0	2.61891	1.59172	113.158	876.547	-560.299	1274.28	-914	200	0	-0.0181546	1.17716	52.722	646.893	-3305.21	1641.7	-311	200	0
567	6	-3.581e-12	8.15329e-12	8.34781e-12	-5.37196e-12	1.9156e-09	-1.57321e-09	300	610	0	8.86776e-11	5.30365e-11	-6.52685e-10	4.10178e-08	-1.00805e-07	-4.16563e-09	300	200	0	2.75086	1.34165	113.344	809.726	-564.088	1286.6	-914	200	0	-0.0164242	1.12249	52.6251	675.969	-3293.65	1637.42	-311	200	0
567	7	-1.56238e-13	1.30272e-11	2.01954e-11	-1.22377e-10	4.20155e-09	-2.44304e-09	300	610	0	2.76319e-11	6.10746e-11	-9.10888e-10	5.6299e-08	-1.41865e-07	-9.38967e-09	300	200	0	2.79865	0.962906	113.359	742.406	-605.572	1288.48	-914	200	0	-0.00808884	1.08622	52.5083	705.3	-3284.33	1635.18	-311	200	0
567	8	5.83278e-12	1.8803e-11	3.66139e-11	-3.00504e-10	7.30619e-09	-3.44932e-09	300	610	0	-8.42735e-11	6.23904e-11	-1.17109e-09	7.12027e-08	-1.83862e-07	-1.65286e-08	300	200	0	2.74713	0.518526	113.132	683.768	-695.363	1275.69	-914	200	0	0.00208591	1.07216	52.4096	730.96	-3279.17	1637.02	-311	200	0
567	9	1.50398e-11	2.49495e-11	5.75776e-11	-5.48002e-10	1.1191e-08	-4.48425e-09	300	610	0	-2.61433e-10	5.17414e-11	-1.38081e-09	8.23594e-08	-2.1878e-07	-2.55178e-08	300	200	0	2.60068	0.0865271	112.612	638.456	-831.483	1247.41	-914	200	0	0.0115259	1.08083	52.3806	748.533	-3279.51	1644.9	-311	200	0
568	0	2.79347e-11	3.04664e-11	8.20998e-11	-8.64833e-10	1.56271e-08	-5.3544e-09	300	610	0	-5.15349e-10	2.24904e-11	-1.45923e-09	8.46855e-08	-2.34144e-07	-3.5861e-08	300	200	0	2.38508	-0.2626	111.783	606.675	-988.112	1207.97	-914	200	0	0.0215567	1.10726	52.4621	755.732	-3284.58	1659.58	-311	200	0	2.07181	1.46145	161.825	33771.3	111658	1801.97	0	0	0
568	1	4.45697e-11	3.37441e-11	1.07726e-10	-1.23655e-09	2.01022e-08	-5.75751e-09	300	610	0	-8.50115e-10	-3.3049e-11	-1.29304e-09	7.11704e-08	-2.12314e-07	-4.64142e-08	300	200	0	2.13779	-0.489983	110.627	584.968	-1121.44	1163.48	-914	200	0	0.0342194	1.14164	52.6647	753.215	-3291.85	1679.95	-311	200	0
568	2	6.42605e-11	3.24476e-11	1.29959e-10	-1.62666e-09	2.37171e-08	-5.26473e-09	300	610	0	-1.25608e-09	-1.22794e-10	-7.35853e-10	3.29055e-08	-1.30318e-07	-5.51446e-08	300	200	0	1.89144	-0.593499	109.12	569.251	-1192.48	1118.1	-914	200	0	0.050077	1.17557	52.9672	744.31	-3298.79	1703.03	-311	200	0
568	3	8.51828e-11	2.3464e-11	1.41678e-10	-1.96785e-09	2.50864e-08	-3.31591e-09	300	610	0	-1.7017e-09	-2.53423e-10	3.85837e-10	-4.04711e-08	3.93196e-08	-5.88941e-08	300	200	0	1.66466	-0.58867	107.339	558.288	-1189.21	1073.54	-914	200	0	0.0692971	1.20718	53.3159	734.792	-3303.37	1724.78	-311	200	0
568	4	1.03908e-10	2.97347e-12	1.32683e-10	-2.15322e-09	2.22659e-08	7.61224e-10	300	610	0	-2.12389e-09	-4.28071e-10	2.25676e-09	-1.59701e-07	3.26212e-07	-5.32029e-08	300	200	0	1.46709	-0.490695	105.53	555.194	-1129.62	1030.61	-914	200	0	0.0929928	1.23857	53.6339	731.281	-3303.83	1741.4	-311	200	0
568	5	1.14931e-10	-3.32818e-11	8.95229e-11	-2.02911e-09	1.2743e-08	7.69464e-09	300	610	0	-2.41776e-09	-6.43065e-10	5.04284e-09	-3.33959e-07	7.57553e-07	-3.22718e-08	300	200	0	1.31151	-0.318564	104.011	564.747	-1048.17	992.204	-914	200	0	0.121985	1.27118	53.8591	737.574	-3299.14	1750.58	-311	200	0
568	6	1.10269e-10	-8.94384e-11	-4.10769e-12	-1.39249e-09	-6.46231e-09	1.81582e-08	300	610	0	-2.42753e-09	-8.83651e-10	8.84289e-09	-5.6779e-07	1.35068e-06	1.08253e-08	300	200	0	1.22122	-0.107438	103.037	590.17	-981.203	965.27	-914	200	0	0.152455	1.30488	53.9815	752.075	-3290.09	1751.71	-311	200	0
568	7	7.9294e-11	-1.68564e-10	-1.66105e-10	3.53079e-12	-3.85256e-08	3.25918e-08	300	610	0	-1.94113e-09	-1.11886e-09	1.36185e-08	-8.56746e-07	2.10222e-06	8.35382e-08	300	200	0	1.22359	0.0968215	102.69	633.609	-956.589	957.82	-914	200	0	0.174285	1.33879	54.0364	769.486	-3279.43	1745.52	-311	200	0
568	8	8.97779e-12	-2.71231e-10	-4.1342e-10	2.43086e-09	-8.63038e-08	5.09375e-08	300	610	0	-6.92626e-10	-1.29593e-09	1.91007e-08	-1.18166e-06	2.97342e-06	1.92683e-07	300	200	0	1.3347	0.257005	102.849	696.021	-987.17	973.123	-914	200	0	0.177164	1.37192	54.0637	784.879	-3270.93	1733.71	-311	200	0
568	9	-1.15183e-10	-3.93553e-10	-7.5784e-10	6.14858e-09	-1.51507e-07	7.2283e-08	300	610	0	1.62249e-09	-1.33519e-09	2.46748e-08	-1.50175e-06	3.87209e-06	3.42561e-07	300	200	0	1.55262	0.351976	103.265	775.07	-1068.79	1006.87	-914	200	0	0.158456	1.40402	54.0797	796.052	-3268.26	1719.03	-311	200	0
569	0	-3.07249e-10	-5.24695e-10	-1.19973e-09	1.13397e-08	-2.33496e-07	9.44198e-08	300	610	0	5.31268e-09	-1.12659e-09	2.92531e-08	-1.74705e-06	4.63219e-06	5.32204e-07	300	200	0	1.86503	0.371174	103.682	866.416	-1182.18	1049.21	-914	200	0	0.125368	1.43576	54.08	803.215	-3274.15	1705.15	-311	200	0	2.53236	1.84896	158.844	33921.3	107445	1761.59	0	0	0
569	1	-5.77591e-10	-6.43985e-10	-1.71952e-09	1.80171e-08	-3.27678e-07	1.13342e-07	300	610	0	1.06293e-08	-5.30161e-10	3.115e-08	-1.81142e-06	4.99367e-06	7.51686e-07	300	200	0	2.25498	0.313812	103.891	967.639	-1301.17	1090.02	-914	200	0	0.0915028	1.46723	54.0633	807.684	-3289.79	1695.35	-311	200	0
569	2	-9.28019e-10	-7.17924e-10	-2.26701e-09	2.58948e-08	-4.23539e-07	1.22751e-07	300	610	0	1.76722e-08	6.17128e-10	2.79896e-08	-1.54776e-06	4.58686e-06	9.77553e-07	300	200	0	2.69304	0.195193	103.755	1079.21	-1405.01	1123.78	-914	200	0	0.069825	1.4976	54.0478	810.699	-3314.07	1691.48	-311	200	0
569	3	-1.34507e-09	-6.9765e-10	-2.74914e-09	3.42266e-08	-5.02439e-07	1.1366e-07	300	610	0	2.62571e-08	2.48461e-09	1.66889e-08	-7.68226e-07	2.92814e-06	1.16769e-06	300	200	0	3.12845	0.0507198	103.267	1200.4	-1483.46	1149.24	-914	200	0	0.0655817	1.52663	54.0683	812.367	-3343.9	1693.89	-311	200	0
569	4	-1.79152e-09	-5.1772e-10	-3.01763e-09	4.16205e-08	-5.3548e-07	7.42801e-08	300	610	0	3.57439e-08	5.21746e-09	-6.42691e-09	7.46906e-07	-5.64015e-07	1.25624e-06	300	200	0	3.49163	-0.0721407	102.616	1322.47	-1532.52	1165.01	-914	200	0	0.075297	1.55477	54.1587	811.832	-3375.12	1701.78	-311	200	0
569	5	-2.19652e-09	-9.74142e-11	-2.85886e-09	4.58499e-08	-4.81908e-07	-9.61596e-09	300	610	0	4.4832e-08	8.88873e-09	-4.5299e-08	3.22726e-06	-6.52089e-06	1.14977e-06	300	200	0	3.7062	-0.134416	102.121	1428.47	-1550.04	1168.19	-914	200	0	0.0926414	1.58197	54.3323	809.313	-3402.54	1713.81	-311	200	0
569	6	-2.44544e-09	6.53814e-10	-1.98987e-09	4.36983e-08	-2.888e-07	-1.53541e-07	300	610	0	5.13421e-08	1.34309e-08	-1.03515e-07	6.87206e-06	-1.55293e-05	7.26152e-07	300	200	0	3.71377	-0.122	102.013	1504.02	-1535.32	1158.57	-914	200	0	0.113864	1.60832	54.5711	807.31	-3420.36	1728.68	-311	200	0
569	7	-2.37129e-09	1.82483e-09	-6.58383e-11	3.08945e-08	1.06956e-07	-3.72026e-07	300	610	0	5.20184e-08	1.85458e-08	-1.83303e-07	1.17864e-05	-2.79773e-05	-1.61209e-07	300	200	0	3.50632	-0.0427038	102.316	1546.39	-1491.22	1142.86	-914	200	0	0.137012	1.63601	54.835	808.534	-3424.65	1745.29	-311	200	0
569	8	-1.75059e-09	3.48315e-09	3.29425e-09	2.21875e-09	7.73106e-07	-6.74888e-07	300	610	0	4.24079e-08	2.35963e-08	-2.84066e-07	1.78896e-05	-4.38262e-05	-1.67115e-06	300	200	0	3.13427	0.0857806	102.922	1561.69	-1424.79	1132.71	-914	200	0	0.158671	1.66915	55.0848	812.864	-3414.95	1762.34	-311	200	0
569	9	-3.08009e-10	5.64513e-09	8.45526e-09	-4.81165e-08	1.77141e-06	-1.0617e-06	300	610	0	1.68985e-08	2.74875e-08	-4.00416e-07	2.47951e-05	-6.23039e-05	-3.95081e-06	300	200	0	2.67654	0.238118	103.713	1557.3	-1344.68	1137.77	-914	200	0	0.17387	1.70978	55.2964	817.191	-3392.56	1778.07	-311	200	0
570	0	2.26491e-09	8.23482e-09	1.56784e-08	-1.25686e-07	3.14041e-06	-1.51432e-06	300	610	0	-3.09734e-08	2.85555e-08	-5.19748e-07	3.16641e-05	-8.15219e-05	-7.09652e-06	300	200	0	2.2042	0.377244	104.556	1538.06	-1260.28	1162.74	-914	200	0	0.177545	1.75405	55.4585	817.84	-3358.97	1790.72	-311	200	0	2.53236	1.84896	158.844	33921.3	107445	1761.59	0	0	0
570	1	6.27026e-09	1.10314e-08	2.49902e-08	-2.34537e-07	4.87027e-06	-1.98752e-06	300	610	0	-1.07813e-07	2.44915e-08	-6.19521e-07	3.70452e-05	-9.80426e-05	-1.10962e-05	300	200	0	1.76875	0.46135	105.308	1506.37	-1184.13	1210.33	-914	200	0	0.166012	1.79375	55.5676	812.433	-3317.26	1799.42	-311	200	0
570	2	1.19364e-08	1.36079e-08	3.60039e-08	-3.75225e-07	6.86905e-06	-2.39841e-06	300	610	0	-2.19102e-07	1.23444e-08	-6.64587e-07	3.87224e-05	-0.000106446	-1.57518e-05	300	200	0	1.4097	0.465071	105.848	1464.78	-1129.6	1282.02	-914	200	0	0.140021	1.82017	55.6281	800.449	-3274.09	1804.38	-311	200	0
570	3	1.93163e-08	1.52673e-08	4.76939e-08	-5.42112e-07	8.92107e-06	-2.61572e-06	300	610	0	-3.67231e-07	-1.13426e-08	-6.05157e-07	3.36099e-05	-9.89887e-05	-2.05828e-05	300	200	0	1.15771	0.398075	106.082	1417.12	-1099.68	1372.68	-914	200	0	0.105872	1.82645	55.6504	783.482	-3237.78	1806.08	-311	200	0
570	4	2.81464e-08	1.49876e-08	5.8136e-08	-7.1996e-07	1.06402e-05	-2.45127e-06	300	610	0	-5.48716e-07	-5.01888e-08	-3.76303e-07	1.77483e-05	-6.54915e-05	-2.47171e-05	300	200	0	1.0219	0.302659	105.927	1362.34	-1079.01	1465.56	-914	200	0	0.0712621	1.81019	55.6485	764.882	-3214.35	1804.84	-311	200	0
570	5	3.76678e-08	1.13931e-08	6.42422e-08	-8.79991e-07	1.14238e-05	-1.65693e-06	300	610	0	-7.50584e-07	-1.07346e-07	9.97697e-08	-1.35199e-05	6.35019e-06	-2.67822e-05	300	200	0	0.980289	0.227681	105.362	1288.55	-1044.78	1535.25	-914	200	0	0.0406059	1.77591	55.6353	748.402	-3205.69	1800.94	-311	200	0
570	6	4.64171e-08	2.77889e-09	6.15411e-08	-9.75849e-07	1.04178e-05	6.82315e-08	300	610	0	-9.46045e-07	-1.84497e-07	9.07104e-07	-6.51003e-05	0.000129986	-2.48204e-05	300	200	0	0.99819	0.198187	104.486	1180.59	-986.58	1558.32	-914	200	0	0.0145738	1.73355	55.6143	736.654	-3209.74	1794.73	-311	200	0
570	7	5.20094e-08	-1.27799e-08	4.40815e-08	-9.40217e-07	6.50787e-06	3.05462e-06	300	610	0	-1.08983e-06	-2.80428e-07	2.12318e-06	-0.000141313	0.000318068	-1.62614e-05	300	200	0	1.05646	0.207406	103.51	1033.79	-909.731	1523.05	-914	200	0	-0.00699873	1.69411	55.5766	730.16	-3221.04	1787.06	-311	200	0
570	8	5.09508e-08	-3.71909e-08	4.57352e-09	-6.83273e-07	-1.64216e-06	7.61536e-06	300	610	0	-1.11391e-06	-3.89126e-07	3.798e-06	-0.000244566	0.000579239	1.99711e-06	300	200	0	1.15044	0.234413	102.727	859.914	-823.281	1432.08	-914	200	0	-0.0221951	1.66441	55.5098	727.286	-3233.58	1779.76	-311	200	0
570	9	3.85443e-08	-7.19363e-08	-6.50903e-08	-9.46897e-08	-1.54768e-05	1.39686e-05	300	610	0	-9.24815e-07	-4.9749e-07	5.9234e-06	-0.000373435	0.000913374	3.33397e-05	300	200	0	1.26854	0.264772	102.405	686.107	-735.882	1300.35	-914	200	0	-0.0279174	1.64297	55.4084	725.514	-3244.61	1775.25	-311	200	0
571	0	8.9732e-09	-1.17451e-07	-1.72757e-07	9.48656e-07	-3.63297e-05	2.2122e-05	300	610	0	-4.04149e-07	-5.82805e-07	8.39176e-06	-0.000520138	0.00130512	8.09396e-05	300	200	0	1.39362	0.293178	102.66	544.599	-659.119	1151.86	-914	200	0	-0.023987	1.62228	55.275	723.454	-3255.37	1775.51	-311	200	0	2.02426	1.8506	161.015	33590.8	110009	1729.42	0	0	0
571	1	-4.432e-08	-1.72259e-07	-3.24197e-07	2.5666e-06	-6.50652e-05	3.17157e-05	300	610	0	5.8524e-07	-6.10336e-07	1.09448e-05	-0.000667436	0.00171585	0.000146945	300	200	0	1.52349	0.31381	103.418	456.88	-602.535	1013.83	-914	200	0	-0.0146319	1.59648	55.1148	721.498	-3268.87	1781.18	-311	200	0
571	2	-1.27821e-07	-2.31864e-07	-5.20364e-07	4.84844e-06	-0.000101552	4.18251e-05	300	610	0	2.1847e-06	-5.31658e-07	1.31156e-05	-0.000785226	0.00207441	0.000231275	300	200	0	1.67327	0.318857	104.47	427.431	-566.453	908.211	-914	200	0	-0.00548118	1.56612	54.9373	720.977	-3287.64	1791.71	-311	200	0
571	3	-2.46547e-07	-2.87453e-07	-7.53649e-07	7.81179e-06	-0.000143954	5.07351e-05	300	610	0	4.51359e-06	-2.84568e-07	1.41715e-05	-0.000827265	0.00226788	0.000329991	300	200	0	1.85762	0.306778	105.578	446.416	-544.209	845.393	-914	200	0	-0.000427375	1.53647	54.7688	723.458	-3312.15	1806.01	-311	200	0
571	4	-4.01919e-07	-3.2453e-07	-1.00311e-06	1.1346e-05	-0.000187852	5.57113e-05	300	610	0	7.62819e-06	2.042e-07	1.30693e-05	-0.000728837	0.0021341	0.000433256	300	200	0	2.07509	0.286883	106.536	492.223	-527.236	823.548	-914	200	0	-0.000258896	1.51263	54.6501	729.806	-3340.34	1822.45	-311	200	0
571	5	-5.8881e-07	-3.21721e-07	-1.22899e-06	1.51402e-05	-0.000225249	5.28136e-05	300	610	0	1.14635e-05	1.01196e-06	8.44226e-06	-0.000406507	0.00145888	0.000523019	300	200	0	2.30435	0.27334	107.24	538.687	-510.199	832.875	-914	200	0	-0.00186621	1.49633	54.6074	739.18	-3368.35	1838.66	-311	200	0
571	6	-7.91767e-07	-2.50122e-07	-1.36701e-06	1.85997e-05	-0.000243583	3.68222e-05	300	610	0	1.57571e-05	2.20703e-06	-1.35613e-06	0.000238409	-1.80414e-05	0.000570688	300	200	0	2.51508	0.273347	107.723	570.718	-498.574	861.47	-914	200	0	-0.00030241	1.48624	54.6303	749.929	-3391.8	1852.13	-311	200	0
571	7	-9.80579e-07	-7.3724e-08	-1.32358e-06	2.07599e-05	-0.000224962	1.37285e-06	300	610	0	1.99574e-05	3.82793e-06	-1.8117e-05	0.00131066	-0.00258307	0.000535255	300	200	0	2.68816	0.283354	108.097	591.171	-506.452	899.168	-914	200	0	0.0066823	1.47866	54.6892	761.375	-3406.28	1861.42	-311	200	0
571	8	-1.10564e-06	2.48368e-07	-9.73591e-07	2.02123e-05	-0.000145924	-6.0568e-05	300	610	0	2.31243e-05	5.85335e-06	-4.3512e-05	0.00290382	-0.00650873	0.000362634	300	200	0	2.82312	0.300231	108.473	606.685	-541.818	938.081	-914	200	0	0.0178923	1.46917	54.7712	773.497	-3408.23	1866.77	-311	200	0
571	9	-1.09388e-06	7.57073e-07	-1.62968e-07	1.50684e-05	2.1805e-05	-0.000155741	300	610	0	2.38373e-05	8.16232e-06	-7.86581e-05	0.00507261	-0.0119868	-1.27994e-05	300	200	0	2.92647	0.332356	108.91	614.36	-599.144	972.022	-914	200	0	0.031515	1.45757	54.8865	785.429	-3396.61	1869.52	-311	200	0
572	0	-8.46595e-07	1.48486e-06	1.28072e-06	2.99706e-06	0.00030901	-0.000288977	300	610	0	2.01344e-05	1.04857e-05	-0.000123476	0.00779285	-0.0190292	-0.000663128	300	200	0	3.00292	0.390833	109.401	609.78	-665.343	997.975	-914	200	0	0.0461785	1.44993	55.0475	795.393	-3373.92	1870.94	-311	200	0	2.02408	1.85058	161.015	33590.8	110009	1729.43	0	0	0
572	1	-2.40944e-07	2.44278e-06	3.52613e-06	-1.86198e-05	0.000744461	-0.000460788	300	610	0	9.51876e-06	1.23523e-05	-0.000175822	0.0109081	-0.0273317	-0.00165672	300	200	0	3.0586	0.471874	109.874	598.642	-726.723	1017.9	-914	200	0	0.0597589	1.45308	55.249	801.545	-3345.58	1871.65	-311	200	0
572	2	8.62415e-07	3.60231e-06	6.70031e-06	-5.23564e-05	0.00134746	-0.000664064	300	610	0	-1.09186e-05	1.30374e-05	-0.000230407	0.0140645	-0.0361045	-0.00304131	300	200	0	3.10029	0.556807	110.231	590.549	-773.351	1035.87	-914	200	0	0.0681997	1.46954	55.4628	802.267	-3318.19	1871.88	-311	200	0
572	3	2.60263e-06	4.87207e-06	1.08317e-05	-0.000100177	0.00211682	-0.000879913	300	610	0	-4.42007e-05	1.15255e-05	-0.000277566	0.0166379	-0.043876	-0.00481883	300	200	0	3.12629	0.623499	110.42	585.757	-801.104	1052.6	-914	200	0	0.0672952	1.49766	55.6508	796.364	-3297.25	1871.89	-311	200	0
572	4	5.08965e-06	6.07023e-06	1.57712e-05	-0.000162577	0.00301599	-0.00107287	300	610	0	-9.29218e-05	6.50587e-06	-0.000302033	0.0176635	-0.0482944	-0.00691116	300	200	0	3.12718	0.652002	110.443	574.234	-809.408	1064.55	-914	200	0	0.0568481	1.53215	55.782	783.842	-3285.64	1872.27	-311	200	0
572	5	8.35985e-06	6.89541e-06	2.10919e-05	-0.000237394	0.00395449	-0.001186	300	610	0	-0.000158393	-3.57374e-06	-0.000281955	0.0157845	-0.0459646	-0.00911719	300	200	0	3.09369	0.62948	110.291	546.072	-797.81	1067.58	-914	200	0	0.0408227	1.56532	55.8345	766.489	-3282.82	1874.29	-311	200	0
572	6	1.23141e-05	6.90076e-06	2.59724e-05	-0.000318296	0.00476679	-0.00113683	300	610	0	-0.000239419	-2.03639e-05	-0.000188566	0.00924331	-0.032381	-0.0110635	300	200	0	3.0125	0.555286	109.922	500.539	-764.101	1060.51	-914	200	0	0.0228734	1.59156	55.7872	746.917	-3284.9	1879.19	-311	200	0
572	7	1.66381e-05	5.47908e-06	2.90752e-05	-0.000393002	0.00519112	-0.000815572	300	610	0	-0.0003307	-4.53439e-05	1.29646e-05	-0.00405039	-0.00204068	-0.0121544	300	200	0	2.86507	0.437489	109.32	448.619	-706.246	1045.76	-914	200	0	0.00406699	1.60914	55.6249	726.603	-3286.16	1886.99	-311	200	0
572	8	2.07086e-05	1.87021e-06	2.84426e-05	-0.000441443	0.0048527	-8.76903e-05	300	610	0	-0.000420886	-7.93884e-05	0.000360794	-0.0263319	0.0511528	-0.0115315	300	200	0	2.64543	0.285475	108.54	410.102	-627.678	1027.14	-914	200	0	-0.0151221	1.61701	55.3509	705.246	-3282.13	1896.11	-311	200	0
572	9	2.3494e-05	-4.79444e-06	2.14443e-05	-0.000434154	0.0032578	0.00119648	300	610	0	-0.000490469	-0.000122139	0.00089095	-0.0596254	0.133064	-0.00805684	300	200	0	2.36987	0.109378	107.695	402.929	-538.33	1008.34	-914	200	0	-0.0327133	1.61364	54.9888	682.29	-3272.21	1904.47	-311	200	0
573	0	2.34668e-05	-1.53919e-05	4.82555e-06	-0.000331448	-0.000191723	0.00318191	300	610	0	-0.000509785	-0.000171166	0.00162829	-0.105168	0.247937	-0.00034269	300	200	0	2.06055	-0.0755986	106.906	429.737	-449.363	993.546	-914	200	0	-0.0455054	1.59956	54.5732	658.562	-3259.44	1910.95	-311	200	0	2.07111	1.65771	162.238	33704.9	111590	1912.42	0	0	0
573	1	1.85533e-05	-3.06321e-05	-2.50798e-05	-8.40825e-05	-0.00615164	0.00597529	300	610	0	-0.00043767	-0.000220944	0.00257307	-0.16257	0.396319	0.0131454	300	200	0	1.72926	-0.247413	106.272	477.506	-369.845	986.052	-914	200	0	-0.0505216	1.57741	54.1438	636.174	-3247.93	1915.87	-311	200	0
573	2	6.1601e-06	-5.0787e-05	-7.18927e-05	0.00036359	-0.015242	0.0095947	300	610	0	-0.000221484	-0.000261706	0.00368274	-0.228698	0.572214	0.0338791	300	200	0	1.38798	-0.37812	105.865	532.33	-309.771	985.194	-914	200	0	-0.0464475	1.54882	53.7434	617.432	-3240.88	1920.44	-311	200	0
573	3	-1.66726e-05	-7.53105e-05	-0.000138405	0.00106682	-0.0278919	0.0139002	300	610	0	0.000200452	-0.000278333	0.0048491	-0.296288	0.759488	0.0629153	300	200	0	1.07179	-0.438719	105.7	591.272	-281.894	987.21	-914	200	0	-0.0340465	1.51396	53.4093	603.88	-3240.39	1925.66	-311	200	0
573	4	-5.29277e-05	-0.000102347	-0.000225389	0.00206871	-0.0441098	0.0185063	300	610	0	0.000892749	-0.000249536	0.00587218	-0.352406	0.927716	0.100371	300	200	0	0.837866	-0.409353	105.678	659.953	-296.077	989.182	-914	200	0	-0.0147199	1.47382	53.1583	595.65	-3247.6	1931.55	-311	200	0
573	5	-0.00010501	-0.000128147	-0.00032994	0.0033823	-0.0631704	0.02268	300	610	0	0.00191172	-0.000147705	0.00643391	-0.376934	1.02794	0.144703	300	200	0	0.7375	-0.285575	105.635	741.68	-352.499	990.846	-914	200	0	0.0112982	1.4307	52.977	591.853	-3262.55	1936.95	-311	200	0
573	6	-0.00017382	-0.000146448	-0.000443364	0.00496562	-0.0832228	0.0252362	300	610	0	0.00328757	6.00374e-05	0.00607675	-0.341432	0.989089	0.191803	300	200	0	0.790266	-0.0752897	105.49	828.209	-438.297	993.513	-914	200	0	0.0453319	1.3876	52.8355	591.827	-3284.27	1940.16	-311	200	0
573	7	-0.000257456	-0.00014791	-0.000548702	0.00668976	-0.100842	0.024449	300	610	0	0.00499882	0.000408909	0.00419544	-0.208883	0.716418	0.233949	300	200	0	0.976173	0.206245	105.328	900.25	-527.702	998.695	-914	200	0	0.0890948	1.34855	52.7147	595.441	-3310.51	1939.62	-311	200	0
573	8	-0.000349534	-0.000119782	-0.000618133	0.00830129	-0.110575	0.0180099	300	610	0	0.00693859	0.000930899	5.33289e-05	0.0649718	0.0936085	0.25874	300	200	0	1.24768	0.535273	105.3	938.824	-592.482	1007.26	-914	200	0	0.142834	1.31952	52.6202	602.696	-3336.98	1934.38	-311	200	0
573	9	-0.000437202	-4.60196e-05	-0.000610712	0.00938279	-0.104575	0.00307597	300	610	0	0.00887355	0.00164575	-0.00716201	0.527808	-1.00904	0.248204	300	200	0	1.55318	0.872159	105.492	936.789	-618.868	1018.93	-914	200	0	0.203637	1.30719	52.579	613.534	-3358.41	1924.56	-311	200	0
574	0	-0.00049902	9.18159e-05	-0.000471165	0.00931814	-0.0724528	-0.0235362	300	610	0	0.0103989	0.0025478	-0.0182263	1.22336	-2.71762	0.178411	300	200	0	1.84735	1.16309	105.902	899.903	-611.606	1032.62	-914	200	0	0.265143	1.31503	52.6203	626.785	-3370.84	1911.83	-311	200	0	2.45859	2.08744	161.952	33760.8	111870	1312.61	0	0	0
574	1	-0.00050306	0.000312511	-0.000130751	0.00727344	-0.00155988	-0.0649416	300	610	0	0.0108956	0.00358839	-0.0336907	2.17944	-5.12576	0.0200243	300	200	0	2.08818	1.35899	106.491	839.815	-583.025	1047.22	-914	200	0	0.320781	1.34025	52.7512	639.098	-3372.73	1898.95	-311	200	0
574	2	-0.00040577	0.000631556	0.000488438	0.00220888	0.122066	-0.12349	300	610	0	0.00950005	0.00465416	-0.0536014	3.39038	-8.25129	-0.259606	300	200	0	2.24337	1.43063	107.181	768.795	-545.051	1061.26	-914	200	0	0.368078	1.37582	52.9518	646.478	-3364.4	1888.67	-311	200	0
574	3	-0.000152412	0.0010555	0.00146409	-0.00705784	0.311774	-0.199715	300	610	0	0.00510285	0.00554272	-0.0771164	4.79349	-11.9764	-0.692127	300	200	0	2.30411	1.36914	107.865	697.882	-509.828	1070.67	-914	200	0	0.407415	1.41458	53.1952	647.493	-3347.68	1882.83	-311	200	0
574	4	0.000319853	0.00157399	0.00285743	-0.0217117	0.577077	-0.290878	300	610	0	-0.00360325	0.00593879	-0.102024	6.23989	-15.972	-1.30088	300	200	0	2.2901	1.18632	108.476	633.939	-488.486	1068.46	-914	200	0	0.436718	1.44983	53.4704	644.686	-3326.09	1881.45	-311	200	0
574	5	0.00107493	0.00214939	0.00468829	-0.0426966	0.918847	-0.389116	300	610	0	-0.0179984	0.00539618	-0.12419	7.46165	-19.6093	-2.08991	300	200	0	2.24225	0.917952	109	581.043	-485.591	1049.03	-914	200	0	0.451005	1.47507	53.7751	642.764	-3304.39	1882.77	-311	200	0
574	6	0.00216531	0.00270445	0.00690048	-0.0703413	1.32274	-0.479291	300	610	0	-0.0393033	0.00333344	-0.136989	8.03933	-21.8693	-3.02887	300	200	0	2.20365	0.618588	109.439	547.666	-497.127	1012.39	-914	200	0	0.446971	1.48776	54.0856	645.129	-3287.38	1884.5	-311	200	0
574	7	0.00361277	0.00310906	0.00931716	-0.103837	1.75094	-0.536742	300	610	0	-0.0682083	-0.000945476	-0.130843	7.377	-21.2651	-4.03391	300	200	0	2.20191	0.34265	109.821	543.974	-514.983	963.791	-914	200	0	0.424429	1.49228	54.343	651.707	-3278.22	1884.72	-311	200	0
574	8	0.00538114	0.00316808	0.0115884	-0.140563	2.1326	-0.525363	300	610	0	-0.104338	-0.00819164	-0.093022	4.69529	-15.8047	-4.94546	300	200	0	2.24542	0.125867	110.168	569.081	-534.232	910.315	-914	200	0	0.383556	1.49688	54.481	659.74	-3277.58	1882.45	-311	200	0
574	9	0.00734098	0.00261377	0.0131357	-0.175291	2.3542	-0.396629	300	610	0	-0.145542	-0.0190961	-0.00795091	-0.942586	-3.03014	-5.50538	300	200	0	2.32725	-0.0137786	110.43	610.227	-558.108	858.181	-914	200	0	0.323959	1.50809	54.4663	666.179	-3283.9	1878.1	-311	200	0
575	0	0.00922741	0.00110767	0.0131029	-0.199344	2.25144	-0.0904789	300	610	0	-0.187026	-0.034102	0.14166	-10.553	19.8167	-5.33761	300	200	0	2.43397	-0.0655923	110.474	655.451	-598.548	811.587	-914	200	0	0.247369	1.5279	54.319	669.381	-3293.75	1873.48	-311	200	0	2.85553	2.00245	163.599	33951.9	111616	1258.62	0	0	0
575	1	0.010595	-0.00174155	0.0103289	-0.199842	1.60583	0.460764	300	610	0	-0.220396	-0.05313	0.3725	-25.0798	55.4444	-3.93897	300	200	0	2.5544	-0.0294458	110.203	700.713	-671.66	772.415	-914	200	0	0.159793	1.5541	54.1058	669.269	-3303.44	1871.2	-311	200	0
575	2	0.0107765	-0.006336	0.00336215	-0.159268	0.149953	1.32398	300	610	0	-0.232732	-0.0752075	0.69675	-45.1452	105.914	-0.689541	300	200	0	2.67287	0.0761126	109.666	746.745	-787.604	741.527	-914	200	0	0.070245	1.58296	53.9076	667.021	-3311.56	1873.77	-311	200	0
575	3	0.00885765	-0.0130131	-0.00945208	-0.0556717	-2.41332	2.55081	300	610	0	-0.205929	-0.0980111	1.11623	-70.683	171.731	5.10511	300	200	0	2.76058	0.219246	109.034	794.544	-941.328	721.113	-914	200	0	-0.011133	1.61233	53.7807	664.763	-3319.69	1882.39	-311	200	0
575	4	0.00368338	-0.0219281	-0.0297795	0.136056	-6.37113	4.15565	300	610	0	-0.116608	-0.117349	1.61435	-100.443	250.594	14.125	300	200	0	2.78709	0.364835	108.478	843.628	-1113.94	714.963	-914	200	0	-0.07383	1.6415	53.74	664.221	-3330.35	1896.2	-311	200	0
575	5	-0.00607991	-0.0328865	-0.0589594	0.44131	-11.9337	6.08518	300	610	0	0.0629273	-0.126648	2.14597	-131.376	335.795	26.884	300	200	0	2.73802	0.483322	108.094	892.069	-1282.5	726.505	-914	200	0	-0.109896	1.668	53.7697	665.887	-3343.85	1912.66	-311	200	0
575	6	-0.0218002	-0.0451268	-0.0974852	0.880718	-19.1339	8.17931	300	610	0	0.36214	-0.11656	2.6256	-157.934	414.35	43.5007	300	200	0	2.61908	0.561038	107.96	938.004	-1425.96	757.05	-914	200	0	-0.117884	1.68703	53.8418	670.31	-3356.95	1928.6	-311	200	0
575	7	-0.0446216	-0.0570582	-0.144277	1.46234	-27.6894	10.1255	300	610	0	0.807457	-0.0748431	2.91534	-171.375	465.057	63.3812	300	200	0	2.44803	0.599804	108.185	979.959	-1526.41	804.836	-914	200	0	-0.102559	1.695	53.9299	678.386	-3365.28	1941.21	-311	200	0
575	8	-0.0750613	-0.0659783	-0.195743	2.17071	-36.8279	11.4107	300	610	0	1.41455	0.0132338	2.81475	-159.216	456.815	84.8158	300	200	0	2.24485	0.60631	108.855	1014.8	-1572.02	865.197	-914	200	0	-0.0716154	1.69328	54.0161	689.829	-3366.94	1948.79	-311	200	0
575	9	-0.112439	-0.0678113	-0.244666	2.95262	-45.0855	11.2799	300	610	0	2.17712	0.16368	2.0561	-105.052	347.751	104.509	300	200	0	2.02522	0.585486	109.937	1038.84	-1557.86	932.023	-914	200	0	-0.0330064	1.68614	54.0877	703.591	-3362.59	1950.86	-311	200	0
576	0	-0.154134	-0.0569377	-0.279022	3.70031	-50.0985	8.7134	300	610	0	3.05199	0.391405	0.310249	10.9383	85.9473	117.089	300	200	0	1.79786	0.537749	111.223	1053.36	-1482.62	998.658	-914	200	0	0.00696962	1.67585	54.1376	719.554	-3352.58	1947.95	-311	200	0	0.435188	4.37939	127.132	30110.6	118820	2104.47	0	0	0
576	1	-0.194691	-0.0262185	-0.280917	4.23344	-48.4288	2.44261	300	610	0	3.94075	0.70632	-2.79061	210.409	-387.225	114.688	161.24	124.601	0	1.56711	0.460442	112.371	1067.19	-1350.17	1057.74	-914	200	0	0.0445834	1.66239	54.1709	737.75	-3336.36	1941.47	-311	200	0
576	2	-0.224858	0.0326476	-0.22596	4.28283	-35.4824	-8.97055	300	610	0	4.66937	1.10758	-7.6052	513.713	-1129.91	86.7313	151.43	132.452	0	1.33701	0.356741	113.057	1090.41	-1175.22	1101.83	-914	200	0	0.0778992	1.64645	54.2041	756.265	-3315.22	1933.55	-311	200	0
576	3	-0.230699	0.128262	-0.0835185	3.48063	-5.60709	-26.961	300	610	0	4.96838	1.5758	-14.402	934.717	-2187.33	20.1211	148.124	135.098	0	1.11424	0.241844	113.122	1124.89	-983.608	1125.87	-914	200	0	0.10531	1.62946	54.2564	771.309	-3293.29	1926.43	-311	200	0
576	4	-0.193019	0.267965	0.181546	1.3636	47.5171	-52.6607	300	610	0	4.46663	2.0607	-23.2852	1476.11	-3580.43	-100.052	146.236	136.607	0	0.916444	0.138579	112.609	1164.98	-807.98	1130.45	-914	200	0	0.125878	1.61208	54.3399	779.287	-3275.84	1921.52	-311	200	0
576	5	-0.0874582	0.45538	0.60492	-2.60126	130.061	-86.4395	300	610	0	2.75684	2.48387	-34.2653	2133.71	-5313.49	-287.416	144.931	137.73	0	0.777349	0.0686329	111.709	1205.39	-681.31	1122.21	-914	200	0	0.141525	1.59535	54.448	778.697	-3267.98	1918.96	-311	200	0
576	6	0.114277	0.686918	1.21585	-8.95784	246.658	-127.266	300	610	0	-0.453161	2.78136	-47.5221	2912.36	-7403.96	-548.767	144.2	138.716	0	0.73231	0.0420908	110.7	1242.99	-624.99	1109.11	-914	200	0	0.157374	1.58265	54.5505	770.763	-3273.5	1917.7	-311	200	0
576	7	0.441454	0.947182	2.02629	-18.1562	398.305	-171.883	300	610	0	-5.29258	2.91296	-63.6134	3839.06	-9906.59	-883.234	144.269	139.65	0	0.797623	0.0510528	109.87	1276.25	-637.11	1094.89	-914	200	0	0.178303	1.57873	54.6138	758.707	-3292.75	1916.05	-311	200	0
576	8	0.918963	1.20344	3.0157	-30.3896	579.465	-213.843	300	610	0	-11.9003	2.78833	-83.383	4958.63	-12905.7	-1287.87	145.223	140.532	0	0.965403	0.0793894	109.439	1306.46	-692.739	1078.39	-914	200	0	0.204502	1.58609	54.6282	746.078	-3321.46	1912.98	-311	200	0
576	9	1.55892	1.3996	4.1112	-45.3652	774.392	-242.479	300	610	0	-20.5833	2.23817	-107.678	6317.64	-16481.5	-1762.79	146.936	141.328	0	1.21375	0.113831	109.473	1334.28	-757.082	1057.17	-914	200	0	0.230797	1.6035	54.6113	735.243	-3352.51	1909.15	-311	200	0
577	0	2.34872	1.45053	5.16406	-62.0048	952.843	-242.002	300	610	0	-31.769	1.08007	-137.15	7953.1	-20680.9	-2313.21	149.21	142.012	0	1.51776	0.140812	109.857	1356.31	-800.294	1031	-914	200	0	0.250715	1.62887	54.5927	726.969	-3379.65	1906.31	-311	200	0	-121.263	-25.8963	-197.929	-24357.5	177139	13741.7	865.111	116.193	0
577	1	3.23536	1.23834	5.92443	-78.088	1065.63	-190.991	300	610	0	-45.8536	-0.846289	-172.253	9892.62	-25516	-2945.73	151.869	142.569	0	1.85039	0.147963	110.379	1367.29	-805.642	1002.9	-914	200	0	0.260217	1.66061	54.5986	720.949	-3400.89	1905.63	-311	200	0
577	2	4.10657	0.612486	6.01839	-89.8684	1040.82	-62.6641	300	610	0	-63.0596	-3.70674	-213.285	12158.7	-30976.1	-3657.49	154.767	142.993	0	2.17907	0.134961	110.834	1361.47	-771.448	976.975	-914	200	0	0.256954	1.69601	54.6369	716.783	-3418.29	1907.09	-311	200	0
577	3	4.77028	-0.603056	4.93382	-91.7221	781.849	173.527	300	610	0	-83.3243	-7.68758	-260.314	14764.4	-37024.5	-4426.8	157.77	143.282	0	2.46387	0.116403	111.088	1332.86	-708.103	954.53	-914	200	0	0.23841	1.73139	54.6906	714.385	-3434.65	1909.87	-311	200	0
577	4	4.93547	-2.59217	2.02434	-75.9263	169.291	548.346	300	610	0	-106.243	-12.959	-312.888	17695.4	-43572.9	-5213.66	160.74	143.445	0	2.65701	0.11691	111.107	1278.07	-632.221	933.887	-914	200	0	0.203678	1.76379	54.7347	713.348	-3450.69	1912.87	-311	200	0
577	5	4.19933	-5.51426	-3.45582	-32.7084	-931.224	1086.55	30.5348	619.465	0	-131.063	-19.6023	-369.711	20889.4	-50450.6	-5967.39	163.54	143.498	0	2.71356	0.163447	110.936	1198.5	-563.02	915.267	-914	200	0	0.156427	1.79119	54.7587	712.768	-3464.14	1915.44	-311	200	0
577	6	2.04818	-9.45313	-12.2707	49.242	-2652.22	1797.33	83.858	605.987	0	-156.692	-27.5374	-428.414	24223.4	-57386.1	-6633.17	166.05	143.458	0	2.61119	0.275189	110.611	1101.43	-521.012	904.321	-914	200	0	0.104373	1.8122	54.7684	712.094	-3470.5	1917.82	-311	200	0
577	7	-2.11799	-14.3437	-25.0578	181.566	-5095.53	2660.86	96.6487	602.754	0	-181.708	-36.4702	-485.548	27511.5	-64004.3	-7155.96	168.181	143.339	0	2.36083	0.455838	110.116	999.725	-524.483	908.513	-914	200	0	0.0558536	1.82561	54.7712	711.164	-3465.64	1920.49	-311	200	0
577	8	-8.91129	-19.894	-42.1751	374.923	-8301.08	3615.59	103.175	601.11	0	-204.373	-45.863	-536.874	30520	-69851.6	-7484.58	169.892	143.152	0	2.00602	0.69012	109.446	906.228	-582.944	930.314	-914	200	0	0.0171782	1.82962	54.7591	709.131	-3448.66	1923.11	-311	200	0
577	9	-18.8026	-25.5924	-63.724	639.826	-12248.2	4562.12	107.793	599.959	0	-222.714	-54.9617	-578.088	33007.1	-74464.7	-7574.79	171.188	142.903	0	1.61388	0.944563	108.697	826.515	-689.58	965.283	-914	200	0	-0.0078701	1.82297	54.7058	704.443	-3422.75	1924.35	-311	200	0
578	0	-31.9678	-30.8716	-89.7799	989.497	-16902	5394.91	111.74	598.979	0	-234.728	-62.9157	-605.914	34781.5	-77479.9	-7392.24	172.127	142.597	0	1.25539	1.17567	108.053	759.714	-819.425	1006.41	-914	200	0	-0.0185662	1.80657	54.5895	695.982	-3392.9	1923.02	-311	200	0	-291.611	-93.2173	-683.979	-209053	263874	85906.7	365.2	298.93	0
578	1	-48.3165	-35.2985	-120.555	1439.54	-22256.8	6039.07	115.381	598.059	0	-238.738	-68.9535	-619.127	35757.4	-78738.4	-6917	172.824	142.245	0	0.986471	1.34258	107.633	704.875	-939.34	1048.97	-914	200	0	-0.0180352	1.78188	54.4218	683.455	-3362.64	1919.26	-311	200	0
578	2	-67.6719	-38.5993	-156.295	2001.94	-28331.3	6454.96	118.732	597.191	0	-233.787	-72.541	-618.987	35980.4	-78335.7	-6150.37	173.445	141.872	0	0.839768	1.41768	107.398	662.198	-1021.91	1091.05	-914	200	0	-0.0112807	1.74897	54.2532	667.453	-3333.2	1914.84	-311	200	0
578	3	-89.8011	-40.5472	-196.934	2676.49	-35111.7	6612.34	121.708	596.409	0	-219.904	-73.4786	-608.875	35612.9	-76595.5	-5121.19	174.202	141.51	0	0.821006	1.39526	107.236	629.341	-1054.24	1131.51	-914	200	0	-0.00229769	1.70841	54.1505	649.581	-3305.14	1912.08	-311	200	0
578	4	-114.23	-40.8559	-241.576	3441.85	-42461.6	6468.71	124.231	595.753	0	-198.118	-71.9252	-593.336	34888.8	-73983.7	-3884.14	175.309	141.199	0	0.911492	1.29561	107.127	602.217	-1042.16	1168.84	-914	200	0	0.00610334	1.66253	54.16	631.682	-3279.79	1912.31	-311	200	0
578	5	-140.059	-39.1694	-288.089	4248.9	-50050.4	5970.76	126.268	595.252	0	-170.247	-68.3464	-576.977	34056.7	-70998.2	-2509.23	176.948	140.974	0	1.07985	1.15396	107.182	580.627	-1007.68	1200.43	-914	200	0	0.0118411	1.61395	54.2784	614.987	-3259.71	1915.17	-311	200	0
578	6	-165.876	-35.1637	-333.104	5022.04	-57354.9	5073.36	127.817	594.924	0	-138.55	-63.3975	-563.605	33333	-68076.5	-1069.98	179.212	140.858	0	1.29095	0.99959	107.509	570.105	-976.162	1223.2	-914	200	0	0.0138327	1.56676	54.4552	599.965	-3247.64	1919.17	-311	200	0
578	7	-189.788	-28.6859	-372.489	5670.85	-63734.4	3763.75	128.896	594.776	0	-105.326	-57.7803	-555.766	32872	-65541.4	366.754	182.07	140.853	0	1.50606	0.844953	108.061	578.844	-962.194	1236.7	-914	200	0	0.010626	1.52919	54.6236	586.621	-3244.86	1922.65	-311	200	0
578	8	-209.644	-19.8541	-402.183	6109.82	-68558.3	2080.59	129.534	594.808	0	-72.5664	-52.113	-554.635	32756.4	-63580.3	1748.32	185.366	140.941	0	1.68341	0.689652	108.588	614.538	-966.766	1244.06	-914	200	0	-0.0017608	1.51168	54.7289	575.603	-3251.03	1924.52	-311	200	0
578	9	-223.426	-9.11739	-419.253	6282.15	-71364.9	121.53	129.781	595.016	0	-41.7205	-46.8405	-560.164	33002.3	-62254.2	3040.06	188.864	141.084	0	1.78881	0.530195	108.765	680.197	-982.959	1248	-914	200	0	-0.0288438	1.5223	54.7428	569.21	-3265.37	1924.4	-311	200	0
579	0	-229.733	2.7504	-422.823	6178.92	-72001.5	-1965.68	129.713	595.387	0	-13.6306	-42.2032	-571.397	33574.4	-61524.6	4225.6	192.326	141.241	0	1.81206	0.369889	108.359	767.282	-1001.49	1247.51	-914	200	0	-0.0740811	1.56374	54.6744	570.641	-3286.2	1922.8	-311	200	0	-107.012	1.30979	-845.47	-269748	292585	93955	339.898	319.023	0
579	1	-228.175	14.7566	-414.364	5843.7	-70676.2	-4006.08	129.434	595.897	0	11.3619	-38.2763	-586.857	34404.4	-61290.3	5302.51	195.562	141.375	0	1.77094	0.221325	107.342	852.465	-1015.36	1239.53	-914	200	0	-0.136592	1.63083	54.5621	581.557	-3309.09	1921.26	-311	200	0
579	2	-219.436	25.8565	-397.196	5359.01	-67892.7	-5825.5	129.07	596.508	0	33.2072	-35.0489	-604.899	35410.7	-61425	6274.44	198.454	141.46	0	1.69552	0.0991208	105.917	904.723	-1021.53	1222.85	-914	200	0	-0.211049	1.70975	54.439	599.948	-3326.9	1921.61	-311	200	0
579	3	-204.961	35.1154	-375.5	4822.03	-64299.9	-7276	128.762	597.158	0	51.9332	-32.4981	-624.034	36516.1	-61811	7144.48	200.949	141.484	0	1.612	0.00925165	104.439	900.305	-1017.82	1199.46	-914	200	0	-0.289003	1.78201	54.3106	620.913	-3332.88	1924.56	-311	200	0
579	4	-186.481	41.832	-353.284	4321.77	-60528.3	-8253.12	128.669	597.767	0	67.4969	-30.6439	-643.188	37663.7	-62365.6	7912.51	203.037	141.442	0	1.54225	-0.0586194	103.241	835.941	-1000.35	1172.85	-914	200	0	-0.361032	1.8315	54.1673	640.483	-3324.34	1929.14	-311	200	0
579	5	-165.634	45.6125	-333.669	3924.5	-57072.9	-8704.33	128.953	598.238	0	79.7305	-29.5748	-661.842	38826.3	-63054.3	8575.7	204.729	141.336	0	1.51038	-0.126919	102.533	730.659	-964.915	1146.65	-914	200	0	-0.418045	1.85078	54.0096	658.666	-3303.61	1933.38	-311	200	0
579	6	-143.789	46.3997	-318.585	3667.2	-54243.3	-8633.42	129.737	598.489	0	88.3845	-29.434	-679.975	40007.2	-63885.7	9129.86	206.047	141.164	0	1.54112	-0.211619	102.402	615.992	-910.821	1124.23	-914	200	0	-0.451269	1.84308	53.8599	678.25	-3276.58	1935.53	-311	200	0
579	7	-122.018	44.4578	-308.816	3557.53	-52172.2	-8098.34	131.057	598.48	0	93.2338	-30.3752	-697.853	41228.9	-64890.5	9570.75	207.014	140.92	0	1.64927	-0.303741	102.831	522.899	-843.887	1108.28	-914	200	0	-0.45301	1.81803	53.7532	701.225	-3251.4	1934.81	-311	200	0
579	8	-101.108	40.2957	-304.256	3579.79	-50854.4	-7196.75	132.856	598.234	0	94.1914	-32.5181	-715.798	42518.2	-66094.6	9897.09	207.663	140.6	0	1.83459	-0.371932	103.653	471.267	-776.244	1101.4	-914	200	0	-0.419209	1.78471	53.7137	727.008	-3236.44	1931.54	-311	200	0
579	9	-81.555	34.5495	-304.195	3704.33	-50190.1	-6044.03	135.007	597.823	0	91.3786	-35.9216	-734.03	43892.8	-67501.8	10113.5	208.039	140.203	0	2.08453	-0.388347	104.571	464.577	-719.119	1106.87	-914	200	0	-0.351903	1.74866	53.7354	752.659	-3236.49	1926.39	-311	200	0
580	0	-63.585	27.8689	-307.59	3897.22	-50025.5	-4753.72	137.363	597.33	0	85.1285	-40.5732	-752.596	45355.3	-69088.2	10230.7	208.2	139.735	0	2.37462	-0.352846	105.294	491.409	-672.625	1127.09	-914	200	0	-0.259894	1.71369	53.7874	773.355	-3250.19	1919.79	-311	200	0	22.0482	-71.7617	-996.204	-279764	327714	-12168.8	329.95	277.285	0
580	1	-47.1947	20.8357	-313.265	4127.61	-50186.4	-3424.3	139.796	596.824	0	75.933	-46.3962	-771.34	46894	-70807.8	10263	208.202	139.205	0	2.66674	-0.293236	105.67	531.82	-626.27	1160.17	-914	200	0	-0.156927	1.68191	53.8341	783.635	-3271.39	1912.28	-311	200	0
580	2	-32.2423	13.9225	-320.069	4370.47	-50503	-2133.42	142.212	596.345	0	64.3621	-53.2719	-789.911	48485.6	-72603	10227.1	208.087	138.619	0	2.91186	-0.242635	105.73	565.2	-569.022	1198.84	-914	200	0	-0.0571027	1.65205	53.8532	779.715	-3293.04	1904.9	-311	200	0
580	3	-18.5498	7.48689	-326.978	4605.93	-50828.1	-938.653	144.552	595.914	0	50.9895	-61.0614	-807.846	50101.2	-74417.2	10140.1	207.882	137.982	0	3.0631	-0.214738	105.653	577.646	-496.221	1234.88	-914	200	0	0.0300528	1.62122	53.8474	761.142	-3309.48	1899.08	-311	200	0
580	4	-5.98603	1.78318	-333.156	4818.44	-51048.2	118.627	146.774	595.537	0	36.34	-69.6152	-824.658	51709.6	-76204	10016.5	207.593	137.296	0	3.09687	-0.200188	105.646	566.766	-413.563	1263.9	-914	200	0	0.101007	1.5878	53.8384	730.864	-3316.65	1895.94	-311	200	0
580	5	5.48624	-3.02466	-337.98	4996.4	-51088.1	1010.38	148.843	595.217	0	20.8577	-78.7759	-839.904	53281.8	-77931.8	9866.17	207.213	136.562	0	3.02101	-0.181464	105.814	541.755	-338.249	1283.89	-914	200	0	0.155901	1.55209	53.8421	694.453	-3313.41	1895.59	-311	200	0
580	6	15.806	-6.85935	-341.045	5132.38	-50909.1	1720.9	150.726	594.951	0	4.88817	-88.3836	-853.222	54794.4	-79584.5	9693.67	206.725	135.779	0	2.86115	-0.144101	106.136	519.054	-290.169	1290.97	-914	200	0	0.195982	1.51574	53.8546	658.838	-3303.21	1896.68	-311	200	0
580	7	24.8395	-9.72647	-342.165	5223.9	-50506.6	2246.36	152.391	594.733	0	-11.3245	-98.2873	-864.372	56232.6	-81160.8	9498.89	206.104	134.944	0	2.6468	-0.0745451	106.559	516.014	-280.945	1279.63	-914	200	0	0.223198	1.48075	53.8637	630.32	-3292.55	1897.1	-311	200	0
580	8	32.4158	-11.7022	-341.387	5273.56	-49905.6	2593.58	153.815	594.553	0	-27.6218	-108.363	-873.289	57591.3	-82668.8	9277.88	205.336	134.052	0	2.40663	0.0428126	107.063	544.632	-313.347	1246.31	-914	200	0	0.240437	1.44874	53.8599	612.43	-3286.82	1895.56	-311	200	0
580	9	38.3564	-12.9118	-338.975	5287.84	-49155.8	2778.24	154.987	594.4	0	-43.9013	-118.528	-880.151	58875.4	-84119.3	9024.76	204.426	133.108	0	2.16069	0.215601	107.614	607.886	-382.309	1192.16	-914	200	0	0.249646	1.42138	53.8393	604.968	-3287.72	1892.4	-311	200	0
581	0	42.5014	-13.5014	-335.373	5274.97	-48326.2	2822.13	155.903	594.271	0	-60.0788	-128.74	-885.453	60100.8	-85516.8	8734.93	203.42	132.124	0	1.91834	0.433782	108.098	700.969	-470.04	1123.86	-914	200	0	0.249872	1.40096	53.8068	604.886	-3293.76	1888.94	-311	200	0	-82.0404	-182.801	-1128.58	-293468	368638	-40188.3	323.051	252.177	0
581	1	44.7364	-13.6064	-331.139	5242.55	-47495.8	2750.03	156.568	594.168	0	-76.0475	-139	-890.073	61294.8	-86847.8	8409.21	202.426	131.135	0	1.69318	0.675785	108.368	813.154	-548.31	1052.18	-914	200	0	0.23901	1.39045	53.7716	608.26	-3301.97	1886.72	-311	200	0
581	2	45.0139	-13.3311	-326.841	5196.14	-46743.8	2587.17	156.983	594.102	0	-91.6324	-149.339	-895.337	62495.4	-88066.8	8057.23	201.638	130.199	0	1.51367	0.914722	108.387	926.648	-591.549	988.882	-914	200	0	0.216762	1.39308	53.7341	611.837	-3309.97	1887.11	-311	200	0
581	3	43.3609	-12.7444	-322.964	5139.1	-46139.8	2357.46	157.137	594.088	0	-106.538	-159.787	-903.094	63749.5	-89082.4	7698.52	201.359	129.41	0	1.41148	1.11448	108.265	1019.13	-587.823	942.919	-914	200	0	0.185503	1.40995	53.6885	613.352	-3317.12	1890.77	-311	200	0
581	4	39.8758	-11.8904	-319.844	5072.15	-45737.2	2082.31	157.002	594.142	0	-120.291	-170.322	-915.821	65110.9	-89745.5	7362.05	202.005	128.904	0	1.40275	1.2328	108.135	1072.32	-542.892	917.469	-914	200	0	0.150362	1.43736	53.6404	611.593	-3322.94	1896.9	-311	200	0
581	5	34.7142	-10.8027	-317.635	4992.89	-45568	1779.91	156.54	594.281	0	-132.175	-180.823	-936.675	66638.3	-89843.1	7085.73	204.083	128.857	0	1.48379	1.24307	108.075	1078.82	-478.942	911.446	-914	200	0	0.118635	1.46792	53.6151	606.872	-3325.14	1903.56	-311	200	0
581	6	28.0708	-9.51182	-316.299	4897.08	-45640.5	1464.64	155.705	594.518	0	-141.185	-191.032	-969.427	68390.5	-89101.5	6916.43	208.088	129.453	0	1.64051	1.15632	108.119	1044.62	-426.466	924.491	-914	200	0	0.0974581	1.49496	53.649	600.99	-3321.09	1909.17	-311	200	0
581	7	20.1654	-8.04321	-315.654	4781.25	-45939.4	1146.4	154.463	594.853	0	-145.994	-200.518	-1018.19	70418.2	-87199.8	6911.15	214.358	130.84	0	1.85396	1.01676	108.271	987.381	-413.617	957.422	-914	200	0	0.0912476	1.51578	53.7632	596.535	-3310.71	1913.94	-311	200	0
581	8	11.2381	-6.41444	-315.482	4645.29	-46430.8	830.195	152.826	595.276	0	-144.958	-208.643	-1086.85	72751.3	-83797.2	7138.06	222.899	133.062	0	2.09754	0.877806	108.486	928.208	-458.823	1007.55	-914	200	0	0.100707	1.53146	53.9376	596.118	-3296.55	1919.21	-311	200	0
581	9	1.54314	-4.64043	-315.668	4495.99	-47069.8	516.789	150.888	595.757	0	-136.209	-214.557	-1178.19	75379.9	-78581.5	7674.14	233.303	136.02	0	2.33682	0.77879	108.705	881.462	-564.638	1067.37	-914	200	0	0.122754	1.54461	54.1145	601.352	-3281.44	1925.46	-311	200	0
582	0	-8.66395	-2.74073	-316.351	4352.01	-47810	205.174	148.87	596.243	0	-117.864	-217.27	-1292.96	78236.5	-71333.4	8595.37	244.829	139.49	0	2.53918	0.72846	108.914	850.466	-714.762	1127.87	-914	200	0	0.150941	1.55613	54.2353	612.155	-3267.28	1931.67	-311	200	0	82.5345	-151.408	-2095.52	-489110	714762	-22938.3	342.928	229.891	0
582	1	-19.1382	-0.742855	-318.05	4248.5	-48610	-103.946	147.162	596.642	0	-88.3565	-215.842	-1429.19	81190.2	-61991.3	9957.8	256.625	143.191	0	2.68545	0.706891	109.143	829.612	-878.598	1180.59	-914	200	0	0.178145	1.56374	54.2774	627.413	-3255.64	1936.52	-311	200	0
582	2	-29.6445	1.31227	-321.714	4238.91	-49435.4	-405.811	146.338	596.824	0	-46.7721	-209.661	-1581.71	84061.1	-50703.6	11777	267.944	146.854	0	2.77019	0.685886	109.397	810.051	-1021.14	1218.15	-914	200	0	0.200875	1.56437	54.256	646.079	-3248.01	1939.34	-311	200	0
582	3	-39.93	3.36896	-328.737	4394.53	-50258.5	-690.36	147.116	596.632	0	6.85499	-198.558	-1741.87	86632.7	-37871.9	14021	278.258	150.265	0	2.79306	0.6452	109.632	787.377	-1114.02	1236	-914	200	0	0.220728	1.5567	54.1999	667.303	-3245.29	1940.12	-311	200	0
582	4	-49.6791	5.36865	-340.924	4803.12	-51058.1	-942.032	150.236	595.911	0	71.3155	-182.74	-1897.74	88662.4	-24166.7	16618.3	287.266	153.28	0	2.75378	0.580037	109.806	765.598	-1141.59	1233.51	-914	200	0	0.240949	1.54094	54.1374	689.829	-3247.69	1939.22	-311	200	0
582	5	-58.4656	7.27191	-360.37	5564.51	-51815.5	-1140.71	156.216	594.559	0	144.087	-162.759	-2035.33	89910.9	-10490.8	19463.1	294.846	155.825	0	2.65219	0.504918	109.859	753.06	-1101.96	1212.6	-914	200	0	0.261143	1.51839	54.0961	711.718	-3254.98	1937.12	-311	200	0
582	6	-65.7195	9.08438	-389.205	6780.42	-52508.6	-1261.81	165.087	592.579	0	221.323	-139.587	-2141.16	90198.3	2134.94	22410.5	300.997	157.874	0	2.49178	0.445108	109.677	756.489	-1007.04	1174.9	-914	200	0	0.275226	1.49091	54.0996	730.978	-3266.7	1934.11	-311	200	0
582	7	-70.706	10.8704	-429.187	8536.04	-53105.9	-1275.34	176.264	590.111	0	298.105	-114.621	-2205.36	89459.6	12758.1	25280.6	305.785	159.435	0	2.28262	0.421933	109.17	779.337	-877.144	1120.45	-914	200	0	0.2745	1.45938	54.1592	746.096	-3281.73	1930.05	-311	200	0
582	8	-72.5207	12.7581	-481.256	10877.8	-53562.4	-1146.22	188.703	587.397	0	369.077	-89.5722	-2224.21	87777.9	20692.7	27879.3	309.303	160.535	0	2.0403	0.448879	108.37	819.451	-730.452	1050.6	-914	200	0	0.252492	1.42307	54.2691	755.518	-3297.91	1924.95	-311	200	0
582	9	-70.1533	14.9673	-545.292	13802	-53815.4	-836.371	201.309	584.689	0	429.317	-66.277	-2200.92	85381.6	25631	30031.6	311.646	161.206	0	1.78331	0.530836	107.432	865.536	-579.742	972.345	-914	200	0	0.207999	1.38125	54.4109	757.281	-3312.63	1919.79	-311	200	0
583	0	-62.6639	17.8117	-620.139	17256.9	-53789.8	-309.186	213.262	582.173	0	475.081	-46.4863	-2144.37	82599.2	27629	31614.8	312.884	161.481	0	1.52742	0.657732	106.565	901.505	-437.235	897.548	-914	200	0	0.145663	1.33548	54.5611	749.708	-3323.78	1916.67	-311	200	0	497.398	-1.57632	-2573.75	-787355	869773	-85619.1	347.174	305.848	0
583	1	-49.3847	21.5663	-703.505	21136.7	-53411.5	459.145	224.078	579.955	0	504.203	-31.6345	-2066.47	79789.2	27006.4	32576.4	313.069	161.389	0	1.28051	0.805476	105.977	916.033	-315.158	837.241	-914	200	0	0.0743496	1.29097	54.6965	732.224	-3330.13	1917.91	-311	200	0
583	2	-30.0136	26.2881	-791.62	25265.2	-52621.3	1466.07	233.527	578.084	0	516.15	-22.6582	-1979.23	77267.7	24228	32934.3	312.241	160.961	0	1.05157	0.946653	105.816	907.488	-220.77	797.196	-914	200	0	0.00508713	1.25513	54.7913	705.758	-3331.75	1924.95	-311	200	0
583	3	-4.6372	31.7957	-879.11	29387.1	-51384.6	2680.81	241.549	576.572	0	511.846	-19.8999	-1892.49	75256.1	19801.7	32763.3	310.463	160.234	0	0.86253	1.05845	106.1	883.088	-156.174	778.027	-914	200	0	-0.0504343	1.23488	54.8154	673.306	-3330.05	1937.55	-311	200	0
583	4	26.1851	37.7688	-959.353	33183.5	-49702.4	4052.1	248.192	575.411	0	493.37	-23.0849	-1812.7	73855.5	14203.8	32175	307.836	159.257	0	0.739591	1.12496	106.689	852.034	-123.071	776.973	-914	200	0	-0.0830656	1.23575	54.7495	640.429	-3326.61	1953.47	-311	200	0
583	5	61.2889	43.8109	-1025.35	36316.6	-47621.7	5511.76	253.556	574.581	0	463.565	-31.3732	-1742.7	73049.6	7833.11	31294.5	304.495	158.082	0	0.695958	1.13924	107.349	816.714	-125.005	789.072	-914	200	0	-0.0903786	1.26209	54.6035	614.463	-3322.33	1969.15	-311	200	0
583	6	98.8643	49.4758	-1071.01	38496	-45239.8	6976.2	257.76	574.056	0	425.602	-43.5023	-1682.37	72731.1	991.457	30236.7	300.589	156.769	0	0.729844	1.10694	107.842	773.814	-168.037	808.598	-914	200	0	-0.0774034	1.31469	54.4162	602.095	-3317.77	1981.26	-311	200	0
583	7	136.603	54.3252	-1092.52	39545.4	-42695.6	8354.64	260.92	573.804	0	382.526	-57.9941	-1629.68	72742.1	-6111.76	29086	296.25	155.364	0	0.831781	1.04528	108.024	722.112	-258.955	829.84	-914	200	0	-0.0526755	1.38612	54.2355	606.765	-3312.44	1987.93	-311	200	0
583	8	172.022	58.0211	-1089.24	39441.5	-40151.4	9562.58	263.138	573.79	0	336.919	-73.37	-1581.86	72915.9	-13340.9	27888.3	291.566	153.905	0	0.987905	0.976997	107.87	663.137	-399.795	847.103	-914	200	0	-0.0228168	1.46028	54.099	627.263	-3303.44	1988.78	-311	200	0
583	9	202.847	60.4265	-1063.75	38310	-37775.4	10534.4	264.488	573.986	0	290.729	-88.344	-1536.36	73110.9	-20608.3	26655	286.586	152.413	0	1.18078	0.924935	107.43	599.889	-585.787	856.649	-914	200	0	0.00966847	1.51957	54.0264	657.628	-3286.97	1984.37	-311	200	0
584	0	227.288	61.6572	-1021.12	36386.1	-35727.4	11230.3	265.012	574.367	0	245.276	-101.976	-1491.38	73229.9	-27849.3	25377.5	281.327	150.898	0	1.39032	0.906734	106.755	541.414	-805.434	859.256	-914	200	0	0.0443165	1.55383	54.0213	688.737	-3262.61	1975.88	-311	200	0	295.372	-73.0843	-1944.82	-623004	634457	-141232	333.479	318.472	0
584	1	244.193	62.0342	-967.75	33957.1	-34143.5	11636.7	264.719	574.911	0	201.354	-113.761	-1446.11	73224.2	-35005.4	24044.3	275.793	149.365	0	1.59471	0.92929	105.883	501.302	-1038.61	858.566	-914	200	0	0.0799457	1.56416	54.0806	711.889	-3234.83	1964.95	-311	200	0
584	2	253.08	61.9714	-910.076	31306.2	-33120.2	11761.5	263.607	575.601	0	159.378	-123.633	-1400.58	73087.2	-42014.1	22655	270.002	147.817	0	1.7741	0.984248	104.886	486.191	-1259.98	856.697	-914	200	0	0.114316	1.56012	54.1987	722.376	-3210.15	1953.37	-311	200	0
584	3	254.085	61.8668	-853.57	28671.2	-32704.4	11627.7	261.685	576.41	0	119.53	-131.861	-1355.43	72842	-48805	21226.2	263.993	146.259	0	1.91852	1.05282	103.922	491.053	-1447.8	853.386	-914	200	0	0.145696	1.55293	54.3613	720.197	-3194.23	1942.45	-311	200	0
584	4	247.857	62.0352	-802.138	26222.9	-32891	11265.5	258.996	577.309	0	81.8796	-138.905	-1311.53	72526.4	-55301.3	19788.8	257.835	144.701	0	2.03475	1.12379	103.189	508.229	-1587.74	848.86	-914	200	0	0.174045	1.5491	54.5349	708.221	-3191.16	1932.78	-311	200	0
584	5	235.429	62.6742	-757.969	24061.6	-33629.7	10707.9	255.632	578.255	0	46.4702	-145.253	-1269.77	72178.8	-61428.1	18381	251.623	143.156	0	2.13714	1.20245	102.843	535.977	-1672.77	845.714	-914	200	0	0.201655	1.5481	54.6708	690.316	-3203.21	1924.33	-311	200	0
584	6	218.088	63.8577	-721.736	22225.3	-34838.8	9988.49	251.729	579.206	0	13.3848	-151.301	-1230.82	71829.3	-67122.6	17040.5	245.465	141.641	0	2.22456	1.29663	102.947	575.598	-1705	848.167	-914	200	0	0.233039	1.54516	54.7341	669.871	-3230.4	1917.08	-311	200	0
584	7	197.251	65.5477	-692.985	20703.6	-36419.1	9142.49	247.446	580.124	0	-17.2243	-157.281	-1195.08	71495.5	-72340.1	15798.7	239.469	140.175	0	2.27686	1.39904	103.49	624.356	-1693.29	860.407	-914	200	0	0.270909	1.53692	54.7283	648.063	-3270.17	1911.69	-311	200	0
584	8	174.328	67.623	-670.55	19454.2	-38265.6	8206.04	242.934	580.988	0	-45.1281	-163.226	-1162.74	71181.8	-77052.4	14676.1	233.732	138.781	0	2.27851	1.48542	104.391	673.758	-1644.63	885.574	-914	200	0	0.310363	1.52419	54.6843	624.301	-3317.55	1909.45	-311	200	0
584	9	150.585	69.9193	-652.925	18419.3	-40277.7	7213.85	238.312	581.79	0	-70.0295	-168.987	-1133.75	70881.2	-81243.9	13682.6	228.341	137.481	0	2.23317	1.52563	105.478	712.434	-1561.31	925.445	-914	200	0	0.339595	1.50935	54.6218	599.403	-3366.47	1911.02	-311	200	0
585	0	127.038	72.2689	-638.561	17538.3	-42368	6196.71	233.651	582.535	0	-91.5881	-174.286	-1107.95	70578.3	-84907.8	12820.2	223.365	136.298	0	2.15718	1.49675	106.534	729.872	-1446.48	979.194	-914	200	0	0.347897	1.49332	54.5283	577.066	-3411.65	1915.67	-311	200	0	-85.5185	-96.8973	-1447.93	-448975	457442	-14806.1	313.03	306.789	0
585	1	104.402	74.5212	-626.08	16754.9	-44466.9	5180.3	228.976	583.238	0	-109.471	-178.781	-1085.08	70253.9	-88042.8	12087.1	218.86	135.254	0	2.07372	1.39505	107.431	719.035	-1309.04	1041.75	-914	200	0	0.332632	1.47508	54.3761	561.786	-3449.78	1921.92	-311	200	0
585	2	83.0931	76.548	-614.389	16021.9	-46522.9	4184.84	224.278	583.922	0	-123.434	-182.133	-1064.82	69887.5	-90651.2	11480.5	214.867	134.367	0	2.00904	1.24239	108.191	679.312	-1165.01	1105.18	-914	200	0	0.299922	1.45308	54.1503	556.149	-3479	1928.27	-311	200	0
585	3	63.2696	78.2434	-602.715	15304.1	-48500.3	3224.99	219.53	584.608	0	-133.404	-184.054	-1046.84	69460.3	-92742.4	10998.9	211.408	133.648	0	1.98075	1.07646	108.917	621.52	-1033.06	1162.31	-914	200	0	0.260598	1.42848	53.8607	559.759	-3497.81	1933.59	-311	200	0
585	4	44.9009	79.5269	-590.583	14580	-50377.2	2310.51	214.699	585.313	0	-139.536	-184.341	-1030.83	68958.2	-94336.4	10640.9	208.485	133.104	0	1.98489	0.930243	109.673	567.927	-923.871	1208.72	-914	200	0	0.225397	1.40657	53.5407	570.124	-3504.97	1937.38	-311	200	0
585	5	27.8448	80.3462	-577.754	13841.4	-52142.3	1447.38	209.75	586.043	0	-142.21	-182.902	-1016.51	68374.1	-95467	10403.5	206.084	132.737	0	1.99506	0.820881	110.418	541.985	-836.13	1242.94	-914	200	0	0.202614	1.39329	53.2323	584.373	-3499.89	1939.52	-311	200	0
585	6	11.9205	80.6769	-564.167	13091.9	-53790.8	637.973	204.655	586.794	0	-141.972	-179.792	-1003.66	67710.3	-96180.7	10279.6	204.17	132.536	0	1.97803	0.750665	111.03	556.51	-764.149	1265.06	-914	200	0	0.19848	1.39129	52.9707	600.516	-3483.1	1939.86	-311	200	0
585	7	-3.03269	80.5155	-549.89	12341.2	-55318	-119.143	199.402	587.557	0	-139.453	-175.233	-992.063	66977.4	-96536.2	10258.5	202.691	132.487	0	1.91511	0.713682	111.428	610.14	-703.628	1273.25	-914	200	0	0.2168	1.40002	52.7805	618.391	-3457.05	1938.39	-311	200	0
585	8	-17.1143	79.8735	-535.098	11601.6	-56717.7	-828.801	194.005	588.319	0	-135.291	-169.587	-981.544	66193	-96601.2	10325.9	201.582	132.562	0	1.8128	0.707055	111.641	689.827	-650.919	1262.22	-914	200	0	0.255509	1.41777	52.6759	640.097	-3426.26	1935.59	-311	200	0
585	9	-30.3404	78.7765	-520.053	10885.1	-57983.4	-1498.26	188.505	589.069	0	-130.069	-163.29	-971.928	65379.2	-96447.7	10465.4	200.767	132.732	0	1.68944	0.733305	111.759	775.011	-603.633	1227.67	-914	200	0	0.303494	1.44171	52.6586	668.572	-3395.76	1932.24	-311	200	0
586	0	-42.6434	77.2659	-505.09	10204.3	-59110.8	-2135.75	182.97	589.797	0	-124.272	-156.779	-963.053	64559.5	-96146.3	10659.8	200.165	132.964	0	1.54855	0.789016	111.872	844.992	-563.009	1173.46	-914	200	0	0.343273	1.46572	52.7163	704.996	-3368.97	1928.87	-311	200	0	-177.575	-64.7619	-1217.61	-360836	380204	56190.9	305.177	293.698	0
586	1	-53.8976	75.3962	-490.565	9571.46	-60099	-2748.91	177.49	590.489	0	-118.278	-150.421	-954.778	63754.2	-95758.7	10891.8	199.706	133.226	0	1.37739	0.86215	112.062	886.397	-533.679	1113.48	-914	200	0	0.359394	1.48036	52.8262	747.763	-3347.88	1925.47	-311	200	0
586	2	-63.962	73.2299	-476.795	8997.12	-60949.1	-3343.53	172.169	591.13	0	-112.36	-144.481	-946.984	62977.2	-95334.8	11144.1	199.328	133.497	0	1.17659	0.941318	112.376	893.812	-522.595	1063.96	-914	200	0	0.346028	1.47672	52.9667	793.825	-3334.32	1921.81	-311	200	0
586	3	-72.7238	70.8388	-464	8487.47	-61664.8	-3922.47	167.102	591.708	0	-106.712	-139.114	-939.573	62236.4	-94912	11399.9	198.984	133.761	0	0.980238	1.01664	112.79	865.608	-537.184	1033.32	-914	200	0	0.309245	1.45172	53.1263	839.97	-3328.89	1918.23	-311	200	0
586	4	-80.1299	68.3174	-452.287	8045.1	-62252.2	-4484.61	162.361	592.212	0	-101.466	-134.372	-932.481	61536.4	-94516.2	11643.3	198.64	134.008	0	0.842098	1.0737	113.215	802.732	-581.008	1019.83	-914	200	0	0.263943	1.41137	53.2992	882.326	-3329.89	1915.67	-311	200	0
586	5	-86.2041	65.7881	-441.672	7670.43	-62720.2	-5024.91	157.994	592.633	0	-96.7167	-130.229	-925.695	60879.6	-94165.3	11860.8	198.276	134.234	0	0.804998	1.09931	113.488	712.701	-650.859	1017.61	-914	200	0	0.226363	1.36906	53.4776	915.603	-3335.37	1914.94	-311	200	0
586	6	-91.0501	63.3847	-432.126	7362.16	-63081.9	-5535.95	154.02	592.963	0	-92.5391	-126.617	-919.256	60267.4	-93871.6	12040.6	197.883	134.439	0	0.880195	1.0982	113.351	612.527	-735.078	1023.5	-914	200	0	0.206549	1.33891	53.6547	933.908	-3344.82	1916.46	-311	200	0
586	7	-94.8368	61.2164	-423.605	7117.64	-63353.4	-6009.77	150.442	593.197	0	-89.0074	-123.452	-913.241	59700	-93643.6	12174.2	197.46	134.628	0	1.05007	1.09728	112.537	523.386	-813.386	1037.68	-914	200	0	0.205804	1.329	53.8272	933.053	-3357.72	1920.23	-311	200	0
586	8	-97.7686	59.345	-416.077	6933.5	-63553.3	-6438.68	147.256	593.336	0	-86.2005	-120.662	-907.742	59178	-93488.7	12256.7	197.01	134.808	0	1.28709	1.12408	110.944	459.691	-864.59	1059.42	-914	200	0	0.217335	1.34011	53.9927	912.809	-3371.75	1925.85	-311	200	0
586	9	-100.05	57.7878	-409.536	6805.95	-63699.7	-6816.07	144.459	593.381	0	-84.1934	-118.19	-902.846	58702.4	-93414.5	12286.3	196.533	134.981	0	1.56799	1.18114	108.725	422.267	-876.702	1085.07	-914	200	0	0.228645	1.36836	54.1482	877.322	-3383.65	1932.34	-311	200	0
587	0	-101.854	56.5323	-404.001	6730.26	-63809.4	-7137.55	142.056	593.341	0	-83.0406	-116.001	-898.627	58276.2	-93427.7	12264.5	196.033	135.15	0	1.87006	1.24345	106.225	402.23	-847.949	1109.71	-914	200	0	0.22743	1.40767	54.2897	833.064	-3391.59	1938.27	-311	200	0	-194.012	-55.544	-1124.3	-322871	341790	70789.8	295.633	284.71	0
587	1	-103.313	55.5414	-399.491	6699.87	-63896.1	-7401.68	140.056	593.229	0	-82.7648	-114.072	-895.135	57902.3	-93532.7	12195.3	195.51	135.315	0	2.16069	1.27429	103.818	393.579	-781.94	1130.13	-914	200	0	0.208207	1.45238	54.4131	786.002	-3396.05	1942.31	-311	200	0
587	2	-104.52	54.7497	-395.964	6706.27	-63968.8	-7609.76	138.448	593.063	0	-83.3526	-112.404	-892.376	57582.8	-93729.6	12086	194.966	135.473	0	2.40015	1.2422	101.75	400.826	-687.072	1146.5	-914	200	0	0.174645	1.49953	54.5141	740.467	-3398.4	1943.94	-311	200	0
587	3	-105.528	54.0678	-393.29	6739.77	-64031.3	-7765.08	137.191	592.863	0	-84.7526	-111.005	-890.288	57317.9	-94012.6	11946.1	194.402	135.619	0	2.55613	1.13079	100.089	430.888	-579.916	1160.5	-914	200	0	0.135242	1.54828	54.5882	699.538	-3398.28	1943.59	-311	200	0
587	4	-106.361	53.3992	-391.257	6790.48	-64082.5	-7872.71	136.214	592.645	0	-86.8743	-109.888	-888.762	57105.8	-94370.8	11786.6	193.818	135.747	0	2.61469	0.940149	98.8197	480.432	-482.521	1172.45	-914	200	0	0.095559	1.59719	54.6312	665.44	-3393.46	1942.11	-311	200	0
587	5	-107.013	52.66	-389.615	6849.06	-64117	-7939.67	135.435	592.421	0	-89.5915	-109.054	-887.665	56942.7	-94789.1	11618.6	193.215	135.851	0	2.58197	0.686195	97.9535	536.815	-410.894	1182.1	-914	200	0	0.0548482	1.64289	54.6388	639.64	-3382.61	1940.15	-311	200	0
587	6	-107.464	51.7919	-388.124	6907.35	-64126	-7974.57	134.78	592.203	0	-92.7468	-108.492	-886.858	56822.4	-95250.5	11452.6	192.598	135.928	0	2.47723	0.401888	97.5215	590.387	-367.622	1191.08	-914	200	0	0.0086332	1.68143	54.6077	622.552	-3368.24	1937.78	-311	200	0
587	7	-107.681	50.7694	-386.594	6958.99	-64100.2	-7986.81	134.192	591.999	0	-96.1567	-108.166	-886.213	56736.8	-95735.4	11297.5	191.972	135.978	0	2.32381	0.133484	97.4797	640.658	-348.261	1202.68	-914	200	0	-0.0470697	1.70984	54.5436	613.778	-3356.32	1934.39	-311	200	0
587	8	-107.629	49.6022	-384.906	6999.56	-64033.7	-7985.57	133.638	591.815	0	-99.6219	-108.02	-885.637	56676.4	-96223	11160.1	191.352	136.005	0	2.14916	-0.0750387	97.7032	689.704	-352.217	1219.29	-914	200	0	-0.111296	1.72609	54.4576	613.635	-3352.19	1929.04	-311	200	0
587	9	-107.277	48.3302	-383.03	7026.45	-63925.5	-7978.55	133.106	591.656	0	-102.941	-107.974	-885.087	56631.7	-96693.7	11044	190.752	136.016	0	1.99079	-0.202659	98.0906	731.86	-382.443	1240.29	-914	200	0	-0.175996	1.72867	54.3531	623.497	-3356.58	1921.26	-311	200	0
588	0	-106.604	47.0137	-381.012	7038.93	-63778.7	-7970.79	132.607	591.526	0	-105.922	-107.939	-884.552	56592.6	-97129.4	10951	190.194	136.021	0	1.88749	-0.261464	98.6199	750.868	-434.182	1262.07	-914	200	0	-0.230266	1.71694	54.2227	643.367	-3366.5	1911.74	-311	200	0	-206.693	-61.4463	-1095.71	-309938	331855	68056.8	293.725	280.077	0
588	1	-105.607	45.7164	-378.936	7038.3	-63598.8	-7964.63	132.165	591.426	0	-108.396	-107.83	-884.029	56549.1	-97513.6	10880.7	189.694	136.033	0	1.85711	-0.287142	99.319	731.087	-490.806	1279.97	-914	200	0	-0.267668	1.69175	54.0638	669.651	-3378.31	1902.51	-311	200	0
588	2	-104.31	44.4855	-376.859	7027.99	-63390.5	-7959.71	131.793	591.351	0	-110.233	-107.583	-883.501	56492.4	-97833.1	10831.2	189.267	136.058	0	1.89196	-0.31626	100.238	674.784	-534.761	1290.12	-914	200	0	-0.288371	1.65666	53.8926	696.204	-3388.73	1896.15	-311	200	0
588	3	-102.763	43.3414	-374.786	7013.2	-63157.5	-7953.02	131.484	591.287	0	-111.357	-107.167	-882.927	56416.5	-98079.6	10798.5	188.915	136.103	0	1.97249	-0.366927	101.425	604.852	-558.976	1290.26	-914	200	0	-0.294228	1.6188	53.7422	717.712	-3394.64	1894.44	-311	200	0
588	4	-101.034	42.2817	-372.677	6999.73	-62903.5	-7939.84	131.212	591.218	0	-111.747	-106.575	-882.26	56318.1	-98252.1	10777.2	188.636	136.166	0	2.07091	-0.434191	102.889	548.779	-567.419	1279.93	-914	200	0	-0.284721	1.58809	53.6444	731.953	-3393.43	1897.43	-311	200	0
588	5	-99.1966	41.291	-370.491	6991.92	-62632	-7915.44	130.949	591.128	0	-111.427	-105.822	-881.465	56197	-98355.7	10762.4	188.418	136.246	0	2.15156	-0.498666	104.573	521.065	-569.159	1259.77	-914	200	0	-0.259787	1.57477	53.6172	739.297	-3383.66	1903.54	-311	200	0
588	6	-97.3174	40.3473	-368.2	6991.06	-62345.7	-7876.26	130.674	591.013	0	-110.45	-104.939	-880.527	56056.9	-98398.5	10751.8	188.251	136.337	0	2.18536	-0.540329	106.349	517.295	-573.046	1230.93	-914	200	0	-0.223576	1.58496	53.667	741.092	-3366.15	1910.2	-311	200	0
588	7	-95.448	39.4315	-365.802	6995.88	-62046.2	-7820.28	130.383	590.875	0	-108.888	-103.97	-879.455	55904.9	-98387.5	10745.1	188.127	136.432	0	2.16357	-0.549243	108.065	522.229	-586.027	1195.73	-914	200	0	-0.182516	1.6166	53.7975	739.221	-3344.37	1914.84	-311	200	0
588	8	-93.6176	38.5349	-363.317	7004.17	-61735	-7747.18	130.079	590.722	0	-106.82	-102.965	-878.292	55750.8	-98329.7	10743.8	188.044	136.524	0	2.09793	-0.526567	109.621	523.68	-613.11	1157.2	-914	200	0	-0.140891	1.66017	54.0119	736.527	-3323.23	1915.93	-311	200	0
588	9	-91.8351	37.6617	-360.8	7014.79	-61415	-7658.73	129.781	590.558	0	-104.324	-101.969	-877.11	55604.2	-98233.5	10749.8	188.003	136.605	0	2.01338	-0.476207	110.969	519.446	-657.486	1117.43	-914	200	0	-0.0989187	1.70309	54.3017	735.953	-3307.75	1913.6	-311	200	0
589	0	-90.0962	36.8254	-358.329	7028.14	-61091.3	-7558.85	129.511	590.386	0	-101.471	-101.024	-875.997	55472.6	-98108.7	10764.4	188.003	136.675	0	1.93923	-0.397521	112.052	516.645	-720.9	1077.32	-914	200	0	-0.0553399	1.7335	54.6307	738.342	-3301.41	1908.9	-311	200	0	-167.721	-63.5806	-1060.75	-295002	330413	54491.1	303.816	275.159	0
589	1	-88.3929	36.0429	-355.992	7044.31	-60770	-7453.36	129.294	590.212	0	-98.3299	-100.168	-875.04	55361	-97964.5	10787.9	188.046	136.733	0	1.89812	-0.286266	112.798	527.34	-800.438	1037.41	-914	200	0	-0.0118622	1.74301	54.9441	741.716	-3304.16	1903.1	-311	200	0
589	2	-86.7237	35.3274	-353.856	7062.31	-60456.3	-7348.98	129.15	590.042	0	-94.9736	-99.4359	-874.308	55271.8	-97807.3	10820.7	188.132	136.782	0	1.89263	-0.136938	113.145	561.344	-885.028	998.424	-914	200	0	0.0270439	1.72973	55.1973	743.079	-3312.38	1897.54	-311	200	0
589	3	-85.0993	34.6853	-351.942	7081.32	-60154.7	-7252.31	129.078	589.879	0	-91.481	-98.8659	-873.82	55205.8	-97641.5	10863.2	188.259	136.822	0	1.8997	0.0587549	113.06	622.068	-959.957	962.375	-914	200	0	0.0582048	1.69971	55.37	740.658	-3321.51	1893.74	-311	200	0
589	4	-83.5424	34.1171	-350.225	7101.03	-59869.8	-7169	129.053	589.724	0	-87.9309	-98.4883	-873.554	55163.4	-97471.6	10915.3	188.419	136.852	0	1.88568	0.309207	112.566	706.617	-1012.34	933.106	-914	200	0	0.0814648	1.66407	55.4561	735.013	-3328.52	1893.2	-311	200	0
589	5	-82.0853	33.6183	-348.653	7120.6	-59606.1	-7102.88	129.039	589.577	0	-84.397	-98.3245	-873.469	55145.8	-97303.9	10975.4	188.601	136.866	0	1.83232	0.610493	111.766	804.675	-1031.29	914.654	-914	200	0	0.0991709	1.63327	55.4539	728.509	-3332.48	1896.99	-311	200	0
589	6	-80.7656	33.1798	-347.155	7138.54	-59366.9	-7055.36	128.991	589.437	0	-80.9412	-98.3881	-873.531	55153.6	-97145.3	11041	188.79	136.861	0	1.74542	0.933909	110.864	898.529	-1012.96	909.04	-914	200	0	0.115874	1.6139	55.3703	723.179	-3333.55	1905.11	-311	200	0
589	7	-79.6193	32.7891	-345.67	7153.68	-59153.6	-7025.88	128.873	589.305	0	-77.6106	-98.6872	-873.717	55186.3	-97000.6	11109.9	188.979	136.837	0	1.64211	1.22765	110.138	968.612	-968.19	916.049	-914	200	0	0.13702	1.61093	55.2266	719.074	-3331.82	1916.1	-311	200	0
589	8	-78.6753	32.4337	-344.163	7165.42	-58966.8	-7012.6	128.666	589.18	0	-74.4337	-99.2218	-874.019	55243.4	-96871.1	11181.1	189.166	136.794	0	1.53683	1.43286	109.806	999.386	-917.979	933.443	-914	200	0	0.166434	1.63002	55.0547	714.764	-3327.49	1927.64	-311	200	0
589	9	-77.9507	32.1073	-342.646	7173.25	-58807.7	-7013.14	128.372	589.065	0	-71.4147	-99.9805	-874.445	55326.1	-96756	11254.9	189.352	136.73	0	1.43673	1.50071	109.887	980.615	-881.732	956.178	-914	200	0	0.205692	1.67391	54.8894	708.309	-3321.61	1937.95	-311	200	0
590	0	-77.4434	31.8136	-341.184	7176.45	-58677.5	-7024.93	128.018	588.966	0	-68.5307	-100.941	-875.044	55436.9	-96653.6	11332.5	189.544	136.647	0	1.34594	1.40591	110.184	908.413	-872.273	977.648	-914	200	0	0.255348	1.73674	54.7644	697.74	-3316.54	1946.18	-311	200	0	-130.959	-74.294	-1055.5	-288629	329206	42011.8	305.848	269.984	0
590	1	-77.1302	31.5606	-339.875	7174.79	-58573.8	-7045.25	127.661	588.89	0	-65.737	-102.073	-875.879	55578.1	-96561	11415.2	189.755	136.546	0	1.27531	1.15988	110.382	788.098	-895.759	993.759	-914	200	0	0.3133	1.80565	54.7021	682.066	-3315.75	1951.89	-311	200	0
590	2	-76.9774	31.3506	-338.807	7169.29	-58489.5	-7071.51	127.366	588.84	0	-62.9817	-103.341	-876.993	55750	-96474.5	11503.5	189.994	136.431	0	1.25013	0.809156	110.223	634.08	-947.202	1005.89	-914	200	0	0.370724	1.8681	54.7023	662.335	-3322.08	1954.84	-311	200	0
590	3	-76.9507	31.1744	-338.018	7161.77	-58417.6	-7101.52	127.176	588.813	0	-60.2178	-104.712	-878.373	55949.1	-96390.4	11597.6	190.263	136.304	0	1.30182	0.414336	109.671	466.571	-1007.25	1020.19	-914	200	0	0.413803	1.9157	54.7416	641.769	-3335.34	1955.46	-311	200	0
590	4	-77.0194	31.0129	-337.478	7153.65	-58353.9	-7133.38	127.088	588.803	0	-57.4079	-106.158	-879.953	56168.3	-96305.2	11697.9	190.556	136.169	0	1.44111	0.0325791	108.905	307.602	-1053.67	1043.63	-914	200	0	0.433391	1.94252	54.7815	625.021	-3352.71	1954.85	-311	200	0
590	5	-77.157	30.8391	-337.101	7145.25	-58296.5	-7165.02	127.065	588.804	0	-54.5252	-107.655	-881.625	56398.2	-96215	11805.2	190.866	136.029	0	1.63917	-0.28985	108.195	175.671	-1078.26	1079.49	-914	200	0	0.431872	1.94527	54.7837	616.515	-3371.54	1954.12	-311	200	0
590	6	-77.3401	30.6216	-336.761	7136.19	-58242.9	-7193.92	127.05	588.809	0	-51.5537	-109.181	-883.278	56630.4	-96116	11919.5	191.183	135.886	0	1.84008	-0.521804	107.768	82.0638	-1087.98	1125.79	-914	200	0	0.41854	1.92656	54.7248	618.673	-3390.3	1953.36	-311	200	0
590	7	-77.5426	30.3332	-336.316	7126.54	-58189.5	-7217.17	126.98	588.81	0	-48.4873	-110.717	-884.828	56859.6	-96005.8	12040.2	191.498	135.739	0	1.99347	-0.646082	107.685	32.3829	-1092.55	1178.2	-914	200	0	0.39999	1.89457	54.6002	631.293	-3407.51	1951.67	-311	200	0
590	8	-77.7283	29.9597	-335.652	7117.24	-58132.3	-7231.86	126.808	588.796	0	-45.3262	-112.253	-886.257	57084.4	-95885.8	12166.8	191.808	135.589	0	2.08007	-0.661405	107.81	28.2371	-1095.49	1232.75	-914	200	0	0.37712	1.85641	54.4211	652.303	-3421.68	1948.31	-311	200	0
590	9	-77.8472	29.5056	-334.728	7109.5	-58069	-7235.71	126.519	588.76	0	-42.0732	-113.777	-887.618	57305.9	-95760.5	12298.5	192.115	135.439	0	2.11143	-0.591025	107.919	64.2114	-1095.49	1285.3	-914	200	0	0.348846	1.8125	54.2088	679.023	-3431.71	1943.56	-311	200	0
591	0	-77.8375	28.996	-333.597	7104.35	-57999.3	-7227.6	126.139	588.704	0	-38.7323	-115.27	-889.018	57526.9	-95636.8	12434	192.424	135.292	0	2.10728	-0.476148	107.862	125.159	-1092.07	1330.46	-914	200	0	0.315286	1.75911	53.9847	708.6	-3436.44	1938.18	-311	200	0	-96.1117	-92.1822	-1065.77	-285866	332317	29781.8	307.388	263.984	0
591	1	-77.6369	28.4679	-332.388	7102.73	-57924.2	-7207.75	125.733	588.631	0	-35.3143	-116.71	-890.589	57751.3	-95523.2	12572.2	192.742	135.154	0	2.0769	-0.351405	107.614	193.066	-1084.84	1362.13	-914	200	0	0.279214	1.69509	53.7611	737.591	-3435.02	1932.52	-311	200	0
591	2	-77.2015	27.9564	-331.242	7105.24	-57843.1	-7177.14	125.375	588.55	0	-31.8454	-118.081	-892.438	57982.3	-95426.9	12712.2	193.072	135.029	0	2.02329	-0.231676	107.276	261.415	-1069.18	1375.43	-914	200	0	0.246822	1.62538	53.5396	762.212	-3427.72	1926.66	-311	200	0
591	3	-76.5152	27.4839	-330.25	7111.13	-57753	-7137.12	125.123	588.467	0	-28.3722	-119.379	-894.618	58221.8	-95350.8	12852.8	193.417	134.92	0	1.95895	-0.118348	107.056	340.323	-1040.29	1369.12	-914	200	0	0.22486	1.55955	53.3192	779.64	-3415.94	1921.04	-311	200	0
591	4	-75.5871	27.0571	-329.432	7118.01	-57649.4	-7089.2	125.004	588.393	0	-24.9545	-120.616	-897.134	58469.7	-95294.1	12992.1	193.779	134.826	0	1.90665	-0.00839022	107.146	444.292	-1000.28	1346	-914	200	0	0.215389	1.50593	53.109	788.907	-3401.18	1916.77	-311	200	0
591	5	-74.4426	26.67	-328.742	7122.81	-57528.4	-7035.53	125.005	588.333	0	-21.6561	-121.815	-899.95	58725.5	-95255	13127.6	194.155	134.746	0	1.88107	0.0944405	107.601	575.452	-957.471	1310.97	-914	200	0	0.214233	1.4661	52.9306	790.488	-3384.16	1915.29	-311	200	0
591	6	-73.1172	26.3095	-328.089	7123.08	-57389	-6979.18	125.081	588.289	0	-18.5406	-123.004	-903	58990.1	-95233.5	13257.4	194.537	134.673	0	1.87705	0.16844	108.349	717.705	-921.469	1268.97	-914	200	0	0.214174	1.43634	52.8075	785.179	-3364.92	1917.69	-311	200	0
591	7	-71.6514	25.9645	-327.367	7117.58	-57234	-6923.81	125.169	588.258	0	-15.6671	-124.216	-906.212	59265.2	-95231.2	13380.9	194.913	134.601	0	1.88071	0.184465	109.259	845.348	-900.766	1224.25	-914	200	0	0.209513	1.41391	52.7565	773.712	-3343.53	1924	-311	200	0
591	8	-70.0857	25.6326	-326.511	7106.46	-57069.6	-6872.54	125.214	588.235	0	-13.082	-125.48	-909.516	59553	-95251	13499.2	195.273	134.522	0	1.88616	0.132709	110.178	938.468	-901.529	1179.64	-914	200	0	0.199158	1.39924	52.7902	757.98	-3320.84	1933.02	-311	200	0
591	9	-68.4536	25.322	-325.524	7091.12	-56903.5	-6827.34	125.194	588.216	0	-10.8109	-126.808	-912.861	59855.1	-95296.6	13614.1	195.607	134.431	0	1.89503	0.0318564	110.949	991.27	-924.603	1136.18	-914	200	0	0.186299	1.3925	52.909	741.709	-3298.51	1942.94	-311	200	0
592	0	-66.7799	25.0493	-324.477	7073.78	-56742.9	-6789.57	125.125	588.2	0	-8.85491	-128.195	-916.233	60171.1	-95371.8	13726.8	195.909	134.328	0	1.90488	-0.0845373	111.46	1008.83	-962.835	1094.91	-914	200	0	0.175358	1.39059	53.0858	728.602	-3277.59	1952.1	-311	200	0	-61.7927	-108.588	-1089.32	-284699	340308	14007.5	309.59	256.509	0
592	1	-65.0859	24.8328	-323.468	7056.89	-56593.6	-6760.44	125.041	588.184	0	-7.19499	-129.63	-919.65	60499.2	-95478.3	13837.5	196.18	134.215	0	1.90539	-0.184744	111.695	1001.58	-1002.9	1058.02	-914	200	0	0.169388	1.38833	53.2781	720.308	-3257.04	1959.39	-311	200	0
592	2	-63.3975	24.6837	-322.583	7042.05	-56460.8	-6740.83	124.973	588.17	0	-5.80162	-131.1	-923.128	60836	-95615.2	13945.1	196.423	134.098	0	1.88626	-0.24878	111.727	983.707	-1032.92	1027.93	-914	200	0	0.169711	1.38139	53.4619	716.396	-3234.23	1964.1	-311	200	0
592	3	-61.7506	24.6025	-321.863	7029.16	-56348.8	-6731.07	124.929	588.161	0	-4.64174	-132.597	-926.663	61177.2	-95778.8	14048.9	196.641	133.981	0	1.85009	-0.269487	111.658	970.501	-1048.49	1006.55	-914	200	0	0.177158	1.3689	53.6373	715.359	-3206.73	1966	-311	200	0
592	4	-60.1891	24.5823	-321.308	7016.86	-56261.2	-6731.27	124.9	588.162	0	-3.68019	-134.108	-930.231	61518.3	-95963.2	14148.7	196.839	133.868	0	1.81536	-0.247967	111.571	970.15	-1048.13	995.508	-914	200	0	0.192856	1.35594	53.8094	715.667	-3174.21	1965.24	-311	200	0
592	5	-58.7582	24.6119	-320.893	7003.6	-56198.8	-6741.69	124.867	588.175	0	-2.87936	-135.615	-933.795	61854.7	-96161.5	14245.1	197.021	133.76	0	1.80034	-0.188299	111.549	976.53	-1027	995.696	-914	200	0	0.216419	1.35142	53.9766	716.448	-3139.6	1962.3	-311	200	0
592	6	-57.4972	24.6814	-320.576	6989.05	-56160.8	-6762.77	124.813	588.199	0	-2.19903	-137.095	-937.317	62181	-96368.1	14339.9	197.187	133.661	0	1.80869	-0.091734	111.67	973.034	-980.253	1006.79	-914	200	0	0.24299	1.36083	54.1315	717.351	-3108.49	1958.09	-311	200	0
592	7	-56.4314	24.7867	-320.325	6974.92	-56146.9	-6794.86	124.719	588.226	0	-1.59693	-138.521	-940.767	62491.8	-96578.4	14435.8	197.341	133.574	0	1.83186	0.0462554	111.927	945.444	-907.725	1026.62	-914	200	0	0.263464	1.38251	54.2577	718.23	-3086.85	1953.7	-311	200	0
592	8	-55.5669	24.9324	-320.131	6964.15	-56158.8	-6838.03	124.575	588.246	0	-1.02983	-139.863	-944.124	62783.1	-96787.6	14535.2	197.484	133.501	0	1.85416	0.231336	112.192	892.159	-813.75	1050.38	-914	200	0	0.268214	1.41085	54.3288	719.182	-3079.2	1950.1	-311	200	0
592	9	-54.8921	25.13	-320.017	6959.72	-56199.7	-6891.91	124.385	588.252	0	-0.453663	-141.09	-947.382	63052.7	-96990.1	14639	197.623	133.445	0	1.8566	0.460298	112.294	823.556	-706.847	1072.25	-914	200	0	0.251328	1.44036	54.3217	720.286	-3088.24	1948.12	-311	200	0
593	0	-54.3812	25.3956	-320.047	6963.93	-56272.6	-6955.64	124.174	588.241	0	0.176339	-142.167	-950.571	63299.6	-97182.1	14747.1	197.764	133.409	0	1.82366	0.713198	112.127	754.392	-599.245	1088.9	-914	200	0	0.213452	1.46731	54.2386	721.116	-3114.54	1948.35	-311	200	0	-47.1143	-113.788	-1128.88	-291696	344215	6592.77	302.852	253.468	0
593	1	-53.9986	25.7462	-320.3	6977.21	-56379.3	-7028.18	123.98	588.217	0	0.901529	-143.063	-953.749	63524.3	-97362.7	14858.7	197.916	133.395	0	1.75078	0.95509	111.663	697.039	-504.689	1101.38	-914	200	0	0.161341	1.49077	54.1128	721.054	-3155.15	1950.67	-311	200	0
593	2	-53.7079	26.194	-320.835	6997.41	-56518.1	-7108.88	123.84	588.19	0	1.7509	-143.754	-956.961	63727.4	-97531.9	14973	198.082	133.406	0	1.65277	1.14769	110.866	657.37	-433.031	1113.89	-914	200	0	0.104276	1.51265	53.9883	719.967	-3203.38	1954.22	-311	200	0
593	3	-53.4778	26.7418	-321.666	7020.58	-56685.4	-7197.32	123.775	588.174	0	2.73301	-144.231	-960.221	63909.8	-97689.6	15089.1	198.263	133.443	0	1.5638	1.26092	109.644	634.113	-380.863	1130.81	-914	200	0	0.0512738	1.53595	53.8937	718.11	-3250.97	1957.9	-311	200	0
593	4	-53.2839	27.3801	-322.763	7042.78	-56876.7	-7292.66	123.782	588.18	0	3.83536	-144.495	-963.503	64071.5	-97835.8	15206.3	198.458	133.502	0	1.51648	1.27604	107.912	621.623	-330.752	1153.83	-914	200	0	0.0108988	1.56211	53.8301	715.868	-3291.46	1960.62	-311	200	0
593	5	-53.1086	28.0883	-324.055	7061.29	-57088	-7393.4	123.832	588.21	0	5.02965	-144.561	-966.75	64212.8	-97970.5	15323.7	198.66	133.579	0	1.51311	1.18442	105.746	613.211	-265.443	1179.8	-914	200	0	-0.0103169	1.58982	53.7762	714.086	-3322.56	1961.59	-311	200	0
593	6	-52.944	28.8374	-325.441	7074.6	-57316.3	-7497.98	123.881	588.261	0	6.27783	-144.454	-969.883	64334.2	-98094.8	15440.6	198.859	133.668	0	1.52128	0.990234	103.449	605.023	-178.864	1200.83	-914	200	0	-0.0123963	1.61621	53.7086	714.033	-3345.87	1960.61	-311	200	0
593	7	-52.7895	29.596	-326.821	7082.11	-57557.7	-7605.41	123.886	588.33	0	7.53632	-144.206	-972.82	64436.7	-98212	15556.5	199.044	133.763	0	1.50034	0.715433	101.434	599.577	-74.4421	1208.89	-914	200	0	-0.00239304	1.63925	53.6266	716.559	-3364.42	1958.1	-311	200	0
593	8	-52.6441	30.3392	-328.13	7084.17	-57807.6	-7715.68	123.827	588.411	0	8.75994	-143.851	-975.503	64521.9	-98326.9	15671	199.204	133.858	0	1.42677	0.398773	100.057	603.046	38.4428	1201.98	-914	200	0	0.012035	1.65973	53.5557	721.537	-3380.16	1954.54	-311	200	0
593	9	-52.4972	31.0579	-329.358	7081.95	-58060	-7829.61	123.718	588.498	0	9.9084	-143.417	-977.923	64593.1	-98444.7	15784.3	199.333	133.949	0	1.30116	0.0871202	99.5413	616.823	144.884	1185.98	-914	200	0	0.027085	1.68113	53.5291	728.693	-3392.06	1949.99	-311	200	0
594	0	-52.3227	31.7642	-330.561	7076.94	-58308.5	-7947.95	123.607	588.591	0	10.9527	-142.918	-980.123	64654.4	-98571	15896.5	199.43	134.034	0	1.15043	-0.173801	99.9862	632.261	224.528	1171.05	-914	200	0	0.0405872	1.70635	53.5698	738.621	-3396.54	1943.96	-311	200	0	-34.8097	-101.937	-1167.05	-303809	351318	6138.17	299.539	256.044	0
594	1	-52.0808	32.4888	-331.835	7070.81	-58548.7	-8070.32	123.561	588.692	0	11.8736	-142.362	-982.178	64709.7	-98710	16007.7	199.499	134.116	0	1.02635	-0.344374	101.374	634.666	255.169	1165.46	-914	200	0	0.0495652	1.73273	53.6842	751.676	-3390.61	1936.17	-311	200	0
594	2	-51.7287	33.2674	-333.273	7065.07	-58779.5	-8195.49	123.63	588.801	0	12.6554	-141.751	-984.168	64760.3	-98862.9	16117.3	199.547	134.198	0	0.990831	-0.397012	103.583	615.183	223.653	1172.14	-914	200	0	0.0521369	1.75225	53.8628	765.875	-3374.62	1927.51	-311	200	0
594	3	-51.2342	34.1234	-334.916	7059.94	-59004.3	-8322.34	123.824	588.92	0	13.2871	-141.086	-986.141	64804.8	-99027.5	16224.6	199.581	134.284	0	1.09015	-0.328925	106.374	578.56	136.194	1189.17	-914	200	0	0.0498177	1.75781	54.0816	777.129	-3351.59	1919.59	-311	200	0
594	4	-50.5831	35.0595	-336.744	7054.45	-59228.1	-8449.92	124.115	589.051	0	13.7668	-140.367	-988.104	64840.3	-99201	16328.9	199.605	134.379	0	1.32867	-0.170473	109.401	537.787	13.3974	1212.34	-914	200	0	0.0452733	1.74803	54.3071	781.849	-3325.13	1913.99	-311	200	0
594	5	-49.7766	36.0611	-338.697	7047.8	-59455	-8576.96	124.46	589.191	0	14.0971	-139.597	-990.033	64863.8	-99381.7	16429.8	199.618	134.483	0	1.66133	0.0249482	112.251	504.825	-124.88	1237.91	-914	200	0	0.0388422	1.72504	54.5086	778.821	-3298.84	1911.97	-311	200	0
594	6	-48.8254	37.106	-340.708	7040.35	-59687.4	-8701.77	124.813	589.336	0	14.278	-138.777	-991.89	64873.8	-99569.1	16526.6	199.617	134.596	0	2.01813	0.204301	114.506	487.035	-264.379	1263.17	-914	200	0	0.0307154	1.68955	54.6719	768.87	-3275.64	1914.31	-311	200	0
594	7	-47.7469	38.1697	-342.726	7033.24	-59928.2	-8822.62	125.143	589.479	0	14.3047	-137.913	-993.629	64869.8	-99763.5	16619.2	199.597	134.714	0	2.3383	0.334652	115.852	488.582	-390.849	1284.39	-914	200	0	0.0248122	1.64027	54.7971	753.822	-3256.38	1920.63	-311	200	0
594	8	-46.5631	39.228	-344.729	7027.82	-60180.6	-8938.48	125.426	589.614	0	14.1732	-137.009	-995.214	64852.3	-99965.1	16707.3	199.554	134.836	0	2.57857	0.409488	116.187	513.932	-491.142	1296.62	-914	200	0	0.0258787	1.57814	54.8789	735.645	-3240.75	1929.19	-311	200	0
594	9	-45.2943	40.2649	-346.719	7025.26	-60448.7	-9049.21	125.655	589.738	0	13.8892	-136.066	-996.641	64821.3	-100173	16790.3	199.489	134.96	0	2.70824	0.444846	115.612	567.338	-561.43	1296.81	-914	200	0	0.0338901	1.5109	54.9019	715.791	-3229.55	1937.59	-311	200	0
595	0	-43.9511	41.2823	-348.733	7025.98	-60735.6	-9155.49	125.839	589.853	0	13.4709	-135.081	-997.945	64777	-100386	16867.8	199.407	135.09	0	2.72347	0.467155	114.314	645.088	-608.791	1286.43	-914	200	0	0.0441148	1.45337	54.8599	695.436	-3225.27	1943.89	-311	200	0	-25.1253	-82.1052	-1201.18	-318840	357112	4948.65	296.208	262.078	0
595	1	-42.5368	42.2984	-350.84	7029.74	-61044.5	-9258.52	126.005	589.963	0	12.9428	-134.05	-999.182	64721.2	-100600	16939.8	199.318	135.226	0	2.65669	0.495835	112.465	732.002	-642.892	1271.63	-914	200	0	0.051391	1.42044	54.7711	676.066	-3230.81	1947.23	-311	200	0
595	2	-41.0589	43.3347	-353.104	7036.12	-61378.5	-9360.02	126.174	590.074	0	12.3263	-132.972	-1000.39	64655.5	-100812	17006.7	199.227	135.37	0	2.55325	0.534386	110.196	810.774	-668.087	1260.56	-914	200	0	0.0531444	1.41836	54.6662	659.633	-3247.67	1947.75	-311	200	0
595	3	-39.5372	44.4047	-355.546	7044.41	-61740.4	-9462.13	126.351	590.187	0	11.6341	-131.856	-1001.59	64581.3	-101020	17068.5	199.14	135.521	0	2.4431	0.576298	107.645	871.482	-685.634	1258.97	-914	200	0	0.0501609	1.44377	54.5696	648.916	-3274.56	1946.04	-311	200	0
595	4	-38.001	45.5104	-358.148	7054.23	-62129.6	-9567.02	126.525	590.304	0	10.8673	-130.724	-1002.75	64499.3	-101222	17124.8	199.055	135.677	0	2.33151	0.615008	105.005	910.405	-700.542	1267.74	-914	200	0	0.0468723	1.48799	54.4962	647.353	-3307.64	1943	-311	200	0
595	5	-36.4846	46.6441	-360.858	7066.22	-62541.4	-9676.33	126.687	590.418	0	10.0142	-129.603	-1003.83	64411.3	-101421	17175.4	198.966	135.834	0	2.20309	0.645049	102.511	925.037	-720.193	1283.58	-914	200	0	0.0502955	1.53998	54.4549	657.058	-3342.5	1939.65	-311	200	0
595	6	-35.0232	47.7923	-363.602	7081.1	-62967.8	-9790.76	126.822	590.525	0	9.05427	-128.524	-1004.81	64320.6	-101619	17221.2	198.867	135.987	0	2.03769	0.653941	100.417	912.054	-745.529	1301.08	-914	200	0	0.0657469	1.58908	54.4506	677.048	-3376.67	1936.77	-311	200	0
595	7	-33.6482	48.941	-366.314	7098.27	-63400.1	-9910.29	126.924	590.622	0	7.96785	-127.507	-1005.65	64230.4	-101822	17263.7	198.75	136.13	0	1.83248	0.619249	98.9462	868.858	-768.293	1314.57	-914	200	0	0.0928833	1.62809	54.4848	704.206	-3410.28	1934.7	-311	200	0
595	8	-32.3793	50.0832	-368.977	7115.97	-63831.1	-10034.7	127.005	590.714	0	6.74698	-126.561	-1006.36	64142.8	-102032	17304.5	198.613	136.263	0	1.61428	0.522453	98.2551	798.548	-779.595	1319.03	-914	200	0	0.127752	1.65287	54.5546	735.523	-3443.38	1933.56	-311	200	0
595	9	-31.219	51.2251	-371.633	7132.95	-64256.9	-10163.7	127.096	590.806	0	5.3992	-125.677	-1006.98	64058.3	-102254	17343.7	198.455	136.386	0	1.43067	0.365875	98.3754	714.001	-777.127	1309.61	-914	200	0	0.168397	1.65983	54.6498	768.714	-3473.19	1933.37	-311	200	0
596	0	-30.1531	52.3871	-374.367	7149.82	-64678	-10296.4	127.234	590.902	0	3.94398	-124.836	-1007.55	63976.8	-102485	17379.8	198.284	136.503	0	1.3247	0.169283	99.1787	633.876	-761.684	1282.5	-914	200	0	0.215595	1.64614	54.7541	801.101	-3495.08	1934.05	-311	200	0	-27.7678	-60.8211	-1237.71	-337934	361718	6348.93	291.084	270.595	0
596	1	-29.1583	53.5952	-377.274	7168.22	-65098.2	-10431.7	127.451	591	0	2.40244	-124.013	-1008.13	63897.7	-102723	17410.6	198.105	136.617	0	1.31579	-0.0489545	100.406	571.232	-732.94	1236.75	-914	200	0	0.267321	1.61264	54.8475	828.901	-3504.86	1935.5	-311	200	0
596	2	-28.2139	54.8678	-380.414	7188.96	-65522	-10568.3	127.761	591.102	0	0.78815	-123.189	-1008.72	63818.7	-102965	17434	197.925	136.733	0	1.39752	-0.281402	101.751	525.608	-690.902	1174.65	-914	200	0	0.315276	1.56417	54.9079	848.15	-3500.16	1937.61	-311	200	0
596	3	-27.3103	56.2074	-383.784	7211.61	-65953.3	-10705.8	128.15	591.209	0	-0.8907	-122.361	-1009.32	63736.9	-103206	17449.3	197.748	136.852	0	1.54281	-0.526696	102.935	486.127	-637.271	1101.64	-914	200	0	0.34959	1.50691	54.9213	856.143	-3481.63	1939.95	-311	200	0
596	4	-26.4506	57.6013	-387.33	7235.18	-66393.6	-10843.8	128.586	591.32	0	-2.62307	-121.536	-1009.92	63650.4	-103444	17456.4	197.571	136.975	0	1.7174	-0.781006	103.748	442.104	-575.991	1026.54	-914	200	0	0.366259	1.44815	54.8971	852.138	-3453.99	1941.51	-311	200	0
596	5	-25.6498	59.0266	-390.974	7258.21	-66842.9	-10983	129.035	591.436	0	-4.39357	-120.727	-1010.47	63558.9	-103680	17455.6	197.394	137.1	0	1.90079	-1.02894	104.076	393.458	-513.223	959.491	-914	200	0	0.368602	1.39753	54.8661	838.001	-3424.28	1940.99	-311	200	0
596	6	-24.9324	60.4565	-394.632	7278.81	-67301.1	-11125.1	129.458	591.555	0	-6.18714	-119.945	-1010.93	63462.7	-103911	17447.2	197.212	137.223	0	2.0911	-1.23868	103.943	353.174	-455.386	907.236	-914	200	0	0.363185	1.36317	54.8613	818.326	-3397.73	1937.8	-311	200	0
596	7	-24.3253	61.8686	-398.221	7295.4	-67769.5	-11272.3	129.819	591.68	0	-7.98977	-119.198	-1011.24	63363.3	-104135	17431.4	197.022	137.341	0	2.29123	-1.37096	103.511	340.029	-409.554	870.618	-914	200	0	0.355313	1.3454	54.8986	798.454	-3376.2	1932.75	-311	200	0
596	8	-23.8508	63.2523	-401.676	7307.63	-68249.7	-11426.1	130.088	591.807	0	-9.78353	-118.483	-1011.36	63263.1	-104352	17409.2	196.819	137.447	0	2.49807	-1.40018	103.001	369.497	-384.829	848.017	-914	200	0	0.345623	1.33663	54.968	782.018	-3359.78	1927.62	-311	200	0
596	9	-23.5196	64.6131	-404.972	7316.65	-68742	-11587.3	130.255	591.933	0	-11.5424	-117.786	-1011.28	63163.8	-104561	17381.7	196.605	137.541	0	2.70412	-1.33152	102.58	446.402	-388.916	839.608	-914	200	0	0.329556	1.3276	55.0418	770.623	-3348.12	1924.24	-311	200	0
597	0	-23.3279	65.9699	-408.135	7325.02	-69247	-11756.5	130.333	592.052	0	-13.2343	-117.09	-1011.05	63065.5	-104761	17349.9	196.384	137.624	0	2.90423	-1.1981	102.312	559.109	-424.124	846.011	-914	200	0	0.302516	1.31427	55.0957	764.4	-3341.04	1924.11	-311	200	0	-40.2464	-40.8285	-1273.89	-358555	360982	13399.5	281.743	279.908	0
597	1	-23.2623	67.3475	-411.227	7335.71	-69767.2	-11934.1	130.344	592.161	0	-14.8284	-116.379	-1010.72	62967.1	-104953	17315.2	196.16	137.701	0	3.09357	-1.04112	102.15	682.718	-486.183	864.907	-914	200	0	0.267223	1.2999	55.1174	761.54	-3338.86	1928	-311	200	0
597	2	-23.31	68.7674	-414.32	7350.63	-70304.1	-12120.2	130.314	592.259	0	-16.3006	-115.647	-1010.31	62867.4	-105134	17278.7	195.939	137.774	0	3.25837	-0.888	101.989	791.665	-562.116	891.482	-914	200	0	0.23461	1.29039	55.0977	758.503	-3341.53	1935.68	-311	200	0
597	3	-23.4648	70.2404	-417.461	7369.93	-70856.1	-12314.2	130.269	592.346	0	-17.6363	-114.9	-1009.85	62765.2	-105303	17240.9	195.724	137.847	0	3.38033	-0.742931	101.746	869.375	-631.277	921.379	-914	200	0	0.216304	1.28772	55.0297	752.431	-3347.94	1946.04	-311	200	0
597	4	-23.7258	71.7646	-420.668	7392.34	-71417.9	-12515.2	130.228	592.427	0	-18.8306	-114.158	-1009.34	62659.3	-105454	17201.7	195.522	137.92	0	3.45034	-0.597658	101.417	911.011	-673.696	952.261	-914	200	0	0.216358	1.28824	54.9118	743.113	-3356.08	1957.53	-311	200	0
597	5	-24.0943	73.3285	-423.936	7415.62	-71983.2	-12721.8	130.203	592.508	0	-19.8873	-113.453	-1008.77	62549.5	-105580	17161.2	195.337	137.994	0	3.46578	-0.448577	101.074	922.573	-678.547	982.799	-914	200	0	0.22928	1.28684	54.7461	732.039	-3363.12	1968.67	-311	200	0
597	6	-24.5713	74.9165	-427.237	7437.12	-72546.8	-12933.2	130.196	592.593	0	-20.8179	-112.821	-1008.11	62436.4	-105678	17120.5	195.172	138.066	0	3.42053	-0.299057	100.828	914.271	-648.177	1010.33	-914	200	0	0.244943	1.28162	54.5415	720.61	-3366.76	1978.08	-311	200	0
597	7	-25.1549	76.5138	-430.526	7454.71	-73105.9	-13149.5	130.194	592.685	0	-21.641	-112.287	-1007.33	62322.4	-105748	17081.3	195.021	138.131	0	3.31178	-0.149376	100.785	891.831	-598.142	1030.26	-914	200	0	0.256315	1.27326	54.3188	709.593	-3367.49	1984.71	-311	200	0
597	8	-25.8387	78.1088	-433.757	7467.84	-73658.1	-13370.1	130.186	592.783	0	-22.3776	-111.859	-1006.4	62211.2	-105798	17044.7	194.875	138.184	0	3.15363	0.00735834	101.05	856.449	-550.93	1038.76	-914	200	0	0.263228	1.26079	54.1143	699.268	-3368.76	1988.43	-311	200	0
[truncated: 1,463 more rows]
[truncated: 234 more columns]
