# Supplementary material for: Independent effects of mental fatigue and drop height on drop jump performance in American football athletes: an exploration of central-peripheral interaction
Source: PeerJ. 2026 Jan 13;14:e20574. doi: 10.7717/peerj.20574 (PMC12810397; doi:10.7717/peerj.20574)
Supplement: Supplemental Information 1 [file peerj-14-20574-s001.zip › data/1/12/DJ-30-01.csv]

Devices
1000
		Force1 - Force			Force1 - Moment			Force1 - CoP			Force2 - Force			Force2 - Moment			Force2 - CoP			Combined Force			Combined Moment			Combined CoP
Frame	Sub Frame	Fx	Fy	Fz	Mx	My	Mz	Cx	Cy	Cz	Fx	Fy	Fz	Mx	My	Mz	Cx	Cy	Cz	Fx	Fy	Fz	Mx	My	Mz	Cx	Cy	Cz
		N	N	N	N.mm	N.mm	N.mm	mm	mm	mm	N	N	N	N.mm	N.mm	N.mm	mm	mm	mm	N	N	N	N.mm	N.mm	N.mm	mm	mm	mm
1037	0	1.49478e-21	-2.48683e-22	2.88639e-21	9.15995e-20	1.40635e-19	-3.07222e-20	300	610	0	1.06445e-24	1.92057e-25	6.68137e-24	3.79708e-22	-8.74938e-23	4.06741e-23	300	200	0	1.49585e-21	-2.48491e-22	2.89308e-21	1.84209e-18	-7.99176e-19	-1.01726e-18	0	0	0
1037	1	1.92744e-21	-3.10985e-22	3.40563e-21	9.78121e-20	1.55508e-19	-4.61433e-20	300	610	0	2.16131e-24	5.75202e-25	7.12898e-24	4.1935e-22	-9.8986e-23	2.28872e-23	300	200	0	1.9296e-21	-3.1041e-22	3.41276e-21	2.16219e-18	-9.61038e-19	-1.31542e-18	0	0	0
1037	2	2.28028e-21	-3.54858e-22	3.60251e-21	8.83347e-20	1.4913e-19	-6.33963e-20	300	610	0	3.62087e-24	1.12232e-24	6.4292e-24	4.0134e-22	-9.84479e-23	-1.27951e-23	300	200	0	2.2839e-21	-3.53736e-22	3.60893e-21	2.27057e-18	-1.04328e-18	-1.56122e-18	0	0	0
1037	3	2.4211e-21	-3.57581e-22	3.1979e-21	5.35332e-20	1.07112e-19	-8.02578e-20	300	610	0	5.40862e-24	1.84118e-24	3.87888e-24	2.86791e-22	-7.70972e-23	-7.22033e-23	300	200	0	2.42651e-21	-3.5574e-22	3.20178e-21	1.98824e-18	-9.6997e-19	-1.665e-18	0	0	0
1037	4	2.16397e-21	-2.88167e-22	1.83104e-21	-1.80971e-20	1.18198e-20	-9.29419e-20	300	610	0	7.39644e-24	2.70968e-24	-1.36117e-24	2.80871e-23	-2.39752e-23	-1.60558e-22	300	200	0	2.17137e-21	-2.85457e-22	1.82968e-21	1.08489e-18	-6.41333e-19	-1.50024e-18	0	0	0
1037	5	1.26803e-21	-1.0768e-22	-9.26006e-22	-1.38929e-19	-1.56371e-19	-9.57303e-20	300	610	0	9.32004e-24	3.65835e-24	-1.01928e-23	-4.27694e-22	7.33903e-23	-2.80938e-22	300	200	0	1.27735e-21	-1.04021e-22	-9.36199e-22	-7.11252e-19	6.32492e-20	-9.0258e-19	0	0	0
1037	6	-5.5321e-22	2.28566e-22	-5.52925e-21	-3.20281e-19	-4.16476e-19	-8.07288e-20	300	610	0	1.07331e-23	4.54973e-24	-2.34399e-23	-1.13174e-21	2.27517e-22	-4.32054e-22	300	200	0	-5.42477e-22	2.33116e-22	-5.55269e-21	-3.68775e-18	1.2756e-18	3.24085e-19	0	0	0
1037	7	-3.60614e-21	7.65994e-22	-1.2389e-20	-5.69287e-19	-7.82507e-19	-3.78968e-20	300	610	0	1.09651e-23	5.15664e-24	-4.16196e-23	-2.12158e-21	4.48408e-22	-6.05294e-22	300	200	0	-3.59517e-21	7.71151e-22	-1.24306e-20	-8.1e-18	3.11969e-18	2.39039e-18	0	0	0
1037	8	-8.16823e-21	1.54189e-21	-2.17509e-20	-8.84327e-19	-1.25687e-18	4.44586e-20	300	610	0	9.09476e-24	5.1429e-24	-6.46086e-23	-3.40324e-21	7.39614e-22	-7.8109e-22	300	200	0	-8.15914e-21	1.54703e-21	-2.18155e-20	-1.40945e-17	5.68017e-18	5.48859e-18	0	0	0
1037	9	-1.44092e-20	2.57165e-21	-3.35236e-20	-1.24889e-18	-1.82129e-18	1.78478e-19	300	610	0	3.95586e-24	4.05256e-24	-9.11953e-23	-4.9267e-21	1.09273e-21	-9.24877e-22	300	200	0	-1.44052e-20	2.57571e-21	-3.36148e-20	-2.15978e-17	8.95568e-18	9.73907e-18	0	0	0
1038	0	-2.22759e-20	3.82943e-21	-4.70478e-20	-1.62399e-18	-2.42531e-18	3.74566e-19	300	610	0	-5.80242e-24	1.31578e-24	-1.18526e-22	-6.55479e-21	1.4803e-21	-9.83174e-22	300	200	0	-2.22817e-20	3.83074e-21	-4.71663e-20	-3.01695e-17	1.27956e-17	1.51123e-17	0	0	0
1038	1	-3.13392e-20	5.22295e-21	-6.08141e-20	-1.93963e-18	-2.97292e-18	6.37944e-19	300	610	0	-2.15716e-23	-3.71708e-24	-1.41484e-22	-8.02725e-21	1.84744e-21	-8.80693e-22	300	200	0	-3.13607e-20	5.21923e-21	-6.09556e-20	-3.88221e-17	1.68209e-17	2.1324e-17	0	0	0
1038	2	-4.0604e-20	6.56362e-21	-7.21468e-20	-2.08641e-18	-3.3089e-18	9.63744e-19	300	610	0	-4.45253e-23	-1.16998e-23	-1.52075e-22	-8.92369e-21	2.10289e-21	-5.19825e-22	300	200	0	-4.06485e-20	6.55192e-21	-7.22989e-20	-4.58208e-17	2.0334e-17	2.77061e-17	0	0	0
1038	3	-4.82982e-20	7.53434e-21	-7.68968e-20	-1.90905e-18	-3.20711e-18	1.33055e-18	300	610	0	-7.52152e-23	-2.31579e-23	-1.38961e-22	-8.63239e-21	2.11113e-21	2.1562e-22	300	200	0	-4.83734e-20	7.51118e-21	-7.70357e-20	-4.8492e-17	2.22276e-17	3.30611e-17	0	0	0
1038	4	-5.16652e-20	7.66034e-21	-6.92125e-20	-1.20469e-18	-2.36503e-18	1.69263e-18	300	610	0	-1.12996e-22	-3.82845e-23	-8.73361e-23	-6.33567e-21	1.68768e-21	1.45005e-21	300	200	0	-5.17782e-20	7.62205e-21	-6.92998e-20	-4.30823e-17	2.0912e-17	3.55191e-17	0	0	0
1038	5	-4.68077e-20	6.29099e-21	-4.14951e-20	2.70186e-19	-4.09978e-19	1.97138e-18	300	610	0	-1.55277e-22	-5.6655e-23	2.05647e-23	-1.02725e-21	6.01222e-22	3.29638e-21	300	200	0	-4.6963e-20	6.23433e-21	-4.14746e-20	-2.47395e-17	1.42872e-17	3.24288e-17	0	0	0
1038	6	-2.8653e-20	2.60477e-21	1.53177e-20	2.77938e-18	3.07541e-18	2.04741e-18	300	610	0	-1.96615e-22	-7.68582e-23	2.0397e-22	8.4186e-21	-1.41311e-21	5.82409e-21	300	200	0	-2.88496e-20	2.52792e-21	1.55217e-20	1.22938e-17	-1.97735e-19	2.03293e-17	0	0	0
1038	7	8.86483e-21	-4.34671e-21	1.10955e-19	6.56722e-18	8.49973e-18	1.75509e-18	300	610	0	-2.27743e-22	-9.60593e-23	4.80665e-22	2.31018e-20	-4.62356e-21	9.01278e-21	300	200	0	8.63709e-21	-4.44277e-21	1.11435e-19	7.41556e-17	-2.53501e-17	-4.93073e-18	0	0	0
1038	8	7.22805e-20	-1.55359e-20	2.54286e-19	1.17935e-17	1.61716e-17	8.82721e-19	300	610	0	-2.34657e-22	-1.09536e-22	8.62243e-22	4.38495e-20	-9.24866e-21	1.26899e-20	300	200	0	7.20458e-20	-1.56455e-20	2.55148e-19	1.66373e-16	-6.38403e-17	-4.78424e-17	0	0	0
1038	9	1.67589e-19	-3.17755e-20	4.50848e-19	1.84379e-17	2.61616e-17	-8.17622e-19	300	610	0	-1.98022e-22	-1.10262e-22	1.34711e-21	7.08426e-20	-1.53751e-20	1.64539e-20	300	200	0	1.67391e-19	-3.18857e-20	4.52195e-19	2.92265e-16	-1.17547e-16	-1.12557e-16	0	0	0
1039	0	2.98606e-19	-5.34314e-20	6.99234e-19	2.6171e-17	3.81121e-17	-3.60544e-18	300	610	0	-9.32407e-23	-8.86593e-23	1.91109e-21	1.03101e-19	-2.28425e-20	1.95886e-20	300	200	0	2.98513e-19	-5.352e-20	7.01146e-19	4.5062e-16	-1.86583e-16	-2.01773e-16	0	0	0
1039	1	4.64559e-19	-8.00172e-20	9.8625e-19	3.4194e-17	5.09941e-17	-7.7066e-18	300	610	0	1.08338e-22	-3.27021e-23	2.49571e-21	1.37827e-19	-3.10936e-20	2.09787e-20	300	200	0	4.64668e-19	-8.00499e-20	9.88746e-19	6.32601e-16	-2.67965e-16	-3.15103e-16	0	0	0
1039	2	6.56865e-19	-1.09665e-19	1.28094e-18	4.10576e-17	6.28251e-17	-1.32416e-17	300	610	0	4.36473e-22	7.14044e-23	2.99501e-21	1.69645e-19	-3.89968e-20	1.90462e-20	300	200	0	6.57301e-19	-1.09593e-19	1.28393e-18	8.17936e-16	-3.53943e-16	-4.46875e-16	0	0	0
1039	3	8.55126e-19	-1.38489e-19	1.52785e-18	4.44813e-17	7.03747e-17	-2.01225e-17	300	610	0	9.16681e-22	2.37668e-22	3.24235e-21	1.89808e-19	-4.4656e-20	1.17356e-20	300	200	0	8.56043e-19	-1.38251e-19	1.5311e-18	9.70674e-16	-4.30089e-16	-5.83397e-16	0	0	0
1039	4	1.02263e-18	-1.59904e-19	1.64049e-18	4.12122e-17	6.89123e-17	-2.79178e-17	300	610	0	1.56181e-21	4.77562e-22	3.00021e-21	1.85516e-19	-4.52389e-20	-3.4131e-21	300	200	0	1.0242e-18	-1.59427e-19	1.64349e-18	1.03504e-15	-4.73341e-16	-6.99869e-16	0	0	0
1039	5	1.10192e-18	-1.63994e-19	1.49621e-18	2.69804e-17	5.20788e-17	-3.56867e-17	300	610	0	2.36e-21	7.95774e-22	1.95691e-21	1.39581e-19	-3.68718e-20	-2.90532e-20	300	200	0	1.10428e-18	-1.63198e-19	1.49817e-18	9.32367e-16	-4.50414e-16	-7.57317e-16	0	0	0
1039	6	1.01132e-18	-1.37099e-19	9.3501e-19	-3.36742e-18	1.20012e-17	-4.17987e-17	300	610	0	3.2589e-21	1.18422e-21	-2.63466e-22	3.07439e-20	-1.4673e-20	-6.76238e-20	300	200	0	1.01457e-18	-1.35915e-19	9.34747e-19	5.60443e-16	-3.17137e-16	-7.00195e-16	0	0	0
1039	7	6.4402e-19	-6.18923e-20	-2.34963e-19	-5.54525e-17	-6.01935e-17	-4.37617e-17	300	610	0	4.14654e-21	1.61426e-21	-4.07069e-21	-1.64929e-19	2.69796e-20	-1.20686e-19	300	200	0	6.48167e-19	-6.0278e-20	-2.39034e-19	-2.02652e-16	-1.95684e-17	-4.55647e-16	0	0	0
1039	8	-1.28357e-19	8.17474e-20	-2.22115e-18	-1.34544e-16	-1.73278e-16	-3.81012e-17	300	610	0	4.83055e-21	2.02749e-21	-9.84838e-21	-4.71059e-19	9.38302e-20	-1.8795e-19	300	200	0	-1.23526e-19	8.37749e-20	-2.231e-18	-1.48786e-15	5.02044e-16	6.41747e-17	0	0	0
1039	9	-1.44512e-18	3.14625e-19	-5.21509e-18	-2.44206e-16	-3.34032e-16	-2.03551e-17	300	610	0	5.01854e-21	2.32577e-21	-1.78552e-20	-9.05822e-19	1.90645e-19	-2.65966e-19	300	200	0	-1.4401e-18	3.16951e-19	-5.23294e-18	-3.41467e-15	1.30517e-15	9.54982e-16	0	0	0
1040	0	-3.43566e-18	6.54422e-19	-9.34095e-18	-3.84299e-16	-5.4436e-16	1.47313e-17	300	610	0	4.30484e-21	2.36228e-21	-2.80787e-20	-1.47416e-18	3.19499e-19	-3.46505e-19	300	200	0	-3.43136e-18	6.56784e-19	-9.36903e-18	-6.05784e-15	2.43137e-15	2.30631e-15	0	0	0
1040	1	-6.18534e-18	1.10972e-18	-1.458e-17	-5.4827e-16	-7.97298e-16	7.27014e-17	300	610	0	2.17085e-21	1.93593e-21	-4.00376e-20	-2.15696e-18	4.7736e-19	-4.14732e-19	300	200	0	-6.18316e-18	1.11165e-18	-1.462e-17	-9.39886e-15	3.88598e-15	4.1784e-15	0	0	0
1040	2	-9.68515e-18	1.67149e-18	-2.06687e-17	-7.19768e-16	-1.0719e-15	1.58452e-16	300	610	0	-1.99093e-21	7.92943e-22	-5.25352e-20	-2.89727e-18	6.52935e-19	-4.47397e-19	300	200	0	-9.68715e-18	1.67228e-18	-2.07212e-17	-1.32608e-14	5.61011e-15	6.56803e-15	0	0	0
1040	3	-1.37639e-17	2.30195e-18	-2.69727e-17	-8.68795e-16	-1.32722e-15	2.74738e-16	300	610	0	-8.81656e-21	-1.35946e-21	-6.33778e-20	-3.58408e-18	8.22914e-19	-4.11436e-19	300	200	0	-1.37728e-17	2.30059e-18	-2.70361e-17	-1.7228e-14	7.44553e-15	9.36227e-15	0	0	0
1040	4	-1.80039e-17	2.92116e-18	-3.2344e-17	-9.47837e-16	-1.49609e-15	4.20021e-16	300	610	0	-1.886e-20	-4.82119e-21	-6.90939e-20	-4.03542e-18	9.47909e-19	-2.63571e-19	300	200	0	-1.80228e-17	2.91634e-18	-3.24131e-17	-2.05555e-14	9.09388e-15	1.22808e-14	0	0	0
1040	5	-2.1645e-17	3.39238e-18	-3.4979e-17	-8.88764e-16	-1.47955e-15	5.8561e-16	300	610	0	-3.24174e-20	-9.84234e-21	-6.4708e-20	-3.98361e-18	9.68746e-19	4.82625e-20	300	200	0	-2.16775e-17	3.38254e-18	-3.50437e-17	-2.20805e-14	1.00751e-14	1.48104e-14	0	0	0
1040	6	-2.34895e-17	3.50851e-18	-3.23087e-17	-6.01721e-16	-1.14398e-15	7.52181e-16	300	610	0	-4.92752e-20	-1.65346e-20	-4.36615e-20	-3.06744e-18	8.04104e-19	5.80619e-19	300	200	0	-2.35388e-17	3.49198e-18	-3.23523e-17	-2.01542e-14	9.69238e-15	1.61388e-14	0	0	0
1040	7	-2.18266e-17	2.98294e-18	-2.09645e-17	2.23028e-17	-3.23117e-16	8.85917e-16	300	610	0	-6.83776e-20	-2.47455e-20	1.99811e-21	-8.37881e-19	3.51003e-19	1.38614e-18	300	200	0	-2.1895e-17	2.9582e-18	-2.09625e-17	-1.26245e-14	7.01694e-15	1.51027e-14	0	0	0
1040	8	-1.44084e-17	1.45028e-18	3.11356e-18	1.10303e-15	1.1716e-15	9.34813e-16	300	610	0	-8.74229e-20	-3.38952e-20	8.09985e-20	3.21369e-18	-5.09853e-19	2.49972e-18	300	200	0	-1.44958e-17	1.41638e-18	3.19455e-18	3.0897e-15	9.08524e-16	1.01688e-14	0	0	0
1040	9	1.4819e-18	-1.51619e-18	4.43463e-17	2.75398e-15	3.52838e-15	8.26008e-16	300	610	0	-1.02419e-19	-4.27804e-20	2.01606e-19	9.59408e-18	-1.90139e-18	3.91818e-18	300	200	0	1.37948e-18	-1.55897e-18	4.45479e-17	2.97803e-14	-9.9041e-15	-5.21239e-16	0	0	0
1041	0	2.88122e-17	-6.3613e-18	1.06866e-16	5.05437e-15	6.89582e-15	4.65481e-16	300	610	0	-1.07264e-19	-4.93631e-20	3.69569e-19	1.87019e-17	-3.92739e-18	5.5728e-18	300	200	0	2.87049e-17	-6.41066e-18	1.07235e-16	7.00273e-14	-2.66565e-14	-1.90061e-14	0	0	0
1041	1	7.03724e-17	-1.34692e-17	1.93444e-16	8.00727e-15	1.13228e-14	-2.58101e-16	300	610	0	-9.34481e-20	-5.0576e-20	5.85069e-19	3.06648e-17	-6.63675e-18	7.29503e-18	300	200	0	7.0279e-17	-1.35197e-17	1.94029e-16	1.25507e-13	-5.02659e-14	-4.72152e-14	0	0	0
1041	2	1.28064e-16	-2.30387e-17	3.03914e-16	1.14828e-14	1.66745e-14	-1.46309e-15	300	610	0	-5.00398e-20	-4.21978e-20	8.38559e-19	4.51127e-17	-9.97284e-18	8.77773e-18	300	200	0	1.28014e-16	-2.30809e-17	3.04752e-16	1.95975e-13	-8.09058e-14	-8.64879e-14	0	0	0
1041	3	2.01851e-16	-3.49053e-17	4.3303e-16	1.51465e-14	2.25249e-14	-3.2555e-15	300	610	0	3.58358e-20	-1.88755e-20	1.10556e-18	6.08868e-17	-1.37072e-17	9.53635e-18	300	200	0	2.01887e-16	-3.49242e-17	4.34136e-16	2.77901e-13	-1.1742e-13	-1.36859e-13	0	0	0
1041	4	2.88329e-16	-4.83065e-17	5.67804e-16	1.83778e-14	2.80296e-14	-5.69793e-15	300	610	0	1.77766e-19	2.56027e-20	1.34069e-18	7.56966e-17	-1.73599e-17	8.8783e-18	300	200	0	2.88507e-16	-4.82809e-17	5.69145e-16	3.62765e-13	-1.5658e-13	-1.96089e-13	0	0	0
1041	5	3.78949e-16	-6.15978e-17	6.84471e-16	2.01871e-14	3.17913e-14	-8.76444e-15	300	610	0	3.8776e-19	9.76534e-20	1.47164e-18	8.57581e-17	-2.01132e-17	5.89271e-18	300	200	0	3.79336e-16	-6.15002e-17	6.85943e-16	4.35143e-13	-1.9222e-13	-2.58445e-13	0	0	0
1041	6	4.57981e-16	-7.19418e-17	7.45451e-16	1.91479e-14	3.17416e-14	-1.22805e-14	300	610	0	6.72589e-19	2.0272e-19	1.39424e-18	8.54746e-17	-2.0731e-17	-5.21999e-19	300	200	0	4.58653e-16	-7.17391e-17	7.46845e-16	4.70794e-13	-2.14348e-13	-3.13306e-13	0	0	0
1041	7	5.0047e-16	-7.50147e-17	6.96931e-16	1.33698e-14	2.5073e-14	-1.58494e-14	300	610	0	1.02851e-18	3.43422e-19	9.70483e-19	6.72569e-17	-1.75067e-17	-1.15707e-17	300	200	0	5.01499e-16	-7.46712e-17	6.97902e-16	4.35175e-13	-2.08387e-13	-3.43755e-13	0	0	0
1041	8	4.70591e-16	-6.48037e-17	4.68022e-16	5.47555e-16	8.27522e-15	-1.877e-14	300	610	0	1.43429e-18	5.16929e-19	3.22144e-20	2.16245e-17	-8.2685e-18	-2.83881e-17	300	200	0	4.72025e-16	-6.42868e-17	4.68054e-16	2.82983e-13	-1.54807e-13	-3.25432e-13	0	0	0
1041	9	3.21038e-16	-3.3606e-17	-2.71659e-17	-2.18674e-14	-2.26568e-14	-1.99575e-14	300	610	0	1.84262e-18	7.11512e-19	-1.60638e-18	-6.2227e-17	9.51393e-18	-5.17516e-17	300	200	0	3.22881e-16	-3.28945e-17	-2.87723e-17	-4.04011e-14	-2.95139e-14	-2.26079e-13	0	0	0
1042	0	-5.64818e-18	2.76242e-17	-8.82802e-16	-5.63187e-14	-7.1758e-14	-1.78845e-14	300	610	0	2.17073e-18	9.02402e-19	-4.12323e-18	-1.95164e-16	3.84696e-17	-8.16556e-17	300	200	0	-3.47745e-18	2.85266e-17	-8.86925e-16	-5.94478e-13	1.94525e-13	-6.39688e-15	0	0	0
1042	1	-5.72675e-16	1.28392e-16	-2.18793e-15	-1.0456e-13	-1.42278e-13	-1.05702e-14	300	610	0	2.29127e-18	1.04729e-18	-7.64572e-18	-3.85909e-16	8.08544e-17	-1.16734e-16	300	200	0	-5.70384e-16	1.2944e-16	-2.19557e-15	-1.4349e-12	5.43853e-13	3.77018e-13	0	0	0
1042	2	-1.44014e-15	2.77032e-16	-4.0042e-15	-1.66784e-13	-2.3543e-13	4.34319e-15	300	610	0	2.02578e-18	1.08211e-18	-1.21869e-17	-6.37643e-16	1.37807e-16	-1.5354e-16	300	200	0	-1.43811e-15	2.78114e-16	-4.01639e-15	-2.59907e-12	1.03866e-12	9.65703e-13	0	0	0
1042	3	-2.65026e-15	4.7811e-16	-6.33288e-15	-2.40423e-13	-3.48625e-13	2.93811e-14	300	610	0	1.14396e-18	9.18287e-19	-1.7558e-17	-9.43252e-16	2.08287e-16	-1.85715e-16	300	200	0	-2.64912e-15	4.79029e-16	-6.35044e-15	-4.08494e-12	1.68387e-12	1.78934e-12	0	0	0
1042	4	-4.20544e-15	7.28698e-16	-9.06987e-15	-3.18646e-13	-4.73211e-13	6.68364e-14	300	610	0	-6.27004e-19	4.4293e-19	-2.3259e-17	-1.27919e-15	2.87679e-16	-2.03167e-16	300	200	0	-4.20606e-15	7.29141e-16	-9.09313e-15	-5.8222e-12	2.45691e-12	2.85082e-12	0	0	0
1042	5	-6.03825e-15	1.01343e-15	-1.19495e-14	-3.88621e-13	-5.91772e-13	1.18122e-13	300	610	0	-3.57718e-18	-4.75696e-19	-2.83516e-17	-1.59823e-15	3.6611e-16	-1.91389e-16	300	200	0	-6.04182e-15	1.01296e-15	-1.19778e-14	-7.63645e-12	3.29195e-12	4.10586e-12	0	0	0
1042	6	-7.97389e-15	1.29851e-15	-1.448e-14	-4.29741e-13	-6.7527e-13	1.82827e-13	300	610	0	-7.96656e-18	-1.9748e-18	-3.13297e-17	-1.8217e-15	4.26604e-16	-1.31218e-16	300	200	0	-7.98186e-15	1.29654e-15	-1.45113e-14	-9.2084e-12	4.06169e-12	5.43733e-12	0	0	0
1042	7	-9.687e-15	1.52508e-15	-1.58786e-14	-4.12147e-13	-6.80469e-13	2.57456e-13	300	610	0	-1.39489e-17	-4.17265e-18	-3.00129e-17	-1.83263e-15	4.43357e-16	6.46194e-19	300	200	0	-9.70095e-15	1.52091e-15	-1.59087e-14	-1.0033e-11	4.55822e-12	6.62559e-12	0	0	0
1042	8	-1.06578e-14	1.6029e-15	-1.50186e-14	-2.9608e-13	-5.48405e-13	3.33868e-13	300	610	0	-2.14614e-17	-7.13006e-18	-2.14989e-17	-1.47161e-15	3.80559e-16	2.29861e-16	300	200	0	-1.06793e-14	1.59577e-15	-1.50401e-14	-9.38659e-12	4.47661e-12	7.3184e-12	0	0	0
1042	9	-1.01363e-14	1.40586e-15	-1.04084e-14	-3.2811e-14	-2.04989e-13	3.97538e-13	300	610	0	-3.00773e-17	-1.07953e-17	-2.23262e-18	-5.38525e-16	1.9242e-16	5.80864e-16	300	200	0	-1.01664e-14	1.39507e-15	-1.04106e-14	-6.31593e-12	3.40637e-12	7.0058e-12	0	0	0
1043	0	-7.1273e-15	7.71626e-16	-2.31564e-16	4.31891e-13	4.34815e-13	4.25841e-13	300	610	0	-3.88258e-17	-1.49316e-17	3.17398e-17	1.19603e-15	-1.74706e-16	1.07091e-15	300	200	0	-7.16613e-15	7.56694e-16	-1.99824e-16	3.34502e-13	8.38561e-13	5.00934e-12	0	0	0
1043	1	-4.15858e-16	-4.91495e-16	1.75167e-14	1.15058e-12	1.45745e-12	3.86764e-13	300	610	0	-4.59907e-17	-1.90294e-17	8.42456e-17	3.96489e-15	-7.77013e-16	1.70115e-15	300	200	0	-4.61849e-16	-5.10524e-16	1.7601e-14	1.18321e-11	-3.80146e-12	4.98179e-13	0	0	0
1043	2	1.13434e-14	-2.58649e-15	4.47536e-14	2.16198e-12	2.93386e-12	2.38596e-13	300	610	0	-4.89156e-17	-2.22107e-17	1.58098e-16	7.95853e-15	-1.66347e-15	2.44457e-15	300	200	0	1.12945e-14	-2.6087e-15	4.49117e-14	2.9376e-11	-1.10834e-11	-7.45129e-12	0	0	0
1043	3	2.94439e-14	-5.69393e-15	8.28457e-14	3.47278e-12	4.89337e-12	-6.85859e-14	300	610	0	-4.38594e-17	-2.3138e-17	2.53764e-16	1.32542e-14	-2.86031e-15	3.23066e-15	300	200	0	2.94e-14	-5.71706e-15	8.30994e-14	5.37982e-11	-2.14505e-11	-1.97325e-11	0	0	0
1043	4	5.482e-14	-9.91789e-15	1.31919e-13	5.03248e-12	7.2868e-12	-5.88638e-13	300	610	0	-2.59702e-17	-1.99529e-17	3.67531e-16	1.97165e-14	-4.34882e-15	3.92796e-15	300	200	0	5.4794e-14	-9.93785e-15	1.32287e-13	8.51193e-11	-3.50336e-11	-3.7001e-11	0	0	0
1043	5	8.75882e-14	-1.52079e-14	1.89916e-13	6.70167e-12	9.93859e-12	-1.37109e-12	300	610	0	1.05293e-17	-1.02756e-17	4.89192e-16	2.68676e-14	-6.03596e-15	4.32623e-15	300	200	0	8.75988e-14	-1.52182e-14	1.90405e-13	1.21945e-10	-5.13937e-11	-5.93631e-11	0	0	0
1043	6	1.26419e-13	-2.12551e-14	2.51406e-13	8.21516e-12	1.24899e-11	-2.44767e-12	300	610	0	7.18286e-17	8.6868e-18	5.99351e-16	3.3734e-14	-7.71872e-15	4.12182e-15	300	200	0	1.2649e-13	-2.12464e-14	2.52006e-13	1.60707e-10	-6.91911e-11	-8.59472e-11	0	0	0
1043	7	1.6774e-13	-2.73653e-14	3.06222e-13	9.144e-12	1.43373e-11	-3.81259e-12	300	610	0	1.6355e-16	3.98663e-17	6.66664e-16	3.86812e-14	-9.0449e-15	2.91158e-15	300	200	0	1.67904e-13	-2.73255e-14	3.06889e-13	1.948e-10	-8.57978e-11	-1.14362e-10	0	0	0
1043	8	2.04827e-13	-3.23181e-14	3.38063e-13	8.86336e-12	1.45774e-11	-5.39596e-12	300	610	0	2.89165e-16	8.58292e-17	6.45496e-16	3.92648e-14	-9.4759e-15	2.02876e-16	300	200	0	2.05116e-13	-3.22322e-14	3.38708e-13	2.13703e-10	-9.68901e-11	-1.40068e-10	0	0	0
1043	9	2.26857e-13	-3.42306e-14	3.23339e-13	6.53729e-12	1.19722e-11	-7.03094e-12	300	610	0	4.47682e-16	1.47973e-16	4.74827e-16	3.21375e-14	-8.26056e-15	-4.55039e-15	300	200	0	2.27305e-13	-3.40826e-14	3.23814e-13	2.02266e-10	-9.6091e-11	-1.55733e-10	0	0	0
1044	0	2.18131e-13	-3.04587e-14	2.30682e-13	1.13601e-12	4.9584e-12	-8.41665e-12	300	610	0	6.30552e-16	2.25375e-16	7.95219e-17	1.3077e-14	-4.43378e-15	-1.1874e-14	300	200	0	2.18761e-13	-3.02334e-14	2.30762e-13	1.4043e-10	-7.47751e-11	-1.50684e-10	0	0	0
1044	1	1.5772e-13	-1.75823e-14	2.16898e-14	-8.49389e-12	-8.26877e-12	-9.08146e-12	300	610	0	8.1786e-16	3.13262e-16	-6.24513e-16	-2.27863e-14	3.14146e-15	-2.21496e-14	300	200	0	1.58538e-13	-1.72691e-14	2.10653e-14	3.76026e-12	-2.21951e-11	-1.10657e-10	0	0	0
1044	2	1.99446e-14	8.45926e-15	-3.46304e-13	-2.34816e-11	-2.95598e-11	-8.35457e-12	300	610	0	9.74043e-16	4.01164e-16	-1.71952e-15	-8.04373e-14	1.56655e-14	-3.54287e-14	300	200	0	2.09187e-14	8.86042e-15	-3.48023e-13	-2.34726e-10	7.38587e-11	-1.80929e-11	0	0	0
1044	3	-2.23822e-13	5.19987e-14	-9.14535e-13	-4.46802e-11	-6.04612e-11	-5.35787e-12	300	610	0	1.04371e-15	4.70861e-16	-3.26748e-15	-1.64029e-13	3.41998e-14	-5.11779e-14	300	200	0	-2.22778e-13	5.24695e-14	-9.17803e-13	-6.00846e-10	2.25607e-10	1.46654e-10	0	0	0
1044	4	-6.01386e-13	1.16943e-13	-1.7132e-12	-7.22852e-11	-1.0167e-10	9.65279e-13	300	610	0	9.48443e-16	4.94443e-16	-5.28224e-15	-2.75403e-13	5.93441e-14	-6.79577e-14	300	200	0	-6.00437e-13	1.17437e-13	-1.71849e-12	-1.11303e-09	4.42757e-10	4.02784e-10	0	0	0
1044	5	-1.13337e-12	2.05649e-13	-2.74705e-12	-1.05309e-10	-1.5226e-10	1.17628e-11	300	610	0	5.86078e-16	4.32929e-16	-7.69112e-15	-4.12005e-13	9.07713e-14	-8.30504e-14	300	200	0	-1.13278e-12	2.06082e-13	-2.75474e-12	-1.77307e-09	7.28627e-10	7.64742e-10	0	0	0
1044	6	-1.82361e-12	3.1729e-13	-3.97556e-12	-1.40908e-10	-2.08677e-10	2.81035e-11	300	610	0	-1.65708e-16	2.36164e-16	-1.0286e-14	-5.64159e-13	1.26609e-13	-9.20789e-14	300	200	0	-1.82378e-12	3.17526e-13	-3.98584e-12	-2.55338e-09	1.07474e-09	1.23571e-09	0	0	0
1044	7	-2.64598e-12	4.45669e-13	-5.28788e-12	-1.73606e-10	-2.63529e-10	5.06969e-11	300	610	0	-1.43891e-15	-1.55037e-16	-1.26661e-14	-7.11809e-13	1.62686e-13	-8.86879e-14	300	200	0	-2.64742e-12	4.45513e-13	-5.30054e-12	-3.38107e-09	1.45387e-09	1.7986e-09	0	0	0
1044	8	-3.52763e-12	5.76538e-13	-6.47384e-12	-1.94477e-10	-3.04286e-10	7.94802e-11	300	610	0	-3.35498e-15	-8.03295e-16	-1.41794e-14	-8.21008e-13	1.91699e-13	-6.43994e-14	300	200	0	-3.53098e-12	5.75735e-13	-6.48802e-12	-4.11954e-09	1.8118e-09	2.40466e-09	0	0	0
1044	9	-4.32955e-12	6.84603e-13	-7.1941e-12	-1.90449e-10	-3.12075e-10	1.13061e-10	300	610	0	-5.99186e-15	-1.76422e-15	-1.38711e-14	-8.40688e-13	2.02409e-13	-8.8006e-15	300	200	0	-4.33554e-12	6.82839e-13	-7.20797e-12	-4.54969e-09	2.05863e-09	2.96013e-09	0	0	0
1045	0	-4.82651e-12	7.30595e-13	-6.95504e-12	-1.43951e-10	-2.60908e-10	1.48022e-10	300	610	0	-9.33561e-15	-3.0697e-15	-1.04585e-14	-7.00587e-13	1.79064e-13	8.97261e-14	300	200	0	-4.83584e-12	7.27526e-13	-6.9655e-12	-4.3544e-09	2.06104e-09	3.31241e-09	0	0	0
1045	1	-4.69001e-12	6.59087e-13	-5.097e-12	-3.32279e-11	-1.17812e-10	1.78135e-10	300	610	0	-1.32154e-14	-4.70373e-15	-2.35427e-15	-3.11634e-13	1.01328e-13	2.42485e-13	300	200	0	-4.70323e-12	6.54384e-13	-5.09935e-12	-3.11177e-09	1.63785e-09	3.23824e-09	0	0	0
1045	2	-3.48005e-12	3.98044e-13	-8.08415e-13	1.66241e-10	1.55503e-10	1.9357e-10	300	610	0	-1.72231e-14	-6.57039e-15	1.22294e-14	4.29485e-13	-5.48875e-14	4.57893e-13	300	200	0	-3.49728e-12	3.91473e-13	-7.96186e-13	-3.05226e-10	5.62173e-10	2.43775e-09	0	0	0
1045	3	-6.5396e-13	-1.38525e-13	6.81826e-12	4.78699e-10	5.98627e-10	1.80276e-10	300	610	0	-2.06221e-14	-8.45454e-15	3.50585e-14	1.62944e-12	-3.15208e-13	7.37595e-13	300	200	0	-6.74582e-13	-1.46979e-13	6.85332e-12	4.63943e-09	-1.4253e-09	5.3996e-10	0	0	0
1045	4	4.39701e-12	-1.04304e-12	1.86693e-11	9.22886e-10	1.24521e-09	1.19772e-10	300	610	0	-2.22576e-14	-9.97843e-15	6.74948e-14	3.37859e-12	-7.02615e-13	1.07112e-12	300	200	0	4.37475e-12	-1.05302e-12	1.87368e-11	1.22775e-08	-4.58652e-09	-2.87279e-09	0	0	0
1045	5	1.22703e-11	-2.39995e-12	3.54102e-11	1.50408e-09	2.11158e-09	-1.02985e-11	300	610	0	-2.04866e-14	-1.05597e-14	1.09914e-13	5.72026e-12	-1.23073e-12	1.42911e-12	300	200	0	1.22498e-11	-2.41051e-12	3.55201e-11	2.30163e-08	-9.13367e-09	-8.21279e-09	0	0	0
1045	6	2.34196e-11	-4.26234e-12	5.71844e-11	2.20303e-09	3.18057e-09	-2.34392e-10	300	610	0	-1.31583e-14	-9.381e-15	1.60901e-13	8.60689e-12	-1.89405e-12	1.75539e-12	300	200	0	2.34064e-11	-4.27172e-12	5.73453e-11	3.69212e-08	-1.51484e-08	-1.57975e-08	0	0	0
1045	7	3.7955e-11	-6.61768e-12	8.31977e-11	2.96188e-09	4.3803e-09	-5.75547e-10	300	610	0	2.31637e-15	-5.38561e-15	2.16216e-13	1.18428e-11	-2.65498e-12	1.95889e-12	300	200	0	3.79573e-11	-6.62306e-12	8.34139e-11	5.34496e-08	-2.24685e-08	-2.57135e-08	0	0	0
1045	8	5.53655e-11	-9.34198e-12	1.1119e-10	3.66753e-09	5.55865e-09	-1.04956e-09	300	610	0	2.87507e-14	2.68029e-15	2.67589e-13	1.50151e-11	-3.42792e-12	1.90661e-12	300	200	0	5.53943e-11	-9.3393e-12	1.11457e-10	7.11135e-08	-3.05409e-08	-3.76282e-08	0	0	0
1045	9	7.41663e-11	-1.21431e-11	1.36819e-10	4.13434e-09	6.45544e-09	-1.65636e-09	300	610	0	6.87655e-14	1.61533e-14	3.01451e-13	1.7419e-11	-4.06143e-12	1.42033e-12	300	200	0	7.42351e-11	-1.2127e-11	1.3712e-10	8.70893e-08	-3.82479e-08	-5.05482e-08	0	0	0
1046	0	9.14866e-11	-1.4497e-11	1.53023e-10	4.08892e-09	6.67658e-09	-2.36829e-09	300	610	0	1.24103e-13	3.6237e-14	2.97836e-13	1.79879e-11	-4.32108e-12	2.80022e-13	300	200	0	9.16107e-11	-1.44607e-11	1.53321e-10	9.68164e-08	-4.37213e-08	-6.25379e-08	0	0	0
1046	1	1.0264e-10	-1.55848e-11	1.49475e-10	3.16204e-09	5.67671e-09	-3.11542e-09	300	610	0	1.94615e-13	6.36539e-14	2.29788e-13	1.52475e-11	-3.87664e-12	-1.76136e-12	300	200	0	1.02835e-10	-1.55212e-11	1.49705e-10	9.36582e-08	-4.41748e-08	-7.0423e-08	0	0	0
1046	2	1.00756e-10	-1.42452e-11	1.12309e-10	8.94225e-10	2.7605e-09	-3.76886e-09	300	610	0	2.76898e-13	9.81397e-14	6.3784e-14	7.31919e-12	-2.29975e-12	-4.94664e-12	300	200	0	1.01032e-10	-1.4147e-11	1.12373e-10	6.87437e-08	-3.58032e-08	-6.95342e-08	0	0	0
1046	3	7.65842e-11	-8.96117e-12	2.43771e-11	-3.23556e-09	-2.88402e-09	-4.12384e-09	300	610	0	3.62594e-13	1.37769e-13	-2.38171e-13	-7.98801e-12	9.19772e-13	-9.46097e-12	300	200	0	7.69468e-11	-8.8234e-12	2.41389e-11	1.11553e-08	-1.38182e-08	-5.35692e-08	0	0	0
1046	4	1.86626e-11	2.08742e-12	-1.33616e-10	-9.74746e-09	-1.21034e-08	-3.88611e-09	300	610	0	4.36452e-13	1.78128e-13	-7.13965e-13	-3.2955e-11	6.32869e-12	-1.53508e-11	300	200	0	1.9099e-11	2.26555e-12	-1.3433e-10	-9.13201e-08	2.72851e-08	-1.46933e-08	0	0	0
1046	5	-8.59491e-11	2.08711e-11	-3.80702e-10	-1.90522e-08	-2.56286e-08	-2.66678e-09	300	610	0	4.74406e-13	2.11385e-13	-1.39345e-12	-6.95459e-11	1.4424e-11	-2.24115e-11	300	200	0	-8.54747e-11	2.10825e-11	-3.82095e-10	-2.50617e-07	9.31172e-08	5.59697e-08	0	0	0
1046	6	-2.50075e-10	4.92133e-11	-7.31509e-10	-3.12849e-08	-4.38381e-08	6.97099e-12	300	610	0	4.42045e-13	2.25394e-13	-2.28631e-12	-1.18766e-10	2.55128e-11	-3.00448e-11	300	200	0	-2.49633e-10	4.94387e-11	-7.33795e-10	-4.75708e-07	1.88308e-07	1.67266e-07	0	0	0
1046	7	-4.83679e-10	8.8303e-11	-1.18997e-09	-4.60736e-08	-6.64191e-08	4.65592e-09	300	610	0	2.94094e-13	2.03021e-13	-3.36515e-12	-1.79746e-10	3.9509e-11	-3.70909e-11	300	200	0	-4.83385e-10	8.8506e-11	-1.19333e-09	-7.6856e-07	3.14823e-07	3.26156e-07	0	0	0
1046	8	-7.89682e-10	1.3798e-10	-1.7406e-09	-6.22412e-08	-9.19207e-08	1.17762e-08	300	610	0	-2.42183e-14	1.22008e-13	-4.54372e-12	-2.48533e-10	5.56594e-11	-4.16546e-11	300	200	0	-7.89706e-10	1.38102e-10	-1.74515e-09	-1.11854e-06	4.69584e-07	5.34876e-07	0	0	0
1046	9	-1.15815e-09	1.95769e-10	-2.33736e-09	-7.74544e-08	-1.17214e-07	2.17185e-08	300	610	0	-5.7283e-13	-4.41957e-14	-5.65138e-12	-3.16637e-10	7.22076e-11	-4.09545e-11	300	200	0	-1.15873e-09	1.95725e-10	-2.34301e-09	-1.4953e-06	6.41382e-07	7.86984e-07	0	0	0
1047	0	-1.55887e-09	2.55686e-10	-2.89061e-09	-8.7853e-08	-1.369e-07	3.45071e-08	300	610	0	-1.40823e-12	-3.24106e-13	-6.406e-12	-3.69428e-10	8.60161e-11	-3.12443e-11	300	200	0	-1.56028e-09	2.55362e-10	-2.89701e-09	-1.84052e-06	8.07184e-07	1.06228e-06	0	0	0
1047	1	-1.93256e-09	3.06877e-10	-3.25344e-09	-8.77214e-08	-1.4275e-07	4.95946e-08	300	610	0	-2.56921e-12	-7.43738e-13	-6.39012e-12	-3.8464e-10	9.21962e-11	-7.87649e-12	300	200	0	-1.93513e-09	3.06133e-10	-3.25983e-09	-2.05929e-06	9.28178e-07	1.32081e-06	0	0	0
1047	2	-2.18178e-09	3.32276e-10	-3.20986e-09	-6.93022e-08	-1.23325e-07	6.55516e-08	300	610	0	-4.05571e-12	-1.31937e-12	-5.0374e-12	-3.31336e-10	8.38268e-11	3.43999e-11	300	200	0	-2.18584e-09	3.30957e-10	-3.2149e-09	-2.01277e-06	9.46149e-07	1.49657e-06	0	0	0
1047	3	-2.16281e-09	3.0755e-10	-2.46845e-09	-2.28951e-08	-6.39648e-08	7.97122e-08	300	610	0	-5.80013e-12	-2.04696e-12	-1.64006e-12	-1.69919e-10	5.18873e-11	1.00797e-10	300	200	0	-2.16861e-09	3.05503e-10	-2.47009e-09	-1.51448e-06	7.81206e-07	1.49194e-06	0	0	0
1047	4	-1.68132e-09	2.00769e-10	-6.67048e-10	6.25673e-08	5.25425e-08	8.78118e-08	300	610	0	-7.63141e-12	-2.88798e-12	4.60895e-12	1.46066e-10	-1.4424e-11	1.95378e-10	300	200	0	-1.68895e-09	1.97881e-10	-6.62439e-10	-3.33766e-07	3.32329e-07	1.1745e-06	0	0	0
1047	5	-4.95233e-10	-2.65852e-11	2.60441e-09	1.98236e-07	2.44285e-07	8.36901e-08	300	610	0	-9.23403e-12	-3.75187e-12	1.4522e-11	6.65362e-10	-1.26767e-10	3.19366e-10	300	200	0	-5.04467e-10	-3.03371e-11	2.61893e-09	1.78904e-06	-5.17305e-07	3.78848e-07	0	0	0
1047	6	1.6704e-09	-4.16504e-10	7.75431e-09	3.93094e-07	5.27123e-07	5.91669e-08	300	610	0	-1.01066e-11	-4.47641e-12	2.87521e-11	1.43059e-09	-2.95875e-10	4.6879e-10	300	200	0	1.66029e-09	-4.20981e-10	7.78306e-09	5.1102e-06	-1.88779e-06	-1.08358e-06	0	0	0
1047	7	5.09065e-09	-1.00831e-09	1.51034e-08	6.50492e-07	9.0975e-07	4.24504e-09	300	610	0	-9.5285e-12	-4.80833e-12	4.75401e-11	2.46488e-09	-5.28647e-10	6.3147e-10	300	200	0	5.08112e-09	-1.01312e-09	1.5151e-08	9.82694e-06	-3.87997e-06	-3.40245e-06	0	0	0
1047	8	9.9838e-09	-1.82854e-09	2.47537e-08	9.63289e-07	1.38659e-06	-9.21596e-08	300	610	0	-6.54712e-12	-4.38856e-12	7.03594e-11	3.75266e-09	-8.23879e-10	7.83469e-10	300	200	0	9.97725e-09	-1.83293e-09	2.48241e-08	1.59929e-05	-6.54036e-06	-6.73006e-06	0	0	0
1047	9	1.6424e-08	-2.87598e-09	3.64051e-08	1.30758e-06	1.92842e-06	-2.40723e-07	300	610	0	-4.04128e-15	-2.74841e-12	9.54584e-11	5.2143e-09	-1.16652e-09	8.85374e-10	300	200	0	1.6424e-08	-2.87872e-09	3.65006e-08	2.34008e-05	-9.81127e-06	-1.11221e-05	0	0	0
1048	0	2.42196e-08	-4.10137e-09	4.9121e-08	1.63524e-06	2.47093e-06	-4.49199e-07	300	610	0	1.1377e-11	6.74178e-13	1.19318e-10	6.67523e-09	-1.52058e-09	8.79018e-10	300	200	0	2.4231e-08	-4.1007e-09	4.92403e-08	3.14327e-05	-1.34658e-05	-1.64548e-05	0	0	0
1048	1	3.2756e-08	-5.3822e-09	6.10514e-08	1.86605e-06	2.90211e-06	-7.18648e-07	300	610	0	2.88127e-11	6.48721e-12	1.36074e-10	7.83198e-09	-1.82108e-09	6.85686e-10	300	200	0	3.27848e-08	-5.37571e-09	6.11875e-08	3.88844e-05	-1.70296e-05	-2.23176e-05	0	0	0
1048	2	4.08107e-08	-6.49382e-09	6.91418e-08	1.88054e-06	3.05026e-06	-1.03827e-06	300	610	0	5.31634e-11	1.52525e-11	1.36999e-10	8.21982e-09	-1.96609e-09	2.0724e-10	300	200	0	4.08638e-08	-6.47857e-09	6.92788e-08	4.37817e-05	-1.96968e-05	-2.78868e-05	0	0	0
1048	3	4.63573e-08	-7.08065e-09	6.88756e-08	1.51578e-06	2.67541e-06	-1.37888e-06	300	610	0	8.44917e-11	2.73349e-11	1.10201e-10	7.18985e-09	-1.8106e-09	-6.67884e-10	300	200	0	4.64417e-08	-7.05331e-09	6.89858e-08	4.32205e-05	-2.02513e-05	-3.17904e-05	0	0	0
1048	4	4.63914e-08	-6.63302e-09	5.41301e-08	5.67034e-07	1.46866e-06	-1.68537e-06	300	610	0	1.2146e-10	4.26812e-11	4.07387e-11	3.90754e-09	-1.16471e-09	-2.05147e-09	300	200	0	4.65128e-08	-6.59034e-09	5.41709e-08	3.32821e-05	-1.70164e-05	-3.19876e-05	0	0	0
1048	5	3.68308e-08	-4.47902e-09	1.7259e-08	-1.20068e-06	-9.3477e-07	-1.86895e-06	300	610	0	1.60571e-10	6.05221e-11	-8.8523e-11	-2.61161e-09	2.00194e-10	-4.03251e-09	300	200	0	3.69914e-08	-4.41849e-09	1.71705e-08	9.0949e-06	-7.86129e-06	-2.56974e-05	0	0	0
1048	6	1.25648e-08	1.96189e-10	-5.04491e-08	-4.02624e-06	-4.92116e-06	-1.80069e-06	300	610	0	1.95299e-10	7.90021e-11	-2.94988e-10	-1.34087e-08	2.53263e-09	-6.64189e-09	300	200	0	1.27601e-08	2.75192e-10	-5.07441e-08	-3.48594e-05	9.69211e-06	-9.42837e-06	0	0	0
1048	7	-3.22459e-08	8.28699e-09	-1.57751e-07	-8.10578e-06	-1.08341e-05	-1.30856e-06	300	610	0	2.15203e-10	9.47618e-11	-5.92918e-10	-2.94072e-08	6.06419e-09	-9.80302e-09	300	200	0	-3.20307e-08	8.38175e-09	-1.58344e-07	-0.000104079	3.82125e-05	2.08232e-05	0	0	0
1048	8	-1.03498e-07	2.06407e-08	-3.11666e-07	-1.35204e-05	-1.88718e-05	-1.8126e-07	300	610	0	2.05195e-10	1.02522e-10	-9.88151e-10	-5.11352e-08	1.09491e-08	-1.32683e-08	300	200	0	-1.03292e-07	2.07432e-08	-3.12654e-07	-0.00020289	7.98935e-05	6.9121e-05	0	0	0
1048	9	-2.05962e-07	3.78471e-08	-5.14739e-07	-2.01342e-05	-2.89381e-05	1.81701e-06	300	610	0	1.45239e-10	9.47594e-11	-1.47066e-09	-7.83224e-08	1.71748e-08	-1.6544e-08	300	200	0	-2.05817e-07	3.79418e-08	-5.1621e-07	-0.000332676	0.000135821	0.000138791	0	0	0
1049	0	-3.41467e-07	5.99255e-08	-7.612e-07	-2.74623e-05	-4.04456e-05	4.91577e-06	300	610	0	1.08406e-11	6.16084e-11	-2.00492e-09	-1.09367e-07	2.44415e-08	-1.88107e-08	300	200	0	-3.41456e-07	5.99871e-08	-7.63205e-07	-0.000489425	0.00020493	0.000231186	0	0	0
1049	1	-5.06339e-07	8.58996e-08	-1.03202e-06	-3.45132e-05	-5.20732e-05	9.28602e-06	300	610	0	-2.25163e-10	-8.82588e-12	-2.51838e-09	-1.40684e-07	3.20121e-08	-1.88524e-08	300	200	0	-5.06565e-07	8.58908e-08	-1.03454e-06	-0.000660565	0.000282635	0.000343947	0	0	0
1049	2	-6.88101e-07	1.13263e-07	-1.28904e-06	-3.96198e-05	-6.14986e-05	1.49615e-05	300	610	0	-5.88948e-10	-1.295e-10	-2.88922e-09	-1.65979e-07	3.85412e-08	-1.50156e-08	300	200	0	-6.8869e-07	1.13134e-07	-1.29193e-06	-0.000821247	0.000359176	0.000468746	0	0	0
1049	3	-8.61546e-07	1.37369e-07	-1.46877e-06	-4.02859e-05	-6.51394e-05	2.17302e-05	300	610	0	-1.09954e-09	-3.12533e-10	-2.93508e-09	-1.75556e-07	4.1905e-08	-5.22859e-09	300	200	0	-8.62645e-07	1.37057e-07	-1.4717e-06	-0.000930419	0.000417821	0.000588605	0	0	0
1049	4	-9.8456e-07	1.5081e-07	-1.4768e-06	-3.30905e-05	-5.7964e-05	2.89968e-05	300	610	0	-1.7596e-09	-5.66069e-10	-2.40622e-09	-1.55809e-07	3.9066e-08	1.28779e-08	300	200	0	-9.86319e-07	1.50244e-07	-1.4792e-06	-0.000927362	0.000433179	0.000675016	0	0	0
1049	5	-9.94351e-07	1.42916e-07	-1.18452e-06	-1.37138e-05	-3.34643e-05	3.56225e-05	300	610	0	-2.54275e-09	-8.89656e-10	-9.87406e-10	-8.91534e-08	2.60273e-08	4.16997e-08	300	200	0	-9.96894e-07	1.42026e-07	-1.18551e-06	-0.000729743	0.000370066	0.000685335	0	0	0
1049	6	-8.05188e-07	9.95487e-08	-4.30549e-07	2.28314e-05	1.60868e-05	3.97595e-05	300	610	0	-3.37758e-09	-1.26798e-09	1.68506e-09	4.52658e-08	-2.0479e-09	8.31817e-08	300	200	0	-8.08565e-07	9.82808e-08	-4.28864e-07	-0.000234704	0.000183555	0.000561167	0	0	0
1049	7	-3.09212e-07	3.47862e-09	9.70103e-07	8.16592e-05	9.89341e-05	3.87102e-05	300	610	0	-4.12919e-09	-1.66305e-09	5.98379e-09	2.69671e-07	-5.04538e-08	1.38081e-07	300	200	0	-3.13341e-07	1.81557e-09	9.76086e-07	0.000674975	-0.000178902	0.000228838	0	0	0
1049	8	6.17548e-07	-1.64335e-07	3.20506e-06	0.000167044	0.000222513	2.8858e-05	300	610	0	-4.58019e-09	-2.00533e-09	1.22196e-08	6.04055e-07	-1.24183e-07	2.04934e-07	300	200	0	6.12968e-07	-1.66341e-07	3.21728e-06	0.00211719	-0.000772217	-0.000396628	0	0	0
1049	9	2.10138e-06	-4.22133e-07	6.42765e-06	0.000280912	0.000391309	5.73813e-06	300	610	0	-4.41484e-09	-2.18482e-09	2.05316e-08	1.06038e-06	-2.26667e-07	2.78713e-07	300	200	0	2.09697e-06	-4.24318e-07	6.44818e-06	0.00418658	-0.00164403	-0.00140224	0	0	0
1050	0	4.24643e-06	-7.82979e-07	1.06998e-05	0.000420709	0.000603749	-3.56636e-05	300	610	0	-3.21176e-09	-2.04394e-09	3.07308e-08	1.63417e-06	-3.57912e-07	3.49239e-07	300	200	0	4.24322e-06	-7.85023e-07	1.07305e-05	0.00691766	-0.00281943	-0.0028605	0	0	0
1050	1	7.0967e-06	-1.24823e-06	1.59114e-05	0.000576615	0.000848045	-0.000100277	300	610	0	-4.53261e-10	-1.37507e-09	4.20976e-08	2.29328e-06	-5.11965e-07	3.99484e-07	300	200	0	7.09625e-06	-1.2496e-06	1.59535e-05	0.0102333	-0.00427913	-0.00480365	0	0	0
1050	2	1.05825e-05	-1.79858e-06	2.16764e-05	0.000728208	0.00109709	-0.000191865	300	610	0	4.43853e-09	7.34215e-11	5.31381e-08	2.96411e-06	-6.73742e-07	4.04035e-07	300	200	0	1.05869e-05	-1.79851e-06	2.17295e-05	0.0138781	-0.00593061	-0.00718722	0	0	0
1050	3	1.44508e-05	-2.38284e-06	2.72083e-05	0.000840865	0.00130274	-0.000311374	300	610	0	1.20263e-08	2.57753e-09	6.13215e-08	3.51621e-06	-8.15406e-07	3.28167e-07	300	200	0	1.44628e-05	-2.38026e-06	2.72697e-05	0.0173395	-0.00757319	-0.00984253	0	0	0
1050	4	1.81823e-05	-2.90491e-06	3.11879e-05	0.000862441	0.00139029	-0.000454666	300	610	0	2.27297e-08	6.39838e-09	6.28387e-08	3.74733e-06	-8.92713e-07	1.28161e-07	300	200	0	1.8205e-05	-2.89851e-06	3.12508e-05	0.0197643	-0.00885967	-0.0124198	0	0	0
1050	5	2.0902e-05	-3.21056e-06	3.16422e-05	0.000721126	0.00125426	-0.000609608	300	610	0	3.66326e-08	1.17171e-08	5.24469e-08	3.37224e-06	-8.42054e-07	-2.46281e-07	300	200	0	2.09387e-05	-3.19884e-06	3.16947e-05	0.0198832	-0.00926003	-0.0143271	0	0	0
1050	6	2.1298e-05	-3.0764e-06	2.58708e-05	0.000325804	0.00075758	-0.000752684	300	610	0	5.32172e-08	1.85381e-08	2.34971e-08	2.02057e-06	-5.79329e-07	-8.46469e-07	300	200	0	2.13512e-05	-3.05786e-06	2.58943e-05	0.015967	-0.00803616	-0.0146733	0	0	0
1050	7	1.75702e-05	-2.20512e-06	1.04681e-05	-0.000429331	-0.000263383	-0.000845453	300	610	0	7.1027e-08	2.65575e-08	-3.17271e-08	-7.49353e-07	-2.24605e-09	-1.71484e-06	300	200	0	1.76413e-05	-2.17856e-06	1.04364e-05	0.00584454	-0.00424108	-0.0122328	0	0	0
1050	8	7.44317e-06	-2.32462e-07	-1.84923e-05	-0.00165369	-0.0019845	-0.000831485	300	610	0	8.72746e-08	3.49985e-08	-1.21198e-07	-5.41163e-06	1.00193e-06	-2.86957e-06	300	200	0	7.53045e-06	-1.97463e-07	-1.86135e-05	-0.0129731	0.00323907	-0.00545138	0	0	0
1050	9	-1.17141e-05	3.24674e-06	-6.50277e-05	-0.00344028	-0.0045665	-0.000634769	300	610	0	9.7436e-08	4.24221e-08	-2.51681e-07	-1.23984e-05	2.5407e-06	-4.28292e-06	300	200	0	-1.16166e-05	3.28917e-06	-6.52794e-05	-0.043012	0.0155775	0.0074738	0	0	0
1051	0	-4.26047e-05	8.62479e-06	-0.000132481	-0.00583425	-0.00811036	-0.000160997	300	610	0	9.49047e-08	4.6537e-08	-4.26437e-07	-2.19794e-05	4.6902e-06	-5.853e-06	300	200	0	-4.25098e-05	8.67132e-06	-0.000132908	-0.0863389	0.0338071	0.0284045	0	0	0
1051	1	-8.74975e-05	1.61902e-05	-0.00022233	-0.00878821	-0.0125923	0.00069641	300	610	0	7.0822e-08	4.40438e-08	-6.41958e-07	-3.40857e-05	7.45619e-06	-7.37009e-06	300	200	0	-8.74266e-05	1.62343e-05	-0.000222972	-0.143793	0.0585031	0.0589186	0	0	0
1051	2	-0.000147434	2.59913e-05	-0.000332498	-0.0121036	-0.0177765	0.00204327	300	610	0	1.42495e-08	3.05742e-08	-8.83688e-07	-4.80736e-05	1.07209e-05	-8.48043e-06	300	200	0	-0.00014742	2.60219e-05	-0.000333381	-0.213903	0.0893248	0.0997735	0	0	0
1051	3	-0.000221109	3.76484e-05	-0.000455162	-0.0153601	-0.0231069	0.00396212	300	610	0	-8.71007e-08	8.06883e-10	-1.12088e-06	-6.24336e-05	1.41759e-05	-8.65308e-06	300	200	0	-0.000221196	3.76492e-05	-0.000456282	-0.291488	0.124409	0.150142	0	0	0
1051	4	-0.000303398	5.01164e-05	-0.000574124	-0.0178389	-0.0275865	0.00647794	300	610	0	-2.45315e-07	-5.11341e-08	-1.30099e-06	-7.44632e-05	1.72455e-05	-7.15901e-06	300	200	0	-0.000303643	5.00652e-05	-0.000575425	-0.365986	0.159633	0.206612	0	0	0
1051	5	-0.000383608	6.14092e-05	-0.000661978	-0.0184511	-0.0296572	0.00951034	300	610	0	-4.69624e-07	-1.30871e-07	-1.34446e-06	-7.99448e-05	1.90084e-05	-3.07588e-06	300	200	0	-0.000384078	6.12784e-05	-0.000663322	-0.419665	0.187794	0.261986	0	0	0
1051	6	-0.000443569	6.83165e-05	-0.00067751	-0.0156897	-0.0271089	0.0128124	300	610	0	-7.62376e-07	-2.42416e-07	-1.14129e-06	-7.2901e-05	1.81328e-05	4.66366e-06	300	200	0	-0.000444331	6.80741e-05	-0.000678651	-0.426004	0.197832	0.303969	0	0	0
1051	7	-0.000455876	6.61636e-05	-0.000564032	-0.00763341	-0.0170552	0.0158988	300	610	0	-1.11346e-06	-3.86156e-07	-5.51245e-07	-4.55328e-05	1.28498e-05	1.71578e-05	300	200	0	-0.000456989	6.57775e-05	-0.000564583	-0.348691	0.174268	0.313956	0	0	0
1051	8	-0.000382748	4.86991e-05	-0.000249701	0.00796167	0.00396765	0.01797	300	610	0	-1.4932e-06	-5.56085e-07	5.89312e-07	1.151e-05	9.96615e-07	3.53306e-05	300	200	0	-0.000384241	4.81431e-05	-0.000249112	-0.141916	0.0971457	0.266223	0	0	0
1051	9	-0.00017619	8.22504e-06	0.000348787	0.0334349	0.0397094	0.017846	300	610	0	-1.84404e-06	-7.36325e-07	2.45086e-06	0.000108337	-1.98261e-05	5.96118e-05	300	200	0	-0.000178034	7.48871e-06	0.000351238	0.247153	-0.0571361	0.127997	0	0	0
1052	0	0.000219607	-6.38763e-05	0.0013174	0.0708066	0.09364	0.0139297	300	610	0	-2.07186e-06	-8.97124e-07	5.18037e-06	0.000254279	-5.19313e-05	8.94821e-05	300	200	0	0.000217535	-6.47734e-05	0.00132258	0.8726	-0.313627	-0.138959	0	0	0
1052	1	0.00086247	-0.000176035	0.0027289	0.121124	0.168022	0.00422966	300	610	0	-2.03846e-06	-9.90766e-07	8.85353e-06	0.000455386	-9.70024e-05	0.000122879	300	200	0	0.000860431	-0.000177025	0.00273775	1.77948	-0.6947	-0.574454	0	0	0
1052	2	0.00180174	-0.000334606	0.00461801	0.183522	0.262552	-0.0135185	300	610	0	-1.55766e-06	-9.48184e-07	1.34063e-05	0.000710735	-0.000155279	0.000155486	300	200	0	0.00180018	-0.000335554	0.00463141	2.98779	-1.21344	-1.21278	0	0	0
1052	3	0.00306177	-0.000541019	0.00694608	0.253994	0.372521	-0.0415841	300	610	0	-3.9842e-07	-6.77502e-07	1.85447e-05	0.00100748	-0.000224438	0.000179955	300	200	0	0.00306137	-0.000541697	0.00696462	4.46982	-1.86404	-2.07151	0	0	0
1052	4	0.00461841	-0.000787841	0.00955486	0.323894	0.48654	-0.081775	300	610	0	1.70044e-06	-6.62201e-08	2.36364e-05	0.00131467	-0.000298184	0.000185197	300	200	0	0.00462011	-0.000787907	0.0095785	6.12058	-2.60907	-3.13553	0	0	0
1052	5	0.00636814	-0.00105376	0.0121109	0.378306	0.583959	-0.134721	300	610	0	4.99834e-06	1.0107e-06	2.75908e-05	0.00157636	-0.000364616	0.00015591	300	200	0	0.00637314	-0.00105275	0.0121385	7.72253	-3.36387	-4.33596	0	0	0
1052	6	0.00809088	-0.00129776	0.0140452	0.394497	0.632304	-0.198872	300	610	0	9.69781e-06	2.67418e-06	2.87474e-05	0.00170462	-0.000404551	7.26428e-05	300	200	0	0.00810057	-0.00129508	0.014074	8.90737	-3.97912	-5.5247	0	0	0
1052	7	0.00940942	-0.00145302	0.014497	0.34085	0.585272	-0.269209	300	610	0	1.58605e-05	5.0129e-06	2.47976e-05	0.00157422	-0.000390119	-8.72459e-05	300	200	0	0.00942528	-0.00144801	0.0145218	9.12106	-4.22407	-6.44662	0	0	0
1052	8	0.00975155	-0.00142177	0.0122766	0.176864	0.382105	-0.33572	300	610	0	2.32902e-05	8.04109e-06	1.27858e-05	0.00102099	-0.000284121	-0.000347245	300	200	0	0.00977484	-0.00141373	0.0122894	7.60132	-3.77419	-6.71329	0	0	0
1052	9	0.00832446	-0.00107258	0.005869	-0.145028	-0.0504949	-0.381785	300	610	0	3.1383e-05	1.16405e-05	-1.07574e-05	-0.000152965	-4.08441e-05	-0.000727449	300	200	0	0.00835584	-0.00106094	0.00585824	3.38183	-2.20909	-5.78499	0	0	0
1053	0	0.00411616	-0.000242827	-0.00649266	-0.674816	-0.792435	-0.382735	300	610	0	3.89507e-05	1.5487e-05	-4.9475e-05	-0.00216307	0.000390752	-0.00123788	300	200	0	0.00415511	-0.00022734	-0.00654213	-4.65831	0.97115	-2.97082	0	0	0
1053	1	-0.0040568	0.0012507	-0.0266467	-1.45633	-1.91855	-0.305022	300	610	0	4.40362e-05	1.89657e-05	-0.000106556	-0.00521066	0.00106039	-0.00186897	300	200	0	-0.00401276	0.00126966	-0.0267532	-17.6764	6.30109	2.53985	0	0	0
1053	2	-0.0174306	0.003589	-0.0561745	-2.51361	-3.47934	-0.106606	300	610	0	4.37496e-05	2.10833e-05	-0.00018374	-0.00943075	0.00200519	-0.00257905	300	200	0	-0.0173869	0.00361008	-0.0563582	-36.6529	14.2647	11.5978	0	0	0
1053	3	-0.0370769	0.00691171	-0.0958829	-3.83127	-5.47249	0.260601	300	610	0	3.4179e-05	2.03945e-05	-0.000279883	-0.014815	0.00323264	-0.00327927	300	200	0	-0.0370427	0.00693211	-0.0961628	-62.0579	25.1576	24.947	0	0	0
1053	4	-0.0635587	0.0112576	-0.145064	-5.32858	-7.80432	0.845236	300	610	0	1.04455e-05	1.49673e-05	-0.000389064	-0.0211077	0.00469719	-0.00381714	300	200	0	-0.0635482	0.0112726	-0.145453	-93.3755	38.8866	42.9919	0	0	0
1053	5	-0.096438	0.0164818	-0.200522	-6.82785	-10.2417	1.68681	300	610	0	-3.29997e-05	2.42412e-06	-0.000498282	-0.0276754	0.00627042	-0.0039611	300	200	0	-0.096471	0.0164843	-0.201021	-128.483	54.7014	65.4619	0	0	0
1053	6	-0.133626	0.0221505	-0.255399	-8.01964	-12.3571	2.80074	300	610	0	-0.00010172	-1.98946e-05	-0.000584915	-0.0333594	0.00770642	-0.0033901	300	200	0	-0.133728	0.0221306	-0.255984	-162.901	70.8646	90.969	0	0	0
1053	7	-0.170598	0.0274166	-0.297883	-8.42949	-13.4741	4.15742	300	610	0	-0.00020015	-5.45875e-05	-0.000614304	-0.036328	0.00860599	-0.00169397	300	200	0	-0.170798	0.027362	-0.298497	-188.984	84.2819	116.469	0	0	0
1053	8	-0.199525	0.0308906	-0.310003	-7.39436	-12.6227	5.65494	300	610	0	-0.000329844	-0.000103609	-0.000538033	-0.0339581	0.008386	0.00160735	300	200	0	-0.199855	0.030787	-0.310541	-195.16	90.1412	136.669	0	0	0
1053	9	-0.208464	0.0305272	-0.266801	-4.06064	-8.5244	7.08691	300	610	0	-0.000487019	-0.000167385	-0.000293808	-0.0227943	0.0062644	0.00701593	300	200	0	-0.208951	0.0303598	-0.267095	-165.433	81.6399	143.462	0	0	0
1054	0	-0.180782	0.0235648	-0.136334	2.57966	0.371364	8.10792	300	610	0	-0.000659398	-0.0002436	0.000191893	0.00134938	0.00127534	0.0149681	300	200	0	-0.181441	0.0233212	-0.136142	-79.4252	49.9246	125.528	0	0	0
1054	1	-0.0951471	0.00656878	0.118854	13.5941	15.7666	8.20244	300	610	0	-0.000822478	-0.000325645	0.00099687	0.0430621	-0.00766649	0.0256953	300	200	0	-0.0959696	0.00624313	0.119851	86.6372	-15.5899	68.3053	0	0	0
1054	2	0.0735255	-0.0243542	0.538052	29.9322	39.2736	6.66593	300	610	0	-0.000935565	-0.000400816	0.00219023	0.106683	-0.021629	0.0390245	300	200	0	0.0725899	-0.024755	0.540242	357.5	-126.305	-45.385	0	0	0
1054	3	0.351647	-0.0730876	1.15558	52.1419	72.015	2.61123	300	610	0	-0.000938251	-0.000448445	0.00381164	0.195214	-0.0414287	0.0541154	300	200	0	0.350709	-0.073536	1.15939	754.473	-292.678	-233.713	0	0	0
1054	4	0.762459	-0.142693	1.99	79.9582	114.028	-4.9825	300	610	0	-0.000748363	-0.000438291	0.00584132	0.308714	-0.0672749	0.0691409	300	200	0	0.761711	-0.143131	1.99584	1288.47	-521.355	-512.803	0	0	0
1054	5	1.31887	-0.234166	3.02864	111.758	163.454	-17.1569	300	610	0	-0.000262908	-0.000329746	0.00816021	0.442105	-0.0982781	0.0809371	300	200	0	1.3186	-0.234495	3.0368	1950.05	-810.977	-891.881	0	0	0
1054	6	2.01313	-0.344705	4.20708	143.892	215.526	-34.7738	300	610	0	0.000635949	-7.25768e-05	0.0105012	0.582432	-0.131822	0.0846703	300	200	0	2.01376	-0.344777	4.21759	2696.35	-1146.54	-1366.26	0	0	0
1054	7	2.80319	-0.465483	5.38432	169.944	261.401	-58.2036	300	610	0	0.00206744	0.000389762	0.0123954	0.705723	-0.162828	0.0736058	300	200	0	2.80525	-0.465093	5.39672	3435.24	-1492.43	-1908.01	0	0	0
1054	8	3.59603	-0.579025	6.31534	180.014	286.984	-86.8852	300	610	0	0.00412848	0.00111307	0.0131194	0.773819	-0.182992	0.0390982	300	200	0	3.60016	-0.577912	6.32846	4008.03	-1784.54	-2454.63	0	0	0
1054	9	4.22932	-0.656436	6.62506	160.201	271.969	-118.753	300	610	0	0.0068571	0.0021403	0.0116582	0.731792	-0.180117	-0.0290278	300	200	0	4.23618	-0.654296	6.63671	4173.14	-1922.56	-2896.33	0	0	0
1055	0	4.45377	-0.654953	5.78993	92.5197	189.458	-149.556	300	610	0	0.010181	0.00348311	0.00669923	0.506948	-0.137766	-0.141498	300	200	0	4.46395	-0.65147	5.79663	3594.95	-1763.94	-3063.97	0	0	0
1055	1	3.92059	-0.516559	3.13678	-44.3817	6.66046	-172.117	300	610	0	0.013851	0.00509635	-0.00331498	0.0107573	-0.035537	-0.307774	300	200	0	3.93444	-0.511463	3.13347	1843.85	-1122.27	-2720.19	0	0	0
1055	2	2.18024	-0.168737	-2.12824	-273.288	-312.656	-175.665	153.092	738.41	0	0.0173619	0.00684541	-0.0200451	-0.854486	0.149636	-0.533152	300	200	0	2.1976	-0.161891	-2.14829	-1584.15	226.495	-1558.19	154.532	733.784	0
1055	3	-1.29881	0.471213	-10.8443	-614.749	-803.202	-145.411	225.933	666.689	0	0.0198681	0.00846802	-0.0449866	-2.18219	0.440674	-0.81459	300	200	0	-1.27894	0.479681	-10.8892	-7217.9	2525.4	785.979	226.279	664.961	0
1055	4	-7.08051	1.48655	-23.7551	-1081.17	-1489.84	-62.6363	237.283	655.513	0	0.0201072	0.00953421	-0.0790383	-4.03894	0.855489	-1.13517	300	200	0	-7.06041	1.49608	-23.8341	-15519.8	6000.15	4700.15	237.527	654.172	0
1055	5	-15.6587	2.92739	-41.3634	-1671.59	-2380.09	93.7331	242.459	650.412	0	0.0163534	0.00941154	-0.121874	-6.43079	1.39957	-1.45735	300	200	0	-15.6424	2.9368	-41.4852	-26793.1	10817.7	10521.9	242.662	649.244	0
1055	6	-27.3211	4.76216	-63.922	-2374.35	-3466.06	342.909	245.777	647.145	0	0.00643336	0.00724656	-0.171104	-9.25736	2.05565	-1.71551	300	200	0	-27.3146	4.7694	-64.0931	-41181.3	17075	18436.6	245.954	646.095	0
1055	7	-42.0936	6.90167	-91.4957	-3175.35	-4731.49	695.085	248.287	644.705	0	-0.0121544	0.00197837	-0.221248	-12.2539	2.77049	-1.80879	300	200	0	-42.1057	6.90365	-91.7169	-58712.9	24807.4	28443.9	248.442	643.766	0
1055	8	-59.7951	9.29434	-123.856	-4059.44	-6151.82	1145	250.331	642.775	0	-0.0419632	-0.00759473	-0.262584	-14.9247	3.43929	-1.59594	300	200	0	-59.8371	9.28674	-124.119	-79233.3	33959.4	40412.8	250.464	641.959	0
1055	9	-80.0764	11.9623	-160.266	-5004.77	-7690.02	1673.67	252.017	641.228	0	-0.0851073	-0.0226701	-0.280027	-16.475	3.88933	-0.894791	300	200	0	-80.1615	11.9396	-160.546	-102267	44325.5	54118.3	252.125	640.561	0
1056	0	-102.377	14.9604	-199.348	-5979.16	-9293.72	2255.21	253.38	639.994	0	-0.142499	-0.0441894	-0.252297	-15.7552	3.86556	0.510247	300	200	0	-102.52	14.9162	-199.601	-126932	55511.3	69209.2	253.458	639.516	0
1056	1	-125.801	18.3469	-238.993	-6939.4	-10890.9	2856.52	254.43	639.036	0	-0.212769	-0.072454	-0.15175	-11.2361	3.02264	2.84819	300	200	0	-126.014	18.2745	-239.144	-151889	66904.1	85122.7	254.472	638.805	0
1056	2	-148.986	22.1864	-276.345	-7832.34	-12387	3431.17	255.176	638.343	0	-0.290867	-0.10659	0.0545982	-1.0461	0.929759	6.32391	300	200	0	-149.277	22.0798	-276.291	-175333	77666.5	101001	255.17	638.433	0
1056	3	-170.177	26.541	-308.171	-8601.87	-13674.5	3921.86	255.627	637.913	0	-0.366386	-0.143858	0.402172	16.894	-2.90313	11.0578	300	200	0	-170.543	26.3972	-307.768	-195222	86839.3	115733	255.56	638.43	0
1056	4	-187.546	31.4217	-331.621	-9201.63	-14653.5	4273.93	255.813	637.747	0	-0.421758	-0.178847	0.923304	44.5935	-8.96759	16.9983	300	200	0	-187.968	31.2429	-330.698	-209762	93569.4	128151	255.662	638.835	0
1056	5	-199.625	36.727	-345.056	-9607.83	-15257	4449.75	255.784	637.844	0	-0.430608	-0.202615	1.63823	83.5236	-17.6558	23.8057	300	200	0	-200.056	36.5243	-343.418	-217928	97353.3	137288	255.522	639.69	0
1056	6	-205.703	42.2326	-348.532	-9826.48	-15469.8	4438.66	255.614	638.194	0	-0.356707	-0.20194	2.54198	133.914	-29.1058	30.7091	300	200	0	-206.06	42.0307	-345.99	-219771	98188.9	142629	255.204	641.026	0
1056	7	-206.015	47.6464	-343.835	-9893.48	-15335.6	4261.88	255.398	638.774	0	-0.154204	-0.15889	3.58674	193.787	-42.985	36.348	300	200	0	-206.169	47.4875	-340.249	-216443	96592.1	144245	254.802	642.83	0
1056	8	-201.621	52.683	-334.059	-9867.5	-14948.4	3966.72	255.252	639.538	0	0.229981	-0.0510652	4.66008	257.739	-58.2111	38.6184	300	200	0	-201.391	52.6319	-329.399	-209928	93479.9	142738	254.443	644.974	0
1056	9	-194.012	57.1166	-322.876	-9816.33	-14429.2	3611.45	255.311	640.403	0	0.850495	0.14706	5.56059	315.523	-72.6227	34.559	300	200	0	-193.161	57.2637	-317.315	-202594	89964.5	139002	254.299	647.126	0
1057	0	-184.643	60.785	-313.745	-9800.81	-13894.5	3250.42	255.714	641.238	0	1.75338	0.461161	5.97376	350.597	-82.6289	20.3324	300	200	0	-182.89	61.2462	-307.771	-196700	87133	133926	254.586	648.663	0
1057	1	-174.597	63.5561	-309.277	-9862.19	-13430.7	2924.42	256.574	641.888	0	2.96015	0.911839	5.45361	338.898	-82.8981	-8.62798	300	200	0	-171.637	64.468	-303.823	-193997	85872	128169	255.522	648.704	0
1057	2	-164.452	65.3054	-310.861	-10016.5	-13080.8	2656.13	257.921	642.222	0	4.44524	1.50661	3.41803	248.274	-66.1761	-57.2089	300	200	0	-160.007	66.812	-307.443	-195503	86766.2	122069	257.238	646.331	0
1057	3	-154.368	65.9393	-318.628	-10256.7	-12846.1	2449.53	259.683	642.19	0	6.10642	2.22866	-0.831177	39.1712	-23.3693	-129.842	300	200	0	-148.262	68.168	-319.459	-201475	90084.8	115714	259.715	640.917	0
1057	4	-144.297	65.4389	-331.712	-10561.5	-12696.1	2293.17	261.725	641.839	0	7.72942	3.02237	-8.04937	-332.64	55.9296	-229.245	306.948	241.325	0	-136.567	68.4613	-339.762	-211562	95843.6	109077	262.797	632.351	0
1057	5	-134.138	63.87	-348.686	-10905.2	-12585.9	2166.16	263.905	641.275	0	8.94945	3.7761	-18.9347	-910.345	182.254	-354.598	309.625	248.078	0	-125.189	67.6461	-367.621	-225054	103892	102140	266.26	621.023	0
1057	6	-123.795	61.3618	-367.952	-11264.9	-12469.3	2044.99	266.112	640.615	0	9.21561	4.30403	-33.9408	-1726.36	364.175	-499.09	310.73	250.864	0	-114.58	65.6658	-401.893	-241078	113963	94917.6	269.88	607.7	0
1057	7	-113.165	58.0959	-388.003	-11622.5	-12307.2	1908.84	268.281	639.955	0	7.82596	4.38227	-53.0896	-2791.23	606.235	-649.751	311.419	252.576	0	-105.339	62.4782	-441.093	-258715	125683	87468.1	273.473	593.33	0
1057	8	-102.152	54.3052	-407.559	-11964.1	-12070.8	1742.33	270.383	639.355	0	4.12765	3.88638	-75.9276	-4087.57	907.917	-793.282	311.958	253.835	0	-98.0246	58.1915	-483.486	-277055	138588	79893.8	276.912	578.813	0
1057	9	-90.696	50.2575	-425.666	-12278.9	-11744.3	1535.13	272.41	638.846	0	-2.25545	2.86059	-101.539	-5567.64	1260.56	-920.14	312.415	254.833	0	-92.9515	53.1181	-527.205	-295261	152140	72326.1	280.114	564.886	0
1058	0	-78.8187	46.2304	-441.777	-12560.1	-11326.3	1281.8	274.362	638.431	0	-11.3914	1.38856	-128.413	-7147.29	1640.85	-1018.61	312.778	255.659	0	-90.2101	47.619	-570.19	-312588	165701	64906.6	283.014	552.227	0
1058	1	-66.6671	42.4787	-455.729	-12806.9	-10829.5	983.28	276.237	638.102	0	-23.0996	-0.516359	-154.312	-8700.77	2007.98	-1069.96	313.013	256.384	0	-89.7667	41.9623	-610.041	-328350	178499	57788.9	285.539	541.545	0
1058	2	-54.5234	39.2044	-467.652	-13026.7	-10277.4	646.247	278.023	637.855	0	-36.9199	-2.84586	-176.504	-10072.2	2310.91	-1054.54	313.093	257.065	0	-91.4433	36.3585	-644.155	-341922	189669	51142.5	287.633	533.516	0
1058	3	-42.7788	36.5459	-477.845	-13233.5	-9699.73	280.109	279.701	637.694	0	-52.0455	-5.5084	-192.464	-11112.2	2505.15	-962.462	313.016	257.736	0	-94.8243	31.0375	-670.309	-352834	198450	45133.1	289.267	528.598	0
1058	4	-31.8789	34.5746	-486.657	-13444.8	-9127.09	-104.648	281.245	637.627	0	-67.3407	-8.35357	-200.743	-11725.1	2572.64	-799.868	312.816	258.408	0	-99.2196	26.221	-687.399	-360920	204428	39876.1	290.465	526.883	0
1058	5	-22.2627	33.2929	-494.397	-13675.6	-8586.08	-495.745	282.633	637.661	0	-81.5359	-11.2702	-201.473	-11900.6	2531.06	-584.569	312.563	259.068	0	-103.799	22.0227	-695.87	-366396	207688	35413.9	291.299	528.048	0
1058	6	-14.3167	32.6483	-501.293	-13934	-8095.63	-879.631	283.851	637.796	0	-93.55	-14.2552	-196.263	-11712.1	2426.98	-335.66	312.366	259.675	0	-107.867	18.3931	-697.556	-369805	208776	31745.8	291.874	531.409	0
1058	7	-8.34105	32.5591	-507.505	-14221.2	-7665.99	-1244.21	284.895	638.022	0	-102.723	-17.4018	-187.623	-11286.9	2321.22	-67.4412	312.372	260.158	0	-111.064	15.1573	-695.128	-371883	208525	28868.1	292.311	536.032	0
1058	8	-4.52648	32.9352	-513.184	-14533.5	-7296.01	-1580.49	285.783	638.32	0	-108.853	-20.8254	-178.27	-10768.1	2274.36	210.718	312.758	260.403	0	-113.379	12.1098	-691.454	-373417	207857	26794.9	292.738	540.886	0
1058	9	-2.94501	33.6862	-518.563	-14862.8	-6966.97	-1882.68	286.565	638.661	0	-112.098	-24.5809	-170.583	-10283.9	2334.98	491.658	313.688	260.287	0	-115.043	9.10531	-689.146	-375150	207634	25556.7	293.279	545.003	0
1059	0	-3.55049	34.7255	-524.042	-15195.2	-6636.62	-2148.11	287.336	638.996	0	-112.815	-28.6164	-166.304	-9930.15	2533.19	767.884	315.232	259.711	0	-116.365	6.1091	-690.346	-377759	208586	25181.3	294.056	547.627	0
1059	1	-6.18607	35.9733	-530.239	-15510.6	-6234.82	-2377.08	288.242	639.252	0	-111.413	-32.773	-166.416	-9762.47	2879.42	1030.85	317.303	258.663	0	-117.599	3.20034	-696.654	-381848	211286	25670	295.184	548.338	0
1059	2	-10.5991	37.3558	-537.988	-15782.5	-5659.85	-2572.13	289.48	639.336	0	-108.285	-36.8181	-171.14	-9796.58	3365.49	1271.1	319.665	257.243	0	-118.884	0.537663	-709.128	-387954	216150	26982.8	296.765	547.122	0
1059	3	-16.4519	38.8018	-548.329	-15977.2	-4777.8	-2737.26	291.287	639.138	0	-103.786	-40.4928	-180.021	-10014	3967.53	1479.88	322.039	255.627	0	-120.238	-1.69107	-728.35	-396557	223466	29028.1	298.888	544.348	0
1059	4	-23.3242	40.2424	-562.466	-16053.4	-3428.43	-2877.86	293.905	638.541	0	-98.2216	-43.5523	-192.097	-10370.2	4650.42	1651.33	324.209	253.984	0	-121.546	-3.30994	-754.563	-408106	233425	31652.6	301.62	540.64	0
1059	5	-30.7106	41.6158	-581.657	-15963.1	-1439.8	-2999.61	297.525	637.444	0	-91.849	-45.79	-206.119	-10805	5372.21	1781.8	326.064	252.421	0	-122.56	-4.17417	-787.775	-423003	246148	34633.2	304.992	536.704	0
1059	6	-38.0202	42.8827	-607.01	-15656.3	1346.07	-3105.75	302.218	635.792	0	-84.882	-47.052	-220.762	-11254	6087.68	1868.85	327.576	250.978	0	-122.902	-4.16933	-827.772	-441539	261665	37681	308.98	533.165	0
1059	7	-44.6073	44.0171	-639.308	-15089.2	5052.06	-3198.28	307.902	633.602	0	-77.5213	-47.2572	-234.82	-11658.6	6751.79	1911.88	328.753	249.649	0	-122.129	-3.24006	-874.128	-463845	279905	40456.3	313.504	530.46	0
1059	8	-49.8599	44.9572	-679.068	-14232.9	9771.58	-3285.27	314.39	630.959	0	-69.9895	-46.4214	-247.349	-11974.4	7325.06	1912.29	329.614	248.411	0	-119.849	-1.46415	-926.417	-489979	300775	42600.2	318.455	528.821	0
1059	9	-53.2718	45.6056	-726.659	-13076.3	15577.7	-3380.32	321.437	627.995	0	-62.5464	-44.6603	-257.773	-12175.9	7780.94	1872.89	330.185	247.235	0	-115.818	0.945393	-984.432	-520023	324248	43781.3	323.728	528.293	0
1060	0	-54.4477	45.8806	-782.119	-11623.6	22495.6	-3493.83	328.762	624.862	0	-55.4777	-42.1725	-265.92	-12259.2	8110.77	1797.66	330.501	246.101	0	-109.925	3.70808	-1048.04	-553982	350295	43724.9	329.203	528.758	0
1060	1	-53.0822	45.7062	-844.711	-9894.3	30454.1	-3632.04	336.053	621.713	0	-49.0742	-39.2238	-271.973	-12239.6	8323.6	1692.18	330.604	245.003	0	-102.156	6.48239	-1116.68	-591491	378686	42199.9	334.726	529.964	0
1060	2	-48.9396	44.9805	-912.515	-7930.45	39249.3	-3799.43	343.012	618.691	0	-43.6119	-36.122	-276.345	-12144.4	8442.68	1564.8	330.551	243.947	0	-92.5515	8.85843	-1188.86	-631553	408793	38998.4	340.116	531.583	0
1060	3	-41.8727	43.599	-982.278	-5804.29	48529.2	-3995.37	349.405	615.909	0	-39.3293	-33.1816	-279.534	-12004.7	8500.96	1427.93	330.411	242.945	0	-81.202	10.4173	-1261.81	-672406	439472	33966	345.197	533.285	0
1060	4	-31.8994	41.4939	-1049.65	-3619.07	57809	-4210.97	355.075	613.448	0	-36.4105	-30.6891	-281.991	-11848.4	8534.62	1297.45	330.266	242.017	0	-68.31	10.8048	-1331.64	-711631	469114	27068.7	349.821	534.793	0
1060	5	-19.2965	38.6486	-1109.76	-1500.38	66524.4	-4432.14	359.945	611.352	0	-34.9744	-28.883	-284.03	-11698	8574.74	1189.82	330.19	241.186	0	-54.2709	9.76559	-1393.79	-746486	495840	18453.1	353.881	535.918	0
1060	6	-4.6806	35.107	-1158.01	421.184	74112.1	-4646.22	363.999	609.636	0	-35.0696	-27.9445	-285.8	-11569.5	8641.8	1118.68	330.237	240.481	0	-39.7502	7.16251	-1443.81	-774352	517805	8490.29	357.316	536.563	0
1060	7	10.9804	30.9988	-1190.84	2031.85	80096.9	-4845.64	367.261	608.294	0	-36.6746	-27.9821	-287.296	-11472.5	8745.37	1092.1	330.44	239.933	0	-25.6942	3.01666	-1478.14	-793168	533517	-2211.66	360.104	536.698	0
1060	8	26.4733	26.5544	-1206.25	3253.25	84163.2	-5026.69	369.773	607.303	0	-39.7067	-29.0163	-288.415	-11409.5	8885.13	1112.41	330.807	239.559	0	-13.2335	-2.46186	-1494.66	-801769	542083	-12860.2	362.254	536.342	0
1060	9	40.5145	22.0936	-1204.07	4050.11	86190.5	-5185.36	371.583	606.636	0	-44.0396	-30.9761	-289.028	-11375.7	9051.82	1178.1	331.318	239.358	0	-3.52514	-8.88245	-1493.1	-800040	543341	-22577.9	363.788	535.54	0
1061	0	51.9104	17.9986	-1185.88	4426.88	86248.4	-5313.67	372.73	606.267	0	-49.5234	-33.7159	-289.026	-11361.3	9229.83	1284.79	331.934	239.309	0	2.38708	-15.7173	-1474.91	-788881	537835	-30504.8	364.735	534.357	0
1061	1	59.6763	14.6702	-1154.61	4419.86	84564	-5399.57	373.24	606.172	0	-56.0016	-37.0449	-288.327	-11354	9399.67	1424.74	332.601	239.379	0	3.6747	-22.3746	-1442.94	-769986	526668	-35889.5	365.12	532.88	0
1061	2	63.1274	12.47	-1113.99	4087.89	81473.6	-5429.29	373.137	606.33	0	-63.3269	-40.7627	-286.879	-11341.7	9539.93	1586.92	333.254	239.535	0	-0.199482	-28.2928	-1400.87	-745521	511283	-38172.5	364.969	531.216	0
1061	3	61.9398	11.6642	-1067.95	3501.95	77367.3	-5390.69	372.445	606.721	0	-71.3707	-44.693	-284.662	-11315.4	9630.82	1758.86	333.832	239.751	0	-9.4309	-33.0288	-1352.61	-717779	493234	-37049.6	364.319	529.491	0
1061	4	56.1657	12.3881	-1020.12	2735.7	72635.9	-5276.34	371.203	607.318	0	-80.0243	-48.7021	-281.724	-11271.8	9659.08	1929.41	334.286	240.01	0	-23.8586	-36.3139	-1301.85	-688898	473994	-32497.3	363.214	527.831	0
1061	5	46.2004	14.6349	-973.475	1858.39	67629.6	-5085.85	369.472	608.091	0	-89.1917	-52.7011	-278.22	-11214.9	9624.2	2090.31	334.592	240.31	0	-42.9913	-38.0662	-1251.7	-660648	454826	-24759.3	361.719	526.343	0
1061	6	32.7087	18.2689	-930.097	929.9	62631.1	-4826.94	367.338	609	0	-98.7778	-56.634	-274.452	-11158	9546.85	2236.37	334.785	240.656	0	-66.0691	-38.365	-1204.55	-634319	436714	-14296.8	359.921	525.074	0
1061	7	16.526	23.0585	-891.173	-1.78244	57844.6	-4514.7	364.908	610.002	0	-108.67	-60.4588	-270.928	-11126.3	9478.76	2365.31	334.986	241.068	0	-92.1442	-37.4003	-1162.1	-610724	420377	-1716.28	357.932	523.99	0
1061	8	-1.44768	28.715	-857.102	-900.745	53397	-4168.65	362.299	611.051	0	-118.715	-64.1316	-268.431	-11160	9512.49	2477.66	335.437	241.575	0	-120.162	-35.4165	-1125.53	-590279	406337	12310.1	355.893	522.934	0
1061	9	-20.3389	34.935	-827.696	-1742.61	49347.4	-3808.76	359.62	612.105	0	-128.691	-67.5966	-268.084	-11317.9	9790.06	2576.29	336.519	242.218	0	-149.029	-32.6616	-1095.78	-573139	395025	27113.9	353.968	521.612	0
1062	0	-39.3691	41.4344	-802.397	-2514.25	45702.7	-3451.85	356.958	613.133	0	-138.285	-70.7779	-271.408	-11681.6	10507.5	2664.97	338.715	243.041	0	-177.654	-29.3436	-1073.8	-559348	386879	42082.2	352.347	519.591	0
1062	1	-57.899	47.9653	-780.487	-3212.76	42435.1	-3109.39	354.37	614.116	0	-147.072	-73.5728	-280.291	-12353.6	11911.6	2746.43	342.498	244.074	0	-204.971	-25.6075	-1060.78	-548951	382419	56687.5	351.233	516.34	0
1062	2	-75.4502	54.3168	-761.24	-3843.06	39497.5	-2787.19	351.886	615.048	0	-154.482	-75.8477	-296.844	-13449.6	14284.8	2821.32	348.122	245.309	0	-229.932	-21.5309	-1058.08	-542052	382244	70495.9	350.83	511.318	0
1062	3	-91.704	60.3158	-744.028	-4414.86	36836.3	-2486.86	349.509	615.934	0	-159.789	-77.4345	-323.165	-15083.9	17911.6	2887.61	355.426	246.676	0	-251.493	-17.1187	-1067.19	-538810	386977	83162.3	351.301	504.116	0
1062	4	-106.484	65.8308	-728.38	-4939.31	34401.9	-2208.03	347.231	616.781	0	-162.117	-78.132	-360.979	-17348.8	23029.4	2938.93	363.797	248.06	0	-268.601	-12.3012	-1089.36	-539386	397132	94419.3	352.72	494.599	0
1062	5	-119.734	70.7752	-713.99	-5426.04	32154.5	-1949.7	345.035	617.6	0	-160.523	-77.7254	-411.287	-20294.4	29779.6	2963.58	372.406	249.344	0	-280.257	-6.95026	-1125.28	-543845	412970	104071	355.039	483.003	0
1062	6	-131.484	75.108	-700.694	-5881.67	30066.5	-1710.16	342.91	618.394	0	-154.157	-76.0289	-474.124	-23916.5	38180.3	2946.08	380.528	250.444	0	-285.641	-0.920967	-1174.82	-552090	434403	111996	358.091	469.899	0
1062	7	-141.818	78.8263	-688.449	-6310.31	28121.7	-1486.94	340.848	619.166	0	-142.421	-72.944	-548.41	-28149.2	48107.6	2868.9	387.722	251.329	0	-284.239	5.88232	-1236.86	-563813	460931	118140	361.631	456.071	0
1062	8	-150.839	81.9545	-677.312	-6714.95	26313	-1278.34	338.849	619.914	0	-125.046	-68.479	-631.758	-32853.4	59269.9	2714.15	393.817	252.003	0	-275.884	13.4755	-1309.07	-578433	491546	122499	365.377	442.36	0
1062	9	-158.647	84.5365	-667.377	-7097.49	24639.6	-1085.1	336.92	620.635	0	-102.087	-62.6883	-720.336	-37807.6	71182.8	2468.57	398.819	252.486	0	-260.734	21.8482	-1387.71	-595023	524652	125130	369.051	429.536	0
1063	0	-165.329	86.6335	-658.743	-7457.93	23104.1	-910.668	335.073	621.321	0	-73.9501	-55.6265	-808.913	-42709.3	83169.2	2128.22	402.816	252.798	0	-239.279	31.007	-1467.66	-612295	558056	126160	372.41	418.206	0
1063	1	-170.951	88.3232	-651.482	-7794.95	21710	-760.178	333.324	621.965	0	-41.4666	-47.3934	-891.226	-47199.6	94407.4	1698.62	405.93	252.96	0	-212.418	40.9298	-1542.71	-628679	589126	125791	375.269	408.79	0
1063	2	-175.576	89.6939	-645.601	-8107.5	20460.7	-638.686	331.692	622.558	0	-5.9727	-38.1902	-960.836	-50916.7	104045	1194.32	408.286	252.992	0	-181.549	51.5037	-1606.44	-642536	615151	124303	377.505	401.515	0
1063	3	-179.262	90.831	-641.023	-8395.3	19359.4	-549.705	330.201	623.097	0	30.7284	-28.3294	-1012.36	-53567.7	111363	639.955	410.003	252.914	0	-148.534	62.5016	-1653.38	-652459	633867	122045	379.064	396.435	0
1063	4	-182.068	91.8045	-637.604	-8658.4	18409.5	-494.129	328.873	623.58	0	66.545	-18.2267	-1042.61	-54992.5	115925	67.8226	411.187	252.745	0	-115.523	73.5778	-1680.21	-657580	643943	119399	379.951	393.469	0
1063	5	-184.043	92.6587	-635.16	-8897.14	17614.3	-469.754	327.732	624.008	0	99.3592	-8.3849	-1051.2	-55193.3	117658	-488.562	411.928	252.505	0	-84.6837	84.2738	-1686.36	-657732	645244	116718	380.216	392.43	0
1063	6	-185.231	93.41	-633.497	-9112.13	16977	-471.846	326.799	624.384	0	127.287	0.641017	-1040.38	-54321.5	116836	-1000.43	412.302	252.213	0	-57.9435	94.051	-1673.88	-653428	638758	114276	379.942	393.065	0
1063	7	-185.661	94.0585	-632.453	-9303.98	16500	-493.998	326.089	624.711	0	148.878	8.30222	-1014.3	-52632.4	113975	-1447.12	412.368	251.89	0	-36.7831	102.361	-1646.76	-645680	626268	112245	379.232	395.076	0
1063	8	-185.348	94.6022	-631.953	-9473.57	16186.8	-528.479	325.614	624.991	0	163.216	14.1213	-977.985	-50425.1	109704	-1815.7	412.174	251.56	0	-22.1318	108.723	-1609.94	-635768	609935	110692	378.196	398.144	0
1063	9	-184.287	95.0488	-632.044	-9621.71	16041.6	-566.731	325.381	625.223	0	169.948	17.744	-936.385	-47989.3	104643	-2098.36	411.752	251.25	0	-14.3393	112.793	-1568.43	-625021	591902	109598	376.946	401.953	0
1064	0	-182.459	95.4241	-632.9	-9748.15	16069.7	-600.629	325.391	625.402	0	169.259	18.9691	-893.743	-45567.4	99316.4	-2290.87	411.124	250.985	0	-13.1997	114.393	-1526.64	-614643	574013	108875	375.582	406.207	0
1064	1	-179.837	95.7705	-634.778	-9851.21	16275.3	-623.953	325.639	625.519	0	161.813	17.7627	-853.208	-43333.2	94114	-2391.72	410.306	250.789	0	-18.0243	113.533	-1487.99	-605591	557650	108382	374.187	410.649	0
1064	2	-176.41	96.1302	-637.937	-9928.98	16663	-633.492	326.12	625.564	0	148.649	14.2595	-816.732	-41386.7	89280.3	-2401.91	409.314	250.674	0	-27.7609	110.39	-1454.67	-598505	543677	107962	372.83	415.08	0
1064	3	-172.196	96.5295	-642.588	-9980.19	17237.9	-629.33	326.826	625.531	0	131.05	8.74206	-785.159	-39761.7	84930.8	-2325.51	408.17	250.642	0	-41.1458	105.272	-1427.75	-593699	532468	107456	371.559	419.369	0
1064	4	-167.253	96.9731	-648.865	-10004.1	18005.1	-614.295	327.749	625.418	0	110.374	1.59489	-758.452	-38440.3	81079.8	-2171.01	406.902	250.683	0	-56.8793	98.5679	-1407.32	-591211	524010	106735	370.407	423.46	0
1064	5	-161.674	97.4476	-656.816	-9999.85	18967.5	-593.296	328.878	625.225	0	87.8787	-6.74681	-735.962	-37372	77673.6	-1952.81	405.54	250.78	0	-73.7952	90.7008	-1392.78	-590868	518017	105709	369.387	427.363	0
1064	6	-155.577	97.9257	-666.399	-9967	20123.3	-572.633	330.197	624.956	0	64.6078	-15.8371	-716.714	-36491.2	74620	-1690.49	404.114	250.915	0	-90.9696	82.0886	-1383.11	-592364	514044	104344	368.5	431.132	0
1064	7	-149.091	98.3707	-677.501	-9905.45	21464.4	-558.759	331.682	624.621	0	41.3416	-25.2512	-699.653	-35732.6	71814.7	-1405.22	402.643	251.072	0	-107.749	73.1195	-1377.15	-595335	511597	102649	367.733	434.842	0
1064	8	-142.331	98.7435	-689.966	-9815.58	22975.4	-556.947	333.299	624.226	0	18.6107	-34.614	-683.845	-35040.5	69158.2	-1116.31	401.131	251.24	0	-123.72	64.1295	-1373.81	-599426	510215	100665	367.064	438.564	0
1064	9	-135.388	99.0118	-703.627	-9698.13	24633.4	-570.839	335.009	623.783	0	-3.26357	-43.6193	-668.597	-34373.9	66568.7	-839.512	399.565	251.412	0	-138.652	55.3925	-1372.22	-604345	509525	98446.8	366.463	442.35	0
1065	0	-128.33	99.1572	-718.315	-9554.17	26409.5	-602.784	336.766	623.301	0	-24.1198	-52.0405	-653.511	-33707.7	63989.3	-585.901	397.916	251.579	0	-152.449	47.1167	-1371.83	-609875	509264	96051.3	365.897	446.22	0
1065	1	-121.205	99.172	-733.848	-9385.47	28270	-654.151	338.523	622.789	0	-43.9173	-59.7395	-638.444	-33032.1	61388.9	-361.079	396.154	251.739	0	-165.123	39.4324	-1372.29	-615861	509272	93533.3	365.335	450.162	0
1065	2	-114.065	99.0491	-749.994	-9195.59	30179.6	-725.296	340.24	622.261	0	-62.6996	-66.6697	-623.426	-32349.1	58759	-164.99	394.252	251.889	0	-176.765	32.3794	-1373.42	-622172	509449	90943.3	364.757	454.141	0
1065	3	-106.97	98.7776	-766.464	-8990.5	32103.1	-815.411	341.885	621.73	0	-80.5496	-72.8609	-608.569	-31666.7	56108.6	7.521	392.198	252.035	0	-187.52	25.9167	-1375.03	-628670	509723	88328.9	364.152	458.108	0
1065	4	-99.9966	98.3505	-782.938	-8777.87	34006.3	-922.281	343.434	621.211	0	-97.5395	-78.3916	-594	-30994.6	53458.7	165.496	389.998	252.18	0	-197.536	19.9589	-1376.94	-635207	510028	85736.7	363.521	462.014	0
1065	5	-93.2343	97.7751	-799.087	-8565.83	35857.2	-1041.9	344.873	620.72	0	-113.689	-83.3598	-579.833	-30341.6	50837.7	320.053	387.676	252.328	0	-206.924	14.4153	-1378.92	-641625	510304	83213.5	362.872	465.812	0
1065	6	-86.7788	97.0793	-814.604	-8361.95	37626.4	-1168.59	346.19	620.265	0	-128.945	-87.8615	-566.161	-29713.5	48277.4	482.65	385.271	252.482	0	-215.724	9.2178	-1380.77	-647774	510488	80803.6	362.215	469.461	0
1065	7	-80.722	96.3158	-829.235	-8172.83	39286.7	-1295.77	347.377	619.856	0	-143.18	-91.9792	-553.068	-29114	45810.5	663.927	382.83	252.641	0	-223.902	4.33659	-1382.3	-653526	510535	78545.5	361.562	472.931	0
1065	8	-75.1419	95.5602	-842.818	-8003.72	40815.9	-1416.77	348.428	619.496	0	-156.212	-95.7724	-540.641	-28545.2	43468.7	872.326	380.402	252.799	0	-231.354	-0.212166	-1383.46	-658807	510427	76470.9	360.923	476.195	0
1065	9	-70.0938	94.9038	-855.294	-7858.16	42198.9	-1525.71	349.339	619.188	0	-167.844	-99.2674	-528.992	-28009.8	41280.8	1112.21	378.037	252.949	0	-237.938	-4.36356	-1384.29	-663605	510187	74603.5	360.305	479.233	0
1066	0	-65.604	94.4461	-866.7	-7738.49	43428.6	-1618.28	350.108	618.929	0	-177.897	-102.453	-518.259	-27512	39270.8	1382.69	375.774	253.085	0	-243.501	-8.00733	-1384.96	-667974	509875	72960.1	359.712	482.028	0
1066	1	-61.6706	94.2817	-877.128	-7647.01	44506	-1691.42	350.741	618.718	0	-186.246	-105.289	-508.618	-27059.7	37457.9	1677.89	373.647	253.202	0	-247.916	-11.007	-1385.75	-672007	509588	71552.6	359.148	484.561	0
1066	2	-58.2717	94.4829	-886.682	-7586.09	45439.9	-1742.63	351.247	618.556	0	-192.838	-107.714	-500.253	-26663	35857.8	1988.6	371.679	253.299	0	-251.11	-13.2314	-1386.94	-675811	509431	70389.9	358.617	486.811	0
1066	3	-55.3688	95.0868	-895.432	-7557.44	46243.4	-1770.31	351.644	618.44	0	-197.698	-109.668	-493.341	-26332.8	34481.6	2304.73	369.894	253.377	0	-253.067	-14.5813	-1388.77	-679472	509504	69474.6	358.127	488.757	0
1066	4	-52.9079	96.0936	-903.401	-7561.65	46931.2	-1774.64	351.949	618.37	0	-200.912	-111.094	-488.028	-26079.4	33337.5	2616.84	368.311	253.438	0	-253.82	-15.0009	-1391.43	-683042	509881	68798.2	357.688	490.375	0
1066	5	-50.8232	97.4718	-910.565	-7598.36	47517.7	-1757.36	352.185	618.345	0	-202.613	-111.953	-484.425	-25911.7	32430.9	2916.69	366.947	253.49	0	-253.436	-14.4813	-1394.99	-686535	510610	68339.7	357.311	491.645	0
1066	6	-49.0441	99.1641	-916.863	-7666.22	48014.3	-1720.84	352.368	618.361	0	-202.96	-112.227	-482.597	-25837.9	31764.5	3198.24	365.82	253.539	0	-252.004	-13.0628	-1399.46	-689937	511713	68067.5	357.007	492.554	0
1066	7	-47.5022	101.099	-922.23	-7762.56	48426.4	-1667.33	352.51	618.417	0	-202.119	-111.931	-482.564	-25863.5	31338.5	3458.65	364.942	253.596	0	-249.622	-10.8328	-1404.79	-693219	513185	67941.7	356.78	493.097	0
1066	8	-46.1376	103.2	-926.612	-7883.81	48754.2	-1599	352.616	618.508	0	-200.246	-111.116	-484.3	-25990.4	31150.1	3697.75	364.32	253.666	0	-246.383	-7.91645	-1410.91	-696348	515004	67916.9	356.633	493.275	0
1066	9	-44.902	105.401	-929.999	-8026.19	48995.5	-1518.09	352.683	618.63	0	-197.479	-109.86	-487.757	-26216.2	31194.2	3917.22	363.954	253.749	0	-242.381	-4.45955	-1417.76	-699307	517151	67947.3	356.561	493.098	0
1067	0	-43.7578	107.65	-932.449	-8185.4	49148.6	-1427.1	352.709	618.778	0	-193.938	-108.259	-492.884	-26535.9	31463.2	4120.29	363.835	253.838	0	-237.696	-0.608414	-1425.33	-702122	519621	67990.6	356.556	492.581	0
1067	1	-42.6805	109.915	-934.084	-8356.47	49214.7	-1328.68	352.688	618.946	0	-189.731	-106.418	-499.626	-26943.8	31946.2	4311.23	363.94	253.928	0	-232.412	3.49686	-1433.71	-704849	522429	68013	356.609	491.743	0
1067	2	-41.6684	112.169	-935.039	-8534.71	49198.3	-1225.47	352.616	619.128	0	-184.969	-104.455	-507.887	-27432.9	32628.3	4494.35	364.243	254.014	0	-226.637	7.71329	-1442.93	-707548	525583	67994.3	356.709	490.613	0
1067	3	-40.7453	114.385	-935.446	-8716.52	49107.4	-1119.99	352.496	619.318	0	-179.782	-102.494	-517.519	-27994.6	33490.6	4673.52	364.714	254.094	0	-220.528	11.8915	-1452.97	-710266	529073	67932.1	356.848	489.232	0
1067	4	-39.952	116.537	-935.441	-8898.9	48953.4	-1014.48	352.332	619.513	0	-174.32	-100.65	-528.32	-28617.6	34510	4851.98	365.32	254.167	0	-214.272	15.8876	-1463.76	-713037	532877	67838.4	357.02	487.648	0
1067	5	-39.3338	118.598	-935.159	-9078.56	48750.4	-910.297	352.131	619.708	0	-168.733	-99.0218	-540.043	-29288.2	35659.6	5032.07	366.031	254.233	0	-208.067	19.5765	-1475.2	-715883	536958	67735	357.219	485.915	0
1067	6	-38.9276	120.539	-934.728	-9252	48515.2	-808.073	351.903	619.898	0	-163.166	-97.6816	-552.408	-29992.4	36909	5214.58	366.815	254.294	0	-202.093	22.8573	-1487.14	-718813	541266	67642.7	357.442	484.092	0
1067	7	-38.7465	122.332	-934.267	-9416.45	48266.4	-709.037	351.662	620.079	0	-157.739	-96.6746	-565.128	-30717.4	38227.3	5397.86	367.644	254.355	0	-196.485	25.6571	-1499.4	-721831	545744	67569.1	357.686	482.236	0
1067	8	-38.7679	123.952	-933.902	-9569.74	48023.9	-616.079	351.423	620.247	0	-152.541	-96.0151	-577.937	-31451.8	39584.9	5578.6	368.494	254.421	0	-191.309	27.9369	-1511.84	-724948	550343	67500.2	357.949	480.401	0
1067	9	-38.9276	125.382	-933.785	-9708.95	47806.9	-533.618	351.197	620.397	0	-147.619	-95.6818	-590.616	-32186	40955.9	5753.92	369.344	254.496	0	-186.547	29.7005	-1524.4	-728201	555037	67400.1	358.228	478.632	0
1068	0	-39.1263	126.614	-934.094	-9830.13	47632.1	-466.349	350.993	620.524	0	-142.974	-95.6184	-603.011	-32911.1	42318.2	5922.31	370.178	254.578	0	-182.1	30.9954	-1537.1	-731653	559822	67216.3	358.519	476.962	0
1068	1	-39.2455	127.643	-934.994	-9929.43	47512.6	-417.803	350.816	620.62	0	-138.57	-95.7475	-615.027	-33621	43653.5	6082.73	370.978	254.666	0	-177.815	31.895	-1550.02	-735371	564707	66887.1	358.816	475.414	0
1068	2	-39.1702	128.464	-936.589	-10004.1	47457.3	-389.893	350.67	620.681	0	-134.355	-95.9909	-626.615	-34312.2	44947.6	6234.09	371.731	254.758	0	-173.526	32.4735	-1563.2	-739400	569695	66351.1	359.112	474	0
1068	3	-38.8073	129.07	-938.894	-10053.2	47472.2	-383.581	350.562	620.708	0	-130.276	-96.2797	-637.756	-34982.3	46191.1	6376.04	372.428	254.852	0	-169.083	32.7905	-1576.65	-743738	574774	65557.3	359.407	472.719	0
1068	4	-38.0963	129.449	-941.839	-10077.8	47560.5	-399.448	350.497	620.7	0	-126.28	-96.5587	-648.446	-35629.4	47377.7	6509.49	373.063	254.946	0	-164.376	32.8898	-1590.28	-748339	579914	64471.8	359.699	471.562	0
1068	5	-37.0139	129.589	-945.281	-10080.9	47720.2	-437.381	350.483	620.665	0	-122.329	-96.7901	-658.685	-36251.3	48502.5	6636.02	373.635	255.036	0	-159.342	32.7991	-1603.97	-753116	585061	63082.6	359.991	470.515	0
1068	6	-35.5709	129.488	-949.025	-10067.5	47942.2	-495.79	350.517	620.608	0	-118.4	-96.9538	-668.467	-36846.7	49561.8	6757.22	374.143	255.121	0	-153.971	32.534	-1617.49	-757951	590142	61399.9	360.281	469.562	0
1068	7	-33.8005	129.155	-952.859	-10042.2	48209.8	-571.202	350.595	620.539	0	-114.492	-97.0434	-677.797	-37416	50553.7	6874.12	374.585	255.202	0	-148.293	32.1116	-1630.66	-762720	595079	59453.1	360.567	468.684	0
1068	8	-31.7448	128.625	-956.602	-10009.8	48500.9	-658.658	350.701	620.464	0	-110.616	-97.0619	-686.698	-37959.8	51477.8	6987.17	374.964	255.279	0	-142.36	31.563	-1643.3	-767321	599802	57284.8	360.84	467.861	0
1068	9	-29.4474	127.956	-960.129	-9975.66	48790.4	-752.623	350.817	620.39	0	-106.794	-97.0179	-695.196	-38478.3	52334.2	7096.78	375.28	255.349	0	-136.241	30.9377	-1655.32	-771687	604262	54947.1	361.09	467.082	0
1069	0	-26.9511	127.222	-963.377	-9945.14	49053.5	-847.828	350.918	620.323	0	-103.058	-96.9203	-703.312	-38971	53122.8	7203.36	375.532	255.411	0	-130.009	30.302	-1666.69	-775784	608423	52497.9	361.305	466.337	0
1069	1	-24.3015	126.505	-966.318	-9923.45	49268.2	-939.9	350.986	620.269	0	-99.4478	-96.7802	-711.038	-39436.8	53842.9	7306.6	375.724	255.464	0	-123.749	29.7253	-1677.36	-779595	612258	49997.8	361.472	465.627	0
1069	2	-21.5555	125.876	-968.91	-9915.51	49417.4	-1025.56	351.003	620.234	0	-96.0178	-96.6226	-718.327	-39873	54491.7	7406	375.859	255.508	0	-117.573	29.2532	-1687.24	-783085	615724	47508.8	361.585	464.955	0
1069	3	-18.7869	125.383	-971.075	-9926.5	49487.9	-1102.39	350.962	620.222	0	-92.8376	-96.4923	-725.083	-40275.5	55064.7	7501.6	375.943	255.546	0	-111.625	28.8904	-1696.16	-786187	618758	45093.9	361.641	464.329	0
1069	4	-16.0842	125.054	-972.702	-9961.1	49469.9	-1168.75	350.858	620.241	0	-89.9823	-96.4487	-731.187	-40639.4	55557.7	7593.58	375.983	255.58	0	-106.067	28.6052	-1703.89	-788814	621286	42814.2	361.64	463.755	0
1069	5	-13.5432	124.897	-973.658	-10022.5	49356	-1223.46	350.691	620.294	0	-87.5218	-96.556	-736.519	-40960.7	55967.2	7681.11	375.989	255.614	0	-101.065	28.3413	-1710.18	-790858	623227	40725.8	361.586	463.238	0
1069	6	-11.2592	124.903	-973.801	-10113	49140.8	-1265.68	350.463	620.385	0	-85.5107	-96.875	-740.973	-41236.9	56291.2	7762.1	375.969	255.652	0	-96.7698	28.0281	-1714.77	-792218	624509	38875.1	361.484	462.78	0
1069	7	-9.31754	125.051	-973.019	-10234.2	48821.1	-1295.35	350.175	620.518	0	-83.9829	-97.4527	-744.485	-41467.6	56529.8	7834.48	375.931	255.7	0	-93.3004	27.5984	-1717.5	-792816	625080	37298.9	361.34	462.381	0
1069	8	-7.78682	125.323	-971.249	-10386.1	48394.7	-1313.81	349.827	620.694	0	-82.9469	-98.3149	-747.058	-41654.7	56686.6	7897.43	375.88	255.758	0	-90.7337	27.0083	-1718.31	-792618	624929	36025.4	361.154	462.033	0
1069	9	-6.7123	125.712	-968.496	-10566.6	47860.3	-1323.51	349.417	620.91	0	-82.3798	-99.4597	-748.768	-41802.5	56768.6	7951.16	375.816	255.828	0	-89.0921	26.2526	-1717.26	-791646	624085	35073.9	360.928	461.726	0
1070	0	-6.11283	126.223	-964.846	-10772.7	47219.1	-1327.11	348.94	621.165	0	-82.2229	-100.856	-749.754	-41918.2	56787.2	7995.68	375.741	255.909	0	-88.3358	25.3672	-1714.6	-789980	622626	34452.1	360.659	461.447	0
1070	1	-5.9852	126.868	-960.437	-11000.2	46476.7	-1326.9	348.391	621.453	0	-82.3862	-102.452	-750.204	-42011.9	56759.3	8030.44	375.658	256.001	0	-88.3714	24.4162	-1710.64	-787748	620670	34156.6	360.349	461.184	0
1070	2	-6.31483	127.656	-955.43	-11244.1	45643.7	-1324.51	347.773	621.769	0	-82.7601	-104.185	-750.332	-42095.3	56707.1	8055.1	375.576	256.102	0	-89.0749	23.4711	-1705.76	-785091	618355	34176	360.003	460.919	0
1070	3	-7.08228	128.589	-949.973	-11498.5	44734.2	-1321.09	347.09	622.104	0	-83.2252	-105.991	-750.367	-42181.1	56656.8	8070.34	375.505	256.214	0	-90.3074	22.598	-1700.34	-782152	615828	34493.9	359.63	460.635	0
1070	4	-8.26315	129.657	-944.206	-11758.3	43763.2	-1317.72	346.349	622.453	0	-83.6554	-107.802	-750.538	-42281.4	56635.9	8077.24	375.46	256.335	0	-91.9186	21.8555	-1694.74	-779064	613234	35087.8	359.242	460.313	0
1070	5	-9.82777	130.843	-938.251	-12020.1	42746.2	-1315.76	345.559	622.811	0	-83.9235	-109.546	-751.058	-42406.3	56670.4	8076	375.454	256.462	0	-93.7513	21.2968	-1689.31	-775949	610709	35928.9	358.85	459.934	0
1070	6	-11.7423	132.122	-932.215	-12282.4	41699	-1316.66	344.731	623.176	0	-83.9094	-111.153	-752.105	-42562.3	56781	8065.44	375.496	256.591	0	-95.6517	20.9699	-1684.32	-772910	608367	36984.5	358.469	459.483	0
1070	7	-13.9676	133.471	-926.188	-12544	40638.1	-1321.6	343.877	623.544	0	-83.5098	-112.559	-753.822	-42752.4	56981.7	8043.73	375.591	256.714	0	-97.4774	20.9119	-1680.01	-770031	606302	38217.9	358.107	458.947	0
1070	8	-16.4552	134.861	-920.26	-12803.4	39579.1	-1331.08	343.009	623.913	0	-82.6461	-113.718	-756.318	-42978.3	57279.4	8009.36	375.734	256.826	0	-99.1012	21.1428	-1676.58	-767389	604589	39588	357.772	458.317	0
1070	9	-19.1443	136.268	-914.54	-13058	38535.5	-1344.84	342.137	624.278	0	-81.268	-114.598	-759.662	-43241	57674	7961.47	375.921	256.921	0	-100.412	21.6693	-1674.2	-765060	603290	41049	357.466	457.592	0
1071	0	-21.9608	137.675	-909.155	-13304	37516.5	-1362.17	341.265	624.633	0	-79.3514	-115.177	-763.881	-43540.9	58161	7899.66	376.139	257	0	-101.312	22.4979	-1673.04	-763126	602452	42553.2	357.188	456.778	0
1071	1	-24.8238	139.074	-904.237	-13536.7	36528.1	-1382.67	340.397	624.97	0	-76.8947	-115.439	-768.967	-43876.5	58731.8	7823.91	376.378	257.059	0	-101.719	23.6349	-1673.2	-761657	602104	44053.2	356.933	455.887	0
1071	2	-27.6572	140.457	-899.888	-13752.5	35574.8	-1406.91	339.533	625.283	0	-73.9222	-115.388	-774.86	-44243.4	59373.9	7734.8	376.625	257.099	0	-101.579	25.0685	-1674.75	-760696	602249	45503.8	356.694	454.934	0
1071	3	-30.3983	141.805	-896.163	-13949.9	34661.8	-1436.43	338.678	625.566	0	-70.4846	-115.05	-781.446	-44633.7	60072.5	7633.16	376.874	257.117	0	-100.883	26.7557	-1677.61	-760248	602859	46863.3	356.47	453.939	0
1071	4	-33.0012	143.095	-893.067	-14129.7	33794.8	-1473.06	337.841	625.822	0	-66.653	-114.471	-788.563	-45037.7	60812.4	7519.37	377.118	257.114	0	-99.6542	28.6239	-1681.63	-760277	603880	48094.8	356.259	452.924	0
1071	5	-35.4376	144.293	-890.555	-14293.6	32979.1	-1518.57	337.032	626.05	0	-62.5114	-113.717	-796.016	-45445.2	61577.6	7393.16	377.357	257.091	0	-97.949	30.5764	-1686.57	-760713	605230	49166.7	356.064	451.911	0
1071	6	-37.6959	145.364	-888.534	-14443.1	32218.7	-1574.47	336.261	626.255	0	-58.1506	-112.868	-803.581	-45847.4	62350.7	7254.42	377.591	257.054	0	-95.8465	32.4961	-1692.12	-761453	606805	50053.4	355.888	450.922	0
1071	7	-39.7776	146.268	-886.888	-14578.8	31515.1	-1641.65	335.534	626.438	0	-53.6611	-112.009	-811.03	-46236.5	63113.2	7103.56	377.819	257.01	0	-93.4387	34.2585	-1697.92	-762378	608489	50736	355.732	449.976	0
1071	8	-41.6884	146.977	-885.513	-14701.2	30868.2	-1720.41	334.859	626.602	0	-49.1243	-111.223	-818.165	-46605.4	63848.5	6940.47	378.039	256.963	0	-90.8126	35.754	-1703.68	-763387	610179	51201	355.595	449.089	0
1071	9	-43.4258	147.482	-884.37	-14810.6	30277.1	-1810.53	334.236	626.747	0	-44.6076	-110.572	-824.845	-46947.3	64543.9	6764.31	378.25	256.917	0	-88.0334	36.91	-1709.22	-764421	611811	51438	355.476	448.272	0
1072	0	-44.9724	147.8	-883.496	-14907.1	29740.2	-1911.11	333.662	626.873	0	-40.1687	-110.1	-830.987	-47256.8	65190.7	6574.87	378.45	256.868	0	-85.141	37.7	-1714.48	-765484	613363	51440.6	355.37	447.536	0
1072	1	-46.3021	147.965	-882.97	-14989.6	29255	-2020.43	333.132	626.976	0	-35.8627	-109.833	-836.549	-47529.3	65783.3	6373.67	378.637	256.816	0	-82.1648	38.1317	-1719.52	-766610	614838	51209.6	355.27	446.893	0
1072	2	-47.3946	148.015	-882.858	-15056.6	28819.7	-2136.46	332.644	627.054	0	-31.7481	-109.792	-841.494	-47761.6	66317	6163.63	378.809	256.758	0	-79.1427	38.2227	-1724.35	-767826	616241	50754.3	355.172	446.348	0
1072	3	-48.2442	147.978	-883.174	-15106.7	28434.2	-2257.54	332.196	627.105	0	-27.8866	-109.994	-845.784	-47951.4	66786.3	5948.47	378.964	256.695	0	-76.1307	37.984	-1728.96	-769128	617562	50092.4	355.074	445.905	0
1072	4	-48.8606	147.876	-883.878	-15139.7	28099.1	-2382.74	331.791	627.129	0	-24.3371	-110.454	-849.383	-48098	67185.9	5731.92	379.1	256.627	0	-73.1977	37.4221	-1733.26	-770484	618777	49248.2	354.974	445.565	0
1072	5	-49.2632	147.724	-884.902	-15157	27813.1	-2511.99	331.431	627.128	0	-21.1493	-111.175	-852.27	-48201.6	67513.2	5517.09	379.216	256.557	0	-70.4125	36.5496	-1737.17	-771848	619858	48250.4	354.874	445.323	0
1072	6	-49.4736	147.535	-886.163	-15160.6	27572.2	-2645.99	331.114	627.108	0	-18.3604	-112.147	-854.443	-48263	67768.1	5306.74	379.313	256.485	0	-67.8341	35.3878	-1740.61	-773173	620778	47128.1	354.774	445.174	0
1072	7	-49.5111	147.316	-887.584	-15153.2	27371.3	-2785.43	330.838	627.072	0	-15.9983	-113.355	-855.928	-48284.3	67951.5	5103.63	379.389	256.412	0	-65.5094	33.9612	-1743.51	-774419	621521	45908	354.673	445.107	0
1072	8	-49.3921	147.072	-889.104	-15138	27206.3	-2930.11	330.6	627.026	0	-14.0815	-114.774	-856.78	-48269.9	68063	4909.93	379.44	256.339	0	-63.4736	32.2977	-1745.88	-775567	622081	44614.6	354.568	445.114	0
1072	9	-49.1301	146.811	-890.7	-15117.7	27073.6	-3078.66	330.396	626.973	0	-12.6103	-116.372	-857.08	-48225.9	68102.4	4726.42	379.459	256.268	0	-61.7404	30.4389	-1747.78	-776626	622474	43270.8	354.455	445.186	0
1073	0	-48.7318	146.546	-892.395	-15093.6	26970	-3228.62	330.222	626.914	0	-11.5621	-118.098	-856.932	-48158.3	68072	4553.09	379.437	256.199	0	-60.2939	28.4487	-1749.33	-777634	622734	41897.9	354.331	445.314	0
1073	1	-48.1983	146.301	-894.239	-15066.1	26893.4	-3376.75	330.074	626.848	0	-10.8977	-119.894	-856.447	-48072.7	67976.6	4390.51	379.37	256.13	0	-59.096	26.407	-1750.69	-778646	622912	40516.4	354.19	445.49	0
1073	2	-47.5305	146.094	-896.266	-15034.7	26843.8	-3519.57	329.951	626.775	0	-10.5718	-121.703	-855.725	-47973.5	67822.1	4240.42	379.257	256.062	0	-58.1022	24.3908	-1751.99	-779705	623052	39146	354.033	445.708	0
1073	3	-46.7356	145.937	-898.477	-14998.9	26823	-3654.22	329.854	626.694	0	-10.5396	-123.483	-854.836	-47865.1	67613.7	4105.31	379.096	255.993	0	-57.2752	22.4537	-1753.31	-780825	623180	37803.9	353.862	445.957	0
1073	4	-45.8278	145.829	-900.846	-14957.9	26834.2	-3779.09	329.788	626.604	0	-10.763	-125.209	-853.827	-47751.7	67356.2	3987.73	378.887	255.927	0	-56.5908	20.6204	-1754.67	-782002	623309	36502.4	353.68	446.232	0
1073	5	-44.825	145.761	-903.339	-14910.6	26880.8	-3893.67	329.757	626.506	0	-11.212	-126.869	-852.729	-47637.2	67055	3889.75	378.636	255.864	0	-56.0371	18.8921	-1756.07	-783223	623446	35249.4	353.492	446.526	0
1073	6	-43.7449	145.716	-905.922	-14856.2	26965.2	-3998.07	329.765	626.399	0	-11.8613	-128.456	-851.558	-47524.6	66718.3	3812.63	378.349	255.809	0	-55.6062	17.2603	-1757.48	-784476	623597	34049.3	353.306	446.836	0
1073	7	-42.6014	145.682	-908.579	-14794.6	27086.8	-4092.91	329.812	626.283	0	-12.6838	-129.96	-850.337	-47415.9	66355.2	3757.11	378.034	255.761	0	-55.2852	15.7226	-1758.92	-785756	623770	32904.6	353.125	447.157	0
1073	8	-41.4021	145.655	-911.32	-14726.3	27242	-4179.13	329.893	626.159	0	-13.6492	-131.365	-849.106	-47312.4	65972.7	3723.81	377.697	255.72	0	-55.0513	14.29	-1760.43	-787079	623985	31816.8	352.95	447.486	0
1073	9	-40.1458	145.638	-914.182	-14652	27425.2	-4257.68	330	626.027	0	-14.727	-132.651	-847.924	-47215.3	65575.2	3712.37	377.336	255.683	0	-54.8728	12.9876	-1762.11	-788480	624266	30785.3	352.778	447.818	0
1074	0	-38.8216	145.645	-917.227	-14572.9	27629.6	-4329.63	330.123	625.888	0	-15.8845	-133.797	-846.851	-47125.2	65167.3	3720.5	376.953	255.648	0	-54.7061	11.8484	-1764.08	-790008	624646	29803.4	352.604	448.153	0
1074	1	-37.4153	145.69	-920.515	-14490.4	27849.6	-4396.11	330.254	625.742	0	-17.0856	-134.793	-845.931	-47043.1	64754.5	3744.44	376.548	255.611	0	-54.5009	10.8973	-1766.45	-791711	625154	28858	352.424	448.49	0
1074	2	-35.9212	145.781	-924.066	-14405.1	28081.3	-4458.09	330.389	625.589	0	-18.2964	-135.645	-845.179	-46969.6	64342.2	3780.63	376.129	255.574	0	-54.2177	10.136	-1769.25	-793604	625800	27934.6	352.239	448.83	0
1074	3	-34.3479	145.914	-927.844	-14316.9	28322.5	-4516.52	330.525	625.43	0	-19.4929	-136.372	-844.579	-46904.8	63934.8	3826.65	375.7	255.536	0	-53.8408	9.54218	-1772.42	-795664	626569	27023.6	352.052	449.172	0
1074	4	-32.7134	146.076	-931.764	-14225.9	28570.4	-4572.31	330.663	625.268	0	-20.66	-136.996	-844.098	-46848.3	63536	3881.04	375.271	255.501	0	-53.3734	9.07957	-1775.86	-797834	627427	26119.8	351.866	449.511	0
1074	5	-31.0376	146.252	-935.722	-14132.8	28821.8	-4625.88	330.802	625.104	0	-21.7867	-137.543	-843.705	-46799.9	63149.1	3942.17	374.847	255.47	0	-52.8243	8.70891	-1779.43	-800046	628335	25219.2	351.686	449.844	0
1074	6	-29.3378	146.432	-939.619	-14038.6	29074.4	-4677.08	330.943	624.941	0	-22.8609	-138.04	-843.381	-46759.2	62776.4	4007.26	374.434	255.443	0	-52.1986	8.39246	-1783	-802239	629257	24316.1	351.515	450.164	0
1074	7	-27.6315	146.61	-943.373	-13944.5	29326	-4725.97	331.086	624.782	0	-23.8682	-138.518	-843.114	-46725.3	62417.9	4072.97	374.033	255.42	0	-51.4997	8.09184	-1786.49	-804362	630162	23403.4	351.354	450.465	0
1074	8	-25.9393	146.78	-946.912	-13852.2	29573.9	-4773.52	331.232	624.629	0	-24.7945	-139.011	-842.891	-46697.6	62070.7	4136.42	373.64	255.402	0	-50.7338	7.76859	-1789.8	-806371	631021	22475.4	351.204	450.745	0
1074	9	-24.28	146.941	-950.189	-13763.5	29815.1	-4821.33	331.378	624.485	0	-25.623	-139.543	-842.706	-46675.5	61732.2	4195.4	373.255	255.388	0	-49.903	7.39766	-1792.9	-808241	631811	21528.8	351.061	451	0
1075	0	-22.6628	147.105	-953.209	-13679.1	30045.1	-4870.86	331.52	624.351	0	-26.3322	-140.121	-842.578	-46659.4	61401	4247.6	372.873	255.377	0	-48.995	6.98405	-1795.79	-809977	632534	20562.7	350.923	451.229	0
1075	1	-21.0885	147.293	-956.019	-13599.3	30258.3	-4922.79	331.65	624.225	0	-26.9007	-140.735	-842.541	-46649.7	61078.3	4290.48	372.493	255.368	0	-47.9891	6.55823	-1798.56	-811614	633208	19579.3	350.783	451.433	0
1075	2	-19.5579	147.523	-958.669	-13524	30449.4	-4977.03	331.762	624.107	0	-27.3164	-141.372	-842.637	-46646.5	60766.9	4322.04	372.115	255.358	0	-46.8743	6.15089	-1801.31	-813191	633858	18583.9	350.639	451.609	0
1075	3	-18.0785	147.801	-961.188	-13452.6	30616.5	-5033.12	331.853	623.996	0	-27.5802	-142.028	-842.887	-46650	60469.4	4341.74	371.741	255.345	0	-45.6586	5.77321	-1804.08	-814728	634500	17584.5	350.489	451.758	0
1075	4	-16.6643	148.12	-963.578	-13383.7	30760.7	-5090.6	331.923	623.89	0	-27.7021	-142.705	-843.285	-46660.1	60186.8	4351.39	371.372	255.331	0	-44.3664	5.41515	-1806.86	-816223	635136	16591	350.334	451.879	0
1075	5	-15.3363	148.463	-965.825	-13315	30883.1	-5149.1	331.976	623.786	0	-27.6971	-143.406	-843.79	-46675.5	59917.6	4355.51	371.01	255.316	0	-43.0334	5.05745	-1809.62	-817659	635751	15618.2	350.177	451.975	0
1075	6	-14.1198	148.806	-967.898	-13244	30983.6	-5208.13	332.011	623.683	0	-27.5823	-144.119	-844.345	-46692.2	59661.4	4360.66	370.66	255.3	0	-41.7021	4.68747	-1812.24	-818998	636320	14688.3	350.018	452.049	0
1075	7	-13.0373	149.125	-969.762	-13169.5	31062.1	-5267.2	332.031	623.58	0	-27.3758	-144.822	-844.887	-46704.7	59419.2	4373.04	370.328	255.279	0	-40.4131	4.30304	-1814.65	-820200	636816	13824.7	349.862	452.102	0
1075	8	-12.1022	149.402	-971.394	-13091.4	31119.8	-5326.31	332.036	623.477	0	-27.0951	-145.505	-845.376	-46709.1	59192.5	4393.96	370.019	255.252	0	-39.1973	3.89676	-1816.77	-821239	637225	13038.1	349.71	452.135	0
1075	9	-11.314	149.63	-972.805	-13010.2	31159.7	-5386.4	332.031	623.374	0	-26.7533	-146.18	-845.799	-46706	58981.4	4417.9	369.734	255.221	0	-38.0673	3.45	-1818.6	-822122	637550	12318.7	349.566	452.153	0
1076	0	-10.6553	149.821	-974.061	-12926.2	31184.7	-5449.32	332.015	623.27	0	-26.3558	-146.867	-846.18	-46699.2	58785.1	4437.52	369.471	255.188	0	-37.0111	2.9532	-1820.24	-822897	637818	11645.1	349.427	452.159	0
1076	1	-10.0961	149.997	-975.253	-12839	31197.4	-5517.16	331.989	623.165	0	-25.9029	-147.582	-846.567	-46693.3	58604.1	4448.99	369.226	255.156	0	-35.999	2.4149	-1821.82	-823634	638076	10995.5	349.292	452.158	0
1076	2	-9.60589	150.173	-976.46	-12747.6	31200.3	-5591.41	331.952	623.055	0	-25.3969	-148.328	-847.012	-46691.7	58438.6	4452.35	368.994	255.125	0	-35.0028	1.84489	-1823.47	-824394	638361	10353.4	349.158	452.15	0
1076	3	-9.16548	150.351	-977.717	-12650.3	31195	-5672.51	331.906	622.939	0	-24.8472	-149.11	-847.533	-46695.8	58286.3	4449.31	368.772	255.096	0	-34.0127	1.24092	-1825.25	-825201	638689	9709.46	349.024	452.135	0
1076	4	-8.76849	150.516	-979.017	-12545.4	31183.7	-5759.74	331.852	622.814	0	-24.271	-149.928	-848.111	-46704.5	58142.5	4441.03	368.555	255.069	0	-33.0395	0.587997	-1827.13	-826044	639050	9060.68	348.889	452.115	0
1076	5	-8.41677	150.643	-980.315	-12431.6	31169.3	-5851.38	331.795	622.681	0	-23.6912	-150.781	-848.699	-46715.7	58001.2	4427.27	368.341	255.044	0	-32.1079	-0.13829	-1829.01	-826886	639416	8406.86	348.753	452.09	0
1076	6	-8.11525	150.705	-981.543	-12308.8	31155.5	-5945.52	331.741	622.54	0	-23.1353	-151.671	-849.247	-46727.6	57856.7	4407.46	368.127	255.022	0	-31.2506	-0.966354	-1830.79	-827673	639749	7749.4	348.62	452.06	0
1076	7	-7.86683	150.679	-982.633	-12177.8	31145.4	-6040.92	331.696	622.393	0	-22.6317	-152.598	-849.715	-46738.2	57705.1	4381.9	367.911	255.005	0	-30.4986	-1.91885	-1832.35	-828357	640019	7090.45	348.49	452.024	0
1076	8	-7.66668	150.554	-983.552	-12039.8	31140.4	-6137.58	331.661	622.241	0	-22.1987	-153.554	-850.078	-46745.4	57544.8	4351.91	367.694	254.99	0	-29.8654	-2.99979	-1833.63	-828911	640208	6430.81	348.366	451.982	0
1076	9	-7.49857	150.34	-984.324	-11896.2	31140.6	-6236.41	331.637	622.086	0	-21.8361	-154.526	-850.348	-46747.3	57376.3	4319.56	367.474	254.974	0	-29.3346	-4.18605	-1834.67	-829352	640327	5768.67	348.247	451.934	0
1077	0	-7.33548	150.066	-985.031	-11747.8	31145	-6338.59	331.618	621.926	0	-21.5278	-155.494	-850.572	-46743.6	57201	4287	367.25	254.955	0	-28.8633	-5.42789	-1835.6	-829735	640412	5100.25	348.129	451.881	0
1077	1	-7.14679	149.77	-985.776	-11594.9	31151.9	-6445.04	331.601	621.762	0	-21.2532	-156.434	-850.806	-46734.7	57019.5	4255.93	367.018	254.93	0	-28.4	-6.66379	-1836.58	-830134	640509	4421.94	348.008	451.825	0
1077	2	-6.91035	149.482	-986.633	-11439.1	31161.7	-6556.2	331.584	621.594	0	-20.9996	-157.331	-851.072	-46721	56831.3	4228.01	366.776	254.897	0	-27.9099	-7.84868	-1837.71	-830598	640644	3732.43	347.882	451.77	0
1077	3	-6.62151	149.207	-987.615	-11283.5	31175.7	-6671.66	331.567	621.425	0	-20.7666	-158.18	-851.337	-46701	56633.9	4205.25	366.523	254.856	0	-27.3881	-8.97255	-1838.95	-831128	640810	3034.26	347.75	451.723	0
1077	4	-6.29194	148.937	-988.673	-11130.6	31194.8	-6790.14	331.552	621.258	0	-20.5625	-158.99	-851.53	-46672.8	56422.6	4189.82	366.26	254.811	0	-26.8545	-10.0531	-1840.2	-831683	640968	2334.34	347.613	451.689	0
1077	5	-5.94132	148.656	-989.717	-10981.4	31217.2	-6910.11	331.542	621.096	0	-20.4026	-159.775	-851.577	-46635.3	56190.7	4183.64	365.984	254.764	0	-26.3439	-11.1192	-1841.29	-832193	641060	1642.5	347.471	451.671	0
1077	6	-5.59056	148.349	-990.634	-10836	31238.6	-7030.08	331.534	620.938	0	-20.3088	-160.552	-851.417	-46589	55932	4187.86	365.693	254.719	0	-25.8994	-12.2026	-1842.05	-832581	641029	969.006	347.323	451.668	0
1077	7	-5.26039	148.009	-991.32	-10694	31254.3	-7148.56	331.528	620.788	0	-20.3045	-161.338	-851.017	-46535	55642.9	4202.56	365.384	254.682	0	-25.5648	-13.3289	-1842.34	-832777	640825	325.066	347.167	451.675	0
1077	8	-4.96858	147.637	-991.705	-10555.5	31258.8	-7264.35	331.52	620.644	0	-20.404	-162.14	-850.37	-46474.7	55324.6	4227.25	365.059	254.652	0	-25.3726	-14.5025	-1842.08	-832741	640424	-276.234	347.003	451.689	0
1077	9	-4.72295	147.254	-991.788	-10420.5	31247.1	-7377.12	331.506	620.507	0	-20.6055	-162.951	-849.506	-46410.2	54982.8	4261.51	364.723	254.632	0	-25.3284	-15.6972	-1841.29	-832476	639834	-822.674	346.831	451.705	0
1078	0	-4.51858	146.894	-991.623	-10289.5	31213.9	-7487.11	331.478	620.376	0	-20.891	-163.755	-848.492	-46344.4	54625.4	4304.97	364.379	254.62	0	-25.4096	-16.8604	-1840.11	-832032	639094	-1305.71	346.649	451.723	0
1078	1	-4.34581	146.597	-991.281	-10163.1	31155.2	-7594.44	331.429	620.253	0	-21.2354	-164.529	-847.404	-46280.4	54260	4356.84	364.031	254.614	0	-25.5813	-17.9319	-1838.69	-831467	638249	-1719.12	346.454	451.739	0
1078	2	-4.20206	146.389	-990.809	-10042.8	31068.6	-7698.98	331.357	620.136	0	-21.6184	-165.257	-846.294	-46219.1	53891.5	4416.05	363.679	254.614	0	-25.8204	-18.8684	-1837.1	-830820	637331	-2056.51	346.247	451.752	0
1078	3	-4.09498	146.277	-990.22	-9930.17	30954.7	-7800.42	331.26	620.028	0	-22.0278	-165.932	-845.18	-46160	53522	4481.72	363.326	254.616	0	-26.1228	-19.6554	-1835.4	-830104	636350	-2311.83	346.026	451.76	0
1078	4	-4.03744	146.253	-989.504	-9826.09	30815.8	-7898.31	331.143	619.93	0	-22.4561	-166.552	-844.062	-46102.7	53151.3	4553.49	362.971	254.62	0	-26.4935	-20.2995	-1833.57	-829313	635309	-2480.6	345.794	451.764	0
1078	5	-4.04501	146.305	-988.634	-9730.02	30655.4	-7991.94	331.008	619.842	0	-22.8972	-167.12	-842.94	-46047.7	52778.2	4631.45	362.612	254.628	0	-26.9422	-20.8147	-1831.57	-828432	634199	-2557.98	345.553	451.76	0
1078	6	-4.13479	146.422	-987.572	-9640.38	30476.9	-8080.69	330.86	619.762	0	-23.3464	-167.639	-841.811	-45995.6	52401	4715.96	362.248	254.639	0	-27.4812	-21.2169	-1829.38	-827436	633012	-2538.3	345.304	451.746	0
1078	7	-4.31929	146.591	-986.286	-9555.51	30283	-8164.4	330.704	619.688	0	-23.7973	-168.115	-840.662	-45945.9	52019.6	4807.44	361.879	254.654	0	-28.1166	-21.524	-1826.95	-826302	631737	-2419.94	345.049	451.72	0
1078	8	-4.60115	146.8	-984.772	-9474.84	30075.7	-8243.25	330.541	619.621	0	-24.2403	-168.554	-839.486	-45896.8	51635.5	4906	361.508	254.672	0	-28.8415	-21.7537	-1824.26	-825024	630373	-2208.6	344.791	451.679	0
1078	9	-4.97298	147.042	-983.06	-9398.86	29856.2	-8317.38	330.371	619.561	0	-24.663	-168.955	-838.298	-45846.9	51252.4	5010.86	361.139	254.69	0	-29.636	-21.9133	-1821.36	-823624	628939	-1914.38	344.532	451.626	0
1079	0	-5.41678	147.32	-981.22	-9327.42	29624.7	-8386.68	330.192	619.506	0	-25.0499	-169.308	-837.144	-45796.3	50874.2	5120.16	360.771	254.705	0	-30.4667	-21.9881	-1818.36	-822153	627471	-1548.73	344.27	451.558	0
1079	1	-5.90503	147.649	-979.346	-9258.83	29380	-8451.07	330	619.454	0	-25.384	-169.599	-836.085	-45746.4	50503.8	5231.39	360.405	254.715	0	-31.289	-21.9496	-1815.43	-820677	626015	-1125.71	344.003	451.476	0
1079	2	-6.40903	148.04	-977.514	-9191.6	29119.8	-8510.83	329.79	619.403	0	-25.6535	-169.822	-835.158	-45698.1	50143	5342.37	360.04	254.718	0	-32.0625	-21.782	-1812.67	-819251	624603	-662.857	343.727	451.381	0
1079	3	-6.90808	148.49	-975.768	-9126.57	28843	-8566.79	329.559	619.353	0	-25.8598	-169.988	-834.363	-45651.5	49792	5452.03	359.677	254.714	0	-32.7679	-21.4982	-1810.13	-817901	623247	-178.322	343.442	451.276	0
1079	4	-7.3909	148.984	-974.124	-9066.55	28550.9	-8620.09	329.309	619.307	0	-26.0193	-170.118	-833.664	-45605.5	49448.5	5560.04	359.315	254.705	0	-33.4102	-21.1334	-1807.79	-816635	621939	312.241	343.146	451.171	0
1079	5	-7.85304	149.504	-972.579	-9014.54	28245.5	-8671.73	329.042	619.269	0	-26.1595	-170.238	-833.003	-45558.8	49107	5665.45	358.952	254.692	0	-34.0126	-20.7348	-1805.58	-815443	620660	795.547	342.841	451.072	0
1079	6	-8.296	150.025	-971.107	-8972.55	27928.9	-8722.43	328.76	619.24	0	-26.312	-170.383	-832.311	-45509.8	48761.7	5766.25	358.586	254.679	0	-34.608	-20.3578	-1803.42	-814297	619377	1259.43	342.525	450.988	0
1079	7	-8.72645	150.526	-969.662	-8941.62	27603.3	-8772.85	328.467	619.221	0	-26.5056	-170.586	-831.519	-45457.4	48407.3	5860.59	358.216	254.668	0	-35.232	-20.0595	-1801.18	-813160	618056	1694.15	342.2	450.925	0
1079	8	-9.15178	150.991	-968.205	-8921.85	27270	-8823.61	328.166	619.215	0	-26.7614	-170.874	-830.584	-45400.6	48040.3	5947.98	357.839	254.661	0	-35.9132	-19.8832	-1798.79	-811999	616671	2094.29	341.867	450.884	0
1079	9	-9.57237	151.415	-966.736	-8912.26	26929.1	-8875.11	327.856	619.219	0	-27.0878	-171.258	-829.502	-45339.1	47659	6029.26	357.455	254.658	0	-36.6602	-19.8423	-1796.24	-810813	615219	2458.16	341.525	450.865	0
1080	0	-9.97698	151.82	-965.314	-8911.4	26578.6	-8927.28	327.534	619.232	0	-27.4795	-171.735	-828.317	-45273.4	47265.1	6106.03	357.062	254.657	0	-37.4565	-19.9152	-1793.63	-809645	613731	2786.05	341.17	450.867	0
1080	1	-10.3481	152.237	-964.04	-8918.44	26215.2	-8979.84	327.193	619.251	0	-27.925	-172.294	-827.091	-45204.8	46861.6	6180.23	356.658	254.655	0	-38.2731	-20.0574	-1791.13	-808569	612253	3080.51	340.799	450.892	0
1080	2	-10.6753	152.701	-963.004	-8933.68	25835.5	-9032.74	326.828	619.277	0	-28.4158	-172.924	-825.868	-45133.6	46451.3	6253.85	356.245	254.65	0	-39.0912	-20.2229	-1788.87	-807644	610825	3349.36	340.409	450.94	0
1080	3	-10.9668	153.233	-962.234	-8958.41	25437.7	-9086.23	326.436	619.31	0	-28.9524	-173.615	-824.652	-45059.2	46033.6	6328.72	355.822	254.64	0	-39.9193	-20.3817	-1786.89	-806889	609453	3608.24	339.998	451.014	0
1080	4	-11.2496	153.839	-961.701	-8994.62	25021.4	-9140.93	326.018	619.353	0	-29.5445	-174.364	-823.417	-44980.7	45604.8	6406.08	355.385	254.627	0	-40.794	-20.5251	-1785.12	-806282	608120	3878.75	339.564	451.117	0
1080	5	-11.5602	154.513	-961.329	-9044.45	24585.4	-9197.78	325.574	619.408	0	-30.2087	-175.173	-822.11	-44897.7	45159.6	6486.18	354.931	254.613	0	-41.7689	-20.6609	-1783.44	-805767	606782	4183.61	339.107	451.249	0
1080	6	-11.9323	155.237	-961.017	-9109.12	24126.2	-9257.6	325.105	619.479	0	-30.9636	-176.039	-820.673	-44809.8	44692.2	6568.74	354.458	254.601	0	-42.8959	-20.8016	-1781.69	-805273	605384	4542.09	338.625	451.411	0
1080	7	-12.3883	155.995	-960.67	-9188.03	23639.8	-9320.73	324.608	619.564	0	-31.8199	-176.953	-819.054	-44716.8	44198.4	6653.9	353.963	254.596	0	-44.2082	-20.9573	-1779.72	-804731	603877	4966.84	338.117	451.601	0
1080	8	-12.9402	156.769	-960.221	-9278.76	23123.9	-9387.25	324.082	619.663	0	-32.7758	-177.902	-817.226	-44619.8	43676.3	6742.57	353.445	254.599	0	-45.716	-21.1332	-1777.45	-804093	602229	5464.06	337.582	451.816	0
1080	9	-13.5917	157.545	-959.645	-9378.31	22577.8	-9457.39	323.527	619.773	0	-33.817	-178.868	-815.194	-44520	43126.6	6835.74	352.903	254.613	0	-47.4087	-21.3235	-1774.84	-803344	600432	6035.65	337.02	452.053	0
1081	0	-14.3361	158.321	-958.957	-9483.88	22001.2	-9531.57	322.943	619.89	0	-34.9224	-179.826	-813.002	-44419	42552.8	6933.76	352.34	254.636	0	-49.2586	-21.505	-1771.96	-802500	598506	6680.23	336.431	452.306	0
1081	1	-15.1586	159.101	-958.199	-9593.1	21394.6	-9610.06	322.328	620.012	0	-36.0719	-180.744	-810.712	-44318.2	41960.1	7036.41	351.757	254.666	0	-51.2305	-21.6431	-1768.91	-801594	596487	7394.54	335.816	452.57	0
1081	2	-16.0455	159.89	-957.408	-9704.52	20759.8	-9692.95	321.683	620.136	0	-37.2536	-181.6	-808.365	-44218	41353.4	7143.35	351.157	254.7	0	-53.2991	-21.7097	-1765.77	-800657	594404	8175.97	335.176	452.841	0
1081	3	-16.991	160.684	-956.596	-9817.52	20100.7	-9780.22	321.013	620.263	0	-38.4658	-182.382	-805.979	-44117.7	40735.4	7254.55	350.542	254.738	0	-55.4569	-21.6978	-1762.57	-799696	592270	9022.7	334.515	453.118	0
1081	4	-17.9953	161.47	-955.747	-9931.24	19422.1	-9871.5	320.321	620.391	0	-39.7125	-183.096	-803.541	-44016.2	40106.4	7370.38	349.912	254.778	0	-57.7078	-21.6254	-1759.29	-798700	590085	9930.89	333.837	453.4	0
1081	5	-19.0609	162.23	-954.83	-10044.6	18728	-9965.7	319.614	620.52	0	-40.9979	-183.758	-801.01	-43911.7	39465.8	7490.94	349.27	254.82	0	-60.0589	-21.5277	-1755.84	-797638	587829	10893.7	333.143	453.689	0
1081	6	-20.1917	162.942	-953.801	-10157.3	18020.9	-10061.5	318.894	620.649	0	-42.3278	-184.386	-798.332	-43801.5	38812.1	7615.93	348.617	254.866	0	-62.5195	-21.4444	-1752.13	-796473	585474	11903.6	332.436	453.986	0
1081	7	-21.3896	163.587	-952.63	-10270.3	17302.8	-10158	318.163	620.781	0	-43.7119	-184.992	-795.468	-43683.3	38143.3	7745.41	347.951	254.915	0	-65.1014	-21.4053	-1748.1	-795179	583000	12955.8	331.718	454.295	0
1081	8	-22.6514	164.158	-951.311	-10385.7	16574.4	-10255.5	317.423	620.917	0	-45.1615	-185.578	-792.411	-43556.7	37457	7879.98	347.27	254.967	0	-67.8129	-21.4199	-1743.72	-793752	580403	14048.2	330.986	454.616	0
1081	9	-23.9653	164.66	-949.875	-10505.2	15836.1	-10355	316.672	621.06	0	-46.6828	-186.135	-789.196	-43423.2	36752.6	8020.69	346.57	255.022	0	-70.6482	-21.4755	-1739.07	-792222	577701	15178.4	330.24	454.951	0
1082	0	-25.3093	165.108	-948.388	-10629.3	15088.7	-10457.7	315.91	621.208	0	-48.2724	-186.65	-785.889	-43285.4	36032.8	8169.31	345.85	255.078	0	-73.5817	-21.5421	-1734.28	-790644	574937	16342.1	329.477	455.296	0
1082	1	-26.6568	165.524	-946.939	-10758.4	14333.5	-10564.6	315.137	621.361	0	-49.9208	-187.107	-782.555	-43145.9	35302.1	8327.67	345.111	255.135	0	-76.5776	-21.5833	-1729.49	-789084	572160	17532.9	328.699	455.652	0
1082	2	-27.9886	165.926	-945.594	-10893.2	13571.6	-10675.7	314.352	621.52	0	-51.6172	-187.5	-779.237	-43006.7	34564.5	8496.14	344.357	255.191	0	-79.6059	-21.5734	-1724.83	-787595	569407	18745	327.908	456.021	0
1082	3	-29.2982	166.322	-944.377	-11035.3	12804.1	-10790.2	313.558	621.685	0	-53.3519	-187.828	-775.943	-42869.2	33823.6	8673.3	343.59	255.248	0	-82.6501	-21.5062	-1720.32	-786196	566691	19973.5	327.104	456.405	0
1082	4	-30.5905	166.708	-943.267	-11185.6	12031.5	-10906.4	312.755	621.858	0	-55.1169	-188.102	-772.663	-42734.1	33081.8	8857.46	342.815	255.308	0	-85.7074	-21.3936	-1715.93	-784872	564006	21216.5	326.291	456.805	0
1082	5	-31.8794	167.078	-942.211	-11344.5	11253.1	-11022.4	311.943	622.04	0	-56.9091	-188.338	-769.371	-42601.6	32339.9	9047.27	342.034	255.372	0	-88.7885	-21.2598	-1711.58	-783590	561330	22475.2	325.469	457.22	0
1082	6	-33.1842	167.42	-941.14	-11511.2	10466.7	-11136.5	311.121	622.231	0	-58.7324	-188.554	-766.035	-42471.2	31596.9	9241.3	341.247	255.443	0	-91.9166	-21.1345	-1707.18	-782299	558628	23753.3	324.639	457.648	0
1082	7	-34.5215	167.724	-939.986	-11684.8	9669.9	-11247.4	310.287	622.431	0	-60.5923	-188.766	-762.627	-42342.4	30851.1	9437.59	340.454	255.522	0	-95.1138	-21.042	-1702.61	-780954	555871	25054.2	323.799	458.087	0
1082	8	-35.8958	167.989	-938.709	-11864.4	8861.68	-11354.2	309.44	622.639	0	-62.4875	-188.979	-759.142	-42213.9	30102.4	9634	339.653	255.607	0	-98.3833	-20.9903	-1697.85	-779527	553042	26376.6	322.949	458.532	0
1082	9	-37.294	168.229	-937.315	-12048.7	8043.85	-11456.3	308.582	622.855	0	-64.4042	-189.194	-755.607	-42084.8	29352	9828.75	338.846	255.697	0	-101.698	-20.9651	-1692.92	-778023	550154	27713	322.09	458.98	0
1083	0	-38.6859	168.47	-935.868	-12236.3	7219.62	-11553.2	307.714	623.075	0	-66.3191	-189.398	-752.071	-41955.2	28601.3	10020.7	338.03	255.786	0	-105.005	-20.9283	-1687.94	-776490	547243	29051.2	321.222	459.427	0
1083	1	-40.0338	168.745	-934.463	-12425.7	6392.34	-11644.3	306.841	623.297	0	-68.2075	-189.576	-748.597	-41826.2	27851.5	10208.8	337.205	255.873	0	-108.241	-20.83	-1683.06	-774993	544357	30377.6	320.346	459.873	0
1083	2	-41.3059	169.082	-933.172	-12616.6	5565.37	-11729.4	305.964	623.52	0	-70.0549	-189.714	-745.236	-41699.6	27104	10391.5	336.37	255.955	0	-111.361	-20.632	-1678.41	-773589	541537	31680.1	319.465	460.316	0
1083	3	-42.4857	169.489	-932.027	-12809.7	4740.72	-11808	305.086	623.744	0	-71.8595	-189.81	-742.01	-41577.1	26360.4	10567.2	335.526	256.033	0	-114.345	-20.3204	-1674.04	-772300	538801	32951.2	318.579	460.758	0
1083	4	-43.5735	169.968	-931.007	-13005.6	3917.63	-11879.9	304.208	623.969	0	-73.6249	-189.87	-738.913	-41459.6	25621.8	10735.6	334.675	256.109	0	-117.198	-19.902	-1669.92	-771118	536141	34189.9	317.689	461.197	0
1083	5	-44.5831	170.51	-930.055	-13204	3093.58	-11945.1	303.326	624.197	0	-75.3518	-189.906	-735.913	-41346.6	24891	10898.4	333.823	256.184	0	-119.935	-19.396	-1665.97	-769998	533532	35400.6	316.798	461.634	0
1083	6	-45.5381	171.098	-929.08	-13404.1	2266.07	-12003.7	302.439	624.427	0	-77.0389	-189.932	-732.958	-41235.2	24171.7	11057.7	332.978	256.259	0	-122.577	-18.8333	-1662.04	-768874	530933	36590.1	315.907	462.065	0
1083	7	-46.4653	171.714	-927.985	-13605.2	1434.15	-12056.3	301.545	624.661	0	-78.6882	-189.965	-729.989	-41122.2	23466	11215.8	332.146	256.333	0	-125.153	-18.2514	-1657.97	-767672	528300	37765.5	315.018	462.49	0
1083	8	-47.3862	172.341	-926.702	-13806.3	598.493	-12103.6	300.646	624.898	0	-80.3049	-190.022	-726.954	-41005.6	22774	11374	331.328	256.407	0	-127.691	-17.6812	-1653.66	-766340	525598	38932.7	314.134	462.908	0
1083	9	-48.309	172.974	-925.21	-14006.4	-239.504	-12145.7	299.741	625.139	0	-81.8912	-190.106	-723.834	-40885.3	22096.1	11532.4	330.526	256.484	0	-130.2	-17.1317	-1649.04	-764859	522820	40093.9	313.254	463.321	0
1084	0	-49.2252	173.623	-923.556	-14204.9	-1077.95	-12182.4	298.833	625.381	0	-83.4396	-190.209	-720.649	-40762.2	21433.8	11689.7	329.742	256.563	0	-132.665	-16.5862	-1644.2	-763262	519985	41246.8	312.38	463.729	0
1084	1	-50.1174	174.299	-921.826	-14402	-1914.06	-12213.2	297.924	625.623	0	-84.9358	-190.313	-717.441	-40637.6	20788.3	11844.9	328.976	256.642	0	-135.053	-16.0145	-1639.27	-761611	517137	42386.1	311.514	464.135	0
1084	2	-50.9725	175.007	-920.1	-14599.1	-2744.68	-12238.4	297.017	625.867	0	-86.3693	-190.404	-714.251	-40512.6	20159.6	11997	328.225	256.72	0	-137.342	-15.3969	-1634.35	-759962	514313	43506.7	310.656	464.541	0
1084	3	-51.7891	175.739	-918.407	-14797.7	-3567.26	-12258.2	296.116	626.112	0	-87.7394	-190.479	-711.091	-40387.8	19545.7	12144.6	327.487	256.797	0	-139.529	-14.7398	-1629.5	-758340	511525	44603.7	309.806	464.948	0
1084	4	-52.5768	176.473	-916.725	-14998.8	-4380.69	-12273.5	295.221	626.361	0	-89.0531	-190.544	-707.948	-40263.1	18943	12285.7	326.758	256.873	0	-141.63	-14.0705	-1624.67	-756729	508763	45673.5	308.963	465.358	0
1084	5	-53.3495	177.185	-915.006	-15201.9	-5184.89	-12284.8	294.334	626.614	0	-90.3196	-190.61	-704.792	-40138.1	18347	12418	326.032	256.95	0	-143.669	-13.4247	-1619.8	-755097	505998	46712.9	308.126	465.769	0
1084	6	-54.1207	177.854	-913.2	-15405.5	-5979.28	-12292.8	293.452	626.87	0	-91.5489	-190.692	-701.591	-40012.2	17753.8	12540	325.305	257.031	0	-145.67	-12.8378	-1614.79	-753404	503204	47719.3	307.292	466.183	0
1084	7	-54.8998	178.468	-911.28	-15607.6	-6761.99	-12298.1	292.58	627.127	0	-92.7467	-190.806	-698.327	-39884.9	17162.3	12650.6	324.576	257.115	0	-147.647	-12.3375	-1609.61	-751631	500370	48689.5	306.461	466.598	0
1084	8	-55.6886	179.026	-909.263	-15806.3	-7530.3	-12301.3	291.718	627.384	0	-93.9072	-190.963	-695.002	-39755.9	16574.4	12748.9	323.848	257.203	0	-149.596	-11.9367	-1604.27	-749786	497504	49617.9	305.638	467.013	0
1084	9	-56.4763	179.534	-907.203	-16000.8	-8281.86	-12302.9	290.871	627.638	0	-95.0069	-191.163	-691.649	-39625.7	15994.6	12833.5	323.125	257.292	0	-151.483	-11.6281	-1598.85	-747909	494640	50494.1	304.824	467.429	0
1085	0	-57.237	180.013	-905.197	-16191.1	-9015.89	-12302.4	290.04	627.887	0	-96.0061	-191.391	-688.339	-39496.4	15429.2	12902.4	322.415	257.379	0	-153.243	-11.378	-1593.54	-746072	491830	51302.4	304.025	467.844	0
1085	1	-57.9365	180.486	-903.361	-16378.6	-9732.61	-12298.9	289.226	628.131	0	-96.8595	-191.621	-685.162	-39371	14885.4	12953.3	321.725	257.462	0	-154.796	-11.135	-1588.52	-744366	489140	52027	303.244	468.254	0
1085	2	-58.5471	180.973	-901.782	-16565	-10432.4	-12291.9	288.431	628.369	0	-97.5339	-191.827	-682.188	-39252.4	14369.1	12984.9	321.063	257.539	0	-156.081	-10.8546	-1583.97	-742863	486620	52657.2	302.485	468.659	0
1085	3	-59.0575	181.474	-900.483	-16752.2	-11116.2	-12280.7	287.655	628.604	0	-98.021	-191.991	-679.432	-39141.3	13883.1	12998	320.433	257.609	0	-157.078	-10.5165	-1579.91	-741579	484281	53191.6	301.751	469.06	0
1085	4	-59.4715	181.98	-899.419	-16941.3	-11786.2	-12265.6	286.896	628.836	0	-98.3361	-192.1	-676.867	-39036.1	13427.1	12995.4	319.837	257.672	0	-157.808	-10.1208	-1576.29	-740483	482102	53638.5	301.041	469.456	0
1085	5	-59.8013	182.471	-898.505	-17132.7	-12444.6	-12246.9	286.15	629.068	0	-98.5105	-192.151	-674.451	-38934.5	12998.4	12981.9	319.273	257.728	0	-158.312	-9.67987	-1572.96	-739510	480039	54011.9	300.352	469.845	0
1085	6	-60.0627	182.932	-897.627	-17325.7	-13093.8	-12225.2	285.413	629.302	0	-98.584	-192.148	-672.138	-38835.5	12593	12962.9	318.736	257.779	0	-158.647	-9.21606	-1569.77	-738584	478044	54328	299.681	470.224	0
1085	7	-60.2726	183.347	-896.67	-17518.4	-13736.1	-12200.9	284.681	629.537	0	-98.5965	-192.102	-669.894	-38739	12206.4	12944.2	318.221	257.829	0	-158.869	-8.75493	-1566.56	-737625	476065	54602.4	299.024	470.587	0
1085	8	-60.4445	183.714	-895.547	-17708.4	-14373.1	-12173.2	283.951	629.774	0	-98.5804	-192.026	-667.699	-38645	11835.9	12929.7	317.726	257.878	0	-159.025	-8.31116	-1563.25	-736576	474070	54850.4	298.377	470.928	0
1085	9	-60.5858	184.044	-894.237	-17894.5	-15006.2	-12141.3	283.219	630.011	0	-98.5574	-191.923	-665.547	-38554.5	11479.5	12921.2	317.248	257.929	0	-159.143	-7.8793	-1559.78	-735421	472048	55084.9	297.739	471.247	0
1086	0	-60.6939	184.358	-892.794	-18076.2	-15637	-12104.3	282.485	630.247	0	-98.5402	-191.791	-663.45	-38469.3	11135.4	12918.8	316.784	257.984	0	-159.234	-7.43372	-1556.24	-734197	470015	55315.8	297.107	471.546	0
1086	1	-60.7601	184.683	-891.319	-18254.2	-16266.1	-12061.8	281.75	630.48	0	-98.5385	-191.621	-661.423	-38391.3	10802.6	12921.5	316.332	258.044	0	-159.299	-6.93742	-1552.74	-732968	468005	55549.9	296.481	471.833	0
1086	2	-60.7784	185.046	-889.903	-18429.6	-16892.5	-12013.6	281.018	630.71	0	-98.5609	-191.405	-659.474	-38320.5	10481	12927.8	315.893	258.108	0	-159.339	-6.35866	-1549.38	-731791	466050	55793.6	295.862	472.116	0
1086	3	-60.7526	185.461	-888.594	-18604	-17513.5	-11959	280.291	630.937	0	-98.6112	-191.145	-657.596	-38255.1	10169.6	12936.4	315.465	258.174	0	-159.364	-5.68378	-1546.19	-730694	464163	56053.6	295.25	472.4	0
1086	4	-60.6986	185.927	-887.392	-18778.2	-18126	-11897.2	279.574	631.161	0	-98.6855	-190.844	-655.772	-38192.5	9865.86	12946	315.045	258.241	0	-159.384	-4.91664	-1543.16	-729670	462339	56337	294.647	472.688	0
1086	5	-60.6453	186.435	-886.26	-18952.5	-18727.9	-11828.4	278.869	631.385	0	-98.7751	-190.506	-653.978	-38130.7	9567.53	12955.3	314.63	258.306	0	-159.42	-4.07121	-1540.24	-728693	460563	56654.2	294.053	472.977	0
1086	6	-60.6282	186.968	-885.139	-19126.4	-19319.2	-11753.6	278.174	631.608	0	-98.8705	-190.132	-652.199	-38069.8	9274.51	12962.8	314.22	258.371	0	-159.499	-3.16441	-1537.34	-727723	458813	57017.2	293.466	473.267	0
1086	7	-60.6771	187.511	-883.965	-19299.9	-19901.6	-11675	277.486	631.833	0	-98.9615	-189.722	-650.438	-38011.1	8989.62	12967.2	313.821	258.439	0	-159.639	-2.21074	-1534.4	-726723	457072	57434.3	292.888	473.551	0
1086	8	-60.8058	188.052	-882.693	-19472.6	-20477.1	-11594.7	276.802	632.061	0	-99.0359	-189.268	-648.718	-37957.2	8717.04	12969.4	313.437	258.511	0	-159.842	-1.21564	-1531.41	-725674	455336	57908.7	292.321	473.822	0
1086	9	-61.0112	188.585	-881.311	-19643.8	-21048.4	-11514.4	276.117	632.289	0	-99.0804	-188.753	-647.078	-37910.9	8460.05	12971.3	313.074	258.588	0	-160.092	-0.168167	-1528.39	-724578	453613	58439.4	291.764	474.074	0
1087	0	-61.2757	189.113	-879.854	-19811.4	-21617.4	-11434	275.431	632.517	0	-99.079	-188.154	-645.563	-37874	8219.83	12974	312.733	258.668	0	-160.355	0.959595	-1525.42	-723463	451924	59021.9	291.217	474.302	0
1087	1	-61.5736	189.651	-878.387	-19973.5	-22183.6	-11352.9	274.745	632.739	0	-99.0134	-187.454	-644.205	-37846.3	7995.81	12978	312.412	258.749	0	-160.587	2.19673	-1522.59	-722372	450298	59646.6	290.682	474.505	0
1087	2	-61.8835	190.206	-876.972	-20129	-22743.7	-11270.4	274.066	632.953	0	-98.8696	-186.658	-643.004	-37825.4	7786.09	12984.1	312.109	258.826	0	-160.753	3.54837	-1519.98	-721338	448751	60301	290.159	474.684	0
1087	3	-62.1975	190.772	-875.626	-20277.6	-23295.6	-11186.4	273.395	633.158	0	-98.6467	-185.79	-641.918	-37807.7	7588.06	12993.7	311.821	258.898	0	-160.844	4.98216	-1517.54	-720361	447276	60971.8	289.649	474.847	0
1087	4	-62.5196	191.33	-874.32	-20419.7	-23840.4	-11101.3	272.733	633.355	0	-98.3582	-184.891	-640.879	-37790.1	7399.46	13008.2	311.546	258.966	0	-160.878	6.43828	-1515.2	-719412	445841	61647	289.149	475.001	0
1087	5	-62.861	191.853	-873.002	-20555.5	-24380.3	-11016.1	272.073	633.546	0	-98.0271	-184.001	-639.816	-37771.1	7218.12	13026.5	311.282	259.034	0	-160.888	7.85263	-1512.82	-718444	444406	62316.9	288.655	475.154	0
1087	6	-63.2339	192.317	-871.603	-20685.8	-24914.6	-10931.2	271.415	633.733	0	-97.6792	-183.145	-638.668	-37750.4	7040.8	13045	311.024	259.108	0	-160.913	9.17163	-1510.27	-717407	442931	62973.8	288.165	475.311	0
1087	7	-63.645	192.695	-870.06	-20811.6	-25440.4	-10847.4	270.76	633.92	0	-97.3403	-182.343	-637.381	-37727.5	6863.2	13059.8	310.768	259.191	0	-160.985	10.3526	-1507.44	-716255	441383	63609.8	287.676	475.476	0
1087	8	-64.0922	192.97	-868.34	-20933.4	-25954.3	-10765.4	270.11	634.107	0	-97.032	-181.603	-635.915	-37701	6681.68	13068.7	310.507	259.286	0	-161.124	11.3664	-1504.26	-714960	439738	64215.9	287.188	475.654	0
1087	9	-64.5604	193.136	-866.46	-21050.6	-26453.8	-10686.5	269.469	634.295	0	-96.7651	-180.928	-634.263	-37669.8	6495.18	13071.5	310.241	259.391	0	-161.325	12.2085	-1500.72	-713527	438002	64782.4	286.701	475.846	0
1088	0	-65.0205	193.207	-864.496	-21160.6	-26937.9	-10611.5	268.84	634.477	0	-96.5351	-180.303	-632.465	-37633.1	6306.21	13068.5	309.971	259.502	0	-161.556	12.9041	-1496.96	-712010	436211	65297.8	286.218	476.051	0
1088	1	-65.4384	193.207	-862.561	-21259.6	-27407.9	-10540.8	268.225	634.647	0	-96.3272	-179.71	-630.59	-37591.2	6119.97	13060.2	309.705	259.613	0	-161.766	13.4969	-1493.15	-710483	434422	65751.3	285.743	476.262	0
1088	2	-65.7896	193.157	-860.751	-21345.1	-27864.5	-10474.1	267.628	634.798	0	-96.1266	-179.132	-628.703	-37544.5	5942.09	13047.1	309.451	259.717	0	-161.916	14.0251	-1489.45	-709015	432686	66137.5	285.282	476.475	0
1088	3	-66.0657	193.066	-859.104	-21417.6	-28306.8	-10410.4	267.051	634.93	0	-95.9261	-178.558	-626.836	-37493.5	5776.03	13029.9	309.215	259.814	0	-161.992	14.5075	-1485.94	-707635	431027	66457	284.837	476.689	0
1088	4	-66.2721	192.93	-857.609	-21479.5	-28732.3	-10348.9	266.497	635.046	0	-95.7271	-177.984	-624.991	-37438.3	5621.4	13009.5	308.994	259.902	0	-161.999	14.9461	-1482.6	-706340	429445	66715.8	284.412	476.904	0
1088	5	-66.4227	192.743	-856.219	-21534.6	-29137.9	-10289.2	265.969	635.151	0	-95.5388	-177.411	-623.155	-37379.7	5474.49	12986	308.785	259.985	0	-161.961	15.3323	-1479.37	-705103	427923	66922.1	284.004	477.12	0
1088	6	-66.5355	192.493	-854.866	-21586.8	-29521.6	-10230.8	265.466	635.252	0	-95.3735	-176.845	-621.311	-37318.3	5330.8	12959.1	308.58	260.064	0	-161.909	15.6487	-1476.18	-703885	426434	67084.2	283.613	477.338	0
1088	7	-66.6271	192.173	-853.478	-21638.7	-29883.8	-10173.9	264.986	635.354	0	-95.2411	-176.299	-619.447	-37255.3	5187.27	12928.5	308.374	260.143	0	-161.868	15.8736	-1472.92	-702643	424950	67207.5	283.233	477.557	0
1088	8	-66.7076	191.777	-852.009	-21691.3	-30226.7	-10118.3	264.523	635.459	0	-95.1447	-175.785	-617.57	-37191.5	5043.42	12894.8	308.167	260.222	0	-161.852	15.9917	-1469.58	-701355	423460	67294.5	282.864	477.771	0
1088	9	-66.7761	191.314	-850.467	-21744.3	-30553.4	-10064.5	264.075	635.568	0	-95.0778	-175.305	-615.71	-37128	4901.08	12859	307.96	260.301	0	-161.854	16.0082	-1466.18	-700031	421970	67345.9	282.504	477.977	0
1089	0	-66.8202	190.803	-848.902	-21795.9	-30867.2	-10012.6	263.639	635.675	0	-95.0235	-174.846	-613.908	-37065.1	4763.25	12821.6	307.759	260.376	0	-161.844	15.9571	-1462.81	-698707	420508	67361.1	282.155	478.171	0
1089	1	-66.8218	190.272	-847.382	-21843.8	-31171.6	-9962.58	263.214	635.778	0	-94.9601	-174.384	-612.198	-37003.1	4632.61	12782.7	307.567	260.443	0	-161.782	15.8879	-1459.58	-697427	419101	67339.8	281.817	478.35	0
1089	2	-66.7688	189.743	-845.941	-21886	-31470.5	-9914.59	262.798	635.872	0	-94.8721	-173.906	-610.59	-36941.3	4510.45	12742.3	307.387	260.501	0	-161.641	15.8369	-1456.53	-696209	417758	67282.2	281.49	478.513	0
1089	3	-66.6635	189.222	-844.562	-21922.2	-31766.6	-9869.14	262.387	635.957	0	-94.7569	-173.412	-609.061	-36878.1	4396.73	12700.7	307.219	260.549	0	-161.42	15.8105	-1453.62	-695037	416465	67190.8	281.171	478.663	0
1089	4	-66.5195	188.705	-843.202	-21953.9	-32060.5	-9827.03	261.978	636.036	0	-94.6217	-172.914	-607.576	-36811.7	4291	12658.5	307.063	260.588	0	-161.141	15.7907	-1450.78	-693876	415199	67070	280.859	478.801	0
1089	5	-66.3545	188.177	-841.825	-21983.4	-32350.2	-9789.12	261.571	636.114	0	-94.4762	-172.427	-606.102	-36741.4	4192.87	12615.6	306.918	260.619	0	-160.831	15.7493	-1447.93	-692702	413941	66922.8	280.553	478.932	0
1089	6	-66.1844	187.62	-840.416	-22012.1	-32631.1	-9755.8	261.173	636.192	0	-94.3306	-171.965	-604.618	-36668	4102.15	12571.3	306.785	260.647	0	-160.515	15.6545	-1445.03	-691506	412686	66750.5	280.257	479.06	0
1089	7	-66.0212	187.015	-838.985	-22039.8	-32898.3	-9726.51	260.788	636.27	0	-94.1937	-171.54	-603.11	-36593.1	4018.54	12524.6	306.663	260.674	0	-160.215	15.475	-1442.1	-690293	411439	66552.3	279.974	479.189	0
1089	8	-65.8706	186.351	-837.557	-22064.8	-33148.4	-9699.8	260.422	636.344	0	-94.071	-171.162	-601.575	-36517.9	3940.64	12474.8	306.551	260.704	0	-159.942	15.1883	-1439.13	-689078	410209	66326.8	279.705	479.322	0
1089	9	-65.7279	185.621	-836.177	-22083.9	-33379.7	-9674.43	260.081	636.411	0	-93.9608	-170.828	-600.017	-36443	3865.6	12421.5	306.443	260.737	0	-159.689	14.793	-1436.19	-687888	409009	66071.2	279.45	479.46	0
1090	0	-65.5753	184.834	-834.914	-22094.7	-33590	-9650.38	259.768	636.463	0	-93.8527	-170.522	-598.465	-36368.4	3790.9	12365.2	306.334	260.77	0	-159.428	14.3126	-1433.38	-686767	407867	65780.1	279.211	479.604	0
1090	1	-65.387	184.01	-833.846	-22096	-33777.6	-9628.79	259.492	636.499	0	-93.7303	-170.229	-596.958	-36295.5	3715.73	12307.4	306.224	260.801	0	-159.117	13.7815	-1430.8	-685768	406817	65445.3	278.99	479.751	0
1090	2	-65.1411	183.167	-833.025	-22087.7	-33940.6	-9611.15	259.256	636.515	0	-93.5803	-169.941	-595.529	-36225.9	3640.62	12250.6	306.113	260.83	0	-158.721	13.2255	-1428.55	-684930	405885	65059.2	278.79	479.901	0
1090	3	-64.8262	182.316	-832.458	-22070.5	-34078.2	-9598.65	259.063	636.513	0	-93.3967	-169.658	-594.19	-36160.1	3567.23	12196.2	306.004	260.856	0	-158.223	12.6574	-1426.65	-684260	405078	64618.1	278.614	480.054	0
1090	4	-64.4414	181.46	-832.106	-22046.3	-34192.1	-9591.72	258.909	636.495	0	-93.179	-169.375	-592.93	-36096.8	3497.97	12144.1	305.9	260.879	0	-157.62	12.085	-1425.04	-683734	404382	64122.9	278.461	480.208	0
1090	5	-63.9935	180.596	-831.893	-22016.9	-34285.2	-9589.73	258.786	636.466	0	-92.9305	-169.082	-591.717	-36033	3434.41	12092.9	305.804	260.896	0	-156.924	11.5136	-1423.61	-683296	403765	63579.4	278.329	480.362	0
1090	6	-63.4951	179.711	-831.722	-21984.1	-34360.7	-9591.1	258.687	636.432	0	-92.6592	-168.773	-590.5	-35966.1	3376.15	12041.1	305.717	260.908	0	-156.154	10.9385	-1422.22	-682875	403177	62995.4	278.214	480.516	0
1090	7	-62.9604	178.792	-831.492	-21949.7	-34421.7	-9593.89	258.603	636.398	0	-92.3768	-168.45	-589.23	-35895	3320.69	11986.9	305.636	260.919	0	-155.337	10.3416	-1420.72	-682404	402572	62376.7	278.109	480.672	0
1090	8	-62.4009	177.83	-831.131	-21916.3	-34472.1	-9596.53	258.524	636.369	0	-92.0932	-168.128	-587.882	-35820.2	3264.5	11928.4	305.553	260.931	0	-154.494	9.70258	-1419.01	-681837	401912	61725.9	278.008	480.829	0
1090	9	-61.8219	176.835	-830.626	-21886.2	-34516.1	-9598.31	258.446	636.349	0	-91.8081	-167.817	-586.467	-35743.2	3205.76	11865.4	305.466	260.947	0	-153.63	9.01768	-1417.09	-681172	401192	61045.3	277.905	480.988	0
1091	0	-61.2194	175.829	-830.034	-21861.3	-34556.2	-9599.09	258.368	636.338	0	-91.5078	-167.521	-585.042	-35666.1	3145.94	11799.3	305.377	260.963	0	-152.727	8.30878	-1415.08	-680458	400443	60338.3	277.803	481.145	0
1091	1	-60.5807	174.845	-829.454	-21842.2	-34593.1	-9598.57	258.294	636.333	0	-91.1701	-167.23	-583.692	-35592.2	3089	11732.7	305.292	260.978	0	-151.751	7.61488	-1413.15	-679774	399724	59606.8	277.706	481.295	0
1091	2	-59.8927	173.909	-828.972	-21828.2	-34627.5	-9595.91	258.228	636.332	0	-90.7743	-166.936	-582.504	-35524.9	3039.69	11667	305.218	260.987	0	-150.667	6.97334	-1411.48	-679192	399087	58852.5	277.621	481.43	0
1091	3	-59.152	173.038	-828.634	-21818.1	-34659.5	-9590.03	258.173	636.33	0	-90.313	-166.629	-581.53	-35467.1	3001.41	11601.5	305.161	260.989	0	-149.465	6.40868	-1410.16	-678750	398565	58079.4	277.55	481.545	0
1091	4	-58.3703	172.238	-828.437	-21811.3	-34689.3	-9580.23	258.127	636.328	0	-89.7969	-166.307	-580.777	-35419	2974.4	11534	305.121	260.986	0	-148.167	5.93063	-1409.21	-678448	398161	57298.2	277.495	481.639	0
1091	5	-57.5733	171.507	-828.337	-21806.6	-34718.6	-9566.13	258.086	636.326	0	-89.2504	-165.973	-580.202	-35378.7	2955.19	11461.9	305.093	260.977	0	-146.824	5.53392	-1408.54	-678245	397846	56525.8	277.449	481.713	0
1091	6	-56.7921	170.836	-828.262	-21803.2	-34750	-9547.42	258.045	636.324	0	-88.7034	-165.638	-579.727	-35342.2	2937.9	11384.3	305.068	260.964	0	-145.495	5.19823	-1407.99	-678081	397568	55780.2	277.406	481.773	0
1091	7	-56.0537	170.214	-828.143	-21800.4	-34786.4	-9523.96	257.995	636.324	0	-88.183	-165.32	-579.272	-35305.3	2917.09	11301.9	305.036	260.948	0	-144.237	4.89418	-1407.42	-677893	397279	55075.5	277.356	481.825	0
1091	8	-55.375	169.635	-827.932	-21798.3	-34829.9	-9495.72	257.931	636.329	0	-87.708	-165.038	-578.779	-35264.8	2890.09	11216.5	304.993	260.93	0	-143.083	4.59631	-1406.71	-677637	396942	54420	277.295	481.874	0
1091	9	-54.7603	169.1	-827.625	-21796.9	-34881.6	-9462.56	257.853	636.337	0	-87.2855	-164.804	-578.223	-35218.8	2858.2	11129.3	304.943	260.909	0	-142.046	4.29604	-1405.85	-677306	396549	53816.5	277.221	481.924	0
1092	0	-54.1996	168.62	-827.271	-21796.5	-34940.9	-9424.37	257.764	636.348	0	-86.9084	-164.614	-577.62	-35167.5	2825.69	11041.2	304.892	260.883	0	-141.108	4.00655	-1404.89	-676931	396125	53262.3	277.14	481.976	0
1092	1	-53.672	168.209	-826.945	-21797.6	-35005.9	-9381.55	257.668	636.359	0	-86.5601	-164.455	-577.012	-35113.5	2796.44	10953.1	304.846	260.854	0	-140.232	3.75471	-1403.96	-676570	395709	52749.9	277.058	482.03	0
1092	2	-53.1571	167.877	-826.71	-21800.8	-35072.8	-9335.18	257.575	636.371	0	-86.2253	-164.316	-576.429	-35059.9	2771.88	10866.2	304.809	260.823	0	-139.382	3.56046	-1403.14	-676269	395331	52270	276.979	482.09	0
1092	3	-52.6461	167.619	-826.588	-21807.4	-35137.1	-9286.42	257.491	636.383	0	-85.8942	-164.198	-575.867	-35007.9	2751.68	10782.1	304.778	260.792	0	-138.54	3.42076	-1402.45	-676043	395001	51814.9	276.908	482.16	0
1092	4	-52.143	167.417	-826.555	-21819.1	-35194.3	-9235.67	257.42	636.398	0	-85.562	-164.105	-575.297	-34957.6	2734.96	10702.5	304.754	260.764	0	-137.705	3.31224	-1401.85	-675876	394706	51380.1	276.845	482.244	0
1092	5	-51.6607	167.252	-826.556	-21837	-35241.5	-9182.35	257.363	636.419	0	-85.23	-164.048	-574.687	-34908.3	2720.56	10628	304.734	260.743	0	-136.891	3.20413	-1401.24	-675728	394423	50966	276.791	482.344	0
1092	6	-51.2148	167.104	-826.515	-21861.7	-35278.9	-9125.82	257.316	636.45	0	-84.9054	-164.034	-574.01	-34858.9	2707.2	10558.6	304.716	260.729	0	-136.12	3.06993	-1400.52	-675550	394120	50575.8	276.743	482.46	0
1092	7	-50.8167	166.959	-826.359	-21893.6	-35309.2	-9065.87	257.271	636.494	0	-84.5951	-164.063	-573.255	-34808.8	2695.07	10493	304.701	260.721	0	-135.412	2.89569	-1399.61	-675293	393770	50213	276.698	482.585	0
1092	8	-50.4701	166.817	-826.054	-21932.6	-35336.2	-9002.36	257.223	636.551	0	-84.2968	-164.13	-572.45	-34758.4	2687	10430.1	304.694	260.719	0	-134.767	2.68707	-1398.5	-674945	393371	49880	276.654	482.712	0
1092	9	-50.1687	166.691	-825.636	-21977.4	-35363.7	-8935.14	257.168	636.619	0	-83.995	-164.218	-571.662	-34709	2686.63	10368.7	304.7	260.716	0	-134.164	2.47298	-1397.3	-674538	392952	49577.4	276.614	482.829	0
1093	0	-49.8954	166.602	-825.195	-22026	-35396	-8864.67	257.106	636.692	0	-83.6646	-164.301	-570.975	-34661.9	2695.81	10308.2	304.721	260.706	0	-133.56	2.30128	-1396.17	-674141	392562	49303	276.579	482.93	0
1093	1	-49.6278	166.574	-824.848	-22076.2	-35435.5	-8792.01	257.04	636.764	0	-83.2824	-164.353	-570.46	-34617.9	2713.88	10248.5	304.757	260.684	0	-132.91	2.22168	-1395.31	-673837	392250	49052.4	276.549	483.007	0
1093	2	-49.3523	166.622	-824.684	-22126	-35482.3	-8717.85	256.975	636.83	0	-82.8396	-164.362	-570.153	-34577.9	2738.45	10190.5	304.803	260.647	0	-132.192	2.26033	-1394.84	-673683	392052	48823.5	276.525	483.061	0
1093	3	-49.07	166.741	-824.727	-22174.8	-35533.3	-8642.28	256.915	636.888	0	-82.3463	-164.334	-570.048	-34542.2	2766.9	10135.2	304.854	260.595	0	-131.416	2.40718	-1394.77	-673694	391974	48617	276.508	483.096	0
1093	4	-48.7926	166.917	-824.947	-22223.8	-35584.9	-8565.35	256.864	636.94	0	-81.825	-164.29	-570.101	-34509.7	2798.08	10082.6	304.908	260.533	0	-130.618	2.62724	-1395.05	-673845	391997	48434	276.498	483.117	0
1093	5	-48.5337	167.13	-825.287	-22274	-35634.8	-8487.47	256.821	636.99	0	-81.3013	-164.251	-570.255	-34478.5	2832.73	10032.2	304.967	260.462	0	-129.835	2.87878	-1395.54	-674090	392092	48274.2	276.495	483.13	0
1093	6	-48.3029	167.358	-825.676	-22325.2	-35682.9	-8409.12	256.783	637.039	0	-80.8002	-164.237	-570.456	-34447.4	2871.89	9982.36	305.034	260.386	0	-129.103	3.12065	-1396.13	-674376	392226	48134.3	276.499	483.139	0
1093	7	-48.1051	167.578	-826.046	-22376.6	-35730	-8331.13	256.746	637.089	0	-80.3443	-164.265	-570.67	-34416.6	2914.87	9930.92	305.108	260.309	0	-128.449	3.31284	-1396.72	-674656	392365	48006.6	276.506	483.144	0
1093	8	-47.9417	167.764	-826.347	-22428.3	-35776.5	-8255.44	256.705	637.142	0	-79.9499	-164.342	-570.876	-34387.2	2959.03	9876.63	305.183	260.236	0	-127.892	3.42142	-1397.22	-674899	392488	47882	276.512	483.146	0
1093	9	-47.8098	167.899	-826.568	-22481.5	-35823.2	-8184.82	256.66	637.199	0	-79.6226	-164.469	-571.069	-34360.1	3001.39	9820.32	305.256	260.168	0	-127.432	3.43011	-1397.64	-675097	392586	47753	276.516	483.145	0
1094	0	-47.7001	167.985	-826.735	-22536.8	-35871.8	-8120.81	256.61	637.26	0	-79.3561	-164.634	-571.262	-34336.3	3039.62	9764.46	305.321	260.106	0	-127.056	3.351	-1398	-675273	392666	47617.3	276.515	483.144	0
1094	1	-47.5985	168.043	-826.9	-22593.8	-35924.3	-8062.52	256.555	637.323	0	-79.1357	-164.823	-571.486	-34317.1	3072.19	9711	305.376	260.049	0	-126.734	3.21964	-1398.39	-675463	392747	47476.6	276.507	483.141	0
1094	2	-47.491	168.094	-827.103	-22651.6	-35981.2	-8007.95	256.497	637.387	0	-78.9443	-165.024	-571.77	-34303.9	3098.89	9660.29	305.42	259.996	0	-126.435	3.06924	-1398.87	-675695	392848	47331.5	276.494	483.133	0
1094	3	-47.3696	168.148	-827.344	-22710.1	-36041.2	-7955.29	256.437	637.45	0	-78.7651	-165.237	-572.124	-34296.4	3121.33	9612.04	305.456	259.946	0	-126.135	2.91074	-1399.47	-675971	392975	47178.5	276.477	483.12	0
1094	4	-47.2325	168.202	-827.599	-22769.4	-36102.4	-7903.23	256.377	637.513	0	-78.5806	-165.463	-572.54	-34293.1	3142.27	9566.47	305.488	259.896	0	-125.813	2.73897	-1400.14	-676275	393121	47012.9	276.459	483.099	0
1094	5	-47.0822	168.244	-827.843	-22829.9	-36163.2	-7851.24	256.316	637.578	0	-78.3759	-165.698	-572.992	-34291.9	3164.12	9524.4	305.522	259.847	0	-125.458	2.54665	-1400.83	-676582	393273	46832.5	276.443	483.072	0
1094	6	-46.9241	168.263	-828.061	-22891.8	-36222.3	-7799.45	256.256	637.645	0	-78.1422	-165.936	-573.444	-34290.7	3187.8	9486.85	305.559	259.798	0	-125.066	2.32704	-1401.5	-676877	393420	46637.7	276.429	483.044	0
1094	7	-46.7657	168.249	-828.248	-22955	-36279.7	-7748.15	256.197	637.715	0	-77.877	-166.177	-573.869	-34288.2	3212.13	9454.58	305.597	259.749	0	-124.643	2.07245	-1402.12	-677149	393550	46430.6	276.416	483.018	0
1094	8	-46.6143	168.201	-828.408	-23019.4	-36336.3	-7697.56	256.137	637.788	0	-77.5809	-166.422	-574.265	-34284.1	3234.82	9427.92	305.633	259.701	0	-124.195	1.77927	-1402.67	-677400	393662	46215.1	276.401	482.996	0
1094	9	-46.4715	168.122	-828.563	-23083.7	-36394	-7647.88	256.076	637.86	0	-77.254	-166.666	-574.664	-34279.3	3255.17	9406.59	305.665	259.651	0	-123.726	1.4563	-1403.23	-677650	393768	45994	276.384	482.972	0
1095	0	-46.3285	168.022	-828.766	-23145.4	-36453.8	-7599.21	256.014	637.928	0	-76.8925	-166.893	-575.119	-34275	3275.97	9389.43	305.696	259.596	0	-123.221	1.12891	-1403.88	-677937	393902	45767.8	276.367	482.94	0
1095	1	-46.1712	167.916	-829.082	-23202.2	-36516	-7551.55	255.956	637.985	0	-76.4883	-167.083	-575.684	-34272.3	3302.31	9374.9	305.736	259.533	0	-122.66	0.833832	-1404.77	-678311	394104	45535.6	276.356	482.893	0
1095	2	-45.9926	167.818	-829.558	-23252.6	-36581.3	-7504.87	255.903	638.03	0	-76.0359	-167.216	-576.389	-34272.5	3338.49	9361.95	305.792	259.461	0	-122.029	0.602142	-1405.95	-678804	394398	45300.4	276.356	482.83	0
1095	3	-45.8022	167.729	-830.19	-23296.7	-36652	-7459.11	255.851	638.062	0	-75.5399	-167.286	-577.226	-34276.7	3385.98	9350.01	305.866	259.382	0	-121.342	0.442368	-1407.42	-679413	394783	45070.9	276.364	482.753	0
1095	4	-45.6227	167.643	-830.932	-23336.5	-36731.3	-7414.16	255.795	638.085	0	-75.0162	-167.305	-578.163	-34285.6	3443.11	9339.05	305.955	259.301	0	-120.639	0.337738	-1409.09	-680107	395231	44859.3	276.376	482.667	0
1095	5	-45.4823	167.548	-831.714	-23374.8	-36821.8	-7369.99	255.728	638.104	0	-74.4917	-167.295	-579.154	-34299.8	3505.7	9329.71	306.053	259.224	0	-119.974	0.252991	-1410.87	-680839	395703	44678.1	276.386	482.576	0
1095	6	-45.4108	167.428	-832.468	-23414.1	-36924.9	-7326.59	255.644	638.126	0	-74.0008	-167.284	-580.144	-34318.1	3568.31	9322.65	306.151	259.154	0	-119.412	0.143814	-1412.61	-681560	396159	44540	276.387	482.487	0
1095	7	-45.4375	167.264	-833.134	-23456	-37039.3	-7284.13	255.542	638.154	0	-73.5769	-167.296	-581.073	-34337.7	3625.35	9317.95	306.239	259.094	0	-119.014	-0.0318604	-1414.21	-682221	396561	44456.5	276.373	482.405	0
1095	8	-45.5845	167.037	-833.674	-23501.2	-37160.9	-7243	255.425	638.19	0	-73.2446	-167.34	-581.891	-34355.6	3672.4	9315.67	306.311	259.041	0	-118.829	-0.303131	-1415.57	-682791	396885	44437.2	276.343	482.335	0
1095	9	-45.858	166.739	-834.095	-23549.5	-37284.8	-7203.63	255.299	638.234	0	-73.0136	-167.414	-582.579	-34369.8	3707.7	9316.52	306.364	258.996	0	-118.872	-0.675354	-1416.67	-683265	397131	44486.4	276.299	482.28	0
1096	0	-46.2425	166.383	-834.454	-23599	-37407.2	-7166.14	255.172	638.281	0	-72.8756	-167.506	-583.161	-34380.8	3732.64	9321.55	306.401	258.956	0	-119.118	-1.12312	-1417.62	-683683	397328	44601.6	276.246	482.239	0
1096	1	-46.7054	165.997	-834.846	-23647.2	-37525.5	-7130.11	255.051	638.325	0	-72.8087	-167.597	-583.701	-34390.7	3750.2	9331.53	306.425	258.918	0	-119.514	-1.59956	-1418.55	-684111	397526	44773.6	276.19	482.208	0
1096	2	-47.212	165.614	-835.355	-23692.4	-37638.6	-7095.04	254.943	638.362	0	-72.7891	-167.671	-584.27	-34402.7	3762.82	9346.26	306.44	258.882	0	-120.001	-2.05692	-1419.62	-684614	397772	44991.3	276.138	482.181	0
1096	3	-47.7402	165.253	-836.02	-23734.1	-37746	-7060.9	254.85	638.389	0	-72.801	-167.716	-584.916	-34419.2	3771.4	9364.69	306.448	258.845	0	-120.541	-2.46265	-1420.94	-685227	398092	45246.7	276.09	482.153	0
1096	4	-48.2839	164.916	-836.832	-23773	-37847.9	-7028.18	254.772	638.408	0	-72.8378	-167.723	-585.65	-34440.9	3775.95	9385.59	306.447	258.808	0	-121.122	-2.80647	-1422.48	-685946	398486	45536.2	276.047	482.123	0
1096	5	-48.8504	164.589	-837.737	-23809.9	-37945.8	-6997.27	254.704	638.422	0	-72.9011	-167.689	-586.44	-34466.7	3776.72	9407.91	306.44	258.773	0	-121.752	-3.10017	-1424.18	-686733	398928	45859.6	276.008	482.092	0
1096	6	-49.4553	164.249	-838.663	-23845.7	-38042	-6968.44	254.64	638.433	0	-72.9982	-167.618	-587.234	-34494.3	3774.14	9431.05	306.427	258.74	0	-122.454	-3.36906	-1425.9	-687533	399379	46219.3	275.968	482.062	0
1096	7	-50.1154	163.874	-839.535	-23881.1	-38140.5	-6942.14	254.57	638.446	0	-73.1388	-167.512	-587.994	-34521.8	3767.38	9455.17	306.407	258.711	0	-123.254	-3.63802	-1427.53	-688292	399802	46619.8	275.921	482.034	0
1096	8	-50.8413	163.453	-840.304	-23916.8	-38245.1	-6918.63	254.487	638.462	0	-73.3301	-167.372	-588.713	-34549.1	3754.51	9480.71	306.378	258.686	0	-124.171	-3.91827	-1429.02	-688982	400175	47065.8	275.864	482.005	0
1096	9	-51.6321	162.988	-840.961	-23953.1	-38357.9	-6897.61	254.388	638.483	0	-73.571	-167.187	-589.425	-34578	3734.89	9507.83	306.337	258.664	0	-125.203	-4.1996	-1430.39	-689604	400503	47560.1	275.795	481.969	0
1097	0	-52.4742	162.488	-841.545	-23989.6	-38478.8	-6878.37	254.276	638.507	0	-73.848	-166.94	-590.188	-34610.8	3710.85	9536.52	306.288	258.644	0	-126.322	-4.45135	-1431.73	-690194	400816	48101.6	275.716	481.92	0
1097	1	-53.3476	161.972	-842.124	-24025.4	-38607.2	-6860.03	254.155	638.53	0	-74.1421	-166.607	-591.059	-34649.5	3686.03	9566.89	306.236	258.623	0	-127.49	-4.63461	-1433.18	-690805	401153	48686.9	275.634	481.852	0
1097	2	-54.2372	161.451	-842.745	-24060	-38741.3	-6841.64	254.03	638.549	0	-74.439	-166.174	-592.063	-34693.9	3662.88	9598.55	306.187	258.598	0	-128.676	-4.72331	-1434.81	-691468	401540	49312.4	275.552	481.766	0
1097	3	-55.1402	160.924	-843.407	-24092.6	-38879.1	-6822.39	253.902	638.566	0	-74.7336	-165.641	-593.175	-34742.2	3642.22	9630.17	306.14	258.57	0	-129.874	-4.71663	-1436.58	-692175	401972	49975	275.472	481.663	0
1097	4	-56.0638	160.383	-844.071	-24122.4	-39019.5	-6801.61	253.772	638.579	0	-75.0295	-165.02	-594.335	-34791.6	3623.76	9660.04	306.097	258.539	0	-131.093	-4.63615	-1438.41	-692887	402419	50672.4	275.392	481.55	0
1097	5	-57.0199	159.811	-844.689	-24148.6	-39161.8	-6778.83	253.638	638.589	0	-75.3373	-164.329	-595.461	-34840	3605.54	9687.39	306.055	258.509	0	-132.357	-4.51801	-1440.15	-693558	402842	51402.7	275.311	481.437	0
1097	6	-58.0198	159.191	-845.227	-24170.4	-39305	-6753.9	253.498	638.596	0	-75.6725	-163.593	-596.474	-34886.5	3583.51	9712.77	306.008	258.488	0	-133.692	-4.40211	-1441.7	-694152	403206	52164.8	275.223	481.334	0
1097	7	-59.07	158.511	-845.668	-24187.7	-39449.2	-6727.45	253.351	638.602	0	-76.0499	-162.829	-597.317	-34931.1	3552.73	9737.11	305.948	258.48	0	-135.12	-4.31725	-1442.99	-694647	403485	52957.2	275.123	481.252	0
1097	8	-60.1685	157.777	-846.005	-24200.9	-39596.9	-6700.4	253.195	638.606	0	-76.4766	-162.048	-597.978	-34974.9	3509.5	9760.62	305.869	258.489	0	-136.645	-4.27115	-1443.98	-695039	403666	53777	275.008	481.193	0
1097	9	-61.3035	157.002	-846.256	-24210.4	-39751.8	-6672.9	253.026	638.609	0	-76.9467	-161.252	-598.483	-35019	3453.13	9782.92	305.77	258.513	0	-138.25	-4.24944	-1444.74	-695346	403759	54619.7	274.875	481.154	0
1098	0	-62.4558	156.214	-846.479	-24216.5	-39914.6	-6643.73	252.846	638.609	0	-77.4436	-160.434	-598.89	-35063.8	3386.45	9803.84	305.655	258.548	0	-139.899	-4.22005	-1445.37	-695613	403798	55480.8	274.727	481.13	0
1098	1	-63.6076	155.435	-846.746	-24220.1	-40082.1	-6611.13	252.663	638.604	0	-77.9523	-159.582	-599.264	-35108.3	3313.91	9823.81	305.53	258.586	0	-141.56	-4.14691	-1446.01	-695896	403830	56359.7	274.573	481.114	0
1098	2	-64.7529	154.682	-847.104	-24222.6	-40248.4	-6574.07	252.487	638.595	0	-78.4699	-158.689	-599.647	-35150.5	3238.18	9843.7	305.4	258.619	0	-143.223	-4.0065	-1446.75	-696228	403890	57260.9	274.418	481.103	0
1098	3	-65.898	153.957	-847.543	-24225.2	-40407	-6532.42	252.325	638.583	0	-79.0042	-157.75	-600.048	-35189.3	3159.19	9864.06	305.265	258.644	0	-144.902	-3.79327	-1447.59	-696607	403985	58192.3	274.269	481.092	0
1098	4	-67.0544	153.252	-848.014	-24228.8	-40551.6	-6486.33	252.181	638.571	0	-79.5676	-156.769	-600.457	-35225.2	3076.38	9885.03	305.123	258.664	0	-146.622	-3.51648	-1448.47	-697002	404104	59160.5	274.128	481.082	0
1098	5	-68.2338	152.556	-848.453	-24234.3	-40678	-6435.72	252.056	638.563	0	-80.1737	-155.752	-600.839	-35258.9	2990.62	9906.91	304.977	258.683	0	-148.408	-3.19579	-1449.29	-697371	404224	60169.8	273.996	481.074	0
1098	6	-69.4473	151.853	-848.796	-24242.6	-40786.4	-6380.37	251.948	638.561	0	-80.832	-154.707	-601.139	-35289.6	2903.01	9930.06	304.829	258.705	0	-150.279	-2.85349	-1449.94	-697663	404311	61222.9	273.872	481.074	0
1098	7	-70.7066	151.129	-848.986	-24254.4	-40882.1	-6320.24	251.846	638.569	0	-81.5449	-153.634	-601.289	-35314.8	2813.01	9954.25	304.678	258.732	0	-152.251	-2.50505	-1450.27	-697829	404321	62322.5	273.75	481.087	0
1098	8	-72.0216	150.375	-848.985	-24269.2	-40972.3	-6255.65	251.74	638.586	0	-82.3101	-152.531	-601.242	-35332.1	2718.44	9978.35	304.521	258.765	0	-154.332	-2.15642	-1450.23	-697834	404222	63471	273.622	481.118	0
1098	9	-73.3953	149.587	-848.789	-24285.3	-41064.7	-6187.47	251.62	638.612	0	-83.1213	-151.392	-600.994	-35340.2	2617.01	10000.4	304.354	258.803	0	-156.517	-1.80504	-1449.78	-697672	404000	64666.9	273.48	481.166	0
1099	0	-74.8182	148.774	-848.424	-24299.9	-41165.2	-6117.01	251.48	638.641	0	-83.9644	-150.212	-600.589	-35340.3	2507.95	10018	304.176	258.843	0	-158.783	-1.43715	-1449.01	-697366	403668	65901.9	273.322	481.222	0
1099	1	-76.2716	147.947	-847.941	-24310.6	-41276.2	-6045.55	251.322	638.67	0	-84.819	-148.978	-600.088	-35333.9	2393.09	10028.6	303.988	258.881	0	-161.091	-1.03079	-1448.03	-696955	403258	67163.3	273.148	481.279	0
1099	2	-77.7369	147.114	-847.388	-24316.9	-41395.6	-5973.88	251.149	638.696	0	-85.6661	-147.683	-599.544	-35322.7	2275.94	10030.7	303.796	258.916	0	-163.403	-0.568283	-1446.93	-696483	402803	68439	272.964	481.332	0
1099	3	-79.2029	146.282	-846.789	-24318.8	-41519	-5901.9	250.969	638.719	0	-86.4942	-146.323	-598.971	-35307	2159.43	10022.9	303.605	258.946	0	-165.697	-0.0407715	-1445.76	-695964	402322	69721.4	272.776	481.381	0
1099	4	-80.6645	145.456	-846.133	-24315.5	-41641.5	-5828.42	250.786	638.737	0	-87.2984	-144.9	-598.351	-35286.3	2043.87	10004.8	303.416	258.973	0	-167.963	0.556396	-1444.48	-695386	401810	71008.3	272.587	481.427	0
1099	5	-82.1191	144.639	-845.38	-24306.6	-41758.6	-5751.66	250.604	638.752	0	-88.0799	-143.417	-597.642	-35259	1927.25	9976.77	303.225	258.997	0	-170.199	1.22133	-1443.02	-694717	401245	72300.2	272.397	481.473	0
1099	6	-83.5656	143.826	-844.484	-24292.4	-41867	-5670.13	250.423	638.766	0	-88.8436	-141.888	-596.799	-35223.5	1807.2	9940.72	303.028	259.021	0	-172.409	1.93829	-1441.28	-693918	400601	73595.8	272.206	481.523	0
1099	7	-85.0041	143.008	-843.402	-24273.5	-41963.9	-5583.37	250.245	638.78	0	-89.5921	-140.329	-595.777	-35178.4	1682.61	9898.59	302.824	259.046	0	-174.596	2.67943	-1439.18	-692954	399853	74890	272.011	481.582	0
1099	8	-86.4334	142.177	-842.108	-24250.7	-42047.9	-5491.65	250.068	638.798	0	-90.3217	-138.759	-594.532	-35122.3	1554.11	9851.67	302.614	259.076	0	-176.755	3.41765	-1436.64	-691801	398982	76174	271.814	481.655	0
1099	9	-87.8458	141.327	-840.609	-24225	-42119.4	-5395.42	249.894	638.818	0	-91.0224	-137.185	-593.041	-35053.3	1423.91	9800.9	302.401	259.108	0	-178.868	4.1418	-1433.65	-690460	397985	77438.5	271.614	481.748	0
1100	0	-89.2252	140.466	-838.96	-24197.6	-42180.3	-5295.15	249.723	638.842	0	-91.6781	-135.601	-591.316	-34969.8	1294.65	9746.81	302.189	259.139	0	-180.903	4.86479	-1430.28	-688963	396881	78674.1	271.414	481.862	0
1100	1	-90.5511	139.603	-837.232	-24168.8	-42233.6	-5191.67	249.556	638.868	0	-92.2691	-133.988	-589.39	-34871.3	1168.19	9689.04	301.982	259.165	0	-182.82	5.61534	-1426.62	-687360	395697	79872	271.215	481.998	0
1100	2	-91.8084	138.745	-835.465	-24137.5	-42281.7	-5086.06	249.391	638.891	0	-92.7811	-132.328	-587.283	-34757.9	1045.15	9626.51	301.78	259.184	0	-184.59	6.41669	-1422.75	-685678	394448	81024.8	271.016	482.155	0
1100	3	-92.9924	137.882	-833.642	-24102.5	-42326.6	-4979.03	249.227	638.912	0	-93.2117	-130.607	-584.976	-34629.2	924.616	9557.97	301.581	259.198	0	-186.204	7.27496	-1418.62	-683899	393121	82129.1	270.815	482.335	0
1100	4	-94.1073	136.997	-831.703	-24062.9	-42369	-4870.62	249.058	638.932	0	-93.5684	-128.813	-582.414	-34484.6	804.027	9482.2	301.381	259.21	0	-187.676	8.18353	-1414.12	-681976	391679	83185.8	270.607	482.541	0
1100	5	-95.1623	136.068	-829.57	-24018.7	-42406.4	-4760.31	248.881	638.953	0	-93.8634	-126.944	-579.535	-34323.8	680.286	9398.05	301.174	259.227	0	-189.026	9.12463	-1409.1	-679849	390079	84196.8	270.388	482.78	0
1100	6	-96.1674	135.075	-827.153	-23970.1	-42433.2	-4647.45	248.7	638.979	0	-94.1112	-125.01	-576.29	-34147.7	551.372	9304.6	300.957	259.254	0	-190.279	10.0652	-1403.44	-677456	388285	85161.1	270.158	483.054	0
1100	7	-97.1312	133.995	-824.36	-23917.6	-42442.2	-4531.65	248.515	639.014	0	-94.3245	-123.028	-572.649	-33956.1	416.917	9201.49	300.728	259.297	0	-191.456	10.9675	-1397.01	-674737	386267	86075	269.918	483.364	0
1100	8	-98.0563	132.819	-821.132	-23861.5	-42427.7	-4412.75	248.33	639.059	0	-94.506	-121.008	-568.591	-33747.3	278.03	9089.19	300.489	259.353	0	-192.562	11.8116	-1389.72	-671651	384011	86935.5	269.671	483.706	0
1100	9	-98.9342	131.552	-817.469	-23802.2	-42386.9	-4290.68	248.149	639.117	0	-94.6402	-118.942	-564.133	-33519.6	137.178	8968.66	300.243	259.418	0	-193.574	12.6102	-1381.6	-668199	381522	87739	269.42	484.079	0
1101	0	-99.743	130.223	-813.442	-23739.5	-42320.5	-4165.49	247.974	639.184	0	-94.6953	-116.817	-559.338	-33272.3	-1.9755	8840.71	299.996	259.485	0	-194.438	13.4058	-1372.78	-664436	378845	88479.2	269.17	484.476	0
1101	1	-100.456	128.872	-809.164	-23672.9	-42232.4	-4037.42	247.807	639.256	0	-94.633	-114.618	-554.294	-33005.5	-135.263	8705.73	299.756	259.545	0	-195.089	14.2539	-1363.46	-660443	376034	89149.1	268.926	484.89	0
1101	2	-101.055	127.533	-804.728	-23601.3	-42128.8	-3906.64	247.648	639.328	0	-94.4231	-112.337	-549.06	-32718.5	-258.804	8563.99	299.529	259.59	0	-195.478	15.1965	-1353.79	-656287	373132	89744.6	268.69	485.317	0
1101	3	-101.541	126.223	-800.169	-23524.2	-42014.4	-3773.52	247.493	639.399	0	-94.0504	-109.975	-543.638	-32409.2	-369.751	8416.27	299.32	259.615	0	-195.591	16.2471	-1343.81	-651984	370146	90266.8	268.46	485.757	0
1101	4	-101.925	124.933	-795.463	-23441.4	-41890.9	-3639.06	247.338	639.469	0	-93.511	-107.541	-537.982	-32075.1	-467.702	8263.97	299.131	259.621	0	-195.436	17.3928	-1333.44	-647510	367056	90719.2	268.234	486.218	0
1101	5	-102.228	123.645	-790.538	-23353.2	-41756	-3504.68	247.18	639.541	0	-92.8074	-105.047	-532.016	-31714.4	-555.194	8108.33	298.956	259.612	0	-195.036	18.5981	-1322.55	-642806	363817	91103.9	268.008	486.709	0
1101	6	-102.474	122.329	-785.292	-23260.7	-41605.9	-3371.22	247.019	639.62	0	-91.9479	-102.517	-525.66	-31326.4	-636.165	7949.93	298.79	259.594	0	-194.421	19.8116	-1310.95	-637797	360376	91420.7	267.778	487.239	0
1101	7	-102.678	120.955	-779.616	-23164.4	-41438.3	-3238.2	246.848	639.713	0	-90.9448	-99.9753	-518.839	-30910.7	-714.506	7788.7	298.623	259.577	0	-193.623	20.9794	-1298.46	-632402	356678	91666.9	267.536	487.817	0
1101	8	-102.846	119.502	-773.43	-23063.9	-41252.7	-3104.1	246.663	639.82	0	-89.8096	-97.441	-511.5	-30467.4	-793.447	7624.47	298.449	259.565	0	-192.655	22.0609	-1284.93	-626564	352680	91836.5	267.278	488.45	0
1101	9	-102.964	117.961	-766.71	-22957.2	-41049	-2967.13	246.461	639.942	0	-88.5479	-94.9199	-503.625	-29996.8	-874.882	7457.05	298.263	259.562	0	-191.512	23.0407	-1270.34	-620267	348369	91919.5	266.998	489.14	0
1102	0	-103.003	116.334	-759.498	-22841.5	-40827.3	-2826.27	246.244	640.074	0	-87.1549	-92.4005	-495.241	-29499.7	-958.891	7286	298.064	259.566	0	-190.158	23.9337	-1254.74	-613535	343763	91902.7	266.697	489.889	0
1102	1	-102.928	114.635	-751.868	-22714.2	-40587.1	-2681.8	246.018	640.21	0	-85.6179	-89.864	-486.395	-28977.3	-1044.17	7110.41	297.853	259.576	0	-188.545	24.7711	-1238.26	-606421	338898	91769.3	266.379	490.695	0
1102	2	-102.703	112.874	-743.882	-22573.6	-40326.6	-2535.05	245.789	640.346	0	-83.9261	-87.2969	-477.129	-28430.6	-1128.74	6929.4	297.634	259.587	0	-186.629	25.5775	-1221.01	-598970	333806	91501.8	266.048	491.558	0
1102	3	-102.308	111.055	-735.559	-22418.8	-40042.1	-2387.6	245.562	640.479	0	-82.0762	-84.6927	-467.454	-27859.4	-1209.85	6742.64	297.412	259.598	0	-184.384	26.3626	-1203.01	-591194	328502	91087.1	265.71	492.48	0
1102	4	-101.732	109.176	-726.88	-22249.4	-39730.3	-2240.82	245.341	640.61	0	-80.0711	-82.0502	-457.368	-27262.2	-1284.1	6550.52	297.192	259.607	0	-181.803	27.1256	-1184.25	-583080	322986	90517.9	265.367	493.463	0
1102	5	-100.972	107.23	-717.796	-22065.4	-39389.4	-2095.93	245.124	640.741	0	-77.9177	-79.3754	-446.863	-26638	-1348.78	6354.03	296.982	259.611	0	-178.89	27.8542	-1164.66	-574595	317246	89790.9	265.021	494.507	0
1102	6	-100.034	105.206	-708.245	-21866.7	-39018.1	-1954.1	244.909	640.875	0	-75.6282	-76.6814	-435.931	-25985.8	-1402.77	6154.49	296.782	259.61	0	-175.663	28.5244	-1144.18	-565699	311264	88904.4	264.673	495.613	0
1102	7	-98.9254	103.091	-698.167	-21654	-38614.5	-1816.33	244.692	641.016	0	-73.2173	-73.9808	-424.578	-25305.4	-1446.04	5953.19	296.594	259.601	0	-172.143	29.1099	-1122.74	-556359	305026	87857.8	264.319	496.78	0
1102	8	-97.6469	100.875	-687.527	-21428.5	-38176.2	-1682.98	244.473	641.168	0	-70.6975	-71.2807	-412.833	-24597.4	-1478.37	5751.31	296.419	259.582	0	-168.344	29.5943	-1100.36	-546564	298534	86650.7	263.962	498.004	0
1102	9	-96.1942	98.559	-676.335	-21192.2	-37700.6	-1553.52	244.258	641.334	0	-68.0718	-68.5823	-400.753	-23863.9	-1498.97	5549.99	296.26	259.548	0	-164.266	29.9767	-1077.09	-536333	291812	85282.3	263.606	499.282	0
1103	0	-94.5558	96.1559	-664.643	-20946.6	-37187	-1427.26	244.05	641.516	0	-65.3288	-65.8807	-388.421	-23108.9	-1507.19	5350.68	296.12	259.494	0	-159.885	30.2752	-1053.06	-525719	284899	83750.8	263.256	500.608	0
1103	1	-92.7179	93.6899	-652.527	-20692	-36637.5	-1304.63	243.853	641.71	0	-62.4461	-63.1678	-375.919	-22335.8	-1503.19	5155.3	296.001	259.416	0	-155.164	30.5222	-1028.45	-514788	277841	82054.5	262.914	501.974	0
1103	2	-90.6702	91.1881	-640.055	-20428.1	-36055.8	-1187.29	243.668	641.916	0	-59.4039	-60.443	-363.304	-21547.7	-1488.27	4966.25	295.904	259.31	0	-150.074	30.7451	-1003.36	-503594	270667	80192.1	262.582	503.379	0
1103	3	-88.411	88.6706	-627.261	-20154.7	-35445.8	-1077.14	243.491	642.131	0	-56.1957	-57.7202	-350.603	-20747.8	-1464.68	4785.92	295.822	259.178	0	-144.607	30.9505	-977.864	-492167	263390	78163.8	262.254	504.827	0
1103	4	-85.948	86.1469	-614.151	-19871.9	-34811.1	-975.76	243.318	642.357	0	-52.8288	-55.0197	-337.827	-19940.2	-1434.82	4615.58	295.753	259.025	0	-138.777	31.1271	-951.978	-480515	256009	75972	261.926	506.324	0
1103	5	-83.2966	83.6136	-600.7	-19580.1	-34153.9	-884.54	243.143	642.596	0	-49.3231	-52.3581	-324.975	-19128.8	-1400.88	4454.43	295.689	258.862	0	-132.62	31.2555	-925.674	-468631	248513	73622.1	261.59	507.879	0
1103	6	-80.4776	81.0552	-586.855	-19281	-33474	-804.698	242.96	642.855	0	-45.7117	-49.7442	-312.033	-18317.2	-1365.31	4300.33	295.624	258.703	0	-126.189	31.311	-898.888	-456483	240884	71122.6	261.242	509.503	0
1103	7	-77.5122	78.4481	-572.546	-18975.4	-32769.1	-737.25	242.766	643.142	0	-42.0387	-47.1808	-298.987	-17507.6	-1331.25	4150.96	295.547	258.557	0	-119.551	31.2673	-871.533	-444033	233098	68484.1	260.873	511.207	0
1103	8	-74.4156	75.7692	-557.715	-18662.8	-32036.2	-683.11	242.558	643.463	0	-38.3517	-44.663	-285.834	-16702.2	-1302.18	4004.44	295.444	258.433	0	-112.767	31.1062	-843.549	-431245	225139	65717	260.478	512.997	0
1103	9	-71.1917	73.0042	-542.351	-18340.9	-31274.1	-642.896	242.336	643.817	0	-34.6933	-42.177	-272.603	-15903.2	-1280.24	3859.51	295.304	258.338	0	-105.885	30.8272	-814.954	-418119	217014	62830.3	260.054	514.874	0
1104	0	-67.832	70.153	-526.509	-18006.2	-30484.4	-616.527	242.101	644.199	0	-31.0956	-39.7007	-259.365	-15113.8	-1263.94	3715	295.127	258.272	0	-98.9276	30.4523	-785.873	-404702	208762	59830.8	259.601	516.831	0
1104	1	-64.3215	67.2308	-510.287	-17654.5	-29671.3	-603.189	241.854	644.597	0	-27.5834	-37.2103	-246.226	-14337.1	-1249.08	3569.38	294.927	258.227	0	-91.9049	30.0205	-756.513	-391071	200445	56725.1	259.128	518.844	0
1104	2	-60.6534	64.2572	-493.778	-17281.7	-28839.6	-601.519	241.594	644.999	0	-24.1818	-34.6898	-233.291	-13575.8	-1232.57	3420.58	294.717	258.193	0	-84.8352	29.5674	-727.069	-377301	192121	53524.2	258.639	520.886	0
1104	3	-56.8409	61.2442	-477.031	-16884.5	-27992.3	-609.595	241.32	645.395	0	-20.917	-32.137	-220.632	-12832.6	-1214.26	3266.56	294.497	258.163	0	-77.7579	29.1073	-697.664	-363435	183825	50245.5	258.137	522.935	0
1104	4	-52.9202	58.1938	-460.062	-16460.7	-27130.1	-625.131	241.029	645.779	0	-17.8081	-29.5643	-208.29	-12109.5	-1195.08	3106.18	294.262	258.138	0	-70.7282	28.6295	-668.352	-349492	175575	46912.8	257.619	524.972	0
1104	5	-48.9467	55.101	-442.859	-16009.3	-26251.8	-646.131	240.722	646.15	0	-14.8602	-26.9939	-196.268	-11407.4	-1174.44	2939.85	294.016	258.122	0	-63.8069	28.1071	-639.127	-335465	167375	43555.4	257.088	526.991	0
1104	6	-44.9872	51.959	-425.395	-15530.8	-25355.8	-671.318	240.395	646.509	0	-12.0633	-24.4512	-184.529	-10725	-1149.28	2769.36	293.772	258.121	0	-57.0505	27.5078	-609.924	-321332	159211	40205.2	256.544	529.005	0
1104	7	-41.1064	48.7642	-407.643	-15026.4	-24441.1	-700.01	240.043	646.862	0	-9.39259	-21.9636	-173.013	-10059	-1115.46	2597.2	293.553	258.14	0	-50.499	26.8007	-580.656	-307064	151064	36890.8	255.987	531.038	0
1104	8	-37.3548	45.5203	-389.605	-14498.5	-23506.7	-731.627	239.665	647.213	0	-6.80907	-19.5556	-161.667	-9405.53	-1068.94	2425.37	293.388	258.179	0	-44.1639	25.9646	-551.272	-292650	142926	33631.4	255.42	533.125	0
1104	9	-33.7594	42.2401	-371.332	-13949.7	-22551.4	-765.074	239.269	647.567	0	-4.26194	-17.2408	-150.456	-8760.76	-1005.47	2254.59	293.317	258.228	0	-38.0214	24.9993	-521.787	-278114	134804	30435	254.854	535.302	0
1105	0	-30.321	38.9487	-352.917	-13382	-21574.8	-798.5	238.867	647.918	0	-1.69292	-15.0167	-139.38	-8122.06	-920.934	2084.8	293.393	258.273	0	-32.0139	23.9319	-492.297	-263511	126730	27300.3	254.305	537.601	0
1105	1	-27.0214	35.6811	-334.479	-12796.9	-20577	-829.926	238.481	648.259	0	0.94789	-12.8739	-128.465	-7488	-812.736	1915.9	293.674	258.288	0	-26.0735	22.8072	-462.944	-248915	118745	24221.6	253.796	540.044	0
1105	2	-23.8382	32.4727	-316.107	-12195	-19558.3	-858.264	238.128	648.579	0	3.67556	-10.8102	-117.745	-6858.15	-680.657	1747.91	294.219	258.246	0	-20.1626	21.6625	-433.852	-234387	110884	21194.6	253.351	542.645	0
1105	3	-20.7514	29.3461	-297.828	-11576.5	-18518.8	-883.479	237.821	648.87	0	6.45272	-8.84201	-107.238	-6233.5	-526.971	1581.39	295.086	258.128	0	-14.2987	20.5041	-405.066	-219949	103161	18216.9	252.981	545.424	0
1105	4	-17.7415	26.3076	-279.604	-10941.8	-17457.3	-905.711	237.564	649.133	0	9.19142	-7.0043	-96.9509	-5616.88	-357.252	1418.19	296.315	257.935	0	-8.55008	19.3033	-376.555	-205581	95562.4	15287.5	252.691	548.412	0
1105	5	-14.7874	23.3508	-261.343	-10291.7	-16372	-924.444	237.355	649.38	0	11.7665	-5.33866	-86.874	-5012.24	-181.045	1261.01	297.916	257.696	0	-3.02088	18.0122	-348.217	-191233	88057.1	12407.2	252.464	551.662	0
1105	6	-11.8695	20.4617	-242.929	-9627.1	-15260.3	-938.184	237.182	649.629	0	14.0329	-3.88127	-76.9939	-4423.77	-10.6573	1111.7	299.862	257.456	0	2.1634	16.5804	-319.923	-176840	80602	9581.47	252.267	555.247	0
1105	7	-8.97466	17.6277	-224.266	-8948.7	-14120.1	-944.99	237.039	649.902	0	15.8406	-2.65835	-67.3145	-3855.91	141.162	970.66	302.097	257.282	0	6.86598	14.9694	-291.581	-162351	73165.8	6822.91	252.058	559.262	0
1105	8	-6.10348	14.8528	-205.323	-8256.62	-12950	-943.76	236.929	650.213	0	17.0472	-1.68405	-57.8734	-3312.99	263.416	837.426	304.552	257.245	0	10.9437	13.1688	-263.197	-147759	65747.1	4157.97	251.798	563.805	0
1105	9	-3.27778	12.1668	-186.158	-7551.12	-11753.1	-934.847	236.865	650.563	0	17.5327	-0.955815	-48.7379	-2797.95	348.927	711.093	307.159	257.408	0	14.2549	11.2109	-234.896	-133115	58380.5	1632.44	251.45	568.988	0
1106	0	-0.54457	9.62432	-166.92	-6833.78	-10537.8	-919.402	236.869	650.94	0	17.2191	-0.450304	-39.9947	-2311.76	395.579	590.359	309.891	257.802	0	16.6746	9.17402	-206.915	-118525	51131.8	-688.474	250.984	574.95	0
1106	1	2.02089	7.29546	-147.823	-6108.29	-9316.96	-898.606	236.972	651.322	0	16.0915	-0.127175	-31.7448	-1854.5	405.532	474.231	312.775	258.419	0	18.1124	7.16828	-179.567	-104139	44089.4	-2724.94	250.373	581.862	0
1106	2	4.31658	5.24883	-129.11	-5380.13	-8105.65	-873.151	237.219	651.671	0	14.2195	0.0596657	-24.1097	-1427.97	383.315	363.602	315.899	259.228	0	18.5361	5.3085	-153.22	-90132.2	37353.8	-4394.01	249.6	589.919	0
1106	3	6.22647	3.53316	-111.026	-4656.3	-6920.46	-842.558	237.668	651.939	0	11.785	0.152506	-17.2521	-1038.83	335.462	261.904	319.445	260.215	0	18.0115	3.68567	-128.278	-76694.7	31034	-5630.11	248.666	599.256	0
1106	4	7.64081	2.16802	-93.7999	-3945.99	-5779.85	-804.97	238.381	652.068	0	9.08798	0.185066	-11.3769	-699.292	271.548	173.703	323.868	261.466	0	16.7288	2.35309	-105.177	-64025.7	25241.8	-6403.83	247.628	609.817	0
1106	5	8.47674	1.14479	-77.6197	-3260.57	-4703.19	-757.626	239.407	652.007	0	6.47017	0.181291	-6.6609	-421.881	202.997	102.497	330.476	263.337	0	14.9469	1.32609	-84.2806	-52299	20066.5	-6722.15	246.605	621.289	0
1106	6	8.69718	0.430552	-62.6217	-2612.21	-3708.66	-697.376	240.777	651.714	0	4.19365	0.157507	-3.15529	-212.084	139.381	49.3373	344.174	267.215	0	12.8908	0.588059	-65.7769	-41626.3	15545	-6615.63	245.737	633.27	0
1106	7	8.3252	-0.0256022	-48.9042	-2013.18	-2811.88	-621.53	242.502	651.166	0	2.38477	0.125053	-0.76354	-66.1753	86.1869	12.8906	300	200	0	10.71	0.0994506	-49.6677	-32058.9	11660.5	-6134.13	245.121	645.562	0
1106	8	7.44865	-0.282404	-36.5626	-1475.48	-2025.62	-529.681	244.599	650.355	0	1.06043	0.091484	0.70263	25.6049	45.3274	-9.60132	300	200	0	8.50908	-0.190919	-35.86	-23621.7	8369.26	-5352.32	244.777	658.465	0
1106	9	6.21506	-0.39613	-25.7374	-1010.66	-1360.32	-425.925	247.146	649.268	0	0.172571	0.0612764	1.46184	75.3212	16.431	-21.3884	300	200	0	6.38763	-0.334854	-24.2755	-16358.8	5632.16	-4373.47	244.64	673.22	0
1107	0	4.81569	-0.414579	-16.6377	-628.824	-823.989	-319.273	250.475	647.795	0	-0.358481	0.0366028	1.72405	94.9256	-2.14198	-25.6153	300	200	0	4.45721	-0.377976	-14.9137	-10356.2	3434.02	-3324.15	244.606	693.196	0
1107	1	3.44481	-0.375858	-9.45059	-335.155	-418.587	-220.449	255.708	645.464	0	-0.62107	0.0180527	1.66927	94.8796	-12.5652	-24.9916	300	200	0	2.82374	-0.357805	-7.78133	-5688.46	1767.71	-2329.9	244.591	728.833	0
1107	2	2.24592	-0.308784	-4.19161	-126.351	-135.595	-137.346	267.651	640.144	0	-0.697998	0.00523499	1.43875	83.5411	-17.0599	-21.6534	300	200	0	1.54792	-0.303549	-2.75286	-2326.51	598.903	-1480.47	244.547	839.833	0
1107	3	1.28884	-0.233404	-0.668201	8.76537	43.2782	-73.1913	300	610	0	-0.65901	-0.00275873	1.13468	67.0619	-17.6102	-17.1525	300	200	0	0.629833	-0.236163	0.466475	-116.176	-144.507	-815.585	0	0	0
1107	4	0.584909	-0.162237	1.43725	85.4057	140.962	-27.5791	300	610	0	-0.558023	-0.00702581	0.824568	49.5916	-15.827	-12.5196	300	200	0	0.0268861	-0.169263	2.26182	1168.51	-554.702	-336.068	0	0	0
1107	5	0.110445	-0.101977	2.47643	119.288	180.319	1.93384	300	610	0	-0.43343	-0.00864153	0.547962	33.6345	-12.9148	-8.36332	300	200	0	-0.322985	-0.110619	3.02439	1767.83	-724.41	-20.3006	0	0	0
1107	6	-0.175516	-0.055172	2.77865	124.546	181.449	18.6718	300	610	0	-0.310119	-0.0085402	0.323596	20.4499	-9.70064	-4.97653	300	200	0	-0.485635	-0.0637122	3.10225	1901.63	-735.616	163.67	0	0	0
1107	7	-0.319004	-0.0216836	2.62113	112.72	160.465	26.0691	300	610	0	-0.202248	-0.00746373	0.156015	10.4312	-6.6961	-2.43597	300	200	0	-0.521252	-0.0291473	2.77715	1751.85	-654.355	249.931	0	0	0
1107	8	-0.363469	0.000155908	2.21806	92.482	129.269	27.2141	300	610	0	-0.116114	-0.00595495	0.0410639	3.42733	-4.17029	-0.684836	300	200	0	-0.479583	-0.00579905	2.25912	1456.86	-529.618	269.729	0	0	0
1107	9	-0.3457	0.0126939	1.72186	69.8198	95.9208	24.6279	300	610	0	-0.0527473	-0.0043775	-0.0299234	-1.0082	-2.22087	0.403629	300	200	0	-0.398447	0.00831645	1.69194	1113.56	-394.757	248.953	0	0	0
1108	0	-0.294267	0.0183893	1.23129	48.4659	65.311	20.2046	300	610	0	-0.0100259	-0.00294863	-0.06717	-3.43821	-0.835265	0.98132	300	200	0	-0.304293	0.0154406	1.16412	783.42	-270.153	207.326	0	0	0
1108	1	-0.229612	0.0194713	0.802429	30.4101	39.9251	15.2526	300	610	0	0.0157322	-0.00177555	-0.0805767	-4.42543	0.0609749	1.19647	300	200	0	-0.21388	0.0176958	0.721852	500.2	-166.303	158.675	0	0	0
1108	2	-0.165063	0.017772	0.460186	16.4032	20.5694	10.5869	300	610	0	0.0286662	-0.000889398	-0.0786781	-4.46541	0.568999	1.17752	300	200	0	-0.136397	0.0168826	0.381508	277.726	-86.7671	111.784	0	0	0
1108	3	-0.108271	0.0146761	0.208548	6.39426	6.98842	6.64214	300	610	0	0.0326849	-0.000273864	-0.0682061	-3.95601	0.79325	1.02623	300	200	0	-0.0755858	0.0144022	0.140342	116.703	-30.6928	71.4972	0	0	0
1108	4	-0.0627093	0.0111464	0.039004	-0.122745	-1.65318	3.58219	300	610	0	0.0310985	0.00011269	-0.0540533	-3.19147	0.827607	0.816898	300	200	0	-0.0316108	0.011259	-0.0150493	10.208	5.20654	39.8098	0	0	0
1108	5	-0.0290372	0.00778799	-0.0631258	-3.85507	-6.42457	1.39577	300	610	0	0.0264788	0.000321504	-0.0394717	-2.37139	0.74869	0.599146	300	200	0	-0.00255846	0.00810949	-0.102597	-52.2383	25.2262	16.8447	0	0	0
1108	6	-0.00621544	0.00492857	-0.114319	-5.54136	-8.40192	-0.027717	300	610	0	0.0206657	0.00040323	-0.0263819	-1.61716	0.614053	0.402516	300	200	0	0.0144502	0.0053318	-0.140701	-81.9137	33.7289	1.63262	0	0	0
1108	7	0.00764701	0.00269694	-0.130123	-5.85022	-8.53708	-0.842851	300	610	0	0.0148596	0.000402144	-0.0157105	-0.990708	0.463434	0.241474	300	200	0	0.0225066	0.00309908	-0.145834	-89.2095	34.5962	-7.30825	0	0	0
1108	8	0.0147055	0.00109231	-0.123696	-5.33031	-7.59696	-1.21102	300	610	0	0.00974971	0.000353574	-0.00770194	-0.512411	0.321582	0.120092	300	200	0	0.0244552	0.00144589	-0.131398	-82.7682	30.9701	-11.5775	0	0	0
1108	9	0.0170106	3.95007e-05	-0.105253	-4.39588	-6.15068	-1.27832	300	610	0	0.00564938	0.000283493	-0.00217912	-0.176321	0.201683	0.0359859	300	200	0	0.0226599	0.000322994	-0.107432	-69.1967	25.1929	-12.6518	0	0	0
1109	0	0.0163078	-0.000570524	-0.0821001	-3.33453	-4.58583	-1.16461	300	610	0	0.00261834	0.000209401	0.00125604	0.0379363	0.108701	-0.0166616	300	200	0	0.0189261	-0.000361123	-0.0808441	-53.1438	18.8676	-11.761	0	0	0
1109	1	0.0139594	-0.000853238	-0.0590001	-2.32674	-3.13937	-0.960375	300	610	0	0.000563469	0.000141836	0.00308134	0.156601	0.0422816	-0.0449448	300	200	0	0.0145229	-0.000711403	-0.0559187	-37.5781	12.9814	-9.84667	0	0	0
1109	2	0.0109449	-0.000914057	-0.0386844	-1.46991	-1.93344	-0.728451	300	610	0	-0.000685162	8.60785e-05	0.00376342	0.206156	-0.000947528	-0.0558478	300	200	0	0.0102597	-0.000827979	-0.034921	-24.1483	8.04944	-7.57204	0	0	0
1109	3	0.00790678	-0.000840047	-0.0223917	-0.802022	-1.00957	-0.508257	300	610	0	-0.00132138	4.37581e-05	0.00370689	0.210069	-0.0256892	-0.055458	300	200	0	0.00658541	-0.000796289	-0.0186848	-13.5477	4.25409	-5.36146	0	0	0
1109	4	0.00521734	-0.00069734	-0.0103546	-0.322398	-0.358022	-0.321059	300	610	0	-0.00152963	1.42089e-05	0.00323244	0.187274	-0.0368517	-0.0486219	300	200	0	0.00368771	-0.000683131	-0.00712212	-5.83771	1.56475	-3.45127	0	0	0
1109	5	0.003049	-0.00053215	-0.00219926	-0.00819999	0.0592701	-0.175151	300	610	0	-0.00146699	-4.47449e-06	0.00257426	0.151839	-0.0388759	-0.0388945	300	200	0	0.00158201	-0.000536624	0.000375004	-0.708812	-0.168043	-1.94152	0	0	0
1109	6	0.00143879	-0.000373728	0.00275185	0.173426	0.292126	-0.0703783	300	610	0	-0.00125608	-1.46831e-05	0.00188892	0.113364	-0.0354048	-0.0286646	300	200	0	0.000182716	-0.000388411	0.00464078	2.32456	-1.14428	-0.842014	0	0	0
1109	7	0.000341461	-0.000238085	0.00527041	0.257176	0.391178	-0.00174846	300	610	0	-0.000985054	-1.88019e-05	0.00126968	0.0777259	-0.0291879	-0.0193653	300	200	0	-0.000643593	-0.000256887	0.00654009	3.79146	-1.56914	-0.109461	0	0	0
1109	8	-0.000330161	-0.000131712	0.00609009	0.274666	0.40149	0.0379188	300	610	0	-0.000711787	-1.89284e-05	0.00076227	0.0479692	-0.0221336	-0.0117098	300	200	0	-0.00104195	-0.00015064	0.00685236	4.18281	-1.62634	0.324772	0	0	0
1109	9	-0.000676947	-5.48488e-05	0.00583527	0.251975	0.359551	0.0562047	300	610	0	-0.000469809	-1.67444e-05	0.000379651	0.0251413	-0.0154388	-0.00591222	300	200	0	-0.00114676	-7.15932e-05	0.00621493	3.90913	-1.46532	0.535714	0	0	0
1110	0	-0.000795623	-4.11694e-06	0.00499306	0.208887	0.292571	0.0600172	300	610	0	-0.00027467	-1.34923e-05	0.0001144	0.00901898	-0.00974893	-0.00187398	300	200	0	-0.00107029	-1.76093e-05	0.00510746	3.28571	-1.19804	0.593125	0	0	0
1110	1	-0.000768998	2.55422e-05	0.00391353	0.159209	0.219179	0.0550537	300	610	0	-0.000129727	-1.00139e-05	-5.17456e-05	-0.00132588	-0.00531522	0.000671231	300	200	0	-0.000898726	1.55283e-05	0.00386178	2.53553	-0.901532	0.555418	0	0	0
1110	2	-0.000662006	3.95496e-05	0.00282626	0.111665	0.15085	0.0456361	300	610	0	-3.09255e-05	-6.8201e-06	-0.000141102	-0.0071156	-0.00213235	0.00205458	300	200	0	-0.000692932	3.27295e-05	0.00268516	1.80192	-0.623568	0.467518	0	0	0
1110	3	-0.000521563	4.28878e-05	0.00186417	0.0710159	0.0935794	0.0347805	300	610	0	2.95678e-05	-4.17069e-06	-0.000175655	-0.00959604	-4.81184e-05	0.00260498	300	200	0	-0.000491995	3.87171e-05	0.00168852	1.16529	-0.389408	0.361241	0	0	0
1110	4	-0.000378632	3.96938e-05	0.00108876	0.0391779	0.0494946	0.0243923	300	610	0	6.08233e-05	-2.15015e-06	-0.000174578	-0.00987809	0.00115595	0.00261085	300	200	0	-0.000317809	3.75436e-05	0.000914183	0.660331	-0.20835	0.257067	0	0	0
1110	5	-0.000251311	3.31249e-05	0.000513131	0.0162016	0.0182469	0.0155114	300	610	0	7.1542e-05	-7.32087e-07	-0.000153145	-0.00886253	0.00171041	0.00230295	300	200	0	-0.000179769	3.23928e-05	0.000359986	0.291275	-0.0794095	0.166524	0	0	0
1110	6	-0.000148145	2.53988e-05	0.000120994	0.00105976	-0.00189448	0.00855603	300	610	0	6.91752e-05	1.70513e-07	-0.000122564	-0.00722201	0.00182527	0.00185135	300	200	0	-7.89699e-05	2.55693e-05	-1.57004e-06	0.0443585	0.00419236	0.0946116	0	0	0
1110	7	-7.11671e-05	1.79285e-05	-0.000118892	-0.00777243	-0.0132489	0.00353691	300	610	0	5.95669e-05	6.69135e-07	-9.03681e-05	-0.00541774	0.0016737	0.00137098	300	200	0	-1.16001e-05	1.85976e-05	-0.00020926	-0.102895	0.0517595	0.0419857	0	0	0
1110	8	-1.84236e-05	1.14959e-05	-0.000242639	-0.0119238	-0.0181976	0.000229475	300	610	0	4.69408e-05	8.7604e-07	-6.1083e-05	-0.00373444	0.001387	0.000931331	300	200	0	2.85172e-05	1.23719e-05	-0.000303722	-0.175291	0.0729373	0.00672261	0	0	0
1110	9	1.40979e-05	6.42688e-06	-0.000284859	-0.0128891	-0.0188732	-0.0016995	300	610	0	3.40848e-05	8.90555e-07	-3.69629e-05	-0.00232139	0.0010568	0.000567518	300	200	0	4.81828e-05	7.31743e-06	-0.000321822	-0.196016	0.0764176	-0.0143535	0	0	0
1111	0	3.11154e-05	2.74619e-06	-0.000275172	-0.0119073	-0.0170115	-0.00260594	300	610	0	2.26295e-05	7.92723e-07	-1.86881e-05	-0.00123218	0.000740953	0.00029068	300	200	0	5.37449e-05	3.53891e-06	-0.00029386	-0.184562	0.0693076	-0.0247599	0	0	0
1111	1	3.71898e-05	3.02558e-07	-0.000236794	-0.00992324	-0.0139129	-0.00281641	300	610	0	1.33453e-05	6.41963e-07	-5.95288e-06	-0.000459036	0.000471016	9.68558e-05	300	200	0	5.05351e-05	9.4452e-07	-0.000242747	-0.155972	0.0569565	-0.0277911	0	0	0
1111	2	3.62484e-05	-1.13848e-06	-0.000186497	-0.00759938	-0.0104726	-0.00260163	300	610	0	6.4162e-06	4.78745e-07	2.07897e-06	4.02138e-05	0.000259659	-2.61315e-05	300	200	0	4.26646e-05	-6.59739e-07	-0.000184418	-0.120938	0.0430646	-0.0262205	0	0	0
1111	3	3.13854e-05	-1.83128e-06	-0.000135344	-0.00535723	-0.00724599	-0.00216796	300	610	0	1.66734e-06	3.27824e-07	6.44904e-06	0.000322464	0.000107181	-9.37276e-05	300	200	0	3.30527e-05	-1.50345e-06	-0.000128895	-0.0863768	0.0299431	-0.0221913	0	0	0
1111	4	2.48475e-05	-2.01126e-06	-8.97967e-05	-0.00342939	-0.00452695	-0.00166015	300	610	0	-1.26181e-06	2.01967e-07	8.19272e-06	0.000446298	6.73454e-06	-0.000121417	300	200	0	2.35857e-05	-1.8093e-06	-8.16039e-05	-0.0562074	0.0188289	-0.017229	0	0	0
1111	5	1.81261e-05	-1.87496e-06	-5.29033e-05	-0.00191211	-0.00242391	-0.00117025	300	610	0	-2.79549e-06	1.05526e-07	8.21848e-06	0.000464287	-5.182e-05	-0.000122862	300	200	0	1.53306e-05	-1.76943e-06	-4.46848e-05	-0.0321601	0.0101938	-0.0123217	0	0	0
1111	6	1.21005e-05	-1.57304e-06	-2.5384e-05	-0.000811773	-0.000925768	-0.00074906	300	610	0	-3.34399e-06	3.74954e-08	7.25344e-06	0.000419275	-7.93077e-05	-0.000109044	300	200	0	8.7565e-06	-1.53555e-06	-1.81305e-05	-0.0144997	0.00401378	-0.00803127	0	0	0
1111	7	7.19339e-06	-1.21191e-06	-6.53532e-06	-8.23497e-05	4.59633e-05	-0.000417589	300	610	0	-3.26066e-06	-6.08907e-09	5.8338e-06	0.000343407	-8.56564e-05	-8.80986e-05	300	200	0	3.93273e-06	-1.218e-06	-7.01523e-07	-0.00261719	-1.80073e-05	-0.00460693	0	0	0
1111	8	3.51442e-06	-8.59789e-07	5.08092e-06	0.000346851	0.000599181	-0.000177222	300	610	0	-2.824e-06	-3.04221e-08	4.32203e-06	0.000258844	-7.90941e-05	-6.55525e-05	300	200	0	6.90421e-07	-8.90211e-07	9.40295e-06	0.00452673	-0.00233394	-0.00208883	0	0	0
1111	9	9.80184e-07	-5.54826e-07	1.11539e-05	0.000552267	0.000845817	-1.78931e-05	300	610	0	-2.23625e-06	-4.07853e-08	2.93755e-06	0.000179364	-6.58912e-05	-4.47741e-05	300	200	0	-1.25607e-06	-5.95612e-07	1.40915e-05	0.00809444	-0.00338722	-0.000392013	0	0	0
1112	0	-5.93742e-07	-3.13339e-07	1.33158e-05	0.000604528	0.000886778	7.58464e-05	300	610	0	-1.6317e-06	-4.1881e-08	1.79131e-06	0.000112282	-5.04442e-05	-2.74893e-05	300	200	0	-2.22545e-06	-3.5522e-07	1.51071e-05	0.00918064	-0.00358897	0.000630315	0	0	0
1112	1	-1.42788e-06	-1.37137e-07	1.29712e-05	0.0005625	0.000804603	0.000120699	300	610	0	-1.08958e-06	-3.75177e-08	9.18709e-07	6.03261e-05	-3.55488e-05	-1.4274e-05	300	200	0	-2.51746e-06	-1.74655e-07	1.38899e-05	0.00871059	-0.00327707	0.00114295	0	0	0
1112	2	-1.73724e-06	-1.948e-08	1.12265e-05	0.000471272	0.000661427	0.000132097	300	610	0	-6.4798e-07	-3.0536e-08	3.07473e-07	2.32617e-05	-2.27463e-05	-4.974e-06	300	200	0	-2.38521e-06	-5.0016e-08	1.1534e-05	0.00740181	-0.00270703	0.00130143	0	0	0
1112	3	-1.70797e-06	5.04898e-08	8.88497e-06	0.000362633	0.000500249	0.000122901	300	610	0	-3.16826e-07	-2.28812e-08	-8.0617e-08	-8.21856e-07	-1.26736e-05	9.66058e-07	300	200	0	-2.0248e-06	2.76087e-08	8.80436e-06	0.00576685	-0.00205654	0.00123738	0	0	0
1112	4	-1.48752e-06	8.46994e-08	6.47938e-06	0.000256936	0.000347937	0.000102961	300	610	0	-8.86546e-08	-1.5752e-08	-2.94138e-07	-1.45708e-05	-5.37124e-06	4.26612e-06	300	200	0	-1.57617e-06	6.89474e-08	6.18524e-06	0.00413927	-0.00143735	0.00105303	0	0	0
1112	5	-1.18342e-06	9.427e-08	4.32378e-06	0.000165532	0.000218883	7.92206e-05	300	610	0	5.31025e-08	-9.77507e-09	-3.81834e-07	-2.07385e-05	-5.3237e-07	5.65487e-06	300	200	0	-1.13031e-06	8.44949e-08	3.94194e-06	0.00270999	-0.000909977	0.000821488	0	0	0
1112	6	-8.67481e-07	8.85332e-08	2.56891e-06	9.32434e-05	0.000118586	5.61261e-05	300	610	0	1.28275e-07	-5.17318e-09	-3.8673e-07	-2.18121e-05	2.31322e-06	5.77913e-06	300	200	0	-7.39206e-07	8.33601e-08	2.18218e-06	0.00156512	-0.000498271	0.000590422	0	0	0
1112	7	-5.82407e-07	7.46795e-08	1.25366e-06	4.05642e-05	4.67823e-05	3.61563e-05	300	610	0	1.56202e-07	-1.91054e-09	-3.43438e-07	-1.98288e-05	3.6735e-06	5.16156e-06	300	200	0	-4.26206e-07	7.2769e-08	9.10226e-07	0.000720276	-0.000202154	0.000387177	0	0	0
1112	8	-3.49066e-07	5.78106e-08	3.47995e-07	5.43998e-06	-7.91362e-08	2.03638e-05	300	610	0	1.53635e-07	1.93096e-10	-2.776e-07	-1.63244e-05	4.01762e-06	4.1911e-06	300	200	0	-1.95431e-07	5.80037e-08	7.0395e-08	0.000148657	-7.79931e-06	0.000224159	0	0	0
1112	9	-1.73289e-07	4.12193e-08	-2.1421e-07	-1.54033e-05	-2.70128e-05	8.85607e-06	300	610	0	1.33842e-07	1.37956e-09	-2.0665e-07	-1.23633e-05	3.73647e-06	3.13344e-06	300	200	0	-3.94469e-08	4.25989e-08	-4.2086e-07	-0.00019772	0.000104875	0.000103707	0	0	0
1113	0	-5.15654e-08	2.67658e-08	-5.11911e-07	-2.55508e-05	-3.92777e-05	1.18381e-06	300	610	0	1.06505e-07	1.89725e-09	-1.41219e-07	-8.61184e-06	3.12935e-06	2.15176e-06	300	200	0	5.49396e-08	2.8663e-08	-6.5313e-07	-0.000373297	0.000157154	2.20884e-05	0	0	0
1113	1	2.45677e-08	1.52646e-08	-6.22043e-07	-2.83388e-05	-4.16465e-05	-3.36851e-06	300	610	0	7.80893e-08	1.96869e-09	-8.67626e-08	-5.42817e-06	2.40718e-06	1.3308e-06	300	200	0	1.02657e-07	1.72332e-08	-7.08805e-07	-0.000429738	0.000168475	-2.74719e-05	0	0	0
1113	2	6.54114e-08	6.83198e-09	-6.11199e-07	-2.6563e-05	-3.80432e-05	-5.58426e-06	300	610	0	5.24415e-08	1.77505e-09	-4.51086e-08	-2.95055e-06	1.70497e-06	7.00117e-07	300	200	0	1.17853e-07	8.60703e-09	-6.56308e-07	-0.000410954	0.000154897	-5.26913e-05	0	0	0
1113	3	8.10959e-08	1.16912e-09	-5.32095e-07	-2.23751e-05	-3.14357e-05	-6.19243e-06	300	610	0	3.14429e-08	1.45209e-09	-1.57815e-08	-1.17425e-06	1.09796e-06	2.54036e-07	300	200	0	1.12539e-07	2.62121e-09	-5.47876e-07	-0.000351158	0.000128623	-6.09091e-05	0	0	0
1113	4	8.0445e-08	-2.22614e-09	-4.23175e-07	-1.72995e-05	-2.38888e-05	-5.8038e-06	300	610	0	1.5621e-08	1.09327e-09	2.96175e-09	-1.29721e-08	6.18058e-07	-3.27261e-08	300	200	0	9.6066e-08	-1.13287e-09	-4.20213e-07	-0.000274911	9.81819e-05	-5.83721e-05	0	0	0
1113	5	7.04798e-08	-3.91283e-09	-3.10098e-07	-1.23188e-05	-1.67016e-05	-4.8884e-06	300	610	0	4.66169e-09	7.56625e-10	1.33851e-08	6.56256e-07	2.68447e-07	-1.93699e-07	300	200	0	7.51415e-08	-3.15621e-09	-2.96713e-07	-0.000198297	6.89738e-05	-4.9954e-05	0	0	0
1113	6	5.63473e-08	-4.41609e-09	-2.08113e-07	-7.98644e-06	-1.0578e-05	-3.77927e-06	300	610	0	-2.19514e-09	4.72862e-10	1.77821e-08	9.62787e-07	3.54326e-08	-2.63156e-07	300	200	0	5.41521e-08	-3.94323e-09	-1.9033e-07	-0.000130605	4.39572e-05	-3.91582e-05	0	0	0
1113	7	4.15037e-08	-4.17894e-09	-1.24664e-07	-4.54334e-06	-5.79612e-06	-2.69099e-06	300	610	0	-5.87576e-09	2.53334e-10	1.81902e-08	1.02424e-06	-1.02764e-07	-2.71716e-07	300	200	0	3.5628e-08	-3.9256e-09	-1.06474e-07	-7.61144e-05	2.43331e-05	-2.82825e-05	0	0	0
1113	8	2.80212e-08	-3.54435e-09	-6.18218e-08	-2.02205e-06	-2.35571e-06	-1.74445e-06	300	610	0	-7.29141e-09	9.6913e-11	1.6256e-08	9.37456e-07	-1.69968e-07	-2.44243e-07	300	200	0	2.07298e-08	-3.44743e-09	-4.55658e-08	-3.57102e-05	1.0149e-05	-1.86576e-05	0	0	0
1113	9	1.69285e-08	-2.75691e-09	-1.832e-08	-3.31351e-07	-9.67774e-08	-9.92251e-07	300	610	0	-7.23602e-09	-4.57607e-12	1.32059e-08	7.75792e-07	-1.88343e-07	-1.99327e-07	300	200	0	9.69249e-09	-2.76149e-09	-5.11414e-09	-8.22214e-06	7.83883e-07	-1.08992e-05	0	0	0
1114	0	8.53247e-09	-1.97549e-09	8.87561e-09	6.80224e-07	1.21354e-06	-4.41473e-07	300	610	0	-6.34145e-09	-6.23818e-11	9.87771e-09	5.90349e-07	-1.76452e-07	-1.49737e-07	300	200	0	2.19102e-09	-2.03787e-09	1.87533e-08	8.56242e-06	-4.69408e-06	-5.13909e-06	0	0	0
1114	1	2.68787e-09	-1.29067e-09	2.34536e-08	1.18073e-06	1.82222e-06	-7.21678e-08	300	610	0	-5.07106e-09	-8.81798e-11	6.7865e-09	4.13344e-07	-1.48578e-07	-1.03374e-07	300	200	0	-2.38319e-09	-1.37885e-09	3.02401e-08	1.71919e-05	-7.28399e-06	-1.21459e-06	0	0	0
1114	2	-9.92948e-10	-7.43061e-10	2.90389e-08	1.32773e-06	1.95493e-06	1.48769e-07	300	610	0	-3.73605e-09	-9.24991e-11	4.20009e-09	2.62294e-07	-1.14838e-07	-6.43918e-08	300	200	0	-4.729e-09	-8.3556e-10	3.3239e-08	2.01037e-05	-7.90463e-06	1.18662e-06	0	0	0
1114	3	-2.99086e-09	-3.39618e-10	2.87881e-08	1.25394e-06	1.79815e-06	2.5806e-07	300	610	0	-2.52306e-09	-8.39543e-11	2.21227e-09	1.44175e-07	-8.17471e-08	-3.43022e-08	300	200	0	-5.51391e-09	-4.23572e-10	3.10004e-08	1.9381e-05	-7.31904e-06	2.42572e-06	0	0	0
1114	4	-3.78297e-09	-6.71671e-11	2.52116e-08	1.06202e-06	1.49363e-06	2.90129e-07	300	610	0	-1.52483e-09	-6.9032e-11	8.05618e-10	5.90734e-08	-5.29752e-08	-1.29124e-08	300	200	0	-5.3078e-09	-1.36199e-10	2.60172e-08	1.66548e-05	-6.10974e-06	2.84894e-06	0	0	0
1114	5	-3.78737e-09	9.74869e-11	2.01494e-08	8.25052e-07	1.14046e-06	2.73977e-07	300	610	0	-7.691e-10	-5.22221e-11	-9.9191e-11	3.10106e-09	-3.01169e-08	9.25179e-10	300	200	0	-4.55647e-09	4.52648e-11	2.00502e-08	1.31016e-05	-4.68601e-06	2.7526e-06	0	0	0
1114	6	-3.33836e-09	1.80532e-10	1.48366e-08	5.90442e-07	8.01441e-07	2.32026e-07	300	610	0	-2.42897e-10	-3.6331e-11	-6.07586e-10	-2.945e-08	-1.33837e-08	8.7708e-09	300	200	0	-3.58125e-09	1.44201e-10	1.4229e-08	9.49673e-06	-3.30875e-06	2.36903e-06	0	0	0
1114	7	-2.68218e-09	2.06755e-10	1.00131e-08	3.85157e-07	5.10967e-07	1.80242e-07	300	610	0	8.8604e-11	-2.28628e-11	-8.27449e-10	-4.46542e-08	-2.1673e-09	1.22359e-08	300	200	0	-2.59357e-09	1.83892e-10	9.18566e-09	6.29184e-06	-2.12241e-06	1.86605e-06	0	0	0
1114	8	-1.98512e-09	1.97182e-10	6.04601e-09	2.21207e-07	2.83038e-07	1.2898e-07	300	610	0	2.68637e-10	-1.23935e-11	-8.55207e-10	-4.80719e-08	4.53999e-09	1.27694e-08	300	200	0	-1.71648e-09	1.84788e-10	5.19081e-09	3.69903e-06	-1.18727e-06	1.35438e-06	0	0	0
1114	9	-1.34767e-09	1.68168e-10	3.04429e-09	1.00571e-07	1.18245e-07	8.41288e-08	300	610	0	3.40119e-10	-4.89648e-12	-7.69204e-10	-4.43055e-08	7.85507e-09	1.15537e-08	300	200	0	-1.00755e-09	1.63272e-10	2.27509e-09	1.76728e-06	-5.08063e-07	8.98721e-07	0	0	0
1115	0	-8.20495e-10	1.31437e-10	9.5549e-10	1.92203e-08	9.39926e-09	4.83114e-08	300	610	0	3.40667e-10	-2.29637e-15	-6.28048e-10	-3.68577e-08	8.82457e-09	9.47722e-09	300	200	0	-4.79828e-10	1.31435e-10	3.27442e-10	4.45911e-07	-5.69769e-08	5.29588e-07	0	0	0
1115	1	-4.1957e-10	9.4648e-11	-3.59387e-10	-2.98439e-08	-5.43024e-08	2.19582e-08	300	610	0	3.00366e-10	2.8119e-12	-4.72011e-10	-2.81813e-08	8.32986e-09	7.15343e-09	300	200	0	-1.19204e-10	9.74599e-11	-8.31398e-10	-3.66975e-07	2.09169e-07	2.54214e-07	0	0	0
1115	2	-1.39034e-10	6.22116e-11	-1.07253e-09	-5.44952e-08	-8.44535e-08	4.18846e-09	300	610	0	2.41384e-10	4.09467e-12	-3.26022e-10	-1.98328e-08	7.05231e-09	4.96449e-09	300	200	0	1.0235e-10	6.63063e-11	-1.39855e-09	-7.90593e-07	3.37251e-07	6.55788e-08	0	0	0
1115	3	3.88369e-11	3.61451e-11	-1.35468e-09	-6.21714e-08	-9.17199e-08	-6.52767e-09	300	610	0	1.78693e-10	4.34402e-12	-2.03216e-10	-1.26683e-08	5.47696e-09	3.11407e-09	300	200	0	2.1753e-10	4.04891e-11	-1.55789e-09	-9.39893e-07	3.70684e-07	-5.06959e-08	0	0	0
1115	4	1.36474e-10	1.68487e-11	-1.35539e-09	-5.91724e-08	-8.49625e-08	-1.19107e-08	300	610	0	1.21344e-10	3.96946e-12	-1.08379e-10	-7.03862e-09	3.91822e-09	1.67889e-09	300	200	0	2.57817e-10	2.08181e-11	-1.46377e-09	-9.13675e-07	3.45711e-07	-1.11504e-07	0	0	0
1115	5	1.76339e-10	3.7454e-12	-1.1942e-09	-5.03933e-08	-7.09476e-08	-1.35856e-08	300	610	0	7.39038e-11	3.28085e-12	-4.09315e-11	-2.96268e-09	2.55488e-09	6.53568e-10	300	200	0	2.50243e-10	7.02625e-12	-1.23513e-09	-7.89668e-07	2.90136e-07	-1.33172e-07	0	0	0
1115	6	1.78235e-10	-4.23489e-12	-9.59148e-10	-3.93376e-08	-5.4431e-08	-1.29288e-08	300	610	0	3.78169e-11	2.49377e-12	2.72771e-12	-2.65986e-10	1.46641e-09	-1.38648e-11	300	200	0	2.16052e-10	-1.74112e-12	-9.5642e-10	-6.24222e-07	2.23591e-07	-1.29752e-07	0	0	0
1115	7	1.58076e-10	-8.31826e-12	-7.09649e-10	-2.82911e-08	-3.84452e-08	-1.10098e-08	300	610	0	1.256e-11	1.74392e-12	2.75044e-11	1.31619e-09	6.65764e-10	-3.95953e-10	300	200	0	1.70636e-10	-6.57434e-12	-6.82144e-10	-4.54675e-07	1.58673e-07	-1.12316e-07	0	0	0
1115	8	1.27638e-10	-9.67425e-12	-4.81591e-10	-1.85669e-08	-2.46705e-08	-8.59378e-09	300	610	0	-3.45901e-12	1.10488e-12	3.84706e-11	2.06895e-09	1.26055e-10	-5.68428e-10	300	200	0	1.24179e-10	-8.56938e-12	-4.4312e-10	-3.02986e-07	1.02431e-07	-8.89006e-08	0	0	0
1115	9	9.49206e-11	-9.30047e-12	-2.93051e-10	-1.07623e-08	-1.38094e-08	-6.18011e-09	300	610	0	-1.22567e-11	6.05726e-13	4.0189e-11	2.25507e-09	-1.9928e-10	-5.99822e-10	300	200	0	8.26638e-11	-8.69474e-12	-2.52862e-10	-1.79648e-07	5.78821e-08	-6.48386e-08	0	0	0
1116	0	6.47926e-11	-7.97671e-12	-1.49711e-10	-4.99188e-09	-5.91838e-09	-4.05554e-09	300	610	0	-1.58537e-11	2.46521e-13	3.63854e-11	2.09323e-09	-3.62573e-10	-5.46358e-10	300	200	0	4.89389e-11	-7.73019e-12	-1.13325e-10	-8.73162e-08	2.53676e-08	-4.32737e-08	0	0	0
1116	1	3.97455e-11	-6.26459e-12	-4.94479e-11	-1.07903e-09	-6.75793e-10	-2.35049e-09	300	610	0	-1.60316e-11	1.06044e-14	2.98605e-11	1.75061e-09	-4.13231e-10	-4.50479e-10	300	200	0	2.37139e-11	-6.25399e-12	-1.95874e-11	-2.38197e-08	3.64892e-09	-2.57156e-08	0	0	0
1116	2	2.0606e-11	-4.53331e-12	1.40938e-11	1.29931e-09	2.41901e-09	-1.08994e-09	300	610	0	-1.42225e-11	-1.26301e-13	2.25489e-11	1.3449e-09	-3.93089e-10	-3.41645e-10	300	200	0	6.3835e-12	-4.65961e-12	3.66427e-11	1.55276e-08	-9.2733e-09	-1.25546e-08	0	0	0
1116	3	7.14499e-12	-2.99742e-12	4.89469e-11	2.51184e-09	3.90996e-09	-2.35231e-10	300	610	0	-1.14867e-11	-1.89956e-13	1.56567e-11	9.51293e-10	-3.34642e-10	-2.38338e-10	300	200	0	-4.34172e-12	-3.18738e-12	6.46036e-11	3.62991e-08	-1.55973e-08	-3.49089e-09	0	0	0
1116	4	-1.44631e-12	-1.757e-12	6.315e-11	2.9095e-09	4.30102e-09	2.84229e-10	300	610	0	-8.54425e-12	-2.03907e-13	9.8273e-12	6.11571e-10	-2.6114e-10	-1.50526e-10	300	200	0	-9.99056e-12	-1.9609e-12	7.29773e-11	4.39139e-08	-1.73738e-08	2.13653e-09	0	0	0
1116	5	-6.21345e-12	-8.34331e-13	6.37871e-11	2.79126e-09	4.01308e-09	5.49006e-10	300	610	0	-5.83379e-12	-1.87618e-13	5.30404e-12	3.43332e-10	-1.87746e-10	-8.20915e-11	300	200	0	-1.20472e-11	-1.02195e-12	6.90911e-11	4.30564e-08	-1.63237e-08	5.11729e-09	0	0	0
1116	6	-8.21353e-12	-2.04371e-13	5.65483e-11	2.39048e-09	3.36906e-09	6.35784e-10	300	610	0	-3.57987e-12	-1.55883e-13	2.07101e-12	1.48174e-10	-1.23164e-10	-3.29578e-11	300	200	0	-1.17934e-11	-3.60255e-13	5.86193e-11	3.743e-08	-1.37738e-08	6.22097e-09	0	0	0
1116	7	-8.38421e-12	1.82191e-13	4.56444e-11	1.87505e-09	2.5971e-09	6.09876e-10	300	610	0	-1.85717e-12	-1.19052e-13	-3.474e-14	1.83016e-11	-7.13479e-11	-7.78896e-13	300	200	0	-1.02414e-11	6.3139e-14	4.56097e-11	2.97325e-08	-1.06656e-08	6.11384e-09	0	0	0
1116	8	-7.48274e-12	3.82724e-13	3.39332e-11	1.35515e-09	1.84363e-09	5.22268e-10	300	610	0	-6.45276e-13	-8.36823e-14	-1.2413e-12	-5.85507e-11	-3.30499e-11	1.78153e-11	300	200	0	-8.12802e-12	2.99042e-13	3.26919e-11	2.1762e-08	-7.60685e-09	5.32332e-09	0	0	0
1116	9	-6.07231e-12	4.52391e-13	2.31542e-11	8.94666e-10	1.19061e-09	4.0963e-10	300	610	0	1.28436e-13	-5.33692e-14	-1.78702e-12	-9.57563e-11	-7.09e-12	2.6382e-11	300	200	0	-5.94387e-12	3.99021e-13	2.13672e-11	1.45847e-08	-4.94132e-09	4.23414e-09	0	0	0
1117	0	-4.53741e-12	4.38509e-13	1.41962e-11	5.23242e-10	6.73205e-10	2.9603e-10	300	610	0	5.57969e-13	-2.95777e-14	-1.88773e-12	-1.05731e-10	8.68098e-12	2.8162e-11	300	200	0	-3.97944e-12	4.08931e-13	1.23085e-11	8.71927e-09	-2.81964e-09	3.1031e-09	0	0	0
1117	1	-3.11394e-12	3.78246e-13	7.35325e-12	2.47308e-10	2.9546e-10	1.95422e-10	300	610	0	7.38406e-13	-1.23724e-14	-1.72056e-12	-9.88604e-11	1.67135e-11	2.58278e-11	300	200	0	-2.37553e-12	3.65874e-13	5.63268e-12	4.30738e-09	-1.26361e-09	2.08283e-09	0	0	0
1117	2	-1.92426e-12	2.98502e-13	2.54219e-12	5.91742e-11	4.30484e-11	1.14278e-10	300	610	0	7.54112e-13	-1.00504e-15	-1.41932e-12	-8.31234e-11	1.93392e-11	2.14065e-11	300	200	0	-1.17014e-12	2.97497e-13	1.12288e-12	1.2572e-09	-2.18308e-10	1.24791e-09	0	0	0
1117	3	-1.01083e-12	2.17064e-13	-5.27022e-13	-5.60487e-11	-1.07208e-10	5.39991e-11	300	610	0	6.73233e-13	5.65046e-15	-1.0769e-12	-6.4165e-11	1.85431e-11	1.63122e-11	300	200	0	-3.37594e-13	2.22714e-13	-1.60392e-12	-6.46386e-10	4.08715e-10	6.19084e-10	0	0	0
1117	4	-3.65133e-13	1.44361e-13	-2.22884e-12	-1.15614e-10	-1.80817e-10	1.29037e-11	300	610	0	5.46466e-13	8.80336e-15	-7.51629e-13	-4.56148e-11	1.58746e-11	1.14384e-11	300	200	0	1.81332e-13	1.53165e-13	-2.98047e-12	-1.66379e-09	7.20494e-10	1.8373e-10	0	0	0
1117	5	4.96421e-14	8.53496e-14	-2.94156e-12	-1.36077e-10	-2.0158e-10	-1.22626e-11	300	610	0	4.08428e-13	9.56655e-15	-4.75003e-13	-2.95109e-11	1.24477e-11	7.27251e-12	300	200	0	4.5807e-13	9.49162e-14	-3.41657e-12	-2.05039e-09	8.1385e-10	-8.84824e-11	0	0	0
1117	6	2.82199e-13	4.12449e-14	-3.00064e-12	-1.31618e-10	-1.89485e-10	-2.52699e-11	300	610	0	2.80368e-13	8.86477e-15	-2.59324e-13	-1.67335e-11	8.99328e-12	4.01023e-12	300	200	0	5.62567e-13	5.01096e-14	-3.25996e-12	-2.0282e-09	7.70495e-10	-2.34442e-10	0	0	0
1117	7	3.82263e-13	1.09694e-14	-2.67685e-12	-1.13363e-10	-1.59939e-10	-2.97357e-11	300	610	0	1.73313e-13	7.40438e-15	-1.04402e-13	-7.39205e-12	5.93495e-12	1.65647e-12	300	200	0	5.55576e-13	1.83737e-14	-2.78125e-12	-1.77363e-09	6.53705e-10	-2.9041e-10	0	0	0
1117	8	3.94219e-13	-7.74541e-15	-2.17154e-12	-8.93509e-11	-1.23883e-10	-2.87581e-11	300	610	0	9.10983e-14	5.68194e-15	-2.88115e-15	-1.13986e-12	3.46897e-12	1.0567e-13	300	200	0	4.85318e-13	-2.06347e-15	-2.17442e-12	-1.41581e-09	5.08618e-10	-2.87965e-10	0	0	0
1117	9	3.54093e-13	-1.7582e-14	-1.62211e-12	-6.48924e-11	-8.83825e-11	-2.47673e-11	300	610	0	3.29677e-14	4.01419e-15	5.58316e-14	2.59075e-12	1.63756e-12	-7.9856e-13	300	200	0	3.87061e-13	-1.35679e-14	-1.56628e-12	-1.04128e-09	3.64561e-10	-2.52227e-10	0	0	0
1118	0	2.88805e-13	-2.11414e-14	-1.11282e-12	-4.30932e-11	-5.74341e-11	-1.95199e-11	300	610	0	-4.38522e-15	2.57672e-15	8.29321e-14	4.42678e-12	3.89351e-13	-1.22324e-12	300	200	0	2.8442e-13	-1.85647e-14	-1.02989e-12	-7.01792e-10	2.3827e-10	-2.01607e-10	0	0	0
1118	1	2.16835e-13	-2.06673e-14	-6.87326e-13	-2.54219e-11	-3.27927e-11	-1.41757e-11	300	610	0	-2.53385e-14	1.44304e-15	8.86259e-14	4.95462e-12	-3.74729e-13	-1.32157e-12	300	200	0	1.91497e-13	-1.92242e-14	-5.987e-13	-4.22934e-10	1.37251e-10	-1.48467e-10	0	0	0
1118	2	1.49604e-13	-1.79306e-14	-3.60741e-13	-1.22308e-11	-1.47153e-11	-9.4129e-12	300	610	0	-3.43646e-14	6.1918e-16	8.13332e-14	4.6674e-12	-7.69361e-13	-1.22054e-12	300	200	0	1.15239e-13	-1.73114e-14	-2.79408e-13	-2.1218e-10	6.28061e-11	-1.00212e-10	0	0	0
1118	3	9.31126e-14	-1.42194e-14	-1.29961e-13	-3.18839e-12	-2.56732e-12	-5.55227e-12	300	610	0	-3.5457e-14	7.1679e-17	6.74433e-14	3.94578e-12	-9.04528e-13	-1.01693e-12	300	200	0	5.76556e-14	-1.41477e-14	-6.25178e-14	-6.57093e-11	1.2516e-11	-6.05208e-11	0	0	0
1118	4	4.95315e-14	-1.03903e-14	1.82208e-14	2.3907e-12	4.72329e-12	-2.67063e-12	300	610	0	-3.18578e-14	-2.51653e-16	5.14163e-14	3.06045e-12	-8.744e-13	-7.78626e-13	300	200	0	1.76737e-14	-1.0642e-14	6.96371e-14	2.63383e-11	-1.78906e-11	-3.04845e-11	0	0	0
1118	5	1.8569e-14	-6.94999e-15	1.01246e-13	5.31338e-12	8.3519e-12	-6.95422e-13	300	610	0	-2.59901e-14	-4.0755e-16	3.60715e-14	2.18655e-12	-7.52827e-13	-5.48779e-13	300	200	0	-7.4211e-15	-7.35755e-15	1.37317e-13	7.6121e-11	-3.32399e-11	-9.58055e-12	0	0	0
1118	6	-1.44675e-15	-4.14336e-15	1.3691e-13	6.36029e-12	9.44242e-12	5.23139e-13	300	610	0	-1.95179e-14	-4.48593e-16	2.29483e-14	1.42341e-12	-5.93173e-13	-3.512e-13	300	200	0	-2.09646e-14	-4.59196e-15	1.59858e-13	9.56681e-11	-3.8102e-11	3.58044e-12	0	0	0
1118	7	-1.27824e-14	-2.03569e-15	1.41092e-13	6.2039e-12	8.94364e-12	1.16138e-12	300	610	0	-1.34696e-14	-4.18707e-16	1.26671e-14	8.1493e-13	-4.30659e-13	-1.9573e-13	300	200	0	-2.62519e-14	-2.4544e-15	1.53759e-13	9.55007e-11	-3.63547e-11	1.07205e-11	0	0	0
1118	8	-1.77758e-14	-5.81181e-16	1.26675e-13	5.37433e-12	7.59056e-12	1.38987e-12	300	610	0	-8.38621e-15	-3.51604e-16	5.2457e-15	3.67925e-13	-2.85875e-13	-8.30061e-14	300	200	0	-2.6162e-14	-9.32784e-16	1.31921e-13	8.40183e-11	-3.10157e-11	1.35475e-11	0	0	0
1118	9	-1.85275e-14	3.24385e-16	1.03283e-13	4.25661e-12	5.90762e-12	1.35554e-12	300	610	0	-4.46367e-15	-2.71103e-16	3.53322e-16	6.70538e-14	-1.68549e-13	-8.29906e-15	300	200	0	-2.29912e-14	5.32822e-17	1.03636e-13	6.73995e-11	-2.42482e-11	1.35577e-11	0	0	0
1119	0	-1.67507e-14	8.06366e-16	7.75197e-14	3.10648e-12	4.23567e-12	1.17418e-12	300	610	0	-1.67622e-15	-1.92496e-16	-2.50168e-15	-1.13927e-13	-8.09961e-14	3.56433e-14	300	200	0	-1.84269e-14	6.1387e-16	7.5018e-14	4.98087e-11	-1.74662e-11	1.19472e-11	0	0	0
1119	1	-1.3732e-14	9.87343e-16	5.34648e-14	2.07484e-12	2.76939e-12	9.2992e-13	300	610	0	1.26272e-16	-1.24351e-16	-3.8449e-15	-2.04399e-13	-2.1001e-14	5.66585e-14	300	200	0	-1.36058e-14	8.62992e-16	4.96199e-14	3.37564e-11	-1.14845e-11	9.59677e-12	0	0	0
1119	2	-1.03593e-14	9.7368e-16	3.32601e-14	1.23433e-12	1.59617e-12	6.78611e-13	300	610	0	1.14756e-15	-7.0345e-17	-4.15878e-15	-2.32047e-13	1.59972e-14	6.1986e-14	300	200	0	-9.2117e-15	9.03334e-16	2.91013e-14	2.05026e-11	-6.67607e-12	7.10123e-12	0	0	0
1119	3	-7.18499e-15	8.49737e-16	1.76779e-14	6.03909e-13	7.31316e-13	4.53213e-13	300	610	0	1.59794e-15	-3.09073e-17	-3.84342e-15	-2.20277e-13	3.5362e-14	5.76588e-14	300	200	0	-5.58705e-15	8.1883e-16	1.38345e-14	1.04378e-11	-3.1155e-12	4.81978e-12	0	0	0
1119	4	-4.50331e-15	6.77166e-16	6.61129e-15	1.69448e-13	1.46879e-13	2.69586e-13	300	610	0	1.66637e-15	-4.54762e-18	-3.20387e-15	-1.87248e-13	4.22798e-14	4.82965e-14	300	200	0	-2.83694e-15	6.72618e-16	3.40742e-15	3.4066e-12	-6.96896e-13	2.93341e-12	0	0	0
1119	5	-2.42456e-15	4.97211e-16	-5.39724e-16	-1.00548e-13	-2.06656e-13	1.31868e-13	300	610	0	1.50704e-15	1.11501e-17	-2.45417e-15	-1.45933e-13	4.12164e-14	3.71555e-14	300	200	0	-9.17523e-16	5.08361e-16	-2.9939e-15	-1.04215e-12	7.76771e-13	1.49911e-12	0	0	0
1119	6	-9.40317e-16	3.34465e-16	-4.58686e-15	-2.43795e-13	-3.85283e-13	3.69647e-14	300	610	0	1.23576e-15	1.88462e-17	-1.73054e-15	-1.0478e-13	3.5691e-14	2.63201e-14	300	200	0	2.95439e-16	3.53312e-16	-6.3174e-15	-3.47571e-12	1.53145e-12	4.9572e-13	0	0	0
1119	7	2.51612e-17	2.01018e-16	-6.3669e-15	-2.97088e-13	-4.42049e-13	-2.2007e-14	300	610	0	9.32448e-16	2.10241e-17	-1.10816e-15	-6.86263e-14	2.82589e-14	1.69522e-14	300	200	0	9.57609e-16	2.22042e-16	-7.47506e-15	-4.4605e-12	1.78276e-12	-1.4028e-13	0	0	0
1119	8	5.77264e-16	1.00326e-16	-6.63124e-15	-2.92309e-13	-4.21983e-13	-5.32892e-14	300	610	0	6.46889e-16	1.97697e-17	-6.18201e-16	-3.96579e-14	2.06166e-14	9.54505e-15	300	200	0	1.22415e-15	1.20096e-16	-7.24944e-15	-4.4949e-12	1.71471e-12	-4.89225e-13	0	0	0
1119	9	8.25872e-16	3.04715e-17	-5.99261e-15	-2.54711e-13	-3.60136e-13	-6.49215e-14	300	610	0	4.05582e-16	1.66914e-17	-2.62794e-16	-1.82743e-14	1.37646e-14	4.14826e-15	300	200	0	1.23145e-15	4.71629e-17	-6.25541e-15	-3.97877e-12	1.47114e-12	-6.31523e-13	0	0	0
1120	0	8.70345e-16	-1.33244e-17	-4.91096e-15	-2.02726e-13	-2.81639e-13	-6.38692e-14	300	610	0	2.18486e-16	1.29315e-17	-2.71208e-17	-3.80102e-15	8.18401e-15	5.50799e-16	300	200	0	1.08883e-15	-3.92837e-19	-4.93808e-15	-3.20766e-12	1.15571e-12	-6.38044e-13	0	0	0
1120	1	7.92148e-16	-3.69163e-17	-3.70356e-15	-1.48667e-13	-2.02929e-13	-5.56494e-14	300	610	0	8.48661e-17	9.22802e-18	1.11613e-16	4.9736e-15	3.99968e-15	-1.58324e-15	300	200	0	8.77014e-16	-2.76882e-17	-3.59194e-15	-2.38187e-12	8.36557e-13	-5.65722e-13	0	0	0
1120	2	6.52744e-16	-4.60791e-17	-2.5678e-15	-9.98606e-14	-1.3348e-13	-4.42886e-14	300	610	0	-2.07699e-18	5.99847e-18	1.78072e-16	9.4256e-15	1.11704e-15	-2.62144e-15	300	200	0	6.50667e-16	-4.00806e-17	-2.38973e-15	-1.6231e-12	5.53324e-13	-4.56693e-13	0	0	0
1120	3	4.94771e-16	-4.58535e-17	-1.60865e-15	-5.98936e-14	-7.76364e-14	-3.24764e-14	300	610	0	-5.18174e-17	3.42647e-18	1.95051e-16	1.08615e-14	-6.73525e-16	-2.90582e-15	300	200	0	4.42953e-16	-4.2427e-17	-1.4136e-15	-9.93335e-13	3.24508e-13	-3.39557e-13	0	0	0
1120	4	3.44954e-16	-4.02569e-17	-8.65394e-16	-2.97737e-14	-3.62727e-14	-2.18129e-14	300	610	0	-7.42378e-17	1.53917e-18	1.81559e-16	1.03921e-14	-1.62271e-15	-2.72287e-15	300	200	0	2.70716e-16	-3.87177e-17	-6.83835e-16	-5.12819e-13	1.54261e-13	-2.31726e-13	0	0	0
1120	5	2.1769e-16	-3.22395e-17	-3.34881e-16	-8.90649e-15	-8.16596e-15	-1.30813e-14	300	610	0	-7.82774e-17	2.70557e-19	1.52155e-16	8.88326e-15	-1.97498e-15	-2.29305e-15	300	200	0	1.39413e-16	-3.19689e-17	-1.82726e-16	-1.75404e-13	3.7985e-14	-1.42101e-13	0	0	0
1120	6	1.18565e-16	-2.37861e-17	1.00645e-17	4.15304e-15	8.96762e-15	-6.50145e-15	300	610	0	-7.12674e-17	-4.9109e-19	1.17108e-16	6.95662e-15	-1.94205e-15	-1.77254e-15	300	200	0	4.72978e-17	-2.42772e-17	1.27173e-16	3.95054e-14	-3.33966e-14	-7.36284e-14	0	0	0
1120	7	4.74373e-17	-1.609e-17	2.07191e-16	1.11665e-14	1.77494e-14	-1.9432e-15	300	610	0	-5.87401e-17	-8.7045e-19	8.29961e-17	5.01949e-15	-1.69157e-15	-1.26194e-15	300	200	0	-1.13028e-17	-1.69604e-17	2.90187e-16	1.58358e-13	-7.04558e-14	-2.5482e-14	0	0	0
1120	8	8.8646e-19	-9.74669e-18	2.95827e-16	1.38676e-14	2.06824e-14	9.09242e-16	300	610	0	-4.45342e-17	-9.84784e-19	5.3488e-17	3.30729e-15	-1.34588e-15	-8.17913e-16	300	200	0	-4.36478e-17	-1.07315e-17	3.49315e-16	2.07812e-13	-8.3363e-14	5.23799e-15	0	0	0
1120	9	-2.59837e-17	-4.93758e-18	3.11519e-16	1.37672e-14	1.99028e-14	2.44085e-15	300	610	0	-3.10569e-17	-9.33109e-19	3.01451e-17	1.92855e-15	-9.86667e-16	-4.65104e-16	300	200	0	-5.70406e-17	-5.87069e-18	3.41664e-16	2.11469e-13	-8.0845e-14	2.2276e-14	0	0	0
1121	0	-3.83348e-17	-1.58389e-18	2.83399e-16	1.20681e-14	1.70817e-14	3.03045e-15	300	610	0	-1.96054e-17	-7.92149e-19	1.31301e-17	9.05903e-16	-6.62499e-16	-2.06804e-16	300	200	0	-5.79402e-17	-2.37604e-18	2.9653e-16	1.8836e-13	-6.97586e-14	2.94161e-14	0	0	0
1121	1	-4.08656e-17	5.33157e-19	2.33444e-16	9.65235e-15	1.34231e-14	3.00813e-15	300	610	0	-1.06838e-17	-6.16659e-19	1.78182e-18	2.09927e-16	-3.97132e-16	-3.36375e-17	300	200	0	-5.15495e-17	-8.35027e-20	2.35226e-16	1.52615e-13	-5.50674e-14	3.00142e-14	0	0	0
1121	2	-3.74485e-17	1.68679e-18	1.7689e-16	7.11263e-15	9.71923e-15	2.63665e-15	300	610	0	-4.28062e-18	-4.4224e-19	-4.95531e-18	-2.15254e-16	-1.97211e-16	6.9935e-17	300	200	0	-4.17291e-17	1.24455e-18	1.71934e-16	1.13869e-13	-4.00553e-14	2.67797e-14	0	0	0
1121	3	-3.1019e-17	2.14897e-18	1.23284e-16	4.80441e-15	6.43091e-15	2.10872e-15	300	610	0	-8.87141e-20	-2.89232e-19	-8.23804e-18	-4.34048e-16	-5.87533e-17	1.21146e-16	300	200	0	-3.11077e-17	1.85973e-18	1.15046e-16	7.80153e-14	-2.66485e-14	2.17271e-14	0	0	0
1121	4	-2.36241e-17	2.15848e-18	7.77648e-17	2.90448e-15	3.77356e-15	1.55377e-15	300	610	0	2.332e-18	-1.66776e-19	-9.14327e-18	-5.08095e-16	2.78579e-17	1.36146e-16	300	200	0	-2.12921e-17	1.99171e-18	6.86216e-17	4.80999e-14	-1.5763e-14	1.62318e-14	0	0	0
1121	5	-1.65559e-17	1.90661e-18	4.2322e-17	1.46584e-15	1.79581e-15	1.04945e-15	300	610	0	3.44576e-18	-7.64854e-20	-8.57363e-18	-4.90091e-16	7.43337e-17	1.28539e-16	300	200	0	-1.31101e-17	1.83013e-18	3.37484e-17	2.51653e-14	-7.62508e-15	1.11369e-14	0	0	0
1121	6	-1.05181e-17	1.53448e-18	1.68982e-17	4.63918e-16	4.44593e-16	6.34371e-16	300	610	0	3.6753e-18	-1.54539e-20	-7.22392e-18	-4.21308e-16	9.21926e-17	1.0884e-16	300	200	0	-6.84277e-18	1.51903e-18	9.67432e-18	8.97867e-15	-2.03706e-15	6.87988e-15	0	0	0
1121	7	-5.79261e-18	1.13757e-18	2.66125e-19	-1.67446e-16	-3.85297e-16	3.20089e-16	300	610	0	3.36909e-18	2.14787e-20	-5.58663e-18	-3.31531e-16	9.1469e-17	8.45373e-17	300	200	0	-2.42353e-18	1.15905e-18	-5.3205e-18	-1.39833e-15	1.41865e-15	3.61202e-15	0	0	0
1121	8	-2.38508e-18	7.73746e-19	-9.32826e-18	-5.10486e-16	-8.16506e-16	1.01229e-16	300	610	0	2.79135e-18	4.01523e-20	-3.9792e-18	-2.40386e-16	8.01475e-17	6.04856e-17	300	200	0	4.06266e-19	8.13898e-19	-1.33075e-17	-7.19788e-15	3.23638e-15	1.30251e-15	0	0	0
1121	9	-1.41555e-19	4.72312e-19	-1.37324e-17	-6.46855e-16	-9.67082e-16	-3.66741e-17	300	610	0	2.12638e-18	4.61016e-20	-2.58059e-18	-1.59323e-16	6.40826e-17	3.94456e-17	300	200	0	1.98482e-18	5.18414e-19	-1.6313e-17	-9.67418e-15	3.89562e-15	-1.80631e-16	0	0	0
1122	0	1.16524e-18	2.42691e-19	-1.46273e-17	-6.48139e-16	-9.38356e-16	-1.11589e-16	300	610	0	1.49053e-18	4.40257e-20	-1.46878e-18	-9.37199e-17	4.72058e-17	2.26458e-17	300	200	0	2.65577e-18	2.86717e-19	-1.60961e-17	-9.94452e-15	3.8102e-15	-1.01183e-15	0	0	0
1122	1	1.77766e-18	8.17351e-20	-1.33979e-17	-5.71603e-16	-8.09964e-16	-1.41357e-16	300	610	0	9.47246e-19	3.75831e-20	-6.54432e-19	-4.48277e-17	3.18744e-17	1.02867e-17	300	200	0	2.7249e-18	1.19318e-19	-1.40523e-17	-8.91432e-15	3.30682e-15	-1.3691e-15	0	0	0
1122	2	1.91783e-18	-2.05516e-20	-1.10937e-17	-4.59449e-16	-6.39577e-16	-1.41619e-16	300	610	0	5.21947e-19	2.93982e-20	-1.08196e-19	-1.13724e-17	1.92593e-17	1.95446e-18	300	200	0	2.43977e-18	8.84659e-21	-1.12019e-17	-7.25919e-15	2.62314e-15	-1.41127e-15	0	0	0
1122	3	1.76976e-18	-7.69111e-20	-8.44624e-18	-3.40188e-16	-4.65359e-16	-1.24885e-16	300	610	0	2.15191e-19	2.11872e-20	2.18763e-19	9.2186e-18	9.71008e-18	-3.06922e-18	300	200	0	1.98496e-18	-5.57239e-20	-8.22747e-18	-5.4421e-15	1.91731e-15	-1.26727e-15	0	0	0
1122	4	1.47363e-18	-1.00145e-19	-5.91707e-18	-2.3106e-16	-3.0971e-16	-1.00375e-16	300	610	0	1.31653e-20	1.39402e-20	3.80666e-19	1.99583e-17	3.06205e-18	-5.59166e-18	300	200	0	1.4868e-18	-8.62052e-20	-5.53641e-18	-3.74852e-15	1.28291e-15	-1.03338e-15	0	0	0
1122	5	1.12768e-18	-1.01564e-19	-3.75746e-18	-1.40768e-16	-1.83294e-16	-7.43149e-17	300	610	0	-1.04559e-19	8.11157e-21	4.28368e-19	2.37536e-17	-1.12532e-18	-6.37528e-18	300	200	0	1.02312e-18	-9.34526e-20	-3.3291e-18	-2.32788e-15	7.652e-16	-7.757e-16	0	0	0
1122	6	7.94326e-19	-9.02708e-20	-2.06781e-18	-7.20719e-17	-8.87576e-17	-5.04717e-17	300	610	0	-1.59779e-19	3.79327e-21	4.04722e-19	2.31037e-17	-3.39869e-18	-6.06572e-18	300	200	0	6.34547e-19	-8.64776e-20	-1.66309e-18	-1.23354e-15	3.76312e-16	-5.35064e-16	0	0	0
1122	7	5.0796e-19	-7.30152e-20	-8.49806e-19	-2.39821e-17	-2.38218e-17	-3.07456e-17	300	610	0	-1.72478e-19	8.58199e-22	3.42873e-19	1.99755e-17	-4.30055e-18	-5.16456e-18	300	200	0	3.35482e-19	-7.2157e-20	-5.06932e-19	-4.57277e-16	1.07854e-16	-3.32917e-16	0	0	0
1122	8	2.82752e-19	-5.43888e-20	-4.81948e-20	6.52644e-18	1.63534e-17	-1.57383e-17	300	610	0	-1.59216e-19	-9.3164e-22	2.66434e-19	1.57953e-17	-4.30635e-18	-4.03069e-18	300	200	0	1.23536e-19	-5.53204e-20	2.1824e-19	4.35545e-17	-5.93546e-17	-1.77001e-16	0	0	0
1122	9	1.19557e-19	-3.7195e-20	4.18438e-19	2.32893e-17	3.75024e-17	-5.2335e-18	300	610	0	-1.32608e-19	-1.84964e-21	1.9072e-19	1.15088e-17	-3.79626e-18	-2.89821e-18	300	200	0	-1.30511e-20	-3.90447e-20	6.09158e-19	3.26315e-16	-1.48415e-16	-6.62532e-17	0	0	0
1123	0	1.14736e-20	-2.28749e-20	6.36841e-19	3.01504e-17	4.51908e-17	1.43023e-18	300	610	0	-1.015e-19	-2.15692e-21	1.24449e-19	7.67205e-18	-3.05037e-18	-1.90155e-18	300	200	0	-9.00261e-20	-2.50318e-20	7.61291e-19	4.49984e-16	-1.81926e-16	5.32019e-18	0	0	0
1123	1	-5.2037e-20	-1.19142e-20	6.86485e-19	3.05006e-17	4.42234e-17	5.09104e-18	300	610	0	-7.15125e-20	-2.07643e-21	7.15096e-20	4.55143e-18	-2.25784e-18	-1.10181e-18	300	200	0	-1.2355e-19	-1.39906e-20	7.57995e-19	4.67438e-16	-1.79502e-16	4.58371e-17	0	0	0
1123	2	-8.23484e-20	-4.19189e-21	6.33182e-19	2.70654e-17	3.83946e-17	6.58884e-18	300	610	0	-4.57453e-20	-1.78259e-21	3.2546e-20	2.21458e-18	-1.53298e-18	-5.1063e-19	300	200	0	-1.28094e-19	-5.97448e-21	6.65728e-19	4.21743e-16	-1.56708e-16	6.36674e-17	0	0	0
1123	3	-8.99579e-20	7.47847e-22	5.27043e-19	2.18635e-17	3.04658e-17	6.66445e-18	300	610	0	-2.54765e-20	-1.40112e-21	6.26351e-21	6.06969e-19	-9.33455e-19	-1.09853e-19	300	200	0	-1.15434e-19	-6.5327e-22	5.33307e-19	3.45188e-16	-1.24919e-16	6.63282e-17	0	0	0
1123	4	-8.36078e-20	3.49879e-21	4.03182e-19	1.6266e-17	2.22748e-17	5.91335e-18	300	610	0	-1.07854e-20	-1.01474e-21	-9.5944e-21	-3.89694e-19	-4.77464e-19	1.33672e-19	300	200	0	-9.43932e-20	2.48405e-21	3.93588e-19	2.60018e-16	-9.17482e-17	5.99501e-17	0	0	0
1123	5	-6.99887e-20	4.66331e-21	2.83899e-19	1.11084e-17	1.49097e-17	4.77649e-18	300	610	0	-1.05288e-21	-6.71611e-22	-1.7568e-20	-9.16265e-19	-1.58367e-19	2.5775e-19	300	200	0	-7.10415e-20	3.99169e-21	2.66331e-19	1.80048e-16	-6.1738e-17	4.91354e-17	0	0	0
1123	6	-5.38139e-20	4.77686e-21	1.81469e-19	6.81861e-18	8.89746e-18	3.55337e-18	300	610	0	4.66839e-21	-3.94255e-22	-2.00579e-20	-1.10978e-18	4.39805e-20	2.98359e-19	300	200	0	-4.91455e-20	4.38261e-21	1.61411e-19	1.12604e-16	-3.71228e-17	3.70593e-17	0	0	0
1123	7	-3.80982e-20	4.27263e-21	1.00941e-19	3.53925e-18	4.37994e-18	2.42648e-18	300	610	0	7.40124e-21	-1.87783e-22	-1.90981e-20	-1.08872e-18	1.55077e-19	2.86135e-19	300	200	0	-3.0697e-20	4.08485e-21	8.18428e-20	6.04009e-17	-1.85444e-17	2.56978e-17	0	0	0
1123	8	-2.45202e-20	3.47332e-21	4.26065e-20	1.23181e-18	1.26039e-18	1.48928e-18	300	610	0	8.09009e-21	-4.66841e-23	-1.62693e-20	-9.46814e-19	2.00462e-19	2.44992e-19	300	200	0	-1.64301e-20	3.42663e-21	2.63373e-20	2.31856e-17	-5.65169e-18	1.61016e-17	0	0	0
1123	9	-1.37901e-20	2.59964e-21	3.98737e-21	-2.41723e-19	-6.83475e-19	7.72877e-19	300	610	0	7.5216e-21	4.00071e-23	-1.27031e-20	-7.5234e-19	2.02657e-19	1.92128e-19	300	200	0	-6.26852e-21	2.63965e-21	-8.71575e-21	-9.75688e-19	2.43479e-18	8.66455e-18	0	0	0
1124	0	-5.97669e-21	1.78738e-21	-1.86922e-20	-1.06011e-18	-1.71961e-18	2.68833e-19	300	610	0	6.29798e-21	8.50805e-23	-9.13823e-21	-5.50829e-19	1.79757e-19	1.38827e-19	300	200	0	3.21291e-22	1.87246e-21	-2.78304e-20	-1.47509e-17	6.79384e-18	3.35558e-18	0	0	0
1124	1	-7.71782e-22	1.10727e-21	-2.95032e-20	-1.40425e-18	-2.11032e-18	-5.30196e-20	300	610	0	4.84359e-21	1.00852e-22	-5.99908e-21	-3.69298e-19	1.45159e-19	9.163e-20	300	200	0	4.0718e-21	1.20812e-21	-3.55023e-20	-2.09123e-17	8.49008e-18	-9.68835e-20	0	0	0
1124	2	2.3128e-21	5.84224e-22	-3.22015e-20	-1.43469e-18	-2.08336e-18	-2.31748e-19	300	610	0	3.4299e-21	9.78954e-23	-3.47899e-21	-2.20896e-19	1.0796e-19	5.35694e-20	300	200	0	5.74271e-21	6.82119e-22	-3.56805e-20	-2.19616e-17	8.45311e-18	-2.07033e-18	0	0	0
1124	3	3.81055e-21	2.13844e-22	-2.99137e-20	-1.28115e-18	-1.81946e-18	-3.06878e-19	300	610	0	2.20817e-21	8.4524e-23	-1.61527e-21	-1.09236e-19	7.37012e-20	2.52996e-20	300	200	0	6.01872e-21	2.98368e-22	-3.1529e-20	-1.99465e-17	7.42403e-18	-2.95814e-18	0	0	0
1124	4	4.21736e-21	-2.46018e-23	-2.50318e-20	-1.04012e-18	-1.45081e-18	-3.13486e-19	300	610	0	1.24247e-21	6.67588e-23	-3.51146e-22	-3.20135e-20	4.52169e-20	6.02952e-21	300	200	0	5.45983e-21	4.2157e-23	-2.5383e-20	-1.64098e-17	5.94723e-18	-3.11589e-18	0	0	0
1124	5	3.94845e-21	-1.58763e-22	-1.92406e-20	-7.7753e-19	-1.06588e-18	-2.7991e-19	300	610	0	5.391e-22	4.85853e-23	4.17531e-22	1.62026e-20	2.34488e-20	-5.76873e-21	300	200	0	4.48755e-21	-1.10178e-22	-1.88231e-20	-1.24199e-17	4.38908e-18	-2.83511e-18	0	0	0
1124	6	3.32308e-21	-2.16971e-22	-1.36169e-20	-5.33854e-19	-7.17488e-19	-2.27234e-19	300	610	0	7.04243e-23	3.23439e-23	8.09702e-22	4.19928e-20	8.13755e-21	-1.18644e-20	300	200	0	3.3935e-21	-1.84627e-22	-1.28072e-20	-8.64511e-18	2.96993e-18	-2.33565e-18	0	0	0
1124	7	2.56733e-21	-2.2457e-22	-8.76013e-21	-3.30104e-19	-4.31635e-19	-1.69855e-19	300	610	0	-2.07438e-22	1.91496e-23	9.38645e-22	5.18143e-20	-1.63589e-21	-1.39545e-20	300	200	0	2.35989e-21	-2.0542e-22	-7.82148e-21	-5.4441e-18	1.7999e-18	-1.77002e-18	0	0	0
1124	8	1.82672e-21	-2.02164e-22	-4.92328e-21	-1.736e-19	-2.15821e-19	-1.16614e-19	300	610	0	-3.42463e-22	9.28045e-24	9.0087e-22	5.12836e-20	-7.06009e-21	-1.34925e-20	300	200	0	1.48426e-21	-1.92883e-22	-4.02241e-21	-2.9546e-18	9.12596e-19	-1.23378e-18	0	0	0
1124	9	1.18311e-21	-1.65179e-22	-2.1303e-21	-6.2921e-20	-6.60079e-20	-7.20999e-20	300	610	0	-3.79266e-22	2.4997e-24	7.71746e-22	4.48642e-20	-9.33701e-21	-1.16183e-20	300	200	0	8.03848e-22	-1.62679e-22	-1.35855e-21	-1.171e-18	2.93635e-19	-7.78368e-19	0	0	0
1125	0	6.72016e-22	-1.24221e-22	-2.70482e-22	8.21598e-21	2.79974e-20	-3.79103e-20	300	610	0	-3.55208e-22	-1.69693e-24	6.05494e-22	3.58244e-20	-9.53292e-21	-9.15547e-21	300	200	0	3.16808e-22	-1.25917e-22	3.35012e-22	-5.89898e-21	-9.72458e-20	-4.23729e-19	0	0	0
1125	1	2.98038e-22	-8.58614e-23	8.31068e-22	4.81367e-20	7.87079e-20	-1.37331e-20	300	610	0	-2.99026e-22	-3.90747e-24	4.37717e-22	2.63558e-20	-8.509e-21	-6.64792e-21	300	200	0	-9.88033e-25	-8.97689e-23	1.26879e-21	6.64679e-19	-3.10389e-19	-1.69309e-19	0	0	0
1125	2	4.74851e-23	-5.35699e-23	1.36532e-21	6.53501e-20	9.848e-20	1.80499e-21	300	610	0	-2.31073e-22	-4.71255e-24	2.89067e-22	1.77695e-20	-6.9058e-21	-4.4136e-21	300	200	0	-1.83587e-22	-5.82825e-23	1.65439e-21	9.70982e-19	-3.9593e-19	-2.84474e-21	0	0	0
1125	3	-1.02232e-22	-2.8617e-23	1.50971e-21	6.74556e-20	9.81067e-20	1.05234e-20	300	610	0	-1.64453e-22	-4.61358e-24	1.69136e-22	1.07143e-20	-5.1607e-21	-2.60276e-21	300	200	0	-2.66685e-22	-3.32306e-23	1.67885e-21	1.03133e-18	-3.97907e-19	9.32036e-20	0	0	0
1125	4	-1.76123e-22	-1.08585e-23	1.41273e-21	6.06238e-20	8.61953e-20	1.42814e-20	300	610	0	-1.06543e-22	-4.00663e-24	8.00164e-23	5.38045e-21	-3.54207e-21	-1.2513e-21	300	200	0	-2.82666e-22	-1.48651e-23	1.49275e-21	9.43061e-19	-3.51603e-19	1.37314e-19	0	0	0
1125	5	-1.97609e-22	6.46449e-25	1.18854e-21	4.94679e-20	6.90701e-20	1.47394e-20	300	610	0	-6.05452e-23	-3.17996e-24	1.92371e-23	1.67227e-21	-2.18913e-21	-3.25094e-22	300	200	0	-2.58154e-22	-2.53352e-24	1.20778e-21	7.79876e-19	-2.83061e-19	1.46305e-19	0	0	0
1125	6	-1.86402e-22	7.18414e-24	9.17938e-22	3.7156e-20	5.09892e-20	1.32454e-20	300	610	0	-2.68801e-23	-2.32554e-24	-1.80017e-23	-6.59135e-22	-1.15025e-21	2.4619e-22	300	200	0	-2.13282e-22	4.8586e-24	8.99936e-22	5.93072e-19	-2.09905e-19	1.34031e-19	0	0	0
1125	7	-1.57735e-22	1.00865e-23	6.52913e-22	2.56473e-20	3.45143e-20	1.08072e-20	300	610	0	-4.31952e-24	-1.55703e-24	-3.72659e-23	-1.92099e-21	-4.15814e-22	5.45299e-22	300	200	0	-1.62055e-22	8.52944e-24	6.15648e-22	4.1496e-19	-1.42817e-19	1.10994e-19	0	0	0
1125	8	-1.22447e-22	1.05526e-23	4.22693e-22	1.59726e-20	2.09271e-20	8.11693e-21	300	610	0	9.1667e-24	-9.29534e-25	-4.38988e-23	-2.41747e-21	5.60289e-23	6.52258e-22	300	200	0	-1.1328e-22	9.62307e-24	3.78795e-22	2.6308e-19	-8.72179e-20	8.45153e-20	0	0	0
1125	9	-8.75591e-23	9.56247e-24	2.39933e-22	8.50578e-21	1.062e-20	5.60239e-21	300	610	0	1.58277e-23	-4.57931e-25	-4.24786e-23	-2.41469e-21	3.20636e-22	6.35989e-22	300	200	0	-7.17314e-23	9.10454e-24	1.97454e-22	1.44391e-19	-4.48524e-20	5.92152e-20	0	0	0
1126	0	-5.70611e-23	7.85311e-24	1.06248e-22	3.19862e-21	3.42782e-21	3.4887e-21	300	610	0	1.77704e-23	-1.32185e-25	-3.65975e-23	-2.12521e-21	4.34544e-22	5.5081e-22	300	200	0	-3.92907e-23	7.72092e-24	6.96504e-23	5.89357e-20	-1.51468e-20	3.7609e-20	0	0	0
1126	1	-3.27231e-23	5.93402e-24	1.67183e-23	-2.34104e-22	-1.11603e-21	1.85749e-21	300	610	0	1.67687e-23	7.08621e-26	-2.88529e-23	-1.70539e-21	4.48227e-22	4.36165e-22	300	200	0	-1.59544e-23	6.00488e-24	-1.21345e-23	2.77636e-21	3.73837e-21	2.07025e-20	0	0	0
1126	2	-1.48286e-23	4.12316e-24	-3.675e-23	-2.17984e-21	-3.59546e-21	6.9817e-22	300	610	0	1.41935e-23	1.79156e-25	-2.09601e-23	-1.26069e-21	4.02654e-22	3.18248e-22	300	200	0	-6.35063e-25	4.30231e-24	-5.77101e-23	-2.98436e-20	1.41507e-20	8.51384e-21	0	0	0
1126	3	-2.77214e-24	2.59041e-24	-6.31102e-23	-3.03865e-21	-4.59235e-21	-5.16243e-23	300	610	0	1.10207e-23	2.2006e-25	-1.39231e-23	-8.54702e-22	3.28446e-22	2.12509e-22	300	200	0	8.24855e-24	2.81047e-24	-7.70334e-23	-4.50403e-20	1.84502e-20	4.90892e-22	0	0	0
1126	4	4.49024e-24	1.40032e-24	-7.07417e-23	-3.17014e-21	-4.61799e-21	-4.76565e-22	300	610	0	7.88252e-24	2.17341e-25	-8.21725e-24	-5.19377e-22	2.4662e-22	1.26377e-22	300	200	0	1.23728e-23	1.61766e-24	-7.8959e-23	-4.84078e-20	1.87224e-20	-4.18044e-21	0	0	0
1126	5	8.1304e-24	5.49117e-25	-6.66953e-23	-2.86778e-21	-4.08215e-21	-6.64066e-22	300	610	0	5.13843e-24	1.89865e-25	-3.95694e-24	-2.64659e-22	1.70171e-22	6.17884e-23	300	200	0	1.32688e-23	7.38982e-25	-7.06522e-23	-4.45725e-20	1.66468e-20	-6.36782e-21	0	0	0
1126	6	9.25397e-24	-5.74967e-27	-5.6417e-23	-2.35203e-21	-3.28737e-21	-6.92697e-22	300	610	0	2.94808e-24	1.51431e-25	-1.0357e-24	-8.66545e-23	1.05928e-22	1.72863e-23	300	200	0	1.22021e-23	1.45682e-25	-5.74527e-23	-3.70532e-20	1.34687e-20	-6.86625e-21	0	0	0
1126	7	8.79666e-24	-3.24086e-25	-4.37812e-23	-1.77508e-21	-2.43848e-21	-6.26572e-22	300	610	0	1.33726e-24	1.11279e-25	7.67346e-25	2.60208e-23	5.63624e-23	-1.03612e-23	300	200	0	1.01339e-23	-2.12806e-25	-4.30139e-23	-2.83123e-20	1.00356e-20	-6.33419e-21	0	0	0
1126	8	7.48495e-24	-4.68474e-25	-3.12964e-23	-1.23172e-21	-1.65968e-21	-5.1385e-22	300	610	0	2.51674e-25	7.49265e-26	1.71253e-24	8.77012e-23	2.11446e-23	-2.50219e-23	300	200	0	7.73663e-24	-3.93548e-25	-2.95839e-23	-1.99112e-20	6.86527e-21	-5.27309e-21	0	0	0
1126	9	5.83839e-24	-4.95637e-25	-2.03869e-23	-7.72467e-22	-1.01403e-21	-3.87776e-22	300	610	0	-4.02489e-25	4.50923e-26	2.05178e-24	1.12708e-22	-1.62494e-24	-3.04678e-23	300	200	0	5.4359e-24	-4.50544e-25	-1.83352e-23	-1.27071e-20	4.22397e-21	-4.03433e-21	0	0	0
1127	0	4.19561e-24	-4.52161e-25	-1.16839e-23	-4.16321e-22	-5.21915e-22	-2.69058e-22	300	610	0	-7.30613e-25	2.2563e-26	2.00221e-24	1.13649e-22	-1.45226e-23	-2.99664e-23	300	200	0	3.465e-24	-4.29598e-25	-9.68167e-24	-7.05002e-21	2.20174e-21	-2.8411e-21	0	0	0
1127	1	2.75087e-24	-3.73256e-25	-5.28704e-24	-1.61918e-22	-1.76748e-22	-1.68722e-22	300	610	0	-8.32162e-25	6.91965e-27	1.735e-24	1.00639e-22	-2.02066e-23	-2.61054e-23	300	200	0	1.91871e-24	-3.66337e-25	-3.55204e-24	-2.95696e-21	7.76561e-22	-1.81633e-21	0	0	0
1127	2	1.59224e-24	-2.83388e-25	-9.78824e-25	3.65559e-24	4.27786e-23	-9.09175e-23	300	610	0	-7.91333e-25	-2.89951e-27	1.37451e-24	8.11609e-23	-2.10655e-23	-2.07731e-23	300	200	0	8.00911e-25	-2.86288e-25	3.95685e-25	-2.51106e-22	-1.35436e-22	-1.01058e-21	0	0	0
1127	3	7.36254e-25	-1.97931e-25	1.61489e-24	9.84166e-23	1.63896e-22	-3.53443e-23	300	610	0	-6.73511e-25	-8.19935e-27	1.00337e-24	6.02854e-23	-1.90478e-23	-1.52306e-23	300	200	0	6.27428e-26	-2.06131e-25	2.61826e-24	1.33457e-21	-6.43643e-22	-4.26827e-22	0	0	0
1127	4	1.56322e-25	-1.252e-25	2.91362e-24	1.41166e-22	2.13991e-22	8.2154e-25	300	610	0	-5.2547e-25	-1.02689e-26	6.70355e-25	4.10954e-23	-1.56168e-23	-1.02281e-23	300	200	0	-3.69148e-25	-1.35468e-25	3.58397e-24	2.08714e-21	-8.59098e-22	-4.03093e-23	0	0	0
1127	5	-1.95749e-25	-6.84553e-26	3.31295e-24	1.48914e-22	2.17281e-22	2.15172e-23	300	610	0	-3.77705e-25	-1.02345e-26	3.98965e-25	2.51626e-23	-1.17822e-23	-6.1324e-24	300	200	0	-5.73453e-25	-7.86899e-26	3.71191e-24	2.27099e-21	-8.80549e-22	1.86725e-22	0	0	0
1127	6	-3.74834e-25	-2.76686e-26	3.14755e-24	1.35615e-22	1.93267e-22	3.08508e-23	300	610	0	-2.47715e-25	-8.99454e-27	1.95362e-25	1.30019e-23	-8.17272e-24	-3.04646e-24	300	200	0	-6.22548e-25	-3.66631e-26	3.34291e-24	2.10594e-21	-7.87898e-22	2.94997e-22	0	0	0
1127	7	-4.33109e-25	-9.19403e-28	2.67719e-24	1.11799e-22	1.56418e-22	3.2539e-23	300	610	0	-1.43443e-25	-7.20923e-27	5.50083e-26	4.45997e-24	-5.12308e-24	-9.08985e-25	300	200	0	-5.76552e-25	-8.12863e-27	2.7322e-24	1.75996e-21	-6.40691e-22	3.22077e-22	0	0	0
1127	8	-4.14977e-25	1.45697e-26	2.08757e-24	8.47776e-23	1.16582e-22	2.96301e-23	300	610	0	-6.63899e-26	-5.32324e-27	-3.22466e-26	-9.82964e-25	-2.75888e-24	4.28334e-25	300	200	0	-4.81367e-25	9.24645e-27	2.05532e-24	1.35121e-21	-4.79668e-22	2.99247e-22	0	0	0
1127	9	-3.55077e-25	2.17381e-26	1.49968e-24	5.91337e-23	7.97794e-23	2.4425e-23	300	610	0	-1.41727e-26	-3.60422e-27	-7.85694e-26	-3.99519e-24	-1.07065e-24	1.14616e-24	300	200	0	-3.6925e-25	1.81339e-26	1.42111e-24	9.55097e-22	-3.29899e-22	2.50443e-22	0	0	0
1128	0	-2.78303e-25	2.32678e-26	9.82866e-25	3.73395e-23	4.91078e-23	1.85203e-23	300	610	0	1.75393e-26	-2.18616e-27	-9.58352e-26	-5.25075e-24	2.76416e-26	1.42222e-24	300	200	0	-2.60763e-25	2.10817e-26	8.8703e-25	6.13482e-22	-2.04457e-22	1.92524e-22	0	0	0
1128	1	-2.00981e-25	2.13733e-26	5.68543e-25	2.03571e-23	2.56182e-23	1.29172e-23	300	610	0	3.36811e-26	-1.1102e-27	-9.43363e-26	-5.34661e-24	6.55813e-25	1.41138e-24	300	200	0	-1.673e-25	2.02631e-26	4.74206e-25	3.43927e-22	-1.07957e-22	1.3627e-22	0	0	0
1128	2	-1.32562e-25	1.77358e-26	2.62543e-25	8.16595e-24	9.05855e-24	8.15572e-24	300	610	0	3.89462e-26	-3.59208e-28	-8.22272e-26	-4.76428e-24	9.38792e-25	1.23688e-24	300	200	0	-9.36163e-26	1.73765e-26	1.80316e-25	1.47941e-22	-3.96037e-23	8.76794e-23	0	0	0
1128	3	-7.74205e-26	1.35298e-26	5.5306e-26	1.83057e-25	-1.54248e-24	4.44571e-24	300	610	0	3.733e-26	1.15401e-28	-6.54616e-26	-3.86145e-24	9.89563e-25	9.89078e-25	300	200	0	-4.00905e-26	1.36452e-26	-1.01556e-26	1.76209e-23	4.4181e-24	4.92888e-23	0	0	0
1128	4	-3.64861e-26	9.49851e-27	-7.04389e-26	-4.42854e-24	-7.45365e-24	1.78259e-24	300	610	0	3.19501e-26	3.74519e-28	-4.80175e-26	-2.88198e-24	9.00773e-25	7.28683e-25	300	200	0	-4.53597e-27	9.87302e-27	-1.18456e-25	-5.94079e-23	2.92018e-23	2.13397e-23	0	0	0
1128	5	-8.60071e-27	6.04824e-27	-1.34338e-25	-6.552e-24	-9.96362e-24	3.88993e-26	300	610	0	2.50477e-26	4.78848e-28	-3.22631e-26	-1.97523e-24	7.42329e-25	4.92091e-25	300	200	0	1.64469e-26	6.52709e-27	-1.66601e-25	-9.66128e-23	3.99696e-23	2.72602e-24	0	0	0
1128	6	8.45743e-27	3.3434e-27	-1.5506e-25	-6.99172e-24	-1.02188e-23	-9.68276e-25	300	610	0	1.80928e-26	4.81741e-28	-1.93585e-26	-1.21839e-24	5.62727e-25	2.97392e-25	300	200	0	2.65502e-26	3.82515e-27	-1.74419e-25	-1.06485e-22	4.13952e-23	-8.30093e-24	0	0	0
1128	7	1.72567e-26	1.38964e-27	-1.48488e-25	-6.41095e-24	-9.14721e-24	-1.43191e-24	300	610	0	1.1937e-26	4.25969e-28	-9.63096e-27	-6.37988e-25	3.92373e-25	1.49994e-25	300	200	0	2.91936e-26	1.81561e-27	-1.58119e-25	-9.94655e-23	3.72795e-23	-1.36512e-23	0	0	0
1128	8	2.02584e-26	1.00638e-28	-1.27005e-25	-5.31269e-24	-7.44051e-24	-1.52776e-24	300	610	0	6.97447e-27	3.43116e-28	-2.88986e-27	-2.28219e-25	2.47647e-25	4.73637e-26	300	200	0	2.72329e-26	4.43754e-28	-1.29895e-25	-8.35708e-23	3.04685e-23	-1.50998e-23	0	0	0
1128	9	1.95689e-26	-6.52473e-28	-9.95117e-26	-4.04783e-24	-5.57214e-24	-1.40072e-24	300	610	0	3.28975e-27	2.54572e-28	1.33049e-27	3.45879e-26	1.34911e-25	-1.72906e-26	300	200	0	2.28587e-26	-3.97901e-28	-9.81812e-26	-6.44684e-23	2.29199e-23	-1.41324e-23	0	0	0
1129	0	1.68394e-26	-1.00768e-27	-7.18399e-26	-2.838e-24	-3.83358e-24	-1.16068e-24	300	610	0	7.78997e-28	1.73312e-28	3.59836e-27	1.81565e-25	5.40088e-26	-5.24021e-26	300	200	0	1.76184e-26	-8.34372e-28	-6.82416e-26	-4.57992e-23	1.58472e-23	-1.18912e-23	0	0	0
1129	1	1.32624e-26	-1.09177e-27	-4.73649e-26	-1.80405e-24	-2.37694e-24	-8.84282e-25	300	610	0	-7.57441e-28	1.05928e-28	4.47326e-27	2.44423e-25	1.05457e-27	-6.63419e-26	300	200	0	1.2505e-26	-9.85844e-28	-4.28916e-26	-2.96049e-23	9.89137e-24	-9.18495e-24	0	0	0
1129	2	9.62457e-27	-1.00995e-27	-2.76459e-26	-9.94485e-25	-1.25605e-24	-6.1994e-25	300	610	0	-1.55051e-27	5.45567e-29	4.44296e-27	2.51422e-25	-2.95173e-26	-6.6447e-26	300	200	0	8.07406e-27	-9.55395e-28	-2.32029e-26	-1.67643e-23	5.28775e-24	-6.53389e-24	0	0	0
1129	3	6.38551e-27	-8.42498e-28	-1.30123e-26	-4.10459e-25	-4.61836e-25	-3.94044e-25	300	610	0	-1.82163e-27	1.8516e-29	3.89582e-27	2.2547e-25	-4.35754e-26	-5.85853e-26	300	200	0	4.56388e-27	-8.23982e-28	-9.11647e-27	-7.38288e-24	2.01046e-24	-4.23066e-24	0	0	0
1129	4	3.7619e-27	-6.45773e-28	-3.04731e-27	-2.57358e-26	4.9858e-26	-2.17185e-25	300	610	0	-1.76032e-27	-4.41322e-30	3.11677e-27	1.83667e-25	-4.64628e-26	-4.70803e-26	300	200	0	2.00157e-27	-6.50186e-28	6.94558e-29	-1.10878e-24	-1.13517e-25	-2.40201e-24	0	0	0
1129	5	1.80493e-27	-4.55673e-28	3.04538e-27	1.9853e-25	3.38113e-25	-8.96054e-26	300	610	0	-1.5152e-27	-1.70702e-29	2.29725e-27	1.37735e-25	-4.25834e-26	-3.48524e-26	300	200	0	2.89729e-28	-4.72743e-28	5.34264e-27	2.63071e-24	-1.32117e-24	-1.06425e-24	0	0	0
1129	6	4.64579e-28	-2.92048e-28	6.1853e-27	3.03802e-25	4.63534e-25	-5.57033e-27	300	610	0	-1.19362e-27	-2.23122e-29	1.55218e-27	9.49047e-26	-3.5276e-26	-2.36666e-26	300	200	0	-7.2904e-28	-3.1436e-28	7.73748e-27	4.46709e-24	-1.85799e-24	-1.68214e-25	0	0	0
1129	7	-3.61447e-28	-1.63151e-28	7.25316e-27	3.28108e-25	4.8038e-25	4.34099e-26	300	610	0	-8.66415e-28	-2.26659e-29	9.38743e-28	5.89643e-26	-2.68687e-26	-1.44137e-26	300	200	0	-1.22786e-27	-1.85817e-28	8.1919e-27	4.99033e-24	-1.94512e-24	3.67017e-25	0	0	0
1129	8	-7.93279e-28	-6.95906e-29	7.00236e-27	3.02963e-25	4.32793e-25	6.63955e-26	300	610	0	-5.7499e-28	-2.01669e-29	4.74124e-28	3.12704e-26	-1.88316e-26	-7.37526e-27	300	200	0	-1.36827e-27	-8.97575e-29	7.47649e-27	4.69619e-24	-1.76331e-24	6.30991e-25	0	0	0
1129	9	-9.46982e-28	-7.50077e-30	6.02331e-27	2.52386e-25	3.53832e-25	7.16952e-26	300	610	0	-3.38882e-28	-1.63257e-29	1.50463e-28	1.16195e-26	-1.19654e-26	-2.44918e-27	300	200	0	-1.28586e-27	-2.38265e-29	6.17377e-27	3.96717e-24	-1.44854e-24	7.07534e-25	0	0	0
1130	0	-9.2245e-28	2.90921e-29	4.74228e-27	1.93216e-25	2.66248e-25	6.61943e-26	300	610	0	-1.62728e-28	-1.21708e-29	-5.35655e-29	-1.06418e-27	-6.5911e-27	6.75084e-28	300	200	0	-1.08518e-27	1.69213e-29	4.68871e-27	3.07504e-24	-1.09487e-24	6.67186e-25	0	0	0
1130	1	-7.98366e-28	4.66628e-29	3.44034e-27	1.36159e-25	1.84148e-25	5.51396e-26	300	610	0	-4.20466e-29	-8.33084e-30	-1.64485e-28	-8.22977e-27	-2.71532e-27	2.3909e-27	300	200	0	-8.40413e-28	3.83319e-29	3.27586e-27	2.19548e-24	-7.60985e-25	5.64443e-25	0	0	0
1130	2	-6.31839e-28	5.12016e-29	2.28162e-27	8.71212e-26	1.1499e-25	4.22096e-26	300	610	0	3.23522e-29	-5.12981e-30	-2.08648e-28	-1.13684e-26	-1.632e-28	3.09235e-27	300	200	0	-5.99486e-28	4.60718e-29	2.07297e-27	1.42802e-24	-4.7829e-25	4.38075e-25	0	0	0
1130	3	-4.60762e-28	4.77068e-29	1.34339e-27	4.85396e-26	6.15171e-26	2.97431e-26	300	610	0	7.12707e-29	-2.67777e-30	-2.09163e-28	-1.18176e-26	1.3236e-27	3.12697e-27	300	200	0	-3.89492e-28	4.5029e-29	1.13422e-27	8.16516e-25	-2.5873e-25	3.1319e-25	0	0	0
1130	4	-3.07467e-28	4.00095e-29	6.43781e-28	2.057e-26	2.34387e-26	1.90293e-26	300	610	0	8.51497e-29	-9.48713e-31	-1.84522e-28	-1.06669e-26	2.02063e-27	2.77405e-27	300	200	0	-2.22318e-28	3.90608e-29	4.59258e-28	3.6758e-25	-1.01647e-25	2.04047e-25	0	0	0
1130	5	-1.82673e-28	3.08139e-29	1.64787e-28	2.0363e-27	-1.24905e-27	1.06006e-26	300	610	0	8.29775e-29	1.58524e-31	-1.48355e-28	-8.73356e-27	2.18048e-27	2.24041e-27	300	200	0	-9.9695e-29	3.09724e-29	1.64319e-29	6.56384e-26	7.8723e-28	1.16968e-25	0	0	0
1130	6	-8.91424e-29	2.1853e-29	-1.30258e-28	-8.86243e-27	-1.52944e-26	4.49071e-27	300	610	0	7.18356e-29	7.76231e-31	-1.09873e-28	-6.58072e-27	2.01242e-27	1.66648e-27	300	200	0	-1.73068e-29	2.26292e-29	-2.40131e-28	-1.15789e-25	5.9588e-26	5.29557e-26	0	0	0
1130	7	-2.47391e-29	1.40955e-29	-2.84364e-28	-1.4072e-26	-2.15463e-26	4.42383e-28	300	610	0	5.68649e-29	1.03884e-30	-7.46481e-29	-4.55835e-27	1.67586e-27	1.13781e-27	300	200	0	3.21258e-29	1.51344e-29	-3.59012e-28	-2.06296e-25	8.62912e-26	9.83835e-27	0	0	0
1130	8	1.52392e-29	7.95482e-30	-3.39065e-28	-1.53896e-26	-2.2572e-26	-1.93795e-27	300	610	0	4.14778e-29	1.06597e-30	-4.54956e-29	-2.85211e-27	1.28255e-27	6.98196e-28	300	200	0	5.6717e-29	9.02078e-30	-3.8456e-28	-2.33737e-25	9.13562e-26	-1.6125e-26	0	0	0
1130	9	3.64079e-29	3.47579e-30	-3.3009e-28	-1.43123e-26	-2.04705e-26	-3.07547e-27	300	610	0	2.76857e-29	9.54474e-31	-2.33101e-29	-1.53107e-27	9.03506e-28	3.62197e-28	300	200	0	6.40936e-29	4.43027e-30	-3.534e-28	-2.21647e-25	8.33764e-26	-2.91302e-26	0	0	0
1131	0	4.42381e-29	4.86169e-31	-2.85574e-28	-1.19865e-26	-1.68217e-26	-3.36282e-27	300	610	0	1.64551e-29	7.76575e-31	-7.77535e-30	-5.8899e-28	5.77852e-28	1.2583e-28	300	200	0	6.06933e-29	1.26274e-30	-2.9335e-28	-1.8827e-25	6.88478e-26	-3.31344e-26	0	0	0
1131	1	4.34658e-29	-1.29068e-30	-2.25933e-28	-9.22019e-27	-1.27183e-26	-3.1271e-27	300	610	0	8.03624e-30	5.81704e-31	2.08338e-30	2.28812e-29	3.21723e-28	-2.50709e-29	300	200	0	5.1502e-29	-7.08977e-31	-2.23849e-28	-1.46634e-25	5.22862e-26	-3.14863e-26	0	0	0
1131	2	3.78396e-29	-2.1584e-30	-1.64705e-28	-6.53042e-27	-8.84263e-27	-2.61874e-27	300	610	0	2.23766e-30	4.00309e-31	7.50328e-30	3.71949e-28	1.36103e-28	-1.08843e-28	300	200	0	4.00772e-29	-1.75809e-30	-1.57202e-28	-1.05212e-25	3.65302e-26	-2.67847e-26	0	0	0
1131	3	3.00933e-29	-2.39996e-30	-1.09865e-28	-4.20535e-27	-5.56007e-27	-2.01424e-27	300	610	0	-1.36303e-30	2.48289e-31	9.72488e-30	5.28301e-28	1.31541e-29	-1.44031e-28	300	200	0	2.87303e-29	-2.15168e-30	-1.0014e-28	-6.88529e-26	2.3116e-26	-2.08881e-26	0	0	0
1131	4	2.20517e-29	-2.25271e-30	-6.52358e-29	-2.36716e-27	-3.00986e-27	-1.42653e-27	300	610	0	-3.27074e-30	1.31283e-31	9.84274e-30	5.55209e-28	-5.91039e-29	-1.4709e-28	300	200	0	1.8781e-29	-2.12143e-30	-5.53931e-29	-3.97391e-26	1.26475e-26	-1.50075e-26	0	0	0
1131	5	1.47991e-29	-1.89947e-30	-3.17986e-29	-1.02807e-27	-1.18476e-27	-9.18553e-28	300	610	0	-3.97763e-30	4.83574e-32	8.737e-30	5.04485e-28	-9.36021e-29	-1.31312e-28	300	200	0	1.08215e-29	-1.85112e-30	-2.30616e-29	-1.82622e-26	5.12069e-27	-9.83711e-27	0	0	0
1131	6	8.86474e-30	-1.46991e-30	-8.78263e-30	-1.35583e-28	5.83728e-30	-5.16974e-28	300	610	0	-3.90982e-30	-5.08594e-33	7.05959e-30	4.15173e-28	-1.02277e-28	-1.06585e-28	300	200	0	4.95492e-30	-1.475e-30	-1.72304e-30	-3.7367e-27	1.82637e-28	-5.69159e-27	0	0	0
1131	7	4.39589e-30	-1.04768e-30	5.49754e-30	3.93718e-28	6.89676e-28	-2.24449e-28	300	610	0	-3.40469e-30	-3.52069e-32	5.25348e-30	3.14325e-28	-9.50708e-29	-7.96603e-29	300	200	0	9.91202e-31	-1.08289e-30	1.0751e-29	5.06026e-27	-2.67828e-27	-2.62953e-27	0	0	0
1131	8	1.30242e-30	-6.80014e-31	1.30525e-29	6.51098e-28	1.00062e-27	-2.95021e-29	300	610	0	-2.70834e-30	-4.83275e-32	3.5887e-30	2.18866e-28	-7.95928e-29	-5.46825e-29	300	200	0	-1.40592e-30	-7.28341e-31	1.66412e-29	9.51477e-27	-4.00385e-27	-5.55493e-28	0	0	0
1131	9	-6.31463e-31	-3.87547e-31	1.58401e-29	7.21453e-28	1.0601e-27	8.61005e-29	300	610	0	-1.98507e-30	-5.01093e-32	2.20368e-30	1.37888e-28	-6.12042e-29	-3.3802e-29	300	200	0	-2.61653e-30	-4.37656e-31	1.80437e-29	1.09415e-26	-4.28863e-27	7.03207e-28	0	0	0
1132	0	-1.66806e-30	-1.73187e-31	1.55542e-29	6.75888e-28	9.6791e-28	1.42301e-28	300	610	0	-1.33255e-30	-4.51595e-32	1.14462e-30	7.48897e-29	-4.33345e-29	-1.77666e-29	300	200	0	-3.00061e-30	-2.18346e-31	1.66988e-29	1.04573e-26	-3.94105e-27	1.34306e-27	0	0	0
1132	1	-2.06518e-30	-2.92923e-32	1.35354e-29	5.69107e-28	7.99505e-28	1.57648e-28	300	610	0	-7.98513e-31	-3.69294e-32	3.99248e-31	2.974e-29	-2.78938e-29	-6.42886e-30	300	200	0	-2.86369e-30	-6.62217e-32	1.39347e-29	8.93213e-27	-3.27134e-27	1.55082e-27	0	0	0
1132	2	-2.04728e-30	5.69325e-32	1.0761e-29	4.39862e-28	6.07359e-28	1.47676e-28	300	610	0	-3.96265e-31	-2.77946e-32	-7.69062e-32	2.35397e-31	-1.56905e-29	8.5628e-31	300	200	0	-2.44355e-30	2.91379e-32	1.06841e-29	6.9903e-27	-2.49626e-27	1.48537e-27	0	0	0
1132	3	-1.79291e-30	9.97198e-32	7.8828e-30	3.13109e-28	4.24472e-28	1.24336e-28	300	610	0	-1.17747e-31	-1.92288e-32	-3.41502e-31	-1.67564e-29	-6.8035e-30	4.94279e-30	300	200	0	-1.91065e-30	8.0491e-32	7.5413e-30	5.04043e-27	-1.75301e-27	1.27065e-27	0	0	0
1132	4	-1.43289e-30	1.12431e-31	5.28817e-30	2.02902e-28	2.68713e-28	9.60924e-29	300	610	0	5.6426e-32	-1.20112e-32	-4.52917e-31	-2.45281e-29	-8.82754e-31	6.70303e-30	300	200	0	-1.37647e-30	1.0042e-31	4.83526e-30	3.3184e-27	-1.11668e-27	9.95701e-28	0	0	0
1132	5	-1.05507e-30	1.06335e-31	3.1659e-30	1.15348e-28	1.47122e-28	6.83973e-29	300	610	0	1.49839e-31	-6.42948e-33	-4.62975e-31	-2.6072e-29	2.62663e-30	6.91592e-30	300	200	0	-9.05226e-31	9.99056e-32	2.70293e-30	1.93268e-27	-6.17679e-28	7.18907e-28	0	0	0
1132	6	-7.12042e-31	9.01523e-32	1.56825e-30	5.12557e-29	5.96724e-29	4.43192e-29	300	610	0	1.85683e-31	-2.45369e-33	-4.1356e-31	-2.38513e-29	4.3312e-30	6.21376e-30	300	200	0	-5.2636e-31	8.76986e-32	1.15469e-30	9.05532e-28	-2.57137e-28	4.74052e-28	0	0	0
1132	7	-4.29928e-31	7.00996e-32	4.62698e-31	8.29499e-30	2.2787e-30	2.51915e-29	300	610	0	1.84153e-31	1.24742e-34	-3.35842e-31	-1.97308e-29	4.79485e-30	5.06922e-30	300	200	0	-2.45775e-31	7.02243e-32	1.26855e-31	2.07012e-28	-1.91859e-29	2.76754e-28	0	0	0
1132	8	-2.16468e-31	5.02126e-32	-2.28104e-31	-1.73943e-29	-3.09916e-29	1.11906e-29	300	610	0	1.61318e-31	1.59234e-33	-2.51117e-31	-1.50093e-29	4.48977e-30	3.80679e-30	300	200	0	-5.51497e-32	5.1805e-32	-4.79222e-31	-2.19284e-28	1.19912e-28	1.30321e-28	0	0	0
1132	9	-6.79299e-32	3.2792e-32	-5.98086e-31	-3.00906e-29	-4.64254e-29	1.80655e-30	300	610	0	1.28956e-31	2.24629e-33	-1.72465e-31	-1.05052e-29	3.77906e-30	2.62709e-30	300	200	0	6.10257e-32	3.50383e-32	-7.70551e-31	-4.3824e-28	1.8559e-28	3.05912e-29	0	0	0
1133	0	2.5571e-32	1.88663e-32	-7.39501e-31	-3.38028e-29	-4.9764e-29	-3.80421e-30	300	610	0	9.49741e-32	2.35447e-33	-1.06682e-31	-6.66308e-30	2.91988e-30	1.6356e-30	300	200	0	1.20545e-31	2.12208e-32	-8.46183e-31	-5.11879e-28	2.01225e-28	-3.03955e-29	0	0	0
1133	1	7.62807e-32	8.61041e-33	-7.3264e-31	-3.1907e-29	-4.57504e-29	-6.57657e-30	300	610	0	6.41131e-32	2.13595e-33	-5.61405e-32	-3.65964e-30	2.07777e-30	8.7054e-31	300	200	0	1.40394e-31	1.07464e-32	-7.88781e-31	-4.93189e-28	1.86223e-28	-6.1836e-29	0	0	0
1133	2	9.63418e-32	1.68719e-33	-6.41347e-31	-2.70129e-29	-3.79882e-29	-7.38645e-30	300	610	0	3.87257e-32	1.75565e-33	-2.03883e-32	-1.49648e-30	1.34588e-30	3.26877e-31	300	200	0	1.35067e-31	3.44285e-33	-6.61735e-31	-4.23643e-28	1.55395e-28	-7.25403e-29	0	0	0
1133	3	9.63895e-32	-2.49447e-33	-5.12393e-31	-2.09784e-29	-2.89962e-29	-6.97144e-30	300	610	0	1.9512e-32	1.32768e-33	2.59824e-33	-7.43557e-32	7.64613e-31	-2.46748e-32	300	200	0	1.15902e-31	-1.16679e-33	-5.09794e-31	-3.33149e-28	1.19144e-28	-7.00462e-29	0	0	0
1133	4	8.4925e-32	-4.60132e-33	-3.7716e-31	-1.50077e-29	-2.03691e-29	-5.90166e-30	300	610	0	6.13881e-33	9.23324e-34	1.55046e-32	7.52164e-31	3.39252e-31	-2.23858e-31	300	200	0	9.10638e-32	-3.678e-33	-3.61656e-31	-2.41399e-28	8.40958e-29	-6.02609e-29	0	0	0
1133	5	6.82082e-32	-5.26406e-33	-2.54441e-31	-9.78553e-30	-1.29805e-29	-4.58296e-30	300	610	0	-2.28204e-33	5.80753e-34	2.10766e-32	1.1377e-30	5.42426e-32	-3.11689e-31	300	200	0	6.59262e-32	-4.6833e-33	-2.33365e-31	-1.59867e-28	5.39187e-29	-4.74502e-29	0	0	0
1133	6	5.04648e-32	-5.01748e-33	-1.53548e-31	-5.61637e-30	-7.18475e-30	-3.27837e-30	300	610	0	-6.85155e-33	3.1455e-34	2.17674e-32	1.22372e-30	-1.16091e-31	-3.25026e-31	300	200	0	4.36132e-32	-4.70294e-33	-1.31781e-31	-9.39293e-29	3.01399e-29	-3.44275e-29	0	0	0
1133	7	3.42465e-32	-4.2775e-33	-7.72325e-32	-2.54969e-30	-2.99589e-30	-2.13743e-30	300	610	0	-8.66191e-33	1.23993e-34	1.95694e-32	1.12728e-30	-2.00185e-31	-2.93943e-31	300	200	0	2.55846e-32	-4.15351e-33	-5.76632e-32	-4.48198e-29	1.28748e-29	-2.28354e-29	0	0	0
1133	8	2.08388e-32	-3.34206e-33	-2.41467e-32	-4.82509e-31	-2.30317e-31	-1.22662e-30	300	610	0	-8.67005e-33	-3.50118e-37	1.59725e-32	9.3743e-31	-2.24668e-31	-2.41026e-31	300	200	0	1.21687e-32	-3.34241e-33	-8.17424e-33	-1.12405e-29	1.41319e-30	-1.3448e-29	0	0	0
1133	9	1.06455e-32	-2.40578e-33	9.25403e-33	7.63549e-31	1.38722e-30	-5.56697e-31	300	610	0	-7.64103e-33	-7.17959e-35	1.20001e-32	7.16513e-31	-2.11959e-31	-1.81865e-31	300	200	0	3.00447e-33	-2.47757e-33	2.12541e-32	9.40612e-30	-5.3452e-30	-6.44738e-30	0	0	0
1134	0	3.5157e-33	-1.58064e-33	2.73546e-32	1.38894e-30	2.15183e-30	-1.05155e-31	300	610	0	-6.13837e-33	-1.04307e-34	8.28549e-33	5.0407e-31	-1.79381e-31	-1.26168e-31	300	200	0	-2.62267e-33	-1.68495e-33	3.56401e-32	2.01555e-29	-8.59368e-30	-1.65371e-30	0	0	0
1134	1	-1.0027e-33	-9.17802e-34	3.45002e-32	1.58291e-30	2.3349e-30	1.66995e-31	300	610	0	-4.54254e-33	-1.1055e-34	5.16194e-33	3.21829e-31	-1.39265e-31	-7.9102e-32	300	200	0	-5.54524e-33	-1.02835e-33	3.96621e-32	2.39329e-29	-9.43684e-30	1.29954e-30	0	0	0
1134	2	-3.48097e-33	-4.27316e-34	3.44953e-32	1.50572e-30	2.16177e-30	3.03558e-31	300	610	0	-3.08339e-33	-1.00941e-34	2.75063e-33	1.78679e-31	-9.95963e-32	-4.26108e-32	300	200	0	-6.56436e-33	-5.28257e-34	3.72459e-32	2.32513e-29	-8.79651e-30	2.84254e-30	0	0	0
1134	3	-4.4908e-33	-9.44216e-35	3.03797e-32	1.28181e-30	1.80448e-30	3.45885e-31	300	610	0	-1.87678e-33	-8.33567e-35	1.03628e-33	7.50708e-32	-6.49142e-32	-1.65505e-32	300	200	0	-6.36758e-33	-1.77778e-34	3.1416e-32	2.00872e-29	-7.37958e-30	3.39074e-30	0	0	0
1134	4	-4.53597e-33	1.08155e-34	2.43912e-32	1.00023e-30	1.38391e-30	3.28986e-31	300	610	0	-9.59244e-34	-6.32762e-35	-7.29652e-35	6.54873e-33	-3.72332e-32	4.05237e-34	300	200	0	-5.49521e-33	4.48788e-35	2.43183e-32	1.5873e-29	-5.68503e-30	3.30164e-30	0	0	0
1134	5	-4.02116e-33	2.11634e-34	1.80398e-32	7.1907e-31	9.77075e-31	2.80053e-31	300	610	0	-3.173e-34	-4.41499e-35	-7.02097e-34	-3.36328e-32	-1.68765e-32	1.01043e-32	300	200	0	-4.33846e-33	1.67484e-34	1.73377e-32	1.15573e-29	-4.03286e-30	2.85677e-30	0	0	0
1134	6	-3.24585e-33	2.45787e-34	1.22367e-32	4.71654e-31	6.2664e-31	2.18541e-31	300	610	0	8.96329e-35	-2.78516e-35	-9.80219e-34	-5.27315e-32	-3.15624e-33	1.44742e-32	300	200	0	-3.15621e-33	2.17935e-34	1.12565e-32	7.69773e-30	-2.60197e-30	2.26044e-30	0	0	0
1134	7	-2.41328e-33	2.36009e-34	7.44057e-33	2.7313e-31	3.504e-31	1.57134e-31	300	610	0	3.12888e-34	-1.51285e-35	-1.02342e-33	-5.74342e-32	5.11465e-33	1.52588e-32	300	200	0	-2.10039e-33	2.2088e-34	6.41715e-33	4.56036e-30	-1.46881e-30	1.64818e-30	0	0	0
1134	8	-1.6472e-33	2.02163e-34	3.79496e-33	1.26373e-31	1.49741e-31	1.03114e-31	300	610	0	4.03856e-34	-5.99536e-36	-9.26464e-34	-5.33019e-32	9.26874e-33	1.3888e-32	300	200	0	-1.24334e-33	1.96168e-34	2.86849e-33	2.21212e-30	-6.41858e-31	1.09987e-30	0	0	0
1134	9	-1.01083e-33	1.58573e-34	1.24528e-33	2.68693e-32	1.64556e-32	5.97878e-32	300	610	0	4.07825e-34	-4.81643e-38	-7.60537e-34	-4.45851e-32	1.0563e-32	1.14416e-32	300	200	0	-6.03005e-34	1.58525e-34	4.84741e-34	5.97405e-31	-8.94594e-32	6.53829e-31	0	0	0
1135	0	-5.25096e-34	1.14688e-34	-3.70425e-34	-3.36042e-32	-6.22007e-32	2.77776e-32	300	610	0	3.61176e-34	3.30452e-36	-5.74775e-34	-3.4273e-32	1.00606e-32	8.66883e-33	300	200	0	-1.6392e-34	1.17992e-34	-9.45201e-34	-4.03128e-31	2.39288e-31	3.19917e-31	0	0	0
1135	1	-1.84052e-34	7.60359e-35	-1.25644e-33	-6.44176e-32	-1.00054e-31	6.08972e-33	300	610	0	2.90831e-34	4.68744e-36	-3.9976e-34	-2.42723e-32	8.58569e-33	6.04046e-33	300	200	0	1.06779e-34	8.07234e-35	-1.6562e-33	-9.31197e-31	4.00267e-31	9.04526e-32	0	0	0
1135	2	3.30124e-35	4.52489e-35	-1.61693e-33	-7.44769e-32	-1.09897e-31	-7.08456e-33	300	610	0	2.15076e-34	4.66796e-36	-2.51727e-34	-1.56385e-32	6.72588e-33	3.811e-33	300	200	0	2.48089e-34	4.99169e-35	-1.86865e-33	-1.12439e-30	4.45516e-31	-5.14513e-32	0	0	0
1135	3	1.52891e-34	2.29796e-35	-1.63146e-33	-7.1352e-32	-1.02396e-31	-1.38096e-32	300	610	0	1.45075e-34	3.71493e-36	-1.36696e-34	-8.81001e-33	4.86117e-33	2.08072e-33	300	200	0	2.97966e-34	2.66945e-35	-1.76816e-33	-1.10141e-30	4.18611e-31	-1.25999e-31	0	0	0
1135	4	2.02762e-34	8.65731e-36	-1.44394e-33	-6.09343e-32	-8.57128e-32	-1.60543e-32	300	610	0	8.66022e-35	2.1933e-36	-5.40542e-35	-3.81645e-33	3.20532e-33	8.49477e-34	300	200	0	2.89364e-34	1.08506e-35	-1.498e-33	-9.55845e-31	3.53002e-31	-1.52955e-31	0	0	0
1135	5	2.06891e-34	1.04489e-36	-1.16041e-33	-4.74414e-32	-6.55922e-32	-1.55017e-32	300	610	0	4.17026e-35	3.8324e-37	5.89432e-37	-4.46881e-34	1.84937e-33	5.95441e-35	300	200	0	2.48594e-34	1.42813e-36	-1.15982e-33	-7.55552e-31	2.72271e-31	-1.49558e-31	0	0	0
1135	6	1.85096e-34	-1.39176e-36	-8.52408e-34	-3.36225e-32	-4.57026e-32	-1.34723e-32	300	610	0	1.01128e-35	-1.48577e-36	3.33098e-35	1.62408e-33	8.01381e-34	-3.73278e-34	300	200	0	1.95209e-34	-2.87753e-36	-8.19098e-34	-5.45443e-31	1.91458e-31	-1.2964e-31	0	0	0
1135	7	1.52398e-34	-2.76561e-37	-5.63085e-34	-2.10578e-32	-2.80875e-32	-1.09218e-32	300	610	0	-9.62625e-36	-3.193e-36	5.04376e-35	2.74889e-33	1.98917e-35	-5.39071e-34	300	200	0	1.42772e-34	-3.46956e-36	-5.12648e-34	-3.5187e-31	1.18874e-31	-1.03539e-31	0	0	0
1135	8	1.19379e-34	2.75707e-36	-3.14289e-34	-1.04808e-32	-1.36325e-32	-8.47904e-33	300	610	0	-1.93703e-35	-4.48295e-36	5.7673e-35	3.25158e-33	-5.59664e-34	-5.21989e-34	300	200	0	1.00009e-34	-1.72588e-36	-2.56616e-34	-1.87494e-31	5.79923e-32	-7.84661e-32	0	0	0
1135	9	9.28569e-35	6.05883e-36	-1.13444e-34	-2.07983e-33	-2.48976e-33	-6.50169e-33	300	610	0	-2.08606e-35	-5.02637e-36	5.95915e-35	3.39588e-33	-1.00484e-33	-3.95119e-34	300	200	0	7.19962e-35	1.03247e-36	-5.38525e-35	-5.59169e-32	9.20533e-33	-5.90576e-32	0	0	0
1136	0	7.66166e-35	7.90696e-36	4.03897e-35	4.24278e-33	5.56663e-33	-5.13197e-33	300	610	0	-1.54614e-35	-4.39239e-36	5.94082e-35	3.36958e-33	-1.37102e-33	-2.20001e-34	300	200	0	6.11552e-35	3.51457e-36	9.97979e-35	4.43004e-32	-2.86792e-32	-4.79414e-32	0	0	0
1136	1	7.20214e-35	6.44786e-36	1.51536e-34	8.66185e-33	1.08622e-32	-4.34384e-33	300	610	0	-4.10659e-36	-2.04044e-36	5.88913e-35	3.27862e-33	-1.68972e-33	-4.90018e-35	300	200	0	6.79148e-35	4.40741e-36	2.10428e-34	1.16367e-31	-5.72157e-32	-4.61823e-32	0	0	0
1136	2	7.83959e-35	-3.26679e-37	2.2385e-34	1.12708e-32	1.36191e-32	-3.97723e-33	300	610	0	1.25788e-35	2.65741e-36	5.83438e-35	3.14642e-33	-1.95913e-33	7.10016e-35	300	200	0	9.09747e-35	2.33073e-36	2.82194e-34	1.62746e-31	-7.73649e-32	-5.35443e-32	0	0	0
1136	3	9.31487e-35	-1.45185e-35	2.57917e-34	1.19714e-32	1.38222e-32	-3.75942e-33	300	610	0	3.40053e-35	1.03506e-35	5.66138e-35	2.91587e-33	-2.13631e-33	9.49739e-35	300	200	0	1.27154e-34	-4.168e-36	3.14531e-34	1.8334e-31	-8.87768e-32	-6.85366e-32	0	0	0
1136	4	1.11647e-34	-3.81299e-35	2.49265e-34	1.04102e-32	1.11513e-32	-3.31755e-33	300	610	0	5.92137e-35	2.15856e-35	5.11209e-35	2.45327e-33	-2.13099e-33	-2.26883e-35	300	200	0	1.7086e-34	-1.65443e-35	3.00386e-34	1.74345e-31	-8.92967e-32	-8.82507e-32	0	0	0
1136	5	1.26907e-34	-7.26875e-35	1.8757e-34	5.96586e-33	4.9799e-33	-2.18856e-33	300	610	0	8.63575e-35	3.66096e-35	3.79319e-35	1.55571e-33	-1.80235e-33	-3.28186e-34	300	200	0	2.13265e-34	-3.60778e-35	2.25502e-34	1.27794e-31	-7.47097e-32	-1.08025e-31	0	0	0
1136	6	1.29227e-34	-1.1864e-34	5.70033e-35	-2.20484e-33	-5.55077e-33	1.64094e-34	300	610	0	1.12102e-34	5.5089e-35	1.1945e-35	-3.50017e-35	-9.60889e-34	-8.64836e-34	300	200	0	2.4133e-34	-6.3551e-35	6.89482e-35	3.18707e-32	-3.878e-32	-1.21015e-31	0	0	0
1136	7	1.05928e-34	-1.74498e-34	-1.62051e-34	-1.50464e-32	-2.13688e-32	4.31598e-33	300	610	0	1.30996e-34	7.57425e-35	-3.27216e-35	-2.60695e-33	6.21117e-34	-1.66499e-33	300	200	0	2.36923e-34	-9.87559e-35	-1.94772e-34	-1.27789e-31	2.63117e-32	-1.17791e-31	0	0	0
1136	8	4.14487e-35	-2.35718e-34	-4.89523e-34	-3.33912e-32	-4.31997e-32	1.08164e-32	300	610	0	1.34899e-34	9.58997e-35	-1.02014e-34	-6.43522e-33	3.186e-33	-2.73634e-33	300	200	0	1.76348e-34	-1.39818e-34	-5.91537e-34	-3.6555e-31	1.28983e-31	-8.61289e-32	0	0	0
1136	9	-8.18773e-35	-2.93373e-34	-9.39998e-34	-5.76315e-32	-7.11664e-32	2.00787e-32	300	610	0	1.1262e-34	1.11024e-34	-2.00764e-34	-1.17149e-32	6.94857e-33	-4.0421e-33	300	200	0	3.07423e-35	-1.82349e-34	-1.14076e-33	-6.91651e-31	2.76535e-31	-1.12467e-32	0	0	0
1137	0	-2.82016e-34	-3.32755e-34	-1.51444e-33	-8.72611e-32	-1.04248e-31	3.22151e-32	300	610	0	4.99539e-35	1.1427e-34	-3.30919e-34	-1.84641e-32	1.20301e-32	-5.4749e-33	300	200	0	-2.32062e-34	-2.18485e-34	-1.84536e-33	-1.1062e-30	4.72528e-31	1.23234e-31	0	0	0
1137	1	-5.7396e-34	-3.32128e-34	-2.18903e-33	-1.20283e-31	-1.396e-31	4.68054e-32	300	610	0	-6.9587e-35	9.61949e-35	-4.89073e-34	-2.63931e-32	1.83637e-32	-6.82588e-33	300	200	0	-6.43547e-34	-2.35933e-34	-2.6781e-33	-1.59112e-30	7.13084e-31	3.33232e-31	0	0	0
1137	2	-9.64592e-34	-2.62024e-34	-2.90128e-33	-1.52499e-31	-1.71774e-31	6.26029e-32	300	610	0	-2.63024e-34	4.47929e-35	-6.63294e-34	-3.4741e-32	2.55697e-32	-7.75184e-33	300	200	0	-1.22762e-33	-2.17231e-34	-3.56458e-33	-2.10011e-30	9.82094e-31	6.30688e-31	0	0	0
1137	3	-1.44539e-33	-8.56213e-35	-3.53412e-33	-1.76749e-31	-1.91909e-31	7.71888e-32	300	610	0	-5.44744e-34	-5.39071e-35	-8.29358e-34	-4.20894e-32	3.28035e-32	-7.74605e-33	300	200	0	-1.99013e-33	-1.39528e-34	-4.36348e-33	-2.54722e-30	1.24546e-30	1.01822e-30	0	0	0
1137	4	-1.98286e-33	2.39064e-34	-3.89972e-33	-1.82202e-31	-1.87045e-31	8.66114e-32	300	610	0	-9.2154e-34	-2.14399e-34	-9.46744e-34	-4.61732e-32	3.8588e-32	-6.12169e-33	300	200	0	-2.9044e-33	2.46648e-35	-4.84647e-33	-2.79537e-30	1.44489e-30	1.48174e-30	0	0	0
1137	5	-2.50709e-33	7.543e-34	-3.72619e-33	-1.53886e-31	-1.39789e-31	8.50746e-32	300	610	0	-1.38556e-33	-4.4908e-34	-9.55029e-34	-4.37271e-32	4.06532e-32	-2.02041e-33	300	200	0	-3.89265e-33	3.0522e-34	-4.68122e-33	-2.64695e-30	1.49208e-30	1.98106e-30	0	0	0
1137	6	-2.89928e-33	1.49409e-33	-2.65189e-33	-7.27445e-32	-2.86434e-32	6.47763e-32	300	610	0	-1.9051e-33	-7.6413e-34	-7.71732e-34	-3.04249e-32	3.58208e-32	5.53686e-33	300	200	0	-4.80438e-33	7.2996e-34	-3.42362e-33	-1.84013e-30	1.26487e-30	2.43888e-30	0	0	0
1137	7	-2.98032e-33	2.47101e-33	-2.34181e-34	8.34305e-32	1.70551e-31	1.60431e-32	300	610	0	-2.41349e-33	-1.15363e-33	-2.93129e-34	-9.93847e-34	1.99929e-32	1.75364e-32	300	200	0	-5.39381e-33	1.31738e-33	-5.27309e-34	-5.5805e-32	6.0764e-31	2.72949e-30	0	0	0
1137	8	-2.50323e-33	3.65777e-33	4.01852e-33	3.37719e-31	4.81577e-31	-7.20482e-32	300	610	0	-2.79713e-33	-1.59186e-33	5.99935e-34	5.0392e-32	-1.16782e-32	3.47728e-32	300	200	0	-5.30036e-33	2.06591e-33	4.61846e-33	3.05856e-30	-6.61222e-31	2.66889e-30	0	0	0
1137	9	-1.15426e-33	4.9634e-33	1.05809e-32	7.09925e-31	9.22615e-31	-2.10331e-31	300	610	0	-2.88427e-33	-2.02396e-33	2.02874e-33	1.29312e-31	-6.43387e-32	5.75421e-32	300	200	0	-4.03853e-33	2.93944e-33	1.26097e-32	7.84044e-30	-2.73077e-30	2.00999e-30	0	0	0
1138	0	1.43145e-33	6.20501e-33	1.97998e-32	1.21005e-30	1.49833e-30	-4.07238e-31	300	610	0	-2.43768e-33	-2.35579e-33	4.0931e-33	2.39758e-31	-1.42586e-31	8.52126e-32	300	200	0	-1.00623e-33	3.84921e-33	2.38929e-32	1.45311e-29	-5.76382e-30	4.47091e-31	0	0	0
1138	1	5.632e-33	7.0778e-33	3.17275e-32	1.82894e-30	2.18893e-30	-6.65274e-31	300	610	0	-1.15542e-33	-2.44444e-33	6.83483e-33	3.82137e-31	-2.49112e-31	1.15669e-31	300	200	0	4.47658e-33	4.63336e-33	3.85623e-32	2.31542e-29	-9.84376e-30	-2.36403e-30	0	0	0
1138	2	1.17702e-32	7.12814e-33	4.58934e-32	2.5261e-30	2.93613e-30	-9.76125e-31	300	610	0	1.31439e-33	-2.09172e-33	1.01862e-32	5.50532e-31	-3.82733e-31	1.44655e-31	300	200	0	1.30845e-32	5.03642e-33	5.60796e-32	3.33506e-29	-1.48985e-29	-6.76322e-30	0	0	0
1138	3	2.00055e-32	5.73755e-33	6.10149e-32	3.21481e-30	3.62685e-30	-1.31437e-30	300	610	0	5.33753e-33	-1.0445e-33	1.39028e-32	7.29258e-31	-5.3577e-31	1.65073e-31	300	200	0	2.5343e-32	4.69305e-33	7.49177e-32	4.4169e-29	-2.06007e-29	-1.30122e-29	0	0	0
1138	4	3.01806e-32	2.12916e-33	7.46626e-32	3.74602e-30	4.07611e-30	-1.63013e-30	300	610	0	1.1228e-32	9.93503e-34	1.74842e-32	8.88891e-31	-6.90844e-31	1.66355e-31	300	200	0	4.14086e-32	3.12266e-33	9.21468e-32	5.38258e-29	-2.62464e-29	-2.11827e-29	0	0	0
1138	5	4.16196e-32	-4.58837e-33	8.29173e-32	3.89314e-30	4.01225e-30	-1.84128e-30	300	610	0	1.9145e-32	4.33214e-33	2.00877e-32	9.82213e-31	-8.17304e-31	1.34088e-31	300	200	0	6.07646e-32	-2.56224e-34	1.03005e-31	5.94601e-29	-3.06232e-29	-3.1001e-29	0	0	0
1138	6	5.28848e-32	-1.53205e-32	8.00802e-32	3.34172e-30	3.06917e-30	-1.82672e-30	300	610	0	2.89447e-32	9.24063e-33	2.04503e-32	9.40849e-31	-8.67773e-31	5.01614e-32	300	200	0	8.18294e-32	-6.07991e-33	1.0053e-31	5.69297e-29	-3.18856e-29	-4.16492e-29	0	0	0
1138	7	6.15115e-32	-3.08098e-32	5.85399e-32	1.68969e-30	7.92464e-31	-1.4226e-30	300	610	0	3.9987e-32	1.58617e-32	1.68403e-32	6.73809e-31	-7.75607e-31	-1.06213e-31	300	200	0	1.01499e-31	-1.49482e-32	7.53802e-32	4.07234e-29	-2.74691e-29	-5.15327e-29	0	0	0
1138	8	6.37605e-32	-5.13611e-32	8.93619e-33	-1.53403e-30	-3.33169e-30	-4.24722e-31	300	610	0	5.09006e-32	2.40883e-32	7.06949e-33	6.96265e-32	-4.54469e-31	-3.56167e-31	300	200	0	1.14661e-31	-2.72728e-32	1.60057e-32	4.09148e-30	-1.40916e-29	-5.80368e-29	0	0	0
1138	9	5.44504e-32	-7.64549e-32	-7.91914e-32	-6.82286e-30	-9.81387e-30	1.39894e-30	300	610	0	5.93275e-32	3.34016e-32	-1.13907e-32	-9.95652e-31	1.98319e-31	-7.17049e-31	300	200	0	1.13778e-31	-4.30533e-32	-9.05821e-32	-6.047e-29	1.20977e-29	-5.73144e-29	0	0	0
1139	0	2.69664e-32	-1.04246e-31	-2.16048e-31	-1.46068e-29	-1.90531e-29	4.28069e-30	300	610	0	6.16817e-32	4.26738e-32	-4.1136e-32	-2.642e-30	1.29257e-30	-1.19603e-30	300	200	0	8.86481e-32	-6.15722e-32	-2.57184e-31	-1.60221e-28	5.51396e-29	-4.41728e-29	0	0	0
1139	1	-2.64278e-32	-1.30965e-31	-4.09279e-31	-2.51163e-29	-3.11718e-29	8.4052e-30	300	610	0	5.29856e-32	4.99515e-32	-8.43411e-32	-4.9576e-30	2.92775e-30	-1.7811e-30	300	200	0	2.65577e-32	-8.10138e-32	-4.9362e-31	-3.00491e-28	1.18567e-28	-1.21562e-29	0	0	0
1139	2	-1.13815e-31	-1.5028e-31	-6.60491e-31	-3.81869e-29	-4.57855e-29	1.38359e-29	300	610	0	2.68733e-32	5.22513e-32	-1.41997e-31	-7.95704e-30	5.16467e-30	-2.42936e-30	300	200	0	-8.69418e-32	-9.80286e-32	-8.02489e-31	-4.82148e-28	2.04299e-28	4.60505e-29	0	0	0
1139	3	-2.42204e-31	-1.52711e-31	-9.60455e-31	-5.30017e-29	-6.17085e-29	2.04123e-29	300	610	0	-2.41159e-32	4.54162e-32	-2.12832e-31	-1.15239e-29	7.98431e-30	-3.0531e-30	300	200	0	-2.6632e-31	-1.07294e-31	-1.17329e-30	-6.9812e-28	3.11045e-28	1.37739e-28	0	0	0
1139	4	-4.15284e-31	-1.25271e-31	-1.28301e-30	-6.77781e-29	-7.66068e-29	2.76178e-29	300	610	0	-1.07799e-31	2.41102e-32	-2.919e-31	-1.53379e-29	1.12328e-29	-3.50484e-30	300	200	0	-5.23084e-31	-1.01161e-31	-1.57491e-30	-9.28988e-28	4.32207e-28	2.68648e-28	0	0	0
1139	5	-6.30202e-31	-5.15696e-32	-1.57797e-30	-7.94234e-29	-8.66336e-29	3.4423e-29	300	610	0	-2.30994e-31	-1.79464e-32	-3.68891e-31	-1.87911e-29	1.45535e-29	-3.56377e-30	300	200	0	-8.61197e-31	-6.9516e-32	-1.94686e-30	-1.13789e-27	5.53316e-28	4.40627e-28	0	0	0
1139	6	-8.73323e-31	8.73117e-32	-1.76378e-30	-8.32082e-29	-8.6108e-29	3.91211e-29	300	610	0	-3.97364e-31	-8.7373e-32	-4.26303e-31	-2.09005e-29	1.73112e-29	-2.92725e-30	300	200	0	-1.27069e-30	-6.13197e-35	-2.19008e-30	-1.26528e-27	6.4922e-28	6.48375e-28	0	0	0
1139	7	-1.11508e-30	3.10759e-31	-1.72119e-30	-7.25365e-29	-6.73381e-29	3.918e-29	300	610	0	-6.04328e-31	-1.90007e-31	-4.37759e-31	-2.02352e-29	1.85179e-29	-1.21316e-30	300	200	0	-1.71941e-30	1.20752e-31	-2.15895e-30	-1.22445e-27	6.81397e-28	8.75257e-28	0	0	0
1139	8	-1.30433e-30	6.34956e-31	-1.29021e-30	-3.89339e-29	-2.07283e-29	3.11579e-29	300	610	0	-8.38979e-31	-3.29115e-31	-3.66908e-31	-1.48821e-29	1.67767e-29	2.01968e-30	300	200	0	-2.14331e-30	3.05841e-31	-1.65712e-30	-8.99547e-28	5.96064e-28	1.08837e-27	0	0	0
1139	9	-1.36302e-30	1.06716e-30	-2.73073e-31	2.75839e-29	6.46373e-29	1.07441e-29	300	610	0	-1.07313e-30	-5.02816e-31	-1.67595e-31	-2.48546e-30	1.02694e-29	7.22368e-30	300	200	0	-2.43615e-30	5.64341e-31	-4.40667e-31	-1.47907e-28	3.24042e-28	1.23334e-27	0	0	0
1140	0	-1.18246e-30	1.59758e-30	1.55264e-30	1.37557e-28	1.99708e-28	-2.69891e-29	300	610	0	-1.25785e-30	-7.00663e-31	2.1382e-31	1.95911e-29	-3.17811e-30	1.47769e-29	300	200	0	-2.4403e-30	8.96919e-31	1.76646e-30	1.19008e-27	-2.16274e-28	1.22973e-27	0	0	0
1140	1	-6.23201e-31	2.18885e-30	4.4061e-30	3.00306e-28	3.93222e-28	-8.7021e-29	300	610	0	-1.31829e-30	-8.9948e-31	8.32868e-31	5.39259e-29	-2.59081e-29	2.48499e-29	300	200	0	-1.94149e-30	1.28937e-30	5.23897e-30	3.27042e-27	-1.11119e-27	9.68452e-28	0	0	0
1140	2	4.78728e-31	2.76335e-30	8.45539e-30	5.21098e-28	6.48254e-28	-1.73388e-28	300	610	0	-1.15005e-30	-1.05876e-30	1.73686e-30	1.02461e-28	-6.00694e-29	3.72166e-29	300	200	0	-6.71319e-31	1.70459e-30	1.01922e-29	6.21054e-27	-2.43726e-27	3.13191e-28	0	0	0
1140	3	2.29602e-30	3.18953e-30	1.37449e-29	7.9706e-28	9.57402e-28	-2.8765e-28	300	610	0	-6.1895e-31	-1.11624e-30	2.94898e-30	1.65631e-28	-1.07029e-28	5.10083e-29	300	200	0	1.67707e-30	2.0733e-30	1.66938e-29	1.00364e-26	-4.23828e-27	-8.91434e-28	0	0	0
1140	4	4.98068e-30	3.26938e-30	2.00945e-29	1.11175e-27	1.29656e-27	-4.26733e-28	300	610	0	4.33125e-31	-9.84738e-31	4.44568e-30	2.41154e-28	-1.66511e-28	6.44185e-29	300	200	0	5.4138e-30	2.28465e-30	2.45402e-29	1.46094e-26	-6.49187e-27	-2.80176e-27	0	0	0
1140	5	8.61722e-30	2.73031e-30	2.69714e-29	1.42855e-27	1.61759e-27	-5.80149e-28	300	610	0	2.17316e-30	-5.51825e-31	6.12698e-30	3.22503e-28	-2.35437e-28	7.43844e-29	300	200	0	1.07904e-29	2.17848e-30	3.30984e-29	1.95336e-26	-9.0653e-27	-5.54336e-27	0	0	0
1140	6	1.31553e-29	1.22654e-30	3.33393e-29	1.68331e-27	1.84053e-27	-7.26679e-28	300	610	0	4.74893e-30	3.15561e-31	7.78069e-30	3.97115e-28	-3.06499e-28	7.62931e-29	300	200	0	1.79042e-29	1.5421e-30	4.112e-29	2.40476e-26	-1.16614e-26	-9.16225e-27	0	0	0
1140	7	1.83202e-29	-1.64328e-30	3.75015e-29	1.77736e-27	1.8466e-27	-8.30846e-28	300	610	0	8.24414e-30	1.75875e-30	9.04352e-30	4.44539e-28	-3.66536e-28	6.37923e-29	300	200	0	2.65644e-29	1.15467e-31	4.6545e-29	2.6912e-26	-1.37585e-26	-1.35566e-26	0	0	0
1140	8	2.35046e-29	-6.29393e-30	3.6964e-29	1.57237e-27	1.47425e-27	-8.39734e-28	300	610	0	1.26137e-29	3.90415e-30	9.36462e-30	4.34839e-28	-3.94951e-28	2.88216e-29	300	200	0	3.61183e-29	-2.38978e-30	4.63287e-29	2.63135e-26	-1.4553e-26	-1.83884e-26	0	0	0
1140	9	2.76475e-29	-1.30776e-29	2.83643e-29	8.89784e-28	5.20921e-28	-6.8106e-28	300	610	0	1.7598e-29	6.82601e-30	7.98119e-30	3.27798e-28	-3.62474e-28	-3.79788e-29	300	200	0	4.52455e-29	-6.25155e-30	3.63455e-29	1.9816e-26	-1.2917e-26	-2.29791e-26	0	0	0
1141	0	2.91202e-29	-2.21643e-29	7.52509e-30	-4.81939e-28	-1.24521e-27	-2.63853e-28	300	610	0	2.26178e-29	1.04925e-29	3.92001e-30	7.36509e-29	-2.30822e-28	-1.46288e-28	300	200	0	5.1738e-29	-1.16719e-29	1.14451e-29	4.40577e-27	-7.39298e-27	-2.61986e-26	0	0	0
1141	1	2.56429e-29	-3.33727e-29	-3.02805e-29	-2.76781e-27	-4.05878e-27	5.165e-28	300	610	0	2.66585e-29	1.46937e-29	-3.9564e-30	-3.83655e-28	4.60215e-29	-3.04332e-28	300	200	0	5.23015e-29	-1.8679e-29	-3.42369e-29	-2.33104e-26	3.74783e-27	-2.63654e-26	0	0	0
1141	2	1.42776e-29	-4.59467e-29	-8.97557e-29	-6.16962e-27	-8.11072e-27	1.76664e-27	300	610	0	2.81584e-29	1.89538e-29	-1.68352e-29	-1.09948e-27	5.17986e-28	-5.16107e-28	300	200	0	4.2436e-29	-2.69929e-29	-1.06591e-28	-6.66828e-26	2.23476e-26	-2.11884e-26	0	0	0
1141	3	-8.45054e-30	-5.82887e-29	-1.74587e-28	-1.0807e-26	-1.34763e-26	3.57465e-27	300	610	0	2.4928e-29	2.24329e-29	-3.57441e-29	-2.1165e-27	1.23145e-27	-7.77419e-28	300	200	0	1.64774e-29	-3.58558e-29	-2.10332e-28	-1.28292e-25	5.00637e-26	-7.79026e-27	0	0	0
1141	4	-4.62287e-29	-6.76677e-29	-2.8593e-28	-1.66316e-26	-2.0014e-26	5.97802e-27	300	610	0	1.41402e-29	2.38323e-29	-6.12197e-29	-3.4465e-27	2.21701e-27	-1.0707e-27	300	200	0	-3.20885e-29	-4.38355e-29	-3.4715e-28	-2.08843e-25	8.78882e-26	1.71282e-26	0	0	0
1141	5	-1.02349e-28	-6.99486e-29	-4.20293e-28	-2.33134e-26	-2.72346e-26	8.91851e-27	300	610	0	-7.55496e-30	2.13242e-29	-9.2834e-29	-5.04505e-27	3.47143e-27	-1.35878e-27	300	200	0	-1.09904e-28	-4.86244e-29	-5.13127e-28	-3.05638e-25	1.3545e-25	5.69165e-26	0	0	0
1141	6	-1.78735e-28	-5.94106e-29	-5.66835e-28	-3.01005e-26	-3.41458e-26	1.21835e-26	300	610	0	-4.37222e-29	1.254e-29	-1.28569e-28	-6.7792e-27	4.93336e-27	-1.57806e-27	300	200	0	-2.22457e-28	-4.68707e-29	-6.95404e-28	-4.10613e-25	1.90087e-25	1.14317e-25	0	0	0
1141	7	-2.74527e-28	-2.87626e-29	-7.04168e-28	-3.56634e-26	-3.90856e-26	1.53357e-26	300	610	0	-9.75606e-29	-5.3385e-30	-1.64063e-28	-8.3896e-27	6.45306e-27	-1.63222e-27	300	200	0	-3.72088e-28	-3.41011e-29	-8.68231e-28	-5.08045e-25	2.45697e-25	1.90447e-25	0	0	0
1141	8	-3.84209e-28	3.05073e-29	-7.9701e-28	-3.79435e-26	-3.95723e-26	1.76381e-26	300	610	0	-1.7097e-28	-3.53271e-29	-1.91774e-28	-9.45082e-27	7.75809e-27	-1.38794e-27	300	200	0	-5.55178e-28	-4.81981e-30	-9.88784e-28	-5.72156e-25	2.91469e-25	2.83365e-25	0	0	0
1141	9	-4.95304e-28	1.27268e-28	-7.93214e-28	-3.4041e-26	-3.22128e-26	1.79852e-26	300	610	0	-2.63196e-28	-8.016e-29	-2.00204e-28	-9.33679e-27	8.41915e-27	-6.75271e-28	300	200	0	-7.585e-28	4.71079e-29	-9.93419e-28	-5.65018e-25	3.1064e-25	3.86217e-25	0	0	0
1142	0	-5.85821e-28	2.6917e-28	-6.22127e-28	-2.01945e-26	-1.27329e-26	1.48594e-26	300	610	0	-3.69024e-28	-1.41514e-28	-1.73352e-28	-7.20234e-27	7.82307e-27	7.04293e-28	300	200	0	-9.54845e-28	1.27656e-28	-7.95479e-28	-4.35437e-25	2.79567e-25	4.85016e-25	0	0	0
1142	1	-6.21775e-28	4.60162e-28	-1.95552e-28	8.07594e-27	2.37885e-26	6.34144e-27	300	610	0	-4.76567e-28	-2.18882e-28	-9.07008e-29	-1.99643e-27	5.16409e-27	2.95769e-27	300	200	0	-1.09834e-27	2.4128e-28	-2.86253e-28	-1.19766e-25	1.67549e-25	5.56279e-25	0	0	0
1142	2	-5.55376e-28	6.96927e-28	5.86931e-28	5.55715e-26	8.23765e-26	-9.7887e-27	300	610	0	-5.64789e-28	-3.08056e-28	7.18608e-29	7.4721e-27	-5.31469e-28	6.26365e-27	300	200	0	-1.12016e-27	3.88871e-28	6.58792e-28	4.5411e-25	-6.20248e-26	5.64873e-25	0	0	0
1142	3	-3.24722e-28	9.64209e-28	1.82618e-27	1.26656e-25	1.67195e-25	-3.58137e-26	300	610	0	-6.01115e-28	-3.99275e-28	3.39699e-28	2.2391e-26	-1.03274e-26	1.07148e-26	300	200	0	-9.25837e-28	5.64934e-28	2.16588e-27	1.35807e-24	-4.48455e-25	4.62685e-25	0	0	0
1142	4	1.43784e-28	1.22914e-27	3.60289e-27	2.24027e-25	2.80048e-25	-7.36518e-26	300	610	0	-5.39645e-28	-4.75135e-28	7.35102e-28	4.36961e-26	-2.52238e-26	1.62346e-26	300	200	0	-3.95861e-28	7.54008e-28	4.33799e-27	2.6487e-24	-1.02757e-24	1.89006e-25	0	0	0
1142	5	9.2883e-28	1.43505e-27	5.94596e-27	3.46927e-25	4.18258e-25	-1.2419e-25	300	610	0	-3.20828e-28	-5.08548e-28	1.27038e-27	7.16904e-26	-4.59021e-26	2.24687e-26	300	200	0	6.08003e-28	9.26506e-28	7.21634e-27	4.3442e-24	-1.82173e-24	-3.2619e-25	0	0	0
1142	6	2.10164e-27	1.49561e-27	8.78823e-27	4.88744e-25	5.71911e-25	-1.86337e-25	300	610	0	1.26285e-28	-4.61209e-28	1.93795e-27	1.05514e-25	-7.23489e-26	2.86523e-26	300	200	0	2.22792e-27	1.0344e-27	1.07262e-26	6.39232e-24	-2.82523e-24	-1.15462e-24	0	0	0
1142	7	3.70567e-27	1.2908e-27	1.19093e-26	6.34055e-25	7.20562e-25	-2.55788e-25	300	610	0	8.7775e-28	-2.83234e-28	2.69718e-27	1.42463e-25	-1.03345e-25	3.34657e-26	300	200	0	4.58342e-27	1.00756e-27	1.46065e-26	8.62902e-24	-3.98474e-24	-2.35606e-24	0	0	0
1142	8	5.72709e-27	6.66903e-28	1.48683e-26	7.55309e-25	8.29688e-25	-3.23542e-25	300	610	0	2.00274e-27	8.50473e-29	3.45837e-27	1.77186e-25	-1.35825e-25	3.48979e-26	300	200	0	7.72983e-27	7.5195e-28	1.83266e-26	1.07299e-23	-5.17516e-24	-3.95713e-24	0	0	0
1142	9	8.05531e-27	-5.56516e-28	1.69314e-26	8.09578e-25	8.47439e-25	-3.74292e-25	300	610	0	3.54412e-27	7.07955e-28	4.06516e-27	2.00836e-25	-1.64151e-25	3.01523e-26	300	200	0	1.15994e-26	1.51439e-28	2.09966e-26	1.21589e-23	-6.17247e-24	-5.92127e-24	0	0	0
1143	0	1.04343e-26	-2.56898e-27	1.70089e-26	7.36089e-25	7.02583e-25	-3.84946e-25	300	610	0	5.49007e-27	1.64456e-27	4.27756e-27	2.00323e-25	-1.79379e-25	1.56459e-26	300	200	0	1.59244e-26	-9.2442e-28	2.12865e-26	1.2123e-23	-6.62711e-24	-8.10958e-24	0	0	0
1143	1	1.24084e-26	-5.53649e-27	1.36166e-26	4.55631e-25	3.04948e-25	-3.23652e-25	300	610	0	7.73616e-27	2.93255e-27	3.75996e-27	1.57892e-25	-1.68669e-25	-1.28292e-26	300	200	0	2.01446e-26	-2.60394e-27	1.73766e-26	9.54665e-24	-6.04363e-24	-1.0234e-23	0	0	0
1143	2	1.32688e-26	-9.54974e-27	4.89279e-27	-1.26645e-25	-4.49886e-25	-1.4993e-25	300	610	0	1.00385e-26	4.56461e-27	2.08003e-27	5.135e-26	-1.15063e-25	-5.9695e-26	300	200	0	2.33073e-26	-4.98513e-27	6.97282e-27	3.08603e-24	-3.77555e-24	-1.18068e-23	0	0	0
1143	3	1.20137e-26	-1.45496e-26	-1.12949e-26	-1.11312e-24	-1.66946e-24	1.83312e-25	300	610	0	1.19614e-26	6.45668e-27	-1.27317e-27	-1.44604e-25	2.03115e-27	-1.28829e-25	300	200	0	2.39751e-26	-8.09294e-27	-1.25681e-26	-8.79072e-24	9.52194e-25	-1.2094e-23	0	0	0
1143	4	7.33957e-27	-2.02287e-26	-3.71077e-26	-2.59806e-24	-3.44445e-24	7.24898e-25	300	610	0	1.28253e-26	8.40861e-27	-6.8413e-27	-4.55436e-25	2.0527e-25	-2.22357e-25	300	200	0	2.01649e-26	-1.18201e-26	-4.3949e-26	-2.76248e-23	8.9776e-24	-1.00857e-23	0	0	0
1143	5	-2.31201e-27	-2.59115e-26	-7.43084e-26	-4.64203e-24	-5.8174e-24	1.51655e-24	300	610	0	1.16684e-26	1.00599e-26	-1.51072e-26	-9.01617e-25	5.16193e-25	-3.3892e-25	300	200	0	9.3564e-27	-1.58515e-26	-8.94155e-26	-5.46541e-23	2.10744e-23	-4.50119e-24	0	0	0
1143	6	-1.86194e-26	-3.04222e-26	-1.23602e-25	-7.23446e-24	-8.73827e-24	2.57897e-24	300	610	0	7.23664e-27	1.08459e-26	-2.63511e-26	-1.49069e-24	9.49933e-25	-4.71375e-25	300	200	0	-1.13827e-26	-1.95763e-26	-1.49953e-25	-9.03321e-23	3.77439e-23	6.14519e-24	0	0	0
1143	7	-4.31214e-26	-3.19591e-26	-1.83706e-25	-1.02432e-23	-1.20065e-23	3.89202e-24	300	610	0	-1.97208e-27	9.9639e-27	-4.04432e-26	-2.20612e-24	1.50734e-24	-6.04003e-25	300	200	0	-4.50935e-26	-2.19952e-26	-2.24149e-25	-1.33654e-22	5.891e-23	2.33879e-23	0	0	0
1143	8	-7.67953e-26	-2.80051e-26	-2.50149e-25	-1.33522e-23	-1.52011e-23	5.36872e-24	300	610	0	-1.75797e-26	6.36368e-27	-5.65666e-26	-2.993e-24	2.16427e-24	-7.09431e-25	300	200	0	-9.43749e-26	-2.16414e-26	-3.06716e-25	-1.81288e-22	8.3508e-23	4.85279e-23	0	0	0
1143	9	-1.19439e-25	-1.53206e-26	-3.1384e-25	-1.59909e-23	-1.76051e-23	6.82382e-24	300	610	0	-4.10801e-26	-1.21771e-27	-7.28798e-26	-3.74094e-24	2.85804e-24	-7.45688e-25	300	200	0	-1.60519e-25	-1.65383e-26	-3.8672e-25	-2.26544e-22	1.08974e-22	8.21904e-23	0	0	0
1144	0	-1.6884e-25	9.91825e-27	-3.59538e-25	-1.72642e-23	-1.81358e-23	7.93961e-24	300	610	0	-7.34354e-26	-1.41513e-26	-8.61402e-26	-4.26608e-24	3.47205e-24	-6.5412e-25	300	200	0	-2.42276e-25	-4.2331e-27	-4.45678e-25	-2.5828e-22	1.30669e-22	1.23695e-22	0	0	0
1144	1	-2.19752e-25	5.17589e-26	-3.64462e-25	-1.5899e-23	-1.52981e-23	8.23388e-24	300	610	0	-1.14482e-25	-3.3712e-26	-9.13412e-26	-4.2948e-24	3.82e-24	-3.59214e-25	300	200	0	-3.34234e-25	1.80469e-26	-4.55803e-25	-2.59918e-22	1.41306e-22	1.70234e-22	0	0	0
1144	2	-2.62732e-25	1.13798e-25	-2.9745e-25	-1.02275e-23	-7.19015e-24	7.03827e-24	300	610	0	-1.62134e-25	-6.07428e-26	-8.14462e-26	-3.45417e-24	3.63304e-24	2.28196e-25	300	200	0	-4.24866e-25	5.30556e-26	-3.78896e-25	-2.08868e-22	1.30505e-22	2.15876e-22	0	0	0
1144	3	-2.83004e-25	1.98104e-25	-1.19216e-25	1.75765e-24	8.40277e-24	3.49929e-24	300	610	0	-2.11394e-25	-9.51608e-26	-4.73469e-26	-1.2758e-24	2.55451e-24	1.20255e-24	300	200	0	-4.94398e-25	1.02944e-25	-1.66563e-25	-7.6768e-23	8.46572e-23	2.50496e-22	0	0	0
1144	4	-2.59579e-25	3.03656e-25	2.15503e-25	2.22386e-23	3.37807e-23	-3.38162e-24	300	610	0	-2.53233e-25	-1.3529e-25	2.17794e-26	2.77754e-24	1.48914e-25	2.64785e-24	300	200	0	-5.12812e-25	1.68366e-25	2.37283e-25	1.68911e-22	-1.26401e-23	2.58766e-22	0	0	0
1144	5	-1.65007e-25	4.24272e-25	7.52985e-25	5.32492e-23	7.09151e-23	-1.46482e-23	300	610	0	-2.73493e-25	-1.77032e-25	1.37493e-25	9.25147e-24	-4.06596e-24	4.61255e-24	300	200	0	-4.385e-25	2.4724e-25	8.90478e-25	5.61187e-22	-1.79246e-22	2.19489e-22	0	0	0
1144	6	3.36955e-26	5.46077e-25	1.53167e-24	9.61432e-23	1.20797e-22	-3.12064e-23	300	610	0	-2.52016e-25	-2.12922e-25	3.1024e-25	1.8593e-23	-1.05537e-23	7.07323e-24	300	200	0	-2.1832e-25	3.33155e-25	1.84191e-24	1.1271e-21	-4.31851e-22	1.05662e-22	0	0	0
1144	7	3.72307e-25	6.44692e-25	2.56841e-24	1.50811e-22	1.82506e-22	-5.35345e-23	300	610	0	-1.62403e-25	-2.31192e-25	5.46361e-25	3.0985e-23	-1.96491e-23	9.8863e-24	300	200	0	2.09905e-25	4.135e-25	3.11477e-24	1.87764e-21	-7.81649e-22	-1.14225e-22	0	0	0
1144	8	8.84044e-25	6.82524e-25	3.83898e-24	2.1462e-22	2.51989e-22	-8.12681e-23	300	610	0	2.71368e-26	-2.15028e-25	8.43745e-25	4.61128e-23	-3.13941e-23	1.27289e-23	300	200	0	9.1118e-25	4.67496e-25	4.68273e-24	2.7937e-21	-1.22796e-21	-4.72984e-22	0	0	0
1144	9	1.59078e-24	6.06793e-25	5.25279e-24	2.81098e-22	3.20587e-22	-1.12652e-22	300	610	0	3.51171e-25	-1.42324e-25	1.18602e-24	6.28621e-23	-4.53117e-23	1.50335e-23	300	200	0	1.94195e-24	4.64469e-25	6.4388e-24	3.80766e-21	-1.74958e-21	-9.98885e-22	0	0	0
1145	0	2.49011e-24	3.49247e-25	6.62255e-24	3.38431e-22	3.73418e-22	-1.43878e-22	300	610	0	8.41936e-25	1.36414e-26	1.53538e-24	7.89584e-23	-6.01224e-23	1.59244e-23	300	200	0	3.33204e-24	3.62888e-25	8.15792e-24	4.78164e-21	-2.29402e-21	-1.70644e-21	0	0	0
1145	1	3.53793e-24	-1.71118e-25	7.63165e-24	3.67969e-22	3.87872e-22	-1.68353e-22	300	610	0	1.52092e-24	2.82079e-25	1.82464e-24	9.05811e-23	-7.34149e-23	1.41717e-23	300	200	0	5.05885e-24	1.10961e-25	9.45628e-24	5.48411e-21	-2.76525e-21	-2.58321e-21	0	0	0
1145	2	4.62674e-24	-1.04069e-24	7.80421e-24	3.43041e-22	3.32581e-22	-1.76011e-22	300	610	0	2.38648e-24	6.90474e-25	1.94937e-24	9.20127e-23	-8.13105e-23	8.18452e-24	300	200	0	7.01322e-24	-3.50219e-25	9.75358e-24	5.56868e-21	-3.01144e-21	-3.5725e-21	0	0	0
1145	3	5.56106e-24	-2.33732e-24	6.48602e-24	2.28549e-22	1.67448e-22	-1.52832e-22	300	610	0	3.39706e-24	1.25761e-24	1.76208e-24	7.54224e-23	-7.81822e-23	-3.92599e-24	300	200	0	8.95812e-24	-1.07972e-24	8.2481e-24	4.56103e-21	-2.81515e-21	-4.55233e-21	0	0	0
1145	4	6.03293e-24	-4.10784e-24	2.84835e-24	-1.79773e-23	-1.54487e-22	-8.08244e-23	300	610	0	4.4503e-24	1.98322e-24	1.07093e-24	3.09273e-23	-5.65289e-23	-2.41754e-23	300	200	0	1.04832e-23	-2.12462e-24	3.91929e-24	1.86265e-21	-1.89e-21	-5.31253e-21	0	0	0
1145	5	5.60261e-24	-6.33544e-24	-4.06922e-24	-4.43027e-22	-6.82386e-22	6.11764e-23	300	610	0	5.35934e-24	2.83401e-24	-3.53232e-25	-5.28752e-23	-7.14573e-24	-5.43816e-23	300	200	0	1.0962e-23	-3.50142e-24	-4.42245e-24	-3.21684e-21	1.11029e-22	-5.53309e-21	0	0	0
1145	6	3.69239e-24	-8.8961e-24	-1.5257e-23	-1.09044e-21	-1.45905e-21	2.95469e-22	300	610	0	5.82907e-24	3.72611e-24	-2.757e-24	-1.87667e-22	8.02272e-23	-9.56417e-23	300	200	0	9.52146e-24	-5.16999e-24	-1.8014e-23	-1.13844e-20	3.56834e-21	-4.76934e-21	0	0	0
1145	7	-3.95689e-25	-1.15051e-23	-3.15518e-23	-1.99035e-21	-2.50732e-21	6.417e-22	300	610	0	5.4373e-24	4.50503e-24	-6.36612e-24	-3.83191e-22	2.15557e-22	-1.47572e-22	300	200	0	5.04161e-24	-7.00002e-24	-3.79179e-23	-2.32294e-20	8.84163e-21	-2.45197e-21	0	0	0
1145	8	-7.42394e-24	-1.3657e-23	-5.33503e-23	-3.14281e-21	-3.81062e-21	1.11082e-21	300	610	0	3.62841e-24	4.92561e-24	-1.13233e-23	-6.43801e-22	4.06233e-22	-2.07291e-22	300	200	0	-3.79553e-24	-8.73139e-24	-6.46736e-23	-3.90141e-20	1.61799e-20	2.08704e-21	0	0	0
1145	9	-1.81086e-23	-1.45678e-23	-8.0201e-23	-4.49555e-21	-5.28724e-21	1.69641e-21	300	610	0	-2.70162e-25	4.63572e-24	-1.75971e-23	-9.63573e-22	6.53634e-22	-2.68175e-22	300	200	0	-1.83787e-23	-9.93212e-24	-9.7798e-23	-5.83779e-20	2.5588e-20	9.54886e-21	0	0	0
1146	0	-3.2937e-23	-1.31312e-23	-1.10271e-22	-5.91612e-21	-6.75909e-21	2.36314e-21	300	610	0	-6.99484e-24	3.17023e-24	-2.48599e-23	-1.31993e-21	9.48391e-22	-3.18458e-22	300	200	0	-3.99318e-23	-9.96095e-24	-1.35131e-22	-7.99513e-20	3.66452e-20	2.05469e-20	0	0	0
1146	1	-5.18978e-23	-7.90946e-24	-1.39704e-22	-7.16009e-21	-7.91745e-21	3.03273e-21	300	610	0	-1.72404e-23	-3.6068e-26	-3.23369e-23	-1.66603e-21	1.26439e-21	-3.39877e-22	300	200	0	-6.91382e-23	-7.94553e-24	-1.72041e-22	-1.00894e-19	4.82779e-20	3.54149e-20	0	0	0
1146	2	-7.4114e-23	2.81269e-24	-1.61927e-22	-7.83894e-21	-8.29036e-21	3.56845e-21	300	610	0	-3.14853e-23	-5.60523e-24	-3.8636e-23	-1.92252e-21	1.55181e-21	-3.06653e-22	300	200	0	-1.05599e-22	-2.79254e-24	-2.00563e-22	-1.16398e-19	5.84992e-20	5.39306e-20	0	0	0
1146	3	-9.73855e-23	2.08782e-23	-1.67001e-22	-7.39412e-21	-7.21981e-21	3.76024e-21	300	610	0	-4.97321e-23	-1.41292e-23	-4.158e-23	-1.96995e-21	1.72993e-21	-1.85277e-22	300	200	0	-1.47118e-22	6.74903e-24	-2.08581e-22	-1.19227e-19	6.41461e-20	7.49512e-20	0	0	0
1146	4	-1.17667e-22	4.79698e-23	-1.41196e-22	-5.08717e-21	-3.86068e-21	3.31407e-21	300	610	0	-7.11556e-23	-2.60249e-23	-3.80782e-23	-1.64396e-21	1.68099e-21	6.42499e-23	300	200	0	-1.88822e-22	2.19449e-23	-1.79274e-22	-9.94227e-20	6.06659e-20	9.59696e-20	0	0	0
1146	5	-1.28541e-22	8.51423e-23	-6.70337e-23	-1.98343e-23	2.78234e-21	1.85083e-21	300	610	0	-9.36619e-23	-4.13181e-23	-2.40916e-23	-7.36063e-22	1.2473e-21	4.84923e-22	300	200	0	-2.22203e-22	4.38242e-23	-9.11252e-23	-4.43612e-20	4.2033e-20	1.12626e-19	0	0	0
1146	6	-1.208e-22	1.3214e-22	7.58549e-23	8.79778e-21	1.37594e-20	-1.07794e-21	300	610	0	-1.13384e-22	-5.93493e-23	5.2309e-24	9.95655e-22	2.34334e-22	1.11603e-21	300	200	0	-2.34185e-22	7.27908e-23	8.10858e-23	6.06051e-20	9.08872e-22	1.1824e-19	0	0	0
1146	7	-8.22866e-23	1.86481e-22	3.08648e-22	2.23097e-20	2.99984e-20	-5.94836e-21	300	610	0	-1.24175e-22	-7.84035e-23	5.51461e-23	3.80113e-21	-1.57608e-21	1.98228e-21	300	200	0	-2.06462e-22	1.08077e-22	3.63794e-22	2.30603e-19	-7.08058e-20	1.03487e-19	0	0	0
1146	8	1.76265e-24	2.42325e-22	6.49537e-22	4.11844e-20	5.20219e-20	-1.31859e-20	300	610	0	-1.17193e-22	-9.52859e-23	1.30527e-22	7.89241e-21	-4.39807e-21	3.07788e-21	300	200	0	-1.15431e-22	1.47039e-22	7.80064e-22	4.78458e-19	-1.80855e-19	5.63671e-20	0	0	0
1146	9	1.47582e-22	2.89203e-22	1.10775e-21	6.54726e-20	7.95393e-20	-2.30397e-20	300	610	0	-8.07486e-23	-1.0489e-22	2.34569e-22	1.33717e-20	-8.39429e-21	4.34517e-21	300	200	0	6.68336e-23	1.84313e-22	1.34232e-21	8.1033e-19	-3.34758e-19	-3.7276e-20	0	0	0
1147	0	3.70599e-22	3.10767e-22	1.67499e-21	9.41396e-20	1.10906e-19	-3.54005e-20	300	610	0	-6.16561e-25	-9.9844e-23	3.66885e-22	2.01288e-20	-1.36041e-20	5.64831e-21	300	200	0	3.69983e-22	2.10923e-22	2.04188e-21	1.21951e-18	-5.3302e-19	-1.92418e-19	0	0	0
1147	1	6.81639e-22	2.8383e-22	2.31425e-21	1.24478e-19	1.42463e-19	-4.95586e-20	300	610	0	1.38883e-22	-7.0363e-23	5.20939e-22	2.77073e-20	-1.98445e-20	6.74356e-21	300	200	0	8.20522e-22	2.13467e-22	2.83519e-21	1.67831e-18	-7.67324e-19	-4.22351e-19	0	0	0
1147	2	1.08127e-21	1.78123e-22	2.94621e-21	1.51433e-19	1.67808e-19	-6.39066e-20	300	610	0	3.52713e-22	-4.49661e-24	6.80859e-22	3.51428e-20	-2.65831e-20	7.25013e-21	300	200	0	1.43399e-21	1.73626e-22	3.62707e-21	2.12827e-18	-1.01573e-18	-7.34688e-19	0	0	0
1147	3	1.55213e-21	-4.26681e-23	3.43441e-21	1.66913e-19	1.77092e-19	-7.56099e-20	300	610	0	6.51481e-22	1.10996e-22	8.17816e-22	4.0788e-20	-3.2791e-20	6.62776e-21	300	200	0	2.20361e-21	6.83277e-23	4.25223e-21	2.46954e-18	-1.23714e-18	-1.12558e-18	0	0	0
1147	4	2.04923e-21	-4.17837e-22	3.57136e-21	1.59225e-19	1.56517e-19	-8.02862e-20	300	610	0	1.03603e-21	2.88852e-22	8.86436e-22	4.21484e-20	-3.67886e-20	4.17093e-21	300	200	0	3.08525e-21	-1.28985e-22	4.45779e-21	2.551e-18	-1.3657e-18	-1.57204e-18	0	0	0
1147	5	2.48887e-21	-9.83715e-22	3.06896e-21	1.12836e-19	8.82753e-20	-7.1771e-20	300	610	0	1.49002e-21	5.38297e-22	8.21969e-22	3.57744e-20	-3.61128e-20	-9.67096e-22	300	200	0	3.9789e-21	-4.45418e-22	3.89093e-21	2.16369e-18	-1.3061e-18	-2.02258e-18	0	0	0
1147	6	2.73743e-21	-1.76395e-21	1.55877e-21	8.75361e-21	-4.87217e-20	-4.20779e-20	300	610	0	1.97067e-21	8.60525e-22	5.39395e-22	1.72698e-20	-2.74488e-20	-9.703e-21	300	200	0	4.7081e-21	-9.0342e-22	2.09816e-21	1.04139e-18	-9.31608e-19	-2.38677e-18	0	0	0
1147	7	2.6021e-21	-2.7552e-21	-1.39112e-21	-1.7409e-19	-2.76894e-19	1.82922e-20	300	610	0	2.398e-21	1.24253e-21	-6.39321e-23	-1.84959e-20	-6.68786e-21	-2.28851e-20	300	200	0	5.00009e-21	-1.51267e-21	-1.45505e-21	-1.12656e-18	-8.70717e-20	-2.52527e-18	0	0	0
1147	8	1.82713e-21	-3.90794e-21	-6.23332e-21	-4.56005e-19	-6.16331e-19	1.19499e-19	300	610	0	2.64398e-21	1.64928e-21	-1.10003e-21	-7.68669e-20	3.08081e-20	-4.10669e-20	300	200	0	4.47111e-21	-2.25866e-21	-7.33335e-21	-4.66362e-18	1.39987e-18	-2.24251e-18	0	0	0
1147	9	1.00357e-22	-5.10249e-21	-1.33627e-20	-8.51773e-19	-1.0789e-18	2.70747e-19	300	610	0	2.52354e-21	2.01472e-21	-2.67398e-21	-1.62451e-19	8.96353e-20	-6.41741e-20	300	200	0	2.62389e-21	-3.08777e-21	-1.60367e-20	-9.84846e-18	3.69578e-18	-1.28568e-18	0	0	0
1148	0	-2.92379e-21	-6.12208e-21	-2.29916e-20	-1.3635e-18	-1.65971e-18	4.77664e-19	300	610	0	1.79076e-21	2.23255e-21	-4.85702e-21	-2.77618e-19	1.73365e-19	-9.10566e-20	300	200	0	-1.13303e-21	-3.88952e-21	-2.78487e-20	-1.68241e-17	6.92264e-18	6.45109e-19	0	0	0
1148	1	-7.57732e-21	-6.62591e-21	-3.49714e-20	-1.97078e-18	-2.32573e-18	7.385e-19	300	610	0	1.44918e-22	2.14847e-21	-7.64677e-21	-4.20358e-19	2.83044e-19	-1.18931e-19	300	200	0	-7.4324e-21	-4.47744e-21	-4.26182e-20	-2.5468e-17	1.10995e-17	3.86952e-18	0	0	0
1148	2	-1.40998e-20	-6.12822e-21	-4.85557e-20	-2.61835e-18	-3.00186e-18	1.03903e-18	300	610	0	-2.74771e-21	1.5567e-21	-1.09132e-20	-5.81455e-19	4.15113e-19	-1.42749e-19	300	200	0	-1.68475e-20	-4.57153e-21	-5.9469e-20	-3.52209e-17	1.60626e-17	8.67526e-18	0	0	0
1148	3	-2.25205e-20	-3.99183e-21	-6.21138e-20	-3.2017e-18	-3.55534e-18	1.34627e-18	300	610	0	-7.20901e-21	2.04641e-22	-1.43315e-20	-7.41072e-19	5.58738e-19	-1.54575e-19	300	200	0	-2.97295e-20	-3.78719e-21	-7.64453e-20	-4.48803e-17	2.1364e-17	1.52348e-17	0	0	0
1148	4	-3.24963e-20	5.51715e-22	-7.28148e-20	-3.55237e-18	-3.78075e-18	1.60148e-18	300	610	0	-1.34736e-20	-2.1894e-21	-1.73049e-20	-8.65019e-19	6.92678e-19	-1.4309e-19	300	200	0	-4.59699e-20	-1.63768e-21	-9.01197e-20	-5.2374e-17	2.61544e-17	2.34846e-17	0	0	0
1148	5	-4.31085e-20	8.3398e-21	-7.63276e-20	-3.42566e-18	-3.38879e-18	1.71326e-18	300	610	0	-2.15754e-20	-5.89929e-21	-1.88881e-20	-9.01222e-19	7.81999e-19	-9.34425e-20	300	200	0	-6.46839e-20	2.44051e-21	-9.52157e-20	-5.45472e-17	2.90627e-17	3.29632e-17	0	0	0
1148	6	-5.26268e-20	2.0156e-20	-6.66095e-20	-2.4949e-18	-2.00436e-18	1.55242e-18	300	610	0	-3.11927e-20	-1.11285e-20	-1.7725e-20	-7.77306e-19	7.75194e-19	1.22852e-20	300	200	0	-8.38196e-20	9.02754e-21	-8.43345e-20	-4.70157e-17	2.80945e-17	4.26139e-17	0	0	0
1148	7	-5.82688e-20	3.65281e-20	-3.58945e-20	-3.58701e-19	8.19195e-19	9.50749e-19	300	610	0	-4.14517e-20	-1.79159e-20	-1.20264e-20	-4.00595e-19	6.0261e-19	1.93628e-19	300	200	0	-9.97205e-20	1.86122e-20	-4.7921e-20	-2.41669e-17	2.05847e-17	5.05623e-17	0	0	0
1148	8	-5.59988e-20	5.7429e-20	2.49705e-20	3.43113e-18	5.56026e-18	-2.92875e-19	300	610	0	-5.06992e-20	-2.60059e-20	3.78792e-22	3.37679e-19	1.77477e-19	4.68881e-19	300	200	0	-1.06698e-19	3.14231e-20	2.53493e-20	2.05849e-17	3.25444e-18	5.39021e-17	0	0	0
1148	9	-4.04385e-20	8.18727e-20	1.25654e-19	9.31119e-18	1.26533e-17	-2.39515e-18	300	610	0	-5.62698e-20	-3.4684e-20	2.18764e-20	1.55172e-18	-5.98749e-19	8.50393e-19	300	200	0	-9.67083e-20	4.71887e-20	1.4753e-19	9.41521e-17	-2.75625e-17	4.85333e-17	0	0	0
1149	0	-4.98922e-21	1.07409e-19	2.74714e-19	1.76074e-17	2.23662e-17	-5.55492e-18	300	610	0	-5.42904e-20	-4.25853e-20	5.47303e-20	3.3415e-18	-1.82466e-18	1.33761e-18	300	200	0	-5.92796e-20	6.48242e-20	3.29444e-19	2.02582e-16	-7.54463e-17	2.91314e-17	0	0	0
1149	1	5.77015e-20	1.29552e-19	4.77004e-19	2.83857e-17	3.46216e-17	-9.89873e-18	300	610	0	-3.95896e-20	-4.74972e-20	1.00523e-19	5.76151e-18	-3.57849e-18	1.90763e-18	300	200	0	1.81119e-20	8.20549e-20	5.77527e-19	3.49163e-16	-1.43084e-16	-1.06547e-17	0	0	0
1149	2	1.54773e-19	1.41199e-19	7.29929e-19	4.1246e-17	4.87579e-17	-1.54012e-17	300	610	0	-5.81138e-21	-4.6191e-20	1.59325e-19	8.77585e-18	-5.88684e-18	2.50349e-18	300	200	0	1.48961e-19	9.50084e-20	8.89254e-19	5.31704e-16	-2.31055e-16	-7.76443e-17	0	0	0
1149	3	2.91512e-19	1.32178e-19	1.01847e-18	5.50605e-17	6.32341e-17	-2.17778e-17	300	610	0	5.41434e-20	-3.43407e-20	2.28558e-19	1.21988e-17	-8.68096e-18	3.02071e-18	300	200	0	3.45656e-19	9.78368e-20	1.24703e-18	7.38936e-16	-3.36148e-16	-1.78057e-16	0	0	0
1149	4	4.68891e-19	8.90769e-20	1.30914e-18	6.76701e-17	7.52997e-17	-2.83525e-17	300	610	0	1.47194e-19	-6.6087e-21	3.0158e-19	1.56227e-17	-1.17406e-17	3.29391e-18	300	200	0	6.16085e-19	8.24682e-20	1.61072e-18	9.46141e-16	-4.49228e-16	-3.1578e-16	0	0	0
1149	5	6.80169e-19	-4.35851e-21	1.54321e-18	7.55694e-17	8.06705e-17	-3.39085e-17	300	610	0	2.78512e-19	4.29953e-20	3.66047e-19	1.83381e-17	-1.46275e-17	3.08604e-18	300	200	0	9.58681e-19	3.86368e-20	1.90926e-18	1.11033e-15	-5.52751e-16	-4.89837e-16	0	0	0
1149	6	9.06597e-19	-1.65965e-19	1.63032e-18	7.36378e-17	7.32836e-17	-3.65403e-17	300	610	0	4.49156e-19	1.20355e-19	4.02268e-19	1.92583e-17	-1.66155e-17	2.08456e-18	300	200	0	1.35575e-18	-4.561e-20	2.03259e-18	1.16566e-15	-6.18185e-16	-6.90994e-16	0	0	0
1149	7	1.11242e-18	-4.12628e-19	1.44376e-18	5.50084e-17	4.52391e-17	-3.35407e-17	300	610	0	6.52815e-19	2.29947e-19	3.8185e-19	1.68653e-17	-1.66276e-17	-8.9566e-20	300	200	0	1.76524e-18	-1.82681e-19	1.82561e-18	1.02017e-15	-6.03802e-16	-8.97575e-16	0	0	0
1149	8	1.23973e-18	-7.56078e-19	8.19888e-19	1.11998e-17	-1.29189e-17	-2.13683e-17	300	610	0	8.71662e-19	3.72875e-19	2.67155e-19	9.20597e-18	-1.32007e-17	-3.85239e-18	300	200	0	2.11139e-18	-3.83203e-19	1.08704e-18	5.55575e-16	-4.53579e-16	-1.07075e-15	0	0	0
1149	9	1.20408e-18	-1.19665e-18	-4.35213e-19	-6.7318e-17	-1.11393e-16	4.23386e-18	300	610	0	1.07155e-18	5.44145e-19	1.22693e-20	-6.02481e-18	-4.50299e-18	-9.59814e-18	300	200	0	2.27562e-18	-6.52504e-19	-4.22943e-19	-3.67689e-16	-9.82428e-17	-1.14991e-15	0	0	0
1150	0	8.92381e-19	-1.71478e-18	-2.52793e-18	-1.89923e-16	-2.59568e-16	4.78852e-17	300	610	0	1.197e-18	7.29195e-19	-4.33592e-19	-3.1266e-17	1.15585e-17	-1.76013e-17	300	200	0	2.08938e-18	-9.85587e-19	-2.96152e-18	-1.89725e-15	5.40158e-16	-1.04914e-15	0	0	0
1150	1	1.65208e-19	-2.26037e-18	-5.64355e-18	-3.63783e-16	-4.63459e-16	1.13877e-16	300	610	0	1.16698e-18	8.99837e-19	-1.11916e-18	-6.8684e-17	3.70971e-17	-2.7871e-17	300	200	0	1.33219e-18	-1.36053e-18	-6.7627e-18	-4.16417e-15	1.5385e-15	-6.56326e-16	0	0	0
1150	2	-1.13381e-18	-2.74058e-18	-9.89219e-18	-5.90739e-16	-7.21978e-16	2.05042e-16	300	610	0	8.72772e-19	1.01004e-18	-2.07947e-18	-1.19522e-16	7.38231e-17	-3.99535e-17	300	200	0	-2.61034e-19	-1.73054e-18	-1.19717e-17	-7.24346e-15	2.95587e-15	1.62994e-16	0	0	0
1150	3	-3.15804e-18	-3.00749e-18	-1.52305e-17	-8.62978e-16	-1.0219e-15	3.21083e-16	300	610	0	1.80084e-19	9.92258e-19	-3.31851e-18	-1.83158e-16	1.22392e-16	-5.26833e-17	300	200	0	-2.97796e-18	-2.01523e-18	-1.8549e-17	-1.10972e-14	4.80812e-15	1.55422e-15	0	0	0
1150	4	-6.02388e-18	-2.84808e-18	-2.13569e-17	-1.15753e-15	-1.33164e-15	4.5633e-16	300	610	0	-1.06203e-18	7.55575e-19	-4.7854e-18	-2.55858e-16	1.81486e-16	-6.38993e-17	300	200	0	-7.08591e-18	-2.0925e-18	-2.61423e-17	-1.54986e-14	7.03266e-15	3.65165e-15	0	0	0
1150	5	-9.75922e-18	-1.98022e-18	-2.75839e-17	-1.4298e-15	-1.59423e-15	5.96935e-16	300	610	0	-3.0022e-18	1.87238e-19	-6.3444e-18	-3.29247e-16	2.46633e-16	-7.01565e-17	300	200	0	-1.27614e-17	-1.79298e-18	-3.39283e-17	-1.99401e-14	9.44343e-15	6.54245e-15	0	0	0
1150	6	-1.42323e-17	-6.01411e-20	-3.26943e-17	-1.60686e-15	-1.72036e-15	7.17702e-16	300	610	0	-5.75412e-18	-8.40086e-19	-7.74033e-18	-3.88618e-16	3.08799e-16	-6.64914e-17	300	200	0	-1.99864e-17	-9.00227e-19	-4.04346e-17	-2.35303e-14	1.16782e-14	1.02137e-14	0	0	0
1150	7	-1.90609e-17	3.29188e-18	-3.4803e-17	-1.58161e-15	-1.58299e-15	7.78923e-16	300	610	0	-9.34728e-18	-2.45268e-18	-8.56316e-18	-4.11293e-16	3.52889e-16	-4.63288e-17	300	200	0	-2.84082e-17	8.39194e-19	-4.33662e-17	-2.48951e-14	1.31434e-14	1.4481e-14	0	0	0
1150	8	-2.35067e-17	8.43934e-18	-3.12538e-17	-1.20973e-15	-1.0158e-15	7.23881e-16	300	610	0	-1.36585e-17	-4.74883e-18	-8.21858e-18	-3.65445e-16	3.56396e-16	-1.65343e-18	300	200	0	-3.71651e-17	3.69051e-18	-3.94724e-17	-2.21066e-14	1.29662e-14	1.89001e-14	0	0	0
1150	9	-2.63646e-17	1.56422e-17	-1.85998e-17	-3.12071e-16	1.81333e-16	4.7804e-16	300	610	0	-1.83245e-17	-7.75773e-18	-5.91502e-18	-2.0992e-16	2.88592e-16	7.63923e-17	300	200	0	-4.46891e-17	7.88446e-18	-2.45148e-17	-1.26724e-14	9.96945e-15	2.26671e-14	0	0	0
1151	0	-2.58682e-17	2.49263e-17	7.26603e-18	1.31392e-15	2.22588e-15	-4.86747e-17	300	610	0	-2.26403e-17	-1.13824e-17	-6.81913e-19	1.0411e-16	1.10817e-16	1.96294e-16	300	200	0	-4.85084e-17	1.35439e-17	6.58411e-18	6.36404e-15	2.68987e-15	2.45184e-14	0	0	0
1151	1	-1.96406e-17	3.59051e-17	5.07472e-17	3.86952e-15	5.32034e-15	-9.54685e-16	300	610	0	-2.54517e-17	-1.53263e-17	8.56132e-18	6.28707e-16	-2.21361e-16	3.64133e-16	300	200	0	-4.50923e-17	2.05788e-17	5.93085e-17	3.81541e-14	-1.05291e-14	2.26542e-14	0	0	0
1151	2	-4.73641e-18	4.75547e-17	1.1585e-16	7.51201e-15	9.59922e-15	-2.33252e-15	300	610	0	-2.50637e-17	-1.90077e-17	2.28625e-17	1.41076e-15	-7.53209e-16	5.80542e-16	300	200	0	-2.98001e-17	2.8547e-17	1.38712e-16	8.55339e-14	-3.13373e-14	1.47141e-14	0	0	0
1151	3	2.21683e-17	5.79555e-17	2.05058e-16	1.22896e-14	1.50508e-14	-4.24527e-15	300	610	0	-1.91916e-17	-2.14692e-17	4.29954e-17	2.47841e-15	-1.52205e-15	8.36553e-16	300	200	0	2.97677e-18	3.64863e-17	2.48053e-16	1.50204e-13	-6.10301e-14	-2.1472e-15	0	0	0
1151	4	6.43662e-17	6.40274e-17	3.17694e-16	1.80506e-14	2.14117e-14	-6.69176e-15	300	610	0	-4.99861e-18	-2.12984e-17	6.90964e-17	3.82143e-15	-2.54366e-15	1.10835e-15	300	200	0	5.93676e-17	4.27289e-17	3.8679e-16	2.31536e-13	-1.00019e-13	-3.10284e-14	0	0	0
1151	5	1.24413e-16	6.1311e-17	4.4772e-16	2.43277e-14	2.80349e-14	-9.55923e-15	300	610	0	2.07234e-17	-1.65849e-17	1.00165e-16	5.36487e-15	-3.79305e-15	1.35126e-15	300	200	0	1.45136e-16	4.47261e-17	5.47885e-16	3.24982e-13	-1.4709e-13	-7.48266e-14	0	0	0
1151	6	2.03051e-16	4.38727e-17	5.8103e-16	3.02005e-14	3.3741e-14	-1.25643e-14	300	610	0	6.11638e-17	-4.94757e-18	1.33431e-16	6.93686e-15	-5.17954e-15	1.49353e-15	300	200	0	2.64215e-16	3.89251e-17	7.14461e-16	4.2012e-13	-1.98459e-13	-1.35487e-13	0	0	0
1151	7	2.9772e-16	4.44489e-18	6.92408e-16	3.41523e-14	3.66689e-14	-1.51856e-14	300	610	0	1.18818e-16	1.63189e-17	1.63621e-16	8.23251e-15	-6.51698e-15	1.43128e-15	300	200	0	4.16538e-16	2.07638e-17	8.56029e-16	4.98475e-13	-2.46651e-13	-2.12898e-13	0	0	0
1151	8	4.00638e-16	-6.50527e-17	7.42543e-16	3.39437e-14	3.41574e-14	-1.65957e-14	300	610	0	1.94455e-16	4.99233e-17	1.822e-16	8.77888e-15	-7.49176e-15	1.0262e-15	300	200	0	5.95093e-16	-1.51294e-17	9.24744e-16	5.31388e-13	-2.79322e-13	-3.03388e-13	0	0	0
1151	9	4.96562e-16	-1.72439e-16	6.75765e-16	2.6542e-14	2.27061e-14	-1.5607e-14	300	610	0	2.85686e-16	9.80182e-17	1.76733e-16	7.90872e-15	-7.63364e-15	1.08868e-16	300	200	0	7.82249e-16	-7.44204e-17	8.52498e-16	4.78442e-13	-2.78225e-13	-3.97865e-13	0	0	0
1152	0	5.60432e-16	-3.23455e-16	4.19488e-16	8.16466e-15	-1.91934e-15	-1.06509e-14	300	610	0	3.85121e-16	1.61343e-16	1.30576e-16	4.75529e-15	-6.29745e-15	-1.50921e-15	300	200	0	9.45553e-16	-1.62112e-16	5.50063e-16	2.87141e-13	-2.18622e-13	-4.79681e-13	0	0	0
1152	1	5.55305e-16	-5.1904e-16	-1.13237e-16	-2.54918e-14	-4.43518e-14	1.77665e-16	300	610	0	4.78205e-16	2.38025e-16	2.32179e-17	-1.71549e-15	-2.66757e-15	-4.01054e-15	300	200	0	1.03351e-15	-2.81015e-16	-9.00187e-17	-1.05127e-13	-6.96222e-14	-5.22514e-13	0	0	0
1152	2	4.31236e-16	-7.51587e-16	-1.01631e-15	-7.87436e-14	-1.08957e-13	1.89748e-14	300	610	0	5.4094e-16	3.22039e-16	-1.68322e-16	-1.26142e-14	4.19895e-15	-7.5294e-15	300	200	0	9.72176e-16	-4.29548e-16	-1.18463e-15	-7.6559e-13	2.03968e-13	-4.88661e-13	0	0	0
1152	3	1.26022e-16	-1.0002e-15	-2.37626e-15	-1.55035e-13	-1.98728e-13	4.77334e-14	300	610	0	5.37882e-16	4.01383e-16	-4.66558e-16	-2.89544e-14	1.5271e-14	-1.20883e-14	300	200	0	6.63904e-16	-5.98814e-16	-2.84282e-15	-1.75556e-12	6.3752e-13	-3.28449e-13	0	0	0
1152	4	-4.30963e-16	-1.22519e-15	-4.24883e-15	-2.55577e-13	-3.13657e-13	8.78544e-14	300	610	0	4.21026e-16	4.5615e-16	-8.88525e-16	-5.13704e-14	3.13618e-14	-1.75109e-14	300	200	0	-9.93681e-18	-7.69042e-16	-5.13736e-15	-3.11335e-12	1.25939e-12	1.8313e-14	0	0	0
1152	5	-1.31035e-15	-1.36246e-15	-6.6247e-15	-3.7745e-13	-4.48508e-13	1.39418e-13	300	610	0	1.30473e-16	4.56817e-16	-1.43819e-15	-7.97056e-14	5.28447e-14	-2.3311e-14	300	200	0	-1.17987e-15	-9.05642e-16	-8.06289e-15	-4.82933e-12	2.07984e-12	6.17631e-13	0	0	0
1152	6	-2.56812e-15	-1.31868e-15	-9.38325e-15	-5.11151e-13	-5.90047e-13	2.00191e-13	300	610	0	-4.01934e-16	3.63247e-16	-2.09599e-15	-1.1246e-13	7.92513e-14	-2.85652e-14	300	200	0	-2.97005e-15	-9.5543e-16	-1.14792e-14	-6.81246e-12	3.07554e-12	1.53194e-12	0	0	0
1152	7	-4.22319e-15	-9.69079e-16	-1.22354e-14	-6.377e-13	-7.13867e-13	2.64379e-13	300	610	0	-1.24459e-15	1.25179e-16	-2.80544e-15	-1.46109e-13	1.08746e-13	-3.17803e-14	300	200	0	-5.46778e-15	-8.43901e-16	-1.50408e-14	-8.84899e-12	4.16958e-12	2.80449e-12	0	0	0
1152	8	-6.22608e-15	-1.60079e-16	-1.46588e-14	-7.25565e-13	-7.81192e-13	3.21197e-13	300	610	0	-2.45212e-15	-3.14846e-16	-3.45763e-15	-1.74336e-13	1.37495e-13	-3.0782e-14	300	200	0	-8.6782e-15	-4.74925e-16	-1.81165e-14	-1.05561e-11	5.20779e-12	4.43627e-12	0	0	0
1152	9	-8.41859e-15	1.28019e-15	-1.58341e-14	-7.27931e-13	-7.36297e-13	3.53415e-13	300	610	0	-4.04386e-15	-1.01488e-15	-3.87496e-15	-1.87279e-13	1.58985e-13	-2.26626e-14	300	200	0	-1.24625e-14	2.6531e-16	-1.97091e-14	-1.13363e-11	5.93362e-12	6.35446e-12	0	0	0
1153	0	-1.04862e-14	3.51976e-15	-1.45949e-14	-5.81098e-13	-5.0553e-13	3.36163e-13	300	610	0	-5.97379e-15	-2.02199e-15	-3.79729e-15	-1.70955e-13	1.63395e-13	-3.84131e-15	300	200	0	-1.646e-14	1.49777e-15	-1.83922e-14	-1.03425e-11	5.9656e-12	8.37302e-12	0	0	0
1153	1	-1.1908e-14	6.6851e-15	-9.413e-15	-2.05215e-13	6.68051e-16	2.3645e-13	300	610	0	-8.09171e-15	-3.35434e-15	-2.87477e-15	-1.07113e-13	1.37183e-13	2.96908e-14	300	200	0	-1.99997e-14	3.33077e-15	-1.22878e-14	-6.46934e-12	4.78417e-12	1.01476e-11	0	0	0
1153	2	-1.19115e-14	1.08043e-14	1.55168e-15	4.91104e-13	8.80948e-13	1.39892e-14	300	610	0	-1.00974e-14	-4.97609e-15	-6.74127e-16	2.61368e-14	6.31458e-14	8.18555e-14	300	200	0	-2.20089e-14	5.82818e-15	8.77555e-16	1.60869e-12	1.73725e-12	1.11298e-11	0	0	0
1153	3	-9.44753e-15	1.57282e-14	2.03005e-14	1.60036e-12	2.22932e-12	-3.75833e-13	300	610	0	-1.1492e-14	-6.76489e-15	3.2932e-15	2.52476e-13	-7.87198e-14	1.5561e-13	300	200	0	-2.09396e-14	8.9633e-15	2.35937e-14	1.5325e-11	-3.92242e-12	1.05302e-11	0	0	0
1153	4	-3.20294e-15	2.10308e-14	4.87004e-14	3.1978e-12	4.11223e-12	-9.75907e-13	300	610	0	-1.15346e-14	-8.47331e-15	9.51058e-15	5.93788e-13	-3.0914e-13	2.51623e-13	300	200	0	-1.47376e-14	1.25575e-14	5.8211e-14	3.60037e-11	-1.29528e-11	7.30368e-12	0	0	0
1153	5	8.32232e-15	2.58924e-14	8.79968e-14	5.31309e-12	6.5344e-12	-1.81723e-12	300	610	0	-9.21682e-15	-9.68765e-15	1.83522e-14	1.06429e-12	-6.45799e-13	3.66437e-13	300	200	0	-8.94501e-16	1.62048e-14	1.06349e-13	6.45037e-11	-2.59732e-11	1.77381e-13	0	0	0
1153	6	2.66422e-14	2.89789e-14	1.38097e-13	7.8904e-12	9.39222e-12	-2.9037e-12	300	610	0	-3.27425e-15	-9.79085e-15	2.99245e-14	1.66193e-12	-1.09743e-12	4.90144e-13	300	200	0	2.33679e-14	1.91881e-14	1.68021e-13	1.00697e-10	-4.32332e-11	-1.2254e-11	0	0	0
1153	7	5.29808e-14	2.8338e-14	1.96598e-13	1.07369e-11	1.24151e-11	-4.19124e-12	300	610	0	7.74049e-15	-7.94005e-15	4.38468e-14	2.35677e-12	-1.65536e-12	6.03665e-13	300	200	0	6.07213e-14	2.0398e-14	2.40445e-13	1.42767e-10	-6.42882e-11	-3.13346e-11	0	0	0
1153	8	8.78047e-14	2.1347e-14	2.5758e-13	1.34612e-11	1.50983e-11	-5.56152e-12	300	610	0	2.52931e-14	-3.07451e-15	5.89691e-14	3.07657e-12	-2.28251e-12	6.75932e-13	300	200	0	1.13098e-13	1.82725e-14	3.16549e-13	1.86332e-10	-8.75776e-11	-5.80233e-11	0	0	0
1153	9	1.30165e-13	4.76096e-15	3.10232e-13	1.54082e-11	1.66343e-11	-6.79154e-12	300	610	0	5.0577e-14	6.02557e-15	7.30429e-14	3.69053e-12	-2.89997e-12	6.61459e-13	300	200	0	1.80742e-13	1.07865e-14	3.83274e-13	2.23466e-10	-1.09924e-10	-9.24104e-11	0	0	0
1154	0	1.7685e-13	-2.5074e-14	3.37476e-13	1.55994e-11	1.58564e-11	-7.52256e-12	300	610	0	8.40648e-14	2.06036e-14	8.23746e-14	3.99308e-12	-3.37255e-12	4.99122e-13	300	200	0	2.60915e-13	-4.47034e-15	4.19851e-13	2.41713e-10	-1.25995e-10	-1.33056e-10	0	0	0
1154	1	2.21376e-13	-7.17657e-14	3.14881e-13	1.26973e-11	1.12154e-11	-7.23408e-12	300	610	0	1.24877e-13	4.16865e-14	8.15232e-14	3.69128e-12	-3.49516e-12	1.13273e-13	300	200	0	3.46253e-13	-3.00793e-14	3.96404e-13	2.23327e-10	-1.27821e-10	-1.7616e-10	0	0	0
1154	2	2.52913e-13	-1.38094e-13	2.10286e-13	5.01661e-12	8.17646e-13	-5.23223e-12	300	610	0	1.69966e-13	6.9711e-14	6.31374e-14	2.40092e-12	-2.98362e-12	-5.81315e-13	300	200	0	4.22879e-13	-6.83829e-14	2.73423e-13	1.45037e-10	-1.04491e-10	-2.14599e-10	0	0	0
1154	3	2.55319e-13	-2.24821e-13	-1.52395e-14	-9.38247e-12	-1.74365e-11	-6.65488e-13	300	610	0	2.13143e-13	1.03998e-13	1.80669e-14	-3.41242e-13	-1.47523e-12	-1.66885e-12	300	200	0	4.68462e-13	-1.20823e-13	2.82745e-15	-2.12059e-11	-4.22461e-11	-2.36955e-10	0	0	0
1154	4	2.06559e-13	-3.29044e-13	-4.04331e-13	-3.24809e-11	-4.55698e-11	7.41535e-12	300	610	0	2.44042e-13	1.42067e-13	-6.40697e-14	-5.03986e-12	1.45421e-12	-3.21432e-12	300	200	0	4.50601e-13	-1.86977e-13	-4.684e-13	-3.05951e-10	7.47757e-11	-2.26701e-10	0	0	0
1154	5	7.89188e-14	-4.42083e-13	-9.97224e-13	-6.592e-11	-8.50517e-11	1.99325e-11	300	610	0	2.47177e-13	1.78819e-13	-1.93642e-13	-1.2167e-11	6.24775e-12	-5.23577e-12	300	200	0	3.26096e-13	-2.63265e-13	-1.19087e-12	-7.37759e-10	2.62803e-10	-1.61859e-10	0	0	0
1154	6	-1.59448e-13	-5.47018e-13	-1.82164e-12	-1.1041e-10	-1.36085e-10	3.75699e-11	300	610	0	2.01374e-13	2.05661e-13	-3.7885e-13	-2.204e-11	1.32895e-11	-7.66593e-12	300	200	0	4.19257e-14	-3.41357e-13	-2.20049e-12	-1.33581e-09	5.35339e-10	-1.55147e-11	0	0	0
1154	7	-5.4097e-13	-6.16096e-13	-2.87778e-12	-1.64896e-10	-1.96627e-10	6.04557e-11	300	610	0	7.99512e-14	2.09699e-13	-6.22418e-13	-3.46416e-11	2.27813e-11	-1.0303e-11	300	200	0	-4.61019e-13	-4.06397e-13	-3.5002e-12	-2.09898e-09	8.98344e-10	2.42235e-10	0	0	0
1154	8	-1.09236e-12	-6.08484e-13	-4.11796e-12	-2.25468e-10	-2.61152e-10	8.77239e-11	300	610	0	-1.47815e-13	1.73238e-13	-9.16981e-13	-4.93758e-11	3.4566e-11	-1.27531e-11	300	200	0	-1.24018e-12	-4.35246e-13	-5.03494e-12	-2.99109e-09	1.34342e-09	6.40302e-10	0	0	0
1154	9	-1.82487e-12	-4.69066e-13	-5.42104e-12	-2.84066e-10	-3.19226e-10	1.1696e-10	300	610	0	-5.13313e-13	7.38994e-14	-1.23916e-12	-6.47638e-11	4.78952e-11	-1.43699e-11	300	200	0	-2.33819e-12	-3.95167e-13	-6.6602e-12	-3.92247e-09	1.83896e-09	1.19988e-09	0	0	0
1155	0	-2.72049e-12	-1.29312e-13	-6.56333e-12	-3.27078e-10	-3.54035e-10	1.43556e-10	300	610	0	-1.04257e-12	-1.14203e-13	-1.54256e-12	-7.8098e-11	6.11465e-11	-1.42023e-11	300	200	0	-3.76306e-12	-2.43515e-13	-8.10589e-12	-4.72901e-09	2.3195e-09	1.92432e-09	0	0	0
1155	1	-3.71409e-12	4.8843e-13	-7.18908e-12	-3.34063e-10	-3.41164e-10	1.60046e-10	300	610	0	-1.7469e-12	-4.17683e-13	-1.75038e-12	-8.50951e-11	7.15145e-11	-1.09656e-11	300	200	0	-5.46099e-12	7.07469e-14	-8.93946e-12	-5.15118e-09	2.67432e-09	2.78528e-09	0	0	0
1155	2	-4.67206e-12	1.46157e-12	-6.78666e-12	-2.76938e-10	-2.48032e-10	1.55538e-10	300	610	0	-2.60969e-12	-8.58906e-13	-1.74886e-12	-7.96193e-11	7.47178e-11	-3.06219e-12	300	200	0	-7.28174e-12	6.02665e-13	-8.53552e-12	-4.81727e-09	2.73687e-09	3.70517e-09	0	0	0
1155	3	-5.3694e-12	2.85105e-12	-4.67942e-12	-1.20156e-10	-3.46157e-11	1.15444e-10	300	610	0	-3.56915e-12	-1.44821e-12	-1.38358e-12	-5.35849e-11	6.47952e-11	1.1319e-11	300	200	0	-8.93855e-12	1.40285e-12	-6.06301e-12	-3.23757e-09	2.27813e-09	4.53678e-09	0	0	0
1155	4	-5.46885e-12	4.67654e-12	-4.40035e-14	1.77449e-10	3.43752e-10	2.17706e-11	300	610	0	-4.4978e-12	-2.17286e-12	-4.61344e-13	2.80768e-12	3.41009e-11	3.39847e-11	300	200	0	-9.96665e-12	2.50368e-12	-5.05347e-13	1.81323e-10	1.00786e-09	5.04242e-09	0	0	0
1155	5	-4.50777e-12	6.88181e-12	8.02741e-12	6.58269e-10	9.30557e-10	-1.45668e-10	300	610	0	-5.18029e-12	-2.98265e-12	1.23835e-12	1.00308e-10	-2.63565e-11	6.63594e-11	300	200	0	-9.68806e-12	3.89916e-12	9.26575e-12	6.09012e-09	-1.4105e-09	4.87624e-09	0	0	0
1155	6	-1.90142e-12	9.29035e-12	2.04012e-11	1.35805e-09	1.75821e-09	-4.06684e-10	300	610	0	-5.29313e-12	-3.77261e-12	3.93779e-12	2.49087e-10	-1.26043e-10	1.08907e-10	300	200	0	-7.19455e-12	5.51774e-12	2.4339e-11	1.51043e-08	-5.3242e-09	3.57604e-09	0	0	0
1155	7	3.02602e-12	1.1553e-11	3.76922e-11	2.29354e-09	2.83313e-09	-7.7633e-10	300	610	0	-4.39176e-12	-4.36426e-12	7.81632e-12	4.56204e-10	-2.73289e-10	1.60326e-10	300	200	0	-1.36573e-12	7.1887e-12	4.55085e-11	2.76503e-08	-1.10272e-08	5.73084e-10	0	0	0
1155	8	1.09687e-11	1.30926e-11	5.995e-11	3.44503e-09	4.11523e-09	-1.25826e-09	300	610	0	-1.91333e-12	-4.4883e-12	1.29413e-11	7.21837e-10	-4.7272e-10	2.16512e-10	300	200	0	9.0554e-12	8.60429e-12	7.28913e-11	4.37376e-08	-1.86595e-08	-4.76873e-09	0	0	0
1155	9	2.25088e-11	1.30555e-11	8.62309e-11	4.7334e-09	5.49179e-09	-1.83556e-09	300	610	0	2.7941e-12	-3.77332e-12	1.91715e-11	1.03416e-09	-7.2156e-10	2.69338e-10	300	200	0	2.53029e-11	9.28215e-12	1.05402e-10	6.26482e-08	-2.8065e-08	-1.30707e-08	0	0	0
1156	0	3.79126e-11	1.02837e-11	1.14059e-10	5.99269e-09	6.74721e-09	-2.45901e-09	300	610	0	1.04022e-11	-1.74732e-12	2.60321e-11	1.36293e-09	-1.00473e-09	3.05365e-10	300	200	0	4.83148e-11	8.53634e-12	1.40091e-10	8.2548e-08	-3.8604e-08	-2.47998e-08	0	0	0
1156	1	5.68423e-11	3.33023e-12	1.38809e-10	6.94027e-09	7.5316e-09	-3.03344e-09	300	610	0	2.14778e-11	2.1388e-12	3.25663e-11	1.65213e-09	-1.28891e-09	3.04704e-10	300	200	0	7.83201e-11	5.46903e-12	1.71375e-10	1.00042e-07	-4.89292e-08	-4.00574e-08	0	0	0
1156	2	7.79791e-11	-9.45428e-12	1.53071e-10	7.14921e-09	7.33407e-09	-3.40351e-09	300	610	0	3.62876e-11	8.45431e-12	3.7178e-11	1.81253e-09	-1.51589e-09	2.40369e-10	300	200	0	1.14267e-10	-9.99964e-13	1.90249e-10	1.09722e-07	-5.67413e-08	-5.82879e-08	0	0	0
1156	3	9.85719e-11	-2.97296e-11	1.46135e-10	6.03011e-09	5.46967e-09	-3.34139e-09	300	610	0	5.45211e-11	1.76856e-11	3.74897e-11	1.71565e-09	-1.59632e-09	7.86283e-11	300	200	0	1.53093e-10	-1.2044e-11	1.83624e-10	1.03808e-07	-5.85624e-08	-7.7909e-08	0	0	0
1156	4	1.13948e-10	-5.88291e-11	1.03768e-10	2.83324e-09	1.09276e-09	-2.54046e-09	300	610	0	7.49284e-11	3.0074e-11	3.02577e-11	1.19139e-09	-1.40521e-09	-2.18988e-10	300	200	0	1.88876e-10	-2.87551e-11	1.34025e-10	7.19942e-08	-4.95861e-08	-9.58799e-08	0	0	0
1156	5	1.17062e-10	-9.72422e-11	8.56181e-12	-3.31452e-09	-6.74652e-09	-6.20613e-10	300	610	0	9.48848e-11	4.53846e-11	1.14047e-11	3.25015e-11	-7.81406e-10	-6.91215e-10	300	200	0	2.11947e-10	-5.18575e-11	1.99665e-11	1.73247e-09	-2.36914e-08	-1.07254e-07	0	0	0
1156	6	9.82044e-11	-1.43888e-10	-1.58803e-10	-1.33199e-08	-1.89822e-08	2.84722e-09	300	610	0	1.09919e-10	6.26027e-11	-2.37507e-11	-1.98987e-09	4.65591e-10	-1.36922e-09	300	200	0	2.08123e-10	-8.12857e-11	-1.82554e-10	-1.20831e-07	2.62596e-08	-1.04796e-07	0	0	0
1156	7	4.5041e-11	-1.95182e-10	-4.16967e-10	-2.79598e-08	-3.63272e-08	8.28834e-09	300	610	0	1.13274e-10	7.95682e-11	-7.99706e-11	-5.0947e-09	2.53792e-09	-2.26452e-09	300	200	0	1.58315e-10	-1.15613e-10	-4.96937e-10	-3.08948e-07	1.07693e-07	-7.879e-08	0	0	0
1156	8	-5.67648e-11	-2.43921e-10	-7.7952e-10	-4.76249e-08	-5.8962e-08	1.60332e-08	300	610	0	9.56196e-11	9.25762e-11	-1.6117e-10	-9.43841e-09	5.61599e-09	-3.35211e-09	300	200	0	3.88547e-11	-1.51345e-10	-9.4069e-10	-5.72069e-07	2.26996e-07	-1.72197e-08	0	0	0
1156	9	-2.22062e-10	-2.78111e-10	-1.24846e-09	-7.19522e-08	-8.61034e-08	2.6179e-08	300	610	0	4.5086e-11	9.60035e-11	-2.68976e-10	-1.50361e-08	9.80506e-09	-4.54863e-09	300	200	0	-1.76976e-10	-1.82108e-10	-1.51743e-09	-9.11083e-07	3.87426e-07	9.34389e-08	0	0	0
1157	0	-4.63513e-10	-2.79907e-10	-1.80518e-09	-9.93437e-08	-1.15455e-07	3.83967e-08	300	610	0	-5.21551e-11	8.20568e-11	-4.00705e-10	-2.16541e-08	1.50578e-08	-5.68648e-09	300	200	0	-5.15668e-10	-1.9785e-10	-2.20588e-09	-1.3118e-06	5.8612e-07	2.66529e-07	0	0	0
1157	1	-7.87345e-10	-2.24988e-10	-2.39914e-09	-1.26385e-07	-1.42564e-07	5.16846e-08	300	610	0	-2.10469e-10	4.07839e-11	-5.46726e-10	-2.86743e-08	2.10712e-08	-6.48634e-09	300	200	0	-9.97814e-10	-1.84204e-10	-2.94587e-09	-1.73672e-06	8.10163e-07	5.12311e-07	0	0	0
1157	2	-1.18731e-09	-8.28125e-11	-2.93471e-09	-1.47209e-07	-1.60152e-07	6.40782e-08	300	610	0	-4.42177e-10	-3.94584e-11	-6.87325e-10	-3.49383e-08	2.71609e-08	-6.53247e-09	300	200	0	-1.62949e-09	-1.22271e-10	-3.62204e-09	-2.11566e-06	1.03184e-06	8.3356e-07	0	0	0
1157	3	-1.63676e-09	1.81642e-10	-3.25766e-09	-1.52901e-07	-1.57532e-07	7.23466e-08	300	610	0	-7.5349e-10	-1.7084e-10	-7.89338e-10	-3.85882e-08	3.21202e-08	-5.25809e-09	300	200	0	-2.39025e-09	1.08022e-11	-4.047e-09	-2.33601e-06	1.20342e-06	1.21945e-06	0	0	0
1157	4	-2.07906e-09	6.03936e-10	-3.14382e-09	-1.31096e-07	-1.20308e-07	7.17254e-08	300	610	0	-1.1387e-09	-3.63922e-10	-8.03086e-10	-3.69345e-08	3.40853e-08	-1.95124e-09	300	200	0	-3.21776e-09	2.40013e-10	-3.94691e-09	-2.23486e-06	1.2523e-06	1.63774e-06	0	0	0
1157	5	-2.41722e-09	1.21319e-09	-2.29391e-09	-6.59852e-08	-3.06171e-08	5.57715e-08	300	610	0	-1.57256e-09	-6.24281e-10	-6.60464e-10	-2.63993e-08	3.04349e-08	4.2049e-09	300	200	0	-3.98979e-09	5.88905e-10	-2.95437e-09	-1.5955e-06	1.07764e-06	2.02567e-06	0	0	0
1157	6	-2.50413e-09	2.02127e-09	-3.4e-10	6.09431e-08	1.31729e-07	1.64583e-08	300	610	0	-2.00107e-09	-9.47663e-10	-2.75448e-10	-2.60138e-09	1.77748e-08	1.40402e-08	300	200	0	-4.50521e-09	1.07361e-09	-6.15449e-10	-1.52615e-07	5.50388e-07	2.28032e-06	0	0	0
1157	7	-2.13602e-09	3.00761e-09	3.1289e-09	2.69069e-07	3.86777e-07	-5.53311e-08	300	610	0	-2.33142e-09	-1.3136e-09	4.5132e-10	3.93293e-08	-7.93051e-09	2.8235e-08	300	200	0	-4.46744e-09	1.69401e-09	3.58022e-09	2.3886e-06	-4.80781e-07	2.25036e-06	0	0	0
1157	8	-1.05284e-09	4.09945e-09	8.51345e-09	5.75263e-07	7.50172e-07	-1.68719e-07	300	610	0	-2.42253e-09	-1.67767e-09	1.62178e-09	1.04103e-07	-5.09947e-08	4.70688e-08	300	200	0	-3.47537e-09	2.42178e-09	1.01352e-08	6.31317e-06	-2.17457e-06	1.73162e-06	0	0	0
1157	9	1.04944e-09	5.14838e-09	1.61133e-08	9.88528e-07	1.22666e-06	-3.30946e-07	300	610	0	-2.07864e-09	-1.96301e-09	3.32124e-09	1.95175e-07	-1.15321e-07	7.00656e-08	300	200	0	-1.0292e-09	3.18538e-09	1.94345e-08	1.18299e-05	-4.66962e-06	4.70302e-07	0	0	0
1158	0	4.48827e-09	5.90517e-09	2.59902e-08	1.50233e-06	1.80103e-06	-5.44477e-07	300	610	0	-1.04948e-09	-2.05222e-09	5.58836e-09	3.13102e-07	-2.03288e-07	9.55342e-08	300	200	0	3.43879e-09	3.85295e-09	3.15785e-08	1.8972e-05	-8.04087e-06	-1.821e-06	0	0	0
1158	1	9.53864e-09	5.99691e-09	3.77793e-08	2.08443e-06	2.42656e-06	-8.0296e-07	300	610	0	9.58131e-10	-1.78182e-09	8.37268e-09	4.53282e-07	-3.14133e-07	1.20021e-07	300	200	0	1.04968e-08	4.21508e-09	4.6152e-08	2.746e-05	-1.2237e-05	-5.42861e-06	0	0	0
1158	2	1.63446e-08	4.91291e-09	5.04498e-08	2.66463e-06	3.01133e-06	-1.08603e-06	300	610	0	4.25125e-09	-9.42044e-10	1.14792e-08	6.03101e-07	-4.41782e-07	1.37721e-07	300	200	0	2.05959e-08	3.97087e-09	6.1929e-08	3.65286e-05	-1.69978e-05	-1.05775e-05	0	0	0
1158	3	2.47929e-08	2.00877e-09	6.20258e-08	3.12122e-06	3.40398e-06	-1.35316e-06	300	610	0	9.09732e-09	7.13916e-10	1.45019e-08	7.38614e-07	-5.7219e-07	1.39949e-07	300	200	0	3.38902e-08	2.72269e-09	7.65277e-08	4.47267e-05	-2.17532e-05	-1.73395e-05	0	0	0
1158	4	3.43455e-08	-3.45888e-09	6.92977e-08	3.26811e-06	3.38102e-06	-1.53717e-06	300	610	0	1.56395e-08	3.44605e-09	1.67519e-08	8.21147e-07	-6.80352e-07	1.14803e-07	300	200	0	4.9985e-08	-1.28342e-11	8.60496e-08	4.97106e-05	-2.55135e-05	-2.55049e-05	0	0	0
1158	5	4.38381e-08	-1.22514e-08	6.75755e-08	2.8459e-06	2.64e-06	-1.53847e-06	300	610	0	2.37751e-08	7.48339e-09	1.71917e-08	7.94416e-07	-7.27394e-07	4.72602e-08	300	200	0	6.76132e-08	-4.76801e-09	8.47672e-08	4.80708e-05	-2.6763e-05	-3.44178e-05	0	0	0
1158	6	5.12578e-08	-2.50035e-08	5.05672e-08	1.52142e-06	8.03695e-07	-1.22169e-06	300	610	0	3.29951e-08	1.29537e-08	1.43916e-08	5.83189e-07	-6.58378e-07	-8.00148e-08	300	200	0	8.42529e-08	-1.20499e-08	6.49588e-08	3.52506e-05	-2.33865e-05	-4.27829e-05	0	0	0
1158	7	5.35337e-08	-4.19981e-08	1.04993e-08	-1.09771e-06	-2.5568e-06	-4.17401e-07	300	610	0	4.21891e-08	1.97818e-08	6.53708e-09	9.48743e-08	-4.01814e-07	-2.84789e-07	300	200	0	9.57228e-08	-2.22163e-08	1.70364e-08	5.64279e-06	-1.26642e-05	-4.84604e-05	0	0	0
1158	8	4.6391e-08	-6.28475e-08	-6.13671e-08	-5.42548e-06	-7.87144e-06	1.06804e-06	300	610	0	4.94314e-08	2.75558e-08	-8.47963e-09	-7.74115e-07	1.27744e-07	-5.81893e-07	300	200	0	9.58225e-08	-3.52916e-08	-6.98467e-08	-4.70235e-05	8.61085e-06	-4.82862e-05	0	0	0
1158	9	2.43481e-08	-8.60779e-08	-1.73637e-07	-1.18276e-05	-1.54828e-05	3.43017e-06	300	610	0	5.17775e-08	3.53629e-08	-3.28395e-08	-2.125e-06	1.0223e-06	-9.77974e-07	300	200	0	7.61256e-08	-5.0715e-08	-2.06477e-07	-0.000128874	4.38285e-05	-3.79701e-05	0	0	0
1159	0	-1.90397e-08	-1.08632e-07	-3.329e-07	-2.051e-05	-2.55105e-05	6.82726e-06	300	610	0	4.51212e-08	4.16084e-08	-6.83983e-08	-4.03392e-06	2.3662e-06	-1.46407e-06	300	200	0	2.60814e-08	-6.70241e-08	-4.01298e-07	-0.00024451	9.59933e-05	-1.2154e-05	0	0	0
1159	1	-9.05549e-08	-1.25335e-07	-5.4087e-07	-3.13581e-05	-3.76614e-05	1.132e-05	300	610	0	2.41873e-08	4.38431e-08	-1.16061e-07	-6.51757e-06	4.21294e-06	-2.00593e-06	300	200	0	-6.63676e-08	-8.14915e-08	-6.56932e-07	-0.000394931	0.000166817	3.52677e-05	0	0	0
1159	2	-1.96162e-07	-1.28394e-07	-7.9043e-07	-4.37234e-05	-5.09856e-05	1.67868e-05	300	610	0	-1.72381e-08	3.86381e-08	-1.74894e-07	-9.48579e-06	6.55131e-06	-2.53242e-06	300	200	0	-2.134e-07	-8.97559e-08	-9.65324e-07	-0.000574659	0.000255406	0.000110434	0	0	0
1159	3	-3.39164e-07	-1.07091e-07	-1.06058e-06	-5.61633e-05	-6.35874e-05	2.2814e-05	300	610	0	-8.57138e-08	2.15731e-08	-2.40952e-07	-1.26813e-05	9.25988e-06	-2.92299e-06	300	200	0	-4.24878e-07	-8.55176e-08	-1.30153e-06	-0.000768092	0.000356525	0.000218269	0	0	0
1159	4	-5.17554e-07	-4.78315e-08	-1.31051e-06	-6.61534e-05	-7.23195e-05	2.85661e-05	300	610	0	-1.87038e-07	-1.25812e-08	-3.05882e-07	-1.56096e-05	1.20507e-05	-2.99616e-06	300	200	0	-7.04592e-07	-6.04128e-08	-1.61639e-06	-0.00094525	0.000458469	0.000360562	0	0	0
1159	5	-7.20501e-07	6.51553e-08	-1.47346e-06	-6.9811e-05	-7.25106e-05	3.26471e-05	300	610	0	-3.24483e-07	-6.93762e-08	-3.55383e-07	-1.74658e-05	1.44057e-05	-2.50214e-06	300	200	0	-1.04498e-06	-4.22089e-09	-1.82884e-06	-0.00105736	0.000540706	0.000533281	0	0	0
1159	6	-9.24075e-07	2.4816e-07	-1.45132e-06	-6.16962e-05	-5.78067e-05	3.29752e-05	300	610	0	-4.96253e-07	-1.53772e-07	-3.67784e-07	-1.70724e-05	1.55145e-05	-1.12404e-06	300	200	0	-1.42033e-06	9.43877e-08	-1.81911e-06	-0.0010331	0.000571616	0.000723104	0	0	0
1159	7	-1.08653e-06	5.14996e-07	-1.11187e-06	-3.47887e-05	-2.02454e-05	2.67079e-05	300	610	0	-6.92102e-07	-2.68673e-07	-3.13088e-07	-1.28479e-05	1.42259e-05	1.50595e-06	300	200	0	-1.77863e-06	2.46323e-07	-1.42496e-06	-0.000776673	0.000506843	0.000903311	0	0	0
1159	8	-1.14376e-06	8.72305e-07	-2.90909e-07	1.9225e-05	4.92823e-05	1.0269e-05	300	610	0	-8.89219e-07	-4.12804e-07	-1.53033e-07	-2.83622e-06	9.03464e-06	5.76794e-06	300	200	0	-2.03298e-06	4.59501e-07	-4.43942e-07	-0.000169616	0.000289083	0.00102943	0	0	0
1159	9	-1.00614e-06	1.31288e-06	1.1973e-06	0.000109183	0.000159991	-2.04523e-05	300	610	0	-1.04767e-06	-5.77887e-07	1.57082e-07	1.51651e-05	-1.86785e-06	1.19847e-05	300	200	0	-2.05381e-06	7.34992e-07	1.35438e-06	0.000921396	-0.000149608	0.00103531	0	0	0
1160	0	-5.58134e-07	1.80691e-06	3.53742e-06	0.000243005	0.000319367	-6.96439e-05	300	610	0	-1.106e-06	-7.45178e-07	6.63883e-07	4.33296e-05	-2.0443e-05	2.03121e-05	300	200	0	-1.66414e-06	1.06174e-06	4.20131e-06	0.0026279	-0.00088159	0.000830852	0	0	0
1160	1	3.36809e-07	2.29149e-06	6.87401e-06	0.000425366	0.000530341	-0.00014076	300	610	0	-9.7812e-07	-8.81619e-07	1.40769e-06	8.33304e-05	-4.85111e-05	3.05837e-05	300	200	0	-6.41311e-07	1.40987e-06	8.2817e-06	0.00505106	-0.0019719	0.000302954	0	0	0
1160	2	1.82352e-06	2.65912e-06	1.12518e-05	0.000654338	0.000787309	-0.000235262	300	610	0	-5.52865e-07	-9.36111e-07	2.40946e-06	0.000135623	-8.72698e-05	4.21069e-05	300	200	0	1.27066e-06	1.72301e-06	1.36613e-05	0.00821818	-0.00345934	-0.000678028	0	0	0
1160	3	4.03119e-06	2.74712e-06	1.65328e-05	0.000916896	0.00107099	-0.000350842	300	610	0	3.01416e-07	-8.3677e-07	3.65218e-06	0.000198451	-0.000136585	5.34175e-05	300	200	0	4.33261e-06	1.91035e-06	2.0185e-05	0.0120225	-0.00532907	-0.00224363	0	0	0
1160	4	7.03501e-06	2.33052e-06	2.22896e-05	0.00118342	0.00134229	-0.000479115	300	610	0	1.72475e-06	-4.9047e-07	5.05629e-06	0.000266575	-0.000194035	6.20128e-05	300	200	0	8.75976e-06	1.84005e-06	2.73459e-05	0.0161463	-0.00747599	-0.00450139	0	0	0
1160	5	1.08007e-05	1.12267e-06	2.76802e-05	0.00140159	0.00153583	-0.000602866	300	610	0	3.84266e-06	2.13546e-07	6.44991e-06	0.000329782	-0.000253721	6.4103e-05	300	200	0	1.46433e-05	1.33622e-06	3.41301e-05	0.0199704	-0.00965981	-0.00749484	0	0	0
1160	6	1.51105e-05	-1.21092e-06	3.1316e-05	0.0014904	0.00155396	-0.000693089	300	610	0	6.72946e-06	1.39375e-06	7.53633e-06	0.000371331	-0.000304918	5.44458e-05	300	200	0	2.184e-05	1.8283e-07	3.88523e-05	0.0224805	-0.011455	-0.0111471	0	0	0
1160	7	1.94731e-05	-5.01857e-06	3.11457e-05	0.00133581	0.00126326	-0.000706289	300	610	0	1.0355e-05	3.15742e-06	7.86313e-06	0.000366596	-0.000330734	2.6359e-05	300	200	0	2.98281e-05	-1.86115e-06	3.90089e-05	0.0221846	-0.0122019	-0.0151879	0	0	0
1160	8	2.30229e-05	-1.06005e-05	2.43911e-05	0.000789926	0.000495698	-0.000582788	300	610	0	1.45134e-05	5.57021e-06	6.80099e-06	0.000282341	-0.000307052	-2.79577e-05	300	200	0	3.75363e-05	-5.03025e-06	3.11921e-05	0.0170696	-0.0109707	-0.0190665	0	0	0
1160	9	2.44227e-05	-1.81108e-05	7.58499e-06	-0.000323316	-0.000942101	-0.000247135	300	610	0	1.87366e-05	8.61165e-06	3.54334e-06	7.72498e-05	-0.000202191	-0.000116632	300	200	0	4.31593e-05	-9.49911e-06	1.11283e-05	0.00463349	-0.00655444	-0.0218587	0	0	0
1161	0	2.1793e-05	-2.74177e-05	-2.32183e-05	-0.00219251	-0.00324747	0.000387906	300	610	0	2.21965e-05	1.21158e-05	-2.85738e-06	-0.000295479	2.21187e-05	-0.000246676	300	200	0	4.39895e-05	-1.53019e-05	-2.60757e-05	-0.0179571	0.00248586	-0.0221824	0	0	0
1161	1	1.27e-05	-3.79195e-05	-7.19792e-05	-0.0049889	-0.00658374	0.00141198	300	610	0	2.36115e-05	1.56981e-05	-1.33975e-05	-0.000882487	0.000407669	-0.000421706	300	200	0	3.63115e-05	-2.22215e-05	-8.53767e-05	-0.0535248	0.017694	-0.0181455	0	0	0
1161	2	-5.74867e-06	-4.8322e-05	-0.000141862	-0.00881808	-0.0110212	0.00290033	300	610	0	2.11764e-05	1.86734e-05	-2.89515e-05	-0.00172046	0.000993712	-0.000638685	300	200	0	1.54277e-05	-2.96486e-05	-0.000170813	-0.104288	0.040476	-0.00736151	0	0	0
1161	3	-3.6644e-05	-5.63944e-05	-0.00023399	-0.0136495	-0.0164538	0.00488757	300	610	0	1.25497e-05	1.99761e-05	-5.00007e-05	-0.00282116	0.00180694	-0.000883631	300	200	0	-2.40943e-05	-3.64183e-05	-0.000283991	-0.170953	0.0717069	0.0129213	0	0	0
1161	4	-8.27808e-05	-5.87403e-05	-0.000345705	-0.0192223	-0.0224905	0.0073304	300	610	0	-5.05685e-06	1.80996e-05	-7.62427e-05	-0.00415057	0.00284668	-0.00112642	300	200	0	-8.78377e-05	-4.06408e-05	-0.000421947	-0.251452	0.111157	0.0455194	0	0	0
1161	5	-0.00014586	-5.06398e-05	-0.000468321	-0.0249289	-0.0283264	0.0100591	300	610	0	-3.46309e-05	1.10825e-05	-0.000106075	-0.00560211	0.00406476	-0.00131513	300	200	0	-0.000180491	-3.95574e-05	-0.000574395	-0.33932	0.156721	0.0927774	0	0	0
1161	6	-0.000225325	-2.60499e-05	-0.00058447	-0.0296848	-0.0326027	0.0127191	300	610	0	-7.88871e-05	-3.42031e-06	-0.000135965	-0.00696505	0.00534046	-0.00137062	300	200	0	-0.000304212	-2.94702e-05	-0.000720435	-0.421784	0.20347	0.155733	0	0	0
1161	7	-0.000316813	2.21208e-05	-0.000665288	-0.031801	-0.0332797	0.0147082	300	610	0	-0.000139503	-2.79354e-05	-0.000159757	-0.00789126	0.00645182	-0.00118293	300	200	0	-0.000456315	-5.81466e-06	-0.000825045	-0.477748	0.242589	0.232937	0	0	0
1161	8	-0.00041024	0.000101316	-0.000667894	-0.0288873	-0.027556	0.0151177	300	610	0	-0.000216002	-6.47812e-05	-0.000168011	-0.00786583	0.0070469	-0.000611172	300	200	0	-0.000626241	3.65346e-05	-0.000835904	-0.476017	0.260322	0.318913	0	0	0
1161	9	-0.000487665	0.000218049	-0.000533929	-0.0178294	-0.0118869	0.0126951	300	610	0	-0.000304263	-0.000115433	-0.000147526	-0.0061905	0.00662064	0.000510005	300	200	0	-0.000791928	0.000102616	-0.000681455	-0.374296	0.237183	0.402318	0	0	0
1162	0	-0.000521204	0.000375864	-0.000190207	0.00510066	0.017831	0.00584905	300	610	0	-0.000394681	-0.000179593	-8.13063e-05	-0.00199294	0.00450635	0.00235429	300	200	0	-0.000915885	0.00019627	-0.000271514	-0.119759	0.147754	0.463955	0	0	0
1162	1	-0.000471458	0.000572406	0.000447062	0.0439247	0.0658212	-0.0072711	300	610	0	-0.0004701	-0.000253945	5.07285e-05	0.00572105	-0.000105452	0.00507381	300	200	0	-0.000941558	0.000318462	0.00049779	0.347785	-0.0384266	0.474951	0	0	0
1162	2	-0.000287172	0.000795552	0.00146274	0.102342	0.13564	-0.0285829	300	610	0	-0.000503791	-0.000330603	0.000269854	0.0179515	-0.00810478	0.00875167	300	200	0	-0.000790963	0.000464949	0.0017326	1.08886	-0.354278	0.395587	0	0	0
1162	3	9.29022e-05	0.00101869	0.00292598	0.182724	0.228948	-0.059723	300	610	0	-0.000457921	-0.000395378	0.000595017	0.0355011	-0.0203372	0.0133337	300	200	0	-0.000365019	0.000623316	0.00352099	2.15199	-0.830166	0.175519	0	0	0
1162	4	0.000734692	0.00119556	0.0048642	0.284639	0.34376	-0.1015	300	610	0	-0.000283183	-0.000426051	0.00103718	0.058663	-0.0373955	0.0185382	300	200	0	0.000451509	0.000769506	0.00590137	3.55483	-1.48572	-0.243635	0	0	0
1162	5	0.00169859	0.00125525	0.00722663	0.402874	0.472167	-0.153113	300	610	0	7.9457e-05	-0.000391052	0.00159114	0.0867833	-0.0593101	0.023746	300	200	0	0.00177805	0.000864202	0.00881778	5.25761	-2.31782	-0.92214	0	0	0
1162	6	0.00302285	0.00109879	0.00983701	0.524975	0.59759	-0.211134	300	610	0	0.000693713	-0.000249088	0.0022247	0.117696	-0.0851269	0.0278799	300	200	0	0.00371657	0.0008497	0.0120617	7.12897	-3.28444	-1.91103	0	0	0
1162	7	0.00469928	0.000598799	0.0123373	0.628481	0.691816	-0.268265	300	610	0	0.00161822	4.94788e-05	0.0028653	0.147057	-0.112377	0.0292884	300	200	0	0.0063175	0.000648277	0.0152026	8.90548	-4.28459	-3.2347	0	0	0
1162	8	0.00664057	-0.000394992	0.0141277	0.678182	0.712243	-0.312004	300	610	0	0.00289064	0.000558509	0.00338531	0.167628	-0.136469	0.0256647	300	200	0	0.00953121	0.000163517	0.017513	10.1486	-5.13564	-4.86616	0	0	0
1162	9	0.00864	-0.00204156	0.0143121	0.623994	0.600076	-0.323378	300	610	0	0.0045043	0.00132804	0.00358777	0.168647	-0.150074	0.0140403	300	200	0	0.0131443	-0.000713522	0.0178999	10.2064	-5.5509	-6.69466	0	0	0
1163	0	0.0103259	-0.00448205	0.011665	0.40035	0.280551	-0.276104	300	610	0	0.00637687	0.00239107	0.00319592	0.135448	-0.142615	-0.00908933	300	200	0	0.0167028	-0.00209098	0.0148609	8.19028	-5.12208	-8.48668	0	0	0
1163	1	0.011117	-0.00779732	0.00464205	-0.0716466	-0.333367	-0.136627	300	610	0	0.00831145	0.00374416	0.00185165	0.049618	-0.100069	-0.0474334	300	200	0	0.0194284	-0.00405316	0.0064937	2.9854	-3.31411	-9.84365	0	0	0
1163	2	0.0101875	-0.0119466	-0.00853546	-0.877723	-1.33201	0.134294	300	610	0	0.00995272	0.00532115	-0.000870367	-0.109953	-0.00531937	-0.104288	300	200	0	0.0201403	-0.00662545	-0.00940583	-6.6864	0.517683	-10.1626	0	0	0
1163	3	0.00645847	-0.016686	-0.0296849	-2.0977	-2.79272	0.577652	300	610	0	0.0107435	0.00696054	-0.00542423	-0.364692	0.16058	-0.181549	300	200	0	0.0172019	-0.00972549	-0.0351091	-22.1218	7.07489	-8.60991	0	0	0
1163	4	-0.0013667	-0.0214691	-0.0603139	-3.7846	-4.75419	1.22899	300	610	0	0.00989101	0.00836853	-0.0122199	-0.732128	0.415827	-0.27828	300	200	0	0.00852431	-0.0131006	-0.0725338	-44.381	17.0126	-4.12398	0	0	0
1163	5	-0.0146934	-0.0253363	-0.101079	-5.93378	-7.17986	2.107	300	610	0	0.00635727	0.00908206	-0.0215054	-1.21938	0.773543	-0.388815	300	200	0	-0.00833616	-0.0162542	-0.122585	-73.8928	30.7692	4.53346	0	0	0
1163	6	-0.0348254	-0.0268085	-0.151021	-8.44135	-9.90993	3.19718	300	610	0	-0.00110715	0.00843979	-0.033196	-1.814	1.23531	-0.500441	300	200	0	-0.0359326	-0.0183687	-0.184217	-109.899	48.3153	18.6511	0	0	0
1163	7	-0.0626189	-0.0238099	-0.206568	-11.0523	-12.6033	4.43033	300	610	0	-0.0138603	0.00557257	-0.0466455	-2.47204	1.78228	-0.590815	300	200	0	-0.0764792	-0.0182373	-0.253213	-149.735	68.8139	39.3379	0	0	0
1163	8	-0.0979745	-0.0136571	-0.260343	-13.3015	-14.6743	5.65641	300	610	0	-0.0331674	-0.000569875	-0.0603653	-3.10393	2.36403	-0.625486	300	200	0	-0.131142	-0.014227	-0.320709	-187.971	90.1971	67.1608	0	0	0
1163	9	-0.139151	0.00683336	-0.299888	-14.4553	-15.2335	6.61597	300	610	0	-0.05987	-0.0111351	-0.0717101	-3.55933	2.88565	-0.556084	300	200	0	-0.199021	-0.00430176	-0.371598	-215.495	108.685	101.626	0	0	0
1164	0	-0.181914	0.041055	-0.30648	-13.4645	-13.0471	6.91297	300	610	0	-0.0938983	-0.027202	-0.0765717	-3.61331	3.19449	-0.320062	300	200	0	-0.275812	0.013853	-0.383052	-218.68	118.302	140.496	0	0	0
1164	1	-0.218567	0.0920625	-0.254393	-8.94915	-6.53882	5.99604	300	610	0	-0.133612	-0.0495059	-0.0691491	-2.95792	3.06924	0.156817	300	200	0	-0.352179	0.0425566	-0.323542	-178.874	110.498	178.968	0	0	0
1164	2	-0.236994	0.161688	-0.111046	0.760003	6.13678	3.15787	300	610	0	-0.174978	-0.0780329	-0.0418999	-1.20464	2.21493	0.953722	300	200	0	-0.411972	0.0836552	-0.152946	-72.5471	74.0101	208.77	0	0	0
1164	3	-0.219899	0.249258	0.161301	17.4893	26.9106	-2.43333	300	610	0	-0.210641	-0.111468	0.0141827	2.0946	0.269749	2.14199	300	200	0	-0.43054	0.13779	0.175484	127.428	-4.79885	217.312	0	0	0
1164	4	-0.144567	0.349879	0.60154	42.9596	57.4617	-11.6534	300	610	0	-0.228989	-0.146506	0.108785	7.39855	-3.1694	3.76455	300	200	0	-0.373556	0.203373	0.710325	448.816	-140.874	187.107	0	0	0
1164	5	0.0164344	0.452333	1.2425	78.3511	98.683	-25.2731	300	610	0	-0.213417	-0.177067	0.250766	15.0894	-8.4938	5.80599	300	200	0	-0.196982	0.275266	1.49326	914.73	-348.335	95.7711	0	0	0
1164	6	0.293053	0.536732	2.09965	123.659	149.915	-43.7209	300	610	0	-0.142077	-0.193503	0.44571	25.3369	-15.9931	8.15266	300	200	0	0.150976	0.343229	2.54536	1535.4	-636.934	-82.9464	0	0	0
1164	7	0.713401	0.572225	3.15509	176.82	207.934	-66.7404	300	610	0	0.0114638	-0.181964	0.692348	37.9061	-25.72	10.5436	300	200	0	0.724864	0.390261	3.84743	2296.53	-1006.81	-376.586	0	0	0
1164	8	1.29657	0.515297	4.33652	232.616	265.727	-92.9381	300	610	0	0.276137	-0.124161	0.97775	51.907	-37.3045	12.5157	300	200	0	1.5727	0.391136	5.31427	3144.13	-1441.35	-809.215	0	0	0
1164	9	2.04199	0.309429	5.49212	281.423	311.143	-119.231	300	610	0	0.679216	0.00211989	1.27139	65.4948	-49.7173	13.3504	300	200	0	2.72121	0.311549	6.76351	3966.34	-1898.25	-1393.87	0	0	0
1165	0	2.91505	-0.112797	6.36315	307.955	325.613	-140.237	300	610	0	1.23944	0.221319	1.51847	75.5464	-60.997	12.0338	300	200	0	4.15449	0.108522	7.88162	4573.93	-2299.29	-2121.72	0	0	0
1165	1	3.82907	-0.823775	6.55862	290.242	283.26	-147.693	300	610	0	1.9568	0.556672	1.63334	77.3632	-67.9669	7.24849	300	200	0	5.78587	-0.267103	8.19196	4682.21	-2520.02	-2947.67	0	0	0
1165	2	4.62478	-1.88954	5.53856	199.248	150.857	-130.033	300	610	0	2.79872	1.02451	1.49442	64.4806	-65.9955	-2.57761	300	200	0	7.4235	-0.865031	7.03298	3899.61	-2381.36	-3772.98	0	0	0
1165	3	5.04972	-3.35138	2.61589	-0.333233	-110.71	-72.3542	300	610	0	3.68269	1.62576	0.942916	28.7032	-48.8815	-19.1334	300	200	0	8.73242	-1.72562	3.5588	1729.81	-1646.39	-4426.04	0	0	0
1165	4	4.74168	-5.19896	-3.0099	-347.391	-542.69	42.9694	119.698	725.416	0	4.45651	2.33438	-0.211833	-39.4757	-8.97913	-43.961	300	200	0	9.19818	-2.86458	-3.22173	-2402.77	-26.663	-4644.09	128.766	703.122	0
1165	5	3.22264	-7.33433	-12.1706	-878.984	-1181.49	234.639	202.922	682.222	0	4.87826	3.0828	-2.17634	-149.872	62.2841	-78.027	328.619	268.864	0	8.10089	-4.25154	-14.3469	-9092.23	2796.02	-4060.31	221.99	619.518	0
1165	6	-0.0871363	-9.53073	-25.6557	-1625.58	-2052.78	520.632	219.987	673.361	0	4.60022	3.74523	-5.14185	-310.803	173.315	-121.097	333.707	260.446	0	4.51308	-5.7855	-30.7976	-18892.4	7143.17	-2203.01	238.974	604.422	0
1165	7	-5.81207	-11.4397	-44.3237	-2617.35	-3177.56	917.327	228.31	669.051	0	3.21026	4.14721	-9.29463	-528.832	331.157	-172.83	335.629	256.896	0	-2.6018	-7.29249	-53.6183	-32392.6	13364	1460.06	246.914	597.605	0
1165	8	-14.5141	-12.7084	-69.3823	-3900.79	-4588.14	1439.2	233.872	666.222	0	0.380843	4.1443	-14.9883	-814.872	546.507	-236.528	336.462	254.367	0	-14.1332	-8.56411	-84.3706	-50447.6	21947.9	7410.86	252.097	593.057	0
1165	9	-26.639	-13.0842	-102.464	-5542.46	-6334.75	2100.78	238.176	664.092	0	-4.03772	3.69685	-23.0082	-1194.13	851.753	-318.982	337.02	251.9	0	-30.6767	-9.38735	-125.472	-74292	33631.2	16022.9	256.301	588.507	0
1166	0	-42.6073	-12.3554	-145.26	-7607.7	-8472.95	2919.28	241.671	662.373	0	-10.1636	2.80034	-34.6334	-1709.94	1317.21	-425.089	338.033	249.373	0	-52.7709	-9.55511	-179.893	-105312	49345.3	27650.9	260.222	582.861	0
1166	1	-62.8741	-10.2661	-198.882	-10130.1	-11038.7	3910.96	244.496	660.935	0	-18.3167	1.33566	-51.3892	-2417.71	2042.65	-556.528	339.749	247.047	0	-81.1908	-8.93048	-250.271	-144572	69982.4	42691.8	264.055	575.95	0
1166	2	-87.7525	-6.55701	-263.139	-13085.9	-14018.2	5079.48	246.727	659.73	0	-29.1027	-0.967273	-74.6668	-3372.84	3130.23	-714.693	341.923	245.172	0	-116.855	-7.52428	-337.805	-192268	96062.7	61457	267.769	568.098	0
1166	3	-117.063	-1.04473	-335.846	-16375	-17319.7	6400	248.43	658.757	0	-43.3139	-4.44866	-105.373	-4617.16	4658.9	-902.101	344.213	243.817	0	-160.377	-5.49338	-441.219	-247196	127403	83921	271.305	559.66	0
1166	4	-149.774	6.34935	-412.449	-19810.9	-20760.9	7804.62	249.664	658.032	0	-61.6769	-9.43947	-143.635	-6165.64	6664.05	-1120.65	346.396	242.926	0	-211.451	-3.09012	-556.084	-306446	162878	109454	274.65	550.811	0
1166	5	-183.798	15.5907	-486.249	-23127.6	-24078.3	9176.76	250.481	657.563	0	-84.5005	-16.2069	-188.513	-7991.63	9117.95	-1366.11	348.368	242.393	0	-268.298	-0.616132	-674.761	-365463	200346	136643	277.829	541.574	0
1166	6	-216.091	26.4852	-549.381	-26011.3	-26962	10361.8	250.923	657.347	0	-111.367	-24.8696	-237.751	-10011	11913.2	-1623.99	350.108	242.107	0	-327.458	1.61552	-787.132	-418617	236809	163311	280.882	531.925	0
1166	7	-243.1	38.5787	-594.604	-28166.5	-29117.2	11198.6	251.031	657.37	0	-140.975	-35.2704	-287.684	-12072.3	14856.1	-1871.34	351.64	241.964	0	-384.076	3.30828	-882.288	-460325	268861	186806	283.836	521.92	0
1166	8	-261.527	51.0982	-617.441	-29403	-30338.8	11562.1	250.864	657.621	0	-171.148	-46.8786	-333.483	-13966.1	17679	-2081.38	353.013	241.88	0	-432.675	4.21965	-950.924	-486502	293386	204508	286.687	511.823	0
1166	9	-269.163	63.0537	-617.678	-29696.7	-30567.1	11397.7	250.513	658.078	0	-199.027	-58.8085	-369.965	-15460.8	20083.2	-2227.95	354.284	241.79	0	-468.19	4.24524	-987.643	-495730	308282	214438	289.385	502.139	0
1167	0	-265.424	73.4647	-599.323	-29192.2	-29899.7	10736	250.111	658.709	0	-221.505	-69.9706	-392.993	-16363.6	21817.7	-2289.31	355.517	241.638	0	-486.928	3.4941	-992.316	-489574	312985	215704	291.855	493.534	0
1167	1	-251.332	81.5652	-569.076	-28146	-28552	9680.51	249.827	659.459	0	-235.866	-79.3115	-400.918	-16582.1	22765.1	-2252.35	356.782	241.36	0	-487.198	2.25374	-969.994	-471940	308597	208590	294.034	486.65	0
1167	2	-229.024	86.8928	-534.254	-26845.8	-26788	8375.09	249.859	660.249	0	-240.454	-86.038	-395.198	-16154.4	22981.4	-2116.8	358.152	240.877	0	-469.477	0.85482	-929.452	-447894	297564	194310	295.904	481.934	0
1167	3	-201.103	89.2811	-501.142	-25544.5	-24855.7	6967.52	250.402	660.973	0	-235.018	-89.7434	-379.811	-15228.8	22666.9	-1895.98	359.68	240.096	0	-436.121	-0.462288	-880.953	-422455	283031	174609	297.516	479.517	0
1167	4	-170.122	88.8242	-474.142	-24425.1	-22945.5	5583.42	251.606	661.514	0	-220.625	-90.4185	-359.869	-14010.4	22091.7	-1614.79	361.388	238.932	0	-390.747	-1.59429	-834.012	-399713	268106	151390	298.976	479.173	0
1167	5	-138.264	85.8319	-455.613	-23593.5	-21178.3	4311.69	253.517	661.784	0	-199.212	-88.3739	-340.206	-12704.3	21517	-1305.36	363.247	237.343	0	-337.476	-2.54203	-795.819	-382385	255283	126427	300.426	480.339	0
1167	6	-107.154	80.7586	-446.106	-23086.6	-19612.9	3199.59	256.035	661.751	0	-173.069	-84.1182	-324.452	-11476.9	21141.7	-1000.11	365.161	235.373	0	-280.223	-3.35955	-770.558	-371740	246147	101169	301.984	482.22	0
1167	7	-77.8161	74.1276	-444.788	-22886	-18260.3	2255.74	258.946	661.454	0	-144.428	-78.2466	-314.704	-10437.7	21082	-725.925	366.99	233.167	0	-222.244	-4.11894	-759.491	-367783	241337	76647.6	303.715	483.988	0
1167	8	-50.7319	66.4679	-449.929	-22934.4	-17099.1	1459.61	261.996	660.974	0	-115.21	-71.3598	-311.621	-9638.83	21377.3	-500.59	368.6	230.931	0	-165.942	-4.89199	-761.55	-369589	240708	53479.8	305.618	485.003	0
1167	9	-25.9796	58.2707	-459.383	-23153.8	-16090	774.684	264.975	660.402	0	-86.8827	-64.0039	-314.748	-9084.1	22007.1	-329.933	369.92	228.862	0	-112.862	-5.73323	-774.131	-375686	243574	31948.9	307.643	484.945	0
1168	0	-3.42916	49.9737	-470.967	-23460.6	-15188.8	161.811	267.75	659.814	0	-60.4082	-56.6241	-322.88	-8742.71	22909.1	-207.136	370.952	227.077	0	-63.8374	-6.65045	-793.847	-384388	248939	12133	309.725	483.807	0
1168	1	17.0555	41.9644	-482.723	-23777.1	-14354.9	-409.597	270.263	659.256	0	-36.2814	-49.5442	-334.396	-8563.52	23995.5	-116.264	371.758	225.609	0	-19.2259	-7.57979	-817.119	-394045	255699	-5947.37	311.798	481.791	0
1168	2	35.4512	34.5879	-493.097	-24041.6	-13558.4	-954.329	272.504	658.756	0	-14.6639	-42.9786	-347.541	-8487.8	25167.9	-39.4352	372.417	224.422	0	20.7873	-8.39069	-840.638	-403230	262803	-22203.4	313.81	479.192	0
1168	3	51.5013	28.1493	-501.059	-24214.5	-12786.5	-1468.75	274.481	658.327	0	4.43701	-37.0767	-360.688	-8460.25	26333.9	35.4422	373.01	223.456	0	55.9383	-8.9274	-861.747	-410887	269387	-36414.7	315.721	476.31	0
1168	4	64.7599	22.8972	-506.165	-24281.9	-12045.6	-1933.57	276.202	657.972	0	21.0027	-31.9824	-372.539	-8436.73	27421	111.081	373.606	222.647	0	85.7626	-9.08511	-878.704	-416423	274870	-48252.1	317.498	473.41	0
1168	5	74.7231	18.9873	-508.513	-24252.6	-11356.7	-2321.36	277.667	657.693	0	34.9024	-27.8739	-382.226	-8387.45	28385.8	182.396	374.265	221.944	0	109.625	-8.88658	-890.739	-419705	278989	-57366.5	319.118	470.708	0
1168	6	80.9821	16.4625	-508.601	-24151.9	-10747.6	-2605.29	278.868	657.487	0	45.8955	-24.9563	-389.341	-8296.92	29213.7	240.262	375.034	221.31	0	126.878	-8.49379	-897.942	-420972	281759	-63491.4	320.565	468.364	0
1168	7	83.3382	15.2701	-507.152	-24014.2	-10244.8	-2765.15	279.799	657.351	0	53.7209	-23.4125	-393.882	-8162.45	29911.5	274.807	375.94	220.723	0	137.059	-8.14237	-901.034	-420707	283398	-66513.6	321.827	466.482	0
1168	8	81.8483	15.295	-504.952	-23875.6	-9868.08	-2790.44	280.457	657.283	0	58.2089	-23.3523	-396.155	-7990.86	30497.8	277.756	376.985	220.171	0	140.057	-8.05729	-901.107	-419505	284239	-66499.1	322.894	465.115	0
1168	9	76.8088	16.3884	-502.742	-23770.1	-9627.09	-2681.18	280.851	657.281	0	59.3539	-24.7833	-396.64	-7793.25	30994.1	244.455	378.142	219.648	0	136.163	-8.39483	-899.381	-417967	284646	-63679.3	323.757	464.279	0
1169	0	68.702	18.3906	-501.143	-23725.3	-9522.73	-2447.32	280.998	657.342	0	57.3257	-27.6074	-395.857	-7579.29	31418.1	174.965	379.367	219.147	0	126.028	-9.21681	-897	-416616	284946	-58410.7	324.409	463.961	0
1169	1	58.1206	21.146	-500.586	-23760	-9550.43	-2107.17	280.922	657.464	0	52.4282	-31.6448	-394.259	-7353.74	31778.6	73.0014	380.603	218.652	0	110.549	-10.4988	-894.846	-415827	285376	-51123	324.84	464.128	0
1169	2	45.686	24.5107	-501.237	-23882.2	-9703.35	-1684.74	280.641	657.647	0	45.0349	-36.6782	-392.157	-7115.84	32072.6	-56.36	381.785	218.145	0	90.7209	-12.1675	-893.394	-415768	286033	-42266.8	325.038	464.727	0
1169	3	31.9753	28.3589	-502.975	-24088.3	-9973.84	-1206.05	280.17	657.892	0	35.5312	-42.4999	-389.688	-6860.25	32285.8	-208.524	382.85	217.604	0	67.5065	-14.1409	-892.663	-416380	286871	-32268	324.995	465.686	0
1169	4	17.4714	32.5901	-505.453	-24366.7	-10353.5	-694.829	279.516	658.208	0	24.2821	-48.9411	-386.854	-6578.73	32399.5	-380.653	383.751	217.006	0	41.7535	-16.351	-892.307	-417427	287734	-21494.8	324.707	466.927	0
1169	5	2.53796	37.1295	-508.205	-24700.5	-10832.5	-169.158	278.685	658.603	0	11.6202	-55.8833	-383.602	-6263.02	32400.9	-572.405	384.465	216.327	0	14.1582	-18.7538	-891.808	-418589	288431	-10239.9	324.185	468.362	0
1169	6	-12.5804	41.9249	-510.775	-25070.6	-11398.2	359.722	277.684	659.084	0	-2.15133	-63.2606	-379.951	-5909.97	32300.1	-786.424	385.011	215.555	0	-14.7317	-21.3356	-890.727	-419568	288827	1276.93	323.466	469.89	0
1169	7	-27.7347	46.9446	-512.841	-25458	-12030.9	887.16	276.541	659.641	0	-16.7439	-71.0562	-376.151	-5527.94	32152	-1029.84	385.476	214.696	0	-44.4786	-24.1116	-888.992	-420207	288954	12890.8	322.634	471.376	0
1169	8	-42.836	52.1744	-514.356	-25846	-12694.2	1414.35	275.32	660.249	0	-31.8488	-79.2881	-372.867	-5143.23	32084.2	-1316.26	386.047	213.794	0	-74.6848	-27.1137	-887.223	-420622	289142	24463.7	321.855	472.621	0
1169	9	-57.8129	57.6124	-515.684	-26222.9	-13321	1946.71	274.168	660.851	0	-47.0799	-87.9859	-371.375	-4807.14	32324	-1666.27	387.039	212.944	0	-104.893	-30.3736	-887.059	-421330	290156	35850.2	321.423	473.331	0
1170	0	-72.5658	63.2593	-517.702	-26581.6	-13799.6	2491.34	273.344	661.345	0	-61.9104	-97.1638	-373.734	-4603.85	33221.9	-2105.53	388.892	212.319	0	-134.476	-33.9045	-891.437	-423358	293308	46861.7	321.788	473.091	0
1170	1	-86.927	69.1051	-521.837	-26917.9	-13961.9	3054.9	273.245	661.583	0	-75.6231	-106.795	-382.888	-4656.15	35265.8	-2661.54	392.105	212.161	0	-162.55	-37.6903	-904.725	-428281	300524	57236.4	323.547	471.383	0
1170	2	-100.625	75.1114	-530.042	-27228.5	-13574.2	3642.19	274.39	661.37	0	-87.2724	-116.79	-402.643	-5126.35	39078.8	-3360.2	397.056	212.732	0	-187.898	-41.6786	-932.685	-438210	314329	66614.4	327.345	467.692	0
1170	3	-113.246	81.1953	-544.752	-27509.7	-12334.2	4254.46	277.358	660.499	0	-95.6491	-126.957	-437.472	-6210.15	45388.6	-4221.52	403.752	214.196	0	-208.895	-45.7618	-982.225	-455710	337749	74514.1	333.653	461.72	0
1170	4	-124.18	87.2139	-568.776	-27757.6	-9881.14	4887.33	282.627	658.802	0	-99.2731	-136.955	-492.08	-8120.17	54953.9	-5252.35	411.677	216.502	0	-223.453	-49.741	-1060.86	-483635	374056	80316.9	342.487	453.64	0
1170	5	-132.578	92.9466	-605.068	-27968.2	-5824.25	5528.56	290.374	656.223	0	-96.4367	-146.217	-570.685	-11056.4	68447.1	-6434.73	419.939	219.374	0	-229.015	-53.2702	-1175.75	-524810	426342	83272.9	353.262	444.186	0
1170	6	-137.336	98.0801	-656.272	-28137.4	200.677	6156.09	300.306	652.875	0	-85.2971	-153.919	-676.158	-15166	86322.4	-7718.39	427.666	222.43	0	-222.633	-55.8388	-1332.43	-581541	496938	82520.3	364.936	434.44	0
1170	7	-137.136	102.218	-724.106	-28257.9	8457.37	6736.78	311.68	649.025	0	-64.0408	-159.125	-809.171	-20498.1	108689	-9034.98	434.322	225.332	0	-201.177	-56.9064	-1533.28	-655026	586786	77091.2	376.403	425.425	0
1170	8	-130.577	104.949	-808.903	-28310.6	19049.5	7229.04	323.55	644.999	0	-31.136	-161.046	-967.322	-26955.6	135166	-10325.3	439.733	227.866	0	-161.713	-56.0977	-1776.23	-744855	694846	65953.5	386.822	417.831	0
1170	9	-116.329	105.966	-909.396	-28264.3	31890.9	7594.07	335.068	641.08	0	14.3812	-159.15	-1144.17	-34249.4	164713	-11548.6	443.959	229.934	0	-101.948	-53.184	-2053.56	-848631	817566	48174.8	395.738	412.005	0
1171	0	-93.3428	105.155	-1022.41	-28085.1	46669.6	7805.33	345.647	637.469	0	72.5651	-153.06	-1328.56	-41874.3	195505	-12664.6	447.156	231.519	0	-20.7777	-47.9049	-2350.97	-961642	948463	23195.4	403.011	408.063	0
1171	1	-61.0548	102.506	-1142.35	-27741.6	62781.5	7837.72	354.958	634.285	0	142.074	-142.496	-1505.08	-49139.6	225006	-13608.9	449.498	232.649	0	81.0189	-39.99	-2647.44	-1.07665e+06	1.07813e+06	-8939.49	408.704	405.953	0
1171	2	-19.5931	97.9997	-1260.91	-27208	79281.7	7652.08	362.877	631.578	0	219.693	-127.443	-1656.32	-55277.6	250339	-14296.2	451.141	233.374	0	200.1	-29.4437	-2917.23	-1.18432e+06	1.19519e+06	-47464.1	412.991	405.489	0
1171	3	29.9606	91.6172	-1367.71	-26475.3	94944	7203.37	369.418	629.357	0	300.305	-108.389	-1766.78	-59626.2	268946	-14652.6	452.224	233.748	0	330.266	-16.7719	-3134.49	-1.27457e+06	1.28839e+06	-90817.8	416.092	406.369	0
1171	4	85.3857	83.418	-1452.17	-25556.7	108469	6466.23	374.694	627.599	0	377.613	-86.398	-1827.11	-61817.8	279302	-14648.2	452.866	233.834	0	462.999	-2.98007	-3279.28	-1.33876e+06	1.34933e+06	-136684	418.249	408.206	0
1171	5	143.446	73.5801	-1505.93	-24481.3	118777	5453.46	378.873	626.257	0	445.427	-63.0483	-1836.56	-61873.6	281305	-14317.6	453.169	233.69	0	588.873	10.5318	-3342.48	-1.37178e+06	1.37456e+06	-182292	419.696	410.557	0
1171	6	200.309	62.4088	-1524.95	-23287.3	125266	4221	382.144	625.271	0	498.888	-40.2578	-1802.41	-60158.1	276173	-13761.2	453.224	233.376	0	699.197	22.151	-3327.36	-1.37308e+06	1.36609e+06	-224861	420.648	412.984	0
1171	7	252.093	50.3792	-1510.36	-22023.3	127891	2866.37	384.676	624.582	0	535.146	-19.9714	-1737.01	-57235	265945	-13116	453.105	232.95	0	787.239	30.4078	-3247.38	-1.34652e+06	1.33026e+06	-261933	421.278	415.099	0
1171	8	295.405	38.1859	-1467.7	-20751.1	127083	1518.74	386.586	624.139	0	553.398	-3.81471	-1653.97	-53700.5	252853	-12511.5	452.876	232.468	0	848.803	34.3712	-3121.68	-1.2989e+06	1.2757e+06	-291558	421.709	416.618	0
1171	9	327.767	26.7083	-1405.15	-19543.7	123553	316.116	387.929	623.909	0	554.558	7.12087	-1565.14	-50054	238818	-12036.8	452.586	231.981	0	882.325	33.8291	-2970.28	-1.23814e+06	1.2111e+06	-312421	421.999	417.389	0
1172	0	347.861	16.8729	-1331.54	-18476.4	118100	-621.859	388.694	623.876	0	540.792	12.3395	-1478.93	-46631.1	225185	-11727	452.262	231.53	0	888.654	29.2124	-2810.47	-1.17173e+06	1.14377e+06	-323939	422.145	417.415	0
1172	1	355.552	9.48718	-1254.83	-17617.1	111456	-1213.02	388.822	624.039	0	515.077	11.9075	-1400.1	-43596.2	212684	-11569.4	451.907	231.138	0	870.629	21.3947	-2654.93	-1.10565e+06	1.07883e+06	-326266	422.09	416.84	0
1172	2	351.708	5.11172	-1181.13	-17019	104209	-1421.14	388.228	624.409	0	480.749	6.36436	-1330.26	-40975.2	201530	-11519.6	451.497	230.802	0	832.457	11.4761	-2511.39	-1.04398e+06	1.0192e+06	-320190	421.741	415.919	0
1172	3	337.946	3.99014	-1114.38	-16715.2	96772.8	-1257.38	386.84	625	0	441.037	-3.40364	-1268.87	-38705.7	191595	-11520.9	450.996	230.504	0	778.983	0.586502	-2383.25	-988938	965953	-306957	420.998	414.965	0
1172	4	316.334	6.03848	-1056.48	-16715.3	89402.7	-774.109	384.623	625.822	0	398.648	-16.3156	-1214.19	-36687	182572	-11522.7	450.365	230.215	0	714.981	-10.2771	-2270.68	-941190	918860	-288073	419.777	414.28	0
1172	5	289.096	10.897	-1007.69	-17005	82233.2	-50.9215	381.605	626.875	0	355.521	-31.2525	-1164.06	-34818.3	174114	-11492.1	449.575	229.911	0	644.617	-20.3555	-2171.75	-900306	876932	-265102	418.037	414.103	0
1172	6	258.338	18.0272	-967.076	-17547.7	75320	823.07	377.884	628.145	0	312.802	-47.186	-1116.47	-33021.3	165924	-11419.2	448.615	229.576	0	571.14	-29.1588	-2083.55	-865180	838894	-239491	415.785	414.571	0
1172	7	225.834	26.8228	-932.987	-18288.2	68674.3	1766.34	373.607	629.602	0	270.985	-63.2597	-1069.93	-31248.9	157808	-11313.3	447.493	229.206	0	496.819	-36.4369	-2002.92	-834394	803510	-212434	413.076	415.716	0
1172	8	192.904	36.7038	-903.531	-19159.2	62287.3	2717.56	368.938	631.205	0	230.149	-78.8225	-1023.56	-29484.8	149677	-11194.8	446.232	228.806	0	423.053	-42.1188	-1927.09	-806532	769786	-184814	409.992	417.474	0
1172	9	160.404	47.1792	-876.944	-20090.7	56148.4	3640.46	364.027	632.91	0	190.199	-93.4243	-977.115	-27737.5	141540	-11085.1	444.855	228.387	0	350.603	-46.2451	-1854.06	-780407	737077	-157204	406.625	419.721	0
1173	0	128.786	57.8744	-851.864	-21018.8	50255.3	4521.17	358.994	634.674	0	151.068	-106.795	-930.859	-26030.1	133469	-10999.3	443.382	227.964	0	279.854	-48.9206	-1782.72	-755206	705108	-129927	403.058	422.308	0
1173	1	98.2119	68.5244	-827.453	-21893.5	44615.1	5361.48	353.919	636.459	0	112.812	-118.826	-885.401	-24390.7	125572	-10941.4	441.825	227.548	0	211.024	-50.3015	-1712.85	-730525	673914	-103142	399.359	425.086	0
1173	2	68.6607	78.9462	-803.372	-22683.1	39240.3	6170.25	348.845	638.235	0	75.6192	-129.552	-841.453	-22844.1	117966	-10905.1	440.193	227.148	0	144.28	-50.6054	-1644.82	-706304	643728	-76923.4	395.576	427.933	0
1173	3	40.0285	89.0097	-779.676	-23376.6	34142.1	6955.91	343.79	639.982	0	39.7711	-139.119	-799.643	-21407.1	110750	-10876.5	438.499	226.771	0	79.7995	-50.1095	-1579.32	-682720	614857	-51325	391.743	430.765	0
1173	4	12.1994	98.6152	-756.674	-23979.7	29325	7722.05	338.755	641.691	0	5.57807	-147.732	-760.386	-20087.8	103990	-10838.6	436.759	226.418	0	17.7775	-49.1171	-1517.06	-660073	587579	-26408.9	387.877	433.546	0
1173	5	-14.9086	107.677	-734.758	-24507.3	24783.5	8465.36	333.73	643.354	0	-26.6654	-155.582	-723.85	-18885.8	97709.9	-10773.8	434.986	226.091	0	-41.574	-47.9051	-1458.61	-638665	562071	-2252.61	383.98	436.283	0
1173	6	-41.3131	116.101	-714.259	-24974	20502.5	9174.81	328.705	644.965	0	-56.6973	-162.781	-689.975	-17795.2	91895.6	-10666	433.187	225.791	0	-98.0104	-46.6796	-1404.23	-618703	538373	21045.4	380.042	439.003	0
1173	7	-66.9405	123.768	-695.331	-25388.7	16463.5	9831.92	323.677	646.513	0	-84.2828	-169.332	-658.543	-16807	86505.4	-10500.8	431.359	225.521	0	-151.223	-45.5639	-1353.87	-600243	516390	43352.3	376.055	441.737	0
1173	8	-91.6053	130.513	-677.909	-25751.1	12651.8	10412.5	318.663	647.986	0	-109.213	-175.125	-629.284	-15910.7	81487.3	-10265.6	429.492	225.284	0	-200.819	-44.6117	-1307.19	-583184	495936	64485.4	372.016	444.497	0
1173	9	-115.005	136.141	-661.754	-26050.6	9059.08	10889.7	313.69	649.366	0	-131.322	-179.966	-601.951	-15097.4	76791.9	-9951.06	427.572	225.081	0	-246.327	-43.8242	-1263.7	-567312	476786	84208.7	367.936	447.263	0
1174	0	-136.744	140.465	-646.553	-26269.3	5685.22	11237.2	308.793	650.63	0	-150.503	-183.633	-576.373	-14362.2	72381.5	-9553.39	425.581	224.918	0	-287.247	-43.1681	-1222.93	-552376	458733	102248	363.836	449.989	0
1174	1	-156.391	143.342	-632.015	-26388.8	2538.62	11435.1	304.017	651.754	0	-166.732	-185.939	-552.468	-13703.7	68234.5	-9075.62	423.509	224.805	0	-323.123	-42.5973	-1184.48	-538160	441628	118325	359.75	452.615	0
1174	2	-173.565	144.707	-617.921	-26396.4	-365.043	11474.2	299.409	652.718	0	-180.058	-186.781	-530.236	-13122.9	64347	-8527.71	421.355	224.749	0	-353.624	-42.0741	-1148.16	-524518	425403	132211	355.726	455.076	0
1174	3	-188.013	144.588	-604.167	-26289.2	-3007.65	11359.2	295.022	653.513	0	-190.606	-186.166	-509.76	-12621.8	60732.7	-7924.5	419.14	224.76	0	-378.619	-41.5781	-1113.93	-511400	410077	143771	351.821	457.305	0
1174	4	-199.654	143.106	-590.773	-26074.5	-5374.35	11108.5	290.903	654.136	0	-198.557	-184.212	-491.187	-12203	57419	-7283.07	416.898	224.844	0	-398.211	-41.106	-1081.96	-498860	395747	152994	348.102	459.247	0
1174	5	-208.585	140.46	-577.852	-25767.5	-7457.33	10750.7	287.095	654.592	0	-204.143	-181.129	-474.704	-11868.6	54439	-6620.78	414.68	225.002	0	-412.727	-40.6693	-1052.56	-487019	382559	159994	344.636	460.846	0
1174	6	-215.039	136.883	-565.549	-25388.1	-9256.98	10317.8	283.632	654.891	0	-207.642	-177.173	-460.479	-11618.7	51823.4	-5953.55	412.542	225.232	0	-422.681	-40.2905	-1026.03	-476022	370664	164979	341.487	462.061	0
1174	7	-219.317	132.616	-554.006	-24958.4	-10782	9839.24	280.538	655.051	0	-209.362	-172.61	-448.619	-11450.7	49593.2	-5293.2	410.546	225.524	0	-428.679	-39.9936	-1002.62	-465996	360175	168204	338.71	462.862	0
1174	8	-221.719	127.885	-543.333	-24499.2	-12048.1	9337.29	277.826	655.091	0	-209.615	-167.676	-439.152	-11359.7	47756.1	-4645.78	408.746	225.867	0	-431.334	-39.7913	-982.485	-457032	351158	169926	336.345	463.236	0
1174	9	-222.512	122.895	-533.602	-24027.9	-13074.7	8827.39	275.497	655.03	0	-208.699	-162.565	-432.043	-11340	46306.8	-4012.12	407.181	226.247	0	-431.212	-39.6696	-965.645	-449178	343624	170387	334.414	463.186	0
1175	0	-221.927	117.838	-524.858	-23557.5	-13883	8319.43	273.549	654.884	0	-206.871	-157.413	-427.22	-11386.2	45231.7	-3389.75	405.875	226.652	0	-428.798	-39.5748	-952.078	-442451	337554	169807	332.927	462.726	0
1175	1	-220.16	112.876	-517.117	-23097.6	-14494.3	7818.49	271.971	654.666	0	-204.329	-152.3	-424.589	-11493.1	44513.7	-2775.02	404.839	227.069	0	-424.49	-39.4241	-941.707	-436843	332907	168380	331.878	461.874	0
1175	2	-217.396	108.125	-510.361	-22655.1	-14929.7	7325.05	270.747	654.39	0	-201.213	-147.273	-424.045	-11655.6	44132.4	-2165.01	404.075	227.487	0	-418.609	-39.1486	-934.405	-432319	329618	166270	331.253	460.656	0
1175	3	-213.818	103.634	-504.538	-22235.1	-15209.8	6835.5	269.854	654.07	0	-197.604	-142.37	-425.453	-11869.8	44063.4	-1558.58	403.568	227.899	0	-411.423	-38.7359	-929.991	-428823	327599	163606	331.026	459.105	0
1175	4	-209.615	99.3975	-499.596	-21840.8	-15355.3	6343.46	269.264	653.717	0	-193.54	-137.633	-428.655	-12132.6	44280.1	-956.922	403.3	228.304	0	-403.155	-38.2354	-928.25	-426293	326751	160489	331.161	457.266	0
1175	5	-204.979	95.3781	-495.501	-21473.6	-15386	5841.85	268.949	653.337	0	-189.018	-133.105	-433.472	-12441.7	44755.6	-363.443	403.249	228.702	0	-393.997	-37.7265	-928.973	-424676	326974	157001	331.615	455.197	0
1175	6	-200.105	91.5382	-492.263	-21133.9	-15319.2	5325.04	268.88	652.932	0	-184.004	-128.819	-439.726	-12794.4	45463.4	216.987	403.39	229.096	0	-384.109	-37.2812	-931.989	-423943	328178	153223	332.344	452.96	0
1175	7	-195.181	87.8556	-489.935	-20822.3	-15168.5	4790.32	269.04	652.5	0	-178.452	-124.792	-447.236	-13186.8	46378	779.233	403.699	229.485	0	-373.633	-36.9368	-937.172	-424090	330295	149239	333.302	450.629	0
1175	8	-190.378	84.3317	-488.612	-20539.7	-14942.3	4238.1	269.419	652.037	0	-172.323	-121.016	-455.818	-13612.4	47476.3	1319.12	404.156	229.864	0	-362.701	-36.6841	-944.43	-425130	333273	145147	334.448	448.28	0
1175	9	-185.836	80.9948	-488.424	-20287	-14643.2	3671.49	270.019	651.536	0	-165.603	-117.466	-465.286	-14064	48737.3	1834.28	404.747	230.227	0	-351.439	-36.4714	-953.709	-427097	337076	141045	335.749	445.992	0
1176	0	-181.652	77.8948	-489.536	-20063	-14268.3	3096.11	270.853	650.984	0	-158.309	-114.115	-475.483	-14536	50141.7	2323.5	405.454	230.571	0	-339.962	-36.2198	-965.019	-430051	341697	137023	337.174	443.838	0
1176	1	-177.873	75.09	-492.126	-19862.6	-13811.7	2519.28	271.935	650.361	0	-150.491	-110.939	-486.298	-15024.9	51673.4	2784.97	406.259	230.896	0	-328.364	-35.849	-978.425	-434065	347151	133150	338.697	441.878	0
1176	2	-174.492	72.6269	-496.334	-19678.2	-13265.5	1948.3	273.273	649.647	0	-142.229	-107.933	-497.654	-15528.2	53319.9	3215.87	407.142	231.203	0	-316.721	-35.3062	-993.989	-439196	353454	129458	340.297	440.147	0
1176	3	-171.459	70.5234	-502.228	-19500.8	-12620.6	1388.99	274.871	648.829	0	-133.636	-105.112	-509.498	-16043.8	55071.3	3613.19	408.089	231.49	0	-305.094	-34.5882	-1011.73	-445463	360613	125943	341.959	438.66	0
1176	4	-168.686	68.7606	-509.806	-19321.6	-11866.7	845.172	276.723	647.9	0	-124.846	-102.507	-521.789	-16569.7	56919.7	3974.56	409.086	231.755	0	-293.531	-33.7469	-1031.6	-452851	368621	122563	343.673	437.411	0
1176	5	-166.061	67.2794	-519.013	-19132.9	-10993	317.974	278.819	646.864	0	-115.996	-100.163	-534.485	-17103	58856.5	4297.94	410.118	231.999	0	-282.057	-32.8838	-1053.5	-461309	377451	119247	345.433	436.385	0
1176	6	-163.457	65.9786	-529.745	-18928	-9988.06	-195.453	281.146	645.73	0	-107.207	-98.12	-547.528	-17640.7	60871.3	4580.68	411.175	232.219	0	-270.664	-32.1415	-1077.27	-470762	387057	115893	347.233	435.562	0
1176	7	-160.738	64.7208	-541.878	-18702.3	-8841.32	-702.628	283.684	644.514	0	-98.5742	-96.4106	-560.869	-18179.7	62952.8	4819.52	412.242	232.413	0	-259.312	-31.6898	-1102.75	-481123	397383	112375	349.07	434.915	0
1176	8	-157.757	63.3569	-555.291	-18452.1	-7544.37	-1213.89	286.414	643.23	0	-90.1601	-95.0529	-574.479	-18718.1	65091	5011.52	413.304	232.583	0	-247.917	-31.6959	-1129.77	-492315	408378	108553	350.937	434.419	0
1176	9	-154.355	61.7635	-569.885	-18174.4	-6091.46	-1738.49	289.311	641.891	0	-81.9929	-94.0441	-588.347	-19254.9	67278	5154.21	414.351	232.727	0	-236.347	-32.2806	-1158.23	-504278	420001	104286	352.828	434.048	0
1177	0	-150.356	59.8721	-585.583	-17867.6	-4481.06	-2281.3	292.348	640.512	0	-74.0606	-93.3585	-602.465	-19787.9	69506.2	5245.27	415.37	232.845	0	-224.417	-33.4864	-1188.05	-516962	432212	99447.5	354.733	433.782	0
1177	1	-145.593	57.6746	-602.29	-17532.3	-2718.35	-2841.74	295.487	639.109	0	-66.3194	-92.956	-616.79	-20312.8	71764.1	5282.87	416.351	232.933	0	-211.912	-35.2814	-1219.08	-530294	444942	93932.1	356.638	433.606	0
1177	2	-139.929	55.2084	-619.84	-17171.6	-816.442	-3414.44	298.683	637.703	0	-58.7116	-92.8004	-631.204	-20822.5	74033	5265.56	417.289	232.989	0	-198.64	-37.5919	-1251.04	-544142	458064	87672.5	358.524	433.508	0
1177	3	-133.287	52.539	-637.971	-16790.5	1205.01	-3990.31	301.889	636.319	0	-51.1854	-92.8736	-645.486	-21307	76284.3	5191.79	418.181	233.009	0	-184.473	-40.3346	-1283.46	-558293	471381	80643.3	360.376	433.483	0
1177	4	-125.658	49.747	-656.34	-16394.5	3321.16	-4557.74	305.06	634.979	0	-43.7099	-93.1792	-659.337	-21753.6	78480.9	5060.5	419.03	232.993	0	-169.368	-43.4323	-1315.68	-572468	484635	72866.4	362.175	433.528	0
1177	5	-117.103	46.9201	-674.558	-15988.8	5502.38	-5103.74	308.157	633.703	0	-36.2857	-93.7392	-672.418	-22148.2	80579.9	4871.96	419.836	232.938	0	-153.389	-46.8191	-1346.98	-586348	497538	64412.5	363.908	433.639	0
1177	6	-107.754	44.1504	-692.241	-15579	7715.33	-5615.23	311.145	632.505	0	-28.946	-94.5877	-684.389	-22477.3	82537.6	4627.8	420.6	232.843	0	-136.7	-50.4373	-1376.63	-599622	509804	55400.4	365.561	433.814	0
1177	7	-97.7924	41.5366	-709.056	-15172.7	9924.11	-6079.98	313.996	631.398	0	-21.7503	-95.7635	-694.964	-22729.7	84313.2	4330.93	421.32	232.706	0	-119.543	-54.2269	-1404.02	-612022	521181	45986.3	367.12	434.053	0
1177	8	-87.4315	39.1852	-724.745	-14779.7	12090.9	-6487.23	316.683	630.393	0	-14.7746	-97.3015	-703.933	-22897	85875.1	3985.96	421.993	232.527	0	-102.206	-58.1164	-1428.68	-623347	531475	36352	368.571	434.358	0
1177	9	-76.8975	37.2086	-739.128	-14410.5	14177.7	-6827.65	319.182	629.497	0	-8.10219	-99.2241	-711.178	-22974.4	87205.9	3599.12	422.622	232.305	0	-84.9997	-62.0156	-1450.31	-633465	540555	26694.7	369.905	434.728	0
1178	0	-66.4195	35.7187	-752.084	-14075	16149.2	-7093.22	321.473	628.715	0	-1.81637	-101.532	-716.676	-22961.8	88303.9	3177.38	423.213	232.039	0	-68.2359	-65.8137	-1468.76	-642302	548357	17219.3	371.117	435.158	0
1178	1	-56.22	34.817	-763.534	-13782.3	17975.1	-7277.41	323.542	628.051	0	4.00467	-104.206	-720.502	-22865.3	89180.6	2728.04	423.776	231.735	0	-52.2154	-69.3891	-1484.04	-649834	554873	8127.17	372.206	435.639	0
1178	2	-46.5075	34.5852	-773.405	-13540.8	19631	-7375.71	325.383	627.508	0	9.29376	-107.209	-722.805	-22697.6	89858.6	2258.81	424.319	231.402	0	-37.2137	-72.6241	-1496.21	-656063	560139	-393.318	373.178	436.153	0
1178	3	-37.4678	35.0799	-781.628	-13357.7	21098.4	-7385.96	326.993	627.09	0	14.0034	-110.488	-723.782	-22475.4	90368.8	1777.93	424.856	231.053	0	-23.4644	-75.4083	-1505.41	-661002	564216	-8175.81	374.044	436.68	0
1178	4	-29.2518	36.3307	-788.149	-13237.7	22365.7	-7308.26	328.377	626.796	0	18.1121	-113.969	-723.666	-22216.9	90747.7	1294.65	425.4	230.7	0	-11.1397	-77.6387	-1511.82	-664686	567193	-15084	374.82	437.195	0
1178	5	-21.9657	38.3372	-792.962	-13182.2	23430	-7144.72	329.547	626.624	0	21.626	-117.563	-722.717	-21939.7	91032.1	819.447	425.958	230.357	0	-0.339621	-79.2256	-1515.68	-667175	569182	-21019.1	375.519	437.673	0
1178	6	-15.6706	41.0685	-796.119	-13189.9	24297.2	-6899.31	330.52	626.568	0	24.5806	-121.169	-721.207	-21660.8	91256.5	363.264	426.533	230.034	0	8.91004	-80.101	-1517.33	-668570	570324	-25923.4	376.156	438.09	0
1178	7	-10.3843	44.4661	-797.733	-13257.5	24980.2	-6577.9	331.314	626.619	0	27.0423	-124.684	-719.405	-21396	91451.2	-63.8902	427.121	229.741	0	16.658	-80.2182	-1517.14	-669002	570773	-29781.3	376.744	438.425	0
1178	8	-6.07987	48.454	-797.974	-13379.5	25496.1	-6188.4	331.951	626.767	0	29.1043	-127.997	-717.567	-21158.5	91641.1	-453.369	427.711	229.486	0	23.0244	-79.5426	-1515.54	-668634	570694	-32616.7	377.291	438.665	0
1178	9	-2.68637	52.9525	-797.074	-13548.5	25866.1	-5740.54	332.451	626.998	0	30.8764	-130.995	-715.922	-20958.5	91844.6	-797.245	428.289	229.275	0	28.19	-78.0428	-1513	-667653	570256	-34487.2	377.8	438.803	0
1179	0	-0.0946169	57.8876	-795.325	-13756	26114.1	-5245.23	332.834	627.296	0	32.4705	-133.577	-714.664	-20802.5	92072.5	-1088.34	428.833	229.108	0	32.3759	-75.689	-1509.99	-666273	569630	-35476.6	378.27	438.837	0
1179	1	1.82865	63.1878	-793.048	-13992.2	26263.7	-4713.92	333.117	627.644	0	33.9829	-135.653	-713.935	-20693.3	92327	-1321.44	429.321	228.985	0	35.8116	-72.4651	-1506.98	-664710	568967	-35686.9	378.694	438.779	0
1179	2	3.22201	68.7722	-790.537	-14248.2	26336.9	-4158.08	333.315	628.023	0	35.4788	-137.164	-713.785	-20631.2	92601.9	-1493.69	429.734	228.904	0	38.7008	-68.3921	-1504.32	-663147	568378	-35230.6	379.065	438.645	0
1179	3	4.21226	74.5448	-788.018	-14516.3	26355.3	-3588.82	333.445	628.421	0	36.9841	-138.086	-714.172	-20615	92884.6	-1603.83	430.059	228.866	0	41.1963	-63.5413	-1502.19	-661707	567920	-34221.3	379.377	438.464	0
1179	4	4.90396	80.3968	-785.638	-14789.4	26339.7	-3016.61	333.526	628.825	0	38.4895	-138.425	-714.97	-20642	93157.9	-1651.7	430.296	228.871	0	43.3935	-58.0284	-1500.61	-660450	567597	-32766.2	379.633	438.266	0
1179	5	5.37822	86.2128	-783.471	-15061.7	26308.1	-2450.85	333.579	629.224	0	39.9576	-138.214	-716.015	-20708.3	93403.4	-1638.25	430.449	228.922	0	45.3359	-52.0016	-1499.49	-659386	567381	-30961.8	379.835	438.077	0
1179	6	5.6983	91.8807	-781.53	-15328.1	26276.3	-1898.96	333.622	629.613	0	41.3307	-137.512	-717.134	-20808.2	93606.3	-1565.43	430.528	229.016	0	47.029	-45.6309	-1498.66	-658487	567225	-28895.8	379.993	437.921	0
1179	7	5.91479	97.2994	-779.797	-15584.3	26258.9	-1366	333.674	629.985	0	42.5401	-136.397	-718.162	-20933.9	93757.5	-1435.83	430.552	229.149	0	48.4549	-39.0971	-1497.96	-657703	567078	-26647	380.12	437.814	0
1179	8	6.07	102.384	-778.249	-15825.8	26269.4	-855.316	333.755	630.335	0	43.5171	-134.958	-718.953	-21076.2	93854.1	-1252.41	430.543	229.315	0	49.5871	-32.5737	-1497.2	-656988	566904	-24286	380.232	437.766	0
1179	9	6.20678	107.072	-776.895	-16047.5	26318.5	-369.351	333.877	630.656	0	44.2033	-133.276	-719.411	-21227.3	93897.3	-1018.89	430.52	229.506	0	50.4101	-26.2038	-1496.31	-656321	566688	-21876.2	380.342	437.787	0
1180	0	6.37623	111.329	-775.795	-16243.4	26411.9	89.7982	334.045	630.938	0	44.5584	-131.416	-719.5	-21381.9	93890.8	-740.409	430.495	229.718	0	50.9346	-20.0864	-1495.3	-655725	566447	-19477.7	380.454	437.88	0
1180	1	6.63509	115.143	-775.044	-16407.9	26552.3	519.965	334.259	631.17	0	44.5606	-129.428	-719.223	-21536.5	93838.1	-423.564	430.472	229.944	0	51.1957	-14.2859	-1494.27	-655252	566213	-17148.9	380.568	438.052	0
1180	2	7.03409	118.51	-774.733	-16537.4	26741.5	918.483	334.517	631.346	0	44.2002	-127.362	-718.593	-21688.3	93740.4	-76.0742	430.45	230.182	0	51.2343	-8.85266	-1493.33	-654956	566020	-14944.2	380.68	438.305	0
1180	3	7.60828	121.432	-774.91	-16630.5	26980.8	1281.97	334.818	631.461	0	43.4771	-125.263	-717.613	-21834.9	93597.1	293.682	430.428	230.427	0	51.0853	-3.83088	-1492.52	-654867	565883	-12910.1	380.788	438.642	0
1180	4	8.37639	123.914	-775.576	-16687.2	27271.2	1606.56	335.163	631.516	0	42.4031	-123.171	-716.278	-21974.5	93405.6	677.522	430.404	230.679	0	50.7795	0.742874	-1491.85	-654983	565796	-11083.3	380.891	439.063	0
1180	5	9.34501	125.958	-776.685	-16709.6	27614.7	1888.55	335.555	631.514	0	41.0021	-121.126	-714.579	-22106.4	93162.8	1068.22	430.374	230.936	0	50.3472	4.83176	-1491.26	-655278	565740	-9494.58	380.99	439.567	0
1180	6	10.5119	127.56	-778.159	-16701.1	28014.9	2125.01	336.001	631.462	0	39.3033	-119.172	-712.499	-22229.9	92867.2	1459.89	430.34	231.2	0	49.8152	8.38811	-1490.66	-655705	565688	-8171.58	381.093	440.146	0
1180	7	11.8701	128.713	-779.907	-16664.9	28474.3	2314.06	336.51	631.368	0	37.3381	-117.355	-710.026	-22343.2	92520	1848.03	430.305	231.468	0	49.2082	11.3585	-1489.93	-656211	565612	-7138.74	381.208	440.796	0
1180	8	13.415	129.415	-781.85	-16602.3	28991.6	2454.81	337.081	631.235	0	35.1439	-115.71	-707.164	-22444.1	92124.7	2229.09	430.273	231.738	0	48.5589	13.705	-1489.01	-656750	565490	-6416.52	381.34	441.505	0
1180	9	15.1498	129.677	-783.954	-16512.2	29561.6	2547.28	337.708	631.063	0	32.7669	-114.253	-703.965	-22531.5	91688	2600.08	430.245	232.007	0	47.9167	15.4248	-1487.92	-657308	565325	-6019.95	381.489	442.261	0
1181	0	17.0835	129.531	-786.237	-16392.7	30176.7	2592.41	338.381	630.85	0	30.259	-112.976	-700.522	-22605.9	91220.2	2958.53	430.218	232.27	0	47.3426	16.5551	-1486.76	-657913	565152	-5955.28	381.652	443.049	0
1181	1	19.2207	129.015	-788.746	-16243	30828.7	2592.03	339.086	630.593	0	27.6699	-111.858	-696.945	-22668.2	90733.9	3302.36	430.188	232.525	0	46.8905	17.1573	-1485.69	-658612	565019	-6217	381.822	443.858	0
1181	2	21.5482	128.168	-791.512	-16064.2	31509.3	2549.03	339.809	630.296	0	25.0395	-110.879	-693.322	-22718.8	90240.8	3629.67	430.157	232.768	0	46.5877	17.2886	-1484.83	-659440	564964	-6787.04	381.996	444.676	0
1181	3	24.0287	127.015	-794.515	-15859.4	32211.4	2467.58	340.542	629.961	0	22.394	-110.032	-689.699	-22757.9	89748.6	3938.2	430.127	232.997	0	46.4226	16.983	-1484.21	-660396	564996	-7635.58	382.171	445.496	0
1181	4	26.6029	125.577	-797.696	-15633.2	32928.1	2353.02	341.279	629.598	0	19.7465	-109.325	-686.087	-22785.9	89261.6	4225.08	430.103	233.211	0	46.3494	16.2524	-1483.78	-661451	565100	-8723.23	382.35	446.313	0
1181	5	29.1985	123.868	-800.971	-15392.2	33652.1	2211.17	342.014	629.217	0	17.1004	-108.77	-682.473	-22802.8	88782.4	4487.22	430.089	233.412	0	46.2989	15.0976	-1483.44	-662558	565246	-10003.5	382.534	447.123	0
1181	6	31.7389	121.909	-804.245	-15144.2	34374.7	2047.75	342.742	628.83	0	14.4532	-108.385	-678.84	-22808.2	88312.5	4722.18	430.093	233.599	0	46.1921	13.5237	-1483.09	-663661	565396	-11424.3	382.724	447.924	0
1181	7	34.1513	119.737	-807.427	-14895.5	35087.2	1868.03	343.456	628.448	0	11.8037	-108.183	-675.177	-22801.9	87851.9	4928.89	430.117	233.772	0	45.955	11.554	-1482.6	-664708	565514	-12929.9	382.921	448.713	0
1181	8	36.3748	117.402	-810.445	-14649.9	35779.9	1676.92	344.149	628.076	0	9.16066	-108.163	-671.486	-22784.9	87399	5107.53	430.158	233.932	0	45.5355	9.23954	-1481.93	-665660	565573	-14464.5	383.121	449.483	0
1181	9	38.3668	114.973	-813.265	-14409.7	36443.4	1479.24	344.811	627.718	0	6.54648	-108.309	-667.79	-22758.8	86952.4	5258.52	430.209	234.081	0	44.9133	6.66443	-1481.06	-666498	565557	-15976	383.316	450.232	0
1182	0	40.1048	112.528	-815.889	-14176	37068.2	1279.91	345.433	627.375	0	3.99308	-108.584	-664.131	-22725.2	86513.8	5382.41	430.266	234.218	0	44.0979	3.94455	-1480.02	-667230	565471	-17416.9	383.5	450.953	0
1182	1	41.582	110.151	-818.338	-13949.9	37646	1084.02	346.003	627.047	0	1.53432	-108.939	-660.565	-22685.8	86088.4	5480.79	430.326	234.343	0	43.1164	1.21185	-1478.9	-667876	565336	-18743.5	383.666	451.642	0
1182	2	42.7978	107.915	-820.616	-13732.6	38170.4	896.671	346.514	626.735	0	-0.801509	-109.327	-657.154	-22643.2	85682.1	5556.7	430.384	234.456	0	41.9963	-1.41299	-1477.77	-668450	565168	-19916.9	383.81	452.291	0
1182	3	43.7512	105.873	-822.688	-13526.1	38637.3	722.527	346.965	626.441	0	-2.9901	-109.714	-653.958	-22600.3	85299.9	5613.53	430.436	234.559	0	40.7611	-3.84036	-1476.65	-668942	564975	-20906.2	383.932	452.89	0
1182	4	44.4385	104.063	-824.494	-13333.6	39043.7	565.369	347.355	626.172	0	-5.00607	-110.074	-651.023	-22559.9	84946.8	5654.19	430.482	234.653	0	39.4325	-6.0111	-1475.52	-669328	564753	-21690.1	384.032	453.427	0
1182	5	44.8532	102.504	-825.954	-13158.3	39386.9	428.34	347.687	625.931	0	-6.82801	-110.391	-648.367	-22523	84627.6	5681.16	430.524	234.738	0	38.0252	-7.88774	-1474.32	-669566	564486	-22251.7	384.116	453.895	0
1182	6	44.9869	101.207	-826.986	-13004.4	39664.1	314.445	347.962	625.725	0	-8.44423	-110.655	-645.982	-22490.2	84346.2	5696.77	430.571	234.816	0	36.5427	-9.44849	-1472.97	-669606	564147	-22576.5	384.191	454.289	0
1182	7	44.8366	100.178	-827.515	-12876.4	39872.6	226.294	348.184	625.56	0	-9.84775	-110.857	-643.846	-22461.9	84103.7	5703.01	430.627	234.887	0	34.9889	-10.6796	-1471.36	-669404	563705	-22655.4	384.26	454.607	0
1182	8	44.4102	99.4198	-827.493	-12778.1	40010.8	165.67	348.352	625.442	0	-11.0295	-110.988	-641.955	-22439.6	83898.8	5701.32	430.693	234.955	0	33.3807	-11.5685	-1469.45	-668935	563142	-22487.9	384.324	454.851	0
1182	9	43.7281	98.9403	-826.915	-12711.3	40079.2	133.845	348.468	625.372	0	-11.9768	-111.041	-640.326	-22425.6	83730.3	5692.51	430.762	235.022	0	31.7514	-12.1011	-1467.24	-668201	562458	-22082.8	384.383	455.017	0
1183	0	42.8202	98.7482	-825.825	-12676	40081.1	132.006	348.535	625.35	0	-12.6735	-111.008	-638.994	-22421.9	83599.2	5677.13	430.829	235.089	0	30.1467	-12.2599	-1464.82	-667239	561679	-21454.5	384.434	455.107	0
1183	1	41.7199	98.8534	-824.303	-12670.2	40020.8	161.098	348.551	625.371	0	-13.1043	-110.88	-638.003	-22430	83507.9	5655.84	430.89	235.157	0	28.6156	-12.0263	-1462.31	-666103	560847	-20619.2	384.475	455.121	0
1183	2	40.4563	99.2606	-822.429	-12690.8	39902.3	221.291	348.518	625.431	0	-13.2628	-110.652	-637.38	-22450.9	83457.1	5629.58	430.938	235.224	0	27.1935	-11.3915	-1459.81	-664846	559997	-19592.3	384.504	455.059	0
1183	3	39.0513	99.9636	-820.258	-12734.5	39730	311.559	348.436	625.525	0	-13.1595	-110.33	-637.118	-22484.7	83445.3	5599.41	430.973	235.291	0	25.8918	-10.366	-1457.38	-663498	559145	-18388.2	384.519	454.927	0
1183	4	37.521	100.944	-817.826	-12798.6	39510.2	429.97	348.311	625.65	0	-12.8219	-109.924	-637.177	-22530.8	83470	5566.33	431	235.36	0	24.6991	-8.98038	-1455	-662069	558296	-17021.3	384.522	454.733	0
1183	5	35.8749	102.173	-815.148	-12880.8	39251	574.429	348.152	625.802	0	-12.2889	-109.454	-637.481	-22587.2	83527.8	5531.06	431.028	235.432	0	23.5859	-7.28116	-1452.63	-660554	557436	-15504.7	384.522	454.49	0
1183	6	34.1158	103.615	-812.226	-12979.2	38959.9	743.099	347.967	625.98	0	-11.6051	-108.943	-637.936	-22651.4	83613.6	5493.68	431.069	235.507	0	22.5106	-5.3279	-1450.16	-658932	556542	-13851.2	384.524	454.208	0
1183	7	32.2484	105.225	-809.054	-13092.2	38643.5	934.276	347.764	626.182	0	-10.8117	-108.415	-638.457	-22720.5	83722	5453.68	431.132	235.587	0	21.4367	-3.19024	-1447.51	-657181	555590	-12078.3	384.535	453.901	0
1183	8	30.2886	106.953	-805.647	-13218.1	38307.7	1146.17	347.549	626.407	0	-9.93817	-107.893	-638.991	-22792.5	83850.7	5410.51	431.224	235.669	0	20.3505	-0.939575	-1444.64	-655299	554573	-10213.6	384.56	453.576	0
1183	9	28.2664	108.759	-802.065	-13354.9	37957.8	1376.84	347.325	626.651	0	-8.99957	-107.393	-639.519	-22866.1	84000.5	5363.99	431.349	235.755	0	19.2668	1.36633	-1441.58	-653319	553509	-8291.85	384.6	453.241	0
1184	0	26.2253	110.619	-798.425	-13499.7	37599.8	1623.97	347.092	626.908	0	-7.99856	-106.922	-640.062	-22940.5	84173.9	5314.64	431.509	235.841	0	18.2267	3.69703	-1438.49	-651314	552445	-6349.97	384.654	452.901	0
1184	1	24.215	112.529	-794.878	-13649.2	37241	1884.29	346.851	627.171	0	-6.93184	-106.481	-640.667	-23015.4	84374.9	5263.47	431.699	235.924	0	17.2832	6.04839	-1435.54	-649383	551450	-4422.52	384.718	452.562	0
1184	2	22.2775	114.486	-791.547	-13800.6	36890.7	2153.77	346.606	627.435	0	-5.8004	-106.062	-641.381	-23091.6	84607.4	5211	431.914	236.003	0	16.4771	8.4246	-1432.93	-647608	550586	-2537.07	384.79	452.229	0
1184	3	20.439	116.478	-788.49	-13951.7	36559.4	2428.63	346.366	627.694	0	-4.61563	-105.659	-642.227	-23170	84872.3	5156.68	432.153	236.078	0	15.8234	10.8189	-1430.72	-646027	549888	-713.665	384.875	451.904	0
1184	4	18.7133	118.478	-785.699	-14100.8	36257.3	2705.77	346.147	627.947	0	-3.39859	-105.27	-643.2	-23250.6	85167.1	5099.52	432.412	236.148	0	15.3147	13.2072	-1428.9	-644634	549359	1032.04	384.978	451.584	0
1184	5	17.1096	120.452	-783.126	-14246.6	35993.2	2982.02	345.961	628.192	0	-2.17602	-104.901	-644.287	-23333	85486.9	5038.95	432.684	236.215	0	14.9335	15.5503	-1427.41	-643397	548987	2684.43	385.105	451.267	0
1184	6	15.6371	122.361	-780.719	-14388.3	35773.6	3253.71	345.821	628.43	0	-0.974356	-104.561	-645.482	-23416.9	85826.3	4975.3	432.965	236.278	0	14.6628	17.7997	-1426.2	-642286	548757	4225.13	385.261	450.946	0
1184	7	14.3056	124.169	-778.445	-14523.7	35600.7	3517.16	345.733	628.657	0	0.187622	-104.261	-646.785	-23503.3	86180.3	4909.2	433.244	236.339	0	14.4933	19.9085	-1425.23	-641280	548655	5634.95	385.447	450.619	0
1184	8	13.1239	125.847	-776.3	-14649.4	35472.7	3769.35	345.695	628.871	0	1.30302	-104.003	-648.198	-23594.2	86544.8	4840.76	433.516	236.4	0	14.4269	21.8446	-1424.5	-640378	548675	6897.29	385.657	450.282	0
1184	9	12.1056	127.38	-774.32	-14762	35385.5	4007.82	345.699	629.065	0	2.37575	-103.78	-649.729	-23691.1	86917.8	4769.52	433.776	236.463	0	14.4813	23.5997	-1424.05	-639602	548823	7997.7	385.884	449.938	0
1185	0	11.2748	128.766	-772.59	-14859.4	35336.3	4230.6	345.738	629.233	0	3.4175	-103.577	-651.396	-23794.6	87298.3	4695.09	434.017	236.529	0	14.6923	25.1899	-1423.99	-639004	549125	8921.56	386.121	449.592	0
1185	1	10.6616	130.015	-771.217	-14941.2	35324.6	4436.15	345.804	629.374	0	4.44175	-103.373	-653.225	-23904.7	87685.1	4617.64	434.234	236.595	0	15.1033	26.6427	-1424.44	-638655	549617	9654.69	386.356	449.252	0
1185	2	10.2897	131.133	-770.284	-15007.9	35351.2	4623.11	345.894	629.484	0	5.45573	-103.156	-655.218	-24021.3	88075.3	4537.73	434.421	236.661	0	15.7455	27.9772	-1425.5	-638603	550321	10186.1	386.585	448.927	0
1185	3	10.168	132.117	-769.803	-15060.2	35418.3	4790.32	346.01	629.564	0	6.45779	-102.924	-657.355	-24143.7	88466.2	4455.87	434.579	236.729	0	16.6258	29.1933	-1427.16	-638853	551234	10510.1	386.805	448.622	0
1185	4	10.2904	132.957	-769.721	-15098.7	35529.2	4937.12	346.159	629.616	0	7.43968	-102.681	-659.593	-24271.8	88856.7	4372.4	434.714	236.798	0	17.7301	30.2754	-1429.31	-639366	552329	10627.1	387.025	448.34	0
1185	5	10.6398	133.641	-769.937	-15124.3	35687.9	5063.63	346.352	629.644	0	8.38699	-102.442	-661.885	-24406	89245.5	4287.94	434.835	236.873	0	19.0268	31.1989	-1431.82	-640071	553567	10543.5	387.255	448.079	0
1185	6	11.1923	134.16	-770.338	-15137.6	35896.8	5170.71	346.599	629.651	0	9.28059	-102.223	-664.174	-24546	89629.3	4203.49	434.949	236.957	0	20.4729	31.9368	-1434.51	-640892	554897	10271.8	387.504	447.835	0
1185	7	11.9221	134.508	-770.836	-15138.9	36155.1	5259.82	346.904	629.64	0	10.1042	-102.038	-666.405	-24690.1	90004.2	4120.2	435.059	237.05	0	22.0264	32.4697	-1437.24	-641761	556274	9827.58	387.779	447.608	0
1185	8	12.8082	134.692	-771.379	-15128.6	36458.2	5332.88	347.264	629.612	0	10.8535	-101.894	-668.537	-24834.4	90368.3	4039.44	435.173	237.147	0	23.6617	32.7981	-1439.92	-642637	557666	9228.07	388.079	447.395	0
1185	9	13.836	134.73	-771.97	-15107.4	36798.4	5392.07	347.668	629.57	0	11.539	-101.783	-670.553	-24975.2	90723.5	3963.19	435.297	237.246	0	25.375	32.947	-1442.52	-643514	559061	8491.6	388.402	447.199	0
1186	0	14.9973	134.652	-772.662	-15076.9	37167.5	5439.51	348.103	629.513	0	12.185	-101.692	-672.469	-25110.1	91073.4	3893.47	435.431	237.34	0	27.1823	32.9602	-1445.13	-644423	560475	7635.71	388.74	447.022	0
1186	1	16.2865	134.498	-773.528	-15038.6	37558.1	5477.16	348.554	629.442	0	12.8207	-101.608	-674.313	-25238.4	91423.4	3831.26	435.58	237.428	0	29.1073	32.8897	-1447.84	-645413	561937	6676.4	389.085	446.867	0
1186	2	17.6917	134.303	-774.611	-14993.3	37963.9	5507.1	349.01	629.356	0	13.469	-101.523	-676.11	-25360.5	91780	3776.14	435.747	237.509	0	31.1607	32.7797	-1450.72	-646515	563465	5631.39	389.434	446.736	0
1186	3	19.1879	134.091	-775.896	-14941.2	38380	5531.62	349.465	629.257	0	14.1387	-101.434	-677.872	-25477.3	92148.9	3727.15	435.939	237.584	0	33.3266	32.6574	-1453.77	-647722	565059	4523.64	389.787	446.625	0
1186	4	20.7387	133.875	-777.319	-14882.6	38803.1	5552.77	349.919	629.146	0	14.829	-101.342	-679.601	-25590.8	92532.1	3683.65	436.157	237.656	0	35.5677	32.5332	-1456.92	-648996	566704	3380.01	390.146	446.53	0
1186	5	22.3013	133.653	-778.79	-14819	39231.2	5571.95	350.375	629.028	0	15.5403	-101.249	-681.297	-25703.9	92926.8	3645.27	436.397	237.728	0	37.8416	32.4047	-1460.09	-650289	568368	2226.78	390.514	446.442	0
1186	6	23.8324	133.423	-780.207	-14752.6	39661.9	5590.13	350.835	628.909	0	16.2787	-101.157	-682.966	-25818.8	93327.9	3611.1	436.651	237.804	0	40.1111	32.2653	-1463.17	-651543	570017	1087.32	390.891	446.353	0
1186	7	25.2929	133.182	-781.47	-14685.7	40092.1	5608.68	351.303	628.792	0	17.0518	-101.068	-684.626	-25936.2	93732.1	3579.67	436.91	237.884	0	42.3447	32.1145	-1466.1	-652703	571621	-16.3059	391.279	446.249	0
1186	8	26.6521	132.935	-782.505	-14620.1	40517.9	5630.06	351.78	628.684	0	17.8621	-100.975	-686.301	-26056.4	94139.1	3549.96	437.169	237.966	0	44.5143	31.9608	-1468.81	-653731	573162	-1061.97	391.678	446.121	0
1186	9	27.892	132.691	-783.283	-14557.1	40936.2	5657.12	352.262	628.585	0	18.711	-100.868	-688.02	-26179.8	94551.1	3521.95	437.425	238.051	0	46.6029	31.8228	-1471.3	-654616	574641	-2030.38	392.087	445.961	0
1187	0	29.0106	132.466	-783.832	-14496.9	41343.7	5691.62	352.746	628.495	0	19.6065	-100.733	-689.822	-26307.5	94972.2	3495.94	437.676	238.137	0	48.6171	31.7337	-1473.65	-655383	576079	-2910.11	392.502	445.767	0
1187	1	30.0209	132.285	-784.228	-14438.6	41736.3	5733.7	353.22	628.411	0	20.5646	-100.549	-691.754	-26440.9	95407.7	3471.85	437.921	238.223	0	50.5855	31.7362	-1475.98	-656086	577511	-3699.25	392.917	445.54	0
1187	2	30.9415	132.171	-784.558	-14381.4	42109.6	5782.34	353.673	628.331	0	21.6017	-100.304	-693.85	-26580.9	95861.6	3449.33	438.159	238.309	0	52.5432	31.867	-1478.41	-656783	578972	-4402.88	393.324	445.285	0
1187	3	31.7901	132.135	-784.888	-14324.9	42460.5	5835.84	354.098	628.251	0	22.7259	-99.9904	-696.124	-26728.7	96334.7	3428.11	438.387	238.396	0	54.5161	32.1442	-1481.01	-657517	580482	-5029.96	393.716	445.007	0
1187	4	32.5789	132.177	-785.243	-14269.6	42789.6	5892.26	354.492	628.172	0	23.9357	-99.6119	-698.566	-26884	96825	3407.93	438.605	238.485	0	56.5146	32.5652	-1483.81	-658302	582045	-5590.54	394.092	444.71	0
1187	5	33.3121	132.284	-785.604	-14216.6	43100.7	5950.35	354.863	628.096	0	25.2204	-99.1766	-701.147	-27045.2	97330.9	3388.24	438.817	238.573	0	58.5325	33.1071	-1486.75	-659120	583647	-6093.74	394.455	444.398	0
1187	6	33.9874	132.429	-785.92	-14167.1	43399.7	6010.1	355.221	628.026	0	26.5627	-98.6996	-703.827	-27210	97850.3	3368.58	439.026	238.66	0	60.5501	33.7289	-1489.75	-659935	585268	-6547.48	394.815	444.071	0
1187	7	34.6012	132.583	-786.139	-14120.6	43692	6072.04	355.578	627.962	0	27.9432	-98.2002	-706.557	-27376.8	98381	3349.46	439.24	238.747	0	62.5443	34.383	-1492.7	-660703	586880	-6958.94	395.179	443.73	0
1187	8	35.1543	132.726	-786.239	-14075.1	43980.9	6136.09	355.938	627.902	0	29.3445	-97.6945	-709.286	-27544.2	98919.2	3332.7	439.463	238.834	0	64.4989	35.031	-1495.53	-661401	588462	-7334.94	395.552	443.378	0
1187	9	35.6571	132.846	-786.257	-14029.3	44267	6201.22	356.301	627.843	0	30.7548	-97.1908	-711.985	-27710.7	99460.5	3320.41	439.695	238.92	0	66.4118	35.6554	-1498.24	-662042	590012	-7683.53	395.931	443.022	0
1188	0	36.1314	132.951	-786.283	-13982.4	44550.4	6265.87	356.66	627.783	0	32.1686	-96.6888	-714.657	-27875.1	100002	3313.55	439.93	239.005	0	68.3	36.2618	-1500.94	-662681	591556	-8015.92	396.308	442.67	0
1188	1	36.6066	133.053	-786.435	-13934.3	44831.7	6328.69	357.006	627.718	0	33.5856	-96.1817	-717.337	-28036.8	100541	3311.41	440.159	239.085	0	70.1922	36.8708	-1503.77	-663394	593135	-8345.82	396.672	442.33	0
1188	2	37.1092	133.163	-786.805	-13885.6	45111.9	6388.73	357.336	627.648	0	35.0041	-95.661	-720.05	-28195.1	101076	3312.23	440.373	239.157	0	72.1133	37.5019	-1506.86	-664242	594783	-8685.91	397.015	442.008	0
1188	3	37.6542	133.282	-787.437	-13837	45393.2	6445.27	357.647	627.572	0	36.4167	-95.1243	-722.8	-28349.4	101603	3314.49	440.569	239.222	0	74.0709	38.1572	-1510.24	-665251	596512	-9045.5	397.333	441.707	0
1188	4	38.2427	133.396	-788.321	-13789.6	45678.7	6497.81	357.944	627.492	0	37.8113	-94.5807	-725.557	-28499.6	102119	3317.28	440.745	239.28	0	76.0539	38.8154	-1513.88	-666414	598310	-9430.56	397.628	441.434	0
1188	5	38.8626	133.485	-789.408	-13744.2	45972.1	6546.05	358.236	627.411	0	39.1708	-94.0487	-728.279	-28645.4	102618	3320.14	440.905	239.333	0	78.0334	39.4367	-1517.69	-667691	600150	-9843.15	397.906	441.187	0
1188	6	39.495	133.524	-790.609	-13700.5	46277.2	6589.72	358.534	627.329	0	40.4733	-93.5487	-730.92	-28786.9	103095	3323.06	441.049	239.385	0	79.9683	39.9749	-1521.53	-669024	601993	-10281.3	398.173	440.966	0
1188	7	40.1226	133.487	-791.832	-13657.7	46596.3	6628.54	358.846	627.248	0	41.6977	-93.0914	-733.443	-28923.4	103547	3326.19	441.179	239.435	0	81.8203	40.3952	-1525.27	-670348	603798	-10741	398.437	440.765	0
1188	8	40.7383	133.36	-793.021	-13615	46929.9	6662.32	359.179	627.169	0	42.833	-92.6746	-735.824	-29052.9	103970	3329.82	441.298	239.483	0	83.5714	40.6855	-1528.84	-671623	605542	-11219.2	398.702	440.578	0
1188	9	41.3505	133.146	-794.186	-13572.1	47276.6	6691.3	359.528	627.089	0	43.8843	-92.2836	-738.07	-29173.6	104367	3334.88	441.405	239.527	0	85.2348	40.8623	-1532.26	-672852	607229	-11715.8	398.967	440.405	0
1189	0	41.9831	132.863	-795.405	-13528.1	47633.9	6715.96	359.886	627.008	0	44.8706	-91.8945	-740.234	-29285.8	104741	3343.34	441.497	239.563	0	86.8537	40.969	-1535.64	-674092	608898	-12233.8	399.226	440.245	0
1189	1	42.6673	132.543	-796.785	-13481.7	47999	6736.38	360.241	626.92	0	45.8148	-91.4803	-742.393	-29391.5	105099	3357.32	441.568	239.59	0	88.482	41.0626	-1539.18	-675420	610604	-12777.5	399.467	440.099	0
1189	2	43.4277	132.213	-798.407	-13431	48369.4	6751.92	360.582	626.822	0	46.7308	-91.023	-744.602	-29493.1	105443	3377.48	441.61	239.609	0	90.1585	41.1903	-1543.01	-676895	612387	-13350.6	399.684	439.967	0
1189	3	44.2713	131.893	-800.286	-13375.2	48743.7	6761.64	360.908	626.713	0	47.6178	-90.5226	-746.865	-29591.6	105777	3402.42	441.628	239.621	0	91.8891	41.3703	-1547.15	-678528	614255	-13953.9	399.874	439.85	0
1189	4	45.1877	131.584	-802.381	-13314.7	49121.9	6764.53	361.22	626.594	0	48.4607	-89.995	-749.142	-29686	106099	3429.31	441.627	239.627	0	93.6484	41.5889	-1551.52	-680285	616183	-14586.1	400.044	439.75	0
1189	5	46.1542	131.274	-804.615	-13250.8	49504.5	6759.54	361.526	626.469	0	49.2343	-89.4634	-751.365	-29774.2	106406	3454.72	441.618	239.627	0	95.3885	41.8107	-1555.98	-682106	618126	-15243.4	400.201	439.667	0
1189	6	47.1438	130.944	-806.891	-13185.9	49892	6746.1	361.832	626.342	0	49.9092	-88.9522	-753.452	-29854.4	106693	3476.25	441.606	239.623	0	97.053	41.9917	-1560.34	-683918	620029	-15919.7	400.353	439.605	0
1189	7	48.135	130.576	-809.115	-13122.3	50283.6	6724.74	362.146	626.218	0	50.4605	-88.486	-755.325	-29925.7	106953	3494.58	441.599	239.62	0	98.5955	42.0897	-1564.44	-685653	621836	-16608.2	400.507	439.565	0
1189	8	49.1161	130.16	-811.22	-13062.4	50678.7	6696.89	362.472	626.102	0	50.8773	-88.0861	-756.943	-29989.2	107182	3513.07	441.598	239.619	0	99.9934	42.0734	-1568.16	-687265	623510	-17304.3	400.666	439.549	0
1189	9	50.0863	129.699	-813.185	-13007.3	51076.3	6664.09	362.81	625.996	0	51.1659	-87.7642	-758.305	-30047	107380	3534.93	441.605	239.624	0	101.252	41.9349	-1571.49	-688745	625043	-18006.3	400.832	439.556	0
1190	0	51.0552	129.215	-815.036	-12955.4	51473.5	6627.89	363.155	625.896	0	51.3464	-87.5169	-759.451	-30101.8	107551	3561.35	441.617	239.636	0	102.402	41.6979	-1574.49	-690118	626456	-18714.4	401.001	439.584	0
1190	1	52.0382	128.736	-816.839	-12904.5	51866.6	6589.81	363.497	625.798	0	51.4445	-87.3291	-760.445	-30154.9	107704	3591.87	441.633	239.654	0	103.483	41.4069	-1577.28	-691433	627789	-19428.4	401.168	439.629	0
1190	2	53.043	128.288	-818.65	-12853.2	52251.1	6550.98	363.826	625.701	0	51.4812	-87.1856	-761.346	-30206.9	107844	3624.91	441.649	239.676	0	104.524	41.1025	-1580	-692733	629077	-20145.8	401.326	439.688	0
1190	3	54.0618	127.883	-820.488	-12801.7	52621.7	6512.14	364.135	625.603	0	51.4702	-87.0767	-762.195	-30257.5	107974	3657.85	441.662	239.698	0	105.532	40.8065	-1582.68	-694037	630335	-20859.8	401.471	439.757	0
1190	4	55.0746	127.523	-822.323	-12750.6	52972.6	6473.97	364.418	625.506	0	51.4198	-86.9981	-763.01	-30305.5	108095	3687.68	441.669	239.718	0	106.494	40.5251	-1585.33	-695330	631556	-21560.3	401.599	439.829	0
1190	5	56.0578	127.205	-824.095	-12700.2	53299.1	6437.07	364.676	625.411	0	51.3321	-86.9491	-763.786	-30349.6	108207	3712.07	441.672	239.736	0	107.39	40.2558	-1587.88	-696573	632716	-22235.8	401.712	439.898	0
1190	6	56.9882	126.92	-825.734	-12650.4	53600.8	6401.61	364.913	625.32	0	51.2048	-86.9316	-764.503	-30388.6	108312	3730.3	441.677	239.749	0	108.193	39.9889	-1590.24	-697718	633791	-22875.2	401.817	439.958	0
1190	7	57.8447	126.659	-827.177	-12601.8	53881.7	6366.96	365.139	625.235	0	51.0355	-86.9452	-765.147	-30421.8	108412	3743.38	441.688	239.759	0	108.88	39.7138	-1592.32	-698725	634765	-23467.9	401.923	440.005	0
1190	8	58.6113	126.412	-828.397	-12555.1	54147.4	6331.82	365.364	625.156	0	50.8274	-86.983	-765.713	-30449.7	108508	3752.9	441.708	239.767	0	109.439	39.429	-1594.11	-699577	635636	-24004.9	402.035	440.038	0
1190	9	59.2822	126.178	-829.412	-12511.2	54402.1	6294.87	365.591	625.084	0	50.5898	-87.0321	-766.207	-30473.4	108598	3759.86	441.735	239.772	0	109.872	39.1464	-1595.62	-700288	636412	-24481.5	402.155	440.06	0
1191	0	59.8637	125.966	-830.28	-12470.4	54648.2	6255.06	365.819	625.02	0	50.3386	-87.0743	-766.65	-30493.7	108682	3764.38	441.762	239.775	0	110.202	38.8915	-1596.93	-700898	637119	-24897.7	402.277	440.073	0
1191	1	60.3713	125.788	-831.086	-12432.7	54886.8	6211.28	366.042	624.96	0	50.0936	-87.0921	-767.077	-30510.9	108757	3766.49	441.781	239.776	0	110.465	38.6962	-1598.16	-701464	637790	-25258.6	402.395	440.081	0
1191	2	60.8205	125.66	-831.905	-12398.7	55116.3	6162.37	366.253	624.904	0	49.8699	-87.078	-767.525	-30525.6	108823	3767.01	441.785	239.771	0	110.69	38.5818	-1599.43	-702039	638456	-25570.5	402.499	440.089	0
1191	3	61.2181	125.588	-832.773	-12369.2	55332.4	6107.71	366.444	624.853	0	49.6688	-87.038	-768.011	-30538	108879	3767.43	441.767	239.762	0	110.887	38.5497	-1600.78	-702651	639124	-25836.8	402.582	440.098	0
1191	4	61.5591	125.568	-833.681	-12345.1	55530	6047.53	366.608	624.808	0	49.4775	-86.9851	-768.52	-30547	108921	3769.64	441.729	239.748	0	111.037	38.5832	-1602.2	-703289	639782	-26054.4	402.641	440.108	0
1191	5	61.8273	125.586	-834.577	-12326.3	55705.5	5982.72	366.747	624.77	0	49.273	-86.9336	-769.008	-30550.1	108950	3775.45	441.676	239.727	0	111.1	38.6521	-1603.59	-703915	640398	-26215.5	402.679	440.12	0
1191	6	61.9992	125.614	-835.375	-12312.8	55857.3	5914.48	366.865	624.739	0	49.0275	-86.8962	-769.41	-30545.1	108961	3785.54	441.617	239.699	0	111.027	38.7177	-1604.78	-704460	640925	-26309.7	402.705	440.133	0
1191	7	62.0508	125.625	-835.976	-12305.7	55985.7	5843.92	366.971	624.72	0	48.7163	-86.8828	-769.656	-30531	108954	3798.79	441.562	239.668	0	110.767	38.742	-1605.63	-704854	641313	-26328.9	402.726	440.146	0
1191	8	61.9672	125.598	-836.31	-12306	56092.5	5771.5	367.071	624.715	0	48.3249	-86.9002	-769.697	-30508.4	108928	3812.96	441.52	239.637	0	110.292	38.6978	-1606.01	-705045	641528	-26271.2	402.752	440.162	0
1191	9	61.7511	125.528	-836.362	-12314.3	56178.4	5697.08	367.17	624.724	0	47.8513	-86.9505	-769.512	-30479.1	108885	3826.17	441.499	239.608	0	109.602	38.5776	-1605.87	-705025	641565	-26141.9	402.787	440.182	0
1192	0	61.4257	125.429	-836.188	-12329.1	56241.9	5620.54	367.26	624.744	0	47.3069	-87.0254	-769.123	-30446.1	108831	3837.51	441.5	239.586	0	108.733	38.4033	-1605.31	-704831	641447	-25952	402.829	440.21	0
1192	1	61.0271	125.328	-835.891	-12347.1	56280.2	5542.11	367.33	624.771	0	46.7132	-87.1051	-768.583	-30413.5	108771	3846.6	441.521	239.571	0	107.74	38.2231	-1604.47	-704536	641221	-25713.5	402.869	440.251	0
1192	2	60.5897	125.255	-835.578	-12364.8	56291.9	5462.47	367.369	624.798	0	46.095	-87.1661	-767.961	-30385.5	108707	3853.51	441.553	239.566	0	106.685	38.0887	-1603.54	-704217	640940	-25436.1	402.897	440.304	0
1192	3	60.1343	125.221	-835.314	-12379.5	56278.7	5382.63	367.374	624.82	0	45.4769	-87.1917	-767.311	-30364.7	108642	3859.15	441.588	239.573	0	105.611	38.0298	-1602.63	-703922	640639	-25126.6	402.906	440.37	0
1192	4	59.667	125.225	-835.107	-12390.1	56245.5	5303.5	367.351	624.837	0	44.8831	-87.1791	-766.658	-30351.3	108573	3865.53	441.619	239.589	0	104.55	38.0463	-1601.77	-703662	640330	-24790.6	402.898	440.444	0
1192	5	59.1828	125.254	-834.916	-12397	56197.9	5225.11	367.31	624.848	0	44.3335	-87.1392	-765.991	-30343.3	108498	3875.4	441.644	239.613	0	103.516	38.1152	-1600.91	-703408	639999	-24433.1	402.877	440.524	0
1192	6	58.6703	125.294	-834.661	-12401.5	56141.9	5146.8	367.263	624.858	0	43.8292	-87.09	-765.279	-30337.6	108414	3890.86	441.665	239.643	0	102.499	38.2042	-1599.94	-703104	639618	-24055.8	402.851	440.603	0
1192	7	58.1176	125.335	-834.271	-12405.7	56082.9	5067.89	367.224	624.87	0	43.349	-87.0458	-764.487	-30330.1	108318	3912.17	441.688	239.674	0	101.467	38.2888	-1598.76	-702701	639158	-23654.8	402.831	440.679	0
1192	8	57.5197	125.371	-833.719	-12411.8	56024.3	4987.97	367.198	624.887	0	42.8648	-87.0109	-763.602	-30317.3	108213	3938.2	441.714	239.703	0	100.385	38.3603	-1597.32	-702177	638615	-23225.8	402.82	440.749	0
1192	9	56.8827	125.406	-833.043	-12421.4	55967.1	4906.98	367.184	624.911	0	42.3591	-86.9802	-762.636	-30296.9	108098	3967.33	441.742	239.727	0	99.2417	38.4263	-1595.68	-701557	638005	-22768.1	402.818	440.817	0
1193	0	56.2237	125.45	-832.331	-12435.1	55911.1	4825.08	367.174	624.94	0	41.8286	-86.9413	-761.628	-30268.6	107974	3997.84	441.767	239.742	0	98.0522	38.5089	-1593.96	-700903	637366	-22286.6	402.816	440.884	0
1193	1	55.5665	125.515	-831.682	-12452.1	55855.8	4742.4	367.16	624.972	0	41.2798	-86.8793	-760.636	-30234.6	107841	4027.88	441.778	239.749	0	96.8463	38.6358	-1592.32	-700286	636744	-21790.5	402.804	440.955	0
1193	2	54.9312	125.608	-831.163	-12471.3	55802.2	4659.06	367.137	625.005	0	40.7191	-86.7862	-759.709	-30197.8	107703	4055.62	441.769	239.749	0	95.6502	38.8216	-1590.87	-699757	636176	-21290.7	402.777	441.029	0
1193	3	54.3267	125.722	-830.787	-12491.5	55751.7	4575.3	367.107	625.036	0	40.1438	-86.6697	-758.865	-30160.3	107561	4080.01	441.739	239.744	0	94.4705	39.052	-1589.65	-699331	635674	-20797.1	402.735	441.106	0
1193	4	53.7508	125.839	-830.523	-12511.7	55705.2	4491.55	367.072	625.065	0	39.543	-86.553	-758.087	-30122.4	107415	4100.99	441.692	239.735	0	93.2938	39.2862	-1588.61	-698985	635225	-20318.2	402.681	441.185	0
1193	5	53.1943	125.936	-830.305	-12530.1	55663.1	4408.02	367.039	625.091	0	38.9015	-86.4656	-757.328	-30082.9	107266	4118.92	441.638	239.722	0	92.0958	39.4705	-1587.63	-698670	634799	-19860.7	402.624	441.264	0
1193	6	52.6453	125.988	-830.062	-12545.5	55626	4324.7	367.014	625.114	0	38.2048	-86.4319	-756.531	-30039.5	107115	4134.4	441.586	239.707	0	90.8501	39.556	-1586.59	-698331	634358	-19428.7	402.572	441.341	0
1193	7	52.0932	125.977	-829.737	-12557.5	55595.1	4241.6	367.003	625.134	0	37.4466	-86.4648	-755.647	-29989.8	106959	4147.92	441.547	239.688	0	89.5397	39.512	-1585.38	-697920	633871	-19023	402.533	441.418	0
1193	8	51.5349	125.899	-829.317	-12565.6	55571.3	4158.68	367.009	625.152	0	36.634	-86.5652	-754.647	-29931.9	106800	4159.07	441.523	239.664	0	88.1689	39.3333	-1583.96	-697422	633328	-18645.4	402.509	441.494	0
1193	9	50.9818	125.767	-828.848	-12569.1	55555.6	4075.71	367.027	625.165	0	35.7854	-86.7274	-753.538	-29865.4	106635	4166.84	441.513	239.634	0	86.7671	39.0397	-1582.39	-696866	632742	-18301.5	402.498	441.573	0
1194	0	50.459	125.61	-828.426	-12567.2	55548.1	3992.35	367.053	625.17	0	34.9252	-86.9416	-752.354	-29791.2	106465	4170.41	441.51	239.597	0	85.3842	38.6682	-1580.78	-696313	632149	-18001.8	402.489	441.661	0
1194	1	49.997	125.457	-828.157	-12559.3	55548.4	3908.19	367.075	625.165	0	34.0786	-87.1968	-751.144	-29711.7	106290	4168.99	441.505	239.555	0	84.0756	38.2599	-1579.3	-695840	631594	-17758.7	402.475	441.762	0
1194	2	49.618	125.325	-828.107	-12546.1	55556.1	3822.81	367.088	625.15	0	33.265	-87.4816	-749.943	-29628.9	106111	4161.53	441.492	239.508	0	82.883	37.8436	-1578.05	-695492	631104	-17582.6	402.447	441.88	0
1194	3	49.3301	125.215	-828.276	-12529.8	55571	3736.22	367.092	625.128	0	32.4942	-87.783	-748.769	-29544.9	105927	4147.08	441.468	239.458	0	81.8243	37.432	-1577.05	-695280	630684	-17477.3	402.405	442.015	0
1194	4	49.128	125.113	-828.62	-12512.5	55593.1	3648.95	367.091	625.1	0	31.7666	-88.0905	-747.629	-29461.5	105740	4125.44	441.433	239.407	0	80.8945	37.0224	-1576.25	-695181	630324	-17440.3	402.352	442.162	0
1194	5	48.9973	125	-829.056	-12495.6	55622.2	3561.77	367.091	625.072	0	31.0716	-88.4027	-746.519	-29379.8	105549	4097.13	441.388	239.356	0	80.0688	36.5969	-1575.57	-695147	630000	-17464.7	402.293	442.317	0
1194	6	48.918	124.854	-829.484	-12479	55656.9	3475.34	367.098	625.044	0	30.39	-88.7258	-745.423	-29299.6	105351	4062.68	441.331	239.306	0	79.308	36.1284	-1574.91	-695114	629674	-17541.4	402.234	442.47	0
1194	7	48.8689	124.661	-829.812	-12461.8	55694.8	3390.15	367.117	625.018	0	29.7017	-89.066	-744.317	-29219.7	105144	4022.48	441.263	239.257	0	78.5706	35.595	-1574.13	-695022	629306	-17659.2	402.177	442.613	0
1194	8	48.8332	124.413	-829.978	-12443.1	55734.7	3306.38	367.152	624.992	0	28.9937	-89.4257	-743.182	-29138.6	104927	3977.32	441.186	239.208	0	77.8269	34.987	-1573.16	-694825	628874	-17807.2	402.127	442.742	0
1194	9	48.8044	124.114	-829.979	-12421.9	55777	3223.93	367.203	624.967	0	28.2639	-89.8063	-742.016	-29055.5	104701	3928.64	441.103	239.158	0	77.0684	34.3082	-1571.99	-694521	628377	-17978.5	402.085	442.856	0
1195	0	48.79	123.787	-829.874	-12398.2	55822.1	3142.91	367.266	624.94	0	27.5238	-90.2033	-740.845	-28970.3	104470	3878.2	441.015	239.104	0	76.3139	33.5841	-1570.72	-694149	627845	-18170.3	402.05	442.957	0
1195	1	48.8077	123.464	-829.765	-12372.4	55870.5	3063.9	367.333	624.911	0	26.7967	-90.6023	-739.727	-28884.2	104242	3827.83	440.919	239.047	0	75.6044	32.8617	-1569.49	-693781	627331	-18381.8	402.015	443.047	0
1195	2	48.8744	123.173	-829.745	-12344.7	55922.9	2987.63	367.398	624.878	0	26.1073	-90.9847	-738.716	-28798.3	104020	3779.27	440.813	238.984	0	74.9817	32.1886	-1568.46	-693486	626883	-18611.4	401.975	443.129	0
1195	3	48.9982	122.93	-829.863	-12315.5	55978.4	2914.66	367.455	624.841	0	25.4708	-91.3372	-737.835	-28712.8	103809	3733.39	440.694	238.915	0	74.469	31.5928	-1567.7	-693296	626522	-18857.2	401.925	443.205	0
1195	4	49.176	122.735	-830.119	-12285.6	56035.3	2845.23	367.503	624.8	0	24.8902	-91.6554	-737.077	-28627.2	103608	3689.93	440.566	238.839	0	74.0663	31.0798	-1567.2	-693209	626247	-19116.3	401.866	443.276	0
1195	5	49.3936	122.579	-830.471	-12256.5	56092.3	2779.44	367.543	624.759	0	24.3578	-91.9465	-736.407	-28540.9	103418	3648.52	440.436	238.757	0	73.7513	30.632	-1566.88	-693196	626034	-19384.1	401.801	443.344	0
1195	6	49.6252	122.44	-830.844	-12229	56149.4	2717.7	367.581	624.719	0	23.8585	-92.2273	-735.769	-28454.4	103239	3609.67	440.314	238.673	0	73.4837	30.2122	-1566.61	-693202	625845	-19652	401.741	443.41	0
1195	7	49.8398	122.296	-831.146	-12202.6	56207.6	2660.64	367.627	624.682	0	23.3763	-92.515	-735.101	-28368.1	103068	3574.04	440.209	238.591	0	73.2161	29.7809	-1566.25	-693160	625635	-19908.6	401.692	443.474	0
1195	8	50.0111	122.133	-831.303	-12176.1	56267.3	2608.37	367.686	624.647	0	22.899	-92.8188	-734.349	-28282.6	102897	3541.04	440.12	238.514	0	72.9101	29.3145	-1565.65	-693016	625360	-20142.8	401.66	443.536	0
1195	9	50.1272	121.951	-831.284	-12148.6	56325.3	2560.12	367.757	624.614	0	22.42	-93.1395	-733.493	-28198.8	102721	3508.89	440.043	238.445	0	72.5471	28.8119	-1564.78	-692746	624997	-20349	401.641	443.596	0
1196	0	50.193	121.763	-831.112	-12119.4	56375.9	2514.63	367.832	624.582	0	21.9399	-93.4715	-732.548	-28117.2	102534	3476.22	439.969	238.383	0	72.1329	28.2917	-1563.66	-692367	624546	-20527.4	401.627	443.654	0
1196	1	50.2239	121.589	-830.845	-12088.1	56413.1	2470.76	367.898	624.549	0	21.4641	-93.806	-731.546	-28038.1	102337	3443.22	439.892	238.327	0	71.688	27.7831	-1562.39	-691917	624027	-20680.5	401.607	443.711	0
1196	2	50.2327	121.444	-830.533	-12056	56431.7	2427.69	367.946	624.516	0	20.9952	-94.1334	-730.514	-27960.6	102132	3411.19	439.809	238.275	0	71.2279	27.3109	-1561.05	-691433	623459	-20808.8	401.575	443.769	0
1196	3	50.2215	121.332	-830.194	-12025.2	56430.2	2385.2	367.972	624.485	0	20.5292	-94.4471	-729.461	-27882.9	101922	3381.33	439.722	238.224	0	70.7507	26.8852	-1559.66	-690928	622853	-20908.9	401.53	443.828	0
1196	4	50.1827	121.246	-829.813	-11998.1	56410.6	2343.45	367.98	624.459	0	20.058	-94.7456	-728.389	-27803.6	101709	3354.13	439.636	238.171	0	70.2407	26.4999	-1558.2	-690393	622209	-20975.5	401.476	443.887	0
1196	5	50.103	121.168	-829.347	-11976	56377.7	2302.53	367.978	624.44	0	19.576	-95.0335	-727.301	-27723.2	101494	3329.31	439.548	238.118	0	69.6791	26.1343	-1556.65	-689807	621521	-21005.9	401.418	443.942	0
1196	6	49.9664	121.078	-828.737	-11959.3	56335.4	2262.45	367.977	624.431	0	19.0823	-95.3196	-726.191	-27642.4	101277	3306.28	439.463	238.065	0	69.0487	25.7585	-1554.93	-689133	620776	-20999.7	401.363	443.988	0
1196	7	49.7582	120.957	-827.926	-11947.2	56285.8	2223.37	367.984	624.43	0	18.58	-95.613	-725.048	-27561.2	101059	3284.86	439.383	238.013	0	68.3382	25.3442	-1552.97	-688337	619957	-20957	401.319	444.021	0
1196	8	49.4711	120.795	-826.89	-11937.7	56229.5	2185.55	368.001	624.437	0	18.0758	-95.9171	-723.867	-27479.4	100843	3265.23	439.312	237.962	0	67.547	24.8779	-1550.76	-687400	619057	-20878.4	401.288	444.037	0
1196	9	49.1113	120.597	-825.658	-11928.7	56166.1	2149.13	368.026	624.448	0	17.5804	-96.2264	-722.663	-27397.3	100628	3247	439.246	237.912	0	66.6917	24.3703	-1548.32	-686340	618090	-20766.7	401.267	444.036	0
1197	0	48.6987	120.385	-824.308	-11918.7	56095.1	2114.1	368.051	624.459	0	17.1087	-96.5263	-721.483	-27315.7	100416	3228.75	439.18	237.861	0	65.8074	23.8585	-1545.79	-685214	617090	-20627.5	401.25	444.018	0
1197	1	48.2592	120.191	-822.947	-11906.8	56015.8	2080.35	368.067	624.469	0	16.6756	-96.7999	-720.378	-27235.3	100208	3208.72	439.105	237.807	0	64.9349	23.3912	-1543.33	-684093	616105	-20466.8	401.225	443.986	0
1197	2	47.8105	120.04	-821.656	-11892.7	55926.9	2048.06	368.066	624.474	0	16.286	-97.0354	-719.372	-27155.9	100007	3186.07	439.02	237.749	0	64.0965	23.0044	-1541.03	-683029	615166	-20286.2	401.188	443.946	0
1197	3	47.3557	119.939	-820.461	-11876.4	55826.2	2017.68	368.043	624.475	0	15.9319	-97.2313	-718.445	-27076.6	99811.9	3161.3	438.928	237.688	0	63.2875	22.708	-1538.91	-682033	614272	-20082	401.136	443.902	0
1197	4	46.8897	119.884	-819.34	-11858.1	55710.2	1989.46	367.994	624.473	0	15.5985	-97.3944	-717.549	-26997.3	99619.2	3135.56	438.833	237.624	0	62.4883	22.4897	-1536.89	-681083	613397	-19850.5	401.067	443.859	0
1197	5	46.4062	119.858	-818.247	-11838.4	55576.9	1963.14	367.922	624.468	0	15.27	-97.5381	-716.623	-26919.3	99422.7	3109.86	438.738	237.564	0	61.6762	22.3204	-1534.87	-680142	612500	-19592.6	400.986	443.825	0
1197	6	45.8978	119.84	-817.126	-11818.3	55426.4	1937.74	367.831	624.463	0	14.9292	-97.6806	-715.603	-26843.9	99214.4	3084.75	438.645	237.512	0	60.827	22.159	-1532.73	-679166	611540	-19313.3	400.893	443.803	0
1197	7	45.3568	119.804	-815.917	-11798.7	55260.9	1911.91	367.729	624.461	0	14.5594	-97.8387	-714.436	-26772.2	98986.7	3060.3	438.552	237.473	0	59.9161	21.9656	-1530.35	-678113	610477	-19017.6	400.792	443.798	0
1197	8	44.7774	119.737	-814.569	-11779.3	55083.8	1884.55	367.623	624.461	0	14.1493	-98.021	-713.095	-26702.7	98735.5	3036.14	438.461	237.446	0	58.9267	21.7156	-1527.66	-676946	609290	-18708.7	400.689	443.807	0
1197	9	44.1621	119.632	-813.053	-11759	54899.2	1854.83	367.522	624.463	0	13.6951	-98.2291	-711.581	-26632.9	98461.2	3011.27	438.37	237.428	0	57.8572	21.4033	-1524.63	-675643	607973	-18390.8	400.588	443.825	0
1198	0	43.5235	119.5	-811.379	-11736.5	54710.9	1822.05	367.43	624.465	0	13.1991	-98.458	-709.914	-26559.6	98167.8	2984.39	438.281	237.412	0	56.7226	21.0421	-1521.29	-674210	606544	-18070.1	400.493	443.846	0
1198	1	42.8799	119.355	-809.597	-11710.7	54522.1	1786.11	367.345	624.465	0	12.6645	-98.6954	-708.12	-26480.3	97861.9	2954.77	438.2	237.395	0	55.5443	20.6592	-1517.72	-672677	605033	-17751	400.404	443.87	0
1198	2	42.246	119.208	-807.763	-11681.2	54335.2	1747.74	367.266	624.461	0	12.0927	-98.9276	-706.211	-26393.6	97549.4	2922.69	438.131	237.374	0	54.3387	20.2805	-1513.97	-671079	603469	-17434	400.322	443.9	0
1198	3	41.6271	119.064	-805.918	-11648.4	54151.9	1708.36	367.193	624.454	0	11.4846	-99.1464	-704.185	-26299.9	97232.6	2889.14	438.078	237.348	0	53.1116	19.9179	-1510.1	-669439	601866	-17116.6	400.248	443.94	0
1198	4	41.017	118.92	-804.069	-11614.3	53973.4	1669.53	367.125	624.444	0	10.8437	-99.3512	-702.038	-26201.5	96910.1	2855.47	438.041	237.322	0	51.8607	19.5692	-1506.11	-667767	600227	-16793.4	400.181	443.996	0
1198	5	40.4019	118.77	-802.193	-11580.8	53797.9	1632.26	367.064	624.437	0	10.1777	-99.5472	-699.765	-26100.9	96579.8	2822.9	438.018	237.3	0	50.5797	19.2232	-1501.96	-666050	598537	-16458.6	400.121	444.069	0
1198	6	39.7661	118.606	-800.242	-11549.6	53620.2	1596.69	367.005	624.433	0	9.49434	-99.7412	-697.353	-25999.2	96240.8	2792.21	438.009	237.283	0	49.2605	18.865	-1497.6	-664262	596775	-16107.8	400.068	444.157	0
1198	7	39.098	118.42	-798.172	-11521.7	53436.1	1562.27	366.948	624.435	0	8.79636	-99.9377	-694.789	-25896.4	95891.1	2764.38	438.015	237.272	0	47.8944	18.482	-1492.96	-662374	594917	-15737.8	400.021	444.259	0
1198	8	38.3945	118.206	-795.96	-11497.9	53244	1527.98	366.893	624.445	0	8.08269	-100.139	-692.076	-25792.3	95527.3	2740.71	438.03	237.268	0	46.4772	18.0678	-1488.04	-660374	592951	-15348.1	399.978	444.372	0
1198	9	37.6632	117.969	-793.615	-11477.8	53044	1492.66	366.839	624.463	0	7.35496	-100.341	-689.248	-25686.8	95147.3	2721.85	438.045	237.268	0	45.0181	17.6271	-1482.86	-658273	590889	-14942.9	399.936	444.491	0
1199	0	36.9237	117.718	-791.188	-11460.9	52836.3	1455.57	366.781	624.486	0	6.62215	-100.536	-686.36	-25580.5	94752	2707.48	438.05	237.27	0	43.5458	17.1818	-1477.55	-656113	588762	-14530.3	399.887	444.614	0
1199	1	36.2036	117.475	-788.758	-11445.6	52620.7	1416.81	366.714	624.511	0	5.89767	-100.707	-683.485	-25474.6	94345.2	2696.86	438.035	237.272	0	42.1012	16.7673	-1472.24	-653955	586618	-14119.9	399.825	444.736	0
1199	2	35.5248	117.254	-786.39	-11430	52396.9	1377.51	366.63	624.535	0	5.19297	-100.84	-680.682	-25370.1	93931.8	2688.99	437.997	237.272	0	40.7178	16.4139	-1467.07	-651847	584496	-13718.1	399.742	444.855	0
1199	3	34.893	117.065	-784.101	-11411.7	52164.5	1339.66	366.528	624.554	0	4.51356	-100.929	-677.972	-25266.5	93515.9	2682.05	437.935	237.268	0	39.4065	16.1356	-1462.07	-649800	582411	-13325	399.64	444.967	0
1199	4	34.2987	116.905	-781.857	-11389.1	51924.5	1305.56	366.412	624.567	0	3.85897	-100.976	-675.337	-25162.1	93100.5	2673.3	437.858	237.259	0	38.1576	15.93	-1457.19	-647787	580352	-12936.1	399.523	445.069	0
1199	5	33.7235	116.771	-779.603	-11362.2	51678.2	1277.08	366.288	624.574	0	3.22222	-100.993	-672.73	-25055.6	92686.3	2659.98	437.776	237.245	0	36.9457	15.7779	-1452.33	-645764	578291	-12545.3	399.402	445.161	0
1199	6	33.1418	116.648	-777.281	-11333	51427.4	1255.18	366.163	624.58	0	2.58741	-101.005	-670.097	-24946.4	92271.4	2640.52	437.699	237.228	0	35.7292	15.6424	-1447.38	-643689	576197	-12145.5	399.282	445.247	0
1199	7	32.5254	116.517	-774.848	-11303.6	51173.8	1239.54	366.044	624.588	0	1.93116	-101.04	-667.394	-24835.1	91851.2	2615.09	437.627	237.212	0	34.4566	15.4764	-1442.24	-641532	574044	-11729.2	399.169	445.331	0
1199	8	31.8541	116.361	-772.282	-11275.7	50919.1	1228.56	365.933	624.6	0	1.23214	-101.122	-664.596	-24721.8	91421.5	2585.29	437.56	237.198	0	33.0863	15.239	-1436.88	-639277	571816	-11291.9	399.062	445.416	0
1199	9	31.1246	116.172	-769.596	-11249.9	50664.7	1219.94	365.833	624.618	0	0.483218	-101.261	-661.702	-24606.9	90981.5	2553.47	437.496	237.187	0	31.6079	14.911	-1431.3	-636935	569519	-10836	398.963	445.505	0
1200	0	30.353	115.959	-766.848	-11226.3	50411.8	1211.59	365.739	624.64	0	-0.303401	-101.453	-658.749	-24491.4	90535.4	2521.99	437.435	237.179	0	30.0496	14.5057	-1425.6	-634549	567184	-10369.3	398.869	445.599	0
1200	1	29.5674	115.744	-764.126	-11204.6	50160.9	1202.09	365.645	624.663	0	-1.10285	-101.679	-655.799	-24376.5	90090.4	2492.54	437.375	237.171	0	28.4646	14.0651	-1419.93	-632183	564863	-9901.43	398.774	445.698	0
1200	2	28.797	115.552	-761.503	-11184.1	49911.7	1190.83	365.544	624.687	0	-1.89039	-101.914	-652.912	-24263.1	89653.8	2465.42	437.314	237.161	0	26.9066	13.638	-1414.42	-629892	562599	-9440.42	398.674	445.8	0
1200	3	28.062	115.396	-758.999	-11163.6	49662.9	1178.2	365.432	624.708	0	-2.64921	-102.139	-650.124	-24151.8	89230.6	2440.19	437.252	237.15	0	25.4128	13.2577	-1409.12	-627693	560411	-8992.29	398.567	445.901	0
1200	4	27.3703	115.278	-756.586	-11141.9	49412.8	1165.29	365.31	624.727	0	-3.37115	-102.342	-647.449	-24043.4	88821.4	2416.54	437.187	237.136	0	23.9991	12.9363	-1404.03	-625571	558293	-8558.91	398.455	445.995	0
1200	5	26.7161	115.189	-754.211	-11118.1	49159.5	1153.23	365.18	624.741	0	-4.05546	-102.517	-644.884	-23938.8	88422.4	2393.97	437.114	237.121	0	22.6606	12.6724	-1399.09	-623494	556223	-8136.79	398.336	446.076	0
1200	6	26.0828	115.114	-751.816	-11092.7	48901.9	1142.65	365.045	624.755	0	-4.70805	-102.661	-642.407	-23839	88028.2	2371.13	437.029	237.109	0	21.3747	12.4531	-1394.22	-621423	554171	-7719.17	398.212	446.142	0
1200	7	25.4496	115.033	-749.342	-11067.1	48638.8	1133.87	364.909	624.769	0	-5.33993	-102.779	-639.984	-23743.8	87634.8	2346.17	436.933	237.101	0	20.1096	12.2539	-1389.33	-619318	552106	-7300.05	398.086	446.192	0
1200	8	24.8011	114.928	-746.754	-11042.8	48369	1127.11	364.772	624.788	0	-5.96268	-102.879	-637.573	-23652.5	87240.6	2317.52	436.832	237.098	0	18.8384	12.0491	-1384.33	-617152	550004	-6876.78	397.961	446.231	0
1200	9	24.1347	114.793	-744.069	-11021	48092.1	1122.31	364.634	624.812	0	-6.5793	-102.962	-635.144	-23563.3	86844.7	2284.22	436.732	237.099	0	17.5554	11.8307	-1379.21	-614928	547858	-6450.57	397.836	446.266	0
1201	0	23.4608	114.636	-741.355	-11001.8	47808.8	1119.1	364.488	624.84	0	-7.17634	-103.021	-632.702	-23474.3	86445.6	2245.99	436.629	237.102	0	16.2845	11.6156	-1374.06	-612685	545690	-6026.07	397.707	446.301	0
1201	1	22.7963	114.478	-738.704	-10984.6	47521.9	1117.08	364.332	624.87	0	-7.73008	-103.045	-630.277	-23383.4	86042.5	2203.66	436.516	237.1	0	15.0662	11.4322	-1368.98	-610484	543535	-5609.36	397.565	446.341	0
1201	2	22.1549	114.331	-736.194	-10968.9	47235.2	1116.04	364.161	624.899	0	-8.22468	-103.031	-627.894	-23289.6	85637.3	2158.99	436.388	237.092	0	13.9302	11.3001	-1364.09	-608373	541430	-5204.44	397.408	446.39	0
1201	3	21.5403	114.204	-733.856	-10954	46951.7	1115.92	363.979	624.927	0	-8.66315	-102.982	-625.554	-23192.7	85234.2	2113.84	436.254	237.075	0	12.8772	11.2213	-1359.41	-606371	539391	-4810.82	397.238	446.451	0
1201	4	20.9454	114.091	-731.671	-10939.2	46673.2	1116.67	363.79	624.951	0	-9.06366	-102.908	-623.234	-23092.6	84836.7	2069.1	436.123	237.053	0	11.8818	11.1827	-1354.91	-604461	537411	-4423.37	397.062	446.524	0
1201	5	20.3538	113.98	-729.587	-10923.9	46401.1	1118.33	363.599	624.973	0	-9.45159	-102.821	-620.897	-22989.2	84444.1	2024.08	436.003	237.026	0	10.9022	11.1595	-1350.48	-602605	535467	-4035.26	396.888	446.611	0
1201	6	19.7479	113.855	-727.526	-10908.7	46136.8	1120.98	363.416	624.994	0	-9.85255	-102.737	-618.506	-22882.8	84052.6	1977.11	435.896	236.997	0	9.8954	11.1187	-1346.03	-600750	533524	-3642.05	396.721	446.708	0
1201	7	19.1185	113.704	-725.423	-10894.7	45881.6	1124.63	363.248	625.019	0	-10.2841	-102.672	-616.037	-22774.3	83659.2	1927.23	435.802	236.969	0	8.8344	11.0312	-1341.46	-598855	531555	-3244.21	396.567	446.815	0
1201	8	18.4692	113.523	-723.241	-10882.3	45635.3	1128.9	363.098	625.047	0	-10.7487	-102.642	-613.481	-22664.6	83262.8	1875.26	435.722	236.944	0	7.72048	10.881	-1336.72	-596898	529544	-2848.01	396.429	446.929	0
1201	9	17.8162	113.318	-720.999	-10870.4	45396.1	1132.63	362.963	625.077	0	-11.2338	-102.648	-610.856	-22555	82863.4	1823.54	435.651	236.924	0	6.58243	10.6702	-1331.86	-594894	527500	-2463.93	396.301	447.05	0
1202	0	17.1828	113.106	-718.76	-10857.5	45160.9	1134.23	362.832	625.106	0	-11.7178	-102.685	-608.204	-22446.9	82461.8	1774.66	435.582	236.907	0	5.46494	10.4214	-1326.96	-592889	525450	-2102.62	396.176	447.178	0
1202	1	16.5907	112.905	-716.605	-10842	44926.9	1132.54	362.694	625.13	0	-12.1804	-102.738	-605.574	-22342.2	82059.9	1730.4	435.508	236.894	0	4.41035	10.1665	-1322.18	-590940	523429	-1771.39	396.044	447.313	0
1202	2	16.0531	112.726	-714.585	-10823	44693.2	1127.13	362.544	625.146	0	-12.61	-102.798	-603.013	-22242.7	81661.7	1691.32	435.423	236.886	0	3.44317	9.92832	-1317.6	-589089	521469	-1473.47	395.898	447.455	0
1202	3	15.5712	112.57	-712.699	-10800.9	44461.1	1118.3	362.384	625.155	0	-13.0045	-102.859	-600.552	-22149	81272.9	1657.14	435.33	236.881	0	2.56665	9.71152	-1313.25	-587341	519586	-1208.62	395.743	447.597	0
1202	4	15.1357	112.425	-710.901	-10776	44233.1	1106.89	362.221	625.158	0	-13.3668	-102.921	-598.204	-22060.6	80898.7	1627.06	435.236	236.878	0	1.76889	9.50412	-1309.11	-585671	517779	-974.205	395.586	447.731	0
1202	5	14.729	112.274	-709.117	-10748.6	44011.1	1094.14	362.065	625.158	0	-13.7009	-102.99	-595.957	-21977.5	80540.9	1599.59	435.146	236.878	0	1.02809	9.2834	-1305.07	-584033	516025	-765.757	395.437	447.851	0
1202	6	14.3278	112.097	-707.265	-10719.2	43795.4	1081.36	361.922	625.156	0	-14.0134	-103.074	-593.773	-21900.2	80196.9	1572.73	435.063	236.883	0	0.314415	9.02341	-1301.04	-582373	514289	-576.181	395.303	447.954	0
1202	7	13.9081	111.879	-705.273	-10688.9	43585	1069.8	361.799	625.156	0	-14.3111	-103.175	-591.606	-21828.4	79862.5	1544.63	434.993	236.897	0	-0.403034	8.70363	-1296.88	-580637	512530	-396.185	395.188	448.041	0
1202	8	13.4529	111.608	-703.088	-10657.8	43379.3	1060.61	361.698	625.159	0	-14.5961	-103.292	-589.418	-21760.4	79534.5	1514.06	434.937	236.918	0	-1.14323	8.31641	-1292.51	-578786	510720	-217.438	395.097	448.11	0
1202	9	12.9583	111.291	-700.698	-10624.2	43177.2	1054.51	361.62	625.162	0	-14.8626	-103.417	-587.198	-21694	79211.4	1480.57	434.897	236.945	0	-1.90432	7.87386	-1287.9	-576806	508849	-34.7805	395.03	448.16	0
1203	0	12.4353	110.943	-698.157	-10585.9	42976.3	1051.68	361.557	625.163	0	-15.099	-103.533	-584.974	-21628.4	78893.2	1444.54	434.866	236.973	0	-2.66376	7.41016	-1283.13	-574729	506937	153.553	394.978	448.189	0
1203	1	11.9057	110.593	-695.564	-10542.5	42774.5	1052	361.496	625.157	0	-15.2934	-103.622	-582.799	-21564.5	78582.1	1406.97	434.836	237.002	0	-3.3877	6.97065	-1278.36	-572626	505028	346.357	394.931	448.199	0
1203	2	11.3924	110.263	-693.022	-10495.2	42571.4	1055.2	361.429	625.144	0	-15.4392	-103.67	-580.717	-21503.4	78281.9	1369.11	434.802	237.029	0	-4.04687	6.59276	-1273.74	-570569	503170	540.646	394.881	448.197	0
1203	3	10.9104	109.969	-690.61	-10445.9	42368.9	1060.58	361.35	625.126	0	-15.5363	-103.673	-578.741	-21444.3	77996.1	1331.74	434.769	237.053	0	-4.62592	6.29543	-1269.35	-568608	501392	732.88	394.824	448.19	0
1203	4	10.4654	109.713	-688.366	-10396.4	42170.1	1066.97	361.261	625.103	0	-15.5882	-103.634	-576.855	-21385.4	77725.5	1295.1	434.74	237.072	0	-5.12273	6.07928	-1265.22	-566764	499708	919.577	394.763	448.187	0
1203	5	10.0556	109.489	-686.292	-10348.3	41978.2	1073.12	361.167	625.079	0	-15.6033	-103.561	-575.036	-21325.3	77469.6	1259.7	434.721	237.085	0	-5.54771	5.92816	-1261.33	-565034	498113	1098.03	394.7	448.193	0
1203	6	9.67461	109.278	-684.341	-10302.4	41795.5	1078.04	361.074	625.055	0	-15.5964	-103.466	-573.254	-21264.1	77226.5	1227.04	434.716	237.094	0	-5.9218	5.81167	-1257.59	-563386	496585	1266.35	394.643	448.209	0
1203	7	9.31521	109.058	-682.443	-10258.9	41623.9	1081.17	360.992	625.033	0	-15.5828	-103.364	-571.47	-21202.3	76993.1	1198.78	434.728	237.101	0	-6.26761	5.69433	-1253.91	-561772	495092	1422.53	394.597	448.233	0
1203	8	8.97223	108.812	-680.534	-10217.1	41464.9	1082.64	360.93	625.013	0	-15.571	-103.264	-569.643	-21140.7	76765.4	1175.64	434.761	237.112	0	-6.59876	5.54823	-1250.18	-560146	493600	1563.88	394.571	448.266	0
1203	9	8.64701	108.537	-678.583	-10176	41318.8	1082.95	360.89	624.996	0	-15.5594	-103.173	-567.757	-21080.9	76540.5	1157.55	434.812	237.13	0	-6.91241	5.3643	-1246.34	-558487	492093	1687	394.564	448.308	0
1204	0	8.3511	108.245	-676.614	-10134.4	41184.1	1082.32	360.868	624.978	0	-15.5362	-103.085	-565.835	-21025.2	76317.9	1143.91	434.876	237.158	0	-7.18513	5.15993	-1242.45	-556813	490582	1787.28	394.573	448.357	0
1204	1	8.10414	107.96	-674.688	-10090.8	41057.9	1080.51	360.855	624.956	0	-15.4844	-102.989	-563.931	-20976.1	76098.7	1132.93	434.943	237.196	0	-7.38024	4.97108	-1238.62	-555174	489096	1858.12	394.587	448.413	0
1204	2	7.92282	107.701	-672.857	-10044.2	40938.7	1077.32	360.843	624.928	0	-15.3933	-102.874	-562.094	-20934.8	75884.2	1121.89	435.003	237.244	0	-7.47053	4.82729	-1234.95	-553609	487667	1893.15	394.597	448.472	0
1204	3	7.80839	107.475	-671.127	-9994.36	40826.3	1072.93	360.832	624.892	0	-15.2667	-102.74	-560.346	-20901.3	75674.1	1108.28	435.049	237.301	0	-7.45836	4.73489	-1231.47	-552125	486300	1891.91	394.603	448.53	0
1204	4	7.74503	107.271	-669.457	-9941.83	40721.1	1067.82	360.827	624.851	0	-15.1203	-102.59	-558.67	-20874	75466.5	1090.59	435.082	237.364	0	-7.37528	4.6809	-1228.13	-550694	484980	1862.28	394.606	448.584	0
1204	5	7.70933	107.072	-667.774	-9887.98	40622.8	1062.67	360.833	624.807	0	-14.976	-102.433	-557.027	-20851.3	75259.8	1068.47	435.11	237.433	0	-7.26671	4.63953	-1224.8	-549264	483672	1815.52	394.613	448.634	0
1204	6	7.67956	106.858	-665.997	-9834.67	40531.2	1058.22	360.858	624.767	0	-14.8565	-102.28	-555.369	-20832.1	75053.2	1042.64	435.141	237.51	0	-7.1769	4.57784	-1221.37	-547779	482339	1760.97	394.635	448.677	0
1204	7	7.63881	106.615	-664.062	-9783.23	40445.9	1055.39	360.907	624.732	0	-14.7745	-102.146	-553.66	-20815.2	74846	1014.57	435.184	237.596	0	-7.13565	4.46938	-1217.72	-546194	480951	1705.99	394.678	448.714	0
1204	8	7.57768	106.343	-661.945	-9733.46	40366.3	1055.1	360.981	624.704	0	-14.7235	-102.036	-551.883	-20799.3	74637.9	985.897	435.242	237.688	0	-7.14586	4.30681	-1213.83	-544489	479496	1655.36	394.745	448.742	0
1204	9	7.49901	106.052	-659.685	-9684.14	40291.1	1057.65	361.076	624.68	0	-14.6798	-101.944	-550.052	-20783	74431.1	957.719	435.316	237.784	0	-7.18083	4.1074	-1209.74	-542688	477988	1609.15	394.832	448.763	0
1205	0	7.41941	105.763	-657.381	-9634.16	40217.8	1062.62	361.179	624.655	0	-14.6108	-101.85	-548.222	-20765.2	74230.1	930.342	435.402	237.877	0	-7.19137	3.91324	-1205.6	-540858	476474	1563.25	394.93	448.776	0
1205	1	7.36371	105.502	-655.161	-9582.76	40143.3	1069.32	361.272	624.627	0	-14.4836	-101.725	-546.467	-20744.9	74040.7	903.594	435.49	237.962	0	-7.11991	3.77689	-1201.63	-539088	475014	1510.84	395.025	448.782	0
1205	2	7.35412	105.287	-653.117	-9529.69	40064.1	1077.27	361.343	624.591	0	-14.2769	-101.553	-544.84	-20722	73867.2	877.16	435.576	238.033	0	-6.9228	3.73363	-1197.96	-537442	473651	1443.89	395.105	448.782	0
1205	3	7.39983	105.122	-651.276	-9475.67	39978.3	1086.4	361.385	624.549	0	-13.9922	-101.34	-543.355	-20696.6	73710.5	850.944	435.658	238.09	0	-6.59241	3.78226	-1194.63	-535940	472395	1356.57	395.167	448.776	0
1205	4	7.49302	104.996	-649.608	-9422.4	39886.5	1096.6	361.401	624.505	0	-13.6563	-101.105	-541.983	-20669.1	73567.9	825.286	435.738	238.136	0	-6.16327	3.89046	-1191.59	-534562	471228	1249.53	395.213	448.769	0
1205	5	7.61247	104.887	-648.049	-9371.99	39789.7	1107.33	361.399	624.462	0	-13.3073	-100.871	-540.666	-20639.4	73432.9	800.57	435.819	238.174	0	-5.69484	4.01538	-1188.72	-533262	470110	1130.36	395.248	448.766	0
1205	6	7.73147	104.772	-646.52	-9326.13	39688.8	1117.79	361.388	624.425	0	-12.9759	-100.653	-539.342	-20607.5	73297.9	776.791	435.903	238.209	0	-5.24443	4.11875	-1185.86	-531982	468997	1009.19	395.278	448.77	0
1205	7	7.82635	104.632	-644.943	-9285.56	39585.5	1127.36	361.378	624.398	0	-12.6785	-100.461	-537.968	-20573.9	73157.6	753.531	435.989	238.244	0	-4.8521	4.1707	-1182.91	-530668	467849	893.719	395.31	448.781	0
1205	8	7.88236	104.453	-643.254	-9249.58	39482.9	1135.57	361.38	624.379	0	-12.4229	-100.301	-536.536	-20540.2	73009.9	730.131	436.076	238.283	0	-4.54056	4.15293	-1179.79	-529283	466648	787.924	395.35	448.793	0
1205	9	7.89596	104.236	-641.421	-9216.2	39383.8	1141.7	361.401	624.368	0	-12.2123	-100.17	-535.062	-20508.5	72854.6	706.344	436.161	238.329	0	-4.31635	4.06559	-1176.48	-527809	465391	693.651	395.402	448.799	0
1206	0	7.87498	103.989	-639.463	-9182.9	39289.3	1144.9	361.441	624.36	0	-12.0423	-100.057	-533.576	-20480.4	72693.2	682.931	436.238	238.383	0	-4.16731	3.93159	-1173.04	-526262	464094	612.03	395.464	448.792	0
1206	1	7.83437	103.732	-637.449	-9147.33	39199.2	1144.76	361.494	624.35	0	-11.9011	-99.9437	-532.112	-20456.1	72527.4	660.963	436.301	238.443	0	-4.06671	3.78851	-1169.56	-524688	462790	543.528	395.529	448.775	0
1206	2	7.78672	103.482	-635.456	-9107.72	39111.7	1141.55	361.549	624.333	0	-11.7724	-99.8118	-530.702	-20434.5	72359.7	640.566	436.347	238.505	0	-3.98571	3.6698	-1166.16	-523135	461510	487.638	395.589	448.748	0
1206	3	7.73613	103.244	-633.529	-9063.78	39024.1	1135.91	361.598	624.307	0	-11.6386	-99.6531	-529.365	-20414.6	72193.8	620.687	436.378	238.564	0	-3.90247	3.59053	-1162.89	-521632	460273	442.44	395.639	448.712	0
1206	4	7.67909	103.016	-631.674	-9017.17	38933	1128.97	361.635	624.275	0	-11.4855	-99.4705	-528.102	-20394.8	72032.4	599.888	436.398	238.619	0	-3.80639	3.54501	-1159.78	-520183	459081	405.207	395.678	448.667	0
1206	5	7.60628	102.789	-629.87	-8970	38834.8	1122.03	361.655	624.241	0	-11.3087	-99.2773	-526.898	-20373.5	71875.6	577.089	436.413	238.667	0	-3.70244	3.51211	-1156.77	-518775	457919	374.666	395.707	448.615	0
1206	6	7.50482	102.556	-628.084	-8923.69	38726.5	1115.8	361.658	624.208	0	-11.1131	-99.0907	-525.723	-20349.2	71722	551.717	436.425	238.707	0	-3.60833	3.46562	-1153.81	-517383	456764	351.891	395.725	448.557	0
1206	7	7.36427	102.309	-626.282	-8879.35	38606.8	1109.94	361.644	624.178	0	-10.9051	-98.9252	-524.55	-20320.7	71570.5	523.518	436.442	238.739	0	-3.54087	3.38422	-1150.83	-515980	455597	337.543	395.737	448.495	0
1206	8	7.18197	102.045	-624.445	-8837.88	38476.7	1103.48	361.617	624.153	0	-10.6861	-98.7875	-523.362	-20287	71421.4	492.369	436.467	238.763	0	-3.50417	3.25724	-1147.81	-514553	454408	329.25	395.746	448.428	0
1206	9	6.96497	101.764	-622.583	-8799.51	38338.4	1095.72	361.58	624.134	0	-10.4524	-98.6742	-522.155	-20247.5	71276.8	458.322	436.505	238.777	0	-3.48745	3.0896	-1144.74	-513105	453204	322.781	395.756	448.359	0
1207	0	6.73041	101.476	-620.736	-8763.84	38194.6	1086.74	361.531	624.119	0	-10.1974	-98.5706	-520.952	-20201.7	71140.6	422.015	436.559	238.778	0	-3.46701	2.90569	-1141.69	-511666	452008	314.402	395.766	448.288	0
1207	1	6.50158	101.197	-618.967	-8730.16	38048.4	1077.24	361.471	624.104	0	-9.91399	-98.4549	-519.8	-20150.6	71015.5	384.974	436.621	238.766	0	-3.41241	2.74255	-1138.77	-510279	450858	301.811	395.774	448.213	0
1207	2	6.29802	100.939	-617.321	-8697.93	37904.1	1067.94	361.401	624.09	0	-9.59826	-98.308	-518.747	-20096	70901.4	349.264	436.678	238.74	0	-3.30025	2.63137	-1136.07	-508983	449784	284.477	395.774	448.133	0
1207	3	6.12759	100.707	-615.799	-8667.19	37766.9	1059.31	361.33	624.075	0	-9.25474	-98.1248	-517.818	-20040.2	70796	317.025	436.72	238.701	0	-3.12715	2.58182	-1133.62	-507784	448798	263.998	395.767	448.042	0
1207	4	5.98389	100.493	-614.361	-8638.22	37641	1051.34	361.269	624.06	0	-8.89901	-97.9144	-517.006	-19985.4	70696.3	290.282	436.742	238.656	0	-2.91512	2.57909	-1131.37	-506661	447887	244.974	395.758	447.94	0
1207	5	5.84756	100.282	-612.937	-8610.55	37527.6	1043.54	361.226	624.048	0	-8.55545	-97.6941	-516.273	-19933.1	70598.8	270.38	436.747	238.61	0	-2.7079	2.58836	-1129.21	-505566	447020	234.51	395.754	447.826	0
1207	6	5.69392	100.048	-611.44	-8582.89	37424.8	1035.02	361.208	624.037	0	-8.25139	-97.4847	-515.562	-19883.7	70500.3	257.08	436.745	238.567	0	-2.55747	2.56326	-1127	-504434	446148	238.062	395.763	447.699	0
1207	7	5.50294	99.7648	-609.785	-8554.16	37327.3	1024.85	361.214	624.028	0	-8.01003	-97.3048	-514.816	-19836.5	70397.3	248.587	436.743	238.531	0	-2.50709	2.46	-1124.6	-503205	445225	256.655	395.789	447.557	0
1207	8	5.26376	99.4189	-607.924	-8524.32	37228.9	1012.78	361.239	624.022	0	-7.84247	-97.1653	-513.997	-19790.8	70286.5	242.675	436.745	238.504	0	-2.57871	2.25353	-1121.92	-501840	444216	289.118	395.831	447.401	0
1207	9	4.97705	99.0138	-605.867	-8493.91	37124.7	999.31	361.275	624.019	0	-7.74222	-97.0635	-513.098	-19746.7	70166	237.476	436.75	238.485	0	-2.76517	1.95028	-1118.97	-500346	443113	334.314	395.884	447.234	0
1208	0	4.65766	98.5714	-603.693	-8463.14	37012.8	985.295	361.311	624.019	0	-7.68676	-96.9809	-512.133	-19704.5	70034.8	231.437	436.751	238.475	0	-3.0291	1.59058	-1115.83	-498770	441941	390.089	395.936	447.065	0
1208	1	4.33077	98.1236	-601.521	-8430.87	36894.6	971.476	361.335	624.016	0	-7.64646	-96.8903	-511.124	-19666.2	69892.5	223.456	436.743	238.476	0	-3.31568	1.23329	-1112.64	-497190	440740	452.44	395.976	446.908	0
1208	2	4.02038	97.6995	-599.461	-8394.72	36774.1	958.347	361.345	624.004	0	-7.59586	-96.7705	-510.085	-19635	69739.3	213.282	436.721	238.494	0	-3.57548	0.929008	-1109.55	-495673	439549	517.071	395.997	446.775	0
1208	3	3.7398	97.3156	-597.574	-8352.92	36657.5	946.159	361.344	623.978	0	-7.52102	-96.6146	-509.033	-19612.6	69578.8	201.269	436.688	238.529	0	-3.78122	0.701019	-1106.61	-494258	438400	580.658	396.002	446.674	0
1208	4	3.49018	96.973	-595.869	-8305.84	36549.6	934.989	361.338	623.939	0	-7.42026	-96.431	-507.992	-19595.8	69419.6	187.736	436.655	238.575	0	-3.93008	0.541916	-1103.86	-492954	437316	640.343	395.999	446.596	0
1208	5	3.26344	96.6605	-594.312	-8255.82	36452.1	924.93	361.335	623.891	0	-7.30071	-96.2379	-506.983	-19579.4	69269.9	172.926	436.632	238.619	0	-4.03727	0.422653	-1101.3	-491742	436304	694.096	395.998	446.531	0
1208	6	3.04688	96.3628	-592.843	-8205.89	36363.6	915.951	361.338	623.842	0	-7.17271	-96.0538	-506.014	-19559.8	69131.5	157.421	436.62	238.655	0	-4.12583	0.309044	-1098.86	-490588	435350	742.029	396.004	446.466	0
1208	7	2.82899	96.0663	-591.398	-8158.1	36281.1	907.664	361.348	623.795	0	-7.04493	-95.8877	-505.079	-19535.1	69000.1	141.985	436.613	238.677	0	-4.21593	0.178596	-1096.48	-489453	434427	786.526	396.018	446.395	0
1208	8	2.60418	95.7627	-589.936	-8112.8	36202.3	899.712	361.366	623.752	0	-6.92252	-95.7339	-504.171	-19505	68870.8	126.796	436.602	238.687	0	-4.31834	0.0288773	-1094.11	-488311	433512	831.123	396.036	446.312	0
1208	9	2.37696	95.4524	-588.456	-8069.16	36125.5	892.108	361.39	623.712	0	-6.80628	-95.5754	-503.293	-19469.9	68741.6	111.096	436.584	238.685	0	-4.42933	-0.123055	-1091.75	-487162	432604	877.6	396.054	446.216	0
1209	0	2.16446	95.1451	-587.004	-8025.97	36049.7	884.842	361.413	623.673	0	-6.69239	-95.3899	-502.461	-19430.7	68613.2	93.6653	436.554	238.671	0	-4.52793	-0.244797	-1089.46	-486033	431720	923.229	396.068	446.11	0
1209	1	1.98998	94.8555	-585.64	-7982.43	35975.2	877.706	361.429	623.63	0	-6.57871	-95.1584	-501.703	-19388.4	68488.2	73.5253	436.512	238.645	0	-4.58872	-0.302986	-1087.34	-484967	430887	962.191	396.072	445.997	0
1209	2	1.86881	94.5914	-584.399	-7938.78	35903.5	870.827	361.437	623.585	0	-6.472	-94.8774	-501.028	-19344.1	68369	50.3908	436.457	238.609	0	-4.60319	-0.28598	-1085.43	-483985	430121	989.847	396.066	445.882	0
1209	3	1.80146	94.3486	-583.256	-7895.81	35836.8	864.909	361.443	623.537	0	-6.38132	-94.5602	-500.418	-19299.5	68256.5	25.0953	436.399	238.567	0	-4.57986	-0.211594	-1083.67	-483075	429416	1003.9	396.056	445.766	0
1209	4	1.77892	94.1141	-582.151	-7854.17	35776.4	860.726	361.456	623.492	0	-6.30821	-94.2283	-499.837	-19257	68150.2	-0.414251	436.345	238.527	0	-4.52929	-0.11425	-1081.99	-482196	428740	1002.54	396.052	445.653	0
1209	5	1.78808	93.8715	-581.013	-7814.23	35723.6	858.503	361.485	623.449	0	-6.25103	-93.9031	-499.237	-19218.7	68047.3	-24.0639	436.302	238.496	0	-4.46295	-0.0316391	-1080.25	-481300	428060	984.427	396.062	445.543	0
1209	6	1.81366	93.6074	-579.779	-7776.23	35678.5	857.91	361.538	623.412	0	-6.21036	-93.6032	-498.575	-19184.6	67944.2	-44.3414	436.277	238.479	0	-4.39671	0.00413513	-1078.35	-480341	427340	950.55	396.093	445.439	0
1209	7	1.84169	93.3159	-578.408	-7739.77	35640	858.63	361.617	623.381	0	-6.18633	-93.3397	-497.815	-19153.2	67838	-60.0951	436.272	238.475	0	-4.34464	-0.0237885	-1076.22	-479286	426554	905.233	396.149	445.34	0
1209	8	1.86382	92.9997	-576.891	-7703.2	35606	860.729	361.72	623.353	0	-6.17807	-93.1131	-496.942	-19122.4	67726.7	-70.6954	436.287	238.48	0	-4.31425	-0.113373	-1073.83	-478123	425690	854.708	396.228	445.244	0
1209	9	1.8802	92.6699	-575.256	-7664.54	35575.1	864.353	361.842	623.324	0	-6.18538	-92.9176	-495.962	-19090.9	67608.1	-76.2635	436.317	238.493	0	-4.30518	-0.247643	-1071.22	-476866	424755	803.951	396.323	445.151	0
1210	0	1.89983	92.3461	-573.568	-7622.81	35546.8	869.367	361.975	623.29	0	-6.20673	-92.744	-494.9	-19059.2	67479.3	-77.0129	436.349	238.511	0	-4.3069	-0.397888	-1068.47	-475558	423774	755.438	396.424	445.066	0
1210	1	1.93552	92.0516	-571.918	-7578.49	35520	875.453	362.107	623.251	0	-6.2378	-92.5816	-493.792	-19028.5	67338.2	-72.8239	436.37	238.535	0	-4.30228	-0.529976	-1065.71	-474261	422778	710.527	396.516	444.995	0
1210	2	1.99464	91.8032	-570.367	-7533.17	35492.7	882.376	362.228	623.208	0	-6.27542	-92.4219	-492.668	-18999.2	67184.7	-63.7983	436.369	238.564	0	-4.28078	-0.618683	-1063.03	-473019	421793	671.324	396.589	444.943	0
1210	3	2.07339	91.602	-568.914	-7488.53	35462.4	890.064	362.333	623.163	0	-6.32464	-92.2613	-491.539	-18970.9	67020.2	-50.4155	436.348	238.595	0	-4.25125	-0.659309	-1060.45	-471836	420822	642.015	396.64	444.909	0
1210	4	2.15876	91.4338	-567.503	-7445.85	35428	898.756	362.428	623.12	0	-6.39967	-92.101	-490.395	-18942.7	66846.7	-32.8463	436.312	238.627	0	-4.24091	-0.667206	-1057.9	-470677	419848	628.839	396.677	444.886	0
[truncated: 1,281 more rows]
[truncated: 252 more columns]
