# Supplementary material for: Independent effects of mental fatigue and drop height on drop jump performance in American football athletes: an exploration of central-peripheral interaction
Source: PeerJ. 2026 Jan 13;14:e20574. doi: 10.7717/peerj.20574 (PMC12810397; doi:10.7717/peerj.20574)
Supplement: Supplemental Information 1 [file peerj-14-20574-s001.zip › data/1/12/DJ-40-01.csv]

Devices
1000
		Force1 - Force			Force1 - Moment			Force1 - CoP			Force2 - Force			Force2 - Moment			Force2 - CoP			Combined Force			Combined Moment			Combined CoP
Frame	Sub Frame	Fx	Fy	Fz	Mx	My	Mz	Cx	Cy	Cz	Fx	Fy	Fz	Mx	My	Mz	Cx	Cy	Cz	Fx	Fy	Fz	Mx	My	Mz	Cx	Cy	Cz
		N	N	N	N.mm	N.mm	N.mm	mm	mm	mm	N	N	N	N.mm	N.mm	N.mm	mm	mm	mm	N	N	N	N.mm	N.mm	N.mm	mm	mm	mm
396	0	4.30558e-16	-1.43737e-16	5.30839e-16	1.32911e-14	7.01468e-15	-1.13935e-14	300	610	0	-1.09648e-17	-3.40343e-18	-2.29451e-17	-9.76136e-16	1.47366e-15	-2.25106e-16	300	200	0	4.19593e-16	-1.4714e-16	5.07894e-16	3.24475e-13	-1.6402e-13	-3.16208e-13	0	0	0
396	1	6.09831e-17	-1.47474e-16	-3.9929e-16	-3.17102e-14	-1.18633e-14	6.31461e-15	300	610	0	-1.64674e-17	-5.06532e-18	-3.07188e-17	-1.29279e-15	1.98118e-15	-3.02623e-16	300	200	0	4.45157e-17	-1.5254e-16	-4.30009e-16	-2.90035e-13	1.16984e-13	-7.36562e-14	0	0	0
396	2	-5.94456e-16	-1.23394e-16	-1.93424e-15	-1.03404e-13	-4.22373e-14	3.58045e-14	300	610	0	-2.26233e-17	-6.90545e-18	-3.78696e-17	-1.57546e-15	2.45307e-15	-3.74691e-16	300	200	0	-6.1708e-16	-1.30299e-16	-1.97211e-15	-1.2987e-12	5.81469e-13	3.63483e-13	0	0	0
396	3	-1.61118e-15	-5.59235e-17	-4.20286e-15	-2.06658e-13	-8.63076e-14	7.96711e-14	300	610	0	-2.86388e-17	-8.67398e-18	-4.24539e-17	-1.74041e-15	2.76513e-15	-4.22341e-16	300	200	0	-1.63982e-15	-6.45975e-17	-4.24531e-15	-2.78373e-12	1.26876e-12	1.04842e-12	0	0	0
396	4	-3.04544e-15	7.30228e-17	-7.27708e-15	-3.43391e-13	-1.45061e-13	1.39446e-13	300	610	0	-3.31628e-17	-9.95126e-18	-4.16237e-17	-1.6664e-15	2.73451e-15	-4.17638e-16	300	200	0	-3.0786e-15	6.30715e-17	-7.3187e-15	-4.78937e-12	2.20106e-12	2.0223e-12	0	0	0
396	5	-4.90849e-15	2.82154e-16	-1.1115e-14	-5.1e-13	-2.17168e-13	2.14495e-13	300	610	0	-3.41544e-17	-1.01093e-17	-3.15486e-17	-1.19212e-15	2.1142e-15	-3.22855e-16	300	200	0	-4.94264e-15	2.72044e-16	-1.11465e-14	-7.28459e-12	3.36615e-12	3.2968e-12	0	0	0
396	6	-7.13101e-15	5.87382e-16	-1.54853e-14	-6.94022e-13	-2.9755e-13	3.00548e-13	300	610	0	-2.87965e-17	-8.28776e-18	-7.48302e-18	-1.20015e-16	5.96899e-16	-9.10511e-17	300	200	0	-7.1598e-15	5.79094e-16	-1.54928e-14	-1.01139e-11	4.69456e-12	4.82986e-12	0	0	0
396	7	-9.51786e-15	9.96455e-16	-1.98754e-14	-8.70173e-13	-3.75655e-13	3.87893e-13	300	610	0	-1.35064e-17	-3.40107e-18	3.59254e-17	1.76957e-15	-2.16588e-15	3.31001e-16	300	200	0	-9.53137e-15	9.93054e-16	-1.98395e-14	-1.29376e-11	6.03153e-12	6.49474e-12	0	0	0
396	8	-1.16956e-14	1.50132e-15	-2.33895e-14	-9.96104e-13	-4.33603e-13	4.59376e-13	300	610	0	1.58882e-17	5.80352e-18	1.03975e-16	4.68913e-15	-6.522e-15	9.96428e-16	300	200	0	-1.16797e-14	1.50712e-15	-2.32855e-14	-1.51659e-11	7.10616e-12	8.04363e-12	0	0	0
396	9	-1.3058e-14	2.06809e-15	-2.46514e-14	-1.00858e-12	-4.44476e-13	4.88446e-13	300	610	0	6.37188e-17	2.06094e-17	2.00771e-16	8.79469e-15	-1.27461e-14	1.94717e-15	300	200	0	-1.29943e-14	2.0887e-15	-2.44506e-14	-1.58967e-11	7.50168e-12	9.06963e-12	0	0	0
397	0	-1.27198e-14	2.62502e-15	-2.17342e-14	-8.21122e-13	-3.71218e-13	4.37719e-13	300	610	0	1.33697e-16	4.20873e-17	3.27494e-16	1.41117e-14	-2.09283e-14	3.19699e-15	300	200	0	-1.25861e-14	2.6671e-15	-2.14067e-14	-1.38714e-11	6.634e-12	8.97338e-12	0	0	0
397	1	-9.49396e-15	3.04933e-15	-1.21535e-14	-3.24817e-13	-1.66825e-13	2.58723e-13	300	610	0	2.27683e-16	7.07158e-17	4.79989e-16	2.04331e-14	-3.08198e-14	4.70783e-15	300	200	0	-9.26627e-15	3.12004e-15	-1.16736e-14	-7.47228e-12	3.7492e-12	6.94522e-12	0	0	0
397	2	-1.9146e-15	3.155e-15	7.03013e-15	6.05751e-13	2.23265e-13	-1.0625e-13	300	610	0	3.43938e-16	1.05845e-16	6.45687e-16	2.71908e-14	-4.16328e-14	6.35937e-15	300	200	0	-1.57066e-15	3.26084e-15	7.67581e-15	5.20698e-12	-2.04572e-12	1.97748e-12	0	0	0
397	3	1.1665e-14	2.68455e-15	3.8938e-14	2.09866e-12	8.55442e-13	-7.19008e-13	300	610	0	4.74817e-16	1.44995e-16	7.99988e-16	3.33058e-14	-5.18064e-14	7.91313e-15	300	200	0	1.21398e-14	2.82954e-15	3.9738e-14	2.618e-11	-1.17005e-11	-7.07286e-12	0	0	0
397	4	3.28648e-14	1.30962e-15	8.63604e-14	4.26004e-12	1.77759e-12	-1.63567e-12	300	610	0	6.03992e-16	1.83022e-16	9.02472e-16	3.7035e-14	-5.87582e-14	8.97464e-15	300	200	0	3.34688e-14	1.49264e-15	8.72628e-14	5.7229e-11	-2.60665e-11	-2.13472e-11	0	0	0
397	5	6.29222e-14	-1.35332e-15	1.50933e-13	7.13591e-12	3.01284e-12	-2.89081e-12	300	610	0	7.03415e-16	2.11208e-16	8.93577e-16	3.58413e-14	-5.8665e-14	8.95988e-15	300	200	0	6.36256e-14	-1.14212e-15	1.51826e-13	9.93646e-11	-4.56478e-11	-4.17477e-11	0	0	0
397	6	1.02152e-13	-5.7043e-15	2.31944e-13	1.06581e-11	4.53653e-12	-4.4744e-12	300	610	0	7.30475e-16	2.16434e-16	6.92809e-16	2.63329e-14	-4.63378e-14	7.07623e-15	300	200	0	1.02883e-13	-5.48786e-15	2.32637e-13	1.52045e-10	-7.02392e-11	-6.85727e-11	0	0	0
397	7	1.49202e-13	-1.2089e-14	3.24748e-13	1.4574e-11	6.24593e-12	-6.30086e-12	300	610	0	6.26065e-16	1.80643e-16	1.99953e-16	4.33462e-15	-1.52884e-14	2.33268e-15	300	200	0	1.49828e-13	-1.19083e-14	3.24948e-13	2.12143e-10	-9.84453e-11	-1.01009e-10	0	0	0
397	8	2.00094e-13	-2.06869e-14	4.18817e-13	1.83628e-11	7.92386e-12	-8.17101e-12	300	610	0	3.14642e-16	8.0934e-17	-6.98723e-16	-3.48253e-14	4.18853e-14	-6.40139e-15	300	200	0	2.00409e-13	-2.06059e-14	4.18119e-13	2.72678e-10	-1.2709e-10	-1.36479e-10	0	0	0
397	9	2.47118e-13	-3.13512e-14	4.95583e-13	2.11447e-11	9.19911e-12	-9.72932e-12	300	610	0	-2.92254e-16	-1.09271e-16	-2.11688e-15	-9.57138e-14	1.32641e-13	-2.02649e-14	300	200	0	2.46825e-13	-3.14605e-14	4.93466e-13	3.21421e-10	-1.50556e-10	-1.69871e-10	0	0	0
398	0	2.77661e-13	-4.33984e-14	5.26332e-13	2.15985e-11	9.50955e-12	-1.04221e-11	300	610	0	-1.28721e-15	-4.17432e-16	-4.14448e-15	-1.81768e-13	2.62984e-13	-4.01753e-14	300	200	0	2.76374e-13	-4.38158e-14	5.22188e-13	3.39547e-10	-1.6015e-10	-1.92723e-10	0	0	0
398	1	2.73207e-13	-5.53523e-14	4.70671e-13	1.7909e-11	8.07754e-12	-9.46596e-12	300	610	0	-2.7508e-15	-8.66847e-16	-6.81162e-15	-2.93748e-13	4.35155e-13	-6.64739e-14	300	200	0	2.70456e-13	-5.62192e-14	4.63859e-13	3.00664e-10	-1.43627e-10	-1.92504e-10	0	0	0
398	2	2.08806e-13	-6.46655e-14	2.7626e-13	7.77823e-12	3.91186e-12	-5.83997e-12	300	610	0	-4.72595e-15	-1.46875e-15	-1.0038e-14	-4.27598e-13	6.4437e-13	-9.843e-14	300	200	0	2.0408e-13	-6.61342e-14	2.66222e-13	1.70687e-10	-8.51061e-11	-1.52205e-10	0	0	0
398	3	5.34969e-14	-6.74542e-14	-1.19162e-13	-1.14549e-11	-4.14458e-12	1.67764e-12	300	610	0	-7.1813e-15	-2.21106e-15	-1.35681e-14	-5.71733e-13	8.74634e-13	-1.336e-13	300	200	0	4.63156e-14	-6.96653e-14	-1.32731e-13	-9.07733e-11	3.43261e-11	-5.05524e-11	0	0	0
398	4	-2.27723e-13	-5.83169e-14	-7.82201e-13	-4.25314e-11	-1.72975e-11	1.4405e-11	300	610	0	-9.96268e-15	-3.04365e-15	-1.68943e-14	-7.03865e-13	1.09376e-12	-1.67066e-13	300	200	0	-2.37685e-13	-6.13606e-14	-7.99095e-13	-5.26702e-10	2.34934e-10	1.36733e-10	0	0	0
398	5	-6.6962e-13	-3.03317e-14	-1.77321e-12	-8.77624e-11	-3.65873e-11	3.35542e-11	300	610	0	-1.27344e-14	-3.8606e-15	-1.91762e-14	-7.87722e-13	1.24807e-12	-1.90628e-13	300	200	0	-6.82355e-13	-3.41923e-14	-1.79238e-12	-1.17568e-09	5.35129e-10	4.34121e-10	0	0	0
398	6	-1.29935e-12	2.4632e-14	-3.12914e-12	-1.48233e-10	-6.25505e-11	5.99021e-11	300	610	0	-1.49144e-14	-4.48095e-15	-1.91686e-14	-7.70226e-13	1.25765e-12	-1.92081e-13	300	200	0	-1.31426e-12	2.01511e-14	-3.14831e-12	-2.06065e-09	9.46285e-10	8.6134e-10	0	0	0
398	7	-2.12518e-12	1.15121e-13	-4.83861e-12	-2.22669e-10	-9.4737e-11	9.33068e-11	300	610	0	-1.56134e-14	-4.63071e-15	-1.51804e-14	-5.80078e-13	1.01352e-12	-1.54776e-13	300	200	0	-2.14079e-12	1.10491e-13	-4.85379e-12	-3.17253e-09	1.46517e-09	1.42578e-09	0	0	0
398	8	-3.12083e-12	2.48636e-13	-6.80849e-12	-3.05961e-10	-1.31073e-10	1.32058e-10	300	610	0	-1.35914e-14	-3.93095e-15	-5.09606e-15	-1.29069e-13	3.78741e-13	-5.77977e-14	300	200	0	-3.13442e-12	2.44705e-13	-6.81359e-12	-4.44854e-09	2.06383e-09	2.11184e-09	0	0	0
398	9	-4.20541e-12	4.29295e-13	-8.82282e-12	-3.87383e-10	-1.67091e-10	1.72073e-10	300	610	0	-7.25625e-15	-1.89871e-15	1.35002e-14	6.82125e-13	-8.03851e-13	1.2286e-13	300	200	0	-4.21266e-12	4.27396e-13	-8.80932e-12	-5.7454e-09	2.67711e-09	2.86716e-09	0	0	0
399	0	-5.21972e-12	6.54491e-13	-1.04967e-11	-4.48668e-10	-1.95089e-10	2.05989e-10	300	610	0	5.26704e-15	2.02963e-15	4.30449e-14	1.95157e-12	-2.69402e-12	4.11597e-13	300	200	0	-5.21445e-12	6.56521e-13	-1.04537e-11	-6.8096e-09	3.18862e-09	3.58633e-09	0	0	0
399	1	-5.90151e-12	9.10451e-13	-1.12315e-11	-4.62222e-10	-2.03329e-10	2.22262e-10	300	610	0	2.59563e-14	8.44124e-15	8.55052e-14	3.75479e-12	-5.42289e-12	8.2844e-13	300	200	0	-5.87555e-12	9.18892e-13	-1.1146e-11	-7.24847e-09	3.41707e-09	4.09349e-09	0	0	0
399	2	-5.86356e-12	1.16684e-12	-1.01804e-11	-3.89946e-10	-1.75497e-10	2.04476e-10	300	610	0	5.65583e-14	1.78424e-14	1.41625e-13	6.11249e-12	-9.04464e-12	1.38166e-12	300	200	0	-5.807e-12	1.18468e-12	-1.00388e-11	-6.50869e-09	3.10583e-09	4.12672e-09	0	0	0
399	3	-4.58165e-12	1.37081e-12	-6.2412e-12	-1.83378e-10	-9.0698e-11	1.3114e-10	300	610	0	9.80554e-14	3.04937e-14	2.09864e-13	8.94565e-12	-1.34683e-11	2.05734e-12	300	200	0	-4.48359e-12	1.4013e-12	-6.03134e-12	-3.87233e-09	1.92045e-09	3.32878e-09	0	0	0
399	4	-1.40198e-12	1.44131e-12	1.90437e-12	2.13928e-10	7.55986e-11	-2.36049e-11	300	610	0	1.49897e-13	4.61745e-14	2.85032e-13	1.20183e-11	-1.83695e-11	2.80593e-12	300	200	0	-1.25208e-12	1.48748e-12	2.1894e-12	1.51602e-09	-5.39492e-10	1.25067e-09	0	0	0
399	5	4.41908e-12	1.26505e-12	1.56769e-11	8.60591e-10	3.49158e-10	-2.87855e-10	300	610	0	2.08981e-13	6.38727e-14	3.56665e-13	1.48703e-11	-2.30847e-11	3.52608e-12	300	200	0	4.62806e-12	1.32892e-12	1.60335e-11	1.05735e-08	-4.70614e-09	-2.62308e-09	0	0	0
399	6	1.36271e-11	6.96162e-13	3.63802e-11	1.80686e-09	7.5255e-10	-6.87768e-10	300	610	0	2.68408e-13	8.14099e-14	4.07295e-13	1.67471e-11	-2.64989e-11	4.04743e-12	300	200	0	1.38955e-11	7.77572e-13	3.67875e-11	2.41343e-08	-1.09772e-08	-8.81669e-09	0	0	0
399	7	2.68167e-11	-4.37656e-13	6.48451e-11	3.07801e-09	1.29811e-09	-1.24071e-09	300	610	0	3.1611e-13	9.50303e-14	4.10895e-13	1.65387e-11	-2.69421e-11	4.1149e-12	300	200	0	2.71328e-11	-3.42626e-13	6.5256e-11	4.27158e-08	-1.9608e-08	-1.77608e-08	0	0	0
399	8	4.41962e-11	-2.31892e-12	1.00907e-10	4.65061e-09	1.9778e-09	-1.94514e-09	300	610	0	3.33527e-13	9.9014e-14	3.3195e-13	1.27466e-11	-2.21262e-11	3.37897e-12	300	200	0	4.45297e-11	-2.21991e-12	1.01239e-10	6.61764e-08	-3.05534e-08	-2.96341e-08	0	0	0
399	9	6.52592e-11	-5.11011e-12	1.42704e-10	6.42143e-09	2.74985e-09	-2.767e-09	300	610	0	2.94658e-13	8.54106e-14	1.25809e-13	3.50787e-12	-9.16167e-12	1.39829e-12	300	200	0	6.55538e-11	-5.0247e-12	1.42829e-10	9.32581e-08	-4.32547e-08	-4.414e-08	0	0	0
400	0	8.8361e-11	-8.90509e-12	1.85808e-10	8.16979e-09	3.52244e-09	-3.62265e-09	300	610	0	1.65951e-13	4.40393e-14	-2.58816e-13	-1.32882e-11	1.5287e-11	-2.3366e-12	300	200	0	8.8527e-11	-8.86105e-12	1.85549e-10	1.21022e-07	-5.63763e-08	-6.02167e-08	0	0	0
400	1	1.10219e-10	-1.3659e-11	2.22248e-10	9.51655e-09	4.13574e-09	-4.35966e-09	300	610	0	-9.23172e-14	-3.70491e-14	-8.74116e-13	-3.97458e-11	5.46401e-11	-8.3481e-12	300	200	0	1.10126e-10	-1.36961e-11	2.21374e-10	1.44216e-07	-6.75079e-08	-7.56917e-08	0	0	0
400	2	1.25379e-10	-1.9095e-11	2.39541e-10	9.88552e-09	4.34484e-09	-4.73747e-09	300	610	0	-5.22374e-13	-1.70402e-13	-1.76303e-12	-7.75209e-11	1.11756e-10	-1.70726e-11	300	200	0	1.24857e-10	-1.92654e-11	2.37778e-10	1.54651e-07	-7.287e-08	-8.69111e-08	0	0	0
400	3	1.25749e-10	-2.459e-11	2.19946e-10	8.47735e-09	3.80755e-09	-4.41221e-09	300	610	0	-1.16204e-12	-3.67003e-13	-2.94351e-12	-1.27147e-10	1.87921e-10	-2.87068e-11	300	200	0	1.24587e-10	-2.4957e-11	2.17003e-10	1.40731e-07	-6.70855e-08	-8.84024e-08	0	0	0
400	4	1.00315e-10	-2.90483e-11	1.40256e-10	4.27025e-09	2.0835e-09	-2.93155e-09	300	610	0	-2.03363e-12	-6.32844e-13	-4.38631e-12	-1.87095e-10	2.81425e-10	-4.2989e-11	300	200	0	9.82817e-11	-2.96811e-11	1.35869e-10	8.73371e-08	-4.31134e-08	-7.26645e-08	0	0	0
400	5	3.52776e-11	-3.07788e-11	-2.74328e-11	-3.93258e-09	-1.34715e-09	2.51642e-10	300	610	0	-3.12786e-12	-9.63986e-13	-5.98617e-12	-2.52564e-10	3.85698e-10	-5.89152e-11	300	200	0	3.21497e-11	-3.17428e-11	-3.34189e-11	-2.364e-08	7.52104e-09	-3.02239e-08	0	0	0
400	6	-8.51564e-11	-2.74063e-11	-3.13401e-10	-1.73841e-08	-7.03465e-09	5.73591e-09	300	610	0	-4.38243e-12	-1.34004e-12	-7.52745e-12	-3.1406e-10	4.87076e-10	-7.43985e-11	300	200	0	-8.95389e-11	-2.87463e-11	-3.20928e-10	-2.11758e-07	9.40287e-08	4.98595e-08	0	0	0
400	7	-2.76966e-10	-1.58573e-11	-7.4579e-10	-3.71752e-08	-1.5468e-08	1.40851e-08	300	610	0	-5.6557e-12	-1.71621e-12	-8.64722e-12	-3.55893e-10	5.62397e-10	-8.59004e-11	300	200	0	-2.82622e-10	-1.75736e-11	-7.54437e-10	-4.95036e-07	2.24991e-07	1.78808e-07	0	0	0
400	8	-5.53143e-10	7.51773e-12	-1.34318e-09	-6.38885e-08	-2.69285e-08	2.5686e-08	300	610	0	-6.69747e-12	-2.01461e-12	-8.80168e-12	-3.54852e-10	5.76781e-10	-8.80927e-11	300	200	0	-5.59841e-10	5.50313e-12	-1.35198e-09	-8.85081e-07	4.06116e-07	3.66006e-07	0	0	0
400	9	-9.18789e-10	4.66146e-11	-2.10369e-09	-9.7102e-08	-4.12774e-08	4.05367e-08	300	610	0	-7.12058e-12	-2.11584e-12	-7.24516e-12	-2.79458e-10	4.82194e-10	-7.36383e-11	300	200	0	-9.2591e-10	4.44987e-11	-2.11093e-09	-1.37994e-06	6.36928e-07	6.15698e-07	0	0	0
401	0	-1.36422e-09	1.04949e-10	-2.99018e-09	-1.34734e-07	-5.76747e-08	5.79603e-08	300	610	0	-6.37992e-12	-1.85315e-12	-3.03555e-12	-9.03762e-11	2.1769e-10	-3.3228e-11	300	200	0	-1.3706e-09	1.03095e-10	-2.99322e-09	-1.95449e-06	9.06297e-07	9.22308e-07	0	0	0
401	1	-1.85606e-09	1.84645e-10	-3.91198e-09	-1.72247e-07	-7.42343e-08	7.62459e-08	300	610	0	-3.76873e-12	-1.01199e-12	4.91561e-12	2.5723e-10	-2.87497e-10	4.3947e-11	300	200	0	-1.85983e-09	1.83633e-10	-3.90707e-09	-2.5485e-06	1.18687e-06	1.26433e-06	0	0	0
401	2	-2.32663e-09	2.8497e-10	-4.70404e-09	-2.01775e-07	-8.76423e-08	9.22387e-08	300	610	0	1.55436e-12	6.6088e-13	1.77255e-11	8.08473e-10	-1.10654e-09	1.69063e-10	300	200	0	-2.32508e-09	2.85631e-10	-4.68631e-09	-3.05317e-06	1.42875e-06	1.59703e-06	0	0	0
401	3	-2.66261e-09	4.0037e-10	-5.10619e-09	-2.11291e-07	-9.27888e-08	1.00928e-07	300	610	0	1.04904e-11	3.43342e-12	3.63299e-11	1.59959e-09	-2.30163e-09	3.51616e-10	300	200	0	-2.65212e-09	4.03804e-10	-5.06986e-09	-3.29782e-06	1.55317e-06	1.84451e-06	0	0	0
401	4	-2.69484e-09	5.1806e-10	-4.74679e-09	-1.84028e-07	-8.24986e-08	9.51111e-08	300	610	0	2.38572e-11	7.54365e-12	6.11545e-11	2.64386e-09	-3.90294e-09	5.96213e-10	300	200	0	-2.67098e-09	5.25604e-10	-4.68563e-09	-3.03947e-06	1.4475e-06	1.89247e-06	0	0	0
401	5	-2.19208e-09	6.15328e-10	-3.13738e-09	-9.84482e-08	-4.74938e-08	6.52718e-08	300	610	0	4.21587e-11	1.31282e-11	9.165e-11	3.91189e-09	-5.87872e-09	8.98003e-10	300	200	0	-2.14992e-09	6.28456e-10	-3.04573e-09	-1.95984e-06	9.63542e-07	1.58344e-06	0	0	0
401	6	-8.63075e-10	6.56906e-10	3.1242e-10	7.08137e-08	2.32379e-08	-1.62234e-10	300	610	0	6.52479e-11	2.0119e-11	1.25685e-10	5.30616e-09	-8.09612e-09	1.23668e-09	300	200	0	-7.97827e-10	6.77025e-10	4.38106e-10	3.24331e-07	-7.79942e-08	7.17608e-07	0	0	0
401	7	1.6274e-09	5.93002e-10	6.24779e-09	3.50523e-07	1.41441e-07	-1.13936e-07	300	610	0	9.18761e-11	2.81058e-11	1.58819e-10	6.63086e-09	-1.02739e-08	1.5693e-09	300	200	0	1.71928e-09	6.21107e-10	6.40661e-09	4.22988e-06	-1.87334e-06	-9.37126e-07	0	0	0
401	8	5.62157e-09	3.58886e-10	1.52755e-08	7.64328e-07	3.177e-07	-2.88195e-07	300	610	0	1.19138e-10	3.6169e-11	1.83514e-10	7.55987e-09	-1.19313e-08	1.82239e-09	300	200	0	5.74071e-09	3.95055e-10	1.5459e-08	1.01456e-05	-4.60748e-06	-3.62084e-06	0	0	0
401	9	1.14028e-08	-1.22726e-10	2.78095e-08	1.32556e-06	5.58382e-07	-5.31517e-07	300	610	0	1.41849e-10	4.2693e-11	1.88412e-10	7.60803e-09	-1.23398e-08	1.88468e-09	300	200	0	1.15447e-08	-8.00326e-11	2.79979e-08	1.83308e-05	-8.40748e-06	-7.53773e-06	0	0	0
402	0	1.90934e-08	-9.34934e-10	4.3843e-08	2.02681e-06	8.61206e-07	-8.44504e-07	300	610	0	1.51935e-10	4.51869e-11	1.5786e-10	6.11414e-09	-1.04914e-08	1.60221e-09	300	200	0	1.92454e-08	-8.89747e-10	4.40008e-08	2.8766e-05	-1.32733e-05	-1.27872e-05	0	0	0
402	1	2.85103e-08	-2.15372e-09	6.26381e-08	2.8262e-06	1.20932e-06	-1.21375e-06	300	610	0	1.37972e-10	4.01543e-11	7.19863e-11	2.248e-09	-5.10095e-09	7.78665e-10	300	200	0	2.86482e-08	-2.11356e-09	6.271e-08	4.09506e-05	-1.89839e-05	-1.92659e-05	0	0	0
402	2	3.89767e-08	-3.82691e-09	8.2339e-08	3.6305e-06	1.56401e-06	-1.60429e-06	300	610	0	8.5075e-11	2.30746e-11	-9.22987e-11	-4.94246e-09	5.33225e-09	-8.1517e-10	300	200	0	3.90618e-08	-3.80384e-09	8.22467e-08	5.36513e-05	-2.49796e-05	-2.65391e-05	0	0	0
402	3	4.90983e-08	-5.94349e-09	9.95301e-08	4.27656e-06	1.85659e-06	-1.95087e-06	300	610	0	-2.45691e-11	-1.14166e-11	-3.58896e-10	-1.64238e-08	2.23727e-08	-3.41825e-09	300	200	0	4.90737e-08	-5.95491e-09	9.91712e-08	6.46159e-05	-3.02279e-05	-3.36858e-05	0	0	0
402	4	5.65213e-08	-8.39234e-09	1.08791e-07	4.51343e-06	1.98048e-06	-2.14912e-06	300	610	0	-2.10176e-10	-6.9039e-11	-7.48161e-10	-3.29872e-08	4.73716e-08	-7.23691e-09	300	200	0	5.63111e-08	-8.46138e-09	1.08043e-07	7.02872e-05	-3.30879e-05	-3.91307e-05	0	0	0
402	5	5.77114e-08	-1.09113e-08	1.02339e-07	3.98948e-06	1.78528e-06	-2.04828e-06	300	610	0	-4.89414e-10	-1.54944e-10	-1.27006e-09	-5.49553e-08	8.10283e-08	-1.23779e-08	300	200	0	5.7222e-08	-1.10662e-08	1.01069e-07	6.55761e-05	-3.1201e-05	-4.04866e-05	0	0	0
402	6	4.78139e-08	-1.30298e-08	6.98954e-08	2.25091e-06	1.07557e-06	-1.44815e-06	300	610	0	-8.736e-10	-2.72227e-10	-1.91441e-09	-8.1768e-08	1.22764e-07	-1.87528e-08	300	200	0	4.69403e-08	-1.3302e-08	6.7981e-08	4.3784e-05	-2.14491e-05	-3.44493e-05	0	0	0
402	7	2.06844e-08	-1.40126e-08	-1.02684e-09	-1.23971e-06	-3.81857e-07	-1.04067e-07	300	610	0	-1.36065e-09	-4.19764e-10	-2.63815e-09	-1.11447e-07	1.69897e-07	-2.59519e-08	300	200	0	1.93238e-08	-1.44323e-08	-3.66499e-09	-3.19791e-06	-4.00061e-08	-1.68051e-05	0	0	0
402	8	-3.07904e-08	-1.28161e-08	-1.24167e-07	-7.0538e-06	-2.83754e-06	2.25525e-06	300	610	0	-1.92562e-09	-5.89326e-10	-3.34986e-09	-1.39956e-07	2.16644e-07	-3.30915e-08	300	200	0	-3.2716e-08	-1.34054e-08	-1.27517e-07	-8.42493e-05	3.72046e-05	1.73678e-05	0	0	0
402	9	-1.13935e-07	-8.07757e-09	-3.12595e-07	-1.57034e-05	-6.52025e-06	5.89111e-06	300	610	0	-2.50894e-09	-7.62037e-10	-3.89307e-09	-1.6052e-07	2.53025e-07	-3.86472e-08	300	200	0	-1.16444e-07	-8.83961e-09	-3.16488e-07	-0.00020775	9.42685e-05	7.32025e-05	0	0	0
403	0	-2.34919e-07	1.83909e-09	-5.75501e-07	-2.74911e-05	-1.15734e-05	1.09932e-05	300	610	0	-3.00324e-09	-9.04409e-10	-4.03059e-09	-1.63e-07	2.63834e-07	-4.0296e-08	300	200	0	-2.37923e-07	9.34678e-10	-5.79532e-07	-0.000379471	0.00017397	0.000155135	0	0	0
403	1	-3.96631e-07	1.87056e-08	-9.1343e-07	-4.22925e-05	-1.79624e-05	1.75877e-05	300	610	0	-3.24019e-09	-9.6449e-10	-3.43396e-09	-1.33513e-07	2.27922e-07	-3.48078e-08	300	200	0	-3.99872e-07	1.77411e-08	-9.16863e-07	-0.000599453	0.000276518	0.000265468	0	0	0
403	2	-5.95646e-07	4.41621e-08	-1.31177e-06	-5.92662e-05	-2.53498e-05	2.54101e-05	300	610	0	-2.9804e-09	-8.68986e-10	-1.68418e-09	-5.45404e-08	1.18199e-07	-1.80444e-08	300	200	0	-5.98626e-07	4.32931e-08	-1.31345e-06	-0.000857757	0.000397538	0.00040232	0	0	0
403	3	-8.1827e-07	7.92805e-08	-1.73257e-06	-7.64985e-05	-3.29418e-05	3.37464e-05	300	610	0	-1.91054e-09	-5.2268e-10	1.70843e-09	9.41246e-08	-9.715e-08	1.48537e-08	300	200	0	-8.20181e-07	7.87578e-08	-1.73086e-06	-0.00112915	0.000525588	0.000556916	0	0	0
403	4	-1.0358e-06	1.23921e-07	-2.10519e-06	-9.0607e-05	-3.93155e-05	4.12476e-05	300	610	0	3.46436e-10	1.88029e-10	7.25483e-09	3.33176e-07	-4.51557e-07	6.89925e-08	300	200	0	-1.03545e-06	1.24109e-07	-2.09793e-06	-0.00136703	0.000639315	0.000710315	0	0	0
403	5	-1.19934e-06	1.75866e-07	-2.31673e-06	-9.63568e-05	-4.22484e-05	4.57409e-05	300	610	0	4.2001e-09	1.38516e-09	1.53972e-08	6.79864e-07	-9.74331e-07	1.48848e-07	300	200	0	-1.19514e-06	1.77252e-07	-2.30134e-06	-0.0014973	0.000704545	0.000829825	0	0	0
403	6	-1.2351e-06	2.29745e-07	-2.20426e-06	-8.63764e-05	-3.85887e-05	4.4071e-05	300	610	0	1.00317e-08	3.18006e-09	2.63661e-08	1.14187e-06	-1.68154e-06	2.56874e-07	300	200	0	-1.22507e-06	2.32925e-07	-2.17789e-06	-0.00141338	0.0006719	0.000865608	0	0	0
403	7	-1.04117e-06	2.75814e-07	-1.55154e-06	-5.11061e-05	-2.42215e-05	3.20278e-05	300	610	0	1.80943e-08	5.64247e-09	3.99768e-08	1.70864e-06	-2.56287e-06	3.91493e-07	300	200	0	-1.02307e-06	2.81456e-07	-1.51157e-06	-0.000974333	0.000475793	0.000748349	0	0	0
403	8	-4.87964e-07	2.98746e-07	-9.45543e-08	2.08364e-05	5.78981e-06	4.43978e-06	300	610	0	2.83653e-08	8.75522e-09	5.53596e-08	2.3401e-06	-3.56431e-06	5.44451e-07	300	200	0	-4.59598e-07	3.07502e-07	-3.91947e-08	-8.66964e-06	3.60446e-05	0.000389219	0	0	0
403	9	5.75396e-07	2.76682e-07	2.45916e-06	0.000141644	5.67872e-05	-4.44641e-05	300	610	0	4.03474e-08	1.23536e-08	7.0635e-08	2.95313e-06	-4.56697e-06	6.97587e-07	300	200	0	6.15743e-07	2.89036e-07	2.5298e-06	0.00167269	-0.000736274	-0.000316117	0	0	0
404	0	2.30556e-06	1.80932e-07	6.39084e-06	0.000322389	0.00013371	-0.000120301	300	610	0	5.28208e-08	1.60505e-08	8.25559e-08	3.40698e-06	-5.36385e-06	8.19278e-07	300	200	0	2.35838e-06	1.96983e-07	6.47339e-06	0.00425017	-0.00192687	-0.00147734	0	0	0
404	1	4.83669e-06	-2.31225e-08	1.19039e-05	0.000569903	0.000239773	-0.000227257	300	610	0	6.35625e-08	1.91522e-08	8.61703e-08	3.48986e-06	-5.63756e-06	8.61043e-07	300	200	0	4.90025e-06	-3.97037e-09	1.199e-05	0.0078518	-0.00359809	-0.00319068	0	0	0
404	2	8.23608e-06	-3.73236e-07	1.90241e-05	0.00088222	0.000374526	-0.000366157	300	610	0	6.90645e-08	2.05753e-08	7.45881e-08	2.91034e-06	-4.94458e-06	7.55132e-07	300	200	0	8.30514e-06	-3.5266e-07	1.90987e-05	0.0124878	-0.00575868	-0.00550902	0	0	0
404	3	1.24407e-05	-9.04784e-07	2.74633e-05	0.00124248	0.000531235	-0.000531814	300	610	0	6.43124e-08	1.87838e-08	3.89765e-08	1.29888e-06	-2.71396e-06	4.14336e-07	300	200	0	1.2505e-05	-8.86e-07	2.75022e-05	0.0179616	-0.00832239	-0.00839887	0	0	0
404	4	1.71739e-05	-1.64167e-06	3.64463e-05	0.00161144	0.000693636	-0.000709658	300	610	0	4.27111e-08	1.17729e-08	-3.10445e-08	-1.77324e-06	1.72849e-06	-2.64323e-07	300	200	0	1.72166e-05	-1.6299e-06	3.64153e-05	0.0237575	-0.0110556	-0.0116835	0	0	0
404	5	2.18449e-05	-2.5829e-06	4.45127e-05	0.00191899	0.000832259	-0.00087182	300	610	0	-3.71644e-09	-2.86234e-09	-1.46393e-07	-6.74879e-06	9.09671e-06	-1.38989e-06	300	200	0	2.18412e-05	-2.58576e-06	4.43663e-05	0.0289116	-0.0135169	-0.0149736	0	0	0
404	6	2.54393e-05	-3.68435e-06	4.93119e-05	0.00205598	0.000900782	-0.00097308	300	610	0	-8.36962e-08	-2.77235e-08	-3.16659e-07	-1.40032e-05	2.00257e-05	-3.05934e-06	300	200	0	2.53556e-05	-3.71207e-06	4.89953e-05	0.0318807	-0.0149948	-0.017591	0	0	0
404	7	2.64158e-05	-4.83607e-06	4.74335e-05	0.0018679	0.00083317	-0.000947415	300	610	0	-2.05447e-07	-6.52152e-08	-5.47134e-07	-2.37168e-05	3.48817e-05	-5.32858e-06	300	200	0	2.62103e-05	-4.90129e-06	4.68864e-05	0.0304339	-0.014456	-0.0184957	0	0	0
404	8	2.26363e-05	-5.8364e-06	3.43304e-05	0.00115344	0.000542805	-0.000706315	300	610	0	-3.74604e-07	-1.169e-07	-8.34539e-07	-3.56935e-05	5.34871e-05	-8.17046e-06	300	200	0	2.22617e-05	-5.9533e-06	3.34958e-05	0.0216066	-0.010521	-0.0162337	0	0	0
404	9	1.13688e-05	-6.36599e-06	4.42143e-06	-0.00032839	-7.47802e-05	-0.00014051	300	610	0	-5.91134e-07	-1.82554e-07	-1.16136e-06	-4.91227e-05	7.47557e-05	-1.1419e-05	300	200	0	1.07777e-05	-6.54854e-06	3.26007e-06	0.00177296	-0.00149538	-0.00893324	0	0	0
405	0	-1.0586e-05	-5.967e-06	-4.85154e-05	-0.0028376	-0.00113343	0.000872719	300	610	0	-8.45159e-07	-2.58888e-07	-1.48897e-06	-6.22933e-05	9.62459e-05	-1.47012e-05	300	200	0	-1.14312e-05	-6.22588e-06	-5.00043e-05	-0.0330909	0.0145128	0.00561676	0	0	0
405	1	-4.65764e-05	-4.03569e-06	-0.000130527	-0.0066134	-0.00273967	0.00245403	300	610	0	-1.11172e-06	-3.3797e-07	-1.75001e-06	-7.22833e-05	0.000113665	-1.73614e-05	300	200	0	-4.76881e-05	-4.37366e-06	-0.000132277	-0.0868669	0.039346	0.0297585	0	0	0
405	2	-9.95153e-05	1.6026e-07	-0.000246101	-0.0118092	-0.00496526	0.0046955	300	610	0	-1.34482e-06	-4.05433e-07	-1.84114e-06	-7.46696e-05	0.000120392	-1.8388e-05	300	200	0	-0.00010086	-2.45173e-07	-0.000247942	-0.162385	0.0743789	0.0655768	0	0	0
405	3	-0.000170955	7.42494e-06	-0.000396083	-0.0183972	-0.00780656	0.00762034	300	610	0	-1.47137e-06	-4.38696e-07	-1.61785e-06	-6.33361e-05	0.000107127	-1.63605e-05	300	200	0	-0.000172426	6.98625e-06	-0.000397701	-0.260059	0.119887	0.114276	0	0	0
405	4	-0.000259758	1.85206e-05	-0.000574809	-0.0260407	-0.0111296	0.0111273	300	610	0	-1.38636e-06	-4.05579e-07	-8.93997e-07	-3.04902e-05	6.18403e-05	-9.44148e-06	300	200	0	-0.000261144	1.8115e-05	-0.000575703	-0.376014	0.174178	0.175282	0	0	0
405	5	-0.000360346	3.39784e-05	-0.000766469	-0.033935	-0.0146013	0.0149194	300	610	0	-9.51023e-07	-2.63877e-07	5.5036e-07	3.29604e-05	-2.9749e-05	4.55039e-06	300	200	0	-0.000361297	3.37145e-05	-0.000765919	-0.49972	0.232487	0.245039	0	0	0
405	6	-0.000460573	5.38179e-05	-0.00094088	-0.0406284	-0.0176118	0.0184211	300	610	0	3.35619e-09	3.73008e-08	2.94837e-06	0.000136484	-0.000182879	2.79425e-05	300	200	0	-0.00046057	5.38552e-05	-0.000937931	-0.611254	0.285692	0.315554	0	0	0
405	7	-0.000539389	7.71644e-05	-0.00104912	-0.043845	-0.0191958	0.0206917	300	610	0	1.66259e-06	5.53398e-07	6.50779e-06	0.000288238	-0.000411293	6.28336e-05	300	200	0	-0.000537727	7.77178e-05	-0.00104261	-0.678489	0.318988	0.372765	0	0	0
405	8	-0.000564622	0.000101769	-0.00101983	-0.0403478	-0.0179703	0.0203502	300	610	0	4.2037e-06	1.33628e-06	1.13491e-05	0.00049241	-0.000723279	0.000110489	300	200	0	-0.000560418	0.000103105	-0.00100848	-0.654734	0.310752	0.394971	0	0	0
405	9	-0.000491425	0.00012346	-0.000757413	-0.0258984	-0.0121124	0.0155362	300	610	0	7.75168e-06	2.42083e-06	1.74161e-05	0.000745412	-0.00111593	0.000170464	300	200	0	-0.000483673	0.000125881	-0.000739997	-0.47765	0.231987	0.35169	0	0	0
406	0	-0.000262211	0.000135586	-0.000143931	0.00460363	0.00058789	0.00394179	300	610	0	1.23152e-05	3.80516e-06	2.43568e-05	0.00103088	-0.00156745	0.000239429	300	200	0	-0.000249896	0.000139391	-0.000119575	-0.0706015	0.0468878	0.203484	0	0	0
406	1	0.000190829	0.000128559	0.00095293	0.0567004	0.0225552	-0.0170416	300	610	0	1.76986e-05	5.42385e-06	3.13778e-05	0.00131362	-0.00202773	0.000309729	300	200	0	0.000208528	0.000133983	0.000984308	0.652008	-0.284774	-0.0964824	0	0	0
406	2	0.000939221	8.96799e-05	0.00266307	0.135554	0.0560854	-0.0500036	300	610	0	2.33919e-05	7.11447e-06	3.70827e-05	0.00153299	-0.00240781	0.000367772	300	200	0	0.000962612	9.67943e-05	0.00270016	1.77362	-0.802575	-0.598201	0	0	0
406	3	0.00204612	3.46109e-06	0.00508526	0.244592	0.102773	-0.0969648	300	610	0	2.84433e-05	8.57964e-06	3.93153e-05	0.00159663	-0.00256957	0.000392462	300	200	0	0.00207456	1.20407e-05	0.00512457	3.35664	-1.53675	-1.34678	0	0	0
406	4	0.00354703	-0.000147215	0.0082436	0.38352	0.162665	-0.158536	300	610	0	3.1331e-05	9.34885e-06	3.50458e-05	0.00137625	-0.00231808	0.000354022	300	200	0	0.00357836	-0.000137866	0.00827864	5.41388	-2.49501	-2.3695	0	0	0
406	5	0.005422	-0.000378755	0.0120274	0.545625	0.233103	-0.232751	300	610	0	2.98566e-05	8.74809e-06	2.03527e-05	0.000707548	-0.00139999	0.000213751	300	200	0	0.00545185	-0.000370007	0.0120477	7.86935	-3.64431	-3.65693	0	0	0
406	6	0.00755875	-0.000702927	0.0161144	0.714428	0.307275	-0.313566	300	610	0	2.11008e-05	5.88915e-06	-9.42318e-06	-0.000602228	0.000487143	-7.45419e-05	300	200	0	0.00757985	-0.000697038	0.016105	10.5083	-4.88756	-5.13781	0	0	0
406	7	0.00970773	-0.00112099	0.0198813	0.859875	0.372564	-0.389104	300	610	0	1.49664e-06	-3.04546e-07	-5.92576e-05	-0.00275541	0.00366837	-0.000560507	300	200	0	0.00970923	-0.00112129	0.019822	12.919	-6.03641	-6.64807	0	0	0
406	8	0.0114324	-0.00161566	0.0223102	0.934539	0.408862	-0.439798	300	610	0	-3.29109e-05	-1.10139e-05	-0.000133646	-0.00592901	0.00844072	-0.0012895	300	200	0	0.0113995	-0.00162668	0.0221766	14.433	-6.78284	-7.89625	0	0	0
406	9	0.0120613	-0.002141	0.0219084	0.87061	0.38721	-0.436771	300	610	0	-8.59305e-05	-2.73567e-05	-0.000235313	-0.0102193	0.0149908	-0.00229004	300	200	0	0.0119754	-0.00216836	0.0216731	14.0734	-6.67455	-8.42977	0	0	0
407	0	0.0106541	-0.00261074	0.0166666	0.578884	0.269258	-0.340934	300	610	0	-0.000160327	-5.01084e-05	-0.000363346	-0.0155622	0.0232747	-0.00355536	300	200	0	0.0104938	-0.00266085	0.0163032	10.5295	-5.10214	-7.60967	0	0	0
407	1	0.00599727	-0.00288637	0.00409349	-0.0485478	0.00827207	-0.103549	300	610	0	-0.000256478	-7.92891e-05	-0.000510685	-0.0216279	0.0328564	-0.00501886	300	200	0	0.00574079	-0.00296566	0.0035828	2.18236	-1.30927	-4.6053	0	0	0
407	2	-0.00334586	-0.00276724	-0.0186235	-1.12976	-0.447371	0.330802	300	610	0	-0.000370525	-0.000113601	-0.00066105	-0.027693	0.0427082	-0.00652354	300	200	0	-0.00371638	-0.00288084	-0.0192845	-12.7883	5.55908	1.5751	0	0	0
407	3	-0.0189023	-0.0019862	-0.0542727	-2.77601	-1.14709	1.01766	300	610	0	-0.000492052	-0.000149721	-0.000785497	-0.0324993	0.0509871	-0.00778785	300	200	0	-0.0193944	-0.00213593	-0.0550582	-36.1745	16.3523	11.9979	0	0	0
407	4	-0.0420397	-0.000215895	-0.105022	-5.06366	-2.12623	2.00127	300	610	0	-0.000601385	-0.000181498	-0.000839061	-0.0341195	0.0548133	-0.00837191	300	200	0	-0.0426411	-0.000397393	-0.105861	-69.3483	31.7338	27.6382	0	0	0
407	5	-0.0735643	0.00290793	-0.171512	-7.99248	-3.38832	3.29705	300	610	0	-0.000666839	-0.00019913	-0.00075823	-0.0298623	0.0501019	-0.00765169	300	200	0	-0.0742312	0.0027088	-0.17227	-112.666	51.906	49.1097	0	0	0
407	6	-0.11314	0.00773813	-0.25159	-11.4291	-4.88083	4.86708	300	610	0	-0.000642404	-0.000188504	-0.000460412	-0.0162655	0.0315179	-0.00481234	300	200	0	-0.113782	0.00754963	-0.252051	-164.645	76.2275	76.2709	0	0	0
407	7	-0.158511	0.0145346	-0.338698	-15.0365	-6.46459	6.58852	300	610	0	-0.000466691	-0.000130934	0.000153049	0.0107562	-0.00734039	0.00112399	300	200	0	-0.158978	0.0144036	-0.338545	-220.909	102.722	107.696	0	0	0
407	8	-0.204555	0.0233415	-0.419967	-18.1925	-7.87866	8.21636	300	610	0	-6.43013e-05	-3.65171e-06	0.00118829	0.0555238	-0.0734037	0.0112158	300	200	0	-0.204619	0.0233378	-0.418779	-272.959	127.503	140.02	0	0	0
407	9	-0.24222	0.033819	-0.474231	-19.9093	-8.70436	9.34384	300	610	0	0.000648899	0.000218484	0.00274245	0.121873	-0.173085	0.0264426	300	200	0	-0.241571	0.0340374	-0.471488	-306.886	144.165	167.206	0	0	0
408	0	-0.257502	0.0450293	-0.470271	-18.7667	-8.3355	9.36724	300	610	0	0.00175479	0.000559535	0.00487689	0.212002	-0.310566	0.0474429	300	200	0	-0.255747	0.0455888	-0.465394	-302.257	143.248	179.817	0	0	0
408	1	-0.230685	0.0551897	-0.365866	-12.888	-5.96546	7.46549	300	610	0	0.00331437	0.00103669	0.00757796	0.324798	-0.485283	0.0741302	300	200	0	-0.227371	0.0562263	-0.358288	-231.527	111.95	164.463	0	0	0
408	2	-0.136206	0.0614169	-0.108409	0.00940919	-0.606259	2.60975	300	610	0	0.00533962	0.00165162	0.0107045	0.453629	-0.688534	0.105175	300	200	0	-0.130867	0.0630685	-0.0977048	-60.4984	34.2982	103.653	0	0	0
408	3	0.056363	0.0595121	0.361861	22.4396	8.84059	-6.37691	300	610	0	0.00775483	0.00237866	0.0139226	0.583636	-0.899266	0.13736	300	200	0	0.0641179	0.0618907	0.375783	249.514	-107.871	-23.6048	0	0	0
408	4	0.379607	0.0438583	1.10475	56.7986	23.4381	-20.6849	300	610	0	0.0103475	0.00314994	0.0166327	0.688729	-1.07931	0.164856	300	200	0	0.389954	0.0470082	1.12139	736.97	-332.775	-240.047	0	0	0
408	5	0.8631	0.00753735	2.16776	104.781	43.9669	-41.281	300	610	0	0.0127111	0.00383821	0.0178974	0.728695	-1.16864	0.178493	300	200	0	0.875811	0.0113756	2.18566	1431.97	-654.939	-566.723	0	0	0
408	6	1.52505	-0.0571979	3.56711	166.506	70.5549	-68.5432	300	610	0	0.0141862	0.00423941	0.0163856	0.647101	-1.08169	0.165199	300	200	0	1.53924	-0.0529585	3.5835	2343.83	-1079.46	-1017.38	0	0	0
408	7	2.36013	-0.15793	5.26127	239.337	102.168	-101.746	300	610	0	0.0138102	0.00405808	0.0103585	0.371	-0.706137	0.10782	300	200	0	2.37394	-0.153871	5.27163	3443.77	-1593.98	-1590.24	0	0	0
408	8	3.32314	-0.300381	7.11688	316.38	135.967	-138.397	300	610	0	0.0102924	0.00290121	-0.00227237	-0.186149	0.0934765	-0.0143362	300	200	0	3.33344	-0.29748	7.11461	4642.76	-2158.33	-2256.83	0	0	0
408	9	4.309	-0.485854	8.8685	384.773	166.556	-173.444	300	610	0	0.00203966	0.000287471	-0.0237698	-1.11658	1.46484	-0.223827	300	200	0	4.31103	-0.485567	8.84473	5765.38	-2692.33	-2948.23	0	0	0
409	0	5.13013	-0.707695	10.076	423.938	185.222	-198.434	300	610	0	-0.0127371	-0.00431816	-0.0562306	-2.50333	3.54627	-0.541776	300	200	0	5.11739	-0.712013	10.0198	6522.39	-3062.81	-3539.41	0	0	0
409	1	5.49449	-0.946786	10.0869	404.146	179.279	-200.75	300	610	0	-0.0357967	-0.0114332	-0.101029	-4.39616	6.43108	-0.982431	300	200	0	5.45869	-0.958219	9.98583	6486.53	-3072.06	-3833.68	0	0	0
409	2	4.98885	-1.1663	8.01401	285.918	131.766	-163.15	300	610	0	-0.0684808	-0.0214374	-0.157995	-6.7767	10.115	-1.54513	300	200	0	4.92037	-1.18774	7.85601	5079.07	-2451.1	-3550.52	0	0	0
409	3	3.07489	-1.30625	2.74692	20.9959	21.8034	-63.9211	300	610	0	-0.111127	-0.034392	-0.224313	-9.51188	14.4248	-2.20342	300	200	0	2.96376	-1.34064	2.5226	1577.89	-862.813	-2321.77	0	0	0
409	4	-0.891653	-1.27878	-6.98363	-444.131	-173.973	121.92	275.088	673.596	0	-0.162257	-0.049792	-0.293144	-12.2967	18.9296	-2.89144	300	200	0	-1.05391	-1.32857	-7.27677	-4838.84	2078.58	296.816	278.693	656.207	0
409	5	-7.60567	-0.965838	-22.4596	-1161.02	-478.407	419.868	278.699	661.694	0	-0.217539	-0.0662518	-0.352071	-14.5903	22.8393	-3.48853	300	200	0	-7.82321	-1.03209	-22.8117	-14995.9	6763.45	4789.72	280.029	655.208	0
409	6	-17.706	-0.22126	-44.7192	-2167.13	-908.697	851.015	279.68	658.461	0	-0.26858	-0.0811415	-0.381555	-15.554	24.9033	-3.80362	300	200	0	-17.9746	-0.302402	-45.1008	-29552.2	13509.2	11610.9	280.404	654.927	0
409	7	-31.6018	1.11965	-74.1617	-3467.65	-1468.66	1424.43	280.197	656.758	0	-0.30166	-0.090213	-0.353714	-14.0048	23.329	-3.56292	300	200	0	-31.9035	1.02944	-74.5154	-48741.6	22440.7	21067.1	280.604	654.778	0
409	8	-49.2449	3.18094	-110.092	-5013.88	-2142.16	2130.42	280.542	655.543	0	-0.296642	-0.0872838	-0.231942	-8.40624	15.7534	-2.40545	300	200	0	-49.5416	3.09365	-110.324	-72076.3	33348.8	33154.8	280.726	654.661	0
409	9	-69.9335	5.91905	-150.482	-6693.78	-2894.28	2942.49	280.767	654.482	0	-0.226401	-0.0640893	0.0279491	3.07442	-0.689475	0.106529	300	200	0	-70.1599	5.85496	-150.454	-98198.2	45609	47403.8	280.759	654.546	0
410	0	-92.2927	9.0925	-192.155	-8353.35	-3676.41	3820.14	280.867	653.472	0	-0.0572843	-0.0104578	0.474177	22.405	-29.1452	4.45346	300	200	0	-92.3499	9.08205	-191.681	-125015	58231.5	62859.2	280.668	654.477	0
410	1	-114.532	12.4431	-231.334	-9840.23	-4431.51	4701.07	280.844	652.537	0	0.248735	0.0849908	1.15196	51.3801	-72.594	11.0905	300	200	0	-114.283	12.5281	-230.182	-150071	70036.1	78285.5	280.432	654.578	0
410	2	-134.823	15.8776	-264.384	-11039.7	-5106.28	5504.79	280.686	651.756	0	0.729409	0.233378	2.09194	91.1215	-133.11	20.3343	300	200	0	-134.094	16.111	-262.292	-171031	79884.8	92454.6	280.025	655.012	0
410	3	-151.549	19.444	-288.505	-11889.6	-5665.65	6156.62	280.362	651.211	0	1.41418	0.443071	3.29303	141.347	-210.762	32.1953	300	200	0	-150.135	19.8871	-285.212	-186123	86893.7	104317	279.396	655.925	0
410	4	-163.484	23.2189	-302.186	-12379.6	-6095.93	6603.73	279.827	650.967	0	2.31193	0.715907	4.6992	199.393	-302.115	46.1487	300	200	0	-161.172	23.9348	-297.487	-194425	90584.2	113093	278.493	657.42	0
410	5	-170.034	27.2811	-305.41	-12546.2	-6400.98	6820.58	279.041	651.08	0	3.39396	1.04199	6.17046	259.004	-398.355	60.8478	300	200	0	-166.64	28.3231	-299.24	-195994	90971.4	118420	277.278	659.516	0
410	6	-171.461	31.7191	-299.614	-12466.1	-6602.4	6818.78	277.964	651.607	0	4.57212	1.39307	7.44986	308.976	-483.138	73.7958	300	200	0	-166.889	33.1122	-292.164	-191842	88574.4	120503	275.748	662.065	0
410	7	-168.895	36.592	-287.394	-12247.7	-6743.31	6650.78	276.536	652.616	0	5.67317	1.71481	8.13024	331.819	-530.414	81.0134	300	200	0	-163.222	38.3068	-279.263	-183761	84339.9	120115	273.954	664.605	0
410	8	-164.097	41.9113	-272.03	-12015.8	-6889.37	6395.59	274.674	654.171	0	6.41177	1.91882	7.62767	302.742	-502.649	76.7674	300	200	0	-157.686	43.8301	-264.402	-174022	79497.5	118438	272.043	666.128	0
410	9	-159.049	47.6694	-256.919	-11891.5	-7119.17	6136.22	272.29	656.285	0	6.36682	1.87576	5.17186	189.391	-350.128	53.4635	300	200	0	-152.683	49.5452	-251.747	-165010	75383.7	116800	270.33	664.907	0
411	0	-155.538	53.8545	-245.04	-11971.2	-7501.38	5942.92	269.387	658.854	0	4.96839	1.41189	-0.171948	-47.0316	-12.2458	1.84512	300	200	0	-150.57	55.2664	-245.212	-158875	73277.4	116409	269.359	658.724	0
411	1	-154.823	60.422	-238.59	-12311.9	-8063.25	5862.02	266.205	661.603	0	1.50585	0.312312	-9.43066	-448.483	577.964	-88.3163	361.286	247.556	0	-153.317	60.7343	-248.02	-157271	74280.1	118135	269.82	645.859	0
411	2	-157.457	67.2448	-238.872	-12923.4	-8757.81	5907.91	263.337	664.102	0	-4.82872	-1.66492	-23.5785	-1053.72	1484.65	-226.818	362.966	244.69	0	-162.286	65.5798	-262.451	-161257	79251.7	122370	272.288	626.422	0
411	3	-163.262	74.0702	-246.464	-13766.3	-9438.09	6062.51	261.706	665.855	0	-14.845	-4.75862	-43.2962	-1887.89	2753.77	-420.677	363.603	243.604	0	-178.107	69.3116	-289.761	-171330	88793	128994	276.932	602.762	0
411	4	-171.419	80.5096	-261.601	-14755.4	-9842.55	6282.66	262.376	666.404	0	-29.1698	-9.1385	-68.712	-2951.63	4395.62	-672.126	363.972	242.956	0	-200.589	71.3711	-330.313	-187600	103275	137421	283.51	578.318	0
411	5	-180.622	86.0843	-284.661	-15768	-9589.19	6511.52	266.314	665.392	0	-47.9656	-14.7791	-99.2842	-4217.54	6369.86	-978.93	364.158	242.479	0	-228.588	71.3052	-383.945	-210063	122937	146697	291.615	556.031	0
411	6	-189.264	90.3267	-316.638	-16656.4	-8181.18	6691.84	274.162	662.604	0	-70.7066	-21.3534	-133.733	-5630.6	8567.34	-1334.21	364.063	242.103	0	-259.97	68.9733	-450.371	-238872	147976	155642	300.857	537.741	0
411	7	-195.608	92.8848	-359.439	-17265.7	-5034.94	6775.97	285.992	658.035	0	-96.2004	-28.3123	-169.853	-7102.05	10801.4	-1723.13	363.593	241.813	0	-291.808	64.5725	-529.292	-274497	178561	162985	310.895	524.467	0
411	8	-197.933	93.5781	-415.862	-17452.2	462.199	6730.08	301.111	651.966	0	-122.787	-35.1038	-204.474	-8503.69	12834.1	-2121.11	362.766	241.588	0	-320.72	58.4744	-620.337	-317720	214792	167448	321.434	516.698	0
411	9	-194.644	92.4066	-489.15	-17100.7	8862.65	6540.93	318.118	644.96	0	-148.524	-41.2822	-233.958	-9681.19	14429.4	-2496.14	361.675	241.38	0	-343.169	51.1244	-723.109	-369501	256697	167820	332.211	514.384	0
412	0	-184.4	89.4847	-582.252	-16136.7	20565.5	6217.23	335.321	637.714	0	-171.37	-46.5094	-255.193	-10491.2	15412.3	-2814.98	360.395	241.111	0	-355.77	42.9753	-837.445	-430777	304288	163053	342.961	516.858	0
412	1	-166.283	84.9217	-697.148	-14536.1	35769.3	5775.96	351.308	630.851	0	-189.494	-50.641	-266.622	-10846.3	15721.2	-3054.46	358.964	240.68	0	-355.778	34.2807	-963.77	-502321	357699	152337	353.426	522.912	0
412	2	-139.898	78.8199	-834.091	-12329.4	54421.2	5236.77	365.246	624.782	0	-201.747	-53.8384	-268.75	-10742.8	15431.6	-3209.12	357.42	239.973	0	-341.645	24.9815	-1102.84	-584418	417104	135209	363.339	531.008	0
412	3	-105.33	71.3204	-990.284	-9602.21	76076.8	4623.66	376.823	619.696	0	-208.022	-56.5415	-263.873	-10258.2	14733.4	-3288.65	355.835	238.875	0	-313.352	14.7789	-1254.16	-675999	482098	111624	372.407	539.572	0
412	4	-63.0285	62.4893	-1158.54	-6494.38	99742.5	3945.89	386.093	615.606	0	-209.263	-59.3116	-255.268	-9522.79	13874.3	-3312.42	354.352	237.305	0	-272.291	3.17771	-1413.81	-773629	550830	81886.7	380.362	547.302	0
412	5	-13.84	52.2471	-1327.05	-3198.45	123852	3179.86	393.329	612.41	0	-207.07	-62.6477	-246.272	-8684.99	13097.7	-3302.48	353.184	235.266	0	-220.91	-10.4006	-1573.32	-871138	619551	46613.5	387.045	553.376	0
412	6	40.6631	40.5079	-1480.75	59.1042	146437	2281.55	398.894	609.96	0	-203.172	-66.8732	-239.588	-7882.23	12599	-3275.73	352.586	232.899	0	-162.508	-26.3653	-1720.34	-960263	682938	6926.05	392.445	557.448	0
412	7	97.794	27.317	-1604.14	3054.64	165474	1212.05	403.154	608.096	0	-198.982	-72.0867	-236.884	-7220.21	12501.5	-3241.06	352.775	230.48	0	-101.188	-44.7697	-1841.03	-1.03222e+06	735141	-35317.8	396.672	559.508	0
412	8	153.796	12.8695	-1684.83	5607.22	179315	-47.0122	406.429	606.672	0	-195.344	-78.1275	-238.685	-6759.63	12844.4	-3198.67	353.813	228.32	0	-41.5481	-65.258	-1923.51	-1.07977e+06	771207	-77569.8	399.9	559.723	0
412	9	204.407	-2.48035	-1716.33	7604.44	187034	-1483.45	408.973	605.569	0	-192.467	-84.5739	-244.493	-6513.33	13583.8	-3141.42	355.559	226.64	0	11.9396	-87.0542	-1960.82	-1.09895e+06	788291	-116936	402.313	558.321	0
413	0	245.668	-18.1496	-1699.2	9004.97	188549	-3040.79	410.964	604.7	0	-190.039	-90.8092	-253.064	-6453.24	14609.8	-3059.69	357.732	225.5	0	55.6289	-108.959	-1952.26	-1.0898e+06	786167	-150638	404.063	555.546	0
413	1	274.637	-33.2811	-1640.14	9823.85	184514	-4614.85	412.499	604.01	0	-187.459	-96.1457	-262.754	-6523.37	15772.3	-2944.96	360.027	224.827	0	87.1781	-129.427	-1902.9	-1.05595e+06	766971	-176425	405.253	551.652	0
413	2	289.805	-46.825	-1549.91	10112.6	176075	-6072.21	413.603	603.475	0	-184.115	-99.9655	-271.881	-6655.42	16912	-2791.64	362.204	224.479	0	105.691	-146.79	-1821.79	-1.00341e+06	734452	-192859	405.932	546.915	0
413	3	291.173	-57.7212	-1440.82	9941.13	164595	-7278.06	414.237	603.1	0	-179.59	-101.841	-279.025	-6783.71	17886.1	-2598.83	364.102	224.312	0	111.583	-159.562	-1719.85	-939208	693080	-199443	406.103	541.646	0
413	4	280.028	-65.0883	-1324.61	9383.63	151416	-8120.62	414.31	602.916	0	-173.763	-101.612	-283.222	-6855.9	18585.2	-2370.94	365.621	224.207	0	106.265	-166.7	-1607.83	-870128	647249	-196566	405.733	536.206	0
413	5	258.551	-68.3699	-1210.97	8511.34	137693	-8530.29	413.705	602.971	0	-166.798	-99.4069	-284.012	-6837.86	18941	-2117.92	366.691	224.076	0	91.7524	-167.777	-1494.98	-801872	600723	-185338	404.773	530.99	0
413	6	229.378	-67.4151	-1106.88	7390.61	124314	-8490.29	412.311	603.323	0	-159.086	-95.6065	-281.397	-6714.2	18927.2	-1853.57	367.262	223.86	0	70.2914	-163.022	-1388.28	-738624	556350	-167354	403.18	526.408	0
413	7	195.206	-62.4702	-1016.54	6083.56	111885	-8035	410.065	604.015	0	-151.156	-90.7538	-275.777	-6487.07	18559.3	-1592.9	367.298	223.523	0	44.0503	-153.224	-1292.31	-683001	516024	-144440	400.939	522.819	0
413	8	158.466	-54.0836	-941.695	4648.64	100753	-7237.39	406.991	605.064	0	-143.589	-85.4496	-267.9	-6175.16	17897.4	-1349.9	366.806	223.05	0	14.8776	-139.533	-1209.59	-636238	480815	-118394	398.091	520.456	0
413	9	121.111	-42.968	-882.202	3140.9	91056.5	-6191.15	403.215	606.44	0	-136.948	-80.2534	-258.844	-5814.78	17053.9	-1135.51	365.885	222.464	0	-15.8371	-123.221	-1141.05	-598501	451184	-90781.2	394.747	519.336	0
414	0	84.5263	-29.8762	-836.565	1612.35	82778.4	-4992.77	398.95	608.073	0	-131.704	-75.6174	-250.032	-5463.28	16203.2	-955.538	364.805	221.85	0	-47.1779	-105.494	-1086.6	-569226	427225	-62816.6	391.093	519.201	0
414	1	49.5655	-15.5221	-802.457	111.409	75795.3	-3727.75	394.454	609.861	0	-128.174	-71.855	-243.282	-5203.31	15596	-809.142	364.107	221.388	0	-78.6084	-87.3772	-1045.74	-547441	408886	-35350.2	387.394	519.486	0
414	2	16.6523	-0.544063	-777.142	-1318.14	69922.8	-2462.53	389.974	611.696	0	-126.464	-69.1318	-240.882	-5146.75	15576.8	-689.008	364.666	221.366	0	-109.811	-69.6758	-1018.02	-532043	396178	-8919.5	383.986	519.337	0
414	3	-14.0783	14.5064	-757.83	-2639.53	64950.4	-1242.1	385.706	613.483	0	-126.411	-67.4541	-245.679	-5437.47	16598.9	-582.703	367.563	222.132	0	-140.489	-52.9477	-1003.51	-522030	389345	16160.8	381.264	517.673	0
414	4	-42.6326	29.1578	-741.983	-3827.12	60664.3	-92.2879	381.76	615.158	0	-127.533	-66.6559	-261.112	-6251.61	19225.5	-474.103	373.629	223.942	0	-170.165	-37.4982	-1003.09	-516711	388986	39696.6	379.643	513.322	0
414	5	-69.048	43.0139	-727.563	-4870.86	56863.9	974.298	378.157	616.695	0	-128.984	-66.401	-291.117	-7792.5	24106.4	-345.599	382.807	226.768	0	-198.032	-23.387	-1018.68	-515823	396080	61528.7	379.486	505.262	0
414	6	-93.343	55.7665	-713.165	-5778.42	53375.4	1951.52	374.843	618.102	0	-129.54	-66.2098	-339.793	-10274.4	31918.2	-181.227	393.934	230.237	0	-222.883	-10.4433	-1052.96	-519543	411879	81484.5	381.004	492.937	0
414	7	-115.519	67.2095	-698.051	-6571.91	50063.3	2835.63	371.719	619.415	0	-127.609	-65.504	-410.713	-13886.9	43253.5	29.8371	405.313	233.812	0	-243.128	1.70549	-1108.76	-528331	437616	99365.4	384.163	476.578	0
414	8	-135.582	77.2321	-682.071	-7279.31	46837.9	3623.68	368.67	620.672	0	-121.311	-63.6629	-505.921	-18741.3	58463.3	289.611	415.558	237.044	0	-256.893	13.5692	-1187.99	-542617	474030	114951	388.638	457.3	0
414	9	-153.557	85.7942	-665.515	-7924.88	43654.6	4312.73	365.595	621.908	0	-108.667	-60.0987	-624.984	-24819.6	77505	588.998	424.011	239.712	0	-262.223	25.6956	-1290.5	-562472	520896	128013	393.886	436.812	0
415	0	-169.481	92.9044	-648.934	-8522.05	40510.8	4900.43	362.427	623.132	0	-87.9516	-54.3713	-764.393	-31942.9	99845.8	907.239	430.621	241.789	0	-257.433	38.5331	-1413.33	-587344	576712	138341	399.309	416.884	0
415	1	-183.422	98.6011	-632.983	-9071.98	37440.7	5386.27	359.15	624.332	0	-58.0442	-46.2911	-917.182	-39749.8	124403	1215.68	435.636	243.339	0	-241.466	52.3099	-1550.16	-615867	638484	145791	404.404	398.911	0
415	2	-195.492	102.946	-618.278	-9567.9	34505	5771.24	355.808	625.475	0	-18.6303	-35.8734	-1072.76	-47689.1	149516	1492.75	439.376	244.455	0	-214.122	67.0723	-1691.04	-645739	701610	150362	408.822	383.764	0
415	3	-205.86	106.036	-605.314	-10001	31773.7	6056.89	352.491	626.522	0	29.6101	-23.2267	-1217.57	-55059.5	173045	1741.01	442.123	245.221	0	-176.25	82.8097	-1822.89	-673842	760145	152293	412.359	371.837	0
415	4	-214.75	108.036	-594.404	-10364.4	29309	6246.15	349.308	627.437	0	84.7117	-8.60515	-1337.24	-61127.1	192707	1984.17	444.108	245.711	0	-130.039	99.4313	-1931.65	-696754	807753	152115	414.936	363.175	0
415	5	-222.433	109.182	-585.64	-10656	27154.5	6344.33	346.367	628.195	0	143.293	7.46247	-1419.88	-65301.3	206616	2250.43	445.517	245.991	0	-79.1407	116.645	-2005.52	-711574	839225	150614	416.564	357.6	0
415	6	-229.185	109.745	-578.934	-10878.9	25336.3	6358.86	343.764	628.791	0	200.941	24.1834	-1459.25	-67295	213775	2562.54	446.496	246.116	0	-28.2435	133.929	-2038.18	-716745	851922	148714	417.316	354.813	0
415	7	-235.228	109.971	-574.099	-11038.2	23868	6300.26	341.575	629.227	0	253.073	40.6117	-1456.21	-67184.1	214299	2929.36	447.162	246.136	0	17.8455	150.583	-2030.31	-712438	846404	147279	417.306	354.461	0
415	8	-240.69	110.044	-570.951	-11139.7	22753.7	6182.91	339.852	629.511	0	295.821	55.7543	-1417.73	-65346.1	209255	3337.44	447.598	246.092	0	55.1307	165.799	-1988.69	-700355	825968	146917	416.664	356.171	0
415	9	-245.583	110.092	-569.358	-11189.5	21989.4	6022.48	338.621	629.653	0	326.559	68.6603	-1354.36	-62326.2	200260	3752.66	447.863	246.019	0	80.9758	178.752	-1923.72	-683116	795477	147895	415.531	359.562	0
416	0	-249.801	110.202	-569.269	-11194	21563.9	5832.29	337.88	629.664	0	344.026	78.5175	-1277.41	-58697.4	189042	4130.94	447.989	245.95	0	94.2249	188.719	-1846.68	-663569	760087	150153	414.046	364.236	0
416	1	-253.146	110.417	-570.701	-11158.6	21464.4	5621.93	337.611	629.552	0	348.21	84.747	-1196.87	-54955.1	177117	4432.25	447.983	245.916	0	95.0632	195.164	-1767.57	-644248	724290	153381	412.347	369.781	0
416	2	-255.353	110.723	-573.707	-11086.2	21681.5	5396.59	337.792	629.324	0	340.129	87.0551	-1120.21	-51457.4	165604	4628.67	447.834	245.936	0	84.7756	197.778	-1693.91	-627053	691391	157098	410.564	375.784	0
416	3	-256.129	111.046	-578.324	-10977.7	22210.9	5156.39	338.406	628.982	0	321.608	85.4211	-1052	-48408.2	155187	4704.86	447.516	246.015	0	65.4796	196.467	-1630.33	-613134	663353	160718	408.811	381.865	0
416	4	-255.195	111.269	-584.556	-10831.6	23050.9	4897.89	339.433	628.53	0	295.02	80.059	-994.252	-45873.7	146156	4659.29	447.001	246.139	0	39.8248	191.328	-1578.81	-602951	640937	163621	407.174	387.72	0
416	5	-252.328	111.25	-592.364	-10644.6	24201.2	4616.9	340.855	627.97	0	262.959	71.3761	-946.921	-43820.3	138504	4505.31	446.268	246.277	0	10.6305	182.626	-1539.28	-596425	623980	165238	405.702	393.164	0
416	6	-247.388	110.834	-601.681	-10411.6	25663.1	4310	342.652	627.304	0	227.876	59.919	-908.649	-42155.7	132039	4267.22	445.314	246.394	0	-19.5114	170.753	-1510.33	-593126	611738	165134	404.416	398.14	0
416	7	-240.341	109.883	-612.436	-10127.9	27438.7	3975.56	344.803	626.537	0	191.78	46.3136	-877.35	-40765.7	126479	3972.99	444.16	246.465	0	-48.5615	156.197	-1489.79	-592452	603184	163060	403.315	402.709	0
416	8	-231.278	108.3	-624.566	-9789.97	29528.7	3614.63	347.279	625.675	0	156.089	31.2169	-850.722	-39540.8	121528	3647.68	442.853	246.479	0	-75.1895	139.517	-1475.29	-593764	597252	158980	402.391	407.012	0
416	9	-220.404	106.054	-638.025	-9396.52	31926.3	3231.1	350.039	624.728	0	121.654	15.28	-826.653	-38392.8	116930	3310.39	441.45	246.444	0	-98.75	121.334	-1464.68	-596491	593000	153057	401.631	411.227	0
417	0	-208.015	103.191	-652.785	-8948.94	34612.5	2830.74	353.023	623.709	0	88.8846	-0.886243	-803.505	-37261.6	112498	2974.14	440.009	246.374	0	-119.13	102.304	-1456.29	-600200	589716	145608	401.017	415.515	0
417	1	-194.461	99.8212	-668.828	-8452.04	37553.3	2420.24	356.148	622.637	0	57.9084	-16.7469	-780.259	-36115.6	108119	2647.45	438.569	246.287	0	-136.553	83.0743	-1449.09	-604617	586954	137030	400.527	419.992	0
417	2	-180.121	96.0972	-686.097	-7914.22	40701.8	2006.63	359.324	621.535	0	28.6997	-31.8823	-756.518	-34947.9	103744	2336.6	437.133	246.196	0	-151.421	64.2148	-1442.62	-609603	584498	127741	400.128	424.704	0
417	3	-165.366	92.1848	-704.44	-7346.83	43999.9	1596.66	362.461	620.429	0	1.13702	-46.0179	-732.389	-33771	99368.2	2047.03	435.677	246.111	0	-164.229	46.1669	-1436.83	-615088	582300	118139	399.781	429.629	0
417	4	-150.538	88.2495	-723.58	-6763.41	47379.9	1196.41	365.48	619.347	0	-24.9818	-59.0298	-708.293	-32608.2	95019.6	1783.51	434.153	246.038	0	-175.52	29.2197	-1431.87	-621012	580387	108571	399.45	434.685	0
417	5	-135.935	84.4414	-743.125	-6179.11	50768	811.575	368.317	618.315	0	-49.9119	-70.9146	-684.746	-31486.5	90738.8	1550.94	432.514	245.983	0	-185.847	13.5268	-1427.87	-627272	578789	99323.1	399.103	439.76	0
417	6	-121.801	80.8814	-762.6	-5609.29	54090	447.306	370.928	617.356	0	-73.8983	-81.7318	-662.199	-30430.3	86567.2	1355.88	430.727	245.953	0	-195.699	-0.850456	-1424.8	-633706	577490	90626.1	398.721	444.74	0
417	7	-108.332	77.659	-781.514	-5067.72	57277.2	107.481	373.29	616.484	0	-97.101	-91.5467	-640.957	-29457.8	82539.8	1207.95	428.776	245.959	0	-205.433	-13.8878	-1422.47	-640107	576419	82651.8	398.292	449.528	0
417	8	-95.6741	74.8405	-799.436	-4565.52	60273.3	-205.014	375.395	615.711	0	-119.543	-100.396	-621.194	-28579.5	78684.2	1119.37	426.666	246.007	0	-215.217	-25.5552	-1420.63	-646267	575477	75517.6	397.814	454.052	0
417	9	-83.9208	72.4792	-816.067	-4110.92	63040.5	-487.111	377.249	615.037	0	-141.099	-108.277	-602.99	-27798.8	75024.1	1102.48	424.42	246.102	0	-225.019	-35.7981	-1419.06	-652027	574583	69287.3	397.293	458.268	0
418	0	-73.1184	70.6202	-831.294	-3709.53	65561.9	-735.164	378.867	614.462	0	-161.525	-115.16	-586.387	-27114.4	71580.6	1167.3	422.071	246.24	0	-234.643	-44.5396	-1417.68	-657329	573710	63977.4	396.737	462.157	0
418	1	-63.278	69.3008	-845.2	-3364.7	67840.1	-945.09	380.265	613.981	0	-180.521	-121.002	-571.41	-26522.6	68372.6	1320.14	419.656	246.416	0	-243.799	-51.7009	-1416.61	-662223	572898	59568.6	396.154	465.718	0
418	2	-54.3936	68.5443	-857.998	-3077.48	69892.3	-1112.29	381.46	613.587	0	-197.792	-125.77	-558.09	-26019.5	65416.6	1562.89	417.215	246.622	0	-252.186	-57.2262	-1416.09	-666841	572240	56021.3	395.551	468.964	0
418	3	-46.4508	68.3533	-869.951	-2846.83	71746.4	-1231.99	382.472	613.272	0	-213.084	-129.452	-546.469	-25603.2	62728.1	1892.52	414.788	246.852	0	-259.535	-61.0989	-1416.42	-671347	571858	53282.7	394.94	471.904	0
418	4	-39.4223	68.7097	-881.322	-2669.84	73437.6	-1300	383.327	613.029	0	-226.207	-132.044	-536.617	-25274.3	60322.9	2301.33	412.413	247.099	0	-265.629	-63.3347	-1417.94	-675914	571892	51289.9	394.334	474.544	0
418	5	-33.2605	69.5773	-892.332	-2542.38	75003.3	-1313.67	384.053	612.849	0	-237.043	-133.545	-528.62	-25034.6	58218	2778.16	410.132	247.358	0	-270.304	-63.9674	-1420.95	-680694	572481	49971.8	393.755	476.88	0
418	6	-27.8948	70.9033	-903.129	-2460.08	76477.2	-1272.91	384.68	612.724	0	-245.546	-133.944	-522.557	-24886.6	56427.8	3309.51	407.984	247.625	0	-273.441	-63.0404	-1425.69	-685793	573736	49249.5	393.222	478.904	0
418	7	-23.2302	72.6249	-913.775	-2419.06	77883.7	-1180.69	385.233	612.647	0	-251.715	-133.23	-518.489	-24833.2	54961.3	3880.22	406.003	247.895	0	-274.945	-60.6048	-1432.26	-691262	575722	49031.6	392.752	480.605	0
418	8	-19.1468	74.6773	-924.247	-2416.26	79235.7	-1042.49	385.73	612.614	0	-255.577	-131.4	-516.465	-24878	53823.1	4474.11	404.215	248.17	0	-274.724	-56.723	-1440.71	-697101	578459	49209.7	392.356	481.969	0
418	9	-15.5038	76.9996	-934.444	-2448.76	80533.4	-865.42	386.183	612.621	0	-257.165	-128.477	-516.529	-25022	53016.5	5075.14	402.64	248.443	0	-272.669	-51.477	-1450.97	-703258	581930	49657	392.042	482.978	0
419	0	-12.1531	79.5358	-944.21	-2513.07	81764.3	-657.738	386.595	612.662	0	-256.523	-124.518	-518.711	-25262.2	52544.6	5668.83	401.298	248.702	0	-268.676	-44.9823	-1462.92	-709644	586081	50234.5	391.809	483.612	0
419	1	-8.96071	82.2336	-953.351	-2605.64	82904.5	-428.479	386.961	612.733	0	-253.722	-119.637	-523.007	-25591.7	52407.8	6243.03	400.205	248.932	0	-262.682	-37.4031	-1476.36	-716138	590829	50804	391.653	483.855	0
419	2	-5.83194	85.0391	-961.639	-2723.77	83923.7	-186.936	387.271	612.832	0	-248.881	-114.005	-529.348	-26001.2	52599	6788.2	399.366	249.119	0	-254.713	-28.9659	-1490.99	-722585	596045	51245.3	391.565	483.703	0
419	3	-2.72657	87.8942	-968.806	-2865.5	84790.3	58.3791	387.52	612.958	0	-242.191	-107.854	-537.587	-26479	53101.9	7297.39	398.778	249.255	0	-244.918	-19.9598	-1506.39	-728791	601566	51469.2	391.538	483.163	0
419	4	0.341236	90.7401	-974.592	-3029.13	85478.4	300.911	387.707	613.108	0	-233.911	-101.456	-547.503	-27010.6	53893.1	7765.67	398.434	249.334	0	-233.57	-10.7155	-1522.1	-734556	607212	51426	391.565	482.257	0
419	5	3.30995	93.5254	-978.805	-3213.02	85971.2	536.678	387.833	613.283	0	-224.365	-95.0994	-558.82	-27579.5	54944.9	8189.56	398.323	249.353	0	-221.056	-1.57404	-1537.63	-739704	612815	51108	391.645	481.019	0
419	6	6.08134	96.2117	-981.346	-3415.42	86263.5	764.195	387.903	613.48	0	-213.921	-89.0704	-571.22	-28169.8	56225.1	8566.59	398.43	249.315	0	-207.84	7.1413	-1552.57	-744108	618235	50547.9	391.776	479.497	0
419	7	8.54039	98.7759	-982.231	-3633.73	86361.8	983.871	387.924	613.7	0	-202.959	-83.6249	-584.372	-28767.6	57697.2	8894.88	398.734	249.228	0	-194.419	15.151	-1566.6	-747709	623372	49806.3	391.956	477.745	0
419	8	10.5823	101.209	-981.609	-3864.3	86283.5	1196.74	387.9	613.937	0	-191.841	-78.9695	-597.974	-29361.9	59322.6	9172.69	399.206	249.102	0	-181.259	22.2394	-1579.58	-750535	628182	48954.3	392.18	475.823	0
419	9	12.1361	103.512	-979.769	-4102.94	86056.6	1402.94	387.834	614.188	0	-180.881	-75.2456	-611.77	-29943.8	61063.7	9398.02	399.815	248.946	0	-168.745	28.2661	-1591.54	-752703	632682	48054.1	392.439	473.793	0
420	0	13.18	105.691	-977.109	-4344.6	85717.9	1600.82	387.726	614.446	0	-170.327	-72.5211	-625.567	-30506.3	62887.4	9568	400.529	248.766	0	-157.147	33.1696	-1602.68	-754409	636951	47145.3	392.723	471.712	0
420	1	13.7443	107.747	-974.075	-4582.86	85309.4	1787.12	387.58	614.705	0	-160.349	-70.7931	-639.241	-31044.8	64766.3	9679.03	401.318	248.565	0	-146.604	36.9543	-1613.32	-755888	641107	46238.2	393.023	469.63	0
420	2	13.9041	109.666	-971.081	-4811.23	84873.6	1957.29	387.401	614.955	0	-151.053	-70.006	-652.712	-31557.1	66679.5	9727.67	402.158	248.348	0	-137.149	39.6598	-1623.79	-757367	645274	45312.1	393.333	467.591	0
420	3	13.7706	111.405	-968.46	-5024.53	84450.3	2105.5	387.201	615.188	0	-142.493	-70.073	-665.941	-32043.2	68611.7	9711.78	403.03	248.117	0	-128.723	41.3322	-1634.4	-759033	649561	44315.6	393.65	465.624	0
420	4	13.4821	112.908	-966.457	-5218.25	84073.4	2224.9	386.991	615.399	0	-134.674	-70.8922	-678.925	-32503.6	70551.7	9630.76	403.917	247.875	0	-121.192	42.0157	-1645.38	-761029	654057	43171.2	393.975	463.75	0
420	5	13.1897	114.109	-965.229	-5387.54	83769.2	2308.36	386.787	615.582	0	-127.562	-72.3535	-691.688	-32938.5	72491.2	9484.83	404.803	247.621	0	-114.372	41.7555	-1656.92	-763449	658825	41786.5	394.308	461.974	0
420	6	13.0395	114.946	-964.848	-5527.61	83555.2	2349.31	386.599	615.729	0	-121.088	-74.3422	-704.24	-33348.6	74420	9274.98	405.674	247.354	0	-108.048	40.604	-1669.09	-766333	663888	40069	394.648	460.3	0
420	7	13.1592	115.37	-965.312	-5635.11	83438.9	2342.61	386.437	615.838	0	-115.162	-76.7439	-716.562	-33734.2	76322.7	9004.15	406.512	247.078	0	-102.002	38.626	-1681.87	-769668	669220	37939.8	394.99	458.728	0
420	8	13.6469	115.354	-966.566	-5709.27	83419.8	2285.71	386.305	615.907	0	-109.675	-79.4484	-728.599	-34095	78179.1	8678.24	407.301	246.795	0	-96.0285	35.9054	-1695.17	-773406	674758	35346	395.329	457.259	0
420	9	14.563	114.906	-968.525	-5752.15	83490.2	2179.2	386.203	615.939	0	-104.52	-82.3518	-740.274	-34428.2	79968.4	8305.63	408.025	246.507	0	-89.9566	32.5539	-1708.8	-777473	680416	32271.5	395.657	455.896	0
421	0	15.9281	114.072	-971.097	-5768.33	83635.4	2026.71	386.125	615.94	0	-99.5957	-85.3582	-751.491	-34727.5	81671.3	7895.75	408.679	246.211	0	-83.6676	28.714	-1722.59	-781785	686099	28739.7	395.964	454.643	0
421	1	17.7231	112.932	-974.189	-5764.52	83834.8	1834.51	386.056	615.917	0	-94.8331	-88.3912	-762.136	-34984.2	83268.4	7458.38	409.257	245.903	0	-77.11	24.5406	-1736.32	-786253	691702	24810.6	396.24	453.505	0
421	2	19.8848	111.579	-977.674	-5749.22	84063.3	1611.01	385.983	615.881	0	-90.2042	-91.4116	-772.059	-35189.3	84738.2	7002.76	409.756	245.579	0	-70.3194	20.1677	-1749.73	-790764	697097	20575.2	396.473	452.487	0
421	3	22.3065	110.113	-981.355	-5732.36	84293.2	1365.95	385.895	615.841	0	-85.7309	-94.4242	-781.077	-35334.6	86057.9	6535.98	410.178	245.238	0	-63.4244	15.689	-1762.43	-795156	702125	16147.9	396.657	451.597	0
421	4	24.8507	108.629	-984.964	-5724.14	84493.8	1109.76	385.784	615.812	0	-81.4812	-97.469	-788.982	-35413.4	87206.8	6062.35	410.531	244.885	0	-56.6304	11.1597	-1773.95	-799226	706603	11657.3	396.79	450.838	0
421	5	27.3679	107.215	-988.198	-5733.83	84632.5	852.475	385.643	615.802	0	-77.5581	-100.609	-795.578	-35422.2	88168.1	5584.1	410.823	244.524	0	-50.1902	6.60526	-1783.78	-802755	710342	7235.35	396.874	450.209	0
421	6	29.7106	105.946	-990.764	-5768.94	84679.2	602.587	385.469	615.823	0	-74.0835	-103.917	-800.718	-35360.6	88930.4	5102.89	411.063	244.161	0	-44.3729	2.0294	-1791.48	-805542	713184	3007.56	396.908	449.705	0
421	7	31.7442	104.882	-992.429	-5834.79	84610.2	366.456	385.256	615.879	0	-71.1759	-107.455	-804.337	-35232.3	89491.8	4620.73	411.262	243.803	0	-39.4317	-2.57299	-1796.77	-807440	715025	-913.509	396.897	449.316	0
421	8	33.3566	104.068	-993.049	-5934.25	84410.4	148.04	385.001	615.976	0	-68.9294	-111.264	-806.474	-35043.6	89862.2	4139.57	411.426	243.453	0	-35.5728	-7.19592	-1799.52	-808378	715837	-4432.83	396.844	449.026	0
421	9	34.4658	103.534	-992.579	-6067.66	84071.2	-50.9286	384.7	616.113	0	-67.3924	-115.336	-807.271	-34804.1	90061.4	3660.84	411.563	243.113	0	-32.9266	-11.8021	-1799.85	-808366	715668	-7476.39	396.748	448.815	0
422	0	35.0271	103.302	-991.084	-6232.81	83590.1	-230.396	384.342	616.289	0	-66.5509	-119.614	-806.959	-34525.6	90117.5	3185.68	411.675	242.785	0	-31.5238	-16.312	-1798.04	-807495	714634	-9994.64	396.609	448.661	0
422	1	35.0308	103.378	-988.71	-6425.76	82969.9	-391.62	383.917	616.499	0	-66.327	-123.992	-805.823	-34221.8	90064.3	2716.14	411.767	242.468	0	-31.2962	-20.6137	-1794.53	-805915	712896	-11963	396.423	448.543	0
422	2	34.49	103.754	-985.623	-6642.43	82218.5	-537.053	383.418	616.739	0	-66.5933	-128.347	-804.147	-33906.6	89936	2256.09	411.84	242.165	0	-32.1033	-24.5926	-1789.77	-803789	710627	-13379	396.188	448.442	0
422	3	33.4294	104.398	-981.956	-6879.82	81348.1	-670.092	382.843	617.006	0	-67.1887	-132.554	-802.182	-33593.9	89763.9	1810.93	411.9	241.878	0	-33.7593	-28.1559	-1784.14	-801255	707974	-14260.1	395.907	448.342	0
422	4	31.8808	105.265	-977.792	-7136.14	80374.4	-794.44	382.2	617.298	0	-67.9314	-136.505	-800.129	-33296.7	89575.9	1387.11	411.952	241.614	0	-36.0505	-31.2406	-1777.92	-798411	705057	-14640.6	395.589	448.227	0
422	5	29.8813	106.298	-973.182	-7410.14	79315.3	-913.182	381.501	617.614	0	-68.6385	-140.113	-798.147	-33026.1	89396.5	991.961	412.005	241.378	0	-38.7572	-33.8143	-1771.33	-795330	701971	-14565.4	395.246	448.085	0
422	6	27.4728	107.442	-968.167	-7699.62	78190.1	-1028.12	380.761	617.953	0	-69.1471	-143.311	-796.369	-32790.8	89246.2	633.044	412.066	241.175	0	-41.6743	-35.869	-1764.54	-792068	698798	-14084.8	394.89	447.906	0
422	7	24.7043	108.645	-962.8	-8000.49	77018.9	-1139.77	379.995	618.31	0	-69.3268	-146.054	-794.917	-32597.1	89144	316.792	412.143	241.007	0	-44.6225	-37.4095	-1757.72	-788685	695620	-13250.1	394.533	447.677	0
422	8	21.6328	109.87	-957.169	-8307.68	75820.4	-1247.84	379.213	618.679	0	-69.0786	-148.307	-793.923	-32449.5	89107.2	47.6422	412.237	240.872	0	-47.4458	-38.4373	-1751.09	-785260	692533	-12111.7	394.186	447.387	0
422	9	18.3235	111.097	-951.411	-8616.18	74611.5	-1351.63	378.422	619.056	0	-68.3302	-150.036	-793.531	-32352.3	89150.5	-172.091	412.347	240.77	0	-50.0066	-38.9389	-1744.94	-781904	689645	-10716.7	393.85	447.027	0
423	0	14.849	112.325	-945.706	-8920.76	73405.4	-1450.29	377.62	619.433	0	-67.0372	-151.21	-793.896	-32309.5	89285.7	-341.99	412.465	240.697	0	-52.1882	-38.8847	-1739.6	-778757	687077	-9108.13	393.522	446.591	0
423	1	11.2858	113.564	-940.256	-9216.56	72214	-1542.8	376.803	619.802	0	-65.1903	-151.808	-795.161	-32324.6	89521.2	-463.02	412.583	240.652	0	-53.9045	-38.2445	-1735.42	-775965	684948	-7325.43	393.197	446.077	0
423	2	7.70691	114.821	-935.24	-9500.9	71047.7	-1628.07	375.967	620.159	0	-62.8208	-151.831	-797.416	-32398.9	89859.1	-536.756	412.688	240.63	0	-55.1139	-37.0109	-1732.66	-773656	683349	-5405.14	392.867	445.489	0
423	3	4.17505	116.092	-930.79	-9773.59	69915.7	-1705.18	375.114	620.5	0	-59.995	-151.298	-800.661	-32530.2	90292.7	-564.685	412.773	240.629	0	-55.82	-35.2067	-1731.45	-771908	682323	-3379.64	392.528	444.84	0
423	4	0.741394	117.364	-926.975	-10036	68826.1	-1773.59	374.248	620.827	0	-56.7992	-150.238	-804.806	-32713.1	90807.2	-548.197	412.831	240.647	0	-56.0578	-32.8735	-1731.78	-770743	681858	-1276.25	392.179	444.147	0
423	5	-2.55227	118.621	-923.801	-10290.1	67786.8	-1833.41	373.378	621.139	0	-53.3246	-148.683	-809.697	-32940	91383.1	-489.238	412.861	240.682	0	-55.8769	-30.0618	-1733.5	-770131	681901	880.63	391.82	443.432	0
423	6	-5.67084	119.841	-921.22	-10537.5	66803.9	-1885.69	372.517	621.439	0	-49.6563	-146.674	-815.139	-33201.9	91997.8	-390.671	412.861	240.732	0	-55.3272	-26.8324	-1736.36	-769999	682365	3064.4	391.457	442.715	0
423	7	-8.58239	121.006	-919.152	-10779.1	65882.5	-1932.55	371.678	621.727	0	-45.867	-144.262	-820.917	-33488.9	92626.7	-256.055	412.833	240.794	0	-54.4494	-23.2567	-1740.07	-770251	683144	5243.03	391.094	442.014	0
423	8	-11.2546	122.103	-917.529	-11015.4	65026.5	-1976.53	370.871	622.005	0	-42.0169	-141.514	-826.816	-33790	93245	-89.6807	412.776	240.868	0	-53.2715	-19.4109	-1744.35	-770793	684132	7379.22	390.734	441.347	0
423	9	-13.6529	123.133	-916.319	-11246.2	64238.9	-2019.51	370.105	622.273	0	-38.1561	-138.503	-832.649	-34094.6	93829.1	103.023	412.687	240.947	0	-51.809	-15.3702	-1748.97	-771563	685245	9431.95	390.378	440.732	0
424	0	-15.7415	124.109	-915.534	-11471.8	63521.9	-2062.69	369.382	622.53	0	-34.3277	-135.317	-838.275	-34393.6	94359.6	315.65	412.564	241.029	0	-50.0692	-11.2086	-1753.81	-772534	686428	11358.2	390.022	440.183	0
424	1	-17.4898	125.047	-915.219	-11692.4	62876.8	-2107.38	368.701	622.776	0	-30.5763	-132.053	-843.6	-34679.8	94823.5	541.357	412.403	241.109	0	-48.0661	-7.00614	-1758.82	-773712	687653	13116.2	389.663	439.713	0
424	2	-18.8808	125.956	-915.406	-11908.6	62302.7	-2155.06	368.06	623.009	0	-26.9561	-128.815	-848.541	-34946.9	95214.3	772.583	412.21	241.185	0	-45.8369	-2.85826	-1763.95	-775099	688901	14668.6	389.298	439.334	0
424	3	-19.9154	126.837	-916.088	-12120.2	61794.7	-2206.7	367.455	623.23	0	-23.5318	-125.714	-853.003	-35188.6	95528.1	1000.58	411.99	241.253	0	-43.4472	1.1227	-1769.09	-776669	690136	15985.5	388.929	439.052	0
424	4	-20.6103	127.68	-917.215	-12327.3	61346.5	-2262.36	366.883	623.44	0	-20.378	-122.867	-856.887	-35399.5	95760.6	1216.37	411.754	241.312	0	-40.9883	4.8135	-1774.1	-778374	691305	17046	388.556	438.873	0
424	5	-20.9966	128.473	-918.699	-12530.9	60952	-2321.57	366.346	623.64	0	-17.5788	-120.387	-860.094	-35575.4	95907	1412.58	411.508	241.362	0	-38.5754	8.08579	-1778.79	-780144	692349	17840.4	388.183	438.798	0
424	6	-21.1192	129.2	-920.413	-12732.1	60605.2	-2383.59	365.846	623.833	0	-15.2245	-118.384	-862.535	-35712.6	95962.5	1584.5	411.256	241.404	0	-36.3437	10.8159	-1782.95	-781884	693197	18373.3	387.814	438.826	0
424	7	-21.0311	129.847	-922.204	-12931	60298.1	-2447.62	365.385	624.022	0	-13.4009	-116.944	-864.126	-35807.9	95923.5	1729.89	411.006	241.438	0	-34.4319	12.903	-1786.33	-783489	693773	18662.3	387.454	438.949	0
424	8	-20.7815	130.404	-923.933	-13126.1	60020	-2512.91	364.961	624.207	0	-12.1753	-116.115	-864.814	-35859.5	95788.5	1848.44	410.762	241.465	0	-32.9568	14.2895	-1788.75	-784862	694015	18734.2	387.105	439.161	0
424	9	-20.4069	130.883	-925.514	-13316.8	59759.5	-2578.66	364.569	624.388	0	-11.5858	-115.909	-864.603	-35867.3	95557.4	1941.13	410.522	241.484	0	-31.9927	14.9745	-1790.12	-785950	693888	18620.2	386.763	439.451	0
425	0	-19.9275	131.313	-926.939	-13503.4	59507.3	-2643.86	364.198	624.568	0	-11.6368	-116.298	-863.567	-35833.5	95231.5	2010.1	410.277	241.495	0	-31.5643	15.0154	-1790.51	-786762	693406	18354	386.422	439.81	0
425	1	-19.3522	131.736	-928.252	-13686.5	59256.5	-2707.29	363.837	624.744	0	-12.3024	-117.224	-861.823	-35761.9	94814	2058.83	410.016	241.496	0	-31.6546	14.5118	-1790.08	-787350	692613	17970.4	386.069	440.231	0
425	2	-18.6896	132.186	-929.507	-13866.2	59002.2	-2767.77	363.477	624.918	0	-13.5342	-118.612	-859.489	-35656.4	94309.7	2091.52	409.728	241.486	0	-32.2237	13.5739	-1789	-787768	691558	17503.4	385.697	440.705	0
425	3	-17.9564	132.683	-930.731	-14042.8	58741.2	-2824.29	363.113	625.088	0	-15.2699	-120.384	-856.66	-35520.7	93725.9	2112.04	409.409	241.464	0	-33.2263	12.2993	-1787.39	-788051	690279	16984.9	385.302	441.225	0
425	4	-17.1785	133.23	-931.927	-14217	58471.7	-2876.01	362.743	625.256	0	-17.4398	-122.463	-853.425	-35359.5	93071.2	2123.77	409.056	241.432	0	-34.6184	10.767	-1785.35	-788221	688810	16444.7	384.881	441.782	0
425	5	-16.3887	133.817	-933.085	-14390.9	58193.4	-2922.32	362.367	625.423	0	-19.9712	-124.775	-849.869	-35178.8	92354	2129.93	408.669	241.393	0	-36.3598	9.04229	-1782.95	-788291	687179	15911.6	384.437	442.37	0
425	6	-15.6242	134.431	-934.178	-14567	57907.6	-2962.83	361.988	625.593	0	-22.7899	-127.25	-846.06	-34984.9	91583.2	2133.83	408.247	241.35	0	-38.4142	7.18089	-1780.24	-788268	685406	15414	383.972	442.981	0
425	7	-14.9222	135.053	-935.174	-14746.9	57616.3	-2997.4	361.61	625.769	0	-25.8189	-129.815	-842.066	-34784.1	90769.3	2139.71	407.794	241.308	0	-40.7411	5.23782	-1777.24	-788149	683513	14980	383.492	443.609	0
425	8	-14.3099	135.672	-936.055	-14932	57321.4	-3026.23	361.237	625.952	0	-28.9757	-132.392	-837.963	-34582.5	89924.4	2152.98	407.313	241.27	0	-43.2856	3.27982	-1774.02	-787943	681529	14634.9	383.001	444.246	0
425	9	-13.7965	136.289	-936.849	-15122.7	57024.6	-3049.78	360.869	626.142	0	-32.1724	-134.895	-833.856	-34386.2	89061.6	2179.2	406.807	241.238	0	-45.969	1.39429	-1770.71	-787691	679504	14398.1	382.502	444.884	0
426	0	-13.3714	136.917	-937.633	-15318.3	56727	-3068.61	360.5	626.337	0	-35.3167	-137.23	-829.885	-34201.2	88194.7	2222.41	406.273	241.212	0	-48.6881	-0.313812	-1767.52	-787468	677514	14279.6	381.992	445.513	0
426	1	-13.0129	137.577	-938.5	-15516.2	56429.6	-3083.59	360.127	626.533	0	-38.3181	-139.319	-826.199	-34031.5	87337.4	2284.34	405.71	241.19	0	-51.331	-1.7419	-1764.7	-787356	675641	14279.7	381.468	446.123	0
426	2	-12.7019	138.282	-939.511	-15712.9	56134.3	-3096.25	359.748	626.725	0	-41.1027	-141.103	-822.915	-33879	86502.3	2365.03	405.117	241.17	0	-53.8047	-2.82089	-1762.43	-787413	673947	14391.2	380.932	446.701	0
426	3	-12.4303	139.027	-940.669	-15905	55843	-3108.82	359.365	626.908	0	-43.6249	-142.561	-820.085	-33744	85697.6	2463.81	404.498	241.147	0	-56.0551	-3.53374	-1760.75	-787644	672458	14602.3	380.386	447.237	0
426	4	-12.1978	139.79	-941.933	-16089.8	55556.4	-3123.62	358.981	627.082	0	-45.8667	-143.699	-817.697	-33625.6	84928.9	2579.29	403.864	241.122	0	-58.0645	-3.90872	-1759.63	-788022	671162	14897	379.838	447.727	0
426	5	-12.0051	140.542	-943.24	-16265.9	55273.9	-3142.74	358.6	627.245	0	-47.8336	-144.546	-815.702	-33523.2	84199.4	2709.45	403.223	241.097	0	-59.8386	-4.00409	-1758.94	-788498	670028	15255.3	379.294	448.171	0
426	6	-11.8495	141.252	-944.525	-16434.5	54993.4	-3167.85	358.223	627.4	0	-49.5466	-145.145	-814.03	-33436.6	83509.9	2852.03	402.588	241.075	0	-61.3961	-3.89392	-1758.56	-789025	669017	15653.5	378.76	448.571	0
426	7	-11.7232	141.891	-945.739	-16597.8	54713.3	-3200.2	357.852	627.55	0	-51.0324	-145.542	-812.622	-33365.9	82859.6	3004.19	401.966	241.06	0	-62.7556	-3.65144	-1758.36	-789564	668094	16066.2	378.239	448.935	0
426	8	-11.6122	142.446	-946.866	-16758	54431.6	-3240.79	357.486	627.698	0	-52.3137	-145.78	-811.444	-33311.4	82247.2	3161.8	401.359	241.052	0	-63.9258	-3.3336	-1758.31	-790106	667240	16467.1	377.733	449.265	0
426	9	-11.4957	142.922	-947.931	-16915.3	54145.8	-3290.38	357.12	627.844	0	-53.4038	-145.895	-810.496	-33273.2	81672.7	3319.69	400.769	241.053	0	-64.8995	-2.97215	-1758.43	-790668	666462	16830.8	377.239	449.564	0
427	0	-11.3481	143.342	-949.007	-17068.5	53853.6	-3349.44	356.747	627.986	0	-54.3064	-145.915	-809.808	-33251.8	81137.1	3473.31	400.193	241.061	0	-65.6545	-2.57288	-1758.82	-791300	665787	17135.6	376.751	449.835	0
427	1	-11.145	143.733	-950.19	-17216.1	53553.9	-3418.2	356.361	628.119	0	-55.023	-145.861	-809.413	-33246.9	80640.7	3620.11	399.629	241.075	0	-66.168	-2.12778	-1759.6	-792064	665252	17366.6	376.264	450.08	0
427	2	-10.8744	144.118	-951.547	-17357.8	53246.9	-3496.36	355.958	628.242	0	-55.5641	-145.754	-809.314	-33256.8	80181.5	3759.41	399.074	241.093	0	-66.4385	-1.63608	-1760.86	-793000	664876	17518.4	375.775	450.303	0
427	3	-10.5406	144.508	-953.092	-17493.7	52933.8	-3582.77	355.539	628.355	0	-55.9537	-145.625	-809.473	-33278.1	79755.7	3891.32	398.528	241.111	0	-66.4943	-1.11748	-1762.57	-794106	664651	17593.8	375.282	450.51	0
427	4	-10.162	144.904	-954.794	-17624.3	52617.5	-3675.62	355.109	628.459	0	-56.2235	-145.512	-809.837	-33306.8	79357.7	4016.31	397.992	241.128	0	-66.3855	-0.607941	-1764.63	-795352	664551	17601.8	374.789	450.702	0
427	5	-9.76651	145.303	-956.6	-17751.5	52301	-3773.08	354.674	628.557	0	-56.4077	-145.452	-810.347	-33338.8	78982.7	4135.04	397.468	241.141	0	-66.1743	-0.149231	-1766.95	-796693	664544	17556.3	374.3	450.883	0
427	6	-9.39052	145.695	-958.435	-17877.7	51985.8	-3873.73	354.24	628.653	0	-56.5405	-145.479	-810.944	-33370.6	78627.3	4248.06	396.958	241.15	0	-65.931	0.215881	-1769.38	-798072	664591	17475.4	373.819	451.052	0
427	7	-9.07414	146.064	-960.208	-18005.1	51670.5	-3976.57	353.812	628.751	0	-56.651	-145.618	-811.563	-33399.8	78289.5	4355.47	396.468	241.155	0	-65.7251	0.44635	-1771.77	-799423	664646	17378.2	373.35	451.212	0
427	8	-8.85019	146.398	-961.831	-18134.3	51351.9	-4080.77	353.39	628.854	0	-56.7561	-145.888	-812.148	-33425.5	77967.6	4456.52	396.002	241.157	0	-65.6063	0.510239	-1773.98	-800682	664662	17278.7	372.898	451.362	0
427	9	-8.73281	146.692	-963.255	-18264.4	51027.1	-4185.83	352.974	628.961	0	-56.8539	-146.297	-812.665	-33448.1	77660.3	4549.79	395.562	241.158	0	-65.5867	0.394714	-1775.92	-801813	664612	17180.2	372.462	451.502	0
428	0	-8.71363	146.954	-964.501	-18393.6	50694.1	-4291.97	352.56	629.071	0	-56.9224	-146.84	-813.113	-33468.8	77365.9	4633.71	395.148	241.161	0	-65.636	0.114731	-1777.61	-802825	664495	17075.9	372.04	451.634	0
428	1	-8.76844	147.206	-965.635	-18519.8	50351.4	-4400.14	352.143	629.179	0	-56.9309	-147.497	-813.506	-33489.3	77082.3	4707.01	394.753	241.167	0	-65.6994	-0.290771	-1779.14	-803762	664330	16954.6	371.627	451.762	0
428	2	-8.8692	147.468	-966.73	-18641	49997.6	-4511.25	351.718	629.283	0	-56.8573	-148.248	-813.865	-33510.7	76805.4	4768.56	394.371	241.175	0	-65.7265	-0.78006	-1780.59	-804668	664136	16805	371.214	451.888	0
428	3	-8.99368	147.75	-967.834	-18755.9	49632.6	-4625.31	351.282	629.379	0	-56.6949	-149.078	-814.197	-33532.3	76531.2	4817.31	393.996	241.185	0	-65.6886	-1.32845	-1782.03	-805570	663926	16618.6	370.798	452.016	0
428	4	-9.12996	148.055	-968.957	-18864.5	49258.5	-4741.44	350.837	629.469	0	-56.4491	-149.986	-814.507	-33551.8	76258.4	4852.91	393.625	241.193	0	-65.579	-1.93092	-1783.46	-806474	663704	16391.3	370.378	452.143	0
428	5	-9.27728	148.377	-970.08	-18967.6	48878.8	-4858.65	350.386	629.553	0	-56.1319	-150.972	-814.785	-33565.8	75987.1	4875.82	393.26	241.196	0	-65.4091	-2.59485	-1784.86	-807364	663465	16124.2	369.958	452.269	0
428	6	-9.44303	148.707	-971.155	-19066	48496.8	-4976.4	349.937	629.632	0	-55.7605	-152.039	-815.011	-33570.8	75717.2	4886.46	392.903	241.191	0	-65.2035	-3.33218	-1786.17	-808204	663194	15822.8	369.542	452.39	0
428	7	-9.63618	149.036	-972.139	-19160.9	48113.8	-5094.79	349.493	629.71	0	-55.353	-153.19	-815.161	-33563.5	75448.1	4885.12	392.556	241.174	0	-64.9892	-4.15434	-1787.3	-808961	662871	15492.7	369.133	452.504	0
428	8	-9.86101	149.355	-973.017	-19254.1	47729.7	-5214.24	349.053	629.788	0	-54.9242	-154.425	-815.225	-33541.7	75180.9	4873.12	392.221	241.144	0	-64.7852	-5.07018	-1788.24	-809625	662493	15137.9	368.733	452.613	0
428	9	-10.1138	149.66	-973.825	-19348.2	47343.9	-5334.71	348.616	629.868	0	-54.4819	-155.739	-815.211	-33505.8	74919.5	4853.25	391.902	241.101	0	-64.5957	-6.07895	-1789.04	-810221	662075	14760.7	368.34	452.718	0
429	0	-10.3808	149.955	-974.639	-19444.7	46955.8	-5455.2	348.178	629.951	0	-54.0252	-157.112	-815.161	-33458.5	74668.8	4828.64	391.6	241.045	0	-64.406	-7.15678	-1789.8	-810809	661656	14363.7	367.954	452.824	0
429	1	-10.6391	150.253	-975.544	-19543.4	46564.9	-5573.95	347.732	630.033	0	-53.5467	-158.51	-815.132	-33403.4	74431.3	4801.97	391.312	240.979	0	-64.1858	-8.2567	-1790.68	-811451	661280	13950.2	367.57	452.932	0
429	2	-10.8672	150.566	-976.592	-19642.5	46171.5	-5689.52	347.278	630.113	0	-53.0403	-159.896	-815.168	-33344.2	74206.5	4775.74	391.032	240.905	0	-63.9074	-9.33051	-1791.76	-812189	660973	13524.1	367.184	453.041	0
429	3	-11.0547	150.9	-977.773	-19740.7	45777.6	-5801.43	346.818	630.189	0	-52.5083	-161.251	-815.291	-33283.7	73991.8	4752.21	390.755	240.824	0	-63.563	-10.3509	-1793.06	-813021	660740	13090.5	366.796	453.148	0
429	4	-11.2062	151.252	-979.032	-19836.8	45386	-5910.12	346.358	630.262	0	-51.9628	-162.568	-815.5	-33224.5	73784.6	4732.88	390.478	240.741	0	-63.169	-11.3166	-1794.53	-813914	660563	12656.1	366.408	453.25	0
429	5	-11.3375	151.607	-980.283	-19930	44998.2	-6016.48	345.903	630.331	0	-51.4258	-163.852	-815.765	-33168.4	73579.8	4718.33	390.197	240.659	0	-62.7633	-12.245	-1796.05	-814812	660405	12229.4	366.022	453.342	0
429	6	-11.4731	151.95	-981.428	-20019.8	44614.6	-6121.64	345.459	630.399	0	-50.9265	-165.113	-816.029	-33116.9	73368.3	4708.18	389.909	240.583	0	-62.3997	-13.1633	-1797.46	-815646	660215	11821.5	365.639	453.426	0
429	7	-11.6405	152.264	-982.385	-20107.2	44234.7	-6226.66	345.028	630.468	0	-50.4932	-166.361	-816.224	-33071.1	73139	4701.3	389.607	240.517	0	-62.1337	-14.0966	-1798.61	-816355	659939	11445	365.258	453.505	0
429	8	-11.8594	152.547	-983.105	-20193.4	43856.9	-6332.21	344.611	630.54	0	-50.1445	-167.599	-816.297	-33030.9	72884	4696.72	389.286	240.464	0	-62.0039	-15.0515	-1799.4	-816901	659538	11112.2	364.878	453.583	0
429	9	-12.1313	152.813	-983.595	-20278.8	43478.3	-6438.17	344.203	630.617	0	-49.8854	-168.816	-816.232	-32995.1	72601.4	4694.65	388.947	240.424	0	-62.0167	-16.0031	-1799.83	-817282	659005	10832.7	364.495	453.662	0
430	0	-12.4364	153.092	-983.93	-20363	43095	-6543.78	343.799	630.696	0	-49.7077	-169.991	-816.063	-32962.2	72294.6	4696.28	388.59	240.392	0	-62.1441	-16.8992	-1799.99	-817546	658371	10610.5	364.106	453.744	0
430	1	-12.7421	153.416	-984.232	-20446.2	42703.2	-6647.64	343.387	630.774	0	-49.5938	-171.098	-815.855	-32931.9	71969.3	4702.88	388.213	240.365	0	-62.3359	-17.6819	-1800.09	-817780	657691	10442.1	363.704	453.828	0
430	2	-13.0189	153.812	-984.601	-20529.8	42299.7	-6747.7	342.961	630.851	0	-49.5239	-172.127	-815.668	-32905.5	71631.3	4715.81	387.819	240.342	0	-62.5429	-18.3144	-1800.27	-818055	657014	10320.1	363.286	453.919	0
430	3	-13.2535	154.288	-985.067	-20616.3	41883.3	-6841.7	342.518	630.929	0	-49.4838	-173.08	-815.52	-32883	71286.3	4736.84	387.412	240.322	0	-62.7373	-18.7925	-1800.59	-818396	656357	10238.8	362.852	454.015	0
430	4	-13.4509	154.835	-985.589	-20709	41455	-6928.01	342.061	631.012	0	-49.4693	-173.971	-815.379	-32863.2	70938.6	4767.46	387.001	240.304	0	-62.9202	-19.1364	-1800.97	-818776	655704	10197.5	362.407	454.121	0
430	5	-13.6313	155.439	-986.081	-20809.9	41015.7	-7006	341.595	631.104	0	-49.4886	-174.821	-815.185	-32844	70590.3	4808.01	386.594	240.29	0	-63.12	-19.3815	-1801.27	-819131	655016	10200.4	361.96	454.236	0
430	6	-13.8249	156.083	-986.438	-20919.5	40565.2	-7075.66	341.123	631.207	0	-49.5594	-175.653	-814.874	-32824.6	70239.7	4857.68	386.197	240.282	0	-63.3843	-19.5702	-1801.31	-819385	654241	10256	361.513	454.361	0
430	7	-14.0632	156.751	-986.56	-21036.9	40100.9	-7137.09	340.647	631.323	0	-49.6994	-176.489	-814.394	-32805.3	69882.1	4915.18	385.809	240.282	0	-63.7626	-19.7372	-1800.95	-819470	653330	10375.4	361.069	454.494	0
430	8	-14.3715	157.438	-986.386	-21160.5	39620	-7190.38	340.167	631.453	0	-49.917	-177.334	-813.725	-32787.1	69514.2	4979.5	385.427	240.293	0	-64.2884	-19.8955	-1800.11	-819343	652253	10570.5	360.626	454.632	0
430	9	-14.7626	158.146	-985.913	-21289	39120.4	-7235.69	339.679	631.593	0	-50.2067	-178.18	-812.891	-32771.5	69136.9	5050.09	385.051	240.315	0	-64.9693	-20.0335	-1798.8	-819007	651017	10850.8	360.183	454.772	0
431	0	-15.2333	158.89	-985.2	-21421.3	38601.2	-7273.35	339.181	631.743	0	-50.5494	-179.009	-811.959	-32760	68754	5126.78	384.677	240.347	0	-65.7827	-20.1194	-1797.16	-818511	649661	11219.8	359.736	454.91	0
431	1	-15.7684	159.688	-984.332	-21555.8	38062.5	-7303.94	338.668	631.899	0	-50.9179	-179.799	-811.013	-32753.7	68368.9	5209.26	384.301	240.386	0	-66.6863	-20.1107	-1795.34	-817920	648236	11674.4	359.282	455.04	0
431	2	-16.3522	160.555	-983.372	-21690.7	37505.6	-7328.26	338.14	632.057	0	-51.2876	-180.529	-810.121	-32752.4	67984.4	5296.9	383.919	240.429	0	-67.6398	-19.9734	-1793.49	-817283	646785	12209	358.818	455.159	0
431	3	-16.9775	161.491	-982.34	-21825.3	36932.1	-7347.35	337.596	632.218	0	-51.6428	-181.186	-809.32	-32755.3	67603.2	5389.39	383.531	240.473	0	-68.6203	-19.6959	-1791.66	-816618	645327	12818.1	358.345	455.261	0
431	4	-17.6459	162.478	-981.225	-21960	36344.4	-7362.39	337.04	632.38	0	-51.9773	-181.77	-808.617	-32761.3	67227.5	5487.34	383.139	240.515	0	-69.6232	-19.2914	-1789.84	-815918	643866	13497	357.866	455.343	0
431	5	-18.3646	163.494	-980.002	-22095.7	35745.5	-7374.6	336.475	632.547	0	-52.2919	-182.282	-808.004	-32769.3	66858.6	5591.45	382.745	240.556	0	-70.6564	-18.7883	-1788.01	-815169	642397	14241.1	357.385	455.405	0
431	6	-19.1404	164.513	-978.65	-22234.3	35139.1	-7384.63	335.906	632.719	0	-52.5911	-182.729	-807.459	-32777.3	66496.5	5701.37	382.353	240.593	0	-71.7315	-18.2161	-1786.11	-814354	640912	15045.8	356.903	455.448	0
431	7	-19.975	165.519	-977.163	-22377.5	34527.2	-7392.32	335.334	632.9	0	-52.8802	-183.116	-806.959	-32783.2	66140.1	5815.78	381.962	240.626	0	-72.8552	-17.5967	-1784.12	-813466	639401	15905.2	356.424	455.474	0
431	8	-20.8635	166.508	-975.566	-22526.1	33909.8	-7397.11	334.759	633.09	0	-53.1638	-183.452	-806.475	-32785.2	65787.4	5932.91	381.574	240.652	0	-74.0273	-16.9434	-1782.04	-812515	637863	16812.3	355.946	455.49	0
431	9	-21.7944	167.487	-973.912	-22679.7	33285	-7398.6	334.177	633.287	0	-53.4429	-183.746	-805.991	-32783.6	65436.5	6050.4	381.188	240.675	0	-75.2372	-16.2593	-1779.9	-811528	636304	17757.2	355.465	455.501	0
432	0	-22.7468	168.471	-972.281	-22836.4	32649.2	-7396.81	333.58	633.487	0	-53.7096	-184.003	-805.506	-32779.6	65085.4	6165.61	380.801	240.694	0	-76.4565	-15.5315	-1777.79	-810554	634741	18726.9	354.975	455.515	0
432	1	-23.6951	169.484	-970.761	-22993.5	31998.3	-7392.34	332.962	633.686	0	-53.9468	-184.218	-805.03	-32774.6	64732.6	6276.47	380.41	240.712	0	-77.6419	-14.7348	-1775.79	-809645	633195	19707.1	354.472	455.537	0
432	2	-24.6199	170.54	-969.416	-23150.2	31330	-7386.34	332.318	633.881	0	-54.1357	-184.391	-804.567	-32768.5	64377.5	6382.26	380.015	240.728	0	-78.7556	-13.851	-1773.98	-808840	631682	20685.9	353.951	455.571	0
432	3	-25.5152	171.644	-968.265	-23307.4	30644.6	-7380.34	331.649	634.071	0	-54.2692	-184.529	-804.102	-32760	64018.4	6483.57	379.615	240.741	0	-79.7844	-12.8852	-1772.37	-808148	630203	21655.8	353.411	455.622	0
432	4	-26.3862	172.785	-967.28	-23466.6	29946.1	-7376.21	330.959	634.26	0	-54.3584	-184.651	-803.599	-32746.9	63652.2	6581.83	379.209	240.75	0	-80.7446	-11.8665	-1770.88	-807543	628737	22612.9	352.854	455.691	0
432	5	-27.2476	173.944	-966.387	-23628.1	29240.5	-7375.96	330.258	634.45	0	-54.428	-184.785	-802.998	-32726.3	63274.3	6678.79	378.798	240.755	0	-81.6756	-10.8414	-1769.39	-806971	627251	23557	352.286	455.78	0
432	6	-28.1235	175.095	-965.484	-23791.3	28533.9	-7381.26	329.554	634.642	0	-54.5074	-184.96	-802.242	-32695.3	62881.5	6775.62	378.382	240.755	0	-82.6309	-9.86575	-1767.73	-806354	625699	24491.4	351.714	455.885	0
432	7	-29.0415	176.209	-964.463	-23954.9	27829.6	-7392.91	328.855	634.838	0	-54.6229	-185.199	-801.286	-32651.8	62472.4	6872.37	377.965	240.749	0	-83.6644	-8.98965	-1765.75	-805618	624043	25422.5	351.141	456.003	0
432	8	-30.023	177.273	-963.249	-24117.2	27128.3	-7410.91	328.163	635.037	0	-54.7919	-185.513	-800.117	-32595.6	62048	6968.13	377.549	240.739	0	-84.815	-8.24025	-1763.37	-804714	622257	26357.6	350.572	456.127	0
432	9	-31.0743	178.287	-961.832	-24277	26429.5	-7435.04	327.478	635.24	0	-55.0193	-185.902	-798.755	-32528.3	61610.6	7062.06	377.133	240.724	0	-86.0936	-7.61485	-1760.59	-803639	620349	27301.7	350.006	456.253	0
433	0	-32.1838	179.269	-960.27	-24433.7	25732.2	-7465.19	326.797	635.445	0	-55.2967	-186.354	-797.252	-32453	61164.1	7153.94	376.719	240.706	0	-87.4805	-7.08463	-1757.52	-802442	618352	28254.8	349.443	456.382	0
433	1	-33.3279	180.244	-958.661	-24587.1	25033.4	-7501.12	326.113	635.647	0	-55.6081	-186.85	-795.673	-32372.7	60714.2	7244.41	376.306	240.686	0	-88.9359	-6.60654	-1754.33	-801195	616317	29212.9	348.878	456.514	0
433	2	-34.4817	181.225	-957.095	-24738.2	24329.3	-7542.25	325.42	635.847	0	-55.9376	-187.367	-794.071	-32290.2	60266.4	7334.46	375.895	240.664	0	-90.4193	-6.14157	-1751.17	-799966	614286	30171.1	348.308	456.65	0
433	3	-35.6276	182.217	-955.621	-24888.3	23616.6	-7588.01	324.713	636.044	0	-56.2743	-187.887	-792.476	-32207.5	59824.7	7424.52	375.491	240.642	0	-91.9019	-5.66957	-1748.1	-798792	612282	31123.4	347.733	456.794	0
433	4	-36.7576	183.212	-954.241	-25038.7	22893.9	-7638.09	323.992	636.239	0	-56.6147	-188.406	-790.896	-32126.4	59390	7513.98	375.092	240.62	0	-93.3723	-5.19438	-1745.14	-797680	610307	32062.7	347.15	456.945	0
433	5	-37.8744	184.193	-952.919	-25191.2	22161.7	-7692.46	323.257	636.436	0	-56.965	-188.934	-789.316	-32047.5	58959.5	7601.63	374.697	240.602	0	-94.8394	-4.74074	-1742.23	-796610	608344	32983.3	346.562	457.104	0
433	6	-38.9915	185.138	-951.593	-25347	21422.9	-7750.94	322.513	636.636	0	-57.3403	-189.482	-787.697	-31970.1	58528.8	7686.39	374.304	240.587	0	-96.3318	-4.34389	-1739.29	-795537	606363	33885.2	345.968	457.272	0
433	7	-40.1278	186.022	-950.191	-25506.3	20681.7	-7812.88	321.766	636.843	0	-57.7593	-190.059	-785.985	-31891.2	58093.8	7767.9	373.912	240.575	0	-97.8871	-4.03708	-1736.18	-794405	604327	34773.7	345.373	457.448	0
433	8	-41.2978	186.827	-948.666	-25668	19942.6	-7877.71	321.022	637.057	0	-58.2387	-190.668	-784.13	-31807.7	57650.2	7846.13	373.521	240.564	0	-99.5365	-3.84137	-1732.8	-793172	602209	35655.4	344.779	457.635	0
433	9	-42.5048	187.552	-947.016	-25829.5	19208.2	-7945.16	320.283	637.275	0	-58.7872	-191.308	-782.108	-31718.1	57193.8	7920.89	373.128	240.555	0	-101.292	-3.75632	-1729.12	-791829	600001	36534.2	344.185	457.832	0
434	0	-43.7367	188.211	-945.294	-25987.4	18479.1	-8014.66	319.548	637.491	0	-59.4021	-191.967	-779.937	-31622.6	56721.1	7992.29	372.725	240.545	0	-103.139	-3.75586	-1725.23	-790407	597720	37410.7	343.588	458.041	0
434	1	-44.9698	188.833	-943.582	-26138.2	17753.4	-8085.41	318.815	637.701	0	-60.0684	-192.631	-777.663	-31522.2	56231.1	8061.13	372.308	240.535	0	-105.038	-3.79819	-1721.24	-788960	595400	38281.5	342.983	458.26	0
434	2	-46.1813	189.443	-941.946	-26279.7	17028.3	-8157.3	318.078	637.899	0	-60.77	-193.291	-775.32	-31417.7	55724.8	8128.76	371.873	240.522	0	-106.951	-3.8474	-1717.27	-787533	593067	39141.8	342.366	458.489	0
434	3	-47.3597	190.052	-940.406	-26411.9	16301.2	-8231.04	317.334	638.086	0	-61.5007	-193.943	-772.921	-31309.9	55204.8	8196.71	371.424	240.509	0	-108.86	-3.89107	-1713.33	-786141	590730	39987.9	341.735	458.73	0
434	4	-48.5077	190.651	-938.934	-26536.9	15571	-8307.42	316.584	638.263	0	-62.2645	-194.595	-770.455	-31200.1	54674	8266.7	370.963	240.496	0	-110.772	-3.9442	-1709.39	-784767	588379	40818.6	341.094	458.981	0
434	5	-49.6379	191.215	-937.472	-26658.2	14839.1	-8387.19	315.829	638.436	0	-63.0695	-195.255	-767.893	-31088.7	54134.2	8340.83	370.497	240.486	0	-112.707	-4.0406	-1705.37	-783377	585993	41634.5	340.445	459.247	0
434	6	-50.7654	191.715	-935.957	-26780.4	14109.3	-8471.14	315.075	638.613	0	-63.925	-195.933	-765.198	-30974.9	53587.8	8420.97	370.031	240.48	0	-114.69	-4.21721	-1701.15	-781931	583549	42436.6	339.795	459.528	0
434	7	-51.8996	192.127	-934.341	-26907.1	13385.2	-8559.51	314.326	638.798	0	-64.8397	-196.626	-762.338	-30857.7	53038.7	8507.36	369.574	240.478	0	-116.739	-4.49957	-1696.68	-780396	581031	43224.6	339.149	459.828	0
434	8	-53.0368	192.434	-932.619	-27040.5	12668.4	-8651.51	313.584	638.994	0	-65.8157	-197.327	-759.322	-30736.9	52489.8	8598.12	369.127	240.479	0	-118.852	-4.89362	-1691.94	-778774	578445	43994.1	338.511	460.146	0
434	9	-54.1594	192.64	-930.842	-27180.7	11958.1	-8745.68	312.847	639.2	0	-66.8394	-198.019	-756.206	-30614.6	51941.4	8690.44	368.687	240.485	0	-120.999	-5.37935	-1687.05	-777108	575822	44736.1	337.876	460.479	0
435	0	-55.2387	192.77	-929.117	-27326.3	11251.6	-8840.34	312.11	639.411	0	-67.8777	-198.68	-753.081	-30493.3	51392.6	8781.61	368.243	240.491	0	-123.116	-5.91006	-1682.2	-775481	573213	45439.4	337.24	460.824	0
435	1	-56.2438	192.859	-927.578	-27475.2	10546.3	-8934	311.37	639.62	0	-68.888	-199.288	-750.037	-30374.7	50845.4	8869.47	367.791	240.498	0	-125.132	-6.4283	-1677.61	-773988	570682	46093.3	336.595	461.178	0
435	2	-57.156	192.943	-926.315	-27625.6	9841.11	-9025.8	310.624	639.823	0	-69.8362	-199.834	-747.134	-30259.9	50303.8	8952.06	367.329	240.501	0	-126.992	-6.89143	-1673.45	-772695	568275	46691.2	335.941	461.54	0
435	3	-57.9753	193.043	-925.342	-27776.2	9137.66	-9115.4	309.875	640.017	0	-70.7028	-200.327	-744.388	-30149.1	49771.2	9027.4	366.862	240.502	0	-128.678	-7.28412	-1669.73	-771611	566005	47232.3	335.281	461.908	0
435	4	-58.718	193.172	-924.612	-27926.7	8439.5	-9202.27	309.128	640.204	0	-71.4807	-200.785	-741.778	-30041.4	49250.3	9093.63	366.395	240.499	0	-130.199	-7.61313	-1666.39	-770703	563856	47721.5	334.62	462.279	0
435	5	-59.4094	193.329	-924.043	-28078	7750.06	-9285.26	308.387	640.386	0	-72.1729	-201.226	-739.255	-29935.3	48741.7	9149.38	365.934	240.494	0	-131.582	-7.89713	-1663.3	-769910	561797	48169.3	333.964	462.653	0
435	6	-60.0774	193.505	-923.528	-28231.3	7070.07	-9362.93	307.656	640.569	0	-72.7902	-201.66	-736.761	-29829.1	48244.8	9194.01	365.482	240.487	0	-132.868	-8.15573	-1660.29	-769156	559779	48589.6	333.316	463.031	0
435	7	-60.7452	193.685	-922.96	-28388.7	6396.69	-9434.18	306.931	640.758	0	-73.3449	-202.083	-734.239	-29722.1	47757.7	9227.55	365.044	240.48	0	-134.09	-8.39821	-1657.2	-768367	557750	48997.5	332.678	463.411	0
435	8	-61.4252	193.862	-922.259	-28552.5	5724.9	-9498.75	306.207	640.959	0	-73.8486	-202.48	-731.658	-29615.2	47279	9250.88	364.619	240.477	0	-135.274	-8.61809	-1653.92	-767491	555672	49405.8	332.048	463.794	0
435	9	-62.1159	194.034	-921.394	-28724.3	5050.57	-9557.01	305.481	641.175	0	-74.3121	-202.828	-729.015	-29509.8	46807.4	9266.2	364.206	240.479	0	-136.428	-8.79384	-1650.41	-766510	553529	49824.1	331.421	464.18	0
436	0	-62.8008	194.213	-920.38	-28905	4372.91	-9609.34	304.751	641.405	0	-74.7456	-203.103	-726.333	-29408	46341.5	9277.42	363.802	240.488	0	-137.546	-8.89032	-1646.71	-765439	551331	50258.6	330.797	464.569	0
436	1	-63.4543	194.418	-919.272	-29094.1	3694.36	-9655.97	304.019	641.649	0	-75.1572	-203.285	-723.647	-29310.8	45879.3	9289.43	363.4	240.504	0	-138.612	-8.8667	-1642.92	-764316	549103	50712	330.174	464.959	0
436	2	-64.0542	194.668	-918.119	-29290.5	3018.65	-9697.04	303.288	641.903	0	-75.5534	-203.362	-720.984	-29218.8	45420.3	9306.72	362.998	240.526	0	-139.608	-8.69431	-1639.1	-763176	546871	51185.1	329.552	465.351	0
436	3	-64.5889	194.968	-916.938	-29492.1	2348.25	-9732.53	302.561	642.164	0	-75.9401	-203.338	-718.352	-29131.6	44966	9332.28	362.596	240.553	0	-140.529	-8.37019	-1635.29	-762028	544647	51676	328.933	465.744	0
436	4	-65.0564	195.312	-915.719	-29697.1	1683.15	-9762.33	301.838	642.43	0	-76.3255	-203.227	-715.736	-29048.6	44518.6	9367.24	362.2	240.586	0	-141.382	-7.91507	-1631.45	-760861	542424	52179.9	328.319	466.137	0
436	5	-65.4626	195.685	-914.446	-29904	1022.49	-9786.5	301.118	642.702	0	-76.7217	-203.048	-713.111	-28969.3	44079.3	9410.77	361.813	240.624	0	-142.184	-7.36368	-1627.56	-759661	540194	52691.7	327.711	466.532	0
436	6	-65.8208	196.068	-913.103	-30111.8	366.425	-9805.46	300.401	642.978	0	-77.1402	-202.823	-710.457	-28893.4	43647.4	9460.51	361.436	240.669	0	-142.961	-6.75554	-1623.56	-758414	537944	53207.1	327.11	466.93	0
436	7	-66.145	196.446	-911.675	-30319.4	-283.679	-9820.05	299.689	643.257	0	-77.5889	-202.57	-707.766	-28820.8	43220	9513.75	361.065	240.721	0	-143.734	-6.12427	-1619.44	-757109	535668	53722.6	326.513	467.331	0
436	8	-66.4446	196.813	-910.156	-30525.9	-926.877	-9831.14	298.982	643.539	0	-78.0714	-202.301	-705.042	-28751.6	42793.6	9568.41	360.697	240.78	0	-144.516	-5.48811	-1615.2	-755745	533363	54236.4	325.921	467.733	0
436	9	-66.721	197.169	-908.566	-30730.4	-1564.13	-9839.01	298.278	643.823	0	-78.5856	-202.015	-702.302	-28686.1	42367.1	9622.93	360.326	240.846	0	-145.307	-4.84558	-1610.87	-754335	531038	54747.2	325.33	468.134	0
437	0	-66.9646	197.526	-906.971	-30931.3	-2197.97	-9843.31	297.577	644.104	0	-79.1171	-201.699	-699.593	-28624.7	41942.2	9675.88	359.952	240.916	0	-146.082	-4.1734	-1606.56	-752927	528725	55252.4	324.739	468.532	0
437	1	-67.1574	197.902	-905.467	-31127	-2831.14	-9843.63	296.873	644.377	0	-79.6413	-201.336	-696.985	-28568.2	41523	9726.13	359.575	240.988	0	-146.799	-3.43358	-1602.45	-751592	526474	55746.7	324.145	468.923	0
437	2	-67.2824	198.313	-904.139	-31316.3	-3465.28	-9839.83	296.167	644.637	0	-80.1376	-200.909	-694.531	-28516.9	41113.3	9773.45	359.196	241.059	0	-147.42	-2.59616	-1598.67	-750389	524325	56224.6	323.55	469.305	0
437	3	-67.3333	198.761	-903.025	-31499.7	-4100.26	-9832.13	295.459	644.882	0	-80.5982	-200.418	-692.242	-28470.2	40715.4	9819.08	358.817	241.127	0	-147.932	-1.65747	-1595.27	-749343	522296	56682.7	322.952	469.679	0
437	4	-67.3198	199.234	-902.107	-31678.3	-4734.53	-9820.89	294.752	645.116	0	-81.0258	-199.871	-690.092	-28426.7	40329.8	9865.08	358.441	241.193	0	-148.346	-0.63739	-1592.2	-748439	520376	57123.3	322.356	470.047	0
437	5	-67.2676	199.711	-901.322	-31854.2	-5365.63	-9806.31	294.047	645.342	0	-81.4281	-199.28	-688.033	-28385.6	39954.8	9913.14	358.071	241.256	0	-148.696	0.430847	-1589.35	-747632	518533	57554.9	321.763	470.413	0
437	6	-67.2114	200.168	-900.573	-32028.9	-5990.19	-9788.18	293.348	645.565	0	-81.8163	-198.661	-686.01	-28346.3	39587.4	9964	357.707	241.321	0	-149.028	1.5062	-1586.58	-746855	516725	57989.9	321.176	470.777	0
437	7	-67.183	200.579	-899.758	-32204.4	-6604.97	-9766.05	292.659	645.792	0	-82.2039	-198.033	-683.968	-28308.7	39222.4	10017.5	357.345	241.389	0	-149.387	2.54581	-1583.73	-746037	514906	58437.6	320.595	471.141	0
437	8	-67.199	200.93	-898.806	-32383.6	-7208.08	-9739.45	291.98	646.03	0	-82.5996	-197.411	-681.868	-28272.7	38854.5	10072.7	356.982	241.464	0	-149.799	3.51877	-1580.67	-745133	513039	58900.2	320.021	471.509	0
437	9	-67.2554	201.222	-897.713	-32569.1	-7799.5	-9707.73	291.312	646.28	0	-83.0008	-196.797	-679.702	-28238.7	38480.7	10128.2	356.614	241.546	0	-150.256	4.42546	-1577.41	-744141	511118	59374	319.45	471.882	0
438	0	-67.3316	201.478	-896.55	-32761.1	-8381.24	-9669.81	290.652	646.541	0	-83.3892	-196.173	-677.511	-28207.1	38101.9	10182	356.238	241.633	0	-150.721	5.3051	-1574.06	-743111	509173	59853.9	318.882	472.26	0
438	1	-67.3998	201.732	-895.434	-32955.9	-8956.81	-9624.85	289.997	646.804	0	-83.7371	-195.515	-675.364	-28178.6	37721.6	10232.8	355.854	241.724	0	-151.137	6.21712	-1570.8	-742124	507259	60334.4	318.312	472.64	0
438	2	-67.4369	202.012	-894.464	-33148.3	-9529.52	-9573.02	289.346	647.059	0	-84.021	-194.803	-673.312	-28153.1	37343.8	10280	355.463	241.813	0	-151.458	7.2092	-1567.78	-741241	505417	60810.4	317.741	473.018	0
438	3	-67.4329	202.33	-893.681	-33334.7	-10100.9	-9515.52	288.697	647.3	0	-84.2329	-194.03	-671.362	-28129.5	36971.6	10323.5	355.07	241.899	0	-151.666	8.29959	-1565.04	-740484	503664	61278.5	317.169	473.394	0
438	4	-67.3908	202.677	-893.071	-33514.3	-10670.3	-9453.97	288.052	647.527	0	-84.3804	-193.199	-669.479	-28105.5	36606.8	10364	354.68	241.981	0	-151.771	9.47818	-1562.55	-739834	501987	61738	316.599	473.77	0
438	5	-67.3237	203.038	-892.575	-33688	-11236.6	-9389.63	287.411	647.742	0	-84.4808	-192.326	-667.612	-28079.8	36248.6	10402.5	354.296	242.06	0	-151.805	10.7125	-1560.19	-739247	500355	62190.3	316.031	474.149	0
438	6	-67.25	203.394	-892.098	-33857	-11798.5	-9323.28	286.774	647.952	0	-84.556	-191.44	-665.702	-28051.8	35895	10439.4	353.921	242.139	0	-151.806	11.9537	-1557.8	-738655	498723	62636	315.468	474.534	0
438	7	-67.1877	203.724	-891.535	-34022.2	-12355.6	-9255.38	286.141	648.161	0	-84.6269	-190.577	-663.696	-28021.3	35544.3	10474.5	353.555	242.22	0	-151.815	13.1473	-1555.23	-737988	497045	63073.2	314.91	474.926	0
438	8	-67.1469	204.02	-890.812	-34183.1	-12907.2	-9185.98	285.511	648.373	0	-84.7071	-189.769	-661.566	-27987.5	35196.8	10507.8	353.202	242.305	0	-151.854	14.2512	-1552.38	-737195	495292	63498.2	314.358	475.322	0
438	9	-67.1254	204.279	-889.918	-34339.6	-13451.7	-9114.9	284.884	648.587	0	-84.7982	-189.027	-659.317	-27949.1	34854.9	10540.3	352.865	242.391	0	-151.924	15.2526	-1549.24	-736270	493466	63907.3	313.815	475.72	0
439	0	-67.1087	204.514	-888.907	-34491.4	-13987.7	-9042.15	284.264	648.802	0	-84.8888	-188.339	-656.999	-27906.1	34522.8	10573	352.546	242.475	0	-151.998	16.1752	-1545.91	-735254	491603	64297.5	313.284	476.116	0
439	1	-67.0789	204.74	-887.867	-34639.7	-14515.1	-8968.06	283.652	649.015	0	-84.9597	-187.672	-654.687	-27860.3	34204.7	10606.2	352.246	242.555	0	-152.039	17.0679	-1542.55	-734217	489754	64668.6	312.764	476.506	0
439	2	-67.0246	204.967	-886.854	-34786.3	-15034.4	-8893.29	283.048	649.224	0	-84.9948	-186.99	-652.451	-27815	33903.4	10639.6	351.963	242.632	0	-152.019	17.9769	-1539.3	-733210	487958	65023.4	312.258	476.886	0
439	3	-66.9451	205.193	-885.872	-34932.6	-15545.4	-8818.85	282.452	649.433	0	-84.9886	-186.267	-650.324	-27772.3	33621.1	10673.7	351.699	242.705	0	-151.934	18.9263	-1536.2	-732243	486227	65367	311.767	477.251	0
439	4	-66.8484	205.412	-884.885	-35079	-16047.5	-8745.95	281.865	649.643	0	-84.945	-185.494	-648.307	-27732.9	33358.8	10709.2	351.455	242.777	0	-151.793	19.9175	-1533.19	-731297	484555	65705	311.291	477.6	0
439	5	-66.7487	205.61	-883.846	-35224.7	-16539.6	-8675.45	281.287	649.854	0	-84.8721	-184.675	-646.371	-27695.7	33115.1	10746.3	351.232	242.848	0	-151.621	20.9354	-1530.22	-730336	482918	66042.6	310.832	477.933	0
439	6	-66.66	205.777	-882.708	-35368	-17019.9	-8607.63	280.719	650.068	0	-84.777	-183.822	-644.473	-27660	32886.6	10784	351.029	242.919	0	-151.437	21.9548	-1527.18	-729321	481290	66380.8	310.39	478.25	0
439	7	-66.5891	205.902	-881.438	-35507.7	-17486.9	-8542.52	280.161	650.284	0	-84.6641	-182.953	-642.568	-27625.8	32669.5	10820.7	350.842	242.993	0	-151.253	22.9495	-1524.01	-728223	479645	66715.1	309.962	478.557	0
439	8	-66.5341	205.982	-880.03	-35643.5	-17940.7	-8480.08	279.614	650.503	0	-84.5348	-182.083	-640.632	-27594.1	32460.1	10855.8	350.669	243.073	0	-151.069	23.8988	-1520.66	-727035	477969	67038.1	309.548	478.859	0
439	9	-66.4869	206.017	-878.516	-35775.7	-18382.9	-8419.96	279.075	650.723	0	-84.3877	-181.223	-638.67	-27566	32254.6	10889.4	350.503	243.162	0	-150.875	24.7945	-1517.19	-725780	476269	67342.3	309.143	479.157	0
440	0	-66.4335	206.019	-876.958	-35903.7	-18815.5	-8361.49	278.545	650.941	0	-84.2178	-180.374	-636.711	-27542.2	32049.4	10921.1	350.336	243.257	0	-150.651	25.6455	-1513.67	-724502	474566	67621.3	308.743	479.453	0
440	1	-66.3571	206.005	-875.441	-36026	-19239.3	-8303.98	278.023	651.152	0	-84.017	-179.533	-634.794	-27522.5	31842.7	10949.4	350.162	243.357	0	-150.374	26.4723	-1510.23	-723256	472892	67868.4	308.345	479.744	0
440	2	-66.2449	205.989	-874.033	-36141.2	-19653.5	-8247	277.514	651.35	0	-83.7792	-178.698	-632.938	-27504.8	31635.4	10972.4	349.982	243.456	0	-150.024	27.2913	-1506.97	-722084	471274	68078.1	307.951	480.032	0
440	3	-66.0933	205.975	-872.763	-36248.5	-20056.7	-8190.22	277.019	651.533	0	-83.5053	-177.873	-631.128	-27485.2	31427.9	10989.1	349.796	243.549	0	-149.599	28.1014	-1503.89	-720996	469719	68247.3	307.561	480.317	0
440	4	-65.9087	205.956	-871.608	-36347.9	-20446.9	-8133.01	276.541	651.702	0	-83.2048	-177.071	-629.324	-27460.2	31219.5	11000	349.608	243.634	0	-149.113	28.8844	-1500.93	-719967	468210	68377.5	307.177	480.604	0
440	5	-65.7053	205.918	-870.515	-36440	-20822.4	-8074.23	276.08	651.86	0	-82.8968	-176.307	-627.483	-27427.7	31009.4	11006.1	349.419	243.711	0	-148.602	29.6108	-1498	-718957	466719	68474.7	306.8	480.894	0
440	6	-65.5014	205.84	-869.422	-36526.4	-21181.5	-8013.02	275.637	652.012	0	-82.6068	-175.595	-625.563	-27387.7	30797.8	11008.1	349.232	243.781	0	-148.108	30.2447	-1494.99	-717923	465221	68545.7	306.432	481.192	0
440	7	-65.3139	205.699	-868.276	-36608.9	-21523.7	-7949.37	275.211	652.163	0	-82.358	-174.948	-623.531	-27340.9	30585	11006.4	349.051	243.848	0	-147.672	30.751	-1491.81	-716828	463692	68595.4	306.074	481.5	0
440	8	-65.1539	205.477	-867.04	-36688.4	-21850	-7884.04	274.799	652.315	0	-82.1629	-174.367	-621.377	-27288	30372.9	11001.7	348.88	243.915	0	-147.317	31.1099	-1488.42	-715653	462119	68627.1	305.726	481.818	0
440	9	-65.024	205.171	-865.708	-36765.6	-22162.6	-7818.11	274.399	652.469	0	-82.0167	-173.841	-619.138	-27230.5	30164.4	10995	348.72	243.981	0	-147.041	31.3303	-1484.85	-714402	460514	68644	305.389	482.141	0
441	0	-64.9147	204.801	-864.318	-36840.7	-22463.6	-7752.79	274.01	652.624	0	-81.8938	-173.349	-616.902	-27171	29963	10986.9	348.57	244.044	0	-146.809	31.4524	-1481.22	-713117	458912	68646.6	305.063	482.458	0
441	1	-64.8048	204.398	-862.949	-36913.7	-22755	-7689.14	273.631	652.776	0	-81.757	-172.863	-614.774	-27113.1	29772.4	10977.8	348.428	244.103	0	-146.562	31.5349	-1477.72	-711867	457369	68631.4	304.749	482.757	0
441	2	-64.6717	203.993	-861.685	-36984	-23038.8	-7628.11	273.263	652.921	0	-81.5741	-172.362	-612.841	-27058.7	29595.5	10968	348.292	244.153	0	-146.246	31.6309	-1474.53	-710721	455934	68593.7	304.447	483.029	0
441	3	-64.5019	203.602	-860.578	-37051.3	-23317.1	-7570.81	272.905	653.054	0	-81.3263	-171.833	-611.142	-27008.7	29433.2	10958	348.161	244.194	0	-145.828	31.7686	-1471.72	-709716	454632	68529.2	304.156	483.272	0
441	4	-64.2919	203.225	-859.63	-37115.1	-23590.6	-7518.08	272.557	653.176	0	-81.0083	-171.276	-609.664	-26963	29284.9	10947.2	348.035	244.226	0	-145.3	31.9492	-1469.29	-708852	453457	68433.5	303.876	483.487	0
441	5	-64.0452	202.854	-858.794	-37174.6	-23859.7	-7469.85	272.217	653.287	0	-80.6268	-170.7	-608.36	-26921	29147.6	10934.7	347.912	244.252	0	-144.672	32.1544	-1467.15	-708089	452378	68304.1	303.604	483.679	0
441	6	-63.7724	202.476	-857.997	-37228.7	-24124.8	-7425.3	271.882	653.39	0	-80.1989	-170.118	-607.171	-26881.8	29017.5	10919	347.791	244.274	0	-143.971	32.3582	-1465.17	-707370	451354	68142.1	303.339	483.851	0
441	7	-63.4889	202.073	-857.159	-37277	-24387.3	-7383.46	271.549	653.489	0	-79.7462	-169.536	-606.032	-26844.8	28890.7	10898	347.672	244.296	0	-143.235	32.5377	-1463.19	-706633	450336	67953.3	303.078	484.007	0
441	8	-63.2082	201.631	-856.218	-37319.7	-24648	-7343.42	271.213	653.587	0	-79.2879	-168.953	-604.892	-26809.6	28763.8	10870	347.552	244.321	0	-142.496	32.678	-1461.11	-705832	449289	67744.6	302.817	484.153	0
441	9	-62.9344	201.144	-855.152	-37357.3	-24906.5	-7304.37	270.875	653.685	0	-78.8354	-168.369	-603.726	-26776	28635.7	10834.8	347.432	244.351	0	-141.77	32.775	-1458.88	-704948	448198	67520	302.556	484.291	0
442	0	-62.66	200.62	-853.991	-37390.3	-25161.6	-7265.51	270.536	653.783	0	-78.3882	-167.78	-602.542	-26743.3	28508.7	10792.9	347.314	244.384	0	-141.048	32.8401	-1456.53	-704000	447078	67279.7	302.298	484.422	0
442	1	-62.3726	200.078	-852.795	-37418.7	-25412.4	-7226.08	270.201	653.878	0	-77.9363	-167.18	-601.361	-26709.7	28387.6	10745.5	347.206	244.415	0	-140.309	32.898	-1454.16	-703027	445957	67023.3	302.046	484.546	0
442	2	-62.0652	199.532	-851.612	-37442.7	-25658.5	-7185.37	269.871	653.967	0	-77.4727	-166.567	-600.193	-26673.4	28276.4	10693.1	347.112	244.441	0	-139.538	32.9643	-1451.8	-702056	444857	66751.4	301.803	484.664	0
442	3	-61.7406	198.986	-850.454	-37463.6	-25899.4	-7142.9	269.546	654.051	0	-77.0035	-165.958	-599.032	-26633.6	28175.7	10636	347.035	244.461	0	-138.744	33.0283	-1449.49	-701095	443782	66464.1	301.57	484.779	0
442	4	-61.4092	198.433	-849.306	-37482.4	-26135.2	-7098.71	269.228	654.133	0	-76.5465	-165.374	-597.858	-26590.9	28084.5	10574.6	346.975	244.477	0	-137.956	33.0588	-1447.16	-700135	442720	66162.5	301.347	484.894	0
442	5	-61.0882	197.862	-848.138	-37500.1	-26365	-7053.6	268.914	654.215	0	-76.1228	-164.845	-596.638	-26546.2	28001.2	10510.6	346.932	244.493	0	-137.211	33.0171	-1444.78	-699153	441655	65850.5	301.132	485.015	0
442	6	-60.7997	197.259	-846.906	-37517.5	-26586.1	-7008.94	268.608	654.3	0	-75.7533	-164.393	-595.332	-26498.8	27923.5	10446.8	346.904	244.511	0	-136.553	32.8656	-1442.24	-698118	440563	65536	300.927	485.146	0
442	7	-60.5613	196.613	-845.57	-37535.8	-26795.4	-6965.81	268.311	654.391	0	-75.4534	-164.034	-593.914	-26448	27848.6	10385.6	346.89	244.532	0	-136.015	32.5794	-1439.48	-697000	439427	65226.7	300.732	485.288	0
442	8	-60.3756	195.929	-844.111	-37555	-26992.1	-6924.23	268.023	654.491	0	-75.2235	-163.769	-592.394	-26394.2	27772.6	10327.6	346.882	244.555	0	-135.599	32.1605	-1436.51	-695792	438241	64925.3	300.543	485.439	0
442	9	-60.23	195.223	-842.56	-37574	-27178.3	-6883.47	267.743	654.595	0	-75.0445	-163.582	-590.814	-26338	27692.8	10271.2	346.872	244.579	0	-135.275	31.6412	-1433.37	-694517	437020	64629.3	300.359	485.593	0
443	0	-60.1016	194.525	-840.998	-37591.4	-27356.4	-6842.73	267.472	654.698	0	-74.8801	-163.447	-589.24	-26280	27609.8	10214.9	346.857	244.6	0	-134.982	31.0778	-1430.24	-693237	435804	64333.5	300.177	485.743	0
443	1	-59.964	193.864	-839.542	-37606.6	-27526.8	-6801.11	267.212	654.794	0	-74.6883	-163.33	-587.751	-26219.6	27528.2	10157.6	346.837	244.61	0	-134.652	30.5339	-1427.29	-692031	434653	64032.4	300.001	485.883	0
443	2	-59.7976	193.262	-838.283	-37620.3	-27688.7	-6757.76	266.97	654.878	0	-74.4398	-163.206	-586.41	-26157	27452.7	10099	346.815	244.605	0	-134.237	30.0551	-1424.69	-690969	433615	63722.3	299.834	486.008	0
443	3	-59.5983	192.718	-837.259	-37633.2	-27840.8	-6712.34	266.748	654.948	0	-74.1249	-163.065	-585.245	-26093.3	27385.6	10038.8	346.793	244.585	0	-133.723	29.6529	-1422.5	-690080	432715	63402.3	299.68	486.117	0
443	4	-59.3764	192.22	-836.457	-37645.9	-27982.7	-6665.17	266.546	655.006	0	-73.7485	-162.911	-584.252	-26030.6	27326.8	9977.32	346.772	244.554	0	-133.125	29.3084	-1420.71	-689359	431947	63074	299.538	486.212	0
443	5	-59.1505	191.741	-835.835	-37657.5	-28114.8	-6617.31	266.363	655.054	0	-73.3248	-162.756	-583.4	-25970.6	27274.2	9915.54	346.75	244.516	0	-132.475	28.9849	-1419.24	-688777	431289	62740.4	299.408	486.296	0
443	6	-58.942	191.255	-835.326	-37666.6	-28237.2	-6570.28	266.196	655.092	0	-72.8721	-162.613	-582.638	-25914.2	27224	9854.15	346.725	244.477	0	-131.814	28.6414	-1417.96	-688282	430703	62405.4	299.285	486.371	0
443	7	-58.7682	190.732	-834.851	-37671.8	-28349.2	-6525.63	266.043	655.124	0	-72.405	-162.487	-581.92	-25861.7	27171.5	9792.37	346.693	244.442	0	-131.173	28.2448	-1416.77	-687821	430150	62069.8	299.169	486.442	0
443	8	-58.6342	190.154	-834.349	-37672.9	-28451.3	-6484.52	265.9	655.153	0	-71.9274	-162.377	-581.217	-25813.4	27114	9728.41	346.65	244.413	0	-130.562	27.777	-1415.57	-687349	429599	61729.3	299.055	486.507	0
443	9	-58.5306	189.514	-833.793	-37669.4	-28546	-6447.37	265.764	655.178	0	-71.4326	-162.276	-580.531	-25768.8	27051.9	9660.97	346.599	244.388	0	-129.963	27.2375	-1414.32	-686851	429041	61375	298.944	486.563	0
444	0	-58.4354	188.822	-833.207	-37661.5	-28635.2	-6413.8	265.633	655.201	0	-70.9063	-162.175	-579.889	-25727.1	26989.7	9589.92	346.543	244.366	0	-129.342	26.647	-1413.1	-686344	428492	60997.1	298.836	486.607	0
444	1	-58.3206	188.099	-832.649	-37650.5	-28718.4	-6383.25	265.51	655.218	0	-70.3351	-162.057	-579.338	-25686.9	26934.4	9516.02	346.492	244.338	0	-128.656	26.042	-1411.99	-685871	427988	60588	298.737	486.634	0
444	2	-58.162	187.368	-832.176	-37638.5	-28793.5	-6355.33	265.4	655.229	0	-69.7163	-161.91	-578.911	-25646.7	26892.3	9440.36	346.453	244.302	0	-127.878	25.4579	-1411.09	-685473	427563	60144.5	298.653	486.642	0
444	3	-57.9452	186.639	-831.809	-37626.4	-28858.7	-6329.45	265.306	655.234	0	-69.0587	-161.724	-578.609	-25606	26866	9363.81	346.432	244.254	0	-127.004	24.9153	-1410.42	-685162	427229	59667.3	298.587	486.634	0
444	4	-57.6631	185.917	-831.547	-37614.9	-28913.5	-6304.57	265.229	655.235	0	-68.3787	-161.502	-578.401	-25564.5	26855.2	9286.97	346.43	244.199	0	-126.042	24.4156	-1409.95	-684932	426976	59157.3	298.54	486.616	0
444	5	-57.3132	185.202	-831.37	-37604.1	-28957.9	-6279.56	265.168	655.232	0	-67.696	-161.258	-578.238	-25521.9	26857.9	9210.36	346.448	244.137	0	-125.009	23.9436	-1409.61	-684760	426783	58614.1	298.51	486.596	0
444	6	-56.8989	184.488	-831.232	-37594.2	-28992.2	-6253.4	265.121	655.227	0	-67.0307	-161.012	-578.072	-25477.5	26871	9134.05	346.484	244.073	0	-123.93	23.4755	-1409.3	-684611	426618	58037.8	298.495	486.579	0
444	7	-56.4299	183.773	-831.069	-37585	-29017.8	-6225.31	265.084	655.225	0	-66.3986	-160.78	-577.874	-25431.4	26891.5	9057.12	346.535	244.009	0	-122.829	22.993	-1408.94	-684440	426452	57431.7	298.491	486.566	0
444	8	-55.9188	183.059	-830.828	-37576.4	-29036.4	-6194.83	265.051	655.228	0	-65.8064	-160.568	-577.63	-25384.5	26916.8	8978.27	346.599	243.946	0	-121.725	22.4909	-1408.46	-684213	426261	56802.5	298.495	486.555	0
444	9	-55.3739	182.359	-830.495	-37568.8	-29050.1	-6161.93	265.021	655.237	0	-65.2476	-160.38	-577.344	-25337.2	26943.8	8897.28	346.668	243.886	0	-120.622	21.9787	-1407.84	-683922	426035	56156.6	298.504	486.545	0
445	0	-54.794	181.694	-830.115	-37562.8	-29060.8	-6127.16	264.992	655.25	0	-64.7022	-160.213	-577.043	-25289.9	26969.2	8815.08	346.737	243.827	0	-119.496	21.4815	-1407.16	-683600	425792	55497.2	298.514	486.535	0
445	1	-54.1717	181.092	-829.773	-37559	-29070.2	-6091.25	264.966	655.264	0	-64.1441	-160.057	-576.78	-25243.1	26992	8732.58	346.798	243.766	0	-118.316	21.0349	-1406.55	-683310	425567	54825.3	298.522	486.523	0
445	2	-53.5034	180.57	-829.539	-37557.4	-29080.2	-6054.78	264.944	655.275	0	-63.5523	-159.903	-576.61	-25198.2	27014.4	8650.28	346.85	243.701	0	-117.056	20.6667	-1406.15	-683105	425398	54143	298.531	486.503	0
445	3	-52.796	180.132	-829.435	-37558.3	-29092.1	-6017.67	264.925	655.282	0	-62.9179	-159.746	-576.569	-25155.6	27041.2	8568.63	346.9	243.63	0	-115.714	20.3853	-1406	-683005	425305	53455.7	298.541	486.473	0
445	4	-52.0661	179.769	-829.441	-37562.7	-29106.7	-5979.33	264.908	655.287	0	-62.2421	-159.589	-576.659	-25115.6	27076.7	8487.93	346.954	243.554	0	-114.308	20.1806	-1406.1	-683001	425287	52771.5	298.556	486.43	0
445	5	-51.3361	179.463	-829.51	-37572.6	-29125.2	-5939.32	264.889	655.295	0	-61.5347	-159.438	-576.856	-25078.3	27123.2	8407.75	347.019	243.474	0	-112.871	20.0253	-1406.37	-683062	425326	52098	298.576	486.376	0
445	6	-50.6304	179.187	-829.573	-37590.2	-29149.3	-5897.91	264.862	655.313	0	-60.8126	-159.309	-577.109	-25042.7	27180.8	8327.03	347.098	243.393	0	-111.443	19.8775	-1406.68	-683140	425385	51439.4	298.601	486.318	0
445	7	-49.9694	178.912	-829.553	-37616.6	-29179.1	-5855.92	264.826	655.346	0	-60.0967	-159.222	-577.363	-25007.6	27247.6	8244.96	347.193	243.313	0	-110.066	19.6903	-1406.92	-683179	425427	50796.8	298.627	486.258	0
445	8	-49.3641	178.618	-829.401	-37650.6	-29212.7	-5814.27	264.779	655.395	0	-59.4038	-159.19	-577.578	-24972	27320.4	8161.3	347.302	243.236	0	-108.768	19.4279	-1406.98	-683141	425422	50168.2	298.655	486.2	0
445	9	-48.811	178.303	-829.116	-37690	-29247.5	-5773.3	264.725	655.458	0	-58.74	-159.221	-577.745	-24935.6	27395.8	8076	347.418	243.16	0	-107.551	19.0819	-1406.86	-683020	425369	49550	298.684	486.143	0
446	0	-48.2905	177.979	-828.764	-37732.4	-29281.7	-5732.5	264.668	655.529	0	-58.0991	-159.304	-577.89	-24898.8	27472.2	7988.99	347.539	243.086	0	-106.39	18.6752	-1406.65	-682859	425293	48936.1	298.714	486.086	0
446	1	-47.7719	177.676	-828.458	-37775.7	-29314.3	-5690.8	264.616	655.598	0	-57.4676	-159.428	-578.074	-24862.3	27550.2	7900.41	347.659	243.009	0	-105.24	18.2481	-1406.53	-682736	425247	48318.4	298.746	486.027	0
446	2	-47.2273	177.421	-828.31	-37818.6	-29344.4	-5647.25	264.573	655.658	0	-56.833	-159.586	-578.348	-24826.7	27630.4	7810.55	347.775	242.927	0	-104.06	17.8349	-1406.66	-682728	425278	47689	298.782	485.963	0
446	3	-46.6432	177.228	-828.371	-37860.5	-29371.2	-5601.37	264.543	655.705	0	-56.1904	-159.779	-578.728	-24791.3	27713.8	7719.71	347.887	242.838	0	-102.834	17.4487	-1407.1	-682866	425408	47043.4	298.822	485.896	0
446	4	-46.023	177.099	-828.624	-37901.5	-29395	-5552.76	264.526	655.74	0	-55.5461	-160.02	-579.192	-24754	27801.4	7628.31	348	242.739	0	-101.569	17.0799	-1407.82	-683135	425626	46382.8	298.868	485.827	0
446	5	-45.3825	177.025	-829.003	-37942.3	-29418	-5501.16	264.514	655.769	0	-54.9158	-160.326	-579.692	-24712.7	27893	7537.04	348.117	242.631	0	-100.298	16.6985	-1408.7	-683484	425898	45711.9	298.917	485.758	0
446	6	-44.7452	176.985	-829.434	-37983.9	-29442.1	-5446.88	264.503	655.795	0	-54.32	-160.722	-580.178	-24666.3	27987.2	7446.67	348.239	242.515	0	-99.0652	16.2624	-1409.61	-683860	426184	45037.1	298.968	485.694	0
446	7	-44.1355	176.958	-829.864	-38027.9	-29468.3	-5391.1	264.49	655.824	0	-53.7755	-161.225	-580.61	-24615.3	28082.1	7357.99	348.367	242.396	0	-97.911	15.7328	-1410.47	-684227	426456	44364.5	299.017	485.64	0
446	8	-43.5721	176.929	-830.274	-38076	-29496.1	-5335.65	264.474	655.86	0	-53.2883	-161.84	-580.966	-24561.4	28176.1	7271.59	348.499	242.277	0	-96.8604	15.0897	-1411.24	-684573	426701	43699.5	299.065	485.6	0
446	9	-43.0614	176.891	-830.665	-38129.4	-29525.5	-5282.44	264.456	655.902	0	-52.8511	-162.554	-581.253	-24507.1	28268.7	7187.16	348.634	242.162	0	-95.9125	14.3366	-1411.92	-684904	426922	43043.4	299.11	485.575	0
447	0	-42.596	176.843	-831.074	-38187.4	-29557	-5232.96	264.435	655.95	0	-52.4454	-163.341	-581.524	-24454.8	28361.7	7103.27	348.771	242.053	0	-95.0414	13.5013	-1412.6	-685254	427146	42393.4	299.154	485.561	0
447	1	-42.1604	176.792	-831.565	-38247.5	-29591.7	-5187.96	264.414	655.995	0	-52.0472	-164.164	-581.857	-24405.9	28458.8	7018.18	348.91	241.945	0	-94.2077	12.6286	-1413.42	-685673	427416	41746.1	299.198	485.544	0
447	2	-41.7423	176.744	-832.18	-38306.7	-29630.2	-5147.51	264.395	656.032	0	-51.6349	-164.981	-582.313	-24359.6	28563.7	6930.99	349.052	241.833	0	-93.3772	11.7634	-1414.49	-686194	427764	41102.3	299.246	485.516	0
447	3	-41.3398	176.697	-832.908	-38363.9	-29673.2	-5111.46	264.374	656.06	0	-51.1926	-165.767	-582.909	-24314.3	28677.7	6842.55	349.197	241.712	0	-92.5324	10.9303	-1415.82	-686809	428191	40466	299.297	485.468	0
447	4	-40.9605	176.642	-833.695	-38419.8	-29721.3	-5079.38	264.35	656.084	0	-50.712	-166.516	-583.633	-24268.7	28798.5	6755.43	349.344	241.582	0	-91.6725	10.1258	-1417.33	-687483	428676	39842.1	299.349	485.399	0
447	5	-40.6184	176.563	-834.472	-38476.3	-29774.2	-5050.49	264.32	656.109	0	-50.1932	-167.237	-584.449	-24222.4	28922.7	6672.4	349.487	241.445	0	-90.8117	9.32562	-1418.92	-688169	429184	39235.5	299.4	485.31	0
447	6	-40.3301	176.442	-835.171	-38536	-29831.5	-5024.01	264.281	656.142	0	-49.6434	-167.945	-585.305	-24175.4	29048.2	6595.22	349.629	241.304	0	-89.9735	8.49759	-1420.48	-688819	429678	38650.5	299.449	485.208	0
447	7	-40.1093	176.265	-835.746	-38600.2	-29893.1	-4999.45	264.232	656.187	0	-49.073	-168.649	-586.148	-24128.4	29175.6	6525	349.775	241.164	0	-89.1823	7.61612	-1421.89	-689398	430132	38091.7	299.495	485.102	0
447	8	-39.9603	176.024	-836.191	-38668.3	-29960.1	-4976.67	264.171	656.243	0	-48.4927	-169.35	-586.942	-24082.6	29305.8	6462.53	349.93	241.031	0	-88.4529	6.67426	-1423.13	-689896	430531	37562.4	299.54	484.997	0
447	9	-39.874	175.724	-836.545	-38738.3	-30034.4	-4955.85	264.097	656.307	0	-47.9086	-170.036	-587.683	-24040.1	29438.9	6407.75	350.093	240.907	0	-87.7826	5.68793	-1424.23	-690335	430887	37063.1	299.582	484.9	0
448	0	-39.8304	175.385	-836.895	-38808.5	-30117.7	-4936.96	264.013	656.372	0	-47.3183	-170.693	-588.41	-24003.4	29575.3	6359.54	350.263	240.794	0	-87.1487	4.69162	-1425.31	-690775	431232	36590.3	299.619	484.808	0
448	1	-39.8067	175.033	-837.348	-38877.5	-30208.9	-4919.43	263.923	656.429	0	-46.7135	-171.304	-589.182	-23974.1	29715.8	6316.37	350.436	240.69	0	-86.5202	3.72839	-1426.53	-691291	431619	36140.2	299.654	484.722	0
448	2	-39.7892	174.69	-837.978	-38943.7	-30305.3	-4902.55	263.835	656.473	0	-46.0882	-171.855	-590.036	-23951.4	29861	6276.68	350.609	240.593	0	-85.8774	2.83545	-1428.01	-691933	432082	35713.8	299.689	484.637	0
448	3	-39.7784	174.368	-838.788	-39006.4	-30403.9	-4885.93	263.753	656.503	0	-45.4445	-172.335	-590.966	-23933	30009.5	6238.95	350.78	240.498	0	-85.223	2.03273	-1429.75	-692696	432623	35316.6	299.724	484.554	0
448	4	-39.7863	174.06	-839.719	-39064.6	-30501.5	-4869.39	263.676	656.521	0	-44.7948	-172.741	-591.931	-23916	30156.7	6201.94	350.946	240.403	0	-84.5811	1.31935	-1431.65	-693532	433210	34956.9	299.759	484.473	0
448	5	-39.8314	173.754	-840.687	-39117.3	-30595.1	-4852.75	263.607	656.53	0	-44.1598	-173.08	-592.882	-23898.9	30297.1	6165.23	351.101	240.31	0	-83.9912	0.673203	-1433.57	-694379	433804	34643.6	299.792	484.394	0
448	6	-39.9357	173.428	-841.615	-39164	-30682.6	-4836.14	263.543	656.534	0	-43.5647	-173.375	-593.781	-23880.9	30426.9	6129.71	351.243	240.218	0	-83.5004	0.0527496	-1435.4	-695184	434371	34383.1	299.822	484.317	0
448	7	-40.1195	173.06	-842.457	-39206	-30764.8	-4820.29	263.482	656.538	0	-43.033	-173.652	-594.607	-23862.1	30544.6	6097.32	351.369	240.131	0	-83.1525	-0.591415	-1437.06	-695917	434890	34179.1	299.847	484.243	0
448	8	-40.3969	172.635	-843.207	-39246.3	-30845.2	-4805.97	263.419	656.544	0	-42.5816	-173.931	-595.361	-23842.6	30650.7	6070.18	351.483	240.047	0	-82.9786	-1.29628	-1438.57	-696580	435359	34033.8	299.865	484.174	0
448	9	-40.7725	172.147	-843.895	-39287.5	-30929.7	-4793.25	263.349	656.555	0	-42.2159	-174.216	-596.065	-23822.7	30747.1	6049.59	351.583	239.967	0	-82.9884	-2.06891	-1439.96	-697198	435789	33950.1	299.873	484.11	0
449	0	-41.237	171.608	-844.581	-39330.6	-31024.4	-4781.33	263.266	656.568	0	-41.9266	-174.491	-596.761	-23801.8	30837	6035.78	351.674	239.885	0	-83.1636	-2.88275	-1441.34	-697817	436207	33929.5	299.87	484.048	0
449	1	-41.7699	171.038	-845.34	-39375.3	-31132.8	-4769.24	263.171	656.579	0	-41.6951	-174.732	-597.498	-23778.8	30924.8	6028.21	351.757	239.797	0	-83.465	-3.6935	-1442.84	-698488	436650	33969.6	299.856	483.984	0
449	2	-42.3506	170.456	-846.224	-39420.6	-31254.4	-4756.48	263.066	656.584	0	-41.5042	-174.92	-598.31	-23753.7	31013.8	6026.17	351.836	239.701	0	-83.8549	-4.46373	-1444.53	-699247	437145	34065.3	299.833	483.916	0
449	3	-42.9683	169.87	-847.239	-39465.3	-31386.9	-4742.93	262.954	656.581	0	-41.3471	-175.046	-599.215	-23728.2	31103.7	6028.76	351.907	239.599	0	-84.3154	-5.17572	-1446.45	-700101	437700	34213.2	299.804	483.84	0
449	4	-43.6238	169.28	-848.35	-39508.1	-31528.1	-4728.33	262.836	656.571	0	-41.2272	-175.109	-600.21	-23705.3	31191.5	6034.65	351.968	239.495	0	-84.851	-5.82874	-1448.56	-701028	438304	34413.7	299.768	483.755	0
449	5	-44.3269	168.683	-849.497	-39547.4	-31676.2	-4712.16	262.712	656.554	0	-41.1554	-175.117	-601.268	-23687.3	31273.7	6042.3	352.013	239.396	0	-85.4823	-6.43387	-1450.76	-701990	438930	34670.5	299.723	483.663	0
449	6	-45.0927	168.066	-850.607	-39582.5	-31829.9	-4694.03	262.58	656.534	0	-41.1466	-175.079	-602.34	-23675.7	31346.7	6050.65	352.042	239.306	0	-86.2393	-7.01331	-1452.95	-702933	439540	34988.5	299.667	483.566	0
449	7	-45.936	167.415	-851.608	-39613.2	-31987.1	-4674.02	262.439	656.516	0	-41.2164	-175.011	-603.37	-23670.7	31407.1	6059.72	352.053	239.231	0	-87.1523	-7.59576	-1454.98	-703804	440097	35371.2	299.601	483.471	0
449	8	-46.8638	166.718	-852.454	-39640	-32145.6	-4653.06	262.291	656.501	0	-41.3764	-174.92	-604.301	-23671.6	31451.8	6070.04	352.047	239.172	0	-88.2401	-8.20149	-1456.76	-704563	440568	35818.7	299.524	483.382	0
449	9	-47.867	165.98	-853.15	-39663.3	-32302.3	-4632.77	262.138	656.49	0	-41.6299	-174.806	-605.105	-23677.3	31480	6082.09	352.024	239.129	0	-89.4969	-8.82625	-1458.25	-705207	440950	36326.3	299.436	483.306	0
450	0	-48.9205	165.219	-853.761	-39683.7	-32453.6	-4614.53	261.988	656.481	0	-41.9668	-174.657	-605.793	-23686.5	31493.6	6096.8	351.987	239.1	0	-90.8873	-9.43823	-1459.55	-705776	441269	36885.7	299.342	483.246	0
450	1	-49.9938	164.461	-854.379	-39701.8	-32597.9	-4598.38	261.846	656.469	0	-42.3652	-174.452	-606.415	-23697.3	31497	6115.95	351.94	239.078	0	-92.359	-9.99142	-1460.79	-706333	441570	37489.4	299.246	483.198	0
450	2	-51.0667	163.723	-855.064	-39717.4	-32736.1	-4583.09	261.715	656.45	0	-42.8038	-174.172	-607.013	-23707.7	31493.9	6141.21	351.883	239.056	0	-93.8706	-10.4491	-1462.08	-706918	441887	38134.9	299.15	483.16	0
450	3	-52.1368	163.01	-855.821	-39730	-32870.9	-4567.07	261.591	656.423	0	-43.2741	-173.81	-607.59	-23717.1	31484.8	6173.1	351.819	239.035	0	-95.4109	-10.7999	-1463.41	-707534	442217	38824.3	299.053	483.129	0
450	4	-53.2163	162.314	-856.611	-39740.6	-33003.8	-4548.96	261.472	656.393	0	-43.7813	-173.373	-608.114	-23725.8	31468.2	6211.14	351.747	239.015	0	-96.9976	-11.059	-1464.73	-708153	442538	39562.7	298.952	483.109	0
450	5	-54.3265	161.621	-857.364	-39751.3	-33135.6	-4527.69	261.352	656.365	0	-44.3397	-172.881	-608.541	-23733.8	31441.9	6255.04	351.668	239.001	0	-98.6661	-11.2593	-1465.91	-708726	442814	40356.6	298.845	483.104	0
450	6	-55.4902	160.912	-857.997	-39764.1	-33267.2	-4502.73	261.227	656.345	0	-44.9638	-172.352	-608.822	-23740.2	31404.6	6304.99	351.583	238.994	0	-100.454	-11.4398	-1466.82	-709196	443005	41212.1	298.73	483.118	0
450	7	-56.723	160.165	-858.43	-39779.9	-33400.3	-4474.21	261.091	656.34	0	-45.6606	-171.796	-608.917	-23743.7	31355.5	6360.63	351.494	238.993	0	-102.384	-11.6319	-1467.35	-709508	443074	42130	298.606	483.15	0
450	8	-58.0256	159.367	-858.621	-39797.1	-33537.1	-4442.59	260.941	656.35	0	-46.4241	-171.214	-608.816	-23744.8	31295	6420.35	351.403	239.002	0	-104.45	-11.8465	-1467.44	-709632	443003	43104.2	298.472	483.199	0
450	9	-59.3805	158.522	-858.589	-39812.1	-33678.9	-4408.44	260.774	656.369	0	-47.2355	-170.589	-608.551	-23746.2	31223.9	6481.39	351.309	239.021	0	-106.616	-12.0671	-1467.14	-709587	442805	44122	298.327	483.258	0
451	0	-60.7557	157.649	-858.416	-39820.5	-33826.1	-4372.41	260.595	656.388	0	-48.0641	-169.899	-608.195	-23751.3	31142.6	6540.42	351.205	239.052	0	-108.82	-12.2495	-1466.61	-709432	442523	45167	298.17	483.322	0
451	1	-62.1147	156.777	-858.21	-39818.4	-33977.9	-4334.76	260.408	656.397	0	-48.8751	-169.116	-607.832	-23762.7	31052.4	6594.56	351.087	239.094	0	-110.99	-12.3392	-1466.04	-709248	442214	46223.1	298.005	483.38	0
451	2	-63.4335	155.924	-858.057	-39804.9	-34132.9	-4294.83	260.221	656.39	0	-49.641	-168.221	-607.516	-23780.1	30955.5	6642.47	350.954	239.143	0	-113.074	-12.2967	-1465.57	-709093	441922	47281.3	297.832	483.431	0
451	3	-64.7088	155.094	-857.984	-39782.4	-34289.4	-4251.23	260.035	656.367	0	-50.3516	-167.207	-607.251	-23800.2	30853.7	6684.52	350.809	239.193	0	-115.06	-12.1124	-1465.23	-708984	441658	48342.3	297.655	483.474	0
451	4	-65.9537	154.274	-857.967	-39755	-34443.9	-4202.83	259.854	656.336	0	-51.0147	-166.077	-607.002	-23818.8	30747.6	6722.57	350.655	239.24	0	-116.968	-11.803	-1464.97	-708901	441409	49413.5	297.477	483.515	0
451	5	-67.1893	153.444	-857.949	-39727.5	-34591	-4149.28	259.682	656.305	0	-51.6515	-164.847	-606.721	-23832.3	30635.8	6759.07	350.494	239.281	0	-118.841	-11.4026	-1464.67	-708800	441150	50504.8	297.3	483.558	0
451	6	-68.4397	152.585	-857.855	-39703.2	-34725.6	-4090.64	259.52	656.282	0	-52.2904	-163.538	-606.341	-23839	30514.7	6795.46	350.326	239.316	0	-120.73	-10.9534	-1464.2	-708627	440843	51625.1	297.124	483.611	0
451	7	-69.7251	151.681	-857.618	-39683.2	-34845.1	-4027.12	259.37	656.271	0	-52.9568	-162.176	-605.791	-23838	30381.1	6831.47	350.151	239.35	0	-122.682	-10.4948	-1463.41	-708330	440448	52779.6	296.95	483.683	0
451	8	-71.0556	150.726	-857.199	-39666.5	-34950	-3959.26	259.228	656.275	0	-53.6648	-160.781	-605.01	-23828.3	30234	6865.83	349.973	239.385	0	-124.72	-10.0555	-1462.21	-707871	439933	53966.8	296.775	483.78	0
451	9	-72.4261	149.725	-856.591	-39650	-35043.9	-3887.72	259.089	656.288	0	-54.4137	-159.371	-603.959	-23808.1	30074.7	6896.93	349.796	239.42	0	-126.84	-9.64507	-1460.55	-707234	439284	55178.4	296.598	483.907	0
452	0	-73.8175	148.697	-855.821	-39629.6	-35132	-3813.33	258.949	656.306	0	-55.1896	-157.942	-602.637	-23775.3	29905.8	6923.3	349.625	239.452	0	-129.007	-9.24521	-1458.46	-706427	438504	56403	296.417	484.061	0
452	1	-75.206	147.664	-854.93	-39601.2	-35221.1	-3737.32	258.802	656.321	0	-55.9713	-156.48	-601.082	-23730	29728.5	6944.04	349.458	239.479	0	-131.177	-8.81584	-1456.01	-705478	437607	57631.9	296.228	484.237	0
452	2	-76.5777	146.644	-853.945	-39562.4	-35317.7	-3660.98	258.642	656.329	0	-56.7398	-154.966	-599.332	-23674.3	29541.4	6958.47	349.29	239.501	0	-133.318	-8.32185	-1453.28	-704409	436606	58861.3	296.025	484.429	0
452	3	-77.9304	145.639	-852.863	-39512.4	-35425.7	-3585	258.463	656.329	0	-57.4853	-153.389	-597.403	-23610.6	29342	6965.46	349.116	239.522	0	-135.416	-7.75066	-1450.27	-703222	435496	60089.9	295.805	484.635	0
452	4	-79.2662	144.639	-851.663	-39452	-35545.2	-3508.82	258.264	656.323	0	-58.2054	-151.749	-595.29	-23540.5	29129.1	6963.35	348.933	239.545	0	-137.472	-7.10965	-1446.95	-701906	434268	61315.1	295.566	484.857	0
452	5	-80.5872	143.631	-850.315	-39381.9	-35673.3	-3431.03	258.047	656.315	0	-58.8992	-150.05	-592.969	-23465	28901.7	6950.93	348.741	239.572	0	-139.486	-6.41862	-1443.28	-700441	432909	62532.3	295.308	485.097	0
452	6	-81.897	142.596	-848.785	-39302.9	-35804.3	-3350.26	257.817	656.305	0	-59.5624	-148.299	-590.409	-23384.3	28658.6	6927.75	348.54	239.607	0	-141.459	-5.70244	-1439.19	-698802	431403	63736.4	295.035	485.36	0
452	7	-83.1986	141.519	-847.034	-39216.1	-35931.9	-3265.63	257.579	656.298	0	-60.1839	-146.502	-587.575	-23297	28398.7	6893.98	348.332	239.65	0	-143.383	-4.98228	-1434.61	-696958	429732	64921.6	294.749	485.651	0
452	8	-84.4922	140.393	-845.029	-39122.5	-36050.2	-3176.87	257.339	656.297	0	-60.7464	-144.662	-584.443	-23201	28122.4	6850.41	348.118	239.698	0	-145.239	-4.26952	-1429.47	-694885	427885	66082.2	294.454	485.969	0
452	9	-85.7733	139.219	-842.762	-39023.4	-36154.6	-3084.45	257.1	656.304	0	-61.23	-142.779	-581.013	-23094	27830.4	6798.55	347.9	239.748	0	-147.003	-3.56081	-1423.78	-692576	425864	67213.6	294.153	486.316	0
453	0	-87.0304	138.008	-840.258	-38918.8	-36243.4	-2989.48	256.866	656.318	0	-61.6104	-140.84	-577.317	-22975.3	27523.8	6739.92	347.675	239.797	0	-148.641	-2.83147	-1417.58	-690051	423688	68311.6	293.849	486.687	0
453	1	-88.2452	136.779	-837.577	-38807.8	-36317.4	-2893.08	256.64	656.333	0	-61.8551	-138.817	-573.406	-22846.2	27204.9	6675.64	347.444	239.843	0	-150.1	-2.03835	-1410.98	-687355	421387	69371.6	293.542	487.077	0
453	2	-89.3998	135.543	-834.769	-38688.7	-36379.6	-2795.88	256.42	656.347	0	-61.9324	-136.684	-569.322	-22708.3	26876.8	6606.92	347.208	239.887	0	-151.332	-1.14102	-1404.09	-684525	418988	70389.1	293.232	487.483	0
453	3	-90.4832	134.301	-831.848	-38559.5	-36433	-2698.21	256.202	656.354	0	-61.8243	-134.424	-565.06	-22561.7	26541.3	6535.27	346.971	239.928	0	-152.308	-0.122681	-1396.91	-681567	416492	71359.9	292.919	487.906	0
453	4	-91.4919	133.041	-828.794	-38419.4	-36479	-2600.36	255.985	656.356	0	-61.5297	-132.035	-560.577	-22404.2	26198.4	6461.95	346.735	239.966	0	-153.022	1.00636	-1389.37	-678455	413876	72279.5	292.601	488.353	0
453	5	-92.4296	131.741	-825.552	-38268.5	-36516.4	-2502.23	255.767	656.355	0	-61.0598	-129.527	-555.801	-22232.7	25846.6	6387.24	346.503	240.001	0	-153.489	2.21442	-1381.35	-675142	411104	73143.3	292.276	488.831	0
453	6	-93.306	130.372	-822.049	-38107.7	-36543	-2403.1	255.546	656.357	0	-60.4345	-126.916	-550.655	-22044.8	25481.9	6310.42	346.276	240.034	0	-153.741	3.45576	-1372.7	-671567	408130	73947.6	291.942	489.35	0
453	7	-94.1317	128.905	-818.203	-37937.3	-36555.3	-2302.24	255.322	656.367	0	-59.6774	-124.222	-545.078	-21839	25099.2	6229.94	346.047	240.066	0	-153.809	4.68339	-1363.28	-667671	404911	74688.5	291.597	489.918	0
453	8	-94.9071	127.325	-813.956	-37757.5	-36549.3	-2199.5	255.097	656.388	0	-58.8086	-121.46	-539.038	-21614.3	24695.5	6143.67	345.814	240.098	0	-153.716	5.86427	-1352.99	-663411	401423	75358.5	291.239	490.536	0
453	9	-95.6169	125.632	-809.286	-37567.3	-36521.9	-2095.08	254.871	656.42	0	-57.8381	-118.64	-532.542	-21369.7	24272.1	6049.59	345.578	240.128	0	-153.455	6.9912	-1341.83	-658774	397664	75945.8	290.871	491.203	0
454	0	-96.231	123.846	-804.227	-37364	-36471.4	-1988.98	254.65	656.46	0	-56.7613	-115.76	-525.635	-21104.2	23833.5	5946.71	345.342	240.15	0	-152.992	8.08585	-1329.86	-653786	393665	76436.7	290.497	491.911	0
454	1	-96.7121	121.996	-798.855	-37143.6	-36397.5	-1881.05	254.438	656.496	0	-55.5633	-112.812	-518.386	-20817.5	23383.9	5835.59	345.109	240.158	0	-152.275	9.18391	-1317.24	-648499	389468	76816.8	290.121	492.651	0
454	2	-97.0279	120.107	-793.241	-36903.5	-36302.3	-1771.64	254.236	656.522	0	-54.2313	-109.797	-510.837	-20510.2	22924.8	5717.69	344.877	240.15	0	-151.259	10.3102	-1304.08	-642964	385107	77072.4	289.742	493.42	0
454	3	-97.161	118.186	-787.414	-36643	-36188.9	-1662.14	254.041	656.536	0	-52.7646	-106.721	-502.985	-20183.1	22455.2	5594.17	344.644	240.127	0	-149.926	11.4651	-1290.4	-637195	380582	77192.7	289.357	494.224	0
454	4	-97.1104	116.225	-781.348	-36364.2	-36060.8	-1554.56	253.848	656.54	0	-51.1781	-103.601	-494.781	-19836.5	21973.5	5466.07	344.411	240.091	0	-148.289	12.6245	-1276.13	-631173	375869	77171.8	288.961	495.075	0
454	5	-96.8889	114.204	-774.976	-36069.8	-35918.6	-1450.63	253.652	656.543	0	-49.499	-100.457	-486.161	-19469.9	21478.7	5334.72	344.18	240.048	0	-146.388	13.7473	-1261.14	-624848	370928	77010.3	288.55	495.987	0
454	6	-96.5165	112.097	-768.206	-35762.3	-35759.7	-1351.46	253.45	656.553	0	-47.7591	-97.3113	-477.068	-19082.6	20970.5	5201.54	343.957	240	0	-144.276	14.7856	-1245.27	-618155	365718	76712.7	288.124	496.97	0
454	7	-96.0126	109.878	-760.942	-35443.3	-35579.7	-1257.27	253.243	656.578	0	-45.9833	-94.1796	-467.463	-18675	20449.4	5067.66	343.745	239.95	0	-141.996	15.6989	-1228.4	-611032	360207	76284.4	287.683	498.032	0
454	8	-95.3887	107.537	-753.113	-35113.1	-35374.7	-1167.48	253.029	656.624	0	-44.1796	-91.0671	-457.339	-18248	19916	4934.3	343.548	239.9	0	-139.568	16.4703	-1210.45	-603437	354376	75731	287.229	499.175	0
454	9	-94.6438	105.08	-744.701	-34770.4	-35141.6	-1081.21	252.811	656.69	0	-42.3349	-87.963	-446.72	-17802.7	19371.9	4802.74	343.365	239.852	0	-136.979	17.1173	-1191.42	-595363	348231	75056.4	286.764	500.398	0
455	0	-93.7628	102.531	-735.751	-34412.8	-34879.3	-997.59	252.594	656.772	0	-40.4188	-84.8431	-435.664	-17340	18819.5	4673.6	343.197	239.801	0	-134.182	17.6877	-1171.42	-586845	341805	74261.4	286.29	501.696	0
455	1	-92.7245	99.9231	-726.354	-34037.9	-34589.2	-915.752	252.38	656.861	0	-38.3956	-81.6816	-424.262	-16861.6	18261.9	4546.22	343.044	239.743	0	-131.12	18.2415	-1150.62	-577953	335152	73344	285.81	503.059	0
455	2	-91.5165	97.2871	-716.591	-33643.9	-34273.7	-834.722	252.171	656.95	0	-36.2412	-78.4608	-412.602	-16369.5	17700.9	4418.99	342.901	239.674	0	-127.758	18.8263	-1129.19	-568751	328317	72305.5	285.323	504.479	0
455	3	-90.1413	94.638	-706.489	-33229.4	-33934.9	-753.548	251.967	657.035	0	-33.9501	-75.1772	-400.737	-15864.3	17137	4290.4	342.764	239.588	0	-124.091	19.4608	-1107.23	-559265	321326	71151.3	284.829	505.949	0
455	4	-88.6106	91.9742	-696.026	-32794.2	-33573.1	-671.474	251.765	657.116	0	-31.5329	-71.8431	-388.678	-15345.5	16570	4159.99	342.632	239.481	0	-120.143	20.1311	-1084.7	-549485	314175	69886.9	284.325	507.467	0
455	5	-86.9385	89.2842	-685.147	-32339.4	-33187.5	-588.144	251.562	657.201	0	-29.0089	-68.4843	-376.416	-14812.7	15998.9	4028.21	342.503	239.352	0	-115.947	20.7999	-1061.56	-539377	306846	68514.3	283.808	509.037	0
455	6	-85.1384	86.555	-673.793	-31867	-32777.4	-503.949	251.354	657.295	0	-26.4013	-65.1341	-363.932	-14265.8	15422.7	3895.98	342.378	239.199	0	-111.54	21.4209	-1037.73	-528905	299317	67032.9	283.276	510.668	0
455	7	-83.2186	83.7789	-661.92	-31380.2	-32342.5	-420.015	251.138	657.408	0	-23.7304	-61.8263	-351.218	-13705.4	14841.7	3765.08	342.258	239.023	0	-106.949	21.9526	-1013.14	-518047	291574	65440.3	282.726	512.369	0
455	8	-81.1787	80.9546	-649.515	-30882.4	-31882.8	-337.851	250.913	657.547	0	-21.0131	-58.5898	-338.289	-13134	14258.6	3638.19	342.149	238.825	0	-102.192	22.3648	-987.804	-506805	283622	63731.4	282.158	514.149	0
455	9	-79.0055	78.0871	-636.606	-30374.9	-31399.2	-259.254	250.677	657.714	0	-18.2651	-55.4419	-325.193	-12556.2	13675.8	3517.29	342.054	238.611	0	-97.2706	22.6451	-961.799	-495213	275485	61897.9	281.573	516.011	0
456	0	-76.6736	75.1894	-623.249	-29855.9	-30894.2	-186.51	250.43	657.904	0	-15.5023	-52.3826	-312.011	-11978.3	13095.3	3402.05	341.971	238.39	0	-92.176	22.8068	-935.26	-483323	267204	59929	280.969	517.95	0
456	1	-74.1533	72.2832	-609.507	-29322.1	-30370.5	-122.496	250.172	658.108	0	-12.7424	-49.3979	-298.838	-11406.3	12520.4	3290.45	341.897	238.169	0	-86.8957	22.8853	-908.345	-471197	258824	57815.6	280.349	519.951	0
456	2	-71.4243	69.3894	-595.431	-28771.1	-29828.9	-70.1448	249.904	658.32	0	-10.0098	-46.4733	-285.745	-10843.8	11955.8	3180.97	341.841	237.949	0	-81.4341	22.9161	-881.175	-458877	250388	55556.5	279.717	522.004	0
456	3	-68.4863	66.5186	-581.035	-28202.5	-29267.2	-31.5246	249.629	658.538	0	-7.33899	-43.6052	-272.761	-10291.6	11406.4	3073.68	341.818	237.731	0	-75.8253	22.9134	-853.797	-446378	241918	53160.6	279.081	524.104	0
456	4	-65.356	63.6693	-566.307	-27617.4	-28683.2	-7.38337	249.35	658.768	0	-4.77191	-40.8018	-259.893	-9749.21	10874.7	2969.27	341.843	237.512	0	-70.1279	22.8675	-826.2	-433695	233418	50643.7	278.445	526.256	0
456	5	-62.0604	60.8292	-551.219	-27016.5	-28076	2.59089	249.066	659.012	0	-2.3509	-38.0775	-247.134	-9217.28	10360.2	2867.96	341.921	237.297	0	-64.4113	22.7517	-798.353	-420812	224882	48023.1	277.81	528.468	0
456	6	-58.6335	57.9774	-535.744	-26400.7	-27445.4	-0.809419	248.771	659.279	0	-0.110674	-35.4462	-234.476	-8696.66	9858.62	2769.23	342.045	237.09	0	-58.7442	22.5312	-770.22	-407715	216299	45316.4	277.167	530.753	0
456	7	-55.1131	55.0901	-519.853	-25770.6	-26790.3	-16.5985	248.466	659.573	0	1.92909	-32.9164	-221.917	-8187.94	9364.59	2671.91	342.199	236.896	0	-53.184	22.1737	-741.77	-394388	207658	42540.6	276.508	533.12	0
456	8	-51.5366	52.1495	-503.526	-25126.6	-26108.7	-43.4817	248.148	659.901	0	3.76992	-30.488	-209.473	-7691.39	8874.4	2574.54	342.365	236.718	0	-47.7667	21.6615	-712.999	-380823	198958	39712.9	275.828	535.573	0
456	9	-47.9367	49.1502	-486.767	-24467.6	-25398.7	-79.758	247.822	660.265	0	5.43849	-28.1511	-197.186	-7207.41	8388.2	2475.89	342.54	236.551	0	-42.4982	20.9991	-683.952	-367032	190215	36849.5	275.129	538.107	0
457	0	-44.3365	46.1031	-469.622	-23791.9	-24659.8	-123.416	247.49	660.662	0	6.98748	-25.8874	-185.117	-6736.54	7909.68	2375.21	342.728	236.391	0	-37.3491	20.2156	-654.739	-353051	181464	33964.3	274.417	540.706	0
457	1	-40.7517	43.0335	-452.173	-23097.4	-23894.8	-172.32	247.156	661.081	0	8.49247	-23.6728	-173.328	-6279	7443.34	2272.44	342.944	236.226	0	-32.2592	19.3606	-625.501	-338938	172747	31068.3	273.699	543.353	0
457	2	-37.199	39.9709	-434.52	-22381.9	-23108.8	-224.274	246.818	661.51	0	10.0415	-21.4815	-161.842	-5834.07	6991.98	2168.11	343.203	236.048	0	-27.1575	18.4894	-596.361	-324754	164095	28173.8	272.975	546.047	0
457	3	-33.7042	36.9386	-416.751	-21644	-22307.8	-277.033	246.472	661.935	0	11.7168	-19.2928	-150.644	-5399.85	6556.68	2062.84	343.524	235.845	0	-21.9875	17.6459	-567.396	-310544	155523	25295.8	272.24	548.808	0
457	4	-30.2996	33.9522	-398.948	-20883.4	-21496.2	-328.66	246.118	662.346	0	13.5756	-17.0994	-139.699	-4974.25	6137.91	1957.22	343.937	235.607	0	-16.7239	16.8528	-538.647	-296347	147039	22452	271.487	551.671	0
457	5	-27.0176	31.0181	-381.174	-20102	-20675.7	-377.846	245.758	662.737	0	15.6364	-14.9141	-128.968	-4556.15	5735.76	1852.16	344.474	235.328	0	-11.3811	16.104	-510.142	-282195	138649	19659	270.714	554.685	0
457	6	-23.887	28.1315	-363.47	-19303.3	-19846.2	-423.659	245.398	663.108	0	17.8723	-12.7676	-118.414	-4145.62	5349.9	1748.97	345.18	235.01	0	-6.01467	15.3639	-481.884	-268111	130358	16931.1	269.917	557.911	0
457	7	-20.9285	25.2801	-345.844	-18490.7	-19006.4	-465.27	245.043	663.466	0	20.2114	-10.7003	-108.016	-3744.05	4980.34	1648.72	346.108	234.662	0	-0.717094	14.5799	-453.859	-254103	122166	14281.5	269.096	561.413	0
457	8	-18.1474	22.4503	-328.281	-17665.8	-18154.1	-502.112	244.7	663.813	0	22.5422	-8.75292	-97.7871	-3354.51	4627.52	1551.25	347.322	234.304	0	4.39476	13.6974	-426.068	-240172	114083	11719.8	268.253	565.236	0
457	9	-15.5254	19.6323	-310.763	-16828	-17285.8	-534.048	244.376	664.151	0	24.7258	-6.95755	-87.7844	-2980.88	4290.84	1455.09	348.879	233.957	0	9.20038	12.6747	-398.547	-226323	106127	9248.8	267.394	569.396	0
458	0	-13.0184	16.8223	-293.273	-15975.3	-16397.1	-561.431	244.089	664.473	0	26.612	-5.33121	-78.0874	-2626.09	3967.98	1358.14	350.815	233.63	0	13.5936	11.4911	-371.36	-212564	98326.5	6862.87	266.531	573.878	0
458	1	-10.566	14.021	-275.794	-15104.3	-15484	-585.192	243.857	664.767	0	28.0482	-3.87969	-68.7705	-2291.89	3655.45	1257.98	353.154	233.327	0	17.4821	10.1413	-344.564	-198898	90701.5	4550.83	265.671	578.657	0
458	2	-8.10948	11.2303	-258.267	-14210.7	-14542.1	-606.612	243.693	665.023	0	28.8821	-2.60575	-59.881	-1979.63	3348.72	1151.89	355.923	233.059	0	20.7727	8.62453	-318.148	-185296	83254	2302.99	264.817	583.72	0
458	3	-5.60857	8.45163	-240.592	-13291	-13566.6	-626.834	243.612	665.243	0	28.9731	-1.51312	-51.4343	-1690.18	3041.53	1037.34	359.134	232.861	0	23.3645	6.93852	-292.027	-171696	75961.4	118.68	263.958	589.088	0
458	4	-3.05015	5.68955	-222.658	-12343	-12554.1	-646.529	243.617	665.435	0	28.2082	-0.607705	-43.4249	-1423.04	2726.09	912.851	362.777	232.77	0	25.1581	5.08184	-266.083	-158029	68789.3	-1990.18	263.064	594.824	0
458	5	-0.453233	2.95551	-204.383	-11366.9	-11505.5	-665.609	243.706	665.616	0	26.521	0.101841	-35.8418	-1175.98	2395.02	779.157	366.822	232.81	0	26.0678	3.05735	-240.225	-144238	61705.9	-3996.97	262.075	601.041	0
458	6	2.12606	0.272656	-185.744	-10365.5	-10426.3	-682.957	243.867	665.805	0	23.9154	0.606299	-28.6888	-946.162	2044.02	640.155	371.248	232.98	0	26.0415	0.878955	-214.433	-130311	54697.6	-5859.09	260.91	607.898	0
458	7	4.59694	-2.31752	-166.799	-9345.48	-9325.42	-696.602	244.092	666.029	0	20.5032	0.902806	-22.0135	-732.304	1674.57	502.134	376.07	233.266	0	25.1002	-1.41472	-188.812	-116296	47788	-7523.66	259.479	615.573	0
458	8	6.84774	-4.74772	-147.703	-8316.83	-8214.29	-704.119	244.386	666.308	0	16.5427	1.00665	-15.9401	-536.462	1298.24	371.828	381.445	233.655	0	23.3904	-3.74107	-163.643	-102320	41054.1	-8940.28	257.737	624.164	0
458	9	8.76281	-6.92369	-128.706	-7291.56	-7107.72	-702.766	244.775	666.653	0	12.4337	0.959553	-10.6656	-364.37	938.114	255.567	387.957	234.163	0	21.1965	-5.96414	-139.371	-88585.7	34624.3	-10068.5	255.733	633.556	0
459	0	10.2357	-8.73325	-110.135	-6282.43	-6024.53	-689.565	245.299	667.043	0	8.60987	0.819994	-6.37876	-222.648	620.832	158.734	397.328	234.905	0	18.8456	-7.91325	-116.514	-75343.2	28645.9	-10870.6	253.622	643.385	0
459	1	11.1804	-10.0636	-92.3566	-5302.65	-4986.29	-661.79	246.01	667.415	0	5.38487	0.64199	-3.15352	-114.62	364.391	84.1354	415.551	236.347	0	16.5653	-9.42165	-95.5101	-62837.7	23236	-11301.2	251.608	653.182	0
459	2	11.5395	-10.8222	-75.6942	-4366.18	-4014.13	-617.738	246.969	667.682	0	2.88864	0.463105	-0.923189	-38.843	173.506	31.2136	300	200	0	14.4282	-10.3591	-76.6174	-51260.4	18452	-11311.1	249.873	662.554	0
459	3	11.2919	-10.9532	-60.3775	-3487.37	-3125.65	-557.17	248.232	667.76	0	1.10904	0.305042	0.469212	9.3559	43.0698	-2.93537	300	200	0	12.4009	-10.6482	-59.9083	-40725.5	14294.7	-10864.4	248.545	671.267	0
459	4	10.4636	-10.4515	-46.5463	-2680.68	-2333.93	-481.621	249.858	667.592	0	-0.0463782	0.177794	1.21383	35.9525	-37.0596	-22.2194	300	200	0	10.4173	-10.2737	-45.3325	-31288.3	10728.7	-9959.5	247.698	679.319	0
459	5	9.14228	-9.37537	-34.2962	-1960.4	-1648.61	-395.094	251.93	667.161	0	-0.705155	0.0834353	1.49723	46.9578	-78.7116	-30.6576	300	200	0	8.43713	-9.29193	-32.799	-22980.7	7707.38	-8649.09	247.336	687.055	0
459	6	7.48309	-7.86197	-23.7345	-1340.25	-1077.55	-304.364	254.6	666.468	0	-0.999848	0.0192361	1.48167	47.6867	-93.2751	-31.854	300	200	0	6.48324	-7.84273	-22.2528	-15850.7	5193.82	-7053.75	247.385	695.384	0
459	7	5.69688	-6.1261	-15.007	-832.127	-625.984	-217.66	258.287	665.449	0	-1.05007	-0.0199688	1.29607	42.4204	-90.5277	-28.7441	300	200	0	4.64681	-6.14607	-13.711	-9979.8	3173.73	-5355.31	247.742	706.353	0
459	8	3.99971	-4.40861	-8.22582	-441.961	-292.393	-142.105	264.454	663.729	0	-0.953757	-0.0401289	1.03483	34.3349	-78.1549	-23.5291	300	200	0	3.04596	-4.44874	-7.19099	-5431.95	1640.54	-3749.33	248.471	725.687	0
459	9	2.54706	-2.89552	-3.34623	-164.942	-65.7337	-81.7218	280.356	659.292	0	-0.784668	-0.0469356	0.761256	25.5926	-61.7231	-17.7254	300	200	0	1.76239	-2.94246	-2.58497	-2169.54	563.441	-2378.96	250.693	784.649	0
460	0	1.40818	-1.68035	-0.141747	13.9958	72.4214	-37.2611	300	610	0	-0.593898	-0.0452532	0.513202	17.5149	-44.9167	-12.2753	300	200	0	0.814281	-1.7256	0.371456	-35.1433	-123.017	-1307.43	0	0	0
460	1	0.585488	-0.781346	1.71757	115.208	143.219	-7.25595	300	610	0	-0.413406	-0.0388906	0.309397	10.7824	-29.8986	-7.67818	300	200	0	0.172082	-0.820236	2.02697	1196.22	-503.031	-535.471	0	0	0
460	2	0.0426764	-0.171306	2.58182	159.664	166.85	10.8607	300	610	0	-0.260344	-0.0305957	0.155331	5.62602	-17.6993	-4.11965	300	200	0	-0.217668	-0.201902	2.73715	1761.57	-661.546	-27.7932	0	0	0
460	3	-0.274502	0.199861	2.7709	166.188	160.543	19.982	300	610	0	-0.141302	-0.0221787	0.0482313	1.99058	-8.57508	-1.5825	300	200	0	-0.415804	0.177682	2.81913	1876.6	-673.811	267.411	0	0	0
460	4	-0.424137	0.389436	2.54925	150.125	137.776	22.8439	300	610	0	-0.0560111	-0.0146951	-0.0190963	-0.336946	-2.30673	0.0649093	300	200	0	-0.480148	0.374741	2.53015	1719	-600.528	405.257	0	0	0
460	5	-0.459602	0.452001	2.11788	122.992	108.26	21.7658	300	610	0	-0.000295275	-0.00864041	-0.0555296	-1.63499	1.57228	1.00435	300	200	0	-0.459897	0.443361	2.06235	1423.44	-486.796	436.195	0	0	0
460	6	-0.425196	0.434084	1.61735	92.7271	78.3825	18.551	300	610	0	0.0317738	-0.00412908	-0.0698564	-2.18637	3.61507	1.42474	300	200	0	-0.393422	0.429955	1.5475	1083.79	-363.367	401.977	0	0	0
460	7	-0.354721	0.372028	1.13675	64.2712	51.8591	14.4908	300	610	0	0.0464237	-0.00104299	-0.069765	-2.24271	4.35857	1.49658	300	200	0	-0.308297	0.370985	1.06698	759.3	-249.079	334.378	0	0	0
460	8	-0.271909	0.291994	0.724896	40.2476	30.4266	10.4288	300	610	0	0.0493119	0.000855707	-0.0613948	-2.00772	4.26639	1.35945	300	200	0	-0.222597	0.29285	0.663501	482.204	-153.673	255.645	0	0	0
460	9	-0.191878	0.211166	0.401675	21.6368	14.4763	6.84991	300	610	0	0.0450932	0.00184534	-0.0492624	-1.63324	3.70473	1.11853	300	200	0	-0.146785	0.213011	0.352412	265.397	-80.4969	179.899	0	0	0
461	0	-0.122987	0.139517	0.167948	8.35676	3.57973	3.97557	300	610	0	0.0372914	0.00219433	-0.0364136	-1.22321	2.94011	0.846656	300	200	0	-0.085696	0.141711	0.131535	109.101	-28.8272	114.9	0	0	0
461	1	-0.0687155	0.0816883	0.0135435	-0.274924	-3.11207	1.84897	300	610	0	0.0283597	0.00213336	-0.0246848	-0.841626	2.14995	0.589398	300	200	0	-0.0403558	0.0838217	-0.0111413	6.23149	4.31734	63.8294	0	0	0
461	2	-0.0293192	0.0387005	-0.0768465	-5.20495	-6.58849	0.405837	300	610	0	0.0198432	0.00184395	-0.0149982	-0.521891	1.43932	0.371217	300	200	0	-0.00947597	0.0405444	-0.0918447	-53.6567	22.8591	26.8564	0	0	0
461	3	-0.00317262	0.00937049	-0.119654	-7.41891	-7.80175	-0.472281	300	610	0	0.0125808	0.00145771	-0.00764075	-0.275835	0.859144	0.201514	300	200	0	0.00940821	0.0108282	-0.127295	-81.6923	30.7943	2.39683	0	0	0
461	4	0.0122386	-0.00861002	-0.130001	-7.80731	-7.56915	-0.920848	300	610	0	0.00690537	0.00106185	-0.0024996	-0.101479	0.423136	0.0799184	300	200	0	0.019144	-0.00754817	-0.132501	-88.0716	31.6852	-11.952	0	0	0
461	5	0.0196402	-0.0179214	-0.12045	-7.09979	-6.53298	-1.06896	300	610	0	0.00281896	0.000707646	0.000754332	0.0108659	0.122005	0.000478312	300	200	0	0.0224592	-0.0172138	-0.119696	-81.239	28.4198	-18.7769	0	0	0
461	6	0.0215541	-0.0211383	-0.100599	-5.84653	-5.15834	-1.02668	300	610	0	0.000133388	0.000419628	0.00253525	0.0741634	-0.065677	-0.0452529	300	200	0	0.0216875	-0.0207187	-0.0980633	-67.6249	23.154	-20.4622	0	0	0
461	7	0.0200848	-0.0204677	-0.0771908	-4.42892	-3.75299	-0.879957	300	610	0	-0.00142659	0.000204002	0.00325692	0.101714	-0.165755	-0.0661508	300	200	0	0.0186582	-0.0202637	-0.0739339	-51.7349	17.3658	-18.9916	0	0	0
461	8	0.0168453	-0.0176418	-0.0545295	-3.08582	-2.49753	-0.690688	300	610	0	-0.00215342	5.57049e-05	0.00328354	0.105428	-0.203532	-0.0702793	300	200	0	0.0146919	-0.0175861	-0.0512459	-36.4308	11.9675	-15.8818	0	0	0
461	9	0.0129744	-0.0139137	-0.034999	-1.94569	-1.47793	-0.49952	300	610	0	-0.00231457	-3.62e-05	0.00290737	0.0949932	-0.200987	-0.0642739	300	200	0	0.0106599	-0.0139499	-0.0320916	-23.2882	7.4369	-12.2003	0	0	0
462	0	0.00920198	-0.0101114	-0.0195972	-1.0582	-0.715505	-0.330052	300	610	0	-0.00213126	-8.47249e-05	0.00234445	0.0776683	-0.17556	-0.053158	300	200	0	0.00707072	-0.0101961	-0.0172527	-12.9553	3.94536	-8.62901	0	0	0
462	1	0.00593589	-0.00671973	-0.00840541	-0.421775	-0.191842	-0.193266	300	610	0	-0.00177177	-0.000102523	0.00174129	0.0584473	-0.14001	-0.0404292	300	200	0	0.00416412	-0.00682225	-0.00666412	-5.46984	1.46751	-5.54691	0	0	0
462	2	0.00335035	-0.00396851	-0.000968544	-0.00557328	0.132111	-0.0915788	300	610	0	-0.00135385	-0.000100533	0.00118689	0.0404278	-0.102878	-0.0282905	300	200	0	0.0019965	-0.00406905	0.000218349	-0.513893	-0.132103	-3.11353	0	0	0
462	3	0.00146434	-0.00191355	0.00342276	0.234387	0.302618	-0.0221949	300	610	0	-0.000952144	-8.74024e-05	0.000726634	0.0252474	-0.0692629	-0.0179385	300	200	0	0.000512193	-0.00200095	0.0041494	2.3968	-1.03605	-1.34324	0	0	0
462	4	0.000205388	-0.000503905	0.00553947	0.344407	0.364571	0.0203436	300	610	0	-0.000607666	-6.94325e-05	0.000375375	0.0135093	-0.0416781	-0.00984781	300	200	0	-0.000402278	-0.000573338	0.00591485	3.78455	-1.43225	-0.165259	0	0	0
462	5	-0.000542934	0.000366651	0.00609603	0.366602	0.356725	0.0423758	300	610	0	-0.000337159	-5.08226e-05	0.000128664	0.00514985	-0.0208491	-0.00402197	300	200	0	-0.000880093	0.000315828	0.0062247	4.13122	-1.48929	0.531724	0	0	0
462	6	-0.000908451	0.000823464	0.00568923	0.335654	0.309683	0.0499909	300	610	0	-0.000141433	-3.40635e-05	-2.85225e-05	-0.000270439	-0.00638773	-0.000192883	300	200	0	-0.00104988	0.000789401	0.0056607	3.838	-1.34452	0.86906	0	0	0
462	7	-0.0010103	0.000987932	0.00477704	0.277843	0.245715	0.0484091	300	610	0	-1.20373e-05	-2.03666e-05	-0.000115497	-0.0033546	0.00268844	0.00203166	300	200	0	-0.00102233	0.000967565	0.00466154	3.21182	-1.10099	0.959398	0	0	0
462	8	-0.000948399	0.000964707	0.00368303	0.211478	0.179641	0.041728	300	610	0	6.37939e-05	-1.00634e-05	-0.000151732	-0.00472788	0.00758627	0.00306843	300	200	0	-0.000884605	0.000954643	0.0035313	2.46887	-0.829701	0.896954	0	0	0
462	9	-0.000799738	0.000836336	0.00261492	0.148108	0.120233	0.0329117	300	610	0	9.97873e-05	-2.93968e-06	-0.000154476	-0.00495378	0.00949781	0.00329869	300	200	0	-0.000699951	0.000833396	0.00246044	1.74736	-0.574804	0.754112	0	0	0
463	0	-0.000618917	0.000662817	0.00168904	0.0940152	0.0717424	0.0239189	300	610	0	0.000108585	1.50657e-06	-0.000137636	-0.00449304	0.00946447	0.0030378	300	200	0	-0.000510332	0.000664324	0.00155141	1.1242	-0.359719	0.582076	0	0	0
463	1	-0.000441163	0.000484028	0.000955332	0.0517055	0.0353089	0.0158967	300	610	0	0.000100697	3.88333e-06	-0.000111544	-0.00369245	0.0083169	0.00252561	300	200	0	-0.000340466	0.000487911	0.000843788	0.631877	-0.193168	0.413765	0	0	0
463	2	-0.000286365	0.000323524	0.000419585	0.0212149	0.0101517	0.00938904	300	610	0	8.41559e-05	4.78686e-06	-8.32437e-05	-0.00279192	0.00666552	0.00193001	300	200	0	-0.000202209	0.000328311	0.000336342	0.27348	-0.0743792	0.267664	0	0	0
463	3	-0.000163222	0.00019267	6.1532e-05	0.0011549	-0.00552278	0.00452805	300	610	0	6.46122e-05	4.73563e-06	-5.70476e-05	-0.00194129	0.00492136	0.00135747	300	200	0	-9.861e-05	0.000197406	4.4844e-06	0.0348141	0.00278654	0.15175	0	0	0
463	4	-7.29608e-05	9.44645e-05	-0.000151667	-0.0105163	-0.0138764	0.00119336	300	610	0	4.56722e-05	4.14157e-06	-3.51846e-05	-0.00122077	0.00333181	0.000866438	300	200	0	-2.72887e-05	9.86061e-05	-0.000186852	-0.106558	0.0468209	0.0670133	0	0	0
463	5	-1.23662e-05	2.67385e-05	-0.000256164	-0.0159729	-0.0170249	-0.0008662	300	610	0	2.93373e-05	3.30624e-06	-1.84196e-05	-0.000660962	0.00202065	0.000480818	300	200	0	1.69711e-05	3.00447e-05	-0.000274584	-0.175136	0.0665563	0.0103039	0	0	0
463	6	2.39472e-05	-1.53886e-05	-0.000285703	-0.0172058	-0.0168054	-0.00194708	300	610	0	1.64478e-05	2.43177e-06	-6.58443e-06	-0.000260295	0.00102589	0.00020178	300	200	0	4.0395e-05	-1.29568e-05	-0.000292288	-0.193684	0.069968	-0.0235297	0	0	0
463	7	4.19705e-05	-3.77749e-05	-0.000268624	-0.0158632	-0.0146755	-0.00233639	300	610	0	7.076e-06	1.63907e-06	1.00524e-06	1.10299e-06	0.00033164	1.72897e-05	300	200	0	4.90465e-05	-3.61358e-05	-0.000267619	-0.181256	0.0635876	-0.040177	0	0	0
463	8	4.7329e-05	-4.61422e-05	-0.000226778	-0.0132001	-0.0117012	-0.00228166	300	610	0	8.44018e-07	9.87888e-07	5.24908e-06	0.000151263	-0.000107061	-9.08448e-05	300	200	0	4.81731e-05	-4.51543e-05	-0.000221529	-0.152501	0.0523379	-0.0449583	0	0	0
463	9	4.47672e-05	-4.54517e-05	-0.00017568	-0.0100951	-0.00859612	-0.00197817	300	610	0	-2.8397e-06	4.95708e-07	7.06326e-06	0.000219563	-0.000346528	-0.000142186	300	200	0	4.19275e-05	-4.4956e-05	-0.000168617	-0.117786	0.03963	-0.0423472	0	0	0
464	0	3.79568e-05	-3.96357e-05	-0.000125356	-0.0071063	-0.00578594	-0.00156783	300	610	0	-4.61909e-06	1.53628e-07	7.26421e-06	0.000232655	-0.000442895	-0.000154752	300	200	0	3.33377e-05	-3.94821e-05	-0.000118092	-0.0837833	0.0275986	-0.0357971	0	0	0
464	1	2.95158e-05	-3.15662e-05	-8.14769e-05	-0.00454064	-0.0034804	-0.00114498	300	610	0	-5.09144e-06	-6.1368e-08	6.51367e-06	0.000212444	-0.000445497	-0.000143527	300	200	0	2.44244e-05	-3.16276e-05	-7.49632e-05	-0.0542445	0.0173907	-0.0277632	0	0	0
464	2	2.11436e-05	-2.31632e-05	-4.65343e-05	-0.00252415	-0.00173988	-0.000765349	300	610	0	-4.75599e-06	-1.77664e-07	5.30555e-06	0.000175495	-0.000393879	-0.000119961	300	200	0	1.63876e-05	-2.33409e-05	-4.12287e-05	-0.0307938	0.00944825	-0.019834	0	0	0
464	3	1.38092e-05	-1.55702e-05	-2.08959e-05	-0.00106383	-0.000531723	-0.000455832	300	610	0	-3.99609e-06	-2.23346e-07	3.97839e-06	0.000133327	-0.000317241	-9.21094e-05	300	200	0	9.81307e-06	-1.57936e-05	-1.69175e-05	-0.0136394	0.00375527	-0.0129104	0	0	0
464	4	7.94581e-06	-9.34826e-06	-3.66378e-06	-9.73749e-05	0.000226302	-0.000223528	300	610	0	-3.08275e-06	-2.22983e-07	2.74101e-06	9.31873e-05	-0.000235354	-6.51143e-05	300	200	0	4.86306e-06	-9.57124e-06	-9.22769e-07	-0.00215031	3.43514e-05	-0.00739041	0	0	0
464	5	3.62733e-06	-4.65639e-06	6.68067e-06	0.000469897	0.000635148	-6.33148e-05	300	610	0	-2.19009e-06	-1.96189e-07	1.70278e-06	5.89984e-05	-0.000160214	-4.18302e-05	300	200	0	1.43724e-06	-4.85258e-06	8.38345e-06	0.00471174	-0.00210909	-0.00333557	0	0	0
464	6	7.11944e-07	-1.40364e-06	1.18317e-05	0.000740027	0.000794489	3.63489e-05	300	610	0	-1.41573e-06	-1.57393e-07	9.02835e-07	3.23074e-05	-9.79098e-05	-2.34557e-05	300	200	0	-7.03789e-07	-1.56103e-06	1.27346e-05	0.00809532	-0.00309001	-0.000606555	0	0	0
464	7	-1.04914e-06	6.33885e-07	1.33827e-05	0.000807109	0.00079138	8.93169e-05	300	610	0	-8.01726e-07	-1.16322e-07	3.35265e-07	1.31095e-05	-5.04149e-05	-1.00948e-05	300	200	0	-1.85087e-06	5.17563e-07	1.3718e-05	0.00907555	-0.00328558	0.00103481	0	0	0
464	8	-1.9366e-06	1.72979e-06	1.26789e-05	0.00074945	0.00069524	0.000109122	300	610	0	-3.53117e-07	-7.88396e-08	-3.10323e-08	5.08699e-07	-1.70969e-05	-1.20937e-06	300	200	0	-2.28971e-06	1.65095e-06	1.26478e-05	0.00855711	-0.0030063	0.00185515	0	0	0
464	9	-2.21595e-06	2.15364e-06	1.07626e-05	0.000626946	0.000557074	0.000107499	300	610	0	-5.30874e-08	-4.78895e-08	-2.37935e-07	-6.79682e-06	4.09772e-06	4.04351e-06	300	200	0	-2.26904e-06	2.10575e-06	1.05246e-05	0.0072388	-0.0024873	0.00210562	0	0	0
465	0	-2.11237e-06	2.14057e-06	8.37761e-06	0.000481764	0.000411218	9.37494e-05	300	610	0	1.25744e-07	-2.4385e-08	-3.28527e-07	-1.01868e-05	1.5795e-05	6.58157e-06	300	200	0	-1.98662e-06	2.11619e-06	8.04909e-06	0.00561779	-0.00189236	0.00199858	0	0	0
465	1	-1.80097e-06	1.87785e-06	6.00756e-06	0.000340853	0.00027833	7.46666e-05	300	610	0	2.13572e-07	-7.96382e-09	-3.41444e-07	-1.09213e-05	2.06373e-05	7.25615e-06	300	200	0	-1.58739e-06	1.86988e-06	5.66612e-06	0.00401601	-0.00132467	0.00169876	0	0	0
465	2	-1.4072e-06	1.50291e-06	3.92865e-06	0.000219198	0.000168742	5.47929e-05	300	610	0	2.38605e-07	2.42707e-09	-3.08162e-07	-1.00416e-05	2.09608e-05	6.77888e-06	300	200	0	-1.1686e-06	1.50533e-06	3.62049e-06	0.00261626	-0.00084035	0.00132385	0	0	0
465	3	-1.01304e-06	1.10815e-06	2.26498e-06	0.000123119	8.56165e-05	3.68337e-05	300	610	0	2.2455e-07	8.11195e-09	-2.52286e-07	-8.33853e-06	1.86478e-05	5.69626e-06	300	200	0	-7.88486e-07	1.11626e-06	2.01269e-06	0.00149954	-0.000461696	0.00095045	0	0	0
465	4	-6.6563e-07	7.49064e-07	1.03841e-06	5.31986e-05	2.76155e-05	2.21166e-05	300	610	0	1.89698e-07	1.04133e-08	-1.90081e-07	-6.36521e-06	1.50946e-05	4.39467e-06	300	200	0	-4.75932e-07	7.59477e-07	8.48327e-07	0.000678701	-0.000188943	0.000622449	0	0	0
465	5	-3.86528e-07	4.533e-07	2.09385e-07	6.65545e-06	-9.02472e-06	1.10181e-05	300	610	0	1.47042e-07	1.0495e-08	-1.31654e-07	-4.47175e-06	1.12521e-05	3.12237e-06	300	200	0	-2.39486e-07	4.63795e-07	7.77315e-08	0.00012584	-9.59677e-06	0.000359653	0	0	0
465	6	-1.79974e-07	2.29206e-07	-2.92227e-07	-2.08981e-05	-2.90151e-05	3.32338e-06	300	610	0	1.04986e-07	9.29067e-09	-8.23645e-08	-2.84996e-06	7.70127e-06	2.01859e-06	300	200	0	-7.49881e-08	2.38497e-07	-3.74591e-07	-0.000207031	9.46629e-05	0.000165678	0	0	0
465	7	-3.97586e-08	7.30354e-08	-5.45788e-07	-3.42485e-05	-3.70493e-05	-1.49694e-06	300	610	0	6.82892e-08	7.49056e-09	-4.42057e-08	-1.57773e-06	4.74154e-06	1.1433e-06	300	200	0	2.85306e-08	8.0526e-08	-5.89994e-07	-0.000373733	0.000143321	3.43991e-05	0	0	0
465	8	4.55988e-08	-2.54627e-08	-6.26502e-07	-3.7841e-05	-3.72513e-05	-4.08992e-06	300	610	0	3.90484e-08	5.56253e-09	-1.69958e-08	-6.58146e-07	2.47453e-06	5.03746e-07	300	200	0	8.46472e-08	-1.99001e-08	-6.43498e-07	-0.00042502	0.00015421	-4.51812e-05	0	0	0
465	9	8.92387e-08	-7.90585e-08	-5.98214e-07	-3.5395e-05	-3.29262e-05	-5.09313e-06	300	610	0	1.75808e-08	3.79081e-09	6.74887e-10	-5.09653e-08	8.76085e-07	7.59729e-08	300	200	0	1.06819e-07	-7.52677e-08	-5.97539e-07	-0.000403834	0.000142084	-8.55492e-05	0	0	0
466	0	1.0369e-07	-1.00448e-07	-5.10627e-07	-2.97686e-05	-2.65138e-05	-5.0627e-06	300	610	0	3.14191e-09	2.3202e-09	1.07542e-08	3.0421e-07	-1.47395e-07	-1.79034e-07	300	200	0	1.06832e-07	-9.81275e-08	-4.99873e-07	-0.000343506	0.000118173	-9.85593e-05	0	0	0
466	1	9.96363e-08	-1.0077e-07	-3.9939e-07	-2.29846e-05	-1.96659e-05	-4.44161e-06	300	610	0	-5.53435e-09	1.19804e-09	1.52671e-08	4.7215e-07	-7.18274e-07	-3.04305e-07	300	200	0	9.4102e-08	-9.95716e-08	-3.84123e-07	-0.000267866	9.03357e-05	-9.42887e-05	0	0	0
466	2	8.54265e-08	-8.89404e-08	-2.87816e-07	-1.63438e-05	-1.3384e-05	-3.55496e-06	300	610	0	-9.86295e-09	4.10018e-10	1.60416e-08	5.12414e-07	-9.60865e-07	-3.40049e-07	300	200	0	7.55636e-08	-8.85304e-08	-2.71775e-07	-0.00019244	6.35605e-05	-8.05917e-05	0	0	0
466	3	6.70716e-08	-7.15353e-08	-1.89352e-07	-1.0577e-05	-8.17654e-06	-2.62133e-06	300	610	0	-1.11758e-08	-9.194e-11	1.45744e-08	4.74472e-07	-9.85783e-07	-3.20057e-07	300	200	0	5.58958e-08	-7.16272e-08	-1.74778e-07	-0.000126131	4.0588e-05	-6.31081e-05	0	0	0
466	4	4.85218e-08	-5.29993e-08	-1.10165e-07	-6.00038e-06	-4.20764e-06	-1.77202e-06	300	610	0	-1.05981e-08	-3.6958e-10	1.19931e-08	3.96088e-07	-8.8258e-07	-2.70405e-07	300	200	0	3.79237e-08	-5.33689e-08	-9.81714e-08	-7.29677e-05	2.25409e-05	-4.55318e-05	0	0	0
466	5	3.20715e-08	-3.60233e-08	-5.15011e-08	-2.65364e-06	-1.42406e-06	-1.07243e-06	300	610	0	-9.00247e-09	-4.85146e-10	9.07917e-09	3.03797e-07	-7.18018e-07	-2.09618e-07	300	200	0	2.30691e-08	-3.65084e-08	-4.24219e-08	-3.37021e-05	9.47718e-06	-2.99977e-05	0	0	0
466	6	1.87897e-08	-2.1968e-08	-1.16322e-08	-4.13044e-07	3.46149e-07	-5.42347e-07	300	610	0	-7.01172e-09	-4.9375e-10	6.32131e-09	2.14515e-07	-5.37797e-07	-1.49676e-07	300	200	0	1.1778e-08	-2.24617e-08	-5.31094e-09	-7.1081e-06	8.36289e-07	-1.74899e-05	0	0	0
466	7	8.91311e-09	-1.12677e-08	1.26772e-08	9.24433e-07	1.32266e-06	-1.72911e-07	300	610	0	-5.03116e-09	-4.39829e-10	3.98202e-09	1.37606e-07	-3.7006e-07	-9.73679e-08	300	200	0	3.88195e-09	-1.17075e-08	1.66593e-08	9.0296e-06	-4.23151e-06	-8.2133e-06	0	0	0
466	8	2.17187e-09	-3.77219e-09	2.51426e-08	1.5832e-06	1.72642e-06	6.01124e-08	300	610	0	-3.29259e-09	-3.56388e-10	2.16229e-09	7.69809e-08	-2.29498e-07	-5.56843e-08	300	200	0	-1.12072e-09	-4.12858e-09	2.73049e-08	1.72314e-05	-6.64075e-06	-1.90047e-06	0	0	0
466	9	-1.96295e-09	9.87103e-10	2.93119e-08	1.7732e-06	1.75272e-06	1.86922e-07	300	610	0	-1.90044e-09	-2.65924e-10	8.58227e-10	3.29465e-08	-1.21321e-07	-2.50794e-08	300	200	0	-3.86339e-09	7.21179e-10	3.01701e-08	1.98927e-05	-7.2342e-06	1.95569e-06	0	0	0
467	0	-4.10624e-09	3.60578e-09	2.82144e-08	1.67104e-06	1.55888e-06	2.37546e-07	300	610	0	-8.73445e-10	-1.82206e-10	6.1354e-12	3.70077e-09	-4.46592e-08	-4.49293e-09	300	200	0	-4.97969e-09	3.42357e-09	2.82205e-08	1.90511e-05	-6.7129e-06	3.93962e-06	0	0	0
467	1	-4.84896e-09	4.68149e-09	2.42195e-08	1.41306e-06	1.26157e-06	2.38331e-07	300	610	0	-1.78834e-10	-1.12349e-10	-4.84507e-10	-1.35553e-08	4.74184e-09	7.87895e-09	300	200	0	-5.02779e-09	4.56914e-09	2.3735e-08	1.62958e-05	-5.61284e-06	4.61059e-06	0	0	0
467	2	-4.69787e-09	4.74182e-09	1.9035e-08	1.09627e-06	9.40222e-07	2.10367e-07	300	610	0	2.41855e-10	-5.87899e-11	-7.08838e-10	-2.18606e-08	3.25797e-08	1.40528e-08	300	200	0	-4.45602e-09	4.68303e-09	1.83262e-08	1.27688e-05	-4.31116e-06	4.44666e-06	0	0	0
467	3	-4.0509e-09	4.21116e-09	1.37848e-08	7.83427e-07	6.43364e-07	1.69208e-07	300	610	0	4.54896e-10	-2.09867e-11	-7.53306e-10	-2.40294e-08	4.47008e-08	1.5927e-08	300	200	0	-3.596e-09	4.19018e-09	1.30315e-08	9.21857e-06	-3.04877e-06	3.82226e-06	0	0	0
467	4	-3.19595e-09	3.40399e-09	9.12264e-09	5.10153e-07	3.9598e-07	1.2537e-07	300	610	0	5.23149e-10	3.25044e-12	-6.89059e-10	-2.24114e-08	4.63404e-08	1.51057e-08	300	200	0	-2.6728e-09	3.40724e-09	8.43358e-09	6.07829e-06	-1.95946e-06	3.00755e-06	0	0	0
467	5	-2.32336e-09	2.53406e-09	5.35449e-09	2.92211e-07	2.06536e-07	8.52179e-08	300	610	0	5.00018e-10	1.67981e-11	-5.69968e-10	-1.88092e-08	4.17581e-08	1.28325e-08	300	200	0	-1.82334e-09	2.55086e-09	4.78453e-09	3.54809e-06	-1.09954e-06	2.18055e-06	0	0	0
467	6	-1.54466e-09	1.73177e-09	2.5496e-09	1.32066e-07	7.29902e-08	5.19723e-08	300	610	0	4.27105e-10	2.25846e-11	-4.33542e-10	-1.44955e-08	3.41449e-08	9.99558e-09	300	200	0	-1.11756e-09	1.75435e-09	2.11606e-09	1.67033e-06	-4.74041e-07	1.4451e-06	0	0	0
467	7	-9.12784e-10	1.06402e-09	6.32953e-10	2.42444e-08	-1.24943e-08	2.66613e-08	300	610	0	3.34261e-10	2.32188e-11	-3.03414e-10	-1.02872e-08	2.56968e-08	7.17276e-09	300	200	0	-5.78523e-10	1.08724e-09	3.29538e-10	3.91563e-07	-5.78899e-08	8.49952e-07	0	0	0
467	8	-4.40659e-10	5.5324e-10	-5.44493e-10	-4.06381e-08	-6.01541e-08	8.93e-09	300	610	0	2.41029e-10	2.08153e-11	-1.92422e-10	-6.64107e-09	1.77758e-08	4.6946e-09	300	200	0	-1.9963e-10	5.74055e-10	-7.36915e-10	-3.9035e-07	1.88279e-07	4.06437e-07	0	0	0
467	9	-1.16672e-10	1.93606e-10	-1.15655e-09	-7.30973e-08	-8.03843e-08	-2.32931e-09	300	610	0	1.58688e-10	1.69516e-11	-1.05666e-10	-3.75296e-09	1.11023e-08	2.71006e-09	300	200	0	4.20154e-11	2.10557e-10	-1.26222e-09	-7.93372e-07	3.07366e-07	1.02981e-07	0	0	0
468	0	8.35144e-11	-3.62489e-11	-1.37056e-09	-8.30447e-08	-8.24318e-08	-8.52515e-09	300	610	0	9.24261e-11	1.27092e-11	-4.31874e-11	-1.645e-09	5.94171e-09	1.24595e-09	300	200	0	1.75941e-10	-2.35397e-11	-1.41375e-09	-9.305e-07	3.3919e-07	-8.37701e-08	0	0	0
468	1	1.88655e-10	-1.64082e-10	-1.3302e-09	-7.88629e-08	-7.37811e-08	-1.1071e-08	300	610	0	4.33094e-11	8.7547e-12	-2.1162e-12	-2.36891e-10	2.26621e-09	2.55601e-10	300	200	0	2.31964e-10	-1.55328e-10	-1.33232e-09	-8.98403e-07	3.17047e-07	-1.81155e-07	0	0	0
468	2	2.26613e-10	-2.18018e-10	-1.14841e-09	-6.70562e-08	-6.00108e-08	-1.12149e-08	300	610	0	9.90615e-12	5.4373e-12	2.17501e-11	6.00943e-10	-1.17217e-10	-3.44273e-10	300	200	0	2.36519e-10	-2.1258e-10	-1.12666e-09	-7.72837e-07	2.66516e-07	-2.15549e-07	0	0	0
468	3	2.2142e-10	-2.23035e-10	-9.06963e-10	-5.22731e-08	-4.49388e-08	-9.96046e-09	300	610	0	-1.04802e-11	2.88169e-12	3.28789e-11	1.01101e-09	-1.47359e-09	-6.48125e-10	300	200	0	2.10939e-10	-2.20153e-10	-8.74084e-10	-6.08501e-07	2.05688e-07	-2.09624e-07	0	0	0
468	4	1.92035e-10	-1.99328e-10	-6.60011e-10	-3.75413e-08	-3.09153e-08	-8.0517e-09	300	610	0	-2.09518e-11	1.06877e-12	3.53574e-11	1.12624e-09	-2.07776e-09	-7.45553e-10	300	200	0	1.71083e-10	-1.98259e-10	-6.24654e-10	-4.41467e-07	1.46191e-07	-1.81226e-07	0	0	0
468	5	1.52244e-10	-1.61933e-10	-4.39337e-10	-2.45954e-08	-1.91665e-08	-5.99429e-09	300	610	0	-2.44745e-11	-1.00995e-13	3.25669e-11	1.05822e-09	-2.1774e-09	-7.1268e-10	300	200	0	1.2777e-10	-1.62034e-10	-4.0677e-10	-2.92797e-07	9.4554e-08	-1.43291e-07	0	0	0
468	6	1.11216e-10	-1.21126e-10	-2.6008e-10	-1.42197e-08	-1.01265e-08	-4.09671e-09	300	610	0	-2.35819e-11	-7.61511e-13	2.70798e-11	8.9294e-10	-1.97509e-09	-6.08811e-10	300	200	0	8.76336e-11	-1.21887e-10	-2.33e-10	-1.7241e-07	5.3592e-08	-1.04397e-07	0	0	0
468	7	7.43663e-11	-8.32227e-11	-1.26007e-10	-6.55885e-09	-3.72154e-09	-2.51727e-09	300	610	0	-2.02572e-11	-1.05048e-12	2.06963e-11	6.91453e-10	-1.62329e-09	-4.76506e-10	300	200	0	5.41091e-11	-8.42732e-11	-1.05311e-10	-8.26377e-08	2.36512e-08	-6.95877e-08	0	0	0
468	8	4.43134e-11	-5.1508e-11	-3.38992e-11	-1.37225e-09	4.04683e-10	-1.30904e-09	300	610	0	-1.59304e-11	-1.09139e-12	1.45586e-11	4.93169e-10	-1.22748e-09	-3.43625e-10	300	200	0	2.8383e-11	-5.25994e-11	-1.93405e-11	-2.11706e-08	3.61697e-09	-4.12776e-08	0	0	0
468	9	2.17512e-11	-2.71325e-11	2.31002e-11	1.7734e-09	2.72881e-09	-4.58299e-10	300	610	0	-1.15435e-11	-9.84782e-13	9.294e-12	3.20368e-10	-8.5357e-10	-2.26256e-10	300	200	0	1.02078e-11	-2.81173e-11	3.23942e-11	1.66941e-08	-8.33299e-09	-2.00793e-08	0	0	0
469	0	6.18578e-12	-9.88294e-12	5.31179e-11	3.37056e-09	3.73973e-09	8.54767e-11	300	610	0	-7.6449e-12	-8.06079e-13	5.15902e-12	1.82819e-10	-5.3682e-10	-1.318e-10	300	200	0	-1.45912e-12	-1.0689e-11	5.8277e-11	3.6474e-08	-1.42101e-08	-5.49737e-09	0	0	0
469	1	-3.5011e-12	1.21302e-12	6.40437e-11	3.88699e-09	3.87509e-09	3.8793e-10	300	610	0	-4.49195e-12	-6.07229e-13	2.16652e-12	8.19391e-11	-2.90702e-10	-6.17779e-11	300	200	0	-7.99305e-12	6.0579e-13	6.62102e-11	4.3498e-08	-1.5895e-08	3.54195e-09	0	0	0
469	2	-8.65317e-12	7.44803e-12	6.26898e-11	3.72049e-09	3.49091e-09	5.15576e-10	300	610	0	-2.14361e-12	-4.20503e-13	1.87678e-13	1.41687e-11	-1.14537e-10	-1.41533e-11	300	200	0	-1.07968e-11	7.02753e-12	6.28775e-11	4.23503e-08	-1.49686e-08	8.31683e-09	0	0	0
469	3	-1.05837e-11	1.01449e-11	5.44372e-11	3.18118e-09	2.85382e-09	5.27496e-10	300	610	0	-5.37851e-13	-2.6301e-13	-9.72437e-13	-2.64853e-11	4.04929e-13	1.4916e-11	300	200	0	-1.11215e-11	9.88186e-12	5.34648e-11	3.66413e-08	-1.26514e-08	1.00706e-08	0	0	0
469	4	-1.04318e-11	1.04859e-11	4.32021e-11	2.49183e-09	2.14727e-09	4.71459e-10	300	610	0	4.49506e-13	-1.41102e-13	-1.52351e-12	-4.67016e-11	6.64427e-11	2.9851e-11	300	200	0	-9.98228e-12	1.03448e-11	4.16786e-11	2.89903e-08	-9.81072e-09	9.87824e-09	0	0	0
469	5	-9.10073e-12	9.43179e-12	3.15917e-11	1.7984e-09	1.48504e-09	3.8303e-10	300	610	0	9.63596e-13	-5.41875e-14	-1.65871e-12	-5.2757e-11	9.64895e-11	3.48789e-11	300	200	0	-8.13713e-12	9.3776e-12	2.9933e-11	2.1135e-08	-7.00779e-09	8.58992e-09	0	0	0
469	6	-7.2504e-12	7.70122e-12	2.11497e-11	1.18529e-09	9.2723e-10	2.86521e-10	300	610	0	1.14429e-12	2.24436e-15	-1.53868e-12	-4.99486e-11	1.02261e-10	3.36113e-11	300	200	0	-6.10611e-12	7.70347e-12	1.96111e-11	1.40987e-08	-4.56073e-09	6.82506e-09	0	0	0
469	7	-5.32212e-12	5.78805e-12	1.26245e-11	6.91473e-10	4.95969e-10	1.96873e-10	300	610	0	1.11175e-12	3.44224e-14	-1.28622e-12	-4.23788e-11	9.33873e-11	2.88752e-11	300	200	0	-4.21037e-12	5.82247e-12	1.13383e-11	8.3723e-09	-2.61004e-09	4.99664e-09	0	0	0
469	8	-3.57892e-12	3.99799e-12	6.21781e-12	3.25108e-10	1.88883e-10	1.21857e-10	300	610	0	9.60492e-13	4.88191e-14	-9.8772e-13	-3.29739e-11	7.71512e-11	2.27095e-11	300	200	0	-2.61843e-12	4.04681e-12	5.23009e-12	4.0817e-09	-1.17731e-09	3.34966e-09	0	0	0
469	9	-2.14997e-12	2.49213e-12	1.79293e-12	7.57056e-11	-1.01962e-11	6.41985e-11	300	610	0	7.59012e-13	5.12761e-14	-6.98335e-13	-2.36352e-11	5.86179e-11	1.6457e-11	300	200	0	-1.39096e-12	2.54341e-12	1.0946e-12	1.12818e-09	-2.13192e-10	2.00336e-09	0	0	0
470	0	-1.07207e-12	1.32921e-12	-9.64919e-13	-7.67149e-11	-1.23441e-10	2.33935e-11	300	610	0	5.52678e-13	4.65754e-14	-4.48694e-13	-1.5448e-11	4.09734e-11	1.09e-11	300	200	0	-5.19387e-13	1.37579e-12	-1.41361e-12	-7.04464e-10	3.66546e-10	9.90454e-10	0	0	0
470	1	-3.24503e-13	5.02114e-13	-2.43551e-12	-1.55203e-10	-1.73835e-10	-2.85657e-12	300	610	0	3.68152e-13	3.83197e-14	-2.51667e-13	-8.89901e-12	2.59436e-11	6.40546e-12	300	200	0	4.3649e-14	5.40434e-13	-2.68717e-12	-1.67415e-09	6.56166e-10	2.89996e-10	0	0	0
470	2	1.43997e-13	-3.32912e-14	-2.99065e-12	-1.81826e-10	-1.82083e-10	-1.76085e-11	300	610	0	2.18166e-13	2.90044e-14	-1.08381e-13	-4.07265e-12	1.42091e-11	3.05762e-12	300	200	0	3.62163e-13	-4.28674e-15	-3.09903e-12	-2.03208e-09	7.44452e-10	-1.47308e-10	0	0	0
470	3	3.96194e-13	-3.37154e-13	-2.95327e-12	-1.75454e-10	-1.65116e-10	-2.39907e-11	300	610	0	1.05921e-13	2.01905e-14	-1.30766e-14	-8.12164e-13	5.76826e-12	7.68234e-13	300	200	0	5.02115e-13	-3.16964e-13	-2.96635e-12	-1.99559e-09	7.06455e-10	-3.81174e-10	0	0	0
470	4	4.93958e-13	-4.71663e-13	-2.57967e-12	-1.50872e-10	-1.35675e-10	-2.47999e-11	300	610	0	2.87566e-14	1.27158e-14	4.32777e-14	1.15929e-12	2.27454e-13	-6.39645e-13	300	200	0	5.22715e-13	-4.58948e-13	-2.5364e-12	-1.73669e-09	6.00381e-10	-4.7019e-10	0	0	0
470	5	4.91276e-13	-4.92766e-13	-2.05731e-12	-1.18751e-10	-1.02572e-10	-2.23084e-11	300	610	0	-1.90375e-14	6.90211e-15	7.05189e-14	2.15456e-12	-2.98536e-12	-1.37285e-12	300	200	0	4.72239e-13	-4.85863e-13	-1.98679e-12	-1.38078e-09	4.67813e-10	-4.65311e-10	0	0	0
470	6	4.31162e-13	-4.46148e-13	-1.5117e-12	-8.61251e-11	-7.13105e-11	-1.82162e-11	300	610	0	-4.42471e-14	2.73662e-15	7.77736e-14	2.46991e-12	-4.47664e-12	-1.63072e-12	300	200	0	3.86914e-13	-4.43412e-13	-1.43392e-12	-1.01152e-09	3.35818e-10	-4.0703e-10	0	0	0
470	7	3.45193e-13	-3.66153e-13	-1.01776e-12	-5.70983e-11	-4.48345e-11	-1.36915e-11	300	610	0	-5.3466e-14	1.54011e-17	7.26722e-14	2.35675e-12	-4.80032e-12	-1.58457e-12	300	200	0	2.91727e-13	-3.66138e-13	-9.45091e-13	-6.78617e-10	2.1989e-10	-3.24992e-10	0	0	0
470	8	2.5461e-13	-2.76506e-13	-6.12432e-13	-3.36018e-11	-2.42667e-11	-9.45768e-12	300	610	0	-5.23919e-14	-1.55101e-15	6.10747e-14	2.01071e-12	-4.41411e-12	-1.36911e-12	300	200	0	2.02218e-13	-2.78057e-13	-5.51357e-13	-4.06306e-10	1.2702e-10	-2.39078e-10	0	0	0
470	9	1.72173e-13	-1.91996e-13	-3.06369e-13	-1.60863e-11	-9.54798e-12	-5.89585e-12	300	610	0	-4.5528e-14	-2.26669e-15	4.71251e-14	1.57202e-12	-3.66578e-12	-1.082e-12	300	200	0	1.26645e-13	-1.94263e-13	-2.59244e-13	-2.01299e-10	5.84803e-11	-1.61177e-10	0	0	0
471	0	1.04249e-13	-1.20517e-13	-9.38706e-14	-4.09781e-12	5.29067e-14	-3.14503e-12	300	610	0	-3.61534e-14	-2.40793e-15	3.34863e-14	1.13237e-12	-2.79848e-12	-7.87923e-13	300	200	0	6.80952e-14	-1.22925e-13	-6.03842e-14	-5.94296e-11	1.21011e-11	-9.71713e-11	0	0	0
471	1	5.27663e-14	-6.50507e-14	3.94973e-14	3.28354e-12	5.56664e-12	-1.18848e-12	300	610	0	-2.64531e-14	-2.20205e-15	2.16522e-14	7.44589e-13	-1.96617e-12	-5.24904e-13	300	200	0	2.63131e-14	-6.72527e-14	6.11495e-14	2.92238e-11	-1.60074e-11	-4.8786e-11	0	0	0
471	2	1.68753e-14	-2.54048e-14	1.11468e-13	7.13597e-12	8.07309e-12	7.81413e-14	300	610	0	-1.77221e-14	-1.82114e-15	1.22667e-14	4.32859e-13	-1.25322e-12	-3.11099e-13	300	200	0	-8.4673e-16	-2.7226e-14	1.23735e-13	7.67109e-11	-3.026e-11	-1.51503e-11	0	0	0
471	3	-5.77214e-15	4.18518e-16	1.39558e-13	8.50015e-12	8.55166e-12	7.97069e-13	300	610	0	-1.05892e-14	-1.38501e-15	5.40801e-15	2.02022e-13	-6.93889e-13	-1.51081e-13	300	200	0	-1.63614e-14	-9.66493e-16	1.44966e-13	9.48679e-11	-3.48467e-11	5.99489e-12	0	0	0
471	4	-1.81052e-14	1.52158e-14	1.3907e-13	8.27105e-12	7.80724e-12	1.11539e-12	300	610	0	-5.22567e-15	-9.69129e-16	8.19819e-16	4.52155e-14	-2.89574e-13	-4.10653e-14	300	200	0	-2.33308e-14	1.42466e-14	1.3989e-13	9.39966e-11	-3.33293e-11	1.74376e-11	0	0	0
471	5	-2.30375e-14	2.19094e-14	1.22208e-13	7.15321e-12	6.44842e-12	1.16542e-12	300	610	0	-1.51886e-15	-6.14472e-16	-1.91591e-15	-5.03313e-14	-2.25878e-14	2.70841e-14	300	200	0	-2.45563e-14	2.12949e-14	1.20292e-13	8.22889e-11	-2.84832e-11	2.19376e-11	0	0	0
471	6	-2.31266e-14	2.31457e-14	9.79435e-14	5.65767e-12	4.89835e-12	1.05524e-12	300	610	0	7.93459e-16	-3.37302e-16	-3.2604e-15	-9.92653e-14	1.33609e-13	6.30376e-14	300	200	0	-2.23332e-14	2.28084e-14	9.46831e-14	6.57466e-11	-2.2301e-11	2.19094e-11	0	0	0
471	7	-2.04206e-14	2.1097e-14	7.23151e-14	4.12327e-12	3.42313e-12	8.66083e-13	300	610	0	2.02833e-15	-1.37727e-16	-3.64469e-15	-1.15565e-13	2.07485e-13	7.61935e-14	300	200	0	-1.83923e-14	2.09593e-14	6.86704e-14	4.8397e-11	-1.60877e-11	1.9281e-11	0	0	0
471	8	-1.64302e-14	1.74038e-14	4.89582e-14	2.74947e-12	2.16682e-12	6.54066e-13	300	610	0	2.49649e-15	-6.56091e-18	-3.43111e-15	-1.11158e-13	2.25223e-13	7.46733e-14	300	200	0	-1.39337e-14	1.73973e-14	4.55271e-14	3.26517e-11	-1.05973e-11	1.5471e-11	0	0	0
471	9	-1.2177e-14	1.32054e-14	2.96921e-14	1.63179e-12	1.18617e-12	4.54186e-13	300	610	0	2.46802e-15	6.96355e-17	-2.89923e-15	-9.53718e-14	2.08569e-13	6.48963e-14	300	200	0	-9.70894e-15	1.32751e-14	2.67929e-14	1.9706e-11	-6.1771e-12	1.14359e-11	0	0	0
472	0	-8.27977e-15	9.21715e-15	1.5075e-14	7.94632e-13	4.80922e-13	2.85115e-13	300	610	0	2.1574e-15	1.05142e-16	-2.24776e-15	-7.49247e-14	1.74127e-13	5.15377e-14	300	200	0	-6.12237e-15	9.32229e-15	1.28272e-14	9.91338e-12	-2.89925e-12	7.75252e-12	0	0	0
472	1	-5.05192e-15	5.82516e-15	4.87356e-15	2.18566e-13	1.81007e-14	1.53914e-13	300	610	0	1.72159e-15	1.13022e-16	-1.60521e-15	-5.42356e-14	1.33565e-13	3.77126e-14	300	200	0	-3.33033e-15	5.93818e-15	3.26834e-15	3.10119e-12	-6.68982e-13	4.71043e-12	0	0	0
472	2	-2.59375e-15	3.18043e-15	-1.57283e-15	-1.38702e-13	-2.50157e-13	6.01293e-14	300	610	0	1.26577e-15	1.04077e-16	-1.0444e-15	-3.58742e-14	9.43187e-14	2.52676e-14	300	200	0	-1.32798e-15	3.28451e-15	-2.61723e-15	-1.18522e-12	6.93072e-13	2.39978e-12	0	0	0
472	3	-8.71177e-16	1.28065e-15	-5.09167e-15	-3.27577e-13	-3.74568e-13	-9.61095e-16	300	610	0	8.52778e-16	8.65252e-17	-5.97437e-16	-2.10402e-14	6.05091e-14	1.50998e-14	300	200	0	-1.83991e-17	1.36718e-15	-5.6891e-15	-3.5084e-12	1.39356e-12	7.85154e-13	0	0	0
472	4	2.23083e-16	3.56856e-17	-6.50777e-15	-3.97116e-13	-4.0144e-13	-3.59705e-14	300	610	0	5.13657e-16	6.6118e-17	-2.69227e-16	-1.00028e-14	3.3856e-14	7.45348e-15	300	200	0	7.3674e-16	1.01804e-16	-6.777e-15	-4.42582e-12	1.63015e-12	-2.36788e-13	0	0	0
472	5	8.25632e-16	-6.84364e-16	-6.54607e-15	-3.89751e-13	-3.69028e-13	-5.18107e-14	300	610	0	2.57438e-16	4.6502e-17	-4.84232e-17	-2.46427e-15	1.44953e-14	2.1686e-15	300	200	0	1.08307e-15	-6.37862e-16	-6.5945e-15	-4.42562e-12	1.57183e-12	-7.96124e-13	0	0	0
472	6	1.07363e-15	-1.01676e-15	-5.78764e-15	-3.39049e-13	-3.06395e-13	-5.47408e-14	300	610	0	7.94319e-17	2.96795e-17	8.43013e-17	2.16382e-15	1.63564e-15	-1.1285e-15	300	200	0	1.15306e-15	-9.87084e-16	-5.70334e-15	-3.89786e-12	1.35089e-12	-1.0228e-12	0	0	0
472	7	1.08822e-15	-1.08665e-15	-4.66155e-15	-2.69474e-13	-2.33855e-13	-4.98991e-14	300	610	0	-3.23834e-17	1.64688e-17	1.50561e-16	4.56677e-15	-5.95305e-15	-2.88963e-15	300	200	0	1.05583e-15	-1.07019e-15	-4.51098e-15	-3.12971e-12	1.06281e-12	-1.03118e-12	0	0	0
472	8	9.66859e-16	-9.97281e-16	-3.45832e-15	-1.97344e-13	-1.64266e-13	-4.11661e-14	300	610	0	-9.28108e-17	6.90986e-18	1.70706e-16	5.40387e-15	-9.60643e-15	-3.55767e-15	300	200	0	8.74048e-16	-9.90371e-16	-3.28762e-15	-2.31491e-12	7.70458e-13	-9.13057e-13	0	0	0
472	9	7.8181e-16	-8.26995e-16	-2.35421e-15	-1.32344e-13	-1.04671e-13	-3.1237e-14	300	610	0	-1.16488e-16	5.90082e-19	1.61936e-16	5.24089e-15	-1.05616e-14	-3.5176e-15	300	200	0	6.65322e-16	-8.26405e-16	-2.19227e-15	-1.57045e-12	5.10514e-13	-7.36283e-13	0	0	0
473	0	5.82205e-16	-6.3049e-16	-1.43872e-15	-7.91939e-14	-5.79278e-14	-2.1804e-14	300	610	0	-1.16213e-16	-3.11383e-18	1.37587e-16	4.52233e-15	-9.85159e-15	-3.07518e-15	300	200	0	4.65992e-16	-6.33604e-16	-1.30113e-15	-9.55184e-13	3.00192e-13	-5.46863e-13	0	0	0
473	1	3.98028e-16	-4.42339e-16	-7.40822e-16	-3.91931e-14	-2.41461e-14	-1.37809e-14	300	610	0	-1.022e-16	-4.87216e-18	1.07184e-16	3.57002e-15	-8.2688e-15	-2.45417e-15	300	200	0	2.95829e-16	-4.47211e-16	-6.33639e-16	-4.87554e-13	1.43477e-13	-3.72756e-13	0	0	0
473	2	2.44681e-16	-2.81424e-16	-2.51242e-16	-1.15218e-14	-1.84446e-15	-7.52501e-15	300	610	0	-8.19578e-17	-5.30222e-18	7.69241e-17	2.59686e-15	-6.37293e-15	-1.80452e-15	300	200	0	1.62723e-16	-2.86726e-16	-1.74318e-16	-1.60561e-13	3.62674e-14	-2.28211e-13	0	0	0
473	3	1.27341e-16	-1.55352e-16	6.01966e-17	5.76152e-15	1.11978e-14	-3.031e-15	300	610	0	-6.05482e-17	-4.91733e-18	5.03551e-17	1.72772e-15	-4.52308e-15	-1.21586e-15	300	200	0	6.6793e-17	-1.6027e-16	1.10552e-16	4.65872e-14	-2.96969e-14	-1.17896e-13	0	0	0
473	4	4.46944e-17	-6.43456e-17	2.32082e-16	1.50117e-14	1.73614e-14	-8.57861e-17	300	610	0	-4.10199e-17	-4.10977e-18	2.90757e-17	1.02203e-15	-2.92024e-15	-7.32445e-16	300	200	0	3.67452e-18	-6.84553e-17	2.61158e-16	1.60133e-13	-6.40825e-14	-4.04145e-14	0	0	0
473	5	-8.15212e-18	-4.34949e-18	3.03238e-16	1.85403e-14	1.88353e-14	1.6178e-15	300	610	0	-2.49015e-17	-3.15547e-18	1.33745e-17	4.94432e-16	-1.65052e-15	-3.67181e-16	300	200	0	-3.30536e-17	-7.50497e-18	3.16612e-16	2.06324e-13	-7.62123e-14	8.95221e-15	0	0	0
473	6	-3.75644e-17	3.06639e-17	3.07995e-16	1.83586e-14	1.7437e-14	2.40439e-15	300	610	0	-1.26653e-17	-2.23059e-18	2.75248e-18	1.32143e-16	-7.23714e-16	-1.13395e-16	300	200	0	-5.02297e-17	2.84333e-17	3.10748e-16	2.08283e-13	-7.40999e-14	3.62683e-14	0	0	0
473	7	-4.99964e-17	4.7139e-17	2.7401e-16	1.60654e-14	1.45542e-14	2.56998e-15	300	610	0	-4.12006e-18	-1.43288e-18	-3.68281e-18	-9.19101e-17	-1.04558e-16	4.60394e-17	300	200	0	-5.41164e-17	4.57061e-17	2.70327e-16	1.84577e-13	-6.40509e-14	4.76497e-14	0	0	0
473	8	-5.11834e-17	5.09912e-17	2.21801e-16	1.28314e-14	1.11615e-14	2.35878e-15	300	610	0	1.28425e-18	-8.03404e-19	-6.94371e-18	-2.09772e-16	2.63893e-16	1.32217e-16	300	200	0	-4.98991e-17	5.01878e-17	2.14857e-16	1.48941e-13	-5.06367e-14	4.85123e-14	0	0	0
473	9	-4.57635e-17	4.71266e-17	1.65339e-16	9.44227e-15	7.88009e-15	1.95612e-15	300	610	0	4.23835e-18	-3.45699e-19	-7.99071e-18	-2.52527e-16	4.44271e-16	1.66002e-16	300	200	0	-4.15251e-17	4.67809e-17	1.57349e-16	1.10694e-13	-3.6887e-14	4.32244e-14	0	0	0
474	0	-3.71911e-17	3.9286e-17	1.13164e-16	6.36791e-15	5.05395e-15	1.4914e-15	300	610	0	5.4315e-18	-4.13247e-20	-7.63999e-18	-2.47001e-16	4.95012e-16	1.65635e-16	300	200	0	-3.17596e-17	3.92447e-17	1.05524e-16	7.55066e-14	-2.45837e-14	3.50307e-14	0	0	0
474	1	-2.78284e-17	3.00941e-17	6.96736e-17	3.84109e-15	2.8265e-15	1.04639e-15	300	610	0	5.46993e-18	1.38602e-19	-6.52746e-18	-2.14375e-16	4.65167e-16	1.45676e-16	300	200	0	-2.23584e-17	3.02327e-17	6.31462e-17	4.62733e-14	-1.4579e-14	2.61432e-14	0	0	0
474	2	-1.91274e-17	2.12213e-17	3.6362e-17	1.93033e-15	1.20884e-15	6.65778e-16	300	610	0	4.83987e-18	2.25527e-19	-5.10957e-18	-1.70058e-16	3.92549e-16	1.16832e-16	300	200	0	-1.42875e-17	2.14468e-17	3.12524e-17	2.39486e-14	-7.08855e-15	1.79164e-14	0	0	0
474	3	-1.18443e-17	1.35897e-17	1.28742e-17	6.01596e-16	1.34635e-16	3.67566e-16	300	610	0	3.90058e-18	2.48616e-19	-3.68517e-18	-1.24303e-16	3.03995e-16	8.63191e-17	300	200	0	-7.94368e-18	1.38383e-17	9.18902e-18	8.25775e-15	-1.93678e-15	1.10503e-14	0	0	0
474	4	-6.2447e-18	7.58172e-18	-2.1651e-18	-2.34087e-16	-4.99031e-16	1.52286e-16	300	610	0	2.89549e-18	2.3225e-19	-2.42684e-18	-8.31757e-17	2.16837e-16	5.84842e-17	300	200	0	-3.34921e-18	7.81397e-18	-4.59194e-18	-1.74827e-15	1.25615e-15	5.78513e-15	0	0	0
474	5	-2.2807e-18	3.22347e-18	-1.05538e-17	-6.86655e-16	-8.03861e-16	1.03538e-17	300	610	0	1.9724e-18	1.9515e-19	-1.41402e-18	-4.9613e-17	1.40873e-16	3.55078e-17	300	200	0	-3.08301e-19	3.41862e-18	-1.19678e-17	-7.29281e-15	2.94216e-15	2.06819e-15	0	0	0
474	6	2.70325e-19	3.33371e-19	-1.41186e-17	-8.64993e-16	-8.83283e-16	-7.24846e-17	300	610	0	1.20651e-18	1.50552e-19	-6.63116e-19	-2.44009e-17	8.04016e-17	1.8064e-17	300	200	0	1.47683e-18	4.83923e-19	-1.47818e-17	-9.61116e-15	3.56076e-15	-3.15443e-16	0	0	0
474	7	1.70481e-18	-1.36804e-18	-1.44849e-17	-8.644e-16	-8.23637e-16	-1.11471e-16	300	610	0	6.22308e-19	1.06962e-19	-1.52321e-19	-6.99603e-18	3.60478e-17	5.88097e-18	300	200	0	2.32712e-18	-1.26108e-18	-1.46373e-17	-9.79821e-15	3.49189e-15	-1.64831e-15	0	0	0
474	8	2.32631e-18	-2.18317e-18	-1.29686e-17	-7.61001e-16	-6.91145e-16	-1.20596e-16	300	610	0	2.12229e-19	6.91464e-20	1.59523e-19	3.84504e-18	6.24866e-18	-1.82482e-18	300	200	0	2.53854e-18	-2.11402e-18	-1.28091e-17	-8.73756e-15	3.03597e-15	-2.21812e-15	0	0	0
474	9	2.40629e-18	-2.39153e-18	-1.05506e-17	-6.10821e-16	-5.32567e-16	-1.11464e-16	300	610	0	-4.88502e-20	3.91605e-20	3.19798e-19	9.6197e-18	-1.16294e-17	-6.03771e-18	300	200	0	2.35744e-18	-2.35237e-18	-1.02308e-17	-7.08601e-15	2.41188e-15	-2.28128e-15	0	0	0
475	0	2.16539e-18	-2.2262e-18	-7.90244e-18	-4.5165e-16	-3.77897e-16	-9.29245e-17	300	610	0	-1.93134e-19	1.72512e-20	3.73821e-19	1.17929e-17	-2.05219e-17	-7.74007e-18	300	200	0	1.97225e-18	-2.20895e-18	-7.52862e-18	-5.29161e-15	1.7655e-15	-2.04561e-15	0	0	0
475	1	1.76871e-18	-1.86573e-18	-5.43772e-18	-3.06286e-16	-2.43915e-16	-7.11862e-17	300	610	0	-2.53063e-19	2.59764e-21	3.60312e-19	1.16364e-17	-2.31879e-17	-7.79603e-18	300	200	0	1.51565e-18	-1.86313e-18	-5.07741e-18	-3.62903e-15	1.18337e-15	-1.66622e-15	0	0	0
475	2	1.32976e-18	-1.43603e-18	-3.37232e-18	-1.86192e-16	-1.37801e-16	-5.02006e-17	300	610	0	-2.57348e-19	-6.13715e-21	3.09587e-19	1.01591e-17	-2.19561e-17	-6.89873e-18	300	200	0	1.07242e-18	-1.44217e-18	-3.06273e-18	-2.24045e-15	7.07586e-16	-1.24944e-15	0	0	0
475	3	9.18851e-19	-1.01777e-18	-1.78274e-18	-9.49449e-17	-6.03608e-17	-3.21497e-17	300	610	0	-2.2913e-19	-1.04275e-20	2.43512e-19	8.09848e-18	-1.86302e-17	-5.56032e-18	300	200	0	6.89721e-19	-1.02819e-18	-1.53923e-18	-1.17497e-15	3.49672e-16	-8.60841e-16	0	0	0
475	4	5.73045e-19	-6.5594e-19	-6.5627e-19	-3.11625e-17	-8.64013e-18	-1.79383e-17	300	610	0	-1.85587e-19	-1.16511e-20	1.7649e-19	5.94818e-18	-1.44968e-17	-4.12787e-18	300	200	0	3.87458e-19	-6.67591e-19	-4.7978e-19	-4.22286e-16	1.02199e-16	-5.34784e-16	0	0	0
475	5	3.05903e-19	-3.69703e-19	6.96416e-20	9.22456e-18	2.21268e-17	-7.62871e-18	300	610	0	-1.38426e-19	-1.09654e-20	1.16913e-19	4.00269e-18	-1.03919e-17	-2.81214e-18	300	200	0	1.67477e-19	-3.80668e-19	1.86555e-19	6.08192e-17	-5.22703e-17	-2.83557e-16	0	0	0
475	6	1.15838e-19	-1.61053e-19	4.78703e-19	3.13454e-17	3.71783e-17	-7.91676e-19	300	610	0	-9.48066e-20	-9.26388e-21	6.87202e-20	2.40691e-18	-6.7928e-18	-1.72038e-18	300	200	0	2.10313e-20	-1.70317e-19	5.47423e-19	3.3133e-16	-1.34851e-16	-1.05307e-16	0	0	0
475	7	-7.25119e-21	-2.18877e-20	6.56819e-19	4.03266e-17	4.13995e-17	3.23368e-18	300	610	0	-5.84243e-20	-7.18108e-21	3.28186e-20	1.20245e-18	-3.91363e-18	-8.87554e-19	300	200	0	-6.56754e-20	-2.90688e-20	6.89638e-19	4.47357e-16	-1.66253e-16	9.73357e-18	0	0	0
475	8	-7.71569e-20	6.07351e-20	6.80918e-19	4.06825e-17	3.88907e-17	5.16252e-18	300	610	0	-3.05406e-20	-5.12741e-21	8.26413e-21	3.66581e-19	-1.79164e-18	-3.02904e-19	300	200	0	-1.07697e-19	5.56077e-20	6.89183e-19	4.60731e-16	-1.64486e-16	7.47157e-17	0	0	0
475	9	-1.0815e-19	1.00998e-19	6.13592e-19	3.60367e-17	3.28115e-17	5.65601e-18	300	610	0	-1.08676e-20	-3.33533e-21	-6.8388e-21	-1.57709e-19	-3.57989e-19	6.9355e-20	300	200	0	-1.19018e-19	9.76626e-20	6.06753e-19	4.1349e-16	-1.4386e-16	1.03169e-16	0	0	0
476	0	-1.13076e-19	1.12106e-19	5.01727e-19	2.90691e-17	2.54043e-17	5.26541e-18	300	610	0	1.73911e-21	-1.90732e-21	-1.47069e-20	-4.40347e-19	5.0897e-19	2.75117e-19	300	200	0	-1.11337e-19	1.10198e-19	4.8702e-19	3.3703e-16	-1.14849e-16	1.07228e-16	0	0	0
476	1	-1.02426e-19	1.05126e-19	3.77591e-19	2.15973e-17	1.81167e-17	4.41306e-18	300	610	0	8.77999e-21	-8.58881e-22	-1.74772e-20	-5.5035e-19	9.46747e-19	3.60619e-19	300	200	0	-9.36461e-20	1.04267e-19	3.60114e-19	2.52887e-16	-8.44758e-17	9.67778e-17	0	0	0
476	2	-8.40913e-20	8.85798e-20	2.61201e-19	1.47265e-17	1.17667e-17	3.39685e-18	300	610	0	1.17814e-20	-1.53679e-22	-1.69863e-20	-5.4798e-19	1.08557e-18	3.66784e-19	300	200	0	-7.231e-20	8.84261e-20	2.44215e-19	1.74358e-16	-5.69413e-17	7.92309e-17	0	0	0
476	3	-6.35239e-20	6.85054e-20	1.63141e-19	9.02029e-18	6.71288e-18	2.40759e-18	300	610	0	1.21024e-20	2.70099e-22	-1.46789e-20	-4.81285e-19	1.03596e-18	3.26599e-19	300	200	0	-5.14216e-20	6.87755e-20	1.48462e-19	1.0842e-16	-3.43215e-17	5.9696e-17	0	0	0
476	4	-4.41251e-20	4.87961e-20	8.73103e-20	4.66408e-18	3.00684e-18	1.55177e-18	300	610	0	1.0844e-20	4.81549e-22	-1.16021e-20	-3.85557e-19	8.83926e-19	2.64555e-19	300	200	0	-3.3281e-20	4.92776e-20	7.57081e-20	5.75827e-17	-1.72242e-17	4.13471e-17	0	0	0
476	5	-2.77108e-20	3.16464e-20	3.33019e-20	1.60339e-18	5.17553e-19	8.74707e-19	300	610	0	8.82767e-21	5.45709e-22	-8.44986e-21	-2.8455e-19	6.91126e-19	1.97342e-19	300	200	0	-1.88832e-20	3.21921e-20	2.4852e-20	2.14882e-17	-5.34054e-18	2.58678e-17	0	0	0
476	6	-1.49696e-20	1.80132e-20	-1.72071e-21	-3.47518e-19	-9.75369e-19	3.8114e-19	300	610	0	6.61587e-21	5.17536e-22	-5.63004e-21	-1.92551e-19	4.97876e-19	1.35169e-19	300	200	0	-8.35375e-21	1.85307e-20	-7.35074e-21	-1.82623e-18	2.12871e-18	1.38838e-17	0	0	0
476	7	-5.85929e-21	8.0271e-21	-2.16518e-20	-1.42776e-18	-1.71744e-18	5.19217e-20	300	610	0	4.55542e-21	4.39635e-22	-3.33753e-21	-1.16699e-19	3.27408e-19	8.33073e-20	300	200	0	-1.30387e-21	8.46673e-21	-2.49894e-20	-1.50132e-17	6.16937e-18	5.33833e-18	0	0	0
476	8	7.72785e-23	1.32856e-21	-3.05298e-20	-1.87863e-18	-1.93933e-18	-1.43553e-19	300	610	0	2.82764e-21	3.4243e-22	-1.62154e-21	-5.9174e-20	1.90361e-19	4.3557e-20	300	200	0	2.90492e-21	1.67099e-21	-3.21514e-20	-2.08051e-17	7.75701e-18	-2.11368e-19	0	0	0
476	9	3.4813e-21	-2.68117e-21	-3.19943e-20	-1.91387e-18	-1.83569e-18	-2.38827e-19	300	610	0	1.49713e-21	2.45715e-22	-4.41595e-22	-1.9045e-20	8.88706e-20	1.55094e-20	300	200	0	4.97843e-21	-2.43546e-21	-3.24359e-20	-2.16547e-17	7.74499e-18	-3.37698e-18	0	0	0
477	0	5.02339e-21	-4.66691e-21	-2.90218e-20	-1.70595e-18	-1.55724e-18	-2.6513e-19	300	610	0	5.53652e-22	1.60814e-22	2.89463e-22	6.2978e-21	1.99227e-20	-2.46568e-21	300	200	0	5.57705e-21	-4.5061e-21	-2.87323e-20	-1.95614e-17	6.81469e-18	-4.79442e-18	0	0	0
477	1	5.31111e-21	-5.2522e-21	-2.38526e-20	-1.38302e-18	-1.21149e-18	-2.48643e-19	300	610	0	-5.48104e-23	9.28266e-23	6.75275e-22	2.01178e-20	-2.20943e-20	-1.25065e-20	300	200	0	5.25629e-21	-5.15937e-21	-2.31774e-20	-1.60256e-17	5.46733e-18	-5.03777e-18	0	0	0
477	2	4.84331e-21	-4.96252e-21	-1.80368e-20	-1.03246e-18	-8.68253e-19	-2.09519e-19	300	610	0	-3.98112e-22	4.267e-23	8.16588e-22	2.56651e-20	-4.36178e-20	-1.67884e-20	300	200	0	4.4452e-21	-4.91985e-21	-1.72202e-20	-1.20821e-17	4.04082e-18	-4.57706e-18	0	0	0
477	3	3.9969e-21	-4.20431e-21	-1.25425e-20	-7.07806e-19	-5.67393e-19	-1.62045e-19	300	610	0	-5.48029e-22	8.74502e-24	8.00478e-22	2.57946e-20	-5.07924e-20	-1.72487e-20	300	200	0	3.44888e-21	-4.19556e-21	-1.1742e-20	-8.37423e-18	2.73888e-18	-3.76647e-18	0	0	0
477	4	3.03373e-21	-3.26712e-21	-7.88818e-21	-4.36759e-19	-3.26766e-19	-1.1543e-19	300	610	0	-5.68885e-22	-1.18028e-23	6.95779e-22	2.27937e-20	-4.88618e-20	-1.54569e-20	300	200	0	2.46485e-21	-3.27892e-21	-7.1924e-21	-5.24399e-18	1.66378e-18	-2.85136e-18	0	0	0
477	5	2.11826e-21	-2.33875e-21	-4.27171e-21	-2.28848e-19	-1.49459e-19	-7.48664e-20	300	610	0	-5.1305e-22	-2.22096e-23	5.52628e-22	1.83508e-20	-4.19262e-20	-1.25838e-20	300	200	0	1.60521e-21	-2.36096e-21	-3.71908e-21	-2.81904e-18	8.47289e-19	-1.98527e-18	0	0	0
477	6	1.33936e-21	-1.52615e-21	-1.68311e-21	-8.20244e-20	-2.96962e-20	-4.26183e-20	300	610	0	-4.1978e-22	-2.55451e-23	4.04436e-22	1.36084e-20	-3.29399e-20	-9.43163e-21	300	200	0	9.19575e-22	-1.5517e-21	-1.27868e-21	-1.08871e-18	2.76828e-19	-1.25061e-18	0	0	0
477	7	7.3184e-22	-8.76991e-22	5.86999e-24	1.21712e-20	4.27019e-20	-1.89961e-20	300	610	0	-3.16106e-22	-2.44172e-23	2.71013e-22	9.25932e-21	-2.3846e-20	-6.49479e-21	300	200	0	4.15734e-22	-9.01408e-22	2.76883e-22	3.59463e-20	-8.41643e-20	-6.79114e-19	0	0	0
477	8	2.95294e-22	-3.99195e-22	9.76254e-22	6.4878e-20	7.92361e-20	-3.14965e-21	300	610	0	-2.1881e-22	-2.08576e-23	1.61991e-22	5.65486e-21	-1.57744e-20	-4.03191e-21	300	200	0	7.64834e-23	-4.20053e-22	1.13824e-21	6.78283e-19	-2.81683e-19	-2.69565e-19	0	0	0
477	9	9.09495e-24	-7.6892e-23	1.41778e-21	8.74467e-20	9.07946e-20	6.33681e-21	300	610	0	-1.36783e-22	-1.63242e-23	7.99945e-23	2.90827e-21	-9.25289e-21	-2.13517e-21	300	200	0	-1.27688e-22	-9.32162e-23	1.49778e-21	9.66727e-19	-3.61663e-19	-1.95461e-21	0	0	0
478	0	-1.5654e-22	1.17584e-22	1.50261e-21	8.99968e-20	8.66152e-20	1.10355e-20	300	610	0	-7.33127e-23	-1.17715e-23	2.33133e-23	9.82378e-22	-4.40017e-21	-7.90072e-22	300	200	0	-2.29853e-22	1.05813e-22	1.52592e-21	1.01731e-18	-3.64528e-19	1.52141e-19	0	0	0
478	1	-2.33108e-22	2.1538e-22	1.37223e-21	8.07331e-20	7.38855e-20	1.24214e-20	300	610	0	-2.80799e-23	-7.75045e-24	-1.20551e-23	-2.42041e-22	-1.08549e-21	7.74916e-23	300	200	0	-2.61188e-22	2.07629e-22	1.36017e-21	9.25104e-19	-3.22714e-19	2.226e-19	0	0	0
478	2	-2.49339e-22	2.45929e-22	1.13366e-21	6.57815e-20	5.77576e-20	1.17372e-20	300	610	0	1.2746e-24	-4.5145e-24	-3.0953e-23	-9.17165e-22	9.49709e-22	5.67059e-22	300	200	0	-2.48064e-22	2.41414e-22	1.10271e-21	7.61795e-19	-2.60198e-19	2.3657e-19	0	0	0
478	3	-2.28944e-22	2.34172e-22	8.61336e-22	4.93423e-20	4.15986e-20	9.9445e-21	300	610	0	1.8e-23	-2.11574e-24	-3.81279e-23	-1.19598e-21	2.00662e-21	7.80929e-22	300	200	0	-2.10943e-22	2.32056e-22	8.23208e-22	5.77074e-19	-1.93232e-19	2.16398e-19	0	0	0
478	4	-1.89921e-22	1.99493e-22	6.0207e-22	3.40077e-20	2.73484e-20	7.72814e-21	300	610	0	2.54703e-23	-4.84324e-25	-3.77074e-23	-1.21369e-21	2.37505e-21	8.10787e-22	300	200	0	-1.64451e-22	1.99009e-22	5.64363e-22	4.02068e-19	-1.31692e-19	1.79e-19	0	0	0
478	5	-1.44842e-22	1.5577e-22	3.81223e-22	2.11365e-20	1.58946e-20	5.53245e-21	300	610	0	2.67286e-23	5.11406e-25	-3.29699e-23	-1.07918e-21	2.30372e-21	7.31288e-22	300	200	0	-1.18113e-22	1.56281e-22	3.48253e-22	2.53511e-19	-8.06081e-20	1.36156e-19	0	0	0
478	6	-1.01655e-22	1.1206e-22	2.08795e-22	1.12161e-20	7.41422e-21	3.61043e-21	300	610	0	2.42654e-23	1.02293e-24	-2.63153e-23	-8.73169e-22	1.98804e-21	5.98392e-22	300	200	0	-7.73894e-23	1.13083e-22	1.8248e-22	1.37873e-19	-4.1627e-20	9.52899e-20	0	0	0
478	7	-6.47045e-23	7.3568e-23	8.47639e-23	4.17519e-21	1.65444e-21	2.0749e-21	300	610	0	1.99561e-23	1.19507e-24	-1.93517e-23	-6.50622e-22	1.56952e-21	4.5064e-22	300	200	0	-4.47483e-23	7.4763e-23	6.54122e-23	5.49488e-20	-1.42518e-20	6.0433e-20	0	0	0
478	8	-3.57454e-23	4.2666e-23	3.34603e-24	-3.70795e-22	-1.85441e-21	9.44673e-22	300	610	0	1.50992e-23	1.15156e-24	-1.30408e-23	-4.45098e-22	1.14176e-21	3.11962e-22	300	200	0	-2.06462e-23	4.38176e-23	-9.6948e-24	7.20266e-22	3.18682e-21	3.31868e-20	0	0	0
478	9	-1.48336e-23	1.9812e-23	-4.38642e-23	-2.94031e-21	-3.65073e-21	1.82217e-22	300	610	0	1.05065e-23	9.89252e-25	-7.85757e-24	-2.73864e-22	7.59699e-22	1.95036e-22	300	200	0	-4.32711e-24	2.08013e-23	-5.17218e-23	-3.05444e-20	1.28332e-20	1.35648e-20	0	0	0
479	0	-1.04183e-24	4.30999e-24	-6.57781e-23	-4.0671e-21	-4.24827e-21	-2.77883e-22	300	610	0	6.61331e-24	7.77988e-25	-3.94063e-24	-1.42762e-22	4.49454e-22	1.04555e-22	300	200	0	5.57148e-24	5.08798e-24	-6.97187e-23	-4.48784e-20	1.68494e-20	6.65922e-22	0	0	0
479	1	7.01199e-24	-5.11677e-24	-7.05351e-23	-4.23004e-21	-4.08533e-21	-5.09288e-22	300	610	0	3.58643e-24	5.63765e-25	-1.21875e-24	-5.03639e-23	2.17492e-22	4.00679e-23	300	200	0	1.05984e-23	-4.55301e-24	-7.17538e-23	-4.77691e-20	1.71496e-20	-6.82972e-21	0	0	0
479	2	1.08065e-23	-9.92666e-24	-6.48606e-23	-3.8194e-21	-3.50457e-21	-5.81614e-22	300	610	0	1.41853e-24	3.73383e-25	4.91496e-25	8.76521e-24	5.81952e-23	-1.78636e-24	300	200	0	1.22251e-23	-9.55328e-24	-6.43691e-23	-4.37359e-20	1.52775e-20	-1.03251e-20	0	0	0
479	3	1.16998e-23	-1.15086e-23	-5.3865e-23	-3.12794e-21	-2.75283e-21	-5.53855e-22	300	610	0	2.96912e-27	2.19406e-25	1.41621e-24	4.17166e-23	-4.03313e-23	-2.56375e-23	300	200	0	1.17028e-23	-1.12892e-23	-5.24488e-23	-3.62025e-20	1.23797e-20	-1.11037e-20	0	0	0
479	4	1.08185e-23	-1.1046e-23	-4.1121e-23	-2.35745e-21	-1.99241e-21	-4.71862e-22	300	610	0	-8.11264e-25	1.04718e-25	1.77902e-24	5.56883e-23	-9.21707e-23	-3.62941e-23	300	200	0	1.00072e-23	-1.09413e-23	-3.9342e-23	-2.7555e-20	9.23768e-21	-1.02276e-20	0	0	0
479	5	9.02194e-24	-9.4631e-24	-2.88912e-23	-1.63339e-21	-1.31766e-21	-3.68462e-22	300	610	0	-1.18269e-24	2.62925e-26	1.77552e-24	5.7082e-23	-1.10987e-22	-3.8094e-23	300	200	0	7.83925e-24	-9.43681e-24	-2.71157e-23	-1.92978e-20	6.32978e-21	-8.50445e-21	0	0	0
479	6	6.91337e-24	-7.42476e-24	-1.84151e-23	-1.02235e-21	-7.72612e-22	-2.65082e-22	300	610	0	-1.25523e-24	-2.19328e-26	1.56182e-24	5.10776e-23	-1.08573e-22	-3.45871e-23	300	200	0	5.65814e-24	-7.4467e-24	-1.68533e-23	-1.22496e-20	3.90321e-21	-6.49979e-21	0	0	0
479	7	4.87679e-24	-5.3676e-24	-1.01963e-23	-5.4914e-22	-3.67123e-22	-1.74039e-22	300	610	0	-1.14728e-24	-4.7045e-26	1.25275e-24	4.15357e-23	-9.42401e-23	-2.84471e-23	300	200	0	3.72951e-24	-5.41464e-24	-8.94356e-24	-6.7367e-21	2.04269e-21	-4.57227e-21	0	0	0
479	8	3.12443e-24	-3.54488e-24	-4.25524e-24	-2.11597e-22	-9.02155e-23	-1.00944e-22	300	610	0	-9.48435e-25	-5.58744e-26	9.25684e-25	3.10975e-23	-7.47638e-23	-2.15253e-23	300	200	0	2.17599e-24	-3.60075e-24	-3.32956e-24	-2.7639e-21	7.2944e-22	-2.91891e-21	0	0	0
479	9	1.74439e-24	-2.07426e-24	-3.32088e-25	7.70109e-24	7.97485e-23	-4.6883e-23	300	610	0	-7.21029e-25	-5.42892e-26	6.27274e-25	2.13884e-23	-5.46522e-23	-1.49793e-23	300	200	0	1.02336e-24	-2.12855e-24	2.95187e-25	-1.50199e-22	-1.12581e-22	-1.6203e-21	0	0	0
480	0	7.42963e-25	-9.81425e-25	1.96313e-24	1.32869e-22	1.67962e-22	-1.02109e-23	300	610	0	-5.04317e-25	-4.69052e-26	3.80917e-25	1.32561e-23	-3.6573e-23	-9.42971e-24	300	200	0	2.38645e-25	-1.02833e-24	2.34404e-24	1.37046e-21	-5.8328e-22	-6.80483e-22	0	0	0
480	1	7.86104e-26	-2.36087e-25	3.04871e-24	1.88993e-22	1.98655e-22	1.20912e-23	300	610	0	-3.19591e-25	-3.70675e-26	1.93858e-25	6.99997e-24	-2.1818e-23	-5.11472e-24	300	200	0	-2.40981e-25	-2.73155e-25	3.24257e-24	2.08137e-21	-7.84367e-22	-5.9004e-23	0	0	0
480	2	-3.12732e-25	2.20593e-25	3.30939e-24	1.98729e-22	1.92617e-22	2.34723e-23	300	610	0	-1.7528e-25	-2.69919e-26	6.31956e-26	2.56844e-24	-1.07333e-23	-2.02401e-24	300	200	0	-4.88012e-25	1.93601e-25	3.37258e-24	2.24195e-21	-8.06466e-22	3.05351e-22	0	0	0
480	3	-5.0045e-25	4.56862e-25	3.0647e-24	1.80633e-22	1.66181e-22	2.72174e-23	300	610	0	-7.14096e-26	-1.79808e-26	-1.94633e-26	-2.85705e-25	-3.08047e-24	-5.69187e-27	300	200	0	-5.71859e-25	4.38881e-25	3.04524e-24	2.06699e-21	-7.23021e-22	4.78432e-22	0	0	0
480	4	-5.48712e-25	5.38236e-25	2.55863e-24	1.48693e-22	1.31168e-22	2.61256e-23	300	610	0	-3.17563e-27	-1.06561e-26	-6.46677e-26	-1.89263e-24	1.6868e-24	1.15542e-24	300	200	0	-5.51887e-25	5.27579e-25	2.49396e-24	1.71995e-21	-5.88842e-22	5.20904e-22	0	0	0
480	5	-5.1104e-25	5.2085e-25	1.96261e-24	1.12601e-22	9.53994e-23	2.23831e-23	300	610	0	3.64342e-26	-5.17428e-27	-8.2948e-26	-2.59089e-24	4.22664e-24	1.68525e-24	300	200	0	-4.74606e-25	5.15676e-25	1.87966e-24	1.31536e-21	-4.41491e-22	4.83219e-22	0	0	0
480	6	-4.28452e-25	4.48756e-25	1.38593e-24	7.84249e-23	6.346e-23	1.75627e-23	300	610	0	5.48641e-26	-1.4056e-27	-8.35688e-26	-2.68345e-24	5.18301e-24	1.78895e-24	300	200	0	-3.73588e-25	4.47351e-25	1.30236e-24	9.2592e-22	-3.04134e-22	4.0394e-22	0	0	0
480	7	-3.29885e-25	3.53803e-25	8.89136e-25	4.94251e-23	3.75303e-23	1.26973e-23	300	610	0	5.89192e-26	9.28793e-28	-7.39622e-26	-2.41674e-24	5.11493e-24	1.63529e-24	300	200	0	-2.70966e-25	3.54731e-25	8.15174e-25	5.91616e-22	-1.889e-22	3.10198e-22	0	0	0
480	8	-2.33884e-25	2.57027e-25	4.97494e-25	2.6859e-23	1.81475e-23	8.38605e-24	300	610	0	5.4226e-26	2.16022e-27	-5.96208e-26	-1.97526e-24	4.46595e-24	1.35197e-24	300	200	0	-1.79658e-25	2.59187e-25	4.37874e-25	3.28872e-22	-1.00125e-22	2.19318e-22	0	0	0
480	9	-1.50803e-25	1.70741e-25	2.13006e-25	1.06823e-23	4.83968e-24	4.90749e-24	300	610	0	4.50626e-26	2.61068e-27	-4.42668e-26	-1.48592e-24	3.56037e-24	1.02789e-24	300	200	0	-1.0574e-25	1.73352e-25	1.68739e-25	1.38597e-22	-3.7146e-23	1.40918e-22	0	0	0
481	0	-8.50558e-26	1.00775e-25	2.40428e-26	1.07884e-25	-3.38868e-24	2.3224e-24	300	610	0	3.44214e-26	2.55841e-27	-3.01613e-26	-1.02742e-24	2.61522e-24	7.19008e-25	300	200	0	-5.06344e-26	1.03333e-25	-6.11852e-27	1.26743e-23	3.49255e-24	7.90411e-23	0	0	0
481	1	-3.71137e-26	4.85325e-26	-8.74681e-26	-5.98475e-24	-7.71557e-24	5.59202e-25	300	610	0	2.41994e-26	2.22333e-27	-1.84554e-26	-6.41312e-25	1.76001e-24	4.55692e-25	300	200	0	-1.29143e-26	5.07558e-26	-1.05923e-25	-6.12364e-23	2.64414e-23	3.40411e-23	0	0	0
481	2	-5.12445e-27	1.27095e-26	-1.41153e-25	-8.77419e-24	-9.28344e-24	-5.21219e-25	300	610	0	1.54371e-26	1.7656e-27	-9.5247e-27	-3.42857e-25	1.05846e-24	2.49968e-25	300	200	0	1.03126e-26	1.44751e-26	-1.50678e-25	-9.64305e-23	3.64833e-23	4.10976e-24	0	0	0
481	3	1.38788e-26	-9.40233e-27	-1.5519e-25	-9.33188e-24	-9.07806e-24	-1.08027e-24	300	610	0	8.55867e-27	1.29192e-27	-3.2544e-27	-1.30382e-25	5.28914e-25	1.01884e-25	300	200	0	2.24375e-26	-8.11041e-27	-1.58445e-25	-1.05168e-22	3.79073e-23	-1.35893e-23	0	0	0
481	4	2.315e-26	-2.09945e-26	-1.44758e-25	-8.53992e-24	-7.87765e-24	-1.2729e-24	300	610	0	3.58351e-27	8.65554e-28	7.38725e-28	7.32493e-27	1.61389e-25	4.59649e-27	300	200	0	2.67335e-26	-2.0129e-26	-1.4402e-25	-9.76537e-23	3.42064e-23	-2.21452e-23	0	0	0
481	5	2.57205e-26	-2.51564e-26	-1.21502e-25	-7.06642e-24	-6.24826e-24	-1.23189e-24	300	610	0	2.95793e-28	5.17216e-28	2.9465e-27	8.56265e-26	-6.91616e-26	-5.18874e-26	300	200	0	2.60163e-26	-2.46392e-26	-1.18555e-25	-8.16903e-23	2.80004e-23	-2.44242e-23	0	0	0
481	6	2.41318e-26	-2.455e-26	-9.36443e-26	-5.37673e-24	-4.56649e-24	-1.06144e-24	300	610	0	-1.62975e-27	2.55273e-28	3.86457e-27	1.20437e-25	-1.93471e-25	-7.81766e-26	300	200	0	2.25021e-26	-2.42947e-26	-8.97797e-26	-6.27725e-23	2.10939e-23	-2.28225e-23	0	0	0
481	7	2.03413e-26	-2.12744e-26	-6.64629e-26	-3.7642e-24	-3.05511e-24	-8.36888e-25	300	610	0	-2.54254e-27	7.4234e-29	3.93166e-27	1.26093e-25	-2.41876e-25	-8.3971e-26	300	200	0	1.77988e-26	-2.12002e-26	-6.25312e-26	-4.44117e-23	1.4608e-23	-1.91806e-23	0	0	0
481	8	1.57368e-26	-1.68546e-26	-4.29108e-26	-2.38829e-24	-1.8219e-24	-6.08004e-25	300	610	0	-2.76421e-27	-3.87053e-29	3.50148e-27	1.14311e-25	-2.40869e-25	-7.72911e-26	300	200	0	1.29725e-26	-1.68933e-26	-3.94093e-26	-2.85601e-23	9.13735e-24	-1.47999e-23	0	0	0
481	9	1.12131e-26	-1.2304e-26	-2.42535e-26	-1.31246e-24	-8.95644e-25	-4.03918e-25	300	610	0	-2.5621e-27	-9.90252e-29	2.83668e-27	9.39081e-26	-2.11573e-25	-6.42354e-26	300	200	0	8.65105e-27	-1.2403e-26	-2.14168e-26	-1.60412e-23	4.90257e-24	-1.05167e-23	0	0	0
482	0	7.2754e-27	-8.22064e-27	-1.06348e-26	-5.37434e-25	-2.5631e-25	-2.38421e-25	300	610	0	-2.14043e-27	-1.219e-28	2.11625e-27	7.09813e-26	-1.69504e-25	-4.90705e-26	300	200	0	5.13498e-27	-8.34254e-27	-8.51854e-27	-6.93087e-24	1.88327e-24	-6.80016e-24	0	0	0
482	1	4.14398e-27	-4.89281e-27	-1.53679e-27	-2.77558e-26	1.41834e-25	-1.14843e-25	300	610	0	-1.6428e-27	-1.20518e-28	1.44973e-27	4.93368e-26	-1.25107e-25	-3.4501e-26	300	200	0	2.50119e-27	-5.01333e-27	-8.7054e-29	-8.66552e-25	-7.72135e-26	-3.85261e-24	0	0	0
482	2	1.8495e-27	-2.39612e-27	3.87735e-27	2.68593e-25	3.53838e-25	-3.00991e-26	300	610	0	-1.16082e-27	-1.05355e-28	8.9367e-28	3.10101e-26	-8.46652e-26	-2.20109e-26	300	200	0	6.88681e-28	-2.50148e-27	4.77102e-27	2.72345e-24	-1.19519e-24	-1.69858e-24	0	0	0
482	3	3.09777e-28	-6.74972e-28	6.52794e-27	4.06957e-25	4.33543e-25	2.22129e-26	300	610	0	-7.45306e-28	-8.4076e-29	4.67413e-28	1.67759e-26	-5.13189e-26	-1.22054e-26	300	200	0	-4.35529e-28	-7.59048e-28	6.99535e-27	4.46282e-24	-1.69548e-24	-2.5761e-25	0	0	0
482	4	-6.12421e-28	3.95079e-28	7.2736e-27	4.37989e-25	4.27681e-25	4.96415e-26	300	610	0	-4.17548e-28	-6.18176e-29	1.66609e-28	6.59185e-27	-2.60279e-26	-5.11257e-27	300	200	0	-1.02997e-27	3.33261e-28	7.44021e-27	4.9308e-24	-1.78097e-24	6.01594e-25	0	0	0
482	5	-1.06962e-27	9.63203e-28	6.83513e-27	4.03612e-25	3.7332e-25	5.94931e-26	300	610	0	-1.79321e-28	-4.16499e-29	-2.62027e-29	-4.93979e-29	-8.38364e-27	-4.24974e-28	300	200	0	-1.24894e-27	9.21553e-28	6.80892e-27	4.61198e-24	-1.61779e-24	1.02387e-24	0	0	0
482	6	-1.20497e-27	1.17501e-27	5.76811e-27	3.35726e-25	2.97556e-25	5.80642e-26	300	610	0	-2.09719e-29	-2.50888e-29	-1.33936e-28	-3.86191e-27	2.7605e-27	2.32083e-27	300	200	0	-1.22594e-27	1.14992e-27	5.63417e-27	3.87882e-24	-1.33109e-24	1.14459e-24	0	0	0
482	7	-1.13912e-27	1.1567e-27	4.46692e-27	2.56668e-25	2.18519e-25	5.03199e-26	300	610	0	7.25712e-29	-1.25757e-29	-1.79909e-28	-5.59348e-27	8.83871e-27	3.62284e-27	300	200	0	-1.06655e-27	1.14412e-27	4.28701e-27	2.99483e-24	-1.00755e-24	1.07753e-24	0	0	0
482	8	-9.65451e-28	1.00826e-27	3.18623e-27	1.80613e-25	1.47024e-25	3.9868e-26	300	610	0	1.17702e-28	-3.88194e-30	-1.84891e-28	-5.92216e-27	1.12796e-26	3.93949e-27	300	200	0	-8.47749e-28	1.00438e-27	3.00134e-27	2.12952e-24	-7.01406e-25	9.10506e-25	0	0	0
482	9	-7.50493e-28	8.02707e-28	2.07002e-27	1.15351e-25	8.83886e-26	2.91053e-26	300	610	0	1.29616e-28	1.57937e-30	-1.65712e-28	-5.40507e-27	1.13382e-26	3.65187e-27	300	200	0	-6.20877e-28	8.04286e-28	1.90431e-27	1.37812e-24	-4.41763e-25	7.05921e-25	0	0	0
483	0	-5.37425e-28	5.88821e-28	1.18145e-27	6.40755e-26	4.41381e-26	1.94473e-26	300	610	0	1.21013e-28	4.53105e-30	-1.34928e-28	-4.46335e-27	1.00201e-26	3.0511e-27	300	200	0	-4.16412e-28	5.93352e-28	1.04652e-27	7.81794e-25	-2.39811e-25	5.04131e-25	0	0	0
483	1	-3.50847e-28	3.95645e-28	5.29712e-28	2.69554e-26	1.34338e-26	1.15757e-26	300	610	0	1.01639e-28	5.68791e-30	-1.01142e-28	-3.38976e-27	8.06756e-27	2.34193e-27	300	200	0	-2.49208e-28	4.01332e-28	4.2857e-28	3.45725e-25	-9.51075e-26	3.28006e-25	0	0	0
483	2	-2.01744e-28	2.37407e-28	9.18378e-29	2.39936e-27	-5.82126e-27	5.66987e-27	300	610	0	7.8382e-29	5.67491e-30	-6.96581e-29	-2.36835e-27	5.98312e-27	1.65497e-27	300	200	0	-1.23362e-28	2.43082e-28	2.21797e-29	5.37883e-26	-5.70674e-28	1.87637e-25	0	0	0
483	3	-9.19637e-29	1.18123e-28	-1.70868e-28	-1.20052e-26	-1.6198e-26	1.5983e-27	300	610	0	5.56652e-29	4.99084e-30	-4.32513e-29	-1.49873e-27	4.07133e-27	1.06268e-27	300	200	0	-3.62985e-29	1.23114e-28	-2.14119e-28	-1.20474e-25	5.38515e-26	8.456e-26	0	0	0
483	4	-1.78812e-29	3.54574e-29	-3.01539e-28	-1.88558e-26	-2.02329e-26	-9.33215e-28	300	610	0	3.59674e-29	4.0025e-30	-2.2912e-29	-8.20051e-28	2.48673e-27	5.95453e-28	300	200	0	1.80862e-29	3.94599e-29	-3.24451e-28	-2.06303e-25	7.87211e-26	1.52143e-26	0	0	0
483	5	2.68445e-29	-1.62987e-29	-3.40718e-28	-2.05465e-26	-2.01405e-26	-2.27745e-27	300	610	0	2.03539e-29	2.95705e-30	-8.48623e-30	-3.32073e-28	1.27919e-27	2.55824e-28	300	200	0	4.71985e-29	-1.33416e-29	-3.49204e-28	-2.31054e-25	8.36344e-26	-2.64701e-26	0	0	0
483	6	4.93591e-29	-4.41127e-29	-3.22621e-28	-1.90689e-26	-1.76861e-26	-2.77879e-27	300	610	0	8.95026e-30	2.00342e-30	8.1966e-31	-1.19184e-29	4.324e-28	3.00538e-29	300	200	0	5.83094e-29	-4.21093e-29	-3.21802e-28	-2.17737e-25	7.6488e-26	-4.72806e-26	0	0	0
483	7	5.6419e-29	-5.48451e-29	-2.73752e-28	-1.59459e-26	-1.41663e-26	-2.73574e-27	300	610	0	1.3266e-30	1.21627e-30	6.07237e-30	1.73576e-28	-1.06017e-28	-1.03336e-28	300	200	0	5.77456e-29	-5.36288e-29	-2.6768e-28	-1.84121e-25	6.32599e-26	-5.36087e-26	0	0	0
483	8	5.37516e-29	-5.44768e-29	-2.13017e-28	-1.22491e-26	-1.04536e-26	-2.38481e-27	300	610	0	-3.21479e-30	6.18685e-31	8.36844e-30	2.59532e-28	-4.0294e-28	-1.67709e-28	300	200	0	5.05368e-29	-5.38581e-29	-2.04648e-28	-1.42841e-25	4.81122e-26	-5.08555e-26	0	0	0
483	9	4.58094e-29	-4.777e-29	-1.527e-28	-8.66327e-27	-7.0727e-27	-1.89872e-27	300	610	0	-5.44259e-30	2.0134e-31	8.69085e-30	2.78009e-28	-5.25616e-28	-1.84725e-28	300	200	0	4.03668e-29	-4.75687e-29	-1.44009e-28	-1.02077e-25	3.36668e-26	-4.32093e-26	0	0	0
484	0	3.57814e-29	-3.82186e-29	-9.9815e-29	-5.5687e-27	-4.28558e-27	-1.39286e-27	300	610	0	-6.07457e-30	-6.26169e-32	7.84005e-30	2.55487e-28	-5.33482e-28	-1.72484e-28	300	200	0	2.97068e-29	-3.82812e-29	-9.1975e-29	-6.64699e-26	2.13475e-26	-3.36614e-26	0	0	0
484	1	2.57497e-29	-2.81703e-29	-5.75083e-29	-3.12555e-27	-2.17217e-27	-9.35958e-28	300	610	0	-5.71369e-30	-2.06914e-31	6.41615e-30	2.12078e-28	-4.744e-28	-1.44882e-28	300	200	0	2.00361e-29	-2.83773e-29	-5.10921e-29	-3.80724e-26	1.17193e-26	-2.41586e-26	0	0	0
484	2	1.6912e-29	-1.90345e-29	-2.63276e-29	-1.34821e-27	-6.98086e-28	-5.6167e-28	300	610	0	-4.82499e-30	-2.65209e-31	4.83251e-30	1.61834e-28	-3.83871e-28	-1.11739e-28	300	200	0	1.2087e-29	-1.92997e-29	-2.1495e-29	-1.72061e-26	4.78638e-27	-1.58147e-26	0	0	0
484	3	9.81442e-30	-1.15124e-29	-5.26124e-30	-1.65585e-28	2.3267e-28	-2.79507e-28	300	610	0	-3.73876e-30	-2.67106e-31	3.34584e-30	1.13652e-28	-2.86053e-28	-7.93608e-29	300	200	0	6.07566e-30	-1.17795e-29	-1.91541e-30	-3.15754e-27	2.29607e-28	-9.13177e-27	0	0	0
484	4	4.56352e-30	-5.81504e-30	7.47813e-30	5.34108e-28	7.40069e-28	-8.39528e-29	300	610	0	-2.66849e-30	-2.36351e-31	2.09217e-30	7.23996e-29	-1.95709e-28	-5.12833e-29	300	200	0	1.89504e-30	-6.05139e-30	9.5703e-30	5.29613e-27	-2.41769e-27	-4.2007e-27	0	0	0
484	5	1.00042e-30	-1.84602e-30	1.39111e-29	8.72718e-28	9.43564e-28	3.84906e-29	300	610	0	-1.73498e-30	-1.90489e-31	1.12193e-30	4.00495e-29	-1.20431e-28	-2.90258e-29	300	200	0	-7.34554e-31	-2.03651e-30	1.5033e-29	9.52515e-27	-3.65151e-27	-8.64751e-28	0	0	0
484	6	-1.16746e-30	6.56064e-31	1.59511e-29	9.63352e-28	9.48067e-28	1.04301e-28	300	610	0	-9.91402e-31	-1.4141e-31	4.30325e-31	1.66749e-29	-6.27922e-29	-1.27682e-29	300	200	0	-2.15886e-30	5.14655e-31	1.63815e-29	1.0821e-26	-3.92554e-27	1.15636e-27	0	0	0
484	7	-2.2747e-30	2.01642e-30	1.52223e-29	9.00607e-28	8.37623e-28	1.29703e-28	300	610	0	-4.45683e-31	-9.6332e-32	-1.86176e-32	1.24754e-30	-2.21661e-29	-1.89862e-30	300	200	0	-2.72038e-30	1.92009e-30	1.52037e-29	1.02759e-26	-3.61507e-27	2.18053e-27	0	0	0
484	8	-2.6401e-30	2.55815e-30	1.29884e-29	7.57156e-28	6.74257e-28	1.28844e-28	300	610	0	-7.8784e-32	-5.89293e-32	-2.74518e-31	-7.77117e-30	3.83474e-30	4.57724e-30	300	200	0	-2.71889e-30	2.49922e-30	1.27139e-29	8.73736e-27	-3.00556e-27	2.50941e-27	0	0	0
484	9	-2.53543e-30	2.56463e-30	1.01555e-29	5.84407e-28	4.99942e-28	1.12989e-28	300	610	0	1.41558e-31	-3.03987e-32	-3.88919e-31	-1.203e-29	1.83267e-29	7.75482e-30	300	200	0	-2.39387e-30	2.53423e-30	9.76653e-30	6.81106e-27	-2.29679e-27	2.39931e-27	0	0	0
485	0	-2.17296e-30	2.26258e-30	7.31586e-30	4.15409e-28	3.40113e-28	9.04018e-29	300	610	0	2.51366e-31	-1.03707e-32	-4.08325e-31	-1.30443e-29	2.44739e-29	8.6572e-30	300	200	0	-1.92159e-30	2.25221e-30	6.90754e-30	4.89148e-27	-1.61544e-27	2.04995e-27	0	0	0
485	1	-1.70548e-30	1.81916e-30	4.81101e-30	2.68716e-28	2.07669e-28	6.66372e-29	300	610	0	2.84532e-31	2.38084e-33	-3.708e-31	-1.20723e-29	2.50904e-29	8.14387e-30	300	200	0	-1.42095e-30	1.82154e-30	4.44021e-30	3.20463e-27	-1.0311e-27	1.60468e-27	0	0	0
485	2	-1.23337e-30	1.34733e-30	2.79724e-30	1.52337e-28	1.06761e-28	4.50288e-29	300	610	0	2.69677e-31	9.42851e-33	-3.05016e-31	-1.00741e-29	2.24534e-29	6.87778e-30	300	200	0	-9.63696e-31	1.35676e-30	2.49223e-30	1.8527e-27	-5.72195e-28	1.15736e-27	0	0	0
485	3	-8.14883e-31	9.15412e-31	1.30592e-30	6.72624e-29	3.60154e-29	2.72365e-29	300	610	0	2.28984e-31	1.23565e-32	-2.30828e-31	-7.72416e-30	1.82602e-29	5.32984e-30	300	200	0	-5.85899e-31	9.27768e-31	1.0751e-30	8.54519e-28	-2.4013e-28	7.62179e-28	0	0	0
485	4	-4.77117e-31	5.57941e-31	2.92789e-31	1.03292e-29	-8.95396e-30	1.37596e-29	300	610	0	1.78287e-31	1.25667e-32	-1.60653e-31	-5.45214e-30	1.36723e-29	3.80439e-30	300	200	0	-2.98831e-31	5.70507e-31	1.32136e-31	1.78732e-28	-2.05787e-29	4.441e-28	0	0	0
485	5	-2.26034e-31	2.85892e-31	-3.24621e-31	-2.36361e-29	-3.37416e-29	4.37046e-30	300	610	0	1.27882e-31	1.11893e-32	-1.01152e-31	-3.49581e-30	9.40438e-30	2.47376e-30	300	200	0	-9.81519e-32	2.97081e-31	-4.25773e-31	-2.31121e-28	1.08106e-28	2.08273e-28	0	0	0
485	6	-5.47245e-32	9.53913e-32	-6.40899e-31	-4.03464e-29	-4.39705e-29	-1.54888e-30	300	610	0	8.36551e-32	9.06333e-33	-5.4882e-32	-1.95423e-30	5.8293e-30	1.41377e-30	300	200	0	2.89306e-32	1.04455e-31	-6.95781e-31	-4.39212e-28	1.69205e-28	4.78522e-29	0	0	0
485	7	5.02947e-32	-2.55102e-32	-7.46332e-31	-4.51438e-29	-4.46092e-29	-4.76755e-30	300	610	0	4.8253e-32	6.76041e-33	-2.17356e-32	-8.34899e-31	3.0788e-30	6.35777e-31	300	200	0	9.85477e-32	-1.87498e-32	-7.68068e-31	-5.06489e-28	1.8416e-28	-5.00871e-29	0	0	0
485	8	1.04679e-31	-9.19812e-32	-7.1797e-31	-4.25198e-29	-3.96579e-29	-6.04971e-30	300	610	0	2.21455e-32	4.63034e-33	-8.66306e-35	-9.17995e-32	1.13033e-30	1.12666e-31	300	200	0	1.26825e-31	-8.73508e-32	-7.18056e-31	-4.84783e-28	1.70802e-28	-1.00426e-28	0	0	0
485	9	1.23467e-31	-1.19232e-31	-6.16063e-31	-3.59416e-29	-3.20829e-29	-6.06562e-30	300	610	0	4.49467e-33	2.8536e-33	1.23708e-32	3.46392e-31	-1.24711e-31	-2.0153e-31	300	200	0	1.27962e-31	-1.16379e-31	-6.03692e-31	-4.14505e-28	1.42758e-28	-1.17395e-28	0	0	0
486	0	1.19549e-31	-1.20685e-31	-4.84021e-31	-2.78744e-29	-2.39026e-29	-5.35159e-30	300	610	0	-6.18957e-33	1.49184e-33	1.80583e-32	5.57032e-31	-8.3143e-31	-3.58149e-31	300	200	0	1.1336e-31	-1.19193e-31	-4.65963e-31	-3.2468e-28	1.09614e-28	-1.13155e-28	0	0	0
486	1	1.03043e-31	-1.07131e-31	-3.50396e-31	-1.99128e-29	-1.63495e-29	-4.30301e-30	300	610	0	-1.15945e-32	5.31028e-34	1.91754e-32	6.11727e-31	-1.13863e-30	-4.05498e-31	300	200	0	9.14485e-32	-1.066e-31	-3.31221e-31	-2.34324e-28	7.74885e-29	-9.7226e-29	0	0	0
486	2	8.12676e-32	-8.6566e-32	-2.31792e-31	-1.29612e-29	-1.00576e-29	-3.18711e-30	300	610	0	-1.33198e-32	-8.47057e-35	1.75314e-32	5.70241e-31	-1.1795e-30	-3.84375e-31	300	200	0	6.79478e-32	-8.66507e-32	-2.14261e-31	-1.54437e-28	4.97796e-29	-7.6476e-29	0	0	0
486	3	5.90587e-32	-6.44211e-32	-1.35965e-31	-7.41901e-30	-5.2409e-30	-2.16553e-30	300	610	0	-1.27237e-32	-4.28625e-34	1.4496e-32	4.78402e-31	-1.06238e-30	-3.26403e-31	300	200	0	4.6335e-32	-6.48497e-32	-1.21469e-31	-9.00929e-29	2.79134e-29	-5.54279e-29	0	0	0
486	4	3.92483e-32	-4.40083e-32	-6.46588e-32	-3.34801e-30	-1.84669e-30	-1.31999e-30	300	610	0	-1.08639e-32	-5.75261e-34	1.10226e-32	3.68562e-31	-8.68372e-31	-2.54156e-31	300	200	0	2.83844e-32	-4.45835e-32	-5.36362e-32	-4.23568e-29	1.20133e-29	-3.67179e-29	0	0	0
486	5	2.3179e-32	-2.7025e-32	-1.59521e-32	-6.08206e-31	3.2499e-31	-6.76474e-31	300	610	0	-8.49943e-33	-5.90986e-34	7.71132e-33	2.61468e-31	-6.53296e-31	-1.82316e-31	300	200	0	1.46796e-32	-2.7616e-32	-8.24076e-33	-9.86081e-30	1.4393e-30	-2.15829e-29	0	0	0
486	6	1.11765e-32	-1.40384e-32	1.39539e-32	1.03957e-30	1.53487e-30	-2.25831e-31	300	610	0	-6.12661e-33	-5.29569e-34	4.88814e-33	1.68721e-31	-4.51748e-31	-1.19274e-31	300	200	0	5.04987e-33	-1.45679e-32	1.8842e-32	9.99853e-30	-4.81188e-30	-1.03078e-29	0	0	0
486	7	2.94315e-33	-4.898e-33	2.94848e-32	1.86302e-30	2.04751e-30	6.01893e-32	300	610	0	-4.0319e-33	-4.3112e-34	2.68216e-33	9.52813e-32	-2.82007e-31	-6.88076e-32	300	200	0	-1.08875e-33	-5.32912e-33	3.2167e-32	2.02247e-29	-7.83234e-30	-2.5963e-30	0	0	0
486	8	-2.14145e-33	9.41204e-34	3.48992e-32	2.11436e-30	2.09815e-30	2.17459e-31	300	610	0	-2.34683e-33	-3.23116e-34	1.09406e-33	4.16983e-32	-1.50791e-31	-3.15881e-32	300	200	0	-4.48828e-33	6.18089e-34	3.59932e-32	2.3693e-29	-8.63517e-30	2.14695e-30	0	0	0
486	9	-4.80946e-33	4.18622e-33	3.38514e-32	2.00678e-30	1.87713e-30	2.81954e-31	300	610	0	-1.09818e-33	-2.22492e-34	5.05563e-35	5.92055e-33	-5.73692e-32	-6.42284e-33	300	200	0	-5.90763e-33	3.96373e-33	3.3902e-32	2.28624e-29	-8.06726e-30	4.61805e-30	0	0	0
487	0	-5.76997e-33	5.55281e-33	2.92131e-32	1.70568e-30	1.52626e-30	2.85419e-31	300	610	0	-2.49309e-34	-1.38104e-34	-5.55426e-34	-1.53546e-32	3.18451e-33	8.81102e-33	300	200	0	-6.01928e-33	5.4147e-33	2.86577e-32	1.96591e-29	-6.77894e-30	5.48819e-30	0	0	0
487	1	-5.63428e-33	5.67646e-33	2.30633e-32	1.32919e-30	1.14254e-30	2.53385e-31	300	610	0	2.68504e-34	-7.31067e-35	-8.37605e-34	-2.57552e-32	3.76204e-32	1.65179e-32	300	200	0	-5.36577e-33	5.60335e-33	2.22257e-32	1.54735e-29	-5.23e-30	5.33412e-30	0	0	0
487	2	-4.88457e-33	5.07075e-33	1.67776e-32	9.54235e-31	7.85677e-31	2.04764e-31	300	610	0	5.34245e-34	-2.70006e-35	-8.99975e-34	-2.86643e-32	5.29332e-32	1.89773e-32	300	200	0	-4.35032e-33	5.04375e-33	1.58776e-32	1.1222e-29	-3.71586e-30	4.6096e-30	0	0	0
487	3	-3.87132e-33	4.11793e-33	1.11628e-32	6.24848e-31	4.86762e-31	1.52407e-31	300	610	0	6.23375e-34	2.75484e-36	-8.28537e-34	-2.69208e-32	5.54237e-32	1.81255e-32	300	200	0	-3.24794e-33	4.12068e-33	1.03343e-32	7.43932e-30	-2.40219e-30	3.64356e-30	0	0	0
487	4	-2.82751e-33	3.07917e-33	6.60286e-33	3.60909e-31	2.56762e-31	1.04151e-31	300	610	0	6.00331e-34	1.95698e-35	-6.88699e-34	-2.27122e-32	5.02428e-32	1.54701e-32	300	200	0	-2.22717e-33	3.09874e-33	5.91416e-33	4.37694e-30	-1.36034e-30	2.65396e-30	0	0	0
487	5	-1.89078e-33	2.1149e-33	3.19265e-33	1.66037e-31	9.37562e-32	6.40139e-32	300	610	0	5.15525e-34	2.69464e-35	-5.26229e-34	-1.75912e-32	4.12658e-32	1.20934e-32	300	200	0	-1.37526e-33	2.14185e-33	2.66642e-33	2.09352e-30	-5.98892e-31	1.76893e-30	0	0	0
487	6	-1.12755e-33	1.3085e-33	8.49561e-34	3.40798e-32	-1.13541e-32	3.33379e-32	300	610	0	4.0529e-34	2.80195e-35	-3.70147e-34	-1.256e-32	3.11728e-32	8.70372e-33	300	200	0	-7.22264e-34	1.33652e-33	4.79414e-34	5.29876e-31	-8.93369e-32	1.04975e-30	0	0	0
487	7	-5.55351e-34	6.89123e-34	-6.01122e-34	-4.60015e-32	-7.07002e-32	1.17658e-32	300	610	0	2.93527e-34	2.53355e-35	-2.36385e-34	-8.18511e-33	2.16374e-32	5.71074e-33	300	200	0	-2.61824e-34	7.14459e-34	-8.37506e-34	-4.33854e-31	2.14757e-31	5.11873e-31	0	0	0
487	8	-1.61457e-34	2.51237e-34	-1.36615e-33	-8.67279e-32	-9.66987e-32	-1.9967e-33	300	610	0	1.94137e-34	2.07949e-35	-1.31448e-34	-4.71409e-33	1.35557e-32	3.304e-33	300	200	0	3.26797e-35	2.72032e-34	-1.4976e-33	-9.38027e-31	3.64568e-31	1.42578e-31	0	0	0
487	9	8.27751e-35	-2.99549e-35	-1.6459e-33	-9.99701e-32	-1.00431e-31	-9.63089e-33	300	610	0	1.1361e-34	1.56945e-35	-5.56402e-35	-2.18111e-33	7.27105e-33	1.52465e-33	300	200	0	1.96385e-34	-1.42604e-35	-1.70154e-33	-1.11796e-30	4.07876e-31	-8.55992e-32	0	0	0
488	0	2.11835e-34	-1.87401e-34	-1.61295e-33	-9.57939e-32	-9.08611e-32	-1.28447e-32	300	610	0	5.34047e-35	1.0824e-35	-5.65618e-36	-4.92171e-34	2.7691e-33	3.24358e-34	300	200	0	2.6524e-34	-1.76577e-34	-1.61861e-33	-1.08979e-30	3.84759e-31	-2.05394e-31	0	0	0
488	1	2.5959e-34	-2.54838e-34	-1.40308e-33	-8.20094e-32	-7.46372e-32	-1.31624e-32	300	610	0	1.19186e-35	6.58219e-36	2.35048e-35	5.11075e-34	-1.66069e-34	-3.90038e-34	300	200	0	2.71509e-34	-2.48256e-34	-1.37957e-33	-9.44592e-31	3.26037e-31	-2.48763e-31	0	0	0
488	2	2.55675e-34	-2.62486e-34	-1.11435e-33	-6.41767e-32	-5.62417e-32	-1.18267e-32	300	610	0	-1.4002e-35	3.09252e-36	3.72403e-35	1.00763e-33	-1.83827e-33	-7.25734e-34	300	200	0	2.41673e-34	-2.59393e-34	-1.07711e-33	-7.47926e-31	2.53453e-31	-2.43532e-31	0	0	0
488	3	2.23946e-34	-2.34999e-34	-8.11131e-34	-4.58786e-32	-3.83389e-32	-9.77528e-33	300	610	0	-2.79982e-35	3.06418e-37	4.05577e-35	1.17012e-33	-2.56281e-33	-7.84962e-34	300	200	0	1.95948e-34	-2.34692e-34	-7.70574e-34	-5.42652e-31	1.80865e-31	-2.11975e-31	0	0	0
488	4	1.8228e-34	-1.90978e-34	-5.30408e-34	-2.91171e-32	-2.21966e-32	-7.6622e-33	300	610	0	-3.35121e-35	-1.90986e-36	3.76723e-35	1.15039e-33	-2.62128e-33	-6.55429e-34	300	200	0	1.48768e-34	-1.92888e-34	-4.92736e-34	-3.5324e-31	1.15862e-31	-1.70672e-31	0	0	0
488	5	1.43142e-34	-1.4342e-34	-2.8884e-34	-1.47408e-32	-8.11304e-33	-5.90066e-33	300	610	0	-3.33986e-35	-3.70469e-36	3.18735e-35	1.07361e-33	-2.24011e-33	-4.07771e-34	300	200	0	1.09744e-34	-1.47124e-34	-2.56967e-34	-1.90547e-31	6.14691e-32	-1.31083e-31	0	0	0
488	6	1.1446e-34	-1.00641e-34	-8.94869e-35	-2.84887e-33	4.1879e-33	-4.71007e-33	300	610	0	-2.97536e-35	-5.1844e-36	2.55553e-35	1.03721e-33	-1.58641e-33	-9.78768e-35	300	200	0	8.47063e-35	-1.05825e-34	-6.39316e-35	-5.63672e-32	1.77151e-32	-1.00425e-31	0	0	0
488	7	1.00491e-34	-6.73544e-35	7.22539e-35	6.85447e-33	1.52049e-32	-4.1569e-33	300	610	0	-2.38908e-35	-6.36766e-36	2.03299e-35	1.11157e-33	-7.75223e-34	2.27675e-34	300	200	0	7.66001e-35	-7.37221e-35	9.25838e-35	5.25682e-32	-1.70223e-32	-8.25672e-32	0	0	0
488	8	1.02483e-34	-4.56676e-35	2.03662e-34	1.47626e-32	2.53488e-32	-4.1833e-33	300	610	0	-1.6416e-35	-7.14862e-36	1.71645e-35	1.34009e-33	1.15647e-34	5.24532e-34	300	200	0	8.60666e-35	-5.28162e-35	2.20826e-34	1.41234e-31	-4.49146e-32	-7.87348e-32	0	0	0
488	9	1.19e-34	-3.58791e-35	3.10606e-34	2.11216e-32	3.46657e-32	-4.62148e-33	300	610	0	-7.3639e-36	-7.26895e-36	1.6498e-35	1.73674e-33	1.02659e-33	7.43069e-34	300	200	0	1.11636e-34	-4.31481e-35	3.27104e-34	2.13556e-31	-6.77974e-32	-8.79398e-32	0	0	0
489	0	1.45894e-34	-3.70113e-35	3.94221e-34	2.58318e-32	4.25849e-32	-5.19511e-33	300	610	0	3.61684e-36	-6.30179e-36	1.83142e-35	2.28031e-33	1.89489e-33	8.21659e-34	300	200	0	1.49511e-34	-4.33131e-35	4.12536e-34	2.70171e-31	-8.64574e-32	-1.07086e-31	0	0	0
489	1	1.75948e-34	-4.70647e-35	4.48253e-34	2.82915e-32	4.7696e-32	-5.51198e-33	300	610	0	1.70359e-35	-3.65398e-36	2.21581e-35	2.90483e-33	2.63297e-33	6.82037e-34	300	200	0	1.92984e-34	-5.07187e-35	4.70412e-34	3.06628e-31	-1.00058e-31	-1.30781e-31	0	0	0
489	2	1.98296e-34	-6.30145e-35	4.57066e-34	2.72885e-32	4.75706e-32	-5.05457e-33	300	610	0	3.32835e-35	1.40264e-36	2.70972e-35	3.48694e-33	3.10802e-33	2.28317e-34	300	200	0	2.31579e-34	-6.16118e-35	4.84163e-34	3.12048e-31	-1.05686e-31	-1.50927e-31	0	0	0
489	3	1.97819e-34	-8.05992e-35	3.94501e-34	2.09536e-32	3.86657e-32	-3.17867e-33	300	610	0	5.22935e-35	9.65683e-36	3.16372e-35	3.832e-33	3.12539e-33	-6.48363e-34	300	200	0	2.50113e-34	-7.09423e-35	4.26138e-34	2.68353e-31	-9.80558e-32	-1.56238e-31	0	0	0
489	4	1.54778e-34	-9.39794e-35	2.23981e-34	6.80916e-33	1.63707e-32	8.67354e-34	300	610	0	7.31429e-35	2.18231e-35	3.36192e-35	3.6621e-33	2.41924e-33	-2.05728e-33	300	200	0	2.27921e-34	-7.21563e-35	2.576e-34	1.5036e-31	-6.94302e-32	-1.3188e-31	0	0	0
489	5	4.50686e-35	-9.5375e-35	-9.94904e-35	-1.80441e-32	-2.47153e-32	7.8869e-33	300	610	0	9.35931e-35	3.83289e-35	3.01335e-35	2.61093e-33	6.55415e-34	-4.08511e-33	300	200	0	1.38662e-34	-5.70461e-35	-6.93569e-35	-7.28339e-32	-9.90857e-33	-5.95225e-32	0	0	0
489	6	-1.58416e-34	-7.48304e-35	-6.24554e-34	-5.65415e-32	-9.01656e-32	1.86252e-32	300	610	0	1.09602e-34	5.90084e-35	1.7507e-35	2.32568e-34	-2.547e-33	-6.76e-33	300	200	0	-4.88141e-35	-1.58221e-35	-6.07047e-34	-4.34545e-31	9.17447e-32	8.18319e-32	0	0	0
489	7	-4.82737e-34	-2.03035e-35	-1.3949e-33	-1.11004e-31	-1.84642e-31	3.35864e-32	300	610	0	1.14868e-34	8.26967e-35	-8.56556e-36	-3.96708e-33	-7.56731e-33	-1.00011e-32	300	200	0	-3.67869e-34	6.23932e-35	-1.40347e-33	-9.64579e-31	2.46489e-31	3.13799e-31	0	0	0
489	8	-9.49547e-34	8.1678e-35	-2.43575e-33	-1.82155e-31	-3.10216e-31	5.27621e-32	300	610	0	1.00515e-34	1.06733e-34	-5.2656e-35	-1.04653e-32	-1.46994e-32	-1.35535e-32	300	200	0	-8.49032e-34	1.88411e-34	-2.48841e-33	-1.67992e-30	4.6236e-31	6.54852e-31	0	0	0
489	9	-1.5668e-33	2.44502e-34	-3.73449e-33	-2.67771e-31	-4.64013e-31	7.52615e-32	300	610	0	5.50651e-35	1.26407e-34	-1.18902e-34	-1.9613e-32	-2.4024e-32	-1.69111e-32	300	200	0	-1.51173e-33	3.70908e-34	-3.85339e-33	-2.5714e-30	7.40543e-31	1.11436e-30	0	0	0
490	0	-2.31711e-33	4.78783e-34	-5.2151e-33	-3.60944e-31	-6.35138e-31	9.88481e-32	300	610	0	-3.5056e-35	1.34424e-34	-2.09864e-34	-3.14694e-32	-3.52311e-32	-1.92351e-32	300	200	0	-2.35217e-33	6.13207e-34	-5.42496e-33	-3.58616e-30	1.07002e-30	1.68403e-30	0	0	0
490	1	-3.14273e-33	7.88212e-34	-6.70697e-33	-4.48052e-31	-8.01011e-31	1.19411e-31	300	610	0	-1.84234e-34	1.20509e-34	-3.2486e-34	-4.55756e-32	-4.73939e-32	-1.92815e-32	300	200	0	-3.32697e-33	9.0872e-34	-7.03183e-33	-4.60624e-30	1.42084e-30	2.32666e-30	0	0	0
490	2	-3.92767e-33	1.16371e-33	-7.91045e-33	-5.06626e-31	-9.23412e-31	1.30434e-31	300	610	0	-4.05257e-34	7.13325e-35	-4.57719e-34	-6.06666e-32	-5.87024e-32	-1.53587e-32	300	200	0	-4.33293e-33	1.23504e-33	-8.36817e-33	-5.42493e-30	1.73632e-30	2.96252e-30	0	0	0
490	3	-4.47876e-33	1.57589e-33	-8.36362e-33	-5.03471e-31	-9.44858e-31	1.22565e-31	300	610	0	-7.05471e-34	-2.89757e-35	-5.94022e-34	-7.43387e-32	-6.61855e-32	-5.34779e-33	300	200	0	-5.18423e-33	1.54691e-33	-8.95764e-33	-5.72417e-30	1.92509e-30	3.45443e-30	0	0	0
490	4	-4.50861e-33	1.96615e-33	-7.41824e-33	-3.93629e-31	-7.86282e-31	8.34618e-32	300	610	0	-1.08122e-33	-1.97419e-34	-7.07986e-34	-8.27056e-32	-6.54681e-32	1.31749e-32	300	200	0	-5.58983e-33	1.76873e-33	-8.12622e-33	-5.05816e-30	1.85443e-30	3.59375e-30	0	0	0
490	5	-3.62554e-33	2.2372e-33	-4.23662e-33	-1.21016e-31	-3.47484e-31	-1.86237e-33	300	610	0	-1.51048e-33	-4.49442e-34	-7.59423e-34	-8.01089e-32	-5.06402e-32	4.26599e-32	300	200	0	-5.13603e-33	1.78776e-33	-4.99604e-33	-2.85153e-30	1.34722e-30	3.0908e-30	0	0	0
490	6	-1.33771e-33	2.2446e-33	2.17472e-33	3.78173e-31	4.87713e-31	-1.49886e-31	300	610	0	-1.94384e-33	-7.94575e-34	-6.9141e-34	-5.89809e-32	-1.43477e-32	8.50966e-32	300	200	0	-3.28155e-33	1.45003e-33	1.48331e-33	1.57709e-30	1.85888e-31	1.57499e-30	0	0	0
490	7	2.91902e-33	1.79187e-33	1.2874e-32	1.16794e-30	1.83918e-30	-3.76267e-31	300	610	0	-2.29446e-33	-1.23009e-33	-4.29728e-34	-1.00025e-32	5.17503e-32	1.41259e-31	300	200	0	6.24555e-34	5.61785e-34	1.24443e-32	8.95212e-30	-1.87235e-30	-1.38818e-30	0	0	0
490	8	9.7175e-33	6.3272e-34	2.88129e-32	2.29932e-30	3.80833e-30	-6.91989e-31	300	610	0	-2.42851e-33	-1.73248e-33	1.14542e-34	7.72594e-32	1.55981e-31	2.09649e-31	300	200	0	7.28899e-33	-1.09976e-33	2.89274e-32	1.99226e-29	-5.06378e-30	-6.25424e-30	0	0	0
490	9	1.9527e-32	-1.51471e-33	5.05596e-32	3.7903e-30	6.4435e-30	-1.09763e-30	300	610	0	-2.15808e-33	-2.24703e-33	1.03745e-33	2.13012e-31	3.0492e-31	2.85124e-31	300	200	0	1.73689e-32	-3.76173e-33	5.15971e-32	3.48716e-29	-9.56441e-30	-1.34209e-29	0	0	0
491	0	3.25393e-32	-4.9357e-33	7.78987e-32	5.59752e-30	9.69062e-30	-1.57554e-30	300	610	0	-1.24024e-33	-2.67601e-33	2.42754e-33	4.04953e-31	5.00736e-31	3.5727e-31	300	200	0	3.12991e-32	-7.61171e-33	8.03262e-32	5.36408e-29	-1.54089e-29	-2.31027e-29	0	0	0
491	1	4.8424e-32	-9.86234e-33	1.09295e-31	7.58004e-30	1.33288e-29	-2.08005e-30	300	610	0	6.13309e-34	-2.86722e-33	4.34192e-33	6.54818e-31	7.37477e-31	4.08666e-31	300	200	0	4.90373e-32	-1.27296e-32	1.13637e-31	7.51623e-29	-2.23787e-29	-3.51515e-29	0	0	0
491	2	6.60103e-32	-1.63861e-32	1.41238e-31	9.45634e-30	1.68925e-29	-2.52621e-30	300	610	0	3.70995e-33	-2.60522e-33	6.7712e-33	9.53618e-31	9.96307e-31	4.13314e-31	300	200	0	6.97203e-32	-1.89913e-32	1.4801e-31	9.7008e-29	-2.98606e-29	-4.88186e-29	0	0	0
491	3	8.29096e-32	-2.43348e-32	1.67508e-31	1.07588e-29	1.9588e-29	-2.77835e-30	300	610	0	8.32655e-33	-1.6093e-33	9.5923e-33	1.27557e-30	1.23988e-30	3.35691e-31	300	200	0	9.12362e-32	-2.59441e-32	1.77101e-31	1.14888e-28	-3.66816e-29	-6.24661e-29	0	0	0
491	4	9.51096e-32	-3.31137e-32	1.78464e-31	1.07932e-29	2.02144e-29	-2.64077e-30	300	610	0	1.46295e-32	4.56585e-34	1.25099e-32	1.57101e-30	1.40642e-30	1.31072e-31	300	200	0	1.09739e-31	-3.26571e-32	1.90973e-31	1.22161e-28	-4.09387e-29	-7.32496e-29	0	0	0
491	5	9.66064e-32	-4.1516e-32	1.60511e-31	8.6149e-30	1.7112e-29	-1.85387e-30	300	610	0	2.25583e-32	3.95506e-33	1.49902e-32	1.75911e-30	1.40443e-30	-2.51996e-31	300	200	0	1.19165e-31	-3.75609e-32	1.75501e-31	1.09481e-28	-3.98538e-29	-7.68157e-29	0	0	0
491	6	7.91768e-32	-4.75209e-32	9.60014e-32	3.03975e-30	8.16764e-30	-1.00794e-31	300	610	0	3.16709e-32	9.21974e-33	1.61958e-32	1.72148e-30	1.10974e-30	-8.66004e-31	300	200	0	1.10848e-31	-3.83011e-32	1.12197e-31	6.47228e-29	-2.97025e-29	-6.70892e-29	0	0	0
491	7	3.24434e-32	-4.81109e-32	-3.61056e-32	-7.28731e-30	-9.08276e-30	2.96919e-30	300	610	0	4.09529e-32	1.64646e-32	1.49341e-32	1.29905e-30	3.67073e-31	-1.75435e-30	300	200	0	7.33963e-32	-3.16463e-32	-2.11714e-32	-2.65449e-29	-5.88727e-30	-3.62601e-29	0	0	0
491	8	-5.55666e-32	-3.91605e-32	-2.58389e-31	-2.37378e-29	-3.72025e-29	7.69303e-30	300	610	0	4.86046e-32	2.56513e-32	9.64298e-33	2.94956e-31	-1.00075e-30	-2.93565e-30	300	200	0	-6.96208e-33	-1.35092e-32	-2.48746e-31	-1.7978e-28	3.67547e-29	2.48794e-29	0	0	0
491	9	-1.97118e-31	-1.54728e-32	-5.91421e-31	-4.74274e-29	-7.83961e-29	1.43138e-29	300	610	0	5.1834e-32	3.63102e-32	-1.55944e-33	-1.51261e-30	-3.17226e-30	-4.3815e-30	300	200	0	-1.45284e-31	2.08375e-32	-5.92981e-31	-4.09019e-28	1.03299e-28	1.26059e-28	0	0	0
492	0	-4.02439e-31	2.89353e-32	-1.04802e-30	-7.87953e-29	-1.33787e-28	2.2861e-29	300	610	0	4.67024e-32	4.73196e-32	-2.07202e-32	-4.3428e-30	-6.2913e-30	-5.98766e-30	300	200	0	-3.55737e-31	7.6255e-32	-1.06874e-30	-7.22911e-28	1.97618e-28	2.75897e-28	0	0	0
492	1	-6.76098e-31	1.00173e-31	-1.62484e-30	-1.17013e-28	-2.02383e-28	3.29864e-29	300	610	0	2.80926e-32	5.66556e-32	-4.97494e-32	-8.36474e-30	-1.04116e-29	-7.53958e-30	300	200	0	-6.48006e-31	1.56829e-31	-1.67459e-30	-1.11895e-27	3.20686e-28	4.79297e-28	0	0	0
492	2	-1.01187e-30	2.03303e-31	-2.29116e-30	-1.59221e-28	-2.79724e-28	4.37571e-29	300	610	0	-1.01004e-32	6.1145e-32	-8.9923e-32	-1.36255e-29	-1.54189e-29	-8.67536e-30	300	200	0	-1.02197e-30	2.64448e-31	-2.38108e-30	-1.57574e-27	4.68235e-28	7.33676e-28	0	0	0
492	3	-1.38604e-30	3.40516e-31	-2.97496e-30	-1.99614e-28	-3.56237e-28	5.34165e-29	300	610	0	-7.44343e-32	5.62739e-32	-1.41149e-31	-1.99499e-29	-2.09306e-29	-8.85182e-30	300	200	0	-1.46047e-30	3.9679e-31	-3.11611e-30	-2.04348e-27	6.27769e-28	1.02397e-27	0	0	0
492	4	-1.74941e-30	5.08557e-31	-3.54739e-30	-2.28477e-28	-4.15443e-28	5.91401e-29	300	610	0	-1.70894e-31	3.61326e-32	-2.00976e-31	-2.68128e-29	-2.61768e-29	-7.32317e-30	300	200	0	-1.9203e-30	5.4469e-31	-3.74836e-30	-2.43325e-27	7.75064e-28	1.31654e-27	0	0	0
492	5	-2.01864e-30	6.9537e-31	-3.80739e-30	-2.31298e-28	-4.32269e-28	5.68315e-29	300	610	0	-3.03226e-31	-6.39157e-33	-2.63356e-31	-3.31894e-29	-2.98732e-29	-3.14586e-30	300	200	0	-2.32187e-30	6.88978e-31	-4.07074e-30	-2.60659e-27	8.7053e-28	1.55239e-27	0	0	0
492	6	-2.06831e-30	8.76093e-31	-3.47008e-30	-1.88242e-28	-3.71897e-28	4.10313e-29	300	610	0	-4.70509e-31	-7.90275e-32	-3.17241e-31	-3.73977e-29	-3.01075e-29	4.77199e-30	300	200	0	-2.53882e-30	7.97066e-31	-3.78732e-30	-2.36758e-27	8.56055e-28	1.6407e-27	0	0	0
492	7	-1.72582e-30	1.00875e-30	-2.16383e-30	-7.43206e-29	-1.89775e-28	5.04184e-30	300	610	0	-6.63895e-31	-1.88974e-31	-3.45178e-31	-3.6962e-29	-2.42719e-29	1.75538e-29	300	200	0	-2.38971e-30	8.19775e-31	-2.50901e-30	-1.46091e-27	6.53361e-28	1.45405e-27	0	0	0
492	8	-7.72239e-31	1.0303e-30	5.56805e-31	1.39232e-28	1.66338e-28	-5.85993e-29	300	610	0	-8.62577e-31	-3.41015e-31	-3.2219e-31	-2.85397e-29	-9.08889e-30	3.61448e-29	300	200	0	-1.63482e-30	6.89281e-31	2.34616e-31	4.18991e-28	1.65336e-28	8.27911e-28	0	0	0
492	9	1.04643e-30	8.54123e-31	5.17328e-30	4.81787e-28	7.51226e-28	-1.57137e-28	300	610	0	-1.02927e-30	-5.34741e-31	-2.15395e-31	-7.97273e-30	1.92032e-29	6.09846e-29	300	200	0	1.71596e-32	3.19382e-31	4.95789e-30	3.60177e-27	-7.1776e-28	-4.32807e-28	0	0	0
493	0	3.99261e-30	3.70594e-31	1.21299e-29	9.77679e-28	1.61273e-27	-2.95938e-28	300	610	0	-1.10576e-30	-7.60798e-31	1.5015e-32	2.94522e-29	6.4429e-29	9.15418e-29	300	200	0	2.88684e-30	-3.90204e-31	1.21449e-29	8.39062e-27	-2.10487e-27	-2.5358e-27	0	0	0
493	1	8.2889e-30	-5.47246e-31	2.1714e-29	1.63744e-27	2.7767e-27	-4.75983e-28	300	610	0	-1.00951e-30	-9.9621e-31	4.12649e-31	8.84371e-29	1.29729e-28	1.25707e-28	300	200	0	7.27939e-30	-1.54346e-30	2.21266e-29	1.49798e-26	-4.08096e-27	-5.66764e-27	0	0	0
493	2	1.40425e-29	-2.03014e-30	3.38806e-29	2.44539e-27	4.22538e-27	-6.90429e-28	300	610	0	-6.32756e-31	-1.19908e-30	1.01868e-30	1.72689e-28	2.16402e-28	1.59062e-28	300	200	0	1.34098e-29	-3.22922e-30	3.48993e-29	2.3334e-26	-6.67169e-27	-9.93952e-27	0	0	0
493	3	2.11377e-29	-4.18833e-30	4.80162e-29	3.34356e-27	5.86883e-27	-9.20238e-28	300	610	0	1.53732e-31	-1.30328e-30	1.86149e-30	2.83418e-28	3.22277e-28	1.84091e-28	300	200	0	2.12914e-29	-5.49161e-30	4.98777e-29	3.30256e-26	-9.7942e-27	-1.53084e-26	0	0	0
493	4	2.9095e-29	-7.07351e-30	6.2645e-29	4.21238e-27	7.51025e-27	-1.12912e-27	300	610	0	1.48978e-30	-1.21425e-30	2.94136e-30	4.17234e-28	4.39593e-28	1.8945e-28	300	200	0	3.05848e-29	-8.28776e-30	6.55864e-29	4.30335e-26	-1.31941e-26	-2.14719e-26	0	0	0
493	5	3.69016e-29	-1.06248e-29	7.50981e-29	4.85e-27	8.80778e-27	-1.25827e-27	300	610	0	3.5046e-30	-8.07611e-31	4.20963e-30	5.63458e-28	5.52482e-28	1.59486e-28	300	200	0	4.04062e-29	-1.14324e-29	7.93077e-29	5.15165e-26	-1.63715e-26	-2.77394e-26	0	0	0
493	6	4.28274e-29	-1.45983e-29	8.11847e-29	4.95328e-27	9.23811e-27	-1.22199e-27	300	610	0	6.2822e-30	6.71136e-32	5.54256e-30	7.0094e-28	6.34261e-28	7.42977e-29	300	200	0	4.91096e-29	-1.45312e-29	8.67273e-29	5.55879e-26	-1.85031e-26	-3.28882e-26	0	0	0
493	7	4.4253e-29	-1.84822e-29	7.49361e-29	4.10576e-27	8.07091e-27	-9.05481e-28	300	610	0	9.81051e-30	1.57459e-30	6.71156e-30	7.94709e-28	6.44975e-28	-8.9275e-29	300	200	0	5.40635e-29	-1.69076e-29	8.16477e-29	5.11423e-26	-1.83735e-26	-3.50235e-26	0	0	0
493	8	3.75561e-29	-2.14047e-29	4.8529e-29	1.78031e-27	4.3672e-27	-1.67223e-28	300	610	0	1.39129e-29	3.86998e-30	7.35304e-30	7.93003e-28	5.29863e-28	-3.55261e-28	300	200	0	5.14689e-29	-1.75347e-29	5.5882e-29	3.28049e-26	-1.4338e-26	-3.14747e-26	0	0	0
493	9	1.81203e-29	-2.20492e-29	-7.4637e-30	-2.63347e-27	-2.9802e-27	1.15149e-27	300	610	0	1.81629e-29	7.05982e-30	6.94398e-30	6.25595e-28	2.19776e-28	-7.44215e-28	300	200	0	3.62833e-29	-1.49893e-29	-5.19721e-31	-5.89142e-27	-4.34611e-27	-1.87755e-26	0	0	0
494	0	-1.94413e-29	-1.85978e-29	-1.03303e-28	-9.76417e-27	-1.51414e-26	3.20631e-27	300	610	0	2.17886e-29	1.11439e-29	4.79256e-30	2.047e-28	-3.65125e-28	-1.26639e-27	300	200	0	2.3473e-30	-7.45396e-30	-9.85102e-29	-7.19734e-26	1.39339e-26	7.20522e-27	0	0	0
494	1	-8.07401e-29	-8.73845e-30	-2.48572e-28	-2.01417e-26	-3.31532e-26	6.11535e-27	300	610	0	2.35765e-29	1.59363e-29	5.68443e-32	-5.69802e-28	-1.30672e-27	-1.91199e-27	300	200	0	-5.71635e-29	7.19784e-30	-2.48515e-28	-1.71984e-25	4.28385e-26	5.08988e-26	0	0	0
494	2	-1.70613e-28	1.02218e-29	-4.4969e-28	-3.40144e-26	-5.7606e-26	9.90686e-27	300	610	0	2.17972e-29	2.0967e-29	-8.19167e-30	-1.79872e-27	-2.67344e-27	-2.63839e-27	300	200	0	-1.48816e-28	3.11888e-29	-4.57882e-28	-3.10266e-25	8.42284e-26	1.1634e-25	0	0	0
494	3	-2.91547e-28	4.10793e-29	-7.06241e-28	-5.10895e-26	-8.81907e-26	1.4447e-26	300	610	0	1.41825e-29	2.5369e-29	-2.08395e-29	-3.56315e-27	-4.49616e-27	-3.35469e-27	300	200	0	-2.77365e-28	6.64483e-29	-7.2708e-28	-4.86438e-25	1.38751e-25	2.06034e-25	0	0	0
494	4	-4.41429e-28	8.62306e-29	-1.006e-27	-7.01935e-26	-1.23098e-25	1.93478e-26	300	610	0	-2.00263e-30	2.77647e-29	-3.85161e-29	-5.89312e-27	-6.73404e-27	-3.90489e-27	300	200	0	-4.43432e-28	1.13995e-28	-1.04452e-27	-6.9198e-25	2.04808e-25	3.19314e-25	0	0	0
494	5	-6.10578e-28	1.4688e-28	-1.31876e-27	-8.88651e-26	-1.58286e-25	2.38595e-26	300	610	0	-2.97377e-29	2.61739e-29	-6.12738e-29	-8.72355e-27	-9.22993e-27	-4.05209e-27	300	200	0	-6.40316e-28	1.73054e-28	-1.38004e-27	-9.05982e-25	2.77231e-25	4.50124e-25	0	0	0
494	6	-7.78162e-28	2.21908e-28	-1.58927e-27	-1.02913e-25	-1.86664e-25	2.6759e-26	300	610	0	-7.18102e-29	1.79796e-29	-8.81496e-29	-1.18375e-26	-1.1657e-26	-3.46786e-27	300	200	0	-8.49972e-28	2.39888e-28	-1.67742e-27	-1.09032e-24	3.45705e-25	5.84298e-25	0	0	0
494	7	-9.08273e-28	3.06387e-28	-1.7302e-27	-1.06005e-25	-1.97313e-25	2.62531e-26	300	610	0	-1.30095e-28	-9.30784e-34	-1.16615e-28	-1.47988e-26	-1.34611e-26	-1.7326e-27	300	200	0	-1.03837e-27	3.06386e-28	-1.84682e-27	-1.18484e-24	3.93113e-25	6.96502e-25	0	0	0
494	8	-9.46229e-28	3.89785e-28	-1.61654e-27	-8.94007e-26	-1.7492e-25	1.99293e-26	300	610	0	-2.04491e-28	-3.12739e-29	-1.41942e-28	-1.68806e-26	-1.38075e-26	1.64478e-27	300	200	0	-1.15072e-27	3.58511e-28	-1.75848e-27	-1.10355e-24	3.94052e-25	7.47225e-25	0	0	0
494	9	-8.16028e-28	4.5401e-28	-1.08363e-27	-4.19833e-26	-9.96989e-26	4.79783e-27	300	610	0	-2.91482e-28	-7.91812e-29	-1.56559e-28	-1.7001e-26	-1.15469e-26	7.17792e-27	300	200	0	-1.10751e-27	3.74829e-28	-1.24019e-27	-7.33318e-25	3.13971e-25	6.80498e-25	0	0	0
495	0	-4.20356e-28	4.71568e-28	6.79584e-29	4.91946e-26	5.18052e-26	-2.2515e-26	300	610	0	-3.8234e-28	-1.46086e-28	-1.49518e-28	-1.36849e-26	-5.22058e-27	1.53131e-26	300	200	0	-8.02697e-28	3.25483e-28	-8.15592e-29	6.2684e-26	1.09582e-25	4.23328e-25	0	0	0
495	1	3.54994e-28	4.0432e-28	2.0568e-27	1.97577e-25	3.0457e-25	-6.53507e-26	300	610	0	-4.61084e-28	-2.32158e-28	-1.06265e-28	-5.07954e-27	6.8652e-27	2.62871e-26	300	200	0	-1.06091e-28	1.72162e-28	1.95053e-27	1.43415e-24	-2.68631e-25	-1.11744e-25	0	0	0
495	2	1.62993e-27	2.03515e-28	5.08943e-27	4.14685e-25	6.81042e-25	-1.26302e-25	300	610	0	-5.02428e-28	-3.33721e-28	-9.0019e-30	1.09409e-26	2.64621e-26	3.99228e-26	300	200	0	1.1275e-27	-1.30206e-28	5.08043e-27	3.52213e-24	-8.70744e-25	-1.01921e-24	0	0	0
495	3	3.5094e-27	-1.87944e-28	9.30864e-27	7.06304e-25	1.19461e-24	-2.06124e-25	300	610	0	-4.70151e-28	-4.41164e-28	1.62033e-28	3.65361e-26	5.50593e-26	5.53605e-26	300	200	0	3.03925e-27	-6.29107e-28	9.47068e-27	6.42332e-24	-1.73742e-24	-2.3862e-24	0	0	0
495	4	6.0506e-27	-8.29825e-28	1.47167e-26	1.06705e-24	1.84012e-24	-3.02212e-25	300	610	0	-3.16519e-28	-5.36555e-28	4.2591e-28	7.34769e-26	9.33803e-26	7.07311e-26	300	200	0	5.73409e-27	-1.36638e-27	1.51427e-26	1.01373e-23	-2.88454e-24	-4.26896e-24	0	0	0
495	5	9.21577e-27	-1.77416e-27	2.10712e-26	1.47321e-24	2.58126e-24	-4.06668e-25	300	610	0	1.63257e-29	-5.91203e-28	7.96547e-28	1.22491e-25	1.40667e-25	8.27977e-26	300	200	0	9.2321e-27	-2.36536e-27	2.18677e-26	1.44949e-23	-4.28153e-24	-6.65836e-24	0	0	0
495	6	1.28098e-26	-3.04872e-27	2.77539e-26	1.87415e-24	3.33505e-24	-5.04017e-25	300	610	0	5.91849e-28	-5.63657e-28	1.27601e-27	1.82339e-25	1.93743e-25	8.66153e-26	300	200	0	1.34017e-26	-3.61237e-27	2.90299e-26	1.90682e-23	-5.82345e-24	-9.43349e-24	0	0	0
495	7	1.64046e-26	-4.63333e-27	3.36217e-26	2.18286e-24	3.95453e-24	-5.68818e-25	300	610	0	1.47012e-27	-3.98864e-28	1.84533e-27	2.48621e-25	2.45881e-25	7.52943e-26	300	200	0	1.78747e-26	-5.03219e-27	3.54671e-26	2.30683e-23	-7.2977e-24	-1.2304e-23	0	0	0
495	8	1.92552e-26	-6.42862e-27	3.68556e-26	2.26715e-24	4.21194e-24	-5.63572e-25	300	610	0	2.69281e-27	-2.95321e-29	2.45288e-27	3.12348e-25	2.85576e-25	3.99905e-26	300	200	0	2.1948e-26	-6.45815e-27	3.93085e-26	2.5242e-23	-8.34853e-24	-1.47452e-23	0	0	0
495	9	2.02202e-26	-8.21805e-27	3.48376e-26	1.94361e-24	3.78624e-24	-4.37582e-25	300	610	0	4.26103e-27	6.18963e-28	3.00093e-27	3.58417e-25	2.95398e-25	-2.97053e-26	300	200	0	2.44812e-26	-7.59909e-27	3.78385e-26	2.37884e-23	-8.44502e-24	-1.59335e-23	0	0	0
496	0	1.77057e-26	-9.62623e-27	2.41036e-26	9.77853e-25	2.26069e-24	-1.27712e-25	300	610	0	6.105e-27	1.61852e-27	3.33185e-27	3.64221e-25	2.51225e-25	-1.44766e-25	300	200	0	2.38107e-26	-8.0077e-27	2.74355e-26	1.63273e-23	-6.86164e-24	-1.46963e-23	0	0	0
496	1	9.66072e-27	-1.00793e-26	4.36e-28	-9.04638e-25	-8.61448e-25	4.37722e-25	300	610	0	8.0462e-27	3.02141e-27	3.21651e-27	2.98788e-25	1.22302e-25	-3.14869e-25	300	200	0	1.77069e-26	-7.05788e-27	3.65251e-27	-3.53662e-26	-2.68483e-24	-9.49679e-24	0	0	0
496	2	-6.33502e-27	-8.7772e-27	-4.0819e-26	-3.99122e-24	-6.11308e-24	1.3304e-24	300	610	0	9.754e-27	4.83489e-27	2.3489e-27	1.23024e-25	-1.27293e-25	-5.45432e-25	300	200	0	3.41898e-27	-3.94231e-27	-3.84701e-26	-2.84872e-23	5.13654e-24	1.51584e-24	0	0	0
496	3	-3.28424e-26	-4.69241e-27	-1.04108e-25	-8.53201e-24	-1.39795e-23	2.60714e-24	300	610	0	1.07017e-26	6.98643e-27	3.52816e-28	-2.08189e-25	-5.35012e-25	-8.33341e-25	300	200	0	-2.21407e-26	2.29403e-27	-1.03756e-25	-7.20657e-23	1.76749e-23	2.03555e-23	0	0	0
496	4	-7.21357e-26	3.38522e-27	-1.92598e-25	-1.46605e-23	-2.47625e-23	4.28711e-24	300	610	0	1.01308e-26	9.27983e-27	-3.1921e-27	-7.4109e-25	-1.1332e-24	-1.16129e-24	300	200	0	-6.20048e-26	1.2665e-26	-1.9579e-25	-1.32917e-22	3.58175e-23	4.89019e-23	0	0	0
496	5	-1.25519e-25	1.67325e-26	-3.06567e-25	-2.22794e-23	-3.83823e-23	6.32004e-24	300	610	0	7.03714e-27	1.13444e-26	-8.69576e-27	-1.51428e-24	-1.93864e-24	-1.49087e-24	300	200	0	-1.18482e-25	2.80768e-26	-3.15263e-25	-2.11191e-22	5.99452e-23	8.84115e-23	0	0	0
496	6	-1.9234e-25	3.64773e-26	-4.41221e-25	-3.0911e-23	-5.41116e-23	8.54532e-24	300	610	0	1.97106e-28	1.25827e-26	-1.6465e-26	-2.54505e-24	-2.93751e-24	-1.75495e-24	300	200	0	-1.92142e-25	4.90601e-26	-4.57685e-25	-3.03539e-22	8.94793e-23	1.38796e-22	0	0	0
496	7	-2.68674e-25	6.3255e-26	-5.83926e-25	-3.95138e-23	-7.02485e-23	1.06437e-23	300	610	0	-1.17405e-26	1.21274e-26	-2.65635e-26	-3.8101e-24	-4.06568e-24	-1.85034e-24	300	200	0	-2.80415e-25	7.53823e-26	-6.10489e-25	-4.01213e-22	1.22293e-22	1.97647e-22	0	0	0
496	8	-3.45727e-25	9.67118e-26	-7.11044e-25	-4.62826e-23	-8.37479e-23	1.20862e-23	300	610	0	-3.00687e-26	8.82057e-27	-3.86193e-26	-5.22029e-24	-5.18481e-24	-1.63255e-24	300	200	0	-3.75796e-25	1.05532e-25	-7.49663e-25	-4.87898e-22	1.54004e-22	2.59021e-22	0	0	0
496	9	-4.08053e-25	1.34848e-25	-7.84691e-25	-4.84581e-23	-8.98606e-23	1.20889e-23	300	610	0	-5.57113e-26	1.24005e-27	-5.15793e-26	-6.5905e-24	-6.05612e-24	-9.15227e-25	300	200	0	-4.63764e-25	1.36088e-25	-8.36271e-25	-5.37494e-22	1.77225e-22	3.12054e-22	0	0	0
497	0	-4.31837e-25	1.73214e-25	-7.50067e-25	-4.21934e-23	-8.18584e-23	9.58673e-24	300	610	0	-8.87584e-26	-1.22017e-26	-6.34247e-26	-7.60702e-24	-6.31575e-24	5.22189e-25	300	200	0	-5.20596e-25	1.61013e-25	-8.13492e-25	-5.12298e-22	1.80862e-22	3.39585e-22	0	0	0
497	1	-3.83657e-25	2.04025e-25	-5.34307e-25	-2.25477e-23	-5.09657e-23	3.24682e-24	300	610	0	-1.27831e-25	-3.30505e-26	-7.08749e-26	-7.7976e-24	-5.45766e-24	2.91397e-24	300	200	0	-5.11488e-25	1.70975e-25	-6.05182e-25	-3.62241e-22	1.49683e-22	3.1705e-22	0	0	0
497	2	-2.20302e-25	2.15307e-25	-4.82449e-26	1.62971e-23	1.33339e-23	-8.45333e-24	300	610	0	-1.69281e-25	-6.24588e-26	-6.9136e-26	-6.51212e-24	-2.83345e-24	6.46969e-24	300	200	0	-3.89583e-25	1.52848e-25	-1.17381e-25	-2.61349e-23	6.44147e-23	2.12111e-22	0	0	0
497	3	1.09502e-25	1.90281e-25	8.07157e-25	8.04796e-23	1.22404e-22	-2.70502e-23	300	610	0	-2.06272e-25	-1.00656e-25	-5.17751e-26	-2.92593e-24	2.31833e-24	1.13125e-23	300	200	0	-9.67696e-26	8.96247e-26	7.55382e-25	5.63867e-22	-9.72477e-23	-1.43923e-23	0	0	0
497	4	6.60416e-25	1.07296e-25	2.12756e-24	1.75422e-22	2.86724e-22	-5.3786e-23	300	610	0	-2.27835e-25	-1.46219e-25	-1.08434e-26	3.9182e-24	1.0798e-23	1.73896e-23	300	200	0	4.32581e-25	-3.89231e-26	2.11672e-24	1.47312e-21	-3.58258e-22	-4.0536e-22	0	0	0
497	5	1.48166e-24	-5.92867e-26	3.98293e-24	3.04177e-22	5.13066e-22	-8.91337e-23	300	610	0	-2.18094e-25	-1.95145e-25	6.25969e-26	1.50095e-23	2.33073e-23	2.43534e-23	300	200	0	1.26357e-24	-2.54432e-25	4.04553e-24	2.74908e-21	-7.37936e-22	-1.0013e-21	0	0	0
497	6	2.60279e-24	-3.36727e-25	6.38401e-24	4.65042e-22	8.00345e-22	-1.3213e-22	300	610	0	-1.55927e-25	-2.39775e-25	1.7735e-25	3.1188e-23	4.02313e-23	3.14154e-23	300	200	0	2.44686e-24	-5.76502e-25	6.56136e-24	4.39827e-21	-1.24528e-21	-1.83018e-21	0	0	0
497	7	4.01301e-24	-7.49446e-25	9.23633e-24	6.48396e-22	1.13404e-21	-1.79513e-22	300	610	0	-1.5467e-26	-2.67678e-25	3.4016e-25	5.28595e-23	6.13243e-23	3.71836e-23	300	200	0	3.99754e-24	-1.01712e-24	9.57649e-24	6.35463e-21	-1.86946e-21	-2.89231e-21	0	0	0
497	8	5.63362e-24	-1.31187e-24	1.2282e-23	8.32846e-22	1.47927e-21	-2.24701e-22	300	610	0	2.32039e-25	-2.60701e-25	5.52795e-25	7.9591e-23	8.52944e-23	3.95056e-23	300	200	0	5.86566e-24	-1.57257e-24	1.28348e-23	8.43954e-21	-2.56743e-21	-4.13988e-21	0	0	0
497	9	7.28409e-24	-2.01805e-24	1.50324e-23	9.80951e-22	1.77296e-21	-2.56699e-22	300	610	0	6.14404e-25	-1.94505e-25	8.07996e-25	1.0958e-22	1.09298e-22	3.5352e-23	300	200	0	7.89849e-24	-2.21255e-24	1.58404e-23	1.03157e-20	-3.24899e-21	-5.45129e-21	0	0	0
498	0	8.64424e-24	-2.82781e-24	1.6699e-23	1.03513e-21	1.91613e-21	-2.59123e-22	300	610	0	1.15204e-24	-3.90396e-26	1.08431e-24	1.39016e-22	1.28382e-22	2.0797e-23	300	200	0	9.79628e-24	-2.86685e-24	1.77833e-23	1.14398e-20	-3.76069e-21	-6.60178e-21	0	0	0
498	1	9.21742e-24	-3.64982e-24	1.61347e-23	9.14718e-22	1.7678e-21	-2.09606e-22	300	610	0	1.84824e-24	2.39454e-25	1.34005e-24	1.61387e-22	1.34953e-22	-8.83074e-24	300	200	0	1.10657e-23	-3.41037e-24	1.74748e-23	1.10226e-20	-3.87083e-21	-7.23382e-21	0	0	0
498	2	8.30295e-24	-4.32268e-24	1.18076e-23	5.15603e-22	1.14323e-21	-8.00161e-23	300	610	0	2.67586e-24	6.74177e-25	1.50697e-24	1.6683e-22	1.18396e-22	-5.85305e-23	300	200	0	1.09788e-23	-3.6485e-24	1.33146e-23	8.01133e-21	-3.25972e-21	-6.83307e-21	0	0	0
498	3	4.99069e-24	-4.5966e-24	1.83301e-24	-2.85487e-22	-1.80134e-22	1.61969e-22	300	610	0	3.56045e-24	1.29048e-24	1.4848e-24	1.41701e-22	6.50486e-23	-1.32835e-22	300	200	0	8.55114e-24	-3.30612e-24	3.31781e-24	1.11262e-21	-1.52088e-21	-4.71911e-21	0	0	0
498	4	-1.80515e-24	-4.11983e-24	-1.58957e-23	-1.61961e-21	-2.44448e-21	5.49261e-22	300	610	0	4.36068e-24	2.0948e-24	1.13834e-24	6.86119e-23	-4.12265e-23	-2.34526e-22	300	200	0	2.55553e-24	-2.02503e-24	-1.47573e-23	-1.11169e-20	1.81882e-21	-6.37695e-23	0	0	0
498	5	-1.32507e-23	-2.4363e-24	-4.34345e-23	-3.60416e-21	-5.87591e-21	1.10897e-21	300	610	0	4.84824e-24	3.05935e-24	2.99703e-25	-7.27385e-23	-2.17519e-22	-3.62761e-22	300	200	0	-8.40243e-24	6.23047e-25	-4.31348e-23	-3.00821e-20	7.25033e-21	8.04638e-21	0	0	0
498	6	-3.04099e-23	9.97032e-25	-8.23254e-23	-6.30847e-21	-1.06257e-20	1.8525e-21	300	610	0	4.6909e-24	4.10256e-24	-1.22107e-24	-3.03503e-22	-4.79036e-22	-5.10575e-22	300	200	0	-2.5719e-23	5.09959e-24	-8.35465e-23	-5.68299e-20	1.51938e-20	2.04836e-20	0	0	0
498	7	-5.39485e-23	6.7618e-24	-1.32896e-22	-9.70386e-21	-1.66834e-20	2.76156e-21	300	610	0	3.4445e-24	5.06627e-24	-3.61292e-24	-6.4193e-22	-8.34549e-22	-6.61788e-22	300	200	0	-5.0504e-23	1.18281e-23	-1.36509e-22	-9.15672e-20	2.5859e-20	3.78679e-20	0	0	0
498	8	-8.37017e-23	1.53862e-23	-1.93294e-22	-1.35971e-20	-2.37599e-20	3.77002e-21	300	610	0	5.62392e-25	5.69186e-24	-7.0238e-24	-1.09743e-21	-1.27983e-21	-7.87557e-22	300	200	0	-8.31393e-23	2.1078e-23	-2.00318e-22	-1.32997e-19	3.90464e-20	6.02515e-20	0	0	0
498	9	-1.18094e-22	2.71958e-23	-2.58261e-22	-1.7549e-20	-3.11409e-20	4.74223e-21	300	610	0	-4.56701e-24	5.59963e-24	-1.14998e-23	-1.66211e-21	-1.7889e-21	-8.42993e-22	300	200	0	-1.22661e-22	3.27954e-23	-2.69761e-22	-1.77476e-19	5.38862e-20	8.66886e-20	0	0	0
499	0	-1.53423e-22	4.20965e-23	-3.17702e-22	-2.07834e-20	-3.75211e-20	5.4498e-21	300	610	0	-1.25414e-23	4.27805e-24	-1.69001e-23	-2.29958e-21	-2.30337e-21	-7.64603e-22	300	200	0	-1.65964e-22	4.63746e-23	-3.34602e-22	-2.18035e-19	6.85225e-20	1.14694e-19	0	0	0
499	1	-1.83055e-22	5.92837e-23	-3.55206e-22	-2.20992e-20	-4.08373e-20	5.55036e-21	300	610	0	-2.38105e-23	1.09234e-24	-2.27883e-23	-2.93146e-21	-2.72052e-21	-4.6971e-22	300	200	0	-2.06866e-22	6.0376e-23	-3.77994e-22	-2.43366e-19	7.977e-20	1.39619e-19	0	0	0
499	2	-1.96635e-22	7.68835e-23	-3.46778e-22	-1.98051e-20	-3.81369e-20	4.57432e-21	300	610	0	-3.8473e-23	-4.67502e-24	-2.83039e-23	-3.42259e-21	-2.88193e-21	1.40594e-22	300	200	0	-2.35108e-22	7.22085e-23	-3.75082e-22	-2.36957e-19	8.27909e-20	1.54019e-19	0	0	0
499	3	-1.79478e-22	9.15515e-23	-2.6021e-22	-1.1708e-20	-2.55319e-20	1.92815e-21	300	610	0	-5.59973e-23	-1.37366e-23	-3.20279e-23	-3.56708e-21	-2.56505e-21	1.17293e-21	300	200	0	-2.35475e-22	7.78149e-23	-2.92237e-22	-1.76673e-19	7.08771e-20	1.47127e-19	0	0	0
499	4	-1.1242e-22	9.80786e-23	-5.56847e-23	4.80283e-21	1.68617e-21	-3.07411e-21	300	610	0	-7.4865e-23	-2.66487e-23	-3.18634e-23	-3.07869e-21	-1.48201e-21	2.72522e-21	300	200	0	-1.87285e-22	7.14299e-23	-8.75481e-23	-3.51876e-20	3.54583e-20	1.04629e-19	0	0	0
499	5	2.75243e-23	8.90929e-23	3.11588e-22	3.25238e-20	4.86763e-20	-1.1137e-20	300	610	0	-9.21566e-23	-4.35805e-23	-2.497e-23	-1.59083e-21	7.09027e-22	4.85996e-21	300	200	0	-6.46323e-23	4.55125e-23	2.86618e-22	2.18192e-19	-3.34977e-20	9.01824e-21	0	0	0
499	6	2.65219e-22	5.49895e-23	8.85765e-22	7.3994e-20	1.20311e-19	-2.28511e-20	300	610	0	-1.03122e-22	-6.39924e-23	-7.80254e-24	1.32685e-21	4.37282e-21	7.56509e-21	300	200	0	1.62097e-22	-9.00285e-24	8.77962e-22	6.13645e-19	-1.46485e-19	-1.59146e-19	0	0	0
499	7	6.23639e-22	-1.57287e-23	1.70074e-21	1.30778e-19	2.19956e-19	-3.84866e-20	300	610	0	-1.00809e-22	-8.62246e-23	2.36744e-23	6.12636e-21	9.83839e-21	1.07013e-20	300	200	0	5.2283e-22	-1.01953e-22	1.72441e-21	1.1742e-18	-3.12626e-19	-4.18629e-19	0	0	0
499	8	1.11771e-21	-1.35466e-22	2.76553e-21	2.02423e-19	3.47655e-19	-5.77004e-20	300	610	0	-7.58819e-23	-1.07013e-22	7.35123e-23	1.32036e-20	1.73044e-20	1.3937e-20	300	200	0	1.04183e-21	-2.42478e-22	2.83905e-21	1.90567e-18	-5.36762e-19	-7.83133e-19	0	0	0
499	9	1.74526e-21	-3.15631e-22	4.04403e-21	2.85058e-19	4.97667e-19	-7.91535e-20	300	610	0	-1.67919e-23	-1.20978e-22	1.4495e-22	2.2775e-20	2.67015e-20	1.66747e-20	300	200	0	1.72847e-21	-4.36608e-22	4.18898e-21	2.78272e-18	-8.15292e-19	-1.25471e-18	0	0	0
500	0	2.47484e-21	-5.63537e-22	5.4291e-21	3.69672e-19	6.5538e-19	-1.00053e-19	300	610	0	8.94642e-23	-1.20181e-22	2.39143e-22	3.46996e-20	3.75088e-20	1.79786e-20	300	200	0	2.5643e-21	-6.83717e-22	5.66824e-21	3.73113e-18	-1.13067e-18	-1.81473e-18	0	0	0
500	1	3.23058e-21	-8.77856e-22	6.71231e-21	4.40181e-19	7.93785e-19	-1.15654e-19	300	610	0	2.55721e-22	-9.38729e-23	3.53381e-22	4.82442e-20	4.85275e-20	1.65182e-20	300	200	0	3.4863e-21	-9.71729e-22	7.06569e-21	4.60696e-18	-1.44474e-18	-2.41246e-18	0	0	0
500	2	3.87512e-21	-1.24251e-21	7.55226e-21	4.71538e-19	8.69904e-19	-1.18808e-19	300	610	0	4.9186e-22	-2.86504e-23	4.78793e-22	6.17978e-20	5.76293e-20	1.0553e-20	300	200	0	4.36698e-21	-1.27116e-21	8.03105e-21	5.17496e-18	-1.6914e-18	-2.9518e-18	0	0	0
500	3	4.19258e-21	-1.61909e-21	7.4471e-21	4.28295e-19	8.2191e-19	-9.96555e-20	300	610	0	8.00577e-22	9.07308e-23	5.97633e-22	7.25567e-20	6.15095e-20	-2.01058e-21	300	200	0	4.99316e-21	-1.52835e-21	8.04473e-21	5.08975e-18	-1.76967e-18	-3.27776e-18	0	0	0
500	4	3.87534e-21	-1.93831e-21	5.71992e-21	2.64271e-19	5.67998e-19	-4.56793e-20	300	610	0	1.17151e-21	2.79553e-22	6.80402e-22	7.62235e-20	5.55032e-20	-2.34452e-20	300	200	0	5.04685e-21	-1.65876e-21	6.40032e-21	3.88611e-18	-1.53884e-18	-3.16501e-18	0	0	0
500	5	2.51996e-21	-2.0916e-21	1.52976e-21	-7.5813e-20	8.59113e-21	5.76726e-20	300	610	0	1.57373e-21	5.49998e-22	6.83268e-22	6.6795e-20	3.35471e-20	-5.58642e-20	300	200	0	4.09369e-21	-1.54161e-21	2.21303e-21	9.86792e-19	-8.18267e-19	-2.3126e-18	0	0	0
500	6	-3.59981e-22	-1.92449e-21	-6.07531e-21	-6.51593e-19	-9.66154e-19	2.25471e-19	300	610	0	1.94697e-21	9.06327e-22	5.46566e-22	3.65452e-20	-1.1597e-20	-1.00666e-19	300	200	0	1.58699e-21	-1.01816e-21	-5.52874e-21	-4.26055e-18	6.04697e-19	-3.5045e-19	0	0	0
500	7	-5.29435e-21	-1.23476e-21	-1.80428e-20	-1.51792e-18	-2.46116e-18	4.70564e-19	300	610	0	2.19241e-21	1.33814e-21	1.95465e-22	-2.36458e-20	-8.77104e-20	-1.57713e-19	300	200	0	-3.10194e-21	1.03378e-22	-1.78474e-20	-1.25036e-17	2.95423e-18	3.13494e-18	0	0	0
500	8	-1.27787e-20	2.20917e-22	-3.51162e-20	-2.70993e-18	-4.55103e-18	7.9927e-19	300	610	0	2.16465e-21	1.8117e-21	-4.55731e-22	-1.23431e-19	-2.01905e-19	-2.2423e-19	300	200	0	-1.06141e-20	2.03262e-21	-3.55719e-20	-2.42478e-17	6.42812e-18	8.54691e-18	0	0	0
500	9	-2.31463e-20	2.70694e-21	-5.75297e-20	-4.22123e-18	-7.24216e-18	1.20524e-18	300	610	0	1.66751e-21	2.25967e-21	-1.49384e-21	-2.71391e-19	-3.58652e-19	-2.93424e-19	300	200	0	-2.14787e-20	4.9666e-21	-5.90235e-20	-3.96461e-17	1.11372e-17	1.61875e-17	0	0	0
501	0	-3.63785e-20	6.46949e-21	-8.45832e-20	-5.97445e-18	-1.0421e-17	1.66141e-18	300	610	0	4.57055e-22	2.57023e-21	-2.98962e-21	-4.72456e-19	-5.56907e-19	-3.52926e-19	300	200	0	-3.59215e-20	9.03971e-21	-8.75728e-20	-5.82067e-17	1.70182e-17	2.61199e-17	0	0	0
501	1	-5.18495e-20	1.16721e-20	-1.14097e-19	-7.78491e-18	-1.3789e-17	2.1103e-18	300	610	0	-1.74304e-21	2.5774e-21	-4.97127e-21	-7.24193e-19	-7.86245e-19	-3.83231e-19	300	200	0	-5.35925e-20	1.42495e-20	-1.19068e-19	-7.84187e-17	2.37178e-17	3.79787e-17	0	0	0
501	2	-6.8006e-20	1.83004e-20	-1.4177e-19	-9.31947e-18	-1.67874e-17	2.45343e-18	300	610	0	-5.20817e-21	2.05542e-21	-7.38702e-21	-1.01186e-18	-1.02209e-18	-3.56472e-19	300	200	0	-7.32142e-20	2.03558e-20	-1.49157e-19	-9.73116e-17	3.0452e-17	5.0729e-17	0	0	0
501	3	-8.20046e-20	2.6034e-20	-1.60504e-19	-1.0056e-17	-1.85214e-17	2.54148e-18	300	610	0	-1.0155e-20	7.21323e-22	-1.00569e-20	-1.30237e-18	-1.22033e-18	-2.36009e-19	300	200	0	-9.21596e-20	2.67554e-20	-1.7056e-19	-1.09993e-16	3.585e-17	6.23859e-17	0	0	0
501	4	-8.9347e-20	3.40864e-20	-1.59803e-19	-9.25166e-18	-1.76967e-17	2.16761e-18	300	610	0	-1.66531e-20	-1.74862e-21	-1.26151e-20	-1.53758e-18	-1.31209e-18	2.24481e-20	300	200	0	-1.06e-19	3.23378e-20	-1.72418e-19	-1.0924e-16	3.78046e-17	6.97237e-17	0	0	0
501	5	-8.359e-20	4.10234e-20	-1.25446e-19	-5.93428e-18	-1.25924e-17	1.06786e-18	300	610	0	-2.45019e-20	-5.68193e-21	-1.44485e-20	-1.62784e-18	-1.19959e-18	4.67323e-19	300	200	0	-1.08092e-19	3.53415e-20	-1.39895e-19	-8.52776e-17	3.33648e-17	6.80279e-17	0	0	0
501	6	-5.62434e-20	4.4582e-20	-3.96774e-20	1.06612e-18	-1.10357e-18	-1.06636e-18	300	610	0	-3.30722e-20	-1.13448e-20	-1.46413e-20	-1.44726e-18	-7.55175e-19	1.14418e-18	300	200	0	-8.93156e-20	3.32371e-20	-5.43187e-20	-2.59173e-17	1.8724e-17	5.09719e-17	0	0	0
501	7	2.98291e-21	4.15265e-20	1.17726e-19	1.30207e-17	1.91076e-17	-4.55722e-18	300	610	0	-4.11203e-20	-1.88416e-20	-1.19404e-20	-8.3307e-19	1.74387e-19	2.08415e-18	300	200	0	-3.81374e-20	2.26848e-20	1.05786e-19	8.27012e-17	-1.06231e-17	1.07369e-17	0	0	0
501	8	1.05375e-19	2.76009e-20	3.67082e-19	3.11129e-17	5.02982e-17	-9.68379e-18	300	610	0	-4.65913e-20	-2.79736e-20	-4.76687e-21	4.07924e-19	1.75499e-18	3.28684e-18	300	200	0	5.87841e-20	-3.72616e-22	3.62315e-19	2.5447e-16	-5.94629e-17	-6.14695e-17	0	0	0
501	9	2.61613e-19	-2.3429e-21	7.24661e-19	5.61287e-17	9.41173e-17	-1.65922e-17	300	610	0	-4.64454e-20	-3.80558e-20	8.6984e-21	2.48177e-18	4.14018e-18	4.69709e-18	300	200	0	2.15168e-19	-4.03987e-20	7.33359e-19	5.00454e-16	-1.32078e-16	-1.7431e-16	0	0	0
502	0	4.79104e-19	-5.39377e-20	1.19632e-18	8.79988e-17	1.50814e-16	-2.51673e-17	300	610	0	-3.65605e-20	-4.77001e-20	3.03145e-20	5.57412e-18	7.43015e-18	6.17587e-18	300	200	0	4.42544e-19	-1.01638e-19	1.22663e-18	8.24513e-16	-2.30988e-16	-3.34424e-16	0	0	0
502	1	7.58032e-19	-1.32491e-19	1.76859e-18	1.25182e-16	2.18152e-16	-3.48629e-17	300	610	0	-1.17865e-20	-5.45828e-20	6.16247e-20	9.79671e-18	1.16116e-17	7.46723e-18	300	200	0	7.46246e-19	-1.87073e-19	1.83022e-18	1.21717e-15	-3.55121e-16	-5.4356e-16	0	0	0
502	2	1.08598e-18	-2.41642e-19	2.39719e-18	1.63895e-16	2.90034e-16	-4.44968e-17	300	610	0	3.37464e-20	-5.52353e-20	1.03303e-19	1.51095e-17	1.64764e-17	8.16482e-18	300	200	0	1.11972e-18	-2.96877e-19	2.50049e-18	1.6477e-15	-4.97383e-16	-7.9459e-16	0	0	0
502	3	1.43117e-18	-3.81378e-19	2.99339e-18	1.97242e-16	3.54913e-16	-5.20258e-17	300	610	0	1.05943e-19	-4.49162e-20	1.54372e-19	2.12166e-17	2.1521e-17	7.68501e-18	300	200	0	1.53711e-18	-4.26294e-19	3.14776e-18	2.05484e-15	-6.41676e-16	-1.06643e-15	0	0	0
502	4	1.73477e-18	-5.45334e-19	3.40963e-18	2.14341e-16	3.9416e-16	-5.43324e-17	300	610	0	2.09544e-19	-1.76543e-20	2.11183e-19	2.74391e-17	2.58323e-17	5.25689e-18	300	200	0	1.94432e-18	-5.62988e-19	3.62081e-18	2.33687e-15	-7.59579e-16	-1.31809e-15	0	0	0
502	5	1.9031e-18	-7.17414e-19	3.42655e-18	1.99633e-16	3.80687e-16	-4.70776e-17	300	610	0	3.46283e-19	3.34225e-20	2.66201e-19	3.25717e-17	2.7974e-17	-5.63893e-20	300	200	0	2.24938e-18	-6.83992e-19	3.69275e-18	2.34281e-15	-8.07135e-16	-1.48248e-15	0	0	0
502	6	1.80123e-18	-8.67943e-19	2.74543e-18	1.32655e-16	2.7831e-16	-2.46972e-17	300	610	0	5.12302e-19	1.15329e-19	3.06693e-19	3.47446e-17	2.58984e-17	-9.28596e-18	300	200	0	2.31353e-18	-7.52615e-19	3.05212e-18	1.86732e-15	-7.22477e-16	-1.46098e-15	0	0	0
502	7	1.25053e-18	-9.49774e-19	9.91459e-19	-1.13468e-17	4.25379e-17	1.93498e-17	300	610	0	6.94822e-19	2.33871e-19	3.13521e-19	3.1319e-17	1.69177e-17	-2.34132e-17	300	200	0	1.94536e-18	-7.15903e-19	1.30498e-18	6.53103e-16	-4.25415e-16	-1.12062e-15	0	0	0
502	8	3.34027e-20	-8.95149e-19	-2.26477e-18	-2.59453e-16	-3.76357e-16	9.19474e-17	300	610	0	8.68193e-19	3.91552e-19	2.60384e-19	1.88664e-17	-2.21023e-18	-4.31292e-17	300	200	0	9.01595e-19	-5.03597e-19	-2.00439e-18	-1.59419e-15	1.79473e-16	-2.96275e-16	0	0	0
502	9	-2.09045e-18	-6.14518e-19	-7.45863e-18	-6.37176e-16	-1.02689e-15	1.99148e-16	300	610	0	9.897e-19	5.84609e-19	1.13969e-19	-6.70428e-18	-3.50207e-17	-6.84774e-17	300	200	0	-1.10075e-18	-2.99092e-20	-7.34466e-18	-5.17229e-15	1.19433e-15	1.19893e-15	0	0	0
503	0	-5.35094e-18	1.00604e-21	-1.49455e-17	-1.16201e-15	-1.9454e-15	3.44303e-16	300	610	0	9.95804e-19	7.99161e-19	-1.64321e-19	-4.97886e-17	-8.48252e-17	-9.8365e-17	300	200	0	-4.35513e-18	8.00167e-19	-1.51099e-17	-1.0323e-14	2.71178e-15	3.5509e-15	0	0	0
503	1	-9.91223e-18	1.07137e-18	-2.48681e-17	-1.83389e-15	-3.13954e-15	5.25372e-16	300	610	0	7.99926e-19	1.00661e-18	-6.14269e-19	-1.144e-16	-1.53859e-16	-1.2995e-16	300	200	0	-9.1123e-18	2.07797e-18	-2.54824e-17	-1.7141e-14	4.78871e-15	6.90529e-15	0	0	0
503	2	-1.57901e-17	2.71085e-18	-3.69695e-17	-2.62218e-15	-4.56545e-15	7.31356e-16	300	610	0	2.93363e-19	1.15868e-18	-1.26948e-18	-2.03054e-16	-2.42023e-16	-1.57939e-16	300	200	0	-1.54968e-17	3.86953e-18	-3.8239e-17	-2.54448e-14	7.40807e-15	1.13076e-14	0	0	0
503	3	-2.27391e-17	5.00024e-18	-5.0351e-17	-3.4495e-15	-6.09878e-15	9.37963e-16	300	610	0	-6.48524e-19	1.18291e-18	-2.14582e-18	-3.15142e-16	-3.45178e-16	-1.73868e-16	300	200	0	-2.33876e-17	6.18315e-18	-5.24968e-17	-3.46111e-14	1.04277e-14	1.66196e-14	0	0	0
503	4	-3.011e-17	7.94524e-18	-6.3184e-17	-4.17311e-15	-7.501e-15	1.10281e-15	300	610	0	-2.15225e-18	9.79746e-19	-3.22505e-18	-4.44745e-16	-4.53015e-16	-1.65518e-16	300	200	0	-3.22622e-17	8.92499e-18	-6.6409e-17	-4.33767e-14	1.35173e-14	2.24123e-14	0	0	0
503	5	-3.66862e-17	1.14199e-17	-7.24019e-17	-4.56633e-15	-8.38439e-15	1.16083e-15	300	610	0	-4.32134e-18	4.2323e-19	-4.43337e-18	-5.77935e-16	-5.46633e-16	-1.16673e-16	300	200	0	-4.10075e-17	1.18431e-17	-7.68353e-17	-4.96277e-14	1.60879e-14	2.78399e-14	0	0	0
503	6	-4.05166e-17	1.50951e-17	-7.34209e-17	-4.30334e-15	-8.18223e-15	1.02104e-15	300	610	0	-7.19789e-18	-6.32469e-19	-5.61565e-18	-6.89745e-16	-5.96108e-16	-7.52397e-18	300	200	0	-4.77145e-17	1.44626e-17	-7.90365e-17	-5.02088e-14	1.72229e-14	3.1507e-14	0	0	0
503	7	-3.87771e-17	1.83571e-17	-5.99682e-17	-2.95356e-15	-6.13389e-15	5.66172e-16	300	610	0	-1.07084e-17	-2.33747e-18	-6.50746e-18	-7.41186e-16	-5.58547e-16	1.83877e-16	300	200	0	-4.94855e-17	1.60196e-17	-6.64756e-17	-4.08079e-14	1.56256e-14	3.13516e-14	0	0	0
503	8	-2.77105e-17	2.02241e-17	-2.41348e-17	6.54571e-18	-1.29931e-15	-3.42373e-16	300	610	0	-1.45936e-17	-4.81823e-18	-6.70916e-18	-6.76959e-16	-3.77395e-16	4.78646e-16	300	200	0	-4.23041e-17	1.54058e-17	-3.0844e-17	-1.5995e-14	9.60709e-15	2.45802e-14	0	0	0
503	9	-2.71642e-18	1.92775e-17	4.3194e-17	5.15363e-15	7.3788e-15	-1.85159e-15	300	610	0	-1.83249e-17	-8.13383e-18	-5.66871e-18	-4.24872e-16	1.59387e-17	8.92078e-16	300	200	0	-2.10413e-17	1.11436e-17	3.75253e-17	3.04783e-14	-2.85287e-15	7.70557e-15	0	0	0
504	0	4.13185e-17	1.36335e-17	1.51341e-16	1.30372e-14	2.09423e-14	-4.09258e-15	300	610	0	-2.10147e-17	-1.22139e-17	-2.68358e-18	1.0168e-16	6.9675e-16	1.42616e-15	300	200	0	2.03038e-17	1.41964e-18	1.48657e-16	1.04988e-13	-2.39326e-14	-2.32419e-14	0	0	0
504	1	1.09339e-16	9.90086e-19	3.08055e-16	2.40454e-14	4.01904e-14	-7.14163e-15	300	610	0	-2.13352e-17	-1.67775e-17	3.06486e-18	9.96416e-16	1.73639e-15	2.05935e-15	300	200	0	8.80043e-17	-1.57874e-17	3.1112e-16	2.1281e-13	-5.56334e-14	-7.22485e-14	0	0	0
504	2	2.04974e-16	-2.12057e-17	5.16744e-16	3.82055e-14	6.5334e-14	-1.09638e-14	300	610	0	-1.74685e-17	-2.12359e-17	1.24274e-17	2.34599e-15	3.18454e-15	2.7336e-15	300	200	0	1.87505e-16	-4.24416e-17	5.29172e-16	3.56214e-13	-9.92333e-14	-1.42503e-13	0	0	0
504	3	3.28803e-16	-5.5413e-17	7.72559e-16	5.49114e-14	9.55176e-14	-1.53382e-14	300	610	0	-7.12086e-18	-2.45866e-17	2.61346e-17	4.20679e-15	5.04291e-15	3.33945e-15	300	200	0	3.21682e-16	-7.99996e-17	7.98693e-16	5.31766e-13	-1.54488e-13	-2.35145e-13	0	0	0
504	4	4.75995e-16	-1.03418e-16	1.05729e-15	7.25808e-14	1.28208e-13	-1.97658e-14	300	610	0	1.23532e-17	-2.5316e-17	4.45557e-17	6.5709e-15	7.22941e-15	3.70071e-15	300	200	0	4.88348e-16	-1.28734e-16	1.10184e-15	7.2683e-13	-2.18556e-13	-3.47513e-13	0	0	0
504	5	6.33298e-16	-1.65467e-16	1.33327e-15	8.82621e-14	1.58481e-13	-2.33679e-14	300	610	0	4.36623e-17	-2.13349e-17	6.73557e-17	9.32017e-15	9.53322e-15	3.56163e-15	300	200	0	6.7696e-16	-1.86802e-16	1.40062e-15	9.1538e-13	-2.84667e-13	-4.70891e-13	0	0	0
504	6	7.75567e-16	-2.39076e-16	1.5368e-15	9.72338e-14	1.78269e-13	-2.47873e-14	300	610	0	8.90636e-17	-9.98668e-18	9.30441e-17	1.21692e-14	1.15633e-14	2.58119e-15	300	200	0	8.6463e-16	-2.49062e-16	1.62984e-15	1.0535e-12	-3.40623e-13	-5.87833e-13	0	0	0
504	7	8.62186e-16	-3.17525e-16	1.57211e-15	9.2675e-14	1.7572e-13	-2.21159e-14	300	610	0	1.4956e-16	1.1822e-17	1.18429e-16	1.4601e-14	1.26964e-14	3.40671e-16	300	200	0	1.01175e-15	-3.05703e-16	1.69054e-15	1.07528e-12	-3.67311e-13	-6.69332e-13	0	0	0
504	8	8.34053e-16	-3.88127e-16	1.30754e-15	6.55285e-14	1.34848e-13	-1.28836e-14	300	610	0	2.23767e-16	4.73018e-17	1.38023e-16	1.58029e-14	1.20343e-14	-3.62685e-15	300	200	0	1.05782e-15	-3.40825e-16	1.44556e-15	8.90175e-13	-3.37562e-13	-6.72284e-13	0	0	0
504	9	6.12168e-16	-4.30438e-16	5.76229e-16	4.7248e-15	3.57969e-14	5.84558e-15	300	610	0	3.06432e-16	9.92024e-17	1.4348e-16	1.46163e-14	8.38726e-15	-9.7754e-15	300	200	0	9.186e-16	-3.31236e-16	7.19709e-16	3.83637e-13	-2.15821e-13	-5.38009e-13	0	0	0
505	0	9.93061e-17	-4.14771e-16	-8.15212e-16	-1.02009e-13	-1.43903e-13	3.72087e-14	300	610	0	3.86665e-16	1.68901e-16	1.2322e-16	9.52153e-15	3.04818e-16	-1.84423e-14	300	200	0	4.85971e-16	-2.45871e-16	-6.91993e-16	-5.76925e-13	4.06731e-14	-1.92905e-13	0	0	0
505	1	-8.13296e-16	-3.01513e-16	-3.06627e-15	-2.66497e-13	-4.2661e-13	8.4042e-14	300	610	0	4.46033e-16	2.55101e-16	6.24293e-17	-1.31412e-15	-1.3816e-14	-2.96923e-14	300	200	0	-3.67263e-16	-4.64122e-17	-3.00384e-15	-2.12798e-12	4.78354e-13	4.4733e-13	0	0	0
505	2	-2.23191e-15	-4.20029e-17	-6.34564e-15	-4.97324e-13	-8.29852e-13	1.48071e-13	300	610	0	4.56797e-16	3.52129e-16	-5.62479e-17	-1.98878e-14	-3.5511e-14	-4.31018e-14	300	200	0	-1.77512e-15	3.10126e-16	-6.40189e-15	-4.38442e-12	1.14041e-12	1.46811e-12	0	0	0
505	3	-4.23646e-15	4.18068e-16	-1.07335e-14	-7.95668e-13	-1.35912e-12	2.2873e-13	300	610	0	3.80795e-16	4.47867e-16	-2.50997e-16	-4.80686e-14	-6.5881e-14	-5.7487e-14	300	200	0	-3.85567e-15	8.65935e-16	-1.09845e-14	-7.39981e-12	2.05542e-12	2.93911e-12	0	0	0
505	4	-6.84443e-15	1.13157e-15	-1.61395e-14	-1.14958e-12	-1.99783e-12	3.21588e-13	300	610	0	1.69644e-16	5.2151e-16	-5.37671e-16	-8.7115e-14	-1.05041e-13	-7.05859e-14	300	200	0	-6.67479e-15	1.65308e-15	-1.66772e-14	-1.111e-11	3.22067e-12	4.8881e-12	0	0	0
505	5	-9.96112e-15	2.13789e-15	-2.21952e-14	-1.52674e-12	-2.69444e-12	4.16407e-13	300	610	0	-2.32786e-16	5.41453e-16	-9.24782e-16	-1.36963e-13	-1.5137e-13	-7.87315e-14	300	200	0	-1.01939e-14	2.67934e-15	-2.312e-14	-1.52591e-11	4.57949e-12	7.26432e-12	0	0	0
505	6	-1.33163e-14	3.44484e-15	-2.81252e-14	-1.86614e-12	-3.3473e-12	4.94975e-13	300	610	0	-8.84451e-16	4.63861e-16	-1.40631e-15	-1.95261e-13	-2.0056e-13	-7.65728e-14	300	200	0	-1.42008e-14	3.9087e-15	-2.95315e-14	-1.93114e-11	5.99323e-12	9.89085e-12	0	0	0
505	7	-1.63906e-14	5.00365e-15	-3.2607e-14	-2.06948e-12	-3.7887e-12	5.28987e-13	300	610	0	-1.83447e-15	2.32718e-16	-1.9522e-15	-2.56167e-13	-2.44525e-13	-5.69396e-14	300	200	0	-1.82251e-14	5.23637e-15	-3.45592e-14	-2.2355e-11	7.20934e-12	1.24081e-11	0	0	0
505	8	-1.83387e-14	6.67727e-15	-3.36405e-14	-1.994e-12	-3.77077e-12	4.78449e-13	300	610	0	-3.10642e-15	-2.17562e-16	-2.49683e-15	-3.08979e-13	-2.70287e-13	-1.09848e-14	300	200	0	-2.14452e-14	6.45971e-15	-3.61373e-14	-2.3013e-11	7.82951e-12	1.42133e-11	0	0	0
505	9	-1.79243e-14	8.20352e-15	-2.84622e-14	-1.44923e-12	-2.95766e-12	2.91336e-13	300	610	0	-4.67452e-15	-9.5561e-16	-2.92634e-15	-3.36763e-13	-2.59045e-13	7.12214e-14	300	200	0	-2.25988e-14	7.24791e-15	-3.13885e-14	-1.93853e-11	7.28459e-12	1.44057e-11	0	0	0
506	0	-1.34866e-14	9.15697e-15	-1.35535e-14	-2.01211e-13	-9.30109e-13	-9.45186e-14	300	610	0	-6.43255e-15	-2.04112e-15	-3.06656e-15	-3.15253e-13	-1.85776e-13	1.99432e-13	300	200	0	-1.99192e-14	7.11585e-15	-1.66201e-14	-9.05586e-12	4.82626e-12	1.1753e-11	0	0	0
506	1	-2.97156e-15	8.91644e-15	1.51873e-14	2.01117e-12	2.78924e-12	-7.46027e-13	300	610	0	-8.15637e-15	-3.50586e-15	-2.67454e-15	-2.12469e-13	-1.98178e-14	3.8107e-13	300	200	0	-1.11279e-14	5.41058e-15	1.25128e-14	1.07878e-11	-4.50272e-13	4.70214e-12	0	0	0
506	2	1.59332e-14	6.64914e-15	6.20262e-14	5.44206e-12	8.67982e-12	-1.72448e-12	300	610	0	-9.46321e-15	-5.32646e-15	-1.4381e-15	1.03593e-14	2.7294e-13	6.17969e-13	300	200	0	6.47001e-15	1.32268e-15	6.05881e-14	4.30643e-11	-9.53425e-12	-8.53633e-12	0	0	0
506	3	4.55099e-14	1.32686e-15	1.3063e-13	1.02808e-11	1.71253e-11	-3.06869e-12	300	610	0	-9.77383e-15	-7.38847e-15	1.01063e-15	3.95772e-13	7.25528e-13	9.01856e-13	300	200	0	3.57361e-14	-6.06161e-15	1.31641e-13	9.02721e-11	-2.33567e-11	-2.97916e-11	0	0	0
506	4	8.75147e-14	-8.2052e-15	2.22863e-13	1.65649e-11	2.82631e-11	-4.77029e-12	300	610	0	-8.28733e-15	-9.44276e-15	5.06007e-15	9.84041e-13	1.36226e-12	1.2086e-12	300	200	0	7.92274e-14	-1.7648e-14	2.27923e-13	1.5366e-10	-4.25545e-11	-6.05826e-11	0	0	0
506	5	1.42425e-13	-2.30826e-14	3.37068e-13	2.40597e-11	4.1774e-11	-6.74067e-12	300	610	0	-3.98338e-15	-1.10576e-14	1.10539e-14	1.80315e-12	2.18722e-12	1.49149e-12	300	200	0	1.38442e-13	-3.41403e-14	3.48121e-13	2.32046e-10	-6.71204e-11	-1.01574e-10	0	0	0
506	6	2.08396e-13	-4.41721e-14	4.65805e-13	3.21061e-11	5.66108e-11	-8.76991e-12	300	610	0	4.32839e-15	-1.15734e-14	1.91866e-14	2.8539e-12	3.1685e-12	1.67424e-12	300	200	0	2.12724e-13	-5.57455e-14	4.84991e-13	3.20262e-10	-9.59289e-11	-1.51807e-10	0	0	0
506	7	2.79923e-13	-7.16927e-14	5.93123e-13	3.94432e-11	7.0677e-11	-1.04808e-11	300	610	0	1.78873e-14	-1.00705e-14	2.93531e-14	4.08963e-12	4.21819e-12	1.6449e-12	300	200	0	2.9781e-13	-8.17632e-14	6.22476e-13	4.07284e-10	-1.26142e-10	-2.07695e-10	0	0	0
506	8	3.46282e-13	-1.04692e-13	6.91571e-13	4.40254e-11	8.04861e-11	-1.1283e-11	300	610	0	3.77608e-14	-5.36824e-15	4.09485e-14	5.39088e-12	5.16918e-12	1.25278e-12	300	200	0	3.84043e-13	-1.1006e-13	7.32519e-13	4.74181e-10	-1.52535e-10	-2.61833e-10	0	0	0
506	9	3.89892e-13	-1.40378e-13	7.19392e-13	4.28657e-11	8.08566e-11	-1.03387e-11	300	610	0	6.44961e-14	3.92343e-15	5.26248e-14	6.53622e-12	5.7513e-12	3.1099e-13	300	200	0	4.54388e-13	-1.36454e-13	7.72016e-13	4.92206e-10	-1.66808e-10	-3.01697e-10	0	0	0
507	0	3.84892e-13	-1.73335e-13	6.18602e-13	3.19599e-11	6.47343e-11	-6.55237e-12	300	610	0	9.76219e-14	1.92706e-14	6.20207e-14	7.1729e-12	5.57116e-12	-1.39153e-12	300	200	0	4.82514e-13	-1.54065e-13	6.80623e-13	4.21489e-10	-1.57042e-10	-3.08472e-10	0	0	0
507	1	2.96381e-13	-1.94714e-13	3.15025e-13	6.3642e-12	2.32694e-11	1.39185e-12	300	610	0	1.34993e-13	4.19676e-14	6.55018e-14	6.79285e-12	4.10257e-12	-4.06414e-12	300	200	0	4.31375e-13	-1.52747e-13	3.80527e-13	2.11091e-10	-1.07492e-10	-2.56288e-10	0	0	0
507	2	8.09781e-14	-1.91521e-13	-2.78305e-13	-3.94735e-11	-5.36748e-11	1.49204e-11	300	610	0	1.72e-13	7.27414e-14	5.79735e-14	4.72324e-12	6.9756e-13	-7.86977e-12	300	200	0	2.52978e-13	-1.1878e-13	-2.20332e-13	-1.98623e-10	9.79377e-13	-1.1238e-10	0	0	0
507	3	-3.1046e-13	-1.46252e-13	-1.25256e-12	-1.11013e-10	-1.76372e-10	3.53564e-11	300	610	0	2.00698e-13	1.11181e-13	3.2858e-14	1.44178e-13	-5.36935e-12	-1.28569e-11	300	200	0	-1.09762e-13	-3.50705e-14	-1.2197e-12	-8.70042e-10	1.89438e-10	1.6122e-10	0	0	0
507	4	-9.26901e-13	-3.7189e-14	-2.68732e-12	-2.12419e-10	-3.53203e-10	6.35686e-11	300	610	0	2.08993e-13	1.54984e-13	-1.76384e-14	-7.84999e-12	-1.4808e-11	-1.88649e-11	300	200	0	-7.17908e-13	1.17795e-13	-2.70496e-12	-1.85741e-09	4.77938e-10	6.03653e-10	0	0	0
507	5	-1.80686e-12	1.60213e-13	-4.62552e-12	-3.44744e-10	-5.87519e-10	9.94554e-11	300	610	0	1.80084e-13	1.99031e-13	-1.01808e-13	-2.01262e-11	-2.81537e-11	-2.54024e-11	300	200	0	-1.62677e-12	3.59244e-13	-4.72732e-12	-3.18955e-09	8.8061e-10	1.24799e-09	0	0	0
507	6	-2.96266e-12	4.70328e-13	-7.0374e-12	-5.03406e-10	-8.73228e-10	1.41249e-10	300	610	0	9.24583e-14	2.34368e-13	-2.27091e-13	-3.73046e-11	-4.55275e-11	-3.15055e-11	300	200	0	-2.8702e-12	7.04697e-13	-7.26449e-12	-4.84512e-09	1.39836e-09	2.10989e-09	0	0	0
507	7	-4.35858e-12	9.12175e-13	-9.77302e-12	-6.74975e-10	-1.18908e-09	1.84649e-10	300	610	0	-7.91189e-14	2.4723e-13	-3.97902e-13	-5.94468e-11	-6.63046e-11	-3.55872e-11	300	200	0	-4.4377e-12	1.1594e-12	-1.01709e-11	-6.71989e-09	2.0089e-09	3.17144e-09	0	0	0
507	8	-5.88264e-12	1.49151e-12	-1.25044e-11	-8.33414e-10	-1.49186e-09	2.21845e-10	300	610	0	-3.61133e-13	2.18332e-13	-6.12479e-13	-8.5631e-11	-8.86923e-11	-3.53069e-11	300	200	0	-6.24377e-12	1.70985e-12	-1.31169e-11	-8.58717e-09	2.65423e-09	4.36013e-09	0	0	0
507	9	-7.31355e-12	2.18986e-12	-1.46621e-11	-9.36161e-10	-1.70911e-09	2.40535e-10	300	610	0	-7.76747e-13	1.22798e-13	-8.5868e-13	-1.13416e-10	-1.09239e-10	-2.7498e-11	300	200	0	-8.0903e-12	2.31266e-12	-1.55208e-11	-1.00542e-08	3.22623e-09	5.52345e-09	0	0	0
508	0	-8.28573e-12	2.95037e-12	-1.53746e-11	-9.20741e-10	-1.73257e-09	2.23164e-10	300	610	0	-1.33854e-12	-6.88279e-14	-1.10883e-12	-1.38223e-10	-1.22323e-10	-8.214e-12	300	200	0	-9.62427e-12	2.88154e-12	-1.64834e-11	-1.05209e-08	3.55209e-09	6.40142e-09	0	0	0
508	1	-8.25844e-12	3.66131e-12	-1.34255e-11	-7.0299e-10	-1.41409e-09	1.46674e-10	300	610	0	-2.0381e-12	-3.87845e-13	-1.31398e-12	-1.52706e-10	-1.19715e-10	2.70295e-11	300	200	0	-1.02965e-11	3.27346e-12	-1.47395e-11	-9.15092e-09	3.38228e-09	6.60101e-09	0	0	0
508	2	-6.49846e-12	4.1386e-12	-7.25157e-12	-1.78486e-10	-5.66934e-10	-1.67777e-11	300	610	0	-2.83219e-12	-8.6228e-13	-1.39832e-12	-1.46231e-10	-9.0353e-11	8.27229e-11	300	200	0	-9.33064e-12	3.27632e-12	-8.64989e-12	-4.87057e-09	2.38555e-09	5.57934e-09	0	0	0
508	3	-2.08981e-12	4.11053e-12	4.99035e-12	7.70785e-10	1.02407e-09	-2.97587e-10	300	610	0	-3.62603e-12	-1.50865e-12	-1.25504e-12	-1.04645e-10	-2.05487e-11	1.62435e-10	300	200	0	-5.71583e-12	2.60189e-12	3.7353e-12	3.58413e-09	1.57286e-10	2.6454e-09	0	0	0
508	4	6.01142e-12	3.20934e-12	2.52476e-11	2.262e-09	3.5789e-09	-7.24283e-10	300	610	0	-4.25482e-12	-2.32001e-12	-7.45596e-13	-1.06164e-11	1.05122e-10	2.67393e-10	300	200	0	1.75659e-12	8.89323e-13	2.4502e-11	1.7546e-08	-3.7509e-09	-3.00609e-09	0	0	0
508	5	1.88551e-11	9.76403e-13	5.52451e-11	4.38657e-09	7.28033e-09	-1.31624e-09	300	610	0	-4.46617e-12	-3.25012e-12	2.95088e-13	1.55127e-10	3.01899e-10	3.94497e-10	300	200	0	1.4389e-11	-2.27372e-12	5.55402e-11	3.81911e-08	-9.77051e-09	-1.22122e-08	0	0	0
508	6	3.7284e-11	-3.10976e-12	9.59632e-11	7.17216e-09	1.22085e-08	-2.07286e-09	300	610	0	-3.90764e-12	-4.19387e-12	2.04394e-12	4.11233e-10	5.81545e-10	5.3376e-10	300	200	0	3.33764e-11	-7.30363e-12	9.80072e-11	6.61792e-08	-1.82142e-08	-2.56919e-08	0	0	0
508	7	6.16055e-11	-9.57188e-12	1.46884e-10	1.05298e-08	1.82482e-08	-2.95901e-09	300	610	0	-2.12588e-12	-4.96564e-12	4.66183e-12	7.71396e-10	9.47335e-10	6.65294e-10	300	200	0	5.94797e-11	-1.45375e-11	1.51546e-10	1.01135e-07	-2.91232e-08	-4.38092e-08	0	0	0
508	8	9.11326e-11	-1.88264e-11	2.0499e-10	1.41862e-08	2.4969e-08	-3.88666e-09	300	610	0	1.41393e-12	-5.27827e-12	8.24836e-12	1.23786e-09	1.3871e-09	7.56109e-10	300	200	0	9.25465e-11	-2.41047e-11	2.13239e-10	1.40961e-07	-4.20577e-08	-6.62356e-08	0	0	0
508	9	1.23591e-10	-3.10187e-11	2.63546e-10	1.7604e-08	3.14806e-08	-4.69415e-09	300	610	0	7.27744e-12	-4.72749e-12	1.27759e-11	1.79248e-09	1.86434e-09	7.57271e-10	300	200	0	1.30868e-10	-3.57462e-11	2.76321e-10	1.80999e-07	-5.58332e-08	-9.15065e-08	0	0	0
509	0	1.54415e-10	-4.57922e-11	3.10739e-10	1.98979e-08	3.6278e-08	-5.12519e-09	300	610	0	1.59666e-11	-2.78921e-12	1.80013e-11	2.38542e-09	2.30779e-09	6.02259e-10	300	200	0	1.70382e-10	-4.85814e-11	3.2874e-10	2.13103e-07	-6.82147e-08	-1.16484e-07	0	0	0
509	1	1.76008e-10	-6.19918e-11	3.28385e-10	1.97616e-08	3.70993e-08	-4.81211e-09	300	610	0	2.77686e-11	1.16039e-12	2.33569e-11	2.92205e-09	2.60052e-09	2.07763e-10	300	200	0	2.03777e-10	-6.08314e-11	3.51742e-10	2.2475e-07	-7.56041e-08	-1.35772e-07	0	0	0
509	2	1.77066e-10	-7.73123e-11	2.90981e-10	1.54266e-08	3.08347e-08	-3.26971e-09	300	610	0	4.25372e-11	7.78921e-12	2.78283e-11	3.24947e-09	2.5704e-09	-5.21458e-10	300	200	0	2.19603e-10	-6.95231e-11	3.1881e-10	1.98403e-07	-7.27788e-08	-1.41166e-07	0	0	0
509	3	1.42188e-10	-8.79271e-11	1.65586e-10	4.68793e-09	1.35447e-08	9.09895e-11	300	610	0	5.94033e-11	1.77034e-11	2.98346e-11	3.14512e-09	1.98499e-09	-1.68164e-09	300	200	0	2.01591e-10	-7.02237e-11	1.9542e-10	1.11437e-07	-5.27729e-08	-1.21273e-07	0	0	0
509	4	5.20412e-11	-8.81561e-11	-8.68487e-11	-1.49617e-08	-1.93361e-08	5.9173e-09	300	610	0	7.64198e-11	3.12757e-11	2.71376e-11	2.31143e-09	5.55192e-10	-3.35081e-09	300	200	0	1.28461e-10	-5.68804e-11	-5.97111e-11	-6.29307e-08	-7.03374e-09	-6.15267e-08	0	0	0
509	5	-1.15541e-10	-7.02739e-11	-5.07893e-10	-4.60354e-08	-7.25154e-08	1.48238e-08	300	610	0	9.01694e-11	4.83964e-11	1.68193e-11	3.82107e-10	-2.04675e-09	-5.55912e-09	300	200	0	-2.53715e-11	-2.18775e-11	-4.91074e-10	-3.53154e-07	7.39779e-08	5.51476e-08	0	0	0
509	6	-3.83054e-10	-2.45993e-11	-1.13489e-09	-9.0535e-08	-1.49972e-07	2.72408e-08	300	610	0	9.53858e-11	6.81382e-11	-4.61485e-12	-3.05276e-09	-6.14783e-09	-8.24721e-09	300	200	0	-2.87668e-10	4.35388e-11	-1.1395e-09	-7.84702e-07	1.99539e-07	2.46641e-07	0	0	0
509	7	-7.689e-10	5.99424e-11	-1.99007e-09	-1.49158e-07	-2.53591e-07	4.31886e-08	300	610	0	8.46789e-11	8.83452e-11	-4.09378e-11	-8.39392e-09	-1.20059e-08	-1.12124e-08	300	200	0	-6.84222e-10	1.48288e-10	-2.031e-09	-1.37256e-06	3.76547e-07	5.28556e-07	0	0	0
509	8	-1.28055e-09	1.94554e-10	-3.06479e-09	-2.2019e-07	-3.81227e-07	6.19704e-08	300	610	0	4.8497e-11	1.05171e-10	-9.56244e-11	-1.59431e-08	-1.97051e-08	-1.40445e-08	300	200	0	-1.23205e-09	2.99725e-10	-3.16041e-09	-2.11039e-06	6.06331e-07	9.09281e-07	0	0	0
509	9	-1.90491e-09	3.88337e-10	-4.2985e-09	-2.98075e-07	-5.24169e-07	8.17866e-08	300	610	0	-2.449e-11	1.12627e-10	-1.7091e-10	-2.57671e-08	-2.901e-08	-1.60581e-08	300	200	0	-1.9294e-09	5.00964e-10	-4.46941e-09	-2.95606e-06	8.80256e-07	1.38291e-06	0	0	0
510	0	-2.59584e-09	6.44852e-10	-5.55291e-09	-3.71727e-07	-6.64089e-07	9.92928e-08	300	610	0	-1.46356e-10	1.0224e-10	-2.66413e-10	-3.75106e-08	-3.91781e-08	-1.62303e-08	300	200	0	-2.74219e-09	7.47092e-10	-5.81932e-09	-3.81393e-06	1.17415e-06	1.91992e-06	0	0	0
510	1	-3.25926e-09	9.57283e-10	-6.58318e-09	-4.22745e-07	-7.69741e-07	1.09151e-07	300	610	0	-3.27966e-10	6.29728e-11	-3.77273e-10	-5.01574e-08	-4.87391e-08	-1.31643e-08	300	200	0	-3.58723e-09	1.02026e-09	-6.96046e-09	-4.51513e-06	1.44184e-06	2.45581e-06	0	0	0
510	2	-3.73728e-09	1.30218e-09	-7.01e-09	-4.23817e-07	-7.93881e-07	1.03663e-07	300	610	0	-5.75827e-10	-1.83818e-11	-4.91856e-10	-6.17527e-08	-5.52615e-08	-5.10181e-09	300	200	0	-4.31311e-09	1.2838e-09	-7.50185e-09	-4.79842e-06	1.60844e-06	2.87861e-06	0	0	0
510	3	-3.7937e-09	1.63202e-09	-6.29871e-09	-3.37797e-07	-6.71243e-07	7.26217e-08	300	610	0	-8.8752e-10	-1.56068e-10	-5.89155e-10	-6.91149e-08	-5.51464e-08	9.97903e-09	300	200	0	-4.68122e-09	1.47595e-09	-6.88787e-09	-4.29611e-06	1.56467e-06	3.01705e-06	0	0	0
510	4	-3.10515e-09	1.86729e-09	-3.75546e-09	-1.18136e-07	-3.1875e-07	3.57312e-09	300	610	0	-1.2456e-09	-3.6318e-10	-6.36213e-10	-6.75877e-08	-4.35108e-08	3.41395e-08	300	200	0	-4.35075e-09	1.50411e-09	-4.39167e-09	-2.5316e-06	1.16408e-06	2.63221e-06	0	0	0
510	5	-1.26368e-09	1.88926e-09	1.44673e-09	2.88412e-07	3.60432e-07	-1.17263e-07	300	610	0	-1.6101e-09	-6.48094e-10	-5.86132e-10	-5.09162e-08	-1.42506e-08	6.90819e-08	300	200	0	-2.87378e-09	1.24117e-09	8.60594e-10	1.06235e-06	2.25944e-07	1.41703e-06	0	0	0
510	6	2.20121e-09	1.53572e-09	1.01948e-08	9.35705e-07	1.46698e-06	-3.03113e-07	300	610	0	-1.9102e-09	-1.00925e-09	-3.77483e-10	-1.13615e-08	3.95961e-08	1.15531e-07	300	200	0	2.9101e-10	5.26477e-10	9.81728e-09	7.09292e-06	-1.45258e-06	-9.90337e-07	0	0	0
510	7	7.77115e-09	6.0236e-10	2.3296e-08	1.8675e-06	3.08736e-06	-5.63504e-07	300	610	0	-2.03604e-09	-1.42811e-09	6.36918e-11	5.97911e-08	1.2504e-07	1.72362e-07	300	200	0	5.73511e-09	-8.25747e-10	2.33597e-08	1.61109e-05	-4.07079e-06	-4.97206e-06	0	0	0
510	8	1.58474e-08	-1.14593e-09	4.12519e-08	3.10088e-06	5.26545e-06	-8.99544e-07	300	610	0	-1.8327e-09	-1.86048e-09	8.1781e-10	1.71147e-07	2.47721e-07	2.35465e-07	300	200	0	1.40146e-08	-3.00641e-09	4.20697e-08	2.84549e-05	-7.78043e-06	-1.08663e-05	0	0	0
510	9	2.66079e-08	-3.94906e-09	6.39279e-08	4.60307e-06	7.96189e-06	-1.29748e-06	300	610	0	-1.09901e-09	-2.2267e-09	1.95984e-09	3.29335e-07	4.09728e-07	2.96392e-07	300	200	0	2.55089e-08	-6.17576e-09	6.58878e-08	4.4024e-05	-1.26191e-05	-1.88648e-05	0	0	0
511	0	3.9806e-08	-8.00558e-09	9.01114e-08	6.26127e-06	1.10007e-05	-1.72054e-06	300	610	0	4.04988e-10	-2.40192e-09	3.53976e-09	5.36176e-07	6.06541e-07	3.40898e-07	300	200	0	4.0211e-08	-1.04075e-08	9.36512e-08	6.19738e-05	-1.84182e-05	-2.88645e-05	0	0	0
511	1	5.45067e-08	-1.34009e-08	1.16966e-07	7.84697e-06	1.40049e-05	-2.09959e-06	300	610	0	2.93688e-09	-2.2086e-09	5.55364e-09	7.84745e-07	8.23077e-07	3.47617e-07	300	200	0	5.74435e-08	-1.56095e-08	1.22519e-07	8.03423e-05	-2.46852e-05	-4.02713e-05	0	0	0
511	2	6.87724e-08	-2.0006e-08	1.39418e-07	8.97776e-06	1.63259e-05	-2.32347e-06	300	610	0	6.73152e-09	-1.41437e-09	7.90471e-09	1.05435e-06	1.02902e-06	2.87218e-07	300	200	0	7.5504e-08	-2.14204e-08	1.47323e-07	9.56301e-05	-3.04662e-05	-5.17599e-05	0	0	0
511	3	7.93236e-08	-2.73456e-08	1.49559e-07	9.08283e-06	1.69773e-05	-2.23105e-06	300	610	0	1.19356e-08	2.60305e-10	1.03547e-08	1.30462e-06	1.17382e-06	1.22609e-07	300	200	0	9.12591e-08	-2.70853e-08	1.59914e-07	0.000102389	-3.42034e-05	-6.10085e-05	0	0	0
511	4	8.12259e-08	-3.44406e-08	1.36183e-07	7.38211e-06	1.45898e-05	-1.60768e-06	300	610	0	1.85119e-08	3.11905e-09	1.24687e-08	1.46939e-06	1.18226e-06	-1.89116e-07	300	200	0	9.97378e-08	-3.13215e-08	1.48652e-07	9.29135e-05	-3.36109e-05	-6.44434e-05	0	0	0
511	5	6.76912e-08	-3.96389e-08	8.46788e-08	2.89329e-06	7.4118e-06	-1.90076e-07	300	610	0	2.61111e-08	7.44443e-09	1.356e-08	1.45127e-06	9.51785e-07	-6.92077e-07	300	200	0	9.38023e-08	-3.21945e-08	9.82388e-08	5.71653e-05	-2.56106e-05	-5.70543e-05	0	0	0
511	6	3.01137e-08	-4.04606e-08	-2.24607e-08	-5.51398e-06	-6.60964e-06	2.31494e-06	300	610	0	3.39138e-08	1.34237e-08	1.26461e-08	1.1188e-06	3.53555e-07	-1.42335e-06	300	200	0	6.40275e-08	-2.70369e-08	-9.81458e-09	-1.68648e-05	-6.38503e-06	-3.23716e-05	0	0	0
511	7	-4.14886e-08	-3.34996e-08	-2.04149e-07	-1.89931e-05	-2.96262e-05	6.19183e-06	300	610	0	4.04522e-08	2.10398e-08	8.43434e-09	3.08546e-07	-7.60249e-07	-2.40009e-06	300	200	0	-1.03632e-09	-1.24598e-08	-1.95714e-07	-0.000142126	2.83776e-05	1.72714e-05	0	0	0
511	8	-1.57421e-07	-1.44457e-08	-4.77821e-07	-3.84986e-05	-6.3515e-05	1.16508e-05	300	610	0	4.3436e-08	2.99233e-08	-6.40147e-10	-1.16469e-06	-2.53981e-06	-3.60121e-06	300	200	0	-1.13985e-07	1.54776e-08	-4.78461e-07	-0.000330519	8.29548e-05	0.000100033	0	0	0
511	9	-3.26417e-07	2.16897e-08	-8.5473e-07	-6.44408e-05	-0.000109286	1.87296e-05	300	610	0	3.96185e-08	3.91691e-08	-1.62905e-08	-3.48554e-06	-5.1083e-06	-4.94353e-06	300	200	0	-2.86799e-07	6.08589e-08	-8.7102e-07	-0.000589648	0.000160678	0.000223234	0	0	0
512	0	-5.5266e-07	8.00416e-08	-1.33304e-06	-9.61987e-05	-0.000166233	2.71576e-05	300	610	0	2.47633e-08	4.71279e-08	-4.01326e-08	-6.79936e-06	-8.51632e-06	-6.25307e-06	300	200	0	-5.27897e-07	1.27169e-07	-1.37317e-06	-0.000918073	0.000262541	0.000391225	0	0	0
512	1	-8.31556e-07	1.64934e-07	-1.88852e-06	-0.000131486	-0.000230808	3.61848e-05	300	610	0	-6.20909e-09	5.11976e-08	-7.32786e-08	-1.11531e-05	-1.26778e-05	-7.23406e-06	300	200	0	-8.37765e-07	2.16132e-07	-1.9618e-06	-0.00129892	0.000385267	0.000602281	0	0	0
512	2	-1.1442e-06	2.78384e-07	-2.46305e-06	-0.000165595	-0.00029526	4.4382e-05	300	610	0	-5.87911e-08	4.76594e-08	-1.15733e-07	-1.64126e-05	-1.72869e-05	-7.44018e-06	300	200	0	-1.20299e-06	3.26043e-07	-2.57878e-06	-0.00169196	0.00051883	0.000844474	0	0	0
512	3	-1.4507e-06	4.17977e-07	-2.95155e-06	-0.000190581	-0.000346133	4.9436e-05	300	610	0	-1.38055e-07	3.16226e-08	-1.65575e-07	-2.2157e-05	-2.17187e-05	-6.25584e-06	300	200	0	-1.58876e-06	4.49599e-07	-3.11713e-06	-0.00202472	0.000643547	0.0010906	0	0	0
512	4	-1.68297e-06	5.74094e-07	-3.18916e-06	-0.000194519	-0.000362841	4.79749e-05	300	610	0	-2.47288e-07	-2.82726e-09	-2.17928e-07	-2.75535e-05	-2.4923e-05	-2.8987e-06	300	200	0	-1.93026e-06	5.71267e-07	-3.40708e-06	-0.00218362	0.000727014	0.00129253	0	0	0
512	5	-1.73796e-06	7.26579e-07	-2.94109e-06	-0.000161032	-0.000316658	3.54854e-05	300	610	0	-3.85996e-07	-6.21589e-08	-2.63795e-07	-3.12258e-05	-2.53281e-05	3.54139e-06	300	200	0	-2.12396e-06	6.6442e-07	-3.20489e-06	-0.00200719	0.000721429	0.00137571	0	0	0
512	6	-1.47322e-06	8.41124e-07	-1.89976e-06	-6.93959e-05	-0.000170671	6.40422e-06	300	610	0	-5.47206e-07	-1.52464e-07	-2.88867e-07	-3.11379e-05	-2.07805e-05	1.40081e-05	300	200	0	-2.02042e-06	6.8866e-07	-2.18862e-06	-0.0012841	0.000562116	0.00123511	0	0	0
512	7	-7.07253e-07	8.6593e-07	3.05359e-07	0.000104375	0.000118634	-4.5504e-05	300	610	0	-7.14124e-07	-2.77913e-07	-2.72574e-07	-2.45281e-05	-8.56173e-06	2.93079e-05	300	200	0	-1.42138e-06	5.88017e-07	3.27852e-08	0.000239826	0.000168463	0.000734458	0	0	0
512	8	7.71632e-07	7.2951e-07	4.07735e-06	0.000384968	0.000597214	-0.000126351	300	610	0	-8.56354e-07	-4.38474e-07	-1.87714e-07	-7.94543e-06	1.44655e-05	4.9841e-05	300	200	0	-8.47224e-08	2.91036e-07	3.88963e-06	0.00284063	-0.000551144	-0.000288624	0	0	0
512	9	3.18381e-06	3.40963e-07	9.79238e-06	0.000793167	0.00130576	-0.000240765	300	610	0	-9.26155e-07	-6.26811e-07	-1.19279e-09	2.2544e-05	5.15165e-05	7.52185e-05	300	200	0	2.25766e-06	-2.85848e-07	9.79119e-06	0.0067751	-0.00168845	-0.0020082	0	0	0
513	0	6.71905e-06	-4.05532e-07	1.77018e-05	0.00133866	0.00226734	-0.000389837	300	610	0	-8.55504e-07	-8.24401e-07	3.23467e-07	7.08987e-05	0.000105276	0.000103759	300	200	0	5.86355e-06	-1.22993e-06	1.80253e-05	0.0122133	-0.00331642	-0.00458258	0	0	0
513	1	1.14745e-05	-1.6198e-06	2.77877e-05	0.00200984	0.00346963	-0.000568276	300	610	0	-5.55221e-07	-9.97113e-07	8.21064e-07	0.000140299	0.000176948	0.000131883	300	200	0	1.09193e-05	-2.61691e-06	2.86088e-05	0.0191393	-0.00546019	-0.00810988	0	0	0
513	2	1.73662e-05	-3.39586e-06	3.95678e-05	0.00276043	0.00484127	-0.00076079	300	610	0	8.21879e-08	-1.09074e-06	1.51626e-06	0.000231912	0.000264912	0.000153451	300	200	0	1.74484e-05	-4.4866e-06	4.1084e-05	0.0272166	-0.00805655	-0.0125631	0	0	0
513	3	2.40122e-05	-5.78074e-06	5.18515e-05	0.0034935	0.00622302	-0.000937863	300	610	0	1.17378e-06	-1.0274e-06	2.41099e-06	0.000343163	0.000362973	0.000159143	300	200	0	2.5186e-05	-6.80814e-06	5.42625e-05	0.0356215	-0.0109017	-0.0177034	0	0	0
513	4	3.05923e-05	-8.72998e-06	6.24642e-05	0.00404408	0.00733582	-0.00105136	300	610	0	2.82895e-06	-7.04194e-07	3.4672e-06	0.000465498	0.00045826	0.000136042	300	200	0	3.34213e-05	-9.43417e-06	6.59314e-05	0.0428533	-0.0135896	-0.0229727	0	0	0
513	5	3.56931e-05	-1.20492e-05	6.79696e-05	0.00416308	0.00775009	-0.00103075	300	610	0	5.12113e-06	3.98247e-09	4.58528e-06	0.000581744	0.000528963	6.76518e-05	300	200	0	4.08142e-05	-1.20452e-05	7.25549e-05	0.0465452	-0.0154465	-0.0273737	0	0	0
513	6	3.71632e-05	-1.53237e-05	6.34505e-05	0.00350679	0.00686353	-0.000781163	300	610	0	8.04593e-06	1.23487e-06	5.5791e-06	0.000663295	0.000542247	-6.53257e-05	300	200	0	4.52091e-05	-1.40888e-05	6.90296e-05	0.0433145	-0.0154731	-0.0293519	0	0	0
513	7	3.20138e-05	-1.78414e-05	4.24331e-05	0.00163812	0.0038983	-0.000185072	300	610	0	1.14645e-05	3.11966e-06	6.15071e-06	0.000667591	0.000452907	-0.000283064	300	200	0	4.34783e-05	-1.47217e-05	4.85838e-05	0.0287134	-0.0123109	-0.026706	0	0	0
513	8	1.6419e-05	-1.85206e-05	-2.9212e-06	-0.0019517	-0.00206745	0.000890073	300	610	0	1.5033e-05	5.75092e-06	5.86946e-06	0.000536627	0.000203604	-0.000603074	300	200	0	3.1452e-05	-1.27697e-05	2.94826e-06	-0.00263605	-0.00425802	-0.0165661	0	0	0
513	9	-1.41094e-05	-1.58614e-05	-8.11991e-05	-0.00779068	-0.0120148	0.00257548	300	610	0	1.81223e-05	9.13488e-06	4.16315e-06	0.000197566	-0.000272223	-0.0010346	300	200	0	4.01291e-06	-6.7265e-06	-7.7036e-05	-0.0566148	0.0106311	0.00450521	0	0	0
514	0	-6.4281e-05	-7.9472e-06	-0.000200508	-0.0163308	-0.0268246	0.0049728	300	610	0	1.97376e-05	1.31263e-05	3.32126e-07	-0.000433123	-0.00104337	-0.00157061	300	200	0	-4.45435e-05	5.17906e-06	-0.000200176	-0.138759	0.034323	0.0402198	0	0	0
514	1	-0.000138214	7.46575e-06	-0.000366442	-0.0277979	-0.0470204	0.00811122	300	610	0	1.8454e-05	1.73464e-05	-6.39997e-06	-0.00144025	-0.00216825	-0.00217719	300	200	0	-0.00011976	2.48122e-05	-0.000372842	-0.252857	0.0684123	0.0939972	0	0	0
514	2	-0.000238142	3.2725e-05	-0.000579058	-0.0419781	-0.0723961	0.0118878	300	610	0	1.23948e-05	2.10894e-05	-1.67818e-05	-0.00289327	-0.00367511	-0.00278072	300	200	0	-0.000225748	5.38144e-05	-0.00059584	-0.39887	0.113517	0.168039	0	0	0
514	3	-0.000362564	6.98718e-05	-0.000828781	-0.0579367	-0.101519	0.0159913	300	610	0	-7.14093e-07	2.32263e-05	-3.13588e-05	-0.00482051	-0.00553386	-0.0032538	300	200	0	-0.000363278	9.30982e-05	-0.00086014	-0.570117	0.168426	0.261974	0	0	0
514	4	-0.000503783	0.000119991	-0.00109126	-0.0736789	-0.13112	0.0198122	300	610	0	-2.3366e-05	2.21267e-05	-5.02094e-05	-0.0071729	-0.00761921	-0.0034019	300	200	0	-0.000527149	0.000142118	-0.00114147	-0.749739	0.229004	0.371027	0	0	0
514	5	-0.000644937	0.000182281	-0.00132149	-0.0857806	-0.155416	0.0223496	300	610	0	-5.79187e-05	1.56257e-05	-7.25842e-05	-0.00977696	-0.00966626	-0.00295404	300	200	0	-0.000702855	0.000197907	-0.00139407	-0.906683	0.286877	0.483763	0	0	0
514	6	-0.000756704	0.000252822	-0.00144789	-0.0890408	-0.165444	0.0221282	300	610	0	-0.000106005	1.07857e-06	-9.64487e-05	-0.0122787	-0.0112222	-0.00156253	300	200	0	-0.000862709	0.0002539	-0.00154434	-0.991636	0.328046	0.579526	0	0	0
514	7	-0.000794183	0.000323085	-0.0013675	-0.0762473	-0.148578	0.0171546	300	610	0	-0.000167659	-2.44467e-05	-0.000117956	-0.0140838	-0.0116013	0.00118171	300	200	0	-0.000961842	0.000298638	-0.00148546	-0.933763	0.331626	0.625911	0	0	0
514	8	-0.000694685	0.000378295	-0.000944104	-0.0381847	-0.0884342	0.00494677	300	610	0	-0.000240125	-6.37727e-05	-0.000130902	-0.0143029	-0.00985498	0.00570967	300	200	0	-0.00093481	0.000314522	-0.00107501	-0.639475	0.269084	0.576796	0	0	0
514	9	-0.000377575	0.000395876	-1.19261e-05	0.0359349	0.034511	-0.0173118	300	610	0	-0.00031637	-0.000118947	-0.000126275	-0.0117179	-0.00477404	0.012401	300	200	0	-0.000693945	0.000276928	-0.000138201	0.00497957	0.104507	0.371762	0	0	0
515	0	0.000252263	0.000344362	0.00161186	0.157398	0.241191	-0.0524358	300	610	0	-0.000383378	-0.000190246	-9.20423e-05	-0.00479213	0.0050531	0.0214677	300	200	0	-0.000131115	0.000154116	0.00151982	1.12483	-0.203409	-0.061938	0	0	0
515	1	0.00129542	0.000183357	0.00410184	0.336017	0.550649	-0.102653	300	610	0	-0.000420423	-0.000274803	-1.34157e-05	0.00824749	0.0210974	0.0327854	300	200	0	0.000874992	-9.14465e-05	0.00408842	2.83931	-0.696781	-0.80342	0	0	0
515	2	0.00284112	-0.000134698	0.00758202	0.577006	0.974697	-0.168707	300	610	0	-0.000397674	-0.000364888	0.00012612	0.0292168	0.044628	0.0456715	300	200	0	0.00244345	-0.000499585	0.00770814	5.2325	-1.4104	-1.92646	0	0	0
515	3	0.00494038	-0.000659951	0.0120628	0.876503	1.51012	-0.248611	300	610	0	-0.000275643	-0.000445904	0.000342658	0.0596296	0.0762999	0.0586133	300	200	0	0.00466474	-0.00110585	0.0124054	8.30987	-2.35912	-3.48026	0	0	0
515	4	0.00756712	-0.00143666	0.0173546	1.21565	2.12821	-0.336031	300	610	0	-6.23852e-06	-0.000494349	0.000648222	0.100161	0.115564	0.0689683	300	200	0	0.00756088	-0.00193101	0.0180029	11.9391	-3.52	-5.46106	0	0	0
515	5	0.0105666	-0.00248966	0.0229599	1.55345	2.76194	-0.418399	300	610	0	0.000463625	-0.000476097	0.00104526	0.149886	0.159892	0.0726769	300	200	0	0.0110302	-0.00296576	0.0240052	15.7756	-4.80917	-7.77379	0	0	0
515	6	0.0135923	-0.00380485	0.0279479	1.81883	3.29143	-0.474897	300	610	0	0.00118471	-0.000345625	0.00151908	0.205291	0.203834	0.0640565	300	200	0	0.014777	-0.00415048	0.029467	19.177	-6.05414	-10.1843	0	0	0
515	7	0.0160364	-0.00530334	0.0308281	1.90325	3.52983	-0.474686	300	610	0	0.0021932	-4.70284e-05	0.00202817	0.259085	0.237993	0.0357801	300	200	0	0.0182296	-0.00535037	0.0328562	21.1163	-6.96407	-12.2649	0	0	0
515	8	0.0169619	-0.0068099	0.0294447	1.6554	3.21252	-0.375886	300	610	0	0.00349246	0.000482066	0.00249305	0.298922	0.248053	-0.0208199	300	200	0	0.0204543	-0.00632783	0.0319378	20.1105	-7.10257	-13.3403	0	0	0
515	9	0.0150542	-0.00801808	0.0209329	0.881054	1.99445	-0.126099	300	610	0	0.00502802	0.00130235	0.00278463	0.306224	0.214113	-0.114946	300	200	0	0.0200822	-0.00671573	0.0237175	14.1909	-5.87065	-12.4444	0	0	0
516	0	0.00861457	-0.00845677	0.00178773	-0.648451	-0.537682	0.334498	300	610	0	0.00665614	0.00245898	0.00271433	0.255425	0.110683	-0.254821	300	200	0	0.0152707	-0.00599779	0.00450206	0.95246	-2.51061	-8.30578	0	0	0
516	1	-0.00437212	-0.00746613	-0.0318818	-3.17422	-4.83027	1.06624	300	610	0	0.00810764	0.00396077	0.00202921	0.114103	-0.0921626	-0.445262	300	200	0	0.00373552	-0.00350535	-0.0298526	-22.2704	3.85403	0.61484	0	0	0
516	2	-0.026053	-0.00419491	-0.0838312	-6.909	-11.2946	2.11784	300	610	0	0.00895096	0.00575148	0.000416795	-0.155355	-0.425856	-0.684159	300	200	0	-0.017102	0.00155658	-0.0834144	-58.0433	14.1247	16.0028	0	0	0
516	3	-0.0583595	0.00236452	-0.156802	-11.9721	-20.1959	3.50771	300	610	0	0.00856161	0.00767337	-0.00247407	-0.591802	-0.917935	-0.957797	300	200	0	-0.0497979	0.0100379	-0.159276	-108.226	29.0593	39.4482	0	0	0
516	4	-0.102448	0.0132829	-0.251203	-18.2957	-31.4896	5.19768	300	610	0	0.00610903	0.00942487	-0.00698904	-1.22819	-1.58345	-1.23512	300	200	0	-0.0963387	0.0227078	-0.258192	-173.066	49.0089	72.0462	0	0	0
516	5	-0.157885	0.0295185	-0.363302	-25.5003	-44.6028	7.05921	300	610	0	0.000576506	0.0105168	-0.0133925	-2.08035	-2.41261	-1.46133	300	200	0	-0.157309	0.0400353	-0.376695	-249.952	73.5439	113.803	0	0	0
516	6	-0.221567	0.0516357	-0.482937	-32.7432	-58.1611	8.83307	300	610	0	-0.00916563	0.0102352	-0.0217529	-3.13111	-3.35445	-1.55175	300	200	0	-0.230732	0.0618709	-0.50469	-331.847	100.967	162.831	0	0	0
516	7	-0.286381	0.0793961	-0.590871	-38.5508	-69.6821	10.0866	300	610	0	-0.0242093	0.00762297	-0.031783	-4.30939	-4.29699	-1.38723	300	200	0	-0.31059	0.0870191	-0.622654	-405.471	127.725	214.339	0	0	0
516	8	-0.339726	0.111215	-0.656071	-40.6577	-75.2708	10.1753	300	610	0	-0.0453542	0.00149882	-0.0426375	-5.46512	-5.04527	-0.813428	300	200	0	-0.38508	0.112714	-0.698709	-449.444	147.78	259.48	0	0	0
516	9	-0.362059	0.143495	-0.633427	-35.8912	-69.3824	8.21957	300	610	0	-0.0727262	-0.00946358	-0.0526749	-6.34198	-5.30053	0.353252	300	200	0	-0.434785	0.134032	-0.686101	-432.725	152.017	284.184	0	0	0
517	0	-0.325825	0.169883	-0.46269	-20.1582	-44.7534	3.1135	300	610	0	-0.105253	-0.0265678	-0.0592098	-6.55197	-4.64534	2.30918	300	200	0	-0.431078	0.143315	-0.5219	-313.914	127.863	268.221	0	0	0
517	1	-0.195239	0.180551	-0.0697865	11.3858	7.3636	-6.41301	300	610	0	-0.14	-0.0508076	-0.0582977	-5.55856	-2.54251	5.23224	300	200	0	-0.335238	0.129744	-0.128084	-42.1744	59.3378	184.838	0	0	0
517	2	0.0723728	0.161666	0.628054	63.8887	96.4826	-21.6524	300	610	0	-0.171403	-0.0824315	-0.0446224	-2.67809	1.64213	9.23126	300	200	0	-0.0990303	0.0792344	0.583431	439.202	-72.1512	1.48236	0	0	0
517	3	0.522816	0.0952951	1.71156	141.957	231.478	-43.668	300	610	0	-0.190479	-0.120341	-0.0115842	2.88719	8.57986	14.2724	300	200	0	0.332337	-0.0250459	1.69997	1185.37	-285.885	-317.731	0	0	0
517	4	1.19785	-0.0399032	3.24115	248.303	418.272	-72.904	300	610	0	-0.184159	-0.161321	0.0482807	11.9681	18.8673	20.0808	300	200	0	1.01369	-0.201224	3.28943	2237.37	-598.346	-807.046	0	0	0
517	5	2.12352	-0.266776	5.22943	381.779	656.424	-108.636	300	610	0	-0.134979	-0.199145	0.142391	25.2804	32.8477	26.0191	300	200	0	1.98854	-0.465921	5.37182	3603.13	-1017.73	-1490.75	0	0	0
517	6	3.29318	-0.60605	7.6032	534.763	934.516	-148.256	300	610	0	-0.0214505	-0.223635	0.276547	43.1921	50.3519	30.952	300	200	0	3.27173	-0.829686	7.87975	5231.39	-1536.1	-2370.76	0	0	0
517	7	4.64466	-1.07047	10.1552	689.953	1224.41	-186.423	300	610	0	0.180455	-0.219856	0.452536	65.3889	70.3553	33.1134	300	200	0	4.82511	-1.29033	10.6077	6978.59	-2119.17	-3409.74	0	0	0
517	8	6.0321	-1.65624	12.488	816.798	1474.71	-214.149	300	610	0	0.494205	-0.167693	0.664789	90.4358	90.5576	30.0059	300	200	0	6.52631	-1.82394	13.1528	8570.34	-2693.84	-4509.75	0	0	0
517	9	7.1944	-2.33162	13.9558	868.042	1604.26	-217.964	300	610	0	0.937422	-0.0421929	0.896102	115.246	106.916	18.379	300	200	0	8.13183	-2.37381	14.8519	9561.63	-3134.74	-5487.8	0	0	0
518	0	7.7241	-3.02279	13.6148	777.167	1496.9	-179.402	300	610	0	1.51391	0.184836	1.1126	134.5	113.198	-5.65452	300	200	0	9.23801	-2.83795	14.7274	9303.01	-3251.55	-6050.93	0	0	0
518	1	7.04367	-3.59811	10.1985	457.953	999.776	-75.1304	300	610	0	2.20265	0.541374	1.25843	140.098	100.651	-46.283	300	200	0	9.24632	-3.05673	11.4569	6924.08	-2780.47	-5775.6	0	0	0
518	2	4.3996	-3.85261	2.14165	-192.213	-72.1828	121.807	300	610	0	2.94381	1.04923	1.25112	120.782	57.9552	-107.35	300	200	0	7.34341	-2.80338	3.39277	1350.63	-1384.54	-4099.08	0	0	0
518	3	-1.11149	-3.49638	-12.3155	-1283.17	-1921.65	439.076	143.965	714.192	0	3.62244	1.71496	0.978966	62.1396	-28.3217	-191.301	300	200	0	2.51095	-1.78142	-11.3365	-8623.2	1330.46	-333.13	127.992	753.113	0
518	4	-10.4663	-2.15175	-34.9067	-2914.57	-4739.9	899.847	164.212	693.496	0	4.05161	2.51722	0.302609	-52.7406	-172.508	-297.646	300	200	0	-6.41472	0.365472	-34.6041	-24182.3	5776.72	6285.98	158.04	699.336	0
518	5	-24.5557	0.601581	-67.054	-5155.08	-8671.76	1519.05	170.675	686.88	0	3.95788	3.3906	-0.936514	-241.613	-387.516	-420.889	300	200	0	-20.5978	3.99218	-67.9906	-46295.3	12326.6	16483.2	166.757	683.727	0
518	6	-43.9577	5.10898	-109.684	-8034.1	-13797.9	2304.89	174.204	683.247	0	2.97413	4.20654	-2.89749	-520.011	-681.118	-547.964	64.9285	379.469	0	-40.9836	9.31552	-112.582	-75594	21262.8	30771	171.391	675.429	0
518	7	-68.7783	11.5693	-163.092	-11544.3	-20126.5	3252.69	176.594	680.784	0	0.696507	4.77962	-5.74443	-898.946	-1054.62	-659.796	116.41	356.49	0	-68.0818	16.3489	-168.836	-112293	32737.7	49313.1	174.546	669.751	0
518	8	-98.6199	20.0876	-226.574	-15629.9	-27558.6	4325.88	178.368	678.984	0	-3.1474	4.94999	-9.76029	-1390.21	-1510.94	-741.962	145.195	342.435	0	-101.767	25.0375	-236.334	-155980	46715.5	71882.8	176.998	665.085	0
518	9	-132.541	30.6996	-297.884	-20155.6	-35832.4	5449.54	179.71	677.663	0	-8.59888	4.68645	-15.538	-2019.77	-2066.22	-792.979	167.022	329.989	0	-141.14	35.386	-313.422	-205294	62902.7	97842.2	179.081	660.427	0
519	0	-168.911	43.2752	-372.802	-24879.2	-44479.1	6519.19	180.69	676.736	0	-15.6203	4.06404	-24.0321	-2835.37	-2749.75	-818.926	185.58	317.983	0	-184.531	47.3393	-396.834	-257658	80678.8	126062	180.986	655.01	0
519	1	-205.254	57.3986	-445.075	-29441.3	-52814.4	7405.28	181.336	676.149	0	-24.336	3.13352	-36.3777	-3898.9	-3590.91	-824.266	201.288	307.178	0	-229.589	60.5322	-481.453	-309206	99050.8	154813	182.843	648.27	0
519	2	-238.332	72.3113	-507.207	-33406.7	-60019.7	7966.79	181.666	675.864	0	-35.1382	1.8415	-53.6255	-5271.77	-4606	-807.649	214.108	298.307	0	-273.47	74.1528	-560.832	-355240	116751	181815	184.768	639.763	0
519	3	-264.667	86.9822	-552.385	-36377.1	-65345.5	8086.78	181.703	675.855	0	-48.6287	0.0449408	-76.5282	-7002.61	-5795.94	-762.062	224.264	291.504	0	-313.296	87.0271	-628.913	-391463	132571	204606	186.882	629.086	0
519	4	-281.439	100.342	-576.873	-38129.3	-68364.3	7708.38	181.492	676.097	0	-65.422	-2.45308	-105.37	-9115.65	-7149.49	-675.084	232.149	286.511	0	-346.861	97.8893	-682.243	-415513	145808	221163	189.315	615.926	0
519	5	-287.42	111.576	-581.455	-38698.3	-69128	6855.48	181.112	676.554	0	-85.8806	-5.89609	-139.75	-11593.9	-8637.63	-525.068	238.192	282.962	0	-373.3	105.68	-721.205	-427857	156514	230537	192.173	600.287	0
519	6	-283.371	120.271	-571.104	-38361.2	-68141.7	5636.24	180.684	677.17	0	-109.872	-10.559	-178.299	-14357	-10200.3	-280.292	242.791	280.522	0	-393.244	109.712	-749.403	-431485	165355	233101	195.461	582.799	0
519	7	-271.59	126.354	-553.153	-37535.9	-66176.1	4221.5	180.366	677.858	0	-136.579	-16.6452	-218.477	-17243	-11739.1	91.8083	246.269	278.923	0	-408.169	109.709	-771.63	-430632	173166	230212	199.025	564.905	0
519	8	-254.905	129.89	-534.985	-36646.1	-64017.4	2799.62	180.338	678.499	0	-164.385	-24.1089	-256.643	-20007	-13120.9	608.535	248.875	277.957	0	-419.29	105.782	-791.628	-429245	180476	223512	202.557	548.645	0
519	9	-235.761	130.927	-522.195	-36011.1	-62261.8	1530.2	180.769	678.961	0	-190.9	-32.5314	-288.535	-22349.2	-14194.4	1258.34	250.805	277.457	0	-426.661	98.3952	-810.731	-429884	187243	214302	205.695	536.068	0
520	0	-215.753	129.468	-517.687	-35791.4	-61214	515.322	181.755	679.137	0	-213.227	-41.16	-310.241	-23978.5	-14818.9	2000.09	252.234	277.29	0	-428.98	88.3078	-827.929	-433369	192937	203263	208.165	528.557	0
520	1	-195.643	125.595	-521.705	-35995.4	-60895.8	-210.437	183.275	678.996	0	-228.525	-49.1079	-319.392	-24698.4	-14904.9	2774.68	253.334	277.329	0	-424.169	76.4867	-841.097	-439141	196888	190558	209.879	526.47	0
520	2	-175.616	119.57	-532.592	-36529.6	-61136.8	-674.957	185.209	678.588	0	-234.721	-55.5972	-316.004	-24473.1	-14447	3519.85	254.282	277.445	0	-410.336	63.973	-848.596	-446014	198691	176106	210.931	529.209	0
520	3	-155.548	111.828	-547.841	-37260.4	-61688.7	-950.616	187.397	678.013	0	-231.041	-60.1158	-302.48	-23437.1	-13528.1	4181.84	255.276	277.483	0	-386.589	51.712	-850.321	-452895	198436	159837	211.543	535.535	0
520	4	-135.21	102.879	-564.958	-38059.3	-62311.7	-1129.34	189.706	677.367	0	-218.118	-62.4589	-282.77	-21844.2	-12291.1	4721.47	256.533	277.251	0	-353.328	40.4203	-847.727	-459141	196675	141820	211.997	543.903	0
520	5	-114.393	93.2136	-581.905	-38823.9	-62816.4	-1298.21	192.05	676.719	0	-197.666	-62.6892	-261.2	-19989.2	-10898.5	5115.18	258.275	276.528	0	-312.059	30.5244	-843.105	-464550	194196	122287	212.567	552.737	0
520	6	-92.9956	83.2381	-597.237	-39484.4	-63079.1	-1522.41	194.382	676.112	0	-171.945	-61.0553	-241.501	-18140.1	-9496.84	5352.42	260.676	275.114	0	-264.941	22.1828	-838.737	-469174	191762	101601	213.47	560.651	0
520	7	-71.095	73.2755	-610.078	-40001.7	-63040.3	-1837.97	196.669	675.568	0	-143.271	-57.9101	-226.278	-16497.5	-8193.87	5433.1	263.789	272.908	0	-214.366	15.3654	-836.357	-473165	189962	80226.9	214.828	566.628	0
520	8	-48.9862	63.5919	-620.037	-40363.6	-62693.8	-2251.93	198.887	675.099	0	-113.67	-53.6517	-216.902	-15182.3	-7051.67	5368.69	267.489	269.996	0	-162.657	9.94027	-836.939	-476672	189144	58714.5	216.666	570.112	0
520	9	-27.1892	54.4253	-627.072	-40577.7	-62071.9	-2746.73	201.013	674.71	0	-84.6934	-48.6721	-213.642	-14239.5	-6090.26	5182.79	271.493	266.651	0	-111.883	5.7532	-840.714	-479784	189423	37686.1	218.924	571.014	0
521	0	-6.40613	46.0036	-631.388	-40663.8	-61233.8	-3287.73	203.017	674.404	0	-57.3318	-43.3046	-215.924	-13651.8	-5297.04	4907.72	275.468	263.225	0	-63.7379	2.69894	-847.312	-482517	190722	17803.8	221.48	569.621	0
521	1	12.566	38.5481	-633.329	-40648.7	-60256.5	-3832.31	204.858	674.183	0	-32.0473	-37.7977	-222.615	-13358.4	-4638.93	4579.36	279.162	260.007	0	-19.4812	0.75037	-855.944	-484825	192823	-283.677	224.183	566.463	0
521	2	28.9357	32.2612	-633.298	-40562.4	-59223.6	-4337.94	206.484	674.049	0	-8.90268	-32.3299	-232.279	-13275.2	-4073.91	4232.73	282.461	257.152	0	20.033	-0.0687218	-865.577	-486609	195414	-15996	226.872	562.174	0
521	3	42.0085	27.3131	-631.702	-40437.6	-58215.7	-4767.96	207.843	674.014	0	12.2393	-27.0456	-243.408	-13312.3	-3560.21	3899.05	285.373	254.691	0	54.2478	0.267448	-875.109	-487757	198153	-28861.7	229.408	557.381	0
521	4	51.2635	23.8406	-628.95	-40309.4	-57301.2	-5095.94	208.894	674.09	0	31.5128	-22.0901	-254.588	-13387.6	-3063.98	3604.09	287.965	252.585	0	82.7762	1.75046	-883.539	-488190	200723	-38540	231.678	552.635	0
521	5	56.4024	21.9536	-625.484	-40213.3	-56530.6	-5307.65	209.621	674.292	0	48.8972	-17.6357	-264.643	-13437	-2564.15	3368.14	290.311	250.774	0	105.3	4.31784	-890.126	-487917	202889	-44829	233.611	548.376	0
521	6	57.3674	21.7346	-621.808	-40182.3	-55930.7	-5400.6	210.051	674.622	0	64.1608	-13.8874	-272.745	-13420.3	-2053.49	3206.24	292.471	249.205	0	121.528	7.84721	-894.553	-487078	204548	-47666.5	235.181	544.914	0
521	7	54.3298	23.2328	-618.568	-40243.3	-55500.7	-5382.22	210.276	675.059	0	76.9133	-11.0569	-278.489	-13323.5	-1536.36	3127.43	294.483	247.842	0	131.243	12.1759	-897.058	-486007	205781	-47125.8	236.418	542.43	0
521	8	47.6629	26.462	-616.622	-40415.7	-55207.8	-5267.69	210.467	675.544	0	86.7307	-9.3157	-281.891	-13154.8	-1024.62	3134.06	296.365	246.666	0	134.394	17.1463	-898.512	-485265	206870	-43410.2	237.416	540.992	0
521	9	37.9157	31.4054	-617.101	-40708.2	-54985	-5077.04	210.898	675.967	0	93.2899	-8.75358	-283.307	-12938.4	-533.044	3221.85	298.118	245.669	0	131.206	22.6518	-900.407	-485652	208306	-36846.3	238.341	540.577	0
522	0	25.7939	38.0177	-621.471	-41117.1	-54730.2	-4832.25	211.934	676.161	0	96.4543	-9.36285	-283.309	-12705.3	-74.7882	3379.67	299.736	244.846	0	122.248	28.6549	-904.779	-488206	210761	-27881.3	239.427	541.106	0
522	1	12.1468	46.2095	-631.566	-41625.7	-54310.5	-4554.43	214.007	675.909	0	96.2863	-11.052	-282.532	-12485.1	341.801	3590.69	301.21	244.19	0	108.433	35.1574	-914.098	-494185	215056	-17083.3	240.96	542.472	0
522	2	-2.04308	55.8097	-649.558	-42207.9	-53570.6	-4261.05	217.528	674.979	0	93.0058	-13.6773	-281.546	-12300.7	712.783	3835.09	302.532	243.69	0	90.9627	42.1324	-931.104	-505026	222107	-5141.12	243.231	544.567	0
522	3	-15.6637	66.5325	-677.823	-42831.5	-52348.5	-3964.1	222.77	673.19	0	86.9396	-17.0768	-280.775	-12166.1	1036.22	4092.96	303.691	243.331	0	71.2759	49.4557	-958.598	-522251	232846	7132.5	246.471	547.283	0
522	4	-27.4715	77.9559	-718.646	-43460.2	-50496.5	-3670.89	229.734	670.475	0	78.4851	-21.1006	-280.466	-12087.1	1310.9	4347.05	304.674	243.096	0	51.0137	56.8553	-999.112	-547286	248099	18793.3	250.771	550.504	0
522	5	-36.1094	89.5131	-773.808	-44054.2	-47897.9	-3386.16	238.101	666.932	0	68.0829	-25.6396	-280.702	-12062.3	1536.53	4584.38	305.474	242.972	0	31.9735	63.8735	-1054.51	-581214	268457	28770.4	256.035	554.077	0
522	6	-40.1718	100.538	-844.276	-44569.5	-44459.5	-3111.78	247.34	662.79	0	56.1923	-30.6325	-281.427	-12084.6	1713.61	4796.36	306.089	242.94	0	16.0205	69.9056	-1125.7	-624592	294196	35922.6	262.027	557.827	0
522	7	-38.3001	110.399	-930.079	-44959.3	-40092.8	-2846.48	256.893	658.339	0	43.2712	-36.0341	-282.47	-12139	1841.91	4978.94	306.521	242.975	0	4.97113	74.3653	-1212.55	-677371	325275	39150.9	268.454	561.578	0
522	8	-29.2911	118.566	-1030.02	-45173.5	-34727.1	-2593.43	266.285	653.857	0	29.7549	-41.773	-283.577	-12201	1919.47	5132.19	306.769	243.025	0	0.463758	76.7934	-1313.59	-738715	361249	37493.4	275.025	565.167	0
522	9	-12.2248	124.493	-1140.93	-45159.5	-28370.6	-2369.75	275.134	649.581	0	16.0287	-47.7433	-284.486	-12241.3	1944.17	5258.54	306.834	243.03	0	3.80399	76.7498	-1425.41	-806580	401015	30165.1	281.461	568.441	0
523	0	13.3358	127.526	-1256.93	-44867.8	-21184.2	-2204.8	283.146	645.696	0	2.40602	-53.8233	-284.99	-12235.4	1917.22	5361.73	306.727	242.933	0	15.7419	73.7027	-1541.92	-877292	442554	16651.7	287.505	571.254	0
523	1	47.0652	127.023	-1369.39	-44264	-13514	-2129.48	290.131	642.324	0	-10.8907	-59.9124	-284.979	-12170.8	1845.52	5446.19	306.476	242.708	0	36.1744	67.1104	-1654.37	-945537	482906	-3081.76	292.947	573.487	0
523	2	87.6512	122.563	-1467.98	-43338.8	-5856.95	-2164.52	296.01	639.523	0	-23.7418	-65.9693	-284.439	-12049.9	1743.33	5516.89	306.129	242.364	0	63.9094	56.5936	-1752.42	-1.00503e+06	518544	-28388.4	297.653	575.059	0
523	3	132.754	114.109	-1542.72	-42111.8	1228.29	-2310.47	300.796	637.297	0	-36.1186	-72.0218	-283.474	-11889.9	1636.03	5580.42	305.771	241.944	0	96.6355	42.0877	-1826.2	-1.04974e+06	546085	-57860.1	301.568	575.928	0
523	4	179.196	102.074	-1586.32	-40631.9	7234.59	-2545.49	304.561	635.614	0	-48.0444	-78.1451	-282.376	-11719.7	1567.14	5644.86	305.55	241.504	0	131.152	23.9286	-1868.7	-1.07533e+06	563115	-89422.8	304.71	576.061	0
523	5	223.375	87.2819	-1595.85	-38974.5	11801.2	-2830.45	307.395	634.422	0	-59.5386	-84.4314	-281.74	-11580.7	1607.07	5717.08	305.704	241.104	0	163.836	2.85051	-1877.59	-1.08024e+06	568822	-120609	307.141	575.404	0
523	6	261.794	70.9145	-1573.27	-37239.6	14755.7	-3114.19	309.379	633.67	0	-70.5567	-90.9663	-282.583	-11530.6	1862.52	5800.47	306.591	240.804	0	191.237	-20.0518	-1855.85	-1.06594e+06	564194	-148912	308.954	573.85	0
523	7	291.575	54.4118	-1524.52	-35546.6	16101.7	-3340.6	310.562	633.317	0	-80.936	-97.8062	-286.437	-11648	2485.12	5893.26	308.676	240.665	0	210.639	-43.3945	-1810.96	-1.03652e+06	551764	-172139	310.263	571.211	0
523	8	310.822	39.2929	-1457.92	-34020.8	15974.8	-3461.2	310.957	633.335	0	-90.3411	-104.951	-295.397	-12034.3	3677.84	5987.23	312.451	240.74	0	220.48	-65.6578	-1753.32	-997620	535066	-188704	311.209	567.191	0
523	9	318.766	26.925	-1382.25	-32776	14589.5	-3447.12	310.555	633.712	0	-98.2089	-112.319	-312.098	-12812.2	5696.11	6067.68	318.251	241.052	0	220.557	-85.3942	-1694.35	-955279	518003	-197803	311.973	561.384	0
524	0	315.712	18.3235	-1305.26	-31897.7	12190.2	-3295.16	309.339	634.438	0	-103.703	-119.735	-339.546	-14117.4	8836.2	6115.08	326.024	241.577	0	212.009	-101.411	-1644.81	-915002	504293	-199447	312.783	553.338	0
524	1	302.852	14.0292	-1232.83	-31433.6	9017.06	-3027.16	307.314	635.497	0	-105.699	-126.909	-380.726	-16082.3	13399.5	6107.96	335.195	242.241	0	197.152	-112.88	-1613.55	-881103	497019	-194383	313.893	542.706	0
524	2	282.01	14.0807	-1168.6	-31389.9	5288.67	-2683.52	304.526	636.861	0	-102.827	-133.419	-437.96	-18806.5	19627.6	6025.97	344.816	242.941	0	179.184	-119.338	-1606.56	-856360	498282	-183920	315.509	529.476	0
524	3	255.341	18.082	-1114.15	-31734.7	1195.42	-2311.91	301.073	638.483	0	-93.5778	-138.716	-512.16	-22322.2	27630.1	5852.06	353.948	243.584	0	161.764	-120.634	-1626.31	-841908	508953	-169693	317.725	514.121	0
524	4	225.009	25.3365	-1069.34	-32403.2	-3099.47	-1954.23	297.102	640.302	0	-76.5116	-142.241	-602.427	-26571.3	37347.8	5571.34	361.996	244.107	0	148.498	-116.904	-1671.77	-837370	528651	-153408	320.486	497.532	0
524	5	192.912	34.9921	-1032.86	-33308	-7455.96	-1636.25	292.781	642.249	0	-50.4981	-143.581	-705.999	-31400.9	48544.9	5166.95	368.761	244.477	0	142.414	-108.589	-1738.85	-841163	555910	-136623	323.63	480.748	0
524	6	160.514	46.1651	-1002.71	-34352.8	-11754.7	-1363.04	288.277	644.26	0	-14.9234	-142.481	-818.143	-36558.6	60779.7	4624.73	374.29	244.685	0	145.591	-96.3161	-1820.86	-850819	588294	-120562	326.924	464.724	0
524	7	128.812	58.0427	-976.835	-35446.8	-15901.3	-1122.46	283.722	646.287	0	30.1483	-138.712	-931.989	-41691.7	73369.1	3946.42	378.723	244.734	0	158.96	-80.6692	-1908.82	-863278	622485	-105982	330.106	450.228	0
524	8	98.3932	69.9652	-953.44	-36518.4	-19836.8	-895.203	279.195	648.302	0	83.7651	-132.051	-1038.88	-46370.3	85416.1	3154.35	382.22	244.635	0	182.158	-62.086	-1992.32	-875243	654530	-93139.6	332.916	437.813	0
524	9	69.533	81.4827	-931.319	-37524.6	-23544	-664.133	274.72	650.292	0	143.838	-122.427	-1129.53	-50149.4	95929.9	2287	384.929	244.398	0	213.371	-40.9444	-2060.85	-883651	680400	-81843.2	335.124	427.826	0
525	0	42.2723	92.3652	-909.86	-38451.8	-27040.4	-417.738	270.281	652.261	0	207.088	-110.043	-1195.97	-52664.8	104021	1392.77	386.977	244.035	0	249.36	-17.6778	-2105.83	-886173	696760	-71532	336.556	420.417	0
525	1	16.4811	102.56	-888.911	-39306.8	-30361.8	-151.133	265.844	654.219	0	269.394	-95.4103	-1233.36	-53728	109109	523.204	388.465	243.562	0	285.875	7.15005	-2122.27	-881600	701707	-61415.2	337.105	415.565	0
525	2	-8.06742	112.119	-868.548	-40103.7	-33545.6	133.257	261.377	656.173	0	326.473	-79.3482	-1241.17	-53372.6	111048	-273.194	389.471	243.002	0	318.406	32.7704	-2109.71	-869951	695134	-50682.3	336.736	413.1	0
525	3	-31.6086	121.117	-848.882	-40853.4	-36616.8	426.997	256.865	658.126	0	374.61	-62.9551	-1222.83	-51827.4	110123	-957.513	390.055	242.383	0	343.001	58.1618	-2071.72	-852274	678556	-38722.8	335.481	412.733	0
525	4	-54.2984	129.599	-829.954	-41557.8	-39580.4	717.762	252.31	660.073	0	411.157	-47.4836	-1184.47	-49440.1	106908	-1503.61	390.258	241.74	0	356.859	82.1155	-2014.43	-830223	654526	-25260.7	333.423	414.095	0
525	5	-76.1482	137.541	-811.709	-42209.7	-42422.9	989.554	247.736	662.001	0	434.714	-34.1342	-1133.15	-46587.5	102102	-1894.81	390.104	241.113	0	358.565	103.407	-1944.86	-805607	625927	-10375.4	330.685	416.775	0
525	6	-96.9964	144.84	-794.024	-42795.6	-45119.1	1222.68	243.177	663.897	0	445.064	-23.8702	-1075.48	-43604.3	96373.9	-2119.46	389.61	240.544	0	348.068	120.97	-1869.5	-780044	595399	5549.27	327.416	420.352	0
525	7	-116.529	151.325	-776.77	-43299.8	-47640.4	1396.74	238.669	665.743	0	443.001	-17.3228	-1016.69	-40741.1	90272.9	-2167.87	388.791	240.072	0	326.472	134.002	-1793.46	-754777	565001	21912.1	323.771	424.436	0
525	8	-134.346	156.788	-759.872	-43707.4	-49960.3	1495.43	234.252	667.519	0	430.077	-14.7701	-960.355	-38151.4	84187.7	-2032.11	387.663	239.726	0	295.732	142.018	-1720.23	-730635	536101	38004	319.897	428.694	0
525	9	-150.047	161.031	-743.325	-44005.3	-52057.5	1510.19	229.967	669.201	0	408.336	-16.1477	-908.438	-35901.5	78350.9	-1709.62	386.248	239.52	0	258.289	144.884	-1651.76	-708068	509424	53127.4	315.918	432.885	0
526	0	-163.322	163.922	-727.199	-44183.8	-53917.5	1442.56	225.856	670.759	0	380.017	-21.0812	-861.609	-33991.8	72866.6	-1208.5	384.57	239.451	0	216.696	142.841	-1588.81	-687233	485190	66709	311.927	436.861	0
526	1	-174.007	165.421	-711.627	-44238	-55532	1304.93	221.965	672.165	0	347.276	-28.9477	-819.613	-32380.2	67749	-551.803	382.66	239.507	0	173.269	136.474	-1531.24	-668083	463272	78384.5	307.979	440.58	0
526	2	-182.124	165.591	-696.774	-44171.4	-56897.7	1117.94	218.341	673.394	0	311.961	-38.9675	-781.627	-31003.5	62960.4	221.97	380.551	239.665	0	129.836	126.624	-1478.4	-650455	443351	88030.7	304.101	444.083	0
526	3	-187.845	164.557	-682.799	-43995.5	-58017.4	905.407	215.03	674.434	0	275.494	-50.3166	-746.584	-29793.6	58441.6	1064.42	378.279	239.907	0	87.6493	114.24	-1429.38	-634130	425032	95728.3	300.297	447.475	0
526	4	-191.425	162.457	-669.821	-43727.2	-58899.4	689.15	212.067	675.282	0	238.893	-62.2343	-713.448	-28690.9	54132.9	1926.6	375.875	240.214	0	47.4677	100.223	-1383.27	-618888	407936	101673	296.554	450.887	0
526	5	-193.14	159.418	-657.899	-43385.7	-59556.6	485.535	209.475	675.946	0	202.868	-74.0984	-681.433	-27651.9	49988.1	2768.47	373.357	240.579	0	9.72748	85.32	-1339.33	-604548	391764	106092	292.856	454.437	0
526	6	-193.248	155.551	-647.036	-42989.7	-60004.9	303.67	207.262	676.441	0	167.943	-85.4573	-650.114	-26651.8	45981.1	3564.35	370.728	240.996	0	-25.3051	70.0939	-1297.15	-590992	376336	109189	289.189	458.202	0
526	7	-191.969	150.96	-637.2	-42555.8	-60262.8	145.661	205.426	676.786	0	134.527	-96.0272	-619.426	-25682.5	42106	4303.56	367.976	241.462	0	-57.4427	54.9327	-1256.63	-578179	361588	111125	285.551	462.202	0
526	8	-189.479	145.747	-628.337	-42097.4	-60350.9	9.09808	203.951	676.998	0	102.919	-105.665	-589.572	-24749.1	38373.3	4987.6	365.087	241.978	0	-86.5605	40.0817	-1217.91	-566123	347550	112020	281.955	466.411	0
526	9	-185.915	140.017	-620.381	-41624.5	-60291.3	-110.484	202.816	677.095	0	73.2985	-114.323	-560.892	-23864.5	34803.6	5625.38	362.051	242.547	0	-112.616	25.6934	-1181.27	-554866	334300	111971	278.424	470.763	0
527	0	-181.387	133.893	-613.254	-41143.8	-60107	-218.804	201.987	677.091	0	45.7335	-121.999	-533.74	-23043.8	31419.7	6227.82	358.867	243.174	0	-135.654	11.8936	-1146.99	-544450	321922	111077	274.989	475.173	0
527	1	-176.009	127.533	-606.88	-40660.3	-59822.1	-322.216	201.427	676.999	0	20.222	-128.699	-508.41	-22299	28240.2	6803.43	355.546	243.86	0	-155.787	-1.1661	-1115.29	-534894	310483	109453	271.683	479.551	0
527	2	-169.925	121.117	-601.174	-40179	-59462.1	-426.23	201.09	676.834	0	-3.25736	-134.419	-485.079	-21636.5	25275.7	7355.34	352.106	244.604	0	-173.182	-13.3024	-1086.25	-526186	300002	107244	268.528	483.817	0
527	3	-163.328	114.833	-596.04	-39706.3	-59054.1	-534.412	200.923	676.617	0	-24.7122	-139.152	-463.818	-21056.9	22527.5	7880.33	348.57	245.399	0	-188.041	-24.319	-1059.86	-518279	290457	104623	265.536	487.906	0
527	4	-156.454	108.86	-591.39	-39250.1	-58625	-648.549	200.869	676.369	0	-44.1222	-142.889	-444.624	-20557.2	19990.9	8369.6	344.961	246.235	0	-200.576	-34.0287	-1036.01	-511113	281798	101774	262.709	491.769	0
527	5	-149.557	103.363	-587.157	-38818.7	-58199.8	-769.271	200.879	676.113	0	-61.4429	-145.638	-427.455	-20133	17657.4	8810.88	341.308	247.1	0	-211	-42.2743	-1014.61	-504638	273969	98878	260.042	495.37	0
527	6	-142.896	98.4809	-583.311	-38420.4	-57799.4	-896.155	200.911	675.866	0	-76.6217	-147.427	-412.225	-19778.5	15517.2	9191.28	337.643	247.98	0	-219.517	-48.9463	-995.535	-498813	266915	96101.9	257.528	498.69	0
527	7	-136.703	94.3187	-579.853	-38062.6	-57441.6	-1027.77	200.938	675.642	0	-89.619	-148.308	-398.797	-19487.8	13559	9500.12	334	248.866	0	-226.322	-53.9898	-978.65	-493612	260576	93588.1	255.16	501.732	0
527	8	-131.169	90.944	-576.808	-37750.1	-57141.4	-1162.17	200.935	675.447	0	-100.43	-148.346	-387.008	-19255.1	11771.5	9731.38	330.417	249.754	0	-231.599	-57.4022	-963.816	-489015	254892	91447.5	252.927	504.515	0
527	9	-126.415	88.3817	-574.215	-37485.8	-56910.4	-1297.32	200.89	675.282	0	-109.099	-147.604	-376.713	-19074.9	10146.8	9886.13	326.935	250.635	0	-235.514	-59.2226	-950.928	-485017	249820	89755.2	250.823	507.057	0
528	0	-122.493	86.6139	-572.132	-37270.5	-56754.5	-1431.33	200.802	675.143	0	-115.727	-146.129	-367.821	-18939.7	8684.55	9973.96	323.611	251.492	0	-238.22	-59.5149	-939.952	-481631	245350	88554.5	248.859	509.361	0
528	1	-119.389	85.583	-570.622	-37104.2	-56674.6	-1562.79	200.679	675.024	0	-120.477	-143.948	-360.263	-18841.6	7387.72	10012.7	320.506	252.3	0	-239.866	-58.365	-930.885	-478879	241492	87863.1	247.054	511.425	0
528	2	-117.043	85.1964	-569.717	-36985.8	-56667	-1690.96	200.535	674.92	0	-123.569	-141.106	-353.944	-18773.9	6255.42	10025.7	317.673	253.042	0	-240.612	-55.9098	-923.661	-476760	238236	87671.8	245.422	513.258	0
528	3	-115.37	85.3332	-569.381	-36912.7	-56725.1	-1815.53	200.374	674.829	0	-125.259	-137.702	-348.714	-18730.5	5280.97	10037.3	315.144	253.713	0	-240.629	-52.3685	-918.096	-475222	235535	87938.8	243.967	514.88	0
528	4	-114.274	85.8572	-569.52	-36880.5	-56840.3	-1936.22	200.196	674.757	0	-125.809	-133.897	-344.395	-18705.7	4453.58	10068.8	312.932	254.315	0	-240.083	-48.0394	-913.915	-474178	233312	88590	242.679	516.32	0
528	5	-113.659	86.6319	-570.016	-36884.3	-57003.7	-2052.49	199.996	674.708	0	-125.475	-129.9	-340.796	-18693.9	3759.61	10135.2	311.032	254.854	0	-239.134	-43.2679	-910.812	-473524	231478	89529.3	241.542	517.612	0
528	6	-113.434	87.5334	-570.747	-36919.8	-57206	-2163.49	199.77	674.687	0	-124.495	-125.94	-337.739	-18689.6	3183.39	10244.7	309.426	255.337	0	-237.929	-38.4067	-908.486	-473157	229944	90653	240.536	518.789	0
528	7	-113.523	88.4622	-571.612	-36983.7	-57437.7	-2268.13	199.516	674.701	0	-123.074	-122.233	-335.065	-18687.8	2708.35	10398.3	308.083	255.773	0	-236.597	-33.7705	-906.677	-472989	228631	91862.9	239.638	519.885	0
528	8	-113.856	89.3537	-572.543	-37072.9	-57691.1	-2365.52	199.237	674.751	0	-121.384	-118.946	-332.662	-18685.3	2317.26	10590.8	306.966	256.169	0	-235.24	-29.5928	-905.204	-472962	227479	93076.5	238.827	520.923	0
528	9	-114.371	90.1809	-573.531	-37184.4	-57961.1	-2455.67	198.94	674.834	0	-119.553	-116.18	-330.469	-18681.3	1991.94	10812.8	306.028	256.53	0	-233.925	-25.9993	-904	-473061	226459	94234.4	238.087	521.917	0
529	0	-115.008	90.9536	-574.64	-37315.1	-58245.4	-2539.81	198.64	674.936	0	-117.675	-113.954	-328.484	-18676.5	1715.04	11053.6	305.221	256.857	0	-232.682	-23.0005	-903.125	-473323	225576	95303.1	237.406	522.873	0
529	1	-115.711	91.7129	-575.992	-37462.3	-58544.1	-2620.23	198.359	675.04	0	-115.806	-112.22	-326.742	-18672.8	1471.96	11302.4	304.505	257.148	0	-231.517	-20.5067	-902.734	-473823	224861	96274.9	236.779	523.785	0
529	2	-116.441	92.5184	-577.701	-37624.7	-58858.4	-2700.33	198.116	675.128	0	-113.979	-110.888	-325.288	-18672.9	1250.93	11549.2	303.846	257.404	0	-230.42	-18.3693	-902.99	-474635	224350	97163	236.204	524.65	0
529	3	-117.176	93.4319	-579.827	-37802.6	-59188	-2783.99	197.921	675.196	0	-112.209	-109.858	-324.153	-18679.6	1042.45	11785	303.216	257.626	0	-229.385	-16.4263	-903.98	-475796	224059	97992.3	235.678	525.462	0
529	4	-117.902	94.5085	-582.361	-37996.7	-59531.4	-2874.54	197.776	675.246	0	-110.503	-109.035	-323.347	-18695.7	839.174	12003.3	302.595	257.819	0	-228.406	-14.5268	-905.708	-477299	223984	98791.8	235.197	526.22	0
529	5	-118.611	95.7914	-585.247	-38207.9	-59886	-2974.21	197.674	675.285	0	-108.865	-108.332	-322.859	-18723.8	636.232	12199.7	301.971	257.994	0	-227.476	-12.5407	-908.105	-479106	224101	99589.3	234.755	526.926	0
529	6	-119.29	97.3082	-588.399	-38436.9	-60248	-3084.23	197.607	675.325	0	-107.305	-107.676	-322.649	-18765.3	430.988	12373.6	301.336	258.16	0	-226.595	-10.368	-911.048	-481153	224374	100407	234.343	527.585	0
529	7	-119.919	99.0698	-591.717	-38683.9	-60612.5	-3205.29	197.565	675.376	0	-105.847	-107.013	-322.662	-18820.2	222.473	12527	300.689	258.328	0	-225.765	-7.94354	-914.379	-483365	224760	101258	233.955	528.21	0
529	8	-120.468	101.071	-595.104	-38948.3	-60974.3	-3338.08	197.54	675.448	0	-104.519	-106.31	-322.845	-18887.3	11.6675	12663.2	300.036	258.503	0	-224.987	-5.23916	-917.949	-485670	225222	102143	233.588	528.807	0
529	9	-120.896	103.294	-598.5	-39228.1	-61328.7	-3483.53	197.529	675.544	0	-103.357	-105.552	-323.165	-18965.1	-198.622	12785.7	299.385	258.685	0	-224.253	-2.2577	-921.665	-488020	225736	103043	233.243	529.38	0
530	0	-121.147	105.713	-601.899	-39519.6	-61672.9	-3642.62	197.536	675.658	0	-102.397	-104.737	-323.617	-19052.5	-404.782	12898.9	298.749	258.874	0	-223.544	0.975662	-925.515	-490407	226307	103928	232.926	529.925	0
530	1	-121.163	108.289	-605.339	-39817.8	-62004.5	-3815.46	197.571	675.778	0	-101.681	-103.876	-324.215	-19149.5	-603.472	13007.6	298.139	259.064	0	-222.845	4.41245	-929.554	-492855	226955	104762	232.647	530.434	0
530	2	-120.905	110.971	-608.853	-40117.8	-62320.2	-4000.44	197.643	675.891	0	-101.262	-103.003	-324.974	-19257.1	-792.834	13117	297.56	259.257	0	-222.167	7.96835	-933.827	-495388	227699	105512	232.415	530.901	0
530	3	-120.355	113.692	-612.435	-40416.9	-62616.2	-4194.64	197.759	675.994	0	-101.195	-102.171	-325.886	-19375.5	-972.699	13230.9	297.015	259.455	0	-221.55	11.5203	-938.321	-498002	228542	106148	232.231	531.327	0
530	4	-119.515	116.371	-616.049	-40714.4	-62889.4	-4394.96	197.915	676.09	0	-101.53	-101.45	-326.915	-19503.3	-1143.79	13352.2	296.501	259.659	0	-221.045	14.9215	-942.965	-500675	229466	106644	232.094	531.718	0
530	5	-118.401	118.928	-619.646	-41010	-63138.3	-4598.37	198.106	676.183	0	-102.306	-100.907	-328.013	-19638	-1307.87	13483	296.013	259.87	0	-220.707	18.0216	-947.659	-503369	230445	106977	231.994	532.085	0
530	6	-117.039	121.287	-623.176	-41302.9	-63362.4	-4801.52	198.323	676.278	0	-103.535	-100.601	-329.135	-19777.4	-1467.42	13623.8	295.542	260.089	0	-220.574	20.6864	-952.311	-506051	231451	107129	231.924	532.436	0
530	7	-115.454	123.387	-626.608	-41591	-63562.4	-5000.65	198.561	676.375	0	-105.197	-100.575	-330.265	-19919.9	-1623.07	13774.4	295.086	260.315	0	-220.651	22.8114	-956.873	-508700	232468	107083	231.877	532.772	0
530	8	-113.662	125.187	-629.944	-41872.4	-63739.5	-5192.23	198.817	676.47	0	-107.227	-100.856	-331.42	-20064.5	-1771.42	13934.9	294.655	260.541	0	-220.889	24.3308	-961.364	-511319	233501	106821	231.856	533.083	0
530	9	-111.673	126.675	-633.229	-42145.4	-63895.9	-5373.65	199.095	676.556	0	-109.519	-101.451	-332.646	-20210.2	-1906.44	14105.3	294.269	260.756	0	-221.191	25.2244	-965.875	-513944	234577	106323	231.873	533.355	0
531	0	-109.479	127.863	-636.554	-42408.4	-64035	-5543.66	199.404	676.622	0	-111.941	-102.342	-334.019	-20357.1	-2022.52	14285.4	293.945	260.946	0	-221.42	25.5211	-970.573	-516642	235743	105569	231.94	533.569	0
531	1	-107.074	128.785	-640.023	-42660	-64161.7	-5701.92	199.751	676.654	0	-114.351	-103.496	-335.622	-20505.1	-2115.62	14473.5	293.696	261.096	0	-221.424	25.2887	-975.646	-519490	237045	104543	232.068	533.702	0
531	2	-104.459	129.483	-643.712	-42900.3	-64280.9	-5848.51	200.14	676.645	0	-116.61	-104.876	-337.503	-20653.4	-2182.55	14667.2	293.533	261.195	0	-221.068	24.6066	-981.215	-522537	238512	103242	232.264	533.745	0
531	3	-101.654	130	-647.63	-43131.6	-64396.4	-5984.34	200.566	676.599	0	-118.6	-106.452	-339.647	-20799.2	-2220.64	14863.4	293.462	261.238	0	-220.254	23.5488	-987.277	-525784	240138	101673	232.524	533.705	0
531	4	-98.6937	130.375	-651.729	-43357.8	-64511.9	-6111.65	201.014	676.528	0	-120.228	-108.188	-341.997	-20939.1	-2228.25	15059.1	293.485	261.226	0	-218.922	22.1871	-993.726	-529186	241886	99852.4	232.839	533.599	0
531	5	-95.6184	130.64	-655.923	-43583.9	-64631.1	-6233.9	201.465	676.447	0	-121.423	-110.042	-344.474	-21069.8	-2206.24	15251.7	293.595	261.165	0	-217.042	20.5983	-1000.4	-532673	243700	97809.2	233.189	533.45	0
531	6	-92.4738	130.822	-660.121	-43815.5	-64755.7	-6355.32	201.903	676.375	0	-122.144	-111.963	-346.984	-21188.3	-2158.58	15438.7	293.779	261.064	0	-214.618	18.8596	-1007.11	-536169	245519	95579.2	233.558	533.285	0
531	7	-89.3067	130.947	-664.246	-44058.1	-64883.7	-6480.12	202.32	676.328	0	-122.376	-113.904	-349.442	-21291.7	-2090.48	15618.3	294.018	260.931	0	-211.683	17.0435	-1013.69	-539610	247293	93203.5	233.93	533.131	0
531	8	-86.159	131.042	-668.254	-44313.9	-65009.6	-6611.76	202.717	676.313	0	-122.128	-115.823	-351.779	-21378	-2005.4	15788.3	294.299	260.771	0	-208.287	15.2189	-1020.03	-542952	248993	90724.8	234.301	533.005	0
531	9	-83.066	131.139	-672.143	-44581.8	-65126.9	-6752.26	203.106	676.328	0	-121.421	-117.682	-353.967	-21445.7	-1903.63	15946.7	294.622	260.587	0	-204.487	13.4568	-1026.11	-546182	250618	88185.9	234.675	532.914	0
532	0	-80.0531	131.278	-675.974	-44858.3	-65231	-6901.94	203.501	676.361	0	-120.281	-119.443	-356.017	-21494.9	-1783.04	16090	294.992	260.376	0	-200.334	11.835	-1031.99	-549332	252199	85627.1	235.063	532.854	0
532	1	-77.133	131.5	-679.881	-45139.1	-65320	-7059.28	203.924	676.393	0	-118.734	-121.072	-357.985	-21527.8	-1641.59	16214.6	295.414	260.136	0	-195.867	10.4288	-1037.87	-552491	253800	83081.9	235.482	532.816	0
532	2	-74.3072	131.836	-684.047	-45419.8	-65393.7	-7221.33	204.402	676.399	0	-116.814	-122.546	-359.945	-21549.1	-1479.09	16317.9	295.891	259.868	0	-191.121	9.29035	-1043.99	-555781	255499	80573.7	235.945	532.788	0
532	3	-71.568	132.298	-688.666	-45697.5	-65450.3	-7384.66	204.961	676.357	0	-114.562	-123.865	-361.97	-21564.9	-1295.51	16398	296.421	259.577	0	-186.13	8.43378	-1050.64	-559338	257379	78112.5	236.471	532.766	0
532	4	-68.8936	132.88	-693.938	-45970.4	-65482.9	-7546.41	205.636	676.246	0	-112.03	-125.044	-364.128	-21582.1	-1089.07	16455	297.009	259.271	0	-180.923	7.8363	-1058.07	-563304	259532	75690.5	237.081	532.746	0
532	5	-66.24	133.55	-700.057	-46237.7	-65479.2	-7704.64	206.466	676.049	0	-109.265	-126.105	-366.5	-21608.4	-855.827	16490.1	297.665	258.959	0	-175.505	7.44552	-1066.56	-567823	262056	73278.5	237.804	532.724	0
532	6	-63.5341	134.259	-707.177	-46497.6	-65423	-7858.04	207.487	675.751	0	-106.31	-127.069	-369.196	-21654.2	-588.706	16505.3	298.405	258.652	0	-169.844	7.19001	-1076.37	-573024	265053	70822.1	238.672	532.686	0
532	7	-60.6687	134.942	-715.387	-46746.5	-65296.8	-8005.53	208.725	675.344	0	-103.187	-127.947	-372.366	-21730.8	-276.504	16503	299.257	258.359	0	-163.856	6.99468	-1087.75	-579001	268618	68241.1	239.717	532.599	0
532	8	-57.5063	135.526	-724.674	-46978.8	-65084.9	-8146.34	210.187	674.828	0	-99.89	-128.733	-376.171	-21848.8	94.3955	16485.5	300.251	258.082	0	-157.396	6.79257	-1100.84	-585787	272818	65433.8	240.963	532.421	0
532	9	-53.8899	135.937	-734.934	-47187.3	-64775.5	-8280.6	211.862	674.206	0	-96.3861	-129.402	-380.751	-22016.4	536.459	16456.5	301.409	257.824	0	-150.276	6.53487	-1115.69	-593350	277680	62286.4	242.422	532.107	0
533	0	-49.6608	136.117	-746.03	-47363.7	-64360.7	-8409.67	213.729	673.488	0	-92.6155	-129.914	-386.207	-22237.5	1059.02	16420.5	302.742	257.579	0	-142.276	6.20285	-1132.24	-601623	283199	58687.9	244.091	531.621	0
533	1	-44.6862	136.035	-757.828	-47500.5	-63835.8	-8535.45	215.765	672.68	0	-88.4962	-130.236	-392.605	-22511.8	1669.51	16381.5	304.252	257.339	0	-133.182	5.79909	-1150.43	-610530	289357	54543.6	245.963	530.938	0
533	2	-38.8871	135.681	-770.193	-47592.5	-63199.2	-8659.64	217.944	671.793	0	-83.9402	-130.37	-399.996	-22836.9	2375.63	16341.1	305.939	257.093	0	-122.827	5.31139	-1170.19	-619992	296129	49784	248.023	530.039	0
533	3	-32.2524	135.055	-782.935	-47637.2	-62452.7	-8783.13	220.233	670.844	0	-78.8783	-130.36	-408.415	-23210.9	3185.13	16297.6	307.799	256.832	0	-111.131	4.69548	-1191.35	-629896	303472	44372.8	250.252	528.914	0
533	4	-24.8404	134.16	-795.781	-47633.7	-61603.8	-8905.53	222.587	669.858	0	-73.2727	-130.262	-417.874	-23633.2	4103.54	16248.3	309.82	256.556	0	-98.1132	3.89842	-1213.66	-640081	311306	38319.5	252.622	527.554	0
533	5	-16.7736	132.999	-808.393	-47582.3	-60665.5	-9025.03	224.955	668.86	0	-67.1195	-130.115	-428.35	-24103.4	5133.19	16190.1	311.984	256.27	0	-83.8931	2.88374	-1236.74	-650337	319518	31686	255.098	525.958	0
533	6	-8.2233	131.581	-820.415	-47485.6	-59656.8	-9138.55	227.285	667.88	0	-60.4428	-129.943	-439.781	-24620	6274.13	16120.4	314.267	255.982	0	-68.6661	1.63765	-1260.2	-660436	327972	24577.9	257.639	524.137	0
533	7	0.615834	129.925	-831.522	-47349.1	-58601.4	-9242.12	229.525	666.943	0	-53.2828	-129.752	-452.078	-25180.4	7524.93	16036.4	316.645	255.699	0	-52.667	0.172989	-1283.6	-670165	336532	17127.1	260.208	522.105	0
533	8	9.54912	128.074	-841.463	-47179.9	-57525.2	-9331.76	231.637	666.069	0	-45.6813	-129.537	-465.138	-25780.7	8881.61	15934.9	319.095	255.426	0	-36.1322	-1.4624	-1306.6	-679351	345071	9475.74	262.771	519.884	0
533	9	18.3952	126.103	-850.07	-46985.9	-56453.1	-9404.64	233.59	665.273	0	-37.6704	-129.282	-478.862	-26416.7	10335.4	15812.5	321.583	255.166	0	-19.2751	-3.17829	-1328.93	-687871	353487	1767.31	265.297	517.497	0
534	0	26.9911	124.115	-857.279	-46774.7	-55405.8	-9459.8	235.37	664.562	0	-29.2707	-128.957	-493.157	-27084.3	11872	15665.6	324.073	254.92	0	-2.27959	-4.84208	-1350.44	-695663	361706	-5857.21	267.763	514.968	0
534	1	35.1879	122.23	-863.107	-46553.8	-54399.6	-9497.87	236.972	663.938	0	-20.5053	-128.529	-507.92	-27778.7	13473.6	15490.7	326.527	254.691	0	14.6826	-6.29877	-1371.03	-702714	369677	-13260.4	270.149	512.325	0
534	2	42.8425	120.562	-867.61	-46331	-53448.7	-9520.18	238.396	663.401	0	-11.4177	-127.968	-523	-28491.9	15120.2	15284.7	328.911	254.478	0	31.4247	-7.40625	-1390.61	-709021	377346	-20307.8	272.438	509.607	0
534	3	49.8125	119.207	-870.829	-46113.8	-52566.4	-9527.85	239.636	662.954	0	-2.07626	-127.268	-538.181	-29212.4	16790	15046.4	331.198	254.28	0	47.7363	-8.06141	-1409.01	-714555	384635	-26870.3	274.609	506.858	0
534	4	55.9608	118.234	-872.774	-45908.3	-51765.7	-9521.62	240.688	662.601	0	7.43017	-126.441	-553.188	-29926	18458.6	14777.6	333.368	254.097	0	63.391	-8.20639	-1425.96	-719258	391439	-32828	276.642	504.126	0
534	5	61.1606	117.692	-873.446	-45721.3	-51056.9	-9502.35	241.545	662.346	0	16.9913	-125.516	-567.724	-30618.4	20100.4	14481.9	335.405	253.932	0	78.1519	-7.82379	-1441.17	-723062	397643	-38073.8	278.52	501.458	0
534	6	65.3017	117.606	-872.853	-45559.1	-50448.5	-9471.28	242.203	662.196	0	26.4767	-124.534	-581.507	-31275.4	21690.6	14163.8	337.301	253.783	0	91.7784	-6.92844	-1454.36	-725909	403145	-42515.4	280.227	498.897	0
534	7	68.2979	117.988	-871.023	-45426.1	-49947.1	-9429.59	242.657	662.153	0	35.7448	-123.546	-594.292	-31884	23206	13828.2	339.048	253.65	0	104.043	-5.55798	-1465.32	-727760	407860	-46079.5	281.751	496.475	0
534	8	70.0937	118.84	-868.02	-45323.8	-49557.3	-9378.25	242.908	662.215	0	44.6548	-122.602	-605.89	-32433.7	24626.2	13479.9	340.645	253.531	0	114.748	-3.76147	-1473.91	-728608	411734	-48714.9	283.085	494.214	0
534	9	70.6695	120.16	-863.969	-45250.7	-49279.4	-9318.36	242.962	662.375	0	53.076	-121.747	-616.161	-32915.5	25934	13124.4	342.09	253.42	0	123.746	-1.587	-1480.13	-728496	414754	-50393.7	284.227	492.132	0
535	0	70.0441	121.937	-859.065	-45204.5	-49108.9	-9251.58	242.835	662.621	0	60.8934	-121.015	-625.019	-33322.3	27117.2	12768.1	343.386	253.314	0	130.937	0.921768	-1484.08	-727516	416949	-51112.5	285.182	490.242	0
535	1	68.2697	124.148	-853.537	-45182.2	-49037.4	-9180	242.548	662.935	0	68.0012	-120.44	-632.425	-33648.1	28168.5	12418.8	344.54	253.205	0	136.271	3.70885	-1485.96	-725795	418379	-50893.3	285.956	488.554	0
535	2	65.4209	126.748	-847.576	-45180	-49054.9	-9105.35	242.123	663.305	0	74.2878	-120.065	-638.358	-33889.4	29083.5	12084.4	345.56	253.088	0	139.709	6.68309	-1485.93	-723442	419103	-49780.3	286.56	487.076	0
535	3	61.5868	129.662	-841.303	-45192.8	-49151	-9028.79	241.577	663.718	0	79.6295	-119.945	-642.807	-34045.4	29858.5	11772.4	346.45	252.964	0	141.216	9.71645	-1484.11	-720528	419162	-47835.3	287.001	485.809	0
535	4	56.8711	132.797	-834.775	-45215.3	-49315.9	-8951.28	240.923	664.165	0	83.9003	-120.135	-645.772	-34118.5	30489.5	11489.3	347.214	252.834	0	140.771	12.6621	-1480.55	-717093	418581	-45134.8	287.284	484.754	0
535	5	51.3905	136.048	-828.019	-45242	-49540	-8873.8	240.171	664.639	0	86.9872	-120.677	-647.277	-34113.9	30974	11240.6	347.853	252.704	0	138.378	15.3711	-1475.3	-713165	417381	-41767.5	287.415	483.905	0
535	6	45.2701	139.303	-821.061	-45267.9	-49813.3	-8797.07	239.331	665.134	0	88.8032	-121.598	-647.367	-34038.3	31312.3	11031.3	348.369	252.58	0	134.073	17.7047	-1468.43	-708777	415592	-37829.8	287.401	483.256	0
535	7	38.6431	142.45	-813.938	-45289.2	-50124.6	-8721.4	238.417	665.642	0	89.2968	-122.901	-646.117	-33899.5	31506.9	10865	348.763	252.467	0	127.94	19.5494	-1460.05	-703976	413258	-33423.3	287.249	482.8	0
535	8	31.6516	145.398	-806.718	-45302.1	-50462.5	-8647.07	237.447	666.156	0	88.459	-124.565	-643.631	-33706.9	31561.6	10743.6	349.037	252.37	0	120.111	20.8331	-1450.35	-698833	410439	-28652.8	286.968	482.527	0
535	9	24.4427	148.079	-799.496	-45302.8	-50817.3	-8574.36	236.438	666.664	0	86.3279	-126.544	-640.053	-33471.8	31482	10667.4	349.187	252.295	0	110.771	21.5343	-1439.55	-693444	407212	-23622.3	286.568	482.427	0
536	0	17.162	150.453	-792.391	-45287	-51181.4	-8503.4	235.409	667.152	0	82.9877	-128.771	-635.55	-33205.7	31277.3	10635.6	349.213	252.247	0	100.15	21.6821	-1427.94	-687920	403671	-18429.5	286.061	482.486	0
536	1	9.94483	152.503	-785.535	-45250.8	-51546.1	-8434.24	234.381	667.605	0	78.5594	-131.159	-630.288	-32918.3	30960	10646.2	349.12	252.227	0	88.5043	21.3442	-1415.82	-682378	399913	-13163	285.46	482.69	0
536	2	2.90371	154.219	-779.031	-45192.1	-51900.2	-8367.05	233.379	668.011	0	73.1871	-133.616	-624.416	-32617.2	30543.7	10696.2	348.916	252.236	0	76.0908	20.6038	-1403.45	-676912	396025	-7898.36	284.783	483.026	0
536	3	-3.88019	155.597	-772.924	-45110.1	-52231.8	-8302	232.423	668.363	0	67.0245	-136.063	-618.062	-32309	30041.1	10782	348.605	252.275	0	63.1444	19.5346	-1390.99	-671578	392074	-2697.65	284.047	483.481	0
536	4	-10.3538	156.632	-767.209	-45005.2	-52531.4	-8239.59	231.529	668.661	0	60.2271	-138.44	-611.338	-31999.3	29465.5	10899.4	348.198	252.343	0	49.8733	18.1915	-1378.55	-666396	388104	2387.66	283.268	484.038	0
536	5	-16.4844	157.321	-761.845	-44878.2	-52793.4	-8181.26	230.703	668.907	0	52.9492	-140.708	-604.34	-31691.8	28831.6	11044.7	347.708	252.44	0	36.4648	16.6128	-1366.18	-661366	384143	7312.99	282.461	484.681	0
536	6	-22.2534	157.667	-756.78	-44731.1	-53015	-8129.32	229.947	669.107	0	45.3433	-142.835	-597.15	-31388.4	28153.8	11213.6	347.147	252.564	0	23.09	14.8324	-1353.93	-656473	380210	12039.9	281.638	485.391	0
536	7	-27.6484	157.685	-751.972	-44567	-53195.6	-8086.05	229.259	669.267	0	37.5557	-144.793	-589.859	-31091.4	27445.4	11401	346.529	252.71	0	9.90734	12.8915	-1341.83	-651715	376324	16536.8	280.81	486.151	0
536	8	-32.6593	157.396	-747.403	-44389.4	-53336.3	-8052.96	228.638	669.392	0	29.7226	-146.554	-582.579	-30804.7	26719.4	11601.6	345.864	252.877	0	-2.93676	10.8426	-1329.98	-647105	372519	20779.1	279.987	486.943	0
536	9	-37.2771	156.834	-743.085	-44201.7	-53440.5	-8030.51	228.083	669.484	0	21.968	-148.087	-575.436	-30532.1	25989.8	11810.2	345.165	253.059	0	-15.3092	8.74756	-1318.52	-642683	368841	24749.5	279.181	487.746	0
537	0	-41.4925	156.041	-739.078	-44007.3	-53512.1	-8018.16	227.596	669.544	0	14.4035	-149.365	-568.562	-30277.1	25271	12022.3	344.447	253.252	0	-27.089	6.67586	-1307.64	-638514	365351	28436.7	278.403	488.54	0
537	1	-45.2952	155.071	-735.474	-43808.8	-53555.2	-8014.68	227.183	669.565	0	7.12872	-150.372	-562.084	-30043.3	24577.6	12234.5	343.726	253.45	0	-38.1665	4.69846	-1297.56	-634683	362122	31833.7	277.668	489.31	0
537	2	-48.678	153.976	-732.366	-43607.2	-53572.3	-8018.26	226.85	669.543	0	0.230394	-151.099	-556.117	-29833.6	23922.6	12443.8	343.017	253.646	0	-48.4476	2.87704	-1288.48	-631269	359221	34936.2	276.989	490.039	0
537	3	-51.6406	152.803	-729.808	-43402.8	-53563.6	-8026.67	226.606	669.472	0	-6.21997	-151.549	-550.751	-29650.4	23317.2	12648	342.337	253.836	0	-57.8605	1.2534	-1280.56	-628326	356699	37742.1	276.38	490.712	0
537	4	-54.1896	151.584	-727.814	-43194.9	-53526.5	-8037.95	226.456	669.349	0	-12.1692	-151.743	-546.038	-29494.6	22768.5	12845.6	341.698	254.016	0	-66.3587	-0.15863	-1273.85	-625871	354583	40249.6	275.854	491.316	0
537	5	-56.3391	150.338	-726.359	-42983.2	-53458.2	-8051.08	226.403	669.176	0	-17.5829	-151.712	-541.992	-29367.5	22279.5	13036.7	341.107	254.184	0	-73.922	-1.37393	-1268.35	-623894	352875	42456.9	275.418	491.842	0
537	6	-58.1107	149.07	-725.382	-42767.8	-53356.1	-8066.11	226.444	668.959	0	-22.443	-151.495	-538.593	-29269.9	21849.8	13221.2	340.568	254.345	0	-80.5537	-2.42462	-1263.98	-622356	351553	44363.8	275.074	492.288	0
537	7	-59.5291	147.783	-724.809	-42549.8	-53217.9	-8084.12	226.577	668.705	0	-26.7426	-151.125	-535.809	-29202.6	21476.8	13397.9	340.083	254.502	0	-86.2717	-3.34196	-1260.62	-621208	350585	45972.4	274.821	492.653	0
537	8	-60.6129	146.474	-724.58	-42331.1	-53042.6	-8106.6	226.796	668.422	0	-30.4819	-150.619	-533.607	-29166.2	21156.2	13564.5	339.648	254.659	0	-91.0947	-4.14514	-1258.19	-620412	349943	47284.5	274.657	492.941	0
537	9	-61.3678	145.148	-724.686	-42113.9	-52831.7	-8134.34	227.097	668.113	0	-33.6643	-149.987	-531.97	-29161.1	20884.8	13718.8	339.259	254.817	0	-95.0321	-4.83853	-1256.66	-619960	349612	48300.1	274.578	493.156	0
538	0	-61.7851	143.818	-725.165	-41899.4	-52588.5	-8166.61	227.481	667.779	0	-36.2931	-149.23	-530.906	-29186.7	20662.8	13860.3	338.92	254.975	0	-98.0782	-5.412	-1256.07	-619878	349604	49017.6	274.583	493.299	0
538	1	-61.8474	142.505	-726.091	-41687.8	-52316.6	-8201.94	227.948	667.414	0	-38.3712	-148.355	-530.447	-29241.9	20493.8	13989.4	338.635	255.127	0	-100.219	-5.84991	-1256.54	-620215	349949	49433.7	274.674	493.367	0
538	2	-61.5418	141.224	-727.516	-41479.3	-52018	-8239.04	228.499	667.015	0	-39.9065	-147.372	-530.62	-29324.5	20382	14106.9	338.412	255.265	0	-101.448	-6.14879	-1258.14	-621008	350674	49545	274.855	493.359	0
538	3	-60.871	139.982	-729.443	-41275.4	-51694.1	-8276.88	229.132	666.585	0	-40.9153	-146.308	-531.425	-29432.4	20330	14212.5	338.256	255.384	0	-101.786	-6.32651	-1260.87	-622257	351782	49352.1	275.125	493.274	0
538	4	-59.8564	138.779	-731.819	-41078	-51345	-8314.48	229.839	666.131	0	-41.4239	-145.197	-532.831	-29563.1	20337.5	14306.2	338.169	255.483	0	-101.28	-6.41757	-1264.65	-623925	353249	48863.7	275.481	493.114	0
538	5	-58.5358	137.613	-734.548	-40889.1	-50970.6	-8351.22	230.61	665.666	0	-41.4669	-144.077	-534.782	-29714.6	20401.2	14388	338.149	255.564	0	-100.003	-6.46338	-1269.33	-625945	355030	48098	275.917	492.886	0
538	6	-56.956	136.484	-737.511	-40709.3	-50571.5	-8387.09	231.429	665.198	0	-41.0838	-142.986	-537.211	-29885.5	20515.7	14458.6	338.189	255.631	0	-98.0398	-6.50211	-1274.72	-628231	357067	47080.8	276.422	492.593	0
538	7	-55.1622	135.396	-740.603	-40538.4	-50149.9	-8422.3	232.285	664.737	0	-40.3108	-141.951	-540.064	-30075.7	20676.6	14518.5	338.285	255.689	0	-95.473	-6.55495	-1280.67	-630709	359310	45840.8	276.986	492.239	0
538	8	-53.188	134.367	-743.771	-40375.5	-49709.1	-8456.78	233.166	664.285	0	-39.1743	-140.983	-543.319	-30284.9	20882.4	14567.4	338.435	255.741	0	-92.3623	-6.61606	-1287.09	-633342	361734	44405.3	277.603	491.826	0
538	9	-51.0516	133.424	-747.024	-40220.1	-49253.7	-8490.45	234.067	663.84	0	-37.6912	-140.079	-546.984	-30512	21134.1	14604.7	338.638	255.782	0	-88.7428	-6.65547	-1294.01	-636133	364343	42797.4	278.269	491.352	0
539	0	-48.759	132.6	-750.43	-40071.4	-48790.4	-8523.49	234.983	663.398	0	-35.876	-139.229	-551.08	-30754.8	21432.7	14630.5	338.892	255.808	0	-84.635	-6.62915	-1301.51	-639123	367158	41036.5	278.98	490.818	0
539	1	-46.3132	131.922	-754.074	-39929.2	-48325.6	-8556.24	235.914	662.951	0	-33.7493	-138.415	-555.622	-31011	21778.4	14644.9	339.196	255.813	0	-80.0625	-6.49391	-1309.7	-642361	370205	39141.4	279.73	490.228	0
539	2	-43.7251	131.407	-758.013	-39793.4	-47861.8	-8588.8	236.859	662.497	0	-31.3428	-137.635	-560.593	-31277.8	22169.3	14648.8	339.546	255.794	0	-75.0679	-6.22745	-1318.61	-645877	373493	37132.7	280.515	489.591	0
539	3	-41.0182	131.058	-762.25	-39664.5	-47397.1	-8620.72	237.82	662.036	0	-28.702	-136.898	-565.941	-31552.5	22600.3	14643.5	339.934	255.752	0	-69.7202	-5.83992	-1328.19	-649658	377007	35032.3	281.33	488.919	0
539	4	-38.2252	130.862	-766.736	-39542.6	-46928.3	-8651.01	238.795	661.573	0	-25.8833	-136.228	-571.587	-31832.6	23063.5	14630.8	340.35	255.692	0	-64.1085	-5.36664	-1338.32	-653659	380709	32863.8	282.168	488.224	0
539	5	-35.3846	130.798	-771.38	-39427.7	-46454.4	-8678.37	239.778	661.113	0	-22.9474	-135.656	-577.434	-32115.3	23549.5	14611.8	340.783	255.617	0	-58.332	-4.85741	-1348.81	-657805	384539	30650.3	283.018	487.518	0
539	6	-32.5363	130.839	-776.067	-39319.3	-45976	-8701.74	240.758	660.665	0	-19.9542	-135.208	-583.367	-32398.1	24047.9	14587.5	341.223	255.536	0	-52.4905	-4.36926	-1359.43	-662002	388422	28412.9	283.87	486.814	0
539	7	-29.717	130.954	-780.679	-39216.6	-45493.4	-8720.76	241.726	660.234	0	-16.9566	-134.907	-589.266	-32678	24550.5	14558	341.663	255.455	0	-46.6736	-3.95354	-1369.95	-666152	392281	26169.8	284.713	486.123	0
539	8	-26.955	131.121	-785.125	-39117.5	-45006.4	-8735.52	242.676	659.823	0	-13.994	-134.763	-595.023	-32951.2	25051.8	14523.5	342.102	255.378	0	-40.949	-3.6414	-1380.15	-670174	396055	23936.9	285.542	485.455	0
539	9	-24.2675	131.331	-789.365	-39020.6	-44514.1	-8746.06	243.608	659.433	0	-11.0897	-134.768	-600.573	-33213.8	25549	14484.1	342.541	255.303	0	-35.3572	-3.43727	-1389.94	-674026	399713	21728	286.355	484.814	0
540	0	-21.6569	131.585	-793.427	-38925.8	-44015.6	-8752.58	244.525	659.06	0	-8.25422	-134.903	-605.902	-33463.2	26041.4	14440.2	342.98	255.229	0	-29.9111	-3.3185	-1399.33	-677719	403260	19553.6	287.155	484.203	0
540	1	-19.114	131.891	-797.38	-38833.9	-43511.8	-8755.86	245.432	658.702	0	-5.49428	-135.138	-611.028	-33698	26529.7	14392.8	343.418	255.15	0	-24.6082	-3.24641	-1408.41	-681295	406721	17421.3	287.942	483.624	0
540	2	-16.6291	132.257	-801.287	-38745.4	-43006.2	-8756.99	246.329	658.354	0	-2.82286	-135.446	-615.955	-33916.6	27013	14343.4	343.856	255.063	0	-19.4519	-3.18924	-1417.24	-684791	410113	15338	288.715	483.078	0
540	3	-14.2027	132.678	-805.174	-38660.9	-42503.4	-8756.85	247.212	658.016	0	-0.260374	-135.814	-620.659	-34117.3	27488.8	14293.6	344.29	254.969	0	-14.4631	-3.13557	-1425.83	-688217	413430	13311.8	289.47	482.571	0
540	4	-11.845	133.14	-809.044	-38579.8	-42006.5	-8755.86	248.079	657.686	0	2.17101	-136.232	-625.099	-34298.2	27952.3	14244	344.717	254.868	0	-9.674	-3.09206	-1434.14	-691563	416653	11351.7	290.2	482.11	0
540	5	-9.57172	133.619	-812.875	-38501.3	-41516.2	-8754.05	248.927	657.364	0	4.45147	-136.698	-629.237	-34458.7	28397.7	14195	345.13	254.763	0	-5.12025	-3.07874	-1442.11	-694809	419761	9465.75	290.903	481.697	0
540	6	-7.40112	134.088	-816.631	-38423.6	-41032.3	-8751.25	249.754	657.052	0	6.56591	-137.212	-633.049	-34599.7	28817.8	14147.1	345.522	254.656	0	-0.835207	-3.12404	-1449.68	-697928	422730	7660.17	291.574	481.332	0
540	7	-5.34871	134.517	-820.266	-38344.6	-40553.8	-8747.49	250.56	656.747	0	8.50621	-137.773	-636.521	-34723.5	29206.5	14101.9	345.885	254.552	0	3.15751	-3.25558	-1456.79	-700891	425537	5939.15	292.211	481.014	0
540	8	-3.42257	134.881	-823.749	-38261.5	-40079.4	-8743.07	251.345	656.448	0	10.2721	-138.371	-639.647	-34834.4	29560.1	14061.7	346.213	254.459	0	6.84952	-3.49055	-1463.4	-703680	428171	4304.81	292.812	480.74	0
540	9	-1.62076	135.161	-827.076	-38171.6	-39608.6	-8738.32	252.11	656.152	0	11.8719	-138.987	-642.451	-34937.3	29879.7	14029.5	346.509	254.381	0	10.2511	-3.82631	-1469.53	-706299	430637	2757.59	293.38	480.505	0
541	0	0.0715845	135.356	-830.287	-38073.1	-39142.6	-8733.5	252.857	655.855	0	13.3237	-139.589	-645.006	-35037.2	30171.2	14006.6	346.777	254.321	0	13.3953	-4.23271	-1475.29	-708790	432973	1294.93	293.919	480.302	0
541	1	1.68025	135.476	-833.463	-37965.1	-38683.4	-8729.06	253.587	655.551	0	14.6514	-140.138	-647.417	-35137.9	30444	13992.3	347.024	254.274	0	16.3317	-4.66238	-1480.88	-711223	435241	-90.683	294.436	480.119	0
541	2	3.23079	135.527	-836.686	-37847	-38231.2	-8725.56	254.306	655.234	0	15.8753	-140.605	-649.78	-35242	30705.9	13985.1	347.256	254.237	0	19.1061	-5.07849	-1486.47	-713668	437498	-1409.81	294.938	479.946	0
541	3	4.73745	135.501	-840.003	-37718.8	-37782.3	-8723.12	255.021	654.903	0	17.0045	-140.97	-652.143	-35350.3	30959.7	13984.4	347.474	254.206	0	21.742	-5.46872	-1492.15	-716162	439778	-2670.05	295.428	479.778	0
541	4	6.20179	135.386	-843.415	-37581.7	-37331.8	-8721.64	255.737	654.559	0	18.038	-141.223	-654.505	-35461.7	31203.3	13990.4	347.675	254.181	0	24.2398	-5.83687	-1497.92	-718708	442084	-3873.05	295.909	479.617	0
541	5	7.61688	135.163	-846.891	-37438.1	-36874.9	-8721.57	256.459	654.207	0	18.9656	-141.36	-656.832	-35574.7	31433	14003.2	347.855	254.161	0	26.5825	-6.19705	-1503.72	-721280	444399	-5016.9	296.381	479.465	0
541	6	8.97139	134.815	-850.368	-37290.4	-36408.7	-8723.97	257.185	653.852	0	19.7682	-141.391	-659.084	-35688.4	31645.2	14023.4	348.014	254.148	0	28.7396	-6.57552	-1509.45	-723836	446693	-6099.45	296.844	479.326	0
541	7	10.2547	134.325	-853.771	-37139.2	-35931.9	-8729.97	257.914	653.5	0	20.4247	-141.327	-661.238	-35803.5	31836.9	14051.2	348.147	254.146	0	30.6794	-7.0025	-1515.01	-726327	448935	-7119.81	297.297	479.199	0
541	8	11.4635	133.682	-857.037	-36982.8	-35445	-8740.07	258.642	653.152	0	20.9249	-141.176	-663.296	-35921.6	32007.7	14087.2	348.255	254.156	0	32.3884	-7.49345	-1520.33	-728716	451108	-8078.62	297.739	479.077	0
541	9	12.6081	132.894	-860.148	-36818.1	-34950.4	-8753.97	259.367	652.804	0	21.277	-140.93	-665.289	-36044.7	32160.1	14132.1	348.34	254.179	0	33.8851	-8.03622	-1525.44	-730997	453214	-8979.02	298.171	478.952	0
542	0	13.7149	131.986	-863.15	-36641	-34451	-8771.08	260.087	652.45	0	21.5051	-140.577	-667.281	-36175.3	32301	14187.3	348.407	254.213	0	35.22	-8.59113	-1530.43	-733207	455289	-9828.24	298.595	478.816	0
542	1	14.8197	130.996	-866.135	-36447.9	-33949.1	-8791.09	260.804	652.081	0	21.639	-140.101	-669.357	-36316.2	32439.7	14253.5	348.464	254.255	0	36.4587	-9.10527	-1535.49	-735415	457388	-10637	299.017	478.66	0
542	2	15.9532	129.957	-869.185	-36236	-33445.9	-8813.9	261.52	651.69	0	21.7034	-139.494	-671.584	-36469.2	32584.2	14330.4	348.518	254.303	0	37.6566	-9.53726	-1540.77	-737683	459562	-11416.8	299.441	478.479	0
542	3	17.1307	128.885	-872.336	-36005.6	-32943.3	-8839.23	262.236	651.275	0	21.7144	-138.759	-673.983	-36634.4	32736.6	14416.3	348.572	254.355	0	38.8451	-9.87444	-1546.32	-740035	461824	-12177.9	299.866	478.272	0
542	4	18.3511	127.779	-875.568	-35760.2	-32443.4	-8866.55	262.946	650.842	0	21.6826	-137.911	-676.532	-36811	32893.7	14508.9	348.621	254.411	0	40.0337	-10.1319	-1552.1	-742461	464159	-12927.9	300.29	478.045	0
542	5	19.6022	126.63	-878.833	-35504.8	-31947.5	-8895.34	263.648	650.4	0	21.6157	-136.97	-679.179	-36998	33049.3	14607.2	348.661	254.475	0	41.2178	-10.3404	-1558.01	-744923	466527	-13670.7	300.707	477.805	0
542	6	20.8671	125.43	-882.062	-35244.5	-31455.9	-8925.45	264.338	649.957	0	21.5225	-135.962	-681.874	-37194.8	33197.4	14711.2	348.686	254.548	0	42.3896	-10.5322	-1563.94	-747377	468887	-14407.4	301.114	477.559	0
542	7	22.1286	124.172	-885.175	-34983.3	-30966.8	-8957.02	265.016	649.521	0	21.4125	-134.905	-684.572	-37400.4	33334.7	14820.2	348.694	254.633	0	43.5412	-10.7326	-1569.75	-749770	471202	-15137.6	301.508	477.309	0
542	8	23.3696	122.855	-888.101	-34723.8	-30476.9	-8990.09	265.683	649.099	0	21.2952	-133.811	-687.249	-37614	33460.5	14932.7	348.688	254.731	0	44.6648	-10.956	-1575.35	-752056	473445	-15858.7	301.894	477.055	0
542	9	24.5785	121.485	-890.796	-34467.2	-29983.4	-9024.27	266.341	648.693	0	21.1833	-132.683	-689.909	-37835.3	33576.7	15046.6	348.668	254.841	0	45.7617	-11.1977	-1580.71	-754208	475608	-16566.5	302.273	476.794	0
543	0	25.7572	120.082	-893.265	-34213.5	-29486.6	-9058.79	266.99	648.302	0	21.0993	-131.507	-692.593	-38063.7	33688.2	15160.2	348.641	254.958	0	46.8564	-11.4247	-1585.86	-756236	477710	-17257.7	302.649	476.516	0
543	1	26.9197	118.681	-895.557	-33961.8	-28988.5	-9093.03	267.631	647.923	0	21.0721	-130.265	-695.366	-38298.8	33802.3	15272	348.611	255.077	0	47.9918	-11.5844	-1590.92	-758180	479787	-17931.8	303.026	476.216	0
543	2	28.0808	117.316	-897.723	-33710.2	-28490.9	-9126.59	268.263	647.551	0	21.1246	-128.947	-698.273	-38540.2	33926.3	15381.5	348.586	255.194	0	49.2054	-11.631	-1596	-760074	481872	-18588.6	303.406	475.888	0
543	3	29.2466	116.013	-899.789	-33457.5	-27995.3	-9159.4	268.887	647.184	0	21.2644	-127.556	-701.327	-38787.5	34064	15488.4	348.571	255.306	0	50.5109	-11.5432	-1601.12	-761935	483979	-19227.2	303.79	475.532	0
543	4	30.4135	114.787	-901.758	-33203.5	-27503.8	-9191.47	269.5	646.821	0	21.4854	-126.113	-704.506	-39039.3	34215.4	15592.3	348.567	255.414	0	51.8989	-11.3255	-1606.26	-763760	486100	-19846.2	304.178	475.15	0
543	5	31.5708	113.641	-903.62	-32949.1	-27017.9	-9223.14	270.1	646.463	0	21.7737	-124.647	-707.764	-39292.6	34379.6	15692.6	348.575	255.516	0	53.3445	-11.006	-1611.38	-765531	488217	-20445.3	304.569	474.749	0
543	6	32.704	112.567	-905.354	-32694.8	-26538.3	-9255.41	270.687	646.113	0	22.1116	-123.195	-711.04	-39543.8	34555.5	15789.5	348.599	255.614	0	54.8155	-10.6288	-1616.39	-767223	490305	-21026.3	304.96	474.335	0
543	7	33.8008	111.549	-906.943	-32441.4	-26064	-9289.61	271.262	645.77	0	22.483	-121.788	-714.271	-39789.4	34739.7	15883.8	348.636	255.706	0	56.2838	-10.2384	-1621.21	-768812	492338	-21592.5	305.351	473.917	0
543	8	34.8574	110.581	-908.386	-32190.2	-25592.5	-9326.58	271.826	645.437	0	22.8799	-120.444	-717.408	-40026.7	34926.4	15975.8	348.684	255.794	0	57.7373	-9.86298	-1625.79	-770288	494301	-22148.7	305.741	473.5	0
543	9	35.8794	109.664	-909.712	-31942.4	-25120.1	-9366.21	272.387	645.113	0	23.3033	-119.174	-720.422	-40253.8	35110.3	16065.5	348.736	255.875	0	59.1828	-9.5103	-1630.13	-771662	496190	-22700.9	306.128	473.093	0
544	0	36.8807	108.807	-910.969	-31698.8	-24643.6	-9407.57	272.948	644.797	0	23.7548	-117.98	-723.312	-40469.8	35288.2	16152.8	348.787	255.951	0	60.6356	-9.17317	-1634.28	-772963	498019	-23254.9	306.513	472.698	0
544	1	37.8793	108.026	-912.217	-31459.3	-24162.3	-9449.74	273.513	644.487	0	24.2266	-116.866	-726.088	-40674.5	35459.5	16236.9	348.836	256.019	0	62.1059	-8.83919	-1638.31	-774228	499808	-23816.2	306.896	472.32	0
544	2	38.8899	107.33	-913.498	-31223.5	-23678.9	-9492.49	274.079	644.18	0	24.7012	-115.836	-728.753	-40868	35623.2	16316.5	348.882	256.079	0	63.5911	-8.50633	-1642.25	-775485	501567	-24391	307.273	471.96	0
544	3	39.9173	106.714	-914.823	-30991.1	-23196.7	-9536.15	274.644	643.877	0	25.1568	-114.906	-731.29	-41050.3	35777.7	16390.3	348.924	256.134	0	65.0742	-8.19245	-1646.11	-776735	503292	-24984.6	307.643	471.621	0
544	4	40.9536	106.163	-916.17	-30761.7	-22718.9	-9581.33	275.202	643.576	0	25.5704	-114.094	-733.666	-41219.7	35920.9	16458.2	348.961	256.183	0	66.5239	-7.93121	-1649.84	-777959	504960	-25598.2	308.002	471.306	0
544	5	41.9804	105.656	-917.489	-30534.5	-22247.9	-9628.82	275.751	643.281	0	25.9158	-113.424	-735.829	-41373.1	36051.5	16520.7	348.994	256.226	0	67.8961	-7.76756	-1653.32	-779115	506540	-26229.6	308.349	471.017	0
544	6	42.9728	105.164	-918.705	-30309.7	-21784.8	-9679.32	276.288	642.992	0	26.165	-112.921	-737.721	-41506.8	36167.2	16577.6	349.026	256.264	0	69.1377	-7.7568	-1656.43	-780143	507992	-26875.2	308.683	470.755	0
544	7	43.9058	104.652	-919.75	-30087.9	-21329.4	-9733.46	276.81	642.713	0	26.2916	-112.607	-739.287	-41617.7	36265	16628.2	349.054	256.294	0	70.1974	-7.95544	-1659.04	-780992	509277	-27532.7	309.003	470.52	0
544	8	44.762	104.094	-920.587	-29869.6	-20881.3	-9791.82	277.317	642.446	0	26.2788	-112.494	-740.501	-41704.5	36342.1	16672.1	349.078	256.319	0	71.0408	-8.39994	-1661.09	-781635	510377	-28200.3	309.308	470.314	0
544	9	45.538	103.481	-921.237	-29654.7	-20441.4	-9854.78	277.811	642.19	0	26.1291	-112.57	-741.374	-41767.4	36398.3	16708.6	349.096	256.338	0	71.6671	-9.08857	-1662.61	-782088	511300	-28876.7	309.597	470.135	0
545	0	46.2446	102.825	-921.781	-29441.4	-20012.3	-9922.08	278.29	641.94	0	25.87	-112.807	-741.96	-41807.6	36436.9	16738.1	349.109	256.348	0	72.1145	-9.98206	-1663.74	-782406	512085	-29561.8	309.872	469.981	0
545	1	46.9004	102.147	-922.331	-29227.2	-19595.8	-9992.77	278.754	641.689	0	25.5448	-113.171	-742.333	-41827.2	36463.4	16761.2	349.12	256.346	0	72.4452	-11.0236	-1664.66	-782672	512789	-30256.8	310.133	469.85	0
545	2	47.5203	101.464	-922.974	-29009.3	-19193.3	-10065.5	279.205	641.43	0	25.1956	-113.629	-742.558	-41828.2	36482.3	16778.8	349.131	256.33	0	72.7158	-12.1651	-1665.53	-782947	513458	-30962.8	310.38	469.738	0
545	3	48.1092	100.778	-923.735	-28785.6	-18805.6	-10139.2	279.642	641.162	0	24.8477	-114.162	-742.665	-41812	36496.2	16791	349.142	256.3	0	72.9569	-13.3832	-1666.4	-783252	514109	-31679.2	310.616	469.641	0
545	4	48.6633	100.083	-924.583	-28556.1	-18432.3	-10213	280.064	640.885	0	24.5067	-114.76	-742.657	-41779	36506.6	16797.8	349.157	256.256	0	73.17	-14.677	-1667.24	-783566	514734	-32404.2	310.841	469.556	0
545	5	49.1738	99.3613	-925.455	-28322.1	-18070.6	-10287	280.474	640.603	0	24.1631	-115.422	-742.525	-41730	36512.6	16799.2	349.174	256.2	0	73.3369	-16.0604	-1667.98	-783855	515316	-33134.5	311.056	469.481	0
545	6	49.6288	98.5924	-926.278	-28084.7	-17716.7	-10361.8	280.873	640.32	0	23.8016	-116.145	-742.271	-41667.6	36511.8	16795.9	349.189	256.135	0	73.4304	-17.5523	-1668.55	-784079	515835	-33865.5	311.264	469.412	0
545	7	50.0166	97.7615	-926.983	-27843.7	-17367.9	-10438	281.264	640.037	0	23.4075	-116.926	-741.9	-41596	36500.5	16789.1	349.199	256.067	0	73.4241	-19.1644	-1668.88	-784199	516273	-34589.9	311.464	469.344	0
545	8	50.3302	96.8634	-927.525	-27597.9	-17024.4	-10515.7	281.645	639.754	0	22.9694	-117.756	-741.426	-41519.3	36475.4	16779.9	349.196	255.999	0	73.2996	-20.8929	-1668.95	-784195	516618	-35299.1	311.655	469.272	0
545	9	50.5713	95.9039	-927.906	-27347	-16688.4	-10594.4	282.015	639.472	0	22.4817	-118.62	-740.874	-41440.9	36435.1	16769.6	349.179	255.935	0	73.053	-22.716	-1668.78	-784076	516874	-35984.4	311.833	469.196	0
546	0	50.7525	94.8995	-928.186	-27091.6	-16362.4	-10673.6	282.372	639.188	0	21.9475	-119.492	-740.285	-41364.1	36381.8	16760	349.146	255.876	0	72.7	-24.5926	-1668.47	-783887	517071	-36639.9	311.999	469.116	0
546	1	50.8939	93.872	-928.451	-26833.6	-16047.3	-10752.7	282.716	638.901	0	21.3742	-120.341	-739.7	-41291.8	36320.2	16752.2	349.101	255.822	0	72.2681	-26.4691	-1668.15	-783691	517249	-37261.3	312.153	469.035	0
546	2	51.0125	92.837	-928.761	-26574.8	-15742	-10831.9	283.051	638.613	0	20.7641	-121.138	-739.138	-41225.2	36254.5	16747.2	349.05	255.775	0	71.7766	-28.3014	-1667.9	-783530	517437	-37845.5	312.298	468.956	0
546	3	51.1136	91.7981	-929.115	-26317	-15443.7	-10911.4	283.378	638.325	0	20.1108	-121.872	-738.577	-41163.8	36186.7	16745.9	348.995	255.734	0	71.2243	-30.0739	-1667.69	-783400	517632	-38389.1	312.438	468.885	0
546	4	51.1901	90.7512	-929.457	-26061.9	-15148.7	-10991.7	283.702	638.04	0	19.4033	-122.548	-737.968	-41105.5	36116.2	16749.8	348.94	255.701	0	70.5934	-31.7963	-1667.43	-783256	517807	-38887.4	312.575	468.825	0
546	5	51.228	89.6922	-929.706	-25810.2	-14853.9	-11072.8	284.023	637.762	0	18.6343	-123.179	-737.254	-41047.5	36041.1	16760.6	348.886	255.676	0	69.8624	-33.4864	-1666.96	-783036	517922	-39334.1	312.71	468.775	0
546	6	51.2132	88.6179	-929.779	-25561.9	-14558.1	-11154.9	284.342	637.493	0	17.8049	-123.777	-736.396	-40988.3	35959.4	16779.2	348.832	255.661	0	69.0181	-35.1596	-1666.18	-782682	517941	-39724.6	312.845	468.735	0
546	7	51.1366	87.5259	-929.627	-25317.5	-14261.8	-11237.9	284.659	637.234	0	16.9234	-124.351	-735.389	-40927.7	35869.7	16805	348.777	255.655	0	68.06	-36.8249	-1665.02	-782163	517846	-40058.4	312.978	468.701	0
546	8	50.9985	86.4174	-929.253	-25076.7	-13968.3	-11321.3	284.968	636.986	0	16.0029	-124.894	-734.261	-40867.3	35772.5	16835.7	348.719	255.658	0	67.0014	-38.4766	-1663.51	-781487	517642	-40338.3	313.107	468.671	0
546	9	50.8105	85.3005	-928.726	-24839.5	-13682.8	-11404.7	285.267	636.746	0	15.0623	-125.387	-733.07	-40808.4	35668.1	16868.5	348.656	255.668	0	65.8728	-40.0865	-1661.8	-780709	517362	-40569.1	313.23	468.64	0
547	0	50.5974	84.194	-928.168	-24605.6	-13410.7	-11488.2	285.551	636.51	0	14.1307	-125.797	-731.9	-40752.9	35558.2	16901	348.583	255.681	0	64.7281	-41.6032	-1660.07	-779918	517061	-40758.7	313.341	468.608	0
547	1	50.3921	83.1238	-927.716	-24374.8	-13156	-11571.8	285.819	636.274	0	13.2432	-126.092	-730.857	-40702.9	35446.4	16931.4	348.5	255.692	0	63.6353	-42.9678	-1658.57	-779218	516808	-40918.6	313.439	468.569	0
547	2	50.2226	82.1106	-927.463	-24147.2	-12919.2	-11655.8	286.07	636.036	0	12.4272	-126.25	-730.025	-40660.7	35336.6	16957.9	348.405	255.698	0	62.6498	-44.1395	-1657.49	-778684	516657	-41061	313.525	468.519	0
547	3	50.1012	81.1603	-927.433	-23923.3	-12696.9	-11740.3	286.31	635.795	0	11.6933	-126.273	-729.436	-40627.3	35230.2	16978.8	348.298	255.697	0	61.7945	-45.1125	-1656.87	-778337	516628	-41195.7	313.6	468.457	0
547	4	50.0248	80.2658	-927.582	-23703.9	-12484.8	-11824.7	286.54	635.555	0	11.037	-126.179	-729.067	-40601.6	35126.5	16992.4	348.18	255.69	0	61.0619	-45.9131	-1656.65	-778148	516705	-41328.8	313.667	468.382	0
547	5	49.9807	79.4142	-927.823	-23489.1	-12279.9	-11908.2	286.765	635.316	0	10.4443	-126	-728.849	-40580.5	35022.9	16998	348.052	255.678	0	60.425	-46.5859	-1656.67	-778048	516844	-41463.1	313.728	468.295	0
547	6	49.9508	78.5917	-928.057	-23278.9	-12080.5	-11989.9	286.983	635.084	0	9.8953	-125.774	-728.695	-40561.1	34915.8	16996.3	347.915	255.663	0	59.8461	-47.1823	-1656.75	-777958	516988	-41597.4	313.783	468.201	0
547	7	49.9157	77.788	-928.202	-23073.4	-11886.2	-12068.6	287.194	634.858	0	9.36925	-125.539	-728.519	-40541.5	34801.1	16988.8	347.77	255.649	0	59.285	-47.7509	-1656.72	-777814	517085	-41727.6	313.831	468.107	0
547	8	49.8605	76.9984	-928.22	-22872.9	-11697.1	-12143.5	287.398	634.642	0	8.84749	-125.328	-728.253	-40521.4	34676.1	16978	347.615	255.642	0	58.708	-48.3299	-1656.47	-777579	517103	-41848.9	313.872	468.018	0
547	9	49.7807	76.2261	-928.12	-22678.7	-11515.3	-12214.1	287.593	634.435	0	8.31633	-125.168	-727.867	-40501	34541.3	16966.9	347.455	255.643	0	58.097	-48.9415	-1655.99	-777256	517034	-41959.2	313.905	467.942	0
548	0	49.6834	75.4825	-927.954	-22491.9	-11343.3	-12281.3	287.776	634.238	0	7.77012	-125.07	-727.359	-40480.3	34400.3	16958.9	347.295	255.654	0	57.4535	-49.5874	-1655.31	-776876	516893	-42059.5	313.929	467.885	0
548	1	49.5809	74.7837	-927.782	-22313.8	-11182.2	-12346.1	287.947	634.051	0	7.20944	-125.035	-726.747	-40458	34256.8	16956	347.137	255.67	0	56.7903	-50.2514	-1654.53	-776481	516708	-42151.7	313.946	467.848	0
548	2	49.4821	74.1437	-927.656	-22145	-11029.9	-12409	288.11	633.872	0	6.63356	-125.056	-726.049	-40432.1	34112.1	16957.7	346.983	255.688	0	56.1157	-50.912	-1653.71	-776101	516500	-42235.6	313.958	467.833	0
548	3	49.389	73.5697	-927.6	-21985.7	-10883.4	-12469.6	288.267	633.702	0	6.03683	-125.124	-725.273	-40400.7	33965.1	16961.5	346.831	255.704	0	55.4258	-51.5545	-1652.87	-775752	516283	-42309.2	313.965	467.838	0
548	4	49.3007	73.0615	-927.614	-21835.9	-10741.1	-12527.6	288.421	633.54	0	5.41153	-125.237	-724.406	-40362.1	33815	16964.6	346.68	255.717	0	54.7122	-52.1756	-1652.02	-775428	516054	-42371.4	313.967	467.866	0
548	5	49.2149	72.6126	-927.667	-21695.8	-10603.4	-12582.3	288.57	633.388	0	4.75109	-125.398	-723.418	-40315.3	33661.5	16965.7	346.531	255.729	0	53.966	-52.7855	-1651.08	-775105	515793	-42423.6	313.965	467.918	0
548	6	49.1247	72.2108	-927.698	-21566	-10471.6	-12633.4	288.712	633.247	0	4.05145	-125.616	-722.277	-40259.4	33504.5	16963.7	346.387	255.74	0	53.1762	-53.4054	-1649.98	-774740	515473	-42467.8	313.96	467.993	0
548	7	49.0191	71.8411	-927.633	-21447	-10346.5	-12681	288.846	633.12	0	3.31018	-125.899	-720.964	-40194.1	33344	16958.2	346.249	255.751	0	52.3293	-54.058	-1648.6	-774285	515065	-42503.9	313.95	468.089	0
548	8	48.8892	71.492	-927.408	-21339.7	-10228.6	-12725.2	288.971	633.01	0	2.52648	-126.249	-719.478	-40120.4	33179.4	16949.5	346.116	255.763	0	51.4157	-54.757	-1646.89	-773703	514548	-42530.4	313.936	468.202	0
548	9	48.7332	71.16	-926.996	-21244.5	-10117.8	-12766.1	289.085	632.918	0	1.70609	-126.658	-717.835	-40039.9	33009.5	16938.8	345.985	255.779	0	50.4393	-55.4976	-1644.83	-772983	513920	-42545.1	313.917	468.327	0
549	0	48.5599	70.8526	-926.433	-21161.3	-10014.5	-12804.1	289.19	632.842	0	0.864802	-127.102	-716.072	-39953.9	32833.2	16926.9	345.852	255.796	0	49.4247	-56.2494	-1642.5	-772154	513198	-42546.5	313.893	468.464	0
549	1	48.3855	70.5857	-925.797	-21089.3	-9919.35	-12839.7	289.286	632.78	0	0.0224259	-127.55	-714.226	-39861.9	32649.9	16914.9	345.714	255.811	0	48.4079	-56.9639	-1640.02	-771267	512414	-42533.6	313.86	468.611	0
549	2	48.2239	70.3758	-925.151	-21027.4	-9832.65	-12874	289.372	632.729	0	-0.808488	-127.972	-712.322	-39763	32459.4	16904.3	345.568	255.822	0	47.4154	-57.5964	-1637.47	-770361	511593	-42503.5	313.818	468.769	0
549	3	48.0786	70.2327	-924.502	-20974.5	-9754.79	-12907.2	289.449	632.687	0	-1.62927	-128.36	-710.361	-39656.5	32261.2	16896.3	345.415	255.826	0	46.4493	-58.1271	-1634.86	-769439	510736	-42451.1	313.767	468.938	0
549	4	47.9417	70.1571	-923.805	-20929.5	-9685.93	-12938.6	289.515	632.656	0	-2.45391	-128.724	-708.33	-39542.4	32055.1	16891.2	345.254	255.825	0	45.4878	-58.5673	-1632.14	-768470	509826	-42371.3	313.705	469.115	0
549	5	47.7964	70.1384	-922.985	-20891.2	-9625.42	-12967.5	289.571	632.634	0	-3.30289	-129.092	-706.2	-39420.5	31840.8	16888.2	345.087	255.821	0	44.4935	-58.9538	-1629.18	-767402	508835	-42260.6	313.636	469.298	0
549	6	47.6198	70.1565	-921.946	-20857.8	-9571.99	-12993	289.618	632.624	0	-4.19843	-129.491	-703.925	-39290.4	31617.3	16887.2	344.916	255.816	0	43.4214	-59.3347	-1625.87	-766168	507722	-42114.6	313.559	469.484	0
549	7	47.3897	70.1897	-920.607	-20827.6	-9524.7	-13014.6	289.654	632.624	0	-5.1619	-129.941	-701.462	-39151.7	31382	16888.2	344.738	255.814	0	42.2278	-59.7512	-1622.07	-764710	506451	-41927.2	313.475	469.673	0
549	8	47.0941	70.2276	-918.932	-20799.1	-9482.83	-13032.4	289.681	632.634	0	-6.20761	-130.445	-698.789	-39004.9	31132.3	16891.3	344.552	255.818	0	40.8865	-60.2177	-1617.72	-763001	505003	-41692.3	313.383	469.865	0
549	9	46.739	70.2794	-916.954	-20772.2	-9445.49	-13047.1	289.699	632.654	0	-7.33492	-130.989	-695.92	-38851.5	30868.8	16895.7	344.357	255.828	0	39.4041	-60.7094	-1612.87	-761064	503394	-41408.1	313.283	470.061	0
550	0	46.3496	70.373	-914.769	-20747.9	-9412.54	-13059.7	289.71	632.681	0	-8.52745	-131.542	-692.918	-38693.9	30595.7	16900.4	344.155	255.842	0	37.8221	-61.1692	-1607.69	-758970	501674	-41077.8	313.176	470.262	0
550	1	45.9584	70.5421	-912.508	-20727.7	-9385.12	-13070.3	289.715	632.715	0	-9.76123	-132.076	-689.868	-38535.3	30318.8	16905.9	343.949	255.859	0	36.1972	-61.5337	-1602.38	-756820	499909	-40706.9	313.064	470.468	0
550	2	45.588	70.8107	-910.283	-20713.4	-9364.8	-13079.1	289.712	632.755	0	-11.016	-132.572	-686.839	-38378.5	30042.6	16914.2	343.74	255.877	0	34.572	-61.761	-1597.12	-754697	498155	-40298.7	312.947	470.679	0
550	3	45.2419	71.1843	-908.148	-20705.8	-9351.92	-13086.1	289.702	632.8	0	-12.2827	-133.026	-683.848	-38225.3	29768.9	16927.7	343.532	255.897	0	32.9592	-61.8421	-1592	-752639	496434	-39852.1	312.825	470.9	0
550	4	44.9066	71.6488	-906.094	-20705.7	-9345.23	-13091.4	289.686	632.852	0	-13.5651	-133.446	-680.87	-38075.9	29495.8	16947.9	343.321	255.922	0	31.3415	-61.7967	-1586.96	-750639	494735	-39362.4	312.698	471.134	0
550	5	44.5577	72.1741	-904.058	-20713.1	-9343.07	-13094.6	289.665	632.911	0	-14.8784	-133.838	-677.845	-37927.7	29219.3	16974.3	343.106	255.953	0	29.6793	-61.6635	-1581.9	-748645	493022	-38823.9	312.565	471.385	0
550	6	44.1663	72.7234	-901.942	-20727.9	-9344.85	-13095.3	289.639	632.981	0	-16.2419	-134.209	-674.7	-37776.7	28936.2	17004.6	342.887	255.99	0	27.9245	-61.4857	-1576.64	-746580	491244	-38229.5	312.426	471.654	0
550	7	43.7061	73.2663	-899.641	-20748.5	-9351.61	-13093.7	289.605	633.063	0	-17.6687	-134.56	-671.376	-37619.9	28644.2	17035.7	342.665	256.034	0	26.0374	-61.2938	-1571.02	-744366	489348	-37573.1	312.28	471.939	0
550	8	43.1619	73.7853	-897.08	-20773	-9364.52	-13090.2	289.561	633.156	0	-19.1563	-134.888	-667.842	-37456.6	28341.7	17064.7	342.438	256.086	0	24.0056	-61.1027	-1564.92	-741950	487302	-36853.8	312.127	472.239	0
550	9	42.5357	74.2765	-894.249	-20798.7	-9383.74	-13085.4	289.507	633.258	0	-20.6847	-135.192	-664.114	-37288.9	28027.7	17090.2	342.203	256.148	0	21.8511	-60.915	-1558.36	-739326	485104	-36079.6	311.964	472.549	0
551	0	41.8457	74.7491	-891.201	-20822.9	-9409.1	-13079.6	289.442	633.365	0	-22.2234	-135.464	-660.25	-37119.8	27702.8	17112.5	341.958	256.221	0	19.6223	-60.7152	-1551.45	-736540	482787	-35262.9	311.791	472.864	0
551	1	41.1173	75.2206	-888.032	-20842.9	-9440.82	-13072.5	289.369	633.471	0	-23.7435	-135.691	-656.328	-36951.4	27369.9	17132.6	341.702	256.3	0	17.3737	-60.4699	-1544.36	-733662	480403	-34413.7	311.609	473.18	0
551	2	40.3704	75.706	-884.814	-20857.7	-9479.48	-13063.4	289.286	633.573	0	-25.2239	-135.853	-652.42	-36785.4	27033.6	17151.4	341.436	256.383	0	15.1465	-60.1468	-1537.23	-730751	477997	-33537.2	311.419	473.489	0
551	3	39.6132	76.2089	-881.574	-20868.4	-9525.89	-13051.6	289.194	633.672	0	-26.6531	-135.944	-648.576	-36623.2	26697.9	17169.1	341.164	256.467	0	12.9601	-59.7347	-1530.15	-727834	475595	-32636.3	311.222	473.788	0
551	4	38.8442	76.7216	-878.301	-20876.6	-9581.04	-13036.7	289.091	633.769	0	-28.0288	-135.968	-644.824	-36465.6	26366	17185.9	340.889	256.551	0	10.8154	-59.246	-1523.13	-724914	473203	-31713.8	311.02	474.072	0
551	5	38.0558	77.231	-874.955	-20883.1	-9645.96	-13019.1	288.975	633.868	0	-29.3555	-135.938	-641.174	-36313.1	26041	17202.3	340.615	256.635	0	8.70028	-58.7075	-1516.13	-721971	470816	-30771.9	310.814	474.335	0
551	6	37.2375	77.7231	-871.487	-20887.4	-9721.36	-12999	288.845	633.968	0	-30.6412	-135.874	-637.62	-36165.2	25724.7	17218.8	340.345	256.719	0	6.59626	-58.1511	-1509.11	-718975	468419	-29812.2	310.604	474.574	0
551	7	36.3799	78.1869	-867.861	-20888.5	-9807.25	-12976.6	288.7	634.069	0	-31.8936	-135.791	-634.148	-36021.2	25416.6	17235.1	340.08	256.802	0	4.4863	-57.6044	-1502.01	-715900	465997	-28835.8	310.392	474.787	0
551	8	35.4764	78.6168	-864.062	-20886	-9902.51	-12951.8	288.54	634.172	0	-33.1165	-135.699	-630.737	-35880.7	25113.7	17250.5	339.816	256.887	0	2.35984	-57.0821	-1494.8	-712732	463537	-27843.2	310.176	474.975	0
551	9	34.5265	79.0151	-860.108	-20880.1	-10004.9	-12924.7	288.368	634.276	0	-34.3097	-135.594	-627.371	-35743.8	24812.9	17264.2	339.551	256.974	0	0.21674	-56.5794	-1487.48	-709480	461042	-26833.6	309.955	475.142	0
552	0	33.54	79.3923	-856.053	-20871.6	-10111.5	-12895.7	288.188	634.381	0	-35.4656	-135.466	-624.055	-35610.3	24513.8	17275.7	339.282	257.063	0	-1.92568	-56.074	-1480.11	-706177	458527	-25808.4	309.731	475.293	0
552	1	32.5363	79.7646	-851.976	-20861.5	-10220.5	-12865.2	288.004	634.486	0	-36.5717	-135.301	-620.8	-35480.1	24218.2	17284.8	339.011	257.152	0	-4.0354	-55.5364	-1472.78	-702873	456024	-24774.1	309.504	475.433	0
552	2	31.5331	80.1458	-847.944	-20850.8	-10331	-12834.2	287.816	634.59	0	-37.6189	-135.091	-617.615	-35353.3	23926.9	17290.7	338.741	257.242	0	-6.08571	-54.9451	-1465.56	-699610	453556	-23738.5	309.277	475.568	0
552	3	30.5364	80.542	-843.983	-20840.7	-10442.9	-12803.3	287.627	634.693	0	-38.608	-134.837	-614.482	-35229.7	23639	17293.1	338.47	257.332	0	-8.07162	-54.2953	-1458.46	-696403	451123	-22704.4	309.048	475.703	0
552	4	29.5396	80.9518	-840.076	-20832.5	-10557.2	-12773.6	287.433	634.798	0	-39.5477	-134.551	-611.364	-35109	23353	17292.6	338.198	257.427	0	-10.0081	-53.5992	-1451.44	-693234	448708	-21670.4	308.816	475.845	0
552	5	28.5304	81.3665	-836.182	-20827.3	-10675.1	-12745.7	287.233	634.908	0	-40.4511	-134.252	-608.217	-34989.9	23067.6	17289.9	337.927	257.529	0	-11.9207	-52.8857	-1444.4	-690070	446284	-20634.9	308.58	475.998	0
552	6	27.4958	81.771	-832.249	-20825.4	-10796.6	-12720.2	287.027	635.023	0	-41.3353	-133.966	-604.997	-34870.2	22782.4	17285.4	337.657	257.637	0	-13.8395	-52.1949	-1437.25	-686872	443824	-19598.6	308.339	476.165	0
552	7	26.4241	82.1493	-828.217	-20826.5	-10919.1	-12696.8	286.816	635.146	0	-42.2169	-133.716	-601.68	-34747.7	22497.7	17278.7	337.391	257.751	0	-15.7928	-51.5669	-1429.9	-683598	441306	-18563.5	308.098	476.344	0
552	8	25.308	82.4921	-824.038	-20830.5	-11039.6	-12674.9	286.603	635.279	0	-43.1061	-133.516	-598.261	-34621.1	22214.8	17268.1	337.132	257.87	0	-17.7982	-51.0238	-1422.3	-680216	438719	-17530.6	307.857	476.529	0
552	9	24.1496	82.8029	-819.696	-20837.1	-11156.5	-12652.8	286.389	635.421	0	-43.997	-133.36	-594.76	-34490	21936.6	17251.7	336.883	257.99	0	-19.8475	-50.5572	-1414.46	-676720	436069	-16500.1	307.621	476.716	0
553	0	22.9654	83.0978	-815.238	-20845.3	-11268.3	-12628.6	286.178	635.57	0	-44.8669	-133.226	-591.229	-34354.9	21666.2	17228.3	336.646	258.108	0	-21.9016	-50.1281	-1406.47	-673147	433389	-15474.3	307.393	476.898	0
553	1	21.7817	83.4014	-810.764	-20852.8	-11373.5	-12600.7	285.972	635.72	0	-45.6866	-133.084	-587.744	-34217.2	21406	17198.3	336.421	258.218	0	-23.9049	-49.6822	-1398.51	-669570	430732	-14456.6	307.174	477.069	0
553	2	20.6225	83.7365	-806.379	-20857.9	-11471.2	-12568.4	285.775	635.866	0	-46.4314	-132.911	-584.378	-34079.1	21157.6	17163.3	336.205	258.317	0	-25.8089	-49.1743	-1390.76	-666064	428152	-13450.8	306.965	477.225	0
553	3	19.5006	84.1157	-802.142	-20861.2	-11562.1	-12532	285.586	636.007	0	-47.087	-132.703	-581.176	-33943.1	20921.1	17125.2	335.998	258.404	0	-27.5864	-48.5872	-1383.32	-662679	425679	-12461	306.766	477.364	0
553	4	18.4171	84.5382	-798.064	-20863.7	-11649	-12492.3	285.403	636.143	0	-47.653	-132.469	-578.15	-33810.8	20696.1	17085.8	335.797	258.481	0	-29.2359	-47.9313	-1376.21	-659425	423315	-11489.7	306.574	477.487	0
553	5	17.3632	84.991	-794.114	-20866.7	-11737	-12450	285.22	636.277	0	-48.1425	-132.224	-575.269	-33682.2	20480.7	17046	335.602	258.55	0	-30.7793	-47.2333	-1369.38	-656279	421036	-10537	306.385	477.596	0
553	6	16.3226	85.4532	-790.228	-20870.5	-11831.6	-12406.2	285.028	636.411	0	-48.5765	-131.981	-572.474	-33555.3	20271.8	17005	335.411	258.615	0	-32.2539	-46.5275	-1362.7	-653193	418799	-9600.84	306.194	477.698	0
553	7	15.2785	85.9029	-786.331	-20874.5	-11936.4	-12361.6	284.82	636.547	0	-48.9748	-131.751	-569.698	-33428.2	20066.7	16961.9	335.223	258.677	0	-33.6964	-45.8479	-1356.03	-650105	416556	-8678.94	305.996	477.795	0
553	8	14.2224	86.3255	-782.365	-20877.8	-12051.2	-12316.7	284.596	636.685	0	-49.3465	-131.543	-566.888	-33299.3	19864	16916.1	335.04	258.741	0	-35.1241	-45.2174	-1349.25	-646968	414275	-7772.25	305.791	477.892	0
553	9	13.1595	86.7181	-778.321	-20879.3	-12171.6	-12271.6	284.362	636.826	0	-49.6869	-131.358	-564.028	-33167.9	19663.6	16867.9	334.863	258.805	0	-36.5274	-44.6404	-1342.35	-643771	411950	-6885.77	305.581	477.989	0
554	0	12.1063	87.0901	-774.239	-20877.7	-12293.1	-12226	284.122	636.966	0	-49.9836	-131.189	-561.143	-33035.1	19465.8	16818.1	334.69	258.871	0	-37.8773	-44.0986	-1335.38	-640544	409605	-6025.67	305.371	478.086	0
554	1	11.0855	87.4598	-770.191	-20870.8	-12412.7	-12179.3	283.884	637.098	0	-50.2266	-131.018	-558.288	-32903.3	19272.7	16767.2	334.521	258.936	0	-39.1411	-43.5579	-1328.48	-637339	407283	-5196.31	305.164	478.177	0
554	2	10.117	87.8437	-766.228	-20857.2	-12529.3	-12131.2	283.648	637.221	0	-50.4138	-130.832	-555.51	-32774.2	19086.9	16715.6	334.359	258.998	0	-40.2968	-42.9882	-1321.74	-634196	405013	-4400.75	304.961	478.259	0
554	3	9.21097	88.2476	-762.359	-20837.6	-12642	-12082.1	283.417	637.333	0	-50.552	-130.628	-552.811	-32648.2	18909.3	16662.8	334.206	259.059	0	-41.341	-42.38	-1315.17	-631121	402803	-3641.6	304.765	478.331	0
554	4	8.36606	88.6637	-758.554	-20815	-12749	-12032.6	283.193	637.44	0	-50.6557	-130.411	-550.147	-32523.3	18737.2	16608.4	334.059	259.117	0	-42.2897	-41.7469	-1308.7	-628090	400629	-2920.42	304.576	478.402	0
554	5	7.57057	89.075	-754.757	-20793.4	-12847	-11983	282.979	637.55	0	-50.7457	-130.196	-547.455	-32397.3	18566	16551.9	333.913	259.178	0	-43.1751	-41.1212	-1302.21	-625058	398455	-2236.42	304.392	478.481	0
554	6	6.80613	89.4614	-750.904	-20776.7	-12934.2	-11933.4	282.775	637.669	0	-50.8437	-130.004	-544.676	-32269	18392.2	16493	333.767	259.244	0	-44.0376	-40.543	-1295.58	-621978	396246	-1586.29	304.213	478.575	0
554	7	6.05597	89.8078	-746.943	-20768.1	-13010.7	-11883.6	282.581	637.804	0	-50.9638	-129.853	-541.778	-32137.9	18215.7	16431.9	333.622	259.319	0	-44.9078	-40.0451	-1288.72	-618819	393977	-966.72	304.039	478.689	0
554	8	5.31354	90.1112	-742.868	-20768.5	-13078	-11833.6	282.395	637.957	0	-51.1048	-129.748	-538.769	-32004.4	18039.9	16368.1	333.483	259.403	0	-45.7913	-39.6371	-1281.64	-615579	391651	-376.938	303.872	478.822	0
554	9	4.58599	90.3845	-738.727	-20775.6	-13138.9	-11783.1	282.214	638.124	0	-51.2491	-129.678	-535.704	-31870	17869.3	16301	333.357	259.492	0	-46.6631	-39.2937	-1274.43	-612296	389300	182.111	303.712	478.967	0
555	0	3.89281	90.6544	-734.611	-20785.6	-13197.4	-11732	282.035	638.295	0	-51.3657	-129.612	-532.666	-31737.8	17708.2	16230.1	333.244	259.583	0	-47.4728	-38.9578	-1267.28	-609040	386973	709.251	303.559	479.113	0
555	1	3.25773	90.9506	-730.625	-20794.1	-13257.3	-11680	281.855	638.461	0	-51.4218	-129.514	-529.742	-31611.1	17559.4	16155.5	333.147	259.673	0	-48.1641	-38.5635	-1260.37	-605886	384724	1203.61	303.413	479.253	0
555	2	2.6955	91.2911	-726.835	-20797.8	-13319.1	-11626.5	281.675	638.614	0	-51.397	-129.361	-526.984	-31491.7	17424.1	16078.5	333.064	259.758	0	-48.7015	-38.0701	-1253.82	-602883	382588	1666.06	303.274	479.38	0
555	3	2.20487	91.6761	-723.248	-20794.8	-13381	-11571.1	281.499	638.752	0	-51.2881	-129.147	-524.399	-31379.8	17301.8	16000.9	332.994	259.84	0	-49.0832	-37.4714	-1247.65	-600034	380571	2101.01	303.143	479.491	0
555	4	1.77177	92.0924	-719.828	-20784.5	-13440.4	-11513.6	281.328	638.874	0	-51.105	-128.877	-521.97	-31275.2	17190.7	15924	332.934	259.918	0	-49.3333	-36.7844	-1241.8	-597315	378658	2515.33	303.02	479.586	0
555	5	1.37521	92.5194	-716.513	-20767.8	-13496.2	-11454.7	281.164	638.985	0	-50.8661	-128.562	-519.659	-31176.6	17087.9	15848.8	332.883	259.994	0	-49.4909	-36.0431	-1236.17	-594679	376819	2915.57	302.905	479.666	0
555	6	0.989946	92.9332	-713.219	-20746.4	-13548.7	-11395.1	281.004	639.088	0	-50.5959	-128.227	-517.417	-31083.1	16989.1	15775.7	332.834	260.073	0	-49.606	-35.294	-1230.64	-592071	375013	3307.71	302.796	479.733	0
555	7	0.589975	93.3129	-709.868	-20722.6	-13599	-11335.6	280.843	639.192	0	-50.3216	-127.895	-515.184	-30992.6	16891	15704.8	332.786	260.158	0	-49.7316	-34.5826	-1225.05	-589432	373195	3698.83	302.687	479.793	0
555	8	0.156769	93.6469	-706.413	-20698.9	-13648.6	-11276.2	280.679	639.301	0	-50.064	-127.583	-512.912	-30902.9	16793.3	15635.3	332.741	260.25	0	-49.9073	-33.9359	-1219.32	-586725	371338	4095.52	302.579	479.853	0
555	9	-0.31187	93.937	-702.857	-20676.4	-13698	-11216.6	280.511	639.418	0	-49.8297	-127.291	-510.592	-30812	16697.5	15566.1	332.702	260.346	0	-50.1416	-33.3542	-1213.45	-583950	369441	4499.36	302.472	479.913	0
556	0	-0.799438	94.1964	-699.25	-20655.2	-13746.8	-11156.9	280.341	639.539	0	-49.6103	-127.014	-508.257	-30720	16605.4	15496.4	332.671	260.442	0	-50.4097	-32.8176	-1207.51	-581144	367530	4903.93	302.367	479.972	0
556	1	-1.27861	94.4413	-695.67	-20634.7	-13793.5	-11097.2	280.172	639.662	0	-49.3914	-126.742	-505.959	-30627.9	16517.5	15425.5	332.646	260.534	0	-50.67	-32.3007	-1201.63	-578364	365645	5296.36	302.267	480.026	0
556	2	-1.72539	94.6808	-692.179	-20614	-13836.8	-11038.7	280.01	639.781	0	-49.1616	-126.468	-503.725	-30536.7	16433.3	15352.6	332.624	260.622	0	-50.887	-31.7874	-1195.9	-575651	363810	5662.47	302.171	480.076	0
556	3	-2.12832	94.9123	-688.794	-20592.1	-13875.9	-10982.9	279.855	639.896	0	-48.9157	-126.188	-501.545	-30446.1	16350.9	15276.4	332.601	260.705	0	-51.044	-31.2759	-1190.34	-573013	362027	5992.16	302.079	480.125	0
556	4	-2.4877	95.1286	-685.5	-20567.7	-13908.7	-10931	279.71	640.004	0	-48.6545	-125.9	-499.394	-30355.8	16268	15196.5	332.575	260.785	0	-51.1423	-30.7715	-1184.89	-570435	360282	6282.48	301.991	480.176	0
556	5	-2.8114	95.3246	-682.271	-20540.5	-13931.9	-10882.4	279.58	640.106	0	-48.3857	-125.606	-497.247	-30265.8	16182.2	15112.9	332.544	260.867	0	-51.197	-30.2815	-1179.52	-567894	358563	6538.1	301.908	480.231	0
556	6	-3.11168	95.4952	-679.077	-20510.8	-13943	-10835.5	279.468	640.204	0	-48.1219	-125.31	-495.081	-30175.7	16091.9	15026.1	332.503	260.951	0	-51.2336	-29.8143	-1174.16	-565371	356855	6768.82	301.83	480.293	0
556	7	-3.40174	95.6347	-675.89	-20479.4	-13942.9	-10788.5	279.371	640.3	0	-47.8767	-125.011	-492.876	-30084	15996.6	14937	332.456	261.038	0	-51.2784	-29.3759	-1168.77	-562841	355145	6986.18	301.757	480.363	0
556	8	-3.69137	95.7402	-672.697	-20447.1	-13934.6	-10740.1	279.285	640.396	0	-47.6573	-124.708	-490.62	-29989.1	15898.5	14847.3	332.405	261.125	0	-51.3487	-28.9675	-1163.32	-560296	353424	7200.1	301.688	480.441	0
556	9	-3.98209	95.8173	-669.508	-20414.9	-13922	-10689.7	279.206	640.492	0	-47.4621	-124.398	-488.325	-29890.4	15801.8	14758.1	332.359	261.21	0	-51.4442	-28.5808	-1157.83	-557742	351699	7415.68	301.624	480.527	0
557	0	-4.26357	95.8821	-666.36	-20382.6	-13908.5	-10637.4	279.128	640.588	0	-47.278	-124.073	-486.026	-29789.6	15711.7	14669.9	332.327	261.292	0	-51.5415	-28.191	-1152.39	-555210	349993	7631.52	301.565	480.618	0
557	1	-4.51662	95.9572	-663.307	-20348.2	-13896.8	-10584.1	279.049	640.677	0	-47.0823	-123.718	-483.769	-29688.6	15632.9	14582	332.315	261.369	0	-51.5989	-27.7608	-1147.08	-552740	348336	7841.33	301.513	480.707	0
557	2	-4.72439	96.0604	-660.396	-20309.7	-13888.2	-10530.8	278.97	640.754	0	-46.8544	-123.321	-481.59	-29589.1	15566.5	14494.5	332.323	261.44	0	-51.5788	-27.2604	-1141.99	-550367	346750	8038.33	301.47	480.793	0
557	3	-4.88229	96.195	-657.641	-20266.4	-13882.6	-10478.2	278.89	640.817	0	-46.5853	-122.88	-479.503	-29491.4	15509.9	14407.7	332.346	261.504	0	-51.4676	-26.6851	-1137.14	-548100	345241	8219.19	301.431	480.871	0
557	4	-4.9987	96.3505	-655.014	-20219.2	-13878.6	-10426	278.812	640.868	0	-46.2779	-122.403	-477.502	-29395.5	15458.8	14321.7	332.374	261.561	0	-51.2766	-26.0526	-1132.52	-545925	343797	8384.66	301.395	480.941	0
557	5	-5.09054	96.5076	-652.455	-20170.1	-13874	-10373.8	278.736	640.914	0	-45.9427	-121.902	-475.565	-29301.6	15409	14236	332.401	261.614	0	-51.0333	-25.3946	-1128.02	-543801	342391	8537.57	301.361	481.004	0
557	6	-5.17973	96.6426	-649.874	-20121.8	-13865.3	-10322.1	278.665	640.963	0	-45.5974	-121.395	-473.648	-29209.7	15357.2	14149.9	332.423	261.67	0	-50.7771	-24.7528	-1123.52	-541672	340986	8681.04	301.328	481.062	0
557	7	-5.28737	96.7327	-647.177	-20076.7	-13849.3	-10271.9	278.6	641.022	0	-45.2632	-120.902	-471.699	-29119.8	15301.1	14062.5	332.438	261.734	0	-50.5505	-24.1691	-1118.88	-539474	339541	8817.85	301.298	481.121	0
557	8	-5.42465	96.765	-644.305	-20036.3	-13825	-10223.8	278.543	641.098	0	-44.9567	-120.436	-469.688	-29032.4	15238.4	13973.5	332.444	261.812	0	-50.3814	-23.6711	-1113.99	-537169	338030	8948.81	301.269	481.181	0
557	9	-5.5863	96.7428	-641.267	-19999.8	-13793.7	-10178.1	278.49	641.188	0	-44.6828	-120.001	-467.633	-28948.4	15167.2	13882.3	332.434	261.904	0	-50.2691	-23.2584	-1108.9	-534764	336457	9070.97	301.239	481.24	0
558	0	-5.75117	96.6874	-638.147	-19965.1	-13758.3	-10135.1	278.44	641.286	0	-44.432	-119.586	-465.597	-28868.5	15087.9	13788.6	332.406	262.003	0	-50.1832	-22.8985	-1103.74	-532322	334862	9178.55	301.205	481.292	0
558	1	-5.89181	96.629	-635.078	-19929	-13721	-10094.8	278.395	641.38	0	-44.1884	-119.171	-463.648	-28792.3	15004.7	13692.4	332.362	262.1	0	-50.0802	-22.5417	-1098.73	-529931	333305	9266.69	301.168	481.329	0
558	2	-5.9889	96.592	-632.179	-19888.6	-13682.8	-10056.8	278.356	641.46	0	-43.9384	-118.739	-461.828	-28718.3	14923.1	13594.2	332.313	262.184	0	-49.9273	-22.147	-1094.01	-527665	331839	9334.23	301.134	481.351	0
558	3	-6.0389	96.5852	-629.512	-19842.5	-13644.5	-10020	278.325	641.52	0	-43.6755	-118.282	-460.134	-28644.3	14847.8	13494.4	332.268	262.252	0	-49.7144	-21.6969	-1089.65	-525558	330484	9384.14	301.104	481.364	0
558	4	-6.05153	96.604	-627.074	-19791.3	-13607.9	-9982.94	278.299	641.561	0	-43.3987	-117.8	-458.528	-28567.8	14781.9	13392.8	332.238	262.303	0	-49.4502	-21.1961	-1085.6	-523598	329228	9422.18	301.081	481.373	0
558	5	-6.04458	96.6348	-624.807	-19736.9	-13574.4	-9944.13	278.274	641.589	0	-43.1139	-117.302	-456.949	-28486.9	14726.4	13289.9	332.228	262.341	0	-49.1585	-20.6672	-1081.76	-521738	328038	9455.52	301.065	481.389	0
558	6	-6.0392	96.6576	-622.617	-19681.6	-13543.3	-9902.77	278.248	641.611	0	-42.8345	-116.804	-455.333	-28401	14680.4	13186.8	332.241	262.374	0	-48.8737	-20.1468	-1077.95	-519913	326868	9490.83	301.055	481.419	0
558	7	-6.05411	96.652	-620.406	-19627.2	-13512.2	-9859.06	278.22	641.636	0	-42.5755	-116.324	-453.634	-28311.1	14641.7	13084.4	332.276	262.41	0	-48.6296	-19.6723	-1074.04	-518057	325676	9531.79	301.052	481.465	0
558	8	-6.09986	96.6044	-618.107	-19574.9	-13478	-9813.83	278.195	641.669	0	-42.3463	-115.872	-451.839	-28219.6	14607	12982.4	332.328	262.455	0	-48.4462	-19.2675	-1069.95	-516132	324438	9578.53	301.055	481.527	0
558	9	-6.17482	96.5122	-615.702	-19524.2	-13438.5	-9767.98	278.174	641.71	0	-42.146	-115.443	-449.964	-28129.7	14573	12880.2	332.387	262.515	0	-48.3208	-18.9309	-1065.67	-514133	323154	9628.83	301.065	481.6	0
559	0	-6.26357	96.3875	-613.232	-19473.2	-13393.5	-9722.38	278.159	641.755	0	-41.9597	-115.019	-448.055	-28044	14537.8	12777.8	332.446	262.59	0	-48.2232	-18.6312	-1061.29	-512094	321845	9678.73	301.078	481.679	0
559	1	-6.34224	96.2546	-610.77	-19419.8	-13343.9	-9677.88	278.152	641.796	0	-41.7623	-114.573	-446.185	-27964	14502.4	12675.1	332.503	262.674	0	-48.1046	-18.3179	-1056.95	-510070	320554	9723.03	301.096	481.752	0
559	2	-6.39077	96.1374	-608.383	-19362.1	-13291.6	-9634.92	278.153	641.826	0	-41.5302	-114.084	-444.426	-27890.3	14469.4	12571.4	332.557	262.756	0	-47.921	-17.9469	-1052.81	-508113	319321	9756.79	301.119	481.807	0
559	3	-6.40103	96.0469	-606.102	-19299.7	-13238.4	-9593.55	278.158	641.842	0	-41.2518	-113.55	-442.815	-27822	14441	12465.5	332.612	262.83	0	-47.6528	-17.5027	-1048.92	-506247	318165	9776.17	301.147	481.837	0
559	4	-6.37602	95.9774	-603.92	-19233.5	-13183.8	-9553.9	278.17	641.848	0	-40.9293	-112.979	-441.343	-27757.9	14418.5	12357.4	332.669	262.894	0	-47.3054	-17.0016	-1045.26	-504467	317084	9778.26	301.181	481.842	0
559	5	-6.32605	95.9121	-601.814	-19165	-13125.6	-9516.31	278.19	641.845	0	-40.5731	-112.392	-439.976	-27696.7	14401.4	12248.2	332.732	262.95	0	-46.8991	-16.4799	-1041.79	-502755	316064	9761.39	301.225	481.828	0
559	6	-6.26461	95.8308	-599.754	-19096	-13061.3	-9480.67	278.222	641.84	0	-40.1985	-111.811	-438.676	-27637.9	14387.3	12139.4	332.797	263.003	0	-46.4631	-15.98	-1038.43	-501086	315085	9725.89	301.277	481.803	0
559	7	-6.20345	95.7184	-597.707	-19028.4	-12988.8	-9446.17	278.269	641.836	0	-39.8243	-111.255	-437.411	-27582.5	14372.4	12032.3	332.858	263.059	0	-46.0278	-15.5369	-1035.12	-499440	314128	9674.02	301.337	481.775	0
559	8	-6.14822	95.5686	-595.654	-18964.4	-12907.8	-9411.89	278.33	641.838	0	-39.4638	-110.736	-436.155	-27531.6	14354.1	11927.3	332.911	263.124	0	-45.6121	-15.1673	-1031.81	-497804	313179	9608.35	301.402	481.752	0
559	9	-6.0951	95.3867	-593.603	-18905.6	-12821.3	-9377.23	278.401	641.849	0	-39.1169	-110.247	-434.891	-27484.9	14332.3	11824.6	332.956	263.2	0	-45.212	-14.8605	-1028.49	-496180	312229	9530.56	301.469	481.74	0
560	0	-6.03139	95.1892	-591.594	-18851.7	-12735.1	-9341.91	278.473	641.866	0	-38.771	-109.766	-433.624	-27440.4	14308.4	11724.5	332.997	263.282	0	-44.8024	-14.5772	-1025.22	-494589	311289	9442.78	301.535	481.741	0
560	1	-5.94297	94.9983	-589.684	-18800.2	-12654.9	-9305.95	278.539	641.882	0	-38.4121	-109.263	-432.38	-27395.8	14285.5	11627.4	333.039	263.36	0	-44.3551	-14.2647	-1022.06	-493064	310379	9349.65	301.595	481.75	0
560	2	-5.82293	94.8327	-587.91	-18747.7	-12583.4	-9269.8	278.596	641.889	0	-38.0368	-108.719	-431.191	-27350	14267.4	11533.4	333.088	263.429	0	-43.8597	-13.8864	-1019.1	-491627	309520	9256.98	301.652	481.759	0
560	3	-5.67281	94.7016	-586.275	-18692.3	-12519.9	-9234.29	278.645	641.883	0	-37.6564	-108.14	-430.072	-27302.9	14257.4	11442.1	333.151	263.485	0	-43.3292	-13.4379	-1016.35	-490282	308721	9168.18	301.71	481.762	0
560	4	-5.49873	94.6043	-584.757	-18634.5	-12461.7	-9200.24	278.689	641.867	0	-37.2894	-107.544	-429.011	-27254.8	14257.1	11353.2	333.233	263.529	0	-42.7882	-12.9394	-1013.77	-489014	307980	9083.27	301.771	481.76	0
560	5	-5.30921	94.5307	-583.318	-18575.4	-12404.6	-9168.2	278.734	641.844	0	-36.9537	-106.953	-427.966	-27205.9	14264.6	11266.2	333.331	263.57	0	-42.2629	-12.4227	-1011.28	-487795	307274	9000.51	301.839	481.762	0
560	6	-5.11504	94.4624	-581.911	-18516.2	-12343.7	-9138.43	278.788	641.82	0	-36.6636	-106.388	-426.879	-27156.4	14274.6	11180.8	333.439	263.616	0	-41.7787	-11.9256	-1008.79	-486586	306573	8917.63	301.914	481.779	0
560	7	-4.92831	94.3769	-580.481	-18458.2	-12275.1	-9110.39	278.854	641.798	0	-36.4291	-105.861	-425.698	-27107	14281	11096.1	333.547	263.676	0	-41.3574	-11.4842	-1006.18	-485350	305845	8832.57	301.994	481.821	0
560	8	-4.76082	94.255	-578.986	-18401.9	-12196.9	-9082.6	278.934	641.783	0	-36.2504	-105.378	-424.403	-27057.8	14280	11010.5	333.647	263.755	0	-41.0112	-11.1227	-1003.39	-484056	305068	8745.26	302.076	481.889	0
560	9	-4.6198	94.0884	-577.414	-18347.2	-12109.4	-9053.1	279.028	641.775	0	-36.1148	-104.93	-423.013	-27008.7	14272.9	10922.9	333.741	263.849	0	-40.7346	-10.8419	-1000.43	-482702	304247	8658.29	302.163	481.975	0
561	0	-4.49995	93.8858	-575.802	-18293.1	-12015	-9020.18	279.134	641.77	0	-35.9969	-104.497	-421.592	-26959.5	14264.7	10833.1	333.835	263.947	0	-40.4969	-10.6111	-997.394	-481320	303412	8573.97	302.256	482.066	0
561	1	-4.38162	93.6709	-574.221	-18238.2	-11916.8	-8983.11	279.247	641.762	0	-35.8675	-104.048	-420.236	-26911.4	14261.1	10741	333.936	264.039	0	-40.2491	-10.3768	-994.457	-479970	302613	8491.11	302.357	482.144	0
561	2	-4.24189	93.4715	-572.739	-18181.1	-11818.2	-8942.48	279.365	641.744	0	-35.7014	-103.558	-419.033	-26866.8	14265.9	10646.5	334.045	264.116	0	-39.9433	-10.0868	-991.772	-478710	301897	8405.83	302.468	482.193	0
561	3	-4.06719	93.3043	-571.389	-18120.6	-11722.5	-8899.71	279.484	641.713	0	-35.4821	-103.017	-418.022	-26826.4	14281.1	10550.6	334.164	264.175	0	-39.5493	-9.71236	-989.411	-477565	301280	8314.61	302.586	482.205	0
561	4	-3.85647	93.1706	-570.16	-18057.1	-11631.8	-8856.28	279.599	641.67	0	-35.2035	-102.424	-417.184	-26788.8	14307.7	10454.9	334.296	264.213	0	-39.06	-9.25365	-987.344	-476525	300754	8215.68	302.71	482.183	0
561	5	-3.61936	93.0592	-569.011	-17992.9	-11545.2	-8813.28	279.71	641.621	0	-34.8716	-101.794	-416.467	-26751.5	14345.7	10361	334.446	264.234	0	-38.4909	-8.73473	-985.477	-475554	300291	8109.45	302.842	482.136	0
561	6	-3.37348	92.9515	-567.88	-17931.4	-11459.7	-8771.28	279.82	641.576	0	-34.5033	-101.147	-415.809	-26712.7	14393.8	10269.7	334.616	264.243	0	-37.8767	-8.19542	-983.689	-474606	299859	7998.31	302.983	482.076	0
561	7	-3.1398	92.8276	-566.706	-17873.7	-11371.3	-8730.4	279.934	641.54	0	-34.1214	-100.507	-415.159	-26672.1	14449.7	10180.6	334.805	264.246	0	-37.2612	-7.67976	-981.864	-473637	299426	7885.79	303.135	482.01	0
561	8	-2.93626	92.6724	-565.44	-17818.6	-11276.6	-8690.27	280.057	641.513	0	-33.7468	-99.8915	-414.479	-26630.9	14510.8	10092.1	335.01	264.252	0	-36.6831	-7.21911	-979.919	-472610	298971	7776.6	303.3	481.942	0
561	9	-2.76944	92.4824	-564.066	-17762.7	-11173.2	-8650.02	280.192	641.491	0	-33.3914	-99.3019	-413.754	-26590.9	14574.5	10003	335.225	264.267	0	-36.1608	-6.81944	-977.82	-471512	298483	7674.81	303.478	481.873	0
562	0	-2.62822	92.2685	-562.617	-17703	-11060.2	-8608.87	280.341	641.465	0	-33.055	-98.7313	-413.002	-26554.5	14639	9912.59	335.445	264.296	0	-35.6832	-6.4628	-975.619	-470364	297977	7579.11	303.668	481.801	0
562	1	-2.48959	92.0505	-561.167	-17637.4	-10938.5	-8566.85	280.508	641.43	0	-32.7298	-98.1705	-412.264	-26523.4	14704.1	9821.21	335.667	264.336	0	-35.2194	-6.11999	-973.431	-469219	297485	7482.97	303.868	481.724	0
562	2	-2.33402	91.8468	-559.78	-17565.3	-10810.8	-8524.69	280.688	641.379	0	-32.4084	-97.6135	-411.57	-26497.5	14771.4	9729.81	335.89	264.382	0	-34.7424	-5.7667	-971.35	-468120	297033	7380.54	304.077	481.642	0
562	3	-2.15464	91.6645	-558.474	-17486.7	-10679.8	-8483.34	280.877	641.312	0	-32.0894	-97.0617	-410.909	-26473.9	14842.3	9639.27	336.121	264.428	0	-34.244	-5.39717	-969.383	-467071	296621	7268.99	304.294	481.555	0
562	4	-1.95656	91.4963	-557.229	-17403.1	-10547.4	-8443.6	281.072	641.232	0	-31.7782	-96.5228	-410.237	-26448.8	14915.4	9550.1	336.358	264.472	0	-33.7348	-5.02651	-967.466	-466050	296227	7147.7	304.515	481.473	0
562	5	-1.75458	91.3242	-556.002	-17317.2	-10413.7	-8405.75	281.27	641.146	0	-31.4864	-96.0069	-409.499	-26419.8	14985.6	9462.45	336.595	264.517	0	-33.241	-4.68272	-965.502	-465023	295818	7019.47	304.735	481.406	0
562	6	-1.56919	91.1262	-554.737	-17232.2	-10278.3	-8369.62	281.472	641.064	0	-31.2282	-95.5241	-408.651	-26386.9	15046.4	9376.08	336.82	264.571	0	-32.7974	-4.39796	-963.389	-463950	295359	6889.91	304.949	481.362	0
562	7	-1.41806	90.8837	-553.38	-17150.2	-10141.1	-8335.11	281.674	640.992	0	-31.0127	-95.0826	-407.676	-26352.1	15093.4	9290.14	337.023	264.64	0	-32.4308	-4.1989	-961.056	-462801	294826	6762.92	305.153	481.345	0
562	8	-1.30897	90.589	-551.907	-17071.9	-10003	-8301.9	281.876	640.932	0	-30.8359	-94.6821	-406.589	-26317.8	15124.7	9203.32	337.199	264.728	0	-32.1448	-4.09316	-958.495	-461567	294213	6639.11	305.344	481.349	0
562	9	-1.23678	90.2484	-550.34	-16995.8	-9865.14	-8269.34	282.074	640.882	0	-30.679	-94.3081	-405.444	-26286.1	15142.3	9114.37	337.347	264.833	0	-31.9158	-4.05973	-955.784	-460273	293544	6517.35	305.521	481.362	0
563	0	-1.18226	89.8819	-548.754	-16918.9	-9729.61	-8236.72	282.27	640.832	0	-30.5147	-93.933	-404.325	-26258.6	15152.6	9022.93	337.476	264.944	0	-31.697	-4.05116	-953.079	-458977	292868	6394.97	305.69	481.369	0
563	1	-1.11801	89.5161	-547.24	-16837.4	-9598.01	-8203.7	282.461	640.768	0	-30.3168	-93.5262	-403.311	-26236.5	15164.6	8929.29	337.6	265.053	0	-31.4348	-4.01008	-950.55	-457745	292241	6267.9	305.856	481.355	0
563	2	-1.02251	89.1722	-545.862	-16748.5	-9469.88	-8170.33	282.652	640.683	0	-30.0697	-93.0657	-402.442	-26219.6	15185.2	8833.92	337.733	265.151	0	-31.0922	-3.89356	-948.305	-456620	291699	6133.21	306.027	481.314	0
563	3	-0.889885	88.8582	-544.633	-16652.2	-9342.24	-8136.92	282.847	640.575	0	-29.7719	-92.5446	-401.713	-26206.3	15216.9	8737.49	337.88	265.236	0	-30.6618	-3.68639	-946.347	-455605	291250	5991.86	306.208	481.248	0
563	4	-0.727152	88.5712	-543.524	-16551	-9211.13	-8103.66	283.053	640.451	0	-29.4316	-91.9678	-401.093	-26194.8	15258.4	8641.24	338.042	265.309	0	-30.1588	-3.3966	-944.617	-454677	290880	5848.49	306.402	481.162	0
563	5	-0.548092	88.3022	-542.488	-16448.5	-9073.38	-8070.51	283.275	640.321	0	-29.0647	-91.3516	-400.538	-26183.2	15307.9	8546.95	338.218	265.37	0	-29.6128	-3.04935	-943.026	-453803	290564	5708.9	306.611	481.065	0
563	6	-0.370949	88.0381	-541.473	-16347.6	-8927.47	-8037.3	283.513	640.191	0	-28.6911	-90.7238	-400.001	-26170.1	15364.5	8456.33	338.411	265.425	0	-29.062	-2.68571	-941.474	-452946	290274	5577.8	306.837	480.965	0
563	7	-0.215516	87.764	-540.43	-16250.1	-8773.91	-8003.96	283.765	640.069	0	-28.3309	-90.1186	-399.447	-26155	15427.3	8370.59	338.622	265.478	0	-28.5464	-2.35461	-939.877	-452070	289987	5457.89	307.079	480.868	0
563	8	-0.0973881	87.4675	-539.328	-16156.7	-8615.2	-7970.6	284.026	639.957	0	-27.9998	-89.5606	-398.856	-26137.6	15494.3	8290.03	338.847	265.531	0	-28.0972	-2.09313	-938.184	-451156	289683	5350.86	307.332	480.775	0
563	9	-0.0226129	87.1429	-538.171	-16067.1	-8454.73	-7937.62	284.29	639.855	0	-27.7032	-89.0531	-398.231	-26117	15563.6	8214.15	339.082	265.582	0	-27.7258	-1.91019	-936.402	-450206	289360	5257.9	307.592	480.685	0
564	0	0.0153375	86.7937	-536.999	-15980.4	-8295.01	-7905.54	284.553	639.759	0	-27.4307	-88.5807	-397.591	-26093	15635.5	8142.13	339.326	265.628	0	-27.4154	-1.78706	-934.59	-449247	289034	5177.25	307.854	480.597	0
564	1	0.0330141	86.4298	-535.867	-15894.1	-8137.03	-7874.68	284.815	639.661	0	-27.1616	-88.12	-396.96	-26066.2	15712.5	8073.17	339.582	265.665	0	-27.1286	-1.69025	-932.828	-448313	288726	5103.6	308.121	480.508	0
564	2	0.0478462	86.0614	-534.812	-15805.6	-7980.6	-7844.84	285.078	639.554	0	-26.8782	-87.6508	-396.359	-26037.9	15796.4	8006.31	339.854	265.693	0	-26.8303	-1.58942	-931.171	-447427	288455	5031.09	308.393	480.417	0
564	3	0.0699885	85.693	-533.847	-15712.9	-7824.82	-7815.39	285.343	639.433	0	-26.5754	-87.1634	-395.794	-26009.4	15887.1	7939.8	340.14	265.715	0	-26.5054	-1.47044	-929.641	-446598	288227	4955.67	308.672	480.323	0
564	4	0.100579	85.3222	-532.965	-15614.7	-7668.94	-7785.65	285.611	639.298	0	-26.2588	-86.6588	-395.258	-25982.4	15981.7	7871.26	340.434	265.735	0	-26.1582	-1.33657	-928.223	-445822	288035	4875.04	308.956	480.226	0
564	5	0.1333	84.9406	-532.134	-15510.9	-7512.54	-7755.27	285.882	639.148	0	-25.9395	-86.1437	-394.73	-25957.9	16075.3	7798.87	340.725	265.761	0	-25.8062	-1.20313	-926.864	-445074	287861	4789.25	309.238	480.132	0
564	6	0.158207	84.5353	-531.302	-15403	-7355.1	-7724.09	286.156	638.991	0	-25.6315	-85.6261	-394.175	-25935	16163	7722.33	341.004	265.796	0	-25.4733	-1.09078	-925.477	-444320	287674	4700.8	309.517	480.041	0
564	7	0.167786	84.095	-530.412	-15292.9	-7195.87	-7691.94	286.433	638.832	0	-25.3469	-85.1118	-393.562	-25911.7	16242.3	7642.5	341.27	265.839	0	-25.1791	-1.01679	-923.974	-443517	287447	4612.56	309.791	479.958	0
564	8	0.160185	83.6152	-529.432	-15182.3	-7034.16	-7658.78	286.714	638.677	0	-25.0901	-84.6008	-392.871	-25885.7	16314.1	7560.52	341.525	265.889	0	-24.9299	-0.985611	-922.303	-442643	287167	4526.36	310.062	479.881	0
564	9	0.139499	83.1037	-528.363	-15072	-6870.05	-7625.02	286.997	638.526	0	-24.8541	-84.0854	-392.114	-25856.3	16381.8	7477.46	341.778	265.941	0	-24.7146	-0.981705	-920.477	-441699	286841	4443.65	310.333	479.808	0
565	0	0.117659	82.5813	-527.255	-14961.4	-6704.83	-7591.43	287.284	638.376	0	-24.6228	-83.5501	-391.34	-25823.8	16450.3	7394.18	342.036	265.988	0	-24.5051	-0.968781	-918.595	-440725	286500	4364.9	310.609	479.731	0
565	1	0.113669	82.074	-526.201	-14850.2	-6540.08	-7558.79	287.571	638.222	0	-24.3791	-82.9776	-390.612	-25789.5	16524.9	7311.45	342.305	266.023	0	-24.2654	-0.903572	-916.812	-439788	286193	4288.07	310.891	479.645	0
565	2	0.145287	81.6003	-525.284	-14738.2	-6375.74	-7527.57	287.862	638.058	0	-24.1146	-82.3598	-389.978	-25755.2	16608.2	7230.64	342.587	266.043	0	-23.9694	-0.759453	-915.262	-438949	285962	4209.54	311.18	479.548	0
565	3	0.220775	81.163	-524.536	-14626.1	-6209.76	-7497.91	288.161	637.884	0	-23.8294	-81.7006	-389.454	-25723.4	16699.3	7153.46	342.879	266.05	0	-23.6086	-0.537689	-913.99	-438233	285820	4125.45	311.477	479.444	0
565	4	0.337893	80.7525	-523.933	-14514.5	-6040.28	-7469.6	288.471	637.703	0	-23.5265	-81.0121	-389.02	-25695.5	16795.2	7080.52	343.173	266.052	0	-23.1886	-0.259613	-912.953	-437626	285754	4032.21	311.78	479.338	0
565	5	0.485434	80.3533	-523.411	-14403.8	-5867.33	-7442.11	288.79	637.519	0	-23.2132	-80.3095	-388.634	-25671.4	16892.5	7011.32	343.466	266.055	0	-22.7278	0.0438004	-912.046	-437081	285730	3928.89	312.088	479.234	0
565	6	0.643971	79.9454	-522.887	-14294.1	-5691.81	-7414.75	289.115	637.337	0	-22.9052	-79.6109	-388.232	-25649.7	16988.3	6945.41	343.758	266.068	0	-22.2613	0.334488	-911.119	-436535	285701	3819.22	312.398	479.137	0
565	7	0.790694	79.5054	-522.275	-14186	-5513.77	-7386.84	289.443	637.162	0	-22.6224	-78.9352	-387.749	-25628.2	17080.7	6882.47	344.051	266.095	0	-21.8317	0.570183	-910.024	-435925	285622	3708.84	312.711	479.055	0
565	8	0.909781	79.0147	-521.521	-14080.7	-5332.34	-7357.88	289.775	636.999	0	-22.3791	-78.297	-387.147	-25605.9	17167.3	6821.55	344.343	266.14	0	-21.4693	0.717712	-908.668	-435209	285466	3599.83	313.025	478.991	0
565	9	1.00221	78.4715	-520.625	-13978.1	-5147.06	-7327.98	290.114	636.849	0	-22.1751	-77.6988	-386.44	-25583	17246.1	6761	344.628	266.202	0	-21.1729	0.772713	-907.065	-434393	285235	3488.5	313.339	478.941	0
566	0	1.08832	77.8966	-519.652	-13877	-4958.98	-7297.82	290.457	636.704	0	-21.995	-77.1291	-385.685	-25560.3	17318.6	6699.7	344.904	266.273	0	-20.9067	0.767471	-905.337	-433525	284964	3367.24	313.652	478.896	0
566	1	1.19924	77.3238	-518.704	-13775	-4769.94	-7268.24	290.804	636.557	0	-21.8173	-76.5683	-384.951	-25538.6	17389.4	6637.98	345.173	266.342	0	-20.6181	0.755524	-903.655	-432677	284705	3228.32	313.965	478.848	0
566	2	1.36055	76.7836	-517.859	-13670.1	-4580.86	-7239.63	291.154	636.397	0	-21.6285	-75.9975	-384.285	-25517.6	17463.2	6576.9	345.443	266.403	0	-20.268	0.786171	-902.145	-431901	284499	3068.9	314.28	478.791	0
566	3	1.58003	76.2923	-517.148	-13560.7	-4390.91	-7211.5	291.509	636.222	0	-21.4318	-75.4064	-383.695	-25496.8	17542.3	6516.9	345.719	266.451	0	-19.8517	0.885918	-900.843	-431214	284357	2893.71	314.599	478.726	0
566	4	1.84727	75.8491	-516.546	-13446.6	-4197.94	-7182.31	291.873	636.032	0	-21.2447	-74.7982	-383.159	-25475.5	17626.3	6457.42	346.003	266.488	0	-19.3974	1.05084	-899.705	-430596	284271	2712.47	314.925	478.654	0
566	5	2.14058	75.4386	-515.992	-13329.1	-3999.22	-7150.05	292.249	635.832	0	-21.092	-74.1869	-382.637	-25453.4	17713.4	6397.55	346.293	266.521	0	-18.9514	1.25173	-898.629	-430005	284212	2535.65	315.261	478.579	0
566	6	2.43628	75.0397	-515.409	-13209.4	-3792.65	-7113.43	292.641	635.629	0	-20.9962	-73.5904	-382.08	-25429.3	17802.3	6336.29	346.593	266.555	0	-18.5599	1.44928	-897.489	-429385	284147	2370.75	315.61	478.506	0
566	7	2.7169	74.6352	-514.731	-13088.5	-3578.14	-7072.35	293.049	635.428	0	-20.9691	-73.0258	-381.445	-25402.4	17892.1	6273.18	346.906	266.595	0	-18.2522	1.60934	-896.176	-428688	284043	2220.15	315.972	478.439	0
566	8	2.97467	74.217	-513.919	-12967.2	-3358.08	-7027.46	293.466	635.232	0	-21.0086	-72.5046	-380.718	-25372.4	17981.1	6209.06	347.229	266.644	0	-18.0339	1.71247	-894.636	-427891	283880	2082.5	316.345	478.377	0
566	9	3.21183	73.7874	-512.981	-12846	-3136.4	-6979.72	293.886	635.042	0	-21.1024	-72.0268	-379.914	-25340	18067.6	6145.86	347.557	266.699	0	-17.8906	1.76063	-892.895	-427003	283658	1955.59	316.722	478.317	0
567	0	3.43997	73.358	-511.98	-12724.6	-2917.05	-6930.26	294.302	634.854	0	-21.2314	-71.5767	-379.079	-25305.8	18150.7	6085.41	347.881	266.756	0	-17.7914	1.78133	-891.059	-426069	283405	1837.44	317.096	478.256	0
567	1	3.67542	72.9452	-511.01	-12603.1	-2702.79	-6880.28	294.711	634.663	0	-21.3731	-71.128	-378.262	-25269.4	18230.2	6028.38	348.195	266.804	0	-17.6977	1.81712	-889.272	-425154	283158	1725.87	317.461	478.19	0
567	2	3.92948	72.5607	-510.138	-12482.7	-2495.42	-6830.79	295.108	634.469	0	-21.5101	-70.6588	-377.492	-25230.4	18306.6	5973.71	348.495	266.837	0	-17.5807	1.90186	-887.63	-424304	282944	1618.52	317.813	478.122	0
567	3	4.20203	72.2058	-509.372	-12364.8	-2295.8	-6782.39	295.493	634.275	0	-21.6335	-70.1594	-376.772	-25189.4	18380.3	5918.94	348.784	266.856	0	-17.4315	2.04637	-886.144	-423527	282764	1513.93	318.151	478.055	0
567	4	4.48369	71.8731	-508.67	-12250.2	-2102.88	-6735.06	295.866	634.083	0	-21.7414	-69.632	-376.086	-25147.8	18451.1	5861.68	349.061	266.867	0	-17.2577	2.24106	-884.755	-422796	282603	1412.16	318.478	477.989	0
567	5	4.76074	71.5493	-507.965	-12138.1	-1913.57	-6688.16	296.233	633.896	0	-21.8347	-69.086	-375.401	-25107.1	18519.2	5800.77	349.332	266.881	0	-17.074	2.46325	-883.365	-422065	282435	1314.48	318.798	477.926	0
567	6	5.0188	71.2188	-507.184	-12026.8	-1724.56	-6640.88	296.6	633.713	0	-21.915	-68.5333	-374.676	-25067.2	18584.4	5736.59	349.601	266.904	0	-16.8962	2.68557	-881.86	-421283	282229	1222.9	319.118	477.867	0
567	7	5.2473	70.8707	-506.268	-11914.4	-1533.37	-6592.48	296.971	633.534	0	-21.9852	-67.9861	-373.874	-25027.8	18646	5670.48	349.873	266.942	0	-16.7379	2.8846	-880.141	-420402	281959	1139.58	319.443	477.81	0
567	8	5.44336	70.5015	-505.187	-11799.7	-1338.59	-6542.27	297.35	633.357	0	-22.0513	-67.455	-372.982	-24988.4	18704.1	5604.41	350.148	266.996	0	-16.6079	3.04649	-878.169	-419403	281614	1065.89	319.775	477.754	0
567	9	5.61289	70.1165	-503.965	-11682.1	-1140.12	-6489.63	297.738	633.18	0	-22.1175	-66.9441	-372.02	-24948.4	18760.8	5540.34	350.43	267.062	0	-16.5046	3.17238	-875.985	-418301	281208	1002.06	320.115	477.695	0
568	0	5.76875	69.7297	-502.676	-11561.8	-938.612	-6434.21	298.133	633	0	-22.1824	-66.4466	-371.031	-24907.1	18819.3	5479.32	350.722	267.129	0	-16.4137	3.28311	-873.707	-417150	280781	947.592	320.465	477.629	0
568	1	5.92531	69.3602	-501.421	-11439.6	-734.307	-6376.16	298.536	632.814	0	-22.2411	-65.9483	-370.062	-24864	18882	5420.71	351.024	267.189	0	-16.3158	3.41189	-871.483	-416019	280376	901.884	320.824	477.557	0
568	2	6.09222	69.0231	-500.275	-11315.8	-527.343	-6315.68	298.946	632.619	0	-22.2908	-65.4377	-369.137	-24818.7	18949.3	5362.26	351.334	267.235	0	-16.1986	3.58533	-869.411	-414957	280023	864.091	321.189	477.483	0
568	3	6.2714	68.7226	-499.25	-11189.9	-318.435	-6252.48	299.362	632.414	0	-22.3348	-64.9113	-368.245	-24771.3	19019.5	5301.65	351.649	267.268	0	-16.0634	3.81128	-867.495	-413970	279721	833.96	321.558	477.412	0
568	4	6.4578	68.4548	-498.312	-11061.8	-108.504	-6186.19	299.782	632.199	0	-22.382	-64.3751	-367.352	-24721.1	19090.3	5238.03	351.967	267.295	0	-15.9242	4.0797	-865.664	-413028	279445	812.885	321.927	477.349	0
568	5	6.63999	68.2087	-497.402	-10932.6	101.983	-6116.85	300.205	631.98	0	-22.446	-63.8438	-366.404	-24667.2	19158.1	5172.24	352.287	267.322	0	-15.806	4.36495	-863.806	-412086	279161	803.688	322.297	477.301	0
568	6	6.79857	67.9654	-496.441	-10804.2	313.904	-6044.69	300.632	631.763	0	-22.5431	-63.3379	-365.347	-24608.5	19218.4	5106.19	352.603	267.357	0	-15.7446	4.62747	-861.787	-411089	278824	811.246	322.665	477.277	0
568	7	6.90744	67.7012	-495.35	-10678.3	529.968	-5969.78	301.07	631.557	0	-22.6871	-62.8744	-364.123	-24543.8	19266.6	5042.03	352.912	267.405	0	-15.7797	4.82677	-859.473	-409978	278396	844.169	323.033	477.281	0
568	8	6.94357	67.4004	-494.076	-10555.6	753.497	-5892.5	301.525	631.364	0	-22.8824	-62.459	-362.703	-24471.6	19301.8	4981.16	353.217	267.47	0	-15.9389	4.94148	-856.779	-408717	277854	912.019	323.408	477.316	0
568	9	6.90093	67.0644	-492.62	-10435.7	986.416	-5813.73	302.002	631.184	0	-23.1173	-62.0849	-361.105	-24392.3	19328.4	4923.65	353.526	267.549	0	-16.2163	4.97953	-853.725	-407308	277211	1017.66	323.796	477.375	0
569	0	6.79661	66.7122	-491.046	-10318.6	1227.65	-5734.42	302.5	631.013	0	-23.3617	-61.7319	-359.412	-24308.4	19355.3	4868.28	353.853	267.634	0	-16.5651	4.98029	-850.458	-405808	276516	1154.35	324.202	477.446	0
569	1	6.66185	66.373	-489.459	-10204.4	1472.23	-5655.25	303.008	630.848	0	-23.5757	-61.3655	-357.744	-24224.2	19391.6	4813.7	354.205	267.714	0	-16.9139	5.00745	-847.202	-404307	275836	1312.1	324.627	477.509	0
569	2	6.52565	66.0722	-487.952	-10092.6	1712.67	-5576.71	303.51	630.684	0	-23.7268	-60.9497	-356.199	-24142.6	19442.6	4759.33	354.584	267.778	0	-17.2011	5.12245	-844.151	-402880	275226	1484.05	325.061	477.552	0
569	3	6.40473	65.8208	-486.573	-9981.42	1942.85	-5499.31	303.993	630.514	0	-23.802	-60.4661	-354.829	-24065.1	19509.2	4704.72	354.982	267.822	0	-17.3972	5.35464	-841.402	-401565	274708	1665.32	325.496	477.562	0
569	4	6.30292	65.6117	-485.322	-9868.82	2161.33	-5423.63	304.453	630.335	0	-23.8073	-59.9195	-353.638	-23992.4	19588.3	4648.83	355.391	267.845	0	-17.5044	5.69212	-838.959	-400362	274278	1849.52	325.925	477.538	0
569	5	6.21364	65.4215	-484.162	-9753.15	2371.25	-5350.23	304.898	630.144	0	-23.7609	-59.3313	-352.595	-23925.1	19674.6	4590.08	355.799	267.854	0	-17.5473	6.09012	-836.757	-399244	273915	2028.74	326.347	477.482	0
569	6	6.12284	65.2166	-483.025	-9633.44	2577.53	-5279.42	305.336	629.944	0	-23.6869	-58.7303	-351.646	-23863.4	19762.7	4527.29	356.201	267.862	0	-17.5641	6.4863	-834.67	-398160	273584	2196.21	326.765	477.399	0
569	7	6.01389	64.9633	-481.821	-9508.78	2784.44	-5211.4	305.779	629.735	0	-23.6094	-58.1447	-350.721	-23805.8	19848.6	4460.74	356.594	267.877	0	-17.5955	6.81858	-832.541	-397042	273240	2348.33	327.185	477.297	0
569	8	5.87416	64.6394	-480.477	-9378.09	2994.71	-5146.59	306.233	629.518	0	-23.5451	-57.5944	-349.761	-23750.1	19930.2	4392.1	356.982	267.904	0	-17.6709	7.04499	-830.238	-395833	272845	2484.78	327.612	477.178	0
569	9	5.70189	64.2459	-478.971	-9240.46	3209.33	-5084.88	306.701	629.292	0	-23.4973	-57.0827	-348.745	-23694.5	20007.6	4323.29	357.37	267.942	0	-17.7954	7.16322	-827.716	-394513	272386	2608.69	328.049	477.043	0
570	0	5.50973	63.8107	-477.355	-9095.61	3427.55	-5024.38	307.18	629.054	0	-23.4549	-56.5961	-347.699	-23638.5	20082.1	4255.58	357.757	267.985	0	-17.9452	7.21462	-825.054	-393114	271887	2725.63	328.495	476.89	0
570	1	5.31942	63.3741	-475.73	-8944.66	3647.39	-4961.99	307.667	628.802	0	-23.4003	-56.1142	-346.676	-23582.9	20156.6	4188.89	358.142	268.026	0	-18.0809	7.25996	-822.406	-391710	271394	2840.1	328.944	476.721	0
570	2	5.14846	62.9669	-474.191	-8790.32	3865.62	-4895.06	308.152	628.537	0	-23.3212	-55.6212	-345.712	-23527.8	20235.2	4121.94	358.532	268.056	0	-18.1727	7.34565	-819.903	-390365	270944	2954.25	329.395	476.541	0
570	3	5.00039	62.5991	-472.773	-8636.17	4078.19	-4822.51	308.626	628.267	0	-23.2149	-55.1118	-344.798	-23471.6	20321.8	4053.08	358.938	268.073	0	-18.2145	7.48729	-817.571	-389100	270546	3069.5	329.844	476.361	0
570	4	4.86543	62.2631	-471.447	-8485.47	4282.22	-4744.77	309.083	627.999	0	-23.0858	-54.5926	-343.898	-23412.4	20417.2	3980.96	359.37	268.08	0	-18.2204	7.67056	-815.344	-387892	270177	3186.6	330.293	476.191	0
570	5	4.72655	61.9401	-470.141	-8340.26	4477.89	-4663.2	309.525	627.74	0	-22.9426	-54.0815	-342.96	-23349.2	20519.2	3904.74	359.83	268.081	0	-18.216	7.85853	-813.101	-386690	269802	3304.42	330.743	476.039	0
570	6	4.56548	61.6041	-468.766	-8200.88	4668.42	-4579.31	309.959	627.495	0	-22.7949	-53.6009	-341.933	-23281.7	20623	3824.45	360.313	268.088	0	-18.2294	8.00325	-810.7	-385433	269376	3420.16	331.197	475.906	0
570	7	4.36904	61.2306	-467.239	-8065.79	4858.74	-4494.32	310.399	627.263	0	-22.6469	-53.168	-340.776	-23209.4	20722.8	3740.96	360.811	268.108	0	-18.2778	8.06261	-808.015	-384059	268863	3529.68	331.66	475.791	0
570	8	4.13463	60.8059	-465.521	-7931.96	5053.9	-4409.34	310.856	627.039	0	-22.4949	-52.7893	-339.475	-23132.6	20814.3	3655.55	361.313	268.142	0	-18.3602	8.01658	-804.996	-382543	268248	3628.04	332.135	475.689	0
570	9	3.87286	60.3341	-463.636	-7795.89	5257.78	-4325.33	311.34	626.815	0	-22.3294	-52.457	-338.056	-23052	20894.9	3569.5	361.809	268.19	0	-18.4565	7.87719	-801.692	-380899	267546	3710.76	332.622	475.591	0
571	0	3.60737	59.837	-461.668	-7654.29	5471.65	-4242.8	311.852	626.58	0	-22.1344	-52.1467	-336.581	-22969	20964.9	3483.02	362.288	268.242	0	-18.527	7.69035	-798.249	-379188	266801	3773.71	333.118	475.487	0
[truncated: 1,601 more rows]
[truncated: 252 more columns]
