# Supplementary material for: Independent effects of mental fatigue and drop height on drop jump performance in American football athletes: an exploration of central-peripheral interaction
Source: PeerJ. 2026 Jan 13;14:e20574. doi: 10.7717/peerj.20574 (PMC12810397; doi:10.7717/peerj.20574)
Supplement: Supplemental Information 1 [file peerj-14-20574-s001.zip › data/1/12/DJ-50-02.csv]

Devices
1000
		Force1 - Force			Force1 - Moment			Force1 - CoP			Force2 - Force			Force2 - Moment			Force2 - CoP			Combined Force			Combined Moment			Combined CoP
Frame	Sub Frame	Fx	Fy	Fz	Mx	My	Mz	Cx	Cy	Cz	Fx	Fy	Fz	Mx	My	Mz	Cx	Cy	Cz	Fx	Fy	Fz	Mx	My	Mz	Cx	Cy	Cz
		N	N	N	N.mm	N.mm	N.mm	mm	mm	mm	N	N	N	N.mm	N.mm	N.mm	mm	mm	mm	N	N	N	N.mm	N.mm	N.mm	mm	mm	mm
415	0	-1.38427e-17	1.08153e-19	-5.11432e-17	-2.31769e-15	-2.18611e-15	7.49559e-16	300	610	0	-7.86525e-20	-1.6758e-20	-1.08968e-19	-5.66979e-18	3.11401e-19	5.02595e-19	300	200	0	-1.39213e-17	9.13946e-20	-5.12522e-17	-3.35381e-14	1.38581e-14	9.23725e-15	0	0	0
415	1	-1.89506e-17	1.43479e-18	-5.94501e-17	-2.69308e-15	-2.65742e-15	9.54945e-16	300	610	0	-6.93785e-20	-1.46069e-20	-6.08775e-20	-3.4868e-18	1.32365e-18	1.206e-18	300	200	0	-1.902e-17	1.42018e-18	-5.9511e-17	-3.89051e-14	1.61102e-14	1.2956e-14	0	0	0
415	2	-2.3905e-17	3.44464e-18	-6.15701e-17	-2.78753e-15	-2.9261e-15	1.11415e-15	300	610	0	-3.88619e-20	-7.83656e-21	3.53888e-20	1.03307e-18	2.80974e-18	2.17933e-18	300	200	0	-2.39439e-17	3.43681e-18	-6.15347e-17	-4.01722e-14	1.66864e-14	1.67372e-14	0	0	0
415	3	-2.7565e-17	6.22604e-18	-5.249e-17	-2.37376e-15	-2.78664e-15	1.16001e-15	300	610	0	2.22737e-20	5.56403e-21	1.95484e-19	8.68015e-18	4.81184e-18	3.42031e-18	300	200	0	-2.75427e-17	6.23161e-18	-5.22945e-17	-3.40458e-14	1.42286e-14	1.98431e-14	0	0	0
415	4	-2.82147e-17	9.7726e-18	-2.58124e-17	-1.16188e-15	-1.96622e-15	9.99221e-16	300	610	0	1.23987e-19	2.77176e-20	4.33398e-19	2.01806e-17	7.29622e-18	4.86946e-18	300	200	0	-2.80907e-17	9.80032e-18	-2.5379e-17	-1.63302e-14	7.00314e-15	2.11303e-14	0	0	0
415	5	-2.34939e-17	1.39146e-17	2.59398e-17	1.18686e-15	-1.31552e-16	5.1237e-16	300	610	0	2.75183e-19	6.05011e-20	7.57324e-19	3.59983e-17	1.01043e-17	6.38017e-18	300	200	0	-2.32187e-17	1.39751e-17	2.66972e-17	1.78684e-14	-7.0161e-15	1.89875e-14	0	0	0
415	6	-1.04114e-17	1.82332e-17	1.10572e-16	5.02586e-15	3.08672e-15	-4.40648e-16	300	610	0	4.81092e-19	1.04975e-19	1.16368e-18	5.60448e-17	1.2893e-17	7.6847e-18	300	200	0	-9.93031e-18	1.83381e-17	1.11736e-16	7.3644e-14	-2.99446e-14	1.13232e-14	0	0	0
415	7	1.45017e-17	2.19635e-17	2.34843e-16	1.06607e-14	8.0441e-15	-2.00684e-15	300	610	0	7.39463e-19	1.60559e-19	1.62914e-18	7.92896e-17	1.50697e-17	8.36009e-18	300	200	0	1.52412e-17	2.2124e-17	2.36472e-16	1.55382e-13	-6.3614e-14	-4.35519e-15	0	0	0
415	8	5.48254e-17	2.38971e-17	4.02286e-16	1.82507e-14	1.49983e-14	-4.31472e-15	300	610	0	1.0355e-18	2.23941e-19	2.10087e-18	1.03277e-16	1.57308e-17	7.80119e-18	300	200	0	5.58609e-17	2.4121e-17	4.04387e-16	2.65326e-13	-1.08983e-13	-3.07212e-14	0	0	0
415	9	1.13591e-16	2.23047e-17	6.10095e-16	2.76672e-14	2.39835e-14	-7.43405e-15	300	610	0	1.33567e-18	2.87742e-19	2.48569e-18	1.23581e-16	1.36186e-17	5.2114e-18	300	200	0	1.14926e-16	2.25925e-17	6.12581e-16	4.0153e-13	-1.65294e-13	-7.02084e-14	0	0	0
416	0	1.92245e-16	1.49099e-17	8.4502e-16	3.83079e-14	3.46378e-14	-1.13179e-14	300	610	0	1.58078e-18	3.39041e-19	2.63957e-18	1.3327e-16	7.12073e-18	-3.7361e-19	300	200	0	1.93825e-16	1.5249e-17	8.4766e-16	5.55163e-13	-2.28957e-13	-1.24329e-13	0	0	0
416	1	2.89181e-16	-1.04346e-18	1.07839e-15	4.88712e-14	4.5986e-14	-1.5726e-14	300	610	0	1.67928e-18	3.57961e-19	2.35984e-18	1.22485e-16	-5.65737e-18	-1.001e-17	300	200	0	2.9086e-16	-6.85495e-19	1.08075e-15	7.07252e-13	-2.92207e-13	-1.92678e-13	0	0	0
416	2	3.97814e-16	-2.85745e-17	1.26067e-15	5.71096e-14	5.61877e-14	-2.01319e-14	300	610	0	1.50238e-18	3.16637e-19	1.38396e-18	7.83281e-17	-2.67089e-17	-2.46947e-17	300	200	0	3.99317e-16	-2.82578e-17	1.26205e-15	8.25117e-13	-3.41623e-13	-2.71601e-13	0	0	0
416	3	5.04265e-16	-7.05332e-17	1.31628e-15	5.95959e-14	6.22799e-14	-2.36203e-14	300	610	0	8.83167e-19	1.79105e-19	-6.00346e-19	-1.47153e-17	-5.77849e-17	-4.51146e-17	300	200	0	5.05148e-16	-7.03541e-17	1.31568e-15	8.59016e-13	-3.5673e-13	-3.5255e-13	0	0	0
416	4	5.84845e-16	-1.28885e-16	1.14006e-15	5.15621e-14	5.99613e-14	-2.47895e-14	300	610	0	-3.76961e-19	-9.72413e-20	-3.92711e-18	-1.73492e-16	-9.9852e-17	-7.12753e-17	300	200	0	5.84468e-16	-1.28982e-16	1.13613e-15	7.39846e-13	-3.09032e-13	-4.20235e-13	0	0	0
416	5	6.03719e-16	-2.03648e-16	5.9714e-16	2.68969e-14	4.34946e-14	-2.16827e-14	300	610	0	-2.4905e-18	-5.5772e-19	-8.89894e-18	-4.13673e-16	-1.52313e-16	-1.01996e-16	300	200	0	6.01228e-16	-2.04206e-16	5.88241e-16	3.79157e-13	-1.61989e-13	-4.50817e-13	0	0	0
416	6	5.11355e-16	-2.91453e-16	-4.70967e-16	-2.15803e-14	5.83523e-15	-1.17829e-14	300	610	0	-5.6501e-18	-1.24297e-18	-1.5701e-17	-7.45632e-16	-2.11972e-16	-1.34277e-16	300	200	0	5.05705e-16	-2.92696e-16	-4.86668e-16	-3.26806e-13	1.2735e-13	-4.10523e-13	0	0	0
416	7	2.44672e-16	-3.83733e-16	-2.23104e-15	-1.01421e-13	-6.08749e-14	7.87903e-15	300	610	0	-9.97387e-18	-2.17706e-18	-2.42758e-17	-1.16838e-15	-2.7178e-16	-1.62579e-16	300	200	0	2.34698e-16	-3.8591e-16	-2.25532e-15	-1.4869e-12	6.04183e-13	-2.55312e-13	0	0	0
416	8	-2.699e-16	-4.6466e-16	-4.82965e-15	-2.19254e-13	-1.64279e-13	4.04428e-14	300	610	0	-1.54259e-17	-3.35025e-18	-3.41558e-17	-1.66138e-15	-3.19445e-16	-1.7809e-16	300	200	0	-2.85326e-16	-4.6801e-16	-4.86381e-15	-3.1963e-12	1.30824e-12	6.75859e-14	0	0	0
416	9	-1.10892e-15	-5.0906e-16	-8.34786e-15	-3.78733e-13	-3.10062e-13	8.86937e-14	300	610	0	-2.17096e-17	-4.69604e-18	-4.42572e-17	-2.17433e-15	-3.36106e-16	-1.68138e-16	300	200	0	-1.13063e-15	-5.13756e-16	-8.39212e-15	-5.50661e-12	2.26151e-12	6.1518e-13	0	0	0
417	0	-2.33825e-15	-4.80723e-16	-1.27359e-14	-5.77575e-13	-4.99322e-13	1.54223e-13	300	610	0	-2.8137e-17	-6.06293e-18	-5.26488e-17	-2.61561e-15	-2.95388e-16	-1.15964e-16	300	200	0	-2.36639e-15	-4.86786e-16	-1.27886e-14	-8.38301e-12	3.45055e-12	1.44003e-12	0	0	0
417	1	-3.99153e-15	-3.31751e-16	-1.7727e-14	-8.03648e-13	-7.24956e-13	2.36217e-13	300	610	0	-3.34814e-17	-7.1831e-18	-5.63267e-17	-2.84073e-15	-1.63314e-16	-1.17091e-18	300	200	0	-4.02501e-15	-3.38934e-16	-1.77834e-14	-1.16475e-11	4.80309e-12	2.57606e-12	0	0	0
417	2	-6.03933e-15	-3.8537e-18	-2.2732e-14	-1.0302e-12	-9.67066e-13	3.29844e-13	300	610	0	-3.58338e-17	-7.64185e-18	-5.10433e-17	-2.64321e-15	1.00265e-16	1.98729e-16	300	200	0	-6.07516e-15	-1.14955e-17	-2.2783e-14	-1.49101e-11	6.15955e-12	4.01775e-12	0	0	0
417	3	-8.34868e-15	5.6725e-16	-2.67231e-14	-1.21061e-12	-1.18763e-12	4.24289e-13	300	610	0	-3.24946e-17	-6.8551e-18	-3.12693e-17	-1.75155e-15	5.37911e-16	5.052e-16	300	200	0	-8.38117e-15	5.60395e-16	-2.67544e-14	-1.74928e-11	7.24152e-12	5.6921e-12	0	0	0
417	4	-1.0634e-14	1.44293e-15	-2.81233e-14	-1.27336e-12	-1.32497e-12	5.00571e-13	300	610	0	-1.99486e-17	-4.0652e-18	9.6072e-18	1.62503e-16	1.18755e-15	9.33478e-16	300	200	0	-1.0654e-14	1.43886e-15	-2.81137e-14	-1.83574e-11	7.62173e-12	7.42392e-12	0	0	0
417	5	-1.24038e-14	2.66677e-15	-2.47269e-14	-1.11845e-12	-1.28909e-12	5.29446e-13	300	610	0	6.00912e-18	1.63019e-18	7.87106e-17	3.45787e-15	2.0712e-15	1.4848e-15	300	200	0	-1.23978e-14	2.6684e-15	-2.46482e-14	-1.60546e-11	6.70254e-12	8.89657e-12	0	0	0
417	6	-1.29098e-14	4.24236e-15	-1.36921e-14	-6.17077e-13	-9.59378e-13	4.6988e-13	300	610	0	4.99106e-17	1.1198e-17	1.82579e-16	8.4724e-15	3.17862e-15	2.13581e-15	300	200	0	-1.28599e-14	4.25356e-15	-1.35095e-14	-8.72011e-12	3.71393e-12	9.61308e-12	0	0	0
417	7	-1.11128e-14	6.10304e-15	8.33977e-15	3.82903e-13	-1.86975e-13	2.6884e-13	300	610	0	1.15918e-16	2.5517e-17	3.25374e-16	1.54372e-14	4.4456e-15	2.8252e-15	300	200	0	-1.09969e-14	6.12856e-15	8.66514e-15	5.84484e-12	-2.25422e-12	8.86585e-12	0	0	0
417	8	-5.6829e-15	8.07372e-15	4.49299e-14	2.04274e-12	1.19522e-12	-1.36573e-13	300	610	0	2.06685e-16	4.51304e-17	5.06263e-16	2.43497e-14	5.72735e-15	3.43839e-15	300	200	0	-5.47621e-15	8.11885e-15	4.54362e-14	2.99653e-11	-1.21671e-11	5.72775e-12	0	0	0
417	9	4.93963e-15	9.82706e-15	9.92535e-14	4.50608e-12	3.3514e-12	-8.13377e-13	300	610	0	3.21696e-16	6.9885e-17	7.15898e-16	3.48018e-14	6.76902e-15	3.79189e-15	300	200	0	5.26133e-15	9.89695e-15	9.99694e-14	6.57037e-11	-2.68852e-11	-9.18014e-13	0	0	0
418	0	2.23909e-14	1.08388e-14	1.73156e-13	7.85609e-12	6.40662e-12	-1.82186e-12	300	610	0	4.55022e-16	9.84485e-17	9.32058e-16	4.57641e-14	7.17711e-15	3.62043e-15	300	200	0	2.28459e-14	1.09373e-14	1.74088e-13	1.14238e-10	-4.69091e-11	-1.22865e-11	0	0	0
418	1	4.81003e-14	1.0351e-14	2.65785e-13	1.20536e-11	1.0392e-11	-3.1981e-12	300	610	0	5.92558e-16	1.27713e-16	1.11474e-15	5.53408e-14	6.39861e-15	2.57146e-15	300	200	0	4.86928e-14	1.04787e-14	2.669e-13	1.74964e-10	-7.20088e-11	-2.95116e-11	0	0	0
418	2	8.28418e-14	7.35598e-15	3.71779e-13	1.68548e-11	1.51687e-11	-4.9286e-12	300	610	0	7.08895e-16	1.5213e-16	1.20133e-15	6.05216e-14	3.71773e-15	2.13768e-16	300	200	0	8.35507e-14	7.50811e-15	3.7298e-13	2.44301e-10	-1.00732e-10	-5.33512e-11	0	0	0
418	3	1.26088e-13	6.21523e-16	4.79038e-13	2.17102e-11	2.03313e-11	-6.91638e-12	300	610	0	7.64237e-16	1.6305e-16	1.1028e-15	5.69823e-14	-1.71599e-15	-3.93124e-15	300	200	0	1.26853e-13	7.84574e-16	4.80141e-13	3.14238e-10	-1.29802e-10	-8.37517e-11	0	0	0
418	4	1.7516e-13	-1.12205e-14	5.66255e-13	2.56532e-11	2.50945e-11	-8.93947e-12	300	610	0	7.02015e-16	1.48233e-16	7.02763e-16	3.90103e-14	-1.08109e-14	-1.03253e-14	300	200	0	1.75862e-13	-1.10722e-14	5.66957e-13	3.70717e-10	-1.53445e-10	-1.19259e-10	0	0	0
418	5	2.24187e-13	-2.94902e-14	6.00527e-13	2.71916e-11	2.81752e-11	-1.06045e-11	300	610	0	4.48221e-16	9.17236e-17	-1.38749e-16	-3.37418e-16	-2.43877e-14	-1.93054e-14	300	200	0	2.24635e-13	-2.93985e-14	6.00388e-13	3.92074e-10	-1.62748e-10	-1.56287e-10	0	0	0
418	6	2.62969e-13	-5.51511e-14	5.35608e-13	2.42287e-11	2.76909e-11	-1.13013e-11	300	610	0	-8.61437e-17	-2.55827e-17	-1.5736e-15	-6.8704e-14	-4.29443e-14	-3.09208e-14	300	200	0	2.62883e-13	-5.51767e-14	5.34035e-13	3.47918e-10	-1.45181e-10	-1.88279e-10	0	0	0
418	7	2.75892e-13	-8.83462e-14	3.11629e-13	1.40512e-11	2.11063e-11	-1.01699e-11	300	610	0	-9.97689e-16	-2.24306e-16	-3.7429e-15	-1.73366e-13	-6.63142e-14	-4.47114e-14	300	200	0	2.74894e-13	-8.85705e-14	3.07886e-13	1.98972e-10	-8.45208e-11	-2.0488e-10	0	0	0
418	8	2.41158e-13	-1.27762e-13	-1.42554e-13	-6.56406e-12	5.27732e-12	-6.09304e-12	300	610	0	-2.37623e-15	-5.23428e-16	-6.73975e-15	-3.19451e-13	-9.32098e-14	-5.94255e-14	300	200	0	2.38782e-13	-1.28285e-13	-1.49293e-13	-1.01347e-10	3.85106e-11	-1.91269e-10	0	0	0
418	9	1.30738e-13	-1.69823e-13	-9.02943e-13	-4.10585e-11	-2.33481e-11	2.26114e-12	300	610	0	-4.28115e-15	-9.35142e-16	-1.05545e-14	-5.07291e-13	-1.2066e-13	-7.26946e-14	300	200	0	1.26457e-13	-1.70758e-13	-9.13498e-13	-6.02668e-10	2.44511e-10	-1.27933e-10	0	0	0
419	0	-8.84231e-14	-2.07763e-13	-2.03823e-12	-9.25399e-11	-6.8294e-11	1.63225e-11	300	610	0	-6.70658e-15	-1.45731e-15	-1.50008e-14	-7.28803e-13	-1.43383e-13	-8.06989e-14	300	200	0	-9.51297e-14	-2.0922e-13	-2.05323e-12	-1.34963e-09	5.52099e-10	8.75509e-12	0	0	0
419	1	-4.5127e-13	-2.30669e-13	-3.59016e-12	-1.62891e-10	-1.32306e-10	3.73944e-11	300	610	0	-9.53435e-15	-2.06331e-15	-1.96236e-14	-9.62945e-13	-1.53172e-13	-7.78864e-14	300	200	0	-4.60804e-13	-2.32732e-13	-3.60978e-12	-2.36894e-09	9.72594e-10	2.44678e-10	0	0	0
419	2	-9.88783e-13	-2.22676e-13	-5.54491e-12	-2.51472e-10	-2.16204e-10	6.629e-11	300	610	0	-1.24755e-14	-2.68946e-15	-2.35945e-14	-1.1705e-12	-1.38435e-13	-5.68437e-14	300	200	0	-1.00126e-12	-2.25366e-13	-5.5685e-12	-3.65057e-09	1.50227e-09	6.04276e-10	0	0	0
419	3	-1.71863e-12	-1.62599e-13	-7.79494e-12	-3.53394e-10	-3.17293e-10	1.02801e-10	300	610	0	-1.50041e-14	-3.2208e-15	-2.56084e-14	-1.28878e-12	-8.40964e-14	-8.45715e-15	300	200	0	-1.73363e-12	-1.6582e-13	-7.82055e-12	-5.12268e-09	2.112e-09	1.10441e-09	0	0	0
419	4	-2.63165e-12	-2.43909e-14	-1.0092e-11	-4.57382e-10	-4.2732e-10	1.44987e-10	300	610	0	-1.62906e-14	-3.47707e-15	-2.38007e-14	-1.22724e-12	2.7852e-14	7.74542e-14	300	200	0	-2.64794e-12	-2.7868e-14	-1.01158e-11	-6.62081e-09	2.73454e-09	1.74527e-09	0	0	0
419	5	-3.67393e-12	2.21049e-13	-1.19944e-11	-5.434e-10	-5.30076e-10	1.88294e-10	300	610	0	-1.51501e-14	-3.20176e-15	-1.57213e-14	-8.6573e-13	2.16786e-13	2.10817e-13	300	200	0	-3.68908e-12	2.17848e-13	-1.20101e-11	-7.85355e-09	3.25026e-09	2.49799e-09	0	0	0
419	6	-4.7249e-12	6.02101e-13	-1.28161e-11	-5.80328e-10	-5.98877e-10	2.24572e-10	300	610	0	-1.00248e-14	-2.05899e-15	1.59103e-15	-5.74376e-14	5.0044e-13	3.99055e-13	300	200	0	-4.73492e-12	6.00042e-13	-1.28145e-11	-8.36907e-09	3.47325e-09	3.28918e-09	0	0	0
419	7	-5.57305e-12	1.14e-12	-1.15876e-11	-5.24216e-10	-5.94354e-10	2.411e-10	300	610	0	9.68245e-16	3.5557e-16	3.13721e-14	1.36032e-12	8.9002e-13	6.43703e-13	300	200	0	-5.57208e-12	1.14035e-12	-1.15562e-11	-7.53025e-09	3.14085e-09	3.98322e-09	0	0	0
419	8	-5.89255e-12	1.83916e-12	-7.04795e-12	-3.17917e-10	-4.6324e-10	2.19852e-10	300	610	0	1.98875e-14	4.48143e-15	7.66642e-14	3.5441e-12	1.38305e-12	9.35732e-13	300	200	0	-5.87267e-12	1.84364e-12	-6.97128e-12	-4.50979e-09	1.91142e-09	4.36436e-09	0	0	0
419	9	-5.22635e-12	2.67381e-12	2.30919e-12	1.06819e-10	-1.39136e-10	1.37306e-10	300	610	0	4.86692e-14	1.07281e-14	1.39542e-13	6.60739e-12	1.95376e-12	1.24961e-12	300	200	0	-5.17768e-12	2.68454e-12	2.44873e-12	1.6788e-09	-6.23273e-10	4.12226e-09	0	0	0
420	0	-2.98388e-12	3.57105e-12	1.8105e-11	8.23403e-10	4.53423e-10	-3.47374e-11	300	610	0	8.86364e-14	1.93683e-14	2.19968e-13	1.05652e-11	2.54125e-12	1.53641e-12	300	200	0	-2.89524e-12	3.59042e-12	1.8325e-11	1.20944e-08	-4.90255e-09	2.84636e-09	0	0	0
420	1	1.53516e-12	4.39108e-12	4.18239e-11	1.899e-09	1.39002e-09	-3.26765e-10	300	610	0	1.3977e-13	3.03795e-14	3.14238e-13	1.5258e-11	3.03609e-12	1.71664e-12	300	200	0	1.67493e-12	4.42146e-12	4.21382e-11	2.77019e-08	-1.13288e-08	3.69881e-11	0	0	0
420	2	9.07668e-12	4.90679e-12	7.44049e-11	3.37596e-09	2.73079e-09	-7.66923e-10	300	610	0	1.99723e-13	4.32315e-14	4.13037e-13	2.02561e-11	3.26718e-12	1.67413e-12	300	200	0	9.27641e-12	4.95002e-12	7.4818e-11	4.91034e-08	-2.01566e-08	-4.85697e-09	0	0	0
420	3	2.03113e-11	4.78624e-12	1.15643e-10	5.24476e-09	4.49648e-09	-1.37345e-09	300	610	0	2.62581e-13	5.662e-14	4.99225e-13	2.47487e-11	2.9916e-12	1.25304e-12	300	200	0	2.05739e-11	4.84286e-12	1.16143e-10	7.61443e-08	-3.13308e-08	-1.23617e-08	0	0	0
420	4	3.56396e-11	3.58408e-12	1.63388e-10	7.40754e-09	6.63509e-09	-2.14355e-09	300	610	0	3.17459e-13	6.81651e-14	5.4561e-13	2.74307e-11	1.89193e-12	2.60807e-13	300	200	0	3.5957e-11	3.65225e-12	1.63933e-10	1.07386e-07	-4.4269e-08	-2.28512e-08	0	0	0
420	5	5.49092e-11	7.49977e-13	2.12548e-10	9.63315e-09	8.97884e-09	-3.03848e-09	300	610	0	3.47077e-13	7.41103e-14	5.13144e-13	2.64073e-11	-4.13019e-13	-1.51904e-12	300	200	0	5.52563e-11	8.24088e-13	2.13061e-10	1.39456e-07	-5.75922e-08	-3.63568e-08	0	0	0
420	6	7.70383e-11	-4.33484e-12	2.53976e-10	1.15065e-08	1.11934e-08	-3.96494e-09	300	610	0	3.26619e-13	6.90827e-14	3.50269e-13	1.91512e-11	-4.33632e-12	-4.2997e-12	300	200	0	7.73649e-11	-4.26576e-12	2.54326e-10	1.66316e-07	-6.88223e-08	-5.23076e-08	0	0	0
420	7	9.95517e-11	-1.22798e-11	2.73364e-10	1.23787e-08	1.27239e-08	-4.75411e-09	300	610	0	2.23307e-13	4.6013e-14	-5.65017e-15	2.55966e-12	-1.02608e-11	-8.24443e-12	300	200	0	9.9775e-11	-1.22338e-11	2.73359e-10	1.78545e-07	-7.40831e-08	-6.92037e-08	0	0	0
420	8	1.18065e-10	-2.3552e-11	2.504e-10	1.13289e-08	1.27475e-08	-5.14086e-09	300	610	0	-2.68676e-15	-3.65325e-15	-6.2352e-13	-2.68285e-11	-1.84374e-11	-1.33958e-11	300	200	0	1.18063e-10	-2.35557e-11	2.49777e-10	1.62791e-07	-6.7871e-08	-8.42402e-08	0	0	0
420	9	1.25783e-10	-3.82736e-11	1.58535e-10	7.15367e-09	1.01451e-08	-4.74749e-09	300	610	0	-3.95196e-13	-8.9279e-14	-1.56887e-12	-7.23793e-11	-2.88355e-11	-1.95776e-11	300	200	0	1.25388e-10	-3.83628e-11	1.56966e-10	1.01633e-07	-4.29922e-08	-9.29244e-08	0	0	0
421	0	1.13123e-10	-5.59418e-11	-3.41188e-11	-1.59161e-09	3.51509e-09	-3.07885e-09	300	610	0	-9.95929e-13	-2.19693e-13	-2.88777e-12	-1.36596e-10	-4.09413e-11	-2.62698e-11	300	200	0	1.12127e-10	-5.61615e-11	-3.70066e-11	-2.5814e-08	9.19405e-09	-8.87592e-08	0	0	0
421	1	6.76456e-11	-7.50714e-11	-3.62122e-10	-1.6472e-08	-8.74529e-09	4.6184e-10	300	610	0	-1.83425e-12	-4.00962e-13	-4.58288e-12	-2.19961e-10	-5.35066e-11	-3.24619e-11	300	200	0	6.58114e-11	-7.54723e-11	-3.66705e-10	-2.42126e-07	9.80539e-08	-6.31093e-08	0	0	0
421	2	-2.54791e-11	-9.27758e-11	-8.5752e-10	-3.89375e-08	-2.8256e-08	6.52431e-09	300	610	0	-2.91196e-12	-6.33093e-13	-6.58081e-12	-3.19344e-10	-6.42659e-11	-3.65003e-11	300	200	0	-2.83911e-11	-9.34089e-11	-8.64101e-10	-5.68144e-07	2.32273e-07	-5.41022e-09	0	0	0
421	3	-1.82165e-10	-1.0433e-10	-1.54133e-09	-6.99369e-08	-5.63313e-08	1.57157e-08	300	610	0	-4.18256e-12	-9.05552e-13	-8.69113e-12	-4.25977e-10	-6.96527e-11	-3.59552e-11	300	200	0	-1.86348e-10	-1.05236e-10	-1.55003e-09	-1.01737e-06	4.17551e-07	9.60664e-08	0	0	0
421	4	-4.16911e-10	-1.02792e-10	-2.41106e-09	-1.09351e-07	-9.34808e-08	2.84432e-08	300	610	0	-5.52516e-12	-1.19165e-12	-1.05593e-11	-5.2311e-10	-6.45783e-11	-2.75512e-11	300	200	0	-4.22437e-10	-1.03984e-10	-2.42162e-09	-1.58772e-06	6.53217e-07	2.52642e-07	0	0	0
421	5	-7.38747e-10	-7.88013e-11	-3.42378e-09	-1.55227e-07	-1.38709e-07	4.46817e-08	300	610	0	-6.7146e-12	-1.44216e-12	-1.1619e-11	-5.83575e-10	-4.23612e-11	-7.22123e-12	300	200	0	-7.45462e-10	-8.02434e-11	-3.4354e-09	-2.25049e-06	9.27649e-07	4.7258e-07	0	0	0
421	6	-1.14532e-09	-2.07339e-11	-4.4752e-09	-2.0283e-07	-1.88611e-07	6.36595e-08	300	610	0	-7.39098e-12	-1.5788e-12	-1.10527e-11	-5.67727e-10	5.06481e-12	2.96357e-11	300	200	0	-1.15271e-09	-2.23127e-11	-4.48626e-09	-2.93655e-06	1.2126e-06	7.57118e-07	0	0	0
421	7	-1.61496e-09	8.45608e-11	-5.37592e-09	-2.43565e-07	-2.36292e-07	8.34665e-08	300	610	0	-7.03476e-12	-1.48906e-12	-7.77577e-12	-4.22436e-10	8.65015e-11	8.75947e-11	300	200	0	-1.62199e-09	8.30718e-11	-5.3837e-09	-3.52087e-06	1.45676e-06	1.09501e-06	0	0	0
421	8	-2.09691e-09	2.50163e-10	-5.82775e-09	-2.63907e-07	-2.70224e-07	1.00608e-07	300	610	0	-4.95643e-12	-1.02421e-12	-4.63861e-13	-8.2136e-11	2.10205e-10	1.70237e-10	300	200	0	-2.10186e-09	2.49138e-10	-5.82821e-09	-3.80705e-06	1.57934e-06	1.45562e-06	0	0	0
421	9	-2.50032e-09	4.86315e-10	-5.40512e-09	-2.44562e-07	-2.73207e-07	1.0956e-07	300	610	0	-3.13844e-13	-3.32141e-15	1.23498e-11	5.26772e-10	3.81771e-10	2.78674e-10	300	200	0	-2.50064e-09	4.86312e-10	-5.39277e-09	-3.51534e-06	1.46504e-06	1.78099e-06	0	0	0
422	0	-2.68349e-09	7.96205e-10	-3.54921e-09	-1.60202e-07	-2.2174e-07	1.0241e-07	300	610	0	7.82599e-12	1.77298e-12	3.20753e-11	1.4766e-09	6.01005e-10	4.09489e-10	300	200	0	-2.67567e-09	7.97978e-10	-3.51714e-09	-2.27903e-06	9.62435e-07	1.97758e-06	0	0	0
422	1	-2.44561e-09	1.17008e-09	4.14705e-10	1.97431e-08	-8.62435e-08	6.87381e-08	300	610	0	2.03606e-11	4.49481e-12	5.97322e-11	2.82241e-09	8.57686e-10	5.52099e-10	300	200	0	-2.42525e-09	1.17458e-09	4.74437e-10	3.43862e-07	-1.11305e-07	1.90942e-06	0	0	0
422	2	-1.52474e-09	1.57773e-09	7.22306e-09	3.28624e-07	1.67306e-07	-4.08029e-09	300	610	0	3.79396e-11	8.29676e-12	9.54487e-11	4.57789e-09	1.12627e-09	6.8565e-10	300	200	0	-1.4868e-09	1.58602e-09	7.31851e-09	4.83449e-06	-1.95576e-06	1.39492e-06	0	0	0
422	3	3.93093e-10	1.95957e-09	1.75669e-08	7.97709e-07	5.73606e-07	-1.29886e-07	300	610	0	6.06471e-11	1.31889e-11	1.37777e-10	6.68185e-09	1.35987e-09	7.75752e-10	300	200	0	4.5374e-10	1.97276e-09	1.77047e-08	1.16424e-05	-4.75821e-06	2.10801e-07	0	0	0
422	4	3.64722e-09	2.21735e-09	3.19149e-08	1.44816e-06	1.16133e-06	-3.21762e-07	300	610	0	8.75656e-11	1.89629e-11	1.82827e-10	8.95564e-09	1.48416e-09	7.71601e-10	300	200	0	3.73479e-09	2.23631e-09	3.20977e-08	2.10691e-05	-8.64577e-06	-1.89242e-06	0	0	0
422	5	8.55075e-09	2.20589e-09	5.0252e-08	2.27918e-06	1.94272e-06	-5.88766e-07	300	610	0	1.16226e-10	2.50731e-11	2.23271e-10	1.10533e-08	1.39259e-09	6.04377e-10	300	200	0	8.66698e-09	2.23097e-09	5.04753e-08	3.30957e-05	-1.36145e-05	-5.15808e-06	0	0	0
422	6	1.53062e-08	1.72855e-09	7.17248e-08	3.25192e-06	2.89892e-06	-9.31071e-07	300	610	0	1.41974e-10	3.05012e-11	2.47314e-10	1.24096e-08	9.44534e-10	1.88202e-10	300	200	0	1.54482e-08	1.75905e-09	7.19721e-08	4.71504e-05	-1.94333e-05	-9.76836e-06	0	0	0
422	7	2.38819e-08	5.39872e-10	9.41987e-08	4.26946e-06	3.96089e-06	-1.33336e-06	300	610	0	1.57315e-10	3.36172e-11	2.37847e-10	1.21954e-08	-3.06177e-11	-5.74669e-10	300	200	0	2.40392e-08	5.73489e-10	9.44365e-08	6.1818e-05	-2.5524e-05	-1.57613e-05	0	0	0
422	8	3.3845e-08	-1.63952e-09	1.13753e-07	5.15391e-06	4.9866e-06	-1.75656e-06	300	610	0	1.51377e-10	3.20658e-11	1.72061e-10	9.29378e-09	-1.72033e-09	-1.78235e-09	300	200	0	3.39964e-08	-1.60745e-09	1.13926e-07	7.45101e-05	-3.08246e-05	-2.29163e-05	0	0	0
422	9	4.41554e-08	-5.0901e-09	1.24176e-07	5.62346e-06	5.73654e-06	-2.12838e-06	300	610	0	1.09658e-10	2.27182e-11	2.19605e-11	2.3199e-09	-4.30247e-09	-3.51324e-09	300	200	0	4.42651e-08	-5.06738e-09	1.24198e-07	8.11344e-05	-3.36519e-05	-3.06089e-05	0	0	0
423	0	5.29318e-08	-1.00361e-08	1.16554e-07	5.27403e-06	5.85133e-06	-2.33372e-06	300	610	0	1.43577e-11	1.74909e-12	-2.43659e-10	-1.02907e-08	-7.90135e-09	-5.79521e-09	300	200	0	5.29461e-08	-1.00344e-08	1.16311e-07	7.58315e-05	-3.15912e-05	-3.76411e-05	0	0	0
423	1	5.72201e-08	-1.65575e-08	7.91283e-08	3.57262e-06	4.83762e-06	-2.20692e-06	300	610	0	-1.54373e-10	-3.50847e-11	-6.55119e-10	-3.009e-08	-1.25223e-08	-8.56247e-09	300	200	0	5.70657e-08	-1.65925e-08	7.84732e-08	5.08833e-05	-2.1456e-05	-4.20666e-05	0	0	0
423	2	5.28131e-08	-2.44665e-08	-2.37434e-09	-1.27445e-07	2.07134e-06	-1.52875e-06	300	610	0	-4.15831e-10	-9.18735e-11	-1.23491e-09	-5.8287e-08	-1.79628e-08	-1.15999e-08	300	200	0	5.23973e-08	-2.45583e-08	-3.60926e-09	-3.05986e-06	6.21085e-07	-4.10407e-05	0	0	0
423	3	3.41966e-08	-3.31489e-08	-1.43638e-07	-6.53645e-06	-3.16951e-06	-3.22196e-08	300	610	0	-7.8435e-10	-1.71594e-10	-1.98726e-09	-9.52426e-08	-2.37004e-08	-1.44775e-08	300	200	0	3.34122e-08	-3.33205e-08	-1.45625e-07	-9.62475e-05	3.88905e-05	-3.07459e-05	0	0	0
423	4	-5.27395e-09	-4.13761e-08	-3.59548e-07	-1.63281e-05	-1.16276e-05	2.57735e-06	300	610	0	-1.26266e-09	-2.74667e-10	-2.88371e-09	-1.39769e-07	-2.87651e-08	-1.64803e-08	300	200	0	-6.53661e-09	-4.16508e-08	-3.62432e-07	-0.000238368	9.73871e-05	-6.46471e-06	0	0	0
423	5	-7.28305e-08	-4.71055e-08	-6.60519e-07	-2.99725e-05	-2.39273e-05	6.58167e-06	300	610	0	-1.83274e-09	-3.96982e-10	-3.84489e-09	-1.88229e-07	-3.1609e-08	-1.65462e-08	300	200	0	-7.46633e-08	-4.75025e-08	-6.64364e-07	-0.000436127	0.000178934	3.71075e-05	0	0	0
423	6	-1.75228e-07	-4.73025e-08	-1.04702e-06	-4.74887e-05	-4.03583e-05	1.21815e-05	300	610	0	-2.44422e-09	-5.27403e-10	-4.71937e-09	-2.33482e-07	-3.00009e-08	-1.32298e-08	300	200	0	-1.77672e-07	-4.78299e-08	-1.05174e-06	-0.000689645	0.000283662	0.000105197	0	0	0
423	7	-3.16988e-07	-3.78363e-08	-1.50214e-06	-6.81068e-05	-6.05674e-05	1.93951e-05	300	610	0	-3.00091e-09	-6.44876e-10	-5.2617e-09	-2.63774e-07	-2.09827e-08	-4.71815e-09	300	200	0	-3.19989e-07	-3.84812e-08	-1.5074e-06	-0.000987576	0.000406992	0.000201809	0	0	0
423	8	-4.97817e-07	-1.35259e-08	-1.98223e-06	-8.98443e-05	-8.3157e-05	2.79197e-05	300	610	0	-3.34687e-09	-7.15469e-10	-5.11385e-09	-2.61762e-07	-9.46425e-10	1.10643e-08	300	200	0	-5.01164e-07	-1.42414e-08	-1.98734e-06	-0.00130097	0.000537101	0.000327996	0	0	0
423	9	-7.09099e-07	3.15614e-08	-2.40619e-06	-0.000109021	-0.000105203	3.69567e-05	300	610	0	-3.25455e-09	-6.89886e-10	-3.79627e-09	-2.03983e-07	3.40984e-08	3.622e-08	300	200	0	-7.12354e-07	3.08715e-08	-2.40998e-06	-0.00157628	0.000652019	0.000479456	0	0	0
424	0	-9.29534e-07	1.03436e-07	-2.64461e-06	-0.000119768	-0.000121731	4.50111e-05	300	610	0	-2.4191e-09	-5.02332e-10	-7.17425e-10	-6.11895e-08	8.79803e-08	7.24621e-08	300	200	0	-9.31953e-07	1.02934e-07	-2.64533e-06	-0.00172824	0.000716688	0.000643463	0	0	0
424	1	-1.12018e-06	2.06997e-07	-2.51089e-06	-0.000113624	-0.000125236	4.96862e-05	300	610	0	-4.6439e-10	-7.1956e-11	4.78632e-09	1.99856e-07	1.63452e-07	1.20471e-07	300	200	0	-1.12064e-06	2.06925e-07	-2.5061e-06	-0.00163418	0.000680549	0.000795285	0	0	0
424	2	-1.21947e-06	3.44194e-07	-1.75764e-06	-7.9376e-05	-0.000105361	4.75142e-05	300	610	0	3.0317e-09	6.91508e-10	1.33663e-08	6.12444e-07	2.60823e-07	1.7899e-07	300	200	0	-1.21644e-06	3.44885e-07	-1.74427e-06	-0.0011317	0.000476571	0.000894432	0	0	0
424	3	-1.1393e-06	5.11444e-07	-8.30599e-08	-3.34946e-06	-4.89461e-05	3.38837e-05	300	610	0	8.48369e-09	1.87599e-09	2.55177e-08	1.20305e-06	3.76094e-07	2.43655e-07	300	200	0	-1.13082e-06	5.1332e-07	-5.75422e-08	-2.30701e-05	2.29719e-05	0.0008814	0	0	0
424	4	-7.63607e-07	6.96282e-07	2.84672e-06	0.000129576	5.93254e-05	3.15028e-06	300	610	0	1.6207e-08	3.54712e-09	4.13607e-08	1.9808e-06	4.98592e-07	3.05599e-07	300	200	0	-7.474e-07	6.99829e-07	2.88809e-06	0.00190992	-0.000770726	0.000675963	0	0	0
424	5	4.81759e-08	8.73382e-07	7.35212e-06	0.000333902	0.000235337	-5.0957e-05	300	610	0	2.62792e-08	5.71812e-09	6.03394e-08	2.92278e-06	6.0826e-07	3.49966e-07	300	200	0	7.44551e-08	8.791e-07	7.41246e-06	0.00487588	-0.00199137	0.00017848	0	0	0
424	6	1.4501e-06	1.0003e-06	1.36637e-05	0.000620041	0.000492671	-0.000134498	300	610	0	3.83482e-08	8.30836e-09	8.08362e-08	3.95507e-06	6.72871e-07	3.54563e-07	300	200	0	1.48845e-06	1.00861e-06	1.37445e-05	0.00902342	-0.00370146	-0.000723793	0	0	0
424	7	3.58774e-06	1.01361e-06	2.18079e-05	0.00098914	0.000838081	-0.000251908	300	610	0	5.13874e-08	1.10906e-08	9.97233e-08	4.93035e-06	6.45717e-07	2.89033e-07	300	200	0	3.63913e-06	1.02471e-06	2.19076e-05	0.014366	-0.00590823	-0.00214301	0	0	0
424	8	6.56171e-06	8.26586e-07	3.14506e-05	0.00142599	0.00126506	-0.000403881	300	610	0	6.34102e-08	1.363e-08	1.11894e-07	5.60425e-06	4.64589e-07	1.15124e-07	300	200	0	6.62512e-06	8.40216e-07	3.15625e-05	0.0206792	-0.00852125	-0.00416703	0	0	0
424	9	1.03736e-05	3.29886e-07	4.17004e-05	0.0018901	0.00174536	-0.000584452	300	610	0	7.11721e-08	1.52202e-08	1.09859e-07	5.61422e-06	5.32175e-08	-2.11226e-07	300	200	0	1.04448e-05	3.45106e-07	4.18102e-05	0.0273715	-0.011299	-0.00682326	0	0	0
425	0	1.48524e-05	-6.0242e-07	5.08802e-05	0.00230537	0.00221881	-0.000777321	300	610	0	6.99136e-08	1.48299e-08	8.35393e-08	4.46737e-06	-6.73307e-07	-7.35038e-07	300	200	0	1.49223e-05	-5.87591e-07	5.09638e-05	0.0333353	-0.0137873	-0.0100283	0	0	0
425	1	1.95624e-05	-2.09904e-06	5.62958e-05	0.00254959	0.00258216	-0.000951583	300	610	0	5.3227e-08	1.10758e-08	2.04384e-08	1.5463e-06	-1.79731e-06	-1.49367e-06	300	200	0	1.96156e-05	-2.08796e-06	5.63162e-05	0.0367954	-0.015256	-0.0135232	0	0	0
425	2	2.36979e-05	-4.26681e-06	5.40411e-05	0.00244565	0.00267869	-0.00105735	300	610	0	1.3167e-08	2.24974e-09	-9.35498e-08	-3.85491e-06	-3.37957e-06	-2.50341e-06	300	200	0	2.3711e-05	-4.26456e-06	5.39475e-05	0.0351835	-0.0146471	-0.0167976	0	0	0
425	3	2.59764e-05	-7.15237e-06	3.89133e-05	0.00175773	0.0022911	-0.00102204	300	610	0	-5.92389e-08	-1.35678e-08	-2.72408e-07	-1.24497e-05	-5.43076e-06	-3.7405e-06	300	200	0	2.59172e-05	-7.16593e-06	3.86409e-05	0.025084	-0.0105506	-0.0190093	0	0	0
425	4	2.45529e-05	-1.0688e-05	4.53268e-06	0.00019675	0.00114189	-0.000748706	300	610	0	-1.72889e-07	-3.82654e-08	-5.27004e-07	-2.48169e-05	-7.87218e-06	-5.1165e-06	300	200	0	2.438e-05	-1.07263e-05	4.00567e-06	0.0023166	-0.00123792	-0.0189144	0	0	0
425	5	1.69855e-05	-1.46211e-05	-5.62048e-05	-0.00255902	-0.0010937	-0.000118039	300	610	0	-3.34706e-07	-7.32864e-08	-8.60535e-07	-4.11806e-05	-1.04861e-05	-6.44875e-06	300	200	0	1.66508e-05	-1.46944e-05	-5.70653e-05	-0.0377625	0.0152162	-0.014827	0	0	0
425	6	3.01554e-07	-1.843e-05	-0.000150189	-0.00682142	-0.00475521	0.00100334	300	610	0	-5.46745e-07	-1.19001e-07	-1.26219e-06	-6.11022e-05	-1.28579e-05	-7.42867e-06	300	200	0	-2.45191e-07	-1.8549e-05	-0.000151451	-0.0996407	0.0406791	-0.00464339	0	0	0
425	7	-2.8779e-05	-2.1233e-05	-0.00028251	-0.0128204	-0.0101375	0.00274568	300	610	0	-8.02164e-07	-1.73834e-07	-1.69905e-06	-8.30809e-05	-1.43169e-05	-7.59256e-06	300	200	0	-2.95812e-05	-2.14068e-05	-0.000284209	-0.186602	0.0765307	0.0140317	0	0	0
425	8	-7.33905e-05	-2.17051e-05	-0.00045407	-0.0205958	-0.0173967	0.00520673	300	610	0	-1.08007e-06	-2.33157e-07	-2.10654e-06	-0.00010408	-1.38857e-05	-6.30318e-06	300	200	0	-7.44705e-05	-2.19383e-05	-0.000456176	-0.299157	0.123017	0.0436031	0	0	0
425	9	-0.000135764	-1.80254e-05	-0.000658302	-0.0298484	-0.026415	0.00840748	300	610	0	-1.33945e-06	-2.87987e-07	-2.37846e-06	-0.00011902	-1.02562e-05	-2.75353e-06	300	200	0	-0.000137103	-1.83134e-05	-0.00066068	-0.432886	0.17836	0.0859943	0	0	0
426	0	-0.000216095	-7.88752e-06	-0.000877008	-0.0397519	-0.0366226	0.0122311	300	610	0	-1.51283e-06	-3.23634e-07	-2.3582e-06	-0.000120325	-1.81684e-06	3.99129e-06	300	200	0	-0.000217608	-8.21115e-06	-0.000879367	-0.575713	0.237631	0.141892	0	0	0
426	1	-0.000311003	1.13807e-05	-0.00107554	-0.0487335	-0.0467824	0.016345	300	610	0	-1.50068e-06	-3.18523e-07	-1.83394e-06	-9.76437e-05	1.32384e-05	1.48948e-05	300	200	0	-0.000312503	1.10622e-05	-0.00107737	-0.704746	0.291443	0.20969	0	0	0
426	2	-0.000411583	4.25335e-05	-0.00119781	-0.0542495	-0.0547519	0.0201109	300	610	0	-1.16836e-06	-2.43582e-07	-5.41811e-07	-3.79461e-05	3.66784e-05	3.07702e-05	300	200	0	-0.000412751	4.22899e-05	-0.00119835	-0.783029	0.324602	0.284128	0	0	0
426	3	-0.000501171	8.78969e-05	-0.00116209	-0.0525937	-0.0572595	0.0224906	300	610	0	-3.48077e-07	-6.27297e-08	1.81791e-06	7.37534e-05	6.98412e-05	5.20014e-05	300	200	0	-0.000501519	8.78341e-05	-0.00116027	-0.756813	0.314964	0.354677	0	0	0
426	4	-0.000553065	0.00014857	-0.000858978	-0.0388078	-0.0497472	0.0219657	300	610	0	1.15079e-06	2.64831e-07	5.54515e-06	0.000252736	0.000113038	7.81451e-05	300	200	0	-0.000551914	0.000148834	-0.000853432	-0.554278	0.232887	0.403833	0	0	0
426	5	-0.000528635	0.000223288	-0.000153665	-0.00678294	-0.0263654	0.0164979	300	610	0	3.51911e-06	7.79633e-07	1.0878e-05	0.000511628	0.000164729	0.000107411	300	200	0	-0.000525116	0.000224068	-0.000142787	-0.0870763	0.0418411	0.405589	0	0	0
426	6	-0.000376525	0.000306942	0.00110493	0.0503238	0.0197693	0.00356673	300	610	0	6.90853e-06	1.51335e-06	1.78975e-05	0.000855818	0.000220475	0.000136041	300	200	0	-0.000369617	0.000308455	0.00112283	0.743574	-0.299118	0.324538	0	0	0
426	7	-3.38849e-05	0.000388791	0.00306486	0.139213	0.0959109	-0.0196638	300	610	0	1.13711e-05	2.47567e-06	2.63952e-05	0.00127699	0.000271713	0.000157624	300	200	0	-2.25139e-05	0.000391266	0.00309126	2.03411	-0.830114	0.116269	0	0	0
426	8	0.000569088	0.000450526	0.00583817	0.264948	0.208454	-0.0559905	300	610	0	1.67747e-05	3.63604e-06	3.57014e-05	0.00174473	0.000304488	0.000162478	300	200	0	0.000585863	0.000454162	0.00587387	3.85692	-1.58153	-0.270078	0	0	0
426	9	0.00149982	0.000464477	0.0094511	0.428694	0.360971	-0.107562	300	610	0	2.26947e-05	4.90026e-06	4.44844e-05	0.00219646	0.000298351	0.000137229	300	200	0	0.00152251	0.000469377	0.00949558	6.22749	-2.56049	-0.886039	0	0	0
427	0	0.0028076	0.000392426	0.0137751	0.624599	0.551387	-0.174955	300	610	0	2.8285e-05	6.08294e-06	5.05359e-05	0.00252667	0.00022581	6.48564e-05	300	200	0	0.00283589	0.000398508	0.0138257	9.0592	-3.73221	-1.77363	0	0	0
427	1	0.0045	0.000185733	0.0184394	0.835811	0.768236	-0.25589	300	610	0	3.21428e-05	6.87856e-06	5.05817e-05	0.00257705	5.28149e-05	-7.44686e-05	300	200	0	0.00453214	0.000192611	0.01849	12.1058	-4.99624	-2.94961	0	0	0
427	2	0.00651041	-0.000212279	0.0227281	1.02985	0.98609	-0.343597	300	610	0	3.21873e-05	6.83599e-06	4.01724e-05	0.00213029	-0.000259023	-0.000301351	300	200	0	0.0065426	-0.000205443	0.0227682	14.8943	-6.15869	-4.38332	0	0	0
427	3	0.00865704	-0.000860511	0.0254743	1.15378	1.16052	-0.424892	300	610	0	2.55901e-05	5.3444e-06	1.37375e-05	0.000911498	-0.000747682	-0.000633473	300	200	0	0.00868263	-0.000855167	0.025488	16.6557	-6.9034	-5.96799	0	0	0
427	4	0.0105954	-0.00180953	0.0249682	1.13008	1.22325	-0.478179	300	610	0	8.80927e-06	1.64186e-06	-3.50889e-05	-0.00139733	-0.00144255	-0.00107976	300	200	0	0.0106043	-0.00180789	0.0249331	16.2655	-6.76714	-7.48661	0	0	0
427	5	0.0117697	-0.0030849	0.0189105	0.854511	1.07869	-0.471702	300	610	0	-2.2204e-05	-5.13833e-06	-0.000112735	-0.00512327	-0.00235199	-0.00163208	300	200	0	0.0117475	-0.00309003	0.0187978	12.2139	-5.12688	-8.57545	0	0	0
427	6	0.0113715	-0.00466342	0.00445306	0.198028	0.603576	-0.362622	300	610	0	-7.15403e-05	-1.58655e-05	-0.000224407	-0.0105413	-0.00344604	-0.00225428	300	200	0	0.0113	-0.00467928	0.00422866	2.63437	-1.21087	-8.69099	0	0	0
427	7	0.00832088	-0.00644187	-0.0216159	-0.984841	-0.347934	-0.0977065	300	610	0	-0.000142515	-3.1233e-05	-0.0003721	-0.0177789	-0.00463429	-0.002869	300	200	0	0.00817837	-0.0064731	-0.021988	-14.5734	5.85126	-7.08974	0	0	0
427	8	0.00128948	-0.00819927	-0.0624746	-2.83796	-1.93072	0.383316	300	610	0	-0.000236407	-5.14847e-05	-0.000551819	-0.0266804	-0.00574001	-0.00334323	300	200	0	0.00105307	-0.00825075	-0.0630264	-41.4805	16.9209	-2.83455	0	0	0
427	9	-0.0112075	-0.00955563	-0.120584	-5.47255	-4.28327	1.14046	300	610	0	-0.000350688	-7.60319e-05	-0.000749971	-0.0366299	-0.00647288	-0.00347478	300	200	0	-0.0115582	-0.00963166	-0.121334	-79.6778	32.6653	5.15419	0	0	0
428	0	-0.0306191	-0.00993322	-0.196648	-8.92001	-7.4868	2.22085	300	610	0	-0.000476734	-0.00010296	-0.000939096	-0.046339	-0.00640529	-0.00298303	300	200	0	-0.0310958	-0.0100362	-0.197587	-129.591	53.2755	17.98	0	0	0
428	1	-0.058032	-0.00853013	-0.288166	-13.0664	-11.5061	3.63943	300	610	0	-0.000597105	-0.000128445	-0.0010733	-0.0536169	-0.00495949	-0.00150916	300	200	0	-0.0586291	-0.00865858	-0.289239	-189.531	78.0748	36.5593	0	0	0
428	2	-0.0936768	-0.00432092	-0.387585	-17.5686	-16.1109	5.35204	300	610	0	-0.000682646	-0.000146135	-0.00108415	-0.0551567	-0.00141642	0.00136726	300	200	0	-0.0943594	-0.00446706	-0.388669	-254.482	105.018	61.2926	0	0	0
428	3	-0.136248	0.00389607	-0.480131	-21.7561	-20.779	7.2209	300	610	0	-0.000689866	-0.000146601	-0.000878211	-0.0463974	0.00503967	0.00608662	300	200	0	-0.136937	0.00374947	-0.48101	-314.678	130.102	91.6008	0	0	0
428	4	-0.182037	0.0173798	-0.541532	-24.5278	-24.5892	8.97402	300	610	0	-0.000559371	-0.00011701	-0.000337913	-0.0215413	0.0152236	0.0130327	300	200	0	-0.182596	0.0172628	-0.54187	-354.123	146.752	125.32	0	0	0
428	5	-0.223929	0.0372278	-0.53603	-24.2624	-26.1174	10.1623	300	610	0	-0.000216409	-4.1279e-05	0.000671887	0.0261574	0.0297793	0.0224114	300	200	0	-0.224146	0.0371865	-0.535358	-349.295	145.279	157.981	0	0	0
428	6	-0.250356	0.0640291	-0.415306	-18.7695	-23.3594	10.1217	300	610	0	0.000424974	9.89975e-05	0.00228888	0.103694	0.0489207	0.0340762	300	200	0	-0.249932	0.0641281	-0.413017	-268.467	112.591	182.027	0	0	0
428	7	-0.244405	0.0973667	-0.119214	-5.32374	-13.7186	7.95215	300	610	0	0.00145239	0.000322448	0.00462666	0.21705	0.0720683	0.0472983	300	200	0	-0.242953	0.0976892	-0.114587	-72.2127	32.3913	186.103	0	0	0
428	8	-0.183373	0.13516	0.420494	19.1661	5.89415	2.52976	300	610	0	0.00293818	0.000644227	0.00773328	0.369199	0.0973839	0.0604872	300	200	0	-0.180435	0.135804	0.428227	284.102	-113.816	154.602	0	0	0
428	9	-0.0391967	0.172864	1.272	57.7864	38.784	-7.42586	300	610	0	0.0049131	0.0010703	0.0115329	0.557268	0.121221	0.0708833	300	200	0	-0.0342836	0.173935	1.28353	844.919	-344.509	67.7528	0	0	0
429	0	0.219695	0.202597	2.48924	112.975	87.9461	-23.2016	300	610	0	0.00732923	0.00158941	0.0157501	0.768815	0.137543	0.0742662	300	200	0	0.227024	0.204187	2.50499	1645.13	-674.309	-97.3509	0	0	0
429	1	0.624422	0.2123	4.09017	185.536	155.216	-45.8287	300	610	0	0.0100117	0.00216271	0.0198188	0.977328	0.13741	0.0647499	300	200	0	0.634434	0.214462	4.10998	2695.77	-1108.1	-364.325	0	0	0
429	2	1.19887	0.185151	6.02647	273.266	240.03	-75.6803	300	610	0	0.0126012	0.00271135	0.0227858	1.13733	0.108684	0.0347714	300	200	0	1.21147	0.187862	6.04925	3964.12	-1632.79	-753.119	0	0	0
429	3	1.94939	0.0995378	8.14455	369.187	337.771	-111.907	300	610	0	0.014492	0.00310336	0.0232211	1.17976	0.0361845	-0.0245799	300	200	0	1.96389	0.102641	8.16778	5348.12	-2206.79	-1273.17	0	0	0
429	4	2.85052	-0.0700079	10.1396	459.463	437.728	-151.71	300	610	0	0.0147755	0.00314164	0.0191631	1.00893	-0.0974153	-0.122711	300	200	0	2.8653	-0.0668662	10.1588	6646.25	-2747.53	-1913.67	0	0	0
429	5	3.82674	-0.350378	11.5069	521.202	520.812	-189.478	300	610	0	0.0122047	0.00255676	0.00813124	0.502593	-0.309582	-0.267943	300	200	0	3.83894	-0.347821	11.5151	7525.86	-3118.28	-2630.84	0	0	0
429	6	4.73111	-0.765362	11.4989	520.504	557.319	-215.877	300	610	0	0.00520243	0.00100929	-0.0127424	-0.482292	-0.614402	-0.464979	300	200	0	4.73631	-0.764353	11.4862	7495.14	-3116.5	-3332.67	0	0	0
429	7	5.323	-1.32843	9.10058	411.355	505.246	-217.026	300	610	0	-0.00805524	-0.00189148	-0.046405	-2.09527	-1.01716	-0.711258	300	200	0	5.31495	-1.33032	9.05417	5887.48	-2467.14	-3862.25	0	0	0
429	8	5.24865	-2.03228	3.04202	136.214	309.907	-174.021	300	610	0	-0.0294436	-0.00654448	-0.0953309	-4.4662	-1.50675	-0.992117	300	200	0	5.21921	-2.03883	2.94668	1870.45	-826.128	-3982.45	0	0	0
429	9	4.03095	-2.83505	-8.12632	-370.579	-94.1075	-63.1379	288.419	655.602	0	-0.0605384	-0.0132803	-0.160658	-7.66377	-2.04583	-1.27488	300	200	0	3.97041	-2.84833	-8.28698	-5504.15	2199.36	-3365.69	288.397	647.694	0
430	0	1.07715	-3.64341	-25.866	-1175.19	-777.285	142.812	269.95	655.434	0	-0.102067	-0.0222418	-0.240966	-11.636	-2.55921	-1.50231	300	200	0	0.975085	-3.66565	-26.107	-17189.3	7005.45	-1595.03	270.129	651.676	0
430	1	-4.28369	-4.29384	-51.3566	-2330.93	-1804.34	471.401	264.866	655.387	0	-0.153132	-0.0332162	-0.330675	-16.132	-2.92143	-1.58635	300	200	0	-4.43682	-4.32706	-51.6873	-33948.4	13911.9	1815.38	265.035	652.786	0
430	2	-12.7194	-4.53473	-85.0422	-3857.74	-3216.51	945.158	262.177	655.363	0	-0.210194	-0.0454158	-0.418133	-20.6065	-2.94562	-1.40357	300	200	0	-12.9296	-4.58015	-85.4603	-56057.6	23039.3	7370.58	262.328	653.376	0
430	3	-24.7539	-4.01336	-125.996	-5713.31	-5005.68	1573.16	260.271	655.345	0	-0.265853	-0.0572166	-0.483541	-24.1158	-2.37687	-0.794603	300	200	0	-25.0197	-4.07058	-126.48	-82887.1	34136.7	15504.2	260.404	653.795	0
430	4	-40.5473	-2.34797	-171.342	-7771.15	-7087.12	2343.72	258.638	655.354	0	-0.307532	-0.0658768	-0.497034	-25.2187	-0.894779	0.429326	300	200	0	-40.8548	-2.41385	-171.839	-112531	46424.9	26415.3	258.752	654.184	0
430	5	-59.674	0.620027	-216.412	-9834.21	-9303.73	3221.83	257.009	655.442	0	-0.31625	-0.0672788	-0.417434	-21.9074	1.86853	2.46905	300	200	0	-59.9902	0.552748	-216.83	-141924	58626.5	39854.5	257.101	654.666	0
430	6	-81.0883	4.63521	-255.902	-11684.7	-11483.7	4150.12	255.125	655.661	0	-0.265835	-0.0557658	-0.192426	-11.6054	6.28723	5.5047	300	200	0	-81.3542	4.57945	-256.095	-167615	69256	55046.5	255.183	655.364	0
430	7	-103.29	9.25216	-285.349	-13149.3	-13501.3	5059	252.685	656.082	0	-0.123024	-0.0241776	0.238828	8.7193	12.6688	9.64306	300	200	0	-103.413	9.22798	-285.11	-186713	77008.3	70868.7	252.69	656.433	0
430	8	-124.574	14.2372	-302.195	-14156.7	-15290.9	5875.02	249.401	656.846	0	0.150876	0.0357765	0.939373	42.2615	21.1411	14.8412	300	200	0	-124.423	14.273	-301.256	-197581	81079.4	86131.8	249.313	658.13	0
430	9	-143.374	19.6698	-306.299	-14749.6	-16829.6	6520.19	245.055	658.154	0	0.595976	0.132635	1.96302	91.8371	31.4928	20.8046	300	200	0	-142.778	19.8025	-304.336	-200157	81356	99820.5	244.804	660.808	0
431	0	-158.652	25.7878	-299.966	-15052	-18108.9	6934.94	239.63	660.179	0	1.24654	0.273594	3.33637	159.019	42.9668	26.8625	300	200	0	-157.406	26.0614	-296.63	-195954	78478.6	111309	239.096	664.819	0
431	1	-170.155	32.8381	-287.623	-15223.2	-19095.7	7112.88	233.608	662.928	0	2.11957	0.462027	5.03315	242.892	54.0134	31.8285	300	200	0	-168.035	33.3001	-282.59	-187825	73800.9	120505	232.617	670.313	0
431	2	-178.354	40.9561	-275.245	-15413.8	-19694.8	7097.75	228.446	666	0	3.19849	0.693957	6.94063	338.403	62.026	33.8656	300	200	0	-175.156	41.6501	-268.305	-179588	69266.2	127783	226.827	676.794	0
431	3	-184.096	50.0708	-269.686	-15733.8	-19714.5	6955.03	226.898	668.341	0	4.41176	0.953444	8.81901	434.35	63.1	30.3861	300	200	0	-179.684	51.0243	-260.867	-175595	67233.4	133709	224.669	682.509	0
431	4	-188.14	59.8918	-278.045	-16236.5	-18836.8	6750.9	232.253	668.395	0	5.60713	1.20705	10.2573	511.159	51.8834	18.0333	300	200	0	-182.532	61.0988	-267.787	-180348	70312.8	138742	229.851	684.428	0
431	5	-190.762	69.9618	-307.226	-16915.9	-16596.9	6537.98	245.978	665.06	0	6.52349	1.39785	10.6318	538.754	21.6156	-7.19108	300	200	0	-184.239	71.3597	-296.594	-198234	81246.5	142999	244.115	679.914	0
431	6	-191.475	79.708	-363.552	-17706	-12386	6342.32	265.931	658.703	0	6.76455	1.43983	9.07859	475.032	-35.5107	-49.5721	300	200	0	-184.711	81.1479	-354.474	-233287	102787	146084	264.958	669.111	0
431	7	-188.956	88.4743	-452.221	-18479.4	-5500.17	6161.15	287.837	650.864	0	5.78108	1.21427	4.4945	265.695	-127.506	-113.005	300	200	0	-183.174	89.6886	-447.727	-288865	137483	147061	287.431	654.796	0
431	8	-181.235	95.5802	-576.45	-19054.3	4741.97	5975.45	308.226	643.055	0	2.87175	0.570169	-4.41052	-153.495	-261.07	-199.899	240.807	234.802	0	-178.363	96.1504	-580.861	-367109	187301	144600	307.714	639.955	0
431	9	-166.102	100.481	-736.467	-19224.1	18819.9	5765.88	325.554	636.103	0	-2.78388	-0.668338	-18.9842	-850.754	-439.239	-309.58	276.863	244.814	0	-168.886	99.8128	-755.452	-468326	253123	137279	324.331	626.27	0
432	0	-141.62	102.97	-929.092	-18808.7	36859.3	5524.69	339.672	630.244	0	-12.0433	-2.68386	-40.3953	-1887.06	-658.04	-436.149	283.71	246.715	0	-153.663	100.286	-969.487	-590707	334423	123971	337.341	614.264	0
432	1	-106.528	103.165	-1148.09	-17705.9	58570	5252.6	351.015	625.422	0	-25.6507	-5.63286	-69.2585	-3298.18	-902.142	-565.845	286.974	247.621	0	-132.179	97.5318	-1217.34	-730506	429216	104059	347.372	603.928	0
432	2	-60.3521	101.25	-1383.92	-15921.9	83166.4	4938.32	360.095	621.505	0	-44.0034	-9.61037	-105.208	-5073.19	-1141.77	-677.725	289.147	248.221	0	-104.356	91.6401	-1489.13	-881830	533773	77368.1	355.082	595.132	0
432	3	-3.49828	97.2247	-1622.45	-13578	109213	4539.52	367.314	618.369	0	-66.8647	-14.5886	-146.625	-7138.36	-1340	-753.313	290.861	248.685	0	-70.363	82.6361	-1769.07	-1.03577e+06	641972	44083.9	360.977	587.729	0
432	4	62.3239	90.7924	-1844.48	-10888.5	134606	3978.86	372.978	615.903	0	-93.1952	-20.2973	-190.539	-9349.04	-1473.85	-787.123	292.265	249.066	0	-30.8712	70.4951	-2035.02	-1.1801e+06	745121	4961.68	365.421	581.556	0
432	5	133.579	81.5017	-2028.34	-8109.06	156900	3164.5	377.354	613.998	0	-121.311	-26.2377	-232.69	-11494.2	-1549.47	-783.173	293.341	249.397	0	12.2685	55.264	-2261.03	-1.30078e+06	833070	-38260.7	368.708	576.476	0
432	6	204.888	69.0379	-2154.76	-5476.74	173865	2028.48	380.689	612.542	0	-149.22	-31.9267	-268.173	-13330.8	-1593.7	-744.626	294.057	249.71	0	55.6678	37.1112	-2422.93	-1.38507e+06	896480	-82720.3	371.1	572.383	0
432	7	269.839	53.4116	-2211.89	-3169.28	184032	558.353	383.201	611.433	0	-174.841	-37.0626	-292.869	-14650.1	-1628.9	-670.928	294.438	250.023	0	94.9986	16.3489	-2504.76	-1.42486e+06	929271	-124842	372.823	569.175	0
432	8	322.325	35.0783	-2197.99	-1296.9	186956	-1183.19	385.058	610.59	0	-196.258	-41.5511	-304.957	-15349.1	-1647.66	-558.465	294.597	250.332	0	126.067	-6.47279	-2502.95	-1.41872e+06	930141	-161050	374.036	566.696	0
432	9	357.779	15.0857	-2121.12	84.2512	183169	-3059.16	386.355	609.96	0	-212.252	-45.5663	-305.495	-15465.5	-1608.43	-401.608	294.735	250.624	0	145.528	-30.4805	-2426.61	-1.37183e+06	902559	-188400	374.821	564.722	0
433	0	373.953	-4.95697	-1996.38	957.187	173907	-4889.06	387.111	609.521	0	-222.749	-49.5247	-297.815	-15156.5	-1456.02	-194.793	295.111	250.892	0	151.204	-54.4816	-2294.2	-1.29417e+06	853452	-204990	375.168	562.966	0
433	1	371.036	-23.17	-1842.08	1333.16	160751	-6488.6	387.266	609.276	0	-228.755	-53.9171	-286.267	-14635.7	-1144.7	67.6888	296.001	251.126	0	142.281	-77.0871	-2128.34	-1.19792e+06	791280	-210128	374.991	561.104	0
433	2	351.208	-37.8053	-1676.01	1242.47	145317	-7703.15	386.704	609.259	0	-231.81	-59.1512	-274.998	-14106.9	-652.941	390.72	297.626	251.298	0	119.398	-96.9565	-1951.01	-1.09488e+06	724235	-204274	374.148	558.804	0
433	3	317.91	-47.5899	-1512.93	730.218	129022	-8435.96	385.28	609.517	0	-233.353	-65.454	-267.132	-13718.6	9.19225	774.837	300.034	251.355	0	84.5568	-113.044	-1780.06	-994728	658992	-188829	372.487	555.768	0
433	4	275.099	-51.9035	-1363.3	-142.402	112977	-8662.25	382.87	610.104	0	-234.267	-72.8025	-264.382	-13543.6	802.038	1212.97	303.034	251.227	0	40.8321	-124.706	-1627.68	-904160	600123	-165818	369.902	551.813	0
433	5	226.627	-50.7795	-1233.16	-1298.37	97947	-8422.33	379.428	611.053	0	-234.723	-80.8933	-266.985	-13577.6	1667	1687.77	306.244	250.855	0	-8.09599	-131.673	-1500.15	-826823	550047	-137534	366.403	546.948	0
433	6	175.802	-44.7743	-1124.76	-2651.18	84390	-7802.16	375.029	612.357	0	-234.289	-89.1853	-273.923	-13753	2541.26	2171.04	309.277	250.208	0	-58.4861	-133.96	-1398.69	-763724	509344	-106201	362.152	541.433	0
433	7	125.173	-34.7784	-1037.46	-4113.37	72511.6	-6910.82	369.893	613.965	0	-232.241	-97.0071	-283.406	-13968.5	3374.33	2626.95	311.906	249.288	0	-107.068	-131.785	-1320.87	-713942	477286	-73726.6	357.451	535.72	0
433	8	76.495	-21.8356	-968.756	-5603.1	62330.9	-5858.7	364.341	615.784	0	-227.928	-103.69	-293.558	-14127.8	4149.14	3017.85	314.134	248.126	0	-151.433	-125.525	-1262.31	-675409	452443	-41574.8	352.665	530.283	0
433	9	30.8523	-6.99806	-915.159	-7049.79	53739.1	-4741.19	358.721	617.703	0	-221.01	-108.695	-303.14	-14177.8	4910.57	3308.58	316.199	246.77	0	-190.158	-115.693	-1218.3	-645656	433267	-10758.5	348.141	525.407	0
434	0	-11.1508	8.7775	-872.988	-8400.67	46548	-3632.34	353.32	619.623	0	-211.51	-111.726	-312.135	-14135.2	5797.86	3468.53	318.575	245.286	0	-222.661	-102.948	-1185.12	-622427	418571	18055.7	344.169	521.031	0
434	1	-49.2025	24.6873	-838.872	-9626.02	40525.7	-2584.69	348.31	621.475	0	-199.688	-112.78	-322.062	-14100.4	7072.01	3472.96	321.959	243.782	0	-248.891	-88.0925	-1160.93	-604079	407825	44411.7	340.999	516.697	0
434	2	-83.1818	40.0963	-810.006	-10718.8	35423.3	-1630.77	343.732	623.233	0	-185.837	-112.125	-336.021	-14255.7	9130.52	3304.97	327.172	242.425	0	-269.019	-72.0291	-1146.03	-589740	401275	67973.8	338.877	511.578	0
434	3	-113.118	54.5287	-784.222	-11687.7	30999	-785.873	339.528	624.904	0	-170.085	-110.184	-358.492	-14854.4	12504.8	2958.5	334.882	241.436	0	-283.203	-55.6553	-1142.71	-579288	399912	88495	338.071	504.602	0
434	4	-139.159	67.6482	-759.974	-12547.7	27042.2	-52.8335	335.583	626.511	0	-152.269	-107.36	-394.918	-16199.8	17831.3	2442.43	345.152	241.021	0	-291.428	-39.7119	-1154.89	-573221	405330	105817	338.855	494.691	0
434	5	-161.545	79.2347	-736.27	-13312.1	23393.1	572.918	331.772	628.081	0	-131.879	-103.872	-451.011	-18612.1	25783.3	1786.38	357.168	241.268	0	-293.424	-24.6376	-1187.28	-572434	419445	119886	341.419	481.142	0
434	6	-180.581	89.1553	-712.6	-13989.5	19950	1098.87	327.996	629.632	0	-108.079	-99.6246	-531.842	-22382.9	36968.6	1044.93	369.51	242.086	0	-288.66	-10.4693	-1244.44	-577930	444107	130773	345.738	464.005	0
434	7	-196.596	97.3397	-688.861	-14584.7	16666.1	1532.62	324.194	631.172	0	-79.8031	-94.204	-640.944	-27723.8	51817.8	290.797	380.846	243.255	0	-276.4	3.1357	-1329.81	-590552	480693	138649	351.499	444.202	0
434	8	-209.921	103.769	-665.303	-15101.1	13537.5	1883.83	320.348	632.698	0	-45.876	-87.0528	-779.362	-34708.1	70463.4	-407.355	390.412	244.534	0	-255.797	16.7158	-1444.67	-610714	529679	143718	358.146	423.293	0
434	9	-220.88	108.486	-642.451	-15540.9	10589	2167.32	316.482	634.19	0	-5.16602	-77.6915	-944.424	-43200	92581.5	-1008.25	398.03	245.742	0	-226.046	30.7946	-1586.88	-638043	590083	146167	365.015	403.007	0
435	0	-229.8	111.62	-620.977	-15904.6	7856.7	2399.32	312.652	635.612	0	43.1637	-65.7834	-1128.48	-52786.2	117220	-1500.31	403.874	246.777	0	-186.636	45.8368	-1749.45	-670981	658871	146195	371.495	384.796	0
435	1	-237	113.384	-601.517	-16191.9	5373.02	2590.82	308.932	636.918	0	99.2513	-51.0565	-1318.34	-62748.2	142706	-1880.76	408.247	247.596	0	-137.749	62.3273	-1919.85	-706541	730647	144128	377.13	369.577	0
435	2	-242.791	114.063	-584.517	-16403.5	3162.14	2747.16	305.41	638.063	0	161.958	-33.3298	-1496.27	-72120.1	166751	-2133.41	411.444	248.2	0	-80.8334	80.7332	-2080.79	-740458	798029	140545	381.658	357.717	0
435	3	-247.465	113.999	-570.129	-16544.4	1238.34	2870.22	302.172	639.019	0	228.331	-12.745	-1642.95	-79859	186825	-2226.57	413.713	248.607	0	-19.1345	101.254	-2213.08	-767913	852907	136308	384.978	349.184	0
435	4	-251.268	113.556	-558.216	-16625.6	-396.735	2957.18	299.289	639.783	0	293.616	10.0195	-1741.98	-85094.6	200757	-2131.04	415.247	248.849	0	42.3485	123.575	-2300.2	-784697	888386	132449	387.106	343.722	0
435	5	-254.371	113.054	-548.432	-16661.9	-1753.24	3000.63	296.803	640.381	0	352.098	33.7708	-1784.14	-87357.8	207302	-1839.66	416.191	248.963	0	97.7271	146.825	-2332.58	-788345	900631	129955	388.121	340.993	0
435	6	-256.869	112.71	-540.365	-16668.7	-2846.18	2993.02	294.733	640.847	0	398.393	56.997	-1769.44	-86678.5	206411	-1375.95	416.654	248.987	0	141.524	169.707	-2309.8	-778712	889712	129541	388.131	340.66	0
435	7	-258.807	112.619	-533.672	-16658.6	-3689.24	2929.9	293.087	641.215	0	428.56	78.0937	-1706.03	-83520.5	199100	-791.092	416.704	248.956	0	169.753	190.713	-2239.7	-757770	859172	131513	387.249	342.423	0
435	8	-260.214	112.801	-528.17	-16640.4	-4294.09	2810.3	291.87	641.506	0	440.658	95.5982	-1607.2	-78609.4	187059	-150.49	416.388	248.911	0	180.443	208.399	-2135.37	-728870	814714	135779	385.589	346.017	0
435	9	-261.138	113.252	-523.883	-16618.9	-4672.03	2637.13	291.082	641.723	0	434.78	108.401	-1487.78	-72738	172188	483.967	415.735	248.89	0	173.642	221.653	-2011.66	-695842	762680	141955	383.272	351.193	0
436	0	-261.638	113.973	-521.04	-16597	-4833.19	2417.69	290.724	641.854	0	412.751	115.871	-1361.32	-66612.4	156229	1067.03	414.763	248.932	0	151.114	229.843	-1882.36	-662275	708851	149486	380.429	357.693	0
436	1	-261.764	114.97	-520.013	-16577.5	-4784.69	2162.56	290.799	641.879	0	377.665	117.878	-1238.44	-60765.1	140547	1575.37	413.487	249.066	0	115.901	232.848	-1758.45	-631062	657734	157735	377.205	365.229	0
436	2	-261.53	116.237	-521.205	-16562.4	-4531	1884.13	291.307	641.777	0	333.341	114.724	-1126.27	-55531.7	126058	2004.86	411.925	249.306	0	71.8113	230.961	-1647.48	-604198	612324	166042	373.766	373.47	0
436	3	-260.892	117.728	-524.944	-16551.2	-4074.42	1596.05	292.238	641.529	0	283.738	107.024	-1028.66	-51069.3	113263	2364.39	410.107	249.646	0	22.8453	224.752	-1553.6	-582780	574173	173783	370.281	382.059	0
436	4	-259.727	119.343	-531.43	-16539.8	-3414.14	1311.94	293.576	641.123	0	232.385	95.5835	-946.729	-47397.7	102323	2670.71	408.08	250.065	0	-27.3414	214.927	-1478.16	-567139	543669	180417	366.913	390.659	0
436	5	-257.819	120.923	-540.71	-16521.9	-2545.26	1042.2	295.293	640.556	0	182.001	81.2845	-879.658	-44445.8	93163.2	2943.5	405.908	250.526	0	-75.8186	202.208	-1420.37	-557027	520368	185518	363.799	399.004	0
436	6	-254.889	122.247	-552.675	-16490	-1459.64	791.764	297.359	639.837	0	134.353	65.0122	-825.423	-42094	85568.1	3199.59	403.666	250.997	0	-120.536	187.259	-1378.1	-551812	503324	188781	361.032	406.938	0
436	7	-250.634	123.053	-567.071	-16435	-149.039	559.782	299.737	638.982	0	90.3375	47.6002	-781.438	-40205.7	79258.7	3448.79	401.427	251.451	0	-160.297	170.653	-1348.51	-550650	491356	190024	358.665	414.415	0
436	8	-244.796	123.09	-583.539	-16346.1	1391.52	340.421	302.385	638.012	0	50.1705	29.7938	-745.048	-38648.9	73948.6	3693.39	399.254	251.874	0	-194.625	152.884	-1328.59	-552625	483258	189190	356.707	421.473	0
436	9	-237.217	122.178	-601.681	-16212	3160.52	124.753	305.253	636.945	0	13.6226	12.2226	-713.886	-37310.7	69377.9	3930.42	397.183	252.264	0	-223.595	134.4	-1315.57	-556874	477941	186353	355.138	428.2	0
437	0	-227.884	120.26	-621.115	-16023.7	5146.23	-96.4722	308.285	635.798	0	-19.7562	-4.62321	-686.098	-36105	65330.7	4154.71	395.221	252.624	0	-247.641	115.636	-1307.21	-562678	474527	181710	353.914	434.687	0
437	1	-216.935	117.424	-641.5	-15777.7	7324.44	-330.78	311.418	634.595	0	-50.4702	-20.4203	-660.421	-34975.2	61639.8	4361.95	393.334	252.959	0	-267.406	97.0033	-1301.92	-569496	472376	175557	352.971	441.004	0
437	2	-204.652	113.877	-662.53	-15478.6	9659.23	-582.73	314.579	633.363	0	-78.99	-35.0226	-636.117	-33890.9	58181.4	4551.5	391.463	253.278	0	-283.642	78.8548	-1298.65	-576951	471050	168261	352.239	447.186	0
437	3	-191.427	109.905	-683.909	-15138.9	12105.3	-852.986	317.7	632.136	0	-105.709	-48.433	-612.837	-32841.7	54867.9	4727.18	389.531	253.59	0	-297.136	61.4716	-1296.75	-584782	470260	160228	351.647	453.237	0
437	4	-177.705	105.819	-705.332	-14776.4	14610.4	-1138.4	320.714	630.95	0	-130.902	-60.7362	-590.475	-31829.7	51642.6	4895.41	387.46	253.905	0	-308.607	45.0823	-1295.81	-592789	469808	151862	351.129	459.137	0
437	5	-163.929	101.921	-726.461	-14410.1	17119.3	-1433.09	323.565	629.836	0	-154.697	-72.0219	-569.053	-30863.2	48473.5	5061.94	385.183	254.236	0	-318.626	29.8988	-1295.51	-600790	469541	143535	350.631	464.854	0
437	6	-150.491	98.4663	-746.924	-14058.7	19577.7	-1729.8	326.211	628.822	0	-177.083	-82.3289	-548.636	-29951.4	45349.8	5229.73	382.659	254.593	0	-327.574	16.1374	-1295.56	-608587	469319	135557	350.115	470.346	0
437	7	-137.709	95.6435	-766.338	-13738.2	21937.1	-2020.83	328.626	627.927	0	-197.949	-91.6229	-529.278	-29100.1	42278.5	5399.38	379.88	254.981	0	-335.658	4.02052	-1295.62	-615967	469012	128177	349.564	475.573	0
437	8	-125.81	93.5675	-784.36	-13459.6	24157.1	-2298.42	330.799	627.16	0	-217.125	-99.8057	-511.026	-28311.2	39280.6	5570.95	376.866	255.401	0	-342.935	-6.23819	-1295.39	-622735	468514	121570	348.972	480.502	0
437	9	-114.93	92.2845	-800.75	-13229.1	26207.9	-2555.02	332.729	626.521	0	-234.426	-106.747	-493.935	-27585	36384.6	5745.12	373.663	255.847	0	-349.356	-14.462	-1294.69	-628753	467767	115844	348.346	485.105	0
438	0	-105.118	91.78	-815.431	-13048.7	28072.6	-2783.69	334.427	626.002	0	-249.681	-112.325	-478.099	-26922.4	33621.4	5923.87	370.323	256.311	0	-354.799	-20.5445	-1293.53	-633990	466783	111035	347.694	489.362	0
438	1	-96.3534	91.9905	-828.505	-12917.1	29749.1	-2978.15	335.907	625.591	0	-262.766	-116.47	-463.653	-26326.9	31020.9	6110.31	366.905	256.782	0	-359.119	-24.4791	-1292.16	-638538	465655	107117	347.03	493.255	0
438	2	-88.5649	92.816	-840.208	-12829.9	31249.5	-3132.88	337.193	625.27	0	-273.62	-119.187	-450.761	-25804	28610.9	6307.42	363.473	257.246	0	-362.185	-26.3706	-1290.97	-642579	464536	104012	346.369	496.769	0
438	3	-81.6485	94.1338	-850.846	-12779.1	32595.5	-3243.81	338.31	625.019	0	-282.246	-120.552	-439.6	-25360.3	26416.4	6516.33	360.092	257.689	0	-363.895	-26.4183	-1290.45	-646344	463613	101602	345.73	499.886	0
438	4	-75.4784	95.8142	-860.73	-12755.2	33815.2	-3309	339.287	624.819	0	-288.687	-120.693	-430.348	-25002.8	24457.6	6735.39	356.832	258.099	0	-364.165	-24.8788	-1291.08	-650067	463076	99742	345.135	502.582	0
438	5	-69.9198	97.7347	-870.132	-12749	34940.3	-3328.52	340.155	624.652	0	-293.004	-119.767	-423.149	-24738	22751.2	6960.54	353.766	258.462	0	-362.924	-22.0319	-1293.28	-653955	463096	98274.3	344.609	504.838	0
438	6	-64.8403	99.791	-879.254	-12753.2	36003	-3304.31	340.947	624.505	0	-295.265	-117.946	-418.099	-24569.4	21313.7	7186.63	350.978	258.765	0	-360.105	-18.1546	-1297.35	-658159	463808	97041.5	344.18	506.637	0
438	7	-60.1146	101.903	-888.207	-12763	37031.9	-3240.55	341.693	624.37	0	-295.549	-115.406	-415.249	-24497.4	20162.8	7408.22	348.556	258.994	0	-355.663	-13.5029	-1303.46	-662765	465303	95896.5	343.879	507.97	0
438	8	-55.6262	104.014	-897.015	-12775.2	38049	-3143.98	342.417	624.242	0	-293.945	-112.312	-414.625	-24520.9	19314	7619.54	346.582	259.14	0	-349.572	-8.2979	-1311.64	-667798	467634	94707.3	343.734	508.829	0
438	9	-51.2657	106.09	-905.63	-12787.2	39067.9	-3023.1	343.139	624.12	0	-290.558	-108.806	-416.249	-24639.3	18776.8	7814.89	345.11	259.194	0	-341.824	-2.71609	-1321.88	-673241	470816	93360.7	343.759	509.208	0
439	0	-46.9316	108.124	-913.961	-12796.8	40092.1	-2886.75	343.866	624.002	0	-285.502	-105.01	-420.161	-24853.4	18555.4	7989.31	344.163	259.152	0	-332.433	3.11393	-1334.12	-679049	474841	91765.3	343.96	509.098	0
439	1	-42.5402	110.125	-921.878	-12802.4	41114.3	-2742.53	344.598	623.887	0	-278.912	-101.03	-426.409	-25164.9	18652.2	8139.41	343.743	259.016	0	-321.452	9.09447	-1348.29	-685158	479682	89857.1	344.328	508.493	0
439	2	-38.0452	112.107	-929.197	-12803.5	42118.9	-2595.97	345.328	623.779	0	-270.96	-96.9783	-435.021	-25575.6	19067.3	8263.96	343.831	258.792	0	-309.006	15.1289	-1364.22	-691468	485284	87606.3	344.851	507.392	0
439	3	-33.4504	114.073	-935.684	-12800	43085.4	-2450.29	346.047	623.68	0	-261.866	-92.9719	-445.969	-26086.7	19796.2	8363.96	344.389	258.494	0	-295.316	21.1014	-1381.65	-697835	491553	85022	345.512	505.805	0
439	4	-28.808	116.011	-941.079	-12791.2	43990.7	-2306.88	346.745	623.592	0	-251.885	-89.1398	-459.163	-26697.7	20828	8442.41	345.361	258.144	0	-280.693	26.8716	-1400.24	-704090	498365	82146.9	346.291	503.756	0
439	5	-24.2071	117.894	-945.15	-12775.7	44812.7	-2166.4	347.413	623.517	0	-241.299	-85.6191	-474.441	-27405.8	22144.4	8504.21	346.675	257.764	0	-265.507	32.2744	-1419.59	-710062	505579	79046.4	347.166	501.279	0
439	6	-19.7612	119.678	-947.745	-12752.5	45535.6	-2029.38	348.046	623.456	0	-230.387	-82.5436	-491.56	-28204.9	23719	8555.41	348.253	257.378	0	-250.149	37.1341	-1439.3	-715611	513053	75798.1	348.117	498.431	0
439	7	-15.5897	121.317	-948.834	-12721.3	46153.4	-1896.11	348.642	623.407	0	-219.403	-80.0208	-510.192	-29084.2	25517.5	8601.48	350.016	257.006	0	-234.993	41.2961	-1459.03	-720651	520658	72484.5	349.122	495.284	0
439	8	-11.7962	122.772	-948.546	-12682	46670.3	-1766.57	349.202	623.37	0	-208.557	-78.113	-529.956	-30028.6	27499.1	8646.34	351.889	256.662	0	-220.353	44.6592	-1478.5	-725171	528297	69184.6	350.165	491.927	0
439	9	-8.44697	124.022	-947.159	-12634.2	47098.1	-1640.78	349.726	623.339	0	-198.01	-76.8291	-550.462	-31019.6	29618.8	8692.62	353.807	256.352	0	-206.457	47.1927	-1497.62	-729248	535913	65964.3	351.226	488.45	0
440	0	-5.56092	125.064	-945.069	-12576	47454.3	-1519.2	350.213	623.307	0	-187.868	-76.1292	-571.352	-32037.6	31830.5	8741.65	355.711	256.073	0	-193.429	48.9352	-1516.42	-733027	543496	62868.8	352.284	484.942	0
440	1	-3.11216	125.912	-942.719	-12504.8	47759.6	-1402.75	350.662	623.265	0	-178.194	-75.9387	-592.311	-33063	34088.6	8793.1	357.552	255.82	0	-181.306	49.9737	-1535.03	-736690	551060	59919.7	353.32	481.482	0
440	2	-1.04319	126.579	-940.507	-12418.9	48035.8	-1292.93	351.074	623.204	0	-169.018	-76.1693	-613.052	-34076.9	36347.9	8844.2	359.29	255.586	0	-170.061	50.4096	-1553.56	-740396	558614	57114.1	354.316	478.138	0
440	3	0.722138	127.065	-938.715	-12317.1	48304.4	-1192.17	351.458	623.121	0	-160.351	-76.7342	-633.312	-35060.6	38565.9	8889.52	360.895	255.361	0	-159.629	50.3309	-1572.03	-744241	566141	54426.3	355.26	474.964	0
440	4	2.27066	127.362	-937.496	-12198.8	48584.3	-1103.6	351.823	623.012	0	-152.19	-77.5546	-652.87	-35997.6	40706.1	8922.14	362.35	255.137	0	-149.919	49.8071	-1590.37	-748252	573596	51813.5	356.145	471.994	0
440	5	3.69143	127.458	-936.888	-12063	48889.1	-1030.6	352.182	622.876	0	-144.522	-78.5629	-671.563	-36875	42740.6	8935.18	363.643	254.909	0	-140.831	48.8948	-1608.45	-752406	580925	49225.7	356.968	469.242	0
440	6	5.06333	127.347	-936.829	-11909.6	49225.5	-976.555	352.545	622.713	0	-137.338	-79.7053	-689.262	-37683.7	44646.9	8922.2	364.775	254.672	0	-132.275	47.6419	-1626.09	-756625	588049	46617.2	357.729	466.709	0
440	7	6.44448	127.03	-937.163	-11739.8	49592.6	-944.426	352.918	622.527	0	-130.633	-80.9437	-705.855	-38417.7	46407.5	8877.68	365.746	254.427	0	-124.188	46.0858	-1643.02	-760786	594866	43954.5	358.429	464.388	0
440	8	7.86786	126.511	-937.69	-11556	49982.8	-935.82	353.304	622.324	0	-124.415	-82.2597	-721.229	-39073.1	48009.3	8798.09	366.566	254.176	0	-116.547	44.2517	-1658.92	-764742	601262	41221.3	359.07	462.268	0
440	9	9.3424	125.811	-938.22	-11361	50383.4	-950.354	353.701	622.109	0	-118.697	-83.6535	-735.279	-39647.2	49443.3	8682.52	367.244	253.921	0	-109.355	42.1577	-1673.5	-768355	607126	38420.1	359.652	460.34	0
441	0	10.8578	124.962	-938.607	-11158.2	50778	-985.761	354.099	621.888	0	-113.496	-85.1431	-747.911	-40138	50703.4	8532.51	367.793	253.667	0	-102.639	39.8189	-1686.52	-771518	612364	35568.5	360.172	458.595	0
441	1	12.3869	124.009	-938.752	-10951	51149	-1038.29	354.486	621.666	0	-108.831	-86.7662	-759.034	-40543.6	51787.2	8351.49	368.228	253.415	0	-96.4442	37.2424	-1697.79	-774152	616901	32696.1	360.63	457.031	0
441	2	13.8831	122.997	-938.576	-10742.3	51478.8	-1103.54	354.848	621.445	0	-104.734	-88.5817	-768.555	-40862.2	52695.4	8143.99	368.564	253.168	0	-90.8511	34.4153	-1707.13	-776195	620674	29843.2	361.023	455.646	0
441	3	15.2798	121.966	-938.004	-10534	51752	-1177.42	355.172	621.23	0	-101.251	-90.6635	-776.375	-41092.5	53428.9	7914.92	368.818	252.929	0	-85.9712	31.3028	-1714.38	-777581	623621	27057.8	361.352	454.441	0
441	4	16.5008	120.946	-936.961	-10327.7	51955	-1256.39	355.451	621.023	0	-98.4257	-93.0845	-782.414	-41234.2	53988.6	7669.22	369.003	252.701	0	-81.925	27.8611	-1719.38	-778254	625689	24390.8	361.617	453.415	0
441	5	17.47	119.954	-935.379	-10125	52077.5	-1337.53	355.675	620.825	0	-96.2831	-95.9012	-786.64	-41287.4	54377.4	7412.87	369.126	252.486	0	-78.8131	24.0527	-1722.02	-778167	626844	21891.1	361.82	452.563	0
441	6	18.1186	119.001	-933.199	-9929.02	52113.5	-1419.01	355.844	620.64	0	-94.8194	-99.1426	-789.099	-41254.8	54603.6	7153.1	369.197	252.281	0	-76.7008	19.8581	-1722.3	-777302	627088	19603	361.962	451.87	0
441	7	18.3897	118.088	-930.385	-9743.1	52061.6	-1500.44	355.957	620.472	0	-94.0048	-102.804	-789.929	-41144.1	54681.9	6896.84	369.224	252.086	0	-75.6151	15.284	-1720.31	-775674	626467	17564.8	362.049	451.317	0
441	8	18.2444	117.212	-926.93	-9570.53	51924.5	-1582.67	356.018	620.325	0	-93.78	-106.842	-789.355	-40969.1	54634.9	6649.86	369.215	251.902	0	-75.5356	10.3697	-1716.28	-773340	625070	15805	362.087	450.88	0
441	9	17.6673	116.371	-922.874	-9412.86	51707.6	-1667.34	356.029	620.2	0	-94.0443	-111.178	-787.68	-40748.3	54493.9	6416.78	369.183	251.732	0	-76.377	5.19302	-1710.55	-770401	623034	14339.1	362.086	450.527	0
442	0	16.6708	115.576	-918.303	-9269.76	51418.1	-1756.16	355.993	620.094	0	-94.6468	-115.695	-785.279	-40503	54298.2	6200.49	369.145	251.578	0	-77.976	-0.119652	-1703.58	-766999	620534	13168.6	362.055	450.224	0
442	1	15.2916	114.851	-913.337	-9140.2	51064.2	-1850.14	355.909	620.007	0	-95.3948	-120.249	-782.577	-40256.5	54091.1	6002.52	369.119	251.441	0	-80.1032	-5.39809	-1695.91	-763307	617775	12284	362.005	449.933	0
442	2	13.5766	114.224	-908.097	-9023.84	50656.6	-1948.73	355.783	619.937	0	-96.0771	-124.678	-779.993	-40032.3	53914.7	5824.28	369.122	251.324	0	-82.5005	-10.4543	-1688.09	-759496	614958	11673	361.947	449.617	0
442	3	11.5692	113.717	-902.674	-8921.39	50207.1	-2049.37	355.62	619.883	0	-96.4879	-128.827	-777.893	-39851.1	53805.9	5668.06	369.169	251.229	0	-84.9188	-15.1091	-1680.57	-755708	612259	11326.4	361.892	449.243	0
442	4	9.30732	113.345	-897.131	-8833.64	49726.1	-2147.85	355.428	619.847	0	-96.4459	-132.547	-776.565	-39729.5	53794.8	5537.3	369.273	251.161	0	-87.1386	-19.2018	-1673.7	-752048	609812	11240.6	361.852	448.783	0
442	5	6.82747	113.115	-891.499	-8760.51	49220.7	-2239.61	355.211	619.827	0	-95.8089	-135.714	-776.215	-39679.9	53902.6	5435.91	369.443	251.12	0	-88.9814	-22.599	-1667.71	-748583	607709	11413.6	361.835	448.217	0
442	6	4.16812	113.03	-885.785	-8701.24	48696.5	-2320.57	354.976	619.823	0	-94.4846	-138.236	-776.982	-39710.7	54141.8	5367.26	369.682	251.109	0	-90.3164	-25.2054	-1662.77	-745347	606004	11839.4	361.848	447.529	0
442	7	1.37426	113.089	-880.01	-8654.89	48160.8	-2387.16	354.728	619.835	0	-92.4361	-140.053	-778.946	-39825.8	54516.2	5333.7	369.987	251.128	0	-91.0618	-26.9636	-1658.96	-742371	604735	12506.4	361.893	446.712	0
442	8	-1.49686	113.296	-874.256	-8620.51	47623.4	-2436.23	354.473	619.86	0	-89.6797	-141.136	-782.131	-40024.2	55020	5336.11	370.346	251.173	0	-91.1766	-27.8408	-1656.39	-739703	603936	13396.7	361.968	445.77	0
442	9	-4.37125	113.662	-868.676	-8597.19	47095.3	-2465.52	354.215	619.897	0	-86.2764	-141.48	-786.513	-40299.7	55638.8	5373.38	370.741	251.238	0	-90.6476	-27.8175	-1655.19	-737427	603642	14484.3	362.068	444.718	0
443	0	-7.15722	114.213	-863.494	-8583.74	46587.7	-2474.13	353.953	619.941	0	-82.3194	-141.097	-792.026	-40642.1	56351.3	5442.37	371.148	251.314	0	-89.4766	-26.8842	-1655.52	-735653	603890	15732.8	362.179	443.584	0
443	1	-9.75286	114.975	-858.969	-8578.65	46112.4	-2462.55	353.683	619.987	0	-77.9255	-140.027	-798.558	-41038.4	57131.5	5537.95	371.543	251.391	0	-87.6783	-25.052	-1657.53	-734502	604711	17094.1	362.288	442.406	0
443	2	-12.0634	115.957	-855.328	-8580.63	45681.6	-2432.18	353.408	620.032	0	-73.2309	-138.333	-805.93	-41473.9	57949	5653.42	371.903	251.461	0	-85.2943	-22.3762	-1661.26	-734065	606102	18513.2	362.381	441.226	0
443	3	-14.0149	117.146	-852.716	-8588.87	45306.4	-2384.84	353.132	620.072	0	-68.3826	-136.115	-813.878	-41932.1	58769.5	5782.42	372.209	251.521	0	-82.3975	-18.9686	-1666.59	-734364	608009	19932.6	362.448	440.091	0
443	4	-15.5556	118.509	-851.177	-8602.84	44995.9	-2322.82	352.863	620.107	0	-63.5242	-133.496	-822.071	-42396.2	59557.1	5920.93	372.448	251.572	0	-79.0797	-14.987	-1673.25	-735350	610323	21295.8	362.485	439.045	0
443	5	-16.6541	120.001	-850.67	-8622.28	44756.1	-2249.15	352.613	620.136	0	-58.7882	-130.617	-830.134	-42848.9	60278.1	6066.54	372.613	251.617	0	-75.4424	-10.6159	-1680.8	-736916	612897	22549.3	362.49	438.128	0
443	6	-17.2995	121.571	-851.095	-8647.43	44588.6	-2167.42	352.39	620.16	0	-54.2988	-127.623	-837.685	-43273.8	60903.3	6216.82	372.704	251.659	0	-71.5983	-6.05215	-1688.78	-738917	615563	23646.2	362.466	437.373	0
443	7	-17.4993	123.161	-852.314	-8679.09	44489.8	-2081.06	352.199	620.183	0	-50.1719	-124.652	-844.362	-43656.3	61409.3	6369.3	372.729	251.703	0	-67.6711	-1.49113	-1696.68	-741191	618150	24549.8	362.416	436.807	0
443	8	-17.274	124.719	-854.194	-8718.23	44451.9	-1992.86	352.04	620.206	0	-46.5104	-121.826	-849.859	-43983.6	61777.7	6522.73	372.692	251.754	0	-63.7844	2.89365	-1704.05	-743593	620507	25237.2	362.339	436.449	0
443	9	-16.6508	126.207	-856.643	-8764.99	44465.7	-1905.39	351.907	620.232	0	-43.3979	-119.237	-853.953	-44244.8	61996.4	6677.64	372.599	251.812	0	-60.0488	6.96981	-1710.6	-746018	622523	25699.8	362.237	436.312	0
444	0	-15.6609	127.611	-859.628	-8818.86	44521.7	-1821.12	351.792	620.259	0	-40.896	-116.958	-856.531	-44432.1	62060.4	6835.54	372.456	251.875	0	-56.5569	10.6538	-1716.16	-748419	624144	25942.9	362.105	436.399	0
444	1	-14.3435	128.937	-863.153	-8879.61	44611.5	-1741.69	351.684	620.287	0	-39.05	-115.036	-857.595	-44543.1	61972.2	6997.8	372.263	251.94	0	-53.3935	13.9016	-1720.75	-750798	625371	25986.1	361.94	436.708	0
444	2	-12.7557	130.195	-867.204	-8947.38	44726.9	-1667.64	351.576	620.318	0	-37.8988	-113.503	-857.234	-44581.4	61741.1	7165.4	372.024	252.006	0	-50.6545	16.6922	-1724.44	-753169	626231	25866.1	361.741	437.227	0
444	3	-10.9764	131.392	-871.713	-9022.27	44858.5	-1598.96	351.46	620.35	0	-37.4767	-112.376	-855.587	-44555.4	61380.8	7339.12	371.741	252.076	0	-48.4531	19.0157	-1727.3	-755527	626755	25635.8	361.506	437.932	0
444	4	-9.09849	132.531	-876.557	-9104.46	44996.6	-1535.42	351.333	620.387	0	-37.8047	-111.66	-852.824	-44475.8	60908.5	7519.42	371.42	252.151	0	-46.9032	20.8706	-1729.38	-757843	626971	25356.2	361.239	438.796	0
444	5	-7.21746	133.617	-881.591	-9194.44	45132.8	-1476.39	351.195	620.429	0	-38.8775	-111.351	-849.137	-44354	60344.4	7705.65	371.066	252.234	0	-46.095	22.266	-1730.73	-760078	626908	25087.2	360.944	439.784	0
444	6	-5.4193	134.657	-886.665	-9292.39	45259.7	-1420.29	351.045	620.48	0	-40.6566	-111.431	-844.739	-44201	59710.4	7896.02	370.685	252.325	0	-46.0759	23.2259	-1731.4	-762192	626603	24880.6	360.627	440.86	0
444	7	-3.76991	135.662	-891.643	-9397.58	45369.3	-1364.91	350.883	620.54	0	-43.0692	-111.868	-839.841	-44026.8	59028.1	8088.84	370.285	252.423	0	-46.8391	23.7934	-1731.48	-764152	626091	24775.4	360.294	441.988	0
444	8	-2.30828	136.645	-896.43	-9508.73	45454.8	-1308.45	350.706	620.607	0	-46.008	-112.617	-834.639	-43840	58316	8283.32	369.87	252.526	0	-48.3163	24.0283	-1731.07	-765945	625411	24793	359.946	443.136	0
444	9	-1.04386	137.621	-900.992	-9624.48	45511.5	-1250.56	350.513	620.682	0	-49.3354	-113.62	-829.315	-43648.2	57589.7	8479.08	369.442	252.632	0	-50.3793	24.0005	-1730.31	-767589	624612	24932.5	359.585	444.28	0
445	0	0.0411928	138.601	-905.352	-9743.57	45537.1	-1192.48	350.298	620.762	0	-52.8944	-114.82	-824.046	-43457.3	56863	8674.9	369.005	252.736	0	-52.8532	23.7807	-1729.4	-769133	623756	25170.4	359.211	445.401	0
445	1	0.982481	139.59	-909.557	-9864.94	45530.2	-1136.22	350.058	620.846	0	-56.526	-116.16	-818.99	-43271.9	56148	8868.27	368.558	252.836	0	-55.5435	23.4302	-1728.55	-770640	622908	25467	358.823	446.482	0
445	2	1.81939	140.578	-913.646	-9987.93	45489	-1083.44	349.788	620.932	0	-60.0867	-117.589	-814.271	-43094.5	55455	9055.85	368.104	252.924	0	-58.2673	22.9894	-1727.92	-772157	622116	25776.7	358.419	447.51	0
445	3	2.58446	141.541	-917.617	-10112.7	45411.3	-1035.18	349.488	621.021	0	-63.4567	-119.069	-809.964	-42925.4	54791.9	9234.06	367.647	252.997	0	-60.8723	22.4721	-1727.58	-773699	621399	26055.3	358.002	448.475	0
445	4	3.30075	142.443	-921.44	-10240.5	45296.2	-992.584	349.158	621.114	0	-66.5406	-120.572	-806.093	-42764.1	54163.6	9399.16	367.193	253.051	0	-63.2398	21.8708	-1727.53	-775251	620755	26262.5	357.573	449.37	0
445	5	3.98422	143.249	-925.079	-10373	45144.4	-957.309	348.801	621.213	0	-69.2678	-122.083	-802.653	-42609.6	53572.4	9547.47	366.744	253.086	0	-65.2835	21.1655	-1727.73	-776796	620170	26363	357.137	450.192	0
445	6	4.6456	143.927	-928.523	-10511.4	44958.4	-931.05	348.419	621.321	0	-71.5982	-123.597	-799.625	-42461.5	53018.7	9676.01	366.304	253.102	0	-66.9526	20.3301	-1728.15	-778321	619635	26329.8	356.695	450.943	0
445	7	5.29035	144.459	-931.772	-10655.9	44741.1	-914.836	348.017	621.436	0	-73.5247	-125.122	-796.979	-42320.2	52499.8	9782.49	365.874	253.101	0	-68.2344	19.337	-1728.75	-779825	619142	26146.6	356.249	451.628	0
445	8	5.91888	144.836	-934.842	-10805.4	44495.7	-909.128	347.597	621.558	0	-75.0665	-126.674	-794.685	-42186.3	52011.3	9864.98	365.449	253.086	0	-69.1476	18.1626	-1729.53	-781311	618684	25807.4	355.8	452.252	0
445	9	6.53169	145.065	-937.77	-10958.8	44226	-914.195	347.161	621.686	0	-76.2558	-128.267	-792.723	-42060.2	51549	9922.06	365.028	253.058	0	-69.7241	16.7985	-1730.49	-782797	618270	25314.3	355.346	452.821	0
446	0	7.13668	145.17	-940.644	-11115.2	43935.5	-929.912	346.708	621.817	0	-77.1256	-129.904	-791.099	-41942.4	51110.8	9953.33	364.607	253.018	0	-69.9889	15.2657	-1731.74	-784338	617929	24674.9	354.885	453.341	0
446	1	7.74989	145.188	-943.602	-11273.9	43626	-955.371	346.234	621.948	0	-77.7052	-131.575	-789.841	-41833.3	50696.1	9960.1	364.185	252.964	0	-69.9553	13.6135	-1733.44	-786019	617713	23902.4	354.413	453.821	0
446	2	8.38697	145.159	-946.778	-11434.6	43298.7	-989.017	345.733	622.077	0	-78.0257	-133.262	-788.974	-41733.1	50305.5	9945.4	363.761	252.895	0	-69.6388	11.897	-1735.75	-787926	617673	23014.6	353.927	454.268	0
446	3	9.05397	145.116	-950.25	-11597.7	42954.6	-1029.31	345.204	622.205	0	-78.1241	-134.958	-788.509	-41642.3	49940.3	9912.86	363.335	252.811	0	-69.0701	10.1572	-1738.76	-790107	617838	22032.6	353.426	454.689	0
446	4	9.74576	145.081	-954.023	-11763.8	42595.5	-1075.14	344.648	622.331	0	-78.0439	-136.663	-788.442	-41563	49601	9865.82	362.91	252.715	0	-68.2982	8.4183	-1742.46	-792565	618214	20980	352.912	455.085	0
446	5	10.4497	145.07	-958.046	-11933.2	42222.6	-1125.57	344.072	622.456	0	-77.8354	-138.382	-788.75	-41497.6	49286.3	9807.95	362.487	252.612	0	-67.3857	6.6882	-1746.8	-795268	618782	19881.6	352.387	455.456	0
446	6	11.1493	145.085	-962.228	-12106.4	41837.9	-1179.86	343.48	622.582	0	-77.5499	-140.124	-789.377	-41447.8	48992.8	9743.9	362.065	252.507	0	-66.4006	4.96144	-1751.6	-798150	619499	18761.4	351.856	455.804	0
446	7	11.8271	145.122	-966.46	-12283.4	41444.1	-1237.93	342.882	622.71	0	-77.2309	-141.893	-790.243	-41413.8	48715.9	9678.5	361.647	252.406	0	-65.4037	3.22963	-1756.7	-801131	620310	17641.1	351.323	456.131	0
446	8	12.4697	145.182	-970.641	-12464.3	41044.3	-1300.21	342.286	622.841	0	-76.9078	-143.688	-791.27	-41395.2	48450.9	9615.29	361.232	252.315	0	-64.4381	1.49399	-1761.91	-804133	621162	16538.3	350.794	456.439	0
446	9	13.0732	145.274	-974.712	-12648.6	40640.7	-1367.05	341.695	622.977	0	-76.5915	-145.5	-792.41	-41392.4	48195.2	9556.34	360.821	252.236	0	-63.5183	-0.225479	-1767.12	-807108	622021	15465.3	350.272	456.73	0
447	0	13.647	145.419	-978.672	-12835.7	40232.7	-1438.09	341.11	623.115	0	-76.2758	-147.304	-793.659	-41405.8	47949.1	9503.14	360.415	252.171	0	-62.6288	-1.88525	-1772.33	-810054	622887	14429.9	349.755	457.005	0
447	1	14.2074	145.644	-982.558	-13024.6	39816.5	-1511.66	340.523	623.256	0	-75.9446	-149.069	-795.032	-41435.3	47713.3	9456.79	360.014	252.118	0	-61.7372	-3.42552	-1777.59	-812991	623770	13439.9	349.241	457.263	0
447	2	14.7637	145.968	-986.396	-13214	39386.1	-1585.26	339.929	623.396	0	-75.584	-150.759	-796.536	-41479.4	47486.3	9417.47	359.616	252.075	0	-60.8202	-4.7906	-1782.93	-815932	624671	12505.9	348.724	457.506	0
447	3	15.3105	146.4	-990.17	-13403.7	38936.3	-1656.93	339.323	623.537	0	-75.19	-152.348	-798.15	-41536	47263.4	9384.54	359.216	252.04	0	-59.8795	-5.94807	-1788.32	-818859	625570	11641.8	348.201	457.733	0
447	4	15.827	146.929	-993.826	-13595	38463.5	-1725.81	338.702	623.68	0	-74.77	-153.826	-799.83	-41602.5	47039.4	9357.36	358.812	252.014	0	-58.9429	-6.89743	-1793.66	-821729	626429	10861.8	347.67	457.946	0
447	5	16.2817	147.53	-997.272	-13790.6	37966.3	-1791.42	338.07	623.828	0	-74.3369	-155.197	-801.513	-41674.9	46810.3	9335.92	358.402	251.995	0	-58.0551	-7.66696	-1798.79	-824472	627199	10179.9	347.13	458.145	0
447	6	16.6372	148.17	-1000.4	-13992.5	37444.7	-1853.14	337.43	623.987	0	-73.8995	-156.471	-803.129	-41749.3	46574.3	9320.33	357.991	251.983	0	-57.2623	-8.30029	-1803.53	-827010	627826	9608.33	346.586	458.33	0
447	7	16.8604	148.818	-1003.12	-14201.2	36899.6	-1910.46	336.785	624.157	0	-73.4569	-157.658	-804.619	-41822.8	46331.5	9310.51	357.582	251.978	0	-56.5965	-8.84055	-1807.73	-829273	628268	9154.4	346.042	458.501	0
447	8	16.9333	149.453	-1005.38	-14416.4	36331.1	-1963.53	336.137	624.339	0	-72.9993	-158.771	-805.962	-41895.2	46084.5	9306.71	357.18	251.982	0	-56.066	-9.31866	-1811.35	-831236	628510	8818.11	345.5	458.658	0
447	9	16.8564	150.072	-1007.24	-14636.9	35738.8	-2013.4	335.482	624.532	0	-72.5105	-159.819	-807.175	-41967.7	45838.9	9309.69	356.789	251.993	0	-55.654	-9.74617	-1814.42	-832927	628575	8592.12	344.961	458.802	0
448	0	16.6483	150.688	-1008.8	-14860.3	35121.9	-2061.69	334.815	624.731	0	-71.9689	-160.803	-808.31	-42042.3	45601.9	9320.35	356.416	252.013	0	-55.3207	-10.1145	-1817.11	-834420	628513	8462.65	344.424	458.934	0
448	1	16.3383	151.316	-1010.19	-15083.5	34479.9	-2110.39	334.132	624.931	0	-71.3548	-161.722	-809.434	-42121.1	45378.3	9339.25	356.062	252.038	0	-55.0165	-10.4067	-1819.62	-835804	628385	8411.44	343.887	459.055	0
448	2	15.9527	151.961	-1011.49	-15304.8	33814.4	-2161.93	333.43	625.131	0	-70.6602	-162.579	-810.602	-42204.9	45168.4	9366.21	355.722	252.066	0	-54.7076	-10.6181	-1822.09	-837149	628237	8419.78	343.347	459.164	0
448	3	15.505	152.615	-1012.76	-15524.1	33130.7	-2218.51	332.713	625.329	0	-69.8961	-163.384	-811.837	-42293.2	44969.4	9400.38	355.392	252.096	0	-54.3911	-10.769	-1824.6	-838487	628091	8472.32	342.804	459.262	0
448	4	15.0007	153.262	-1014.01	-15741.8	32436.5	-2281.04	331.988	625.524	0	-69.0878	-164.162	-813.13	-42384.1	44778.3	9440.64	355.069	252.125	0	-54.0871	-10.8996	-1827.14	-839820	627952	8556.88	342.26	459.35	0
448	5	14.4407	153.885	-1015.21	-15956.7	31738.1	-2349.27	331.263	625.718	0	-68.2637	-164.941	-814.453	-42475.1	44592.7	9485.46	354.752	252.152	0	-53.823	-11.0563	-1829.66	-841131	627813	8663.2	341.719	459.429	0
448	6	13.8211	154.465	-1016.33	-16166.7	31038.8	-2422.53	330.54	625.907	0	-67.452	-165.749	-815.763	-42564	44409.3	9532.39	354.439	252.177	0	-53.6309	-11.2838	-1832.09	-842387	627651	8784.28	341.181	459.499	0
448	7	13.1329	154.983	-1017.32	-16370	30340.4	-2500.62	329.824	626.091	0	-66.6819	-166.604	-817.015	-42649.1	44222.7	9578.79	354.127	252.201	0	-53.549	-11.6209	-1834.34	-843545	627434	8917.2	340.649	459.56	0
448	8	12.3706	155.421	-1018.14	-16566.5	29644.3	-2583.81	329.116	626.271	0	-65.9797	-167.521	-818.17	-42728.8	44027.7	9623.34	353.813	252.225	0	-53.6091	-12.1001	-1836.31	-844578	627140	9059.41	340.12	459.615	0
448	9	11.5397	155.769	-1018.8	-16757.3	28950.2	-2672.12	328.416	626.448	0	-65.3605	-168.509	-819.213	-42802.2	43820.9	9666.54	353.492	252.248	0	-53.8207	-12.7392	-1838.01	-845479	626757	9205.5	339.592	459.665	0
449	0	10.6592	156.035	-1019.31	-16942.9	28255.2	-2764.89	327.72	626.622	0	-64.8241	-169.565	-820.159	-42868.5	43601.7	9709.66	353.163	252.268	0	-54.1648	-13.5297	-1839.47	-846271	626297	9348.55	339.064	459.71	0
449	1	9.75422	156.241	-1019.74	-17122.7	27554.7	-2860.88	327.021	626.791	0	-64.3562	-170.675	-821.033	-42927.3	43371.3	9753.27	352.825	252.285	0	-54.602	-14.4343	-1840.78	-846993	625780	9483.28	338.531	459.752	0
449	2	8.84627	156.411	-1020.16	-17296	26845.6	-2958.58	326.315	626.954	0	-63.9387	-171.817	-821.854	-42978.6	43131.5	9796.99	352.481	252.295	0	-55.0924	-15.4059	-1842.02	-847684	625226	9608.12	337.989	459.792	0
449	3	7.94684	156.569	-1020.61	-17463.9	26128.3	-3056.65	325.601	627.111	0	-63.5597	-172.974	-822.617	-43022.1	42883.6	9840.24	352.131	252.299	0	-55.6128	-16.4054	-1843.22	-848368	624649	9726.33	337.441	459.836	0
449	4	7.05624	156.731	-1021.1	-17627.4	25405.9	-3154.19	324.881	627.263	0	-63.2163	-174.134	-823.299	-43056.9	42627.6	9882.86	351.777	252.298	0	-56.16	-17.4031	-1844.4	-849052	624050	9846.69	336.887	459.887	0
449	5	6.16451	156.907	-1021.64	-17787.5	24680.5	-3250.73	324.158	627.411	0	-62.9113	-175.286	-823.867	-43082.1	42361.8	9925.03	351.418	252.292	0	-56.7468	-18.3789	-1845.5	-849723	623417	9982.54	336.327	459.951	0
449	6	5.2555	157.096	-1022.17	-17945.4	23954.4	-3346.23	323.435	627.556	0	-62.6511	-176.421	-824.28	-43097.6	42082.4	9966.99	351.054	252.285	0	-57.3956	-19.3244	-1846.45	-850348	622726	10147.8	335.764	460.03	0
449	7	4.31405	157.293	-1022.64	-18103.4	23231	-3441.37	322.717	627.703	0	-62.4426	-177.532	-824.497	-43103.5	41784.7	10009.1	350.679	252.279	0	-58.1285	-20.2393	-1847.14	-850888	621947	10352.9	335.198	460.126	0
449	8	3.33164	157.488	-1023.01	-18264	22513.5	-3537.65	322.007	627.853	0	-62.291	-178.614	-824.498	-43100.2	41464.8	10052.1	350.291	252.275	0	-58.9593	-21.1258	-1847.51	-851313	621061	10602.5	334.63	460.241	0
449	9	2.31071	157.676	-1023.24	-18427.8	21803.1	-3636.75	321.308	628.009	0	-62.197	-179.656	-824.287	-43088.8	41122.2	10096.2	349.888	252.274	0	-59.8863	-21.9795	-1847.53	-851605	620058	10895.5	334.059	460.372	0
450	0	1.2685	157.868	-1023.34	-18593.4	21097.3	-3739.12	320.616	628.169	0	-62.1521	-180.646	-823.908	-43071.5	40760.8	10141.4	349.473	252.277	0	-60.8836	-22.7783	-1847.24	-851775	618954	11225.4	333.487	460.514	0
450	1	0.232874	158.083	-1023.34	-18759.1	20392.3	-3843.48	319.927	628.331	0	-62.1393	-181.569	-823.437	-43052.1	40387.8	10187.3	349.048	252.283	0	-61.9064	-23.4857	-1846.77	-851861	617784	11583.9	332.911	460.659	0
450	2	-0.772322	158.347	-1023.27	-18923.2	19685.2	-3947.48	319.237	628.493	0	-62.1397	-182.415	-822.944	-43033.7	40010.3	10234.2	348.618	252.292	0	-62.9121	-24.0685	-1846.22	-851897	616580	11965.3	332.334	460.803	0
450	3	-1.73988	158.676	-1023.15	-19085.3	18974.8	-4048.49	318.546	628.654	0	-62.1374	-183.188	-822.458	-43017.8	39633.3	10283.5	348.189	252.304	0	-63.8773	-24.5114	-1845.61	-851892	615356	12370.4	331.755	460.941	0
450	4	-2.6787	159.079	-1022.94	-19245.7	18260.5	-4144.05	317.851	628.814	0	-62.1199	-183.894	-821.979	-43004.3	39260.3	10336.8	347.763	252.318	0	-64.7986	-24.8158	-1844.91	-851828	614106	12806	331.178	461.071	0
450	5	-3.60577	159.553	-1022.58	-19405.6	17541.8	-4232.2	317.154	628.977	0	-62.0779	-184.548	-821.496	-42992.3	38894.5	10395.5	347.346	252.334	0	-65.6837	-24.9955	-1844.08	-851672	612813	13279.7	330.604	461.191	0
450	6	-4.54072	160.089	-1022.02	-19567.6	16819.1	-4311.87	316.457	629.146	0	-62.0099	-185.165	-820.991	-42981.9	38539.3	10460.7	346.942	252.354	0	-66.5506	-25.0761	-1843.01	-851385	611457	13797.9	330.037	461.3	0
450	7	-5.50295	160.671	-1021.19	-19735.1	16094.5	-4383.22	315.761	629.326	0	-61.9258	-185.762	-820.438	-42974.1	38197.2	10533.1	346.557	252.379	0	-67.4287	-25.0907	-1841.62	-850925	610016	14364.7	329.48	461.397	0
450	8	-6.50588	161.282	-1020.03	-19910.7	15371	-4447.09	315.069	629.52	0	-61.8387	-186.348	-819.82	-42969.5	37868.1	10612.5	346.191	252.413	0	-68.3446	-25.0665	-1839.85	-850264	608474	14981.7	328.937	461.485	0
450	9	-7.54888	161.912	-1018.56	-20094.4	14650.5	-4504.07	314.384	629.728	0	-61.7527	-186.92	-819.144	-42968.5	37550.9	10697.7	345.842	252.455	0	-69.3016	-25.0079	-1837.7	-849412	606838	15646.6	328.406	461.561	0
451	0	-8.61285	162.571	-1016.86	-20283.5	13934.3	-4554.13	313.703	629.947	0	-61.6564	-187.458	-818.456	-42971.3	37245.6	10787	345.507	252.503	0	-70.2693	-24.8867	-1835.32	-848426	605148	16352	327.886	461.627	0
451	1	-9.66643	163.289	-1015.08	-20474	13223.8	-4596.96	313.027	630.17	0	-61.5263	-187.94	-817.82	-42978	36953.9	10878.4	345.186	252.552	0	-71.1927	-24.651	-1832.9	-847396	603464	17088	327.376	461.681	0
451	2	-10.6813	164.095	-1013.34	-20662.9	12520.7	-4632.35	312.356	630.391	0	-61.3401	-188.35	-817.29	-42988.5	36677.4	10970.9	344.877	252.599	0	-72.0214	-24.2551	-1830.63	-846412	601845	17845.7	326.875	461.725	0
451	3	-11.6437	165.007	-1011.74	-20848.3	11826	-4660.24	311.689	630.606	0	-61.0898	-188.695	-816.888	-43002.2	36415.1	11065.1	344.578	252.641	0	-72.7335	-23.6876	-1828.63	-845529	600322	18619.2	326.381	461.762	0
451	4	-12.5542	166.023	-1010.32	-21029.2	11140.1	-4680.7	311.026	630.814	0	-60.7836	-188.999	-816.605	-43018.3	36162.8	11162.4	344.284	252.679	0	-73.3378	-22.976	-1826.93	-844767	598901	19403.7	325.892	461.794	0
451	5	-13.4237	167.12	-1009.05	-21204.4	10462.7	-4694.35	310.369	631.014	0	-60.4429	-189.293	-816.401	-43035.9	35913.7	11263.2	343.99	252.714	0	-73.8666	-22.1733	-1825.45	-844107	597558	20193.9	325.405	461.826	0
451	6	-14.2687	168.264	-1007.89	-21373.2	9794.57	-4702.62	309.718	631.206	0	-60.097	-189.609	-816.214	-43053.9	35661.1	11367.7	343.691	252.748	0	-74.3657	-21.345	-1824.11	-843510	596258	20984.9	324.919	461.862	0
451	7	-15.1059	169.416	-1006.8	-21536.7	9137.81	-4707.35	309.076	631.391	0	-59.7768	-189.975	-815.97	-43070.6	35400	11476	343.384	252.785	0	-74.8827	-20.559	-1822.77	-842934	594962	21770.9	324.434	461.906	0
451	8	-15.9469	170.538	-1005.72	-21697.3	8496.14	-4710.5	308.448	631.574	0	-59.5066	-190.408	-815.608	-43083.4	35129	11588.2	343.071	252.824	0	-75.4535	-19.8695	-1821.33	-842346	593646	22545.8	323.952	461.966	0
451	9	-16.7931	171.61	-1004.66	-21857.6	7873.56	-4714.33	307.837	631.756	0	-59.2985	-190.907	-815.092	-43089.9	34848.5	11703.1	342.754	252.865	0	-76.0916	-19.2978	-1819.75	-841735	592300	23302.9	323.477	462.046	0
452	0	-17.6311	172.628	-1003.63	-22018.3	7272.7	-4721	307.246	631.939	0	-59.1495	-191.453	-814.434	-43088.8	34561.1	11818.3	342.436	252.906	0	-76.7806	-18.8252	-1818.06	-841112	590938	24034.6	323.01	462.145	0
452	1	-18.436	173.607	-1002.66	-22178.1	6693.56	-4731.62	306.676	632.119	0	-59.0426	-192.015	-813.679	-43080.2	34272.7	11931	342.121	252.945	0	-77.4787	-18.4083	-1816.34	-840503	589588	24731.4	322.554	462.258	0
452	2	-19.1839	174.561	-1001.78	-22334.6	6133.23	-4746.15	306.122	632.295	0	-58.9549	-192.567	-812.873	-43064	33989.7	12039.2	341.814	252.978	0	-78.1388	-18.0058	-1814.65	-839924	588270	25384.5	322.111	462.38	0
452	3	-19.8617	175.491	-1000.97	-22485.7	5587.41	-4763.86	305.582	632.464	0	-58.8686	-193.09	-812.025	-43040.6	33715.1	12142.6	341.52	253.004	0	-78.7303	-17.5992	-1812.99	-839367	586980	25988.4	321.678	462.507	0
452	4	-20.4696	176.385	-1000.19	-22629.4	5052.9	-4783.92	305.052	632.625	0	-58.7787	-193.578	-811.12	-43010	33446.8	12241.7	341.235	253.025	0	-79.2482	-17.1934	-1811.31	-838807	585698	26541.9	321.255	462.637	0
452	5	-21.0164	177.225	-999.409	-22764.7	4527.86	-4805.98	304.531	632.778	0	-58.6915	-194.033	-810.135	-42972.5	33179.8	12337.1	340.956	253.044	0	-79.708	-16.8087	-1809.54	-838211	584397	27046.8	320.838	462.771	0
452	6	-21.5157	177.996	-998.566	-22892.6	4010.5	-4830.43	304.016	632.926	0	-58.6194	-194.468	-809.045	-42927.3	32907.6	12429.7	340.675	253.059	0	-80.1351	-16.4717	-1807.61	-837545	583048	27506.2	320.424	462.906	0
452	7	-21.9818	178.686	-997.623	-23015.8	3499.73	-4858.07	303.508	633.071	0	-58.5736	-194.894	-807.822	-42873.5	32623.8	12521.7	340.385	253.073	0	-80.5554	-16.2085	-1805.45	-836782	581624	27924.7	320.008	463.046	0
452	8	-22.4261	179.288	-996.569	-23137.7	2996.24	-4889.42	303.007	633.217	0	-58.5595	-195.322	-806.455	-42810.1	32324.5	12614.9	340.082	253.084	0	-80.9856	-16.0345	-1803.02	-835915	580115	28307	319.59	463.192	0
452	9	-22.8506	179.805	-995.428	-23259.2	2501.19	-4924.47	302.513	633.366	0	-58.576	-195.752	-804.958	-42738.2	32009	12710	339.765	253.094	0	-81.4266	-15.9469	-1800.39	-834966	578535	28655.5	319.168	463.345	0
453	0	-23.2464	180.252	-994.253	-23379.8	2014.53	-4963.07	302.026	633.515	0	-58.6161	-196.177	-803.378	-42660.9	31679.4	12806.3	339.433	253.102	0	-81.8625	-15.9245	-1797.63	-833975	576913	28969.4	318.744	463.505	0
453	1	-23.6008	180.651	-993.097	-23498.4	1535.53	-5005.44	301.546	633.662	0	-58.6697	-196.588	-801.767	-42581.4	31340.3	12903.2	339.089	253.109	0	-82.2705	-15.9365	-1794.86	-832988	575284	29247.2	318.317	463.669	0
453	2	-23.908	181.026	-991.983	-23614	1063.78	-5052.03	301.072	633.805	0	-58.7299	-196.987	-800.159	-42501.6	30997.1	13001.7	338.739	253.116	0	-82.6379	-15.9603	-1792.14	-832024	573670	29491.4	317.89	463.834	0
453	3	-24.1753	181.391	-990.887	-23725.7	598.271	-5102.88	300.604	633.944	0	-58.7989	-197.383	-798.551	-42420.7	30653.4	13103.4	338.386	253.122	0	-82.9742	-15.9916	-1789.44	-831065	572066	29709.8	317.465	463.999	0
453	4	-24.4209	181.748	-989.748	-23832.3	136.962	-5157.43	300.138	634.079	0	-58.8898	-197.791	-796.902	-42336.6	30307.7	13209.2	338.032	253.126	0	-83.3107	-16.0435	-1786.65	-830066	570439	29913.4	317.04	464.162	0
453	5	-24.6683	182.09	-988.493	-23933.6	-321.942	-5214.77	299.674	634.212	0	-59.0211	-198.231	-795.151	-42248	29956	13318.3	337.673	253.132	0	-83.6894	-16.1415	-1783.64	-828968	568745	30113	316.614	464.326	0
453	6	-24.941	182.408	-987.057	-24030.1	-779.162	-5274.04	299.211	634.345	0	-59.2116	-198.725	-793.231	-42154.7	29593.9	13429.2	337.308	253.143	0	-84.1526	-16.3172	-1780.29	-827719	566941	30316.3	316.185	464.495	0
453	7	-25.2589	182.695	-985.386	-24122.4	-1234.74	-5334.5	298.747	634.48	0	-59.4786	-199.295	-791.08	-42056.2	29218.7	13540.1	336.935	253.163	0	-84.7375	-16.5995	-1776.47	-826277	564991	30529.4	315.753	464.675	0
453	8	-25.6353	182.949	-983.449	-24210.9	-1688.8	-5395.32	298.283	634.618	0	-59.8402	-199.954	-788.649	-41951.8	28827.1	13649.7	336.553	253.195	0	-85.4755	-17.0055	-1772.1	-824613	562871	30758.3	315.314	464.871	0
453	9	-26.0714	183.173	-981.254	-24297.2	-2141.79	-5455.87	297.817	634.761	0	-60.3118	-200.706	-785.916	-41841.3	28416.2	13757.4	336.157	253.239	0	-86.3832	-17.5331	-1767.17	-822728	560572	31007.5	314.868	465.086	0
454	0	-26.5536	183.381	-978.865	-24383.1	-2594.29	-5516.18	297.35	634.91	0	-60.8996	-201.538	-782.907	-41724.8	27985.6	13863.8	335.746	253.295	0	-87.4532	-18.1572	-1761.77	-820668	558121	31278.1	314.412	465.325	0
454	1	-27.0582	183.595	-976.385	-24469.4	-3046.42	-5576.58	296.88	635.061	0	-61.5982	-202.427	-779.695	-41602.3	27539.7	13970	335.321	253.357	0	-88.6563	-18.8316	-1756.08	-818509	555573	31569	313.948	465.586	0
454	2	-27.5616	183.838	-973.915	-24555.5	-3497.31	-5636.92	296.409	635.213	0	-62.3955	-203.342	-776.367	-41473.2	27085.7	14076.4	334.888	253.42	0	-89.9572	-19.5041	-1750.28	-816326	552991	31879.9	313.477	465.862	0
454	3	-28.0489	184.123	-971.516	-24639.7	-3945.18	-5696.31	295.939	635.362	0	-63.2762	-204.257	-772.998	-41337	26630.1	14182.9	334.45	253.476	0	-91.3252	-20.1345	-1744.51	-814168	550423	32211.4	313.004	466.148	0
454	4	-28.5173	184.448	-969.212	-24720.5	-4387.67	-5753.48	295.473	635.506	0	-64.2239	-205.153	-769.631	-41193.3	26175.4	14290.4	334.01	253.523	0	-92.7412	-20.705	-1738.84	-812053	547892	32565.8	312.53	466.436	0
454	5	-28.9744	184.801	-966.992	-24797.6	-4822.58	-5807.4	295.013	635.644	0	-65.2278	-206.02	-766.27	-41041.5	25720.1	14400.1	333.565	253.56	0	-94.2022	-21.2193	-1733.26	-809977	545398	32946.9	312.057	466.726	0
454	6	-29.4323	185.159	-964.816	-24871.4	-5247.93	-5857.65	294.561	635.779	0	-66.2845	-206.856	-762.899	-40881.5	25261.4	14512.5	333.112	253.587	0	-95.7168	-21.697	-1727.72	-807912	542923	33356.3	311.584	467.016	0
454	7	-29.8996	185.501	-962.642	-24942.2	-5661.88	-5904.53	294.118	635.91	0	-67.3938	-207.664	-759.495	-40714.3	24796.2	14626.8	332.648	253.607	0	-97.2934	-22.1631	-1722.14	-805831	540445	33790.9	311.111	467.307	0
454	8	-30.3767	185.809	-960.444	-25010.3	-6064.18	-5948.91	293.686	636.04	0	-68.5519	-208.446	-756.043	-40541.3	24322.7	14742	332.171	253.623	0	-98.9286	-22.6371	-1716.49	-803718	537953	34242.1	310.637	467.601	0
454	9	-30.8525	186.073	-958.245	-25077.2	-6458.07	-5992	293.261	636.17	0	-69.746	-209.199	-752.552	-40364.4	23840.2	14856.9	331.679	253.637	0	-100.599	-23.1255	-1710.8	-801591	535450	34696.5	310.16	467.9	0
455	0	-31.3034	186.299	-956.109	-25144.7	-6849.78	-6035.26	292.836	636.299	0	-70.955	-209.916	-749.063	-40186	23349.4	14971.6	331.172	253.648	0	-102.258	-23.6167	-1705.17	-799503	532960	35137.4	309.676	468.205	0
455	1	-31.6975	186.497	-954.126	-25215.3	-7246.24	-6080.36	292.405	636.428	0	-72.156	-210.582	-745.632	-40009.3	22852.6	15087	330.649	253.658	0	-103.854	-24.0849	-1699.76	-797524	530519	35547.9	309.181	468.518	0
455	2	-32.0068	186.677	-952.365	-25291.2	-7652.82	-6128.86	291.964	636.556	0	-73.3313	-211.181	-742.3	-39836.6	22352	15204.1	330.112	253.666	0	-105.338	-24.504	-1694.66	-795706	528155	35914.5	308.674	468.842	0
455	3	-32.2177	186.843	-950.84	-25373.8	-8072.22	-6181.76	291.51	636.686	0	-74.4715	-211.705	-739.067	-39669.6	21848.9	15323.3	329.563	253.675	0	-106.689	-24.8619	-1689.91	-794063	525870	36230.1	308.152	469.179	0
455	4	-32.3343	186.993	-949.52	-25464.4	-8504.29	-6239.22	291.044	636.818	0	-75.5744	-212.155	-735.9	-39508.8	21343	15444.2	329.003	253.688	0	-107.909	-25.1618	-1685.42	-792568	523644	36495.2	307.618	469.533	0
455	5	-32.3776	187.126	-948.34	-25563.8	-8946.44	-6300.63	290.566	636.956	0	-76.6442	-212.543	-732.737	-39352.9	20832.7	15565.8	328.431	253.707	0	-109.022	-25.4172	-1681.08	-791172	521443	36719.2	307.071	469.908	0
455	6	-32.3834	187.24	-947.219	-25672.5	-9395.03	-6364.72	290.081	637.103	0	-77.6922	-212.886	-729.515	-39199.7	20316.7	15687	327.85	253.734	0	-110.076	-25.6465	-1676.73	-789810	519225	36920.6	306.514	470.306	0
455	7	-32.394	187.332	-946.071	-25791.2	-9847.52	-6429.77	289.591	637.261	0	-78.7322	-213.203	-726.181	-39047.5	19796.2	15807.1	327.261	253.771	0	-111.126	-25.8708	-1672.25	-788420	516959	37122.9	305.949	470.729	0
455	8	-32.4431	187.411	-944.849	-25921.1	-10304.2	-6494.03	289.094	637.434	0	-79.7713	-213.517	-722.717	-38895.4	19274.3	15925.8	326.669	253.818	0	-112.214	-26.1057	-1667.57	-786971	514626	37344.6	305.379	471.177	0
455	9	-32.5451	187.495	-943.571	-26063.6	-10768.6	-6556.21	288.587	637.622	0	-80.8026	-213.845	-719.14	-38743.5	18754.8	16042.6	326.079	253.875	0	-113.348	-26.35	-1662.71	-785478	512240	37594.4	304.803	471.647	0
456	0	-32.6955	187.617	-942.317	-26218.8	-11246.2	-6615.57	288.065	637.824	0	-81.8042	-214.194	-715.504	-38591.9	18240.5	16155.9	325.493	253.937	0	-114.5	-26.5771	-1657.82	-784001	509837	37872.3	304.219	472.141	0
456	1	-32.8797	187.811	-941.193	-26385.5	-11741.9	-6672	287.525	638.034	0	-82.7443	-214.559	-711.868	-38440.2	17733.3	16262.6	324.911	253.999	0	-115.624	-26.748	-1653.06	-782611	507460	38171.7	303.624	472.655	0
456	2	-33.0859	188.096	-940.271	-26562.3	-12258.2	-6725.8	286.963	638.25	0	-83.5924	-214.935	-708.273	-38288.5	17233.5	16359.2	324.332	254.059	0	-116.678	-26.839	-1648.54	-781359	505139	38482.6	303.018	473.188	0
456	3	-33.3136	188.474	-939.547	-26748	-12794	-6777.37	286.383	638.469	0	-84.3272	-215.329	-704.73	-38136.6	16741.9	16442.6	323.757	254.115	0	-117.641	-26.8559	-1644.28	-780244	502878	38795.2	302.401	473.737	0
456	4	-33.5721	188.929	-938.938	-26941.2	-13345.9	-6826.87	285.786	638.693	0	-84.9395	-215.753	-701.234	-37984.8	16260.5	16510.8	323.188	254.169	0	-118.512	-26.8241	-1640.17	-779212	500655	39103.6	301.777	474.295	0
456	5	-33.8746	189.444	-938.308	-27140.1	-13910.2	-6874.03	285.175	638.925	0	-85.4329	-216.219	-697.773	-37833.8	15791.2	16563.6	322.631	254.221	0	-119.308	-26.7749	-1636.08	-778182	498432	39407.2	301.15	474.852	0
456	6	-34.2339	189.996	-937.506	-27343	-14484.8	-6918.22	284.55	639.166	0	-85.8263	-216.734	-694.336	-37684.6	15333.7	16602.4	322.084	254.274	0	-120.06	-26.7385	-1631.84	-777057	496164	39710.6	300.52	475.397	0
456	7	-34.6599	190.561	-936.396	-27548.6	-15070.1	-6958.98	283.906	639.42	0	-86.1527	-217.301	-690.91	-37538.1	14886.4	16630.2	321.546	254.331	0	-120.813	-26.7399	-1627.31	-775754	493807	40022.3	299.887	475.922	0
456	8	-35.1559	191.116	-934.896	-27756.5	-15667.7	-6996.25	283.241	639.689	0	-86.4504	-217.908	-687.488	-37394.9	14448.3	16651.6	321.016	254.394	0	-121.606	-26.7918	-1622.38	-774222	491333	40353	299.248	476.42	0
456	9	-35.7165	191.649	-932.996	-27966.1	-16279.3	-7030.28	282.552	639.975	0	-86.7517	-218.532	-684.084	-37255.2	14019.4	16671.2	320.494	254.46	0	-122.468	-26.8833	-1617.08	-772456	488742	40713.4	298.602	476.888	0
457	0	-36.3268	192.156	-930.759	-28176.8	-16905.7	-7061.51	281.837	640.273	0	-87.0762	-219.134	-680.734	-37119.3	13599.7	16692.3	319.978	254.528	0	-123.403	-26.9778	-1611.49	-770501	486065	41112.1	297.949	477.325	0
457	1	-36.9679	192.645	-928.305	-28387.8	-17546.2	-7090.41	281.099	640.58	0	-87.4325	-219.671	-677.492	-36989.3	13190	16716	319.469	254.597	0	-124.4	-27.026	-1605.8	-768439	483354	41554.7	297.287	477.732	0
457	2	-37.6244	193.129	-925.757	-28599	-18199.7	-7117.3	280.341	640.893	0	-87.8252	-220.116	-674.407	-36867.5	12792	16741.7	318.968	254.667	0	-125.45	-26.9874	-1600.16	-766355	480663	42044.1	296.621	478.113	0
457	3	-38.2891	193.61	-923.202	-28811.1	-18864.4	-7142.24	279.566	641.208	0	-88.2575	-220.455	-671.496	-36756	12406.4	16768.3	318.476	254.738	0	-126.547	-26.8447	-1594.7	-764308	478026	42580.5	295.95	478.473	0
457	4	-38.9625	194.087	-920.667	-29024.7	-19539.4	-7165.02	278.777	641.526	0	-88.729	-220.689	-668.748	-36655.4	12031.4	16794.8	317.991	254.812	0	-127.692	-26.6021	-1589.41	-762313	475446	43162.1	295.276	478.816	0
457	5	-39.6506	194.554	-918.137	-29239.7	-20223.5	-7185.34	277.973	641.847	0	-89.2342	-220.832	-666.132	-36564.7	11663.5	16820.4	317.509	254.891	0	-128.885	-26.2784	-1584.27	-760356	472907	43785.3	294.597	479.145	0
457	6	-40.3633	195	-915.575	-29455.7	-20915.3	-7203.03	277.156	642.172	0	-89.7636	-220.902	-663.607	-36481.8	11298.7	16844.4	317.026	254.975	0	-130.127	-25.9022	-1579.18	-758403	470384	44445.1	293.91	479.463	0
457	7	-41.1114	195.415	-912.947	-29672.8	-21612.7	-7218.1	276.326	642.502	0	-90.3051	-220.918	-661.12	-36403.8	10934	16866.2	316.539	255.064	0	-131.417	-25.5027	-1574.07	-756422	467849	45136.3	293.216	479.775	0
457	8	-41.9015	195.795	-910.234	-29890.4	-22314	-7230.6	275.485	642.838	0	-90.8433	-220.894	-658.622	-36328.3	10568	16885.9	316.046	255.158	0	-132.745	-25.0996	-1568.86	-754391	465283	45854	292.513	480.086	0
457	9	-42.7321	196.144	-907.457	-30107.2	-23018.3	-7240.34	274.634	643.178	0	-91.3595	-220.837	-656.085	-36253.8	10200.5	16903.6	315.548	255.258	0	-134.092	-24.6925	-1563.54	-752312	462682	46593.9	291.802	480.401	0
458	0	-43.5917	196.478	-904.679	-30321.9	-23724.1	-7246.88	273.776	643.517	0	-91.8307	-220.734	-653.52	-36180	9833.77	16918.5	315.047	255.362	0	-135.422	-24.2561	-1558.2	-750225	460070	47351.9	291.086	480.722	0
458	1	-44.4615	196.815	-901.985	-30533.7	-24429.3	-7250.05	272.916	643.852	0	-92.2305	-220.564	-650.972	-36107.4	9472.5	16930	314.551	255.467	0	-136.692	-23.7493	-1552.96	-748187	457492	48122.8	290.369	481.048	0
458	2	-45.3247	197.171	-899.438	-30742.5	-25130.5	-7250.35	272.06	644.18	0	-92.5388	-220.309	-648.49	-36035.6	9123.65	16937.4	314.069	255.569	0	-137.863	-23.138	-1547.93	-746244	454989	48901.5	289.659	481.375	0
458	3	-46.1733	197.551	-897.048	-30948.3	-25823.9	-7249.02	271.212	644.5	0	-92.7553	-219.965	-646.101	-35964.1	8792.51	16941	313.609	255.663	0	-138.929	-22.4139	-1543.15	-744408	452582	49684.6	288.963	481.698	0
458	4	-47.0069	197.945	-894.782	-31151.6	-26505.5	-7247.92	270.378	644.815	0	-92.9029	-219.54	-643.804	-35892.6	8478.85	16942.3	313.17	255.751	0	-139.91	-21.5951	-1538.59	-742658	450265	50470.7	288.284	482.015	0
458	5	-47.8303	198.329	-892.577	-31353	-27172	-7248.71	269.558	645.126	0	-93.0182	-219.048	-641.573	-35822.3	8176.27	16943.9	312.744	255.835	0	-140.848	-20.7186	-1534.15	-740957	448010	51259.7	287.618	482.327	0
458	6	-48.6535	198.673	-890.348	-31552.9	-27822	-7251.86	268.752	645.439	0	-93.1391	-218.505	-639.363	-35754.3	7876.05	16947.8	312.319	255.922	0	-141.793	-19.8312	-1529.71	-739244	445774	52053	286.961	482.635	0
458	7	-49.487	198.952	-887.997	-31750.9	-28456	-7256.52	267.955	645.756	0	-93.2938	-217.926	-637.123	-35688.5	7572.5	16954.2	311.885	256.015	0	-142.781	-18.9745	-1525.12	-737453	443506	52851.2	286.307	482.941	0
458	8	-50.332	199.155	-885.452	-31946.3	-29075.8	-7261.54	267.163	646.079	0	-93.4922	-217.324	-634.817	-35624.7	7264.67	16962.7	311.444	256.118	0	-143.824	-18.1695	-1520.27	-735532	441173	53651.3	285.653	483.244	0
458	9	-51.1738	199.292	-882.704	-32139.2	-29683.1	-7266.19	266.372	646.41	0	-93.7236	-216.7	-632.448	-35563.2	6954.57	16973.4	310.996	256.231	0	-144.897	-17.4086	-1515.15	-733477	438772	54445.4	284.999	483.543	0
459	0	-51.9842	199.388	-879.829	-32330.2	-30278.8	-7269.94	265.586	646.746	0	-93.9614	-216.042	-630.055	-35504.9	6645.77	16987.1	310.548	256.352	0	-145.946	-16.6539	-1509.88	-731341	436338	55223.7	284.348	483.84	0
459	1	-52.7316	199.477	-876.95	-32518.8	-30862.8	-7272.1	264.807	647.082	0	-94.1753	-215.327	-627.698	-35450.9	6343.01	17004.2	310.105	256.478	0	-146.907	-15.8496	-1504.65	-729210	433926	55978.5	283.704	484.132	0
459	2	-53.395	199.586	-874.174	-32703.6	-31435.3	-7272.17	264.04	647.411	0	-94.3423	-214.536	-625.431	-35401.6	6051.52	17024.2	309.676	256.604	0	-147.737	-14.9502	-1499.61	-727155	431589	56706.4	283.073	484.419	0
459	3	-53.9701	199.724	-871.549	-32883.3	-31996.7	-7270	263.288	647.73	0	-94.4505	-213.664	-623.282	-35357	5775.71	17045.7	309.267	256.727	0	-148.421	-13.9404	-1494.83	-725211	429352	57405.5	282.459	484.698	0
459	4	-54.466	199.884	-869.06	-33058	-32548.4	-7265.74	262.548	648.039	0	-94.4967	-212.721	-621.253	-35316.8	5518.2	17067.1	308.882	256.848	0	-148.963	-12.8374	-1490.31	-723368	427214	58073.7	281.863	484.967	0
459	5	-54.8987	200.05	-866.658	-33229.7	-33091.5	-7259.95	261.817	648.342	0	-94.4855	-211.731	-619.319	-35280.3	5279.19	17086.6	308.524	256.966	0	-149.384	-11.6806	-1485.98	-721596	425151	58707.8	281.284	485.226	0
459	6	-55.2869	200.202	-864.274	-33401.2	-33625.7	-7253.35	261.094	648.647	0	-94.4294	-210.72	-617.429	-35245.4	5056.24	17103.2	308.189	257.084	0	-149.716	-10.5174	-1481.7	-719844	423128	59305.5	280.719	485.482	0
459	7	-55.6499	200.324	-861.839	-33574	-34151	-7246.34	260.374	648.956	0	-94.3438	-209.713	-615.517	-35209.8	4845.04	17114.8	307.871	257.204	0	-149.994	-9.38893	-1477.36	-718060	421101	59867	280.163	485.739	0
459	8	-56.0003	200.406	-859.307	-33747.7	-34667.4	-7238.66	259.657	649.273	0	-94.2378	-208.727	-613.527	-35172	4641.02	17119.4	307.564	257.328	0	-150.238	-8.3203	-1472.83	-716201	419035	60392.3	279.613	486.003	0
459	9	-56.3374	200.455	-856.674	-33921.1	-35174.8	-7229.63	258.94	649.596	0	-94.1094	-207.772	-611.435	-35131.7	4441.28	17115.7	307.264	257.458	0	-150.447	-7.31711	-1468.11	-714262	416921	60878.6	279.066	486.279	0
460	0	-56.6459	200.487	-853.98	-34092.9	-35672.2	-7218.4	258.228	649.922	0	-93.9459	-206.848	-609.26	-35088.8	4245.94	17103.9	306.969	257.593	0	-150.592	-6.36166	-1463.24	-712267	414774	61320.2	278.523	486.565	0
460	1	-56.9034	200.524	-851.286	-34261.5	-36157.7	-7204.04	257.526	650.247	0	-93.7302	-205.943	-607.04	-35043.2	4057.73	17084.7	306.684	257.728	0	-150.634	-5.41933	-1458.33	-710257	412628	61712	277.989	486.858	0
460	2	-57.0933	200.584	-848.632	-34425.3	-36630.1	-7185.73	256.836	650.566	0	-93.451	-205.043	-604.814	-34994.9	3879.71	17059.9	306.415	257.861	0	-150.544	-4.45929	-1453.45	-708263	410510	62053.5	277.467	487.152	0
460	3	-57.2114	200.673	-846.033	-34583.1	-37088.6	-7162.67	256.162	650.877	0	-93.1103	-204.147	-602.599	-34944.1	3712.55	17031.8	306.161	257.989	0	-150.322	-3.47404	-1448.63	-706294	408429	62347.9	276.96	487.444	0
460	4	-57.2652	200.786	-843.492	-34735.2	-37532.1	-7134.23	255.504	651.18	0	-92.7201	-203.266	-600.392	-34890.5	3553.84	17002.4	305.919	258.113	0	-149.985	-2.48032	-1443.88	-704354	406386	62599.9	276.467	487.736	0
460	5	-57.2724	200.91	-841.014	-34882.7	-37960.7	-7100.3	254.863	651.477	0	-92.2943	-202.414	-598.176	-34833.1	3400.28	16972.5	305.684	258.232	0	-149.567	-1.50331	-1439.19	-702441	404376	62816.3	275.986	488.031	0
460	6	-57.2583	201.038	-838.598	-35026.9	-38375.2	-7061.53	254.239	651.768	0	-91.8462	-201.6	-595.937	-34770.3	3250.15	16941.4	305.454	258.346	0	-149.104	-0.561844	-1434.54	-700557	402393	63008.1	275.515	488.332	0
460	7	-57.2509	201.162	-836.242	-35169.9	-38774.1	-7019.05	253.633	652.057	0	-91.3878	-200.827	-593.674	-34701.5	3103.37	16908	305.227	258.452	0	-148.639	0.335068	-1429.92	-698698	400439	63190	275.054	488.64	0
460	8	-57.2716	201.279	-833.948	-35313.6	-39154	-6973.74	253.05	652.345	0	-90.9256	-200.093	-591.399	-34628.1	2960.85	16871.5	305.007	258.553	0	-148.197	1.18616	-1425.35	-696873	398525	63374.5	274.608	488.954	0
460	9	-57.3279	201.392	-831.741	-35458.9	-39512.3	-6925.78	252.494	652.632	0	-90.4578	-199.391	-589.137	-34551	2824.72	16831.4	304.795	258.647	0	-147.786	2.0009	-1420.88	-695103	396669	63567.5	274.18	489.275	0
461	0	-57.4104	201.511	-829.667	-35604.9	-39849.9	-6874.92	251.969	652.915	0	-89.9753	-198.708	-586.925	-34470.7	2698.17	16786.6	304.597	258.731	0	-147.386	2.80353	-1416.59	-693423	394900	63768.2	273.774	489.596	0
461	1	-57.4965	201.655	-827.778	-35749.3	-40171.9	-6821.28	251.47	653.187	0	-89.4677	-198.03	-584.806	-34388.1	2583.83	16736.9	304.418	258.802	0	-146.964	3.62451	-1412.58	-691869	393241	63969.4	273.391	489.913	0
461	2	-57.5608	201.835	-826.098	-35890.8	-40484.8	-6765.58	250.993	653.446	0	-88.9336	-197.353	-582.808	-34304.2	2482.19	16682.9	304.259	258.86	0	-146.494	4.48122	-1408.91	-690461	391701	64160.5	273.027	490.222	0
461	3	-57.5873	202.048	-824.608	-36028.7	-40793.8	-6708.55	250.53	653.692	0	-88.3826	-196.681	-580.916	-34219.8	2390.98	16625.8	304.116	258.907	0	-145.97	5.36765	-1405.52	-689185	390261	64332.3	272.677	490.523	0
461	4	-57.5751	202.281	-823.254	-36163	-41100.3	-6650.59	250.076	653.927	0	-87.8258	-196.02	-579.088	-34134	2306.26	16565.8	303.983	258.944	0	-145.401	6.26068	-1402.34	-687999	388888	64479.4	272.336	490.822	0
461	5	-57.5342	202.51	-821.966	-36293.4	-41402.1	-6591.78	249.63	654.154	0	-87.2673	-195.378	-577.266	-34045.2	2224.32	16501.9	303.853	258.977	0	-144.802	7.13144	-1399.23	-686849	387542	64598.9	272.001	491.12	0
461	6	-57.4783	202.711	-820.666	-36420.2	-41694.7	-6532.24	249.194	654.379	0	-86.7082	-194.764	-575.403	-33952.6	2142.01	16433.5	303.723	259.007	0	-144.186	7.94756	-1396.07	-685678	386189	64688.9	271.669	491.423	0
461	7	-57.4202	202.863	-819.284	-36544.9	-41972.4	-6472.18	248.769	654.606	0	-86.1517	-194.193	-573.447	-33856.6	2055.39	16361.8	303.584	259.04	0	-143.572	8.66988	-1392.73	-684438	384794	64747.3	271.339	491.735	0
461	8	-57.3688	202.947	-817.757	-36669.2	-42229.9	-6411.48	248.359	654.841	0	-85.6035	-193.686	-571.355	-33758	1960.24	16289.4	303.431	259.084	0	-142.972	9.26012	-1389.11	-683085	383326	64771.6	271.01	492.063	0
461	9	-57.3233	202.96	-816.058	-36794.2	-42465.6	-6349.53	247.963	655.088	0	-85.0653	-193.258	-569.107	-33657.4	1855.09	16217.7	303.26	259.141	0	-142.389	9.70146	-1385.16	-681603	381774	64759	270.682	492.41	0
462	0	-57.269	202.918	-814.216	-36919.7	-42682.2	-6285.84	247.579	655.344	0	-84.5295	-192.904	-566.734	-33555.1	1743.72	16147	303.077	259.208	0	-141.799	10.0139	-1380.95	-680013	380153	64705.3	270.355	492.772	0
462	1	-57.1782	202.85	-812.31	-37043.9	-42885.8	-6220.68	247.205	655.603	0	-83.9773	-192.603	-564.315	-33452.2	1634.61	16076.1	302.897	259.279	0	-141.155	10.2475	-1376.62	-678376	378512	64603.8	270.035	493.14	0
462	2	-57.0208	202.785	-810.427	-37164.3	-43082.8	-6154.87	246.839	655.858	0	-83.3852	-192.329	-561.944	-33350.7	1536.98	16004	302.735	259.349	0	-140.406	10.4563	-1372.37	-676762	376905	64445.8	269.727	493.5	0
462	3	-56.7758	202.738	-808.624	-37278.6	-43277	-6089.35	246.481	656.101	0	-82.7393	-192.064	-559.69	-33253	1457.25	15930.7	302.604	259.413	0	-139.515	10.6741	-1368.31	-675218	375371	64224.6	269.437	493.841	0
462	4	-56.4374	202.71	-806.911	-37386.3	-43469.8	-6025.04	246.128	656.333	0	-82.0418	-191.8	-557.584	-33159.9	1398.5	15855.5	302.508	259.471	0	-138.479	10.9104	-1364.49	-673755	373924	63938.8	269.167	494.16	0
462	5	-56.0176	202.692	-805.263	-37488.3	-43660.8	-5962.8	245.781	656.554	0	-81.3078	-191.534	-555.614	-33070.3	1360.11	15777.7	302.448	259.52	0	-137.325	11.1578	-1360.88	-672356	372554	63594.5	268.917	494.455	0
462	6	-55.5422	202.669	-803.629	-37586.1	-43848	-5902.87	245.438	656.77	0	-80.5536	-191.271	-553.738	-32982.2	1336.62	15697.4	302.414	259.563	0	-136.096	11.3978	-1357.37	-670983	371231	63205.3	268.681	494.73	0
462	7	-55.0427	202.622	-801.959	-37680.8	-44027.5	-5844.87	245.1	656.986	0	-79.7878	-191.016	-551.901	-32893.3	1319.43	15616.1	302.391	259.6	0	-134.83	11.6062	-1353.86	-669592	369922	62786.7	268.455	494.992	0
462	8	-54.5442	202.538	-800.216	-37772.6	-44195	-5788.06	244.771	657.203	0	-79.0107	-190.775	-550.061	-32802.6	1301.15	15536.2	302.365	259.634	0	-133.555	11.7628	-1350.28	-668155	368600	62351	268.233	495.246	0
462	9	-54.0565	202.413	-798.409	-37862	-44347.4	-5731.83	244.455	657.422	0	-78.2162	-190.549	-548.208	-32709.7	1278.76	15459.3	302.333	259.667	0	-132.273	11.8636	-1346.62	-666674	367266	61904.3	268.017	495.496	0
463	0	-53.5731	202.257	-796.597	-37949.5	-44484.7	-5675.94	244.157	657.64	0	-77.3946	-190.328	-546.364	-32614.9	1253.49	15386.1	302.294	259.694	0	-130.968	11.9291	-1342.96	-665189	365944	61447.4	267.809	495.741	0
463	1	-53.0809	202.089	-794.863	-38035.8	-44610.1	-5620.48	243.877	657.852	0	-76.5382	-190.095	-544.57	-32519	1228.17	15316.1	302.255	259.715	0	-129.619	11.9932	-1339.43	-663760	364670	60980.5	267.612	495.982	0
463	2	-52.5722	201.921	-793.264	-38121.9	-44729.6	-5565.85	243.613	658.057	0	-75.652	-189.839	-542.861	-32423.6	1204.9	15248.6	302.22	259.727	0	-128.224	12.0814	-1336.12	-662428	363467	60506.6	267.425	496.218	0
463	3	-52.0499	201.757	-791.802	-38207.8	-44847.6	-5512.48	243.36	658.254	0	-74.7563	-189.559	-541.24	-32329.9	1185.13	15183.5	302.19	259.733	0	-126.806	12.1988	-1333.04	-661200	362337	60032.3	267.246	496.447	0
463	4	-51.5248	201.591	-790.445	-38293	-44966	-5460.14	243.113	658.445	0	-73.8794	-189.256	-539.685	-32237.5	1170.27	15120.1	302.168	259.734	0	-125.404	12.3349	-1330.13	-660047	361263	59566.4	267.074	496.673	0
463	5	-51.0149	201.408	-789.137	-38376.9	-45084.3	-5407.94	242.869	658.632	0	-73.0494	-188.94	-538.153	-32145.2	1160.25	15057.1	302.156	259.732	0	-124.064	12.4685	-1327.29	-658928	360218	59118.7	266.907	496.897	0
463	6	-50.5433	201.188	-787.818	-38459.6	-45201.2	-5354.95	242.625	658.818	0	-72.2892	-188.621	-536.603	-32052.3	1152.46	14993.5	302.148	259.732	0	-122.833	12.5671	-1324.42	-657798	359173	58697.9	266.741	497.124	0
463	7	-50.13	200.913	-786.436	-38541.6	-45315.2	-5300.87	242.379	659.008	0	-71.6105	-188.316	-535.013	-31959.2	1143.78	14928.7	302.138	259.735	0	-121.741	12.5971	-1321.45	-656624	358107	58308.3	266.573	497.355	0
463	8	-49.7817	200.575	-784.979	-38623	-45425.5	-5246.25	242.132	659.203	0	-71.0113	-188.031	-533.39	-31866.2	1132.97	14863.6	302.124	259.743	0	-120.793	12.5444	-1318.37	-655402	357016	57949.8	266.404	497.588	0
463	9	-49.488	200.184	-783.489	-38702.8	-45531.2	-5192.2	241.887	659.398	0	-70.4762	-187.759	-531.77	-31773.5	1120.54	14800.4	302.107	259.751	0	-119.964	12.4248	-1315.26	-654163	355926	57618.6	266.234	497.817	0
464	0	-49.2215	199.764	-782.062	-38779.3	-45630.3	-5140.03	241.654	659.586	0	-69.9782	-187.481	-530.21	-31682.1	1108.2	14740.9	302.09	259.754	0	-119.2	12.2833	-1312.27	-652972	354881	57306.7	266.073	498.038	0
464	1	-48.9456	199.349	-780.814	-38851.4	-45720.3	-5091.03	241.445	659.758	0	-69.4824	-187.17	-528.776	-31594	1098.97	14685.5	302.078	259.749	0	-118.428	12.1787	-1309.59	-651913	353940	57001.3	265.927	498.245	0
464	2	-48.6288	198.965	-779.832	-38919.2	-45798.9	-5045.92	241.271	659.907	0	-68.9587	-186.808	-527.517	-31511.8	1095.55	14633.1	302.077	259.736	0	-117.587	12.1568	-1307.35	-651049	353146	56689.5	265.806	498.438	0
464	3	-48.2557	198.625	-779.143	-38983.9	-45864.8	-5004.21	241.134	660.034	0	-68.3927	-186.388	-526.443	-31437.5	1098.26	14582.8	302.086	259.717	0	-116.648	12.2377	-1305.59	-650400	352508	56364.4	265.712	498.617	0
464	4	-47.8251	198.332	-778.724	-39046.4	-45918	-4964.4	241.034	660.142	0	-67.7858	-185.909	-525.534	-31372.6	1105.12	14533.6	302.103	259.697	0	-115.611	12.4231	-1304.26	-649951	352014	56026.7	265.641	498.788	0
464	5	-47.3431	198.077	-778.52	-39107.7	-45958.4	-4924.68	240.967	660.234	0	-67.1476	-185.375	-524.761	-31317.6	1113.27	14484.3	302.121	259.68	0	-114.491	12.7027	-1303.28	-649665	351635	55679.2	265.591	498.952	0
464	6	-46.8188	197.849	-778.444	-39169.5	-45985.3	-4884.14	240.927	660.318	0	-66.49	-184.795	-524.089	-31271.7	1120.41	14433.1	302.138	259.669	0	-113.309	13.0536	-1302.53	-649483	351334	55322.5	265.556	499.112	0
464	7	-46.2601	197.629	-778.403	-39233.9	-45997.6	-4843.13	240.908	660.403	0	-65.8224	-184.185	-523.475	-31232.8	1125	14379.2	302.149	259.664	0	-112.083	13.4438	-1301.88	-649342	351071	54952.4	265.532	499.269	0
464	8	-45.6672	197.399	-778.323	-39302.1	-45995.3	-4802.68	240.905	660.496	0	-65.1497	-183.558	-522.882	-31198.3	1125.02	14323.7	302.152	259.666	0	-110.817	13.8412	-1301.21	-649190	350811	54560.3	265.516	499.425	0
464	9	-45.0295	197.148	-778.168	-39373.7	-45980	-4763.73	240.913	660.598	0	-64.4702	-182.922	-522.295	-31166.7	1118.55	14269	302.142	259.673	0	-109.5	14.2254	-1300.46	-648999	350533	54134.9	265.504	499.577	0
465	0	-44.3293	196.87	-777.948	-39446.9	-45954.6	-4726.91	240.928	660.706	0	-63.7753	-182.274	-521.722	-31137.1	1106.55	14216.9	302.121	259.681	0	-108.105	14.5969	-1299.67	-648776	350242	53665	265.493	499.724	0
465	1	-43.5488	196.572	-777.708	-39519.9	-45921.3	-4692.53	240.953	660.816	0	-63.0522	-181.599	-521.188	-31108.1	1093.89	14168.5	302.099	259.687	0	-106.601	14.9734	-1298.9	-648549	349958	53143.2	265.488	499.861	0
465	2	-42.68	196.262	-777.492	-39591.4	-45881.7	-4660.65	240.988	660.922	0	-62.2923	-180.887	-520.711	-31079	1086.24	14124.2	302.086	259.686	0	-104.972	15.3754	-1298.2	-648345	349704	52569.4	265.494	499.986	0
465	3	-41.7289	195.95	-777.314	-39661.2	-45837.9	-4631.02	241.03	661.023	0	-61.4973	-180.134	-520.293	-31049.8	1085.89	14083.8	302.087	259.678	0	-103.226	15.8159	-1297.61	-648172	349485	51951.7	265.512	500.098	0
465	4	-40.7137	195.645	-777.157	-39729.3	-45793.6	-4603.15	241.075	661.121	0	-60.6779	-179.345	-519.927	-31021.8	1090.63	14047	302.098	259.666	0	-101.392	16.2998	-1297.08	-648020	349289	51304.7	265.536	500.201	0
465	5	-39.6592	195.354	-776.997	-39795.8	-45752.5	-4576.65	241.116	661.217	0	-59.8493	-178.532	-519.595	-30995.5	1096.71	14012.8	302.111	259.653	0	-99.5086	16.8225	-1296.59	-647871	349098	50644.8	265.559	500.295	0
465	6	-38.5952	195.08	-776.808	-39860.7	-45715.4	-4551.48	241.15	661.314	0	-59.027	-177.713	-519.265	-30970.5	1101.79	13979.9	302.122	259.643	0	-97.6222	17.3671	-1296.07	-647703	348894	49987	265.578	500.386	0
465	7	-37.5523	194.82	-776.562	-39925.1	-45680.4	-4528.12	241.176	661.413	0	-58.2253	-176.912	-518.895	-30945.2	1104.87	13947.3	302.129	259.637	0	-95.7777	17.9075	-1295.46	-647492	348659	49343.4	265.591	500.481	0
465	8	-36.556	194.571	-776.247	-39991	-45645.7	-4507.37	241.197	661.518	0	-57.4543	-176.15	-518.454	-30918.5	1105.22	13914.1	302.132	259.636	0	-94.0103	18.4209	-1294.7	-647227	348382	48723	265.598	500.587	0
465	9	-35.6178	194.34	-775.889	-40060.8	-45611.8	-4489.89	241.214	661.632	0	-56.7163	-175.435	-517.949	-30890.4	1103.25	13879.1	302.13	259.64	0	-92.3341	18.9052	-1293.84	-646926	348075	48130.9	265.6	500.707	0
466	0	-34.7327	194.142	-775.564	-40135.6	-45580.6	-4475.7	241.229	661.75	0	-56.0062	-174.758	-517.429	-30862.3	1101.84	13841.2	302.129	259.645	0	-90.7389	19.384	-1292.99	-646648	347775	47568.9	265.6	500.836	0
466	1	-33.8854	193.999	-775.368	-40215.6	-45554.4	-4464.23	241.248	661.867	0	-55.3133	-174.105	-516.975	-30835.9	1105.47	13800	302.138	259.647	0	-89.1987	19.8945	-1292.34	-646466	347536	47036.9	265.606	500.967	0
466	2	-33.0629	193.928	-775.368	-40300.2	-45534.6	-4454.5	241.274	661.976	0	-54.6252	-173.463	-516.654	-30812.3	1117.55	13756.3	302.163	259.638	0	-87.6881	20.465	-1292.02	-646436	347399	46534.7	265.622	501.089	0
466	3	-32.2634	193.931	-775.57	-40388.4	-45521.8	-4445.38	241.305	662.076	0	-53.9333	-172.828	-516.505	-30790.8	1137.99	13711.8	302.203	259.614	0	-86.1967	21.1036	-1292.07	-646565	347376	46064.8	265.649	501.192	0
466	4	-31.4971	194.002	-775.928	-40479.1	-45516.4	-4435.78	241.339	662.169	0	-53.2366	-172.202	-516.531	-30770.5	1163.63	13668	302.253	259.571	0	-84.7337	21.7997	-1292.46	-646826	347452	45632.7	265.683	501.271	0
466	5	-30.782	194.12	-776.365	-40571.8	-45518.8	-4424.77	241.369	662.259	0	-52.5447	-171.59	-516.716	-30751.3	1191.04	13625.3	302.305	259.513	0	-83.3267	22.5301	-1293.08	-647168	347596	45245.6	265.719	501.321	0
466	6	-30.1397	194.261	-776.797	-40666.2	-45528.1	-4411.74	241.39	662.351	0	-51.8723	-170.999	-517.022	-30733.7	1218.27	13582.8	302.356	259.444	0	-82.012	23.2621	-1293.82	-647534	347772	44909.3	265.753	501.346	0
466	7	-29.5904	194.396	-777.156	-40763.2	-45541.9	-4396.72	241.399	662.452	0	-51.2297	-170.436	-517.407	-30717.8	1244.17	13539.3	302.405	259.369	0	-80.8201	23.9599	-1294.56	-647878	347951	44626.6	265.782	501.349	0
466	8	-29.1466	194.508	-777.415	-40863.7	-45556.3	-4380.59	241.4	662.564	0	-50.6166	-169.911	-517.836	-30703.4	1267.67	13493.6	302.448	259.292	0	-79.7631	24.5971	-1295.25	-648177	348115	44394.8	265.807	501.337	0
466	9	-28.805	194.592	-777.594	-40968	-45570	-4364.95	241.396	662.686	0	-50.022	-169.421	-518.306	-30690.7	1288.78	13444.8	302.487	259.213	0	-78.827	25.1707	-1295.9	-648444	348272	44206.5	265.83	501.314	0
467	0	-28.5446	194.664	-777.767	-41075.6	-45585	-4351.28	241.39	662.812	0	-49.4247	-168.956	-518.854	-30680.8	1310.36	13393.2	302.525	259.132	0	-77.9693	25.7082	-1296.62	-648731	348454	44051.4	265.854	501.276	0
467	1	-28.3311	194.758	-778.054	-41185.6	-45605	-4340.12	241.386	662.934	0	-48.7967	-168.502	-519.541	-30676.3	1337.82	13340.2	302.575	259.045	0	-77.1278	26.2561	-1297.59	-649123	348713	43918.3	265.885	501.222	0
467	2	-28.1323	194.902	-778.559	-41297	-45633.8	-4331.53	241.387	663.043	0	-48.1142	-168.049	-520.415	-30679.4	1376.37	13288.5	302.645	258.952	0	-76.2465	26.8536	-1298.97	-649691	349095	43796.6	265.929	501.15	0
467	3	-27.9296	195.115	-779.328	-41408.3	-45673.8	-4325.97	241.393	663.133	0	-47.3683	-167.603	-521.485	-30690.9	1428.8	13239.8	302.74	258.853	0	-75.2978	27.5125	-1300.81	-650465	349613	43678.3	265.987	501.061	0
467	4	-27.7213	195.394	-780.335	-41518.1	-45725.1	-4324.2	241.403	663.206	0	-46.5651	-167.178	-522.72	-30710	1495.28	13195	302.861	258.75	0	-74.2864	28.2157	-1303.06	-651422	350253	43558.5	266.057	500.958	0
467	5	-27.5193	195.721	-781.507	-41626.5	-45785.2	-4326.56	241.414	663.265	0	-45.7199	-166.797	-524.065	-30734.9	1573.53	13153.5	303.003	258.647	0	-73.2392	28.9242	-1305.57	-652505	350976	43435	266.136	500.848	0
467	6	-27.3441	196.068	-782.744	-41734.5	-45850.6	-4332.5	241.423	663.318	0	-44.8532	-166.479	-525.443	-30763.2	1658.3	13114.6	303.156	258.547	0	-72.1973	29.5886	-1308.19	-653640	351729	43309.2	266.219	500.739	0
467	7	-27.2171	196.405	-783.954	-41843.7	-45918.3	-4340.95	241.427	663.375	0	-43.9901	-166.241	-526.773	-30792.4	1742.08	13077.3	303.307	258.455	0	-71.2071	30.1639	-1310.73	-654755	352460	43186	266.296	500.64	0
467	8	-27.1521	196.711	-785.071	-41955.8	-45987.6	-4351.02	241.422	663.442	0	-43.1551	-166.09	-528.003	-30821.1	1818.48	13040.6	303.444	258.373	0	-70.3073	30.6217	-1313.07	-655801	353128	43069.9	266.362	500.559	0
467	9	-27.1508	196.979	-786.081	-42071.7	-46059.7	-4362.51	241.406	663.521	0	-42.3649	-166.022	-529.126	-30848.3	1885.78	13003.5	303.564	258.301	0	-69.5158	30.9563	-1315.21	-656769	353725	42962.9	266.413	500.495	0
468	0	-27.2029	197.212	-787.027	-42191.6	-46136.9	-4375.93	241.378	663.609	0	-41.6237	-166.027	-530.183	-30873.6	1947.41	12965.9	303.673	258.232	0	-68.8266	31.1855	-1317.21	-657691	354277	42864.1	266.452	500.443	0
468	1	-27.2917	197.427	-787.987	-42315.2	-46221	-4391.78	241.343	663.7	0	-40.9258	-166.087	-531.242	-30897.5	2008.49	12928.1	303.781	258.161	0	-68.2175	31.3404	-1319.23	-658629	354831	42771.5	266.486	500.393	0
468	2	-27.4048	197.635	-789.029	-42441.1	-46313.1	-4410.07	241.304	663.789	0	-40.2617	-166.187	-532.359	-30921.3	2071.44	12890.3	303.891	258.083	0	-67.6664	31.448	-1321.39	-659633	355423	42683.8	266.519	500.339	0
468	3	-27.5396	197.837	-790.18	-42567.4	-46413.3	-4430.29	241.262	663.87	0	-39.6259	-166.315	-533.551	-30945.3	2134.59	12852.2	304.001	257.999	0	-67.1655	31.5214	-1323.73	-660720	356065	42602.7	266.55	500.277	0
468	4	-27.7023	198.029	-791.428	-42692.4	-46520.4	-4451.82	241.22	663.944	0	-39.0209	-166.469	-534.801	-30969.4	2195.36	12814.4	304.105	257.908	0	-66.7232	31.5605	-1326.23	-661878	356746	42533.3	266.578	500.21	0
468	5	-27.9014	198.202	-792.74	-42815.4	-46632.5	-4473.98	241.176	664.01	0	-38.4552	-166.648	-536.072	-30993.6	2252.51	12778.3	304.202	257.816	0	-66.3565	31.5541	-1328.81	-663080	357449	42481.4	266.602	500.142	0
468	6	-28.145	198.341	-794.07	-42937.2	-46748.3	-4496.03	241.128	664.072	0	-37.9393	-166.854	-537.327	-31018.7	2304.54	12745.1	304.289	257.728	0	-66.0843	31.4867	-1331.4	-664293	358148	42451.4	266.619	500.079	0
468	7	-28.4399	198.43	-795.376	-43059.8	-46867.4	-4517.55	241.075	664.138	0	-37.4812	-167.085	-538.551	-31046.3	2349.44	12715.3	304.363	257.648	0	-65.9211	31.3454	-1333.93	-665491	358824	42446	266.626	500.024	0
468	8	-28.7888	198.461	-796.637	-43184.5	-46989.3	-4538.76	241.015	664.208	0	-37.0825	-167.338	-539.758	-31077.2	2386.98	12688.5	304.422	257.576	0	-65.8713	31.1231	-1336.4	-666668	359478	42464.4	266.625	499.973	0
468	9	-29.1873	198.433	-797.875	-43310.9	-47112.7	-4560.23	240.952	664.283	0	-36.737	-167.61	-540.988	-31111.7	2418.53	12664.1	304.471	257.509	0	-65.9243	30.8229	-1338.86	-667844	360129	42502.4	266.618	499.92	0
469	0	-29.6234	198.356	-799.144	-43436.7	-47237.2	-4582.23	240.89	664.354	0	-36.432	-167.892	-542.291	-31149.4	2445.72	12640.9	304.51	257.44	0	-66.0553	30.4643	-1341.44	-669060	360810	42554.6	266.609	499.854	0
469	1	-30.0814	198.249	-800.515	-43559	-47364.7	-4604.58	240.832	664.414	0	-36.1524	-168.173	-543.713	-31190	2470.86	12617.9	304.544	257.365	0	-66.2338	30.076	-1344.23	-670362	361554	42616.2	266.603	499.771	0
469	2	-30.5495	198.128	-802.03	-43675.6	-47498.5	-4627.02	240.777	664.456	0	-35.8888	-168.451	-545.274	-31233.8	2497.11	12594.4	304.58	257.281	0	-66.4383	29.6764	-1347.3	-671778	362379	42683.3	266.599	499.666	0
469	3	-31.0234	198	-803.687	-43784.7	-47641.4	-4649.4	240.721	664.48	0	-35.6407	-168.735	-546.957	-31280.6	2527.08	12570.4	304.62	257.19	0	-66.6641	29.2652	-1350.64	-673301	363279	42753	266.598	499.544	0
469	4	-31.5052	197.865	-805.445	-43885.4	-47793.9	-4671.87	240.662	664.486	0	-35.4149	-169.036	-548.712	-31329.6	2562.37	12546	304.67	257.097	0	-66.9202	28.8293	-1354.16	-674895	364228	42824	266.598	499.41	0
469	5	-32.0037	197.708	-807.244	-43978.4	-47954.8	-4694.96	240.594	664.48	0	-35.2231	-169.358	-550.466	-31379.1	2603.27	12520.8	304.729	257.005	0	-67.2269	28.3494	-1357.71	-676509	365188	42897.5	266.597	499.274	0
469	6	-32.534	197.51	-809.011	-44066.1	-48122	-4719.3	240.517	664.469	0	-35.0804	-169.71	-552.146	-31427.3	2648.13	12494.8	304.796	256.919	0	-67.6144	27.8003	-1361.16	-678085	366119	42977.4	266.592	499.149	0
469	7	-33.115	197.254	-810.666	-44151.9	-48293.7	-4745.34	240.427	664.464	0	-35.0035	-170.1	-553.69	-31472.9	2693.54	12469	304.865	256.842	0	-68.1185	27.154	-1364.36	-679565	366976	43070.7	266.578	499.041	0
469	8	-33.7631	196.929	-812.141	-44237.7	-48468.7	-4773.3	240.32	664.471	0	-35.0097	-170.54	-555.057	-31514.3	2736.02	12444.1	304.929	256.777	0	-68.7728	26.3893	-1367.2	-680903	367728	43185.1	266.55	498.954	0
469	9	-34.4849	196.535	-813.415	-44323.1	-48647.8	-4803.42	240.193	664.49	0	-35.1113	-171.029	-556.233	-31550.4	2773.97	12420.9	304.987	256.721	0	-69.5963	25.5056	-1369.65	-682079	368361	43327.2	266.507	498.89	0
470	0	-35.2727	196.083	-814.537	-44406.3	-48832.2	-4835.83	240.049	664.517	0	-35.3083	-171.554	-557.241	-31580.3	2808.4	12398.9	305.04	256.673	0	-70.5809	24.5291	-1371.78	-683125	368898	43499.8	266.45	498.843	0
470	1	-36.106	195.593	-815.622	-44486	-49022.7	-4870.04	239.895	664.542	0	-35.5894	-172.09	-558.136	-31604.6	2841.05	12378.1	305.09	256.625	0	-71.6954	23.5035	-1373.76	-684119	369387	43701.7	266.383	498.812	0
470	2	-36.9639	195.078	-816.797	-44562.4	-49218.5	-4905	239.742	664.557	0	-35.9419	-172.607	-558.976	-31624.4	2871.29	12358.9	305.137	256.576	0	-72.9057	22.4715	-1375.77	-685150	369884	43931.7	266.312	498.795	0
470	3	-37.835	194.543	-818.14	-44637.5	-49417	-4939.89	239.598	664.56	0	-36.3566	-173.082	-559.794	-31641.6	2895.9	12342.1	305.173	256.524	0	-74.1917	21.4611	-1377.93	-686274	370421	44191.3	266.239	498.793	0
470	4	-38.7195	193.982	-819.659	-44713.3	-49614.9	-4974.39	239.469	664.551	0	-36.8272	-173.496	-560.605	-31658.8	2911.41	12328.2	305.193	256.473	0	-75.5467	20.4864	-1380.26	-687502	371002	44484	266.163	498.807	0
470	5	-39.6239	193.391	-821.302	-44791.2	-49809.8	-5008.05	239.353	664.537	0	-37.3495	-173.839	-561.4	-31678.7	2915.53	12316.6	305.193	256.428	0	-76.9733	19.5518	-1382.7	-688805	371611	44814.6	266.085	498.838	0
470	6	-40.5578	192.76	-822.971	-44870.6	-50001	-5039.7	239.243	664.523	0	-37.9244	-174.111	-562.157	-31703.5	2907.32	12306.9	305.172	256.396	0	-78.4822	18.6495	-1385.13	-690122	372212	45187.2	266	498.884	0
470	7	-41.5314	192.079	-824.553	-44949.5	-50189.2	-5067.69	239.132	664.514	0	-38.5574	-174.314	-562.84	-31733.6	2887.21	12298.6	305.13	256.381	0	-80.0888	17.7655	-1387.39	-691376	372760	45606.1	265.906	498.942	0
470	8	-42.5541	191.343	-825.96	-45025.8	-50376.1	-5090.64	239.009	664.513	0	-39.2532	-174.45	-563.421	-31767.2	2856.76	12291.1	305.07	256.383	0	-81.8073	16.8938	-1389.38	-692502	373222	46077.2	265.798	499.008	0
470	9	-43.6295	190.559	-827.165	-45097.6	-50563.1	-5108.39	238.872	664.521	0	-40.0106	-174.512	-563.9	-31802.9	2818.14	12284	304.998	256.398	0	-83.6401	16.0473	-1391.07	-693481	373589	46605.9	265.677	499.079	0
471	0	-44.7493	189.745	-828.226	-45164.4	-50750.9	-5122.13	238.723	664.532	0	-40.8177	-174.488	-564.325	-31840.5	2774.65	12277.5	304.917	256.422	0	-85.567	15.2563	-1392.55	-694355	373896	47192.9	265.548	499.147	0
471	1	-45.897	188.925	-829.254	-45226.1	-50940.4	-5133.22	238.571	664.538	0	-41.6563	-174.367	-564.766	-31880.8	2730.61	12271.7	304.835	256.45	0	-87.5533	14.5579	-1394.02	-695207	374199	47834.2	265.417	499.207	0
471	2	-47.0594	188.117	-830.351	-45283.6	-51132.8	-5142.56	238.42	664.535	0	-42.5138	-174.14	-565.281	-31923.8	2689.56	12266.5	304.758	256.474	0	-89.5732	13.9778	-1395.63	-696107	374546	48526.3	265.289	499.256	0
471	3	-48.2324	187.329	-831.558	-45338.3	-51329	-5151.05	238.274	664.522	0	-43.3926	-173.811	-565.882	-31968.1	2651.98	12262.5	304.686	256.493	0	-91.625	13.5175	-1397.44	-697084	374953	49266.9	265.167	499.294	0
471	4	-49.4193	186.549	-832.849	-45392.1	-51528.2	-5159.46	238.13	664.502	0	-44.3096	-173.398	-566.544	-32012.8	2614.65	12260.2	304.615	256.505	0	-93.7289	13.1515	-1399.39	-698121	375404	50053.9	265.047	499.325	0
471	5	-50.6284	185.757	-834.156	-45445.8	-51728.1	-5167.56	237.987	664.481	0	-45.2895	-172.922	-567.23	-32058.1	2572.15	12259.8	304.535	256.517	0	-95.9179	12.8356	-1401.39	-699169	375864	50884.1	264.923	499.352	0
471	6	-51.872	184.924	-835.382	-45499.4	-51926.7	-5174.15	237.841	664.465	0	-46.3578	-172.403	-567.89	-32104.6	2518.94	12258.9	304.436	256.533	0	-98.2298	12.5206	-1403.27	-700164	376289	51754.4	264.791	499.379	0
471	7	-53.16	184.026	-836.442	-45552	-52123.6	-5177.9	237.684	664.459	0	-47.5332	-171.857	-568.466	-32151.4	2451.16	12255	304.312	256.558	0	-100.693	12.169	-1404.91	-701042	376633	52662	264.644	499.411	0
471	8	-54.4935	183.055	-837.291	-45602.3	-52320.6	-5178.19	237.512	664.464	0	-48.8201	-171.286	-568.911	-32196.4	2367.7	12246.7	304.162	256.593	0	-103.314	11.7689	-1406.2	-701764	376867	53604.2	264.477	499.451	0
471	9	-55.8601	182.025	-837.953	-45648.3	-52520	-5175.08	237.323	664.476	0	-50.207	-170.684	-569.216	-32238.1	2270.22	12234.5	303.988	256.636	0	-106.067	11.3412	-1407.17	-702336	376992	54577.8	264.29	499.5	0
472	0	-57.2363	180.966	-838.507	-45687.4	-52723.9	-5168.92	237.122	664.487	0	-51.6711	-170.032	-569.418	-32277.1	2162.2	12219.2	303.797	256.684	0	-108.907	10.934	-1407.92	-702813	377043	55578.8	264.088	499.556	0
472	1	-58.5946	179.909	-839.066	-45717.6	-52932.7	-5159.87	236.915	664.486	0	-53.1835	-169.305	-569.578	-32315.3	2047.58	12201	303.595	256.736	0	-111.778	10.6041	-1408.64	-703270	377073	56601.8	263.877	499.614	0
472	2	-59.9156	178.875	-839.719	-45738	-53144.6	-5147.53	236.711	664.468	0	-54.7179	-168.485	-569.736	-32353.9	1929.25	12180	303.386	256.787	0	-114.633	10.3895	-1409.45	-703769	377124	57641.3	263.663	499.674	0
472	3	-61.1935	177.864	-840.491	-45749.5	-53356.3	-5131.17	236.518	664.432	0	-56.2554	-167.568	-569.891	-32392.5	1808.95	12156.1	303.174	256.84	0	-117.449	10.2961	-1410.38	-704326	377205	58692.8	263.452	499.737	0
472	4	-62.4354	176.868	-841.35	-45754.4	-53563.2	-5110.49	236.337	664.382	0	-57.7831	-166.563	-570.014	-32429.7	1688	12129.8	302.961	256.893	0	-120.219	10.3058	-1411.36	-704916	377304	59753.3	263.245	499.808	0
472	5	-63.6572	175.876	-842.228	-45755.3	-53760.4	-5085.88	236.169	664.326	0	-59.2929	-165.486	-570.073	-32463.9	1567.14	12101.6	302.749	256.947	0	-122.95	10.3893	-1412.3	-705494	377399	60822	263.044	499.888	0
472	6	-64.8803	174.868	-843.05	-45754.9	-53942.8	-5057.94	236.015	664.273	0	-60.7812	-164.355	-570.034	-32493.7	1446.1	12071.5	302.537	257.003	0	-125.661	10.5133	-1413.08	-706011	377460	61900.8	262.85	499.982	0
472	7	-66.1258	173.828	-843.737	-45755.3	-54107	-5026.82	235.872	664.229	0	-62.2469	-163.176	-569.854	-32517.4	1324.51	12038.3	302.324	257.063	0	-128.373	10.6516	-1413.59	-706412	377457	62993	262.661	500.09	0
472	8	-67.4076	172.745	-844.232	-45757.7	-54252.4	-4992	235.738	664.2	0	-63.686	-161.948	-569.499	-32533.2	1201.93	11999.6	302.111	257.126	0	-131.094	10.7971	-1413.73	-706654	377361	64102.5	262.475	500.217	0
472	9	-68.7272	171.624	-844.509	-45761.7	-54382.3	-4952.4	235.605	664.187	0	-65.0877	-160.657	-568.954	-32539.8	1076.75	11953.6	301.893	257.192	0	-133.815	10.9666	-1413.46	-706717	377157	65232.3	262.287	500.362	0
473	0	-70.0724	170.482	-844.593	-45765.4	-54501.9	-4906.99	235.47	664.186	0	-66.4342	-159.288	-568.232	-32537.3	947.579	11899.8	301.668	257.261	0	-136.507	11.1941	-1412.83	-706614	376846	66382	262.094	500.523	0
473	1	-71.423	169.342	-844.538	-45765.8	-54616.6	-4855.15	235.33	664.19	0	-67.7039	-157.828	-567.366	-32525.9	815.529	11838.6	301.437	257.328	0	-139.127	11.5142	-1411.9	-706381	376448	67546.5	261.895	500.695	0
473	2	-72.7622	168.216	-844.387	-45759.8	-54730.6	-4796.66	235.183	664.193	0	-68.8774	-156.271	-566.379	-32505.3	683.08	11770.1	301.206	257.391	0	-141.64	11.9451	-1410.77	-706044	375981	68717.4	261.689	500.875	0
473	3	-74.0828	167.101	-844.155	-45745.2	-54847.5	-4731.94	235.027	664.191	0	-69.944	-154.616	-565.271	-32475.2	550.896	11693.8	300.975	257.451	0	-144.027	12.4853	-1409.43	-705610	375445	69886.8	261.476	501.062	0
473	4	-75.3843	165.99	-843.84	-45721.7	-54967.7	-4662.06	234.86	664.183	0	-70.9071	-152.868	-564.027	-32435.4	416.984	11608.8	300.739	257.507	0	-146.291	13.1217	-1407.87	-705075	374831	71049.1	261.253	501.258	0
473	5	-76.6713	164.869	-843.427	-45690	-55088.5	-4588.36	234.685	664.172	0	-71.783	-151.034	-562.619	-32385.7	278.416	11514.8	300.495	257.562	0	-148.454	13.8357	-1406.05	-704426	374129	72203.3	261.018	501.47	0
473	6	-77.953	163.726	-842.882	-45650.6	-55205.5	-4512.08	234.504	664.16	0	-72.593	-149.119	-561.006	-32324.7	132.856	11412.2	300.237	257.619	0	-150.546	14.6062	-1403.89	-703634	373320	73351.8	260.771	501.703	0
473	7	-79.2382	162.549	-842.157	-45604	-55314.6	-4434.26	234.318	664.151	0	-73.3564	-147.137	-559.148	-32250.5	-20.9802	11301.8	299.962	257.678	0	-152.595	15.4112	-1401.31	-702660	372381	74497.6	260.511	501.961	0
473	8	-80.5289	161.334	-841.212	-45550.6	-55413.9	-4355.77	234.126	664.149	0	-74.087	-145.103	-557.015	-32162	-182.993	11184.9	299.672	257.74	0	-154.616	16.2309	-1398.23	-701476	371293	75638.5	260.238	502.247	0
473	9	-81.8159	160.087	-840.033	-45490.4	-55502.8	-4276.85	233.928	664.153	0	-74.7899	-143.035	-554.594	-32058.9	-351.265	11062.6	299.367	257.806	0	-156.606	17.052	-1394.63	-700070	370051	76767	259.951	502.563	0
474	0	-83.0794	158.82	-838.646	-45423.3	-55580.7	-4196.89	233.726	664.163	0	-75.4564	-140.942	-551.899	-31942.1	-522.106	10936	299.054	257.877	0	-158.536	17.8775	-1390.55	-698461	368671	77872	259.654	502.91	0
474	1	-84.2933	157.552	-837.109	-45348.3	-55646.5	-4114.69	233.525	664.173	0	-76.0673	-138.825	-548.974	-31813.6	-690.926	10806.2	298.741	257.951	0	-160.361	18.7272	-1386.08	-696694	367185	78942	259.355	503.284	0
474	2	-85.4335	156.297	-835.474	-45264.9	-55698.5	-4029.1	233.333	664.179	0	-76.6043	-136.673	-545.868	-31675	-854.01	10672.8	298.436	258.027	0	-162.038	19.6231	-1381.34	-694811	365628	79965.9	259.06	503.679	0
474	3	-86.4862	155.053	-833.758	-45172.4	-55735.7	-3939.5	233.151	664.179	0	-77.056	-134.478	-542.608	-31525.9	-1009.72	10534.1	298.139	258.101	0	-163.542	20.5749	-1376.37	-692825	364014	80934.8	258.772	504.09	0
474	4	-87.4492	153.809	-831.934	-45070.2	-55757.3	-3845.68	232.979	664.175	0	-77.4141	-132.231	-539.184	-31363.5	-1157.5	10387.9	297.853	258.168	0	-164.863	21.5773	-1371.12	-690715	362334	81842.3	258.49	504.516	0
474	5	-88.33	152.542	-829.946	-44957.7	-55762.6	-3747.53	232.812	664.169	0	-77.6709	-129.929	-535.55	-31183.5	-1296.67	10233	297.579	258.227	0	-166.001	22.6135	-1365.5	-688433	360558	82685	258.214	504.958	0
474	6	-89.1395	151.229	-827.713	-44835.1	-55750.3	-3645.13	232.645	664.167	0	-77.8203	-127.572	-531.655	-30981.7	-1426.98	10069.1	297.316	258.274	0	-166.96	23.6566	-1359.37	-685917	358647	83460	257.938	505.421	0
474	7	-89.8854	149.84	-825.144	-44703.5	-55718.3	-3538.99	232.475	664.177	0	-77.8571	-125.164	-527.456	-30755.3	-1549.1	9895.81	297.063	258.309	0	-167.743	24.6761	-1352.6	-683104	356564	84161.2	257.661	505.906	0
474	8	-90.569	148.354	-822.164	-44563.5	-55663.9	-3429.95	232.296	664.203	0	-77.7736	-122.705	-522.925	-30503	-1663.6	9712.79	296.819	258.332	0	-168.343	25.6489	-1345.09	-679940	354280	84779.4	257.38	506.414	0
474	9	-91.1806	146.764	-818.744	-44414.3	-55585.5	-3318.77	232.109	664.247	0	-77.553	-120.189	-518.048	-30224.3	-1769.87	9519.71	296.584	258.343	0	-168.734	26.5747	-1336.79	-676407	351782	85304.1	257.095	506.947	0
475	0	-91.6985	145.083	-814.927	-44254	-55482.5	-3205.62	231.917	664.304	0	-77.1645	-117.598	-512.83	-29919.2	-1866.33	9317	296.361	258.341	0	-168.863	27.4845	-1327.76	-672526	349084	85725.7	256.808	507.506	0
475	1	-92.0975	143.338	-810.799	-44079.4	-55355.1	-3089.82	231.728	664.365	0	-76.5722	-114.908	-507.299	-29588.4	-1951.37	9105.41	296.153	258.325	0	-168.67	28.43	-1318.1	-668350	346219	86038.5	256.523	508.092	0
475	2	-92.3637	141.555	-806.435	-43887.1	-55203.3	-2970.5	231.547	664.421	0	-75.75	-112.103	-501.482	-29233.7	-2024.67	8885.46	295.963	258.295	0	-168.114	29.4521	-1307.92	-663929	343217	86242.4	256.245	508.704	0
475	3	-92.4995	139.75	-801.857	-43674.1	-55027.5	-2847.46	231.375	664.466	0	-74.6896	-109.189	-495.385	-28856.8	-2087.6	8656.86	295.786	258.251	0	-167.189	30.5606	-1297.24	-659274	340083	86340.2	255.972	509.343	0
475	4	-92.5167	137.921	-797.036	-43439.3	-54827.9	-2721.32	231.21	664.501	0	-73.3994	-106.183	-488.984	-28458.3	-2142.03	8419.38	295.619	258.199	0	-165.916	31.7375	-1286.02	-654363	336800	86334.4	255.701	510.013	0
475	5	-92.4292	136.053	-791.901	-43183.4	-54604.2	-2593.23	231.047	664.531	0	-71.9008	-103.107	-482.22	-28036.8	-2190.22	8174.36	295.458	258.141	0	-164.33	32.9465	-1274.12	-649142	333330	86227.1	255.425	510.724	0
475	6	-92.2504	134.12	-786.354	-42908.2	-54355.2	-2464.43	230.877	664.566	0	-70.2249	-99.9833	-475.011	-27590.3	-2235.71	7925	295.293	258.083	0	-162.475	34.1366	-1261.37	-643538	329618	86019.3	255.135	511.491	0
475	7	-91.9902	132.09	-780.293	-42615.3	-54078.2	-2336.16	230.695	664.615	0	-68.4061	-96.8402	-467.281	-27117.6	-2282.2	7674.68	295.116	258.033	0	-160.396	35.2503	-1247.57	-637476	325611	85708.9	254.824	512.328	0
475	8	-91.6486	129.944	-773.641	-42304.9	-53770.2	-2209.47	230.497	664.683	0	-66.4713	-93.7019	-458.99	-26618.3	-2331.7	7425.67	294.92	257.993	0	-158.12	36.2421	-1232.63	-630903	321277	85288.7	254.486	513.245	0
475	9	-91.2085	127.675	-766.375	-41976	-53428.9	-2085.07	230.284	664.772	0	-64.4289	-90.5815	-450.138	-26092.3	-2384.06	7178.99	294.704	257.965	0	-155.637	37.0939	-1216.51	-623804	316612	84745.1	254.121	514.244	0
476	0	-90.6366	125.296	-758.537	-41626.1	-53052.6	-1963.31	230.059	664.877	0	-62.2658	-87.4757	-440.759	-25539.4	-2437	6935.29	294.471	257.944	0	-152.902	37.8202	-1199.3	-616210	311639	84059.5	253.732	515.323	0
476	1	-89.8934	122.829	-750.22	-41253.2	-52639.8	-1844.47	229.834	664.988	0	-59.9519	-84.3679	-430.912	-24959.4	-2486.48	6694.91	294.23	257.922	0	-149.845	38.4609	-1181.13	-608183	306406	83214	253.328	516.478	0
476	2	-88.9483	120.299	-741.514	-40856.2	-52189.8	-1728.95	229.617	665.098	0	-57.4566	-81.2387	-420.653	-24351.5	-2527.81	6457.29	293.991	257.89	0	-146.405	39.06	-1162.17	-599787	300960	82196.1	252.918	517.707	0
476	3	-87.7885	117.72	-732.461	-40435.1	-51702.9	-1617.07	229.412	665.204	0	-54.7631	-78.0751	-410.023	-23715	-2557.2	6221.45	293.763	257.838	0	-142.552	39.6452	-1142.48	-591053	295328	81001.6	252.507	519.006	0
476	4	-86.4199	115.096	-723.042	-39989.6	-51179.9	-1508.99	229.216	665.307	0	-51.8723	-74.8759	-399.042	-23049.9	-2573.39	5987.76	293.551	257.763	0	-138.292	40.2199	-1122.08	-581973	289510	79635.3	252.095	520.374	0
476	5	-84.8621	112.417	-713.201	-39519.7	-50620.1	-1405.07	229.024	665.412	0	-48.7995	-71.654	-387.713	-22357.8	-2578.25	5758.76	293.35	257.666	0	-133.662	40.7626	-1100.91	-572516	283492	78108.2	251.678	521.814	0
476	6	-83.1377	109.669	-702.87	-39026	-50020.8	-1305.99	228.834	665.524	0	-45.5671	-68.4328	-376.042	-21642	-2575.21	5538.04	293.152	257.552	0	-128.705	41.2361	-1078.91	-562648	277256	76430.3	251.251	523.33	0
476	7	-81.2611	106.842	-692.001	-38509.4	-49378.6	-1212.61	228.644	665.649	0	-42.1929	-65.2361	-364.04	-20906	-2566.18	5328.63	292.951	257.428	0	-123.454	41.606	-1056.04	-552347	270793	74605.6	250.812	524.927	0
476	8	-79.2332	103.935	-680.572	-37970.2	-48691.8	-1125.8	228.455	665.792	0	-38.686	-62.0773	-351.733	-20152.6	-2549.89	5131.82	292.751	257.295	0	-117.919	41.8574	-1032.3	-541609	264110	72632.7	250.362	526.606	0
476	9	-77.0419	100.958	-668.596	-37408.3	-47960.1	-1046.5	228.267	665.951	0	-35.0503	-58.9555	-339.164	-19384.1	-2523.38	4947.12	292.56	257.152	0	-112.092	42.0029	-1007.76	-530453	257225	70507.1	249.905	528.368	0
477	0	-74.6635	97.9366	-656.12	-36823.3	-47185.1	-975.777	228.085	666.123	0	-31.2889	-55.8579	-326.402	-18603.1	-2483.51	4773.07	292.391	256.995	0	-105.952	42.0787	-982.522	-518921	250174	68223.4	249.448	530.207	0
477	1	-72.0698	94.8963	-643.216	-36215	-46369.7	-915.164	227.91	666.303	0	-27.4079	-52.7659	-313.526	-17813.3	-2426.84	4607.76	292.26	256.816	0	-99.4777	42.1304	-956.742	-507073	243001	65775.9	248.997	532.113	0
477	2	-69.2387	91.8545	-629.941	-35583.9	-45517.3	-866.363	227.744	666.488	0	-23.4252	-49.665	-300.607	-17018.5	-2350.74	4449.14	292.18	256.614	0	-92.6639	42.1895	-930.548	-494963	235744	63160.3	248.559	534.081	0
477	3	-66.165	88.8099	-616.312	-34930.8	-44630.1	-830.497	227.585	666.677	0	-19.3743	-46.5532	-287.685	-16222.9	-2255.83	4295.53	292.159	256.391	0	-85.5393	42.2567	-903.997	-482613	228419	60377.6	248.135	536.109	0
477	4	-62.8615	85.7482	-602.299	-34255.8	-43708.3	-808.003	227.431	666.875	0	-15.3004	-43.4401	-274.776	-15430	-2146.23	4146.11	292.189	256.155	0	-78.162	42.3081	-877.075	-470013	221020	57436.1	247.719	538.202	0
477	5	-59.3538	82.65	-587.855	-33559.6	-42751.3	-799.098	227.276	667.088	0	-11.2539	-40.3395	-261.874	-14641.9	-2028.48	4000.57	292.254	255.912	0	-70.6077	42.3105	-849.729	-457137	213528	54351.2	247.301	540.37	0
477	6	-55.6735	79.4945	-572.929	-32843.2	-41758.6	-803.942	227.114	667.325	0	-7.28535	-37.2657	-248.968	-13859.4	-1911	3858.12	292.324	255.667	0	-62.9589	42.2288	-821.898	-443956	205922	51140.8	246.867	542.626	0
477	7	-51.8557	76.2605	-557.479	-32107.8	-40731	-822.302	226.937	667.595	0	-3.44329	-34.2333	-236.046	-13084	-1802.81	3716.76	292.362	255.43	0	-55.299	42.0272	-793.526	-430446	198178	47823.3	246.399	544.99	0
477	8	-47.9352	72.9294	-541.475	-31352.9	-39669.9	-853.395	226.737	667.903	0	0.227866	-31.2569	-223.106	-12317.8	-1710.5	3573.53	292.333	255.21	0	-47.7074	41.6725	-764.581	-416591	190284	44416.8	245.878	547.478	0
477	9	-43.9415	69.4905	-524.912	-30575.2	-38576.6	-896.154	226.509	668.248	0	3.69284	-28.3471	-210.171	-11563.6	-1635.2	3425.17	292.22	255.02	0	-40.2486	41.1434	-735.083	-402395	182245	40937.8	245.296	550.101	0
478	0	-39.8913	65.9471	-507.831	-29770.1	-37451.9	-949.364	226.251	668.622	0	6.93314	-25.5042	-197.294	-10824.1	-1572.32	3268.71	292.031	254.863	0	-32.9581	40.4429	-705.125	-387889	174095	37399.3	244.656	552.852	0
478	1	-35.7897	62.3173	-490.307	-28932.6	-36296.6	-1011.15	225.972	669.009	0	9.95142	-22.7196	-184.564	-10101.9	-1514.4	3102.04	291.795	254.734	0	-25.8383	39.5977	-674.871	-373134	165891	33811.6	243.973	555.713	0
478	2	-31.6433	58.6233	-472.419	-28058.8	-35110.5	-1078.46	225.679	669.394	0	12.7669	-19.9851	-172.077	-9399.25	-1454.14	2924.21	291.549	254.622	0	-18.8765	38.6382	-644.497	-358195	157690	30186.3	243.266	558.652	0
478	3	-27.4731	54.8804	-454.221	-27146.3	-33893.5	-1147.61	225.381	669.765	0	15.4074	-17.2991	-159.899	-8716.57	-1385.68	2734.93	291.334	254.513	0	-12.0657	37.5813	-614.119	-343113	149536	26538.8	242.553	561.645	0
478	4	-23.3157	51.0974	-435.729	-26194.2	-32645.9	-1215.5	225.078	670.116	0	17.9056	-14.6653	-148.045	-8052.3	-1304.76	2534.17	291.187	254.391	0	-5.41009	36.4321	-583.774	-327902	141441	22889.8	241.843	564.688	0
478	5	-19.2198	47.2813	-416.943	-25203.7	-31370.5	-1280.28	224.761	670.449	0	20.2913	-12.0914	-136.485	-7402.87	-1208.31	2322.97	291.147	254.239	0	1.07152	35.1899	-553.428	-312550	133398	19265.5	241.133	567.804	0
478	6	-15.2406	43.4396	-397.855	-24178.1	-30071.5	-1341.09	224.416	670.771	0	22.5827	-9.59408	-125.161	-6763.79	-1094.65	2104.58	291.254	254.041	0	7.34204	33.8456	-523.015	-297041	125386	15697.4	240.411	571.045	0
478	7	-11.4285	39.5801	-378.468	-23123	-28752.5	-1397.45	224.029	671.096	0	24.7773	-7.20382	-114.012	-6131.75	-964.418	1884.01	291.541	253.782	0	13.3488	32.3762	-492.481	-281369	117386	12215.4	239.659	574.485	0
478	8	-7.81755	35.7129	-358.814	-22044.6	-27414.6	-1448.95	223.597	671.437	0	26.8404	-4.96188	-103.01	-5506.69	-821.559	1666.3	292.024	253.458	0	19.0228	30.751	-461.824	-265554	109398	8843.29	238.86	578.207	0
478	9	-4.42018	31.8569	-338.963	-20948.8	-26057.1	-1495.07	223.127	671.803	0	28.6947	-2.91197	-92.1729	-4892.34	-672.642	1455.38	292.702	253.078	0	24.2745	28.9449	-431.136	-249654	101446	5601.15	238.002	582.283	0
479	0	-1.22417	28.0432	-319.027	-19839.4	-24678.8	-1535.05	222.644	672.187	0	30.2234	-1.0927	-81.5702	-4295.2	-524.684	1254.24	293.568	252.657	0	28.9993	26.9505	-400.598	-233762	93583.8	2506.39	237.085	586.762	0
479	1	1.8017	24.3079	-299.122	-18717	-23276.8	-1567.78	222.183	672.573	0	31.2806	0.465378	-71.3001	-3723.11	-384.108	1065.25	294.613	252.217	0	33.0823	24.7733	-370.422	-217975	85877.8	-425.707	236.124	591.662	0
479	2	4.69366	20.6763	-279.318	-17579.4	-21846.8	-1591.8	221.785	672.937	0	31.7043	1.73808	-61.4632	-3183.71	-257.16	889.84	295.816	251.799	0	36.398	22.4144	-340.781	-202364	78383.1	-3181.65	235.137	596.98	0
479	3	7.48168	17.1553	-259.605	-16422.2	-20385.2	-1605.77	221.476	673.259	0	31.3398	2.70808	-52.1449	-2682.82	-148.649	727.98	297.149	251.449	0	38.8215	19.8633	-311.75	-186940	71127.6	-5750.58	234.134	602.705	0
479	4	10.1846	13.7375	-239.903	-15240.9	-18891.4	-1608.81	221.254	673.53	0	30.0696	3.36722	-43.4064	-2223.19	-59.6123	578.872	298.627	251.218	0	40.2543	17.1048	-283.309	-171665	64109.6	-8125.07	233.108	608.826	0
479	5	12.8038	10.4139	-220.103	-14033	-17368	-1600.4	221.091	673.757	0	27.8433	3.71359	-35.283	-1804.75	11.5425	442.69	300.327	251.151	0	40.6471	14.1275	-255.386	-156479	57308.2	-10298.4	232.038	615.371	0
479	6	15.313	7.18665	-200.126	-12800.7	-15819.6	-1580.17	220.952	673.964	0	24.707	3.75058	-27.7984	-1425.74	64.9774	321.599	302.337	251.289	0	40.02	10.9372	-227.924	-141338	50701.7	-12259.8	230.878	622.413	0
479	7	17.6526	4.08026	-179.973	-11550.9	-14253.8	-1547.62	220.801	674.181	0	20.8309	3.49999	-20.993	-1084.26	98.6069	218.583	304.697	251.649	0	38.4836	7.58025	-200.966	-126254	44287.5	-13989.2	229.564	630.043	0
479	8	19.7305	1.14727	-159.753	-10293.8	-12682.2	-1501.88	220.614	674.436	0	16.5236	3.02098	-14.952	-780.849	111.718	135.476	307.472	252.224	0	36.2541	4.16825	-174.705	-111314	38100.8	-15456.3	228.048	638.301	0
479	9	21.4316	-1.53263	-139.688	-9043.24	-11120.2	-1441.94	220.392	674.739	0	12.2019	2.41062	-9.81238	-520.416	107.7	72.2547	310.976	253.037	0	33.6336	0.877984	-149.5	-96693.5	32223.1	-16620	226.338	647.061	0
480	0	22.6313	-3.85887	-120.095	-7815.24	-9587.74	-1366.96	220.166	675.075	0	8.28095	1.77597	-5.70485	-309.729	92.8099	27.4098	316.269	254.292	0	30.9122	-2.0829	-125.8	-82624.1	26761.4	-17425.7	224.524	655.993	0
480	1	23.2073	-5.72652	-101.327	-6627.38	-8108.81	-1275.96	219.974	675.406	0	5.03927	1.19933	-2.66306	-151.667	73.1837	-1.64178	327.481	256.952	0	28.2466	-4.52718	-103.99	-69338.5	21805.6	-17800.1	222.727	664.69	0
480	2	23.0546	-7.0505	-83.6975	-5497.35	-6708.51	-1167.89	219.848	675.681	0	2.57466	0.724807	-0.59668	-42.707	53.1742	-18.1493	300	200	0	25.6292	-6.3257	-84.2942	-57018.5	17402.7	-17662	221.046	672.821	0
480	3	22.1077	-7.78403	-67.4511	-4441.82	-5408.39	-1042.74	219.818	675.853	0	0.850659	0.365562	0.66253	25.0317	35.33	-25.4764	300	200	0	22.9583	-7.41846	-66.7886	-45785.6	13561.5	-16949.6	219.551	680.198	0
480	4	20.3682	-7.92572	-52.7646	-3475.79	-4225.23	-902.889	219.923	675.874	0	-0.241976	0.11543	1.30752	60.9938	20.8583	-26.6518	300	200	0	20.1263	-7.81029	-51.457	-35714.6	10266.7	-15648.9	218.294	686.78	0
480	5	17.9247	-7.52142	-39.757	-2612.47	-3172.7	-752.976	220.198	675.711	0	-0.841338	-0.0421461	1.52247	74.3982	10.0509	-24.15	300	200	0	17.0834	-7.56357	-38.2345	-26848.4	7487.7	-13812	217.283	692.708	0
480	6	14.9577	-6.66684	-28.5043	-1862.77	-2261.93	-599.23	220.646	675.351	0	-1.08563	-0.12772	1.46454	73.235	2.63884	-19.8323	300	200	0	13.8721	-6.79456	-27.0398	-19210.4	5186.79	-11564.5	216.446	698.388	0
480	7	11.7313	-5.50782	-19.0663	-1235.04	-1500.95	-449.481	221.277	674.776	0	-1.09666	-0.161693	1.25663	63.8347	-1.93733	-14.9853	300	200	0	10.6346	-5.66951	-17.8097	-12822.5	3329.55	-9102.07	215.614	704.691	0
480	8	8.55824	-4.2241	-11.4966	-734.438	-894.342	-312.849	222.208	673.883	0	-0.972245	-0.161948	0.987262	50.8193	-4.33743	-10.4119	300	200	0	7.586	-4.38604	-10.5093	-7709.63	1890	-6665.15	214.488	713.565	0
480	9	5.72557	-2.98829	-5.79285	-360.16	-440.411	-197.441	223.973	672.173	0	-0.784799	-0.142787	0.714684	37.2772	-5.20024	-6.54107	300	200	0	4.94077	-3.13108	-5.07816	-3863.87	840.68	-4478.94	212.249	731.285	0
481	0	3.41428	-1.92148	-1.82281	-102.028	-126.915	-107.548	230.374	665.973	0	-0.583459	-0.114746	0.472757	25.0467	-5.07632	-3.53566	300	200	0	2.83082	-2.03623	-1.35005	-1192.08	137.144	-2687.97	202.232	810.594	0
481	1	1.67834	-1.07903	0.677095	58.5495	68.4609	-43.0409	300	610	0	-0.398135	-0.0849432	0.277296	15.0286	-4.39984	-1.38616	300	200	0	1.2802	-1.16398	0.954391	486.194	-283.706	-1337.78	0	0	0
481	2	0.480156	-0.466017	2.03369	143.893	172.631	-0.821079	300	610	0	-0.244115	-0.0576808	0.131855	7.4769	-3.48633	0.0149612	300	200	0	0.236041	-0.523698	2.16555	1393.16	-491.85	-401.987	0	0	0
481	3	-0.265988	-0.0580017	2.5712	175.806	211.941	23.5512	300	610	0	-0.126457	-0.0351292	0.0325132	2.2436	-2.54545	0.818755	300	200	0	-0.392444	-0.0931309	2.60371	1748.51	-552.881	183.975	0	0	0
481	4	-0.663271	0.183503	2.57369	173.194	209.274	34.7561	300	610	0	-0.0437319	-0.0179749	-0.02848	-1.03279	-1.701	1.18328	300	200	0	-0.707003	0.165528	2.54521	1744.36	-522.054	498.94	0	0	0
481	5	-0.812612	0.300478	2.26827	151.043	182.79	37.0546	300	610	0	0.00904476	-0.00596892	-0.0601526	-2.79342	-1.01269	1.25179	300	200	0	-0.803567	0.294509	2.20812	1534	-442.088	620.543	0	0	0
481	6	-0.801591	0.331908	1.82224	120.299	145.77	33.9583	300	610	0	0.0383104	0.00164557	-0.0711911	-3.47265	-0.496202	1.14193	300	200	0	-0.763281	0.333554	1.75105	1230.16	-343.403	616.475	0	0	0
481	7	-0.699685	0.310407	1.34853	88.2802	107.105	28.1294	300	610	0	0.0505691	0.00582734	-0.0690499	-3.44915	-0.140088	0.942625	300	200	0	-0.649116	0.316235	1.27948	908.806	-245.722	540.637	0	0	0
481	8	-0.557674	0.261037	0.915398	59.3457	72.1058	21.4243	300	610	0	0.0515882	0.00753689	-0.0595864	-3.02441	0.0813622	0.715647	300	200	0	-0.506086	0.268574	0.855811	615.688	-160.264	432.576	0	0	0
481	9	-0.409536	0.201529	0.557227	35.6343	43.3858	15.0149	300	610	0	0.0460235	0.00762121	-0.0470411	-2.41962	0.198985	0.499823	300	200	0	-0.363513	0.209151	0.510186	373.754	-92.0224	318.872	0	0	0
482	0	-0.275537	0.143288	0.284861	17.7529	21.7006	9.53968	300	610	0	0.0373369	0.00676105	-0.0342197	-1.78342	0.242888	0.316143	300	200	0	-0.2382	0.150049	0.250641	190.093	-41.8153	215.481	0	0	0
482	1	-0.165643	0.0927186	0.0943011	5.35534	6.64535	5.2543	300	610	0	0.0278911	0.00546041	-0.0227682	-1.205	0.239172	0.172844	300	200	0	-0.137752	0.098179	0.0715329	61.833	-7.96324	130.345	0	0	0
482	2	-0.0827105	0.0525892	-0.0265046	-2.41113	-2.80296	2.16398	300	610	0	0.0191348	0.00406159	-0.0134696	-0.728776	0.20852	0.0698468	300	200	0	-0.0635757	0.0566508	-0.0399742	-19.2824	12.4495	65.8555	0	0	0
482	3	-0.0251672	0.0232468	-0.092802	-6.589	-7.90109	0.12919	300	610	0	0.0118191	0.0027731	-0.00651741	-0.368081	0.166036	0.00230081	300	200	0	-0.0133481	0.0260199	-0.0993194	-63.6208	22.7015	20.9257	0	0	0
482	4	0.0109179	0.00360478	-0.119855	-8.2055	-9.89026	-1.05612	300	610	0	0.00620375	0.00170165	-0.00174322	-0.116814	0.121814	-0.0368092	300	200	0	0.0171217	0.00530643	-0.121599	-81.5281	25.8893	-7.40169	0	0	0
482	5	0.0303635	-0.00811822	-0.12112	-8.15661	-9.85477	-1.61169	300	610	0	0.00223557	0.000882741	0.00120954	0.0415794	0.0818652	-0.0549069	300	200	0	0.032599	-0.00723548	-0.119911	-82.1037	24.6355	-22.8061	0	0	0
482	6	0.0379236	-0.0138905	-0.107407	-7.15603	-8.65943	-1.73897	300	610	0	-0.000312485	0.000306663	0.00276303	0.12769	0.0491362	-0.0587659	300	200	0	0.0376111	-0.0135838	-0.104644	-72.6458	20.9774	-28.9438	0	0	0
482	7	0.0377489	-0.0155532	-0.0867165	-5.72756	-6.93974	-1.60482	300	610	0	-0.00174023	-6.11149e-05	0.00332679	0.161976	0.0244604	-0.0539783	300	200	0	0.0360086	-0.0156143	-0.0833897	-58.5468	16.3732	-29.0218	0	0	0
482	8	0.0331478	-0.0146548	-0.0644819	-4.22339	-5.12362	-1.33635	300	610	0	-0.00235364	-0.000265283	0.00325428	0.162377	0.00735669	-0.0447901	300	200	0	0.0307942	-0.0149201	-0.0612276	-43.4603	11.7739	-25.6066	0	0	0
482	9	0.0265504	-0.0123911	-0.0440102	-2.85504	-3.46857	-1.02267	300	610	0	-0.00242571	-0.000351042	0.00282461	0.143248	-0.00335421	-0.0341672	300	200	0	0.0241246	-0.0127421	-0.0411856	-29.6047	7.72578	-20.59	0	0	0
483	0	0.0195917	-0.00961219	-0.0269929	-1.72791	-2.10346	-0.720393	300	610	0	-0.00217794	-0.000358495	0.0022408	0.115171	-0.00911255	-0.023986	300	200	0	0.0174137	-0.00997068	-0.0247521	-18.1088	4.4772	-15.2509	0	0	0
483	1	0.013255	-0.00686846	-0.0139905	-0.873852	-1.0678	-0.460708	300	610	0	-0.00177582	-0.000320039	0.00163798	0.0852972	-0.0113369	-0.0152726	300	200	0	0.0114791	-0.0071885	-0.0123525	-9.34022	2.07563	-10.3629	0	0	0
483	2	0.00803133	-0.00447206	-0.00484677	-0.278627	-0.345038	-0.256473	300	610	0	-0.00133289	-0.000259772	0.0010961	0.0579514	-0.0112641	-0.00844188	300	200	0	0.00669843	-0.00473183	-0.00375067	-3.18511	0.447375	-6.317	0	0	0
483	3	0.00407046	-0.00256107	0.000988299	0.0968182	0.111652	-0.108471	300	610	0	-0.000919321	-0.00019415	0.00065386	0.0353197	-0.0098793	-0.00350809	300	200	0	0.00315114	-0.00275522	0.00164216	0.733522	-0.54213	-3.23766	0	0	0
483	4	0.00130785	-0.00115699	0.00422535	0.301137	0.360915	-0.010444	300	610	0	-0.000571931	-0.000133273	0.000321638	0.0180965	-0.00790525	-0.000253146	300	200	0	0.000735923	-0.00129027	0.00454699	2.89909	-1.04641	-1.08118	0	0	0
483	5	-0.00043644	-0.000211777	0.00558273	0.382708	0.461198	0.0471619	300	610	0	-0.00030401	-8.23825e-05	9.228e-05	0.00603648	-0.00582776	0.00164847	300	200	0	-0.00074045	-0.000294159	0.00567501	3.79854	-1.21159	0.287593	0	0	0
483	6	-0.00138729	0.000356925	0.00569755	0.383979	0.46387	0.0746595	300	610	0	-0.000113723	-4.33006e-05	-5.0592e-05	-0.00161715	-0.00393849	0.00254527	300	200	0	-0.00150101	0.000313625	0.00564696	3.8628	-1.16211	1.04028	0	0	0
483	7	-0.00176858	0.000641347	0.00508428	0.338929	0.410102	0.0815681	300	610	0	9.24176e-06	-1.5668e-05	-0.000126705	-0.00582481	-0.00238269	0.00275742	300	200	0	-0.00175934	0.000625679	0.00495758	3.43921	-0.995105	1.34902	0	0	0
483	8	-0.00177695	0.000728411	0.0041255	0.272619	0.330293	0.0758152	300	610	0	7.88385e-05	2.08749e-06	-0.000155359	-0.00754955	-0.0012041	0.00255065	300	200	0	-0.00169811	0.000730499	0.00397014	2.78562	-0.780446	1.36569	0	0	0
483	9	-0.0015699	0.000691624	0.00308239	0.201991	0.245027	0.0634685	300	610	0	0.000109454	1.20471e-05	-0.000153312	-0.00764109	-0.000382909	0.00212766	300	200	0	-0.00146045	0.000703671	0.00292908	2.07772	-0.563978	1.21245	0	0	0
484	0	-0.00126369	0.000588014	0.00211515	0.137301	0.166791	0.0488027	300	610	0	0.000114006	1.63371e-05	-0.000133856	-0.00678271	0.000134888	0.00163079	300	200	0	-0.00114968	0.000604351	0.0019813	1.423	-0.37228	0.979786	0	0	0
484	1	-0.000936965	0.000458337	0.00130686	0.0837377	0.101923	0.0345521	300	610	0	0.000103031	1.68559e-05	-0.000106711	-0.00548052	0.000416513	0.00115069	300	200	0	-0.000833934	0.000475193	0.00120015	0.876909	-0.217677	0.729203	0	0	0
484	2	-0.000637407	0.000329134	0.00068632	0.0429577	0.0524749	0.0222392	300	610	0	8.44375e-05	1.51445e-05	-7.83808e-05	-0.00407841	0.000528776	0.000737459	300	200	0	-0.00055297	0.000344279	0.000607939	0.458384	-0.102836	0.498191	0	0	0
484	3	-0.000389181	0.000215608	0.000247713	0.0143895	0.0177886	0.0125084	300	610	0	6.36798e-05	1.23549e-05	-5.27477e-05	-0.00278601	0.000530278	0.000411949	300	200	0	-0.000325501	0.000227963	0.000194966	0.163101	-0.0245468	0.305973	0	0	0
484	4	-0.000200062	0.00012463	-3.3998e-05	-0.00375135	-0.00427522	0.00542237	300	610	0	4.41529e-05	9.27802e-06	-3.1721e-05	-0.00171078	0.000467919	0.000175682	300	200	0	-0.00015591	0.000133908	-6.5719e-05	-0.0261175	0.0233921	0.158978	0	0	0
484	5	-6.74763e-05	5.74627e-05	-0.000191915	-0.0137342	-0.0164511	0.000701757	300	610	0	2.76618e-05	6.40279e-06	-1.58497e-05	-0.000888613	0.000376278	1.88945e-05	300	200	0	-3.98145e-05	6.38655e-05	-0.000207765	-0.131795	0.0481656	0.0555085	0	0	0
484	6	1.67992e-05	1.1994e-05	-0.000259828	-0.0178364	-0.0214903	-0.00209603	300	610	0	1.48822e-05	3.9863e-06	-4.83486e-06	-0.000309959	0.000278727	-7.35034e-05	300	200	0	3.16814e-05	1.59803e-05	-0.000264663	-0.176842	0.0566667	-0.0105994	0	0	0
484	7	6.32506e-05	-1.55783e-05	-0.000267897	-0.0180684	-0.0218254	-0.00345472	300	610	0	5.76022e-06	2.12167e-06	2.0746e-06	5.96933e-05	0.000189409	-0.000117864	300	200	0	6.90108e-05	-1.34566e-05	-0.000265823	-0.181657	0.0547983	-0.0473445	0	0	0
484	8	8.24169e-05	-2.95737e-05	-0.000240596	-0.0160476	-0.0194159	-0.00382401	300	610	0	-1.71228e-07	7.96643e-07	5.79985e-06	0.000265109	0.000115473	-0.000129317	300	200	0	8.22456e-05	-2.8777e-05	-0.000234796	-0.162768	0.0471907	-0.0628265	0	0	0
484	9	8.36104e-05	-3.40944e-05	-0.000196215	-0.0129725	-0.0157157	-0.00358042	300	610	0	-3.56111e-06	-6.01639e-08	7.25021e-06	0.000351605	5.91961e-05	-0.000120484	300	200	0	8.00492e-05	-3.41546e-05	-0.000188964	-0.132501	0.0371904	-0.0642374	0	0	0
485	0	7.43281e-05	-3.26287e-05	-0.000147303	-0.00965777	-0.0117146	-0.00301349	300	610	0	-5.08555e-06	-5.45613e-07	7.21968e-06	0.000359416	1.9782e-05	-0.000101041	300	200	0	6.92426e-05	-3.31743e-05	-0.000140084	-0.0993019	0.0270067	-0.0573899	0	0	0
485	1	6.01295e-05	-2.78959e-05	-0.00010162	-0.00660053	-0.00801744	-0.00232825	300	610	0	-5.3557e-06	-7.59672e-07	6.34137e-06	0.000321055	-5.23771e-06	-7.78155e-05	300	200	0	5.47738e-05	-2.86555e-05	-9.52784e-05	-0.0683747	0.0179317	-0.0466106	0	0	0
485	2	4.4797e-05	-2.18488e-05	-6.32382e-05	-0.00405581	-0.00493589	-0.00165668	300	610	0	-4.8725e-06	-7.92173e-07	5.08033e-06	0.000260722	-1.89983e-05	-5.51843e-05	300	200	0	3.99245e-05	-2.2641e-05	-5.81578e-05	-0.0424411	0.0105761	-0.0348559	0	0	0
485	3	3.06407e-05	-1.57671e-05	-3.36311e-05	-0.00210917	-0.00257567	-0.00107305	300	610	0	-4.01375e-06	-7.16413e-07	3.74959e-06	0.000194949	-2.4645e-05	-3.55932e-05	300	200	0	2.66269e-05	-1.64835e-05	-2.98815e-05	-0.0224705	0.00508604	-0.0239418	0	0	0
485	4	1.88483e-05	-1.03906e-05	-1.25988e-05	-0.000738482	-0.000911572	-0.000609551	300	610	0	-3.04147e-06	-5.8744e-07	2.53743e-06	0.00013389	-2.49532e-05	-2.00856e-05	300	200	0	1.58069e-05	-1.0978e-05	-1.00613e-05	-0.0083093	0.00132315	-0.0148122	0	0	0
485	5	9.82112e-06	-6.06055e-06	9.95871e-07	0.000137643	0.000153885	-0.00027039	300	610	0	-2.11984e-06	-4.4325e-07	1.53798e-06	8.28205e-05	-2.21554e-05	-8.77483e-06	300	200	0	7.70127e-06	-6.5038e-06	2.53385e-06	0.000823358	-0.000998086	-0.00779722	0	0	0
485	6	3.45998e-06	-2.84841e-06	8.6934e-06	0.000624962	0.000748124	-4.31508e-05	300	610	0	-1.33721e-06	-3.07501e-07	7.79974e-07	4.3584e-05	-1.79053e-05	-1.22549e-06	300	200	0	2.12277e-06	-3.15591e-06	9.47337e-06	0.00597603	-0.00221368	-0.0028343	0	0	0
485	7	-6.09878e-07	-6.61988e-07	1.20826e-05	0.000830636	0.00100059	9.2645e-05	300	610	0	-7.27807e-07	-1.9279e-07	2.51166e-07	1.58286e-05	-1.33269e-05	3.26112e-06	300	200	0	-1.33769e-06	-8.54778e-07	1.23338e-05	0.00822607	-0.00264867	0.00035706	0	0	0
485	8	-2.87714e-06	6.74026e-07	1.25907e-05	0.000849856	0.00102645	0.000159675	300	610	0	-2.90656e-07	-1.03851e-07	-8.28181e-08	-2.01656e-06	-9.10569e-06	5.4519e-06	300	200	0	-3.16779e-06	5.70175e-07	1.25079e-05	0.00853898	-0.00258297	0.00214936	0	0	0
485	9	-3.83767e-06	1.36181e-06	1.13817e-05	0.000759582	0.000918936	0.000179177	300	610	0	-4.66244e-09	-4.03341e-08	-2.64969e-07	-1.20362e-05	-5.59306e-06	6.06149e-06	300	200	0	-3.84234e-06	1.32147e-06	1.11167e-05	0.00770083	-0.00223725	0.00292359	0	0	0
486	0	-3.93239e-06	1.59489e-06	9.32961e-06	0.000617118	0.000747563	0.000169027	300	610	0	1.60326e-07	9.93932e-10	-3.38105e-07	-1.6362e-05	-2.90663e-06	5.68929e-06	300	200	0	-3.77206e-06	1.59588e-06	8.99151e-06	0.0063008	-0.00177174	0.00302017	0	0	0
486	1	-3.518e-06	1.53875e-06	7.03743e-06	0.000461632	0.000559903	0.00014304	300	610	0	2.36071e-07	2.4637e-08	-3.39845e-07	-1.68984e-05	-1.01553e-06	4.79698e-06	300	200	0	-3.28193e-06	1.56338e-06	6.69758e-06	0.00474464	-0.00129286	0.00271562	0	0	0
486	2	-2.86032e-06	1.32301e-06	4.8805e-06	0.000317197	0.000385253	0.000111044	300	610	0	2.51476e-07	3.52933e-08	-3.00327e-07	-1.51921e-05	1.92843e-07	3.71203e-06	300	200	0	-2.60884e-06	1.3583e-06	4.58017e-06	0.00328424	-0.000863381	0.00221675	0	0	0
486	3	-2.14116e-06	1.04124e-06	3.05849e-06	0.000196336	0.000238906	7.94086e-05	300	610	0	2.3035e-07	3.72123e-08	-2.418e-07	-1.23997e-05	8.64606e-07	2.64567e-06	300	200	0	-1.91081e-06	1.07845e-06	2.81669e-06	0.00205302	-0.000513517	0.00166563	0	0	0
486	4	-1.4724e-06	7.5509e-07	1.64627e-06	0.000103439	0.00012628	5.17525e-05	300	610	0	1.90741e-07	3.3879e-08	-1.79321e-07	-9.31592e-06	1.14775e-06	1.71714e-06	300	200	0	-1.28166e-06	7.88969e-07	1.46695e-06	0.00110036	-0.000251138	0.00115018	0	0	0
486	5	-9.12348e-07	5.00543e-07	6.38042e-07	3.76948e-05	4.64702e-05	2.96813e-05	300	610	0	1.45226e-07	2.79233e-08	-1.22019e-07	-6.43218e-06	1.17371e-06	9.78547e-07	300	200	0	-7.67122e-07	5.28466e-07	5.16023e-07	0.000421431	-7.03413e-05	0.000716687	0	0	0
486	6	-4.81571e-07	2.94514e-07	-1.77127e-08	-4.59891e-06	-4.95724e-06	1.34527e-05	300	610	0	1.01743e-07	2.11699e-08	-7.45252e-08	-4.0073e-06	1.0487e-06	4.37227e-07	300	200	0	-3.79828e-07	3.15684e-07	-9.22379e-08	-1.91632e-05	4.19946e-05	0.000382005	0	0	0
486	7	-1.76479e-07	1.40944e-07	-3.92628e-07	-2.83674e-05	-3.39345e-05	2.51815e-06	300	610	0	6.46115e-08	1.4763e-08	-3.83335e-08	-2.13534e-06	8.51789e-07	7.38658e-08	300	200	0	-1.11868e-07	1.55707e-07	-4.30962e-07	-0.000270199	0.000101575	0.000144034	0	0	0
486	8	1.99742e-08	3.58442e-08	-5.61375e-07	-3.86511e-05	-4.65491e-05	-4.06891e-06	300	610	0	3.55597e-08	9.31926e-09	-1.29547e-08	-8.04466e-07	6.37023e-07	-1.43856e-07	300	200	0	5.55339e-08	4.51635e-08	-5.7433e-07	-0.000382317	0.000123721	-9.95991e-06	0	0	0
486	9	1.30544e-07	-2.88563e-08	-5.91466e-07	-3.99555e-05	-4.82521e-05	-7.37103e-06	300	610	0	1.46167e-08	5.07828e-09	3.18138e-09	5.66335e-08	4.37593e-07	-2.51884e-07	300	200	0	1.45161e-07	-2.37781e-08	-5.88285e-07	-0.000401198	0.000121703	-9.73115e-05	0	0	0
487	0	1.78552e-07	-6.26156e-08	-5.3825e-07	-3.59417e-05	-4.34784e-05	-8.39078e-06	300	610	0	8.32787e-10	2.03446e-09	1.20795e-08	5.44972e-07	2.70759e-07	-2.83964e-07	300	200	0	1.79385e-07	-6.05812e-08	-5.2617e-07	-0.000364221	0.000106033	-0.000135932	0	0	0
487	1	1.84867e-07	-7.45602e-08	-4.4348e-07	-2.93489e-05	-3.555e-05	-7.9767e-06	300	610	0	-7.19156e-09	4.18571e-11	1.57554e-08	7.60768e-07	1.42556e-07	-2.68553e-07	300	200	0	1.77675e-07	-7.45183e-08	-4.27724e-07	-0.000299537	8.43815e-05	-0.000141931	0	0	0
487	2	1.66456e-07	-7.25383e-08	-3.36118e-07	-2.20592e-05	-2.67531e-05	-6.78759e-06	300	610	0	-1.09478e-08	-1.10878e-09	1.59904e-08	7.94138e-07	5.18495e-08	-2.27674e-07	300	200	0	1.55509e-07	-7.36471e-08	-3.20128e-07	-0.000226634	6.18726e-05	-0.000128458	0	0	0
487	3	1.36026e-07	-6.27274e-08	-2.34316e-07	-1.5238e-05	-1.85057e-05	-5.29467e-06	300	610	0	-1.18021e-08	-1.63815e-09	1.4219e-08	7.18643e-07	-6.48422e-09	-1.77026e-07	300	200	0	1.24223e-07	-6.43656e-08	-2.20097e-07	-0.000157698	4.15543e-05	-0.000105397	0	0	0
487	4	1.02312e-07	-4.9608e-08	-1.47849e-07	-9.49935e-06	-1.15575e-05	-3.80505e-06	300	610	0	-1.08863e-08	-1.7472e-09	1.15053e-08	5.89556e-07	-3.92502e-08	-1.268e-07	300	200	0	9.14254e-08	-5.13552e-08	-1.36344e-07	-9.92617e-05	2.49179e-05	-7.95713e-05	0	0	0
487	5	7.07297e-08	-3.61504e-08	-8.05072e-08	-5.06736e-06	-6.18467e-06	-2.49493e-06	300	610	0	-9.06176e-09	-1.60159e-09	8.57335e-09	4.45048e-07	-5.34094e-08	-8.28048e-08	300	200	0	6.1668e-08	-3.7752e-08	-7.19338e-08	-5.38291e-05	1.2382e-05	-5.52361e-05	0	0	0
487	6	4.41389e-08	-2.41029e-08	-3.21904e-08	-1.91503e-06	-2.35819e-06	-1.44422e-06	300	610	0	-6.93237e-09	-1.32692e-09	5.86545e-09	3.08902e-07	-5.51825e-08	-4.76373e-08	300	200	0	3.72065e-08	-2.54299e-08	-2.6325e-08	-2.12898e-05	3.69821e-06	-3.46591e-05	0	0	0
487	7	2.3588e-08	-1.43025e-08	-5.72758e-10	1.25732e-07	1.23008e-07	-6.67928e-07	300	610	0	-4.88156e-09	-1.0108e-09	3.60923e-09	1.93796e-07	-4.96228e-08	-2.17381e-08	300	200	0	1.87064e-08	-1.53133e-08	3.03647e-09	-4.30481e-08	-1.73547e-06	-1.8696e-05	0	0	0
487	8	8.95995e-09	-6.96257e-09	1.76742e-08	1.28408e-06	1.53491e-06	-1.41963e-07	300	610	0	-3.12044e-09	-7.08531e-10	1.88171e-09	1.0451e-07	-4.051e-08	-4.25562e-09	300	200	0	5.83951e-09	-7.6711e-09	1.95559e-08	1.2178e-05	-4.65266e-06	-7.28903e-06	0	0	0
487	9	-5.18718e-10	-1.91234e-09	2.6058e-08	1.79698e-06	2.16368e-06	1.77368e-07	300	610	0	-1.73585e-09	-4.50266e-10	6.64115e-10	4.07148e-08	-3.04408e-08	6.30334e-09	300	200	0	-2.25457e-09	-2.3626e-09	2.67222e-08	1.77525e-05	-5.77519e-06	1.38478e-07	0	0	0
488	0	-5.90665e-09	1.2193e-09	2.77716e-08	1.87762e-06	2.26723e-06	3.3982e-07	300	610	0	-7.32819e-10	-2.48094e-10	-1.15119e-10	-8.18572e-10	-2.10221e-08	1.16227e-08	300	200	0	-6.63946e-09	9.71209e-10	2.76565e-08	1.88411e-05	-5.73204e-06	4.39242e-06	0	0	0
488	1	-8.30022e-09	2.87447e-09	2.54457e-08	1.70013e-06	2.05646e-06	3.92708e-07	300	610	0	-6.87551e-11	-1.02276e-10	-5.49415e-10	-2.46006e-08	-1.31005e-08	1.32954e-08	300	200	0	-8.36898e-09	2.7722e-09	2.48963e-08	1.72206e-05	-5.02383e-06	6.31455e-06	0	0	0
488	2	-8.68682e-09	3.4834e-09	2.10747e-08	1.39538e-06	1.69009e-06	3.76295e-07	300	610	0	3.21247e-10	-6.24337e-12	-7.33611e-10	-3.53412e-08	-6.98406e-09	1.26719e-08	300	200	0	-8.36557e-09	3.47716e-09	2.03411e-08	1.42358e-05	-4.01767e-06	6.66682e-06	0	0	0
488	3	-7.8734e-09	3.4182e-09	1.60489e-08	1.0538e-06	1.27795e-06	3.21994e-07	300	610	0	5.07178e-10	4.97149e-11	-7.52049e-10	-3.73029e-08	-2.63472e-09	1.08027e-08	300	200	0	-7.36623e-09	3.46792e-09	1.52969e-08	1.08224e-05	-2.96018e-06	6.07451e-06	0	0	0
488	4	-6.46702e-09	2.97318e-09	1.12459e-08	7.31773e-07	8.88621e-07	2.52384e-07	300	610	0	5.53611e-10	7.59609e-11	-6.72987e-10	-3.39833e-08	1.80061e-10	8.43998e-09	300	200	0	-5.91341e-09	3.04914e-09	1.0573e-08	7.56957e-06	-1.99924e-06	5.00973e-06	0	0	0
488	5	-4.88739e-09	2.36283e-09	7.14365e-09	4.59375e-07	5.58831e-07	1.82271e-07	300	610	0	5.14303e-10	8.19946e-11	-5.47294e-10	-2.80231e-08	1.77696e-09	6.0753e-09	300	200	0	-4.37309e-09	2.44483e-09	6.59635e-09	4.79687e-06	-1.20839e-06	3.80024e-06	0	0	0
488	6	-3.39648e-09	1.73021e-09	3.93333e-09	2.4799e-07	3.02591e-07	1.20229e-07	300	610	0	4.30386e-10	7.56879e-11	-4.09775e-10	-2.12552e-08	2.48323e-09	3.99139e-09	300	200	0	-2.96609e-09	1.80589e-09	3.52355e-09	2.63079e-06	-6.09619e-07	2.65176e-06	0	0	0
488	7	-2.13433e-09	1.16019e-09	1.6186e-09	9.68874e-08	1.1919e-07	7.02228e-08	300	610	0	3.30824e-10	6.30379e-11	-2.81853e-10	-1.48298e-08	2.59325e-09	2.31737e-09	300	200	0	-1.80351e-09	1.22323e-09	1.33675e-09	1.07175e-06	-1.92672e-07	1.67529e-06	0	0	0
488	8	-1.15419e-09	6.94138e-10	9.47648e-11	-1.54061e-09	-4.67797e-10	3.30995e-08	300	610	0	2.34139e-10	4.82491e-11	-1.747e-10	-9.36746e-09	2.34732e-09	1.0786e-09	300	200	0	-9.20056e-10	7.42387e-10	-7.9935e-11	4.75931e-08	7.00227e-08	9.14125e-07	0	0	0
488	9	-4.53054e-10	3.43421e-10	-7.92664e-10	-5.79482e-08	-6.92093e-08	7.80919e-09	300	610	0	1.50634e-10	3.39938e-11	-9.22635e-11	-5.11003e-09	1.92606e-09	2.37776e-10	300	200	0	-3.02419e-10	3.77415e-10	-8.84927e-10	-5.4692e-07	2.12711e-07	3.67507e-07	0	0	0
489	0	4.08389e-12	1.00831e-10	-1.20839e-09	-8.3471e-08	-1.00481e-07	-7.66259e-09	300	610	0	8.46636e-11	2.17447e-11	-3.38665e-11	-2.05298e-09	1.45423e-09	-2.74008e-10	300	200	0	8.87475e-11	1.22576e-10	-1.24225e-09	-8.2353e-07	2.6939e-07	9.41228e-09	0	0	0
489	1	2.66429e-10	-5.06677e-11	-1.30334e-09	-8.81935e-08	-1.06481e-07	-1.56445e-08	300	610	0	3.66398e-11	1.21096e-11	3.74663e-12	-5.05504e-11	1.00956e-09	-5.3559e-10	300	200	0	3.03068e-10	-3.85581e-11	-1.29959e-09	-8.84381e-07	2.69859e-07	-1.97597e-07	0	0	0
489	2	3.85499e-10	-1.31731e-10	-1.20254e-09	-8.03938e-08	-9.7235e-08	-1.83685e-08	300	610	0	4.66001e-12	5.12612e-12	2.49257e-11	1.10677e-09	6.33538e-10	-6.22132e-10	300	200	0	3.90159e-10	-1.26605e-10	-1.17761e-09	-8.13928e-07	2.37955e-07	-2.93059e-07	0	0	0
489	3	4.07998e-10	-1.62633e-10	-1.00121e-09	-6.63244e-08	-8.03264e-08	-1.77447e-08	300	610	0	-1.42824e-11	4.99788e-13	3.41308e-11	1.64022e-09	3.41808e-10	-5.97715e-10	300	200	0	3.93715e-10	-1.62133e-10	-9.67081e-10	-6.7638e-07	1.91241e-07	-3.13005e-07	0	0	0
489	4	3.7229e-10	-1.6101e-10	-7.66089e-10	-5.03277e-08	-6.10278e-08	-1.52704e-08	300	610	0	-2.34705e-11	-2.21972e-12	3.53541e-11	1.75137e-09	1.33326e-10	-5.12414e-10	300	200	0	3.48819e-10	-1.6323e-10	-7.30735e-10	-5.16655e-07	1.41583e-07	-2.87155e-07	0	0	0
489	5	3.07373e-10	-1.40881e-10	-5.39568e-10	-3.513e-08	-4.26561e-08	-1.20272e-08	300	610	0	-2.5955e-11	-3.51865e-12	3.18423e-11	1.60647e-09	-2.43744e-12	-4.02277e-10	300	200	0	2.81418e-10	-1.444e-10	-5.07725e-10	-3.63222e-07	9.6151e-08	-2.38056e-07	0	0	0
489	6	2.33403e-10	-1.12511e-10	-3.44999e-10	-2.22037e-08	-2.70075e-08	-8.72859e-09	300	610	0	-2.42889e-11	-3.84597e-12	2.60268e-11	1.33163e-09	-8.02039e-11	-2.90993e-10	300	200	0	2.09114e-10	-1.16357e-10	-3.18972e-10	-2.31701e-07	5.85665e-08	-1.81444e-07	0	0	0
489	7	1.63046e-10	-8.27853e-11	-1.91999e-10	-1.21245e-08	-1.47904e-08	-5.79137e-09	300	610	0	-2.04352e-11	-3.57562e-12	1.95801e-11	1.01485e-09	-1.15354e-10	-1.92316e-10	300	200	0	1.42611e-10	-8.63609e-11	-1.72419e-10	-1.28458e-07	2.99746e-08	-1.27263e-07	0	0	0
489	8	1.03155e-10	-5.58245e-11	-8.11403e-11	-4.88387e-09	-6.00275e-09	-3.41214e-09	300	610	0	-1.57831e-11	-2.99388e-12	1.35392e-11	7.11715e-10	-1.2181e-10	-1.12653e-10	300	200	0	8.73718e-11	-5.88184e-11	-6.76011e-11	-5.37832e-08	9.96194e-09	-8.09381e-08	0	0	0
489	9	5.64218e-11	-3.36677e-11	-7.72801e-12	-1.38589e-10	-2.34609e-10	-1.63738e-09	300	610	0	-1.12266e-11	-2.30246e-12	8.45169e-12	4.52575e-10	-1.10999e-10	-5.3419e-11	300	200	0	4.51952e-11	-3.59702e-11	7.23679e-13	-4.43633e-09	-2.73208e-09	-4.46538e-08	0	0	0
490	0	2.28257e-11	-1.69146e-11	3.54019e-11	2.60624e-09	3.10976e-09	-4.21762e-10	300	610	0	-7.26837e-12	-1.63042e-12	4.51899e-12	2.49624e-10	-9.15496e-11	-1.29937e-11	300	200	0	1.55574e-11	-1.8545e-11	3.99208e-11	2.44646e-08	-9.70479e-09	-1.84683e-08	0	0	0
490	1	7.88203e-13	-5.26568e-12	5.59786e-11	3.87365e-09	4.66185e-09	3.27442e-10	300	610	0	-4.126e-12	-1.04964e-12	1.7191e-12	1.03175e-10	-6.9452e-11	1.1798e-11	300	200	0	-3.3378e-12	-6.31532e-12	5.76977e-11	3.81645e-08	-1.25567e-08	-1.21096e-09	0	0	0
490	2	-1.19763e-11	2.05966e-12	6.11352e-11	4.14051e-09	4.99842e-09	7.19159e-10	300	610	0	-1.82737e-12	-5.90578e-13	-9.56601e-14	6.67357e-12	-4.84666e-11	2.46454e-11	300	200	0	-1.38036e-11	1.46908e-12	6.10396e-11	4.14911e-08	-1.26993e-08	8.85553e-09	0	0	0
490	3	-1.78874e-11	6.0258e-12	5.68112e-11	3.8003e-09	4.59599e-09	8.58635e-10	300	610	0	-2.87899e-13	-2.56227e-13	-1.12765e-12	-4.96059e-11	-3.06226e-11	2.90937e-11	300	200	0	-1.81753e-11	5.76958e-12	5.56835e-11	3.84569e-08	-1.12673e-08	1.35875e-08	0	0	0
490	4	-1.91533e-11	7.58772e-12	4.75517e-11	3.1516e-09	3.81666e-09	8.36456e-10	300	610	0	6.31546e-13	-3.34434e-14	-1.58655e-12	-7.60496e-11	-1.67121e-11	2.81826e-11	300	200	0	-1.85218e-11	7.55428e-12	4.59652e-11	3.21274e-08	-9.10056e-09	1.46881e-08	0	0	0
490	5	-1.75976e-11	7.5811e-12	3.65586e-11	2.40288e-09	2.91354e-09	7.23978e-10	300	610	0	1.08489e-12	9.86339e-14	-1.66124e-12	-8.21864e-11	-6.72181e-12	2.42986e-11	300	200	0	-1.65127e-11	7.67973e-12	3.48974e-11	2.46578e-08	-6.76979e-09	1.35698e-08	0	0	0
490	6	-1.46051e-11	6.67343e-12	2.58794e-11	1.68591e-09	2.04692e-09	5.72992e-10	300	610	0	1.21619e-12	1.62812e-13	-1.50612e-12	-7.59161e-11	-1.76452e-13	1.91686e-11	300	200	0	-1.33889e-11	6.83625e-12	2.43733e-11	1.74234e-08	-4.62258e-09	1.13089e-08	0	0	0
490	7	-1.11433e-11	5.35593e-12	1.66539e-11	1.07269e-09	1.30461e-09	4.17868e-10	300	610	0	1.14668e-12	1.803e-13	-1.23737e-12	-6.32599e-11	3.60785e-12	1.39336e-11	300	200	0	-9.99657e-12	5.53623e-12	1.54166e-11	1.11866e-08	-2.83692e-09	8.66072e-09	0	0	0
490	8	-7.8243e-12	3.95987e-12	9.36416e-12	5.9223e-10	7.2228e-10	2.78858e-10	300	610	0	9.70004e-13	1.68859e-13	-9.35324e-13	-4.8441e-11	5.35349e-12	9.26257e-12	300	200	0	-6.8543e-12	4.12873e-12	8.42884e-12	6.26704e-09	-1.47201e-09	6.10556e-09	0	0	0
490	9	-4.98321e-12	2.68509e-12	4.05645e-12	2.45378e-10	3.01353e-10	1.65688e-10	300	610	0	7.52775e-13	1.42148e-13	-6.50148e-13	-3.41455e-11	5.71888e-12	5.47261e-12	300	200	0	-4.23044e-12	2.82723e-12	3.4063e-12	2.69135e-09	-5.11758e-10	3.90854e-09	0	0	0
491	0	-2.7556e-12	1.63202e-12	5.21147e-13	1.66994e-11	2.34121e-11	8.0866e-11	300	610	0	5.38129e-13	1.09843e-13	-4.08672e-13	-2.18553e-11	5.24713e-12	2.64109e-12	300	200	0	-2.21747e-12	1.74186e-12	1.12475e-13	3.14619e-10	1.01355e-10	2.17936e-09	0	0	0
491	1	-1.1463e-12	8.31978e-13	-1.57362e-12	-1.1677e-10	-1.39182e-10	2.24564e-11	300	610	0	3.5056e-13	7.81736e-14	-2.21111e-13	-1.21833e-11	4.3503e-12	6.98221e-13	300	200	0	-7.95738e-13	9.10152e-13	-1.79473e-12	-1.08939e-09	4.41782e-10	9.2533e-10	0	0	0
491	2	-8.43581e-14	2.72801e-13	-2.59039e-12	-1.79587e-10	-2.16072e-10	-1.38036e-11	300	610	0	2.00921e-13	5.06447e-14	-8.69106e-14	-5.16982e-12	3.31601e-12	-5.02079e-13	300	200	0	1.16563e-13	3.23446e-13	-2.6773e-12	-1.76675e-09	5.84839e-10	9.40024e-11	0	0	0
491	3	5.36263e-13	-8.12231e-14	-2.86614e-12	-1.94292e-10	-2.34518e-10	-3.30056e-11	300	610	0	9.09311e-14	2.87789e-14	6.10005e-16	-5.21041e-13	2.32599e-12	-1.13233e-12	300	200	0	6.27194e-13	-5.24442e-14	-2.86553e-12	-1.94556e-09	5.97362e-10	-3.95178e-10	0	0	0
491	4	8.29154e-13	-2.75086e-13	-2.68297e-12	-1.79583e-10	-2.17164e-10	-4.01108e-11	300	610	0	1.6851e-14	1.27759e-14	5.08574e-14	2.2139e-12	1.47946e-12	-1.3597e-12	300	200	0	8.46005e-13	-2.6231e-13	-2.63212e-12	-1.8164e-09	5.33342e-10	-6.29317e-10	0	0	0
491	5	8.98696e-13	-3.5375e-13	-2.25778e-12	-1.49715e-10	-1.81294e-10	-3.94136e-11	300	610	0	-2.77505e-14	2.05174e-15	7.36837e-14	3.5224e-12	8.16355e-13	-1.32831e-12	300	200	0	8.70946e-13	-3.51699e-13	-2.1841e-12	-1.52558e-09	4.32946e-10	-6.88906e-10	0	0	0
491	6	8.31532e-13	-3.56803e-13	-1.74413e-12	-1.14692e-10	-1.39056e-10	-3.43137e-11	300	610	0	-5.00856e-14	-4.35874e-15	7.80228e-14	3.85477e-12	3.37774e-13	-1.15189e-12	300	200	0	7.81447e-13	-3.61162e-13	-1.66611e-12	-1.17649e-09	3.23605e-10	-6.41032e-10	0	0	0
491	7	6.93777e-13	-3.16018e-13	-1.24087e-12	-8.08817e-11	-9.81926e-11	-2.72905e-11	300	610	0	-5.69558e-14	-7.52478e-15	7.12153e-14	3.58628e-12	2.23419e-14	-9.1313e-13	300	200	0	6.36821e-13	-3.23543e-13	-1.16965e-12	-8.3551e-10	2.22157e-10	-5.37079e-10	0	0	0
491	8	5.31859e-13	-2.54891e-13	-8.03569e-13	-5.17992e-11	-6.29909e-11	-1.99988e-11	300	610	0	-5.41152e-14	-8.44796e-15	5.88106e-14	3.00434e-12	-1.6168e-13	-6.66985e-13	300	200	0	4.77743e-13	-2.63339e-13	-7.44758e-13	-5.3985e-10	1.37343e-10	-4.13278e-10	0	0	0
491	9	3.75353e-13	-1.89357e-13	-4.56339e-13	-2.89025e-11	-3.52415e-11	-1.3422e-11	300	610	0	-4.60301e-14	-7.97153e-15	4.46669e-14	2.31156e-12	-2.48207e-13	-4.45941e-13	300	200	0	3.29322e-13	-1.97329e-13	-4.11672e-13	-3.05496e-10	7.22044e-11	-2.92826e-10	0	0	0
492	0	2.40618e-13	-1.29102e-13	-2.02292e-13	-1.22921e-11	-1.50853e-11	-8.04046e-12	300	610	0	-3.58937e-14	-6.7472e-15	3.12095e-14	1.63765e-12	-2.68364e-13	-2.65685e-13	300	200	0	2.04724e-13	-1.35849e-13	-1.71082e-13	-1.34331e-10	2.61442e-11	-1.88659e-10	0	0	0
492	1	1.34464e-13	-7.9066e-14	-3.21087e-14	-1.27636e-12	-1.69793e-12	-3.98771e-12	300	610	0	-2.57863e-14	-5.23884e-15	1.97512e-14	1.05493e-12	-2.47957e-13	-1.3037e-13	300	200	0	1.08678e-13	-8.43049e-14	-1.23575e-14	-1.99041e-11	-3.45516e-12	-1.06275e-10	0	0	0
492	2	5.73995e-14	-4.08711e-14	6.95664e-14	5.20931e-12	6.2016e-12	-1.18213e-12	300	610	0	-1.69006e-14	-3.747e-15	1.08084e-14	5.94124e-13	-2.06661e-13	-3.70271e-14	300	200	0	4.04989e-14	-4.46181e-14	8.03748e-14	4.8259e-11	-2.00614e-11	-4.62382e-11	0	0	0
492	3	6.24764e-15	-1.40381e-14	1.19731e-13	8.31717e-12	1.00041e-11	5.71872e-13	300	610	0	-9.77685e-15	-2.44253e-15	4.37808e-15	2.58348e-13	-1.58279e-13	2.10551e-14	300	200	0	-3.52921e-15	-1.64806e-14	1.24109e-13	8.16957e-11	-2.72174e-11	-6.20694e-12	0	0	0
492	4	-2.39071e-14	3.06333e-15	1.34298e-13	9.11243e-12	1.09976e-11	1.51216e-12	300	610	0	-4.51537e-15	-1.40131e-15	1.58993e-16	3.44917e-14	-1.11591e-13	5.19392e-14	300	200	0	-2.84225e-14	1.66202e-15	1.34457e-13	9.11801e-11	-2.80868e-11	1.75491e-11	0	0	0
492	5	-3.83943e-14	1.25306e-14	1.26661e-13	8.48323e-12	1.02576e-11	1.87249e-12	300	610	0	-9.51934e-16	-6.35591e-16	-2.28573e-15	-9.83271e-14	-7.14431e-14	6.35036e-14	300	200	0	-3.93462e-14	1.1895e-14	1.24376e-13	8.57621e-11	-2.52379e-11	2.91154e-11	0	0	0
492	6	-4.21461e-14	1.64798e-14	1.0717e-13	7.11006e-12	8.60917e-12	1.85642e-12	300	610	0	1.21036e-15	-1.1956e-16	-3.41881e-15	-1.62968e-13	-3.98422e-14	6.25814e-14	300	200	0	-4.09358e-14	1.63603e-14	1.03751e-13	7.24221e-11	-2.0591e-11	3.22941e-11	0	0	0
492	7	-3.92784e-14	1.67856e-14	8.31856e-14	5.47285e-12	6.63499e-12	1.62584e-12	300	610	0	2.30927e-15	1.91387e-16	-3.66267e-15	-1.80704e-13	-1.6923e-14	5.45899e-14	300	200	0	-3.69691e-14	1.6977e-14	7.95229e-14	5.61177e-11	-1.54643e-11	3.02715e-11	0	0	0
492	8	-3.29466e-14	1.49602e-14	5.94781e-14	3.87904e-12	4.70887e-12	1.29943e-12	300	610	0	2.66577e-15	3.47348e-16	-3.3662e-15	-1.69357e-13	-1.72797e-15	4.34866e-14	300	200	0	-3.02808e-14	1.53075e-14	5.61119e-14	4.00528e-11	-1.06729e-11	2.54995e-11	0	0	0
492	9	-2.53781e-14	1.2127e-14	3.87561e-14	2.5002e-12	3.04003e-12	9.56838e-13	300	610	0	2.55291e-15	3.95606e-16	-2.7944e-15	-1.42641e-13	7.21446e-15	3.19181e-14	300	200	0	-2.28252e-14	1.25226e-14	3.59617e-14	2.6041e-11	-6.64567e-12	1.97156e-11	0	0	0
493	0	-1.80008e-14	9.05225e-15	2.22213e-14	1.40934e-12	1.71808e-12	6.45784e-13	300	610	0	2.18365e-15	3.76185e-16	-2.13249e-15	-1.10274e-13	1.14958e-14	2.14614e-14	300	200	0	-1.58172e-14	9.42843e-15	2.00888e-14	1.48801e-11	-3.53785e-12	1.40396e-11	0	0	0
493	1	-1.16131e-14	6.20514e-15	1.00653e-14	6.14124e-13	7.53187e-13	3.89949e-13	300	610	0	1.711e-15	3.20169e-16	-1.49767e-15	-7.85177e-14	1.25867e-14	1.28905e-14	300	200	0	-9.90213e-15	6.52531e-15	8.56761e-15	6.68911e-12	-1.32921e-12	9.10224e-12	0	0	0
493	2	-6.55594e-15	3.82839e-15	1.87611e-15	8.36941e-14	1.08621e-13	1.96365e-13	300	610	0	1.23525e-15	2.4979e-16	-9.54122e-16	-5.08978e-14	1.17133e-14	6.4258e-15	300	200	0	-5.32069e-15	4.07818e-15	9.21992e-16	1.18215e-12	9.91295e-14	5.17832e-12	0	0	0
493	3	-2.86667e-15	2.00543e-15	-3.05594e-15	-2.31256e-13	-2.74924e-13	6.16517e-14	300	610	0	8.1445e-16	1.79544e-16	-5.27853e-16	-2.89495e-14	9.81465e-15	1.94279e-15	300	200	0	-2.05222e-15	2.18497e-15	-3.58379e-15	-2.12502e-12	9.08535e-13	2.30486e-12	0	0	0
493	4	-4.03735e-16	7.1822e-16	-5.52729e-15	-3.84765e-13	-4.62665e-13	-2.31522e-14	300	610	0	4.75405e-16	1.1775e-16	-2.19836e-16	-1.28787e-14	7.55284e-15	-8.66347e-16	300	200	0	7.16698e-17	8.3597e-16	-5.74712e-15	-3.77313e-12	1.26558e-12	3.7797e-13	0	0	0
493	5	1.06047e-15	-1.07493e-16	-6.2892e-15	-4.27152e-13	-5.15446e-13	-6.915e-14	300	610	0	2.23791e-16	6.81829e-17	-1.65312e-17	-2.10338e-15	5.35193e-15	-2.37818e-15	300	200	0	1.28426e-15	-3.93099e-17	-6.30573e-15	-4.27086e-12	1.31998e-12	-7.74963e-13	0	0	0
493	6	1.77588e-15	-5.69422e-16	-5.97743e-15	-4.00595e-13	-4.84339e-13	-8.73521e-14	300	610	0	5.24432e-17	3.1555e-17	1.0233e-16	4.34271e-15	3.44842e-15	-2.96386e-15	300	200	0	1.82832e-15	-5.37867e-16	-5.8751e-15	-4.04784e-12	1.19388e-12	-1.34545e-12	0	0	0
493	7	1.97547e-15	-7.67119e-16	-5.08552e-15	-3.37565e-13	-4.08708e-13	-8.74028e-14	300	610	0	-5.23259e-17	6.73357e-18	1.58469e-16	7.53113e-15	1.94286e-15	-2.94724e-15	300	200	0	1.92315e-15	-7.60385e-16	-4.92705e-15	-3.43701e-12	9.79039e-13	-1.51304e-12	0	0	0
493	8	1.85471e-15	-7.89325e-16	-3.96639e-15	-2.6108e-13	-3.16496e-13	-7.70114e-14	300	610	0	-1.06324e-16	-8.34034e-18	1.71853e-16	8.46642e-15	8.45601e-16	-2.5863e-15	300	200	0	1.74838e-15	-7.97666e-16	-3.79454e-15	-2.67603e-12	7.3879e-13	-1.429e-12	0	0	0
493	9	1.56414e-15	-7.07986e-16	-2.85006e-15	-1.85977e-13	-2.25744e-13	-6.18552e-14	300	610	0	-1.24694e-16	-1.60127e-17	1.59059e-16	7.99476e-15	1.13911e-16	-2.07042e-15	300	200	0	1.43945e-15	-7.23998e-16	-2.691e-15	-1.91946e-12	5.12576e-13	-1.21031e-12	0	0	0
494	0	1.2106e-15	-5.7681e-16	-1.86842e-15	-1.20624e-13	-1.46652e-13	-4.57664e-14	300	610	0	-1.2039e-16	-1.85149e-17	1.32739e-16	6.7704e-15	-3.20355e-16	-1.52697e-15	300	200	0	1.09021e-15	-5.95324e-16	-1.73568e-15	-1.25562e-12	3.21402e-13	-9.40278e-13	0	0	0
494	1	8.62994e-16	-4.3262e-16	-1.08126e-15	-6.86672e-14	-8.36931e-14	-3.10596e-14	300	610	0	-1.03561e-16	-1.7746e-17	1.01781e-16	5.25925e-15	-5.31843e-16	-1.03246e-15	300	200	0	7.59433e-16	-4.50366e-16	-9.79482e-16	-7.24239e-13	1.73167e-13	-6.72916e-13	0	0	0
494	2	5.60247e-16	-2.98138e-16	-4.99772e-16	-3.06079e-14	-3.75166e-14	-1.89008e-14	300	610	0	-8.15383e-17	-1.51882e-17	7.18462e-17	3.76338e-15	-5.90029e-16	-6.25046e-16	300	200	0	4.78709e-16	-3.13326e-16	-4.27926e-16	-3.32376e-13	6.72932e-14	-4.38967e-13	0	0	0
494	3	3.19388e-16	-1.85272e-16	-1.05858e-16	-5.07648e-15	-6.49439e-15	-9.65667e-15	300	610	0	-5.9155e-17	-1.19068e-17	4.60695e-17	2.45464e-15	-5.53137e-16	-3.16281e-16	300	200	0	2.60233e-16	-1.97179e-16	-5.97889e-17	-6.74462e-14	-1.60203e-15	-2.52122e-13	0	0	0
494	4	1.42826e-16	-9.8291e-17	1.33244e-16	1.02081e-14	1.21161e-14	-3.19042e-15	300	610	0	-3.92329e-17	-8.60053e-18	2.57565e-17	1.40952e-15	-4.65978e-16	-1.01048e-16	300	200	0	1.03593e-16	-1.06892e-16	1.59e-16	9.29169e-14	-4.10224e-14	-1.14636e-13	0	0	0
494	5	2.42831e-17	-3.65621e-17	2.5483e-16	1.77789e-14	2.13717e-14	9.07736e-16	300	610	0	-2.31011e-17	-5.6742e-18	1.10067e-17	6.40577e-16	-3.6031e-16	3.47482e-17	300	200	0	1.18202e-18	-4.22363e-17	2.65837e-16	1.7404e-13	-5.87963e-14	-2.19209e-14	0	0	0
494	6	-4.67684e-17	3.28806e-18	2.94354e-16	2.00121e-14	2.41452e-14	3.15575e-15	300	610	0	-1.10719e-17	-3.31519e-18	1.21402e-18	1.22101e-16	-2.56598e-16	1.08682e-16	300	200	0	-5.78403e-17	-2.71357e-20	2.95568e-16	1.99932e-13	-6.20055e-14	3.39994e-14	0	0	0
494	7	-8.20436e-17	2.5808e-17	2.81984e-16	1.89101e-14	2.28611e-14	4.07201e-15	300	610	0	-2.83561e-18	-1.56362e-18	-4.56104e-18	-1.90556e-16	-1.66375e-16	1.38232e-16	300	200	0	-8.48792e-17	2.42443e-17	2.77423e-16	1.90981e-13	-5.6458e-14	6.20973e-14	0	0	0
494	8	-9.25434e-17	3.56789e-17	2.41252e-16	1.6022e-14	1.93972e-14	4.11332e-15	300	610	0	2.23791e-18	-3.70135e-19	-7.33763e-18	-3.47599e-16	-9.46657e-17	1.38741e-16	300	200	0	-9.03055e-17	3.53087e-17	2.33915e-16	1.63066e-13	-4.65372e-14	7.08486e-14	0	0	0
494	9	-8.75469e-17	3.71003e-17	1.8907e-16	1.24512e-14	1.5093e-14	3.64667e-15	300	610	0	4.88813e-18	3.60192e-19	-8.0592e-18	-3.96449e-16	-4.21497e-17	1.22493e-16	300	200	0	-8.26587e-17	3.74605e-17	1.81011e-16	1.27574e-13	-3.52849e-14	6.74333e-14	0	0	0
495	0	-7.42363e-17	3.34943e-17	1.36526e-16	8.9137e-15	1.08188e-14	2.94359e-15	300	610	0	5.82908e-18	7.37151e-19	-7.51322e-18	-3.77268e-16	-6.93023e-18	9.85464e-17	300	200	0	-6.84072e-17	3.42315e-17	1.29013e-16	9.19578e-14	-2.46085e-14	5.74299e-14	0	0	0
495	1	-5.77325e-17	2.74277e-17	9.00385e-17	5.81706e-15	7.07149e-15	2.1884e-15	300	610	0	5.67512e-18	8.65997e-19	-6.30354e-18	-3.21261e-16	1.41455e-17	7.30292e-17	300	200	0	-5.20574e-17	2.82937e-17	8.3735e-17	6.05167e-14	-1.55361e-14	4.48313e-14	0	0	0
495	2	-4.13605e-17	2.06696e-17	5.25755e-17	3.34311e-15	4.07387e-15	1.4933e-15	300	610	0	4.90997e-18	8.36829e-19	-4.85649e-18	-2.50757e-16	2.45765e-17	4.96512e-17	300	200	0	-3.64505e-17	2.15064e-17	4.77191e-17	3.52245e-14	-8.46765e-15	3.22428e-14	0	0	0
495	3	-2.70162e-17	1.43197e-17	2.47678e-17	1.52212e-15	1.86467e-15	9.15604e-16	300	610	0	3.88466e-18	7.20287e-19	-3.44549e-18	-1.80324e-16	2.76437e-17	3.02903e-17	300	200	0	-2.31315e-17	1.504e-17	2.13223e-17	1.6483e-14	-3.39408e-15	2.11608e-14	0	0	0
495	4	-1.55479e-17	8.96152e-18	5.82682e-18	2.9367e-16	3.72177e-16	4.74297e-16	300	610	0	2.83201e-18	5.67405e-19	-2.22345e-18	-1.18329e-16	2.61114e-17	1.55473e-17	300	200	0	-1.27159e-17	9.52893e-18	3.60337e-18	3.7424e-15	-7.23606e-17	1.22663e-14	0	0	0
495	5	-7.10047e-18	4.81241e-18	-5.75805e-18	-4.47643e-16	-5.30308e-16	1.64018e-16	300	610	0	1.88914e-18	4.11857e-19	-1.25574e-18	-6.85775e-17	2.21172e-17	5.21722e-18	300	200	0	-5.21133e-18	5.22426e-18	-7.0138e-18	-4.02902e-15	1.84609e-15	5.68997e-15	0	0	0
495	6	-1.39707e-18	1.85311e-18	-1.17323e-17	-8.20492e-16	-9.85966e-16	-3.39316e-17	300	610	0	1.1218e-18	2.7332e-19	-5.49642e-19	-3.17966e-17	1.71839e-17	-1.34411e-18	300	200	0	-2.75266e-19	2.12643e-18	-1.22819e-17	-8.01684e-15	2.72901e-15	1.2305e-15	0	0	0
495	7	2.04868e-18	-6.92804e-20	-1.37684e-17	-9.37039e-16	-1.1304e-15	-1.43698e-16	300	610	0	5.46873e-19	1.61082e-19	-7.81375e-20	-6.85836e-18	1.22987e-17	-4.95631e-18	300	200	0	2.59555e-18	9.18014e-20	-1.38465e-17	-9.35384e-15	2.91128e-15	-1.48018e-15	0	0	0
495	8	3.78556e-18	-1.1663e-18	-1.32975e-17	-8.92329e-16	-1.07866e-15	-1.89676e-16	300	610	0	1.51116e-19	7.73452e-20	2.0227e-19	8.29757e-18	8.0236e-18	-6.44223e-18	300	200	0	3.93667e-18	-1.08896e-18	-1.30952e-17	-9.00733e-15	2.66897e-15	-2.86222e-15	0	0	0
495	9	4.33285e-18	-1.65798e-18	-1.14414e-17	-7.60235e-16	-9.20317e-16	-1.93496e-16	300	610	0	-9.44418e-20	1.99793e-20	3.39375e-19	1.60222e-17	4.60904e-18	-6.52848e-18	300	200	0	4.2384e-18	-1.638e-18	-1.1102e-17	-7.73421e-15	2.21145e-15	-3.31557e-15	0	0	0
496	0	4.13093e-18	-1.743e-18	-9.01011e-18	-5.93648e-16	-7.19551e-16	-1.72624e-16	300	610	0	-2.24366e-19	-1.53854e-20	3.77742e-19	1.85533e-17	2.09632e-18	-5.79972e-18	300	200	0	3.90656e-18	-1.75839e-18	-8.63237e-18	-6.08012e-15	1.68474e-15	-3.18093e-15	0	0	0
496	1	3.52232e-18	-1.58407e-18	-6.53801e-18	-4.27091e-16	-5.18331e-16	-1.40042e-16	300	610	0	-2.72316e-19	-3.3884e-20	3.54765e-19	1.77965e-17	4.01691e-19	-4.68924e-18	300	200	0	3.25001e-18	-1.61796e-18	-6.18324e-18	-4.40419e-15	1.18104e-15	-2.72427e-15	0	0	0
496	2	2.75246e-18	-1.30384e-18	-4.33718e-18	-2.80409e-16	-3.40842e-16	-1.04612e-16	300	610	0	-2.67418e-19	-4.048e-20	2.99257e-19	1.52396e-17	-6.20528e-19	-3.49169e-18	300	200	0	2.48504e-18	-1.34432e-18	-4.03792e-18	-2.91552e-15	7.50631e-16	-2.13691e-15	0	0	0
496	3	1.98166e-18	-9.87264e-19	-2.5547e-18	-1.62642e-16	-1.98157e-16	-7.17696e-17	300	610	0	-2.32719e-19	-3.94462e-20	2.31664e-19	1.19525e-17	-1.13427e-18	-2.38687e-18	300	200	0	1.74894e-18	-1.02671e-18	-2.32304e-18	-1.71201e-15	4.13672e-16	-1.54444e-15	0	0	0
496	4	1.30222e-18	-6.87544e-19	-1.22528e-18	-7.5541e-17	-9.24949e-17	-4.433e-17	300	610	0	-1.85023e-19	-3.41488e-20	1.65181e-19	8.63761e-18	-1.29442e-18	-1.46707e-18	300	200	0	1.1172e-18	-7.21693e-19	-1.0601e-18	-8.15932e-16	1.70616e-16	-1.01966e-15	0	0	0
496	5	7.56324e-19	-4.33247e-19	-3.14849e-19	-1.64556e-17	-2.07166e-17	-2.32682e-17	300	610	0	-1.3554e-19	-2.70316e-20	1.07263e-19	5.70187e-18	-1.23216e-18	-7.63321e-19	300	200	0	6.20784e-19	-4.60278e-19	-2.07586e-19	-2.03452e-16	1.05294e-17	-5.96365e-16	0	0	0
496	6	3.52286e-19	-2.35384e-19	2.46145e-19	1.94775e-17	2.30223e-17	-8.38463e-18	300	610	0	-9.09306e-20	-1.97168e-20	6.11743e-20	3.33416e-18	-1.04947e-18	-2.67692e-19	300	200	0	2.61355e-19	-2.55101e-19	3.07319e-19	1.7295e-16	-8.2768e-17	-2.81891e-16	0	0	0
496	7	7.79819e-20	-9.35594e-20	5.39343e-19	3.78151e-17	4.54252e-17	1.17238e-18	300	610	0	-5.44409e-20	-1.31604e-20	2.73821e-20	1.57532e-18	-8.19303e-19	4.91862e-20	300	200	0	2.3541e-20	-1.0672e-19	5.66725e-19	3.68743e-16	-1.26542e-16	-6.74751e-17	0	0	0
496	8	-8.90267e-20	-8.62326e-22	6.43614e-19	4.38498e-17	5.289e-17	6.52742e-18	300	610	0	-2.69705e-20	-7.82169e-21	4.6886e-21	3.76259e-19	-5.89288e-19	2.25511e-19	300	200	0	-1.15997e-19	-8.68402e-21	6.48303e-19	4.37352e-16	-1.36622e-16	6.38481e-17	0	0	0
496	9	-1.74434e-19	5.25368e-20	6.2683e-19	4.20915e-17	5.0876e-17	8.82808e-18	300	610	0	-7.96072e-21	-3.81968e-21	-8.91805e-21	-3.58004e-19	-3.86783e-19	3.00003e-19	300	200	0	-1.82395e-19	4.87171e-20	6.17912e-19	4.24655e-16	-1.26129e-16	1.3174e-16	0	0	0
497	0	-2.02743e-19	7.6975e-20	5.42446e-19	3.60622e-17	4.36524e-17	9.09831e-18	300	610	0	3.91807e-21	-1.06331e-21	-1.5678e-20	-7.37486e-19	-2.24238e-19	3.07064e-19	300	200	0	-1.98825e-19	7.59117e-20	5.26768e-19	3.66725e-16	-1.05059e-16	1.55068e-16	0	0	0
497	1	-1.94847e-19	8.18484e-20	4.29256e-19	2.82961e-17	3.42947e-17	8.16894e-18	300	610	0	1.02807e-20	6.48237e-22	-1.76954e-20	-8.67743e-19	-1.04048e-19	2.74515e-19	300	200	0	-1.84566e-19	8.24966e-20	4.11561e-19	2.89695e-16	-8.04184e-17	1.49993e-16	0	0	0
497	2	-1.67076e-19	7.4892e-20	3.13e-19	2.04574e-17	2.48257e-17	6.66065e-18	300	610	0	1.27131e-20	1.55501e-21	-1.67455e-20	-8.39177e-19	-2.25391e-20	2.23071e-19	300	200	0	-1.54363e-19	7.6447e-20	2.96254e-19	2.10868e-16	-5.66636e-17	1.29192e-16	0	0	0
497	3	-1.3119e-19	6.19634e-20	2.0884e-19	1.35115e-17	1.64217e-17	4.99934e-18	300	610	0	1.2596e-20	1.89096e-21	-1.4203e-20	-7.22703e-19	2.70116e-20	1.66898e-19	300	200	0	-1.18594e-19	6.38543e-20	1.94637e-19	1.40406e-16	-3.625e-17	1.01829e-16	0	0	0
497	4	-9.49157e-20	4.71425e-20	1.24055e-19	7.90699e-18	9.63185e-18	3.44812e-18	300	610	0	1.10268e-20	1.85867e-21	-1.10477e-20	-5.69571e-19	5.22803e-20	1.14702e-19	300	200	0	-8.38889e-20	4.90012e-20	1.13007e-19	8.31533e-17	-2.01913e-17	7.39564e-17	0	0	0
497	5	-6.27436e-20	3.30006e-20	6.05166e-20	3.74198e-18	4.57969e-18	2.14515e-18	300	610	0	8.80999e-21	1.6185e-21	-7.91648e-21	-4.13621e-19	6.05755e-20	7.10173e-20	300	200	0	-5.39336e-20	3.46191e-20	5.26002e-20	4.03219e-17	-8.55097e-18	4.91135e-17	0	0	0
497	6	-3.67656e-20	2.09352e-20	1.67703e-20	9.01166e-19	1.12892e-18	1.14024e-18	300	610	0	6.48504e-21	1.28745e-21	-5.17232e-21	-2.74643e-19	5.81227e-20	3.74334e-20	300	200	0	-3.02805e-20	2.22227e-20	1.1598e-20	1.08886e-17	-8.38878e-19	2.89745e-17	0	0	0
497	7	-1.74461e-20	1.15022e-20	-1.03812e-20	-8.39606e-19	-9.89692e-19	4.26525e-19	300	610	0	4.37513e-21	9.43617e-22	-2.97788e-21	-1.61993e-19	4.97828e-20	1.36613e-20	300	200	0	-1.3071e-20	1.24458e-20	-1.33591e-20	-7.33229e-18	3.69521e-18	1.3941e-17	0	0	0
497	8	-4.25834e-21	4.70734e-21	-2.47542e-20	-1.74036e-18	-2.0898e-18	-3.46793e-20	300	610	0	2.64041e-21	6.33426e-22	-1.36115e-21	-7.79113e-20	3.90524e-20	-1.63525e-21	300	200	0	-1.61794e-21	5.34077e-21	-2.61154e-20	-1.69342e-17	5.86153e-18	3.63543e-18	0	0	0
497	9	3.83168e-21	2.39387e-22	-3.00667e-20	-2.05076e-18	-2.47315e-18	-2.95715e-19	300	610	0	1.32822e-21	3.79561e-22	-2.69329e-22	-2.02794e-20	2.82269e-20	-1.02351e-20	300	200	0	5.15991e-21	6.18948e-22	-3.03361e-20	-2.04359e-17	6.40822e-18	-2.72324e-18	0	0	0
498	0	8.02622e-21	-2.35801e-21	-2.95364e-20	-1.98472e-18	-2.39869e-18	-4.10541e-19	300	610	0	4.15424e-22	1.88348e-22	3.90528e-22	1.5274e-20	1.86374e-20	-1.39593e-20	300	200	0	8.44164e-21	-2.16966e-21	-2.91459e-20	-2.00127e-17	5.95852e-18	-6.05448e-18	0	0	0
498	1	9.48095e-21	-3.57025e-21	-2.57101e-20	-1.71012e-18	-2.0699e-18	-4.27614e-19	300	610	0	-1.5892e-22	5.5954e-23	7.23353e-22	3.38944e-20	1.09019e-20	-1.44362e-20	300	200	0	9.32203e-21	-3.5143e-21	-2.49867e-20	-1.73834e-17	4.98956e-18	-7.24794e-18	0	0	0
498	2	9.18698e-21	-3.84157e-21	-2.04448e-20	-1.34835e-18	-1.63408e-18	-3.86447e-19	300	610	0	-4.70193e-22	-2.68372e-23	8.28469e-22	4.05591e-20	5.15455e-21	-1.29893e-20	300	200	0	8.71679e-21	-3.86841e-21	-1.96163e-20	-1.37991e-17	3.83757e-18	-7.06998e-18	0	0	0
498	3	7.92264e-21	-3.53955e-21	-1.498e-20	-9.79595e-19	-1.18868e-18	-3.16704e-19	300	610	0	-5.93101e-22	-7.12385e-23	7.90131e-22	3.95554e-20	1.23556e-21	-1.06087e-20	300	200	0	7.32954e-21	-3.61079e-21	-1.41899e-20	-1.00931e-17	2.7177e-18	-6.12474e-18	0	0	0
498	4	6.25113e-21	-2.94391e-21	-1.0052e-20	-6.50785e-19	-7.90875e-19	-2.38847e-19	300	610	0	-5.93054e-22	-8.82737e-23	6.73886e-22	3.42623e-20	-1.16497e-21	-7.97516e-21	300	200	0	5.65808e-21	-3.03218e-21	-9.37813e-21	-6.75902e-18	1.74981e-18	-4.85106e-18	0	0	0
498	5	4.54481e-21	-2.25045e-21	-6.02021e-21	-3.84146e-19	-4.67865e-19	-1.65606e-19	300	610	0	-5.2232e-22	-8.75436e-23	5.26706e-22	2.71341e-20	-2.40627e-21	-5.51017e-21	300	200	0	4.02249e-21	-2.33799e-21	-5.4935e-21	-4.03622e-18	9.847e-19	-3.54038e-18	0	0	0
498	6	3.02189e-21	-1.58343e-21	-2.98436e-21	-1.85041e-19	-2.26369e-19	-1.03751e-19	300	610	0	-4.19378e-22	-7.66865e-23	3.79288e-22	1.98007e-20	-2.83307e-21	-3.43597e-21	300	200	0	2.60252e-21	-1.66012e-21	-2.60507e-21	-1.98953e-18	4.27398e-19	-2.3647e-18	0	0	0
498	7	1.78601e-21	-1.01115e-21	-8.8308e-22	-4.85041e-20	-6.05312e-20	-5.58183e-20	300	610	0	-3.10191e-22	-6.13012e-23	2.4931e-22	1.32236e-20	-2.74069e-21	-1.83375e-21	300	200	0	1.47582e-21	-1.07245e-21	-6.3377e-22	-5.75575e-19	5.60198e-20	-1.40681e-18	0	0	0
498	8	8.62499e-22	-5.61559e-22	4.30338e-22	3.57809e-20	4.20341e-20	-2.16042e-20	300	610	0	-2.10431e-22	-4.51468e-23	1.44854e-22	7.86546e-21	-2.36081e-21	-6.93925e-22	300	200	0	6.52067e-22	-6.06705e-22	5.75192e-22	3.06001e-19	-1.64184e-19	-6.88348e-19	0	0	0
498	9	2.28693e-22	-2.36114e-22	1.13418e-21	7.99747e-20	9.59926e-20	6.42981e-22	300	610	0	-1.27986e-22	-3.04761e-23	6.75272e-23	3.84706e-21	-1.86093e-21	4.41537e-23	300	200	0	1.00708e-22	-2.6659e-22	1.20171e-21	7.76382e-19	-2.71215e-19	-1.93196e-19	0	0	0
499	0	-1.6298e-22	-2.08485e-23	1.40363e-21	9.5849e-20	1.15571e-19	1.33574e-20	300	610	0	-6.53243e-23	-1.84077e-23	1.5017e-23	1.07801e-21	-1.35166e-21	4.63249e-22	300	200	0	-2.28304e-22	-3.92562e-23	1.41865e-21	9.54263e-19	-3.00417e-19	1.14526e-19	0	0	0
499	1	-3.68742e-22	1.05404e-22	1.39121e-21	9.35484e-20	1.13049e-19	1.9075e-20	300	610	0	-2.15087e-23	-9.2743e-24	-1.69642e-23	-6.42587e-22	-8.97698e-22	6.48977e-22	300	200	0	-3.9025e-22	9.61301e-23	1.37424e-21	9.42764e-19	-2.8139e-19	2.77797e-19	0	0	0
499	2	-4.43081e-22	1.65427e-22	1.2182e-21	8.10723e-20	9.81208e-20	2.00881e-20	300	610	0	6.24746e-24	-2.9173e-24	-3.33293e-23	-1.55523e-21	-5.29665e-22	6.78387e-22	300	200	0	-4.36834e-22	1.62509e-22	1.18487e-21	8.23752e-19	-2.36901e-19	3.38549e-19	0	0	0
499	3	-4.32997e-22	1.80214e-22	9.73484e-22	6.42333e-20	7.78392e-20	1.82756e-20	300	610	0	2.14611e-23	1.08548e-24	-3.87647e-23	-1.89454e-21	-2.54914e-22	6.14416e-22	300	200	0	-4.11536e-22	1.81299e-22	9.3472e-22	6.57114e-19	-1.83078e-19	3.33116e-19	0	0	0
499	4	-3.75574e-22	1.67229e-22	7.16723e-22	4.68935e-20	5.68979e-20	1.50546e-20	300	610	0	2.76494e-23	3.25747e-24	-3.72681e-23	-1.86375e-21	-6.65542e-23	5.04382e-22	300	200	0	-3.47925e-22	1.70487e-22	6.79455e-22	4.8296e-19	-1.30305e-19	2.90276e-19	0	0	0
499	5	-2.97781e-22	1.39826e-22	4.83646e-22	3.1333e-20	3.8074e-20	1.14078e-20	300	610	0	2.7911e-23	4.11788e-24	-3.19643e-23	-1.62384e-21	4.96787e-23	3.80983e-22	300	200	0	-2.69871e-22	1.43944e-22	4.51682e-22	3.2525e-19	-8.4427e-20	2.31037e-19	0	0	0
499	6	-2.17551e-22	1.074e-22	2.91975e-22	1.86509e-20	2.27118e-20	7.95096e-21	300	610	0	2.47336e-23	4.12162e-24	-2.5104e-23	-1.2923e-21	1.10584e-22	2.64611e-22	300	200	0	-1.92818e-22	1.11522e-22	2.66871e-22	1.95796e-19	-4.79838e-20	1.69432e-19	0	0	0
499	7	-1.45485e-22	7.59516e-23	1.46963e-22	9.13558e-21	1.11715e-20	5.01549e-21	300	610	0	1.99579e-23	3.63238e-24	-1.81666e-23	-9.47605e-22	1.32417e-22	1.66155e-22	300	200	0	-1.25527e-22	7.9584e-23	1.28797e-22	9.80224e-20	-2.13098e-20	1.13811e-19	0	0	0
499	8	-8.67054e-23	4.8815e-23	4.60668e-23	2.57557e-21	3.20444e-21	2.72977e-21	300	610	0	1.48327e-23	2.91801e-24	-1.2012e-23	-6.36445e-22	1.29183e-22	8.97379e-23	300	200	0	-7.18727e-23	5.1733e-23	3.40548e-23	3.01207e-20	-3.43294e-21	6.82632e-20	0	0	0
499	9	-4.25723e-23	2.73928e-23	-1.74361e-23	-1.50319e-21	-1.75828e-21	1.09013e-21	300	610	0	1.01175e-23	2.15939e-24	-7.04128e-24	-3.81663e-22	1.11921e-22	3.51027e-23	300	200	0	-3.24549e-23	2.95522e-23	-2.44774e-23	-1.25106e-20	7.2547e-21	3.39365e-20	0	0	0
500	0	-1.21223e-23	1.18102e-23	-5.18684e-23	-3.66906e-21	-4.40197e-21	1.7452e-23	300	610	0	6.2002e-24	1.46576e-24	-3.34387e-24	-1.89672e-22	8.8653e-23	-4.95076e-25	300	200	0	-5.92208e-24	1.32759e-23	-5.52123e-23	-3.553e-20	1.25346e-20	1.01543e-20	0	0	0
500	1	6.8303e-24	1.44286e-24	-6.54813e-23	-4.47689e-21	-5.39714e-21	-6.01369e-22	300	610	0	3.20874e-24	8.92204e-25	-8.1936e-25	-5.66729e-23	6.47052e-23	-2.0903e-23	300	200	0	1.0039e-23	2.33507e-24	-6.63006e-23	-4.45289e-20	1.40759e-20	-4.72998e-21	0	0	0
500	2	1.69128e-23	-4.68987e-24	-6.5501e-23	-4.40759e-21	-5.32584e-21	-8.85463e-22	300	610	0	1.10623e-24	4.56064e-25	7.29797e-25	2.65519e-23	4.32219e-23	-3.01444e-23	300	200	0	1.8019e-23	-4.2338e-24	-6.47712e-23	-4.43939e-20	1.32838e-20	-1.27238e-20	0	0	0
500	3	2.06933e-23	-7.65674e-24	-5.7703e-23	-3.84225e-21	-4.64987e-21	-9.43233e-22	300	610	0	-2.34496e-25	1.5093e-25	1.53348e-24	7.12365e-23	2.57169e-23	-3.18638e-23	300	200	0	2.04588e-23	-7.50581e-24	-5.61695e-23	-3.90234e-20	1.12447e-20	-1.58028e-20	0	0	0
500	4	2.03997e-23	-8.44967e-24	-4.63398e-23	-3.05912e-21	-3.70684e-21	-8.63992e-22	300	610	0	-9.77392e-25	-4.25013e-26	1.81272e-24	8.84348e-23	1.25863e-23	-2.90534e-23	300	200	0	1.94223e-23	-8.49217e-24	-4.45271e-23	-3.12831e-20	8.73161e-21	-1.5689e-20	0	0	0
500	5	1.77988e-23	-7.89816e-24	-3.42817e-23	-2.24413e-21	-2.72269e-21	-7.15422e-22	300	610	0	-1.28799e-24	-1.48648e-25	1.75716e-24	8.77793e-23	3.5362e-24	-2.39737e-23	300	200	0	1.65108e-23	-8.0468e-24	-3.25246e-23	-2.3103e-20	6.2457e-21	-1.37531e-20	0	0	0
500	6	1.41813e-23	-6.6394e-24	-2.32617e-23	-1.508e-21	-1.83225e-21	-5.44705e-22	300	610	0	-1.31301e-24	-1.91954e-25	1.51571e-24	7.6937e-23	-2.08875e-24	-1.81948e-23	300	200	0	1.28683e-23	-6.83136e-24	-2.1746e-23	-1.56454e-20	4.07177e-21	-1.10003e-20	0	0	0
500	7	1.04107e-23	-5.1241e-24	-1.41523e-23	-9.04963e-22	-1.10183e-21	-3.81609e-22	300	610	0	-1.17085e-24	-1.93968e-25	1.19618e-24	6.15303e-23	-5.07379e-24	-1.2703e-23	300	200	0	9.23981e-24	-5.31806e-24	-1.29561e-23	-9.49236e-21	2.33641e-21	-8.10607e-21	0	0	0
500	8	7.00152e-24	-3.64195e-24	-7.22753e-24	-4.50354e-22	-5.50513e-22	-2.42339e-22	300	610	0	-9.49522e-25	-1.71999e-25	8.6985e-25	4.53363e-23	-6.18512e-24	-8.03091e-24	300	200	0	6.052e-24	-3.81395e-24	-6.35768e-24	-4.82291e-21	1.06011e-21	-5.47558e-21	0	0	0
500	9	4.20667e-24	-2.35558e-24	-2.38443e-24	-1.35283e-22	-1.67897e-22	-1.33373e-22	300	610	0	-7.09061e-25	-1.38862e-25	5.78519e-25	3.06203e-23	-6.08666e-24	-4.38722e-24	300	200	0	3.49761e-24	-2.49444e-24	-1.80591e-24	-1.56319e-21	1.99904e-22	-3.31035e-21	0	0	0
501	0	2.09823e-24	-1.33513e-24	6.84403e-25	6.19971e-23	7.21065e-23	-5.48214e-23	300	610	0	-4.8627e-25	-1.03254e-25	3.42044e-25	1.85086e-23	-5.30436e-24	-1.76921e-24	300	200	0	1.61196e-24	-1.43838e-24	1.02645e-24	4.97358e-22	-3.18506e-22	-1.67077e-21	0	0	0
501	1	6.35815e-25	-5.89241e-25	2.36723e-24	1.68032e-22	2.015e-22	-3.12188e-24	300	610	0	-3.00201e-25	-7.04705e-26	1.65302e-25	9.33828e-24	-4.22217e-24	-5.30452e-26	300	200	0	3.35614e-25	-6.59712e-25	2.53253e-24	1.62278e-21	-5.78592e-22	-5.28895e-22	0	0	0
501	2	-2.80807e-25	-9.01397e-26	3.05254e-24	2.08963e-22	2.51871e-22	2.6975e-23	300	610	0	-1.57428e-25	-4.32198e-26	4.39757e-26	2.95243e-24	-3.09657e-24	9.39989e-25	300	200	0	-4.38235e-25	-1.33359e-25	3.09652e-24	2.07636e-21	-6.59147e-22	1.90685e-22	0	0	0
501	3	-7.74341e-25	2.07566e-25	3.08263e-24	2.07583e-22	2.50802e-22	4.10632e-23	300	610	0	-5.65717e-26	-2.23991e-26	-3.1024e-26	-1.07112e-24	-2.08022e-24	1.39886e-24	300	200	0	-8.30912e-25	1.85167e-25	3.0516e-24	2.0896e-21	-6.26875e-22	5.81674e-22	0	0	0
501	4	-9.65778e-25	3.53986e-25	2.73239e-24	1.8204e-22	2.20286e-22	4.42674e-23	300	610	0	8.16067e-27	-7.75763e-27	-7.04463e-26	-3.25677e-24	-1.24785e-24	1.49592e-24	300	200	0	-9.57617e-25	3.46228e-25	2.66195e-24	1.84807e-21	-5.33581e-22	7.37124e-22	0	0	0
501	5	-9.607e-25	3.95966e-25	2.20526e-24	1.45651e-22	1.76477e-22	4.08319e-23	300	610	0	4.44057e-26	1.58539e-27	-8.47132e-26	-4.12512e-24	-6.20507e-25	1.37337e-24	300	200	0	-9.16294e-25	3.97551e-25	2.12055e-24	1.48887e-21	-4.16325e-22	7.38616e-22	0	0	0
501	6	-8.43241e-25	3.72893e-25	1.63926e-24	1.07363e-22	1.30249e-22	3.39885e-23	300	610	0	5.99505e-26	6.76815e-27	-8.28161e-26	-4.13256e-24	-1.85833e-25	1.13917e-24	300	200	0	-7.8329e-25	3.79661e-25	1.55644e-24	1.10484e-21	-2.99272e-22	6.51413e-22	0	0	0
501	7	-6.75172e-25	3.15169e-25	1.1184e-24	7.25495e-23	8.81406e-23	2.60016e-23	300	610	0	6.17404e-26	8.94105e-27	-7.18515e-26	-3.64413e-24	8.62389e-26	8.68694e-25	300	200	0	-6.13431e-25	3.2411e-25	1.04654e-24	7.52314e-22	-1.96292e-22	5.2361e-22	0	0	0
501	8	-4.98043e-25	2.44405e-25	6.85584e-25	4.38835e-23	5.34219e-23	1.83094e-23	300	610	0	5.54085e-26	9.12437e-27	-5.6981e-26	-2.92884e-24	2.32385e-25	6.09616e-25	300	200	0	-4.42635e-25	2.53529e-25	6.28603e-25	4.59934e-22	-1.1368e-22	3.87702e-22	0	0	0
501	9	-3.36823e-25	1.74579e-25	3.55e-25	2.217e-23	2.70911e-23	1.17039e-23	300	610	0	4.51619e-26	8.14191e-27	-4.16376e-26	-2.16839e-24	2.88706e-25	3.87978e-25	300	200	0	-2.91662e-25	1.82721e-25	3.13362e-25	2.36995e-22	-5.26291e-23	2.63338e-22	0	0	0
502	0	-2.03972e-25	1.13619e-25	1.22605e-25	7.04252e-24	8.7223e-24	6.51062e-24	300	610	0	3.38862e-26	6.60633e-27	-2.78516e-26	-1.47264e-24	2.86667e-25	2.1429e-25	300	200	0	-1.70086e-25	1.20225e-25	9.47533e-26	8.05594e-23	-1.12529e-23	1.60438e-22	0	0	0
502	1	-1.03271e-25	6.50236e-26	-2.56284e-26	-2.49467e-24	-2.87882e-24	2.74852e-24	300	610	0	2.33631e-26	4.9358e-27	-1.66047e-26	-8.97044e-25	2.51317e-25	8.88788e-26	300	200	0	-7.99075e-26	6.99594e-26	-4.22331e-26	-1.89879e-23	1.3878e-23	8.21477e-23	0	0	0
502	2	-3.30597e-26	2.93311e-26	-1.078e-25	-7.68066e-24	-9.20566e-24	2.57803e-25	300	610	0	1.45274e-26	3.38686e-27	-8.15864e-27	-4.59154e-25	2.01029e-25	6.17704e-27	300	200	0	-1.85323e-26	3.27179e-26	-1.15958e-25	-7.3959e-23	2.66724e-23	2.73403e-23	0	0	0
502	3	1.12498e-26	5.31264e-27	-1.42192e-25	-9.74663e-24	-1.17457e-23	-1.20498e-24	300	610	0	7.71523e-27	2.09249e-27	-2.32983e-27	-1.52645e-25	1.48148e-25	-4.21089e-26	300	200	0	1.8965e-26	7.40513e-27	-1.44522e-25	-9.67468e-23	3.08486e-23	-7.43095e-24	0	0	0
502	4	3.53843e-26	-9.1302e-27	-1.45013e-25	-9.77241e-24	-1.18058e-23	-1.90234e-24	300	610	0	2.87873e-27	1.09882e-27	1.29923e-27	4.17811e-26	1.00081e-25	-6.48505e-26	300	200	0	3.8263e-26	-8.03138e-27	-1.43714e-25	-9.83141e-23	2.95718e-23	-2.65368e-23	0	0	0
502	5	4.50417e-26	-1.63456e-26	-1.29346e-25	-8.62212e-24	-1.04328e-23	-2.07648e-24	300	610	0	-2.45236e-28	3.96497e-28	3.23086e-27	1.48585e-25	6.05128e-26	-7.0194e-26	300	200	0	4.47965e-26	-1.59491e-26	-1.26115e-25	-8.74937e-23	2.53119e-23	-3.43578e-23	0	0	0
502	6	4.52242e-26	-1.85453e-26	-1.04916e-25	-6.93279e-24	-8.39948e-24	-1.92904e-24	300	610	0	-2.01213e-27	-5.45754e-29	3.95625e-27	1.92278e-25	3.05483e-26	-6.48974e-26	300	200	0	4.32121e-26	-1.85998e-26	-1.0096e-25	-7.08411e-23	1.98449e-23	-3.47582e-23	0	0	0
502	7	3.99373e-26	-1.75989e-26	-7.83622e-26	-5.13494e-24	-6.22902e-24	-1.61427e-24	300	610	0	-2.78811e-27	-3.07414e-28	3.90163e-27	1.94474e-25	9.67808e-27	-5.41147e-26	300	200	0	3.71492e-26	-1.79063e-26	-7.44606e-26	-5.28206e-23	1.43357e-23	-3.08444e-23	0	0	0
502	8	3.2136e-26	-1.49566e-26	-5.37521e-26	-3.48905e-24	-4.23846e-24	-1.24084e-24	300	610	0	-2.90185e-27	-4.16132e-28	3.40506e-27	1.72551e-25	-3.47515e-27	-4.14634e-26	300	200	0	2.92342e-26	-1.53727e-26	-5.0347e-26	-3.61621e-23	9.45892e-24	-2.49167e-23	0	0	0
502	9	2.38192e-26	-1.16542e-26	-3.31938e-26	-2.12676e-24	-2.58865e-24	-8.78192e-25	300	610	0	-2.62127e-27	-4.29026e-28	2.71358e-27	1.39374e-25	-1.06233e-26	-2.9246e-26	300	200	0	2.1198e-26	-1.20832e-26	-3.04802e-26	-2.22729e-23	5.5273e-24	-1.85379e-23	0	0	0
503	0	1.61977e-26	-8.36597e-27	-1.74163e-26	-1.08995e-24	-1.33146e-24	-5.64986e-25	300	610	0	-2.14743e-27	-3.85289e-28	1.99249e-27	1.03682e-25	-1.34666e-26	-1.87347e-26	300	200	0	1.40502e-26	-8.75126e-27	-1.54238e-26	-1.16318e-23	2.60781e-24	-1.26602e-23	0	0	0
503	1	9.88445e-27	-5.47798e-27	-6.26855e-27	-3.63885e-25	-4.49892e-25	-3.17547e-25	300	610	0	-1.61897e-27	-3.14206e-28	1.34034e-27	7.07989e-26	-1.34958e-26	-1.04576e-26	300	200	0	8.26548e-27	-5.79219e-27	-4.92821e-27	-4.12686e-24	6.18332e-25	-7.77138e-24	0	0	0
503	2	5.07619e-27	-3.16442e-27	8.88237e-28	9.69523e-26	1.10605e-25	-1.37422e-25	300	610	0	-1.1221e-27	-2.35876e-28	8.05588e-28	4.3452e-26	-1.19035e-26	-4.45186e-27	300	200	0	3.95408e-27	-3.4003e-27	1.69383e-27	6.80132e-25	-5.99242e-25	-4.03402e-24	0	0	0
503	3	1.70646e-27	-1.45695e-27	4.89714e-27	3.50352e-25	4.19676e-25	-1.74747e-26	300	610	0	-7.0265e-28	-1.62717e-28	4.02083e-28	2.25482e-26	-9.56885e-27	-4.68077e-28	300	200	0	1.00381e-27	-1.61967e-27	5.29923e-27	3.36283e-24	-1.22784e-24	-1.40426e-24	0	0	0
503	4	-4.34418e-28	-3.0154e-28	6.61821e-27	4.54274e-25	5.47341e-25	5.35725e-26	300	610	0	-3.77711e-28	-1.01255e-28	1.22149e-28	7.84129e-27	-7.08568e-27	1.87821e-27	300	200	0	-8.12129e-28	-4.02794e-28	6.74036e-27	4.50432e-24	-1.44287e-24	2.7515e-25	0	0	0
503	5	-1.61353e-27	3.98719e-28	6.81868e-27	4.59863e-25	5.55486e-25	8.8034e-26	300	610	0	-1.45854e-28	-5.38447e-29	-5.33625e-29	-1.54936e-27	-4.81319e-27	3.00328e-27	300	200	0	-1.75938e-27	3.44874e-28	6.76532e-27	4.62359e-24	-1.39447e-24	1.20792e-24	0	0	0
503	6	-2.09908e-27	7.53796e-28	6.12098e-27	4.08249e-25	4.93941e-25	9.73518e-26	300	610	0	4.8417e-30	-2.01666e-29	-1.47911e-28	-6.76381e-27	-2.93277e-27	3.29208e-27	300	200	0	-2.09424e-27	7.33629e-28	5.97307e-27	4.14092e-24	-1.20039e-24	1.60021e-24	0	0	0
503	7	-2.12799e-27	8.68077e-28	4.99007e-27	3.299e-25	3.99665e-25	9.11023e-26	300	610	0	9.09072e-29	1.60108e-30	-1.84637e-28	-8.95544e-27	-1.50196e-27	3.06562e-27	300	200	0	-2.03709e-27	8.69678e-28	4.80543e-27	3.3697e-24	-9.45686e-25	1.63497e-24	0	0	0
503	8	-1.8909e-27	8.30286e-28	3.7449e-27	2.45521e-25	2.97811e-25	7.66475e-26	300	610	0	1.29552e-28	1.39255e-29	-1.83739e-28	-9.14782e-27	-5.00238e-28	2.56992e-27	300	200	0	-1.76135e-27	8.44212e-28	3.56116e-27	2.52454e-24	-6.86493e-25	1.46002e-24	0	0	0
503	9	-1.52915e-27	7.09567e-28	2.58251e-27	1.67735e-25	2.03743e-25	5.91984e-26	300	610	0	1.36325e-28	1.93512e-29	-1.61317e-28	-8.16777e-27	1.35342e-28	1.97852e-27	300	200	0	-1.39282e-27	7.28919e-28	2.42119e-27	1.73762e-24	-4.55624e-25	1.18537e-24	0	0	0
504	0	-1.13884e-27	5.55562e-28	1.60629e-27	1.03013e-25	1.25368e-25	4.2108e-26	300	610	0	1.23966e-28	2.01636e-29	-1.29192e-28	-6.63049e-27	4.84633e-28	1.4026e-27	300	200	0	-1.01487e-27	5.75725e-28	1.4771e-27	1.07802e-24	-2.68563e-25	8.86127e-25	0	0	0
504	1	-7.78655e-28	4.00779e-28	8.535e-28	5.35199e-26	6.53586e-26	2.72616e-26	300	610	0	1.0208e-28	1.82266e-29	-9.5319e-29	-4.95611e-27	6.27678e-28	9.04253e-28	300	200	0	-6.76574e-28	4.19006e-28	7.58181e-28	5.70247e-25	-1.28993e-25	6.08431e-25	0	0	0
504	2	-4.78731e-28	2.64004e-28	3.18925e-28	1.86826e-26	2.30639e-26	1.54753e-26	300	610	0	7.73266e-29	1.49399e-29	-6.44791e-29	-3.40253e-27	6.35087e-28	5.09917e-28	300	200	0	-4.01404e-28	2.78944e-28	2.54445e-28	2.10318e-25	-3.33673e-26	3.76229e-25	0	0	0
504	3	-2.49212e-28	1.53889e-28	-2.64542e-29	-3.57452e-27	-4.00332e-27	6.85378e-27	300	610	0	5.38751e-29	1.1269e-29	-3.90602e-29	-2.10363e-27	5.63629e-28	2.22398e-28	300	200	0	-1.95337e-28	1.65158e-28	-6.55144e-29	-2.16997e-26	2.55908e-26	1.97868e-25	0	0	0
504	4	-8.7538e-29	7.22305e-29	-2.21876e-28	-1.59451e-26	-1.90883e-26	1.07965e-27	300	610	0	3.39684e-29	7.81485e-30	-1.97886e-29	-1.10602e-27	4.55345e-28	3.05729e-29	300	200	0	-5.35697e-29	8.00453e-29	-2.41665e-28	-1.52511e-25	5.64378e-26	7.17284e-26	0	0	0
504	5	1.58535e-29	1.66693e-29	-3.07781e-28	-2.11566e-26	-2.54857e-26	-2.36891e-27	300	610	0	1.84731e-29	4.89716e-30	-6.34906e-30	-4.00576e-28	3.38798e-28	-8.33621e-29	300	200	0	3.43266e-29	2.15665e-29	-3.1413e-28	-2.09538e-25	6.74445e-26	-9.34759e-27	0	0	0
504	6	7.34085e-29	-1.72631e-29	-3.20477e-28	-2.16305e-26	-2.61253e-26	-4.06923e-27	300	610	0	7.36158e-30	2.63577e-30	2.13498e-30	5.27776e-29	2.31397e-28	-1.3893e-28	300	200	0	8.07701e-29	-1.46273e-29	-3.18342e-28	-2.17344e-25	6.57317e-26	-5.48478e-26	0	0	0
504	7	9.77477e-29	-3.47143e-29	-2.89568e-28	-1.93241e-26	-2.33783e-26	-4.56168e-27	300	610	0	9.53266e-32	1.02133e-30	6.75835e-30	3.07141e-28	1.42057e-28	-1.54315e-28	300	200	0	9.7843e-29	-3.3693e-29	-2.82809e-28	-1.95919e-25	5.69101e-26	-7.4469e-26	0	0	0
504	8	1.00088e-28	-4.06091e-29	-2.37272e-28	-1.56941e-26	-1.90116e-26	-4.30094e-27	300	610	0	-4.09378e-30	-2.86675e-32	8.6108e-30	4.16769e-28	7.37551e-29	-1.44763e-28	300	200	0	9.59938e-29	-4.06378e-29	-2.28662e-28	-1.60242e-25	4.5053e-26	-7.68717e-26	0	0	0
504	9	8.94999e-29	-3.91567e-29	-1.78917e-28	-1.17359e-26	-1.42343e-26	-3.63826e-27	300	610	0	-6.01423e-30	-6.28944e-31	8.64924e-30	4.3011e-28	2.5691e-29	-1.22011e-28	300	200	0	8.34857e-29	-3.97857e-29	-1.70267e-28	-1.20625e-25	3.28643e-26	-6.90881e-26	0	0	0
505	0	7.27419e-29	-3.36532e-29	-1.24033e-28	-8.06092e-27	-9.7905e-27	-2.82347e-27	300	610	0	-6.40135e-30	-8.99089e-31	7.64014e-30	3.86501e-28	-5.00647e-30	-9.43832e-29	300	200	0	6.63405e-29	-3.45523e-29	-1.16393e-28	-8.34652e-26	2.19381e-26	-5.63758e-26	0	0	0
505	1	5.44342e-29	-2.64766e-29	-7.76903e-29	-4.98692e-27	-6.06826e-27	-2.01838e-27	300	610	0	-5.86072e-30	-9.47214e-31	6.14906e-30	3.15347e-28	-2.20591e-29	-6.72457e-29	300	200	0	4.85735e-29	-2.74239e-29	-7.15412e-29	-5.21492e-26	1.30405e-26	-4.23455e-26	0	0	0
505	2	3.74182e-29	-1.91938e-29	-4.17827e-29	-2.62495e-27	-3.20467e-27	-1.31485e-27	300	610	0	-4.85114e-30	-8.61953e-31	4.55864e-30	2.3684e-28	-2.92336e-29	-4.36256e-29	300	200	0	3.25671e-29	-2.00557e-29	-3.7224e-29	-2.79265e-26	6.37009e-27	-2.92301e-26	0	0	0
505	3	2.31737e-29	-1.27181e-29	-1.6156e-29	-9.53974e-28	-1.17616e-27	-7.53592e-28	300	610	0	-3.69231e-30	-7.10165e-31	3.10072e-30	1.63465e-28	-2.98732e-29	-2.48439e-29	300	200	0	1.94814e-29	-1.34283e-29	-1.30553e-29	-1.06701e-26	1.77544e-27	-1.82044e-26	0	0	0
505	4	1.22209e-29	-7.47861e-30	5.04291e-31	1.20493e-28	1.30358e-28	-3.41049e-28	300	610	0	-2.58582e-30	-5.38225e-31	1.8928e-30	1.01788e-28	-2.66793e-29	-1.10833e-29	300	200	0	9.63508e-30	-8.01683e-30	2.39709e-30	5.23652e-28	-1.07793e-27	-9.69477e-27	0	0	0
505	5	4.46653e-30	-3.57451e-30	1.0023e-29	7.23894e-28	8.66001e-28	-6.31952e-29	300	610	0	-1.64134e-30	-3.75198e-31	9.7264e-31	5.41919e-29	-2.16621e-29	-1.85025e-30	300	200	0	2.82519e-30	-3.9497e-30	1.09957e-29	6.89707e-27	-2.58997e-27	-3.64627e-27	0	0	0
505	6	-5.24374e-31	-9.03666e-31	1.43008e-29	9.84514e-28	1.18571e-27	1.04092e-28	300	610	0	-9.02629e-31	-2.36732e-31	3.27629e-31	2.03652e-29	-1.61948e-29	3.67891e-30	300	200	0	-1.427e-30	-1.1404e-30	1.46285e-29	9.73918e-27	-3.15053e-27	2.66045e-28	0	0	0
505	7	-3.33138e-30	7.39677e-31	1.50554e-29	1.01698e-27	1.22816e-27	1.87863e-28	300	610	0	-3.70288e-31	-1.28897e-31	-8.22831e-32	-1.51158e-30	-1.11205e-29	6.41929e-30	300	200	0	-3.70167e-30	6.1078e-31	1.49731e-29	1.02121e-26	-3.0972e-27	2.48372e-27	0	0	0
505	8	-4.54809e-30	1.59633e-30	1.36942e-29	9.14395e-28	1.10614e-27	2.1363e-28	300	610	0	-2.007e-32	-5.1529e-32	-3.08152e-31	-1.39094e-29	-6.87724e-30	7.22954e-30	300	200	0	-4.56816e-30	1.5448e-30	1.3386e-29	9.26646e-27	-2.69727e-27	3.46265e-27	0	0	0
505	9	-4.70539e-30	1.89854e-30	1.12789e-29	7.46395e-28	9.04106e-28	2.02974e-28	300	610	0	1.83681e-31	-9.027e-34	-4.01276e-31	-1.93793e-29	-3.61761e-30	6.83344e-30	300	200	0	-4.52171e-30	1.89764e-30	1.08776e-29	7.61797e-27	-2.14575e-27	3.61265e-27	0	0	0
506	0	-4.23483e-30	1.84595e-30	8.54549e-30	5.60815e-28	6.80153e-28	1.72648e-28	300	610	0	2.78928e-31	2.83126e-32	-4.06976e-31	-2.02136e-29	-1.31218e-30	5.79099e-30	300	200	0	-3.9559e-30	1.87426e-30	8.13851e-30	5.76192e-27	-1.57283e-27	3.26818e-27	0	0	0
506	1	-3.45939e-30	1.59562e-30	5.95508e-30	3.87252e-28	4.703e-28	1.34628e-28	300	610	0	3.00436e-31	4.17344e-32	-3.61731e-31	-1.82834e-29	1.69784e-31	4.5012e-30	300	200	0	-3.15895e-30	1.63736e-30	5.59335e-30	4.00781e-27	-1.0559e-27	2.68047e-27	0	0	0
506	2	-2.6011e-30	1.26146e-30	3.75572e-30	2.41292e-28	2.93573e-28	9.67175e-29	300	610	0	2.76982e-31	4.44755e-32	-2.9259e-31	-1.49938e-29	1.0016e-30	3.22298e-30	300	200	0	-2.32411e-30	1.30594e-30	3.46313e-30	2.52146e-27	-6.32808e-28	2.02299e-27	0	0	0
506	3	-1.7975e-30	9.18935e-31	2.04342e-30	1.28603e-28	1.56962e-28	6.33895e-29	300	610	0	2.30474e-31	4.07489e-32	-2.17954e-31	-1.13147e-29	1.36043e-30	2.1038e-30	300	200	0	-1.56703e-30	9.59684e-31	1.82547e-30	1.36625e-27	-3.14101e-28	1.40378e-27	0	0	0
506	4	-1.12117e-30	6.1244e-31	8.15309e-31	4.84805e-29	5.9704e-29	3.667e-29	300	610	0	1.76256e-31	3.3748e-32	-1.49056e-31	-7.85049e-30	1.40455e-30	1.20951e-30	300	200	0	-9.44916e-31	6.46188e-31	6.66254e-31	5.39174e-28	-9.34115e-29	8.80399e-28	0	0	0
506	5	-5.98641e-31	3.63202e-31	1.19972e-32	-3.36641e-30	-3.333e-30	1.69355e-29	300	610	0	1.24069e-31	2.56992e-32	-9.16713e-32	-4.92274e-30	1.26245e-30	5.51125e-31	300	200	0	-4.74572e-31	3.88901e-31	-7.96741e-32	-6.37857e-31	4.46112e-29	4.74514e-28	0	0	0
506	6	-2.26838e-31	1.766e-31	-4.51298e-31	-3.27745e-29	-3.91788e-29	3.57005e-30	300	610	0	7.9272e-32	1.80075e-32	-4.77487e-32	-2.65251e-30	1.03024e-30	1.0688e-31	300	200	0	-1.47566e-31	1.94607e-31	-4.99047e-31	-3.10928e-28	1.18649e-28	1.84576e-28	0	0	0
506	7	1.39748e-32	4.82572e-32	-6.63865e-31	-4.57751e-29	-5.51173e-29	-4.54009e-30	300	610	0	4.40646e-32	1.14383e-32	-1.68025e-32	-1.03099e-30	7.739e-31	-1.61282e-31	300	200	0	5.80394e-32	5.96955e-32	-6.80667e-31	-4.52259e-28	1.47071e-28	-4.13027e-30	0	0	0
506	8	1.50765e-31	-3.12869e-32	-7.06931e-31	-4.77923e-29	-5.77098e-29	-8.66173e-30	300	610	0	1.85685e-32	6.29753e-33	2.99336e-33	2.42214e-32	5.34248e-31	-2.96233e-31	300	200	0	1.69333e-31	-2.49894e-32	-7.03937e-31	-4.79597e-28	1.45878e-28	-1.12135e-28	0	0	0
506	9	2.11437e-31	-7.32907e-32	-6.47408e-31	-4.32541e-29	-5.23199e-29	-9.99878e-30	300	610	0	1.69565e-33	2.59103e-33	1.40181e-32	6.2803e-31	3.32764e-31	-3.38505e-31	300	200	0	2.13133e-31	-7.06997e-32	-6.33389e-31	-4.38135e-28	1.27799e-28	-1.60863e-28	0	0	0
507	0	2.21112e-31	-8.87028e-32	-5.35997e-31	-3.54879e-29	-4.29832e-29	-9.57541e-30	300	610	0	-8.20759e-33	1.5106e-34	1.86855e-32	9.00313e-31	1.77246e-31	-3.22451e-31	300	200	0	2.12905e-31	-8.85517e-32	-5.17312e-31	-3.62059e-28	1.02168e-28	-1.697e-28	0	0	0
507	1	2.00313e-31	-8.69884e-32	-4.08038e-31	-2.67916e-29	-3.24903e-29	-8.19037e-30	300	610	0	-1.29229e-32	-1.26982e-33	1.91413e-32	9.49523e-31	6.66992e-32	-2.74777e-31	300	200	0	1.8739e-31	-8.82582e-32	-3.88897e-31	-2.75153e-28	7.52507e-29	-1.54549e-28	0	0	0
507	2	1.64472e-31	-7.56315e-32	-2.85819e-31	-1.85974e-29	-2.25838e-29	-6.41754e-30	300	610	0	-1.40933e-32	-1.93536e-33	1.71212e-32	8.64609e-31	-4.8122e-33	-2.14606e-31	300	200	0	1.50379e-31	-7.75668e-32	-2.68698e-31	-1.92381e-28	5.08026e-29	-1.27411e-28	0	0	0
507	3	1.24256e-31	-6.00846e-32	-1.81472e-31	-1.16689e-29	-1.41954e-29	-4.63311e-30	300	610	0	-1.30859e-32	-2.08727e-33	1.39184e-32	7.12705e-31	-4.53541e-32	-1.54424e-31	300	200	0	1.1117e-31	-6.21719e-32	-1.67554e-31	-1.21855e-28	3.06892e-29	-9.6618e-29	0	0	0
507	4	8.63193e-32	-4.39824e-32	-9.98418e-32	-6.29413e-30	-7.68009e-30	-3.05477e-30	300	610	0	-1.09465e-32	-1.92575e-33	1.04176e-32	5.40395e-31	-6.32564e-32	-1.01412e-31	300	200	0	7.53727e-32	-4.59081e-32	-8.94242e-32	-6.67773e-29	1.5466e-29	-6.73941e-29	0	0	0
507	5	5.42161e-32	-2.94805e-32	-4.10047e-32	-2.45347e-30	-3.01843e-30	-1.7831e-30	300	610	0	-8.4114e-33	-1.60329e-33	7.16275e-33	3.76897e-31	-6.60077e-32	-5.88411e-32	300	200	0	4.58047e-32	-3.10838e-32	-3.3842e-32	-2.71489e-29	4.86952e-30	-4.25566e-29	0	0	0
507	6	2.92944e-32	-1.76279e-32	-2.28745e-33	4.72393e-32	2.16681e-32	-8.39359e-31	300	610	0	-5.95098e-33	-1.22674e-33	4.43739e-33	2.37957e-31	-5.97199e-32	-2.73498e-32	300	200	0	2.33435e-32	-1.88546e-32	2.14994e-33	-1.12769e-30	-1.80352e-30	-2.32025e-29	0	0	0
507	7	1.14731e-32	-8.71149e-33	2.02458e-32	1.47939e-30	1.76699e-30	-1.96682e-31	300	610	0	-3.82685e-33	-8.63982e-34	2.34139e-33	1.29703e-31	-4.89848e-32	-5.98306e-33	300	200	0	7.64622e-33	-9.57547e-33	2.25872e-32	1.39677e-29	-5.42517e-30	-9.30851e-30	0	0	0
507	8	-1.41231e-34	-2.54637e-33	3.07875e-32	2.12643e-30	2.5598e-30	1.96276e-31	300	610	0	-2.14932e-33	-5.52406e-34	8.57139e-34	5.19986e-32	-3.69726e-32	7.01511e-33	300	200	0	-2.29055e-33	-3.09878e-33	3.16447e-32	2.09815e-29	-6.86063e-30	-2.10328e-31	0	0	0
507	9	-6.80205e-33	1.30186e-33	3.31779e-32	2.24492e-30	2.71043e-30	3.98807e-31	300	610	0	-9.28574e-34	-3.07405e-34	-9.84266e-35	1.12246e-33	-2.56583e-32	1.36521e-32	300	200	0	-7.73062e-33	9.94454e-34	3.30794e-32	2.25126e-29	-6.86798e-30	5.04576e-30	0	0	0
508	0	-9.82072e-33	3.35919e-33	3.05965e-32	2.0454e-30	2.47389e-30	4.67704e-31	300	610	0	-1.15997e-34	-1.29892e-34	-6.36097e-34	-2.82628e-32	-1.60942e-32	1.58405e-32	300	200	0	-9.93672e-33	3.2293e-33	2.99605e-32	2.07088e-29	-6.05338e-30	7.46618e-30	0	0	0
508	1	-1.03854e-32	4.14156e-33	2.54645e-32	1.68682e-30	2.04294e-30	4.51555e-31	300	610	0	3.65024e-34	-1.23447e-35	-8.69393e-34	-4.17883e-32	-8.67651e-33	1.52104e-32	300	200	0	-1.00204e-32	4.12921e-33	2.45951e-32	1.72027e-29	-4.8633e-30	7.96764e-30	0	0	0
508	2	-9.47192e-33	4.0976e-33	1.94779e-32	1.27954e-30	1.55159e-30	3.88433e-31	300	610	0	5.98065e-34	5.6709e-35	-8.99874e-34	-4.45826e-32	-3.37717e-33	1.3035e-32	300	200	0	-8.87385e-33	4.15431e-33	1.8578e-32	1.31359e-29	-3.59924e-30	7.30602e-30	0	0	0
508	3	-7.8174e-33	3.58379e-33	1.37136e-32	8.92822e-31	1.0841e-30	3.05831e-31	300	610	0	6.60748e-34	8.9648e-35	-8.10111e-34	-4.08737e-32	7.2695e-35	1.02306e-32	300	200	0	-7.15665e-33	3.67344e-33	1.29035e-32	9.23153e-30	-2.44335e-30	6.05456e-30	0	0	0
508	4	-5.9341e-33	2.8611e-33	8.76437e-33	5.64031e-31	6.86065e-31	2.21875e-31	300	610	0	6.1801e-34	9.7895e-35	-6.61914e-34	-3.38677e-32	2.04827e-33	7.39908e-33	300	200	0	-5.31609e-33	2.959e-33	8.10246e-33	5.88608e-30	-1.48745e-30	4.61317e-30	0	0	0
508	5	-4.14381e-33	2.10447e-33	4.87389e-33	3.07745e-31	3.75416e-31	1.47152e-31	300	610	0	5.19758e-34	9.09616e-35	-4.97786e-34	-2.5801e-32	2.9412e-33	4.88964e-33	300	200	0	-3.62405e-33	2.19544e-33	4.3761e-33	3.26084e-30	-7.60518e-31	3.23444e-30	0	0	0
508	6	-2.62043e-33	1.41854e-33	2.05595e-33	1.23701e-31	1.52049e-31	8.66462e-32	300	610	0	4.01306e-34	7.61268e-35	-3.44064e-34	-1.80858e-32	3.10583e-33	2.86459e-33	300	200	0	-2.21913e-33	1.49467e-33	1.71189e-33	1.36268e-30	-2.51893e-31	2.05612e-30	0	0	0
508	7	-1.43215e-33	8.55043e-34	1.90652e-34	3.13682e-33	5.4955e-33	4.15278e-32	300	610	0	2.85368e-34	5.85183e-35	-2.14648e-34	-1.14921e-32	2.83283e-33	1.35937e-33	300	200	0	-1.14678e-33	9.13562e-34	-2.39954e-35	1.08864e-31	7.05724e-32	1.13349e-30	0	0	0
508	8	-5.78197e-34	4.29117e-34	-9.04533e-34	-6.65556e-32	-7.94206e-32	1.06358e-32	300	610	0	1.84703e-34	4.14162e-35	-1.14631e-34	-6.32871e-33	2.34149e-33	3.3218e-34	300	200	0	-3.93494e-34	4.70533e-34	-1.01916e-33	-6.2499e-31	2.47558e-31	4.67888e-31	0	0	0
508	9	-1.82823e-35	1.3307e-34	-1.42636e-33	-9.86893e-32	-1.18773e-31	-8.39387e-33	300	610	0	1.04829e-34	2.66474e-35	-4.34376e-35	-2.60288e-33	1.78373e-33	-2.98308e-34	300	200	0	8.65468e-35	1.59717e-34	-1.4698e-33	-9.72394e-31	3.19796e-31	2.94094e-32	0	0	0
509	0	3.05823e-34	-5.30063e-35	-1.55631e-33	-1.05397e-31	-1.27235e-31	-1.83347e-32	300	610	0	4.6439e-35	1.4986e-35	2.69958e-36	-1.47495e-34	1.25443e-33	-6.26537e-34	300	200	0	3.52262e-34	-3.80203e-35	-1.55361e-33	-1.05618e-30	3.23194e-31	-2.26207e-31	0	0	0
509	1	4.55713e-34	-1.5367e-34	-1.44544e-33	-9.66837e-32	-1.16926e-31	-2.1865e-32	300	610	0	7.36853e-36	6.5091e-36	2.8931e-35	1.28458e-33	8.04029e-34	-7.43308e-34	300	200	0	4.63082e-34	-1.47161e-34	-1.41651e-33	-9.78395e-31	2.86603e-31	-3.46215e-31	0	0	0
509	2	4.87574e-34	-1.93225e-34	-1.20931e-33	-8.01424e-32	-9.70507e-32	-2.12893e-32	300	610	0	-1.59332e-35	8.83713e-37	4.05864e-35	1.95679e-33	4.50945e-34	-7.2655e-34	300	200	0	4.7164e-34	-1.92341e-34	-1.16873e-33	-8.16981e-31	2.31379e-31	-3.73951e-31	0	0	0
509	3	4.47783e-34	-1.9293e-34	-9.29298e-34	-6.10702e-32	-7.40425e-32	-1.8422e-32	300	610	0	-2.73944e-35	-2.41923e-36	4.24606e-35	2.11022e-33	1.92538e-34	-6.37461e-34	300	200	0	4.20389e-34	-1.9535e-34	-8.86838e-34	-6.26717e-31	1.72023e-31	-3.45333e-31	0	0	0
509	4	3.71552e-34	-1.69762e-34	-6.57415e-34	-4.28151e-32	-5.19735e-32	-1.45797e-32	300	610	0	-3.06955e-35	-3.97936e-36	3.84657e-35	1.94396e-33	1.38389e-35	-5.20175e-34	300	200	0	3.40856e-34	-1.73742e-34	-6.18949e-34	-4.42541e-31	1.17364e-31	-2.8773e-31	0	0	0
509	5	2.83469e-34	-1.36209e-34	-4.22604e-34	-2.72049e-32	-3.30734e-32	-1.06354e-32	300	610	0	-2.89408e-35	-4.33807e-36	3.15369e-35	1.60892e-33	-1.05862e-34	-4.03412e-34	300	200	0	2.54529e-34	-1.40547e-34	-3.91067e-34	-2.83823e-31	7.19235e-32	-2.20331e-31	0	0	0
509	6	1.99087e-34	-1.0069e-34	-2.37095e-34	-1.4976e-32	-1.82484e-32	-7.10319e-33	300	610	0	-2.45379e-35	-3.95319e-36	2.36944e-35	1.21e-33	-1.88348e-34	-3.03025e-34	300	200	0	1.74549e-34	-1.04643e-34	-2.134e-34	-1.58678e-31	3.72051e-32	-1.55335e-31	0	0	0
509	7	1.269e-34	-6.82811e-35	-1.02059e-34	-6.15087e-33	-7.53598e-33	-4.22885e-33	300	610	0	-1.9212e-35	-3.18451e-36	1.61901e-35	8.13143e-34	-2.53246e-34	-2.24691e-34	300	200	0	1.07688e-34	-7.14656e-35	-8.5869e-35	-6.77861e-32	1.28024e-32	-9.94599e-32	0	0	0
509	8	7.03331e-35	-4.15313e-35	-1.21835e-35	-3.39207e-34	-4.72143e-34	-2.07456e-33	300	610	0	-1.40927e-35	-2.29881e-36	9.68598e-36	4.54326e-34	-3.15741e-34	-1.66325e-34	300	200	0	5.62404e-35	-4.38301e-35	-2.49757e-36	-7.48349e-33	-2.73815e-33	-5.54745e-32	0	0	0
509	9	2.94788e-35	-2.12308e-35	4.09272e-35	3.03838e-33	3.63878e-33	-5.89003e-34	300	610	0	-9.83234e-36	-1.48562e-36	4.43121e-36	1.48966e-34	-3.84789e-34	-1.20037e-34	300	200	0	1.96465e-35	-2.27164e-35	4.53584e-35	2.79488e-32	-1.12966e-32	-2.35396e-32	0	0	0
510	0	2.49743e-36	-7.06354e-36	6.64239e-35	4.59983e-33	5.54056e-33	3.3867e-34	300	610	0	-6.72398e-36	-8.76701e-37	4.20219e-37	-9.9416e-35	-4.61458e-34	-7.3677e-35	300	200	0	-4.22655e-36	-7.94024e-36	6.68441e-35	4.47219e-32	-1.47712e-32	-2.29571e-33	0	0	0
510	1	-1.33513e-35	1.88722e-36	7.27868e-35	4.91037e-33	5.91433e-33	8.40785e-34	300	610	0	-4.80351e-36	-5.64584e-37	-2.47757e-36	-2.91688e-34	-5.37209e-34	-1.21285e-35	300	200	0	-1.81549e-35	1.32264e-36	7.03092e-35	4.85866e-32	-1.48442e-32	1.03305e-32	0	0	0
510	2	-2.10071e-35	6.77743e-36	6.70907e-35	4.43701e-33	5.32314e-33	1.04655e-33	300	610	0	-3.92587e-36	-6.16447e-37	-4.41686e-36	-4.26951e-34	-5.92105e-34	8.13595e-35	300	200	0	-2.49329e-35	6.16099e-36	6.26738e-35	4.43477e-32	-1.28743e-32	1.65757e-32	0	0	0
510	3	-2.31805e-35	8.76654e-36	5.47597e-35	3.53504e-33	4.19572e-33	1.06805e-33	300	610	0	-3.81433e-36	-1.08101e-36	-5.50297e-36	-4.97801e-34	-5.93186e-34	2.23442e-34	300	200	0	-2.69948e-35	7.68552e-36	4.92567e-35	3.5709e-32	-9.87873e-33	1.85001e-32	0	0	0
510	4	-2.21308e-35	8.88229e-36	3.96413e-35	2.45533e-33	2.83585e-33	9.93765e-34	300	610	0	-4.08565e-36	-1.98666e-36	-5.74254e-36	-4.87076e-34	-4.93518e-34	4.28164e-34	300	200	0	-2.62165e-35	6.89563e-36	3.38988e-35	2.5332e-32	-6.56892e-33	1.78076e-32	0	0	0
510	5	-1.9584e-35	7.95888e-36	2.42638e-35	1.36357e-33	1.44643e-33	8.86972e-34	300	610	0	-4.25753e-36	-3.32959e-36	-5.01665e-36	-3.66312e-34	-2.32748e-34	7.03269e-34	300	200	0	-2.38415e-35	4.62928e-36	1.92471e-35	1.50171e-32	-3.41606e-33	1.57768e-32	0	0	0
510	6	-1.67373e-35	6.6237e-36	1.01783e-35	3.64904e-34	1.60643e-34	7.86767e-34	300	610	0	-3.74792e-36	-5.05149e-36	-3.07633e-36	-9.63644e-35	2.59689e-34	1.04505e-33	300	200	0	-2.04853e-35	1.57222e-36	7.102e-36	5.93752e-33	-7.26976e-34	1.32628e-32	0	0	0
510	7	-1.43076e-35	5.31253e-36	-1.67962e-36	-4.70415e-34	-9.254e-34	7.1024e-34	300	610	0	-1.87791e-36	-7.00703e-36	4.36411e-37	3.69122e-34	1.05725e-33	1.43158e-33	300	200	0	-1.61855e-35	-1.6945e-36	-1.24321e-36	-1.11991e-33	1.28171e-33	1.07367e-32	0	0	0
510	8	-1.25927e-35	4.29703e-36	-1.06538e-35	-1.08315e-33	-1.72201e-33	6.54735e-34	300	610	0	2.10724e-36	-8.9231e-36	5.93618e-36	1.07647e-33	2.22319e-33	1.81455e-33	300	200	0	-1.04855e-35	-4.62608e-36	-4.71761e-36	-5.54031e-33	2.41976e-33	8.34157e-33	0	0	0
510	9	-1.1528e-35	3.7139e-36	-1.6082e-35	-1.40521e-33	-2.12021e-33	5.99778e-34	300	610	0	8.98257e-36	-1.03539e-35	1.38022e-35	2.05988e-33	3.79008e-33	2.11029e-33	300	200	0	-2.54538e-36	-6.63997e-36	-2.27981e-36	-6.71364e-33	2.47599e-33	5.95361e-33	0	0	0
511	0	-1.07293e-35	3.58825e-36	-1.70827e-35	-1.34528e-33	-1.97335e-33	5.08702e-34	300	610	0	1.94353e-35	-1.06389e-35	2.42378e-35	3.32355e-33	5.73057e-33	2.19137e-33	300	200	0	8.70601e-36	-7.05063e-36	7.15512e-36	-3.93303e-33	1.19279e-33	3.24268e-33	0	0	0
511	1	-9.52426e-36	3.84771e-36	-1.24311e-35	-7.82073e-34	-1.08914e-33	3.30456e-34	300	610	0	3.38862e-35	-8.87584e-36	3.70731e-35	4.81724e-33	7.91899e-33	1.88082e-33	300	200	0	2.4362e-35	-5.02813e-36	2.4642e-35	3.62547e-33	-1.73212e-33	-2.64607e-34	0	0	0
511	2	-6.98037e-36	4.32645e-36	-5.50312e-37	4.32777e-34	7.64426e-34	2.49281e-36	300	610	0	5.22265e-35	-3.92479e-36	5.15095e-35	6.40575e-33	1.00849e-32	9.52345e-34	300	200	0	4.52461e-35	4.01664e-37	5.09592e-35	1.6824e-32	-6.61022e-33	-5.11193e-33	0	0	0
511	3	-1.94606e-36	4.76079e-36	2.03547e-35	2.4589e-33	3.83427e-33	-5.44057e-34	300	610	0	7.34611e-35	5.5343e-36	6.5812e-35	7.83358e-33	1.17625e-32	-8.59225e-34	300	200	0	7.1515e-35	1.02951e-35	8.61668e-35	3.63654e-32	-1.3686e-32	-1.18199e-32	0	0	0
511	4	6.87197e-36	4.78063e-36	5.1981e-35	5.43518e-33	8.33339e-33	-1.37542e-33	300	610	0	9.52682e-35	2.08627e-35	7.69738e-35	8.68885e-33	1.22424e-32	-3.83168e-33	300	200	0	1.0214e-34	2.56434e-35	1.28955e-34	6.24581e-32	-2.30134e-32	-2.07596e-32	0	0	0
511	5	2.07684e-35	3.90331e-36	9.53899e-35	9.428e-33	1.43623e-32	-2.54086e-33	300	610	0	1.13503e-34	4.32125e-35	8.03997e-35	8.37309e-33	1.05395e-32	-8.20721e-33	300	200	0	1.34271e-34	4.71158e-35	1.7579e-34	9.43304e-32	-3.42801e-32	-3.19826e-32	0	0	0
511	6	4.08052e-35	1.53905e-36	1.50212e-34	1.43568e-32	2.17966e-32	-4.05148e-33	300	610	0	1.21708e-34	7.31329e-35	6.96873e-35	6.08749e-33	5.39282e-33	-1.41159e-32	300	200	0	1.62513e-34	7.46719e-35	2.19899e-34	1.29595e-31	-4.65809e-32	-4.49986e-32	0	0	0
511	7	6.74549e-35	-2.98003e-36	2.13578e-34	1.98963e-32	3.01395e-32	-5.85134e-33	300	610	0	1.10746e-34	1.10011e-34	3.6621e-35	8.50573e-34	-4.67647e-33	-2.14661e-32	300	200	0	1.78201e-34	1.07031e-34	2.50199e-34	1.63491e-31	-5.81503e-32	-5.85049e-32	0	0	0
511	8	1.001e-34	-1.03333e-35	2.788e-34	2.53588e-32	3.8344e-32	-7.78072e-33	300	610	0	6.87067e-35	1.51341e-34	-2.84611e-35	-8.43314e-33	-2.12198e-32	-2.97992e-32	300	200	0	1.68806e-34	1.41008e-34	2.50339e-34	1.8807e-31	-6.60802e-32	-7.00797e-32	0	0	0
511	9	1.3638e-34	-2.10912e-35	3.33887e-34	2.95655e-32	4.46196e-32	-9.53365e-33	300	610	0	-1.86753e-35	1.91841e-34	-1.35731e-34	-2.28301e-32	-4.55928e-32	-3.81138e-32	300	200	0	1.17704e-34	1.7075e-34	1.98156e-34	1.91456e-31	-6.60698e-32	-7.58791e-32	0	0	0
512	0	1.71415e-34	-3.55269e-35	3.60078e-34	3.07265e-32	4.62518e-32	-1.0614e-32	300	610	0	-1.66802e-34	2.22498e-34	-2.94134e-34	-4.31352e-32	-7.85299e-32	-4.4672e-32	300	200	0	4.61318e-36	1.86971e-34	6.5944e-35	1.57387e-31	-5.22828e-32	-7.03977e-32	0	0	0
512	1	1.96971e-34	-5.33466e-35	3.30719e-34	2.63583e-32	3.94803e-32	-1.02982e-32	300	610	0	-3.89864e-34	2.29677e-34	-5.08631e-34	-6.95057e-32	-1.19532e-31	-4.68153e-32	300	200	0	-1.92893e-34	1.76331e-34	-1.77912e-34	6.53289e-32	-1.74197e-32	-4.63939e-32	0	0	0
512	2	2.0069e-34	-7.33361e-35	2.10936e-34	1.32862e-32	1.95053e-32	-7.61756e-33	300	610	0	-6.97e-34	1.94535e-34	-7.76213e-34	-1.00958e-31	-1.6606e-31	-4.08353e-32	300	200	0	-4.9631e-34	1.21199e-34	-5.65277e-34	-1.08425e-31	4.68511e-32	4.88588e-33	0	0	0
512	3	1.65616e-34	-9.29357e-35	-4.12012e-35	-1.22086e-32	-1.92861e-32	-1.37805e-33	300	610	0	-1.08667e-33	9.30703e-35	-1.08064e-33	-1.34725e-31	-2.1255e-31	-2.19667e-32	300	200	0	-9.21056e-34	1.3466e-37	-1.12184e-33	-3.88189e-31	1.48928e-31	9.30045e-32	0	0	0
512	4	7.03097e-35	-1.07777e-34	-4.71202e-34	-5.40199e-32	-8.27561e-32	9.75877e-33	300	610	0	-1.53909e-33	-1.02706e-34	-1.38604e-33	-1.65519e-31	-2.49333e-31	1.54061e-32	300	200	0	-1.46878e-33	-2.10483e-34	-1.85724e-33	-7.94284e-31	2.95585e-31	2.26949e-31	0	0	0
512	5	-1.10016e-34	-1.11254e-34	-1.12136e-33	-1.15538e-31	-1.75985e-31	2.71048e-32	300	610	0	-2.00682e-33	-4.21918e-34	-1.62979e-33	-1.84755e-31	-2.61606e-31	7.72132e-32	300	200	0	-2.11684e-33	-5.33172e-34	-2.75115e-33	-1.33587e-30	4.89361e-31	4.12841e-31	0	0	0
512	6	-4.00838e-34	-9.42353e-35	-2.0196e-33	-1.98573e-31	-3.01641e-31	5.1654e-32	300	610	0	-2.40419e-33	-8.89626e-34	-1.71577e-33	-1.799e-31	-2.28704e-31	1.68701e-31	300	200	0	-2.80503e-33	-9.83861e-34	-3.73536e-33	-2.0008e-30	7.24906e-31	6.50547e-31	0	0	0
512	7	-8.23546e-34	-4.50923e-35	-3.16304e-33	-3.01815e-31	-4.57636e-31	8.3641e-32	300	610	0	-2.59679e-33	-1.51862e-33	-1.50952e-33	-1.3415e-31	-1.24053e-31	2.92842e-31	300	200	0	-3.42033e-33	-1.56372e-33	-4.67256e-33	-2.74238e-30	9.84255e-31	9.2909e-31	0	0	0
512	8	-1.38799e-33	4.97355e-35	-4.49586e-33	-4.18792e-31	-6.34055e-31	1.21932e-31	300	610	0	-2.39328e-33	-2.29771e-33	-8.37781e-34	-2.67606e-32	8.36879e-32	4.48032e-31	300	200	0	-3.78127e-33	-2.24798e-33	-5.33364e-33	-3.46349e-30	1.23123e-30	1.2209e-30	0	0	0
512	9	-2.08191e-33	2.04359e-34	-5.88169e-33	-5.35402e-31	-8.09413e-31	1.63246e-31	300	610	0	-1.54304e-33	-3.1763e-33	5.04289e-34	1.65569e-31	4.27653e-31	6.25044e-31	300	200	0	-3.62495e-33	-2.97194e-33	-5.3774e-33	-3.99946e-30	1.40546e-30	1.47528e-30	0	0	0
513	0	-2.85712e-33	4.30921e-34	-7.07234e-33	-6.27195e-31	-9.46562e-31	2.01252e-31	300	610	0	2.5574e-34	-4.04576e-33	2.73395e-33	4.6575e-31	9.37224e-31	8.03304e-31	300	200	0	-2.60138e-33	-3.61484e-33	-4.3384e-33	-4.1023e-30	1.41705e-30	1.6118e-30	0	0	0
513	1	-3.61296e-33	7.35621e-34	-7.67664e-33	-6.56787e-31	-9.88817e-31	2.25622e-31	300	610	0	3.33129e-33	-4.71903e-33	6.04502e-33	8.91267e-31	1.62916e-30	9.4677e-31	300	200	0	-2.81677e-34	-3.98341e-33	-1.63163e-33	-3.43047e-30	1.14335e-30	1.51502e-30	0	0	0
513	2	-4.1784e-33	1.11304e-33	-7.1358e-33	-5.72061e-31	-8.57262e-31	2.21224e-31	300	610	0	7.98972e-33	-4.91147e-33	1.05504e-32	1.44654e-30	2.4948e-30	9.9997e-31	300	200	0	3.81133e-33	-3.79843e-33	3.41455e-33	-1.55061e-30	4.30231e-31	1.03254e-30	0	0	0
513	3	-4.29539e-33	1.53867e-33	-4.71541e-33	-3.06074e-31	-4.50685e-31	1.67699e-31	300	610	0	1.44352e-32	-4.22771e-33	1.61986e-32	2.11236e-30	3.48305e-30	8.85141e-31	300	200	0	1.01399e-32	-2.68903e-33	1.14832e-32	2.04053e-30	-8.99304e-31	-2.07313e-32	0	0	0
513	4	-3.60816e-33	1.9599e-33	4.72145e-34	2.20023e-31	3.49923e-31	3.98295e-32	300	610	0	2.26524e-32	-2.16178e-33	2.26635e-32	2.83236e-30	4.47963e-30	5.01874e-31	300	200	0	1.90443e-32	-2.01876e-34	2.31356e-32	7.8634e-30	-3.02525e-30	-1.84836e-30	0	0	0
513	5	-1.66468e-33	2.28612e-33	9.39684e-33	1.08943e-30	1.66984e-30	-1.9083e-31	300	610	0	3.2247e-32	1.87972e-33	2.9208e-32	3.49732e-30	5.28404e-30	-2.68807e-31	300	200	0	3.05824e-32	4.16585e-33	3.86048e-32	1.63604e-29	-6.09553e-30	-4.64384e-30	0	0	0
513	6	2.06078e-33	2.37945e-33	2.29708e-32	2.37565e-30	3.61928e-30	-5.52439e-31	300	610	0	4.22478e-32	8.51923e-33	3.45341e-32	3.92864e-30	5.5874e-30	-1.55349e-30	300	200	0	4.43086e-32	1.08987e-32	5.75048e-32	2.77464e-29	-1.01716e-29	-8.54297e-30	0	0	0
513	7	8.11304e-33	2.04835e-33	4.18163e-32	4.12012e-30	6.25937e-30	-1.06682e-30	300	610	0	5.08813e-32	1.83006e-32	3.66364e-32	3.86416e-30	4.95639e-30	-3.46578e-30	300	200	0	5.89943e-32	2.03489e-32	7.84526e-32	4.17962e-29	-1.51518e-29	-1.35531e-29	0	0	0
513	8	1.69573e-32	1.04772e-33	6.59226e-32	6.29987e-30	9.55325e-30	-1.74025e-30	300	610	0	5.53461e-32	3.15182e-32	3.26957e-32	2.95072e-30	2.8311e-30	-6.07309e-30	300	200	0	7.23034e-32	3.25659e-32	9.86183e-32	5.75657e-29	-2.06717e-29	-1.94567e-29	0	0	0
513	9	2.88234e-32	-9.09914e-34	9.41801e-32	8.78468e-30	1.33012e-29	-2.55067e-30	300	610	0	5.16349e-32	4.79714e-32	1.9062e-32	7.50116e-31	-1.45243e-30	-9.34858e-30	300	200	0	8.04584e-32	4.70615e-32	1.13242e-31	7.3056e-29	-2.59858e-29	-2.56901e-29	0	0	0
514	0	4.3485e-32	-4.1261e-33	1.23798e-31	1.12848e-29	1.70617e-29	-3.43129e-30	300	610	0	3.44728e-32	6.66406e-32	-8.6038e-33	-3.23289e-30	-8.6015e-30	-1.3107e-29	300	200	0	7.79578e-32	6.25145e-32	1.15194e-31	8.48486e-29	-2.984e-29	-3.12044e-29	0	0	0
514	1	5.99683e-32	-8.86433e-33	1.4964e-31	1.32932e-29	2.00643e-29	-4.25139e-30	300	610	0	-2.52539e-33	8.52925e-32	-5.49381e-32	-9.49006e-30	-1.92521e-29	-1.6926e-29	300	200	0	5.7443e-32	7.64282e-32	9.47022e-32	8.77646e-29	-3.03556e-29	-3.43245e-29	0	0	0
514	2	7.6202e-32	-1.52673e-32	1.63557e-31	1.40297e-29	2.1126e-29	-4.7962e-30	300	610	0	-6.63518e-32	1.00047e-31	-1.24134e-31	-1.84051e-29	-3.37841e-29	-2.00584e-29	300	200	0	9.85021e-33	8.47794e-32	3.9423e-32	7.4637e-29	-2.49578e-29	-3.26337e-29	0	0	0
514	3	8.86352e-32	-2.32379e-32	1.53846e-31	1.24015e-29	1.85918e-29	-4.74919e-30	300	610	0	-1.63605e-31	1.04962e-31	-2.18744e-31	-3.00943e-29	-5.20538e-29	-2.13471e-29	300	200	0	-7.49694e-32	8.17241e-32	-6.48978e-32	3.63273e-29	-1.03941e-29	-2.29256e-29	0	0	0
514	4	9.18801e-32	-3.22822e-32	1.05054e-31	6.9979e-30	1.03287e-29	-3.68262e-30	300	610	0	-2.98828e-31	9.17455e-32	-3.37937e-31	-4.41844e-29	-7.30356e-29	-1.91619e-29	300	200	0	-2.06948e-31	5.94633e-32	-2.32883e-31	-3.7837e-29	1.70916e-29	-1.28673e-30	0	0	0
514	5	7.84711e-32	-4.13186e-32	-1.59461e-33	-3.85156e-30	-6.18483e-30	-1.06391e-30	300	610	0	-4.72053e-31	4.97336e-32	-4.7517e-31	-5.95288e-29	-9.43837e-29	-1.13877e-29	300	200	0	-3.93582e-31	8.41504e-33	-4.76764e-31	-1.58983e-28	6.13527e-29	3.66162e-29	0	0	0
514	6	3.8877e-32	-4.84673e-32	-1.86755e-31	-2.19231e-29	-3.3624e-29	3.71137e-30	300	610	0	-6.75452e-31	-3.36498e-32	-6.15322e-31	-7.38728e-29	-1.11942e-28	4.49526e-30	300	200	0	-6.36575e-31	-8.21171e-32	-8.02077e-31	-3.36722e-28	1.25613e-28	9.49469e-29	0	0	0
514	7	-3.805e-32	-5.08505e-32	-4.70073e-31	-4.88085e-29	-7.43758e-29	1.12473e-29	300	610	0	-8.89153e-31	-1.71699e-31	-7.3149e-31	-8.35022e-29	-1.19268e-28	3.11879e-29	300	200	0	-9.27203e-31	-2.22549e-31	-1.20156e-30	-5.76036e-28	2.11331e-28	1.76712e-28	0	0	0
514	8	-1.63957e-31	-4.44509e-32	-8.65366e-31	-8.54483e-29	-1.29832e-28	2.20221e-29	300	610	0	-1.07646e-30	-3.762e-31	-7.81852e-31	-8.29349e-29	-1.07278e-28	7.11466e-29	300	200	0	-1.24042e-30	-4.20651e-31	-1.64722e-30	-8.72818e-28	3.16595e-28	2.82279e-28	0	0	0
514	9	-3.48946e-31	-2.41027e-32	-1.37344e-30	-1.31456e-28	-1.99362e-28	3.61958e-29	300	610	0	-1.17902e-30	-6.53873e-31	-7.07316e-31	-6.47505e-29	-6.41782e-29	1.25892e-28	300	200	0	-1.52796e-30	-6.77976e-31	-2.08076e-30	-1.20801e-27	4.34029e-28	4.07355e-28	0	0	0
515	0	-5.98333e-31	1.62867e-32	-1.97232e-30	-1.84217e-28	-2.78954e-28	5.33421e-29	300	610	0	-1.1129e-30	-1.00123e-30	-4.31004e-31	-1.96957e-29	2.40928e-29	1.95005e-28	300	200	0	-1.71124e-30	-9.84947e-31	-2.40333e-30	-1.54051e-27	5.48276e-28	5.40426e-28	0	0	0
515	1	-9.08012e-31	8.31577e-32	-2.60495e-30	-2.37783e-28	-3.59541e-28	7.21029e-29	300	610	0	-7.67137e-31	-1.39777e-30	1.38954e-31	6.27513e-29	1.72625e-28	2.74773e-28	300	200	0	-1.67515e-30	-1.31461e-30	-2.466e-30	-1.79936e-27	6.33291e-28	6.59808e-28	0	0	0
515	2	-1.25834e-30	1.82221e-31	-3.16509e-30	-2.81641e-28	-4.25148e-28	8.97815e-29	300	610	0	-6.6766e-33	-1.7976e-30	1.10145e-30	1.93137e-28	3.95166e-28	3.56534e-28	300	200	0	-1.26502e-30	-1.61538e-30	-2.06364e-30	-1.87646e-27	6.49831e-28	7.30624e-28	0	0	0
515	3	-1.60672e-30	3.16733e-31	-3.483e-30	-2.99519e-28	-4.51095e-28	1.01912e-28	300	610	0	1.31736e-30	-2.12027e-30	2.54711e-30	3.79864e-28	7.00284e-28	4.24807e-28	300	200	0	-2.89363e-31	-1.80353e-30	-9.35894e-31	-1.62143e-27	5.43847e-28	7.02287e-28	0	0	0
515	4	-1.87948e-30	4.85007e-31	-3.31368e-30	-2.68504e-28	-4.02683e-28	1.01877e-28	300	610	0	3.34705e-30	-2.2418e-30	4.53332e-30	6.25864e-28	1.08575e-27	4.55461e-28	300	200	0	1.46758e-30	-1.75679e-30	1.21964e-30	-8.41646e-28	2.46736e-28	5.07371e-28	0	0	0
515	5	-1.96413e-30	6.77109e-31	-2.33203e-30	-1.58882e-28	-2.34979e-28	8.06907e-29	300	610	0	6.18319e-30	-1.9883e-30	7.04783e-30	9.23943e-28	1.53105e-27	4.1433e-28	300	200	0	4.21906e-30	-1.31119e-30	4.7158e-30	6.89149e-28	-3.21187e-28	6.31462e-29	0	0	0
515	6	-1.70408e-30	8.70819e-31	-1.41102e-31	6.47272e-29	1.05432e-28	2.71092e-29	300	610	0	9.83384e-30	-1.1351e-30	9.9598e-30	1.25079e-27	1.98805e-27	2.56874e-28	300	200	0	8.12976e-30	-2.64279e-31	9.81869e-30	3.20872e-27	-1.24236e-27	-7.22578e-28	0	0	0
515	7	-8.9841e-31	1.02716e-30	3.6988e-30	4.40224e-28	6.75638e-28	-7.17054e-29	300	610	0	1.41441e-29	5.84243e-31	1.29592e-29	1.5599e-27	2.37064e-27	-7.02521e-29	300	200	0	1.32457e-29	1.6114e-30	1.6658e-29	6.92558e-27	-2.58691e-27	-1.93933e-27	0	0	0
515	8	6.89175e-31	1.08607e-30	9.61045e-30	1.00203e-27	1.52728e-27	-2.28702e-28	300	610	0	1.87079e-29	3.4535e-30	1.54887e-29	1.77406e-27	2.54449e-27	-6.24648e-28	300	200	0	1.93971e-29	4.53957e-30	2.50991e-29	1.19541e-26	-4.38903e-27	-3.65346e-27	0	0	0
515	9	3.30752e-30	9.63332e-31	1.78996e-29	1.77138e-27	2.69182e-27	-4.54338e-28	300	610	0	2.27662e-29	7.7278e-30	1.66764e-29	1.77866e-27	2.31923e-27	-1.45936e-27	300	200	0	2.60738e-29	8.69113e-30	3.45759e-29	1.82212e-26	-6.61327e-27	-5.8772e-27	0	0	0
516	0	7.17567e-30	5.50089e-31	2.86049e-29	2.74217e-27	4.15908e-27	-7.52568e-28	300	610	0	2.51039e-29	1.35595e-29	1.52839e-29	1.41783e-27	1.44651e-27	-2.60855e-27	300	200	0	3.22795e-29	1.41096e-29	4.38889e-29	2.5343e-26	-9.11048e-27	-8.52616e-27	0	0	0
516	1	1.24155e-29	-2.82725e-31	4.12928e-29	3.86201e-27	5.84861e-27	-1.11522e-27	300	610	0	2.39639e-29	2.08907e-29	9.69278e-30	4.96231e-28	-3.71356e-28	-4.06637e-27	300	200	0	3.63794e-29	2.0608e-29	5.09856e-29	3.24746e-26	-1.15646e-26	-1.13654e-26	0	0	0
516	2	1.89544e-29	-1.67259e-30	5.47978e-29	5.00888e-27	7.57437e-27	-1.5147e-27	300	610	0	1.7012e-29	2.93097e-29	-2.04174e-30	-1.20958e-27	-3.45612e-27	-5.75871e-27	300	200	0	3.59664e-29	2.76371e-29	5.27561e-29	3.81442e-26	-1.3435e-26	-1.39469e-26	0	0	0
516	3	2.6397e-29	-3.74312e-30	6.69237e-29	5.96493e-27	9.00528e-27	-1.89543e-27	300	610	0	1.39298e-30	3.78748e-29	-2.20279e-29	-3.92563e-27	-8.1047e-27	-7.508e-27	300	200	0	2.77899e-29	3.41317e-29	4.48957e-29	4.00955e-26	-1.39021e-26	-1.55447e-26	0	0	0
516	4	3.38678e-29	-6.56815e-30	7.41362e-29	6.39086e-27	9.62665e-27	-2.16456e-27	300	610	0	-2.60617e-29	4.4918e-29	-5.22217e-29	-7.83556e-27	-1.45092e-26	-8.9936e-27	300	200	0	7.80608e-30	3.83498e-29	2.19146e-29	3.51749e-26	-1.18316e-26	-1.51002e-26	0	0	0
516	5	3.98386e-29	-1.01196e-29	7.13076e-29	5.80641e-27	8.71115e-27	-2.18381e-27	300	610	0	-6.84087e-29	4.78536e-29	-9.3908e-29	-1.30112e-26	-2.26398e-26	-9.7125e-27	300	200	0	-2.85701e-29	3.7734e-29	-2.26004e-29	1.93225e-26	-5.77715e-27	-1.11959e-26	0	0	0
516	6	4.19624e-29	-1.41982e-29	5.1601e-29	3.58584e-27	5.31245e-27	-1.76444e-27	300	610	0	-1.27876e-28	4.30362e-29	-1.46939e-28	-1.9315e-26	-3.20864e-26	-8.94884e-27	300	200	0	-8.5914e-29	2.8838e-29	-9.53378e-29	-1.22561e-26	5.95129e-27	-2.08366e-27	0	0	0
516	7	3.69547e-29	-1.83478e-29	6.62547e-30	-1.01992e-27	-1.70046e-27	-6.69154e-28	300	610	0	-2.0479e-28	2.57333e-29	-2.08704e-28	-2.62737e-26	-4.1863e-26	-5.76493e-27	300	200	0	-1.67835e-28	7.38553e-30	-2.02079e-28	-6.46384e-26	2.51162e-26	1.41972e-26	0	0	0
516	8	2.05817e-29	-2.17603e-29	-7.29733e-29	-8.81913e-27	-1.35452e-26	1.37461e-27	300	610	0	-2.96098e-28	-9.69751e-30	-2.72853e-28	-3.29287e-26	-5.01863e-26	9.68215e-28	300	200	0	-2.75516e-28	-3.14578e-29	-3.45826e-28	-1.42342e-25	5.32411e-26	3.95702e-26	0	0	0
516	9	-1.21633e-29	-2.31833e-29	-1.96286e-28	-2.05553e-26	-3.13378e-26	4.64424e-27	300	610	0	-3.93507e-28	-6.93106e-29	-3.27845e-28	-3.76752e-26	-5.42559e-26	1.24782e-26	300	200	0	-4.0567e-28	-9.24939e-29	-5.24131e-28	-2.47974e-25	9.11177e-26	7.54952e-26	0	0	0
517	0	-6.65938e-29	-2.08509e-29	-3.70057e-28	-3.67054e-26	-5.57856e-26	9.36797e-27	300	610	0	-4.81328e-28	-1.58622e-28	-3.55509e-28	-3.81183e-26	-5.00834e-26	2.99098e-26	300	200	0	-5.47922e-28	-1.79473e-28	-7.25565e-28	-3.80275e-25	1.38101e-25	1.22324e-25	0	0	0
517	1	-1.47454e-28	-1.24704e-29	-5.95556e-28	-5.71833e-26	-8.67391e-26	1.56413e-26	300	610	0	-5.34263e-28	-2.81066e-28	-3.29902e-28	-3.09844e-26	-3.24405e-26	5.40259e-26	300	200	0	-6.81718e-28	-2.93536e-28	-9.25459e-28	-5.31527e-25	1.9118e-25	1.78406e-25	0	0	0
517	2	-2.57516e-28	4.69149e-30	-8.64265e-28	-8.09424e-26	-1.22589e-25	2.33088e-26	300	610	0	-5.15545e-28	-4.35747e-28	-2.16956e-28	-1.21515e-26	4.97231e-27	8.47674e-26	300	200	0	-7.73061e-28	-4.31055e-28	-1.08122e-27	-6.84377e-25	2.43856e-25	2.38953e-25	0	0	0
517	3	-3.95544e-28	3.3568e-29	-1.1524e-27	-1.05481e-25	-1.59522e-25	3.18113e-26	300	610	0	-3.76081e-28	-6.14421e-28	2.44786e-29	2.31239e-26	6.90125e-26	1.20658e-25	300	200	0	-7.71626e-28	-5.80853e-28	-1.12793e-27	-8.0831e-25	2.84907e-25	2.94711e-25	0	0	0
517	4	-5.53591e-28	7.68314e-29	-1.41459e-27	-1.26288e-25	-1.90678e-25	4.0003e-26	300	610	0	-5.55295e-29	-7.97776e-28	4.39324e-28	7.96826e-26	1.66085e-25	1.5806e-25	300	200	0	-6.09121e-28	-7.20944e-28	-9.75267e-28	-8.56247e-25	2.97225e-25	3.30577e-25	0	0	0
517	5	-7.13683e-28	1.36146e-28	-1.57727e-27	-1.36289e-25	-2.05328e-25	4.59554e-26	300	610	0	5.13514e-28	-9.51249e-28	1.06976e-27	1.6153e-25	3.00482e-25	1.90338e-25	300	200	0	-2.00169e-28	-8.15103e-28	-5.07513e-28	-7.62066e-25	2.57016e-25	3.24406e-25	0	0	0
517	6	-8.44135e-28	2.11079e-28	-1.53314e-27	-1.25422e-25	-1.8823e-25	4.67787e-26	300	610	0	1.39675e-27	-1.02093e-27	1.94442e-27	2.70391e-25	4.71925e-25	2.07008e-25	300	200	0	5.52619e-28	-8.09846e-28	4.11281e-28	-4.40235e-25	1.33785e-25	2.46404e-25	0	0	0
517	7	-8.95981e-28	2.97638e-28	-1.13846e-27	-8.05127e-26	-1.19459e-25	3.85103e-26	300	610	0	2.64331e-27	-9.30407e-28	3.0625e-27	4.03659e-25	6.72251e-25	1.93075e-25	300	200	0	1.74733e-27	-6.32769e-28	1.92403e-27	2.1081e-25	-1.08291e-25	5.96401e-26	0	0	0
517	8	-8.00361e-28	3.86468e-28	-2.15938e-28	1.42924e-26	2.49236e-26	1.61436e-26	300	610	0	4.2633e-27	-5.80036e-28	4.37209e-27	5.51745e-25	8.81272e-25	1.28805e-25	300	200	0	3.46294e-27	-1.93568e-28	4.15615e-27	1.29944e-24	-5.06871e-25	-2.77561e-25	0	0	0
517	9	-4.68083e-28	4.60828e-28	1.43337e-27	1.76221e-25	2.70877e-25	-2.6106e-26	300	610	0	6.19684e-27	1.49635e-28	5.74322e-27	6.94895e-25	1.06207e-24	-9.68754e-27	300	200	0	5.72875e-27	6.10463e-28	7.17659e-27	2.92342e-24	-1.09501e-24	-8.06491e-25	0	0	0
518	0	2.06904e-28	4.946e-28	4.00474e-27	4.21318e-25	6.42488e-25	-9.41762e-26	300	610	0	8.27479e-27	1.38771e-27	6.93704e-27	7.99774e-25	1.1563e-24	-2.48556e-25	300	200	0	8.48169e-27	1.88231e-27	1.09418e-26	5.14174e-24	-1.89087e-24	-1.55921e-24	0	0	0
518	1	1.33799e-27	4.50776e-28	7.64663e-27	7.60242e-25	1.15559e-24	-1.9304e-25	300	610	0	1.0173e-26	3.2533e-27	7.57492e-27	8.16344e-25	1.0804e-24	-6.12473e-25	300	200	0	1.1511e-26	3.70407e-27	1.52216e-26	7.93381e-24	-2.883e-24	-2.54507e-24	0	0	0
518	2	3.02781e-27	2.8108e-28	1.23952e-26	1.19208e-24	1.80839e-24	-3.24963e-25	300	610	0	1.1365e-26	5.82345e-27	7.1136e-27	6.75881e-25	7.24365e-25	-1.11842e-24	300	200	0	1.43928e-26	6.10453e-27	1.95088e-26	1.11448e-23	-4.01075e-24	-3.73199e-24	0	0	0
518	3	5.33901e-27	-7.23562e-29	1.8084e-26	1.69596e-24	2.5688e-24	-4.87026e-25	300	610	0	1.10816e-26	9.08608e-27	4.83612e-27	2.91422e-25	-4.50921e-26	-1.76648e-24	300	200	0	1.64206e-26	9.01373e-27	2.29202e-26	1.44185e-23	-5.14053e-24	-5.02249e-24	0	0	0
518	4	8.2517e-27	-6.72075e-28	2.42284e-26	2.22068e-24	3.35867e-24	-6.67907e-25	300	610	0	8.29058e-27	1.28766e-26	-1.27892e-28	-4.37689e-25	-1.37404e-24	-2.52733e-24	300	200	0	1.65423e-26	1.22045e-26	2.41005e-26	1.71226e-23	-6.03956e-24	-6.22554e-24	0	0	0
518	5	1.16066e-26	-1.57579e-27	2.98911e-26	2.67281e-24	4.03601e-24	-8.44009e-25	300	610	0	1.71713e-27	1.67991e-26	-8.73517e-27	-1.61505e-24	-3.40053e-24	-3.32657e-24	300	200	0	1.33237e-26	1.52233e-26	2.11559e-26	1.8275e-23	-6.35083e-24	-7.02702e-24	0	0	0
518	6	1.50348e-26	-2.82083e-27	3.35417e-26	2.90494e-24	4.37716e-24	-9.7528e-25	300	610	0	-1.0072e-26	2.01379e-26	-2.18942e-26	-3.32791e-24	-6.21999e-24	-4.02687e-24	300	200	0	4.9628e-27	1.73171e-26	1.16474e-26	1.64898e-23	-5.57527e-24	-6.96385e-24	0	0	0
518	7	1.78798e-26	-4.40136e-27	3.29356e-26	2.7063e-24	4.06284e-24	-1.00136e-24	300	610	0	-2.8488e-26	2.17692e-26	-4.02414e-26	-5.61695e-24	-9.83401e-24	-4.40985e-24	300	200	0	-1.06082e-26	1.73678e-26	-7.30579e-27	9.96546e-24	-3.07024e-24	-5.40991e-24	0	0	0
518	8	1.91203e-26	-6.23766e-27	2.50519e-26	1.79961e-24	2.67366e-24	-8.39065e-25	300	610	0	-5.46111e-26	2.00922e-26	-6.38076e-26	-8.43347e-24	-1.40806e-23	-4.16149e-24	300	200	0	-3.54908e-26	1.38546e-26	-3.87557e-26	-3.44872e-24	1.92336e-24	-1.58536e-24	0	0	0
518	9	1.7313e-26	-8.13801e-27	6.14489e-27	-1.50543e-25	-2.96941e-25	-3.82802e-25	300	610	0	-8.8722e-26	1.3009e-26	-9.15642e-26	-1.15834e-23	-1.85467e-23	-2.86659e-24	300	200	0	-7.14089e-26	4.87102e-27	-8.54193e-26	-2.60645e-23	1.02098e-23	5.39536e-24	0	0	0
519	0	1.05796e-26	-9.7557e-27	-2.80138e-26	-3.51119e-24	-5.40206e-24	4.90146e-25	300	610	0	-1.29652e-25	-2.0082e-27	-1.20853e-25	-1.46599e-23	-2.24685e-23	-1.99669e-26	300	200	0	-1.19073e-25	-1.17639e-26	-1.48867e-25	-5.99949e-23	2.2505e-23	1.64179e-23	0	0	0
519	1	-3.32564e-27	-1.05463e-26	-8.16162e-26	-8.62819e-24	-1.31611e-23	1.90681e-24	300	610	0	-1.73956e-25	-2.77109e-26	-1.46734e-25	-1.69709e-23	-2.46306e-23	4.93525e-24	300	200	0	-1.77282e-25	-3.82572e-26	-2.28351e-25	-1.06568e-22	3.92231e-23	3.21848e-23	0	0	0
519	2	-2.6821e-26	-9.7345e-27	-1.57921e-25	-1.57389e-23	-2.3927e-23	3.97537e-24	300	610	0	-2.1494e-25	-6.66688e-26	-1.61321e-25	-1.74712e-23	-2.32834e-23	1.25303e-23	300	200	0	-2.41762e-25	-7.64033e-26	-3.19243e-25	-1.65474e-22	6.01669e-23	5.29337e-23	0	0	0
519	3	-6.21243e-26	-6.3039e-27	-2.57889e-25	-2.48427e-23	-3.76903e-23	6.74881e-24	300	610	0	-2.41652e-25	-1.20603e-25	-1.53239e-25	-1.47185e-23	-1.61121e-23	2.3142e-23	300	200	0	-3.03776e-25	-1.26906e-25	-4.11129e-25	-2.33613e-22	8.41175e-23	7.80451e-23	0	0	0
519	4	-1.10644e-25	9.70076e-28	-3.78284e-25	-3.55251e-23	-5.38129e-23	1.01731e-23	300	610	0	-2.38001e-25	-1.89399e-25	-1.07406e-25	-6.87857e-24	-2.98092e-25	3.67997e-23	300	200	0	-3.48645e-25	-1.88429e-25	-4.85691e-25	-3.03683e-22	1.08331e-22	1.05537e-22	0	0	0
519	5	-1.7209e-25	1.34204e-26	-5.09242e-25	-4.67382e-23	-7.06955e-23	1.40194e-23	300	610	0	-1.82297e-25	-2.69782e-25	-5.41726e-27	8.18359e-24	2.72686e-23	5.29232e-23	300	200	0	-3.54387e-25	-2.56361e-25	-5.14659e-25	-3.62581e-22	1.27981e-22	1.31468e-22	0	0	0
519	6	-2.43275e-25	3.2292e-26	-6.31414e-25	-5.6549e-23	-8.53993e-23	1.7802e-23	300	610	0	-4.76108e-26	-3.53645e-25	1.73093e-25	3.26839e-23	6.95602e-23	6.99921e-23	300	200	0	-2.90886e-25	-3.21353e-25	-4.5832e-25	-3.89834e-22	1.3562e-22	1.49308e-22	0	0	0
519	7	-3.16639e-25	5.84187e-26	-7.12971e-25	-6.18864e-23	-9.32645e-23	2.06895e-23	300	610	0	1.96519e-25	-4.26173e-25	4.47679e-25	6.85192e-23	1.28693e-22	8.51657e-23	300	200	0	-1.2012e-25	-3.67754e-25	-2.65292e-25	-3.56396e-22	1.20782e-22	1.49375e-22	0	0	0
519	8	-3.7858e-25	9.17463e-26	-7.06977e-25	-5.83365e-23	-8.76043e-23	2.14214e-23	300	610	0	5.80377e-25	-4.63945e-25	8.32427e-25	1.16638e-22	2.04854e-22	9.38964e-23	300	200	0	2.01797e-25	-3.72199e-25	1.2545e-25	-2.24334e-22	6.99284e-23	1.18516e-22	0	0	0
519	9	-4.07808e-25	1.30687e-25	-5.49948e-25	-4.00653e-23	-5.95935e-23	1.82522e-23	300	610	0	1.12766e-24	-4.33436e-25	1.32899e-24	1.76144e-22	2.9484e-22	8.96105e-23	300	200	0	7.19856e-25	-3.02749e-25	7.79046e-25	5.18768e-23	-3.30203e-23	4.02682e-23	0	0	0
520	0	-3.74078e-25	1.71316e-25	-1.62792e-25	2.17081e-26	1.48263e-24	8.95532e-24	300	610	0	1.84571e-24	-2.90493e-25	1.91707e-24	2.43114e-22	3.90211e-22	6.35742e-23	300	200	0	1.47163e-24	-1.19176e-25	1.75428e-24	5.21528e-22	-2.05229e-22	-1.04177e-22	0	0	0
520	1	-2.37842e-25	2.06456e-25	5.44339e-25	6.97396e-23	1.07404e-22	-9.07163e-24	300	610	0	2.71185e-24	1.83644e-26	2.54237e-24	3.09181e-22	4.75171e-22	5.10659e-24	300	200	0	2.47401e-24	2.24821e-25	3.08671e-24	1.23023e-21	-4.62191e-22	-3.33805e-22	0	0	0
520	2	4.84317e-26	2.24763e-25	1.66136e-24	1.76537e-22	2.69358e-22	-3.85444e-23	300	610	0	3.65597e-24	5.51744e-25	3.10274e-24	3.59976e-22	5.24407e-22	-9.76437e-23	300	200	0	3.7044e-24	7.76507e-25	4.7641e-24	2.20776e-21	-8.13277e-22	-6.63973e-22	0	0	0
520	3	5.36297e-25	2.09995e-25	3.25966e-24	3.25679e-22	4.95185e-22	-8.18129e-23	300	610	0	4.53993e-24	1.36503e-24	3.43398e-24	3.73677e-22	5.01297e-22	-2.56107e-22	300	200	0	5.07622e-24	1.57502e-24	6.69363e-24	3.45014e-21	-1.25527e-21	-1.10054e-21	0	0	0
520	4	1.27362e-24	1.40764e-25	5.3636e-24	5.17544e-22	7.85278e-22	-1.40104e-22	300	610	0	5.13595e-24	2.49649e-24	3.298e-24	3.20017e-22	3.57151e-22	-4.78611e-22	300	200	0	6.40958e-24	2.63726e-24	8.6616e-24	4.89555e-21	-1.76371e-21	-1.63164e-21	0	0	0
520	5	2.29193e-24	-8.83854e-27	7.91072e-24	7.4393e-22	1.12699e-21	-2.12435e-22	300	610	0	5.10759e-24	3.94674e-24	2.3776e-24	1.60329e-22	3.23809e-23	-7.6636e-22	300	200	0	7.39952e-24	3.9379e-24	1.02883e-23	6.39434e-21	-2.2823e-21	-2.21702e-21	0	0	0
520	6	3.58778e-24	-2.67205e-25	1.07005e-23	9.83413e-22	1.48762e-21	-2.94187e-22	300	610	0	3.99913e-24	5.6507e-24	2.83745e-25	-1.50661e-22	-5.392e-22	-1.10792e-21	300	200	0	7.5869e-24	5.3835e-24	1.09842e-23	7.67518e-21	-2.71101e-21	-2.77543e-21	0	0	0
520	7	5.09764e-24	-6.61168e-25	1.33337e-23	1.19601e-21	1.80638e-21	-3.75373e-22	300	610	0	1.24191e-24	7.44261e-24	-3.41689e-24	-6.60317e-22	-1.42153e-21	-1.47224e-21	300	200	0	6.33955e-24	6.78144e-24	9.91678e-24	8.31137e-21	-2.89448e-21	-3.17112e-21	0	0	0
520	8	6.66664e-24	-1.20927e-24	1.51486e-23	1.31777e-21	1.98621e-21	-4.38738e-22	300	610	0	-3.81118e-24	9.01588e-24	-9.14478e-24	-1.40982e-21	-2.66136e-21	-1.8006e-21	300	200	0	2.85546e-24	7.80661e-24	6.00384e-24	7.69437e-21	-2.61336e-21	-3.20177e-21	0	0	0
520	9	8.01313e-24	-1.91182e-24	1.5164e-23	1.25629e-21	1.88712e-21	-4.57969e-22	300	610	0	-1.18096e-23	9.88267e-24	-1.72109e-23	-2.42107e-21	-4.2659e-21	-1.99834e-21	300	200	0	-3.79647e-24	7.97085e-24	-2.04684e-24	5.0257e-21	-1.58251e-21	-2.59114e-21	0	0	0
521	0	8.6934e-24	-2.7373e-24	1.20463e-23	8.88836e-22	1.32343e-21	-3.96449e-22	300	610	0	-2.32722e-23	9.34093e-24	-2.76711e-23	-3.67787e-21	-6.17205e-21	-1.92786e-21	300	200	0	-1.45788e-23	6.60362e-24	-1.56248e-23	-6.58022e-22	5.38594e-22	-9.91762e-22	0	0	0
521	1	8.07387e-24	-3.60542e-24	4.12578e-24	6.542e-23	6.86018e-23	-2.07239e-22	300	610	0	-3.83829e-23	6.46169e-24	-4.01263e-23	-5.10113e-21	-8.20749e-21	-1.40552e-21	300	200	0	-3.03091e-23	2.85628e-24	-3.60005e-23	-1.04071e-20	4.11609e-21	1.99565e-21	0	0	0
521	2	5.32209e-24	-4.36768e-24	-1.05058e-23	-1.38029e-21	-2.12813e-21	1.64824e-22	300	610	0	-5.67054e-23	1.13981e-25	-5.34685e-23	-6.51877e-21	-1.00457e-20	-2.05556e-22	300	200	0	-5.13833e-23	-4.25369e-24	-6.39743e-23	-2.52055e-20	9.48482e-21	6.77777e-21	0	0	0
521	3	-5.67635e-25	-4.78775e-24	-3.37756e-23	-3.60857e-21	-5.50755e-21	7.77765e-22	300	610	0	-7.68146e-23	-1.09501e-23	-6.55868e-23	-7.63267e-21	-1.11598e-20	1.92413e-21	300	200	0	-7.73822e-23	-1.57378e-23	-9.93624e-23	-4.57171e-20	1.68557e-20	1.36897e-20	0	0	0
521	4	-1.06938e-23	-4.52555e-24	-6.72444e-23	-6.73586e-21	-1.02432e-20	1.68256e-21	300	610	0	-9.58613e-23	-2.79229e-23	-7.30635e-23	-7.98731e-21	-1.07834e-20	5.22926e-21	300	200	0	-1.06555e-22	-3.24485e-23	-1.40308e-22	-7.19125e-20	2.61804e-20	2.28727e-20	0	0	0
521	5	-2.60885e-23	-3.13108e-24	-1.11512e-22	-1.07783e-20	-1.63558e-20	2.90734e-21	300	610	0	-1.0911e-22	-5.16531e-23	-7.09167e-23	-6.94782e-21	-7.89251e-21	9.89341e-21	300	200	0	-1.35199e-22	-5.47842e-23	-1.82428e-22	-1.02561e-19	3.69698e-20	3.41016e-20	0	0	0
521	6	-4.74542e-23	-5.64242e-26	-1.65381e-22	-1.55742e-20	-2.35956e-20	4.4347e-21	300	610	0	-1.09529e-22	-8.22155e-23	-5.2477e-23	-3.69913e-21	-1.22787e-21	1.59541e-20	300	200	0	-1.56983e-22	-8.22719e-23	-2.17858e-22	-1.346e-19	4.80692e-20	4.65601e-20	0	0	0
521	7	-7.47749e-23	5.30295e-24	-2.24781e-22	-2.0686e-20	-3.12947e-20	6.17159e-21	300	610	0	-8.75438e-23	-1.18323e-22	-9.5235e-24	2.71832e-21	1.06184e-20	2.31871e-20	300	200	0	-1.62319e-22	-1.1302e-22	-2.34304e-22	-1.62414e-19	5.74063e-20	5.8574e-20	0	0	0
521	8	-1.06787e-22	1.35247e-23	-2.81482e-22	-2.52873e-20	-3.81962e-20	7.91275e-21	300	610	0	-3.11522e-23	-1.56588e-22	6.71595e-23	1.33164e-20	2.90205e-20	3.09589e-20	300	200	0	-1.3794e-22	-1.43064e-22	-2.14322e-22	-1.7711e-19	6.1742e-20	6.73233e-20	0	0	0
521	9	-1.40322e-22	2.50202e-23	-3.2173e-22	-2.80466e-20	-4.22793e-20	9.30028e-21	300	610	0	7.33882e-23	-1.90671e-22	1.86606e-22	2.89879e-20	5.5009e-20	3.80566e-20	300	200	0	-6.69336e-23	-1.65651e-22	-1.35124e-22	-1.65944e-19	5.64799e-20	6.85802e-20	0	0	0
522	0	-1.6955e-22	3.98256e-23	-3.25018e-22	-2.70298e-20	-4.06135e-20	9.78503e-21	300	610	0	2.39995e-22	-2.10412e-22	3.55661e-22	5.02341e-20	8.88032e-20	4.25097e-20	300	200	0	7.04452e-23	-1.70587e-22	3.06426e-23	-1.12113e-19	3.56156e-20	5.65451e-20	0	0	0
522	1	-1.85226e-22	5.73178e-23	-2.63339e-22	-1.96563e-20	-2.92945e-20	8.59906e-21	300	610	0	4.80004e-22	-2.01115e-22	5.75942e-22	7.67702e-20	1.29166e-19	4.14399e-20	300	200	0	2.94777e-22	-1.43797e-22	3.12603e-22	4.76323e-21	-8.05869e-21	2.38873e-20	0	0	0
522	2	-1.74083e-22	7.5856e-23	-1.01455e-22	-2.75562e-21	-3.53288e-21	4.75318e-21	300	610	0	7.97909e-22	-1.4324e-22	8.39643e-22	1.07004e-19	1.72584e-19	3.0986e-20	300	200	0	6.23826e-22	-6.73838e-23	7.38188e-22	2.07056e-19	-8.23493e-20	-3.78672e-20	0	0	0
522	3	-1.18603e-22	9.23691e-23	2.01146e-22	2.72107e-20	4.20063e-20	-2.92152e-21	300	610	0	1.18538e-21	-1.2876e-23	1.12418e-21	1.37401e-19	2.12311e-19	6.37832e-21	300	200	0	1.06677e-21	7.9493e-23	1.32532e-21	5.15962e-19	-1.94485e-19	-1.37423e-19	0	0	0
522	4	2.48725e-24	1.01936e-22	6.85741e-22	7.3688e-20	1.12501e-19	-1.56641e-20	300	610	0	1.61348e-21	2.16533e-22	1.38595e-21	1.61777e-19	2.37382e-19	-3.77439e-20	300	200	0	1.61597e-21	3.18468e-22	2.07169e-21	9.46243e-19	-3.4919e-19	-2.82081e-19	0	0	0
522	5	2.1258e-22	9.74369e-23	1.38639e-21	1.39244e-19	2.11782e-19	-3.45789e-20	300	610	0	2.0235e-21	5.70637e-22	1.55384e-21	1.70626e-19	2.31762e-19	-1.06658e-19	300	200	0	2.23608e-21	6.68074e-22	2.94023e-21	1.4984e-18	-5.45856e-19	-4.75188e-19	0	0	0
522	6	5.33909e-22	6.94071e-23	2.31752e-21	2.24391e-19	3.40543e-19	-6.03064e-20	300	610	0	2.31703e-21	1.06819e-21	1.52364e-21	1.50636e-19	1.73929e-19	-2.04401e-19	300	200	0	2.85093e-21	1.1376e-21	3.84116e-21	2.14805e-18	-7.74721e-19	-7.12518e-19	0	0	0
522	7	9.82074e-22	6.26284e-24	3.45644e-21	3.25953e-19	4.93877e-19	-9.25482e-20	300	610	0	2.34708e-21	1.71207e-21	1.15516e-21	8.46309e-20	3.72733e-20	-3.32018e-19	300	200	0	3.32915e-21	1.71833e-21	4.6116e-21	2.83252e-18	-1.01213e-18	-9.77547e-19	0	0	0
522	8	1.55791e-21	-1.04861e-22	4.72059e-21	4.35007e-19	6.58154e-19	-1.29434e-19	300	610	0	1.91265e-21	2.47693e-21	2.74734e-22	-4.77202e-20	-2.08138e-19	-4.85131e-19	300	200	0	3.47056e-21	2.37207e-21	4.99533e-21	3.43565e-18	-1.21517e-18	-1.2358e-18	0	0	0
522	9	2.23639e-21	-2.76392e-22	5.94042e-21	5.34476e-19	8.074e-19	-1.66749e-19	300	610	0	7.60436e-22	3.29361e-21	-1.31354e-21	-2.6802e-19	-5.91815e-19	-6.50836e-19	300	200	0	2.99683e-21	3.01722e-21	4.62688e-21	3.77223e-18	-1.31633e-18	-1.42871e-18	0	0	0
523	0	2.95271e-21	-5.17418e-22	6.8302e-21	5.96649e-19	8.99553e-19	-1.97073e-19	300	610	0	-1.40127e-21	4.03105e-21	-3.80361e-21	-5.95604e-19	-1.13641e-18	-8.04083e-19	300	200	0	1.55144e-21	3.51364e-21	3.02658e-21	3.5754e-18	-1.21931e-18	-1.46796e-18	0	0	0
523	1	3.58629e-21	-8.29334e-22	6.96142e-21	5.8106e-19	8.73296e-19	-2.08947e-19	300	610	0	-4.87051e-21	4.47778e-21	-7.3458e-21	-1.04186e-18	-1.84797e-18	-9.03884e-19	300	200	0	-1.28422e-21	3.64844e-21	-3.84381e-22	2.49163e-18	-7.97718e-19	-1.23183e-18	0	0	0
523	2	3.94459e-21	-1.19987e-21	5.74609e-21	4.33455e-19	6.46536e-19	-1.86272e-19	300	610	0	-9.89449e-21	4.32621e-21	-1.19834e-20	-1.60197e-18	-2.70236e-18	-8.90029e-19	300	200	0	-5.9499e-21	3.12634e-21	-6.23729e-21	8.99918e-20	1.00958e-19	-5.65702e-19	0	0	0
523	3	3.74981e-21	-1.59552e-21	2.44077e-21	8.68444e-20	1.18069e-19	-1.08206e-19	300	610	0	-1.65808e-20	3.16549e-21	-1.75645e-20	-2.24397e-18	-3.628e-18	-6.81371e-19	300	200	0	-1.2831e-20	1.56997e-21	-1.51237e-20	-4.10579e-18	1.64307e-18	7.10193e-19	0	0	0
523	4	2.63345e-21	-1.95281e-21	-3.81425e-21	-5.34015e-19	-8.25566e-19	5.00094e-20	300	610	0	-2.47719e-20	4.90261e-22	-2.36293e-20	-2.89526e-18	-4.48563e-18	-1.77165e-19	300	200	0	-2.21385e-20	-1.46255e-21	-2.74435e-20	-1.0552e-17	3.98452e-18	2.78206e-18	0	0	0
523	5	1.45704e-22	-2.16929e-21	-1.39025e-20	-1.50313e-18	-2.29562e-18	3.1482e-19	300	610	0	-3.38817e-20	-4.26437e-21	-2.92778e-20	-3.42765e-18	-5.04712e-18	7.36529e-19	300	200	0	-3.3736e-20	-6.43366e-21	-4.31803e-20	-1.95757e-17	7.23069e-18	5.80871e-18	0	0	0
523	6	-4.2114e-21	-2.09597e-21	-2.85659e-20	-2.87698e-18	-4.37641e-18	7.10116e-19	300	610	0	-4.27002e-20	-1.16497e-20	-3.30309e-20	-3.64286e-18	-4.9771e-18	2.17297e-18	300	200	0	-4.69116e-20	-1.37457e-20	-6.15968e-20	-3.1211e-17	1.13773e-17	9.86836e-18	0	0	0
523	7	-1.09163e-20	-1.53382e-21	-4.8146e-20	-4.66991e-18	-7.08797e-18	1.25039e-18	300	610	0	-4.91834e-20	-2.20791e-20	-3.27091e-20	-3.26177e-18	-3.82325e-18	4.22073e-18	300	200	0	-6.00997e-20	-2.36129e-20	-8.08551e-20	-4.4976e-17	1.62301e-17	1.48829e-17	0	0	0
523	8	-2.03143e-20	-2.38026e-22	-7.22175e-20	-6.81994e-18	-1.03343e-17	1.9308e-18	300	610	0	-5.02607e-20	-3.56403e-20	-2.53667e-20	-1.92256e-18	-1.02356e-18	6.90712e-18	300	200	0	-7.0575e-20	-3.58783e-20	-9.75842e-20	-5.95907e-17	2.1305e-17	2.05183e-17	0	0	0
523	9	-3.24476e-20	2.06508e-21	-9.9109e-20	-9.14521e-18	-1.38377e-17	2.71382e-18	300	610	0	-4.1712e-20	-5.18364e-20	-7.33601e-21	8.05364e-19	4.05812e-18	1.01472e-17	300	200	0	-7.41596e-20	-4.97713e-20	-1.06445e-19	-7.26526e-17	2.57136e-17	2.60651e-17	0	0	0
524	0	-4.68223e-20	5.6426e-21	-1.25329e-19	-1.12931e-17	-1.70615e-17	3.51297e-18	300	610	0	-1.81938e-20	-6.92568e-20	2.55456e-20	5.38298e-18	1.20551e-17	1.36784e-17	300	200	0	-6.50161e-20	-6.36142e-20	-9.97834e-20	-8.03052e-17	2.80494e-17	3.03075e-17	0	0	0
524	1	-6.21145e-20	1.06948e-20	-1.44944e-19	-1.26871e-17	-1.91306e-17	4.17445e-18	300	610	0	2.64836e-20	-8.51943e-20	7.74385e-20	1.22285e-17	2.34642e-17	1.69838e-17	300	200	0	-3.56309e-20	-7.44995e-20	-6.75055e-20	-7.69627e-17	2.62955e-17	3.14015e-17	0	0	0
524	2	-7.58314e-20	1.72643e-20	-1.49004e-19	-1.24807e-17	-1.87624e-17	4.4593e-18	300	610	0	9.86982e-20	-9.52477e-20	1.51637e-19	2.15989e-17	3.84421e-17	1.92109e-17	300	200	0	2.28668e-20	-7.79834e-20	2.63315e-21	-5.51898e-17	1.77921e-17	2.67927e-17	0	0	0
524	3	-8.39642e-20	2.51104e-20	-1.25166e-19	-9.53377e-18	-1.42313e-17	4.03003e-18	300	610	0	2.03833e-19	-9.29822e-20	2.49244e-19	3.34179e-17	5.65213e-17	1.91007e-17	300	200	0	1.19869e-19	-6.78718e-20	1.24078e-19	-5.87623e-18	-6.87022e-19	1.32208e-17	0	0	0
524	4	-8.0698e-20	3.35499e-20	-5.77507e-20	-2.4312e-18	-3.39939e-18	2.44772e-18	300	610	0	3.44423e-19	-6.97605e-20	3.67325e-19	4.70446e-17	7.62455e-17	1.49483e-17	300	200	0	2.63725e-19	-3.62106e-20	3.09574e-19	8.11123e-17	-3.2685e-17	-1.31261e-17	0	0	0
524	5	-5.82833e-20	4.12715e-20	7.14786e-20	1.04263e-17	1.61452e-17	-8.11923e-19	300	610	0	5.17528e-19	-1.49057e-20	4.9653e-19	6.09899e-17	9.47407e-17	4.62625e-18	300	200	0	4.59245e-19	2.63658e-20	5.68009e-19	2.1559e-16	-8.15605e-17	-5.62287e-17	0	0	0
524	6	-7.21195e-21	4.61432e-20	2.81422e-19	3.0627e-17	4.67908e-17	-6.31299e-18	300	610	0	7.11287e-19	8.3593e-20	6.18291e-19	7.25973e-17	1.07263e-16	-1.42859e-17	300	200	0	7.04075e-19	1.29736e-19	8.99713e-19	4.04777e-16	-1.49656e-16	-1.19536e-16	0	0	0
524	7	8.31109e-20	4.5048e-20	5.88215e-19	5.94106e-17	9.03891e-17	-1.45718e-17	300	610	0	9.00792e-19	2.37575e-19	7.01855e-19	7.77317e-17	1.068e-16	-4.4217e-17	300	200	0	9.83903e-19	2.82623e-19	1.29007e-18	6.4989e-16	-2.37059e-16	-2.04858e-16	0	0	0
524	8	2.22973e-19	3.38017e-20	9.99838e-19	9.71536e-17	1.47475e-16	-2.59144e-17	300	610	0	1.0436e-18	4.56128e-19	7.01654e-19	7.05429e-17	8.38484e-17	-8.71064e-17	300	200	0	1.26657e-18	4.8993e-19	1.70149e-18	9.41445e-16	-3.3992e-16	-3.10775e-16	0	0	0
524	9	4.19995e-19	7.23185e-21	1.50843e-18	1.42653e-16	2.16182e-16	-4.02687e-17	300	610	0	1.07558e-18	7.41667e-19	5.55807e-19	4.34115e-17	2.65417e-17	-1.4364e-16	300	200	0	1.49557e-18	7.48899e-19	2.06424e-18	1.25332e-15	-4.48335e-16	-4.30551e-16	0	0	0
525	0	6.75579e-19	-4.04801e-20	2.08022e-18	1.92208e-16	2.90855e-16	-5.68843e-17	300	610	0	9.08154e-19	1.0845e-18	1.86883e-19	-1.27796e-17	-7.86344e-17	-2.12182e-16	300	200	0	1.58373e-18	1.04402e-18	2.2671e-18	1.53585e-15	-5.4393e-16	-5.49593e-16	0	0	0
525	1	9.80018e-19	-1.1507e-19	2.64336e-18	2.3854e-16	3.60417e-16	-7.39878e-17	300	610	0	4.28641e-19	1.4559e-18	-4.93531e-19	-1.07862e-16	-2.45259e-16	-2.87396e-16	300	200	0	1.40866e-18	1.34083e-18	2.14982e-18	1.70878e-15	-5.97405e-16	-6.42674e-16	0	0	0
525	2	1.3063e-18	-2.20941e-19	3.07466e-18	2.69659e-16	4.06667e-16	-8.83929e-17	300	610	0	-4.94251e-19	1.79996e-18	-1.57462e-18	-2.50869e-16	-4.84207e-16	-3.58618e-16	300	200	0	8.1205e-19	1.57902e-18	1.50004e-18	1.6552e-15	-5.66531e-16	-6.71299e-16	0	0	0
525	3	1.60292e-18	-3.59265e-19	3.18725e-18	2.67866e-16	4.0278e-16	-9.51177e-17	300	610	0	-1.99692e-18	2.02513e-18	-3.12841e-18	-4.47576e-16	-7.99395e-16	-4.08128e-16	300	200	0	-3.9401e-19	1.66586e-18	5.88349e-20	1.21879e-15	-3.95353e-16	-5.8188e-16	0	0	0
525	4	1.78642e-18	-5.2535e-19	2.72213e-18	2.09202e-16	3.12498e-16	-8.709e-17	300	610	0	-4.1964e-18	1.99681e-18	-5.18216e-18	-6.96893e-16	-1.18183e-15	-4.09608e-16	300	200	0	-2.40998e-18	1.47146e-18	-2.46003e-18	2.07008e-16	-1.56449e-17	-3.05695e-16	0	0	0
525	5	1.73514e-18	-7.05278e-19	1.3487e-18	6.37867e-17	9.06694e-17	-5.5068e-17	300	610	0	-7.15171e-18	1.5335e-18	-7.6796e-18	-9.86014e-16	-1.60192e-15	-3.27243e-16	300	200	0	-5.41656e-18	8.28218e-19	-6.3309e-18	-1.59569e-15	6.48017e-16	2.38057e-16	0	0	0
525	6	1.28615e-18	-8.71971e-19	-1.31976e-18	-2.02357e-16	-3.13953e-16	1.20463e-17	300	610	0	-1.08088e-17	4.09664e-19	-1.04309e-17	-1.28441e-15	-2.00038e-15	-1.16129e-16	300	200	0	-9.52264e-18	-4.62308e-19	-1.17506e-17	-4.40018e-15	1.66793e-15	1.13443e-15	0	0	0
525	7	2.38528e-19	-9.81082e-19	-5.68728e-18	-6.23294e-16	-9.52601e-16	1.26279e-16	300	610	0	-1.49281e-17	-1.62994e-18	-1.30531e-17	-1.53706e-15	-2.27862e-15	2.75138e-16	300	200	0	-1.46896e-17	-2.61102e-18	-1.87403e-17	-8.36553e-15	3.09598e-15	2.45823e-15	0	0	0
525	8	-1.63305e-18	-9.67412e-19	-1.21043e-17	-1.22617e-15	-1.86585e-15	2.98775e-16	300	610	0	-1.89972e-17	-4.83939e-18	-1.4907e-17	-1.65775e-15	-2.29004e-15	8.98606e-16	300	200	0	-2.06302e-17	-5.8068e-18	-2.70113e-17	-1.35277e-14	4.93775e-15	4.25093e-15	0	0	0
525	9	-4.54959e-18	-7.43028e-19	-2.07552e-17	-2.02047e-15	-3.06733e-15	5.36838e-16	300	610	0	-2.2135e-17	-9.41798e-18	-1.50404e-17	-1.52392e-15	-1.83503e-15	1.79665e-15	300	200	0	-2.66846e-17	-1.0161e-17	-3.57956e-17	-1.97009e-14	7.11718e-15	6.48744e-15	0	0	0
526	0	-8.67885e-18	-1.98685e-19	-3.14976e-17	-2.98301e-15	-4.52098e-15	8.39574e-16	300	610	0	-2.30026e-17	-1.54285e-17	-1.21535e-17	-9.75126e-16	-6.63112e-16	2.98604e-15	300	200	0	-3.16815e-17	-1.56272e-17	-4.36511e-17	-2.63525e-14	9.43195e-15	9.03208e-15	0	0	0
526	1	-1.40611e-17	7.8928e-19	-4.36501e-17	-4.03856e-15	-6.11179e-15	1.19202e-15	300	610	0	-1.97416e-17	-2.2683e-17	-4.61222e-18	1.8158e-16	1.51268e-15	4.43551e-15	300	200	0	-3.38027e-17	-2.18938e-17	-4.82624e-17	-3.24569e-14	1.15021e-14	1.1585e-14	0	0	0
526	2	-2.05065e-17	2.34396e-18	-5.57352e-17	-5.03699e-15	-7.61127e-15	1.55783e-15	300	610	0	-9.97611e-18	-3.05971e-17	9.46063e-18	2.15576e-15	4.98331e-15	6.03677e-15	300	200	0	-3.04826e-17	-2.82531e-17	-4.62746e-17	-3.63438e-14	1.27176e-14	1.36228e-14	0	0	0
526	3	-2.74645e-17	4.56191e-18	-6.5197e-17	-5.72904e-15	-8.64097e-15	1.87104e-15	300	610	0	9.07752e-18	-3.8017e-17	3.19754e-17	5.14237e-15	9.98633e-15	7.56999e-15	300	200	0	-1.8387e-17	-3.34551e-17	-3.32216e-17	-3.55676e-14	1.21944e-14	1.43424e-14	0	0	0
526	4	-3.38713e-17	7.47357e-18	-6.81341e-17	-5.7447e-15	-8.64006e-15	2.02781e-15	300	610	0	4.03347e-17	-4.30389e-17	6.45043e-17	9.27057e-15	1.66172e-14	8.66692e-15	300	200	0	6.46344e-18	-3.55653e-17	-3.62985e-18	-2.68422e-14	8.7558e-15	1.26197e-14	0	0	0
526	5	-3.79906e-17	1.0988e-17	-5.91138e-17	-4.58069e-15	-6.84683e-15	1.87998e-15	300	610	0	8.63356e-17	-4.28486e-17	1.07705e-16	1.45283e-14	2.47042e-14	8.77759e-15	300	200	0	4.8345e-17	-3.18606e-17	4.85912e-17	-6.10017e-15	9.59424e-16	7.00656e-15	0	0	0
526	6	-3.72774e-17	1.4822e-17	-3.11669e-17	-1.60628e-15	-2.3081e-15	1.23302e-15	300	610	0	1.48441e-16	-3.36322e-17	1.60509e-16	2.06602e-14	3.36469e-14	7.14989e-15	300	200	0	1.11163e-16	-1.88102e-17	1.29342e-16	3.1241e-14	-1.27996e-14	-4.20911e-15	0	0	0
526	7	-2.83069e-17	1.84169e-17	2.39035e-17	3.90014e-15	6.06462e-15	-1.47908e-16	300	610	0	2.25678e-16	-1.06283e-17	2.19065e-16	2.70411e-14	4.22237e-14	2.83623e-15	300	200	0	1.97371e-16	7.78859e-18	2.42969e-16	8.97093e-14	-3.40762e-14	-2.28435e-14	0	0	0
526	8	-6.83473e-18	2.08503e-17	1.1473e-16	1.26686e-14	1.93695e-14	-2.51906e-15	300	610	0	3.13216e-16	3.15859e-17	2.75485e-16	3.25319e-14	4.83853e-14	-5.25456e-15	300	200	0	3.06382e-16	5.24362e-17	3.90214e-16	1.72799e-13	-6.40158e-14	-5.05168e-14	0	0	0
526	9	3.19286e-17	2.07591e-17	2.4891e-16	2.52923e-14	3.84939e-14	-6.12078e-15	300	610	0	4.0052e-16	9.84582e-17	3.16488e-16	3.53359e-14	4.90686e-14	-1.82371e-14	300	200	0	4.32448e-16	1.19217e-16	5.65398e-16	2.81483e-13	-1.02814e-13	-8.8173e-14	0	0	0
527	0	9.27278e-17	1.62957e-17	4.30672e-16	4.20037e-14	6.37741e-14	-1.11159e-14	300	610	0	4.69311e-16	1.94351e-16	3.22175e-16	3.28854e-14	4.0082e-14	-3.70355e-14	300	200	0	5.62039e-16	2.10647e-16	7.52847e-16	4.12145e-13	-1.48976e-13	-1.35384e-13	0	0	0
527	1	1.79246e-16	5.15351e-18	6.575e-16	6.23593e-14	9.45189e-14	-1.74988e-14	300	610	0	4.91639e-16	3.20833e-16	2.65258e-16	2.1804e-14	1.614e-14	-6.20514e-14	300	200	0	6.70885e-16	3.25987e-16	9.22758e-16	5.53938e-13	-1.98371e-13	-1.89422e-13	0	0	0
527	2	2.92556e-16	-1.52946e-17	9.15675e-16	8.48323e-14	1.28393e-13	-2.49718e-14	300	610	0	4.28524e-16	4.74292e-16	1.11258e-16	-1.99108e-15	-2.88485e-14	-9.26935e-14	300	200	0	7.2108e-16	4.58997e-16	1.02693e-15	6.85686e-13	-2.43148e-13	-2.4413e-13	0	0	0
527	3	4.28967e-16	-4.76879e-17	1.17483e-15	1.06328e-13	1.60684e-13	-3.27911e-14	300	610	0	2.2989e-16	6.42846e-16	-1.79661e-16	-4.29644e-14	-1.01114e-13	-1.26767e-13	300	200	0	6.58857e-16	5.95159e-16	9.95171e-16	7.72646e-13	-2.70606e-13	-2.88659e-13	0	0	0
527	4	5.77271e-16	-9.41401e-17	1.38196e-15	1.21665e-13	1.83528e-13	-3.95913e-14	300	610	0	-1.63262e-16	8.02706e-16	-6.48394e-16	-1.05319e-13	-2.05836e-13	-1.59744e-13	300	200	0	4.14008e-16	7.08566e-16	7.33565e-16	7.63674e-13	-2.6225e-13	-3.06248e-13	0	0	0
527	5	7.15507e-16	-1.55412e-16	1.45564e-15	1.23113e-13	1.85203e-13	-4.32088e-14	300	610	0	-8.13208e-16	9.14292e-16	-1.3292e-15	-1.91931e-13	-3.45293e-13	-1.83974e-13	300	200	0	-9.77019e-17	7.5888e-16	1.26442e-16	5.89708e-13	-1.93334e-13	-2.73336e-13	0	0	0
527	6	8.07565e-16	-2.29753e-16	1.28194e-15	1.00101e-13	1.4971e-13	-4.05407e-14	300	610	0	-1.77501e-15	9.18779e-16	-2.23767e-15	-3.02775e-13	-5.16247e-13	-1.87967e-13	300	200	0	-9.67448e-16	6.89026e-16	-9.55732e-16	1.64849e-13	-3.33793e-14	-1.59412e-13	0	0	0
527	7	8.0022e-16	-3.11411e-16	7.14e-16	3.93194e-14	5.69342e-14	-2.74934e-14	300	610	0	-3.07978e-15	7.3606e-16	-3.35375e-15	-4.32777e-13	-7.0653e-13	-1.55934e-13	300	200	0	-2.27956e-15	4.24649e-16	-2.63975e-15	-6.08283e-13	2.51748e-13	7.17895e-14	0	0	0
527	8	6.21506e-16	-3.88861e-16	-4.21865e-16	-7.45501e-14	-1.16235e-13	9.00797e-16	300	610	0	-4.7105e-15	2.65628e-16	-4.59946e-15	-5.69143e-13	-8.90976e-13	-6.78848e-14	300	200	0	-4.08899e-15	-1.23233e-16	-5.02133e-15	-1.82684e-12	6.95459e-13	4.59027e-13	0	0	0
527	9	1.81794e-16	-4.42931e-16	-2.30997e-15	-2.57142e-13	-3.93322e-13	5.00993e-14	300	610	0	-6.56997e-15	-6.07667e-16	-5.81234e-15	-6.88302e-13	-1.02702e-12	9.93347e-14	300	200	0	-6.38818e-15	-1.0506e-15	-8.1223e-15	-3.56742e-12	1.32298e-12	1.03735e-12	0	0	0
528	0	-6.20685e-16	-4.45125e-16	-5.1149e-15	-5.21397e-13	-7.9369e-13	1.2528e-13	300	610	0	-8.44172e-15	-2.00056e-15	-6.71658e-15	-7.52822e-13	-1.05067e-12	3.69577e-13	300	200	0	-9.06241e-15	-2.44569e-15	-1.18315e-14	-5.85502e-12	2.14008e-12	1.82811e-12	0	0	0
528	1	-1.88771e-15	-3.56638e-16	-8.9328e-15	-8.7289e-13	-1.32546e-12	2.30062e-13	300	610	0	-9.9467e-15	-4.00834e-15	-6.89652e-15	-7.08931e-13	-8.73934e-13	7.62967e-13	300	200	0	-1.18344e-14	-4.36498e-15	-1.58293e-14	-8.61965e-12	3.11746e-12	2.82438e-12	0	0	0
528	2	-3.69997e-15	-1.28779e-16	-1.37208e-14	-1.30323e-12	-1.9755e-12	3.646e-13	300	610	0	-1.05017e-14	-6.66924e-15	-5.77939e-15	-4.85585e-13	-3.85314e-13	1.28897e-12	300	200	0	-1.42016e-14	-6.79802e-15	-1.95002e-14	-1.16407e-11	4.17093e-12	3.97148e-12	0	0	0
528	3	-6.08475e-15	2.94234e-16	-1.92033e-14	-1.78146e-12	-2.69645e-12	5.22993e-13	300	610	0	-9.28923e-15	-9.91431e-15	-2.63795e-15	3.57054e-15	5.44432e-13	1.93654e-12	300	200	0	-1.5374e-14	-9.62007e-15	-2.18413e-14	-1.44813e-11	5.13832e-12	5.14306e-12	0	0	0
528	4	-8.97078e-15	9.68958e-16	-2.47568e-14	-2.24382e-12	-3.39123e-12	6.90032e-13	300	610	0	-5.25419e-15	-1.35025e-14	3.37291e-15	8.53607e-13	2.04862e-12	2.66128e-12	300	200	0	-1.4225e-14	-1.25335e-14	-2.13839e-14	-1.64189e-11	5.75536e-12	6.11426e-12	0	0	0
528	5	-1.21302e-14	1.94156e-15	-2.92821e-14	-2.58271e-12	-3.89641e-12	8.3747e-13	300	610	0	2.85339e-15	-1.69434e-14	1.3128e-14	2.15505e-12	4.24001e-12	3.36994e-12	300	200	0	-9.27676e-15	-1.50018e-14	-1.61541e-14	-1.63842e-11	5.6351e-12	6.53558e-12	0	0	0
528	6	-1.51098e-14	3.23058e-15	-3.10808e-14	-2.63657e-12	-3.9671e-12	9.20243e-13	300	610	0	1.6363e-14	-1.94146e-14	2.73726e-14	3.97173e-12	7.17222e-12	3.90369e-12	300	200	0	1.25323e-15	-1.6184e-14	-3.70815e-15	-1.29264e-11	4.25741e-12	5.9131e-12	0	0	0
528	7	-1.7159e-14	4.80262e-15	-2.77641e-14	-2.1835e-12	-3.2674e-12	8.73383e-13	300	610	0	3.64669e-14	-1.96868e-14	4.64718e-14	6.30785e-12	1.07849e-11	4.02255e-12	300	200	0	1.93079e-14	-1.48842e-14	1.87077e-14	-4.23185e-12	9.78384e-13	3.60427e-12	0	0	0
528	8	-1.71649e-14	6.54095e-15	-1.62382e-14	-9.42717e-13	-1.37288e-12	6.10769e-13	300	610	0	6.38712e-14	-1.60779e-14	7.00539e-14	9.06297e-12	1.48319e-11	3.39513e-12	300	200	0	4.67063e-14	-9.53694e-15	5.38157e-14	1.1768e-11	-4.92764e-12	-1.15882e-12	0	0	0
528	9	-1.36158e-14	8.20801e-15	7.17588e-15	1.41084e-12	2.20691e-12	2.73587e-14	300	610	0	9.82902e-14	-6.46696e-15	9.65429e-14	1.19756e-11	1.87951e-11	1.59984e-12	300	200	0	8.46744e-14	1.74105e-15	1.03719e-13	3.71558e-11	-1.4178e-11	-9.20288e-12	0	0	0
529	0	-4.61948e-15	9.40543e-15	4.64114e-14	5.21178e-12	7.97551e-12	-9.93027e-13	300	610	0	1.37772e-13	1.15901e-14	1.22595e-13	1.4558e-11	2.17908e-11	-1.85442e-12	300	200	0	1.33153e-13	2.09956e-14	1.69006e-13	7.36075e-11	-2.7327e-11	-2.12854e-11	0	0	0
529	1	1.19856e-14	9.53773e-15	1.05029e-13	1.07419e-11	1.63549e-11	-2.56184e-12	300	610	0	1.77873e-13	4.05931e-14	1.42485e-13	1.60308e-11	2.24825e-11	-7.47779e-12	300	200	0	1.89859e-13	5.01308e-14	2.47514e-13	1.21744e-10	-4.453e-11	-3.78863e-11	0	0	0
529	2	3.8381e-14	7.79002e-15	1.85201e-13	1.81329e-11	2.75375e-11	-4.75921e-12	300	610	0	2.10736e-13	8.26196e-14	1.47532e-13	1.52682e-11	1.90234e-11	-1.57078e-11	300	200	0	2.49117e-13	9.04096e-14	3.32734e-13	1.8022e-10	-6.52168e-11	-5.89036e-11	0	0	0
529	3	7.6331e-14	3.1349e-15	2.86239e-13	2.72276e-11	4.12768e-11	-7.59414e-12	300	610	0	2.24193e-13	1.38583e-13	1.25718e-13	1.07757e-11	9.06236e-12	-2.67647e-11	300	200	0	3.00524e-13	1.41718e-13	4.11957e-13	2.44555e-10	-8.76733e-11	-8.3244e-11	0	0	0
529	4	1.26508e-13	-5.61171e-15	4.02616e-13	3.73999e-11	5.66139e-11	-1.09501e-11	300	610	0	2.01109e-13	2.07181e-13	6.17081e-14	7.2742e-13	-1.01419e-11	-4.04457e-11	300	200	0	3.27617e-13	2.0157e-13	4.64324e-13	3.0574e-10	-1.08551e-10	-1.08317e-10	0	0	0
529	5	1.87547e-13	-1.96608e-14	5.21539e-13	4.73368e-11	7.15496e-11	-1.45164e-11	300	610	0	1.19256e-13	2.83531e-13	-6.24198e-14	-1.69001e-11	-4.14403e-11	-5.58538e-11	300	200	0	3.06803e-13	2.6387e-13	4.59119e-13	3.48757e-10	-1.22353e-10	-1.29464e-10	0	0	0
529	6	2.54819e-13	-4.00192e-14	6.20229e-13	5.48039e-11	8.269e-11	-1.7709e-11	300	610	0	-4.78376e-14	3.57529e-13	-2.65369e-13	-4.40548e-11	-8.72837e-11	-7.10706e-11	300	200	0	2.06982e-13	3.1751e-13	3.54861e-13	3.51256e-10	-1.20987e-10	-1.39399e-10	0	0	0
529	7	3.18984e-13	-6.71294e-14	6.63266e-13	5.64268e-11	8.49193e-11	-1.95895e-11	300	610	0	-3.28541e-13	4.12094e-13	-5.63325e-13	-8.21489e-11	-1.48918e-10	-8.27991e-11	300	200	0	-9.55651e-15	3.44965e-13	9.99405e-14	2.82763e-10	-9.35226e-11	-1.27771e-10	0	0	0
529	8	3.64438e-13	-1.00361e-13	6.0058e-13	4.75484e-11	7.11872e-11	-1.87981e-11	300	610	0	-7.48633e-13	4.21543e-13	-9.6474e-13	-1.3137e-10	-2.25238e-10	-8.60286e-11	300	200	0	-3.84195e-13	3.21182e-13	-3.64161e-13	1.05e-10	-2.63611e-11	-8.10529e-11	0	0	0
529	9	3.67923e-13	-1.37349e-13	3.67012e-13	2.22466e-11	3.25416e-11	-1.35236e-11	300	610	0	-1.32405e-12	3.50564e-13	-1.46286e-12	-1.89738e-10	-3.11272e-10	-7.38063e-11	300	200	0	-9.56127e-13	2.13215e-13	-1.09585e-12	-2.25952e-10	9.59178e-11	1.70112e-11	0	0	0
530	0	2.97691e-13	-1.732e-13	-1.15334e-13	-2.63735e-11	-4.14218e-11	-1.54531e-12	300	610	0	-2.0503e-12	1.54417e-13	-2.02588e-12	-2.51911e-10	-3.96362e-10	-3.72435e-11	300	200	0	-1.75261e-12	-1.87836e-14	-2.14121e-12	-7.54715e-10	2.88705e-10	1.84044e-10	0	0	0
530	1	1.13805e-13	-1.99639e-13	-9.3035e-13	-1.05468e-10	-1.61475e-10	1.96086e-11	300	610	0	-2.88828e-12	-2.18759e-13	-2.58503e-12	-3.07809e-10	-4.62165e-10	3.40726e-11	300	200	0	-2.77448e-12	-4.18398e-13	-3.51538e-12	-1.51788e-09	5.64147e-10	4.36397e-10	0	0	0
530	2	-2.29621e-13	-2.04225e-13	-2.15497e-12	-2.21166e-10	-3.36797e-10	5.23351e-11	300	610	0	-3.74684e-12	-8.22451e-13	-3.0215e-12	-3.41203e-10	-4.80779e-10	1.51045e-10	300	200	0	-3.97646e-12	-1.02668e-12	-5.17647e-12	-2.53048e-09	9.26234e-10	7.84815e-10	0	0	0
530	3	-7.7932e-13	-1.69853e-13	-3.83805e-12	-3.76533e-10	-5.71891e-10	9.8403e-11	300	610	0	-4.46315e-12	-1.70189e-12	-3.15409e-12	-3.2853e-10	-4.13455e-10	3.23172e-10	300	200	0	-5.24247e-12	-1.87175e-12	-6.99214e-12	-3.76694e-09	1.36393e-09	1.22807e-09	0	0	0
530	4	-1.57379e-12	-7.48482e-14	-5.96952e-12	-5.68681e-10	-8.62193e-10	1.58122e-10	300	610	0	-4.7835e-12	-2.87857e-12	-2.73065e-12	-2.38362e-10	-2.10625e-10	5.55534e-10	300	200	0	-6.35729e-12	-2.95342e-12	-8.70017e-12	-5.13635e-09	1.84238e-09	1.74434e-09	0	0	0
530	5	-2.62926e-12	1.05912e-13	-8.43887e-12	-7.84954e-10	-1.18832e-09	2.29202e-10	300	610	0	-4.34875e-12	-4.32822e-12	-1.42793e-12	-3.21073e-11	1.8583e-10	8.44476e-10	300	200	0	-6.978e-12	-4.22231e-12	-9.86679e-12	-6.45303e-09	2.29249e-09	2.28058e-09	0	0	0
530	6	-3.91978e-12	3.98343e-13	-1.09838e-11	-9.98341e-10	-1.50913e-09	3.05301e-10	300	610	0	-2.69081e-12	-5.95205e-12	1.13397e-12	3.33285e-10	8.3684e-10	1.17191e-09	300	200	0	-6.61059e-12	-5.55371e-12	-9.84985e-12	-7.40497e-09	2.59997e-09	2.74033e-09	0	0	0
530	7	-5.35153e-12	8.24358e-13	-1.31325e-11	-1.16246e-09	-1.75417e-09	3.74348e-10	300	610	0	7.50779e-13	-7.54209e-12	5.35467e-12	8.99692e-10	1.7956e-09	1.4984e-09	300	200	0	-4.60075e-12	-6.71773e-12	-7.77785e-12	-7.52512e-09	2.59562e-09	2.97171e-09	0	0	0
530	8	-6.73202e-12	1.39437e-12	-1.41465e-11	-1.20685e-09	-1.8166e-09	4.16814e-10	300	610	0	6.58097e-12	-8.74363e-12	1.15853e-11	1.69827e-09	3.09079e-09	1.75554e-09	300	200	0	-1.51048e-13	-7.34925e-12	-2.56122e-12	-6.17365e-09	2.04981e-09	2.75791e-09	0	0	0
530	9	-7.73709e-12	2.09664e-12	-1.29766e-11	-1.0338e-09	-1.54848e-09	4.04242e-10	300	610	0	1.53566e-11	-9.02032e-12	2.00196e-11	2.73505e-09	4.70258e-09	1.83873e-09	300	200	0	7.61955e-12	-6.92367e-12	7.04307e-12	-2.54287e-09	6.75439e-10	1.81417e-09	0	0	0
531	0	-7.88078e-12	2.88331e-12	-8.25084e-12	-5.18445e-10	-7.61052e-10	2.98549e-10	300	610	0	2.74355e-11	-7.63106e-12	3.05379e-11	3.97114e-09	6.53077e-09	1.60214e-09	300	200	0	1.95547e-11	-4.74774e-12	2.22871e-11	4.29938e-09	-1.85504e-09	-2.03464e-10	0	0	0
531	1	-6.49648e-12	3.65365e-12	1.67944e-12	4.8541e-10	7.66321e-10	5.28109e-11	300	610	0	4.27549e-11	-3.63233e-12	4.24997e-11	5.29757e-09	8.35624e-09	8.58413e-10	300	200	0	3.62584e-11	2.13273e-14	4.41791e-11	1.53084e-08	-5.87158e-09	-3.67049e-09	0	0	0
531	2	-2.74167e-12	4.23584e-12	1.86027e-11	2.13073e-09	3.26394e-09	-3.85547e-10	300	610	0	6.05336e-11	4.0758e-12	5.44915e-11	6.50608e-09	9.79844e-09	-6.13139e-10	300	200	0	5.77919e-11	8.31164e-12	7.30942e-11	3.12817e-08	-1.16399e-08	-8.93949e-09	0	0	0
531	3	4.35753e-12	4.37007e-12	4.41794e-11	4.55057e-09	6.93116e-09	-1.06802e-09	300	610	0	7.89031e-11	1.66372e-11	6.4049e-11	7.25886e-09	1.0275e-08	-3.04543e-09	300	200	0	8.32606e-11	2.10073e-11	1.08228e-10	5.2577e-08	-1.92589e-08	-1.625e-08	0	0	0
531	4	1.58014e-11	3.69732e-12	7.9503e-11	7.81571e-09	1.18722e-08	-2.03357e-09	300	610	0	9.4491e-11	3.50349e-11	6.73905e-11	7.06292e-09	8.97313e-09	-6.64435e-09	300	200	0	1.10292e-10	3.87323e-11	1.46894e-10	7.87127e-08	-2.85168e-08	-2.55953e-08	0	0	0
531	5	3.24288e-11	1.76053e-12	1.24455e-10	1.1874e-08	1.80041e-08	-3.29123e-09	300	610	0	1.02009e-10	5.97687e-11	5.92279e-11	5.25753e-09	4.84814e-09	-1.15261e-08	300	200	0	1.34437e-10	6.15292e-11	1.83682e-10	1.07848e-07	-3.87054e-08	-3.65418e-08	0	0	0
531	6	5.46239e-11	-1.97316e-12	1.7683e-10	1.64702e-08	2.49359e-08	-4.79616e-09	300	610	0	9.39307e-11	9.03937e-11	3.2749e-11	1.02722e-09	-3.3317e-09	-1.76266e-08	300	200	0	1.48555e-10	8.84205e-11	2.09579e-10	1.36158e-07	-4.84002e-08	-4.80033e-08	0	0	0
531	7	8.19001e-11	-8.05792e-12	2.31257e-10	2.10489e-08	3.18212e-08	-6.4191e-09	300	610	0	6.04029e-11	1.24914e-10	-2.00962e-11	-6.54348e-09	-1.68678e-08	-2.4582e-08	300	200	0	1.42303e-10	1.16856e-10	2.11161e-10	1.57162e-07	-5.52255e-08	-5.79838e-08	0	0	0
531	8	1.12358e-10	-1.69701e-11	2.77966e-10	2.46478e-08	3.71981e-08	-7.91073e-09	300	610	0	-1.04366e-11	1.59053e-10	-1.07841e-10	-1.83541e-08	-3.69131e-08	-3.15819e-08	300	200	0	1.01921e-10	1.42083e-10	1.70125e-10	1.61105e-07	-5.56448e-08	-6.33188e-08	0	0	0
531	9	1.42033e-10	-2.89518e-11	3.01566e-10	2.57961e-08	3.88364e-08	-8.86469e-09	300	610	0	-1.31482e-10	1.85446e-10	-2.38092e-10	-3.50901e-08	-6.4123e-08	-3.72076e-08	300	200	0	1.05511e-11	1.56495e-10	6.3474e-11	1.34555e-07	-4.48352e-08	-5.94677e-08	0	0	0
532	0	1.64194e-10	-4.37877e-11	2.80078e-10	2.24441e-08	3.36326e-08	-8.68566e-09	300	610	0	-3.14749e-10	1.92897e-10	-4.15262e-10	-5.69222e-08	-9.81515e-08	-3.92768e-08	300	200	0	-1.50555e-10	1.4911e-10	-1.35184e-10	6.04742e-08	-1.6737e-08	-4.04381e-08	0	0	0
532	1	1.6869e-10	-6.05114e-11	1.84625e-10	1.196e-08	1.76075e-08	-6.57316e-09	300	610	0	-5.68233e-10	1.65856e-10	-6.37298e-10	-8.30905e-08	-1.36983e-07	-3.4731e-08	300	200	0	-3.99543e-10	1.05345e-10	-4.52673e-10	-8.09123e-08	3.56041e-08	1.04518e-09	0	0	0
532	2	1.41528e-10	-7.70506e-11	-1.96781e-11	-8.75495e-09	-1.39159e-08	-1.5359e-09	300	610	0	-8.91279e-10	8.44317e-11	-8.91328e-10	-1.11374e-07	-1.76117e-07	-1.96226e-08	300	200	0	-7.49751e-10	7.3811e-12	-9.11006e-10	-3.10044e-07	1.19257e-07	7.29794e-08	0	0	0
532	3	6.49393e-11	-8.98392e-11	-3.70938e-10	-4.29685e-08	-6.58581e-08	7.5438e-09	300	610	0	-1.26833e-09	-7.46967e-11	-1.14833e-09	-1.37473e-07	-2.07661e-07	1.07242e-08	300	200	0	-1.20339e-09	-1.64536e-10	-1.51926e-09	-6.44276e-07	2.40023e-07	1.8296e-07	0	0	0
532	4	-8.17365e-11	-9.34526e-11	-9.04956e-10	-9.35651e-08	-1.42543e-07	2.17716e-08	300	610	0	-1.66111e-09	-3.35976e-10	-1.35719e-09	-1.54358e-07	-2.19463e-07	6.12818e-08	300	200	0	-1.74285e-09	-4.29428e-10	-2.26215e-09	-1.092e-06	4.00295e-07	3.36306e-07	0	0	0
532	5	-3.19897e-10	-8.03584e-11	-1.64611e-09	-1.62165e-07	-2.46362e-07	4.2003e-08	300	610	0	-1.99981e-09	-7.20742e-10	-1.43903e-09	-1.51717e-07	-1.9448e-07	1.36508e-07	300	200	0	-2.31971e-09	-8.01101e-10	-3.08514e-09	-1.64427e-06	5.96046e-07	5.3328e-07	0	0	0
532	6	-6.67789e-10	-4.09205e-11	-2.59382e-09	-2.47851e-07	-3.75844e-07	6.8481e-08	300	610	0	-2.17422e-09	-1.2405e-09	-1.28298e-09	-1.15663e-07	-1.107e-07	2.3904e-07	300	200	0	-2.84201e-09	-1.28142e-09	-3.8768e-09	-2.26385e-06	8.12912e-07	7.65289e-07	0	0	0
532	7	-1.13439e-09	3.61585e-11	-3.7043e-09	-3.45487e-07	-5.23112e-07	1.00333e-07	300	610	0	-2.0267e-09	-1.88727e-09	-7.455e-10	-2.89713e-08	5.79715e-08	3.67803e-07	300	200	0	-3.16109e-09	-1.85111e-09	-4.4498e-09	-2.87204e-06	1.02153e-06	1.01012e-06	0	0	0
532	8	-1.71071e-09	1.62722e-10	-4.86758e-09	-4.43662e-07	-6.70776e-07	1.34927e-07	300	610	0	-1.34985e-09	-2.62082e-09	3.43911e-10	1.27818e-07	3.39318e-07	5.15487e-07	300	200	0	-3.06057e-09	-2.4581e-09	-4.52367e-09	-3.33428e-06	1.17255e-06	1.22649e-06	0	0	0
532	9	-2.35835e-09	3.49109e-10	-5.88149e-09	-5.22414e-07	-7.88511e-07	1.67116e-07	300	610	0	1.07282e-10	-3.35321e-09	2.16738e-09	3.74013e-07	7.58294e-07	6.65458e-07	300	200	0	-2.25107e-09	-3.0041e-09	-3.71411e-09	-3.44683e-06	1.19207e-06	1.34848e-06	0	0	0
533	0	-2.99573e-09	6.00894e-10	-6.42533e-09	-5.51056e-07	-8.29773e-07	1.88448e-07	300	610	0	2.6194e-09	-3.9317e-09	4.88947e-09	7.24657e-07	1.32977e-06	7.88306e-07	300	200	0	-3.76336e-10	-3.3308e-09	-1.53586e-09	-2.92784e-06	9.78816e-07	1.28103e-06	0	0	0
533	1	-3.4831e-09	9.14213e-10	-6.03883e-09	-4.86603e-07	-7.29474e-07	1.86473e-07	300	610	0	6.44549e-09	-4.12254e-09	8.61002e-09	1.18425e-06	2.04797e-06	8.38504e-07	300	200	0	2.96238e-09	-3.20833e-09	2.57119e-09	-1.41803e-06	4.04942e-07	8.98074e-07	0	0	0
533	2	-3.6085e-09	1.26959e-09	-4.11435e-09	-2.73596e-07	-4.03757e-07	1.44369e-07	300	610	0	1.17636e-08	-3.5996e-09	1.32957e-08	1.73805e-06	2.87244e-06	7.51936e-07	300	200	0	8.15505e-09	-2.33002e-09	9.18132e-09	1.50199e-06	-6.77156e-07	4.57763e-08	0	0	0
533	3	-3.07833e-09	1.62441e-09	8.6019e-11	1.53618e-07	2.46479e-07	4.12012e-08	300	610	0	1.85738e-08	-1.94363e-09	1.86883e-08	2.34084e-06	3.71078e-06	4.45445e-07	300	200	0	1.54955e-08	-3.19224e-10	1.87743e-08	6.26926e-06	-2.41881e-06	-1.4461e-06	0	0	0
533	4	-1.51786e-09	1.9047e-09	7.3738e-09	8.64805e-07	1.32631e-06	-1.4678e-07	300	610	0	2.65671e-08	1.3396e-09	2.41922e-08	2.90386e-06	4.39941e-06	-1.79998e-07	300	200	0	2.50492e-08	3.2443e-09	3.1566e-08	1.32608e-05	-4.94644e-06	-3.74101e-06	0	0	0
533	5	1.51096e-09	1.99723e-09	1.85202e-08	1.92243e-06	2.9294e-06	-4.43294e-07	300	610	0	3.49606e-08	6.77227e-09	2.87484e-08	3.28093e-06	4.68483e-06	-1.23049e-06	300	200	0	3.64716e-08	8.7695e-09	4.72686e-08	2.26713e-05	-8.31698e-06	-6.95675e-06	0	0	0
533	6	6.46562e-09	1.74402e-09	3.40664e-08	3.36328e-06	5.11017e-06	-8.6709e-07	300	610	0	4.23096e-08	1.48168e-08	3.07115e-08	3.25642e-06	4.20978e-06	-2.80243e-06	300	200	0	4.87753e-08	1.65609e-08	6.47779e-08	3.43374e-05	-1.24546e-05	-1.11072e-05	0	0	0
533	7	1.37424e-08	9.41957e-10	5.40414e-08	5.17189e-06	7.84346e-06	-1.42438e-06	300	610	0	4.63181e-08	2.57361e-08	2.77573e-08	2.53852e-06	2.51058e-06	-4.95534e-06	300	200	0	6.00605e-08	2.66781e-08	8.17987e-08	4.75077e-05	-1.70685e-05	-1.60228e-05	0	0	0
533	8	2.3549e-08	-6.4838e-10	7.75772e-08	7.2451e-06	1.09709e-05	-2.09831e-06	300	610	0	4.36851e-08	3.9391e-08	1.68633e-08	7.63489e-07	-9.65407e-07	-7.67228e-06	300	200	0	6.72341e-08	3.87426e-08	9.44405e-08	6.0563e-05	-2.15538e-05	-2.12497e-05	0	0	0
533	9	3.57222e-08	-3.27997e-09	1.02426e-07	9.34861e-06	1.41355e-05	-2.83533e-06	300	610	0	3.00467e-08	5.49722e-08	-5.58128e-09	-2.4821e-06	-6.81092e-06	-1.08068e-05	300	200	0	6.5769e-08	5.16922e-08	9.68443e-08	7.07111e-05	-2.48856e-05	-2.59344e-05	0	0	0
534	0	4.94872e-08	-7.17687e-09	1.24404e-07	1.10686e-05	1.67084e-05	-3.52926e-06	300	610	0	9.52782e-11	7.0673e-08	-4.34612e-08	-7.61239e-06	-1.55655e-05	-1.40177e-05	300	200	0	4.95825e-08	6.34961e-08	8.09431e-08	7.36984e-05	-2.55201e-05	-2.87044e-05	0	0	0
534	1	6.31665e-08	-1.24664e-08	1.36834e-07	1.17649e-05	1.77185e-05	-4.00436e-06	300	610	0	-5.20184e-08	8.33258e-08	-1.00333e-07	-1.49568e-05	-2.75645e-05	-1.66956e-05	300	200	0	1.11481e-08	7.08594e-08	3.65016e-08	6.36117e-05	-2.13316e-05	-2.757e-05	0	0	0
534	2	7.38599e-08	-1.90814e-08	1.30079e-07	1.05363e-05	1.58012e-05	-4.00033e-06	300	610	0	-1.31872e-07	8.80537e-08	-1.78442e-07	-2.46293e-05	-4.27181e-05	-1.7891e-05	300	200	0	-5.80118e-08	6.89724e-08	-4.83637e-08	3.28772e-05	-9.6232e-06	-1.98798e-05	0	0	0
534	3	7.71428e-08	-2.66297e-08	9.13549e-08	6.21466e-06	9.18994e-06	-3.16377e-06	300	610	0	-2.43413e-07	7.80176e-08	-2.77294e-07	-3.63452e-05	-6.02162e-05	-1.62602e-05	300	200	0	-1.6627e-07	5.13879e-08	-1.85939e-07	-2.73962e-05	1.27365e-05	-2.38203e-06	0	0	0
534	4	6.68558e-08	-3.42363e-08	5.05973e-09	-2.59067e-06	-4.21462e-06	-1.05272e-06	300	610	0	-3.86939e-07	4.43838e-08	-3.91723e-07	-4.91856e-05	-7.81634e-05	-1.00519e-05	300	200	0	-3.20083e-07	1.01475e-08	-3.86663e-07	-0.000126547	4.8985e-05	2.85454e-05	0	0	0
534	5	3.51004e-08	-4.03669e-08	-1.46081e-07	-1.73684e-05	-2.66549e-05	2.83729e-06	300	610	0	-5.56333e-07	-2.33184e-08	-5.09517e-07	-6.13193e-05	-9.31702e-05	2.83033e-06	300	200	0	-5.21233e-07	-6.36853e-08	-6.55598e-07	-0.000272757	0.000101873	7.64174e-05	0	0	0
534	6	-2.74097e-08	-4.2659e-08	-3.78664e-07	-3.94693e-05	-6.01575e-05	9.01474e-06	300	610	0	-7.35592e-07	-1.36236e-07	-6.08738e-07	-6.97076e-05	-9.99509e-05	2.46492e-05	300	200	0	-7.63002e-07	-1.78895e-07	-9.87402e-07	-0.000470496	0.000172736	0.000143834	0	0	0
534	7	-1.30448e-07	-3.77995e-08	-7.04669e-07	-6.97243e-05	-0.000105953	1.78897e-05	300	610	0	-8.94836e-07	-3.0438e-07	-6.55079e-07	-6.98423e-05	-9.10181e-05	5.7487e-05	300	200	0	-1.02528e-06	-3.4218e-07	-1.35975e-06	-0.000716855	0.000260167	0.000231264	0	0	0
534	8	-2.82611e-07	-2.15092e-08	-1.12556e-06	-0.000107888	-0.000163634	2.9616e-05	300	610	0	-9.86248e-07	-5.33712e-07	-5.99838e-07	-5.55935e-05	-5.66075e-05	0.00010268	300	200	0	-1.26886e-06	-5.55221e-07	-1.7254e-06	-0.00099669	0.000358283	0.000335372	0	0	0
534	9	-4.8866e-07	1.12843e-08	-1.6242e-06	-0.000151893	-0.000230024	4.38699e-05	300	610	0	-9.40724e-07	-8.21909e-07	-3.79372e-07	-1.92829e-05	1.49807e-05	0.000159991	300	200	0	-1.42938e-06	-8.10625e-07	-2.00357e-06	-0.00127672	0.000454639	0.000446901	0	0	0
535	0	-7.45705e-07	6.59815e-08	-2.15467e-06	-0.000196932	-0.000297796	5.95644e-05	300	610	0	-6.66473e-07	-1.15273e-06	8.27467e-08	4.787e-05	0.000136386	0.000226495	300	200	0	-1.41218e-06	-1.08675e-06	-2.07192e-06	-0.00149903	0.000527952	0.000548209	0	0	0
535	1	-1.03814e-06	1.47433e-07	-2.6305e-06	-0.000234431	-0.000353918	7.45099e-05	300	610	0	-5.12693e-08	-1.48908e-06	8.69341e-07	0.000154741	0.000319262	0.000295195	300	200	0	-1.08941e-06	-1.34165e-06	-1.76116e-06	-0.00157483	0.000545984	0.000610732	0	0	0
535	2	-1.3315e-06	2.58527e-07	-2.91264e-06	-0.000251039	-0.000378139	8.50534e-05	300	610	0	1.02937e-06	-1.76531e-06	2.05718e-06	0.000308531	0.000571129	0.000353471	300	200	0	-3.0213e-07	-1.50678e-06	-8.5546e-07	-0.00138011	0.00046413	0.000592832	0	0	0
535	3	-1.56562e-06	3.9814e-07	-2.79936e-06	-0.000227868	-0.000341854	8.57543e-05	300	610	0	2.69545e-06	-1.87968e-06	3.69656e-06	0.000512037	0.000890764	0.000381531	300	200	0	1.12983e-06	-1.48154e-06	8.97204e-07	-0.000755242	0.000225518	0.000438766	0	0	0
535	4	-1.64817e-06	5.58406e-07	-2.02185e-06	-0.000140315	-0.000207854	6.91909e-05	300	610	0	5.03428e-06	-1.68882e-06	5.78138e-06	0.00075981	0.00126199	0.00035122	300	200	0	3.38611e-06	-1.13041e-06	3.75952e-06	0.00048818	-0.000236259	7.98178e-05	0	0	0
535	5	-1.44997e-06	7.2136e-07	-2.50287e-07	4.10594e-05	6.83099e-05	2.60348e-05	300	610	0	8.05822e-06	-1.00665e-06	8.20858e-06	0.0010332	0.00164595	0.000225669	300	200	0	6.60824e-06	-2.85294e-07	7.9583e-06	0.00254961	-0.000990426	-0.000561044	0	0	0
535	6	-8.04575e-07	8.55196e-07	2.88286e-06	0.000348006	0.000534471	-5.44243e-05	300	610	0	1.16467e-05	3.88561e-07	1.0728e-05	0.00129445	0.00197246	-3.94958e-05	300	200	0	1.08421e-05	1.24376e-06	1.36109e-05	0.0056063	-0.00209675	-0.00155934	0	0	0
535	7	4.84793e-07	9.10635e-07	7.73446e-06	0.000809707	0.00123442	-0.000183079	300	610	0	1.54729e-05	2.73465e-06	1.28853e-05	0.00148041	0.00213132	-0.0004925	300	200	0	1.59577e-05	3.64529e-06	2.06198e-05	0.00976018	-0.00358616	-0.0029723	0	0	0
535	8	2.62683e-06	8.18226e-07	1.45689e-05	0.00144483	0.00219586	-0.000368882	300	610	0	1.89192e-05	6.24808e-06	1.39656e-05	0.00149686	0.00196567	-0.00117827	300	200	0	2.15461e-05	7.06631e-06	2.85345e-05	0.014961	-0.00543302	-0.00481348	0	0	0
535	9	5.80772e-06	4.87828e-07	2.34348e-05	0.00224987	0.00341271	-0.000615551	300	610	0	2.09902e-05	1.10633e-05	1.29484e-05	0.00121508	0.00126995	-0.00212669	300	200	0	2.67979e-05	1.15511e-05	3.63832e-05	0.0209043	-0.00751859	-0.00701765	0	0	0
536	0	1.01359e-05	-1.87984e-07	3.39954e-05	0.00318352	0.00482149	-0.000916933	300	610	0	2.02394e-05	1.71441e-05	8.49426e-06	0.000473011	-0.000203454	-0.00333525	300	200	0	3.03753e-05	1.69561e-05	4.24897e-05	0.0269065	-0.00958689	-0.00939609	0	0	0
536	1	1.55618e-05	-1.32443e-06	4.53139e-05	0.00414724	0.00627192	-0.00125098	300	610	0	1.47367e-05	2.41652e-05	-1.01417e-06	-0.000915732	-0.00272392	-0.00474565	300	200	0	3.02985e-05	2.28408e-05	4.42997e-05	0.0317665	-0.0111962	-0.0115844	0	0	0
536	2	2.17722e-05	-3.02638e-06	5.56033e-05	0.00496343	0.00749405	-0.00157257	300	610	0	2.11009e-06	3.13659e-05	-1.73417e-05	-0.00314125	-0.00654286	-0.00621464	300	200	0	2.38822e-05	2.83395e-05	3.82616e-05	0.0336321	-0.0116736	-0.0129884	0	0	0
536	3	2.80588e-05	-5.35897e-06	6.19692e-05	0.00535376	0.00806567	-0.0018058	300	610	0	-2.02887e-05	3.73857e-05	-4.21437e-05	-0.00636066	-0.0118283	-0.00748093	300	200	0	7.77016e-06	3.20267e-05	1.98255e-05	0.0299028	-0.0100832	-0.0127369	0	0	0
536	4	3.31746e-05	-8.30474e-06	6.0191e-05	0.00492247	0.00738733	-0.00183701	300	610	0	-5.50391e-05	4.01032e-05	-7.65421e-05	-0.0106411	-0.0185684	-0.00813207	300	200	0	-2.18645e-05	3.17985e-05	-1.63511e-05	0.0172157	-0.0052262	-0.00965824	0	0	0
536	5	3.51932e-05	-1.17061e-05	4.46166e-05	0.00315158	0.00467562	-0.00151034	300	610	0	-0.000104067	3.65138e-05	-0.000120498	-0.0158794	-0.0264407	-0.00757828	300	200	0	-6.88734e-05	2.48076e-05	-7.58816e-05	-0.00842059	0.00430529	-0.00230086	0	0	0
536	6	3.14062e-05	-1.51946e-05	8.27662e-06	-0.000582015	-0.00101034	-0.000628991	300	610	0	-0.000167759	2.2699e-05	-0.000171963	-0.0216975	-0.0346501	-0.0050436	300	200	0	-0.000136353	7.50433e-06	-0.000163687	-0.0512632	0.0199904	0.0109728	0	0	0
536	7	1.8307e-05	-1.81113e-05	-5.66451e-05	-0.00695508	-0.0106903	0.00103436	300	610	0	-0.000243751	-6.03575e-06	-0.000225816	-0.0273173	-0.0417433	0.000410786	300	200	0	-0.000225444	-2.4147e-05	-0.000282461	-0.115148	0.0431259	0.031784	0	0	0
536	8	-8.27248e-06	-1.94285e-05	-0.000157816	-0.0165974	-0.0253097	0.00371289	300	610	0	-0.000325376	-5.47618e-05	-0.000272654	-0.0314272	-0.0454241	0.00981229	300	200	0	-0.000333648	-7.41903e-05	-0.000430469	-0.202384	0.0744221	0.0613895	0	0	0
536	9	-5.27861e-05	-1.76907e-05	-0.000301054	-0.0299263	-0.0454884	0.00760167	300	610	0	-0.000399873	-0.000128154	-0.000297579	-0.0320584	-0.0424068	0.0241294	300	200	0	-0.000452659	-0.000145845	-0.000598633	-0.312144	0.113422	0.100152	0	0	0
537	0	-0.000119262	-1.09997e-05	-0.000487757	-0.0469032	-0.0711522	0.012789	300	610	0	-0.000446524	-0.000229229	-0.000279223	-0.0265085	-0.028365	0.0440272	300	200	0	-0.000565785	-0.000240229	-0.00076698	-0.438319	0.157735	0.146802	0	0	0
537	1	-0.00021015	2.91872e-06	-0.000711341	-0.0667048	-0.101034	0.0191593	300	610	0	-0.000435069	-0.000357493	-0.000189397	-0.0113587	0.00193946	0.0695053	300	200	0	-0.000645219	-0.000354574	-0.000900738	-0.56688	0.202097	0.197498	0	0	0
537	2	-0.000324653	2.65215e-05	-0.000952708	-0.0873129	-0.132056	0.0262659	300	610	0	-0.000324928	-0.000506447	6.11123e-06	0.0173464	0.0542451	0.0994057	300	200	0	-0.000649581	-0.000479925	-0.000946597	-0.672933	0.237348	0.244718	0	0	0
537	3	-0.000456483	6.20737e-05	-0.00117495	-0.105051	-0.158628	0.0331797	300	610	0	-6.59827e-05	-0.000660499	0.000344887	0.0636755	0.133971	0.130798	300	200	0	-0.000522466	-0.000598426	-0.000830068	-0.717844	0.249442	0.276101	0	0	0
537	4	-0.000591113	0.000111037	-0.00131786	-0.114117	-0.17195	0.0383244	300	610	0	0.000398077	-0.000791475	0.000862593	0.131051	0.244855	0.158274	300	200	0	-0.000193036	-0.000680438	-0.000455264	-0.647102	0.21875	0.27343	0	0	0
537	5	-0.000702696	0.000173172	-0.00129313	-0.106223	-0.159464	0.0393253	300	610	0	0.00112266	-0.000855153	0.00158416	0.221059	0.386938	0.173242	300	200	0	0.000419963	-0.000681981	0.000291031	-0.389874	0.120007	0.212086	0	0	0
537	6	-0.000751055	0.000245333	-0.000981963	-0.0704652	-0.10468	0.0329113	300	610	0	0.00215011	-0.000788578	0.00251066	0.331769	0.553823	0.163352	300	200	0	0.00139905	-0.000543246	0.00152869	0.138362	-0.0766191	0.0614115	0	0	0
537	7	-0.000679421	0.000319966	-0.000237138	0.00633922	0.0123117	0.0149311	300	610	0	0.00349127	-0.000509262	0.00360147	0.455527	0.729239	0.112276	300	200	0	0.00281185	-0.000189296	0.00336434	1.02842	-0.402719	-0.213388	0	0	0
537	8	-0.000413942	0.000383425	0.00110749	0.138609	0.213239	-0.0194378	300	610	0	0.00509995	8.21501e-05	0.00475189	0.576315	0.883117	0.00015932	300	200	0	0.004686	0.000465575	0.00585938	2.36322	-0.886387	-0.647091	0	0	0
537	9	0.000133637	0.000414289	0.00321653	0.33992	0.518489	-0.0751841	300	610	0	0.00684034	0.00109374	0.0057674	0.666892	0.967625	-0.194876	300	200	0	0.00697397	0.00150803	0.00898392	4.19476	-1.54381	-1.26724	0	0	0
538	0	0.00105832	0.000382059	0.00621772	0.619568	0.941887	-0.156552	300	610	0	0.00844891	0.00262638	0.00633769	0.68614	0.913956	-0.493687	300	200	0	0.00950722	0.00300844	0.0125554	6.51046	-2.36713	-2.08306	0	0	0
538	1	0.00244714	0.000246778	0.0101483	0.977476	1.48298	-0.265609	300	610	0	0.00949464	0.00474745	0.00601537	0.577336	0.631087	-0.911027	300	200	0	0.0119418	0.00499422	0.0161637	9.18807	-3.30824	-3.07005	0	0	0
538	2	0.00435522	-3.96876e-05	0.0148802	1.39728	2.11657	-0.400212	300	610	0	0.00934461	0.00745211	0.00420739	0.268375	0.00823453	-1.44798	300	200	0	0.0136998	0.00741242	0.0190876	11.9399	-4.25908	-4.15008	0	0	0
538	3	0.0067708	-0.0005297	0.0200248	1.8377	2.77965	-0.551335	300	610	0	0.00714591	0.010611	0.000190333	-0.324645	-1.07679	-2.08164	300	200	0	0.0139167	0.0100813	0.0202151	14.2501	-5.02966	-5.16796	0	0	0
538	4	0.00956812	-0.00127213	0.0248201	2.22262	3.35654	-0.69985	300	610	0	0.00183994	0.0139047	-0.00683591	-1.28875	-2.74065	-2.75207	300	200	0	0.0114081	0.0126326	0.0179842	15.3133	-5.32695	-5.86669	0	0	0
538	5	0.0124493	-0.00229962	0.0280136	2.43122	3.66387	-0.813035	300	610	0	-0.00777015	0.0167501	-0.017639	-2.69836	-5.06626	-3.34747	300	200	0	0.00467919	0.0144505	0.0103747	13.987	-4.73939	-5.86542	0	0	0
538	6	0.014879	-0.00360985	0.027759	2.28988	3.43865	-0.841299	300	610	0	-0.0228735	0.0182257	-0.0327707	-4.59051	-8.06056	-3.68888	300	200	0	-0.00799448	0.0146158	-0.00501171	8.7798	-2.73467	-4.64692	0	0	0
538	7	0.0160195	-0.00514015	0.02156	1.5692	2.33387	-0.716002	300	610	0	-0.0443993	0.0170127	-0.0522936	-6.92957	-11.597	-3.51773	300	200	0	-0.0283797	0.0118726	-0.0307337	-2.09763	1.31918	-1.56401	0	0	0
538	8	0.0146813	-0.00673587	0.00630725	-0.00964968	-0.0716207	-0.349602	300	610	0	-0.0726316	0.0113752	-0.0754054	-9.56089	-15.3431	-2.49061	300	200	0	-0.0579504	0.00463932	-0.0690982	-20.5815	8.09638	4.12235	0	0	0
538	9	0.00930925	-0.00811449	-0.0215293	-2.75371	-4.24058	0.360165	300	610	0	-0.106674	-0.000788881	-0.0999667	-12.1549	-18.6769	-0.187686	300	200	0	-0.097365	-0.00890337	-0.121496	-48.4622	18.2049	13.1577	0	0	0
539	0	-0.00196456	-0.00882962	-0.0654805	-6.95538	-10.6122	1.51996	300	610	0	-0.143763	-0.021782	-0.121956	-14.1461	-20.6023	3.85665	300	200	0	-0.145728	-0.0306116	-0.187437	-86.9051	32.0114	26.1442	0	0	0
539	1	-0.0211655	-0.00824248	-0.128345	-12.8209	-19.4936	3.22198	300	610	0	-0.17846	-0.053778	-0.134912	-14.6759	-19.679	10.0911	300	200	0	-0.199625	-0.0620205	-0.263257	-135.747	49.3866	43.3099	0	0	0
539	2	-0.0501722	-0.00551207	-0.21107	-20.3641	-30.8986	5.51414	300	610	0	-0.201801	-0.0982763	-0.12947	-12.5541	-13.9924	18.8421	300	200	0	-0.251973	-0.103788	-0.340541	-192.547	69.3659	64.1849	0	0	0
539	3	-0.090219	0.000379887	-0.311183	-29.261	-44.3277	8.3574	300	610	0	-0.20055	-0.155292	-0.0931576	-6.26046	-1.2002	30.1552	300	200	0	-0.290769	-0.154912	-0.404341	-251.411	89.7313	87.1826	0	0	0
539	4	-0.141163	0.0105489	-0.420779	-38.6675	-58.4926	11.5696	300	610	0	-0.156787	-0.222256	-0.0106821	5.98415	21.2978	43.5788	300	200	0	-0.297951	-0.211707	-0.431461	-301.657	106.545	109.103	0	0	0
539	5	-0.200497	0.0260481	-0.524141	-47.0097	-70.9999	14.7573	300	610	0	-0.0481602	-0.292637	0.134981	26.04	56.0117	57.8893	300	200	0	-0.248657	-0.266589	-0.389161	-326.496	113.696	124.605	0	0	0
539	6	-0.262118	0.047604	-0.595228	-51.7708	-78.0306	17.2415	300	610	0	0.15076	-0.354365	0.360339	55.523	104.774	70.775	300	200	0	-0.111359	-0.306761	-0.23489	-301.994	102.555	125.728	0	0	0
539	7	-0.314941	0.0752243	-0.595438	-49.3162	-74.0782	17.9869	300	610	0	0.465474	-0.388246	0.677577	95.2884	167.858	78.5106	300	200	0	0.150533	-0.313022	0.0821385	-196.755	61.9129	101.61	0	0	0
539	8	-0.341507	0.107665	-0.47233	-34.8206	-51.8426	15.5536	300	610	0	0.916327	-0.366664	1.08884	144.692	242.772	75.6845	300	200	0	0.57482	-0.259	0.616506	27.0853	-21.6141	38.5918	0	0	0
539	9	-0.316895	0.141762	-0.160266	-2.38809	-2.41836	8.09598	300	610	0	1.51047	-0.253095	1.57834	200.615	322.724	55.0747	300	200	0	1.19358	-0.111333	1.41808	410.789	-162.409	-79.0174	0	0	0
540	0	-0.208375	0.17167	0.415734	54.5163	84.0457	-6.55366	300	610	0	2.23063	-0.00308256	2.10244	256.279	394.862	7.80806	300	200	0	2.02226	0.168587	2.51817	992.973	-373.612	-267.187	0	0	0
540	1	0.0235814	0.188089	1.33135	142.184	217.002	-30.6744	300	610	0	3.02063	0.432397	2.57801	299.951	438.449	-76.0209	300	200	0	3.04422	0.620486	3.90936	1799.64	-663.478	-539.061	0	0	0
540	2	0.422128	0.177644	2.64778	265.178	403.252	-66.2664	300	610	0	3.7683	1.10015	2.87057	313.71	423.34	-206.059	300	200	0	4.19042	1.2778	5.51835	2829.48	-1030.05	-900.143	0	0	0
540	3	1.02778	0.12264	4.38837	424.111	643.572	-114.429	300	610	0	4.28727	2.03343	2.78416	272.587	309.275	-389.501	300	200	0	5.31504	2.15607	7.17253	4033.93	-1454.03	-1341.51	0	0	0
540	4	1.86804	0.00154082	6.50573	612.593	928.1	-174.469	300	610	0	4.30088	3.235	2.05653	144.538	46.7512	-627.789	300	200	0	6.16892	3.23654	8.56226	5292.29	-1889.93	-1830.98	0	0	0
540	5	2.94213	-0.209403	8.83935	813.385	1230.52	-242.716	300	610	0	3.43269	4.65404	0.364526	-108.147	-419.546	-912.056	300	200	0	6.37482	4.44463	9.20387	6383.49	-2256.18	-2302.62	0	0	0
540	6	4.20016	-0.532871	11.0652	993.95	1501.34	-311.086	300	610	0	1.21086	6.15704	-2.65393	-525.21	-1143.57	-1217.35	-130.895	397.899	0	5.41102	5.62417	8.41125	6957.67	-2425.33	-2645.45	0	0	0
540	7	5.51727	-0.984971	12.642	1101.89	1661.04	-365.492	300	610	0	-2.88762	7.50544	-7.39032	-1145.64	-2171.75	-1498.68	6.13538	355.019	0	2.62965	6.52047	5.25167	6502.78	-2212.43	-2696.05	0	0	0
540	8	6.664	-1.56705	12.763	1061.14	1594.38	-384.328	300	610	0	-9.33747	8.40941	-14.3591	-2015.38	-3554.19	-1701.04	52.4787	340.355	0	-2.67347	6.84236	-1.59614	4287.78	-1352.64	-2230.21	-927.845	-2480.58	0
540	9	7.27659	-2.2545	10.3268	770.21	1147.8	-337.393	300	610	0	-18.5023	8.68622	-24.3825	-3205.28	-5374.78	-1787.36	79.5638	331.458	0	-11.2257	6.43173	-14.0557	-703.485	528.552	-933.494	-0.731498	72.0143	0
541	0	6.83314	-2.98265	3.94822	104.494	133.07	-185.796	300	610	0	-30.722	8.32948	-38.6329	-4818.5	-7765.82	-1753.18	98.9842	324.725	0	-23.8888	5.34683	-34.6847	-9775.53	3919.31	1641.25	79.9388	289.239	0
541	1	4.64491	-3.63061	-7.96464	-1075.04	-1659.42	116.401	91.6511	744.977	0	-46.4634	7.35483	-58.3754	-6971.94	-10878.9	-1602.9	113.64	319.433	0	-41.8185	3.72422	-66.34	-24401.7	9371.01	6090.05	111	370.523	0
541	2	-0.124239	-4.00474	-27.0328	-2903.65	-4432.96	617.868	136.016	717.412	0	-66.309	5.62889	-84.5428	-9758.97	-14825.9	-1319.55	124.634	315.432	0	-66.4332	1.62415	-111.576	-45983.3	17402.6	13123.1	127.392	412.825	0
541	3	-8.39334	-3.825	-54.592	-5482	-8337.67	1361.93	147.273	710.418	0	-90.7281	2.86618	-117.31	-13205.8	-19616.6	-862.05	132.78	312.572	0	-99.1215	-0.958813	-171.902	-75497	28374.1	23477.8	137.382	438.918	0
541	4	-20.9873	-2.76638	-91.3266	-8842.91	-13422.6	2375.45	153.026	706.827	0	-119.76	-1.26287	-155.704	-17230	-25107.6	-180.056	138.748	310.659	0	-140.747	-4.02925	-247.031	-113116	42334.9	37740.8	144.027	457.121	0
541	5	-38.3318	-0.588024	-137.066	-12941.3	-19625.9	3658.64	156.814	704.417	0	-152.676	-7.0084	-197.325	-21609.1	-30974.4	769.793	143.028	309.51	0	-191.008	-7.59643	-334.39	-157990	58885.1	56067.1	148.679	471.382	0
541	6	-60.27	2.81079	-190.651	-17659.3	-26780.8	5178.81	159.53	702.626	0	-187.7	-14.4376	-238.334	-25974	-36713.2	2006.96	145.959	308.981	0	-247.97	-11.6268	-428.985	-208155	77104	78002.4	151.99	483.927	0
541	7	-86.1302	7.50116	-249.62	-22790.2	-34582.4	6865.1	161.46	701.3	0	-221.955	-23.3414	-273.909	-29846.6	-41691.1	3504.95	147.792	308.965	0	-308.086	-15.8402	-523.529	-260447	95573.1	102548	154.309	496.032	0
541	8	-114.741	13.5885	-309.915	-28013.3	-42542	8600.86	162.73	700.39	0	-251.796	-33.166	-299.273	-32737.9	-45274.8	5173.39	148.718	309.391	0	-366.537	-19.5775	-609.189	-310594	112534	128252	155.846	508.306	0
541	9	-144.266	21.1054	-366.047	-32896.4	-49993	10221.9	163.425	699.869	0	-273.574	-43.0611	-311.154	-34290	-47016.1	6867.67	148.898	310.203	0	-417.84	-21.9557	-677.201	-353760	126207	153220	156.75	520.829	0
542	0	-172.137	29.8764	-411.894	-36952.1	-56175.9	11532.1	163.616	699.713	0	-284.667	-52.0814	-308.997	-34399	-46808.6	8425.59	148.514	311.325	0	-456.804	-22.205	-720.891	-385472	135209	175233	157.143	533.237	0
542	1	-195.373	39.4928	-442.237	-39756.6	-60416.4	12334.8	163.384	699.899	0	-284.272	-59.4304	-295.153	-33245	-44921.7	9708.29	147.802	312.636	0	-479.646	-19.9376	-737.39	-402754	138902	192094	157.147	544.89	0
542	2	-211.372	49.4139	-454.538	-41096.6	-62349.7	12480.4	162.829	700.414	0	-273.493	-64.6087	-273.929	-31214.3	-41896.6	10626.5	147.053	313.95	0	-484.866	-15.1948	-728.467	-405094	137568	202184	156.897	555.09	0
542	3	-218.812	59.1204	-449.985	-41058	-62068.7	11923.2	162.065	701.243	0	-254.725	-67.4141	-250.17	-28769.2	-38371.6	11141.9	146.618	314.999	0	-473.537	-8.2937	-700.155	-394750	132336	204997	156.546	563.235	0
542	4	-218.096	68.2297	-433.125	-40004.1	-60104.6	10746.7	161.23	702.362	0	-230.78	-67.8508	-228.08	-26328.7	-34921.1	11251.4	146.891	315.436	0	-448.876	0.378937	-661.205	-376137	124882	201306	156.284	568.893	0
542	5	-211.06	76.5322	-410.378	-38460.5	-57251.9	9135.64	160.49	703.72	0	-204.242	-66.0604	-210.572	-24197.9	-31955.3	10976	148.246	314.915	0	-415.302	10.4718	-620.951	-354601	117013	192848	156.338	571.871	0
542	6	-200.193	83.9362	-388.229	-36966	-54335.5	7315.42	160.043	705.217	0	-177.174	-62.3116	-199.111	-22547.5	-29690.7	10358.8	150.884	313.241	0	-377.367	21.6246	-587.34	-335117	110289	181714	156.938	572.335	0
542	7	-187.81	90.3539	-371.797	-35947.5	-52017.4	5495.64	160.092	706.686	0	-151.077	-56.9939	-193.906	-21429	-28176	9464.88	154.693	310.512	0	-338.888	33.3599	-565.703	-321352	105784	169748	158.241	570.889	0
542	8	-175.514	95.6029	-364.055	-35646.3	-50686.3	3835.01	160.773	707.915	0	-126.911	-50.5737	-194.277	-20806.4	-27341.3	8376.84	159.267	307.097	0	-302.425	45.0292	-558.332	-315220	103989	158166	160.249	568.446	0
542	9	-163.999	99.3981	-365.673	-36101.5	-50431.2	2426.88	162.087	708.726	0	-105.128	-43.528	-199.039	-20588.8	-27045.3	7182.74	164.121	303.441	0	-269.128	55.8701	-564.713	-316877	104855	147436	162.804	565.879	0
543	0	-153.206	101.46	-375.387	-37183.6	-51089.1	1298.26	163.903	709.054	0	-85.7311	-36.2878	-206.8	-20656.4	-27112.1	5964.51	168.897	299.886	0	-238.937	65.1718	-582.187	-325058	107924	137416	165.677	563.712	0
543	1	-142.651	101.656	-390.702	-38663	-52342.5	419.872	166.03	708.958	0	-68.3976	-29.2062	-216.158	-20883.2	-27362.3	4789.89	173.415	296.611	0	-211.048	72.4493	-606.86	-337628	112484	127641	168.66	562.083	0
543	2	-131.746	100.055	-408.697	-40289	-53835	-274.765	168.277	708.579	0	-52.6641	-22.5549	-225.835	-21154.2	-27639.2	3708	177.613	293.671	0	-184.41	77.4999	-634.532	-352195	117737	117581	171.6	560.91	0
543	3	-119.999	96.8709	-426.7	-41851	-55262.2	-865.771	170.489	708.081	0	-38.1107	-16.5407	-234.762	-21377.3	-27823.5	2750.14	181.482	291.059	0	-158.11	80.3302	-661.462	-366612	122942	106805	174.391	560.074	0
543	4	-107.115	92.3812	-442.686	-43207.6	-56417.7	-1425.19	172.556	707.603	0	-24.4862	-11.3247	-242.137	-21488.2	-27837.5	1934.41	185.034	288.744	0	-131.601	81.0565	-684.823	-379271	127509	95063.5	176.968	559.504	0
543	5	-93.0406	86.8827	-455.368	-44283.9	-57196.8	-2003.21	174.394	707.249	0	-11.7476	-7.02868	-247.459	-21452.6	-27643.5	1269.93	188.291	286.692	0	-104.788	79.854	-702.827	-389170	131038	82327.3	179.287	559.174	0
543	6	-77.9776	80.6798	-464.086	-45053.4	-57573.7	-2623.75	175.942	707.08	0	-0.0354378	-3.73392	-250.547	-21265.9	-27240.7	759.647	191.275	284.878	0	-78.0131	76.9459	-714.633	-395828	133320	68793.1	181.318	559.058	0
543	7	-62.3446	74.0781	-468.664	-45519.7	-57571.4	-3286.41	177.158	707.127	0	10.3869	-1.48216	-251.528	-20949.7	-26659.1	402.579	194.011	283.29	0	-51.9576	72.5959	-720.192	-399176	134321	54847.7	183.044	559.101	0
543	8	-46.7107	67.3702	-469.355	-45707.3	-57239.3	-3971.53	178.047	707.383	0	19.203	-0.273165	-250.766	-20543.9	-25950.2	194.961	196.516	281.925	0	-27.5077	67.097	-720.12	-399490	134167	41005.5	184.478	559.227	0
543	9	-31.7148	60.8166	-466.889	-45661.5	-56641	-4647.15	178.684	707.799	0	26.1096	-0.0578819	-248.774	-20098.4	-25174	129.329	198.808	280.79	0	-5.6052	60.7587	-715.663	-397401	133153	27833.9	185.679	559.365	0
544	0	-17.9823	54.629	-462.587	-45454.6	-55847.6	-5276.83	179.271	708.262	0	30.872	-0.736942	-246.127	-19663.4	-24387.5	192.682	200.915	279.891	0	12.8897	53.892	-708.715	-393935	131761	15878.3	186.788	559.494	0
544	1	-6.04462	48.9598	-458.429	-45186.4	-54927.4	-5827.11	180.183	708.568	0	33.3579	-2.17308	-243.372	-19283.3	-23639	366.262	202.869	279.234	0	27.3133	46.7867	-701.801	-390540	130663	5590.8	188.05	559.683	0
544	2	3.74472	43.8957	-457.046	-44977.5	-53930.2	-6274.18	182.003	708.409	0	33.544	-4.21793	-240.934	-18990.3	-22967.3	628.086	204.674	278.819	0	37.2887	39.6778	-697.98	-389048	130707	-2735.83	189.829	560.12	0
544	3	11.3078	39.4599	-461.666	-44958.6	-52870.1	-6609.58	185.48	707.383	0	31.5023	-6.73845	-239.066	-18801.6	-22403.6	956.414	206.287	278.646	0	42.8101	32.7215	-700.732	-391619	132891	-9034.96	192.578	561.113	0
544	4	16.9372	35.6265	-476.033	-45261.1	-51712	-6843.5	191.369	705.08	0	27.3834	-9.62734	-237.838	-18718.7	-21970.2	1331.56	207.626	278.704	0	44.3206	25.9991	-713.871	-400680	138352	-13520.6	196.785	563.025	0
544	5	21.3557	32.3414	-504.213	-46004.8	-50366.1	-7005	200.11	701.241	0	21.4044	-12.8029	-237.179	-18727	-21676.1	1737.04	208.608	278.957	0	42.7601	19.5385	-741.392	-418800	148323	-16714.3	202.828	566.148	0
544	6	25.7214	29.5421	-550.192	-47282.2	-48693.7	-7139.71	211.497	695.938	0	13.8341	-16.2075	-236.92	-18798.1	-21517.8	2161.45	209.177	279.344	0	39.5554	13.3346	-787.111	-448441	164023	-19434.7	210.798	570.543	0
544	7	31.5865	27.1921	-617.248	-49140.5	-46521.4	-7304.14	224.631	689.612	0	4.97329	-19.7993	-236.839	-18895.2	-21484.4	2599.33	209.287	279.781	0	36.5598	7.39277	-854.087	-491570	186465	-22749.4	220.376	575.966	0
544	8	40.801	25.3219	-707.347	-51577.3	-43656.3	-7558.93	238.282	682.917	0	-4.86623	-23.5435	-236.698	-18978	-21563.1	3049.71	208.9	280.178	0	35.9348	1.7784	-944.044	-549291	216269	-27891.1	230.915	581.939	0
544	9	55.3042	23.9792	-820.926	-54556.4	-39905	-7964.36	251.39	676.457	0	-15.3873	-27.4185	-236.293	-19010	-21742.4	3513.66	207.986	280.451	0	39.9169	-3.43937	-1057.22	-621755	253602	-36140.6	241.689	587.948	0
545	0	76.8677	23.0872	-956.745	-58013.8	-35114	-8576.22	263.298	670.637	0	-26.3344	-31.43	-235.552	-18969.6	-22009.3	3992.19	206.563	280.533	0	50.5333	-8.34286	-1192.3	-708108	298140	-48709.3	252.09	593.567	0
545	1	106.883	22.3355	-1110.92	-61822.4	-29234.9	-9441.71	273.684	665.65	0	-37.5108	-35.6238	-234.661	-18865.3	-22341	4484.57	204.795	280.394	0	69.3725	-13.2883	-1345.59	-805922	348770	-66640.3	261.67	598.463	0
545	2	146.085	21.1905	-1275.38	-65734.4	-22391.6	-10590.7	282.443	661.541	0	-48.7701	-40.0975	-234.176	-18742.8	-22697.6	4988.17	203.074	280.037	0	97.315	-18.907	-1509.56	-910204	403108	-90632.5	270.131	602.359	0
545	3	194.136	19.0333	-1437.14	-69361.2	-14906.6	-12016.9	289.628	658.263	0	-59.982	-44.9934	-235.042	-18682	-23020.7	5501.38	202.057	279.484	0	134.154	-25.9601	-1672.18	-1.01295e+06	457287	-120730	277.319	605.022	0
545	4	249.206	15.3556	-1579.69	-72225.2	-7263.84	-13663.1	295.402	655.721	0	-70.987	-50.4669	-238.563	-18789.1	-23235.7	6025.75	202.602	278.759	0	178.219	-35.1113	-1818.26	-1.10403e+06	506423	-155989	283.226	606.262	0
545	5	307.754	9.91779	-1686.5	-73870.5	-19.2945	-15419.7	299.989	653.801	0	-81.5418	-56.6489	-246.351	-19190.3	-23255.7	6562.38	205.599	277.898	0	226.212	-46.7311	-1932.85	-1.17334e+06	545721	-194298	287.958	605.891	0
545	6	364.824	2.83305	-1745.13	-73987.3	6312.08	-17130.3	303.617	652.397	0	-91.2683	-63.6178	-260.271	-20029.6	-22987.2	7105.88	211.68	276.957	0	273.556	-60.7848	-2005.4	-1.21352e+06	571814	-232549	291.685	603.67	0
545	7	414.946	-5.39703	-1750.51	-72500.7	11348.1	-18612	306.483	651.417	0	-99.6151	-71.3734	-282.389	-21464	-22335.7	7641.25	220.905	276.009	0	315.331	-76.7704	-2032.9	-1.22194e+06	583746	-267196	294.595	599.269	0
545	8	453.283	-13.8868	-1705.81	-69591.2	14881	-19691	308.724	650.797	0	-105.826	-79.7918	-314.796	-23648.1	-21214.3	8142.41	232.609	275.122	0	347.457	-93.6787	-2020.61	-1.20124e+06	583172	-294990	296.866	592.269	0
545	9	476.598	-21.4745	-1620.98	-65643.7	16870.5	-20241.3	310.408	650.496	0	-108.934	-88.5692	-359.253	-26702.4	-19554.5	8571.14	245.569	274.328	0	367.664	-110.044	-1980.24	-1.15828e+06	573739	-313621	298.645	582.252	0
546	0	483.68	-26.9509	-1509.8	-61151	17409.1	-20208.4	311.531	650.503	0	-107.805	-97.2009	-416.716	-30675	-17316.6	8877.9	258.445	273.611	0	375.875	-124.152	-1926.51	-1.10211e+06	560005	-322060	300.048	568.979	0
546	1	475.232	-29.3203	-1386.72	-56611.6	16675.2	-19610.7	312.025	650.824	0	-101.266	-105.071	-486.967	-35515.5	-14489.1	9003.53	270.246	272.932	0	373.966	-134.392	-1873.68	-1.04187e+06	546341	-320563	301.167	552.611	0
546	2	453.41	-27.9972	-1264.41	-52450.5	14886.8	-18528.2	311.774	651.482	0	-88.2792	-111.631	-568.422	-41067.6	-11090.1	8884.19	280.49	272.248	0	365.13	-139.628	-1832.83	-985195	536120	-310456	302.072	533.869	0
546	3	421.276	-22.8878	-1152.36	-48975.1	12264.6	-17085.6	310.643	652.5	0	-68.1043	-116.494	-657.93	-47068.3	-7188.67	8461.51	289.074	271.54	0	353.171	-139.382	-1810.29	-937259	531211	-293796	302.804	514.044	0
546	4	382.285	-14.3477	-1056.44	-46362.2	9008.09	-15432.3	308.527	653.885	0	-40.4453	-119.365	-750.632	-53149.7	-2933.66	7692.98	296.092	270.807	0	341.839	-133.713	-1807.07	-900485	531788	-272958	303.362	494.76	0
546	5	339.791	-3.05032	-979.162	-44665	5285.94	-13719.6	305.398	655.615	0	-5.63549	-119.933	-840.139	-58855.2	1439.86	6561.45	301.714	270.054	0	334.156	-122.983	-1819.3	-874740	536477	-250199	303.697	477.566	0
546	6	296.624	10.1743	-920.266	-43830.9	1242.44	-12077.5	301.35	657.629	0	35.1647	-117.917	-919.208	-63689.4	5635.42	5086.4	306.131	269.287	0	331.789	-107.743	-1839.47	-857896	542794	-227288	303.739	463.57	0
546	7	254.824	24.4865	-877.444	-43726	-2988.36	-10597.6	296.594	659.833	0	79.8894	-113.211	-980.999	-67207.4	9343.37	3329.61	309.524	268.509	0	334.713	-88.7241	-1858.44	-846633	547822	-205305	303.42	453.269	0
546	8	215.584	39.1426	-847.164	-44162.9	-7274.81	-9326.57	291.413	662.13	0	125.739	-105.957	-1020.59	-69119.5	12300.6	1389.44	312.052	267.725	0	341.323	-66.8149	-1867.75	-837377	548968	-184636	302.691	446.617	0
546	9	179.376	53.5522	-825.445	-44931	-11489.5	-8270.24	286.081	664.432	0	169.601	-96.5769	-1036.1	-69361.5	14342.9	-612.315	313.843	266.945	0	348.977	-43.0247	-1861.54	-827099	544566	-165130	301.533	443.199	0
547	0	146.152	67.2932	-808.521	-45824.5	-15515.3	-7403.58	280.81	666.677	0	208.554	-85.7469	-1028.95	-68098.6	15427	-2546.5	314.993	266.183	0	354.705	-18.4537	-1837.47	-813796	534126	-146349	299.952	442.408	0
547	1	115.573	80.0983	-793.281	-46665.8	-19253.6	-6685.3	275.729	668.826	0	240.258	-74.3489	-1003.14	-65665.8	15617.2	-4292.14	315.568	265.46	0	355.83	5.74944	-1796.42	-796585	518210	-127803	297.976	443.583	0
547	2	87.2123	91.8176	-777.523	-47324.5	-22635.1	-6072.47	270.888	670.866	0	263.152	-63.3603	-964.065	-62476	15047.4	-5747.85	315.608	264.805	0	350.364	28.4574	-1741.59	-775537	498071	-109113	295.643	446.089	0
547	3	60.6939	102.373	-760.025	-47729.3	-25631.5	-5531.11	266.275	672.8	0	276.492	-53.7183	-917.238	-58934	13880.8	-6837.77	315.133	264.252	0	337.186	48.6546	-1677.26	-751391	475243	-90094.1	292.994	449.379	0
547	4	35.7559	111.731	-740.489	-47870.5	-28261.4	-5040.58	261.834	674.647	0	280.306	-46.195	-867.438	-55377.9	12277.3	-7513.02	314.154	263.841	0	316.062	65.5364	-1607.93	-725289	451223	-70764.9	290.059	453.027	0
547	5	12.2483	119.907	-719.345	-47790.7	-30585.6	-4592.64	257.481	676.436	0	275.295	-41.3095	-818.257	-52050.3	10375.3	-7750.91	312.68	263.611	0	287.544	78.5977	-1537.6	-698520	427268	-51294.8	286.856	456.746	0
547	6	-9.91538	126.967	-697.435	-47563.9	-32692.6	-4186.56	253.125	678.198	0	262.692	-39.29	-772	-49093.3	8285.99	-7554.28	310.733	263.592	0	252.777	87.6769	-1469.44	-672284	404291	-31927.9	283.391	460.376	0
547	7	-30.8043	133.017	-675.703	-47270.7	-34674.1	-3822.61	248.684	679.958	0	244.075	-40.0796	-729.81	-46559.7	6094.95	-6951.12	308.351	263.797	0	213.27	92.9374	-1405.51	-647510	382838	-12916.8	279.666	463.867	0
547	8	-50.4823	138.174	-654.942	-46976.3	-36602	-3497.14	244.114	681.726	0	221.149	-43.376	-691.919	-44434.6	3866.59	-5992.6	305.588	264.219	0	170.667	94.7977	-1346.86	-624759	363131	5513.95	275.695	467.241	0
547	9	-68.9935	142.536	-635.66	-46716.9	-38512.4	-3202.57	239.413	683.494	0	195.532	-48.6955	-657.964	-42660.5	1648.32	-4748.52	302.505	264.837	0	126.539	93.8409	-1293.62	-604218	345149	23180.8	271.503	470.556	0
548	0	-86.3444	146.175	-618.044	-46497	-40403.4	-2931.02	234.627	685.232	0	168.576	-55.4545	-627.297	-41161.7	-525.435	-3300.42	299.162	265.618	0	82.2311	90.7203	-1245.34	-585771	328727	39939.6	267.134	473.866	0
548	1	-102.494	149.128	-602.005	-46296.5	-42242.2	-2677.9	229.831	686.904	0	141.281	-63.0608	-599.213	-39863.3	-2630.74	-1732.68	295.61	266.526	0	38.7875	86.0675	-1201.22	-569095	313631	55674.6	262.644	477.204	0
548	2	-117.347	151.406	-587.27	-46084.8	-43980.4	-2443.88	225.11	688.473	0	114.302	-70.9929	-573.094	-38704.8	-4654.42	-122.624	291.878	267.537	0	-3.04501	80.4134	-1160.36	-553783	299621	70279	258.087	480.576	0
548	3	-130.761	152.996	-573.503	-45834.2	-45571.8	-2235.25	220.538	689.92	0	87.9995	-78.849	-548.494	-37646.2	-6594.74	1467.85	287.977	268.636	0	-42.7617	74.1468	-1122	-539457	286485	83641.1	253.506	483.973	0
548	4	-142.562	153.882	-560.423	-45528.5	-46984.9	-2062.45	216.162	691.24	0	62.5118	-86.3641	-525.166	-36667.6	-8459.33	2997.03	283.892	269.821	0	-80.0501	67.5176	-1085.59	-525846	274075	95650.2	248.927	487.373	0
548	5	-152.59	154.066	-547.86	-45165.4	-48206.2	-1937.09	212.01	692.44	0	37.8213	-93.3992	-503.028	-35764.2	-10260	4443.33	279.603	271.098	0	-114.768	60.6667	-1050.89	-512818	262309	106222	244.365	490.756	0
548	6	-160.739	153.582	-535.738	-44752.6	-49236.1	-1868.37	208.097	693.534	0	13.8137	-99.9104	-482.078	-34939.2	-12007.3	5801.11	275.093	272.476	0	-146.925	53.6716	-1017.82	-500332	251154	115322	239.829	494.105	0
548	7	-166.98	152.5	-524.039	-44302	-50081.4	-1860.18	204.432	694.539	0	-9.65151	-105.904	-462.326	-34198.7	-13707.7	7074.44	270.351	273.971	0	-176.631	46.5953	-986.365	-488393	240599	122981	235.329	497.412	0
548	8	-171.36	150.919	-512.768	-43824.8	-50752.2	-1910.78	201.023	695.467	0	-32.6657	-111.393	-443.761	-33545.9	-15363.4	8270.43	265.379	275.595	0	-204.026	39.526	-956.529	-477014	230636	129280	230.88	500.676	0
548	9	-173.997	148.957	-501.957	-43330.6	-51260.9	-2014.72	197.878	696.323	0	-55.2123	-116.362	-426.352	-32978.6	-16972.2	9394.32	260.192	277.351	0	-229.209	32.5956	-928.309	-466209	221262	134339	226.497	503.898	0
549	0	-175.07	146.737	-491.687	-42828.3	-51624.8	-2164.68	195.005	697.105	0	-77.1349	-120.757	-410.068	-32489.2	-18527.9	10447.3	254.817	279.229	0	-252.205	25.9803	-901.755	-456013	212479	138296	222.204	507.078	0
549	1	-174.807	144.374	-482.073	-42326.8	-51865.9	-2352.2	192.411	697.802	0	-98.1397	-124.493	-394.89	-32066.5	-20022.8	11426.3	249.295	281.204	0	-272.947	19.8819	-876.963	-446482	204302	141299	218.025	510.211	0
549	2	-173.47	141.962	-473.233	-41835.4	-52009.2	-2568.52	190.098	698.403	0	-117.832	-127.475	-380.815	-31697.7	-21448.3	12324.9	243.678	283.236	0	-291.302	14.4877	-854.048	-437673	196740	143486	213.989	513.283	0
549	3	-171.336	139.559	-465.265	-41364.1	-52078	-2805.87	188.068	698.904	0	-135.777	-129.63	-367.852	-31370.1	-22795.3	13135.3	238.031	285.279	0	-307.113	9.92963	-833.116	-429640	189803	144978	210.129	516.274	0
549	4	-168.663	137.186	-458.259	-40923.2	-52092.8	-3058.28	186.325	699.302	0	-151.583	-130.918	-356.019	-31073.6	-24054.6	13847.9	232.434	287.281	0	-320.246	6.26711	-814.278	-422438	183508	145871	206.485	519.158	0
549	5	-165.681	134.83	-452.304	-40522.7	-52071.5	-3321.17	184.875	699.592	0	-164.963	-131.333	-345.343	-30801.1	-25217	14451	226.98	289.19	0	-330.644	3.49661	-797.647	-416130	177876	146237	203.104	521.907	0
549	6	-162.578	132.454	-447.467	-40169.9	-52030.1	-3590.58	183.723	699.772	0	-175.793	-130.892	-335.837	-30547.8	-26275.7	14931.4	221.761	290.96	0	-338.372	1.56279	-783.304	-410765	172927	146141	200.031	524.496	0
549	7	-159.509	130.003	-443.789	-39868.7	-51982.6	-3863.02	182.866	699.837	0	-184.117	-129.635	-327.486	-30311.5	-27228.1	15279.3	216.857	292.558	0	-343.625	0.367279	-771.275	-406371	168666	145650	197.299	526.905	0
549	8	-156.584	127.417	-441.288	-39619.9	-51941	-4136	182.297	699.783	0	-190.114	-127.625	-320.259	-30092.2	-28076.2	15491.9	212.333	293.962	0	-346.698	-0.207932	-761.547	-402959	165088	144833	194.928	529.12	0
549	9	-153.877	124.657	-439.98	-39421.8	-51915	-4408.4	182.006	699.599	0	-194.042	-124.925	-314.135	-29892.8	-28825	15574.8	208.24	295.159	0	-347.919	-0.267792	-754.115	-400542	162195	143760	192.934	531.125	0
550	0	-151.415	121.715	-439.908	-39271.1	-51912.8	-4680.58	181.992	699.271	0	-196.184	-121.599	-309.106	-29717.8	-29482.4	15540.8	204.62	296.141	0	-347.599	0.116058	-749.014	-399149	159994	142495	191.33	532.906	0
550	1	-149.191	118.615	-441.141	-39164.2	-51941.4	-4953.76	182.257	698.779	0	-196.814	-117.716	-305.153	-29571.7	-30058.8	15409	201.496	296.908	0	-346.005	0.899117	-746.294	-398819	158496	141094	190.124	534.458	0
550	2	-147.169	115.408	-443.735	-39098.6	-52005.7	-5229.03	182.8	698.112	0	-196.198	-113.376	-302.216	-29457.7	-30565.9	15204.1	198.861	297.473	0	-343.367	2.03179	-745.951	-399581	157695	139597	189.307	535.797	0
550	3	-145.294	112.151	-447.702	-39072.5	-52107.3	-5507.28	183.611	697.274	0	-194.588	-108.724	-300.176	-29375.6	-31014.3	14954.9	196.68	297.861	0	-339.882	3.42666	-747.878	-401417	157556	138022	188.857	536.961	0
550	4	-143.497	108.9	-452.994	-39084.1	-52243.1	-5789.59	184.672	696.28	0	-192.219	-103.948	-298.873	-29321	-31412	14691	194.899	298.105	0	-335.717	4.95152	-751.867	-404269	158019	136364	188.737	538.002	0
550	5	-141.702	105.7	-459.522	-39129.6	-52404.4	-6077.18	185.959	695.153	0	-189.311	-99.256	-298.119	-29286.3	-31764.7	14439.9	193.45	298.237	0	-331.013	6.44375	-757.64	-408039	159012	134596	188.906	538.973	0
550	6	-139.828	102.575	-467.153	-39204.2	-52577.7	-6371.2	187.451	693.922	0	-186.07	-94.8493	-297.738	-29264.6	-32077.2	14223.8	192.264	298.29	0	-325.898	7.726	-764.891	-412609	160455	132679	189.324	539.92	0
550	7	-137.798	99.5231	-475.734	-39302	-52747.7	-6672.87	189.124	692.613	0	-182.686	-90.9052	-297.594	-29251.9	-32354.2	14057.8	191.281	298.295	0	-320.483	8.61796	-773.328	-417857	162280	130564	189.954	540.871	0
550	8	-135.551	96.507	-485.108	-39416.3	-52901.9	-6983.93	190.948	691.253	0	-179.325	-87.5553	-297.6	-29245.8	-32600.5	13951.3	190.456	298.272	0	-314.876	8.95176	-782.709	-423669	164424	128204	190.761	541.834	0
550	9	-133.041	93.4651	-495.133	-39539.4	-53032.3	-7307.12	192.893	689.856	0	-176.125	-84.8702	-297.726	-29245.1	-32820.3	13907.8	189.764	298.228	0	-309.166	8.59498	-792.86	-429949	166845	125559	191.718	542.796	0
551	0	-130.232	90.331	-505.698	-39663	-53135.5	-7646.05	194.926	688.432	0	-173.188	-82.8575	-297.992	-29249.7	-33017.7	13926.4	189.199	298.156	0	-303.421	7.47347	-803.689	-436628	169518	122602	192.803	543.726	0
551	1	-127.096	87.0608	-516.717	-39779.6	-53211.4	-8004.16	197.02	686.985	0	-170.584	-81.4776	-298.452	-29262.4	-33196	14002.7	188.773	298.047	0	-297.68	5.58314	-815.169	-443662	172432	119319	194.001	544.586	0
551	2	-123.608	83.652	-528.098	-39885.2	-53260	-8383.63	199.148	685.526	0	-168.355	-80.6638	-299.159	-29287	-33357.6	14130.5	188.495	297.898	0	-291.964	2.98821	-827.257	-451000	175574	115716	195.295	545.349	0
551	3	-119.765	80.1432	-539.713	-39979.8	-53281	-8784.58	201.279	684.076	0	-166.521	-80.3352	-300.117	-29325.6	-33505.4	14303	188.359	297.714	0	-286.286	-0.191986	-839.83	-458563	178904	111822	196.662	546.008	0
551	4	-115.582	76.5991	-551.408	-40066.2	-53274.4	-9204.78	203.385	682.662	0	-165.076	-80.4039	-301.28	-29378.1	-33642.7	14512.7	188.334	297.511	0	-280.658	-3.80486	-852.688	-466242	182361	107687	198.067	546.576	0
551	5	-111.095	73.0938	-563.018	-40148	-53239	-9639.74	205.44	681.309	0	-163.994	-80.783	-302.572	-29443.1	-33775.3	14751.6	188.373	297.31	0	-275.088	-7.68923	-865.589	-473915	185867	103372	199.474	547.08	0
551	6	-106.352	69.7001	-574.384	-40229	-53171	-10083.1	207.43	680.039	0	-163.234	-81.3947	-303.912	-29519.3	-33911.8	15012	188.416	297.131	0	-269.586	-11.6946	-878.296	-481466	189346	98942.4	200.85	547.543	0
551	7	-101.415	66.4855	-585.376	-40312.2	-53065.9	-10526.9	209.347	678.866	0	-162.748	-82.1685	-305.241	-29606.1	-34061.4	15286.2	188.412	296.993	0	-264.163	-15.683	-890.617	-488798	192738	94467	202.172	547.986	0
551	8	-96.3394	63.5162	-595.916	-40398.6	-52923.5	-10963.1	211.19	677.792	0	-162.484	-83.032	-306.535	-29703.4	-34230.5	15565.8	188.331	296.901	0	-258.823	-19.5158	-902.452	-495855	196005	90011.8	203.425	548.415	0
551	9	-91.1762	60.8611	-605.997	-40488.7	-52748.3	-11384	212.956	676.813	0	-162.383	-83.9077	-307.818	-29811.1	-34421.3	15842.8	188.177	296.846	0	-253.559	-23.0467	-913.815	-502628	199146	85638.9	204.609	548.822	0
552	0	-85.9599	58.591	-615.678	-40583.8	-52547.6	-11783.6	214.651	675.917	0	-162.391	-84.7219	-309.157	-29928.7	-34632.1	16111.4	187.979	296.807	0	-248.35	-26.1309	-924.835	-509162	202192	81402.2	205.735	549.187	0
552	1	-80.7158	56.7714	-625.06	-40686.8	-52328.8	-12157.4	216.282	675.093	0	-162.462	-85.4184	-310.647	-30056.2	-34858.8	16369.1	187.786	296.754	0	-243.178	-28.647	-935.707	-515534	205197	77346.6	206.822	549.487	0
552	2	-75.4717	55.452	-634.213	-40800.6	-52098	-12502.7	217.854	674.333	0	-162.576	-85.9714	-312.38	-30194.5	-35095.5	16617	187.651	296.66	0	-238.048	-30.5194	-946.593	-521806	208211	73511.5	207.887	549.699	0
552	3	-70.264	54.6618	-643.123	-40928.2	-51858.8	-12817.5	219.364	673.64	0	-162.733	-86.3882	-314.42	-30346	-35337.2	16858.8	187.612	296.514	0	-232.997	-31.7263	-957.544	-527986	211251	69931.1	208.938	549.806	0
552	4	-65.1319	54.4126	-651.69	-41072.4	-51613.8	-13100.9	220.8	673.024	0	-162.946	-86.698	-316.803	-30514.9	-35580.6	17098.8	187.689	296.321	0	-228.078	-32.2854	-968.493	-534029	214301	66631.9	209.969	549.801	0
552	5	-60.1099	54.7029	-659.762	-41235.3	-51364.7	-13352.7	222.147	672.5	0	-163.223	-86.9332	-319.547	-30707.2	-35824.3	17341.3	187.89	296.096	0	-223.333	-32.2303	-979.309	-539854	217324	63631.2	210.969	549.68	0
552	6	-55.2285	55.5186	-667.161	-41417.4	-51112.9	-13573.6	223.387	672.08	0	-163.565	-87.1185	-322.676	-30930.7	-36068.8	17589.7	188.22	295.857	0	-218.793	-31.5998	-989.838	-545368	220272	60938.5	211.923	549.435	0
552	7	-50.5151	56.8375	-673.716	-41616.7	-50859.5	-13765.3	224.509	671.772	0	-163.952	-87.2719	-326.245	-31194.9	-36313.3	17845.9	188.693	295.618	0	-214.467	-30.4345	-999.961	-550488	223110	58554.7	212.824	549.049	0
552	8	-45.9898	58.6368	-679.309	-41829.2	-50605.2	-13930	225.505	671.576	0	-164.333	-87.4074	-330.347	-31510	-36553.7	18109.6	189.348	295.384	0	-210.323	-28.7706	-1009.66	-555168	225833	56468.9	213.675	548.491	0
552	9	-41.6608	60.8984	-683.914	-42050.8	-50350.1	-14069.7	226.38	671.486	0	-164.618	-87.5335	-335.112	-31885.1	-36780.8	18378.6	190.243	295.148	0	-206.279	-26.6351	-1019.03	-559424	228478	54655.1	214.496	547.725	0
553	0	-37.5239	63.6036	-687.61	-42278.1	-50093.6	-14186.7	227.148	671.486	0	-164.668	-87.6579	-340.681	-32326.9	-36982.9	18648.3	191.444	294.889	0	-202.192	-24.0543	-1028.29	-563338	231116	53068.6	215.319	546.716	0
553	1	-33.5672	66.7259	-690.553	-42509.7	-49834.4	-14284	227.834	671.559	0	-164.307	-87.7972	-347.165	-32836.7	-37147.8	18911.8	192.997	294.585	0	-197.874	-21.0713	-1037.72	-567029	233831	51643.7	216.179	545.444	0
553	2	-29.779	70.2251	-692.934	-42746.2	-49572.4	-14366.2	228.46	671.689	0	-163.338	-87.9783	-354.606	-33409.7	-37263.8	19158.8	194.915	294.216	0	-193.117	-17.7532	-1047.54	-570619	236696	50299.5	217.105	543.909	0
553	3	-26.1516	74.0473	-694.932	-42989.3	-49310.3	-14438.5	229.043	671.861	0	-161.577	-88.2241	-362.959	-34035.5	-37320.3	19377.8	197.178	293.772	0	-187.728	-14.1768	-1057.89	-574206	239748	48954.1	218.11	542.14	0
553	4	-22.6798	78.1278	-696.698	-43241.9	-49054.9	-14506.3	229.589	672.067	0	-158.876	-88.5406	-372.123	-34701.8	-37306.9	19558.9	199.746	293.254	0	-181.556	-10.4128	-1068.82	-577854	242999	47538.7	219.199	540.178	0
553	5	-19.357	82.3936	-698.348	-43505.9	-48813.5	-14573.3	230.101	672.298	0	-155.155	-88.9203	-381.985	-35397.4	-37215.5	19695.4	202.573	292.667	0	-174.512	-6.52673	-1080.33	-581606	246447	46002.9	220.368	538.068	0
553	6	-16.171	86.7654	-699.956	-43782.1	-48589	-14640.8	230.583	672.55	0	-150.399	-89.352	-392.45	-36115.6	-37042.2	19783.6	205.613	292.026	0	-166.57	-2.58656	-1092.41	-585485	250086	44310.8	221.612	535.846	0
553	7	-13.1024	91.1638	-701.572	-44068.5	-48376.9	-14709	231.045	672.814	0	-144.647	-89.8201	-403.444	-36853.9	-36787.6	19822.2	208.816	291.348	0	-157.749	1.34377	-1105.02	-589506	253912	42438.2	222.929	533.54	0
553	8	-10.1243	95.5152	-703.253	-44361.4	-48168.4	-14776.6	231.506	673.08	0	-137.973	-90.3002	-414.907	-37611.8	-36454.1	19811.9	212.139	290.651	0	-148.098	5.21494	-1118.16	-593689	257934	40370.2	224.32	531.175	0
553	9	-7.20064	99.7558	-705.082	-44656.7	-47954.3	-14841.7	231.988	673.336	0	-130.463	-90.7614	-426.786	-38387.1	-36043.1	19754.1	215.548	289.945	0	-137.664	8.99437	-1131.87	-598069	262171	38095.7	225.789	528.773	0
554	0	-4.28583	103.836	-707.187	-44950.5	-47728.3	-14902.8	232.51	673.562	0	-122.196	-91.1738	-439.033	-39174	-35553.3	19650.9	219.019	289.228	0	-126.482	12.6624	-1146.22	-602707	266656	35600.4	227.342	526.352	0
554	1	-1.32961	107.722	-709.72	-45240.1	-47487.4	-14959.4	233.09	673.744	0	-113.245	-91.5236	-451.592	-39963.1	-34982.8	19503.8	222.535	288.494	0	-114.574	16.1981	-1161.31	-607673	271423	32863.8	228.985	523.934	0
554	2	1.71336	111.382	-712.806	-45523.3	-47230.7	-15012.3	233.74	673.865	0	-103.686	-91.8254	-464.375	-40742.8	-34331.7	19314.7	226.069	287.737	0	-101.973	19.5567	-1177.18	-613014	276486	29861.5	230.714	521.545	0
554	3	4.87648	114.785	-716.503	-45798.3	-46957.5	-15062.4	234.463	673.919	0	-93.616	-92.1232	-477.256	-41502.7	-33605.5	19085.8	229.586	286.961	0	-88.7395	22.6614	-1193.76	-618731	281824	26570.3	232.513	519.216	0
554	4	8.17793	117.893	-720.802	-46062.5	-46667.4	-15110.6	235.256	673.905	0	-83.15	-92.4768	-490.09	-42235.1	-32815.8	18819.7	233.041	286.178	0	-74.9721	25.4166	-1210.89	-624785	287383	22975.6	234.36	516.978	0
554	5	11.6177	120.676	-725.629	-46314	-46361.1	-15157.6	236.109	673.826	0	-72.4214	-92.9475	-502.724	-42935.1	-31978.2	18520	236.39	285.405	0	-60.8037	27.7285	-1228.35	-631096	293085	19078.4	236.224	514.858	0
554	6	15.1763	123.105	-730.851	-46552.2	-46040.1	-15204	237.005	673.696	0	-61.5734	-93.5899	-515.008	-43598.9	-31107.7	18190.7	239.598	284.657	0	-46.3971	29.5149	-1245.86	-637555	298837	14898.3	238.077	512.877	0
554	7	18.821	125.162	-736.303	-46777.6	-45705.8	-15250	237.925	673.53	0	-50.7456	-94.4491	-526.808	-44222.6	-30216.3	17837.6	242.643	283.944	0	-31.9246	30.7125	-1263.11	-644033	304544	10469.7	239.893	511.045	0
554	8	22.5165	126.842	-741.82	-46989.7	-45359.3	-15295.1	238.854	673.344	0	-40.0539	-95.5575	-538.022	-44803.3	-29312.6	17467.3	245.518	283.274	0	-17.5373	31.2848	-1279.84	-650406	310122	5833.27	241.655	509.366	0
554	9	26.2347	128.163	-747.281	-47185.6	-45001.6	-15338.3	239.78	673.143	0	-29.5799	-96.931	-548.593	-45338.6	-28403.8	17085.7	248.224	282.645	0	-3.34513	31.2317	-1295.87	-656585	315517	1029.7	243.355	507.83	0
555	0	29.9587	129.161	-752.631	-47360.9	-44634.8	-15378	240.695	672.927	0	-19.3748	-98.5676	-558.507	-45827.1	-27494.9	16698	250.771	282.053	0	10.584	30.593	-1311.14	-662526	320704	-3902.01	244.987	506.426	0
555	1	33.6769	129.887	-757.872	-47511.3	-44262.2	-15412.7	241.597	672.69	0	-9.47417	-100.451	-567.773	-46268.4	-26588.9	16309.6	253.17	281.491	0	24.2028	29.4357	-1325.64	-668223	325681	-8920.47	246.554	505.14	0
555	2	37.3691	130.389	-763.018	-47634.6	-43887.9	-15440.9	242.481	672.429	0	0.0840723	-102.561	-576.397	-46662.7	-25687.5	15926.9	255.434	280.956	0	37.4532	27.8284	-1339.42	-673682	330452	-13977.4	248.055	503.964	0
555	3	40.9969	130.701	-768.056	-47731.2	-43516.3	-15461	243.342	672.146	0	9.25161	-104.882	-584.383	-47012.2	-24793.7	15556	257.573	280.448	0	50.2485	25.8199	-1352.44	-678895	335010	-19017.5	249.491	502.895	0
555	4	44.5044	130.843	-772.927	-47802.6	-43151.7	-15472.1	244.171	671.846	0	17.9724	-107.406	-591.731	-47321.5	-23912.9	15202.3	259.588	279.971	0	62.4768	23.4368	-1364.66	-683831	339334	-23980.9	250.856	501.925	0
555	5	47.8237	130.823	-777.537	-47850.3	-42797	-15473.6	244.958	671.541	0	26.1872	-110.132	-598.452	-47595.9	-23051.9	14870.3	261.481	279.532	0	74.0109	20.6908	-1375.99	-688441	343395	-28806	252.144	501.046	0
555	6	50.8804	130.645	-781.762	-47874.6	-42452.6	-15465.5	245.696	671.239	0	33.836	-113.058	-604.546	-47839.7	-22218.1	14564.4	263.248	279.133	0	84.7164	17.5875	-1386.31	-692654	347155	-33429.1	253.35	500.249	0
555	7	53.5992	130.314	-785.479	-47875.2	-42118.9	-15447.8	246.378	670.95	0	40.8637	-116.171	-610.009	-48055.7	-21418.3	14288.3	264.889	278.779	0	94.4629	14.1427	-1395.49	-696396	350575	-37784.9	254.47	499.52	0
555	8	55.9114	129.841	-788.595	-47851.7	-41798.1	-15420.5	246.997	670.68	0	47.2283	-119.44	-614.84	-48245.5	-20657.9	14044.5	266.401	278.468	0	103.14	10.4012	-1403.44	-699609	353624	-41807.3	255.498	498.853	0
555	9	57.7622	129.253	-791.087	-47803.7	-41493.7	-15384.2	247.549	670.428	0	52.9051	-122.809	-619.055	-48410.6	-19939.7	13833.6	267.79	278.201	0	110.667	6.44482	-1410.14	-702279	356297	-45433.1	256.435	498.239	0
556	0	59.1154	128.595	-792.999	-47730.6	-41209.1	-15339.6	248.034	670.19	0	57.8848	-126.207	-622.702	-48552.9	-19265.5	13656.2	269.061	277.971	0	117	2.38845	-1415.7	-704439	358620	-48604.3	257.283	497.671	0
556	1	59.9488	127.92	-794.413	-47632.6	-40947.2	-15287.3	248.456	669.959	0	62.1682	-129.552	-625.849	-48674.8	-18636.4	13511.8	270.222	277.774	0	122.117	-1.63235	-1420.26	-706148	360634	-51267.7	258.047	497.14	0
556	2	60.2434	127.278	-795.398	-47510.9	-40711	-15227.7	248.817	669.732	0	65.7554	-132.761	-628.573	-48779.3	-18054.2	13398.4	271.277	277.603	0	125.999	-5.48258	-1423.97	-707461	362378	-53373.6	258.731	496.638	0
556	3	59.9786	126.714	-795.978	-47368.3	-40504.7	-15161.1	249.113	669.51	0	68.6404	-135.763	-630.931	-48870.4	-17522.4	13312.2	272.228	277.458	0	128.619	-9.0486	-1426.91	-708406	363872	-54878.6	259.334	496.157	0
556	4	59.139	126.258	-796.145	-47208.9	-40332.2	-15088.3	249.341	669.297	0	70.8123	-138.502	-632.96	-48952.8	-17045.7	13249.6	273.07	277.339	0	129.951	-12.2443	-1429.1	-708990	365116	-55749.3	259.85	495.696	0
556	5	57.7208	125.925	-795.87	-47038.2	-40196.5	-15010.1	249.494	669.103	0	72.2595	-140.932	-634.661	-49029.8	-16628	13208.8	273.8	277.253	0	129.98	-15.007	-1430.53	-709201	366096	-55965	260.277	495.257	0
556	6	55.7363	125.72	-795.125	-46861.8	-40098.4	-14927.2	249.57	668.936	0	72.9745	-143.013	-636.012	-49102.5	-16272.5	13190.1	274.415	277.204	0	128.711	-17.2932	-1431.14	-709023	366792	-55519.1	260.611	494.846	0
556	7	53.2169	125.637	-793.91	-46685.1	-40035	-14839.9	249.572	668.804	0	72.959	-144.711	-636.983	-49171.4	-15982.3	13194.2	274.909	277.194	0	126.176	-19.0741	-1430.89	-708454	367194	-54422	260.851	494.473	0
556	8	50.2169	125.667	-792.269	-46512.8	-40001.1	-14748.8	249.511	668.708	0	72.2262	-145.997	-637.561	-49236.8	-15760.7	13221.4	275.28	277.227	0	122.443	-20.3301	-1429.83	-707522	367310	-52703.9	261.001	494.147	0
556	9	46.8161	125.802	-790.3	-46347.7	-39991.2	-14654.5	249.397	668.646	0	70.8034	-146.848	-637.755	-49299	-15608.5	13271.3	275.526	277.301	0	117.619	-21.0457	-1428.06	-706291	367171	-50415.3	261.066	493.875	0
557	0	43.1168	126.039	-788.144	-46190.4	-40002.2	-14557.4	249.245	668.607	0	68.7332	-147.246	-637.59	-49357.4	-15522.4	13342.9	275.655	277.412	0	111.85	-21.2071	-1425.73	-704852	366827	-47624.5	261.055	493.664	0
557	1	39.2341	126.372	-785.959	-46040.4	-40032.8	-14457.9	249.065	668.579	0	66.0696	-147.182	-637.096	-49410.7	-15496.8	13435.7	275.676	277.556	0	105.304	-20.8104	-1423.05	-703304	366332	-44412	260.979	493.519	0
557	2	35.2805	126.793	-783.88	-45896.8	-40082	-14355.6	248.867	668.551	0	62.8717	-146.671	-636.289	-49457.1	-15526.5	13549.8	275.598	277.727	0	98.1522	-19.8783	-1420.17	-701733	365731	-40864.7	260.844	493.447	0
557	3	31.3526	127.279	-781.992	-45759	-40146.4	-14250.4	248.661	668.516	0	59.1991	-145.749	-635.167	-49493.9	-15608.7	13686.2	275.426	277.923	0	90.5517	-18.4694	-1417.16	-700188	365046	-37069.9	260.657	493.453	0
557	4	27.5274	127.801	-780.33	-45626.6	-40220.8	-14142	248.457	668.471	0	55.1107	-144.474	-633.705	-49518	-15740.8	13844.9	275.161	278.14	0	82.6381	-16.6732	-1414.04	-698687	364282	-33112.9	260.424	493.543	0
557	5	23.8634	128.321	-778.892	-45500.1	-40298.2	-14030.9	248.262	668.417	0	50.6645	-142.917	-631.879	-49525.4	-15918.4	14024.3	274.808	278.378	0	74.5278	-14.5957	-1410.77	-697226	363437	-29074.8	260.152	493.72	0
557	6	20.4033	128.807	-777.654	-45381.7	-40369.9	-13918.1	248.088	668.357	0	45.916	-141.156	-629.669	-49512.2	-16135	14222.1	274.375	278.632	0	66.3193	-12.3485	-1407.32	-695789	362509	-25029.8	259.849	493.985	0
557	7	17.1797	129.231	-776.59	-45274.1	-40427.4	-13804.8	247.942	668.299	0	40.9202	-139.27	-627.068	-49475.8	-16382.9	14435	273.874	278.9	0	58.0999	-10.0385	-1403.66	-694365	361498	-21044.9	259.527	494.339	0
557	8	14.2238	129.576	-775.686	-45179.6	-40464.7	-13692.4	247.834	668.245	0	35.737	-137.332	-624.092	-49415.6	-16653.2	14659.9	273.316	279.18	0	49.9608	-7.7554	-1399.78	-692954	360417	-17183	259.195	494.78	0
557	9	11.5725	129.841	-774.954	-45098.5	-40478.3	-13582.2	247.767	668.195	0	30.4396	-135.399	-620.794	-49333.6	-16935.9	14892.5	272.719	279.469	0	42.0121	-5.55795	-1395.75	-691580	359294	-13504.2	258.865	495.299	0
558	0	9.2714	130.042	-774.45	-45029.9	-40467.1	-13475	247.747	668.144	0	25.1167	-133.508	-617.271	-49235	-17221	15128.4	272.101	279.762	0	34.3881	-3.46541	-1391.72	-690300	358177	-10065.2	258.549	495.885	0
558	1	7.3698	130.214	-774.265	-44972.2	-40430.2	-13371.5	247.782	668.084	0	19.8677	-131.677	-613.653	-49127.3	-17498.3	15363.1	271.485	280.057	0	27.2375	-1.46294	-1387.92	-689202	357140	-6916.43	258.262	496.522	0
558	2	5.90965	130.391	-774.483	-44924.2	-40366.4	-13272.5	247.88	668.005	0	14.789	-129.914	-610.079	-49019.3	-17757.8	15593.2	270.893	280.349	0	20.6987	0.47789	-1384.56	-688371	356251	-4098.59	258.02	497.193	0
558	3	4.91665	130.605	-775.148	-44884.9	-40273.9	-13179	248.044	667.905	0	9.96259	-128.224	-606.67	-48918.8	-17990.9	15815.6	270.345	280.635	0	14.8792	2.38087	-1381.82	-687864	355566	-1640.8	257.835	497.879	0
558	4	4.39664	130.873	-776.261	-44853.1	-40151.4	-13091.6	248.276	667.781	0	5.4537	-126.61	-603.526	-48831.6	-18192.1	16026.8	269.857	280.911	0	9.85034	4.26279	-1379.79	-687704	355120	441.383	257.716	498.562	0
558	5	4.33698	131.202	-777.801	-44827.8	-39998.6	-13010.4	248.575	667.634	0	1.31123	-125.071	-600.708	-48759.9	-18359.9	16223.7	269.436	281.171	0	5.64821	6.13074	-1378.51	-687893	354923	2144.65	257.666	499.226	0
558	6	4.71177	131.579	-779.731	-44810	-39815.3	-12935.7	248.937	667.469	0	-2.43309	-123.606	-598.246	-48703.3	-18495.5	16403.8	269.084	281.41	0	2.27867	7.97316	-1377.98	-688416	354973	3472.55	257.684	499.862	0
558	7	5.48606	131.984	-781.999	-44802.6	-39602.5	-12867.6	249.357	667.292	0	-5.76271	-122.223	-596.149	-48661.2	-18601.4	16566	268.797	281.626	0	-0.276648	9.76147	-1378.15	-689245	355254	4432.94	257.767	500.464	0
558	8	6.61874	132.393	-784.555	-44808.3	-39363.2	-12805.9	249.827	667.113	0	-8.66954	-120.927	-594.43	-48633.5	-18679.7	16709.4	268.576	281.815	0	-2.0508	11.4657	-1378.99	-690356	355751	5039.69	257.909	501.025	0
558	9	8.06969	132.792	-787.375	-44827.9	-39102.7	-12750	250.338	666.933	0	-11.1467	-119.723	-593.117	-48621.3	-18731.5	16833.8	268.419	281.976	0	-3.07698	13.0697	-1380.49	-691744	356461	5311.57	258.106	501.54	0
559	0	9.80872	133.181	-790.482	-44859.2	-38827.5	-12698.8	250.881	666.749	0	-13.1843	-118.603	-592.265	-48626.7	-18757.3	16939.6	268.329	282.103	0	-3.37561	14.5776	-1382.75	-693433	357401	5267.67	258.355	501.996	0
559	1	11.8156	133.567	-793.933	-44898.9	-38542	-12651.6	251.454	666.553	0	-14.7741	-117.563	-591.944	-48653.1	-18758.2	17027.9	268.311	282.192	0	-2.95847	16.0038	-1385.88	-695472	358605	4924.7	258.654	502.382	0
559	2	14.0684	133.956	-797.772	-44944.4	-38248	-12608	252.057	666.337	0	-15.919	-116.6	-592.21	-48704.3	-18735.7	17099.6	268.363	282.242	0	-1.85067	17.3559	-1389.98	-697899	360100	4300.48	259.004	502.691	0
559	3	16.5308	134.343	-801.99	-44994.2	-37946.5	-12567.7	252.685	666.103	0	-16.6399	-115.717	-593.071	-48783.2	-18691	17155.7	268.484	282.255	0	-0.109056	18.6261	-1395.06	-700711	361886	3420.07	259.401	502.921	0
559	4	19.1511	134.72	-806.517	-45048	-37638.9	-12529.8	253.331	665.855	0	-16.9719	-114.924	-594.481	-48890.8	-18624.1	17196.6	268.672	282.241	0	2.17915	19.7959	-1401	-703860	363932	2317.84	259.841	503.077	0
559	5	21.8679	135.071	-811.239	-45106.1	-37326.3	-12493.4	253.989	665.602	0	-16.9555	-114.231	-596.371	-49026.8	-18534.3	17222.1	268.922	282.209	0	4.91249	20.8401	-1407.61	-707262	366187	1032.4	260.315	503.167	0
559	6	24.6199	135.383	-816.024	-45168.8	-37008.4	-12458	254.648	665.352	0	-16.6287	-113.653	-598.658	-49189.7	-18421.1	17232	269.229	282.167	0	7.99118	21.73	-1414.68	-710822	368592	-399.432	260.818	503.198	0
559	7	27.3529	135.643	-820.761	-45236.5	-36684.9	-12423.5	255.304	665.115	0	-16.0253	-113.201	-601.268	-49376.8	-18285.8	17226.4	269.588	282.121	0	11.3276	22.4417	-1422.03	-714454	371094	-1944.72	261.344	503.176	0
559	8	30.0275	135.847	-825.383	-45308.7	-36357.6	-12389.4	255.951	664.894	0	-15.1715	-112.878	-604.144	-49585.5	-18131	17206.7	269.989	282.076	0	14.856	22.9694	-1429.53	-718104	373656	-3574.33	261.884	503.108	0
559	9	32.6226	136.007	-829.88	-45384.6	-36031	-12355.1	256.583	664.688	0	-14.0829	-112.673	-607.271	-49813.8	-17959.7	17174.5	270.426	282.029	0	18.5397	23.3337	-1437.15	-721759	376265	-5263.66	262.432	502.995	0
560	0	35.1339	136.144	-834.296	-45462.9	-35710.6	-12319.6	257.197	664.493	0	-12.7628	-112.564	-610.678	-50062.4	-17774.4	17130.6	270.894	281.978	0	22.3711	23.5798	-1444.97	-725449	378933	-6994.19	262.986	502.834	0
560	1	37.5662	136.287	-838.697	-45541.1	-35400.4	-12282.3	257.791	664.3	0	-11.2096	-112.528	-614.421	-50333.5	-17575.5	17075	271.395	281.92	0	26.3566	23.7596	-1453.12	-729224	381694	-8752.9	263.543	502.619	0
560	2	39.9209	136.453	-843.128	-45615.1	-35102.5	-12242.2	258.366	664.102	0	-9.42881	-112.547	-618.538	-50629.3	-17362.8	17008	271.929	281.853	0	30.4921	23.9063	-1461.67	-733113	384571	-10528.4	264.106	502.345	0
560	3	42.1894	136.64	-847.585	-45679.5	-34817.6	-12198.8	258.921	663.894	0	-7.44148	-112.616	-623.035	-50949.4	-17136.4	16931.1	272.495	281.776	0	34.7479	24.0236	-1470.62	-737110	387564	-12307.9	264.672	502.008	0
560	4	44.3552	136.83	-852.032	-45729.6	-34546.6	-12151.7	259.454	663.671	0	-5.28196	-112.735	-627.888	-51291.6	-16897.7	16846.7	273.088	281.689	0	39.0733	24.0946	-1479.92	-741182	390656	-14077	265.238	501.607	0
560	5	46.3991	136.995	-856.422	-45763.3	-34290.7	-12101.4	259.961	663.436	0	-2.99051	-112.903	-633.057	-51652.8	-16648.9	16756.9	273.701	281.593	0	43.4086	24.0924	-1489.48	-745288	393820	-15822.1	265.8	501.145	0
560	6	48.3024	137.104	-860.695	-45781.9	-34049.7	-12048.2	260.439	663.192	0	-0.606473	-113.121	-638.492	-52030.5	-16392.2	16663.5	274.327	281.49	0	47.6959	23.9826	-1499.19	-749384	397025	-17533.1	266.354	500.628	0
560	7	50.0501	137.121	-864.782	-45788.3	-33822.2	-11992.9	260.889	662.948	0	1.83544	-113.394	-644.149	-52423.3	-16130.7	16567.9	274.958	281.384	0	51.8855	23.7274	-1508.93	-753420	400236	-19204.4	266.895	500.062	0
560	8	51.6342	137.021	-868.627	-45784.8	-33605.7	-11936.6	261.312	662.709	0	4.30867	-113.722	-649.997	-52829.8	-15867.5	16471.4	275.588	281.277	0	55.9428	23.2987	-1518.62	-757358	403429	-20834.1	267.422	499.45	0
560	9	53.0575	136.788	-872.212	-45771.8	-33397.3	-11880.6	261.71	662.478	0	6.80104	-114.095	-656.018	-53248.4	-15604.9	16374.7	276.213	281.169	0	59.8585	22.6933	-1528.23	-761184	406594	-22423.2	267.935	498.795	0
561	0	54.3372	136.426	-875.583	-45749.2	-33192.8	-11825.9	262.091	662.25	0	9.31844	-114.492	-662.21	-53677.5	-15342.3	16277.9	276.832	281.058	0	63.6556	21.9337	-1537.79	-764922	409747	-23977.3	268.438	498.1	0
561	1	55.5014	135.947	-878.829	-45717.3	-32987.2	-11773.3	262.465	662.021	0	11.8791	-114.893	-668.572	-54115	-15076.6	16181	277.449	280.941	0	67.3804	21.0535	-1547.4	-768622	412922	-25507.9	268.939	497.371	0
561	2	56.5796	135.36	-882.045	-45677.1	-32775.7	-11722.8	262.841	661.785	0	14.4989	-115.284	-675.078	-54558.7	-14805.5	16084.6	278.069	280.818	0	71.0785	20.0766	-1557.12	-772335	416144	-27028.6	269.443	496.62	0
561	3	57.5929	134.669	-885.291	-45629.6	-32555.2	-11674	263.227	661.542	0	17.1808	-115.659	-681.676	-55005.2	-14529	15989.5	278.686	280.691	0	74.7737	19.0102	-1566.97	-776085	419417	-28549.3	269.952	495.861	0
561	4	58.554	133.867	-888.59	-45575.4	-32324.4	-11626.4	263.623	661.289	0	19.9134	-116.016	-688.296	-55451.1	-14249.1	15896.9	279.298	280.563	0	78.4674	17.851	-1576.89	-779869	422726	-30074.7	270.465	495.106	0
561	5	59.4712	132.949	-891.932	-45514.5	-32082.5	-11579.6	264.03	661.029	0	22.6757	-116.357	-694.87	-55893.3	-13967.1	15807.6	279.9	280.437	0	82.1469	16.592	-1586.8	-783664	426048	-31606.9	270.98	494.366	0
561	6	60.352	131.907	-895.283	-45447.1	-31829	-11533.9	264.448	660.763	0	25.4396	-116.684	-701.332	-56328.6	-13684	15721.7	280.489	280.317	0	85.7916	15.2229	-1596.62	-787434	429354	-33148	271.494	493.647	0
561	7	61.205	130.735	-898.608	-45372.9	-31564.5	-11489.9	264.874	660.492	0	28.1767	-117	-707.619	-56753.8	-13401.1	15638.3	281.062	280.204	0	89.3817	13.7357	-1606.23	-791142	432612	-34701.3	272.006	492.957	0
561	8	62.0391	129.436	-901.885	-45292.2	-31291.7	-11448.2	265.304	660.22	0	30.8667	-117.303	-713.684	-57166.5	-13120.7	15555.9	281.616	280.101	0	92.9058	12.1329	-1615.57	-794763	435799	-36269.6	272.51	492.301	0
561	9	62.8653	128.017	-905.116	-45205.7	-31015.5	-11408.9	265.733	659.945	0	33.4998	-117.582	-719.512	-57565.2	-12844.9	15473.4	282.148	280.006	0	96.3651	10.4348	-1624.63	-798293	438902	-37852.8	273.003	491.678	0
562	0	63.699	126.5	-908.338	-45113.8	-30742.6	-11371.5	266.155	659.666	0	36.0783	-117.816	-725.132	-57949.7	-12574	15389.6	282.66	279.916	0	99.7773	8.68348	-1633.47	-801759	441935	-39448.9	273.482	491.087	0
562	1	64.5592	124.918	-911.618	-45016.5	-30479.5	-11335.5	266.566	659.381	0	38.6139	-117.981	-730.602	-58320.8	-12306.1	15304	283.156	279.826	0	103.173	6.93636	-1642.22	-805212	444928	-41054.5	273.947	490.522	0
562	2	65.459	123.302	-915.02	-44914.1	-30231.6	-11300.9	266.961	659.085	0	41.1181	-118.057	-735.981	-58680.6	-12038.8	15217.1	283.642	279.731	0	106.577	5.24416	-1651	-808702	447914	-42664.2	274.397	489.978	0
562	3	66.3985	121.675	-918.573	-44807.9	-30001.5	-11268.2	267.339	658.78	0	43.5906	-118.04	-741.313	-59031.9	-11771.7	15130.2	284.12	279.632	0	109.989	3.63502	-1659.89	-812257	450913	-44268.6	274.834	489.45	0
562	4	67.3663	120.053	-922.255	-44699.4	-29787.9	-11238.2	267.701	658.468	0	46.0161	-117.939	-746.626	-59378.4	-11507.1	15044.9	284.588	279.529	0	113.382	2.11369	-1668.88	-815877	453927	-45855.8	275.256	488.938	0
562	5	68.3431	118.438	-926.008	-44590.1	-29586.4	-11211.9	268.049	658.153	0	48.3694	-117.77	-751.924	-59723.7	-11249.1	14962.6	285.04	279.428	0	116.712	0.668282	-1677.93	-819531	456942	-47412	275.663	488.437	0
562	6	69.302	116.83	-929.746	-44481.2	-29391.4	-11189.7	268.388	657.842	0	50.6228	-117.551	-757.181	-60070.1	-11002.7	14884.6	285.469	279.334	0	119.925	-0.721809	-1686.93	-823167	459928	-48920.5	276.055	487.948	0
562	7	70.2125	115.223	-933.382	-44374.7	-29197.8	-11171.5	268.718	657.542	0	52.7524	-117.298	-762.355	-60418.2	-10772.1	14811.1	285.87	279.252	0	122.965	-2.07499	-1695.74	-826726	462849	-50363	276.429	487.474	0
562	8	71.0509	113.619	-936.86	-44273.8	-29002.7	-11157	269.043	657.258	0	54.7432	-117.014	-767.409	-60767.2	-10558.6	14742.2	286.241	279.185	0	125.794	-3.39506	-1704.27	-830171	465682	-51723	276.787	487.017	0
562	9	71.8084	112.033	-940.198	-44181.6	-28805.8	-11145.5	269.362	656.992	0	56.5942	-116.695	-772.336	-61116	-10360.6	14678.1	286.585	279.131	0	128.403	-4.6629	-1712.53	-833509	468430	-52988.2	277.13	486.581	0
563	0	72.4921	110.495	-943.479	-44100.8	-28610.4	-11136.6	269.676	656.743	0	58.3194	-116.331	-777.171	-61463.9	-10173.5	14619.8	286.91	279.087	0	130.811	-5.83627	-1720.65	-836801	471132	-54151.8	277.46	486.166	0
563	1	73.1185	109.041	-946.826	-44032.6	-28421.9	-11129.7	269.982	656.506	0	59.94	-115.904	-781.981	-61810.8	-9990.4	14568.7	287.224	279.044	0	133.059	-6.86273	-1728.81	-840133	473843	-55210.2	277.781	485.77	0
563	2	73.7026	107.703	-950.334	-43977.3	-28246.7	-11124.2	270.277	656.276	0	61.4725	-115.406	-786.822	-62156.2	-9804.83	14525.3	287.539	278.997	0	135.175	-7.70252	-1737.16	-843572	476607	-56162.7	278.096	485.392	0
563	3	74.2497	106.492	-954.034	-43934.1	-28089.1	-11119.8	270.558	656.051	0	62.922	-114.837	-791.692	-62498.7	-9613.27	14489.4	287.857	278.943	0	137.172	-8.34537	-1745.73	-847133	479431	-57010.7	278.403	485.031	0
563	4	74.7551	105.399	-957.884	-43902.1	-27950.7	-11117	270.82	655.832	0	64.2839	-114.209	-796.539	-62835.6	-9416.65	14460.3	288.178	278.886	0	139.039	-8.81044	-1754.42	-850778	482286	-57757.3	278.701	484.692	0
563	5	75.208	104.404	-961.794	-43880.8	-27830	-11116.8	271.064	655.624	0	65.5465	-113.543	-801.281	-63163.7	-9219.49	14437.7	288.494	278.828	0	140.755	-9.13866	-1763.07	-854434	485117	-58406.8	278.986	484.378	0
563	6	75.5939	103.486	-965.656	-43869.7	-27723.5	-11119.5	271.291	655.43	0	66.6953	-112.869	-805.84	-63480	-9027.97	14422.1	288.797	278.775	0	142.289	-9.38355	-1771.5	-858018	487867	-58963.8	279.254	484.092	0
563	7	75.8988	102.625	-969.364	-43867.3	-27626.9	-11125.2	271.5	655.254	0	67.719	-112.22	-810.165	-63782.3	-8848.06	14414.1	289.079	278.728	0	143.618	-9.59523	-1779.53	-861455	490490	-59431.7	279.503	483.833	0
563	8	76.1154	101.817	-972.855	-43871.4	-27536.9	-11133	271.695	655.096	0	68.615	-111.618	-814.235	-64069.6	-8683.38	14413.9	289.336	278.687	0	144.73	-9.80135	-1787.09	-864700	492960	-59812.9	279.732	483.596	0
563	9	76.246	101.069	-976.129	-43878.4	-27450.8	-11142.5	271.878	654.952	0	69.3911	-111.068	-818.067	-64342.2	-8534	14420.9	289.568	278.651	0	145.637	-9.99906	-1794.2	-867752	495283	-60109.6	279.944	483.377	0
564	0	76.304	100.399	-979.245	-43884.5	-27368	-11153	272.052	654.815	0	70.0662	-110.56	-821.711	-64601.1	-8397.65	14434.3	289.78	278.618	0	146.37	-10.1614	-1800.96	-870655	497495	-60325.8	280.141	483.17	0
564	1	76.3088	99.8264	-982.293	-43886.6	-27288.9	-11164.1	272.219	654.678	0	70.6649	-110.078	-825.231	-64848.6	-8271.7	14453.7	289.977	278.582	0	146.974	-10.2517	-1807.52	-873472	499642	-60467.2	280.326	482.97	0
564	2	76.2738	99.3631	-985.333	-43883.8	-27214.8	-11175.7	272.38	654.537	0	71.206	-109.606	-828.669	-65086.8	-8154.17	14479.6	290.16	278.544	0	147.48	-10.2427	-1814	-876249	501752	-60537.1	280.502	482.777	0
564	3	76.2007	99.0042	-988.365	-43878.1	-27148	-11187.9	272.532	654.395	0	71.6964	-109.136	-832.019	-65316.6	-8044.02	14513.4	290.332	278.504	0	147.897	-10.132	-1820.38	-878987	503824	-60535.8	280.668	482.591	0
564	4	76.0833	98.7324	-991.338	-43873	-27089.8	-11200.3	272.673	654.256	0	72.1328	-108.678	-835.246	-65538.1	-7940.82	14556.3	290.493	278.466	0	148.216	-9.94567	-1826.58	-881654	505830	-60465.2	280.822	482.418	0
564	5	75.9131	98.5244	-994.177	-43871.6	-27039.6	-11213.2	272.802	654.129	0	72.5082	-108.251	-838.313	-65751	-7843.91	14608.5	290.643	278.433	0	148.421	-9.72633	-1832.49	-884200	507739	-60331.3	280.964	482.258	0
564	6	75.6824	98.357	-996.806	-43875.9	-26994.8	-11226.4	272.919	654.017	0	72.8153	-107.876	-841.19	-65955.1	-7751.86	14669	290.785	278.407	0	148.498	-9.51863	-1838	-886578	509524	-60142.3	281.095	482.112	0
564	7	75.3881	98.2103	-999.16	-43884.8	-26952.9	-11239.1	273.025	653.922	0	73.0481	-107.568	-843.862	-66149.8	-7663.06	14736.4	290.919	278.389	0	148.436	-9.35762	-1843.02	-888744	511166	-59906.3	281.218	481.977	0
564	8	75.0346	98.0691	-1001.21	-43895.3	-26912.4	-11250.6	273.12	653.842	0	73.2031	-107.33	-846.323	-66334.2	-7576.28	14810	291.048	278.379	0	148.238	-9.26057	-1847.53	-890676	512655	-59630.6	281.333	481.849	0
564	9	74.6357	97.9256	-1002.96	-43903.6	-26873.5	-11261	273.206	653.774	0	73.28	-107.147	-848.589	-66507.2	-7489.64	14890	291.174	278.374	0	147.916	-9.2217	-1851.55	-892377	514002	-59321.3	281.441	481.723	0
565	0	74.2136	97.7798	-1004.47	-43906.4	-26837.1	-11270.9	273.282	653.711	0	73.2855	-106.992	-850.696	-66666.7	-7399.04	14976.4	291.302	278.367	0	147.499	-9.21237	-1855.16	-893879	515233	-58985.6	281.545	481.595	0
565	1	73.7932	97.637	-1005.81	-43902.1	-26804.6	-11281.8	273.35	653.649	0	73.233	-106.831	-852.7	-66811.4	-7298.2	15068.8	291.441	278.353	0	147.026	-9.19405	-1858.51	-895239	516393	-58631.7	281.65	481.46	0
565	2	73.3915	97.499	-1007.07	-43890.9	-26777	-11295.4	273.411	653.583	0	73.1347	-106.641	-854.646	-66941.7	-7181.65	15166.6	291.597	278.327	0	146.526	-9.14242	-1861.72	-896514	517523	-58267.4	281.76	481.316	0
565	3	73.013	97.3599	-1008.31	-43874.3	-26754.9	-11313.5	273.466	653.513	0	72.9934	-106.419	-856.553	-67059.2	-7048.74	15269.7	291.771	278.29	0	146.006	-9.0593	-1864.86	-897748	518647	-57898.2	281.873	481.168	0
565	4	72.6514	97.2089	-1009.54	-43853.2	-26739	-11336.3	273.514	653.439	0	72.8033	-106.17	-858.406	-67165.6	-6905.41	15378	291.956	278.245	0	145.455	-8.96156	-1867.95	-898952	519759	-57524.8	281.989	481.02	0
565	5	72.2931	97.0332	-1010.76	-43829.1	-26729.7	-11363.1	273.555	653.363	0	72.5517	-105.905	-860.158	-67261.9	-6762.03	15491	292.139	278.197	0	144.845	-8.87162	-1870.92	-900111	520830	-57142.7	282.099	480.879	0
565	6	71.9183	96.8153	-1011.89	-43804.1	-26726	-11392.4	273.588	653.29	0	72.2206	-105.637	-861.747	-67347.8	-6629.36	15608.5	292.307	278.153	0	144.139	-8.82171	-1873.63	-901176	521816	-56744.7	282.198	480.752	0
565	7	71.5043	96.5345	-1012.85	-43780.6	-26726.4	-11423.1	273.613	653.225	0	71.7902	-105.387	-863.109	-67422.3	-6516.2	15730.4	292.45	278.116	0	143.294	-8.852	-1875.96	-902087	522666	-56323.9	282.28	480.641	0
565	8	71.0329	96.1752	-1013.57	-43759.1	-26729.3	-11454.9	273.629	653.173	0	71.2471	-105.169	-864.202	-67485.3	-6428.73	15856.6	292.561	278.09	0	142.28	-8.99402	-1877.77	-902793	523344	-55876	282.342	480.549	0
565	9	70.5006	95.7348	-1014.01	-43737.3	-26733.8	-11488.1	273.636	653.133	0	70.59	-104.988	-865.025	-67538.5	-6369.41	15986.9	292.637	278.077	0	141.091	-9.2534	-1879.04	-903273	523836	-55400.6	282.383	480.474	0
566	0	69.9231	95.2257	-1014.22	-43711.5	-26741.3	-11522.9	273.634	653.099	0	69.8312	-104.832	-865.612	-67585.4	-6336.41	16121.1	292.68	278.078	0	139.754	-9.60579	-1879.83	-903556	524164	-54902.9	282.404	480.412	0
566	1	69.3297	94.6713	-1014.3	-43679.4	-26755.1	-11560	273.622	653.064	0	68.9923	-104.681	-866.026	-67629.3	-6324.48	16259.8	292.697	278.092	0	138.322	-10.01	-1880.33	-903719	524380	-54392.7	282.408	480.362	0
566	2	68.7501	94.0948	-1014.38	-43639.9	-26777.4	-11600.2	273.602	653.021	0	68.0954	-104.522	-866.326	-67672.5	-6327.08	16403.7	292.697	278.114	0	136.846	-10.427	-1880.7	-903848	524538	-53881.2	282.398	480.324	0
566	3	68.203	93.5119	-1014.53	-43593.1	-26808.2	-11644.7	273.576	652.969	0	67.156	-104.341	-866.547	-67715.1	-6339.1	16553.8	292.685	278.144	0	135.359	-10.8288	-1881.08	-904000	524678	-53374.5	282.379	480.3	0
566	4	67.6919	92.9289	-1014.78	-43539	-26845.2	-11694.2	273.546	652.905	0	66.1808	-104.127	-866.7	-67756.4	-6357.99	16709.9	292.664	278.177	0	133.873	-11.1982	-1881.48	-904192	524816	-52872	282.353	480.288	0
566	5	67.2076	92.344	-1015.12	-43478	-26885.4	-11749.3	273.515	652.831	0	65.1687	-103.877	-866.792	-67795.5	-6382.48	16871.1	292.637	278.214	0	132.376	-11.5325	-1881.91	-904407	524951	-52368.3	282.322	480.285	0
566	6	66.7314	91.7457	-1015.47	-43411.7	-26926	-11809.6	273.484	652.75	0	64.11	-103.595	-866.822	-67832.3	-6412.21	17036.1	292.603	278.254	0	130.841	-11.8497	-1882.29	-904614	525069	-51856.6	282.289	480.29	0
566	7	66.2401	91.1158	-1015.77	-43343.3	-26964.7	-11874.3	273.454	652.67	0	62.9901	-103.3	-866.785	-67867.6	-6448.53	17204.3	292.56	278.298	0	129.23	-12.1845	-1882.55	-904772	525150	-51329.8	282.251	480.298	0
566	8	65.7132	90.4386	-1015.96	-43276.1	-27000.7	-11941.9	273.424	652.596	0	61.8011	-103.008	-866.668	-67901.9	-6493.81	17375.3	292.507	278.348	0	127.514	-12.5699	-1882.63	-904853	525174	-50782.9	282.209	480.311	0
566	9	65.1407	89.7124	-1016.04	-43212.2	-27034.4	-12011	273.392	652.53	0	60.5506	-102.727	-866.476	-67935.1	-6548.92	17547.8	292.442	278.404	0	125.691	-13.0149	-1882.52	-904853	525139	-50213.6	282.16	480.329	0
567	0	64.5265	88.9528	-1016.04	-43150.9	-27068.3	-12080.3	273.359	652.47	0	59.2626	-102.448	-866.25	-67967	-6611.84	17720	292.367	278.461	0	123.789	-13.4951	-1882.29	-904801	525065	-49622.6	282.107	480.347	0
567	1	63.8847	88.1848	-1016.04	-43090.1	-27106.4	-12148.9	273.321	652.41	0	57.9658	-102.15	-866.046	-67997.2	-6678.28	17890.3	292.289	278.515	0	121.851	-13.965	-1882.09	-904751	524992	-49011	282.049	480.361	0
567	2	63.2257	87.4307	-1016.1	-43028.8	-27151.8	-12216.9	273.278	652.347	0	56.6809	-101.815	-865.911	-68025.6	-6743.71	18058.2	292.212	278.56	0	119.907	-14.3838	-1882.01	-904750	524953	-48377.7	281.99	480.368	0
567	3	62.546	86.7054	-1016.25	-42967.4	-27206.1	-12285.1	273.229	652.28	0	55.4159	-101.437	-865.855	-68051.3	-6805.25	18223.3	292.14	278.594	0	117.962	-14.7317	-1882.11	-904810	524958	-47717.5	281.929	480.368	0
567	4	61.8297	86.0145	-1016.45	-42907.1	-27270	-12355.1	273.171	652.213	0	54.1668	-101.03	-865.859	-68073.2	-6862.81	18386.5	292.074	278.619	0	115.997	-15.0159	-1882.31	-904907	524992	-47022.8	281.867	480.36	0
567	5	61.0568	85.3533	-1016.64	-42849.3	-27343.9	-12428.3	273.104	652.148	0	52.9174	-100.623	-865.875	-68090.6	-6919.3	18548.7	292.009	278.638	0	113.974	-15.2698	-1882.52	-905000	525022	-46288.7	281.799	480.35	0
567	6	60.2096	84.7077	-1016.77	-42795.4	-27427.2	-12505.1	273.025	652.09	0	51.6439	-100.253	-865.843	-68103	-6979.74	18710.2	291.939	278.655	0	111.853	-15.545	-1882.61	-905042	525008	-45515	281.724	480.341	0
567	7	59.2764	84.0614	-1016.77	-42745.7	-27518.9	-12585	272.935	652.041	0	50.3273	-99.9511	-865.703	-68110	-7049.34	18870.9	291.857	278.676	0	109.604	-15.8897	-1882.47	-904989	524913	-44705.1	281.637	480.34	0
567	8	58.2565	83.4058	-1016.63	-42699.6	-27619.1	-12666.7	272.833	652.001	0	48.9633	-99.736	-865.421	-68111.6	-7131.18	19030	291.76	278.703	0	107.22	-16.3302	-1882.05	-904824	524719	-43864.9	281.536	480.348	0
567	9	57.1657	82.7455	-1016.38	-42655.5	-27728.7	-12748.8	272.718	651.968	0	47.5646	-99.6088	-865.007	-68108.4	-7225.36	19187.3	291.647	278.737	0	104.73	-16.8633	-1881.39	-904567	524436	-43004.5	281.421	480.368	0
568	0	56.0371	82.0975	-1016.11	-42611.6	-27847.6	-12829.8	272.594	651.936	0	46.1592	-99.5571	-864.511	-68102.1	-7329.88	19343.7	291.521	278.775	0	102.196	-17.4596	-1880.62	-904279	524103	-42138.4	281.295	480.396	0
568	1	54.9115	81.4855	-1015.92	-42566.6	-27975	-12908.9	272.463	651.9	0	44.7825	-99.5623	-863.989	-68093.7	-7440.94	19500.6	291.388	278.813	0	99.694	-18.0768	-1879.9	-904034	523770	-41283.9	281.161	480.432	0
568	2	53.8224	80.9289	-1015.88	-42520.8	-28109.4	-12986.3	272.33	651.856	0	43.4629	-99.6109	-863.475	-68083.4	-7553.47	19659.8	291.252	278.848	0	97.2853	-18.682	-1879.36	-903885	523475	-40455.4	281.024	480.477	0
568	3	52.7875	80.435	-1016.03	-42475.9	-28249.1	-13062.6	272.197	651.806	0	42.2127	-99.7017	-862.975	-68070.4	-7662.77	19822.1	291.121	278.879	0	95.0001	-19.2666	-1879.01	-903847	523231	-39663.4	280.888	480.531	0
568	4	51.8088	79.9991	-1016.34	-42434	-28392.9	-13138.9	272.064	651.752	0	41.0286	-99.8416	-862.483	-68054.8	-7765.34	19986.9	290.997	278.906	0	92.8374	-19.8425	-1878.82	-903906	523033	-38913.9	280.755	480.595	0
568	5	50.8738	79.6072	-1016.75	-42397	-28539.6	-13216	271.931	651.698	0	39.8982	-100.038	-861.98	-68035.5	-7858.72	20152.2	290.883	278.929	0	90.7719	-20.431	-1878.73	-904028	522864	-38205.8	280.626	480.668	0
568	6	49.9571	79.2391	-1017.2	-42366.6	-28688.3	-13294.1	271.797	651.65	0	38.8042	-100.295	-861.427	-68010.4	-7942.81	20316.1	290.78	278.951	0	88.7613	-21.0563	-1878.62	-904164	522696	-37529.6	280.501	480.752	0
568	7	49.0277	78.8732	-1017.6	-42343.7	-28838.7	-13372.7	271.66	651.612	0	37.7284	-100.615	-860.775	-67977.1	-8021.13	20478.1	290.682	278.972	0	86.7561	-21.7422	-1878.37	-904254	522488	-36869.8	280.377	480.847	0
568	8	48.0589	78.4925	-1017.89	-42328	-28992.6	-13451.1	271.517	651.584	0	36.6543	-100.998	-859.998	-67933.8	-8099.23	20638.9	290.582	278.993	0	84.7132	-22.5051	-1877.89	-904254	522208	-36210.5	280.248	480.952	0
568	9	47.0367	78.0914	-1018.05	-42318.4	-29152.9	-13528	271.364	651.568	0	35.5726	-101.439	-859.1	-67879.4	-8181.7	20799	290.476	279.012	0	82.6093	-23.3475	-1877.15	-904146	521844	-35540.1	280.111	481.063	0
569	0	45.965	77.6795	-1018.1	-42313.2	-29321.5	-13601.7	271.2	651.561	0	34.4842	-101.933	-858.11	-67814.3	-8270.48	20958.2	290.362	279.028	0	80.4491	-24.2533	-1876.21	-903952	521408	-34854.9	279.964	481.178	0
569	1	44.8612	77.2802	-1018.1	-42310.7	-29498.8	-13671.1	271.026	651.559	0	33.3969	-102.468	-857.07	-67739.2	-8365.48	21116.2	290.239	279.036	0	78.2581	-25.1879	-1875.17	-903714	520930	-34156	279.808	481.292	0
569	2	43.7461	76.9216	-1018.1	-42309.4	-29684	-13736	270.844	651.557	0	32.3185	-103.032	-856.018	-67655.1	-8466.26	21272.7	290.11	279.035	0	76.0646	-26.1103	-1874.12	-903464	520435	-33445.2	279.644	481.405	0
569	3	42.6347	76.6265	-1018.11	-42308.7	-29875	-13796.9	270.656	651.556	0	31.2511	-103.614	-854.962	-67563.1	-8572.58	21427.6	289.973	279.025	0	73.8858	-26.9879	-1873.07	-903207	519928	-32723	279.474	481.515	0
569	4	41.5343	76.4085	-1018.08	-42309.7	-30068.9	-13854.5	270.465	651.558	0	30.1896	-104.213	-853.885	-67463.8	-8683.74	21580.6	289.83	279.008	0	71.7239	-27.8046	-1871.97	-902917	519396	-31989.2	279.298	481.622	0
569	5	40.4452	76.2711	-1017.96	-42314.4	-30263.6	-13910.2	270.27	651.568	0	29.1184	-104.835	-852.745	-67356.6	-8798.71	21731.4	289.682	278.988	0	69.5636	-28.5638	-1870.7	-902546	518810	-31243.1	279.119	481.73	0
569	6	39.3632	76.2061	-1017.66	-42324.6	-30457.3	-13965.5	270.071	651.59	0	28.0152	-105.491	-851.469	-67240.7	-8917.24	21880.9	289.527	278.97	0	67.3784	-29.2845	-1869.13	-902039	518131	-30484.6	278.934	481.846	0
569	7	38.2845	76.1992	-1017.13	-42340.9	-30649.4	-14022.5	269.867	651.628	0	26.8597	-106.189	-849.991	-67115.1	-9040.12	22030.1	289.364	278.96	0	65.1442	-29.9897	-1867.13	-901346	517321	-29714.8	278.743	481.974	0
569	8	37.2076	76.2373	-1016.34	-42362.8	-30840.5	-14082.6	269.655	651.682	0	25.64	-106.934	-848.266	-66979.5	-9168.34	22179.7	289.192	278.96	0	62.8475	-30.6962	-1864.6	-900435	516356	-28936.4	278.543	482.119	0
569	9	36.1351	76.3132	-1015.28	-42389.3	-31032.6	-14146.9	269.434	651.751	0	24.3538	-107.723	-846.287	-66832.8	-9301.86	22329.9	289.009	278.972	0	60.4888	-31.4093	-1861.57	-899308	515232	-28152.9	278.333	482.282	0
570	0	35.0768	76.4288	-1014.02	-42419	-31226.3	-14215.3	269.205	651.833	0	23.0094	-108.546	-844.082	-66673.7	-9439.17	22481.4	288.817	278.99	0	58.0863	-32.1172	-1858.1	-898002	513977	-27367.9	278.115	482.461	0
570	1	34.0478	76.5912	-1012.65	-42449.7	-31420.4	-14287.1	268.972	651.92	0	21.6234	-109.385	-841.701	-66501.1	-9578.59	22635.3	288.62	279.008	0	55.6712	-32.794	-1854.35	-896579	512633	-26583.8	277.89	482.652	0
570	2	33.0563	76.8046	-1011.24	-42479.9	-31611.5	-14360.4	268.74	652.008	0	20.2136	-110.219	-839.182	-66314.6	-9719.46	22792.7	288.418	279.023	0	53.2699	-33.4144	-1850.42	-895090	511238	-25799.1	277.664	482.856	0
570	3	32.0969	77.0652	-1009.82	-42508.3	-31796.8	-14432.9	268.512	652.095	0	18.7907	-111.031	-836.536	-66114.5	-9861.42	22953.2	288.212	279.034	0	50.8876	-33.9657	-1846.36	-893550	509806	-25006.7	277.438	483.07	0
570	4	31.1521	77.365	-1008.37	-42534	-31975.8	-14501.8	268.29	652.181	0	17.3538	-111.812	-833.747	-65900.9	-10003.5	23115	288.002	279.042	0	48.506	-34.4471	-1842.12	-891942	508327	-24194.5	277.211	483.297	0
570	5	30.1986	77.6926	-1006.83	-42556.6	-32151.2	-14565.3	268.067	652.268	0	15.8899	-112.561	-830.781	-65672.5	-10145.3	23276.8	287.788	279.049	0	46.0885	-34.8688	-1837.61	-890224	506774	-23348.3	276.983	483.536	0
570	6	29.2105	78.0316	-1005.12	-42576.4	-32326.4	-14623.2	267.838	652.36	0	14.3774	-113.285	-827.596	-65427.9	-10288.4	23438.3	287.568	279.058	0	43.5879	-35.2533	-1832.72	-888339	505108	-22454.8	276.748	483.788	0
570	7	28.1653	78.3629	-1003.17	-42594.2	-32503.7	-14676.1	267.599	652.459	0	12.794	-113.994	-824.161	-65167	-10436.6	23598.9	287.337	279.071	0	40.9593	-35.6307	-1827.34	-886240	503294	-21506	276.501	484.054	0
570	8	27.0507	78.6721	-1000.95	-42611.6	-32684.8	-14724.9	267.346	652.571	0	11.126	-114.696	-820.469	-64891.6	-10593.9	23757.1	287.088	279.091	0	38.1768	-36.024	-1821.42	-883904	501314	-20501.2	276.239	484.335	0
570	9	25.8686	78.9559	-998.451	-42629.7	-32871.7	-14770.3	267.077	652.696	0	9.37378	-115.391	-816.55	-64604.8	-10763.1	23910.5	286.819	279.119	0	35.2424	-36.4351	-1815	-881349	499174	-19444.9	275.959	484.628	0
571	0	24.6361	79.2267	-995.76	-42648.9	-33066	-14812.4	266.793	652.831	0	7.55126	-116.063	-812.469	-64309.9	-10943.8	24057.5	286.53	279.154	0	32.1874	-36.836	-1808.23	-878634	496914	-18344	275.661	484.931	0
571	1	23.3802	79.51	-992.982	-42667.7	-33267.9	-14851.4	266.497	652.969	0	5.68343	-116.686	-808.314	-64010	-11132	24197.8	286.228	279.189	0	29.0636	-37.1758	-1801.3	-875844	494594	-17205	275.351	485.239	0
571	2	22.1249	79.8319	-990.204	-42682.8	-33475.6	-14887.3	266.193	653.105	0	3.79805	-117.238	-804.161	-63707.5	-11321.8	24332.4	285.921	279.222	0	25.923	-37.406	-1794.36	-873043	492268	-16032.5	275.034	485.546	0
571	3	20.8799	80.2046	-987.451	-42691.9	-33686.4	-14920	265.886	653.235	0	1.91572	-117.71	-800.043	-63403.7	-11508	24462.9	285.616	279.25	0	22.7956	-37.5057	-1787.49	-870250	489960	-14828.7	274.716	485.847	0
571	4	19.6398	80.622	-984.693	-42695.1	-33897.3	-14949.1	265.576	653.359	0	0.0447622	-118.111	-795.942	-63098.1	-11688.8	24590	285.315	279.275	0	19.6845	-37.4889	-1780.64	-867444	487660	-13595	274.399	486.144	0
571	5	18.3898	81.0646	-981.873	-42694.7	-34107	-14974.7	265.263	653.483	0	-1.81859	-118.46	-791.799	-62788.4	-11865.8	24713.8	285.014	279.298	0	16.5712	-37.3956	-1773.67	-864580	485333	-12333.6	274.08	486.44	0
571	6	17.1094	81.5068	-978.919	-42693.7	-34316.1	-14996.9	264.945	653.613	0	-3.68694	-118.786	-787.53	-62472	-12044	24834.1	284.707	279.327	0	13.4225	-37.2789	-1766.45	-861602	482930	-11045.9	273.755	486.746	0
571	7	15.7781	81.9264	-975.758	-42694.1	-34528.2	-15016	264.614	653.755	0	-5.57649	-119.117	-783.052	-62147.2	-12229.3	24950	284.383	279.365	0	10.2016	-37.1909	-1758.81	-858449	480396	-9732.61	273.415	487.07	0
571	8	14.3844	82.3119	-972.338	-42696.8	-34748.5	-15032.1	264.263	653.912	0	-7.50111	-119.479	-778.311	-61813.6	-12425.9	25060.4	284.035	279.42	0	6.88333	-37.1668	-1750.65	-855083	477690	-8396.02	273.053	487.419	0
571	9	12.9325	82.6666	-968.657	-42701.9	-34981.7	-15045.5	263.886	654.084	0	-9.46508	-119.879	-773.297	-61471.9	-12635.2	25165.1	283.661	279.493	0	3.46746	-37.2123	-1741.95	-851501	474803	-7039.9	272.665	487.794	0
572	0	11.4406	83.0082	-964.766	-42708.5	-35230.4	-15056.1	263.483	654.268	0	-11.4575	-120.308	-768.057	-61123.7	-12854.6	25264.6	283.264	279.582	0	-0.0168266	-37.3003	-1732.82	-847741	471763	-5668.88	272.25	488.192	0
572	1	9.9345	83.3623	-960.743	-42714.7	-35494.4	-15064.3	263.055	654.46	0	-13.4554	-120.745	-762.671	-60770.6	-13078.3	25359.9	282.852	279.681	0	-3.52087	-37.3829	-1723.41	-843867	468620	-4288.19	271.816	488.607	0
572	2	8.4372	83.751	-956.651	-42718.4	-35770.5	-15069.7	262.609	654.654	0	-15.4341	-121.166	-757.218	-60413.6	-13299.8	25451.2	282.436	279.784	0	-6.99687	-37.4146	-1713.87	-839929	465426	-2902.71	271.369	489.03	0
572	3	6.96132	84.1857	-952.513	-42718.9	-36053	-15071.6	262.15	654.849	0	-17.3747	-121.557	-751.757	-60052.9	-13513.5	25538.4	282.024	279.883	0	-10.4134	-37.3717	-1704.27	-835950	462214	-1516.24	270.916	489.451	0
572	4	5.50684	84.6661	-948.313	-42717.1	-36334.8	-15069.7	261.685	655.045	0	-19.2659	-121.923	-746.318	-59688.1	-13715.8	25621.6	281.622	279.977	0	-13.7591	-37.2569	-1694.63	-831928	458999	-131.173	270.465	489.865	0
572	5	4.06341	85.18	-944.019	-42714.9	-36609.9	-15063.6	261.219	655.248	0	-21.1034	-122.274	-740.908	-59319.1	-13906.3	25701.5	281.231	280.063	0	-17.04	-37.0936	-1684.93	-827848	455780	1251.84	270.019	490.269	0
572	6	2.61543	85.7076	-939.592	-42713.3	-36874.8	-15053.4	260.754	655.46	0	-22.8878	-122.62	-735.51	-58946.3	-14087.7	25778.6	280.846	280.143	0	-20.2724	-36.9128	-1675.1	-823684	452541	2633.59	269.576	490.664	0
572	7	1.14966	86.2323	-934.998	-42712.7	-37129	-15039.8	260.29	655.682	0	-24.6217	-122.971	-730.099	-58569.9	-14263.6	25853.5	280.464	280.222	0	-23.4721	-36.7383	-1665.1	-819414	449263	4015.26	269.135	491.053	0
572	8	-0.337657	86.7498	-930.227	-42712.6	-37373.2	-15023.7	259.824	655.916	0	-26.3061	-123.326	-724.657	-58189.9	-14436.2	25926.2	280.079	280.3	0	-26.6438	-36.5766	-1654.88	-815028	445935	5396.67	268.693	491.438	0
572	9	-1.83756	87.2683	-925.309	-42712.9	-37609.2	-15005.7	259.355	656.161	0	-27.9379	-123.685	-719.19	-57806.8	-14606.1	25996.3	279.691	280.378	0	-29.7754	-36.4162	-1644.5	-810544	442564	6774.22	268.249	491.819	0
573	0	-3.32968	87.8061	-920.315	-42713.9	-37839.3	-14985.8	258.884	656.412	0	-29.5083	-124.036	-713.733	-57422	-14773.4	26062.9	279.301	280.453	0	-32.838	-36.23	-1634.05	-806014	439178	8140.79	267.802	492.198	0
573	1	-4.7897	88.387	-915.341	-42715.3	-38065.4	-14964	258.414	656.666	0	-31.0062	-124.367	-708.331	-57037.6	-14938.6	26124.3	278.91	280.524	0	-35.7959	-35.9802	-1623.67	-801504	435816	9489.22	267.356	492.573	0
573	2	-6.20072	89.0282	-910.453	-42716.5	-38289	-14939.9	257.945	656.918	0	-32.4239	-124.663	-703.006	-56654.5	-15102.6	26178.9	278.517	280.589	0	-38.6246	-35.6351	-1613.46	-797059	432500	10815.7	266.909	492.946	0
573	3	-7.55931	89.7319	-905.656	-42716.1	-38510.6	-14913.9	257.478	657.166	0	-33.7589	-124.916	-697.747	-56272.1	-15265.8	26225.5	278.121	280.648	0	-41.3182	-35.184	-1603.4	-792677	429228	12119.3	266.461	493.318	0
573	4	-8.87251	90.4856	-900.901	-42712.5	-38729.4	-14886.9	257.01	657.411	0	-35.0149	-125.126	-692.523	-55889.2	-15426.1	26263.4	277.725	280.704	0	-43.8874	-34.6408	-1593.42	-788319	425978	13399.5	266.013	493.689	0
573	5	-10.1533	91.2643	-896.115	-42704.4	-38943.4	-14860.4	256.542	657.655	0	-36.204	-125.308	-687.3	-55505.2	-15580.5	26293.1	277.331	280.758	0	-46.3573	-34.0439	-1583.42	-783934	422726	14653.8	265.566	494.059	0
573	6	-11.4185	92.0338	-891.222	-42691	-39149.5	-14835	256.072	657.902	0	-37.3482	-125.485	-682.042	-55120.1	-15728.6	26315.6	276.939	280.816	0	-48.7667	-33.4514	-1573.26	-779471	419442	15880.1	265.118	494.428	0
573	7	-12.6853	92.7604	-886.159	-42671.9	-39345	-14811.1	255.601	658.154	0	-38.4753	-125.684	-676.704	-54733.8	-15873.1	26332.9	276.543	280.883	0	-51.1606	-32.9232	-1562.86	-774884	416097	17077.9	264.669	494.799	0
573	8	-13.9643	93.4228	-880.896	-42647.7	-39529.5	-14788.2	255.126	658.414	0	-39.6098	-125.922	-671.261	-54345.7	-16016.5	26347	276.14	280.961	0	-53.5741	-32.4989	-1552.16	-770152	412673	18249.3	264.214	495.177	0
573	9	-15.2532	94.0171	-875.456	-42619.8	-39706	-14764.9	254.645	658.683	0	-40.7636	-126.202	-665.713	-53956	-16158.6	26359.7	275.727	281.05	0	-56.0168	-32.1851	-1541.17	-765292	409175	19396.5	263.752	495.563	0
574	0	-16.5363	94.5558	-869.913	-42589.4	-39879.1	-14739.9	254.157	658.958	0	-41.9282	-126.513	-660.097	-53564.7	-16297.3	26372.5	275.311	281.147	0	-58.4645	-31.9572	-1530.01	-760354	405633	20518.2	263.284	495.958	0
574	1	-17.7882	95.0629	-864.373	-42557.2	-40052.5	-14712.3	253.663	659.235	0	-43.0776	-126.836	-654.47	-53172.6	-16430.5	26385.9	274.895	281.245	0	-60.8659	-31.7729	-1518.84	-755417	402091	21608.1	262.812	496.359	0
574	2	-18.9817	95.564	-858.932	-42523	-40226.9	-14681.1	253.166	659.507	0	-44.1815	-127.153	-648.893	-52781.5	-16557.4	26399.4	274.484	281.341	0	-63.1633	-31.5889	-1507.82	-750548	398595	22656.9	262.34	496.763	0
574	3	-20.097	96.0766	-853.636	-42486.9	-40400.6	-14645.6	252.672	659.772	0	-45.2172	-127.449	-643.411	-52393.5	-16678.1	26411.4	274.079	281.431	0	-65.3141	-31.3725	-1497.05	-745786	395171	23656.6	261.872	497.166	0
574	4	-21.1265	96.6061	-848.476	-42448.5	-40571.1	-14605.9	252.184	660.029	0	-46.1744	-127.712	-638.043	-52010.4	-16792.5	26420.2	273.681	281.516	0	-67.3009	-31.1063	-1486.52	-741131	391822	24604.4	261.411	497.564	0
574	5	-22.077	97.145	-843.406	-42407.4	-40736.1	-14562.9	251.701	660.281	0	-47.0551	-127.936	-632.775	-51632.9	-16900.3	26424.6	273.292	281.598	0	-69.1321	-30.7913	-1476.18	-736551	388537	25502.3	260.956	497.956	0
574	6	-22.9662	97.6754	-838.368	-42364.4	-40894.2	-14518.4	251.222	660.532	0	-47.87	-128.124	-627.573	-51260.5	-17002.8	26423.1	272.907	281.681	0	-70.8363	-30.4486	-1465.94	-732005	385285	26353.6	260.505	498.345	0
574	7	-23.816	98.1765	-833.304	-42320.2	-41044.8	-14474.6	250.744	660.786	0	-48.6334	-128.285	-622.387	-50891.6	-17103.9	26414.4	272.519	281.768	0	-72.4494	-30.1089	-1455.69	-727450	382036	27161.6	260.054	498.735	0
574	8	-24.6421	98.6367	-828.182	-42275.1	-41187.4	-14432.7	250.268	661.046	0	-49.355	-128.428	-617.183	-50524.4	-17208.7	26397.6	272.117	281.863	0	-73.9971	-29.7915	-1445.37	-722857	378765	27930.2	259.598	499.132	0
574	9	-25.4453	99.0608	-823.024	-42228.7	-41320.9	-14393	249.794	661.309	0	-50.0356	-128.553	-611.967	-50158.2	-17320.7	26372.7	271.697	281.962	0	-75.481	-29.492	-1434.99	-718240	375479	28661	259.135	499.533	0
575	0	-26.2099	99.467	-817.902	-42179.9	-41444.9	-14355.5	249.328	661.571	0	-50.6661	-128.651	-606.794	-49793.3	-17440.8	26341.2	271.258	282.06	0	-76.876	-29.1845	-1424.7	-713653	372213	29351.6	258.668	499.933	0
575	1	-26.9125	99.8783	-812.911	-42128.2	-41561.4	-14320.3	248.873	661.824	0	-51.2332	-128.711	-601.733	-49430.6	-17567.2	26304.6	270.806	282.147	0	-78.1457	-28.833	-1414.64	-709165	369016	29997.7	258.203	500.324	0
575	2	-27.5363	100.311	-808.116	-42073.6	-41675.2	-14287.3	248.429	662.064	0	-51.7295	-128.722	-596.832	-49070.3	-17697	26264.7	270.349	282.218	0	-79.2659	-28.4105	-1404.95	-704825	365917	30597.4	257.741	500.703	0
575	3	-28.0793	100.767	-803.522	-42016.9	-41790.6	-14255.9	247.991	662.291	0	-52.1577	-128.681	-592.104	-48713.1	-17825.8	26222.6	269.894	282.271	0	-80.237	-27.9141	-1395.63	-700639	362923	31152.4	257.283	501.065	0
575	4	-28.5533	101.231	-799.08	-41958.7	-41908.9	-14224.7	247.553	662.509	0	-52.5277	-128.6	-587.538	-48360.4	-17947.8	26178.8	269.452	282.31	0	-81.0811	-27.3694	-1386.62	-696579	360020	31666.4	256.832	501.411	0
575	5	-28.9808	101.684	-794.711	-41900.4	-42029.1	-14192.2	247.114	662.724	0	-52.8532	-128.502	-583.109	-48015.1	-18055.2	26133.3	269.036	282.343	0	-81.8341	-26.8184	-1377.82	-692598	357190	32144.5	256.392	501.743	0
575	6	-29.3903	102.106	-790.325	-41843.9	-42150	-14156.9	246.668	662.945	0	-53.15	-128.409	-578.785	-47680.1	-18140.2	26086	268.658	282.38	0	-82.5403	-26.3034	-1369.11	-688642	354405	32596.1	255.964	502.063	0
575	7	-29.809	102.483	-785.84	-41790.9	-42271.6	-14117.8	246.208	663.18	0	-53.4324	-128.339	-574.517	-47355.2	-18200.4	26036.3	268.321	282.426	0	-83.2414	-25.8554	-1360.36	-684653	351631	33031.8	255.547	502.377	0
575	8	-30.2532	102.817	-781.213	-41741.2	-42394.1	-14074.4	245.733	663.431	0	-53.7083	-128.303	-570.244	-47036.1	-18240.9	25982	268.012	282.484	0	-83.9614	-25.4858	-1351.46	-680590	348833	33458	255.134	502.692	0
575	9	-30.7197	103.119	-776.462	-41693	-42518.2	-14026.6	245.241	663.696	0	-53.9763	-128.3	-565.924	-46717	-18270.4	25920.5	267.716	282.55	0	-84.696	-25.1806	-1342.39	-676445	345993	33874	254.716	503.012	0
576	0	-31.1875	103.415	-771.665	-41644.5	-42645.5	-13975.1	244.736	663.967	0	-54.2241	-128.317	-561.561	-46394.7	-18295.4	25849.6	267.42	282.617	0	-85.4117	-24.902	-1333.23	-672262	343127	34273.1	254.291	503.341	0
576	1	-31.6294	103.733	-766.932	-41595.1	-42778	-13921	244.222	664.236	0	-54.4332	-128.335	-557.189	-46068.3	-18318.6	25768.6	267.123	282.68	0	-86.0626	-24.6026	-1324.12	-668110	340271	34647.4	253.859	503.677	0
576	2	-32.026	104.094	-762.346	-41544.9	-42917	-13865.6	243.704	664.496	0	-54.5888	-128.34	-552.844	-45738.4	-18340.1	25678.3	266.826	282.733	0	-86.6149	-24.2463	-1315.19	-664047	337457	34992.5	253.423	504.021	0
576	3	-32.3718	104.507	-757.938	-41493.6	-43061.3	-13810.3	243.186	664.745	0	-54.686	-128.324	-548.55	-45406.7	-18359.2	25581.1	266.531	282.776	0	-87.0578	-23.8168	-1306.49	-660096	334705	35309.8	252.988	504.369	0
576	4	-32.6721	104.967	-753.698	-41440.5	-43205.9	-13755.9	242.675	664.983	0	-54.7269	-128.284	-544.321	-45075.4	-18376	25479.3	266.241	282.81	0	-87.3991	-23.3169	-1298.02	-656255	332019	35603.7	252.557	504.72	0
576	5	-32.9415	105.456	-749.583	-41385.5	-43343.1	-13702.6	242.177	665.211	0	-54.7199	-128.224	-540.152	-44746.6	-18391.8	25374.4	265.951	282.841	0	-87.6614	-22.7684	-1289.74	-652501	329393	35879.5	252.134	505.071	0
576	6	-33.2005	105.944	-745.521	-41330.2	-43466.1	-13650.2	241.697	665.438	0	-54.6808	-128.154	-536.016	-44420.7	-18409	25267.3	265.656	282.872	0	-87.8813	-22.2102	-1281.54	-648788	326805	36142.4	251.718	505.426	0
576	7	-33.4696	106.401	-741.423	-41276	-43571.8	-13598.4	241.232	665.671	0	-54.6275	-128.086	-531.877	-44097.5	-18429	25158.5	265.351	282.909	0	-88.0971	-21.6847	-1273.3	-645058	324218	36396.7	251.307	505.786	0
576	8	-33.7603	106.805	-737.2	-41223	-43660.5	-13546.9	240.775	665.918	0	-54.5722	-128.026	-527.719	-43776.9	-18451.8	25048.5	265.035	282.955	0	-88.3325	-21.2208	-1264.92	-641255	321603	36643.6	250.896	506.148	0
576	9	-34.0711	107.148	-732.815	-41169.8	-43733.8	-13495	240.321	666.18	0	-54.5166	-127.971	-523.558	-43459.7	-18475.7	24937.6	264.711	283.008	0	-88.5877	-20.8231	-1256.37	-637358	318955	36882.3	250.485	506.504	0
577	0	-34.3865	107.44	-728.307	-41114.8	-43794	-13442.3	239.869	666.453	0	-54.4513	-127.91	-519.443	-43147.6	-18497	24826.8	264.391	283.065	0	-88.8378	-20.4695	-1247.75	-633401	316298	37109.8	250.077	506.847	0
577	1	-34.6804	107.706	-723.775	-41057	-43844.5	-13388.1	239.423	666.726	0	-54.3579	-127.826	-515.431	-42842	-18511.5	24717.1	264.085	283.119	0	-89.0382	-20.1199	-1239.21	-629454	313680	37319.7	249.681	507.17	0
577	2	-34.928	107.969	-719.321	-40995.3	-43889.6	-13332.4	238.985	666.992	0	-54.2163	-127.708	-511.558	-42543.4	-18516.2	24608.6	263.804	283.164	0	-89.1444	-19.7393	-1230.88	-625583	311137	37503.7	249.3	507.472	0
577	3	-35.1171	108.244	-715.004	-40928.7	-43933.8	-13275.3	238.555	667.243	0	-54.0153	-127.558	-507.824	-42250.8	-18510.2	24500.6	263.55	283.2	0	-89.1324	-19.3144	-1222.83	-621824	308683	37655.4	248.935	507.755	0
577	4	-35.2492	108.533	-710.84	-40857.5	-43980	-13217	238.13	667.478	0	-53.7574	-127.388	-504.206	-41962.3	-18495	24392.9	263.319	283.225	0	-89.0066	-18.8545	-1215.05	-618178	306311	37773.1	248.582	508.025	0
577	5	-35.3354	108.829	-706.813	-40783.7	-44029.5	-13157.4	237.707	667.701	0	-53.4593	-127.213	-500.667	-41676.4	-18473	24285.2	263.103	283.242	0	-88.7947	-18.3833	-1207.48	-614632	304004	37859.3	248.237	508.289	0
577	6	-35.3923	109.119	-702.88	-40709.6	-44081.4	-13097.1	237.285	667.918	0	-53.1444	-127.049	-497.166	-41392.3	-18447.4	24176.8	262.895	283.257	0	-88.5366	-17.9297	-1200.05	-611152	301735	37919	247.895	508.557	0
577	7	-35.4366	109.388	-698.981	-40636.6	-44134.1	-13036.7	236.859	668.137	0	-52.8327	-126.905	-493.663	-41110.4	-18420.6	24066.9	262.686	283.276	0	-88.2693	-17.5166	-1192.64	-607699	299475	37958.1	247.55	508.834	0
577	8	-35.4798	109.627	-695.06	-40565.4	-44186.1	-12976.7	236.428	668.362	0	-52.5356	-126.783	-490.14	-40831.3	-18394.2	23955.4	262.472	283.305	0	-88.0154	-17.1562	-1185.2	-604235	297204	37981.6	247.199	509.122	0
577	9	-35.5232	109.834	-691.098	-40496	-44236.8	-12917.1	235.991	668.597	0	-52.2556	-126.684	-486.604	-40556.3	-18368.4	23843.5	262.252	283.346	0	-87.7787	-16.8505	-1177.7	-600752	294919	37991.5	246.841	509.418	0
578	0	-35.5567	110.019	-687.13	-40428.6	-44285.6	-12857.6	235.55	668.837	0	-51.9863	-126.604	-483.091	-40287.1	-18342.3	23732.7	262.031	283.394	0	-87.543	-16.5851	-1170.22	-597280	292641	37986.4	246.482	509.718	0
578	1	-35.5635	110.202	-683.23	-40362.8	-44331.1	-12798.3	235.115	669.076	0	-51.715	-126.53	-479.656	-40025.6	-18313.5	23622.8	261.819	283.447	0	-87.2785	-16.3282	-1162.89	-593874	290411	37962.7	246.13	510.016	0
578	2	-35.5314	110.396	-679.464	-40297.4	-44370.6	-12738.8	234.698	669.308	0	-51.4277	-126.443	-476.338	-39772.4	-18279.6	23511.7	261.625	283.496	0	-86.9591	-16.0472	-1155.8	-590581	288264	37918.4	245.795	510.304	0
578	3	-35.4591	110.605	-675.86	-40231	-44402	-12678.5	234.303	669.526	0	-51.1149	-126.33	-473.144	-39526.3	-18240.1	23396.7	261.449	283.54	0	-86.574	-15.7252	-1149	-587416	286215	37853.7	245.481	510.582	0
578	4	-35.3543	110.819	-672.405	-40162.6	-44423.8	-12616.8	233.933	669.73	0	-50.7723	-126.184	-470.047	-39285	-18198	23275.9	261.285	283.577	0	-86.1266	-15.365	-1142.45	-584361	284248	37770.2	245.186	510.852	0
578	5	-35.2286	111.021	-669.046	-40091.4	-44436.4	-12553.8	233.583	669.923	0	-50.401	-126.004	-467.003	-39047.1	-18158.8	23149.4	261.116	283.612	0	-85.6296	-14.9835	-1136.05	-581377	282330	37670.2	244.901	511.12	0
578	6	-35.0972	111.194	-665.705	-40016.9	-44441.3	-12489.8	233.242	670.112	0	-50.0072	-125.802	-463.972	-38812.2	-18127.7	23018.5	260.929	283.652	0	-85.1044	-14.6077	-1129.68	-578404	280419	37557.2	244.613	511.388	0
578	7	-34.9754	111.325	-662.288	-39939	-44440.3	-12424.9	232.899	670.305	0	-49.6008	-125.593	-460.919	-38580.3	-18106.8	22885.3	260.716	283.703	0	-84.5762	-14.2684	-1123.21	-575384	278475	37435.1	244.314	511.659	0
578	8	-34.873	111.402	-658.732	-39858.9	-44434	-12359.1	232.546	670.508	0	-49.1899	-125.391	-457.819	-38350.8	-18093.3	22752	260.479	283.768	0	-84.0629	-13.9896	-1116.55	-572272	276473	37306.5	244	511.934	0
578	9	-34.7872	111.427	-655.029	-39776.8	-44421.1	-12292.6	232.185	670.725	0	-48.7725	-125.2	-454.683	-38123.2	-18080.6	22620.6	260.235	283.846	0	-83.5597	-13.7728	-1109.71	-569066	274423	37170.8	243.678	512.209	0
579	0	-34.6999	111.418	-651.247	-39692.1	-44400	-12225.9	231.823	670.948	0	-48.3322	-125.007	-451.559	-37897.4	-18061.1	22491.5	260.003	283.926	0	-83.0322	-13.5891	-1102.81	-565814	272366	37022.3	243.362	512.476	0
579	1	-34.5855	111.403	-647.495	-39603.5	-44370.2	-12159.4	231.474	671.164	0	-47.8479	-124.794	-448.521	-37674.8	-18028.5	22364.3	259.805	283.998	0	-82.4334	-13.3911	-1096.02	-562597	270363	36854.3	243.068	512.725	0
579	2	-34.4245	111.409	-643.873	-39509.7	-44333.8	-12093.5	231.145	671.363	0	-47.3078	-124.549	-445.628	-37457.4	-17979.5	22238.3	259.654	284.055	0	-81.7323	-13.1396	-1089.5	-559486	268460	36663.5	242.806	512.946	0
579	3	-34.2122	111.451	-640.434	-39409.8	-44293.9	-12027.9	230.838	671.536	0	-46.7153	-124.272	-442.9	-37245.9	-17914	22112.9	259.553	284.095	0	-80.9275	-12.8213	-1083.33	-556516	266677	36451.1	242.577	513.138	0
579	4	-33.9582	111.521	-637.171	-39303.5	-44252	-11962.4	230.549	671.684	0	-46.0845	-123.969	-440.324	-37039.3	-17835.5	21986.4	259.495	284.118	0	-80.0427	-12.4474	-1077.5	-553680	265003	36221.2	242.378	513.304	0
579	5	-33.6791	111.605	-634.047	-39191.8	-44207.2	-11896.8	230.278	671.812	0	-45.4348	-123.647	-437.861	-36836.7	-17749.5	21856.8	259.463	284.129	0	-79.1139	-12.0421	-1071.91	-550948	263413	35978.6	242.2	513.448	0
579	6	-33.391	111.684	-631.008	-39076.3	-44157.6	-11830.2	230.021	671.927	0	-44.7835	-123.317	-435.462	-36637	-17661.8	21722.3	259.441	284.134	0	-78.1745	-11.6331	-1066.47	-548279	261874	35727.5	242.034	513.583	0
579	7	-33.1052	111.745	-627.993	-38958.9	-44101.3	-11761.9	229.774	672.037	0	-44.1451	-122.993	-433.07	-36439.3	-17577.3	21583.4	259.412	284.142	0	-77.2504	-11.2483	-1061.06	-545628	260348	35470.2	241.871	513.719	0
579	8	-32.827	111.775	-624.947	-38841.3	-44036.9	-11691.3	229.535	672.151	0	-43.5341	-122.686	-430.628	-36241.6	-17498.9	21441.3	259.364	284.16	0	-76.3611	-10.9115	-1055.58	-542950	258802	35207.9	241.704	513.868	0
579	9	-32.5536	111.77	-621.839	-38724.8	-43963.2	-11617.9	229.301	672.275	0	-42.9611	-122.403	-428.106	-36042.5	-17426.4	21297.7	259.294	284.19	0	-75.5147	-10.6332	-1049.95	-540221	257219	34939.8	241.531	514.037	0
580	0	-32.271	111.735	-618.685	-38609.9	-43879.8	-11541.7	229.076	672.406	0	-42.4249	-122.137	-425.539	-35843.7	-17357.1	21153.2	259.211	284.231	0	-74.696	-10.4021	-1044.22	-537458	255616	34661.2	241.357	514.218	0
580	1	-31.9588	111.684	-615.536	-38496.5	-43787	-11463.3	228.864	672.542	0	-41.9131	-121.874	-423.004	-35649.3	-17288.1	21008.5	259.13	284.277	0	-73.8718	-10.1903	-1038.54	-534713	254033	34365.6	241.191	514.399	0
580	2	-31.6022	111.625	-612.447	-38384.6	-43686.6	-11383.8	228.669	672.674	0	-41.4091	-121.596	-420.57	-35461.9	-17217	20864.7	259.063	284.319	0	-73.0113	-9.97076	-1033.02	-532032	252506	34048.8	241.043	514.564	0
580	3	-31.1988	111.558	-609.443	-38274.2	-43580.7	-11305	228.491	672.802	0	-40.9006	-121.286	-418.264	-35281.4	-17142.8	20723.2	259.014	284.352	0	-72.0994	-9.72787	-1027.71	-529435	251049	33711.2	240.914	514.708	0
580	4	-30.7545	111.481	-606.532	-38165.9	-43471.6	-11228.5	228.328	672.925	0	-40.3822	-120.939	-416.084	-35106.7	-17066.1	20585.4	258.984	284.374	0	-71.1367	-9.45805	-1022.62	-526928	249662	33356.1	240.801	514.83	0
580	5	-30.2794	111.392	-603.707	-38060.5	-43360.9	-11155.8	228.176	673.045	0	-39.853	-120.556	-414.008	-34937.2	-16988.3	20451.5	258.966	284.388	0	-70.1324	-9.16397	-1017.72	-524500	248332	32987.6	240.701	514.938	0
580	6	-29.7862	111.291	-600.936	-37958.5	-43250.9	-11087.6	228.028	673.166	0	-39.3128	-120.14	-411.998	-34771.2	-16910.2	20320.8	258.956	284.397	0	-69.099	-8.84939	-1012.93	-522125	247036	32610.5	240.607	515.039	0
580	7	-29.2863	111.18	-598.18	-37859	-43144	-11023.7	227.875	673.29	0	-38.7613	-119.698	-410.012	-34607	-16830.9	20192	258.95	284.405	0	-68.0476	-8.51836	-1008.19	-519767	245749	32229.8	240.512	515.138	0
580	8	-28.7849	111.059	-595.413	-37760.8	-43041.4	-10962.9	227.712	673.419	0	-38.1989	-119.233	-408.022	-34443.1	-16748.4	20064.5	258.952	284.415	0	-66.9838	-8.17386	-1003.44	-517403	244456	31848	240.415	515.24	0
580	9	-28.2784	110.936	-592.654	-37663.1	-42941	-10904	227.544	673.55	0	-37.6234	-118.747	-406.032	-34279.4	-16661.7	19937.3	258.965	284.425	0	-65.9018	-7.81121	-998.686	-515043	243166	31464.4	240.319	515.345	0
581	0	-27.7546	110.823	-589.963	-37565.1	-42838.5	-10845.7	227.388	673.674	0	-37.0267	-118.233	-404.083	-34118.2	-16571.7	19809.7	258.989	284.434	0	-64.7813	-7.41083	-994.046	-512733	241913	31076.4	240.234	515.446	0
581	1	-27.197	110.741	-587.421	-37465.7	-42730.1	-10787.5	227.258	673.78	0	-36.3967	-117.683	-402.233	-33962.5	-16479.6	19681.9	259.03	284.435	0	-63.5937	-6.94187	-989.654	-510535	240739	30681.4	240.171	515.536	0
581	2	-26.5921	110.709	-585.092	-37364.7	-42615.3	-10729.2	227.165	673.861	0	-35.7245	-117.093	-400.532	-33814.4	-16384.3	19554.9	259.094	284.423	0	-62.3166	-6.38363	-985.625	-508498	239679	30276.7	240.14	515.604	0
581	3	-25.9371	110.733	-582.993	-37262.3	-42494.4	-10671.2	227.11	673.916	0	-35.0122	-116.476	-399.002	-33674	-16283.2	19429.7	259.19	284.396	0	-60.9492	-5.74374	-981.995	-506638	238747	29859.4	240.145	515.647	0
581	4	-25.2418	110.799	-581.095	-37158.6	-42367.5	-10613.5	227.09	673.946	0	-34.2761	-115.854	-397.63	-33540.4	-16174.8	19305.8	259.322	284.351	0	-59.5179	-5.05463	-978.724	-504935	237932	29428.7	240.185	515.664	0
581	5	-24.5264	110.885	-579.326	-37053.9	-42235	-10555.7	227.096	673.96	0	-33.5421	-115.247	-396.382	-33412.5	-16059.7	19182.1	259.484	284.294	0	-58.0685	-4.36257	-975.708	-503341	237205	28987.2	240.254	515.658	0
581	6	-23.8167	110.959	-577.583	-36949.4	-42097.9	-10497.8	227.114	673.972	0	-32.8382	-114.678	-395.203	-33289.1	-15941.5	19057.5	259.663	284.233	0	-56.6549	-3.71886	-972.787	-501784	236516	28539.8	240.337	515.637	0
581	7	-23.1383	110.994	-575.758	-36846.3	-41958	-10440.6	227.126	673.996	0	-32.1884	-114.16	-394.022	-33168.8	-15826.2	18931.4	259.834	284.18	0	-55.3267	-3.1664	-969.78	-500184	235805	28092.9	240.415	515.614	0
581	8	-22.5087	110.973	-573.777	-36745.4	-41817.3	-10384.3	227.119	674.041	0	-31.6095	-113.701	-392.775	-33050.1	-15718.9	18803.2	259.98	284.145	0	-54.1182	-2.728	-966.552	-498486	235027	27652.7	240.473	515.6	0
581	9	-21.9317	110.89	-571.632	-36646.8	-41677.8	-10329.2	227.09	674.109	0	-31.1025	-113.292	-391.437	-32932.3	-15621.7	18672.8	260.091	284.132	0	-53.0343	-2.40194	-963.069	-496677	234167	27221.9	240.503	515.604	0
582	0	-21.3948	110.758	-569.376	-36550.2	-41539.8	-10275.4	227.043	674.193	0	-30.6462	-112.917	-390.031	-32816.3	-15532.4	18540.7	260.177	284.138	0	-52.0409	-2.15857	-959.407	-494796	233248	26797.8	240.513	515.623	0
582	1	-20.8732	110.603	-567.106	-36453.7	-41402.5	-10223.3	226.993	674.28	0	-30.2019	-112.548	-388.627	-32703.9	-15445.7	18408.6	260.256	284.152	0	-51.0751	-1.94475	-955.733	-492911	232323	26374.9	240.519	515.644	0
582	2	-20.3412	110.454	-564.919	-36355.1	-41264.4	-10172.8	226.955	674.355	0	-29.7318	-112.159	-387.295	-32597.1	-15355.9	18278.1	260.351	284.166	0	-50.0729	-1.70456	-952.214	-491093	231447	25948.4	240.538	515.653	0
582	3	-19.7815	110.334	-562.871	-36252.1	-41124.7	-10123.4	226.938	674.406	0	-29.2139	-111.736	-386.083	-32497.1	-15259.6	18150	260.476	284.171	0	-48.9953	-1.40262	-948.954	-489384	230654	25515.3	240.583	515.638	0
582	4	-19.1893	110.246	-560.978	-36143.9	-40982.3	-10074.4	226.945	674.43	0	-28.6465	-111.278	-385.004	-32403.2	-15156.1	18024.1	260.634	284.163	0	-47.8357	-1.03178	-945.982	-487794	229952	25074.8	240.656	515.596	0
582	5	-18.5715	110.182	-559.225	-36031.9	-40835.8	-10025.3	226.978	674.432	0	-28.0407	-110.788	-384.038	-32313.6	-15045	17899.8	260.824	284.142	0	-46.6122	-0.606682	-943.264	-486310	229336	24629.3	240.758	515.53	0
582	6	-17.9441	110.12	-557.574	-35919.1	-40684.6	-9976.24	227.033	674.42	0	-27.4101	-110.274	-383.148	-32226.4	-14927.8	17776.9	261.039	284.11	0	-45.3543	-0.153748	-940.721	-484902	228781	24182.4	240.883	515.45	0
582	7	-17.3276	110.042	-555.972	-35808.3	-40528.7	-9928.18	227.103	674.407	0	-26.7656	-109.745	-382.288	-32140.5	-14808.1	17654.7	261.265	284.074	0	-44.0932	0.296852	-938.26	-483535	228258	23738.5	241.022	515.368	0
582	8	-16.7392	109.933	-554.373	-35701.6	-40369.2	-9882.32	227.18	674.4	0	-26.1128	-109.215	-381.434	-32056.2	-14689.8	17533	261.488	284.041	0	-42.8519	0.718765	-935.807	-482178	227740	23299.7	241.164	515.29	0
582	9	-16.1864	109.79	-552.75	-35600.2	-40208	-9839.73	227.258	674.406	0	-25.449	-108.69	-380.594	-31974.5	-14573.6	17410.9	261.708	284.012	0	-41.6354	1.10033	-933.344	-480818	227220	22864.8	241.306	515.213	0
583	0	-15.6624	109.62	-551.116	-35503.4	-40047.5	-9801.07	227.334	674.421	0	-24.7634	-108.165	-379.81	-31896.8	-14456.5	17287.7	261.938	283.981	0	-40.4258	1.45482	-930.926	-479473	226714	22429.8	241.452	515.125	0
583	1	-15.1492	109.438	-549.518	-35408.9	-39888.6	-9766.3	227.412	674.436	0	-24.0433	-107.623	-379.137	-31824.6	-14334	17162.9	262.193	283.939	0	-39.1925	1.81496	-928.656	-478180	226255	21990.8	241.612	515.01	0
583	2	-14.63	109.263	-547.992	-35312.9	-39731.2	-9734.65	227.497	674.441	0	-23.2852	-107.053	-378.613	-31759.7	-14202.8	17037.3	262.487	283.884	0	-37.9152	2.21011	-926.606	-476965	225868	21547	241.794	514.858	0
583	3	-14.1002	109.099	-546.538	-35212.1	-39573.6	-9704.8	227.592	674.427	0	-22.5003	-106.453	-378.227	-31703.1	-14063.5	16911.9	262.817	283.82	0	-36.6005	2.64664	-924.765	-475822	225549	21102.3	241.999	514.67	0
583	4	-13.5704	108.939	-545.116	-35104.1	-39413.6	-9675.19	227.697	674.397	0	-21.7104	-105.831	-377.92	-31653.2	-13920.5	16788.5	263.165	283.756	0	-35.2808	3.10783	-923.037	-474713	225270	20665.7	242.219	514.457	0
583	5	-13.0619	108.763	-543.66	-34988.4	-39250.5	-9644.35	227.803	674.357	0	-20.9413	-105.2	-377.609	-31605.9	-13781.2	16668.6	263.504	283.7	0	-34.0033	3.56286	-921.268	-473577	224981	20249.2	242.436	514.235	0
583	6	-12.5998	108.55	-542.094	-34865.9	-39085.5	-9611.22	227.899	674.317	0	-20.2177	-104.577	-377.212	-31557.2	-13653.6	16552.9	263.804	283.659	0	-32.8174	3.97291	-919.306	-472352	224628	19863	242.632	514.021	0
583	7	-12.2038	108.282	-540.369	-34738.9	-38920.9	-9575.39	227.973	674.287	0	-19.5568	-103.982	-376.679	-31505.9	-13543.8	16441.7	264.044	283.641	0	-31.7605	4.30087	-917.048	-470999	224174	19512.3	242.79	513.829	0
583	8	-11.8804	107.956	-538.482	-34609.4	-38758.5	-9537.02	228.023	674.272	0	-18.962	-103.429	-375.998	-31453.2	-13454.3	16335.1	264.217	283.652	0	-30.8424	4.52716	-914.48	-469519	223612	19195.7	242.904	513.665	0
583	9	-11.619	107.584	-536.488	-34478.7	-38598.4	-9496.71	228.054	674.267	0	-18.4199	-102.924	-375.192	-31399.6	-13383.3	16233	264.329	283.689	0	-30.0389	4.65944	-911.68	-467951	222964	18905.6	242.982	513.529	0
584	0	-11.3939	107.189	-534.486	-34348.3	-38439.8	-9455.35	228.081	674.264	0	-17.9057	-102.458	-374.313	-31344.9	-13323.8	16135.2	264.405	283.74	0	-29.2996	4.73087	-908.8	-466365	222283	18630.5	243.042	513.416	0
584	1	-11.1752	106.798	-532.585	-34218.6	-38281	-9413.76	228.122	674.25	0	-17.3933	-102.011	-373.433	-31288.7	-13265.2	16040.9	264.478	283.787	0	-28.5685	4.78691	-906.018	-464841	221630	18358.7	243.107	513.313	0
584	2	-10.9436	106.427	-530.851	-34088.7	-38119.9	-9372.29	228.191	674.215	0	-16.8678	-101.564	-372.601	-31230.1	-13196.4	15948.5	264.583	283.817	0	-27.8114	4.86327	-903.451	-463425	221054	18084.3	243.2	513.207	0
584	3	-10.697	106.078	-529.284	-33955.8	-37955.3	-9330.83	228.289	674.154	0	-16.3308	-101.106	-371.823	-31167.7	-13108.2	15856.5	264.746	283.824	0	-27.0279	4.97202	-901.106	-462112	220566	17808.6	243.332	513.093	0
584	4	-10.4451	105.743	-527.836	-33817.5	-37787.6	-9289.36	228.41	674.068	0	-15.7955	-100.636	-371.084	-31100.9	-12996.1	15763.9	264.978	283.811	0	-26.2407	5.10643	-898.92	-460870	220152	17537.1	243.506	512.966	0
584	5	-10.1989	105.413	-526.445	-33673.3	-37618.2	-9247.77	228.543	673.964	0	-15.2765	-100.159	-370.379	-31031.5	-12861.7	15670.2	265.274	283.783	0	-25.4753	5.25323	-896.824	-459660	219790	17275	243.713	512.823	0
584	6	-9.96699	105.079	-525.055	-33524.9	-37448.4	-9205.69	228.677	673.85	0	-14.7847	-99.6793	-369.706	-30962.8	-12711.6	15575.5	265.617	283.75	0	-24.7516	5.39981	-894.761	-458453	219456	17026.5	243.94	512.665	0
584	7	-9.75813	104.733	-523.624	-33374.9	-37279.2	-9163.26	228.805	673.738	0	-14.3293	-99.2014	-369.051	-30897.3	-12554.3	15480	265.982	283.721	0	-24.0875	5.53208	-892.674	-457227	219125	16794.7	244.175	512.497	0
584	8	-9.58258	104.363	-522.122	-33226.3	-37111.6	-9121.67	228.922	673.637	0	-13.9174	-98.7332	-368.388	-30835.3	-12397.5	15384.2	266.347	283.703	0	-23.5	5.63	-890.51	-455963	218772	16580.4	244.404	512.328	0
584	9	-9.44709	103.959	-520.54	-33081.6	-36947.2	-9082.55	229.021	673.553	0	-13.5484	-98.2815	-367.691	-30775.5	-12246.8	15288.8	266.693	283.699	0	-22.9955	5.67764	-888.231	-454652	218379	16382	244.616	512.169	0
585	0	-9.34714	103.524	-518.901	-32941.8	-36787.2	-9046.89	229.106	673.484	0	-13.2117	-97.8423	-366.957	-30716	-12105.7	15195.1	267.011	283.705	0	-22.5588	5.68137	-885.858	-453306	217947	16196.7	244.807	512.022	0
585	1	-9.26634	103.071	-517.256	-32806.8	-36630.3	-9014.52	229.183	673.425	0	-12.8913	-97.4012	-366.209	-30655.4	-11975.9	15104.5	267.298	283.71	0	-22.1577	5.66937	-883.466	-451958	217497	16021.5	244.982	511.882	0
585	2	-9.18573	102.613	-515.657	-32675.8	-36473	-8984.44	229.269	673.367	0	-12.5747	-96.9436	-365.477	-30592.9	-11856.4	15018.5	267.559	283.707	0	-21.7604	5.66961	-881.133	-450643	217055	15853.2	245.151	511.744	0
585	3	-9.0934	102.156	-514.128	-32547.8	-36311.6	-8955.47	229.372	673.307	0	-12.2567	-96.4641	-364.767	-30528.5	-11743.8	14937.7	267.805	283.693	0	-21.3502	5.69173	-878.895	-449375	216638	15688	245.323	511.606	0
585	4	-8.98651	101.696	-512.672	-32421.9	-36144	-8926.47	229.499	673.241	0	-11.9388	-95.9685	-364.068	-30462.6	-11634.5	14861.8	268.043	283.673	0	-20.9253	5.72775	-876.74	-448153	216248	15523.1	245.504	511.472	0
585	5	-8.86969	101.23	-511.263	-32296.9	-35968.3	-8896.08	229.648	673.171	0	-11.6274	-95.4707	-363.362	-30396.7	-11526.6	14789.3	268.278	283.654	0	-20.4971	5.75949	-874.625	-446960	215876	15357.1	245.697	511.347	0
585	6	-8.75369	100.751	-509.853	-32171.7	-35784.8	-8863.14	229.814	673.1	0	-11.3348	-94.9874	-362.624	-30331	-11420.1	14718	268.507	283.643	0	-20.0885	5.76354	-872.477	-445761	215503	15190.7	245.896	511.232	0
585	7	-8.6507	100.25	-508.389	-32046.2	-35596.1	-8827.2	229.983	673.035	0	-11.0754	-94.5314	-361.825	-30264.1	-11315.4	14645.9	268.727	283.643	0	-19.7261	5.71826	-870.214	-444518	215100	15026.2	246.092	511.13	0
585	8	-8.56673	99.7214	-506.847	-31921.3	-35407.1	-8788.62	230.143	672.98	0	-10.8621	-94.1088	-360.936	-30194.4	-11213.6	14571.3	268.932	283.656	0	-19.4288	5.61257	-867.783	-443210	214647	14864.6	246.276	511.049	0
585	9	-8.49617	99.1699	-505.254	-31797.7	-35222.5	-8747.99	230.288	672.934	0	-10.7026	-93.7168	-359.958	-30122.1	-11114.9	14493.5	269.122	283.682	0	-19.1988	5.45311	-865.211	-441854	214148	14704.6	246.444	510.992	0
586	0	-8.42199	98.6103	-503.68	-31674.5	-35045.7	-8705.8	230.421	672.886	0	-10.5975	-93.3426	-358.929	-30050.3	-11017.5	14412.7	269.304	283.722	0	-19.0195	5.26766	-862.609	-440503	213632	14544.1	246.6	510.956	0
586	1	-8.32275	98.0629	-502.221	-31548.7	-34877.8	-8662.53	230.553	672.818	0	-10.5398	-92.9651	-357.91	-29982.7	-10918.1	14330.7	269.495	283.772	0	-18.8625	5.0978	-860.13	-439223	213149	14382.4	246.757	510.932	0
586	2	-8.18376	97.5433	-500.94	-31417.2	-34718.6	-8618.76	230.693	672.716	0	-10.5152	-92.5637	-356.949	-29922	-10813.8	14249.3	269.705	283.827	0	-18.6989	4.97958	-857.89	-438064	212732	14219.6	246.925	510.908	0
586	3	-8.0032	97.0557	-499.851	-31278.4	-34566.7	-8575.22	230.846	672.576	0	-10.505	-92.1275	-356.068	-29868.4	-10705.2	14169.3	269.935	283.884	0	-18.5082	4.92821	-855.919	-437033	212392	14055.5	247.107	510.877	0
586	4	-7.7898	96.5961	-498.918	-31133.9	-34419.9	-8532.73	231.011	672.403	0	-10.495	-91.6579	-355.258	-29820	-10595.6	14090.8	270.175	283.939	0	-18.2848	4.93822	-854.177	-436109	212115	13890.3	247.3	510.838	0
586	5	-7.5591	96.154	-498.076	-30987.1	-34274.9	-8491.85	231.185	672.214	0	-10.482	-91.1637	-354.495	-29773.7	-10488.8	14013.6	270.412	283.989	0	-18.0411	4.99033	-852.571	-435247	211874	13726.3	247.496	510.792	0
586	6	-7.33203	95.7139	-497.234	-30841.7	-34129	-8452.73	231.362	672.027	0	-10.4724	-90.658	-353.737	-29725.5	-10386.5	13937.7	270.638	284.033	0	-17.8045	5.05589	-850.971	-434385	211631	13568.8	247.689	510.743	0
586	7	-7.13072	95.2576	-496.298	-30700.7	-33980	-8415.26	231.533	671.859	0	-10.4784	-90.1553	-352.938	-29672	-10288.5	13863.2	270.849	284.071	0	-17.6091	5.10228	-849.236	-433457	211348	13424	247.873	510.697	0
586	8	-6.96995	94.7712	-495.208	-30566.4	-33826	-8379.02	231.693	671.724	0	-10.5084	-89.6666	-352.061	-29611	-10194.7	13790.1	271.043	284.108	0	-17.4783	5.1046	-847.269	-432421	210999	13295.8	248.044	510.66	0
586	9	-6.8496	94.2531	-493.964	-30439.5	-33666.9	-8343.41	231.844	671.623	0	-10.5587	-89.1929	-351.106	-29543.3	-10105.3	13719.5	271.219	284.144	0	-17.4083	5.06015	-845.07	-431279	210585	13184.1	248.203	510.635	0
587	0	-6.75275	93.719	-492.643	-30319.8	-33505	-8307.88	231.989	671.545	0	-10.6104	-88.7221	-350.126	-29471.5	-10019.4	13652.1	271.383	284.174	0	-17.3631	4.99689	-842.769	-430089	210140	13084.6	248.355	510.613	0
587	1	-6.65294	93.1987	-491.372	-30205.8	-33344.5	-8271.9	232.14	671.472	0	-10.6367	-88.2325	-349.196	-29397.6	-9933.85	13588.3	271.552	284.187	0	-17.2896	4.96618	-840.569	-428941	209722	12991.8	248.513	510.583	0
587	2	-6.52795	92.722	-490.264	-30095.7	-33188.3	-8234.98	232.305	671.387	0	-10.6173	-87.7037	-348.381	-29322.6	-9845.17	13526.9	271.74	284.168	0	-17.1452	5.01828	-838.646	-427915	209383	12902.9	248.687	510.532	0
587	3	-6.36952	92.304	-489.364	-29987.6	-33036.6	-8196.9	232.491	671.279	0	-10.5463	-87.1283	-347.709	-29246.9	-9751.22	13466.2	271.956	284.113	0	-16.9159	5.17576	-837.073	-427040	209146	12816.7	248.884	510.455	0
587	4	-6.18403	91.9408	-488.646	-29880.9	-32886.2	-8157.53	232.699	671.151	0	-10.4316	-86.5172	-347.168	-29171.2	-9651.7	13404.4	272.199	284.026	0	-16.6157	5.42369	-835.813	-426299	209004	12732.6	249.106	510.353	0
587	5	-5.98775	91.6134	-488.037	-29775	-32731.1	-8116.61	232.933	671.01	0	-10.2911	-85.8952	-346.711	-29095.4	-9547.79	13340.9	272.462	283.918	0	-16.2788	5.71826	-834.748	-425641	208927	12650.5	249.351	510.232	0
587	6	-5.80092	91.2958	-487.451	-29669.4	-32565.6	-8073.9	233.192	670.866	0	-10.1494	-85.2914	-346.269	-29018	-9441.04	13276.2	272.735	283.802	0	-15.9504	6.00437	-833.721	-424998	208875	12572.1	249.615	510.107	0
587	7	-5.64127	90.9637	-486.806	-29563.6	-32387.1	-8029.69	233.47	670.73	0	-10.0329	-84.729	-345.779	-28937.2	-9331.78	13211.5	273.012	283.687	0	-15.6742	6.23476	-832.585	-424309	208809	12500	249.892	509.988	0
587	8	-5.51665	90.6021	-486.047	-29457.4	-32197.1	-7984.94	233.757	670.606	0	-9.96144	-84.2187	-345.202	-28851.2	-9218.59	13146.9	273.295	283.578	0	-15.4781	6.38334	-831.248	-423531	208702	12434.4	250.176	509.881	0
587	9	-5.4205	90.2073	-485.166	-29351.2	-32000.8	-7940.64	234.041	670.497	0	-9.94249	-83.7584	-344.531	-28760.5	-9099.64	13081.8	273.588	283.477	0	-15.363	6.44887	-829.697	-422660	208546	12370.8	250.463	509.787	0
588	0	-5.33315	89.7872	-484.215	-29244.7	-31804.2	-7897.07	234.318	670.396	0	-9.96964	-83.3335	-343.794	-28667.5	-8974.07	13015.7	273.897	283.386	0	-15.3028	6.45364	-828.009	-421732	208359	12301.9	250.751	509.707	0
588	1	-5.2297	89.3573	-483.277	-29137	-31612.9	-7853.79	234.586	670.291	0	-10.0263	-82.9204	-343.023	-28575.6	-8842.83	12948.3	274.221	283.305	0	-15.256	6.43684	-826.3	-420807	208167	12220.9	251.04	509.641	0
588	2	-5.09182	88.9327	-482.416	-29027.6	-31430.9	-7810.17	234.847	670.171	0	-10.0939	-82.4951	-342.225	-28489.5	-8710.55	12879.3	274.547	283.248	0	-15.1857	6.43761	-824.641	-419927	207980	12125.2	251.323	509.598	0
588	3	-4.91483	88.5218	-481.643	-28917	-31259	-7765.92	235.099	670.038	0	-10.1594	-82.0424	-341.374	-28414.7	-8586.05	12807.9	274.849	283.236	0	-15.0743	6.47944	-823.016	-419097	207783	12015.7	251.587	509.599	0
588	4	-4.70639	88.125	-480.923	-28806.5	-31095	-7721.1	235.343	669.898	0	-10.2152	-81.5598	-340.448	-28353.7	-8476.85	12733.4	275.101	283.283	0	-14.9216	6.5652	-821.372	-418298	207556	11895.8	251.822	509.651	0
588	5	-4.48267	87.7349	-480.199	-28697.2	-30933.9	-7675.62	235.581	669.761	0	-10.2559	-81.0557	-339.462	-28303.5	-8382.9	12655.5	275.305	283.377	0	-14.7386	6.67915	-819.661	-417494	207289	11769.2	252.033	509.74	0
588	6	-4.26381	87.3381	-479.407	-28588.5	-30769.3	-7629.22	235.818	669.633	0	-10.278	-80.5411	-338.442	-28257.3	-8298.34	12575.4	275.481	283.492	0	-14.5418	6.79695	-817.849	-416646	206985	11641.8	252.231	509.84	0
588	7	-4.06727	86.9213	-478.5	-28479.1	-30595.8	-7581.94	236.059	669.517	0	-10.279	-80.02	-337.407	-28209	-8217.34	12494.5	275.646	283.605	0	-14.3462	6.90132	-815.907	-415723	206648	11519.8	252.429	509.929	0
588	8	-3.90262	86.477	-477.471	-28367.8	-30411.6	-7534.32	236.307	669.413	0	-10.2551	-79.4859	-336.372	-28155.1	-8136.55	12413.4	275.811	283.702	0	-14.1577	6.99106	-813.843	-414719	206284	11408	252.634	509.993	0
588	9	-3.76968	86.0084	-476.352	-28255.2	-30218.8	-7486.77	236.562	669.316	0	-10.2009	-78.9268	-335.372	-28095.6	-8054.6	12331.4	275.983	283.775	0	-13.9706	7.0816	-811.724	-413660	205914	11308.8	252.849	510.026	0
589	0	-3.65878	85.5323	-475.216	-28142.6	-30021.8	-7439.17	236.825	669.221	0	-10.107	-78.3297	-334.457	-28032.8	-7970.48	12247.7	276.169	283.816	0	-13.7658	7.20267	-809.673	-412603	205571	11222.5	253.077	510.019	0
589	1	-3.55467	85.0745	-474.145	-28030.9	-29825.2	-7390.92	237.097	669.119	0	-9.9611	-77.6854	-333.682	-27969.7	-7882.23	12161.2	276.378	283.822	0	-13.5158	7.38908	-807.827	-411611	205289	11147.6	253.322	509.967	0
589	2	-3.44541	84.6567	-473.191	-27919.9	-29632.4	-7341.4	237.377	669.004	0	-9.75539	-76.9957	-333.069	-27908.2	-7787.23	12071.5	276.62	283.791	0	-13.2008	7.66098	-806.26	-410721	205092	11081.1	253.589	509.871	0
[truncated: 1,763 more rows]
[truncated: 252 more columns]
