# Supplementary material for: Independent effects of mental fatigue and drop height on drop jump performance in American football athletes: an exploration of central-peripheral interaction
Source: PeerJ. 2026 Jan 13;14:e20574. doi: 10.7717/peerj.20574 (PMC12810397; doi:10.7717/peerj.20574)
Supplement: Supplemental Information 1 [file peerj-14-20574-s001.zip › data/1/13/C-DJ-30-01.csv]

Devices
1000
		Force1 - Force			Force1 - Moment			Force1 - CoP			Force2 - Force			Force2 - Moment			Force2 - CoP			Imported AMTI 400600 V1.00 #3 - Force			Imported AMTI 400600 V1.00 #3 - Moment			Imported AMTI 400600 V1.00 #3 - CoP			Imported AMTI 400600 V1.00 #4 - Force			Imported AMTI 400600 V1.00 #4 - Moment			Imported AMTI 400600 V1.00 #4 - CoP			Combined Force			Combined Moment			Combined CoP
Frame	Sub Frame	Fx	Fy	Fz	Mx	My	Mz	Cx	Cy	Cz	Fx	Fy	Fz	Mx	My	Mz	Cx	Cy	Cz	Fx	Fy	Fz	Mx	My	Mz	Cx	Cy	Cz	Fx	Fy	Fz	Mx	My	Mz	Cx	Cy	Cz	Fx	Fy	Fz	Mx	My	Mz	Cx	Cy	Cz
		N	N	N	N.mm	N.mm	N.mm	mm	mm	mm	N	N	N	N.mm	N.mm	N.mm	mm	mm	mm	N	N	N	N.mm	N.mm	N.mm	mm	mm	mm	N	N	N	N.mm	N.mm	N.mm	mm	mm	mm	N	N	N	N.mm	N.mm	N.mm	mm	mm	mm
346	0	2.13035e-22	-1.07333e-22	9.38155e-22	3.55607e-20	1.77741e-20	2.03504e-21	300	610	0	3.03269e-27	2.27508e-27	6.69168e-27	-6.08925e-25	3.2164e-25	1.99177e-25	300	200	0	3.73481	1.00591	57.9103	-757.369	1457.23	693.843	-311	200	0	4.06403	4.63352	69.8129	-168.303	422.295	659.082	-914	200	0	8.73516	6.04025	122.062	24101.2	78175.4	-5031.85	0	0	0
346	1	3.69519e-22	-1.54994e-22	1.22953e-21	4.57821e-20	2.82814e-20	-1.45097e-23	300	610	0	4.57975e-27	3.02072e-27	9.69859e-27	-8.57595e-25	4.46488e-25	3.14887e-25	300	200	0	3.81461	0.972943	57.9411	-739.911	1418.38	698.127	-311	200	0	4.14045	4.89705	69.3288	-151.801	357.113	730.063	-914	200	0
346	2	5.65062e-22	-2.05751e-22	1.48135e-21	5.40664e-20	4.06919e-20	-3.57624e-21	300	610	0	6.32083e-27	3.6912e-27	1.29173e-26	-1.11227e-24	5.71048e-25	4.50843e-25	300	200	0	3.88369	0.943719	57.9872	-723.124	1394.71	695.629	-311	200	0	4.22392	5.10847	68.7499	-93.6113	271.191	816.75	-914	200	0
346	3	7.87991e-22	-2.51365e-22	1.61215e-21	5.72636e-20	5.3839e-20	-9.02948e-21	300	610	0	8.03834e-27	4.09192e-27	1.58369e-26	-1.32456e-24	6.69276e-25	5.93819e-25	300	200	0	3.92935	0.921506	58.0482	-708.552	1388.95	687.145	-311	200	0	4.33003	5.25557	68.0136	5.14136	181.88	911.316	-914	200	0
346	4	1.01233e-21	-2.78577e-22	1.50534e-21	5.09499e-20	6.55412e-20	-1.66418e-20	300	610	0	9.35869e-27	3.94036e-27	1.76308e-26	-1.41914e-24	7.01336e-25	7.19357e-25	300	200	0	3.94667	0.910545	58.1181	-696.476	1400.85	675.008	-311	200	0	4.48956	5.33381	66.9823	140.931	105.8	1003.68	-914	200	0
346	5	1.19258e-21	-2.68137e-22	1.00742e-21	2.94034e-20	7.23036e-20	-2.64308e-20	300	610	0	9.71447e-27	2.85966e-27	1.7095e-26	-1.28935e-24	6.11666e-25	7.88531e-25	300	200	0	3.9382	0.9163	58.1856	-685.763	1428.09	661.898	-311	200	0	4.72343	5.34727	65.5457	307.64	49.4421	1081.48	-914	200	0
346	6	1.2588e-21	-1.94378e-22	-6.74998e-23	-1.41693e-20	6.9072e-20	-3.79757e-20	300	610	0	8.31883e-27	3.87028e-28	1.26182e-26	-7.96249e-25	3.28866e-25	7.45331e-25	300	200	0	3.90854	0.943524	58.2345	-675.742	1466.39	649.963	-311	200	0	5.02072	5.31151	63.7149	488.603	4.15645	1132.84	-914	200	0
346	7	1.11294e-21	-2.57834e-23	-1.9231e-21	-8.7016e-20	4.91282e-20	-5.01806e-20	300	610	0	4.16638e-27	-3.99382e-27	2.21509e-27	2.26509e-25	-2.31198e-25	5.15637e-25	300	200	0	3.86045	0.992406	58.2527	-667.721	1509.93	640.794	-311	200	0	5.34207	5.25058	61.6592	657.378	-45.5348	1151.74	-914	200	0
346	8	6.28462e-22	2.72797e-22	-4.75171e-21	-1.95673e-19	4.25284e-21	-6.10027e-20	300	610	0	-3.91984e-27	-1.07851e-26	-1.63381e-26	1.9584e-24	-1.15736e-24	9.21075e-27	300	200	0	3.7962	1.05613	58.2338	-663.79	1553.09	635.611	-311	200	0	5.63772	5.18729	59.7021	790.822	-107.082	1140.66	-914	200	0
346	9	-3.44501e-22	7.35541e-22	-8.68611e-21	-3.44081e-19	-7.46797e-20	-6.71755e-20	300	610	0	-1.71712e-26	-2.03607e-26	-4.52192e-26	4.56453e-24	-2.52822e-24	-8.73515e-25	300	200	0	3.72228	1.12309	58.1679	-664.722	1591.95	634.788	-311	200	0	5.86294	5.13434	58.2291	878.438	-174.763	1109.2	-914	200	0
347	0	-1.96532e-21	1.38786e-21	-1.37279e-20	-5.30853e-19	-1.96479e-19	-6.39818e-20	300	610	0	-3.66583e-26	-3.27931e-26	-8.60747e-26	8.15079e-24	-4.38826e-24	-2.22768e-24	300	200	0	3.65148	1.18259	58.0461	-669.619	1623.7	637.498	-311	200	0	5.98838	5.09143	57.5071	922.501	-233.559	1069.88	-914	200	0	8.73516	6.04025	122.062	24101.2	78175.4	-5031.85	0	0	0
347	1	-4.37683e-21	2.23462e-21	-1.96504e-20	-7.45622e-19	-3.6758e-19	-4.51594e-20	300	610	0	-6.295e-26	-4.76164e-26	-1.39285e-25	1.26981e-23	-6.71341e-24	-4.12101e-24	300	200	0	3.59851	1.22882	57.8764	-676.801	1645.74	642.484	-311	200	0	6.00893	5.04599	57.5714	934.778	-263.511	1033.03	-914	200	0
347	2	-7.66351e-21	3.244e-21	-2.58763e-20	-9.64549e-19	-5.88947e-19	-3.05754e-21	300	610	0	-9.5625e-26	-6.35242e-26	-2.02949e-25	1.7974e-23	-9.36536e-24	-6.55949e-24	300	200	0	3.57182	1.25946	57.6837	-684.64	1656.04	649.111	-311	200	0	5.94998	4.97475	58.2677	928.746	-245.713	1003.74	-914	200	0
347	3	-1.17908e-20	4.32689e-21	-3.13391e-20	-1.14531e-18	-8.5184e-19	7.08033e-20	300	610	0	-1.32627e-25	-7.80195e-26	-2.71594e-25	2.34231e-23	-1.20358e-23	-9.44045e-24	300	200	0	3.57046	1.27225	57.4967	-692.071	1653.46	657.444	-311	200	0	5.8589	4.84932	59.3458	909.42	-170.353	981.601	-914	200	0
347	4	-1.65243e-20	5.31309e-21	-3.43417e-20	-1.2222e-18	-1.13244e-18	1.84586e-19	300	610	0	-1.6948e-25	-8.70523e-26	-3.34668e-25	2.80433e-23	-1.41846e-23	-1.24936e-23	300	200	0	3.58967	1.26617	57.3481	-698.363	1637.86	667.618	-311	200	0	5.78122	4.65159	60.5231	871.996	-41.1005	962.427	-914	200	0
347	5	-2.13307e-20	5.92661e-21	-3.24429e-20	-1.1025e-18	-1.38565e-18	3.44208e-19	300	610	0	-1.98435e-25	-8.47113e-26	-3.74972e-25	3.02641e-23	-1.49806e-23	-1.52132e-23	300	200	0	3.62649	1.24608	57.2733	-702.667	1610.61	679.31	-311	200	0	5.74294	4.38878	61.5598	809.061	125.885	941.998	-914	200	0
347	6	-2.5267e-20	5.76473e-21	-2.24127e-20	-6.6568e-19	-1.53873e-18	5.50459e-19	300	610	0	-2.07647e-25	-6.30735e-26	-3.67315e-25	2.78508e-23	-1.32585e-23	-1.67886e-23	300	200	0	3.67791	1.22221	57.2928	-704.458	1574.65	691.613	-311	200	0	5.74753	4.09277	62.306	716.681	308.081	920.552	-914	200	0
347	7	-2.68738e-20	4.28776e-21	-3.19832e-22	2.32107e-19	-1.48588e-18	7.9504e-19	300	610	0	-1.80609e-25	-1.23599e-26	-2.77831e-25	1.78782e-23	-7.51409e-24	-1.60473e-23	300	200	0	3.73817	1.20168	57.3972	-704.252	1533.8	703.277	-311	200	0	5.77751	3.80693	62.6897	599.513	486.386	902.998	-914	200	0
347	8	-2.40958e-20	8.29768e-22	3.81721e-20	1.74548e-18	-1.08585e-18	1.05557e-18	300	610	0	-9.61319e-26	7.8408e-26	-6.45789e-26	-3.17429e-24	4.03527e-24	-1.14303e-23	300	200	0	3.79995	1.18218	57.5554	-703.599	1491.88	713.017	-311	200	0	5.80104	3.56914	62.722	474.341	648.858	892.247	-914	200	0
347	9	-1.42675e-20	-5.35671e-21	9.72047e-20	4.01569e-18	-1.64916e-19	1.28982e-18	300	610	0	7.07323e-26	2.2002e-25	3.19716e-25	-3.91322e-23	2.3286e-23	-1.02978e-24	300	200	0	3.85621	1.15668	57.7392	-704.392	1452.49	719.591	-311	200	0	5.79005	3.39718	62.5351	364.011	784.367	882.301	-914	200	0
348	0	5.78531e-21	-1.50059e-20	1.79722e-19	7.13152e-18	1.47104e-18	1.42977e-18	300	610	0	3.46288e-25	4.20697e-25	9.21814e-25	-9.35582e-23	5.19398e-23	1.72731e-23	300	200	0	3.90105	1.12187	57.9373	-708.048	1418.59	721.882	-311	200	0	5.74148	3.28336	62.3718	285.202	877.653	859.683	-914	200	0	9.66034	4.58083	122.107	24237.9	78580.6	-4033.91	0	0	0
348	1	3.9463e-20	-2.86768e-20	2.85974e-19	1.1072e-17	4.01139e-18	1.37671e-18	300	610	0	7.53748e-25	6.82492e-25	1.77788e-24	-1.68819e-22	9.1006e-23	4.55251e-23	300	200	0	3.93056	1.08008	58.1433	-714.957	1391.35	719.069	-311	200	0	5.6831	3.20236	62.488	243.737	913.48	813.672	-914	200	0
348	2	8.98546e-20	-4.65078e-20	4.11475e-19	1.56296e-17	7.59792e-18	9.98935e-19	300	610	0	1.30613e-24	9.96302e-25	2.89814e-24	-2.64712e-22	1.40082e-22	8.52229e-23	300	200	0	3.94357	1.0374	58.3349	-723.821	1369.74	710.788	-311	200	0	5.65689	3.13267	63.0196	239.768	884.223	746.308	-914	200	0
348	3	1.58867e-19	-6.78767e-20	5.4443e-19	2.03154e-17	1.22604e-17	1.34736e-19	300	610	0	1.99604e-24	1.33551e-24	4.24561e-24	-3.76605e-22	1.9639e-22	1.36596e-22	300	200	0	3.94132	1.0019	58.4768	-731.366	1351.83	697.463	-311	200	0	5.69306	3.07416	63.9115	272.552	793.871	672.449	-914	200	0
348	4	2.45955e-19	-9.09678e-20	6.6278e-19	2.42528e-17	1.78273e-17	-1.39629e-18	300	610	0	2.78206e-24	1.64854e-24	5.70884e-24	-4.93121e-22	2.536e-22	1.97623e-22	300	200	0	3.92597	0.979661	58.5447	-734.1	1336.18	680.77	-311	200	0	5.79224	3.04177	64.9719	339.651	658.302	610.276	-914	200	0
348	5	3.46422e-19	-1.12266e-19	7.31185e-19	2.60717e-17	2.38129e-17	-3.76962e-18	300	610	0	3.57227e-24	1.85114e-24	7.06999e-24	-5.9352e-22	3.00518e-22	2.62785e-22	300	200	0	3.89903	0.970797	58.5384	-731.064	1323.35	663.542	-311	200	0	5.92632	3.05186	66.0154	434.811	504.069	570.72	-914	200	0
348	6	4.49327e-19	-1.2603e-19	6.98539e-19	2.3829e-17	2.92856e-17	-7.11581e-18	300	610	0	4.2059e-24	1.81965e-24	7.97134e-24	-6.45066e-22	3.19803e-22	3.21628e-22	300	200	0	3.85996	0.970135	58.4722	-724.61	1316.99	648.692	-311	200	0	6.05589	3.11434	66.9371	548.384	364.144	553.6	-914	200	0
348	7	5.35132e-19	-1.23834e-19	4.96905e-19	1.49869e-17	3.27313e-17	-1.14602e-17	300	610	0	4.4358e-24	1.38755e-24	7.88605e-24	-6.00953e-22	2.8703e-22	3.57278e-22	300	200	0	3.80634	0.970028	58.3569	-719.003	1322.18	637.983	-311	200	0	6.1481	3.22617	67.6682	668.596	268.805	551.764	-914	200	0
348	8	5.73403e-19	-9.43364e-20	4.31666e-20	-3.49968e-18	3.1937e-17	-1.66398e-17	300	610	0	3.91583e-24	3.48288e-25	6.10242e-24	-3.99613e-22	1.70507e-22	3.45195e-22	300	200	0	3.73736	0.961454	58.1892	-718.871	1341.4	631.804	-311	200	0	6.18294	3.37924	68.1375	780.608	233.854	558.13	-914	200	0
348	9	5.21063e-19	-2.34696e-20	-7.54962e-19	-3.49273e-17	2.39329e-17	-2.21982e-17	300	610	0	2.19945e-24	-1.53151e-24	1.73475e-24	3.34405e-23	-6.75147e-23	2.52598e-22	300	200	0	3.6577	0.936713	57.9576	-728.065	1372.36	629.781	-311	200	0	6.1538	3.57585	68.3043	866.194	252.861	570.232	-914	200	0
349	0	3.21979e-19	1.04654e-19	-1.98658e-18	-8.23458e-17	5.04861e-18	-2.72625e-17	300	610	0	-1.24191e-24	-4.48341e-24	-6.22156e-24	7.79706e-22	-4.67501e-22	3.91673e-23	300	200	0	3.57746	0.895244	57.6587	-748.203	1410.39	631.276	-311	200	0	6.07198	3.8244	68.1853	909.225	299.038	590.018	-914	200	0	9.83687	6.3507	123.565	24741.9	80037.9	-5676.02	0	0	0
349	1	-9.10513e-20	3.05795e-19	-3.71675e-18	-1.47744e-16	-2.88433e-17	-3.04174e-17	300	610	0	-6.96985e-24	-8.68789e-24	-1.87697e-23	1.91598e-21	-1.06624e-21	-3.40171e-22	300	200	0	3.50911	0.846633	57.3113	-777.701	1451.83	635.477	-311	200	0	5.96998	4.12328	67.8519	904.957	336.594	619.67	-914	200	0
349	2	-7.90545e-19	5.92224e-19	-5.95527e-18	-2.30853e-16	-8.18095e-17	-2.95972e-17	300	610	0	-1.5487e-23	-1.41991e-23	-3.67021e-23	3.49498e-21	-1.88652e-21	-9.29405e-22	300	200	0	3.46276	0.806767	56.9616	-812.156	1494.58	641.316	-311	200	0	5.89024	4.45309	67.4217	865.029	336.225	657.256	-914	200	0
349	3	-1.84323e-18	9.67597e-19	-8.61377e-18	-3.27532e-16	-1.56968e-16	-2.20332e-17	300	610	0	-2.70893e-23	-2.08401e-23	-6.02809e-23	5.51655e-21	-2.92201e-21	-1.76152e-21	300	200	0	3.44175	0.789743	56.668	-845.327	1536.14	647.505	-311	200	0	5.86211	4.77894	67.0291	812.88	285.072	696.098	-914	200	0
349	4	-3.29191e-18	1.41983e-18	-1.14514e-17	-4.27764e-16	-2.5514e-16	-4.30845e-18	300	610	0	-4.16515e-23	-2.80693e-23	-8.87907e-23	7.88868e-21	-4.1171e-21	-2.84352e-21	300	200	0	3.44375	0.801171	56.4702	-870.459	1572.86	652.759	-311	200	0	5.88714	5.06289	66.783	771.322	187.482	729.025	-914	200	0
349	5	-5.12895e-18	1.91196e-18	-1.40123e-17	-5.13391e-16	-3.72981e-16	2.74133e-17	300	610	0	-5.83421e-23	-3.48222e-23	-1.19965e-22	1.03786e-20	-5.34194e-21	-4.13578e-21	300	200	0	3.46606	0.836595	56.3782	-882.417	1601.56	655.995	-311	200	0	5.94725	5.28133	66.7436	750.929	61.7879	754.674	-914	200	0
349	6	-7.26049e-18	2.37144e-18	-1.55607e-17	-5.55862e-16	-5.00596e-16	7.69017e-17	300	610	0	-7.52735e-23	-3.93464e-23	-1.49309e-22	1.25572e-20	-6.36454e-21	-5.52575e-21	300	200	0	3.50739	0.885368	56.3848	-879.844	1620.66	656.424	-311	200	0	6.02907	5.43229	66.8938	749.002	-65.9902	778.797	-914	200	0
349	7	-9.46227e-18	2.67885e-18	-1.5027e-17	-5.14464e-16	-6.18747e-16	1.47029e-16	300	610	0	-8.91128e-23	-3.90563e-23	-1.69386e-22	1.37424e-20	-6.82334e-21	-6.79744e-21	300	200	0	3.56464	0.937996	56.4724	-865.317	1629.04	653.763	-311	200	0	6.13607	5.53148	67.1126	757.672	-172.725	807.755	-914	200	0
349	8	-1.13296e-17	2.65801e-18	-1.09826e-17	-3.35779e-16	-6.95938e-16	2.38511e-16	300	610	0	-9.47043e-23	-3.04526e-23	-1.69179e-22	1.2954e-20	-6.20639e-21	-7.59971e-21	300	200	0	3.63081	0.991624	56.6194	-842.721	1624.54	648.637	-311	200	0	6.27235	5.6057	67.2112	771.67	-246.039	842.902	-914	200	0
349	9	-1.22281e-17	2.0706e-18	-1.67103e-18	4.46324e-17	-6.8588e-16	3.48165e-16	300	610	0	-8.47911e-23	-9.17371e-24	-1.33738e-22	8.89668e-21	-3.84636e-21	-7.41917e-21	300	200	0	3.69502	1.04848	56.8123	-814.606	1604.77	642.532	-311	200	0	6.42287	5.68159	67.0408	790.074	-282.353	883.338	-914	200	0
350	0	-1.12551e-17	6.19549e-19	1.4871e-17	6.97019e-16	-5.2616e-16	4.66686e-16	300	610	0	-4.99665e-23	2.97386e-23	-4.43632e-23	-5.05567e-24	1.05599e-21	-5.56668e-21	300	200	0	3.74444	1.10891	57.044	-782.361	1570.03	637.221	-311	200	0	6.55594	5.7725	66.5857	811.973	-281.998	929.562	-914	200	0	9.83687	6.3507	123.565	24741.9	80037.9	-5676.02	0	0	0
350	1	-7.22888e-18	-2.0327e-18	4.05584e-17	1.68716e-15	-1.39255e-16	5.76052e-16	300	610	0	2.09645e-23	9.12511e-23	1.20284e-22	-1.54866e-20	9.36356e-21	-1.19034e-21	300	200	0	3.76886	1.16543	57.2929	-747.837	1524.14	634.631	-311	200	0	6.64002	5.8759	65.9546	832.876	-250.068	980.736	-914	200	0
350	2	1.27286e-18	-6.22419e-18	7.68255e-17	3.05944e-15	5.62557e-16	6.46817e-16	300	610	0	1.39986e-22	1.79316e-22	3.81708e-22	-3.92019e-20	2.18711e-20	6.66816e-21	300	200	0	3.76517	1.20364	57.5171	-713.498	1472.17	636.722	-311	200	0	6.65576	5.98032	65.3091	846.351	-197.406	1032.33	-914	200	0
350	3	1.57958e-17	-1.22237e-17	1.23973e-16	4.81178e-15	1.66655e-15	6.3577e-16	300	610	0	3.17969e-22	2.95302e-22	7.57243e-22	-7.23203e-20	3.90898e-20	1.89535e-20	300	200	0	3.73744	1.21125	57.6773	-681.646	1418.98	644.461	-311	200	0	6.59936	6.07004	64.8184	845.247	-137.329	1078.36	-914	200	0
350	4	3.77797e-17	-2.01237e-17	1.80268e-16	6.8618e-15	3.24111e-15	4.84718e-16	300	610	0	5.61595e-22	4.35797e-22	1.25338e-21	-1.14926e-19	6.0932e-20	3.63909e-20	300	200	0	3.69336	1.18779	57.751	-654.572	1369.76	656.813	-311	200	0	6.48127	6.12857	64.6185	822.295	-81.6638	1112.68	-914	200	0
350	5	6.81817e-17	-2.9691e-17	2.408e-16	9.00445e-15	5.30762e-15	1.21484e-16	300	610	0	8.68873e-22	5.89789e-22	1.85639e-21	-1.65197e-19	8.62865e-20	5.91731e-20	300	200	0	3.64152	1.14497	57.7263	-634.623	1329.6	671.11	-311	200	0	6.31896	6.14728	64.7294	775.718	-38.5251	1129.88	-914	200	0
350	6	1.06921e-16	-4.01743e-17	2.96147e-16	1.08639e-14	7.80123e-15	-5.35473e-16	300	610	0	1.22314e-21	7.35321e-22	2.52024e-21	-2.18376e-19	1.12492e-19	8.65272e-20	300	200	0	3.59077	1.09864	57.5975	-623.629	1301.97	684.349	-311	200	0	6.12371	6.12991	65.0118	713.297	-13.5293	1129.68	-914	200	0
350	7	1.52127e-16	-5.0077e-17	3.31001e-16	1.18452e-14	1.05206e-14	-1.56706e-15	300	610	0	1.58567e-21	8.35962e-22	3.15224e-21	-2.65585e-19	1.34744e-19	1.16161e-19	300	200	0	3.54865	1.06173	57.373	-622.579	1288.59	693.873	-311	200	0	5.89546	6.08689	65.274	647.017	-9.89824	1119.5	-914	200	0
350	8	1.99207e-16	-5.69163e-17	3.22983e-16	1.10957e-14	1.30688e-14	-3.03633e-15	300	610	0	1.8874e-21	8.37655e-22	3.59782e-21	-2.92622e-19	1.45505e-19	1.43614e-19	300	200	0	3.51847	1.04158	57.0827	-631.384	1290.5	697.428	-311	200	0	5.63375	6.02849	65.4339	586.316	-24.2165	1108.8	-914	200	0
350	9	2.39783e-16	-5.70092e-17	2.42062e-16	7.49117e-15	1.47907e-14	-4.96217e-15	300	610	0	2.02081e-21	6.66898e-22	3.62672e-21	-2.78968e-19	1.34049e-19	1.61583e-19	300	200	0	3.49878	1.03902	56.7719	-648.7	1307.58	693.843	-311	200	0	5.3463	5.96053	65.58	538.794	-46.4452	1100.56	-914	200	0
351	0	2.60635e-16	-4.53491e-17	5.1123e-17	-3.31475e-16	1.47185e-14	-7.28275e-15	300	610	0	1.83381e-21	2.31613e-22	2.92495e-21	-1.9737e-19	8.63263e-20	1.59328e-19	300	200	0	3.48661	1.05002	56.4851	-671.747	1336.05	684.107	-311	200	0	5.04302	5.88371	65.9043	511.963	-66.9735	1089.27	-914	200	0	8.14345	6.342	124.183	24635.5	80527.2	-5121.85	0	0	0
351	1	2.42854e-16	-1.5665e-17	-2.91574e-16	-1.38685e-14	1.15408e-14	-9.8087e-15	300	610	0	1.12828e-21	-5.73497e-22	1.09783e-21	-1.45222e-20	-1.45779e-20	1.22367e-19	300	200	0	3.48105	1.06841	56.2589	-696.093	1367.05	671.588	-311	200	0	4.73177	5.79765	66.5688	506.505	-83.0223	1068.3	-914	200	0
351	2	1.6157e-16	3.92122e-17	-8.27157e-16	-3.45373e-14	3.62086e-15	-1.2168e-14	300	610	0	-3.32798e-22	-1.85488e-21	-2.30769e-21	3.06513e-19	-1.87056e-19	3.2708e-20	300	200	0	3.48337	1.08609	56.1229	-716.621	1389.22	660.906	-311	200	0	4.42306	5.70423	67.5909	509.175	-97.8521	1037.02	-914	200	0
351	3	-1.33109e-17	1.26528e-16	-1.58716e-15	-6.33242e-14	-1.0905e-14	-1.37483e-14	300	610	0	-2.805e-21	-3.69893e-21	-7.7523e-21	8.01322e-19	-4.48253e-19	-1.30017e-19	300	200	0	3.49436	1.09354	56.0966	-729.476	1394.69	655.84	-311	200	0	4.13346	5.60378	68.8104	500.25	-112.314	999.165	-914	200	0
351	4	-3.14717e-16	2.52156e-16	-2.5799e-15	-1.00261e-13	-3.39083e-14	-1.3646e-14	300	610	0	-6.52319e-21	-6.13921e-21	-1.56144e-20	1.49577e-18	-8.09596e-19	-3.8608e-19	300	200	0	3.5137	1.08465	56.1847	-733.15	1383.99	657.675	-311	200	0	3.88813	5.48687	69.9392	469.735	-119.141	958.44	-914	200	0
351	5	-7.73683e-16	4.1837e-16	-3.77156e-15	-1.43715e-13	-6.68859e-14	-1.06383e-14	300	610	0	-1.16375e-20	-9.11048e-21	-2.6051e-20	2.39343e-18	-1.27019e-18	-7.51386e-19	300	200	0	3.54138	1.06163	56.3746	-728.425	1365.31	665.155	-311	200	0	3.72071	5.33275	70.6691	424.391	-108.279	918.974	-914	200	0
351	6	-1.41152e-15	6.20707e-16	-5.06209e-15	-1.8949e-13	-1.10373e-13	-3.20103e-15	300	610	0	-1.81194e-20	-1.23891e-20	-3.88009e-20	3.45839e-18	-1.8079e-18	-1.23094e-18	300	200	0	3.57672	1.03265	56.6397	-717.684	1348.44	675.516	-311	200	0	3.65977	5.12208	70.7753	379.61	-75.0427	887.76	-914	200	0
351	7	-2.22819e-15	8.43914e-16	-6.25699e-15	-2.29813e-13	-1.63122e-13	1.03982e-14	300	610	0	-2.5636e-20	-1.55225e-20	-5.29306e-20	4.59352e-18	-2.36822e-18	-1.80977e-18	300	200	0	3.61529	1.00444	56.9437	-703.709	1338.44	685.774	-311	200	0	3.71177	4.85754	70.1675	347.362	-21.8253	872.741	-914	200	0
351	8	-3.18656e-15	1.05713e-15	-7.03777e-15	-2.52291e-13	-2.21042e-13	3.18948e-14	300	610	0	-3.33933e-20	-1.77536e-20	-6.65302e-20	5.61527e-18	-2.85169e-18	-2.44122e-18	300	200	0	3.64938	0.978183	57.2467	-688.941	1334.33	693.969	-311	200	0	3.86017	4.57128	68.9103	334.895	44.5272	877.86	-914	200	0
351	9	-4.19265e-15	1.20877e-15	-6.93637e-15	-2.39069e-13	-2.75943e-13	6.26695e-14	300	610	0	-3.99609e-20	-1.79525e-20	-7.63875e-20	6.22797e-18	-3.10125e-18	-3.03327e-18	300	200	0	3.67304	0.953352	57.511	-675.764	1332.63	699.45	-311	200	0	4.07903	4.30742	67.208	350.594	116.226	900.992	-914	200	0
352	0	-5.07311e-15	1.22185e-15	-5.32164e-15	-1.66499e-13	-3.14211e-13	1.032e-13	300	610	0	-4.30972e-20	-1.45757e-20	-7.76919e-20	6.00216e-18	-2.89219e-18	-3.43402e-18	300	200	0	3.68599	0.933659	57.7102	-666.755	1331.73	701.906	-311	200	0	4.34686	4.10243	65.3305	401.217	186.649	935.299	-914	200	0	8.14345	6.342	124.183	24635.5	80527.2	-5121.85	0	0	0
352	1	-5.55248e-15	9.9123e-16	-1.40965e-15	-5.75174e-15	-3.15612e-13	1.52293e-13	300	610	0	-3.96153e-20	-5.68009e-21	-6.38501e-20	4.36478e-18	-1.92885e-18	-3.41893e-18	300	200	0	3.6921	0.925763	57.8363	-663.93	1333.1	700.643	-311	200	0	4.6486	3.98309	63.5129	480.893	246.81	970.96	-914	200	0
352	2	-5.23485e-15	3.8457e-16	5.6867e-15	2.75024e-13	-2.52603e-13	2.061e-13	300	610	0	-2.53444e-20	1.09698e-20	-2.65351e-20	6.11807e-19	1.46639e-19	-2.68371e-18	300	200	0	3.69477	0.932129	57.8973	-667.507	1339.34	695.077	-311	200	0	4.96421	3.96671	61.9008	568.981	280.876	997.579	-914	200	0
352	3	-3.59687e-15	-7.50326e-16	1.685e-14	7.06342e-13	-9.06307e-14	2.56946e-13	300	610	0	4.73221e-21	3.76537e-20	4.38686e-20	-6.04252e-18	3.72609e-18	-8.48462e-19	300	200	0	3.69522	0.948796	57.9061	-675.512	1351.03	685.812	-311	200	0	5.26287	4.04988	60.5687	642.148	272.785	1008.28	-914	200	0
352	4	-2.10571e-18	-2.56863e-15	3.2772e-14	1.31005e-12	2.09877e-13	2.92101e-13	300	610	0	5.60625e-20	7.62564e-20	1.57223e-19	-1.63632e-17	9.17909e-18	2.51949e-18	300	200	0	3.69382	0.970022	57.8712	-684.481	1364.99	675.164	-311	200	0	5.51257	4.20153	59.5451	686.879	221.616	1003.46	-914	200	0
352	5	6.25063e-15	-5.19853e-15	5.36689e-14	2.08841e-12	6.89023e-13	2.92672e-13	300	610	0	1.33715e-19	1.27584e-19	3.21776e-19	-3.09207e-17	1.67599e-17	7.85485e-18	300	200	0	3.6908	0.992209	57.7993	-690.401	1375.48	666.398	-311	200	0	5.68936	4.37807	58.8049	702.322	147.143	991.612	-914	200	0
352	6	1.58297e-14	-8.69465e-15	7.88854e-14	3.00913e-12	1.37951e-12	2.32977e-13	300	610	0	2.41046e-19	1.90401e-19	5.41254e-19	-4.98282e-17	2.64697e-17	1.55057e-17	300	200	0	3.68553	1.01353	57.703	-689.937	1377.43	662.15	-311	200	0	5.77709	4.54603	58.303	695.777	78.5204	985.106	-914	200	0
352	7	2.92078e-14	-1.29724e-14	1.06386e-13	3.98652e-12	2.2944e-12	8.08382e-14	300	610	0	3.77739e-19	2.60175e-19	8.10749e-19	-7.23809e-17	3.78688e-17	2.55973e-17	300	200	0	3.67629	1.032	57.6015	-682.069	1369.08	663.212	-311	200	0	5.76684	4.68443	58.0589	676.588	40.8494	991.823	-914	200	0
352	8	4.64194e-14	-1.77226e-14	1.32156e-13	4.85982e-12	3.40986e-12	-2.00536e-13	300	610	0	5.37157e-19	3.27579e-19	1.11135e-18	-9.65972e-17	4.98423e-17	3.78413e-17	300	200	0	3.66164	1.0441	57.5133	-668.809	1352.36	668.343	-311	200	0	5.66517	4.77809	58.1541	653.512	46.4501	1010.03	-914	200	0
352	9	6.67294e-14	-2.23094e-14	1.49573e-13	5.37096e-12	4.64287e-12	-6.4834e-13	300	610	0	7.03042e-19	3.76884e-19	1.40373e-18	-1.18685e-16	6.03319e-17	5.12902e-17	300	200	0	3.64169	1.04514	57.446	-653.933	1330.46	675.315	-311	200	0	5.50169	4.82088	58.6126	634.506	85.9678	1031.78	-914	200	0
353	0	8.82167e-14	-2.5661e-14	1.48849e-13	5.14623e-12	5.82465e-12	-1.29275e-12	300	610	0	8.45775e-19	3.84488e-19	1.62118e-18	-1.32491e-16	6.60656e-17	6.40457e-17	300	200	0	3.61855	1.03289	57.3877	-640.791	1305.25	682.343	-311	200	0	5.31682	4.81416	59.3236	623.383	128.896	1049.83	-914	200	0	8.92343	5.49867	117.584	23503.8	74178.3	-4516.97	0	0	0
353	1	1.07296e-13	-2.61691e-14	1.16724e-13	3.6882e-12	6.67226e-12	-2.14549e-12	300	610	0	9.18642e-19	3.17983e-19	1.6632e-18	-1.29029e-16	6.23383e-17	7.29501e-17	300	200	0	3.59757	1.01136	57.3135	-631.249	1277.58	688.67	-311	200	0	5.13936	4.76043	60.0919	617.348	141.4	1060	-914	200	0
353	2	1.18231e-13	-2.16262e-14	3.66457e-14	3.87487e-13	6.7629e-12	-3.18374e-12	300	610	0	8.54884e-19	1.36374e-19	1.39139e-18	-9.62509e-17	4.29286e-17	7.33101e-17	300	200	0	3.58605	0.988104	57.2044	-625.864	1249.21	694.296	-311	200	0	4.98379	4.67039	60.761	611.839	104.102	1058.99	-914	200	0
353	3	1.12732e-13	-9.24041e-15	-1.10232e-13	-5.43373e-12	5.51814e-12	-4.32935e-12	300	610	0	5.66717e-19	-2.07774e-19	6.30113e-19	-1.92824e-17	2.67972e-19	5.87342e-17	300	200	0	3.58805	0.967727	57.0637	-623.992	1223.27	699.582	-311	200	0	4.86621	4.56947	61.2846	606.531	13.2274	1044.48	-914	200	0
353	4	7.97917e-14	1.42181e-14	-3.42835e-13	-1.44317e-11	2.2089e-12	-5.42412e-12	300	610	0	-5.20031e-20	-7.63257e-19	-8.24619e-19	1.18586e-16	-7.39864e-17	2.12033e-17	300	200	0	3.60242	0.950893	56.92	-624.002	1204.06	704.93	-311	200	0	4.81257	4.48841	61.6769	605.562	-125.059	1019.26	-914	200	0
353	5	5.95334e-15	5.20706e-14	-6.76304e-13	-2.70889e-11	-4.00485e-12	-6.20345e-12	300	610	0	-1.11734e-18	-1.57112e-18	-3.18381e-18	3.33786e-16	-1.87793e-16	-4.84703e-17	300	200	0	3.62542	0.938711	56.8138	-624.317	1196.56	710.532	-311	200	0	4.8521	4.45274	61.9438	613.52	-291.658	992.594	-914	200	0
353	6	-1.23707e-13	1.07109e-13	-1.11606e-12	-4.34862e-11	-1.39818e-11	-6.27254e-12	300	610	0	-2.73857e-18	-2.65043e-18	-6.62687e-18	6.38864e-16	-3.46793e-16	-1.59601e-16	300	200	0	3.65286	0.935069	56.7758	-624.626	1204.2	716.275	-311	200	0	5.00493	4.47931	62.0979	631.148	-451.353	974.961	-914	200	0
353	7	-3.23569e-13	1.80625e-13	-1.64948e-12	-6.29879e-11	-2.84352e-11	-5.09201e-12	300	610	0	-4.99045e-18	-3.97804e-18	-1.12411e-17	1.037e-15	-5.51424e-16	-3.19792e-16	300	200	0	3.68101	0.944058	56.8169	-625.872	1225.59	721.6	-311	200	0	5.26753	4.5715	62.1866	654.705	-565.216	971.231	-914	200	0
353	8	-6.04087e-13	2.71035e-13	-2.2352e-12	-8.38454e-11	-4.76771e-11	-1.98283e-12	300	610	0	-7.87224e-18	-5.46221e-18	-1.69356e-17	1.51443e-15	-7.92989e-16	-5.32096e-16	300	200	0	3.70797	0.964852	56.9309	-628.402	1254.2	725.313	-311	200	0	5.6042	4.71446	62.2826	678.417	-607.407	979.127	-914	200	0
353	9	-9.6672e-13	3.7208e-13	-2.79043e-12	-1.02736e-10	-7.12576e-11	3.83607e-12	300	610	0	-1.12521e-17	-6.91092e-18	-2.3328e-17	2.03078e-15	-1.0487e-15	-7.91012e-16	300	200	0	3.7342	0.989294	57.1028	-630.486	1282.32	725.723	-311	200	0	5.95514	4.87977	62.4793	696.786	-568.473	994.027	-914	200	0
354	0	-1.39698e-12	4.70667e-13	-3.17749e-12	-1.14287e-10	-9.74943e-11	1.31613e-11	300	610	0	-1.47972e-17	-7.99754e-18	-2.96087e-17	2.50773e-15	-1.27599e-15	-1.07731e-15	300	200	0	3.76132	1.00654	57.3184	-629.707	1305.91	721.21	-311	200	0	6.254	5.03151	62.8785	706.916	-453.851	1014.21	-914	200	0	10.0324	5.62873	123.326	24944.2	79549.8	-4785.62	0	0	0
354	1	-1.85562e-12	5.44539e-13	-3.19179e-12	-1.1068e-10	-1.2291e-10	2.66512e-11	300	610	0	-1.78947e-17	-8.22907e-18	-3.43928e-17	2.81727e-15	-1.4067e-15	-1.35187e-15	300	200	0	3.79044	1.00949	57.5612	-625.225	1325.99	710.952	-311	200	0	6.44559	5.12437	63.5435	708.665	-285.348	1040.82	-914	200	0
354	2	-2.26855e-12	5.60103e-13	-2.5548e-12	-8.14536e-11	-1.41628e-10	4.45875e-11	300	610	0	-1.95715e-17	-6.92533e-18	-3.55818e-17	2.77144e-15	-1.34236e-15	-1.54906e-15	300	200	0	3.821	0.996486	57.7955	-617.653	1346.16	695.583	-311	200	0	6.50637	5.11343	64.4636	702.306	-95.2847	1074.18	-914	200	0
354	3	-2.51632e-12	4.71028e-13	-9.1712e-13	-1.37308e-11	-1.44815e-10	6.65376e-11	300	610	0	-1.84294e-17	-3.22169e-18	-3.02714e-17	2.11703e-15	-9.52084e-16	-1.57082e-15	300	200	0	3.85	0.970855	57.9688	-607.531	1368.78	677.242	-311	200	0	6.45996	4.98186	65.553	689.503	84.5994	1111.88	-914	200	0
354	4	-2.42547e-12	2.18427e-13	2.12144e-12	1.06905e-10	-1.20328e-10	9.09174e-11	300	610	0	-1.26213e-17	3.88804e-18	-1.47578e-17	5.39824e-16	-7.58594e-17	-1.28294e-15	300	200	0	3.87287	0.939718	58.0403	-594.857	1392.91	658.901	-311	200	0	6.36479	4.75927	66.6726	677.709	230.201	1149.54	-914	200	0
354	5	-1.76449e-12	-2.66212e-13	6.96643e-12	2.94557e-10	-5.2787e-11	1.14468e-10	300	610	0	9.77936e-20	1.54476e-17	1.52849e-17	-2.31531e-15	1.46387e-15	-5.1618e-16	300	200	0	3.88574	0.910695	58.0015	-579.611	1415.33	643.484	-311	200	0	6.27445	4.51368	67.669	682.1	329.766	1183.21	-914	200	0
354	6	-2.48969e-13	-1.05393e-12	1.39486e-11	5.59853e-10	7.56321e-11	1.31691e-10	300	610	0	2.21995e-17	3.23495e-17	6.4368e-17	-6.80107e-15	3.83833e-15	9.24457e-16	300	200	0	3.88638	0.888806	57.8712	-562.307	1433.26	632.959	-311	200	0	6.20946	4.32219	68.4083	719.311	383.354	1210.85	-914	200	0
354	7	2.43857e-12	-2.20544e-12	2.32001e-11	9.05184e-10	2.83305e-10	1.3434e-10	300	610	0	5.60372e-17	5.50386e-17	1.36389e-16	-1.31927e-14	7.17224e-15	3.23843e-15	300	200	0	3.87341	0.876154	57.6786	-544.874	1445.9	627.755	-311	200	0	6.16749	4.23437	68.7777	794.839	393.724	1231.56	-914	200	0
354	8	6.60726e-12	-3.75091e-12	3.44801e-11	1.31811e-09	5.85758e-10	1.11088e-10	300	610	0	1.0327e-16	8.3088e-17	2.33372e-16	-2.15739e-14	1.14836e-14	6.59152e-15	300	200	0	3.84632	0.872557	57.4512	-531.34	1453.15	627.058	-311	200	0	6.14701	4.25289	68.7058	897.952	361.42	1243.66	-914	200	0
354	9	1.24877e-11	-5.66109e-12	4.69492e-11	1.76296e-09	9.90342e-10	4.76124e-11	300	610	0	1.64007e-16	1.14644e-16	3.53659e-16	-3.16774e-14	1.66008e-14	1.10566e-14	300	200	0	3.806	0.875682	57.2104	-526.727	1453.97	629.763	-311	200	0	6.15404	4.34677	68.2308	1010.4	292.65	1244.15	-914	200	0
355	0	2.01258e-11	-7.80952e-12	5.89008e-11	2.17111e-09	1.48866e-09	-7.26632e-11	300	610	0	2.35635e-16	1.45756e-16	4.89534e-16	-4.26814e-14	2.20588e-14	1.65299e-14	300	200	0	3.75461	0.882654	56.9716	-534.535	1447.39	635.176	-311	200	0	6.19816	4.48023	67.5221	1116.43	205.538	1230.47	-914	200	0	10.0324	5.62873	123.326	24944.2	79549.8	-4785.62	0	0	0
355	1	2.92373e-11	-9.9268e-12	6.74739e-11	2.43078e-09	2.04669e-09	-2.66788e-10	300	610	0	3.11354e-16	1.69643e-16	6.24346e-16	-5.29697e-14	2.69774e-14	2.26218e-14	300	200	0	3.69549	0.89305	56.75	-554.936	1435.21	642.716	-311	200	0	6.28675	4.63066	66.779	1203.84	121.418	1202.29	-914	200	0
355	2	3.90218e-11	-1.15509e-11	6.83931e-11	2.37837e-09	2.59283e-09	-5.49102e-10	300	610	0	3.78486e-16	1.76011e-16	7.29354e-16	-5.98799e-14	2.99381e-14	2.85262e-14	300	200	0	3.63341	0.90941	56.5721	-584.825	1422.86	650.916	-311	200	0	6.4175	4.79159	66.1012	1262.62	52.0806	1162.42	-914	200	0
355	3	4.79481e-11	-1.19803e-11	5.58095e-11	1.79401e-09	3.00506e-09	-9.26261e-10	300	610	0	4.16762e-16	1.50588e-16	7.60749e-16	-5.94816e-14	2.88794e-14	3.28804e-14	300	200	0	3.57435	0.933557	56.4729	-619.169	1416.83	657.123	-311	200	0	6.57949	4.96279	65.4573	1287.48	-0.504824	1117.26	-914	200	0
355	4	5.35305e-11	-1.0243e-11	2.23503e-11	4.05628e-10	3.0989e-09	-1.39017e-09	300	610	0	3.96914e-16	7.51446e-17	6.576e-16	-4.64544e-14	2.10495e-14	3.36351e-14	300	200	0	3.52426	0.963101	56.4754	-652.346	1420.15	658.648	-311	200	0	6.76547	5.13272	64.761	1277.1	-34.9478	1074.27	-914	200	0
355	5	5.21396e-11	-5.09718e-12	-4.04794e-11	-2.09326e-09	2.6195e-09	-1.90876e-09	300	610	0	2.80085e-16	-7.16555e-17	3.41833e-16	-1.41635e-14	3.06618e-15	2.79731e-14	300	200	0	3.48704	0.993451	56.575	-679.216	1430.22	654.331	-311	200	0	6.97462	5.27754	63.986	1229.46	-47.9181	1037.81	-914	200	0
355	6	3.89085e-11	4.90977e-12	-1.41364e-10	-6.00546e-09	1.24251e-09	-2.41493e-09	300	610	0	1.88083e-17	-3.12123e-16	-2.78258e-16	4.49365e-14	-2.88477e-14	1.23246e-14	300	200	0	3.46418	1.02263	56.739	-696.683	1440.74	645.137	-311	200	0	7.20147	5.38346	63.2077	1143.41	-42.3488	1008.9	-914	200	0
355	7	7.82753e-12	2.12965e-11	-2.87515e-10	-1.15645e-08	-1.41012e-09	-2.79451e-09	300	610	0	-4.39525e-16	-6.65639e-16	-1.29907e-15	1.38409e-13	-7.83727e-14	-1.74481e-14	300	200	0	3.457	1.0512	56.9227	-704.736	1446.06	633.579	-311	200	0	7.42687	5.45829	62.5299	1024.21	-31.4446	987.094	-914	200	0
355	8	-4.7854e-11	4.53814e-11	-4.82093e-10	-1.88352e-08	-5.73137e-09	-2.87524e-09	300	610	0	-1.14555e-15	-1.14247e-15	-2.80516e-15	2.72284e-13	-1.48259e-13	-6.56131e-14	300	200	0	3.46858	1.0781	57.0948	-705.524	1444.74	622.553	-311	200	0	7.61573	5.51467	62.0283	884.09	-29.2597	971.169	-914	200	0
355	9	-1.34776e-10	7.78613e-11	-7.20548e-10	-2.75752e-08	-1.20587e-08	-2.41941e-09	300	610	0	-2.13598e-15	-1.7349e-15	-4.84297e-15	4.48666e-13	-2.39066e-13	-1.35779e-13	300	200	0	3.50217	1.09974	57.2429	-701.967	1439.31	614.116	-311	200	0	7.72106	5.55933	61.7898	741.026	-39.903	960.679	-914	200	0
356	0	-2.58011e-10	1.18207e-10	-9.85871e-10	-3.70582e-08	-2.05632e-08	-1.12491e-09	300	610	0	-3.41568e-15	-2.40555e-15	-7.38303e-15	6.62405e-13	-3.47431e-13	-2.29662e-13	300	200	0	3.55563	1.11278	57.3597	-697.158	1433.32	608.914	-311	200	0	7.69918	5.60793	61.9145	617.228	-58.5812	957.529	-914	200	0	10.3383	6.93184	120.881	24243.7	77518.5	-6193.88	0	0	0
356	1	-4.18846e-10	1.63867e-10	-1.24291e-09	-4.58673e-08	-3.10907e-08	1.35987e-09	300	610	0	-4.93315e-15	-3.07317e-15	-1.02699e-14	8.96798e-13	-4.63863e-13	-3.45326e-13	300	200	0	3.61675	1.11432	57.4309	-693.905	1429.34	606.634	-311	200	0	7.53204	5.69209	62.4035	532.32	-78.7373	963.093	-914	200	0
356	2	-6.11731e-10	2.09303e-10	-1.43222e-09	-5.16775e-08	-4.29539e-08	5.39959e-09	300	610	0	-6.54947e-15	-3.59706e-15	-1.31614e-14	1.11851e-12	-5.70181e-13	-4.7489e-13	300	200	0	3.66671	1.09978	57.4362	-694.475	1429.02	606.807	-311	200	0	7.239	5.83865	63.1068	495.473	-95.3345	974.631	-914	200	0
356	3	-8.20358e-10	2.44926e-10	-1.46451e-09	-5.10669e-08	-5.46801e-08	1.13061e-08	300	610	0	-8.00257e-15	-3.76236e-15	-1.54612e-14	1.27218e-12	-6.36862e-13	-6.01761e-13	300	200	0	3.69098	1.06422	57.3619	-700.475	1432.53	609.369	-311	200	0	6.86954	6.04635	63.8463	505.182	-105.257	986.272	-914	200	0
356	4	-1.0131e-09	2.56095e-10	-1.21697e-09	-3.94153e-08	-6.37364e-08	1.92347e-08	300	610	0	-8.87046e-15	-3.26967e-15	-1.62552e-14	1.27565e-12	-6.20776e-13	-6.9764e-13	300	200	0	3.68715	1.00777	57.2143	-712.305	1437.67	614.893	-311	200	0	6.48555	6.28437	64.5471	553.496	-106.503	992.2	-914	200	0
356	5	-1.13826e-09	2.22415e-10	-5.34074e-10	-1.09766e-08	-6.62711e-08	2.90361e-08	300	610	0	-8.54054e-15	-1.73473e-15	-1.42653e-14	1.01717e-12	-4.64069e-13	-7.19734e-13	300	200	0	3.66289	0.938451	57.0199	-729.051	1441.52	624.181	-311	200	0	6.14328	6.50883	65.1896	626.276	-96.8549	988.691	-914	200	0
356	6	-1.11991e-09	1.17716e-10	7.64419e-10	4.07624e-08	-5.69374e-08	4.00623e-08	300	610	0	-6.19569e-15	1.29467e-15	-7.84624e-15	3.56668e-13	-9.52809e-14	-6.08914e-13	300	200	0	3.6284	0.868899	56.8172	-748.806	1443.1	637.125	-311	200	0	5.87937	6.67934	65.6932	701.451	-75.7514	975.826	-914	200	0
356	7	-8.55756e-10	-8.87947e-11	2.86435e-09	1.22298e-07	-2.88965e-08	5.09324e-08	300	610	0	-8.32584e-16	6.29518e-15	4.94535e-15	-8.66088e-13	5.65902e-13	-2.899e-13	300	200	0	3.59116	0.809956	56.6469	-767.999	1443.97	651.97	-311	200	0	5.70096	6.768	65.9516	751.736	-47.7181	959.027	-914	200	0
356	8	-2.18868e-10	-4.29562e-10	5.92273e-09	2.38751e-07	2.58665e-08	5.9277e-08	300	610	0	8.668e-15	1.36871e-14	2.6168e-14	-2.8132e-12	1.59853e-12	3.2507e-13	300	200	0	3.55468	0.766911	56.5373	-781.423	1446.3	666.082	-311	200	0	5.58508	6.76247	65.9613	752.649	-22.471	947.56	-914	200	0
356	9	9.34243e-10	-9.33174e-10	1.00139e-08	3.91786e-07	1.15751e-07	6.14986e-08	300	610	0	2.33947e-14	2.37054e-14	5.76537e-14	-5.61642e-12	3.06309e-12	1.32727e-12	300	200	0	3.51834	0.739523	56.4922	-785.139	1450.57	677.625	-311	200	0	5.49816	6.66458	65.8153	695.024	-10.8863	949.346	-914	200	0
357	0	2.74609e-09	-1.61559e-09	1.50532e-08	5.76714e-07	2.48082e-07	5.26097e-08	300	610	0	4.41573e-14	3.62143e-14	1.00461e-13	-9.32733e-12	4.97518e-12	2.79513e-12	300	200	0	3.47894	0.723817	56.4924	-779.169	1454.99	686.294	-311	200	0	5.42686	6.48897	65.5816	594.645	-18.8757	965.663	-914	200	0	9.48145	6.54413	121.797	24202.2	78206.4	-5770.01	0	0	0
357	1	5.32796e-09	-2.46748e-09	2.06962e-08	7.78764e-07	4.26798e-07	2.62402e-08	300	610	0	7.11125e-14	5.04612e-14	1.54082e-13	-1.38475e-11	7.26915e-12	4.76855e-12	300	200	0	3.43667	0.715496	56.513	-766.553	1457.95	692.117	-311	200	0	5.38544	6.26178	65.2725	485.821	-44.1043	989.313	-914	200	0
357	2	8.7137e-09	-3.43748e-09	2.62194e-08	9.68696e-07	6.49133e-07	-2.50651e-08	300	610	0	1.03249e-13	6.47766e-14	2.15393e-13	-1.88378e-11	9.75162e-12	7.21203e-12	300	200	0	3.40052	0.713699	56.541	-750.641	1460.59	694.102	-311	200	0	5.39304	6.01519	64.9328	400.89	-77.4095	1007.05	-914	200	0
357	3	1.27955e-08	-4.41177e-09	3.03888e-08	1.09817e-06	9.01227e-07	-1.09102e-07	300	610	0	1.37733e-13	7.62426e-14	2.77364e-13	-2.3611e-11	1.20472e-11	9.9664e-12	300	200	0	3.38426	0.720978	56.5762	-733.58	1465.38	690.756	-311	200	0	5.45108	5.78067	64.6888	354.34	-105.984	1005.37	-914	200	0
357	4	1.72416e-08	-5.19148e-09	3.13389e-08	1.09563e-06	1.1528e-06	-2.32641e-07	300	610	0	1.69148e-13	8.03752e-14	3.27634e-13	-2.70168e-11	1.35417e-11	1.26903e-11	300	200	0	3.39636	0.739619	56.6207	-716.559	1472.51	681.778	-311	200	0	5.53943	5.58463	64.6837	342.551	-117.824	977.344	-914	200	0
357	5	2.13993e-08	-5.47108e-09	2.64928e-08	8.64023e-07	1.35132e-06	-3.99268e-07	300	610	0	1.88714e-13	7.08957e-14	3.47128e-13	-2.73381e-11	1.33329e-11	1.47964e-11	300	200	0	3.43487	0.769194	56.6779	-700.844	1479.53	668.849	-311	200	0	5.62971	5.44668	64.9566	352.906	-106.67	926.349	-914	200	0
357	6	2.41931e-08	-4.82287e-09	1.25703e-08	2.82026e-07	1.41637e-06	-6.06284e-07	300	610	0	1.8361e-13	3.97071e-14	3.0905e-13	-2.2228e-11	1.0205e-11	1.53913e-11	300	200	0	3.49084	0.806788	56.7607	-688.105	1485.01	654.879	-311	200	0	5.70378	5.37945	65.3738	373.093	-75.6813	864.418	-914	200	0
357	7	2.40356e-08	-2.69535e-09	-1.42513e-08	-7.88713e-07	1.2358e-06	-8.4062e-07	300	610	0	1.3666e-13	-2.27726e-14	1.78736e-13	-8.73082e-12	2.64849e-12	1.32343e-11	300	200	0	3.55456	0.847551	56.8879	-679.66	1490.97	642.663	-311	200	0	5.76381	5.38637	65.6969	396.733	-39.0855	807.835	-914	200	0
357	8	1.87774e-08	1.56392e-09	-5.79464e-08	-2.48747e-06	6.65489e-07	-1.07388e-06	300	610	0	2.66612e-14	-1.2672e-13	-8.49807e-14	1.65551e-11	-1.10435e-11	6.73837e-12	300	200	0	3.62017	0.886079	57.0707	-675.504	1500.55	633.92	-311	200	0	5.82913	5.45666	65.7273	424.88	-17.7684	772.292	-914	200	0
357	9	5.73823e-09	8.64766e-09	-1.21928e-07	-4.92627e-06	-4.64446e-07	-1.2569e-06	300	610	0	-1.70185e-13	-2.81235e-13	-5.26035e-13	5.71013e-11	-3.25677e-11	-5.9572e-12	300	200	0	3.68656	0.919608	57.3018	-674.121	1514.45	629.017	-311	200	0	5.91944	5.56386	65.4063	465.029	-27.7411	768.296	-914	200	0
358	0	-1.81305e-08	1.9175e-08	-2.07927e-07	-8.14648e-06	-2.33341e-06	-1.31458e-06	300	610	0	-4.77266e-13	-4.91663e-13	-1.18407e-12	1.15782e-10	-6.32508e-11	-2.6803e-11	300	200	0	3.75421	0.949165	57.5514	-673.806	1530.23	627.365	-311	200	0	6.03381	5.67176	64.8283	525.58	-71.0089	798.442	-914	200	0	9.48145	6.54413	121.797	24202.2	78206.4	-5770.01	0	0	0
358	1	-5.58851e-08	3.35088e-08	-3.14385e-07	-1.2058e-05	-5.10018e-06	-1.14231e-06	300	610	0	-9.12395e-13	-7.557e-13	-2.08304e-12	1.93834e-10	-1.03501e-10	-5.75016e-11	300	200	0	3.8214	0.976203	57.7758	-674.397	1543.61	628.103	-311	200	0	6.14574	5.74048	64.1693	607.731	-138.085	857.069	-914	200	0
358	2	-1.09962e-07	5.14907e-08	-4.34353e-07	-1.63609e-05	-8.85476e-06	-6.05803e-07	300	610	0	-1.48001e-12	-1.05823e-12	-3.21464e-12	2.89394e-10	-1.52045e-10	-9.89712e-11	300	200	0	3.88371	0.999261	57.9425	-676.971	1549.89	630.454	-311	200	0	6.22547	5.73312	63.5792	705.223	-217.418	931.958	-914	200	0
358	3	-1.81215e-07	7.20887e-08	-5.52941e-07	-2.0452e-05	-1.35489e-05	4.52952e-07	300	610	0	-2.16034e-12	-1.36497e-12	-4.51621e-12	3.95589e-10	-2.04948e-10	-1.50575e-10	300	200	0	3.93496	1.01506	58.0429	-681.626	1545.92	633.747	-311	200	0	6.2744	5.63461	63.145	809.404	-300.553	1009.76	-914	200	0
358	4	-2.67566e-07	9.29657e-08	-6.44537e-07	-2.33266e-05	-1.89036e-05	2.20049e-06	300	610	0	-2.89564e-12	-1.61543e-12	-5.8435e-12	4.9826e-10	-2.54461e-10	-2.09104e-10	300	200	0	3.96833	1.02207	58.0751	-686.659	1531.75	637.575	-311	200	0	6.32974	5.46576	62.9195	908.668	-379.941	1082.36	-914	200	0
358	5	-3.6227e-07	1.09999e-07	-6.70194e-07	-2.34892e-05	-2.42971e-05	4.78365e-06	300	610	0	-3.57409e-12	-1.71606e-12	-6.94028e-12	5.73512e-10	-2.87812e-10	-2.67542e-10	300	200	0	3.97974	1.02182	58.0339	-690.377	1509.73	642.025	-311	200	0	6.42629	5.26961	62.9236	986.98	-446.104	1147.32	-914	200	0
358	6	-4.51864e-07	1.16814e-07	-5.75842e-07	-1.89012e-05	-2.86394e-05	8.28451e-06	300	610	0	-4.01295e-12	-1.53524e-12	-7.40871e-12	5.8547e-10	-2.86136e-10	-3.13703e-10	300	200	0	3.97062	1.01685	57.9225	-692.692	1483.35	647.592	-311	200	0	6.56196	5.08979	63.1149	1030.66	-489.66	1204.16	-914	200	0
358	7	-5.13992e-07	1.04444e-07	-2.9233e-07	-7.00182e-06	-3.02532e-05	1.26556e-05	300	610	0	-3.9441e-12	-9.02389e-13	-6.68712e-12	4.84861e-10	-2.23886e-10	-3.28938e-10	300	200	0	3.94588	1.00913	57.7561	-694.547	1457.47	654.761	-311	200	0	6.69753	4.9595	63.3733	1038.08	-502.419	1252.85	-914	200	0
358	8	-5.15466e-07	6.1272e-08	2.61396e-07	1.51464e-05	-2.67864e-05	1.76337e-05	300	610	0	-3.00649e-12	3.85445e-13	-4.04541e-12	2.0933e-10	-6.91903e-11	-2.87225e-10	300	200	0	3.91045	1.00111	57.5522	-696.329	1437.27	663.508	-311	200	0	6.77575	4.89211	63.5236	1021.05	-475.153	1294.26	-914	200	0
358	9	-4.11139e-07	-2.65225e-08	1.17028e-06	5.05274e-05	-1.52022e-05	2.26354e-05	300	610	0	-7.52276e-13	2.54542e-12	1.38814e-12	-3.13302e-10	2.14216e-10	-1.55115e-10	300	200	0	3.86886	0.995848	57.3283	-697.112	1425.7	673.116	-311	200	0	6.75101	4.87815	63.3977	995.962	-401.85	1328.88	-914	200	0
359	0	-1.44431e-07	-1.73722e-07	2.50839e-06	0.000101587	8.09837e-06	2.6641e-05	300	610	0	3.32442e-12	5.77438e-12	1.05507e-11	-1.15734e-09	6.62718e-10	1.06828e-10	300	200	0	3.82583	0.995369	57.1063	-695.583	1423.17	682.51	-311	200	0	6.61677	4.90003	62.934	973.207	-287.874	1354.47	-914	200	0	9.63439	5.9462	120.093	24256.6	76934.5	-4904.54	0	0	0
359	1	3.494e-07	-3.93718e-07	4.3156e-06	0.000169329	4.69452e-05	2.80835e-05	300	610	0	9.72557e-12	1.0193e-11	2.42992e-11	-2.38535e-09	1.30536e-09	5.40266e-10	300	200	0	3.78544	1.00021	56.9071	-691.609	1429.71	690.775	-311	200	0	6.40368	4.94726	62.2616	954.08	-148.707	1365.68	-914	200	0
359	2	1.13585e-06	-6.94709e-07	6.56392e-06	0.000252037	0.000104776	2.47687e-05	300	610	0	1.88422e-11	1.57646e-11	4.31728e-11	-4.02658e-09	2.15241e-09	1.1821e-09	300	200	0	3.74846	1.00883	56.7395	-686.749	1445.66	697.475	-311	200	0	6.15318	5.01062	61.6613	936.324	-2.58498	1357.48	-914	200	0
359	3	2.26818e-06	-1.07416e-06	9.11325e-06	0.000343626	0.000183633	1.38673e-05	300	610	0	3.07913e-11	2.21861e-11	6.70466e-11	-6.04615e-09	3.17933e-09	2.05331e-09	300	200	0	3.71184	1.01602	56.5988	-683.263	1469.97	702.693	-311	200	0	5.89456	5.06937	61.3962	919.595	133.846	1327.89	-914	200	0
359	4	3.76727e-06	-1.51138e-06	1.16575e-05	0.000431668	0.000282707	-7.96899e-06	300	610	0	4.51891e-11	2.87542e-11	9.46666e-11	-8.30498e-09	4.30614e-09	3.14279e-09	300	200	0	3.67441	1.01488	56.48	-682.231	1498.55	706.555	-311	200	0	5.64067	5.09612	61.5692	904.657	248.002	1277.54	-914	200	0
359	5	5.5934e-06	-1.95842e-06	1.36652e-05	0.000495285	0.000396402	-4.42958e-05	300	610	0	6.08601e-11	3.42154e-11	1.23075e-10	-1.05116e-08	5.37303e-09	4.386e-09	300	200	0	3.64198	1.0018	56.3958	-682.505	1525.26	708.593	-311	200	0	5.40255	5.07598	62.1189	889.433	332.84	1209.88	-914	200	0
359	6	7.60966e-06	-2.32985e-06	1.43235e-05	0.000503228	0.000511948	-9.82928e-05	300	610	0	7.54962e-11	3.66187e-11	1.46963e-10	-1.21697e-08	6.11448e-09	5.63877e-09	300	200	0	3.62324	0.97856	56.377	-681.863	1544.9	708.073	-311	200	0	5.20409	5.01904	62.8862	869.594	386.139	1132.7	-914	200	0
359	7	9.53853e-06	-2.49273e-06	1.24984e-05	0.00041269	0.000606754	-0.000171826	300	610	0	8.5297e-11	3.32054e-11	1.58037e-10	-1.253e-08	6.13612e-09	6.64841e-09	300	200	0	3.62245	0.950341	56.4473	-678.571	1555.6	705.119	-311	200	0	5.07394	4.95146	63.672	845.394	408.615	1057.19	-914	200	0
359	8	1.09154e-05	-2.25911e-06	6.73211e-06	0.000169642	0.00064583	-0.00026409	300	610	0	8.46557e-11	2.0383e-11	1.44526e-10	-1.05584e-08	4.90135e-09	7.0258e-09	300	200	0	3.63772	0.922494	56.6029	-671.398	1558.06	700.839	-311	200	0	5.03172	4.89656	64.2886	824.107	400.655	993.471	-914	200	0
359	9	1.10467e-05	-1.38433e-06	-4.693e-06	-0.000288263	0.000579869	-0.000369799	300	610	0	6.59857e-11	-6.14544e-12	9.10558e-11	-4.93988e-09	1.73736e-09	6.22528e-09	300	200	0	3.66358	0.899586	56.8195	-659.334	1553.11	696.345	-311	200	0	5.09255	4.87318	64.6205	813.624	360.358	945.797	-914	200	0
360	0	8.98431e-06	4.24218e-07	-2.35913e-05	-0.00102491	0.000344901	-0.000476974	300	610	0	1.98301e-11	-5.10114e-11	-2.08247e-11	5.85671e-09	-4.12597e-09	3.54204e-09	300	200	0	3.69305	0.886343	57.0699	-642.513	1540.83	692.15	-311	200	0	5.26775	4.90216	64.6729	817.588	288.051	911.797	-914	200	0	9.6343	5.94623	120.092	24256.4	76934.5	-4904.47	0	0	0
360	1	3.53425e-06	3.48182e-06	-5.15686e-05	-0.00209362	-0.000135294	-0.000564472	300	610	0	-6.45593e-11	-1.18468e-10	-2.11098e-10	2.34205e-08	-1.34683e-08	-1.85935e-09	300	200	0	3.71904	0.885764	57.3289	-623	1522.01	688.262	-311	200	0	5.53966	4.99478	64.5569	834.653	191.504	885.705	-914	200	0
360	2	-6.67781e-06	8.07783e-06	-8.95354e-05	-0.00351825	-0.000942432	-0.000599603	300	610	0	-1.97949e-10	-2.11227e-10	-4.98261e-10	4.91122e-08	-2.69244e-08	-1.08683e-08	300	200	0	3.73684	0.89633	57.5617	-604.143	1499.24	684.585	-311	200	0	5.84536	5.13541	64.4007	858.113	82.7971	861.735	-914	200	0
360	3	-2.30547e-05	1.43965e-05	-0.000137004	-0.00526652	-0.00215084	-0.00053637	300	610	0	-3.88902e-10	-3.2876e-10	-8.94396e-10	8.3613e-08	-4.47451e-08	-2.42837e-08	300	200	0	3.74577	0.912944	57.7243	-589.643	1476.84	681.423	-311	200	0	6.10474	5.28112	64.2774	879.812	-27.7595	836.165	-914	200	0
360	4	-4.67578e-05	2.24011e-05	-0.000191154	-0.00721515	-0.00380659	-0.000315164	300	610	0	-6.40378e-10	-4.65009e-10	-1.39792e-09	1.26281e-07	-6.64617e-08	-4.25811e-08	300	200	0	3.74862	0.928821	57.7917	-582.926	1459.4	679.585	-311	200	0	6.26467	5.38075	64.2267	896.498	-131.784	807.709	-914	200	0
360	5	-7.82882e-05	3.16781e-05	-0.000245698	-0.00910818	-0.00589704	0.000134927	300	610	0	-9.44972e-10	-6.05556e-10	-1.9838e-09	1.74306e-07	-9.04509e-08	-6.55756e-08	300	200	0	3.75043	0.936293	57.7754	-585.895	1450.33	679.835	-311	200	0	6.31493	5.40406	64.3129	909.168	-218.8	776.012	-914	200	0
360	6	-0.000116894	4.12444e-05	-0.000289616	-0.010512	-0.00831007	0.000889783	300	610	0	-1.27879e-09	-7.24436e-10	-2.59144e-09	2.2169e-07	-1.13418e-07	-9.19713e-08	300	200	0	3.75639	0.929074	57.709	-597.756	1451.59	682.167	-311	200	0	6.27909	5.36182	64.6173	916.82	-277.777	741.074	-914	200	0
360	7	-0.000159801	4.93302e-05	-0.000305946	-0.0107737	-0.0107838	0.00201818	300	610	0	-1.59422e-09	-7.80979e-10	-3.11092e-09	2.58134e-07	-1.29846e-07	-1.18809e-07	300	200	0	3.76722	0.904632	57.6228	-615.864	1463.8	685.371	-311	200	0	6.20172	5.29919	65.1754	914.374	-308.449	705.115	-914	200	0
360	8	-0.00020129	5.31643e-05	-0.000270904	-0.00899489	-0.0128501	0.00356226	300	610	0	-1.81225e-09	-7.17373e-10	-3.36935e-09	2.6799e-07	-1.31493e-07	-1.4085e-07	300	200	0	3.7747	0.863241	57.5305	-637.838	1485.23	687.244	-311	200	0	6.13124	5.26475	65.9367	896.606	-327.668	674.139	-914	200	0
360	9	-0.00023171	4.88084e-05	-0.000153781	-0.00403578	-0.0137792	0.00550917	300	610	0	-1.81566e-09	-4.57987e-10	-3.12014e-09	2.29562e-07	-1.07091e-07	-1.49979e-07	300	200	0	3.76343	0.807235	57.4319	-662.632	1511.58	685.609	-311	200	0	6.09957	5.28389	66.7988	860.999	-357.322	656.079	-914	200	0
361	0	-0.000236572	3.11111e-05	8.18173e-05	0.00542638	-0.012538	0.00775297	300	610	0	-1.4451e-09	8.81276e-11	-2.03968e-09	1.15122e-07	-4.24408e-08	-1.34756e-07	300	200	0	3.72157	0.74404	57.3288	-690.063	1537.27	679.567	-311	200	0	6.11544	5.35593	67.6791	805.78	-406.414	656.081	-914	200	0	9.81682	6.27686	124.56	24900	80452.1	-5811.26	0	0	0
361	1	-0.00019597	-6.12074e-06	0.000474622	0.0207585	-0.0077792	0.0100479	300	610	0	-5.00921e-10	1.0197e-09	2.62499e-10	-1.07795e-07	7.88041e-08	-8.03343e-08	300	200	0	3.65188	0.687305	57.2376	-719.573	1557.35	669.842	-311	200	0	6.17065	5.46065	68.5406	728.229	-463.828	673.187	-914	200	0
361	2	-8.47147e-05	-6.96081e-05	0.0010594	0.0431206	0.00211082	0.0119557	300	610	0	1.24514e-09	2.42851e-09	4.21219e-09	-4.73155e-07	2.73341e-07	3.09781e-08	300	200	0	3.57001	0.651079	57.1802	-749.185	1569.02	658.151	-311	200	0	6.24418	5.56651	69.3524	626.96	-502.772	701.259	-914	200	0
361	3	0.000126356	-0.000165596	0.00185681	0.0730729	0.0188746	0.0127949	300	610	0	4.02383e-09	4.37523e-09	1.02083e-08	-1.0105e-06	5.55014e-07	2.18157e-07	300	200	0	3.49172	0.641328	57.1587	-775.895	1571.14	646.579	-311	200	0	6.30832	5.64981	70.0281	506.584	-495.627	732.868	-914	200	0
361	4	0.000467264	-0.000298206	0.00285868	0.110015	0.0441176	0.0116011	300	610	0	8.02234e-09	6.85385e-09	1.85205e-08	-1.73555e-06	9.2983e-07	4.98476e-07	300	200	0	3.42383	0.652416	57.1499	-797.186	1563.12	637.091	-311	200	0	6.34069	5.71279	70.4101	381.087	-433.383	762.825	-914	200	0
361	5	0.000963304	-0.000467015	0.00400842	0.151455	0.0788736	0.00711917	300	610	0	1.33133e-08	9.74361e-09	2.9137e-08	-2.63673e-06	1.38892e-06	8.82661e-07	300	200	0	3.36614	0.671074	57.1302	-811.393	1545.43	630.923	-311	200	0	6.32758	5.78044	70.3312	271.578	-332.669	788.691	-914	200	0
361	6	0.0016263	-0.000663778	0.00517694	0.192124	0.122968	-0.00215244	300	610	0	1.9755e-08	1.27492e-08	4.15602e-08	-3.65735e-06	1.8994e-06	1.36783e-06	300	200	0	3.31822	0.684137	57.1009	-817.1	1520.05	628.328	-311	200	0	6.26463	5.88048	69.7092	199.819	-223.075	809.036	-914	200	0
361	7	0.00244219	-0.000868358	0.0061358	0.223019	0.174162	-0.017832	300	610	0	2.68625e-08	1.5333e-08	5.45493e-08	-4.67409e-06	2.3934e-06	1.92804e-06	300	200	0	3.28205	0.684959	57.0851	-813.706	1489.35	628.813	-311	200	0	6.16718	6.02477	68.5945	181.961	-130.087	822.237	-914	200	0
361	8	0.00335483	-0.00104411	0.00653116	0.230506	0.227087	-0.0414054	300	610	0	3.36539e-08	1.66475e-08	6.58294e-08	-5.47324e-06	2.75628e-06	2.50258e-06	300	200	0	3.25958	0.675337	57.103	-802.426	1455.33	631.227	-311	200	0	6.06527	6.20435	67.1305	221.512	-68.2115	827.233	-914	200	0
361	9	0.00424649	-0.00113328	0.00586447	0.195731	0.272047	-0.07382	300	610	0	3.84875e-08	1.54816e-08	7.17979e-08	-5.72822e-06	2.81587e-06	2.98293e-06	300	200	0	3.25028	0.662833	57.156	-785.822	1420.33	633.68	-311	200	0	5.97563	6.3979	65.4939	304.462	-41.245	825.176	-914	200	0
362	0	0.00491676	-0.00105338	0.00348882	0.0946582	0.293833	-0.11489	300	610	0	3.89135e-08	1.02434e-08	6.72903e-08	-4.98386e-06	2.33561e-06	3.19982e-06	300	200	0	3.25171	0.655984	57.2262	-766.336	1387.79	634.084	-311	200	0	5.88865	6.58367	63.8792	406.455	-44.9504	818.895	-914	200	0	8.32761	6.66223	123.855	24432.6	79810.5	-5703.31	0	0	0
362	1	0.00506297	-0.000695959	-0.00136655	-0.100764	0.270794	-0.162499	300	610	0	3.1585e-08	-9.91458e-10	4.54967e-08	-2.65574e-06	1.01598e-06	2.91353e-06	300	200	0	3.26264	0.660295	57.284	-745.436	1361.95	631.212	-311	200	0	5.78113	6.73827	62.5124	506.762	-72.6361	810.281	-914	200	0
362	2	0.00426738	7.00063e-05	-0.00952802	-0.419762	0.17457	-0.211606	300	610	0	1.22891e-08	-2.03263e-08	-1.84296e-09	1.94422e-06	-1.48991e-06	1.81142e-06	300	200	0	3.28508	0.677037	57.3032	-723.908	1346.19	625.143	-311	200	0	5.62821	6.8281	61.6482	590.865	-119.797	801.012	-914	200	0
362	3	0.00199873	0.00138772	-0.0217473	-0.887544	-0.028991	-0.253138	300	610	0	-2.38201e-08	-4.974e-08	-8.37975e-08	9.54167e-06	-5.53938e-06	-4.81072e-07	300	200	0	3.32296	0.704862	57.2806	-702.127	1340.85	616.74	-311	200	0	5.40892	6.81986	61.5047	644.027	-183.318	797.365	-914	200	0
362	4	-0.00236155	0.00339182	-0.0384904	-1.5171	-0.377028	-0.272881	300	610	0	-8.16845e-08	-9.05843e-08	-2.08963e-07	2.07771e-05	-1.14339e-05	-4.3686e-06	300	200	0	3.37889	0.741792	57.2424	-679.98	1343.36	607.347	-311	200	0	5.11711	6.70224	62.1653	653.228	-258.927	810.568	-914	200	0
362	5	-0.00945559	0.00617415	-0.0596296	-2.29748	-0.904179	-0.250634	300	610	0	-1.65388e-07	-1.4284e-07	-3.83328e-07	3.60102e-05	-1.9315e-05	-1.02242e-05	300	200	0	3.45169	0.785357	57.2242	-657.556	1351.62	598.836	-311	200	0	4.77531	6.48773	63.5333	616.728	-341.716	848.781	-914	200	0
362	6	-0.0198333	0.00973311	-0.0840316	-3.17836	-1.63355	-0.159967	300	610	0	-2.76677e-07	-2.04106e-07	-6.07108e-07	5.50376e-05	-2.90173e-05	-1.82886e-05	300	200	0	3.53529	0.831725	57.246	-636.093	1366.14	592.834	-311	200	0	4.43626	6.19828	65.358	545.848	-426.157	909.107	-914	200	0
362	7	-0.0337703	0.0139048	-0.109048	-4.05137	-2.56337	0.0308995	300	610	0	-4.12865e-07	-2.68342e-07	-8.70431e-07	7.67185e-05	-3.9875e-05	-2.85223e-05	300	200	0	3.61757	0.876633	57.3004	-617.88	1387.81	589.563	-311	200	0	4.16347	5.85925	67.3211	455.448	-505.017	978.198	-914	200	0
362	8	-0.0510079	0.0182772	-0.129946	-4.72967	-3.64905	0.356462	300	610	0	-5.6412e-07	-3.2442e-07	-1.14793e-06	9.85189e-05	-5.04909e-05	-4.04071e-05	300	200	0	3.68213	0.917324	57.3545	-605.488	1414.48	587.976	-311	200	0	4.00031	5.5021	69.1382	355.413	-572.558	1039.76	-914	200	0
362	9	-0.0704115	0.0220919	-0.139347	-4.92864	-4.78066	0.848787	300	610	0	-7.10216e-07	-3.54681e-07	-1.39253e-06	0.000116006	-5.84849e-05	-5.2699e-05	300	200	0	3.71626	0.952595	57.3691	-600.864	1442.5	587.027	-311	200	0	3.94898	5.15795	70.6001	251.675	-626.504	1082.38	-914	200	0
363	0	-0.0895588	0.0241456	-0.126802	-4.25268	-5.75749	1.52907	300	610	0	-8.17042e-07	-3.33766e-07	-1.52919e-06	0.000122366	-6.02608e-05	-6.31501e-05	300	200	0	3.71886	0.982488	57.3239	-603.861	1470.18	586.367	-311	200	0	3.97909	4.84313	71.5617	151.966	-662.425	1103.06	-914	200	0	8.54138	6.55078	124.844	25068.2	79521.6	-5864.68	0	0	0
363	1	-0.10429	0.0227106	-0.0786881	-2.19513	-6.26256	2.39519	300	610	0	-8.33417e-07	-2.28177e-07	-1.44979e-06	0.000108053	-5.08536e-05	-6.82323e-05	300	200	0	3.70017	1.0081	57.2341	-611.386	1497.33	586.066	-311	200	0	4.06052	4.55789	71.9477	67.9162	-670.054	1105.1	-914	200	0
363	2	-0.108285	0.0155054	0.0213121	1.8387	-5.84239	3.40494	300	610	0	-6.89075e-07	2.78701e-09	-1.01105e-06	6.07527e-05	-2.39466e-05	-6.29226e-05	300	200	0	3.67421	1.02958	57.1442	-619.148	1522.71	586.278	-311	200	0	4.18287	4.30256	71.7741	12.6462	-637.996	1093.74	-914	200	0
363	3	-0.0927796	-0.000241688	0.190821	8.47338	-3.90009	4.4551	300	610	0	-2.95134e-07	4.0392e-07	-3.83014e-08	-3.41144e-05	2.78178e-05	-4.06396e-05	300	200	0	3.65162	1.04532	57.1032	-624.46	1543.25	587.418	-311	200	0	4.34402	4.08786	71.1601	-0.773178	-560.627	1073.33	-914	200	0
363	4	-0.0465718	-0.0275802	0.446074	18.2558	0.286863	5.35779	300	610	0	4.5124e-07	1.01784e-06	1.66152e-06	-0.000192041	0.000112082	6.54401e-06	300	200	0	3.63845	1.05335	57.1372	-626.802	1555.11	590.44	-311	200	0	4.53438	3.92572	70.3158	40.574	-443.158	1046.33	-914	200	0
363	5	0.0434539	-0.0694103	0.79753	31.4846	7.50965	5.8168	300	610	0	1.65582e-06	1.87456e-06	4.27343e-06	-0.000426895	0.000235399	8.72523e-05	300	200	0	3.63808	1.05128	57.2378	-626.409	1555.15	596.444	-311	200	0	4.7357	3.8175	69.4853	143.787	-303.38	1014.15	-914	200	0
363	6	0.191023	-0.127771	1.24343	47.9643	18.5148	5.40894	300	610	0	3.40756e-06	2.97591e-06	7.93012e-06	-0.000746849	0.000401068	0.000209533	300	200	0	3.65216	1.03576	57.3786	-623.25	1542.32	605.815	-311	200	0	4.92964	3.76045	68.8667	298.608	-166.709	980.586	-914	200	0
363	7	0.408074	-0.202782	1.76113	66.6809	33.8166	3.57794	300	610	0	5.74771e-06	4.27436e-06	1.26457e-05	-0.00114847	0.000606045	0.000378764	300	200	0	3.68	1.00459	57.5461	-617.246	1518.52	617.852	-311	200	0	5.10533	3.76474	68.5401	474.671	-56.0933	954.621	-914	200	0
363	8	0.700967	-0.291196	2.29635	85.407	53.4182	-0.348636	300	610	0	8.626e-06	5.64637e-06	1.82251e-05	-0.00160884	0.000836883	0.000594561	300	200	0	3.71875	0.960072	57.7455	-608.982	1487.49	631.107	-311	200	0	5.26023	3.85513	68.4195	635.209	15.328	947.311	-914	200	0
363	9	1.06503	-0.384588	2.75107	100.266	76.4337	-7.10574	300	610	0	1.18434e-05	6.86182e-06	2.41499e-05	-0.00207594	0.00106483	0.0008466	300	200	0	3.76552	0.909675	57.9716	-599.923	1452.82	643.926	-311	200	0	5.39737	4.04739	68.2948	752.704	44.5246	964.551	-914	200	0
364	0	1.47739	-0.467273	2.97147	105.319	100.614	-17.3847	300	610	0	1.49835e-05	7.55292e-06	2.9447e-05	-0.00245788	0.0012405	0.00110941	300	200	0	3.81857	0.862594	58.1883	-592.146	1417.9	654.74	-311	200	0	5.51971	4.32296	67.9897	813.421	36.0412	1003.02	-914	200	0	7.86912	7.0459	112.882	16505.2	85698.1	-3632.95	0	0	0
364	1	1.88824	-0.51419	2.73864	92.2679	121.807	-31.6578	300	610	0	1.73379e-05	7.18871e-06	3.25538e-05	-0.00261249	0.00128878	0.00133646	300	200	0	3.87545	0.825728	58.3501	-588.173	1387.01	662.309	-311	200	0	5.62506	4.63199	67.5099	814.521	0.01164	1050.49	-914	200	0
364	2	2.21126	-0.489165	1.76577	50.4348	133.409	-49.9178	300	610	0	1.78375e-05	5.06456e-06	3.1207e-05	-0.00233967	0.00110552	0.00145422	300	200	0	3.93099	0.803756	58.4369	-590.538	1363.92	666.156	-311	200	0	5.71325	4.92553	67.0403	761.379	-49.2747	1088.75	-914	200	0
364	3	2.31455	-0.344204	-0.292473	-32.783	125.923	-71.3258	300	610	0	1.50077e-05	3.19864e-07	2.23931e-05	-0.00137999	0.000557523	0.00135748	300	200	0	3.97897	0.801018	58.4649	-600.342	1350.27	666.668	-311	200	0	5.79878	5.18343	66.7893	667.974	-94.2439	1101.2	-914	200	0
364	4	2.01423	-0.0207007	-3.81168	-170.724	86.7914	-93.7699	322.77	654.79	0	6.97371e-06	-7.99882e-06	2.41976e-06	0.000575329	-0.000511202	0.00090774	300	200	0	4.01513	0.820677	58.4685	-615.949	1346.1	664.546	-311	200	0	5.90682	5.41008	66.8407	558.794	-118.302	1081.1	-914	200	0
364	5	1.07422	0.546254	-9.14215	-375.239	0.732552	-113.362	300.08	651.045	0	-8.44569e-06	-2.08086e-05	-3.28212e-05	0.00385686	-0.00226401	-6.2723e-05	300	200	0	4.03693	0.86214	58.4694	-633.896	1350.56	660.4	-311	200	0	6.05302	5.60907	67.1652	465.778	-114.43	1031.96	-914	200	0
364	6	-0.78348	1.41907	-16.5175	-653.136	-149.1	-123.93	290.973	649.542	0	-3.3513e-05	-3.87735e-05	-8.7309e-05	0.00876458	-0.00484314	-0.00173762	300	200	0	4.04186	0.919611	58.4676	-651.173	1361.39	654.866	-311	200	0	6.22987	5.76605	67.701	415.778	-89.3214	961.918	-914	200	0
364	7	-3.85207	2.64288	-25.9202	-1001.04	-378.781	-116.612	285.387	648.62	0	-7.01625e-05	-6.1979e-05	-0.000163973	0.015483	-0.00832468	-0.00429041	300	200	0	4.02712	0.982909	58.455	-665.863	1375.43	648.513	-311	200	0	6.41243	5.86107	68.3645	418.844	-58.423	880.093	-914	200	0
364	8	-8.37362	4.22659	-36.9792	-1401.97	-699.537	-80.8633	281.083	647.912	0	-0.000119357	-8.94876e-05	-0.000263312	0.0239575	-0.0126538	-0.00784074	300	200	0	3.9896	1.04075	58.4274	-676.212	1390.56	641.502	-311	200	0	6.57543	5.90052	69.0229	469.81	-38.7192	796.785	-914	200	0
364	9	-14.4249	6.13342	-49.0965	-1830.55	-1113.62	-8.23786	277.318	647.285	0	-0.000180169	-0.000118776	-0.000381487	0.0337291	-0.0175593	-0.0123898	300	200	0	3.92623	1.08477	58.3868	-680.961	1406.13	633.94	-311	200	0	6.70236	5.92236	69.4954	555.292	-43.9579	724.023	-914	200	0
365	0	-21.8553	8.296	-61.8026	-2263.9	-1615.42	104.094	273.862	646.631	0	-0.000248578	-0.000145087	-0.00050792	0.0437304	-0.0224503	-0.0177328	300	200	0	3.83651	1.11132	58.3354	-680.844	1421.62	626.674	-311	200	0	6.7797	5.96078	69.6213	654.519	-78.9565	672.947	-914	200	0	-62.634	24.4329	-16.306	-64836.7	122549	44176	7303.33	4027.96	0
365	1	-30.3839	10.6432	-75.0123	-2687.3	-2197.65	253.147	270.703	645.825	0	-0.000316013	-0.000160762	-0.000622496	0.0520573	-0.0263015	-0.0233484	300	200	0	3.72716	1.12023	58.2688	-678.218	1435.74	621.322	-311	200	0	6.7931	6.01924	69.3882	740.177	-134.075	648.758	-914	200	0
365	2	-39.7835	13.1075	-89.002	-3094.52	-2854.56	432.165	267.927	644.769	0	-0.000367771	-0.00015469	-0.000692691	0.0557451	-0.0275459	-0.028274	300	200	0	3.61487	1.11222	58.1785	-674.236	1446.57	619.24	-311	200	0	6.7347	6.08033	68.9737	786.872	-188.201	648.725	-914	200	0
365	3	-49.9959	15.6058	-104.255	-3487.64	-3579.09	635.331	265.67	643.453	0	-0.000381529	-0.000112051	-0.00067114	0.0505996	-0.0239982	-0.0309779	300	200	0	3.52082	1.08751	58.0643	-667.494	1452.43	620.423	-311	200	0	6.61136	6.12525	68.6189	783.127	-221.657	666.121	-914	200	0
365	4	-61.1187	18.0091	-121.319	-3874.22	-4357.17	862.473	264.085	641.934	0	-0.000326343	-1.46545e-05	-0.000494486	0.0311575	-0.0128513	-0.0292569	300	200	0	3.45937	1.04702	57.9383	-656.286	1453.44	623.411	-311	200	0	6.44081	6.14029	68.4674	736.148	-227.639	695.19	-914	200	0
365	5	-73.3285	20.1309	-140.723	-4262.33	-5162.64	1117.15	263.313	640.289	0	-0.000162687	0.000157784	-8.46954e-05	-0.00911861	0.00920119	-0.0201967	300	200	0	3.43331	0.99414	57.8139	-640.617	1451.86	626.12	-311	200	0	6.23885	6.11762	68.5147	662.987	-212.473	731.55	-914	200	0
365	6	-86.8237	21.7595	-163.01	-4658.43	-5956.36	1401.82	263.46	638.578	0	0.000155692	0.000424983	0.000645607	-0.0772791	0.0456485	-0.000250534	300	200	0	3.43847	0.934388	57.6977	-621.447	1450.43	626.852	-311	200	0	6.01797	6.05852	68.6705	578.59	-188.901	769.783	-914	200	0
365	7	-101.819	22.718	-188.874	-5069.51	-6690.67	1717.95	264.576	636.841	0	0.000677157	0.00080159	0.00178193	-0.179804	0.0995746	0.0344934	300	200	0	3.46893	0.875117	57.5902	-599.691	1450.9	624.914	-311	200	0	5.79739	5.97729	68.8177	492.484	-169.238	803.825	-914	200	0
365	8	-118.57	22.9276	-219.311	-5506.93	-7316.05	2068.26	266.641	635.11	0	0.00144371	0.00129039	0.0033888	-0.320838	0.172719	0.08777	300	200	0	3.51775	0.825801	57.4963	-576.882	1454.39	620.662	-311	200	0	5.59823	5.896	68.8261	410.116	-158.531	830.97	-914	200	0
365	9	-137.396	22.4629	-255.676	-5989.64	-7785.65	2456.65	269.549	633.427	0	0.00247758	0.00187297	0.00548087	-0.499605	0.264121	0.162232	300	200	0	3.57735	0.795458	57.4348	-556.29	1462.2	615.178	-311	200	0	5.42899	5.83009	68.5949	334.789	-150.944	854.047	-914	200	0
366	0	-158.66	21.5796	-299.575	-6545.55	-8057.28	2887.5	273.104	631.849	0	0.00376201	0.00249785	0.00798302	-0.70693	0.368325	0.258102	300	200	0	3.64103	0.787676	57.4324	-542.901	1475.48	609.866	-311	200	0	5.2888	5.78352	68.1191	271.429	-136.153	877.697	-914	200	0	-282.541	41.0124	-484.829	-356662	272309	187625	532.75	739.026	0
366	1	-182.705	20.7085	-352.535	-7208.69	-8096.38	3365.34	277.034	630.448	0	0.00521587	0.00306672	0.0106795	-0.920932	0.473187	0.371324	300	200	0	3.70302	0.798761	57.5025	-541.9	1494.63	606.083	-311	200	0	5.18176	5.75774	67.4669	226.861	-110.372	902.322	-914	200	0
366	2	-209.755	20.4113	-415.477	-8011.15	-7882.85	3892.59	281.027	629.282	0	0.00666295	0.0034202	0.013155	-1.10217	0.557448	0.491248	300	200	0	3.75654	0.82104	57.6313	-555.989	1518.33	604.931	-311	200	0	5.11858	5.75677	66.6765	202.86	-78.2805	923.649	-914	200	0
366	3	-239.797	21.2998	-488.136	-8971.42	-7421.48	4466.74	284.796	628.379	0	0.00779816	0.00332578	0.0147326	-1.18884	0.588406	0.597963	300	200	0	3.79435	0.847269	57.7838	-583.216	1542.88	607.2	-311	200	0	5.10448	5.78028	65.7165	191.656	-46.6478	939.442	-914	200	0
366	4	-272.475	23.9333	-568.556	-10083.5	-6752.25	5079.62	288.124	627.735	0	0.00815553	0.00247191	0.0144214	-1.09307	0.520236	0.659572	300	200	0	3.81353	0.871917	57.9223	-617.619	1563.24	613.151	-311	200	0	5.13009	5.81627	64.5654	183.086	-21.669	954.469	-914	200	0
366	5	-306.985	28.7179	-652.866	-11310.3	-5954.58	5718.09	290.879	627.324	0	0.00708592	0.000474199	0.0108897	-0.699821	0.29379	0.629955	300	200	0	3.81953	0.890537	58.0248	-651.747	1575.26	622.202	-311	200	0	5.18214	5.8436	63.3127	176.499	-10.8761	975.7	-914	200	0
366	6	-341.976	35.818	-735.487	-12583.1	-5137.18	6363.7	293.015	627.109	0	0.0037562	-0.00309871	0.00248897	0.129263	-0.160985	0.447811	300	200	0	3.82331	0.900805	58.0897	-678.715	1576.72	633.002	-311	200	0	5.26585	5.84025	62.1639	184.355	-21.3906	1003.24	-914	200	0
366	7	-375.467	45.0849	-809.928	-13809.7	-4410.2	6990.45	294.555	627.051	0	-0.00281401	-0.00867043	-0.0126384	1.54447	-0.918581	0.038153	300	200	0	3.83323	0.903454	58.1264	-693.808	1566.7	643.96	-311	200	0	5.40515	5.79466	61.3334	225.169	-55.0106	1029.05	-914	200	0
366	8	-404.9	56.0365	-870.062	-14889.6	-3849.85	7563.1	295.575	627.113	0	-0.0136579	-0.0165632	-0.0363283	3.68563	-2.04577	-0.682268	300	200	0	3.84934	0.900596	58.141	-695.656	1545.5	653.744	-311	200	0	5.6129	5.71422	60.9157	312.388	-108.552	1044.02	-914	200	0
366	9	-427.419	67.9092	-911.542	-15732.9	-3471.89	8038.67	296.191	627.26	0	-0.0296863	-0.0268564	-0.0699985	6.64543	-3.58204	-1.7938	300	200	0	3.86421	0.893655	58.1275	-685.932	1515.83	661.322	-311	200	0	5.86683	5.61963	60.8644	445.923	-178.659	1043.58	-914	200	0
367	0	-440.355	79.7633	-932.84	-16279	-3223.94	8371.21	296.544	627.451	0	-0.0514082	-0.0391899	-0.114045	10.4153	-5.51125	-3.3551	300	200	0	3.86792	0.882228	58.0725	-668.498	1483.6	665.853	-311	200	0	6.11949	5.53093	61.0935	611.659	-260.914	1028.56	-914	200	0	-318.823	102.271	-742.541	-513389	353864	230638	455.312	697.622	0
367	1	-441.775	90.6057	-935.46	-16509.3	-2999.41	8518.62	296.794	627.648	0	-0.0785283	-0.0525148	-0.167005	14.8124	-7.72384	-5.37489	300	200	0	3.85373	0.863649	57.9671	-649.14	1457.06	667.107	-311	200	0	6.32677	5.4569	61.5812	788.908	-344.336	1003.93	-914	200	0
367	2	-430.898	99.5014	-923.301	-16449	-2668.32	8449.83	297.11	627.815	0	-0.109414	-0.0648006	-0.224486	19.3886	-9.97049	-7.7733	300	200	0	3.82214	0.834958	57.8159	-634.359	1444.08	666.037	-311	200	0	6.46439	5.39089	62.369	959.601	-412.544	976.625	-914	200	0
367	3	-408.193	105.673	-901.517	-16159.4	-2112.24	8149.76	297.657	627.925	0	-0.140443	-0.0727317	-0.277911	23.3274	-11.8105	-10.3329	300	200	0	3.78031	0.797251	57.6376	-628.115	1448.39	664.409	-311	200	0	6.52505	5.31524	63.4636	1113.71	-450.953	952.759	-914	200	0
367	4	-375.208	108.597	-875.342	-15722.6	-1250.35	7621.52	298.572	627.962	0	-0.165289	-0.071444	-0.313203	25.3406	-12.5617	-12.642	300	200	0	3.7368	0.758072	57.4609	-629.53	1467.39	663.435	-311	200	0	6.51022	5.21246	64.756	1246.59	-450.306	936.075	-914	200	0
367	5	-334.231	108.086	-849.234	-15224.9	-49.7822	6886.62	299.941	627.928	0	-0.174228	-0.0543892	-0.309637	23.5875	-11.2634	-14.0368	300	200	0	3.69751	0.728358	57.3152	-634.5	1494.16	662.887	-311	200	0	6.43107	5.07314	66.0544	1350.33	-406.127	927.329	-914	200	0
367	6	-287.875	104.318	-826.477	-14745.4	1479.61	5982.37	301.79	627.841	0	-0.153646	-0.0134479	-0.239228	15.6471	-6.66961	-13.5519	300	200	0	3.66614	0.716357	57.2164	-639.117	1522.19	661.6	-311	200	0	6.31579	4.8969	67.1675	1412.1	-320.19	923.878	-914	200	0
367	7	-238.681	97.7942	-809.131	-14347.3	3299.62	4956.2	304.078	627.732	0	-0.0859874	0.0605491	-0.0671587	-1.40812	2.70328	-9.89828	300	200	0	3.64473	0.724811	57.1613	-641.533	1548.3	658.4	-311	200	0	6.2041	4.69266	67.9485	1423.19	-202.952	921.914	-914	200	0
367	8	-188.828	89.2572	-798.167	-14073.5	5355.95	3858.62	306.71	627.632	0	0.0495203	0.176695	0.246044	-30.7799	18.4448	-1.49111	300	200	0	3.63415	0.753594	57.1339	-641.751	1571.38	652.739	-311	200	0	6.12685	4.48133	68.3144	1384.7	-72.2251	919.882	-914	200	0
367	9	-140.006	79.575	-793.665	-13944.3	7584.24	2736.36	309.556	627.57	0	0.274937	0.342064	0.739769	-75.4829	41.9988	13.4405	300	200	0	3.63606	0.802649	57.1092	-640.555	1590.2	645.142	-311	200	0	6.09418	4.29734	68.2555	1305.22	50.7176	917.985	-914	200	0
368	0	-93.4219	69.6294	-795.039	-13957.9	9912.93	1627.45	312.469	627.556	0	0.609987	0.558754	1.44509	-137.581	74.2567	36.6236	300	200	0	3.65158	0.870137	57.0641	-638.758	1603.63	637.063	-311	200	0	6.09941	4.18061	67.8349	1200.04	147.116	915.77	-914	200	0	62.5112	51.0523	-728.7	-509184	349917	-25234.1	483.663	701.729	0
368	1	-49.8924	60.217	-801.28	-14096.6	12266.5	558.859	315.309	627.593	0	1.06624	0.819772	2.37218	-217.058	114.964	69.351	300	200	0	3.6761	0.949417	56.9952	-636.676	1611.66	630.046	-311	200	0	6.12177	4.1569	67.1698	1089.44	209.611	913.074	-914	200	0
368	2	-9.96974	51.97	-811.224	-14335.5	14571.1	-453.152	317.962	627.672	0	1.63869	1.10376	3.49274	-310.28	161.925	111.892	300	200	0	3.69934	1.03137	56.9232	-633.497	1614.81	624.891	-311	200	0	6.12604	4.2232	66.3777	990.071	245.463	912.62	-914	200	0
368	3	25.9409	45.2983	-823.811	-14651.5	16761.7	-1400.84	320.347	627.785	0	2.29454	1.36882	4.71742	-408.077	210.027	162.68	300	200	0	3.71253	1.10898	56.8793	-627.59	1612.68	621.476	-311	200	0	6.0748	4.35563	65.5231	908.003	267.026	919.036	-914	200	0
368	4	57.4809	40.3709	-838.302	-15029.1	18788.8	-2281.8	322.413	627.928	0	2.95942	1.54598	5.86926	-493.552	250.136	217.28	300	200	0	3.7142	1.17766	56.888	-618.046	1603.85	619.073	-311	200	0	5.94977	4.53109	64.6187	841.639	282.999	934.22	-914	200	0
368	5	84.2548	37.1429	-854.378	-15462.2	20619.6	-3094.15	324.134	628.098	0	3.50217	1.53353	6.65555	-539.872	268.028	267.189	300	200	0	3.70967	1.23374	56.9538	-605.732	1587.11	616.869	-311	200	0	5.75999	4.73799	63.6759	788.56	302.666	954.78	-914	200	0
368	6	105.785	35.4218	-872.109	-15951.8	22237.1	-3831.11	325.498	628.291	0	3.71991	1.19387	6.64299	-508.484	243.567	298.588	300	200	0	3.7073	1.27505	57.0572	-592.973	1562.84	614.653	-311	200	0	5.53148	4.96857	62.7613	747.585	336.902	975.171	-914	200	0
368	7	121.533	34.9553	-891.828	-16501.3	23637.9	-4476.69	326.505	628.503	0	3.32726	0.355548	5.24361	-348.449	150.514	291.284	300	200	0	3.71374	1.2998	57.1645	-582.718	1533.29	613.156	-311	200	0	5.29295	5.2029	62.0187	716.055	385.816	993.456	-914	200	0
368	8	130.978	35.5163	-913.97	-17113.3	24828.8	-5004.51	327.166	628.724	0	1.95436	-1.17626	1.72237	2.15205	-42.5405	218.176	300	200	0	3.72943	1.30352	57.2428	-577.612	1500.61	613.546	-311	200	0	5.06997	5.40575	61.6241	688.684	434.097	1013.04	-914	200	0
368	9	133.735	36.96	-938.907	-17786.5	25821.9	-5380.6	327.502	628.944	0	-0.838762	-3.59659	-4.75922	611.498	-369.495	45.78	222.362	71.5129	0	3.74773	1.28014	57.2648	-578.926	1465.51	616.486	-311	200	0	4.88835	5.54645	61.6976	659.68	464.398	1038.5	-914	200	0
369	0	129.652	39.2453	-966.816	-18515.1	26630.6	-5569.52	327.545	629.151	0	-5.52284	-7.0604	-15.0456	1544.52	-861.54	-263.558	242.738	97.3443	0	3.76009	1.22896	57.2136	-585.924	1428.52	621.663	-311	200	0	4.77669	5.61237	62.2241	624.031	471.495	1071.22	-914	200	0	-36.4326	35.7647	-1145.01	-696133	481704	-7815.77	418.793	609.214	0
369	1	118.889	42.4205	-997.599	-19290.2	27266	-5542.03	327.332	629.337	0	-12.5245	-11.6208	-29.8165	2847.02	-1538.69	-746.93	248.395	104.516	0	3.7629	1.15933	57.0876	-596.635	1392.02	628.214	-311	200	0	4.75765	5.60009	63.0318	577.701	464.289	1108.93	-914	200	0
369	2	101.941	46.5818	-1030.85	-20101.6	27736.5	-5282.72	326.906	629.5	0	-22.1546	-17.1704	-49.4323	4531.91	-2398.97	-1435.57	251.47	108.321	0	3.7591	1.0858	56.8995	-609.181	1360.3	635.34	-311	200	0	4.83393	5.51254	63.8421	519.592	458.389	1147.18	-914	200	0
369	3	79.6324	51.8239	-1065.91	-20939	28049.1	-4796.82	326.315	629.644	0	-34.6411	-23.4671	-74.0365	6590.12	-3413.45	-2355.76	253.895	110.988	0	3.75403	1.01962	56.6682	-622.132	1337.43	642.416	-311	200	0	4.98138	5.36589	64.3647	453.582	467.395	1181.06	-914	200	0
369	4	53.0626	58.1879	-1101.93	-21790.7	28212.6	-4113.83	325.603	629.775	0	-50.2632	-30.2746	-103.92	9026.15	-4538.57	-3538.05	256.326	113.143	0	3.75017	0.96705	56.4167	-634.15	1325.47	648.904	-311	200	0	5.15421	5.18172	64.4101	386.594	498.025	1206.19	-914	200	0
369	5	23.5138	65.6079	-1137.98	-22642.1	28241.6	-3283.68	324.817	629.897	0	-69.438	-37.4838	-139.755	11881.1	-5739.22	-5024.45	258.934	114.986	0	3.74522	0.931425	56.1699	-643.703	1324.84	654.535	-311	200	0	5.30105	4.97089	63.9988	323.007	548.046	1219.06	-914	200	0
369	6	-7.67521	73.8805	-1173.18	-23474.5	28157.9	-2366.93	324.001	630.009	0	-92.6443	-45.0936	-182.415	15217.9	-6998.73	-6861.9	261.633	116.576	0	3.7358	0.913319	55.9545	-649.109	1334.89	659.552	-311	200	0	5.38413	4.73243	63.3773	261.589	606.038	1217.88	-914	200	0
369	7	-39.2201	82.6744	-1206.71	-24267.1	27987.3	-1425.85	323.193	630.11	0	-120.174	-53.0835	-232.429	19076.8	-8307.34	-9082.62	264.259	117.924	0	3.7218	0.912788	55.7993	-649.358	1353.62	664.532	-311	200	0	5.39102	4.46699	62.8624	199.365	656.444	1204.05	-914	200	0
369	8	-69.9647	91.5695	-1237.97	-25000.5	27757.4	-518.551	322.422	630.195	0	-151.821	-61.2874	-289.362	23427.7	-9644.13	-11680.9	266.671	119.037	0	3.70658	0.932503	55.7334	-645.214	1378.07	669.857	-311	200	0	5.33642	4.18825	62.6306	139.854	689.008	1182.28	-914	200	0
369	9	-98.9245	100.108	-1266.58	-25657.2	27497.3	305.317	321.71	630.257	0	-186.671	-69.3749	-351.458	28140.9	-10967.4	-14595	268.795	119.931	0	3.69512	0.975007	55.7784	-639.327	1405.73	675.398	-311	200	0	5.25613	3.92285	62.6415	99.417	702.991	1159.29	-914	200	0
370	0	-125.313	107.846	-1292.35	-26223.1	27238.7	1006.43	321.077	630.291	0	-223.053	-76.9709	-415.718	32995.4	-12217.9	-17698.8	270.61	120.63	0	3.69206	1.03703	55.9385	-635.076	1435.33	680.375	-311	200	0	5.19534	3.70256	62.7299	103.518	702.216	1141.76	-914	200	0	-485.935	23.9564	-1836.45	-905313	704592	153417	370.72	493.451	0
370	1	-148.558	114.411	-1315.28	-26687.5	27011.2	1555.76	320.536	630.29	0	-258.649	-83.8125	-478.303	37714.8	-13329.3	-20807.2	272.132	121.149	0	3.69862	1.108	56.1943	-635.324	1465.94	683.534	-311	200	0	5.19486	3.56138	62.7631	170.257	687.82	1132.71	-914	200	0
370	2	-168.313	119.539	-1335.46	-27045.4	26835.4	1935.87	320.095	630.252	0	-290.787	-89.8363	-535.164	42017.8	-14235.1	-23699.3	273.401	121.486	0	3.71171	1.1733	56.5041	-642.039	1494.77	684.04	-311	200	0	5.28093	3.53442	62.7468	294.85	653.864	1129.44	-914	200	0
370	3	-184.451	123.101	-1352.93	-27298.6	26721.3	2142.51	319.751	630.177	0	-316.907	-95.1704	-582.862	45676.2	-14871.2	-26156	274.486	121.635	0	3.72685	1.2188	56.8145	-655.872	1516.14	682.364	-311	200	0	5.46065	3.6414	62.82	451.712	588.777	1126.25	-914	200	0
370	4	-197.042	125.116	-1367.71	-27455.3	26670.9	2182.76	319.501	630.074	0	-335.041	-100.073	-619.387	48569.2	-15179.3	-28001.4	275.493	121.585	0	3.73966	1.23468	57.074	-675.387	1523.91	680.015	-311	200	0	5.71943	3.86691	63.1634	608.781	484.877	1120.21	-914	200	0
370	5	-206.307	125.729	-1379.78	-27527.5	26680.3	2071.61	319.337	629.951	0	-344.106	-104.856	-644.662	50712.9	-15111.8	-29130.6	276.559	121.334	0	3.74494	1.21815	57.243	-697.466	1514.91	678.347	-311	200	0	6.0191	4.16329	63.8969	735.958	347.971	1113.86	-914	200	0
370	6	-212.573	125.169	-1389.12	-27529	26739.9	1829.9	319.25	629.818	0	-343.931	-109.783	-660.469	52247	-14637.9	-29514.9	277.837	120.894	0	3.73794	1.17338	57.3022	-718.856	1490.13	677.58	-311	200	0	6.30549	4.47245	65.0273	807.432	195.807	1111.98	-914	200	0
370	7	-216.22	123.7	-1395.75	-27472.1	26834.5	1482.64	319.226	629.683	0	-335.047	-114.954	-669.805	53383.5	-13748.1	-29188	279.474	120.3	0	3.71755	1.10761	57.2598	-736.885	1454.87	676.859	-311	200	0	6.5267	4.75163	66.4583	809.6	47.4594	1118.2	-914	200	0
370	8	-217.652	121.575	-1399.75	-27367.6	26945.4	1056.03	319.25	629.552	0	-318.389	-120.214	-675.957	54338.8	-12451.5	-28222.1	281.579	119.612	0	3.68658	1.0263	57.1478	-749.261	1417.66	675.325	-311	200	0	6.64561	4.98873	68.0205	750.384	-83.863	1135.39	-914	200	0
370	9	-217.262	119.016	-1401.34	-27224.4	27055.1	575.195	319.307	629.427	0	-295.084	-125.144	-681.67	55276.1	-10772.3	-26706.9	284.197	118.911	0	3.64814	0.93244	57.0098	-754.675	1386.47	673.141	-311	200	0	6.64158	5.19328	69.5127	658.652	-188.816	1163.19	-914	200	0
371	0	-215.43	116.2	-1400.8	-27049.6	27150.5	63.3947	319.382	629.31	0	-266.398	-129.16	-688.667	56276	-8751.85	-24742.3	287.292	118.283	0	3.60339	0.830572	56.8902	-753.766	1365.6	671.51	-311	200	0	6.51209	5.37443	70.7531	572.802	-259.624	1193.21	-914	200	0	-308.659	-9.71164	-1999.1	-931256	761044	120524	373.053	465.473	0
371	1	-212.514	113.263	-1398.49	-26849.4	27223.8	-458.427	319.467	629.199	0	-233.778	-131.682	-697.631	57342.6	-6453.99	-22440.4	290.749	117.804	0	3.55364	0.730181	56.8225	-749.184	1356.1	671.554	-311	200	0	6.27204	5.53322	71.6187	523.316	-294.911	1211.25	-914	200	0
371	2	-208.858	110.301	-1394.77	-26629.6	27269.9	-972.296	319.552	629.093	0	-198.814	-132.295	-708.485	58435.9	-3962.93	-19924	294.406	117.52	0	3.50256	0.643643	56.8232	-744.748	1356.85	673.036	-311	200	0	5.95043	5.67168	72.0511	520.71	-304.503	1206.85	-914	200	0
371	3	-204.789	107.38	-1389.95	-26396.3	27285.6	-1463.62	319.631	628.991	0	-163.105	-130.826	-720.779	59506	-1371.31	-17316.1	298.098	117.442	0	3.45603	0.580955	56.9009	-743.424	1364.88	674.266	-311	200	0	5.59467	5.7943	72.0309	558.181	-305.806	1179.71	-914	200	0
371	4	-200.617	104.555	-1384.27	-26154.5	27268.7	-1921.69	319.699	628.894	0	-128.07	-127.352	-734.014	60518.1	1234.61	-14725.9	301.682	117.552	0	3.42059	0.547112	57.0612	-745.211	1377.1	673.171	-311	200	0	5.26917	5.89491	71.5601	621.371	-313.257	1137.45	-914	200	0
371	5	-196.617	101.887	-1377.95	-25909.5	27217.4	-2340.01	319.752	628.803	0	-94.8083	-122.158	-747.81	61461.8	3785.43	-12238	305.062	117.811	0	3.40083	0.542369	57.2988	-747.347	1392.85	668.489	-311	200	0	5.03229	5.95194	70.7002	695.646	-329.696	1088.88	-914	200	0
371	6	-193.033	99.4446	-1371.13	-25667.7	27131.1	-2715.47	319.787	628.72	0	-64.039	-115.679	-761.953	62347.5	6233.59	-9908.46	308.181	118.174	0	3.39811	0.562381	57.5927	-746.785	1412.4	660.425	-311	200	0	4.91086	5.94595	69.626	771.28	-348.83	1039.43	-914	200	0
371	7	-190.064	97.301	-1363.96	-25435.5	27009.5	-3046.56	319.802	628.648	0	-36.1333	-108.436	-776.364	63198.7	8553.63	-7768.43	311.018	118.597	0	3.41174	0.599298	57.9115	-742.608	1433.7	650.553	-311	200	0	4.89337	5.88034	68.6109	845.824	-364.975	992.103	-914	200	0
371	8	-187.87	95.5315	-1356.58	-25218.1	26851.5	-3331.69	319.794	628.59	0	-11.2056	-100.975	-791.066	64044.8	10737.1	-5830.97	313.573	119.04	0	3.44087	0.645136	58.2186	-736.185	1453.41	641.199	-311	200	0	4.93919	5.77571	67.922	919.964	-376.408	949.902	-914	200	0
371	9	-186.555	94.2085	-1349.1	-25018.6	26654.2	-3568.61	319.757	628.545	0	10.7797	-93.8016	-806.161	64915.4	12785	-4098.09	315.859	119.476	0	3.48524	0.695076	58.4732	-729.146	1470.63	634.67	-311	200	0	5.00244	5.64727	67.6781	990.819	-380.348	915.642	-914	200	0
372	0	-186.18	93.3939	-1341.67	-24839.1	26412	-3754.98	319.686	628.514	0	29.9254	-87.3398	-821.784	65835.2	14703	-2567.02	317.892	119.887	0	3.54349	0.747747	58.6302	-722.257	1486.97	632.489	-311	200	0	5.05954	5.49784	67.7971	1051.35	-370.752	891.5	-914	200	0	-117.415	25.8383	-2084.88	-906643	797651	104326	379.68	435.321	0
372	1	-186.757	93.1286	-1334.42	-24681.1	26120.5	-3888.88	319.574	628.496	0	46.3454	-81.9092	-838.037	66821.1	16497.1	-1234.73	319.685	120.265	0	3.60975	0.801319	58.6535	-716.112	1504.22	634.862	-311	200	0	5.11526	5.32838	68.0817	1096.42	-344.374	879.075	-914	200	0
372	2	-188.265	93.4233	-1327.43	-24545.4	25780.1	-3968.96	319.421	628.491	0	60.1236	-77.7279	-854.94	67880.1	18171.2	-100.277	321.254	120.603	0	3.67398	0.849437	58.5401	-711.29	1522.67	640.69	-311	200	0	5.18697	5.14973	68.352	1128.5	-305.476	878.439	-914	200	0
372	3	-190.649	94.2547	-1320.72	-24431.5	25397.6	-3994.49	319.23	628.499	0	71.2927	-74.9159	-872.419	69009.1	19725.3	834.425	322.61	120.899	0	3.72689	0.883779	58.3288	-707.551	1540.06	648.202	-311	200	0	5.28715	4.98469	68.5289	1156.18	-258.879	887.047	-914	200	0
372	4	-193.822	95.5697	-1314.23	-24338.1	24982	-3965.77	319.009	628.519	0	79.8284	-73.4912	-890.334	70197.9	21156.7	1564.68	323.763	121.156	0	3.7626	0.900999	58.0791	-703.574	1552.85	655.842	-311	200	0	5.4154	4.85672	68.6264	1185.47	-201.569	900.008	-914	200	0
372	5	-197.661	97.2945	-1307.84	-24263.1	24542.2	-3884.93	318.765	628.552	0	85.6528	-73.3737	-908.535	71432	22464	2083.93	324.726	121.377	0	3.77738	0.905828	57.8448	-697.532	1559.42	662.781	-311	200	0	5.56107	4.77916	68.6683	1214.53	-127.855	912.105	-914	200	0
372	6	-202.011	99.3401	-1301.43	-24204.6	24084.7	-3756.27	318.506	628.599	0	88.6541	-74.4061	-926.892	72695.4	23650.3	2385.95	325.516	121.571	0	3.76873	0.908391	57.6649	-687.957	1561.23	668.626	-311	200	0	5.71054	4.75564	68.6337	1239.39	-40.1381	920.071	-914	200	0
372	7	-206.693	101.609	-1294.81	-24161.5	23614.1	-3585.93	318.237	628.66	0	88.7286	-76.3846	-945.324	73973.6	24725.3	2467.86	326.155	121.748	0	3.73752	0.918241	57.5639	-674.363	1560.8	672.721	-311	200	0	5.85381	4.78318	68.4998	1260.98	48.671	922.84	-914	200	0
372	8	-211.509	104.002	-1287.86	-24132.5	23133	-3381.45	317.962	628.739	0	85.8297	-79.0916	-963.82	75256.1	25706.6	2332.89	326.672	121.919	0	3.69188	0.938739	57.5513	-657.269	1559.44	674.196	-311	200	0	5.98585	4.8502	68.2799	1280.74	119.64	920.276	-914	200	0
372	9	-216.248	106.431	-1280.44	-24115.1	22644	-3151.54	317.685	628.833	0	80.0061	-82.3164	-982.461	76536.3	26621.5	1992.39	327.097	122.097	0	3.64752	0.966	57.6174	-637.633	1557.25	672.928	-311	200	0	6.10111	4.93553	67.9734	1292.56	154.023	912.399	-914	200	0
373	0	-220.694	108.82	-1272.51	-24103.4	22149	-2905.45	317.406	628.942	0	71.4207	-85.8684	-1001.41	77808.9	27508.9	1467	327.47	122.301	0	3.621	0.992006	57.7301	-616.146	1554.97	670.144	-311	200	0	6.19107	5.0149	67.5365	1284.31	141.916	899.33	-914	200	0	-212.797	22.153	-2200	-883613	839675	133177	376.815	401.987	0
373	1	-224.631	111.113	-1264.04	-24089.6	21649.7	-2652.08	317.127	629.058	0	60.3481	-89.5876	-1020.87	79066.5	28417.6	786.716	327.837	122.55	0	3.6204	1.00847	57.8412	-593.311	1554.64	667.903	-311	200	0	6.25007	5.06933	66.9533	1245.07	89.7693	881.381	-914	200	0
373	2	-227.87	113.264	-1255.03	-24065.8	21149	-2398.97	316.851	629.175	0	47.1562	-93.3493	-1040.99	80298.6	29398.4	-11.0959	328.241	122.864	0	3.64229	1.00947	57.9093	-570.636	1557.36	667.914	-311	200	0	6.27872	5.08982	66.2987	1170.81	17.2367	859.292	-914	200	0
373	3	-230.262	115.228	-1245.49	-24024.9	20651.4	-2151.17	316.581	629.289	0	32.2842	-97.0588	-1061.83	81488.9	30494.9	-886.016	328.719	123.256	0	3.67715	0.99223	57.9184	-551.404	1560.98	670.7	-311	200	0	6.27879	5.08327	65.702	1067.65	-55.7551	834.178	-914	200	0
373	4	-231.712	116.971	-1235.38	-23961.4	20162.8	-1911.27	316.321	629.396	0	16.2156	-100.636	-1083.25	82616	31737.1	-1798.87	329.298	123.733	0	3.7154	0.956587	57.8716	-539.738	1561.02	675.582	-311	200	0	6.2467	5.07642	65.2507	949.66	-118.642	806.769	-914	200	0
373	5	-232.183	118.467	-1224.67	-23873.6	19688.4	-1680.74	316.076	629.494	0	-0.564629	-103.981	-1105.07	83655.9	33145.2	-2712.21	329.994	124.298	0	3.74902	0.904561	57.773	-538.685	1553.86	681.37	-311	200	0	6.17494	5.10248	64.9195	831.651	-168.73	777.755	-914	200	0
373	6	-231.694	119.701	-1213.32	-23762.3	19230.7	-1461.09	315.85	629.584	0	-17.603	-106.944	-1127.09	84588.1	34736.2	-3586.6	330.819	124.95	0	3.7728	0.841287	57.6189	-548.579	1538.93	687.38	-311	200	0	6.05953	5.17998	64.6158	723.812	-205.391	749.983	-914	200	0
373	7	-230.309	120.665	-1201.3	-23629.7	18790.5	-1253.88	315.642	629.67	0	-34.4781	-109.316	-1149.14	85396	36519.3	-4377.66	331.78	125.687	0	3.78548	0.776852	57.4043	-566.89	1518.1	693.947	-311	200	0	5.90906	5.3074	64.3131	628.746	-229.641	729.8	-914	200	0
373	8	-228.125	121.354	-1188.59	-23477.2	18368.2	-1059.98	315.454	629.752	0	-50.8048	-110.867	-1171	86064.7	38484.7	-5039.78	332.865	126.503	0	3.78862	0.72549	57.1415	-590.034	1494.32	701.634	-311	200	0	5.75402	5.46878	64.1062	540.007	-245.542	725.604	-914	200	0
373	9	-225.263	121.78	-1175.2	-23305.5	17962.8	-879.133	315.285	629.831	0	-66.2559	-111.413	-1192.34	86580.2	40602.4	-5537.39	334.053	127.386	0	3.78585	0.700773	56.8764	-615.037	1470.97	710.09	-311	200	0	5.64252	5.63954	64.1314	446.363	-256.743	743.22	-914	200	0
374	0	-221.854	121.972	-1161.21	-23115.8	17572.4	-710.238	315.133	629.907	0	-80.567	-110.865	-1212.82	86929.1	42832.5	-5853.89	335.317	128.325	0	3.78341	0.709656	56.6784	-639.28	1451.16	717.801	-311	200	0	5.61176	5.79199	64.4623	341.388	-264.335	781.143	-914	200	0	-316.192	33.9052	-2242.62	-832736	872221	146577	381.955	371.914	0
374	1	-218.033	121.972	-1146.78	-22909.9	17196.3	-551.99	314.995	629.978	0	-93.5304	-109.216	-1232.08	87099.3	45134.3	-5988.24	336.633	129.307	0	3.78733	0.748621	56.607	-659.83	1437.55	722.741	-311	200	0	5.66055	5.90037	65.0609	231.027	-268.316	831.194	-914	200	0
374	2	-213.937	121.816	-1132.05	-22689.7	16834.5	-403.169	314.871	630.043	0	-105.011	-106.498	-1249.79	87077.5	47464.6	-5946.16	337.978	130.326	0	3.79775	0.805423	56.6801	-674.097	1432.03	723.574	-311	200	0	5.75102	5.94644	65.7684	132.39	-264.467	883.187	-914	200	0
374	3	-209.704	121.534	-1117.14	-22457.9	16485.2	-262.616	314.757	630.103	0	-114.965	-102.777	-1265.56	86850.3	49768.7	-5738.03	339.325	131.374	0	3.80725	0.86592	56.8719	-681.293	1434.39	720.288	-311	200	0	5.83333	5.92549	66.3341	63.1961	-242.748	928.434	-914	200	0
374	4	-205.464	121.145	-1102.14	-22217.9	16143.9	-129.066	314.648	630.159	0	-123.443	-98.1623	-1278.94	86407	51970.7	-5382.73	340.636	132.439	0	3.80603	0.919134	57.135	-683.078	1442.58	713.344	-311	200	0	5.87012	5.85016	66.5001	31.0366	-196.493	961.193	-914	200	0
374	5	-201.335	120.667	-1087.11	-21972.7	15804.6	-1.19105	314.538	630.212	0	-130.561	-92.8109	-1289.34	85742.5	53971.2	-4908.85	341.859	133.499	0	3.7883	0.957855	57.4207	-682.514	1455	702.433	-311	200	0	5.84814	5.7438	66.1004	32.1989	-130.604	979.435	-914	200	0
374	6	-197.417	120.113	-1072.05	-21723.6	15462	121.868	314.423	630.264	0	-136.463	-86.9053	-1296.16	84860.3	55655.4	-4350.1	342.939	134.529	0	3.75458	0.978959	57.6888	-682.069	1470.85	686.581	-311	200	0	5.77937	5.62309	65.1173	57.9173	-59.1026	985.785	-914	200	0
374	7	-193.788	119.493	-1056.95	-21471.3	15113.4	240.153	314.299	630.314	0	-141.291	-80.6303	-1298.81	83773.4	56908.3	-3740.35	343.816	135.5	0	3.70961	0.984684	57.9122	-682.369	1488.62	665.705	-311	200	0	5.69375	5.49437	63.6835	100.777	2.48132	986.894	-914	200	0
374	8	-190.498	118.819	-1041.78	-21216.6	14757.2	353.259	314.165	630.366	0	-145.192	-74.1745	-1296.93	82504.9	57630.2	-3113.3	344.436	136.384	0	3.6584	0.980705	58.078	-682.533	1505.72	641.789	-311	200	0	5.6258	5.37177	62.0367	158.592	43.9592	988.843	-914	200	0
374	9	-187.565	118.111	-1026.56	-20961.4	14393	460.663	314.021	630.419	0	-148.353	-67.7429	-1290.41	81088.3	57749.3	-2503.74	344.753	137.161	0	3.60446	0.970206	58.1759	-681.461	1519.24	618.166	-311	200	0	5.60434	5.28544	60.4532	233.519	62.9975	992.243	-914	200	0
375	0	-184.973	117.399	-1011.39	-20707.8	14020.8	561.567	313.863	630.475	0	-151.024	-61.5614	-1279.48	79564.9	57232.2	-1946.49	344.731	137.815	0	3.55228	0.951117	58.1888	-678.926	1526.83	597.941	-311	200	0	5.64664	5.26407	59.2028	325.707	65.619	993.295	-914	200	0	-333.433	73.122	-2016.26	-735164	793640	155652	385.446	366.21	0
375	1	-182.686	116.718	-996.38	-20457.6	13641.4	655.082	313.691	630.532	0	-153.499	-55.8697	-1264.64	77980.5	56088.4	-1473.5	344.351	138.338	0	3.50927	0.921709	58.1043	-675.615	1527.23	583.038	-311	200	0	5.75536	5.31274	58.5128	428.431	65.5685	988.81	-914	200	0
375	2	-180.664	116.098	-981.651	-20211.3	13256.8	740.98	313.505	630.589	0	-156.073	-50.9092	-1246.58	76381.5	54368.2	-1110.54	343.614	138.727	0	3.48277	0.887084	57.9348	-672.364	1520.93	573.916	-311	200	0	5.9222	5.40715	58.5186	530.266	77.1119	978.433	-914	200	0
375	3	-178.879	115.552	-967.253	-19968	12870.5	819.985	313.306	630.644	0	-158.984	-46.9047	-1226.03	74810.7	52154.6	-874.909	342.539	138.981	0	3.47521	0.857215	57.7163	-669.586	1511.39	569.704	-311	200	0	6.13526	5.505	59.2099	621.174	107.043	963.74	-914	200	0
375	4	-177.32	115.079	-953.183	-19727.3	12486.5	893.364	313.1	630.696	0	-162.362	-44.043	-1203.76	73305.6	49552.1	-774.814	341.164	139.103	0	3.48307	0.839838	57.4883	-667.341	1504.45	568.667	-311	200	0	6.38162	5.56096	60.4131	696.236	154.735	947.815	-914	200	0
375	5	-175.991	114.661	-939.387	-19488.7	12107.6	962.45	312.889	630.746	0	-166.219	-42.4525	-1180.48	71897.5	46672.7	-810.464	339.537	139.095	0	3.50087	0.836761	57.2796	-665.633	1504.34	568.929	-311	200	0	6.64083	5.53929	61.8503	752.543	217.429	936.293	-914	200	0
375	6	-174.909	114.275	-925.778	-19252	11733.9	1028.46	312.675	630.795	0	-170.463	-42.1875	-1156.85	70610.9	43624.1	-976.566	337.709	138.963	0	3.52565	0.845558	57.1056	-664.322	1510.98	569.238	-311	200	0	6.8785	5.4307	63.2563	783.39	293.034	937.696	-914	200	0
375	7	-174.095	113.894	-912.284	-19016.9	11364.6	1092.28	312.457	630.845	0	-174.949	-43.2215	-1133.44	69462.1	40503	-1264.67	335.735	138.716	0	3.55756	0.862984	56.9695	-662.8	1521.77	569.319	-311	200	0	7.05369	5.26408	64.466	780.179	375.997	960.132	-914	200	0
375	8	-173.566	113.499	-898.883	-18784.1	10999.6	1154.36	312.237	630.897	0	-179.513	-45.4544	-1110.7	68456.7	37391.4	-1664.1	333.665	138.366	0	3.59794	0.887089	56.8634	-660.23	1534.22	569.738	-311	200	0	7.13434	5.09445	65.4035	741.452	454.298	1006.12	-914	200	0
375	9	-173.326	113.076	-885.609	-18554.5	10639.7	1214.87	312.014	630.951	0	-184.005	-48.7251	-1088.99	67591.6	34355.7	-2161.9	331.548	137.932	0	3.64732	0.917948	56.7746	-656.493	1546.47	571.418	-311	200	0	7.10903	4.97293	66.0271	676.83	514.189	1070.16	-914	200	0
376	0	-173.363	112.627	-872.552	-18328.7	10284.5	1274.19	311.787	631.006	0	-188.311	-52.8253	-1068.57	66857.3	31445.4	-2742.29	329.428	137.433	0	3.7031	0.956305	56.7007	-653.021	1557.49	574.975	-311	200	0	6.98877	4.92455	66.2948	600.936	542.913	1139.6	-914	200	0	-371.77	41.3989	-1701.27	-627302	671335	149674	383.838	369.717	0
376	1	-173.653	112.164	-859.815	-18106	9932.04	1332.92	311.551	631.058	0	-192.366	-57.5201	-1049.59	66240.4	28693.7	-3386.2	327.338	136.89	0	3.7578	1.00004	56.6613	-652.629	1567.63	580.515	-311	200	0	6.79415	4.94931	66.1558	525.712	529.068	1198.16	-914	200	0
376	2	-174.171	111.701	-847.48	-17885.4	9579.27	1391.33	311.303	631.104	0	-196.161	-62.5799	-1032.18	65726	26118	-4071.99	325.304	136.323	0	3.8018	1.04279	56.6903	-658.185	1577.6	588.138	-311	200	0	6.54178	5.0305	65.5866	459.791	470.913	1232.72	-914	200	0
376	3	-174.9	111.246	-835.58	-17665.7	9223.24	1448.82	311.038	631.142	0	-199.738	-67.808	-1016.35	65299.8	23723.8	-4778.41	323.342	135.751	0	3.82875	1.07718	56.8125	-670.743	1587.02	598.216	-311	200	0	6.25073	5.13697	64.6433	411.824	382.144	1240.6	-914	200	0
376	4	-175.827	110.796	-824.11	-17447.4	8863.15	1503.93	310.755	631.171	0	-203.166	-73.0549	-1002.06	64949	21509.4	-5487.94	321.465	135.185	0	3.83819	1.09868	57.0298	-688.81	1594.48	610.8	-311	200	0	5.9622	5.23307	63.4397	389.789	283.142	1230.35	-914	200	0
376	5	-176.937	110.338	-813.053	-17233.2	8501.62	1554.75	310.456	631.196	0	-206.525	-78.2231	-989.243	64662.5	19470.6	-6187.99	319.682	134.634	0	3.83496	1.10615	57.3252	-709.437	1598.56	624.815	-311	200	0	5.74163	5.29846	62.0937	398.029	191.369	1214.74	-914	200	0
376	6	-178.215	109.861	-802.377	-17026.1	8143.12	1599.52	310.149	631.22	0	-209.878	-83.2585	-977.771	64430.5	17601.1	-6869.84	318.001	134.105	0	3.82603	1.10078	57.6679	-729.146	1598.4	637.985	-311	200	0	5.64796	5.33561	60.741	436.862	119.49	1202.52	-914	200	0
376	7	-179.64	109.355	-792.038	-16827.3	7791.21	1637.05	309.837	631.246	0	-213.262	-88.131	-967.506	64243.2	15892.1	-7527.72	316.426	133.599	0	3.81468	1.08565	58.0135	-743.709	1594.62	647.724	-311	200	0	5.69734	5.35654	59.5497	501.627	71.4444	1195.14	-914	200	0
376	8	-181.179	108.823	-782.001	-16636	7447.53	1667.33	309.524	631.274	0	-216.68	-92.8149	-958.307	64090.2	14331.5	-8158.35	314.955	133.121	0	3.79729	1.06522	58.3139	-748.91	1588.77	652.431	-311	200	0	5.8574	5.3648	58.6601	581.924	38.4854	1189.97	-914	200	0
376	9	-182.794	108.276	-772.26	-16451.4	7112.7	1691.55	309.21	631.303	0	-220.101	-97.2807	-950.051	63960.6	12904.4	-8759.61	313.583	132.677	0	3.76639	1.04415	58.5353	-742.417	1581.6	652.102	-311	200	0	6.07086	5.34813	58.1277	666.374	7.47759	1186.24	-914	200	0
377	0	-184.437	107.732	-762.852	-16274.1	6788.41	1711.37	308.899	631.333	0	-223.473	-101.496	-942.64	63844.3	11594.2	-9328.83	312.3	132.271	0	3.71668	1.02612	58.6559	-724.449	1572.17	647.864	-311	200	0	6.28311	5.28554	57.9339	746.921	-24.4307	1186.84	-914	200	0	-416.007	-3.78894	-1527.63	-556778	602101	145789	380.754	364.163	0
377	1	-186.053	107.205	-753.845	-16105.9	6478.47	1728.13	308.594	631.365	0	-226.74	-105.431	-935.981	63732.6	10385	-9862.18	311.095	131.908	0	3.64964	1.01168	58.6517	-697.45	1558.19	641.016	-311	200	0	6.46092	5.16558	58.0381	816.698	-46.4007	1193.52	-914	200	0
377	2	-187.598	106.706	-745.302	-15948.1	6188.15	1742.5	308.303	631.398	0	-229.845	-109.054	-929.98	63620	9264.6	-10355.2	309.962	131.59	0	3.5742	0.997525	58.5093	-665.917	1536.91	632.401	-311	200	0	6.6006	5.00182	58.4214	867.829	-42.9217	1202.27	-914	200	0
377	3	-189.034	106.236	-737.256	-15801	5922.55	1754.29	308.033	631.432	0	-232.744	-112.345	-924.53	63502	8225.64	-10803.3	308.897	131.314	0	3.50336	0.97934	58.2579	-635.958	1506.88	622.522	-311	200	0	6.72172	4.82784	59.0583	894.416	-3.15414	1205.9	-914	200	0
377	4	-190.341	105.789	-729.695	-15663.6	5684.93	1762.39	307.791	631.466	0	-235.404	-115.296	-919.518	63374.4	7264.26	-11203	307.9	131.079	0	3.44961	0.955218	57.9637	-614.205	1469.97	612.087	-311	200	0	6.84935	4.67815	59.8399	897.254	74.2649	1200.2	-914	200	0
377	5	-191.511	105.352	-722.577	-15534.4	5475.71	1765.3	307.578	631.499	0	-237.805	-117.919	-914.826	63232.9	6376.67	-11551.5	306.97	130.88	0	3.42095	0.926265	57.6883	-605.496	1431.86	602.417	-311	200	0	6.99463	4.57515	60.5894	883.198	180.934	1186.31	-914	200	0
377	6	-192.549	104.904	-715.843	-15413	5293.67	1761.76	307.395	631.531	0	-239.943	-120.246	-910.34	63075.1	5557.81	-11847.8	306.105	130.713	0	3.41758	0.894721	57.4637	-609.905	1399.82	595.319	-311	200	0	7.14605	4.52401	61.1876	858.403	304.225	1168.6	-914	200	0
377	7	-193.475	104.426	-709.434	-15301	5137.52	1751.07	307.242	631.568	0	-241.828	-122.318	-905.963	62900.5	4801.23	-12092	305.3	130.571	0	3.4324	0.86172	57.3045	-622.723	1379.21	592.216	-311	200	0	7.27876	4.51312	61.6536	823.609	434.525	1152.25	-914	200	0
377	8	-194.312	103.906	-703.305	-15199.8	5005.85	1733.07	307.118	631.612	0	-243.477	-124.168	-901.635	62710.1	4099.7	-12285.9	304.547	130.448	0	3.45688	0.827997	57.2265	-638.018	1371.84	593.16	-311	200	0	7.36838	4.52577	62.1241	775.842	566.287	1140.99	-914	200	0
377	9	-195.081	103.35	-697.446	-15109.5	4896.61	1708.25	307.021	631.664	0	-244.902	-125.816	-897.329	62505.4	3446.85	-12433	303.841	130.343	0	3.48585	0.796937	57.2447	-651.334	1376.52	596.605	-311	200	0	7.39349	4.55512	62.7802	714.397	692.32	1134.88	-914	200	0
378	0	-195.789	102.775	-691.894	-15028.5	4806.74	1677.94	306.947	631.721	0	-246.1	-127.265	-893.048	62288.1	2838.83	-12537.8	303.179	130.252	0	3.51683	0.773913	57.3587	-660.249	1390.19	599.941	-311	200	0	7.33201	4.60481	63.7301	647.08	800.447	1129.99	-914	200	0	-434.572	-24.29	-1424.89	-516132	569855	144963	384.961	361.22	0
378	1	-196.427	102.207	-686.728	-14954.8	4732.34	1643.72	306.891	631.777	0	-247.057	-128.502	-888.813	62060.1	2274.01	-12604.3	302.558	130.176	0	3.5464	0.761395	57.5482	-664.562	1409.14	600.608	-311	200	0	7.16445	4.6759	64.9139	589.539	879.127	1121.7	-914	200	0
378	2	-196.974	101.666	-682.014	-14886.6	4670.49	1606.46	306.848	631.827	0	-247.754	-129.51	-884.643	61822.1	1751.44	-12634.5	301.98	130.116	0	3.56877	0.757683	57.7858	-665.32	1429.93	597.563	-311	200	0	6.88965	4.7587	66.1172	556.971	924.831	1108.8	-914	200	0
378	3	-197.41	101.151	-677.765	-14822.2	4620.26	1566.02	306.817	631.869	0	-248.177	-130.277	-880.521	61572.6	1270.42	-12628.8	301.443	130.073	0	3.57839	0.760878	58.0424	-662.779	1450.21	592.002	-311	200	0	6.53877	4.83622	67.0622	555.805	941.026	1092.96	-914	200	0
378	4	-197.723	100.648	-673.938	-14760	4582.28	1521.67	306.799	631.901	0	-248.315	-130.806	-876.396	61308.5	830.517	-12586.9	300.948	130.045	0	3.5726	0.770164	58.2724	-656.568	1469.75	586.381	-311	200	0	6.1667	4.88968	67.5141	579.743	931.924	1074.49	-914	200	0
378	5	-197.908	100.132	-670.457	-14699.4	4558.88	1472.66	306.8	631.924	0	-248.161	-131.114	-872.195	61027.2	430.252	-12508.9	300.493	130.03	0	3.55103	0.783278	58.4212	-648.106	1490.47	582.694	-311	200	0	5.83165	4.90415	67.3807	613.509	898.307	1051.74	-914	200	0
378	6	-197.964	99.5716	-667.232	-14641.4	4553.95	1418.55	306.825	631.944	0	-247.705	-131.225	-867.844	60726.7	67.1532	-12395.6	300.077	130.026	0	3.5148	0.796988	58.4641	-640.745	1513.96	581.749	-311	200	0	5.58515	4.87728	66.7458	644.123	836.435	1025.31	-914	200	0
378	7	-197.891	98.9363	-664.18	-14588.8	4571.36	1359.3	306.883	631.965	0	-246.94	-131.166	-863.274	60405.8	-260.085	-12247.7	299.699	130.027	0	3.46865	0.809949	58.4222	-636.497	1538.72	583.677	-311	200	0	5.46817	4.82287	65.8018	668.53	740.426	1000.03	-914	200	0
378	8	-197.684	98.2019	-661.238	-14544.4	4613.65	1295.17	306.977	631.996	0	-245.861	-130.963	-858.437	60063.3	-550.506	-12066.9	299.359	130.032	0	3.42211	0.822718	58.3361	-634.317	1560.11	588.525	-311	200	0	5.49699	4.76503	64.7445	689.876	606.352	982.361	-914	200	0
378	9	-197.331	97.359	-658.384	-14510.2	4681.27	1226.47	307.11	632.039	0	-244.467	-130.635	-853.337	59698.9	-802.003	-11855.9	299.06	130.041	0	3.3865	0.835911	58.234	-632.518	1572.69	596.104	-311	200	0	5.64397	4.73083	63.7096	709.161	434.643	978.294	-914	200	0
379	0	-196.813	96.4199	-655.638	-14486.6	4771.57	1153.51	307.278	632.095	0	-242.765	-130.194	-848.035	59315.3	-1013.37	-11617.7	298.805	130.056	0	3.37065	0.849546	58.1231	-631.283	1571.79	605.459	-311	200	0	5.84075	4.74192	62.7861	722.083	233.08	993.207	-914	200	0	-414.358	-30.2379	-1347.43	-492725	544294	138233	388.839	364.401	0
379	1	-196.105	95.4127	-653.044	-14472.6	4879.4	1076.66	307.472	632.162	0	-240.773	-129.652	-842.628	58917.7	-1185.79	-11355.9	298.593	130.079	0	3.37779	0.863518	58.0001	-632.235	1554.05	614.88	-311	200	0	6.01337	4.80513	62.0612	721.482	20.5317	1029.06	-914	200	0
379	2	-195.199	94.3675	-650.627	-14466.2	5000.39	996.621	307.685	632.234	0	-238.536	-129.026	-837.204	58511.9	-1322.16	-11074.9	298.421	130.11	0	3.40504	0.878016	57.8633	-637.038	1519.22	622.551	-311	200	0	6.11809	4.91591	61.6058	701.401	-174.376	1080.37	-914	200	0
379	3	-194.1	93.3061	-648.377	-14465.4	5133.88	914.141	307.918	632.31	0	-236.118	-128.343	-831.824	58102.9	-1424.7	-10779.9	298.287	130.15	0	3.44649	0.893481	57.7153	-646.382	1471.73	627.106	-311	200	0	6.14726	5.07255	61.4319	661.53	-322.384	1135.6	-914	200	0
379	4	-192.831	92.2383	-646.249	-14468	5282.48	829.894	308.174	632.388	0	-233.601	-127.64	-826.53	57694.6	-1493.1	-10475.5	298.194	130.197	0	3.49714	0.910713	57.5617	-658.639	1419.72	627.832	-311	200	0	6.10696	5.27559	61.5351	607.448	-406.294	1182.88	-914	200	0
379	5	-191.425	91.1626	-644.178	-14472.7	5449.53	744.492	308.46	632.467	0	-231.08	-126.961	-821.354	57290.2	-1525.41	-10165.1	298.143	130.249	0	3.55282	0.930724	57.4084	-669.77	1372.35	624.806	-311	200	0	5.99435	5.5124	61.9618	543.695	-428.001	1213.03	-914	200	0
379	6	-189.92	90.0694	-642.089	-14478.1	5636.56	658.664	308.779	632.549	0	-228.647	-126.35	-816.324	56893	-1520.62	-9851.43	298.137	130.306	0	3.60571	0.952994	57.2634	-676.296	1336.76	618.935	-311	200	0	5.80273	5.75412	62.7752	469.561	-402.1	1220	-914	200	0
379	7	-188.352	88.9487	-639.907	-14483.9	5842.53	573.264	309.13	632.634	0	-226.388	-125.843	-811.48	56506.5	-1480.07	-9536.65	298.176	130.366	0	3.64409	0.973906	57.1398	-678.01	1316.31	611.749	-311	200	0	5.54179	5.9689	63.9809	384.956	-341.485	1203.21	-914	200	0
379	8	-186.747	87.7991	-637.599	-14490	6064.72	489.126	309.512	632.726	0	-224.366	-125.459	-806.891	56133.6	-1406.15	-9221.96	298.257	130.432	0	3.66083	0.988545	57.05	-676.276	1311.4	605.127	-311	200	0	5.24039	6.13045	65.4997	297.91	-252.98	1169.45	-914	200	0
379	9	-185.113	86.6337	-635.183	-14496.4	6299.19	407.093	309.917	632.822	0	-222.616	-125.182	-802.655	55776.4	-1299.28	-8907.94	298.381	130.51	0	3.66042	0.993774	56.997	-671.17	1321.27	601.029	-311	200	0	4.9361	6.22156	67.178	223.721	-147.483	1129.67	-914	200	0
380	0	-183.44	85.4782	-632.736	-14503	6541.37	327.832	310.338	632.921	0	-221.137	-124.972	-798.902	55436.1	-1157.09	-8594.7	298.552	130.61	0	3.65475	0.987962	56.9725	-662.375	1343.71	601.099	-311	200	0	4.66956	6.24184	68.8408	175.394	-46.874	1092.79	-914	200	0	-383.166	-35.3205	-1292.56	-476642	531970	124696	397.008	367.194	0
380	1	-181.714	84.3605	-630.347	-14510.4	6787.38	251.442	310.768	633.02	0	-219.902	-124.773	-795.775	55114.1	-975.963	-8281.73	298.774	130.742	0	3.65394	0.969111	56.9608	-651.527	1373.41	606.161	-311	200	0	4.4798	6.20615	70.3212	155.08	20.4182	1062.5	-914	200	0
380	2	-179.92	83.2993	-628.072	-14519.7	7034.83	177.541	311.201	633.118	0	-218.871	-124.537	-793.391	54811.8	-751.669	-7967.59	299.053	130.914	0	3.66255	0.936278	56.9468	-641.872	1402.57	615.753	-311	200	0	4.39431	6.13254	71.4115	157.606	26.1423	1038.94	-914	200	0
380	3	-178.058	82.2987	-625.918	-14532.1	7283.15	105.856	311.636	633.217	0	-217.995	-124.227	-791.808	54529.7	-479.26	-7650.17	299.395	131.133	0	3.68013	0.893169	56.9252	-636.171	1423.56	628.219	-311	200	0	4.4184	6.03859	71.8835	180.019	-49.5225	1023.17	-914	200	0
380	4	-176.132	81.3488	-623.86	-14548	7534.31	36.8001	312.077	633.319	0	-217.223	-123.816	-791.024	54266.7	-152.389	-7327.3	299.807	131.397	0	3.70259	0.848576	56.9024	-635.501	1430.68	641.542	-311	200	0	4.53366	5.94403	71.6202	222.769	-206.82	1018.15	-914	200	0
380	5	-174.153	80.4283	-621.862	-14566.9	7791.93	-28.5774	312.53	633.425	0	-216.503	-123.283	-790.987	54020	238.589	-6996.87	300.302	131.706	0	3.72488	0.81195	56.8899	-639.423	1420.69	654.056	-311	200	0	4.7086	5.86621	70.6766	284.059	-424.177	1024.07	-914	200	0
380	6	-172.134	79.5108	-619.879	-14588.5	8059.41	-89.4146	313.002	633.534	0	-215.782	-122.615	-791.618	53786.2	706.855	-6655.76	300.893	132.055	0	3.74395	0.788368	56.8956	-646.35	1394.04	664.41	-311	200	0	4.90794	5.81273	69.229	357.493	-668.531	1035.09	-914	200	0
380	7	-170.091	78.5735	-617.865	-14612.1	8339.37	-145.777	313.497	633.649	0	-215.005	-121.804	-792.839	53562.6	1266.88	-6299.11	301.598	132.442	0	3.76072	0.777042	56.9248	-653.99	1356.45	671.323	-311	200	0	5.09231	5.77702	67.5291	433.989	-905.293	1041.36	-914	200	0
380	8	-168.032	77.6033	-615.797	-14636.9	8633.72	-198.418	314.02	633.769	0	-214.118	-120.841	-794.604	53347.6	1932.37	-5921.23	302.432	132.863	0	3.77947	0.773069	56.9849	-661.031	1318.03	673.917	-311	200	0	5.22201	5.73685	65.8543	502.92	-1102.08	1033.12	-914	200	0
380	9	-165.96	76.5999	-613.682	-14661.8	8943.59	-247.918	314.574	633.892	0	-213.064	-119.706	-796.91	53140.2	2714.17	-5517.41	303.406	133.317	0	3.80327	0.771302	57.0797	-668.198	1289.18	672.448	-311	200	0	5.27718	5.66217	64.4251	552.587	-1231.75	1004.96	-914	200	0
381	0	-163.86	75.5778	-611.567	-14687.3	9270.06	-294.202	315.158	634.016	0	-211.79	-118.379	-799.799	52940.6	3618.44	-5084.5	304.524	133.808	0	3.82957	0.769697	57.2012	-676.372	1276.04	668.29	-311	200	0	5.27187	5.53374	63.3607	572.962	-1277.15	958.639	-914	200	0	-344.597	-32.477	-1308.29	-473978	542258	113928	401.493	360.886	0
381	1	-161.706	74.5609	-609.522	-14715.3	9614.32	-336.639	315.774	634.142	0	-210.244	-116.852	-803.328	52749.8	4648.01	-4620.14	305.786	134.336	0	3.85135	0.768849	57.3325	-684.542	1278.51	663.021	-311	200	0	5.23475	5.35662	62.7	559.049	-1233.82	901.225	-914	200	0
381	2	-159.478	73.5727	-607.599	-14748.1	9976.65	-374.51	316.42	634.273	0	-208.385	-115.13	-807.539	52568.4	5805.42	-4122.51	307.189	134.903	0	3.86125	0.768749	57.4567	-690.652	1291.89	657.648	-311	200	0	5.18069	5.16085	62.4496	512.819	-1105.3	839.71	-914	200	0
381	3	-157.163	72.6291	-605.816	-14787.9	10355.6	-407.709	317.094	634.41	0	-206.185	-113.235	-812.454	52396.2	7093.79	-3591.22	308.731	135.509	0	3.85444	0.766345	57.557	-693.257	1310.37	652.428	-311	200	0	5.11221	4.98899	62.6128	444.156	-897.295	777.841	-914	200	0
381	4	-154.761	71.7387	-604.178	-14835.9	10748.9	-436.82	317.791	634.556	0	-203.625	-111.194	-818.095	52232.7	8515.78	-3027.86	310.409	136.153	0	3.83033	0.75722	57.6178	-691.431	1330.16	647.302	-311	200	0	5.04155	4.87028	63.1516	368.268	-623.25	718.291	-914	200	0
381	5	-152.274	70.9029	-602.683	-14892.5	11154.3	-462.163	318.508	634.71	0	-200.693	-109.033	-824.474	52076.9	10073.4	-2435.14	312.218	136.836	0	3.79329	0.740595	57.6309	-684.376	1350.49	643.03	-311	200	0	4.99863	4.80512	63.9179	300.179	-312.85	666.438	-914	200	0
381	6	-149.712	70.1185	-601.308	-14957.9	11570.9	-483.123	319.243	634.876	0	-197.381	-106.784	-831.584	51928.5	11768.4	-1815.47	314.152	137.555	0	3.75175	0.720487	57.5975	-672.04	1372.47	641.725	-311	200	0	5.01237	4.77646	64.6438	253.869	-6.07881	630.226	-914	200	0
381	7	-147.089	69.3808	-600.011	-15032.7	11997.6	-498.689	319.996	635.054	0	-193.68	-104.481	-839.395	51787.2	13601.9	-1171.18	316.204	138.304	0	3.71644	0.701436	57.5303	-655.065	1396.9	645.735	-311	200	0	5.08875	4.7657	65.023	243.108	260.666	616.158	-914	200	0
381	8	-144.423	68.6884	-598.738	-15117.2	12431.2	-508.266	320.762	635.248	0	-189.57	-102.149	-847.86	51651.7	15574.4	-506.009	318.369	139.08	0	3.69746	0.686451	57.451	-634.223	1422.65	656.106	-311	200	0	5.21046	4.7595	64.8299	273.955	460.226	625.922	-914	200	0
381	9	-141.726	68.0482	-597.446	-15210.3	12863.4	-511.636	321.531	635.459	0	-185.028	-99.7978	-856.928	51519.5	17684.8	173.621	320.637	139.879	0	3.70057	0.678703	57.3789	-610.698	1446.24	671.968	-311	200	0	5.35351	4.7545	64.0014	337.876	573.524	657.208	-914	200	0
382	0	-139.006	67.4803	-596.124	-15310.9	13280.9	-508.241	322.279	635.684	0	-180.03	-97.4293	-866.539	51388.4	19928.2	859.404	322.998	140.697	0	3.72411	0.680905	57.3289	-586.109	1463.44	690.657	-311	200	0	5.50705	4.76007	62.6662	417.717	592.057	707.3	-914	200	0	-269.163	-14.2392	-1386.13	-486351	587466	100210	414.174	350.178	0
382	1	-136.27	67.017	-594.787	-15419.4	13669.8	-496.844	322.983	635.924	0	-174.565	-95.0466	-876.626	51257.9	22295.4	1543.15	325.433	141.528	0	3.75852	0.692296	57.32	-562.2	1472.24	708.282	-311	200	0	5.6829	4.79444	61.1258	496.874	523.632	773.877	-914	200	0
382	2	-133.532	66.6935	-593.468	-15539.8	14018.4	-475.659	323.621	636.185	0	-168.645	-92.663	-887.109	51128.6	24772.2	2218.2	327.925	142.365	0	3.79026	0.708449	57.3695	-541.29	1473.76	720.93	-311	200	0	5.90177	4.87443	59.76	560.727	392.596	851.315	-914	200	0
382	3	-130.823	66.5394	-592.198	-15679.1	14321.6	-442.372	324.184	636.476	0	-162.308	-90.3053	-897.885	50999.6	27341.1	2879.46	330.451	143.2	0	3.8091	0.724338	57.4754	-526.425	1470.63	725.989	-311	200	0	6.16697	5.00084	58.8593	595.521	232.741	928.974	-914	200	0
382	4	-128.185	66.5739	-591.019	-15844.5	14584.4	-394.344	324.677	636.809	0	-155.613	-88.0097	-908.821	50868.8	29984.1	3522.71	332.992	144.028	0	3.81261	0.737044	57.6173	-520.082	1465.07	722.73	-311	200	0	6.44874	5.14933	58.4995	591.418	77.3451	995.405	-914	200	0
382	5	-125.664	66.8064	-590.016	-16040.5	14825.8	-329.038	325.128	637.187	0	-148.628	-85.8167	-919.758	50732.6	32683.7	4143.91	335.535	144.841	0	3.80472	0.746415	57.7741	-522.553	1458.2	712.031	-311	200	0	6.69081	5.27684	58.5755	545.761	-50.1795	1043.91	-914	200	0
382	6	-123.292	67.2379	-589.344	-16267.2	15082.3	-244.125	325.592	637.602	0	-141.418	-83.7655	-930.516	50586.3	35423.7	4739.15	338.069	145.636	0	3.79042	0.754027	57.9334	-532.119	1450.68	695.812	-311	200	0	6.83606	5.3382	58.9416	462.433	-142.081	1075.08	-914	200	0
382	7	-121.071	67.8608	-589.281	-16519.4	15415.2	-137.563	326.159	638.033	0	-134.043	-81.8905	-940.915	50425	38187.6	5304.42	340.586	146.409	0	3.77109	0.761842	58.0868	-547.146	1444.6	676.547	-311	200	0	6.85093	5.30344	59.5134	352.305	-205.3	1095.07	-914	200	0
382	8	-118.95	68.6586	-590.309	-16786.8	15921	-8.09514	326.971	638.437	0	-126.561	-80.2189	-950.796	50245.9	40956	5835.24	343.075	147.154	0	3.74364	0.771124	58.2291	-567.089	1443.08	656.861	-311	200	0	6.73276	5.17228	60.2814	235.232	-252.313	1110.22	-914	200	0
382	9	-116.799	69.6065	-593.182	-17053	16740.4	143.966	328.221	638.748	0	-119.032	-78.7684	-960.032	50048.6	43706.8	6326.49	345.526	147.868	0	3.70375	0.78042	58.3527	-590.919	1446.85	639.368	-311	200	0	6.50596	4.98007	61.2553	135.606	-290.308	1122.03	-914	200	0
383	0	-114.388	70.6675	-598.969	-17293.6	18062	315.935	330.155	638.872	0	-111.517	-77.5467	-968.528	49834.1	46416	6772.4	347.924	148.547	0	3.65056	0.783967	58.4314	-615.841	1452.44	626.617	-311	200	0	6.21398	4.78773	62.3964	71.13	-317.772	1126.53	-914	200	0	-147.435	2.15688	-1598.31	-585722	700760	64896	433.719	366.353	0
383	1	-111.37	71.7801	-608.989	-17476.2	20119.7	502.171	333.038	638.697	0	-104.088	-76.5544	-976.215	49603.5	49059.6	7166.26	350.255	149.188	0	3.58915	0.774514	58.4306	-638.488	1454.9	620.587	-311	200	0	5.90897	4.65675	63.6033	44.2288	-326.683	1118.11	-914	200	0
383	2	-107.284	72.8412	-624.659	-17561	23176.7	693.575	337.103	638.113	0	-96.8257	-75.7879	-983.039	49358.3	51615.2	7501.04	352.506	149.79	0	3.52876	0.750314	58.3419	-656.663	1451.74	621.67	-311	200	0	5.64127	4.62434	64.739	44.4309	-305.905	1094.01	-914	200	0
383	3	-101.565	73.6956	-647.245	-17503.6	27494.2	876.987	342.479	637.043	0	-89.8101	-75.2361	-988.966	49101.2	54063.1	7770.9	354.666	150.351	0	3.47812	0.718881	58.1958	-669.497	1444.15	628.166	-311	200	0	5.45154	4.69351	65.6515	61.0551	-248.67	1055.74	-914	200	0
383	4	-93.5755	74.1423	-677.554	-17259.1	33280.6	1034.45	349.119	635.473	0	-83.1052	-74.8731	-993.99	48835.4	56385.7	7972.72	356.727	150.869	0	3.44186	0.692696	58.0419	-676.827	1435.69	637.173	-311	200	0	5.36744	4.83871	66.2014	93.4884	-161.768	1007.51	-914	200	0
383	5	-82.6625	73.9722	-715.764	-16789.8	40652.7	1144.62	356.796	633.457	0	-76.7513	-74.6632	-998.143	48562.5	58567.5	8106.71	358.676	151.347	0	3.42163	0.68201	57.9204	-679.29	1430.34	646.07	-311	200	0	5.40087	5.01972	66.3082	147.044	-64.8142	954.06	-914	200	0
383	6	-68.2497	73.0537	-761.666	-16072.7	49656.3	1191.86	365.194	631.102	0	-70.7761	-74.5852	-1001.47	48283.2	60596.9	8175.5	360.508	151.788	0	3.42021	0.691141	57.8422	-678.52	1431.27	653.077	-311	200	0	5.54414	5.19369	65.9903	221.036	21.7132	900.938	-914	200	0
383	7	-49.9527	71.3942	-815.073	-15102.6	60319.1	1176.99	374.005	628.529	0	-65.1977	-74.6465	-1003.98	47996.6	62469.8	8182.35	362.222	152.194	0	3.44143	0.718654	57.7833	-676.277	1439.6	657.038	-311	200	0	5.77259	5.3262	65.3591	305.697	84.3882	857.059	-914	200	0
383	8	-27.6695	69.085	-875.844	-13885.9	72647	1114.09	382.945	625.854	0	-60.0122	-74.8656	-1005.71	47700	64189.1	8131.03	363.825	152.571	0	3.48598	0.760002	57.705	-673.519	1454.21	657.516	-311	200	0	6.05524	5.40489	64.551	391.141	113.077	834.499	-914	200	0
383	9	-1.58729	66.2281	-943.502	-12438.3	86559.6	1020.64	391.743	623.183	0	-55.194	-75.247	-1006.67	47391	65763.3	8027.3	365.328	152.923	0	3.55041	0.811162	57.5838	-671.066	1472.45	655.213	-311	200	0	6.36172	5.4409	63.6635	476.624	97.5787	842.842	-914	200	0
384	0	27.9229	62.9475	-1016.81	-10790.7	101825	917.175	400.141	620.612	0	-50.7052	-75.769	-1006.96	47069.2	67205.2	7878.54	366.741	153.256	0	3.62805	0.870329	57.4247	-671.124	1490.36	651.879	-311	200	0	6.6596	5.45266	62.7569	569.211	34.3727	882.958	-914	200	0	167.563	-26.8027	-2177.67	-927108	997069	-117910	461.34	425.014	0
384	1	60.4543	59.4015	-1093.55	-8994.98	118023	826.982	407.926	618.226	0	-46.5018	-76.3917	-1006.71	46736.3	68528.6	7692.27	368.072	153.575	0	3.70746	0.936011	57.2496	-676.947	1503.17	649.606	-311	200	0	6.91306	5.45299	61.8797	673.475	-66.6478	945.777	-914	200	0
384	2	95.6467	55.7325	-1170.58	-7123.72	134568	766.137	414.958	616.086	0	-42.5445	-77.0713	-1006.05	46394.9	69747	7476.14	369.328	153.884	0	3.7733	1.00403	57.0798	-690.065	1507.15	650.105	-311	200	0	7.09482	5.44667	61.1027	784.618	-187.922	1016.85	-914	200	0
384	3	133.119	52.0088	-1244.28	-5261.74	150776	732.469	421.175	614.229	0	-38.8065	-77.7681	-1005.06	46048.1	70875.4	7237.74	370.519	154.184	0	3.81306	1.06618	56.9301	-708.314	1500.78	654.339	-311	200	0	7.201	5.42825	60.5601	890.634	-314.024	1083.21	-914	200	0
384	4	172.288	48.2144	-1311.07	-3493.29	165960	704.099	426.583	612.664	0	-35.2668	-78.4484	-1003.79	45698.7	71930.6	6984.51	371.659	154.474	0	3.82215	1.11154	56.8116	-727.175	1483.77	662.372	-311	200	0	7.24229	5.3873	60.4126	976.515	-432.629	1137.76	-914	200	0
384	5	212.235	44.2935	-1367.75	-1892.38	179484	650.094	431.226	611.384	0	-31.901	-79.0843	-1002.28	45348.3	72927.9	6723.87	372.762	154.755	0	3.80238	1.13106	56.7352	-743.034	1456.41	673.319	-311	200	0	7.21693	5.32483	60.7437	1026.87	-531.848	1178.63	-914	200	0
384	6	251.74	40.2222	-1411.74	-518.933	190817	546.164	435.164	610.368	0	-28.6796	-79.6526	-1000.55	44998.3	73878.7	6462.95	373.838	155.026	0	3.75865	1.12228	56.7073	-755.286	1421.32	685.459	-311	200	0	7.10594	5.25651	61.5278	1031.13	-601.669	1205.45	-914	200	0
384	7	289.418	36.0569	-1441.35	582.997	199568	384.404	438.459	609.596	0	-25.5744	-80.1354	-998.587	44650.7	74790.8	6208.48	374.897	155.286	0	3.69857	1.08966	56.7231	-765.319	1384.08	696.627	-311	200	0	6.8957	5.19607	62.686	989.855	-636.909	1217.23	-914	200	0
384	8	323.876	31.9384	-1455.96	1387.57	205527	174.199	441.163	609.047	0	-22.5589	-80.519	-996.408	44307.7	75669.2	5966.87	375.942	155.533	0	3.63095	1.04191	56.7638	-774.03	1350.59	704.703	-311	200	0	6.59309	5.14771	64.1355	913.693	-639.56	1214.11	-914	200	0
384	9	353.842	28.0709	-1456.06	1889.03	208679	-60.7554	443.318	608.703	0	-19.6033	-80.7885	-994.049	43971.1	76518.1	5743.08	376.976	155.766	0	3.56188	0.989425	56.8037	-781.503	1324.78	708.077	-311	200	0	6.22304	5.11556	65.7811	816.782	-621.044	1199.15	-914	200	0
385	0	378.273	24.6939	-1443.19	2100.02	209188	-286.433	444.949	608.545	0	-16.6744	-80.9249	-991.58	43641.6	77341.1	5539.7	377.998	155.988	0	3.49439	0.940888	56.8192	-788.13	1309.42	706.333	-311	200	0	5.82074	5.10411	67.4744	714.265	-602.027	1178.19	-914	200	0	390.752	-47.9177	-2149.87	-919630	1.00899e+06	-250047	477.838	426.554	0
385	1	396.441	22.0488	-1419.62	2045.75	207364	-463.692	446.071	608.559	0	-13.7435	-80.9157	-989.084	43320	78141.5	5357.36	379.004	156.202	0	3.43239	0.900715	56.7945	-793.864	1307.16	700.761	-311	200	0	5.42376	5.10109	69.0029	623.959	-605.218	1157.26	-914	200	0
385	2	407.96	20.3419	-1388.07	1757.31	203615	-554.237	446.69	608.734	0	-10.7944	-80.7633	-986.637	43007.4	78923.2	5194.99	379.992	156.41	0	3.38174	0.869476	56.7278	-796.903	1319.02	693.722	-311	200	0	5.06655	5.07436	70.1392	563.717	-641.887	1138.47	-914	200	0
385	3	412.756	19.7217	-1351.32	1267.5	198391	-526.351	446.813	609.062	0	-7.82512	-80.4827	-984.294	42704.8	79691.2	5049.69	380.963	156.614	0	3.34757	0.845445	56.639	-795.009	1342.33	687.215	-311	200	0	4.77705	4.999	70.6995	541.625	-704.702	1118.89	-914	200	0
385	4	411.03	20.2726	-1311.91	609.364	192133	-359.242	446.454	609.536	0	-4.84419	-80.0965	-982.092	42412.7	80451	4917.57	381.918	156.814	0	3.33341	0.825728	56.565	-787.852	1371.68	682.047	-311	200	0	4.57446	4.88665	70.568	547.869	-776.61	1096.12	-914	200	0
385	5	403.206	22.0177	-1271.92	-184.322	185227	-45.4772	445.628	610.145	0	-1.86943	-79.6327	-980.054	42130.6	81209.3	4795.07	382.862	157.012	0	3.34248	0.808222	56.5404	-777.226	1402.09	678.073	-311	200	0	4.47268	4.79039	69.728	559.413	-844.498	1073.64	-914	200	0
385	6	389.905	24.9213	-1232.88	-1081.53	177985	408.157	444.366	610.877	0	1.07139	-79.1238	-978.201	41857.6	81972.3	4679.35	383.799	157.21	0	3.37521	0.793858	56.5803	-765.654	1430.09	674.791	-311	200	0	4.48183	4.78262	68.3161	555.254	-900.752	1058.62	-914	200	0
385	7	371.915	28.8965	-1195.76	-2052.14	170645	981.302	442.708	611.716	0	3.94461	-78.6014	-976.543	41593.3	82744.7	4568.08	384.732	157.408	0	3.42466	0.786011	56.6871	-755.677	1451.49	671.802	-311	200	0	4.59535	4.91807	66.6185	528	-934.802	1055.75	-914	200	0
385	8	350.163	33.8143	-1161.08	-3068.71	163376	1642.41	440.711	612.643	0	6.71909	-78.0887	-975.086	41339	83528.4	4459.49	385.663	157.605	0	3.47698	0.787446	56.8602	-749.682	1460.7	669.065	-311	200	0	4.77894	5.20333	64.9617	483.129	-931.007	1065.14	-914	200	0
385	9	325.653	39.5154	-1128.98	-4106.5	156291	2353	438.435	613.637	0	9.37628	-77.5954	-973.843	41097.3	84323.5	4352.35	386.588	157.799	0	3.51751	0.800517	57.0838	-748.81	1454.95	666.777	-311	200	0	4.98558	5.58775	63.5856	430.586	-878.779	1084.87	-914	200	0
386	0	299.403	45.8242	-1099.41	-5143.24	149456	3073.76	435.942	614.678	0	11.9173	-77.1134	-972.859	40870.6	85129.7	4245.31	387.505	157.989	0	3.53602	0.829882	57.3184	-752.008	1438.2	664.863	-311	200	0	5.17821	5.98027	62.6027	377.431	-781.25	1112.67	-914	200	0	216.758	7.87163	-1846.27	-746263	870882	-113779	477.115	404.234	0
386	1	272.366	52.5617	-1072.16	-6159.31	142906	3771.24	433.289	615.745	0	14.3588	-76.6208	-972.202	40660.9	85946.4	4136.4	388.404	158.177	0	3.52926	0.879175	57.5133	-756.759	1419.19	662.836	-311	200	0	5.33202	6.28467	62.0436	327.566	-651.1	1143.56	-914	200	0
386	2	245.351	59.5513	-1046.91	-7137.83	136652	4422.21	430.529	616.818	0	16.7201	-76.0934	-971.922	40468.7	86773.8	4022.93	389.281	158.362	0	3.50182	0.943338	57.6283	-760.071	1405.78	660.341	-311	200	0	5.42924	6.43242	61.8898	287.443	-501.279	1168.65	-914	200	0
386	3	218.976	66.6216	-1023.3	-8064.45	130691	5014.4	427.715	617.881	0	19.0144	-75.518	-972.015	40292.8	87611.1	3902.18	390.134	158.547	0	3.46482	1.00863	57.6483	-758.863	1401.6	657.479	-311	200	0	5.45986	6.39831	62.0654	268.792	-343.03	1178.94	-914	200	0
386	4	193.651	73.6092	-1001.01	-8927.62	125015	5544.17	424.888	618.919	0	21.2471	-74.898	-972.433	40130.1	88456.2	3772.45	390.964	158.732	0	3.43196	1.06221	57.5873	-751.017	1406.35	654.637	-311	200	0	5.42182	6.20252	62.4478	282.775	-189.82	1170.86	-914	200	0
386	5	169.594	80.3604	-979.767	-9719.95	119614	6013.36	422.084	619.921	0	23.419	-74.2496	-973.106	39977	89305.2	3633.18	391.773	158.918	0	3.41521	1.09997	57.4757	-736.561	1417.2	652.441	-311	200	0	5.32476	5.90451	62.9214	329.32	-55.449	1148.08	-914	200	0
386	6	146.872	86.7354	-959.391	-10439.9	114478	6426.58	419.323	620.882	0	25.5254	-73.5953	-973.948	39830.1	90154.4	3484.52	392.566	159.104	0	3.4204	1.12457	57.3419	-717.615	1430.18	651.633	-311	200	0	5.19425	5.58639	63.4532	392.754	53.8351	1118.46	-914	200	0
386	7	125.455	92.6127	-939.793	-11091.6	109598	6789.34	416.62	621.802	0	27.5571	-72.9568	-974.855	39686.8	91000.4	3327.5	393.348	159.29	0	3.4425	1.13891	57.2002	-697.782	1441.97	652.467	-311	200	0	5.05991	5.32359	64.1241	450.787	138.701	1088.6	-914	200	0
386	8	105.262	97.8947	-920.96	-11682.4	104969	7106.52	413.978	622.685	0	29.5056	-72.3462	-975.721	39545.5	91838.4	3164.1	394.124	159.471	0	3.46525	1.14415	57.049	-681.665	1450.93	654.18	-311	200	0	4.9316	5.15442	65.0318	486.414	196.342	1060.48	-914	200	0
386	9	86.2135	102.511	-902.95	-12218.2	100583	7381	411.394	623.531	0	31.3712	-71.7598	-976.47	39406.2	92661.1	2996.37	394.894	159.644	0	3.46904	1.1403	56.8787	-673.338	1456.8	655.298	-311	200	0	4.79013	5.06964	66.155	491.659	217.355	1032.15	-914	200	0
387	0	68.2603	106.417	-885.86	-12701	96433.5	7612.65	408.859	624.338	0	33.1637	-71.1807	-977.05	39268.7	93460.5	2825.49	395.656	159.809	0	3.4419	1.12476	56.6919	-673.83	1461.12	654.668	-311	200	0	4.60878	5.02663	67.3415	468.136	193.901	1000.61	-914	200	0	55.9985	49.9018	-1675.05	-645942	792466	4939.04	474.464	386.867	0
387	1	51.3954	109.589	-869.761	-13129.9	92511.3	7798.26	406.364	625.096	0	34.8972	-70.5911	-977.416	39131.1	94229.2	2651.98	396.406	159.965	0	3.38573	1.09378	56.5136	-680.342	1467.02	652.297	-311	200	0	4.38698	4.97387	68.407	428.112	126.849	964.293	-914	200	0
387	2	35.651	112.009	-854.648	-13503.9	88805.4	7932.38	403.909	625.801	0	36.5834	-69.9826	-977.516	38990.3	94960.6	2476.29	397.145	160.113	0	3.31442	1.04784	56.3814	-688.585	1476.11	649.288	-311	200	0	4.16029	4.87412	69.23	390.673	27.5582	923.841	-914	200	0
387	3	21.0877	113.664	-840.425	-13822.5	85305	8008.56	401.502	626.447	0	38.228	-69.3558	-977.286	38843.1	95648.2	2299.04	397.871	160.254	0	3.24602	0.993119	56.3306	-695.962	1485.82	647.149	-311	200	0	3.98239	4.71611	69.7671	373.384	-84.353	881.976	-914	200	0
387	4	7.78334	114.551	-826.944	-14085.7	82000.1	8020.33	399.16	627.033	0	39.8314	-68.7166	-976.664	38687.3	96284.7	2121.23	398.585	160.388	0	3.19479	0.937262	56.3842	-702.633	1491.85	646.892	-311	200	0	3.9042	4.50707	70.0083	386.362	-188.129	842.566	-914	200	0
387	5	-4.18035	114.68	-814.035	-14294.7	78881.8	7962.26	396.902	627.56	0	41.3883	-68.0742	-975.59	38521.6	96863.2	1944.71	399.287	160.515	0	3.16706	0.88634	56.536	-710.067	1493.03	648.465	-311	200	0	3.95977	4.25792	69.9602	430.937	-269.883	809.895	-914	200	0
387	6	-14.7336	114.085	-801.546	-14453.6	75943.3	7830.71	394.746	628.032	0	42.8863	-67.4393	-974.017	38346	97377.7	1772.11	399.975	160.631	0	3.16324	0.846199	56.7474	-718.468	1492.05	651.033	-311	200	0	4.15353	3.9836	69.6551	502.251	-326.473	788.759	-914	200	0
387	7	-23.83	112.821	-789.37	-14568.8	73180.7	7624.74	392.708	628.456	0	44.3079	-66.8206	-971.918	38162.1	97824.1	1605.94	400.651	160.735	0	3.18282	0.823054	56.9756	-725.234	1492	653.741	-311	200	0	4.45882	3.71629	69.1362	594.251	-363.888	783.389	-914	200	0
387	8	-31.4493	110.972	-777.468	-14647.2	70591.3	7347.64	390.796	628.84	0	45.6381	-66.2192	-969.307	37972.1	98199.2	1447.91	401.309	160.826	0	3.22605	0.819957	57.2037	-726.476	1492.95	656.256	-311	200	0	4.83101	3.5035	68.4655	700.775	-389.994	794.912	-914	200	0
387	9	-37.598	108.648	-765.883	-14696.4	68172.9	7008.15	389.012	629.189	0	46.8718	-65.6251	-966.258	37778.6	98503	1298.34	401.943	160.902	0	3.29132	0.835302	57.4324	-720.021	1492.39	658.753	-311	200	0	5.21439	3.38462	67.7505	810.329	-407.017	820.762	-914	200	0
388	0	-42.3137	105.987	-754.738	-14723.8	65926	6619.88	387.35	629.509	0	48.0143	-65.0205	-962.905	37584.4	98739.5	1156.22	402.543	160.968	0	3.37287	0.865685	57.6574	-706.519	1488.78	661.283	-311	200	0	5.54234	3.37365	67.1256	902.997	-410.381	856.223	-914	200	0	14.2253	37.7523	-1540.48	-579010	739111	28870.4	479.973	376.886	0
388	1	-45.6721	103.14	-744.21	-14737	63854.9	6199.33	385.802	629.802	0	49.0756	-64.3882	-959.403	37390.8	98917.7	1019.93	403.103	161.027	0	3.4608	0.906063	57.8682	-688.852	1483.9	663.245	-311	200	0	5.75004	3.46281	66.7073	958.165	-390.033	894.836	-914	200	0
388	2	-47.7926	100.259	-734.462	-14743	61966.9	5763.75	384.37	630.073	0	50.0618	-63.7235	-955.877	37198.8	99049.4	888.302	403.621	161.084	0	3.54306	0.94685	58.0615	-671.23	1481.19	663.776	-311	200	0	5.79608	3.63137	66.5525	968.212	-332.303	929.361	-914	200	0
388	3	-48.8323	97.4758	-725.613	-14748.7	60270.4	5329.27	383.061	630.326	0	50.9708	-63.0393	-952.406	37008.8	99146	761.113	404.101	161.142	0	3.61065	0.975162	58.2404	-657.9	1482.45	662.678	-311	200	0	5.67875	3.84703	66.6234	944.67	-229.536	955.104	-914	200	0
388	4	-48.9662	94.9024	-717.735	-14760.2	58772.5	4909.87	381.886	630.565	0	51.7938	-62.3571	-949.028	36822.3	99217.7	638.209	404.547	161.2	0	3.6618	0.979951	58.3965	-651.6	1486.88	660.604	-311	200	0	5.43959	4.06912	66.8128	910.963	-90.9385	970.764	-914	200	0
388	5	-48.3659	92.6275	-710.875	-14780.5	57478.7	4517.49	380.856	630.792	0	52.5204	-61.6978	-945.759	36640.4	99273.8	518.379	404.967	161.258	0	3.69952	0.955843	58.4976	-652.543	1492.69	658.168	-311	200	0	5.1507	4.26297	67.049	887.105	60.5331	975.791	-914	200	0
388	6	-47.1856	90.72	-705.063	-14809.3	56392.8	4161.87	379.983	631.004	0	53.1443	-61.0808	-942.59	36463	99324.8	399.876	405.374	161.316	0	3.72553	0.905015	58.5017	-658.799	1498.64	655.459	-311	200	0	4.89257	4.41469	67.3433	878.74	200.83	969.695	-914	200	0
388	7	-45.5574	89.2262	-700.318	-14846.1	55517.3	3849.82	379.274	631.199	0	53.6665	-60.5232	-939.498	36289.4	99381.9	281.316	405.782	161.374	0	3.7379	0.837932	58.3868	-668.025	1503.15	652.76	-311	200	0	4.73463	4.53266	67.7036	880.836	312.248	954.251	-914	200	0
388	8	-43.5887	88.1681	-696.648	-14891.2	54852	3584.95	378.737	631.376	0	54.0941	-60.0354	-936.465	36118.7	99455.5	161.539	406.203	161.431	0	3.73317	0.771231	58.1673	-678.687	1502.56	650.797	-311	200	0	4.72111	4.63474	68.0438	888.864	381.887	934.558	-914	200	0
388	9	-41.3577	87.5448	-694.07	-14945.4	54394	3368.06	378.37	631.533	0	54.4375	-59.6197	-933.494	35950.3	99554	39.2833	406.647	161.489	0	3.70936	0.722155	57.8842	-689.583	1492.2	649.802	-311	200	0	4.86217	4.73538	68.2185	901.916	397.904	917.168	-914	200	0
389	0	-38.9099	87.3389	-692.621	-15009.2	54138.1	3197.65	378.164	631.67	0	54.7125	-59.2687	-930.616	35784.2	99682	-86.8398	407.114	161.548	0	3.66853	0.703488	57.5841	-698.944	1470.73	649.259	-311	200	0	5.13616	4.8487	68.1373	916.916	350.796	907.661	-914	200	0	39.6539	38.6177	-1497.35	-566464	724303	10541.4	484.695	379.34	0
389	1	-36.2662	87.5174	-692.347	-15082.1	54077	3070.18	378.107	631.784	0	54.9414	-58.9681	-927.874	35622.3	99840.9	-218.43	407.602	161.609	0	3.61679	0.721828	57.3065	-704.618	1442.37	648.716	-311	200	0	5.49803	4.99569	67.8259	924.345	239.048	908.9	-914	200	0
389	2	-33.4416	88.026	-693.253	-15162.4	54201.6	2980.44	378.185	631.871	0	55.1459	-58.7063	-925.304	35466.7	100029	-356.952	408.104	161.67	0	3.56076	0.776028	57.0859	-705.12	1413.96	647.943	-311	200	0	5.8841	5.19311	67.4043	913.166	74.6684	918.898	-914	200	0
389	3	-30.456	88.788	-695.285	-15247.2	54500.2	2922.28	378.385	631.929	0	55.3401	-58.481	-922.911	35318.3	100242	-502.763	408.615	161.732	0	3.50554	0.855793	56.9506	-700.064	1390.26	646.484	-311	200	0	6.22013	5.43621	67.0488	882.113	-113.466	930.645	-914	200	0
389	4	-27.3346	89.7144	-698.35	-15332.5	54957	2889.48	378.696	631.955	0	55.5338	-58.2926	-920.682	35176.5	100477	-654.837	409.133	161.793	0	3.45573	0.944909	56.9181	-689.277	1372.31	643.956	-311	200	0	6.44096	5.69859	66.9211	843.637	-283.966	937.049	-914	200	0
389	5	-24.1069	90.7174	-702.331	-15413.5	55554	2876.24	379.099	631.946	0	55.7366	-58.136	-918.588	35040.3	100731	-811.669	409.658	161.854	0	3.41482	1.02725	56.9926	-671.945	1359.53	641.064	-311	200	0	6.51063	5.94352	67.0732	814.69	-398.276	936.799	-914	200	0
389	6	-20.8058	91.7201	-707.107	-15485.5	56272.3	2876.97	379.581	631.9	0	55.9596	-58.0019	-916.596	34907.7	101002	-971.891	410.193	161.916	0	3.38417	1.08999	57.1628	-647.349	1351.19	639.89	-311	200	0	6.43222	6.13093	67.4469	805.721	-436.288	934.521	-914	200	0
389	7	-17.4664	92.6573	-712.561	-15545.1	57095.4	2885.98	380.127	631.816	0	56.2151	-57.8813	-914.691	34776.6	101289	-1134.17	410.736	161.98	0	3.36506	1.12441	57.4046	-616.408	1346.01	642.618	-311	200	0	6.24954	6.21974	67.9691	817.001	-399.583	935.895	-914	200	0
389	8	-14.124	93.4778	-718.586	-15589.6	58007.5	2897.86	380.725	631.695	0	56.516	-57.7661	-912.87	34645.6	101589	-1297.41	411.285	162.048	0	3.36176	1.128	57.6912	-582.518	1342.18	649.938	-311	200	0	6.03441	6.17965	68.5979	840.737	-303.891	943.022	-914	200	0
389	9	-10.8079	94.1512	-725.084	-15617.8	58991.2	2908.47	381.358	631.539	0	56.8736	-57.6464	-911.15	34515	101898	-1461.51	411.834	162.119	0	3.38037	1.10694	57.9954	-551.073	1338.98	660.612	-311	200	0	5.85316	6.01479	69.283	864.595	-172.572	953.811	-914	200	0
390	0	-7.53782	94.6746	-731.974	-15630.4	60027.8	2915.59	382.008	631.354	0	57.2979	-57.5096	-909.573	34386.4	102213	-1627.41	412.375	162.195	0	3.42281	1.07468	58.2849	-527.557	1337.37	672.059	-311	200	0	5.7339	5.77219	69.9244	875.387	-35.1074	965.457	-914	200	0	75.3284	45.3485	-1544.85	-602115	748988	-8876.56	486.879	390.963	0
390	1	-4.32695	95.0694	-739.192	-15630.4	61098.9	2918.38	382.656	631.145	0	57.7985	-57.3466	-908.206	34262.3	102533	-1795.52	412.896	162.275	0	3.48166	1.0452	58.5227	-515.233	1338.23	681.301	-311	200	0	5.65915	5.51981	70.3905	864.437	79.2606	976.667	-914	200	0
390	2	-1.19126	95.366	-746.66	-15621.3	62189.3	2916.43	383.29	630.922	0	58.3807	-57.1587	-907.111	34145	102857	-1964.34	413.39	162.359	0	3.54233	1.02612	58.6745	-514.349	1341.53	686.091	-311	200	0	5.58402	5.31536	70.5967	831.455	153.65	985.93	-914	200	0
390	3	1.84491	95.59	-754.266	-15607.7	63285.9	2909.22	383.904	630.693	0	59.0445	-56.9603	-906.31	34035.4	103190	-2131.14	413.858	162.446	0	3.5918	1.01694	58.7173	-522.923	1347.44	686.042	-311	200	0	5.47176	5.18651	70.5761	783.032	187.627	991.16	-914	200	0
390	4	4.74938	95.7593	-761.871	-15593.4	64375.1	2896.48	384.496	630.467	0	59.7909	-56.7697	-905.786	33933.9	103538	-2293.87	414.307	162.537	0	3.62598	1.01251	58.6472	-537.646	1356.47	683.003	-311	200	0	5.32651	5.12588	70.4667	727.688	190.85	992.16	-914	200	0
390	5	7.48646	95.8848	-769.333	-15580.7	65442.1	2878.67	385.063	630.252	0	60.6284	-56.6033	-905.503	33841.5	103907	-2452.14	414.751	162.627	0	3.64926	1.00727	58.4801	-554.784	1368.22	680.04	-311	200	0	5.19288	5.10466	70.4162	669.86	174.741	991.621	-914	200	0
390	6	10.0213	95.9702	-776.52	-15569.7	66472	2856.73	385.603	630.051	0	61.5706	-56.4756	-905.42	33760.2	104304	-2606.71	415.199	162.713	0	3.667	0.996789	58.2435	-571.679	1380.88	679.814	-311	200	0	5.12671	5.09914	70.4779	606.125	145.652	994.224	-914	200	0
390	7	12.3243	96.015	-783.319	-15559.9	67451.3	2831.65	386.11	629.864	0	62.6299	-56.4016	-905.516	33693.6	104730	-2758.37	415.658	162.791	0	3.67861	0.977331	57.9685	-587.808	1391.98	683.376	-311	200	0	5.16859	5.10204	70.6071	528.589	103.219	1005.24	-914	200	0
390	8	14.3761	96.0217	-789.652	-15551.5	68368.6	2804.67	386.581	629.694	0	63.8139	-56.3952	-905.803	33645.7	105185	-2907.04	416.123	162.855	0	3.6783	0.946558	57.6861	-604.024	1399.21	689.459	-311	200	0	5.32837	5.11273	70.7482	434.966	45.8599	1028.34	-914	200	0
390	9	16.1722	96.0023	-795.487	-15545.8	69216	2777.7	387.011	629.543	0	65.1261	-56.4638	-906.32	33619.4	105664	-3051.76	416.585	162.906	0	3.6606	0.904845	57.4215	-620.374	1401.43	694.79	-311	200	0	5.57761	5.13217	70.8829	337.414	-23.1523	1062.9	-914	200	0
391	0	17.7257	95.9811	-800.851	-15543.8	69987.9	2753.02	387.392	629.409	0	66.5717	-56.6057	-907.121	33616.8	106161	-3191.48	417.031	162.941	0	3.62436	0.856035	57.1878	-634.798	1399.96	695.889	-311	200	0	5.85724	5.16665	71.0117	260.547	-93.4015	1103.17	-914	200	0	105.468	44.3872	-1605.27	-636499	780508	-22879.3	489.094	397.648	0
391	1	19.0618	95.9907	-805.803	-15545.7	70680	2732.59	387.714	629.292	0	68.1579	-56.8163	-908.254	33639.3	106673	-3325.53	417.448	162.963	0	3.57463	0.806866	56.9993	-644.557	1398.56	691.061	-311	200	0	6.10086	5.223	71.1577	227.7	-149.71	1140.52	-914	200	0
391	2	20.204	96.0596	-810.393	-15551.1	71290	2717.67	387.97	629.19	0	69.8838	-57.0972	-909.737	33687.3	107193	-3453.43	417.829	162.97	0	3.52277	0.764802	56.8872	-648.548	1400.64	680.906	-311	200	0	6.26015	5.29611	71.3749	247.839	-180.662	1166.62	-914	200	0
391	3	21.1641	96.2012	-814.636	-15561.1	71818.4	2708.83	388.16	629.102	0	71.7329	-57.4552	-911.543	33760.6	107716	-3575.12	418.169	162.963	0	3.48184	0.735232	56.8837	-647.937	1406.92	667.534	-311	200	0	6.31501	5.36547	71.6939	315.254	-186.627	1174.9	-914	200	0
391	4	21.9456	96.4137	-818.518	-15577	72267.8	2706.01	388.291	629.031	0	73.675	-57.8983	-913.622	33858.6	108233	-3691.63	418.466	162.94	0	3.45893	0.719911	56.9873	-645.338	1416.25	653.505	-311	200	0	6.26375	5.41012	72.0656	417.566	-178.602	1162.02	-914	200	0
391	5	22.5491	96.6854	-822.001	-15600	72640.9	2708.91	388.371	628.978	0	75.6688	-58.4332	-915.923	33981.4	108732	-3804.91	418.713	162.899	0	3.45199	0.717867	57.1532	-643.409	1428	640.972	-311	200	0	6.11168	5.4277	72.3792	539.727	-170.145	1130.19	-914	200	0
391	6	22.9757	97.0024	-825.034	-15630.3	72939	2717.81	388.407	628.945	0	77.6633	-59.0647	-918.378	34128.7	109200	-3916.99	418.905	162.838	0	3.45424	0.727973	57.322	-643.141	1443.65	631.296	-311	200	0	5.87667	5.43507	72.5214	664.113	-170.547	1087.34	-914	200	0
391	7	23.2279	97.3519	-827.568	-15667.8	73163.5	2733.21	388.408	628.932	0	79.5999	-59.7955	-920.902	34298.8	109627	-4029.62	419.043	162.755	0	3.45992	0.749985	57.453	-643.079	1465.77	625.117	-311	200	0	5.60175	5.45225	72.4295	772.658	-183.809	1043.4	-914	200	0
391	8	23.311	97.7257	-829.569	-15712.3	73315.3	2754.7	388.378	628.94	0	81.4172	-60.6246	-923.424	34489.9	110006	-4144.95	419.129	162.65	0	3.4651	0.783522	57.5271	-640.825	1494.97	622.576	-311	200	0	5.3499	5.48681	72.1027	849.064	-210.019	1006.38	-914	200	0
391	9	23.2374	98.1213	-831.041	-15763	73394.2	2780.74	388.316	628.968	0	83.0593	-61.5439	-925.913	34699.8	110332	-4266.14	419.16	162.524	0	3.46533	0.828554	57.5373	-635.311	1528.22	623.404	-311	200	0	5.1793	5.52792	71.5635	882.339	-245.351	981.032	-914	200	0
392	0	23.0299	98.5439	-832.036	-15818.5	73399.4	2809.55	388.217	629.012	0	84.4835	-62.5365	-928.386	34925.7	110602	-4396.86	419.134	162.38	0	3.45524	0.885396	57.4933	-627.02	1560.02	626.76	-311	200	0	5.12345	5.55164	70.8348	875.415	-284.337	968.054	-914	200	0	116.677	39.3743	-1642.1	-647834	793766	-27592.8	486.525	395.485	0
392	1	22.7182	99.0027	-832.645	-15877.6	73331.8	2839.79	388.071	629.069	0	85.6618	-63.5832	-930.88	35164.5	110815	-4539.44	419.044	162.224	0	3.43223	0.950676	57.4243	-616.943	1585.11	631.234	-311	200	0	5.18741	5.53667	69.9742	849.616	-325.203	963.459	-914	200	0
392	2	22.3292	99.5009	-832.947	-15939.6	73194.1	2870.46	387.874	629.136	0	86.574	-64.6713	-933.417	35413.3	110970	-4693.88	418.886	162.061	0	3.40126	1.01575	57.3622	-606.391	1600.97	635.512	-311	200	0	5.35554	5.47772	69.0943	835.622	-372.583	961.314	-914	200	0
392	3	21.8792	100.03	-832.977	-16004	72990.5	2900.66	387.626	629.213	0	87.206	-65.7946	-935.982	35668.2	111067	-4858.94	418.663	161.892	0	3.37443	1.07127	57.3234	-597.173	1608.99	639.085	-311	200	0	5.60418	5.38029	68.3006	857.36	-434.61	960.282	-914	200	0
392	4	21.3773	100.573	-832.731	-16068.9	72725.6	2929.54	387.334	629.297	0	87.5518	-66.946	-938.535	35924.7	111107	-5033.33	418.383	161.723	0	3.36378	1.11039	57.3134	-591.204	1613.13	642.264	-311	200	0	5.90556	5.24774	67.6016	921.132	-515.893	966.733	-914	200	0
392	5	20.8326	101.113	-832.203	-16132.4	72406.7	2956.36	387.006	629.385	0	87.6155	-68.1162	-941.025	36178.6	111094	-5215.28	418.056	161.554	0	3.37395	1.12838	57.3392	-589.751	1616.23	645.655	-311	200	0	6.22011	5.08515	66.925	1014.76	-610.34	988.627	-914	200	0
392	6	20.2574	101.631	-831.397	-16192.8	72044.9	2980.41	386.655	629.477	0	87.4105	-69.2974	-943.403	36426.9	111032	-5401.61	417.693	161.388	0	3.40025	1.12416	57.4014	-592.899	1618.13	649.63	-311	200	0	6.49721	4.91278	66.2472	1112.98	-699.221	1026.71	-914	200	0
392	7	19.6664	102.111	-830.339	-16249.7	71653.7	3000.83	386.295	629.57	0	86.9617	-70.4807	-945.632	36668.1	110925	-5588.12	417.303	161.224	0	3.43047	1.10152	57.4767	-599.47	1618.1	653.963	-311	200	0	6.69236	4.76329	65.66	1185.75	-758.654	1074.05	-914	200	0
392	8	19.0748	102.537	-829.072	-16303.3	71247.7	3016.06	385.937	629.664	0	86.3046	-71.6524	-947.691	36901.5	110780	-5770.83	416.895	161.062	0	3.44914	1.06554	57.529	-607.425	1617.09	657.907	-311	200	0	6.78245	4.66404	65.2711	1208.54	-773.905	1122.05	-914	200	0
392	9	18.5	102.898	-827.667	-16353.9	70841.7	3023.99	385.592	629.759	0	85.4829	-72.7918	-949.576	37127.5	110602	-5946.87	416.475	160.901	0	3.44493	1.01928	57.5406	-614.504	1616.73	660.972	-311	200	0	6.7702	4.62946	65.0701	1170.94	-748.601	1164.02	-914	200	0
393	0	17.966	103.193	-826.224	-16400.7	70449.1	3022.78	385.266	629.85	0	84.5457	-73.8701	-951.297	37347.3	110398	-6114.52	416.05	160.741	0	3.41846	0.966298	57.5225	-618.957	1618.14	663.651	-311	200	0	6.6822	4.6679	64.9335	1079.7	-699.602	1195.57	-914	200	0	107.015	32.6361	-1656.22	-645103	786818	-27491.9	477.89	390.272	0
393	1	17.5024	103.429	-824.86	-16441.3	70081.5	3011.29	384.962	629.932	0	83.5431	-74.8567	-952.876	37562.3	110173	-6272.11	415.622	160.58	0	3.38483	0.914373	57.499	-620.217	1621.52	667.067	-311	200	0	6.5559	4.78152	64.7527	956.645	-644.839	1214.01	-914	200	0
393	2	17.133	103.613	-823.68	-16474.4	69749.4	2988.6	384.68	630.001	0	82.519	-75.73	-954.335	37772.7	109930	-6417.27	415.19	160.42	0	3.36639	0.873762	57.4877	-619.136	1625.23	671.899	-311	200	0	6.41878	4.95662	64.5422	834.502	-596.421	1217.12	-914	200	0
393	3	16.8666	103.74	-822.735	-16499.5	69460.7	2953.48	384.427	630.055	0	81.5065	-76.4792	-955.677	37978.2	109672	-6547.31	414.758	160.26	0	3.37974	0.85134	57.4939	-617.422	1624.78	677.94	-311	200	0	6.27849	5.16245	64.4287	748.641	-559.968	1202.63	-914	200	0
393	4	16.701	103.793	-822.028	-16517.1	69219.7	2904.24	384.206	630.093	0	80.5294	-77.0993	-956.899	38178.3	109405	-6659.75	414.333	160.102	0	3.42795	0.847212	57.5156	-616.702	1614.06	684.543	-311	200	0	6.13194	5.36182	64.5339	722.606	-537.931	1169.64	-914	200	0
393	5	16.6347	103.752	-821.533	-16527.1	69029	2839.17	384.025	630.117	0	79.6047	-77.5887	-957.997	38372.5	109136	-6752.47	413.921	159.945	0	3.50236	0.856082	57.5511	-618.148	1589.13	690.92	-311	200	0	5.98155	5.52344	64.8593	757.699	-533.614	1121.3	-914	200	0
393	6	16.6711	103.601	-821.211	-16529.8	68890.8	2757.29	383.889	630.129	0	78.745	-77.9492	-958.978	38561.6	108871	-6824.4	413.528	159.789	0	3.58819	0.870308	57.6041	-622.838	1551.2	696.051	-311	200	0	5.84248	5.62911	65.2778	837.514	-549.927	1066.5	-914	200	0
393	7	16.8136	103.325	-821.024	-16524.6	68807.8	2658.79	383.807	630.127	0	77.9596	-78.1868	-959.852	38746.2	108613	-6875.86	413.156	159.633	0	3.66969	0.883286	57.6842	-631.481	1506.42	699.28	-311	200	0	5.73308	5.6719	65.6221	938.88	-585.816	1016.92	-914	200	0
393	8	17.0626	102.92	-820.95	-16510.5	68783	2544.51	383.785	630.111	0	77.2571	-78.3119	-960.642	38926.5	108367	-6907.71	412.807	159.479	0	3.73536	0.893722	57.8025	-643.38	1463.85	701.176	-311	200	0	5.65959	5.64532	65.7683	1036.15	-634.309	981.17	-914	200	0
393	9	17.4219	102.392	-820.998	-16486.8	68817.5	2415.24	383.822	630.081	0	76.6501	-78.3341	-961.394	39101.5	108134	-6920.75	412.476	159.328	0	3.78132	0.907026	57.9647	-656.767	1432.4	702.828	-311	200	0	5.61321	5.53784	65.6631	1104.35	-680.827	962.421	-914	200	0
394	0	17.9077	101.766	-821.222	-16452.4	68910	2271.87	383.911	630.034	0	76.1564	-78.256	-962.188	39271.1	107914	-6916.64	412.154	159.186	0	3.80905	0.928953	58.1613	-670.746	1416.8	704.252	-311	200	0	5.57811	5.34476	65.3373	1128.25	-706.135	959.716	-914	200	0	107.285	27.7925	-1672.3	-648431	790143	-32526.4	475.319	388.381	0
394	1	18.5458	101.081	-821.716	-16404.9	69057.9	2115.94	384.041	629.964	0	75.7941	-78.0745	-963.119	39435.3	107704	-6898.63	411.828	159.055	0	3.8203	0.956037	58.3615	-686.014	1415.52	704.207	-311	200	0	5.53589	5.08362	64.9098	1108.67	-695.223	968.411	-914	200	0
394	2	19.3569	100.372	-822.57	-16342.2	69259.5	1949.45	384.199	629.867	0	75.5736	-77.7895	-964.257	39595.3	107499	-6870.74	411.484	158.937	0	3.81634	0.975378	58.5166	-703.199	1422.47	701.071	-311	200	0	5.46803	4.79685	64.5282	1059.42	-642.777	980.602	-914	200	0
394	3	20.346	99.6625	-823.823	-16263.5	69512.3	1774.34	384.378	629.742	0	75.4943	-77.4087	-965.625	39752.8	107295	-6836.28	411.115	158.832	0	3.80073	0.975345	58.5782	-721.11	1430.52	693.391	-311	200	0	5.36384	4.54059	64.2879	999.422	-551.149	987.998	-914	200	0
394	4	21.5024	98.9594	-825.455	-16169.4	69812	1592.44	384.574	629.589	0	75.5439	-76.9502	-967.202	39910.3	107089	-6797.79	410.721	158.736	0	3.77905	0.952437	58.5254	-736.978	1433.71	680.507	-311	200	0	5.22536	4.36047	64.2268	945.333	-427.413	985.284	-914	200	0
394	5	22.8033	98.2621	-827.392	-16061.3	70152.8	1405.62	384.788	629.412	0	75.6982	-76.4407	-968.929	40070.6	106881	-6757.74	410.308	158.644	0	3.75597	0.909513	58.3798	-748.086	1427.89	663.274	-311	200	0	5.06028	4.27335	64.3682	905.369	-284.534	972.033	-914	200	0
394	6	24.2175	97.5642	-829.53	-15942.3	70527.5	1215.76	385.021	629.218	0	75.9222	-75.9118	-970.725	40236.1	106667	-6718.72	409.883	158.551	0	3.7339	0.855346	58.1945	-752.814	1411.4	643.877	-311	200	0	4.87478	4.27583	64.713	877.598	-142.207	952.777	-914	200	0
394	7	25.7112	96.8549	-831.756	-15816.2	70927.2	1024.45	385.274	629.015	0	76.1749	-75.3942	-972.511	40408	106444	-6683.27	409.453	158.45	0	3.71362	0.804269	58.0292	-750.296	1386.45	624.986	-311	200	0	4.67852	4.3591	65.1953	856.685	-20.4386	935.611	-914	200	0
394	8	27.2544	96.124	-833.98	-15687	71342.4	832.887	385.544	628.81	0	76.4195	-74.9132	-974.221	40585.9	106209	-6653.81	409.02	158.34	0	3.69532	0.769326	57.9216	-740.139	1359.09	609.314	-311	200	0	4.49179	4.50712	65.6897	842.107	69.4446	930.269	-914	200	0
394	9	28.8238	95.3686	-836.157	-15557.6	71763.5	642.3	385.825	628.606	0	76.6322	-74.4858	-975.822	40768.4	105960	-6632.54	408.585	158.222	0	3.67986	0.755541	57.8646	-723.26	1336.44	599.2	-311	200	0	4.34356	4.69381	66.0766	838.904	125.965	943.829	-914	200	0
395	0	30.4034	94.6015	-838.286	-15428.8	72182.4	454.564	386.107	628.405	0	76.8016	-74.1212	-977.311	40954.4	105693	-6621.25	408.147	158.095	0	3.66961	0.759862	57.8143	-702.46	1323.96	595.871	-311	200	0	4.2641	4.89353	66.3112	851.979	154.548	975.529	-914	200	0	121.717	23.397	-1705.48	-660224	800150	-44181.8	472.345	387.615	0
395	1	31.982	93.8487	-840.397	-15299.7	72591.1	272.333	386.377	628.205	0	76.9206	-73.8268	-978.709	41143.9	105407	-6620.95	407.7	157.961	0	3.66619	0.775577	57.7331	-681.472	1324.72	599.456	-311	200	0	4.27529	5.09387	66.4671	880.127	166.787	1017.59	-914	200	0
395	2	33.5436	93.1358	-842.51	-15169.1	72981.9	98.2389	386.624	628.005	0	76.9784	-73.6179	-980.024	41336.5	105097	-6631.59	407.239	157.821	0	3.66716	0.79822	57.6232	-663.521	1338.81	609.518	-311	200	0	4.37845	5.29674	66.7025	915.977	174.396	1060.11	-914	200	0
395	3	35.0618	92.4762	-844.603	-15036.2	73348.8	-65.9616	386.844	627.803	0	76.9586	-73.5205	-981.231	41531.7	104762	-6652.14	406.765	157.674	0	3.66697	0.827485	57.5197	-650.542	1362.92	624.772	-311	200	0	4.5527	5.50908	67.1277	951.202	178.587	1092.74	-914	200	0
395	4	36.5023	91.8727	-846.618	-14901.5	73688.8	-219.418	387.039	627.601	0	76.8451	-73.5615	-982.287	41729.9	104400	-6681.5	406.282	157.518	0	3.66112	0.86096	57.4641	-642.925	1391.84	642.476	-311	200	0	4.76617	5.73541	67.7203	979.745	170.164	1105.49	-914	200	0
395	5	37.831	91.3256	-848.488	-14766.9	74000.8	-361.792	387.215	627.404	0	76.6284	-73.7534	-983.163	41932.3	104012	-6720.13	405.793	157.35	0	3.64863	0.889481	57.4841	-639.63	1420.99	658.701	-311	200	0	4.98222	5.97028	68.4061	995.956	141.932	1093.94	-914	200	0
395	6	39.0174	90.8365	-850.155	-14635	74284.8	-492.983	387.378	627.215	0	76.3061	-74.0882	-983.857	42140	103598	-6770.33	405.298	157.169	0	3.63342	0.90472	57.5885	-639.008	1447.62	669.344	-311	200	0	5.16229	6.18584	69.1655	992.544	96.3206	1064.25	-914	200	0
395	7	40.0364	90.409	-851.585	-14508.9	74541	-612.926	387.532	627.038	0	75.8798	-74.5462	-984.388	42353.1	103158	-6834.38	404.795	156.975	0	3.62462	0.908928	57.7696	-639.877	1469.66	671.459	-311	200	0	5.28081	6.33297	70.0036	965.023	39.9363	1031.23	-914	200	0
395	8	40.8728	90.049	-852.773	-14391.6	74769.1	-721.395	387.678	626.876	0	75.3545	-75.1063	-984.787	42571.6	102693	-6913.01	404.28	156.771	0	3.63297	0.913304	58.0063	-641.758	1484.58	664.769	-311	200	0	5.33743	6.36772	70.8557	918.313	-22.1379	1010.89	-914	200	0
395	9	41.5293	89.7694	-853.745	-14284.7	74966.9	-817.795	387.81	626.732	0	74.7422	-75.7478	-985.109	42796.9	102203	-7005.39	403.748	156.556	0	3.66464	0.929864	58.2671	-644.145	1491.24	652.1	-311	200	0	5.34542	6.28042	71.5815	862.277	-84.6227	1012.91	-914	200	0
396	0	42.0298	89.592	-854.57	-14188	75129.8	-901.333	387.915	626.603	0	74.0662	-76.4481	-985.43	43031.7	101686	-7109.3	403.19	156.332	0	3.71724	0.966133	58.5095	-646.211	1491.68	637.767	-311	200	0	5.30844	6.09821	72.0427	798.774	-140.955	1036.53	-914	200	0	122.483	17.4507	-1718.22	-664378	806051	-51363.6	472.295	386.967	0
396	1	42.412	89.5432	-855.338	-14100.2	75251.8	-971.734	387.979	626.485	0	73.3553	-77.1853	-985.843	43278.7	101143	-7221.38	402.596	156.1	0	3.78077	1.02205	58.6865	-647.175	1489.82	625.653	-311	200	0	5.21357	5.86456	72.1556	720.699	-185.769	1072.3	-914	200	0
396	2	42.7104	89.6394	-856.12	-14019.8	75328.9	-1029.71	387.989	626.376	0	72.6329	-77.9444	-986.416	43537.9	100573	-7338.34	401.958	155.863	0	3.84372	1.08826	58.7637	-646.166	1488.52	618.447	-311	200	0	5.05174	5.62142	71.9036	626.844	-216.211	1108.28	-914	200	0
396	3	42.9448	89.8768	-856.936	-13945.8	75360.1	-1076.64	387.941	626.274	0	71.911	-78.719	-987.167	43806.9	99979	-7458.6	401.279	155.624	0	3.89801	1.15095	58.741	-642.374	1487.07	617.443	-311	200	0	4.84588	5.39999	71.3448	530.063	-231.231	1135.6	-914	200	0
396	4	43.1219	90.235	-857.76	-13877.7	75346.9	-1113.97	387.842	626.179	0	71.1906	-79.5094	-988.063	44082.6	99366.8	-7582.45	400.567	155.385	0	3.93867	1.20146	58.6543	-636.504	1482.11	622.248	-311	200	0	4.65162	5.21539	70.6029	449.187	-232.343	1150.2	-914	200	0
396	5	43.2409	90.6836	-858.53	-13815.7	75290.9	-1143.13	387.698	626.092	0	70.4634	-80.3166	-989.043	44362.5	98741.6	-7711.01	399.836	155.146	0	3.96148	1.24038	58.5522	-631.25	1472.28	630.983	-311	200	0	4.53174	5.07287	69.8246	401.083	-225.413	1152.98	-914	200	0
396	6	43.2984	91.1863	-859.159	-13761.3	75194.2	-1165.86	387.521	626.017	0	69.714	-81.1395	-990.031	44645	98108.4	-7844.77	399.096	154.905	0	3.96187	1.27273	58.4622	-629.298	1461.37	641.295	-311	200	0	4.53604	4.97498	69.1246	397.213	-218.809	1149.1	-914	200	0
396	7	43.2932	91.7055	-859.565	-13716.4	75061	-1184.59	387.324	625.957	0	68.9239	-81.9769	-990.95	44929.6	97469.8	-7982.99	398.36	154.66	0	3.93598	1.29997	58.3818	-631.495	1455.96	651.1	-311	200	0	4.69085	4.91647	68.5627	434.728	-219.466	1145.43	-914	200	0
396	8	43.2316	92.2083	-859.702	-13681.2	74897.6	-1201.88	387.12	625.914	0	68.0782	-82.8299	-991.734	45215.8	96824.6	-8124.38	397.632	154.407	0	3.88351	1.31625	58.2952	-637.623	1460.35	658.701	-311	200	0	4.98725	4.88788	68.1771	492.047	-231.161	1146.31	-914	200	0
396	9	43.1293	92.6743	-859.575	-13652.6	74708.9	-1219.62	386.914	625.883	0	67.1695	-83.7018	-992.353	45503.4	96168.1	-8267.96	396.909	154.146	0	3.80912	1.31386	58.1872	-647.536	1473.92	663.204	-311	200	0	5.3794	4.8898	68.0201	542.391	-253.154	1150.11	-914	200	0
397	0	43.0132	93.1004	-859.254	-13626.7	74499.1	-1238.92	386.702	625.859	0	66.1972	-84.5971	-992.828	45793.2	95494	-8412.96	396.184	153.876	0	3.72201	1.29094	58.049	-660.259	1491.15	664.925	-311	200	0	5.80001	4.92738	68.1278	570.184	-279.173	1150.09	-914	200	0	113.749	11.6143	-1726.14	-663506	799165	-52476.4	465.869	384.54	0
397	1	42.9158	93.4967	-858.855	-13601.8	74272.6	-1260.53	386.479	625.837	0	65.1648	-85.5202	-993.216	46087.1	94796.6	-8558.43	395.444	153.598	0	3.63455	1.25198	57.8864	-673.094	1503.68	664.729	-311	200	0	6.18124	4.99352	68.4584	572.509	-300.417	1139.93	-914	200	0
397	2	42.8633	93.8749	-858.487	-13576.8	74033.8	-1284.9	386.238	625.815	0	64.0762	-86.4732	-993.575	46387.4	94072.1	-8703.81	394.68	153.313	0	3.559	1.20386	57.7222	-682.903	1504.86	662.839	-311	200	0	6.47029	5.07212	68.8896	552.957	-308.555	1118.44	-914	200	0
397	3	42.8658	94.2412	-858.213	-13550.8	73784.7	-1312.25	385.975	625.79	0	62.934	-87.4568	-993.946	46694.9	93319.3	-8848.92	393.888	153.021	0	3.50322	1.1546	57.584	-688.365	1493.79	658.677	-311	200	0	6.63883	5.15169	69.2965	518.439	-294.479	1089.79	-914	200	0
397	4	42.9197	94.5961	-858.055	-13523.2	73524.1	-1342.67	385.687	625.76	0	61.741	-88.4736	-994.358	47009.6	92538.6	-8993.03	393.064	152.724	0	3.46876	1.11191	57.4944	-690.944	1475.19	652.003	-311	200	0	6.68938	5.22536	69.6235	476.687	-250.916	1059.93	-914	200	0
397	5	43.012	94.9352	-858.015	-13494.6	73248.4	-1375.96	385.37	625.728	0	60.5001	-89.5297	-994.822	47330.7	91729.9	-9134.62	392.207	152.423	0	3.45259	1.07897	57.4691	-693.213	1455.96	644.038	-311	200	0	6.65447	5.28238	69.887	433.621	-180.139	1031.96	-914	200	0
397	6	43.1207	95.2499	-858.081	-13466.7	72954.4	-1411.54	385.021	625.694	0	59.2119	-90.6339	-995.328	47657.1	90891.9	-9272.23	391.319	152.119	0	3.45098	1.05291	57.5129	-696.19	1441.84	637.369	-311	200	0	6.58175	5.3087	70.1348	393.842	-93.4971	1005.72	-914	200	0
397	7	43.2152	95.5301	-858.233	-13441.8	72640	-1448.6	384.639	625.662	0	57.8733	-91.7927	-995.86	47987.6	90022.6	-9404.76	390.397	151.813	0	3.46208	1.02836	57.6132	-699.045	1435.41	634.691	-311	200	0	6.5093	5.29795	70.3854	363.027	-0.916981	981.319	-914	200	0
397	8	43.2577	95.7684	-858.456	-13422.6	72303.3	-1486.52	384.225	625.636	0	56.4771	-93.0043	-996.404	48320.8	89121.4	-9531.63	389.443	151.505	0	3.48401	1.00152	57.7423	-700.948	1435.94	637.434	-311	200	0	6.44654	5.25513	70.5793	348.244	96.1932	960.217	-914	200	0
397	9	43.2082	95.9639	-858.743	-13411.8	71940.5	-1524.96	383.774	625.618	0	55.017	-94.2551	-996.954	48655.6	88190.6	-9653.26	388.46	151.196	0	3.51198	0.97177	57.8687	-701.956	1440.54	645.031	-311	200	0	6.37805	5.18648	70.5977	353.042	200.919	942.552	-914	200	0
398	0	43.0324	96.1276	-859.119	-13411.6	71545.5	-1563.85	383.278	625.611	0	53.4945	-95.5222	-997.509	48991	87233.8	-9770.51	387.452	150.887	0	3.54045	0.941558	57.965	-702.544	1446.11	655.176	-311	200	0	6.28604	5.09628	70.3396	370.232	311.747	926.189	-914	200	0	94.2956	2.25706	-1734.25	-663868	788585	-51155.3	457.052	382.692	0
398	1	42.7031	96.2816	-859.628	-13424.4	71111.4	-1603.24	382.724	625.617	0	51.9194	-96.7812	-998.072	49326.7	86251.7	-9883.74	386.418	150.578	0	3.56642	0.915445	58.008	-703.213	1451.36	665.208	-311	200	0	6.16198	4.99658	69.7955	384.221	420.022	909.158	-914	200	0
398	2	42.1907	96.447	-860.295	-13451.6	70630.8	-1643.11	382.101	625.636	0	50.301	-98.0117	-998.632	49663.5	85242.1	-9993.07	385.359	150.268	0	3.59039	0.898237	57.9792	-703.904	1456.51	673.59	-311	200	0	6.00366	4.90822	69.0725	385.658	517.635	892.143	-914	200	0
398	3	41.459	96.6329	-861.096	-13492.8	70096.6	-1683.05	381.404	625.669	0	48.6409	-99.2009	-999.155	50001.5	84202	-10098.7	384.273	149.956	0	3.61539	0.893931	57.8708	-703.653	1461.33	680.211	-311	200	0	5.82042	4.84716	68.3407	380.54	605.42	878.453	-914	200	0
398	4	40.4719	96.8342	-861.965	-13546.5	69503.6	-1722.19	380.634	625.716	0	46.9336	-100.344	-999.6	50339.8	83128.4	-10200.1	383.162	149.64	0	3.64367	0.905342	57.6907	-701.474	1465.12	685.525	-311	200	0	5.64208	4.81445	67.7286	383.4	691.519	871.404	-914	200	0
398	5	39.2015	97.0353	-862.807	-13611.3	68849.7	-1759.6	379.797	625.776	0	45.1696	-101.443	-999.923	50676.5	82019.7	-10296	382.026	149.32	0	3.6743	0.931874	57.4619	-697.101	1468.45	689.54	-311	200	0	5.51014	4.80124	67.2682	407.29	780.961	872.286	-914	200	0
398	6	37.629	97.2171	-863.515	-13685.7	68137.2	-1794.72	378.907	625.849	0	43.3374	-102.505	-1000.08	51009.6	80876.2	-10384.8	380.87	148.995	0	3.70353	0.966062	57.2182	-690.599	1473.22	691.841	-311	200	0	5.45617	4.80027	66.959	458.36	866.441	881.261	-914	200	0
398	7	35.747	97.3646	-863.993	-13768.3	67371.3	-1827.8	377.977	625.936	0	41.4235	-103.544	-1000.03	51337.1	79699.9	-10465.2	379.697	148.665	0	3.72565	0.99385	56.9969	-682.165	1480.16	692.152	-311	200	0	5.48579	4.80889	66.8635	532.085	930.123	899.207	-914	200	0
398	8	33.5632	97.4734	-864.183	-13857.2	66557.6	-1859.71	377.018	626.035	0	39.4153	-104.573	-999.767	51657.9	78494.2	-10536.2	378.513	148.33	0	3.73469	1.00177	56.8284	-673.233	1487.47	690.254	-311	200	0	5.57743	4.82402	67.1052	615.184	955.877	927.951	-914	200	0
398	9	31.1043	97.5545	-864.084	-13949.8	65700.1	-1890.92	376.034	626.144	0	37.3104	-105.597	-999.311	51971.3	77263.4	-10596.7	377.317	147.993	0	3.72702	0.986337	56.7259	-667.191	1491.8	685.961	-311	200	0	5.69164	4.83953	67.7533	694.087	937.931	967.071	-914	200	0
399	0	28.4157	97.6346	-863.756	-14043.8	64801.5	-1920.94	375.023	626.259	0	35.1222	-106.607	-998.721	52277.5	76012.1	-10646.4	376.109	147.656	0	3.70264	0.955501	56.6829	-667.469	1490.19	679.87	-311	200	0	5.78655	4.85038	68.693	760.875	877.872	1008.58	-914	200	0	48.5246	-5.8331	-1730.25	-660645	767156	-35396.3	444.462	381.492	0
399	1	25.5528	97.7458	-863.298	-14138.1	63865.6	-1949	373.979	626.377	0	32.873	-107.582	-998.063	52577.3	74744.6	-10686	374.89	147.321	0	3.66456	0.920634	56.6833	-674.978	1482.04	673.561	-311	200	0	5.84114	4.85858	69.6312	812.999	778.503	1036.46	-914	200	0
399	2	22.5672	97.9102	-862.786	-14234.3	62897	-1975.07	372.9	626.498	0	30.5765	-108.506	-997.377	52869.8	73464.8	-10717	373.658	146.991	0	3.61674	0.890567	56.7257	-688.351	1470.03	668.492	-311	200	0	5.86932	4.87266	70.247	848.453	644.041	1035.16	-914	200	0
399	3	19.4967	98.1322	-862.241	-14335.8	61899.2	-1999.72	371.789	626.626	0	28.2302	-109.371	-996.662	53152.4	72176.6	-10740.3	372.418	146.67	0	3.56286	0.87211	56.8358	-705.538	1458.94	665.084	-311	200	0	5.90259	4.90253	70.3438	860.694	483.226	999.261	-914	200	0
399	4	16.3686	98.4	-861.633	-14446.7	60873.6	-2023.49	370.649	626.767	0	25.8237	-110.184	-995.88	53422.2	70883.9	-10756	371.177	146.357	0	3.50815	0.870339	57.0459	-724.041	1453.05	662.922	-311	200	0	5.96026	4.95773	69.9185	841.57	305.568	935.245	-914	200	0
399	5	13.2042	98.6921	-860.913	-14569	59821.7	-2046.51	369.486	626.923	0	23.3495	-110.961	-994.986	53678.2	69589.4	-10763.5	369.94	146.051	0	3.46109	0.886703	57.357	-740.729	1453.88	661.327	-311	200	0	6.04036	5.04452	69.145	789.311	114.988	857.964	-914	200	0
399	6	10.0225	98.9859	-860.035	-14703	58746.1	-2068.62	368.307	627.096	0	20.8092	-111.72	-993.954	53921.8	68293.8	-10762.3	368.709	145.75	0	3.43049	0.918428	57.7282	-752.447	1459.85	659.844	-311	200	0	6.12814	5.15603	68.2755	710.427	-84.9911	787.023	-914	200	0
399	7	6.83888	99.2631	-858.96	-14847.4	57650.2	-2089.57	367.116	627.285	0	18.2126	-112.473	-992.787	54156	66996.8	-10752.8	367.484	145.451	0	3.42198	0.959367	58.0992	-756.834	1468.23	658.326	-311	200	0	6.20352	5.2713	67.5082	616.082	-279.455	741.775	-914	200	0
399	8	3.66773	99.5109	-857.667	-15000.3	56536.5	-2109.3	365.919	627.49	0	15.5741	-113.222	-991.515	54382.9	65696.8	-10735.5	366.259	145.152	0	3.43707	1.00093	58.4112	-753.066	1477.32	656.496	-311	200	0	6.24781	5.37142	66.9258	518.267	-441.758	735.044	-914	200	0
399	9	0.526871	99.7223	-856.159	-15158.3	55406.7	-2127.81	364.715	627.705	0	12.9123	-113.954	-990.193	54604	64392.4	-10711.1	365.03	144.855	0	3.47251	1.03402	58.6134	-742.551	1486.71	653.886	-311	200	0	6.25586	5.45007	66.5564	427.16	-546.621	769.558	-914	200	0
400	0	-2.55936	99.8995	-854.485	-15316.8	54264.1	-2144.94	363.505	627.925	0	10.2499	-114.651	-988.895	54820.4	63083.1	-10681	363.791	144.564	0	3.5203	1.05195	58.6734	-728.805	1495.53	650.639	-311	200	0	6.24023	5.50497	66.4432	350.218	-583.922	838.452	-914	200	0	-6.47343	-10.7179	-1706.38	-649649	738584	-13706	432.387	380.247	0
400	1	-5.5644	100.055	-852.727	-15472.7	53113.7	-2160.84	362.287	628.145	0	7.60926	-115.296	-987.696	55034.1	61770	-10646.4	362.539	144.28	0	3.57019	1.05207	58.5894	-716.035	1502.45	647.921	-311	200	0	6.21648	5.53005	66.6036	292.257	-561.57	928.494	-914	200	0
400	2	-8.46849	100.203	-850.96	-15624.3	51961.2	-2176.14	361.062	628.361	0	5.00671	-115.889	-986.65	55246.8	60455.7	-10607.6	361.274	144.006	0	3.61251	1.0352	58.3912	-707.301	1507.23	647.098	-311	200	0	6.18448	5.52169	66.9728	257.395	-496.076	1024.47	-914	200	0
400	3	-11.2632	100.353	-849.227	-15771.3	50813.3	-2191.57	359.835	628.571	0	2.44869	-116.442	-985.769	55459.6	59143.7	-10564.2	359.998	143.74	0	3.64056	1.00393	58.1323	-703.519	1510.24	648.779	-311	200	0	6.12809	5.48348	67.4618	249.885	-400.977	1111.77	-914	200	0
400	4	-13.9484	100.507	-847.552	-15913.8	49676.9	-2207.71	358.612	628.776	0	-0.0660698	-116.977	-985.019	55671.8	57837.8	-10516.1	358.717	143.481	0	3.6534	0.96123	57.8778	-703.854	1510.78	652.66	-311	200	0	6.03366	5.42038	68.0353	268.953	-283.8	1176.35	-914	200	0
400	5	-16.5294	100.661	-845.949	-16051.5	48558	-2224.98	357.401	628.974	0	-2.54144	-117.52	-984.339	55882.1	56540.8	-10464.3	357.44	143.229	0	3.65587	0.911489	57.6869	-707.05	1507.63	657.765	-311	200	0	5.90474	5.33675	68.6818	306.16	-150.448	1206.03	-914	200	0
400	6	-19.0144	100.808	-844.432	-16184.5	47461.7	-2243.74	356.205	629.166	0	-4.97857	-118.091	-983.662	56088.5	55255	-10411	356.173	142.98	0	3.65455	0.863659	57.5945	-712.638	1500.28	662.623	-311	200	0	5.75597	5.24256	69.3458	353.339	-7.62867	1195.34	-914	200	0
400	7	-21.4121	100.94	-843.009	-16314.2	46392	-2264.11	355.031	629.352	0	-7.37374	-118.705	-982.936	56289.6	53983.2	-10358.4	354.92	142.733	0	3.6529	0.830718	57.5996	-721.174	1488.3	665.572	-311	200	0	5.59552	5.15061	69.9277	410.563	137.73	1149.38	-914	200	0
400	8	-23.7295	101.051	-841.691	-16442.9	45352.1	-2285.92	353.882	629.536	0	-9.72008	-119.376	-982.138	56485.6	52727.6	-10306.7	353.687	142.487	0	3.64913	0.82287	57.6734	-733.539	1470.39	665.451	-311	200	0	5.41748	5.06444	70.3313	483.069	275.421	1081.74	-914	200	0
400	9	-25.971	101.142	-840.495	-16572	44344	-2309.05	352.759	629.717	0	-12.0103	-120.104	-981.284	56677.2	51489.2	-10254.4	352.471	142.242	0	3.63887	0.841373	57.7774	-749.993	1444.94	662.094	-311	200	0	5.21238	4.97721	70.5048	571.523	388.636	1008.82	-914	200	0
401	0	-28.1357	101.227	-839.456	-16701.4	43367.6	-2333.51	351.662	629.896	0	-14.2391	-120.879	-980.424	56865.8	50267.5	-10199.8	351.271	141.999	0	3.62038	0.879456	57.8734	-769.2	1411.87	656.253	-311	200	0	4.9836	4.88694	70.4466	666.51	458.777	945.877	-914	200	0	-51.0341	-16.6866	-1688.59	-641980	714249	2873.68	421.283	379.54	0
401	1	-30.219	101.32	-838.615	-16830.1	42420.8	-2359	350.584	630.069	0	-16.4038	-121.685	-979.613	57052.4	49061	-10141.6	350.082	141.76	0	3.59601	0.927386	57.9331	-787.776	1373.97	649.506	-311	200	0	4.75656	4.80869	70.1832	753.146	475.376	904.898	-914	200	0
401	2	-32.2177	101.433	-837.991	-16957.3	41498.4	-2384.2	349.521	630.236	0	-18.5041	-122.502	-978.88	57237.4	47869.2	-10079.7	348.902	141.528	0	3.56875	0.976042	57.9482	-801.673	1336.76	643.954	-311	200	0	4.57614	4.76738	69.7458	819.594	442.632	892.092	-914	200	0
401	3	-34.135	101.565	-837.562	-17082.3	40593.3	-2406.87	348.466	630.395	0	-20.5416	-123.316	-978.225	57421.3	46692.6	-10013.9	347.732	141.301	0	3.5401	1.01814	57.9284	-808.852	1306.54	641.331	-311	200	0	4.48934	4.77924	69.1684	858.101	379.62	906.394	-914	200	0
401	4	-35.9784	101.709	-837.291	-17205	39699	-2424.63	347.414	630.548	0	-22.5183	-124.121	-977.64	57604.5	45533.2	-9944.29	346.575	141.078	0	3.51129	1.04847	57.8859	-810.333	1288.45	642.073	-311	200	0	4.51886	4.83954	68.4925	861.947	313.134	941.168	-914	200	0
401	5	-37.7592	101.859	-837.143	-17325.9	38812.7	-2436.17	346.363	630.696	0	-24.4333	-124.92	-977.123	57786.9	44393.6	-9870.35	345.433	140.86	0	3.4843	1.06326	57.8218	-808.218	1286.17	645.088	-311	200	0	4.64681	4.92309	67.7886	829.717	262.876	988.745	-914	200	0
401	6	-39.4908	102.006	-837.077	-17446.1	37936.4	-2441.82	345.32	630.842	0	-26.2842	-125.717	-976.683	57967.4	43277.7	-9791.03	344.311	140.649	0	3.46257	1.06066	57.7264	-802.712	1302.08	648.575	-311	200	0	4.82779	4.99975	67.1931	772.353	230.357	1043.63	-914	200	0
401	7	-41.1872	102.136	-837.032	-17566.4	37075.9	-2442.92	344.295	630.987	0	-28.0709	-126.511	-976.32	58143.4	42188.3	-9705.56	343.211	140.446	0	3.45304	1.04423	57.5892	-791.418	1336.45	651.346	-311	200	0	5.02161	5.055	66.8698	711.673	204.949	1100.68	-914	200	0
401	8	-42.8568	102.239	-836.944	-17687.2	36237.8	-2440.69	343.298	631.133	0	-29.7985	-127.297	-976.014	58312.3	41125.2	-9614.26	342.136	140.255	0	3.46513	1.02316	57.4104	-771.729	1386.51	653.571	-311	200	0	5.21062	5.09152	66.9085	670.161	178.297	1152.7	-914	200	0
401	9	-44.4988	102.315	-836.79	-17808.5	35426.8	-2435.88	342.337	631.282	0	-31.4727	-128.068	-975.734	58472.3	40085.6	-9518.32	341.083	140.074	0	3.50423	1.00585	57.2105	-743.456	1446.15	656.234	-311	200	0	5.39116	5.11047	67.2888	658.255	149.391	1193.82	-914	200	0
402	0	-46.0989	102.379	-836.601	-17930.3	34644.8	-2429.26	341.411	631.432	0	-33.0908	-128.806	-975.477	58623.1	39065.3	-9419.31	340.047	139.903	0	3.56576	0.994679	57.0372	-709.287	1506.41	659.836	-311	200	0	5.55844	5.09993	67.9203	669.608	121.248	1223.29	-914	200	0	-81.5227	-22.0237	-1685.8	-641098	697256	15148.5	411.015	379.503	0
402	1	-47.6337	102.458	-836.449	-18052.3	33891.4	-2421.61	340.518	631.582	0	-34.6425	-129.49	-975.272	58765.6	38060.7	-9318.6	339.026	139.744	0	3.63765	0.986978	56.9517	-673.795	1558.14	663.91	-311	200	0	5.69964	5.04576	68.6837	689.044	98.6705	1242.85	-914	200	0
402	2	-49.0806	102.577	-836.402	-18174.2	33165.6	-2413.28	339.653	631.729	0	-36.1182	-130.1	-975.156	58899.9	37069.9	-9216.9	338.014	139.6	0	3.70812	0.978561	56.9912	-641.907	1595.55	668.025	-311	200	0	5.80122	4.95009	69.4628	700.741	85.8689	1254.15	-914	200	0
402	3	-50.4255	102.754	-836.486	-18296.3	32465.4	-2403.62	338.812	631.873	0	-37.5125	-130.629	-975.141	59025.8	36093.8	-9114.31	337.014	139.469	0	3.77001	0.967075	57.1407	-617.575	1617.6	672.821	-311	200	0	5.8596	4.83398	70.1665	690.954	83.6116	1260.34	-914	200	0
402	4	-51.6622	102.995	-836.688	-18418.4	31787.7	-2390.72	337.992	632.013	0	-38.8241	-131.079	-975.215	59143.7	35134.8	-9010.59	336.028	139.353	0	3.81915	0.953697	57.3392	-603.949	1627.53	679.498	-311	200	0	5.87574	4.72239	70.7289	654.005	92.8258	1265.52	-914	200	0
402	5	-52.7884	103.299	-836.97	-18540.8	31129.7	-2371.77	337.193	632.152	0	-40.0579	-131.468	-975.348	59254.6	34194.7	-8905.21	335.059	139.248	0	3.85272	0.941945	57.5105	-603.524	1630.9	688.458	-311	200	0	5.84606	4.62798	71.1095	597.553	119.745	1269.65	-914	200	0
402	6	-53.8056	103.658	-837.284	-18663.9	30490.7	-2344.2	336.416	632.291	0	-41.2273	-131.822	-975.498	59360.3	33271.9	-8797.14	334.108	139.149	0	3.87102	0.935043	57.6035	-616.209	1631.56	698.911	-311	200	0	5.77264	4.55048	71.2816	537.24	169.687	1265.55	-914	200	0
402	7	-54.7175	104.065	-837.578	-18789.3	29872.2	-2306.71	335.665	632.433	0	-42.3534	-132.17	-975.628	59462.7	32363.4	-8684.7	333.172	139.052	0	3.87731	0.934272	57.6172	-637.95	1628.43	709.563	-311	200	0	5.67974	4.49072	71.219	485.868	234.209	1243.61	-914	200	0
402	8	-55.5268	104.515	-837.813	-18918.2	29275.6	-2258.95	334.943	632.58	0	-43.4587	-132.535	-975.713	59563.7	31466.1	-8566.09	332.249	138.954	0	3.87274	0.93888	57.5862	-662.871	1617.63	719.274	-311	200	0	5.61126	4.45744	70.9167	448.075	289.639	1200.21	-914	200	0
402	9	-56.2317	105.012	-837.986	-19051.2	28700.9	-2200.67	334.25	632.735	0	-44.5593	-132.926	-975.75	59663.7	30578.4	-8440.65	331.338	138.854	0	3.85463	0.946642	57.5431	-686.703	1596.51	727.223	-311	200	0	5.60615	4.45887	70.4029	423.294	310.583	1140.7	-914	200	0
403	0	-56.8247	105.565	-838.147	-19187.1	28147.4	-2131.54	333.583	632.892	0	-45.6598	-133.329	-975.75	59762	29699.3	-8309.29	330.437	138.753	0	3.82221	0.95416	57.4991	-707.702	1564.32	732.82	-311	200	0	5.67677	4.49583	69.7053	411.345	284.075	1075.09	-914	200	0	-99.1779	-20.5	-1688.16	-642984	684315	23577.8	402.273	380.134	0
403	1	-57.2973	106.184	-838.377	-19322.7	27613.5	-2051.82	332.937	633.048	0	-46.7575	-133.73	-975.733	59857.5	28827.1	-8173.66	329.544	138.654	0	3.78042	0.957976	57.4529	-725.105	1521.39	735.459	-311	200	0	5.81041	4.56217	68.8147	415.5	214.494	1012.3	-914	200	0
403	2	-57.65	106.873	-838.731	-19454	27097.1	-1962.89	332.307	633.195	0	-47.8497	-134.118	-975.702	59949.1	27960.4	-8035.21	328.657	138.558	0	3.73634	0.957457	57.4073	-737.785	1470.56	734.345	-311	200	0	5.97718	4.64781	67.6977	441.083	120.135	958.921	-914	200	0
403	3	-57.8989	107.619	-839.208	-19578.2	26594.7	-1867.52	331.69	633.329	0	-48.9371	-134.492	-975.632	60035.4	27098.1	-7895.4	327.775	138.465	0	3.69529	0.956165	57.3775	-744.504	1419.15	728.805	-311	200	0	6.13233	4.74331	66.3644	489.083	25.5027	921.179	-914	200	0
403	4	-58.0726	108.401	-839.76	-19694.2	26102.8	-1769.23	331.084	633.452	0	-50.0237	-134.856	-975.479	60114.9	26241.6	-7756.25	326.901	138.374	0	3.66118	0.958273	57.3813	-745.142	1377.2	718.921	-311	200	0	6.23475	4.83996	64.9139	551.202	-44.469	905.113	-914	200	0
403	5	-58.206	109.194	-840.316	-19801.6	25619.1	-1671.02	330.487	633.565	0	-51.1168	-135.211	-975.202	60185.9	25395.3	-7620.4	326.041	138.284	0	3.63754	0.963481	57.4219	-741.327	1351.84	705.899	-311	200	0	6.26927	4.92738	63.507	613.609	-68.6437	913.691	-914	200	0
403	6	-58.3341	109.974	-840.802	-19900.9	25145.3	-1574.64	329.906	633.669	0	-52.2247	-135.563	-974.775	60246.7	24565.3	-7489.48	325.201	138.194	0	3.62612	0.966942	57.4857	-735.414	1343.8	691.819	-311	200	0	6.24001	4.99912	62.3265	666.239	-38.5098	944.643	-914	200	0
403	7	-58.4865	110.724	-841.159	-19993.6	24684.9	-1480.82	329.346	633.769	0	-53.3493	-135.923	-974.199	60296.5	23755.8	-7362.55	324.385	138.107	0	3.62573	0.963921	57.5536	-728.909	1349.93	678.95	-311	200	0	6.15408	5.05949	61.5479	708.926	33.3328	992.011	-914	200	0
403	8	-58.6819	111.441	-841.368	-20082.2	24240.1	-1389.76	328.81	633.869	0	-54.4802	-136.294	-973.5	60336.1	22969	-7236.56	323.594	138.021	0	3.63414	0.953201	57.6074	-721.915	1367.73	669.008	-311	200	0	6.02431	5.11907	61.2571	749.16	117.374	1049.82	-914	200	0
403	9	-58.9231	112.137	-841.465	-20169.3	23810	-1301.44	328.296	633.969	0	-55.5939	-136.671	-972.733	60367.4	22205.4	-7108.41	322.828	137.94	0	3.65104	0.937765	57.6317	-713.623	1395.75	662.815	-311	200	0	5.87577	5.18675	61.3615	794.51	184.496	1113.26	-914	200	0
404	0	-59.199	112.833	-841.542	-20257	23392.6	-1215.56	327.797	634.071	0	-56.6599	-137.036	-971.977	60393.2	21463	-6976.31	322.082	137.866	0	3.67733	0.923887	57.6238	-703.185	1430.74	660.339	-311	200	0	5.73648	5.27003	61.6449	848.037	220.127	1177.16	-914	200	0	-111.359	-15.5832	-1692.85	-645226	666360	29998.6	390.207	380.527	0
404	1	-59.4948	113.553	-841.696	-20345.6	22985.7	-1131.62	327.309	634.172	0	-57.6483	-137.37	-971.313	60417.1	20738.3	-6839.63	321.351	137.799	0	3.71086	0.917293	57.6027	-690.579	1467.21	660.879	-311	200	0	5.62082	5.37419	61.9316	910.522	222.778	1234.28	-914	200	0
404	2	-59.8035	114.304	-841.983	-20434.3	22587.5	-1049.23	326.827	634.269	0	-58.5409	-137.666	-970.773	60441.1	20028.2	-6698.45	320.631	137.739	0	3.74493	0.919452	57.596	-676.976	1500.04	663.311	-311	200	0	5.52494	5.49234	62.161	983.559	194.01	1275.27	-914	200	0
404	3	-60.1276	115.079	-842.402	-20521.6	22196.8	-967.923	326.349	634.361	0	-59.3353	-137.928	-970.341	60465.6	19331.1	-6553.54	319.922	137.686	0	3.77132	0.928718	57.6158	-664.389	1525.98	666.225	-311	200	0	5.44045	5.60141	62.3373	1065.05	133.099	1292.67	-914	200	0
404	4	-60.4704	115.869	-842.919	-20606	21812.5	-886.9	325.877	634.446	0	-60.0408	-138.165	-969.977	60489.3	18646.5	-6406.13	319.224	137.638	0	3.78351	0.942942	57.6495	-654.998	1543.15	668.032	-311	200	0	5.37168	5.67519	62.4841	1142.94	42.2371	1286.28	-914	200	0
404	5	-60.8321	116.663	-843.481	-20686.8	21434.2	-805.146	325.412	634.525	0	-60.6714	-138.381	-969.646	60511	17974.2	-6257.33	318.537	137.595	0	3.77817	0.95928	57.6678	-650.467	1550.27	667.8	-311	200	0	5.33985	5.70462	62.6537	1200.47	-64.946	1262.45	-914	200	0
404	6	-61.2129	117.448	-844.015	-20764.3	21062.2	-722.132	324.955	634.602	0	-61.245	-138.576	-969.308	60529.8	17315.1	-6107.63	317.863	137.554	0	3.75595	0.973502	57.6367	-651.354	1546.41	666.263	-311	200	0	5.37284	5.70744	62.9293	1228.29	-165.376	1227.9	-914	200	0
404	7	-61.6128	118.212	-844.442	-20839	20695.9	-638.08	324.508	634.678	0	-61.7802	-138.75	-968.923	60544.9	16670.8	-5957.19	317.206	137.513	0	3.72109	0.980912	57.5351	-656.923	1531.43	665.482	-311	200	0	5.48874	5.7177	63.3669	1228.41	-239.726	1186.05	-914	200	0
404	8	-62.0258	118.943	-844.703	-20910.7	20334.4	-553.839	324.073	634.755	0	-62.2882	-138.906	-968.461	60555.6	16043.2	-5806.64	316.566	137.472	0	3.67914	0.977273	57.3715	-665.532	1507.28	667.164	-311	200	0	5.67989	5.76403	63.9244	1208.16	-284.253	1139.98	-914	200	0
404	9	-62.4369	119.635	-844.785	-20978.3	19977.2	-470.757	323.648	634.833	0	-62.7703	-139.046	-967.919	60561.9	15432.8	-5657.42	315.944	137.431	0	3.63344	0.959402	57.1824	-675.065	1478.67	671.39	-311	200	0	5.90928	5.85457	64.4922	1174.39	-310.899	1096.53	-914	200	0
405	0	-62.8235	120.292	-844.722	-21040.9	19625	-390.361	323.233	634.909	0	-63.2226	-139.167	-967.32	60565.8	14838.1	-5510.7	315.339	137.388	0	3.58362	0.927259	57.0093	-683.25	1451.99	676.97	-311	200	0	6.13072	5.97698	64.9825	1132.98	-334.987	1064.02	-914	200	0	-118.824	-9.863	-1685.38	-644057	658542	35906.6	387.077	381.67	0
405	1	-63.162	120.926	-844.578	-21098	19279.1	-314.216	322.827	634.981	0	-63.6415	-139.267	-966.699	60569.8	14257	-5366.67	314.748	137.344	0	3.52816	0.886577	56.8761	-688.064	1433.17	682.293	-311	200	0	6.31825	6.10836	65.3576	1089.38	-361.324	1045.53	-914	200	0
405	2	-63.4362	121.549	-844.4	-21150.2	18941.3	-244.053	322.432	635.048	0	-64.0282	-139.348	-966.076	60575.4	13687.7	-5224.38	314.168	137.298	0	3.46872	0.847838	56.7883	-688.056	1426.44	685.423	-311	200	0	6.47026	6.22361	65.624	1046.02	-382.243	1037.96	-914	200	0
405	3	-63.6388	122.167	-844.208	-21197.6	18613	-181.345	322.048	635.109	0	-64.3927	-139.417	-965.456	60582.6	13129	-5082.41	313.599	137.25	0	3.41164	0.821252	56.7432	-682.778	1432.89	684.465	-311	200	0	6.58849	6.29828	65.8211	1001.29	-387.604	1038.27	-914	200	0
405	4	-63.7693	122.779	-844.001	-21240.4	18296	-126.36	321.678	635.166	0	-64.7497	-139.488	-964.833	60591	12579.2	-4939.8	313.038	137.201	0	3.36444	0.812426	56.7271	-673.43	1449.39	678.834	-311	200	0	6.66614	6.31564	65.9796	954.86	-372.8	1046.05	-914	200	0
405	5	-63.8336	123.377	-843.759	-21278.2	17991.5	-77.8812	321.323	635.218	0	-65.1117	-139.577	-964.213	60600.6	12036.6	-4796.59	312.483	137.15	0	3.33182	0.820993	56.7178	-662.888	1469.68	669.789	-311	200	0	6.69209	6.28144	66.0951	914.305	-336.674	1058.96	-914	200	0
405	6	-63.8446	123.949	-843.453	-21311.3	17699.4	-34.1754	320.984	635.267	0	-65.4852	-139.699	-963.613	60612.3	11500.8	-4653.57	311.935	137.099	0	3.31508	0.841227	56.707	-654.635	1487.79	659.276	-311	200	0	6.65782	6.22291	66.1491	894.845	-277.438	1070.26	-914	200	0
405	7	-63.8205	124.483	-843.062	-21340.5	17418.2	5.83658	320.661	635.313	0	-65.8739	-139.865	-963.047	60626.6	10973.3	-4512.08	311.394	137.047	0	3.31454	0.864412	56.708	-651.348	1501.21	648.705	-311	200	0	6.5673	6.16004	66.1348	909.472	-194.723	1073.29	-914	200	0
405	8	-63.7804	124.973	-842.578	-21367.2	17145.9	42.492	320.349	635.359	0	-66.2811	-140.072	-962.522	60643.2	10456.5	-4373.82	310.864	136.996	0	3.33135	0.882205	56.7351	-654.023	1511.48	639.121	-311	200	0	6.44032	6.08368	66.0527	957.12	-93.2446	1066.62	-914	200	0
405	9	-63.7365	125.419	-842.019	-21391.6	16880.3	76.1794	320.047	635.405	0	-66.706	-140.307	-962.034	60660.8	9951.94	-4240.39	310.345	136.945	0	3.36611	0.889572	56.7859	-662.048	1520.97	631.793	-311	200	0	6.29745	5.96963	65.902	1023.07	16.142	1055.43	-914	200	0
406	0	-63.6889	125.829	-841.428	-21413	16618.7	107.762	319.751	635.448	0	-67.1372	-140.551	-961.586	60677.7	9459.97	-4113.02	309.838	136.898	0	3.41608	0.88677	56.8486	-674.126	1529.73	627.969	-311	200	0	6.1454	5.80961	65.7192	1090.82	115.227	1048.34	-914	200	0	-122.331	-6.94642	-1676.92	-640728	648543	38958.7	382.966	381.693	0
406	1	-63.628	126.223	-840.878	-21430.6	16358.4	138.132	319.454	635.486	0	-67.5547	-140.781	-961.188	60692.5	8979.25	-3992.32	309.342	136.857	0	3.47448	0.878955	56.916	-688.797	1535.17	628.25	-311	200	0	5.98503	5.62479	65.6187	1148.62	179.859	1050.92	-914	200	0
406	2	-63.5464	126.621	-840.432	-21443.9	16098.7	167.603	319.155	635.515	0	-67.9416	-140.982	-960.844	60703.6	8506.62	-3877.77	308.853	136.823	0	3.53382	0.873277	56.9866	-704.01	1533.53	632.42	-311	200	0	5.8341	5.45176	65.7549	1186.29	188.053	1061.37	-914	200	0
406	3	-63.4462	127.034	-840.11	-21453.3	15842.2	195.823	318.857	635.536	0	-68.2925	-141.154	-960.549	60710.3	8039.15	-3768.13	308.369	136.796	0	3.59063	0.877391	57.0602	-717.03	1522.76	639.545	-311	200	0	5.73175	5.31987	66.2231	1191.92	128.37	1072.41	-914	200	0
406	4	-63.3365	127.46	-839.882	-21459	15592.7	222.144	318.565	635.55	0	-68.6129	-141.305	-960.293	60713	7576.37	-3662.74	307.89	136.777	0	3.64459	0.899573	57.134	-725.092	1504.79	647.994	-311	200	0	5.70825	5.24135	66.9674	1154.19	4.06547	1076.14	-914	200	0
406	5	-63.2285	127.888	-839.687	-21461.3	15353.9	246.122	318.285	635.559	0	-68.9153	-141.443	-960.044	60713.7	7120.36	-3562.26	307.417	136.76	0	3.69193	0.945303	57.2067	-725.919	1484.83	655.746	-311	200	0	5.7531	5.21817	67.7591	1068.55	-166.135	1067.45	-914	200	0
406	6	-63.1348	128.3	-839.452	-21461	15127.9	267.763	318.021	635.565	0	-69.2151	-141.575	-959.746	60714	6674.44	-3468.07	306.954	136.74	0	3.72355	1.01195	57.2878	-718.363	1468.08	661.024	-311	200	0	5.82298	5.2556	68.2908	941.786	-355.179	1045.53	-914	200	0
406	7	-63.0681	128.674	-839.121	-21460	14915.5	287.573	317.775	635.574	0	-69.5272	-141.711	-959.327	60715.6	6241.55	-3380.68	306.506	136.71	0	3.7311	1.08867	57.3984	-703.457	1456.33	662.92	-311	200	0	5.87644	5.35916	68.3424	792.016	-539.875	1013.31	-914	200	0
406	8	-63.035	128.995	-838.659	-21460.2	14716.4	306.412	317.548	635.589	0	-69.8603	-141.866	-958.744	60718.9	5823.3	-3298.78	306.074	136.668	0	3.7124	1.16129	57.5515	-684.399	1446.78	661.654	-311	200	0	5.89048	5.51188	67.8918	646.526	-704.75	975.881	-914	200	0
406	9	-63.0294	129.264	-838.072	-21461.6	14528.2	325.132	317.335	635.608	0	-70.2112	-142.046	-958.001	60722.5	5420.59	-3220.2	305.658	136.615	0	3.67203	1.21756	57.7266	-664.605	1435.29	658.263	-311	200	0	5.85647	5.6662	67.088	536.449	-838.464	939.241	-914	200	0
407	0	-63.0301	129.496	-837.413	-21461.7	14345.6	344.289	317.131	635.629	0	-70.5627	-142.241	-957.152	60724.2	5034.23	-3143.41	305.26	136.557	0	3.61906	1.25123	57.8718	-645.775	1421.43	654.024	-311	200	0	5.78015	5.76714	66.1322	485.658	-933.846	909.02	-914	200	0	-124.891	-5.55619	-1667.43	-637502	638326	40827.9	378.963	381.978	0
407	1	-63.0091	129.717	-836.778	-21457.2	14161.2	363.956	316.923	635.643	0	-70.8908	-142.422	-956.269	60722.6	4663.91	-3067.86	304.877	136.5	0	3.56478	1.26364	57.9387	-628.083	1408.75	650.051	-311	200	0	5.67989	5.78193	65.1776	499.418	-989.966	888.766	-914	200	0
407	2	-62.9442	129.95	-836.257	-21446	13969.7	383.492	316.705	635.645	0	-71.1761	-142.565	-955.41	60717.9	4306.43	-2993.66	304.507	136.448	0	3.51988	1.26083	57.9132	-612.044	1400.16	647.217	-311	200	0	5.57159	5.71316	64.308	564.239	-1010.23	879.074	-914	200	0
407	3	-62.8271	130.205	-835.906	-21428.5	13770.6	401.651	316.474	635.635	0	-71.4097	-142.658	-954.605	60711.9	3956.28	-2921.22	304.144	136.401	0	3.49105	1.24695	57.8149	-599.653	1395.12	646.443	-311	200	0	5.45933	5.59277	63.5744	659.55	-999.37	878.229	-914	200	0
407	4	-62.6631	130.478	-835.745	-21407.9	13568.3	416.944	316.235	635.615	0	-71.5922	-142.711	-953.868	60707.1	3608.84	-2850.78	303.783	136.357	0	3.47893	1.21906	57.6774	-593.513	1392.2	648.937	-311	200	0	5.34756	5.4648	63.0409	767.271	-962.12	884.423	-914	200	0
407	5	-62.4669	130.755	-835.761	-21387.8	13368.5	427.986	315.996	635.591	0	-71.7305	-142.74	-953.189	60706.2	3263.53	-2782.41	303.424	136.313	0	3.47943	1.16926	57.5317	-595.307	1392.43	655.668	-311	200	0	5.25577	5.36697	62.7857	870.597	-902.803	897.466	-914	200	0
407	6	-62.2599	131.018	-835.908	-21370.6	13176.1	434.004	315.763	635.566	0	-71.8352	-142.768	-952.534	60711.6	2922.49	-2716.56	303.068	136.263	0	3.4871	1.09284	57.3988	-605.641	1397.78	666.409	-311	200	0	5.21333	5.31812	62.8485	949.847	-826.717	917.223	-914	200	0
407	7	-62.0669	131.244	-836.119	-21357.1	12995.4	435.096	315.542	635.543	0	-71.9174	-142.818	-951.857	60725.6	2586.56	-2654.29	302.717	136.203	0	3.49832	0.994282	57.2894	-624.894	1407.54	679.672	-311	200	0	5.23929	5.31648	63.1851	987.095	-740.854	941.808	-914	200	0
407	8	-61.9118	131.419	-836.345	-21347.7	12830.1	431.73	315.341	635.525	0	-71.9831	-142.908	-951.138	60750.1	2254.32	-2596.85	302.37	136.129	0	3.51141	0.886399	57.2063	-652.775	1418.45	693.818	-311	200	0	5.32498	5.34655	63.6785	977.688	-649.035	968.815	-914	200	0
407	9	-61.8094	131.542	-836.577	-21341.8	12681.5	424.195	315.159	635.511	0	-72.0282	-143.049	-950.408	60786.2	1923.99	-2545.05	302.024	136.042	0	3.52414	0.78676	57.1486	-686.565	1428.9	707.765	-311	200	0	5.43311	5.38975	64.1847	934.268	-548.237	995.944	-914	200	0
408	0	-61.7604	131.627	-836.859	-21337	12548	412.795	314.994	635.497	0	-72.0395	-143.235	-949.739	60833.3	1594.13	-2499.06	301.678	135.947	0	3.53311	0.713893	57.1191	-721.013	1441.43	720.48	-311	200	0	5.5198	5.43198	64.5835	877.122	-433.93	1020.53	-914	200	0	-124.41	-6.23966	-1666.29	-638159	633271	40778.5	376.201	382.613	0
408	1	-61.7545	131.697	-837.256	-21330.2	12427	398.406	314.842	635.476	0	-72.0009	-143.46	-949.214	60890.5	1264.04	-2458.44	301.332	135.852	0	3.53624	0.681437	57.1258	-750.665	1460.02	730.592	-311	200	0	5.56779	5.4617	64.8166	820.448	-307.108	1040.9	-914	200	0
408	2	-61.7809	131.772	-837.807	-21319.2	12317.4	382.609	314.702	635.446	0	-71.9038	-143.72	-948.883	60956.7	934.244	-2422.33	300.985	135.76	0	3.53573	0.692753	57.1759	-771.647	1486.23	737.112	-311	200	0	5.59916	5.47083	64.9067	765.887	-174.776	1056.77	-914	200	0
408	3	-61.8363	131.858	-838.498	-21303.3	12218.7	367.086	314.572	635.407	0	-71.7537	-144.024	-948.744	61030.8	605.712	-2389.93	300.638	135.672	0	3.53814	0.741069	57.2704	-781.24	1518.43	740.08	-311	200	0	5.65213	5.46417	64.9544	706.59	-46.3708	1067.73	-914	200	0
408	4	-61.9229	131.955	-839.284	-21284	12128.1	352.837	314.451	635.36	0	-71.567	-144.379	-948.75	61111	279.51	-2361.04	300.295	135.588	0	3.5488	0.813456	57.4016	-777.41	1552.92	740.106	-311	200	0	5.74757	5.45817	65.0815	637.216	69.4922	1073.78	-914	200	0
408	5	-62.0446	132.059	-840.111	-21262.5	12040.3	340.055	314.332	635.309	0	-71.3624	-144.791	-948.836	61194.9	-41.7993	-2336.22	299.956	135.505	0	3.56583	0.89464	57.5543	-760.031	1584.92	737.607	-311	200	0	5.87845	5.46885	65.3528	561.31	165.601	1077.38	-914	200	0
408	6	-62.2048	132.167	-840.92	-21239.9	11951.5	328.717	314.212	635.258	0	-71.1546	-145.264	-948.94	61280.8	-353.67	-2316.29	299.627	135.422	0	3.58104	0.971728	57.711	-732.053	1610.07	732.582	-311	200	0	6.02299	5.50672	65.7741	491.569	233.676	1083.75	-914	200	0
408	7	-62.403	132.273	-841.662	-21216.4	11862.4	319.108	314.094	635.208	0	-70.9528	-145.803	-949.023	61368.1	-651.375	-2301.5	299.314	135.336	0	3.58463	1.03747	57.8588	-698.631	1625.95	724.891	-311	200	0	6.155	5.57693	66.36	444.224	263.536	1097.44	-914	200	0
408	8	-62.6321	132.376	-842.316	-21192.5	11776	311.64	313.981	635.16	0	-70.7633	-146.408	-949.067	61456.2	-931.911	-2291.37	299.018	135.246	0	3.5685	1.08793	57.9885	-665.03	1632.45	714.762	-311	200	0	6.23816	5.67551	67.149	429.589	247.105	1117.57	-914	200	0
408	9	-62.8753	132.478	-842.903	-21168.3	11694.1	306.345	313.874	635.114	0	-70.5886	-147.067	-949.075	61544.6	-1194.83	-2285.53	298.741	135.153	0	3.53052	1.12011	58.0893	-634.974	1630.7	703.25	-311	200	0	6.22478	5.7872	68.1315	443.877	185.333	1136.27	-914	200	0
409	0	-63.1067	132.589	-843.485	-21143.5	11615.1	302.602	313.77	635.067	0	-70.4259	-147.758	-949.073	61633.9	-1442.5	-2284.32	298.48	135.059	0	3.47824	1.13406	58.1479	-609.912	1621.45	692.369	-311	200	0	6.0765	5.89149	69.2032	469.743	94.4011	1141.91	-914	200	0	-124.382	-10.8535	-1670.15	-641297	635988	39716.3	376.967	383.47	0
409	1	-63.2984	132.723	-844.138	-21117.4	11537.2	299.172	313.667	635.017	0	-70.2681	-148.458	-949.083	61725.7	-1679.95	-2288.26	298.23	134.963	0	3.42515	1.13388	58.1583	-589.346	1603.72	684.488	-311	200	0	5.79108	5.97226	70.2004	486.175	2.1487	1124.76	-914	200	0
409	2	-63.4326	132.887	-844.914	-21090.2	11459.7	294.631	313.563	634.961	0	-70.111	-149.15	-949.112	61822.3	-1913.83	-2297.42	297.984	134.863	0	3.38131	1.1252	58.1312	-572.068	1575.9	681.083	-311	200	0	5.40848	6.02283	70.9678	480.706	-68.0317	1082.59	-914	200	0
409	3	-63.5063	133.079	-845.81	-21062.8	11382.1	288.022	313.457	634.902	0	-69.957	-149.835	-949.15	61925.6	-2149.98	-2311.06	297.735	134.757	0	3.34928	1.11218	58.0897	-557.495	1539.13	681.939	-311	200	0	4.99036	6.04108	71.4091	454.909	-109.642	1023.23	-914	200	0
409	4	-63.5275	133.288	-846.782	-21036.8	11302.8	278.963	313.348	634.843	0	-69.8141	-150.522	-949.188	62035.6	-2391.54	-2327.8	297.48	134.644	0	3.32815	1.09628	58.0565	-546.136	1498.97	685.532	-311	200	0	4.59337	6.01901	71.4953	419.342	-130.133	961.433	-914	200	0
409	5	-63.5084	133.499	-847.766	-21014.2	11219.2	267.24	313.234	634.788	0	-69.6906	-151.222	-949.216	62150.8	-2638.96	-2346.42	297.22	134.524	0	3.31709	1.07776	58.0467	-539.156	1462.7	690.169	-311	200	0	4.25562	5.94066	71.2351	385.824	-139.897	913.641	-914	200	0
409	6	-63.4626	133.694	-848.69	-20996.7	11130.4	252.805	313.115	634.74	0	-69.5945	-151.945	-949.217	62270	-2891.6	-2366.5	296.954	134.399	0	3.31385	1.05888	58.0689	-538.074	1435.29	694.949	-311	200	0	3.99667	5.79236	70.6607	366.09	-144.99	894.017	-914	200	0
409	7	-63.4073	133.851	-849.49	-20984.8	11038.1	236.27	312.994	634.703	0	-69.5362	-152.704	-949.178	62393.6	-3149.91	-2387.81	296.681	134.266	0	3.31425	1.04461	58.1259	-544.65	1417.97	699.962	-311	200	0	3.8261	5.57574	69.8279	371.098	-150.867	909.032	-914	200	0
409	8	-63.3619	133.949	-850.131	-20978.5	10946.6	219.066	312.876	634.677	0	-69.5276	-153.507	-949.094	62521.7	-3416.07	-2409.81	296.401	134.125	0	3.31648	1.04006	58.2079	-559.812	1409.79	705.943	-311	200	0	3.75413	5.31511	68.8064	403.495	-170.853	952.598	-914	200	0
409	9	-63.3401	133.979	-850.626	-20976.5	10860.2	202.736	312.767	634.66	0	-69.5754	-154.35	-948.981	62652.2	-3692.39	-2431.78	296.109	133.98	0	3.32621	1.04955	58.2898	-582.393	1409.58	713.621	-311	200	0	3.79244	5.05442	67.6758	453.742	-222.816	1009.73	-914	200	0
410	0	-63.341	133.949	-851.034	-20976.8	10781.8	187.843	312.669	634.649	0	-69.6721	-155.21	-948.885	62782.1	-3979.95	-2452.55	295.806	133.836	0	3.35537	1.07749	58.3371	-609.624	1416.74	723.009	-311	200	0	3.94196	4.84107	66.5051	509.136	-315.499	1066.71	-914	200	0	-124.582	-18.7574	-1684.54	-645832	628409	38348.9	369.238	382.681	0
410	1	-63.3524	133.883	-851.441	-20976.9	10710.5	173.734	312.579	634.637	0	-69.7973	-156.06	-948.87	62910.8	-4278.4	-2470.07	295.491	133.699	0	3.41262	1.12652	58.3136	-638.608	1430.08	733.356	-311	200	0	4.18389	4.7058	65.3128	562.834	-441.832	1117.13	-914	200	0
410	2	-63.364	133.806	-851.919	-20975.5	10643.2	159.312	312.493	634.622	0	-69.929	-156.878	-948.989	63039	-4585.37	-2482.35	295.168	133.572	0	3.49373	1.19258	58.1898	-666.959	1446.17	743.664	-311	200	0	4.49046	4.65252	64.0724	611.193	-582.523	1160.47	-914	200	0
410	3	-63.3742	133.736	-852.512	-20973.7	10576.7	143.725	312.407	634.602	0	-70.0506	-157.651	-949.268	63167.6	-4896.1	-2488.94	294.842	133.456	0	3.58213	1.26293	57.9489	-692.945	1459.65	752.938	-311	200	0	4.84273	4.66543	62.7768	648.402	-714.229	1198.31	-914	200	0
410	4	-63.3882	133.683	-853.229	-20973.3	10509.7	126.587	312.318	634.581	0	-70.1494	-158.372	-949.699	63296.5	-5204.77	-2490.48	294.52	133.351	0	3.65977	1.31996	57.5972	-715.385	1464.96	760.023	-311	200	0	5.22796	4.7273	61.4834	668.717	-820.759	1231.77	-914	200	0
410	5	-63.4151	133.65	-854.054	-20976.3	10442.6	108.064	312.227	634.561	0	-70.2159	-159.039	-950.255	63425.7	-5506.47	-2487.55	294.205	133.254	0	3.71724	1.34845	57.1713	-733.035	1457.91	763.666	-311	200	0	5.61995	4.82724	60.2991	672.926	-898.792	1260.82	-914	200	0
410	6	-63.4683	133.636	-854.937	-20983	10375.8	88.8573	312.136	634.543	0	-70.247	-159.657	-950.882	63554.9	-5798.31	-2480.63	293.902	133.162	0	3.75477	1.34173	56.7311	-744.378	1437.53	763.055	-311	200	0	5.97252	4.94864	59.3575	671.538	-953.143	1286.3	-914	200	0
410	7	-63.5629	133.637	-855.816	-20993.2	10308.9	69.9556	312.046	634.53	0	-70.2481	-160.227	-951.516	63683.4	-6080.19	-2470.35	293.61	133.072	0	3.77729	1.30272	56.3432	-748.55	1407.42	758.428	-311	200	0	6.23882	5.06042	58.8176	680.217	-991.734	1312.03	-914	200	0
410	8	-63.7081	133.647	-856.638	-21006.5	10240.5	52.4113	311.954	634.522	0	-70.2298	-160.757	-952.104	63809.6	-6354.34	-2457.05	293.326	132.981	0	3.78982	1.23969	56.0626	-746.658	1374.91	751.235	-311	200	0	6.39702	5.12746	58.8162	709.22	-1021.79	1343.06	-914	200	0
410	9	-63.9029	133.663	-857.386	-21022.4	10170.3	37.4235	311.862	634.519	0	-70.2001	-161.252	-952.627	63932.6	-6623.43	-2440.44	293.047	132.888	0	3.79562	1.16156	55.919	-741.91	1348.42	743.689	-311	200	0	6.45349	5.12472	59.359	757.455	-1041.07	1382.29	-914	200	0
411	0	-64.134	133.69	-858.094	-21040.3	10098.6	26.2555	311.769	634.52	0	-70.1583	-161.715	-953.1	64053.7	-6889.11	-2419.89	292.772	132.794	0	3.79678	1.07735	55.9168	-737.482	1333.86	737.972	-311	200	0	6.42058	5.04213	60.278	816.16	-1034.86	1428.31	-914	200	0	-126.339	-23.3638	-1697.75	-650866	629128	38185.8	366.74	382.539	0
411	1	-64.3819	133.744	-858.831	-21059.1	10027.1	19.4609	311.675	634.521	0	-70.1001	-162.147	-953.562	64175.9	-7151.49	-2394.7	292.5	132.699	0	3.79508	0.99716	56.0402	-733.99	1331.81	735.506	-311	200	0	6.29905	4.88261	61.3444	874.84	-987.242	1474.92	-914	200	0
411	2	-64.6308	133.836	-859.661	-21077.9	9957.4	16.4519	311.583	634.519	0	-70.0277	-162.549	-954.042	64302.4	-7409.19	-2364.52	292.234	132.6	0	3.79159	0.93053	56.2543	-729.444	1338.29	736.397	-311	200	0	6.08767	4.65872	62.412	925.005	-892.346	1513.27	-914	200	0
411	3	-64.8754	133.969	-860.603	-21096.4	9891.4	16.2801	311.494	634.513	0	-69.9519	-162.934	-954.554	64436.2	-7660.03	-2329.96	291.975	132.496	0	3.7868	0.882459	56.5133	-721.412	1348.27	739.581	-311	200	0	5.80662	4.39836	63.4327	964.081	-756.115	1536.08	-914	200	0
411	4	-65.1195	134.133	-861.634	-21114.3	9830.77	18.4587	311.409	634.505	0	-69.8884	-163.32	-955.097	64578.9	-7903.14	-2292.15	291.725	132.385	0	3.78151	0.852635	56.7731	-708.823	1358.02	743.927	-311	200	0	5.49982	4.15529	64.3886	997.221	-592.454	1538.76	-914	200	0
411	5	-65.3722	134.314	-862.696	-21131.6	9776.61	22.7429	311.333	634.495	0	-69.8539	-163.73	-955.653	64730.3	-8140.4	-2251.89	291.482	132.266	0	3.77626	0.839551	56.9972	-691.998	1365.75	749.085	-311	200	0	5.21041	3.99705	65.2577	1032.63	-416.265	1517.67	-914	200	0
411	6	-65.6475	134.491	-863.709	-21148.5	9728.62	28.4846	311.264	634.486	0	-69.8641	-164.186	-956.185	64888.6	-8374.89	-2210.14	291.241	132.138	0	3.77043	0.841861	57.1619	-671.807	1371.3	755.237	-311	200	0	4.96712	3.97129	66.0121	1076.76	-239.577	1472.05	-914	200	0
411	7	-65.9594	134.644	-864.585	-21164.9	9685.06	34.6805	311.202	634.48	0	-69.9294	-164.693	-956.651	65051.2	-8608.88	-2168.62	291.001	132.001	0	3.76313	0.854818	57.2671	-649.467	1375.69	762.564	-311	200	0	4.79353	4.08368	66.617	1136.76	-74.7059	1408.46	-914	200	0
411	8	-66.3139	134.766	-865.268	-21181.4	9643.93	40.7162	311.146	634.48	0	-70.0521	-165.242	-957.041	65216.4	-8844.32	-2129.29	290.759	131.856	0	3.75362	0.870369	57.3341	-626.871	1380.7	771.058	-311	200	0	4.70684	4.29947	67.0394	1220.62	64.721	1340.11	-914	200	0
411	9	-66.703	134.865	-865.772	-21198.5	9603.23	46.8863	311.092	634.485	0	-70.2231	-165.815	-957.394	65383.4	-9083.9	-2093.52	290.512	131.707	0	3.74039	0.882068	57.3879	-606.31	1388.29	780.317	-311	200	0	4.70326	4.5611	67.2457	1327.62	169.069	1280.07	-914	200	0
412	0	-67.1071	134.963	-866.184	-21216.6	9560.19	54.2169	311.037	634.494	0	-70.4174	-166.38	-957.796	65553	-9330.48	-2062.12	290.258	131.558	0	3.72138	0.887637	57.4456	-589.274	1398.88	789.242	-311	200	0	4.76525	4.81618	67.2036	1440.1	236.121	1234.07	-914	200	0	-130.207	-26.7115	-1709.91	-654599	634425	39661.1	367.114	381.91	0
412	1	-67.5011	135.087	-866.63	-21235.9	9512.11	63.8077	310.976	634.504	0	-70.6015	-166.91	-958.35	65726.7	-9586.25	-2035.24	289.997	131.417	0	3.69587	0.887483	57.5166	-575.542	1410.04	796.106	-311	200	0	4.88756	5.04056	66.9216	1527.77	268.661	1199.02	-914	200	0
412	2	-67.8649	135.256	-867.215	-21256.6	9458.83	76.2656	310.907	634.511	0	-70.7491	-167.39	-959.138	65904.8	-9852.59	-2011.68	289.728	131.288	0	3.66667	0.8824	57.6017	-564.085	1417.96	799.162	-311	200	0	5.08105	5.23775	66.4808	1561.85	271.399	1168.58	-914	200	0
412	3	-68.1914	135.475	-867.992	-21279	9403.49	91.6091	310.834	634.515	0	-70.8514	-167.83	-960.19	66086.5	-10129.7	-1988.83	289.45	131.173	0	3.63965	0.873391	57.6981	-555.327	1420.44	797.401	-311	200	0	5.35053	5.41793	65.9973	1529.79	250.432	1138.23	-914	200	0
412	4	-68.4863	135.737	-868.96	-21304.1	9350.67	109.454	310.761	634.517	0	-70.9124	-168.257	-961.491	66271.3	-10415.2	-1963.66	289.168	131.074	0	3.62038	0.862959	57.8113	-551.793	1418.61	790.798	-311	200	0	5.67988	5.58422	65.5255	1440.17	214.281	1105.15	-914	200	0
412	5	-68.7637	136.023	-870.083	-21334	9303.71	129.282	310.693	634.52	0	-70.9421	-168.701	-962.997	66458.6	-10703.7	-1934.38	288.885	130.988	0	3.61333	0.853014	57.9507	-556.301	1415.53	779.949	-311	200	0	6.03314	5.73768	64.9951	1312.51	173.859	1069.12	-914	200	0
412	6	-69.04	136.309	-871.296	-21371.5	9263.19	150.719	310.632	634.528	0	-70.9537	-169.182	-964.653	66647.9	-10988.4	-1901.27	288.609	130.91	0	3.62241	0.84099	58.1123	-570.494	1413.55	765.75	-311	200	0	6.36428	5.8789	64.2794	1164.32	137.263	1035.01	-914	200	0
412	7	-69.3281	136.575	-872.529	-21417.7	9227.99	173.641	310.576	634.547	0	-70.9604	-169.704	-966.41	66837.2	-11262.4	-1866.32	288.346	130.84	0	3.6447	0.823598	58.278	-594.514	1413.14	749.204	-311	200	0	6.62988	5.99747	63.3565	1010.13	103.687	1009.93	-914	200	0
412	8	-69.634	136.807	-873.734	-21472.1	9198.16	198.013	310.527	634.575	0	-70.9711	-170.263	-968.228	67025.9	-11520.4	-1831.46	288.102	130.775	0	3.6653	0.804917	58.4299	-626.302	1413.95	731.057	-311	200	0	6.79248	6.07105	62.3761	866.718	66.714	997.536	-914	200	0
412	9	-69.955	137.011	-874.907	-21533.7	9175.33	223.57	310.487	634.613	0	-70.9831	-170.854	-970.079	67214.8	-11759.4	-1797.14	287.878	130.712	0	3.66628	0.794558	58.5576	-661.302	1416.47	711.534	-311	200	0	6.81949	6.08063	61.5351	752.451	24.5684	996.763	-914	200	0
413	0	-70.2786	137.205	-876.092	-21601.5	9159.92	249.584	310.455	634.657	0	-70.9804	-171.462	-971.962	67405.4	-11977.8	-1762.64	287.677	130.65	0	3.63936	0.798068	58.6489	-694.113	1422.1	690.65	-311	200	0	6.69501	6.01986	60.9343	680.323	-15.1844	1004.18	-914	200	0	-131.175	-28.7461	-1746.7	-667287	638285	39988.9	361.547	381.063	0
413	1	-70.5825	137.417	-877.365	-21674.8	9150.01	275.056	310.429	634.704	0	-70.94	-172.066	-973.906	67598.5	-12174.5	-1726.85	287.499	130.59	0	3.58961	0.81255	58.6843	-720.758	1431.92	668.634	-311	200	0	6.43805	5.88973	60.5844	651.206	-40.862	1016.54	-914	200	0
413	2	-70.8403	137.667	-878.8	-21753.5	9143.41	299.339	310.404	634.754	0	-70.843	-172.641	-975.942	67794.5	-12348.7	-1688.63	287.347	130.534	0	3.53273	0.829059	58.6432	-739.263	1445.36	645.883	-311	200	0	6.10674	5.69684	60.4636	651.371	-44.4299	1031.78	-914	200	0
413	3	-71.0309	137.963	-880.439	-21837.6	9138.62	322.689	310.38	634.803	0	-70.6799	-173.166	-978.092	67994.7	-12500.9	-1646.97	287.219	130.482	0	3.48729	0.838111	58.5058	-748.987	1460.47	622.711	-311	200	0	5.78135	5.46342	60.5273	656.109	-25.3737	1048.91	-914	200	0
413	4	-71.1444	138.299	-882.281	-21926.8	9134.29	346.096	310.353	634.852	0	-70.4497	-173.626	-980.354	68200.6	-12631.8	-1600.97	287.115	130.433	0	3.46808	0.83522	58.254	-750.437	1475.56	599.454	-311	200	0	5.53722	5.23265	60.7092	641.497	8.00634	1068.19	-914	200	0
413	5	-71.1834	138.663	-884.283	-22019.7	9129.76	370.482	310.324	634.901	0	-70.1581	-174.017	-982.711	68412.6	-12742.2	-1549.55	287.034	130.384	0	3.48532	0.822211	57.8835	-745.57	1490.17	577.038	-311	200	0	5.42433	5.05395	60.931	597.754	38.372	1090.27	-914	200	0
413	6	-71.161	139.036	-886.367	-22114.8	9124.82	396.09	310.295	634.95	0	-69.8178	-174.344	-985.124	68630	-12833.5	-1492.05	286.973	130.334	0	3.54012	0.805014	57.4184	-737.8	1504.31	557.223	-311	200	0	5.46049	4.95834	61.1281	531.618	42.5709	1112.94	-914	200	0
413	7	-71.0953	139.404	-888.45	-22210.9	9119.06	422.534	310.264	635	0	-69.4461	-174.617	-987.543	68851.2	-12906.9	-1428.84	286.93	130.28	0	3.61881	0.791948	56.9102	-731.044	1517.6	541.882	-311	200	0	5.63686	4.95068	61.2853	457.194	1.48811	1128.78	-914	200	0
413	8	-71.0006	139.754	-890.48	-22307.4	9113.36	449.212	310.234	635.051	0	-69.0599	-174.85	-989.933	69073.1	-12965.5	-1361.18	286.903	130.225	0	3.69756	0.79325	56.4292	-727.781	1529.91	531.984	-311	200	0	5.92728	5.02018	61.4188	387.757	-86.4323	1127.75	-914	200	0
413	9	-70.8806	140.088	-892.461	-22405.6	9111.15	475.745	310.209	635.105	0	-68.6698	-175.053	-992.293	69292.7	-13014.9	-1291.04	286.884	130.169	0	3.75212	0.818751	56.0536	-727.733	1541.83	527.17	-311	200	0	6.28593	5.14499	61.5271	334.611	-201.237	1103.28	-914	200	0
414	0	-70.7269	140.418	-894.456	-22507.2	9116.71	502.214	310.192	635.163	0	-68.276	-175.234	-994.673	69508.2	-13062.9	-1220.57	286.867	130.12	0	3.76475	0.871587	55.8563	-728.598	1554.56	526.052	-311	200	0	6.64035	5.28986	61.607	303.719	-314.29	1056.71	-914	200	0	-125.766	-27.1313	-1793.48	-684452	651424	39603.7	359.587	380.738	0
414	1	-70.5237	140.767	-896.561	-22613.3	9132.96	529.062	310.187	635.222	0	-67.8702	-175.389	-997.148	69718.8	-13116.5	-1151.15	286.846	130.082	0	3.72933	0.942973	55.8853	-728.088	1569.52	526.612	-311	200	0	6.90523	5.4188	61.7061	288.745	-404.465	997.639	-914	200	0
414	2	-70.2609	141.15	-898.843	-22723.4	9160.58	556.772	310.192	635.281	0	-67.4435	-175.512	-999.757	69924.8	-13179.6	-1083.42	286.817	130.058	0	3.65391	1.01485	56.151	-725.377	1586.92	526.563	-311	200	0	7.01828	5.51283	61.9106	273.917	-462.112	940.209	-914	200	0
414	3	-69.941	141.569	-901.314	-22835.9	9198.03	585.537	310.205	635.336	0	-66.9942	-175.604	-1002.49	70127	-13252.2	-1018.11	286.781	130.047	0	3.55867	1.0691	56.6276	-720.764	1604.33	524.086	-311	200	0	6.9679	5.56791	62.2787	246.287	-483.239	897.63	-914	200	0
414	4	-69.574	142.016	-903.94	-22949.4	9242.41	615.123	310.225	635.388	0	-66.5282	-175.672	-1005.3	70326	-13332.5	-956.297	286.738	130.045	0	3.46959	1.09625	57.2612	-714.468	1617.82	518.588	-311	200	0	6.79339	5.58534	62.8171	203.827	-464.736	877.778	-914	200	0
414	5	-69.1725	142.477	-906.661	-23064.2	9291.06	645.085	310.248	635.439	0	-66.0575	-175.726	-1008.16	70522.9	-13418.7	-898.722	286.69	130.048	0	3.40926	1.09834	57.9721	-706.386	1624.53	510.71	-311	200	0	6.56641	5.5734	63.5168	156.065	-405.386	881.404	-914	200	0
414	6	-68.7531	142.932	-909.404	-23181.8	9342.86	675.036	310.274	635.491	0	-65.6002	-175.78	-1011	70718.2	-13509.8	-845.214	286.637	130.051	0	3.38796	1.08507	58.6672	-696.623	1623.64	501.57	-311	200	0	6.36285	5.54942	64.3531	120.122	-310.338	903.645	-914	200	0
414	7	-68.338	143.361	-912.096	-23304.3	9398.01	704.595	310.304	635.55	0	-65.1798	-175.847	-1013.77	70912.1	-13605.3	-794.897	286.579	130.051	0	3.40084	1.06735	59.2661	-685.704	1614.9	492.006	-311	200	0	6.23024	5.53075	65.2302	111.554	-193.34	938.395	-914	200	0
414	8	-67.9489	143.747	-914.691	-23433.9	9456.79	733.21	310.339	635.619	0	-64.8211	-175.932	-1016.39	71104.7	-13703.5	-747.043	286.517	130.042	0	3.43341	1.05331	59.7171	-674.799	1598.02	482.59	-311	200	0	6.17023	5.52352	65.9832	134.726	-73.992	981.112	-914	200	0
414	9	-67.5947	144.092	-917.193	-23571.5	9518.49	760.38	310.378	635.7	0	-64.5417	-176.031	-1018.84	71296.6	-13802.9	-701.709	286.452	130.022	0	3.4695	1.04771	59.9968	-665.904	1574.47	474.033	-311	200	0	6.14932	5.52372	66.4719	182.262	28.1104	1027.24	-914	200	0
415	0	-67.2652	144.413	-919.669	-23717.3	9580.8	785.984	310.418	635.789	0	-64.3448	-176.127	-1021.12	71488.7	-13902.9	-659.688	286.385	129.99	0	3.49595	1.05269	60.1046	-660.705	1549.3	467.133	-311	200	0	6.12636	5.52505	66.641	242.19	100.579	1070.14	-914	200	0	-121.125	-23.6123	-1839.53	-703930	668413	38546.1	359.963	381.883	0
415	1	-66.9368	144.739	-922.208	-23870.4	9640.6	810.078	310.454	635.884	0	-64.221	-176.207	-1023.28	71682.1	-14004.5	-621.904	286.314	129.948	0	3.50507	1.06821	60.0609	-658.905	1529.92	462.276	-311	200	0	6.0748	5.52245	66.4847	303.065	143.13	1102.75	-914	200	0
415	2	-66.588	145.099	-924.872	-24029.6	9694.68	832.425	310.482	635.982	0	-64.1592	-176.264	-1025.37	71876.3	-14108.7	-588.91	286.24	129.902	0	3.4956	1.09047	59.9001	-658.222	1522.28	459.336	-311	200	0	5.98591	5.51477	65.9931	353.742	165.406	1121.54	-914	200	0
415	3	-66.2108	145.508	-927.659	-24193.5	9739.32	852.586	310.499	636.08	0	-64.1575	-176.303	-1027.44	72068.5	-14217.1	-561.099	286.163	129.856	0	3.47161	1.10937	59.6613	-655.882	1527.67	458.105	-311	200	0	5.8566	5.50763	65.1402	384.975	179.745	1127.52	-914	200	0
415	4	-65.8119	145.961	-930.52	-24359.7	9770.94	870.33	310.501	636.179	0	-64.2222	-176.336	-1029.46	72254.9	-14331	-539.099	286.079	129.813	0	3.44108	1.11068	59.383	-650.235	1542.92	458.406	-311	200	0	5.68319	5.50756	63.9316	397.323	193.424	1122.34	-914	200	0
415	5	-65.406	146.445	-933.4	-24525.1	9788.27	885.54	310.487	636.275	0	-64.3609	-176.375	-1031.44	72433	-14451.3	-523.729	285.989	129.775	0	3.41456	1.08444	59.1021	-641.808	1563.23	459.775	-311	200	0	5.47476	5.51257	62.4937	402.739	203.552	1104.14	-914	200	0
415	6	-65.0125	146.938	-936.266	-24688.3	9793.42	898.063	310.46	636.369	0	-64.5786	-176.426	-1033.36	72602.8	-14578.6	-515.725	285.892	129.741	0	3.40138	1.03215	58.8517	-632.988	1584.04	461.476	-311	200	0	5.26472	5.51399	61.1069	412.914	201.596	1068.45	-914	200	0
415	7	-64.6524	147.421	-939.102	-24850.2	9790.46	908.156	310.425	636.462	0	-64.8781	-176.491	-1035.22	72765.8	-14713.2	-515.442	285.787	129.71	0	3.40542	0.965606	58.6529	-626.669	1601.26	462.928	-311	200	0	5.09513	5.50472	60.1125	430.373	185.881	1012.88	-914	200	0
415	8	-64.345	147.879	-941.888	-25012.9	9783.39	916.574	310.387	636.556	0	-65.2575	-176.569	-1037.01	72924.2	-14856.3	-522.419	285.674	129.678	0	3.42514	0.898549	58.5067	-625.1	1611.68	463.946	-311	200	0	4.98972	5.47911	59.7475	449.419	166.954	941.047	-914	200	0
415	9	-64.1009	148.309	-944.612	-25178.3	9775.47	923.977	310.349	636.655	0	-65.7065	-176.659	-1038.74	73079.7	-15009.5	-535.07	285.55	129.646	0	3.45686	0.839695	58.402	-628.797	1614.87	464.378	-311	200	0	4.94552	5.43219	60.0514	458.208	159.39	862.506	-914	200	0
416	0	-63.916	148.726	-947.291	-25346.9	9769.67	930.749	310.313	636.757	0	-66.2048	-176.752	-1040.46	73234.7	-15173.2	-551.064	285.417	129.613	0	3.49608	0.792288	58.3326	-635.868	1614.12	463.62	-311	200	0	4.94336	5.36825	60.9143	442.36	166.607	788.283	-914	200	0	-123.414	-19.342	-1885.27	-724217	680729	39597.4	357.704	383.488	0
416	1	-63.7759	149.153	-949.972	-25518.8	9768.66	937.379	310.283	636.863	0	-66.7275	-176.831	-1042.21	73391.4	-15346.1	-568.115	285.276	129.581	0	3.53784	0.756055	58.2978	-642.932	1614.35	460.674	-311	200	0	4.96008	5.30703	62.1726	392.239	171.831	725.584	-914	200	0
416	2	-63.6701	149.614	-952.698	-25694.7	9774.16	944.746	310.259	636.97	0	-67.2547	-176.883	-1044.02	73550.6	-15527	-584.518	285.128	129.551	0	3.57862	0.728578	58.2837	-647.048	1618.83	454.697	-311	200	0	4.9756	5.27872	63.644	307.691	149.218	677.365	-914	200	0
416	3	-63.6002	150.117	-955.473	-25875	9786.05	954.016	310.242	637.081	0	-67.7782	-176.902	-1045.89	73711.4	-15715.2	-599.641	284.974	129.523	0	3.61662	0.707748	58.2551	-647.163	1627.58	445.552	-311	200	0	4.98039	5.31006	65.1188	199.999	88.2169	646.327	-914	200	0
416	4	-63.5768	150.658	-958.272	-26058.9	9802.43	966.242	310.229	637.194	0	-68.3025	-176.894	-1047.78	73871.4	-15909.1	-614.199	284.816	129.497	0	3.64933	0.694463	58.1686	-644.332	1637.87	433.974	-311	200	0	4.98487	5.40979	66.4012	93.0574	4.67516	635.58	-914	200	0
416	5	-63.6122	151.23	-961.048	-26243.8	9821.16	981.942	310.219	637.307	0	-68.8413	-176.872	-1049.65	74028.7	-16106.5	-629.647	284.655	129.473	0	3.67269	0.693666	57.9901	-640.306	1646.56	421.281	-311	200	0	5.01783	5.5662	67.3814	17.1153	-73.4238	644.673	-914	200	0
416	6	-63.7173	151.82	-963.754	-26427.9	9840.58	1000.96	310.211	637.422	0	-69.4122	-176.856	-1051.45	74182.8	-16304.5	-647.345	284.493	129.447	0	3.68378	0.713263	57.7037	-635.706	1651.75	408.691	-311	200	0	5.11004	5.75507	68.0355	-5.66255	-128.001	668.901	-914	200	0
416	7	-63.8996	152.417	-966.345	-26610	9858.67	1022.53	310.202	637.537	0	-70.0305	-176.86	-1053.12	74334.1	-16499.5	-668.405	284.333	129.415	0	3.68291	0.759224	57.3149	-629.917	1651.82	396.754	-311	200	0	5.28041	5.94255	68.3627	27.812	-157.415	703.347	-914	200	0
416	8	-64.1593	153.012	-968.796	-26789.5	9872.7	1045.57	310.191	637.652	0	-70.7057	-176.891	-1054.64	74482.6	-16689.3	-694.006	284.175	129.377	0	3.67212	0.829063	56.8514	-622.881	1644.43	385.407	-311	200	0	5.53201	6.08183	68.3605	102.482	-167.17	745.155	-914	200	0
416	9	-64.4847	153.599	-971.112	-26965.9	9880.22	1069.16	310.174	637.768	0	-71.4397	-176.948	-1056	74628.2	-16874.4	-725.599	284.021	129.33	0	3.6532	0.911768	56.364	-616.526	1627.66	374.312	-311	200	0	5.84967	6.12233	68.049	195.794	-159.954	792.759	-914	200	0
417	0	-64.8518	154.179	-973.342	-27139.3	9879.83	1092.86	310.15	637.883	0	-72.2272	-177.024	-1057.22	74771.9	-17057.2	-764.656	283.866	129.275	0	3.62847	0.994511	55.9121	-613.931	1601.74	363.178	-311	200	0	6.20062	6.03901	67.4808	289.6	-132.781	845.471	-914	200	0	-133.405	-14.203	-1923.34	-741690	691860	43927.1	356.147	385.113	0
417	1	-65.2309	154.763	-975.563	-27310.5	9870.79	1116.45	310.118	637.995	0	-73.0592	-177.106	-1058.36	74915	-17240.5	-812.276	283.71	129.216	0	3.60274	1.06764	55.5384	-616.817	1569.25	352.064	-311	200	0	6.54169	5.84919	66.7319	376.077	-81.1431	902.901	-914	200	0
417	2	-65.5986	155.36	-977.836	-27480.9	9852.64	1139.66	310.076	638.104	0	-73.9311	-177.181	-1059.47	75059	-17426.6	-868.749	283.552	129.155	0	3.58293	1.12508	55.2608	-623.939	1533.6	341.278	-311	200	0	6.83255	5.5922	65.9006	455.494	-7.02071	962.611	-914	200	0
417	3	-65.9457	155.969	-980.181	-27651.8	9825.4	1162.15	310.024	638.211	0	-74.8462	-177.244	-1060.61	75204.7	-17617.4	-933.148	283.389	129.093	0	3.57394	1.16252	55.0824	-632.058	1498.48	331.077	-311	200	0	7.05128	5.30164	65.0905	528.871	79.449	1018.3	-914	200	0
417	4	-66.2776	156.582	-982.574	-27823.3	9790.31	1183.59	309.964	638.317	0	-75.8117	-177.294	-1061.77	75352.5	-17813.4	-1003.49	283.223	129.032	0	3.57273	1.17578	55	-637.993	1468.78	321.741	-311	200	0	7.197	4.99914	64.373	593.286	168.382	1061.9	-914	200	0
417	5	-66.6127	157.181	-984.958	-27994.6	9750.08	1203.81	309.899	638.422	0	-76.8353	-177.334	-1062.94	75500.8	-18013	-1077.36	283.054	128.97	0	3.56709	1.16213	55.0122	-639.737	1449.61	313.704	-311	200	0	7.27527	4.69733	63.7809	643.726	254.215	1089.12	-914	200	0
417	6	-66.9791	157.745	-987.252	-28164.4	9708.45	1222.52	309.834	638.528	0	-77.9244	-177.376	-1064.05	75647.9	-18214.1	-1152.45	282.882	128.906	0	3.54306	1.1236	55.1254	-637.29	1442.95	307.3	-311	200	0	7.2893	4.40648	63.344	676.872	329.719	1102.66	-914	200	0
417	7	-67.4081	158.251	-989.374	-28331.8	9668.94	1239.24	309.773	638.636	0	-79.0853	-177.435	-1065.06	75791.5	-18415.6	-1226.84	282.709	128.838	0	3.49525	1.06813	55.3492	-633.189	1446.02	302.733	-311	200	0	7.2453	4.14698	63.0857	692.567	383.539	1109.12	-914	200	0
417	8	-67.9233	158.678	-991.267	-28497.5	9632.98	1253.96	309.718	638.749	0	-80.3186	-177.521	-1065.93	75930.2	-18617	-1299.21	282.535	128.766	0	3.43053	1.00674	55.6757	-631.026	1453.45	300.386	-311	200	0	7.15289	3.94709	62.9589	692.517	404.438	1114.24	-914	200	0
417	9	-68.5327	159.021	-992.923	-28662.3	9598.78	1267.67	309.667	638.867	0	-81.6136	-177.629	-1066.67	76063.8	-18816.9	-1369.83	282.359	128.691	0	3.36392	0.948384	56.055	-632.961	1461.46	300.45	-311	200	0	7.01608	3.82311	62.8327	676.845	384.7	1122.07	-914	200	0
418	0	-69.2256	159.289	-994.393	-28826	9562.41	1281.9	309.616	638.989	0	-82.9476	-177.741	-1067.35	76193.6	-19013.4	-1441.12	282.186	128.615	0	3.31156	0.897132	56.3995	-639.059	1470.21	302.209	-311	200	0	6.83038	3.77324	62.5704	642.466	323.486	1135.98	-914	200	0	-152.982	-12.8147	-1954.25	-754766	694481	52271.1	351.397	385.786	0
418	1	-69.9771	159.511	-995.776	-28986.4	9519.65	1297.83	309.56	639.109	0	-84.2929	-177.837	-1068.06	76320.2	-19205.7	-1516.31	282.018	128.543	0	3.28473	0.853201	56.6225	-648.423	1483.16	304.448	-311	200	0	6.59279	3.7885	62.1119	588.653	229.57	1157.84	-914	200	0
418	2	-70.7597	159.714	-997.176	-29141	9467.36	1315.81	309.494	639.224	0	-85.627	-177.898	-1068.88	76442.4	-19395.3	-1597.75	281.855	128.484	0	3.28711	0.814241	56.674	-660.154	1504.33	306.551	-311	200	0	6.31113	3.85495	61.5189	525.133	118.292	1185.48	-914	200	0
418	3	-71.5553	159.914	-998.646	-29287.7	9404.7	1335.45	309.417	639.327	0	-86.9384	-177.915	-1069.85	76557.9	-19585.6	-1686.25	281.693	128.441	0	3.31535	0.776539	56.5507	-673.602	1535.66	308.845	-311	200	0	5.99666	3.94893	60.9515	470.374	5.52471	1212.36	-914	200	0
418	4	-72.3593	160.114	-1000.18	-29425.4	9333.44	1356.08	309.332	639.42	0	-88.2255	-177.886	-1070.96	76665.6	-19779.4	-1781.75	281.531	128.414	0	3.36038	0.737949	56.2883	-688.584	1575.34	312.267	-311	200	0	5.65191	4.04196	60.5798	440.739	-96.0579	1230.31	-914	200	0
418	5	-73.1801	160.305	-1001.7	-29555	9255.89	1377.32	309.24	639.505	0	-89.4931	-177.815	-1072.12	76766.3	-19976.5	-1884.16	281.367	128.398	0	3.41015	0.69995	55.9511	-705.315	1617.81	317.804	-311	200	0	5.27912	4.11491	60.5088	443.531	-178.689	1232.88	-914	200	0
418	6	-74.0351	160.472	-1003.13	-29678.4	9172.08	1399.34	309.144	639.586	0	-90.7529	-177.709	-1073.24	76861.8	-20175	-1993.32	281.202	128.384	0	3.45437	0.665984	55.6213	-723.752	1655.77	325.734	-311	200	0	4.90054	4.16764	60.7429	478.397	-239.616	1218.5	-914	200	0
418	7	-74.9446	160.595	-1004.36	-29798	9080.38	1423.05	309.041	639.669	0	-92.0206	-177.578	-1074.23	76954.8	-20372	-2108.24	281.036	128.363	0	3.48858	0.638496	55.3747	-743.347	1682.69	335.462	-311	200	0	4.55771	4.20917	61.1808	542.777	-278.508	1190.91	-914	200	0
418	8	-75.9233	160.666	-1005.36	-29915.4	8980.81	1449.95	308.933	639.756	0	-93.3102	-177.435	-1075.01	77048.1	-20565	-2226.82	280.87	128.328	0	3.51383	0.618252	55.2562	-764.01	1694.09	346.302	-311	200	0	4.2883	4.23593	61.6819	636.45	-293.587	1155.08	-914	200	0
418	9	-76.9739	160.686	-1006.13	-30031	8876.04	1481.39	308.822	639.848	0	-94.6287	-177.286	-1075.56	77143	-20753.7	-2346.4	280.704	128.276	0	3.53159	0.605718	55.2689	-786.548	1687.57	358.077	-311	200	0	4.11052	4.22964	62.1632	759.382	-280.707	1113.14	-914	200	0
419	0	-78.082	160.676	-1006.76	-30144.7	8769.59	1517.98	308.711	639.942	0	-95.972	-177.129	-1075.91	77238.1	-20940.1	-2464.78	280.537	128.211	0	3.54032	0.602226	55.385	-810.886	1663.25	370.832	-311	200	0	4.02458	4.1822	62.6124	904.161	-233.779	1065.75	-914	200	0	-176.701	-10.7597	-1966.67	-760964	696505	61143.9	349.629	386.552	0
419	1	-79.223	160.66	-1007.35	-30254.8	8664.83	1559.59	308.602	640.034	0	-97.3271	-176.954	-1076.11	77330.4	-21125.7	-2580.98	280.368	128.139	0	3.53768	0.609959	55.5705	-834.005	1624.67	384.082	-311	200	0	4.01471	4.11377	63.0332	1052.88	-143.675	1016.63	-914	200	0
419	2	-80.3737	160.659	-1007.98	-30359.3	8565.32	1605.68	308.498	640.119	0	-98.6826	-176.757	-1076.2	77416.9	-21311.7	-2695.08	280.197	128.064	0	3.52294	0.630738	55.8015	-850.318	1579.32	396.417	-311	200	0	4.05536	4.05942	63.4433	1181.23	-4.10216	973.36	-914	200	0
419	3	-81.5212	160.678	-1008.67	-30457.5	8473.84	1655.65	308.401	640.196	0	-100.038	-176.541	-1076.18	77495.3	-21500.7	-2807.37	280.021	127.991	0	3.49682	0.66378	56.0618	-854.257	1536.88	406.14	-311	200	0	4.1323	4.04321	63.9087	1264.01	175.339	942.278	-914	200	0
419	4	-82.665	160.707	-1009.4	-30551.1	8390.27	1709.16	308.312	640.267	0	-101.402	-176.313	-1076.05	77563.6	-21695.9	-2918.36	279.838	127.919	0	3.4617	0.70426	56.3368	-842.972	1506.59	412.411	-311	200	0	4.25459	4.06964	64.508	1280.62	367.088	924.781	-914	200	0
419	5	-83.813	160.727	-1010.06	-30643	8310.68	1766.12	308.228	640.338	0	-102.784	-176.08	-1075.79	77619.7	-21898.4	-3029.54	279.644	127.848	0	3.42179	0.744672	56.6112	-817.26	1495.14	415.694	-311	200	0	4.43581	4.13622	65.2485	1223.13	538.662	919.126	-914	200	0
419	6	-84.9759	160.716	-1010.58	-30736	8228.8	1826.62	308.143	640.414	0	-104.192	-175.846	-1075.36	77662.2	-22105.1	-3143.64	279.444	127.78	0	3.38254	0.777716	56.8659	-780.433	1504.06	417.123	-311	200	0	4.6649	4.24967	66.045	1104.53	665.353	922.213	-914	200	0
419	7	-86.1598	160.655	-1010.85	-30830.8	8139.62	1890.88	308.052	640.5	0	-105.626	-175.609	-1074.74	77690.7	-22308.8	-3263.4	279.243	127.712	0	3.35047	0.797974	57.0825	-737.017	1527.84	417.448	-311	200	0	4.89518	4.42798	66.7683	957.941	735.769	929.918	-914	200	0
419	8	-87.3603	160.538	-1010.83	-30926.8	8041.97	1958.95	307.956	640.595	0	-107.077	-175.362	-1073.93	77707.2	-22503.2	-3390.35	279.046	127.642	0	3.33154	0.802121	57.2555	-692.695	1556.25	416.779	-311	200	0	5.06016	4.68299	67.2957	822.193	752.795	939.546	-914	200	0
419	9	-88.5602	160.377	-1010.55	-31022.3	7937.21	2030.23	307.854	640.698	0	-108.529	-175.091	-1072.97	77714.4	-22686.1	-3524.46	278.857	127.571	0	3.32837	0.789261	57.3948	-653.946	1579.55	415.087	-311	200	0	5.1115	5.00009	67.5691	724.435	728.081	951.781	-914	200	0
420	0	-89.732	160.194	-1010.07	-31115.7	7826.85	2103.77	307.749	640.805	0	-109.961	-174.782	-1071.92	77714.4	-22859.1	-3664.47	278.675	127.5	0	3.3399	0.761775	57.5105	-625.788	1592.62	412.403	-311	200	0	5.05074	5.33424	67.6513	673.485	672.901	968.841	-914	200	0	-201.091	-7.57017	-1947.92	-756413	696947	69396.2	352.629	387.99	0
420	1	-90.8482	160.009	-1009.48	-31206	7712	2178.82	307.64	640.913	0	-111.351	-174.42	-1070.86	77708.3	-23024.1	-3808.6	278.499	127.434	0	3.36322	0.725355	57.6011	-609.724	1595.45	408.765	-311	200	0	4.92446	5.62568	67.7204	664.199	596.124	991.226	-914	200	0
420	2	-91.891	159.835	-1008.82	-31291.8	7594	2255	307.528	641.018	0	-112.683	-173.999	-1069.82	77696.6	-23181.7	-3955.13	278.331	127.374	0	3.39454	0.687533	57.6559	-604.576	1589.88	404.285	-311	200	0	4.79732	5.827	67.9584	684.233	509.209	1016.06	-914	200	0
420	3	-92.8556	159.67	-1008.11	-31372.6	7474.35	2332.24	307.414	641.12	0	-113.948	-173.522	-1068.78	77679	-23331.5	-4102.48	278.17	127.32	0	3.42917	0.655352	57.67	-608.726	1576.45	399.133	-311	200	0	4.7294	5.91797	68.3941	718.454	425.858	1038.26	-914	200	0
420	4	-93.7458	159.502	-1007.32	-31447.9	7354.23	2410.89	307.301	641.219	0	-115.15	-173	-1067.7	77654.9	-23473.4	-4249.58	278.015	127.269	0	3.4629	0.634204	57.6609	-620.498	1555.18	393.611	-311	200	0	4.75829	5.89558	68.8449	752.79	354.136	1053.8	-914	200	0
420	5	-94.571	159.313	-1006.39	-31517	7234.69	2491.79	307.189	641.317	0	-116.299	-172.446	-1066.51	77622.4	-23607.3	-4396.38	277.865	127.218	0	3.49391	0.628663	57.6647	-637.061	1528.02	388.233	-311	200	0	4.88842	5.76372	69.0252	779.214	292.885	1062.34	-914	200	0
420	6	-95.3445	159.079	-1005.25	-31578.4	7117.59	2575.58	307.08	641.413	0	-117.407	-171.876	-1065.13	77578.4	-23732.8	-4543.31	277.718	127.165	0	3.52253	0.641837	57.7143	-654.841	1499.13	383.366	-311	200	0	5.09306	5.53568	68.7221	799.264	235.444	1065.79	-914	200	0
420	7	-96.0789	158.778	-1003.82	-31630.8	7005.52	2662.33	306.979	641.51	0	-118.49	-171.307	-1063.48	77519.9	-23850.3	-4690.32	277.573	127.107	0	3.54798	0.671891	57.8189	-671.235	1472.81	378.908	-311	200	0	5.32602	5.23571	67.918	821.735	173.117	1064.69	-914	200	0
420	8	-96.7825	158.396	-1002.03	-31673.9	6900.08	2751.89	306.886	641.61	0	-119.561	-170.751	-1061.52	77444.3	-23960.8	-4837.12	277.428	127.044	0	3.56634	0.710599	57.9614	-685.025	1452.8	374.526	-311	200	0	5.53808	4.89962	66.8082	854.62	97.6662	1057.6	-914	200	0
420	9	-97.4555	157.926	-999.874	-31708.3	6800.98	2844.4	306.802	641.712	0	-120.627	-170.207	-1059.22	77350.3	-24064.5	-4984.14	277.281	126.974	0	3.57168	0.746507	58.1101	-695.766	1441.95	370.092	-311	200	0	5.69313	4.57258	65.718	899.291	6.48282	1045.01	-914	200	0
421	0	-98.0868	157.376	-997.384	-31734.8	6707.37	2940.09	306.725	641.818	0	-121.681	-169.668	-1056.61	77237.5	-24160.9	-5132.38	277.134	126.901	0	3.55937	0.769682	58.2287	-703.551	1440.88	365.787	-311	200	0	5.78014	4.29314	64.953	952.942	-92.3223	1032.95	-914	200	0	-215.982	-8.04112	-1900.81	-738424	677167	75351	350.562	388.155	0
421	1	-98.6569	156.761	-994.626	-31754.4	6618.84	3038.94	306.655	641.926	0	-122.709	-169.119	-1053.72	77106.6	-24249.3	-5282.73	276.987	126.824	0	3.53033	0.775426	58.2815	-708.533	1448.17	361.991	-311	200	0	5.81413	4.07713	64.6463	1012.29	-183.564	1031.86	-914	200	0
421	2	-99.1477	156.102	-991.651	-31767.1	6534.82	3140.25	306.59	642.035	0	-123.698	-168.552	-1050.58	76958.1	-24329.2	-5435.81	276.842	126.747	0	3.49284	0.765491	58.2483	-710.224	1462.05	359.118	-311	200	0	5.82091	3.92305	64.7019	1071.09	-256.304	1050.69	-914	200	0
421	3	-99.5496	155.413	-988.47	-31771.8	6453.29	3242.54	306.529	642.142	0	-124.64	-167.966	-1047.2	76792.7	-24400.4	-5592.14	276.699	126.669	0	3.45926	0.746439	58.139	-707.758	1481.19	357.384	-311	200	0	5.81558	3.82409	64.8887	1118.07	-309.68	1091.27	-914	200	0
421	4	-99.8609	154.703	-985.061	-31768	6370.56	3344.05	306.467	642.25	0	-125.529	-167.365	-1043.57	76609.7	-24462.4	-5752.11	276.559	126.589	0	3.44011	0.727426	57.9816	-701.005	1504.68	356.742	-311	200	0	5.79419	3.76598	64.9897	1140.9	-349.68	1148.53	-914	200	0
421	5	-100.085	153.971	-981.385	-31756.2	6283.62	3443.55	306.403	642.359	0	-126.36	-166.752	-1039.68	76408.5	-24513.8	-5915.6	276.422	126.507	0	3.43954	0.71746	57.8029	-691.77	1532.58	357.139	-311	200	0	5.74599	3.72968	64.8891	1131.83	-382.391	1214.51	-914	200	0
421	6	-100.229	153.205	-977.389	-31736.9	6192.55	3541.11	306.336	642.471	0	-127.127	-166.139	-1035.46	76188.8	-24554.7	-6081.54	276.286	126.421	0	3.45436	0.72075	57.6256	-683.658	1565.81	358.554	-311	200	0	5.67395	3.70933	64.5983	1092.34	-406.857	1280.83	-914	200	0
421	7	-100.301	152.39	-973.021	-31709.6	6099.35	3638.14	306.268	642.589	0	-127.821	-165.533	-1030.87	75951.3	-24587.7	-6247.5	276.149	126.323	0	3.47746	0.734038	57.475	-679.914	1604.37	360.61	-311	200	0	5.60422	3.71531	64.2206	1033.94	-413.058	1338.16	-914	200	0
421	8	-100.308	151.516	-968.247	-31673.6	6006.2	3736.47	306.203	642.712	0	-128.432	-164.94	-1025.85	75696	-24615.7	-6410.14	276.005	126.212	0	3.50211	0.749776	57.3731	-681.307	1645.92	362.337	-311	200	0	5.57481	3.75624	63.8501	972.135	-387.144	1376.19	-914	200	0
421	9	-100.247	150.586	-963.072	-31628.9	5916.17	3837.15	306.143	642.842	0	-128.942	-164.357	-1020.39	75422.3	-24639.7	-6566.43	275.853	126.085	0	3.52386	0.761876	57.3311	-685.879	1686.59	362.494	-311	200	0	5.61165	3.83111	63.5129	919.259	-318.227	1385.8	-914	200	0
422	0	-100.099	149.61	-957.544	-31574.6	5832.85	3940.14	306.091	642.975	0	-129.328	-163.778	-1014.52	75128.3	-24659.4	-6714.66	275.694	125.947	0	3.53973	0.768507	57.3528	-690.677	1722.29	360.088	-311	200	0	5.71352	3.94022	63.2029	882.112	-204.76	1361.24	-914	200	0	-215.75	-10.9527	-1788.22	-696270	642495	72908.8	353.252	388.943	0
422	1	-99.8341	148.609	-951.732	-31509.2	5757.14	4044.98	306.049	643.107	0	-129.563	-163.185	-1008.32	74811.6	-24672	-6854.62	275.531	125.806	0	3.54727	0.770477	57.4415	-694.531	1748.53	354.799	-311	200	0	5.85737	4.08839	62.916	862.625	-60.9365	1302.13	-914	200	0
422	2	-99.4214	147.597	-945.688	-31430.8	5685.87	4151.25	306.012	643.236	0	-129.626	-162.558	-1001.82	74469.4	-24673	-6986.94	275.372	125.666	0	3.54622	0.768174	57.5946	-698.955	1760.72	347.229	-311	200	0	6.01371	4.26909	62.6519	858.271	85.2296	1215.39	-914	200	0
422	3	-98.8405	146.575	-939.423	-31339.5	5613.48	4258.36	305.975	643.36	0	-129.502	-161.884	-995.026	74099.1	-24656.4	-7112.11	275.22	125.531	0	3.54163	0.760599	57.795	-706.251	1756.24	338.62	-311	200	0	6.15764	4.45417	62.4224	862.878	206.293	1113	-914	200	0
422	4	-98.0812	145.532	-932.895	-31235.8	5535.06	4365.15	305.933	643.483	0	-129.184	-161.151	-987.872	73698.5	-24617.6	-7230.01	275.08	125.397	0	3.54322	0.746846	58.0132	-717.82	1735.84	330.049	-311	200	0	6.27204	4.61058	62.2625	870.726	286.769	1007.15	-914	200	0
422	5	-97.1406	144.446	-926.013	-31120.4	5449.09	4469.81	305.884	643.607	0	-128.676	-160.356	-980.279	73265.3	-24554.3	-7339.78	274.952	125.261	0	3.55942	0.729043	58.2104	-733.812	1702.07	321.918	-311	200	0	6.34381	4.72873	62.2289	882.931	321.532	907.707	-914	200	0
422	6	-96.0205	143.289	-918.652	-30993.1	5358.32	4570.27	305.833	643.738	0	-127.99	-159.494	-972.152	72796.5	-24466.4	-7440.09	274.833	125.118	0	3.59098	0.714397	58.3426	-752.634	1657.52	314.21	-311	200	0	6.35979	4.82915	62.3632	908.903	312.735	821.842	-914	200	0
422	7	-94.7221	142.027	-910.677	-30854.2	5268.3	4664.2	305.785	643.881	0	-127.142	-158.562	-963.397	72289	-24355	-7529.81	274.72	124.965	0	3.62952	0.712582	58.381	-770.799	1605.94	307.129	-311	200	0	6.30838	4.93909	62.6491	959.556	269.307	753.507	-914	200	0
422	8	-93.2405	140.642	-901.991	-30704	5184.99	4748.85	305.748	644.04	0	-126.14	-157.545	-953.945	71740.2	-24223.9	-7608.31	274.607	124.796	0	3.6618	0.728847	58.3347	-784.792	1554.81	301.266	-311	200	0	6.18197	5.0662	63.0563	1036.22	202.197	703.551	-914	200	0
422	9	-91.561	139.131	-892.577	-30541.8	5113.01	4821.67	305.728	644.218	0	-124.977	-156.429	-943.775	71148.3	-24077.4	-7674.62	274.488	124.613	0	3.67636	0.758206	58.2455	-793.691	1514.91	296.979	-311	200	0	5.97581	5.19473	63.6119	1122.36	120.653	671.429	-914	200	0
423	0	-89.6565	137.521	-882.505	-30365.1	5054.1	4881.05	305.727	644.408	0	-123.632	-155.195	-932.928	70512.2	-23918	-7726.71	274.362	124.418	0	3.66875	0.785964	58.1594	-799.169	1495.6	293.976	-311	200	0	5.69277	5.29911	64.3561	1188.71	33.4562	656.081	-914	200	0	-181.172	-12.0851	-1580.31	-619277	581378	55488.4	362.115	391.329	0
423	1	-87.4912	135.848	-871.899	-30169.7	5006.49	4926.32	305.742	644.602	0	-122.078	-153.826	-921.48	69830.9	-23745.5	-7762.1	274.231	124.219	0	3.64293	0.794883	58.1035	-803.132	1499.26	291.916	-311	200	0	5.35958	5.36035	65.2317	1210.45	-53.0527	654.476	-914	200	0
423	2	-85.0325	134.142	-860.872	-29953	4966.32	4957.58	305.769	644.794	0	-120.294	-152.307	-909.493	69104.1	-23558.9	-7778.72	274.097	124.019	0	3.60839	0.773458	58.0802	-806.695	1519.61	290.986	-311	200	0	5.03193	5.37378	66.0691	1178.31	-139.052	660.158	-914	200	0
423	3	-82.2629	132.409	-849.48	-29714.2	4929.92	4975.46	305.803	644.979	0	-118.264	-150.633	-896.982	68331.2	-23356.7	-7774.79	273.961	123.821	0	3.57578	0.719651	58.0774	-810.827	1545.38	291.37	-311	200	0	4.76924	5.34069	66.6986	1096.85	-229.624	664.364	-914	200	0
423	4	-79.1839	130.632	-837.697	-29454.2	4893.79	4980.17	305.842	645.161	0	-115.978	-148.803	-883.914	67510.3	-23137.1	-7748.65	273.824	123.623	0	3.55487	0.639548	58.0779	-815.732	1566.27	292.48	-311	200	0	4.60425	5.26127	67.0575	980.301	-330.678	659.84	-914	200	0
423	5	-75.811	128.779	-825.43	-29173.4	4853.04	4970.78	305.879	645.343	0	-113.433	-146.817	-870.226	66638.1	-22897.9	-7699.24	273.687	123.424	0	3.55342	0.544133	58.0592	-819.212	1577.35	293.281	-311	200	0	4.53956	5.14562	67.1846	848.976	-444.249	644.231	-914	200	0
423	6	-72.168	126.81	-812.56	-28871.6	4802.27	4945.2	305.91	645.532	0	-110.633	-144.67	-855.842	65710.2	-22636.9	-7626.43	273.55	123.222	0	3.57384	0.447384	57.9932	-817.337	1580.12	293.348	-311	200	0	4.56327	5.02606	67.1473	720.691	-561.588	619.417	-914	200	0
423	7	-68.2796	124.683	-798.972	-28548.1	4738.95	4900.97	305.931	645.731	0	-107.588	-142.346	-840.696	64722.4	-22353.3	-7530.84	273.411	123.013	0	3.61047	0.36508	57.8546	-807.543	1580.62	293.394	-311	200	0	4.65881	4.95248	67.0016	602.578	-665.051	588.218	-914	200	0
423	8	-64.1635	122.367	-784.583	-28202.3	4664.16	4836.1	305.945	645.946	0	-104.308	-139.827	-824.761	63670.5	-22048.6	-7413.04	273.267	122.801	0	3.65234	0.311296	57.6355	-790.809	1585.51	294.819	-311	200	0	4.80873	4.97383	66.8008	493.097	-741.104	552.723	-914	200	0
423	9	-59.8237	119.843	-769.36	-27832.3	4580.22	4749.32	305.953	646.176	0	-100.795	-137.089	-808.058	62550.5	-21725.7	-7272.47	273.114	122.592	0	3.68825	0.292937	57.3591	-771.083	1597.79	298.85	-311	200	0	5.00046	5.1161	66.6066	391.204	-783.947	515.165	-914	200	0
424	0	-55.2508	117.11	-753.324	-27433.8	4488.51	4640.03	305.958	646.417	0	-97.0401	-134.103	-790.631	61358.5	-21386.9	-7107.77	272.95	122.393	0	3.70867	0.306893	57.081	-752.689	1615.3	306.023	-311	200	0	5.22417	5.37208	66.4817	301.636	-786.301	479.441	-914	200	0	-98.4431	-8.87447	-1245.83	-493891	479406	21901.5	380.672	395.871	0
424	1	-50.4312	114.174	-736.527	-27000.4	4388.22	4508.02	305.958	646.659	0	-93.028	-130.842	-772.523	60091.8	-21033.3	-6917.68	272.773	122.213	0	3.70636	0.343472	56.8636	-737.709	1632.98	316.128	-311	200	0	5.4657	5.71489	66.4732	232.841	-737.997	451.684	-914	200	0
424	2	-45.3615	111.041	-719.001	-26525.5	4277.78	4353.1	305.95	646.892	0	-88.7506	-127.289	-753.757	58749.5	-20664.9	-6700.94	272.584	122.058	0	3.67942	0.393126	56.7474	-725.28	1646.09	328.334	-311	200	0	5.70955	6.11759	66.5886	193.987	-635.902	438.88	-914	200	0
424	3	-40.0547	107.706	-700.739	-26004.2	4157.97	4175.06	305.934	647.11	0	-84.2153	-123.436	-734.335	57332.2	-20282.7	-6456.18	272.38	121.926	0	3.63469	0.449641	56.7486	-713.299	1651.61	341.457	-311	200	0	5.9434	6.55213	66.7709	193.335	-491.008	446.055	-914	200	0
424	4	-34.5365	104.156	-681.691	-25434.3	4031.09	3973.67	305.913	647.311	0	-79.4458	-119.285	-714.246	55841.5	-19888.6	-6182.56	272.154	121.817	0	3.58623	0.508211	56.8692	-701.013	1648.87	354.303	-311	200	0	6.15522	6.97536	66.9117	234.016	-326.769	474.725	-914	200	0
424	5	-28.8422	100.37	-661.78	-24815.8	3896.32	3748.58	305.888	647.499	0	-74.4768	-114.841	-693.481	54279.5	-19485.4	-5880.29	271.902	121.729	0	3.54758	0.562914	57.0854	-689.931	1639.75	365.679	-311	200	0	6.33158	7.32369	66.9187	310.399	-171.902	523.44	-914	200	0
424	6	-23.0146	96.3292	-640.912	-24149.7	3748.85	3499.66	305.849	647.68	0	-69.3488	-110.113	-672.048	52649.7	-19077.3	-5550.38	271.613	121.658	0	3.52379	0.607225	57.3405	-682.431	1626.84	374.328	-311	200	0	6.45879	7.52669	66.7814	408.891	-51.0917	588.283	-914	200	0
424	7	-17.1019	92.0153	-618.997	-23438	3583.21	3227.53	305.789	647.865	0	-64.1049	-105.114	-649.968	50956.3	-18669.9	-5194.94	271.276	121.602	0	3.5104	0.637153	57.5728	-680.24	1610.22	379.472	-311	200	0	6.52825	7.53653	66.5678	511.005	22.2365	662.626	-914	200	0
424	8	-11.1512	87.4195	-595.97	-22682.4	3394.83	2933.75	305.696	648.06	0	-58.7887	-99.8578	-627.267	49203.4	-18266.2	-4817.61	270.88	121.559	0	3.49756	0.653555	57.7476	-684.427	1587.28	381.498	-311	200	0	6.54878	7.34745	66.3805	599.052	45.0505	737.386	-914	200	0
424	9	-5.19992	82.5459	-571.809	-21883.9	3179.14	2620.65	305.56	648.271	0	-53.4416	-94.3577	-603.964	47393.5	-17862.8	-4423.55	270.424	121.529	0	3.47423	0.659866	57.8607	-695.653	1556.76	381.769	-311	200	0	6.54859	6.98735	66.3271	662.218	18.5072	801.901	-914	200	0
425	0	0.727638	77.4185	-546.558	-21043	2933.2	2291.16	305.367	648.501	0	-48.0998	-88.6326	-580.105	45529.7	-17452.3	-4018.86	269.915	121.515	0	3.43333	0.657553	57.9236	-713.171	1521.5	381.749	-311	200	0	6.55785	6.49634	66.4735	697.492	-52.998	846.081	-914	200	0	9.82141	-2.91257	-767.086	-307610	334342	-21155.2	435.848	400.429	0
425	1	6.61504	72.0794	-520.344	-20160.4	2659.03	1948.62	305.11	648.744	0	-42.7976	-82.7157	-555.78	43618.6	-17028.1	-3609.71	269.362	121.518	0	3.3777	0.645791	57.9582	-733.798	1486.06	382.43	-311	200	0	6.59447	5.91415	66.7735	708.251	-158.993	864.666	-914	200	0
425	2	12.4405	66.581	-493.34	-19236.4	2363.36	1597.04	304.791	648.992	0	-37.5702	-76.661	-531.095	41670.9	-16585.8	-3201.6	268.771	121.538	0	3.32035	0.625677	57.9934	-752.756	1453.26	384.226	-311	200	0	6.66637	5.28267	67.0893	705.499	-284.286	859.622	-914	200	0
425	3	18.1683	60.9798	-465.745	-18272.7	2053.77	1240.85	304.41	649.233	0	-32.4528	-70.5428	-506.146	39699.4	-16122.1	-2799.24	268.147	121.565	0	3.27641	0.603643	58.0524	-765.534	1424.72	387.271	-311	200	0	6.77744	4.65306	67.325	707.076	-411.355	836.826	-914	200	0
425	4	23.7491	55.3353	-437.77	-17273.9	1736.04	884.18	303.966	649.459	0	-27.4743	-64.4454	-481.021	37717.4	-15633.9	-2407.01	267.499	121.589	0	3.25557	0.59034	58.137	-769.373	1402.89	391.791	-311	200	0	6.92572	4.08004	67.511	729.589	-520.338	802.622	-914	200	0
425	5	29.1224	49.7066	-409.648	-16248.7	1414.7	530.75	303.453	649.665	0	-22.6559	-58.4523	-455.812	35737.5	-15117	-2029.14	266.835	121.596	0	3.26054	0.595523	58.2255	-764.493	1389.97	397.874	-311	200	0	7.09452	3.60328	67.7516	779.931	-591.51	765.468	-914	200	0
425	6	34.2229	44.1513	-381.612	-15209.5	1095.33	184.305	302.87	649.856	0	-18.0111	-52.6408	-430.613	33770.8	-14565.7	-1669.38	266.175	121.575	0	3.28754	0.623136	58.2788	-754.336	1385.68	405.017	-311	200	0	7.2496	3.23807	68.129	853.46	-612.158	736.317	-914	200	0
425	7	38.994	38.7282	-353.877	-14169.9	786.646	-151.444	302.223	650.042	0	-13.543	-47.0813	-405.506	31826.3	-13973.8	-1329.73	265.54	121.515	0	3.32619	0.669638	58.2526	-743.722	1388.3	412.397	-311	200	0	7.35646	2.991	68.6558	936.333	-580.789	723.63	-914	200	0
425	8	43.3985	33.499	-326.644	-13143.3	499.98	-473.303	301.531	650.237	0	-9.23963	-41.8342	-380.572	29911.6	-13338.3	-1009.09	264.952	121.404	0	3.36341	0.725557	58.1222	-736.025	1398.07	419.407	-311	200	0	7.40417	2.88168	69.267	1010.78	-502.881	729.425	-914	200	0
425	9	47.4166	28.5247	-300.112	-12141.7	246.501	-778.596	300.821	650.457	0	-5.07034	-36.9411	-355.899	28032.8	-12660	-703.793	264.428	121.234	0	3.39149	0.779711	57.9017	-731.691	1418.1	425.583	-311	200	0	7.40717	2.93548	69.8185	1063.72	-385.263	750.446	-914	200	0
426	0	51.0336	23.8594	-274.503	-11174.6	34.8588	-1064.74	300.127	650.708	0	-0.987483	-32.4189	-331.601	26194.6	-11942.8	-408.995	263.984	121.006	0	3.41225	0.823476	57.6416	-728.833	1450.48	430.217	-311	200	0	7.38321	3.15341	70.1135	1092.9	-236.591	781.974	-914	200	0	84.2045	-3.36558	-290.383	-121616	191630	-47516.6	672.22	417.337	0
426	1	54.2267	19.5458	-250.042	-10249.4	-129.585	-1329	299.482	650.991	0	3.0618	-28.2651	-307.798	24399.6	-11193.3	-119.212	263.634	120.728	0	3.43267	0.851312	57.4106	-725.091	1492.09	432.449	-311	200	0	7.33604	3.49875	69.9707	1105.06	-70.5022	820.463	-914	200	0
426	2	56.9474	15.6109	-226.919	-9371.12	-245.298	-1568.64	298.919	651.297	0	7.11652	-24.4705	-284.597	22649.8	-10420	171.087	263.387	120.414	0	3.45796	0.859785	57.2693	-719.581	1535.08	431.744	-311	200	0	7.25959	3.90988	69.2937	1108.52	92.0053	862.585	-914	200	0
426	3	59.1131	12.0671	-205.251	-8542.56	-315.434	-1781.35	298.463	651.62	0	11.187	-21.0305	-262.074	20947.1	-9631.01	466.181	263.251	120.072	0	3.4876	0.850338	57.2474	-713.602	1570.91	428.007	-311	200	0	7.1481	4.32119	68.1123	1106.88	224.65	903.224	-914	200	0
426	4	60.6133	8.9175	-185.078	-7765.02	-347.586	-1965.19	298.122	651.956	0	15.2478	-17.9484	-240.273	19293.9	-8834.1	767.924	263.233	119.7	0	3.51569	0.831621	57.3393	-709.569	1593.7	421.435	-311	200	0	6.99593	4.68556	66.59	1097.78	306.141	936.968	-914	200	0
426	5	61.329	6.16321	-166.38	-7039.71	-352.111	-2118.13	297.884	652.311	0	19.2352	-15.2323	-219.219	17693.4	-8037.38	1075.07	263.336	119.289	0	3.53528	0.814328	57.5165	-709.219	1601.91	412.619	-311	200	0	6.79283	4.98781	64.9844	1074.48	328.773	960.771	-914	200	0
426	6	61.1611	3.80904	-149.1	-6367.84	-340.284	-2237.63	297.718	652.709	0	23.0514	-12.8922	-198.932	16148.8	-7248.98	1383.26	263.561	118.823	0	3.54288	0.804049	57.7405	-712.608	1598.38	402.681	-311	200	0	6.52343	5.23439	63.5663	1028.1	295.69	973.706	-914	200	0
426	7	60.0611	1.86715	-133.176	-5749.78	-322.15	-2321.04	297.581	653.174	0	26.5745	-10.9377	-179.442	14663.6	-6477.31	1685.59	263.903	118.282	0	3.53974	0.800696	57.9718	-718.384	1587.53	393.103	-311	200	0	6.17822	5.43499	62.5465	952.919	215.252	975.465	-914	200	0
426	8	58.0489	0.352701	-118.556	-5184.32	-304.188	-2366.59	297.434	653.729	0	29.6679	-9.36872	-160.798	13241.6	-5731.34	1973.15	264.357	117.651	0	3.53022	0.802019	58.1876	-724.645	1572.1	385.429	-311	200	0	5.77537	5.5969	62.0584	851.938	99.7389	965.215	-914	200	0
426	9	55.2163	-0.7274	-105.209	-4668.14	-288.298	-2374.45	297.26	654.37	0	32.1927	-8.16337	-143.072	11885.9	-5019.1	2235.08	264.919	116.924	0	3.51852	0.805977	58.3893	-729.829	1552.86	380.89	-311	200	0	5.37117	5.72676	62.1426	737.497	-35.516	940.713	-914	200	0
427	0	51.7172	-1.38547	-93.1162	-4195.99	-272.045	-2346.97	297.078	655.062	0	34.025	-7.2741	-126.341	10599.2	-4346.88	2458.35	265.594	116.107	0	3.50567	0.810916	58.5833	-733.314	1529.92	379.957	-311	200	0	5.04033	5.82959	62.6903	626.988	-173.489	899.383	-914	200	0	71.115	-0.347851	1.16409	-18922.9	111320	-32269.1	0	0	0
427	1	47.7445	-1.66005	-82.2558	-3761.56	-249.903	-2287.98	296.962	655.73	0	35.0644	-6.63747	-110.666	9383.69	-3720.03	2628.53	266.385	115.207	0	3.48761	0.814053	58.7614	-735.232	1503.85	382.373	-311	200	0	4.84091	5.90376	63.4373	537.01	-296.948	842.618	-914	200	0
427	2	43.4955	-1.61793	-72.5683	-3358.6	-216.152	-2202.01	297.021	656.282	0	35.2344	-6.18568	-96.0717	8240.35	-3143.29	2731.86	267.282	114.227	0	3.45797	0.812578	58.9078	-735.93	1476.77	387.553	-311	200	0	4.79121	5.94062	64.0826	479.696	-392.351	780.005	-914	200	0
427	3	39.1358	-1.34697	-63.9242	-2981.4	-168.217	-2093.38	297.369	656.64	0	34.488	-5.84886	-82.5398	7167.51	-2619.58	2757.23	268.263	113.163	0	3.4165	0.808346	59.0091	-735.54	1452.07	394.667	-311	200	0	4.8711	5.93475	64.4219	462.167	-453.478	726.838	-914	200	0
427	4	34.7803	-0.942137	-56.127	-2625.08	-107.934	-1964.85	298.077	656.77	0	32.8179	-5.55557	-70.0221	6160.53	-2148.14	2697.47	269.322	112.02	0	3.37264	0.807781	59.0442	-733.445	1433.08	402.787	-311	200	0	5.04036	5.88781	64.3911	485.14	-481.142	695.534	-914	200	0
427	5	30.4922	-0.493754	-48.9538	-2285.74	-40.1764	-1817.22	299.179	656.692	0	30.2694	-5.24018	-58.4486	5213.21	-1725.3	2550.79	270.482	110.807	0	3.34005	0.816359	58.9766	-728.172	1421.55	411.09	-311	200	0	5.25227	5.79541	64.0398	538.656	-480.463	689.927	-914	200	0
427	6	26.2925	-0.0794543	-42.1994	-1960.39	29.3459	-1650.19	300.695	656.455	0	26.9494	-4.85274	-47.7411	4320.17	-1347.76	2322.49	271.77	109.508	0	3.33143	0.837569	58.7689	-718.036	1416.23	418.5	-311	200	0	5.45396	5.63989	63.4669	602.071	-457.922	706.419	-914	200	0
427	7	22.1791	0.243859	-35.7025	-1647	94.2545	-1463.28	302.64	656.131	0	23.0266	-4.36261	-37.8488	3478.44	-1014.64	2025.59	273.192	108.096	0	3.3545	0.874642	58.4083	-701.852	1413.64	423.535	-311	200	0	5.59441	5.40491	62.7696	654.535	-420.122	737.441	-914	200	0
427	8	18.1541	0.446812	-29.3658	-1344.93	146.313	-1256.79	304.982	655.799	0	18.7306	-3.75944	-28.7881	2690.14	-726.918	1680.18	274.749	106.554	0	3.40735	0.926539	57.9199	-679.186	1410.73	425.031	-311	200	0	5.6488	5.09284	62.0627	685.659	-373.604	774.318	-914	200	0
427	9	14.2551	0.529285	-23.1908	-1055.78	177.392	-1034.21	307.649	655.526	0	14.3518	-3.0625	-20.6722	1967.24	-486.04	1312.81	276.488	104.836	0	3.48026	0.985245	57.3566	-650.333	1406.91	422.988	-311	200	0	5.63101	4.72873	61.5117	694.589	-324.053	811.608	-914	200	0
428	0	10.5813	0.516325	-17.317	-784.906	183.983	-804.831	310.624	655.326	0	10.2229	-2.32848	-13.7051	1332.84	-293.119	955.022	278.612	102.749	0	3.56219	1.04154	56.7739	-616.994	1404.11	418.685	-311	200	0	5.57753	4.35946	61.3008	684.983	-278.445	850.868	-914	200	0	13.3368	5.48293	114.821	21543.6	78529.6	-7042.22	0	0	0
428	1	7.29022	0.445754	-12.0091	-542.306	169.29	-583.969	314.097	655.158	0	6.64499	-1.63377	-8.0901	811.519	-147.797	636.963	281.731	99.6899	0	3.643	1.08864	56.2145	-583.209	1405.52	413.931	-311	200	0	5.52324	4.04672	61.5512	665.638	-247.727	897.511	-914	200	0
428	2	4.54112	0.351415	-7.54513	-339.187	141.239	-388.429	318.719	654.954	0	3.79561	-1.03955	-3.89718	415.034	-46.6228	378.152	288.037	93.5042	0	3.71285	1.12036	55.7099	-554.598	1413.6	410.313	-311	200	0	5.4909	3.84681	62.2403	650.919	-240.47	953.283	-914	200	0
428	3	2.41911	0.255278	-4.07897	-181.964	108.273	-229.692	326.544	654.61	0	1.70483	-0.573964	-1.02182	137.591	17.1061	184.264	316.741	65.3465	0	3.76471	1.13328	55.2858	-536.008	1427.91	409.024	-311	200	0	5.49755	3.79317	63.2016	655.443	-253.791	1013.77	-914	200	0
428	4	0.910643	0.169568	-1.59978	-69.8734	76.4094	-111.042	347.762	653.677	0	0.299467	-0.237844	0.753202	-38.3286	51.7076	50.8182	300	200	0	3.79727	1.12983	54.9607	-529.451	1445.08	410.865	-311	200	0	5.56304	3.89371	64.2362	689.218	-276.603	1072.25	-914	200	0
428	5	-0.0652259	0.100072	0.0163643	2.90375	48.9798	-29.5841	300	610	0	-0.54425	-0.0162349	1.68395	-134.904	65.437	-31.9652	300	200	0	3.81303	1.11397	54.739	-533.478	1461.76	415.948	-311	200	0	5.69977	4.13575	65.2058	755.247	-301.46	1123.51	-914	200	0
428	6	-0.618527	0.0481841	0.943619	44.4009	27.3694	20.7771	300	610	0	-0.964458	0.113115	2.01832	-174.347	65.5289	-75.7506	300	200	0	3.81506	1.08651	54.6089	-544.542	1477.09	423.567	-311	200	0	5.89185	4.48853	66.0097	844.829	-329.776	1165.79	-914	200	0
428	7	-0.862904	0.0126064	1.36424	62.966	11.6814	47.2552	300	610	0	-1.09107	0.173999	1.96993	-176.238	57.7691	-91.8937	300	200	0	3.80707	1.04813	54.549	-559.51	1492.03	432.799	-311	200	0	6.0945	4.90352	66.5583	937.142	-365.796	1201.72	-914	200	0
428	8	-0.900529	-0.00935201	1.44343	66.1329	1.26882	56.8448	300	610	0	-1.03378	0.18826	1.70724	-156.313	46.4201	-90.2191	300	200	0	3.79252	1.0043	54.5367	-576.693	1507.03	443.053	-311	200	0	6.26322	5.32461	66.8256	1010.5	-406.91	1236.08	-914	200	0
428	9	-0.814796	-0.020862	1.31686	60.069	-4.86917	55.581	300	610	0	-0.877592	0.174013	1.35266	-126.221	34.3605	-78.5	300	200	0	3.77157	0.964327	54.5535	-594.845	1521.06	453.947	-311	200	0	6.38199	5.7044	66.8731	1053.58	-440.436	1271.06	-914	200	0
429	0	-0.668359	-0.0249925	1.08709	49.4208	-7.81769	48.2278	300	610	0	-0.683159	0.145076	0.987528	-93.8705	23.3302	-62.4029	300	200	0	3.74194	0.936748	54.5907	-612.775	1532.49	464.902	-311	200	0	6.46149	6.00619	66.785	1064.02	-449.913	1304.55	-914	200	0	9.49716	6.46224	119.535	24096.2	76534.2	-5571.46	0	0	0
429	1	-0.50448	-0.0243875	0.825375	37.4065	-8.58088	38.25	300	610	0	-0.48992	0.111141	0.659854	-64.079	14.2068	-45.7078	300	200	0	3.70272	0.92589	54.6558	-630.536	1540.12	474.891	-311	200	0	6.5197	6.19668	66.609	1040.46	-422.586	1332.07	-914	200	0
429	2	-0.350111	-0.0211321	0.576496	26.039	-7.99662	27.953	300	610	0	-0.320406	0.0783797	0.392786	-39.3105	7.26743	-30.6595	300	200	0	3.65518	0.92943	54.7664	-649.754	1543.8	482.847	-311	200	0	6.56769	6.25384	66.3628	982.428	-351.082	1348.56	-914	200	0
429	3	-0.219614	-0.0167409	0.36467	16.3987	-6.7073	18.7	300	610	0	-0.184744	0.0501986	0.192405	-20.383	2.41119	-18.352	300	200	0	3.60209	0.938115	54.9317	-671.494	1544.66	488.367	-311	200	0	6.602	6.18447	66.069	899.024	-234.781	1349.59	-914	200	0
429	4	-0.118402	-0.0122203	0.199402	8.90093	-5.16633	11.1504	300	610	0	-0.0847181	0.028011	0.0542564	-7.07048	-0.668386	-9.08781	300	200	0	3.54674	0.940754	55.1394	-694.167	1544.95	491.653	-311	200	0	6.6029	6.02348	65.7617	809.907	-84.5304	1332.49	-914	200	0
429	5	-0.0460927	-0.00816417	0.0806074	3.52884	-3.66439	5.4804	300	610	0	-0.0171078	0.0119145	-0.0316411	1.42657	-2.3593	-2.67785	300	200	0	3.4912	0.931296	55.3656	-714.697	1546.71	492.836	-311	200	0	6.54692	5.81414	65.4377	733.65	77.3047	1296.54	-914	200	0
429	6	0.000976816	-0.00485872	0.00269593	0.0194229	-2.36396	1.56701	300	610	0	0.0238045	0.00123934	-0.0772556	6.14187	-3.05021	1.32683	300	200	0	3.43684	0.910692	55.5944	-731.541	1550.37	491.78	-311	200	0	6.43317	5.59443	65.0063	680.524	225.737	1243.13	-914	200	0
429	7	0.027923	-0.00237897	-0.0424208	-2.00064	-1.33443	-0.869822	300	610	0	0.044489	-0.00504613	-0.0942709	8.12067	-3.08379	3.47114	300	200	0	3.38767	0.883692	55.8259	-745.343	1554.94	488.692	-311	200	0	6.29727	5.39735	64.3337	655.051	342.162	1177.31	-914	200	0
429	8	0.0400867	-0.000669597	-0.0633031	-2.92355	-0.583406	-2.16718	300	610	0	0.0510774	-0.00805834	-0.0928144	8.2902	-2.73543	4.29016	300	200	0	3.35113	0.855961	56.0692	-756.72	1558.8	484.582	-311	200	0	6.18929	5.25144	63.3597	656.935	414.182	1108.19	-914	200	0
429	9	0.0423008	0.00039304	-0.0677621	-3.10561	-0.082046	-2.65472	300	610	0	0.0487757	-0.00882946	-0.0809112	7.39927	-2.209	4.24957	300	200	0	3.33563	0.832	56.3249	-764.751	1560.4	480.861	-311	200	0	6.13539	5.17331	62.1512	679.947	431.061	1044.93	-914	200	0
430	0	0.0385305	0.000957144	-0.0622469	-2.84003	0.215993	-2.61852	300	610	0	0.041637	-0.00822012	-0.0644208	6.00485	-1.64297	3.71957	300	200	0	3.34719	0.813172	56.5712	-767.743	1559.51	478.56	-311	200	0	6.12322	5.15824	60.875	714.102	385.977	991.472	-914	200	0	9.8628	6.43119	119.011	23866.4	76674.9	-5731.57	0	0	0
430	1	0.031769	0.00116736	-0.0516545	-2.34873	0.3616	-2.28551	300	610	0	0.0325685	-0.00688974	-0.047259	4.4872	-1.12164	2.97138	300	200	0	3.38612	0.798358	56.7755	-764.531	1557.81	477.745	-311	200	0	6.12163	5.17925	59.7667	747.647	283.052	946.808	-914	200	0
430	2	0.0240938	0.00114905	-0.0394059	-1.78622	0.402204	-1.82156	300	610	0	0.0234715	-0.0053034	-0.0317574	3.07964	-0.688178	2.18695	300	200	0	3.44537	0.786203	56.9196	-755.264	1557.18	477.524	-311	200	0	6.11496	5.20401	59.0718	767.511	139.211	910.269	-914	200	0
430	3	0.0168083	0.00100152	-0.0276653	-1.24985	0.377597	-1.33763	300	610	0	0.0154428	-0.00375904	-0.0190584	1.90319	-0.356909	1.4752	300	200	0	3.51311	0.775816	57.0055	-741.897	1557.67	476.548	-311	200	0	6.12013	5.21868	58.9461	762.349	-18.9715	884.456	-914	200	0
430	4	0.0106156	0.000797296	-0.0176167	-0.792448	0.31843	-0.89992	300	610	0	0.00898552	-0.00242293	-0.0094849	0.999877	-0.123893	0.890095	300	200	0	3.57842	0.766922	57.0418	-727.754	1558.25	473.534	-311	200	0	6.16472	5.23224	59.3849	729.115	-161.288	873.232	-914	200	0
430	5	0.00578939	0.000584818	-0.00973888	-0.434984	0.246447	-0.540963	300	610	0	0.0042016	-0.00136586	-0.00284975	0.361308	0.0248515	0.447567	300	200	0	3.63478	0.76042	57.0315	-716.049	1558.58	467.899	-311	200	0	6.25028	5.26037	60.2347	678.158	-264.852	878.538	-914	200	0
430	6	0.00232433	0.000392928	-0.00404839	-0.177599	0.175678	-0.270084	300	610	0	0.000950145	-0.000595253	0.0013049	-0.0489151	0.107409	0.139774	300	200	0	3.67836	0.758227	56.9723	-708.752	1558.86	460.333	-311	200	0	6.34795	5.30849	61.2766	629.985	-323.239	898.36	-914	200	0
430	7	5.49762e-05	0.000235755	-0.000293972	-0.0084406	0.114044	-0.0821411	300	610	0	-0.00103257	-8.12215e-05	0.00353805	-0.278942	0.14207	-0.053856	300	200	0	3.70502	0.762352	56.8697	-706.413	1558.94	452.395	-311	200	0	6.42568	5.36503	62.3188	602.956	-344.046	925.598	-914	200	0
430	8	-0.00125635	0.000117279	0.00189969	0.0898235	0.0650102	0.0357102	300	610	0	-0.00204942	0.000224005	0.00440017	-0.377939	0.14506	-0.158763	300	200	0	3.70969	0.773653	56.7434	-708.396	1558.63	445.156	-311	200	0	6.46517	5.40917	63.234	600.679	-338.146	949.21	-914	200	0
430	9	-0.00186051	3.51792e-05	0.00293444	0.135611	0.0290675	0.0992114	300	610	0	-0.00238972	0.000372789	0.00437124	-0.389798	0.129484	-0.200151	300	200	0	3.68843	0.790876	56.6157	-713.523	1558.06	438.502	-311	200	0	6.45603	5.42932	63.9479	611.513	-310.699	958.939	-914	200	0
431	0	-0.00198605	-1.62186e-05	0.00317952	0.145769	0.00493657	0.123893	300	610	0	-0.00230046	0.000413887	0.00383345	-0.350142	0.105091	-0.200084	300	200	0	3.64284	0.811089	56.4962	-720.458	1556.95	431.75	-311	200	0	6.39234	5.43286	64.4118	621.617	-260.007	950.381	-914	200	0	9.7906	6.13974	121.865	24312.5	78431.3	-5713.55	0	0	0
431	1	-0.00182145	-4.38362e-05	0.00294135	0.13423	-0.00952608	0.123313	300	610	0	-0.00197487	0.00038817	0.0030672	-0.285596	0.0785369	-0.176191	300	200	0	3.58376	0.831441	56.3916	-727.339	1554.34	424.581	-311	200	0	6.28313	5.43389	64.5868	627.139	-184.903	926.986	-914	200	0
431	2	-0.00150964	-5.44886e-05	0.00245373	0.111592	-0.0167057	0.108277	300	610	0	-0.00155222	0.000327105	0.00226095	-0.214436	0.0539059	-0.141447	300	200	0	3.52749	0.850439	56.3268	-732.213	1549.51	417.59	-311	200	0	6.15502	5.43176	64.4847	633.331	-93.3333	898.5	-914	200	0
431	3	-0.00115038	-5.41168e-05	0.00188082	0.0852713	-0.0188418	0.0867228	300	610	0	-0.00112415	0.000252996	0.00152784	-0.147955	0.0333173	-0.104607	300	200	0	3.48659	0.866807	56.341	-734.34	1542.3	412.46	-311	200	0	6.03677	5.40853	64.2396	645.598	-3.24869	875.749	-914	200	0
431	4	-0.000806674	-4.74509e-05	0.00132719	0.0599719	-0.0178236	0.0639907	300	610	0	-0.000744002	0.000180224	0.00092418	-0.0920926	0.0175076	-0.0709536	300	200	0	3.46572	0.87769	56.4569	-734.317	1531.88	411.355	-311	200	0	5.94828	5.35042	64.0974	664.203	64.5035	864.207	-914	200	0
431	5	-0.000512881	-3.7961e-05	0.000850644	0.0382759	-0.0151132	0.0432916	300	610	0	-0.000436734	0.000116896	0.000466919	-0.0489944	0.00633049	-0.0431453	300	200	0	3.46401	0.880232	56.6658	-732.581	1516.28	415.548	-311	200	0	5.90436	5.26734	64.2826	684.68	96.4499	862.085	-914	200	0
431	6	-0.000282816	-2.79789e-05	0.000475235	0.0212383	-0.0117529	0.0262291	300	610	0	-0.000208	6.65485e-05	0.000148348	-0.0183737	-0.000850581	-0.0220129	300	200	0	3.47853	0.875368	56.9388	-728.065	1493.89	424.488	-311	200	0	5.91305	5.18832	64.8559	699.638	92.5951	865.006	-914	200	0
431	7	-0.000116821	-1.89039e-05	0.000202733	0.00891032	-0.00841969	0.0132919	300	610	0	-5.16899e-05	2.96671e-05	-5.25022e-05	0.0014223	-0.00487793	-0.00723831	300	200	0	3.50645	0.869309	57.2415	-718.815	1465.05	436.133	-311	200	0	5.96865	5.13717	65.7034	702.184	64.0841	871.104	-914	200	0
431	8	-7.45434e-06	-1.14324e-05	2.18871e-05	0.000760026	-0.00549941	0.00426888	300	610	0	4.43434e-05	4.92494e-06	-0.000161721	0.0126345	-0.00661189	0.00211935	300	200	0	3.54522	0.871856	57.5399	-704.178	1432.32	448.317	-311	200	0	6.05865	5.11455	66.6364	691.273	27.6768	880.504	-914	200	0
431	9	5.63151e-05	-5.7736e-06	-8.47002e-05	-0.00401661	-0.00316473	-0.00142788	300	610	0	9.42709e-05	-9.88774e-06	-0.000205236	0.0175746	-0.00682053	0.00724687	300	200	0	3.59256	0.892174	57.8041	-685.799	1399.92	460.001	-311	200	0	6.17315	5.10664	67.4804	673.576	0.470683	892.326	-914	200	0
432	0	8.62652e-05	-1.83171e-06	-0.000135884	-0.00628407	-0.00144508	-0.00453299	300	610	0	0.000111737	-1.72254e-05	-0.000205785	0.0183196	-0.00612731	0.00933093	300	200	0	3.64691	0.933135	58.019	-666.615	1372.97	471.069	-311	200	0	6.29989	5.10483	68.1181	658.289	-6.40505	904.704	-914	200	0	9.79233	6.13959	121.862	24311.5	78432	-5714.28	0	0	0
432	1	9.32001e-05	6.53064e-07	-0.000149112	-0.00683852	-0.000284082	-0.00577784	300	610	0	0.000108458	-1.93906e-05	-0.000181567	0.0165638	-0.00499821	0.00941669	300	200	0	3.70564	0.989504	58.1878	-649.536	1355.14	481.025	-311	200	0	6.42038	5.11107	68.5152	648.951	8.69093	916.987	-914	200	0
432	2	8.60756e-05	2.00383e-06	-0.000138939	-0.00634198	0.000417308	-0.0058047	300	610	0	9.36414e-05	-1.83236e-05	-0.000145995	0.0135794	-0.00375312	0.00834329	300	200	0	3.76274	1.05234	58.3185	-636.469	1346.47	488.516	-311	200	0	6.51813	5.13244	68.7225	640.591	40.4085	930.826	-914	200	0
432	3	7.17169e-05	2.54155e-06	-0.000116525	-0.00530038	0.000770819	-0.00512808	300	610	0	7.39582e-05	-1.55255e-05	-0.000108136	0.0102446	-0.00258979	0.0067314	300	200	0	3.81073	1.11357	58.4203	-627.892	1344.3	492.337	-311	200	0	6.58401	5.17702	68.8535	626.114	81.5198	947.971	-914	200	0
432	4	5.49109e-05	2.54769e-06	-8.97457e-05	-0.00406956	0.00088217	-0.00412766	300	610	0	5.38237e-05	-1.20657e-05	-7.34769e-05	0.00710579	-0.00161217	0.0050021	300	200	0	3.8449	1.16666	58.5141	-623.378	1346.58	492.486	-311	200	0	6.61242	5.24702	69.0339	604.913	126.741	966.335	-914	200	0
432	5	3.87016e-05	2.24748e-06	-6.36488e-05	-0.00287671	0.000841015	-0.00306034	300	610	0	3.58302e-05	-8.63792e-06	-4.47893e-05	0.00445395	-0.000857867	0.00341146	300	200	0	3.86402	1.20518	58.6313	-622.175	1353.39	490.104	-311	200	0	6.60299	5.33253	69.3183	583.555	172.518	979.753	-914	200	0
432	6	2.47678e-05	1.80691e-06	-4.10558e-05	-0.00184791	0.000717082	-0.00208182	300	610	0	2.12129e-05	-5.63727e-06	-2.29552e-05	0.00239825	-0.000321902	0.00209018	300	200	0	3.86761	1.22123	58.793	-623.214	1365.35	486.63	-311	200	0	6.56605	5.41559	69.6455	569.763	213.271	981.188	-914	200	0
432	7	1.38036e-05	1.33818e-06	-2.31711e-05	-0.00103607	0.000560333	-0.00127101	300	610	0	1.02796e-05	-3.23995e-06	-7.6649e-06	0.000930392	2.46299e-05	0.00108131	300	200	0	3.85516	1.20611	58.9913	-625.032	1381.38	483.124	-311	200	0	6.51548	5.47555	69.8911	568.503	240.44	965.172	-914	200	0
432	8	5.85395e-06	9.09136e-07	-1.01256e-05	-0.000445785	0.000403404	-0.000653301	300	610	0	2.76791e-06	-1.47532e-06	2.04015e-06	-2.44819e-05	0.000220933	0.000372342	300	200	0	3.82797	1.15463	59.1917	-626.299	1398.34	480.164	-311	200	0	6.45755	5.49275	69.9575	581.091	246.253	929.763	-914	200	0
432	9	5.85378e-07	5.54065e-07	-1.41793e-06	-5.32486e-05	0.000265082	-0.000220257	300	610	0	-1.88097e-06	-2.84845e-07	7.37684e-06	-0.000570569	0.000307456	-7.96739e-05	300	200	0	3.78934	1.06941	59.3486	-627.071	1412.73	478.155	-311	200	0	6.39309	5.46452	69.8312	604.939	226.832	878.094	-914	200	0
433	0	-2.51359e-06	2.83858e-07	3.75764e-06	0.000178789	0.000153949	5.49824e-05	300	610	0	-4.32959e-06	4.33578e-07	9.56568e-06	-0.000816516	0.000320547	-0.000330062	300	200	0	3.74239	0.960663	59.4266	-629.276	1423.25	477.565	-311	200	0	6.32878	5.41823	69.5872	636.611	182.674	818.345	-914	200	0	10.1069	6.31875	128.2	25656.9	83071.5	-5916.54	0	0	0
433	1	-3.99566e-06	9.46598e-08	6.28534e-06	0.000290884	7.16979e-05	0.000206676	300	610	0	-5.22123e-06	7.94943e-07	9.68368e-06	-0.000860575	0.000289856	-0.000434671	300	200	0	3.68941	0.843437	59.4192	-635.322	1432.19	478.753	-311	200	0	6.28274	5.39163	69.3349	674.461	117.677	762.404	-914	200	0
433	2	-4.3714e-06	-2.54061e-08	6.98927e-06	0.000320652	1.58597e-05	0.000269252	300	610	0	-5.11138e-06	9.07933e-07	8.59699e-06	-0.000783304	0.000237652	-0.000442993	300	200	0	3.63354	0.734909	59.3477	-646.458	1443.93	481.502	-311	200	0	6.27146	5.3998	69.154	714.543	35.8657	721.505	-914	200	0
433	3	-4.06625e-06	-9.14091e-08	6.5607e-06	0.000299537	-1.81355e-05	0.000273128	300	610	0	-4.43881e-06	8.64649e-07	6.94722e-06	-0.000645488	0.000179303	-0.000394961	300	200	0	3.58029	0.650253	59.2373	-662.226	1462.08	484.87	-311	200	0	6.28864	5.43157	69.073	747.703	-62.3646	700.044	-914	200	0
433	4	-3.406e-06	-1.18459e-07	5.53209e-06	0.000251685	-3.55188e-05	0.000242793	300	610	0	-3.5229e-06	7.36674e-07	5.1704e-06	-0.000489292	0.000124378	-0.000320256	300	200	0	3.53735	0.596279	59.0969	-680.193	1487.86	487.623	-311	200	0	6.30529	5.4704	69.0739	766.282	-179.985	695.267	-914	200	0
433	5	-2.62031e-06	-1.19889e-07	4.28113e-06	0.000194165	-4.12787e-05	0.000196405	300	610	0	-2.57628e-06	5.75265e-07	3.53237e-06	-0.000341151	7.79699e-05	-0.000239122	300	200	0	3.51062	0.569023	58.925	-696.248	1519.73	488.861	-311	200	0	6.2929	5.50633	69.0879	772.349	-318.002	703.916	-914	200	0
433	6	-1.85617e-06	-1.06417e-07	3.05147e-06	0.000137945	-3.96689e-05	0.000146318	300	610	0	-1.72486e-06	4.13877e-07	2.16944e-06	-0.000215303	4.19914e-05	-0.000163964	300	200	0	3.49953	0.560226	58.7242	-706.326	1554.13	488.343	-311	200	0	6.23858	5.53278	69.0095	775.643	-467.425	726.366	-914	200	0
433	7	-1.19553e-06	-8.59833e-08	1.98066e-06	8.91743e-05	-3.40138e-05	0.000100075	300	610	0	-1.02969e-06	2.71742e-07	1.12717e-06	-0.000117278	1.62991e-05	-0.000101204	300	200	0	3.49774	0.566558	58.4936	-708.263	1587.23	486.256	-311	200	0	6.13982	5.54137	68.7399	780.966	-605.974	764.376	-914	200	0
433	8	-6.7315e-07	-6.39838e-08	1.12886e-06	5.05018e-05	-2.67071e-05	6.15565e-05	300	610	0	-5.07237e-07	1.57623e-07	3.93525e-07	-4.6935e-05	-4.15961e-07	-5.30534e-05	300	200	0	3.49885	0.592134	58.214	-702.097	1616.21	482.822	-311	200	0	6.00023	5.5203	68.2238	778.134	-706.316	817.4	-914	200	0
433	9	-2.92553e-07	-4.37067e-08	5.04521e-07	2.22459e-05	-1.93219e-05	3.2071e-05	300	610	0	-1.46376e-07	7.32172e-08	-7.52014e-08	-8.95689e-07	-9.97673e-06	-1.9044e-05	300	200	0	3.50087	0.64274	57.8539	-689.354	1639.02	478.443	-311	200	0	5.83714	5.45579	67.4772	747.616	-747.786	880.657	-914	200	0
434	0	-3.88489e-08	-2.68374e-08	8.54068e-08	3.34789e-06	-1.27722e-05	1.12947e-05	300	610	0	7.85537e-08	1.59588e-08	-3.3573e-07	2.56815e-05	-1.42842e-05	2.78027e-06	300	200	0	3.50611	0.717645	57.399	-672.332	1654.05	474.044	-311	200	0	5.67815	5.33734	66.6083	676.414	-720.596	945.693	-914	200	0	9.02283	5.44992	120.769	23937.8	77779.6	-4841.76	0	0	0
434	1	1.11651e-07	-1.39387e-08	-1.65746e-07	-7.9167e-06	-7.48361e-06	-1.99734e-06	300	610	0	1.98512e-07	-1.88647e-08	-4.45494e-07	3.79002e-05	-1.50578e-05	1.49967e-05	300	200	0	3.51691	0.805842	56.8756	-653.401	1660.45	470.885	-311	200	0	5.53867	5.16539	65.7705	567.838	-625.437	1003.78	-914	200	0
434	2	1.84869e-07	-4.86073e-09	-2.90385e-07	-1.34494e-05	-3.55071e-06	-9.40146e-06	300	610	0	2.43814e-07	-3.66373e-08	-4.55489e-07	4.04067e-05	-1.37073e-05	2.02326e-05	300	200	0	3.53157	0.888623	56.3495	-634.591	1658.56	469.862	-311	200	0	5.41578	4.95663	65.0577	439.253	-474.123	1049.77	-914	200	0
434	3	2.04925e-07	9.38185e-10	-3.27426e-07	-1.5027e-05	-8.66156e-07	-1.25376e-05	300	610	0	2.40792e-07	-4.24877e-08	-4.0693e-07	3.70303e-05	-1.12966e-05	2.08307e-05	300	200	0	3.54592	0.946991	55.9	-617.429	1649.96	471.031	-311	200	0	5.31018	4.74209	64.4555	313.591	-289.846	1082.47	-914	200	0
434	4	1.92024e-07	4.16042e-09	-3.09685e-07	-1.41424e-05	7.80601e-07	-1.28459e-05	300	610	0	2.10346e-07	-4.07857e-08	-3.30495e-07	3.06741e-05	-8.56368e-06	1.86911e-05	300	200	0	3.55759	0.970153	55.5892	-602.458	1637.61	473.789	-311	200	0	5.23743	4.55578	63.8798	211.76	-102.451	1101.52	-914	200	0
434	5	1.61712e-07	5.51703e-09	-2.62562e-07	-1.19477e-05	1.63434e-06	-1.14916e-05	300	610	0	1.67762e-07	-3.49445e-08	-2.47145e-07	2.33625e-05	-5.9714e-06	1.52324e-05	300	200	0	3.56583	0.958472	55.4451	-589.104	1625.41	477.365	-311	200	0	5.21002	4.4213	63.2558	147.449	62.2513	1105.34	-914	200	0
434	6	1.25005e-07	5.63924e-09	-2.04165e-07	-9.26134e-06	1.93034e-06	-9.34288e-06	300	610	0	1.23278e-07	-2.74198e-08	-1.69757e-07	1.63733e-05	-3.76902e-06	1.14278e-05	300	200	0	3.56897	0.919715	55.4656	-576.679	1616.45	481.1	-311	200	0	5.21819	4.3462	62.5931	123.099	191.067	1092.62	-914	200	0
434	7	8.89957e-08	5.03717e-09	-1.46248e-07	-6.61266e-06	1.87039e-06	-6.99356e-06	300	610	0	8.30031e-08	-1.98244e-08	-1.05023e-07	1.04027e-05	-2.0534e-06	7.87783e-06	300	200	0	3.56643	0.864163	55.6328	-565.643	1611.57	484.453	-311	200	0	5.23667	4.32354	62.005	131.155	283.176	1064.9	-914	200	0
434	8	5.76818e-08	4.09045e-09	-9.55123e-08	-4.3014e-06	1.61292e-06	-4.809e-06	300	610	0	4.99512e-08	-1.30938e-08	-5.52831e-08	5.72965e-06	-8.22186e-07	4.89755e-06	300	200	0	3.56201	0.800578	55.9237	-557.863	1609.94	487.056	-311	200	0	5.2514	4.33585	61.6521	162.333	344.639	1028.77	-914	200	0
434	9	3.28007e-08	3.05845e-09	-5.49541e-08	-2.4597e-06	1.27258e-06	-2.97964e-06	300	610	0	2.49926e-08	-7.66293e-09	-2.00939e-08	2.35976e-06	-1.62718e-08	2.60011e-06	300	200	0	3.56243	0.733334	56.3097	-555.578	1609.93	488.901	-311	200	0	5.27621	4.36252	61.6521	212.313	382.492	995.571	-914	200	0
435	0	1.45847e-08	2.10045e-09	-2.50832e-08	-1.10756e-06	9.25185e-07	-1.57259e-06	300	610	0	7.6628e-09	-3.62684e-09	2.53394e-09	1.40892e-07	4.49029e-07	9.69205e-07	300	200	0	3.57284	0.66397	56.7525	-559.674	1608.19	490.363	-311	200	0	5.3405	4.3883	62.0261	282.417	400.244	976.478	-914	200	0	9.02283	5.44992	120.769	23937.8	77779.6	-4841.76	0	0	0
435	1	2.37245e-09	1.29923e-09	-4.91835e-09	-1.98091e-07	6.15142e-07	-5.76118e-07	300	610	0	-3.21457e-09	-8.73868e-10	1.52417e-08	-1.15165e-06	6.63019e-07	-8.40419e-08	300	200	0	3.59407	0.595744	57.2056	-568.448	1598.75	491.836	-311	200	0	5.46219	4.40328	62.7203	375.798	396.457	974.896	-914	200	0
435	2	-4.93183e-09	6.8366e-10	7.26185e-09	3.48424e-07	3.63543e-07	6.54938e-08	300	610	0	-9.08527e-09	8.13142e-10	2.07309e-08	-1.75749e-06	7.07005e-07	-6.79588e-07	300	200	0	3.62267	0.534534	57.6285	-578.428	1576.17	493.357	-311	200	0	5.62943	4.3974	63.6594	487.497	366.91	982.533	-914	200	0
435	3	-8.54344e-09	2.48229e-10	1.33991e-08	6.21103e-07	1.75542e-07	4.26581e-07	300	610	0	-1.13774e-08	1.68614e-09	2.14152e-08	-1.89628e-06	6.48001e-07	-9.40974e-07	300	200	0	3.65108	0.485033	57.9888	-587.011	1540.69	494.741	-311	200	0	5.79887	4.36737	64.7384	596.699	308.799	983.9	-914	200	0
435	4	-9.60135e-09	-3.1717e-11	1.53302e-08	7.03829e-07	4.65213e-08	5.83329e-07	300	610	0	-1.13389e-08	1.98705e-09	1.92555e-08	-1.75e-06	5.36819e-07	-9.7907e-07	300	200	0	3.66954	0.446809	58.2478	-594.126	1499.31	495.953	-311	200	0	5.91487	4.33078	65.7758	675.678	224.547	966.831	-914	200	0
435	5	-9.06487e-09	-1.88891e-10	1.46127e-08	6.67479e-07	-3.32056e-08	6.03905e-07	300	610	0	-9.96479e-09	1.92315e-09	1.5718e-08	-1.45725e-06	4.08893e-07	-8.84244e-07	300	200	0	3.67068	0.414227	58.3616	-601.221	1462.07	497.24	-311	200	0	5.94401	4.32104	66.5388	707.534	123.097	929.915	-914	200	0
435	6	-7.67567e-09	-2.56738e-10	1.2458e-08	5.66999e-07	-7.50858e-08	5.43734e-07	300	610	0	-7.98672e-09	1.65712e-09	1.18101e-08	-1.11519e-06	2.86591e-07	-7.243e-07	300	200	0	3.65234	0.381619	58.3074	-609.308	1437.62	499.178	-311	200	0	5.89345	4.36709	66.8466	693.305	18.9328	881.607	-914	200	0
435	7	-5.96181e-09	-2.65137e-10	9.73386e-09	4.41627e-07	-9.02127e-08	4.44312e-07	300	610	0	-5.89721e-09	1.3066e-09	8.15522e-09	-7.85563e-07	1.82104e-07	-5.45985e-07	300	200	0	3.61711	0.349644	58.1015	-618.041	1430.77	502.537	-311	200	0	5.7958	4.48205	66.6496	646.141	-70.5221	834.306	-914	200	0
435	8	-4.26562e-09	-2.38355e-10	7.00708e-09	3.16891e-07	-8.81544e-08	3.34176e-07	300	610	0	-3.99274e-09	9.49283e-10	5.08153e-09	-5.02386e-07	1.00318e-07	-3.78367e-07	300	200	0	3.57214	0.326676	57.792	-625.9	1441.39	507.804	-311	200	0	5.68461	4.65623	66.0142	582.015	-130.381	798.72	-914	200	0
435	9	-2.78183e-09	-1.94539e-10	4.6039e-09	2.07393e-07	-7.64607e-08	2.31011e-07	300	610	0	-2.42174e-09	6.30667e-10	2.70846e-09	-2.79676e-07	4.1335e-08	-2.36884e-07	300	200	0	3.5287	0.324507	57.4389	-631.352	1464.77	514.852	-311	200	0	5.58289	4.84973	65.0475	513.416	-154.013	780.411	-914	200	0
436	0	-1.59706e-09	-1.46153e-10	2.67328e-09	1.19711e-07	-6.06214e-08	1.44154e-07	300	610	0	-1.22975e-09	3.72287e-10	1.02114e-09	-1.18284e-07	2.49421e-09	-1.27296e-07	300	200	0	3.49774	0.352193	57.095	-634.656	1494.23	522.988	-311	200	0	5.49799	5.00932	63.8612	447.146	-144.218	778.623	-914	200	0	9.16922	5.55449	119.087	23608.8	76081.2	-5145.4	0	0	0
436	1	-7.25464e-10	-1.00908e-10	1.24455e-09	5.50247e-08	-4.42869e-08	7.70284e-08	300	610	0	-3.978e-10	1.79346e-10	-7.07258e-11	-1.13895e-08	-2.01347e-08	-4.91114e-08	300	200	0	3.48311	0.411367	56.7945	-638.285	1524.55	531.049	-311	200	0	5.42499	5.10777	62.5724	385.562	-111.281	788.466	-914	200	0
436	2	-1.37845e-10	-6.28637e-11	2.74719e-10	1.12732e-08	-2.96153e-08	2.92509e-08	300	610	0	1.27959e-10	4.7031e-11	-6.90066e-10	5.14278e-08	-3.07447e-08	1.6964e-09	300	200	0	3.47999	0.495273	56.5485	-644.918	1553.37	537.51	-311	200	0	5.36619	5.161	61.2942	331.311	-68.8068	806.297	-914	200	0
436	3	2.16441e-10	-3.34952e-11	-3.15641e-10	-1.52258e-08	-1.7649e-08	-1.70629e-09	300	610	0	4.14989e-10	-3.46508e-11	-9.63883e-10	8.14132e-08	-3.31794e-08	3.07061e-08	300	200	0	3.4804	0.592398	56.3482	-655.093	1580.66	540.89	-311	200	0	5.34023	5.205	60.1321	291.065	-27.0974	833.337	-914	200	0
436	4	3.94334e-10	-1.26162e-11	-6.17437e-10	-2.86461e-08	-8.6647e-09	-1.93017e-08	300	610	0	5.3054e-10	-7.74826e-11	-1.0064e-09	8.89468e-08	-3.06234e-08	4.37244e-08	300	200	0	3.47935	0.691261	56.1727	-667.108	1607.57	540.441	-311	200	0	5.36311	5.26378	59.1767	271.602	8.21058	872.927	-914	200	0
436	5	4.49599e-10	8.92306e-13	-7.17341e-10	-3.29469e-08	-2.46613e-09	-2.7117e-08	300	610	0	5.33722e-10	-9.28709e-11	-9.1085e-10	8.26736e-08	-2.55027e-08	4.59962e-08	300	200	0	3.4769	0.781499	56.0038	-679.044	1634.71	536.663	-311	200	0	5.43276	5.33679	58.4749	273.037	31.1076	924.715	-914	200	0
436	6	4.2777e-10	8.55268e-12	-6.89256e-10	-3.14915e-08	1.39177e-09	-2.83774e-08	300	610	0	4.71919e-10	-9.06459e-11	-7.4732e-10	6.92101e-08	-1.9518e-08	4.18185e-08	300	200	0	3.47668	0.853602	55.8444	-690.605	1661.47	531.03	-311	200	0	5.53551	5.4029	58.0439	288.886	34.9766	982.332	-914	200	0
436	7	3.64219e-10	1.19373e-11	-5.90932e-10	-2.69001e-08	3.44394e-09	-2.57187e-08	300	610	0	3.80121e-10	-7.85594e-11	-5.64199e-10	5.32176e-08	-1.37501e-08	3.44307e-08	300	200	0	3.48293	0.902428	55.7236	-702.706	1687.22	524.936	-311	200	0	5.6573	5.43216	57.9132	310.868	17.9754	1035.6	-914	200	0
436	8	2.84256e-10	1.24601e-11	-4.63946e-10	-2.10531e-08	4.21323e-09	-2.11238e-08	300	610	0	2.82021e-10	-6.22439e-11	-3.91647e-10	3.76778e-08	-8.79445e-09	2.60781e-08	300	200	0	3.49726	0.930548	55.679	-715.268	1712.21	519.019	-311	200	0	5.78681	5.40688	58.1254	332.008	-14.284	1074.53	-914	200	0
436	9	2.0439e-10	1.12751e-11	-3.35622e-10	-1.51814e-08	4.15322e-09	-1.59635e-08	300	610	0	1.91995e-10	-4.54423e-11	-2.45744e-10	2.42511e-08	-4.89668e-09	1.81665e-08	300	200	0	3.51697	0.945084	55.7312	-726.202	1736.69	513.466	-311	200	0	5.90518	5.34026	58.7322	347.324	-48.0664	1092.78	-914	200	0
437	0	1.34103e-10	9.24954e-12	-2.21827e-10	-9.99536e-09	3.62354e-09	-1.10933e-08	300	610	0	1.17343e-10	-3.03644e-11	-1.32557e-10	1.364e-08	-2.07184e-09	1.14519e-08	300	200	0	3.53744	0.951691	55.8734	-732.804	1760.39	508.475	-311	200	0	5.97488	5.26815	59.7808	353.533	-61.2121	1089.12	-914	200	0	9.82452	6.50937	123.789	24523.1	80377	-5890.02	0	0	0
437	1	7.77032e-11	6.98215e-12	-1.29953e-10	-5.82197e-09	2.88699e-09	-6.97058e-09	300	610	0	6.0432e-11	-1.80751e-11	-5.16767e-11	5.91294e-09	-2.00685e-10	6.22596e-09	300	200	0	3.55723	0.952909	56.0807	-733.509	1782.6	504.218	-311	200	0	5.95294	5.22072	61.2371	348.531	-29.5762	1067.16	-914	200	0
437	2	3.60117e-11	4.84606e-12	-6.16364e-11	-2.72835e-09	2.1193e-09	-3.76914e-09	300	610	0	2.05059e-11	-8.85432e-12	9.86876e-13	7.65277e-10	8.99067e-10	2.479e-09	300	200	0	3.57916	0.949898	56.3251	-728.69	1801.6	500.75	-311	200	0	5.82325	5.21048	62.9213	331.752	60.0187	1035.06	-914	200	0
437	3	7.74765e-12	3.04014e-12	-1.5009e-11	-6.24384e-10	1.42525e-09	-1.4791e-09	300	610	0	-4.89454e-12	-2.49718e-12	3.11482e-11	-2.28562e-09	1.42418e-09	2.91277e-11	300	200	0	3.60653	0.942145	56.583	-720.143	1814.06	498.139	-311	200	0	5.61786	5.24433	64.5727	307.745	200.55	1003.75	-914	200	0
437	4	-9.42654e-12	1.63937e-12	1.35889e-11	6.59738e-10	8.56276e-10	1.39104e-11	300	610	0	-1.8915e-11	1.45559e-12	4.47759e-11	-3.76723e-09	1.5563e-09	-1.3829e-09	300	200	0	3.63884	0.926751	56.8327	-709.237	1816.35	496.493	-311	200	0	5.40957	5.33131	65.9851	289.221	364.734	982.835	-914	200	0
437	5	-1.8177e-11	6.38536e-13	2.84112e-11	1.31939e-09	4.27054e-10	8.7066e-10	300	610	0	-2.47209e-11	3.5547e-12	4.72727e-11	-4.16994e-09	1.44671e-09	-2.02988e-09	300	200	0	3.67022	0.901811	57.0562	-695.9	1806.69	495.801	-311	200	0	5.28003	5.47419	67.0613	290.609	513.592	976.425	-914	200	0
437	6	-2.10409e-11	-1.30233e-14	3.35459e-11	1.54135e-09	1.29357e-10	1.25944e-09	300	610	0	-2.51117e-11	4.33777e-12	4.30722e-11	-3.90432e-09	1.21121e-09	-2.15984e-09	300	200	0	3.69223	0.870171	57.2478	-679.823	1785.15	495.754	-311	200	0	5.28546	5.6586	67.7802	315.415	610.824	981.832	-914	200	0
437	7	-2.01789e-11	-3.86085e-13	3.24986e-11	1.4852e-09	-5.72267e-11	1.33282e-09	300	610	0	-2.23424e-11	4.27083e-12	3.55218e-11	-3.2861e-09	9.31411e-10	-1.97706e-09	300	200	0	3.69939	0.838975	57.4199	-661.627	1752.02	495.606	-311	200	0	5.44207	5.8498	68.1682	351.641	636.015	992.367	-914	200	0
437	8	-1.72775e-11	-5.54547e-13	2.80218e-11	1.27584e-09	-1.57681e-10	1.2161e-09	300	610	0	-1.80865e-11	3.72315e-12	2.69456e-11	-2.53887e-09	6.5949e-10	-1.63625e-09	300	200	0	3.6913	0.817052	57.5954	-642.507	1708.23	494.334	-311	200	0	5.72981	6.00223	68.285	381.074	589.545	1001.32	-914	200	0
437	9	-1.35494e-11	-5.85288e-13	2.2107e-11	1.00336e-09	-1.96637e-10	1.004e-09	300	610	0	-1.34831e-11	2.96437e-12	1.88021e-11	-1.80656e-09	4.24521e-10	-1.24522e-09	300	200	0	3.67061	0.811993	57.7897	-623.83	1657.58	491.133	-311	200	0	6.1031	6.08117	68.2018	393.897	487.143	1003.35	-914	200	0
438	0	-9.79049e-12	-5.33182e-13	1.60706e-11	7.27072e-10	-1.95591e-10	7.62356e-10	300	610	0	-9.2289e-12	2.17468e-12	1.18783e-11	-1.17012e-09	2.38811e-10	-8.71938e-10	300	200	0	3.64126	0.827203	57.9993	-607.349	1606.94	485.788	-311	200	0	6.50314	6.07648	67.9937	396.289	349.596	994.887	-914	200	0	9.82452	6.50937	123.789	24523.1	80377	-5890.02	0	0	0
438	1	-6.46204e-12	-4.39654e-13	1.06839e-11	4.81533e-10	-1.7167e-10	5.32528e-10	300	610	0	-5.68262e-12	1.46137e-12	6.48128e-12	-6.64696e-10	1.03565e-10	-5.53361e-10	300	200	0	3.60838	0.861126	58.2049	-594.685	1563.2	478.858	-311	200	0	6.86992	5.99401	67.7633	407.832	195.314	975.471	-914	200	0
438	2	-3.7779e-12	-3.33463e-13	6.31301e-12	2.8295e-10	-1.3745e-10	3.36898e-10	300	610	0	-2.96616e-12	8.77022e-13	2.60552e-12	-2.94852e-10	1.34578e-11	-3.0422e-10	300	200	0	3.57832	0.909469	58.3854	-585.914	1530.2	471.49	-311	200	0	7.15636	5.8435	67.6339	452.094	37.6374	948.544	-914	200	0
438	3	-1.78423e-12	-2.32651e-13	3.0473e-12	1.35039e-10	-1.01387e-10	1.84253e-10	300	610	0	-1.05069e-12	4.36486e-13	6.65001e-14	-4.70562e-11	-3.99541e-11	-1.24705e-10	300	200	0	3.55765	0.967673	58.53	-579.369	1508.68	464.495	-311	200	0	7.34064	5.64109	67.6837	543.53	-114.422	920.757	-914	200	0
438	4	-4.25244e-13	-1.46951e-13	8.06368e-13	3.38976e-11	-6.85649e-11	7.45221e-11	300	610	0	1.75876e-13	1.31159e-13	-1.40124e-12	1.01025e-10	-6.58999e-11	-6.62499e-12	300	200	0	3.55036	1.03104	58.6481	-573.597	1497.93	457.534	-311	200	0	7.42832	5.41343	67.9145	678.767	-253.873	900.261	-914	200	0
438	5	4.06808e-13	-8.01576e-14	-5.782e-13	-2.82952e-11	-4.15191e-11	2.54733e-12	300	610	0	8.60126e-13	-6.00269e-14	-2.07806e-12	1.74119e-10	-7.29605e-11	6.20552e-11	300	200	0	3.55453	1.09321	58.7696	-568.869	1496.36	449.74	-311	200	0	7.4415	5.1874	68.3074	838.873	-375.653	893.699	-914	200	0
438	6	8.36695e-13	-3.21978e-14	-1.30532e-12	-6.06796e-11	-2.1019e-11	-3.91384e-11	300	610	0	1.15099e-12	-1.62793e-13	-2.21944e-12	1.95386e-10	-6.83213e-11	9.41444e-11	300	200	0	3.56264	1.14489	58.9288	-566.327	1501.35	440.878	-311	200	0	7.40095	4.97629	68.8452	998.594	-479.71	903.002	-914	200	0
438	7	9.84104e-13	-7.84456e-16	-1.56776e-12	-7.20645e-11	-6.72639e-12	-5.84393e-11	300	610	0	1.18099e-12	-2.02469e-13	-2.03611e-12	1.84318e-10	-5.75084e-11	1.0137e-10	300	200	0	3.56596	1.17405	59.1366	-566.721	1509.23	431.311	-311	200	0	7.31779	4.7794	69.4478	1137.23	-571.085	923.732	-914	200	0
438	8	9.51528e-13	1.73702e-14	-1.53173e-12	-7.00183e-11	2.2931e-12	-6.2569e-11	300	610	0	1.05744e-12	-2.01141e-13	-1.68795e-12	1.55979e-10	-4.4435e-11	9.34382e-11	300	200	0	3.55924	1.16882	59.3669	-570.093	1515.19	421.305	-311	200	0	7.19805	4.5948	69.9654	1245.79	-654.15	945.287	-914	200	0
438	9	8.19352e-13	2.57373e-14	-1.32839e-12	-6.0494e-11	7.20547e-12	-5.74836e-11	300	610	0	8.60329e-13	-1.76397e-13	-1.28653e-12	1.21089e-10	-3.16207e-11	7.77378e-11	300	200	0	3.54243	1.12314	59.5666	-575.805	1514.46	411.26	-311	200	0	7.0449	4.43309	70.2895	1325.52	-727.942	953.762	-914	200	0
439	0	6.4567e-13	2.74794e-14	-1.05311e-12	-4.78055e-11	9.17077e-12	-4.77062e-11	300	610	0	6.44428e-13	-1.41139e-13	-9.02347e-13	8.65924e-11	-2.04831e-11	5.94425e-11	300	200	0	3.51965	1.04172	59.6807	-582.992	1505.19	402.342	-311	200	0	6.86	4.31831	70.4349	1382.78	-786.116	937.73	-914	200	0	9.34648	5.77505	128.603	26384.5	83164.8	-5256.2	0	0	0
439	1	4.68831e-13	2.52048e-14	-7.69273e-13	-3.48107e-11	9.20734e-12	-3.63969e-11	300	610	0	4.43463e-13	-1.04041e-13	-5.73878e-13	5.64343e-11	-1.16375e-11	4.18365e-11	300	200	0	3.49695	0.93961	59.6769	-590.976	1490.7	396.234	-311	200	0	6.65017	4.27659	70.4908	1425.12	-819.385	894.497	-914	200	0
439	2	3.11261e-13	2.0892e-14	-5.14367e-13	-2.3189e-11	8.13062e-12	-2.55552e-11	300	610	0	2.75046e-13	-7.03063e-14	-3.16603e-13	3.23665e-11	-5.16414e-12	2.6726e-11	300	200	0	3.47828	0.837247	59.5594	-598.862	1478.72	394.317	-311	200	0	6.42633	4.3255	70.5203	1456.27	-819.8	833.543	-914	200	0
439	3	1.83556e-13	1.59215e-14	-3.06482e-13	-1.37423e-11	6.54218e-12	-1.62749e-11	300	610	0	1.45422e-13	-4.25284e-14	-1.30936e-13	1.46698e-11	-8.26614e-13	1.48518e-11	300	200	0	3.46332	0.754115	59.3614	-605.626	1476.56	397.12	-311	200	0	6.19131	4.46655	70.5185	1473.25	-783.566	774.824	-914	200	0
439	4	8.82469e-14	1.11654e-14	-1.50419e-13	-6.67255e-12	4.84891e-12	-8.99885e-12	300	610	0	5.35568e-14	-2.14871e-14	-8.57502e-15	2.74604e-12	1.76581e-12	6.25398e-12	300	200	0	3.4503	0.702562	59.1221	-611.299	1485.61	404.136	-311	200	0	5.93555	4.67815	70.4411	1470.47	-710.397	741.138	-914	200	0
439	5	2.29278e-14	7.09975e-15	-4.27561e-14	-1.81224e-12	3.29726e-12	-3.74256e-12	300	610	0	-5.64667e-15	-6.82753e-15	6.27987e-14	-4.43694e-12	3.0458e-12	5.65033e-13	300	200	0	3.43839	0.68548	58.8633	-617.364	1500.45	414.048	-311	200	0	5.64597	4.91585	70.2621	1445.18	-602.282	747.308	-914	200	0
439	6	-1.73611e-14	3.9157e-15	2.42424e-14	1.19827e-12	2.01201e-12	-2.74246e-13	300	610	0	-3.90125e-14	2.41501e-15	9.63479e-14	-8.03781e-12	3.41859e-12	-2.7732e-12	300	200	0	3.42644	0.700711	58.583	-625.591	1513.53	425.353	-311	200	0	5.31741	5.12578	70.0135	1397.77	-463.199	792.891	-914	200	0
439	7	-3.84554e-14	1.61818e-15	5.98729e-14	2.7863e-12	1.03318e-12	1.75256e-12	300	610	0	-5.3545e-14	7.44109e-15	1.0415e-13	-9.14982e-12	3.22535e-12	-4.36189e-12	300	200	0	3.41372	0.745896	58.2722	-636.788	1520.14	436.821	-311	200	0	4.96218	5.26817	69.7692	1329.81	-299.491	864.522	-914	200	0
439	8	-4.59987e-14	1.0429e-16	7.32204e-14	3.36715e-12	3.47216e-13	2.70893e-12	300	610	0	-5.55166e-14	9.44368e-15	9.62185e-14	-8.69829e-12	2.7297e-12	-4.75526e-12	300	200	0	3.4033	0.817491	57.9386	-650.323	1519.95	447.396	-311	200	0	4.613	5.33626	69.5751	1244.13	-121.293	945.414	-914	200	0
439	9	-4.48515e-14	-7.78557e-16	7.21648e-14	3.29966e-12	-8.85762e-14	2.93582e-12	300	610	0	-5.00312e-14	9.46915e-15	8.01866e-14	-7.40163e-12	2.11928e-12	-4.41449e-12	300	200	0	3.4016	0.907584	57.6094	-664.157	1515.41	456.044	-311	200	0	4.31312	5.35353	69.3803	1145.5	54.8401	1022.83	-914	200	0
440	0	-3.88445e-14	-1.19333e-15	6.29541e-14	2.86745e-12	-3.28575e-13	2.71625e-12	300	610	0	-4.09123e-14	8.35483e-15	6.14088e-14	-5.77365e-12	1.51565e-12	-3.69224e-12	300	200	0	3.4138	1.00369	57.3182	-675.532	1509.8	462.101	-311	200	0	4.09891	5.35318	69.0633	1038.92	207.315	1089.2	-914	200	0	9.34648	5.77505	128.603	26384.5	83164.8	-5256.2	0	0	0
440	1	-3.07596e-14	-1.28953e-15	5.01526e-14	2.27708e-12	-4.27388e-13	2.26616e-12	300	610	0	-3.07917e-14	6.71805e-15	4.3291e-14	-4.14928e-12	9.87882e-13	-2.83677e-12	300	200	0	3.44123	1.0914	57.0929	-682.581	1506.49	465.684	-311	200	0	3.99081	5.3609	68.561	925.054	319.214	1140.31	-914	200	0
440	2	-2.24438e-14	-1.19109e-15	3.6813e-14	1.66616e-12	-4.33246e-13	1.7372e-12	300	610	0	-2.13017e-14	4.97601e-15	2.77128e-14	-2.72064e-12	5.66663e-13	-2.00671e-12	300	200	0	3.48223	1.15833	56.9474	-686.069	1508.73	467.478	-311	200	0	3.99745	5.38448	67.9314	798.198	386.698	1174.36	-914	200	0
440	3	-1.49868e-14	-9.92488e-16	2.47543e-14	1.11626e-12	-3.8496e-13	1.22596e-12	300	610	0	-1.33057e-14	3.38117e-15	1.5452e-14	-1.57488e-12	2.56923e-13	-1.29021e-12	300	200	0	3.53263	1.19763	56.876	-689.461	1518.8	468.081	-311	200	0	4.11628	5.407	67.258	651.846	415.988	1192.59	-914	200	0
440	4	-8.91255e-15	-7.59972e-16	1.48698e-14	6.67014e-13	-3.11301e-13	7.85849e-13	300	610	0	-7.12199e-15	2.06109e-15	6.5604e-15	-7.28357e-13	4.82054e-14	-7.24435e-13	300	200	0	3.58354	1.20913	56.8573	-696.099	1537	467.616	-311	200	0	4.32358	5.3969	66.5486	487.768	415.9	1199.34	-914	200	0
440	5	-4.35756e-15	-5.35678e-16	7.41385e-15	3.29192e-13	-2.31836e-13	4.39117e-13	300	610	0	-2.71756e-15	1.05637e-15	6.65987e-16	-1.54809e-13	-7.75443e-14	-3.1277e-13	300	200	0	3.6218	1.19789	56.8632	-705.797	1561.64	465.814	-311	200	0	4.57376	5.33682	65.7732	319.578	397.075	1199.46	-914	200	0
440	6	-1.21914e-15	-3.42854e-16	2.24312e-15	9.57128e-14	-1.58506e-13	1.87409e-13	300	610	0	1.38778e-16	3.52763e-16	-2.80242e-15	1.9341e-13	-1.40599e-13	-3.87929e-14	300	200	0	3.63614	1.17111	56.8689	-714.812	1589.42	462.379	-311	200	0	4.81969	5.23954	64.9676	168.043	375.377	1194.55	-914	200	0
440	7	7.30658e-16	-1.91113e-16	-9.97227e-16	-4.99377e-14	-9.74477e-14	2.03452e-14	300	610	0	1.76449e-15	-9.38354e-17	-4.46246e-15	3.7056e-13	-1.60089e-13	1.23356e-13	300	200	0	3.62313	1.13423	56.8627	-719.001	1615.33	457.423	-311	200	0	5.03505	5.13093	64.2587	53.3825	369.714	1182.87	-914	200	0
440	8	1.76458e-15	-8.10837e-17	-2.74138e-15	-1.27726e-13	-5.07237e-14	-7.8134e-14	300	610	0	2.48882e-15	-3.3942e-16	-4.88487e-15	4.28233e-13	-1.52209e-13	2.01876e-13	300	200	0	3.58836	1.08882	56.8436	-716.703	1633.72	451.636	-311	200	0	5.21649	5.02355	63.7968	-9.80429	393.728	1163.19	-914	200	0
440	9	2.14865e-15	-8.15495e-18	-3.41734e-15	-1.57222e-13	-1.78122e-14	-1.25439e-13	300	610	0	2.60854e-15	-4.40152e-16	-4.54533e-15	4.10335e-13	-1.29531e-13	2.22953e-13	300	200	0	3.54516	1.03443	56.8061	-709.158	1640.62	445.948	-311	200	0	5.36746	4.91062	63.6937	-15.7281	448.542	1137.41	-914	200	0
441	0	2.1133e-15	3.47478e-17	-3.39855e-15	-1.55436e-13	3.23403e-15	-1.37682e-13	300	610	0	2.36638e-15	-4.45591e-16	-3.8082e-15	3.51123e-13	-1.01049e-13	2.08489e-13	300	200	0	3.51112	0.972431	56.7321	-698.532	1635.03	441.204	-311	200	0	5.48643	4.78199	64.0052	29.0788	521.325	1109.51	-914	200	0	8.79277	5.83218	122.733	24178.3	80137.5	-4930.96	0	0	0
441	1	1.84102e-15	5.52719e-17	-2.98256e-15	-1.35877e-13	1.4949e-14	-1.28306e-13	300	610	0	1.94501e-15	-3.95593e-16	-2.93035e-15	2.75216e-13	-7.26253e-14	1.75316e-13	300	200	0	3.50089	0.907674	56.6095	-685.747	1619.45	438.008	-311	200	0	5.57289	4.6438	64.7048	106.408	590.611	1083.44	-914	200	0
441	2	1.46498e-15	6.04825e-17	-2.38778e-15	-1.08432e-13	1.99022e-14	-1.07618e-13	300	610	0	1.47085e-15	-3.19681e-16	-2.07626e-15	1.98761e-13	-4.76245e-14	1.35342e-13	300	200	0	3.51939	0.846557	56.4546	-670.622	1599.8	436.335	-311	200	0	5.6373	4.52134	65.653	194.455	635.257	1062.64	-914	200	0
441	3	1.07411e-15	5.62674e-17	-1.76113e-15	-7.97246e-14	2.03772e-14	-8.28922e-14	300	610	0	1.02287e-15	-2.37922e-16	-1.33766e-15	1.31105e-13	-2.75722e-14	9.62218e-14	300	200	0	3.56158	0.792947	56.2999	-653.576	1583.51	435.292	-311	200	0	5.6958	4.43933	66.6356	277.6	642.564	1050.3	-914	200	0
441	4	7.21314e-16	4.71353e-17	-1.19087e-15	-5.3714e-14	1.82209e-14	-5.87935e-14	300	610	0	6.43352e-16	-1.62548e-16	-7.53513e-16	7.65757e-14	-1.27558e-14	6.22577e-14	300	200	0	3.61868	0.745406	56.1624	-636.241	1576.08	433.569	-311	200	0	5.75585	4.40178	67.4803	351.726	613.119	1049.62	-914	200	0
441	5	4.32478e-16	3.62652e-17	-7.21015e-16	-3.23551e-14	1.48087e-14	-3.79282e-14	300	610	0	3.48444e-16	-9.98319e-17	-3.27821e-16	3.60941e-14	-2.71631e-15	3.53074e-14	300	200	0	3.68405	0.698499	56.0414	-620.776	1579.39	430.296	-311	200	0	5.81026	4.39742	68.146	423.082	558.901	1063.92	-914	200	0
441	6	2.14848e-16	2.56916e-17	-3.64908e-16	-1.62172e-14	1.10813e-14	-2.14097e-14	300	610	0	1.37342e-16	-5.18707e-17	-4.39848e-17	8.51583e-15	3.37977e-15	1.56028e-14	300	200	0	3.75353	0.646695	55.9406	-609.307	1591.8	425.643	-311	200	0	5.84382	4.42163	68.6859	500.791	495.216	1095.82	-914	200	0
441	7	6.41069e-17	1.65493e-17	-1.16657e-16	-5.00526e-15	7.61704e-15	-9.35984e-15	300	610	0	-4.05414e-19	-1.81111e-17	1.24451e-16	-8.35564e-15	6.48177e-15	2.4133e-15	300	200	0	3.82219	0.588002	55.8719	-603.847	1609.35	420.782	-311	200	0	5.84772	4.48797	69.1488	586.293	433.574	1144.64	-914	200	0
441	8	-3.02052e-17	9.31977e-18	3.9983e-17	2.03784e-15	4.71712e-15	-1.3158e-15	300	610	0	-7.95553e-17	3.45837e-18	2.06456e-16	-1.70597e-14	7.49247e-15	-5.45773e-15	300	200	0	3.8835	0.526793	55.8403	-605.678	1627.1	417.386	-311	200	0	5.82937	4.61976	69.53	667.173	380.255	1203.74	-914	200	0
441	9	-8.08289e-17	4.05201e-18	1.25277e-16	5.84432e-15	2.48741e-15	3.46601e-15	300	610	0	-1.15578e-16	1.54474e-17	2.2899e-16	-2.00302e-14	7.18029e-15	-9.33248e-15	300	200	0	3.9318	0.474204	55.8348	-614.424	1640.17	416.878	-311	200	0	5.80444	4.8295	69.76	722.308	338.05	1260.84	-914	200	0
442	0	-1.00298e-16	5.40203e-19	1.5938e-16	7.33607e-15	9.08876e-16	5.80208e-15	300	610	0	-1.22509e-16	2.04988e-17	2.14645e-16	-1.935e-14	6.14473e-15	-1.04476e-14	300	200	0	3.96339	0.443243	55.8365	-628.841	1644.75	419.69	-311	200	0	5.78078	5.10241	69.7076	734.956	306.23	1301.44	-914	200	0	9.49488	6.2936	121.102	24008.5	79158.3	-5898.07	0	0	0
442	1	-9.95341e-17	-1.54332e-18	1.59986e-16	7.31911e-15	-1.07066e-16	6.45345e-15	300	610	0	-1.11888e-16	2.09592e-17	1.80806e-16	-1.66519e-14	4.81673e-15	-9.84314e-15	300	200	0	3.97548	0.441082	55.8312	-648.662	1639.85	425.279	-311	200	0	5.75968	5.39881	69.2314	702.158	281.338	1314.14	-914	200	0
442	2	-8.72278e-17	-2.55724e-18	1.4126e-16	6.43674e-15	-6.78418e-16	6.05855e-15	300	610	0	-9.24416e-17	1.8725e-17	1.39794e-16	-1.31153e-14	3.47892e-15	-8.32205e-15	300	200	0	3.96643	0.465506	55.8097	-674.449	1627.71	432.777	-311	200	0	5.75321	5.67553	68.2697	634.783	262.849	1294.39	-914	200	0
442	3	-6.97525e-17	-2.83531e-18	1.13652e-16	5.162e-15	-9.26034e-16	5.10917e-15	300	610	0	-7.02395e-17	1.52079e-17	9.95466e-17	-9.51823e-15	2.29496e-15	-6.4553e-15	300	200	0	3.93785	0.507414	55.7652	-705.824	1611.45	441.094	-311	200	0	5.78371	5.90524	66.9221	551.054	255.944	1243.98	-914	200	0
442	4	-5.13888e-17	-2.65715e-18	8.42281e-17	3.81364e-15	-9.57994e-16	3.95418e-15	300	610	0	-4.91001e-17	1.13726e-17	6.4538e-17	-6.3153e-15	1.34063e-15	-4.61238e-15	300	200	0	3.8948	0.554954	55.6969	-740.468	1593.4	448.705	-311	200	0	5.85989	6.07664	65.453	468.609	266.677	1169.77	-914	200	0
442	5	-3.47038e-17	-2.23791e-18	5.72689e-17	2.58372e-15	-8.62153e-16	2.81868e-15	300	610	0	-3.1092e-17	7.81163e-18	3.67153e-17	-3.72082e-15	6.32102e-16	-3.00287e-15	300	200	0	3.84289	0.596081	55.6064	-774.25	1576.31	454.149	-311	200	0	5.96437	6.18746	64.1747	399.753	297.398	1082.68	-914	200	0
442	6	-2.09731e-17	-1.73006e-18	3.49408e-17	1.56853e-15	-7.04258e-16	1.82976e-15	300	610	0	-1.70313e-17	4.83288e-18	1.63412e-17	-1.78551e-15	1.49369e-16	-1.71947e-15	300	200	0	3.78627	0.620588	55.4912	-802.142	1564.93	456.557	-311	200	0	6.06273	6.24293	63.2932	351.596	344.56	993.96	-914	200	0
442	7	-1.05781e-17	-1.2318e-18	1.79374e-17	7.97841e-16	-5.29512e-16	1.04303e-15	300	610	0	-6.91647e-18	2.54405e-18	2.67878e-18	-4.59926e-16	-1.45988e-16	-7.76571e-16	300	200	0	3.72897	0.623549	55.3555	-820.058	1564.53	455.46	-311	200	0	6.11424	6.25138	62.8442	328.73	396.412	909.864	-914	200	0
442	8	-3.34035e-18	-7.98464e-19	6.02265e-18	2.59608e-16	-3.6591e-16	4.66344e-16	300	610	0	-2.76342e-19	9.24763e-19	-5.49581e-18	3.57058e-16	-2.98398e-16	-1.41864e-16	300	200	0	3.67456	0.6082	55.226	-826.377	1577.71	450.934	-311	200	0	6.08036	6.21767	62.7424	334.436	436.254	829.786	-914	200	0
442	9	1.21928e-18	-4.5412e-19	-1.54578e-18	-8.08018e-17	-2.28221e-16	7.9177e-17	300	610	0	3.57435e-18	-1.16502e-19	-9.54056e-18	7.84213e-16	-3.5045e-16	2.39976e-16	300	200	0	3.62246	0.583787	55.1434	-821.737	1602.93	444.15	-311	200	0	5.94048	6.14542	62.8648	368.816	451.77	751.53	-914	200	0
443	0	3.69547e-18	-2.01997e-19	-5.71296e-18	-2.66887e-16	-1.21847e-16	-1.52865e-16	300	610	0	5.36216e-18	-7.01288e-19	-1.07286e-17	9.36308e-16	-3.38595e-16	4.30904e-16	300	200	0	3.56826	0.559462	55.1377	-807.755	1635.28	436.9	-311	200	0	5.70561	6.04243	63.097	426.718	440.416	679.814	-914	200	0	9.49488	6.2936	121.102	24008.5	79158.3	-5898.07	0	0	0
443	1	4.67857e-18	-3.29552e-20	-7.42776e-18	-3.42058e-16	-4.61598e-17	-2.68053e-16	300	610	0	5.75076e-18	-9.53901e-19	-1.01326e-17	9.12124e-16	-2.9141e-16	4.89304e-16	300	200	0	3.51022	0.54111	55.2173	-786.031	1667.77	430.29	-311	200	0	5.41184	5.92052	63.3584	496.968	406.513	627.24	-914	200	0
443	2	4.686e-18	6.81647e-20	-7.52811e-18	-3.44495e-16	2.85999e-18	-3.02321e-16	300	610	0	5.28855e-18	-9.85412e-19	-8.58183e-18	7.89472e-16	-2.29537e-16	4.64543e-16	300	200	0	3.45371	0.533233	55.3841	-757.852	1693.22	424.159	-311	200	0	5.10215	5.79269	63.6277	561.724	356.813	605.091	-914	200	0
443	3	4.13159e-18	1.18177e-19	-6.68827e-18	-3.04824e-16	3.0703e-17	-2.8598e-16	300	610	0	4.39228e-18	-8.86043e-19	-6.66705e-18	6.24828e-16	-1.66597e-16	3.94922e-16	300	200	0	3.40861	0.54041	55.6493	-724.883	1706.75	417.632	-311	200	0	4.81609	5.66962	63.9332	599.255	301.26	614.267	-914	200	0
443	4	3.32023e-18	1.32842e-19	-5.40799e-18	-2.45672e-16	4.30508e-17	-2.42488e-16	300	610	0	3.35329e-18	-7.23273e-19	-4.77127e-18	4.5567e-16	-1.10547e-16	3.07809e-16	300	200	0	3.38321	0.565043	56.0226	-689.936	1707.25	410.106	-311	200	0	4.58204	5.55547	64.3092	592.814	252.464	644.795	-914	200	0
443	5	2.45789e-18	1.25435e-19	-4.02712e-18	-1.82373e-16	4.50174e-17	-1.88572e-16	300	610	0	2.35613e-18	-5.43455e-19	-3.11243e-18	3.04086e-16	-6.51408e-17	2.21024e-16	300	200	0	3.37889	0.605069	56.4863	-656.252	1697.92	401.809	-311	200	0	4.40976	5.44742	64.7762	540.046	215.893	682.753	-914	200	0
443	6	1.66904e-18	1.06222e-19	-2.75306e-18	-1.24235e-16	4.0781e-17	-1.3509e-16	300	610	0	1.5019e-18	-3.75275e-19	-1.7876e-18	1.80677e-16	-3.12681e-17	1.44776e-16	300	200	0	3.38879	0.656115	56.9908	-626.262	1685.38	393.542	-311	200	0	4.30004	5.34257	65.3532	456.385	181.924	717.912	-914	200	0
443	7	1.0165e-18	8.25107e-20	-1.6923e-18	-7.5997e-17	3.34831e-17	-8.82349e-17	300	610	0	8.31696e-19	-2.33838e-19	-8.12759e-19	8.8182e-17	-8.06504e-18	8.36757e-17	300	200	0	3.40303	0.715559	57.4779	-601.674	1676.28	386.094	-311	200	0	4.26209	5.24524	66.0478	369.718	131.364	746.33	-914	200	0
443	8	5.20132e-19	5.90407e-20	-8.80651e-19	-3.92016e-17	2.52951e-17	-5.07754e-17	300	610	0	3.47202e-19	-1.24639e-19	-1.55373e-19	2.44884e-17	6.23717e-18	3.85699e-17	300	200	0	3.41619	0.78298	57.9085	-583.962	1673.7	379.841	-311	200	0	4.30967	5.16258	66.8148	308.682	48.9396	769.002	-914	200	0
443	9	1.72729e-19	3.85074e-20	-3.08997e-19	-1.33722e-17	1.75716e-17	-2.31843e-17	300	610	0	2.72462e-20	-4.69948e-20	2.41117e-19	-1.5052e-17	1.37166e-17	8.03775e-18	300	200	0	3.42983	0.857757	58.2704	-573.879	1676.45	374.583	-311	200	0	4.43932	5.09395	67.5392	293.868	-64.9888	790.291	-914	200	0
444	0	-4.7604e-20	2.21107e-20	5.6517e-20	3.07271e-18	1.1036e-17	-4.55664e-18	300	610	0	-1.59961e-19	3.24976e-21	4.40332e-19	-3.59912e-17	1.63816e-17	-1.04751e-17	300	200	0	3.4486	0.936829	58.565	-571.251	1680.84	369.736	-311	200	0	4.62617	5.03565	68.0558	335.315	-192.574	816.286	-914	200	0	8.50647	6.06001	123.441	24716.8	79422.4	-5410.04	0	0	0
444	1	-1.68609e-19	1.00473e-20	2.59931e-19	1.21614e-17	5.9626e-18	6.69663e-18	300	610	0	-2.48525e-19	3.17505e-20	5.02372e-19	-4.37392e-17	1.59607e-17	-1.98701e-17	300	200	0	3.4743	1.01369	58.7875	-576.019	1682.58	364.922	-311	200	0	4.84333	4.99446	68.2074	430.341	-306.493	851.933	-914	200	0
444	2	-2.18079e-19	1.9135e-21	3.45894e-19	1.5937e-17	2.33474e-18	1.23683e-17	300	610	0	-2.69814e-19	4.43516e-20	4.78147e-19	-4.29791e-17	1.38158e-17	-2.29028e-17	300	200	0	3.50421	1.08009	58.9237	-588.639	1678.01	360.337	-311	200	0	5.06816	4.98179	67.9088	562.742	-378.965	897.221	-914	200	0
444	3	-2.20521e-19	-2.99116e-21	3.5408e-19	1.62077e-17	-2.94688e-20	1.41546e-17	300	610	0	-2.49886e-19	4.63088e-20	4.07212e-19	-3.74179e-17	1.09354e-17	-2.19159e-17	300	200	0	3.53516	1.12845	58.9608	-608.59	1665.36	356.345	-311	200	0	5.27191	4.9967	67.1533	708.827	-390.069	946.716	-914	200	0
444	4	-1.95634e-19	-5.45448e-21	3.1657e-19	1.4431e-17	-1.38526e-18	1.34941e-17	300	610	0	-2.08636e-19	4.19129e-20	3.17877e-19	-2.97593e-17	7.97553e-18	-1.87355e-17	300	200	0	3.56666	1.15288	58.8956	-633.136	1645.59	352.897	-311	200	0	5.42827	5.0249	66.0071	846.268	-336.273	994.813	-914	200	0
444	5	-1.58e-19	-6.22046e-21	2.57261e-19	1.16889e-17	-1.99961e-18	1.15055e-17	300	610	0	-1.60044e-19	3.43884e-20	2.28616e-19	-2.1808e-17	5.32287e-18	-1.46732e-17	300	200	0	3.59848	1.15045	58.7391	-658.097	1621.82	349.683	-311	200	0	5.53507	5.05228	64.6439	958.751	-231.501	1039.85	-914	200	0
444	6	-1.17525e-19	-5.91923e-21	1.9249e-19	8.71875e-18	-2.11443e-18	8.99039e-18	300	610	0	-1.13025e-19	2.59622e-20	1.50038e-19	-1.46362e-17	3.1631e-18	-1.05882e-17	300	200	0	3.62793	1.12241	58.5194	-679.525	1597.46	346.717	-311	200	0	5.61319	5.07258	63.3328	1036.17	-98.7145	1083.14	-914	200	0
444	7	-8.02419e-20	-5.04031e-21	1.32299e-19	5.97156e-18	-1.92836e-18	6.47245e-18	300	610	0	-7.25158e-20	1.80222e-20	8.6971e-20	-8.76786e-18	1.54422e-18	-6.9771e-18	300	200	0	3.65219	1.07326	58.2763	-694.967	1574.68	344.435	-311	200	0	5.68362	5.08055	62.3412	1073.6	37.4327	1126.77	-914	200	0
444	8	-4.92391e-20	-3.93405e-21	8.19195e-20	3.6801e-18	-1.59146e-18	4.25308e-18	300	610	0	-4.05794e-20	1.13084e-20	4.03415e-20	-4.34847e-18	4.29327e-19	-4.06906e-18	300	200	0	3.6701	1.00893	58.0497	-704.165	1554.15	343.235	-311	200	0	5.75319	5.06617	61.858	1070.56	151.979	1170.7	-914	200	0
444	9	-2.55435e-20	-2.82896e-21	4.31867e-20	1.92386e-18	-1.20802e-18	2.46998e-18	300	610	0	-1.73794e-20	6.10007e-21	8.72216e-21	-1.2891e-18	-2.62866e-19	-1.91195e-18	300	200	0	3.67965	0.935941	57.8714	-708.937	1535.65	342.989	-311	200	0	5.8204	5.02239	61.9548	1030.91	223.204	1210.14	-914	200	0
445	0	-8.8742e-21	-1.85631e-21	1.57683e-20	6.84731e-19	-8.43537e-19	1.1503e-18	300	610	0	-1.96848e-21	2.37823e-21	-1.04973e-20	6.23591e-19	-6.29503e-19	-4.43761e-19	300	200	0	3.67773	0.861081	57.7569	-711.86	1519.25	343.083	-311	200	0	5.884	4.95305	62.5523	961.588	241.977	1237.49	-914	200	0	9.39875	5.92602	123.158	24342.6	79726.4	-5509.01	0	0	0
445	1	1.76784e-21	-1.07576e-21	-1.87596e-21	-1.09342e-19	-5.33405e-19	2.54399e-19	300	610	0	7.12674e-21	-4.51856e-23	-2.02961e-20	1.64895e-18	-7.65249e-19	4.53283e-19	300	200	0	3.66454	0.790177	57.6995	-714.472	1505.88	343.034	-311	200	0	5.94198	4.86976	63.4357	869.04	217.992	1247.91	-914	200	0
445	2	7.67573e-21	-4.98726e-22	-1.17969e-20	-5.52859e-19	-2.91498e-19	-2.91029e-19	300	610	0	1.15064e-20	-1.43315e-21	-2.35101e-20	2.04188e-18	-7.52059e-19	9.14997e-19	300	200	0	3.64488	0.726258	57.672	-716.288	1496.46	342.755	-311	200	0	5.99093	4.78718	64.3382	758.154	174.045	1241.75	-914	200	0
445	3	1.01573e-20	-1.07499e-22	-1.60944e-20	-7.41945e-19	-1.1766e-19	-5.69925e-19	300	610	0	1.26526e-20	-2.06029e-21	-2.2555e-20	2.02435e-18	-6.54812e-19	1.07137e-18	300	200	0	3.62406	0.669077	57.6439	-715.27	1490.26	342.258	-311	200	0	6.03209	4.72329	65.0458	636.453	131.195	1221.71	-914	200	0
445	4	1.03731e-20	1.30254e-22	-1.66465e-20	-7.62202e-19	-3.68353e-21	-6.62327e-19	300	610	0	1.18031e-20	-2.17523e-21	-1.93167e-20	1.77292e-18	-5.20829e-19	1.03354e-18	300	200	0	3.60465	0.617817	57.6018	-709.792	1484.67	341.608	-311	200	0	6.07036	4.70003	65.4712	515.636	96.8227	1189.02	-914	200	0
445	5	9.26046e-21	2.51421e-22	-1.49792e-20	-6.82975e-19	6.22866e-20	-6.36488e-19	300	610	0	9.90747e-21	-1.98197e-21	-1.51518e-20	1.41699e-18	-3.817e-19	8.88568e-19	300	200	0	3.58811	0.573927	57.5487	-700.616	1477.06	341.14	-311	200	0	6.10036	4.73818	65.6564	405.894	64.7118	1143.27	-914	200	0
445	6	7.51665e-21	2.9111e-22	-1.22347e-20	-5.55996e-19	9.27901e-20	-5.45747e-19	300	610	0	7.63635e-21	-1.63456e-21	-1.09508e-20	1.0434e-18	-2.56199e-19	6.99276e-19	300	200	0	3.578	0.540348	57.4827	-690.477	1467.02	341.416	-311	200	0	6.09664	4.84701	65.7246	309.388	26.8047	1085.71	-914	200	0
445	7	5.61787e-21	2.79222e-22	-9.19804e-21	-4.167e-19	9.92652e-20	-4.28508e-19	300	610	0	5.42012e-21	-1.23993e-21	-7.22973e-21	7.04205e-19	-1.53497e-19	5.07071e-19	300	200	0	3.57911	0.519702	57.3831	-681.69	1457.29	343.025	-311	200	0	6.02771	5.01619	65.8172	221.088	-14.7687	1021.81	-914	200	0
445	8	3.85638e-21	2.39097e-22	-6.35548e-21	-2.86931e-19	9.11532e-20	-3.10012e-19	300	610	0	3.49969e-21	-8.65208e-22	-4.22836e-21	4.25227e-19	-7.61472e-20	3.36107e-19	300	200	0	3.59343	0.514754	57.2233	-674.703	1451.94	346.119	-311	200	0	5.88597	5.21729	66.0284	138.932	-49.1262	960.675	-914	200	0
445	9	2.38383e-21	1.8752e-22	-3.96342e-21	-1.7811e-19	7.56214e-20	-2.04922e-19	300	610	0	1.97828e-21	-5.46607e-22	-1.99859e-21	2.1413e-19	-2.25964e-20	1.97739e-19	300	200	0	3.61898	0.52902	56.9947	-668.753	1453.24	350.015	-311	200	0	5.70124	5.41949	66.3811	73.2043	-66.6653	912.392	-914	200	0
446	0	1.25297e-21	1.35509e-22	-2.11556e-21	-9.43088e-20	5.76754e-20	-1.20068e-19	300	610	0	8.67682e-22	-2.98257e-22	-4.78303e-22	6.72299e-20	1.08867e-20	9.46081e-20	300	200	0	3.65178	0.56396	56.7165	-663.451	1460.52	353.6	-311	200	0	5.5219	5.60758	66.8546	43.1639	-63.0821	884.79	-914	200	0	9.39875	5.92602	123.158	24342.6	79726.4	-5509.01	0	0	0
446	1	4.53395e-22	8.94493e-23	-8.00905e-22	-3.4883e-20	4.0481e-20	-5.69665e-20	300	610	0	1.25694e-22	-1.19909e-22	4.52816e-22	-2.5246e-20	2.88399e-20	2.40334e-20	300	200	0	3.6864	0.614965	56.4299	-659.463	1471.59	356.197	-311	200	0	5.38658	5.77724	67.4043	64.9356	-38.8605	880.472	-914	200	0
446	2	-6.03764e-23	5.23024e-23	5.0447e-23	3.44293e-21	2.57687e-20	-1.38941e-20	300	610	0	-3.15899e-22	-3.07084e-24	9.34177e-22	-7.54052e-20	3.57237e-20	-1.9409e-20	300	200	0	3.71503	0.672036	56.1861	-657.037	1484.09	357.923	-311	200	0	5.3134	5.91265	67.9491	141.154	-0.571004	894.852	-914	200	0
446	3	-3.48572e-22	2.47091e-23	5.33918e-22	2.5068e-20	1.42376e-20	1.25269e-20	300	610	0	-5.3213e-22	6.44714e-23	1.09956e-21	-9.52541e-20	3.54224e-20	-4.20722e-20	300	200	0	3.72854	0.723963	56.026	-654.376	1495.6	359.138	-311	200	0	5.30243	5.98133	68.3777	256.615	40.2212	916.783	-914	200	0
446	4	-4.72712e-22	5.89827e-24	7.48234e-22	3.45126e-20	5.91025e-21	2.62242e-20	300	610	0	-5.93009e-22	9.56183e-23	1.06355e-21	-9.53095e-20	3.10259e-20	-5.00864e-20	300	200	0	3.72053	0.76059	55.9602	-648.995	1504.86	359.599	-311	200	0	5.34164	5.95895	68.6005	384.552	74.4417	933.862	-914	200	0
446	5	-4.87727e-22	-5.62024e-24	7.82247e-22	3.5828e-20	4.17798e-22	3.09729e-20	300	610	0	-5.5731e-22	1.02126e-22	9.16045e-22	-8.39781e-20	2.47991e-20	-4.87226e-20	300	200	0	3.69107	0.774253	55.9755	-640.251	1512.73	358.397	-311	200	0	5.41593	5.8551	68.598	501.714	102.465	939.622	-914	200	0
446	6	-4.38211e-22	-1.15727e-23	7.08539e-22	3.23127e-20	-2.78991e-21	3.00104e-20	300	610	0	-4.7034e-22	9.36918e-23	7.22022e-22	-6.74508e-20	1.82623e-20	-4.21295e-20	300	200	0	3.64631	0.763631	56.0502	-629.471	1520.08	354.957	-311	200	0	5.51016	5.70638	68.4105	597.779	130.405	935.332	-914	200	0
446	7	-3.57496e-22	-1.36154e-23	5.81685e-22	2.64391e-20	-4.30155e-21	2.5879e-20	300	610	0	-3.6426e-22	7.76721e-23	5.24384e-22	-4.99066e-20	1.23266e-20	-3.33159e-20	300	200	0	3.59446	0.73699	56.1572	-618.374	1525.2	349.976	-311	200	0	5.60495	5.54366	68.0796	672.346	159.638	925.279	-914	200	0
446	8	-2.68466e-22	-1.31665e-23	4.39399e-22	1.99099e-20	-4.65782e-21	2.04183e-20	300	610	0	-2.5984e-22	5.92011e-23	3.48233e-22	-3.38694e-20	7.44426e-21	-2.42765e-20	300	200	0	3.54155	0.708916	56.2649	-608.025	1525.64	345	-311	200	0	5.6821	5.37543	67.6274	727.081	180.661	912.867	-914	200	0
446	9	-1.8527e-22	-1.13386e-23	3.05204e-22	1.37821e-20	-4.30733e-21	1.48442e-20	300	610	0	-1.68824e-22	4.15229e-23	2.05436e-22	-2.06107e-20	3.7496e-21	-1.61848e-20	300	200	0	3.4882	0.691445	56.3415	-598.861	1521.57	341.066	-311	200	0	5.74185	5.20315	67.1031	760.357	175.074	901.515	-914	200	0
447	0	-1.15348e-22	-8.93587e-24	1.9166e-22	8.61578e-21	-3.59228e-21	9.86962e-21	300	610	0	-9.63664e-23	2.64082e-23	9.88418e-23	-1.05303e-20	1.1783e-21	-9.60291e-21	300	200	0	3.43049	0.688185	56.358	-591.153	1515.26	337.986	-311	200	0	5.81164	5.03811	66.5914	767.853	126.946	895.597	-914	200	0	9.50514	5.69253	121.309	24365.9	78719.3	-5411.58	0	0	0
447	1	-6.13937e-23	-6.48901e-24	1.03528e-22	4.61817e-21	-2.75286e-21	5.83275e-21	300	610	0	-4.32175e-23	1.45695e-23	2.57708e-23	-3.47909e-21	-4.40552e-22	-4.67372e-21	300	200	0	3.36759	0.696071	56.2969	-585.006	1508.51	334.854	-311	200	0	5.92881	4.89796	66.1442	747.664	36.6774	898.09	-914	200	0
447	2	-2.30529e-23	-4.30853e-24	4.05124e-23	1.76914e-21	-1.94203e-21	2.81634e-21	300	610	0	-7.50682e-24	6.02575e-24	-1.93139e-23	9.8982e-22	-1.31879e-21	-1.28244e-21	300	200	0	3.30722	0.709933	56.1644	-580.136	1502.66	331.084	-311	200	0	6.10681	4.79634	65.7547	704.296	-77.2123	907.932	-914	200	0
447	3	1.73963e-24	-2.54117e-24	-5.48325e-25	-7.98383e-23	-1.2443e-21	7.46274e-22	300	610	0	1.39201e-23	3.951e-25	-4.29328e-23	3.44121e-21	-1.6665e-21	8.20273e-22	300	200	0	3.26136	0.725325	55.991	-576.46	1500.12	326.995	-311	200	0	6.32024	4.73965	65.4015	650.007	-188.717	919.903	-914	200	0
447	4	1.57867e-23	-1.22206e-24	-2.40909e-23	-1.13339e-21	-6.94792e-22	-5.32888e-22	300	610	0	2.45799e-23	-2.88936e-24	-5.13938e-23	4.44036e-21	-1.66773e-21	1.93144e-21	300	200	0	3.23894	0.740409	55.8123	-574.965	1504.33	323.523	-311	200	0	6.52194	4.72917	65.0811	603.667	-274.908	927.318	-914	200	0
447	5	2.1981e-23	-3.17933e-25	-3.47544e-23	-1.60401e-21	-2.96013e-22	-1.20481e-21	300	610	0	2.77782e-23	-4.43328e-24	-5.0131e-23	4.48543e-21	-1.4696e-21	2.34002e-21	300	200	0	3.24322	0.75645	55.6518	-577.441	1517.95	321.362	-311	200	0	6.66577	4.76081	64.8046	583.499	-319.854	925.413	-914	200	0
447	6	2.29217e-23	2.39801e-25	-3.67419e-23	-1.68335e-21	-3.14419e-23	-1.44749e-21	300	610	0	2.63052e-23	-4.7924e-24	-4.34281e-23	3.97656e-21	-1.18047e-21	2.29595e-21	300	200	0	3.27322	0.775109	55.5189	-585.394	1541.17	320.333	-311	200	0	6.71612	4.8162	64.5737	596.75	-314.876	913.434	-914	200	0
447	7	2.07297e-23	5.3188e-25	-3.3504e-23	-1.52827e-21	1.24422e-22	-1.41444e-21	300	610	0	2.23221e-23	-4.4275e-24	-3.43966e-23	3.20988e-21	-8.73495e-22	1.99688e-21	300	200	0	3.3262	0.79526	55.4192	-599.235	1571.54	319.62	-311	200	0	6.65037	4.85513	64.3467	638.564	-258.885	896.634	-914	200	0
447	8	1.69979e-23	6.36398e-25	-2.76479e-23	-1.2569e-21	1.99202e-22	-1.2268e-21	300	610	0	1.73706e-23	-3.68983e-24	-2.51029e-23	2.38638e-21	-5.92856e-22	1.58685e-21	300	200	0	3.39943	0.81255	55.3615	-618.264	1604.79	318.501	-311	200	0	6.46324	4.83168	64.0441	701.574	-158.572	885.189	-914	200	0
447	9	1.28257e-23	6.20615e-25	-2.09845e-23	-9.51018e-22	2.18447e-22	-9.72655e-22	300	610	0	1.24528e-23	-2.82579e-24	-1.67666e-23	1.62839e-21	-3.60819e-22	1.16191e-21	300	200	0	3.48906	0.821793	55.3536	-641.342	1635.65	316.853	-311	200	0	6.17428	4.72818	63.6142	783.069	-28.8241	886.177	-914	200	0
448	0	8.8978e-24	5.37547e-25	-1.46516e-23	-6.61768e-22	2.03468e-22	-7.10567e-22	300	610	0	8.14056e-24	-1.9921e-24	-9.97465e-24	9.98436e-22	-1.8439e-22	7.7906e-22	300	200	0	3.58661	0.821137	55.3964	-667.557	1658.5	315.227	-311	200	0	5.82846	4.57289	63.0999	882.699	107.538	896.924	-914	200	0	9.50514	5.69253	121.309	24365.9	78719.3	-5411.58	0	0	0
448	1	5.57859e-24	4.25696e-25	-9.26359e-24	-4.16563e-22	1.70597e-22	-4.75162e-22	300	610	0	4.69069e-24	-1.27526e-24	-4.88036e-24	5.17205e-22	-6.09681e-23	4.66057e-22	300	200	0	3.67861	0.813962	55.4859	-696.358	1668.86	314.562	-311	200	0	5.48296	4.42858	62.644	996.321	224.314	908.774	-914	200	0
448	2	3.00509e-24	3.10633e-25	-5.06133e-24	-2.25919e-22	1.31359e-22	-2.83165e-22	300	610	0	2.14794e-24	-7.11068e-25	-1.36953e-24	1.78857e-22	1.72626e-23	2.30531e-22	300	200	0	3.75125	0.805427	55.6107	-726.923	1665.51	315.524	-311	200	0	5.19505	4.36502	62.4244	1112.73	299.561	915.643	-914	200	0
448	3	1.16717e-24	2.07442e-25	-2.04181e-24	-8.93727e-23	9.31366e-23	-1.39015e-22	300	610	0	4.29897e-25	-3.01907e-25	8.12303e-25	-3.70005e-23	6.01834e-23	6.76291e-23	300	200	0	3.79567	0.797867	55.7431	-757.323	1651.37	317.773	-311	200	0	5.01866	4.43117	62.5561	1214.14	321.899	917.032	-914	200	0
448	4	-2.87063e-26	1.23379e-25	-6.23341e-26	-2.11405e-25	6.0056e-23	-3.95619e-23	300	610	0	-6.09148e-25	-3.06639e-26	1.9699e-24	-1.56697e-22	7.76854e-23	-3.40945e-23	300	200	0	3.81053	0.790317	55.8484	-785.212	1632.21	320.046	-311	200	0	4.99446	4.64125	63.0175	1278.48	291.868	915.284	-914	200	0
448	5	-7.1287e-25	6.03377e-26	1.08316e-24	5.10753e-23	3.38751e-23	2.2336e-23	300	610	0	-1.13392e-24	1.28944e-25	2.40059e-24	-2.06833e-22	7.84859e-23	-8.85157e-23	300	200	0	3.80089	0.78166	55.9134	-809.55	1614.23	321.223	-311	200	0	5.12853	4.97656	63.6652	1284.32	217.34	913.449	-914	200	0
448	6	-1.02126e-24	1.69005e-26	1.61256e-24	7.44708e-23	1.47821e-23	5.52617e-23	300	610	0	-1.30045e-24	2.05337e-25	2.36197e-24	-2.10999e-22	6.95882e-23	-1.09252e-22	300	200	0	3.77455	0.773728	55.9594	-829.992	1601.96	321.16	-311	200	0	5.37713	5.39131	64.3367	1218.66	106.667	914.906	-914	200	0
448	7	-1.07684e-24	-1.00843e-26	1.72461e-24	7.90404e-23	2.04033e-24	6.76047e-23	300	610	0	-1.24116e-24	2.24775e-25	2.05813e-24	-1.88236e-22	5.6175e-23	-1.0815e-22	300	200	0	3.73706	0.771074	56.0239	-844.212	1596.94	320.303	-311	200	0	5.6548	5.81802	64.9504	1082.03	-35.5585	921.895	-914	200	0
448	8	-9.80447e-25	-2.43897e-26	1.58334e-24	7.22409e-23	-5.53118e-24	6.66423e-23	300	610	0	-1.05911e-24	2.09148e-25	1.63799e-24	-1.52704e-22	4.17643e-23	-9.46221e-23	300	200	0	3.68875	0.777493	56.1293	-847.79	1598.41	318.643	-311	200	0	5.86882	6.18046	65.5353	887.727	-204.418	934.646	-914	200	0
448	9	-8.08178e-25	-2.96959e-26	1.31327e-24	5.97158e-23	-9.22755e-24	5.81452e-23	300	610	0	-8.28189e-25	1.75221e-25	1.20107e-24	-1.14066e-22	2.84976e-23	-7.5564e-23	300	200	0	3.62677	0.793317	56.2708	-837.553	1604.47	315.269	-311	200	0	5.96301	6.41905	66.1906	658.602	-383.835	953.492	-914	200	0
449	0	-6.12825e-25	-2.91916e-26	1.00136e-24	4.5393e-23	-1.02551e-23	4.63294e-23	300	610	0	-5.96714e-25	1.34812e-25	8.06581e-25	-7.82486e-23	1.747e-23	-5.55985e-23	300	200	0	3.55127	0.815403	56.4328	-814.119	1611.98	309.344	-311	200	0	5.93501	6.51392	67.0014	421.053	-544.064	980.254	-914	200	0	9.01306	6.47183	123.603	24520	80235.9	-5902.91	0	0	0
449	1	-4.27485e-25	-2.54028e-26	7.02649e-25	3.17465e-23	-9.62504e-24	3.40144e-23	300	610	0	-3.92527e-25	9.54923e-26	4.83509e-25	-4.83227e-23	9.04401e-24	-3.7492e-23	300	200	0	3.4698	0.838455	56.609	-781.23	1616.76	301.332	-311	200	0	5.81558	6.48439	67.9743	199.349	-654.432	1016.03	-914	200	0
449	2	-2.69982e-25	-2.01748e-26	4.4722e-25	2.01197e-23	-8.11548e-24	2.28806e-23	300	610	0	-2.28382e-25	6.1482e-26	2.40028e-25	-2.53524e-23	3.11824e-24	-2.26131e-23	300	200	0	3.3951	0.857353	56.8058	-743.601	1614.92	292.601	-311	200	0	5.64587	6.36775	69.0428	16.3836	-699.091	1059.1	-914	200	0
449	3	-1.47225e-25	-1.47423e-26	2.47269e-25	1.1046e-23	-6.27746e-24	1.37527e-23	300	610	0	-1.06836e-25	3.4577e-26	7.1369e-26	-9.1211e-24	-6.63249e-25	-1.13637e-23	300	200	0	3.33963	0.869318	57.0266	-705.462	1603.32	284.238	-311	200	0	5.47241	6.19963	70.1004	-106.631	-682.415	1105.23	-914	200	0
449	4	-5.90197e-26	-9.84398e-27	1.03244e-25	4.52979e-24	-4.46545e-24	6.86505e-24	300	610	0	-2.42688e-26	1.49648e-26	-3.40949e-26	1.29814e-24	-2.75996e-24	-3.5418e-24	300	200	0	3.31231	0.873536	57.2557	-670.198	1579.52	277.031	-311	200	0	5.33622	6.00408	71.0148	-159.927	-621.974	1149.15	-914	200	0
449	5	-1.105e-27	-5.84729e-27	8.79034e-27	2.70974e-25	-2.87839e-24	2.08426e-24	300	610	0	2.60605e-26	1.88792e-27	-9.05367e-26	7.12942e-24	-3.63586e-24	1.37804e-24	300	200	0	3.31746	0.869242	57.4591	-640.561	1543.78	271.852	-311	200	0	5.25207	5.79018	71.6519	-152.341	-537.458	1186.11	-914	200	0
449	6	3.26143e-26	-2.86525e-27	-4.5613e-26	-2.1706e-24	-1.60205e-24	-9.18851e-25	300	610	0	5.1892e-26	-5.86182e-27	-1.11892e-25	9.62152e-24	-3.70174e-24	4.04457e-24	300	200	0	3.35388	0.855309	57.6089	-619.086	1500.93	269.422	-311	200	0	5.20984	5.55742	71.9273	-104.77	-446.115	1211.43	-914	200	0
449	7	4.85595e-26	-8.53734e-28	-7.01992e-26	-3.26421e-24	-6.47181e-25	-2.54697e-24	300	610	0	6.0624e-26	-9.60518e-27	-1.10293e-25	9.88824e-24	-3.28854e-24	5.1004e-24	300	200	0	3.41397	0.831984	57.7056	-608.254	1459.41	270.27	-311	200	0	5.20261	5.30758	71.856	-38.8848	-365.367	1219.4	-914	200	0
449	8	5.25655e-26	3.14205e-28	-7.44424e-26	-3.44213e-24	1.90345e-26	-3.19705e-24	300	610	0	5.85835e-26	-1.05675e-26	-9.53883e-26	8.83301e-24	-2.6416e-24	5.10801e-24	300	200	0	3.48389	0.80271	57.7752	-609.547	1428.24	274.91	-311	200	0	5.24378	5.05527	71.5448	29.7198	-313.415	1205.97	-914	200	0
449	9	4.9414e-26	7.97055e-28	-6.63326e-26	-3.06726e-24	4.48991e-25	-3.21516e-24	300	610	0	5.07318e-26	-9.77105e-27	-7.42639e-26	7.13114e-24	-1.92783e-24	4.51678e-24	300	200	0	3.54613	0.774353	57.8499	-622.047	1413.8	283.613	-311	200	0	5.35138	4.83174	71.1115	93.9891	-303.125	1171.93	-914	200	0
450	0	4.26759e-26	7.54002e-28	-5.2172e-26	-2.42423e-24	6.97528e-25	-2.87617e-24	300	610	0	4.06536e-26	-7.99857e-27	-5.1725e-26	5.24753e-24	-1.24968e-24	3.65718e-24	300	200	0	3.58631	0.756032	57.9535	-642.548	1417.42	295.866	-311	200	0	5.52154	4.67774	70.6019	151.896	-336.099	1122.16	-914	200	0	9.1041	5.79341	123.038	24029.4	78354.3	-5262.79	0	0	0
450	1	3.47445e-26	3.31028e-28	-3.66979e-26	-1.72515e-24	8.10632e-25	-2.37984e-24	300	610	0	3.07071e-26	-5.80328e-27	-3.07581e-26	3.47306e-24	-6.61474e-25	2.75133e-24	300	200	0	3.60021	0.75661	58.0983	-666.785	1435.56	310.122	-311	200	0	5.72049	4.62523	69.9863	198.827	-402.492	1064.27	-914	200	0
450	2	2.69729e-26	-3.39829e-28	-2.33737e-26	-1.12289e-24	8.18714e-25	-1.85678e-24	300	610	0	2.22433e-26	-3.5459e-27	-1.30516e-26	1.96749e-24	-1.85551e-25	1.93153e-24	300	200	0	3.59401	0.7805	58.279	-690.236	1462.5	324.376	-311	200	0	5.89975	4.67951	69.2318	225.544	-482.801	1007.26	-914	200	0
450	3	1.98531e-26	-1.13165e-27	-1.4729e-26	-7.26469e-25	7.33443e-25	-1.37909e-24	300	610	0	1.58363e-26	-1.44442e-27	5.07164e-28	8.01406e-25	1.73507e-25	1.26095e-24	300	200	0	3.57895	0.824445	58.4708	-708.814	1492.64	337.115	-311	200	0	6.01672	4.81214	68.3655	224.035	-551.899	957.031	-914	200	0
450	4	1.32023e-26	-1.90763e-27	-1.26577e-26	-6.14599e-25	5.47404e-25	-9.72427e-25	300	610	0	1.14844e-26	3.72746e-28	9.40451e-27	-7.44079e-27	4.17146e-25	7.53212e-25	300	200	0	3.56577	0.879517	58.6433	-719.701	1521.13	347.626	-311	200	0	6.04544	4.96698	67.4496	193.385	-589.323	912.566	-914	200	0
450	5	6.34111e-27	-2.50315e-27	-1.86083e-26	-8.44519e-25	2.36289e-25	-6.27438e-25	300	610	0	8.76907e-27	1.81642e-27	1.3172e-26	-4.65536e-25	5.43947e-25	3.88712e-25	300	200	0	3.56064	0.936721	58.7719	-721.447	1543.96	355.765	-311	200	0	5.98078	5.08266	66.4984	141.464	-589.674	870.104	-914	200	0
450	6	-1.73377e-27	-2.70871e-27	-3.36173e-26	-1.45404e-24	-2.36193e-25	-3.09989e-25	300	610	0	6.96778e-27	2.79283e-27	1.11721e-26	-5.83514e-25	5.43624e-25	1.27471e-25	300	200	0	3.56325	0.989211	58.8367	-713.754	1558.83	361.696	-311	200	0	5.84217	5.12337	65.4458	81.5038	-563.293	830.868	-914	200	0
450	7	-1.21673e-26	-2.25769e-27	-5.81489e-26	-2.45542e-24	-9.10181e-25	2.99125e-26	300	610	0	5.12975e-27	3.16905e-27	2.51275e-27	-3.64705e-25	3.94015e-25	-8.13812e-26	300	200	0	3.56834	1.0303	58.823	-698.038	1565.47	365.715	-311	200	0	5.66894	5.08985	64.1988	24.3872	-526.146	802.086	-914	200	0
450	8	-2.60326e-26	-8.24667e-28	-9.17189e-26	-3.8201e-24	-1.81748e-24	4.49645e-25	300	610	0	2.13243e-27	2.75056e-27	-1.38918e-26	1.97823e-25	6.13622e-26	-2.92512e-25	300	200	0	3.56876	1.05378	58.7284	-677.745	1564.66	368.21	-311	200	0	5.50137	5.0053	62.7098	-23.9865	-489.53	792.222	-914	200	0
450	9	-4.40594e-26	1.9595e-27	-1.32293e-25	-5.45434e-24	-2.96453e-24	1.00486e-24	300	610	0	-3.25922e-27	1.27427e-27	-3.90936e-26	1.11577e-24	-4.95571e-25	-5.58549e-25	300	200	0	3.55771	1.05717	58.5626	-656.846	1557.16	369.502	-311	200	0	5.36308	4.90258	61.0154	-55.9553	-460.868	807.251	-914	200	0
451	0	-6.62824e-26	6.46761e-27	-1.75484e-25	-7.16662e-24	-4.30983e-24	1.73842e-24	300	610	0	-1.23034e-26	-1.57779e-27	-7.36929e-26	2.39156e-24	-1.31677e-24	-9.24211e-25	300	200	0	3.53147	1.04295	58.339	-637.981	1544.34	369.469	-311	200	0	5.26084	4.81515	59.2341	-59.441	-447.35	848.666	-914	200	0	9.1041	5.79341	123.038	24029.4	78354.3	-5262.79	0	0	0
451	1	-9.1595e-26	1.30027e-26	-2.136e-25	-8.6296e-24	-5.73618e-24	2.66614e-24	300	610	0	-2.61324e-26	-6.13812e-27	-1.17207e-25	3.99559e-24	-2.42668e-24	-1.41917e-24	300	200	0	3.49391	1.0179	58.069	-622.404	1529.49	367.377	-311	200	0	5.19512	4.76585	57.5284	-27.6753	-450.324	912.424	-914	200	0
451	2	-1.17214e-25	2.16829e-26	-2.34675e-25	-9.34185e-24	-7.0188e-24	3.75844e-24	300	610	0	-4.55155e-26	-1.26791e-26	-1.67221e-25	5.83509e-24	-3.81366e-24	-2.04867e-24	300	200	0	3.45706	0.991169	57.7708	-610.797	1516.93	362.211	-311	200	0	5.17036	4.76806	56.0887	34.3667	-460.201	989.603	-914	200	0
451	3	-1.38088e-25	3.22784e-26	-2.21671e-25	-8.59786e-24	-7.79288e-24	4.91782e-24	300	610	0	-7.0507e-26	-2.12968e-26	-2.18342e-25	7.71558e-24	-5.40262e-24	-2.78117e-24	300	200	0	3.43316	0.969084	57.4825	-603.45	1509.96	353.286	-311	200	0	5.19419	4.83067	55.1376	120.279	-459.74	1068.49	-914	200	0
451	4	-1.46326e-25	4.39994e-26	-1.52171e-25	-5.47917e-24	-7.52636e-24	5.95301e-24	300	610	0	-9.99667e-26	-3.17483e-26	-2.61029e-25	9.29783e-24	-7.0217e-24	-3.53324e-24	300	200	0	3.42595	0.95127	57.2541	-600.247	1510.37	340.758	-311	200	0	5.26394	4.94842	54.8637	234.078	-428.965	1137.84	-914	200	0
451	5	-1.30778e-25	5.52444e-26	1.02475e-27	1.1159e-24	-5.5074e-24	6.55269e-24	300	610	0	-1.30956e-25	-4.32413e-26	-2.80448e-25	1.00555e-23	-8.36508e-24	-4.15244e-24	300	200	0	3.43177	0.933049	57.1252	-600.918	1518.14	325.841	-311	200	0	5.35933	5.09702	55.3349	383.694	-352.226	1190.72	-914	200	0
451	6	-7.69741e-26	6.33299e-26	2.67844e-25	1.23815e-23	-8.59716e-25	6.26375e-24	300	610	0	-1.58046e-25	-5.41858e-26	-2.55598e-25	9.2427e-24	-8.95677e-24	-4.4006e-24	300	200	0	3.44611	0.91059	57.1127	-605.441	1530.86	310.691	-311	200	0	5.45151	5.25025	56.5024	564.646	-226.814	1226.01	-914	200	0
451	7	3.232e-26	6.42457e-26	6.76783e-25	2.94265e-23	7.39662e-24	4.48207e-24	300	610	0	-1.72617e-25	-6.19296e-26	-1.59092e-25	5.88415e-24	-8.12326e-24	-3.94149e-24	300	200	0	3.46597	0.883798	57.2067	-614.202	1545.24	297.92	-311	200	0	5.51609	5.39765	58.2507	756.855	-62.2565	1245.87	-914	200	0
451	8	2.15554e-25	5.25044e-26	1.24796e-24	5.29822e-23	2.02182e-23	4.67112e-25	300	610	0	-1.623e-25	-6.25203e-26	4.18899e-26	-1.19233e-24	-4.9872e-24	-2.33885e-24	300	200	0	3.48886	0.856125	57.3726	-627.309	1560.19	289.812	-311	200	0	5.54223	5.54083	60.4201	936.233	127.189	1251.27	-914	200	0
451	9	4.89463e-25	2.11868e-26	1.98276e-24	8.29718e-23	3.83222e-23	-6.60486e-24	300	610	0	-1.10762e-25	-5.05629e-26	3.82809e-25	-1.32585e-23	1.50111e-24	9.26942e-25	300	200	0	3.5119	0.832564	57.5618	-643.594	1577.31	287.721	-311	200	0	5.53691	5.68005	62.8292	1082.33	323.381	1239.04	-914	200	0
452	0	8.64336e-25	-3.76825e-26	2.84968e-24	1.17929e-22	6.18609e-23	-1.75314e-23	300	610	0	1.82946e-27	-1.92717e-26	8.96363e-25	-3.14948e-23	1.24732e-23	6.41273e-24	300	200	0	3.53066	0.817948	57.7272	-660.457	1597.76	291.776	-311	200	0	5.52032	5.80669	65.2938	1177.81	501.209	1202.84	-914	200	0	9.0066	6.27395	122.21	24711.1	78920	-5685.41	0	0	0
452	1	1.33711e-24	-1.32262e-25	3.76658e-24	1.54276e-22	8.99718e-23	-3.28989e-23	300	610	0	1.97294e-25	3.91499e-26	1.60365e-24	-5.6678e-23	2.89682e-23	1.4625e-23	300	200	0	3.5398	0.815967	57.8363	-674.632	1619.75	300.611	-311	200	0	5.5168	5.89966	67.6024	1212.52	633.772	1139.24	-914	200	0
452	2	1.88214e-24	-2.69337e-25	4.58024e-24	1.855e-22	1.20206e-22	-5.28058e-23	300	610	0	4.96378e-25	1.3264e-25	2.50121e-24	-8.87198e-23	5.16484e-23	2.5878e-23	300	200	0	3.53659	0.827233	57.876	-683.114	1639.56	311.504	-311	200	0	5.54584	5.92861	69.4968	1191.38	704.868	1054.29	-914	200	0
452	3	2.43984e-24	-4.51898e-25	5.04558e-24	2.01338e-22	1.47865e-22	-7.64807e-23	300	610	0	9.13672e-25	2.67734e-25	3.54359e-24	-1.26046e-22	8.03836e-23	4.00869e-23	300	200	0	3.52302	0.846767	57.8475	-683.812	1654.37	321.425	-311	200	0	5.60869	5.87055	70.7312	1133.59	715.854	962.781	-914	200	0
452	4	2.90392e-24	-6.75713e-25	4.80862e-24	1.87133e-22	1.6531e-22	-1.018e-22	300	610	0	1.45003e-24	4.47176e-25	4.6217e-24	-1.64825e-22	1.13692e-22	5.64904e-23	300	200	0	3.50486	0.863862	57.7647	-676.003	1663.16	328.207	-311	200	0	5.67923	5.72775	71.1695	1063.09	679.812	880.291	-914	200	0
452	5	3.10894e-24	-9.24871e-25	3.39929e-24	1.2362e-22	1.61372e-22	-1.2473e-22	300	610	0	2.08225e-24	6.6654e-25	5.53841e-24	-1.98088e-22	1.48047e-22	7.3309e-23	300	200	0	3.48845	0.866453	57.6537	-660.344	1665.33	330.941	-311	200	0	5.71705	5.52808	70.8328	1000.36	610.771	816.639	-914	200	0
452	6	2.82086e-24	-1.16644e-24	2.43149e-25	-1.24837e-23	1.21059e-22	-1.38748e-22	300	610	0	2.7501e-24	9.09854e-25	5.98431e-24	-2.14862e-22	1.77099e-22	8.73616e-23	300	200	0	3.47653	0.848232	57.5431	-638.456	1659.61	329.849	-311	200	0	5.69528	5.30795	69.8896	957.748	518.558	775.442	-914	200	0
452	7	1.73488e-24	-1.34471e-24	-5.29671e-24	-2.46618e-22	2.5841e-23	-1.34359e-22	300	610	0	3.34141e-24	1.14437e-24	5.5189e-24	-1.9948e-22	1.90905e-22	9.36887e-23	300	200	0	3.46636	0.812385	57.4487	-613.167	1645.13	325.928	-311	200	0	5.61332	5.09777	68.619	935.051	411.299	756.177	-914	200	0
452	8	-5.13683e-25	-1.37593e-24	-1.38337e-23	-6.02703e-22	-1.45128e-22	-9.88651e-23	300	610	0	3.67697e-24	1.31495e-24	3.56497e-24	-1.31359e-22	1.7533e-22	8.52665e-23	300	200	0	3.45139	0.768194	57.3639	-589.206	1622.7	320.289	-311	200	0	5.48711	4.9244	67.3237	920.662	300.908	755.325	-914	200	0
452	9	-4.31803e-24	-1.1449e-24	-2.58134e-23	-1.09706e-21	-4.12395e-22	-1.66304e-23	300	610	0	3.49815e-24	1.33896e-24	-5.72711e-25	1.43618e-23	1.11882e-22	5.29373e-23	300	200	0	3.42606	0.724606	57.268	-572.55	1594.14	313.742	-311	200	0	5.33765	4.81846	66.2314	900.632	203.394	767.917	-914	200	0
453	0	-1.00394e-23	-5.05673e-25	-4.12964e-23	-1.72938e-21	-7.91731e-22	1.29847e-22	300	610	0	2.46172e-24	1.10306e-24	-7.65053e-24	2.64833e-22	-2.16716e-23	-1.42692e-23	300	200	0	3.39131	0.687974	57.1448	-568.228	1560.82	307.223	-311	200	0	5.19269	4.80548	65.4693	866.161	129.443	790.806	-914	200	0	8.48724	5.77136	121.615	24351.3	78403.4	-5252.37	0	0	0
453	1	-1.79087e-23	7.10984e-25	-5.96624e-23	-2.47055e-21	-1.28732e-21	3.57685e-22	300	610	0	1.48624e-25	4.64031e-25	-1.83744e-23	6.45554e-22	-2.49464e-22	-1.28201e-22	300	200	0	3.35571	0.664835	56.9914	-578.176	1523.64	302.135	-311	200	0	5.08769	4.88558	65.0794	815.328	74.5705	824.464	-914	200	0
453	2	-2.78819e-23	2.67966e-24	-7.9234e-23	-3.24735e-21	-1.88235e-21	6.79788e-22	300	610	0	-3.90532e-24	-7.43638e-25	-3.32159e-23	1.17387e-21	-5.93928e-22	-2.99775e-22	300	200	0	3.3305	0.66202	56.8143	-600.464	1484.6	299.684	-311	200	0	5.04499	5.02439	65.0212	752.526	21.8053	869.071	-914	200	0
453	3	-3.94463e-23	5.54805e-24	-9.68439e-23	-3.92504e-21	-2.52693e-21	1.09905e-21	300	610	0	-1.01464e-23	-2.68991e-24	-5.21416e-23	1.84933e-21	-1.06989e-21	-5.36028e-22	300	200	0	3.32366	0.681096	56.6208	-630.138	1447.72	300.017	-311	200	0	5.05086	5.16934	65.1843	686.919	-45.6019	919.334	-914	200	0
453	4	-5.13802e-23	9.38652e-24	-1.0739e-22	-4.28979e-21	-3.12404e-21	1.60036e-21	300	610	0	-1.88974e-23	-5.51721e-24	-7.42462e-23	2.64067e-21	-1.67585e-21	-8.35784e-22	300	200	0	3.3382	0.715319	56.4127	-660.875	1417.36	302.319	-311	200	0	5.06521	5.28127	65.4281	630.638	-132.964	966.274	-914	200	0
453	5	-6.14822e-23	1.41162e-23	-1.03465e-22	-4.03466e-21	-3.51476e-21	2.14041e-21	300	610	0	-3.01992e-23	-9.2906e-24	-9.72963e-23	3.46943e-21	-2.38228e-21	-1.18383e-21	300	200	0	3.37367	0.753788	56.1924	-686.901	1395.14	305.559	-311	200	0	5.05213	5.35075	65.6309	595.936	-230.784	1002.79	-914	200	0
453	6	-6.6303e-23	1.94153e-23	-7.51819e-23	-2.75425e-21	-3.46548e-21	2.63587e-21	300	610	0	-4.35938e-23	-1.3927e-23	-1.17211e-22	4.19145e-21	-3.11696e-21	-1.54369e-21	300	200	0	3.42777	0.787283	55.9777	-704.786	1378.78	309.016	-311	200	0	4.99679	5.38407	65.7132	589.439	-320.363	1025.57	-914	200	0
453	7	-6.09387e-23	2.46058e-23	-1.03999e-23	4.38669e-23	-2.66116e-21	2.95102e-21	300	610	0	-5.78509e-23	-1.91031e-23	-1.27542e-22	4.57806e-21	-3.74841e-21	-1.84948e-21	300	200	0	3.49643	0.810883	55.8036	-713.861	1364.15	312.395	-311	200	0	4.90477	5.3804	65.6383	608.33	-383.711	1034.47	-914	200	0
453	8	-3.89721e-23	2.85311e-23	1.04431e-22	4.90147e-21	-7.10393e-22	2.88721e-21	300	610	0	-7.06517e-23	-2.41443e-23	-1.19063e-22	4.30117e-21	-4.06939e-21	-1.99782e-21	300	200	0	3.57257	0.823631	55.7033	-715.463	1348.64	315.783	-311	200	0	4.80051	5.32931	65.4285	644.174	-409.585	1031.86	-914	200	0
453	9	7.31526e-24	2.94419e-23	2.82497e-22	1.23338e-20	2.82985e-21	2.17752e-21	300	610	0	-7.82651e-23	-2.79058e-23	-7.9627e-23	2.92765e-21	-3.78381e-21	-1.84155e-21	300	200	0	3.64478	0.826472	55.6883	-712.339	1333.04	319.179	-311	200	0	4.72369	5.22711	65.1677	688.499	-395.772	1021.69	-914	200	0
454	0	8.6305e-23	2.49209e-23	5.33625e-22	2.27031e-20	8.4005e-21	4.91634e-22	300	610	0	-7.52774e-23	-2.86613e-23	5.47588e-24	-6.83662e-23	-2.50248e-21	-1.18786e-21	300	200	0	3.69853	0.820065	55.7511	-707.873	1320.9	321.774	-311	200	0	4.71057	5.08636	64.9457	732.391	-351.67	1007.63	-914	200	0	8.48724	5.77136	121.615	24351.3	78403.4	-5252.37	0	0	0
454	1	2.05793e-22	1.18898e-23	8.59749e-22	3.60303e-20	1.63474e-20	-2.54254e-21	300	610	0	-5.4471e-23	-2.40319e-23	1.52358e-22	-5.2651e-21	2.45039e-22	1.95394e-22	300	200	0	3.72126	0.803831	55.882	-704.556	1316.07	322.152	-311	200	0	4.76998	4.9298	64.8061	763.946	-295.597	991.698	-914	200	0
454	2	3.70942e-22	-1.32404e-23	1.24869e-21	5.17386e-20	2.67795e-20	-7.29258e-21	300	610	0	-6.98762e-24	-1.09968e-23	3.76233e-22	-1.32119e-20	4.97292e-21	2.56074e-21	300	200	0	3.70904	0.777023	56.0782	-702.846	1320.57	319.544	-311	200	0	4.87786	4.78115	64.7775	770.931	-243.435	975.405	-914	200	0
454	3	5.81262e-22	-5.42033e-23	1.66623e-21	6.83309e-20	3.93705e-20	-1.4042e-20	300	610	0	7.70482e-23	1.39552e-23	6.87596e-22	-2.42938e-20	1.21648e-20	6.14373e-21	300	200	0	3.6697	0.742503	56.3329	-701.515	1333.6	314.603	-311	200	0	4.99589	4.65935	64.9369	748.199	-199.1	962.792	-914	200	0
454	4	8.26532e-22	-1.14209e-22	2.04692e-21	8.302e-20	5.31058e-20	-2.28692e-20	300	610	0	2.07233e-22	5.44598e-23	1.08656e-21	-3.85307e-20	2.21509e-20	1.11016e-20	300	200	0	3.6189	0.708774	56.6258	-699.048	1351.98	308.932	-311	200	0	5.09761	4.57388	65.4036	700.862	-156.607	959.438	-914	200	0
454	5	1.08173e-21	-1.94893e-22	2.2846e-21	9.1353e-20	6.59829e-20	-3.348e-20	300	610	0	3.90687e-22	1.13616e-22	1.55515e-21	-5.53026e-20	3.49263e-20	1.74225e-20	300	200	0	3.57222	0.685238	56.9266	-694.511	1372.23	304.249	-311	200	0	5.18036	4.52287	66.2708	638.076	-110.083	967.495	-914	200	0
454	6	1.30128e-21	-2.9481e-22	2.22424e-21	8.69029e-20	7.46972e-20	-4.49925e-20	300	610	0	6.2875e-22	1.92944e-22	2.04768e-21	-7.30058e-20	4.99036e-20	2.48035e-20	300	200	0	3.53861	0.676013	57.2088	-687.158	1392.53	301.884	-311	200	0	5.25821	4.50031	67.5674	565.825	-60.5131	984.448	-914	200	0
454	7	1.41329e-21	-4.07461e-22	1.65802e-21	6.11423e-20	7.43642e-20	-5.5686e-20	300	610	0	9.12426e-22	2.90908e-22	2.4797e-21	-8.86577e-20	6.5605e-20	3.24978e-20	300	200	0	3.51845	0.679718	57.4619	-676.233	1412.82	302.471	-311	200	0	5.34692	4.50831	69.2634	487.497	-12.2565	1007.22	-914	200	0
454	8	1.31505e-21	-5.18899e-22	3.29396e-22	3.65858e-21	5.83644e-20	-6.27376e-20	300	610	0	1.21661e-21	4.0097e-22	2.71691e-21	-9.74961e-20	7.931e-20	3.91414e-20	300	200	0	3.50597	0.691942	57.6924	-661.68	1434.48	305.768	-311	200	0	5.44953	4.55968	71.2446	409.469	34.8241	1035.13	-914	200	0
454	9	8.71478e-22	-6.05118e-22	-2.04976e-21	-9.70802e-20	1.84336e-20	-6.19927e-20	300	610	0	1.49339e-21	5.09252e-22	2.56608e-21	-9.26513e-20	8.67005e-20	4.25799e-20	300	200	0	3.49368	0.705435	57.9049	-644.26	1460.42	310.773	-311	200	0	5.55311	4.66799	73.2466	344.635	85.8397	1068.51	-914	200	0
455	0	-8.07279e-23	-6.29596e-22	-5.76271e-21	-2.52162e-19	-5.48397e-20	-4.78419e-20	300	610	0	1.66511e-21	5.91983e-22	1.77163e-21	-6.50122e-20	8.1576e-20	3.97307e-20	300	200	0	3.4761	0.711534	58.0815	-625.037	1493.55	316.172	-311	200	0	5.64246	4.83567	74.8636	308.094	143.57	1105.64	-914	200	0	8.66983	6.05335	127.364	25312.6	83559.4	-5435.68	0	0	0
455	1	-1.72014e-21	-5.41614e-22	-1.10256e-20	-4.69602e-19	-1.70911e-19	-1.33091e-20	300	610	0	1.61849e-21	6.13118e-22	2.24952e-23	-3.45869e-21	5.5747e-20	2.65364e-20	300	200	0	3.45161	0.705522	58.1877	-605.58	1534.56	320.946	-311	200	0	5.70946	5.04917	75.7125	306.723	203.461	1142.08	-914	200	0
455	2	-4.21483e-21	-2.76277e-22	-1.78929e-20	-7.50412e-19	-3.37349e-19	4.95129e-20	300	610	0	1.20179e-21	5.22737e-22	-3.02441e-21	1.04317e-19	-7.36737e-22	-1.91484e-21	300	200	0	3.42291	0.690428	58.1911	-588.031	1581.37	324.719	-311	200	0	5.74197	5.28478	75.6049	334.033	257.573	1172.3	-914	200	0
455	3	-7.67978e-21	2.42508e-22	-2.61266e-20	-1.08321e-18	-5.56877e-19	1.48511e-19	300	610	0	2.27823e-22	2.57143e-22	-7.69666e-21	2.70137e-19	-9.88249e-20	-5.10024e-20	300	200	0	3.39703	0.674754	58.0736	-573.949	1628.84	327.419	-311	200	0	5.71387	5.52035	74.556	374.632	303.988	1190.9	-914	200	0
455	4	-1.21138e-20	1.09453e-21	-3.50296e-20	-1.43741e-18	-8.2322e-19	2.89899e-19	300	610	0	-1.51342e-21	-2.58121e-22	-1.4227e-20	5.02528e-19	-2.48935e-19	-1.25803e-19	300	200	0	3.38257	0.666828	57.8491	-563.225	1668.98	328.773	-311	200	0	5.59807	5.73939	72.7098	411.554	350.103	1194	-914	200	0
455	5	-1.73137e-20	2.34947e-21	-4.32505e-20	-1.75541e-18	-1.11576e-18	4.75698e-19	300	610	0	-4.2281e-21	-1.10078e-21	-2.26349e-20	8.02512e-19	-4.58397e-19	-2.29815e-19	300	200	0	3.38444	0.67046	57.5763	-554.414	1693.59	328.319	-311	200	0	5.38986	5.92076	70.3267	433.241	404.097	1180.85	-914	200	0
455	6	-2.27676e-20	4.04496e-21	-4.85802e-20	-1.94447e-18	-1.39319e-18	7.0021e-19	300	610	0	-8.07292e-21	-2.33814e-21	-3.25648e-20	1.15785e-18	-7.27654e-19	-3.63065e-19	300	200	0	3.40165	0.684284	57.3394	-546.072	1698.2	325.993	-311	200	0	5.11767	6.03008	67.8151	438.881	464.465	1153.6	-914	200	0
455	7	-2.75323e-20	6.15509e-21	-4.77761e-20	-1.87009e-18	-1.58683e-18	9.455e-19	300	610	0	-1.30861e-20	-4.00541e-21	-4.30829e-20	1.5358e-18	-1.04508e-18	-5.19537e-19	300	200	0	3.43063	0.705119	57.198	-537.966	1684.39	322.407	-311	200	0	4.8347	6.03502	65.6843	437.628	519.51	1115.19	-914	200	0
455	8	-3.01101e-20	8.54885e-21	-3.64706e-20	-1.35293e-18	-1.59456e-18	1.17606e-18	300	610	0	-1.90918e-20	-6.07465e-21	-5.24428e-20	1.87467e-18	-1.38045e-18	-6.83951e-19	300	200	0	3.46781	0.733136	57.1559	-531.223	1658.68	318.072	-311	200	0	4.59688	5.93435	64.3512	442.084	556.333	1068.18	-914	200	0
455	9	-2.83498e-20	1.09395e-20	-9.24434e-21	-1.729e-19	-1.27735e-18	1.3332e-18	300	610	0	-2.55783e-20	-8.41398e-21	-5.78476e-20	2.07532e-18	-1.6775e-18	-8.28084e-19	300	200	0	3.50913	0.773675	57.1764	-527.736	1629.23	312.803	-311	200	0	4.44066	5.76436	63.9337	462.905	570.578	1015.54	-914	200	0
456	0	-1.94093e-20	1.28291e-20	4.00266e-20	1.91536e-18	-4.60756e-19	1.33005e-18	300	610	0	-3.15562e-20	-1.07379e-20	-5.52523e-20	1.99396e-18	-1.84629e-18	-9.07056e-19	300	200	0	3.55102	0.832641	57.2226	-529.836	1603.17	306.695	-311	200	0	4.3794	5.57666	64.261	505.86	568.85	960.75	-914	200	0	8.66983	6.05335	127.364	25312.6	83559.4	-5435.68	0	0	0
456	1	1.6541e-22	1.34553e-20	1.17422e-19	5.15025e-18	1.05507e-18	1.04876e-18	300	610	0	-3.54097e-20	-1.25533e-20	-3.9281e-20	1.43897e-18	-1.75702e-18	-8.56317e-19	300	200	0	3.5935	0.910341	57.2846	-539.895	1585.86	301.147	-311	200	0	4.41936	5.41489	65.0714	567.639	562.603	906.453	-914	200	0
456	2	3.4177e-20	1.17542e-20	2.27686e-19	9.70862e-18	3.47273e-18	3.4204e-19	300	610	0	-3.47693e-20	-1.31075e-20	-3.357e-21	1.75304e-19	-1.2374e-18	-5.90498e-19	300	200	0	3.63913	1.00001	57.3746	-559.16	1580.17	298.251	-311	200	0	4.5737	5.30433	66.1628	635.139	560.618	854.808	-914	200	0
456	3	8.62454e-20	6.35815e-21	3.7225e-19	1.56237e-17	6.95758e-18	-9.58067e-19	300	610	0	-2.64455e-20	-1.13535e-20	5.9821e-20	-2.05892e-18	-7.70423e-20	-5.71628e-21	300	200	0	3.6871	1.08957	57.5007	-586.538	1585.83	299.333	-311	200	0	4.85561	5.25148	67.3987	693.66	566.084	810.189	-914	200	0
456	4	1.58923e-19	-4.34554e-21	5.46496e-19	2.26718e-17	1.15759e-17	-3.02064e-18	300	610	0	-6.48419e-21	-5.94843e-21	1.573e-19	-5.51791e-18	1.95712e-18	1.01257e-18	300	200	0	3.72947	1.16355	57.6514	-618.448	1599.62	304.105	-311	200	0	5.25591	5.24863	68.6525	735.174	577.509	778.979	-914	200	0
456	5	2.52373e-19	-2.20611e-20	7.36233e-19	3.02291e-17	1.72081e-17	-5.98166e-18	300	610	0	2.95787e-20	4.68601e-21	2.94225e-19	-1.03898e-17	5.08924e-18	2.57367e-18	300	200	0	3.75436	1.20686	57.8014	-649.922	1616.46	310.87	-311	200	0	5.73218	5.27961	69.7929	757.412	589.911	764.946	-914	200	0
456	6	3.62577e-19	-4.82987e-20	9.1357e-19	3.71048e-17	2.34356e-17	-9.8913e-18	300	610	0	8.61684e-20	2.22105e-20	4.71363e-19	-1.67089e-17	9.48155e-18	4.75518e-18	300	200	0	3.7522	1.21021	57.9267	-676.038	1631.29	317.449	-311	200	0	6.22332	5.3292	70.7176	760.183	594.721	766.344	-914	200	0
456	7	4.79065e-19	-8.39177e-20	1.03256e-18	4.13693e-17	2.94073e-17	-1.46401e-17	300	610	0	1.66725e-19	4.80848e-20	6.81711e-19	-2.42348e-17	1.51548e-17	7.56336e-18	300	200	0	3.71912	1.1729	58.0115	-692.944	1641.19	322.144	-311	200	0	6.66936	5.39483	71.3629	747.104	583.304	778.096	-914	200	0
456	8	5.82328e-19	-1.28467e-19	1.02541e-18	4.0208e-17	3.36956e-17	-1.98638e-17	300	610	0	2.72263e-19	8.31163e-20	9.06201e-19	-3.22989e-17	2.18797e-17	1.08792e-17	300	200	0	3.65769	1.10135	58.0467	-699.049	1645.65	324.268	-311	200	0	7.01838	5.48467	71.6804	727.03	554.245	794.912	-914	200	0
456	9	6.41178e-19	-1.79312e-19	8.00335e-19	2.98504e-17	3.41669e-17	-2.48302e-17	300	610	0	3.99365e-19	1.2681e-19	1.10874e-18	-3.96269e-17	2.9039e-17	1.43904e-17	300	200	0	3.5769	1.00609	58.0287	-696.275	1645.59	324.115	-311	200	0	7.22907	5.60004	71.6116	708.121	513.476	812.34	-914	200	0
457	0	6.10575e-19	-2.30562e-19	2.42902e-19	5.6456e-18	2.79015e-17	-2.83191e-17	300	610	0	5.37615e-19	1.7651e-19	1.23109e-18	-4.41551e-17	3.54692e-17	1.75132e-17	300	200	0	3.4888	0.899226	57.9651	-689.573	1642.88	322.525	-311	200	0	7.27518	5.72583	71.0821	690.82	467.385	827.87	-914	200	0	9.56396	6.43311	125.853	25151	82255.9	-6100.26	0	0	0
457	1	4.30736e-19	-2.71888e-19	-7.76998e-19	-3.76239e-17	1.12185e-17	-2.8515e-17	300	610	0	6.66588e-19	2.2635e-19	1.18861e-18	-4.28746e-17	3.92982e-17	1.93131e-17	300	200	0	3.40381	0.792455	57.8796	-684.268	1639.56	320.281	-311	200	0	7.14667	5.83787	70.0482	669.335	420.552	842.739	-914	200	0
457	2	2.86266e-20	-2.87387e-19	-2.38976e-18	-1.0508e-16	-2.01243e-17	-2.29426e-17	300	610	0	7.5268e-19	2.66098e-19	8.68245e-19	-3.17568e-17	3.78087e-17	1.84387e-17	300	200	0	3.33018	0.695925	57.8054	-683.236	1636.4	317.568	-311	200	0	6.85449	5.91113	68.5766	640.129	377.695	861.167	-914	200	0
457	3	-6.7669e-19	-2.54749e-19	-4.69926e-18	-2.00614e-16	-7.0465e-17	-8.49321e-18	300	610	0	7.46339e-19	2.80052e-19	1.31001e-19	-5.83459e-18	2.73779e-17	1.30943e-17	300	200	0	3.27572	0.61797	57.7679	-685.719	1631.77	313.925	-311	200	0	6.44127	5.92302	66.8786	605.784	343.68	885.86	-914	200	0
457	4	-1.76311e-18	-1.45157e-19	-7.74164e-18	-3.25175e-16	-1.43409e-16	1.83995e-17	300	610	0	5.80545e-19	2.46247e-19	-1.17844e-18	4.04612e-17	3.55853e-18	1.08365e-18	300	200	0	3.24597	0.564896	57.7677	-687.806	1621.91	308.75	-311	200	0	5.9767	5.86092	65.2511	568.079	322.778	914.757	-914	200	0
457	5	-3.28708e-18	7.55553e-20	-1.14279e-17	-4.7439e-16	-2.40542e-16	6.1358e-17	300	610	0	1.71797e-19	1.36389e-19	-3.21154e-18	1.12592e-16	-3.86079e-17	-2.00309e-17	300	200	0	3.24133	0.539241	57.7811	-684.228	1602.94	301.815	-311	200	0	5.53641	5.73065	63.9432	521.422	317.269	942.856	-914	200	0
457	6	-5.25607e-18	4.43767e-19	-1.54694e-17	-6.35544e-16	-3.59602e-16	1.23351e-16	300	610	0	-5.74753e-19	-8.29671e-20	-6.08172e-18	2.147e-16	-1.03941e-16	-5.26014e-17	300	200	0	3.25817	0.537935	57.7797	-671.383	1574.39	293.534	-311	200	0	5.18989	5.55128	63.0619	458.656	325.652	965.57	-914	200	0
457	7	-7.59077e-18	9.92169e-19	-1.92911e-17	-7.84047e-16	-4.92112e-16	2.05596e-16	300	610	0	-1.75403e-18	-4.47284e-19	-9.81262e-18	3.47773e-16	-1.9602e-16	-9.83427e-17	300	200	0	3.29289	0.5538	57.7493	-649.843	1540.64	284.834	-311	200	0	4.99237	5.34424	62.5899	382.159	345.711	979.522	-914	200	0
457	8	-1.00774e-17	1.74025e-18	-2.19376e-17	-8.7975e-16	-6.20536e-16	3.06009e-16	300	610	0	-3.44139e-18	-9.88181e-19	-1.42669e-17	5.07108e-16	-3.15522e-16	-1.57507e-16	300	200	0	3.34444	0.579782	57.6948	-623.789	1508.68	276.71	-311	200	0	4.96268	5.13536	62.4376	307.74	376.794	981.722	-914	200	0
457	9	-1.23126e-17	2.6805e-18	-2.19916e-17	-8.63774e-16	-7.15224e-16	4.17199e-16	300	610	0	-5.66255e-18	-1.72404e-18	-1.90556e-17	6.79078e-16	-4.57942e-16	-2.27748e-16	300	200	0	3.4122	0.61184	57.636	-598.438	1484.91	270.13	-311	200	0	5.06955	4.95455	62.4703	259.733	411.352	970.3	-914	200	0
458	0	-1.3647e-17	3.76002e-18	-1.75252e-17	-6.56871e-16	-7.31599e-16	5.24077e-16	300	610	0	-8.35155e-18	-2.64639e-18	-2.34331e-17	8.37365e-16	-6.10688e-16	-3.02689e-16	300	200	0	3.49163	0.647574	57.5951	-578.992	1473.67	266.084	-311	200	0	5.25035	4.81892	62.5525	260.435	429.312	947.701	-914	200	0	9.8976	5.46667	119.269	23926	75527.6	-5376.22	0	0	0
458	1	-1.31381e-17	4.8579e-18	-6.12282e-18	-1.60796e-16	-6.08372e-16	6.01291e-16	300	610	0	-1.12966e-17	-3.70184e-18	-2.61875e-17	9.39029e-16	-7.49721e-16	-3.70267e-16	300	200	0	3.57135	0.681993	57.5903	-570.617	1476.84	265.188	-311	200	0	5.44987	4.72408	62.5933	319.206	409.448	922.429	-914	200	0
458	2	-9.52848e-18	5.76005e-18	1.49788e-17	7.35359e-16	-2.6789e-16	6.10902e-16	300	610	0	-1.40765e-17	-4.76994e-18	-2.55478e-17	9.21129e-16	-8.36071e-16	-4.11021e-16	300	200	0	3.63519	0.706919	57.6356	-576.845	1493.55	267.448	-311	200	0	5.65004	4.65772	62.5528	428.823	343.907	905.231	-914	200	0
458	3	-1.27451e-18	6.13472e-18	4.85743e-17	2.14153e-15	3.79853e-16	5.00938e-16	300	610	0	-1.59923e-17	-5.63853e-18	-1.91375e-17	6.98985e-16	-8.12885e-16	-3.96674e-16	300	200	0	3.67064	0.716252	57.7377	-597.387	1519.61	272.443	-311	200	0	5.86333	4.61502	62.4313	570.166	241.435	902.324	-914	200	0
458	4	1.33457e-17	5.51424e-18	9.69336e-17	4.14318e-15	1.42769e-15	2.05802e-16	300	610	0	-1.60083e-17	-5.98002e-18	-4.01974e-18	1.6767e-16	-6.03993e-16	-2.89463e-16	300	200	0	3.67643	0.710147	57.8911	-627.769	1547.52	279.314	-311	200	0	6.09733	4.60208	62.2262	720.007	121.721	912.583	-914	200	0
458	5	3.60069e-17	3.29158e-18	1.60943e-16	6.76545e-15	2.95412e-15	-3.50197e-16	300	610	0	-1.27166e-17	-5.33391e-18	2.31078e-17	-7.91203e-16	-1.15426e-16	-4.29685e-17	300	200	0	3.66154	0.694244	58.0765	-661.071	1569.04	286.64	-311	200	0	6.33592	4.63167	61.8804	858.136	3.61337	930.25	-914	200	0
458	6	6.79545e-17	-1.25679e-18	2.38899e-16	9.92338e-15	4.99641e-15	-1.24462e-15	300	610	0	-4.35431e-18	-3.10408e-18	6.54985e-17	-2.29488e-15	7.58263e-16	3.94664e-16	300	200	0	3.63974	0.676452	58.2593	-690.414	1579.81	292.625	-311	200	0	6.55376	4.71104	61.333	971.522	-107.053	948.221	-914	200	0
458	7	1.09429e-16	-8.90705e-18	3.24948e-16	1.33581e-14	7.51245e-15	-2.54217e-15	300	610	0	1.10929e-17	1.41789e-18	1.25645e-16	-4.43432e-15	2.12061e-15	1.07399e-15	300	200	0	3.62479	0.662969	58.3923	-710.668	1581.17	295.321	-311	200	0	6.73555	4.82271	60.6405	1053.18	-215.076	959.477	-914	200	0
458	8	1.58872e-16	-2.0366e-17	4.07226e-16	1.65621e-14	1.03307e-14	-4.27181e-15	300	610	0	3.56597e-17	8.98884e-18	2.04203e-16	-7.23587e-15	4.05038e-15	2.03281e-15	300	200	0	3.62667	0.655591	58.4327	-719.084	1577.56	293.027	-311	200	0	6.87901	4.91904	60.0001	1097.26	-322.455	959.093	-914	200	0
458	9	2.11923e-16	-3.6073e-17	4.65887e-16	1.87003e-14	1.30902e-14	-6.39432e-15	300	610	0	7.09934e-17	2.02928e-17	2.98492e-16	-1.06081e-14	6.56687e-15	3.27894e-15	300	200	0	3.64885	0.652432	58.3669	-715.799	1573.66	285.251	-311	200	0	6.98918	4.95014	59.6187	1097.28	-426.782	946.938	-914	200	0
459	0	2.60249e-16	-5.59116e-17	4.71306e-16	1.85414e-14	1.51753e-14	-8.75998e-15	300	610	0	1.17727e-16	3.57456e-17	4.0059e-16	-1.42735e-14	9.58199e-15	4.76637e-15	300	200	0	3.68888	0.650399	58.2191	-704.047	1573.21	273.298	-311	200	0	7.07309	4.90803	59.5723	1051.46	-529.217	926.926	-914	200	0	9.8976	5.46667	119.269	23926	75527.6	-5376.22	0	0	0
459	1	2.90333e-16	-7.88223e-17	3.82997e-16	1.44202e-14	1.5655e-14	-1.1058e-14	300	610	0	1.74597e-16	5.52098e-17	4.95098e-16	-1.76889e-14	1.28392e-14	6.36503e-15	300	200	0	3.7401	0.647627	58.0335	-688.889	1577.65	259.573	-311	200	0	7.13159	4.83699	59.81	968.067	-631.147	902.874	-914	200	0
459	2	2.82454e-16	-1.02325e-16	1.49984e-16	4.26202e-15	1.32431e-14	-1.27619e-14	300	610	0	2.37305e-16	7.7615e-17	5.56807e-16	-1.99612e-14	1.58419e-14	7.82566e-15	300	200	0	3.79179	0.646308	57.8502	-675.318	1585.65	246.473	-311	200	0	7.15222	4.79191	60.2495	860.741	-724.281	876.823	-914	200	0
459	3	2.10177e-16	-1.21985e-16	-2.86392e-16	-1.42897e-14	6.30187e-15	-1.3079e-14	300	610	0	2.97162e-16	1.00489e-16	5.48674e-16	-1.9774e-14	1.77794e-14	8.74333e-15	300	200	0	3.83029	0.652924	57.6988	-667.603	1595.44	235.884	-311	200	0	7.11366	4.79407	60.8179	739.932	-793.002	851.257	-914	200	0
459	4	4.08852e-17	-1.30883e-16	-9.85983e-16	-4.3593e-14	-7.07762e-15	-1.09184e-14	300	610	0	3.3965e-16	1.19435e-16	4.20752e-16	-1.5348e-14	1.74624e-14	8.52635e-15	300	200	0	3.84453	0.672699	57.6003	-669.292	1606.87	229.212	-311	200	0	7.00053	4.83217	61.4302	613.811	-826.768	831.197	-914	200	0
459	5	-2.62039e-16	-1.19218e-16	-1.99831e-15	-8.552e-14	-2.88806e-14	-4.89647e-15	300	610	0	3.43115e-16	1.27622e-16	1.11011e-16	-4.46729e-15	1.329e-14	6.38089e-15	300	200	0	3.83127	0.703429	57.5566	-682.176	1619.78	227.432	-311	200	0	6.81669	4.8901	61.9729	494.951	-825.006	823.212	-914	200	0
459	6	-7.3457e-16	-7.42087e-17	-3.34464e-15	-1.40709e-13	-6.08132e-14	6.59272e-15	300	610	0	2.77992e-16	1.15395e-16	-4.50735e-16	1.53836e-14	3.27717e-15	1.32617e-15	300	200	0	3.79481	0.735647	57.5412	-704.796	1631.56	230.647	-311	200	0	6.58426	4.95794	62.3395	398.393	-790.553	831.302	-914	200	0
459	7	-1.40411e-15	1.94639e-17	-4.99273e-15	-2.07519e-13	-1.03742e-13	2.52085e-14	300	610	0	1.07079e-16	7.02014e-17	-1.3343e-15	4.67198e-14	-1.48175e-14	-7.74041e-15	300	200	0	3.7437	0.757786	57.512	-732.592	1638.3	237.49	-311	200	0	6.32969	5.02413	62.5238	332.993	-726.225	853.432	-914	200	0
459	8	-2.27746e-15	1.78351e-16	-6.82388e-15	-2.80689e-13	-1.56895e-13	5.23592e-14	300	610	0	-2.1239e-16	-2.29606e-17	-2.59438e-15	9.15341e-14	-4.32166e-14	-2.19046e-14	300	200	0	3.68856	0.762168	57.4405	-759.904	1638.64	245.556	-311	200	0	6.07679	5.07334	62.6479	298.714	-640.647	883.015	-914	200	0
459	9	-3.32419e-15	4.17715e-16	-8.59374e-15	-3.49746e-13	-2.16809e-13	8.87242e-14	300	610	0	-7.23994e-16	-1.80234e-16	-4.24802e-15	1.50498e-13	-8.36489e-14	-4.19978e-14	300	200	0	3.64035	0.749845	57.3275	-782.091	1634.75	252.905	-311	200	0	5.85271	5.09418	62.8574	292.236	-550.029	914.674	-914	200	0
460	0	-4.45542e-15	7.47416e-16	-9.88996e-15	-3.9733e-13	-2.76056e-13	1.33575e-13	300	610	0	-1.46368e-15	-4.16402e-16	-6.24326e-15	2.21843e-13	-1.36626e-13	-6.82366e-14	300	200	0	3.60821	0.730376	57.1951	-796.555	1629.06	258.988	-311	200	0	5.68782	5.08786	63.2201	313.699	-470.177	948.494	-914	200	0	10.1623	5.79661	120.243	23908.9	76476.7	-5654.1	0	0	0
460	1	-5.49905e-15	1.16587e-15	-1.00936e-14	-3.97699e-13	-3.21859e-13	1.83884e-13	300	610	0	-2.44669e-15	-7.40816e-16	-8.41891e-15	2.99931e-13	-2.00436e-13	-9.97232e-14	300	200	0	3.59771	0.714996	57.0683	-802.18	1621.57	263.914	-311	200	0	5.60474	5.07236	63.7029	367.031	-410.326	987.704	-914	200	0
460	2	-6.1739e-15	1.65192e-15	-8.35475e-15	-3.15873e-13	-3.3478e-13	2.33253e-13	300	610	0	-3.64906e-15	-1.15144e-15	-1.04572e-14	3.73552e-13	-2.69856e-13	-1.33808e-13	300	200	0	3.61042	0.709546	56.9621	-798.004	1610.54	267.501	-311	200	0	5.61676	5.07321	64.1619	453.262	-373.904	1032.54	-914	200	0
460	3	-6.06739e-15	2.15473e-15	-3.59791e-15	-1.08053e-13	-2.87832e-13	2.70753e-13	300	610	0	-4.98361e-15	-1.62687e-15	-1.18338e-14	4.24136e-13	-3.34638e-13	-1.65344e-13	300	200	0	3.64429	0.712583	56.8809	-783.253	1594.62	269.457	-311	200	0	5.73645	5.09955	64.3909	564.944	-362.092	1077.26	-914	200	0
460	4	-4.62398e-15	2.58246e-15	5.42165e-15	2.75811e-13	-1.4649e-13	2.79829e-13	300	610	0	-6.27135e-15	-2.1164e-15	-1.17743e-14	4.24166e-13	-3.7792e-13	-1.85907e-13	300	200	0	3.69461	0.718008	56.8217	-758.674	1573.79	269.858	-311	200	0	5.97259	5.13225	64.2756	686.114	-377.066	1112.76	-914	200	0
460	5	-1.15462e-15	2.79087e-15	1.99849e-14	8.86262e-13	1.2972e-13	2.37589e-13	300	610	0	-7.21062e-15	-2.52898e-15	-9.22914e-15	3.36261e-13	-3.74831e-13	-1.83121e-13	300	200	0	3.75526	0.719678	56.7794	-726.876	1549.11	269.148	-311	200	0	6.31531	5.14808	63.9032	796.233	-419.704	1131.79	-914	200	0
460	6	5.11898e-15	2.57464e-15	4.11703e-14	1.76423e-12	5.83227e-13	1.14854e-13	300	610	0	-7.34904e-15	-2.72214e-15	-2.88861e-15	1.1364e-13	-2.91732e-13	-1.40302e-13	300	200	0	3.81896	0.715526	56.7541	-691.576	1522.21	268.102	-311	200	0	6.72553	5.14922	63.4859	878.183	-481.9	1131.61	-914	200	0
460	7	1.4969e-14	1.66465e-15	6.94802e-14	2.92541e-12	1.25106e-12	-1.22433e-13	300	610	0	-6.06584e-15	-2.49361e-15	8.73832e-15	-2.97124e-13	-8.67034e-14	-3.67343e-14	300	200	0	3.87665	0.708131	56.7575	-656.954	1494.77	267.656	-311	200	0	7.13778	5.15701	63.1818	926.605	-544.85	1113.05	-914	200	0
460	8	2.89969e-14	-2.63257e-16	1.04311e-13	4.3384e-12	2.15318e-12	-5.09753e-13	300	610	0	-2.57617e-15	-1.57906e-15	2.71488e-14	-9.49945e-13	2.87877e-13	1.51016e-13	300	200	0	3.91798	0.70082	56.8106	-626.874	1468.65	268.443	-311	200	0	7.47438	5.19031	63.0004	950.732	-589.581	1079.58	-914	200	0
460	9	4.73823e-14	-3.56184e-15	1.43262e-13	5.89635e-12	3.27572e-12	-1.0777e-12	300	610	0	4.02756e-15	3.39046e-16	5.35399e-14	-1.88839e-12	8.7968e-13	4.4625e-13	300	200	0	3.93316	0.6937	56.9184	-603.559	1447.2	270.416	-311	200	0	7.66364	5.25918	62.8753	970.623	-608.419	1037.45	-914	200	0
461	0	6.95342e-14	-8.56038e-15	1.81299e-13	7.38336e-12	4.54886e-12	-1.84205e-12	300	610	0	1.46781e-14	3.60486e-15	8.83391e-14	-3.12903e-12	1.72658e-12	8.67206e-13	300	200	0	3.91631	0.684731	57.0467	-586.605	1436	272.956	-311	200	0	7.65991	5.35974	62.8011	1007.04	-603.705	993.694	-914	200	0	9.23951	5.80136	122.571	24853.5	78854.7	-5583.68	0	0	0
461	1	9.36435e-14	-1.54791e-14	2.09863e-13	8.43863e-12	5.81993e-12	-2.78949e-12	300	610	0	3.01586e-14	8.53749e-15	1.30546e-13	-4.63799e-12	2.84153e-12	1.41954e-12	300	200	0	3.86932	0.673541	57.1434	-573.759	1440.24	275.467	-311	200	0	7.45928	5.46562	62.8634	1067.96	-578.94	953.465	-914	200	0
461	2	1.16158e-13	-2.43029e-14	2.16024e-13	8.52415e-12	6.82382e-12	-3.85889e-12	300	610	0	5.08296e-14	1.53463e-14	1.76885e-13	-6.30073e-12	4.19151e-12	2.08583e-12	300	200	0	3.80198	0.661739	57.1882	-562.761	1460.46	277.528	-311	200	0	7.10028	5.53752	63.1536	1139.79	-534.702	919.531	-914	200	0
461	3	1.31229e-13	-3.46103e-14	1.81944e-13	6.90528e-12	7.15483e-12	-4.91869e-12	300	610	0	7.6242e-14	2.40065e-14	2.20801e-13	-7.88614e-12	5.67032e-12	2.81218e-12	300	200	0	3.72633	0.649674	57.2056	-552.058	1491.72	278.281	-311	200	0	6.65093	5.54392	63.6938	1190.5	-468.462	893.14	-914	200	0
461	4	1.30231e-13	-4.53607e-14	8.494e-14	2.6577e-12	6.24689e-12	-5.742e-12	300	610	0	1.04631e-13	3.40908e-14	2.51398e-13	-9.0083e-12	7.06656e-12	3.49234e-12	300	200	0	3.65165	0.635717	57.2326	-540.526	1526.71	276.368	-311	200	0	6.1863	5.47252	64.4169	1185.99	-375.728	875.375	-914	200	0
461	5	1.01488e-13	-5.46524e-14	-1.0139e-13	-5.28115e-12	3.37234e-12	-5.98327e-12	300	610	0	1.32311e-13	4.45609e-14	2.52482e-13	-9.09203e-12	8.02965e-12	3.95114e-12	300	200	0	3.58522	0.619812	57.2931	-527.468	1559.63	270.882	-311	200	0	5.76119	5.33586	65.1867	1111.86	-255.724	868.14	-914	200	0
461	6	3.04516e-14	-5.94803e-14	-4.04444e-13	-1.79939e-11	-2.3266e-12	-5.16219e-12	300	610	0	1.53017e-13	5.3531e-14	2.02011e-13	-7.35229e-12	8.03965e-12	3.9298e-12	300	200	0	3.53445	0.605064	57.3952	-512.97	1587.98	262.101	-311	200	0	5.39777	5.17154	65.8614	984.466	-118.324	872.687	-914	200	0
461	7	-9.94151e-14	-5.55432e-14	-8.47672e-13	-3.63735e-11	-1.17562e-11	-2.66364e-12	300	610	0	1.573e-13	5.8032e-14	7.23389e-14	-2.80179e-12	6.3899e-12	3.07777e-12	300	200	0	3.50535	0.594577	57.5293	-498.423	1612.34	251.376	-311	200	0	5.09785	5.02475	66.3618	841.278	15.8456	887.202	-914	200	0
461	8	-3.04674e-13	-3.71777e-14	-1.44279e-12	-6.07982e-11	-2.57191e-11	2.23438e-12	300	610	0	1.32131e-13	5.38266e-14	-1.68198e-13	5.6938e-12	2.19548e-12	9.57626e-13	300	200	0	3.49976	0.589408	57.6605	-486.374	1634.56	240.661	-311	200	0	4.86021	4.92432	66.665	720.715	123.106	907.405	-914	200	0
461	9	-5.98498e-13	2.47432e-15	-2.17868e-12	-9.06721e-11	-4.46711e-11	1.02901e-11	300	610	0	6.09561e-14	3.53505e-14	-5.5168e-13	1.92893e-11	-5.55505e-12	-2.92847e-12	300	200	0	3.51513	0.590028	57.7423	-479.721	1655.55	231.963	-311	200	0	4.68648	4.87724	66.7459	646.947	186.312	928.797	-914	200	0
462	0	-9.85431e-13	7.09272e-14	-3.00682e-12	-1.23829e-10	-6.83707e-11	2.21673e-11	300	610	0	-7.54778e-14	-4.115e-15	-1.10426e-12	3.89357e-11	-1.78834e-11	-9.0802e-12	300	200	0	3.54577	0.596543	57.7492	-481.574	1674.45	226.609	-311	200	0	4.5788	4.8779	66.5812	623.607	201.676	947.466	-914	200	0	9.23951	5.80136	122.571	24853.5	78854.7	-5583.68	0	0	0
462	1	-1.45407e-12	1.75278e-13	-3.82367e-12	-1.5582e-10	-9.54132e-11	3.82284e-11	300	610	0	-2.97123e-13	-7.19032e-14	-1.83637e-12	6.50323e-11	-3.56175e-11	-1.78969e-11	300	200	0	3.58321	0.607153	57.6976	-495.06	1690.52	224.872	-311	200	0	4.54009	4.91196	66.2144	636.722	178.524	961.462	-914	200	0
462	2	-1.96764e-12	3.20426e-13	-4.4515e-12	-1.79149e-10	-1.22662e-10	5.82359e-11	300	610	0	-6.21012e-13	-1.74895e-13	-2.72891e-12	9.69361e-11	-5.90762e-11	-2.95203e-11	300	200	0	3.617	0.619137	57.6298	-521.469	1705.57	226.334	-311	200	0	4.58158	4.9607	65.7688	667.695	129.436	972.775	-914	200	0
462	3	-2.45286e-12	5.06434e-13	-4.62038e-12	-1.82576e-10	-1.4462e-10	8.09584e-11	300	610	0	-1.05557e-12	-3.1776e-13	-3.7154e-12	1.32324e-10	-8.76269e-11	-4.36151e-11	300	200	0	3.63843	0.631858	57.5829	-558.119	1724	230.218	-311	200	0	4.72206	5.01555	65.3802	704.822	60.2007	985.132	-914	200	0
462	4	-2.78816e-12	7.24936e-13	-3.956e-12	-1.50677e-10	-1.52821e-10	1.03691e-10	300	610	0	-1.59249e-12	-5.00349e-13	-4.66074e-12	1.66435e-10	-1.19114e-10	-5.90857e-11	300	200	0	3.64445	0.647209	57.577	-598.295	1749.28	235.29	-311	200	0	4.96963	5.08538	65.1264	740.792	-28.6922	998.54	-914	200	0
462	5	-2.79316e-12	9.54645e-13	-1.98013e-12	-6.39493e-11	-1.35395e-10	1.21728e-10	300	610	0	-2.19613e-12	-7.14167e-13	-5.33847e-12	1.9125e-10	-1.49178e-10	-7.37411e-11	300	200	0	3.63715	0.666315	57.6179	-633.607	1779.8	239.92	-311	200	0	5.30838	5.18478	65.0257	766.305	-132.3	1007.32	-914	200	0
462	6	-2.22265e-12	1.15621e-12	1.86706e-12	1.00154e-10	-7.70113e-11	1.27856e-10	300	610	0	-2.79062e-12	-9.37963e-13	-5.41021e-12	1.94752e-10	-1.70534e-10	-8.39394e-11	300	200	0	3.61982	0.686363	57.6997	-657.367	1808.31	242.575	-311	200	0	5.70408	5.32198	65.0851	773.677	-236.774	1004.64	-914	200	0
462	7	-7.69488e-13	1.26704e-12	8.17124e-12	3.64808e-10	4.05046e-11	1.12002e-10	300	610	0	-3.24592e-12	-1.1327e-12	-4.4131e-12	1.60457e-10	-1.72315e-10	-8.4271e-11	300	200	0	3.59406	0.701627	57.8058	-667.013	1825.73	242.384	-311	200	0	6.1153	5.49617	65.3023	760.867	-327.651	989.428	-914	200	0
462	8	1.91754e-12	1.19705e-12	1.74415e-11	7.49465e-10	2.36498e-10	6.12021e-11	300	610	0	-3.36472e-12	-1.23653e-12	-1.76372e-12	6.75358e-11	-1.3968e-10	-6.73729e-11	300	200	0	3.56045	0.706994	57.9156	-664.239	1825.79	239.333	-311	200	0	6.50101	5.68934	65.6129	725.597	-402.266	967.54	-914	200	0
462	9	6.19339e-12	8.27096e-13	2.99484e-11	1.26308e-09	5.28344e-10	-3.98441e-11	300	610	0	-2.87363e-12	-1.16069e-12	3.21001e-12	-1.08085e-10	-5.39542e-11	-2.40115e-11	300	200	0	3.52051	0.699758	58.0127	-653.188	1807.33	234.056	-311	200	0	6.83049	5.86155	65.8859	662.703	-469.528	946.927	-914	200	0
463	0	1.2346e-11	1.21331e-14	4.5491e-11	1.89447e-09	9.26384e-10	-2.07329e-10	300	610	0	-1.42358e-12	-7.88111e-13	1.11951e-11	-3.91124e-10	1.06335e-10	5.63852e-11	300	200	0	3.47791	0.680092	58.0904	-638.571	1773.14	227.576	-311	200	0	7.09232	5.974	66.0082	574.506	-535.649	934.597	-914	200	0	10.189	6.26992	123.844	24743.9	79270	-6104.32	0	0	0
463	1	2.04869e-11	-1.40783e-12	6.30906e-11	2.5998e-09	1.42659e-09	-4.55639e-10	300	610	0	1.39364e-12	2.33418e-14	2.27618e-11	-8.02303e-10	3.63072e-10	1.84525e-10	300	200	0	3.43845	0.651918	58.1538	-624.515	1727.47	221.088	-311	200	0	7.29016	6.01832	65.9561	477.86	-596.161	936.713	-914	200	0
463	2	3.0398e-11	-3.5856e-12	8.06184e-11	3.28744e-09	2.00075e-09	-7.93036e-10	300	610	0	6.00459e-12	1.42984e-12	3.81596e-11	-1.35109e-09	7.34321e-10	3.69131e-10	300	200	0	3.40829	0.622717	58.2194	-613.448	1675.01	215.592	-311	200	0	7.42916	6.01228	65.7606	395.661	-643.935	956.113	-914	200	0
463	3	4.13326e-11	-6.62983e-12	9.43867e-11	3.80175e-09	2.5845e-09	-1.21541e-09	300	610	0	1.27792e-11	3.57964e-12	5.70277e-11	-2.02541e-09	1.22775e-09	6.13668e-10	300	200	0	3.39044	0.601076	58.3046	-605.551	1621.07	211.539	-311	200	0	7.50515	5.9719	65.4389	347.457	-675.325	989.586	-914	200	0
463	4	5.178e-11	-1.05498e-11	9.8761e-11	3.90792e-09	3.06386e-09	-1.69801e-09	300	610	0	2.19121e-11	6.57644e-12	7.80189e-11	-2.77823e-09	1.83137e-09	9.11732e-10	300	200	0	3.38277	0.593452	58.4091	-599.773	1570.9	208.968	-311	200	0	7.50221	5.89716	65.0268	349.205	-684.547	1030.25	-914	200	0
463	5	5.92135e-11	-1.518e-11	8.58896e-11	3.28221e-09	3.26227e-09	-2.18527e-09	300	610	0	3.32529e-11	1.0425e-11	9.835e-11	-3.5115e-09	2.50148e-09	1.24109e-09	300	200	0	3.37986	0.602402	58.5084	-595.816	1529.02	207.871	-311	200	0	7.40413	5.78113	64.6506	408.789	-661.342	1071.36	-914	200	0
463	6	5.98636e-11	-2.00854e-11	4.5692e-11	1.51331e-09	2.93087e-09	-2.57961e-09	300	610	0	4.60823e-11	1.49569e-11	1.13317e-10	-4.0587e-09	3.14825e-09	1.55657e-09	300	200	0	3.37737	0.627119	58.5685	-595.351	1498.94	208.301	-311	200	0	7.20956	5.62444	64.491	513.951	-599.953	1106.61	-914	200	0
463	7	4.85806e-11	-2.44523e-11	-3.36977e-11	-1.87711e-09	1.74671e-09	-2.73054e-09	300	610	0	5.88403e-11	1.97376e-11	1.15851e-10	-4.16878e-09	3.62033e-09	1.78249e-09	300	200	0	3.37506	0.665172	58.5667	-601.216	1482.37	210.309	-311	200	0	6.93291	5.44073	64.678	632.474	-505.256	1129.18	-914	200	0
463	8	1.88825e-11	-2.6977e-11	-1.64791e-10	-7.38474e-09	-6.75079e-10	-2.42684e-09	300	610	0	6.88285e-11	2.39596e-11	9.62343e-11	-3.49579e-09	3.69067e-09	1.80582e-09	300	200	0	3.37658	0.713699	58.4982	-615.15	1478.08	213.694	-311	200	0	6.5978	5.25519	65.2319	730.827	-388.001	1133.3	-914	200	0
463	9	-3.66864e-11	-2.5774e-11	-3.58626e-10	-1.54327e-08	-4.74725e-09	-1.39537e-09	300	610	0	7.19281e-11	2.63346e-11	4.21601e-11	-1.60036e-09	3.0477e-09	1.47192e-09	300	200	0	3.3873	0.768767	58.3746	-636.042	1482.65	217.776	-311	200	0	6.23764	5.09561	66.066	789.583	-262.176	1117.11	-914	200	0
464	0	-1.25729e-10	-1.8337e-11	-6.21393e-10	-2.62301e-08	-1.08455e-08	6.87989e-10	300	610	0	6.24038e-11	2.50043e-11	-6.06326e-11	2.02817e-09	1.29741e-09	5.85957e-10	300	200	0	3.41242	0.82376	58.226	-660.1	1492.9	221.577	-311	200	0	5.89702	4.976	67.0109	801.774	-149.415	1084	-914	200	0	10.189	6.26992	123.844	24743.9	79270	-6104.32	0	0	0
464	1	-2.54526e-10	-1.59951e-12	-9.49561e-10	-3.95706e-08	-1.9203e-08	4.16887e-09	300	610	0	3.2898e-11	1.75057e-11	-2.26845e-10	7.91862e-09	-2.01586e-09	-1.07649e-09	300	200	0	3.45406	0.869613	58.09	-682.723	1506.69	224.093	-311	200	0	5.61929	4.88833	67.8477	768.075	-75.0032	1041.07	-914	200	0
464	2	-4.25761e-10	2.78433e-11	-1.32343e-09	-5.45679e-08	-2.9757e-08	9.3586e-09	300	610	0	-2.52427e-11	8.33335e-13	-4.68893e-10	1.65217e-08	-7.36055e-09	-3.74472e-09	300	200	0	3.50784	0.897519	57.9941	-700.983	1521.12	224.477	-311	200	0	5.43118	4.81393	68.3721	701.314	-51.899	996.294	-914	200	0
464	3	-6.35297e-10	7.32788e-11	-1.69926e-09	-6.93367e-08	-4.19428e-08	1.64443e-08	300	610	0	-1.21131e-10	-2.83373e-11	-7.92651e-10	2.80588e-08	-1.51301e-08	-7.60899e-09	300	200	0	3.56398	0.902133	57.9498	-715.162	1532.33	222.625	-311	200	0	5.34346	4.74256	68.4717	628.405	-72.351	956.474	-914	200	0
464	4	-8.68e-10	1.37108e-10	-2.00057e-09	-8.06459e-08	-5.44398e-08	2.53584e-08	300	610	0	-2.62789e-10	-7.31969e-11	-1.19139e-09	4.23067e-08	-2.55061e-08	-1.27522e-08	300	200	0	3.61352	0.883724	57.9447	-727.987	1538.62	219.535	-311	200	0	5.35859	4.68158	68.1622	577.258	-117.716	926.123	-914	200	0
464	5	-1.09274e-09	2.19694e-10	-2.10977e-09	-8.35924e-08	-6.48865e-08	3.5604e-08	300	610	0	-4.54678e-10	-1.36042e-10	-1.63785e-09	5.83146e-08	-3.82637e-08	-1.90533e-08	300	200	0	3.6528	0.848672	57.9381	-741.843	1541.82	216.657	-311	200	0	5.47399	4.65146	67.549	560.484	-172.892	907.9	-914	200	0
464	6	-1.25703e-09	3.17776e-10	-1.86221e-09	-7.13831e-08	-6.96012e-08	4.60409e-08	300	610	0	-6.94143e-10	-2.17136e-10	-2.07473e-09	7.40645e-08	-5.25182e-08	-2.60616e-08	300	200	0	3.68143	0.808008	57.8824	-756.372	1544.83	215.007	-311	200	0	5.6819	4.67441	66.746	573.407	-230.358	904.428	-914	200	0
464	7	-1.28212e-09	4.22473e-10	-1.04548e-09	-3.53453e-08	-6.33683e-08	5.46462e-08	300	610	0	-9.66696e-10	-3.13155e-10	-2.40437e-09	8.60995e-08	-6.64202e-08	-3.28467e-08	300	200	0	3.69763	0.773675	57.7536	-768.791	1549.46	215.021	-311	200	0	5.96445	4.76118	65.8263	603.015	-285.08	918.428	-914	200	0
464	8	-1.05988e-09	5.16963e-10	5.91835e-10	3.46639e-08	-3.93872e-08	5.82816e-08	300	610	0	-1.24028e-09	-4.15221e-10	-2.47912e-09	8.91776e-08	-7.68264e-08	-3.78367e-08	300	200	0	3.69792	0.752987	57.5555	-776.482	1556.93	216.721	-311	200	0	6.28941	4.9031	64.867	634.498	-330.64	950.901	-914	200	0
464	9	-4.5356e-10	5.74107e-10	3.31686e-09	1.49241e-07	1.04901e-08	5.25189e-08	300	610	0	-1.45893e-09	-5.0664e-10	-2.09504e-09	7.6039e-08	-7.89946e-08	-3.86697e-08	300	200	0	3.68159	0.745278	57.3029	-778.792	1568.46	219.744	-311	200	0	6.61304	5.07687	64.0027	653.632	-361.526	999.653	-914	200	0
465	0	6.9505e-10	5.54447e-10	7.36863e-09	3.17575e-07	9.50653e-08	3.16053e-08	300	610	0	-1.5367e-09	-5.60582e-10	-9.92583e-10	3.74193e-08	-6.63848e-08	-3.20997e-08	300	200	0	3.65347	0.744407	57.0156	-776.123	1584.24	223.388	-311	200	0	6.88681	5.25391	63.3804	649.608	-377.059	1057.92	-914	200	0	9.86146	5.88437	122.313	24280	78672.9	-5642.79	0	0	0
465	1	2.54867e-09	4.0528e-10	1.28878e-08	5.44501e-07	2.22452e-07	-1.1323e-08	300	610	0	-1.35329e-09	-5.38158e-10	1.13072e-09	-3.75104e-08	-3.0687e-08	-1.40162e-08	300	200	0	3.62132	0.743232	56.7204	-768.592	1602.29	226.761	-311	200	0	7.06655	5.40698	63.0836	618.363	-381.483	1114.01	-914	200	0
465	2	5.24413e-09	6.17949e-11	1.98146e-08	8.26277e-07	3.97883e-07	-8.36393e-08	300	610	0	-7.53669e-10	-3.87561e-10	4.58927e-09	-1.60056e-07	3.77648e-08	2.03424e-08	300	200	0	3.59142	0.735693	56.4458	-756.94	1618.93	229.051	-311	200	0	7.12265	5.51804	63.1154	565.517	-381.867	1154.13	-914	200	0
465	3	8.84482e-09	-5.48435e-10	2.77535e-08	1.14502e-06	6.20501e-07	-1.92074e-07	300	610	0	4.45523e-10	-4.52646e-11	9.65299e-09	-3.40006e-07	1.4899e-07	7.58833e-08	300	200	0	3.56684	0.71894	56.2083	-743.554	1630.16	229.993	-311	200	0	7.0503	5.58128	63.4045	506.157	-387.446	1167.59	-914	200	0
465	4	1.32733e-08	-1.49607e-09	3.58063e-08	1.46197e-06	8.79023e-07	-3.40841e-07	300	610	0	2.43887e-09	5.59471e-10	1.64585e-08	-5.82484e-07	3.11547e-07	1.56749e-07	300	200	0	3.54841	0.695269	56.0147	-731.108	1633.18	230.178	-311	200	0	6.87202	5.59435	63.829	456.953	-407.784	1151.47	-914	200	0
465	5	1.82233e-08	-2.83403e-09	4.23873e-08	1.71007e-06	1.14639e-06	-5.28911e-07	300	610	0	5.40011e-09	1.49526e-09	2.48823e-08	-8.83433e-07	5.29674e-07	2.64892e-07	300	200	0	3.53633	0.66968	55.8787	-720.571	1627.12	230.669	-311	200	0	6.62116	5.5525	64.2734	425.292	-447.77	1112.03	-914	200	0
465	6	2.30538e-08	-4.57344e-09	4.50438e-08	1.78697e-06	1.37368e-06	-7.46339e-07	300	610	0	9.43073e-09	2.81279e-09	3.43738e-08	-1.22367e-06	7.99222e-07	3.98054e-07	300	200	0	3.53095	0.644472	55.8256	-710.894	1612.95	232.159	-311	200	0	6.32403	5.45366	64.668	406.599	-504.151	1061.74	-914	200	0
465	7	2.66747e-08	-6.65038e-09	4.03237e-08	1.55018e-06	1.48416e-06	-9.69741e-07	300	610	0	1.44855e-08	4.52106e-09	4.37542e-08	-1.5617e-06	1.10231e-06	5.47116e-07	300	200	0	3.53374	0.616928	55.8714	-700.14	1593.23	234.686	-311	200	0	6.00465	5.30348	64.9542	391.755	-565.777	1014.38	-914	200	0
465	8	2.74412e-08	-8.8837e-09	2.37524e-08	8.16862e-07	1.36855e-06	-1.15721e-06	300	610	0	2.02733e-08	6.55472e-09	5.09963e-08	-1.82578e-06	1.40088e-06	6.92924e-07	300	200	0	3.54808	0.582508	55.998	-686.735	1572.4	238.172	-311	200	0	5.70064	5.11544	65.0363	376.741	-616.864	981.841	-914	200	0
465	9	2.30839e-08	-1.09259e-08	-9.99506e-09	-6.27962e-07	8.83686e-07	-1.2433e-06	300	610	0	2.6136e-08	8.73258e-09	5.30175e-08	-1.90648e-06	1.62968e-06	8.02836e-07	300	200	0	3.57724	0.539695	56.1486	-670.153	1555.73	242.988	-311	200	0	5.46405	4.90729	64.8174	367.474	-643.079	972.071	-914	200	0
466	0	1.07187e-08	-1.22122e-08	-6.66187e-08	-3.0107e-06	-1.42881e-07	-1.13522e-06	300	610	0	3.09131e-08	1.07097e-08	4.55388e-08	-1.6515e-06	1.6897e-06	8.27523e-07	300	200	0	3.61993	0.492246	56.2574	-651.394	1547.84	249.64	-311	200	0	5.34065	4.69688	64.302	376.413	-636.728	986.431	-914	200	0	9.37962	5.69295	120.257	24177	76994.5	-5431.15	0	0	0
466	1	-1.30107e-08	-1.1917e-08	-1.51289e-07	-6.53061e-06	-1.89874e-06	-7.11838e-07	300	610	0	3.28116e-08	1.19275e-08	2.30881e-08	-8.65563e-07	1.44369e-06	6.98861e-07	300	200	0	3.6682	0.44677	56.2933	-633.231	1551.92	257.64	-311	200	0	5.34424	4.50562	63.6521	414.105	-598.209	1018.18	-914	200	0
466	2	-5.15847e-08	-8.93241e-09	-2.67181e-07	-1.12985e-05	-4.55893e-06	1.72156e-07	300	610	0	2.93095e-08	1.15724e-08	-2.07475e-08	6.80892e-07	7.16453e-07	3.30161e-07	300	200	0	3.71102	0.407566	56.2769	-619.424	1568.48	265.208	-311	200	0	5.44842	4.36377	63.119	485.232	-536.158	1055.83	-914	200	0
466	3	-1.07979e-07	-1.88912e-09	-4.13346e-07	-1.72483e-05	-8.24037e-06	1.67397e-06	300	610	0	1.71405e-08	8.55496e-09	-9.26875e-08	3.22941e-06	-6.96991e-07	-3.79573e-07	300	200	0	3.74043	0.376095	56.2541	-613.344	1594.36	270.54	-311	200	0	5.60148	4.30411	62.8796	589.269	-466.205	1089.46	-914	200	0
466	4	-1.83672e-07	1.07528e-08	-5.81853e-07	-2.40199e-05	-1.29347e-05	3.93891e-06	300	610	0	-7.57893e-09	1.53284e-09	-1.98591e-07	6.99233e-06	-3.01083e-06	-1.53529e-06	300	200	0	3.75362	0.355819	56.2598	-616.776	1624.36	273.111	-311	200	0	5.75447	4.34912	62.9104	718.465	-403.771	1114.13	-914	200	0
466	5	-2.77237e-07	3.0511e-08	-7.54279e-07	-3.08167e-05	-1.84171e-05	7.06149e-06	300	610	0	-4.90014e-08	-1.09984e-08	-3.41606e-07	1.20871e-05	-6.4109e-06	-3.22703e-06	300	200	0	3.74964	0.353298	56.307	-628.667	1653.87	273.666	-311	200	0	5.88474	4.50716	63.0416	857.415	-355.477	1129.45	-914	200	0
466	6	-3.82484e-07	5.85489e-08	-8.97763e-07	-3.62479e-05	-2.41336e-05	1.10282e-05	300	610	0	-1.10885e-07	-3.05131e-08	-5.19511e-07	1.84419e-05	-1.09952e-05	-5.50027e-06	300	200	0	3.72606	0.373595	56.397	-644.94	1679.14	273.291	-311	200	0	5.99174	4.77621	63.1278	988.717	-321.032	1137.42	-914	200	0
466	7	-4.86222e-07	9.51737e-08	-9.61156e-07	-3.81777e-05	-2.90716e-05	1.56405e-05	300	610	0	-1.95525e-07	-5.81272e-08	-7.21208e-07	2.56705e-05	-1.66884e-05	-8.31349e-06	300	200	0	3.67992	0.416582	56.5262	-660.72	1696.76	272.738	-311	200	0	6.07115	5.13616	63.1358	1096	-301.63	1140.12	-914	200	0
466	8	-5.65826e-07	1.39139e-07	-8.72104e-07	-3.36175e-05	-3.16317e-05	2.04194e-05	300	610	0	-3.02191e-07	-9.41022e-08	-9.22463e-07	3.29197e-05	-2.313e-05	-1.14825e-05	300	200	0	3.61181	0.47623	56.6846	-673.271	1705.36	272.514	-311	200	0	6.10886	5.53719	63.1193	1161.93	-301.716	1137.91	-914	200	0
466	9	-5.86947e-07	1.86753e-07	-5.36374e-07	-1.87148e-05	-2.95252e-05	2.44968e-05	300	610	0	-4.2505e-07	-1.37159e-07	-1.08121e-06	3.87018e-05	-2.95374e-05	-1.46133e-05	300	200	0	3.52997	0.541639	56.8583	-682.564	1706.91	273.198	-311	200	0	6.10177	5.9108	63.1774	1172.16	-324.422	1130.11	-914	200	0
467	0	-5.0197e-07	2.30842e-07	1.5878e-07	1.10858e-05	-1.97389e-05	2.65089e-05	300	610	0	-5.50595e-07	-1.83605e-07	-1.13312e-06	4.07331e-05	-3.45565e-05	-1.70283e-05	300	200	0	3.45081	0.600172	57.0345	-689.274	1704.79	275.462	-311	200	0	6.06159	6.19338	63.401	1126.36	-364.749	1117.14	-914	200	0	9.37963	5.69295	120.257	24177	76994.5	-5431.15	0	0	0
467	1	-2.50079e-07	2.59656e-07	1.33492e-06	6.06186e-05	1.37545e-06	2.45113e-05	300	610	0	-6.54777e-07	-2.26314e-07	-9.88424e-07	3.58193e-05	-3.61204e-05	-1.76975e-05	300	200	0	3.39408	0.641888	57.2	-693.49	1701.42	279.768	-311	200	0	5.99549	6.33997	63.8094	1042.23	-403.851	1102.37	-914	200	0
467	2	2.39886e-07	2.55928e-07	3.10374e-06	0.0001342	3.78139e-05	1.59542e-05	300	610	0	-7.00201e-07	-2.53667e-07	-5.31797e-07	1.98452e-05	-3.13502e-05	-1.51917e-05	300	200	0	3.37388	0.661943	57.3457	-695.726	1697.86	285.975	-311	200	0	5.9014	6.33217	64.344	944.631	-415.201	1091.55	-914	200	0
467	3	1.04233e-06	1.96373e-07	5.53659e-06	0.000234349	9.33492e-05	-2.2373e-06	300	610	0	-6.34009e-07	-2.4864e-07	3.7268e-07	-1.20533e-05	-1.65526e-05	-7.68305e-06	300	200	0	3.39133	0.659785	57.4743	-697.558	1694.11	293.406	-311	200	0	5.77726	6.18609	64.9167	850.516	-380.499	1089.5	-914	200	0
467	4	2.22185e-06	5.20697e-08	8.61991e-06	0.000359941	0.000170583	-3.34135e-05	300	610	0	-3.87411e-07	-1.88336e-07	1.86854e-06	-6.50344e-05	1.2617e-05	6.96972e-06	300	200	0	3.43516	0.637997	57.5944	-700.439	1689.77	301.191	-311	200	0	5.6216	5.94897	65.4523	765.903	-297.982	1096.9	-914	200	0
467	5	3.81264e-06	-2.09711e-07	1.21952e-05	0.000503741	0.000269541	-8.07087e-05	300	610	0	1.21828e-07	-4.4398e-08	4.08277e-06	-0.000143697	6.07347e-05	3.10097e-05	300	200	0	3.48945	0.602424	57.7107	-704.649	1685.05	308.294	-311	200	0	5.43361	5.67256	65.9107	696.204	-179.964	1110.02	-914	200	0
467	6	5.78885e-06	-6.21534e-07	1.58847e-05	0.00064939	0.000385763	-0.000146232	300	610	0	9.82272e-07	2.15158e-07	7.08732e-06	-0.000250716	0.00013183	6.63915e-05	300	200	0	3.54171	0.561021	57.8227	-709.241	1681.32	313.65	-311	200	0	5.22056	5.38428	66.3112	653.614	-46.7825	1123.38	-914	200	0
467	7	8.02562e-06	-1.20892e-06	1.90079e-05	0.000768054	0.000507912	-0.000229872	300	610	0	2.27514e-06	6.2198e-07	1.08434e-05	-0.000384861	0.000228149	0.000114163	300	200	0	3.58616	0.521078	57.9228	-712.453	1680.41	316.707	-311	200	0	5.00572	5.09158	66.7276	649.905	79.5839	1133.82	-914	200	0
467	8	1.02518e-05	-1.97987e-06	2.04984e-05	0.000815174	0.000615039	-0.000327677	300	610	0	4.052e-06	1.20058e-06	1.51277e-05	-0.00053837	0.000348362	0.000173577	300	200	0	3.62225	0.488206	57.9975	-712.489	1682.35	317.195	-311	200	0	4.83487	4.80825	67.2178	684.087	179.788	1142.65	-914	200	0
467	9	1.19977e-05	-2.9102e-06	1.88401e-05	0.000728091	0.000673824	-0.000429839	300	610	0	6.30221e-06	1.95797e-06	1.94424e-05	-0.000693726	0.000485209	0.000240922	300	200	0	3.65146	0.46738	58.035	-708.247	1684.12	314.44	-311	200	0	4.76703	4.56391	67.7488	741.26	241.232	1153.1	-914	200	0
468	0	1.25466e-05	-3.92483e-06	1.20491e-05	0.000425649	0.00063634	-0.000518393	300	610	0	8.9091e-06	2.86926e-06	2.29151e-05	-0.000820077	0.000622608	0.000308093	300	200	0	3.67529	0.462675	58.0334	-699.559	1682.14	308.249	-311	200	0	4.83416	4.38808	68.2006	801.875	263.739	1165.34	-914	200	0	8.89508	5.42742	125.125	25204.6	81169.9	-4967.62	0	0	0
468	1	1.08995e-05	-4.87567e-06	-2.26095e-06	-0.000188647	0.000439191	-0.000564915	300	610	0	1.15958e-05	3.85927e-06	2.42033e-05	-0.000869782	0.000732476	0.000361035	300	200	0	3.69428	0.474086	58.0028	-687.193	1674.86	300.645	-311	200	0	5.00454	4.29166	68.4501	849.739	258.9	1174.48	-914	200	0
468	2	5.77449e-06	-5.51841e-06	-2.66812e-05	-0.00121796	5.2197e-06	-0.000528688	300	610	0	1.3864e-05	4.78088e-06	2.14249e-05	-0.000775869	0.000771676	0.00037825	300	200	0	3.70652	0.494833	57.9615	-672.559	1662.37	295.572	-311	200	0	5.19893	4.26739	68.4727	876.401	238.411	1174.54	-914	200	0
468	3	-4.33671e-06	-5.49199e-06	-6.3622e-05	-0.00275566	-0.000750659	-0.000356046	300	610	0	1.49343e-05	5.39244e-06	1.21497e-05	-0.00045164	0.000679836	0.000329754	300	200	0	3.70712	0.515293	57.9287	-657.016	1645.54	296.454	-311	200	0	5.34661	4.30468	68.354	884.774	204.172	1162.82	-914	200	0
468	4	-2.10236e-05	-4.30717e-06	-0.000114679	-0.00485871	-0.00190968	1.80581e-05	300	610	0	1.36989e-05	5.3379e-06	-6.50189e-06	0.000205938	0.000379128	0.000177028	300	200	0	3.69135	0.531454	57.9097	-641.45	1626.59	304.225	-311	200	0	5.42382	4.40022	68.1751	888.62	151.799	1140.4	-914	200	0
468	5	-4.56872e-05	-1.35329e-06	-0.000179702	-0.00750898	-0.00352954	0.000664984	300	610	0	8.70952e-06	4.13614e-06	-3.75939e-05	0.00130695	-0.000222507	-0.000125314	300	200	0	3.65881	0.547719	57.8904	-626.342	1609.09	317.491	-311	200	0	5.45054	4.55648	67.9242	904.476	79.4226	1111.19	-914	200	0
468	6	-7.91101e-05	4.06495e-06	-0.00025553	-0.0105614	-0.00561502	0.00165227	300	610	0	-1.77444e-06	1.18825e-06	-8.38758e-05	0.00295089	-0.00122278	-0.000625187	300	200	0	3.61588	0.571573	57.8499	-611.891	1595.29	334.033	-311	200	0	5.46946	4.76814	67.5543	940.792	-7.07471	1080.98	-914	200	0
468	7	-0.000120837	1.26458e-05	-0.000334427	-0.0136804	-0.00807789	0.00302682	300	610	0	-1.9641e-05	-4.18535e-06	-0.00014698	0.00519825	-0.00270896	-0.00136496	300	200	0	3.57362	0.606799	57.7748	-598.345	1583.64	352.119	-311	200	0	5.52633	5.00445	67.0798	993.155	-93.0568	1055.35	-914	200	0
468	8	-0.000168354	2.49481e-05	-0.000402304	-0.0162683	-0.0106864	0.00478988	300	610	0	-4.6643e-05	-1.26636e-05	-0.000226257	0.00802909	-0.0047321	-0.00236859	300	200	0	3.5408	0.650331	57.6583	-586.467	1570.62	370.76	-311	200	0	5.64816	5.2123	66.5958	1049.68	-162.084	1037.64	-914	200	0
468	9	-0.000216089	4.11717e-05	-0.000436936	-0.017396	-0.0130074	0.00686307	300	610	0	-8.39349e-05	-2.47837e-05	-0.000317224	0.0112878	-0.00726963	-0.00362301	300	200	0	3.5178	0.69385	57.4898	-577.197	1554.37	389.128	-311	200	0	5.82879	5.34891	66.2471	1099.97	-207.08	1027.1	-914	200	0
469	0	-0.000254304	6.08516e-05	-0.000406566	-0.0157499	-0.0143469	0.00904576	300	610	0	-0.000131391	-4.07246e-05	-0.000409659	0.0146148	-0.0101756	-0.00505351	300	200	0	3.49826	0.728243	57.2579	-570.526	1535.81	406.237	-311	200	0	6.03615	5.411	66.1583	1137.58	-232.835	1018.25	-914	200	0	10.2709	6.2958	124.646	25308.2	80499	-5854.47	0	0	0
469	1	-0.000268037	8.24618e-05	-0.000269435	-0.00962094	-0.0137017	0.0109663	300	610	0	-0.000186683	-6.00054e-05	-0.000485481	0.0173708	-0.0131199	-0.00649363	300	200	0	3.47631	0.747645	56.9703	-565.109	1517.23	421.511	-311	200	0	6.2295	5.42638	66.3446	1157.91	-249.021	1005.07	-914	200	0
469	2	-0.000236339	0.000102948	2.49445e-05	0.00303406	-0.00973816	0.0120326	300	610	0	-0.000244141	-8.10969e-05	-0.000516684	0.0185622	-0.0155202	-0.00765184	300	200	0	3.45016	0.751453	56.6669	-559.523	1500.83	435.181	-311	200	0	6.3772	5.422	66.7005	1159.73	-264.946	987.67	-914	200	0
469	3	-0.0001322	0.000117232	0.00053178	0.0244155	-0.000825142	0.0113921	300	610	0	-0.00029345	-0.000100964	-0.000463812	0.0167852	-0.0164766	-0.00807955	300	200	0	3.42009	0.743781	56.4096	-553.687	1487.54	447.709	-311	200	0	6.47569	5.40634	67.092	1147.44	-289.042	973.635	-914	200	0
469	4	7.63398e-05	0.000117765	0.00130303	0.0565407	0.0148482	0.00791565	300	610	0	-0.00031836	-0.000114583	-0.000275674	0.0102139	-0.0147234	-0.00714805	300	200	0	3.38636	0.729836	56.2581	-548.863	1476.76	459.012	-311	200	0	6.55104	5.37629	67.4381	1129.1	-325.509	972.729	-914	200	0
469	5	0.000423219	9.42723e-05	0.00237426	0.100691	0.0390294	0.000227783	300	610	0	-0.000295669	-0.000114508	0.000108714	-0.00333355	-0.0086209	-0.00404565	300	200	0	3.35046	0.711761	56.2524	-546.667	1467.22	468.476	-311	200	0	6.63445	5.33017	67.7076	1113.48	-368.298	990.38	-914	200	0
469	6	0.000938777	3.3863e-05	0.00374507	0.1566	0.072994	-0.0131908	300	610	0	-0.00019489	-9.06339e-05	0.000754729	-0.026205	0.00378065	0.00218922	300	200	0	3.31694	0.689487	56.4011	-548.204	1457.92	475.594	-311	200	0	6.73675	5.27656	67.8924	1106.91	-404.682	1024.74	-914	200	0
469	7	0.00164081	-7.82276e-05	0.00535269	0.221369	0.116931	-0.0337941	300	610	0	2.08043e-05	-3.03154e-05	0.00172182	-0.0605509	0.0245664	0.0125794	300	200	0	3.29325	0.66556	56.6711	-554.265	1448.49	480.27	-311	200	0	6.84386	5.24079	68.0065	1109.2	-429.411	1068.05	-914	200	0
469	8	0.00252158	-0.000256963	0.00703884	0.288116	0.169103	-0.0626212	300	610	0	0.000391643	8.08818e-05	0.00304682	-0.107732	0.0556244	0.0280423	300	200	0	3.28761	0.645744	56.9939	-566.394	1438.82	482.553	-311	200	0	6.92981	5.26105	68.0912	1112.08	-449.15	1110.25	-914	200	0
469	9	0.00353061	-0.000514547	0.0085119	0.344461	0.224778	-0.0997741	300	610	0	0.000955422	0.000257512	0.00471956	-0.167452	0.0981082	0.0491216	300	200	0	3.3065	0.63425	57.2991	-586.695	1428.79	482.642	-311	200	0	6.98024	5.3687	68.1837	1101.39	-470.789	1143.37	-914	200	0
470	0	0.00455346	-0.000855859	0.00930888	0.371032	0.275001	-0.143704	300	610	0	0.00173787	0.000511323	0.00665024	-0.236599	0.151655	0.0755982	300	200	0	3.35251	0.629939	57.5464	-615.807	1419.38	481.415	-311	200	0	7.01414	5.56721	68.2576	1061.66	-494.003	1164.85	-914	200	0	10.2639	6.29638	124.596	25279.1	80513.6	-5848.66	0	0	0
470	1	0.00538825	-0.00127202	0.00876472	0.340307	0.305327	-0.19031	300	610	0	0.00273838	0.000846739	0.00862919	-0.307803	0.21334	0.105972	300	200	0	3.42183	0.626159	57.7339	-651.494	1413.93	480.582	-311	200	0	7.07331	5.82569	68.216	981.882	-513.503	1177.48	-914	200	0
470	2	0.00572284	-0.00173206	0.00600077	0.2163	0.294758	-0.231908	300	610	0	0.00391072	0.00125454	0.0102818	-0.367817	0.276388	0.136825	300	200	0	3.5038	0.614075	57.8856	-689.702	1417.67	482.026	-311	200	0	7.18052	6.08862	67.9764	861.578	-521.434	1185.57	-914	200	0
470	3	0.00511807	-0.00217304	-5.08593e-05	-0.0442363	0.215253	-0.256168	300	610	0	0.00513877	0.00170366	0.0110239	-0.395927	0.328733	0.162115	300	200	0	3.58417	0.589032	58.0302	-726.755	1434.83	487.022	-311	200	0	7.31682	6.29697	67.5563	713.414	-513.42	1190.92	-914	200	0
470	4	0.0030049	-0.00248941	-0.0105658	-0.488208	0.0323361	-0.245243	300	610	0	0.00620911	0.00213153	0.0100288	-0.362715	0.351606	0.172484	300	200	0	3.65118	0.55555	58.1848	-760.439	1465.77	495.662	-311	200	0	7.43903	6.41344	67.0735	559.56	-495.13	1192.58	-914	200	0
470	5	-0.00129361	-0.00252344	-0.0266632	-1.15916	-0.292513	-0.175387	300	610	0	0.00678316	0.00243372	0.00621834	-0.229737	0.318479	0.154751	300	200	0	3.69954	0.525689	58.3515	-789.6	1506.78	506.45	-311	200	0	7.50493	6.43424	66.6758	424.29	-477.583	1189.41	-914	200	0
470	6	-0.00850166	-0.00205935	-0.049132	-2.08576	-0.796859	-0.017518	300	610	0	0.006375	0.00245463	-0.00169854	0.0491893	0.19482	0.0918181	300	200	0	3.72911	0.511844	58.5198	-813.268	1551.97	516.685	-311	200	0	7.48463	6.38132	66.4487	327.405	-466.559	1181.43	-914	200	0
470	7	-0.0192755	-0.000825145	-0.0780232	-3.26487	-1.50882	0.260693	300	610	0	0.00434314	0.00198199	-0.015116	0.524119	-0.0606561	-0.0366789	300	200	0	3.74059	0.519949	58.672	-829.943	1594.88	523.701	-311	200	0	7.36637	6.2894	66.3837	281.131	-458.547	1169.52	-914	200	0
470	8	-0.0340171	0.0014926	-0.112094	-4.63864	-2.43423	0.690519	300	610	0	-9.14378e-05	0.000748952	-0.0353181	1.24147	-0.492422	-0.252565	300	200	0	3.73375	0.546703	58.7876	-837.667	1629.36	525.939	-311	200	0	7.16319	6.19466	66.4337	288.678	-445.117	1154.55	-914	200	0
470	9	-0.052603	0.00521428	-0.148107	-6.06611	-3.53901	1.29492	300	610	0	-0.00778545	-0.00155096	-0.0631315	2.2317	-1.14127	-0.575678	300	200	0	3.70878	0.581532	58.8388	-835.071	1650.71	523.476	-311	200	0	6.91203	6.1229	66.5405	343.532	-420.008	1137.5	-914	200	0
471	0	-0.0740208	0.0106061	-0.180033	-7.29098	-4.72665	2.07761	300	610	0	-0.019553	-0.00522952	-0.0984154	3.49122	-2.03314	-1.01828	300	200	0	3.66921	0.612784	58.7881	-822.373	1656.43	518.274	-311	200	0	6.65615	6.08102	66.6036	432.93	-382.363	1120.81	-914	200	0	9.45481	6.14354	124.493	25146.7	79584.3	-5510.43	0	0	0
471	1	-0.095923	0.0177845	-0.198228	-7.90947	-5.81215	3.00811	300	610	0	-0.0359655	-0.0105431	-0.139376	4.9579	-3.16275	-1.57694	300	200	0	3.62281	0.633476	58.6095	-801.64	1646.31	513.626	-311	200	0	6.41947	6.05223	66.5105	544.191	-335.395	1108.09	-914	200	0
471	2	-0.114126	0.026582	-0.188768	-7.34504	-6.4949	4.00273	300	610	0	-0.0570533	-0.0175987	-0.181716	6.48077	-4.4716	-2.2216	300	200	0	3.57821	0.641879	58.3204	-776.338	1622.58	512.515	-311	200	0	6.19714	5.99974	66.2338	667.445	-286.325	1101.07	-914	200	0
471	3	-0.12212	0.036371	-0.13317	-4.84024	-6.33557	4.90262	300	610	0	-0.0819001	-0.026221	-0.217675	7.78559	-5.8208	-2.88216	300	200	0	3.53982	0.639305	57.9802	-749.862	1589.68	516.14	-311	200	0	5.96973	5.88837	65.8583	793.639	-248.312	1098.98	-914	200	0
471	4	-0.110701	0.0458547	-0.00885603	0.520006	-4.74466	5.45114	300	610	0	-0.108132	-0.0357801	-0.23508	8.44056	-6.96041	-3.43339	300	200	0	3.50602	0.62889	57.6556	-724.008	1552.92	523.807	-311	200	0	5.71996	5.70963	65.5058	911.763	-234.319	1101.42	-914	200	0
471	5	-0.0678836	0.0528409	0.209197	9.73513	-0.993766	5.27479	300	610	0	-0.131334	-0.0449866	-0.216604	7.82945	-7.49915	-3.68017	300	200	0	3.47226	0.614328	57.3916	-698.968	1517.56	533.842	-311	200	0	5.444	5.48426	65.2701	1008.42	-243.641	1108.28	-914	200	0
471	6	0.0206639	0.0540344	0.545072	23.7441	5.73616	3.87426	300	610	0	-0.144455	-0.0516705	-0.139554	5.143	-6.8811	-3.34625	300	200	0	3.43746	0.598137	57.2053	-674.238	1489	544.576	-311	200	0	5.16654	5.24351	65.2173	1071.32	-259.642	1117.2	-914	200	0
471	7	0.170388	0.0449054	1.01622	43.1858	16.2519	0.634969	300	610	0	-0.13732	-0.052581	0.0233967	-0.59595	-4.37925	-2.07157	300	200	0	3.40841	0.582422	57.0925	-649.919	1472.51	554.911	-311	200	0	4.93949	5.01334	65.3832	1095.91	-262.588	1125.14	-914	200	0
471	8	0.395466	0.0197156	1.62496	68.0451	31.1716	-5.13073	300	610	0	-0.0964355	-0.0432612	0.301962	-10.454	0.880285	0.575027	300	200	0	3.39649	0.571852	57.035	-628.024	1471.55	564.332	-311	200	0	4.80378	4.81254	65.7385	1089.59	-239.767	1132.04	-914	200	0
471	9	0.704935	-0.0281847	2.34675	97.1721	50.6572	-14.095	300	610	0	-0.00532851	-0.0180805	0.723847	-25.4321	9.84553	5.05895	300	200	0	3.40993	0.574705	57.0081	-611.551	1485.74	572.62	-311	200	0	4.75599	4.64954	66.2002	1066.34	-185.274	1140.59	-914	200	0
472	0	1.09701	-0.105652	3.11552	127.682	74.0434	-26.7634	300	610	0	0.154237	0.029465	1.30752	-46.2094	23.397	11.8087	300	200	0	3.44903	0.599433	56.9973	-601.848	1511.2	579.567	-311	200	0	4.76156	4.51537	66.6964	1036.54	-98.932	1151.89	-914	200	0	11.3878	6.08992	120.975	21790.8	80593.4	-5969.47	0	0	0
472	1	1.55145	-0.218481	3.80657	154.27	99.3646	-43.2476	300	610	0	0.399782	0.10605	2.05156	-72.7647	42.1149	21.0997	300	200	0	3.50699	0.648726	57.0099	-598.102	1543.43	584.922	-311	200	0	4.78529	4.39352	67.1927	1006.04	11.6811	1162.41	-914	200	0
472	2	2.02013	-0.369416	4.21914	168.524	122.8	-62.9501	300	610	0	0.743952	0.217261	2.92022	-103.863	65.9375	32.8839	300	200	0	3.57518	0.717587	57.0652	-598.873	1578.92	588.874	-311	200	0	4.80974	4.27837	67.669	981.051	130.991	1166.36	-914	200	0
472	3	2.41639	-0.55533	4.06182	158.37	138.097	-84.1645	300	610	0	1.18829	0.365635	3.82552	-136.414	93.6984	46.5609	300	200	0	3.64763	0.797813	57.1795	-602.95	1614.01	592.438	-311	200	0	4.85216	4.17777	68.0979	965.59	236.785	1161.2	-914	200	0
472	4	2.60453	-0.76353	2.9459	107.868	136.066	-103.609	300	610	0	1.7147	0.54788	4.6068	-164.741	122.552	60.694	300	200	0	3.7196	0.881649	57.3644	-609.296	1643.36	596.719	-311	200	0	4.96325	4.10815	68.4225	956.954	303.407	1149.81	-914	200	0
472	5	2.39166	-0.967317	0.394148	-2.33655	104.317	-115.945	300	610	0	2.27472	0.751242	5.01037	-179.848	147.325	72.6894	300	200	0	3.78448	0.960833	57.6285	-616.729	1659.84	601.838	-311	200	0	5.18895	4.09364	68.5371	949.646	311.592	1137.41	-914	200	0
472	6	1.52547	-1.12117	-4.1258	-193.529	27.4664	-113.356	306.657	656.907	0	2.77704	0.949164	4.67332	-168.83	159.86	78.4796	300	200	0	3.83633	1.02694	57.9655	-623.402	1657.02	606.71	-311	200	0	5.53395	4.16274	68.3311	940.644	257.74	1128.72	-914	200	0
472	7	-0.297401	-1.15628	-11.1317	-485.934	-111.895	-85.3474	289.948	653.653	0	3.07485	1.09658	3.118	-114.657	148.513	72.2763	300	200	0	3.87449	1.07467	58.3432	-626.917	1632.8	609.664	-311	200	0	5.9595	4.33814	67.7908	929.407	151.733	1127.39	-914	200	0
472	8	-3.40621	-0.977559	-21.0086	-893.741	-331.079	-18.9346	284.241	652.542	0	2.95521	1.12559	-0.233694	3.34198	97.9818	46.4995	300	200	0	3.90301	1.10273	58.714	-625.327	1590.38	609.409	-311	200	0	6.40106	4.62206	67.0555	917.297	10.2668	1133.86	-914	200	0
472	9	-8.10142	-0.458423	-33.8748	-1419.25	-643.835	99.9677	280.994	651.897	0	2.13431	0.942629	-6.01476	207.881	-10.2247	-7.97597	298.3	165.438	0	3.92561	1.11129	59.0347	-617.793	1536.54	605.808	-311	200	0	6.79165	4.98797	66.3731	906.696	-145.264	1142.86	-914	200	0
473	0	-14.5558	0.559352	-49.5761	-2051.17	-1057.14	282.446	278.676	651.374	0	0.263957	0.428944	-14.8224	520.524	-196.306	-101.07	286.756	164.883	0	3.94097	1.10038	59.2712	-604.462	1479.61	599.97	-311	200	0	7.08487	5.38569	66.0134	897.598	-291.669	1146.88	-914	200	0	-94.207	9.47145	-139.634	-95802.5	159402	45161.9	1105.68	687.231	0
473	1	-22.7282	2.23168	-67.8979	-2771.39	-1572.48	531.01	276.841	650.817	0	-3.04384	-0.553443	-27.0676	956.358	-479.245	-242.028	282.295	164.668	0	3.94135	1.07122	59.3975	-586.351	1427.98	593.678	-311	200	0	7.26662	5.75655	66.1783	886.391	-411.685	1142.43	-914	200	0
473	2	-32.427	4.65991	-88.7909	-3564.91	-2191.47	838.201	275.319	650.15	0	-8.15739	-2.14953	-42.8036	1517.28	-871.465	-437.741	279.64	164.552	0	3.91593	1.0284	59.408	-565.445	1388.91	588.572	-311	200	0	7.35071	6.05121	66.9064	868.773	-498.803	1130.96	-914	200	0
473	3	-43.5079	7.86804	-112.357	-4422.96	-2917.73	1192.69	274.032	649.365	0	-15.3034	-4.47583	-61.7	2188.62	-1372.07	-690.69	277.762	164.528	0	3.85817	0.979068	59.3214	-544.602	1367.14	585.499	-311	200	0	7.36518	6.24296	68.0214	843.712	-554.168	1116.29	-914	200	0
473	4	-55.9836	11.7885	-138.651	-5337.29	-3751.36	1587.23	272.944	648.495	0	-24.4361	-7.55222	-83.2849	2944.56	-1967.26	-995.683	276.379	164.645	0	3.77128	0.929648	59.1701	-527.253	1364.37	584.481	-311	200	0	7.34573	6.335	69.1835	815.67	-582.098	1104.99	-914	200	0
473	5	-69.9481	16.2196	-167.492	-6293.54	-4683.96	2019.19	272.035	647.575	0	-35.2658	-11.276	-107.251	3759.8	-2643.15	-1339.99	275.356	164.944	0	3.66685	0.883196	58.9856	-516.541	1380.15	585.303	-311	200	0	7.33489	6.35727	70.0107	790.628	-588.898	1106.17	-914	200	0
473	6	-85.4196	20.7907	-198.368	-7269.07	-5698.37	2484.98	271.274	646.644	0	-47.463	-15.4826	-133.532	4617.25	-3395.89	-1710	274.569	165.422	0	3.56003	0.840482	58.7912	-513.832	1411.66	587.75	-311	200	0	7.36465	6.3456	70.213	770.08	-580.821	1126.16	-914	200	0
473	7	-102.197	24.9943	-230.435	-8234.01	-6768.06	2976.7	270.629	645.732	0	-60.8249	-19.9961	-162.163	5506.99	-4226.7	-2097.14	273.935	166.04	0	3.46711	0.804162	58.5998	-518.06	1451.92	591.145	-311	200	0	7.43177	6.31911	69.6957	753.502	-560.654	1162.96	-914	200	0
473	8	-119.77	28.2953	-262.613	-9153.37	-7853.35	3480.85	270.095	644.855	0	-75.2904	-24.6137	-193.107	6420.16	-5133.19	-2498.27	273.418	166.753	0	3.40516	0.781073	58.4182	-526.712	1490.15	594.476	-311	200	0	7.49908	6.27569	68.5751	742.456	-527.571	1206.73	-914	200	0
473	9	-137.304	30.2595	-293.751	-9990.58	-8899.17	3976.18	269.705	644.01	0	-90.8523	-29.0771	-226.134	7343.76	-6106.97	-2912.88	272.994	167.525	0	3.38821	0.779422	58.2547	-537.624	1516.07	597.46	-311	200	0	7.5179	6.19901	67.0934	735.305	-479.026	1245.24	-914	200	0
474	0	-153.714	30.6275	-322.831	-10712.8	-9839.8	4433.77	269.52	643.184	0	-107.413	-33.0769	-260.783	8258.33	-7130.11	-3339.16	272.659	168.333	0	3.41907	0.802908	58.1198	-550.177	1524.48	600.82	-311	200	0	7.44739	6.06958	65.5163	721.475	-412.301	1269.17	-914	200	0	-329.199	-16.5672	-720.629	-322427	330566	126424	436.154	445.955	0
474	1	-167.816	29.3193	-349.171	-11298.2	-10608.2	4821.08	269.619	642.357	0	-124.642	-36.3009	-296.387	9138.84	-8167.98	-3770.1	272.441	169.166	0	3.48575	0.84613	58.015	-564.804	1516.47	605.384	-311	200	0	7.26617	5.87965	64.0933	686.59	-327.388	1273.19	-914	200	0
474	2	-178.518	26.4123	-372.575	-11742.7	-11141.8	5106.62	270.095	641.518	0	-141.917	-38.498	-332.162	9958.25	-9165.63	-4191.68	272.406	170.02	0	3.56762	0.895575	57.9213	-581.395	1497.86	611.538	-311	200	0	6.97696	5.64026	63.0468	624.816	-227.863	1253.33	-914	200	0
474	3	-185.003	22.1189	-393.438	-12063.7	-11384.1	5263.75	271.065	640.662	0	-158.365	-39.5081	-367.361	10692.7	-10051.1	-4584.17	272.64	170.893	0	3.64603	0.935983	57.8048	-598.616	1476.83	619.45	-311	200	0	6.60296	5.37111	62.5369	545.102	-117.873	1206.62	-914	200	0
474	4	-186.87	16.7656	-412.792	-12298.3	-11285.9	5275.84	272.66	639.793	0	-172.995	-39.2651	-401.465	11326.4	-10741.9	-4925.46	273.243	171.787	0	3.71124	0.957049	57.6392	-614.767	1460.63	628.931	-311	200	0	6.17929	5.08319	62.6319	464.662	-3.14891	1134.99	-914	200	0
474	5	-184.225	10.7689	-432.299	-12499.7	-10806.8	5141.8	275.002	638.914	0	-184.875	-37.8025	-434.34	11855.3	-11153.2	-5195.41	274.322	172.705	0	3.76069	0.956882	57.4299	-628.922	1452.69	638.952	-311	200	0	5.74783	4.77211	63.3172	401.3	103.458	1048.48	-914	200	0
474	6	-177.723	4.60891	-454.169	-12733.8	-9912.83	4879.18	278.174	638.038	0	-193.322	-35.2685	-466.29	12289.1	-11205.3	-5380.87	275.969	173.645	0	3.79289	0.941008	57.2212	-641.076	1453.2	647.913	-311	200	0	5.35576	4.43023	64.4967	372.828	183.818	963.428	-914	200	0
474	7	-168.535	-1.19229	-480.987	-13074.1	-8572.9	4524.24	282.176	637.182	0	-198.053	-31.9423	-498.053	12651.8	-10833.8	-5479.72	278.248	174.598	0	3.80624	0.917506	57.0784	-651.138	1461.11	654.56	-311	200	0	5.04661	4.06489	65.9731	392.274	226.353	896.534	-914	200	0
474	8	-158.232	-6.08369	-515.428	-13593.4	-6759.47	4129.55	286.886	636.373	0	-199.249	-28.2371	-530.713	12979	-9995.43	-5502.03	281.166	175.544	0	3.80176	0.892461	57.0514	-658.165	1473.49	658.481	-311	200	0	4.8447	3.70646	67.4704	456.356	235.597	858.57	-914	200	0
474	9	-148.587	-9.49483	-559.867	-14353.4	-4458.33	3759.27	292.037	635.637	0	-197.527	-24.6695	-565.522	13314.2	-8671.99	-5468.83	284.666	176.457	0	3.78273	0.868958	57.1434	-661.271	1484.66	659.946	-311	200	0	4.74816	3.4038	68.7216	543.98	229.79	850.657	-914	200	0
475	0	-141.346	-10.8625	-615.919	-15393.9	-1683.57	3482.35	297.267	634.993	0	-193.828	-21.8041	-603.635	13702.7	-6875.42	-5409.38	288.61	177.3	0	3.75186	0.848177	57.3047	-660.952	1488.63	659.682	-311	200	0	4.73784	3.21223	69.5553	630.284	228.973	865.017	-914	200	0	-341.405	-8.02094	-1618.36	-717400	636803	131021	383.078	442.888	0
475	1	-137.982	-9.69193	-683.931	-16723.8	1508.6	3363.38	302.206	634.453	0	-189.249	-20.2	-645.77	14185.6	-4652.47	-5357.54	292.795	178.033	0	3.71085	0.830306	57.4596	-658.857	1482.4	658.599	-311	200	0	4.79082	3.17706	69.9311	701.938	243.091	890.619	-914	200	0
475	2	-139.477	-5.64086	-762.513	-18314.5	5012.07	3451.89	306.573	634.019	0	-184.852	-20.3574	-691.857	14791.6	-2083.31	-5346.74	296.989	178.62	0	3.66231	0.814168	57.5499	-656.617	1466.79	657.321	-311	200	0	4.88335	3.31543	69.9272	761.014	266.333	919.2	-914	200	0
475	3	-146.152	1.40706	-848.263	-20095.2	8668.7	3772.41	310.219	633.69	0	-181.436	-22.6485	-740.78	15530.4	721.968	-5403.16	300.975	179.035	0	3.61117	0.796442	57.5569	-655.03	1445.01	655.954	-311	200	0	4.99156	3.61023	69.6928	816.932	279.515	946.089	-914	200	0
475	4	-157.535	11.2967	-935.856	-21954.2	12273.6	4317.31	313.115	633.459	0	-179.347	-27.2457	-790.323	16387.2	3624.82	-5539	304.587	179.265	0	3.56289	0.773634	57.4855	-653.985	1420.6	654.201	-311	200	0	5.1043	4.01913	69.3625	874.893	262.981	967.874	-914	200	0
475	5	-172.293	23.5857	-1018.61	-23749.3	15595.9	5043.37	315.311	633.315	0	-178.358	-34.0873	-837.376	17323.2	6467.96	-5748.11	307.724	179.313	0	3.51997	0.746703	57.3455	-653.496	1396.59	651.515	-311	200	0	5.23159	4.48124	68.9968	931.398	213.173	982.288	-914	200	0
475	6	-188.289	37.5595	-1089.54	-25329.4	18419.5	5874.51	316.906	633.248	0	-177.649	-42.8842	-878.405	18280.9	9101.04	-6005.88	310.361	179.188	0	3.48299	0.723795	57.159	-655.022	1376.05	647.671	-311	200	0	5.39007	4.92253	68.6145	979.26	145.984	989.69	-914	200	0
475	7	-202.789	52.2922	-1142.74	-26561.7	20594.6	6711.51	318.022	633.244	0	-175.906	-53.1445	-910.127	19195.3	11412.1	-6272.9	312.539	178.909	0	3.45594	0.718025	56.9756	-661.078	1362.23	643.758	-311	200	0	5.58114	5.27608	68.2562	1013.65	84.2309	993.442	-914	200	0
475	8	-212.858	66.7595	-1174.76	-27358.5	22080.1	7447.11	318.795	633.289	0	-171.524	-64.2154	-930.245	20006.1	13351.7	-6500.56	314.353	178.494	0	3.44735	0.741773	56.8556	-672.823	1357.42	642.109	-311	200	0	5.78832	5.50649	67.967	1032.52	45.7567	999.234	-914	200	0
475	9	-215.86	79.981	-1185.28	-27694.8	22956.5	7983.7	319.368	633.366	0	-162.911	-75.3557	-937.986	20668.2	14944.3	-6638.99	315.932	177.965	0	3.46436	0.80067	56.8294	-687.851	1361.86	644.671	-311	200	0	5.99532	5.61434	67.712	1035.16	42.1156	1012.43	-914	200	0
476	0	-209.939	91.1582	-1177.03	-27609.6	23399.5	8249.51	319.88	633.457	0	-148.815	-85.8335	-934.301	21157.7	16282.3	-6646	317.427	177.354	0	3.5062	0.88968	56.875	-700.546	1374.33	651.355	-311	200	0	6.19973	5.619	67.3536	1023.8	78.3542	1034.32	-914	200	0	-63.9766	2.95318	-1807.92	-799547	712293	35949.3	392.025	442.169	0
476	1	-194.342	99.7674	-1154.83	-27190.9	23630.5	8207.96	320.462	633.545	0	-128.582	-95.0252	-921.64	21474.2	17504.1	-6494.12	318.992	176.7	0	3.56371	0.993958	56.9365	-705.209	1393.79	659.819	-311	200	0	6.40537	5.53911	66.7461	1005.93	147.735	1062.13	-914	200	0
476	2	-169.471	105.586	-1124.32	-26554	23864.6	7858.19	321.226	633.618	0	-102.292	-102.488	-903.393	21638.8	18761.5	-6175	320.768	176.047	0	3.62431	1.09509	56.9615	-699.977	1419.42	666.737	-311	200	0	6.60767	5.38831	65.8456	992.09	231.812	1092.26	-914	200	0
476	3	-136.67	108.674	-1090.8	-25818.5	24272.3	7228.56	322.252	633.669	0	-70.7296	-107.988	-883.204	21686.4	20186.6	-5700	322.856	175.446	0	3.6777	1.17825	56.9278	-688.31	1448.7	669.563	-311	200	0	6.79021	5.18411	64.7364	989.452	308.88	1120.52	-914	200	0
476	4	-97.8549	109.325	-1058.58	-25091	24960	6367.17	323.579	633.703	0	-35.2133	-111.477	-864.337	21658	21867.5	-5095.04	325.3	174.943	0	3.71841	1.23529	56.8502	-676.359	1476.28	667.519	-311	200	0	6.93125	4.9545	63.5888	996.435	360.656	1140.66	-914	200	0
476	5	-55.1124	108.01	-1030.6	-24453.7	25970.3	5332.42	325.199	633.728	0	2.66371	-113.045	-849.229	21592.6	23840.2	-4392.54	328.073	174.574	0	3.74478	1.26327	56.7652	-668.944	1496.76	661.492	-311	200	0	7.01186	4.73344	62.6027	1002.83	375.28	1147.66	-914	200	0
476	6	-10.405	105.303	-1008.47	-23959.3	27293.7	4184.78	327.064	633.758	0	41.2928	-112.858	-839.278	21520.1	26090.7	-3624.4	331.087	174.359	0	3.75678	1.26305	56.7034	-667.668	1508.22	653.586	-311	200	0	7.01956	4.54434	61.9466	995.156	351.184	1141.73	-914	200	0
476	7	34.5882	101.807	-992.632	-23630.7	28881.4	2980.88	329.096	633.806	0	79.2498	-111.117	-834.882	21458.1	28565.2	-2818.48	334.215	174.298	0	3.75457	1.24016	56.6701	-671.162	1511.73	646.473	-311	200	0	6.94797	4.38542	61.6875	963.691	298.76	1125.65	-914	200	0
476	8	78.5032	98.0787	-982.648	-23465.5	30655.8	1769.95	331.197	633.88	0	115.399	-108.057	-835.635	21412.6	31182.9	-1998.91	337.316	174.376	0	3.73854	1.20394	56.6484	-676.386	1508.17	642.183	-311	200	0	6.7988	4.23935	61.7484	907.914	234.661	1100.12	-914	200	0
476	9	120.233	94.5718	-977.55	-23443.2	32520.3	593.025	333.267	633.982	0	148.909	-103.947	-840.62	21381.3	33849.9	-1188.04	340.268	174.565	0	3.71138	1.16256	56.6185	-680.235	1497.18	641.062	-311	200	0	6.5814	4.09998	61.9284	835.929	172.032	1064.66	-914	200	0
477	0	158.838	91.5947	-976.24	-23534.8	34375.1	-516.364	335.212	634.108	0	179.196	-99.1052	-848.697	21359	36471.8	-407.639	342.974	174.833	0	3.68018	1.11879	56.5758	-680.469	1479.5	641.786	-311	200	0	6.30577	3.98346	61.9831	756.02	114.549	1020.51	-914	200	0	500.571	10.9438	-1804.74	-781461	712748	-203363	408.001	433.163	0
477	1	193.469	89.3093	-977.839	-23713.5	36134.9	-1530.92	336.954	634.251	0	205.837	-93.8963	-858.764	21344.2	38961.7	320.213	345.369	175.146	0	3.65516	1.07088	56.5323	-675.806	1458.5	642.149	-311	200	0	5.98249	3.91128	61.7419	670.554	56.5348	970.932	-914	200	0
477	2	223.323	87.7557	-981.877	-23962.1	37742.2	-2427.9	338.439	634.404	0	228.471	-88.7197	-869.969	21341.4	41247.5	972.303	347.413	175.469	0	3.64505	1.01689	56.5087	-665.955	1437.79	640.216	-311	200	0	5.63161	3.88754	61.2084	581.531	-13.3551	920.519	-914	200	0
477	3	247.654	86.8933	-988.336	-24274.7	39173.2	-3187.3	339.636	634.561	0	246.76	-83.9831	-881.826	21362.1	43280.5	1524.48	349.081	175.775	0	3.65276	0.957791	56.5284	-651.84	1418.37	635.597	-311	200	0	5.28658	3.89743	60.5497	497.677	-103.832	875.293	-914	200	0
477	4	265.827	86.6461	-997.566	-24654.6	40435.4	-3791.07	340.534	634.715	0	260.392	-80.0621	-894.234	21421.2	45040.2	1953.18	350.367	176.045	0	3.67413	0.897691	56.6107	-635.748	1399	629.889	-311	200	0	4.99021	3.92604	59.9598	431.239	-209.929	843.192	-914	200	0
477	5	277.375	86.9376	-1010.1	-25110.9	41556.7	-4222.83	341.141	634.86	0	269.141	-77.2545	-907.379	21533.1	46533.1	2238.18	351.283	176.269	0	3.7005	0.842924	56.759	-620.7	1379.28	625.517	-311	200	0	4.78585	3.97384	59.5234	389.595	-310.672	833.199	-914	200	0
477	6	282.071	87.7129	-1026.43	-25655.3	42571.9	-4467.85	341.476	634.995	0	272.912	-75.7468	-921.591	21709.1	47786	2365.47	351.852	176.444	0	3.72354	0.800131	56.9579	-609.216	1361.48	623.866	-311	200	0	4.7038	4.0521	59.2171	372.471	-379.528	850.885	-914	200	0
477	7	279.977	88.9589	-1046.84	-26297.5	43512	-4514.4	341.565	635.121	0	271.785	-75.6044	-937.219	21957.2	48835.4	2328.85	352.107	176.572	0	3.7387	0.772067	57.1817	-603.106	1349.51	624.464	-311	200	0	4.74782	4.16269	59.0089	377.062	-397.48	893.092	-914	200	0
477	8	271.494	90.7205	-1071.24	-27041.9	44397.3	-4356.27	341.445	635.244	0	266.022	-76.792	-954.516	22281.7	49717.8	2130.49	352.087	176.656	0	3.74643	0.755093	57.4036	-603.966	1346.28	625.866	-311	200	0	4.89163	4.28073	58.8961	402.643	-359.556	948.819	-914	200	0
477	9	257.366	93.0989	-1099.19	-27886.1	45233.5	-3995.21	341.152	635.37	0	256.061	-79.2127	-973.562	22683.2	50462.4	1780.24	351.833	176.701	0	3.75147	0.741972	57.6002	-612.247	1352.89	626.838	-311	200	0	5.09108	4.36189	58.8804	448.241	-274.019	1006.75	-914	200	0
478	0	238.629	96.2278	-1129.92	-28819.7	46013.6	-3442.62	340.723	635.506	0	242.499	-82.7462	-994.222	23157.5	51090.7	1293.92	351.388	176.708	0	3.75918	0.727224	57.7562	-625.451	1369.34	626.408	-311	200	0	5.30501	4.37778	58.9888	509.106	-158.323	1060	-914	200	0	301.764	15.7263	-2243.02	-975742	869345	-116179	393.839	435.242	0
478	1	216.503	100.228	-1162.47	-29824.9	46723.9	-2720.22	340.194	635.657	0	226.065	-87.2736	-1016.16	23696.7	51618.6	690.798	350.798	176.68	0	3.77144	0.71019	57.8663	-638.529	1394.52	623.48	-311	200	0	5.50839	4.34879	59.3016	576.753	-34.209	1102.6	-914	200	0
478	2	192.258	105.152	-1195.76	-30879	47350.3	-1858.69	339.598	635.824	0	207.56	-92.6877	-1038.88	24290.8	52059.9	-7.95259	350.112	176.618	0	3.78674	0.693515	57.9367	-646.943	1424.96	617.404	-311	200	0	5.69268	4.33561	59.8987	641.135	78.1841	1124.58	-914	200	0
478	3	167.094	110.955	-1228.8	-31956.3	47884.6	-895.197	338.968	636.006	0	187.8	-98.8902	-1061.78	24928.7	52427.5	-779.686	349.377	176.522	0	3.80423	0.67913	57.9844	-649.313	1454.7	608.933	-311	200	0	5.8621	4.39431	60.7985	696.368	166.649	1114.28	-914	200	0
478	4	142.064	117.487	-1260.73	-33031.3	48328.9	129.585	338.334	636.2	0	167.531	-105.783	-1084.29	25600.8	52731.8	-1600.72	348.633	176.389	0	3.82601	0.666056	58.0317	-647.453	1477.65	600.069	-311	200	0	6.02771	4.54271	61.9776	746.848	230.357	1066.13	-914	200	0
478	5	118.027	124.517	-1290.9	-34080.6	48694.7	1174.81	337.721	636.401	0	147.371	-113.263	-1105.94	26299.1	52982.3	-2448.06	347.907	176.22	0	3.85461	0.652309	58.0942	-644.484	1490.52	592.963	-311	200	0	6.19988	4.75992	63.4033	804.321	275.611	986.564	-914	200	0
478	6	95.6316	131.763	-1318.87	-35085	48999.1	2202.69	337.152	636.602	0	127.771	-121.214	-1126.45	27017.2	53190.2	-3301.45	347.219	176.016	0	3.8885	0.638349	58.1694	-642.682	1493.81	589.038	-311	200	0	6.38488	4.99994	65.0023	877.867	307.905	892.443	-914	200	0
478	7	75.3097	138.925	-1344.4	-36030.3	49259.3	3181.26	336.64	636.8	0	109.02	-129.509	-1145.76	27749.6	53369.8	-4144.63	346.58	175.781	0	3.92076	0.627014	58.232	-642.415	1490.43	588.586	-311	200	0	6.58201	5.21113	66.6446	968.18	329.29	802.77	-914	200	0
478	8	57.2836	145.741	-1367.44	-36908	49489.6	4086.94	336.191	636.991	0	91.2807	-138.008	-1163.97	28491.7	53537.6	-4965.93	345.996	175.522	0	3.94294	0.62025	58.247	-642.724	1484.21	590.743	-311	200	0	6.78074	5.35904	68.206	1066.88	339.708	731.549	-914	200	0
478	9	41.5872	152.023	-1388.11	-37715.7	49701.2	4906.05	335.805	637.17	0	74.6148	-146.567	-1181.37	29240.5	53710.3	-5758.06	345.464	175.249	0	3.95047	0.617434	58.1918	-642.889	1479.3	593.965	-311	200	0	6.96402	5.43325	69.6172	1155.72	337.123	686.753	-914	200	0
479	0	28.1002	157.69	-1406.7	-38456.5	49902.3	5633.97	335.475	637.338	0	59.0154	-155.055	-1198.33	29993.5	53902.6	-6516.73	344.982	174.97	0	3.9433	0.616971	58.0695	-643.165	1479.41	596.639	-311	200	0	7.11019	5.43689	70.8387	1211.03	316.998	671.72	-914	200	0	3.10728	-5.92025	-2617.8	-1.1343e+06	1.01326e+06	-5930.21	386.932	433.084	0
479	1	16.5913	162.761	-1423.55	-39138.4	50098.5	6273.01	335.193	637.494	0	44.4188	-163.36	-1215.19	30747.1	54125.5	-7239.66	344.541	174.698	0	3.92292	0.619121	57.9037	-643.597	1485.41	597.492	-311	200	0	7.19236	5.38094	71.8277	1215.6	273.514	685.763	-914	200	0
479	2	6.76619	167.331	-1439.02	-39772.2	50293.5	6830.26	334.95	637.638	0	30.7134	-171.405	-1232.22	31496.8	54384.8	-7926.8	344.135	174.439	0	3.89157	0.627131	57.7254	-642.995	1493.56	595.788	-311	200	0	7.18567	5.28661	72.5403	1165.86	203.215	725.026	-914	200	0
479	3	-1.68106	171.533	-1453.38	-40370.4	50491.6	7315.55	334.741	637.777	0	17.7531	-179.156	-1249.52	32238	54679.6	-8580.03	343.76	174.2	0	3.85207	0.645932	57.5618	-640.171	1497.6	591.363	-311	200	0	7.08038	5.18194	72.9259	1069.47	107.624	782.535	-914	200	0
479	4	-9.0195	175.507	-1466.83	-40945.2	50699.6	7739.28	334.564	637.914	0	5.3822	-186.612	-1267.04	32966.3	55003.1	-9201.77	343.411	173.982	0	3.80657	0.6797	57.4298	-635.485	1493.42	584.817	-311	200	0	6.89115	5.09277	72.9164	942.028	-7.90538	846.606	-914	200	0
479	5	-15.4497	179.376	-1479.43	-41506.3	50923	8110.94	334.421	638.056	0	-6.5357	-193.783	-1284.65	33678.1	55345.5	-9793.7	343.082	173.784	0	3.7565	0.729069	57.3342	-630.825	1480.66	577.855	-311	200	0	6.65689	5.03979	72.4546	804.765	-134.552	902.531	-914	200	0
479	6	-21.0946	183.238	-1491.15	-42060.2	51164	8438.6	334.312	638.207	0	-18.0921	-200.674	-1302.21	34369.9	55696.4	-10355.9	342.771	173.606	0	3.70295	0.789526	57.2692	-628.851	1461.11	573.036	-311	200	0	6.43	5.0389	71.563	679.77	-257.268	939.409	-914	200	0
479	7	-26.0106	187.16	-1501.93	-42609.9	51421.4	8729.24	334.237	638.37	0	-29.3169	-207.273	-1319.6	35038.7	56047.3	-10887	342.473	173.447	0	3.64792	0.8531	57.23	-631.997	1437.51	572.706	-311	200	0	6.25903	5.09567	70.3925	583.579	-355.926	954.667	-914	200	0
479	8	-30.2097	191.186	-1511.68	-43155.4	51691.6	8989.21	334.195	638.548	0	-40.1719	-213.542	-1336.75	35680.1	56396.4	-11384.9	342.189	173.308	0	3.59651	0.912981	57.2291	-641.224	1413.94	577.859	-311	200	0	6.16893	5.19916	69.1931	521.574	-415.031	952.578	-914	200	0
479	9	-33.6869	195.339	-1520.36	-43694	51970.8	9224.56	334.183	638.739	0	-50.5557	-219.422	-1353.67	36289.8	56749.9	-11847.8	341.923	173.192	0	3.55612	0.967197	57.2955	-655.368	1395.1	587.612	-311	200	0	6.15088	5.32021	68.2094	486.939	-433.656	941.355	-914	200	0
480	0	-36.4488	199.628	-1528	-44221.4	52255.4	9441.32	334.199	638.941	0	-60.3167	-224.849	-1370.4	36863.9	57119.4	-12273.6	341.681	173.1	0	3.5325	1.01657	57.452	-671.604	1384.98	599.514	-311	200	0	6.1732	5.41287	67.5925	465.989	-424.105	930.272	-914	200	0	-119.732	-16.6589	-2860.78	-1.2157e+06	1.09905e+06	28275.5	381.995	424.575	0
480	1	-38.543	204.048	-1534.67	-44733.7	52542.5	9645.91	334.237	639.149	0	-69.2766	-229.779	-1386.94	37400.8	57518.1	-12659.7	341.471	173.033	0	3.52656	1.05842	57.6883	-686.815	1386.07	610.54	-311	200	0	6.20194	5.42806	67.3962	444.84	-400.927	926.479	-914	200	0
480	2	-40.077	208.575	-1540.45	-45227.9	52828.8	9845.43	334.294	639.36	0	-77.2574	-234.207	-1403.23	37899.6	57959.4	-13003.1	341.304	172.991	0	3.53442	1.08457	57.9561	-698.845	1398.73	618.327	-311	200	0	6.21414	5.34078	67.6168	413.454	-372.696	934.171	-914	200	0
480	3	-41.2183	213.181	-1545.41	-45701.7	53110.9	10047.6	334.367	639.573	0	-84.1053	-238.188	-1419.15	38359.7	58456.7	-13301.8	341.191	172.97	0	3.54896	1.08764	58.1919	-706.48	1420.23	622.184	-311	200	0	6.19987	5.16582	68.1845	368.83	-342.93	955.81	-914	200	0
480	4	-42.1793	217.836	-1549.66	-46154	53384.2	10260.6	334.449	639.783	0	-89.7035	-241.822	-1434.55	38782.3	59022.6	-13555.9	341.144	172.966	0	3.56156	1.06774	58.348	-708.951	1445.19	623.366	-311	200	0	6.15633	4.94838	68.9133	316.162	-314.448	992.359	-914	200	0
480	5	-43.1973	222.518	-1553.3	-46585.1	53644.5	10492	334.536	639.991	0	-93.9807	-245.242	-1449.25	39171.9	59665.9	-13767.3	341.17	172.971	0	3.56458	1.0317	58.4027	-706.448	1468.46	624.148	-311	200	0	6.0838	4.74033	69.5315	264.844	-290.922	1042.46	-914	200	0
480	6	-44.5124	227.204	-1556.45	-46997	53889.4	10748.9	334.623	640.195	0	-96.9237	-248.584	-1463.1	39535.3	60389.8	-13939.6	341.275	172.978	0	3.55297	0.986759	58.3499	-700.562	1488.29	626.251	-311	200	0	5.98698	4.57356	69.8128	222.88	-275.307	1101.3	-914	200	0
480	7	-46.342	231.882	-1559.26	-47392.6	54119	11036.4	334.708	640.394	0	-98.5901	-251.965	-1476	39878.9	61189.2	-14078.4	341.456	172.982	0	3.52528	0.936265	58.1956	-693.231	1505.7	629.929	-311	200	0	5.87378	4.44655	69.677	195.152	-266.33	1159.27	-914	200	0
480	8	-48.8552	236.54	-1561.89	-47776.2	54334.6	11357.2	334.788	640.589	0	-99.1124	-255.452	-1487.92	40206.9	62052.1	-14190.4	341.704	172.978	0	3.48512	0.880706	57.9616	-685.166	1521.15	634.174	-311	200	0	5.75185	4.33866	69.1903	186.265	-257.148	1203.27	-914	200	0
480	9	-52.1518	241.176	-1564.48	-48151.5	54536.1	11710.8	334.859	640.778	0	-98.6869	-259.048	-1498.9	40519.7	62964.5	-14283.1	342.007	172.967	0	3.44162	0.820884	57.6811	-675.3	1533.33	637.543	-311	200	0	5.62225	4.23551	68.5211	203.334	-239.493	1222.54	-914	200	0
481	0	-56.2469	245.79	-1567.21	-48520.9	54721.2	12093.8	334.916	640.96	0	-97.5531	-262.699	-1509.03	40815.3	63912.3	-14363.2	342.353	172.953	0	3.4073	0.760134	57.3872	-661.574	1540.57	639.059	-311	200	0	5.46857	4.1358	67.8935	252.292	-207.784	1214.22	-914	200	0	-163.309	-6.44343	-3003.46	-1.25899e+06	1.152e+06	58855.1	380.808	418.992	0
481	1	-61.0689	250.388	-1570.22	-48885.1	54888.2	12500.1	334.956	641.133	0	-95.9714	-266.318	-1518.44	41091.4	64878.8	-14435.9	342.727	172.938	0	3.39316	0.705126	57.104	-642.566	1541	638.844	-311	200	0	5.2617	4.04238	67.512	330.126	-159.437	1184.14	-914	200	0
481	2	-66.4724	254.968	-1573.6	-49243.9	55037.5	12921.1	334.976	641.294	0	-94.2036	-269.821	-1527.24	41348.3	65843.4	-14504.7	343.113	172.926	0	3.40275	0.663402	56.8432	-619.179	1532.48	637.873	-311	200	0	4.98711	3.95786	67.4569	423.559	-95.4611	1143.17	-914	200	0
481	3	-72.259	259.514	-1577.33	-49597.1	55173.4	13346.9	334.979	641.444	0	-92.4902	-273.156	-1535.54	41587.2	66784.7	-14571.2	343.492	172.917	0	3.43034	0.638519	56.6028	-594.718	1514.06	637.068	-311	200	0	4.66475	3.88749	67.6306	517.382	-23.4061	1101.7	-914	200	0
481	4	-78.1972	263.988	-1581.32	-49945.1	55303.5	13767.3	334.973	641.584	0	-91.0249	-276.307	-1543.39	41808.7	67687.4	-14636.3	343.856	172.911	0	3.46531	0.628456	56.3747	-572.736	1487.48	637.071	-311	200	0	4.34812	3.84442	67.8321	603.733	41.5626	1065.81	-914	200	0
481	5	-84.0417	268.341	-1585.45	-50288.1	55437.6	14172.1	334.967	641.719	0	-89.9347	-279.279	-1550.83	42011.4	68547.6	-14699.8	344.201	172.91	0	3.49755	0.62852	56.1591	-555.345	1456.81	638.587	-311	200	0	4.10883	3.84801	67.8993	682.867	83.1088	1036.99	-914	200	0
481	6	-89.5551	272.508	-1589.54	-50624.5	55586.2	14551.5	334.97	641.849	0	-89.2682	-282.091	-1557.9	42192	69372.7	-14760.7	344.53	172.917	0	3.52023	0.635105	55.9701	-543.861	1426.91	642.009	-311	200	0	4.01005	3.9085	67.7826	755.44	96.3167	1014.26	-914	200	0
481	7	-94.5284	276.425	-1593.42	-50950.5	55758.8	14897.7	334.993	641.976	0	-88.9959	-284.762	-1564.67	42345.9	70182.1	-14815.4	344.854	172.936	0	3.53151	0.64799	55.8288	-539.295	1402.73	646.804	-311	200	0	4.08208	4.0141	67.5317	816.096	94.269	995.796	-914	200	0
481	8	-98.7939	280.037	-1596.94	-51260.8	55960.8	15204.5	335.043	642.099	0	-89.017	-287.287	-1571.23	42467.9	71009.6	-14856.8	345.194	172.972	0	3.5364	0.66984	55.7573	-541.13	1389.22	651.851	-311	200	0	4.31132	4.13436	67.2403	856.47	97.6204	979.335	-914	200	0
481	9	-102.226	283.31	-1600	-51550.4	56193.9	15468.5	335.121	642.219	0	-89.1718	-289.628	-1577.77	42550.9	71907.4	-14874	345.575	173.031	0	3.5446	0.703376	55.7749	-547	1390.37	656.125	-311	200	0	4.63962	4.23382	66.9689	872.196	115.541	962.1	-914	200	0
482	0	-104.737	286.239	-1602.59	-51814.8	56457.3	15688.7	335.229	642.332	0	-89.2578	-291.707	-1584.62	42585.2	72948.1	-14853.6	346.035	173.126	0	3.56296	0.749001	55.8887	-554.878	1407.49	658.739	-311	200	0	4.97878	4.2881	66.7023	862.756	138.795	940.415	-914	200	0	-168.923	8.88501	-3127.71	-1.29583e+06	1.20453e+06	75899.2	382.386	414.355	0
482	1	-106.282	288.84	-1604.75	-52050.8	56749.9	15866.5	335.364	642.435	0	-89.0452	-293.415	-1592.24	42557.2	74227.3	-14780.8	346.618	173.272	0	3.58953	0.804161	56.0846	-565.191	1438.16	658.889	-311	200	0	5.24689	4.29755	66.3965	827.261	150.891	910.917	-914	200	0
482	2	-106.869	291.141	-1606.54	-52256.8	57069.8	16004.5	335.523	642.528	0	-88.2887	-294.626	-1601.16	42449.3	75862	-14640	347.379	173.488	0	3.61596	0.864357	56.3268	-580.306	1476.64	656.304	-311	200	0	5.40434	4.28769	66.05	767.09	143.477	873.791	-914	200	0
482	3	-106.549	293.17	-1607.98	-52432.8	57413.8	16105.7	335.706	642.608	0	-86.7261	-295.215	-1611.94	42240.7	77980.3	-14417.1	348.377	173.795	0	3.63435	0.924702	56.5678	-602.13	1516.37	651.614	-311	200	0	5.45884	4.2927	65.7024	690.046	121.949	834.495	-914	200	0
482	4	-105.412	294.947	-1609.04	-52580	57776.2	16173.1	335.907	642.678	0	-84.0691	-295.072	-1625.01	41908.7	80702.1	-14101.5	349.663	174.21	0	3.64163	0.979948	56.7676	-630.26	1553.14	645.945	-311	200	0	5.44551	4.3382	65.3652	607.04	99.5609	801.377	-914	200	0
482	5	-103.567	296.48	-1609.66	-52699.8	58150.9	16209	336.126	642.74	0	-80.0007	-294.119	-1640.6	41435.6	84109.9	-13689.6	351.268	174.744	0	3.63888	1.02393	56.9088	-661.753	1585.55	640.147	-311	200	0	5.40618	4.43617	64.987	529.835	86.4891	780.901	-914	200	0
482	6	-101.133	297.763	-1609.78	-52793.2	58533.9	16215.6	336.362	642.795	0	-74.198	-292.326	-1658.58	40813.5	88222.4	-13187.9	353.191	175.393	0	3.62806	1.05082	56.9981	-692.049	1612.51	634.286	-311	200	0	5.37466	4.58547	64.4912	473.477	83.7618	775.367	-914	200	0
482	7	-98.2315	298.789	-1609.31	-52861.4	58922.8	16194.1	336.614	642.847	0	-66.3827	-289.728	-1678.53	40046	93000.6	-12612.1	355.406	176.142	0	3.61007	1.0577	57.0574	-716.562	1632.01	627.79	-311	200	0	5.36618	4.77142	63.831	452.019	89.7196	784.822	-914	200	0
482	8	-94.9797	299.555	-1608.21	-52905.6	59313.9	16144.9	336.882	642.897	0	-56.372	-286.416	-1699.96	39142.8	98384.1	-11984.2	357.875	176.974	0	3.58555	1.04717	57.1082	-732.474	1642.03	620.2	-311	200	0	5.3761	4.97059	63.049	468.072	109.685	808.585	-914	200	0
482	9	-91.4805	300.064	-1606.47	-52925.5	59701.8	16067.7	337.163	642.945	0	-44.1079	-282.506	-1722.53	38116.3	104314	-11326.9	360.559	177.872	0	3.5562	1.02773	57.1622	-739.429	1641.44	611.817	-311	200	0	5.39263	5.16524	62.3107	511.504	152.244	844.02	-914	200	0
483	0	-87.8189	300.327	-1604.15	-52919	60079.5	15962.1	337.453	642.989	0	-29.679	-278.109	-1745.97	36980.8	110723	-10657.7	363.416	178.819	0	3.5253	1.00991	57.2207	-738.709	1630.96	603.812	-311	200	0	5.41412	5.35199	61.8455	570.266	217.151	885.502	-914	200	0	-14.2212	49.1497	-3304.1	-1.33084e+06	1.30866e+06	49920.9	395.737	403.417	0
483	1	-84.0701	300.357	-1601.33	-52882.9	60439.9	15828.3	337.743	643.024	0	-13.3483	-273.321	-1769.97	35753.2	117516	-9986.14	366.394	179.8	0	3.49767	1.00092	57.2698	-732.419	1613.94	597.755	-311	200	0	5.45214	5.53299	61.8347	637.675	291.96	925.505	-914	200	0
483	2	-80.3118	300.164	-1598.12	-52814.7	60777	15666.7	338.03	643.048	0	4.44058	-268.211	-1794.01	34452.1	124558	-9315.26	369.43	180.796	0	3.47844	1.00136	57.2775	-723.22	1594.76	594.735	-311	200	0	5.52036	5.70811	62.3475	708.254	358.735	957.254	-914	200	0
483	3	-76.632	299.747	-1594.56	-52713.1	61086.2	15479.2	338.309	643.058	0	23.1167	-262.836	-1817.37	33098.2	131679	-8645.4	372.456	181.788	0	3.4713	1.00616	57.2131	-713.528	1575.75	594.957	-311	200	0	5.62337	5.87343	63.3103	772.336	400.725	976.985	-914	200	0
483	4	-73.1266	299.093	-1590.71	-52579.7	61363.3	15269.4	338.576	643.054	0	42.0776	-257.253	-1839.24	31715	138685	-7978.55	375.403	182.756	0	3.47755	1.00962	57.0734	-704.372	1556.94	598.206	-311	200	0	5.74955	6.01048	64.4802	817.725	403.799	983.794	-914	200	0
483	5	-69.8942	298.184	-1586.55	-52418.1	61604.5	15041.9	338.829	643.039	0	60.7725	-251.549	-1858.74	30329.7	145363	-7321.59	378.205	183.683	0	3.49559	1.00908	56.8891	-695.533	1538.42	604.224	-311	200	0	5.86912	6.08478	65.5125	835.176	355.486	977.862	-914	200	0
483	6	-67.0273	297.011	-1582.07	-52233.5	61807.2	14801.2	339.067	643.016	0	78.732	-245.835	-1875.03	28972.2	151496	-6687.25	380.797	184.548	0	3.52201	1.00303	56.7063	-687.398	1521.77	612.626	-311	200	0	5.9463	6.07263	66.132	821.47	248.614	959.079	-914	200	0
483	7	-64.5975	295.576	-1577.22	-52030.9	61970.6	14550.6	339.291	642.989	0	95.5472	-240.227	-1887.32	27674.1	156873	-6091.94	383.12	185.337	0	3.55479	0.989298	56.5645	-682.147	1509.98	622.809	-311	200	0	5.96608	5.98304	66.2533	776.965	89.9501	927.98	-914	200	0
483	8	-62.6438	293.898	-1572	-51813	62096.2	14292.1	339.501	642.96	0	110.822	-234.824	-1894.96	26464.8	161306	-5551.8	385.124	186.034	0	3.59551	0.96875	56.4819	-682.172	1506.64	633.989	-311	200	0	5.9498	5.84471	65.9661	701.396	-97.3995	888.964	-914	200	0
483	9	-61.1664	292.013	-1566.46	-51580.5	62187.7	14027.1	339.7	642.928	0	124.141	-229.701	-1897.57	25368.5	164652	-5078.82	386.77	186.631	0	3.64677	0.949672	56.4563	-687.571	1513.42	645.356	-311	200	0	5.93191	5.67786	65.4707	595.474	-284.941	851.116	-914	200	0
484	0	-60.1233	289.968	-1560.72	-51332.9	62250	13756.8	339.886	642.891	0	135.066	-224.925	-1895.08	24402.3	166830	-4678.79	388.033	187.123	0	3.70587	0.944232	56.4753	-696.057	1527.72	656.035	-311	200	0	5.92234	5.48615	65.0213	467.287	-453.437	823.494	-914	200	0	82.575	71.4747	-3232.88	-1.30065e+06	1.30463e+06	31813.6	404.636	403.288	0
484	1	-59.4377	287.809	-1554.91	-51070.4	62289.1	13481.4	340.06	642.845	0	143.175	-220.58	-1887.71	23578.6	167817	-4352.48	388.9	187.509	0	3.76229	0.958243	56.5198	-705.078	1542.97	664.81	-311	200	0	5.90499	5.27231	64.8518	334.972	-594.379	809.607	-914	200	0
484	2	-59.0179	285.565	-1549.13	-50794.2	62311.3	13199.7	340.223	642.789	0	148.107	-216.779	-1875.89	22906.4	167648	-4099.19	389.37	187.789	0	3.80396	0.98641	56.5665	-712.924	1552.43	670.319	-311	200	0	5.8674	5.05084	65.0871	221.533	-699.346	807.37	-914	200	0
484	3	-58.7733	283.241	-1543.44	-50506.2	62323.3	12909.2	340.38	642.723	0	149.611	-213.645	-1860.19	22390.5	166391	-3919.37	389.448	187.963	0	3.82514	1.01918	56.6001	-717.834	1553.48	671.984	-311	200	0	5.81723	4.84285	65.6977	145.498	-756.765	812.764	-914	200	0
484	4	-58.6208	280.823	-1537.82	-50208.4	62332.3	12606.1	340.533	642.649	0	147.58	-211.285	-1841.2	22030.1	164144	-3814.81	389.15	188.035	0	3.82745	1.05206	56.6203	-717.925	1548.71	670.651	-311	200	0	5.77156	4.66534	66.5336	116.789	-757.701	821.078	-914	200	0
484	5	-58.4913	278.284	-1532.27	-49902.3	62348.1	12285.7	340.69	642.568	0	142.056	-209.77	-1819.53	21818.1	161021	-3787.45	388.496	188.009	0	3.81607	1.08616	56.6376	-713.025	1542.77	667.802	-311	200	0	5.73826	4.52572	67.4096	140.513	-698.71	826.981	-914	200	0
484	6	-58.3401	275.587	-1526.74	-49589.3	62384.3	11943.3	340.861	642.48	0	133.209	-209.116	-1795.76	21742	157154	-3838.32	387.514	187.893	0	3.79702	1.12111	56.6616	-705.216	1538.79	664.137	-311	200	0	5.71007	4.42403	68.1611	219.039	-585.879	827.826	-914	200	0
484	7	-58.1476	272.689	-1521.23	-49269.4	62455.4	11575.3	341.056	642.388	0	121.332	-209.28	-1770.45	21785	152683	-3966.26	386.24	187.695	0	3.77501	1.1511	56.6881	-696.827	1537.57	659.374	-311	200	0	5.67378	4.36138	68.6484	348.751	-439.138	826.03	-914	200	0
484	8	-57.9112	269.554	-1515.74	-48940.4	62574.2	11179.9	341.283	642.288	0	106.834	-210.171	-1744.1	21926.9	147752	-4166.39	384.715	187.428	0	3.75036	1.16906	56.7019	-688.898	1538.77	653.233	-311	200	0	5.62464	4.34482	68.7887	518.023	-284.991	826.006	-914	200	0
484	9	-57.6349	266.169	-1510.31	-48599.1	62749.2	10758.3	341.547	642.178	0	90.22	-211.653	-1717.2	22145.7	142504	-4429.23	382.987	187.104	0	3.72024	1.17235	56.6982	-681.682	1541.42	646.039	-311	200	0	5.57624	4.38453	68.5992	707.729	-143.714	831.29	-914	200	0
485	0	-57.3206	262.55	-1505	-48241.3	62983.6	10314.4	341.85	642.054	0	72.0712	-213.561	-1690.12	22418.8	137069	-4741.6	381.1	186.735	0	3.68577	1.16353	56.6943	-675.124	1543.72	638.63	-311	200	0	5.55171	4.48691	68.1587	892.6	-23.7248	846.545	-914	200	0	-56.4982	29.4479	-2930.92	-1.21456e+06	1.17813e+06	39908.5	400.893	414.773	0
485	1	-56.9671	258.75	-1499.85	-47863.1	63271.5	9856.15	342.185	641.912	0	52.9966	-215.717	-1663.19	22724.5	131558	-5089.11	379.1	186.337	0	3.65539	1.14779	56.7156	-668.551	1543.85	632.265	-311	200	0	5.5573	4.64588	67.5518	1046.93	75.9243	878.389	-914	200	0
485	2	-56.5785	254.838	-1494.83	-47462.1	63595.7	9395.24	342.544	641.751	0	33.5801	-217.949	-1636.61	23043.2	126066	-5458.59	377.028	185.92	0	3.63759	1.13005	56.7732	-661.556	1540.9	628.49	-311	200	0	5.57076	4.83935	66.9036	1154.53	157.131	929.9	-914	200	0
485	3	-56.1762	250.883	-1489.83	-47037.5	63930.4	8944.34	342.911	641.572	0	14.3391	-220.108	-1610.48	23357.8	120668	-5839.2	374.927	185.496	0	3.63329	1.11258	56.8572	-655.378	1534.52	628.604	-311	200	0	5.5615	5.03554	66.4204	1213.87	213.852	995.184	-914	200	0
485	4	-55.8053	246.93	-1484.71	-46591.1	64250.2	8513.58	343.275	641.381	0	-4.29697	-222.076	-1584.84	23654.2	115424	-6222.24	372.83	185.075	0	3.63787	1.09452	56.9503	-651.946	1524.55	632.896	-311	200	0	5.51537	5.20401	66.3105	1234.47	230.752	1061.63	-914	200	0
485	5	-55.5333	243.004	-1479.38	-46127.8	64535.6	8108.32	343.623	641.18	0	-21.9947	-223.775	-1559.67	23922	110375	-6600.03	370.769	184.662	0	3.64675	1.07488	57.0412	-651.538	1511.29	640.233	-311	200	0	5.43781	5.32574	66.6244	1230.94	190.246	1116.72	-914	200	0
485	6	-55.4413	239.109	-1473.78	-45654.4	64773	7729.3	343.95	640.978	0	-38.5205	-225.157	-1534.96	24154.2	105551	-6965.41	368.765	184.264	0	3.65674	1.05562	57.1227	-651.892	1495.97	648.435	-311	200	0	5.34192	5.39487	67.1873	1217.43	83.8437	1152.89	-914	200	0
485	7	-55.6145	235.238	-1467.83	-45177.9	64952.2	7374.4	344.25	640.779	0	-53.7336	-226.201	-1510.72	24346.9	100969	-7312.57	366.835	183.884	0	3.66569	1.04076	57.1907	-649.359	1480.25	655.188	-311	200	0	5.23954	5.41564	67.7182	1201.44	-78.6408	1169.38	-914	200	0
485	8	-56.1308	231.384	-1461.51	-44703	65064.9	7041.31	344.519	640.587	0	-67.5683	-226.897	-1486.97	24498.3	96640.2	-7638.25	364.991	183.525	0	3.67329	1.03278	57.2484	-640.928	1464.53	658.834	-311	200	0	5.14301	5.40442	68.0176	1180.11	-270.148	1170.63	-914	200	0
485	9	-57.0469	227.554	-1454.76	-44232.6	65104.2	6729.77	344.753	640.405	0	-80.0135	-227.244	-1463.73	24609.4	92572.3	-7941.99	363.244	183.187	0	3.68217	1.0298	57.3004	-625.519	1447.13	658.865	-311	200	0	5.07229	5.38873	68.0527	1143.18	-457.001	1161.93	-914	200	0
486	0	-58.3845	223.774	-1447.61	-43767.9	65065.2	6441.89	344.947	640.235	0	-91.0963	-227.24	-1441.09	24683.1	88767.9	-8224.67	361.598	182.872	0	3.69756	1.02522	57.3423	-603.779	1426.23	655.881	-311	200	0	5.05338	5.39665	67.9061	1081.73	-607.928	1147.09	-914	200	0	-181.948	-7.05652	-2636.68	-1.12279e+06	1.05723e+06	53882.9	397.495	425.593	0
486	1	-60.1261	220.088	-1440.13	-43309.9	64943.6	6180.72	345.096	640.074	0	-100.867	-226.893	-1419.12	24723.7	85226.3	-8486.29	360.056	182.578	0	3.72349	1.0098	57.3614	-577.38	1402.41	650.979	-311	200	0	5.10253	5.44389	67.6654	995.818	-697.535	1128.25	-914	200	0
486	2	-62.2255	216.538	-1432.34	-42859.3	64736.1	5949.17	345.196	639.922	0	-109.392	-226.223	-1397.91	24735.7	81943.2	-8724.99	358.618	182.305	0	3.75712	0.976096	57.345	-549.294	1379.27	645.263	-311	200	0	5.21514	5.52046	67.3635	895.19	-712.342	1105.71	-914	200	0
486	3	-64.6207	213.152	-1424.27	-42416.9	64440.7	5750.04	345.245	639.781	0	-116.749	-225.259	-1377.49	24723.2	78911.4	-8937.78	357.286	182.052	0	3.78804	0.922556	57.2943	-524.331	1361.88	639.789	-311	200	0	5.37579	5.58741	67.0128	792.655	-658.77	1079.33	-914	200	0
486	4	-67.2423	209.941	-1415.87	-41983.6	64058.2	5586.03	345.243	639.652	0	-123.024	-224.035	-1357.85	24688.3	76123.5	-9122.42	356.062	181.818	0	3.80358	0.855325	57.2352	-507.969	1354	635.498	-311	200	0	5.57154	5.59844	66.6779	695.832	-561.043	1050.5	-914	200	0
486	5	-70.0175	206.907	-1407.07	-41560.8	63592.7	5459.09	345.195	639.537	0	-128.309	-222.584	-1338.96	24631.7	73571.3	-9278.14	354.947	181.604	0	3.79495	0.787758	57.2	-503.852	1356.28	632.915	-311	200	0	5.78881	5.53124	66.4796	604.762	-448.798	1021.08	-914	200	0
486	6	-72.8762	204.047	-1397.8	-41150.7	63052.2	5369.89	345.108	639.44	0	-132.698	-220.942	-1320.79	24554.1	71245.6	-9404.81	353.942	181.41	0	3.76013	0.736035	57.2007	-512.556	1366.94	631.899	-311	200	0	6.00369	5.40089	66.512	516.486	-346.459	992.498	-914	200	0
486	7	-75.7576	201.355	-1388	-40756.1	62448	5318.24	344.991	639.363	0	-136.29	-219.135	-1303.29	24456.3	69135.1	-9502.47	353.047	181.235	0	3.70368	0.710539	57.227	-533.143	1383.3	631.543	-311	200	0	6.18338	5.24937	66.7892	430.029	-270.437	968.041	-914	200	0
486	8	-78.6106	198.824	-1377.62	-40378.9	61791	5303.63	344.853	639.311	0	-139.17	-217.179	-1286.39	24339	67228.3	-9571.77	352.261	181.08	0	3.63455	0.710928	57.2609	-565.158	1402.32	630.347	-311	200	0	6.30297	5.11924	67.267	346.36	-229.466	954.263	-914	200	0
486	9	-81.3863	196.453	-1366.68	-40018.7	61089.1	5325.04	344.699	639.282	0	-141.412	-215.077	-1270.05	24201.7	65514.5	-9614.09	351.584	180.944	0	3.56358	0.729468	57.2853	-607.647	1420.3	626.926	-311	200	0	6.36332	5.02875	67.8713	267.232	-222.029	958.589	-914	200	0
[truncated: 1,830 more rows]
[truncated: 234 more columns]
