# Supplementary material for: Independent effects of mental fatigue and drop height on drop jump performance in American football athletes: an exploration of central-peripheral interaction
Source: PeerJ. 2026 Jan 13;14:e20574. doi: 10.7717/peerj.20574 (PMC12810397; doi:10.7717/peerj.20574)
Supplement: Supplemental Information 1 [file peerj-14-20574-s001.zip › data/1/13/C-DJ-40-01.csv]

Devices
1000
		Force1 - Force			Force1 - Moment			Force1 - CoP			Force2 - Force			Force2 - Moment			Force2 - CoP			Imported AMTI 400600 V1.00 #3 - Force			Imported AMTI 400600 V1.00 #3 - Moment			Imported AMTI 400600 V1.00 #3 - CoP			Imported AMTI 400600 V1.00 #4 - Force			Imported AMTI 400600 V1.00 #4 - Moment			Imported AMTI 400600 V1.00 #4 - CoP			Combined Force			Combined Moment			Combined CoP
Frame	Sub Frame	Fx	Fy	Fz	Mx	My	Mz	Cx	Cy	Cz	Fx	Fy	Fz	Mx	My	Mz	Cx	Cy	Cz	Fx	Fy	Fz	Mx	My	Mz	Cx	Cy	Cz	Fx	Fy	Fz	Mx	My	Mz	Cx	Cy	Cz	Fx	Fy	Fz	Mx	My	Mz	Cx	Cy	Cz
		N	N	N	N.mm	N.mm	N.mm	mm	mm	mm	N	N	N	N.mm	N.mm	N.mm	mm	mm	mm	N	N	N	N.mm	N.mm	N.mm	mm	mm	mm	N	N	N	N.mm	N.mm	N.mm	mm	mm	mm	N	N	N	N.mm	N.mm	N.mm	mm	mm	mm
355	0	-0.000109658	3.64557e-05	-0.000290666	-0.0115872	0.00258998	0.002688	300	610	0	1.38085e-08	5.13235e-09	3.30025e-08	-2.62225e-06	1.38843e-06	1.07339e-06	300	200	0	4.06824	0.940514	58.7902	-581.223	1496.17	681.431	-311	200	0	6.08159	5.9943	65.6677	396.92	-465.18	909.497	-914	200	0	10.0965	6.34253	122.802	24305.9	78272	-5594.41	0	0	0
355	1	-0.000143215	4.68655e-05	-0.000309628	-0.0121389	0.000695366	0.00406072	300	610	0	1.93602e-08	7.03579e-09	4.27346e-08	-3.36694e-06	1.90507e-06	1.47508e-06	300	200	0	4.05884	0.892547	58.7057	-599.218	1486.85	681.62	-311	200	0	6.10344	6.01389	66.4014	332.648	-583.067	920.736	-914	200	0
355	2	-0.000171883	5.52527e-05	-0.000278402	-0.0105811	-0.00274409	0.0056062	300	610	0	2.50014e-08	8.88742e-09	5.07998e-08	-3.96397e-06	2.40861e-06	1.86786e-06	300	200	0	4.01858	0.847679	58.5865	-616.721	1475.4	683.679	-311	200	0	6.07273	5.97203	66.9865	282.946	-665.81	907.598	-914	200	0
355	3	-0.000186103	5.83829e-05	-0.00016636	-0.0056776	-0.00815722	0.0071317	300	610	0	2.96287e-08	1.0265e-08	5.42933e-08	-4.1804e-06	2.78494e-06	2.16367e-06	300	200	0	3.95342	0.810947	58.4324	-631.025	1460.7	686.876	-311	200	0	6.03072	5.89948	67.3049	263.056	-711.499	871.011	-914	200	0
355	4	-0.000172243	5.17206e-05	6.30089e-05	0.00402831	-0.0158806	0.0083061	300	610	0	3.15328e-08	1.05323e-08	4.91108e-08	-3.68994e-06	2.86199e-06	2.22949e-06	300	200	0	3.87056	0.786571	58.2607	-641.316	1442.76	689.437	-311	200	0	5.98056	5.82902	67.324	281.952	-730.277	816.955	-914	200	0
355	5	-0.000112419	2.9408e-05	0.000448879	0.0200743	-0.0260207	0.0086263	300	610	0	2.83058e-08	8.8133e-09	2.99131e-08	-2.07174e-06	2.40252e-06	1.88167e-06	300	200	0	3.77952	0.773639	58.0971	-648.884	1423.17	689.265	-311	200	0	5.89852	5.77535	67.058	336.506	-732.827	752.746	-914	200	0
355	6	1.49428e-05	-1.54981e-05	0.00102693	0.0438199	-0.0382613	0.00739442	300	610	0	1.68234e-08	3.99584e-09	-9.67984e-09	1.17236e-06	1.10516e-06	8.86503e-07	300	200	0	3.69362	0.766174	57.9608	-655.991	1403.42	684.874	-311	200	0	5.78398	5.74165	66.5732	415.866	-725.258	685.701	-914	200	0
355	7	0.000233362	-9.03884e-05	0.00181938	0.0760335	-0.0516171	0.00371849	300	610	0	-6.63615e-09	-5.21166e-09	-7.65358e-08	6.57166e-06	-1.38046e-06	-1.02819e-06	300	200	0	3.62789	0.758805	57.8652	-664.175	1384.57	676.001	-311	200	0	5.67244	5.72941	65.9708	508.249	-705.197	622.856	-914	200	0
355	8	0.000564862	-0.0002019	0.00282038	0.116295	-0.0641428	-0.00344605	300	610	0	-4.60628e-08	-2.01453e-08	-1.76946e-07	1.45998e-05	-5.4174e-06	-4.14517e-06	300	200	0	3.59213	0.753682	57.8201	-672.821	1367.83	663.655	-311	200	0	5.59788	5.74159	65.3251	603.445	-660.681	571.072	-914	200	0
355	9	0.0010243	-0.000353983	0.00397656	0.162206	-0.0726275	-0.0151926	300	610	0	-1.05085e-07	-4.19417e-08	-3.14895e-07	2.55355e-05	-1.13154e-05	-8.70688e-06	300	200	0	3.58408	0.75994	57.8291	-679.364	1354.55	649.636	-311	200	0	5.56741	5.7804	64.6797	693.606	-582.5	537.681	-914	200	0
356	0	0.00161098	-0.000545093	0.00516287	0.208421	-0.0723243	-0.0324727	300	610	0	-1.8595e-07	-7.11544e-08	-4.89527e-07	3.92605e-05	-1.92272e-05	-1.48355e-05	300	200	0	3.58993	0.785812	57.8879	-681.391	1345.51	635.889	-311	200	0	5.57546	5.83913	64.0987	774.805	-476.262	528.395	-914	200	0	9.45572	6.65254	123.468	24740.6	78757.2	-6117.78	0	0	0
356	1	0.00229733	-0.000764453	0.0061556	0.245583	-0.0567995	-0.0557938	300	610	0	-2.88036e-07	-1.07208e-07	-6.91751e-07	5.49908e-05	-2.90009e-05	-2.24184e-05	300	200	0	3.59413	0.831547	57.9823	-678.173	1339.97	623.947	-311	200	0	5.61647	5.89964	63.6858	846.153	-357.978	543.4	-914	200	0
356	2	0.00301469	-0.00098746	0.00660576	0.259292	-0.0180192	-0.084786	300	610	0	-4.05865e-07	-1.47685e-07	-9.00029e-07	7.0947e-05	-3.99864e-05	-3.09585e-05	300	200	0	3.58883	0.887051	58.0865	-670.145	1335.73	614.717	-311	200	0	5.6784	5.93986	63.5668	908.057	-245.736	577.699	-914	200	0
356	3	0.00363723	-0.00117057	0.00601891	0.229368	0.053167	-0.11763	300	610	0	-5.26638e-07	-1.8746e-07	-1.07565e-06	8.39872e-05	-5.08014e-05	-3.93923e-05	300	200	0	3.57456	0.936641	58.1652	-657.475	1331.72	608.787	-311	200	0	5.74205	5.94069	63.8068	964.014	-156.38	625.179	-914	200	0
356	4	0.00396577	-0.0012463	0.0037501	0.12976	0.165955	-0.150362	300	610	0	-6.27491e-07	-2.17768e-07	-1.15804e-06	8.92518e-05	-5.90772e-05	-4.58924e-05	300	200	0	3.55559	0.968537	58.1936	-639.531	1329.85	606.618	-311	200	0	5.79328	5.8901	64.3051	1018.28	-101.426	680.5	-914	200	0
356	5	0.00371483	-0.00111959	-0.000973625	-0.0703953	0.32771	-0.176112	300	610	0	-6.72782e-07	-2.25323e-07	-1.06122e-06	7.99007e-05	-6.12206e-05	-4.76814e-05	300	200	0	3.53756	0.979617	58.1776	-616.235	1333.47	608.178	-311	200	0	5.83463	5.78702	64.8315	1065.59	-83.0825	739.617	-914	200	0
356	6	0.00250804	-0.000667038	-0.00898761	-0.403923	0.541093	-0.18438	300	610	0	-6.12043e-07	-1.9174e-07	-6.72746e-07	4.70678e-05	-5.22535e-05	-4.09055e-05	300	200	0	3.52736	0.973753	58.1443	-589.885	1344.98	612.604	-311	200	0	5.88086	5.63917	65.1933	1089.56	-97.4454	800.864	-914	200	0
356	7	-0.000110975	0.000258398	-0.0210624	-0.90026	0.80002	-0.160525	300	610	0	-3.79485e-07	-9.35693e-08	1.42416e-07	-1.9798e-05	-2.58216e-05	-2.06379e-05	300	200	0	3.53186	0.958862	58.1108	-564.602	1365.03	618.464	-311	200	0	5.93952	5.45734	65.3428	1078.22	-143.292	863.459	-914	200	0
356	8	-0.00464317	0.00181441	-0.0376963	-1.57685	1.08447	-0.0857482	300	610	0	1.0369e-07	9.65798e-08	1.53068e-06	-0.000131991	2.55052e-05	1.88926e-05	300	200	0	3.5553	0.943866	58.0685	-543.515	1393.27	624.215	-311	200	0	6.00242	5.25714	65.3561	1038.43	-220.675	925.374	-914	200	0
356	9	-0.0115631	0.00414449	-0.0588102	-2.42663	1.35432	0.0620913	300	610	0	9.22564e-07	4.07275e-07	3.62784e-06	-0.000299755	0.000109488	8.37294e-05	300	200	0	3.59737	0.934907	58.0029	-527.628	1429.33	628.554	-311	200	0	6.0547	5.06381	65.3573	992.687	-316.634	984.748	-914	200	0
357	0	-0.0212009	0.00733773	-0.0833381	-3.40145	1.54284	0.30635	300	610	0	2.1555e-06	8.63204e-07	6.52309e-06	-0.000529384	0.000232853	0.000179136	300	200	0	3.65229	0.932199	57.9231	-517.467	1472.79	630.54	-311	200	0	6.07911	4.90603	65.4497	964.056	-401.621	1040.79	-914	200	0	9.38172	6.13343	125.073	25397.7	80595.4	-5272.43	0	0	0
357	1	-0.0335675	0.0113701	-0.108717	-4.39158	1.55078	0.667656	300	610	0	3.85295e-06	1.47719e-06	1.02061e-05	-0.000818997	0.000399134	0.000307928	300	200	0	3.70992	0.931779	57.8564	-514.01	1522.61	629.291	-311	200	0	6.05876	4.80126	65.6801	963.989	-449.513	1090.54	-914	200	0
357	2	-0.0481156	0.0160257	-0.130315	-5.20303	1.24302	1.15762	300	610	0	6.00632e-06	2.23877e-06	1.44954e-05	-0.00115288	0.000605576	0.00046808	300	200	0	3.75994	0.932421	57.8195	-517.607	1576.29	623.998	-311	200	0	5.99418	4.74929	66.0272	988.45	-459.431	1127.1	-914	200	0
357	3	-0.0634414	0.0207999	-0.140856	-5.53544	0.449982	1.76975	300	610	0	8.50612e-06	3.09913e-06	1.895e-05	-0.00149454	0.00083906	0.000649564	300	200	0	3.79654	0.938828	57.8096	-526.935	1628.24	614.833	-311	200	0	5.91055	4.73892	66.4014	1022.21	-451.711	1144.72	-914	200	0
357	4	-0.0769416	0.0247904	-0.129981	-4.96573	-1.02265	2.46744	300	610	0	1.10901e-05	3.95287e-06	2.2768e-05	-0.00177885	0.00107116	0.000830519	300	200	0	3.8183	0.955592	57.8098	-539.186	1669.81	603.511	-311	200	0	5.83343	4.76022	66.6808	1048.6	-444.665	1143.78	-914	200	0
357	5	-0.0844671	0.0265903	-0.084113	-2.94513	-3.37189	3.16924	300	610	0	1.32846e-05	4.61807e-06	2.46874e-05	-0.00190448	0.00125273	0.000973028	300	200	0	3.82479	0.97938	57.7995	-551.588	1692.05	592.61	-311	200	0	5.76932	4.81592	66.8039	1056.01	-440.945	1126.71	-914	200	0
357	6	-0.0800405	0.0242069	0.0131061	1.17997	-6.75868	3.73268	300	610	0	1.43468e-05	4.81742e-06	2.29065e-05	-0.00172805	0.00130875	0.00101912	300	200	0	3.81582	0.999829	57.7668	-562.745	1689.29	584.496	-311	200	0	5.71518	4.92022	66.8337	1037.2	-431.574	1092.75	-914	200	0
357	7	-0.0557438	0.0150419	0.179479	8.10998	-11.2477	3.93863	300	610	0	1.32191e-05	4.16518e-06	1.50589e-05	-0.00106287	0.0011348	0.000887953	300	200	0	3.79343	1.00885	57.7109	-571.932	1662.06	580.827	-311	200	0	5.66898	5.0817	66.9122	988.528	-405.87	1041.58	-914	200	0
357	8	-0.00192574	-0.0040178	0.431631	18.4815	-16.723	3.48009	300	610	0	8.51656e-06	2.16702e-06	-1.71294e-06	0.000314475	0.000596934	0.000475689	300	200	0	3.7628	1.00731	57.6449	-578.107	1617.57	582.381	-311	200	0	5.62638	5.287	67.1719	913.275	-361.075	977.783	-914	200	0
357	9	0.0920781	-0.0363347	0.780687	32.6879	-22.7783	1.96093	300	610	0	-1.42848e-06	-1.75768e-06	-3.05286e-05	0.00264485	-0.00046235	-0.000339995	300	200	0	3.73008	1.00202	57.5983	-580.611	1567.12	588.83	-311	200	0	5.57502	5.49687	67.6797	823.405	-305.811	908.245	-914	200	0
358	0	0.236483	-0.0850082	1.22591	50.6186	-28.5867	-1.08795	300	610	0	-1.84294e-05	-8.21936e-06	-7.43165e-05	0.00614956	-0.00220886	-0.00168819	300	200	0	3.69976	1.00042	57.5992	-579.721	1521.76	598.754	-311	200	0	5.49099	5.65467	68.4267	735.267	-251.073	839.473	-914	200	0	10.4418	5.80825	125.317	25533.3	80544.8	-6062.88	0	0	0
358	1	0.438605	-0.152037	1.74605	71.3084	-32.7612	-6.1652	300	610	0	-4.41772e-05	-1.77536e-05	-0.000135065	0.01097	-0.00478849	-0.00368301	300	200	0	3.67497	1.0099	57.6469	-575.964	1487.77	609.986	-311	200	0	5.35003	5.70554	69.3424	661.667	-201.665	778.639	-914	200	0
358	2	0.6992	-0.237092	2.28866	92.5069	-33.2282	-13.7175	300	610	0	-7.97989e-05	-3.06548e-05	-0.000212716	0.0170793	-0.00828222	-0.00638882	300	200	0	3.6581	1.03586	57.7102	-569.824	1465	620.372	-311	200	0	5.15222	5.62057	70.2888	606.509	-159.731	733.86	-914	200	0
358	3	1.00746	-0.335861	2.75782	110.194	-27.1502	-24.0085	300	610	0	-0.000125207	-4.67368e-05	-0.000303662	0.0241635	-0.0126413	-0.00977015	300	200	0	3.64991	1.07648	57.7558	-562.514	1450.92	628.796	-311	200	0	4.92427	5.41671	71.0743	567.58	-126.799	712.205	-914	200	0
358	4	1.33469	-0.438002	3.00194	118.107	-10.9489	-36.9289	300	610	0	-0.000178222	-6.50163e-05	-0.000398874	0.0314741	-0.0176017	-0.0136252	300	200	0	3.65036	1.12201	57.7712	-556.01	1444.58	635.273	-311	200	0	4.70155	5.15434	71.5348	542.382	-99.859	716.525	-914	200	0
358	5	1.62707	-0.524827	2.80404	107.378	19.5002	-51.7432	300	610	0	-0.000233471	-8.33273e-05	-0.000481762	0.0376626	-0.0225791	-0.0175049	300	200	0	3.66131	1.16061	57.763	-551.543	1445.23	639.875	-311	200	0	4.52129	4.90972	71.6026	527.906	-76.6918	742.814	-914	200	0
358	6	1.7982	-0.567008	1.87836	66.4504	68.416	-66.7797	300	610	0	-0.000281151	-9.78959e-05	-0.000526025	0.0406163	-0.026554	-0.0206228	300	200	0	3.68623	1.18533	57.7497	-549.109	1450.01	641.926	-311	200	0	4.4141	4.74976	71.2941	517.002	-65.3012	781.03	-914	200	0
358	7	1.72296	-0.522796	-0.121146	-18.513	139.307	-79.0846	300	610	0	-0.00030578	-0.000102935	-0.000493932	0.0373311	-0.0279612	-0.0217692	300	200	0	3.72567	1.19623	57.7561	-548.641	1454.76	640.146	-311	200	0	4.38217	4.71035	70.6489	498.721	-79.9371	819.843	-914	200	0
358	8	1.23481	-0.337488	-3.57373	-162.449	233.719	-84.0867	365.399	655.456	0	-0.000285207	-9.03533e-05	-0.000335688	0.0238761	-0.0246106	-0.019249	300	200	0	3.77444	1.19575	57.7959	-550.024	1455.94	633.535	-311	200	0	4.39699	4.77445	69.6944	463.245	-127.811	851.007	-914	200	0
358	9	0.129732	0.0547965	-8.83766	-379.107	349.462	-75.3501	339.542	652.897	0	-0.000190283	-4.97346e-05	9.15167e-06	-0.00447708	-0.0136794	-0.0108741	300	200	0	3.82403	1.18423	57.856	-552.428	1451.76	622.524	-311	200	0	4.43284	4.88676	68.4618	407.461	-202.028	869.553	-914	200	0
359	0	-1.81921	0.725726	-16.1605	-677.323	478.304	-44.5297	329.597	651.912	0	1.42745e-05	3.12258e-05	0.000607026	-0.0528627	0.00816956	0.00594722	300	200	0	3.86662	1.16118	57.9083	-555.541	1441.56	609.222	-311	200	0	4.4958	5.00013	67.0049	335.923	-286.885	873.031	-914	200	0	-18.5265	14.9821	55.2019	-19760	101673	14585.7	0	0	0
359	1	-4.83172	1.74217	-25.5458	-1055.55	603.214	18.3095	323.613	651.32	0	0.000367096	0.000165563	0.00152102	-0.126057	0.0444769	0.0339708	300	200	0	3.89569	1.12764	57.9418	-560.923	1424.67	596.534	-311	200	0	4.61084	5.09743	65.4131	256.98	-369.084	862.691	-914	200	0
359	2	-9.05724	3.14403	-36.6384	-1497.71	699.116	122.763	319.081	650.878	0	0.000904628	0.000364881	0.0027953	-0.227222	0.0984024	0.0756673	300	200	0	3.90458	1.08604	57.9704	-571.007	1402.36	587.315	-311	200	0	4.79265	5.17903	63.8442	179.719	-444.372	843.359	-914	200	0
359	3	-14.4822	4.91345	-48.799	-1977	742.513	273.532	315.216	650.513	0	0.00165196	0.000635887	0.00443198	-0.356058	0.171789	0.132498	300	200	0	3.88739	1.04002	58.0094	-587.398	1380.14	583.697	-311	200	0	5.03721	5.25399	62.5326	112.465	-515.065	821.489	-914	200	0
359	4	-20.9058	6.97058	-61.396	-2466.35	721.758	467.314	311.756	650.171	0	0.00260921	0.00097538	0.00635958	-0.506305	0.263805	0.203868	300	200	0	3.84196	0.994746	58.0646	-610.639	1365.17	586.18	-311	200	0	5.32831	5.34209	61.6916	60.5686	-581.778	804.194	-914	200	0
359	5	-28.0606	9.21434	-74.0633	-2946.87	635.605	695.391	308.582	649.789	0	0.00373308	0.00136359	0.00839346	-0.662637	0.369142	0.285723	300	200	0	3.7725	0.95586	58.1411	-640.722	1361.88	593.31	-311	200	0	5.64257	5.46015	61.382	25.8641	-637.448	799.191	-914	200	0
359	6	-35.771	11.5635	-86.7325	-3411.35	485.411	948.303	305.597	649.332	0	0.00491369	0.00175604	0.0101904	-0.797134	0.475805	0.368844	300	200	0	3.69134	0.926331	58.2492	-676.326	1370.52	602.509	-311	200	0	5.95255	5.59951	61.5071	10.2503	-667.914	812.344	-914	200	0
359	7	-44.0034	13.9525	-99.5075	-3862.61	271.932	1218.39	302.733	648.817	0	0.00594816	0.00207447	0.0112027	-0.865763	0.562657	0.436929	300	200	0	3.61682	0.905648	58.3935	-713.223	1387.87	610.997	-311	200	0	6.23102	5.72876	61.9109	20.3606	-656.461	842.737	-914	200	0
359	8	-52.8102	16.2923	-112.521	-4305.91	-2.39137	1500.44	299.979	648.268	0	0.00651396	0.00219814	0.0106403	-0.805598	0.597041	0.464743	300	200	0	3.5643	0.894061	58.561	-745.191	1409.35	616.161	-311	200	0	6.45526	5.81932	62.4534	66.9304	-592.032	881.694	-914	200	0
359	9	-62.2453	18.4431	-125.858	-4741.69	-329.298	1790.42	297.384	647.675	0	0.00614727	0.00195742	0.00745562	-0.533902	0.533039	0.416748	300	200	0	3.53858	0.894551	58.7228	-767.247	1431.24	616.074	-311	200	0	6.60561	5.86017	63.0547	157.565	-477.469	917.667	-914	200	0
360	0	-72.3131	20.2318	-139.574	-5164.91	-690.278	2084.03	295.054	647.005	0	0.00423476	0.00113283	0.000370597	0.0493669	0.311186	0.246852	300	200	0	3.537	0.908295	58.8426	-777.036	1451.79	610.231	-311	200	0	6.66253	5.84678	63.7284	287.792	-329.807	941.077	-914	200	0	-127.075	28.8361	-129.167	-135145	159885	89155.2	1186.76	1054.84	0
360	1	-82.9845	21.5026	-153.818	-5571.05	-1051.96	2378.18	293.161	646.218	0	3.02257e-05	-0.000536267	-0.0120291	1.0536	-0.139206	-0.0998329	300	200	0	3.55632	0.931012	58.8863	-774.609	1470.3	599.621	-311	200	0	6.61638	5.76494	64.5196	438.14	-174.764	946.036	-914	200	0
360	2	-94.2803	22.1759	-169.021	-5964.52	-1363	2674.38	291.936	645.289	0	-0.00728889	-0.00332809	-0.0311011	2.58175	-0.893696	-0.682112	300	200	0	3.59363	0.95549	58.8334	-762.745	1485.2	586.191	-311	200	0	6.48306	5.60282	65.3824	584.975	-38.9744	930.916	-914	200	0
360	3	-106.381	22.296	-186.125	-6365.33	-1552.68	2982.27	291.658	644.199	0	-0.0185074	-0.0074937	-0.0578234	4.70427	-2.02064	-1.55341	300	200	0	3.64435	0.975881	58.6784	-745.9	1494	572.449	-311	200	0	6.30597	5.37959	66.1606	714.733	58.5186	898.691	-914	200	0
360	4	-119.71	22.0531	-206.758	-6812.52	-1530.33	3322.54	292.598	642.949	0	-0.0341817	-0.0131849	-0.0923103	7.42041	-3.5617	-2.74672	300	200	0	3.7012	0.989071	58.4225	-727.751	1496.18	561.138	-311	200	0	6.14697	5.1449	66.6579	821.643	111.915	854.586	-914	200	0
360	5	-134.958	21.775	-233.246	-7363.97	-1187.09	3727.89	294.911	641.572	0	-0.0543556	-0.0203495	-0.133151	10.6058	-5.50346	-4.25264	300	200	0	3.75458	0.994348	58.077	-710.255	1495.22	554.541	-311	200	0	6.07342	4.94989	66.7053	895.568	129.88	801.466	-914	200	0
360	6	-153.034	21.9021	-268.451	-8092.84	-401.547	4240.71	298.504	640.146	0	-0.078172	-0.0285908	-0.176572	13.9468	-7.73949	-5.99	300	200	0	3.79617	0.991982	57.6694	-694.588	1496.96	553.551	-311	200	0	6.13375	4.82281	66.2432	920.603	129.33	740.429	-914	200	0
360	7	-174.928	22.9534	-315.407	-9079.9	949.237	4907.65	303.01	638.788	0	-0.103385	-0.036996	-0.21548	16.8657	-10.0237	-7.76963	300	200	0	3.8221	0.980751	57.2416	-682.577	1505.89	557.444	-311	200	0	6.32696	4.76029	65.3902	886.646	125.506	678.264	-914	200	0
360	8	-201.516	25.482	-376.774	-10399.5	2970.29	5771.79	307.884	637.602	0	-0.1258	-0.0439433	-0.238468	18.445	-11.9179	-9.25375	300	200	0	3.83085	0.959236	56.8386	-676.764	1522.55	565.054	-311	200	0	6.59595	4.73755	64.3905	800.766	127.93	630.561	-914	200	0
360	9	-233.318	30.013	-454.13	-12100	5719.55	6863.71	312.595	636.644	0	-0.138698	-0.0469143	-0.229	17.367	-12.7412	-9.91613	300	200	0	3.8214	0.929716	56.4942	-678.403	1543.42	575.803	-311	200	0	6.86219	4.72926	63.4739	687.406	142.617	614.412	-914	200	0
361	0	-270.282	36.9532	-547.226	-14182.8	9172.87	8192.46	316.763	635.918	0	-0.13237	-0.0423532	-0.165047	11.8908	-11.531	-9.01195	300	200	0	3.7946	0.897515	56.2314	-685.744	1563.19	588.922	-311	200	0	7.06942	4.71547	62.7584	577.033	174.051	638.307	-914	200	0	-418.987	99.1472	-815.94	-567533	403698	299702	469.51	701.048	0
361	1	-311.643	46.4831	-653.276	-16588.5	13192.8	9738.24	320.195	635.393	0	-0.0939161	-0.0256376	-0.0195884	-0.0995515	-7.03496	-5.57055	300	200	0	3.75253	0.867619	56.0686	-694.864	1578.07	602.531	-311	200	0	7.18937	4.67313	62.2347	492.8	225.476	697.788	-914	200	0
361	2	-355.872	58.465	-766.542	-19191.2	17513.8	11448.3	322.848	635.036	0	-0.00755829	0.00875171	0.237466	-20.9335	2.24366	1.57014	300	200	0	3.69734	0.842361	56.0143	-701.856	1587.36	614.417	-311	200	0	7.19976	4.57929	61.8271	444.015	299.081	779.049	-914	200	0
361	3	-400.665	72.4044	-878.585	-21806.4	21759.3	13236.7	324.766	634.82	0	0.144209	0.0667496	0.635312	-52.8286	17.9165	13.6642	300	200	0	3.63322	0.820212	56.0628	-704.51	1591.64	623.499	-311	200	0	7.08418	4.4295	61.5006	426.174	390.889	866.118	-914	200	0
361	4	-442.963	87.4762	-979.499	-24216.2	25506.8	14987.4	326.041	634.723	0	0.378271	0.153782	1.19553	-97.3483	41.4606	31.8656	300	200	0	3.56715	0.797644	56.1937	-703.101	1590.66	630.267	-311	200	0	6.855	4.2487	61.3026	426.315	485.829	944.65	-914	200	0
361	5	-479.107	102.625	-1059.98	-26208.8	28395.5	16563.2	326.789	634.726	0	0.706929	0.273267	1.92201	-154.594	73.8129	56.9151	300	200	0	3.50592	0.772305	56.3768	-699.863	1582.85	635.824	-311	200	0	6.55488	4.08352	61.3043	431.184	565.143	1002.73	-914	200	0
361	6	-505.332	116.71	-1113.64	-27624.4	30234.4	17824.3	327.149	634.806	0	1.13196	0.424419	2.78698	-222.102	114.776	88.6809	300	200	0	3.45432	0.744497	56.5818	-696.852	1566.36	640.798	-311	200	0	6.23388	3.98373	61.5178	432.463	613.607	1033.95	-914	200	0
361	7	-518.516	128.656	-1138.6	-28390.1	31058.1	18651.7	327.277	634.934	0	1.63649	0.599303	3.71349	-293.461	162.222	125.541	300	200	0	3.41593	0.719476	56.7791	-693.893	1541.23	645.193	-311	200	0	5.9341	3.97873	61.8512	428.707	616.967	1040.51	-914	200	0
361	8	-516.9	137.564	-1137.69	-28531.6	31101.2	18969	327.337	635.079	0	2.17464	0.779201	4.5549	-356.721	211.105	163.618	300	200	0	3.39318	0.708362	56.936	-689.172	1510.66	648.815	-311	200	0	5.68459	4.06177	62.1496	423.62	563.918	1030.93	-914	200	0
361	9	-500.42	142.791	-1117.12	-28155.1	30710.2	18752.6	327.491	635.203	0	2.6597	0.930514	5.07382	-392.776	252.349	195.916	300	200	0	3.38598	0.721589	57.0343	-681.778	1479.03	651.455	-311	200	0	5.49738	4.20105	62.29	421.236	454.711	1013.36	-914	200	0
362	0	-470.555	144.005	-1084.45	-27410.2	30239.6	18027.8	327.885	635.276	0	2.95182	1.00073	4.92422	-374.037	271.756	211.465	300	200	0	3.39207	0.759546	57.0929	-672.573	1449.08	652.681	-311	200	0	5.36403	4.36733	62.2166	424.07	305.278	991.441	-914	200	0	-258.598	105.721	-874.498	-586727	420337	193149	465.998	676.43	0
362	1	-429.86	141.205	-1046.8	-26452.9	29973	16857.6	328.633	635.27	0	2.84778	0.915345	3.64291	-263.882	249.157	194.659	300	200	0	3.40945	0.810449	57.1615	-662.999	1421.67	651.98	-311	200	0	5.25585	4.54635	61.9339	433.595	146.646	966.88	-914	200	0
362	2	-381.487	134.734	-1009.64	-25420.2	30085.4	15332.2	329.798	635.177	0	2.07631	0.57702	0.658951	-17.573	158.185	125.062	300	200	0	3.43759	0.857271	57.2892	-654.943	1396.87	649.267	-311	200	0	5.13882	4.7281	61.5341	448.808	17.5446	942.499	-914	200	0
362	3	-328.763	125.244	-976.585	-24420.6	30645.5	13561.4	331.38	635.006	0	0.303947	-0.131074	-4.66763	414.471	-32.8432	-21.9201	292.964	111.203	0	3.47625	0.8882	57.4994	-651.379	1374.22	644.887	-311	200	0	4.99514	4.89721	61.1873	464.167	-53.3585	920.43	-914	200	0
362	4	-274.792	113.63	-949.599	-23533.2	31641.7	11663.4	333.321	634.782	0	-2.84171	-1.33547	-12.9641	1079.97	-358.284	-273.017	272.363	116.696	0	3.52385	0.902732	57.7853	-655.216	1352.77	639.436	-311	200	0	4.83223	5.03775	61.0587	470.212	-60.9152	900.114	-914	200	0
362	5	-222.153	100.92	-929.451	-22809.4	33011.3	9750.44	335.517	634.541	0	-7.72361	-3.15331	-24.7057	2013.51	-850.02	-653.13	265.594	118.5	0	3.57673	0.909186	58.1206	-666.901	1332.45	633.752	-311	200	0	4.67592	5.13551	61.2439	461.898	-19.3394	878.678	-914	200	0
362	6	-172.75	88.1581	-916.076	-22276.2	34664.2	7917.5	337.84	634.317	0	-14.613	-5.66115	-40.0045	3219.66	-1529.02	-1178.82	261.779	119.518	0	3.62858	0.916938	58.4666	-683.013	1316.45	628.495	-311	200	0	4.54904	5.17136	61.7561	448.358	49.874	852.34	-914	200	0
362	7	-127.817	76.2785	-908.851	-21940.1	36498.6	6233.39	340.159	634.141	0	-23.5724	-8.85067	-58.4124	4657.03	-2394.27	-1848.9	259.011	120.273	0	3.6709	0.929835	58.7725	-697.385	1310.91	623.975	-311	200	0	4.45269	5.12819	62.5347	447.083	124.777	819.778	-914	200	0
362	8	-88.0318	66.0106	-906.812	-21793.8	38412.6	4737.93	342.36	634.034	0	-34.3682	-12.5875	-78.9953	6243.84	-3415.78	-2637.99	256.76	120.959	0	3.69635	0.945267	58.9791	-704.515	1319.75	620.742	-311	200	0	4.37535	5.01219	63.4679	468.382	187.613	785.215	-914	200	0
362	9	-53.6603	57.834	-908.857	-21820.4	40312.1	3444.71	344.355	634.009	0	-46.551	-16.616	-100.774	7894.17	-4543.36	-3505.62	254.915	121.664	0	3.70298	0.957339	59.0393	-702.635	1339.96	619.761	-311	200	0	4.32089	4.85635	64.4238	510.279	229.7	757.636	-914	200	0
363	0	-24.7016	51.9726	-913.956	-21996.2	42120.7	2349.62	346.086	634.067	0	-59.7148	-20.6317	-123.201	9558.23	-5731.5	-4419.82	253.478	122.417	0	3.6942	0.95972	58.9452	-694.066	1363.94	621.629	-311	200	0	4.32389	4.70053	65.2662	563.124	248.004	747.133	-914	200	0	-112.018	26.5733	-1100.15	-621523	485127	7476.66	435.706	565.865	0
363	1	-1.03421	48.422	-921.315	-22294.8	43787.9	1441.87	347.528	634.199	0	-73.7187	-24.3762	-146.329	11235.6	-6959.64	-5374.91	252.439	123.217	0	3.67514	0.948998	58.7225	-683.18	1385.82	625.709	-311	200	0	4.43459	4.57183	65.8609	616.012	237.888	759.878	-914	200	0
363	2	17.4578	46.9999	-930.462	-22691.7	45290.5	711.721	348.675	634.388	0	-88.7079	-27.6943	-170.648	12961.4	-8228.76	-6392.29	251.779	124.046	0	3.64984	0.928737	58.3969	-674.051	1404.36	629.872	-311	200	0	4.68935	4.47833	66.1159	662.306	193.464	793.311	-914	200	0
363	3	30.8091	47.409	-941.21	-23168.4	46628.6	154.008	349.541	634.616	0	-105	-30.5434	-196.787	14785.2	-9541.05	-7510.05	251.516	124.867	0	3.62099	0.908188	57.9867	-669.453	1419.85	631.032	-311	200	0	5.09286	4.41635	66.0033	699.889	112.125	837.214	-914	200	0
363	4	38.9853	49.301	-953.578	-23712.5	47819.7	-230.367	350.148	634.867	0	-122.964	-32.9878	-225.316	16756.3	-10884.7	-8770.39	251.691	125.632	0	3.59082	0.895702	57.5277	-670.491	1430.74	626.559	-311	200	0	5.61469	4.38783	65.516	730.381	0.391929	881.105	-914	200	0
363	5	41.974	52.3309	-967.685	-24317.1	48891.3	-436.346	350.524	635.129	0	-142.952	-35.1872	-256.718	18919.6	-12233.2	-10211.3	252.348	126.302	0	3.56223	0.894572	57.077	-675.75	1434.69	616.13	-311	200	0	6.19001	4.4088	64.6635	760.303	-120.998	919.249	-914	200	0
363	6	39.8894	56.1994	-983.637	-24977.1	49871.4	-459.937	350.701	635.393	0	-165.247	-37.3852	-291.419	21318	-13553.1	-11862.1	253.493	126.848	0	3.54022	0.902674	56.6908	-681.367	1430.76	602.315	-311	200	0	6.72969	4.49407	63.5391	796.079	-224.603	948.621	-914	200	0
363	7	33.0369	60.6731	-1001.43	-25686.3	50782.8	-302.607	350.71	635.65	0	-189.992	-39.8969	-329.755	23990	-14811.1	-13737.9	255.085	127.249	0	3.53232	0.913241	56.4114	-682.893	1419.06	589.145	-311	200	0	7.14713	4.6418	62.3381	836.611	-292.793	965.757	-914	200	0
363	8	21.9273	65.5816	-1020.89	-26435	51640	26.3592	350.584	635.894	0	-217.044	-43.0726	-371.793	26955.6	-15975.6	-15828.3	257.031	127.499	0	3.54658	0.917733	56.2711	-677.736	1400.52	580.004	-311	200	0	7.38765	4.83869	61.2728	873.646	-322.443	968.926	-914	200	0
363	9	7.25944	70.8036	-1041.69	-27209.7	52449.8	507.69	350.351	636.121	0	-245.817	-47.2203	-417.082	30197.1	-17013.4	-18088.1	259.209	127.599	0	3.58738	0.909358	56.2897	-666.788	1377.71	576.224	-311	200	0	7.44058	5.06903	60.463	895.775	-317.937	961.325	-914	200	0
364	0	-10.1156	76.2423	-1063.4	-27993.3	53212.2	1111.15	350.04	636.324	0	-275.199	-52.5212	-464.476	33645.9	-17887.6	-20432	261.489	127.562	0	3.65208	0.884462	56.4602	-653.477	1354.67	577.01	-311	200	0	7.32977	5.31397	59.9312	890.908	-288.695	947.953	-914	200	0	-415.636	19.4369	-1642.99	-784368	663636	98466.1	391.487	477.796	0
364	1	-29.2521	81.7957	-1085.52	-28765.5	53923.2	1797.4	349.675	636.499	0	-303.606	-58.9792	-512.108	37181.3	-18558.6	-22738.2	263.76	127.396	0	3.73143	0.843478	56.7476	-641.031	1335.63	580.66	-311	200	0	7.09175	5.54893	59.6869	850.99	-249.519	929.663	-914	200	0
364	2	-49.1827	87.3302	-1107.46	-29504.8	54578.3	2521.43	349.282	636.642	0	-329.112	-66.4139	-557.533	40640.8	-18986	-24857.5	265.946	127.106	0	3.81273	0.792307	57.1057	-631.418	1324.75	586.045	-311	200	0	6.76048	5.74742	59.7561	778.66	-215.644	902.729	-914	200	0
364	3	-68.9881	92.6757	-1128.61	-30191.4	55174.3	3236.33	348.887	636.751	0	-349.691	-74.4825	-598.083	43841.6	-19132	-26630.1	268.011	126.696	0	3.88271	0.740824	57.4823	-626.16	1325.66	592.882	-311	200	0	6.37082	5.89054	60.141	686.757	-198.623	864.05	-914	200	0
364	4	-87.8569	97.6424	-1148.37	-30809.5	55710.8	3898.04	348.513	636.829	0	-363.511	-82.7188	-631.42	46613.5	-18964.5	-27908	269.965	126.177	0	3.93151	0.697619	57.817	-627.044	1339.02	600.618	-311	200	0	5.96475	5.97071	60.8034	588.638	-206.75	816.027	-914	200	0
364	5	-105.135	102.049	-1166.25	-31349.3	56191.8	4470.3	348.182	636.88	0	-369.233	-90.5809	-656.078	48833.9	-18457.6	-28578.1	271.867	125.567	0	3.95691	0.66684	58.0559	-635.992	1361.39	607.666	-311	200	0	5.5822	5.98321	61.6638	491.643	-243.101	766.382	-914	200	0
364	6	-120.366	105.749	-1181.89	-31807	56625.3	4928.01	347.911	636.912	0	-366.21	-97.5071	-671.77	50453.5	-17594.1	-28580	273.809	124.895	0	3.9638	0.650542	58.1771	-653.886	1387.86	612.224	-311	200	0	5.25425	5.92267	62.5969	399.646	-302.384	722.936	-914	200	0
364	7	-133.307	108.663	-1195.12	-32185.2	57021.7	5258.53	347.712	636.931	0	-354.554	-102.98	-679.383	51500.2	-16369.9	-27914	275.905	124.196	0	3.95887	0.650775	58.1962	-679.749	1414.91	613.467	-311	200	0	5.01371	5.79837	63.4833	317.987	-374.652	689.877	-914	200	0
364	8	-143.928	110.791	-1205.94	-32491.2	57391.4	5462.15	347.591	636.943	0	-335.077	-106.588	-680.688	52064.2	-14799.8	-26637.2	278.258	123.512	0	3.94745	0.667538	58.1423	-711.544	1440.16	611.656	-311	200	0	4.89779	5.64369	64.2951	258.371	-452.438	669.751	-914	200	0
364	9	-152.379	112.219	-1214.54	-32736.3	57743.9	5551.24	347.544	636.954	0	-309.14	-108.084	-677.899	52271.3	-12920.9	-24852.1	280.94	122.892	0	3.93444	0.696705	58.0375	-747.468	1461.02	607.861	-311	200	0	4.92411	5.49785	65.0858	238.722	-532.66	665.572	-914	200	0
365	0	-158.942	113.105	-1221.24	-32934.3	58085.4	5547.33	347.563	636.968	0	-278.483	-107.433	-673.224	52256.4	-10791.7	-22691.7	283.97	122.379	0	3.9248	0.731559	57.8952	-786.108	1474.29	603.958	-311	200	0	5.0671	5.38255	65.8933	271.834	-613.028	678.135	-914	200	0	-311.04	35.6262	-1782.56	-842515	727844	131176	399.695	473.44	0
365	1	-163.983	113.655	-1226.42	-33099.5	58418.8	5477.09	347.634	636.989	0	-245.042	-104.825	-668.515	52143.1	-8487.47	-20304.7	287.304	122.002	0	3.92146	0.76612	57.7316	-824.894	1477.19	602.071	-311	200	0	5.26958	5.29889	66.6832	353.416	-687.493	703.552	-914	200	0
365	2	-167.904	114.087	-1230.43	-33245.3	58744.5	5368.66	347.743	637.019	0	-210.759	-100.649	-665.086	52030.7	-6092.38	-17842	290.84	121.768	0	3.92175	0.796868	57.5721	-858.927	1469.58	603.347	-311	200	0	5.47328	5.23627	67.3698	460.128	-745.945	735.658	-914	200	0
365	3	-171.097	114.602	-1233.56	-33382.7	59061.1	5248.68	347.879	637.062	0	-177.391	-95.421	-663.682	51989.7	-3691.22	-15442.1	294.438	121.665	0	3.91641	0.822138	57.4499	-882.984	1455.13	607.095	-311	200	0	5.63284	5.18238	67.8896	559.408	-780.396	770.006	-914	200	0
365	4	-173.911	115.364	-1236	-33520.3	59366.7	5140.11	348.031	637.12	0	-146.355	-89.7033	-664.562	52062.7	-1361.29	-13219.1	297.952	121.659	0	3.89485	0.841856	57.3954	-894.634	1439.14	610.875	-311	200	0	5.71994	5.13314	68.2596	627.936	-790.119	805.491	-914	200	0
365	5	-176.623	116.487	-1237.89	-33663.9	59658.5	5060.65	348.194	637.195	0	-118.633	-84.0416	-667.641	52269.1	835.33	-11254.5	301.251	121.711	0	3.85276	0.858668	57.421	-894.624	1425.82	611.632	-311	200	0	5.72407	5.09486	68.5452	662.798	-776.345	842.249	-914	200	0
365	6	-179.437	118.027	-1239.3	-33816.7	59934.6	5021.97	348.362	637.287	0	-94.7635	-78.9127	-672.64	52611.6	2857.31	-9594.08	304.248	121.783	0	3.79402	0.876364	57.5121	-884.833	1417.64	607.3	-311	200	0	5.6458	5.07771	68.7976	675.044	-733.201	878.218	-914	200	0
365	7	-182.479	119.985	-1240.28	-33980.4	60194.7	5029.81	348.533	637.397	0	-74.8851	-74.6885	-679.209	53083.8	4685.77	-8250.73	306.899	121.845	0	3.72683	0.896241	57.6336	-866.148	1416.08	597.75	-311	200	0	5.50302	5.08581	69.0413	676.489	-649.955	908.656	-914	200	0
365	8	-185.8	122.324	-1240.86	-34156.8	60439.8	5084.62	348.708	637.527	0	-58.8386	-71.6178	-687.028	53676.7	6321.04	-7210.92	309.201	121.871	0	3.65981	0.916888	57.7487	-838.155	1422.8	584.874	-311	200	0	5.34068	5.11159	69.288	674.309	-520.961	927.781	-914	200	0
365	9	-189.376	124.977	-1241.11	-34346.9	60672.2	5182.04	348.886	637.674	0	-46.2851	-69.8215	-695.872	54382.2	7776.89	-6443.78	311.176	121.85	0	3.59996	0.935716	57.8358	-801.154	1439.12	571.757	-311	200	0	5.20981	5.1428	69.5459	674.983	-350.642	932.249	-914	200	0
366	0	-193.118	127.866	-1241.11	-34550	60894.2	5313.8	349.064	637.838	0	-36.809	-69.2983	-705.616	55191.7	9075.04	-5910.6	312.861	121.782	0	3.55109	0.950089	57.8829	-758.008	1463.88	561.126	-311	200	0	5.13372	5.17169	69.8027	687.77	-154.123	926.719	-914	200	0	-224.788	67.0122	-1872.54	-855778	767277	144401	403.757	458.576	0
366	1	-196.888	130.908	-1240.98	-34763.3	61108.8	5469.45	349.243	638.013	0	-29.988	-69.9438	-716.19	56094	10240.2	-5572.84	314.298	121.677	0	3.51294	0.95983	57.8727	-713.696	1493.14	554.474	-311	200	0	5.10002	5.19022	70.0188	720.077	46.4932	923.641	-914	200	0
366	2	-200.534	134.015	-1240.8	-34982.9	61320.4	5638.09	349.42	638.194	0	-25.4331	-71.5833	-727.517	57074.3	11295.5	-5396.35	315.526	121.549	0	3.48347	0.968813	57.7922	-673.585	1522.18	552.223	-311	200	0	5.08893	5.1809	70.1531	770.801	230.78	934.162	-914	200	0
366	3	-203.914	137.099	-1240.61	-35203.9	61535.2	5809.7	349.601	638.376	0	-22.8055	-74.0041	-739.482	58115.1	12260.5	-5352.23	316.58	121.411	0	3.46357	0.983159	57.6563	-641.806	1547.58	554.079	-311	200	0	5.11025	5.12044	70.1405	831.477	383.374	961.075	-914	200	0
366	4	-206.915	140.081	-1240.38	-35422.5	61760.3	5976.34	349.791	638.558	0	-21.8176	-76.9847	-751.93	59197.5	13150.7	-5416.84	317.489	121.273	0	3.45888	1.00694	57.5066	-620.763	1567.62	559.631	-311	200	0	5.19752	4.99616	69.8597	890.676	490.082	1000.18	-914	200	0
366	5	-209.452	142.898	-1240.05	-35635	62002	6132.53	349.999	638.737	0	-22.2328	-80.322	-764.663	60300.5	13978.1	-5571.62	318.28	121.141	0	3.47559	1.03772	57.3836	-611.954	1581.08	568.829	-311	200	0	5.36815	4.82182	69.2148	935.222	538.512	1044.38	-914	200	0
366	6	-211.477	145.507	-1239.55	-35838.2	62263.1	6274.97	350.23	638.912	0	-23.8665	-83.8485	-777.435	61400.1	14749.3	-5802.84	318.972	121.022	0	3.51377	1.06545	57.3101	-616.132	1587.13	581.717	-311	200	0	5.61044	4.63953	68.2422	952.938	525.669	1086.22	-914	200	0
366	7	-212.976	147.886	-1238.78	-36029.7	62541.2	6402.47	350.486	639.085	0	-26.5832	-87.4374	-789.97	62471.2	15464.5	-6101.1	319.576	120.92	0	3.5659	1.07571	57.3035	-632.362	1586.59	597.873	-311	200	0	5.90486	4.50656	67.0844	936.601	460.934	1117.37	-914	200	0
366	8	-213.968	150.033	-1237.69	-36208.9	62829.6	6515.98	350.764	639.255	0	-30.2885	-90.9997	-802.01	63491.4	16117.6	-6460.22	320.097	120.835	0	3.62163	1.05599	57.3922	-657.815	1581.96	615.932	-311	200	0	6.23979	4.47266	65.8767	882.97	361.076	1127.05	-914	200	0
366	9	-214.491	151.971	-1236.26	-36376.7	63121.2	6618.18	351.058	639.425	0	-34.9187	-94.4822	-813.377	64444.5	16699.6	-6875.68	320.531	120.769	0	3.67203	1.00269	57.5975	-688.199	1575.97	633.394	-311	200	0	6.60532	4.55834	64.6876	790.478	242.293	1106.17	-914	200	0
367	0	-214.584	153.741	-1234.55	-36532.6	63410.8	6712.84	351.363	639.592	0	-40.4279	-97.8649	-824.01	65322.3	17203.7	-7344.09	320.878	120.726	0	3.71224	0.923845	57.8946	-718.259	1569.33	647.051	-311	200	0	6.97822	4.74656	63.5392	663.458	113.785	1055.91	-914	200	0	-277.448	53.3347	-1968.74	-862749	800683	149471	399.678	439.382	0
367	1	-214.287	155.39	-1232.68	-36674.1	63695.5	6804.25	351.672	639.752	0	-46.7786	-101.158	-833.943	66124	17626.9	-7863.54	321.137	120.709	0	3.74302	0.835721	58.2083	-743.392	1560.12	654.159	-311	200	0	7.31866	4.98785	62.4335	518.629	-20.7645	990.879	-914	200	0
367	2	-213.637	156.955	-1230.74	-36797.1	63973.8	6896.45	351.98	639.898	0	-53.9377	-104.398	-843.258	66856.2	17967.9	-8432.97	321.308	120.717	0	3.76824	0.755697	58.4576	-761.439	1545.59	653.626	-311	200	0	7.58453	5.21765	61.3625	383.378	-156.56	932.137	-914	200	0
367	3	-212.671	158.452	-1228.81	-36899.8	64246.4	6992.26	352.284	640.029	0	-61.8772	-107.633	-852.051	67530	18227.7	-9050.21	321.393	120.744	0	3.78881	0.695798	58.6018	-772.272	1524.6	646.252	-311	200	0	7.74961	5.38469	60.3414	285.026	-282.983	895.177	-914	200	0
367	4	-211.421	159.88	-1226.89	-36982.3	64515.7	7092.38	352.585	640.143	0	-70.5751	-110.904	-860.442	68160	18411.4	-9710.97	321.398	120.785	0	3.79941	0.660415	58.6453	-775.998	1498.73	634.055	-311	200	0	7.80899	5.46834	59.4575	236.933	-384.693	883.457	-914	200	0
367	5	-209.92	161.224	-1224.97	-37045.6	64785.1	7195.07	352.887	640.242	0	-80.0169	-114.233	-868.569	68762.1	18529.9	-10408.9	321.334	120.833	0	3.79186	0.647799	58.6059	-772.178	1471.6	619.436	-311	200	0	7.76917	5.4697	58.8641	228.638	-449.716	891.448	-914	200	0
367	6	-208.199	162.464	-1222.97	-37090.9	65057.1	7296.99	353.196	640.329	0	-90.1915	-117.615	-876.595	69350.9	18600.8	-11135.4	321.219	120.886	0	3.76218	0.652431	58.4916	-759.963	1446.91	604.581	-311	200	0	7.63502	5.39357	58.6623	232.028	-475.283	910.984	-914	200	0
367	7	-206.284	163.584	-1220.84	-37120.4	65334.7	7394.43	353.516	640.406	0	-101.076	-121.016	-884.718	69939	18651.5	-11877.9	321.082	120.948	0	3.71529	0.667872	58.307	-738.567	1426.51	591.059	-311	200	0	7.41162	5.24906	58.7802	224.553	-466.543	936.009	-914	200	0
367	8	-204.201	164.577	-1218.55	-37138.4	65621.6	7484.35	353.852	640.478	0	-112.611	-124.361	-893.195	70536.3	18722.9	-12619.2	320.962	121.029	0	3.66186	0.690657	58.0658	-708.535	1411.07	579.656	-311	200	0	7.12373	5.06427	59.0186	206.004	-432.521	964.145	-914	200	0
367	9	-201.969	165.455	-1216.13	-37150.6	65922.5	7564.72	354.207	640.548	0	-124.685	-127.538	-902.391	71151.2	18874.3	-13336.3	320.916	121.153	0	3.61226	0.721765	57.7978	-673.259	1401.23	570.736	-311	200	0	6.82417	4.88113	59.2218	191.49	-380.207	994.371	-914	200	0
368	0	-199.596	166.252	-1213.68	-37162	66240	7634.06	354.578	640.619	0	-137.114	-130.385	-912.794	71791.1	19186.6	-13999.6	321.02	121.35	0	3.57501	0.762357	57.5478	-638.644	1396.85	564.958	-311	200	0	6.57039	4.73227	59.3578	194.271	-312.499	1024.85	-914	200	0	-359.068	47.5784	-2090.23	-873424	849743	151224	398.079	418.814	0
368	1	-197.083	167.009	-1211.31	-37174.8	66573	7690.85	354.96	640.69	0	-149.636	-132.702	-924.991	72459.8	19761.6	-14573.3	321.364	121.664	0	3.5547	0.809306	57.3574	-610.557	1397.18	563.249	-311	200	0	6.39751	4.63658	59.4506	216.845	-234.359	1053.21	-914	200	0
368	2	-194.438	167.764	-1209.13	-37189.9	66918.8	7733.52	355.344	640.758	0	-161.91	-134.262	-939.589	73155.3	20716.9	-15016.3	322.049	122.141	0	3.54898	0.857091	57.2452	-592.426	1402.75	565.706	-311	200	0	6.31435	4.61164	59.5166	250.46	-155.282	1076.85	-914	200	0
368	3	-191.689	168.532	-1207.23	-37207.9	67273.7	7761.1	355.725	640.821	0	-173.512	-134.833	-957.115	73868	22175	-15284.9	323.169	122.822	0	3.55246	0.902615	57.2049	-584.383	1414.89	570.997	-311	200	0	6.30544	4.67276	59.5647	280.385	-82.2265	1093.36	-914	200	0
368	4	-188.883	169.306	-1205.64	-37230	67633.9	7773.41	356.098	640.88	0	-183.948	-134.204	-977.911	74581.3	24244.8	-15337.4	324.792	123.734	0	3.56333	0.945824	57.2209	-583.859	1432.93	577.234	-311	200	0	6.321	4.81652	59.6026	295.758	-15.6696	1102.06	-914	200	0
368	5	-186.078	170.062	-1204.35	-37258	67996	7770.41	356.459	640.936	0	-192.66	-132.221	-1002	75270.5	26994	-15140.8	326.94	124.88	0	3.58423	0.985602	57.2809	-587.436	1454.22	583.182	-311	200	0	6.2761	5.01439	59.6343	294.293	46.5564	1103.92	-914	200	0
368	6	-183.336	170.762	-1203.32	-37293.8	68357.3	7751.7	356.807	640.992	0	-199.074	-128.826	-1029.01	75904.8	30431.6	-14677.8	329.574	126.235	0	3.61824	1.01698	57.3787	-592.862	1476.01	588.692	-311	200	0	6.08881	5.22763	59.648	279.197	105.53	1099.13	-914	200	0
368	7	-180.71	171.36	-1202.51	-37337.3	68717.1	7716.66	357.145	641.049	0	-202.708	-124.026	-1058.34	76457.7	34521.9	-13945.1	332.619	127.757	0	3.66486	1.03329	57.5056	-599.84	1496.65	594.18	-311	200	0	5.73312	5.42555	59.6141	257.874	159.951	1085.26	-914	200	0
368	8	-178.24	171.805	-1201.91	-37384.7	69079.4	7664.75	357.475	641.104	0	-203.283	-117.853	-1089.46	76916	39219.8	-12947.2	335.999	129.4	0	3.71906	1.03017	57.6432	-608.72	1515.45	600.031	-311	200	0	5.2511	5.59207	59.527	241.11	206.481	1058.6	-914	200	0
368	9	-175.941	172.044	-1201.58	-37428	69452.7	7595.28	357.801	641.149	0	-200.726	-110.386	-1122	77280.6	44486.7	-11694.6	339.649	131.123	0	3.77348	1.00744	57.7693	-618.063	1531.4	606.595	-311	200	0	4.72708	5.71742	59.4404	233.705	240.159	1016.88	-914	200	0
369	0	-173.792	172.03	-1201.59	-37457	69849.1	7506.99	358.13	641.173	0	-195.145	-101.791	-1155.7	77558.6	50275.4	-10208.3	343.502	132.89	0	3.82118	0.96975	57.867	-624.544	1542.02	613.94	-311	200	0	4.26277	5.77897	59.4114	226.385	251.744	960.684	-914	200	0	-291.8	114.45	-2380.2	-927294	987758	159494	408.923	391.772	0
369	1	-171.744	171.724	-1202.11	-37462	70284	7397.86	358.467	641.164	0	-186.789	-92.3267	-1190.15	77754.7	56507.2	-8522.19	347.479	134.668	0	3.85694	0.926196	57.9222	-625.95	1544.39	621.373	-311	200	0	3.95113	5.73833	59.4285	206.199	229.365	893.991	-914	200	0
369	2	-169.729	171.097	-1203.24	-37436	70776.2	7264.94	358.821	641.113	0	-176.001	-82.3036	-1224.7	77865.6	63055.5	-6678.16	351.487	136.42	0	3.87677	0.886526	57.9288	-623.621	1537.12	627.807	-311	200	0	3.84345	5.56866	59.4471	174.281	169.882	826.116	-914	200	0
369	3	-167.679	170.124	-1205.06	-37375.2	71345.5	7104.36	359.205	641.015	0	-163.177	-72.0327	-1258.31	77879.7	69739.1	-4720.24	355.423	138.108	0	3.87631	0.856003	57.9079	-621.88	1520.91	632.293	-311	200	0	3.93174	5.28114	59.4826	146.443	84.6037	771.432	-914	200	0
369	4	-165.525	168.785	-1207.51	-37277.5	72007.1	6911.46	359.633	640.871	0	-148.741	-61.7918	-1289.71	77781.4	76328.8	-2694.22	359.183	139.691	0	3.85058	0.83465	57.8963	-625.5	1499.01	633.639	-311	200	0	4.15932	4.92297	59.6495	140.629	-9.12215	742.758	-914	200	0
369	5	-163.198	167.069	-1210.47	-37141.7	72764.9	6681.83	360.113	640.684	0	-133.123	-51.8114	-1317.48	77555.2	82565.8	-647.194	362.669	141.134	0	3.79846	0.820664	57.9128	-637.016	1478.16	630.289	-311	200	0	4.45547	4.5579	60.1313	168.933	-96.0693	744.185	-914	200	0
369	6	-160.63	164.981	-1213.67	-36967.5	73604.9	6412.74	360.646	640.459	0	-116.759	-42.2793	-1340.31	77190	88189.5	1373.22	365.798	142.409	0	3.72802	0.81335	57.9466	-654.802	1466.71	621.662	-311	200	0	4.76966	4.2504	61.1061	232.769	-162.535	770.254	-914	200	0
369	7	-157.764	162.547	-1216.79	-36756.1	74497.1	6104.12	361.224	640.207	0	-100.135	-33.3682	-1357.16	76683.8	92966.3	3317.63	368.501	143.497	0	3.65545	0.81421	57.9679	-672.987	1470.02	609.483	-311	200	0	5.07706	4.05946	62.6323	317.376	-196.12	810.56	-914	200	0
369	8	-154.565	159.815	-1219.53	-36511.9	75405.7	5757.52	361.832	639.939	0	-83.8343	-25.2593	-1367.41	76047.1	96715.7	5134.32	370.729	144.386	0	3.59689	0.82702	57.9448	-684.632	1487.62	597.282	-311	200	0	5.36419	4.03356	64.5541	394.126	-191.367	854.883	-914	200	0
369	9	-151.025	156.85	-1221.71	-36241.6	76297.1	5375.04	362.451	639.665	0	-68.5305	-18.1436	-1370.97	75301.3	99324.5	6771.38	372.449	145.074	0	3.56118	0.8555	57.8647	-686.277	1514.41	588.415	-311	200	0	5.61377	4.18794	66.5375	434.248	-151.637	895.463	-914	200	0
370	0	-147.166	153.741	-1223.28	-35952.8	77140.4	4960.4	363.06	639.39	0	-54.9082	-12.2061	-1368.14	74475.1	100750	8179.44	373.64	145.565	0	3.54895	0.899689	57.7471	-679.584	1543.02	584.481	-311	200	0	5.79545	4.47628	68.2519	425.355	-83.9529	926.918	-914	200	0	-160.623	138.71	-2381.67	-933375	1.01204e+06	134200	421.5	394.575	0
370	1	-143.048	150.593	-1224.22	-35651.6	77905.6	4520.62	363.637	639.122	0	-43.5787	-7.60179	-1359.57	73600.7	101011	9314.98	374.296	145.865	0	3.55501	0.955009	57.6328	-669.289	1565.2	585.229	-311	200	0	5.87456	4.80395	69.5194	377.62	1.63757	945.746	-914	200	0
370	2	-138.772	147.513	-1224.5	-35342.4	78566.7	4066.08	364.162	638.863	0	-35.0256	-4.43725	-1346.06	72711.7	100177	10144	374.422	145.982	0	3.57126	1.01393	57.5567	-660.111	1574.07	589.239	-311	200	0	5.83714	5.08232	70.3009	312.79	86.8776	949.474	-914	200	0
370	3	-134.476	144.586	-1224.07	-35029.3	79103	3608.61	364.623	638.617	0	-29.5827	-2.76739	-1328.53	71840.7	98353.3	10644.6	374.032	145.925	0	3.59146	1.06788	57.5299	-654.32	1567.27	594.514	-311	200	0	5.70926	5.26674	70.6289	248.066	147.024	936.129	-914	200	0
370	4	-130.313	141.865	-1222.83	-34716.6	79499.8	3159.01	365.013	638.39	0	-27.4321	-2.59601	-1307.91	71015.8	95670.7	10808.9	373.148	145.703	0	3.61561	1.10894	57.5432	-651.399	1547.35	599.202	-311	200	0	5.55263	5.35375	70.5778	192.404	164.573	905.628	-914	200	0
370	5	-126.428	139.361	-1220.69	-34408.2	79746.6	2725.29	365.329	638.188	0	-28.6075	-3.87127	-1285.16	70258.6	92273.2	10643	371.799	145.331	0	3.64882	1.13186	57.5766	-650.275	1518.71	602.38	-311	200	0	5.4387	5.36517	70.2449	152.572	143.483	861.342	-914	200	0
370	6	-122.94	137.057	-1217.53	-34107.1	79834	2312.46	365.571	638.014	0	-32.9953	-6.48413	-1261.11	69581.9	88308.7	10166.5	370.025	144.825	0	3.69446	1.1353	57.6062	-651.038	1485.78	604.258	-311	200	0	5.43002	5.33783	69.7383	135.473	105.754	808.778	-914	200	0
370	7	-119.925	134.924	-1213.22	-33815.3	79753.5	1924.12	365.737	637.872	0	-40.3323	-10.276	-1236.44	68990.2	83920.9	9410.95	367.873	144.203	0	3.74836	1.12104	57.6145	-654.62	1453.26	605.523	-311	200	0	5.57395	5.31203	69.1589	143.397	69.6361	754.144	-914	200	0
370	8	-117.412	132.944	-1207.69	-33533.5	79499.1	1564.26	365.827	637.767	0	-50.2163	-15.0514	-1211.68	68481.2	79241.4	8417.25	365.398	143.483	0	3.80076	1.09363	57.5984	-662.493	1425.48	606.485	-311	200	0	5.88393	5.31302	68.5637	171.975	36.3696	706.335	-914	200	0
370	9	-115.392	131.116	-1200.93	-33262.2	79068.7	1237.83	365.84	637.697	0	-62.1378	-20.5925	-1187.22	68047.7	74387.3	7232.41	362.657	142.683	0	3.84182	1.06125	57.558	-675.815	1405.4	607.097	-311	200	0	6.31885	5.33653	67.9597	217.56	2.46896	676.535	-914	200	0
371	0	-113.824	129.459	-1193	-33002.8	78464.3	949.815	365.77	637.664	0	-75.5289	-26.6762	-1163.35	67678.6	69459.8	5905.12	359.707	141.824	0	3.86454	1.03385	57.4908	-693.556	1394.58	607.686	-311	200	0	6.79143	5.35792	67.3488	281.856	-25.1337	671.55	-914	200	0	-240.135	76.1413	-2089.04	-849778	880340	111574	415.674	408.392	0
371	1	-112.66	127.999	-1184.04	-32756.3	77692.3	704.314	365.616	637.665	0	-89.8168	-33.0926	-1140.26	67360.7	64544	4481.98	356.605	140.925	0	3.86495	1.01879	57.4023	-712.139	1394.67	608.777	-311	200	0	7.2082	5.36134	66.7559	364.664	-34.5388	688.519	-914	200	0
371	2	-111.853	126.76	-1174.19	-32522.5	76764.3	504.429	365.376	637.698	0	-104.473	-39.6609	-1118.07	67079.2	59708.5	3004.93	353.403	140.005	0	3.84186	1.01784	57.3131	-726.825	1407.01	610.004	-311	200	0	7.50565	5.35581	66.1648	458.163	-22.4022	717.095	-914	200	0
371	3	-111.376	125.755	-1163.6	-32300.1	75696.9	352.363	365.054	637.759	0	-119.05	-46.2384	-1096.78	66819.9	55007.6	1509.25	350.154	139.076	0	3.79639	1.02683	57.2539	-732.803	1429.89	609.897	-311	200	0	7.65151	5.36215	65.4449	552.513	3.20823	745.827	-914	200	0
371	4	-111.21	124.99	-1152.4	-32088.1	74511.6	249.026	364.658	637.844	0	-133.197	-52.7233	-1076.34	66570.3	50481.8	22.308	346.901	138.151	0	3.73269	1.03855	57.2573	-726.072	1457.47	607.054	-311	200	0	7.63661	5.39334	64.4165	642.527	30.4422	765.611	-914	200	0
371	5	-111.339	124.454	-1140.73	-31885.3	73233.3	193.486	364.199	637.952	0	-146.664	-59.0519	-1056.71	66320.7	46159.2	-1436.46	343.682	137.238	0	3.66012	1.04643	57.3428	-705.7	1482.56	601.471	-311	200	0	7.48109	5.4516	62.9956	727.257	54.1588	768.582	-914	200	0
371	6	-111.744	124.123	-1128.69	-31690.1	71888.9	182.296	363.692	638.077	0	-159.285	-65.192	-1037.81	66065.9	42058.7	-2855.13	340.526	136.341	0	3.59255	1.04432	57.4977	-676.436	1500.09	594.833	-311	200	0	7.23077	5.53053	61.227	806.342	79.3024	749.15	-914	200	0
371	7	-112.396	123.953	-1116.37	-31500.1	70504.6	208.971	363.155	638.216	0	-170.963	-71.1364	-1019.6	65804.7	38193	-4228.08	337.459	135.461	0	3.54314	1.02724	57.6783	-647.297	1509.14	589.577	-311	200	0	6.93807	5.60952	59.2119	878.07	115.32	710.242	-914	200	0
371	8	-113.253	123.891	-1103.88	-31312.2	69103.8	264.296	362.601	638.365	0	-181.639	-76.8923	-1002.07	65538.3	34571	-5553.57	334.5	134.597	0	3.5189	0.995739	57.8326	-625.805	1512.14	587.504	-311	200	0	6.64809	5.65658	57.0804	939.62	169.767	666.528	-914	200	0
371	9	-114.26	123.879	-1091.33	-31123.1	67705.8	337.394	362.039	638.518	0	-191.271	-82.4665	-985.213	65267.4	31198.1	-6831.51	331.666	133.753	0	3.51841	0.95625	57.9179	-613.748	1512.66	588.975	-311	200	0	6.39112	5.64664	55.0242	988.849	243.53	637.418	-914	200	0
372	0	-115.352	123.867	-1078.87	-30929.1	66326	417.068	361.477	638.668	0	-199.82	-87.8488	-969.056	64991.6	28076	-8061.45	328.973	132.933	0	3.53336	0.916427	57.9087	-607.878	1513.83	593.101	-311	200	0	6.17787	5.57679	53.2927	1025.29	327.304	636.227	-914	200	0	-329.608	22.8335	-1820.91	-750792	748031	104344	401.841	412.755	0
372	1	-116.46	123.821	-1066.62	-30727	64976.3	492.997	360.918	638.808	0	-207.245	-93.0021	-953.641	64710.3	25202.3	-9240.16	326.427	132.144	0	3.55375	0.880898	57.8006	-603.46	1518.51	598.405	-311	200	0	6.01085	5.46175	52.1146	1045.91	401.892	665.317	-914	200	0
372	2	-117.527	123.712	-1054.7	-30515.3	63666	556.533	360.364	638.933	0	-213.522	-97.8626	-938.994	64423	22572.3	-10359.3	324.039	131.391	0	3.57284	0.849794	57.6123	-597.627	1529.52	603.733	-311	200	0	5.90609	5.31887	51.6118	1041.85	443.075	717.509	-914	200	0
372	3	-118.519	123.513	-1043.16	-30293.3	62403.9	600.88	359.822	639.04	0	-218.653	-102.342	-925.105	64129.2	20179.7	-11405.1	321.813	130.679	0	3.59034	0.822253	57.3851	-590.822	1547.95	608.923	-311	200	0	5.88756	5.15957	51.7996	1005.85	429.648	780.959	-914	200	0
372	4	-119.423	123.192	-1031.98	-30061	61199.2	620.753	359.303	639.13	0	-222.681	-106.337	-911.937	63826.8	18017.2	-12360.9	319.757	130.01	0	3.61315	0.803017	57.1709	-585.949	1570.93	614.26	-311	200	0	5.95677	4.98341	52.6336	943.062	352.387	845.164	-914	200	0
372	5	-120.24	122.716	-1021.12	-29819.1	60061.5	612.485	358.819	639.202	0	-225.684	-109.747	-899.432	63513	16077.4	-13210.1	317.875	129.385	0	3.65146	0.801955	57.0077	-586.224	1592.64	619.369	-311	200	0	6.08071	4.7798	54.0073	871.315	217.68	903.176	-914	200	0
372	6	-120.973	122.059	-1010.52	-29569.3	58999.3	574.657	358.385	639.261	0	-227.77	-112.496	-887.523	63185.3	14353.7	-13939	316.173	128.807	0	3.71253	0.824134	56.9036	-593.595	1607.74	622.984	-311	200	0	6.20727	4.54347	55.7562	810.921	41.0271	949.219	-914	200	0
372	7	-121.624	121.204	-1000.1	-29313.6	58017.2	508.03	358.012	639.311	0	-229.06	-114.55	-876.163	62843.3	12838	-14538.1	314.652	128.274	0	3.79554	0.862931	56.8455	-608.45	1613.32	623.535	-311	200	0	6.28424	4.28499	57.7127	775.508	-160.732	977.561	-914	200	0
372	8	-122.177	120.149	-989.767	-29053.9	57115.2	414.83	357.706	639.354	0	-229.674	-115.911	-865.345	62488.1	11519.6	-15003.5	313.312	127.788	0	3.88994	0.904097	56.8155	-629.597	1608.73	620.142	-311	200	0	6.27256	4.0298	59.7197	767.859	-367.672	985.985	-914	200	0
372	9	-122.599	118.915	-979.491	-28791.3	56287.7	298.429	357.466	639.394	0	-229.715	-116.611	-855.113	62121.4	10386.1	-15337.3	312.146	127.353	0	3.98024	0.935114	56.7951	-654.067	1594.98	613.642	-311	200	0	6.1574	3.81432	61.6194	777.742	-553.145	978.706	-914	200	0
373	0	-122.84	117.542	-969.289	-28525.5	55523.5	163.514	357.283	639.429	0	-229.264	-116.703	-845.549	61745	9423.79	-15548.7	311.145	126.976	0	4.05433	0.95106	56.7678	-677.522	1574.23	606.419	-311	200	0	5.95094	3.67275	63.3188	785.85	-689.71	961.846	-914	200	0	-333.074	4.70271	-1619.19	-671099	676520	96589	407.675	414.443	0
373	1	-122.844	116.085	-959.222	-28255.6	54808.1	15.7952	357.138	639.457	0	-228.389	-116.258	-836.742	61361.4	8617.72	-15652.7	310.299	126.666	0	4.10697	0.95416	56.7294	-696.094	1549.32	600.762	-311	200	0	5.68127	3.6188	64.8324	775.237	-761.092	936.088	-914	200	0
373	2	-122.566	114.593	-949.364	-27982	54127.4	-139.299	357.014	639.474	0	-227.153	-115.369	-828.752	60974.2	7952.48	-15667.5	309.596	126.426	0	4.13706	0.950987	56.6907	-708.077	1524.17	597.451	-311	200	0	5.37935	3.63815	66.203	738.737	-769.572	898.265	-914	200	0
373	3	-121.989	113.098	-939.753	-27706.2	53471.5	-298.043	356.9	639.482	0	-225.622	-114.145	-821.58	60587.9	7413.21	-15611.7	309.023	126.254	0	4.14324	0.949136	56.6682	-713.1	1504.68	595.871	-311	200	0	5.07884	3.69985	67.4025	675.587	-731.019	850.272	-914	200	0
373	4	-121.121	111.61	-930.375	-27429.6	52834.3	-458.581	356.788	639.482	0	-223.868	-112.701	-815.178	60206.4	6985.35	-15503.1	308.569	126.143	0	4.12193	0.953078	56.6713	-710.457	1496.07	595.022	-311	200	0	4.81673	3.78225	68.3011	588.426	-663.866	801.279	-914	200	0
373	5	-119.99	110.125	-921.172	-27152.5	52212.4	-620.025	356.68	639.476	0	-221.954	-111.149	-809.441	59832.9	6653.48	-15357.8	308.22	126.081	0	4.06975	0.962767	56.6946	-700.03	1499.08	594.22	-311	200	0	4.61773	3.88931	68.7208	487.575	-584.954	760.56	-914	200	0
373	6	-118.646	108.633	-912.071	-26875.2	51604.9	-781.891	356.58	639.466	0	-219.938	-109.581	-804.229	59468.4	6401.36	-15189.7	307.96	126.055	0	3.98889	0.974703	56.7243	-684.171	1510.17	593.091	-311	200	0	4.48507	4.0424	68.5417	389.996	-508.391	731.835	-914	200	0
373	7	-117.148	107.126	-903.019	-26600	51013.1	-944.029	356.492	639.457	0	-217.86	-108.066	-799.39	59112.5	6212.24	-15008.7	307.771	126.053	0	3.88923	0.982736	56.7541	-666.86	1524.31	591.43	-311	200	0	4.41293	4.26768	67.7753	309.928	-441.581	714.091	-914	200	0
373	8	-115.554	105.6	-893.997	-26329.5	50438.9	-1106.31	356.42	639.451	0	-215.751	-106.65	-794.798	58764.6	6069.4	-14820.9	307.636	126.064	0	3.78483	0.981206	56.7901	-651.699	1537.18	589.252	-311	200	0	4.39723	4.58618	66.5888	254.9	-386.373	704.251	-914	200	0
373	9	-113.911	104.069	-885.029	-26065.4	49882.9	-1268.06	356.363	639.451	0	-213.628	-105.343	-790.384	58424.8	5958.39	-14629.6	307.539	126.08	0	3.68979	0.969447	56.8394	-641.342	1546.15	586.726	-311	200	0	4.43548	4.99473	65.2688	227.43	-345.181	698.19	-914	200	0
374	0	-112.247	102.565	-876.188	-25808.3	49343.7	-1427.73	356.316	639.455	0	-211.494	-104.119	-786.139	58094.8	5869.28	-14435.5	307.466	126.101	0	3.61589	0.951481	56.8973	-637.122	1550.47	584.112	-311	200	0	4.52517	5.45141	64.0675	223.274	-319.797	692.083	-914	200	0	-297.914	5.03291	-1491.02	-611506	629587	84162.5	412.375	410.113	0
374	1	-110.577	101.124	-867.582	-25559.2	48820.4	-1583.09	356.272	639.46	0	-209.337	-102.927	-782.11	57776.3	5796.7	-14237.2	307.412	126.128	0	3.57019	0.932138	56.9489	-638.106	1550.71	581.913	-311	200	0	4.66146	5.88713	63.0619	231.061	-305.631	684.78	-914	200	0
374	2	-108.917	99.7794	-859.314	-25320.4	48314.7	-1731.74	356.225	639.466	0	-207.145	-101.705	-778.351	57470.9	5739.11	-14033	307.373	126.163	0	3.5534	0.914763	56.9834	-641.235	1547.47	580.755	-311	200	0	4.83169	6.23297	62.2037	240.771	-293.965	677.715	-914	200	0
374	3	-107.288	98.5426	-851.436	-25094.4	47829.4	-1871.52	356.175	639.473	0	-204.915	-100.399	-774.888	57178.8	5697.73	-13821.7	307.353	126.21	0	3.56042	0.900453	57.0061	-642.8	1540.24	580.855	-311	200	0	5.01128	6.44465	61.4639	251.578	-275.734	673.803	-914	200	0
374	4	-105.717	97.4131	-843.945	-24882.5	47365.7	-2000.4	356.124	639.484	0	-202.656	-98.9718	-771.712	56899	5674.29	-13602.9	307.353	126.269	0	3.58277	0.889034	57.0307	-639.845	1528.18	581.757	-311	200	0	5.17205	6.51676	60.8903	269.769	-239.74	677.384	-914	200	0
374	5	-104.23	96.3848	-836.796	-24684.7	46922.9	-2116.42	356.075	639.499	0	-200.383	-97.405	-768.783	56629.7	5668.89	-13376.1	307.374	126.338	0	3.61224	0.882346	57.057	-631.021	1512.01	583.011	-311	200	0	5.29554	6.48152	60.5738	301.393	-176.362	690.784	-914	200	0
374	6	-102.848	95.4471	-829.929	-24500.9	46500.9	-2217.94	356.03	639.522	0	-198.115	-95.6985	-766.05	56369.7	5679.71	-13140.7	307.414	126.415	0	3.64445	0.885105	57.0711	-617.575	1495.15	584.873	-311	200	0	5.37268	6.39165	60.5615	345.971	-86.8698	710.025	-914	200	0
374	7	-101.589	94.5872	-823.305	-24331.1	46101.6	-2304.05	355.996	639.553	0	-195.874	-93.8642	-763.479	56119.5	5704.23	-12895.2	307.471	126.495	0	3.67915	0.900851	57.0663	-604.113	1482.08	587.727	-311	200	0	5.39896	6.29824	60.7985	397.445	13.5741	726.902	-914	200	0
374	8	-100.456	93.7971	-816.919	-24175.4	45728.1	-2374.99	355.976	639.593	0	-193.677	-91.9211	-761.058	55880.5	5740.65	-12638.2	307.543	126.575	0	3.71554	0.928565	57.0517	-596.912	1475.89	591.186	-311	200	0	5.38249	6.23324	61.211	452.67	103.129	735.01	-914	200	0
374	9	-99.4369	93.0794	-810.813	-24033.8	45381.9	-2431.94	355.971	639.642	0	-191.531	-89.8927	-758.805	55654.2	5789.27	-12368.5	307.629	126.655	0	3.7482	0.963054	57.0511	-600.14	1477.61	594.524	-311	200	0	5.34987	6.19811	61.8072	514.1	168.118	733.418	-914	200	0
375	0	-98.5085	92.4454	-805.065	-23905.6	45061.4	-2476.42	355.972	639.694	0	-189.436	-87.8025	-756.772	55442.4	5852.34	-12087.6	307.733	126.738	0	3.76943	0.995393	57.0956	-613.784	1485.76	597.581	-311	200	0	5.33638	6.16723	62.6235	583.396	210.686	725.883	-914	200	0	-266.281	19.0055	-1417.15	-573646	603046	77788.3	416.198	405.196	0
375	1	-97.6395	91.9054	-799.754	-23788.3	44762.4	-2509.81	355.97	639.745	0	-187.387	-85.6729	-755.033	55246.2	5932.65	-11798.8	307.857	126.829	0	3.77414	1.01513	57.2083	-634.492	1496.69	600.595	-311	200	0	5.37294	6.11477	63.6146	659.66	239.018	716.975	-914	200	0
375	2	-96.8021	91.4582	-794.921	-23678.6	44480.6	-2533.73	355.956	639.787	0	-185.389	-83.5287	-753.643	55065.9	6032.26	-11506.6	308.004	126.934	0	3.76193	1.01791	57.3909	-657.586	1507.63	603.604	-311	200	0	5.47845	6.04351	64.6469	745.114	255.754	709.215	-914	200	0
375	3	-95.9756	91.0881	-790.549	-23573.5	44212.4	-2550.28	355.926	639.819	0	-183.449	-81.3978	-752.619	54901.3	6150.88	-11215.4	308.173	127.053	0	3.73616	1.01	57.6214	-678.922	1518.25	606.7	-311	200	0	5.65269	5.97787	65.56	846.824	257.195	703.874	-914	200	0
375	4	-95.1447	90.7704	-786.581	-23470.8	43956.8	-2561.88	355.883	639.839	0	-181.581	-79.3088	-751.937	54752.4	6285.87	-10928.8	308.36	127.185	0	3.70155	1.00155	57.8643	-695.783	1528.09	610.282	-311	200	0	5.87265	5.92967	66.2359	968.747	237.461	702.977	-914	200	0
375	5	-94.2978	90.4771	-782.947	-23370.4	43717.8	-2570.91	355.837	639.849	0	-179.792	-77.2914	-751.538	54619.7	6434.74	-10649.3	308.562	127.323	0	3.6624	0.997021	58.0825	-706.608	1534.94	614.466	-311	200	0	6.10007	5.88342	66.6663	1102.48	192.183	709.277	-914	200	0
375	6	-93.4267	90.1788	-779.57	-23273.9	43503.1	-2579.62	355.804	639.855	0	-178.091	-75.3808	-751.344	54503.6	6597.33	-10377.9	308.781	127.459	0	3.62359	0.99396	58.2412	-710.47	1536.75	618.862	-311	200	0	6.29595	5.81327	66.9239	1227.31	120.023	723.91	-914	200	0
375	7	-92.5267	89.8478	-776.367	-23183.8	43319.1	-2590.19	355.797	639.862	0	-176.487	-73.6161	-751.279	54404.4	6775.86	-10114.8	309.019	127.584	0	3.59269	0.987748	58.3135	-706.788	1533.45	623.223	-311	200	0	6.43147	5.70527	67.0359	1317.68	22.3106	744.276	-914	200	0
375	8	-91.5932	89.4627	-773.259	-23102.1	43168.1	-2604.38	355.826	639.876	0	-174.988	-72.0314	-751.287	54321.7	6974.74	-9859.94	309.284	127.695	0	3.5781	0.974618	58.297	-694.951	1526.25	627.596	-311	200	0	6.49341	5.5659	66.9346	1352.62	-95.5366	765.137	-914	200	0
375	9	-90.6149	89.0148	-770.208	-23029.5	43049.2	-2623.04	355.893	639.9	0	-173.589	-70.6458	-751.355	54255	7200.84	-9614.03	309.584	127.79	0	3.58175	0.952433	58.2209	-674.902	1516.16	631.563	-311	200	0	6.48486	5.41678	66.5624	1323.39	-222.862	781.569	-914	200	0
376	0	-89.5696	88.5139	-767.239	-22966	42959.1	-2646.11	355.992	639.933	0	-172.266	-69.4573	-751.526	54204.7	7462.63	-9378.08	309.93	127.874	0	3.59619	0.921465	58.1395	-648.39	1503.86	633.756	-311	200	0	6.42169	5.28202	65.9845	1235.25	-347.139	791.215	-914	200	0	-238.649	25.9353	-1395.14	-557206	593598	73263.5	416.928	400.08	0
376	1	-88.4285	87.9865	-764.433	-22911.5	42892.2	-2673.07	356.11	639.972	0	-170.974	-68.4456	-751.883	54171.9	7768.64	-9152.85	310.332	127.952	0	3.61173	0.885242	58.1165	-618.428	1490.59	632.517	-311	200	0	6.32737	5.17681	65.368	1103.19	-458.594	794.81	-914	200	0
376	2	-87.1695	87.4625	-761.873	-22866.1	42840.3	-2702.91	356.23	640.013	0	-169.664	-67.5846	-752.518	54157.3	8127.64	-8938.58	310.801	128.032	0	3.62356	0.850314	58.194	-587.507	1478.26	627.228	-311	200	0	6.22294	5.10248	64.8606	945.254	-553.018	794.323	-914	200	0
376	3	-85.7862	86.9633	-759.594	-22830	42795.7	-2734.2	356.34	640.056	0	-168.282	-66.8514	-753.497	54160.6	8549.66	-8735.75	311.347	128.121	0	3.63176	0.824221	58.3661	-557.645	1468.35	618.986	-311	200	0	6.12077	5.05016	64.4883	777.789	-630.949	791.664	-914	200	0
376	4	-84.2872	86.4973	-757.583	-22802.9	42754.1	-2765.49	356.435	640.1	0	-166.779	-66.2276	-754.856	54181.3	9043.79	-8544.79	311.981	128.223	0	3.63898	0.813296	58.5821	-532.143	1461.38	610.049	-311	200	0	6.03614	5.01204	64.155	613.773	-692.414	789.527	-914	200	0
376	5	-82.6929	86.064	-755.803	-22783.5	42716.9	-2795.43	356.519	640.145	0	-165.108	-65.6998	-756.602	54218.7	9614.15	-8364.57	312.707	128.339	0	3.65068	0.821217	58.7751	-515.979	1457.62	602.51	-311	200	0	5.99641	4.98913	63.7342	465.647	-733.805	791.448	-914	200	0
376	6	-81.0335	85.6584	-754.202	-22769.7	42689.7	-2822.66	356.603	640.191	0	-163.228	-65.2587	-758.702	54270	10259	-8191.86	313.522	128.47	0	3.67437	0.84723	58.8977	-513.602	1457.49	596.883	-311	200	0	6.02524	4.98125	63.1464	348.432	-748.243	800.265	-914	200	0
376	7	-79.3452	85.2781	-752.714	-22759.3	42677.6	-2845.84	356.698	640.236	0	-161.109	-64.8923	-761.091	54330.8	10973.6	-8022.44	314.418	128.615	0	3.71378	0.885745	58.9399	-526.444	1460.87	591.829	-311	200	0	6.11694	4.97269	62.3569	275.379	-727.76	816.533	-914	200	0
376	8	-77.663	84.9267	-751.273	-22750.5	42680.7	-2864.05	356.811	640.283	0	-158.729	-64.5797	-763.706	54396.5	11754.1	-7852.23	315.391	128.773	0	3.76308	0.928156	58.9145	-552.402	1466.99	585.76	-311	200	0	6.22738	4.94241	61.3666	251.218	-669.78	838.78	-914	200	0
376	9	-76.0135	84.6174	-749.848	-22742.1	42695.4	-2876.8	356.939	640.329	0	-156.077	-64.2911	-766.504	54464.2	12597.8	-7678.1	316.435	128.945	0	3.80962	0.964817	58.8331	-586.857	1475.29	578.624	-311	200	0	6.29516	4.88895	60.235	272.139	-579.006	865.625	-914	200	0
377	0	-74.4091	84.3727	-748.464	-22734.2	42717.9	-2883.64	357.074	640.375	0	-153.151	-63.9974	-769.48	54532.9	13501.9	-7497.91	317.547	129.13	0	3.8428	0.988361	58.701	-623.865	1485.47	572.083	-311	200	0	6.27647	4.83402	59.0649	328.633	-462.173	896.384	-914	200	0	-195.168	28.2083	-1411.77	-555072	605565	60926	421.973	393.935	0
377	1	-72.8518	84.22	-747.213	-22728.6	42747.6	-2883.86	357.21	640.418	0	-149.961	-63.6797	-772.647	54603.2	14461.5	-7310.49	318.717	129.33	0	3.8592	0.998008	58.525	-657.38	1496.88	568.513	-311	200	0	6.15854	4.79915	57.9486	407.114	-329.378	930.237	-914	200	0
377	2	-71.3427	84.1817	-746.186	-22728.1	42786.2	-2876.79	357.34	640.459	0	-146.53	-63.3329	-776.005	54676.1	15470.8	-7116.46	319.936	129.542	0	3.86022	0.999309	58.3248	-683.045	1508.06	569.815	-311	200	0	5.95481	4.78611	56.9299	491.729	-197.981	965.817	-914	200	0
377	3	-69.8909	84.2679	-745.43	-22734.8	42836	-2861.93	357.465	640.499	0	-142.896	-62.9661	-779.53	54751.5	16525.3	-6919.03	321.199	129.764	0	3.84727	0.998653	58.1339	-699.51	1516.58	576.467	-311	200	0	5.70402	4.78242	56	568.011	-85.3837	999.756	-914	200	0
377	4	-68.5108	84.476	-744.948	-22749.6	42902.1	-2838.71	357.591	640.539	0	-139.102	-62.6023	-783.183	54828.2	17622.5	-6722.57	322.501	129.993	0	3.82031	0.998777	57.9726	-707.843	1519.64	587.172	-311	200	0	5.46207	4.77833	55.1463	628.979	1.51623	1027.14	-914	200	0
377	5	-67.2166	84.792	-744.735	-22771.9	42995.5	-2805.97	357.733	640.577	0	-135.195	-62.2741	-786.916	54904.2	18760.3	-6530.89	323.84	130.229	0	3.77937	0.998595	57.8308	-710.093	1514.9	599.37	-311	200	0	5.27831	4.77565	54.4067	674.283	67.3004	1046.17	-914	200	0
377	6	-66.0169	85.192	-744.794	-22800.1	43132	-2761.92	357.911	640.613	0	-131.217	-62.0157	-790.669	54977.1	19936.9	-6346.69	325.215	130.468	0	3.72614	0.995089	57.688	-708.592	1501.42	610.461	-311	200	0	5.17636	4.78586	53.8617	699.639	125.103	1059.54	-914	200	0
377	7	-64.91	85.645	-745.141	-22832.7	43330	-2705.3	358.15	640.642	0	-127.199	-61.8566	-794.369	55044.8	21149.8	-6171.45	326.625	130.706	0	3.66541	0.98632	57.5335	-705.158	1480.37	618.925	-311	200	0	5.15044	4.82302	53.5819	695.126	195.056	1070.12	-914	200	0
377	8	-63.8776	86.1183	-745.812	-22867.7	43606.6	-2636.79	358.469	640.661	0	-123.157	-61.8162	-797.945	55106.7	22395.5	-6005.45	328.066	130.939	0	3.60433	0.974324	57.3701	-700.206	1453.9	624.523	-311	200	0	5.18034	4.89719	53.5908	655.276	293.967	1078.3	-914	200	0
377	9	-62.8783	86.5847	-746.88	-22901.4	43974.6	-2559.28	358.878	640.663	0	-119.085	-61.8992	-801.348	55162.7	23669	-5848.41	329.537	131.163	0	3.54782	0.963061	57.2079	-693.707	1423.78	627.881	-311	200	0	5.25961	5.01024	53.8895	582.297	419.546	1083.61	-914	200	0
378	0	-61.8433	87.026	-748.453	-22928.9	44441.9	-2477.21	359.378	640.635	0	-114.95	-62.0936	-804.568	55213	24964.6	-5700.36	331.029	131.376	0	3.4965	0.953924	57.055	-686.941	1392.99	630.189	-311	200	0	5.40575	5.15387	54.5069	483.155	548.949	1086.89	-914	200	0	-138.245	30.2402	-1463.26	-572628	633579	45956.2	428.127	392.122	0
378	1	-60.6863	87.427	-750.636	-22946.2	45010.8	-2396.18	359.964	640.569	0	-110.715	-62.3768	-807.626	55257.8	26275.6	-5562.06	332.534	131.58	0	3.45058	0.947361	56.9178	-681.808	1366.96	632.839	-311	200	0	5.64152	5.31614	55.4694	371.048	651.943	1090.33	-914	200	0
378	2	-59.3267	87.7687	-753.47	-22951.3	45677.7	-2322.35	360.623	640.461	0	-106.355	-62.7266	-810.545	55295.4	27596.3	-5434.94	334.047	131.78	0	3.41484	0.947223	56.8131	-678.585	1351.46	636.578	-311	200	0	5.97434	5.48847	56.719	263.232	705.678	1096.71	-914	200	0
378	3	-57.7078	88.0319	-756.898	-22943.7	46433	-2260.33	361.346	640.313	0	-101.864	-63.128	-813.316	55322.6	28921.8	-5320.55	335.56	131.979	0	3.39859	0.958361	56.7699	-675.033	1350.4	640.902	-311	200	0	6.38484	5.65857	58.1183	173.418	705.886	1108.73	-914	200	0
378	4	-55.8023	88.2069	-760.787	-22923.7	47265	-2210.89	362.126	640.132	0	-97.2521	-63.5746	-815.899	55335.4	30248	-5219.99	337.073	132.179	0	3.4106	0.978967	56.8193	-667.618	1365	644.733	-311	200	0	6.82215	5.80234	59.537	110.032	667.192	1127.97	-914	200	0
378	5	-53.6103	88.2953	-764.974	-22891.6	48163.3	-2171.28	362.961	639.925	0	-92.5428	-64.0649	-818.23	55330.3	31571.3	-5133.72	338.585	132.378	0	3.45394	0.998357	56.9756	-654.296	1393.43	647.456	-311	200	0	7.21584	5.89048	60.8916	77.2446	608.631	1152.7	-914	200	0
378	6	-51.1582	88.3008	-769.3	-22848.2	49118.9	-2137.57	363.849	639.7	0	-87.7688	-64.5991	-820.242	55304.9	32888.6	-5061.31	340.096	132.575	0	3.52463	1.00477	57.2231	-636.813	1430.31	648.872	-311	200	0	7.50593	5.89902	62.132	72.9361	537.549	1176.72	-914	200	0
378	7	-48.4966	88.2233	-773.638	-22795.9	50122.5	-2106.76	364.788	639.466	0	-82.9674	-65.1749	-821.878	55257.3	34197.4	-5001.55	341.609	132.767	0	3.61348	0.993534	57.5219	-620.318	1467.45	648.739	-311	200	0	7.66704	5.81529	63.235	88.7974	447.221	1191.74	-914	200	0
378	8	-45.6889	88.0634	-777.894	-22737.4	51165.2	-2077.32	365.774	639.23	0	-78.172	-65.7823	-823.116	55186.2	35495	-4953.25	343.123	132.955	0	3.70845	0.967081	57.824	-610.789	1496.6	646.818	-311	200	0	7.70478	5.64433	64.1703	113.865	328.12	1190.99	-914	200	0
378	9	-42.7941	87.8297	-782.013	-22674.7	52237.6	-2048.93	366.799	638.995	0	-73.4077	-66.4022	-823.971	55090.3	36778	-4915.58	344.635	133.141	0	3.79674	0.931419	58.0942	-612.535	1512.32	643.27	-311	200	0	7.63814	5.41288	64.8646	139.067	181.388	1169.84	-914	200	0
379	0	-39.8546	87.5426	-785.985	-22608.1	53330	-2021.82	367.851	638.764	0	-68.6909	-67.0075	-824.492	54969.3	38042.8	-4887.92	346.141	133.329	0	3.86666	0.894648	58.3239	-627.011	1512.9	639.157	-311	200	0	7.48522	5.16127	65.2405	161.266	26.1341	1124.6	-914	200	0	-65.8758	23.4448	-1508.3	-598012	666341	19101.4	439.365	397.025	0
379	1	-36.8963	87.2308	-789.826	-22535.8	54431.6	-1996.2	368.916	638.533	0	-64.0331	-67.5701	-824.74	54825.1	39286	-4869.26	347.634	133.524	0	3.9094	0.865794	58.5104	-652.926	1499.79	636.252	-311	200	0	7.25429	4.9241	65.3082	183.496	-105.186	1052.84	-914	200	0
379	2	-33.9369	86.9198	-793.554	-22455.6	55532.6	-1972.01	369.98	638.297	0	-59.4479	-68.0728	-824.756	54661.2	40504.9	-4857.74	349.111	133.724	0	3.91964	0.851788	58.6284	-687.242	1477.64	635.74	-311	200	0	6.94956	4.71749	65.218	210.409	-184.943	956.513	-914	200	0
379	3	-30.9927	86.6197	-797.178	-22367	56627.1	-1949.24	371.034	638.058	0	-54.9554	-68.5146	-824.552	54481.1	41698.6	-4850.89	350.571	133.926	0	3.89566	0.854807	58.6456	-726.249	1454.3	637.339	-311	200	0	6.58349	4.54834	65.2016	242.617	-203.668	843.862	-914	200	0
379	4	-28.0801	86.3246	-800.692	-22272.4	57713.1	-1928.24	372.079	637.816	0	-50.5821	-68.9081	-824.131	54286.6	42868.9	-4846.5	352.017	134.129	0	3.84012	0.871483	58.5566	-765.905	1438.15	639.779	-311	200	0	6.1782	4.42437	65.4461	273.336	-164.62	727.025	-914	200	0
379	5	-25.213	86.0222	-804.075	-22174.2	58790	-1909.47	373.115	637.577	0	-46.3578	-69.2714	-823.5	54077.7	44020	-4843.16	353.455	134.332	0	3.75992	0.893708	58.388	-801.884	1433.92	641.515	-311	200	0	5.76283	4.34392	66.0262	289.068	-76.394	618.788	-914	200	0
379	6	-22.4023	85.7021	-807.288	-22074.5	59856.2	-1893.04	374.145	637.344	0	-42.3097	-69.6231	-822.67	53853.9	45155.2	-4840.45	354.889	134.538	0	3.66484	0.912648	58.1778	-829.825	1441.58	641.071	-311	200	0	5.36978	4.2868	66.9098	276.444	44.6374	531.338	-914	200	0
379	7	-19.6572	85.3586	-810.3	-21975	60909.5	-1878.17	375.169	637.12	0	-38.4564	-69.9788	-821.653	53616.3	46274.6	-4838.54	356.319	134.746	0	3.56829	0.924185	57.9519	-845.808	1458.17	637.42	-311	200	0	5.02952	4.22691	67.9755	232.833	173.61	475.335	-914	200	0
379	8	-16.986	84.9921	-813.105	-21877.6	61948.1	-1863.34	376.187	636.906	0	-34.8075	-70.3481	-820.475	53367.8	47376.3	-4837.54	357.743	134.955	0	3.48781	0.928604	57.7261	-847.557	1479.19	630.373	-311	200	0	4.76972	4.15248	69.0275	172.976	285.765	457.482	-914	200	0
379	9	-14.3939	84.6091	-815.732	-21783.6	62970.3	-1847.13	377.195	636.704	0	-31.3634	-70.7317	-819.191	53111.7	48459	-4837.55	359.155	135.166	0	3.43909	0.924143	57.524	-835.686	1499.99	620.684	-311	200	0	4.60819	4.07646	69.8343	123.988	366.989	478.583	-914	200	0
380	0	-11.8798	84.2214	-818.244	-21694	63974.8	-1828.81	378.186	636.513	0	-28.1111	-71.1198	-817.89	52850.5	49523.8	-4838.87	360.551	135.382	0	3.42865	0.90521	57.3747	-813.434	1517.58	609.767	-311	200	0	4.53897	4.03282	70.1773	106.861	418.718	533.622	-914	200	0	-8.74816	15.6109	-1519.5	-613489	697178	-3884.19	458.266	404.07	0
380	1	-9.43736	83.8426	-820.713	-21608.5	64961.2	-1808.4	379.152	636.329	0	-25.0263	-71.496	-816.675	52585.5	50575.2	-4841.42	361.928	135.61	0	3.45384	0.869815	57.2904	-785.366	1531.19	599.196	-311	200	0	4.53172	4.05847	69.9073	121.066	454.19	612.239	-914	200	0
380	2	-7.06256	83.483	-823.196	-21525.5	65929.9	-1786.32	380.09	636.149	0	-22.0831	-71.8454	-815.635	52318.3	51618.7	-4844.2	363.286	135.856	0	3.50747	0.825575	57.2527	-755.521	1541.71	590.234	-311	200	0	4.54965	4.16962	69.0096	150.671	484.973	699.491	-914	200	0
380	3	-4.75837	83.1461	-825.702	-21443	66880.6	-1763.2	380.999	635.969	0	-19.2622	-72.1578	-814.831	52050.1	52661	-4845.29	364.628	136.122	0	3.58039	0.786256	57.2265	-725.671	1551.33	583.423	-311	200	0	4.57161	4.35199	67.6169	179.619	511.665	778.227	-914	200	0
380	4	-2.53531	82.8288	-828.194	-21359.4	67811	-1739.48	381.878	635.79	0	-16.5503	-72.4263	-814.286	51782	53709.4	-4842.14	365.959	136.408	0	3.66137	0.763704	57.1835	-695.71	1563.02	578.584	-311	200	0	4.60167	4.57088	65.9562	197.176	531.019	834.318	-914	200	0
380	5	-0.411839	82.5214	-830.606	-21274.7	68717.7	-1715.05	382.732	635.614	0	-13.9373	-72.6443	-813.992	51514.3	54770.1	-4832.62	367.286	136.714	0	3.73794	0.761978	57.1126	-665.483	1579.48	575.363	-311	200	0	4.65895	4.7836	64.3007	198.318	542.61	862.114	-914	200	0
380	6	1.58547	82.2096	-832.862	-21190.2	69599.1	-1689.13	383.566	635.443	0	-11.4126	-72.8089	-813.913	51246.1	55847.3	-4815.31	368.616	137.037	0	3.79827	0.776512	57.0233	-635.693	1601.8	573.568	-311	200	0	4.75719	4.947	62.9257	185.26	543.854	863.546	-914	200	0
380	7	3.42746	81.88	-834.892	-21107.2	70456.3	-1660.61	384.39	635.281	0	-8.9633	-72.9241	-814.001	50976.6	56942.1	-4788.43	369.953	137.375	0	3.83173	0.797451	56.9414	-607.898	1628.14	573.088	-311	200	0	4.89376	5.03585	62.0084	167.155	528.477	842.824	-914	200	0
380	8	5.09134	81.5266	-836.65	-21027.2	71290.9	-1628.53	385.21	635.133	0	-6.57439	-72.9958	-814.204	50705.7	58051.7	-4749.46	371.299	137.724	0	3.83103	0.814896	56.8912	-583.548	1653.39	573.775	-311	200	0	5.05341	5.06314	61.5202	158.586	493.348	806.087	-914	200	0
380	9	6.56806	81.1563	-838.132	-20951.6	72103	-1592.54	386.028	634.998	0	-4.22926	-73.0223	-814.484	50433.2	59172.4	-4696.1	372.65	138.08	0	3.79778	0.825229	56.8879	-562.798	1670.79	575.213	-311	200	0	5.21401	5.06883	61.2659	176.436	444.675	765.112	-914	200	0
381	0	7.86706	80.7915	-839.393	-20880.9	72889.9	-1552.92	386.836	634.876	0	-1.90832	-72.9882	-814.838	50158.6	60300	-4627.05	374.002	138.444	0	3.74403	0.833159	56.9367	-545.17	1674.75	576.776	-311	200	0	5.35169	5.08711	61.0431	233.974	399.125	735.701	-914	200	0	29.8727	15.3353	-1543.2	-626333	714889	-17456.6	463.89	406.14	0
381	1	9.01437	80.4613	-840.532	-20815.9	73649.2	-1509.62	387.622	634.765	0	0.40954	-72.8682	-815.297	49881.1	61429.1	-4542.01	375.346	138.819	0	3.68696	0.84501	57.0275	-531.091	1663.04	578.272	-311	200	0	5.44877	5.12769	60.7409	335.188	375.725	729.849	-914	200	0
381	2	10.0421	80.189	-841.654	-20757.9	74381.6	-1461.33	388.376	634.663	0	2.74098	-72.6373	-815.881	49600.9	62553.2	-4441.41	376.67	139.206	0	3.64287	0.861665	57.14	-522.258	1638.05	580.196	-311	200	0	5.49845	5.18063	60.3648	471.507	379.929	749.777	-914	200	0
381	3	10.9775	79.9851	-842.829	-20709	75089.5	-1405.76	389.092	634.571	0	5.09437	-72.2811	-816.578	49318.9	63667.4	-4325.89	377.969	139.603	0	3.6235	0.879068	57.2661	-521.072	1605.29	583.057	-311	200	0	5.50408	5.23577	60.0418	623.215	394.724	789.21	-914	200	0
381	4	11.8382	79.8493	-844.087	-20670.8	75774.9	-1341.01	389.771	634.489	0	7.46969	-71.8026	-817.354	49035.7	64769.6	-4195.93	379.243	140.007	0	3.63237	0.892015	57.4181	-529.8	1569.43	586.775	-311	200	0	5.47984	5.29933	59.9447	766.879	390.79	840.454	-914	200	0
381	5	12.6313	79.7723	-845.402	-20643.1	76437.6	-1266.5	390.416	634.418	0	9.85738	-71.2212	-818.158	48751.4	65859.5	-4052.13	380.497	140.413	0	3.66366	0.896758	57.6095	-549.58	1532.41	590.757	-311	200	0	5.45281	5.39437	60.1649	884.207	345.377	900.463	-914	200	0
381	6	13.3541	79.7352	-846.701	-20624.4	77075.1	-1182.8	391.03	634.359	0	12.2366	-70.5665	-818.931	48465.3	66936.5	-3895.71	381.736	140.819	0	3.70447	0.893069	57.8298	-579.429	1495.16	594.342	-311	200	0	5.4542	5.54596	60.6512	964.909	250.453	970.216	-914	200	0
381	7	13.999	79.7152	-847.876	-20612.7	77684.2	-1090.99	391.622	634.311	0	14.58	-69.8708	-819.606	48177.1	68000.3	-3728.68	382.967	141.219	0	3.73918	0.884574	58.043	-615.341	1459.47	597.277	-311	200	0	5.49996	5.75902	61.259	1000.95	113.097	1049.03	-914	200	0
381	8	14.5612	79.6947	-848.841	-20605.5	78263.2	-992.038	392.2	634.275	0	16.8637	-69.161	-820.129	47886.9	69050.6	-3553.71	384.195	141.611	0	3.75589	0.876372	58.2089	-650.651	1428.29	599.663	-311	200	0	5.5862	6.00719	61.8582	982.346	-40.9805	1129.43	-914	200	0
381	9	15.0449	79.6682	-849.565	-20600.7	78812.1	-886.856	392.768	634.249	0	19.0756	-68.4526	-820.479	47595.4	70085.3	-3373.88	385.42	141.991	0	3.75239	0.872524	58.305	-678.588	1405.1	601.434	-311	200	0	5.70481	6.24377	62.3967	904.972	-172.762	1197.51	-914	200	0
382	0	15.4657	79.6452	-850.084	-20597.9	79333.3	-776.396	393.324	634.23	0	21.2164	-67.748	-820.682	47303.8	71098.6	-3192.09	386.634	142.36	0	3.73489	0.874822	58.3255	-695.058	1392.06	602.341	-311	200	0	5.84842	6.41977	62.8799	781.043	-250.609	1238.98	-914	200	0	55.9189	22.0718	-1552.38	-633104	731478	-19939.4	472.639	408.308	0
382	1	15.8466	79.6463	-850.473	-20597.5	79829	-661.438	393.864	634.219	0	23.2951	-67.0421	-820.805	47013.1	72083.5	-3010.09	387.82	142.723	0	3.71112	0.881592	58.2649	-699.872	1387.58	602.46	-311	200	0	5.99711	6.49373	63.3193	637.733	-265.48	1245.31	-914	200	0
382	2	16.208	79.692	-850.788	-20599.9	80298.4	-542.032	394.381	634.213	0	25.3191	-66.3304	-820.905	46724.1	73034.5	-2828.68	388.968	143.082	0	3.68744	0.88752	58.118	-696.112	1387.19	602.266	-311	200	0	6.11639	6.44172	63.7095	506.653	-228.296	1216.73	-914	200	0
382	3	16.5597	79.7921	-851.04	-20606.2	80738.3	-417.148	394.87	634.213	0	27.285	-65.6131	-821.003	46437.1	73950.4	-2648.87	390.073	143.439	0	3.67088	0.888166	57.8981	-688.257	1387.6	601.973	-311	200	0	6.17577	6.27027	64.0585	414.357	-159.053	1161.62	-914	200	0
382	4	16.8985	79.9442	-851.2	-20617.4	81145.7	-284.979	395.331	634.222	0	29.1797	-64.8966	-821.091	46152.8	74832.5	-2472.51	391.138	143.791	0	3.6686	0.884993	57.6455	-680.774	1388.18	601.175	-311	200	0	6.16371	6.01716	64.4004	375.715	-78.7935	1091.61	-914	200	0
382	5	17.2125	80.1401	-851.224	-20635	81521	-143.799	395.769	634.242	0	30.9852	-64.1948	-821.152	45872.7	75682.5	-2301.51	392.166	144.136	0	3.68388	0.882362	57.4155	-677.397	1389.3	599.489	-311	200	0	6.08799	5.73539	64.7171	390.273	-6.48526	1016.01	-914	200	0
382	6	17.4872	80.3699	-851.073	-20660.3	81868.3	7.27302	396.194	634.276	0	32.6831	-63.5276	-821.165	45597	76502.2	-2137.1	393.163	144.473	0	3.7138	0.880868	57.2524	-680.304	1391.89	597.173	-311	200	0	5.97036	5.47142	64.896	445.913	44.4152	941.479	-914	200	0
382	7	17.7109	80.6236	-850.723	-20694.8	82192.2	167.831	396.615	634.326	0	34.2582	-62.9157	-821.107	45324.6	77295.2	-1980.05	394.135	144.801	0	3.75038	0.877008	57.1733	-689.309	1398.11	594.865	-311	200	0	5.83157	5.25853	64.8381	526.81	71.2458	875.228	-914	200	0
382	8	17.8794	80.8952	-850.181	-20739.5	82494.8	336.177	397.032	634.394	0	35.7031	-62.3761	-820.971	45054.3	78066.1	-1831.2	395.09	145.121	0	3.78573	0.867764	57.1765	-701.724	1409.85	593.115	-311	200	0	5.67286	5.12441	64.5517	618.077	83.6821	823.678	-914	200	0
382	9	17.997	81.1902	-849.49	-20794.5	82777	510.057	397.443	634.479	0	37.0204	-61.9166	-820.772	44785.6	78818.9	-1691.41	396.03	145.435	0	3.81693	0.852469	57.2504	-713.602	1425.76	592.403	-311	200	0	5.48061	5.08303	64.108	705.929	96.2915	788.437	-914	200	0
383	0	18.077	81.5282	-848.736	-20858.6	83041.1	687.386	397.841	634.576	0	38.2207	-61.5329	-820.556	44519.5	79556	-1560.65	396.954	145.745	0	3.84482	0.832773	57.3667	-721.309	1440.5	593.248	-311	200	0	5.24719	5.12068	63.5905	776.204	117.009	766.26	-914	200	0	69.262	29.4677	-1545.54	-632908	741397	-17902	481.578	410.226	0
383	1	18.1388	81.9321	-848.015	-20930	83290.6	866.5	398.218	634.681	0	39.3152	-61.2124	-820.377	44257.2	80277.3	-1437.59	397.854	146.053	0	3.86929	0.813602	57.4788	-721.94	1447.05	596.005	-311	200	0	4.98044	5.20846	63.1236	816.291	143.378	750.979	-914	200	0
383	2	18.2028	82.4111	-847.395	-21007.3	83528.4	1046.61	398.571	634.79	0	40.3085	-60.9445	-820.275	44000.4	80979.5	-1320.63	398.722	146.359	0	3.88734	0.799743	57.5341	-714.06	1440.45	600.367	-311	200	0	4.70388	5.3216	62.8776	821.413	167.087	736.531	-914	200	0
383	3	18.2838	82.9561	-846.901	-21089.9	83757.4	1228.2	398.899	634.902	0	41.199	-60.7245	-820.254	43750.8	81658.4	-1209.34	399.553	146.662	0	3.89287	0.789849	57.4935	-699.342	1421.1	605.032	-311	200	0	4.45445	5.44292	62.9802	798.457	179.417	722.749	-914	200	0
383	4	18.3878	83.547	-846.512	-21177.8	83982	1412.36	399.21	635.018	0	41.9829	-60.5525	-820.282	43510.3	82309.7	-1104.51	400.343	146.957	0	3.87785	0.777848	57.343	-682.357	1394.61	608.111	-311	200	0	4.27254	5.55921	63.4024	763.965	175.765	718.131	-914	200	0
383	5	18.5149	84.1623	-846.186	-21271.1	84206.5	1599.52	399.513	635.138	0	42.6567	-60.4348	-820.305	43279.3	82929.4	-1007.17	401.096	147.24	0	3.83728	0.759172	57.0975	-667.868	1367.67	608.125	-311	200	0	4.19137	5.65675	63.941	736.948	157.47	733.855	-914	200	0
383	6	18.6617	84.7816	-845.875	-21369.9	84433.8	1789.04	399.818	635.264	0	43.2159	-60.3849	-820.262	43056	83515.4	-917.786	401.816	147.509	0	3.77423	0.732861	56.7931	-658.366	1344.09	604.849	-311	200	0	4.23509	5.72403	64.3401	727.173	128.026	774.284	-914	200	0
383	7	18.8225	85.3861	-845.545	-21475	84665.1	1979.84	400.131	635.398	0	43.6553	-60.4173	-820.082	42837.5	84067	-836.093	402.511	147.764	0	3.6994	0.702027	56.4755	-653.604	1324.55	599.517	-311	200	0	4.4172	5.7587	64.4265	728.307	87.149	835.053	-914	200	0
383	8	18.9932	85.9625	-845.178	-21587.3	84901.3	2170.71	400.454	635.542	0	43.9716	-60.5377	-819.703	42621.7	84584.1	-761.586	403.189	148.003	0	3.62633	0.674934	56.1874	-651.391	1309.35	594.346	-311	200	0	4.73047	5.76278	64.1421	724.607	29.281	908.597	-914	200	0
383	9	19.1752	86.5072	-844.779	-21707.4	85143	2360.48	400.787	635.696	0	44.1663	-60.7375	-819.098	42408.1	85066.4	-694.094	403.854	148.226	0	3.56674	0.659591	55.9589	-649.042	1301.15	591.56	-311	200	0	5.13707	5.73721	63.5203	701.872	-52.4378	986.86	-914	200	0
384	0	19.3783	87.0288	-844.391	-21835	85390.6	2548.34	401.127	635.859	0	44.2485	-60.9929	-818.295	42196.1	85514	-634.185	404.503	148.434	0	3.52753	0.655349	55.8027	-645.284	1305.15	592.499	-311	200	0	5.57772	5.69096	62.6603	653.362	-160.509	1059	-914	200	0	74.0965	33.6095	-1539.78	-634105	743340	-15908.8	484.776	412.673	0
384	1	19.6192	87.5451	-844.084	-21968.9	85642.8	2733.84	401.462	636.027	0	44.2353	-61.2717	-817.358	41985.7	85926.3	-582.799	405.127	148.632	0	3.50906	0.65451	55.7193	-640.955	1326.48	597.236	-311	200	0	5.99426	5.64539	61.702	584.085	-286.716	1111.58	-914	200	0
384	2	19.9145	88.0734	-843.928	-22106.9	85897.4	2916.81	401.783	636.195	0	44.1465	-61.5457	-816.356	41776.5	86304	-540.04	405.719	148.826	0	3.505	0.651818	55.7057	-637.738	1366.36	604.408	-311	200	0	6.34005	5.61699	60.8097	511.684	-407.383	1134.16	-914	200	0
384	3	20.2733	88.6227	-843.952	-22245.8	86151.3	3097.06	402.081	636.359	0	43.9998	-61.7972	-815.32	41569.2	86649	-504.626	406.276	149.015	0	3.5053	0.649779	55.7546	-636.395	1419.26	611.667	-311	200	0	6.5775	5.59984	60.1282	459.159	-488.511	1124.23	-914	200	0
384	4	20.6957	89.195	-844.144	-22383.5	86402.1	3274.26	402.355	636.516	0	43.8119	-62.0191	-814.255	41365.3	86963.3	-473.938	406.801	149.199	0	3.50258	0.656234	55.8532	-636.248	1474.35	617.125	-311	200	0	6.67747	5.57123	59.7252	445.088	-501.991	1087.07	-914	200	0
384	5	21.1759	89.7863	-844.466	-22519.4	86647.7	3448.03	402.607	636.667	0	43.5997	-62.214	-813.153	41167.2	87247.4	-444.086	407.295	149.373	0	3.4986	0.678512	55.9925	-636.176	1521.07	620.278	-311	200	0	6.62747	5.50982	59.618	476.77	-441.868	1032.81	-914	200	0
384	6	21.7043	90.3864	-844.853	-22654.7	86885.7	3617.92	402.841	636.815	0	43.3803	-62.3867	-812.009	40977.3	87502.1	-411.287	407.76	149.536	0	3.50406	0.718956	56.1725	-635.648	1553.71	621.493	-311	200	0	6.44483	5.40733	59.8409	546.531	-327.623	971.479	-914	200	0
384	7	22.27	90.9815	-845.233	-22790.8	87112.6	3783.77	403.063	636.964	0	43.1689	-62.5388	-810.822	40796.9	87731	-373.883	408.2	149.685	0	3.53011	0.773462	56.3911	-635.074	1571.5	621.274	-311	200	0	6.17547	5.27393	60.4135	634.618	-191.959	908.732	-914	200	0
384	8	22.8632	91.5626	-845.542	-22929.6	87324.7	3946.07	403.277	637.118	0	42.9782	-62.671	-809.601	40626.2	87939.1	-332.236	408.62	149.819	0	3.5791	0.832916	56.6276	-635.675	1576.26	620.064	-311	200	0	5.87231	5.13685	61.2461	719.682	-65.9519	846.825	-914	200	0
384	9	23.4803	92.1308	-845.751	-23073.7	87518.2	4105.73	403.48	637.282	0	42.8199	-62.786	-808.368	40464.3	88130.3	-287.046	409.022	149.943	0	3.64366	0.88836	56.8455	-638.754	1570.7	618.072	-311	200	0	5.57496	5.02385	62.1304	787.21	28.9932	789.362	-914	200	0
385	0	24.1261	92.6992	-845.878	-23224.6	87687.9	4263.74	403.665	637.456	0	42.7077	-62.8811	-807.164	40310.5	88305.6	-238.955	409.402	150.059	0	3.71224	0.936319	57.0188	-645.081	1557.55	615.248	-311	200	0	5.30579	4.94733	62.8591	827.736	86.0992	742.686	-914	200	0	79.6351	38.8944	-1530.19	-635414	743155	-15941.5	487.867	416.281	0
385	1	24.8108	93.2882	-845.968	-23381.9	87826	4420.74	403.817	637.639	0	42.6572	-62.9463	-806.036	40164.7	88462.1	-189.32	409.75	150.17	0	3.77365	0.977508	57.1435	-654.873	1538.98	611.893	-311	200	0	5.07497	4.90999	63.3496	832.923	113.894	712.742	-914	200	0
385	2	25.5417	93.9151	-846.06	-23544.3	87924.9	4576.77	403.923	637.828	0	42.6775	-62.973	-805.008	40029	88593.2	-139.589	410.053	150.275	0	3.81835	1.01255	57.2264	-667.752	1516.94	608.855	-311	200	0	4.88459	4.91168	63.6433	799.892	128.323	701.481	-914	200	0
385	3	26.3158	94.5866	-846.16	-23711.4	87980.9	4731.17	403.977	638.022	0	42.7645	-62.9639	-804.078	39905.6	88692.6	-89.6379	410.303	150.371	0	3.83789	1.04233	57.2777	-682.39	1493.42	606.74	-311	200	0	4.73347	4.94749	63.8363	736.689	142.507	705.786	-914	200	0
385	4	27.1171	95.299	-846.245	-23882.5	87992.3	4882.86	403.98	638.222	0	42.8982	-62.9316	-803.225	39796.3	88757.4	-37.555	410.501	150.454	0	3.82529	1.06902	57.3067	-696.486	1469.87	605.393	-311	200	0	4.62771	5.01429	64.0423	658.749	162.32	720.711	-914	200	0
385	5	27.9168	96.0394	-846.261	-24056.8	87958	5030.64	403.937	638.427	0	43.0453	-62.8926	-802.415	39701.4	88788.9	19.0467	410.652	150.523	0	3.77796	1.09377	57.3121	-707.574	1446.71	604.326	-311	200	0	4.58263	5.1112	64.3606	581.98	187.026	742.199	-914	200	0
385	6	28.6746	96.784	-846.131	-24233.1	87876.6	5173.4	403.857	638.64	0	43.1609	-62.8614	-801.589	39620.3	88791.1	81.9565	410.769	150.573	0	3.70201	1.11519	57.2816	-714.404	1423.38	603.465	-311	200	0	4.60302	5.22281	64.8238	520.47	209.732	764.703	-914	200	0
385	7	29.3462	97.5026	-845.76	-24410.2	87747.8	5310.36	403.75	638.862	0	43.1961	-62.8508	-800.682	39551.4	88768.7	151.768	410.866	150.603	0	3.61451	1.13029	57.2125	-717.439	1398.86	603.444	-311	200	0	4.6666	5.31313	65.3825	485.761	218.461	780.429	-914	200	0
385	8	29.8976	98.1698	-845.079	-24585.8	87571.8	5441.13	403.625	639.093	0	43.1085	-62.8748	-799.65	39493.2	88725.4	226.985	410.955	150.612	0	3.53689	1.13598	57.1278	-718.243	1373.01	605.194	-311	200	0	4.73591	5.34089	65.9561	484.306	201.306	784.239	-914	200	0
385	9	30.3145	98.7751	-844.081	-24757.3	87348.9	5565.23	403.484	639.33	0	42.873	-62.9452	-798.498	39445.3	88662.6	303.914	411.037	150.601	0	3.48167	1.13023	57.0681	-719.046	1348.04	609.035	-311	200	0	4.78711	5.28295	66.4826	514.953	152.794	777.766	-914	200	0
386	0	30.6026	99.3242	-842.827	-24922.6	87078.6	5681.61	403.317	639.57	0	42.4874	-63.0613	-797.301	39408.3	88580.2	378.215	411.1	150.573	0	3.44683	1.11324	57.0691	-721.821	1329.08	614.396	-311	200	0	4.82807	5.14993	66.9145	567.752	78.4472	768.264	-914	200	0	77.5782	42.7627	-1507.53	-628534	738914	-12758.6	492.334	418.119	0
386	1	30.7778	99.8309	-841.422	-25080	86759.1	5789.04	403.11	639.807	0	41.9651	-63.2075	-796.19	39384.2	88476.5	446.452	411.125	150.534	0	3.42373	1.08708	57.1364	-726.895	1322.48	620.555	-311	200	0	4.88758	4.97178	67.2204	626.722	-5.33198	764.422	-914	200	0
386	2	30.8489	100.306	-839.957	-25227.9	86389.3	5886.93	402.85	640.035	0	41.3214	-63.3625	-795.302	39375.9	88349.8	506.231	411.09	150.489	0	3.40876	1.05262	57.2397	-733.341	1332.51	626.986	-311	200	0	4.99011	4.76511	67.3993	678.179	-79.572	771.653	-914	200	0
386	3	30.8082	100.75	-838.474	-25366.2	85970.6	5975.16	402.532	640.253	0	40.5667	-63.5119	-794.713	39384.8	88202.6	555.596	410.987	150.441	0	3.40755	1.00815	57.3358	-740.862	1359.81	633.066	-311	200	0	5.14324	4.52684	67.4611	717.436	-132.995	789.484	-914	200	0
386	4	30.6357	101.159	-836.966	-25496.7	85506.1	6053.54	402.162	640.463	0	39.7092	-63.6548	-794.426	39408.8	88043.6	593.189	410.827	150.393	0	3.4293	0.953624	57.3959	-749.964	1401.74	638.175	-311	200	0	5.33699	4.25896	67.4083	746.462	-164.691	814.56	-914	200	0
386	5	30.3066	101.523	-835.385	-25623.1	84999.7	6121.77	401.749	640.672	0	38.7598	-63.7996	-794.408	39443.4	87884.6	618.982	410.629	150.349	0	3.47844	0.895142	57.4099	-759.816	1452.78	642.146	-311	200	0	5.54581	3.98556	67.2527	766.528	-179.252	844.906	-914	200	0
386	6	29.7939	101.828	-833.655	-25748.4	84455.9	6179.38	401.308	640.886	0	37.7315	-63.9545	-794.61	39482.9	87736	634.467	410.414	150.312	0	3.55134	0.843774	57.374	-767.174	1506.07	645.507	-311	200	0	5.73915	3.74276	67.0192	774.31	-181.336	879.498	-914	200	0
386	7	29.0732	102.057	-831.709	-25873.8	83880.4	6225.73	400.853	641.109	0	36.6404	-64.1234	-794.977	39522	87606.1	642.467	410.2	150.285	0	3.63796	0.809185	57.2903	-768.114	1556.09	649.282	-311	200	0	5.89406	3.56546	66.7101	764.823	-174	916.506	-914	200	0
386	8	28.1335	102.199	-829.512	-25998	83279.3	6260.36	400.396	641.341	0	35.5091	-64.3042	-795.467	39557.7	87499.9	646.487	409.998	150.271	0	3.72364	0.793528	57.1785	-760.185	1599.9	654.182	-311	200	0	5.98724	3.48498	66.2867	736.444	-158.624	953.027	-914	200	0
386	9	26.9841	102.258	-827.08	-26118.4	82656.7	6283.3	399.938	641.579	0	34.3711	-64.4869	-796.066	39589.3	87419.7	649.71	409.815	150.269	0	3.79209	0.794119	57.0811	-743.652	1637.13	659.693	-311	200	0	5.98658	3.51834	65.6907	689.848	-136.051	985.234	-914	200	0
387	0	25.6534	102.253	-824.485	-26231.9	82015	6294.76	399.474	641.816	0	33.2682	-64.6529	-796.8	39618.4	87365.3	654.942	409.645	150.278	0	3.8331	0.812314	57.0467	-721.668	1669.56	664.069	-311	200	0	5.8776	3.65484	64.8877	624.393	-108.765	1009.64	-914	200	0	57.0647	42.5099	-1492.04	-616719	728629	-3595.53	489.893	414.533	0
387	1	24.1809	102.212	-821.831	-26335	81356.3	6294.62	398.994	642.044	0	32.2415	-64.7804	-797.717	39647	87335.5	665.091	409.482	150.299	0	3.84598	0.852115	57.1022	-698.488	1699.11	665.455	-311	200	0	5.68668	3.86535	63.9169	540.766	-79.8952	1026.17	-914	200	0
387	2	22.604	102.15	-819.2	-26425.4	80683	6282.5	398.49	642.258	0	31.322	-64.8538	-798.851	39676.9	87328.9	682.896	409.318	150.333	0	3.83299	0.90799	57.2394	-677.255	1724.65	662.915	-311	200	0	5.45674	4.11926	62.9024	443.895	-49.8376	1039.19	-914	200	0
387	3	20.9492	102.071	-816.619	-26503.5	79997.7	6258.15	397.962	642.455	0	30.5263	-64.867	-800.201	39709.2	87345	710.235	409.154	150.376	0	3.7968	0.962909	57.4223	-659.691	1742.33	656.409	-311	200	0	5.21105	4.38885	62.0217	338.681	-15.983	1052.36	-914	200	0
387	4	19.2308	101.964	-814.068	-26571.9	79302.4	6221.81	397.415	642.641	0	29.8603	-64.8185	-801.731	39743.9	87384.5	747.684	408.995	150.427	0	3.7452	1.00079	57.6	-646.794	1749.24	646.574	-311	200	0	4.95296	4.65019	61.4537	226.255	21.8695	1063.53	-914	200	0
387	5	17.4547	101.807	-811.505	-26634.4	78599.8	6174.24	396.857	642.821	0	29.3237	-64.7086	-803.384	39781	87449.6	794.594	408.852	150.483	0	3.69018	1.01534	57.7177	-639.148	1744.25	634.755	-311	200	0	4.69777	4.88622	61.3107	106.399	53.8782	1065.99	-914	200	0
387	6	15.623	101.582	-808.881	-26693.8	77894.5	6116.08	396.299	643.001	0	28.9106	-64.5415	-805.09	39820.2	87542.3	849.831	408.736	150.54	0	3.64138	1.00879	57.7312	-637.318	1726.32	622.498	-311	200	0	4.494	5.08697	61.6025	-18.2876	60.9013	1052.37	-914	200	0
387	7	13.74	101.276	-806.159	-26751	77192.5	6047.67	395.753	643.183	0	28.6097	-64.325	-806.785	39861.2	87662.5	912.08	408.657	150.593	0	3.60283	0.988456	57.6262	-642.625	1695.1	611.176	-311	200	0	4.40113	5.24556	62.2631	-137.62	28.8334	1017.92	-914	200	0
387	8	11.8173	100.887	-803.331	-26805.4	76498.9	5969.24	395.227	643.368	0	28.4073	-64.0673	-808.432	39902.9	87808.4	979.602	408.616	150.642	0	3.57416	0.9629	57.4343	-656.965	1652.76	602.053	-311	200	0	4.4535	5.35696	63.1796	-230.545	-38.8285	961.831	-914	200	0
387	9	9.87462	100.423	-800.423	-26855.9	75816.9	5881.18	394.721	643.552	0	28.2931	-63.7725	-810.038	39944.1	87977.3	1051.08	408.609	150.689	0	3.55245	0.937909	57.2223	-680.54	1604.18	595.89	-311	200	0	4.65201	5.41917	64.1829	-271.97	-126	886.876	-914	200	0
388	0	7.93949	99.905	-797.505	-26900.7	75150	5784	394.231	643.731	0	28.2643	-63.438	-811.655	39984.4	88164.9	1126.69	408.624	150.737	0	3.53568	0.916223	57.0544	-709.5	1554.12	592.495	-311	200	0	4.97128	5.42857	65.0793	-247.242	-216.451	800.584	-914	200	0	38.8789	41.8074	-1485.48	-604992	720310	6175.6	485.864	408.429	0
388	1	6.04371	99.3572	-794.666	-26937.5	74501.8	5678.71	393.752	643.898	0	28.3254	-63.0563	-813.359	40025.2	88366.1	1207.22	408.643	150.79	0	3.52614	0.898226	56.9671	-736.65	1504.48	591.087	-311	200	0	5.36049	5.37851	65.7328	-159.361	-296.498	715.198	-914	200	0
388	2	4.21471	98.802	-791.98	-26964.1	73875.2	5567.09	393.279	644.047	0	28.4832	-62.625	-815.213	40068.3	88574.5	1292.44	408.652	150.849	0	3.52798	0.881638	56.9696	-754.888	1456.41	591.068	-311	200	0	5.74867	5.27126	66.0991	-24.27	-350.39	644.044	-914	200	0
388	3	2.4691	98.2502	-789.475	-26978.6	73270.1	5451.06	392.809	644.173	0	28.7391	-62.1524	-817.246	40115.3	88784.1	1380.78	408.638	150.914	0	3.54344	0.864867	57.0468	-760.139	1413.83	592.183	-311	200	0	6.07126	5.13144	66.2318	138.766	-359.872	597.73	-914	200	0
388	4	0.813423	97.7018	-787.13	-26979.6	72684.4	5331.76	392.341	644.276	0	29.083	-61.6563	-819.439	40167.7	88992.5	1469.66	408.602	150.982	0	3.57442	0.850349	57.1645	-751.831	1382.04	594.424	-311	200	0	6.3021	5.00437	66.2878	314.043	-311.537	581.475	-914	200	0
388	5	-0.754037	97.148	-784.888	-26967.7	72116.2	5209.26	391.881	644.359	0	29.4947	-61.1622	-821.743	40226.3	89200.2	1555.83	408.55	151.048	0	3.62267	0.841851	57.276	-731.51	1363.68	598.23	-311	200	0	6.45627	4.93526	66.4398	488.477	-209.402	594.292	-914	200	0
388	6	-2.24305	96.5724	-782.675	-26946.4	71566.4	5082.75	391.438	644.429	0	29.948	-60.7004	-824.089	40290.9	89408.7	1636.07	408.494	151.109	0	3.68467	0.842725	57.3378	-701.585	1357.45	603.933	-311	200	0	6.5613	4.94115	66.7467	645.875	-82.5654	631.569	-914	200	0
388	7	-3.66843	95.9558	-780.416	-26920.2	71037.7	4950.84	391.025	644.495	0	30.4183	-60.2997	-826.407	40359.8	89618.3	1707.66	408.443	151.162	0	3.74819	0.859949	57.335	-665.641	1360.17	610.71	-311	200	0	6.62759	4.99573	67.1381	766.293	24.4985	687.067	-914	200	0
388	8	-5.04344	95.2837	-778.056	-26892.7	70532	4812.5	390.652	644.564	0	30.8894	-59.9802	-828.644	40430.5	89829	1768.41	408.405	151.209	0	3.79912	0.903423	57.2921	-629.017	1368.02	616.843	-311	200	0	6.64212	5.04231	67.5024	834.806	75.4764	751.818	-914	200	0
388	9	-6.37177	94.5554	-775.581	-26865.3	70050.3	4667.68	390.32	644.639	0	31.3581	-59.7496	-830.778	40502.2	90039.7	1816.85	408.38	151.248	0	3.833	0.976283	57.2523	-597.736	1376.01	620.886	-311	200	0	6.58166	5.02759	67.7826	850.62	60.3162	815.201	-914	200	0
389	0	-7.6411	93.7875	-773.045	-26838	69592.9	4517.47	390.024	644.717	0	31.8334	-59.6031	-832.829	40576.8	90247.8	1852.71	408.363	151.278	0	3.85522	1.07002	57.2458	-576.617	1379.35	622.049	-311	200	0	6.42465	4.93228	68.0168	828.682	-5.24729	869.217	-914	200	0	31.8726	36.6833	-1481.54	-593596	721256	10209.7	487.566	401.664	0
389	1	-8.8263	93.0088	-770.553	-26809.9	69158.6	4364.12	389.752	644.793	0	32.3317	-59.5249	-834.856	40657.4	90451.1	1876.58	408.343	151.3	0	3.87228	1.1707	57.2715	-567.854	1376.65	620.025	-311	200	0	6.16342	4.78005	68.3005	796.504	-91.5567	909.102	-914	200	0
389	2	-9.904	92.247	-768.211	-26780.4	68744.1	4210.49	389.486	644.861	0	32.8704	-59.4937	-836.917	40745.9	90650.9	1889.13	408.315	151.314	0	3.88554	1.2651	57.2961	-570.495	1371.19	615.185	-311	200	0	5.82565	4.61411	68.6968	782.694	-166.883	930.924	-914	200	0
389	3	-10.8644	91.5193	-766.081	-26748.4	68345.1	4059.14	389.214	644.916	0	33.4613	-59.4911	-839.044	40842.6	90850.5	1890.69	408.279	151.322	0	3.88976	1.34003	57.2634	-581.553	1369.18	608.589	-311	200	0	5.47213	4.45976	69.1527	798.006	-206.092	932.865	-914	200	0
389	4	-11.7115	90.8328	-764.178	-26713.1	67959.6	3911.75	388.932	644.957	0	34.107	-59.5084	-841.233	40946.5	91053	1881.33	408.238	151.326	0	3.87754	1.38098	57.1201	-598.165	1376.34	601.304	-311	200	0	5.1567	4.31909	69.5217	829.363	-193.214	917.534	-914	200	0
389	5	-12.459	90.1872	-762.483	-26674.3	67589.3	3769.11	388.644	644.983	0	34.7976	-59.5498	-843.454	41056.7	91259.5	1861.33	408.197	151.323	0	3.84507	1.37565	56.8489	-618.489	1394.7	593.95	-311	200	0	4.90247	4.19688	69.7001	855.025	-121.347	889.862	-914	200	0
389	6	-13.1299	89.5756	-760.951	-26632.8	67239.2	3631.22	388.362	644.999	0	35.5105	-59.63	-845.652	41172.6	91470.2	1831.69	408.165	151.313	0	3.79265	1.31893	56.4829	-641.031	1421.12	587.142	-311	200	0	4.71659	4.11451	69.6966	861.711	0.669167	853.55	-914	200	0
389	7	-13.7521	88.9862	-759.522	-26589.9	66914.8	3497.59	388.101	645.009	0	36.2176	-59.7658	-847.769	41293.1	91685	1793.85	408.149	151.292	0	3.72446	1.21454	56.0907	-664.619	1447.48	581.79	-311	200	0	4.60587	4.10286	69.5615	847.504	142.154	810.474	-914	200	0
389	8	-14.3498	88.4095	-758.141	-26546.4	66620.4	3367.58	387.873	645.015	0	36.895	-59.9676	-849.76	41415.3	91903	1748.9	408.152	151.262	0	3.6488	1.07508	55.7441	-689.05	1464	578.668	-311	200	0	4.57831	4.18806	69.3023	814.951	261.533	763.132	-914	200	0
389	9	-14.9341	87.8449	-756.788	-26502.6	66357.4	3240.62	387.683	645.02	0	37.5314	-60.2337	-851.606	41535.6	92122.6	1697.45	408.175	151.227	0	3.57584	0.919072	55.4895	-714.374	1465	578.346	-311	200	0	4.63606	4.37765	68.8587	767.344	326.13	716.926	-914	200	0
390	0	-15.4999	87.3042	-755.493	-26458.1	66124.4	3116.6	387.525	645.021	0	38.1317	-60.5489	-853.329	41652.1	92341.6	1640.49	408.213	151.189	0	3.51626	0.763683	55.3495	-739.657	1451.1	581.472	-311	200	0	4.76198	4.66079	68.1598	712.007	320.863	678.42	-914	200	0	32.383	29.5274	-1488.76	-589036	723176	8613.99	486.508	396.422	0
390	1	-16.0321	86.8091	-754.333	-26411.9	65918	2995.99	387.386	645.014	0	38.7121	-60.8894	-854.987	41766.2	92559.2	1579.66	408.258	151.15	0	3.48115	0.62236	55.3469	-763.088	1426.86	588.407	-311	200	0	4.91737	5.02108	67.2241	661.962	246.634	651.352	-914	200	0
390	2	-16.518	86.381	-753.38	-26363.4	65735.5	2879.86	387.254	644.993	0	39.2892	-61.2333	-856.643	41880.2	92775.1	1516.47	408.301	151.111	0	3.47746	0.509478	55.5009	-782.535	1398.24	598.668	-311	200	0	5.06023	5.44189	66.1727	632.415	118.465	636.342	-914	200	0
390	3	-16.9548	86.0305	-752.663	-26313	65576.7	2769.68	387.126	644.96	0	39.8728	-61.5666	-858.336	41997.1	92990.1	1451.96	408.338	151.071	0	3.50132	0.44034	55.803	-795.778	1370.73	610.939	-311	200	0	5.16649	5.89941	65.1739	638.286	-35.7856	633.753	-914	200	0
390	4	-17.3507	85.7532	-752.164	-26261.4	65443.7	2666.6	387.007	644.914	0	40.4646	-61.8848	-860.076	42119.1	93204.9	1387.07	408.368	151.029	0	3.5389	0.424394	56.2153	-801.126	1347.93	623.448	-311	200	0	5.23599	6.36123	64.4155	690.213	-181.023	644.704	-914	200	0
390	5	-17.7232	85.5321	-751.83	-26208.9	65337.7	2570.92	386.905	644.86	0	41.0621	-62.1898	-861.859	42246.2	93419.2	1322.35	408.393	150.982	0	3.57706	0.459485	56.6976	-797.971	1331.85	634.476	-311	200	0	5.28884	6.79166	64.0697	783.802	-286.535	669.785	-914	200	0
390	6	-18.0917	85.3442	-751.58	-26155.4	65257.7	2482.11	386.827	644.8	0	41.6612	-62.4883	-863.668	42376.1	93632.1	1257.45	408.412	150.935	0	3.61395	0.530413	57.2259	-786.846	1324.06	642.977	-311	200	0	5.35918	7.1473	64.2215	895.181	-337.549	707.308	-914	200	0
390	7	-18.4686	85.1696	-751.34	-26100.7	65203.2	2399.27	386.783	644.739	0	42.261	-62.7883	-865.473	42504.8	93841.8	1192.07	408.428	150.888	0	3.65676	0.612632	57.7761	-769.594	1326.12	648.929	-311	200	0	5.47907	7.37692	64.816	992.962	-339.795	752.83	-914	200	0
390	8	-18.8548	84.9985	-751.075	-26045.4	65175.1	2321.42	386.776	644.677	0	42.8686	-63.0945	-867.246	42629.4	94046.5	1127.01	408.443	150.845	0	3.70872	0.682586	58.3052	-748.651	1338.3	653.119	-311	200	0	5.66141	7.44436	65.6799	1053.04	-315.025	801.11	-914	200	0
390	9	-19.2406	84.8346	-750.813	-25990.9	65174.1	2247.29	386.805	644.617	0	43.4994	-63.4013	-868.987	42749	94245.6	1063.89	408.455	150.806	0	3.76252	0.727925	58.7608	-724.882	1357.76	656.527	-311	200	0	5.89301	7.35047	66.6138	1064	-289.763	848.108	-914	200	0
391	0	-19.6054	84.6952	-750.629	-25939.1	65198.3	2175.79	386.858	644.557	0	44.1696	-63.6892	-870.726	42863.5	94439.7	1004.22	408.461	150.773	0	3.80832	0.747433	59.1041	-696.831	1378.8	659.716	-311	200	0	6.13806	7.13095	67.4836	1027.57	-282.918	890.428	-914	200	0	37.0349	27.8398	-1505.74	-590811	730289	5277.29	485.871	393.034	0
391	1	-19.9236	84.6024	-750.617	-25891.9	65244.3	2106.67	386.921	644.494	0	44.887	-63.9317	-872.496	42972.9	94630.4	948.789	408.459	150.747	0	3.84214	0.744689	59.3163	-663.374	1395.06	662.83	-311	200	0	6.35868	6.83976	68.2304	959.051	-300.153	924.493	-914	200	0
391	2	-20.1742	84.5707	-750.841	-25849.9	65308.9	2040.52	386.981	644.428	0	45.6458	-64.1066	-874.321	43078.2	94817.9	897.523	408.447	150.73	0	3.86459	0.724911	59.3875	-626.383	1402.98	665.929	-311	200	0	6.53241	6.52783	68.8362	885.301	-340.38	947.841	-914	200	0
391	3	-20.348	84.6015	-751.307	-25812.3	65389.9	1978.17	387.035	644.357	0	46.4299	-64.2054	-876.211	43182.3	95000.9	849.907	408.422	150.717	0	3.87698	0.694702	59.3099	-590.25	1404.63	668.953	-311	200	0	6.64257	6.22782	69.3275	837.933	-403.47	960.211	-914	200	0
391	4	-20.4471	84.6881	-751.971	-25777.5	65485.7	1919.93	387.085	644.28	0	47.2184	-64.2336	-878.169	43288.5	95178.5	805.64	408.383	150.706	0	3.88007	0.661226	59.0864	-560.213	1406.43	671.579	-311	200	0	6.66898	5.95877	69.7783	842.377	-484.93	963.004	-914	200	0
391	5	-20.4825	84.8172	-752.758	-25743.9	65594.8	1865.21	387.139	644.199	0	47.9898	-64.2093	-880.177	43399.8	95350.8	764.759	408.331	150.692	0	3.87363	0.631389	58.7402	-540.813	1413.45	673.149	-311	200	0	6.60163	5.74076	70.243	906.517	-569.202	959.712	-914	200	0
391	6	-20.471	84.9663	-753.572	-25710.3	65717.6	1812.8	387.208	644.118	0	48.722	-64.1603	-882.196	43518.5	95517.8	727.255	408.273	150.67	0	3.85684	0.612136	58.3108	-534.136	1424.48	672.746	-311	200	0	6.45684	5.59456	70.6884	1016.7	-636.396	957.378	-914	200	0
391	7	-20.4312	85.1073	-754.323	-25676	65856	1761.65	387.305	644.039	0	49.3936	-64.1181	-884.181	43646.3	95677.2	692.437	408.21	150.636	0	3.83038	0.609549	57.8475	-539.602	1432.83	669.658	-311	200	0	6.27123	5.52536	71.0255	1143.64	-673.12	965.512	-914	200	0
391	8	-20.3797	85.2188	-754.955	-25639.7	66011.3	1711.06	387.437	643.962	0	49.9874	-64.1124	-886.088	43783.5	95824.2	658.431	408.143	150.588	0	3.7973	0.626949	57.4039	-555.297	1432.2	663.845	-311	200	0	6.07703	5.51543	71.2034	1252.38	-677.311	991.633	-914	200	0
391	9	-20.3267	85.2934	-755.457	-25599.2	66181.7	1660.37	387.605	643.886	0	50.4945	-64.1621	-887.894	43928.5	95953.7	622.038	408.069	150.525	0	3.76033	0.665441	57.0266	-578.784	1420.76	656.166	-311	200	0	5.88753	5.5355	71.2339	1312.81	-659.025	1036.39	-914	200	0
392	0	-20.2705	85.3398	-755.866	-25551.8	66361.3	1608.86	387.795	643.805	0	50.9185	-64.2695	-889.602	44078.4	96063	579.303	407.984	150.452	0	3.71932	0.723679	56.7434	-607.443	1400.04	648.204	-311	200	0	5.70738	5.55993	71.1171	1310.05	-635.543	1092.23	-914	200	0	41.6005	26.5648	-1529.54	-595828	738766	3850.31	484.01	390.182	0
392	1	-20.1989	85.3756	-756.249	-25495.5	66543	1556.23	387.991	643.713	0	51.2713	-64.4233	-891.236	44230.9	96151.3	526.777	407.885	150.371	0	3.67317	0.794819	56.5628	-638.443	1372.58	641.539	-311	200	0	5.55002	5.57192	70.7989	1249.11	-619.97	1147.86	-914	200	0
392	2	-20.0965	85.4181	-756.667	-25429.5	66721.4	1503.06	388.178	643.607	0	51.5649	-64.6085	-892.822	44385.6	96217.9	462.26	407.768	150.286	0	3.62394	0.867987	56.4802	-668.209	1341.99	637.218	-311	200	0	5.43766	5.55861	70.2493	1150.14	-614.259	1193.82	-914	200	0
392	3	-19.9536	85.4766	-757.156	-25355.3	66894.4	1450.3	388.35	643.487	0	51.8062	-64.8163	-894.381	44544.4	96260.2	384.811	407.628	150.195	0	3.57914	0.934998	56.4828	-692.619	1313.52	635.847	-311	200	0	5.38809	5.50758	69.5415	1040.29	-612.919	1222.9	-914	200	0
392	4	-19.7686	85.5513	-757.722	-25275.5	67062.3	1398.23	388.505	643.357	0	51.997	-65.0466	-895.913	44710.4	96273.2	294.946	407.458	150.095	0	3.54974	0.993634	56.551	-708.438	1292.91	637.603	-311	200	0	5.40593	5.41441	68.801	946.62	-608.908	1228.6	-914	200	0
392	5	-19.5474	85.6335	-758.345	-25192.8	67226.2	1346.12	388.649	643.221	0	52.1339	-65.3056	-897.403	44885.2	96252.4	194.798	407.257	149.983	0	3.54448	1.04586	56.6664	-715.301	1284.44	642.009	-311	200	0	5.47529	5.29247	68.1025	888.085	-595.24	1206.24	-914	200	0
392	6	-19.3037	85.7087	-758.98	-25108.5	67388	1292.95	388.788	643.082	0	52.2083	-65.6016	-898.828	45068.3	96196.6	87.5769	407.024	149.859	0	3.5651	1.09449	56.8209	-716.414	1289.48	648.012	-311	200	0	5.56046	5.16754	67.4648	869.64	-565.375	1154.94	-914	200	0
392	7	-19.0582	85.7621	-759.573	-25022.6	67549.8	1238.46	388.931	642.943	0	52.2088	-65.9424	-900.161	45257.5	96108.3	-23.6219	406.768	149.723	0	3.60598	1.1387	57.0124	-716.331	1306.46	654.438	-311	200	0	5.62323	5.05807	66.9435	884.481	-515.786	1078.6	-914	200	0
392	8	-18.8324	85.7875	-760.078	-24935.1	67713.1	1183.06	389.087	642.806	0	52.1283	-66.3338	-901.378	45451.1	95990.8	-137.109	406.493	149.576	0	3.65681	1.17213	57.229	-717.771	1331.99	660.495	-311	200	0	5.63636	4.96939	66.6596	920.438	-448.987	984.83	-914	200	0
392	9	-18.638	85.7913	-760.48	-24845	67878.3	1127.06	389.257	642.67	0	51.9681	-66.7752	-902.473	45648.2	95845.5	-252.889	406.203	149.419	0	3.70642	1.18842	57.4505	-720.855	1362.19	665.659	-311	200	0	5.59262	4.91094	66.6664	965.048	-371.847	882.528	-914	200	0
393	0	-18.4704	85.7922	-760.818	-24750.4	68045.5	1070.3	389.437	642.531	0	51.7385	-67.256	-903.467	45848.8	95672.1	-371.825	405.894	149.252	0	3.74629	1.18649	57.6666	-724.349	1394.57	669.246	-311	200	0	5.52447	4.90162	66.8338	1009.25	-290.322	780.788	-914	200	0	41.4987	22.6958	-1544.31	-597990	743105	106.474	482.187	387.73	0
393	1	-18.311	85.813	-761.172	-24649.5	68214.4	1012.13	389.617	642.384	0	51.4543	-67.7586	-904.395	46052.1	95468.6	-494.829	405.561	149.08	0	3.77217	1.16823	57.8819	-726.485	1428.45	670.631	-311	200	0	5.50517	4.95246	66.9255	1046.77	-207.653	691.4	-914	200	0
393	2	-18.1394	85.868	-761.608	-24541.4	68383.2	951.727	389.788	642.223	0	51.1253	-68.2672	-905.282	46255.1	95232.9	-622.877	405.197	148.905	0	3.78445	1.13508	58.0962	-725.228	1462.9	669.432	-311	200	0	5.60774	5.05955	66.7419	1070.31	-125.934	631.397	-914	200	0
393	3	-17.9449	85.9556	-762.133	-24426.6	68548.5	888.602	389.943	642.05	0	50.7511	-68.7734	-906.127	46453.6	94963.7	-757.395	404.802	148.734	0	3.78764	1.08984	58.2905	-718.706	1495.64	665.218	-311	200	0	5.85684	5.21201	66.2049	1071.49	-47.0809	618.896	-914	200	0
393	4	-17.7311	86.0598	-762.702	-24305.5	68706.6	822.468	390.083	641.868	0	50.3228	-69.2795	-906.895	46644.9	94662.6	-899.884	404.381	148.566	0	3.78808	1.03928	58.4341	-705.877	1524.06	657.721	-311	200	0	6.20933	5.39467	65.3921	1044.01	27.1421	662.742	-914	200	0
393	5	-17.5122	86.1557	-763.247	-24179.7	68857.4	752.877	390.216	641.68	0	49.8295	-69.797	-907.527	46829.4	94334.2	-1051.1	403.946	148.399	0	3.79189	0.992999	58.5012	-687.187	1545.81	647.562	-311	200	0	6.57261	5.58529	64.4975	986.665	94.3979	754.408	-914	200	0
393	6	-17.308	86.2172	-763.698	-24051.8	69004.5	679.191	390.356	641.494	0	49.2604	-70.344	-907.956	47009.1	93985.1	-1210.85	403.513	148.225	0	3.80351	0.95986	58.4835	-664.436	1558.47	636.517	-311	200	0	6.85546	5.75332	63.7396	906.474	149.2	869.934	-914	200	0
393	7	-17.1372	86.2237	-763.994	-23924.9	69152.2	600.537	390.514	641.316	0	48.6068	-70.9369	-908.128	47185.9	93621.3	-1378.08	403.093	148.04	0	3.8227	0.945526	58.3995	-640.099	1559.97	626.822	-311	200	0	7.01093	5.86785	63.293	818.547	183.479	981.837	-914	200	0
393	8	-17.0096	86.1645	-764.112	-23800	69301.9	515.948	390.696	641.147	0	47.8663	-71.5814	-908.024	47360.1	93247.3	-1551.21	402.693	147.843	0	3.84332	0.95087	58.2909	-617.733	1549.7	620.014	-311	200	0	7.03325	5.91246	63.2463	739.432	192.45	1072.32	-914	200	0
393	9	-16.9199	86.0431	-764.08	-23675.9	69451.4	425.009	390.895	640.986	0	47.0486	-72.2677	-907.665	47531.4	92867.4	-1728.83	402.315	147.633	0	3.85649	0.970269	58.2099	-602.117	1529.78	616.625	-311	200	0	6.93068	5.88817	63.5807	681.023	175.734	1137.48	-914	200	0
394	0	-16.8466	85.8796	-763.977	-23549.2	69596.8	328.156	391.098	640.825	0	46.1797	-72.9738	-907.116	47699.7	92485.8	-1909.79	401.956	147.416	0	3.85531	0.992473	58.1926	-596.869	1504.88	616.649	-311	200	0	6.71361	5.80295	64.1964	649.743	131.184	1180	-914	200	0	35.8614	15.385	-1545.87	-596329	739181	-4014.18	478.982	386.042	0
394	1	-16.7604	85.7036	-763.906	-23416.3	69735.8	226.108	391.288	640.653	0	45.2947	-73.6749	-906.472	47865	92104.3	-2092.73	401.607	147.196	0	3.83707	1.00586	58.2383	-602.027	1479.48	619.661	-311	200	0	6.39738	5.66463	64.9551	648.776	53.1777	1201.25	-914	200	0
394	2	-16.6398	85.5385	-763.938	-23274.8	69868	119.24	391.458	640.467	0	44.4251	-74.354	-905.822	48028.1	91721.6	-2276	401.258	146.978	0	3.80319	1.00395	58.3151	-614.608	1456.36	624.614	-311	200	0	6.00778	5.48263	65.7101	681.118	-60.1853	1202.96	-914	200	0
394	3	-16.4826	85.3914	-764.094	-23124.2	69994	7.6253	391.604	640.264	0	43.5892	-75.0055	-905.227	48189.5	91333.8	-2457.96	400.896	146.765	0	3.75953	0.987393	58.3819	-630.812	1437.55	630.142	-311	200	0	5.58981	5.26809	66.3501	748.461	-198.389	1191.71	-914	200	0
394	4	-16.3006	85.2542	-764.345	-22965.3	70113.7	-108.567	391.73	640.046	0	42.7947	-75.6328	-904.721	48350.3	90937.7	-2637.32	400.515	146.558	0	3.71624	0.962557	58.4118	-647.671	1424.67	635.434	-311	200	0	5.2075	5.03132	66.8214	844.141	-337.706	1175.57	-914	200	0
394	5	-16.1112	85.1101	-764.622	-22799.1	70227.1	-228.947	391.845	639.818	0	42.0429	-76.2457	-904.3	48511.7	90532.1	-2813.41	400.113	146.354	0	3.68396	0.938662	58.4043	-663.871	1417.87	640.715	-311	200	0	4.92709	4.79352	67.0888	950.792	-452.583	1156.79	-914	200	0
394	6	-15.9345	84.9412	-764.842	-22626.9	70333.6	-353.096	391.958	639.584	0	41.3274	-76.8591	-903.935	48674.6	90117.3	-2985.78	399.694	146.153	0	3.66729	0.925231	58.3646	-679.805	1416.33	646.584	-311	200	0	4.79155	4.59787	67.083	1047.97	-528.749	1129.97	-914	200	0
394	7	-15.7926	84.7323	-764.928	-22451.8	70432.3	-480.768	392.077	639.352	0	40.6344	-77.4889	-903.588	48839.2	89694	-3153.6	399.264	145.95	0	3.66148	0.929062	58.2793	-696.527	1419.72	652.971	-311	200	0	4.79784	4.49168	66.7288	1119.95	-564.438	1088.37	-914	200	0
394	8	-15.7043	84.4751	-764.843	-22277.7	70523.5	-611.871	392.207	639.127	0	39.9487	-78.1443	-903.229	49005.3	89265	-3316.07	398.829	145.744	0	3.65718	0.94982	58.1219	-714.22	1428.31	659.178	-311	200	0	4.90041	4.49961	66.0386	1158.25	-562.904	1031.73	-914	200	0
394	9	-15.6773	84.1709	-764.601	-22107.4	70610.2	-746.202	392.349	638.914	0	39.2613	-78.8227	-902.856	49171.7	88834.4	-3473.23	398.393	145.538	0	3.64892	0.978354	57.8793	-731.513	1441.76	664.529	-311	200	0	5.04356	4.61358	65.1414	1162.82	-528.091	967.498	-914	200	0
395	0	-15.7062	83.8315	-764.276	-21941	70696.8	-883.203	392.502	638.708	0	38.5733	-79.5085	-902.493	49336.9	88405.7	-3626.74	397.957	145.333	0	3.6379	1.00257	57.5717	-746.347	1459.17	668.436	-311	200	0	5.18731	4.7951	64.1926	1141.12	-466.63	906.113	-914	200	0	28.893	6.18649	-1542.03	-592357	735220	-8293.51	477.391	384.142	0
395	1	-15.7765	83.4742	-763.965	-21776.6	70786.6	-1021.99	392.657	638.505	0	37.8921	-80.1802	-902.181	49500.3	87982.1	-3779.54	397.522	145.133	0	3.62794	1.0154	57.2464	-757.379	1479.69	670.231	-311	200	0	5.30877	4.98658	63.2867	1101.71	-387.666	854.762	-914	200	0
395	2	-15.8736	83.1126	-763.737	-21611.4	70880.7	-1161.57	392.808	638.297	0	37.2241	-80.8219	-901.948	49662.2	87564.7	-3934.31	397.084	144.939	0	3.62159	1.01663	56.9504	-764.039	1501.04	669.479	-311	200	0	5.39453	5.13541	62.4678	1047.59	-297.845	813.852	-914	200	0
395	3	-15.9882	82.7514	-763.613	-21442.6	70978.7	-1301	392.951	638.081	0	36.5707	-81.4274	-901.798	49822	87154.1	-4091.66	396.645	144.753	0	3.62016	1.01149	56.7119	-765.379	1518.44	666.552	-311	200	0	5.4395	5.22015	61.7862	977.226	-202.155	779.413	-914	200	0
395	4	-16.1168	82.3885	-763.574	-21267.3	71078.7	-1439.35	393.087	637.852	0	35.929	-81.9959	-901.711	49978.8	86750.4	-4250.31	396.206	144.573	0	3.62423	1.00893	56.5463	-759.916	1526.44	662.694	-311	200	0	5.44795	5.25122	61.3105	888.401	-110.919	749.164	-914	200	0
395	5	-16.2616	82.0193	-763.577	-21083.9	71178.5	-1575.9	393.217	637.612	0	35.294	-82.5299	-901.649	50132.4	86353.8	-4408.52	395.773	144.399	0	3.63288	1.01692	56.463	-747.228	1521.73	659.364	-311	200	0	5.42875	5.2444	61.0939	779.039	-39.199	724.944	-914	200	0
395	6	-16.4285	81.6375	-763.564	-20892.3	71276.2	-1710.43	393.347	637.362	0	34.6602	-83.0386	-901.566	50283	85963.7	-4565.16	395.349	144.227	0	3.64472	1.03734	56.4585	-728.762	1504.75	657.613	-311	200	0	5.39332	5.20276	61.1478	648.917	2.376	710.38	-914	200	0
395	7	-16.6225	81.2361	-763.488	-20693.9	71371.6	-1843	393.481	637.104	0	34.0227	-83.536	-901.411	50431.1	85577.8	-4719.85	394.938	144.053	0	3.66039	1.06619	56.5122	-706.41	1479.56	657.673	-311	200	0	5.35346	5.12	61.4283	502.738	13.5834	708.943	-914	200	0
395	8	-16.8424	80.8119	-763.323	-20490.7	71465.6	-1973.73	393.624	636.844	0	33.3764	-84.0364	-901.156	50576.9	85194.4	-4872.19	394.539	143.875	0	3.68273	1.09685	56.605	-681.732	1451.51	658.418	-311	200	0	5.32127	4.99151	61.8322	349.597	-0.187518	722.835	-914	200	0
395	9	-17.0801	80.3682	-763.086	-20285.3	71559.5	-2102.66	393.776	636.583	0	32.718	-84.5461	-900.797	50720.6	84813.8	-5020.78	394.154	143.694	0	3.71235	1.12216	56.7429	-656.667	1424.5	657.56	-311	200	0	5.31564	4.83114	62.2352	201.417	-40.1577	751.376	-914	200	0
396	0	-17.3194	79.9192	-762.825	-20078.7	71654.2	-2229.63	393.933	636.321	0	32.0516	-85.0573	-900.364	50861	84439.5	-5163.59	393.784	143.511	0	3.74263	1.13798	56.9472	-633.25	1401.13	653.198	-311	200	0	5.34924	4.67534	62.5375	75.5141	-116.517	791.046	-914	200	0	20.69	-2.61647	-1541.87	-589193	728038	-10919.1	472.538	381.865	0
396	1	-17.537	79.4883	-762.598	-19870.1	71748.7	-2354.09	394.085	636.056	0	31.3908	-85.5508	-899.916	50996.1	84075.5	-5298.78	393.426	143.332	0	3.76151	1.14678	57.2172	-612.88	1384.57	645.275	-311	200	0	5.4074	4.55566	62.6656	-6.82239	-235.002	838.189	-914	200	0
396	2	-17.7132	79.097	-762.444	-19658.7	71839.6	-2475.44	394.223	635.784	0	30.7545	-86.0076	-899.515	51124.5	83723.9	-5425.21	393.077	143.164	0	3.76082	1.15342	57.522	-597.008	1379.02	635.566	-311	200	0	5.45847	4.47186	62.5789	-32.3534	-385.457	892.08	-914	200	0
396	3	-17.8429	78.7537	-762.364	-19444.6	71922.4	-2593.36	394.341	635.506	0	30.1589	-86.4184	-899.195	51246.2	83383.9	-5542.67	392.732	143.009	0	3.74255	1.15808	57.8269	-587.486	1387.48	626.602	-311	200	0	5.48106	4.39971	62.2919	-4.64976	-540.055	953.83	-914	200	0
396	4	-17.935	78.4534	-762.32	-19229.2	71993.3	-2707.91	394.44	635.225	0	29.6131	-86.7866	-898.953	51362.2	83051.8	-5651.51	392.387	142.864	0	3.71516	1.15735	58.1086	-585.166	1409.9	620.504	-311	200	0	5.48178	4.3204	61.8638	59.6977	-658.235	1021.05	-914	200	0
396	5	-18.0069	78.1808	-762.247	-19014.8	72050.5	-2819.19	394.524	634.946	0	29.1167	-87.1212	-898.763	51473.9	82722.2	-5752.7	392.04	142.728	0	3.68759	1.15061	58.3498	-588.951	1442.8	618.336	-311	200	0	5.49125	4.24159	61.389	139.648	-702.603	1086.53	-914	200	0
396	6	-18.0806	77.9134	-762.058	-18803.8	72092.6	-2926.99	394.603	634.675	0	28.6605	-87.4307	-898.589	51581.4	82391.5	-5847.73	391.69	142.597	0	3.66905	1.14166	58.5372	-596.466	1479.88	620.004	-311	200	0	5.53198	4.19505	61.0125	216.024	-657.93	1142.7	-914	200	0
396	7	-18.1782	77.627	-761.659	-18598.4	72119.5	-3030.63	394.687	634.418	0	28.2284	-87.7232	-898.391	51684.9	82058.1	-5937.47	391.339	142.47	0	3.66851	1.13349	58.6597	-605.393	1514.39	624.479	-311	200	0	5.59054	4.21372	60.9105	274.424	-534.149	1183.71	-914	200	0
396	8	-18.3147	77.3066	-760.983	-18398.8	72132.4	-3128.97	394.788	634.178	0	27.8064	-88.0046	-898.137	51784.9	81721	-6021.76	390.99	142.342	0	3.68915	1.12388	58.6995	-614.627	1542.37	630.393	-311	200	0	5.62848	4.30613	61.2176	309.254	-355.122	1204.97	-914	200	0
396	9	-18.4913	76.9556	-760.022	-18204.3	72133.5	-3220.72	394.91	633.952	0	27.392	-88.2754	-897.824	51883.1	81379.6	-6100.08	390.641	142.212	0	3.72577	1.10751	58.6431	-624.672	1563.04	637.049	-311	200	0	5.61618	4.4505	61.9635	329.064	-150.972	1204.44	-914	200	0
397	0	-18.695	76.5972	-758.844	-18013.9	72124.7	-3305.13	395.045	633.739	0	26.9976	-88.5282	-897.5	51982.1	81033.1	-6171.83	390.288	142.081	0	3.76935	1.0808	58.5047	-636.917	1577.46	644.826	-311	200	0	5.55364	4.61798	63.0517	352.636	44.5852	1183.13	-914	200	0	15.9465	-7.23681	-1527.28	-580033	726535	-12683.8	475.913	379.359	0
397	1	-18.9048	76.2634	-757.572	-17825.9	72108.2	-3382.5	395.183	633.53	0	26.6449	-88.7497	-897.257	52084.1	80682.6	-6236.25	389.921	141.952	0	3.81151	1.04422	58.3253	-652.111	1587.11	654.216	-311	200	0	5.46083	4.80054	64.2861	392.872	201.821	1143.69	-914	200	0
397	2	-19.1008	75.9791	-756.317	-17637.8	72085.5	-3453.74	395.311	633.321	0	26.3547	-88.927	-897.174	52190.2	80331.3	-6293.04	389.538	141.828	0	3.84491	1.00162	58.1489	-669.152	1592.68	664.815	-311	200	0	5.35931	5.00639	65.4738	442.158	303.973	1089.85	-914	200	0
397	3	-19.2707	75.7533	-755.135	-17447.7	72057	-3519.57	395.423	633.106	0	26.1354	-89.0536	-897.274	52300.7	79984.7	-6342.88	389.142	141.712	0	3.86268	0.957527	58.0045	-685.213	1594.13	675.572	-311	200	0	5.2711	5.23164	66.5309	476.155	349.108	1025.96	-914	200	0
397	4	-19.4111	75.5803	-754.03	-17255.6	72022.5	-3580.44	395.517	632.885	0	25.9817	-89.1313	-897.519	52415.5	79647.1	-6387.29	388.741	141.6	0	3.86011	0.914593	57.8963	-697.162	1591.47	685.405	-311	200	0	5.21668	5.45516	67.4598	475.097	344.65	956.343	-914	200	0
397	5	-19.5276	75.4445	-752.969	-17062.9	71982.1	-3637.05	395.598	632.661	0	25.8779	-89.1685	-897.832	52534.6	79320	-6428.04	388.346	141.487	0	3.83665	0.875004	57.8113	-703.288	1584.13	693.267	-311	200	0	5.20219	5.65724	68.2491	438.427	299.985	887.204	-914	200	0
397	6	-19.6334	75.324	-751.891	-16873	71938.3	-3690.41	395.676	632.441	0	25.802	-89.1812	-898.12	52657.1	79002.3	-6466.67	387.964	141.37	0	3.79601	0.844637	57.7439	-703.921	1570.76	698.034	-311	200	0	5.22089	5.81996	68.8295	379.393	227.81	829.201	-914	200	0
397	7	-19.7456	75.1981	-750.721	-16688.1	71894.6	-3740.83	395.767	632.229	0	25.7277	-89.1918	-898.302	52781.2	78690.6	-6504.42	387.599	141.243	0	3.74441	0.832964	57.7051	-700.729	1551.63	698.77	-311	200	0	5.26911	5.9124	69.1013	314.093	151.422	793.732	-914	200	0
397	8	-19.8779	75.0567	-749.394	-16508.5	71853.7	-3787.3	395.882	632.029	0	25.6297	-89.2254	-898.339	52905.9	78379.9	-6542.24	387.25	141.107	0	3.68782	0.846912	57.7102	-695.838	1530.77	695.316	-311	200	0	5.3553	5.89773	68.9879	256.314	97.8672	785.945	-914	200	0
397	9	-20.0335	74.9037	-747.89	-16332.5	71814.6	-3828.5	396.023	631.838	0	25.4922	-89.3003	-898.24	53030.6	78064.3	-6580.79	386.908	140.962	0	3.63075	0.884052	57.7597	-691.521	1514.41	688.677	-311	200	0	5.49689	5.76193	68.4604	217.143	80.7317	803.757	-914	200	0
398	0	-20.1989	74.7563	-746.253	-16156.8	71772.8	-3863.42	396.177	631.651	0	25.3162	-89.4202	-898.07	53155.5	77739.1	-6620.91	386.562	140.811	0	3.57801	0.932157	57.8316	-690.517	1506.78	680.482	-311	200	0	5.71051	5.53429	67.5126	207.979	95.6057	841.956	-914	200	0	12.8454	-9.55987	-1514.1	-568597	718758	-13106.2	474.82	375.034	0
398	1	-20.3497	74.6395	-744.573	-15977.7	71721.9	-3891.26	396.326	631.459	0	25.1154	-89.5762	-897.921	53281.8	77402.4	-6664.07	386.202	140.661	0	3.53534	0.976016	57.8926	-695.608	1507.49	672.005	-311	200	0	6.00213	5.27915	66.1718	241.146	126.541	893.639	-914	200	0
398	2	-20.4651	74.5746	-742.944	-15792.3	71657.1	-3911.65	396.45	631.256	0	24.9015	-89.7583	-897.875	53411.3	77054.3	-6711.82	385.819	140.514	0	3.50655	1.00504	57.9244	-707.197	1512.91	664.064	-311	200	0	6.35871	5.06527	64.5511	324.73	152.022	948.923	-914	200	0
398	3	-20.538	74.5705	-741.423	-15599.6	71578.5	-3924.93	396.542	631.04	0	24.6747	-89.966	-897.972	53545.5	76694.8	-6765.06	385.409	140.371	0	3.49119	1.01665	57.9313	-721.418	1519.15	657.477	-311	200	0	6.74227	4.94173	62.8272	456.315	152.985	997.137	-914	200	0
398	4	-20.5755	74.6211	-740.015	-15400.3	71491.8	-3931.88	396.609	630.811	0	24.4241	-90.206	-898.205	53684.2	76323	-6824.16	384.973	140.232	0	3.48678	1.01434	57.9214	-732.014	1523.87	653.087	-311	200	0	7.10062	4.92498	61.1514	619.583	122.406	1031.97	-914	200	0
398	5	-20.5945	74.7086	-738.677	-15196.7	71403.4	-3933.46	396.664	630.573	0	24.1323	-90.4869	-898.536	53825.5	75938.3	-6889.52	384.513	140.096	0	3.4928	1.00354	57.8896	-734.38	1526.56	651.644	-311	200	0	7.39257	4.98832	59.6116	787.444	67.791	1054.97	-914	200	0
398	6	-20.6139	74.8078	-737.333	-14991.2	71317.7	-3930.59	396.724	630.332	0	23.781	-90.816	-898.907	53967.1	75541.9	-6961.36	384.037	139.964	0	3.5109	0.990067	57.8266	-727.697	1527.69	653.52	-311	200	0	7.59562	5.07509	58.2772	931.489	2.49519	1075.08	-914	200	0
398	7	-20.6477	74.8952	-735.909	-14785.4	71236.5	-3923.94	396.801	630.091	0	23.3585	-91.1946	-899.273	54107.2	75136.3	-7039.76	383.552	139.832	0	3.54238	0.978929	57.7371	-714.372	1527.7	657.924	-311	200	0	7.69201	5.1395	57.2557	1030.2	-63.5977	1102.57	-914	200	0
398	8	-20.6982	74.9569	-734.374	-14580.5	71160.4	-3914.08	396.9	629.854	0	22.863	-91.6169	-899.612	54246.1	74724	-7124.62	383.062	139.701	0	3.58543	0.972983	57.6387	-697.826	1527.89	662.849	-311	200	0	7.66482	5.17519	56.6752	1073.04	-121.886	1141.62	-914	200	0
398	9	-20.7549	74.994	-732.757	-14376.8	71090	-3901.75	397.017	629.62	0	22.3017	-92.0704	-899.922	54385.5	74307.4	-7215.08	382.571	139.567	0	3.63468	0.973764	57.5447	-680.372	1531.76	666.271	-311	200	0	7.50845	5.20528	56.6109	1061.89	-160.853	1189.28	-914	200	0
399	0	-20.7953	75.0197	-731.142	-14174	71025.9	-3887.72	397.144	629.386	0	21.6891	-92.5342	-900.22	54527.4	73889	-7309.77	382.079	139.429	0	3.684	0.982332	57.4606	-663.163	1542.51	667.316	-311	200	0	7.23636	5.24919	57.0483	1007.85	-170.936	1239.08	-914	200	0	9.4412	-12.6207	-1508.65	-558384	706544	-14345	468.298	369.518	0
399	1	-20.7905	75.0502	-729.629	-13970.3	70969	-3872.59	397.267	629.147	0	21.0465	-92.9805	-900.522	54672.8	73470.1	-7407.68	381.586	139.288	0	3.73001	0.998597	57.3951	-647.182	1559.35	666.431	-311	200	0	6.88659	5.30441	57.9012	925.108	-149.679	1283.7	-914	200	0
399	2	-20.7156	75.0967	-728.292	-13763.8	70920.7	-3856.83	397.38	628.899	0	20.3974	-93.3864	-900.836	54820	73049.7	-7508.45	381.091	139.145	0	3.77183	1.02102	57.3615	-633.271	1577.53	664.645	-311	200	0	6.51994	5.36004	59.0528	826.43	-100.892	1315.56	-914	200	0
399	3	-20.5576	75.1626	-727.157	-13554.7	70883.4	-3840.77	397.48	628.641	0	19.7633	-93.7464	-901.152	54966.6	72626.9	-7611.64	380.593	139.004	0	3.80648	1.04684	57.3615	-622.073	1592	662.955	-311	200	0	6.19962	5.41437	60.3887	721.212	-31.8871	1327.79	-914	200	0
399	4	-20.3177	75.2439	-726.204	-13346	70860.8	-3824.66	397.577	628.378	0	19.1594	-94.0732	-901.447	55110.4	72202	-7716.14	380.096	138.865	0	3.82692	1.07153	57.3783	-614.76	1599.81	661.959	-311	200	0	5.97099	5.47327	61.831	614.566	47.4855	1316.82	-914	200	0
399	5	-20.0091	75.3293	-725.379	-13141.2	70856.9	-3808.89	397.683	628.116	0	18.5927	-94.3898	-901.689	55250.1	71776.4	-7820.44	379.602	138.726	0	3.827	1.08861	57.3968	-612.715	1600.16	661.142	-311	200	0	5.85866	5.5398	63.3579	510.243	124.278	1283.32	-914	200	0
399	6	-19.6544	75.401	-724.607	-12942	70874.7	-3793.66	397.811	627.861	0	18.0595	-94.7214	-901.831	55384.6	71352	-7923.19	379.119	138.587	0	3.80562	1.09309	57.4188	-615.427	1593.98	659.063	-311	200	0	5.86423	5.60674	64.9549	417.443	185.883	1230.9	-914	200	0
399	7	-19.2781	75.4395	-723.811	-12748.9	70914.3	-3778.66	397.973	627.614	0	17.5471	-95.0891	-901.816	55513.2	70931.2	-8023.55	378.654	138.443	0	3.76702	1.08509	57.4539	-619.775	1583.96	654.902	-311	200	0	5.95804	5.65588	66.5599	349.737	224.976	1166.48	-914	200	0
399	8	-18.898	75.4315	-722.94	-12561.7	70975	-3763.43	398.176	627.376	0	17.0394	-95.5078	-901.597	55635.7	70516.2	-8121.14	378.212	138.292	0	3.72038	1.06836	57.5013	-622.819	1574.51	649.255	-311	200	0	6.08702	5.66695	68.0899	314.821	239.856	1100.7	-914	200	0
399	9	-18.5194	75.3743	-721.984	-12379.3	71056.3	-3748.08	398.418	627.146	0	16.5258	-95.9813	-901.163	55753	70107.6	-8215.39	377.797	138.132	0	3.67759	1.04639	57.5463	-624.157	1570.54	643.163	-311	200	0	6.19877	5.63264	69.4816	312.022	233.214	1044.05	-914	200	0
400	0	-18.134	75.278	-720.989	-12200.1	71156.5	-3733.26	398.693	626.921	0	16.0071	-96.4973	-900.553	55866.6	69703.9	-8305.51	377.401	137.964	0	3.64961	1.02047	57.5689	-624.646	1574.75	636.886	-311	200	0	6.25776	5.56805	70.6531	338.977	209.503	1002.71	-914	200	0	7.55	-17.5719	-1491.32	-548764	704455	-17573.5	472.314	367.212	0
400	1	-17.7248	75.162	-720.026	-12021	71271.5	-3719.67	398.985	626.695	0	15.4964	-97.0297	-899.852	55976.5	69302.1	-8391.09	377.015	137.794	0	3.64257	0.990326	57.5591	-624.819	1585.79	629.926	-311	200	0	6.25422	5.50528	71.4862	395.587	171.465	978.989	-914	200	0
400	2	-17.2759	75.0469	-719.167	-11839.3	71396.9	-3708.09	399.277	626.463	0	15.01	-97.5486	-899.137	56081.5	68901.4	-8472.32	376.631	137.627	0	3.65433	0.956219	57.5215	-625.543	1598.36	622.289	-311	200	0	6.20899	5.47588	71.8945	482.691	118.847	974.353	-914	200	0
400	3	-16.7811	74.9457	-718.448	-11652.6	71528.7	-3699.27	399.56	626.219	0	14.5604	-98.0287	-898.45	56180.3	68504.2	-8549.7	376.247	137.47	0	3.67621	0.920091	57.4609	-628.72	1605.39	615.477	-311	200	0	6.15582	5.48839	71.8531	594.793	46.7187	990.77	-914	200	0
400	4	-16.2451	74.8633	-717.864	-11460.1	71665.1	-3693.29	399.831	625.964	0	14.1561	-98.4543	-897.795	56272.4	68115.3	-8623.52	375.87	137.322	0	3.69984	0.883966	57.3753	-636.535	1601.79	611.839	-311	200	0	6.11102	5.51887	71.3634	712.657	-52.8827	1028.72	-914	200	0
400	5	-15.6802	74.797	-717.386	-11262.1	71806.4	-3689.11	400.094	625.699	0	13.8007	-98.8214	-897.164	56359.2	67739.1	-8693.56	375.504	137.181	0	3.72144	0.848291	57.2703	-650.083	1586.57	613.177	-311	200	0	6.06207	5.53024	70.4678	807.828	-181.831	1083.13	-914	200	0
400	6	-15.1025	74.7386	-716.965	-11059.2	71954.4	-3684.99	400.36	625.425	0	13.4929	-99.137	-896.539	56441.6	67376.8	-8759.47	375.152	137.045	0	3.74026	0.812919	57.1648	-668.422	1562.33	620.114	-311	200	0	5.98138	5.49871	69.2796	857.989	-329.667	1142.62	-914	200	0
400	7	-14.5276	74.6775	-716.547	-10852.6	72110.2	-3679.3	400.636	625.146	0	13.2275	-99.4138	-895.902	56519.1	67027.3	-8821.17	374.815	136.914	0	3.75487	0.778624	57.0812	-688.987	1534.66	631.831	-311	200	0	5.85035	5.42128	67.9466	861.701	-476.973	1195.56	-914	200	0
400	8	-13.965	74.6059	-716.092	-10643.4	72272.5	-3671.15	400.926	624.863	0	13.0009	-99.664	-895.233	56589.2	66689.8	-8878.74	374.494	136.788	0	3.76177	0.74791	57.0386	-708.743	1509.94	646.173	-311	200	0	5.67007	5.30927	66.5928	838.67	-603.87	1236.53	-914	200	0
400	9	-13.4135	74.5216	-715.589	-10433	72438	-3660.35	401.229	624.58	0	12.8149	-99.8943	-894.532	56650.4	66364.4	-8932.62	374.189	136.67	0	3.7587	0.725444	57.0442	-724.665	1490.77	660.857	-311	200	0	5.45539	5.17852	65.3015	813.033	-697.701	1266.86	-914	200	0
401	0	-12.8589	74.4294	-715.073	-10222.3	72603.7	-3646.87	401.533	624.296	0	12.677	-100.103	-893.826	56702.5	66050.9	-8983.81	373.897	136.562	0	3.74738	0.716949	57.0863	-734.354	1475.05	674.743	-311	200	0	5.2282	5.04159	64.1161	797.557	-753.521	1291.13	-914	200	0	12.0663	-20.7709	-1480.93	-542436	699605	-22211.8	472.5	365.413	0
401	1	-12.2797	74.3382	-714.611	-10012.6	72768	-3630.43	401.829	624.011	0	12.5964	-100.286	-893.161	56747.8	65748.6	-9032.89	373.613	136.464	0	3.73142	0.726574	57.1483	-737.532	1459.69	687.462	-311	200	0	5.01184	4.90818	63.0376	790.989	-772.028	1312.67	-914	200	0
401	2	-11.661	74.2556	-714.252	-9804.91	72931.6	-3610.7	402.109	623.728	0	12.5755	-100.443	-892.574	56789.1	65457.7	-9078.92	373.336	136.376	0	3.71484	0.7545	57.2259	-736.424	1443.43	698.162	-311	200	0	4.83011	4.7844	62.069	785.371	-761.383	1328.98	-914	200	0
401	3	-11.003	74.1831	-713.995	-9599.03	73095.9	-3587.37	402.376	623.444	0	12.6045	-100.583	-892.073	56828.5	65179.3	-9120.23	373.065	136.296	0	3.70282	0.796436	57.3175	-733.701	1426.94	705.508	-311	200	0	4.70662	4.66386	61.2738	775.534	-731.54	1332.11	-914	200	0
401	4	-10.3194	74.1163	-713.8	-9394	73262.1	-3560.26	402.637	623.161	0	12.6667	-100.717	-891.636	56867.3	64916.1	-9156.22	372.806	136.221	0	3.69925	0.844269	57.4112	-730.271	1411.58	708.717	-311	200	0	4.65317	4.531	60.7761	759.812	-681.913	1314.68	-914	200	0
401	5	-9.62821	74.0469	-713.613	-9189.28	73430.1	-3529.52	402.899	622.877	0	12.7464	-100.856	-891.225	56906.1	64670.9	-9187.76	372.564	136.148	0	3.70201	0.886477	57.4953	-725.233	1397.82	707.995	-311	200	0	4.65815	4.38045	60.7333	734.749	-603.45	1275.24	-914	200	0
401	6	-8.94672	73.9634	-713.37	-8985.42	73600.7	-3495.59	403.173	622.596	0	12.8307	-101.011	-890.793	56945.6	64444.6	-9216.03	372.345	136.073	0	3.70353	0.911438	57.5722	-716.912	1385.24	704.256	-311	200	0	4.68802	4.22641	61.2646	697.537	-492.033	1219.37	-914	200	0
401	7	-8.29056	73.8536	-713.008	-8783.76	73775.2	-3458.88	403.47	622.319	0	12.9082	-101.195	-890.294	56985.9	64236.2	-9241.63	372.152	135.992	0	3.69749	0.914681	57.6568	-703.493	1374.65	698.599	-311	200	0	4.7054	4.09446	62.3224	651.438	-351.904	1155.95	-914	200	0
401	8	-7.66866	73.71	-712.49	-8585.83	73954.2	-3419.6	403.797	622.051	0	12.9734	-101.415	-889.688	57027	64044.1	-9264.02	371.985	135.902	0	3.68293	0.902066	57.7657	-683.815	1368.12	691.873	-311	200	0	4.69575	4.0081	63.6676	602.776	-192.075	1092.48	-914	200	0
401	9	-7.0751	73.5384	-711.834	-8392.74	74136	-3377.77	404.148	621.79	0	13.0323	-101.668	-888.968	57068.2	63866.9	-9281.83	371.844	135.804	0	3.66168	0.883931	57.9084	-658.516	1366.47	684.727	-311	200	0	4.67276	3.97767	65.0134	555.828	-26.304	1036.33	-914	200	0
402	0	-6.48724	73.361	-711.113	-8204.41	74316.7	-3333.29	404.508	621.537	0	13.105	-101.933	-888.184	57109.1	63703.4	-9293.92	371.723	135.701	0	3.63461	0.866914	58.0764	-630.331	1368.34	677.699	-311	200	0	4.65924	3.99703	66.1586	513.758	130.141	997.605	-914	200	0	19.5768	-23.8895	-1471.82	-536543	695340	-26457.2	472.793	363.588	0
402	1	-5.87609	73.2093	-710.423	-8019.25	74492.1	-3286.16	404.856	621.288	0	13.2201	-102.178	-887.425	57149.7	63551.9	-9300.28	371.614	135.601	0	3.60115	0.851588	58.2362	-603.191	1371.32	670.909	-311	200	0	4.67302	4.05203	66.9899	480.005	266.649	985.121	-914	200	0
402	2	-5.22142	73.1093	-709.837	-7834.91	74660.3	-3236.88	405.18	621.038	0	13.4012	-102.375	-886.775	57189.5	63411.2	-9301.83	371.508	135.508	0	3.56146	0.836214	58.3389	-580.742	1373.09	664.094	-311	200	0	4.72301	4.13516	67.4408	454.602	377.815	998.736	-914	200	0
402	3	-4.51952	73.07	-709.373	-7649.9	74821.3	-3186.32	405.475	620.784	0	13.6549	-102.511	-886.278	57227.4	63280.5	-9299.59	371.4	135.43	0	3.51917	0.82097	58.349	-565.154	1372.39	657.244	-311	200	0	4.81181	4.25318	67.5029	433.497	461.302	1028.7	-914	200	0
402	4	-3.78041	73.0844	-709.002	-7464.38	74976.4	-3134.88	405.749	620.528	0	13.9718	-102.59	-885.934	57262.9	63159.1	-9294.83	371.291	135.364	0	3.4815	0.807381	58.2638	-557.091	1370.49	650.755	-311	200	0	4.94179	4.41715	67.2398	418.011	516.929	1062.54	-914	200	0
402	5	-3.02146	73.135	-708.666	-7279.41	75127.4	-3082.21	406.012	620.272	0	14.3342	-102.63	-885.712	57297	63044.6	-9289.11	371.18	135.31	0	3.45573	0.796176	58.112	-556.619	1371.27	645.087	-311	200	0	5.10816	4.62506	66.7704	420.315	545.787	1090.1	-914	200	0
402	6	-2.26317	73.1991	-708.292	-7096	75276.9	-3027.66	406.28	620.018	0	14.7233	-102.659	-885.558	57331.8	62933.6	-9283.65	371.067	135.259	0	3.44556	0.789302	57.9413	-564.099	1378.01	640.915	-311	200	0	5.28992	4.8553	66.2269	451.743	548.963	1103.9	-914	200	0
402	7	-1.52546	73.2532	-707.805	-6914.5	75427.5	-2970.39	406.565	619.769	0	15.1215	-102.704	-885.414	57368.4	62823.4	-9279	370.954	135.207	0	3.4503	0.790002	57.7991	-580.239	1389.5	639.345	-311	200	0	5.4603	5.0753	65.6878	509.106	525.173	1100.32	-914	200	0
402	8	-0.821899	73.2808	-707.15	-6734.47	75580.4	-2909.39	406.88	619.523	0	15.5136	-102.782	-885.236	57407	62712.2	-9275.29	370.842	135.151	0	3.46577	0.797363	57.7131	-604.702	1400.94	641.309	-311	200	0	5.60302	5.26138	65.1501	577.887	469.592	1082.47	-914	200	0
402	9	-0.154387	73.28	-706.318	-6554.7	75735.2	-2843.65	407.225	619.28	0	15.8911	-102.898	-885.005	57446.9	62598	-9272.51	370.732	135.089	0	3.48524	0.805563	57.6866	-634.419	1408.67	646.8	-311	200	0	5.72003	5.41333	64.5758	645.877	378.765	1058.95	-914	200	0
403	0	0.488078	73.265	-705.353	-6373.53	75889.7	-2772.31	407.591	619.036	0	16.2545	-103.042	-884.732	57487.5	62477.9	-9270.65	370.618	135.023	0	3.50092	0.809926	57.7066	-663.858	1413.09	654.906	-311	200	0	5.83136	5.54773	63.9516	710.354	256.129	1038.24	-914	200	0	29.7455	-24.8778	-1461.42	-529147	691860	-30853.6	474.111	361.083	0
403	1	1.12427	73.2597	-704.334	-6190.04	76042.8	-2694.83	407.964	618.789	0	16.6115	-103.203	-884.447	57529.4	62349.2	-9269.68	370.495	134.954	0	3.50655	0.809887	57.7489	-687.597	1417.28	664.327	-311	200	0	5.96664	5.67807	63.3028	776.32	109.169	1024.31	-914	200	0
403	2	1.77101	73.2864	-703.338	-6004.88	76194.2	-2611.48	408.332	618.538	0	16.9679	-103.37	-884.171	57574	62210.3	-9269.65	370.36	134.884	0	3.49795	0.806422	57.7791	-703.238	1424.54	673.826	-311	200	0	6.14751	5.79715	62.648	852.06	-55.3818	1016.38	-914	200	0
403	3	2.4357	73.3541	-702.401	-5819.4	76342.7	-2523.13	408.688	618.285	0	17.3205	-103.543	-883.907	57622.5	62060.1	-9270.92	370.211	134.809	0	3.47197	0.800345	57.7624	-712.016	1436.69	682.204	-311	200	0	6.36345	5.87614	61.9631	942.746	-229.91	1012.3	-914	200	0
403	4	3.1154	73.4585	-701.53	-5634.39	76485.1	-2430.62	409.026	618.032	0	17.6574	-103.726	-883.641	57675.1	61898.1	-9274.69	370.049	134.73	0	3.42791	0.79431	57.6796	-716.682	1452.7	688.229	-311	200	0	6.56614	5.88221	61.207	1044.68	-400.9	1012.54	-914	200	0
403	5	3.79942	73.5876	-700.711	-5450.01	76618.6	-2334.56	409.344	617.778	0	17.963	-103.925	-883.344	57730.6	61724.9	-9282.96	369.876	134.645	0	3.36947	0.793575	57.5358	-718.477	1468.77	691.232	-311	200	0	6.70147	5.79752	60.3354	1145.67	-547.551	1021.55	-914	200	0
403	6	4.47227	73.7287	-699.916	-5266.41	76743.5	-2235.49	409.647	617.524	0	18.2225	-104.151	-882.981	57787.8	61540.8	-9297.54	369.697	134.554	0	3.30429	0.80186	57.3614	-715.5	1480.96	691.171	-311	200	0	6.74484	5.63275	59.3067	1230.02	-649.378	1045.45	-914	200	0
403	7	5.11795	73.8738	-699.11	-5084.61	76863	-2133.88	409.944	617.273	0	18.4241	-104.416	-882.53	57846	61345.5	-9319.21	369.511	134.454	0	3.24234	0.818053	57.2081	-704.414	1486.79	688	-311	200	0	6.70338	5.43029	58.133	1284.3	-697.033	1086.12	-914	200	0
403	8	5.72576	74.0237	-698.267	-4906.83	76979.7	-2030.15	410.244	617.027	0	18.5595	-104.726	-881.994	57904.7	61138.1	-9347.57	369.318	134.348	0	3.19317	0.837113	57.1315	-684.302	1484.04	681.996	-311	200	0	6.59833	5.2448	56.9191	1300.12	-696.178	1135.69	-914	200	0
403	9	6.29573	74.1879	-697.389	-4735.28	77094.5	-1924.68	410.547	616.79	0	18.6261	-105.084	-881.393	57963.4	60918.5	-9381.65	369.116	134.237	0	3.1618	0.849511	57.1681	-658.606	1470.48	674.337	-311	200	0	6.45686	5.1127	55.8601	1272.57	-664.739	1178.23	-914	200	0
404	0	6.84084	74.3814	-696.506	-4570.36	77205.8	-1817.73	410.847	616.562	0	18.6318	-105.48	-880.755	58021.7	60687.9	-9420.66	368.904	134.123	0	3.14668	0.841326	57.3307	-633.778	1445.58	666.55	-311	200	0	6.30978	5.03549	55.2324	1201.04	-623.822	1198.77	-914	200	0	37.0914	-25.6913	-1453.07	-521855	681009	-35024.5	469.585	358.094	0
404	1	7.38139	74.6196	-695.671	-4410.56	77310.3	-1709.43	411.131	616.34	0	18.5958	-105.899	-880.105	58079.4	60447.7	-9464.42	368.682	134.009	0	3.14262	0.801725	57.6219	-616.897	1411.75	659.811	-311	200	0	6.17163	4.9905	55.3339	1091.59	-586.364	1191.24	-914	200	0
404	2	7.93279	74.9109	-694.928	-4253.52	77405	-1599.86	411.386	616.121	0	18.5415	-106.324	-879.451	58136.1	60199.9	-9513.11	368.452	133.895	0	3.14676	0.73124	58.041	-613.046	1374.33	655.14	-311	200	0	6.02641	4.96193	56.3464	952.285	-558.231	1160.56	-914	200	0
404	3	8.49748	75.2521	-694.296	-4097.23	77490.4	-1488.94	411.61	615.901	0	18.4866	-106.752	-878.788	58192.3	59944.9	-9566.75	368.213	133.781	0	3.16214	0.642291	58.5692	-622.607	1340.64	653.795	-311	200	0	5.85156	4.9548	58.228	790.189	-545.729	1119.67	-914	200	0
404	4	9.06765	75.63	-693.764	-3940.82	77570.8	-1376.37	411.811	615.68	0	18.438	-107.187	-878.101	58249.3	59681.8	-9625.09	367.967	133.664	0	3.19582	0.554975	59.1533	-641.192	1317.25	657.163	-311	200	0	5.64271	4.97114	60.727	620.121	-549.752	1082.64	-914	200	0
404	5	9.63278	76.0249	-693.299	-3784.99	77652.6	-1261.96	412.004	615.459	0	18.3911	-107.646	-877.382	58308.4	59409.1	-9687.64	367.712	133.543	0	3.25451	0.492195	59.7113	-662.664	1307.34	666.157	-311	200	0	5.41	4.98874	63.4869	470.182	-558.155	1058.13	-914	200	0
404	6	10.1835	76.4122	-692.845	-3630.94	77741.3	-1145.9	412.206	615.241	0	18.3329	-108.145	-876.624	58369.7	59125.9	-9753.83	367.447	133.415	0	3.34197	0.473352	60.1554	-681.669	1311.29	680.213	-311	200	0	5.17554	4.97731	66.1659	370.115	-554.499	1046.97	-914	200	0
404	7	10.712	76.767	-692.34	-3478.78	77839.5	-1028.49	412.43	615.025	0	18.249	-108.697	-875.819	58432.1	58832.5	-9822.9	367.174	133.283	0	3.45832	0.508303	60.4108	-694.06	1328.97	696.88	-311	200	0	4.97823	4.92979	68.494	333.68	-530.428	1044.29	-914	200	0
404	8	11.214	77.073	-691.746	-3327.5	77947.5	-909.942	412.682	614.81	0	18.1313	-109.304	-874.964	58493.8	58529.9	-9893.8	366.894	133.147	0	3.59926	0.593993	60.414	-697.032	1360.32	712.642	-311	200	0	4.86306	4.87365	70.2613	353.13	-487.89	1043.78	-914	200	0
404	9	11.6958	77.3287	-691.068	-3176.27	78064.7	-790.541	412.962	614.596	0	17.9791	-109.96	-874.077	58554.2	58216.8	-9965.02	366.604	133.01	0	3.75586	0.713479	60.1196	-690.375	1404.15	723.872	-311	200	0	4.85743	4.85251	71.3211	409.343	-436.351	1040.54	-914	200	0
405	0	12.1782	77.5437	-690.369	-3025.23	78191.5	-670.745	413.26	614.382	0	17.7985	-110.645	-873.196	58614.3	57890.9	-10035	366.298	132.874	0	3.91156	0.838595	59.5296	-677.375	1457.4	727.512	-311	200	0	4.95255	4.89396	71.6485	483.609	-389.727	1032.05	-914	200	0	40.4805	-29.1031	-1432.66	-514193	683703	-38589.7	478.296	357.729	0
405	1	12.6917	77.7328	-689.742	-2874.91	78327.5	-550.841	413.561	614.168	0	17.6016	-111.331	-872.365	58675.4	57551	-10103	365.971	132.74	0	4.03931	0.938325	58.7118	-663.275	1515.65	722.353	-311	200	0	5.10123	4.98802	71.3785	560.452	-357.312	1019.39	-914	200	0
405	2	13.2617	77.9101	-689.257	-2725.14	78470.2	-430.795	413.848	613.954	0	17.4007	-111.994	-871.615	58738	57197.9	-10168.7	365.623	132.61	0	4.11041	0.992135	57.7824	-652.231	1573.16	710.313	-311	200	0	5.23587	5.08874	70.7474	627.203	-331.421	1007.71	-914	200	0
405	3	13.896	78.0831	-688.929	-2574.7	78615.4	-310.638	414.112	613.737	0	17.2013	-112.622	-870.943	58802.6	56833	-10232.4	365.255	132.484	0	4.10966	0.99974	56.8673	-645.626	1623.04	695.605	-311	200	0	5.29452	5.14345	70.002	675.181	-289.949	1002.03	-914	200	0
405	4	14.5863	78.2507	-688.728	-2421.65	78760	-190.796	414.356	613.516	0	17.001	-113.216	-870.324	58869.5	56458.6	-10294.7	364.871	132.359	0	4.04076	0.977279	56.0751	-642.963	1659.73	682.073	-311	200	0	5.23619	5.13688	69.3652	699.775	-216.297	1003.39	-914	200	0
405	5	15.3164	78.4049	-688.603	-2263.41	78904.6	-72.0501	414.586	613.287	0	16.7917	-113.786	-869.722	58938.8	56077.4	-10356.4	364.477	132.233	0	3.92253	0.94476	55.4832	-643.579	1681.61	671.653	-311	200	0	5.05349	5.10312	68.964	698.459	-116.541	1010.77	-914	200	0
405	6	16.0687	78.5333	-688.503	-2097.26	79052.5	44.4656	414.818	613.046	0	16.5618	-114.348	-869.098	59009.9	55692.9	-10417.8	364.081	132.102	0	3.78418	0.91697	55.129	-647.003	1690.61	664.75	-311	200	0	4.78931	5.09126	68.7487	670.382	-16.5448	1024.01	-914	200	0
405	7	16.8269	78.6229	-688.381	-1921.52	79207.5	157.217	415.064	612.791	0	16.2982	-114.914	-868.415	59081.3	55308.8	-10479.2	363.689	131.967	0	3.65805	0.900597	55.0164	-652.268	1689.97	661.069	-311	200	0	4.52734	5.13077	68.5876	619.307	58.8211	1043.78	-914	200	0
405	8	17.5776	78.6646	-688.222	-1736.76	79372.7	264.543	415.33	612.524	0	15.9901	-115.494	-867.642	59152	54927.9	-10540.2	363.307	131.824	0	3.56777	0.894298	55.1282	-657.872	1682.71	660.132	-311	200	0	4.34909	5.22124	68.4128	555.669	101.651	1070.2	-914	200	0
405	9	18.3161	78.6573	-688.051	-1545.8	79551	365.282	415.618	612.247	0	15.6346	-116.091	-866.767	59222.1	54550	-10600.1	362.935	131.675	0	3.51875	0.891896	55.426	-662.416	1671.29	661.308	-311	200	0	4.29862	5.33939	68.197	494.544	116.186	1102.51	-914	200	0
406	0	19.051	78.6129	-687.935	-1352.46	79745.1	459.146	415.92	611.966	0	15.2421	-116.697	-865.818	59293.3	54173.7	-10656.9	362.569	131.518	0	3.50113	0.888887	55.8496	-665.144	1657.83	663.348	-311	200	0	4.37683	5.46187	67.9065	450.403	107.135	1138.65	-914	200	0	44.7803	-34.6295	-1426.3	-511115	679778	-43823.9	477.82	356.98	0
406	1	19.8009	78.5522	-687.962	-1160.24	79956.7	546.409	416.223	611.686	0	14.8306	-117.295	-864.863	59367	53797.3	-10708.2	362.203	131.357	0	3.50277	0.884946	56.3246	-666.281	1644.03	664.194	-311	200	0	4.55008	5.58555	67.577	431.015	78.5565	1173.05	-914	200	0
406	2	20.5816	78.4925	-688.191	-971.608	80185	627.609	416.516	611.412	0	14.4166	-117.87	-863.974	59443.3	53419.7	-10752.3	361.83	131.198	0	3.51476	0.880468	56.7774	-666.634	1630.73	661.673	-311	200	0	4.76611	5.71751	67.3577	436.702	37.2437	1195.24	-914	200	0
406	3	21.3982	78.438	-688.627	-787.252	80426.5	703.684	416.793	611.143	0	14.0089	-118.411	-863.196	59520.9	53042.1	-10789.7	361.448	131.046	0	3.52688	0.87698	57.1602	-666.686	1617.86	654.445	-311	200	0	4.97473	5.84798	67.4001	466.05	-8.0286	1195.13	-914	200	0
406	4	22.2489	78.3835	-689.232	-606.546	80675.7	775.925	417.052	610.88	0	13.6099	-118.914	-862.535	59597.3	52665.7	-10821.9	361.059	130.905	0	3.5296	0.881422	57.463	-666.576	1605.82	642.257	-311	200	0	5.14016	5.94272	67.7395	518.623	-49.6162	1172.19	-914	200	0
406	5	23.1287	78.3214	-689.948	-429.21	80927.3	845.488	417.295	610.622	0	13.2176	-119.38	-861.978	59670.9	52290.1	-10850.3	360.663	130.774	0	3.52385	0.90364	57.7	-666.635	1596.17	625.823	-311	200	0	5.24692	5.96175	68.298	593.278	-82.8865	1137.02	-914	200	0
406	6	24.0294	78.243	-690.714	-256.044	81177.4	912.785	417.527	610.371	0	12.8276	-119.82	-861.499	59741.4	51912.9	-10875	360.259	130.654	0	3.52191	0.946846	57.8859	-667.269	1590.16	606.658	-311	200	0	5.30433	5.88238	68.9154	686.143	-101.997	1102.95	-914	200	0
406	7	24.9392	78.1392	-691.477	-88.5012	81424.4	977.386	417.754	610.128	0	12.4332	-120.243	-861.079	59809.7	51531.7	-10895.3	359.845	130.541	0	3.53722	1.00054	58.0252	-668.64	1587.89	586.518	-311	200	0	5.33758	5.70532	69.3676	788.886	-96.2393	1078.02	-914	200	0
406	8	25.8478	78.0065	-692.21	72.0976	81668	1038.75	417.982	609.896	0	12.0268	-120.656	-860.714	59877.3	51145.2	-10909.7	359.422	130.433	0	3.57434	1.04527	58.1235	-670.628	1588.81	566.735	-311	200	0	5.37129	5.44698	69.4461	890.918	-59.1774	1063.11	-914	200	0
406	9	26.7519	77.8545	-692.932	225.498	81907.9	1097.02	418.205	609.675	0	11.6058	-121.058	-860.416	59945.9	50754.2	-10916.4	358.988	130.329	0	3.62658	1.06753	58.2058	-672.19	1591.41	547.765	-311	200	0	5.41756	5.1324	69.0318	982.277	-1.21629	1055.15	-914	200	0
407	0	27.6568	77.7076	-693.708	372.632	82141.4	1153.04	418.409	609.463	0	11.1789	-121.437	-860.214	60016.3	50360.9	-10914.2	358.545	130.231	0	3.68202	1.06729	58.3137	-670.862	1593.77	529.101	-311	200	0	5.46566	4.79204	68.112	1052.93	53.3474	1052.02	-914	200	0	50.0663	-39.3368	-1436	-514562	677337	-48847.4	473.058	356.826	0
407	1	28.5721	77.5933	-694.622	514.686	82363.8	1208.03	418.573	609.259	0	10.7649	-121.782	-860.13	60088.9	49967.3	-10903.1	358.093	130.14	0	3.73091	1.05059	58.4844	-664.505	1595.75	510.092	-311	200	0	5.48467	4.45966	66.7855	1094.58	81.628	1054.51	-914	200	0
407	2	29.501	77.5288	-695.727	652.218	82570	1263.1	418.682	609.063	0	10.3808	-122.086	-860.166	60164.4	49574.8	-10884.4	357.634	130.055	0	3.76998	1.02142	58.7225	-653.826	1599.4	491.185	-311	200	0	5.44787	4.16722	65.2387	1106.26	71.4541	1064.27	-914	200	0
407	3	30.4354	77.5183	-697.024	784.941	82756.9	1318.83	418.729	608.874	0	10.0323	-122.355	-860.308	60243.6	49183.2	-10859.9	357.169	129.974	0	3.80285	0.981161	58.9901	-641.96	1606.13	473.95	-311	200	0	5.35424	3.93914	63.7079	1094.89	23.4394	1082.73	-914	200	0
407	4	31.3577	77.56	-698.472	911.87	82923.1	1375.21	418.721	608.695	0	9.71207	-122.6	-860.543	60326.5	48790.7	-10831.1	356.698	129.897	0	3.83394	0.931241	59.2233	-631.773	1613.76	459.779	-311	200	0	5.22725	3.79519	62.4571	1066.17	-46.3019	1110.86	-914	200	0
407	5	32.2447	77.6464	-700.004	1031.63	83067.6	1432.03	418.667	608.526	0	9.40301	-122.836	-860.844	60411.8	48395.4	-10799.2	356.219	129.823	0	3.86197	0.875944	59.354	-624.498	1618.28	448.98	-311	200	0	5.09992	3.75403	61.7159	1016.72	-111.054	1145.04	-914	200	0
407	6	33.0669	77.7603	-701.533	1142.95	83190.3	1489.26	418.584	608.371	0	9.0833	-123.076	-861.161	60497.5	47996.6	-10765	355.735	129.749	0	3.88134	0.821872	59.3267	-620.916	1618.54	441.048	-311	200	0	4.99543	3.82663	61.5845	940.046	-150.307	1173.53	-914	200	0
407	7	33.7911	77.8772	-702.971	1244.9	83291.9	1546.92	418.486	608.229	0	8.73159	-123.338	-861.432	60581.8	47593.8	-10729.4	355.25	129.673	0	3.88714	0.773934	59.1117	-622.776	1616.61	435.369	-311	200	0	4.91316	4.00886	62.0022	837.943	-162.376	1182.67	-914	200	0
407	8	34.3895	77.9753	-704.255	1336.83	83373.9	1604.51	418.386	608.102	0	8.3315	-123.641	-861.598	60664.7	47185.9	-10692.9	354.766	129.591	0	3.8761	0.734706	58.7186	-631.566	1614.31	431.679	-311	200	0	4.83809	4.28057	62.7876	722.195	-160.868	1167.34	-914	200	0
407	9	34.8473	78.0443	-705.377	1418.43	83436.7	1660.72	418.287	607.989	0	7.87596	-123.999	-861.619	60747.2	46772	-10655.8	354.284	129.496	0	3.84429	0.7069	58.1961	-646.371	1611.39	429.996	-311	200	0	4.76112	4.60684	63.7037	609.658	-161.388	1132.98	-914	200	0
408	0	35.169	78.0889	-706.393	1489.8	83479	1713.4	418.177	607.891	0	7.37043	-124.415	-861.501	60831.2	46351.4	-10618.5	353.803	129.389	0	3.7879	0.693454	57.6139	-664.028	1606.65	430.281	-311	200	0	4.68359	4.9408	64.5257	516.694	-170.352	1089.1	-914	200	0	48.8915	-41.8366	-1449.64	-521589	676859	-51079	468.236	358.205	0
408	1	35.3738	78.1234	-707.401	1550.91	83498.1	1760.58	418.035	607.808	0	6.83137	-124.878	-861.294	60917.9	45923.9	-10582	353.32	129.272	0	3.70985	0.695643	57.0411	-681.123	1599.51	432.452	-311	200	0	4.61051	5.24001	65.1229	453.252	-183.752	1042.22	-914	200	0
408	2	35.4828	78.1614	-708.49	1600.93	83491.1	1801.91	417.844	607.74	0	6.27833	-125.371	-861.053	61007.7	45488.2	-10547	352.829	129.148	0	3.62217	0.711886	56.5365	-696.009	1590.34	436.517	-311	200	0	4.55007	5.48889	65.5268	422.464	-194.66	993.492	-914	200	0
408	3	35.5072	78.2114	-709.699	1638.1	83457.6	1839.03	417.596	607.692	0	5.72495	-125.883	-860.819	61100.3	45041.7	-10513.4	352.324	129.021	0	3.53979	0.738929	56.1525	-709.383	1579.97	442.612	-311	200	0	4.51654	5.69393	65.8873	423.371	-197.641	941.965	-914	200	0
408	4	35.4484	78.2778	-711.023	1659.98	83399	1874.42	417.294	607.665	0	5.17679	-126.405	-860.608	61196.4	44579.7	-10479.5	351.8	128.892	0	3.47495	0.774308	55.9393	-722.872	1569.37	450.976	-311	200	0	4.52715	5.85448	66.322	447.301	-186.121	889.862	-914	200	0
408	5	35.3015	78.3612	-712.424	1664.23	83316.3	1910.1	416.948	607.664	0	4.63518	-126.939	-860.435	61296.9	44097.4	-10443.6	351.25	128.761	0	3.43613	0.816443	55.9269	-737.225	1560.25	461.643	-311	200	0	4.59623	5.95312	66.8147	476.814	-151.691	845.211	-914	200	0
408	6	35.0581	78.4602	-713.84	1650.01	83207.4	1947.25	416.563	607.689	0	4.09818	-127.485	-860.317	61401.9	43592.3	-10404.2	350.67	128.629	0	3.42621	0.864604	56.1043	-751.955	1555.49	473.931	-311	200	0	4.7296	5.97589	67.2556	496.371	-89.2307	820.057	-914	200	0
408	7	34.7104	78.5746	-715.2	1618.41	83067.6	1986.49	416.146	607.737	0	3.55804	-128.045	-860.268	61509.8	43065.2	-10360.8	350.06	128.499	0	3.44022	0.920274	56.4212	-766.146	1557.46	486.398	-311	200	0	4.91953	5.92693	67.5353	500.765	-4.02622	824.285	-914	200	0
408	8	34.2544	78.7088	-716.438	1571.69	82890.9	2028.61	415.699	607.806	0	3.00346	-128.617	-860.292	61617.7	42519.8	-10314.1	349.425	128.376	0	3.46866	0.984265	56.8062	-778.983	1566	497.353	-311	200	0	5.15075	5.82282	67.59	490.963	85.2849	859.175	-914	200	0
408	9	33.6943	78.8751	-717.528	1511.94	82671.4	2074.71	415.217	607.893	0	2.42761	-129.195	-860.382	61723.1	41961.1	-10265.2	348.77	128.261	0	3.50352	1.0524	57.1817	-789.716	1578.77	505.388	-311	200	0	5.41729	5.68386	67.4025	466.24	151.794	916.836	-914	200	0
409	0	33.0452	79.0938	-718.488	1440.83	82404.3	2125.64	414.691	607.995	0	1.83383	-129.771	-860.539	61826.3	41394.9	-10214.7	348.103	128.154	0	3.53916	1.11677	57.4826	-797.319	1592.64	509.806	-311	200	0	5.72477	5.53314	66.9879	423.866	171.91	985.049	-914	200	0	36.9447	-44.244	-1460.31	-527231	672389	-45962.9	461.361	359.372	0
409	1	32.3279	79.39	-719.365	1359.96	82086.8	2181.6	414.11	608.11	0	1.23157	-130.334	-860.775	61929.1	40826.1	-10162.5	347.429	128.054	0	3.56969	1.1698	57.6784	-800.24	1604.45	510.689	-311	200	0	6.07047	5.39983	66.3707	367.782	137.408	1052.35	-914	200	0
409	2	31.5583	79.7847	-720.182	1270.77	81716.9	2242.26	413.467	608.235	0	0.625807	-130.876	-861.1	62033.2	40258	-10108.1	346.752	127.961	0	3.58855	1.20664	57.774	-797.262	1611.75	508.042	-311	200	0	6.42822	5.31123	65.5887	313.185	61.1178	1112.06	-914	200	0
409	3	30.7409	80.2861	-720.926	1174.32	81294.5	2307.28	412.764	608.371	0	0.0114165	-131.401	-861.509	62139.3	39693	-10051.6	346.074	127.872	0	3.59106	1.2233	57.7852	-788.543	1613.38	501.107	-311	200	0	6.75622	5.27417	64.7199	274.966	-25.9325	1163.06	-914	200	0
409	4	29.8725	80.8873	-721.56	1071.06	80821.9	2376.95	412.01	608.516	0	-0.624499	-131.919	-861.971	62247.5	39132.1	-9993.46	345.398	127.785	0	3.57764	1.21365	57.7335	-775.116	1609.78	489.374	-311	200	0	7.01455	5.27682	63.8542	253.842	-89.2139	1206.45	-914	200	0
409	5	28.9431	81.5687	-722.037	959.669	80304.2	2452.2	411.219	608.671	0	-1.29948	-132.442	-862.436	62356.4	38574.3	-9934.26	344.727	127.697	0	3.55284	1.17237	57.6538	-758.048	1602.06	474.168	-311	200	0	7.17331	5.30801	63.043	239.861	-111.912	1244.4	-914	200	0
409	6	27.9355	82.3023	-722.318	837.18	79750.6	2533.47	410.409	608.841	0	-2.03336	-132.983	-862.841	62463.9	38016.4	-9873.79	344.06	127.607	0	3.52113	1.10112	57.5796	-738.698	1591.13	458.827	-311	200	0	7.21371	5.3576	62.3271	225.333	-102.355	1281.65	-914	200	0
409	7	26.8303	83.0585	-722.375	700.934	79172.4	2619.87	409.6	609.03	0	-2.84372	-133.553	-863.124	62567.9	37454.4	-9810.88	343.394	127.51	0	3.48733	1.00986	57.522	-719.309	1578.34	447.303	-311	200	0	7.13411	5.40546	61.7988	212.011	-82.6693	1323.18	-914	200	0
409	8	25.6181	83.8162	-722.217	549.821	78578.9	2709.47	408.802	609.239	0	-3.73859	-134.157	-863.245	62666.6	36885.6	-9744.41	342.729	127.406	0	3.45961	0.913233	57.4873	-702.397	1565.53	442.426	-311	200	0	6.95791	5.42873	61.5954	210.398	-74.2578	1370.01	-914	200	0
409	9	24.3094	84.5691	-721.901	384.542	77976.4	2800.44	408.015	609.467	0	-4.70817	-134.787	-863.204	62758.7	36310.1	-9674.03	342.064	127.296	0	3.44779	0.825834	57.5078	-689.11	1554.34	444.914	-311	200	0	6.72698	5.41419	61.8102	230.256	-92.1101	1417.74	-914	200	0
410	0	22.9344	85.3259	-721.531	207.938	77368.4	2891.73	407.228	609.712	0	-5.72238	-135.425	-863.051	62844	35731.1	-9599.96	341.401	127.184	0	3.45857	0.758082	57.6252	-678.139	1546.41	453.429	-311	200	0	6.4789	5.35629	62.4207	271.158	-146.816	1457.9	-914	200	0	16.3331	-43.081	-1460.95	-528085	661737	-33821.4	453.177	359.857	0
410	1	21.5311	86.1043	-721.22	24.3814	76756.2	2982.98	406.426	609.966	0	-6.74021	-136.052	-862.869	62924	35151.9	-9522.37	340.738	127.076	0	3.49186	0.714222	57.8414	-666.393	1542.62	465.108	-311	200	0	6.23355	5.25375	63.3204	324.138	-243.323	1482.11	-914	200	0
410	2	20.1289	86.9181	-721.044	-162.013	76140.3	3073.88	405.597	610.225	0	-7.72566	-136.656	-862.732	63001.3	34575.8	-9441.03	340.077	126.975	0	3.54027	0.693932	58.1087	-651.596	1541.6	476.151	-311	200	0	6.00322	5.1154	64.3706	376.21	-373.332	1488.14	-914	200	0
410	3	18.74	87.7666	-721.026	-348.623	75521.7	3163.82	404.742	610.484	0	-8.65882	-137.237	-862.674	63078.2	34005.2	-9355.18	339.418	126.881	0	3.59401	0.694934	58.3725	-634.533	1540.03	482.659	-311	200	0	5.79739	4.96303	65.4164	413.523	-510.964	1480.28	-914	200	0
410	4	17.3638	88.6363	-721.147	-533.911	74902	3251.97	403.865	610.74	0	-9.5344	-137.8	-862.701	63156.5	33442.6	-9264.06	338.765	126.792	0	3.64592	0.713199	58.6109	-618.397	1533.84	481.715	-311	200	0	5.60846	4.82273	66.3353	427.733	-617.278	1462.4	-914	200	0
410	5	15.9945	89.5076	-721.36	-716.657	74282.5	3337.41	402.976	610.994	0	-10.3544	-138.347	-862.799	63236.8	32889.8	-9168.05	338.12	126.707	0	3.69029	0.743429	58.8301	-606.844	1519.78	472.389	-311	200	0	5.4155	4.71827	67.0815	420.441	-654.219	1433.49	-914	200	0
410	6	14.6253	90.3593	-721.609	-896.657	73665.4	3419.12	402.085	611.243	0	-11.1261	-138.879	-862.952	63319.2	32347.2	-9068.83	337.484	126.625	0	3.72111	0.781737	59.0387	-603.024	1498.36	456.169	-311	200	0	5.21609	4.672	67.6396	403.094	-604.091	1390.18	-914	200	0
410	7	13.2492	91.1714	-721.851	-1075.53	73055	3496	401.205	611.49	0	-11.8632	-139.402	-863.143	63403.8	31812.7	-8968.02	336.857	126.543	0	3.73331	0.825598	59.2288	-608.199	1475.81	436.429	-311	200	0	5.03588	4.6973	67.9746	391.72	-479.008	1330.53	-914	200	0
410	8	11.8621	91.9268	-722.066	-1255.25	72456	3567.2	400.345	611.738	0	-12.5811	-139.922	-863.352	63490.1	31283.3	-8866.06	336.235	126.461	0	3.7247	0.870732	59.3717	-620.273	1461.64	417.15	-311	200	0	4.89628	4.78445	68.0387	394.331	-312.381	1256.87	-914	200	0
410	9	10.469	92.615	-722.258	-1435.89	71872	3632.2	399.51	611.988	0	-13.2897	-140.438	-863.57	63576.1	30755.3	-8762.14	335.614	126.38	0	3.6985	0.911878	59.4339	-635.435	1462.03	401.41	-311	200	0	4.79411	4.8996	67.7845	406.165	-144.393	1177.94	-914	200	0
411	0	9.0883	93.2345	-722.463	-1615.48	71303	3690.59	398.694	612.236	0	-13.9894	-140.941	-863.814	63659.4	30225	-8655.09	334.99	126.304	0	3.66276	0.946659	59.4081	-651.067	1476.33	390.477	-311	200	0	4.72558	5.00071	67.1871	421.203	-9.23936	1106.74	-914	200	0	-3.78901	-41.9111	-1467.88	-531996	653766	-22534	444.951	360.863	0
411	1	7.74705	93.7906	-722.737	-1791.97	70747.9	3741.96	397.889	612.479	0	-14.6743	-141.417	-864.122	63737.6	29689.6	-8544.85	334.358	126.24	0	3.62464	0.974379	59.3118	-666.069	1500.12	384.018	-311	200	0	4.70717	5.05968	66.2881	440.531	76.2076	1054.29	-914	200	0
411	2	6.46644	94.2892	-723.14	-1964.69	70206.3	3786.09	397.085	612.717	0	-15.3388	-141.857	-864.519	63810.8	29149.4	-8432.96	333.718	126.189	0	3.58691	0.991683	59.1523	-679.574	1529.08	380.753	-311	200	0	4.75742	5.07491	65.2263	469.464	114.92	1025.97	-914	200	0
411	3	5.25345	94.7313	-723.707	-2134.07	69678.7	3823.18	396.28	612.949	0	-15.9828	-142.265	-865.005	63880.6	28607	-8320.89	333.072	126.15	0	3.55203	0.992788	58.9142	-690.141	1558.93	379.206	-311	200	0	4.87446	5.06499	64.2399	512.169	120.145	1021.06	-914	200	0
411	4	4.10391	95.1143	-724.448	-2301.21	69166.4	3853.46	395.475	613.177	0	-16.6121	-142.655	-865.561	63950	28064.4	-8208.65	332.423	126.117	0	3.5255	0.972896	58.5869	-695.975	1584.3	378.392	-311	200	0	5.04147	5.05184	63.6087	566.337	104.829	1033.5	-914	200	0
411	5	3.00915	95.4364	-725.351	-2468.16	68671.7	3876.48	394.674	613.403	0	-17.2377	-143.043	-866.164	64021.9	27522.6	-8095.48	331.775	126.086	0	3.51165	0.930113	58.1901	-696.127	1599.6	377.965	-311	200	0	5.24085	5.04173	63.5359	622.759	79.0932	1054.45	-914	200	0
411	6	1.95862	95.6986	-726.385	-2637.52	68195.5	3891.4	393.883	613.631	0	-17.8725	-143.444	-866.791	64098.1	26984	-7980.91	331.131	126.051	0	3.50885	0.86653	57.7741	-691.714	1600.47	377.996	-311	200	0	5.45622	5.01545	64.0618	672.615	52.3068	1076.74	-914	200	0
411	7	0.940646	95.9056	-727.503	-2811.54	67735.1	3897.96	393.106	613.865	0	-18.5297	-143.867	-867.411	64179	26452.2	-7865.21	330.496	126.011	0	3.5122	0.790559	57.4062	-685.912	1585.52	378.658	-311	200	0	5.66823	4.94186	65.0525	711.783	32.8385	1097.42	-914	200	0
411	8	-0.0550234	96.0669	-728.669	-2991.23	67285.7	3896.82	392.341	614.105	0	-19.2187	-144.316	-867.992	64264.8	25930.4	-7749.36	329.874	125.962	0	3.51827	0.715748	57.1563	-682.764	1558.42	379.785	-311	200	0	5.85716	4.80253	66.2359	737.399	22.2257	1115.96	-914	200	0
411	9	-1.03338	96.1998	-729.872	-3176.05	66842	3889.5	391.58	614.352	0	-19.9423	-144.791	-868.516	64355	25420.2	-7634.56	329.269	125.902	0	3.52473	0.65297	57.0687	-685.622	1527.79	380.425	-311	200	0	6.01482	4.60611	67.2797	748.509	8.38326	1130.3	-914	200	0
412	0	-1.99163	96.3335	-731.152	-3364.34	66400.2	3878.23	390.816	614.602	0	-20.694	-145.281	-868.992	64448.9	24922.1	-7521.34	328.679	125.835	0	3.52901	0.60597	57.1379	-695.082	1503.46	378.813	-311	200	0	6.14928	4.38995	67.9065	752.493	-28.8704	1136.49	-914	200	0	-21.055	-44.4919	-1487.77	-542389	651308	-14336.8	436.794	362.959	0
412	1	-2.92228	96.5023	-732.574	-3554.51	65959.6	3865.49	390.038	614.852	0	-21.4628	-145.777	-869.466	64545.3	24434.3	-7409.03	328.103	125.764	0	3.52894	0.5743	57.3165	-707.53	1492.19	373.506	-311	200	0	6.27358	4.20595	67.9813	762.646	-97.9892	1132.47	-914	200	0
412	2	-3.82254	96.7324	-734.196	-3745.91	65521.5	3853.41	389.243	615.102	0	-22.2424	-146.268	-869.99	64642	23953	-7296.36	327.533	125.698	0	3.52137	0.55577	57.5532	-716.832	1495.86	364.852	-311	200	0	6.3879	4.08987	67.5212	788.002	-181.317	1120.51	-914	200	0
412	3	-4.69974	97.032	-736.029	-3938.91	65087.6	3843.4	388.431	615.352	0	-23.036	-146.751	-870.598	64736.2	23473.7	-7182.73	326.963	125.642	0	3.50253	0.548258	57.8156	-717.965	1512.18	354.902	-311	200	0	6.46693	4.04332	66.6597	829.033	-243.868	1105.41	-914	200	0
412	4	-5.56737	97.3939	-738.037	-4134.46	64658.4	3835.98	387.609	615.602	0	-23.8494	-147.23	-871.295	64825.9	22993.1	-7068.76	326.39	125.598	0	3.47501	0.551859	58.0784	-709.028	1536	345.948	-311	200	0	6.47084	4.04972	65.6025	878.762	-258.657	1092.65	-914	200	0
412	5	-6.44081	97.7986	-740.143	-4334.25	64231.2	3831.35	386.782	615.856	0	-24.683	-147.707	-872.069	64910.5	22510.1	-6955.67	325.812	125.567	0	3.45192	0.567377	58.304	-690.992	1561.01	339.504	-311	200	0	6.37283	4.09631	64.5731	926.016	-222.696	1087.38	-914	200	0
412	6	-7.33763	98.2199	-742.251	-4540.67	63800.9	3829.98	385.956	616.117	0	-25.5314	-148.189	-872.889	64991.1	22026.9	-6843.77	325.234	125.545	0	3.44974	0.594039	58.4431	-666.335	1581.81	336.199	-311	200	0	6.17476	4.17622	63.7555	959.949	-150.388	1092.54	-914	200	0
412	7	-8.2752	98.6312	-744.268	-4755.71	63363.9	3832.31	385.136	616.39	0	-26.3884	-148.679	-873.709	65069	21547.2	-6731.61	324.662	125.526	0	3.47746	0.630694	58.4494	-637.829	1595.73	336	-311	200	0	5.90765	4.28651	63.2503	967.713	-61.8634	1107.46	-914	200	0
412	8	-9.26401	99.0164	-746.131	-4979.58	62919.1	3838.43	384.327	616.674	0	-27.2479	-149.18	-874.493	65145.7	21074.3	-6616.81	324.099	125.505	0	3.53268	0.677659	58.3019	-608.156	1603.21	338.598	-311	200	0	5.62046	4.43416	63.0579	932.252	18.133	1127.42	-914	200	0
412	9	-10.3022	99.3761	-747.836	-5211.14	62466.9	3847.89	383.53	616.968	0	-28.0981	-149.692	-875.232	65222.4	20610.2	-6497.54	323.548	125.48	0	3.60517	0.734981	58.0223	-579.707	1606.28	343.668	-311	200	0	5.35898	4.63499	63.0969	842.339	60.846	1143.45	-914	200	0
413	0	-11.3742	99.7284	-749.443	-5448.88	62008	3859.49	382.739	617.271	0	-28.9177	-150.203	-875.952	65299.7	20156.2	-6372.82	323.011	125.453	0	3.68104	0.798729	57.6655	-554.271	1606.84	350.587	-311	200	0	5.14748	4.89986	63.2548	700.597	43.7938	1143.84	-914	200	0	-38.5249	-43.451	-1514.6	-556999	651990	-6418.17	428.959	366.173	0
413	1	-12.4562	100.099	-751.06	-5691.11	61542.8	3871.84	381.941	617.578	0	-29.6827	-150.689	-876.71	65377.1	19713.4	-6242.33	322.486	125.429	0	3.74437	0.862087	57.2836	-532.986	1606.59	358.171	-311	200	0	4.98481	5.21915	63.459	521.287	-35.9799	1119.43	-914	200	0
413	2	-13.5266	100.51	-752.78	-5935.78	61071.7	3884.6	381.128	617.885	0	-30.3762	-151.122	-877.563	65454.4	19283	-6106.57	321.973	125.413	0	3.78157	0.920002	56.9108	-516.982	1606.63	364.923	-311	200	0	4.86117	5.55733	63.7266	327.893	-158.224	1069.67	-914	200	0
413	3	-14.5748	100.967	-754.634	-6181.18	60595.1	3898.58	380.297	618.191	0	-30.9929	-151.486	-878.536	65531.9	18865	-5966.81	321.473	125.408	0	3.78717	0.968236	56.5757	-507.859	1606.11	369.258	-311	200	0	4.78664	5.86603	64.1536	150.149	-288.521	1003.91	-914	200	0
413	4	-15.5996	101.469	-756.592	-6426.58	60111.9	3914.74	379.451	618.494	0	-31.5368	-151.78	-879.62	65610.1	18457.5	-5824.04	320.983	125.411	0	3.76322	1.00004	56.3017	-506.664	1602.23	369.879	-311	200	0	4.79799	6.10647	64.8655	17.5816	-389.108	938.049	-914	200	0
413	5	-16.6073	102.012	-758.595	-6672.16	59620.3	3933.17	378.593	618.795	0	-32.0184	-152.006	-880.786	65689.4	18058.6	-5678.28	320.503	125.42	0	3.71506	1.00878	56.0961	-513.048	1592.3	366.769	-311	200	0	4.92277	6.25887	65.9594	-48.3794	-425.505	888.521	-914	200	0
413	6	-17.6089	102.583	-760.571	-6919.1	59118.2	3952.84	377.729	619.097	0	-32.453	-152.175	-881.996	65769.8	17667.3	-5528.95	320.031	125.431	0	3.65074	0.991734	55.9557	-525.795	1575.83	361.668	-311	200	0	5.1457	6.31672	67.4061	-40.5631	-378.275	865.221	-914	200	0
413	7	-18.6168	103.165	-762.447	-7169.33	58604.6	3972.17	376.864	619.403	0	-32.8585	-152.301	-883.201	65850.5	17283.3	-5375.44	319.569	125.441	0	3.58113	0.950529	55.8818	-542.974	1555.19	357.137	-311	200	0	5.42639	6.27753	68.9851	33.4298	-257.79	868.069	-914	200	0
413	8	-19.6396	103.739	-764.177	-7424.62	58081.1	3989.92	376.005	619.716	0	-33.2503	-152.402	-884.352	65931.1	16906.7	-5217.5	319.118	125.447	0	3.51747	0.890935	55.8785	-562.076	1535.02	355.108	-311	200	0	5.72645	6.14149	70.375	155.427	-101.62	888.84	-914	200	0
413	9	-20.6778	104.295	-765.761	-7685.85	57550.9	4005.49	375.155	620.037	0	-33.6359	-152.486	-885.422	66012.6	16537.3	-5055.41	318.677	125.445	0	3.46806	0.820922	55.9353	-581.157	1520.15	356.179	-311	200	0	6.00802	5.91904	71.2972	303.414	45.0937	916.089	-914	200	0
414	0	-21.7218	104.836	-767.259	-7953.1	57017.7	4018.7	374.314	620.366	0	-34.0123	-152.554	-886.423	66096.4	16174.2	-4889.96	318.247	125.435	0	3.43594	0.746435	56.0169	-599.581	1512.93	360.037	-311	200	0	6.23548	5.6357	71.5561	455.463	144.521	940.975	-914	200	0	-52.5138	-39.141	-1542.32	-571040	652093	3509.2	420.882	368.831	0
414	1	-22.7555	105.374	-768.763	-8225.72	56483.8	4029.38	373.474	620.7	0	-34.3701	-152.599	-887.406	66184.4	15817.4	-4722.18	317.824	125.418	0	3.41968	0.671196	56.0777	-617.082	1512.59	366.177	-311	200	0	6.38763	5.33253	71.0239	589.021	174.849	962	-914	200	0
414	2	-23.7665	105.917	-770.337	-8502.3	55949.8	4037.2	372.63	621.037	0	-34.7027	-152.618	-888.423	66276.9	15469.1	-4553.45	317.412	125.399	0	3.41717	0.602556	56.0922	-632.417	1516.49	374.111	-311	200	0	6.45833	5.05977	69.6798	686.978	138.599	984.55	-914	200	0
414	3	-24.7528	106.46	-771.996	-8781.33	55414.2	4041.95	371.781	621.375	0	-35.013	-152.618	-889.495	66373	15130.9	-4385.6	317.011	125.381	0	3.42806	0.552572	56.0762	-644.155	1521.12	383.185	-311	200	0	6.45176	4.85891	67.6696	747.148	58.3804	1013.07	-914	200	0
414	4	-25.7207	106.991	-773.713	-9061.8	54874.4	4043.76	370.924	621.712	0	-35.3091	-152.613	-890.61	66471.2	14801.6	-4220.51	316.62	125.364	0	3.4522	0.530591	56.0808	-652.524	1522.05	392.386	-311	200	0	6.38058	4.74622	65.2728	777.402	-40.3639	1045.65	-914	200	0
414	5	-26.6808	107.502	-775.436	-9343.56	54328.2	4043.39	370.061	622.049	0	-35.5992	-152.616	-891.74	66571.2	14476.9	-4059.86	316.234	125.347	0	3.48836	0.538766	56.1695	-659.121	1515.49	400.487	-311	200	0	6.26157	4.71054	62.8025	783.021	-140.63	1078.3	-914	200	0
414	6	-27.6451	107.984	-777.108	-9627.5	53776.6	4041.94	369.201	622.389	0	-35.891	-152.641	-892.868	66673.9	14152.6	-3904.74	315.851	125.326	0	3.5348	0.572636	56.3892	-664.937	1501.54	406.377	-311	200	0	6.11512	4.72602	60.5638	763.487	-233.427	1109.37	-914	200	0
414	7	-28.622	108.437	-778.683	-9914.79	53223.4	4039.94	368.351	622.733	0	-36.1915	-152.695	-893.987	66780.4	13826.8	-3755.4	315.466	125.3	0	3.58792	0.619648	56.748	-669.48	1484.48	409.194	-311	200	0	5.96713	4.76773	58.8417	715.477	-315.313	1137.86	-914	200	0
414	8	-29.6105	108.866	-780.16	-10205.7	52673.1	4037.16	367.516	623.082	0	-36.5039	-152.783	-895.107	66891.6	13500	-3611.37	315.082	125.27	0	3.64026	0.661068	57.2165	-671.697	1468.95	408.484	-311	200	0	5.83491	4.81712	57.8301	635.051	-385.01	1161.38	-914	200	0
414	9	-30.5993	109.286	-781.591	-10499.2	52129.3	4033.41	366.696	623.433	0	-36.8252	-152.899	-896.256	67007.7	13172.2	-3472.1	314.697	125.236	0	3.68234	0.683366	57.7398	-671.1	1457.77	404.405	-311	200	0	5.70971	4.86267	57.5631	524.175	-438.613	1176.7	-914	200	0
415	0	-31.57	109.717	-783.07	-10793.3	51594.9	4029.18	365.888	623.783	0	-37.1489	-153.03	-897.478	67129.4	12841.9	-3337.06	314.309	125.202	0	3.70767	0.686819	58.2478	-667.911	1453.08	397.677	-311	200	0	5.5704	4.90047	57.9315	400.648	-469.774	1180.94	-914	200	0	-64.899	-35.5504	-1575.67	-586178	649837	13009.6	410.158	370.759	0
415	1	-32.5044	110.178	-784.69	-11086.4	51072.1	4025.37	365.086	624.128	0	-37.4709	-153.154	-898.821	67257.1	12507.9	-3205.51	313.916	125.172	0	3.71467	0.680661	58.6723	-663.094	1456.58	389.384	-311	200	0	5.41824	4.93007	58.7659	296.923	-473.092	1171.92	-914	200	0
415	2	-33.3945	110.682	-786.5	-11377.7	50562.5	4022.71	364.288	624.466	0	-37.7975	-153.257	-900.31	67390.3	12172	-3076.8	313.52	125.148	0	3.70443	0.674679	58.9605	-658.594	1468.14	380.702	-311	200	0	5.28871	4.9534	59.9277	241.282	-446.284	1148.69	-914	200	0
415	3	-34.2444	111.232	-788.483	-11667.8	50065.4	4021.21	363.496	624.798	0	-38.1438	-153.34	-901.93	67527	11839.8	-2951.02	313.127	125.13	0	3.67947	0.676823	59.0789	-656.463	1486.03	372.509	-311	200	0	5.22603	4.98386	61.3528	240.615	-392.306	1114.34	-914	200	0
415	4	-35.0652	111.822	-790.579	-11957.2	49576.2	4020.3	362.709	625.125	0	-38.5179	-153.412	-903.639	67665.5	11516.1	-2828.69	312.744	125.119	0	3.64452	0.691533	59.0175	-657.517	1508.17	365.227	-311	200	0	5.25065	5.04822	63.0166	285.532	-319.941	1078	-914	200	0
415	5	-35.8691	112.444	-792.708	-12246.8	49087.1	4019.67	361.923	625.449	0	-38.9125	-153.491	-905.394	67805.5	11202.2	-2709.7	312.373	125.109	0	3.60677	0.716233	58.7917	-661.241	1532.64	359.119	-311	200	0	5.35039	5.16882	64.8563	364.958	-239.386	1050.81	-914	200	0
415	6	-36.6691	113.085	-794.791	-12537.9	48590.4	4019.67	361.136	625.775	0	-39.3151	-153.591	-907.157	67948.4	10895.9	-2593.31	312.011	125.097	0	3.57541	0.742024	58.4363	-666.051	1557.78	354.422	-311	200	0	5.49051	5.34354	66.7536	468.878	-155.644	1038.02	-914	200	0
415	7	-37.4796	113.733	-796.763	-12833	48082.1	4020.93	360.347	626.107	0	-39.7183	-153.731	-908.898	68096.7	10595	-2478.97	311.657	125.078	0	3.56032	0.759256	57.9948	-669.174	1582.12	351.123	-311	200	0	5.62813	5.53848	68.5839	584.15	-66.3757	1034.15	-914	200	0
415	8	-38.3155	114.379	-798.583	-13134.6	47562	4024.19	359.558	626.447	0	-40.1188	-153.925	-910.59	68251.6	10298.4	-2366.48	311.31	125.047	0	3.56929	0.762132	57.5133	-667.779	1603.07	348.818	-311	200	0	5.72676	5.69441	70.2054	694.979	33.5142	1026.92	-914	200	0
415	9	-39.1862	115.026	-800.254	-13444.1	47033.2	4030.3	358.773	626.8	0	-40.5107	-154.178	-912.222	68412.3	10006.7	-2255.46	310.97	125.005	0	3.60376	0.750662	57.0396	-660.656	1617.08	346.608	-311	200	0	5.76797	5.75425	71.4199	787.984	143.905	1005.69	-914	200	0
416	0	-40.0903	115.686	-801.828	-13761.5	46500.5	4040.27	357.993	627.163	0	-40.8831	-154.481	-913.812	68576.7	9720.85	-2145.37	310.638	124.955	0	3.65568	0.731759	56.6151	-648.474	1623.17	343.282	-311	200	0	5.75932	5.69898	72.0433	857.215	256.571	966.306	-914	200	0	-76.3923	-30.6097	-1607.57	-600994	656964	21653.6	406.09	372.768	0
416	1	-41.019	116.381	-803.388	-14085.3	45969.6	4055.34	357.22	627.532	0	-41.223	-154.813	-915.404	68743.7	9440.52	-2036.18	310.313	124.903	0	3.71051	0.717155	56.2604	-633.474	1625.5	337.994	-311	200	0	5.72587	5.55226	72.0207	905.262	360.618	911.25	-914	200	0
416	2	-41.9658	117.13	-805.006	-14413.8	45445.1	4076.9	356.453	627.905	0	-41.5207	-155.149	-917.043	68912.5	9165.12	-1928.59	309.994	124.854	0	3.75621	0.716927	55.9763	-619.271	1630.63	330.852	-311	200	0	5.68642	5.35209	71.4699	939.783	446.692	848.453	-914	200	0
416	3	-42.9298	117.939	-806.721	-14745.9	44928.9	4106.3	355.693	628.279	0	-41.7723	-155.465	-918.755	69082.1	8895.81	-1823.76	309.682	124.809	0	3.7891	0.733309	55.7583	-610.401	1641.82	323.095	-311	200	0	5.64889	5.13136	70.6356	967.53	504.908	789.218	-914	200	0
416	4	-43.9119	118.809	-808.537	-15080.1	44419.9	4144.41	354.939	628.651	0	-41.9779	-155.748	-920.546	69250.3	8636.34	-1723.28	309.382	124.773	0	3.8127	0.759689	55.6065	-610.941	1657.03	316.885	-311	200	0	5.6258	4.9153	69.7538	989.247	524.285	744.924	-914	200	0
416	5	-44.911	119.735	-810.419	-15415	43915.8	4191.12	354.189	629.021	0	-42.1386	-155.994	-922.42	69415.4	8391.98	-1628.85	309.098	124.746	0	3.83367	0.786197	55.533	-621.825	1671.26	314.565	-311	200	0	5.6394	4.71599	68.924	999.369	498.129	724.1	-914	200	0
416	6	-45.9257	120.71	-812.32	-15749.9	43416.1	4245.27	353.447	629.389	0	-42.2522	-156.201	-924.379	69577.7	8166.8	-1540.97	308.835	124.73	0	3.85648	0.80676	55.5648	-639.998	1678.68	317.77	-311	200	0	5.70966	4.53332	68.1148	990.895	428.231	729.579	-914	200	0
416	7	-46.957	121.716	-814.195	-16085.4	42923.3	4305.04	352.719	629.756	0	-42.311	-156.375	-926.425	69740.5	7961.92	-1458.39	308.594	124.721	0	3.87972	0.820516	55.726	-662.105	1674.96	326.722	-311	200	0	5.83541	4.3749	67.2745	960.775	318.214	757.272	-914	200	0
416	8	-48.0055	122.738	-816.026	-16422.6	42440.9	4368.68	352.009	630.125	0	-42.3038	-156.523	-928.555	69908.4	7776.29	-1378.97	308.375	124.713	0	3.89897	0.828746	56.019	-687.827	1660.82	339.895	-311	200	0	5.99434	4.26971	66.407	912.09	162.58	799.358	-914	200	0
416	9	-49.0653	123.77	-817.826	-16762	41971.1	4435.03	351.32	630.496	0	-42.218	-156.647	-930.781	70084.5	7607.66	-1300.24	308.173	124.704	0	3.91138	0.833339	56.4243	-717.694	1641.62	354.429	-311	200	0	6.16861	4.25017	65.5385	853.521	-45.7587	847.8	-914	200	0
417	0	-50.1185	124.821	-819.641	-17103.6	41512.8	4503.55	350.648	630.867	0	-42.0402	-156.741	-933.137	70269.2	7453.23	-1219.54	307.987	124.696	0	3.91583	0.837555	56.9077	-749.51	1622.39	367.111	-311	200	0	6.35561	4.32274	64.6811	794.85	-292.694	894.073	-914	200	0	-84.1968	-20.5696	-1650.54	-618570	663932	31635.4	399.514	374.005	0
417	1	-51.1379	125.91	-821.534	-17446.8	41061.1	4574.09	349.981	631.237	0	-41.7614	-156.786	-935.661	70460.7	7311.29	-1134.74	307.814	124.694	0	3.9114	0.845544	57.4178	-778.763	1604.25	375.373	-311	200	0	6.54823	4.46788	63.8846	739.604	-537.509	930.158	-914	200	0
417	2	-52.0987	127.056	-823.55	-17791.1	40611	4646.41	349.312	631.603	0	-41.3858	-156.772	-938.363	70656.2	7181.59	-1044.96	307.653	124.703	0	3.89507	0.859949	57.8891	-800.933	1586.22	378.109	-311	200	0	6.71958	4.66533	63.2784	684.341	-731.104	954.391	-914	200	0
417	3	-52.9876	128.267	-825.681	-18136.8	40160.5	4720.02	348.639	631.966	0	-40.9342	-156.702	-941.216	70853.6	7064.06	-950.731	307.505	124.721	0	3.86071	0.880235	58.2647	-813.039	1568.23	375.726	-311	200	0	6.83312	4.90151	63.0443	626.976	-834.553	973.729	-914	200	0
417	4	-53.8032	129.538	-827.875	-18483.6	39712.1	4794.55	347.969	632.327	0	-40.4375	-156.598	-944.159	71052.1	6958.18	-854.124	307.37	124.746	0	3.80482	0.903119	58.5155	-814.775	1551.26	369.559	-311	200	0	6.86211	5.15624	63.3553	573.058	-826.25	996.122	-914	200	0
417	5	-54.5519	130.856	-830.059	-18831.6	39270.5	4870.31	347.311	632.687	0	-39.9287	-156.486	-947.117	71252.2	6862.8	-758.269	307.246	124.769	0	3.73385	0.923406	58.6402	-808.492	1536.55	361.467	-311	200	0	6.7965	5.40366	64.2908	533.271	-704.511	1022.68	-914	200	0
417	6	-55.2463	132.199	-832.166	-19181.2	38839.8	4948.23	346.673	633.05	0	-39.4412	-156.396	-950.012	71454.4	6775.86	-666.202	307.132	124.786	0	3.66085	0.934891	58.6645	-797.703	1525.7	353.275	-311	200	0	6.64241	5.62247	65.7775	518.062	-491.132	1048.63	-914	200	0
417	7	-55.901	133.549	-834.159	-19533.2	38423.3	5029.33	346.062	633.417	0	-39.0067	-156.355	-952.774	71658.6	6695.4	-579.975	307.027	124.789	0	3.59498	0.933929	58.6341	-785.305	1520.88	346.136	-311	200	0	6.42746	5.79439	67.5965	531.974	-227.775	1067.45	-914	200	0
417	8	-56.5244	134.892	-836.03	-19888.3	38022.7	5114.15	345.48	633.789	0	-38.6463	-156.384	-955.355	71863.6	6620.44	-500.814	306.93	124.778	0	3.53924	0.923292	58.5924	-772.34	1524.2	340.339	-311	200	0	6.20173	5.90191	69.4482	567.047	38.8114	1073.32	-914	200	0
417	9	-57.112	136.232	-837.815	-20247	37638.5	5202.75	344.925	634.166	0	-38.3637	-156.484	-957.753	72067.9	6550.4	-429.425	306.839	124.753	0	3.49708	0.91002	58.5612	-758.612	1535.86	335.527	-311	200	0	6.02138	5.93013	71.0527	606.325	269.755	1063.46	-914	200	0
418	0	-57.6448	137.588	-839.605	-20608.1	37270.3	5295.12	344.39	634.545	0	-38.144	-156.64	-960.024	72270.2	6483.78	-365.817	306.754	124.72	0	3.47485	0.899873	58.543	-744.675	1551.74	331.393	-311	200	0	5.92796	5.86933	72.2339	638.095	437.605	1038.87	-914	200	0	-86.5039	-6.60533	-1693.52	-637272	677315	39499.4	397.211	375.938	0
418	1	-58.0981	138.995	-841.525	-20969.6	36918.9	5391.24	343.871	634.919	0	-37.9594	-156.826	-962.261	72470.4	6416.48	-309.334	306.668	124.687	0	3.47753	0.894812	58.5277	-732.013	1563.34	328.397	-311	200	0	5.93726	5.7269	72.9569	663.13	527.409	1003.63	-914	200	0
418	2	-58.4573	140.484	-843.674	-21329.3	36586.8	5491.01	343.366	635.281	0	-37.7814	-157.02	-964.554	72669.2	6341.75	-258.904	306.575	124.66	0	3.5047	0.891761	58.4974	-721.553	1562.85	327.699	-311	200	0	6.03342	5.53343	73.3151	690.698	539.351	965.241	-914	200	0
418	3	-58.7303	142.066	-846.1	-21684.8	36277.4	5593.91	342.876	635.629	0	-37.5935	-157.204	-966.948	72867.7	6253.27	-213.372	306.467	124.642	0	3.54937	0.882735	58.4362	-713.319	1549.52	330.384	-311	200	0	6.17236	5.32277	73.4236	729.477	487.705	933.197	-914	200	0
418	4	-58.9469	143.732	-848.798	-22033.7	35993.7	5698.73	342.405	635.959	0	-37.3948	-157.372	-969.437	73066.9	6148.4	-171.918	306.342	124.63	0	3.59893	0.861084	58.3356	-706.955	1530.19	336.717	-311	200	0	6.30415	5.11407	73.2924	778.667	393.73	914.828	-914	200	0
418	5	-59.1485	145.451	-851.736	-22374.1	35738.6	5803.49	341.96	636.269	0	-37.1976	-157.527	-971.988	73268.3	6028.61	-134.047	306.202	124.62	0	3.63972	0.829662	58.1936	-701.581	1514.18	345.915	-311	200	0	6.39901	4.92337	72.8391	827.512	280.369	912.786	-914	200	0
418	6	-59.3776	147.177	-854.867	-22705	35517.4	5905.54	341.547	636.56	0	-37.0219	-157.681	-974.558	73473.3	5897.29	-99.3179	306.051	124.609	0	3.66331	0.800919	58.0101	-695.699	1508.2	356.357	-311	200	0	6.45296	4.77926	72.0005	861.843	172.251	925.472	-914	200	0
418	7	-59.6691	148.86	-858.139	-23025.5	35337.2	6001.31	341.179	636.832	0	-36.8881	-157.846	-977.107	73683.3	5757.68	-67.5204	305.893	124.59	0	3.66901	0.78706	57.7876	-687.925	1514.39	366.169	-311	200	0	6.47732	4.71346	70.8165	868.661	92.9664	948.474	-914	200	0
418	8	-60.0415	150.447	-861.516	-23334.9	35203.8	6086.13	340.863	637.086	0	-36.8094	-158.024	-979.605	73898	5612.44	-38.8473	305.729	124.563	0	3.66279	0.790605	57.5396	-677.232	1530.78	373.857	-311	200	0	6.49166	4.73594	69.4398	839.416	56.4705	976.48	-914	200	0
418	9	-60.4895	151.9	-864.996	-23632.7	35119.5	6154.89	340.601	637.321	0	-36.7893	-158.207	-982.034	74115.1	5463.47	-13.9696	305.563	124.529	0	3.65443	0.806363	57.2935	-663.319	1553.1	378.528	-311	200	0	6.51658	4.8219	68.0764	776.976	61.5056	1004.11	-914	200	0
419	0	-60.985	153.203	-868.608	-23918.1	35082.1	6203.82	340.389	637.536	0	-36.8221	-158.378	-984.405	74330.8	5311.33	5.85725	305.395	124.492	0	3.65272	0.830007	57.0735	-648.095	1575.58	380.059	-311	200	0	6.55306	4.9244	66.9011	697.571	96.1905	1025.64	-914	200	0	-90.3171	4.49254	-1752.49	-663853	693071	45602.9	392.732	378.759	0
419	1	-61.4861	154.36	-872.388	-24190.2	35085.8	6231.82	340.218	637.729	0	-36.8976	-158.524	-986.744	74541.9	5155.57	19.6731	305.225	124.457	0	3.66053	0.859726	56.8883	-635.296	1590.82	379.32	-311	200	0	6.57228	5.00085	66.0251	620.365	143.802	1036.19	-914	200	0
419	2	-61.9512	155.386	-876.337	-24449.1	35122.9	6240.61	340.079	637.899	0	-37.0098	-158.643	-989.069	74746.6	4995.97	28.0266	305.051	124.427	0	3.67261	0.891601	56.7361	-627.711	1591.31	377.693	-311	200	0	6.53985	5.03138	65.5122	558.95	184.335	1034.89	-914	200	0
419	3	-62.3495	156.304	-880.409	-24696.3	35185.5	6234.15	339.965	638.051	0	-37.1616	-158.741	-991.372	74944.8	4833.06	32.4935	304.875	124.403	0	3.67873	0.919061	56.6126	-625.694	1572.96	376.194	-311	200	0	6.44125	5.01712	65.3747	524.187	201.754	1027.77	-914	200	0
419	4	-62.6623	157.132	-884.538	-24934.3	35266.7	6217.18	339.87	638.189	0	-37.3636	-158.828	-993.63	75138	4667.05	34.1144	304.697	124.38	0	3.67131	0.936548	56.5167	-627.968	1537.77	375.532	-311	200	0	6.28169	4.97434	65.5366	525.832	190.672	1026.66	-914	200	0
419	5	-62.8823	157.887	-888.656	-25166.6	35361.2	6193.69	339.792	638.32	0	-37.6304	-158.911	-995.828	75327.6	4496.94	32.458	304.516	124.357	0	3.6506	0.942489	56.4468	-632.882	1493.23	376.645	-311	200	0	6.0793	4.93925	65.8101	564.714	151.348	1043.09	-914	200	0
419	6	-63.014	158.58	-892.699	-25396.4	35463.9	6166.72	339.727	638.449	0	-37.977	-159.005	-997.947	75514.3	4320.71	25.7517	304.33	124.33	0	3.62335	0.940344	56.3943	-638.986	1448.88	380.172	-311	200	0	5.85904	4.95877	65.9672	629.091	83.1328	1080.77	-914	200	0
419	7	-63.072	159.219	-896.611	-25625.6	35569.8	6138.72	339.671	638.581	0	-38.4145	-159.126	-999.975	75698.6	4136.12	11.9768	304.136	124.299	0	3.59814	0.936113	56.3504	-645.18	1411.92	385.437	-311	200	0	5.64081	5.06251	65.8805	705.383	-14.5857	1131.17	-914	200	0
419	8	-63.0737	159.814	-900.36	-25854.6	35674.6	6111.22	339.623	638.716	0	-38.9495	-159.288	-1001.9	75881.3	3941.69	-9.90796	303.934	124.263	0	3.58232	0.933157	56.3189	-650.555	1385.22	390.485	-311	200	0	5.43122	5.24622	65.585	785.648	-136.921	1175.91	-914	200	0
419	9	-63.0316	160.381	-903.949	-26083.2	35774.4	6084.6	339.576	638.855	0	-39.5815	-159.491	-1003.74	76063.2	3737.35	-39.6976	303.723	124.22	0	3.58029	0.929856	56.3117	-654.426	1369.19	393.014	-311	200	0	5.22783	5.47374	65.2215	859.908	-269.624	1196.07	-914	200	0
420	0	-62.9484	160.942	-907.415	-26309.7	35864	6058.6	339.523	638.994	0	-40.2989	-159.716	-1005.52	76245	3524.79	-76.5651	303.505	124.174	0	3.59096	0.922668	56.3358	-657.414	1363.95	391.561	-311	200	0	5.03282	5.69391	64.9316	913.776	-391.943	1182.4	-914	200	0	-97.5057	9.65183	-1814.82	-691043	702620	47989.6	384.338	380.87	0
420	1	-62.8199	161.521	-910.82	-26532.1	35937.2	6032.99	339.456	639.13	0	-41.0814	-159.934	-1007.3	76426.6	3307.6	-119.717	303.284	124.128	0	3.6083	0.910296	56.3965	-661.318	1368.64	386.419	-311	200	0	4.86639	5.85825	64.7808	941.1	-485.177	1138.44	-914	200	0
420	2	-62.6461	162.137	-914.217	-26749.7	35990.3	6007.56	339.367	639.26	0	-41.9095	-160.123	-1009.12	76608.1	3089.53	-168.583	303.062	124.085	0	3.62581	0.894421	56.5037	-666.943	1379.84	379.428	-311	200	0	4.76392	5.92319	64.7383	950.625	-538.852	1075.79	-914	200	0
420	3	-62.4402	162.794	-917.618	-26963.8	36024.4	5982.04	339.259	639.385	0	-42.7726	-160.275	-1011	76790	2871.92	-222.623	302.841	124.045	0	3.64112	0.877556	56.6589	-672.945	1392.38	372.795	-311	200	0	4.75502	5.85872	64.6836	955.594	-549.395	1006.94	-914	200	0
420	4	-62.2284	163.482	-921	-27176.7	36043.5	5956.24	339.135	639.508	0	-43.6695	-160.396	-1012.92	76972.5	2653.4	-281.162	302.62	124.009	0	3.6567	0.860948	56.8381	-676.523	1401.86	368.348	-311	200	0	4.84713	5.66796	64.4359	960.008	-517.261	942.742	-914	200	0
420	5	-62.0429	164.18	-924.329	-27390.4	36052.8	5930.23	339.004	639.633	0	-44.6052	-160.497	-1014.87	77155.5	2432.48	-343.562	302.397	123.975	0	3.67435	0.844881	57.0024	-674.741	1406.8	367.609	-311	200	0	5.02429	5.38351	63.8361	956.179	-447.534	894.209	-914	200	0
420	6	-61.9153	164.868	-927.564	-27606.3	36056.4	5904.46	338.872	639.762	0	-45.5882	-160.587	-1016.81	77337.5	2209.2	-409.498	302.173	123.941	0	3.69055	0.830961	57.1315	-665.963	1408.56	371.481	-311	200	0	5.24882	5.04905	62.8736	933.089	-349.342	869.563	-914	200	0
420	7	-61.8727	165.525	-930.651	-27825.1	36058.4	5879.82	338.745	639.899	0	-46.6283	-160.672	-1018.71	77516.5	1984.45	-478.902	301.948	123.907	0	3.69936	0.822388	57.2361	-650.953	1409.21	379.557	-311	200	0	5.46668	4.71547	61.7695	885.608	-233.765	868.62	-914	200	0
420	8	-61.9344	166.141	-933.537	-28046.7	36061.6	5857.2	338.629	640.044	0	-47.734	-160.759	-1020.52	77691.2	1758.06	-551.632	301.723	123.871	0	3.69801	0.821194	57.3363	-632.367	1409.86	390.082	-311	200	0	5.62608	4.44066	60.8822	819.062	-115.684	885.491	-914	200	0
420	9	-62.1074	166.718	-936.206	-28270.5	36068	5836.93	338.526	640.197	0	-48.9077	-160.857	-1022.22	77860.7	1528.51	-627.367	301.495	123.832	0	3.68965	0.826733	57.4353	-612.644	1410.19	400.47	-311	200	0	5.70004	4.27705	60.4631	750.081	-13.6987	917.068	-914	200	0
421	0	-62.3811	167.277	-938.711	-28494.8	36078.5	5818.48	338.434	640.355	0	-50.1421	-160.967	-1023.83	78024.4	1294.95	-706.017	301.265	123.792	0	3.68264	0.837108	57.5162	-593.399	1409.19	408.302	-311	200	0	5.6941	4.25684	60.5072	702.466	59.0509	964.99	-914	200	0	-111.303	15.562	-1862.07	-712326	712299	52097.9	379.428	382.784	0
421	1	-62.7301	167.848	-941.165	-28717.7	36093	5801.03	338.349	640.513	0	-51.4202	-161.079	-1025.42	78182.2	1058.12	-788.035	301.032	123.756	0	3.68565	0.85	57.5561	-576.932	1406.52	412.514	-311	200	0	5.63719	4.38573	60.8522	695	99.8436	1029.23	-914	200	0
421	2	-63.1255	168.462	-943.681	-28937.6	36109.4	5784.31	338.264	640.665	0	-52.7204	-161.174	-1027.03	78335.5	818.859	-873.945	300.797	123.726	0	3.70139	0.861133	57.5388	-566.963	1402.71	413.541	-311	200	0	5.56739	4.64422	61.3665	729.339	108.413	1102.04	-914	200	0
421	3	-63.5458	169.137	-946.321	-29154.1	36123.8	5769.31	338.173	640.808	0	-54.0238	-161.239	-1028.68	78486.4	577.499	-963.669	300.561	123.701	0	3.72589	0.863263	57.4634	-567.682	1398.41	412.336	-311	200	0	5.51263	4.9937	61.996	790.962	83.7479	1168.45	-914	200	0
421	4	-63.9825	169.877	-949.078	-29367.2	36133.3	5758.1	338.072	640.943	0	-55.3212	-161.272	-1030.34	78637	334.006	-1056.64	300.324	123.679	0	3.75185	0.848276	57.3519	-581.439	1394.74	409.73	-311	200	0	5.47672	5.38376	62.6824	858.573	31.8946	1212.11	-914	200	0
421	5	-64.4404	170.674	-951.88	-29578.1	36136	5752.61	337.963	641.073	0	-56.6176	-161.278	-1032	78788	87.2079	-1152.3	300.085	123.655	0	3.77074	0.810796	57.2364	-606.342	1393.47	406.578	-311	200	0	5.44823	5.76133	63.3121	908.844	-33.3943	1220.63	-914	200	0
421	6	-64.9351	171.512	-954.625	-29788.5	36130.6	5753.73	337.848	641.204	0	-57.9311	-161.269	-1033.59	78937.7	-165.15	-1250.25	299.84	123.627	0	3.77399	0.750706	57.1302	-636.555	1395.33	403.857	-311	200	0	5.41719	6.08672	63.7652	920.531	-102.705	1187.55	-914	200	0
421	7	-65.4851	172.369	-957.216	-29999.7	36116	5761.68	337.73	641.341	0	-59.2844	-161.26	-1035.04	79082.6	-424.514	-1350.34	299.59	123.595	0	3.75576	0.674409	57.027	-665.296	1399.51	402.239	-311	200	0	5.37893	6.34439	63.9817	883.776	-179.061	1113.98	-914	200	0
421	8	-66.103	173.224	-959.594	-30212.1	36091.9	5776.38	337.612	641.484	0	-60.6936	-161.261	-1036.32	79218.6	-690.211	-1452.7	299.334	123.557	0	3.71634	0.593991	56.9255	-687.54	1405.39	401.495	-311	200	0	5.33097	6.53119	63.9454	803.888	-270.539	1011.1	-914	200	0
421	9	-66.7878	174.065	-961.756	-30425.6	36059.2	5797.5	337.493	641.635	0	-62.1591	-161.271	-1037.38	79343.9	-959.748	-1557.68	299.075	123.515	0	3.66266	0.524099	56.8341	-700.988	1413.09	400.59	-311	200	0	5.27461	6.63942	63.6436	696.024	-377.682	898.816	-914	200	0
422	0	-67.5206	174.895	-963.742	-30638.7	36018.6	5824.34	337.374	641.791	0	-63.6625	-161.278	-1038.25	79458.5	-1230.56	-1665.83	298.815	123.469	0	3.6042	0.478159	56.7573	-705.537	1422.86	398.533	-311	200	0	5.21655	6.66334	63.0708	580.158	-487.527	799.134	-914	200	0	-131.848	24.307	-1892.66	-727545	719505	60612.3	376.581	384.86	0
422	1	-68.2711	175.726	-965.625	-30849.6	35971.2	5856.17	337.252	641.948	0	-65.1736	-161.26	-1039	79563.6	-1501.96	-1777.29	298.554	123.423	0	3.54828	0.463618	56.698	-702.105	1434.77	395.01	-311	200	0	5.15999	6.61792	62.2585	477.395	-574.187	728.549	-914	200	0
422	2	-69.0122	176.571	-967.471	-31056.1	35919	5892.62	337.127	642.1	0	-66.6658	-161.201	-1039.68	79660.2	-1774.46	-1891.44	298.293	123.38	0	3.49883	0.477786	56.6709	-692.426	1448	390.67	-311	200	0	5.0961	6.53454	61.3266	402.503	-608.448	693.246	-914	200	0
422	3	-69.7317	177.43	-969.3	-31256.4	35864	5933.89	337	642.246	0	-68.1262	-161.09	-1040.31	79748.4	-2047.82	-2007.21	298.032	123.342	0	3.45924	0.50942	56.7045	-680.016	1460.19	387.003	-311	200	0	5.02128	6.43865	60.4952	358.393	-573.834	689.658	-914	200	0
422	4	-70.4307	178.291	-971.086	-31450.3	35807.3	5979.95	336.874	642.387	0	-69.5546	-160.927	-1040.9	79827.9	-2320.71	-2124.07	297.771	123.308	0	3.43551	0.545638	56.8227	-669.981	1468.48	385.285	-311	200	0	4.95764	6.33819	59.9769	339.838	-474.041	709.353	-914	200	0
422	5	-71.1179	179.134	-972.761	-31639.1	35750.6	6030.06	336.752	642.525	0	-70.959	-160.71	-1041.38	79898	-2590.81	-2242.75	297.512	123.277	0	3.43421	0.578046	57.0185	-666.306	1471.17	385.738	-311	200	0	4.92973	6.22609	59.8512	339.833	-327.288	743.723	-914	200	0
422	6	-71.8024	179.937	-974.247	-31824.6	35695.7	6083.35	336.639	642.666	0	-72.3511	-160.44	-1041.71	79957	-2854.55	-2364.65	297.26	123.245	0	3.45765	0.604636	57.2553	-669.676	1468.56	388.079	-311	200	0	4.93408	6.09053	60.0816	352.792	-156.649	785.581	-914	200	0
422	7	-72.4886	180.682	-975.477	-32008.9	35643.2	6139.43	336.539	642.814	0	-73.7414	-160.126	-1041.84	80003.5	-3109.29	-2490.95	297.016	123.21	0	3.50206	0.627788	57.4916	-678.587	1462.47	392.188	-311	200	0	4.95778	5.92389	60.6212	374.477	17.9839	828.174	-914	200	0
422	8	-73.1719	181.363	-976.419	-32192.6	35593.2	6198.18	336.453	642.97	0	-75.1338	-159.772	-1041.76	80037.4	-3356.06	-2621.86	296.779	123.171	0	3.55982	0.650458	57.6902	-691.575	1455.74	397.636	-311	200	0	5.00484	5.72313	61.4249	399.364	183.008	864.152	-914	200	0
422	9	-73.8376	181.984	-977.087	-32374.3	35543.8	6259.59	336.377	643.134	0	-76.5242	-159.382	-1041.51	80059.7	-3599.2	-2756.14	296.544	123.131	0	3.62326	0.674189	57.8194	-707.774	1451.46	403.042	-311	200	0	5.08208	5.49427	62.3746	421.586	328.706	887.732	-914	200	0
423	0	-74.4623	182.565	-977.541	-32550.6	35490.9	6323.64	336.306	643.299	0	-77.9011	-158.952	-1041.17	80071.6	-3843.91	-2891.63	296.308	123.094	0	3.68549	0.700349	57.8686	-725.604	1452.06	406.712	-311	200	0	5.17501	5.26191	63.2747	438.533	447.648	898.34	-914	200	0	-150.972	34.779	-1896.77	-732197	718920	69291.8	374.98	386.747	0
423	1	-75.0205	183.127	-977.861	-32718.1	35429.4	6390.39	336.232	643.459	0	-79.25	-158.467	-1040.79	80073.9	-4093.43	-3026.29	296.067	123.065	0	3.73829	0.731478	57.8543	-741.192	1458.32	408.117	-311	200	0	5.2564	5.06856	63.9439	450.057	533.657	900.298	-914	200	0
423	2	-75.4966	183.683	-978.107	-32875.6	35354.8	6460.02	336.146	643.612	0	-80.5603	-157.921	-1040.43	80067.5	-4347.14	-3158.67	295.822	123.044	0	3.77248	0.770339	57.8028	-749.452	1467.97	408.202	-311	200	0	5.31368	4.95911	64.2969	457.941	577.947	899.723	-914	200	0
423	3	-75.8903	184.233	-978.286	-33024.2	35264.5	6532.92	336.047	643.757	0	-81.8297	-157.316	-1040.05	80053.5	-4601.49	-3288.18	295.576	123.029	0	3.78162	0.816717	57.7385	-747.686	1475.78	408.263	-311	200	0	5.35134	4.9546	64.3485	469.207	569.911	902.73	-914	200	0
423	4	-76.2119	184.767	-978.36	-33165.2	35159.1	6609.69	335.937	643.899	0	-83.0644	-156.668	-1039.63	80032.3	-4853.46	-3415.2	295.332	123.019	0	3.76548	0.86472	57.6798	-737.359	1477.38	409.024	-311	200	0	5.37198	5.03317	64.1421	493.935	504.218	915.01	-914	200	0
423	5	-76.4756	185.271	-978.278	-33299.1	35041	6690.72	335.819	644.039	0	-84.2773	-155.994	-1039.12	80003.3	-5103.52	-3540.74	295.089	123.009	0	3.72959	0.90477	57.6302	-722.313	1473.38	410.347	-311	200	0	5.37494	5.14064	63.6868	537.939	382.578	940.989	-914	200	0
423	6	-76.6979	185.73	-977.98	-33426.2	34914.6	6775.94	335.701	644.179	0	-85.4869	-155.317	-1038.45	79964.9	-5354.91	-3665.57	294.843	122.996	0	3.68047	0.926887	57.5783	-706.033	1467.91	411.338	-311	200	0	5.3686	5.22254	62.9746	603.086	210.979	980.321	-914	200	0
423	7	-76.898	186.128	-977.399	-33547.7	34783.7	6865.05	335.588	644.323	0	-86.7156	-154.654	-1037.57	79915	-5609.54	-3790.35	294.594	122.979	0	3.62289	0.922549	57.5161	-689.711	1462.94	410.906	-311	200	0	5.36781	5.24574	62.0173	689.735	3.71705	1025.45	-914	200	0
423	8	-77.0955	186.449	-976.468	-33664.8	34649.1	6957.94	335.484	644.476	0	-87.9808	-154.02	-1036.42	79851.1	-5865.35	-3916.55	294.341	122.955	0	3.5628	0.8889	57.4554	-672.334	1456.47	408.468	-311	200	0	5.38122	5.19583	60.859	791.03	-213.483	1066.29	-914	200	0
423	9	-77.3029	186.69	-975.147	-33778.5	34508.3	7054.91	335.388	644.639	0	-89.2857	-153.414	-1034.98	79772.3	-6117.93	-4046.6	294.089	122.924	0	3.51043	0.83137	57.4153	-653.428	1446.17	404.499	-311	200	0	5.40626	5.07437	59.6296	892.356	-409.971	1097.45	-914	200	0
424	0	-77.5184	186.866	-973.446	-33889.2	34357	7156.26	335.294	644.814	0	-90.6166	-152.829	-1033.27	79679.7	-6363.61	-4182.65	293.841	122.886	0	3.47862	0.759812	57.394	-635.108	1432.93	400.534	-311	200	0	5.43553	4.91188	58.5859	981.806	-556.935	1119.08	-914	200	0	-164.918	42.8152	-1864.06	-720139	705476	75540.9	373.97	387.283	0
424	1	-77.7277	186.998	-971.418	-33996.2	34192.5	7262.03	335.199	644.997	0	-91.9505	-152.246	-1031.34	79576.1	-6600.63	-4325.55	293.6	122.842	0	3.47732	0.683403	57.3723	-620.477	1420.28	398.482	-311	200	0	5.46423	4.76292	58.0275	1054.26	-634.898	1131.93	-914	200	0
424	2	-77.9144	187.107	-969.125	-34097.6	34015	7371.84	335.099	645.184	0	-93.2683	-151.646	-1029.25	79463.3	-6829.65	-4475.1	293.364	122.795	0	3.50788	0.610041	57.3363	-611.054	1411.62	399.862	-311	200	0	5.49073	4.66623	58.1518	1103.23	-642.149	1134.4	-914	200	0
424	3	-78.0668	187.2	-966.598	-34189.8	33825.7	7485.38	334.995	645.371	0	-94.5636	-151.019	-1027.01	79340.7	-7053.51	-4630.49	293.132	122.746	0	3.56144	0.548863	57.2852	-606.986	1408.86	405.211	-311	200	0	5.51915	4.62572	58.9587	1117.01	-590.581	1123.35	-914	200	0
424	4	-78.1787	187.268	-963.823	-34268.7	33625	7603.02	334.887	645.555	0	-95.8392	-150.367	-1024.61	79206	-7275.49	-4790.65	292.899	122.696	0	3.62392	0.510024	57.2331	-608.76	1412.23	413.707	-311	200	0	5.56296	4.6392	60.2639	1086.9	-496.791	1095.6	-914	200	0
424	5	-78.2481	187.296	-960.762	-34332.5	33412.7	7725.5	334.777	645.735	0	-97.099	-149.699	-1022.02	79057.2	-7498.26	-4954.11	292.663	122.646	0	3.68296	0.501734	57.206	-617.093	1420.16	423.773	-311	200	0	5.63633	4.71386	61.8112	1014.62	-385.386	1050.47	-914	200	0
424	6	-78.2748	187.264	-957.376	-34381.8	33189.7	7853	334.667	645.913	0	-98.3441	-149.031	-1019.24	78893.9	-7723.53	-5118.46	292.422	122.595	0	3.7311	0.528042	57.2194	-631.774	1430.26	434.009	-311	200	0	5.74195	4.84168	63.3437	910.469	-291.509	994.08	-914	200	0
424	7	-78.2582	187.156	-953.629	-34418.2	32958.4	7984.78	334.561	646.092	0	-99.5722	-148.373	-1016.23	78717.4	-7950.9	-5280.59	292.176	122.54	0	3.76455	0.585164	57.2574	-651.591	1441.13	443.08	-311	200	0	5.87043	4.98509	64.5863	789.076	-244.999	940.843	-914	200	0
424	8	-78.1954	186.959	-949.489	-34442.6	32722.3	8119.28	334.463	646.275	0	-100.779	-147.73	-1012.99	78529.3	-8178.12	-5437.78	291.927	122.478	0	3.7816	0.659076	57.2789	-674.54	1453.16	449.402	-311	200	0	6.00428	5.10135	65.2966	668.122	-250	907.952	-914	200	0
424	9	-78.0779	186.669	-944.942	-34455.3	32483.6	8254.57	334.376	646.463	0	-101.957	-147.097	-1009.53	78330.2	-8402.81	-5588.81	291.677	122.409	0	3.7833	0.732363	57.2449	-697.694	1467.47	451.632	-311	200	0	6.124	5.17662	65.4085	566.514	-284.703	905.585	-914	200	0
425	0	-77.8867	186.286	-940.008	-34455	32241.9	8388.7	334.3	646.654	0	-103.097	-146.459	-1005.86	78120	-8623.01	-5734.44	291.427	122.335	0	3.7733	0.794829	57.1388	-717.653	1483.85	448.938	-311	200	0	6.21906	5.22793	65.0721	498.237	-319.479	930.106	-914	200	0	-172.574	45.6867	-1777.44	-684685	675351	76341.6	375.04	386.287	0
425	1	-77.592	185.815	-934.734	-34439.6	31995	8519.98	334.229	646.844	0	-104.187	-145.796	-1002	77896.8	-8836.71	-5876.99	291.181	122.259	0	3.75388	0.845782	56.9742	-731.804	1499.52	440.873	-311	200	0	6.28548	5.27318	64.5345	466.279	-333.394	966.917	-914	200	0
425	2	-77.1644	185.261	-929.155	-34406.3	31741.4	8647.16	334.162	647.03	0	-105.218	-145.089	-997.947	77657.2	-9042.3	-6019.1	290.939	122.183	0	3.72249	0.889552	56.791	-739.319	1511.25	427.666	-311	200	0	6.3076	5.3146	64.023	463.736	-319.311	1000.94	-914	200	0
425	3	-76.5857	184.622	-923.27	-34354.1	31481.7	8769.44	334.098	647.209	0	-106.186	-144.338	-993.661	77396.8	-9239.33	-6162.45	290.702	122.109	0	3.67459	0.931212	56.6364	-740.75	1518.59	410.42	-311	200	0	6.25764	5.34777	63.7066	481.791	-278.605	1024.02	-914	200	0
425	4	-75.8517	183.888	-917.036	-34283.4	31218.1	8885.93	334.042	647.385	0	-107.092	-143.546	-989.09	77111	-9428	-6307.45	290.468	122.038	0	3.61061	0.973186	56.542	-737.226	1522.76	390.764	-311	200	0	6.12166	5.36225	63.6757	517.622	-215.481	1034.69	-914	200	0
425	5	-74.9682	183.043	-910.387	-34196.1	30951.5	8995.08	333.998	647.562	0	-107.94	-142.723	-984.174	76796.1	-9607.85	-6453.64	290.238	121.969	0	3.53757	1.01293	56.5176	-730.302	1522.73	370.592	-311	200	0	5.91744	5.33522	63.9237	575.65	-138.157	1034.52	-914	200	0
425	6	-73.9457	182.067	-903.246	-34093.4	30680.3	9094.76	333.967	647.745	0	-108.726	-141.879	-978.843	76450	-9777.72	-6600.2	290.011	121.898	0	3.46471	1.04402	56.5601	-721.405	1514.15	351.938	-311	200	0	5.68395	5.24649	64.3637	661.981	-55.46	1025.86	-914	200	0
425	7	-72.7955	180.937	-895.54	-33975.3	30401.1	9183.02	333.947	647.938	0	-109.443	-141.022	-973.026	76071.4	-9936.14	-6746.15	289.788	121.82	0	3.40238	1.06132	56.6617	-710.938	1492.25	336.984	-311	200	0	5.45893	5.10507	64.8839	774.834	31.1775	1011.6	-914	200	0
425	8	-71.5247	179.639	-887.225	-33840	30110.1	9258.66	333.937	648.141	0	-110.074	-140.154	-966.658	75660.3	-10081.5	-6890.33	289.571	121.73	0	3.36308	1.06525	56.8142	-698.651	1456.54	327.973	-311	200	0	5.26513	4.95298	65.3814	897.029	123.123	994.164	-914	200	0
425	9	-70.1281	178.174	-878.318	-33685.5	29804.5	9321.04	333.934	648.352	0	-110.593	-139.266	-959.706	75216.7	-10213.1	-7031.22	289.358	121.625	0	3.35707	1.05888	57.0057	-685.05	1412.46	326.316	-311	200	0	5.10631	4.83744	65.7409	1002.19	214.131	973.956	-914	200	0
426	0	-68.583	176.564	-868.897	-33510.5	29481.8	9369.55	333.93	648.567	0	-110.966	-138.34	-952.186	74740.1	-10331.8	-7166.9	289.149	121.507	0	3.3865	1.04208	57.2073	-671.91	1368.19	331.717	-311	200	0	4.97275	4.77889	65.8225	1071.73	292.683	950.384	-914	200	0	-158.346	40.303	-1609.76	-616688	621850	64792.1	381.308	384.137	0
426	1	-66.8551	174.84	-859.076	-33314.9	29139.7	9403.36	333.92	648.78	0	-111.149	-137.346	-944.15	74229.5	-10440	-7295.16	288.942	121.38	0	3.44537	1.01057	57.377	-661.602	1330.44	342.57	-311	200	0	4.85963	4.76342	65.5198	1103.82	351.294	923.811	-914	200	0
426	2	-64.9155	173.032	-848.936	-33098.3	28776.4	9421.55	333.897	648.988	0	-111.105	-136.26	-935.65	73683.2	-10540.1	-7413.81	288.735	121.249	0	3.52278	0.960574	57.4846	-656.396	1302.67	357.033	-311	200	0	4.78317	4.7547	64.8425	1108.64	391.246	895.478	-914	200	0
426	3	-62.7538	171.151	-838.495	-32860.9	28391.9	9423.48	333.861	649.19	0	-110.816	-135.066	-926.709	73099.1	-10633.8	-7521.34	288.525	121.12	0	3.60556	0.893393	57.5211	-657.16	1286.06	373.534	-311	200	0	4.77353	4.71089	63.9296	1099.98	421.823	867.402	-914	200	0
426	4	-60.3798	169.185	-827.716	-32602.2	27987.8	9408.94	333.813	649.388	0	-110.28	-133.759	-917.315	72475.9	-10721.3	-7617.01	288.312	120.991	0	3.68097	0.816496	57.4935	-662.092	1281.12	390.523	-311	200	0	4.84948	4.60383	62.9714	1089.27	454.502	843.426	-914	200	0
426	5	-57.815	167.111	-816.529	-32321.7	27566.6	9377.75	333.761	649.584	0	-109.511	-132.339	-907.434	71813.1	-10802.2	-7700.62	288.096	120.861	0	3.74072	0.740411	57.4258	-668.451	1286.82	406.405	-311	200	0	5.00417	4.43123	62.1375	1080.08	496.265	828.318	-914	200	0
426	6	-55.0842	164.895	-804.845	-32019.2	27130.8	9328.9	333.709	649.783	0	-108.532	-130.813	-897.018	71110.2	-10875.7	-7772.13	287.876	120.726	0	3.78358	0.673959	57.3568	-675.664	1299.74	420.119	-311	200	0	5.22109	4.21421	61.5769	1066.58	544.704	824.638	-914	200	0
426	7	-52.2079	162.506	-792.572	-31694.4	26682	9260.24	333.665	649.989	0	-107.365	-129.184	-886.019	70365.3	-10941.3	-7831.46	287.651	120.583	0	3.81327	0.622603	57.3164	-685.225	1316.52	431.545	-311	200	0	5.49855	3.98872	61.3982	1040.08	584.471	832.622	-914	200	0
426	8	-49.1972	159.92	-779.645	-31346	26220.6	9169.25	333.632	650.206	0	-106.022	-127.449	-874.393	69576	-10998.6	-7878.56	287.421	120.429	0	3.83398	0.589962	57.3024	-698.116	1336.65	440.897	-311	200	0	5.84113	3.79636	61.5981	996.591	592.341	852.238	-914	200	0
426	9	-46.0497	157.128	-766.052	-30973	25746.8	9054	333.61	650.432	0	-104.503	-125.6	-862.129	68739.5	-11045.8	-7913.64	287.188	120.268	0	3.8473	0.57719	57.286	-713.672	1360.91	447.839	-311	200	0	6.22901	3.67356	62.0492	939.147	551.843	881.648	-914	200	0
427	0	-42.749	154.135	-751.844	-30574.8	25261.6	8913.65	333.6	650.666	0	-102.795	-123.629	-849.256	67853.5	-11080.5	-7936.45	286.953	120.102	0	3.85138	0.581804	57.2372	-730.055	1387.27	451.868	-311	200	0	6.60933	3.64545	62.5814	877.11	461.95	915.978	-914	200	0	-107.981	30.0364	-1341.38	-510783	533707	36409	393.69	381.674	0
427	1	-39.2723	150.954	-737.115	-30150.7	24765.3	8748.04	333.598	650.904	0	-100.885	-121.533	-835.826	66916.9	-11100.8	-7944.93	286.719	119.939	0	3.84307	0.600318	57.1502	-744.785	1409.79	453.534	-311	200	0	6.91355	3.72448	63.0671	823.069	334.222	950.995	-914	200	0
427	2	-35.603	147.596	-721.942	-29699.7	24256.4	8556.91	333.599	651.139	0	-98.7664	-119.315	-821.879	65929.6	-11106.4	-7935.34	286.487	119.782	0	3.82105	0.629738	57.0573	-755.811	1422.19	454.421	-311	200	0	7.08273	3.90448	63.4416	785.608	187.596	985.73	-914	200	0
427	3	-31.7401	144.058	-706.351	-29220.5	23732	8339.5	333.598	651.368	0	-96.4445	-116.981	-807.431	64891.8	-11099	-7904.02	286.254	119.632	0	3.78615	0.665524	57.0141	-762.456	1422.62	455.978	-311	200	0	7.08962	4.16442	63.6595	762.882	42.7191	1020.6	-914	200	0
427	4	-27.6985	140.332	-690.312	-28712.4	23189.9	8095	333.593	651.593	0	-93.9322	-114.533	-792.473	63803.3	-11081.7	-7849.06	286.016	119.488	0	3.73976	0.702129	57.0622	-764.748	1414.88	458.685	-311	200	0	6.94311	4.48505	63.6542	746.379	-86.0315	1054.53	-914	200	0
427	5	-23.5057	136.401	-673.757	-28174.2	22627.7	7823	333.584	651.817	0	-91.2475	-111.966	-776.98	62663.2	-11057.9	-7770.37	285.768	119.35	0	3.68354	0.736039	57.1986	-762.51	1405.64	461.915	-311	200	0	6.68033	4.84673	63.3688	729.895	-193.616	1084.08	-914	200	0
427	6	-19.1974	132.247	-656.594	-27604.2	22041.3	7523.68	333.569	652.042	0	-88.4121	-109.273	-760.911	61469.7	-11029.9	-7668.99	285.504	119.216	0	3.6203	0.766028	57.3806	-755.976	1400.57	464.412	-311	200	0	6.35534	5.21065	62.8224	709.518	-278.684	1105.86	-914	200	0
427	7	-14.8117	127.851	-638.721	-27000	21423.3	7197.68	333.541	652.272	0	-85.4492	-106.446	-744.22	60220.7	-10998.4	-7546.54	285.222	119.082	0	3.55588	0.791607	57.5547	-746.44	1402.65	465.248	-311	200	0	6.02003	5.52191	62.1323	679.284	-340.92	1119.98	-914	200	0
427	8	-10.3852	123.195	-620.051	-26359.2	20765.6	6845.72	333.49	652.511	0	-82.3794	-103.481	-726.882	58915.1	-10964.2	-7404.87	284.916	118.948	0	3.49933	0.812344	57.6795	-735.397	1413.7	464.446	-311	200	0	5.70931	5.73516	61.5027	637.436	-385.331	1130.43	-914	200	0
427	9	-5.95	118.271	-600.525	-25678.3	20061.6	6468.53	333.407	652.76	0	-79.2162	-100.373	-708.913	57553.9	-10928.9	-7245.82	284.584	118.814	0	3.45887	0.827967	57.74	-723.81	1435.76	462.809	-311	200	0	5.43744	5.82875	61.1897	595.317	-421.702	1141.65	-914	200	0
428	0	-1.53181	113.083	-580.122	-24952.2	19306.5	6067.01	333.28	653.012	0	-75.9659	-97.1087	-690.37	56140.3	-10894.5	-7071.54	284.219	118.681	0	3.43734	0.838539	57.7511	-712.54	1470.12	461.399	-311	200	0	5.1997	5.79862	61.3998	570.799	-459.878	1153.39	-914	200	0	-35.0978	12.4418	-955.016	-357455	407395	-3065.43	424.364	374.636	0
428	1	2.84898	107.648	-558.849	-24175.9	18496.6	5642.3	333.098	653.26	0	-72.6346	-93.6707	-671.344	54679.6	-10863.3	-6884.74	283.819	118.552	0	3.43235	0.842785	57.7421	-702.612	1514.81	461.064	-311	200	0	4.98222	5.64952	62.188	575.537	-507.06	1159.19	-914	200	0
428	2	7.17053	101.988	-536.734	-23347.2	17631.7	5195.74	332.85	653.499	0	-69.2397	-90.045	-651.927	53177.9	-10838.9	-6687.83	283.374	118.43	0	3.44036	0.836425	57.7282	-694.842	1563.71	462.069	-311	200	0	4.777	5.39119	63.4626	612.153	-561.122	1151.36	-914	200	0
428	3	11.4025	96.1242	-513.812	-22467.8	16717	4729.08	332.535	653.728	0	-65.8135	-86.2305	-632.194	51640.8	-10825.2	-6481.74	282.877	118.315	0	3.45862	0.816319	57.6931	-689.136	1608.77	463.958	-311	200	0	4.59249	5.03573	65.0596	674.494	-603.715	1126.61	-914	200	0
428	4	15.5049	90.0782	-490.133	-21542.1	15761.5	4244.54	332.158	653.952	0	-62.3952	-82.2387	-612.2	50071.8	-10823.7	-6266.22	282.32	118.21	0	3.48276	0.787332	57.6118	-684.015	1643.48	465.836	-311	200	0	4.44771	4.60017	66.801	746.568	-608.531	1087.9	-914	200	0
428	5	19.435	83.8746	-465.776	-20576.1	14775	3745.14	331.721	654.176	0	-59.0195	-78.0872	-591.987	48472.2	-10832	-6041.2	281.702	118.12	0	3.50615	0.762219	57.4899	-678.014	1665.27	466.909	-311	200	0	4.35105	4.11827	68.5167	808.375	-560.424	1042.37	-914	200	0
428	6	23.1557	77.5472	-440.865	-19576.8	13765.9	3235.14	331.225	654.405	0	-55.713	-73.7985	-571.586	46842.3	-10844.5	-5807.76	281.027	118.049	0	3.5243	0.753829	57.3702	-671.733	1675.6	466.971	-311	200	0	4.29382	3.64777	70.0455	845.496	-466.771	998.318	-914	200	0
428	7	26.6396	71.1378	-415.549	-18552.7	12742.8	2719.82	330.665	654.646	0	-52.4969	-69.4038	-551.027	45184.4	-10854.3	-5568.02	280.302	118	0	3.53775	0.767638	57.2984	-667.509	1677.33	466.555	-311	200	0	4.26678	3.25822	71.2463	852.586	-353.783	963.643	-914	200	0
428	8	29.8708	64.6938	-389.992	-17512.9	11716.5	2205	330.043	654.906	0	-49.3918	-64.9436	-530.349	43504.5	-10855.6	-5324.58	279.531	117.97	0	3.54997	0.799479	57.2868	-667.212	1671.8	466.602	-311	200	0	4.27212	3.00916	72.0118	831.921	-248.76	942.931	-914	200	0
428	9	32.8526	58.2732	-364.386	-16466.8	10700.9	1696.37	329.367	655.19	0	-46.4149	-60.4611	-509.616	41812.5	-10844.2	-5080.04	278.721	117.953	0	3.56414	0.838433	57.3092	-670.968	1658.46	467.907	-311	200	0	4.32049	2.93241	72.2787	791.301	-159.881	933.601	-914	200	0
429	0	35.6161	51.9516	-338.985	-15423.1	9711.25	1199.29	328.648	655.498	0	-43.5703	-55.9958	-488.932	40120.2	-10817.8	-4836.89	277.875	117.943	0	3.58057	0.872626	57.3255	-677.747	1637.99	470.695	-311	200	0	4.42659	3.01801	72.0282	743.55	-78.2166	928.921	-914	200	0	22.5911	-4.88072	-516.216	-179610	266499	-33151.4	517.51	347.019	0
429	1	38.2137	45.8163	-314.08	-14390.4	8760.45	718.996	327.892	655.818	0	-40.8457	-51.5864	-468.423	38438.9	-10774.6	-4597.62	276.998	117.94	0	3.5956	0.894828	57.3122	-686.115	1614.29	474.363	-311	200	0	4.6006	3.2204	71.2813	705.349	-0.157119	924.647	-914	200	0
429	2	40.6957	39.9488	-289.941	-13376	7858.69	260.454	327.104	656.133	0	-38.219	-47.2771	-448.204	36777.7	-10710.9	-4364.91	276.103	117.944	0	3.60444	0.905186	57.2764	-694.731	1591.95	477.325	-311	200	0	4.83734	3.49102	70.1245	688.818	63.3417	918.149	-914	200	0
429	3	43.0868	34.4127	-266.768	-12386.3	7015.34	-172.114	326.297	656.431	0	-35.6659	-43.1186	-428.363	35143.8	-10621	-4140.91	275.206	117.958	0	3.60623	0.908041	57.2469	-703.656	1572.72	477.305	-311	200	0	5.1188	3.79229	68.7267	696.91	97.1963	904.543	-914	200	0
429	4	45.3732	29.2507	-244.684	-11427.8	6238.89	-575.457	325.498	656.704	0	-33.1622	-39.1604	-408.958	33542.7	-10499	-3926.26	274.327	117.98	0	3.6046	0.907936	57.2499	-714.221	1555.68	472.552	-311	200	0	5.41943	4.0803	67.2882	731.833	90.7881	880.619	-914	200	0
429	5	47.4976	24.4842	-223.742	-10505.7	5534.58	-946.738	324.736	656.955	0	-30.6847	-35.4455	-389.998	31977.7	-10341.7	-3719.66	273.483	118.005	0	3.60334	0.911103	57.2898	-726.414	1540.38	463.373	-311	200	0	5.70712	4.30664	65.9535	796.1	39.0793	850.895	-914	200	0
429	6	49.3643	20.1163	-203.934	-9624.72	4903.98	-1283.19	324.047	657.195	0	-28.2129	-32.0028	-371.426	30448.8	-10148	-3518.39	272.678	118.022	0	3.60573	0.92476	57.3484	-737.72	1528.21	452.276	-311	200	0	5.9527	4.4485	64.7607	881.501	-57.4469	826.766	-914	200	0
429	7	50.857	16.1443	-185.204	-8788.51	4345.67	-1582.51	323.464	657.453	0	-25.7292	-28.8413	-353.135	28952.7	-9917.96	-3319.11	271.915	118.012	0	3.61671	0.952471	57.4042	-744.873	1520.84	442.302	-311	200	0	6.13623	4.519	63.6513	967.432	-189.713	821.276	-914	200	0
429	8	51.8598	12.5739	-167.494	-7999.6	3855.56	-1842.96	323.019	657.76	0	-23.2138	-25.947	-334.999	27484.1	-9652.42	-3118.18	271.187	117.958	0	3.64069	0.993386	57.4476	-746.127	1519.01	435.37	-311	200	0	6.24021	4.54305	62.5482	1031.2	-336.616	844.236	-914	200	0
429	9	52.2758	9.42737	-150.791	-7259.39	3427.65	-2062.73	322.731	658.142	0	-20.6407	-23.2852	-316.927	26037.5	-9353.04	-2911.8	270.488	117.844	0	3.67865	1.04287	57.4825	-742.678	1522.76	432.055	-311	200	0	6.25018	4.5368	61.4708	1058.21	-470.042	898.841	-914	200	0
430	0	52.0432	6.74263	-135.151	-6568.66	3054.32	-2239.78	322.599	658.602	0	-17.9792	-20.8073	-298.888	24607.3	-9021.12	-2696.52	269.818	117.671	0	3.72891	1.09311	57.5167	-738.051	1531.35	431.914	-311	200	0	6.16957	4.51702	60.5948	1045.53	-565.66	981.054	-914	200	0	45.9444	-4.81081	-180.128	-56323.6	163619	-35580.7	918.168	310.08	0
430	1	51.1436	4.56167	-120.673	-5927.92	2726.51	-2372.07	322.594	659.124	0	-15.2033	-18.4651	-280.9	23189.3	-8656.71	-2469.81	269.182	117.446	0	3.78767	1.1364	57.5553	-735.421	1542.32	433.585	-311	200	0	6.02947	4.51068	60.1612	998.806	-609.993	1082.08	-914	200	0
430	2	49.5961	2.90647	-107.43	-5337.09	2436.88	-2457.85	322.683	659.68	0	-12.304	-16.2259	-263.002	21781.2	-8259.22	-2229.9	268.596	117.182	0	3.84877	1.16668	57.6085	-735.702	1551.1	435.341	-311	200	0	5.87667	4.53414	60.3052	928.118	-602.835	1189.63	-914	200	0
430	3	47.4499	1.75934	-95.4273	-4794.21	2182.81	-2496.49	322.874	660.239	0	-9.29542	-14.081	-245.24	20383.1	-7828.49	-1975.47	268.078	116.885	0	3.90474	1.17898	57.6963	-737.732	1552.76	436.103	-311	200	0	5.74665	4.57703	60.9891	844.411	-556.209	1286.65	-914	200	0
430	4	44.7771	1.06339	-84.5896	-4295.21	1963.96	-2489.58	323.218	660.777	0	-6.21403	-12.0489	-227.663	18998	-7366.49	-1706.04	267.643	116.552	0	3.9485	1.17144	57.8332	-739.453	1545.17	435.832	-311	200	0	5.64932	4.62433	62.043	757.099	-487.269	1354.7	-914	200	0
430	5	41.6642	0.731964	-74.78	-3835.17	1778.29	-2440.56	323.78	661.286	0	-3.1155	-10.1732	-210.318	17631	-6878.41	-1422.98	267.295	116.17	0	3.97634	1.14813	58.0086	-738.624	1530.06	435.06	-311	200	0	5.57856	4.67848	63.217	677.122	-408.759	1382.98	-914	200	0
430	6	38.1994	0.657182	-65.8204	-3408.84	1621.29	-2353.19	324.632	661.79	0	-0.0718468	-8.51252	-193.252	16289.4	-6371.73	-1130.1	267.029	115.709	0	3.98968	1.11635	58.1923	-733.161	1511.61	434.318	-311	200	0	5.52293	4.749	64.2732	619.064	-326.239	1372.97	-914	200	0
430	7	34.4654	0.72553	-57.522	-3010.12	1486.68	-2230.91	325.845	662.33	0	2.83365	-7.12275	-176.538	14981.1	-5854.31	-833.016	266.838	115.14	0	3.99209	1.08022	58.3548	-722.598	1494.3	433.77	-311	200	0	5.46719	4.84029	65.0802	593.133	-242.501	1333.49	-914	200	0
430	8	30.5392	0.838527	-49.7197	-2632.28	1366.38	-2076.93	327.482	662.942	0	5.51461	-6.03979	-160.284	13713.4	-5332.81	-538.589	266.729	114.443	0	3.98475	1.03806	58.4736	-709.181	1481.41	432.988	-311	200	0	5.40326	4.95844	65.6116	598.248	-162.993	1275.05	-914	200	0
430	9	26.4947	0.926684	-42.298	-2268.85	1250.41	-1893.89	329.562	663.64	0	7.89034	-5.27177	-144.613	12492.6	-4812.22	-254.706	266.724	113.614	0	3.96685	0.986474	58.5273	-696.082	1474.85	431.343	-311	200	0	5.3416	5.1095	65.8984	626.075	-97.7801	1208.64	-914	200	0
431	0	22.4053	0.953945	-35.2019	-1914.78	1127.73	-1683.79	332.036	664.394	0	9.8926	-4.80024	-129.659	11324.3	-4297.55	9.97861	266.855	112.661	0	3.93951	0.925743	58.4987	-685.04	1474.95	428.914	-311	200	0	5.29638	5.28455	66.0039	667.541	-58.7246	1143.23	-914	200	0	28.8164	1.58312	34.5561	7891.21	102268	-14024.8	0	0	0
431	1	18.3465	0.913491	-28.4354	-1568	989.141	-1449.19	334.786	665.143	0	11.4681	-4.58688	-115.544	10212.9	-3796.76	246.788	267.14	111.61	0	3.90687	0.861134	58.3923	-676.064	1478.82	426.892	-311	200	0	5.26816	5.46172	65.9956	716.494	-51.858	1082.54	-914	200	0
431	2	14.4034	0.816265	-22.0573	-1231.56	831.425	-1195.29	337.694	665.835	0	12.5775	-4.58242	-102.348	9159.75	-3321.01	447.918	267.552	110.503	0	3.87348	0.800042	58.2377	-668.332	1480.5	427.013	-311	200	0	5.25652	5.61821	65.9248	768.766	-69.7649	1026.77	-914	200	0
431	3	10.6915	0.680332	-16.1894	-914.539	660.162	-932.741	340.777	666.49	0	13.1974	-4.72981	-90.0781	8162.75	-2880.37	607.094	268.024	109.381	0	3.84219	0.749691	58.0747	-660.93	1474.94	430.402	-311	200	0	5.27508	5.72647	65.8339	815.96	-95.1026	975.053	-914	200	0
431	4	7.36835	0.526761	-11.0228	-630.605	488.711	-678.897	344.336	667.209	0	13.3259	-4.9619	-78.672	7215.84	-2479.15	719.956	268.488	108.279	0	3.81355	0.716129	57.9295	-653.256	1460.82	436.62	-311	200	0	5.33663	5.75087	65.7423	843.409	-113.117	924.823	-914	200	0
431	5	4.59216	0.376544	-6.75918	-393.313	332.715	-453.286	349.224	668.189	0	12.9867	-5.20261	-68.0128	6309.71	-2114.79	784.448	268.906	107.228	0	3.78607	0.702081	57.8022	-645.178	1439.31	443.77	-311	200	0	5.42994	5.66726	65.6026	836.701	-119.175	873.788	-914	200	0
431	6	2.44849	0.245283	-3.50195	-209.988	203.357	-269.527	358.07	669.963	0	12.2242	-5.37229	-57.9612	5434.29	-1780.51	801.128	269.281	106.243	0	3.75819	0.705433	57.6794	-637.445	1412.22	449.702	-311	200	0	5.52159	5.482	65.3025	790.018	-116.37	825.08	-914	200	0
431	7	0.924058	0.140571	-1.21168	-79.5499	104.737	-131.74	386.439	675.653	0	11.0948	-5.39333	-48.3912	4581.75	-1469.61	773.336	269.631	105.319	0	3.73023	0.721	57.5507	-631.976	1382.41	453.05	-311	200	0	5.58624	5.22924	64.7436	711.665	-108.08	786.456	-914	200	0
431	8	-0.062586	0.0636065	0.249573	4.93022	35.548	-36.8131	300	610	0	9.66474	-5.20052	-39.2303	3750.07	-1178.21	707.183	269.967	104.409	0	3.70298	0.743312	57.4083	-630.68	1353.81	453.298	-311	200	0	5.63403	4.96031	63.9361	621.265	-95.78	762.712	-914	200	0
431	9	-0.622396	0.0117723	1.05997	52.9144	-8.47043	22.1545	300	610	0	8.0175	-4.75827	-30.5073	2946.44	-906.082	611.158	270.299	103.418	0	3.67629	0.767197	57.2457	-634.074	1329.96	450.625	-311	200	0	5.69657	4.73236	63.0385	537.253	-83.0907	752.973	-914	200	0
432	0	-0.870055	-0.0194333	1.39953	74.1942	-32.769	53.4167	300	610	0	6.26774	-4.0829	-22.4029	2190.15	-657.396	496.021	270.656	102.238	0	3.65173	0.787401	57.0649	-641.243	1313.2	445.938	-311	200	0	5.78878	4.59054	62.2846	468.312	-76.2351	754.969	-914	200	0	10.189	4.97049	118.157	24034	79388.9	-5848.28	0	0	0
432	1	-0.908714	-0.0350581	1.4279	77.5832	-42.8326	65.0223	300	610	0	4.56192	-3.25623	-15.2354	1512.13	-440.551	374.902	271.084	100.749	0	3.63376	0.800847	56.8826	-650.161	1304.28	440.376	-311	200	0	5.9006	4.55175	61.8467	415.821	-81.5858	767.915	-914	200	0
432	2	-0.8226	-0.0398618	1.27398	70.2819	-43.512	63.9427	300	610	0	3.04431	-2.40027	-9.32132	944.743	-263.955	261.22	271.683	98.6472	0	3.62534	0.809843	56.7258	-658.256	1302.6	434.394	-311	200	0	6.01853	4.60181	61.7637	378.64	-104.344	792.099	-914	200	0
432	3	-0.675014	-0.0378712	1.03358	57.7046	-38.7148	55.6984	300	610	0	1.80879	-1.62197	-4.80967	505.883	-130.95	164.715	272.774	94.8196	0	3.62371	0.819441	56.6187	-664.221	1308.47	427.609	-311	200	0	6.13561	4.70758	61.9696	354.544	-146.56	827.625	-914	200	0
432	4	-0.50968	-0.0322115	0.772141	43.5935	-31.341	44.3176	300	610	0	0.88278	-0.981103	-1.64225	193.246	-38.8666	89.5914	276.333	82.3287	0	3.62234	0.830346	56.5732	-669.576	1324.82	419.804	-311	200	0	6.23932	4.838	62.375	339.318	-204.207	872.879	-914	200	0
432	5	-0.353855	-0.025117	0.529766	30.2828	-23.3647	32.4905	300	610	0	0.245118	-0.495663	0.374652	-9.54451	18.7109	35.7172	300	200	0	3.61526	0.838417	56.5872	-677.435	1355.87	411.893	-311	200	0	6.30407	4.97726	62.9072	326.689	-266.708	923.763	-914	200	0
432	6	-0.222075	-0.0180434	0.327251	19.0194	-15.9931	21.8168	300	610	0	-0.150731	-0.157464	1.48961	-125.001	49.5843	0.483796	300	200	0	3.59881	0.841277	56.6495	-689.27	1404.98	405.71	-311	200	0	6.30235	5.11949	63.5063	311.699	-321.936	974.145	-914	200	0
432	7	-0.11983	-0.0118253	0.171798	10.2758	-9.84798	13.0788	300	610	0	-0.360354	0.055758	1.95305	-176.48	61.4233	-19.8314	300	200	0	3.5727	0.84014	56.7498	-703.476	1472.1	403.046	-311	200	0	6.21365	5.26083	64.1528	294.953	-360.59	1017.57	-914	200	0
432	8	-0.0467582	-0.00684024	0.0619371	4.0236	-5.14073	6.4956	300	610	0	-0.437914	0.171702	1.98666	-185.037	60.907	-29.1472	300	200	0	3.54037	0.835903	56.8802	-717.211	1550.58	404.642	-311	200	0	6.02525	5.40532	64.8744	282.677	-377.422	1050.53	-914	200	0
432	9	0.00082947	-0.00315857	-0.00861173	-0.0508498	-1.82138	1.93612	300	610	0	-0.430297	0.217894	1.76912	-167.896	53.3485	-31.0283	300	200	0	3.5071	0.828785	57.0275	-728.262	1627.73	409.527	-311	200	0	5.74082	5.57032	65.6914	282.035	-373.577	1075.08	-914	200	0
433	0	0.0280912	-0.000665207	-0.0481472	-2.3874	0.304239	-0.916192	300	610	0	-0.374615	0.218473	1.43313	-138.023	42.6422	-28.4105	300	200	0	3.47787	0.821644	57.176	-734.364	1690.51	415.535	-311	200	0	5.38812	5.77168	66.5819	296.858	-356.02	1097.08	-914	200	0	9.00907	6.33236	122.378	24095.2	78344.5	-5580.6	0	0	0
433	1	0.0404162	0.000847664	-0.0651378	-3.44616	1.49009	-2.4469	300	610	0	-0.297937	0.192758	1.06908	-104.392	31.4026	-23.5181	300	200	0	3.45591	0.820113	57.31	-733.063	1731.02	420.691	-311	200	0	5.01647	5.99453	67.4737	326.605	-335.304	1121.17	-914	200	0
433	2	0.0426838	0.00161643	-0.0671405	-3.64403	1.99424	-3.03525	300	610	0	-0.21833	0.154992	0.732308	-72.6094	21.1964	-17.9013	300	200	0	3.44192	0.829244	57.4072	-724.287	1748.02	423.861	-311	200	0	4.68573	6.18759	68.2508	366.129	-325.459	1148.53	-914	200	0
433	3	0.0388986	0.00186571	-0.0602871	-3.32333	2.04634	-3.01164	300	610	0	-0.146529	0.1148	0.451372	-45.6792	12.8012	-12.5376	300	200	0	3.43653	0.852045	57.4371	-711.246	1744.92	424.597	-311	200	0	4.44691	6.3057	68.8157	409.172	-336.956	1178.71	-914	200	0
433	4	0.0320846	0.0017866	-0.049159	-2.74272	1.83232	-2.63901	300	610	0	-0.0877768	0.0780038	0.236033	-24.7495	6.44815	-7.95895	300	200	0	3.44313	0.888885	57.372	-697.775	1726.92	423.119	-311	200	0	4.32784	6.35173	69.1556	454.988	-367.553	1210.79	-914	200	0
433	5	0.0243416	0.0015281	-0.0368999	-2.0819	1.49081	-2.11013	300	610	0	-0.0435322	0.047548	0.0840823	-9.76523	2.02666	-4.37755	300	200	0	3.46527	0.933801	57.2008	-686.245	1699.3	419.97	-311	200	0	4.33283	6.36301	69.352	507.104	-408.538	1241.84	-914	200	0
433	6	0.0169876	0.00119729	-0.0254521	-1.45374	1.11672	-1.55446	300	610	0	-0.0129035	0.0243685	-0.0133067	0.014276	-0.757104	-1.7965	300	200	0	3.50279	0.974032	56.9326	-677.359	1666.52	415.319	-311	200	0	4.44458	6.37398	69.535	566.578	-455.894	1266.98	-914	200	0
433	7	0.0107341	0.000864347	-0.0158357	-0.919263	0.768491	-1.04965	300	610	0	0.00624489	0.00813603	-0.0677141	5.63531	-2.26737	-0.0983325	300	200	0	3.55378	0.997236	56.5904	-670.47	1631.99	409.161	-311	200	0	4.62645	6.40134	69.7977	629.593	-506.384	1281.98	-914	200	0
433	8	0.00585885	0.000569867	-0.00841869	-0.502363	0.476654	-0.634268	300	610	0	0.0165097	-0.00216684	-0.0909225	8.19527	-2.86537	0.889753	300	200	0	3.61717	0.997516	56.2017	-664.761	1599.23	402.255	-311	200	0	4.83643	6.4415	70.1375	688.408	-550.632	1285.17	-914	200	0
433	9	0.00235729	0.000332613	-0.00315056	-0.202771	0.252033	-0.319821	300	610	0	0.0204432	-0.00783216	-0.093426	8.69003	-2.86757	1.35177	300	200	0	3.68866	0.97514	55.7972	-660.654	1572.72	396.383	-311	200	0	5.04176	6.46712	70.4657	736.368	-579.043	1277.27	-914	200	0
434	0	6.30221e-05	0.000156547	0.00025399	-0.00634515	0.0928383	-0.100898	300	610	0	0.0202673	-0.0101556	-0.0837266	7.93843	-2.52695	1.45625	300	200	0	3.75568	0.934614	55.4179	-659.507	1556.31	393.567	-311	200	0	5.21825	6.43358	70.6633	772.412	-590.432	1258.88	-914	200	0	8.75044	6.35664	124.637	24797.7	81209.4	-5570.68	0	0	0
434	1	-0.00126359	3.6654e-05	0.00218116	0.107347	-0.00975965	0.0370014	300	610	0	0.0177499	-0.0102807	-0.0681676	6.55983	-2.02983	1.34269	300	200	0	3.80049	0.882226	55.1218	-662.276	1550.8	394.837	-311	200	0	5.34794	6.30435	70.639	793.174	-592.814	1228.66	-914	200	0
434	2	-0.00187567	-3.66489e-05	0.00302913	0.159916	-0.0675849	0.111875	300	610	0	0.0141862	-0.00912693	-0.0510947	4.98511	-1.502	1.11732	300	200	0	3.8104	0.822494	54.9685	-669.152	1553.25	399.515	-311	200	0	5.42273	6.07865	70.3432	785.677	-597.045	1184.98	-914	200	0
434	3	-0.00200396	-7.44251e-05	0.00315553	0.171074	-0.0927737	0.141586	300	610	0	0.010446	-0.00737539	-0.0351868	3.48537	-1.01945	0.854533	300	200	0	3.78488	0.757452	54.9917	-679.954	1559.61	405.963	-311	200	0	5.44494	5.7938	69.7719	739.69	-607.133	1129.56	-914	200	0
434	4	-0.0018388	-8.72712e-05	0.00285199	0.157093	-0.0961951	0.141787	300	610	0	0.00705006	-0.00548901	-0.0218454	2.20755	-0.620468	0.60156	300	200	0	3.73366	0.690792	55.1813	-694.062	1567.69	413.043	-311	200	0	5.42349	5.50473	68.9887	662.93	-616.938	1068.83	-914	200	0
434	5	-0.00152461	-8.42522e-05	0.00233743	0.130326	-0.0866934	0.124999	300	610	0	0.00425704	-0.00375	-0.0115702	1.20967	-0.317094	0.384391	300	200	0	3.6704	0.632731	55.4886	-709.801	1576.51	420.589	-311	200	0	5.36765	5.25832	68.1037	576.118	-617.801	1010.48	-914	200	0
434	6	-0.00116219	-7.24714e-05	0.00176291	0.0993975	-0.0708944	0.100443	300	610	0	0.00214364	-0.00230306	-0.00428304	0.491717	-0.104863	0.213701	300	200	0	3.60765	0.598462	55.8524	-724.232	1583.91	428.704	-311	200	0	5.28489	5.06783	67.2371	494.898	-604.962	959.543	-914	200	0
434	7	-0.00081526	-5.70576e-05	0.0012224	0.0697646	-0.0533583	0.0743493	300	610	0	0.000672965	-0.00119656	0.000417384	0.0203018	0.0296613	0.0900839	300	200	0	3.55409	0.599688	56.223	-734.392	1587.89	437.093	-311	200	0	5.18698	4.9061	66.5264	421.513	-574.349	917.927	-914	200	0
434	8	-0.00051859	-4.13928e-05	0.000765898	0.0444095	-0.0369142	0.0504824	300	610	0	-0.000252836	-0.000417718	0.00307014	-0.253159	0.10347	0.0082698	300	200	0	3.51382	0.638688	56.566	-738.854	1589.75	445.136	-311	200	0	5.09454	4.73668	66.1098	354.398	-520.908	887.061	-914	200	0
434	9	-0.00028619	-2.74512e-05	0.000412115	0.0245368	-0.0230586	0.0307414	300	610	0	-0.000754982	7.98819e-05	0.0042293	-0.380203	0.13357	-0.0397553	300	200	0	3.48719	0.709771	56.8614	-737.905	1593.24	452.409	-311	200	0	5.033	4.54957	66.0669	297.341	-446.85	869.982	-914	200	0
435	0	-0.000118451	-1.61626e-05	0.000159573	0.0101855	-0.0123431	0.0157261	300	610	0	-0.000953679	0.000356454	0.00439153	-0.407917	0.134951	-0.0626275	300	200	0	3.47206	0.802787	57.1133	-732.88	1600.79	458.873	-311	200	0	5.02569	4.3603	66.4139	257.189	-366.272	869.584	-914	200	0	8.74356	6.36195	124.663	24799.7	81202.6	-5568.9	0	0	0
435	1	-7.88643e-06	-7.74518e-06	-4.65193e-06	0.000719888	-0.00471066	0.00521807	300	610	0	-0.000954218	0.000472971	0.00396122	-0.375218	0.119656	-0.0683112	300	200	0	3.4649	0.905165	57.3478	-725.645	1611.46	464.741	-311	200	0	5.08685	4.19015	67.1305	240.506	-294.502	885.085	-914	200	0
435	2	5.66229e-05	-1.98217e-06	-9.85185e-05	-0.00480822	0.00023928	-0.00144565	300	610	0	-0.00084076	0.000483573	0.00324154	-0.311682	0.0965959	-0.0634346	300	200	0	3.46168	1.00348	57.584	-718.013	1621.86	470.241	-311	200	0	5.21307	4.05326	68.1417	249.882	-235.11	910.213	-914	200	0
435	3	8.69618e-05	1.5676e-06	-0.000140741	-0.00741335	0.00305673	-0.0051046	300	610	0	-0.000675288	0.000432014	0.00244128	-0.237991	0.0718207	-0.0530678	300	200	0	3.45846	1.08512	57.8065	-710.501	1627.71	475.101	-311	200	0	5.37415	3.95283	69.299	279.332	-180.533	934.81	-914	200	0
435	4	9.40372e-05	3.42165e-06	-0.000148237	-0.00802732	0.00431218	-0.00659973	300	610	0	-0.000499639	0.000350864	0.00169011	-0.167248	0.0490134	-0.0407804	300	200	0	3.45205	1.14045	57.9699	-701.501	1625.06	478.081	-311	200	0	5.51327	3.88731	70.4236	316.501	-124.012	950.144	-914	200	0
435	5	8.68936e-05	4.07969e-06	-0.000134874	-0.00742326	0.00451989	-0.0066725	300	610	0	-0.000339079	0.000262374	0.00105672	-0.106634	0.0300567	-0.0288537	300	200	0	3.44128	1.1646	58.0322	-688.453	1611.46	477.291	-311	200	0	5.57042	3.86016	71.3784	347.787	-69.8802	953.517	-914	200	0
435	6	7.24264e-05	3.97163e-06	-0.00011111	-0.00619092	0.00410042	-0.00591881	300	610	0	-0.000206339	0.000180216	0.000566566	-0.0590708	0.015574	-0.0185563	300	200	0	3.42785	1.15784	57.9805	-669.775	1586.61	471.097	-311	200	0	5.51826	3.88417	72.1048	362.682	-32.0015	947.953	-914	200	0
435	7	5.54735e-05	3.43598e-06	-8.41998e-05	-0.00474427	0.00337038	-0.0047798	300	610	0	-0.000105418	0.000111492	0.000217201	-0.0246814	0.00539034	-0.0104235	300	200	0	3.41594	1.12582	57.8263	-646.048	1552.48	459.232	-311	200	0	5.37927	3.97747	72.596	359.921	-23.4419	939.914	-914	200	0
435	8	3.91126e-05	2.71836e-06	-5.86891e-05	-0.00334688	0.00254881	-0.00355506	300	610	0	-3.48258e-05	5.86868e-05	-9.56251e-06	-0.00196649	-0.00110744	-0.00450473	300	200	0	3.41113	1.07859	57.594	-620.699	1513.16	443.469	-311	200	0	5.20845	4.15366	72.8547	349.133	-48.2555	937.923	-914	200	0
435	9	2.50426e-05	1.98166e-06	-3.70244e-05	-0.00214442	0.00177256	-0.00242704	300	610	0	9.91368e-06	2.13294e-05	-0.0001388	0.0113279	-0.00471131	-0.000564664	300	200	0	3.41798	1.02588	57.3205	-599.214	1473.73	426.684	-311	200	0	5.05981	4.41449	72.9028	342.811	-99.7268	950.08	-914	200	0
436	0	1.39674e-05	1.32183e-06	-2.01541e-05	-0.00119739	0.00111492	-0.00148912	300	610	0	3.44547e-05	-2.69229e-06	-0.000196557	0.017621	-0.00622165	0.001768	300	200	0	3.4379	0.974296	57.0484	-586.525	1439.21	410.99	-311	200	0	4.96992	4.74789	72.7961	347.315	-163.913	979.534	-914	200	0	9.0303	5.92866	128.197	25371.4	83935.3	-5192.63	0	0	0
436	1	5.93438e-06	7.84867e-07	-8.05157e-06	-0.000510139	0.000603886	-0.000772318	300	610	0	4.44568e-05	-1.61826e-05	-0.00020633	0.0191383	-0.00634825	0.00289838	300	200	0	3.472	0.929964	56.8149	-585.074	1413.82	397.234	-311	200	0	4.96104	5.13064	72.5683	362.245	-225.102	1021.17	-914	200	0
436	2	6.08281e-07	3.82563e-07	-1.33272e-07	-5.41806e-05	0.000238066	-0.000268114	300	610	0	4.49071e-05	-2.20095e-05	-0.000187349	0.017729	-0.00566416	0.00320273	300	200	0	3.52415	0.899765	56.6516	-594.444	1399.78	385.961	-311	200	0	5.04548	5.52892	72.1741	385.101	-269.053	1062.96	-914	200	0
436	3	-2.52649e-06	1.05647e-07	4.43526e-06	0.000214433	-6.45306e-07	5.3745e-05	300	610	0	3.9812e-05	-2.27356e-05	-0.0001541	0.0148049	-0.00459554	0.00299588	300	200	0	3.59671	0.887832	56.5877	-611.496	1396.55	378.132	-311	200	0	5.23228	5.8956	71.5329	413.519	-287.085	1091.17	-914	200	0
436	4	-4.02761e-06	-6.61626e-08	6.53314e-06	0.000343307	-0.000137816	0.00023239	300	610	0	3.21359e-05	-2.04424e-05	-0.00011661	0.0113586	-0.00343323	0.00251976	300	200	0	3.6842	0.892629	56.6421	-631.587	1402.59	375.119	-311	200	0	5.52955	6.18057	70.6215	444.662	-283.586	1097.5	-914	200	0
436	5	-4.41049e-06	-1.57056e-07	6.96041e-06	0.000376472	-0.000200251	0.000307396	300	610	0	2.38912e-05	-1.66867e-05	-8.11526e-05	0.00802291	-0.00235563	0.0019456	300	200	0	3.77526	0.907662	56.8056	-650.704	1416.97	378.126	-311	200	0	5.92932	6.34968	69.4934	475.72	-274.331	1084.7	-914	200	0
436	6	-4.10479e-06	-1.90591e-07	6.37621e-06	0.000350656	-0.000212274	0.000313871	300	610	0	1.63024e-05	-1.25379e-05	-5.10908e-05	0.00514852	-0.00145521	0.00138352	300	200	0	3.85895	0.924336	57.0313	-666.44	1438.34	387.399	-311	200	0	6.38863	6.39184	68.2544	504.427	-271.458	1064.05	-914	200	0
436	7	-3.43963e-06	-1.87148e-07	5.28012e-06	0.000294006	-0.000193877	0.000280173	300	610	0	9.99558e-06	-8.65767e-06	-2.77155e-05	0.00288205	-0.000764018	0.000895399	300	200	0	3.92564	0.9354	57.2493	-677.989	1464.06	401.869	-311	200	0	6.83031	6.31655	67.0749	527.596	-275.5	1045.48	-914	200	0
436	8	-2.6471e-06	-1.62856e-07	4.0204e-06	0.000226382	-0.000160186	0.000227394	300	610	0	5.17774e-06	-5.39453e-06	-1.09714e-05	0.00123533	-0.000275525	0.000508001	300	200	0	3.966	0.937884	57.3958	-686.187	1490.62	419.472	-311	200	0	7.17013	6.146	66.1646	540.617	-282.931	1031.74	-914	200	0
436	9	-1.87584e-06	-1.29473e-07	2.81679e-06	0.000160511	-0.000121716	0.000169938	300	610	0	1.7904e-06	-2.87522e-06	-3.62906e-08	0.000141264	3.81837e-05	0.000224699	300	200	0	3.97356	0.934802	57.4307	-692.748	1513.29	437.812	-311	200	0	7.35285	5.90331	65.6468	539.354	-294.802	1020.56	-914	200	0
437	0	-1.20875e-06	-9.48427e-08	1.78894e-06	0.000103501	-8.50866e-05	0.000116643	300	610	0	-3.70616e-07	-1.08394e-06	6.25518e-06	-0.000504613	0.000213999	3.50248e-05	300	200	0	3.94761	0.933284	57.3475	-698.856	1526.85	454.598	-311	200	0	7.37484	5.61208	65.4589	522.277	-315.711	1007.29	-914	200	0	10.3096	6.08343	122.104	24123.3	78767.4	-5703.21	0	0	0
437	1	-6.81098e-07	-6.36244e-08	9.84691e-07	5.83838e-05	-5.38819e-05	7.20937e-05	300	610	0	-1.56891e-06	7.51888e-08	9.1267e-06	-0.000815799	0.00028957	-7.82046e-05	300	200	0	3.89379	0.939694	57.1773	-704.627	1529.41	467.986	-311	200	0	7.28036	5.30762	65.4324	490.584	-346.034	985.889	-914	200	0
437	2	-2.96517e-07	-3.80898e-08	4.04886e-07	2.54825e-05	-2.95166e-05	3.78848e-05	300	610	0	-2.07082e-06	7.32669e-07	9.68955e-06	-0.000897452	0.000298496	-0.000133982	300	200	0	3.82252	0.958521	56.9686	-709.744	1523.84	477.015	-311	200	0	7.13264	5.03621	65.4675	447.345	-377.94	952.145	-914	200	0
437	3	-4.00502e-08	-1.88673e-08	2.32542e-08	3.52777e-06	-1.19887e-05	1.36996e-05	300	610	0	-2.11249e-06	1.02334e-06	8.85792e-06	-0.0008374	0.000268039	-0.000150077	300	200	0	3.74737	0.993379	56.755	-713.85	1514.97	481.466	-311	200	0	6.97976	4.83632	65.5581	396.929	-398.054	905.886	-914	200	0
437	4	1.12181e-07	-5.56593e-09	-1.98938e-07	-9.51576e-06	-4.81585e-07	-1.83912e-06	300	610	0	-1.88459e-06	1.06845e-06	7.32369e-06	-0.000703033	0.000218571	-0.000141438	300	200	0	3.68252	1.04238	56.557	-715.862	1507.64	481.4	-311	200	0	6.83868	4.72346	65.6872	343.453	-392.001	849.435	-914	200	0
437	5	1.86332e-07	2.74533e-09	-3.0297e-07	-1.58806e-05	6.19184e-06	-1.05538e-05	300	610	0	-1.52887e-06	9.66999e-07	5.56841e-06	-0.00054196	0.000164071	-0.000119608	300	200	0	3.63862	1.09379	56.3987	-714.298	1505.84	477.143	-311	200	0	6.70477	4.68967	65.7937	291.201	-352.336	787.773	-914	200	0
437	6	2.06749e-07	7.19659e-09	-3.26661e-07	-1.76468e-05	9.29051e-06	-1.43061e-05	300	610	0	-1.14207e-06	7.9338e-07	3.89532e-06	-0.000384736	0.000113174	-9.27969e-05	300	200	0	3.62021	1.13132	56.2999	-709.33	1510.42	469.336	-311	200	0	6.57001	4.71243	65.8093	247.553	-285.71	731.158	-914	200	0
437	7	1.93839e-07	8.89784e-09	-3.01336e-07	-1.65583e-05	9.96443e-06	-1.47578e-05	300	610	0	-7.83514e-07	5.98967e-07	2.46896e-06	-0.000248469	7.04176e-05	-6.63179e-05	300	200	0	3.62631	1.14514	56.2655	-703.05	1517.78	458.971	-311	200	0	6.4315	4.769	65.6885	222.54	-206.037	693.396	-914	200	0
437	8	1.63305e-07	8.81512e-09	-2.50849e-07	-1.39583e-05	9.16389e-06	-1.3258e-05	300	610	0	-4.83947e-07	4.15777e-07	1.3545e-06	-0.000140499	3.74393e-05	-4.3187e-05	300	200	0	3.65181	1.13758	56.289	-697.099	1521.81	447.647	-311	200	0	6.28916	4.8429	65.4473	225.535	-121.028	683.957	-914	200	0
437	9	1.2628e-07	7.71658e-09	-1.91914e-07	-1.07992e-05	7.61106e-06	-1.0815e-05	300	610	0	-2.54012e-07	2.60881e-07	5.52256e-07	-6.167e-05	1.40147e-05	-2.47388e-05	300	200	0	3.6884	1.11757	56.3497	-691.43	1518.19	437.547	-311	200	0	6.1367	4.91332	65.1747	261.67	-30.4546	701.244	-914	200	0
438	0	8.99366e-08	6.16497e-09	-1.35148e-07	-7.69538e-06	5.81082e-06	-8.121e-06	300	610	0	-9.15262e-08	1.40719e-07	2.516e-08	-8.99471e-06	-1.12424e-06	-1.11826e-05	300	200	0	3.72591	1.09114	56.4064	-685.732	1506.79	430.658	-311	200	0	5.96028	4.94692	64.957	328.32	63.9756	734.783	-914	200	0	10.3096	6.08343	122.104	24123.3	78767.4	-5703.21	0	0	0
438	1	5.83181e-08	4.53784e-09	-8.63972e-08	-4.99334e-06	4.08298e-06	-5.60384e-06	300	610	0	1.28076e-08	5.48552e-08	-2.80894e-07	2.23634e-05	-9.69434e-06	-2.05516e-06	300	200	0	3.7548	1.05915	56.4155	-680.63	1490.6	427.636	-311	200	0	5.74988	4.91199	64.8273	416.25	149.459	773.509	-914	200	0
438	2	3.31861e-08	3.0613e-09	-4.80673e-08	-2.84447e-06	2.60276e-06	-3.48848e-06	300	610	0	7.12675e-08	-1.05267e-09	-4.23371e-07	3.77265e-05	-1.34659e-05	3.4377e-06	300	200	0	3.76867	1.02185	56.3564	-676.156	1474.86	427.337	-311	200	0	5.50124	4.80526	64.8303	513.304	204.635	811.573	-914	200	0
438	3	1.47798e-08	1.84738e-09	-2.02986e-08	-1.26984e-06	1.44139e-06	-1.85634e-06	300	610	0	9.63822e-08	-3.30715e-08	-4.54811e-07	4.20616e-05	-1.40289e-05	6.18596e-06	300	200	0	3.7661	0.982065	56.2425	-670.318	1466.22	427.687	-311	200	0	5.20647	4.6589	65.0615	604.124	211.944	848.176	-914	200	0
438	4	2.43491e-09	9.29178e-10	-1.91288e-09	-2.13113e-07	6.01813e-07	-6.9661e-07	300	610	0	9.93307e-08	-4.75378e-08	-4.18663e-07	3.95393e-05	-1.268e-05	7.02856e-06	300	200	0	3.7506	0.945251	56.1194	-661.37	1470.17	427.141	-311	200	0	4.85893	4.51308	65.592	674.536	168.147	883.233	-914	200	0
438	5	-4.95308e-09	2.90476e-10	8.88608e-09	4.19865e-07	4.73435e-08	5.32293e-08	300	610	0	8.91833e-08	-5.01875e-08	-3.47965e-07	3.3375e-05	-1.03927e-05	6.67503e-06	300	200	0	3.72779	0.918726	56.0457	-650.385	1489.21	425.287	-311	200	0	4.4757	4.39158	66.3697	724.486	86.152	914.51	-914	200	0
438	6	-8.61029e-09	-1.11379e-10	1.40355e-08	7.33738e-07	-2.77094e-07	4.78004e-07	300	610	0	7.27161e-08	-4.57273e-08	-2.6583e-07	2.58517e-05	-7.83852e-06	5.67594e-06	300	200	0	3.70336	0.909404	56.061	-640.657	1522.69	422.398	-311	200	0	4.10665	4.30543	67.2098	768.246	-9.35019	939.626	-914	200	0
438	7	-9.68644e-09	-3.29146e-10	1.53228e-08	8.2672e-07	-4.30593e-07	6.65239e-07	300	610	0	5.45787e-08	-3.77111e-08	-1.86913e-07	1.8444e-05	-5.43545e-06	4.42479e-06	300	200	0	3.6807	0.919699	56.1634	-636.005	1567.04	419.035	-311	200	0	3.81301	4.25631	67.883	815.02	-90.2965	958.354	-914	200	0
438	8	-9.15031e-09	-4.1511e-10	1.42361e-08	7.81614e-07	-4.6751e-07	6.93577e-07	300	610	0	3.76434e-08	-2.86061e-08	-1.19255e-07	1.19859e-05	-3.40576e-06	3.1779e-06	300	200	0	3.65827	0.945052	56.321	-638.852	1617.74	415.999	-311	200	0	3.64009	4.23478	68.214	856.289	-139.746	971.598	-914	200	0
438	9	-7.75111e-09	-4.15043e-10	1.1914e-08	6.62492e-07	-4.32996e-07	6.27178e-07	300	610	0	2.34184e-08	-1.99606e-08	-6.6137e-08	6.84384e-06	-1.83273e-06	2.08211e-06	300	200	0	3.63256	0.975526	56.5037	-648.638	1671.31	413.98	-311	200	0	3.60836	4.23093	68.1303	875.448	-160.903	979.156	-914	200	0
439	0	-6.02252e-09	-3.65521e-10	9.15841e-09	5.15018e-07	-3.61529e-07	5.14226e-07	300	610	0	1.24477e-08	-1.261e-08	-2.77113e-08	3.07143e-06	-7.0981e-07	1.20385e-06	300	200	0	3.60316	0.99958	56.6925	-662.791	1724.5	413.08	-311	200	0	3.72157	4.24913	67.654	865.73	-167.921	979.41	-914	200	0	8.2563	5.29194	123.382	24751.2	80216.3	-4554.22	0	0	0
439	1	-4.31062e-09	-2.93469e-10	6.48219e-09	3.68824e-07	-2.77335e-07	3.87976e-07	300	610	0	4.65597e-09	-6.88037e-09	-2.31454e-09	5.36288e-07	2.04421e-08	5.55359e-07	300	200	0	3.57319	1.00708	56.8653	-678.689	1772.43	412.932	-311	200	0	3.97022	4.30529	66.8977	837.019	-169.29	972.866	-914	200	0
439	2	-2.81243e-09	-2.17054e-10	4.17066e-09	2.40796e-07	-1.95863e-07	2.69132e-07	300	610	0	-3.79004e-10	-2.7658e-09	1.25633e-08	-9.85234e-07	4.37864e-07	1.16297e-07	300	200	0	3.54676	0.992016	56.9966	-693.942	1808.49	413.163	-311	200	0	4.31972	4.4017	66.0953	806.638	-162.043	965.361	-914	200	0
439	3	-1.61573e-09	-1.4724e-10	2.34439e-09	1.38478e-07	-1.25668e-07	1.68715e-07	300	610	0	-3.22868e-09	-7.03617e-11	1.96195e-08	-1.74257e-06	6.25657e-07	-1.50008e-07	300	200	0	3.5268	0.954572	57.0772	-706.006	1826.22	413.564	-311	200	0	4.70838	4.50921	65.5414	784.336	-139.897	964.733	-914	200	0
439	4	-7.35054e-10	-8.95465e-11	1.01487e-09	6.31397e-08	-7.03269e-08	9.0865e-08	300	610	0	-4.48216e-09	1.48777e-09	2.13373e-08	-1.97024e-06	6.59035e-07	-2.85235e-07	300	200	0	3.5145	0.901244	57.1184	-712.736	1822.46	413.998	-311	200	0	5.06875	4.58156	65.4192	766.211	-101.226	975.362	-914	200	0
439	5	-1.4107e-10	-4.5699e-11	1.29457e-10	1.2296e-08	-3.01237e-08	3.52717e-08	300	610	0	-4.66847e-09	2.20624e-09	1.9781e-08	-1.86624e-06	5.99652e-07	-3.28977e-07	300	200	0	3.51065	0.843619	57.1352	-713.565	1798.37	414.193	-311	200	0	5.35274	4.5853	65.6879	742.666	-47.1492	996.727	-914	200	0
439	6	2.17262e-10	-1.50404e-11	-3.95045e-10	-1.84026e-08	-3.41727e-09	-8.96977e-10	300	610	0	-4.21899e-09	2.35629e-09	1.65279e-08	-1.58394e-06	4.94016e-07	-3.14905e-07	300	200	0	3.51601	0.793908	57.1363	-710.223	1757.46	413.696	-311	200	0	5.54763	4.52392	66.1309	708.273	21.4669	1023.13	-914	200	0
439	7	3.97382e-10	4.37996e-12	-6.49509e-10	-3.38587e-08	1.2345e-08	-2.15853e-08	300	610	0	-3.45755e-09	2.16163e-09	1.26869e-08	-1.23279e-06	3.74382e-07	-2.69269e-07	300	200	0	3.52972	0.758968	57.1253	-706.011	1703.9	412.286	-311	200	0	5.6756	4.44099	66.5038	663.186	100.748	1043.91	-914	200	0
439	8	4.53564e-10	1.50235e-11	-7.18375e-10	-3.87084e-08	1.99358e-08	-3.09065e-08	300	610	0	-2.60753e-09	1.79199e-09	8.96594e-09	-8.83914e-07	2.60962e-07	-2.10927e-07	300	200	0	3.54818	0.740059	57.1043	-703.993	1641.98	410.435	-311	200	0	5.77343	4.39216	66.6595	612.242	178.436	1047.58	-914	200	0
439	9	4.3179e-10	1.93519e-11	-6.72322e-10	-3.68818e-08	2.19232e-08	-3.2581e-08	300	610	0	-1.80793e-09	1.36581e-09	5.75761e-09	-5.77943e-07	1.64638e-07	-1.52235e-07	300	200	0	3.56656	0.736673	57.0778	-706.021	1575.6	409.07	-311	200	0	5.87116	4.40829	66.5816	566.572	233.032	1028.24	-914	200	0
440	0	3.67791e-10	1.95333e-11	-5.65686e-10	-3.14343e-08	2.04521e-08	-2.96592e-08	300	610	0	-1.13265e-09	9.57944e-10	3.22652e-09	-3.33119e-07	8.96272e-08	-1.0034e-07	300	200	0	3.58194	0.746405	57.0527	-713.033	1508.6	408.7	-311	200	0	5.98129	4.48433	66.3341	540.543	244.776	988.495	-914	200	0	9.99622	6.13064	120.905	24105.4	76888.8	-5788.93	0	0	0
440	1	2.87144e-10	1.73087e-11	-4.36931e-10	-2.45545e-08	1.71679e-08	-2.44432e-08	300	610	0	-6.09353e-10	6.09228e-10	1.38658e-09	-1.52641e-07	3.5814e-08	-5.85401e-08	300	200	0	3.59401	0.764123	57.0379	-725.36	1444.83	408.913	-311	200	0	6.09441	4.59991	65.9764	543.06	211.233	936.601	-914	200	0
440	2	2.06542e-10	1.3966e-11	-3.1081e-10	-1.76715e-08	1.32328e-08	-1.853e-08	300	610	0	-2.35834e-10	3.36099e-10	1.63396e-10	-3.06763e-08	6.04074e-10	-2.75276e-08	300	200	0	3.60187	0.786116	57.0448	-742.471	1388.17	408.745	-311	200	0	6.18643	4.74167	65.538	573.794	147.137	882.144	-914	200	0
440	3	1.35574e-10	1.03791e-11	-2.01241e-10	-1.16072e-08	9.3926e-09	-1.2921e-08	300	610	0	7.03873e-12	1.38991e-10	-5.59358e-10	4.31049e-08	-1.97119e-08	-6.41491e-09	300	200	0	3.60169	0.812505	57.0874	-762.47	1343.33	407.518	-311	200	0	6.23908	4.89756	65.072	626.825	70.5515	833.535	-914	200	0
440	4	7.86077e-11	7.07929e-12	-1.14251e-10	-6.73661e-09	6.06485e-09	-8.15557e-09	300	610	0	1.4584e-10	9.09221e-12	-9.08217e-10	8.03862e-08	-2.90425e-08	6.48867e-09	300	200	0	3.59004	0.843483	57.1819	-782.039	1314.59	405.773	-311	200	0	6.26096	5.04176	64.6526	693.408	-7.13819	796.246	-914	200	0
440	5	3.64826e-11	4.33805e-12	-5.0614e-11	-3.13311e-09	3.42848e-09	-4.44333e-09	300	610	0	2.08255e-10	-6.66771e-11	-1.00051e-09	9.22372e-08	-3.09445e-08	1.3134e-08	300	200	0	3.56853	0.87654	57.345	-797.074	1302.67	405.417	-311	200	0	6.28859	5.14696	64.2813	759.725	-81.0991	772.663	-914	200	0
440	6	7.91304e-12	2.24477e-12	-7.99152e-12	-6.87729e-10	1.50393e-09	-1.77922e-09	300	610	0	2.19312e-10	-1.02291e-10	-9.34291e-10	8.80539e-08	-2.83487e-08	1.53888e-08	300	200	0	3.54399	0.907857	57.5838	-803.725	1305.27	408.567	-311	200	0	6.35912	5.21152	63.8711	806.915	-146.897	764.327	-914	200	0
440	7	-9.45648e-12	7.73599e-13	1.74671e-11	8.00241e-10	2.18103e-10	-3.53551e-11	300	610	0	1.99522e-10	-1.10572e-10	-7.84826e-10	7.51505e-08	-2.34764e-08	1.48505e-08	300	200	0	3.52403	0.932305	57.8815	-799.6	1319.18	416.302	-311	200	0	6.48311	5.26379	63.3435	820.28	-196.859	772.861	-914	200	0
440	8	-1.83157e-11	-1.64484e-13	3.0022e-11	1.56034e-09	-5.47189e-10	9.71497e-10	300	610	0	1.64355e-10	-1.0215e-10	-6.0532e-10	5.87718e-08	-1.78761e-08	1.27705e-08	300	200	0	3.51322	0.942376	58.2002	-785.221	1339.05	428.147	-311	200	0	6.64493	5.33873	62.6732	799.077	-219.956	797.308	-914	200	0
440	9	-2.12256e-11	-6.84225e-13	3.36611e-11	1.81133e-09	-9.21955e-10	1.43456e-09	300	610	0	1.24541e-10	-8.51289e-11	-4.29944e-10	4.23478e-08	-1.25249e-08	1.0052e-08	300	200	0	3.5125	0.932428	58.4996	-764.511	1356.97	441.936	-311	200	0	6.81299	5.44731	61.8874	755.67	-204.327	831.395	-914	200	0
441	0	-2.0368e-11	-9.01474e-13	3.17402e-11	1.73968e-09	-1.02751e-09	1.52976e-09	300	610	0	8.68014e-11	-6.51932e-11	-2.77851e-10	2.78559e-08	-7.95492e-09	7.29052e-09	300	200	0	3.52006	0.90473	58.7445	-742.788	1366.42	454.438	-311	200	0	6.93973	5.56776	61.1055	706.211	-146.079	865.762	-914	200	0	9.99622	6.13064	120.905	24105.4	76888.8	-5788.93	0	0	0
441	1	-1.74466e-11	-9.18904e-13	2.68515e-11	1.49107e-09	-9.65691e-10	1.40212e-09	300	610	0	5.4754e-11	-4.59584e-11	-1.57278e-10	1.62026e-08	-4.37899e-09	4.83361e-09	300	200	0	3.53358	0.868822	58.911	-724.152	1365.35	462.639	-311	200	0	6.97062	5.67087	60.511	662.44	-56.6373	893.876	-914	200	0
441	2	-1.36868e-11	-8.19368e-13	2.08394e-11	1.17036e-09	-8.15014e-10	1.16156e-09	300	610	0	2.98002e-11	-2.94199e-11	-6.92028e-11	7.57079e-09	-1.80092e-09	2.84472e-09	300	200	0	3.55281	0.836329	58.9964	-711.151	1355.49	464.784	-311	200	0	6.87049	5.74373	60.2106	630.908	41.8735	915.562	-914	200	0
441	3	-9.89333e-12	-6.64451e-13	1.48981e-11	8.46432e-10	-6.31212e-10	8.8476e-10	300	610	0	1.19001e-11	-1.64035e-11	-1.03132e-11	1.70529e-09	-1.03943e-10	1.36204e-09	300	200	0	3.57745	0.81666	59.0092	-705.538	1340.25	460.857	-311	200	0	6.63574	5.78447	60.155	615.362	129.951	935.989	-914	200	0
441	4	-6.53273e-12	-4.96162e-13	9.70597e-12	5.59272e-10	-4.50279e-10	6.2013e-10	300	610	0	1.89616e-13	-6.96404e-12	2.4775e-11	-1.87041e-09	8.8413e-10	3.47184e-10	300	200	0	3.60126	0.813134	58.9574	-707.881	1323.7	452.327	-311	200	0	6.28578	5.79014	60.2127	615.164	200.093	960.87	-914	200	0
441	5	-3.82168e-12	-3.40249e-13	5.56353e-12	3.2749e-10	-2.92567e-10	3.94045e-10	300	610	0	-6.56595e-12	-7.06494e-13	4.19952e-11	-3.70325e-09	1.34681e-09	-2.77702e-10	300	200	0	3.61348	0.820422	58.8544	-716.666	1309.3	441.143	-311	200	0	5.85582	5.75547	60.2671	624.592	254.884	992.355	-914	200	0
441	6	-1.80732e-12	-2.1004e-13	2.51852e-12	1.55182e-10	-1.67008e-10	2.17078e-10	300	610	0	-9.66725e-12	2.97552e-12	4.68891e-11	-4.31553e-09	1.45226e-09	-6.03872e-10	300	200	0	3.60911	0.827418	58.7211	-728.474	1298.76	428.767	-311	200	0	5.39604	5.67253	60.2479	638.288	303.526	1030.67	-914	200	0
441	7	-4.33683e-13	-1.10135e-13	4.67515e-13	3.76111e-11	-7.49068e-11	8.94488e-11	300	610	0	-1.02978e-11	4.73774e-12	4.41125e-11	-4.15304e-09	1.33974e-09	-7.19407e-10	300	200	0	3.59433	0.825424	58.5792	-739.527	1292.63	416.016	-311	200	0	4.97215	5.53293	60.1592	654.98	359.301	1075.36	-914	200	0
441	8	4.07798e-13	-3.9563e-14	-7.67452e-13	-3.44705e-11	-1.30222e-11	5.40391e-12	300	610	0	-9.43253e-12	5.18608e-12	3.72568e-11	-3.56447e-09	1.11532e-09	-7.00063e-10	300	200	0	3.58002	0.81418	58.448	-747.255	1292.08	403.557	-311	200	0	4.65992	5.34329	60.0895	675.699	426.088	1121.42	-914	200	0
441	9	8.42988e-13	5.72922e-15	-1.386e-12	-7.18041e-11	2.4111e-11	-4.35621e-11	300	610	0	-7.81047e-12	4.82554e-12	2.88731e-11	-2.8011e-09	8.53311e-10	-6.05476e-10	300	200	0	3.57416	0.799123	58.3419	-750.352	1299.83	392.084	-311	200	0	4.52082	5.14011	60.1319	701.123	487.343	1158.79	-914	200	0
442	0	9.92696e-13	3.1087e-14	-1.57639e-12	-8.47083e-11	4.25862e-11	-6.65215e-11	300	610	0	-5.94666e-12	4.04292e-12	2.06105e-11	-2.02824e-09	6.00934e-10	-4.78905e-10	300	200	0	3.5808	0.784822	58.2611	-747.758	1319.11	381.796	-311	200	0	4.56502	4.97797	60.3298	728.942	518.236	1178.24	-914	200	0	8.76533	5.87995	120.782	24262.6	77267.3	-5215.53	0	0	0
442	1	9.60417e-13	4.19601e-14	-1.49791e-12	-8.20282e-11	4.81311e-11	-7.1791e-11	300	610	0	-4.16607e-12	3.11094e-12	1.34026e-11	-1.34206e-09	3.84183e-10	-3.49035e-10	300	200	0	3.6011	0.773477	58.188	-738.191	1350.31	372.362	-311	200	0	4.74155	4.89427	60.7425	753.77	506.155	1176.72	-914	200	0
442	2	8.27352e-13	4.32089e-14	-1.2742e-12	-7.07074e-11	4.55808e-11	-6.62614e-11	300	610	0	-2.64561e-12	2.20419e-12	7.66054e-12	-7.87535e-10	2.13757e-10	-2.32753e-10	300	200	0	3.6325	0.766317	58.0989	-721.582	1389.56	363.815	-311	200	0	4.97132	4.88909	61.4521	770.054	454.942	1158.1	-914	200	0
442	3	6.52205e-13	3.87753e-14	-9.93657e-13	-5.57685e-11	3.86801e-11	-5.51821e-11	300	610	0	-1.456e-12	1.42006e-12	3.44577e-12	-3.74816e-10	9.02857e-11	-1.38146e-10	300	200	0	3.66944	0.762583	57.9773	-701.234	1431.42	356.985	-311	200	0	5.18131	4.94066	62.4294	775.176	376.085	1129.4	-914	200	0
442	4	4.73745e-13	3.16033e-14	-7.13892e-13	-4.05303e-11	3.01009e-11	-4.2233e-11	300	610	0	-5.98443e-13	7.99915e-13	6.11669e-13	-9.28353e-11	8.53129e-12	-6.72814e-11	300	200	0	3.70582	0.759715	57.8169	-682.847	1471.48	352.794	-311	200	0	5.31959	5.02437	63.4972	774.058	285.009	1095.23	-914	200	0
442	5	3.14657e-13	2.37118e-14	-4.67927e-13	-2.69369e-11	2.15795e-11	-2.97527e-11	300	610	0	-3.40389e-14	3.47993e-13	-1.09073e-12	8.03581e-11	-3.94907e-11	-1.8516e-11	300	200	0	3.73514	0.756967	57.6267	-670.508	1505.73	351.949	-311	200	0	5.36981	5.11253	64.4584	778.747	200.892	1056.16	-914	200	0
442	6	1.85674e-13	1.63475e-14	-2.7072e-13	-1.59097e-11	1.41073e-11	-1.90298e-11	300	610	0	2.94525e-13	4.667e-14	-1.93948e-12	1.70355e-10	-6.23927e-11	1.17293e-11	300	200	0	3.75084	0.756837	57.4243	-664.776	1530.6	355.433	-311	200	0	5.35165	5.17414	65.184	799.391	138.986	1012.7	-914	200	0
442	7	8.93779e-14	1.01644e-14	-1.25059e-13	-7.67284e-12	8.12918e-12	-1.05958e-11	300	610	0	4.48318e-13	-1.3214e-13	-2.19624e-12	2.01788e-10	-6.81215e-11	2.77205e-11	300	200	0	3.74948	0.761203	57.2264	-664.399	1545.47	364.116	-311	200	0	5.29802	5.18378	65.6231	839.057	103.159	970.233	-914	200	0
442	8	2.33564e-14	5.39752e-15	-2.64013e-14	-2.02223e-12	3.72286e-12	-4.48344e-12	300	610	0	4.83291e-13	-2.19193e-13	-2.08202e-12	1.95803e-10	-6.32934e-11	3.36096e-11	300	200	0	3.73239	0.767555	57.0555	-668.232	1552.78	377.314	-311	200	0	5.2476	5.13066	65.8213	897.341	88.1782	939.196	-914	200	0
442	9	-1.73875e-14	2.0133e-15	3.347e-14	1.46769e-12	7.45585e-13	-4.34571e-13	300	610	0	4.45778e-13	-2.43111e-13	-1.76812e-12	1.69017e-10	-5.29714e-11	3.29885e-11	300	200	0	3.70464	0.770918	56.9388	-675.492	1555.1	392.462	-311	200	0	5.24928	5.02184	65.8993	973.518	84.5957	929.099	-914	200	0
443	0	-3.87401e-14	-1.72497e-16	6.39026e-14	3.29924e-12	-1.0551e-12	1.94514e-12	300	610	0	3.71062e-13	-2.27877e-13	-1.37683e-12	1.33465e-10	-4.07212e-11	2.86983e-11	300	200	0	3.67226	0.768122	56.8843	-685.423	1553.84	406.459	-311	200	0	5.34176	4.87545	65.958	1063.87	80.2924	942.241	-914	200	0	8.76533	5.87995	120.782	24262.6	77267.3	-5215.53	0	0	0
443	1	-4.63981e-14	-1.40866e-15	7.37811e-14	3.95894e-12	-1.96461e-12	3.08146e-12	300	610	0	2.83864e-13	-1.9195e-13	-9.87712e-13	9.71122e-11	-2.8823e-11	2.28101e-11	300	200	0	3.63788	0.759053	56.8709	-696.951	1549.99	417.005	-311	200	0	5.52951	4.71184	66.0232	1159	63.3737	972.922	-914	200	0
443	2	-4.52692e-14	-1.95145e-15	7.06642e-14	3.86623e-12	-2.2533e-12	3.36739e-12	300	610	0	1.99886e-13	-1.48409e-13	-6.46226e-13	6.46328e-11	-1.85456e-11	1.67051e-11	300	200	0	3.6006	0.746008	56.8711	-708.121	1544.56	423.048	-311	200	0	5.78439	4.55231	66.0649	1245.39	27.981	1012.06	-914	200	0
443	3	-3.9223e-14	-2.03086e-15	6.04471e-14	3.35198e-12	-2.15063e-12	3.13031e-12	300	610	0	1.27771e-13	-1.0568e-13	-3.72842e-13	3.82529e-11	-1.04255e-11	1.12034e-11	300	200	0	3.56128	0.732161	56.8695	-715.947	1538.84	424.57	-311	200	0	6.0579	4.41622	66.016	1308.72	-20.8166	1053.75	-914	200	0
443	4	-3.10703e-14	-1.83439e-15	4.7366e-14	2.65667e-12	-1.8352e-12	2.62079e-12	300	610	0	7.10751e-14	-6.85138e-14	-1.71207e-13	1.85251e-11	-4.51391e-12	6.70446e-12	300	200	0	3.52366	0.719104	56.855	-718	1534.19	422.177	-311	200	0	6.29721	4.31536	65.7971	1338.75	-68.4089	1096.72	-914	200	0
443	5	-2.26785e-14	-1.50272e-15	3.41978e-14	1.94015e-12	-1.43504e-12	2.01538e-12	300	610	0	3.00037e-14	-3.89763e-14	-3.48651e-14	4.97385e-12	-5.76843e-13	3.31844e-12	300	200	0	3.48976	0.707365	56.809	-715.071	1530.94	416.892	-311	200	0	6.4674	4.25844	65.3781	1332.43	-102.304	1139.75	-914	200	0
443	6	-1.51498e-14	-1.13287e-15	2.25495e-14	1.29688e-12	-1.03387e-12	1.42701e-12	300	610	0	2.81242e-15	-1.73468e-14	4.76819e-14	-3.41045e-12	1.75556e-12	9.76002e-13	300	200	0	3.45741	0.699322	56.7125	-711.191	1527.26	409.913	-311	200	0	6.56407	4.25504	64.8125	1289.58	-121.662	1178.83	-914	200	0
443	7	-9.01497e-15	-7.85155e-16	1.31638e-14	7.72408e-13	-6.79955e-13	9.18595e-13	300	610	0	-1.31565e-14	-2.84266e-15	8.94575e-14	-7.8244e-12	2.88727e-12	-4.87149e-13	300	200	0	3.42324	0.698728	56.5619	-709.758	1520.14	402.134	-311	200	0	6.60704	4.30751	64.1832	1210.21	-132.629	1208.67	-914	200	0
443	8	-4.4129e-15	-4.91626e-16	6.19805e-15	3.78772e-13	-3.95404e-13	5.16759e-13	300	610	0	-2.07693e-14	5.83541e-15	1.02811e-13	-9.42934e-12	3.19371e-12	-1.27031e-12	300	200	0	3.38789	0.708678	56.3814	-710.311	1508.08	393.825	-311	200	0	6.61703	4.40076	63.5332	1100.95	-141.782	1225.95	-914	200	0
443	9	-1.24081e-15	-2.64247e-16	1.45411e-15	1.07291e-13	-1.84659e-13	2.24113e-13	300	610	0	-2.26701e-14	1.01292e-14	9.82308e-14	-9.22789e-12	2.98913e-12	-1.56914e-12	300	200	0	3.35684	0.730951	56.2171	-709.912	1492.56	384.984	-311	200	0	6.59262	4.50728	62.8837	976.311	-154.511	1230.86	-914	200	0
444	0	7.30923e-16	-1.0201e-16	-1.44679e-15	-6.15891e-14	-4.14746e-14	2.91356e-14	300	610	0	-2.10601e-14	1.13902e-14	8.38859e-14	-8.01187e-12	2.51513e-12	-1.55387e-12	300	200	0	3.33616	0.764648	56.1135	-706.171	1477.88	376.346	-311	200	0	6.51613	4.60887	62.2605	848.048	-171.776	1225.16	-914	200	0	9.46334	5.36231	119.213	24047.4	76172.7	-4784.7	0	0	0
444	1	1.77743e-15	3.43044e-18	-2.94217e-15	-1.51344e-13	4.57941e-14	-8.64405e-14	300	610	0	-1.76235e-14	1.07572e-14	6.56369e-14	-6.3575e-12	1.94273e-12	-1.35983e-12	300	200	0	3.32948	0.806084	56.0906	-697.925	1469.12	369.807	-311	200	0	6.37648	4.70564	61.6528	721.149	-190.496	1210.15	-914	200	0
444	2	2.16721e-15	6.36445e-17	-3.45117e-15	-1.84905e-13	9.05095e-14	-1.42585e-13	300	610	0	-1.35465e-14	9.11078e-15	4.73191e-14	-4.64835e-12	1.38201e-12	-1.08614e-12	300	200	0	3.33746	0.85029	56.1399	-685.223	1468.28	367.298	-311	200	0	6.17415	4.80156	61.0213	602.529	-211.054	1186.83	-914	200	0
444	3	2.13292e-15	9.06766e-17	-3.33235e-15	-1.82155e-13	1.05428e-13	-1.57866e-13	300	610	0	-9.58732e-15	7.07792e-15	3.11457e-14	-3.11147e-12	8.94852e-13	-7.99286e-13	300	200	0	3.35898	0.890736	56.2407	-669.871	1472.89	369.39	-311	200	0	5.91269	4.88471	60.3963	504.951	-240.9	1156.51	-914	200	0
444	4	1.85891e-15	9.54078e-17	-2.86673e-15	-1.58857e-13	1.01435e-13	-1.4783e-13	300	610	0	-6.16794e-15	5.06526e-15	1.81334e-14	-1.85687e-12	5.08071e-13	-5.39065e-13	300	200	0	3.39311	0.920058	56.3828	-654.326	1479.51	374.97	-311	200	0	5.60017	4.91943	59.8887	442.003	-287.548	1120.81	-914	200	0
444	5	1.47974e-15	8.67531e-17	-2.25724e-15	-1.26522e-13	8.70463e-14	-1.24435e-13	300	610	0	-3.46659e-15	3.30417e-15	8.48996e-15	-9.14153e-13	2.25116e-13	-3.2518e-13	300	200	0	3.4397	0.93287	56.5765	-639.889	1486.74	381.877	-311	200	0	5.25601	4.8689	59.5868	422.053	-348.334	1081.73	-914	200	0
444	6	1.08532e-15	7.14338e-17	-1.63769e-15	-9.2846e-14	6.83952e-14	-9.61481e-14	300	610	0	-1.50014e-15	1.89769e-15	1.93326e-15	-2.63147e-13	3.55916e-14	-1.63437e-13	300	200	0	3.49959	0.926668	56.8424	-627.287	1495.03	387.886	-311	200	0	4.91203	4.72904	59.5028	441.973	-409.34	1041.51	-914	200	0
444	7	7.29143e-16	5.41093e-17	-1.08623e-15	-6.24146e-14	4.95173e-14	-6.84212e-14	300	610	0	-1.90677e-16	8.62777e-16	-2.06701e-15	1.42524e-13	-7.76194e-14	-5.09573e-14	300	200	0	3.57473	0.901958	57.1929	-618.22	1505.16	391.392	-311	200	0	4.60824	4.53033	59.5723	488.505	-456.06	1000.61	-914	200	0
444	8	4.37428e-16	3.76974e-17	-6.39657e-16	-3.74766e-14	3.27597e-14	-4.43221e-14	300	610	0	5.84937e-16	1.6489e-16	-4.12054e-15	3.58773e-13	-1.33456e-13	1.97887e-14	300	200	0	3.66414	0.863238	57.6166	-614.843	1516.71	391.483	-311	200	0	4.38113	4.31455	59.6781	551.156	-481.382	955.238	-914	200	0
444	9	2.17554e-16	2.37669e-17	-3.06638e-16	-1.86703e-14	1.92191e-14	-2.5182e-14	300	610	0	9.61137e-16	-2.5602e-16	-4.80994e-15	4.4033e-13	-1.49648e-13	5.81049e-14	300	200	0	3.75864	0.818312	58.0739	-617.798	1527.25	387.714	-311	200	0	4.25105	4.12433	59.7498	629.806	-482.429	899.634	-914	200	0
445	0	6.51993e-17	1.29239e-17	-7.86088e-17	-5.63166e-15	9.14256e-15	-1.1175e-14	300	610	0	1.06284e-15	-4.67499e-16	-4.63285e-15	4.34724e-13	-1.41116e-13	7.32073e-14	300	200	0	3.84322	0.775568	58.5024	-625.762	1532.81	380.23	-311	200	0	4.22686	4.0038	59.8268	727.833	-456.934	832.648	-914	200	0	9.2774	5.42651	119.126	24009.3	74967.3	-5203.13	0	0	0
445	1	-3.01707e-17	5.14882e-18	6.18688e-17	2.53637e-15	2.259e-15	-1.78937e-15	300	610	0	9.94601e-16	-5.33351e-16	-3.97868e-15	3.7967e-13	-1.19386e-13	7.31623e-14	300	200	0	3.90571	0.741527	58.8373	-637.258	1530.05	370.076	-311	200	0	4.31676	3.98209	59.9827	840.98	-403.51	760.51	-914	200	0
445	2	-8.14067e-17	6.4687e-20	1.3526e-16	6.93019e-15	-1.96804e-15	3.82027e-15	300	610	0	8.36784e-16	-5.07624e-16	-3.1282e-15	3.02751e-13	-9.26582e-14	6.44136e-14	300	200	0	3.94209	0.719819	59.0413	-652.028	1518.83	358.825	-311	200	0	4.52203	4.05438	60.2419	953.441	-322.347	695.303	-914	200	0
445	3	-1.01159e-16	-2.86616e-18	1.6133e-16	8.63017e-15	-4.16374e-15	6.59007e-15	300	610	0	6.46281e-16	-4.32311e-16	-2.26626e-15	2.2243e-13	-6.6244e-14	5.17038e-14	300	200	0	3.955	0.710255	59.1122	-670.321	1502.66	347.793	-311	200	0	4.82452	4.19144	60.5889	1044.18	-219.438	652.529	-914	200	0
445	4	-1.00455e-16	-4.20953e-18	1.57085e-16	8.57865e-15	-4.92974e-15	7.39687e-15	300	610	0	4.59698e-16	-3.37467e-16	-1.50049e-15	1.49731e-13	-4.31591e-14	3.82319e-14	300	200	0	3.94931	0.707769	59.0657	-691.153	1486.54	337.855	-311	200	0	5.18247	4.36685	60.9971	1096.09	-109.824	644.839	-914	200	0
445	5	-8.80736e-17	-4.48003e-18	1.35915e-16	7.52623e-15	-4.78241e-15	6.97884e-15	300	610	0	2.97615e-16	-2.42702e-16	-8.81315e-16	9.00804e-14	-2.47408e-14	2.59281e-14	300	200	0	3.92798	0.705332	58.9285	-711.315	1474.55	329.745	-311	200	0	5.53872	4.57363	61.4093	1101.07	-13.3966	673.187	-914	200	0
445	6	-7.04542e-17	-4.10141e-18	1.07539e-16	6.02383e-15	-4.12751e-15	5.90645e-15	300	610	0	1.68941e-16	-1.59281e-16	-4.20244e-16	4.50445e-14	-1.12015e-14	1.57626e-14	300	200	0	3.89124	0.700148	58.7395	-726.35	1468.58	324.033	-311	200	0	5.8462	4.81187	61.7129	1063.97	50.4653	724.199	-914	200	0
445	7	-5.19241e-17	-3.39474e-18	7.84032e-17	4.44183e-15	-3.25888e-15	4.58568e-15	300	610	0	7.48185e-17	-9.23271e-17	-1.05047e-16	1.37806e-14	-2.08151e-15	8.03872e-15	300	200	0	3.84082	0.696051	58.5365	-732.885	1468.12	320.928	-311	200	0	6.08686	5.05788	61.7702	1003.5	68.9132	777.561	-914	200	0
445	8	-3.50794e-17	-2.5837e-18	5.23037e-17	3.00268e-15	-2.37091e-15	3.27957e-15	300	610	0	1.17822e-17	-4.28243e-17	8.87005e-17	-5.83757e-15	3.4102e-15	2.63943e-15	300	200	0	3.78337	0.700623	58.3438	-730.12	1471.11	320.523	-311	200	0	6.26581	5.25881	61.5156	940.814	43.3721	818.192	-914	200	0
445	9	-2.12123e-17	-1.80935e-18	3.10619e-17	1.81724e-15	-1.57771e-15	2.13761e-15	300	610	0	-2.58654e-17	-9.25694e-18	1.8952e-16	-1.64211e-14	6.16108e-15	-7.79589e-16	300	200	0	3.72604	0.720421	58.1774	-719.791	1475.27	322.973	-311	200	0	6.3971	5.36331	61.0515	884.572	-10.7835	844.569	-914	200	0
446	0	-1.07103e-17	-1.14841e-18	1.51455e-17	9.19013e-16	-9.33548e-16	1.22619e-15	300	610	0	-4.44271e-17	1.11463e-17	2.24891e-16	-2.05483e-14	7.00815e-15	-2.65241e-15	300	200	0	3.67097	0.757675	58.0501	-705.529	1480.47	328.105	-311	200	0	6.48739	5.35165	60.6089	831.448	-73.8362	865.591	-914	200	0	9.2774	5.42651	119.126	24009.3	74967.3	-5203.13	0	0	0
446	1	-3.39522e-18	-6.31489e-19	4.18861e-18	2.93006e-16	-4.51886e-16	5.5597e-16	300	610	0	-4.98024e-17	2.15483e-17	2.18415e-16	-2.04714e-14	6.65962e-15	-3.41296e-15	300	200	0	3.61764	0.810866	57.9637	-691.305	1489.9	335.062	-311	200	0	6.53053	5.23715	60.4083	776.497	-132.021	887.823	-914	200	0
446	2	1.21538e-18	-2.58994e-19	-2.61045e-18	-1.01852e-16	-1.21078e-16	1.04342e-16	300	610	0	-4.69552e-17	2.49598e-17	1.88651e-16	-1.79865e-14	5.66525e-15	-3.44333e-15	300	200	0	3.56906	0.876741	57.908	-679.455	1507.15	342.23	-311	200	0	6.52472	5.04954	60.5744	718.16	-179.153	908.31	-914	200	0
446	3	3.72135e-18	-1.39481e-20	-6.20834e-18	-3.16732e-16	8.35562e-17	-1.67762e-16	300	610	0	-3.972e-17	2.39455e-17	1.49046e-16	-1.44133e-14	4.41809e-15	-3.05025e-15	300	200	0	3.53292	0.951653	57.8753	-670.457	1532.68	347.486	-311	200	0	6.4781	4.82688	61.1223	660.066	-209.515	919.355	-914	200	0
446	4	4.71848e-18	1.28604e-19	-7.53677e-18	-4.02515e-16	1.91249e-16	-3.04208e-16	300	610	0	-3.08244e-17	2.05073e-17	1.08505e-16	-1.06405e-14	3.17428e-15	-2.46059e-15	300	200	0	3.51757	1.03295	57.8598	-664.026	1563.7	349.603	-311	200	0	6.39497	4.61073	61.9536	611.437	-218.255	915.085	-914	200	0
446	5	4.72922e-18	1.95232e-19	-7.40197e-18	-4.03847e-16	2.30365e-16	-3.46388e-16	300	610	0	-2.20349e-17	1.60856e-17	7.22599e-17	-7.20269e-15	2.0807e-15	-1.8282e-15	300	200	0	3.52834	1.11748	57.8438	-660.034	1595.59	349.646	-311	200	0	6.27908	4.4295	62.8629	581.915	-208.608	895.572	-914	200	0
446	6	4.17156e-18	2.10263e-19	-6.44197e-18	-3.56463e-16	2.2539e-16	-3.29341e-16	300	610	0	-1.43542e-17	1.16255e-17	4.28052e-17	-4.36738e-15	1.20388e-15	-1.24664e-15	300	200	0	3.56685	1.19749	57.8057	-659.159	1623.14	350.092	-311	200	0	6.14804	4.29134	63.6126	576.305	-188.034	868.867	-914	200	0
446	7	3.35357e-18	1.93837e-19	-5.12197e-18	-2.86721e-16	1.95657e-16	-2.80275e-16	300	610	0	-8.22684e-18	7.67512e-18	2.07667e-17	-2.21651e-15	5.56212e-16	-7.63637e-16	300	200	0	3.62984	1.25996	57.7403	-662.651	1642.4	352.81	-311	200	0	6.03192	4.20161	64.0882	594.633	-159.53	847.605	-914	200	0
446	8	2.48344e-18	1.61282e-19	-3.75237e-18	-2.12438e-16	1.55235e-16	-2.18648e-16	300	610	0	-3.72304e-18	4.48878e-18	5.6198e-18	-7.15608e-16	1.17521e-16	-3.94891e-16	300	200	0	3.7074	1.2912	57.6556	-670.942	1652.03	358.41	-311	200	0	5.95777	4.17129	64.3588	630.565	-125.754	843.767	-914	200	0
446	9	1.68707e-18	1.23336e-19	-2.51754e-18	-1.44401e-16	1.13486e-16	-1.57147e-16	300	610	0	-6.89694e-19	2.12161e-18	-3.75898e-18	2.32659e-16	-1.48716e-16	-1.35799e-16	300	200	0	3.78448	1.28353	57.5581	-682.529	1653.17	366.651	-311	200	0	5.9338	4.19703	64.5411	669.553	-98.4517	866.122	-914	200	0
447	0	1.02805e-18	8.68139e-20	-1.50742e-18	-8.8067e-17	7.59526e-17	-1.03051e-16	300	610	0	1.13656e-18	5.07649e-19	-8.70316e-18	7.50127e-16	-2.84059e-16	2.93571e-17	300	200	0	3.84562	1.24022	57.4511	-694.708	1647.97	376.708	-311	200	0	5.94627	4.25461	64.6772	697.109	-91.5998	917.674	-914	200	0	9.53655	5.54068	121.5	24227.4	77951.3	-4911.53	0	0	0
447	1	5.2658e-19	5.54652e-20	-7.46925e-19	-4.51778e-17	4.5317e-17	-5.96627e-17	300	610	0	2.05106e-18	-4.80821e-19	-1.05082e-17	9.58212e-16	-3.28007e-16	1.20814e-16	300	200	0	3.88019	1.17453	57.3362	-704.92	1638.4	387.232	-311	200	0	5.97107	4.32529	64.7753	706.77	-104.859	992.66	-914	200	0
447	2	1.75477e-19	3.08284e-20	-2.20627e-19	-1.51323e-17	2.23001e-17	-2.7603e-17	300	610	0	2.33232e-18	-9.91818e-19	-1.02931e-17	9.63608e-16	-3.14169e-16	1.58993e-16	300	200	0	3.88428	1.1031	57.2165	-710.485	1626.24	396.64	-311	200	0	5.98544	4.41142	64.8746	695.739	-125.134	1076.75	-914	200	0
447	3	-4.73114e-20	1.29879e-20	1.08274e-19	3.9466e-18	6.40775e-18	-5.87922e-18	300	610	0	2.21595e-18	-1.16737e-18	-8.94231e-18	8.51824e-16	-2.68756e-16	1.61988e-16	300	200	0	3.85796	1.03792	57.1002	-708.32	1614.06	403.798	-311	200	0	5.96754	4.51759	65.006	662.37	-142.605	1152.03	-914	200	0
447	4	-1.69763e-19	1.18198e-21	2.84466e-19	1.44455e-17	-3.49353e-18	7.31182e-18	300	610	0	1.88485e-18	-1.12912e-18	-7.0995e-18	6.85995e-16	-2.10603e-16	1.44397e-16	300	200	0	3.80451	0.982867	56.9981	-696.87	1604.3	408.593	-311	200	0	5.89442	4.62446	65.1081	612.224	-156.871	1203.72	-914	200	0
447	5	-2.19927e-19	-5.74676e-21	3.51853e-19	1.87596e-17	-8.76977e-18	1.40243e-17	300	610	0	1.46977e-18	-9.72509e-19	-5.19353e-18	5.08864e-16	-1.52059e-16	1.17067e-16	300	200	0	3.73218	0.937691	56.9188	-678.012	1597.41	411.613	-311	200	0	5.75662	4.69355	65.0487	558.832	-172.253	1224.42	-914	200	0
447	6	-2.22548e-19	-9.04528e-21	3.48648e-19	1.90033e-17	-1.07578e-17	1.62116e-17	300	610	0	1.05588e-18	-7.66519e-19	-3.47849e-18	3.46352e-16	-1.00269e-16	8.73967e-17	300	200	0	3.65242	0.901927	56.8665	-656.137	1593.09	413.21	-311	200	0	5.57414	4.70699	64.7514	516.155	-191.15	1215.62	-914	200	0
447	7	-1.97522e-19	-9.86335e-21	3.05237e-19	1.68778e-17	-1.06182e-17	1.55363e-17	300	610	0	6.92025e-19	-5.56696e-19	-2.07771e-18	2.11622e-16	-5.85385e-17	5.99176e-17	300	200	0	3.57609	0.875072	56.8395	-635.509	1592.94	413.1	-311	200	0	5.38834	4.68911	64.2756	490.33	-207.097	1186.53	-914	200	0
447	8	-1.59583e-19	-9.15774e-21	2.43886e-19	1.36435e-17	-9.27197e-18	1.32958e-17	300	610	0	4.0032e-19	-3.69686e-19	-1.02461e-18	1.08928e-16	-2.7566e-17	3.69749e-17	300	200	0	3.51154	0.85675	56.8358	-618.756	1598.59	410.73	-311	200	0	5.2425	4.67979	63.7756	477.013	-204.9	1149.78	-914	200	0
447	9	-1.18744e-19	-7.66022e-21	1.79535e-19	1.01573e-17	-7.39251e-18	1.04224e-17	300	610	0	1.84876e-19	-2.18089e-19	-2.96969e-19	3.68975e-17	-6.47173e-18	1.93756e-17	300	200	0	3.46437	0.846101	56.8564	-607.177	1607.83	405.628	-311	200	0	5.16921	4.70786	63.4112	467.799	-173.471	1114.04	-914	200	0
448	0	-8.11063e-20	-5.88592e-21	1.21131e-19	6.94186e-18	-5.43054e-18	7.5277e-18	300	610	0	3.89645e-20	-1.04926e-19	1.56794e-19	-8.9159e-18	6.42802e-18	6.94675e-18	300	200	0	3.43842	0.8406	56.8993	-601.222	1615.1	397.823	-311	200	0	5.18328	4.79233	63.2783	459.231	-117.553	1079.21	-914	200	0	9.56099	6.18145	120.611	23769.4	76784.2	-5646.23	0	0	0
448	1	-4.97965e-20	-4.16404e-21	7.31099e-20	4.26551e-18	-3.65505e-18	4.96592e-18	300	610	0	-4.95732e-20	-2.73528e-20	3.98993e-19	-3.41934e-17	1.30784e-17	-1.02743e-18	300	200	0	3.43648	0.837648	56.9558	-600.806	1615.55	388.187	-311	200	0	5.28409	4.93751	63.3577	454.714	-55.2449	1040.82	-914	200	0
448	2	-2.58579e-20	-2.67759e-21	3.67835e-20	2.21818e-18	-2.19845e-18	2.90095e-18	300	610	0	-9.45676e-20	2.05089e-20	4.90675e-19	-4.465e-17	1.53427e-17	-5.4897e-18	300	200	0	3.4595	0.837211	57.0129	-606.104	1607.92	378.125	-311	200	0	5.46127	5.11537	63.4903	457.448	-9.30423	999.407	-914	200	0
448	3	-9.01146e-21	-1.50371e-21	1.15121e-20	7.76606e-19	-1.09887e-18	1.36783e-18	300	610	0	-1.09162e-19	4.55819e-20	4.84887e-19	-4.53386e-17	1.48154e-17	-7.40078e-18	300	200	0	3.50612	0.841605	57.0633	-617.395	1594.38	369.192	-311	200	0	5.68743	5.27072	63.4593	463.292	-0.24444	962.983	-914	200	0
448	4	1.74881e-21	-6.49509e-22	-4.3903e-21	-1.44821e-19	-3.35651e-19	3.23283e-19	300	610	0	-1.04539e-19	5.45632e-20	4.23748e-19	-4.03291e-17	1.27458e-17	-7.6172e-18	300	200	0	3.57197	0.852935	57.1181	-633.706	1578.32	363.176	-311	200	0	5.90964	5.35782	63.1534	461.719	-39.1161	940.853	-914	200	0
448	5	7.72694e-21	-8.09468e-23	-1.30099e-20	-6.5733e-19	1.43181e-19	-3.15825e-19	300	610	0	-8.94168e-20	5.32217e-20	3.38075e-19	-3.26406e-17	1.00363e-17	-6.83347e-18	300	200	0	3.64866	0.870433	57.1994	-652.504	1562.37	362.043	-311	200	0	6.06885	5.37183	62.6347	440.158	-121.322	937.531	-914	200	0
448	6	1.02428e-20	2.55599e-22	-1.64147e-20	-8.73628e-19	4.01415e-19	-6.45627e-19	300	610	0	-7.00617e-20	4.6105e-20	2.4851e-19	-2.43285e-17	7.28188e-18	-5.56814e-18	300	200	0	3.72555	0.888111	57.3146	-671.01	1547.81	367.033	-311	200	0	6.13958	5.34321	62.0782	389.377	-227.672	951.316	-914	200	0
448	7	1.04681e-20	4.18623e-22	-1.64152e-20	-8.9383e-19	5.02028e-19	-7.58272e-19	300	610	0	-5.05803e-20	3.65164e-20	1.67386e-19	-1.66489e-17	4.83004e-18	-4.17678e-18	300	200	0	3.79227	0.896183	57.4447	-687.518	1534.54	377.102	-311	200	0	6.14229	5.31121	61.6694	312.849	-335.008	974.883	-914	200	0
448	8	9.34962e-21	4.62444e-22	-1.44584e-20	-7.98878e-19	5.00022e-19	-7.32633e-19	300	610	0	-3.3349e-20	2.66497e-20	1.00787e-19	-1.02485e-17	2.84449e-18	-2.87883e-18	300	200	0	3.84	0.889316	57.5578	-701.558	1522.33	388.454	-311	200	0	6.11612	5.30596	61.5031	231.084	-426.431	998.383	-914	200	0
448	9	7.59181e-21	4.32503e-22	-1.16096e-20	-6.4904e-19	4.39253e-19	-6.30543e-19	300	610	0	-1.94658e-20	1.77996e-20	5.04796e-20	-5.34674e-18	1.36376e-18	-1.78935e-18	300	200	0	3.86391	0.874076	57.6367	-713.256	1512.17	396.606	-311	200	0	6.08899	5.33735	61.5755	171.731	-490.737	1015.5	-914	200	0
449	0	5.67603e-21	3.63724e-22	-8.58745e-21	-4.85508e-19	3.51944e-19	-4.9667e-19	300	610	0	-9.16287e-21	1.0589e-20	1.55368e-20	-1.89099e-18	3.49818e-19	-9.49615e-19	300	200	0	3.86479	0.865246	57.6958	-723.076	1505.87	398.961	-311	200	0	6.06636	5.39221	61.8734	153.25	-520.896	1025.77	-914	200	0	9.56099	6.18145	120.611	23769.4	76784.2	-5646.23	0	0	0
449	1	3.89782e-21	2.80814e-22	-5.82604e-21	-3.336e-19	2.59785e-19	-3.60484e-19	300	610	0	-2.14671e-21	5.18081e-21	-6.40603e-21	3.21354e-19	-2.74856e-19	-3.5359e-19	300	200	0	3.84631	0.873969	57.7735	-731.718	1503.56	395.077	-311	200	0	6.03562	5.44736	62.3969	175.289	-521.158	1031.35	-914	200	0
449	2	2.41072e-21	1.99665e-22	-3.54375e-21	-2.06487e-19	1.75825e-19	-2.39205e-19	300	610	0	2.14317e-21	1.45367e-21	-1.82583e-20	1.55503e-18	-6.01243e-19	3.12519e-20	300	200	0	3.81209	0.900084	57.9065	-739.434	1502.62	385.909	-311	200	0	5.98749	5.48173	63.1297	221.734	-507.614	1034.27	-914	200	0
449	3	1.26829e-21	1.29203e-22	-1.80905e-21	-1.08785e-19	1.06589e-19	-1.40956e-19	300	610	0	4.35413e-21	-8.62563e-22	-2.2896e-20	2.07893e-18	-7.17217e-19	2.48791e-19	300	200	0	3.766	0.933707	58.1036	-745.616	1499.88	373.672	-311	200	0	5.94042	5.48081	64.0707	271.363	-495.705	1034.73	-914	200	0
449	4	4.60236e-22	7.32865e-23	-5.9599e-22	-3.96411e-20	5.40743e-20	-6.76622e-20	300	610	0	5.1062e-21	-2.09145e-21	-2.28326e-20	2.13229e-18	-6.98386e-19	3.44204e-19	300	200	0	3.71239	0.962165	58.3346	-748.869	1494.33	361.095	-311	200	0	5.93344	5.44196	65.1957	304.981	-491.943	1030.08	-914	200	0
449	5	-5.92269e-23	3.23997e-23	1.72515e-22	4.83954e-21	1.74336e-20	-1.74549e-20	300	610	0	4.92982e-21	-2.54864e-21	-2.0074e-20	1.90875e-18	-6.04294e-19	3.58023e-19	300	200	0	3.65428	0.977452	58.5424	-747.654	1487.17	350.076	-311	200	0	5.99223	5.37506	66.3502	308.216	-493.799	1016.53	-914	200	0
449	6	-3.50831e-22	5.02897e-24	5.938e-22	2.98367e-20	-5.71158e-21	1.3493e-20	300	610	0	4.24065e-21	-2.50764e-21	-1.60945e-20	1.55265e-18	-4.78149e-19	3.23284e-19	300	200	0	3.59247	0.978746	58.6716	-741.508	1480.81	341.389	-311	200	0	6.11203	5.30041	67.298	275.167	-490.726	992.721	-914	200	0
449	7	-4.76662e-22	-1.13075e-23	7.65222e-22	4.06516e-20	-1.83379e-20	2.96778e-20	300	610	0	3.33882e-21	-2.1851e-21	-1.18877e-20	1.1628e-18	-3.48614e-19	2.64767e-19	300	200	0	3.52868	0.969044	58.6884	-730.612	1478.95	335.305	-311	200	0	6.26683	5.2446	67.8718	211.404	-469.927	961.694	-914	200	0
449	8	-4.92178e-22	-1.9352e-23	7.72548e-22	4.20229e-20	-2.34111e-20	3.54449e-20	300	610	0	2.42224e-21	-1.73913e-21	-8.05167e-21	8.00015e-19	-2.32574e-19	1.99555e-19	300	200	0	3.46866	0.95275	58.5876	-714.129	1486.25	332.005	-311	200	0	6.42497	5.22506	68.0555	133.513	-425.881	930.03	-914	200	0
449	9	-4.42419e-22	-2.167e-23	6.84653e-22	3.78012e-20	-2.35368e-20	3.45348e-20	300	610	0	1.60646e-21	-1.27538e-21	-4.88617e-21	4.96052e-19	-1.38128e-19	1.3827e-19	300	200	0	3.41926	0.934195	58.3895	-690.856	1505.46	331.316	-311	200	0	6.55949	5.23821	67.988	64.7888	-362.568	904.553	-914	200	0
450	0	-3.61063e-22	-2.04191e-23	5.5249e-22	3.08671e-20	-2.08029e-20	2.98941e-20	300	610	0	9.45894e-22	-8.56681e-22	-2.48361e-21	2.62146e-19	-6.73582e-20	8.65486e-20	300	200	0	3.38379	0.913083	58.126	-661.47	1534.21	332.448	-311	200	0	6.65563	5.26804	67.8569	27.0268	-285.918	890.858	-914	200	0	9.95645	6.18153	124.485	24650.2	80749.5	-5910.34	0	0	0
450	1	-2.71239e-22	-1.72654e-23	4.10632e-22	2.32001e-20	-1.67508e-20	2.36618e-20	300	610	0	4.53328e-22	-5.13814e-22	-8.06146e-22	9.64068e-20	-1.8638e-20	4.64926e-20	300	200	0	3.36275	0.883879	57.8323	-629.233	1565.46	334.45	-311	200	0	6.71826	5.30119	67.7498	32.4059	-199.809	894.628	-914	200	0
450	2	-1.87256e-22	-1.33937e-23	2.80113e-22	1.6026e-20	-1.24239e-20	1.72575e-20	300	610	0	1.16078e-22	-2.55423e-22	2.54427e-22	-1.03792e-20	1.15958e-20	1.79193e-20	300	200	0	3.35542	0.842712	57.5464	-599.03	1591.18	336.549	-311	200	0	6.76053	5.3339	67.6486	81.6581	-110.491	918.8	-914	200	0
450	3	-1.16645e-22	-9.57085e-24	1.71674e-22	9.9905e-21	-8.45491e-21	1.15178e-20	300	610	0	-9.16637e-23	-7.64075e-23	8.33871e-22	-7.05384e-20	2.75963e-20	-6.45449e-22	300	200	0	3.35881	0.791873	57.3017	-575.609	1606.83	338.015	-311	200	0	6.78074	5.36791	67.5276	167.579	-25.7309	957.633	-914	200	0
450	4	-6.21394e-23	-6.23179e-24	8.88593e-23	5.32927e-21	-5.1649e-21	6.84451e-21	300	610	0	-2.00176e-22	3.56272e-23	1.0676e-21	-9.67171e-20	3.35056e-20	-1.12423e-20	300	200	0	3.36945	0.735826	57.1195	-561.128	1613.54	338.498	-311	200	0	6.76844	5.40407	67.3802	279.207	52.7285	997.379	-914	200	0
450	5	-2.3393e-23	-3.56901e-24	3.06506e-23	2.01391e-21	-2.65752e-21	3.34157e-21	300	610	0	-2.387e-22	9.5794e-23	1.0747e-21	-1.00237e-19	3.29085e-20	-1.59946e-20	300	200	0	3.38727	0.676258	57.0049	-553.666	1615.35	338.3	-311	200	0	6.72792	5.44452	67.1944	405.151	132.063	1023.32	-914	200	0
450	6	1.67331e-24	-1.61252e-24	-6.47098e-24	-1.32372e-22	-8.99061e-22	9.29154e-22	300	610	0	-2.3239e-22	1.18966e-22	9.50655e-22	-9.03106e-20	2.86416e-20	-1.682e-20	300	200	0	3.41508	0.614108	56.939	-549.201	1615.32	337.686	-311	200	0	6.67323	5.4931	66.9565	532.56	223.643	1026.79	-914	200	0
450	7	1.58857e-23	-2.95381e-25	-2.70426e-23	-1.3506e-21	2.19156e-22	-5.68647e-22	300	610	0	-2.01055e-22	1.18105e-22	7.65991e-22	-7.38359e-20	2.27736e-20	-1.52892e-20	300	200	0	3.45331	0.554273	56.8858	-545.578	1614.26	336.378	-311	200	0	6.60198	5.54992	66.6543	643.806	334.596	1008.48	-914	200	0
450	8	2.21632e-23	4.97129e-25	-3.56462e-23	-1.89e-21	8.35944e-22	-1.36201e-21	300	610	0	-1.59069e-22	1.03529e-22	5.68492e-22	-5.55607e-20	1.66846e-20	-1.25862e-20	300	200	0	3.49632	0.505135	56.8176	-543.816	1611.95	334.25	-311	200	0	6.49182	5.61469	66.2643	720.867	464.241	976.243	-914	200	0
450	9	2.313e-23	8.93519e-25	-3.6343e-23	-1.97479e-21	1.0909e-21	-1.65577e-21	300	610	0	-1.15964e-22	8.28049e-23	3.87162e-22	-3.84291e-20	1.11945e-20	-9.53152e-21	300	200	0	3.53414	0.474471	56.7298	-546.025	1608.81	332.007	-311	200	0	6.33369	5.69166	65.7629	755.421	605.58	940.619	-914	200	0
451	0	2.09281e-23	1.0149e-24	-3.24107e-23	-1.78811e-21	1.10742e-21	-1.62726e-21	300	610	0	-7.73544e-23	6.10173e-23	2.36746e-22	-2.39975e-20	6.70324e-21	-6.63883e-21	300	200	0	3.5573	0.466058	56.6383	-553.599	1606.21	330.535	-311	200	0	6.15919	5.78204	65.1646	753.227	744.851	912.419	-914	200	0	9.95645	6.18153	124.485	24650.2	80749.5	-5910.34	0	0	0
451	1	1.7167e-23	9.637e-25	-2.62856e-23	-1.46758e-21	9.84877e-22	-1.41686e-21	300	610	0	-4.59335e-23	4.12157e-23	1.22038e-22	-1.2839e-20	3.32182e-21	-4.18417e-21	300	200	0	3.56165	0.477365	56.5702	-567.36	1605.17	329.894	-311	200	0	6.02405	5.87536	64.5381	730.562	865.598	901.5	-914	200	0
451	2	1.29577e-23	8.19379e-25	-1.96302e-23	-1.10833e-21	7.96999e-22	-1.12696e-21	300	610	0	-2.23917e-23	2.49169e-23	4.15371e-23	-4.89264e-21	9.81631e-22	-2.27401e-21	300	200	0	3.55013	0.501234	56.5583	-588.118	1605.07	329.236	-311	200	0	5.97525	5.94667	63.9694	707.446	959.762	914.188	-914	200	0
451	3	8.99269e-24	6.38728e-25	-1.34631e-23	-7.69629e-22	5.93956e-22	-8.25918e-22	300	610	0	-6.18668e-24	1.25752e-23	-9.69909e-24	2.59407e-22	-4.80882e-22	-9.04648e-22	300	200	0	3.53001	0.531239	56.6327	-616.671	1604.64	327.65	-311	200	0	6.03438	5.96002	63.5283	700.891	1028.62	950.439	-914	200	0
451	4	5.64082e-24	4.58728e-25	-8.31208e-24	-4.83128e-22	4.06408e-22	-5.54364e-22	300	610	0	3.86802e-24	3.98019e-24	-3.80005e-23	3.1906e-21	-1.26439e-21	-9.48031e-24	300	200	0	3.50999	0.563711	56.8018	-653.384	1603.38	325.273	-311	200	0	6.1896	5.88713	63.2578	719.894	1071.02	1005.37	-914	200	0
451	5	3.04114e-24	3.00561e-25	-4.35918e-24	-2.6079e-22	2.50138e-22	-3.3214e-22	300	610	0	9.18787e-24	-1.43585e-24	-4.9741e-23	4.49543e-21	-1.56408e-21	5.06325e-22	300	200	0	3.49786	0.595592	57.0405	-697.18	1600.82	323.25	-311	200	0	6.39357	5.72546	63.1376	763.032	1077.47	1073.66	-914	200	0
451	6	1.18394e-24	1.73798e-25	-1.56624e-24	-1.01842e-22	1.30495e-22	-1.64773e-22	300	610	0	1.11513e-23	-4.37832e-24	-5.05597e-23	4.70958e-21	-1.54984e-21	7.42522e-22	300	200	0	3.49717	0.622793	57.307	-744.312	1595.51	322.453	-311	200	0	6.57997	5.5002	63.0916	819.66	1037.3	1150.72	-914	200	0
451	7	-2.48697e-26	8.01895e-26	2.27001e-25	1.71958e-24	4.6189e-23	-4.89027e-23	300	610	0	1.09509e-23	-5.54773e-24	-4.5001e-23	4.27109e-21	-1.35679e-21	7.89807e-22	300	200	0	3.50531	0.641937	57.5641	-788.094	1586.28	322.718	-311	200	0	6.69222	5.26341	63.0768	876.386	952.487	1231.09	-914	200	0
451	8	-7.16661e-25	1.67815e-26	1.23191e-24	6.11004e-23	-7.73009e-24	2.35433e-23	300	610	0	9.53061e-24	-5.55823e-24	-3.64382e-23	3.50963e-21	-1.08392e-21	7.22852e-22	300	200	0	3.51422	0.654432	57.7815	-820.354	1574.09	323.119	-311	200	0	6.70061	5.08119	63.1055	923.69	843.419	1308.59	-914	200	0
451	9	-1.02858e-24	-2.17372e-26	1.66399e-24	8.80102e-23	-3.77316e-23	6.23824e-23	300	610	0	7.57845e-24	-4.90115e-24	-2.71691e-23	2.65327e-21	-7.977e-22	5.98214e-22	300	200	0	3.51341	0.666759	57.9293	-834.167	1561.93	322.48	-311	200	0	6.60297	4.99969	63.1772	955.613	736.159	1378.03	-914	200	0
452	0	-1.08476e-24	-4.14e-26	1.71535e-24	9.30493e-23	-5.03892e-23	7.72655e-23	300	610	0	5.55349e-24	-3.93866e-24	-1.85993e-23	1.84448e-21	-5.37927e-22	4.55293e-22	300	200	0	3.49538	0.684883	57.9846	-826.6	1553.18	319.719	-311	200	0	6.42485	5.02571	63.2424	968.045	645.365	1435.49	-914	200	0	9.75037	6.23108	120.67	24252.3	77957.5	-5656.38	0	0	0
452	1	-9.87044e-25	-4.79361e-26	1.54167e-24	8.49127e-23	-5.1558e-23	7.65974e-23	300	610	0	3.72835e-24	-2.91553e-24	-1.14541e-23	1.15955e-21	-3.24372e-22	3.18925e-22	300	200	0	3.46065	0.709192	57.9402	-800.219	1550	314.274	-311	200	0	6.21748	5.13876	63.2173	960.945	568.948	1477.11	-914	200	0
452	2	-8.12384e-25	-4.62133e-26	1.25901e-24	7.01575e-23	-4.59893e-23	6.70648e-23	300	610	0	2.23583e-24	-1.9799e-24	-5.98136e-24	6.27621e-22	-1.62928e-22	2.02609e-22	300	200	0	3.41713	0.734175	57.8029	-762.491	1551.75	306.595	-311	200	0	6.04225	5.30968	63.0489	939.045	494.343	1498.7	-914	200	0
452	3	-6.14267e-25	-4.00164e-26	9.46663e-25	5.33237e-23	-3.72431e-23	5.35703e-23	300	610	0	1.11248e-24	-1.20675e-24	-2.12514e-24	2.47299e-22	-5.08273e-23	1.1171e-22	300	200	0	3.37577	0.751953	57.5962	-722.983	1555.27	298.217	-311	200	0	5.95035	5.50984	62.8105	907.518	412.72	1496.76	-914	200	0
452	4	-4.26385e-25	-3.20431e-26	6.53159e-25	3.72422e-23	-2.77817e-23	3.94075e-23	300	610	0	3.35008e-25	-6.20102e-25	3.38451e-25	-2.1825e-25	1.9337e-23	4.62709e-23	300	200	0	3.34956	0.757982	57.3667	-689.731	1557.93	291.347	-311	200	0	5.96503	5.70913	62.721	866.906	329.033	1469.25	-914	200	0
452	5	-2.67121e-25	-2.40236e-26	4.0339e-25	2.34162e-23	-1.91553e-23	2.65537e-23	300	610	0	-1.5168e-25	-2.1184e-25	1.70301e-24	-1.41481e-22	5.67469e-23	3.25825e-24	300	200	0	3.35346	0.754436	57.1722	-666.584	1559.47	287.974	-311	200	0	6.07497	5.87733	63.0269	816.604	254.417	1416.35	-914	200	0
452	6	-1.43961e-25	-1.68964e-26	2.0556e-25	1.24006e-23	-1.22172e-23	1.59959e-23	300	610	0	-4.1454e-25	4.36921e-26	2.26736e-24	-2.04351e-22	7.05112e-23	-2.17833e-23	300	200	0	3.39712	0.747163	57.0522	-653.305	1560.48	288.752	-311	200	0	6.25179	6.00228	63.8177	763.018	191.807	1342.03	-914	200	0
452	7	-5.73402e-26	-1.09952e-26	5.72569e-26	4.13629e-24	-7.32594e-24	8.03599e-24	300	610	0	-5.19547e-25	1.79273e-25	2.29811e-24	-2.14159e-22	6.86279e-23	-3.36117e-23	300	200	0	3.47496	0.739658	57.015	-648.536	1561.52	292.622	-311	200	0	6.46849	6.10365	64.9489	716.134	134.751	1252.8	-914	200	0
452	8	-3.68304e-27	-6.22064e-27	-4.96241e-26	-1.77619e-24	-4.51298e-24	2.5485e-24	300	610	0	-5.24377e-25	2.28085e-25	2.01243e-24	-1.91841e-22	5.75453e-23	-3.66094e-23	300	200	0	3.56745	0.731621	57.0545	-651.88	1564.09	297.787	-311	200	0	6.68855	6.2179	66.1644	679.448	76.9715	1154.06	-914	200	0
452	9	2.24107e-26	-2.18775e-27	-1.25116e-25	-5.86775e-24	-3.60281e-24	-8.21384e-25	300	610	0	-4.75103e-25	2.1995e-25	1.57457e-24	-1.53434e-22	4.21285e-23	-3.44374e-23	300	200	0	3.65234	0.723105	57.1679	-662.836	1570.2	303.067	-311	200	0	6.85294	6.3629	67.2637	650.446	19.1186	1049.59	-914	200	0
453	0	2.67733e-26	1.65148e-27	-1.78414e-25	-8.64787e-24	-4.28487e-24	-2.51764e-24	300	610	0	-4.055e-25	1.79756e-25	1.10089e-24	-1.10432e-22	2.58738e-23	-2.99151e-23	300	200	0	3.71297	0.717624	57.3449	-679.261	1581.14	308.091	-311	200	0	6.90226	6.51954	68.1476	627.648	-31.4548	944.656	-914	200	0	9.17339	6.93147	126	25181.5	81709.8	-6505.5	0	0	0
453	1	1.49515e-26	5.90155e-27	-2.15893e-25	-1.04972e-23	-6.13986e-24	-2.98463e-24	300	610	0	-3.37851e-25	1.27349e-25	6.69288e-25	-7.05935e-23	1.1246e-23	-2.50399e-23	300	200	0	3.74064	0.72088	57.5569	-697.502	1597.59	312.474	-311	200	0	6.80783	6.64846	68.7919	612.644	-65.5661	848.557	-914	200	0
453	2	-7.9698e-27	1.1121e-26	-2.39712e-25	-1.1594e-23	-8.62801e-24	-2.61965e-24	300	610	0	-2.84386e-25	7.82816e-26	3.29921e-25	-3.89049e-23	5.03206e-26	-2.10737e-23	300	200	0	3.73497	0.738154	57.7739	-713.056	1619.42	315.516	-311	200	0	6.57525	6.7122	69.2222	607.877	-77.8673	772.63	-914	200	0
453	3	-3.7138e-26	1.77106e-26	-2.46864e-25	-1.18664e-23	-1.10499e-23	-1.75653e-24	300	610	0	-2.48809e-25	4.49165e-26	1.15253e-25	-1.85086e-23	-6.22864e-24	-1.86483e-23	300	200	0	3.70194	0.772112	57.9812	-721.29	1643.45	316.559	-311	200	0	6.23739	6.68294	69.4672	613.087	-69.8916	725.52	-914	200	0
453	4	-6.74265e-26	2.5779e-26	-2.28619e-25	-1.09661e-23	-1.24938e-23	-6.70445e-25	300	610	0	-2.27573e-25	3.74873e-26	4.80521e-26	-1.14449e-23	-6.16821e-24	-1.78553e-23	300	200	0	3.65015	0.820108	58.1679	-719.227	1662.38	315.148	-311	200	0	5.85108	6.54819	69.5241	624.522	-50.2612	710.258	-914	200	0
453	5	-9.27763e-26	3.49791e-26	-1.70458e-25	-8.26582e-24	-1.17866e-23	4.04065e-25	300	610	0	-2.10799e-25	6.47964e-26	1.46415e-25	-1.91319e-23	1.72988e-24	-1.83052e-23	300	200	0	3.58887	0.872651	58.3146	-707.322	1668.34	311.105	-311	200	0	5.48081	6.32198	69.395	639.615	-32.3302	723.332	-914	200	0
453	6	-1.05523e-25	4.43119e-26	-5.27049e-26	-2.8895e-24	-7.47313e-24	1.2492e-24	300	610	0	-1.8293e-25	1.3429e-25	4.25201e-25	-4.25222e-23	1.90195e-23	-1.91516e-23	300	200	0	3.52762	0.916013	58.4	-689.056	1657.48	304.809	-311	200	0	5.17489	6.05347	69.1286	659.034	-28.3922	755.869	-914	200	0
453	7	-9.58636e-26	5.19126e-26	1.47796e-25	6.21022e-24	2.14875e-24	1.63999e-24	300	610	0	-1.23333e-25	2.5129e-25	8.93424e-25	-8.19013e-23	4.70958e-23	-1.90906e-23	300	200	0	3.47558	0.937833	58.4169	-669.165	1631.2	297.226	-311	200	0	4.95567	5.81272	68.798	682.849	-42.9291	797.562	-914	200	0
453	8	-5.16638e-26	5.48418e-26	4.54479e-25	2.01061e-23	1.89003e-23	1.3262e-24	300	610	0	-7.24378e-27	4.17214e-25	1.54724e-24	-1.36306e-22	8.675e-23	-1.63562e-23	300	200	0	3.44159	0.932869	58.3805	-652.461	1594.39	289.69	-311	200	0	4.82142	5.65431	68.4371	706.86	-72.3319	840.059	-914	200	0
453	9	4.11541e-26	4.89346e-26	8.85813e-25	3.96582e-23	4.44614e-23	2.57846e-26	300	610	0	1.92451e-25	6.26657e-25	2.35842e-24	-2.02562e-22	1.37466e-22	-8.74322e-24	300	200	0	3.43269	0.905641	58.3166	-642.755	1553.3	283.768	-311	200	0	4.74883	5.592	68.0079	722.07	-113.28	878.691	-914	200	0
454	0	1.97344e-25	2.87796e-26	1.44749e-24	6.51593e-23	7.99359e-23	-2.56393e-24	300	610	0	5.02011e-25	8.63366e-25	3.25854e-24	-2.7398e-22	1.96447e-22	6.29733e-24	300	200	0	3.45042	0.86659	58.2405	-641.274	1514.57	280.768	-311	200	0	4.7004	5.60297	67.4669	718.263	-166.324	912.418	-914	200	0	9.17339	6.93147	126	25181.5	81709.8	-6505.5	0	0	0
454	1	4.29859e-25	-1.20687e-26	2.12169e-24	9.58484e-23	1.25206e-22	-6.7303e-24	300	610	0	9.4158e-25	1.09526e-24	4.11978e-24	-3.38796e-22	2.57394e-22	3.1439e-23	300	200	0	3.48994	0.825654	58.1539	-646.264	1484.67	280.902	-311	200	0	4.64216	5.65275	66.8627	692.026	-225.225	940.876	-914	200	0
454	2	7.4583e-25	-8.05111e-26	2.85341e-24	1.29289e-22	1.78056e-22	-1.26778e-23	300	610	0	1.51728e-24	1.26896e-24	4.73422e-24	-3.78557e-22	3.09128e-22	6.90745e-23	300	200	0	3.54234	0.789845	58.0523	-654.82	1468.06	283.115	-311	200	0	4.56101	5.7158	66.2953	654.072	-267.984	961.694	-914	200	0
454	3	1.14073e-24	-1.82809e-25	3.53449e-24	1.60642e-22	2.33081e-22	-2.04225e-23	300	610	0	2.21029e-24	1.30474e-24	4.79515e-24	-3.66743e-22	3.3422e-22	1.20665e-22	300	200	0	3.59705	0.763668	57.9288	-665.229	1465.82	285.881	-311	200	0	4.46723	5.77102	65.7788	625.694	-265.941	971.261	-914	200	0
454	4	1.59061e-24	-3.22815e-25	3.98686e-24	1.81897e-22	2.80449e-22	-2.96448e-23	300	610	0	2.96279e-24	1.0932e-24	3.88564e-24	-2.6811e-22	3.07927e-22	1.85792e-22	300	200	0	3.64472	0.749277	57.7777	-677.404	1475.52	288.236	-311	200	0	4.38758	5.78876	65.2316	624.619	-202.536	967.933	-914	200	0
454	5	2.04265e-24	-4.99396e-25	3.94786e-24	1.81196e-22	3.04657e-22	-3.9502e-23	300	610	0	3.66161e-24	4.95752e-25	1.48224e-24	-3.94239e-23	1.9788e-22	2.60885e-22	300	200	0	3.68125	0.746991	57.5995	-691.289	1492.66	290.235	-311	200	0	4.35758	5.73824	64.6082	656.016	-84.7106	954.8	-914	200	0
454	6	2.40467e-24	-7.02986e-25	3.06237e-24	1.42456e-22	2.83557e-22	-4.84105e-23	300	610	0	4.12098e-24	-6.48465e-25	-3.01614e-24	3.67573e-22	-3.48704e-23	3.37659e-22	300	200	0	3.70983	0.755584	57.3955	-706.163	1513.53	292.317	-311	200	0	4.4064	5.61044	63.9795	715.621	56.0413	938.277	-914	200	0
454	7	2.53511e-24	-9.11337e-25	8.8811e-25	4.55855e-23	1.88029e-22	-5.38219e-23	300	610	0	4.06758e-24	-2.5058e-24	-1.02213e-23	9.99909e-22	-4.32646e-22	4.01356e-22	300	200	0	3.73871	0.771152	57.1591	-721.487	1536.81	294.229	-311	200	0	4.54048	5.42682	63.4695	795.57	171.846	923.76	-914	200	0
454	8	2.2358e-24	-1.08476e-24	-3.07697e-24	-1.32312e-22	-1.7139e-23	-5.20342e-23	300	610	0	3.13252e-24	-5.21776e-24	-2.06371e-23	1.89274e-21	-1.03487e-21	4.29033e-22	300	200	0	3.77524	0.788173	56.8799	-736.943	1562.01	295.163	-311	200	0	4.74172	5.22109	63.1412	886.667	222.565	914.229	-914	200	0
454	9	1.25125e-24	-1.16148e-24	-9.33474e-24	-4.14258e-22	-3.70451e-22	-3.81037e-23	300	610	0	8.57274e-25	-8.85333e-24	-3.44748e-23	3.05327e-21	-1.86773e-21	3.88269e-22	300	200	0	3.82055	0.804625	56.5676	-752.107	1587.66	294.894	-311	200	0	4.97651	5.01943	62.9374	978.312	200.907	911.505	-914	200	0
455	0	-7.20883e-25	-1.05408e-24	-1.82827e-23	-8.18715e-22	-9.08157e-22	-5.95039e-24	300	610	0	-3.27759e-24	-1.33411e-23	-5.13934e-23	4.43862e-21	-2.92901e-21	2.36883e-22	300	200	0	3.86985	0.823352	56.262	-766.613	1611.38	294.098	-311	200	0	5.20475	4.84657	62.7072	1058.58	129.35	916.339	-914	200	0	8.97437	6.22348	118.599	23970.4	75921.8	-5774.36	0	0	0
455	1	-4.00164e-24	-6.48712e-25	-3.00542e-23	-1.35239e-21	-1.65507e-21	5.12226e-23	300	610	0	-9.7897e-24	-1.83802e-23	-7.01614e-23	5.92763e-21	-4.16744e-21	-7.55384e-23	300	200	0	3.91699	0.846487	56.012	-779.795	1630.48	293.718	-311	200	0	5.38754	4.73774	62.3065	1117.42	37.7778	927.403	-914	200	0
455	2	-8.87808e-24	1.90847e-25	-4.42957e-23	-2.00016e-21	-2.61096e-21	1.4005e-22	300	610	0	-1.90863e-23	-2.33331e-23	-8.82537e-23	7.28812e-21	-5.4572e-21	-6.03276e-22	300	200	0	3.95697	0.870802	55.8583	-790.501	1642.44	294.512	-311	200	0	5.49242	4.72868	61.6998	1153.21	-47.9924	940.361	-914	200	0
455	3	-1.55186e-23	1.61149e-24	-5.98803e-23	-2.71203e-21	-3.73209e-21	2.65509e-22	300	610	0	-3.1298e-23	-2.7109e-23	-1.01419e-22	8.14296e-21	-6.56878e-21	-1.39608e-21	300	200	0	3.98589	0.887898	55.823	-797.447	1646.1	296.884	-311	200	0	5.50676	4.83912	60.9912	1175.53	-105.601	949.26	-914	200	0
455	4	-2.38502e-23	3.74822e-24	-7.45692e-23	-3.3878e-21	-4.90815e-21	4.2866e-22	300	610	0	-4.60479e-23	-2.80548e-23	-1.03285e-22	7.94108e-21	-7.13994e-21	-2.48551e-21	300	200	0	4.00038	0.888139	55.8939	-799.199	1642.64	300.507	-311	200	0	5.45916	5.0629	60.3612	1195.73	-121.411	950.316	-914	200	0
455	5	-3.33956e-23	6.68733e-24	-8.46541e-23	-3.86064e-21	-5.93587e-21	6.23536e-22	300	610	0	-6.21534e-23	-2.3882e-23	-8.51123e-23	5.94316e-21	-6.65274e-21	-3.86493e-21	300	200	0	3.99771	0.866285	56.0292	-794.421	1634.26	304.164	-311	200	0	5.40782	5.36284	59.9635	1211.8	-97.3897	943.843	-914	200	0
455	6	-4.30724e-23	1.04125e-23	-8.46403e-23	-3.88248e-21	-6.49245e-21	8.33178e-22	300	610	0	-7.72772e-23	-1.16719e-23	-3.58543e-23	1.23573e-21	-4.42579e-21	-5.4627e-21	300	200	0	3.97653	0.824483	56.185	-782.669	1621.91	306.324	-311	200	0	5.39735	5.68638	59.8642	1207.64	-42.1561	932.738	-914	200	0
455	7	-5.09714e-23	1.47325e-23	-6.70648e-23	-3.11537e-21	-6.1142e-21	1.02503e-21	300	610	0	-8.75572e-23	1.19853e-23	5.72544e-23	-7.2081e-21	3.65257e-22	-7.10891e-21	300	200	0	3.93795	0.771424	56.3341	-764.692	1604.7	306.122	-311	200	0	5.43937	5.99366	60.0461	1167.98	42.7705	919.023	-914	200	0
455	8	-5.41402e-23	1.91911e-23	-2.25893e-23	-1.13513e-21	-4.18844e-21	1.14615e-21	300	610	0	-8.72807e-23	5.06465e-23	2.07324e-22	-2.03996e-20	8.62249e-21	-8.49798e-21	300	200	0	3.88708	0.719579	56.4652	-742.239	1581.1	304.069	-311	200	0	5.52364	6.25939	60.4515	1091.76	160.082	901.263	-914	200	0
455	9	-4.84248e-23	2.29663e-23	5.94502e-23	2.54444e-21	2.95385e-23	1.11915e-21	300	610	0	-6.87008e-23	1.07387e-22	4.25345e-22	-3.91131e-20	2.11961e-20	-9.15178e-21	300	200	0	3.83266	0.682156	56.5692	-717.748	1551.04	301.663	-311	200	0	5.62859	6.4572	61.0133	994.221	304.54	875.959	-914	200	0
456	0	-2.84425e-23	2.477e-23	1.89812e-22	8.4166e-21	7.35965e-21	8.40105e-22	300	610	0	-2.21391e-23	1.83806e-22	7.16342e-22	-6.35503e-20	3.86698e-20	-8.39115e-21	300	200	0	3.78268	0.670238	56.6318	-693.333	1517.71	300.087	-311	200	0	5.72914	6.56864	61.6266	898.528	458.543	840.613	-914	200	0	9.94128	6.7326	117.42	23801.2	74797.7	-6634.17	0	0	0
456	1	1.22104e-23	2.27707e-23	3.77186e-22	1.68846e-20	1.85826e-20	1.8056e-22	300	610	0	6.34355e-23	2.78604e-22	1.07392e-21	-9.28754e-20	6.10426e-20	-5.32818e-21	300	200	0	3.74094	0.688086	56.6488	-669.606	1487.42	299.581	-311	200	0	5.81356	6.60315	62.1362	824.116	596.405	795.195	-914	200	0
456	2	8.0385e-23	1.45714e-23	6.24867e-22	2.81115e-20	3.42491e-20	-1.00402e-21	300	610	0	1.99119e-22	3.85713e-22	1.47316e-21	-1.24621e-19	8.7297e-20	1.10406e-21	300	200	0	3.70775	0.728822	56.6338	-646.258	1466.9	299.828	-311	200	0	5.89422	6.5916	62.4244	782.118	691.488	742.574	-914	200	0
456	3	1.82291e-22	-2.71094e-24	9.26076e-22	4.18089e-20	5.43953e-20	-2.85612e-21	300	610	0	3.9382e-22	4.9202e-22	1.86206e-21	-1.53992e-19	1.14858e-19	1.20626e-20	300	200	0	3.68303	0.777319	56.6072	-623.725	1459.73	300.44	-311	200	0	5.99117	6.56512	62.4675	776.944	722.572	686.721	-914	200	0
456	4	3.21732e-22	-3.22076e-23	1.25793e-21	5.69627e-20	7.81555e-20	-5.48519e-21	300	610	0	6.50795e-22	5.7489e-22	2.15234e-21	-1.73145e-19	1.38977e-19	2.86211e-20	300	200	0	3.66961	0.818267	56.5866	-603.563	1464.8	301.269	-311	200	0	6.10612	6.54154	62.2819	805.786	679.646	631.404	-914	200	0
456	5	4.97543e-22	-7.68318e-23	1.57426e-21	7.15073e-20	1.03274e-19	-8.92043e-21	300	610	0	9.62792e-22	5.99812e-22	2.2109e-21	-1.70553e-19	1.52108e-19	5.14859e-20	300	200	0	3.67332	0.84187	56.5808	-588.057	1478.6	302.209	-311	200	0	6.22492	6.52172	61.9079	858.189	569.264	583.686	-914	200	0
456	6	7.00154e-22	-1.38513e-22	1.798e-21	8.19762e-20	1.25547e-19	-1.30455e-20	300	610	0	1.30579e-21	5.18778e-22	1.85428e-21	-1.30678e-19	1.43404e-19	8.05778e-20	300	200	0	3.69717	0.84639	56.5855	-580.079	1498.33	302.845	-311	200	0	6.33954	6.48847	61.446	919.3	412.981	555.277	-914	200	0
456	7	9.07362e-22	-2.17072e-22	1.8143e-21	8.31856e-20	1.38252e-19	-1.75149e-20	300	610	0	1.63159e-21	2.7026e-22	8.49509e-22	-3.42257e-20	9.8528e-20	1.14468e-19	300	200	0	3.73619	0.837352	56.5871	-581.688	1521.46	302.776	-311	200	0	6.44522	6.4045	61.0103	974.401	234.583	556.734	-914	200	0
456	8	1.0796e-21	-3.08694e-22	1.46643e-21	6.80391e-20	1.31681e-19	-2.16565e-20	300	610	0	1.85991e-21	-2.18024e-22	-1.07423e-21	1.40629e-19	4.50162e-23	1.49675e-19	300	200	0	3.78031	0.821433	56.5686	-592.166	1543.38	301.752	-311	200	0	6.51943	6.22884	60.6627	1015.36	47.6222	591.068	-914	200	0
456	9	1.1553e-21	-4.04037e-22	5.57302e-22	2.75863e-20	9.29451e-20	-2.4369e-20	300	610	0	1.87133e-21	-1.02207e-21	-4.19738e-21	4.15588e-19	-1.71254e-19	1.79873e-19	300	200	0	3.81999	0.800503	56.5159	-608.177	1558.71	299.251	-311	200	0	6.52829	5.95374	60.4047	1045.06	-142.926	652.941	-914	200	0
457	0	1.04739e-21	-4.86082e-22	-1.13949e-21	-4.84929e-20	6.29936e-21	-2.40336e-20	300	610	0	1.50315e-21	-2.2086e-21	-8.75902e-21	8.07639e-19	-4.33677e-19	1.95095e-19	300	200	0	3.84693	0.773093	56.4295	-625.284	1565.07	294.59	-311	200	0	6.45926	5.62157	60.1886	1069.92	-329.901	732.473	-914	200	0	9.94128	6.7326	117.42	23801.2	74797.7	-6634.17	0	0	0
457	1	6.42512e-22	-5.27985e-22	-3.85439e-21	-1.7076e-19	-1.45708e-19	-1.84664e-20	300	610	0	5.51084e-22	-3.81431e-21	-1.48767e-20	1.32205e-18	-8.00175e-19	1.81116e-19	300	200	0	3.85549	0.739994	56.3366	-639.292	1563.3	287.889	-311	200	0	6.33816	5.30377	59.9571	1087.53	-497.921	818.649	-914	200	0
457	2	-1.94916e-22	-4.91379e-22	-7.77709e-21	-3.48007e-19	-3.79876e-19	-4.95434e-21	300	610	0	-1.2191e-21	-5.81613e-21	-2.2432e-20	1.9426e-18	-1.27169e-18	1.19245e-19	300	200	0	3.8471	0.706585	56.2775	-647.748	1554.15	280.823	-311	200	0	6.20985	5.07238	59.6984	1088.29	-628.295	901.054	-914	200	0
457	3	-1.61102e-21	-3.25817e-22	-1.2987e-20	-5.84123e-19	-7.08386e-19	1.95743e-20	300	610	0	-4.04515e-21	-8.09178e-21	-3.09213e-20	2.61909e-18	-1.82808e-18	-1.30938e-20	300	200	0	3.82968	0.680933	56.2776	-650.705	1536.19	275.956	-311	200	0	6.10773	4.97848	59.469	1064.52	-711.603	971.296	-914	200	0
457	4	-3.73994e-21	2.97049e-23	-1.93556e-20	-8.73669e-19	-1.13286e-18	5.81774e-20	300	610	0	-8.1216e-21	-1.03718e-20	-3.92744e-20	3.25258e-18	-2.41671e-18	-2.40552e-19	300	200	0	3.81228	0.670854	56.34	-650.387	1506.79	275.283	-311	200	0	6.04569	5.02696	59.3873	1008.07	-755.155	1022.78	-914	200	0
457	5	-6.6672e-21	6.41896e-22	-2.64185e-20	-1.1961e-18	-1.63623e-18	1.13255e-19	300	610	0	-1.35275e-20	-1.21867e-20	-4.56587e-20	3.67992e-18	-2.93936e-18	-5.86283e-19	300	200	0	3.80086	0.682099	56.4553	-650.293	1466.18	279.549	-311	200	0	6.02477	5.16724	59.592	907.135	-776.841	1049.79	-914	200	0
457	6	-1.0376e-20	1.57356e-21	-3.32246e-20	-1.50887e-18	-2.17242e-18	1.85565e-19	300	610	0	-2.01248e-20	-1.28161e-20	-4.72948e-20	3.6601e-18	-3.23888e-18	-1.06603e-18	300	200	0	3.7962	0.716518	56.6134	-652.822	1420.1	288.507	-311	200	0	6.03373	5.31915	60.1602	756.122	-793.715	1049.29	-914	200	0
457	7	-1.46749e-20	2.86768e-21	-3.81726e-20	-1.73997e-18	-2.65452e-18	2.72852e-19	300	610	0	-2.74262e-20	-1.12533e-20	-4.0333e-20	2.86664e-18	-3.08819e-18	-1.67939e-18	300	200	0	3.79427	0.770499	56.8109	-656.962	1376.45	301.342	-311	200	0	6.04918	5.41116	61.0176	564.163	-814.699	1023.67	-914	200	0
457	8	-1.91089e-20	4.52386e-21	-3.8863e-20	-1.78111e-18	-2.94258e-18	3.68089e-19	300	610	0	-3.4438e-20	-6.20153e-21	-1.98608e-20	8.92159e-19	-2.18572e-18	-2.39794e-18	300	200	0	3.7898	0.836872	57.0474	-659.721	1340.32	316.673	-311	200	0	6.04502	5.39783	61.94	352.458	-838.593	980.371	-914	200	0
457	9	-2.28583e-20	6.46631e-21	-3.20049e-20	-1.48332e-18	-2.8334e-18	4.57403e-19	300	610	0	-3.94922e-20	3.87085e-21	1.98645e-20	-2.72702e-18	-1.62827e-19	-3.15044e-18	300	200	0	3.77962	0.90685	57.311	-659.817	1313.47	332.336	-311	200	0	6.01009	5.25679	62.6811	145.483	-856.959	929.095	-914	200	0
458	0	-2.46396e-20	8.5039e-21	-1.34401e-20	-6.57804e-19	-2.05596e-18	5.17896e-19	300	610	0	-4.00935e-20	2.05868e-20	8.48385e-20	-8.45628e-18	3.38931e-18	-3.80597e-18	300	200	0	3.76358	0.969334	57.5688	-658.631	1296.97	345.726	-311	200	0	5.95704	4.99044	63.1168	-39.201	-858.718	879.663	-914	200	0	9.15584	5.2478	121.782	23763.8	77679.6	-4900.13	0	0	0
458	1	-2.26283e-20	1.02844e-20	2.16364e-20	9.14413e-19	-2.77435e-19	5.15715e-19	300	610	0	-3.28254e-20	4.53916e-20	1.80254e-19	-1.66675e-17	8.86464e-18	-4.15688e-18	300	200	0	3.74434	1.01266	57.775	-657.702	1291.7	354.602	-311	200	0	5.90404	4.63436	63.2979	-194.676	-833.606	839.789	-914	200	0
458	2	-1.44378e-20	1.12486e-20	7.81574e-20	3.45932e-18	2.87344e-18	4.04981e-19	300	610	0	-1.33774e-20	7.91213e-20	3.08829e-19	-2.74929e-17	1.65495e-17	-3.90523e-18	300	200	0	3.72678	1.02868	57.8875	-656.65	1296.92	357.945	-311	200	0	5.85127	4.2535	63.3922	-316.638	-774.439	812.508	-914	200	0
458	3	2.80171e-21	1.0593e-20	1.60256e-19	7.16827e-18	7.75783e-18	1.28405e-19	300	610	0	2.32223e-20	1.2138e-19	4.68417e-19	-4.06201e-17	2.64839e-17	-2.65772e-18	300	200	0	3.71667	1.01613	57.8797	-653.911	1310.49	356.603	-311	200	0	5.77981	3.9196	63.5796	-395.524	-678.804	796.598	-914	200	0
458	4	3.2205e-20	7.25605e-21	2.69817e-19	1.21327e-17	1.46444e-17	-3.79265e-19	300	610	0	8.20637e-20	1.69709e-19	6.4885e-19	-5.50288e-17	3.82707e-17	6.31617e-20	300	200	0	3.71985	0.983013	57.7485	-648.048	1330.63	352.814	-311	200	0	5.66351	3.68126	63.991	-420.983	-552.099	788.598	-914	200	0
458	5	7.66673e-20	-5.24097e-23	4.04423e-19	1.82514e-17	2.35854e-17	-1.1836e-18	300	610	0	1.67388e-19	2.18574e-19	8.28126e-19	-6.86784e-17	5.08351e-17	4.78244e-18	300	200	0	3.74087	0.943551	57.5185	-638.012	1356.83	348.705	-311	200	0	5.48264	3.55232	64.6829	-389.162	-410.75	783.408	-914	200	0
458	6	1.38101e-19	-1.2753e-20	5.54676e-19	2.51087e-17	3.42455e-17	-2.33712e-18	300	610	0	2.8108e-19	2.58241e-19	9.6821e-19	-7.81774e-17	6.21467e-17	1.19989e-17	300	200	0	3.77964	0.909752	57.2397	-624.347	1388.8	345.135	-311	200	0	5.23472	3.5253	65.6189	-302.346	-278.893	776.25	-914	200	0
458	7	2.16315e-19	-3.21983e-20	7.00988e-19	3.18288e-17	4.56849e-17	-3.85877e-18	300	610	0	4.20536e-19	2.73681e-19	1.01108e-18	-7.84874e-17	6.89337e-17	2.20621e-17	300	200	0	3.82733	0.886461	56.9747	-610.795	1424.87	341.661	-311	200	0	4.93552	3.58692	66.6756	-166.673	-177.773	767.137	-914	200	0
458	8	3.07494e-19	-5.93423e-20	8.10105e-19	3.69167e-17	5.61078e-17	-5.70517e-18	300	610	0	5.75884e-19	2.43785e-19	8.75986e-19	-6.27511e-17	6.64436e-17	3.49898e-17	300	200	0	3.86809	0.87131	56.7788	-602.774	1461.87	337.291	-311	200	0	4.61344	3.72048	67.664	6.7249	-116.606	762.665	-914	200	0
458	9	4.02315e-19	-9.42476e-20	8.31901e-19	3.81108e-17	6.26013e-17	-7.73352e-18	300	610	0	7.26659e-19	1.41234e-19	4.59366e-19	-2.23688e-17	4.83346e-17	5.02192e-17	300	200	0	3.8884	0.85713	56.6858	-603.931	1495.76	331.533	-311	200	0	4.30397	3.90302	68.37	199.77	-91.8778	772.272	-914	200	0
459	0	4.8381e-19	-1.35414e-19	6.97303e-19	3.22848e-17	6.09139e-17	-9.65772e-18	300	610	0	8.38215e-19	-6.64178e-20	-3.60508e-19	5.25058e-17	6.81498e-18	6.62935e-17	300	200	0	3.88302	0.837619	56.7019	-614.812	1522.62	325.193	-311	200	0	4.05071	4.11241	68.6229	390.065	-93.0769	803.534	-914	200	0	9.15584	5.2478	121.782	23763.8	77679.6	-4900.13	0	0	0
459	1	5.25227e-19	-1.78934e-19	3.18603e-19	1.54569e-17	4.53476e-17	-1.10018e-17	300	610	0	8.58423e-19	-4.13809e-19	-1.71174e-18	1.71846e-16	-6.68123e-17	8.05042e-17	300	200	0	3.85195	0.811806	56.8145	-633.664	1540.5	320.204	-311	200	0	3.90843	4.34211	68.3467	561.016	-105.152	861.451	-914	200	0
459	2	4.88348e-19	-2.17522e-19	-4.06129e-19	-1.70166e-17	8.86998e-18	-1.1058e-17	300	610	0	7.15565e-19	-9.32208e-19	-3.70695e-18	3.43776e-16	-1.81016e-16	8.85268e-17	300	200	0	3.79711	0.784815	57.0053	-657.662	1549.35	318.33	-311	200	0	3.93159	4.60241	67.583	710.696	-106.736	948.432	-914	200	0
459	3	3.22938e-19	-2.3953e-19	-1.58242e-18	-6.99684e-17	-5.6414e-17	-8.86284e-18	300	610	0	3.1871e-19	-1.64054e-18	-6.40848e-18	5.71523e-16	-3.42111e-16	8.41229e-17	300	200	0	3.72313	0.766672	57.2499	-683.662	1549.58	319.4	-311	200	0	4.15144	4.89999	66.4912	844.901	-78.2618	1059.2	-914	200	0
459	4	-3.17209e-20	-2.28139e-19	-3.30018e-18	-1.47557e-16	-1.58263e-16	-3.20695e-18	300	610	0	-4.3762e-19	-2.53234e-18	-9.7783e-18	8.49124e-16	-5.51359e-16	5.90191e-17	300	200	0	3.63901	0.767536	57.506	-708.392	1541.8	320.882	-311	200	0	4.55864	5.21638	65.3012	961.168	-19.4866	1176.3	-914	200	0
459	5	-6.41994e-19	-1.61019e-19	-5.6035e-18	-2.51907e-16	-3.02588e-16	7.29522e-18	300	610	0	-1.66234e-18	-3.5583e-18	-1.36117e-17	1.15587e-15	-8.00966e-16	3.11805e-18	300	200	0	3.55657	0.790749	57.7191	-729.19	1527.27	319.972	-311	200	0	5.09488	5.50069	64.2468	1046.91	47.7143	1276.27	-914	200	0
459	6	-1.5703e-18	-1.08885e-20	-8.44764e-18	-3.81165e-16	-4.90863e-16	2.40486e-17	300	610	0	-3.44776e-18	-4.60486e-18	-1.74564e-17	1.4497e-15	-1.06901e-15	-9.47559e-17	300	200	0	3.48584	0.830017	57.8475	-744.348	1507.42	315.797	-311	200	0	5.65705	5.68545	63.5099	1090.87	96.1943	1341.95	-914	200	0
459	7	-2.85926e-18	2.52488e-19	-1.16426e-17	-5.26938e-16	-7.16537e-16	4.82006e-17	300	610	0	-5.83815e-18	-5.47024e-18	-2.05235e-17	1.66013e-15	-1.31353e-15	-2.45337e-16	300	200	0	3.43164	0.873997	57.883	-751.404	1484.45	309.265	-311	200	0	6.12843	5.72573	63.1663	1089.85	109.173	1368.55	-914	200	0
459	8	-4.5082e-18	6.58217e-19	-1.47853e-17	-6.7121e-16	-9.60462e-16	8.02125e-17	300	610	0	-8.78507e-18	-5.84103e-18	-2.16023e-17	1.68188e-15	-1.46645e-15	-4.56364e-16	300	200	0	3.39589	0.91441	57.849	-746.565	1462.58	301.683	-311	200	0	6.42371	5.62687	63.1706	1051.04	86.394	1361.33	-914	200	0
459	9	-6.44132e-18	1.2274e-18	-1.71854e-17	-7.82954e-16	-1.18555e-15	1.19257e-16	300	610	0	-1.20889e-17	-5.2747e-18	-1.8999e-17	1.37094e-15	-1.42832e-15	-7.28766e-16	300	200	0	3.38209	0.950083	57.7767	-727.79	1446.93	294.024	-311	200	0	6.51119	5.43801	63.4213	993.585	42.4315	1330.59	-914	200	0
460	0	-8.46785e-18	1.96284e-18	-1.77961e-17	-8.14949e-16	-1.3312e-15	1.62436e-16	300	610	0	-1.53283e-17	-3.19592e-18	-1.05313e-17	5.45849e-16	-1.06582e-15	-1.05143e-15	300	200	0	3.39325	0.984175	57.6884	-697.483	1441.64	286.885	-311	200	0	6.40525	5.2288	63.8543	941.2	-3.79644	1287.19	-914	200	0	8.94504	6.13788	122.629	24810.4	78839	-5354.71	0	0	0
460	1	-1.02366e-17	2.83496e-18	-1.5168e-17	-7.01605e-16	-1.30847e-15	2.03852e-16	300	610	0	-1.77839e-17	1.08239e-18	6.38003e-18	-1.00241e-15	-2.1432e-16	-1.39459e-15	300	200	0	3.42697	1.01877	57.6012	-661.815	1449.71	280.356	-311	200	0	6.14911	5.06335	64.4286	910.086	-41.9426	1240.14	-914	200	0
460	2	-1.11903e-17	3.76395e-18	-7.45172e-18	-3.58979e-16	-9.97618e-16	2.33616e-16	300	610	0	-1.83672e-17	8.29911e-18	3.44706e-17	-3.4874e-15	1.31112e-15	-1.70227e-15	300	200	0	3.47568	1.05163	57.5272	-628.133	1472.4	273.745	-311	200	0	5.80224	4.9762	65.0386	905.791	-76.7329	1195.81	-914	200	0
460	3	-1.05284e-17	4.59919e-18	7.51431e-18	3.11381e-16	-2.50083e-16	2.36938e-16	300	610	0	-1.5573e-17	1.913e-17	7.61799e-17	-7.08631e-15	3.69241e-15	-1.8844e-15	300	200	0	3.53016	1.07725	57.4643	-602.036	1507.88	266.143	-311	200	0	5.43502	4.96208	65.5626	924.681	-124.413	1156.75	-914	200	0
460	4	-7.1941e-18	5.0982e-18	3.19862e-17	1.41275e-15	1.10195e-15	1.93584e-16	300	610	0	-7.48386e-18	3.40011e-17	1.32927e-16	-1.18764e-14	7.06845e-15	-1.81043e-15	300	200	0	3.58371	1.09121	57.3968	-585.705	1551.27	257.551	-311	200	0	5.12224	4.98664	65.9875	951.928	-199.751	1121.26	-914	200	0
460	5	9.70408e-20	4.90893e-18	6.79167e-17	3.03539e-15	3.225e-15	7.80374e-17	300	610	0	8.13738e-18	5.28154e-17	2.04061e-16	-1.77449e-14	1.14746e-14	-1.30634e-15	300	200	0	3.63552	1.09328	57.3048	-578.601	1596.13	249.053	-311	200	0	4.93009	5.01423	66.3838	964.362	-303.442	1084.54	-914	200	0
460	6	1.27582e-17	3.56179e-18	1.16326e-16	5.22817e-15	6.24881e-15	-1.39113e-16	300	610	0	3.36196e-17	7.45866e-17	2.85468e-16	-2.42721e-14	1.67586e-14	-1.58713e-16	300	200	0	3.68788	1.0865	57.1785	-579.121	1636.04	241.854	-311	200	0	4.90135	5.03826	66.7788	944.12	-420.264	1040.98	-914	200	0
460	7	3.21339e-17	4.80145e-19	1.76402e-16	7.95789e-15	1.02123e-14	-4.87952e-16	300	610	0	7.09688e-17	9.6986e-17	3.67861e-16	-3.05916e-14	2.24738e-14	1.87025e-15	300	200	0	3.73692	1.0746	57.0243	-585.523	1666.39	236.77	-311	200	0	5.03703	5.08533	67.1178	889.139	-526.764	989.298	-914	200	0
460	8	5.91702e-17	-4.97926e-18	2.44311e-16	1.10554e-14	1.49882e-14	-9.93494e-16	300	610	0	1.21213e-16	1.15833e-16	4.34884e-16	-3.52394e-14	2.77539e-14	5.01135e-15	300	200	0	3.76975	1.05905	56.8591	-595.946	1685.83	234.664	-311	200	0	5.28157	5.18702	67.3272	808.021	-604.896	936.331	-914	200	0
460	9	9.39239e-17	-1.34421e-17	3.11761e-16	1.41504e-14	2.01868e-14	-1.66676e-15	300	610	0	1.83466e-16	1.24594e-16	4.61275e-16	-3.60157e-14	3.11823e-14	9.43542e-15	300	200	0	3.7745	1.03814	56.709	-608.301	1695.61	236.47	-311	200	0	5.54348	5.35708	67.3839	709.205	-651.449	893.512	-914	200	0
461	0	1.34894e-16	-2.5374e-17	3.64427e-16	1.65991e-14	2.50425e-14	-2.49212e-15	300	610	0	2.53697e-16	1.13995e-16	4.11525e-16	-2.98975e-14	3.0679e-14	1.51735e-14	300	200	0	3.75013	1.01048	56.6016	-620.757	1697.91	242.245	-311	200	0	5.75157	5.59294	67.335	599.273	-672.227	868.821	-914	200	0	8.90191	6.66498	122.092	24194.1	78689.7	-6163.31	0	0	0
461	1	1.78179e-16	-4.08652e-17	3.80459e-16	1.7416e-14	2.8295e-14	-3.41087e-15	300	610	0	3.2324e-16	7.19217e-17	2.39658e-16	-1.30565e-14	2.34419e-14	2.20072e-14	300	200	0	3.70387	0.977206	56.549	-632.142	1695.12	250.715	-311	200	0	5.88587	5.8741	67.2635	487.906	-670.546	863.012	-914	200	0
461	2	2.16516e-16	-5.93346e-17	3.29449e-16	1.52253e-14	2.80847e-14	-4.30154e-15	300	610	0	3.77166e-16	-1.61695e-17	-1.08962e-16	1.89422e-14	5.99348e-15	2.93293e-14	300	200	0	3.64436	0.940025	56.5434	-641.558	1688.7	260.061	-311	200	0	5.95115	6.15186	67.2514	388.624	-643.242	871.784	-914	200	0
461	3	2.38298e-16	-7.9154e-17	1.72411e-16	8.25791e-15	2.1895e-14	-4.95868e-15	300	610	0	3.92746e-16	-1.66032e-16	-6.92715e-16	7.06687e-14	-2.5597e-14	3.59827e-14	300	200	0	3.57977	0.900345	56.5693	-648.262	1677.94	268.804	-311	200	0	5.94265	6.36723	67.3664	313.901	-585.435	888.855	-914	200	0
461	4	2.26766e-16	-9.72117e-17	-1.36473e-16	-5.57273e-15	6.58918e-15	-5.07335e-15	300	610	0	3.38403e-16	-3.92254e-16	-1.56438e-15	1.45981e-13	-7.52336e-14	4.00931e-14	300	200	0	3.51703	0.859499	56.6062	-652.441	1660.22	275.844	-311	200	0	5.84914	6.49093	67.6166	270.65	-498.623	910.091	-914	200	0
461	5	1.59687e-16	-1.08461e-16	-6.45408e-16	-2.84725e-14	-2.13983e-14	-4.22077e-15	300	610	0	1.73713e-16	-7.04378e-16	-2.75604e-15	2.46699e-13	-1.45965e-13	3.89284e-14	300	200	0	3.45991	0.81863	56.6316	-655.041	1632.62	280.295	-311	200	0	5.67134	6.52775	67.8725	259.213	-391.957	937.456	-914	200	0
461	6	9.90332e-18	-1.05535e-16	-1.39675e-15	-6.23973e-14	-6.5639e-14	-1.86265e-15	300	610	0	-1.48752e-16	-1.10118e-15	-4.25717e-15	3.70719e-13	-2.38718e-13	2.88302e-14	300	200	0	3.40942	0.779795	56.6286	-656.223	1593.96	281.666	-311	200	0	5.42705	6.48132	67.8663	274.073	-276.72	974.691	-914	200	0
461	7	-2.52665e-16	-7.85617e-17	-2.41391e-15	-1.08463e-13	-1.28975e-13	2.62502e-15	300	610	0	-6.78761e-16	-1.56299e-15	-5.98526e-15	5.09549e-13	-3.50539e-13	5.28823e-15	300	200	0	3.36643	0.745557	56.5963	-655.274	1545.45	280.206	-311	200	0	5.15398	6.33985	67.327	304.611	-164.872	1018.11	-914	200	0
461	8	-6.56951e-16	-1.53569e-17	-3.68247e-15	-1.66092e-13	-2.12388e-13	9.88599e-15	300	610	0	-1.45984e-15	-2.0421e-15	-7.74975e-15	6.45351e-13	-4.72338e-13	-3.67544e-14	300	200	0	3.33455	0.715811	56.5515	-652.193	1490.79	277.236	-311	200	0	4.91233	6.10677	66.1578	338.042	-72.3584	1055.9	-914	200	0
461	9	-1.22389e-15	9.77584e-17	-5.12523e-15	-2.31884e-13	-3.13425e-13	2.04648e-14	300	610	0	-2.51564e-15	-2.45193e-15	-9.21166e-15	7.47724e-13	-5.86233e-13	-1.02257e-13	300	200	0	3.32053	0.685795	56.5173	-648.317	1436.46	274.506	-311	200	0	4.76407	5.82767	64.5139	364.262	-15.0269	1076.03	-914	200	0
462	0	-1.95616e-15	2.74226e-16	-6.57179e-15	-2.98229e-13	-4.24163e-13	3.46207e-14	300	610	0	-3.83031e-15	-2.6563e-15	-9.84414e-15	7.70727e-13	-6.62763e-13	-1.94979e-13	300	200	0	3.33088	0.649408	56.5109	-645.678	1390.11	272.9	-311	200	0	4.74319	5.56926	62.7148	378.614	4.9183	1071.76	-914	200	0	8.90191	6.66498	122.092	24194.1	78689.7	-6163.31	0	0	0
462	1	-2.82413e-15	5.24286e-16	-7.725e-15	-3.5178e-13	-5.2881e-13	5.20624e-14	300	610	0	-5.32261e-15	-2.46092e-15	-8.90287e-15	6.50913e-13	-6.58437e-13	-3.15816e-13	300	200	0	3.36808	0.605617	56.541	-645.864	1358.33	272.609	-311	200	0	4.85259	5.38013	61.0564	383.12	3.04227	1041.99	-914	200	0
462	2	-3.74816e-15	8.50492e-16	-8.12886e-15	-3.71972e-13	-6.01164e-13	7.16026e-14	300	610	0	-6.8144e-15	-1.6108e-15	-5.41959e-15	3.07547e-13	-5.14376e-13	-4.60497e-13	300	200	0	3.42968	0.559931	56.6104	-648.654	1345.74	274.22	-311	200	0	5.07294	5.27613	59.7373	386.761	0.26315	990.134	-914	200	0
462	3	-4.57806e-15	1.24149e-15	-7.14563e-15	-3.29958e-13	-6.02346e-13	9.07404e-14	300	610	0	-7.99598e-15	2.01814e-16	1.76265e-15	-3.53437e-13	-1.57149e-13	-6.16645e-13	300	200	0	3.50961	0.521077	56.7177	-651.306	1354.46	278.629	-311	200	0	5.3591	5.24325	58.9412	401.959	12.0582	923.823	-914	200	0
462	4	-5.07215e-15	1.66411e-15	-3.95376e-15	-1.88461e-13	-4.79496e-13	1.0521e-13	300	610	0	-8.39298e-15	3.31261e-15	1.3889e-14	-1.42978e-12	4.96755e-13	-7.6036e-13	300	200	0	3.59959	0.49873	56.8537	-649.671	1383.46	286.166	-311	200	0	5.64675	5.24635	58.834	437.237	45.8427	854.067	-914	200	0
462	5	-4.87973e-15	2.05407e-15	2.41765e-15	9.6721e-14	-1.66396e-13	1.0856e-13	300	610	0	-7.34305e-15	8.03623e-15	3.21001e-14	-3.00535e-12	1.53107e-12	-8.52647e-13	300	200	0	3.68965	0.500921	57	-641.084	1428.46	296.258	-311	200	0	5.88067	5.24774	59.4377	491.025	99.7779	792.774	-914	200	0
462	6	-3.53317e-15	2.30639e-15	1.2998e-14	5.72675e-13	4.12677e-13	9.18743e-14	300	610	0	-3.99425e-15	1.45855e-14	5.71177e-14	-5.12251e-12	3.01253e-12	-8.36351e-13	300	200	0	3.76894	0.530372	57.1409	-626.39	1482.95	307.591	-311	200	0	6.03437	5.22963	60.597	553.387	165.886	749.233	-914	200	0
462	7	-4.58458e-16	2.26697e-15	2.87048e-14	1.28174e-12	1.33427e-12	4.3802e-14	300	610	0	2.65853e-15	2.29519e-14	8.8786e-14	-7.74259e-12	4.96451e-12	-6.34577e-13	300	200	0	3.82851	0.583425	57.2742	-608.812	1539.85	318.402	-311	200	0	6.10573	5.20104	62.0812	613.05	236.148	729.362	-914	200	0
462	8	4.98438e-15	1.72832e-15	5.00709e-14	2.24921e-12	2.6605e-12	-4.8892e-14	300	610	0	1.36783e-14	3.2744e-14	1.25455e-13	-1.06941e-11	7.33008e-12	-1.52047e-13	300	200	0	3.86388	0.651394	57.4001	-591.506	1592.48	326.993	-311	200	0	6.1048	5.1816	63.6841	660.504	303.141	737.065	-914	200	0
462	9	1.34174e-14	4.33058e-16	7.68494e-14	3.4655e-12	4.41548e-12	-1.99974e-13	300	610	0	3.00082e-14	4.29853e-14	1.63217e-13	-1.361e-11	9.92445e-12	7.18737e-13	300	200	0	3.87476	0.723548	57.5121	-576.515	1635.64	332.225	-311	200	0	6.04179	5.18026	65.2494	688.679	357.915	771.661	-914	200	0
463	0	2.53025e-14	-1.90956e-15	1.07489e-13	4.86234e-12	6.55226e-12	-4.2128e-13	300	610	0	5.21879e-14	5.18839e-14	1.95051e-13	-1.58593e-11	1.23788e-11	2.08423e-12	300	200	0	3.86401	0.791457	57.605	-564.957	1667.48	333.752	-311	200	0	5.9226	5.1861	66.6762	695.777	391.104	823.748	-914	200	0	9.27494	5.65522	124.331	24900.7	80762.2	-5454.71	0	0	0
463	1	4.0727e-14	-5.58804e-15	1.3849e-13	6.28356e-12	8.91e-12	-7.18834e-13	300	610	0	7.99426e-14	5.66023e-14	2.09971e-13	-1.64829e-11	1.40807e-11	4.02701e-12	300	200	0	3.83686	0.8499	57.68	-557.659	1689.76	332.052	-311	200	0	5.76346	5.17701	67.9366	686.246	395.586	877.224	-914	200	0
463	2	5.91092e-14	-1.08272e-14	1.63691e-13	7.45245e-12	1.11631e-11	-1.0873e-12	300	610	0	1.11638e-13	5.30714e-14	1.92382e-13	-1.41494e-11	1.41208e-11	6.57097e-12	300	200	0	3.79887	0.893439	57.7416	-556.185	1705.15	327.985	-311	200	0	5.60066	5.13903	69.0358	667.81	368.825	916.263	-914	200	0
463	3	7.88238e-14	-1.76943e-14	1.7358e-13	7.9401e-12	1.27671e-11	-1.5027e-12	300	610	0	1.43616e-13	3.59251e-14	1.21895e-13	-7.15666e-12	1.12625e-11	9.63303e-12	300	200	0	3.75465	0.915699	57.7986	-563.158	1714.81	321.932	-311	200	0	5.46605	5.07061	69.9375	650.164	316.257	930.781	-914	200	0
463	4	9.67675e-14	-2.59689e-14	1.54784e-13	7.14175e-12	1.29094e-11	-1.91358e-12	300	610	0	1.69453e-13	-1.34677e-15	-2.59782e-14	6.48962e-12	3.95564e-12	1.29613e-11	300	200	0	3.70752	0.912968	57.8646	-580.725	1718.85	313.591	-311	200	0	5.36063	4.96955	70.5752	644.962	254.581	918.906	-914	200	0
463	5	1.0791e-13	-3.49758e-14	8.99956e-14	4.27225e-12	1.048e-11	-2.23141e-12	300	610	0	1.79252e-13	-6.58936e-14	-2.77783e-13	2.88786e-11	-9.5733e-12	1.60622e-11	300	200	0	3.65948	0.886458	57.9473	-608.539	1717.66	302.924	-311	200	0	5.26021	4.82719	70.9272	660.06	206.028	886.827	-914	200	0
463	6	1.04914e-13	-4.33884e-14	-4.1351e-14	-1.60452e-12	4.08133e-12	-2.32149e-12	300	610	0	1.59125e-13	-1.64494e-13	-6.5814e-13	6.18308e-11	-3.11187e-11	1.8125e-11	300	200	0	3.61346	0.842175	58.0344	-643.382	1711.92	291.209	-311	200	0	5.13881	4.63621	71.0315	693.392	184.729	843.722	-914	200	0
463	7	7.79472e-14	-4.90231e-14	-2.61224e-13	-1.14931e-11	-7.89406e-12	-1.99676e-12	300	610	0	9.11213e-14	-3.01878e-13	-1.18321e-12	1.06322e-10	-6.21392e-11	1.79541e-11	300	200	0	3.57472	0.788984	58.1001	-680.094	1702.59	280.974	-311	200	0	4.992	4.39891	70.9138	735.917	192.111	795.889	-914	200	0
463	8	1.48806e-14	-4.86576e-14	-5.89477e-13	-2.63089e-11	-2.70856e-11	-1.01791e-12	300	610	0	-4.60518e-14	-4.78227e-13	-1.8511e-12	1.61658e-10	-1.03207e-10	1.39339e-11	300	200	0	3.54865	0.734563	58.1244	-713.121	1690.81	274.722	-311	200	0	4.84169	4.13208	70.5111	775.945	220.404	747.333	-914	200	0
463	9	-9.78954e-14	-3.7932e-14	-1.03816e-12	-4.66221e-11	-5.48485e-11	8.9566e-13	300	610	0	-2.75084e-13	-6.8578e-13	-2.62888e-12	2.24379e-10	-1.53234e-10	4.05222e-12	300	200	0	3.53774	0.683155	58.0967	-738.318	1677.22	273.312	-311	200	0	4.71759	3.87294	69.694	798.632	252.494	703.796	-914	200	0
464	0	-2.73744e-13	-1.14115e-14	-1.60327e-12	-7.22845e-11	-9.17621e-11	4.03817e-12	300	610	0	-6.16393e-13	-9.04564e-13	-3.43653e-12	2.8694e-10	-2.08468e-10	-1.39751e-11	300	200	0	3.54048	0.636197	58.0067	-753.771	1661.9	275.408	-311	200	0	4.64648	3.67149	68.3675	789.865	263.841	673.751	-914	200	0	9.47245	4.97805	119.128	23837.2	75524.4	-4793.22	0	0	0
464	1	-5.22829e-13	3.70815e-14	-2.25369e-12	-1.01929e-10	-1.36937e-10	8.66648e-12	300	610	0	-1.0822e-12	-1.09752e-12	-4.12863e-12	3.36251e-10	-2.61308e-10	-4.24316e-11	300	200	0	3.5527	0.592639	57.8481	-759.627	1645.31	278.481	-311	200	0	4.65041	3.56346	66.5476	746.153	231.387	665.015	-914	200	0
464	2	-8.47639e-13	1.13735e-13	-2.91761e-12	-1.32353e-10	-1.87112e-10	1.49193e-11	300	610	0	-1.66797e-12	-1.20552e-12	-4.47625e-12	3.52288e-10	-2.99024e-10	-8.31265e-11	300	200	0	3.57035	0.551157	57.6329	-757.356	1628.83	280.366	-311	200	0	4.73435	3.55449	64.3891	681.193	144.006	679.876	-914	200	0
464	3	-1.2368e-12	2.23471e-13	-3.46733e-12	-1.57823e-10	-2.35581e-10	2.27009e-11	300	610	0	-2.34089e-12	-1.1434e-12	-4.15264e-12	3.07129e-10	-3.02616e-10	-1.36669e-10	300	200	0	3.59087	0.515624	57.3907	-748.476	1614.87	280.382	-311	200	0	4.8856	3.62781	62.1606	621.917	8.27121	714.103	-914	200	0
464	4	-1.6572e-12	3.67994e-13	-3.70446e-12	-1.69396e-10	-2.71029e-10	3.15279e-11	300	610	0	-3.02588e-12	-7.98241e-13	-2.72868e-12	1.64897e-10	-2.46112e-10	-2.01453e-10	300	200	0	3.61288	0.495202	57.1573	-733.883	1605.21	279.157	-311	200	0	5.09012	3.75638	60.1713	591.822	-155.451	760.733	-914	200	0
464	5	-2.04474e-12	5.43049e-13	-3.34871e-12	-1.54397e-10	-2.76482e-10	4.03427e-11	300	610	0	-3.58979e-12	-3.23902e-14	3.1381e-13	-1.16678e-10	-9.6799e-11	-2.72357e-10	300	200	0	3.63661	0.496037	56.9673	-714.264	1598.81	277.582	-311	200	0	5.33152	3.91287	58.6908	595.196	-322.281	815.77	-914	200	0
464	6	-2.29476e-12	7.34909e-13	-2.03556e-12	-9.62927e-11	-2.28634e-10	4.73084e-11	300	610	0	-3.8262e-12	1.30635e-12	5.54048e-12	-5.8222e-10	1.8297e-10	-3.392e-10	300	200	0	3.66318	0.515219	56.8517	-691.143	1592.43	276.313	-311	200	0	5.57896	4.0793	57.8858	619.851	-468.79	881.525	-914	200	0
464	7	-2.25378e-12	9.16212e-13	6.7049e-13	2.47343e-11	-9.80007e-11	4.96135e-11	300	610	0	-3.44396e-12	3.36391e-12	1.34822e-11	-1.27119e-09	6.31624e-10	-3.85122e-10	300	200	0	3.69031	0.542872	56.8351	-667.111	1583.55	275.848	-311	200	0	5.79876	4.24979	57.7772	652.658	-577.828	962.185	-914	200	0
464	8	-1.71513e-12	1.04156e-12	5.23802e-12	2.30105e-10	1.49528e-10	4.33347e-11	300	610	0	-2.06497e-12	6.24501e-12	2.44993e-11	-2.20591e-09	1.28098e-09	-3.8513e-10	300	200	0	3.7126	0.568538	56.9202	-644.391	1571.7	276.934	-311	200	0	5.9804	4.42545	58.2374	687.849	-643.748	1055.5	-914	200	0
464	9	-4.22621e-13	1.04359e-12	1.2096e-11	5.39585e-10	5.49043e-10	2.34279e-11	300	610	0	7.61677e-13	9.96105e-12	3.85808e-11	-3.37421e-09	2.14476e-09	-3.05283e-10	300	200	0	3.72901	0.586555	57.076	-624.064	1558.84	280.888	-311	200	0	6.13975	4.61051	59.0499	721.584	-670.778	1150.65	-914	200	0
465	0	1.91305e-12	8.30708e-13	2.15157e-11	9.65967e-10	1.13006e-09	-1.60536e-11	300	610	0	5.52005e-12	1.43587e-11	5.50722e-11	-4.70652e-09	3.20237e-09	-1.03101e-10	300	200	0	3.74502	0.596422	57.2596	-607.126	1549.79	288.703	-311	200	0	6.29643	4.80656	60.0014	746.337	-666.215	1233.89	-914	200	0	9.47245	4.97805	119.128	23837.2	75524.4	-4793.22	0	0	0
465	1	5.57874e-12	2.88196e-13	3.34376e-11	1.50725e-09	1.90627e-09	-8.13939e-11	300	610	0	1.26515e-11	1.90299e-11	7.23351e-11	-6.0478e-09	4.37777e-09	2.69929e-10	300	200	0	3.76576	0.600593	57.4424	-595.361	1550.09	299.649	-311	200	0	6.45202	4.99959	60.945	753.515	-635.822	1296.24	-914	200	0
465	2	1.07975e-11	-7.15146e-13	4.72392e-11	2.13615e-09	2.86102e-09	-1.78161e-10	300	610	0	2.24316e-11	2.32083e-11	8.73603e-11	-7.12655e-09	5.51434e-09	8.62758e-10	300	200	0	3.79193	0.603408	57.6111	-590.868	1562.1	310.974	-311	200	0	6.59244	5.16058	61.8451	737.562	-583.463	1336.1	-914	200	0
465	3	1.76355e-11	-2.31194e-12	6.14482e-11	2.78701e-09	3.92832e-09	-3.09521e-10	300	610	0	3.47904e-11	2.56631e-11	9.53779e-11	-7.525e-09	6.34765e-09	1.71495e-09	300	200	0	3.82113	0.608958	57.7562	-594.951	1583.71	318.803	-311	200	0	6.70418	5.2731	62.7661	699.834	-515.936	1354.85	-914	200	0
465	4	2.58715e-11	-4.60979e-12	7.34194e-11	3.34111e-09	4.97005e-09	-4.73808e-10	300	610	0	4.90715e-11	2.4611e-11	8.95445e-11	-6.65759e-09	6.48073e-09	2.84152e-09	300	200	0	3.84714	0.618784	57.8621	-607.711	1610.59	319.799	-311	200	0	6.77325	5.35498	63.7799	651.25	-445.501	1352.51	-914	200	0
465	5	3.48314e-11	-7.65048e-12	7.9016e-11	3.61201e-09	5.7513e-09	-6.61298e-10	300	610	0	6.37344e-11	1.76777e-11	6.08302e-11	-3.76837e-09	5.36831e-09	4.2117e-09	300	200	0	3.85868	0.632961	57.9036	-628.305	1638.87	312.874	-311	200	0	6.77588	5.44136	64.9069	607.676	-383.066	1330.34	-914	200	0
465	6	4.31923e-11	-1.13526e-11	7.23649e-11	3.33417e-09	5.91748e-09	-8.50265e-10	300	610	0	7.6021e-11	1.95301e-12	-1.72606e-12	2.03822e-09	2.32031e-09	5.72148e-09	300	200	0	3.84411	0.652314	57.8609	-654.263	1665.07	299.61	-311	200	0	6.69093	5.54861	66.0989	582.43	-333.227	1295.54	-914	200	0
465	7	4.87777e-11	-1.54376e-11	4.57907e-11	2.15955e-09	4.97944e-09	-1.00261e-09	300	610	0	8.16268e-11	-2.58016e-11	-1.10171e-10	1.17148e-08	-3.46217e-09	7.16096e-09	300	200	0	3.8	0.678282	57.7374	-680.845	1686.01	283.113	-311	200	0	6.52629	5.66005	67.2088	581.254	-297.747	1258.38	-914	200	0
465	8	4.83775e-11	-1.93412e-11	-9.92452e-12	-3.31269e-10	2.31536e-09	-1.05969e-09	300	610	0	7.44501e-11	-6.87243e-11	-2.75941e-10	2.61159e-08	-1.28016e-08	8.17967e-09	300	200	0	3.73552	0.709768	57.5579	-702.729	1700.44	266.667	-311	200	0	6.3312	5.74073	68.0311	598.793	-275.76	1224.15	-914	200	0
465	9	3.76495e-11	-2.212e-11	-1.04771e-10	-4.5948e-09	-2.79834e-09	-9.39206e-10	300	610	0	4.65294e-11	-1.29128e-10	-5.0704e-10	4.57478e-08	-2.63908e-08	8.25532e-09	300	200	0	3.66851	0.740741	57.3533	-717.077	1708.67	253.02	-311	200	0	6.18107	5.76085	68.414	623.32	-260.18	1189.95	-914	200	0
466	0	1.11833e-11	-2.23661e-11	-2.48009e-10	-1.10575e-08	-1.11122e-08	-5.349e-10	300	610	0	-1.16809e-11	-2.07409e-10	-8.03843e-10	7.04066e-08	-4.45537e-08	6.67503e-09	300	200	0	3.61551	0.76358	57.1443	-725.039	1709.84	243.681	-311	200	0	6.14062	5.70902	68.3071	649.113	-240.506	1149.01	-914	200	0	10.5262	5.95996	122.975	24517.2	79435.4	-5920.76	0	0	0
466	1	-3.71678e-11	-1.81563e-11	-4.45711e-10	-2.00049e-08	-2.3268e-08	2.79221e-10	300	610	0	-1.10503e-10	-3.00553e-10	-1.15338e-09	9.86953e-08	-6.6905e-08	2.54229e-09	300	200	0	3.58396	0.7733	56.9428	-729.748	1702.27	238.326	-311	200	0	6.23196	5.58811	67.7741	679.807	-208.618	1097.55	-914	200	0
466	2	-1.13556e-10	-7.06917e-12	-6.97146e-10	-3.14186e-08	-3.95854e-08	1.6373e-09	300	610	0	-2.59467e-10	-4.00232e-10	-1.52214e-09	1.27431e-07	-9.19065e-08	-5.17288e-09	300	200	0	3.5722	0.767555	56.7688	-732.274	1685.89	235.472	-311	200	0	6.43611	5.41067	67.0162	718.261	-163.799	1038.01	-914	200	0
466	3	-2.2287e-10	1.36802e-11	-9.89896e-10	-4.47551e-08	-5.97572e-08	3.65986e-09	300	610	0	-4.64752e-10	-4.90607e-10	-1.84789e-09	1.50986e-07	-1.16333e-07	-1.7519e-08	300	200	0	3.57413	0.74678	56.6528	-730.526	1662.25	234.015	-311	200	0	6.71694	5.20405	66.3021	757.967	-115.932	977.01	-914	200	0
466	4	-3.6678e-10	4.69324e-11	-1.2938e-09	-5.86704e-08	-8.245e-08	6.41873e-09	300	610	0	-7.25427e-10	-5.46059e-10	-2.03126e-09	1.60645e-07	-1.34693e-07	-3.53596e-08	300	200	0	3.58442	0.714129	56.6197	-722.755	1632.8	233.918	-311	200	0	7.03279	5.00954	65.8244	786.311	-79.4629	921.66	-914	200	0
466	5	-5.41024e-10	9.5035e-11	-1.55408e-09	-7.07066e-08	-1.04822e-07	9.88614e-09	300	610	0	-1.02838e-09	-5.29271e-10	-1.92899e-09	1.44132e-07	-1.38697e-07	-5.90568e-08	300	200	0	3.60187	0.672512	56.6718	-710.447	1599.25	235.461	-311	200	0	7.33087	4.87307	65.6109	791.861	-61.1141	877.334	-914	200	0
466	6	-7.31891e-10	1.58992e-10	-1.68452e-09	-7.69788e-08	-1.21996e-07	1.38669e-08	300	610	0	-1.34206e-09	-3.90321e-10	-1.3511e-09	8.55242e-08	-1.16899e-07	-8.80266e-08	300	200	0	3.62801	0.623352	56.7868	-697.155	1565.4	238.056	-311	200	0	7.54925	4.83334	65.5139	765.791	-54.2233	847.628	-914	200	0
466	7	-9.12094e-10	2.37261e-10	-1.56209e-09	-7.19253e-08	-1.26569e-07	1.7915e-08	300	610	0	-1.60933e-09	-6.77076e-11	-6.58165e-11	-3.41462e-08	-5.47458e-08	-1.20159e-07	300	200	0	3.66245	0.568036	56.9313	-686.235	1536.15	240.027	-311	200	0	7.63813	4.90338	65.2864	702.469	-45.7269	833.721	-914	200	0
466	8	-1.03638e-09	3.24193e-10	-1.02521e-09	-4.82209e-08	-1.08277e-07	2.12408e-08	300	610	0	-1.74047e-09	5.07446e-10	2.1833e-09	-2.35205e-07	6.47084e-08	-1.5113e-07	300	200	0	3.69862	0.509736	57.0778	-679.701	1514.38	239.621	-311	200	0	7.58089	5.05411	64.727	605.396	-28.5074	831.483	-914	200	0
466	9	-1.03764e-09	4.08166e-10	1.21162e-10	3.007e-09	-5.40088e-08	2.26208e-08	300	610	0	-1.60765e-09	1.40257e-09	5.64238e-09	-5.3613e-07	2.59054e-07	-1.73658e-07	300	200	0	3.72553	0.456817	57.2104	-677.514	1500.78	236.295	-311	200	0	7.39463	5.21825	63.7792	488.591	-5.60511	831.494	-914	200	0
467	0	-8.24655e-10	4.69578e-10	2.0899e-09	9.14829e-08	5.15782e-08	2.03301e-08	300	610	0	-1.04326e-09	2.6686e-09	1.04887e-08	-9.48346e-07	5.43356e-07	-1.7683e-07	300	200	0	3.73489	0.423269	57.3159	-677.735	1495.78	231.242	-311	200	0	7.11381	5.31917	62.53	368.333	14.7395	825.661	-914	200	0	10.5262	5.95996	122.975	24517.2	79435.4	-5920.76	0	0	0
467	1	-2.83214e-10	4.79017e-10	5.0807e-09	2.26397e-07	2.24528e-07	1.21302e-08	300	610	0	1.5471e-10	4.31719e-09	1.67427e-08	-1.46865e-06	9.25164e-07	-1.45678e-07	300	200	0	3.72476	0.420584	57.3764	-677.667	1499.4	226.471	-311	200	0	6.76949	5.30563	61.1605	258.819	24.2048	813.531	-914	200	0
467	2	7.1723e-10	3.96102e-10	9.22897e-09	4.14102e-07	4.78776e-07	-4.64709e-09	300	610	0	2.20622e-09	6.28932e-09	2.41484e-08	-2.06906e-06	1.39739e-06	-6.12868e-08	300	200	0	3.69848	0.449236	57.3812	-674.759	1509.76	223.472	-311	200	0	6.38652	5.16744	59.9037	173.401	17.9995	801.224	-914	200	0
467	3	2.30855e-09	1.69751e-10	1.45302e-08	6.54704e-07	8.21702e-07	-3.28638e-08	300	610	0	5.31688e-09	8.41522e-09	3.20213e-08	-2.68428e-06	1.92894e-06	9.82013e-08	300	200	0	3.66351	0.499429	57.3381	-667.84	1523.05	222.939	-311	200	0	6.00584	4.93035	59.0104	120.353	-1.88252	796.339	-914	200	0
467	4	4.59759e-09	-2.59135e-10	2.07374e-08	9.37414e-07	1.24775e-06	-7.51256e-08	300	610	0	9.62464e-09	1.03677e-08	3.90744e-08	-3.19769e-06	2.45347e-06	3.55232e-07	300	200	0	3.62998	0.55827	57.2602	-658.494	1535.18	225.012	-311	200	0	5.68743	4.63812	58.6716	96.4944	-29.1509	803.507	-914	200	0
467	5	7.62548e-09	-9.51353e-10	2.72333e-08	1.23474e-06	1.73003e-06	-1.33052e-07	300	610	0	1.51212e-08	1.16137e-08	4.32391e-08	-3.42757e-06	2.857e-06	7.28616e-07	300	200	0	3.60667	0.615071	57.1532	-650.389	1543.28	229.336	-311	200	0	5.47308	4.33293	58.9046	87.4775	-59.4955	821.952	-914	200	0
467	6	1.13106e-08	-1.95803e-09	3.28842e-08	1.49583e-06	2.2101e-06	-2.06212e-07	300	610	0	2.15457e-08	1.13726e-08	4.15163e-08	-3.11664e-06	2.96641e-06	1.22695e-06	300	200	0	3.59681	0.661214	57.0212	-646.654	1545.38	235.181	-311	200	0	5.36229	4.05309	59.5372	76.7809	-91.7985	847.489	-914	200	0
467	7	1.53745e-08	-3.3029e-09	3.58937e-08	1.63975e-06	2.58678e-06	-2.90697e-07	300	610	0	2.82517e-08	8.59496e-09	2.99108e-08	-1.92955e-06	2.54158e-06	1.83925e-06	300	200	0	3.59895	0.689903	56.8738	-648.269	1539.83	241.631	-311	200	0	5.33038	3.84083	60.3388	57.2275	-128.36	876.559	-914	200	0
467	8	1.92547e-08	-4.95709e-09	3.36848e-08	1.55004e-06	2.70552e-06	-3.77358e-07	300	610	0	3.4057e-08	1.98156e-09	3.52322e-09	5.35244e-07	1.27564e-06	2.52283e-06	300	200	0	3.61048	0.700692	56.7323	-655.003	1526.44	247.595	-311	200	0	5.35499	3.7278	61.1494	32.2966	-178.076	906.561	-914	200	0
467	9	2.20107e-08	-6.80626e-09	2.28579e-08	1.07258e-06	2.351e-06	-4.49835e-07	300	610	0	3.70917e-08	-9.9319e-09	-4.31028e-08	4.71122e-06	-1.19071e-06	3.18861e-06	300	200	0	3.62822	0.702159	56.6324	-666.336	1507.87	251.69	-311	200	0	5.41694	3.7075	61.8869	8.15303	-252.198	934.39	-914	200	0
468	0	2.22399e-08	-8.61109e-09	-7.13011e-10	1.97405e-08	1.24688e-06	-4.82612e-07	300	610	0	3.46785e-08	-2.85932e-08	-1.1526e-07	1.09974e-05	-5.23345e-06	3.68537e-06	300	200	0	3.64734	0.706081	56.6167	-680.631	1488.01	252.425	-311	200	0	5.48857	3.74335	62.5003	-9.61599	-350.175	956.638	-914	200	0	9.33476	4.88704	118.431	23125.1	75073.2	-4788.31	0	0	0
468	1	1.80267e-08	-9.96455e-09	-4.15615e-08	-1.81554e-06	-9.32048e-07	-4.39543e-07	300	610	0	2.329e-08	-5.51211e-08	-2.16861e-07	1.96505e-05	-1.11797e-05	3.78517e-06	300	200	0	3.66272	0.718892	56.7142	-694.955	1469.85	249.07	-311	200	0	5.5465	3.80611	62.9508	-12.2435	-450.671	969.454	-914	200	0
468	2	6.96064e-09	-1.02523e-08	-1.0399e-07	-4.63112e-06	-4.52854e-06	-2.73489e-07	300	610	0	-1.34731e-09	-8.98302e-08	-3.48604e-07	3.06256e-05	-1.92035e-05	3.17383e-06	300	200	0	3.67079	0.739749	56.9175	-706.53	1455.81	242.348	-311	200	0	5.59595	3.88542	63.1878	13.2346	-518.496	969.221	-914	200	0
468	3	-1.37297e-08	-8.62678e-09	-1.91007e-07	-8.56785e-06	-9.84477e-06	7.20368e-08	300	610	0	-4.3919e-08	-1.31571e-07	-5.05453e-07	4.33638e-05	-2.91771e-05	1.45239e-06	300	200	0	3.66943	0.765216	57.1795	-713.895	1448.57	234.157	-311	200	0	5.6625	3.97809	63.1467	75.7501	-521.611	955.738	-914	200	0
468	4	-4.68688e-08	-4.01067e-09	-3.02744e-07	-1.36383e-05	-1.70497e-05	6.58065e-07	300	610	0	-1.08856e-07	-1.76888e-07	-6.73443e-07	5.65268e-05	-4.04735e-05	-1.84283e-06	300	200	0	3.65852	0.792589	57.4433	-717.06	1450.1	226.715	-311	200	0	5.76105	4.08761	62.8341	169.381	-444.56	933.608	-914	200	0
468	5	-9.47879e-08	4.84971e-09	-4.34309e-07	-1.9629e-05	-2.60456e-05	1.54087e-06	300	610	0	-1.99226e-07	-2.19025e-07	-8.25975e-07	6.76993e-05	-5.17284e-05	-7.19201e-06	300	200	0	3.64257	0.818772	57.6676	-717.011	1460.58	221.668	-311	200	0	5.885	4.2228	62.3876	273.148	-289.721	911.009	-914	200	0
468	6	-1.58477e-07	1.92547e-08	-5.73075e-07	-2.59782e-05	-3.62909e-05	2.75679e-06	300	610	0	-3.15092e-07	-2.46894e-07	-9.19993e-07	7.30928e-05	-6.05771e-05	-1.50043e-05	300	200	0	3.62925	0.838954	57.8277	-714.915	1478.6	219.657	-311	200	0	6.01781	4.38741	62.0027	362.721	-73.1075	898.325	-914	200	0
468	7	-2.36387e-07	4.03162e-08	-6.95592e-07	-3.16342e-05	-4.65849e-05	4.29995e-06	300	610	0	-4.51276e-07	-2.4417e-07	-8.92741e-07	6.73167e-05	-6.34057e-05	-2.54808e-05	300	200	0	3.62231	0.847411	57.9172	-712.537	1502.2	220.375	-311	200	0	6.14531	4.5801	61.8037	423.455	175.275	905.571	-914	200	0
468	8	-3.22876e-07	6.85879e-08	-7.64441e-07	-3.49117e-05	-5.4829e-05	6.09228e-06	300	610	0	-5.94559e-07	-1.888e-07	-6.60218e-07	4.33113e-05	-5.51774e-05	-3.84183e-05	300	200	0	3.61838	0.840377	57.9459	-713.656	1530.68	222.701	-311	200	0	6.26479	4.80141	61.7717	457.389	414.306	939.284	-914	200	0
468	9	-4.06351e-07	1.03537e-07	-7.2567e-07	-3.33727e-05	-5.77981e-05	7.94629e-06	300	610	0	-7.20476e-07	-5.33446e-08	-1.18891e-07	-7.42202e-06	-2.94242e-05	-5.29537e-05	300	200	0	3.61165	0.819211	57.9272	-722.692	1565.33	225.106	-311	200	0	6.38515	5.05319	61.7981	482.768	607.872	1000.86	-914	200	0
469	0	-4.67274e-07	1.42854e-07	-5.07758e-07	-2.37757e-05	-5.09768e-05	9.52316e-06	300	610	0	-7.9008e-07	1.93311e-07	8.47283e-07	-9.41223e-05	2.14694e-05	-6.72541e-05	300	200	0	3.599	0.788915	57.8622	-740.443	1607.28	226.376	-311	200	0	6.51503	5.33274	61.8016	524.001	741.014	1084.7	-914	200	0	9.30854	6.09252	119.438	23898.6	77058.3	-5680.14	0	0	0
469	1	-4.76339e-07	1.81614e-07	-2.34567e-08	-2.15355e-06	-2.85418e-05	1.0291e-05	300	610	0	-7.47305e-07	5.82229e-07	2.35203e-06	-0.0002254	0.000105535	-7.81801e-05	300	200	0	3.58101	0.75366	57.7368	-762.632	1654.39	226.116	-311	200	0	6.65125	5.62393	61.7625	596.609	820.216	1177.23	-914	200	0
469	2	-3.93329e-07	2.11367e-07	8.23742e-07	3.59e-05	1.63974e-05	9.49248e-06	300	610	0	-5.17942e-07	1.13793e-06	4.48147e-06	-0.000406989	0.000229865	-8.09717e-05	300	200	0	3.56125	0.716635	57.5423	-782.792	1700.1	224.777	-311	200	0	6.77138	5.88707	61.6843	700.638	862.924	1261.26	-914	200	0
469	3	-1.6739e-07	2.19287e-07	2.12644e-06	9.46412e-05	9.11589e-05	6.13521e-06	300	610	0	-1.16129e-08	1.86848e-06	7.25586e-06	-0.000638427	0.000398443	-6.90363e-05	300	200	0	3.5461	0.682752	57.2959	-795.559	1735.18	223.32	-311	200	0	6.82946	6.06359	61.5857	825.77	884.056	1322.71	-914	200	0
469	4	2.60292e-07	1.87588e-07	3.95124e-06	0.000177183	0.000202287	-9.76228e-07	300	610	0	8.71443e-07	2.75165e-06	1.05767e-05	-0.000908574	0.000609024	-3.39616e-05	300	200	0	3.54433	0.65748	57.0294	-798.275	1752.07	222.854	-311	200	0	6.7679	6.10709	61.5025	956.041	885.151	1353.17	-914	200	0
469	5	9.50174e-07	9.35562e-08	6.30573e-06	0.000284005	0.000353622	-1.31426e-05	300	610	0	2.22661e-06	3.71714e-06	1.41593e-05	-0.00119003	0.000848991	3.40856e-05	300	200	0	3.56318	0.642694	56.7754	-790.953	1747.97	224.217	-311	200	0	6.54894	6.01569	61.5016	1067.02	856.943	1348.4	-914	200	0
469	6	1.95304e-06	-8.93919e-08	9.09325e-06	0.000410905	0.000543506	-3.15779e-05	300	610	0	4.12191e-06	4.62558e-06	1.74542e-05	-0.00143278	0.00109031	0.00014537	300	200	0	3.60204	0.635295	56.5707	-775.269	1725.59	227.581	-311	200	0	6.18035	5.83342	61.7019	1127.25	791.609	1306.53	-914	200	0
469	7	3.2923e-06	-3.89053e-07	1.20559e-05	0.000546411	0.000761063	-5.70939e-05	300	610	0	6.56362e-06	5.24642e-06	1.95657e-05	-0.00155789	0.00128394	0.000308781	300	200	0	3.65065	0.630183	56.4469	-754.172	1693.18	232.707	-311	200	0	5.70996	5.62364	62.1855	1113.24	690.221	1230.77	-914	200	0
469	8	4.93895e-06	-8.2957e-07	1.47088e-05	0.000668788	0.000981638	-8.96339e-05	300	610	0	9.44935e-06	5.23831e-06	1.91808e-05	-0.00145244	0.00135446	0.000528966	300	200	0	3.69481	0.623743	56.4035	-731.417	1662.37	239.508	-311	200	0	5.19966	5.43601	62.8562	1024.58	564.257	1133.5	-914	200	0
469	9	6.77875e-06	-1.42373e-06	1.62728e-05	0.000742952	0.00116172	-0.000127643	300	610	0	1.2509e-05	4.13796e-06	1.45341e-05	-0.00096784	0.00119626	0.00080224	300	200	0	3.72373	0.613886	56.4049	-710.068	1643.05	247.904	-311	200	0	4.71145	5.28338	63.4869	882.549	432.322	1032.82	-914	200	0
470	0	8.57301e-06	-2.1619e-06	1.56186e-05	0.00071788	0.00123403	-0.000167283	300	610	0	1.52366e-05	1.36608e-06	3.43814e-06	7.5709e-05	0.000673039	0.00111118	300	200	0	3.73332	0.599576	56.4051	-691.352	1639.65	257.503	-311	200	0	4.30573	5.14441	63.9197	718.367	308.341	944.379	-914	200	0	9.30847	6.09246	119.437	23898.5	77058.4	-5680.13	0	0	0
470	1	9.91596e-06	-2.99748e-06	1.1242e-05	0.00052541	0.00110391	-0.000201539	300	610	0	1.68211e-05	-3.73827e-06	-1.65737e-05	0.00187503	-0.000376554	0.0014181	300	200	0	3.72588	0.583736	56.3684	-674.666	1650.59	267.715	-311	200	0	4.0338	4.99455	64.1364	566.439	190.549	878.941	-914	200	0
470	2	1.01955e-05	-3.82922e-06	1.29878e-06	8.1699e-05	0.000648672	-0.000219327	300	610	0	1.60889e-05	-1.1841e-05	-4.7943e-05	0.00461573	-0.002124	0.00165785	300	200	0	3.70819	0.573637	56.2816	-658.682	1670.5	277.862	-311	200	0	3.92624	4.83771	64.1588	460.155	64.4936	843.311	-914	200	0
470	3	8.56752e-06	-4.4818e-06	-1.62646e-05	-0.000706979	-0.000277621	-0.000204785	300	610	0	1.14792e-05	-2.34784e-05	-9.25613e-05	0.00842544	-0.00472286	0.00173105	300	200	0	3.68727	0.574194	56.1608	-643.223	1693.08	286.743	-311	200	0	3.98472	4.70645	63.9929	419.605	-81.7613	837.411	-914	200	0
470	4	3.95938e-06	-4.68743e-06	-4.34395e-05	-0.00193211	-0.00183113	-0.000137027	300	610	0	1.08111e-06	-3.88505e-05	-0.000150971	0.0133044	-0.00826363	0.00149942	300	200	0	3.6667	0.583673	56.0435	-629.546	1712.49	292.321	-311	200	0	4.18531	4.63428	63.6872	440.138	-244.462	851.177	-914	200	0
470	5	-4.87648e-06	-4.07308e-06	-8.16964e-05	-0.00366229	-0.00415341	9.23755e-06	300	610	0	-1.72282e-05	-5.75306e-05	-0.000221255	0.0190314	-0.0127084	0.00078562	300	200	0	3.65017	0.599265	55.9648	-618.498	1724.35	292.919	-311	200	0	4.49627	4.63178	63.3559	493.657	-407.043	868.114	-914	200	0
470	6	-1.92333e-05	-2.15994e-06	-0.000131295	-0.00591213	-0.00733121	0.000261717	300	610	0	-4.55006e-05	-7.80906e-05	-0.000297618	0.0250459	-0.0178039	-0.00061879	300	200	0	3.64552	0.62285	55.9481	-609.712	1726.61	289.005	-311	200	0	4.88962	4.68343	63.0945	542.838	-552.329	874.322	-914	200	0
470	7	-4.02155e-05	1.61544e-06	-0.000190334	-0.00859925	-0.0113381	0.000646578	300	610	0	-8.52388e-05	-9.76569e-05	-0.000368719	0.030313	-0.0229743	-0.00293313	300	200	0	3.65877	0.65691	56.0131	-602.701	1718.87	283.155	-311	200	0	5.33116	4.7575	62.9261	560.943	-667.322	865.884	-914	200	0
470	8	-6.83699e-05	7.8469e-06	-0.000253551	-0.0114897	-0.015956	0.00118188	300	610	0	-0.000136679	-0.000111437	-0.000415924	0.0331881	-0.0272032	-0.00635019	300	200	0	3.68682	0.696849	56.1698	-597.598	1701.48	278.383	-311	200	0	5.77067	4.82304	62.8484	541.241	-744.47	848.937	-914	200	0
470	9	-0.000103161	1.7058e-05	-0.000310925	-0.0141345	-0.020679	0.00186784	300	610	0	-0.000197806	-0.000112297	-0.000411777	0.0313066	-0.0289172	-0.0109766	300	200	0	3.71991	0.731643	56.4005	-595.58	1676.61	276.7	-311	200	0	6.15426	4.86337	62.8848	492.398	-784.981	833.151	-914	200	0
471	0	-0.00014228	2.95413e-05	-0.000346239	-0.0158034	-0.0246057	0.00267358	300	610	0	-0.000263103	-9.05064e-05	-0.000319177	0.0215423	-0.0259021	-0.016747	300	200	0	3.74967	0.752256	56.6683	-599.136	1649.47	278.918	-311	200	0	6.43989	4.87255	63.0821	431.294	-796.269	823.879	-914	200	0	9.42548	5.23086	121.739	24076	78073.4	-5149.53	0	0	0
471	1	-0.000180815	4.51275e-05	-0.000335862	-0.0154291	-0.0263328	0.00352059	300	610	0	-0.000322116	-3.38379e-05	-9.1934e-05	9.22986e-05	-0.0152867	-0.0233106	300	200	0	3.77357	0.756794	56.9468	-610.636	1626.4	285.139	-311	200	0	6.59963	4.84663	63.4694	374.384	-784.602	819.983	-914	200	0
471	2	-0.000210343	6.28783e-05	-0.000248168	-0.0115786	-0.0238763	0.00426372	300	610	0	-0.000357959	7.17412e-05	0.000322369	-0.0372343	0.00634643	-0.0298928	300	200	0	3.79263	0.748358	57.2272	-630.202	1610.86	295.073	-311	200	0	6.62219	4.78372	64.0399	328.901	-751.036	817.576	-914	200	0
471	3	-0.000218083	8.0713e-05	-4.41818e-05	-0.0024805	-0.0146526	0.00467208	300	610	0	-0.000346072	0.000240496	0.00097611	-0.0944346	0.0426564	-0.0351422	300	200	0	3.80654	0.731325	57.4902	-655.644	1601.45	308.123	-311	200	0	6.5192	4.68485	64.7887	294.096	-693.604	811.66	-914	200	0
471	4	-0.000186322	9.49955e-05	0.000319769	0.013858	0.00442844	0.00441351	300	610	0	-0.000253634	0.000484137	0.00191073	-0.174339	0.0969639	-0.0369851	300	200	0	3.81118	0.710193	57.6886	-683.769	1593.35	323.047	-311	200	0	6.32118	4.55357	65.7124	270.067	-612.331	795.684	-914	200	0
471	5	-9.24438e-05	0.000100138	0.000886471	0.0394015	0.0366974	0.00304857	300	610	0	-4.02635e-05	0.000807502	0.00314008	-0.277164	0.171313	-0.0325211	300	200	0	3.79994	0.690189	57.7735	-710.523	1581.38	337.601	-311	200	0	6.06429	4.39961	66.7313	260.519	-510.705	765.182	-914	200	0
471	6	9.0006e-05	8.8317e-05	0.0016883	0.0756582	0.0852122	4.23863e-05	300	610	0	0.000339196	0.00120248	0.00462712	-0.39853	0.265102	-0.0180131	300	200	0	3.76822	0.677104	57.7231	-730.973	1562.57	349.372	-311	200	0	5.78645	4.23868	67.6363	265.886	-393.837	722.37	-914	200	0
471	7	0.000388673	4.94431e-05	0.00273281	0.12303	0.151923	-0.00519499	300	610	0	0.000928845	0.00164009	0.00625399	-0.526978	0.373254	0.0109556	300	200	0	3.71771	0.675341	57.5478	-741.164	1537.23	357.208	-311	200	0	5.53064	4.08519	68.1478	277.643	-267.755	675.914	-914	200	0
471	8	0.00082754	-2.84223e-05	0.00398281	0.17991	0.236448	-0.013227	300	610	0	0.0017618	0.00206113	0.0077867	-0.641107	0.483961	0.0590685	300	200	0	3.65632	0.686465	57.2899	-740.012	1508.37	361.544	-311	200	0	5.34002	3.94974	68.0658	283.007	-141.924	636.971	-914	200	0
471	9	0.00141925	-0.000157958	0.005331	0.241533	0.334429	-0.024454	300	610	0	0.0028452	0.00236603	0.00883781	-0.706667	0.576154	0.130501	300	200	0	3.59516	0.710274	57.0066	-729.245	1480.1	363.796	-311	200	0	5.24847	3.8418	67.3691	274.226	-31.2143	614.761	-914	200	0
472	0	0.00215409	-0.000350501	0.00657043	0.298628	0.435496	-0.03891	300	610	0	0.00413953	0.0024057	0.00883333	-0.674155	0.617029	0.227681	300	200	0	3.54504	0.745602	56.7418	-713.023	1456.55	365.559	-311	200	0	5.27181	3.76571	66.1925	251.177	47.6695	614.603	-914	200	0	9.62227	5.14948	120.57	23828.3	77438.5	-4772.41	0	0	0
472	1	0.0029855	-0.000612706	0.00736365	0.336006	0.520973	-0.0559844	300	610	0	0.00553235	0.00197584	0.00699382	-0.477811	0.560171	0.349491	300	200	0	3.51316	0.788903	56.5172	-697.263	1440.67	367.49	-311	200	0	5.40196	3.71745	64.7612	216.861	81.8748	638.904	-914	200	0
472	2	0.00381246	-0.000941698	0.00721632	0.33134	0.56161	-0.0740724	300	610	0	0.00680762	0.000818459	0.00234411	-0.0372327	0.345119	0.48888	300	200	0	3.50142	0.83413	56.3391	-686.502	1433.28	368.89	-311	200	0	5.6089	3.69331	63.3444	175.062	66.2188	686.714	-914	200	0
472	3	0.00446021	-0.00131863	0.00546366	0.254518	0.51583	-0.0901722	300	610	0	0.00761401	-0.00136426	-0.00622911	0.736776	-0.100482	0.629939	300	200	0	3.508	0.874787	56.2028	-681.056	1433.41	368.896	-311	200	0	5.84734	3.69712	62.2015	133.044	6.59552	752.326	-914	200	0
472	4	0.00466193	-0.00170079	0.00128231	0.0681231	0.329241	-0.0994757	300	610	0	0.00743766	-0.00487771	-0.0198486	1.93021	-0.854669	0.744652	300	200	0	3.53152	0.905143	56.1065	-678.064	1439.58	367.524	-311	200	0	6.07073	3.73629	61.483	101.099	-77.4147	827.847	-914	200	0
472	5	0.00404604	-0.00201277	-0.00625612	-0.270195	-0.0635637	-0.0950293	300	610	0	0.00558862	-0.00997711	-0.0394208	3.60566	-1.98918	0.789754	300	200	0	3.57326	0.920566	56.0655	-674.21	1450.67	365.301	-311	200	0	6.24877	3.8135	61.1683	88.0343	-155.386	907.906	-914	200	0
472	6	0.00213584	-0.00213802	-0.0180702	-0.802595	-0.733578	-0.0675899	300	610	0	0.00121374	-0.0167775	-0.0652878	5.77205	-3.54993	0.704432	300	200	0	3.63431	0.918886	56.1002	-667.24	1465.18	362.956	-311	200	0	6.36342	3.91983	61.1314	100.085	-197.587	990.394	-914	200	0
472	7	-0.00162943	-0.00191252	-0.0348711	-1.56216	-1.7468	-0.00584939	300	610	0	-0.00664707	-0.0251261	-0.0967391	8.34308	-5.52836	0.409958	300	200	0	3.71076	0.903308	56.2205	-656.62	1479.77	361.678	-311	200	0	6.39374	4.03634	61.2696	142.805	-190.625	1071.24	-914	200	0
472	8	-0.00784039	-0.00112371	-0.0568615	-2.55931	-3.14685	0.102747	300	610	0	-0.0189408	-0.0344365	-0.131381	11.0847	-7.82302	-0.187224	300	200	0	3.79249	0.882072	56.4254	-643.435	1488.65	362.703	-311	200	0	6.32779	4.15053	61.5786	220.095	-144.76	1141.28	-914	200	0
472	9	-0.0170172	0.00048126	-0.0833177	-3.76291	-4.92938	0.270321	300	610	0	-0.0363954	-0.0434888	-0.16439	13.5547	-10.1918	-1.18707	300	200	0	3.86705	0.862358	56.7028	-628.921	1485.6	366.578	-311	200	0	6.18742	4.27262	62.1318	328.639	-85.0292	1191.19	-914	200	0
473	0	-0.0294493	0.00317296	-0.112055	-5.07603	-7.0075	0.505724	300	610	0	-0.0592067	-0.0502152	-0.187712	15.0398	-12.1984	-2.67991	300	200	0	3.92448	0.847283	57.0223	-613.619	1468.42	373.062	-311	200	0	6.01788	4.42847	62.9821	454.04	-34.9167	1216.26	-914	200	0	9.55188	5.36603	121.493	24041.5	77211	-4687.16	0	0	0
473	1	-0.0449655	0.0071966	-0.138801	-6.3073	-9.16883	0.810284	300	610	0	-0.0866043	-0.0515014	-0.189351	14.5041	-13.1589	-4.72067	300	200	0	3.95957	0.838744	57.3345	-598.873	1440.81	381.515	-311	200	0	5.8552	4.63747	64.0969	575.379	-6.45291	1215.27	-914	200	0
473	2	-0.0626283	0.0127025	-0.156537	-7.14091	-11.0267	1.17197	300	610	0	-0.116298	-0.0430589	-0.152937	10.5647	-12.1008	-7.2912	300	200	0	3.97255	0.837287	57.5792	-587.629	1409.49	391.412	-311	200	0	5.72082	4.89562	65.3904	674.478	0.79232	1189.55	-914	200	0
473	3	-0.0803617	0.0196448	-0.154925	-7.11001	-11.9714	1.55803	300	610	0	-0.143827	-0.019446	-0.0578885	1.52221	-7.75114	-10.2501	300	200	0	3.96699	0.839651	57.7038	-582.495	1380.48	402.615	-311	200	0	5.63101	5.17031	66.7653	742.557	-5.14796	1144.87	-914	200	0
473	4	-0.0945408	0.0276456	-0.119995	-5.58189	-11.1322	1.9064	300	610	0	-0.161882	0.0256557	0.119431	-14.5208	1.42147	-13.271	300	200	0	3.94571	0.841186	57.6844	-584.076	1358.26	414.896	-311	200	0	5.59293	5.41369	68.1121	780.821	-16.1688	1090.19	-914	200	0
473	5	-0.0995977	0.0358285	-0.0343588	-1.76658	-7.364	2.11699	300	610	0	-0.159717	0.0987801	0.403074	-39.4129	17.0804	-15.7732	300	200	0	3.90994	0.839958	57.5325	-591.55	1346	427.339	-311	200	0	5.60177	5.59148	69.3088	796.432	-25.5321	1033.48	-914	200	0
473	6	-0.0877399	0.0426313	0.121711	5.23563	0.716901	2.04428	300	610	0	-0.122832	0.20548	0.812824	-74.5343	40.7738	-16.8544	300	200	0	3.86149	0.836859	57.2917	-603.494	1345.06	438.864	-311	200	0	5.64333	5.69926	70.2412	798.796	-23.8898	981.31	-914	200	0
473	7	-0.0489217	0.045623	0.367922	16.3287	14.6232	1.4939	300	610	0	-0.0332072	0.348451	1.35694	-120.164	73.5281	-15.2399	300	200	0	3.80454	0.833714	57.0302	-617.84	1354.37	449.123	-311	200	0	5.69515	5.74813	70.8348	796.627	-3.44103	940.727	-914	200	0
473	8	0.0287386	0.0413658	0.719856	32.2367	35.7777	0.226857	300	610	0	0.129561	0.524862	2.02193	-174.61	115.25	-9.27151	300	200	0	3.74598	0.83165	56.8162	-632.154	1371.25	458.275	-311	200	0	5.73627	5.74412	71.0824	793.553	30.7809	918.412	-914	200	0
473	9	0.157852	0.0253834	1.18269	53.2203	65.1522	-2.02393	300	610	0	0.385795	0.72285	2.75925	-233.097	163.916	3.03168	300	200	0	3.69293	0.829784	56.6869	-644.718	1393.76	466.329	-311	200	0	5.76256	5.69084	71.0544	787.188	58.811	917.949	-914	200	0
474	0	0.349683	-0.00767802	1.74245	78.6805	102.732	-5.51897	300	610	0	0.751455	0.917312	3.46948	-286.487	214.571	23.8017	300	200	0	3.65034	0.825329	56.638	-655.396	1421.38	473.199	-311	200	0	5.7835	5.60401	70.8549	776.201	58.1266	937.448	-914	200	0	12.5748	3.87408	115.537	23587	82643.1	-7419.14	0	0	0
474	1	0.610818	-0.0635889	2.35469	106.647	146.792	-10.4534	300	610	0	1.23161	1.06532	3.98532	-319.939	258.178	54.9908	300	200	0	3.62142	0.815319	56.6405	-665.021	1452.92	478.994	-311	200	0	5.80241	5.51256	70.5231	765.291	18.301	969.694	-914	200	0
474	2	0.938342	-0.147647	2.93127	133.174	192.983	-16.868	300	610	0	1.81135	1.10183	4.05609	-311.777	280.486	97.8343	300	200	0	3.60742	0.798045	56.6758	-673.811	1485.82	484.071	-311	200	0	5.81552	5.44416	69.9984	761.933	-52.8332	1005.99	-914	200	0
474	3	1.31342	-0.263231	3.32626	151.697	233.305	-24.527	300	610	0	2.44406	0.93685	3.33808	-232.93	261.122	152.063	300	200	0	3.60601	0.773893	56.7551	-681.025	1516.9	489.007	-311	200	0	5.82496	5.40897	69.2019	772.225	-133.38	1040.07	-914	200	0
474	4	1.69342	-0.409679	3.3235	152.455	255.057	-32.762	300	610	0	3.0377	0.455638	1.39707	-47.4906	173.296	214.85	300	200	0	3.61166	0.747129	56.8987	-686.48	1542.66	494.306	-311	200	0	5.84311	5.40096	68.1349	798.325	-201.083	1068.83	-914	200	0
474	5	2.00319	-0.579438	2.62952	122.16	239.999	-40.2914	300	610	0	3.4403	-0.475807	-2.2686	284.888	-15.3937	279.501	293.214	74.4212	0	3.61904	0.727015	57.1151	-691.667	1559.7	500.069	-311	200	0	5.89502	5.41599	66.89	839.105	-245.518	1091.44	-914	200	0
474	6	2.12658	-0.754542	0.877235	44.1377	164.042	-45.0319	300	610	0	3.42713	-1.99718	-8.17378	803.911	-340.385	333.989	258.356	101.648	0	3.62633	0.724748	57.4014	-698.329	1564.96	506.246	-311	200	0	6.00687	5.45701	65.5825	892.021	-267.807	1108.33	-914	200	0
474	7	1.90021	-0.90263	-2.35239	-100.718	-2.08547	-43.939	299.113	652.815	0	2.69355	-4.22913	-16.7496	1539.93	-835.052	359.5	250.145	108.061	0	3.6339	0.746945	57.7398	-706.312	1556.58	513.255	-311	200	0	6.18137	5.52452	64.2721	949.11	-275.147	1119.4	-914	200	0
474	8	1.11244	-0.973021	-7.4818	-331.777	-290.595	-32.9266	261.16	654.345	0	0.859105	-7.23413	-28.192	2500.75	-1522.25	329.322	246.004	111.296	0	3.64084	0.791338	58.0939	-713.777	1534.98	521.971	-311	200	0	6.39194	5.61548	62.9432	995.008	-277.498	1123.11	-914	200	0
474	9	-0.488378	-0.89368	-14.8518	-664.854	-732.133	-6.94518	250.704	654.766	0	-2.47085	-10.9678	-42.3193	3659.38	-2404.96	212.009	243.171	113.529	0	3.6448	0.848555	58.4227	-719.205	1503.06	532.749	-311	200	0	6.59278	5.72111	61.594	1016	-283.007	1117.94	-914	200	0
475	0	-3.17138	-0.570366	-24.5905	-1106.3	-1348.27	39.6839	245.171	654.989	0	-7.53364	-15.2579	-58.6226	4959.87	-3464.89	-16.1582	240.895	115.393	0	3.64422	0.906968	58.6966	-722.42	1466.72	544.575	-311	200	0	6.73363	5.81585	60.3688	1009.46	-291.093	1104.73	-914	200	0	-74.5972	-20.0094	-119.403	-55026.1	141106	15951.6	1147.88	450.222	0
475	1	-7.17447	0.105755	-36.4799	-1646.82	-2141.64	112.453	241.293	655.143	0	-14.2555	-19.8612	-76.5438	6346.01	-4673.58	-357.492	238.942	117.093	0	3.63996	0.955566	58.8992	-723.542	1434.82	555.389	-311	200	0	6.78164	5.86497	59.5429	981.213	-290.998	1086.68	-914	200	0
475	2	-12.6134	1.22797	-49.9874	-2262.24	-3091.35	214.869	238.157	655.256	0	-22.3127	-24.5601	-95.7194	7786.74	-6005.79	-792.877	237.256	118.65	0	3.63471	0.985591	59.0146	-722.013	1415.71	563.163	-311	200	0	6.73714	5.85568	59.3397	937.676	-271.655	1068.64	-914	200	0
475	3	-19.3984	2.83249	-64.5604	-2925.51	-4164.92	345.993	235.488	655.314	0	-31.3394	-29.2029	-116.011	9275.06	-7446.04	-1295.18	235.816	120.05	0	3.63008	0.993702	59.0183	-717.242	1413.34	566.808	-311	200	0	6.62488	5.8128	59.8129	884.786	-231.655	1055.7	-914	200	0
475	4	-27.2872	4.89226	-79.9361	-3619.76	-5340.85	499.763	233.186	655.283	0	-41.0793	-33.6656	-137.392	10811	-8987.78	-1844.46	234.583	121.313	0	3.62394	0.983256	58.893	-709.291	1426.78	566.762	-311	200	0	6.46699	5.78045	60.9066	829.575	-175.875	1050.52	-914	200	0
475	5	-36.0659	7.34634	-96.1626	-4339.7	-6619.08	668.882	231.168	655.129	0	-51.4277	-37.7913	-159.804	12387.3	-10626.5	-2436.7	233.503	122.484	0	3.61191	0.961234	58.6519	-698.942	1452.2	564.74	-311	200	0	6.26854	5.78878	62.5385	776.19	-108.91	1051.74	-914	200	0
475	6	-45.6552	10.1082	-113.394	-5084.2	-8011.5	851.398	229.348	654.837	0	-62.3884	-41.3569	-183.06	13985.1	-12351	-3082.46	232.53	123.604	0	3.59255	0.935445	58.3366	-687.725	1484.39	562.352	-311	200	0	6.02729	5.82779	64.5706	722.048	-41.2438	1054.73	-914	200	0
475	7	-56.0627	13.0424	-131.695	-5849.06	-9524.72	1052.82	227.676	654.414	0	-73.9745	-44.0942	-206.859	15577.6	-14138.2	-3796.31	231.653	124.694	0	3.56985	0.914681	57.9938	-677.306	1517.79	560.331	-311	200	0	5.74919	5.85077	66.7493	660.447	6.13723	1053.15	-914	200	0
475	8	-67.2809	15.9469	-150.956	-6623.62	-11149	1282.21	226.144	653.878	0	-86.112	-45.7585	-230.867	17138	-15953.8	-4585.34	230.896	125.767	0	3.54974	0.907631	57.6585	-668.373	1548.31	559.258	-311	200	0	5.45666	5.80988	68.7382	586.052	17.7159	1042.01	-914	200	0
475	9	-79.2096	18.5646	-170.889	-7390.31	-12856.6	1548.35	224.767	653.246	0	-98.5922	-46.2048	-254.823	18645.8	-17754.5	-5443.6	230.326	126.828	0	3.53481	0.917592	57.355	-660.447	1574.5	560.164	-311	200	0	5.18457	5.68734	70.2412	499.36	1.2214	1020.42	-914	200	0
476	0	-91.6157	20.6293	-191.097	-8126.39	-14604.1	1857.24	223.577	652.525	0	-111.075	-45.4298	-278.64	20094	-19492.1	-6351.66	230.046	127.885	0	3.52308	0.93881	57.1035	-653.247	1596.86	563.979	-311	200	0	4.96695	5.49901	71.1098	408.939	-18.2772	991.508	-914	200	0	-277.397	-11.765	-569.461	-215250	256603	96068.8	426.468	376.464	0
476	1	-104.132	21.9291	-211.167	-8808.83	-16335.5	2208.82	222.642	651.715	0	-123.129	-43.5777	-302.473	21494.9	-21119.2	-7278.77	230.178	128.936	0	3.51107	0.961065	56.9231	-648.005	1616.24	570.642	-311	200	0	4.82409	5.28223	71.3387	327.724	-19.9016	962.016	-914	200	0
476	2	-116.293	22.3506	-230.788	-9421.32	-17989.2	2595.16	222.053	650.822	0	-134.303	-40.9266	-326.753	22884.6	-22592.6	-8186.84	230.857	129.964	0	3.49689	0.978466	56.8264	-647.136	1632.92	579.023	-311	200	0	4.75573	5.0749	70.9757	264.386	-0.784674	942.27	-914	200	0
476	3	-127.611	21.8924	-249.895	-9961.05	-19510.5	3001.87	221.925	649.861	0	-144.197	-37.863	-352.175	24321.8	-23876.6	-9036.36	232.202	130.938	0	3.48196	0.992475	56.8069	-652.495	1646.32	587.96	-311	200	0	4.74369	4.89958	70.0718	219.705	26.2456	942.432	-914	200	0
476	4	-137.651	20.6586	-268.832	-10443.3	-20863.1	3410.2	222.394	648.847	0	-152.535	-34.8391	-379.633	25881.6	-24945.5	-9793.42	234.291	131.824	0	3.4718	1.00697	56.8375	-663.233	1654.29	597.144	-311	200	0	4.76148	4.76651	68.7306	191.816	45.8824	965.537	-914	200	0
476	5	-146.11	18.8425	-288.46	-10902	-22035.2	3799.35	223.611	647.794	0	-159.21	-32.3204	-410.093	27644.9	-25784.7	-10435.5	237.125	132.589	0	3.47338	1.02386	56.8889	-675.52	1653.78	606.755	-311	200	0	4.79098	4.67785	67.1618	181.394	52.906	1005.92	-914	200	0
476	6	-152.877	16.7015	-310.148	-11386.4	-23039	4149.55	225.716	646.713	0	-164.32	-30.7369	-444.408	29683.3	-26390.8	-10955.8	240.616	133.207	0	3.49073	1.04476	56.9457	-685.073	1643.3	616.532	-311	200	0	4.83814	4.62592	65.6432	190.125	51.4228	1055.56	-914	200	0
476	7	-158.069	14.532	-335.668	-11956.6	-23905.6	4445.42	228.782	645.62	0	-168.169	-30.4523	-483.09	32043.8	-26771.9	-11365.2	244.582	133.669	0	3.52196	1.07201	57.002	-689.585	1624.47	625.229	-311	200	0	4.92373	4.60433	64.4261	217.143	46.2253	1108.86	-914	200	0
476	8	-162.043	12.6522	-367.001	-12677.4	-24679.5	4677.85	232.753	644.543	0	-171.212	-31.7417	-526.076	34734	-26947.9	-11688.4	248.776	133.975	0	3.56005	1.10433	57.0506	-688.923	1600.96	631.171	-311	200	0	5.06279	4.61812	63.6624	259.515	38.2023	1162.06	-914	200	0
476	9	-165.382	11.402	-406.07	-13610.4	-25412.2	4844.36	237.419	643.517	0	-173.931	-34.7659	-572.522	37711	-26945.4	-11954.9	252.936	134.132	0	3.59586	1.13517	57.0827	-684.151	1575.6	633.353	-311	200	0	5.26301	4.67519	63.3982	314.792	22.6592	1212.04	-914	200	0
477	0	-168.852	11.1476	-454.355	-14802.4	-26154.4	4948.98	242.436	642.579	0	-176.666	-39.5464	-620.695	40872.6	-26789.7	-12186.1	256.839	134.15	0	3.621	1.15657	57.095	-676.891	1548.38	631.453	-311	200	0	5.52498	4.778	63.6121	381.363	-6.66118	1254.99	-914	200	0	-362.282	-33.8984	-1349.53	-543652	487746	136133	348.188	401.423	0
477	1	-173.312	12.2654	-512.394	-16273.4	-26947.3	5002.24	247.409	641.76	0	-179.439	-45.9549	-668.009	44060.7	-26498.4	-12384.6	260.332	134.042	0	3.63194	1.16299	57.0921	-669.043	1518.05	625.151	-311	200	0	5.83103	4.92394	64.2402	457.157	-48.5889	1285.45	-914	200	0
477	2	-179.57	15.0924	-579.277	-18003.9	-27811.7	5020.9	251.989	641.08	0	-181.851	-53.7256	-711.297	47078.9	-26078.9	-12526.6	263.336	133.813	0	3.63236	1.15362	57.0808	-661.729	1484.64	614.481	-311	200	0	6.14052	5.10255	65.1636	538.095	-96.0171	1298.12	-914	200	0
477	3	-188.174	19.8612	-652.287	-19927.2	-28739.9	5023.92	255.94	640.55	0	-183.08	-62.4842	-747.344	49724.2	-25524.3	-12559.8	265.847	133.465	0	3.62924	1.13284	57.0667	-654.134	1449.73	600.843	-311	200	0	6.40159	5.28889	66.2203	617.25	-147.477	1290.62	-914	200	0
477	4	-199.185	26.6257	-726.839	-21927.6	-29688.8	5024.91	259.154	640.168	0	-181.989	-71.7877	-773.568	51827.3	-24809.5	-12411.4	267.928	133.002	0	3.62729	1.10628	57.0576	-644.939	1415.39	587.002	-311	200	0	6.56855	5.44617	67.265	686.047	-208.242	1264.79	-914	200	0
477	5	-211.989	35.1907	-796.877	-23849.8	-30580.1	5026.42	261.625	639.929	0	-177.347	-81.1785	-788.639	53290.2	-23898	-12003.2	269.697	132.428	0	3.6282	1.07495	57.0642	-635.114	1384.06	575.867	-311	200	0	6.6158	5.54261	68.2107	736.934	-280.193	1226.86	-914	200	0
477	6	-225.223	45.0942	-855.799	-25521.7	-31308.4	5017.93	263.416	639.822	0	-168.105	-90.2454	-792.807	54109.3	-22754.5	-11270.7	271.299	131.75	0	3.63439	1.03436	57.0965	-627.424	1358.63	569.302	-311	200	0	6.55222	5.56705	69.0116	766.164	-359.524	1184.62	-914	200	0
477	7	-236.89	55.6689	-897.819	-26786.5	-31757.5	4974.92	264.628	639.835	0	-153.656	-98.6715	-787.848	54375.1	-21356.5	-10179.9	272.893	130.983	0	3.65258	0.981399	57.1612	-623.983	1341.82	567.738	-311	200	0	6.41942	5.52532	69.6226	775.069	-441.562	1143.27	-914	200	0
477	8	-244.66	66.1503	-919.332	-27535.4	-31821.4	4861.21	265.386	639.952	0	-133.994	-106.247	-776.647	54248.8	-19699.8	-8736.66	274.635	130.15	0	3.69147	0.920079	57.258	-625.827	1336.05	570.365	-311	200	0	6.26419	5.42386	70.006	768.462	-520.895	1105.55	-914	200	0
477	9	-246.318	75.7878	-919.783	-27730.7	-31425.5	4637.42	265.834	640.149	0	-109.718	-112.845	-762.574	53923.3	-17803.6	-6986.99	276.653	129.288	0	3.7542	0.858312	57.3807	-633.333	1343.37	575.529	-311	200	0	6.11627	5.267	70.1834	752.283	-588.761	1073.96	-914	200	0
478	0	-240.224	83.9402	-901.626	-27409.4	-30542.4	4271.04	266.125	640.4	0	-81.9045	-118.382	-748.852	53584.3	-15709.6	-5008.56	279.022	128.445	0	3.83356	0.801293	57.5287	-646.033	1363.66	581.023	-311	200	0	5.98775	5.07225	70.239	732.413	-634.968	1051.6	-914	200	0	-48.9734	-28.7424	-1368.98	-547128	504097	41859.1	366.171	398.441	0
478	1	-225.613	90.1449	-869.468	-26669.3	-29196.4	3742.71	266.42	640.673	0	-51.8933	-122.775	-738.059	53379.7	-13476.4	-2897.25	281.741	127.676	0	3.91554	0.751324	57.7084	-662.426	1393.28	584.511	-311	200	0	5.87999	4.87895	70.244	714.645	-655.209	1042.7	-914	200	0
478	2	-202.673	94.1524	-828.826	-25644.9	-27456	3048.21	266.874	640.941	0	-21.0687	-125.934	-731.852	53403.7	-11168.6	-751.655	284.739	127.029	0	3.98654	0.712446	57.9157	-680.258	1427.63	584.682	-311	200	0	5.78267	4.73766	70.2121	707.214	-653.378	1049.34	-914	200	0
478	3	-172.384	95.9227	-785.026	-24482.2	-25416.3	2197.5	267.624	641.187	0	9.32815	-127.778	-730.919	53693	-8849	1340.75	287.893	126.54	0	4.03795	0.690192	58.1243	-697.856	1463.73	582.353	-311	200	0	5.67514	4.68471	70.152	720.902	-634.056	1065.73	-914	200	0
478	4	-136.231	95.5983	-742.491	-23316.1	-23180.3	1211.45	268.78	641.403	0	38.3164	-128.264	-735.094	54233.9	-6573.49	3312.48	291.058	126.222	0	4.0669	0.686198	58.2937	-715.42	1499.05	580.212	-311	200	0	5.5501	4.71684	70.1193	759.529	-595.961	1078.67	-914	200	0
478	5	-95.8875	93.4672	-704.441	-22255.5	-20844.4	117.063	270.41	641.593	0	65.2111	-127.422	-743.582	54976.8	-4388.78	5118.98	294.098	126.065	0	4.07363	0.697242	58.3865	-734.008	1530.09	581.453	-311	200	0	5.42869	4.79119	70.1647	810.625	-532.443	1075.16	-914	200	0
478	6	-52.9578	89.9207	-672.849	-21376.9	-18489.4	-1057.21	272.521	641.771	0	89.5816	-125.388	-755.229	55853.5	-2331.78	6736.11	296.913	126.044	0	4.05831	0.719319	58.3808	-752.998	1552.64	588.3	-311	200	0	5.33907	4.85372	70.2723	850.291	-438.719	1049.64	-914	200	0
478	7	-8.8266	85.401	-648.563	-20723.6	-16175.5	-2284.16	275.059	641.953	0	111.162	-122.41	-768.786	56793.8	-431.349	8153.82	299.439	126.125	0	4.02008	0.748874	58.2703	-768.982	1562.71	601.214	-311	200	0	5.28829	4.86715	70.399	857.036	-322.883	1006.32	-914	200	0
478	8	35.386	80.3351	-631.484	-20306	-13942.8	-3538.61	277.921	642.156	0	129.758	-118.826	-783.153	57740.3	1289.08	9368.27	301.646	126.272	0	3.95757	0.781762	58.0696	-777.394	1558.11	618.908	-311	200	0	5.25504	4.8219	70.5076	823.847	-207.536	956.049	-914	200	0
478	9	78.7829	75.0726	-620.778	-20105.1	-11817.5	-4796.85	280.963	642.387	0	145.204	-115.019	-797.562	58658.3	2810.57	10375.9	303.524	126.453	0	3.87169	0.815486	57.8188	-775.613	1539.94	638.528	-311	200	0	5.20573	4.7356	70.5363	763.489	-117.814	909.355	-914	200	0
479	0	120.597	69.8525	-615.12	-20079.8	-9821.61	-6035.26	284.033	642.644	0	157.359	-111.373	-811.657	59540.5	4120.98	11172.7	305.077	126.643	0	3.77045	0.851434	57.565	-764.711	1511.54	656.075	-311	200	0	5.12168	4.64524	70.4103	701.641	-68.5609	872.189	-914	200	0	421.1	-50.3053	-1372.82	-488391	514818	-205819	389.426	353.793	0
479	1	160.104	64.8097	-612.977	-20178.2	-7978.19	-7229.6	286.985	642.918	0	166.155	-108.223	-825.46	60402.7	5218.53	11756.5	306.322	126.825	0	3.67108	0.89202	57.341	-747.711	1476.87	667.747	-311	200	0	5.00815	4.59316	70.0779	662.176	-59.6494	848.377	-914	200	0
479	2	196.583	60.0125	-612.91	-20350.8	-6310.32	-8356.15	289.704	643.204	0	171.628	-105.824	-839.243	61275.9	6112.33	12130.2	307.283	126.987	0	3.59417	0.937433	57.1684	-726.977	1440.46	671.681	-311	200	0	4.8832	4.61065	69.5038	657.233	-80.6066	841.936	-914	200	0
479	3	229.349	55.5103	-613.851	-20561.9	-4836.33	-9393.97	292.121	643.497	0	173.921	-104.33	-853.384	62197.1	6820.13	12303.5	307.992	127.117	0	3.55187	0.98678	57.0694	-704.456	1407.24	668.559	-311	200	0	4.76538	4.70622	68.6619	684.144	-119.347	854.871	-914	200	0
479	4	257.807	51.3694	-615.257	-20794.8	-3567.3	-10326.3	294.202	643.798	0	173.267	-103.81	-868.231	63199.3	7366	12291.5	308.484	127.209	0	3.54152	1.03891	57.0606	-682.427	1381.09	660.46	-311	200	0	4.66867	4.86839	67.5828	726.235	-168.109	884.337	-914	200	0
479	5	281.504	47.6773	-617.116	-21051.2	-2506.33	-11141.3	295.939	644.112	0	169.952	-104.256	-883.993	64304	7777.95	12112.2	308.799	127.257	0	3.55057	1.08942	57.1376	-662.893	1364.02	649.365	-311	200	0	4.60929	5.08116	66.4285	759.878	-225.75	922.578	-914	200	0
479	6	300.141	44.5222	-619.805	-21346	-1648.06	-11831.9	297.341	644.44	0	164.288	-105.623	-900.672	65516.7	8084.7	11784.8	308.976	127.258	0	3.56503	1.12909	57.2694	-647.678	1357.23	637.058	-311	200	0	4.6107	5.33012	65.4822	764.984	-293.843	960.068	-914	200	0
479	7	313.569	41.9615	-623.901	-21699.3	-980.307	-12395	298.429	644.78	0	156.599	-107.848	-918.046	66826.6	8311.99	11329.6	309.054	127.208	0	3.5755	1.1491	57.4124	-638.399	1361.56	625.777	-311	200	0	4.69303	5.59332	64.9776	732.087	-367.038	989.281	-914	200	0
479	8	321.771	40.0054	-630.003	-22130.2	-488.511	-12828	299.225	645.127	0	147.235	-110.862	-935.728	68209.4	8480.75	10768.1	309.063	127.106	0	3.57969	1.14823	57.5332	-635.356	1376.83	617.614	-311	200	0	4.85958	5.84335	64.9359	663.948	-429.406	1005.46	-914	200	0
479	9	324.842	38.6313	-638.59	-22652	-160.492	-13126.7	299.749	645.472	0	136.576	-114.588	-953.252	69631.8	8607.69	10123.7	309.03	126.953	0	3.57862	1.1322	57.6089	-637.504	1401.62	613.239	-311	200	0	5.09325	6.06939	65.2188	571.505	-462.26	1006.44	-914	200	0
480	0	322.977	37.8174	-649.938	-23269.6	10.9606	-13283.2	300.017	645.803	0	125.023	-118.932	-970.178	71058.6	8705.75	9421.02	308.973	126.757	0	3.57245	1.10661	57.6167	-643.626	1434.09	611.925	-311	200	0	5.36834	6.28455	65.6836	465.927	-455.849	993.511	-914	200	0	335.029	-90.8174	-1636.27	-582401	597979	-209674	374.996	353.056	0
480	1	316.451	37.57	-664.066	-23977.8	28.6183	-13286.7	300.043	646.108	0	112.96	-123.789	-986.155	72456.8	8783.84	8684.98	308.907	126.526	0	3.56254	1.07525	57.5511	-652.613	1473.07	612.612	-311	200	0	5.66018	6.50049	66.2031	352.409	-416.485	968.835	-914	200	0
480	2	305.604	37.9317	-680.709	-24762.7	-106.064	-13124.3	299.844	646.378	0	100.724	-129.043	-1000.95	73800.1	8847.76	7938.49	308.839	126.27	0	3.55225	1.04398	57.4428	-662.646	1517.92	614.76	-311	200	0	5.94021	6.70683	66.6238	232.531	-363.4	931.341	-914	200	0
480	3	290.844	38.9732	-699.357	-25604	-389.68	-12785.8	299.443	646.611	0	88.5816	-134.575	-1014.45	75070.2	8902.14	7200.46	308.775	125.999	0	3.54342	1.01918	57.3425	-671.363	1566.17	618.59	-311	200	0	6.18306	6.8824	66.8265	111.906	-316.228	879.377	-914	200	0
480	4	272.673	40.7746	-719.331	-26478.9	-814.93	-12267.3	298.867	646.811	0	76.7194	-140.262	-1026.66	76258.1	8951.73	6484.55	308.719	125.722	0	3.53577	1.00214	57.2938	-677.659	1612.32	624.639	-311	200	0	6.3804	7.00767	66.7804	3.37081	-282.883	816.508	-914	200	0
480	5	251.707	43.3989	-739.881	-27364.6	-1368.57	-11575.7	298.15	646.985	0	65.2585	-145.994	-1037.67	77363.1	9001.39	5799.01	308.675	125.446	0	3.52876	0.989126	57.3174	-682.557	1650.16	632.902	-311	200	0	6.53648	7.06099	66.5071	-75.1384	-257.037	751.938	-914	200	0
480	6	228.68	46.8636	-760.268	-28239.1	-2029.31	-10731.7	297.331	647.144	0	54.2646	-151.68	-1047.66	78391.8	9055.54	5147.45	308.644	125.175	0	3.5221	0.976792	57.4064	-688.221	1675.97	642.425	-311	200	0	6.65581	7.02079	66.0542	-107.373	-225.865	696.416	-914	200	0
480	7	204.408	51.1191	-779.844	-29082.2	-2768.63	-9769.62	296.45	647.292	0	43.7585	-157.249	-1056.85	79354.9	9118.66	4529.75	308.628	124.914	0	3.51612	0.9661	57.5334	-696.494	1689.19	651.799	-311	200	0	6.72817	6.87732	65.4997	-87.8254	-180.241	657.143	-914	200	0
480	8	179.728	56.046	-798.102	-29876.5	-3555.5	-8732.39	295.545	647.434	0	33.7227	-162.652	-1065.47	80265.2	9195.38	3942.66	308.63	124.667	0	3.51169	0.961132	57.6637	-708.01	1691.64	660.156	-311	200	0	6.7236	6.64156	64.9484	-23.4471	-119.625	636.006	-914	200	0
480	9	155.42	61.475	-814.719	-30609.5	-4361.34	-7665.67	294.647	647.571	0	24.1073	-167.865	-1073.74	81136.6	9288.18	3380.29	308.65	124.436	0	3.5094	0.964258	57.762	-722.048	1686.61	667.597	-311	200	0	6.61811	6.34378	64.48	73.2241	-52.8984	633.782	-914	200	0
481	0	132.144	67.2159	-829.554	-31273.2	-5161.99	-6611.82	293.777	647.699	0	14.8356	-172.88	-1081.92	81984	9394.91	2834.43	308.684	124.223	0	3.50965	0.972122	57.8022	-736.324	1677.73	674.476	-311	200	0	6.41876	6.02169	64.0782	189.024	3.2335	652.987	-914	200	0	38.8287	-97.1939	-1874.9	-684358	678118	-69175.4	362.428	362.337	0
481	1	110.396	73.076	-842.609	-31863.3	-5937.2	-5605.76	292.954	647.815	0	5.80991	-177.715	-1090.25	82823.6	9509.36	2295.42	308.722	124.033	0	3.51323	0.976292	57.7768	-747.175	1667.6	680.613	-311	200	0	6.15937	5.70928	63.6609	310.265	32.3251	694.304	-914	200	0
481	2	90.479	78.8688	-853.966	-32379.2	-6670.48	-4672.87	292.189	647.916	0	-3.0819	-182.413	-1098.98	83671.6	9623.76	1753.29	308.757	123.865	0	3.52136	0.968221	57.6875	-751.794	1656.76	685.202	-311	200	0	5.89259	5.42811	63.1858	425.693	26.9765	753.784	-914	200	0
481	3	72.5054	84.4218	-863.737	-32824.4	-7349.62	-3828.74	291.491	648.003	0	-11.9582	-187.038	-1108.29	84543.4	9731.01	1199.03	308.78	123.717	0	3.5348	0.943688	57.5386	-750.19	1643.38	686.819	-311	200	0	5.68507	5.1777	62.6664	527.687	-10.7132	825.919	-914	200	0
481	4	56.4263	89.5886	-872.044	-33205.7	-7967.01	-3080.07	290.864	648.078	0	-20.9298	-191.666	-1118.31	85451.9	9825.13	625.771	308.786	123.589	0	3.55197	0.903638	57.3449	-743.428	1624.53	683.802	-311	200	0	5.58803	4.94097	62.1387	606.16	-72.2623	905.468	-914	200	0
481	5	42.0709	94.2565	-879.014	-33530.9	-8520.19	-2426.05	290.307	648.146	0	-30.0882	-196.367	-1129.16	86407.1	9901.51	29.667	308.769	123.477	0	3.56789	0.852859	57.1325	-731.452	1597.85	675.484	-311	200	0	5.59491	4.70865	61.6908	649.383	-145.829	983.618	-914	200	0
481	6	29.1909	98.3494	-884.755	-33807.1	-9012.49	-1859.9	289.814	648.211	0	-39.4976	-201.197	-1140.87	87415.8	9957.84	-589.747	308.728	123.378	0	3.57663	0.796723	56.9295	-714.877	1562.38	662.986	-311	200	0	5.63938	4.4938	61.4475	652.969	-219.983	1046.74	-914	200	0
481	7	17.5045	101.834	-889.359	-34040.1	-9451.76	-1370.88	289.372	648.275	0	-49.1848	-206.182	-1153.41	88481.5	9993.88	-1229.3	308.665	123.287	0	3.57647	0.738181	56.7541	-696.644	1519.53	648.665	-311	200	0	5.64667	4.31761	61.4824	621.312	-284.961	1081.68	-914	200	0
481	8	6.7359	104.73	-892.946	-34235.9	-9847.72	-946.62	288.972	648.34	0	-59.1308	-211.31	-1166.71	89604	10010.3	-1882.29	308.58	123.199	0	3.57101	0.679839	56.6052	-679.668	1474.45	634.848	-311	200	0	5.58703	4.18685	61.7877	562.951	-332.343	1081.88	-914	200	0
481	9	-3.35467	107.109	-895.696	-34400.7	-10211	-574.615	288.6	648.407	0	-69.2652	-216.517	-1180.72	90778.6	10009.5	-2539.07	308.477	123.116	0	3.56411	0.626739	56.4657	-664.794	1434.99	622.78	-311	200	0	5.4862	4.09623	62.2926	489.416	-357.431	1050.15	-914	200	0
482	0	-12.9542	109.086	-897.854	-34539.6	-10553.1	-243.008	288.246	648.469	0	-79.4664	-221.692	-1195.39	91995.9	9996.81	-3187.41	308.363	123.041	0	3.55704	0.583972	56.3181	-652.573	1407.1	612.625	-311	200	0	5.39779	4.05166	62.8696	416.175	-359.84	996.505	-914	200	0	-159.263	-115.971	-2056.4	-726259	738877	10315.4	355.374	350.348	0
482	1	-22.1979	110.801	-899.701	-34656.8	-10886	58.852	287.9	648.52	0	-89.5665	-226.685	-1210.69	93242.4	9982.78	-3812.27	308.246	122.984	0	3.55205	0.554334	56.1669	-645.092	1391.58	604.48	-311	200	0	5.36533	4.07081	63.3722	361.176	-337.975	934.013	-914	200	0
482	2	-31.1826	112.388	-901.479	-34756.5	-11219.6	340.098	287.554	648.555	0	-99.3637	-231.333	-1226.53	94502.8	9986.5	-4395.66	308.142	122.951	0	3.55436	0.538457	56.0491	-644.282	1385.69	599.222	-311	200	0	5.39589	4.15546	63.7536	340.338	-286.359	877.316	-914	200	0
482	3	-39.977	113.954	-903.342	-34843.3	-11560.6	608.361	287.202	648.572	0	-108.634	-235.482	-1242.84	95761.7	10040.9	-4916.79	308.079	122.949	0	3.56828	0.53367	56.0103	-649.276	1386.8	598.151	-311	200	0	5.46141	4.28224	64.1512	361.024	-202.201	839.76	-914	200	0
482	4	-48.6214	115.572	-905.339	-34921.4	-11911.4	869.722	286.843	648.573	0	-117.14	-239.003	-1259.58	97005.6	10198.3	-5352.7	308.097	122.986	0	3.59464	0.535322	56.0715	-656.923	1393.92	601.905	-311	200	0	5.52424	4.41886	64.7719	417.601	-93.8754	826.142	-914	200	0
482	5	-57.1244	117.278	-907.447	-34994	-12270.3	1128.45	286.478	648.563	0	-124.636	-241.807	-1276.85	98225.6	10535	-5679.34	308.251	123.072	0	3.6334	0.541923	56.2295	-664.477	1407.42	609.681	-311	200	0	5.55678	4.53065	65.6663	494.973	18.2733	831.232	-914	200	0
482	6	-65.4632	119.076	-909.589	-35063	-12633	1386.92	286.111	648.548	0	-130.873	-243.844	-1294.84	99420.6	11152.8	-5872.38	308.613	123.218	0	3.68507	0.554326	56.4713	-671.091	1427.6	619.291	-311	200	0	5.54904	4.58603	66.6522	578.581	108.397	847.93	-914	200	0
482	7	-73.5865	120.95	-911.668	-35129.3	-12993.3	1645.76	285.748	648.533	0	-135.595	-245.107	-1313.93	100597	12175.4	-5907.01	309.266	123.438	0	3.74634	0.568647	56.7651	-678.029	1453.03	628.38	-311	200	0	5.5176	4.57835	67.4721	661.081	151.251	873.134	-914	200	0
482	8	-81.4186	122.866	-913.602	-35193.6	-13342.7	1903.93	285.396	648.522	0	-138.533	-245.616	-1334.65	101767	13743.5	-5758.7	310.297	123.75	0	3.80743	0.575551	57.048	-688.438	1480.98	635.868	-311	200	0	5.49939	4.53309	67.9812	739.35	128.384	905.961	-914	200	0
482	9	-88.861	124.792	-915.352	-35256.9	-13672.5	2158.82	285.063	648.517	0	-139.399	-245.4	-1357.67	102945	16006.2	-5405.45	311.789	124.175	0	3.85797	0.567696	57.2455	-705.769	1509.26	641.957	-311	200	0	5.52619	4.48459	68.1495	807.199	35.6896	944.439	-914	200	0
483	0	-95.7977	126.695	-916.941	-35320.4	-13976.5	2406.66	284.758	648.52	0	-137.873	-244.492	-1383.62	104139	19104.5	-4830.71	313.808	124.735	0	3.89399	0.545562	57.3141	-731.363	1536.63	647.066	-311	200	0	5.60648	4.45837	67.9663	852.332	-115.846	983.305	-914	200	0	-187.262	-92.5012	-2356.03	-779812	864966	56706	363.126	329	0
483	1	-102.108	128.558	-918.42	-35384.1	-14250.1	2643.1	284.484	648.527	0	-133.61	-242.926	-1412.97	105347	23146.5	-4027.38	316.382	125.443	0	3.9164	0.517298	57.2539	-763.165	1561.48	651.199	-311	200	0	5.72546	4.48316	67.4516	860.24	-305.966	1014.87	-914	200	0
483	2	-107.683	130.368	-919.83	-35447.4	-14490.8	2864.02	284.246	648.537	0	-126.282	-240.761	-1445.86	106562	28188.6	-3001.98	319.496	126.298	0	3.92668	0.494981	57.0926	-796.022	1581.33	654.21	-311	200	0	5.85706	4.59794	66.7223	822.581	-508.959	1034.14	-914	200	0
483	3	-112.445	132.12	-921.163	-35509.3	-14697.3	3065.84	284.045	648.548	0	-115.672	-238.071	-1482.21	107776	34240.2	-1774.11	323.101	127.287	0	3.92819	0.489375	56.8764	-823.32	1593.85	656.216	-311	200	0	5.97972	4.82675	65.9578	742.741	-694.683	1040.86	-914	200	0
483	4	-116.348	133.817	-922.358	-35569.5	-14869.2	3245.51	283.879	648.564	0	-101.741	-234.929	-1521.93	108993	41286.5	-371.762	327.128	128.385	0	3.92763	0.505719	56.6619	-839.831	1597.8	657.055	-311	200	0	6.08561	5.15613	65.3188	632.732	-830.643	1035.58	-914	200	0
483	5	-119.384	135.467	-923.314	-35627.1	-15004.8	3400.68	283.749	648.586	0	-84.6395	-231.411	-1564.97	110219	49298.8	1172.56	331.501	129.571	0	3.93004	0.543578	56.4974	-843.634	1592.66	655.705	-311	200	0	6.16963	5.54126	64.9248	506.586	-890.621	1017.61	-914	200	0
483	6	-121.578	137.075	-923.916	-35680.6	-15101.7	3529.7	283.655	648.619	0	-64.7059	-227.61	-1611.21	111458	58223.9	2822.99	336.137	130.824	0	3.93452	0.598279	56.4091	-835.424	1578.17	651.288	-311	200	0	6.21047	5.918	64.8464	378.422	-869.623	986.063	-914	200	0
483	7	-122.983	138.649	-924.051	-35726.8	-15158.5	3632.1	283.596	648.663	0	-42.4477	-223.644	-1660.29	112703	67971.9	4539.89	340.94	132.119	0	3.93743	0.662108	56.3995	-816.457	1555.34	644.513	-311	200	0	6.18094	6.2138	65.0753	264.375	-790.385	941.496	-914	200	0
483	8	-123.674	140.201	-923.631	-35762.5	-15175.3	3709.28	283.57	648.72	0	-18.4748	-219.644	-1711.53	113934	78405.2	6282.07	345.81	133.431	0	3.93772	0.728574	56.455	-787.01	1527.19	637.522	-311	200	0	6.07355	6.37353	65.5194	184.845	-692.505	889.781	-914	200	0
483	9	-123.738	141.754	-922.621	-35785.5	-15151.1	3764.16	283.578	648.787	0	6.60296	-215.719	-1763.88	115122	89328.8	8011.66	350.643	134.734	0	3.9376	0.795966	56.5556	-747.023	1497.62	632.422	-311	200	0	5.90341	6.37953	66.0291	161.821	-614.863	844.672	-914	200	0
484	0	-123.263	143.348	-921.05	-35795.1	-15084.3	3800.11	283.623	648.863	0	32.2843	-211.936	-1815.94	116226	100484	9697.3	355.334	135.997	0	3.9394	0.863819	56.6765	-698.864	1470.03	630.351	-311	200	0	5.6952	6.24158	66.4294	205.62	-582.516	822.21	-914	200	0	33.2825	-37.744	-2747.65	-841374	1.06232e+06	44057.9	387.042	305.449	0
484	1	-122.338	145.028	-918.991	-35791	-14976	3820.38	283.704	648.946	0	58.2366	-208.305	-1865.98	117200	111550	11316.1	359.781	137.191	0	3.94248	0.928379	56.792	-648.225	1446.29	631.597	-311	200	0	5.47269	5.97708	66.5525	302.17	-599.063	832.489	-914	200	0
484	2	-121.052	146.839	-916.507	-35773.3	-14831.3	3828.33	283.818	649.032	0	84.2501	-204.781	-1912.06	117994	122169	12854.8	363.894	138.289	0	3.9429	0.985088	56.8818	-601.548	1427.04	635.826	-311	200	0	5.25744	5.60842	66.2925	417.71	-644.522	876.682	-914	200	0
484	3	-119.496	148.811	-913.625	-35742	-14657.7	3827.57	283.957	649.121	0	110.088	-201.284	-1952.29	118563	131978	14305.7	367.602	139.27	0	3.93726	1.03287	56.9295	-564.052	1412.92	642.536	-311	200	0	5.07109	5.17508	65.6805	517.108	-681.881	947.359	-914	200	0
484	4	-117.763	150.95	-910.333	-35697.7	-14462.2	3821.93	284.113	649.214	0	135.327	-197.756	-1985.07	118871	140653	15658	370.855	140.118	0	3.92679	1.07291	56.9203	-539.73	1404.56	651.462	-311	200	0	4.9295	4.73576	64.9018	578.753	-674.756	1031.41	-914	200	0
484	5	-115.945	153.242	-906.6	-35641.4	-14249.2	3815.55	284.283	649.313	0	159.319	-194.21	-2009.23	118901	147930	16891.1	373.625	140.822	0	3.91633	1.10542	56.8532	-530.961	1401.88	662.033	-311	200	0	4.83996	4.35306	64.2028	599.027	-608.2	1115.76	-914	200	0
484	6	-114.131	155.648	-902.393	-35575.1	-14021.9	3812.48	284.461	649.423	0	181.274	-190.755	-2024.04	118653	153616	17972.9	375.896	141.378	0	3.90839	1.1288	56.7538	-537.49	1404.3	672.75	-311	200	0	4.81155	4.07748	63.7729	589.057	-494.349	1190.77	-914	200	0
484	7	-112.402	158.112	-897.677	-35500.1	-13784.1	3816.01	284.645	649.547	0	200.384	-187.569	-2029.24	118139	157587	18863.9	377.658	141.782	0	3.89881	1.14021	56.6579	-556.172	1410.86	681.413	-311	200	0	4.8586	3.94168	63.7236	563.392	-358.743	1249.16	-914	200	0
484	8	-110.819	160.576	-892.434	-35416.1	-13539.3	3828.62	284.829	649.685	0	215.908	-184.872	-2025.04	117387	159794	19524	378.909	142.032	0	3.87954	1.13711	56.5796	-582.103	1420.04	685.878	-311	200	0	4.98826	3.96451	64.1129	530.932	-224.883	1284.52	-914	200	0
484	9	-109.421	162.985	-886.69	-35320.7	-13290	3852.51	285.012	649.834	0	227.217	-182.883	-2012.14	116440	160261	19917.5	379.647	142.131	0	3.846	1.11929	56.5111	-610.635	1429.73	684.797	-311	200	0	5.19388	4.15549	64.8973	499.136	-110.518	1293.82	-914	200	0
485	0	-108.223	165.301	-880.542	-35211	-13037.1	3889.75	285.194	649.988	0	233.833	-181.804	-1991.66	115351	159088	20017.2	379.877	142.083	0	3.80165	1.08963	56.4446	-639.339	1437.46	678.286	-311	200	0	5.46333	4.50737	65.9249	476.344	-28.4422	1281.57	-914	200	0	94.4018	-13.4266	-2566.25	-787488	1.00936e+06	34361.2	394.904	306.481	0
485	1	-107.217	167.505	-874.141	-35085	-12780.9	3941.64	285.379	650.137	0	235.479	-181.782	-1965.05	114176	156439	19808.4	379.611	141.896	0	3.75617	1.05494	56.3797	-668.407	1440.8	668.357	-311	200	0	5.78466	4.98212	67.0466	464.056	17.8577	1258.75	-914	200	0
485	2	-106.389	169.589	-867.626	-34941.1	-12522.9	4008.1	285.566	650.272	0	232.116	-182.902	-1933.8	112967	152522	19291.3	378.872	141.583	0	3.71926	1.02569	56.3202	-698.771	1437.93	658.08	-311	200	0	6.13511	5.51182	68.1753	453.992	33.5986	1235.47	-914	200	0
485	3	-105.722	171.547	-861.078	-34777.1	-12266.5	4087.37	285.755	650.388	0	223.949	-185.173	-1899.34	111764	147565	18480.1	377.693	141.157	0	3.69502	1.01071	56.2857	-730.059	1428.77	649.686	-311	200	0	6.47205	6.02409	69.2302	435.698	21.9194	1213.84	-914	200	0
485	4	-105.203	173.372	-854.515	-34591.8	-12014.9	4176.04	285.94	650.481	0	211.405	-188.536	-1862.9	110595	141800	17402.8	376.118	140.633	0	3.68139	1.01008	56.3179	-760.147	1414.69	643.69	-311	200	0	6.74676	6.46898	70.1139	406.367	-18.7744	1187.79	-914	200	0
485	5	-104.816	175.05	-847.91	-34386.5	-11769.7	4269.42	286.119	650.554	0	195.093	-192.874	-1825.44	109478	135452	16098.2	374.202	140.027	0	3.67411	1.01388	56.4566	-785.884	1397.22	639.487	-311	200	0	6.92486	6.81977	70.7349	374.1	-87.0447	1150.5	-914	200	0
485	6	-104.546	176.566	-841.212	-34163.3	-11531	4362.55	286.292	650.612	0	175.74	-198.014	-1787.7	108418	128720	14613.4	372.003	139.353	0	3.66893	1.01082	56.7095	-804.294	1377.76	636.074	-311	200	0	6.99714	7.05663	70.999	354.508	-176.033	1102.16	-914	200	0
485	7	-104.376	177.905	-834.375	-33924	-11298.5	4450.8	286.459	650.658	0	154.13	-203.737	-1750.17	107415	121775	12999.2	369.579	138.626	0	3.66244	0.998711	57.0466	-813.086	1356.84	632.52	-311	200	0	6.97796	7.15938	70.8302	365.603	-271.814	1049.36	-914	200	0
485	8	-104.281	179.059	-827.383	-33668.6	-11071.1	4530.08	286.619	650.693	0	131.037	-209.789	-1713.18	106460	114758	11306.8	366.986	137.858	0	3.6536	0.984194	57.4168	-810.244	1333.49	628.395	-311	200	0	6.88482	7.11552	70.2526	420.07	-349.404	998.643	-914	200	0
485	9	-104.232	180.024	-820.253	-33396	-10848.4	4596.88	286.774	650.714	0	107.182	-215.9	-1676.9	105541	107780	9583.83	364.273	137.062	0	3.64352	0.9757	57.7673	-794.513	1307.52	623.668	-311	200	0	6.71994	6.93711	69.4147	516.089	-381.117	953.813	-914	200	0
486	0	-104.202	180.809	-813.049	-33106.3	-10631	4648.23	286.924	650.719	0	83.1939	-221.803	-1641.48	104640	100925	7872.71	361.484	136.253	0	3.63449	0.98019	58.0527	-766.737	1281.74	618.314	-311	200	0	6.47959	6.67513	68.5074	635.945	-355.106	916.422	-914	200	0	-103.675	-48.951	-2157.28	-686347	836295	48712.8	385.135	316.908	0
486	1	-104.166	181.424	-805.867	-32801.9	-10418	4681.61	287.072	650.704	0	59.5917	-227.265	-1607.02	103742	94260.5	6209.3	358.656	135.444	0	3.62962	1.00192	58.239	-729.44	1261.13	612.567	-311	200	0	6.17496	6.40516	67.6654	756.674	-285.134	886.344	-914	200	0
486	2	-104.111	181.88	-798.793	-32486.6	-10205.7	4695.03	287.224	650.67	0	36.7772	-232.102	-1573.61	102834	87834.7	4622.54	355.817	134.651	0	3.63179	1.03841	58.3145	-685.348	1250.79	607.645	-311	200	0	5.83532	6.18448	66.9431	863.866	-200.738	864.491	-914	200	0
486	3	-104.035	182.181	-791.866	-32163.5	-9989.43	4687.36	287.385	650.617	0	15.0405	-236.193	-1541.34	101906	81686	3133.7	352.997	133.885	0	3.64257	1.07838	58.3007	-637.494	1254.16	605.396	-311	200	0	5.49187	6.02693	66.3572	953.68	-126.52	853.559	-914	200	0
486	4	-103.953	182.327	-785.091	-31835.3	-9766.4	4658.8	287.56	650.55	0	-5.42137	-239.477	-1510.26	100953	75844.8	1756.32	350.22	133.156	0	3.66289	1.10775	58.2447	-590.458	1271.61	606.769	-311	200	0	5.16928	5.91728	65.9411	1022.47	-70.6246	853.966	-914	200	0
486	5	-103.892	182.322	-778.458	-31505.4	-9536.52	4611.15	287.75	650.472	0	-24.4855	-241.948	-1480.42	99973.3	70335.8	497.444	347.511	132.47	0	3.69455	1.11842	58.1986	-551.177	1300.03	611.156	-311	200	0	4.89757	5.82973	65.7431	1060.5	-27.1394	860.511	-914	200	0
486	6	-103.888	182.168	-771.943	-31177.3	-9301.71	4547.47	287.95	650.388	0	-42.091	-243.647	-1451.84	98973	65177.1	-640.323	344.893	131.829	0	3.73903	1.10962	58.2044	-527.392	1334.28	617.208	-311	200	0	4.71763	5.7293	65.759	1055.06	15.4336	864.711	-914	200	0
486	7	-103.982	181.871	-765.517	-30853.9	-9065.68	4471.26	288.157	650.305	0	-58.2275	-244.656	-1424.54	97958.6	60378.2	-1657.26	342.384	131.235	0	3.79329	1.08351	58.2829	-523.894	1369.48	623.59	-311	200	0	4.66215	5.58175	65.9232	996.468	64.1269	860.389	-914	200	0
486	8	-104.21	181.445	-759.171	-30536.4	-8834.52	4385.56	288.363	650.223	0	-72.9216	-245.076	-1398.52	96938.3	55940.9	-2556.2	340	130.685	0	3.84834	1.04334	58.4263	-540.483	1403.02	629.114	-311	200	0	4.7336	5.37908	66.1665	886.354	117.709	845.431	-914	200	0
486	9	-104.602	180.92	-752.932	-30224.9	-8616.55	4292.82	288.556	650.143	0	-86.2235	-245.016	-1373.8	95921.1	51860.8	-3342.94	337.75	130.178	0	3.8926	0.99484	58.6091	-572.944	1435.24	633.103	-311	200	0	4.9	5.14741	66.4204	743.877	172.518	819.355	-914	200	0
487	0	-105.176	180.344	-746.864	-29919	-8420.58	4195.36	288.725	650.06	0	-98.1981	-244.575	-1350.42	94916.3	48128.2	-4026.25	335.64	129.713	0	3.9158	0.945398	58.8071	-614.862	1467.61	635.688	-311	200	0	5.10414	4.9266	66.5958	600.999	225.94	783.441	-914	200	0	-237.846	-54.5311	-1867.31	-611353	717142	69570.7	377.709	325.836	0
487	1	-105.953	179.773	-741.044	-29619.3	-8253.92	4095.51	288.862	649.97	0	-108.921	-243.837	-1328.41	93932.5	44730.1	-4616.73	333.672	129.289	0	3.91231	0.901526	58.9996	-659.446	1500	637.393	-311	200	0	5.28203	4.74647	66.6112	489.745	273.368	742.798	-914	200	0
487	2	-106.959	179.258	-735.523	-29328.1	-8121.6	3995.14	288.958	649.874	0	-118.481	-242.872	-1307.78	92977.5	41652.6	-5125.08	331.85	128.904	0	3.88377	0.868376	59.1682	-701.448	1530.5	638.61	-311	200	0	5.38551	4.62559	66.4448	430.897	309.601	704.68	-914	200	0
487	3	-108.233	178.835	-730.324	-29049.4	-8026.72	3895.39	289.009	649.776	0	-126.973	-241.743	-1288.49	92057.4	38883.1	-5560.88	330.177	128.554	0	3.83842	0.848652	59.3067	-738.627	1556.97	639.317	-311	200	0	5.39723	4.58821	66.1168	429.62	334.406	675.656	-914	200	0
487	4	-109.824	178.524	-725.46	-28788.4	-7970.51	3796.98	289.013	649.683	0	-134.493	-240.502	-1270.46	91175.6	36410.6	-5932.63	328.659	128.234	0	3.7875	0.840216	59.4169	-771.138	1576.95	639.154	-311	200	0	5.33389	4.66086	65.5984	479.952	350.845	662.594	-914	200	0
487	5	-111.793	178.327	-720.95	-28548.4	-7950.9	3700.57	288.972	649.598	0	-141.122	-239.189	-1253.61	90331.3	34224.2	-6248.06	327.301	127.943	0	3.74177	0.837355	59.4895	-798.524	1586.41	638.061	-311	200	0	5.23665	4.84986	64.8204	572.749	357.392	672.404	-914	200	0
487	6	-114.196	178.231	-716.837	-28330.3	-7958.5	3606.54	288.898	649.521	0	-146.934	-237.83	-1237.79	89520.3	32311.6	-6513.81	326.104	127.677	0	3.70945	0.835343	59.5012	-817.635	1580.6	636.623	-311	200	0	5.15489	5.14059	63.8047	697.743	346.746	706.384	-914	200	0
487	7	-117.077	178.203	-713.221	-28133.2	-7970.66	3513.73	288.824	649.445	0	-151.987	-236.442	-1222.9	88737.8	30659.5	-6734.13	325.071	127.437	0	3.69498	0.833078	59.4346	-824.375	1557.19	635.646	-311	200	0	5.1364	5.5114	62.7231	840.578	315.398	757.32	-914	200	0
487	8	-120.451	178.195	-710.325	-27954.7	-7946.62	3418.3	288.813	649.355	0	-156.329	-235.027	-1208.84	87980.6	29253.8	-6910.26	324.2	127.219	0	3.69707	0.832673	59.2981	-817.336	1518.73	635.719	-311	200	0	5.21838	5.92532	61.8346	983.075	272.527	813.495	-914	200	0
487	9	-124.275	178.144	-708.537	-27789.2	-7824.93	3313.63	288.956	649.221	0	-159.989	-233.572	-1195.55	87246.9	28080	-7041.7	323.487	127.023	0	3.7085	0.83767	59.128	-799.155	1472.49	637.25	-311	200	0	5.40281	6.31221	61.3768	1107.87	236.367	863.15	-914	200	0
488	0	-128.439	177.982	-708.44	-27626.8	-7522.19	3191.06	289.382	648.997	0	-162.982	-232.036	-1183.04	86535.4	27126.4	-7128.18	322.929	126.854	0	3.72046	0.850189	58.973	-774.108	1427.05	640.711	-311	200	0	5.63443	6.58798	61.4571	1204.26	221.512	897.511	-914	200	0	-291.914	-42.4847	-1785.7	-616839	696657	90149.9	382.048	344.114	0
488	1	-132.744	177.633	-710.775	-27454.4	-6933.1	3041.25	290.246	648.626	0	-165.308	-230.365	-1171.39	85844.9	26385.1	-7170.61	322.525	126.715	0	3.72798	0.870094	58.8691	-745.291	1389.3	646.743	-311	200	0	5.82275	6.70066	62.0114	1271.4	230.298	912.996	-914	200	0
488	2	-136.888	177.017	-716.352	-27257.2	-5934.89	2855.97	291.715	648.05	0	-166.972	-228.499	-1160.64	85174.3	25851.4	-7170.93	322.273	126.615	0	3.73036	0.89705	58.8168	-715.13	1364.57	656.011	-311	200	0	5.89586	6.64801	62.8793	1312.02	252.33	908.747	-914	200	0
488	3	-140.451	176.065	-725.93	-27021.2	-4399.46	2629.77	293.94	647.223	0	-167.982	-226.396	-1150.87	84523.3	25520.8	-7130.9	322.175	126.557	0	3.72956	0.929794	58.7847	-687.095	1355.92	668.505	-311	200	0	5.83052	6.46224	63.9294	1323.05	270.046	882.884	-914	200	0
488	4	-142.885	174.74	-740.076	-26734.5	-2211.84	2363.21	297.011	646.124	0	-168.351	-224.026	-1142.13	83891.7	25388.7	-7050.79	322.229	126.548	0	3.73036	0.963349	58.7406	-665.528	1361.33	682.733	-311	200	0	5.64797	6.19562	65.0928	1300.19	268.775	835.39	-914	200	0
488	5	-143.539	173.056	-759.066	-26388.5	715.99	2066.1	300.943	644.765	0	-168.089	-221.371	-1134.44	83280.7	25452.3	-6929.42	322.436	126.589	0	3.73925	0.991009	58.6822	-654.074	1374.49	696.136	-311	200	0	5.40153	5.91395	66.3001	1249.98	246.676	772.266	-914	200	0
488	6	-141.765	171.052	-782.934	-25975.8	4449.38	1754.18	305.683	643.178	0	-167.211	-218.427	-1127.83	82691.3	25710.5	-6765.32	322.797	126.681	0	3.75912	1.00867	58.6286	-653.478	1389.79	706.19	-311	200	0	5.15977	5.678	67.4593	1188.44	215.134	702.31	-914	200	0
488	7	-137.028	168.738	-811.641	-25486.4	9046.58	1439.66	311.146	641.401	0	-165.733	-215.204	-1122.25	82123.7	26163.5	-6558.06	323.313	126.822	0	3.78608	1.01422	58.5844	-660.808	1404.61	710.805	-311	200	0	4.97895	5.51432	68.4857	1129.91	180.801	632.034	-914	200	0
488	8	-128.956	166.058	-845.163	-24908.6	14562.9	1124.08	317.231	639.472	0	-163.668	-211.727	-1117.69	81576.6	26812.8	-6308.79	323.99	127.013	0	3.81256	1.00536	58.5324	-672.401	1416.68	708.842	-311	200	0	4.8746	5.40637	69.3041	1081.46	129.461	565.556	-914	200	0
488	9	-117.338	162.921	-883.421	-24231.7	21035.6	798.981	323.812	637.43	0	-161.024	-208.025	-1114.1	81048.8	27658.6	-6020.2	324.826	127.252	0	3.83154	0.982816	58.4605	-687.107	1422.76	700.872	-311	200	0	4.81666	5.31515	69.8361	1041.13	40.1651	505.702	-914	200	0
489	0	-102.118	159.259	-926.125	-23449.2	28459.7	452.268	330.73	635.32	0	-157.807	-204.123	-1111.51	80539.3	28697	-5696.3	325.818	127.541	0	3.83807	0.953878	58.371	-704.945	1420.78	688.907	-311	200	0	4.75497	5.20978	70.0116	995.308	-88.3037	453.849	-914	200	0	-112.919	-43.6643	-2124.92	-832902	867051	-7796.39	405.29	390.834	0
489	1	-83.3859	155.053	-972.629	-22560.6	36769.5	74.184	337.804	633.195	0	-154.033	-200.05	-1109.92	80047.7	29920.1	-5342.25	326.957	127.88	0	3.83223	0.92807	58.2681	-723.685	1411.52	675.558	-311	200	0	4.65145	5.09177	69.7949	924.691	-232.585	411.05	-914	200	0
489	2	-61.339	150.321	-1021.88	-21574	45829.9	-340.927	344.849	631.112	0	-149.723	-195.841	-1109.3	79574.4	31317.8	-4963.87	328.232	128.266	0	3.82158	0.908789	58.1567	-739.342	1397.5	663.401	-311	200	0	4.50115	4.99345	69.188	821.788	-361.006	381.077	-914	200	0
489	3	-36.2418	145.102	-1072.48	-20506.4	55438.1	-794.819	351.692	629.121	0	-144.913	-191.549	-1109.6	79120.3	32879.1	-4566.94	329.631	128.695	0	3.81361	0.891835	58.0468	-749.996	1381.32	654.122	-311	200	0	4.33634	4.94712	68.2073	702.494	-448.028	372.415	-914	200	0
489	4	-8.43347	139.452	-1122.78	-19382.4	65333.4	-1285.2	358.189	627.263	0	-139.648	-187.243	-1110.73	78686.9	34592.7	-4156.65	331.144	129.157	0	3.8059	0.871819	57.9451	-757.721	1366.51	647.978	-311	200	0	4.2095	4.95922	66.9019	595.159	-478.541	394.482	-914	200	0
489	5	21.6118	133.447	-1171.06	-18230.5	75219.1	-1806.41	364.232	625.568	0	-133.98	-183	-1112.58	78275.7	36448.3	-3737.8	332.76	129.645	0	3.78834	0.847939	57.8556	-766.492	1357.77	644.339	-311	200	0	4.16571	5.00973	65.4036	519.176	-451.375	449.873	-914	200	0
489	6	53.2351	127.167	-1215.63	-17078.2	84792.7	-2351.82	369.752	624.049	0	-127.964	-178.892	-1115.03	77887.9	38436.4	-3315.53	334.471	130.148	0	3.75302	0.825005	57.7871	-778.269	1358.57	642.45	-311	200	0	4.22163	5.07014	63.9316	477.246	-381.18	531.283	-914	200	0
489	7	85.611	120.697	-1254.92	-15950.4	93767.7	-2915.26	374.72	622.71	0	-121.652	-174.979	-1117.97	77524.5	40545.1	-2895.57	336.267	130.656	0	3.70067	0.810655	57.7409	-791.295	1368.13	641.646	-311	200	0	4.36484	5.1273	62.7324	460.949	-289.999	625.704	-914	200	0
489	8	117.819	114.137	-1287.59	-14867	101886	-3489.13	379.129	621.546	0	-115.083	-171.305	-1121.26	77185.8	42758.8	-2483.84	338.135	131.162	0	3.63925	0.811035	57.7003	-801.883	1380.56	641.316	-311	200	0	4.57226	5.1803	61.9935	453.974	-192.727	721.771	-914	200	0
489	9	148.914	107.633	-1312.6	-13844.3	108925	-4062.02	382.985	620.547	0	-108.28	-167.896	-1124.82	76871.6	45058.4	-2085.78	340.058	131.659	0	3.57786	0.827097	57.6432	-806.914	1387.86	640.872	-311	200	0	4.81971	5.21243	61.7921	437.133	-90.5635	814.831	-914	200	0
490	0	177.969	101.374	-1329.37	-12898	114719	-4618.32	386.296	619.702	0	-101.253	-164.763	-1128.56	76581.1	47422.6	-1705.68	342.02	132.143	0	3.52472	0.852915	57.554	-805.13	1384.42	639.93	-311	200	0	5.07308	5.19279	62.0736	402.847	20.698	904.231	-914	200	0	184.289	-62.6707	-2318.88	-932766	976079	-166773	424.557	400.824	0
490	1	204.114	95.5783	-1337.86	-12046	119163	-5139.71	389.069	619.004	0	-94.0083	-161.902	-1132.44	76313.7	49830.1	-1346.33	344.002	132.611	0	3.4897	0.879032	57.4216	-797.394	1369.07	638.547	-311	200	0	5.28771	5.11321	62.6425	360.258	138.485	985.557	-914	200	0
490	2	226.572	90.4585	-1338.49	-11308.7	122222	-5606.64	391.313	618.449	0	-86.5594	-159.302	-1136.38	76066.9	52259.7	-1009.47	345.988	133.062	0	3.48413	0.898339	57.232	-785.942	1345.66	637.312	-311	200	0	5.42934	5.00872	63.2228	322.46	251.287	1048.65	-914	200	0
490	3	244.7	86.188	-1332.01	-10704.9	123926	-5999.09	393.037	618.037	0	-78.9367	-156.952	-1140.26	75834.9	54690.2	-696.771	347.963	133.493	0	3.51603	0.907637	56.9747	-773.033	1322.42	637.272	-311	200	0	5.49513	4.93584	63.5566	298.387	342.757	1084.66	-914	200	0
490	4	258.023	82.8936	-1319.42	-10248.4	124356	-6297.47	394.251	617.767	0	-71.1825	-154.843	-1143.95	75610.7	57099.4	-409.928	349.914	133.904	0	3.58426	0.906322	56.6529	-759.729	1308.43	639.407	-311	200	0	5.50992	4.93144	63.4644	297.073	397.251	1092.85	-914	200	0
490	5	266.262	80.6625	-1301.85	-9944.55	123636	-6484.47	394.969	617.639	0	-63.3457	-152.965	-1147.31	75388.2	59463.9	-150.312	351.829	134.291	0	3.67609	0.89694	56.2838	-745.251	1308.64	644.049	-311	200	0	5.50287	4.99865	62.8996	327.509	408.279	1079.22	-914	200	0
490	6	269.336	79.5453	-1280.52	-9791.01	121919	-6547.16	395.211	617.646	0	-55.4782	-151.301	-1150.18	75163.1	61759.6	80.5049	353.696	134.651	0	3.77195	0.885607	55.898	-728.177	1322.25	651.02	-311	200	0	5.49133	5.12846	61.9922	389.656	379.42	1050.88	-914	200	0
490	7	267.362	79.5541	-1256.56	-9780.2	119376	-6478.61	395.002	617.783	0	-47.6354	-149.834	-1152.42	74932.2	63963.1	280.036	355.503	134.978	0	3.85459	0.878658	55.5399	-709.544	1345.25	659.785	-311	200	0	5.47834	5.3117	60.9721	470.586	317.754	1013.45	-914	200	0
490	8	260.636	80.6586	-1231	-9900.13	116180	-6278.98	394.379	618.042	0	-39.8765	-148.55	-1153.91	74692.1	66051.5	444.789	357.241	135.271	0	3.91432	0.877774	55.2557	-694.097	1372.78	669.13	-311	200	0	5.45599	5.52564	60.0239	550.308	233.53	971.586	-914	200	0
490	9	249.623	82.7852	-1204.72	-10134.2	112496	-5956.25	393.379	618.412	0	-32.2638	-147.44	-1154.56	74438.8	68002.5	570.699	358.899	135.526	0	3.94774	0.879437	55.0759	-687.232	1399.11	677.349	-311	200	0	5.41875	5.73428	59.2559	609.25	141.536	930.349	-914	200	0
491	0	234.936	85.8206	-1178.4	-10461.5	108468	-5526.25	392.047	618.878	0	-24.8609	-146.497	-1154.3	74168.8	69796.4	653.981	360.467	135.746	0	3.9552	0.879191	55.009	-690.786	1417.74	683.139	-311	200	0	5.37054	5.91006	58.7588	633.882	54.339	895.958	-914	200	0	154.57	-32.8224	-2092.68	-800415	896036	-107810	431.518	381.589	0
491	1	217.295	89.6167	-1152.56	-10858.5	104222	-5011.62	390.426	619.421	0	-17.7302	-145.714	-1153.11	73879.8	71417	691.957	361.934	135.93	0	3.94062	0.875767	55.0484	-701.794	1423.5	686.035	-311	200	0	5.31004	6.04501	58.5981	620.573	-26.7742	874.349	-914	200	0
491	2	197.479	93.9945	-1127.56	-11301.7	99863.9	-4439.16	388.566	620.023	0	-10.9377	-145.085	-1151	73571.2	72853.4	683.449	363.296	136.081	0	3.91072	0.873373	55.1784	-715.025	1415.44	686.035	-311	200	0	5.22965	6.14362	58.7598	578.207	-110.832	867.928	-914	200	0
491	3	176.265	98.7556	-1103.54	-11770.2	95480.9	-3836.39	386.522	620.666	0	-4.55446	-144.613	-1147.95	73243.1	74098.9	628.755	364.549	136.197	0	3.8725	0.880388	55.3763	-726.298	1397.37	683.33	-311	200	0	5.14076	6.21113	59.1491	525.582	-205.863	871.886	-914	200	0
491	4	154.38	103.699	-1080.52	-12245.8	91139.2	-3227.89	384.348	621.333	0	1.3499	-144.299	-1143.96	72896.1	75150.6	529.051	365.693	136.277	0	3.83137	0.903147	55.614	-733.403	1375.55	678.57	-311	200	0	5.0798	6.24259	59.6498	480.949	-309.617	874.97	-914	200	0
491	5	132.465	108.638	-1058.43	-12713.5	86888.9	-2632.71	382.092	622.012	0	6.71464	-144.145	-1139.05	72531	76009.1	385.851	366.73	136.323	0	3.7902	0.941016	55.8479	-735.733	1356.01	673.007	-311	200	0	5.07835	6.21681	60.1859	454.159	-407.528	868.062	-914	200	0
491	6	111.044	113.406	-1037.17	-13162.5	82769.3	-2063.57	379.803	622.691	0	11.491	-144.157	-1133.27	72148.9	76678.1	201.426	367.661	136.336	0	3.75024	0.986892	56.0202	-734.395	1343.6	668.102	-311	200	0	5.13066	6.10491	60.7475	446.141	-475.175	852.036	-914	200	0
491	7	90.5099	117.863	-1016.66	-13586.9	78812.1	-1528.44	377.521	623.364	0	15.6432	-144.345	-1126.7	71751.7	77164.9	-20.7817	368.487	136.317	0	3.71392	1.03021	56.0798	-731.751	1341.77	664.91	-311	200	0	5.19583	5.89334	61.3752	449.718	-488.061	836.039	-914	200	0
491	8	71.1362	121.903	-996.827	-13983.3	75040.9	-1032.23	375.28	624.028	0	19.1488	-144.715	-1119.44	71342.8	77481.8	-277.013	369.215	136.269	0	3.68572	1.06165	56.0045	-730.134	1351.95	663.592	-311	200	0	5.23192	5.60181	62.116	452.912	-437.076	829.836	-914	200	0
491	9	53.0955	125.455	-977.661	-14349.1	71470	-577.179	373.103	624.677	0	22.0014	-145.254	-1111.63	70926.7	77646.5	-564.278	369.849	136.196	0	3.66892	1.07873	55.8118	-731.062	1372.79	663.346	-311	200	0	5.22054	5.27908	62.9884	446.99	-336.138	839.105	-914	200	0
492	0	36.485	128.483	-959.184	-14682.1	68105.4	-163.074	371.004	625.307	0	24.2172	-145.935	-1103.45	70508.5	77682.9	-880.175	370.4	136.102	0	3.66313	1.08574	55.56	-735.087	1399.47	662.897	-311	200	0	5.17069	4.98677	63.9748	433.257	-214.499	865.918	-914	200	0	19.9897	-8.57494	-1837.21	-679369	796439	-7226.17	433.79	369.39	0
492	1	21.3447	130.985	-941.444	-14980.3	64947.4	212.213	368.987	625.912	0	25.8369	-146.715	-1095.12	70094.2	77620.3	-1221.69	370.879	135.994	0	3.66522	1.08727	55.3276	-741.727	1424.46	661.478	-311	200	0	5.11444	4.77911	65.011	421.388	-98.1452	908.27	-914	200	0
492	2	7.66788	132.982	-924.477	-15242.9	61992.4	552.156	367.057	626.488	0	26.9171	-147.551	-1086.83	69689.2	77490.2	-1583.87	371.299	135.879	0	3.67114	1.08395	55.1749	-749.74	1441.68	659.581	-311	200	0	5.09292	4.67901	65.987	419.183	6.11124	957.041	-914	200	0
492	3	-4.59042	134.502	-908.278	-15470.3	59234	860.656	365.216	627.033	0	27.5177	-148.405	-1078.75	69296.6	77320.3	-1959.4	371.676	135.762	0	3.67783	1.07393	55.1227	-757.48	1450.21	658.384	-311	200	0	5.14233	4.6738	66.7867	424.1	107.075	997.753	-914	200	0
492	4	-15.4983	135.581	-892.805	-15663.7	56664	1140.77	363.467	627.544	0	27.6979	-149.244	-1070.97	68915.5	77131.2	-2339.68	372.02	135.651	0	3.68461	1.05493	55.1618	-762.41	1452.83	658.511	-311	200	0	5.28455	4.74001	67.3669	428.593	210.172	1018.34	-914	200	0
492	5	-25.1304	136.255	-878	-15825.1	54275.7	1394.31	361.817	628.024	0	27.5187	-150.036	-1063.51	68541.7	76938.2	-2716.31	372.344	135.551	0	3.69324	1.0257	55.2738	-760.931	1452.63	659.784	-311	200	0	5.51686	4.8617	67.8199	433.848	307.467	1014.87	-914	200	0
492	6	-33.5577	136.568	-863.793	-15958.1	52064.9	1622.61	360.275	628.475	0	27.0451	-150.75	-1056.4	68171	76754.7	-3081.18	372.657	135.468	0	3.70618	0.988506	55.4447	-750.594	1452.38	661.63	-311	200	0	5.8095	5.0203	68.3099	452.629	385.801	990.318	-914	200	0
492	7	-40.8445	136.562	-850.118	-16068.2	50030	1827.14	358.851	628.901	0	26.3445	-151.355	-1049.66	67801	76592.7	-3425.2	372.969	135.407	0	3.7236	0.948559	55.6647	-732.518	1455.3	663.004	-311	200	0	6.11177	5.18944	68.935	496.089	437.201	950.021	-914	200	0
492	8	-47.0485	136.28	-836.921	-16160.8	48169.8	2009.68	357.556	629.31	0	25.4862	-151.82	-1043.3	67431.2	76463.4	-3738.29	373.29	135.367	0	3.74127	0.909367	55.9241	-710.302	1463.99	662.491	-311	200	0	6.36156	5.35144	69.691	562.437	459.603	899.216	-914	200	0
492	9	-52.2188	135.77	-824.19	-16239.8	46481.4	2172.46	356.396	629.704	0	24.5452	-152.109	-1037.34	67062.2	76377.2	-4010.9	373.628	135.352	0	3.75219	0.871422	56.2108	-687.588	1478.51	659.378	-311	200	0	6.50816	5.50429	70.5381	641.422	454.697	843.339	-914	200	0
493	0	-56.3924	135.084	-811.98	-16307	44960.5	2317.88	355.371	630.083	0	23.6013	-152.18	-1031.85	66695.8	76341.1	-4235.22	373.985	135.363	0	3.75209	0.836954	56.5225	-667.331	1496.74	654.392	-311	200	0	6.53855	5.65203	71.4589	723.121	430.236	787.619	-914	200	0	-29.6024	-10.2939	-1656.77	-599257	742191	20434.5	446.841	361.222	0
493	1	-59.5975	134.284	-800.415	-16363.6	43604.3	2447.83	354.477	630.444	0	22.7304	-151.992	-1026.92	66333.9	76358.1	-4404.95	374.357	135.405	0	3.74248	0.81368	56.8691	-651.223	1515.86	648.765	-311	200	0	6.47441	5.79434	72.4546	799.386	399.077	735.668	-914	200	0
493	2	-61.8648	133.426	-789.634	-16410.5	42411.7	2563.42	353.711	630.782	0	21.994	-151.509	-1022.64	65977.7	76428.5	-4515.19	374.737	135.483	0	3.72725	0.810029	57.2495	-639.243	1532.96	642.899	-311	200	0	6.34714	5.91825	73.4826	863.62	368.171	688.705	-914	200	0
493	3	-63.2386	132.552	-779.742	-16449.3	41382.2	2665.5	353.072	631.096	0	21.4323	-150.712	-1019.04	65626.2	76553.6	-4563.46	375.123	135.6	0	3.70808	0.825846	57.6352	-630.952	1544.88	636.47	-311	200	0	6.18622	5.99975	74.4294	911.841	330.808	646.125	-914	200	0
493	4	-63.7806	131.686	-770.791	-16482	40514.9	2755.06	352.563	631.383	0	21.0645	-149.608	-1016.1	65276.1	76737.7	-4549.91	375.522	135.758	0	3.68487	0.849852	57.9833	-626.454	1547.76	629.385	-311	200	0	6.0189	6.01638	75.1582	943.482	275.924	608.439	-914	200	0
493	5	-63.5669	130.839	-762.786	-16511.6	39810.2	2833.38	352.19	631.646	0	20.8924	-148.218	-1013.73	64922.8	76986.2	-4476.6	375.943	135.957	0	3.65819	0.866434	58.254	-625.559	1538.12	622.263	-311	200	0	5.8648	5.9561	75.5667	961.267	201.059	580.546	-914	200	0
493	6	-62.6831	130.008	-755.692	-16540.9	39269.5	2902.21	351.965	631.888	0	20.906	-146.576	-1011.83	64562.7	77303.4	-4346.56	376.4	136.192	0	3.63038	0.864728	58.4194	-628.111	1515.57	616.355	-311	200	0	5.73355	5.82104	75.619	968.613	112.386	569.878	-914	200	0
493	7	-61.2145	129.186	-749.464	-16571.8	38894.2	2963.53	351.896	632.112	0	21.0896	-144.721	-1010.27	64193.7	77689.9	-4163.33	376.9	136.459	0	3.60421	0.842555	58.4734	-635.95	1483.95	612.781	-311	200	0	5.62831	5.62829	75.3523	966.479	19.665	579.924	-914	200	0
493	8	-59.2374	128.37	-744.082	-16604.6	38683.9	3019.26	351.989	632.315	0	21.4282	-142.686	-1008.96	63815.9	78142.9	-3931.11	377.449	136.751	0	3.5799	0.804012	58.4354	-651.865	1449.9	611.708	-311	200	0	5.54715	5.4039	74.8308	952.121	-67.3929	606.998	-914	200	0
493	9	-56.8132	127.566	-739.57	-16636.7	38635.2	3070.95	352.24	632.495	0	21.9119	-140.496	-1007.83	63431.5	78657	-3655.1	378.046	137.061	0	3.55535	0.756184	58.3353	-675.874	1420.45	612.863	-311	200	0	5.48589	5.17846	74.0748	921.051	-143.286	643.945	-914	200	0
494	0	-53.988	126.791	-735.994	-16664.3	38741.5	3119.36	352.638	632.642	0	22.5381	-138.169	-1006.85	63044.1	79223.7	-3341.28	378.685	137.385	0	3.53088	0.708337	58.1974	-704.554	1401.02	616.601	-311	200	0	5.44212	4.98514	73.0587	873.631	-204.278	684.669	-914	200	0	-0.333113	3.48444	-1608.75	-578386	731827	12202.7	454.611	359.442	0
494	1	-50.8009	126.063	-733.423	-16683.3	38994.2	3164.16	353.167	632.747	0	23.3088	-135.721	-1006.03	62656	79831.8	-2995.85	379.353	137.72	0	3.51204	0.669735	58.0448	-733.148	1394.87	623.619	-311	200	0	5.41256	4.85357	71.7896	821.042	-241.317	723.556	-914	200	0
494	2	-47.2976	125.392	-731.882	-16691.3	39384.1	3204.38	353.812	632.806	0	24.2233	-133.173	-1005.38	62268.1	80469.6	-2625.09	380.039	138.065	0	3.50679	0.644999	57.9026	-756.673	1403.12	633.684	-311	200	0	5.38843	4.80298	70.3564	781.48	-241.25	753.852	-914	200	0
494	3	-43.5366	124.769	-731.322	-16688.9	39900.7	3239.16	354.56	632.82	0	25.2721	-130.55	-1004.88	61879.7	81127	-2235.5	380.733	138.421	0	3.52071	0.633306	57.7837	-770.978	1424.95	645.135	-311	200	0	5.3594	4.83659	68.9062	768.37	-195.072	769.676	-914	200	0
494	4	-39.5866	124.169	-731.637	-16678.8	40531.8	3267.87	355.399	632.797	0	26.4371	-127.887	-1004.5	61490.2	81795.7	-1833.99	381.43	138.785	0	3.55615	0.632668	57.6826	-774.45	1457.18	655.833	-311	200	0	5.32479	4.939	67.5746	783.501	-103.787	769.017	-914	200	0
494	5	-35.5222	123.556	-732.696	-16664.1	41264.5	3289.45	356.319	632.744	0	27.6947	-125.215	-1004.17	61100	82466.8	-1427.4	382.125	139.154	0	3.61353	0.643987	57.6011	-768.181	1493.39	664.544	-311	200	0	5.29522	5.07812	66.4268	818.404	19.5465	755.143	-914	200	0
494	6	-31.4211	122.895	-734.368	-16647.2	42084.9	3302.49	357.308	632.669	0	29.0188	-122.561	-1003.82	60710.4	83128.9	-1021.02	382.812	139.521	0	3.69019	0.671254	57.5625	-754.771	1525.64	671.339	-311	200	0	5.27965	5.21031	65.5043	855.455	149.911	735.372	-914	200	0
494	7	-27.3559	122.158	-736.536	-16628.2	42977.2	3305.73	358.351	632.576	0	30.383	-119.942	-1003.41	60321.1	83769.7	-617.966	383.485	139.884	0	3.77776	0.716997	57.5824	-737.366	1548.34	676.89	-311	200	0	5.27492	5.29803	64.9126	872.353	256.718	716.574	-914	200	0
494	8	-23.384	121.332	-739.111	-16606	43923.4	3298.37	359.427	632.468	0	31.7646	-117.375	-1002.87	59930.7	84378.4	-220.027	384.137	140.241	0	3.86187	0.778169	57.6363	-718.961	1560.61	681.669	-311	200	0	5.26383	5.33188	64.754	855.064	317.958	700.105	-914	200	0
494	9	-19.5423	120.421	-742.043	-16578.6	44905	3280	360.515	632.342	0	33.1487	-114.866	-1002.19	59538	84947	171.316	384.761	140.592	0	3.92634	0.848207	57.6782	-701.766	1564.81	685.528	-311	200	0	5.22534	5.32676	64.9789	804.96	327.88	681.171	-914	200	0
495	0	-15.8493	119.439	-745.308	-16543.8	45905	3250.51	361.592	632.197	0	34.5291	-112.419	-1001.38	59142.8	85469	554.247	385.351	140.939	0	3.96062	0.920602	57.6839	-687.423	1563.28	687.788	-311	200	0	5.1599	5.29549	65.3807	733.339	289.775	653.957	-914	200	0	46.8413	17.1632	-1634.77	-597727	740597	-3547.29	454.138	365.967	0
495	1	-12.3123	118.406	-748.883	-16500.2	46907	3210.05	362.636	632.033	0	35.9031	-110.04	-1000.44	58746.6	85939	926.413	385.901	141.279	0	3.96372	0.988162	57.6512	-677.956	1556.8	688.022	-311	200	0	5.10155	5.23766	65.7245	653.096	208.556	617.574	-914	200	0
495	2	-8.93771	117.338	-752.719	-16447.3	47895.2	3159.03	363.63	631.851	0	37.261	-107.736	-999.367	58350.8	86351.6	1284.94	386.406	141.612	0	3.9413	1.04122	57.5727	-675.117	1544.89	686.713	-311	200	0	5.09098	5.15051	65.8463	575.553	90.3083	577.917	-914	200	0
495	3	-5.73741	116.241	-756.721	-16385.9	48852.6	3098.12	364.558	631.654	0	38.5818	-105.521	-998.145	57957.3	86702.4	1626.32	386.864	141.935	0	3.89989	1.06922	57.4354	-678.532	1526.6	684.67	-311	200	0	5.13833	5.03496	65.6753	512.984	-57.3682	543.698	-914	200	0
495	4	-2.72813	115.114	-760.753	-16317.4	49763.3	3028.25	365.413	631.449	0	39.8403	-103.411	-996.743	57568	86988.3	1946.71	387.273	142.244	0	3.84328	1.06506	57.2369	-686.143	1502.04	681.955	-311	200	0	5.22119	4.89131	65.2302	475.892	-221.13	520.467	-914	200	0
495	5	0.0704661	113.954	-764.655	-16244.2	50614.3	2950.76	366.192	631.244	0	41.0116	-101.432	-995.13	57184.9	87207.7	2243.06	387.634	142.535	0	3.77323	1.03038	56.9898	-696.049	1474.45	678.099	-311	200	0	5.30802	4.72086	64.5999	463.994	-376.845	510.392	-914	200	0
495	6	2.63743	112.755	-768.266	-16169.4	51396	2867.38	366.899	631.047	0	42.0691	-99.6153	-993.27	56809.9	87361.2	2513.36	387.953	142.805	0	3.69248	0.976357	56.7208	-706.795	1450.2	673.013	-311	200	0	5.37404	4.53189	63.8924	465.484	-496.181	515.898	-914	200	0
495	7	4.95283	111.517	-771.445	-16097.3	52100.2	2779.6	367.536	630.866	0	42.9844	-97.9946	-991.123	56444.1	87451.3	2756.01	388.235	143.05	0	3.6082	0.916262	56.4652	-716.553	1435.51	667.259	-311	200	0	5.41257	4.34174	63.2011	467.85	-559.168	540.219	-914	200	0
495	8	7.00116	110.244	-774.097	-16032	52721.1	2687.96	368.107	630.711	0	43.7335	-96.5965	-988.663	56088.9	87481.5	2969.8	388.485	143.268	0	3.53301	0.858252	56.2529	-722.627	1433.77	662.113	-311	200	0	5.44065	4.17679	62.6096	470.849	-560.461	584.866	-914	200	0
495	9	8.77655	108.948	-776.186	-15974.7	53256.5	2592.44	368.613	630.581	0	44.3053	-95.4338	-985.899	55746.7	87456.5	3154.11	388.707	143.456	0	3.4799	0.806491	56.0988	-721.959	1445.33	659.194	-311	200	0	5.4798	4.06948	62.1747	487.697	-508.975	645.556	-914	200	0
496	0	10.2878	107.652	-777.739	-15923.9	53705.5	2493.94	369.053	630.475	0	44.7052	-94.5022	-982.877	55420.2	87382.7	3308.45	388.905	143.614	0	3.45468	0.764735	56.0036	-712.79	1466.79	659.388	-311	200	0	5.53733	4.05445	61.8816	530.775	-423.195	710.026	-914	200	0	66.9988	15.775	-1632.24	-606681	735449	-13644.4	452.275	371.975	0
496	1	11.5553	106.388	-778.826	-15877.5	54067.6	2394.79	369.422	630.386	0	44.9505	-93.7874	-979.675	55112.1	87268	3432.43	389.078	143.745	0	3.45411	0.735064	55.9512	-695.815	1490.66	662.296	-311	200	0	5.61887	4.1613	61.6299	599.042	-324.554	763.433	-914	200	0
496	2	12.5973	105.193	-779.526	-15835	54344.7	2297.97	369.715	630.314	0	45.0613	-93.2758	-976.379	54825.8	87118.9	3526.25	389.227	143.848	0	3.47077	0.71491	55.9094	-673.331	1507.84	666.613	-311	200	0	5.73648	4.39488	61.2965	680.472	-229.49	797.349	-914	200	0
496	3	13.4195	104.098	-779.895	-15797.3	54542.5	2206.63	369.936	630.256	0	45.0542	-92.9585	-973.069	54564.8	86940.4	3590.9	389.347	143.925	0	3.49894	0.699462	55.8419	-647.846	1511.62	670.817	-311	200	0	5.88484	4.7162	60.829	761.288	-142.38	812.913	-914	200	0
496	4	14.0161	103.125	-779.966	-15765.7	54667.8	2124.22	370.09	630.213	0	44.9434	-92.8264	-969.819	54331.4	86736.5	3628.18	389.436	143.978	0	3.53698	0.68819	55.7333	-621.543	1500.54	673.724	-311	200	0	6.0227	5.05245	60.2482	829.745	-57.9244	817.97	-914	200	0
496	5	14.3746	102.296	-779.75	-15742.3	54725.5	2054.31	370.183	630.189	0	44.7447	-92.8657	-966.679	54126.3	86511.6	3640.03	389.494	144.008	0	3.58651	0.686672	55.6041	-596.617	1478.01	674.843	-311	200	0	6.09009	5.33515	59.5837	875.306	25.9037	822.135	-914	200	0
496	6	14.4797	101.625	-779.24	-15730.3	54717.9	2000.15	370.22	630.187	0	44.4755	-93.0615	-963.668	53948	86271.2	3627.65	389.524	144.018	0	3.64862	0.7014	55.4902	-576.438	1448.51	674.731	-311	200	0	6.04662	5.53012	58.8901	888.904	99.7031	831.763	-914	200	0
496	7	14.3164	101.126	-778.429	-15732.8	54647	1964.38	370.202	630.211	0	44.1513	-93.4029	-960.775	53793.9	86021.1	3591.64	389.533	144.01	0	3.7193	0.73489	55.4082	-565.74	1415.46	675.019	-311	200	0	5.89932	5.63949	58.3051	866.128	152.198	848.14	-914	200	0
496	8	13.8771	100.809	-777.324	-15751.4	54516	1949.15	370.133	630.264	0	43.788	-93.8829	-957.982	53660.5	85767.8	3533.01	389.53	143.986	0	3.78911	0.784574	55.3455	-568.381	1382.72	677.634	-311	200	0	5.69913	5.68487	57.9782	811.695	181.181	869.194	-914	200	0
496	9	13.169	100.685	-775.963	-15786	54328.5	1955.83	370.014	630.344	0	43.4063	-94.4911	-955.292	53544.9	85516.9	3453.98	389.519	143.949	0	3.84727	0.842904	55.2799	-584.974	1354.47	683.779	-311	200	0	5.50756	5.68565	57.9498	739.415	187.905	891.094	-914	200	0
497	0	12.2174	100.769	-774.42	-15835.3	54088.3	1984.52	369.844	630.448	0	43.0334	-95.208	-952.74	53444.1	85271.4	3357.73	389.501	143.905	0	3.88587	0.899626	55.213	-612.77	1333.99	693.244	-311	200	0	5.36022	5.64831	58.144	663.566	170.881	908.77	-914	200	0	57.1818	10.787	-1595.26	-596078	720611	-10582.5	453.163	373.802	0
497	1	11.0597	101.073	-772.785	-15897.6	53799.6	2034.29	369.618	630.572	0	42.7	-96.0059	-950.374	53355.3	85033.2	3247.82	389.473	143.859	0	3.9022	0.945792	55.1782	-647.081	1324.46	704.045	-311	200	0	5.25737	5.57094	58.4328	590.372	130.908	917.189	-914	200	0
497	2	9.73345	101.593	-771.125	-15971.6	53468.4	2103.6	369.338	630.712	0	42.4305	-96.8584	-948.216	53277.9	84804.1	3127.45	389.435	143.813	0	3.8992	0.976096	55.2173	-682.51	1328.71	712.553	-311	200	0	5.18093	5.45581	58.7055	520.573	76.0488	913.004	-914	200	0
497	3	8.27065	102.312	-769.457	-16056.5	53102.6	2190.58	369.013	630.867	0	42.2345	-97.7489	-946.257	53212.9	84586.1	2998.99	389.39	143.765	0	3.88414	0.990167	55.3566	-713.664	1346.93	714.537	-311	200	0	5.10986	5.31977	58.9497	455.621	19.1457	894.702	-914	200	0
497	4	6.70013	103.195	-767.757	-16151.1	52711	2292.98	368.656	631.037	0	42.109	-98.6708	-944.46	53162.3	84379.2	2864.19	389.341	143.712	0	3.86536	0.992109	55.596	-736.035	1376.37	706.934	-311	200	0	5.02496	5.19198	59.2556	396.36	-30.0456	863.258	-914	200	0
497	5	5.05139	104.2	-765.977	-16254	52303.4	2408.14	368.283	631.22	0	42.0435	-99.6215	-942.77	53127	84181.3	2724.3	389.291	143.648	0	3.84885	0.987758	55.9096	-747.453	1413.37	689.579	-311	200	0	4.91558	5.10606	59.6994	341.108	-68.8359	824.321	-914	200	0
497	6	3.35576	105.279	-764.059	-16364.4	51888	2532.95	367.911	631.418	0	42.0243	-100.602	-941.116	53105.8	83989.9	2579.99	389.245	143.572	0	3.83659	0.982537	56.2512	-748.889	1454.6	665.965	-311	200	0	4.78844	5.096	60.2716	290.739	-98.4982	787.004	-914	200	0
497	7	1.64734	106.383	-761.948	-16481.2	51469.7	2664.01	367.55	631.63	0	42.039	-101.616	-939.433	53095.3	83805.1	2431.31	389.208	143.482	0	3.8275	0.979617	56.569	-743.288	1496.38	641.924	-311	200	0	4.67221	5.18848	60.9053	254.779	-123.582	760.316	-914	200	0
497	8	-0.0345823	107.475	-759.606	-16602.5	51050.6	2797.82	367.207	631.857	0	42.0801	-102.668	-937.674	53092.9	83627.4	2278.29	389.186	143.378	0	3.82059	0.97951	56.8252	-733.543	1533.29	622.344	-311	200	0	4.61243	5.38732	61.4853	251.171	-152.642	752.084	-914	200	0
497	9	-1.64135	108.536	-757.046	-16725.3	50632.3	2930.92	366.881	632.093	0	42.1484	-103.752	-935.838	53097.1	83456.4	2121.98	389.178	143.263	0	3.81574	0.983223	57.0117	-721.572	1559.74	608.933	-311	200	0	4.64435	5.66261	61.8804	295.928	-191.858	767.096	-914	200	0
[truncated: 3,056 more rows]
[truncated: 234 more columns]
