# Supplementary material for: Independent effects of mental fatigue and drop height on drop jump performance in American football athletes: an exploration of central-peripheral interaction
Source: PeerJ. 2026 Jan 13;14:e20574. doi: 10.7717/peerj.20574 (PMC12810397; doi:10.7717/peerj.20574)
Supplement: Supplemental Information 1 [file peerj-14-20574-s001.zip › data/1/13/C-DJ-50-02.csv]

Devices
1000
		Force1 - Force			Force1 - Moment			Force1 - CoP			Force2 - Force			Force2 - Moment			Force2 - CoP			Imported AMTI 400600 V1.00 #3 - Force			Imported AMTI 400600 V1.00 #3 - Moment			Imported AMTI 400600 V1.00 #3 - CoP			Imported AMTI 400600 V1.00 #4 - Force			Imported AMTI 400600 V1.00 #4 - Moment			Imported AMTI 400600 V1.00 #4 - CoP			Combined Force			Combined Moment			Combined CoP
Frame	Sub Frame	Fx	Fy	Fz	Mx	My	Mz	Cx	Cy	Cz	Fx	Fy	Fz	Mx	My	Mz	Cx	Cy	Cz	Fx	Fy	Fz	Mx	My	Mz	Cx	Cy	Cz	Fx	Fy	Fz	Mx	My	Mz	Cx	Cy	Cz	Fx	Fy	Fz	Mx	My	Mz	Cx	Cy	Cz
		N	N	N	N.mm	N.mm	N.mm	mm	mm	mm	N	N	N	N.mm	N.mm	N.mm	mm	mm	mm	N	N	N	N.mm	N.mm	N.mm	mm	mm	mm	N	N	N	N.mm	N.mm	N.mm	mm	mm	mm	N	N	N	N.mm	N.mm	N.mm	mm	mm	mm
305	0	7.70288e-18	1.21043e-18	4.17351e-17	3.20685e-15	9.12024e-16	-1.02599e-16	300	610	0	2.71907e-19	1.22528e-19	8.58082e-19	-4.51804e-17	7.00303e-17	6.18961e-18	300	200	0	3.60557	0.925037	58.6641	-679.615	1363.74	600.658	-311	200	0	4.5847	4.73244	65.9605	80.3538	-450.947	1186.83	-914	200	0	8.591	5.92093	126.834	25025.6	81449.7	-4931.05	0	0	0
305	1	2.26873e-17	-1.60224e-18	8.0798e-17	6.12231e-15	2.26837e-15	-7.82624e-16	300	610	0	4.18447e-19	1.8131e-19	1.08436e-18	-5.42932e-17	8.95516e-17	8.74214e-18	300	200	0	3.61646	0.870001	58.5312	-679.353	1351.42	609.217	-311	200	0	4.56664	4.72588	65.1705	19.2162	-198.844	1149.95	-914	200	0
305	2	4.40448e-17	-6.16199e-18	1.31985e-16	9.92355e-15	4.15706e-15	-1.80309e-15	300	610	0	5.86548e-19	2.45952e-19	1.25307e-18	-5.88842e-17	1.04935e-16	1.13689e-17	300	200	0	3.63826	0.837449	58.4415	-685.15	1345.05	616.687	-311	200	0	4.59458	4.71856	64.6074	6.62629	35.0623	1089.67	-914	200	0
305	3	7.2058e-17	-1.28149e-17	1.93643e-16	1.44772e-14	6.57998e-15	-3.20406e-15	300	610	0	7.57293e-19	3.07379e-19	1.28665e-18	-5.46588e-17	1.0993e-16	1.358e-17	300	200	0	3.67326	0.835941	58.3643	-694.606	1346.29	622.736	-311	200	0	4.65736	4.69573	64.2753	45.6807	217.233	1011.26	-914	200	0
305	4	1.05839e-16	-2.17288e-17	2.60729e-16	1.93951e-14	9.42965e-15	-4.97633e-15	300	610	0	8.97229e-19	3.50478e-19	1.07825e-18	-3.59752e-17	9.58235e-17	1.46097e-17	300	200	0	3.7233	0.867031	58.2679	-704.863	1355.78	627.709	-311	200	0	4.74149	4.65894	64.1303	127.456	332.353	923.79	-914	200	0
305	5	1.42645e-16	-3.27266e-17	3.23345e-16	2.39269e-14	1.24306e-14	-7.02687e-15	300	610	0	9.54562e-19	3.52762e-19	4.92192e-19	3.98078e-18	5.14172e-17	1.33711e-17	300	200	0	3.78521	0.923687	58.1409	-713.301	1373.21	631.795	-311	200	0	4.84993	4.62887	64.072	230.706	379.66	841.424	-914	200	0
305	6	1.77082e-16	-4.50687e-17	3.652e-16	2.68473e-14	1.50725e-14	-9.13621e-15	300	610	0	8.56338e-19	2.83584e-19	-6.29186e-19	7.26498e-17	-3.64799e-17	8.44419e-18	300	200	0	3.84838	0.991356	57.9925	-717.681	1397.99	634.253	-311	200	0	5.0001	4.63797	63.9974	334.528	364.711	777.877	-914	200	0
305	7	2.00256e-16	-5.71892e-17	3.62268e-16	2.63595e-14	1.65419e-14	-1.09104e-14	300	610	0	5.07923e-19	1.04459e-19	-2.4491e-18	1.77019e-16	-1.81793e-16	-1.87618e-18	300	200	0	3.8984	1.05384	57.8403	-716.946	1429.31	633.675	-311	200	0	5.20025	4.71014	63.8598	430.063	298.397	739.504	-914	200	0
305	8	1.99037e-16	-6.6411e-17	2.82046e-16	2.0045e-14	1.56674e-14	-1.17338e-14	300	610	0	-2.03392e-19	-2.28751e-19	-5.10659e-18	3.21839e-16	-3.96834e-16	-1.94371e-17	300	200	0	3.92437	1.09877	57.7004	-711.907	1465.41	629.024	-311	200	0	5.43647	4.84532	63.6521	516.252	198.359	725.584	-914	200	0
305	9	1.55643e-16	-6.8679e-17	8.40314e-17	4.90575e-15	1.08975e-14	-1.07327e-14	300	610	0	-1.39839e-18	-7.60859e-19	-8.66975e-18	5.06983e-16	-6.88562e-16	-4.59498e-17	300	200	0	3.92457	1.1184	57.581	-704.426	1503.76	620.49	-311	200	0	5.6851	5.03121	63.3922	588.587	85.2681	732.769	-914	200	0
306	0	4.78939e-17	-5.83821e-17	-2.77796e-16	-2.24429e-14	3.41557e-16	-6.76585e-15	300	610	0	-3.18685e-18	-1.52857e-18	-1.30693e-17	7.23868e-16	-1.05317e-15	-8.25345e-17	300	200	0	3.90569	1.10912	57.4783	-695.897	1541.84	609.627	-311	200	0	5.925	5.25661	63.1411	638.944	-23.3057	757.473	-914	200	0	9.32549	6.04051	122.545	24337.7	79102	-5349.46	0	0	0
306	1	-1.49443e-16	-2.83664e-17	-8.49509e-16	-6.53559e-14	-1.8089e-14	1.53652e-15	300	610	0	-5.63663e-18	-2.54685e-18	-1.80112e-17	9.50986e-16	-1.46894e-15	-1.2905e-16	300	200	0	3.87606	1.07279	57.3782	-687.146	1576.39	598.879	-311	200	0	6.13071	5.49923	62.9825	665.153	-115.322	796.696	-914	200	0
306	2	-4.61678e-16	2.97214e-17	-1.66772e-15	-1.26441e-13	-4.63938e-14	1.5658e-14	300	610	0	-8.72863e-18	-3.78981e-18	-2.28716e-17	1.14881e-15	-1.88747e-15	-1.83194e-16	300	200	0	3.84001	1.01583	57.269	-679.413	1602.63	590.581	-311	200	0	6.26685	5.71106	62.9904	673.091	-182.167	847.826	-914	200	0
306	3	-9.09005e-16	1.24589e-16	-2.74498e-15	-2.06466e-13	-8.60032e-14	3.69723e-14	300	610	0	-1.22965e-17	-5.16577e-18	-2.65824e-17	1.25465e-15	-2.22401e-15	-2.39377e-16	300	200	0	3.79863	0.945574	57.155	-674.463	1616.41	586.083	-311	200	0	6.30211	5.82956	63.2341	668.824	-216.828	905.932	-914	200	0
306	4	-1.49854e-15	2.63755e-16	-4.04943e-15	-3.02836e-13	-1.37061e-13	6.6377e-14	300	610	0	-1.59521e-17	-6.48776e-18	-2.75243e-17	1.17857e-15	-2.34817e-15	-2.87456e-16	300	200	0	3.75416	0.869997	57.0558	-673.767	1616.9	585.839	-311	200	0	6.22486	5.81249	63.7709	653.078	-213.784	961.311	-914	200	0
306	5	-2.21315e-15	4.51109e-16	-5.47852e-15	-4.07654e-13	-1.97443e-13	1.03756e-13	300	610	0	-1.90023e-17	-7.44171e-18	-2.3455e-17	8.01842e-16	-2.07718e-15	-3.11469e-16	300	200	0	3.71103	0.800009	56.9898	-677.347	1606.79	590.083	-311	200	0	6.04248	5.66744	64.6053	622.188	-168.575	1001.61	-914	200	0
306	6	-2.99712e-15	6.83426e-16	-6.82804e-15	-5.05428e-13	-2.61521e-13	1.47252e-13	300	610	0	-2.0367e-17	-7.55776e-18	-1.15134e-17	-1.96588e-17	-1.17512e-15	-2.88648e-16	300	200	0	3.67273	0.748445	56.9594	-683.007	1591	599.015	-311	200	0	5.7767	5.44304	65.6681	573.599	-79.8942	1016.7	-914	200	0
306	7	-3.73918e-15	9.4577e-16	-7.75933e-15	-5.70676e-13	-3.1874e-13	1.92369e-13	300	610	0	-1.85172e-17	-6.19237e-18	1.16437e-17	-1.4444e-15	6.37488e-16	-1.891e-16	300	200	0	3.64054	0.726159	56.9556	-687.001	1574.92	612.298	-311	200	0	5.46534	5.19029	66.8334	511.752	45.8582	1001.7	-914	200	0
306	8	-4.25444e-15	1.20594e-15	-7.77009e-15	-5.65822e-13	-3.52164e-13	2.3095e-13	300	610	0	-1.14601e-17	-2.5335e-18	4.95058e-17	-3.6229e-15	3.65793e-15	2.3254e-17	300	200	0	3.61565	0.73856	56.9799	-685.508	1563.16	628.632	-311	200	0	5.15858	4.9322	67.9526	445.269	194.555	959.061	-914	200	0
306	9	-4.2684e-15	1.40838e-15	-6.17755e-15	-4.40046e-13	-3.37271e-13	2.50162e-13	300	610	0	3.19066e-18	4.35566e-18	1.05093e-16	-6.66066e-15	8.15278e-15	3.87775e-16	300	200	0	3.60053	0.783627	57.0483	-676.055	1559	645.845	-311	200	0	4.90597	4.66704	68.8685	377.248	349.004	899.308	-914	200	0
307	0	-3.40756e-15	1.46842e-15	-2.12668e-15	-1.30038e-13	-2.41429e-13	2.31702e-13	300	610	0	2.80107e-17	1.54346e-17	1.79981e-16	-1.0563e-14	1.428e-14	9.41368e-16	300	200	0	3.59807	0.851182	57.1727	-659.08	1563.85	661.379	-311	200	0	4.74891	4.40012	69.4136	303.891	492.614	835.581	-914	200	0	9.32549	6.04051	122.545	24337.7	79102	-5349.46	0	0	0
307	1	-1.20371e-15	1.26835e-15	5.35992e-15	4.36119e-13	-2.46706e-14	1.51547e-13	300	610	0	6.53712e-17	3.15033e-17	2.72912e-16	-1.51598e-14	2.19757e-14	1.70901e-15	300	200	0	3.6097	0.924313	57.3479	-638.015	1576.42	673.004	-311	200	0	4.71989	4.16644	69.4561	223.122	609.506	775.572	-914	200	0
307	2	2.87901e-15	6.57371e-16	1.72697e-14	1.33039e-12	3.57449e-13	-1.92901e-14	300	610	0	1.16796e-16	5.29187e-17	3.7795e-16	-2.00113e-14	3.08037e-14	2.68977e-15	300	200	0	3.63517	0.984118	57.5523	-616.776	1592.42	679.352	-311	200	0	4.83504	4.01561	68.9806	137.557	683.051	720.536	-914	200	0
307	3	9.38298e-15	-5.41613e-16	3.4403e-14	2.60989e-12	9.47938e-13	-3.12423e-13	300	610	0	1.82018e-16	7.91923e-17	4.82268e-16	-2.42997e-14	3.97704e-14	3.83781e-15	300	200	0	3.67562	1.01601	57.7513	-597.513	1605.84	679.797	-311	200	0	5.07838	3.9819	68.0931	49.6093	699.422	670.776	-914	200	0
307	4	1.87495e-14	-2.51467e-15	5.70686e-14	4.2941e-12	1.77839e-12	-7.57477e-13	300	610	0	2.57713e-16	1.08468e-16	5.637e-16	-2.67196e-14	4.71189e-14	5.03874e-15	300	200	0	3.7334	1.0143	57.905	-581.003	1611.93	674.18	-311	200	0	5.39482	4.06664	66.9512	-35.6244	656.455	631.413	-914	200	0
307	5	3.11524e-14	-5.42491e-15	8.46563e-14	6.33296e-12	2.85401e-12	-1.37447e-12	300	610	0	3.35927e-16	1.36893e-16	5.88441e-16	-2.53878e-14	5.01293e-14	6.08264e-15	300	200	0	3.80587	0.983012	57.9828	-568.594	1610	663.322	-311	200	0	5.706	4.23638	65.7151	-100.635	567.258	613.469	-914	200	0
307	6	4.62647e-14	-9.36168e-15	1.15084e-13	8.56587e-12	4.13298e-12	-2.16259e-12	300	610	0	4.02304e-16	1.57947e-16	5.0945e-16	-1.78068e-14	4.49701e-14	6.63693e-15	300	200	0	3.88364	0.934069	57.9781	-562.889	1602.7	649.657	-311	200	0	5.94302	4.44657	64.5353	-118.535	452.528	627.188	-914	200	0
307	7	6.29554e-14	-1.42675e-14	1.44142e-13	1.06732e-11	5.50042e-12	-3.08488e-12	300	610	0	4.34327e-16	1.61811e-16	2.66419e-16	-9.28795e-16	2.66715e-14	6.22474e-15	300	200	0	3.9567	0.884002	57.9142	-565.727	1592.42	636.599	-311	200	0	6.07173	4.6779	63.5569	-69.3022	329.03	673.69	-914	200	0
307	8	7.89303e-14	-1.98416e-14	1.64792e-13	1.21253e-11	6.73819e-12	-4.04932e-12	300	610	0	3.99959e-16	1.34979e-16	-2.11524e-16	2.86193e-14	-1.06855e-14	4.21701e-15	300	200	0	4.01878	0.847445	57.8305	-576.03	1579.84	627.114	-311	200	0	6.09223	4.93699	62.9132	48.6992	205.378	744.605	-914	200	0
307	9	9.03478e-14	-2.54219e-14	1.66536e-13	1.21365e-11	7.49375e-12	-4.88705e-12	300	610	0	2.57247e-16	6.03195e-17	-9.98937e-16	7.4077e-14	-7.3444e-14	-1.49437e-16	300	200	0	4.06719	0.830947	57.7641	-590.069	1565.01	622.881	-311	200	0	6.02088	5.22044	62.6547	217.625	84.4374	828.813	-914	200	0
308	0	9.14709e-14	-2.98561e-14	1.35034e-13	9.63919e-12	7.25393e-12	-5.33069e-12	300	610	0	-4.43131e-17	-8.20416e-17	-2.16132e-15	1.3778e-13	-1.67369e-13	-7.71292e-15	300	200	0	4.10238	0.83292	57.7448	-603.402	1547.91	624.062	-311	200	0	5.87667	5.4988	62.6816	405.6	-34.5567	916.986	-914	200	0	9.40628	6.04245	121.889	24064.2	78100.1	-5329.39	0	0	0
308	1	7.44564e-14	-3.13771e-14	5.22435e-14	3.2969e-12	5.3326e-12	-4.99691e-12	300	610	0	-5.59621e-16	-3.12634e-16	-3.73485e-15	2.20005e-13	-2.96023e-13	-1.92685e-14	300	200	0	4.12604	0.846569	57.7904	-613.557	1528.88	629.351	-311	200	0	5.68184	5.73579	62.7962	575.848	-150.815	1000.11	-914	200	0
308	2	2.94238e-14	-2.75162e-14	-1.02586e-13	-8.41777e-12	8.85075e-13	-3.38017e-12	300	610	0	-1.33984e-15	-6.4887e-16	-5.69717e-15	3.17397e-13	-4.58404e-13	-3.53713e-14	300	200	0	4.13713	0.863019	57.8982	-622.094	1509.88	636.559	-311	200	0	5.46626	5.90483	62.8192	695.054	-253.115	1068.21	-914	200	0
308	3	-5.50019e-14	-1.50951e-14	-3.50605e-13	-2.70473e-11	-7.03394e-12	1.32706e-13	300	610	0	-2.41902e-15	-1.09912e-15	-7.9288e-15	4.20971e-13	-6.45773e-13	-5.60437e-14	300	200	0	4.13061	0.875723	58.0471	-633.325	1494.89	643.608	-311	200	0	5.26011	5.99177	62.6661	742.062	-321.653	1112.93	-914	200	0
308	4	-1.90436e-13	9.63898e-15	-7.09276e-13	-5.38405e-11	-1.93487e-11	6.21506e-12	300	610	0	-3.79439e-15	-1.65432e-15	-1.01661e-14	5.13821e-13	-8.37747e-13	-8.03772e-14	300	200	0	4.10179	0.883607	58.2129	-650.066	1487.81	649.283	-311	200	0	5.08205	5.99629	62.3584	716.475	-342.522	1131.28	-914	200	0
308	5	-3.86504e-13	5.06595e-14	-1.18602e-12	-8.92767e-11	-3.67553e-11	1.55052e-11	300	610	0	-5.39972e-15	-2.27691e-15	-1.19492e-14	5.68763e-13	-9.97925e-13	-1.06033e-13	300	200	0	4.05225	0.890254	58.3766	-670.776	1489.41	653.351	-311	200	0	4.94283	5.9321	61.9975	635.808	-316.367	1127.83	-914	200	0
308	6	-6.47373e-13	1.11501e-13	-1.76928e-12	-1.32397e-10	-5.94083e-11	2.8448e-11	300	610	0	-7.07211e-15	-2.88762e-15	-1.25727e-14	5.46381e-13	-1.06958e-12	-1.28667e-13	300	200	0	3.99088	0.899973	58.5259	-690.867	1496.17	656.367	-311	200	0	4.85772	5.82538	61.7501	524.018	-256.081	1111.2	-914	200	0
308	7	-9.66854e-13	1.94199e-13	-2.41684e-12	-1.79941e-10	-8.6489e-11	4.50601e-11	300	610	0	-8.51436e-15	-3.35101e-15	-1.105e-14	3.94151e-13	-9.72421e-13	-1.41353e-13	300	200	0	3.92912	0.913631	58.6562	-706.054	1502.81	659.474	-311	200	0	4.8443	5.7122	61.8244	406.985	-181.302	1087.33	-914	200	0
308	8	-1.32203e-12	2.97764e-13	-3.04195e-12	-2.25319e-10	-1.15655e-10	6.46092e-11	300	610	0	-9.25724e-15	-3.4621e-15	-6.11018e-15	4.76489e-14	-6.01783e-13	-1.34106e-13	300	200	0	3.87496	0.927744	58.7648	-714.316	1506.53	663.964	-311	200	0	4.9065	5.62816	62.3478	310.865	-112.356	1060.36	-914	200	0
308	9	-1.66563e-12	4.16146e-13	-3.49841e-12	-2.57522e-10	-1.424e-10	8.52128e-11	300	610	0	-8.62968e-15	-2.93739e-15	3.74852e-15	-5.64896e-13	1.67648e-13	-9.36922e-14	300	200	0	3.8312	0.937586	58.8401	-716.047	1508.53	670.325	-311	200	0	5.02803	5.59171	63.2224	254.604	-65.3077	1037.97	-914	200	0
309	0	-1.91786e-12	5.35751e-13	-3.56685e-12	-2.60129e-10	-1.59388e-10	1.03378e-10	300	610	0	-5.74869e-15	-1.41567e-15	2.01182e-14	-1.51314e-12	1.47114e-12	-3.97331e-15	300	200	0	3.79803	0.940625	58.8633	-713.425	1511.24	677.52	-311	200	0	5.17867	5.59765	64.1563	243.335	-47.3477	1027.29	-914	200	0	8.99273	6.17904	121.817	24098.1	77629.3	-5378.4	0	0	0
309	1	-1.95885e-12	6.32682e-13	-2.94626e-12	-2.10722e-10	-1.55883e-10	1.13535e-10	300	610	0	4.54227e-16	1.5246e-15	4.44179e-14	-2.84863e-12	3.43321e-12	1.52897e-13	300	200	0	3.77704	0.937123	58.8209	-709.363	1515.33	683.568	-311	200	0	5.32157	5.62805	64.8377	268.338	-53.0256	1026.13	-914	200	0
309	2	-1.62395e-12	6.70075e-13	-1.25592e-12	-8.10936e-11	-1.17463e-10	1.07658e-10	300	610	0	1.11486e-14	6.32238e-15	7.7471e-14	-4.58071e-12	6.13386e-12	3.94032e-13	300	200	0	3.77226	0.928767	58.7159	-706.535	1519.64	686.977	-311	200	0	5.4205	5.66129	65.0742	313.992	-66.6745	1023.69	-914	200	0
309	3	-7.04718e-13	5.9616e-13	1.94448e-12	1.61183e-10	-2.62815e-11	7.51118e-11	300	610	0	2.74374e-14	1.3356e-14	1.18895e-13	-6.64339e-12	9.55909e-12	7.31724e-13	300	200	0	3.788	0.916793	58.5721	-707.035	1522.83	687.421	-311	200	0	5.44676	5.67212	64.8482	367.756	-70.4936	1008.69	-914	200	0
309	4	1.04022e-12	3.4398e-13	7.10765e-12	5.49144e-10	1.37758e-10	2.92904e-12	300	610	0	5.00784e-14	2.28199e-14	1.66287e-13	-8.85337e-12	1.35343e-11	1.16733e-12	300	200	0	3.82663	0.901418	58.4264	-712.378	1524.21	685.319	-311	200	0	5.38299	5.63636	64.3189	423.909	-53.1193	973.856	-914	200	0
309	5	3.85944e-12	-1.65961e-13	1.4614e-11	1.11004e-09	3.94503e-10	-1.23224e-10	300	610	0	7.90729e-14	3.45481e-14	2.14234e-13	-1.08612e-11	1.76417e-11	1.68291e-12	300	200	0	3.88724	0.883748	58.3093	-723.517	1523.4	681.35	-311	200	0	5.23133	5.53872	63.7496	478.82	-15.0072	916.935	-914	200	0
309	6	7.96253e-12	-1.01848e-12	2.46391e-11	1.85542e-09	7.59247e-10	-3.17087e-10	300	610	0	1.13105e-13	4.77827e-14	2.53202e-13	-1.21012e-11	2.11274e-11	2.23066e-12	300	200	0	3.96343	0.867203	58.2289	-740.725	1518.91	676.15	-311	200	0	5.0256	5.38074	63.3454	525.334	33.3675	842.244	-914	200	0
309	7	1.34478e-11	-2.29004e-12	3.69662e-11	2.76708e-09	1.2362e-09	-5.88516e-10	300	610	0	1.48843e-13	6.08928e-14	2.68473e-13	-1.17486e-11	2.28089e-11	2.72079e-12	300	200	0	4.04297	0.855845	58.1727	-762.94	1507.15	670.053	-311	200	0	4.82657	5.18961	63.1333	555.27	80.6038	761.106	-914	200	0
309	8	2.01996e-11	-4.02677e-12	5.07411e-11	3.77892e-09	1.8094e-09	-9.38568e-10	300	610	0	1.80136e-13	7.10679e-14	2.39361e-13	-8.6989e-12	2.10037e-11	3.00907e-12	300	200	0	4.11115	0.85223	58.1254	-786.641	1484.94	663.183	-311	200	0	4.69113	5.00991	63.0185	569.347	120.976	688.56	-914	200	0
309	9	2.77541e-11	-6.2124e-12	6.41774e-11	4.75518e-09	2.43115e-09	-1.35278e-09	300	610	0	1.9721e-13	7.40281e-14	1.39092e-13	-1.59086e-12	1.35085e-11	2.88649e-12	300	200	0	4.15537	0.85794	58.0867	-805.547	1453.68	655.677	-311	200	0	4.64422	4.87637	62.9074	581.733	152.022	639.201	-914	200	0
310	0	3.51383e-11	-8.7256e-12	7.42387e-11	5.46709e-09	3.00841e-09	-1.79269e-09	300	610	0	1.8601e-13	6.38259e-14	-6.41469e-14	1.11019e-11	-2.32896e-12	2.07473e-12	300	200	0	4.16852	0.874283	58.0723	-812.746	1419.17	647.494	-311	200	0	4.68029	4.79645	62.7451	610.692	170.069	623.865	-914	200	0	8.99273	6.17904	121.817	24098.1	77629.3	-5378.4	0	0	0
310	1	4.0695e-11	-1.12873e-11	7.63436e-11	5.57162e-09	3.38859e-09	-2.18607e-09	300	610	0	1.27959e-13	3.28461e-14	-4.04333e-13	3.0876e-11	-2.93917e-11	2.32627e-13	300	200	0	4.15058	0.900216	58.0939	-804.616	1386.8	638.278	-311	200	0	4.78022	4.75502	62.5215	663.741	170.299	645.279	-914	200	0
310	2	4.19209e-11	-1.34023e-11	6.41735e-11	4.59807e-09	3.34715e-09	-2.41695e-09	300	610	0	4.58427e-16	-2.78475e-14	-9.12167e-13	5.8866e-11	-7.03666e-11	-3.01954e-12	300	200	0	4.10802	0.930485	58.1487	-782.895	1358.15	627.913	-311	200	0	4.92245	4.72886	62.2856	733.312	149.321	695.119	-914	200	0
310	3	3.53601e-11	-1.43017e-11	2.9699e-11	1.95131e-09	2.58099e-09	-2.31733e-09	300	610	0	-2.21396e-13	-1.27636e-13	-1.60628e-12	9.53415e-11	-1.27042e-10	-8.04982e-12	300	200	0	4.0508	0.956939	58.2232	-753.166	1333	617.013	-311	200	0	5.09072	4.70468	62.1014	804.639	106.087	757.427	-914	200	0
310	4	1.66166e-11	-1.29003e-11	-3.64202e-11	-3.05678e-09	7.13211e-10	-1.66353e-09	300	610	0	-5.61353e-13	-2.74728e-13	-2.48045e-12	1.39012e-10	-1.99271e-10	-1.51296e-11	300	200	0	3.98795	0.97202	58.2917	-722.356	1313.44	606.472	-311	200	0	5.27415	4.69511	61.9967	863.259	42.3492	816.851	-914	200	0
310	5	-1.94293e-11	-7.78775e-12	-1.43868e-10	-1.11334e-08	-2.68327e-09	-1.81421e-10	300	610	0	-1.03623e-12	-4.73594e-13	-3.4865e-12	1.86141e-10	-2.83577e-10	-2.4306e-11	300	200	0	3.9246	0.971965	58.3203	-696.818	1303.79	596.721	-311	200	0	5.45468	4.73491	61.9997	897.888	-33.0191	864.473	-914	200	0
310	6	-7.80942e-11	2.71929e-12	-3.00916e-10	-2.28721e-08	-8.03426e-09	2.43399e-09	300	610	0	-1.64729e-12	-7.21269e-13	-4.51334e-12	2.29512e-10	-3.71403e-10	-3.5226e-11	300	200	0	3.86358	0.95622	58.2866	-680.136	1306.74	587.46	-311	200	0	5.59876	4.8556	62.1731	901.772	-101.552	897.458	-914	200	0
310	7	-1.63935e-10	2.04301e-11	-5.11666e-10	-3.85462e-08	-1.56751e-08	6.4782e-09	300	610	0	-2.3685e-12	-1.00248e-12	-5.36338e-12	2.57354e-10	-4.47141e-10	-4.69143e-11	300	200	0	3.80818	0.923957	58.1888	-672.015	1321.4	578.117	-311	200	0	5.67138	5.06169	62.5512	872.406	-145.033	916.346	-914	200	0
310	8	-2.79241e-10	4.69975e-11	-7.72117e-10	-5.78146e-08	-2.57142e-08	1.21688e-08	300	610	0	-3.13174e-12	-1.2837e-12	-5.72966e-12	2.52412e-10	-4.86149e-10	-5.75151e-11	300	200	0	3.76229	0.874576	58.0428	-670.306	1344.99	568.774	-311	200	0	5.66575	5.32667	63.079	810.934	-160.631	923.388	-914	200	0
310	9	-4.21885e-10	8.346e-11	-1.065e-09	-7.93389e-08	-3.78427e-08	1.9543e-08	300	610	0	-3.80982e-12	-1.50663e-12	-5.17858e-12	1.91475e-10	-4.53185e-10	-6.40262e-11	300	200	0	3.72981	0.812258	57.8843	-674.085	1374.19	560.657	-311	200	0	5.6169	5.60716	63.6649	723.878	-163.597	921.196	-914	200	0
311	0	-5.82498e-10	1.29572e-10	-1.35357e-09	-1.00324e-07	-5.10902e-08	2.83163e-08	300	610	0	-4.19916e-12	-1.58194e-12	-3.14625e-12	4.57828e-11	-3.01876e-10	-6.20739e-11	300	200	0	3.7148	0.747259	57.7619	-684.314	1404.93	555.74	-311	200	0	5.57753	5.86543	64.2878	625.323	-176.434	912.024	-914	200	0	9.35108	6.6771	123.715	24665.4	79120.5	-6025.57	0	0	0
311	1	-7.4106e-10	1.82904e-10	-1.57478e-09	-1.16018e-07	-6.35371e-08	3.77036e-08	300	610	0	-4.00557e-12	-1.38489e-12	1.04097e-12	-2.1711e-10	2.38918e-11	-4.58064e-11	300	200	0	3.71994	0.692293	57.7137	-701.959	1432.29	555.839	-311	200	0	5.57816	6.08593	65.0195	533.428	-215.783	898.026	-914	200	0
311	2	-8.63172e-10	2.37736e-10	-1.63298e-09	-1.19257e-07	-7.20102e-08	4.62122e-08	300	610	0	-2.83824e-12	-7.54979e-13	8.10784e-12	-6.29332e-10	5.85538e-10	-8.01401e-12	300	200	0	3.74357	0.657599	57.7544	-725.741	1451.97	561.4	-311	200	0	5.61005	6.27277	65.9259	462.985	-280.773	882.338	-914	200	0
311	3	-8.96567e-10	2.83805e-10	-1.39557e-09	-1.00161e-07	-7.18148e-08	5.14283e-08	300	610	0	-2.19382e-13	4.97162e-13	1.87178e-11	-1.2158e-09	1.44098e-09	5.93793e-11	300	200	0	3.77946	0.647425	57.8807	-751.407	1462.58	570.793	-311	200	0	5.63996	6.43134	66.9583	423.49	-349.657	870.154	-914	200	0
311	4	-7.68733e-10	3.05081e-10	-6.93265e-10	-4.61767e-08	-5.65831e-08	4.98361e-08	300	610	0	4.38103e-12	2.57189e-12	3.32901e-11	-1.98371e-09	2.63001e-09	1.64282e-10	300	200	0	3.82013	0.659178	58.0782	-773.359	1465.71	581.132	-311	200	0	5.63494	6.55368	67.9396	420.421	-394.72	867.141	-914	200	0
311	5	-3.86985e-10	2.78823e-10	6.72003e-10	5.72915e-08	-1.83576e-08	3.67325e-08	300	610	0	1.1474e-11	5.64709e-12	5.1732e-11	-2.90797e-09	4.1527e-09	3.1267e-10	300	200	0	3.85984	0.685057	58.3265	-787.481	1463.48	590.009	-311	200	0	5.57947	6.62309	68.6372	452.303	-400.974	875.443	-914	200	0
311	6	3.57227e-10	1.75334e-10	2.90723e-09	2.25371e-07	5.1934e-08	6.32472e-09	300	610	0	2.14312e-11	9.82472e-12	7.30803e-11	-3.91251e-09	5.93995e-09	5.05921e-10	300	200	0	3.89511	0.715424	58.603	-792.785	1457.72	596.527	-311	200	0	5.48316	6.63182	68.8782	509.265	-368.049	891.011	-914	200	0
311	7	1.57754e-09	-4.10195e-11	6.19206e-09	4.70974e-07	1.63421e-07	-4.78745e-08	300	610	0	3.43056e-11	1.50535e-11	9.50566e-11	-4.84836e-09	7.81674e-09	7.37128e-10	300	200	0	3.92365	0.74286	58.8828	-790.98	1451.37	600.958	-311	200	0	5.37335	6.58875	68.6369	578.603	-304.773	904.846	-914	200	0
311	8	3.37288e-09	-4.08813e-10	1.06213e-08	8.00483e-07	3.23441e-07	-1.32214e-07	300	610	0	4.95838e-11	2.10261e-11	1.13568e-10	-5.47067e-09	9.46007e-09	9.86406e-10	300	200	0	3.94211	0.764444	59.1383	-785.329	1448.4	603.815	-311	200	0	5.27	6.50736	68.0194	651.042	-227.893	907.396	-914	200	0
311	9	5.79606e-09	-9.63735e-10	1.61224e-08	1.2076e-06	5.34688e-07	-2.51488e-07	300	610	0	6.5875e-11	2.70541e-11	1.22214e-10	-5.41862e-09	1.03566e-08	1.21542e-09	300	200	0	3.94619	0.780373	59.3399	-780.184	1451.95	605.395	-311	200	0	5.16779	6.38931	67.1745	722.26	-157.024	892.776	-914	200	0
312	0	8.80873e-09	-1.72905e-09	2.23472e-08	1.66527e-06	7.91231e-07	-4.06789e-07	300	610	0	8.05497e-11	3.19285e-11	1.1191e-10	-4.20445e-09	9.76828e-09	1.36171e-09	300	200	0	3.93548	0.791686	59.4596	-780.129	1462.91	605.93	-311	200	0	5.04696	6.22245	66.2465	791.108	-107.398	860.167	-914	200	0	8.28902	6.90455	123.15	24653.5	79420.8	-6058.63	0	0	0
312	1	1.2222e-08	-2.70161e-09	2.85397e-08	2.11596e-06	1.07336e-06	-5.92545e-07	300	610	0	8.93698e-11	3.37854e-11	7.07807e-11	-1.22082e-09	6.71944e-09	1.33377e-09	300	200	0	3.9149	0.800017	59.4716	-787.317	1479.86	605.876	-311	200	0	4.89739	5.99845	65.3644	858.173	-87.5097	813.068	-914	200	0
312	2	1.56241e-08	-3.83293e-09	3.33922e-08	2.46107e-06	1.34147e-06	-7.92754e-07	300	610	0	8.61782e-11	3.00092e-11	-1.54313e-11	4.22171e-09	2.32923e-11	1.0086e-09	300	200	0	3.88879	0.807345	59.3567	-799.377	1500.65	605.756	-311	200	0	4.73045	5.73749	64.6119	926.709	-96.0111	758.617	-914	200	0
312	3	1.83015e-08	-5.00579e-09	3.49075e-08	2.55097e-06	1.52962e-06	-9.76582e-07	300	610	0	6.27568e-11	1.72184e-11	-1.62178e-10	1.28123e-08	-1.1628e-08	2.33896e-10	300	200	0	3.85677	0.814452	59.1063	-811.139	1523.67	605.575	-311	200	0	4.57162	5.49609	64.0333	1000.22	-119.719	706.441	-914	200	0
312	4	1.91632e-08	-6.0077e-09	3.03045e-08	2.17834e-06	1.53968e-06	-1.0938e-06	300	610	0	9.00673e-12	-8.5988e-12	-3.83781e-10	2.5097e-08	-2.94816e-08	-1.16204e-09	300	200	0	3.81638	0.820727	58.7274	-818.397	1547.17	604.646	-311	200	0	4.43852	5.34204	63.6687	1073.74	-139.959	665.368	-914	200	0
312	5	1.6688e-08	-6.50451e-09	1.60145e-08	1.07853e-06	1.2379e-06	-1.07086e-06	300	610	0	-8.63472e-11	-5.1719e-11	-6.89628e-10	4.12591e-08	-5.44205e-08	-3.34899e-09	300	200	0	3.76733	0.827289	58.2557	-819.509	1568.01	602.231	-311	200	0	4.32442	5.31606	63.5559	1129.42	-141.419	640.047	-914	200	0
312	6	8.92252e-09	-6.01978e-09	-1.21606e-08	-1.058e-06	4.56324e-07	-8.08905e-07	300	610	0	-2.34289e-10	-1.15992e-10	-1.07857e-09	6.08139e-08	-8.65112e-08	-6.45825e-09	300	200	0	3.71473	0.840486	57.7526	-814.216	1582.85	598.271	-311	200	0	4.21394	5.41877	63.7082	1143.07	-117.814	631.081	-914	200	0
312	7	-6.43407e-09	-3.92841e-09	-5.86433e-08	-4.55462e-06	-9.97685e-07	-1.85549e-07	300	610	0	-4.43017e-10	-2.03728e-10	-1.5314e-09	8.22143e-08	-1.24386e-07	-1.05269e-08	300	200	0	3.6693	0.869837	57.2802	-802.501	1590.94	593.344	-311	200	0	4.11272	5.62443	64.0994	1096.83	-72.7227	637.467	-914	200	0
312	8	-3.18092e-08	5.23671e-10	-1.27329e-07	-9.69176e-06	-3.31973e-06	9.37118e-07	300	610	0	-7.14186e-10	-3.1408e-10	-2.00144e-09	1.02387e-07	-1.64469e-07	-1.54205e-08	300	200	0	3.64168	0.920908	56.8803	-785.073	1594	587.987	-311	200	0	4.04776	5.89021	64.6829	990.899	-14.7931	656.722	-914	200	0
312	9	-6.93476e-08	8.15849e-09	-2.20389e-07	-1.66169e-05	-6.67e-06	2.69542e-06	300	610	0	-1.03773e-09	-4.40882e-10	-2.40392e-09	1.16242e-07	-2.00077e-07	-2.07341e-08	300	200	0	3.63597	0.989614	56.576	-763.994	1593.12	582.205	-311	200	0	4.04571	6.15483	65.4239	844.194	46.8513	683.912	-914	200	0
313	0	-1.20257e-07	1.97458e-08	-3.36545e-07	-2.52159e-05	-1.11139e-05	5.19466e-06	300	610	0	-1.38527e-09	-5.70003e-10	-2.60547e-09	1.16235e-07	-2.20522e-07	-2.56764e-08	300	200	0	3.64863	1.06275	56.3803	-741.835	1587.48	575.797	-311	200	0	4.12099	6.35047	66.2597	682.701	104.565	714.335	-914	200	0	8.28902	6.90455	123.15	24653.5	79420.8	-6058.63	0	0	0
313	1	-1.83865e-07	3.58047e-08	-4.68785e-07	-3.49431e-05	-1.65385e-05	8.46434e-06	300	610	0	-1.70248e-09	-6.76381e-10	-2.41574e-09	9.21187e-08	-2.10352e-07	-2.89481e-08	300	200	0	3.67174	1.12431	56.2924	-720.017	1575.59	569.199	-311	200	0	4.27424	6.43562	67.0409	530.294	155.389	747.105	-914	200	0
313	2	-2.5637e-07	5.63109e-08	-6.01576e-07	-4.46153e-05	-2.25439e-05	1.2396e-05	300	610	0	-1.90116e-09	-7.21143e-10	-1.58479e-09	3.10722e-08	-1.49043e-07	-2.86356e-08	300	200	0	3.69846	1.1618	56.291	-698.369	1556.08	563.849	-311	200	0	4.4935	6.41862	67.5866	408.981	203.758	784.418	-914	200	0
313	3	-3.29315e-07	8.03e-08	-7.07792e-07	-5.21863e-05	-2.8314e-05	1.66638e-05	300	610	0	-1.85249e-09	-6.49458e-10	1.89079e-10	-8.15479e-08	-1.15048e-08	-2.21541e-08	300	200	0	3.72675	1.17047	56.3438	-676.726	1528.39	561.451	-311	200	0	4.76146	6.34354	67.8003	337.395	258.623	828.669	-914	200	0
313	4	-3.87896e-07	1.05372e-07	-7.45759e-07	-5.45327e-05	-3.24785e-05	2.06311e-05	300	610	0	-1.3837e-09	-3.90102e-10	3.23513e-09	-2.60515e-07	2.30099e-07	-6.28687e-09	300	200	0	3.7571	1.1559	56.4312	-656.78	1494.91	562.656	-311	200	0	5.05922	6.25523	67.7117	322.768	326.053	881.062	-914	200	0
313	5	-4.0935e-07	1.27129e-07	-6.57149e-07	-4.73056e-05	-3.29869e-05	2.32532e-05	300	610	0	-2.81402e-10	1.41885e-10	7.8622e-09	-5.17767e-07	6.026e-07	2.26142e-08	300	200	0	3.78659	1.12992	56.5557	-642.089	1461.95	566.381	-311	200	0	5.35476	6.18102	67.4421	357.303	403.339	940.997	-914	200	0
313	6	-3.61779e-07	1.38609e-07	-3.66761e-07	-2.49261e-05	-2.70307e-05	2.29918e-05	300	610	0	1.69415e-09	1.03773e-09	1.42796e-08	-8.57833e-07	1.12552e-06	6.81919e-08	300	200	0	3.80759	1.1016	56.7305	-636.486	1437.56	570.533	-311	200	0	5.60048	6.13523	67.1475	424.371	478.969	1004.75	-914	200	0
313	7	-2.04019e-07	1.29832e-07	2.14357e-07	1.91669e-05	-1.1066e-05	1.77696e-05	300	610	0	4.77887e-09	2.38068e-09	2.24802e-08	-1.27142e-06	1.80164e-06	1.33323e-07	300	200	0	3.81254	1.07475	56.9626	-642.529	1427.7	573.511	-311	200	0	5.75717	6.12491	66.9616	506.749	538.692	1063.98	-914	200	0
313	8	1.12676e-07	8.76435e-08	1.18063e-06	9.18823e-05	1.89958e-05	5.00179e-06	300	610	0	9.15308e-09	4.22275e-09	3.20816e-08	-1.72711e-06	2.604e-06	2.18959e-07	300	200	0	3.79775	1.05192	57.242	-660.932	1434.43	575.081	-311	200	0	5.81316	6.14588	66.9272	591.573	572.901	1107	-914	200	0
313	9	6.40131e-07	-3.90771e-09	2.61643e-06	0.000199301	6.73425e-05	-1.82421e-05	300	610	0	1.4863e-08	6.55098e-09	4.21286e-08	-2.16153e-06	3.45953e-06	3.22497e-07	300	200	0	3.76362	1.03515	57.5312	-690.636	1456.09	576.008	-311	200	0	5.77873	6.18395	66.9314	673.474	577.948	1124.61	-914	200	0
314	0	1.42478e-06	-1.6233e-07	4.57113e-06	0.000344805	0.000137466	-5.48869e-05	300	610	0	2.17121e-08	9.24198e-09	5.0867e-08	-2.46889e-06	4.23017e-06	4.35705e-07	300	200	0	3.71522	1.02269	57.7695	-728.708	1487.11	577.198	-311	200	0	5.67741	6.22699	66.7385	754.646	552.264	1116.55	-914	200	0	9.37049	6.70358	121.562	24402.4	78145.7	-5845.63	0	0	0
314	1	2.49405e-06	-4.0421e-07	7.02299e-06	0.000526375	0.000230925	-0.000107241	300	610	0	2.91222e-08	1.20059e-08	5.55175e-08	-2.49152e-06	4.69332e-06	5.42255e-07	300	200	0	3.6621	1.00927	57.9052	-770.246	1518.72	579.231	-311	200	0	5.5453	6.26119	66.1534	838.442	494.501	1092.1	-914	200	0
314	2	3.83664e-06	-7.41086e-07	9.83114e-06	0.000733024	0.00034559	-0.000176061	300	610	0	3.59716e-08	1.43235e-08	5.20936e-08	-2.01422e-06	4.52564e-06	6.1513e-07	300	200	0	3.61417	0.98943	57.929	-809.261	1542.47	582.222	-311	200	0	5.42518	6.25508	65.1744	919.588	405.108	1063.98	-914	200	0
314	3	5.37618e-06	-1.17333e-06	1.26766e-05	0.00094044	0.000473362	-0.000259249	300	610	0	4.04252e-08	1.53843e-08	3.5336e-08	-7.66371e-07	3.29553e-06	6.14322e-07	300	200	0	3.57652	0.958568	57.8761	-840.111	1554.89	585.727	-311	200	0	5.35385	6.17177	63.9754	981.812	289.56	1042.15	-914	200	0
314	4	6.93903e-06	-1.68182e-06	1.49971e-05	0.00110618	0.000597432	-0.000350176	300	610	0	3.97885e-08	1.40391e-08	-1.13748e-09	1.5629e-06	4.7266e-07	4.85529e-07	300	200	0	3.5493	0.912925	57.8026	-858.79	1559.19	589.061	-311	200	0	5.35754	6.00279	62.7627	1008.48	162.108	1030.76	-914	200	0
314	5	8.21834e-06	-2.21747e-06	1.59231e-05	0.00116506	0.000689338	-0.00043571	300	610	0	3.04303e-08	8.78816e-09	-6.43392e-08	5.29005e-06	-4.53512e-06	1.60839e-07	300	200	0	3.53209	0.852048	57.7529	-864.287	1562.35	591.933	-311	200	0	5.45009	5.77857	61.6933	997.305	46.1662	1026.68	-914	200	0
314	6	8.73923e-06	-2.68928e-06	1.42317e-05	0.00102588	0.000706244	-0.000494126	300	610	0	7.84359e-09	-2.16697e-09	-1.60923e-07	1.06756e-05	-1.23046e-05	-4.3724e-07	300	200	0	3.52676	0.780531	57.7378	-858.832	1569.97	594.656	-311	200	0	5.61864	5.54916	60.9075	966.741	-34.2571	1022.1	-914	200	0
314	7	7.83298e-06	-2.95223e-06	8.33885e-06	0.000571078	0.000589197	-0.000493263	300	610	0	-3.30674e-08	-2.07716e-08	-2.95539e-07	1.78289e-05	-2.32664e-05	-1.3868e-06	300	200	0	3.5363	0.705598	57.7391	-846.085	1583.31	597.95	-311	200	0	5.81797	5.36318	60.5489	948.027	-71.619	1012.47	-914	200	0
314	8	4.63247e-06	-2.79739e-06	-3.63968e-06	-0.000338376	0.00026344	-0.000389477	300	610	0	-9.73659e-08	-4.8823e-08	-4.68388e-07	2.65733e-05	-3.75072e-05	-2.75076e-06	300	200	0	3.56161	0.634505	57.7287	-829.261	1600.95	602.702	-311	200	0	5.99347	5.257	60.7055	965.032	-82.5083	1001.13	-914	200	0
314	9	-1.89472e-06	-1.94799e-06	-2.37189e-05	-0.00185	-0.00035777	-0.000128199	300	610	0	-1.89009e-07	-8.74879e-08	-6.71895e-07	3.62719e-05	-5.44984e-05	-4.55267e-06	300	200	0	3.59885	0.576469	57.6839	-810.743	1621.86	609.545	-311	200	0	6.10827	5.24627	61.3412	1018.36	-91.1748	995.135	-914	200	0
315	0	-1.28544e-05	-6.67074e-08	-5.37239e-05	-0.00409551	-0.00136404	0.00035282	300	610	0	-3.09207e-07	-1.36595e-07	-8.86521e-07	4.56188e-05	-7.27496e-05	-6.74262e-06	300	200	0	3.64018	0.543706	57.5994	-791.791	1645.29	618.493	-311	200	0	6.14782	5.3194	62.2775	1090.71	-108.784	999.471	-914	200	0	9.37038	6.70361	121.562	24402.2	78145.8	-5845.55	0	0	0
315	1	-2.92508e-05	3.2192e-06	-9.47703e-05	-0.0071518	-0.00283136	0.00111628	300	610	0	-4.54146e-07	-1.93681e-07	-1.07598e-06	5.2416e-05	-8.94078e-05	-9.15336e-06	300	200	0	3.6774	0.545526	57.5003	-771.956	1668.46	629.011	-311	200	0	6.1107	5.44121	63.2554	1164.44	-132.602	1014.67	-914	200	0
315	2	-5.17031e-05	8.26676e-06	-0.000146509	-0.0109845	-0.00479632	0.00221268	300	610	0	-6.12061e-07	-2.52806e-07	-1.18238e-06	5.3369e-05	-9.98409e-05	-1.14482e-05	300	200	0	3.70518	0.581896	57.4365	-749.945	1686.95	640.054	-311	200	0	6.00854	5.56947	64.0607	1229.65	-156.409	1036.4	-914	200	0
315	3	-8.00324e-05	1.53316e-05	-0.000206117	-0.0153728	-0.00721933	0.00366078	300	610	0	-7.59799e-07	-3.03218e-07	-1.12226e-06	4.39595e-05	-9.72835e-05	-1.30656e-05	300	200	0	3.72264	0.645063	57.4523	-725.579	1698.23	649.952	-311	200	0	5.87596	5.6724	64.5869	1280.72	-175.274	1058.1	-914	200	0
315	4	-0.000112709	2.44401e-05	-0.000267049	-0.0198176	-0.00993659	0.00542031	300	610	0	-8.59201e-07	-3.28021e-07	-7.84976e-07	1.84782e-05	-7.26621e-05	-1.31694e-05	300	200	0	3.7328	0.726378	57.5585	-700.72	1702.55	656.822	-311	200	0	5.76789	5.73218	64.8118	1313	-185.228	1074.52	-914	200	0
315	5	-0.000146171	3.52143e-05	-0.000317651	-0.0234387	-0.0126021	0.00735664	300	610	0	-8.53919e-07	-3.03141e-07	-3.55644e-08	-2.96726e-05	-1.47711e-05	-1.06191e-05	300	200	0	3.74071	0.819022	57.722	-678.405	1700.02	659.336	-311	200	0	5.73852	5.74048	64.7867	1323.83	-182.634	1081.03	-914	200	0
315	6	-0.000174059	4.66514e-05	-0.000339792	-0.0248765	-0.014625	0.00919895	300	610	0	-6.67659e-07	-1.97006e-07	1.27525e-06	-0.000107267	8.89805e-05	-3.98126e-06	300	200	0	3.75169	0.915919	57.883	-661.095	1688.99	657.268	-311	200	0	5.82399	5.69846	64.6117	1314.92	-165.076	1072.27	-914	200	0
315	7	-0.000186471	5.68698e-05	-0.000307839	-0.0222187	-0.0151107	0.0104957	300	610	0	-2.05251e-07	2.8444e-08	3.29067e-06	-0.000219982	0.000250982	8.38933e-06	300	200	0	3.76946	1.00996	57.9929	-649.536	1667.81	651.84	-311	200	0	6.03772	5.6151	64.3546	1292.98	-136.418	1045.46	-914	200	0
315	8	-0.000169391	6.28495e-05	-0.00018843	-0.0129886	-0.0128219	0.0105746	300	610	0	6.41566e-07	4.14666e-07	6.11367e-06	-0.000370408	0.000480702	2.81656e-05	300	200	0	3.79294	1.09577	58.0376	-643.257	1636.95	645.416	-311	200	0	6.36396	5.50051	64.0312	1267.27	-108.004	1004.76	-914	200	0
315	9	-0.000104558	6.02171e-05	5.83298e-05	0.0057584	-0.00618228	0.00851908	300	610	0	1.98138e-06	1.00043e-06	9.7559e-06	-0.000555231	0.000780568	5.67213e-05	300	200	0	3.81413	1.16825	58.0275	-641.708	1599.44	640.353	-311	200	0	6.74762	5.36459	63.6777	1245.49	-87.9455	960.2	-914	200	0
316	0	2.98859e-05	4.31516e-05	0.000475418	0.0371706	0.00664787	0.00317739	300	610	0	3.90081e-06	1.81177e-06	1.40677e-05	-0.000761553	0.00114026	9.46257e-05	300	200	0	3.82107	1.22159	57.9804	-644.315	1559.58	638.066	-311	200	0	7.10268	5.2188	63.3716	1232.71	-71.4518	923.073	-914	200	0	10.2523	6.22215	121.33	24875	77576.6	-5502.54	0	0	0
316	1	0.000257524	4.52189e-06	0.00110227	0.0840973	0.0275845	-0.00677218	300	610	0	6.43035e-06	2.84723e-06	1.865e-05	-0.000962485	0.0015294	0.00014093	300	200	0	3.80438	1.25153	57.922	-650.082	1521.42	638.839	-311	200	0	7.34687	5.07265	63.1628	1232.91	-43.136	901.177	-914	200	0
316	2	0.000600048	-6.36036e-05	0.00196395	0.148277	0.0582791	-0.0226729	300	610	0	9.49648e-06	4.05775e-06	2.27525e-05	-0.00111238	0.00188909	0.000192242	300	200	0	3.76257	1.25736	57.8884	-657.967	1488.02	641.84	-311	200	0	7.4358	4.93004	63.0239	1247.93	12.4677	895.164	-914	200	0
316	3	0.00107136	-0.000168904	0.00305542	0.229156	0.0995804	-0.0456272	300	610	0	1.28601e-05	5.32176e-06	2.51697e-05	-0.00114241	0.00212296	0.000241623	300	200	0	3.70342	1.24192	57.9079	-667.164	1461.52	645.049	-311	200	0	7.37195	4.7924	62.8713	1274.68	97.6077	898.45	-914	200	0
316	4	0.00166895	-0.000317025	0.00432018	0.322307	0.150765	-0.0760894	300	610	0	1.60436e-05	6.41667e-06	2.41547e-05	-0.000957745	0.00208949	0.000277406	300	200	0	3.64123	1.21006	57.9722	-676.529	1443.29	645.805	-311	200	0	7.1873	4.66396	62.6231	1305.07	197.413	901.937	-914	200	0
316	5	0.00236223	-0.000508908	0.0056241	0.417488	0.208527	-0.113293	300	610	0	1.82537e-05	6.99042e-06	1.73805e-05	-0.000437964	0.00159799	0.000282119	300	200	0	3.59022	1.16747	58.0344	-684.284	1433.76	642.378	-311	200	0	6.91699	4.55512	62.2526	1328.3	292.384	899.455	-914	200	0
316	6	0.0030782	-0.000737117	0.00672574	0.496462	0.265748	-0.154508	300	610	0	1.83126e-05	6.53877e-06	1.99403e-06	0.0005569	0.000411769	0.000231813	300	200	0	3.55852	1.12024	58.0418	-689.559	1432.41	635.117	-311	200	0	6.58863	4.48069	61.803	1332.59	371.119	889.832	-914	200	0
316	7	0.00368515	-0.000981183	0.00724711	0.53087	0.310165	-0.194153	300	610	0	1.46175e-05	4.3973e-06	-2.51807e-05	0.00217176	-0.00173679	9.62486e-05	300	200	0	3.54749	1.07362	57.9685	-693.878	1437.34	626.001	-311	200	0	6.23092	4.44986	61.3597	1304.31	429.218	875.443	-914	200	0
316	8	0.00397663	-0.00120222	0.00665111	0.48063	0.323102	-0.222845	300	610	0	5.15959e-06	-2.39162e-07	-6.72235e-05	0.00453011	-0.00511358	-0.000159495	300	200	0	3.55478	1.03027	57.8211	-699.292	1444.74	617.393	-311	200	0	5.88122	4.45651	61.0157	1227.89	462.836	859.465	-914	200	0
316	9	0.00365899	-0.00133736	0.00423529	0.293584	0.278601	-0.226539	300	610	0	-1.23603e-05	-8.25366e-06	-0.000126408	0.00769253	-0.00992637	-0.00057123	300	200	0	3.57629	0.989879	57.6247	-705.659	1450.03	611.154	-311	200	0	5.58205	4.48062	60.854	1090.61	466.148	844.224	-914	200	0
317	0	0.00234778	-0.00129509	-0.000844745	-0.0926204	0.143431	-0.185986	300	610	0	-4.02691e-05	-2.04816e-05	-0.000203133	0.0115977	-0.0162388	-0.0011689	300	200	0	3.60683	0.951207	57.4118	-711.043	1450.85	608.387	-311	200	0	5.37013	4.50181	60.9277	891.231	431.4	831.695	-914	200	0	9.7446	5.59874	119.333	23663.8	75901.7	-4974.91	0	0	0
317	1	-0.000419643	-0.00095301	-0.00950516	-0.745131	-0.121411	-0.0768873	300	610	0	-8.04599e-05	-3.75021e-05	-0.000294457	0.0159849	-0.0238504	-0.00196602	300	200	0	3.64154	0.913893	57.2179	-714.148	1448.18	609.289	-311	200	0	5.26375	4.51627	61.2201	646.44	352.709	824.839	-914	200	0
317	2	-0.00514593	-0.000160418	-0.022597	-1.72551	-0.556868	0.12881	300	610	0	-0.000133678	-5.93289e-05	-0.000392234	0.0203008	-0.0321434	-0.00294475	300	200	0	3.67791	0.877997	57.0709	-715.98	1444.97	612.922	-311	200	0	5.26114	4.5411	61.6174	388.645	234.082	826.784	-914	200	0
317	3	-0.0122992	0.00125139	-0.0406815	-3.07286	-1.19877	0.459864	300	610	0	-0.000198519	-8.49891e-05	-0.00048096	0.0235976	-0.0399019	-0.0040364	300	200	0	3.71739	0.843714	56.9823	-719.069	1444.41	617.572	-311	200	0	5.34952	4.59738	61.9719	157.556	93.8751	837.4	-914	200	0
317	4	-0.0221902	0.00344741	-0.0636995	-4.77906	-2.06664	0.940299	300	610	0	-0.00027013	-0.000111995	-0.000535545	0.0244383	-0.0451217	-0.00509806	300	200	0	3.76423	0.813851	56.9558	-724.565	1447.53	621.521	-311	200	0	5.50657	4.68891	62.2067	-7.76715	-40.7592	852.768	-914	200	0
317	5	-0.034792	0.00655203	-0.0905251	-6.75561	-3.14755	1.58092	300	610	0	-0.000338665	-0.000135743	-0.000519429	0.0208329	-0.0448436	-0.00588743	300	200	0	3.82073	0.794471	57.0001	-730.415	1451.9	623.498	-311	200	0	5.69698	4.7972	62.3215	-77.585	-146.27	870.545	-914	200	0
317	6	-0.0494954	0.0105932	-0.118411	-8.7925	-4.37487	2.36732	300	610	0	-0.00038764	-0.000148898	-0.000383687	0.0102421	-0.035061	-0.00603952	300	200	0	3.88413	0.790025	57.123	-732.929	1453.14	622.92	-311	200	0	5.88303	4.89009	62.3267	-42.5972	-211.512	893.086	-914	200	0
317	7	-0.0648049	0.0154252	-0.142357	-10.5119	-5.60231	3.24418	300	610	0	-0.000392437	-0.000140902	-6.80309e-05	-0.0103021	-0.010776	-0.00505164	300	200	0	3.94824	0.798782	57.322	-729.834	1447.04	620.191	-311	200	0	6.04384	4.93808	62.2403	81.6414	-237.63	922.343	-914	200	0
317	8	-0.0779942	0.0206307	-0.154486	-11.3227	-6.57545	4.09655	300	610	0	-0.000319402	-9.77764e-05	0.00049509	-0.043898	0.0336971	-0.00228591	300	200	0	4.00665	0.814838	57.5767	-721.659	1430.84	616.625	-311	200	0	6.18377	4.93167	62.1349	264.176	-233.943	954.672	-914	200	0
317	9	-0.0847608	0.0254065	-0.143547	-10.385	-6.90448	4.72957	300	610	0	-0.000126141	-2.49382e-06	0.00137185	-0.0932275	0.104061	0.00299847	300	200	0	4.05444	0.835006	57.8432	-710.828	1405.16	613.693	-311	200	0	6.32202	4.88368	62.1049	472.939	-213.45	983.604	-914	200	0
318	0	-0.0789532	0.0284445	-0.0947547	-6.60045	-6.04501	4.84983	300	610	0	0.00023615	0.000163746	0.0026123	-0.159693	0.204863	0.0115677	300	200	0	4.08927	0.862012	58.064	-699.8	1375.08	612.172	-311	200	0	6.46964	4.81968	62.1667	680.697	-189.179	1006.7	-914	200	0	10.3307	5.48004	120.76	24631.9	75497.6	-5393.41	0	0	0
318	1	-0.05248	0.0278299	0.00975792	1.35058	-3.29663	4.0533	300	610	0	0.000817306	0.000418929	0.00422809	-0.242181	0.337706	0.0240732	300	200	0	4.11175	0.898708	58.1997	-689.551	1348.6	611.699	-311	200	0	6.60952	4.76849	62.2452	863.286	-172.308	1028.54	-914	200	0
318	2	0.0044467	0.0209902	0.189511	14.8996	2.16719	1.8274	300	610	0	0.00165862	0.00077589	0.00616164	-0.335429	0.498728	0.0408319	300	200	0	4.12193	0.94199	58.2482	-679.608	1333.93	610.809	-311	200	0	6.6945	4.74734	62.273	999.465	-168.702	1056.07	-914	200	0
318	3	0.102536	0.00474125	0.462853	35.3754	11.2209	-2.42299	300	610	0	0.00277795	0.00123585	0.00824691	-0.428058	0.67537	0.0615127	300	200	0	4.1156	0.985667	58.2269	-669.443	1335.89	607.492	-311	200	0	6.66711	4.75064	62.2763	1074.13	-174.523	1089.83	-914	200	0
318	4	0.251878	-0.0245033	0.842292	63.6528	24.6409	-9.31316	300	610	0	0.00414873	0.00177958	0.0101636	-0.5004	0.842552	0.0847267	300	200	0	4.08691	1.02617	58.1484	-659.506	1352.39	600.508	-311	200	0	6.48872	4.75846	62.3831	1080.87	-177.733	1121.03	-914	200	0
318	5	0.459395	-0.0702865	1.32758	99.6358	42.8724	-19.3659	300	610	0	0.00567259	0.00235625	0.0113898	-0.522458	0.958611	0.107533	300	200	0	4.03366	1.06201	58.0213	-651.516	1374.46	590.808	-311	200	0	6.16024	4.75152	62.7675	1023.9	-165.218	1138.33	-914	200	0
318	6	0.725061	-0.135341	1.89633	141.559	65.6918	-32.8345	300	610	0	0.00714671	0.00287064	0.0111605	-0.452483	0.961688	0.124901	300	200	0	3.95918	1.09014	57.865	-648.458	1391.53	581.34	-311	200	0	5.72375	4.71743	63.5414	920.379	-127.023	1136.94	-914	200	0
318	7	1.03678	-0.220425	2.49232	185.121	91.7589	-49.4514	300	610	0	0.00822863	0.00317003	0.0084475	-0.236948	0.767618	0.129208	300	200	0	3.87188	1.10654	57.7083	-653.505	1397.69	574.945	-311	200	0	5.24993	4.65102	64.64	799.301	-57.4356	1122.03	-914	200	0
318	8	1.36394	-0.322699	3.01209	222.499	118.069	-68.0983	300	610	0	0.00840407	0.0030334	0.00197705	0.187062	0.270899	0.109906	300	200	0	3.78412	1.10965	57.5801	-668.41	1393.26	572.773	-311	200	0	4.81739	4.55572	65.8036	693.165	41.1537	1106.2	-914	200	0
318	9	1.65014	-0.433667	3.2915	241.372	139.346	-86.4093	300	610	0	0.00696647	0.00216673	-0.00968682	0.885744	-0.649209	0.0535446	300	200	0	3.71032	1.10281	57.5092	-692.969	1382.18	574.762	-311	200	0	4.48685	4.44642	66.7027	624.291	157.297	1102.8	-914	200	0
319	0	1.80574	-0.536743	3.09494	224.145	147.458	-100.339	300	610	0	0.0030215	0.000210058	-0.0279648	1.91727	-2.11491	-0.0555876	300	200	0	3.66268	1.09374	57.5164	-724.813	1369.03	580.689	-311	200	0	4.28916	4.34909	67.1178	595.286	279.268	1117.51	-914	200	0	1.15734	7.20934	101.618	10009.9	85426.9	702.251	0	0	0
319	1	1.70192	-0.604719	2.11128	147.702	130.988	-103.759	300	610	0	-0.00446647	-0.0032367	-0.0539564	3.31381	-4.22561	-0.233872	300	200	0	3.64665	1.09035	57.5954	-759.113	1357.72	590.212	-311	200	0	4.23286	4.29584	67.02	592.68	403.499	1144.51	-914	200	0
319	2	1.16843	-0.59755	-0.03739	-15.882	75.1809	-88.1924	300	610	0	-0.0165639	-0.0085604	-0.0879743	5.05561	-7.02045	-0.495461	300	200	0	3.6603	1.09612	57.7079	-789.518	1350.8	602.327	-311	200	0	4.3074	4.31784	66.5301	599.88	530.61	1172.32	-914	200	0
319	3	-0.00175345	-0.46117	-3.76676	-297.106	-37.4739	-42.8291	290.051	688.876	0	-0.03417	-0.0160447	-0.128898	7.03672	-10.4257	-0.847695	300	200	0	3.6976	1.10918	57.8066	-810.397	1349.25	615.365	-311	200	0	4.48515	4.43722	65.8545	605.371	653.999	1191.29	-914	200	0
319	4	-2.03666	-0.128336	-9.47208	-724.624	-225.641	44.9515	276.178	686.501	0	-0.0577061	-0.0257347	-0.173347	9.02325	-14.1864	-1.28454	300	200	0	3.75036	1.1235	57.8666	-819.187	1353.13	627.571	-311	200	0	4.73764	4.65626	65.2337	602.262	754.266	1195.69	-914	200	0
319	5	-5.1536	0.477167	-17.431	-1317.93	-506.126	188.305	270.964	685.609	0	-0.0866757	-0.037252	-0.214709	10.6073	-17.7855	-1.77798	300	200	0	3.80786	1.1293	57.8902	-816.938	1362.26	637.39	-311	200	0	5.04052	4.94766	64.8749	588.207	805.739	1185.12	-914	200	0
319	6	-9.50614	1.43136	-27.6593	-2076.57	-889.014	398.588	267.858	685.077	0	-0.119088	-0.0495589	-0.242127	11.1627	-20.3573	-2.2675	300	200	0	3.8582	1.11569	57.8864	-806.41	1376.39	643.607	-311	200	0	5.36424	5.25921	64.8794	566.604	789.776	1165.28	-914	200	0
319	7	-15.1016	2.7834	-39.7826	-2969.92	-1373.05	680.18	265.486	684.654	0	-0.150768	-0.0606873	-0.239605	9.81407	-20.6089	-2.64873	300	200	0	3.89288	1.07759	57.8592	-790.329	1394.66	645.916	-311	200	0	5.68037	5.52988	65.2007	543.149	702.719	1143.4	-914	200	0
319	8	-21.7355	4.51293	-53.1055	-3941.37	-1946.79	1023.56	263.341	684.218	0	-0.174604	-0.0674581	-0.185533	5.43327	-16.773	-2.76252	300	200	0	3.90996	1.02099	57.8184	-771.367	1414.79	645.19	-311	200	0	5.97246	5.70403	65.673	520.965	554.721	1123.08	-914	200	0
319	9	-29.0662	6.52729	-66.9269	-4932.8	-2596.42	1407.02	261.205	683.704	0	-0.179854	-0.065246	-0.053013	-3.31282	-6.62314	-2.38759	300	200	0	3.91269	0.959578	57.7846	-752.459	1433.72	642.736	-311	200	0	6.22935	5.74642	66.1119	499.333	364.856	1102.67	-914	200	0
320	0	-36.8098	8.71524	-80.8625	-5910.21	-3313.57	1810.47	259.022	683.09	0	-0.15169	-0.0478687	0.188468	-17.8377	12.4037	-1.24037	300	200	0	3.90658	0.905272	57.772	-736.337	1449.93	639.366	-311	200	0	6.43684	5.65375	66.4053	476.232	155.748	1077.18	-914	200	0	-75.4199	23.8768	-42.8	-89094.3	127170	57398.5	2875.25	2101.93	0
320	1	-44.8661	10.9816	-94.9433	-6870.31	-4097.39	2226.77	256.844	682.362	0	-0.0712501	-0.00771854	0.56939	-39.4017	42.9245	1.01216	300	200	0	3.89716	0.862248	57.7756	-724.729	1463.47	635.003	-311	200	0	6.58103	5.4523	66.5264	453.965	-50.8803	1043.33	-914	200	0
320	2	-53.3245	13.2322	-109.523	-7831.55	-4949.25	2662.2	254.811	681.506	0	0.0834326	0.0637144	1.11385	-68.7368	87.1076	4.72006	300	200	0	3.88807	0.82853	57.7807	-718.42	1473.53	628.699	-311	200	0	6.65575	5.18981	66.4912	441.683	-238.542	1002.81	-914	200	0
320	3	-62.4286	15.355	-125.167	-8822.9	-5863.81	3133.37	253.152	680.489	0	0.335168	0.174744	1.82983	-105.505	145.891	10.1903	300	200	0	3.88068	0.799975	57.7772	-717.906	1477.93	619.319	-311	200	0	6.66639	4.92449	66.317	448.785	-398.35	961.431	-914	200	0
320	4	-72.551	17.2332	-142.642	-9880.68	-6824.93	3665.74	252.153	679.269	0	0.703503	0.331619	2.69569	-147.577	217.879	17.5916	300	200	0	3.87634	0.773131	57.7616	-722.996	1474.93	606.691	-311	200	0	6.62744	4.70986	66.0382	477.076	-523.639	927.479	-914	200	0
320	5	-84.21	18.7997	-163.032	-11057.8	-7811.1	4292.26	252.089	677.825	0	1.19826	0.535702	3.64266	-190.15	297.906	26.8165	300	200	0	3.87839	0.746729	57.7327	-731.885	1464.41	591.822	-311	200	0	6.55665	4.58374	65.7449	519.043	-604.997	909.098	-914	200	0
320	6	-98.1373	20.118	-187.943	-12439.6	-8805.37	5054.64	253.149	676.188	0	1.8103	0.779574	4.53435	-224.765	375.319	37.3003	300	200	0	3.88989	0.721321	57.688	-741.561	1447.63	575.812	-311	200	0	6.47232	4.55799	65.5607	557.911	-637.064	910.412	-914	200	0
320	7	-115.342	21.4439	-219.682	-14155.9	-9802.63	6007.29	255.378	674.438	0	2.49941	1.04208	5.14496	-238.362	432.134	47.7998	300	200	0	3.90953	0.698846	57.6248	-749.446	1426.37	559.146	-311	200	0	6.39126	4.61127	65.5806	573.238	-626.194	929.067	-914	200	0
320	8	-137.095	23.2428	-261.233	-16377.9	-10811.5	7217.11	258.613	672.695	0	3.17967	1.28255	5.14011	-212.583	441.342	56.1493	300	200	0	3.93108	0.683199	57.5522	-754.627	1402.59	542.274	-311	200	0	6.32281	4.70447	65.842	556.787	-585.851	956.779	-914	200	0
320	9	-164.763	26.1563	-315.91	-19295.9	-11852.2	8754.54	262.482	671.08	0	3.70349	1.43485	4.06579	-123.663	365.836	59.028	300	200	0	3.94659	0.679865	57.4924	-757.34	1378.76	526.32	-311	200	0	6.26506	4.80958	66.3331	522.185	-527.289	983.686	-914	200	0
321	0	-199.507	30.9231	-386.661	-23079.2	-12950.9	10677.1	266.506	669.689	0	3.84658	1.40219	1.35415	56.6362	158.65	51.7946	300	200	0	3.95121	0.693802	57.4539	-757.483	1357.84	512.868	-311	200	0	6.20691	4.91923	66.9933	492.51	-456.357	1004.44	-914	200	0	-422.854	90.8628	-772.236	-539091	346579	298039	421.882	703.379	0
321	1	-241.895	38.264	-475.119	-27825.2	-14130.9	13009.1	270.258	668.565	0	3.2978	1.05464	-3.64296	358.483	-234.603	28.4731	235.601	101.596	0	3.94621	0.726459	57.4147	-754.322	1342.01	503.508	-311	200	0	6.13372	5.03139	67.7089	477.08	-376.842	1019.48	-914	200	0
321	2	-291.506	48.7349	-580.57	-33506.1	-15401.9	15720.7	273.471	667.712	0	1.65947	0.231438	-11.5789	809.14	-869.931	-17.9937	224.869	130.119	0	3.93691	0.773876	57.3391	-747.642	1331.72	499.661	-311	200	0	6.03818	5.13529	68.3472	463.52	-296.045	1030.05	-914	200	0
321	3	-346.643	62.552	-699.084	-39924.8	-16751	18712.5	276.039	667.11	0	-1.53416	-1.24832	-22.9806	1425.17	-1794.55	-95.0812	221.91	137.984	0	3.92719	0.826996	57.2063	-738.611	1326.76	502.192	-311	200	0	5.92327	5.21946	68.7928	433.704	-226.522	1034.25	-914	200	0
321	4	-404.228	79.4337	-823.112	-46691.9	-18140.4	21811.4	277.961	666.726	0	-6.77064	-3.56318	-38.046	2201.09	-3030.59	-209.441	220.344	142.147	0	3.91532	0.873276	57.0169	-729.467	1328.52	510.907	-311	200	0	5.78791	5.2875	68.9279	382.753	-179.09	1029.05	-914	200	0
321	5	-459.975	98.5161	-941.949	-53246.4	-19506.1	24781.1	279.292	666.528	0	-14.4517	-6.83293	-56.4537	3101.27	-4560.36	-365.593	219.219	145.065	0	3.89354	0.900225	56.7857	-722.638	1340.25	524.756	-311	200	0	5.62027	5.35655	68.6381	322.227	-152.548	1015.03	-914	200	0
321	6	-508.838	118.395	-1043.43	-58938.7	-20759.4	27348.5	280.105	666.486	0	-24.7206	-11.0143	-77.4438	4070.74	-6333.81	-565.913	218.214	147.436	0	3.85339	0.90143	56.5432	-719.868	1365.04	542.602	-311	200	0	5.41407	5.43822	67.9034	273.592	-131.322	998.778	-914	200	0
321	7	-545.729	137.316	-1116.76	-63176.5	-21788.4	29244.1	280.49	666.571	0	-37.3835	-15.8344	-100.253	5062.29	-8299.88	-812.84	217.211	149.505	0	3.7944	0.880753	56.3373	-721.696	1404.45	563.524	-311	200	0	5.18646	5.52335	66.8695	260.618	-92.0512	990.716	-914	200	0
321	8	-566.517	153.489	-1155.62	-65586.1	-22468.3	30257	280.557	666.754	0	-52.0751	-20.862	-124.539	6055.6	-10430.7	-1113.63	216.246	151.376	0	3.72692	0.849743	56.2164	-727.814	1457.89	586.401	-311	200	0	4.97727	5.5866	65.7976	299.354	-14.341	1000.86	-914	200	0
321	9	-569.077	165.429	-1160.01	-66120.6	-22689.2	30285.5	280.44	667	0	-68.528	-25.6566	-150.479	7059.5	-12719.5	-1485.3	215.473	153.087	0	3.6667	0.82076	56.2085	-737.524	1521.3	609.178	-311	200	0	4.83104	5.60387	64.9376	388.492	106.156	1035.54	-914	200	0
322	0	-553.831	172.208	-1136	-65059.5	-22388.3	29361.4	280.292	667.271	0	-86.7166	-29.8725	-178.624	8104.52	-15166.6	-1953.85	215.092	154.628	0	3.62782	0.802698	56.3211	-749.046	1586.63	628.595	-311	200	0	4.77385	5.56538	64.4338	508.007	249.077	1093.99	-914	200	0	-543.101	95.4141	-1220.3	-677047	466409	286055	360.485	558.334	0
322	1	-523.38	173.509	-1093.51	-62903.6	-21565.9	27630.2	280.278	667.525	0	-106.835	-33.3036	-209.712	9230.61	-17766.8	-2548.04	215.28	155.984	0	3.61778	0.800571	56.548	-759.125	1644.3	641.28	-311	200	0	4.8038	5.47756	64.3044	628.59	376.48	1164.78	-914	200	0
322	2	-481.472	169.522	-1043.26	-60218	-20273.7	25294.7	280.567	667.721	0	-129.199	-35.9109	-244.546	10477	-20505	-3293.68	216.151	157.157	0	3.63496	0.815014	56.8656	-764.538	1686.89	645.497	-311	200	0	4.9054	5.35638	64.4695	725.607	453.772	1228.58	-914	200	0
322	3	-431.942	160.806	-994.284	-57492.2	-18589.1	22560.5	281.304	667.823	0	-154.123	-37.8434	-283.946	11880.8	-23354.6	-4209.87	217.75	158.158	0	3.66883	0.841276	57.2284	-764.028	1710.94	641.639	-311	200	0	5.06911	5.22014	64.7927	787.715	464.602	1268.96	-914	200	0
322	4	-378.155	148.174	-952.504	-55060.3	-16596.3	19607.5	282.576	667.806	0	-181.809	-39.4354	-328.716	13478.7	-26281	-5303.82	220.05	158.996	0	3.70509	0.871802	57.5816	-758.963	1716.52	631.341	-311	200	0	5.29002	5.08765	65.1323	816.82	409.257	1282.77	-914	200	0
322	5	-322.918	132.631	-920.576	-53089.6	-14381.1	16588.7	284.378	667.67	0	-212.224	-41.1664	-379.486	15303.3	-29242.4	-6565.38	222.942	159.674	0	3.73269	0.901209	57.8803	-752.216	1706.52	616.643	-311	200	0	5.5493	4.97727	65.4029	824.191	298.024	1281.84	-914	200	0
322	6	-268.522	115.31	-898.625	-51616.8	-12032.2	13630.2	286.61	667.44	0	-244.95	-43.582	-436.353	17370.5	-32184.4	-7962.34	226.242	160.192	0	3.74583	0.926643	58.0974	-745.904	1686.16	599.644	-311	200	0	5.80569	4.89964	65.5949	826.41	148.57	1285	-914	200	0
322	7	-216.692	97.365	-885.308	-50599	-9637.82	10825	289.114	667.154	0	-279.033	-47.1681	-498.433	19661.3	-35029.1	-9437.84	229.722	160.554	0	3.74239	0.945196	58.2144	-740.235	1661.8	582.255	-311	200	0	6.0116	4.84885	65.7345	838.319	-14.7004	1305.84	-914	200	0
322	8	-168.558	79.8529	-878.712	-49959	-7277.04	8228.93	291.719	666.855	0	-312.915	-52.2093	-563.573	22109.7	-37667.5	-10912.8	233.163	160.769	0	3.72427	0.955472	58.2098	-734.353	1639.35	566.013	-311	200	0	6.13612	4.80412	65.8606	863.375	-162.144	1344.07	-914	200	0
322	9	-124.698	63.6507	-876.948	-49615	-5012.82	5864.75	294.284	666.577	0	-344.512	-58.7017	-628.331	24601.8	-39961.8	-12292.4	236.4	160.846	0	3.6971	0.959857	58.0673	-727.452	1622.92	552.027	-311	200	0	6.17265	4.74193	66.0203	891.248	-265.412	1384.64	-914	200	0
323	0	-85.2565	49.4124	-878.471	-49497.8	-2889.72	3728.82	296.711	666.345	0	-371.397	-66.3527	-688.274	26986.9	-41757.9	-13472.7	239.33	160.791	0	3.66772	0.961897	57.7953	-719.297	1613.76	541.065	-311	200	0	6.13582	4.64661	66.2262	905.998	-309.653	1404.95	-914	200	0	-311.172	-59.8798	-1545.49	-705063	561102	14342.3	353.109	454.16	0
323	1	-50.1219	37.5666	-882.21	-49558.2	-934.513	1801.9	298.941	666.175	0	-391.105	-74.6429	-738.657	29100.9	-42906.2	-14349.4	241.913	160.603	0	3.64233	0.963187	57.4373	-710.131	1610.13	533.648	-311	200	0	6.05513	4.51288	66.4172	897.018	-300.825	1388.32	-914	200	0
323	2	-19.1123	28.325	-887.513	-49766.8	840.305	62.6384	300.947	666.074	0	-401.511	-82.9069	-775.494	30800.1	-43287.3	-14832.2	244.181	160.283	0	3.62575	0.96451	57.0637	-699.731	1608.6	530.059	-311	200	0	5.96317	4.34569	66.4985	865.591	-257.396	1333.73	-914	200	0
323	3	7.88778	21.698	-894.009	-50108.1	2431.38	-1501.78	302.72	666.049	0	-401.2	-90.4123	-796.658	31994.9	-42835.4	-14864.7	246.231	159.839	0	3.62156	0.968179	56.7493	-686.616	1605.85	530.322	-311	200	0	5.88597	4.16091	66.4331	822.504	-194.005	1253.09	-914	200	0
323	4	30.873	17.5297	-901.48	-50573.6	3841.13	-2890.9	304.261	666.101	0	-389.743	-96.443	-802.458	32669.3	-41555	-14439.5	248.215	159.289	0	3.631	0.976687	56.5544	-668.752	1599.1	534.247	-311	200	0	5.83905	3.98552	66.2904	779.123	-115.154	1162.87	-914	200	0
323	5	49.7319	15.5459	-909.789	-51156	5076.37	-4090.5	305.58	666.228	0	-367.826	-100.4	-795.444	32878.6	-39523.9	-13602.8	250.312	158.666	0	3.65113	0.988728	56.5132	-645.257	1585.61	541.565	-311	200	0	5.81747	3.85539	66.1896	739.947	-19.4338	1079.97	-914	200	0
323	6	64.3052	15.4117	-918.856	-51847.3	6146.93	-5075.88	306.69	666.426	0	-337.139	-101.909	-779.577	32730.1	-36881.3	-12443.3	252.691	158.016	0	3.67678	0.998237	56.6232	-617.373	1563.28	552.145	-311	200	0	5.79005	3.80638	66.1868	700.822	96.0569	1019.47	-914	200	0
323	7	74.4624	16.7917	-928.63	-52638.8	7064.12	-5818.48	307.607	666.684	0	-300.105	-100.885	-759.19	32355	-33803.9	-11072.4	255.474	157.382	0	3.70452	0.998641	56.848	-588.105	1532.97	566.125	-311	200	0	5.72292	3.85917	66.2451	652.828	227.617	989.778	-914	200	0
323	8	80.1666	19.4017	-939.08	-53520.3	7838.87	-6293.35	308.347	666.992	0	-259.507	-97.5417	-738.119	31881.2	-30479.7	-9604.62	258.706	156.808	0	3.73326	0.9882	57.1372	-561.511	1500.15	583.61	-311	200	0	5.61429	4.01109	66.314	588.543	354.533	989.045	-914	200	0
323	9	81.5094	23.0365	-950.189	-54480	8480.07	-6484.61	308.925	667.336	0	-218.106	-92.3299	-719.195	31414.1	-27085	-8142.81	262.34	156.32	0	3.76093	0.971442	57.439	-542.162	1473.14	603.935	-311	200	0	5.49456	4.24469	66.3823	508.034	442.768	1007.58	-914	200	0
324	0	78.7222	27.5679	-961.938	-55502.3	8995.03	-6389.09	309.351	667.698	0	-178.322	-85.8355	-704.1	31027.2	-23768.9	-6769.43	266.242	155.934	0	3.7822	0.955175	57.7012	-533.883	1458.01	625.208	-311	200	0	5.39483	4.53967	66.4387	421.766	461.824	1034.31	-914	200	0	-41.3182	2.28318	-1584.17	-761720	590504	-11419.8	371.222	480.728	0
324	1	72.172	32.9156	-974.253	-56567.2	9391.58	-6018.69	309.64	668.062	0	-142.009	-78.6763	-693.471	30760.7	-20645.4	-5543.97	270.229	155.642	0	3.79023	0.943401	57.8809	-537.893	1454.81	644.857	-311	200	0	5.32585	4.87085	66.4245	345.805	398.76	1060.98	-914	200	0
324	2	62.3485	38.9991	-986.957	-57651.1	9678.94	-5401.19	309.807	668.413	0	-110.368	-71.4271	-687.139	30627.5	-17792.7	-4503.81	274.106	155.428	0	3.78011	0.937529	57.9598	-552.285	1458.71	660.729	-311	200	0	5.2797	5.2033	66.2547	293.101	264.994	1081.9	-914	200	0
324	3	49.841	45.6963	-999.743	-58727.3	9867.87	-4578.33	309.87	668.742	0	-83.9883	-64.5759	-684.443	30621.3	-15254.7	-3666.9	277.712	155.261	0	3.75106	0.93925	57.9452	-573.925	1463.74	671.729	-311	200	0	5.24231	5.4994	65.8632	270.594	95.2856	1093.02	-914	200	0
324	4	35.3034	52.8286	-1012.2	-59766.8	9971.58	-3601.58	309.851	669.046	0	-62.9467	-58.5057	-684.531	30726.1	-13044.1	-3034.96	280.944	155.114	0	3.70717	0.948203	57.858	-600.867	1465.97	677.77	-311	200	0	5.20779	5.72904	65.2165	282.831	-62.9368	1091.97	-914	200	0
324	5	19.4083	60.168	-1023.87	-60739.7	10005.9	-2526.52	309.773	669.323	0	-46.9601	-53.496	-686.588	30925	-11149	-2595.74	283.762	154.958	0	3.65804	0.958376	57.7239	-632.413	1465.03	679.348	-311	200	0	5.18108	5.87699	64.3327	334.377	-165.444	1079.06	-914	200	0
324	6	2.79724	67.4603	-1034.33	-61619.9	9988.81	-1407.32	309.657	669.575	0	-35.5355	-49.7305	-689.971	31204.4	-9542.06	-2326.59	286.17	154.774	0	3.61729	0.961791	57.5678	-666.928	1463.39	677.036	-311	200	0	5.16817	5.94921	63.3177	426.381	-185.17	1057.13	-914	200	0
324	7	-13.9587	74.4584	-1043.26	-62389.6	9939.57	-292.678	309.527	669.802	0	-28.0993	-47.3005	-694.245	31554.4	-8188.24	-2200.74	288.206	154.549	0	3.59793	0.954551	57.4078	-700.653	1463.27	671.265	-311	200	0	5.17319	5.96596	62.3413	549.648	-117.891	1028.72	-914	200	0
324	8	-30.3851	80.956	-1050.52	-63040.6	9877.22	777.093	309.402	670.009	0	-24.0868	-46.2075	-699.167	31967.8	-7050.71	-2192.88	289.916	154.277	0	3.60722	0.937266	57.249	-729.105	1464.61	662.479	-311	200	0	5.20271	5.93985	61.5399	680.929	19.0733	994.803	-914	200	0
324	9	-46.1192	86.8101	-1056.15	-63573.5	9817.75	1772.32	309.296	670.194	0	-22.9887	-46.371	-704.643	32439.8	-6096.71	-2282.46	291.348	153.963	0	3.64376	0.913243	57.0927	-749.151	1465.49	651.332	-311	200	0	5.25883	5.86164	60.941	787.92	189.934	958.108	-914	200	0
325	0	-60.9129	91.9501	-1060.3	-63995.1	9772.71	2674.91	309.217	670.356	0	-24.3628	-47.6442	-710.662	32967.5	-5299.35	-2454.62	292.543	153.61	0	3.69794	0.888085	56.9547	-759.981	1463.48	638.757	-311	200	0	5.32742	5.71252	60.5023	841.747	349.8	923.909	-914	200	0	-155.826	47.2377	-1684.94	-799424	632551	86898	370.718	475.634	0
325	1	-74.6272	96.3705	-1063.22	-64315.9	9749.8	3477.59	309.17	670.492	0	-27.821	-49.8425	-717.213	33548.3	-4636.46	-2698.82	293.535	153.224	0	3.75706	0.868137	56.8726	-763.157	1457.64	625.944	-311	200	0	5.38442	5.49196	60.2045	829.897	461.833	895.592	-914	200	0
325	2	-87.2238	100.109	-1065.11	-64547.7	9755.11	4182.13	309.159	670.602	0	-33.0126	-52.7797	-724.225	34178.3	-4089.99	-3006.45	294.353	152.807	0	3.81213	0.857871	56.8877	-761.848	1449.72	614.278	-311	200	0	5.41523	5.22769	60.0663	761.808	510.463	872.664	-914	200	0
325	3	-98.7435	103.224	-1066.12	-64700.8	9793.94	4796.92	309.187	670.688	0	-39.6134	-56.2912	-731.544	34851.3	-3645.3	-3369.52	295.017	152.359	0	3.86093	0.85886	57.0173	-759.147	1442.43	605.092	-311	200	0	5.41953	4.95559	60.1045	664.413	502.899	854.255	-914	200	0
325	4	-109.27	105.783	-1066.3	-64783.1	9868.79	5333.67	309.255	670.755	0	-47.3196	-60.2404	-738.962	35559.2	-3288.38	-3780.23	295.55	151.88	0	3.90546	0.870846	57.2516	-756.615	1436.93	598.981	-311	200	0	5.39826	4.69648	60.3315	571.438	461.341	841.955	-914	200	0
325	5	-118.898	107.859	-1065.67	-64801.7	9977.95	5804.27	309.363	670.809	0	-55.8418	-64.5164	-746.26	36291	-3000.68	-4229.94	295.979	151.369	0	3.94665	0.893645	57.5777	-754.437	1433.35	595.536	-311	200	0	5.34721	4.45478	60.7621	509.835	409.886	837.382	-914	200	0
325	6	-127.706	109.523	-1064.21	-64764.6	10116.7	6218.77	309.506	670.857	0	-64.8987	-69.0234	-753.283	37033.5	-2752.04	-4708.64	296.347	150.837	0	3.98226	0.927469	57.9871	-752.682	1431.78	594.272	-311	200	0	5.26437	4.2344	61.3815	488.491	362.998	838.09	-914	200	0
325	7	-135.745	110.842	-1061.93	-64680.5	10279.4	6584.29	309.68	670.908	0	-74.208	-73.6712	-760.051	37774.7	-2493.38	-5204.58	296.719	150.3	0	4.00869	0.970914	58.4527	-751.953	1432.13	595.365	-311	200	0	5.15646	4.05411	62.1197	497.415	321.908	837.388	-914	200	0
325	8	-143.029	111.888	-1058.89	-64557.8	10461.8	6904.48	309.88	670.968	0	-83.474	-78.373	-766.868	38506.1	-2149.8	-5703.63	297.197	149.788	0	4.02202	1.01918	58.914	-753.091	1434.36	598.994	-311	200	0	5.03769	3.94799	62.8697	516.771	275.433	827.038	-914	200	0
325	9	-149.537	112.729	-1055.18	-64404.4	10662.1	7180.21	310.105	671.036	0	-92.3729	-83.0421	-774.404	39222.4	-1612.47	-6189.1	297.918	149.351	0	4.01774	1.06494	59.2963	-756.927	1439.08	604.556	-311	200	0	4.92761	3.94811	63.5218	527.994	202.709	800.481	-914	200	0
326	0	-155.225	113.432	-1051.01	-64227.8	10881.7	7411.2	310.354	671.11	0	-100.542	-87.5818	-783.728	39921.9	-729.768	-6642.34	299.069	149.062	0	3.99109	1.10067	59.5468	-764.159	1446.42	610.807	-311	200	0	4.85144	4.0668	63.9975	521.777	83.4754	757.712	-914	200	0	-258.793	23.7763	-1848.54	-816224	713202	122370	378.865	442.019	0
326	1	-160.041	114.056	-1046.63	-64036.3	11126.9	7597.22	310.631	671.183	0	-107.573	-91.8722	-796.269	40603.5	696.359	-7042.83	300.875	149.008	0	3.93929	1.12025	59.6539	-775.146	1454.35	616.355	-311	200	0	4.83463	4.29773	64.286	499.434	-86.9672	708.724	-914	200	0
326	2	-163.943	114.641	-1042.33	-63840.6	11411.6	7738.16	310.948	671.248	0	-113.017	-95.7643	-813.709	41261.3	2905.26	-7367.61	303.57	149.292	0	3.86578	1.11992	59.6407	-789.811	1459.48	620.058	-311	200	0	4.89131	4.62385	64.4507	468.089	-290.337	670.29	-914	200	0
326	3	-166.899	115.207	-1038.38	-63652.6	11759.1	7833.74	311.324	671.3	0	-116.387	-99.0759	-837.811	41879.7	6163.71	-7591.56	307.357	150.013	0	3.78207	1.09902	59.5416	-807.129	1460.48	621.293	-311	200	0	5.01381	5.01427	64.5955	435.606	-490.796	658.577	-914	200	0
326	4	-168.883	115.752	-1035.07	-63484.3	12201.5	7884.05	311.788	671.334	0	-117.15	-101.592	-870.2	42431.9	10738.5	-7689.18	312.34	151.239	0	3.70324	1.05995	59.3822	-824.121	1459.71	620.043	-311	200	0	5.16917	5.42277	64.8253	408.088	-649.534	683.446	-914	200	0
326	5	-169.867	116.262	-1032.74	-63347.9	12781.4	7889.97	312.376	671.34	0	-114.757	-103.077	-912.151	42883	16863.2	-7635.99	318.487	152.987	0	3.64005	1.00726	59.1806	-836.038	1460.61	616.779	-311	200	0	5.31524	5.79913	65.2035	388.71	-739.179	745.115	-914	200	0
326	6	-169.807	116.716	-1031.75	-63255.9	13550.3	7852.91	313.133	671.309	0	-108.712	-103.287	-964.58	43198.5	24726.6	-7407.32	325.635	155.215	0	3.59497	0.947027	58.9595	-838.631	1464.66	612.261	-311	200	0	5.42339	6.09234	65.7046	378.514	-750.741	832.607	-914	200	0
326	7	-168.636	117.085	-1032.51	-63220	14564.8	7773.88	314.106	671.229	0	-98.6248	-101.991	-1028.18	43352.7	34480.3	-6976.87	333.535	157.835	0	3.56464	0.886119	58.7468	-830.328	1471.81	607.642	-311	200	0	5.48	6.24521	66.2091	376.185	-694.538	926.966	-914	200	0
326	8	-166.243	117.336	-1035.41	-63248.3	15883.3	7652.63	315.34	671.085	0	-84.2085	-99.025	-1103.33	43329.2	46225	-6323.74	341.896	160.729	0	3.54552	0.831154	58.5704	-812.578	1481.56	604.68	-311	200	0	5.47936	6.21423	66.5688	374.558	-595.697	1008.79	-914	200	0
326	9	-162.473	117.425	-1040.8	-63342.9	17557.7	7486.64	316.869	670.86	0	-65.301	-94.4032	-1189.81	43116.7	59971.1	-5451.68	350.404	163.762	0	3.53809	0.786651	58.4553	-789.057	1493.03	605.237	-311	200	0	5.42623	6.00574	66.6915	362.248	-482.021	1064.32	-914	200	0
327	0	-157.135	117.303	-1048.93	-63498.4	19618.3	7269.71	318.703	670.536	0	-41.893	-88.3864	-1286.48	42703.8	75594.8	-4400.51	358.761	166.806	0	3.54723	0.753215	58.4136	-764.191	1505.68	610.099	-311	200	0	5.33625	5.67926	66.5859	332.832	-371.11	1087.14	-914	200	0	16.7083	68.2869	-2691.68	-1.02527e+06	1.10685e+06	62065.9	411.349	382.015	0
327	1	-150.044	116.903	-1059.87	-63702.1	22061.9	6991.37	320.816	670.104	0	-14.1104	-81.3553	-1390.97	42077.3	92799.3	-3226.04	366.715	169.75	0	3.57936	0.72858	58.4364	-741.402	1519.92	618.421	-311	200	0	5.23093	5.31377	66.364	291.6	-269.139	1077.57	-914	200	0
327	2	-141.074	116.122	-1073.55	-63938.6	24863.3	6638.7	323.16	669.558	0	17.7748	-73.5917	-1499.56	41225.7	111074	-1968.31	374.071	172.508	0	3.63789	0.710579	58.4991	-722.622	1535.67	628.357	-311	200	0	5.13309	4.97352	66.2003	253.706	-180.639	1042.42	-914	200	0
327	3	-130.205	114.844	-1089.86	-64196.9	27998.9	6199.54	325.69	668.904	0	53.2524	-65.1909	-1607.05	40148.6	129671	-643.078	380.689	175.017	0	3.72073	0.69776	58.5719	-709.184	1551.2	637.729	-311	200	0	5.06152	4.69409	66.2282	236.055	-115.095	994.371	-914	200	0
327	4	-117.56	112.992	-1108.73	-64471.8	31455.3	5666.89	328.371	668.149	0	91.5065	-56.0834	-1707.24	38865.1	147646	748.059	386.482	177.235	0	3.82076	0.68797	58.6256	-702.436	1564.21	644.207	-311	200	0	5.02976	4.48522	66.4294	249.508	-82.6556	948.436	-914	200	0
327	5	-103.416	110.589	-1130.01	-64759.4	35222.8	5045.09	331.17	667.309	0	131.38	-46.0955	-1793.69	37416.1	163958	2205.2	391.408	179.14	0	3.92723	0.677952	58.6346	-703.476	1573.44	646.067	-311	200	0	5.0533	4.34207	66.6542	296.07	-84.0877	917.877	-914	200	0
327	6	-88.1807	107.748	-1153.47	-65053.4	39288.5	4351.52	334.061	666.398	0	171.315	-35.0825	-1860.65	35860.3	177619	3715.65	395.461	180.727	0	4.02816	0.665364	58.5808	-712.619	1578.73	643.305	-311	200	0	5.15219	4.2574	66.7874	370.127	-104.978	912.08	-914	200	0
327	7	-72.3444	104.616	-1178.8	-65344.5	43627.8	3610.61	337.011	665.433	0	209.374	-23.0837	-1903.93	34267.4	187832	5242.4	398.655	182.002	0	4.11374	0.651747	58.463	-728.85	1580.12	637.595	-311	200	0	5.33958	4.22751	66.8559	460.137	-122.995	933.463	-914	200	0
327	8	-56.4287	101.334	-1205.48	-65620.3	48190	2847.18	339.976	664.435	0	243.426	-10.3927	-1921.52	32710.9	194095	6723.12	401.011	182.977	0	4.17676	0.642407	58.2988	-749.714	1577.82	630.774	-311	200	0	5.61043	4.24977	66.9661	549.531	-123.934	973.994	-914	200	0
327	9	-40.9288	98.0296	-1232.83	-65866.6	52883.8	2084.23	342.896	663.427	0	271.417	2.46619	-1913.83	31262.2	196254	8078.03	402.545	183.665	0	4.21115	0.642666	58.1121	-772.306	1572.86	623.462	-311	200	0	5.94388	4.3167	67.2103	620.176	-109.854	1017.78	-914	200	0
328	0	-26.2514	94.8148	-1259.92	-66069.2	57574.9	1342.47	345.697	662.439	0	291.634	14.8052	-1883.66	29988.3	194511	9222.11	403.262	184.08	0	4.21224	0.655507	57.9198	-794.123	1567.4	615.018	-311	200	0	6.30892	4.41488	67.6437	659.51	-92.359	1048.65	-914	200	0	273.792	123.605	-2821.31	-1.14175e+06	1.17813e+06	-21023.3	422.054	406.691	0
328	1	-12.6824	91.7892	-1285.71	-66216.1	62097.3	640.935	348.298	661.502	0	302.935	25.8589	-1835.66	28947.2	189372	10078.8	403.163	184.231	0	4.17954	0.682814	57.7383	-812.676	1563.71	604.263	-311	200	0	6.66752	4.53314	68.2805	665.996	-79.8889	1055.72	-914	200	0
328	2	-0.403892	89.0514	-1309.12	-66300.3	66273.1	-0.899878	350.624	660.645	0	304.881	34.8754	-1775.46	28184.5	181541	10594.1	402.25	184.126	0	4.11916	0.726209	57.5907	-825.29	1562.32	590.152	-311	200	0	6.98701	4.67025	69.0704	649.141	-70.901	1034.4	-914	200	0
328	3	10.4552	86.7079	-1329.17	-66321.6	69932.9	-561.773	352.614	659.897	0	297.723	41.1984	-1708.76	27729.8	171796	10745.9	400.538	183.772	0	4.04268	0.7857	57.4916	-829.675	1561.32	572.588	-311	200	0	7.25607	4.82664	69.8821	624.891	-60.0303	984.557	-914	200	0
328	4	19.7627	84.8692	-1345.04	-66286.6	72932.6	-1020.41	354.223	659.282	0	282.282	44.3297	-1640.51	27595.7	160879	10544.5	398.067	183.179	0	3.96266	0.859643	57.4275	-824.24	1558.14	553.169	-311	200	0	7.47998	4.98912	70.5346	608.084	-48.8885	909.145	-914	200	0
328	5	27.3444	83.6336	-1356.09	-66205.6	75162.2	-1358.95	355.426	658.821	0	259.797	43.9776	-1574.47	27776.3	149432	10024.7	394.909	182.358	0	3.88963	0.945864	57.3693	-808.558	1552.45	534.823	-311	200	0	7.65931	5.12976	70.8833	606.333	-44.5392	815.249	-914	200	0
328	6	32.9837	83.0725	-1361.91	-66090.1	76549.3	-1565.46	356.207	658.527	0	231.773	40.0834	-1513.06	28248.2	137956	9236.45	391.177	181.33	0	3.83267	1.03997	57.3044	-784.129	1546.2	520.378	-311	200	0	7.78026	5.2206	70.9086	620.146	-50.1096	715.188	-914	200	0
328	7	36.4573	83.2306	-1362.31	-65950	77058.7	-1634.42	356.565	658.411	0	199.81	32.8239	-1457.48	28973.2	126809	8236.03	387.005	180.121	0	3.79886	1.13251	57.2486	-754.389	1540.61	511.458	-311	200	0	7.82146	5.24771	70.6961	647.832	-64.3832	625.034	-914	200	0
328	8	37.5898	84.1335	-1357.35	-65794.1	76691.8	-1566.28	356.501	658.473	0	165.444	22.5885	-1407.98	29903.8	116208	7078.69	382.535	178.761	0	3.78961	1.21044	57.2262	-723.917	1534.54	508.229	-311	200	0	7.76527	5.21293	70.3051	689.229	-88.168	560.656	-914	200	0
328	9	36.3031	85.7906	-1347.36	-65628.8	75484	-1367.09	356.024	658.709	0	129.998	9.9342	-1364.15	30988.5	106258	5813.93	377.893	177.284	0	3.79986	1.26328	57.2485	-697.395	1527.33	509.702	-311	200	0	7.60912	5.12707	69.7067	744.1	-126.181	532.002	-914	200	0
329	0	32.6428	88.1886	-1332.88	-65458.2	73501.6	-1048.36	355.145	659.11	0	94.5054	-4.4705	-1325.23	32175.1	96974.1	4481.73	373.176	175.721	0	3.82211	1.28868	57.3119	-678.146	1521.92	514.424	-311	200	0	7.373	5.00179	68.8799	806.809	-184.131	538.25	-914	200	0	-42.6311	43.9082	-2296.95	-988771	932212	20164.9	404.727	431.266	0
329	1	26.7768	91.2787	-1314.61	-65281.5	70835.7	-626.247	353.884	659.659	0	59.6903	-19.9069	-1290.33	33411.6	88315.6	3111.34	368.444	174.106	0	3.84929	1.29218	57.4057	-666.644	1523.61	521.27	-311	200	0	7.09283	4.84528	67.9188	863.593	-264.668	567.679	-914	200	0
329	2	18.9718	94.9593	-1293.3	-65094.2	67597.2	-120.289	352.267	660.332	0	26.0156	-35.6704	-1258.62	34648.1	80213.7	1724.82	363.732	172.471	0	3.87613	1.28208	57.5152	-660.63	1535.89	529.741	-311	200	0	6.7978	4.664	67.0034	897.256	-362.438	603.006	-914	200	0
329	3	9.56791	99.0707	-1269.73	-64890.7	63911.6	447.186	350.335	661.106	0	-6.24361	-51.1219	-1229.36	35840	72591.5	341.814	359.048	170.847	0	3.90249	1.26578	57.6215	-657.481	1557.28	539.534	-311	200	0	6.49563	4.46508	66.2827	895.165	-461.055	630.106	-914	200	0
329	4	-1.04454	103.409	-1244.62	-64664.7	59910.9	1051.43	348.136	661.956	0	-36.9242	-65.7174	-1201.98	36949.6	65379.1	-1018.61	354.393	169.259	0	3.93211	1.25012	57.7027	-656.771	1582.02	549.84	-311	200	0	6.18473	4.25569	65.8074	852.418	-536.502	645.753	-914	200	0
329	5	-12.4507	107.748	-1218.6	-64409.9	55724.9	1666.42	345.729	662.856	0	-65.914	-79.0275	-1176.03	37947.5	58523.2	-2338.06	349.763	167.733	0	3.96542	1.24129	57.7379	-660.404	1603.28	559.226	-311	200	0	5.87326	4.04715	65.5533	773.441	-566.402	658.222	-914	200	0
329	6	-24.2403	111.868	-1192.23	-64120	51473.8	2266.9	343.174	663.782	0	-93.1106	-90.7506	-1151.17	38812.6	51990	-3599.22	345.163	166.284	0	3.99786	1.24104	57.7109	-670.163	1615.28	566.258	-311	200	0	5.58015	3.86067	65.4877	676.57	-538.666	679.56	-914	200	0
329	7	-36.0348	115.577	-1165.95	-63789.8	47262.1	2830.85	340.535	664.711	0	-118.397	-100.714	-1127.13	39532	45764.9	-4785.7	340.603	164.927	0	4.02521	1.24421	57.6204	-685.445	1613.45	570.203	-311	200	0	5.32149	3.72164	65.618	590.007	-452.768	716.476	-914	200	0
329	8	-47.5105	118.734	-1140.14	-63416.7	43176.5	3341.06	337.87	665.622	0	-141.631	-108.865	-1103.73	40099.5	39847.4	-5881.19	336.103	163.669	0	4.04481	1.2424	57.4857	-703.729	1594.88	571.115	-311	200	0	5.10174	3.64619	65.9532	536.298	-317.17	767.514	-914	200	0
329	9	-58.4098	121.252	-1115.1	-63001.6	39285.5	3786.04	335.23	666.498	0	-162.65	-115.241	-1080.8	40515.6	34246.1	-6868.85	331.686	162.513	0	4.05259	1.22955	57.3372	-722.423	1560.13	569.294	-311	200	0	4.91754	3.63048	66.3996	522.138	-151.336	826.112	-914	200	0
330	0	-68.5438	123.104	-1091.11	-62547.1	35637.4	4160.11	332.662	667.324	0	-181.28	-119.942	-1058.27	40785.8	28974.6	-7732.54	327.379	161.46	0	4.04361	1.20393	57.2028	-739.612	1515.24	564.844	-311	200	0	4.76551	3.65138	66.7574	540.098	13.1056	884.586	-914	200	0	-314.345	6.58719	-1847.41	-801630	722035	96573.7	382.44	433.956	0
330	1	-77.7894	124.31	-1068.37	-62056.3	32261.3	4462.55	330.197	668.085	0	-197.369	-123.108	-1036.12	40919.4	24048.4	-8458.88	323.21	160.507	0	4.016	1.1672	57.1002	-753.928	1470.63	557.989	-311	200	0	4.64734	3.68744	66.861	574.972	142.525	936.391	-914	200	0
330	2	-86.0846	124.923	-1047.01	-61533.2	29171.7	4696.32	327.862	668.77	0	-210.822	-124.908	-1014.37	40928.6	19482.6	-9039.4	319.207	159.651	0	3.97333	1.1235	57.0312	-764.263	1437.05	549.714	-311	200	0	4.5702	3.7423	66.7011	610.49	217.188	976.008	-914	200	0
330	3	-93.4188	125.017	-1027.1	-60982.3	26374.1	4867.09	325.678	669.373	0	-221.623	-125.529	-993.101	40827.6	15290.4	-9472.99	315.397	158.889	0	3.92315	1.07761	56.9837	-769.307	1421.52	541.644	-311	200	0	4.54094	3.83959	66.4119	634.925	239.492	998.492	-914	200	0
330	4	-99.8162	124.673	-1008.64	-60409.9	23866.3	4981.97	323.662	669.892	0	-229.852	-125.161	-972.403	40632.7	11480.6	-9767.25	311.806	158.214	0	3.87243	1.03274	56.9447	-767.671	1424.99	535.186	-311	200	0	4.56146	3.99436	66.1633	643.465	228.756	1001.08	-914	200	0
330	5	-105.319	123.974	-991.589	-59823	21639.3	5048.19	321.823	670.33	0	-235.685	-123.991	-952.428	40361.3	8054.22	-9936.84	308.457	157.623	0	3.82271	0.991377	56.9066	-758.672	1442.29	530.949	-311	200	0	4.63239	4.19322	66.0842	636.898	206.117	985.4	-914	200	0
330	6	-109.977	122.992	-975.853	-59229.3	19678.7	5072.63	320.166	670.695	0	-239.395	-122.202	-933.335	40032.2	5003.23	-10000.6	305.361	157.108	0	3.76969	0.957132	56.8649	-742.976	1465.22	528.916	-311	200	0	4.756	4.40442	66.2488	618.949	180.819	958.008	-914	200	0
330	7	-113.842	121.787	-961.337	-58635.9	17966.7	5061.49	318.689	670.994	0	-241.326	-119.966	-915.265	39663.8	2311.55	-9979.09	302.526	156.664	0	3.70886	0.933419	56.8268	-722.873	1487.21	528.901	-311	200	0	4.93001	4.60595	66.6447	594.589	148.096	928.247	-914	200	0
330	8	-116.969	120.406	-947.944	-58048.5	16485.6	5019.48	317.391	671.236	0	-241.868	-117.442	-898.35	39273	-42.1703	-9892.34	299.953	156.283	0	3.64141	0.920149	56.8125	-701.885	1505.11	530.717	-311	200	0	5.13701	4.80069	67.1438	570.197	98.2868	903.508	-914	200	0
330	9	-119.404	118.885	-935.589	-57471.2	15218.8	4948.99	316.267	671.428	0	-241.41	-114.768	-882.72	38875.5	-2084.21	-9757.46	297.639	155.959	0	3.57467	0.912908	56.8396	-683.78	1517.58	533.813	-311	200	0	5.34112	5.00577	67.5543	554.404	28.4321	884.257	-914	200	0
331	0	-121.193	117.256	-924.218	-56907.7	14149.5	4850.39	315.31	671.574	0	-240.307	-112.058	-868.511	38485.6	-3846.82	-9588.21	295.571	155.688	0	3.51849	0.905078	56.9152	-672.144	1523.62	537.105	-311	200	0	5.49864	5.22378	67.72	555.641	-53.3726	863.759	-914	200	0	-346.927	11.8304	-1591.14	-698717	614444	113989	375.434	439.328	0
331	1	-122.38	115.553	-913.803	-56360.9	13257.7	4723.4	314.508	671.677	0	-238.851	-109.41	-855.839	38116.1	-5365.85	-9395.67	293.73	155.464	0	3.48166	0.890944	57.0419	-670.243	1523.17	539.723	-311	200	0	5.57867	5.42635	67.566	576.575	-133.21	833.522	-914	200	0
331	2	-123.027	113.809	-904.303	-55832.6	12520.4	4569.01	313.845	671.741	0	-237.259	-106.913	-844.763	37777.6	-6675.53	-9189.52	292.098	155.28	0	3.4695	0.869489	57.2169	-679.387	1518.36	541.791	-311	200	0	5.58296	5.57301	67.0519	612.097	-198.119	788.802	-914	200	0
331	3	-123.215	112.06	-895.629	-55323.3	11913.3	4390.65	313.302	671.77	0	-235.673	-104.653	-835.258	37478.5	-7805.86	-8978.71	290.655	155.129	0	3.48258	0.845982	57.4276	-696.879	1512.66	544.129	-311	200	0	5.54978	5.63954	66.113	652.2	-237.708	730	-914	200	0
331	4	-123.036	110.346	-887.658	-54833.5	11412.6	4194.32	312.857	671.773	0	-234.175	-102.709	-827.235	37223.1	-8782.86	-8770.36	289.383	155.003	0	3.51577	0.827695	57.656	-716.829	1508.64	547.307	-311	200	0	5.52944	5.6261	64.7126	685.867	-245.775	661.759	-914	200	0
331	5	-122.593	108.709	-880.254	-54364.3	10995.4	3988.6	312.491	671.76	0	-232.796	-101.136	-820.551	37011.4	-9628.5	-8568.57	288.266	154.894	0	3.55765	0.818476	57.8815	-733.278	1508.12	551.18	-311	200	0	5.54871	5.54976	62.952	705.628	-227.402	591.66	-914	200	0
331	6	-121.992	107.188	-873.286	-53917.6	10640.4	3783.91	312.184	671.741	0	-231.527	-99.9604	-815.03	36840.3	-10360.5	-8375.04	287.288	154.799	0	3.59447	0.81794	58.0758	-742.195	1513.42	555.201	-311	200	0	5.5966	5.43083	61.0825	711.547	-202.349	528.257	-914	200	0
331	7	-121.332	105.812	-866.639	-53494.6	10331.2	3590.82	311.921	671.727	0	-230.329	-99.177	-810.483	36705.7	-10993.2	-8189.82	286.436	154.711	0	3.61839	0.823499	58.2031	-741.757	1526.61	558.92	-311	200	0	5.64451	5.28493	59.4317	712.159	-194.437	479.082	-914	200	0
331	8	-120.699	104.595	-860.242	-53095.9	10056.3	3418.5	311.69	671.722	0	-229.15	-98.7502	-806.739	36603.4	-11538.6	-8011.57	285.697	154.628	0	3.63118	0.833031	58.2452	-732.166	1547.22	562.181	-311	200	0	5.68049	5.1271	58.3262	718.047	-216.248	449.249	-914	200	0
331	9	-120.154	103.544	-854.09	-52721.7	9807.07	3273.54	311.482	671.729	0	-227.925	-98.617	-803.665	36528.6	-12005.8	-7838.17	285.061	154.548	0	3.64065	0.847849	58.2246	-715.693	1571.15	565.011	-311	200	0	5.7185	4.97278	57.9959	726.914	-264.236	440.379	-914	200	0
332	0	-119.728	102.667	-848.252	-52372.3	9575.98	3159.22	311.289	671.741	0	-226.589	-98.6912	-801.188	36476.4	-12399.9	-7667.56	284.523	154.472	0	3.65566	0.873581	58.1934	-696.725	1591.92	567.428	-311	200	0	5.77872	4.82981	58.4817	719.445	-323.587	450.951	-914	200	0	-327.807	8.26785	-1506.65	-656169	576906	107728	372.16	435.588	0
332	1	-119.431	101.975	-842.829	-52048.1	9356.83	3075.74	311.102	671.754	0	-225.08	-98.8742	-799.287	36442.7	-12722.6	-7498.53	284.083	154.406	0	3.68183	0.916266	58.1976	-680.756	1603.97	569.249	-311	200	0	5.86932	4.6994	59.6244	678.292	-376.418	478.46	-914	200	0
332	2	-119.257	101.465	-837.901	-51748.4	9145.5	3021.17	310.915	671.76	0	-223.356	-99.074	-797.955	36424.1	-12976.6	-7330.88	283.738	154.353	0	3.71846	0.975875	58.2487	-672.368	1605.78	569.938	-311	200	0	5.98197	4.58987	61.1695	604.263	-410.122	520.01	-914	200	0
332	3	-119.201	101.12	-833.484	-51472	8939.05	2992.24	310.725	671.755	0	-221.402	-99.2233	-797.162	36417.3	-13169	-7164.5	283.48	154.316	0	3.75984	1.04347	58.3235	-673.347	1600.23	568.746	-311	200	0	6.09651	4.52233	62.9109	510.579	-420.776	570.533	-914	200	0
332	4	-119.259	100.908	-829.542	-51218.1	8735.66	2984.7	310.531	671.743	0	-219.235	-99.2854	-796.838	36417.3	-13310.5	-6998.76	283.296	154.298	0	3.80023	1.1055	58.3908	-681.901	1592.25	565.601	-311	200	0	6.19085	4.51918	64.7274	412.364	-409.745	623.203	-914	200	0
332	5	-119.427	100.797	-826.017	-50987.8	8535.75	2993.74	310.334	671.727	0	-216.899	-99.2513	-796.902	36419.1	-13412.3	-6832.86	283.169	154.299	0	3.837	1.1523	58.4365	-693.64	1586.03	561.9	-311	200	0	6.24962	4.58694	66.4992	324.675	-378.817	672.674	-914	200	0
332	6	-119.693	100.762	-822.86	-50783.3	8341.61	3014.6	310.137	671.716	0	-214.46	-99.1296	-797.294	36419.2	-13483.8	-6666.72	283.088	154.321	0	3.8684	1.18252	58.4629	-703.95	1583.3	559.737	-311	200	0	6.26846	4.70835	68.0637	262.703	-328.289	717.128	-914	200	0
332	7	-120.042	100.791	-820.035	-50606.6	8155.88	3043.23	309.946	671.713	0	-211.993	-98.9336	-797.99	36416.3	-13534.3	-6501.3	283.04	154.365	0	3.88973	1.19938	58.4752	-710.149	1582.97	560.391	-311	200	0	6.25832	4.85313	69.2665	239.12	-258.333	757.776	-914	200	0
332	8	-120.452	100.877	-817.529	-50459	7979.97	3076.93	309.761	671.721	0	-209.571	-98.6723	-799.003	36411.3	-13573.2	-6338.25	283.012	154.429	0	3.895	1.20506	58.4733	-712.263	1582.37	563.784	-311	200	0	6.24555	4.99711	70.0206	260.398	-173.655	796.434	-914	200	0
332	9	-120.898	101.021	-815.35	-50341.5	7813.81	3114.39	309.583	671.742	0	-207.265	-98.3486	-800.378	36406.5	-13608.3	-6178.62	282.998	154.513	0	3.88326	1.20051	58.4513	-712.657	1579.55	568.8	-311	200	0	6.25385	5.12545	70.3213	324.291	-88.3391	834.039	-914	200	0
333	0	-121.348	101.229	-813.547	-50254.6	7657.04	3155.3	309.412	671.772	0	-205.124	-97.9611	-802.176	36405.4	-13644.8	-6021.72	282.99	154.617	0	3.8608	1.18822	58.4036	-714.462	1575.38	573.95	-311	200	0	6.28163	5.22057	70.2292	419.422	-23.0983	871.846	-914	200	0	-310.631	13.4201	-1507.33	-648039	578843	108841	373.821	430.151	0
333	1	-121.767	101.508	-812.19	-50197.9	7510.15	3199.74	309.247	671.806	0	-203.172	-97.5116	-804.473	36412.6	-13686.3	-5865.49	282.987	154.737	0	3.83635	1.17277	58.3315	-718.864	1572.81	578.317	-311	200	0	6.30985	5.26233	69.8386	529.309	5.66947	910.567	-914	200	0
333	2	-122.12	101.861	-811.338	-50170	7374.47	3247.73	309.089	671.836	0	-201.409	-97.0141	-807.333	36432.5	-13734	-5707.36	282.988	154.873	0	3.81553	1.15833	58.2425	-723.794	1573.7	582.066	-311	200	0	6.3285	5.2451	69.2411	640.162	-4.82758	946.52	-914	200	0
333	3	-122.385	102.282	-811	-50169.1	7250.6	3299.11	308.94	671.861	0	-199.823	-96.4946	-810.79	36468.6	-13786.2	-5545.13	282.997	155.021	0	3.79855	1.14579	58.1421	-726.086	1577.01	586.047	-311	200	0	6.33952	5.1867	68.5127	745.401	-43.3166	971.407	-914	200	0
333	4	-122.543	102.756	-811.132	-50192.3	7136.91	3353.67	308.799	671.879	0	-198.394	-95.9826	-814.844	36523.2	-13836.8	-5377.71	283.019	155.178	0	3.78049	1.13359	58.0296	-724.182	1579.27	591.027	-311	200	0	6.34118	5.11617	67.7433	842.447	-91.5267	976.97	-914	200	0
333	5	-122.584	103.257	-811.66	-50236.6	7031.73	3410.91	308.663	671.894	0	-197.092	-95.5098	-819.468	36598	-13876.4	-5204.91	283.067	155.339	0	3.75266	1.12156	57.9041	-718.321	1576.23	597.058	-311	200	0	6.32313	5.0559	67.0393	924.316	-132.886	961.045	-914	200	0
333	6	-122.499	103.758	-812.507	-50300.1	6936.38	3469.71	308.537	671.907	0	-195.884	-95.1093	-824.627	36694.9	-13894.9	-5026.31	283.15	155.501	0	3.70605	1.11132	57.7774	-709.581	1564.44	603.442	-311	200	0	6.27007	5.01778	66.4555	975.338	-157.905	931.677	-914	200	0
333	7	-122.282	104.232	-813.608	-50382.7	6854.63	3528.23	308.425	671.925	0	-194.73	-94.8115	-830.293	36815.5	-13883.4	-4840.9	283.279	155.66	0	3.6387	1.10323	57.6842	-698.916	1541.61	609.28	-311	200	0	6.16667	5.01115	65.9637	980.378	-164.382	904.217	-914	200	0
333	8	-121.919	104.663	-814.923	-50484.4	6790.28	3584.14	308.332	671.95	0	-193.587	-94.641	-836.459	36959.7	-13834.1	-4647.51	283.461	155.814	0	3.56126	1.09593	57.6714	-686.175	1506.74	613.639	-311	200	0	6.00503	5.04439	65.4958	938.059	-154.483	892.128	-914	200	0
333	9	-121.389	105.05	-816.441	-50604	6745.24	3635.41	308.262	671.981	0	-192.406	-94.6166	-843.14	37125.7	-13740.3	-4445.67	283.703	155.967	0	3.49294	1.08947	57.7711	-670.604	1461.14	615.183	-311	200	0	5.78724	5.11762	64.9754	861.677	-133.298	900.085	-914	200	0
334	0	-120.671	105.407	-818.185	-50738.5	6718.32	3681.06	308.211	672.014	0	-191.13	-94.7541	-850.344	37311.1	-13598.8	-4236.67	284.008	156.122	0	3.45071	1.0867	57.9772	-652.559	1408.52	612.336	-311	200	0	5.52203	5.22256	64.3311	771.669	-107.28	923.503	-914	200	0	-286.491	15.7575	-1594.22	-671771	604947	103859	370.548	421.663	0
334	1	-119.743	105.76	-820.196	-50885	6705.71	3721.13	308.176	672.04	0	-189.697	-95.0666	-858.064	37513.7	-13410	-4023.63	284.372	156.281	0	3.44129	1.08965	58.2429	-634.248	1353.57	604.176	-311	200	0	5.22489	5.35167	63.5095	687.544	-81.4568	951.642	-914	200	0
334	2	-118.598	106.138	-822.503	-51041.2	6702.54	3756.18	308.149	672.056	0	-188.059	-95.5638	-866.267	37730.8	-13175.8	-3810.12	284.79	156.444	0	3.46164	1.09476	58.5024	-619.041	1301.57	591.441	-311	200	0	4.91929	5.49909	62.4985	620.431	-62.1257	972.393	-914	200	0
334	3	-117.235	106.561	-825.094	-51206.4	6704.18	3786.79	308.125	672.061	0	-186.184	-96.2461	-874.898	37958.7	-12895.9	-3599.02	285.26	156.614	0	3.504	1.09354	58.7009	-610.29	1259.15	576.844	-311	200	0	4.63582	5.64938	61.3774	572.393	-59.2712	978.167	-914	200	0
334	4	-115.668	107.036	-827.914	-51379.5	6706.78	3813.37	308.101	672.059	0	-184.061	-97.0983	-883.88	38193.3	-12568.1	-3392.33	285.781	156.789	0	3.55857	1.07935	58.8092	-609.953	1233.75	563.879	-311	200	0	4.4133	5.76968	60.3239	543.775	-76.57	969.767	-914	200	0
334	5	-113.923	107.561	-830.881	-51559	6707.69	3836.54	308.073	672.053	0	-181.685	-98.0869	-893.123	38430.1	-12189.2	-3191.56	286.352	156.971	0	3.61497	1.05316	58.8199	-617.357	1230.27	554.792	-311	200	0	4.29162	5.81997	59.5247	540.359	-102.596	955.435	-914	200	0
334	6	-112.039	108.118	-833.897	-51743.5	6705.68	3857.13	308.041	672.05	0	-179.065	-99.1647	-902.529	38664	-11756.2	-2997.54	286.974	157.16	0	3.6646	1.02143	58.7411	-629.739	1248.47	549.671	-311	200	0	4.29187	5.78072	59.0903	573.683	-121.092	946.812	-914	200	0
334	7	-110.063	108.684	-836.862	-51932	6699.98	3875.63	308.006	672.056	0	-176.215	-100.274	-911.996	38889.1	-11266.4	-2810.17	287.646	157.358	0	3.69976	0.989986	58.5924	-644.626	1284.44	547.196	-311	200	0	4.4042	5.66905	59.0494	652.418	-126.955	953.894	-914	200	0
334	8	-108.039	109.234	-839.687	-52122.4	6689.67	3891.92	307.967	672.074	0	-173.142	-101.351	-921.43	39098.8	-10717.8	-2628.68	288.368	157.567	0	3.71202	0.96157	58.4007	-661.354	1332.86	545.903	-311	200	0	4.59306	5.51954	59.3503	769.848	-128.021	979.961	-914	200	0
334	9	-105.994	109.757	-842.323	-52311.4	6675.28	3905.51	307.925	672.104	0	-169.843	-102.333	-930.773	39286.8	-10109.4	-2451.54	289.139	157.791	0	3.69595	0.937967	58.1926	-680.346	1387.63	544.949	-311	200	0	4.80979	5.35805	59.8428	900.606	-135.369	1020.96	-914	200	0
335	0	-103.937	110.257	-844.784	-52495.6	6659.45	3915.67	307.883	672.141	0	-166.291	-103.161	-940.024	39448.3	-9441.63	-2276.2	289.956	158.035	0	3.65565	0.922534	57.9873	-701.494	1442.47	544.217	-311	200	0	5.00602	5.20353	60.3347	1012.22	-154.889	1070.21	-914	200	0	-231.534	15.4172	-1718.32	-707321	638350	86934.4	364.794	411.893	0
335	1	-101.867	110.755	-847.139	-52672.5	6644.08	3921.41	307.843	672.177	0	-162.453	-103.788	-949.237	39581.4	-8715.4	-2099.45	290.819	158.302	0	3.60522	0.91958	57.7932	-723.089	1491.27	544.252	-311	200	0	5.14418	5.07803	60.7332	1078.34	-186.649	1121.1	-914	200	0
335	2	-99.7787	111.27	-849.475	-52841.2	6627.78	3921.76	307.802	672.205	0	-158.298	-104.177	-958.477	39686.1	-7932.52	-1918.53	291.724	158.595	0	3.56102	0.931393	57.6132	-741.982	1527.69	546.324	-311	200	0	5.20586	4.99605	61.0925	1083.23	-228.014	1165.97	-914	200	0
335	3	-97.6767	111.809	-851.852	-53002.1	6607.16	3916.34	307.756	672.22	0	-153.805	-104.304	-967.777	39764.3	-7095.97	-1732.06	292.668	158.912	0	3.53293	0.957104	57.4484	-755.027	1546.79	552.016	-311	200	0	5.19735	4.94981	61.4837	1023.92	-272.989	1196.45	-914	200	0
335	4	-95.5729	112.363	-854.288	-53156.1	6579.79	3905.66	307.702	672.223	0	-148.973	-104.178	-977.118	39819.1	-6210.46	-1540.33	293.644	159.248	0	3.52092	0.993916	57.295	-761.194	1548.38	562.061	-311	200	0	5.1431	4.91606	61.8783	914.463	-310.837	1206.04	-914	200	0
335	5	-93.4841	112.91	-856.756	-53303.6	6545.09	3890.58	307.639	672.216	0	-143.824	-103.829	-986.448	39854.4	-5283.14	-1344.95	294.644	159.598	0	3.51757	1.03615	57.1489	-762.73	1536.64	575.471	-311	200	0	5.06692	4.87405	62.1929	784.485	-329.842	1192.33	-914	200	0
335	6	-91.43	113.421	-859.186	-53444.7	6503.71	3871.63	307.57	672.204	0	-138.401	-103.31	-995.696	39874.2	-4322.87	-1148.15	295.658	159.953	0	3.51487	1.07263	57.0188	-763.746	1515.85	589.884	-311	200	0	4.97752	4.81163	62.3709	667.403	-324.011	1158.55	-914	200	0
335	7	-89.4289	113.862	-861.496	-53578.6	6457.31	3848.72	307.495	672.193	0	-132.767	-102.683	-1004.79	39882.4	-3338.76	-952.069	296.677	160.308	0	3.50956	1.08885	56.9248	-767.376	1488.22	602.7	-311	200	0	4.87473	4.72143	62.383	585.745	-298.746	1112.08	-914	200	0
335	8	-87.492	114.208	-863.614	-53704.3	6407.91	3821.33	307.42	672.186	0	-126.993	-102.008	-1013.67	39881.4	-2339.59	-758.416	297.692	160.657	0	3.50325	1.07448	56.8866	-774.094	1455.9	612.134	-311	200	0	4.76802	4.60478	62.2117	546.549	-269.683	1060.17	-914	200	0
335	9	-85.6189	114.449	-865.509	-53820.2	6355.73	3788.78	307.343	672.183	0	-121.144	-101.333	-1022.32	39872.6	-1333.64	-568.709	298.695	160.998	0	3.50087	1.03017	56.9075	-782.08	1423.42	617.886	-311	200	0	4.67703	4.47919	61.8702	546.846	-252.288	1008.15	-914	200	0
336	0	-83.7976	114.594	-867.204	-53924.6	6298.02	3750.37	307.262	672.182	0	-115.278	-100.694	-1030.74	39857.8	-328.518	-384.49	299.681	161.331	0	3.50949	0.9696	56.9642	-788.738	1397.29	620.96	-311	200	0	4.60935	4.37489	61.4119	576.776	-252.652	961.175	-914	200	0	-158.905	20.4817	-1818.19	-735294	673980	69216.6	366.276	404.821	0
336	1	-82.0109	114.673	-868.755	-54015.3	6231.47	3705.68	307.173	672.176	0	-109.439	-100.113	-1038.96	39838.9	668.562	-207.132	300.643	161.655	0	3.53474	0.91498	57.016	-791.742	1383.63	622.494	-311	200	0	4.55123	4.32021	60.8963	619.014	-268.812	924.598	-914	200	0
336	2	-80.2483	114.719	-870.222	-54090.8	6154.98	3654.81	307.073	672.158	0	-103.671	-99.6057	-1047	39817.7	1649.65	-37.8475	301.576	161.97	0	3.57638	0.88701	57.0348	-789.107	1385.78	622.758	-311	200	0	4.48698	4.32406	60.357	653.871	-298.629	901.722	-914	200	0
336	3	-78.5163	114.756	-871.635	-54150.8	6069.42	3598.01	306.963	672.126	0	-98.0129	-99.1809	-1054.82	39795.3	2605.77	122.123	302.47	162.273	0	3.62836	0.894964	57.0238	-779.62	1402.54	621.261	-311	200	0	4.41669	4.36732	59.8285	667.677	-343.808	892.817	-914	200	0
336	4	-76.8377	114.789	-872.984	-54195.8	5975.71	3535.54	306.845	672.081	0	-92.5071	-98.8448	-1062.31	39771.7	3527.34	271.566	303.32	162.561	0	3.68286	0.93319	57.0061	-763.94	1427.77	617.707	-311	200	0	4.35533	4.41105	59.3811	657.571	-403.737	897.473	-914	200	0
336	5	-75.246	114.808	-874.226	-54226.7	5873.68	3467.95	306.719	672.028	0	-87.191	-98.6036	-1069.35	39745.9	4403.88	409.249	304.118	162.832	0	3.73302	0.985367	57.001	-745.007	1453.36	612.853	-311	200	0	4.32328	4.4142	59.1106	633.513	-466.866	915.772	-914	200	0
336	6	-73.7775	114.794	-875.29	-54244.5	5762.16	3396.11	306.583	671.973	0	-82.0993	-98.4646	-1075.8	39716.4	5224.63	533.911	304.857	163.082	0	3.7718	1.03196	57.0111	-726.933	1474.33	608.351	-311	200	0	4.33282	4.35134	59.1201	614.284	-513.051	945.192	-914	200	0
336	7	-72.4612	114.719	-876.106	-54250.6	5639.75	3320.74	306.437	671.922	0	-77.2634	-98.4313	-1081.57	39683	5980.53	644.512	305.53	163.31	0	3.79179	1.05653	57.0307	-712.822	1490.14	605.782	-311	200	0	4.37962	4.22501	59.4991	614.834	-524.333	978.533	-914	200	0
336	8	-71.3081	114.565	-876.631	-54245.7	5504.92	3241.91	306.28	671.88	0	-72.7069	-98.4957	-1086.6	39646.1	6665.32	740.168	306.134	163.514	0	3.78909	1.0503	57.0539	-703.306	1501.07	605.912	-311	200	0	4.45082	4.06235	60.2589	635.624	-492.322	1007.08	-914	200	0
336	9	-70.3079	114.329	-876.877	-54228	5355.99	3159.03	306.108	671.842	0	-68.4429	-98.6356	-1090.91	39606.6	7274.68	819.74	306.668	163.694	0	3.76579	1.01429	57.065	-697.213	1506.16	608.317	-311	200	0	4.53613	3.89621	61.2862	664.8	-419.495	1024.74	-914	200	0
337	0	-69.4327	114.022	-876.915	-54195.2	5192.48	3070.9	305.921	671.802	0	-64.477	-98.8214	-1094.54	39566.2	7804.38	882.122	307.13	163.851	0	3.72802	0.957307	57.0362	-693.497	1505.33	611.371	-311	200	0	4.62333	3.74883	62.4057	690.229	-316.628	1028.79	-914	200	0	-111.015	17.0836	-1861.71	-745458	688199	54355.9	366.586	400.73	0
337	1	-68.6464	113.664	-876.853	-54145.6	5016.59	2976.17	305.721	671.75	0	-60.8182	-99.0254	-1097.59	39527.1	8249.88	927.566	307.516	163.987	0	3.68323	0.891305	56.9531	-692.546	1501.09	613.181	-311	200	0	4.69243	3.62968	63.464	707.944	-198.38	1020.45	-914	200	0
337	2	-67.9202	113.273	-876.783	-54079.7	4832.56	2873.89	305.512	671.68	0	-57.4876	-99.2289	-1100.18	39491.6	8607.16	958.523	307.823	164.104	0	3.63847	0.827793	56.833	-695.581	1497	613.134	-311	200	0	4.72943	3.53958	64.3316	719.642	-80.137	1006.84	-914	200	0
337	3	-67.2436	112.852	-876.734	-53999.3	4644.23	2763.41	305.297	671.591	0	-54.5168	-99.4256	-1102.4	39461.2	8873.54	978.69	308.049	164.204	0	3.59906	0.777068	56.7199	-702.587	1495.72	612.512	-311	200	0	4.74112	3.47272	64.9066	726.908	24.2989	998.454	-914	200	0
337	4	-66.6231	112.396	-876.689	-53907.6	4453.74	2644.24	305.08	671.49	0	-51.9383	-99.6196	-1104.32	39436.8	9049.28	991.117	308.194	164.289	0	3.56932	0.748006	56.6727	-711.169	1498.23	613.398	-311	200	0	4.74863	3.4209	65.1648	730.36	105.863	1001.26	-914	200	0
337	5	-66.0747	111.896	-876.593	-53807.6	4262.19	2516.44	304.862	671.383	0	-49.7807	-99.8209	-1105.99	39418.8	9138.3	997.196	308.263	164.359	0	3.5537	0.745481	56.744	-717.788	1503.14	616.881	-311	200	0	4.77648	3.38082	65.1636	732.065	161.032	1012.08	-914	200	0
337	6	-65.616	111.339	-876.374	-53700.2	4069.96	2381.03	304.644	671.275	0	-48.0659	-100.042	-1107.4	39407.4	9146.4	997.423	308.259	164.415	0	3.55465	0.766703	56.9483	-720.011	1506.11	622.109	-311	200	0	4.85225	3.35936	65.0015	735.496	188.873	1022.74	-914	200	0
337	7	-65.2623	110.718	-875.96	-53583.4	3876.1	2239.89	304.425	671.171	0	-46.805	-100.295	-1108.56	39402.4	9080	992.686	308.191	164.456	0	3.57071	0.802051	57.2498	-717.651	1501.49	626.919	-311	200	0	4.99877	3.37367	64.7956	741.256	189.123	1027.99	-914	200	0
337	8	-65.0235	110.032	-875.304	-53454.6	3678.59	2095.17	304.203	671.07	0	-45.9909	-100.587	-1109.46	39403.2	8946.59	984.461	308.064	164.484	0	3.59822	0.841542	57.584	-712.01	1487.13	629.331	-311	200	0	5.21845	3.44451	64.6291	745.226	164.251	1028.47	-914	200	0
337	9	-64.9016	109.293	-874.409	-53313	3475.37	1948.61	303.975	670.97	0	-45.5984	-100.922	-1110.14	39408.1	8754.29	974.196	307.886	164.502	0	3.63392	0.879538	57.892	-704.211	1468.32	628.32	-311	200	0	5.49188	3.58381	64.4802	744.718	120.676	1025.84	-914	200	0
338	0	-64.8872	108.52	-873.325	-53159.9	3264.57	1801.26	303.738	670.871	0	-45.5884	-101.295	-1110.63	39414.6	8510.61	962.969	307.663	164.512	0	3.67536	0.912844	58.1353	-694.265	1455.44	623.419	-311	200	0	5.78693	3.78681	64.2631	746.022	63.6709	1016.68	-914	200	0	-106.376	7.531	-1858.21	-740123	685550	47733.8	365.942	398.347	0
338	1	-64.9605	107.735	-872.131	-52997.3	3044.51	1653.82	303.491	670.768	0	-45.9143	-101.694	-1111.01	39420.4	8222.02	951.574	307.401	164.518	0	3.71941	0.937366	58.2844	-681.471	1456.89	614.575	-311	200	0	6.06116	4.03944	63.9546	761.381	-7.25013	994.184	-914	200	0
338	2	-65.0979	106.952	-870.895	-52825.4	2814.25	1506.87	303.231	670.656	0	-46.5287	-102.107	-1111.31	39423.2	7895.25	940.325	307.104	164.525	0	3.76057	0.949318	58.3117	-665.776	1474.69	602.962	-311	200	0	6.26038	4.33034	63.6107	796.238	-91.9724	955.828	-914	200	0
338	3	-65.2805	106.179	-869.662	-52643.5	2574.51	1360.77	302.96	670.533	0	-47.3917	-102.521	-1111.55	39421.7	7537.77	928.452	306.781	164.535	0	3.79305	0.948093	58.2049	-649.1	1504.9	591.278	-311	200	0	6.33174	4.64833	63.261	842.585	-179.078	906.052	-914	200	0
338	4	-65.4972	105.416	-868.448	-52450.8	2328.11	1215.65	302.681	670.396	0	-48.474	-102.927	-1111.73	39415.6	7155.25	914.131	306.436	164.546	0	3.81558	0.936829	57.9828	-635.187	1540.16	582.502	-311	200	0	6.25353	4.97327	62.8633	885.922	-246.794	852.309	-914	200	0
338	5	-65.7466	104.656	-867.243	-52248.6	2078.93	1071.47	302.397	670.247	0	-49.7536	-103.325	-1111.82	39404.9	6750.14	895.497	306.071	164.558	0	3.83141	0.921691	57.6916	-627.814	1572.96	578.202	-311	200	0	6.05503	5.27825	62.3951	914.703	-278.682	802.075	-914	200	0
338	6	-66.037	103.89	-866.014	-52039.3	1830.4	927.983	302.114	670.091	0	-51.2116	-103.724	-1111.78	39389.5	6322.71	871.386	305.687	164.571	0	3.84252	0.909157	57.3856	-628.823	1598.56	577.882	-311	200	0	5.80085	5.53861	61.965	923.087	-278.345	763.636	-914	200	0
338	7	-66.3819	103.108	-864.718	-51825.4	1584.75	785.014	301.833	669.933	0	-52.8291	-104.138	-1111.56	39369.9	5872.24	840.912	305.283	164.581	0	3.84684	0.902308	57.1088	-637.323	1615.92	579.643	-311	200	0	5.54939	5.73842	61.7703	909.624	-265.42	746.235	-914	200	0
338	8	-66.7941	102.303	-863.324	-51609.3	1342.53	642.786	301.555	669.78	0	-54.5816	-104.575	-1111.12	39348.5	5398.32	802.788	304.858	164.587	0	3.84251	0.900801	56.8861	-650.423	1625.74	581.491	-311	200	0	5.31986	5.87491	61.9221	875.667	-258.968	755.242	-914	200	0
338	9	-67.2809	101.48	-861.826	-51392.6	1103.18	501.812	301.28	669.632	0	-56.4348	-105.036	-1110.46	39328.4	4902.33	755.321	304.415	164.584	0	3.83268	0.903571	56.7227	-664.676	1627.83	582.403	-311	200	0	5.09959	5.95779	62.3674	825.212	-268.201	786.444	-914	200	0
339	0	-67.8399	100.654	-860.263	-51175.6	866.408	362.686	301.007	669.488	0	-58.3426	-105.512	-1109.58	39313.2	4387.83	697.055	303.954	164.569	0	3.8237	0.909711	56.6107	-677.586	1620.78	582.44	-311	200	0	4.88894	5.99862	62.9882	767.156	-291.764	828.369	-914	200	0	-127.709	-4.27403	-1834.67	-728036	672235	48799.3	362.821	396.561	0
339	1	-68.4585	99.8466	-858.698	-50957.5	632.323	226.008	300.736	669.343	0	-60.254	-105.986	-1108.51	39305.1	3859.89	627.725	303.482	164.542	0	3.81995	0.917109	56.5398	-688.664	1603.62	581.983	-311	200	0	4.72879	5.99881	63.6979	715.919	-318.084	870.752	-914	200	0
339	2	-69.1253	99.0783	-857.186	-50737.8	400.621	92.4761	300.467	669.191	0	-62.1197	-106.442	-1107.26	39304.9	3323.42	548.636	303.001	164.503	0	3.82296	0.921833	56.504	-698.496	1577	581.166	-311	200	0	4.67023	5.95104	64.4417	683.41	-331.405	909.247	-914	200	0
339	3	-69.8387	98.3597	-855.745	-50516.4	170.771	-37.1559	300.2	669.032	0	-63.8961	-106.871	-1105.83	39311	2781.42	462.224	302.515	164.451	0	3.83447	0.920813	56.505	-706.32	1543.93	580.245	-311	200	0	4.72865	5.85188	65.1654	668.453	-322.666	943.49	-914	200	0
339	4	-70.6068	97.6928	-854.351	-50293.4	-57.4851	-162.46	299.933	668.867	0	-65.5461	-107.276	-1104.18	39320.6	2234.3	371.314	302.023	164.389	0	3.85672	0.915998	56.5551	-710.033	1509.89	580.047	-311	200	0	4.87706	5.70869	65.7812	659.978	-292.696	972.999	-914	200	0
339	5	-71.4413	97.0713	-852.947	-50068.7	-284.613	-283.518	299.666	668.701	0	-67.0422	-107.668	-1102.28	39330.1	1681.57	278.124	301.526	164.319	0	3.88829	0.91444	56.6727	-708.774	1481.27	581.53	-311	200	0	5.06854	5.5385	66.1497	652.17	-248.213	995.982	-914	200	0
339	6	-72.3558	96.4822	-851.451	-49842.2	-511.517	-400.601	299.399	668.538	0	-68.3672	-108.058	-1100.05	39335.6	1124.22	183.886	301.022	164.242	0	3.92173	0.922521	56.8662	-703.491	1462.59	584.992	-311	200	0	5.25709	5.3668	66.1333	651.169	-200.204	1011.02	-914	200	0
339	7	-73.3637	95.9108	-849.788	-49614.6	-738.305	-513.65	299.131	668.385	0	-69.5128	-108.455	-1097.46	39335.1	564.909	89.7469	300.515	164.158	0	3.94676	0.939885	57.1251	-695.232	1454.71	589.831	-311	200	0	5.41427	5.22351	65.679	665.109	-161.091	1017.3	-914	200	0
339	8	-74.4716	95.3488	-847.93	-49388	-963.249	-622.188	298.864	668.245	0	-70.4789	-108.861	-1094.5	39328.4	7.89512	-2.80474	300.007	164.067	0	3.95536	0.959074	57.4272	-684.882	1455.59	594.963	-311	200	0	5.53858	5.13316	64.8242	691.884	-138.725	1013.75	-914	200	0
339	9	-75.6706	94.8018	-845.919	-49163.7	-1183.73	-725.923	298.601	668.119	0	-71.2719	-109.273	-1091.24	39317	-541.283	-92.5284	299.504	163.97	0	3.94505	0.970275	57.7441	-674.182	1462.59	599.313	-311	200	0	5.64667	5.10922	63.6479	718.477	-136.852	1000.29	-914	200	0
340	0	-76.9336	94.2911	-843.852	-48941.5	-1398.23	-825.269	298.343	667.998	0	-71.9051	-109.678	-1087.77	39302.4	-1078.67	-178.454	299.008	163.869	0	3.91908	0.966586	58.0412	-665.737	1473.9	602.068	-311	200	0	5.75378	5.1539	62.2702	729.89	-159.534	978.796	-914	200	0	-147.516	-11.3138	-1789.45	-710523	651130	52633.6	359.661	396.587	0
340	1	-78.2234	93.8449	-841.849	-48720.8	-1607.17	-921.033	298.091	667.874	0	-72.4027	-110.057	-1084.24	39284.8	-1604.02	-259.759	298.521	163.767	0	3.88371	0.94669	58.2826	-661.894	1487.97	603.146	-311	200	0	5.85992	5.25553	60.8906	719.349	-206.722	951.384	-914	200	0
340	2	-79.5079	93.4837	-840.003	-48501.2	-1812.39	-1013.67	297.842	667.739	0	-72.8076	-110.392	-1080.75	39263.4	-2118.17	-336.363	298.04	163.67	0	3.84592	0.914826	58.4452	-663.137	1502.26	603.527	-311	200	0	5.9502	5.38741	59.7464	691.382	-263.847	919.297	-914	200	0
340	3	-80.7709	93.2123	-838.347	-48282.5	-2015.61	-1102.95	297.596	667.592	0	-73.18	-110.673	-1077.39	39236.8	-2619.29	-408.722	297.569	163.582	0	3.8135	0.878146	58.5294	-667.418	1512.78	604.55	-311	200	0	6.00647	5.51231	58.9898	655.175	-303.084	884.88	-914	200	0
340	4	-82.0128	93.0228	-836.864	-48064.5	-2216.36	-1188.21	297.352	667.434	0	-73.5865	-110.905	-1074.19	39204	-3103.23	-476.867	297.111	163.504	0	3.79373	0.842429	58.5602	-672.09	1515.37	606.669	-311	200	0	6.02145	5.59333	58.6228	617.588	-301.323	853.073	-914	200	0
340	5	-83.2456	92.9003	-835.5	-47847.9	-2410.74	-1268.94	297.115	667.269	0	-74.0906	-111.097	-1071.12	39166.2	-3567.96	-540.488	296.669	163.434	0	3.79059	0.810632	58.5688	-676.394	1508.12	609.065	-311	200	0	6.00845	5.61029	58.5705	583.43	-256.217	829.39	-914	200	0
340	6	-84.4862	92.8263	-834.182	-47633.9	-2593.09	-1345.29	296.891	667.103	0	-74.7474	-111.258	-1068.16	39125.7	-4015.98	-599.401	296.24	163.371	0	3.8019	0.785645	58.5694	-681.155	1492	610.436	-311	200	0	5.99442	5.56689	58.7905	558.454	-183.256	817.788	-914	200	0
340	7	-85.7521	92.7813	-832.842	-47424	-2759.33	-1418.24	296.687	666.942	0	-75.5975	-111.398	-1065.27	39083.7	-4452.16	-652.994	295.821	163.311	0	3.81871	0.771775	58.5557	-686.587	1468.99	610.016	-311	200	0	5.99456	5.47912	59.2778	549.753	-100.619	820.52	-914	200	0
340	8	-87.0563	92.7496	-831.438	-47220	-2909.25	-1489.35	296.501	666.793	0	-76.6611	-111.523	-1062.41	39039.8	-4880.39	-699.548	295.406	163.254	0	3.83038	0.772327	58.517	-691.079	1441.13	607.688	-311	200	0	6.00106	5.35761	60.0091	562.354	-20.1877	836.77	-914	200	0
340	9	-88.3996	92.7264	-829.963	-47021.8	-3046.45	-1560.11	296.329	666.655	0	-77.9333	-111.634	-1059.6	38992	-5302.33	-736.904	294.996	163.201	0	3.83146	0.787349	58.4494	-692.016	1411.81	603.544	-311	200	0	5.99608	5.20194	60.9426	593.899	50.043	861.266	-914	200	0
341	0	-89.7672	92.7193	-828.46	-46827.6	-3176.17	-1631.39	296.166	666.524	0	-79.3839	-111.716	-1056.85	38938.5	-5717.84	-763.682	294.59	163.156	0	3.82278	0.814941	58.354	-687.67	1387.37	597.93	-311	200	0	5.96056	5.01571	62.0269	633.334	103.117	887.126	-914	200	0	-173.017	-11.6194	-1747.62	-695182	635722	62588.4	358.759	397.306	0
341	1	-91.1335	92.7447	-826.996	-46634.6	-3301.97	-1703.28	296.007	666.39	0	-80.9654	-111.747	-1054.21	38878.4	-6126.11	-779.324	294.189	163.121	0	3.80863	0.85428	58.2376	-678.513	1376.54	591.728	-311	200	0	5.87489	4.82781	63.1499	664.185	136.934	909.431	-914	200	0
341	2	-92.4754	92.8166	-825.623	-46441.1	-3424.07	-1775.05	295.853	666.25	0	-82.6259	-111.701	-1051.69	38812.2	-6526.47	-783.496	293.794	163.096	0	3.79503	0.905753	58.1111	-667.279	1386.24	586.062	-311	200	0	5.72734	4.68601	64.1132	668.564	157.832	924.999	-914	200	0
341	3	-93.7798	92.939	-824.343	-46246.7	-3541.25	-1845.42	295.704	666.101	0	-84.3208	-111.563	-1049.32	38740.6	-6918.53	-776.062	293.407	163.08	0	3.78887	0.967182	57.9861	-658.025	1416	581.76	-311	200	0	5.52628	4.62041	64.7146	634.515	176.88	931.467	-914	200	0
341	4	-95.0424	93.1047	-823.126	-46051.5	-3653.08	-1913.13	295.562	665.947	0	-86.015	-111.324	-1047.07	38663.9	-7301.21	-756.979	293.027	163.074	0	3.79592	1.03137	57.8738	-654.679	1457.34	579.209	-311	200	0	5.30044	4.61806	64.8861	565.657	201.296	927.691	-914	200	0
341	5	-96.2648	93.2984	-821.919	-45856	-3760.42	-1977.68	295.425	665.791	0	-87.6801	-110.985	-1044.91	38581.5	-7671.33	-726.102	292.658	163.077	0	3.81824	1.08939	57.7807	-659.569	1499.79	578.523	-311	200	0	5.08352	4.63925	64.7421	480.581	228.331	913.45	-914	200	0
341	6	-97.4529	93.5011	-820.661	-45660.4	-3864.74	-2039.69	295.291	665.639	0	-89.293	-110.553	-1042.78	38492.7	-8023.58	-683.571	292.306	163.087	0	3.85259	1.13546	57.6978	-672.162	1536.9	579.738	-311	200	0	4.90009	4.65816	64.4777	398.114	248.139	889.92	-914	200	0
341	7	-98.6127	93.6958	-819.296	-45465.6	-3966.71	-2100.39	295.158	665.493	0	-90.8349	-110.038	-1040.66	38396.8	-8353.3	-630.057	291.973	163.104	0	3.89141	1.1674	57.6049	-688.962	1566.91	582.872	-311	200	0	4.76885	4.6837	64.236	325.091	252.478	862.56	-914	200	0
341	8	-99.7448	93.8723	-817.8	-45273.3	-4065.89	-2161.03	295.028	665.36	0	-92.2901	-109.446	-1038.54	38293.3	-8658.84	-566.276	291.662	163.128	0	3.92605	1.18404	57.4907	-705.301	1590.51	587.685	-311	200	0	4.71134	4.73913	64.0468	261.18	238.807	841.804	-914	200	0
341	9	-100.841	94.0293	-816.189	-45085.9	-4161.55	-2222.37	294.901	665.24	0	-93.645	-108.781	-1036.45	38182.1	-8940.86	-492.573	291.374	163.161	0	3.94903	1.18538	57.3644	-717.922	1609.62	593.263	-311	200	0	4.74701	4.82766	63.841	211.328	209.507	837.814	-914	200	0
342	0	-101.885	94.1737	-814.521	-44904.3	-4252.81	-2284.5	294.779	665.13	0	-94.8858	-108.04	-1034.43	38063.8	-9200.75	-409.039	291.106	163.203	0	3.95441	1.17436	57.2511	-726.507	1626.68	598.11	-311	200	0	4.87897	4.92425	63.5303	188.024	170.439	853.119	-914	200	0	-194.895	-2.74665	-1714.96	-681580	623535	73843	357.873	397.19	0
342	1	-102.856	94.3171	-812.873	-44727.6	-4338.51	-2346.87	294.663	665.024	0	-96.001	-107.215	-1032.57	37939.3	-9440.13	-315.706	290.858	163.257	0	3.93821	1.15518	57.1815	-732.848	1642.34	601.055	-311	200	0	5.08653	4.99672	63.11	201.972	125.929	880.331	-914	200	0
342	2	-103.742	94.4688	-811.296	-44553.8	-4417.27	-2408.73	294.555	664.917	0	-96.9886	-106.301	-1030.89	37810.1	-9660.55	-212.607	290.629	163.323	0	3.8995	1.12971	57.1708	-738.059	1653.51	601.773	-311	200	0	5.32992	5.02848	62.669	251.652	73.4865	907.574	-914	200	0
342	3	-104.541	94.6325	-809.809	-44380.7	-4487.37	-2469.59	294.459	664.804	0	-97.8587	-105.301	-1029.41	37678.3	-9863	-100.134	290.419	163.398	0	3.84085	1.09715	57.1991	-740.771	1655.03	600.314	-311	200	0	5.55869	5.02497	62.291	320.135	6.34217	925.655	-914	200	0
342	4	-105.262	94.8066	-808.403	-44207.7	-4546.37	-2529.47	294.376	664.685	0	-98.6308	-104.228	-1028.13	37545.9	-10047.1	20.485	290.228	163.481	0	3.76814	1.0558	57.2186	-738.388	1643.29	596.904	-311	200	0	5.71723	5.00185	61.9719	382.068	-80.5091	930.239	-914	200	0
342	5	-105.916	94.9849	-807.064	-44034.9	-4591.88	-2589.06	294.31	664.562	0	-99.3278	-103.098	-1026.99	37413.7	-10210.9	147.28	290.057	163.57	0	3.69057	1.00525	57.1827	-729.755	1618.15	592.383	-311	200	0	5.75511	4.96458	61.6568	416.115	-188.22	921.13	-914	200	0
342	6	-106.522	95.1519	-805.774	-43862.4	-4622.41	-2649.84	294.263	664.435	0	-99.9728	-101.932	-1025.96	37280.8	-10351.3	277.918	289.911	163.663	0	3.6196	0.948764	57.0714	-716.584	1582.18	588.03	-311	200	0	5.6478	4.90404	61.3433	412.861	-313.427	902.675	-914	200	0
342	7	-107.102	95.2802	-804.519	-43689.8	-4637.1	-2714.27	294.236	664.306	0	-100.585	-100.747	-1025	37145.5	-10465.6	410.123	289.79	163.76	0	3.56581	0.893268	56.9007	-702.96	1539.37	584.871	-311	200	0	5.41554	4.81812	61.1086	374.733	-444.992	882.45	-914	200	0
342	8	-107.681	95.3324	-803.295	-43516.6	-4634.12	-2786	294.231	664.173	0	-101.174	-99.5643	-1024.06	37007.4	-10552.2	542.72	289.696	163.862	0	3.53642	0.845954	56.7154	-693.393	1494.49	583.364	-311	200	0	5.12408	4.72698	61.0218	311.25	-562.863	866.326	-914	200	0
342	9	-108.278	95.2708	-802.137	-43342	-4607.86	-2869.67	294.256	664.033	0	-101.737	-98.398	-1023.13	36867.7	-10611.4	676.281	289.629	163.966	0	3.5353	0.811354	56.5741	-690.41	1452.55	583.299	-311	200	0	4.8605	4.65746	61.061	233.833	-644.831	855.039	-914	200	0
343	0	-108.896	95.068	-801.143	-43164.3	-4546.74	-2969.97	294.325	663.878	0	-102.261	-97.2488	-1022.27	36728.5	-10644.3	812.031	289.588	164.072	0	3.56358	0.790935	56.5268	-693.849	1417.76	584.038	-311	200	0	4.69522	4.62128	61.1373	156.167	-675.648	845.946	-914	200	0	-204.913	4.97143	-1705.97	-676909	620244	80617.5	357.56	396.771	0
343	1	-109.519	94.7113	-800.456	-42980.3	-4435.01	-3091.07	294.459	663.695	0	-102.722	-96.1035	-1021.56	36591.1	-10651	950.419	289.574	164.181	0	3.61807	0.782463	56.5935	-702.474	1393.05	585.371	-311	200	0	4.65589	4.61584	61.1917	97.4095	-651.631	837.094	-914	200	0
343	2	-110.119	94.1935	-800.215	-42786.1	-4258.73	-3236.22	294.678	663.468	0	-103.1	-94.9463	-1021.09	36455.5	-10629.9	1090.7	289.59	164.297	0	3.68945	0.780278	56.7632	-714.986	1380.08	587.978	-311	200	0	4.72367	4.6391	61.2685	78.4321	-581.446	828.907	-914	200	0
343	3	-110.667	93.5048	-800.496	-42576.8	-4010.73	-3407.1	294.99	663.188	0	-103.373	-93.7733	-1020.9	36321.5	-10579.2	1231.5	289.637	164.422	0	3.7648	0.779136	57.0195	-729.344	1379.18	592.807	-311	200	0	4.84361	4.69179	61.4883	112.424	-483.376	822.177	-914	200	0
343	4	-111.125	92.6378	-801.286	-42348.5	-3690.84	-3603.06	295.394	662.851	0	-103.529	-92.5966	-1021.04	36189.7	-10497.8	1371.89	289.719	164.556	0	3.83183	0.776932	57.3588	-743.026	1389.67	600.064	-311	200	0	4.94719	4.76368	61.9413	198.879	-379.821	815.353	-914	200	0
343	5	-111.445	91.5968	-802.495	-42099.2	-3302.63	-3821.06	295.885	662.46	0	-103.56	-91.4375	-1021.48	36061.3	-10385.8	1511.64	289.833	164.697	0	3.88095	0.772388	57.7713	-754.721	1409.59	608.853	-311	200	0	4.98797	4.82812	62.6212	326.797	-291.739	804.067	-914	200	0
343	6	-111.576	90.3978	-803.999	-41829.7	-2850.9	-4056.35	296.454	662.027	0	-103.465	-90.3157	-1022.22	35937.5	-10243.7	1650.57	289.979	164.844	0	3.90728	0.764039	58.2134	-764.663	1434.71	617.73	-311	200	0	4.96535	4.8549	63.4447	483.287	-234.243	783.456	-914	200	0
343	7	-111.471	89.0627	-805.664	-41541.9	-2341.69	-4303.53	297.093	661.562	0	-103.249	-89.2456	-1023.23	35818.2	-10071	1788.61	290.158	164.995	0	3.91266	0.754428	58.6183	-773.136	1457.9	625.529	-311	200	0	4.90805	4.82745	64.2898	654.865	-212.535	752.449	-914	200	0
343	8	-111.099	87.6195	-807.383	-41237.6	-1781.57	-4557.32	297.793	661.076	0	-102.915	-88.2351	-1024.48	35703.2	-9865.79	1926.02	290.37	165.15	0	3.90392	0.752144	58.9317	-779.399	1470.7	631.699	-311	200	0	4.84595	4.7526	65.0479	822.555	-217.581	715.615	-914	200	0
343	9	-110.441	86.103	-809.096	-40918.1	-1175.14	-4813.16	298.548	660.573	0	-102.458	-87.2828	-1025.95	35591.3	-9624.44	2062.18	290.619	165.309	0	3.88784	0.767591	59.1235	-782.128	1466.74	635.893	-311	200	0	4.80889	4.65821	65.6854	965.01	-227.848	679.623	-914	200	0
344	0	-109.49	84.5499	-810.811	-40583.6	-523.368	-5068.21	299.355	660.053	0	-101.865	-86.3772	-1027.65	35481.2	-9343.56	2194.88	290.908	165.473	0	3.86814	0.807396	59.1786	-780.594	1444.65	637.406	-311	200	0	4.82715	4.57717	66.2317	1069.12	-221.85	649.936	-914	200	0	-188.255	0.261687	-1737.67	-687937	641406	70600.9	363.646	395.742	0
344	1	-108.254	82.9896	-812.584	-40234.2	174.906	-5322.26	300.215	659.514	0	-101.118	-85.5048	-1029.61	35371.7	-9021.61	2321.75	291.238	165.646	0	3.84686	0.871283	59.0952	-774.935	1408.41	635.449	-311	200	0	4.91499	4.52766	66.6904	1135.5	-191.1	631.568	-914	200	0
344	2	-106.76	81.4337	-814.482	-39870.4	920.161	-5577.73	301.13	658.952	0	-100.202	-84.6583	-1031.86	35262.5	-8658.63	2441.66	291.609	165.826	0	3.82506	0.951082	58.8912	-765.386	1364.92	630.07	-311	200	0	5.06874	4.50572	67.0041	1173.13	-141.808	629.178	-914	200	0
344	3	-105.048	79.8736	-816.559	-39494.2	1711.85	-5838.41	302.096	658.367	0	-99.1143	-83.8399	-1034.39	35153.5	-8255.45	2554.29	292.019	166.015	0	3.80127	1.03214	58.6012	-752.418	1321.09	622.466	-311	200	0	5.28142	4.49464	67.1138	1189.38	-86.0209	643.843	-914	200	0
344	4	-103.159	78.2891	-818.849	-39108.4	2550.53	-6107.53	303.115	657.76	0	-97.8588	-83.0589	-1037.14	35045.4	-7813.46	2659.65	292.466	166.21	0	3.77257	1.09888	58.2624	-737.751	1282.94	614.103	-311	200	0	5.54918	4.48243	67.0171	1185.57	-31.5054	670.134	-914	200	0
344	5	-101.129	76.6596	-821.36	-38715.6	3438.62	-6386.36	304.186	657.136	0	-96.4454	-82.3295	-1040.05	34940.3	-7333.55	2758.31	292.949	166.405	0	3.73725	1.14187	57.9041	-724.193	1256.41	605.717	-311	200	0	5.86741	4.47474	66.7543	1160.11	18.733	698.247	-914	200	0
344	6	-98.9852	74.9743	-824.062	-38317.9	4379.27	-6673.72	305.314	656.499	0	-94.8869	-81.6689	-1043.03	34840.2	-6814.58	2851.58	293.467	166.597	0	3.69479	1.15858	57.5555	-714.047	1247.39	597.35	-311	200	0	6.22009	4.48852	66.3643	1115.07	60.4748	719.973	-914	200	0
344	7	-96.7406	73.2383	-826.909	-37917.4	5375.23	-6966.32	306.5	655.854	0	-93.1942	-81.092	-1046.02	34746	-6253.97	2941.13	294.021	166.783	0	3.64551	1.14826	57.2553	-707.437	1259.22	589.087	-311	200	0	6.56868	4.53194	65.8579	1058.78	87.9102	731.487	-914	200	0
344	8	-94.3926	71.4729	-829.871	-37514.8	6427.82	-7259.73	307.746	655.206	0	-91.368	-80.6025	-1048.98	34657.4	-5649.81	3027.98	294.614	166.961	0	3.5919	1.11228	57.0492	-701.992	1290.11	581.673	-311	200	0	6.85988	4.60143	65.2328	1000.53	97.3308	732.35	-914	200	0
344	9	-91.9206	69.7125	-832.964	-37109.7	7535.62	-7549.04	309.047	654.551	0	-89.396	-80.1921	-1051.91	34574.1	-5002.25	3111.8	295.245	167.132	0	3.54038	1.06107	56.9765	-694.478	1334.29	576.46	-311	200	0	7.05124	4.69916	64.493	944.754	88.0425	726.112	-914	200	0
345	0	-89.2909	68.0007	-836.246	-36701	8695.03	-7829.29	310.398	653.888	0	-87.2617	-79.8454	-1054.86	34496.5	-4314.01	3191.54	295.91	167.298	0	3.50113	1.01435	57.0463	-683.077	1385.86	574.678	-311	200	0	7.12722	4.83637	63.6328	892.518	60.2688	720.596	-914	200	0	-139.431	-10.7544	-1803.6	-712631	676965	44490.7	371.367	394.673	0
345	1	-86.4665	66.3823	-839.794	-36289	9903.36	-8095.82	311.793	653.212	0	-84.9545	-79.5456	-1057.91	34424.5	-3589.93	3266.62	296.607	167.46	0	3.48497	0.991069	57.226	-668.367	1440.34	576.613	-311	200	0	7.09609	5.01569	62.6296	846.583	11.6154	723.714	-914	200	0
345	2	-83.4201	64.8914	-843.666	-35875.8	11160.6	-8344.89	313.229	652.524	0	-82.4761	-79.2801	-1061.11	34357.5	-2836.2	3336.83	297.327	167.621	0	3.49926	1.00061	57.4614	-652.26	1493.5	581.233	-311	200	0	6.98273	5.22265	61.4992	811.885	-63.0802	739.039	-914	200	0
345	3	-80.142	63.5442	-847.882	-35463.5	12468	-8574.02	314.705	651.826	0	-79.8415	-79.0443	-1064.48	34295.5	-2059.83	3401.5	298.065	167.782	0	3.54435	1.04007	57.7075	-637.008	1540.42	586.557	-311	200	0	6.82292	5.43557	60.3755	790.029	-164.146	765.516	-914	200	0
345	4	-76.6376	62.3418	-852.417	-35053.6	13826	-8781.69	316.22	651.123	0	-77.0747	-78.8409	-1068.03	34239.7	-1266.7	3459.16	298.814	167.941	0	3.61227	1.09508	57.9396	-625.778	1576.33	590.687	-311	200	0	6.65283	5.63355	59.512	775.966	-279.039	798.389	-914	200	0
345	5	-72.9234	61.2772	-857.207	-34646.1	15233.2	-8966.55	317.771	650.417	0	-74.2028	-78.677	-1071.71	34191.1	-459.582	3508.1	299.571	168.097	0	3.68923	1.14606	58.1409	-622.06	1598.31	592.795	-311	200	0	6.49768	5.79852	59.1652	763.355	-386.479	829.467	-914	200	0
345	6	-69.0265	60.3412	-862.161	-34240.5	16685.2	-9127.29	319.353	649.715	0	-71.2535	-78.5648	-1075.47	34150.1	361.157	3547.04	300.336	168.246	0	3.76019	1.17818	58.2926	-627.005	1606.26	593.367	-311	200	0	6.36283	5.92086	59.4669	751.46	-469.116	849.081	-914	200	0
345	7	-64.9843	59.5237	-867.179	-33837.2	18176.2	-9263.05	320.96	649.02	0	-68.2537	-78.5231	-1079.26	34116.5	1195.41	3575.65	301.108	168.389	0	3.81359	1.18626	58.3857	-638.403	1601.93	593.512	-311	200	0	6.23293	6.00331	60.3904	744.135	-518.151	849.699	-914	200	0
345	8	-60.8385	58.8144	-872.175	-33437.7	19699.5	-9373.56	322.587	648.338	0	-65.227	-78.5724	-1083.04	34089.9	2041.83	3594.85	301.885	168.524	0	3.84396	1.17184	58.4307	-652.808	1587.48	594.232	-311	200	0	6.08959	6.05585	61.8044	743.318	-529.615	828.026	-914	200	0
345	9	-56.6244	58.2082	-877.091	-33044	21248.5	-9458.97	324.226	647.674	0	-62.1907	-78.7228	-1086.78	34070.2	2897.51	3606.31	302.666	168.65	0	3.8494	1.13842	58.4449	-667.886	1565.07	596.19	-311	200	0	5.92807	6.086	63.5498	744.912	-506.347	784.534	-914	200	0
346	0	-52.3635	57.7138	-881.916	-32657.3	22815.5	-9519.71	325.87	647.03	0	-59.151	-78.9647	-1090.49	34057.6	3758.78	3611.38	303.447	168.769	0	3.83022	1.08964	58.4375	-682.328	1537.18	599.566	-311	200	0	5.74977	6.09226	65.4585	742.452	-464.878	723.678	-914	200	0	-69.5441	-16.1327	-1883.2	-744349	723879	10311.2	382.383	394.671	0
346	1	-48.0642	57.3524	-886.672	-32279.2	24390.6	-9556.2	327.508	646.405	0	-56.104	-79.2749	-1094.22	34052	4621.89	3610.45	304.224	168.88	0	3.79265	1.03066	58.4105	-694.666	1506.51	604.09	-311	200	0	5.5532	6.07046	67.3143	735.339	-434.073	655.64	-914	200	0
346	2	-43.731	57.1436	-891.366	-31911.2	25961.8	-9568.75	329.126	645.8	0	-53.0467	-79.6309	-1098.01	34053.5	5482.8	3602.99	304.993	168.986	0	3.74781	0.969659	58.3675	-703.589	1475.43	609.144	-311	200	0	5.34245	6.02738	68.8603	727.461	-442.727	594.313	-914	200	0
346	3	-39.3753	57.0943	-895.956	-31553.9	27517.2	-9557.78	330.713	645.218	0	-49.9847	-80.0196	-1101.86	34061.9	6336.93	3587.99	305.751	169.087	0	3.70263	0.914126	58.3121	-708.962	1445.6	613.652	-311	200	0	5.13522	5.98104	69.8934	714.971	-506.548	550.697	-914	200	0
346	4	-35.0168	57.1984	-900.369	-31207.4	29045	-9524.22	332.259	644.661	0	-46.9313	-80.4351	-1105.7	34077.5	7180.35	3564.9	306.494	169.18	0	3.65503	0.865528	58.2362	-711.548	1418.46	616.165	-311	200	0	4.95789	5.94676	70.3663	684.206	-621.688	529.455	-914	200	0
346	5	-30.6843	57.4415	-904.518	-30871.1	30534	-9469.31	333.757	644.13	0	-43.903	-80.8771	-1109.5	34099.7	8011.35	3534.23	307.221	169.266	0	3.599	0.823227	58.1241	-712.356	1395.86	615.435	-311	200	0	4.83499	5.92663	70.4163	624.935	-762.484	531.402	-914	200	0
346	6	-26.415	57.8035	-908.319	-30544.8	31975	-9394.11	335.202	643.628	0	-40.9171	-81.3509	-1113.2	34127.4	8830.17	3497.19	307.932	169.343	0	3.53335	0.791412	57.9724	-712.965	1379.84	611.221	-311	200	0	4.78152	5.90868	70.2734	538.449	-888.758	556.385	-914	200	0
346	7	-22.2512	58.262	-911.702	-30228.2	33362.6	-9299.26	336.594	643.156	0	-37.9882	-81.8656	-1116.74	34159.3	9637.41	3455.17	308.63	169.412	0	3.46675	0.774839	57.7967	-715.293	1372.07	604.672	-311	200	0	4.80337	5.87237	70.1111	435.07	-969.313	603.714	-914	200	0
346	8	-18.2332	58.797	-914.634	-29920.4	34694.8	-9185.27	337.933	642.713	0	-35.1245	-82.4267	-1120.1	34194.3	10433.2	3409.79	309.314	169.472	0	3.41441	0.772349	57.6168	-719.542	1373.5	597.966	-311	200	0	4.90455	5.79751	69.9823	331.451	-1001.32	671.486	-914	200	0
346	9	-14.3925	59.3951	-917.119	-29620.7	35969.1	-9053.13	339.22	642.298	0	-32.3235	-83.0258	-1123.28	34231.5	11217.9	3362.61	309.987	169.525	0	3.38935	0.781893	57.4441	-723.145	1383.87	593.577	-311	200	0	5.08574	5.67449	69.8696	246.724	-1002.01	754.801	-914	200	0
347	0	-10.7471	60.0528	-919.202	-29328.6	37180.8	-8904.45	340.449	641.907	0	-29.573	-83.6387	-1126.3	34270.4	11992.9	3314.66	310.648	169.573	0	3.3967	0.806967	57.2857	-723.187	1400.68	593.66	-311	200	0	5.32663	5.51064	69.7514	196.644	-986.865	844.254	-914	200	0	-6.42497	-15.0863	-1937.55	-761165	756874	-15543.9	390.252	392.306	0
347	1	-7.30317	60.7738	-920.953	-29044.7	38324.4	-8741.32	341.614	641.538	0	-26.8554	-84.2335	-1129.23	34310.8	12759.5	3266.46	311.299	169.616	0	3.43438	0.852794	57.1522	-719.312	1418.74	599.406	-311	200	0	5.57827	5.32702	69.6184	189.789	-961.396	928.258	-914	200	0
347	2	-4.06206	61.5597	-922.439	-28769.6	39397.3	-8566.15	342.71	641.189	0	-24.1582	-84.7837	-1132.11	34352.6	13517.3	3218.59	311.94	169.656	0	3.49689	0.919848	57.0572	-713.631	1432.24	610.208	-311	200	0	5.78164	5.14886	69.4534	224.537	-926.673	998.23	-914	200	0
347	3	-1.0257	62.4026	-923.689	-28504	40402.3	-8381.63	343.74	640.859	0	-21.4783	-85.2768	-1134.98	34395.6	14264.6	3171.78	312.568	169.695	0	3.57844	1.00162	57.0088	-708.786	1438.11	623.598	-311	200	0	5.89082	4.99775	69.2422	289.708	-883.742	1051.81	-914	200	0
347	4	1.80193	63.2869	-924.703	-28248.3	41346.8	-8190.67	344.714	640.549	0	-18.8212	-85.7109	-1137.84	34440.3	15000	3126.53	313.183	169.732	0	3.67279	1.08497	56.9983	-706.333	1436.93	636.583	-311	200	0	5.88392	4.88919	69.0277	372.383	-831.598	1091.08	-914	200	0
347	5	4.41348	64.194	-925.452	-28002.1	42239.1	-7995.9	345.642	640.258	0	-16.2001	-86.0903	-1140.67	34488.3	15722.3	3082.38	313.783	169.765	0	3.77129	1.15464	57.0058	-706.305	1431.48	646.973	-311	200	0	5.76269	4.83591	68.9187	465.013	-764.734	1117.22	-914	200	0
347	6	6.79736	65.1045	-925.893	-27764.1	43086.6	-7799.4	346.535	639.986	0	-13.6349	-86.4247	-1143.43	34540.9	16430.1	3037.94	314.369	169.792	0	3.86399	1.20048	57.024	-708.255	1425.36	653.681	-311	200	0	5.54473	4.85092	69.0255	564.266	-676.779	1127.46	-914	200	0
347	7	8.94082	66.0005	-925.978	-27533.4	43894.2	-7602.87	347.403	639.734	0	-11.1421	-86.7265	-1146.09	34597.9	17122.7	2992.34	314.94	169.812	0	3.9439	1.22039	57.0654	-712.284	1421.97	656.492	-311	200	0	5.25913	4.94419	69.3947	667.003	-568.329	1116.93	-914	200	0
347	8	10.8373	66.8703	-925.677	-27308.7	44663.3	-7407.74	348.249	639.501	0	-8.72396	-87.007	-1148.59	34657.8	17799.1	2946.26	315.497	169.826	0	4.00999	1.2183	57.1336	-718.601	1423.07	655.997	-311	200	0	4.95263	5.11679	69.9612	771.298	-450.351	1082.07	-914	200	0
347	9	12.4938	67.714	-924.999	-27088.5	45392.4	-7215.41	349.073	639.285	0	-6.3693	-87.2726	-1150.91	34719.3	18458.5	2901.13	316.038	169.833	0	4.06414	1.2028	57.2	-726.668	1428.32	653.491	-311	200	0	4.68806	5.35932	70.5303	879.26	-337.712	1023.27	-914	200	0
348	0	13.9343	68.5457	-924.015	-26871.3	46078.2	-7027.31	349.867	639.081	0	-4.06133	-87.5251	-1153.08	34781.7	19100.1	2857.77	316.564	169.836	0	4.1054	1.18557	57.2184	-735.229	1436.63	650.439	-311	200	0	4.52008	5.65006	70.865	993.309	-238.83	946.599	-914	200	0	32.4314	-9.51508	-1951.72	-757855	774504	-26303.6	397.405	387.9	0
348	1	15.1942	69.3867	-922.826	-26656.4	46717.1	-6844.49	350.624	638.886	0	-1.7865	-87.7621	-1155.15	34845	19723.6	2815.77	317.074	169.835	0	4.1289	1.1764	57.1569	-743.316	1447.05	647.912	-311	200	0	4.47057	5.94923	70.8348	1108.16	-151.446	862.51	-914	200	0
348	2	16.3063	70.2509	-921.515	-26443.4	47305.6	-6667.23	351.335	638.696	0	0.455042	-87.9808	-1157.14	34910.1	20328.2	2774.07	317.568	169.831	0	4.12826	1.17814	57.0191	-751.166	1458.68	646.403	-311	200	0	4.5296	6.20619	70.4838	1209.84	-66.2915	781.737	-914	200	0
348	3	17.2894	71.1364	-920.111	-26232.3	47842.2	-6495.27	351.996	638.51	0	2.64666	-88.1854	-1159.04	34979.6	20910.6	2732.15	318.041	169.82	0	4.0987	1.18642	56.8462	-759.429	1470.91	645.893	-311	200	0	4.67677	6.38416	69.9564	1284.47	25.7714	713.329	-914	200	0
348	4	18.1477	72.0279	-918.613	-26023.8	48328.7	-6328.72	352.611	638.33	0	4.7633	-88.3882	-1160.8	35056.5	21463.9	2690.05	318.491	169.8	0	4.04165	1.19356	56.6967	-767.208	1483.12	645.988	-311	200	0	4.89639	6.474	69.3398	1326.27	126.44	666.218	-914	200	0
348	5	18.8768	72.9	-916.998	-25818.7	48771	-6168.36	353.186	638.156	0	6.77889	-88.607	-1162.36	35142.7	21979.4	2647.54	318.909	169.766	0	3.96729	1.19292	56.6139	-771.78	1493.65	646.01	-311	200	0	5.1715	6.48072	68.5929	1337.17	225.377	648.307	-914	200	0
348	6	19.4719	73.7208	-915.236	-25617.1	49176.3	-6015.23	353.731	637.99	0	8.66816	-88.8608	-1163.7	35238.4	22448.9	2603.87	319.291	169.719	0	3.88982	1.18132	56.6118	-771.015	1499.48	645.069	-311	200	0	5.47079	6.40769	67.6549	1320.45	303.297	661.425	-914	200	0
348	7	19.9334	74.4573	-913.291	-25418.4	49549.5	-5870.12	354.254	637.832	0	10.4079	-89.1677	-1164.79	35342.7	22867.5	2558.14	319.632	169.657	0	3.82141	1.15917	56.6895	-765.211	1497.44	642.15	-311	200	0	5.75065	6.26453	66.5842	1275.43	342.742	698.091	-914	200	0
348	8	20.271	75.0851	-911.142	-25220.5	49892.3	-5733.78	354.758	637.68	0	11.9817	-89.5434	-1165.62	35454.7	23233.3	2509.84	319.932	169.583	0	3.77109	1.12944	56.8455	-755.908	1485.6	636.348	-311	200	0	5.97716	6.0807	65.5528	1199.47	336.369	744.454	-914	200	0
348	9	20.5054	75.5947	-908.799	-25020.1	50204.7	-5607.63	355.243	637.531	0	13.384	-89.996	-1166.23	35574.4	23545.8	2458.82	320.19	169.496	0	3.74471	1.09673	57.0686	-744.348	1464.42	627.291	-311	200	0	6.14329	5.8939	64.7304	1096.11	286.17	787.109	-914	200	0
349	0	20.6677	75.9905	-906.326	-24814.1	50486.7	-5494.12	355.705	637.379	0	14.6199	-90.5191	-1166.69	35702	23805.2	2404.25	320.404	169.399	0	3.74212	1.06749	57.3229	-732	1437.49	615.444	-311	200	0	6.25352	5.72437	64.1956	978.755	198.532	818.246	-914	200	0	48.4614	-11.0975	-1941.99	-743783	769929	-30442.5	397.427	382.572	0
349	1	20.7919	76.2813	-903.819	-24599.2	50740.4	-5396.43	356.14	637.217	0	15.6994	-91.0923	-1167.06	35837.4	24013.8	2344.26	320.576	169.293	0	3.75544	1.04748	57.5467	-721.333	1411.1	602.174	-311	200	0	6.2969	5.57005	63.9358	867.182	80.1344	836.755	-914	200	0
349	2	20.9039	76.4693	-901.357	-24373.8	50969	-5317.24	356.547	637.041	0	16.6328	-91.6935	-1167.39	35980.1	24175.6	2277.05	320.709	169.179	0	3.77383	1.03562	57.6773	-714.814	1391.82	589.564	-311	200	0	6.24902	5.42105	63.8944	782.311	-61.66	846.466	-914	200	0
349	3	21.0169	76.5472	-898.973	-24137.7	51175.4	-5257.83	356.927	636.85	0	17.4269	-92.3064	-1167.68	36128.8	24294.1	2202.02	320.805	169.059	0	3.7918	1.02382	57.6851	-713.182	1383.2	579.664	-311	200	0	6.0955	5.26957	63.9927	737.285	-213.694	852.953	-914	200	0
349	4	21.1359	76.5033	-896.658	-23892.1	51362	-5218.05	357.282	636.646	0	18.0857	-92.9218	-1167.92	36280.7	24371.8	2120.1	320.868	168.936	0	3.81167	1.00597	57.5861	-715.327	1384.59	573.316	-311	200	0	5.84929	5.11837	64.145	728.073	-356.806	860.867	-914	200	0
349	5	21.2604	76.3265	-894.375	-23639.5	51531.7	-5196.7	357.618	636.431	0	18.6091	-93.5364	-1168.08	36432.4	24410.2	2033.74	320.898	168.81	0	3.83797	0.982424	57.427	-719.751	1393.15	569.8	-311	200	0	5.55199	4.99119	64.2834	736.096	-474.78	873.81	-914	200	0
349	6	21.3816	76.0086	-892.073	-23382.6	51687.8	-5192.3	357.941	636.211	0	18.9928	-94.1529	-1168.08	36580.9	24409.4	1945.92	320.897	168.683	0	3.87146	0.954822	57.2578	-725.339	1406.31	568.132	-311	200	0	5.26112	4.92154	64.342	740.908	-562.101	894.644	-914	200	0
349	7	21.4828	75.5477	-889.713	-23123.4	51832.3	-5203.91	358.257	635.99	0	19.2328	-94.7756	-1167.9	36724.1	24370.6	1859.02	320.867	168.555	0	3.90842	0.922593	57.1131	-730.923	1422.53	568.727	-311	200	0	5.03012	4.92057	64.2388	728.8	-622.86	923.761	-914	200	0
349	8	21.548	74.9503	-887.288	-22863.2	51966.8	-5231.01	358.568	635.767	0	19.3295	-95.4016	-1167.5	36860.7	24296.4	1774.66	320.811	168.428	0	3.94358	0.885402	57.0052	-735.484	1440.51	573.355	-311	200	0	4.89581	4.96754	63.9324	694.256	-665.269	958.15	-914	200	0
349	9	21.5705	74.232	-884.831	-22601.8	52093.3	-5272.47	358.874	635.544	0	19.2905	-96.0164	-1166.9	36990.9	24189.5	1693.86	320.73	168.3	0	3.97275	0.844655	56.9336	-739.055	1457.92	583.488	-311	200	0	4.87898	5.03761	63.4788	639.874	-696.458	992.104	-914	200	0
350	0	21.5581	73.4183	-882.403	-22338.7	52215.1	-5326.34	359.174	635.316	0	19.1309	-96.5971	-1166.11	37116.3	24050.9	1617.05	320.625	168.171	0	3.99292	0.803467	56.8977	-742.531	1470.91	598.926	-311	200	0	4.98627	5.12484	63.0184	575.169	-716.39	1017.73	-914	200	0	47.7722	-22.9479	-1912.81	-725646	761286	-35128.8	398.955	378.629	0
350	1	21.527	72.5404	-880.074	-22073.6	52336.1	-5390.55	359.468	635.082	0	18.872	-97.121	-1165.18	37239.2	23879.7	1543.74	320.495	168.04	0	4.0003	0.769177	56.8966	-746.828	1475.41	617.718	-311	200	0	5.20693	5.23162	62.7157	512.658	-713.978	1027.46	-914	200	0
350	2	21.4911	71.6258	-877.901	-21807.1	52459.6	-5463.65	359.756	634.84	0	18.5339	-97.5741	-1164.13	37362	23674.6	1472.49	320.337	167.906	0	3.98933	0.754243	56.9239	-752.641	1468.53	636.868	-311	200	0	5.51045	5.34393	62.6683	464.078	-671.872	1018.53	-914	200	0
350	3	21.4553	70.6916	-875.913	-21540.4	52586.8	-5544.96	360.037	634.592	0	18.125	-97.9577	-1162.97	37485.9	23435.1	1401.87	320.151	167.767	0	3.95479	0.769834	56.9682	-759.856	1449.4	653.098	-311	200	0	5.8479	5.42442	62.8446	439.676	-577.533	994.534	-914	200	0
350	4	21.4179	69.7425	-874.106	-21274.5	52717.5	-5634.21	360.31	634.339	0	17.6393	-98.2871	-1161.7	37611	23162.4	1331.42	319.938	167.624	0	3.89483	0.817788	57.0185	-766.566	1420.02	663.641	-311	200	0	6.16173	5.43551	63.126	448.817	-433.069	962.524	-914	200	0
350	5	21.3744	68.774	-872.441	-21009.8	52851.1	-5730.67	360.578	634.082	0	17.0601	-98.5843	-1160.29	37736.1	22858.7	1261.24	319.701	167.477	0	3.81395	0.889628	57.07	-769.609	1385.27	667.085	-311	200	0	6.40414	5.36791	63.4021	496.418	-260.161	928.28	-914	200	0
350	6	21.317	67.7743	-870.856	-20747.4	52987.4	-5832.83	360.845	633.824	0	16.3653	-98.8718	-1158.65	37858.5	22528.2	1191.02	319.443	167.325	0	3.72475	0.971297	57.1272	-766.853	1351.04	663.855	-311	200	0	6.55369	5.24388	63.6164	574.884	-96.1678	892.582	-914	200	0
350	7	21.237	66.7291	-869.289	-20489.5	53128.2	-5938.85	361.117	633.57	0	15.5354	-99.1681	-1156.72	37975.8	22176.5	1120.25	319.172	167.169	0	3.64495	1.04856	57.2018	-759.27	1321.73	655.983	-311	200	0	6.61934	5.1021	63.7499	662.037	21.3596	852.631	-914	200	0
350	8	21.1305	65.6279	-867.701	-20238.6	53274.7	-6047.1	361.398	633.324	0	14.5611	-99.483	-1154.43	38086.8	21807	1049.3	318.89	167.008	0	3.59096	1.11146	57.3034	-750.762	1299.57	646.181	-311	200	0	6.62812	4.98386	63.7788	731.338	71.3247	809.569	-914	200	0
350	9	21.0065	64.4707	-866.093	-19996.7	53425	-6156.31	361.685	633.088	0	13.4487	-99.8127	-1151.82	38192.4	21418.1	980.381	318.595	166.842	0	3.5734	1.15614	57.4266	-745.461	1285.23	636.628	-311	200	0	6.60791	4.91921	63.6435	765.179	53.0001	773.388	-914	200	0
351	0	20.8894	63.2734	-864.516	-19765.1	53574.4	-6265.52	361.97	632.863	0	12.2208	-100.137	-1148.94	38293.7	21004.4	917.329	318.282	166.67	0	3.59576	1.18323	57.5432	-744.965	1278.43	628.051	-311	200	0	6.57841	4.91679	63.2727	761.363	-19.5683	756.909	-914	200	0	37.2833	-36.2435	-1876.38	-710282	746200	-38338.9	398.374	377.451	0
351	1	20.8113	62.0641	-863.063	-19543.6	53718.6	-6374.07	362.242	632.644	0	10.91	-100.424	-1145.91	38392.1	20559.9	864.091	317.942	166.496	0	3.65386	1.19517	57.6117	-748.042	1279.23	619.902	-311	200	0	6.55112	4.96746	62.657	731.281	-121.399	765.688	-914	200	0
351	2	20.7986	60.8718	-861.819	-19331.3	53856.1	-6481.05	362.491	632.431	0	9.54813	-100.649	-1142.85	38487.9	20083.5	823.143	317.573	166.323	0	3.73679	1.1949	57.6015	-752.203	1289.48	611.557	-311	200	0	6.53065	5.05076	61.8773	693.233	-220.246	796.142	-914	200	0
351	3	20.8613	59.7164	-860.815	-19127.6	53986.3	-6584.8	362.715	632.22	0	8.15708	-100.803	-1139.83	38580.2	19580.8	795.287	317.179	166.153	0	3.83044	1.18595	57.5106	-755.037	1312.01	603.128	-311	200	0	6.51092	5.1382	61.061	667.115	-289.603	841.003	-914	200	0
351	4	20.9923	58.6068	-860.031	-18933.3	54108.3	-6683.4	362.914	632.015	0	6.7474	-100.895	-1136.87	38666.8	19061.1	780.25	316.766	165.989	0	3.92068	1.17194	57.3648	-755.151	1347.88	595.409	-311	200	0	6.47265	5.20562	60.3617	669.951	-322.851	893.204	-914	200	0
351	5	21.1706	57.545	-859.419	-18750.6	54220.6	-6775.28	363.09	631.818	0	5.32078	-100.942	-1133.98	38746.7	18534	776.874	316.344	165.831	0	3.99439	1.15455	57.2086	-753.089	1394.56	589.857	-311	200	0	6.39042	5.24767	59.9608	708.281	-329.406	946.77	-914	200	0
351	6	21.3675	56.5299	-858.922	-18582	54321.6	-6859.44	363.244	631.634	0	3.87186	-100.965	-1131.13	38820.7	18007.1	783.079	315.92	165.68	0	4.03985	1.13182	57.0952	-750.868	1446.33	588.292	-311	200	0	6.2451	5.2775	59.9991	773.663	-319.408	998.23	-914	200	0
351	7	21.5505	55.561	-858.486	-18429.5	54410	-6935.12	363.379	631.468	0	2.38952	-100.982	-1128.29	38890.4	17485.7	796.095	315.498	165.531	0	4.04839	1.09921	57.0706	-750.008	1496.22	591.857	-311	200	0	6.03325	5.31759	60.5004	847.441	-296.746	1046.98	-914	200	0
351	8	21.6905	54.6442	-858.066	-18294	54483.4	-7000.99	363.496	631.32	0	0.862266	-101.002	-1125.44	38956	16972.6	812.999	315.081	165.386	0	4.01649	1.05425	57.1596	-750.511	1538.32	600.319	-311	200	0	5.77144	5.39113	61.4028	910.306	-260.291	1091.9	-914	200	0
351	9	21.7706	53.7963	-857.647	-18175.1	54539.4	-7055.05	363.592	631.192	0	-0.710743	-101.02	-1122.59	39017	16468	831.691	314.67	165.244	0	3.9463	0.99979	57.3586	-751.672	1569.78	612.425	-311	200	0	5.49676	5.50976	62.6207	949.936	-205.95	1128.65	-914	200	0
352	0	21.793	53.045	-857.254	-18072.1	54575.8	-7095.33	363.664	631.081	0	-2.31073	-101.021	-1119.77	39072.9	15969.9	851.565	314.262	165.106	0	3.84537	0.941296	57.6363	-752.912	1591.26	626.505	-311	200	0	5.25945	5.66049	64.0408	962.884	-129.659	1152.47	-914	200	0	21.3212	-42.1796	-1840.75	-699766	735565	-37480.5	399.917	378.881	0
352	1	21.7735	52.42	-856.939	-17984.7	54591.6	-7120.56	363.705	630.987	0	-3.90528	-100.984	-1117.02	39123.8	15475.8	873.078	313.855	164.975	0	3.72676	0.881984	57.9379	-753.722	1605.24	640.727	-311	200	0	5.10961	5.80711	65.527	951.837	-33.5789	1162.28	-914	200	0
352	2	21.726	51.9392	-856.727	-17913.7	54586.6	-7130.49	363.715	630.909	0	-5.46568	-100.9	-1114.36	39171.4	14983.7	897.078	313.446	164.848	0	3.60708	0.822109	58.1959	-753.681	1614.38	653.297	-311	200	0	5.08846	5.90975	66.9486	922.984	66.3925	1159.9	-914	200	0
352	3	21.6532	51.603	-856.589	-17859.2	54559	-7125.88	363.693	630.849	0	-6.97969	-100.774	-1111.77	39217.4	14492.6	924.519	313.036	164.725	0	3.50206	0.761371	58.3491	-752.878	1620.99	662.979	-311	200	0	5.21622	5.9464	68.1497	885.524	143.194	1146.76	-914	200	0
352	4	21.5462	51.3986	-856.436	-17818.9	54503.6	-7107.97	363.64	630.806	0	-8.45243	-100.623	-1109.21	39261.8	14004.1	955.86	312.625	164.604	0	3.42285	0.702249	58.3629	-751.307	1626.05	669.566	-311	200	0	5.47264	5.92013	68.9165	852.241	175.353	1123.26	-914	200	0
352	5	21.3894	51.3078	-856.162	-17789.8	54413.5	-7077.43	363.555	630.779	0	-9.89891	-100.468	-1106.62	39302.9	13522.5	990.341	312.22	164.484	0	3.37512	0.652075	58.2437	-747.655	1627.53	673.717	-311	200	0	5.79357	5.85219	69.0525	836.586	161.197	1089.86	-914	200	0
352	6	21.1661	51.313	-855.679	-17770.6	54285.3	-7033.54	363.441	630.768	0	-11.3353	-100.326	-1103.94	39338	13052.9	1026.34	311.824	164.366	0	3.36059	0.620143	58.0345	-740.021	1620.72	676.485	-311	200	0	6.09117	5.77207	68.5149	845.107	118.509	1048.01	-914	200	0
352	7	20.8625	51.4028	-854.934	-17761.9	54121.3	-6974.75	363.305	630.776	0	-12.7734	-100.208	-1101.12	39365.3	12599.2	1062.69	311.442	164.25	0	3.37815	0.613292	57.7884	-728.186	1602.1	679.009	-311	200	0	6.2855	5.7089	67.4653	874.419	73.5254	1002.45	-914	200	0
352	8	20.4744	51.5761	-853.918	-17765.5	53928.3	-6900.05	363.154	630.805	0	-14.2183	-100.114	-1098.16	39384.9	12163	1099.15	311.076	164.136	0	3.42206	0.634705	57.5403	-714.606	1572.72	682.233	-311	200	0	6.33474	5.6828	66.176	916.205	46.2361	961.853	-914	200	0
352	9	20.0106	51.8414	-852.672	-17782.7	53713.1	-6809.38	362.994	630.855	0	-15.666	-100.031	-1095.1	39396.4	11743.7	1135.78	310.724	164.025	0	3.48042	0.682456	57.3082	-703.35	1537.44	686.617	-311	200	0	6.2439	5.69935	64.8955	960.777	40.8656	934.726	-914	200	0
353	0	19.4943	52.2126	-851.279	-17814.1	53479	-6703.07	362.822	630.926	0	-17.1019	-99.9422	-1092.02	39399.4	11338.7	1172.57	310.383	163.921	0	3.53912	0.748328	57.1133	-698.037	1501.72	691.858	-311	200	0	6.04821	5.74646	63.7746	995.055	46.6526	925.462	-914	200	0	3.6421	-37.0387	-1801.77	-687456	718536	-29329.4	398.648	380.383	0
353	1	18.9554	52.7016	-849.838	-17858.9	53226.9	-6581.86	362.632	631.014	0	-18.505	-99.8279	-1089	39394.5	10945.8	1209.62	310.051	163.825	0	3.58888	0.821556	56.9782	-699.984	1468.96	696.618	-311	200	0	5.79411	5.79525	62.8621	1002.27	46.6563	933.588	-914	200	0
353	2	18.4187	53.3103	-848.415	-17915.1	52958.3	-6447.12	362.42	631.116	0	-19.8545	-99.6742	-1086.09	39383.5	10565.1	1247.19	309.728	163.738	0	3.62815	0.892878	56.9105	-707.825	1439.72	698.84	-311	200	0	5.53337	5.81456	62.1464	968.072	28.5682	953.696	-914	200	0
353	3	17.8955	54.0273	-847.029	-17980	52675	-6300.63	362.188	631.227	0	-21.1349	-99.4758	-1083.31	39368.7	10199	1285.57	309.415	163.659	0	3.66021	0.954776	56.9028	-718.891	1413.41	697.07	-311	200	0	5.32077	5.79095	61.5841	889.586	-10.8054	975.966	-914	200	0
353	4	17.384	54.8324	-845.671	-18051	52379.5	-6144.68	361.938	631.345	0	-22.3376	-99.2376	-1080.67	39350.9	9849.82	1325.38	309.115	163.586	0	3.68782	1.00162	56.9466	-731.025	1390.78	691.71	-311	200	0	5.2009	5.73709	61.0891	780.422	-69.1799	988.871	-914	200	0
353	5	16.8731	55.7007	-844.311	-18127.3	52074.6	-5982.29	361.677	631.47	0	-23.4632	-98.9753	-1078.11	39330.3	9518.48	1367.99	308.829	163.519	0	3.71029	1.02942	57.0367	-743.351	1373.93	684.575	-311	200	0	5.18954	5.6853	60.5569	664	-144.256	982.574	-914	200	0
353	6	16.3463	56.6039	-842.901	-18208.8	51762.6	-5816.39	361.41	631.603	0	-24.521	-98.7142	-1075.59	39306.1	9205.41	1414.72	308.559	163.456	0	3.72654	1.03406	57.162	-755.697	1363.93	677.218	-311	200	0	5.26713	5.66882	59.9439	559.615	-233.965	952.821	-914	200	0
353	7	15.7877	57.5131	-841.381	-18295	51444.4	-5648.98	361.143	631.744	0	-25.5227	-98.4802	-1073.06	39277.1	8911.47	1465.3	308.305	163.397	0	3.73928	1.01285	57.2961	-767.672	1359.65	670.276	-311	200	0	5.39007	5.7037	59.3201	475.079	-331.164	904.8	-914	200	0
353	8	15.1894	58.4059	-839.712	-18384.2	51119.6	-5481.18	360.878	631.893	0	-26.4763	-98.291	-1070.47	39241.5	8637.76	1518.1	308.069	163.342	0	3.75313	0.968935	57.4078	-778.4	1359.43	664.128	-311	200	0	5.51294	5.78782	58.8361	408.015	-420.895	852.341	-914	200	0
353	9	14.5548	59.2701	-837.903	-18474.7	50787.6	-5313.77	360.613	632.049	0	-27.3842	-98.1523	-1067.78	39198.1	8385.6	1571.47	307.853	163.29	0	3.76875	0.912313	57.4854	-786.257	1363.27	659.117	-311	200	0	5.60862	5.90322	58.6369	351.385	-483.652	812.587	-914	200	0
354	0	13.8994	60.1058	-836.017	-18566.4	50449.2	-5147.4	360.345	632.208	0	-28.2417	-98.0581	-1065.01	39147.4	8154.81	1624.71	307.657	163.242	0	3.78161	0.856713	57.5409	-788.475	1373.51	655.132	-311	200	0	5.67758	6.01048	58.7966	302.574	-500.713	800.585	-914	200	0	-10.2064	-28.3472	-1761.24	-674535	698314	-18819.3	395.957	382.052	0
354	1	13.2468	60.9212	-834.167	-18660.6	50108.6	-4982.39	360.07	632.37	0	-29.0378	-97.9949	-1062.18	39092.3	7942.27	1678.35	307.477	163.196	0	3.7857	0.815422	57.5868	-782.169	1392.85	651.8	-311	200	0	5.74097	6.05458	59.309	268.153	-458.802	824.465	-914	200	0
354	2	12.6185	61.7238	-832.458	-18758.5	49772.4	-4818.75	359.79	632.534	0	-29.7608	-97.949	-1059.31	39036	7743.86	1733.37	307.31	163.15	0	3.77661	0.796099	57.6174	-766.656	1420.62	649.018	-311	200	0	5.81968	5.98864	60.1062	257.158	-352.698	881.529	-914	200	0
354	3	12.026	62.5144	-830.952	-18860.6	49445.5	-4656.69	359.505	632.698	0	-30.4025	-97.9108	-1056.41	38981.1	7556.77	1790.34	307.153	163.101	0	3.75347	0.797295	57.6192	-744.724	1451.78	646.865	-311	200	0	5.91632	5.79488	61.1027	271.053	-188.01	958.32	-914	200	0
354	4	11.4711	63.2876	-829.657	-18966.9	49129.5	-4496.9	359.217	632.861	0	-30.9584	-97.8772	-1053.5	38928.4	7379.86	1849.44	307.005	163.049	0	3.72204	0.81172	57.5939	-721.578	1479.66	645.238	-311	200	0	6.01168	5.4898	62.2478	301.267	13.9713	1036.34	-914	200	0
354	5	10.9489	64.0336	-828.539	-19077.1	48822.7	-4340.04	358.926	633.025	0	-31.4294	-97.8518	-1050.58	38877.3	7214.39	1910.22	306.867	162.994	0	3.69324	0.832445	57.5641	-702.286	1498.96	643.867	-311	200	0	6.07308	5.11502	63.5233	334.216	216.742	1099.92	-914	200	0
354	6	10.4505	64.7401	-827.522	-19190.7	48521.5	-4186.26	358.635	633.191	0	-31.8259	-97.8437	-1047.61	38826.7	7063.53	1971.56	306.743	162.938	0	3.675	0.854452	57.5519	-689.784	1506.25	642.534	-311	200	0	6.06924	4.72448	64.8805	357.716	379.589	1141.01	-914	200	0
354	7	9.96571	65.3961	-826.52	-19307.6	48222.8	-4035.2	358.344	633.36	0	-32.1689	-97.8646	-1044.57	38775.9	6930.69	2032.3	306.635	162.879	0	3.66801	0.87263	57.5594	-684.551	1499.66	641.152	-311	200	0	5.98077	4.37728	66.1893	365.41	471.877	1159.26	-914	200	0
354	8	9.48664	65.9978	-825.461	-19427	47924.7	-3886.23	358.058	633.535	0	-32.4774	-97.9202	-1041.43	38724	6818.67	2091.68	306.547	162.817	0	3.67018	0.881502	57.5719	-685.287	1479.53	639.91	-311	200	0	5.80109	4.12622	67.2503	357.784	482.077	1158.77	-914	200	0
354	9	9.012	66.5519	-824.312	-19546.7	47627	-3738.73	357.778	633.713	0	-32.7565	-98.0043	-1038.22	38670.5	6728.83	2149.17	306.481	162.753	0	3.68042	0.878236	57.5719	-689.831	1448.83	639.52	-311	200	0	5.54071	3.99838	67.8553	338.949	419.005	1144.56	-914	200	0
355	0	8.55161	67.0758	-823.083	-19663.1	47330.8	-3592.56	357.504	633.89	0	-32.9964	-98.0994	-1034.98	38614.7	6660.33	2204.1	306.435	162.69	0	3.69748	0.865731	57.5451	-695.735	1413.12	641.178	-311	200	0	5.23527	3.98843	67.8661	314.232	306.991	1119.92	-914	200	0	-16.5877	-22.8547	-1719.62	-662728	682558	-12210.5	396.199	384.585	0
355	1	8.12487	67.5938	-821.822	-19772.9	47038.7	-3448.37	357.237	634.06	0	-33.1791	-98.1857	-1031.81	38556.3	6610.61	2255.84	306.407	162.633	0	3.71847	0.851204	57.485	-700.421	1380.38	646.098	-311	200	0	4.93567	4.07436	67.2972	293.448	177.31	1085.05	-914	200	0
355	2	7.74908	68.1253	-820.587	-19874.1	46754.4	-3306.92	356.977	634.219	0	-33.2892	-98.2502	-1028.78	38495	6576.58	2304.01	306.393	162.582	0	3.73906	0.841277	57.4004	-701.906	1359.11	654.761	-311	200	0	4.68188	4.23677	66.3508	292.702	57.1446	1039.01	-914	200	0
355	3	7.42905	68.6757	-819.415	-19966.7	46481.9	-3168.37	356.726	634.367	0	-33.3225	-98.2901	-1025.9	38430.6	6555.58	2348.19	306.39	162.539	0	3.75547	0.839162	57.3063	-700.06	1355.04	666.326	-311	200	0	4.49121	4.46468	65.3287	327.559	-38.5557	982.875	-914	200	0
355	4	7.15698	69.2348	-818.305	-20052.5	46224.5	-3032.32	356.488	634.505	0	-33.2894	-98.3106	-1023.16	38362.9	6546.6	2388.67	306.398	162.506	0	3.76695	0.845786	57.2041	-696.414	1369.13	678.95	-311	200	0	4.3684	4.74689	64.4572	403.43	-109.95	920.227	-914	200	0
355	5	6.91741	69.7812	-817.221	-20133.6	45985	-2898.4	356.27	634.637	0	-33.2105	-98.3215	-1020.53	38291	6550.32	2427.14	306.419	162.479	0	3.77595	0.860718	57.0837	-692.226	1398.28	690.849	-311	200	0	4.31597	5.06035	63.7821	510.7	-172.101	856.274	-914	200	0
355	6	6.69281	70.2872	-816.104	-20212	45764.9	-2766.87	356.077	634.766	0	-33.1089	-98.3349	-1017.96	38213.5	6568.27	2465.57	306.452	162.461	0	3.78518	0.880738	56.9443	-687.68	1436.96	700.778	-311	200	0	4.3351	5.37402	63.2249	627.511	-244.286	798.102	-914	200	0
355	7	6.4697	70.7278	-814.892	-20289.1	45563.6	-2638.38	355.914	634.898	0	-33.0028	-98.362	-1015.37	38129.9	6602.69	2504.48	306.503	162.447	0	3.79503	0.900389	56.8011	-683.371	1478.63	707.635	-311	200	0	4.4192	5.66303	62.708	729.464	-329.558	753.584	-914	200	0
355	8	6.24337	71.0891	-813.554	-20366.1	45378.8	-2513.17	355.778	635.034	0	-32.9017	-98.4099	-1012.72	38040.7	6656.2	2543.01	306.573	162.437	0	3.80421	0.91577	56.6729	-681.214	1516.99	710.489	-311	200	0	4.55129	5.90588	62.2137	797.625	-406.936	728.739	-914	200	0
355	9	6.02111	71.3749	-812.107	-20443.6	45207.5	-2390.78	355.667	635.174	0	-32.8017	-98.4782	-1009.99	37948	6729.73	2579.98	306.663	162.427	0	3.81229	0.926497	56.574	-683.044	1547.44	709.402	-311	200	0	4.71696	6.0726	61.7657	820.442	-444.797	726.378	-914	200	0
356	0	5.8244	71.6061	-810.614	-20521.3	45046.3	-2270.71	355.571	635.316	0	-32.6861	-98.5584	-1007.23	37854.7	6820.14	2614.51	306.771	162.417	0	3.81918	0.93433	56.5148	-689.047	1567.53	705.64	-311	200	0	4.91093	6.13274	61.4086	795.181	-418.013	745.092	-914	200	0	-16.7941	-19.9278	-1681.89	-651579	669500	-9660.86	397.335	386.662	0
356	1	5.68369	71.8127	-809.172	-20597.5	44890.5	-2152.82	355.477	635.455	0	-32.5338	-98.6335	-1004.51	37763.4	6920.77	2646.12	306.89	162.406	0	3.82123	0.940818	56.5028	-698.279	1575.46	700.572	-311	200	0	5.12346	6.07479	61.1976	729.385	-317.366	779.213	-914	200	0
356	2	5.62489	72.0191	-807.863	-20670	44735.6	-2037.2	355.375	635.586	0	-32.3346	-98.6849	-1001.89	37674.2	7024.91	2674.81	307.012	162.397	0	3.81069	0.945451	56.538	-710.35	1569.65	694.476	-311	200	0	5.33479	5.91211	61.1617	638.338	-154.324	821.626	-914	200	0
356	3	5.65997	72.2337	-806.731	-20738.7	44579.7	-1924.02	355.26	635.707	0	-32.0947	-98.7021	-999.376	37585.3	7129.23	2701.01	307.134	162.391	0	3.78017	0.945929	56.608	-726.076	1551.17	686.617	-311	200	0	5.52618	5.67551	61.2591	539.57	39.3146	866.261	-914	200	0
356	4	5.78659	72.4512	-805.771	-20805.3	44422.9	-1813.28	355.131	635.82	0	-31.8291	-98.6884	-996.91	37494.3	7234.2	2725.21	307.257	162.389	0	3.72744	0.940474	56.6943	-746.436	1525.06	676.442	-311	200	0	5.68875	5.40386	61.3878	447.595	221.1	907.985	-914	200	0
356	5	5.99058	72.6613	-804.946	-20871.8	44265.8	-1704.65	354.992	635.929	0	-31.554	-98.6583	-994.426	37400	7341.56	2747.41	307.383	162.39	0	3.65912	0.929182	56.791	-770.831	1498.26	664.595	-311	200	0	5.82305	5.13338	61.4509	370.746	352.503	941.735	-914	200	0
356	6	6.24964	72.8518	-804.205	-20940.4	44110.2	-1597.77	354.849	636.039	0	-31.2877	-98.6349	-991.859	37302.4	7452.4	2767.16	307.514	162.391	0	3.58935	0.91316	56.9136	-796.029	1476.64	652.815	-311	200	0	5.92876	4.88711	61.4236	310.63	411.084	963.279	-914	200	0
356	7	6.53904	73.0109	-803.494	-21012.5	43958.3	-1492.4	354.709	636.151	0	-31.0486	-98.6424	-989.166	37202.1	7567.76	2783.93	307.651	162.391	0	3.53236	0.893549	57.0815	-816.651	1463.65	643.066	-311	200	0	5.99172	4.67489	61.3699	264.493	396.069	971.687	-914	200	0
356	8	6.83784	73.1334	-802.77	-21088.4	43811.7	-1388.57	354.576	636.27	0	-30.8456	-98.6977	-986.342	37099.5	7690.07	2797.37	307.797	162.387	0	3.49622	0.871309	57.2924	-827.327	1460.49	636.819	-311	200	0	5.98193	4.50063	61.3948	230.905	321.718	969.76	-914	200	0
356	9	7.13341	73.2268	-802.018	-21166.5	43670.3	-1286.74	354.451	636.392	0	-30.6704	-98.8041	-983.426	36994.4	7822.98	2807.33	307.955	162.382	0	3.48301	0.846684	57.5166	-825.544	1466.64	634.672	-311	200	0	5.86605	4.36333	61.5791	214.101	206.239	961.033	-914	200	0
357	0	7.42377	73.3093	-801.271	-21245.2	43532.1	-1187.55	354.329	636.514	0	-30.501	-98.9508	-980.487	36886.3	7970.03	2813.61	308.129	162.38	0	3.49125	0.819761	57.7105	-813.138	1479.75	636.247	-311	200	0	5.62901	4.2543	61.935	219.645	72.0643	947.424	-914	200	0	-11.868	-20.1103	-1647.14	-643971	659247	-9759.94	399.637	390.214	0
357	1	7.7139	73.4036	-800.594	-21325	43395.4	-1091.02	354.204	636.636	0	-30.3142	-99.122	-977.589	36774.5	8133.06	2815.78	308.32	162.382	0	3.5184	0.793513	57.8426	-795.411	1495.1	640.646	-311	200	0	5.28847	4.16396	62.3955	246.848	-51.1916	930.287	-914	200	0
357	2	8.00549	73.5269	-800.039	-21408.4	43259.2	-996.323	354.072	636.759	0	-30.0945	-99.3077	-974.768	36659.1	8311.82	2813.75	308.527	162.392	0	3.56238	0.775106	57.9128	-778.389	1506.96	647.065	-311	200	0	4.89095	4.09747	62.848	290.157	-136.916	914.051	-914	200	0
357	3	8.29077	73.6853	-799.606	-21499.5	43122.9	-902.294	353.93	636.888	0	-29.8331	-99.5033	-972.029	36540.3	8504.89	2808.24	308.75	162.408	0	3.621	0.77207	57.9481	-765.833	1512.02	654.709	-311	200	0	4.50022	4.08113	63.1917	346.215	-177.321	908.355	-914	200	0
357	4	8.55727	73.8768	-799.263	-21601.1	42984.3	-807.831	353.78	637.026	0	-29.525	-99.7032	-969.353	36418.6	8710.57	2800.63	308.986	162.43	0	3.6903	0.787383	57.9763	-758.517	1511.45	662.263	-311	200	0	4.18385	4.14847	63.3807	415.943	-189.846	923.701	-914	200	0
357	5	8.79527	74.096	-798.964	-21714.5	42841.2	-711.92	353.621	637.178	0	-29.1686	-99.9001	-966.712	36294.8	8926.64	2792.22	309.234	162.455	0	3.76306	0.816888	58.0066	-756.244	1509.17	668.022	-311	200	0	3.9951	4.31818	63.4326	501.443	-206.425	963.141	-914	200	0
357	6	8.9994	74.3352	-798.668	-21840	42692.9	-613.734	353.455	637.346	0	-28.7648	-100.088	-964.061	36170.6	9149.35	2783.13	309.49	162.481	0	3.82701	0.849786	58.0296	-759.808	1508.02	670.779	-311	200	0	3.95943	4.57813	63.3985	601.26	-248.16	1018.81	-914	200	0
357	7	9.16659	74.5854	-798.35	-21978.4	42541.2	-512.989	353.286	637.53	0	-28.3139	-100.267	-961.359	36047.1	9373.21	2772.07	309.75	162.504	0	3.86635	0.874493	58.027	-770.336	1507.39	670.68	-311	200	0	4.07662	4.88317	63.3083	705.619	-307.699	1076.03	-914	200	0
357	8	9.29592	74.8427	-798.012	-22129.9	42388.8	-410.043	353.118	637.731	0	-27.8147	-100.437	-958.591	35923.6	9591.95	2757.72	310.006	162.525	0	3.86945	0.886372	57.9787	-786.874	1503.99	669.183	-311	200	0	4.33169	5.17371	63.1278	795.134	-360.464	1119.35	-914	200	0
357	9	9.38982	75.1134	-797.677	-22292.1	42236.3	-305.525	352.949	637.946	0	-27.2661	-100.6	-955.771	35797.6	9801.4	2740.36	310.255	162.546	0	3.8363	0.889516	57.8688	-805.367	1494.3	668.026	-311	200	0	4.69936	5.40153	62.7803	847.218	-390.417	1136.22	-914	200	0
358	0	9.45545	75.4143	-797.386	-22460.3	42080.2	-200.003	352.773	638.167	0	-26.6677	-100.757	-952.942	35666.2	10002.5	2721.77	310.496	162.573	0	3.77875	0.892436	57.6973	-820.315	1476.91	668.24	-311	200	0	5.14496	5.53863	62.2467	848.587	-400.779	1119.8	-914	200	0	-5.38875	-18.4391	-1616.48	-639461	650211	-9978.28	401.819	394.874	0
358	1	9.50359	75.7638	-797.169	-22630.3	41916.6	-93.8889	352.582	638.388	0	-26.0213	-100.907	-950.151	35527.2	10201.2	2703.66	310.736	162.609	0	3.71512	0.902584	57.492	-827.131	1453.8	669.96	-311	200	0	5.62908	5.57281	61.6531	803.636	-404.509	1072.32	-914	200	0
358	2	9.54199	76.1718	-797.028	-22799.6	41745.1	12.8875	352.376	638.606	0	-25.3325	-101.051	-947.426	35379.4	10405.4	2686.46	310.983	162.657	0	3.66264	0.922714	57.3016	-823.273	1429.27	672.756	-311	200	0	6.10991	5.50805	61.2278	731.662	-411.078	1004.77	-914	200	0
358	3	9.56879	76.6352	-796.919	-22967.8	41567	121.19	352.16	638.821	0	-24.6123	-101.195	-944.753	35222.3	10619.5	2669.92	311.241	162.718	0	3.63078	0.950185	57.1671	-808.259	1406.96	675.98	-311	200	0	6.54542	5.36653	61.1777	658.543	-422.199	931.183	-914	200	0
358	4	9.57305	77.141	-796.779	-23135.5	41381.3	232.041	351.936	639.036	0	-23.8753	-101.349	-942.087	35055.8	10843.6	2654.39	311.51	162.789	0	3.61985	0.979958	57.0975	-783.867	1388.35	679.119	-311	200	0	6.90198	5.18364	61.6218	608.463	-435.187	863.923	-914	200	0
358	5	9.54027	77.6716	-796.544	-23304.1	41184.7	345.709	351.704	639.256	0	-23.137	-101.526	-939.367	34880.7	11074.7	2640.79	311.79	162.868	0	3.62511	1.00914	57.0727	-754.613	1373.46	682.271	-311	200	0	7.16149	4.99763	62.5853	595.154	-448.022	813.028	-914	200	0
358	6	9.45878	78.2089	-796.161	-23476.1	40974	462.01	351.465	639.487	0	-22.4109	-101.73	-936.536	34699.1	11309.9	2629.66	312.076	162.95	0	3.64115	1.03733	57.0659	-726.945	1362.08	686.249	-311	200	0	7.31872	4.83394	63.9988	619.354	-461.809	785.161	-914	200	0
358	7	9.32339	78.7396	-795.595	-23655	40748.6	581.316	351.218	639.732	0	-21.7066	-101.962	-933.552	34513.9	11547.5	2620.79	312.369	163.029	0	3.66265	1.06291	57.0631	-707.162	1354.26	691.59	-311	200	0	7.37402	4.69515	65.6913	676.556	-478.793	781.39	-914	200	0
358	8	9.135	79.2581	-794.832	-23843.8	40509.7	704.565	350.966	639.998	0	-21.0283	-102.213	-930.397	34327.8	11787.1	2613.86	312.669	163.104	0	3.68339	1.08194	57.0636	-699.485	1350.67	697.259	-311	200	0	7.32699	4.57516	67.3974	762.09	-500.567	797.105	-914	200	0
358	9	8.9003	79.7681	-793.882	-24044	40258.8	832.158	350.711	640.287	0	-20.3736	-102.473	-927.087	34141.8	12028.8	2608.88	312.975	163.173	0	3.69716	1.0915	57.0664	-704.587	1352.42	700.741	-311	200	0	7.17794	4.48273	68.8309	868.053	-529.236	825.395	-914	200	0
359	0	8.63499	80.2821	-792.793	-24254.8	39996.9	963.078	350.451	640.594	0	-19.7343	-102.73	-923.683	33954.8	12273.7	2606.35	313.288	163.24	0	3.70052	1.09273	57.0618	-718.905	1360.03	699.69	-311	200	0	6.94302	4.44508	69.8122	984.507	-565.667	861.47	-914	200	0	1.23948	-14.0186	-1575.78	-631379	640931	-9043.43	406.459	400.053	0
359	1	8.36398	80.8177	-791.656	-24473.4	39725	1095.3	350.18	640.914	0	-19.1017	-102.971	-920.28	33764.6	12522.4	2606.78	313.607	163.311	0	3.69451	1.09078	57.0362	-735.814	1372.67	693.728	-311	200	0	6.66265	4.4934	70.2972	1105.15	-604.449	902.779	-914	200	0
359	2	8.11365	81.388	-790.565	-24696.3	39443.9	1227.15	349.893	641.239	0	-18.4715	-103.182	-916.973	33569.3	12773.5	2609.65	313.93	163.391	0	3.68304	1.09273	56.9806	-748.679	1388.57	684.815	-311	200	0	6.39167	4.64796	70.2748	1223.62	-634.081	945.622	-914	200	0
359	3	7.90312	81.9966	-789.578	-24920	39153.8	1358.34	349.588	641.561	0	-17.8417	-103.356	-913.83	33369	13024.3	2612.86	314.253	163.484	0	3.66946	1.10522	56.8978	-753.645	1406.02	675.801	-311	200	0	6.18981	4.91309	69.7012	1324.52	-643.305	984.401	-914	200	0
359	4	7.74106	82.6398	-788.715	-25142.7	38857.1	1489.47	349.266	641.878	0	-17.2139	-103.495	-910.877	33165.3	13271.7	2614.11	314.57	163.59	0	3.65511	1.13286	56.8078	-750.033	1423.99	668.708	-311	200	0	6.11093	5.27647	68.5404	1386.46	-624.17	1013.4	-914	200	0
359	5	7.62526	83.3088	-787.962	-25364.6	38558.6	1620.96	348.935	642.19	0	-16.5967	-103.609	-908.102	32959.6	13512.7	2612.53	314.88	163.705	0	3.64061	1.17571	56.7403	-739.445	1441.75	664.202	-311	200	0	6.17741	5.70489	66.838	1395.52	-569.094	1028.41	-914	200	0
359	6	7.54247	83.9877	-787.273	-25587.8	38263.7	1752.64	348.603	642.502	0	-16.0073	-103.714	-905.456	32752.4	13746	2608.41	315.181	163.828	0	3.6267	1.22667	56.7191	-725.296	1457.55	661.675	-311	200	0	6.36053	6.14697	64.7819	1352.2	-472.036	1028.32	-914	200	0
359	7	7.47276	84.6559	-786.581	-25815	37974.8	1884.14	348.278	642.819	0	-15.466	-103.821	-902.866	32543.2	13971.8	2601.78	315.475	163.956	0	3.61435	1.27319	56.7526	-711.874	1469.11	659.472	-311	200	0	6.59302	6.55249	62.6938	1264.23	-337.808	1016.26	-914	200	0
359	8	7.39945	85.297	-785.825	-26048.6	37691.5	2014.92	347.964	643.148	0	-14.9895	-103.939	-900.264	32331.3	14190.4	2592.23	315.763	164.087	0	3.60685	1.30293	56.8335	-702.542	1476.38	655.895	-311	200	0	6.80249	6.89377	60.9215	1138.13	-186.563	999.916	-914	200	0
359	9	7.31704	85.9076	-784.978	-26290	37410.6	2144.2	347.658	643.491	0	-14.5845	-104.071	-897.613	32118	14401.2	2579.76	316.044	164.218	0	3.61142	1.30837	56.9399	-698.868	1482.42	650.637	-311	200	0	6.93655	7.16594	59.7228	984.711	-44.2591	990.412	-914	200	0
360	0	7.23272	86.4999	-784.066	-26539.1	37128.2	2271.42	347.353	643.848	0	-14.245	-104.214	-894.926	31906.2	14602.7	2565.15	316.317	164.348	0	3.63598	1.28804	57.0412	-700.956	1490.25	644.901	-311	200	0	6.97001	7.36705	59.2129	826.846	70.2581	997.997	-914	200	0	2.94028	-8.67246	-1542.91	-626057	627922	-6565.42	406.776	405.287	0
360	1	7.16069	87.0965	-783.152	-26794	36840.3	2396.57	347.041	644.213	0	-13.9565	-104.356	-892.253	31698.7	14793.1	2549.58	316.579	164.473	0	3.68297	1.24547	57.1061	-707.736	1499.96	639.894	-311	200	0	6.90119	7.48009	59.3622	692.031	148.567	1024.71	-914	200	0
360	2	7.1112	87.7183	-782.301	-27052.4	36544.3	2520.16	346.714	644.581	0	-13.7048	-104.487	-889.645	31495.9	14972.4	2533.95	316.83	164.597	0	3.74637	1.18752	57.1151	-717.432	1509.72	635.502	-311	200	0	6.74099	7.4749	60.0432	600.003	190.079	1061.44	-914	200	0
360	3	7.08355	88.3762	-781.548	-27312.5	36239.6	2643.17	346.369	644.947	0	-13.4822	-104.609	-887.123	31296.1	15143.5	2518.6	317.07	164.722	0	3.81437	1.12185	57.072	-728.166	1517.9	630.29	-311	200	0	6.50039	7.32661	61.0947	559.128	202.275	1095.12	-914	200	0
360	4	7.06748	89.0693	-780.881	-27572.9	35927.7	2766.73	346.009	645.31	0	-13.2872	-104.728	-884.664	31096.6	15310.2	2503.28	317.306	164.849	0	3.87621	1.05312	57.0021	-737.891	1522.44	622.523	-311	200	0	6.18717	7.03245	62.342	566.979	201.211	1118.24	-914	200	0
360	5	7.04647	89.7887	-780.248	-27833.1	35610.8	2891.51	345.64	645.672	0	-13.1239	-104.857	-882.2	30894.8	15475.7	2487.74	317.542	164.98	0	3.92675	0.98238	56.9426	-744.49	1519.65	611.394	-311	200	0	5.81364	6.61589	63.5956	610.664	205.337	1130.84	-914	200	0
360	6	7.00034	90.5206	-779.571	-28094	35289.9	3017.59	345.268	646.038	0	-13.0005	-105.008	-879.648	30689.1	15642.2	2472.37	317.782	165.112	0	3.96469	0.911865	56.9353	-747.243	1505.5	597.563	-311	200	0	5.40518	6.12006	64.6841	671.255	223.22	1136.81	-914	200	0
360	7	6.91125	91.2527	-778.779	-28356.8	34963.4	3144.89	344.895	646.412	0	-12.9243	-105.192	-876.935	30477.9	15810.5	2458.21	318.029	165.245	0	3.98898	0.848621	57.0158	-748.09	1479.31	582.755	-311	200	0	5.00213	5.59801	65.4764	731.536	244.662	1140.74	-914	200	0
360	8	6.77262	91.982	-777.846	-28621.4	34628.4	3273.26	344.518	646.796	0	-12.896	-105.408	-874.031	30260	15980.1	2445.9	318.283	165.379	0	3.99819	0.802077	57.1947	-750.331	1445.98	568.846	-311	200	0	4.65593	5.10631	65.8816	780.739	244.907	1145.54	-914	200	0
360	9	6.59346	92.7199	-776.81	-28886.8	34282.8	3402.43	344.133	647.186	0	-12.9067	-105.644	-870.957	30035.4	16150.4	2434.74	318.543	165.514	0	3.99091	0.778768	57.4433	-755.573	1413.9	557.142	-311	200	0	4.4192	4.69956	65.8877	815.341	201.738	1150	-914	200	0
361	0	6.39425	93.4935	-775.762	-29151.2	33925.8	3532.35	343.732	647.577	0	-12.9397	-105.876	-867.783	29804.8	16320.8	2423.18	318.807	165.654	0	3.96427	0.778656	57.6996	-762.004	1390.63	548.664	-311	200	0	4.33045	4.42045	65.5907	837.135	113.123	1149.31	-914	200	0	1.84035	-1.45053	-1505.86	-619983	615008	-2321.67	408.171	411.453	0
361	1	6.19595	94.3352	-774.809	-29413.5	33556.5	3663.73	343.309	647.962	0	-12.9744	-106.075	-864.59	29570	16491.2	2410.28	319.074	165.799	0	3.91464	0.795069	57.9007	-765.414	1380.34	544.929	-311	200	0	4.39783	4.29005	65.1356	848.422	-1.63865	1139.83	-914	200	0
361	2	6.00845	95.265	-774.017	-29674.9	33175.1	3797.71	342.861	648.339	0	-12.9941	-106.224	-861.439	29333.8	16662.4	2396.68	319.343	165.948	0	3.84369	0.818611	58.0173	-761.747	1383.68	547.772	-311	200	0	4.59064	4.30377	64.6508	847.549	-118.177	1122.68	-914	200	0
361	3	5.82669	96.2811	-773.383	-29938.5	32783.5	3935.23	342.39	648.711	0	-12.9906	-106.314	-858.352	29097.8	16835	2383.74	319.613	166.1	0	3.76277	0.841964	58.0603	-749.11	1398.49	558.136	-311	200	0	4.85289	4.42832	64.2379	829.596	-221.551	1102.5	-914	200	0
361	4	5.63623	97.3646	-772.859	-30206.7	32384.8	4076.85	341.903	649.084	0	-12.9627	-106.342	-855.336	28862	17009.9	2372.27	319.887	166.257	0	3.68809	0.86179	58.0652	-728.325	1420.8	574.875	-311	200	0	5.13174	4.6015	63.9507	790.769	-307.262	1083.1	-914	200	0
361	5	5.42134	98.4886	-772.377	-30479.5	31982.1	4222.53	341.407	649.462	0	-12.9131	-106.313	-852.385	28625.1	17187.8	2362.54	320.164	166.418	0	3.63125	0.877821	58.0731	-702.247	1445.91	594.733	-311	200	0	5.39076	4.74776	63.7788	729.797	-375.352	1063.64	-914	200	0
361	6	5.16862	99.6242	-771.874	-30755.4	31578.3	4371.34	340.911	649.845	0	-12.8472	-106.243	-849.477	28386.3	17369	2355	320.447	166.584	0	3.59578	0.891049	58.1114	-674.5	1470.1	613.86	-311	200	0	5.60609	4.80884	63.6937	645.79	-426.583	1039.25	-914	200	0
361	7	4.8666	100.746	-771.294	-31033	31175	4521.62	340.419	650.235	0	-12.7703	-106.151	-846.578	28145.1	17552.9	2350.27	320.734	166.754	0	3.58153	0.901823	58.1851	-648.636	1492.21	629.548	-311	200	0	5.76908	4.76996	63.6873	537.065	-463.205	1007.02	-914	200	0
361	8	4.50703	101.835	-770.606	-31310.7	30773.1	4671.41	339.934	650.631	0	-12.6844	-106.06	-843.663	27901.6	17738.1	2348.74	321.025	166.928	0	3.58849	0.908758	58.2858	-627.964	1513.18	640.742	-311	200	0	5.88843	4.66345	63.7409	402.938	-489.972	970.357	-914	200	0
361	9	4.09017	102.883	-769.818	-31586.3	30372.6	4819.03	339.454	651.031	0	-12.5857	-105.977	-840.735	27656.1	17923.8	2350.17	321.319	167.105	0	3.61725	0.909405	58.401	-615.297	1534.1	647.651	-311	200	0	5.97664	4.54721	63.7956	249.817	-510.455	936.522	-914	200	0
362	0	3.6297	103.895	-768.976	-31856.7	29971.6	4963.31	338.976	651.427	0	-12.4637	-105.898	-837.827	27410.2	18110.7	2353.56	321.616	167.284	0	3.66755	0.901586	58.5113	-612.419	1554.86	651.23	-311	200	0	6.03952	4.4721	63.7727	96.7007	-522.883	911.542	-914	200	0	-0.535617	8.25302	-1469.03	-614380	602200	5145.6	409.599	418.306	0
362	1	3.1487	104.882	-768.14	-32119.5	29567.2	5103.36	338.492	651.815	0	-12.3063	-105.814	-834.981	27167.2	18300.5	2357.57	321.917	167.464	0	3.73516	0.884242	58.5919	-619.535	1574.07	652.831	-311	200	0	6.07654	4.46055	63.6084	-28.1942	-521.696	897.958	-914	200	0
362	2	2.66602	105.849	-767.344	-32374.2	29158.5	5238.53	337.999	652.19	0	-12.111	-105.716	-832.233	26930.6	18493.5	2361.41	322.222	167.641	0	3.81012	0.858176	58.624	-634.739	1590.05	654.029	-311	200	0	6.07983	4.50747	63.2981	-97.3322	-503.342	895.074	-914	200	0
362	3	2.18721	106.797	-766.585	-32621	28747.4	5368.41	337.501	652.554	0	-11.888	-105.603	-829.582	26701.7	18690.4	2365.19	322.53	167.813	0	3.87998	0.826657	58.5993	-654.079	1601.51	656.234	-311	200	0	6.04171	4.59401	62.9388	-93.6459	-473.614	900.519	-914	200	0
362	4	1.70844	107.716	-765.833	-32860.7	28337	5492.72	337.001	652.909	0	-11.6537	-105.477	-826.991	26478.1	18892.8	2369.63	322.845	167.983	0	3.93363	0.795044	58.5159	-672.845	1607.17	659.804	-311	200	0	5.97006	4.69873	62.6799	-17.119	-450.602	912.537	-914	200	0
362	5	1.22344	108.596	-765.046	-33093.6	27926.6	5611.13	336.503	653.257	0	-11.4224	-105.34	-824.402	26255	19102.8	2375.03	323.172	168.153	0	3.96122	0.769677	58.3847	-687.269	1605.81	663.46	-311	200	0	5.88663	4.80315	62.605	114.615	-455.493	930.7	-914	200	0
362	6	0.725291	109.423	-764.186	-33320.5	27512.2	5723.34	336.002	653.603	0	-11.201	-105.193	-821.763	26027.3	19321.8	2380.63	323.513	168.327	0	3.9545	0.756142	58.2373	-695.559	1597.12	664.835	-311	200	0	5.81063	4.89832	62.7097	272.156	-497.191	953.554	-914	200	0
362	7	0.206326	110.185	-763.241	-33543.3	27090.6	5829.05	335.494	653.948	0	-10.9903	-105.042	-819.044	25791.6	19550	2385.4	323.869	168.51	0	3.91244	0.756501	58.116	-698.019	1581.99	661.893	-311	200	0	5.74567	4.98774	62.9753	425.617	-563.578	976.258	-914	200	0
362	8	-0.340788	110.881	-762.239	-33764.9	26663.8	5928.47	334.981	654.297	0	-10.7869	-104.891	-816.251	25546.3	19786.9	2389.02	324.241	168.703	0	3.84573	0.768345	58.0538	-696.295	1562.11	654.232	-311	200	0	5.67879	5.07761	63.4031	555.694	-624.062	991.869	-914	200	0
362	9	-0.918526	111.518	-761.237	-33987.7	26236.8	6022.62	334.466	654.648	0	-10.5818	-104.745	-813.429	25291.6	20031.9	2391.64	324.627	168.907	0	3.77277	0.788197	58.066	-692.662	1539.27	643.32	-311	200	0	5.59565	5.16688	64.0014	654.725	-644.544	995.067	-914	200	0
363	0	-1.5172	112.115	-760.311	-34212	25813.5	6112.81	333.951	654.997	0	-10.3575	-104.601	-810.651	25029.1	20285.1	2393.24	325.023	169.125	0	3.71125	0.815432	58.1516	-689.788	1515.31	631.622	-311	200	0	5.49704	5.25058	64.7644	720.676	-608.979	984.75	-914	200	0	-2.99258	16.7798	-1437.75	-609482	591256	11381.7	410.818	424.286	0
363	1	-2.11615	112.697	-759.53	-34435.6	25394.4	6199.75	333.434	655.338	0	-10.09	-104.445	-808.01	24761	20545.9	2393.53	325.428	169.356	0	3.67414	0.852574	58.2971	-689.752	1492.2	621.653	-311	200	0	5.39696	5.32194	65.6226	756.979	-529.326	963.921	-914	200	0
363	2	-2.697	113.28	-758.922	-34654.5	24976.9	6283.35	332.911	655.663	0	-9.76001	-104.263	-805.587	24489.3	20814	2392.07	325.837	169.601	0	3.66982	0.902348	58.4762	-692.665	1471.91	615.349	-311	200	0	5.30884	5.36306	66.4173	776.993	-432.645	937.448	-914	200	0
363	3	-3.25427	113.868	-758.466	-34865.3	24558.3	6363.27	332.379	655.968	0	-9.36205	-104.046	-803.424	24216	21089.3	2388.43	326.249	169.859	0	3.70135	0.96291	58.6523	-696.607	1456.31	613.53	-311	200	0	5.23666	5.34549	66.9634	799.922	-339.379	909.476	-914	200	0
363	4	-3.7955	114.457	-758.12	-35066.6	24137.6	6438.78	331.839	656.255	0	-8.90117	-103.792	-801.526	23943.9	21371.9	2382.33	326.664	170.127	0	3.76357	1.0242	58.7867	-698.897	1447.29	615.54	-311	200	0	5.17663	5.25586	67.1299	838.522	-255.787	881.961	-914	200	0
363	5	-4.33675	115.034	-757.835	-35260	23713.6	6508.37	331.291	656.527	0	-8.38723	-103.502	-799.868	23676.9	21663.9	2373.82	327.084	170.399	0	3.84207	1.0702	58.8521	-697.588	1446.16	619.553	-311	200	0	5.12424	5.11782	66.8722	891.15	-181.504	853.628	-914	200	0
363	6	-4.89801	115.585	-757.558	-35448.7	23285.9	6570.19	330.738	656.793	0	-7.83272	-103.18	-798.414	23418.3	21967.4	2363.21	327.514	170.669	0	3.91839	1.08676	58.8411	-692.544	1453.11	623.486	-311	200	0	5.08193	4.97407	66.2558	943.047	-116.234	819.627	-914	200	0
363	7	-5.4992	116.09	-757.227	-35636.7	22855.2	6623.23	330.183	657.062	0	-7.24966	-102.834	-797.125	23170	22282.7	2351	327.954	170.933	0	3.97831	1.0686	58.7667	-686.025	1466.69	625.844	-311	200	0	5.06205	4.84737	65.455	973.718	-60.7415	774.878	-914	200	0
363	8	-6.15632	116.531	-756.786	-35827.2	22422.6	6667.72	329.629	657.341	0	-6.64365	-102.478	-795.969	22932.3	22609.3	2337.6	328.405	171.189	0	4.01491	1.02198	58.6549	-682.477	1483.1	626.025	-311	200	0	5.07891	4.72788	64.6684	966.173	-17.1198	719.684	-914	200	0
363	9	-6.8756	116.899	-756.222	-36021.7	21988.8	6704.57	329.077	657.634	0	-6.00879	-102.122	-794.941	22705.1	22947.3	2322.8	328.867	171.438	0	4.02626	0.962426	58.5363	-686.973	1496.56	624.121	-311	200	0	5.13757	4.59176	64.0109	913.815	12.5423	661.19	-914	200	0
364	0	-7.64809	117.198	-755.586	-36219.7	21553.7	6734.44	328.526	657.936	0	-5.32689	-101.769	-794.076	22488.9	23296.9	2306.07	329.338	171.679	0	4.01323	0.906689	58.4458	-702.616	1501.72	620.421	-311	200	0	5.22913	4.42501	63.5123	823.351	30.1452	608.377	-914	200	0	-3.41121	22.8315	-1424.12	-608425	588633	16308.1	412.908	427.814	0
364	1	-8.45224	117.448	-754.974	-36419.1	21115.9	6757.32	327.969	658.239	0	-4.57524	-101.418	-793.439	22284.6	23656.4	2286.89	329.815	171.914	0	3.97793	0.864144	58.4206	-728.47	1496.19	615.16	-311	200	0	5.33191	4.23836	63.1984	714.747	42.9391	566.571	-914	200	0
364	2	-9.26539	117.673	-754.463	-36616	20672.4	6772.63	327.4	658.533	0	-3.73945	-101.07	-793.089	22092.7	24021.9	2264.73	330.289	172.143	0	3.92049	0.835992	58.4914	-759.844	1481.57	608.935	-311	200	0	5.42237	4.06481	63.1234	617.431	58.2876	537.869	-914	200	0
364	3	-10.0744	117.881	-754.083	-36807.3	20221	6779.79	326.815	658.811	0	-2.82045	-100.742	-793.039	21912.4	24387.9	2239.18	330.752	172.369	0	3.83722	0.820174	58.6797	-790.503	1462.49	603.306	-311	200	0	5.49155	3.94182	63.3377	559.983	75.6348	523.929	-914	200	0
364	4	-10.8771	118.069	-753.825	-36991.6	19762.3	6778.92	326.216	659.072	0	-1.8338	-100.459	-793.257	21743.1	24748.2	2210.28	331.198	172.59	0	3.72508	0.815888	58.9925	-814.513	1444.28	600.642	-311	200	0	5.55063	3.89511	63.857	557.25	84.4982	525.611	-914	200	0
364	5	-11.6786	118.224	-753.659	-37170.3	19299.7	6770.93	325.608	659.32	0	-0.806706	-100.246	-793.687	21585.2	25097.8	2178.36	331.622	172.804	0	3.59019	0.826125	59.4065	-827.403	1430.09	602.958	-311	200	0	5.62397	3.92815	64.6299	604.478	72.9317	542.265	-914	200	0
364	6	-12.4896	118.331	-753.534	-37345.3	18838.3	6757.3	325	659.56	0	0.226284	-100.122	-794.257	21438.8	25434.8	2143.79	332.023	173.008	0	3.44994	0.857101	59.8597	-827.427	1419.57	610.708	-311	200	0	5.73702	4.01982	65.5142	682.128	38.429	572.277	-914	200	0
364	7	-13.3248	118.381	-753.382	-37518.2	18382.8	6739.42	324.4	659.8	0	1.23044	-100.097	-794.886	21303.8	25761.2	2106.77	332.409	173.199	0	3.32732	0.914339	60.2663	-815.937	1411.01	622.54	-311	200	0	5.90249	4.14077	66.2962	766.452	-9.7507	612.966	-914	200	0
364	8	-14.1961	118.371	-753.149	-37690	17935.3	6717.98	323.814	660.043	0	2.17908	-100.177	-795.507	21179.4	26078.9	2067.12	332.783	173.376	0	3.24675	0.99928	60.5348	-796.198	1405.06	635.975	-311	200	0	6.11237	4.27437	66.7574	837.35	-56.6163	661.119	-914	200	0
364	9	-15.1058	118.31	-752.826	-37861.3	17495.8	6692.98	323.24	660.292	0	3.05934	-100.358	-796.083	21065.8	26384.5	2024.21	333.143	173.538	0	3.23269	1.10847	60.5819	-771.682	1405.54	648.307	-311	200	0	6.34219	4.41964	66.7597	879.828	-90.7376	714.398	-914	200	0
365	0	-16.0443	118.222	-752.457	-38032.5	17062.5	6664.27	322.676	660.544	0	3.87422	-100.628	-796.617	20964.1	26670.2	1977.15	333.479	173.684	0	3.30106	1.23318	60.3451	-745.246	1416.31	657.332	-311	200	0	6.56263	4.58266	66.2888	884.815	-112.897	772.006	-914	200	0	-4.05442	22.1515	-1428.52	-611286	585486	18687.8	409.4	428.446	0
365	1	-16.9948	118.141	-752.113	-38204	16635	6632.14	322.118	660.796	0	4.63699	-100.967	-797.135	20874.7	26928.6	1925.23	333.782	173.813	0	3.44445	1.35942	59.8039	-719.513	1437.37	662.073	-311	200	0	6.74829	4.76929	65.4314	852.919	-136.89	833.954	-914	200	0
365	2	-17.9398	118.095	-751.85	-38375.5	16213.8	6597.5	321.565	661.042	0	5.35836	-101.353	-797.66	20797	27156.2	1868.26	334.045	173.927	0	3.62851	1.4696	59.0092	-696.923	1463.83	662.943	-311	200	0	6.87437	4.97474	64.3349	794.604	-179.852	899.724	-914	200	0
365	3	-18.8674	118.097	-751.691	-38546.5	15800	6562.07	321.019	661.28	0	6.03809	-101.769	-798.194	20729.8	27353.7	1806.32	334.27	174.029	0	3.80617	1.54565	58.0898	-679.055	1488.45	660.861	-311	200	0	6.90649	5.1752	63.1814	724.609	-252.01	967.36	-914	200	0
365	4	-19.7732	118.146	-751.624	-38715.7	15393	6528.05	320.48	661.509	0	6.66728	-102.201	-798.713	20672	27523	1739.59	334.459	174.118	0	3.93707	1.57417	57.2145	-666.965	1505.22	656.265	-311	200	0	6.80295	5.3395	62.1537	658.392	-355.669	1032.88	-914	200	0
365	5	-20.6608	118.234	-751.609	-38882.4	14991.9	6497.36	319.946	661.732	0	7.23321	-102.643	-799.182	20623.2	27663.9	1668.47	334.615	174.195	0	3.99966	1.55187	56.5347	-661.904	1512.12	648.865	-311	200	0	6.53648	5.45217	61.3832	610.06	-490.179	1091.34	-914	200	0
365	6	-21.5399	118.35	-751.588	-39047.1	14596.6	6470.93	319.421	661.953	0	7.72081	-103.095	-799.555	20583	27773.6	1594.13	334.736	174.257	0	3.99302	1.48653	56.1539	-664.342	1511.59	637.934	-311	200	0	6.1208	5.5156	60.947	585.272	-652.344	1139.79	-914	200	0
365	7	-22.4186	118.485	-751.502	-39211	14206.4	6448.36	318.904	662.177	0	8.11345	-103.56	-799.783	20550.3	27848.8	1518.66	334.82	174.305	0	3.93263	1.39275	56.1191	-672.131	1507.56	622.945	-311	200	0	5.61887	5.53015	60.9031	577.299	-828.628	1178.34	-914	200	0
365	8	-23.2959	118.635	-751.323	-39375.3	13820	6428.67	318.394	662.408	0	8.39689	-104.038	-799.835	20523.9	27886.7	1444.44	334.866	174.34	0	3.84684	1.28503	56.4159	-680.336	1502.3	604.221	-311	200	0	5.12206	5.48798	61.2587	573.612	-990.78	1208.89	-914	200	0
365	9	-24.1585	118.807	-751.066	-39540.7	13435.3	6411.13	317.888	662.646	0	8.56656	-104.522	-799.714	20503.3	27886	1373.34	334.87	174.362	0	3.77088	1.1721	56.9693	-683.569	1496.17	582.902	-311	200	0	4.71514	5.39125	61.921	562.583	-1106.71	1233.58	-914	200	0
366	0	-24.9825	119.014	-750.787	-39707.6	13049.5	6395.13	317.381	662.888	0	8.63178	-105	-799.454	20489.8	27846.3	1306.13	334.832	174.37	0	3.73441	1.05686	57.6701	-678.837	1488.39	560.1	-311	200	0	4.44807	5.26259	62.7264	535.638	-1156.66	1252.91	-914	200	0	-10.6895	20.5694	-1425.95	-612086	580813	21761.4	406.638	429.728	0
366	1	-25.7433	119.275	-750.553	-39876.2	12659.9	6379.43	316.867	663.129	0	8.60975	-105.455	-799.116	20485.1	27768	1242.53	334.748	174.365	0	3.7519	0.941401	58.4035	-666.569	1477.67	536.322	-311	200	0	4.32316	5.12892	63.5083	491.637	-1137.51	1265.05	-914	200	0
366	2	-26.4272	119.602	-750.408	-40046.3	12266.4	6362.41	316.346	663.366	0	8.51276	-105.868	-798.756	20489.7	27652.7	1181.41	334.62	174.348	0	3.82101	0.832366	59.0608	-649.699	1465.23	511.602	-311	200	0	4.3058	5.00065	64.1489	441.172	-1055.6	1268.34	-914	200	0
366	3	-27.0359	119.996	-750.344	-40217.6	11871.6	6343.08	315.822	663.599	0	8.34175	-106.227	-798.395	20502	27504.4	1121.49	334.45	174.321	0	3.92632	0.741601	59.5408	-631.897	1457.06	485.67	-311	200	0	4.35618	4.87183	64.5976	404.101	-920.041	1264.16	-914	200	0
366	4	-27.5812	120.446	-750.327	-40388.6	11479.8	6321.46	315.3	663.828	0	8.08981	-106.535	-798.016	20520.2	27328.9	1062.47	334.246	174.286	0	4.04537	0.680571	59.7608	-616.427	1459.64	458.352	-311	200	0	4.45515	4.73364	64.8459	402.532	-742.9	1255.51	-914	200	0
366	5	-28.0794	120.937	-750.321	-40558.7	11096.3	6298.39	314.789	664.055	0	7.74704	-106.803	-797.574	20542.7	27131.1	1005.58	334.017	174.244	0	4.15277	0.652605	59.6768	-606.114	1473.49	430.437	-311	200	0	4.6006	4.58341	64.9034	453.043	-541.57	1243.5	-914	200	0
366	6	-28.5492	121.455	-750.285	-40728.2	10726.4	6275.27	314.296	664.284	0	7.30313	-107.051	-797.019	20568.6	26913.5	952.795	333.768	174.193	0	4.22266	0.650351	59.2977	-603.465	1493.4	404.226	-311	200	0	4.78385	4.42971	64.8169	557.678	-337.5	1227.43	-914	200	0
366	7	-29.0106	121.983	-750.176	-40898.5	10373.4	6253.57	313.828	664.519	0	6.751	-107.298	-796.32	20597	26676	905.647	333.499	174.135	0	4.23544	0.662016	58.6856	-610.53	1514.07	383.154	-311	200	0	4.98047	4.29259	64.6842	699.407	-151.731	1207.58	-914	200	0
366	8	-29.4799	122.506	-749.959	-41070.2	10037	6234.45	313.383	664.763	0	6.09104	-107.556	-795.483	20627.5	26417.3	864.771	333.209	174.069	0	4.1862	0.67966	57.9462	-628.58	1533.4	370.542	-311	200	0	5.16543	4.19279	64.6125	849.052	-0.105793	1185.99	-914	200	0
366	9	-29.9604	123.021	-749.641	-41242.4	9713.66	6219.03	312.958	665.016	0	5.33315	-107.83	-794.557	20661.3	26136.2	829.765	332.894	173.996	0	4.08752	0.699702	57.2028	-657.176	1551.52	368.225	-311	200	0	5.32363	4.1418	64.6423	977.353	107.972	1165.92	-914	200	0
367	0	-30.4391	123.54	-749.282	-41414.8	9398.46	6208.56	312.543	665.273	0	4.49498	-108.114	-793.628	20701.9	25832	798.967	332.549	173.915	0	3.9653	0.717717	56.5634	-693.312	1569.08	375.828	-311	200	0	5.44812	4.1461	64.7222	1064.61	165.81	1151.23	-914	200	0	-22.3752	22.5046	-1419.92	-611553	574044	26716	403.198	431.274	0
367	1	-30.8921	124.09	-748.976	-41588.1	9087.96	6203.68	312.134	665.527	0	3.59634	-108.401	-792.792	20754	25504	769.734	332.17	173.822	0	3.8505	0.727615	56.1065	-731.872	1586.38	390.945	-311	200	0	5.54169	4.21349	64.7748	1107.35	168.416	1143.96	-914	200	0
367	2	-31.2979	124.693	-748.808	-41763.7	8781.58	6203.77	311.727	665.774	0	2.65327	-108.683	-792.119	20821.3	25153.2	739.203	331.754	173.714	0	3.77002	0.726035	55.8833	-767.222	1603.06	410.122	-311	200	0	5.61914	4.34319	64.7731	1115.7	118.887	1143.11	-914	200	0
367	3	-31.6474	125.36	-748.832	-41942.7	8481.29	6207.48	311.326	666.011	0	1.67634	-108.956	-791.641	20905.4	24782.4	704.702	331.305	173.592	0	3.74057	0.715382	55.9129	-794.822	1618.16	430.068	-311	200	0	5.70606	4.5116	64.7206	1099.63	32.3702	1145.97	-914	200	0
367	4	-31.9443	126.087	-749.058	-42125.7	8190.2	6213.82	310.934	666.238	0	0.671352	-109.224	-791.353	21005.6	24393.8	663.902	330.825	173.456	0	3.76625	0.70406	56.1726	-812.361	1630.25	448.381	-311	200	0	5.8319	4.68323	64.5618	1061.41	-70.216	1149.28	-914	200	0
367	5	-32.2021	126.859	-749.466	-42313.9	7910.59	6222.18	310.555	666.459	0	-0.360353	-109.5	-791.218	21120.1	23987.8	615.163	330.318	173.307	0	3.83713	0.703304	56.596	-820.255	1637.63	463.75	-311	200	0	6.00881	4.83966	64.18	1004.88	-172.845	1151.35	-914	200	0
367	6	-32.4413	127.655	-749.996	-42508.7	7642.11	6231.57	310.19	666.679	0	-1.42126	-109.801	-791.183	21246.4	23563.7	557.773	329.783	173.146	0	3.93006	0.719403	57.0835	-820.949	1638.77	476.02	-311	200	0	6.21284	4.9896	63.519	942.87	-270.451	1153.59	-914	200	0
367	7	-32.6838	128.45	-750.574	-42710.6	7382.49	6240.76	309.836	666.904	0	-2.51545	-110.144	-791.189	21381	23121.4	492.113	329.224	172.976	0	4.01564	0.749093	57.523	-817.027	1632.79	486.081	-311	200	0	6.39317	5.15045	62.667	889.297	-364.517	1157.14	-914	200	0
367	8	-32.9457	129.225	-751.129	-42918.3	7128.8	6248.85	309.491	667.138	0	-3.64561	-110.538	-791.19	21521.4	22663	419.795	328.644	172.799	0	4.06885	0.785576	57.8216	-809.5	1619.64	495.138	-311	200	0	6.49923	5.33	61.8183	850.351	-450.393	1158.35	-914	200	0
367	9	-33.2351	129.981	-751.626	-43128.8	6877.07	6255.42	309.15	667.381	0	-4.81027	-110.981	-791.176	21666.1	22191.5	343.187	328.049	172.615	0	4.0765	0.827407	57.9351	-797.76	1600.17	503.68	-311	200	0	6.49927	5.53164	61.1714	827.513	-509.633	1150.47	-914	200	0
368	0	-33.5504	130.735	-752.089	-43338.6	6622.78	6260.69	308.806	667.624	0	-6.00157	-111.465	-791.186	21814.8	21709.6	264.501	327.439	172.428	0	4.03791	0.878542	57.8689	-781.082	1576.86	511.136	-311	200	0	6.38383	5.7647	60.8325	822.296	-516.042	1129.74	-914	200	0	-37.4807	27.3957	-1429.36	-616323	566670	30342.1	394.881	431.881	0
368	1	-33.8839	131.511	-752.586	-43545.4	6363.69	6265.62	308.456	667.861	0	-7.20518	-111.976	-791.28	21967.5	21219.8	185.018	326.817	172.238	0	3.96106	0.940683	57.6489	-760.396	1553.71	516.392	-311	200	0	6.16726	6.03173	60.7777	831.901	-451.096	1097.98	-914	200	0
368	2	-34.2309	132.329	-753.175	-43748.4	6100.92	6271.45	308.1	668.085	0	-8.40486	-112.502	-791.506	22124.4	20723.4	105.01	326.182	172.048	0	3.85896	1.00743	57.3019	-739.426	1535.01	518.55	-311	200	0	5.89184	6.30646	60.8655	844.878	-318.999	1060.97	-914	200	0
368	3	-34.5965	133.193	-753.864	-43947.2	5837.74	6279.33	307.744	668.296	0	-9.58977	-113.039	-791.878	22285.2	20220.2	24.4999	325.535	171.858	0	3.74806	1.06582	56.8671	-723.624	1524.49	517.294	-311	200	0	5.61761	6.53259	60.8914	845.784	-149.952	1026.18	-914	200	0
368	4	-34.9934	134.098	-754.611	-44141.2	5578.82	6290.56	307.393	668.495	0	-10.7585	-113.589	-792.374	22449.7	19710.5	-56.3077	324.875	171.668	0	3.64685	1.10329	56.409	-716.456	1524.91	512.853	-311	200	0	5.39614	6.64699	60.6843	822.727	11.7638	999.052	-914	200	0
368	5	-35.4362	135.031	-755.362	-44330.3	5329.31	6306.71	307.055	668.688	0	-11.9169	-114.162	-792.95	22617.1	19195.2	-137.25	324.207	171.477	0	3.57349	1.114	56.0141	-716.648	1536.7	506.108	-311	200	0	5.24903	6.61236	60.183	771.076	125.438	979.844	-914	200	0
368	6	-35.9375	135.976	-756.056	-44515.3	5092.49	6328.72	306.736	668.878	0	-13.0728	-114.77	-793.556	22785.8	18676.9	-218.231	323.536	171.287	0	3.54114	1.10046	55.7718	-719.566	1556.47	498.495	-311	200	0	5.16578	6.43541	59.4685	693.76	167.948	965.645	-914	200	0
368	7	-36.5029	136.92	-756.654	-44698.2	4868.74	6356.23	306.435	669.074	0	-14.2298	-115.422	-794.164	22952.8	18158.4	-298.898	322.865	171.098	0	3.55216	1.06978	55.7451	-720.746	1577.45	491.087	-311	200	0	5.12096	6.15939	58.7614	600.38	138.032	954.442	-914	200	0
368	8	-37.128	137.857	-757.15	-44881	4656.49	6388.01	306.15	669.276	0	-15.3795	-116.119	-794.773	23115.6	17642.9	-378.246	322.199	170.915	0	3.59752	1.02888	55.9462	-718.346	1592.3	484.037	-311	200	0	5.09859	5.84832	58.3508	503.711	49.13	946.096	-914	200	0
368	9	-37.7956	138.787	-757.583	-45065.3	4452.24	6423.03	305.877	669.486	0	-16.5009	-116.846	-795.418	23274.3	17131.8	-454.749	321.538	170.74	0	3.6623	0.983751	56.3406	-713.536	1596.4	477.263	-311	200	0	5.10572	5.57027	58.4855	411.83	-80.0853	941.18	-914	200	0
369	0	-38.4766	139.72	-758.035	-45250.9	4250.83	6460.77	305.608	669.695	0	-17.5649	-117.576	-796.165	23431.7	16624	-526.929	320.88	170.569	0	3.73104	0.940796	56.8636	-709.294	1589.3	471.017	-311	200	0	5.16064	5.36674	59.2899	322.874	-228.243	940.599	-914	200	0	-52.4015	30.5997	-1446.51	-622809	565230	36101.3	388.71	431.353	0
369	1	-39.1361	140.67	-758.611	-45436.8	4048.52	6500.52	305.337	669.895	0	-18.544	-118.284	-797.092	23591.3	16116.8	-593.634	320.22	170.403	0	3.79071	0.904917	57.4305	-708.581	1573.62	465.592	-311	200	0	5.26317	5.22788	60.7184	229.941	-369.434	946.046	-914	200	0
369	2	-39.7447	141.645	-759.38	-45622.2	3845.02	6540.81	305.063	670.078	0	-19.4222	-118.946	-798.248	23755.4	15607.4	-654.341	319.552	170.241	0	3.83318	0.877425	57.9572	-712.714	1552.52	461.218	-311	200	0	5.38201	5.11356	62.5773	131.146	-474.499	959.559	-914	200	0
369	3	-40.2838	142.642	-760.349	-45806.6	3641.38	6579.84	304.789	670.244	0	-20.1978	-119.554	-799.637	23925.2	15093.5	-709.384	318.875	170.08	0	3.85638	0.858375	58.3853	-720.424	1528.22	458.137	-311	200	0	5.47916	4.99889	64.6034	33.9371	-517.992	982.542	-914	200	0
369	4	-40.747	143.649	-761.479	-45989.8	3438.16	6616.41	304.515	670.395	0	-20.879	-120.106	-801.233	24101.3	14573.6	-759.403	318.189	169.92	0	3.86282	0.849035	58.6928	-728.593	1502.09	456.166	-311	200	0	5.53812	4.88647	66.5419	-50.8518	-488.96	1015.31	-914	200	0
369	5	-41.1397	144.653	-762.705	-46171.9	3236.47	6650.06	304.243	670.537	0	-21.4801	-120.613	-802.987	24284.2	14045.9	-804.504	317.492	169.758	0	3.85703	0.850141	58.8861	-734.526	1474.99	454.439	-311	200	0	5.56213	4.7864	68.2057	-116.905	-398.621	1055.41	-914	200	0
369	6	-41.4755	145.633	-763.952	-46353.6	3039.24	6680.52	303.978	670.676	0	-22.0224	-121.094	-804.849	24474.1	13508.9	-844.127	316.784	169.592	0	3.8436	0.859318	58.9828	-737.284	1447.63	452.113	-311	200	0	5.55478	4.70259	69.4957	-160.199	-276.394	1095.79	-914	200	0
369	7	-41.7698	146.566	-765.142	-46536	2849.83	6707.33	303.725	670.82	0	-22.5326	-121.564	-806.784	24669.9	12961.6	-877.97	316.066	169.422	0	3.8257	0.871263	58.9957	-736.889	1421.08	448.933	-311	200	0	5.51132	4.63227	70.3466	-173.312	-157.645	1126.93	-914	200	0
369	8	-42.0337	147.438	-766.221	-46720.3	2670.05	6729.93	303.485	670.975	0	-23.0385	-122.035	-808.774	24868.9	12404.1	-906.823	315.337	169.251	0	3.80377	0.879569	58.9342	-733.469	1396.48	444.802	-311	200	0	5.43505	4.56992	70.675	-149.847	-72.2142	1141.52	-914	200	0
369	9	-42.2689	148.243	-767.185	-46908.1	2499.84	6748.08	303.258	671.143	0	-23.5651	-122.503	-810.827	25068.6	11838.8	-931.998	314.601	169.083	0	3.77537	0.879243	58.8219	-727.459	1374.35	439.416	-311	200	0	5.35851	4.5188	70.4208	-90.9858	-34.7541	1136.13	-914	200	0
370	0	-42.4648	148.994	-768.081	-47100.2	2338.52	6761.91	303.045	671.322	0	-24.1315	-122.961	-812.978	25269.5	11268.4	-954.458	313.861	168.917	0	3.73638	0.870018	58.7046	-719.893	1355.14	432.415	-311	200	0	5.32958	4.49877	69.6113	-3.84933	-39.669	1110.12	-914	200	0	-60.9997	32.8624	-1471.87	-632217	574138	40022.6	387.786	430.421	0
370	1	-42.602	149.711	-768.989	-47296.6	2185.79	6771.54	302.842	671.505	0	-24.7513	-123.401	-815.275	25474.5	10693.6	-974.849	313.117	168.754	0	3.68362	0.856868	58.6319	-712.236	1340.23	423.38	-311	200	0	5.37303	4.53212	68.3696	101.791	-67.1747	1065.22	-914	200	0
370	2	-42.6625	150.412	-769.979	-47496	2041.8	6776.67	302.652	671.685	0	-25.439	-123.822	-817.753	25687.5	10113.3	-993.91	312.367	168.588	0	3.61848	0.846541	58.6361	-705.502	1332.08	411.776	-311	200	0	5.47579	4.61982	66.9026	214.018	-96.8081	1006.79	-914	200	0
370	3	-42.6367	151.105	-771.084	-47696.5	1906.87	6776.66	302.473	671.856	0	-26.2148	-124.23	-820.414	25910.6	9525.93	-1012.84	311.611	168.418	0	3.54857	0.844769	58.7262	-698.762	1333.03	397.268	-311	200	0	5.60186	4.73884	65.4863	319.603	-118.395	944.445	-914	200	0
370	4	-42.5252	151.792	-772.306	-47895.9	1781.54	6771.12	302.307	672.017	0	-27.0969	-124.631	-823.222	26143.6	8930.61	-1033.1	310.848	168.242	0	3.48544	0.854323	58.8858	-688.933	1343.79	380.107	-311	200	0	5.70727	4.86421	64.4104	406.662	-135.255	889.432	-914	200	0
370	5	-42.3377	152.465	-773.621	-48092.8	1666.25	6760.03	302.154	672.166	0	-28.0911	-125.034	-826.111	26384.7	8326.82	-1055.44	310.08	168.062	0	3.44132	0.871958	59.0721	-673.279	1363.08	361.271	-311	200	0	5.75165	4.98606	63.8788	467.683	-157.175	850.074	-914	200	0
370	6	-42.0913	153.113	-774.991	-48286.4	1560.21	6743.21	302.013	672.306	0	-29.1935	-125.447	-828.993	26631.4	7713.19	-1079.29	309.304	167.875	0	3.42799	0.889155	59.2262	-652.384	1388.42	342.263	-311	200	0	5.72131	5.09969	63.927	499.698	-188.635	829.276	-914	200	0
370	7	-41.8074	153.726	-776.372	-48476.2	1460.27	6720.26	301.881	672.439	0	-30.3957	-125.88	-831.786	26881.3	7087.87	-1103.12	308.521	167.682	0	3.45552	0.897687	59.2941	-630.218	1418.2	324.515	-311	200	0	5.64293	5.18554	64.4455	503.63	-225.817	824.263	-914	200	0
370	8	-41.5084	154.302	-777.734	-48662.1	1361.79	6690.99	301.751	672.569	0	-31.6845	-126.333	-834.432	27132	6448.5	-1125.24	307.728	167.484	0	3.52863	0.891955	59.2435	-611.682	1452.99	309.125	-311	200	0	5.55934	5.20767	65.2942	488.573	-262.571	827.575	-914	200	0
370	9	-41.2109	154.849	-779.083	-48845.2	1261.41	6656.18	301.619	672.696	0	-33.0412	-126.802	-836.906	27381.9	5792.08	-1144.4	306.921	167.282	0	3.64281	0.867634	59.0692	-600.44	1493.33	297.451	-311	200	0	5.49976	5.13286	66.3667	474.703	-292.494	831.252	-914	200	0
371	0	-40.9213	155.38	-780.468	-49027.6	1158.68	6618.01	301.485	672.818	0	-34.4407	-127.274	-839.232	27629.8	5116.26	-1160.33	306.096	167.077	0	3.78427	0.82511	58.7885	-597.861	1536.4	291.096	-311	200	0	5.47708	4.9533	67.5529	484.55	-307.205	832.252	-914	200	0	-71.0768	34.6116	-1512.09	-646226	578941	41097.2	380.326	428.29	0
371	1	-40.635	155.919	-781.968	-49211.1	1054.85	6579.3	301.349	672.932	0	-35.8535	-127.734	-841.468	27875.3	4420.65	-1173.4	305.254	166.873	0	3.93518	0.774761	58.4254	-602.501	1576.63	290.695	-311	200	0	5.48721	4.69519	68.7047	529.876	-300.655	833.059	-914	200	0
371	2	-40.344	156.482	-783.653	-49397.7	951.555	6541.86	301.214	673.035	0	-37.2555	-128.172	-843.676	28118.4	3707.03	-1183.35	304.394	166.672	0	4.07811	0.732594	57.9958	-610.797	1609.94	295.551	-311	200	0	5.5012	4.40832	69.6786	607.509	-274.319	837.326	-914	200	0
371	3	-40.0433	157.077	-785.553	-49589.8	851.039	6505.84	301.083	673.127	0	-38.6358	-128.585	-845.89	28360.7	2979.26	-1189.12	303.522	166.472	0	4.19667	0.710311	57.5122	-619.228	1635.59	304.715	-311	200	0	5.47607	4.15241	70.4049	704.081	-233.071	847.46	-914	200	0
371	4	-39.7337	157.698	-787.648	-49790.3	756.414	6470.43	300.96	673.214	0	-39.9953	-128.973	-848.112	28604.3	2242.11	-1189.96	302.644	166.273	0	4.27807	0.713478	57.0048	-626.188	1653.99	317.505	-311	200	0	5.38079	3.989	70.9016	804.052	-179.96	866.337	-914	200	0
371	5	-39.4234	158.335	-789.887	-50001.6	671.162	6434.62	300.85	673.302	0	-41.3413	-129.341	-850.316	28851.3	1499.27	-1185.87	301.763	166.07	0	4.31616	0.744365	56.5212	-632.097	1663.92	333.013	-311	200	0	5.21408	3.9659	71.2074	898.338	-118.758	896.74	-914	200	0
371	6	-39.1284	158.968	-792.207	-50225.2	598.175	6397.62	300.755	673.399	0	-42.6843	-129.694	-852.463	29103.3	752.346	-1177.11	300.883	165.86	0	4.31243	0.798847	56.1037	-638.28	1662.93	349.893	-311	200	0	5.00433	4.09614	71.3116	985.823	-56.931	937.403	-914	200	0
371	7	-38.8682	159.577	-794.541	-50462.3	538.498	6358.68	300.678	673.511	0	-44.0354	-130.036	-854.523	29360.8	1.46584	-1164.01	300.002	165.641	0	4.27722	0.864505	55.7791	-645.98	1650.48	366.606	-311	200	0	4.79289	4.35144	71.1798	1062.43	-4.89565	982.756	-914	200	0
371	8	-38.6542	160.15	-796.836	-50713.1	490.781	6317	300.616	673.643	0	-45.4015	-130.366	-856.489	29623.7	-753.537	-1147.13	299.12	165.413	0	4.22725	0.92751	55.566	-655.758	1630.32	381.594	-311	200	0	4.61401	4.67386	70.8331	1111.73	25.125	1026.86	-914	200	0
371	9	-38.4831	160.686	-799.091	-50975.7	451.899	6271.92	300.566	673.792	0	-46.7797	-130.68	-858.383	29891.7	-1511.92	-1127.56	298.239	165.177	0	4.17785	0.978669	55.4786	-666.697	1608.54	393.528	-311	200	0	4.48843	4.99922	70.3475	1113.39	22.3472	1064.73	-914	200	0
372	0	-38.3362	161.206	-801.365	-51246.5	418.228	6223.84	300.522	673.949	0	-48.1566	-130.965	-860.249	30163.9	-2272.22	-1107.04	297.359	164.936	0	4.13814	1.01374	55.5232	-676.099	1589.72	401.77	-311	200	0	4.43084	5.28231	69.7871	1061.58	-18.1707	1090.64	-914	200	0	-82.4169	37.9328	-1558.5	-664920	586071	43011.8	373.229	427.63	0
372	1	-38.1877	161.74	-803.764	-51521.5	387.448	6174.48	300.482	674.1	0	-49.5136	-131.21	-862.143	30438.9	-3033.92	-1087.36	296.481	164.694	0	4.11075	1.03403	55.6919	-680.882	1574.98	406.525	-311	200	0	4.45455	5.50488	69.1888	971.915	-95.6502	1099.15	-914	200	0
372	2	-38.0168	162.318	-806.377	-51798	359.801	6125.87	300.446	674.236	0	-50.8377	-131.41	-864.111	30714.2	-3797.7	-1069.58	295.605	164.456	0	4.09116	1.04438	55.9561	-679.693	1562.57	408.581	-311	200	0	4.56267	5.66087	68.5615	871.038	-205.629	1088.71	-914	200	0
372	3	-37.8158	162.953	-809.232	-52075.4	337.352	6078.92	300.417	674.352	0	-52.1306	-131.579	-866.175	30987.6	-4563.43	-1053.72	294.732	164.225	0	4.06827	1.0451	56.2647	-673.339	1549.94	408.903	-311	200	0	4.73855	5.74023	67.8519	782.757	-338.402	1062.63	-914	200	0
372	4	-37.5894	163.637	-812.293	-52353.6	322.171	6033.07	300.397	674.452	0	-53.4075	-131.74	-868.33	31257.4	-5327.99	-1039.23	293.864	164.003	0	4.02851	1.02968	56.5583	-663.559	1535.62	408.078	-311	200	0	4.951	5.72818	66.9728	722.084	-475.593	1028.06	-914	200	0
372	5	-37.3478	164.35	-815.492	-52632.9	315.033	5986.83	300.386	674.541	0	-54.6893	-131.917	-870.542	31522.5	-6085.09	-1025.74	293.01	163.79	0	3.96137	0.992655	56.7899	-652.123	1519.97	405.877	-311	200	0	5.16723	5.61438	65.9007	694.702	-590.816	994.834	-914	200	0
372	6	-37.1004	165.063	-818.749	-52914	314.891	5938.49	300.385	674.628	0	-55.995	-132.133	-872.757	31783.2	-6828.5	-1013.29	292.176	163.583	0	3.86438	0.933416	56.9296	-640.85	1504.91	401.654	-311	200	0	5.36047	5.40098	64.7046	697.978	-660.406	972.177	-914	200	0
372	7	-36.8525	165.747	-821.993	-53198.4	319.391	5886.46	300.389	674.719	0	-57.3366	-132.4	-874.926	32041.6	-7555.37	-1002.03	291.365	163.378	0	3.74486	0.853114	56.9593	-631.674	1493.12	395.163	-311	200	0	5.51112	5.10464	63.4716	723.364	-678.709	963.82	-914	200	0
372	8	-36.6049	166.376	-825.176	-53487.2	326.044	5829.52	300.395	674.819	0	-58.7171	-132.726	-877.032	32301.2	-8266.35	-991.542	290.575	163.17	0	3.61737	0.755549	56.8748	-626.115	1486.65	386.865	-311	200	0	5.6134	4.75734	62.245	760.189	-660.981	966.032	-914	200	0
372	9	-36.3511	166.94	-828.294	-53780.5	333.099	5766.99	300.402	674.929	0	-60.1326	-133.104	-879.104	32567.3	-8964.13	-980.579	289.803	162.954	0	3.49937	0.649823	56.6902	-624.506	1485.91	377.852	-311	200	0	5.69033	4.4094	61.0361	800.767	-629.293	971.52	-914	200	0
373	0	-36.0768	167.44	-831.402	-54077.4	339.666	5698.77	300.409	675.044	0	-61.5749	-133.519	-881.205	32844.7	-9652.08	-967.784	289.047	162.728	0	3.40647	0.546828	56.4292	-626.133	1490.21	369.663	-311	200	0	5.79005	4.12211	59.8583	843.764	-595.438	976.379	-914	200	0	-91.8735	38.8477	-1624.79	-691444	586492	44130.6	357.95	426.557	0
373	1	-35.7657	167.888	-834.58	-54376	344.968	5625.17	300.413	675.154	0	-63.0307	-133.945	-883.407	33135.7	-10332.1	-952.502	288.304	162.491	0	3.34898	0.454896	56.1104	-630.178	1499.85	363.732	-311	200	0	5.95369	3.94402	58.7328	890.648	-555.736	984.055	-914	200	0
373	2	-35.4087	168.295	-837.881	-54673.9	347.526	5546.63	300.415	675.253	0	-64.4816	-134.355	-885.748	33439.1	-11004.1	-934.662	287.577	162.248	0	3.33184	0.379979	55.7479	-636.113	1516.68	360.556	-311	200	0	6.18859	3.88999	57.6711	938.345	-499.404	1003.01	-914	200	0
373	3	-35.0093	168.665	-841.297	-54969.3	345.568	5463.59	300.411	675.339	0	-65.9066	-134.735	-888.23	33751.9	-11667.7	-914.234	286.864	162.001	0	3.35572	0.326374	55.3679	-643.802	1541.06	359.36	-311	200	0	6.46686	3.94404	56.6881	978.051	-420.34	1039.79	-914	200	0
373	4	-34.5823	168.997	-844.783	-55260.9	338.312	5376.11	300.4	675.414	0	-67.2861	-135.082	-890.828	34070.4	-12322.8	-891.094	286.167	161.754	0	3.41719	0.296437	55.0145	-653.885	1568.99	358.623	-311	200	0	6.73977	4.07824	55.8563	1001.31	-323.104	1093.44	-914	200	0
373	5	-34.1513	169.286	-848.285	-55548.6	326.79	5283.86	300.385	675.483	0	-68.6037	-135.398	-893.51	34390.8	-12968	-865.048	285.486	161.51	0	3.5086	0.290931	54.737	-667.255	1594.49	356.918	-311	200	0	6.95852	4.26472	55.309	1005.8	-221.764	1154.99	-914	200	0
373	6	-33.7457	169.523	-851.75	-55833.2	313.466	5186.3	300.368	675.551	0	-69.8456	-135.696	-896.232	34709.4	-13601.9	-835.815	284.823	161.272	0	3.61855	0.308188	54.574	-683.607	1614.75	353.781	-311	200	0	7.09168	4.48013	55.167	995.961	-134.73	1209.89	-914	200	0
373	7	-33.3936	169.702	-855.134	-56116	300.468	5083.35	300.351	675.622	0	-70.9957	-135.999	-898.946	35024.4	-14224.2	-803.061	284.177	161.038	0	3.73305	0.343006	54.5448	-701.393	1631.6	350.147	-311	200	0	7.13614	4.70717	55.493	975.739	-77.0602	1241.76	-914	200	0
373	8	-33.1145	169.82	-858.419	-56398.2	288.062	4975.91	300.336	675.7	0	-72.033	-136.341	-901.615	35337.3	-14835.5	-766.48	283.546	160.807	0	3.83731	0.389707	54.6429	-719.25	1648.08	347.514	-311	200	0	7.1167	4.92604	56.2986	937.63	-52.4416	1238.22	-914	200	0
373	9	-32.9159	169.884	-861.623	-56680.6	274.845	4865.65	300.319	675.784	0	-72.9338	-136.755	-904.226	35651.3	-15436.9	-726.188	282.928	160.573	0	3.91775	0.445878	54.8338	-736.702	1664.65	346.544	-311	200	0	7.06404	5.10741	57.5444	864.194	-51.4191	1196.9	-914	200	0
374	0	-32.7917	169.911	-864.792	-56963.5	258.223	4754.59	300.299	675.87	0	-73.6796	-137.261	-906.805	35968.9	-16027.2	-683.328	282.326	160.334	0	3.96302	0.510512	55.07	-753.902	1678.92	346.913	-311	200	0	6.99077	5.22599	59.1324	745.716	-55.5003	1126.31	-914	200	0	-97.8357	34.9811	-1685.83	-717160	599171	43034	352.34	426.257	0
374	1	-32.728	169.924	-867.985	-57246.4	234.313	4644.91	300.27	675.953	0	-74.2634	-137.85	-909.409	36290.3	-16601.6	-640.275	281.745	160.095	0	3.96546	0.580235	55.3075	-771.353	1688.25	348.262	-311	200	0	6.89415	5.27767	60.9092	591.68	-43.2252	1041.2	-914	200	0
374	2	-32.7142	169.945	-871.248	-57528.8	198.681	4539	300.228	676.03	0	-74.6904	-138.495	-912.115	36612.9	-17152.3	-600.318	281.195	159.859	0	3.92461	0.649205	55.515	-789.35	1691.49	350.678	-311	200	0	6.77249	5.27539	62.6754	424.551	-1.50393	956.267	-914	200	0
374	3	-32.7512	169.981	-874.596	-57810.3	148.166	4439.21	300.169	676.099	0	-74.9716	-139.16	-914.979	36933.3	-17671.9	-566.766	280.686	159.635	0	3.84903	0.710887	55.6855	-806.872	1687.97	354.516	-311	200	0	6.63078	5.23977	64.2138	269.504	64.0546	882.19	-914	200	0
374	4	-32.8507	170.026	-878.016	-58090.5	82.2722	4347.6	300.094	676.161	0	-75.12	-139.817	-918.025	37248.3	-18154.1	-541.861	280.225	159.426	0	3.75343	0.759534	55.841	-820.651	1676.43	359.909	-311	200	0	6.47913	5.20243	65.3419	148.546	134.412	824.201	-914	200	0
374	5	-33.0305	170.069	-881.479	-58368.9	3.634	4265.41	300.004	676.217	0	-75.1505	-140.453	-921.243	37556.1	-18593.8	-526.402	279.817	159.233	0	3.65416	0.792001	56.0101	-825.907	1655.66	366.072	-311	200	0	6.3333	5.20336	65.9545	75.0639	192.058	782.826	-914	200	0
374	6	-33.312	170.097	-884.94	-58645.7	-82.8973	4192.56	299.906	676.271	0	-75.0853	-141.073	-924.601	37856	-18987.5	-520.118	279.464	159.057	0	3.56454	0.808709	56.2038	-819.337	1625.63	371.377	-311	200	0	6.21248	5.27321	66.0216	49.4481	226.623	756.898	-914	200	0
374	7	-33.7146	170.099	-888.336	-58920.6	-172.638	4127.67	299.806	676.327	0	-74.9581	-141.692	-928.047	38149.4	-19335	-522.282	279.166	158.893	0	3.49137	0.812747	56.421	-801.826	1587.95	374.387	-311	200	0	6.13022	5.41534	65.5803	61.0662	232.014	746.231	-914	200	0
374	8	-34.2496	170.07	-891.609	-59192.3	-262.975	4068.75	299.705	676.388	0	-74.8115	-142.33	-931.531	38438.2	-19640.9	-532.178	278.915	158.737	0	3.43631	0.809219	56.6668	-778.133	1545.83	374.503	-311	200	0	6.08687	5.60233	64.7547	95.1815	206.691	750.96	-914	200	0
374	9	-34.9148	170.015	-894.733	-59460.2	-353.452	4014.22	299.605	676.456	0	-74.6893	-142.999	-935.018	38724.8	-19913.1	-548.931	278.703	158.584	0	3.39915	0.805566	56.9578	-754.661	1503.94	371.845	-311	200	0	6.07495	5.79443	63.7476	139.442	154.166	769.649	-914	200	0
375	0	-35.6944	169.944	-897.736	-59725.1	-444.913	3963.38	299.504	676.529	0	-74.628	-143.706	-938.5	39011.5	-20160.5	-571.142	278.518	158.432	0	3.37863	0.809597	57.3143	-736.652	1467.12	367.104	-311	200	0	6.08785	5.96309	62.7698	187.856	79.483	799.685	-914	200	0	-106.321	29.5574	-1743.84	-742487	621508	43198.5	353.209	426.404	0
375	1	-36.5611	169.877	-900.69	-59989.4	-539.509	3916.08	299.401	676.604	0	-74.6531	-144.451	-942	39300.1	-20391.5	-597.165	278.353	158.28	0	3.37236	0.825287	57.7512	-725.143	1439.07	361.466	-311	200	0	6.11978	6.09923	61.9988	239.224	-11.7681	839.046	-914	200	0
375	2	-37.4853	169.832	-903.667	-60254.3	-641.522	3872.33	299.29	676.678	0	-74.7787	-145.232	-945.56	39591.3	-20613.7	-625.696	278.199	158.129	0	3.37781	0.85233	58.2774	-716.497	1422.32	356.252	-311	200	0	6.16365	6.20815	61.5889	289.49	-108.854	885.437	-914	200	0
375	3	-38.4463	169.819	-906.707	-60519.2	-756.216	3832.37	299.166	676.746	0	-75.0098	-146.039	-949.212	39884.5	-20833	-656.029	278.052	157.981	0	3.39389	0.889841	58.8964	-706.298	1418.98	352.484	-311	200	0	6.21061	6.29624	61.633	326.266	-193.94	933.886	-914	200	0
375	4	-39.4359	169.84	-909.813	-60782.5	-886.12	3796.49	299.026	676.808	0	-75.3442	-146.853	-952.961	40178.2	-21053.3	-687.872	277.908	157.839	0	3.42239	0.936939	59.5985	-693.511	1430.13	350.699	-311	200	0	6.24776	6.35988	62.092	333.671	-248.71	978.222	-914	200	0
375	5	-40.4555	169.887	-912.957	-61044.3	-1028.97	3765.23	298.873	676.864	0	-75.776	-147.657	-956.785	40470.2	-21277.4	-720.925	277.762	157.702	0	3.46691	0.989575	60.3427	-680.569	1453.51	350.931	-311	200	0	6.26021	6.38837	62.8142	305.064	-261.153	1015.47	-914	200	0
375	6	-41.5139	169.946	-916.085	-61305.5	-1179.8	3739.61	298.712	676.921	0	-76.2961	-148.436	-960.641	40758.2	-21508.8	-754.572	277.61	157.572	0	3.52939	1.04055	61.0494	-670.607	1482.48	352.897	-311	200	0	6.23843	6.37142	63.638	249.757	-226.414	1047.27	-914	200	0
375	7	-42.6228	170.006	-919.136	-61566	-1333.99	3720.72	298.549	676.982	0	-76.8918	-149.178	-964.467	41040	-21750.1	-787.838	277.449	157.448	0	3.60819	1.08421	61.6282	-665.49	1508.59	356.141	-311	200	0	6.17769	6.30136	64.4536	185.258	-148.188	1076.56	-914	200	0
375	8	-43.7892	170.058	-922.063	-61825.1	-1488.4	3708.88	298.386	677.051	0	-77.546	-149.874	-968.192	41314.3	-22000.1	-819.784	277.277	157.328	0	3.69894	1.1203	62.0262	-665.866	1525.88	360.068	-311	200	0	6.06932	6.17208	65.2011	126.335	-41.2475	1103.41	-914	200	0
375	9	-45.011	170.099	-924.855	-62081.3	-1641.45	3703.38	298.225	677.125	0	-78.2365	-150.509	-971.768	41580.9	-22255.7	-850.451	277.098	157.211	0	3.79419	1.15262	62.2433	-671.437	1533.52	364.099	-311	200	0	5.9045	5.97998	65.8688	82.8483	71.706	1124.84	-914	200	0
376	0	-46.2737	170.14	-927.548	-62333.1	-1792.82	3703.01	298.067	677.202	0	-78.9392	-151.068	-975.194	41841.1	-22515.2	-881.216	276.912	157.095	0	3.88275	1.18426	62.3027	-680.409	1534.29	367.762	-311	200	0	5.69236	5.73173	66.4996	61.6512	168.281	1137.93	-914	200	0	-125.244	24.6602	-1800.98	-765381	639542	50730.5	351.522	425.463	0
376	1	-47.5543	170.196	-930.211	-62579.3	-1943.45	3706.71	297.911	677.274	0	-79.6353	-151.539	-978.502	42097	-22779.3	-913.887	276.72	156.978	0	3.9524	1.21514	62.2251	-689.385	1530.72	370.59	-311	200	0	5.46573	5.45047	67.1764	64.9019	234.379	1142.26	-914	200	0
376	2	-48.8333	170.288	-932.894	-62820.2	-2094.91	3714.05	297.754	677.339	0	-80.3224	-151.923	-981.717	42349.8	-23048.8	-949.574	276.522	156.862	0	3.99428	1.24373	62.0297	-694.938	1523.24	372.009	-311	200	0	5.26654	5.1706	67.9705	86.5946	267.198	1139.02	-914	200	0
376	3	-50.1037	170.421	-935.599	-63057.6	-2248.08	3725.53	297.597	677.398	0	-81.0166	-152.233	-984.831	42599.2	-23323.3	-988.332	276.317	156.745	0	4.00556	1.269	61.7435	-696.033	1511.81	371.507	-311	200	0	5.12678	4.92911	68.8613	113.01	271.01	1127.93	-914	200	0
376	4	-51.3726	170.587	-938.288	-63293.9	-2402.46	3742.54	297.44	677.457	0	-81.7445	-152.491	-987.806	42844	-23599.6	-1029.43	276.109	156.627	0	3.98938	1.2903	61.4017	-694.639	1498.08	369.267	-311	200	0	5.05749	4.76063	69.6822	129.406	252.798	1106.43	-914	200	0
376	5	-52.6568	170.768	-940.894	-63531.5	-2556.86	3766.52	297.283	677.523	0	-82.5345	-152.724	-990.589	43082.5	-23873.1	-1071.82	275.9	156.508	0	3.95216	1.3079	61.0379	-693.583	1485.12	366.251	-311	200	0	5.05195	4.69271	70.1633	129.239	223.137	1072.67	-914	200	0
376	6	-53.9756	170.941	-943.34	-63771.7	-2710.39	3798.25	297.127	677.602	0	-83.413	-152.958	-993.13	43313.5	-24141	-1114.69	275.692	156.387	0	3.90064	1.32376	60.6733	-694.714	1475.45	363.219	-311	200	0	5.10043	4.73625	70.0939	117.336	194.474	1028.56	-914	200	0
376	7	-55.3445	171.089	-945.569	-64014.3	-2862.39	3837.76	296.973	677.699	0	-84.4018	-153.216	-995.397	43536.5	-24404.6	-1157.6	275.483	156.262	0	3.83977	1.33939	60.3134	-699.18	1470.16	360.009	-311	200	0	5.19884	4.87577	69.4772	103.836	173.882	980.45	-914	200	0
376	8	-56.7693	171.203	-947.573	-64257.5	-3011.71	3884.83	296.822	677.813	0	-85.5137	-153.515	-997.382	43752.5	-24668.2	-1200.31	275.267	156.133	0	3.77165	1.35209	59.9527	-707.616	1469.1	355.968	-311	200	0	5.34159	5.07267	68.4844	97.5148	159.569	937.473	-914	200	0
376	9	-58.2446	171.288	-949.396	-64497.3	-3157.27	3939.21	296.674	677.935	0	-86.7462	-153.858	-999.121	43963.1	-24937.5	-1242.77	275.041	155.998	0	3.69698	1.35373	59.5903	-719.301	1470.93	350.881	-311	200	0	5.51223	5.28339	67.2738	105.808	146.2	907.44	-914	200	0
377	0	-59.7547	171.362	-951.128	-64728.4	-3299.96	4000.88	296.531	678.054	0	-88.0763	-154.23	-1000.69	44170.3	-25217.1	-1285.79	274.8	155.86	0	3.61806	1.33379	59.2417	-732.007	1473.73	345.459	-311	200	0	5.68917	5.47562	65.9262	135.401	133.088	893.227	-914	200	0	-151.583	22.6461	-1838.92	-781224	647824	61478.9	348.086	425.249	0
377	1	-61.2784	171.446	-952.872	-64946.5	-3442.04	4070.11	296.388	678.159	0	-89.4654	-154.612	-1002.17	44375.4	-25509.2	-1330.84	274.546	155.721	0	3.54083	1.28469	58.9284	-743.06	1476.68	340.921	-311	200	0	5.85832	5.63048	64.516	187.65	126.4	893.015	-914	200	0
377	2	-62.7991	171.557	-954.691	-65150.5	-3584.69	4146.93	296.245	678.242	0	-90.8753	-154.99	-1003.61	44578.8	-25813.4	-1379.02	274.28	155.582	0	3.47408	1.2055	58.6565	-750.173	1480.76	338.336	-311	200	0	6.01135	5.73536	63.1365	256.769	134.749	904.119	-914	200	0
377	3	-64.3117	171.693	-956.582	-65341.1	-3727.89	4230.82	296.103	678.307	0	-92.2796	-155.356	-1005.02	44780.2	-26127.4	-1430.42	274.003	155.444	0	3.42646	1.10338	58.4158	-751.284	1487.94	338.559	-311	200	0	6.13209	5.77536	61.854	336.679	163.497	925.279	-914	200	0
377	4	-65.8204	171.847	-958.485	-65519.2	-3872.41	4320.9	295.96	678.357	0	-93.6639	-155.708	-1006.37	44979.1	-26447.6	-1484.56	273.72	155.306	0	3.40358	0.992262	58.1973	-744.583	1499.4	342.197	-311	200	0	6.1937	5.73173	60.7037	427.024	210.798	953.931	-914	200	0
377	5	-67.3337	172.007	-960.317	-65685.8	-4019.87	4416.21	295.814	678.4	0	-95.0232	-156.04	-1007.62	45174.8	-26770.2	-1541.4	273.432	155.167	0	3.40671	0.887138	58.0023	-730.091	1514.65	349.118	-311	200	0	6.17536	5.59293	59.7148	529.201	267.256	983.348	-914	200	0
377	6	-68.8611	172.161	-961.993	-65843.2	-4171.65	4515.95	295.664	678.445	0	-96.3588	-156.349	-1008.72	45365.7	-27092	-1601.14	273.142	155.026	0	3.43238	0.798007	57.8327	-711.313	1532	358.052	-311	200	0	6.08094	5.36816	58.8918	639.483	320.293	1004.96	-914	200	0
377	7	-70.4116	172.296	-963.438	-65995	-4328	4619.61	295.508	678.499	0	-97.6743	-156.636	-1009.61	45549.7	-27409.4	-1663.11	272.852	154.884	0	3.47429	0.729302	57.6775	-693.54	1549.38	366.696	-311	200	0	5.93641	5.08889	58.1854	748.827	360.432	1012.75	-914	200	0
377	8	-71.9905	172.402	-964.607	-66145.5	-4487.85	4726.66	295.347	678.573	0	-98.9705	-156.908	-1010.26	45725	-27719.4	-1725.48	272.562	154.74	0	3.52713	0.682834	57.5105	-679.856	1564.52	372.348	-311	200	0	5.7698	4.79624	57.5216	845.956	384.45	1004.63	-914	200	0
377	9	-73.5938	172.476	-965.491	-66297.3	-4649.95	4836.67	295.184	678.667	0	-100.242	-157.163	-1010.67	45890.1	-28020.6	-1786.25	272.275	154.594	0	3.58789	0.658647	57.3047	-670.03	1575.16	372.693	-311	200	0	5.59898	4.52573	56.8853	920.314	394.078	981.324	-914	200	0
378	0	-75.2051	172.52	-966.121	-66449.5	-4814.55	4949.7	295.017	678.78	0	-101.476	-157.389	-1010.82	46044.6	-28312.9	-1844.22	271.99	154.448	0	3.65342	0.654215	57.0512	-663.053	1579.79	366.152	-311	200	0	5.43754	4.30334	56.3705	967.439	393.651	946.005	-914	200	0	-178.789	20.1289	-1858.27	-787306	639635	74045.7	339.354	424.061	0
378	1	-76.7995	172.539	-966.554	-66598	-4982.79	5066.16	294.845	678.903	0	-102.657	-157.563	-1010.75	46188.6	-28596	-1899.31	271.708	154.303	0	3.71763	0.664179	56.7615	-659.15	1578.02	352.282	-311	200	0	5.3025	4.15003	56.1218	991.997	389.268	904.909	-914	200	0
378	2	-78.3545	172.539	-966.84	-66737.5	-5154.77	5186.52	294.668	679.026	0	-103.777	-157.668	-1010.45	46322.9	-28869.8	-1952.79	271.429	154.156	0	3.77165	0.680462	56.4485	-659.433	1570.85	332.474	-311	200	0	5.2073	4.08117	56.2409	1001.64	387.888	866.423	-914	200	0
378	3	-79.8555	172.522	-967.004	-66863	-5328.86	5311.39	294.489	679.144	0	-104.837	-157.703	-1009.9	46448.8	-29133	-2006.79	271.152	154.006	0	3.80665	0.69375	56.117	-664.315	1560.65	309.768	-311	200	0	5.15381	4.10078	56.7606	998.899	392.805	838.056	-914	200	0
378	4	-81.2982	172.491	-967.048	-66971.3	-5502.39	5441.46	294.31	679.253	0	-105.846	-157.678	-1009.08	46566.8	-29384.2	-2062.8	270.88	153.852	0	3.81765	0.696707	55.7777	-671.705	1550.92	287.89	-311	200	0	5.1402	4.19697	57.6517	982.814	397.874	824.344	-914	200	0
378	5	-82.6867	172.444	-966.956	-67061.5	-5672.19	5576.86	294.134	679.353	0	-106.815	-157.608	-1007.99	46676.3	-29621.8	-2120.91	270.613	153.694	0	3.80604	0.686437	55.4576	-677.027	1545.3	270.698	-311	200	0	5.1732	4.34017	58.8144	955.794	388.567	826.755	-914	200	0
378	6	-84.0307	172.374	-966.704	-67134.7	-5834.81	5716.65	293.964	679.447	0	-107.754	-157.509	-1006.57	46774.7	-29844.2	-2180.43	270.351	153.531	0	3.77766	0.664426	55.1892	-676.22	1545.8	261.566	-311	200	0	5.26509	4.49042	60.0941	924.216	351.956	844.487	-914	200	0
378	7	-85.3392	172.269	-966.258	-67193	-5987.3	5859.18	293.804	679.539	0	-108.667	-157.389	-1004.77	46858.8	-30049.9	-2240.79	270.093	153.364	0	3.73859	0.634361	54.9939	-668.44	1550.86	262.325	-311	200	0	5.41291	4.61619	61.3336	893.543	289.804	875.74	-914	200	0
378	8	-86.6164	172.12	-965.587	-67238.9	-6128.54	6002.87	293.653	679.635	0	-109.554	-157.25	-1002.57	46926.5	-30237.4	-2302.29	269.84	153.194	0	3.69449	0.599337	54.8712	-655.53	1555.33	272.78	-311	200	0	5.58298	4.71111	62.4177	865.133	223.918	917.919	-914	200	0
378	9	-87.8583	171.923	-964.676	-67273.3	-6259.41	6146.65	293.511	679.737	0	-110.408	-157.088	-999.944	46977.3	-30407	-2366.12	269.591	153.02	0	3.65118	0.560677	54.8075	-640.018	1553.8	290.854	-311	200	0	5.72729	4.79267	63.2864	837.574	183.857	966.01	-914	200	0
379	0	-89.0498	171.688	-963.544	-67296.1	-6382.25	6289.73	293.376	679.842	0	-111.212	-156.893	-996.922	47011.6	-30561.2	-2433.46	269.345	152.843	0	3.61264	0.518682	54.7936	-624.047	1544.71	312.81	-311	200	0	5.81791	4.88249	63.9152	810.12	185.288	1012.39	-914	200	0	-197.169	20.1645	-1817.85	-774551	625513	83111.2	338.646	426.475	0
379	1	-90.1695	171.429	-962.241	-67305.4	-6500.16	6431.75	293.245	679.946	0	-111.943	-156.653	-993.547	47029.4	-30702.5	-2504.38	269.098	152.665	0	3.5798	0.473086	54.8249	-609.822	1530.83	334.076	-311	200	0	5.85844	4.98907	64.2724	784.319	222.002	1050.45	-914	200	0
379	2	-91.1998	171.158	-960.813	-67299.5	-6615.13	6572.81	293.115	680.044	0	-112.578	-156.359	-989.868	47030.2	-30831.7	-2577.57	268.853	152.488	0	3.55275	0.424011	54.8899	-600.445	1516.69	350.882	-311	200	0	5.8659	5.11196	64.3087	763.268	276.598	1078.33	-914	200	0
379	3	-92.1362	170.87	-959.265	-67277.2	-6726.54	6713.23	292.988	680.134	0	-113.104	-156.008	-985.91	47014	-30948.2	-2650.95	268.61	152.314	0	3.53251	0.375348	54.9694	-599.164	1507.09	361.457	-311	200	0	5.8591	5.25289	64.0045	748.841	330.797	1097.42	-914	200	0
379	4	-92.9865	170.556	-957.551	-67237.4	-6832.31	6853	292.865	680.218	0	-113.516	-155.607	-981.664	46981.5	-31051.3	-2722.66	268.369	152.141	0	3.51959	0.336239	55.0517	-607.217	1506.26	365.872	-311	200	0	5.86773	5.41098	63.4101	740.791	366.026	1107.67	-914	200	0
379	5	-93.7654	170.201	-955.588	-67179.4	-6930.8	6991.67	292.747	680.302	0	-113.814	-155.169	-977.09	46933.7	-31140.6	-2791.4	268.129	151.966	0	3.51145	0.316557	55.142	-623.131	1515.71	365.239	-311	200	0	5.92941	5.57321	62.649	741.06	365.342	1106.04	-914	200	0
379	6	-94.4894	169.794	-953.266	-67102	-7021.31	7128.69	292.634	680.392	0	-114.007	-154.71	-972.135	46870.6	-31215.5	-2856.58	267.89	151.786	0	3.5035	0.321771	55.2485	-644.223	1533.1	361.137	-311	200	0	6.06345	5.72099	61.9106	755.311	322.3	1089.83	-914	200	0
379	7	-95.1703	169.326	-950.478	-67003.2	-7103.71	7263.53	292.526	680.494	0	-114.109	-154.247	-966.737	46791.2	-31273.9	-2918.46	267.65	151.599	0	3.49335	0.353315	55.3628	-667.674	1553.58	355.388	-311	200	0	6.257	5.8435	61.4219	787.489	246.484	1058.64	-914	200	0
379	8	-95.8073	168.792	-947.153	-66880.8	-7178.34	7395.54	292.421	680.612	0	-114.131	-153.787	-960.848	46693.8	-31312.2	-2978.36	267.412	151.404	0	3.4834	0.410818	55.4609	-690.413	1571.76	349.816	-311	200	0	6.47981	5.93845	61.3651	834.125	156.789	1011.75	-914	200	0
379	9	-96.3819	168.197	-943.284	-66732.4	-7245.78	7523.93	292.319	680.745	0	-114.071	-153.325	-954.454	46576.8	-31327.8	-3038.02	267.177	151.201	0	3.48014	0.491098	55.5195	-709.578	1582.77	345.652	-311	200	0	6.69995	5.99973	61.7893	881.802	70.3953	947.825	-914	200	0
380	0	-96.8576	167.559	-938.935	-66556.7	-7306.19	7647.58	292.219	680.885	0	-113.911	-152.845	-947.585	46439	-31320.5	-3098.52	266.947	150.992	0	3.49098	0.585667	55.5325	-723.393	1583.84	343.026	-311	200	0	6.88155	6.01239	62.5956	911.538	-1.37753	870.212	-914	200	0	-196.334	21.3547	-1704.53	-734656	595572	83625.6	343.594	431.428	0
380	1	-97.1875	166.906	-934.213	-66353.5	-7358.65	7764.93	292.123	681.026	0	-113.624	-152.319	-940.307	46280.1	-31291.5	-3159.49	266.722	150.782	0	3.51897	0.680638	55.5141	-731.395	1575.82	341.138	-311	200	0	6.98688	5.96948	63.5892	909.93	-55.7323	789.421	-914	200	0
380	2	-97.3294	166.257	-929.215	-66122.4	-7401.49	7874.21	292.035	681.159	0	-113.184	-151.716	-932.666	46099.8	-31241.6	-3220.05	266.503	150.572	0	3.55864	0.760621	55.4875	-734.363	1563.06	338.791	-311	200	0	6.99867	5.88508	64.5493	876.015	-102.171	718.181	-914	200	0
380	3	-97.2565	165.617	-923.98	-65863.1	-7433.43	7973.72	291.955	681.282	0	-112.568	-151.01	-924.662	45896.8	-31170.1	-3280.1	266.29	150.364	0	3.59825	0.814359	55.4739	-734.27	1551.22	335.046	-311	200	0	6.93741	5.78083	65.2867	820.23	-157.199	665.212	-914	200	0
380	4	-96.9579	164.972	-918.487	-65574.7	-7454.49	8061.98	291.884	681.394	0	-111.766	-150.189	-916.251	45668.6	-31075.8	-3340.13	266.084	150.157	0	3.62692	0.838549	55.4875	-733.555	1543.23	329.868	-311	200	0	6.85026	5.67639	65.6645	760.235	-233.613	633.213	-914	200	0
380	5	-96.4381	164.293	-912.659	-65256.1	-7465.66	8137.91	291.82	681.501	0	-110.775	-149.254	-907.351	45413.1	-30956	-3400.25	265.883	149.95	0	3.64027	0.838669	55.54	-733.767	1537.16	324.121	-311	200	0	6.78419	5.60165	65.6197	712.488	-335.977	620.869	-914	200	0
380	6	-95.712	163.541	-906.384	-64906	-7467.99	8200.77	291.761	681.61	0	-109.595	-148.219	-897.857	45129	-30807	-3459.57	265.688	149.737	0	3.64064	0.826569	55.6488	-734.84	1528.98	318.832	-311	200	0	6.76786	5.59501	65.2121	683.132	-460.227	625.842	-914	200	0
380	7	-94.7965	162.678	-899.546	-64522.9	-7462.51	8249.62	291.704	681.728	0	-108.229	-147.094	-887.664	44815.6	-30624.5	-3516.12	265.5	149.513	0	3.63287	0.815833	55.8393	-735.739	1516.49	314.504	-311	200	0	6.8069	5.67323	64.6078	669.373	-591.898	646.594	-914	200	0
380	8	-93.6983	161.669	-892.059	-64105.1	-7450.56	8282.85	291.648	681.862	0	-106.668	-145.881	-876.7	44471.5	-30405.2	-3567.08	265.319	149.274	0	3.62065	0.817079	56.1395	-735.642	1499.91	311.052	-311	200	0	6.88391	5.80796	63.9854	669.296	-706.533	683.097	-914	200	0
380	9	-92.4057	160.495	-883.89	-63649.1	-7433.15	8298.26	291.59	682.01	0	-104.898	-144.559	-864.952	44095	-30148.7	-3609.25	265.144	149.02	0	3.60806	0.833631	56.5669	-734.221	1480.77	308.488	-311	200	0	6.96247	5.93705	63.4864	685.66	-780.077	734.721	-914	200	0
381	0	-90.8882	159.149	-875.068	-63150.2	-7409.97	8293.59	291.532	682.166	0	-102.895	-143.092	-852.471	43683.9	-29857	-3639.35	264.976	148.756	0	3.60099	0.859301	57.1145	-731.334	1462.24	307.481	-311	200	0	7.00417	6.00254	63.2203	720.936	-803.376	795.895	-914	200	0	-158.739	22.9647	-1488.47	-654147	535458	69664.4	354.302	440.016	0
381	1	-89.106	157.633	-865.661	-62602.6	-7379.16	8267	291.476	682.318	0	-100.637	-141.442	-839.343	43236	-29533.6	-3654.43	264.813	148.488	0	3.60374	0.881394	57.7455	-727.205	1449.57	308.713	-311	200	0	6.98903	5.98544	63.2388	773.561	-782.641	856.172	-914	200	0
381	2	-87.0234	155.947	-855.728	-62001.6	-7337.79	8217.1	291.425	682.455	0	-98.1032	-139.584	-825.641	42749.1	-29181.7	-3652.21	264.656	148.223	0	3.61638	0.888172	58.4036	-722.362	1447.94	311.852	-311	200	0	6.91483	5.90703	63.5104	838.638	-727.332	905.866	-914	200	0
381	3	-84.6197	154.084	-845.281	-61344.8	-7282.64	8142.6	291.384	682.573	0	-95.2842	-137.517	-811.404	42221.4	-28803	-3630.77	264.502	147.965	0	3.63694	0.876801	59.0336	-716.611	1460.27	315.51	-311	200	0	6.78101	5.79804	63.9652	907.459	-643.647	940.298	-914	200	0
381	4	-81.8903	152.026	-834.278	-60632.6	-7211.86	8041.83	291.356	682.677	0	-92.1809	-135.25	-796.64	41651.5	-28399.4	-3588.48	264.351	147.716	0	3.66474	0.855918	59.5946	-708.732	1487.68	318.099	-311	200	0	6.58585	5.67153	64.5347	966.843	-535.895	959.767	-914	200	0
381	5	-78.8426	149.748	-822.636	-59865.9	-7126.4	7912.79	291.337	682.773	0	-88.8033	-132.791	-781.338	41037.7	-27972.1	-3524.59	264.2	147.478	0	3.7	0.839135	60.0584	-698.074	1529.89	318.694	-311	200	0	6.3356	5.5267	65.1195	1004.79	-409.193	968.008	-914	200	0
381	6	-75.4901	147.224	-810.258	-59045.2	-7029.99	7753.73	291.324	682.872	0	-85.1667	-130.142	-765.469	40378.5	-27519.9	-3439.62	264.048	147.25	0	3.74174	0.834975	60.406	-685.676	1584	317.371	-311	200	0	6.04608	5.36898	65.5853	1016.17	-272.618	970.468	-914	200	0
381	7	-71.8462	144.426	-797.055	-58169.3	-6927.71	7563.3	291.308	682.98	0	-81.2874	-127.299	-748.998	39672.1	-27040.6	-3335.21	263.898	147.033	0	3.78763	0.84256	60.6262	-673.137	1643.25	315.016	-311	200	0	5.74257	5.21419	65.8443	999.43	-138.454	973.056	-914	200	0
381	8	-67.9206	141.337	-782.974	-57235	-6823.64	7340.4	291.285	683.099	0	-77.1805	-124.248	-731.902	38917.6	-26532.6	-3213.34	263.748	146.827	0	3.83411	0.855069	60.7207	-661.296	1698.28	312.733	-311	200	0	5.46269	5.07554	65.9064	953.621	-15.7243	982.53	-914	200	0
381	9	-63.717	137.95	-768	-56237.9	-6719.28	7084.18	291.251	683.227	0	-72.8599	-120.977	-714.179	38114.8	-25996.9	-3075.8	263.599	146.631	0	3.8749	0.865318	60.7097	-650.654	1740.07	311.076	-311	200	0	5.24723	4.95583	65.8333	883.579	93.3367	1005.89	-914	200	0
382	0	-59.2337	134.271	-752.146	-55173.9	-6614.54	6794.09	291.206	683.355	0	-68.3407	-117.466	-695.848	37263.3	-25437	-2924.44	263.445	146.449	0	3.90247	0.868627	60.6292	-642.578	1762.61	309.798	-311	200	0	5.12019	4.85204	65.6603	803.896	188.279	1045.68	-914	200	0	-71.5034	21.9792	-1144.23	-517314	434384	32449	376.219	452.767	0
382	1	-54.4689	130.314	-735.438	-54039.6	-6509.42	6469.94	291.149	683.48	0	-63.6408	-113.695	-676.934	36361.7	-24857.7	-2761.49	263.279	146.285	0	3.91239	0.863681	60.5132	-639.428	1764.59	308.398	-311	200	0	5.07979	4.76463	65.3687	732.163	262.809	1095.46	-914	200	0
382	2	-49.4308	126.087	-717.885	-52831.4	-6404.02	6112.39	291.079	683.593	0	-58.7826	-109.649	-657.441	35407.3	-24262.3	-2589.45	263.096	146.144	0	3.90509	0.852769	60.3786	-643.073	1749.53	306.668	-311	200	0	5.11044	4.70451	64.9323	677.068	305.005	1141.96	-914	200	0
382	3	-44.1431	121.59	-699.454	-51544	-6298.17	5723.11	290.996	683.692	0	-53.7937	-105.318	-637.336	34396.7	-23652.9	-2410.55	262.888	146.03	0	3.88443	0.841007	60.23	-653.003	1723.64	304.568	-311	200	0	5.20611	4.69542	64.3904	633.899	305.421	1173.13	-914	200	0
382	4	-38.6443	116.811	-680.072	-50170.6	-6192.28	5304.52	290.895	683.773	0	-48.7083	-100.704	-616.554	33327.3	-23031.6	-2225.98	262.645	145.946	0	3.8563	0.835264	60.0704	-665.914	1693.56	301.931	-311	200	0	5.37862	4.77054	63.8531	591.956	261.638	1185.13	-914	200	0
382	5	-32.9843	111.73	-659.636	-48705.4	-6087.78	4859.78	290.771	683.837	0	-43.5667	-95.8243	-595.022	32198.2	-22400.7	-2035.91	262.353	145.887	0	3.82681	0.842346	59.9038	-677.362	1665.57	298.663	-311	200	0	5.63162	4.96197	63.4262	545.855	177.743	1182.03	-914	200	0
382	6	-27.2238	106.325	-638.032	-47144.7	-5986.33	4392.77	290.618	683.891	0	-38.4139	-90.7069	-572.679	31010.9	-21761.9	-1840.37	262	145.849	0	3.79887	0.865247	59.7346	-684.054	1644.39	295.122	-311	200	0	5.93025	5.28369	63.1528	500.172	65.7299	1170.55	-914	200	0
382	7	-21.4306	100.579	-615.164	-45488.2	-5888.95	3907.62	290.427	683.945	0	-33.2967	-85.3885	-549.497	29769.5	-21114.3	-1640.75	261.575	145.824	0	3.77129	0.900553	59.5657	-684.972	1631.63	292.025	-311	200	0	6.21224	5.71673	63.0376	465.81	-54.8361	1156.58	-914	200	0
382	8	-15.6719	94.4899	-590.984	-43737.5	-5796.31	3408.44	290.192	684.008	0	-28.2606	-79.9054	-525.502	28480.6	-20454.5	-1440.15	261.076	145.803	0	3.74215	0.940135	59.391	-680.839	1625.49	289.935	-311	200	0	6.42706	6.21086	63.0917	452.439	-163.012	1143.75	-914	200	0
382	9	-10.0043	88.0781	-565.524	-41895.9	-5709.48	2899.4	289.904	684.083	0	-23.3489	-74.2905	-500.795	27152.5	-19777.4	-1242.61	260.508	145.781	0	3.71092	0.97531	59.1963	-672.944	1622.17	289.125	-311	200	0	6.55312	6.69989	63.3115	462.336	-242.493	1132.14	-914	200	0
383	0	-4.47103	81.3855	-538.898	-39968	-5630.5	2384.76	289.552	684.166	0	-18.5993	-68.5718	-475.539	25793.9	-19077	-1052.69	259.883	145.759	0	3.67733	1.0006	58.9699	-663.144	1618.3	289.967	-311	200	0	6.58658	7.11534	63.6218	490.697	-285.032	1119.29	-914	200	0	25.5302	13.9829	-651.353	-309436	288040	-14741.1	443.391	475.561	0
383	1	0.894011	74.4751	-511.305	-37961.5	-5561.92	1869.27	289.122	684.244	0	-14.0364	-62.7746	-449.938	24413.5	-18348.5	-874.989	259.22	145.74	0	3.64102	1.01497	58.7094	-654.64	1613.25	292.787	-311	200	0	6.53215	7.39488	63.8807	531.147	-293.385	1104.66	-914	200	0
383	2	6.05735	67.4198	-482.986	-35888.5	-5505.01	1358.63	288.602	684.305	0	-9.67261	-56.9294	-424.195	23020.4	-17590.8	-712.937	258.531	145.732	0	3.60341	1.02095	58.4206	-651.395	1609.16	297.135	-311	200	0	6.40316	7.49232	63.9607	579.569	-280.175	1091.5	-914	200	0
383	3	10.9805	60.2935	-454.194	-33765.4	-5457.84	859.505	287.983	684.341	0	-5.51698	-51.0849	-398.507	21625.7	-16807.7	-568.193	257.823	145.733	0	3.56857	1.02494	58.1151	-656.086	1607.97	301.978	-311	200	0	6.21786	7.39281	63.8378	631.985	-261.246	1081.29	-914	200	0
383	4	15.6227	53.1691	-425.169	-31611.6	-5414.96	378.653	287.264	684.351	0	-1.57791	-45.3127	-373.053	20242.5	-16004.1	-441.066	257.1	145.738	0	3.5416	1.0351	57.8086	-668.173	1608.89	306.756	-311	200	0	5.99553	7.12632	63.6114	681.025	-250.873	1068.64	-914	200	0
383	5	19.948	46.1188	-396.144	-29448.3	-5369.11	-78.2329	286.447	684.337	0	2.13832	-39.7016	-347.991	18883.3	-15184.6	-330.722	256.365	145.736	0	3.52478	1.05312	57.5179	-683.674	1609.03	311.785	-311	200	0	5.7618	6.76231	63.4373	718.608	-261.776	1045.75	-914	200	0
383	6	23.933	39.2127	-367.346	-27296.8	-5312.83	-507.408	285.537	684.308	0	5.62766	-34.3501	-323.449	17558.2	-14352.7	-234.639	255.626	145.716	0	3.5141	1.07044	57.2556	-697.504	1605.65	317.608	-311	200	0	5.55517	6.37918	63.4297	742.289	-302.971	1009.45	-914	200	0
383	7	27.5702	32.5163	-339.003	-25178.5	-5238.55	-907.166	284.547	684.272	0	8.89021	-29.3547	-299.538	16274.9	-13511.3	-148.646	254.893	145.667	0	3.50089	1.07599	57.0239	-706.494	1597.61	324.254	-311	200	0	5.42453	6.03394	63.5984	756.633	-372.413	961.537	-914	200	0
383	8	30.8675	26.0909	-311.34	-23114.2	-5138.53	-1276.95	283.495	684.241	0	11.9335	-24.7967	-276.371	15040.5	-12663.3	-67.6552	254.18	145.579	0	3.47874	1.06421	56.8052	-710.45	1585.89	331.129	-311	200	0	5.41105	5.75866	63.844	767.152	-452.481	906.158	-914	200	0
383	9	33.847	19.9972	-284.583	-21123.7	-5006.19	-1616.48	282.409	684.227	0	14.7727	-20.7361	-254.075	13862.2	-11814	14.1518	253.502	145.441	0	3.44909	1.03464	56.5646	-711.468	1573.01	337.357	-311	200	0	5.52311	5.56737	64.0064	772.545	-515.316	848.687	-914	200	0
384	0	36.541	14.2991	-258.965	-19223.8	-4837.49	-1925.77	281.32	684.233	0	17.4276	-17.2055	-232.787	12745.7	-10970.3	103.216	252.874	145.247	0	3.42041	0.988099	56.2734	-713.086	1561.55	341.935	-311	200	0	5.73128	5.44972	63.9499	764.489	-535.056	794.47	-914	200	0	78.4761	-6.51032	-206.285	-114343	156792	-42074.1	776.138	551.588	0
384	1	38.9762	9.05885	-234.691	-17426.7	-4630.75	-2205.23	280.269	684.254	0	19.9167	-14.2068	-212.626	11694.7	-10138.7	205.618	252.317	144.999	0	3.40372	0.925623	55.9353	-719.281	1552.87	343.526	-311	200	0	5.98338	5.3655	63.6273	737.073	-499.588	747.954	-914	200	0
384	2	41.1517	4.32762	-211.902	-15739.2	-4385.7	-2454.79	279.303	684.276	0	22.2477	-11.7159	-193.649	10709.7	-9322.88	325.668	251.857	144.695	0	3.40788	0.849333	55.5907	-732.577	1547.01	340.542	-311	200	0	6.21544	5.26394	63.0798	695.198	-414.393	713.143	-914	200	0
384	3	43.0259	0.141333	-190.641	-14162.7	-4104.75	-2673.35	278.469	684.29	0	24.4113	-9.69425	-175.843	9789.13	-8523.96	465.011	251.525	144.33	0	3.43519	0.763505	55.2928	-752.52	1543.51	331.99	-311	200	0	6.36315	5.11759	62.4081	650.936	-296.057	692.7	-914	200	0
384	4	44.5216	-3.47572	-170.867	-12695.3	-3795.37	-2859.3	277.788	684.299	0	26.3794	-8.09876	-159.147	8928.87	-7743.53	622.487	251.344	143.895	0	3.4804	0.675489	55.075	-776.221	1541.75	318.254	-311	200	0	6.38441	4.93488	61.7251	612.379	-161.92	686.218	-914	200	0
384	5	45.5411	-6.50803	-152.491	-11333.7	-3469.06	-3010.46	277.251	684.324	0	28.1039	-6.89044	-143.476	8123.74	-6985.04	794.263	251.316	143.379	0	3.53489	0.595259	54.9402	-799.769	1540.7	300.967	-311	200	0	6.275	4.74153	61.0877	578.542	-23.7703	691.273	-914	200	0
384	6	45.9848	-8.94781	-135.416	-10076.1	-3137	-3123.75	276.834	684.409	0	29.5165	-6.03742	-128.725	7368.38	-6252.76	974.089	251.426	142.759	0	3.59099	0.532294	54.8687	-818.927	1539.33	282.371	-311	200	0	6.06597	4.55609	60.4696	542.479	110.567	706.773	-914	200	0
384	7	45.7693	-10.7927	-119.575	-8922.5	-2806.58	-3195.58	276.529	684.618	0	30.5348	-5.50847	-114.792	6658.36	-5550.91	1153.54	251.644	141.996	0	3.64221	0.491839	54.8259	-830.097	1537.6	264.727	-311	200	0	5.8151	4.38404	59.8393	495.628	231.986	734.234	-914	200	0
384	8	44.8449	-12.0442	-104.956	-7872.65	-2480.99	-3222.73	276.362	685.009	0	31.0763	-5.26291	-101.611	5990.48	-4883.25	1321.88	251.942	141.045	0	3.682	0.473809	54.7757	-831.901	1536.94	250.1	-311	200	0	5.59076	4.22839	59.2644	433.887	330.769	774.821	-914	200	0
384	9	43.2108	-12.7135	-91.5881	-6924.33	-2161.47	-3202.86	276.4	685.603	0	31.0724	-5.24158	-89.1666	5361.93	-4252.85	1466.35	252.304	139.866	0	3.70616	0.474042	54.7042	-825.351	1538.86	240.4	-311	200	0	5.44202	4.09735	58.8956	363.731	401.366	824.879	-914	200	0
385	0	40.9265	-12.8315	-79.5102	-6072.15	-1850.42	-3135.74	276.727	686.37	0	30.4777	-5.36278	-77.4854	4769.33	-3662.29	1573.74	252.736	138.449	0	3.71594	0.486243	54.6308	-812.159	1543.14	237.067	-311	200	0	5.38276	4.00333	58.859	297.951	441.307	875.011	-914	200	0	54.5152	-7.81143	35.8607	-12061.7	93849.9	-29559.4	0	0	0
385	1	38.1047	-12.4558	-68.7312	-5306.89	-1552.39	-3023.93	277.414	687.212	0	29.2703	-5.53209	-66.5976	4208.35	-3114.13	1632.61	253.24	136.809	0	3.71742	0.504244	54.5915	-793.467	1548.21	240.476	-311	200	0	5.40451	3.95814	59.1787	246.092	446.409	915.132	-914	200	0
385	2	34.8843	-11.6727	-59.1948	-4616.54	-1272.32	-2871.95	278.506	687.989	0	27.4511	-5.66148	-56.5039	3673.96	-2610.42	1635.34	253.801	134.979	0	3.71892	0.523105	54.6096	-770.42	1553.06	249.661	-311	200	0	5.49058	3.96386	59.7628	214.645	412.446	941.214	-914	200	0
385	3	31.3986	-10.5886	-50.7735	-3988.74	-1013.5	-2684.73	280.039	688.559	0	25.0497	-5.67734	-47.1674	3160.88	-2150.99	1579.01	254.397	132.986	0	3.72594	0.538983	54.6887	-745.284	1557.83	262.515	-311	200	0	5.62284	4.01001	60.4547	210.345	341.627	956.448	-914	200	0
385	4	27.7559	-9.31348	-43.293	-3412.32	-778.075	-2466.33	282.028	688.819	0	22.1354	-5.51814	-38.536	2664.44	-1733.28	1465.13	255.022	130.858	0	3.73589	0.549521	54.8303	-721.223	1562.93	276.432	-311	200	0	5.79172	4.08425	61.1248	234.209	243.646	967.143	-914	200	0
385	5	24.0383	-7.94392	-36.5643	-2877.46	-568.699	-2219.73	284.447	688.696	0	18.8217	-5.14119	-30.5728	2182.34	-1354.52	1300.01	255.695	128.618	0	3.73975	0.554271	55.0401	-700.534	1569.04	289.15	-311	200	0	5.9955	4.17798	61.7129	277.478	133.039	980.032	-914	200	0
385	6	20.3091	-6.55718	-30.412	-2376.38	-388.607	-1947.72	287.222	688.139	0	15.2677	-4.54082	-23.2829	1717.02	-1014.12	1095.42	256.444	126.254	0	3.72941	0.555429	55.3165	-683.803	1577.49	299.171	-311	200	0	6.22017	4.28147	62.1908	329.497	30.2088	1000.98	-914	200	0
385	7	16.6238	-5.21305	-24.6944	-1905.04	-240.781	-1654.23	290.25	687.145	0	11.6823	-3.76297	-16.7461	1278.47	-714.965	868.778	257.305	123.655	0	3.70367	0.558975	55.6418	-671.539	1589.13	305.64	-311	200	0	6.42905	4.38487	62.5093	383.148	-39.8879	1031.66	-914	200	0
385	8	13.0482	-3.95813	-19.3328	-1464.88	-127.092	-1346.2	293.426	685.772	0	8.3151	-2.90119	-11.1241	884.449	-463.009	641.782	258.378	120.492	0	3.6693	0.573077	55.9879	-665.547	1602.29	308.158	-311	200	0	6.58286	4.48296	62.5981	431.104	-55.4448	1067.62	-914	200	0
385	9	9.68251	-2.83087	-14.3555	-1063.64	-46.554	-1036.18	296.757	684.093	0	5.40089	-2.06494	-6.58522	554.047	-263.721	435.817	259.953	115.865	0	3.63788	0.603751	56.3235	-667.685	1612.22	306.682	-311	200	0	6.66551	4.57554	62.4235	467.338	-1.88866	1100.82	-914	200	0
386	0	6.6699	-1.86649	-9.91175	-714.268	5.21583	-743.118	300.526	682.063	0	3.08144	-1.33795	-3.19049	298.025	-117.697	265.436	263.11	106.589	0	3.62013	0.65207	56.6205	-677.644	1613.43	301.675	-311	200	0	6.68278	4.66781	62.0381	494.387	128.864	1124.01	-914	200	0	11.1493	5.16079	118.909	22852.3	77672.4	-6159.4	0	0	0
386	1	4.15413	-1.09277	-6.19476	-429.441	34.3327	-487.342	305.542	679.323	0	1.38049	-0.760445	-0.858293	115.293	-19.7083	135.829	300	200	0	3.62032	0.713982	56.8606	-692.465	1604.01	294.394	-311	200	0	6.64537	4.76538	61.5737	521.376	331.311	1132.81	-914	200	0
386	2	2.21242	-0.51764	-3.3191	-214.479	46.9802	-282.18	314.155	674.62	0	0.23793	-0.337744	0.584934	-3.51499	38.9802	45.1172	300	200	0	3.63364	0.781099	57.0412	-708.459	1587.66	286.661	-311	200	0	6.57006	4.8612	61.2018	553.848	574.382	1125.37	-914	200	0
386	3	0.832247	-0.125251	-1.27002	-65.3156	48.6507	-130.579	338.307	661.429	0	-0.447351	-0.0544438	1.34498	-71.4046	68.0758	-12.417	300	200	0	3.64939	0.842928	57.1742	-723.23	1570.66	280.107	-311	200	0	6.48853	4.93318	61.0863	588.901	805.19	1102.12	-914	200	0
386	4	-0.0605079	0.115287	0.0595253	28.2335	43.8107	-27.847	300	610	0	-0.788018	0.114931	1.62161	-101.925	76.688	-44.0159	300	200	0	3.65781	0.891041	57.2756	-735.434	1557.26	275.334	-311	200	0	6.43273	4.9611	61.3228	618.973	972.02	1066.52	-914	200	0
386	5	-0.566584	0.239839	0.81685	78.6536	35.8047	34.5387	300	610	0	-0.889934	0.198611	1.58733	-107.32	72.4965	-56.9359	300	200	0	3.65394	0.922462	57.3554	-743.628	1548.29	271.465	-311	200	0	6.41317	4.9421	61.9111	638.696	1046.12	1024.5	-914	200	0
386	6	-0.790003	0.282856	1.15489	98.2652	26.9327	66.2895	300	610	0	-0.842428	0.223043	1.37837	-97.6271	61.4432	-57.5761	300	200	0	3.637	0.939519	57.422	-746.782	1542.52	267.007	-311	200	0	6.42206	4.89079	62.7795	648.9	1025.67	982.121	-914	200	0
386	7	-0.824269	0.273865	1.21155	97.8252	18.6208	76.6413	300	610	0	-0.714676	0.210498	1.09389	-80.4145	47.7625	-51.0797	300	200	0	3.60857	0.947147	57.4883	-745.511	1538.58	261.681	-311	200	0	6.4487	4.83192	63.7976	653.178	926.112	943.143	-914	200	0
386	8	-0.745697	0.236044	1.09968	85.9091	11.6217	73.4556	300	610	0	-0.556017	0.178189	0.799907	-60.9306	34.2023	-41.2546	300	200	0	3.57076	0.950797	57.5638	-741.744	1536.11	256.905	-311	200	0	6.48273	4.78854	64.7854	650.625	769.511	908.652	-914	200	0
386	9	-0.611616	0.186156	0.904252	68.8153	6.21201	62.8662	300	610	0	-0.398505	0.138368	0.535514	-42.4639	22.328	-30.687	300	200	0	3.52573	0.95581	57.6415	-737.38	1535.16	254.399	-311	200	0	6.51108	4.76735	65.579	634.027	576.387	880.541	-914	200	0
387	0	-0.461606	0.135279	0.68408	50.7827	2.36106	49.2825	300	610	0	-0.260432	0.0989758	0.319654	-26.7837	12.8389	-20.9525	300	200	0	3.47874	0.965823	57.7052	-733.686	1534.8	254.885	-311	200	0	6.52057	4.75874	66.1012	594.857	360.82	864.335	-914	200	0	9.98689	5.57377	120.126	23929.5	77305.9	-5211.84	0	0	0
387	1	-0.320323	0.0898983	0.475933	34.3603	-0.134542	35.5969	300	610	0	-0.149996	0.0645269	0.157434	-14.575	5.85234	-12.8576	300	200	0	3.4405	0.980597	57.7541	-731.536	1534.02	257.841	-311	200	0	6.50355	4.7572	66.3597	531.026	130.61	864.361	-914	200	0
387	2	-0.200901	0.0530885	0.299515	20.8216	-1.55335	23.4843	300	610	0	-0.0686176	0.0370273	0.0453955	-5.81792	1.13768	-6.67048	300	200	0	3.42413	0.997271	57.815	-731.492	1533.97	262.091	-311	200	0	6.45879	4.77677	66.4199	453.852	-111.827	877.231	-914	200	0
387	3	-0.108287	0.0255951	0.162374	10.555	-2.1839	13.7202	300	610	0	-0.0136481	0.0168018	-0.0244335	-0.0893766	-1.70866	-2.31789	300	200	0	3.439	1.01379	57.9241	-733.058	1538.18	266.884	-311	200	0	6.38595	4.84028	66.3934	386.103	-368.627	895.172	-914	200	0
387	4	-0.042128	0.00673622	0.0641653	3.39385	-2.28606	6.47054	300	610	0	0.0195839	0.00316986	-0.0616687	3.21491	-3.14145	0.460987	300	200	0	3.48661	1.03018	58.1029	-734.002	1549.61	272.27	-311	200	0	6.28225	4.95585	66.3994	347.955	-638.792	913.627	-914	200	0
387	5	0.000933027	-0.00490986	4.99763e-05	-1.12812	-2.07224	1.53089	300	610	0	0.0363558	-0.00504574	-0.0757246	4.73142	-3.59069	2.00375	300	200	0	3.5596	1.0486	58.3525	-731.162	1567.95	278.316	-311	200	0	6.1462	5.10592	66.4907	344.159	-906.129	931.409	-914	200	0
387	6	0.0255798	-0.0110204	-0.0368191	-3.59353	-1.70224	-1.49169	300	610	0	0.0416643	-0.00916773	-0.0747779	5.03923	-3.42089	2.65186	300	200	0	3.64427	1.07321	58.664	-722.284	1589.9	284.384	-311	200	0	5.9816	5.25647	66.6187	364.473	-1138.5	947.813	-914	200	0
387	7	0.0367007	-0.0132198	-0.0536273	-4.58259	-1.28656	-3.05168	300	610	0	0.039749	-0.0104447	-0.0653181	4.61541	-2.9154	2.70833	300	200	0	3.72682	1.10792	59.0259	-707.077	1611.62	289.242	-311	200	0	5.79636	5.37402	66.6861	393.423	-1304.68	963.678	-914	200	0
387	8	0.038719	-0.0129082	-0.0568975	-4.60489	-0.894174	-3.58476	300	610	0	0.0339087	-0.00993356	-0.0520917	3.82145	-2.27718	2.41789	300	200	0	3.79936	1.15255	59.4189	-686.83	1630.8	291.605	-311	200	0	5.59823	5.4331	66.6366	420.315	-1391.86	980.982	-914	200	0
387	9	0.0352632	-0.01119	-0.0519941	-4.06869	-0.561963	-3.46387	300	610	0	0.0265081	-0.00845537	-0.0382765	2.90936	-1.63874	1.96263	300	200	0	3.85969	1.20178	59.8138	-663.891	1646.97	290.654	-311	200	0	5.39296	5.41405	66.4917	442.447	-1405.68	999.287	-914	200	0
388	0	0.029072	-0.00886805	-0.0429758	-3.27531	-0.303957	-2.98138	300	610	0	0.0190926	-0.00659739	-0.0257699	2.03808	-1.07629	1.46688	300	200	0	3.90639	1.24783	60.1712	-641.596	1660.13	286.457	-311	200	0	5.19114	5.30357	66.3101	457.535	-1359.59	1016.29	-914	200	0	9.25231	5.92464	125.767	24832.7	79785.9	-5324.24	0	0	0
388	1	0.0220463	-0.00647574	-0.032667	-2.42866	-0.119377	-2.34851	300	610	0	0.0125528	-0.00474257	-0.0155068	1.29415	-0.624586	1.00696	300	200	0	3.93587	1.28254	60.4436	-623.581	1669.1	279.966	-311	200	0	5.01694	5.10123	66.1425	454.739	-1271.57	1031.56	-914	200	0
388	2	0.0153783	-0.0043282	-0.0228452	-1.65232	0.000979729	-1.70465	300	610	0	0.0072961	-0.00311071	-0.00775721	0.712125	-0.290412	0.622478	300	200	0	3.94321	1.29719	60.5902	-612.431	1672.4	272.442	-311	200	0	4.9004	4.82594	66.0351	419.984	-1165.48	1046.24	-914	200	0
388	3	0.00971111	-0.00257744	-0.0144744	-1.00896	0.0700625	-1.13122	300	610	0	0.00340387	-0.00180159	-0.00237673	0.292589	-0.063654	0.327202	300	200	0	3.92534	1.28283	60.596	-609.09	1670.21	264.852	-311	200	0	4.85755	4.51688	66.0238	351.991	-1061.84	1059.64	-914	200	0
388	4	0.00529493	-0.00126355	-0.00793591	-0.518769	0.101428	-0.666654	300	610	0	0.000760209	-0.000834117	0.00100015	0.0164921	0.0743099	0.118422	300	200	0	3.88488	1.23336	60.4715	-613.375	1663.94	257.697	-311	200	0	4.8819	4.22348	66.0937	269.738	-964.547	1068.74	-914	200	0
388	5	0.00212455	-0.000357472	-0.00323043	-0.175083	0.10737	-0.320071	300	610	0	-0.000850406	-0.000178419	0.00282245	-0.144217	0.144773	-0.0157357	300	200	0	3.83118	1.15047	60.2371	-624.523	1654.11	251.142	-311	200	0	4.95072	3.98866	66.1828	203.246	-863.973	1071.81	-914	200	0
388	6	4.84402e-05	0.000206095	-0.000139857	0.0433947	0.0979843	-0.0826419	300	610	0	-0.00167504	0.000219847	0.00353368	-0.219422	0.168025	-0.0909934	300	200	0	3.77646	1.04623	59.9192	-640.696	1640.46	245.372	-311	200	0	5.03428	3.84047	66.24	176.973	-753.643	1071.2	-914	200	0
388	7	-0.001151	0.000505548	0.00165374	0.163835	0.080906	0.0637211	300	610	0	-0.00194946	0.00042262	0.00352129	-0.236501	0.161361	-0.123414	300	200	0	3.73116	0.939222	59.5538	-657.941	1623.52	240.948	-311	200	0	5.10512	3.79279	66.259	201.191	-637.895	1069.44	-914	200	0
388	8	-0.00170339	0.000617444	0.00248781	0.213549	0.0614408	0.140275	300	610	0	-0.00187481	0.000488817	0.00309435	-0.218123	0.138291	-0.127341	300	200	0	3.70272	0.846286	59.1806	-671.018	1605.44	238.702	-311	200	0	5.14911	3.84309	66.2694	275.644	-526.913	1063.06	-914	200	0
388	9	-0.0018179	0.000608164	0.00267075	0.216672	0.042924	0.167566	300	610	0	-0.00160837	0.000468598	0.00247995	-0.181552	0.10854	-0.114416	300	200	0	3.69407	0.776186	58.834	-676.597	1589.18	239.336	-311	200	0	5.17102	3.96343	66.3034	394.178	-434.302	1043.37	-914	200	0
389	0	-0.001667	0.00053032	0.00245751	0.192634	0.0271601	0.163279	300	610	0	-0.00126342	0.000401105	0.00183103	-0.138879	0.0784932	-0.0933435	300	200	0	3.70141	0.729072	58.5414	-675.395	1576.91	243.167	-311	200	0	5.18754	4.10132	66.3482	544.038	-376.897	1003.43	-914	200	0	9.65977	5.06541	120.562	24242.9	76165.8	-5119.02	0	0	0
389	1	-0.00138149	0.000422336	0.00204191	0.155847	0.0148585	0.141347	300	610	0	-0.000914459	0.000314477	0.00123963	-0.0977865	0.0518595	-0.0700991	300	200	0	3.71708	0.700385	58.3187	-670.662	1569.45	250.02	-311	200	0	5.217	4.20678	66.324	704.952	-367.584	942.648	-914	200	0
389	2	-0.00105263	0.000309898	0.00155951	0.116116	0.00601411	0.111885	300	610	0	-0.000604797	0.000227177	0.000751806	-0.0625018	0.0303636	-0.0483771	300	200	0	3.73622	0.684657	58.1628	-665.204	1566.95	259.34	-311	200	0	5.27216	4.2656	66.1194	852.154	-407.713	866.433	-914	200	0
389	3	-0.00073805	0.000208304	0.00109623	0.0794278	0.000212016	0.0816065	300	610	0	-0.000354649	0.000149899	0.000381697	-0.0347629	0.0143843	-0.0301202	300	200	0	3.75872	0.676886	58.0592	-660.184	1568.71	270.476	-311	200	0	5.35622	4.30073	65.6432	963.969	-487.535	783.81	-914	200	0
389	4	-0.000469188	0.000125057	0.000699161	0.0488644	-0.00314919	0.0544682	300	610	0	-0.000168544	8.75957e-05	0.000123395	-0.0146699	0.00348206	-0.0160323	300	200	0	3.7851	0.673257	57.9968	-655.8	1572.1	282.667	-311	200	0	5.46786	4.34303	64.8409	1029.02	-590.222	704.02	-914	200	0
389	5	-0.000258666	6.2284e-05	0.00038751	0.0254661	-0.00470625	0.032371	300	610	0	-4.14474e-05	4.13309e-05	-3.98278e-05	-0.0013683	-0.00320135	-0.00602103	300	200	0	3.8121	0.671962	57.969	-652.101	1572.5	294.599	-311	200	0	5.60857	4.40884	63.7158	1045.9	-693.744	633.587	-914	200	0
389	6	-0.000106787	1.87669e-05	0.000162125	0.008977	-0.00504038	0.0158068	300	610	0	3.65684e-05	9.80316e-06	-0.000128925	0.00644258	-0.00666231	0.000452844	300	200	0	3.833	0.672748	57.9595	-649.059	1565.85	304.304	-311	200	0	5.78133	4.49941	62.3688	1019.22	-773.673	577.007	-914	200	0
389	7	-6.73229e-06	-8.4908e-06	1.32103e-05	-0.00157372	-0.00463155	0.00439857	300	610	0	7.70638e-05	-9.49252e-06	-0.00016478	0.0101653	-0.00785788	0.00412101	300	200	0	3.84198	0.676997	57.9372	-646.264	1552.04	310.082	-311	200	0	5.98736	4.60164	60.9915	960.786	-812.495	538.605	-914	200	0
389	8	5.1597e-05	-2.31503e-05	-7.39834e-05	-0.00745224	-0.0038443	-0.002685	300	610	0	9.11587e-05	-1.94548e-05	-0.000165749	0.0110938	-0.00760842	0.00573871	300	200	0	3.83724	0.688303	57.8752	-643.354	1534.88	311.742	-311	200	0	6.22001	4.68226	59.7962	890.856	-809.928	521.19	-914	200	0
389	9	7.89818e-05	-2.88187e-05	-0.000115295	-0.00994361	-0.00293333	-0.00643759	300	610	0	8.83942e-05	-2.28632e-05	-0.000146545	0.0103049	-0.00655787	0.0059846	300	200	0	3.82026	0.709785	57.7687	-640.842	1518.74	310.618	-311	200	0	6.45732	4.69685	58.936	829.912	-781.332	523.135	-914	200	0
390	0	8.53102e-05	-2.86419e-05	-0.000125301	-0.0101905	-0.00205984	-0.00782763	300	610	0	7.6266e-05	-2.2097e-05	-0.000118031	0.00862278	-0.005172	0.00541246	300	200	0	3.79313	0.740835	57.6182	-639.752	1506.16	308.212	-311	200	0	6.67001	4.61921	58.466	787.905	-746.643	538.226	-914	200	0	9.66069	5.06511	120.561	24242.3	76166.1	-5119.57	0	0	0
390	1	7.87775e-05	-2.51254e-05	-0.000116115	-0.00911748	-0.00131204	-0.00769358	300	610	0	6.02e-05	-1.90219e-05	-8.75654e-05	0.00662757	-0.00375856	0.00443821	300	200	0	3.75746	0.777508	57.4052	-640.651	1498.06	305.052	-311	200	0	6.83884	4.46228	58.347	763.186	-723.326	560.011	-914	200	0
390	2	6.56293e-05	-2.0108e-05	-9.69895e-05	-0.00741352	-0.000725665	-0.00669924	300	610	0	4.37855e-05	-1.4986e-05	-5.96089e-05	0.00469025	-0.00249778	0.00334892	300	200	0	3.7163	0.813175	57.0948	-643.48	1494.07	301.076	-311	200	0	6.96049	4.27078	58.4629	750.295	-722.881	586.813	-914	200	0
390	3	5.02451e-05	-1.48258e-05	-7.44298e-05	-0.00554995	-0.00030201	-0.00532883	300	610	0	2.91276e-05	-1.08789e-05	-3.64284e-05	0.00301719	-0.0014751	0.00232335	300	200	0	3.67591	0.838163	56.6529	-647.78	1493.29	296.808	-311	200	0	7.04261	4.10069	58.6661	748.188	-746.03	621.694	-914	200	0
390	4	3.54094e-05	-1.00213e-05	-5.25852e-05	-0.00381679	-2.24216e-05	-0.00390558	300	610	0	1.72273e-05	-7.22041e-06	-1.87575e-05	0.00169554	-0.000711238	0.0014567	300	200	0	3.64407	0.843429	56.0684	-652.879	1496.03	293.718	-311	200	0	7.09684	4.00639	58.8436	762.375	-782.27	668.306	-914	200	0
390	5	2.2658e-05	-6.06407e-06	-3.37561e-05	-0.00236525	0.000141001	-0.00262163	300	610	0	8.3313e-06	-4.25613e-06	-6.36131e-06	0.000733499	-0.000187258	0.000784742	300	200	0	3.6268	0.828251	55.3771	-658.396	1503.73	293.48	-311	200	0	7.13247	4.03282	58.9432	800.807	-815.436	727.434	-914	200	0
390	6	1.26251e-05	-3.06589e-06	-1.89057e-05	-0.00124869	0.000218151	-0.00157086	300	610	0	2.22321e-06	-2.04437e-06	1.52435e-06	9.29234e-05	0.000136331	0.000304838	300	200	0	3.62639	0.803114	54.6671	-664.638	1516.39	296.844	-311	200	0	7.14978	4.19786	58.952	868.216	-830.15	795.035	-914	200	0
390	7	5.35144e-06	-9.76554e-07	-8.11345e-06	-0.000457847	0.000236499	-0.000779437	300	610	0	-1.5537e-06	-5.28981e-07	5.87648e-06	-0.000286455	0.000306125	-7.42794e-06	300	200	0	3.6401	0.782709	54.0495	-672.085	1531.27	303.016	-311	200	0	7.13681	4.47453	58.8756	962.902	-817.986	860.927	-914	200	0
390	8	5.31424e-07	3.41143e-07	-9.41087e-07	5.14362e-05	0.000218851	-0.000231476	300	610	0	-3.54e-06	4.05363e-07	7.67812e-06	-0.000470427	0.000367251	-0.00018608	300	200	0	3.66065	0.776497	53.6223	-680.334	1544.92	310.1	-311	200	0	7.07791	4.79861	58.7396	1077.18	-782.434	910.893	-914	200	0
390	9	-2.30321e-06	1.05808e-06	3.29487e-06	0.000338117	0.000182612	0.000111172	300	610	0	-4.25997e-06	8.94236e-07	7.79855e-06	-0.000520115	0.000358609	-0.000266611	300	200	0	3.6798	0.78525	53.4487	-688.001	1555.07	316.262	-311	200	0	6.96913	5.09676	58.6066	1200.34	-737.819	933.781	-914	200	0
391	0	-3.65838e-06	1.34414e-06	5.33751e-06	0.000462632	0.000140005	0.000294924	300	610	0	-4.16602e-06	1.0687e-06	6.93801e-06	-0.000486672	0.000310886	-0.000281125	300	200	0	3.69286	0.802585	53.54	-694.116	1559.75	320.81	-311	200	0	6.82526	5.31128	58.5812	1321.86	-699.769	927.942	-914	200	0	10.2637	5.65532	115.337	23550.8	73222.6	-5586.72	0	0	0
391	1	-4.00137e-06	1.34835e-06	5.87557e-06	0.000479065	9.88154e-05	0.00036541	300	610	0	-3.61531e-06	1.04159e-06	5.61606e-06	-0.000409421	0.000246382	-0.000255953	300	200	0	3.69965	0.818879	53.8495	-699.777	1556.48	324.513	-311	200	0	6.67235	5.41757	58.7778	1431.3	-674.575	900.083	-914	200	0
391	2	-3.72151e-06	1.19002e-06	5.48441e-06	0.000431397	6.33523e-05	0.00036237	300	610	0	-2.86764e-06	9.01821e-07	4.18642e-06	-0.000316192	0.00017992	-0.000210965	300	200	0	3.70258	0.827133	54.2928	-707.683	1543.99	329.199	-311	200	0	6.53198	5.43039	59.2684	1515.39	-657.428	858.812	-914	200	0
391	3	-3.11691e-06	9.571e-07	4.60563e-06	0.000352556	3.54095e-05	0.000317418	300	610	0	-2.09588e-06	7.13941e-07	2.86533e-06	-0.000224892	0.000120257	-0.000159946	300	200	0	3.70429	0.827318	54.7786	-719.395	1524.53	336.801	-311	200	0	6.41156	5.38409	60.0443	1559.22	-638.013	811.521	-914	200	0
391	4	-2.39767e-06	7.09076e-07	3.55127e-06	0.000265193	1.51221e-05	0.000253729	300	610	0	-1.40227e-06	5.20799e-07	1.76414e-06	-0.000145586	7.16158e-05	-0.000111543	300	200	0	3.70568	0.825274	55.2302	-733.758	1503.64	348.078	-311	200	0	6.30759	5.29899	61.0134	1552.42	-605.291	765.995	-914	200	0
391	5	-1.69829e-06	4.81934e-07	2.52166e-06	0.000183346	1.65485e-06	0.00018686	300	610	0	-8.3629e-07	3.4766e-07	9.20683e-07	-8.26313e-05	3.51112e-05	-7.04152e-05	300	200	0	3.70511	0.8268	55.5937	-747.888	1487.87	361.893	-311	200	0	6.21362	5.17234	62.0309	1492.03	-550.664	731.088	-914	200	0
391	6	-1.0937e-06	2.9388e-07	1.62904e-06	0.000114429	-6.28544e-06	0.000126135	300	610	0	-4.11174e-07	2.06663e-07	3.25967e-07	-3.65838e-05	9.93665e-06	-3.83734e-05	300	200	0	3.6991	0.832312	55.8388	-758.528	1482.65	375.761	-311	200	0	6.123	4.99917	62.9384	1381.74	-472.572	715.028	-914	200	0
391	7	-6.1569e-07	1.5072e-07	9.21608e-07	6.11616e-05	-1.01013e-05	7.6183e-05	300	610	0	-1.17731e-07	1.00958e-07	-5.48285e-08	-5.74706e-06	-5.72217e-06	-1.53758e-05	300	200	0	3.68316	0.8378	55.9592	-763.279	1491.33	387.051	-311	200	0	6.03131	4.79076	63.6021	1231.75	-378.478	722.358	-914	200	0
391	8	-2.67454e-07	5.04404e-08	4.04988e-07	2.32437e-05	-1.1091e-05	3.83799e-05	300	610	0	6.50213e-08	2.81454e-08	-2.67231e-07	1.26678e-05	-1.4043e-05	-3.20123e-07	300	200	0	3.65329	0.840597	55.9786	-761.741	1514.34	393.96	-311	200	0	5.94244	4.57646	63.9469	1057.22	-279.926	750.885	-914	200	0
391	9	-3.53477e-08	-1.32292e-08	5.96726e-08	-1.3285e-06	-1.03376e-05	1.20691e-05	300	610	0	1.62343e-07	-1.70737e-08	-3.57491e-07	2.17451e-05	-1.71528e-05	8.37432e-06	300	200	0	3.60979	0.842348	55.9499	-755.169	1548.62	395.788	-311	200	0	5.8639	4.3967	63.9862	876.828	-186.167	792.708	-914	200	0
392	0	1.02316e-07	-4.82588e-08	-1.45982e-07	-1.52979e-05	-8.67199e-06	-4.49722e-06	300	610	0	1.98942e-07	-4.10369e-08	-3.66764e-07	2.43716e-05	-1.68957e-05	1.23748e-05	300	200	0	3.55973	0.84761	55.9337	-745.123	1588.59	392.444	-311	200	0	5.78985	4.28578	63.8313	712.825	-101.539	839.008	-914	200	0	9.64849	5.5547	124.516	24817.6	80603.2	-5029.7	0	0	0
392	1	1.69268e-07	-6.26455e-08	-2.46818e-07	-2.15058e-05	-6.68041e-06	-1.34859e-05	300	610	0	1.96267e-07	-4.99219e-08	-3.28369e-07	2.29759e-05	-1.47335e-05	1.31995e-05	300	200	0	3.51296	0.862072	55.9737	-732.875	1628.38	383.979	-311	200	0	5.69965	4.2526	63.6404	586.684	-26.6096	883.445	-914	200	0
392	2	1.87581e-07	-6.34483e-08	-2.75367e-07	-2.2511e-05	-4.73888e-06	-1.70461e-05	300	610	0	1.71328e-07	-4.90784e-08	-2.67143e-07	1.94342e-05	-1.17338e-05	1.20999e-05	300	200	0	3.47628	0.889516	56.0937	-719.948	1662.56	371.298	-311	200	0	5.57808	4.28063	63.5395	510.752	36.4002	922.898	-914	200	0
392	3	1.75745e-07	-5.63452e-08	-2.58951e-07	-2.0405e-05	-3.0576e-06	-1.70607e-05	300	610	0	1.36563e-07	-4.27421e-08	-2.00091e-07	1.50809e-05	-8.6101e-06	1.00251e-05	300	200	0	3.45305	0.927261	56.3079	-708.535	1685.45	356.952	-311	200	0	5.43029	4.34094	63.5912	483.677	80.078	956.571	-914	200	0
392	4	1.47987e-07	-4.55435e-08	-2.18639e-07	-1.67614e-05	-1.7264e-06	-1.5035e-05	300	610	0	1.00293e-07	-3.40031e-08	-1.37684e-07	1.07799e-05	-5.7876e-06	7.63695e-06	300	200	0	3.44667	0.967113	56.6217	-700.608	1691.77	344.224	-311	200	0	5.28254	4.40008	63.8199	491.766	99.6176	984.007	-914	200	0
392	5	1.14384e-07	-3.39031e-08	-1.69394e-07	-1.26681e-05	-7.55198e-07	-1.20778e-05	300	610	0	6.74823e-08	-2.49245e-08	-8.53873e-08	7.02178e-06	-3.47477e-06	5.35336e-06	300	200	0	3.46087	1.00279	57.0206	-696.409	1679.32	335.496	-311	200	0	5.17714	4.42855	64.2511	515.768	103.011	1004.42	-914	200	0
392	6	8.14264e-08	-2.31684e-08	-1.20885e-07	-8.80434e-06	-1.06765e-07	-8.9376e-06	300	610	0	4.05721e-08	-1.67332e-08	-4.51389e-08	4.02389e-06	-1.73072e-06	3.40215e-06	300	200	0	3.49483	1.03309	57.4714	-694.274	1651.35	331.698	-311	200	0	5.16085	4.41672	64.9288	541.441	105.696	1018.14	-914	200	0
392	7	5.27692e-08	-1.42341e-08	-7.85819e-08	-5.53315e-06	2.78782e-07	-6.06653e-06	300	610	0	2.02628e-08	-1.00286e-08	-1.66164e-08	1.8205e-06	-5.21639e-07	1.87468e-06	300	200	0	3.54034	1.05668	57.936	-692.113	1614.95	332.489	-311	200	0	5.26978	4.38471	65.8721	565.216	117.42	1027.32	-914	200	0
392	8	3.00013e-08	-7.40035e-09	-4.48908e-08	-2.99269e-06	4.67215e-07	-3.69253e-06	300	610	0	6.17009e-09	-4.97806e-09	1.76371e-09	3.36608e-07	2.35719e-07	7.72952e-07	300	200	0	3.58661	1.06883	58.3793	-688.728	1577.08	336.281	-311	200	0	5.51637	4.37076	66.9975	589.61	141.387	1035.12	-914	200	0
392	9	1.3334e-08	-2.58894e-09	-2.01679e-08	-1.17524e-06	5.19851e-07	-1.88735e-06	300	610	0	-2.66815e-09	-1.48076e-09	1.21211e-08	-5.56689e-07	6.43059e-07	4.73552e-08	300	200	0	3.62802	1.06637	58.7708	-683.926	1541.86	340.615	-311	200	0	5.87485	4.40332	68.1071	615.709	179.248	1045.03	-914	200	0
393	0	2.16135e-09	4.86055e-10	-3.54895e-09	9.82407e-09	4.88135e-07	-6.24437e-07	300	610	0	-7.4316e-09	7.0656e-10	1.6631e-08	-1.00392e-06	8.00591e-07	-3.75473e-07	300	200	0	3.66581	1.05351	59.0915	-678.354	1511.14	343.611	-311	200	0	6.27981	4.48423	68.9779	642.055	227.619	1059.96	-914	200	0	9.64849	5.5547	124.516	24817.6	80603.2	-5029.7	0	0	0
393	1	-4.52007e-09	2.19608e-09	6.42927e-09	6.90006e-07	4.11701e-07	1.76123e-07	300	610	0	-9.28432e-09	1.87992e-09	1.72411e-08	-1.14136e-06	7.95714e-07	-5.73813e-07	300	200	0	3.703	1.04023	59.329	-673.445	1487.2	345.266	-311	200	0	6.65749	4.59963	69.479	667.637	273.929	1080.49	-914	200	0
393	2	-7.82265e-09	2.91743e-09	1.13997e-08	9.98811e-07	3.18671e-07	6.15408e-07	300	610	0	-9.24261e-09	2.33042e-09	1.55363e-08	-1.08431e-06	6.98041e-07	-6.19436e-07	300	200	0	3.74035	1.03542	59.4682	-670.522	1474.38	346.865	-311	200	0	6.96346	4.74224	69.6356	690.726	301.094	1103.85	-914	200	0
393	3	-8.78882e-09	2.98434e-09	1.28984e-08	1.05728e-06	2.27189e-07	7.94603e-07	300	610	0	-8.11669e-09	2.31158e-09	1.27038e-08	-9.22227e-07	5.58659e-07	-5.71815e-07	300	200	0	3.77713	1.04125	59.5019	-669.555	1477.35	349.105	-311	200	0	7.19033	4.91986	69.6022	705.756	294.735	1124.74	-914	200	0
393	4	-8.29647e-09	2.667e-09	1.22222e-08	9.64836e-07	1.47505e-07	8.02895e-07	300	610	0	-6.50162e-09	2.02516e-09	9.56068e-09	-7.19086e-07	4.11916e-07	-4.7626e-07	300	200	0	3.81303	1.05272	59.4525	-669.025	1498.07	351.243	-311	200	0	7.34983	5.14432	69.5718	706.614	246.727	1138.34	-914	200	0
393	5	-7.02425e-09	2.16657e-09	1.03762e-08	7.96655e-07	8.41045e-08	7.11937e-07	300	610	0	-4.79788e-09	1.61903e-09	6.61365e-09	-5.16556e-07	2.78434e-07	-3.64539e-07	300	200	0	3.8489	1.06224	59.3655	-667.072	1534.04	351.897	-311	200	0	7.4479	5.41408	69.6959	694.133	155.426	1142.99	-914	200	0
393	6	-5.45532e-09	1.62054e-09	8.0778e-09	6.04978e-07	3.76247e-08	5.7476e-07	300	610	0	-3.24628e-09	1.19249e-09	4.13073e-09	-3.38525e-07	1.68493e-07	-2.56842e-07	300	200	0	3.88599	1.06543	59.2772	-662.832	1578.89	350.194	-311	200	0	7.47349	5.70635	70.0281	676.22	24.2579	1139.85	-914	200	0
393	7	-3.90285e-09	1.11339e-09	5.79323e-09	4.22645e-07	6.41532e-09	4.27364e-07	300	610	0	-1.96715e-09	8.05081e-10	2.21069e-09	-1.95805e-07	8.51933e-08	-1.643e-07	300	200	0	3.92337	1.06356	59.1971	-656.491	1625.15	346.182	-311	200	0	7.41122	5.98351	70.5052	659.333	-138.09	1130.2	-914	200	0
393	8	-2.54493e-09	6.89061e-10	3.78902e-09	2.67422e-07	-1.22934e-08	2.91666e-07	300	610	0	-9.97182e-10	4.86353e-10	8.43189e-10	-9.04035e-08	2.71429e-08	-9.15039e-08	300	200	0	3.95663	1.06189	59.124	-648.042	1667.48	340.586	-311	200	0	7.26009	6.20637	71.0027	643.028	-316.686	1113.27	-914	200	0
393	9	-1.46078e-09	3.62938e-10	2.18495e-09	1.46293e-07	-2.15844e-08	1.78872e-07	300	610	0	-3.20606e-10	2.45114e-10	-4.35864e-11	-1.90242e-08	-9.46936e-09	-3.87402e-08	300	200	0	3.98133	1.06569	59.0653	-636.702	1703.61	334.288	-311	200	0	7.04255	6.3432	71.3973	621.427	-493.191	1087.11	-914	200	0
394	0	-6.63283e-10	1.32162e-10	1.00218e-09	5.92079e-08	-2.43528e-08	9.26955e-08	300	610	0	1.06616e-10	7.71895e-11	-5.48243e-10	2.42836e-08	-2.93906e-08	-3.78483e-09	300	200	0	3.99655	1.0765	59.0382	-621.926	1732.56	327.929	-311	200	0	6.80219	6.37304	71.5714	588.381	-650.632	1051.82	-914	200	0	10.2495	6.5027	127.276	25466.6	81735.3	-6101.45	0	0	0
394	1	-1.25681e-10	-1.62803e-11	2.02666e-10	2.0792e-09	-2.30411e-08	3.20963e-08	300	610	0	3.39537e-10	-2.85617e-11	-7.73031e-10	4.62883e-08	-3.73403e-08	1.67641e-08	300	200	0	4.00327	1.09255	59.0564	-604.862	1752.83	321.771	-311	200	0	6.58649	6.28997	71.4242	545.447	-775.544	1010.43	-914	200	0
394	2	1.98398e-10	-9.96863e-11	-2.8118e-10	-3.10149e-08	-1.95398e-08	-6.57195e-09	300	610	0	4.32974e-10	-8.59582e-11	-8.10109e-10	5.34211e-08	-3.74591e-08	2.658e-08	300	200	0	4.00086	1.11163	59.1263	-588.754	1762.79	315.618	-311	200	0	6.42679	6.10678	70.9095	505.172	-858.324	967.066	-914	200	0
394	3	3.61074e-10	-1.35756e-10	-5.25844e-10	-4.63447e-08	-1.51971e-08	-2.80208e-08	300	610	0	4.35074e-10	-1.0871e-10	-7.34841e-10	5.11531e-08	-3.30613e-08	2.90546e-08	300	200	0	3.98725	1.13025	59.2503	-577.972	1762.42	308.914	-311	200	0	6.32993	5.85343	70.0455	484.093	-893.656	926.572	-914	200	0
394	4	4.11556e-10	-1.40308e-10	-6.03821e-10	-4.96331e-08	-1.08884e-08	-3.7012e-08	300	610	0	3.8441e-10	-1.0883e-10	-6.03955e-10	4.37503e-08	-2.65911e-08	2.70134e-08	300	200	0	3.96107	1.14097	59.4172	-576.028	1753.84	301.434	-311	200	0	6.27701	5.569	68.9067	492.681	-880.419	893.435	-914	200	0
394	5	3.91512e-10	-1.26197e-10	-5.76663e-10	-4.56063e-08	-7.11293e-09	-3.77688e-08	300	610	0	3.09449e-10	-9.59241e-11	-4.56695e-10	3.42779e-08	-1.97007e-08	2.26191e-08	300	200	0	3.92196	1.13572	59.5892	-583.564	1739.98	293.745	-311	200	0	6.23127	5.28663	67.6123	530.548	-820.843	868.085	-914	200	0
394	6	3.3331e-10	-1.03039e-10	-4.92295e-10	-3.78536e-08	-4.09418e-09	-3.37009e-08	300	610	0	2.29456e-10	-7.70671e-11	-3.17578e-10	2.4745e-08	-1.33902e-08	1.73959e-08	300	200	0	3.87045	1.11165	59.7121	-598.201	1723.36	286.703	-311	200	0	6.15806	5.0237	66.2884	589.566	-719.679	847.124	-914	200	0
394	7	2.60108e-10	-7.74385e-11	-3.85094e-10	-2.88831e-08	-1.87041e-09	-2.73441e-08	300	610	0	1.56107e-10	-5.70369e-11	-1.99729e-10	1.63138e-08	-8.16555e-09	1.23187e-08	300	200	0	3.81019	1.07128	59.7448	-616.329	1705.76	281.068	-311	200	0	6.03705	4.7894	65.0399	659.954	-585.031	828.405	-914	200	0
394	8	1.87009e-10	-5.34872e-11	-2.77546e-10	-2.02819e-08	-3.68857e-10	-2.04291e-08	300	610	0	9.53233e-11	-3.87203e-11	-1.08159e-10	9.52126e-09	-4.18809e-09	7.9309e-09	300	200	0	3.74744	1.01871	59.6832	-634.646	1687.58	277.617	-311	200	0	5.8611	4.59481	63.9538	731.252	-430.6	814.705	-914	200	0
394	9	1.22684e-10	-3.33393e-11	-1.82621e-10	-1.29186e-08	5.38441e-10	-1.40177e-08	300	610	0	4.90105e-11	-2.35727e-11	-4.26158e-11	4.4807e-09	-1.40192e-09	4.46256e-09	300	200	0	3.68574	0.957403	59.5636	-651.135	1667.66	276.708	-311	200	0	5.63804	4.44925	63.1019	791.041	-276.1	814.24	-914	200	0
395	0	7.10737e-11	-1.77804e-11	-1.0627e-10	-7.14475e-09	9.95898e-10	-8.66016e-09	300	610	0	1.65397e-11	-1.20531e-11	1.49472e-13	1.04842e-09	3.67135e-10	1.93639e-09	300	200	0	3.62412	0.890468	59.4414	-665.861	1644.7	277.68	-311	200	0	5.39101	4.35302	62.5604	828.449	-144.755	836.297	-914	200	0	10.2495	6.5027	127.276	25466.6	81735.3	-6101.45	0	0	0
395	1	3.29264e-11	-6.71486e-12	-4.97023e-11	-2.97327e-09	1.14018e-09	-4.54734e-09	300	610	0	-4.10142e-12	-3.9929e-12	2.47196e-11	-1.04998e-09	1.34049e-09	2.53092e-10	300	200	0	3.56116	0.821616	59.3579	-680.19	1618.86	279.159	-311	200	0	5.1481	4.29939	62.4285	838.858	-55.2996	882.792	-914	200	0
395	2	7.06789e-12	4.47843e-13	-1.12527e-11	-2.20375e-10	1.08719e-09	-1.64051e-09	300	610	0	-1.54801e-11	1.1174e-12	3.5899e-11	-2.13127e-09	1.74029e-09	-7.44895e-10	300	200	0	3.4981	0.755807	59.3222	-694.454	1592.11	279.909	-311	200	0	4.93673	4.28105	62.7767	824.062	-10.0338	946.109	-914	200	0
395	3	-8.64216e-12	4.51265e-12	1.21955e-11	1.38868e-09	9.27109e-10	2.26365e-10	300	610	0	-2.01766e-11	3.92235e-12	3.80466e-11	-2.49886e-09	1.76268e-09	-1.22988e-09	300	200	0	3.43893	0.700218	59.3166	-706.482	1567.86	279.21	-311	200	0	4.78858	4.29209	63.5705	789.142	5.3494	1016.05	-914	200	0
395	4	-1.66443e-11	6.3117e-12	2.42231e-11	2.14824e-09	7.24534e-10	1.27274e-09	300	610	0	-2.04713e-11	5.06742e-12	3.47452e-11	-2.41228e-09	1.56539e-09	-1.36209e-09	300	200	0	3.3897	0.662973	59.3174	-712.501	1549.76	276.599	-311	200	0	4.73491	4.32723	64.6729	739.005	7.27531	1085.07	-914	200	0
395	5	-1.92607e-11	6.59355e-12	2.82503e-11	2.32883e-09	5.2168e-10	1.72261e-09	300	610	0	-1.82001e-11	5.12161e-12	2.87046e-11	-2.07489e-09	1.26533e-09	-1.27571e-09	300	200	0	3.35651	0.647214	59.3081	-709.691	1539.86	271.776	-311	200	0	4.78929	4.38234	65.8931	676.525	3.44515	1147.79	-914	200	0
395	6	-1.84687e-11	5.96948e-12	2.71977e-11	2.155e-09	3.42852e-10	1.77589e-09	300	610	0	-1.47243e-11	4.54215e-12	2.18092e-11	-1.63353e-09	9.41948e-10	-1.07395e-09	300	200	0	3.34321	0.648104	59.2704	-698.256	1537.4	264.866	-311	200	0	4.94209	4.45315	67.0399	605.043	-6.83792	1200.36	-914	200	0
395	7	-1.58114e-11	4.89896e-12	2.33498e-11	1.79813e-09	1.99158e-10	1.59479e-09	300	610	0	-1.09704e-11	3.66745e-12	1.52445e-11	-1.18502e-09	6.43716e-10	-8.29902e-10	300	200	0	3.35062	0.65946	59.1732	-681.585	1538.86	256.452	-311	200	0	5.17314	4.53486	67.9926	533.025	-25.953	1241.35	-914	200	0
395	8	-1.23984e-11	3.69939e-12	1.83536e-11	1.37856e-09	9.27963e-11	1.30053e-09	300	610	0	-7.50417e-12	2.72728e-12	9.65259e-12	-7.85857e-10	3.955e-10	-5.90643e-10	300	200	0	3.37691	0.680242	58.9819	-665.065	1538.64	247.237	-311	200	0	5.46056	4.62574	68.7336	471.722	-52.387	1272	-914	200	0
395	9	-8.95795e-12	2.56863e-12	1.32928e-11	9.72974e-10	2.05798e-11	9.76284e-10	300	610	0	-4.61655e-12	1.86157e-12	5.28668e-12	-4.62666e-10	2.05634e-10	-3.82662e-10	300	200	0	3.41766	0.711451	58.6786	-654.103	1532.47	237.771	-311	200	0	5.77947	4.72416	69.2857	425.985	-82.9797	1294.37	-914	200	0
396	0	-5.91183e-12	1.61225e-12	8.79824e-12	6.23777e-10	-2.33948e-11	6.73464e-10	300	610	0	-2.4059e-12	1.14189e-12	2.14619e-12	-2.21685e-10	7.1954e-11	-2.1746e-10	300	200	0	3.46604	0.75076	58.271	-651.622	1521.84	228.72	-311	200	0	6.10411	4.81717	69.624	390.409	-116.165	1308.1	-914	200	0	9.39224	5.39134	124.55	24683.5	80393.7	-4916.9	0	0	0
396	1	-3.45562e-12	8.70164e-13	5.16513e-12	3.48636e-10	-4.58888e-11	4.19063e-10	300	610	0	-8.48045e-13	5.91962e-13	8.46822e-14	-5.67027e-11	-1.34844e-11	-9.65498e-11	300	200	0	3.51368	0.792486	57.7872	-657.07	1513.29	221.259	-311	200	0	6.41115	4.8804	69.6542	356	-148.807	1310.31	-914	200	0
396	2	-1.63143e-12	3.39752e-13	2.46045e-12	1.48877e-10	-5.33506e-11	2.22832e-10	300	610	0	1.48757e-13	2.05204e-13	-1.11068e-12	4.49146e-11	-6.09996e-11	-1.55214e-11	300	200	0	3.55297	0.829022	57.263	-667.984	1513.02	216.672	-311	200	0	6.6765	4.89672	69.266	319.564	-174.57	1299.01	-914	200	0
396	3	-3.88093e-13	-5.71526e-15	6.12048e-13	1.62755e-11	-5.12801e-11	8.34414e-11	300	610	0	7.04133e-13	-4.16281e-14	-1.66554e-12	9.79847e-11	-8.10459e-11	3.29166e-11	300	200	0	3.58061	0.85062	56.7339	-681.524	1523.15	215.814	-311	200	0	6.8751	4.87437	68.4031	285.365	-188.493	1275.39	-914	200	0
396	4	3.73033e-13	-2.03661e-13	-5.23666e-13	-6.19043e-11	-4.39758e-11	-6.64958e-12	300	610	0	9.39498e-13	-1.78582e-13	-1.78598e-12	1.16815e-10	-8.29088e-11	5.68416e-11	300	200	0	3.5986	0.847284	56.2353	-694.753	1542.33	219.106	-311	200	0	6.98881	4.84212	67.117	259.061	-189.248	1243.84	-914	200	0
396	5	7.66168e-13	-2.93189e-13	-1.11421e-12	-9.94734e-11	-3.45331e-11	-5.76547e-11	300	610	0	9.62809e-13	-2.36032e-13	-1.64229e-12	1.13714e-10	-7.40951e-11	6.38203e-11	300	200	0	3.61119	0.814594	55.8059	-705.834	1567.69	226.306	-311	200	0	7.01562	4.82538	65.5891	243.547	-175.575	1210.54	-914	200	0
396	6	9.00855e-13	-3.09707e-13	-1.32091e-12	-1.09214e-10	-2.49869e-11	-8.01063e-11	300	610	0	8.61421e-13	-2.40922e-13	-1.36388e-12	9.83741e-11	-6.01936e-11	6.02238e-11	300	200	0	3.6217	0.757786	55.4833	-715.902	1595.56	236.308	-311	200	0	6.97181	4.83442	64.0859	239.286	-144.017	1180.74	-914	200	0
396	7	8.70889e-13	-2.8228e-13	-1.28226e-12	-1.01793e-10	-1.65191e-11	-8.34642e-11	300	610	0	7.00425e-13	-2.1501e-13	-1.04119e-12	7.78255e-11	-4.50244e-11	5.09758e-11	300	200	0	3.63279	0.688854	55.2823	-728.371	1621.63	247.889	-311	200	0	6.87879	4.87333	62.858	244.396	-92.6721	1157.23	-914	200	0
396	8	7.49829e-13	-2.32855e-13	-1.10716e-12	-8.53905e-11	-9.68113e-12	-7.54438e-11	300	610	0	5.24352e-13	-1.74477e-13	-7.3153e-13	5.67323e-11	-3.09348e-11	3.9581e-11	300	200	0	3.6477	0.620866	55.1778	-745.361	1641.61	260.746	-311	200	0	6.74322	4.94298	62.0619	255.754	-26.6143	1140.41	-914	200	0
396	9	5.90826e-13	-1.76677e-13	-8.74488e-13	-6.5779e-11	-4.59537e-12	-6.18376e-11	300	610	0	3.60602e-13	-1.3037e-13	-4.66272e-13	3.78408e-11	-1.91457e-11	2.83105e-11	300	200	0	3.66786	0.56497	55.1266	-764.93	1652.52	275.491	-311	200	0	6.55733	5.03537	61.7428	273.123	42.4246	1127.41	-914	200	0
397	0	4.28966e-13	-1.23312e-13	-6.36451e-13	-4.66608e-11	-1.12343e-12	-4.66422e-11	300	610	0	2.23461e-13	-8.94678e-14	-2.5817e-13	2.24675e-11	-1.00849e-11	1.84552e-11	300	200	0	3.68961	0.528553	55.1036	-782.006	1653.97	292.534	-311	200	0	6.32114	5.14253	61.8209	301.12	101.587	1111.93	-914	200	0	9.25662	6.12674	118.233	23442.4	76206.6	-5818.56	0	0	0
397	1	2.84761e-13	-7.79285e-14	-4.2371e-13	-3.01057e-11	1.00672e-12	-3.23446e-11	300	610	0	1.1797e-13	-5.52841e-14	-1.07741e-13	1.095e-11	-3.67306e-12	1.05886e-11	300	200	0	3.70568	0.513405	55.1042	-792.124	1648.47	311.07	-311	200	0	6.05307	5.26819	62.0891	346.246	141.636	1087.7	-914	200	0
397	2	1.67899e-13	-4.2544e-14	-2.50878e-13	-1.69979e-11	2.11142e-12	-2.02679e-11	300	610	0	4.32525e-14	-2.90389e-14	-8.40662e-15	3.02243e-12	4.5138e-13	4.80323e-12	300	200	0	3.70895	0.516688	55.1221	-794.309	1640.31	329.165	-311	200	0	5.77624	5.41401	62.3011	412.042	160.9	1052.83	-914	200	0
397	3	8.06919e-14	-1.71273e-14	-1.21597e-13	-7.435e-12	2.49483e-12	-1.0908e-11	300	610	0	-4.86312e-15	-1.0487e-14	4.97082e-14	-1.89588e-12	2.76892e-12	9.04259e-13	300	200	0	3.69573	0.534715	55.1461	-790.503	1633.13	344.718	-311	200	0	5.50795	5.5617	62.3109	495.543	168.095	1009.07	-914	200	0
397	4	2.09313e-14	-4.71933e-16	-3.2769e-14	-1.05036e-12	2.41783e-12	-4.22594e-12	300	610	0	-3.19475e-14	1.42977e-15	7.7195e-14	-4.49763e-12	3.77126e-12	-1.44527e-12	300	200	0	3.6681	0.565571	55.1828	-783.114	1627.79	356.067	-311	200	0	5.26481	5.68515	62.1358	586.937	178.054	957.975	-914	200	0
397	5	-1.59236e-14	9.16035e-15	2.22096e-14	2.74573e-12	2.08529e-12	1.19734e-13	300	610	0	-4.37107e-14	8.11085e-15	8.3795e-14	-5.45728e-12	3.89793e-12	-2.62382e-12	300	200	0	3.63363	0.608117	55.2656	-773.77	1622.98	361.739	-311	200	0	5.06634	5.77068	61.9118	671.493	201.502	901.508	-914	200	0
397	6	-3.5215e-14	1.36063e-14	5.11716e-14	4.60093e-12	1.64548e-12	2.60401e-12	300	610	0	-4.52626e-14	1.09851e-14	7.75992e-14	-5.35839e-12	3.50603e-12	-2.9886e-12	300	200	0	3.60244	0.659669	55.4287	-763.379	1617.91	360.335	-311	200	0	4.93112	5.81477	61.7972	732.824	238.339	845.9	-914	200	0
397	7	-4.2108e-14	1.45403e-14	6.17224e-14	5.11904e-12	1.19643e-12	3.72188e-12	300	610	0	-4.07584e-14	1.1328e-14	6.47851e-14	-4.66267e-12	2.8627e-12	-2.84202e-12	300	200	0	3.58404	0.715224	55.6799	-752.315	1612.94	351.1	-311	200	0	4.87289	5.81161	61.8816	759.214	280.035	800.388	-914	200	0
397	8	-4.10509e-14	1.33437e-14	6.04297e-14	4.80661e-12	7.956e-13	3.92087e-12	300	610	0	-3.33093e-14	1.01745e-14	4.96936e-14	-3.70676e-12	2.15151e-12	-2.4189e-12	300	200	0	3.58477	0.768378	56.0025	-740.93	1607.97	334.634	-311	200	0	4.90082	5.75348	62.1533	750.837	316.536	771.903	-914	200	0
397	9	-3.55488e-14	1.10649e-14	5.24818e-14	4.05391e-12	4.70288e-13	3.5678e-12	300	610	0	-2.50551e-14	8.29831e-15	3.50921e-14	-2.71522e-12	1.4861e-12	-1.88724e-12	300	200	0	3.60634	0.812631	56.3707	-730.137	1602.44	313.161	-311	200	0	5.02043	5.64509	62.5267	720.61	339.393	761.863	-914	200	0
398	0	-2.8147e-14	8.4354e-15	4.1655e-14	3.13781e-12	2.27179e-13	2.93944e-12	300	610	0	-1.73222e-14	6.2302e-15	2.2513e-14	-1.82141e-12	9.26337e-13	-1.35655e-12	300	200	0	3.64657	0.841237	56.7538	-721.027	1595.7	290.15	-311	200	0	5.22615	5.51379	62.8999	683.913	341.669	766.336	-914	200	0	9.25662	6.12674	118.233	23442.4	76206.6	-5818.56	0	0	0
398	1	-2.05355e-14	5.91789e-15	3.04637e-14	2.237e-12	6.03178e-14	2.22771e-12	300	610	0	-1.08109e-14	4.29834e-15	1.25965e-14	-1.09036e-12	4.94059e-13	-8.89693e-13	300	200	0	3.70028	0.846717	57.1166	-714.391	1585.64	269.408	-311	200	0	5.48771	5.39681	63.212	646.567	319.15	779.245	-914	200	0
398	2	-1.3711e-14	3.76488e-15	2.03973e-14	1.45237e-12	-4.28105e-14	1.5529e-12	300	610	0	-5.77825e-15	2.67514e-15	5.39324e-15	-5.40039e-13	1.86616e-13	-5.15201e-13	300	200	0	3.75794	0.82401	57.4243	-711.024	1568.69	253.932	-311	200	0	5.74565	5.31452	63.4733	605.946	272.576	795.769	-914	200	0
398	3	-8.15247e-15	2.07813e-15	1.21777e-14	8.28083e-13	-9.70003e-14	9.79768e-13	300	610	0	-2.19583e-15	1.42294e-15	6.08679e-16	-1.59246e-13	-1.23977e-14	-2.38461e-13	300	200	0	3.80557	0.776015	57.658	-711.514	1542.17	244.891	-311	200	0	5.92576	5.26039	63.7534	560.69	209.656	812.183	-914	200	0
398	4	-3.98463e-15	8.6057e-16	5.99996e-15	3.70422e-13	-1.16592e-13	5.33434e-13	300	610	0	1.25681e-16	5.33335e-16	-2.21478e-15	7.86775e-14	-1.25343e-13	-5.0919e-14	300	200	0	3.82928	0.715217	57.8214	-715.474	1506.09	241.665	-311	200	0	5.97164	5.21733	64.1242	515.733	144.282	824.81	-914	200	0
398	5	-1.11326e-15	5.79306e-17	1.73271e-15	6.31258e-14	-1.13955e-13	2.13216e-13	300	610	0	1.44546e-15	-4.17318e-17	-3.57407e-15	2.06092e-13	-1.75337e-13	6.29796e-14	300	200	0	3.82115	0.658748	57.9289	-721.767	1463.19	243.209	-311	200	0	5.87641	5.17244	64.5855	480.94	89.5986	830.823	-914	200	0
398	6	6.70372e-16	-4.10455e-16	-9.27336e-16	-1.21081e-13	-9.88532e-14	3.68494e-15	300	610	0	2.03193e-15	-3.67392e-16	-3.92948e-15	2.54777e-13	-1.83177e-13	1.20957e-13	300	200	0	3.78187	0.620262	57.994	-729.053	1418.61	249.046	-311	200	0	5.68361	5.11625	65.0663	465.277	49.0285	829.51	-914	200	0
398	7	1.61595e-15	-6.30817e-16	-2.34617e-15	-2.12555e-13	-7.83844e-14	-1.17224e-13	300	610	0	2.12686e-15	-5.10828e-16	-3.66533e-15	2.52393e-13	-1.65845e-13	1.3987e-13	300	200	0	3.71977	0.604705	58.0276	-735.497	1379.29	258.979	-311	200	0	5.45412	5.04399	65.5045	470.747	15.2296	823.087	-914	200	0
398	8	1.96694e-15	-6.82306e-16	-2.88221e-15	-2.39806e-13	-5.72704e-14	-1.72765e-13	300	610	0	1.92787e-15	-5.32393e-16	-3.07646e-15	2.20931e-13	-1.36107e-13	1.34068e-13	300	200	0	3.6476	0.609382	58.0381	-738.572	1351.53	272.746	-311	200	0	5.23328	4.95878	65.8783	493.067	-20.2225	815.437	-914	200	0
398	9	1.93424e-15	-6.30561e-16	-2.84677e-15	-2.26883e-13	-3.83029e-14	-1.84101e-13	300	610	0	1.58361e-15	-4.81318e-16	-2.37109e-15	1.76501e-13	-1.02782e-13	1.14748e-13	300	200	0	3.57708	0.62855	58.0389	-735.992	1338.18	289.946	-311	200	0	5.05027	4.8679	66.155	526.51	-57.4764	809.554	-914	200	0
399	0	1.68483e-15	-5.25632e-16	-2.48699e-15	-1.92403e-13	-2.28308e-14	-1.68668e-13	300	610	0	1.19687e-15	-3.94567e-16	-1.68285e-15	1.29913e-13	-7.13672e-14	8.99591e-14	300	200	0	3.51464	0.656312	58.0536	-727.106	1339.18	309.596	-311	200	0	4.9385	4.78287	66.2927	567.305	-89.731	807.06	-914	200	0	9.3454	5.7556	124.565	24966.5	80010	-5554.69	0	0	0
399	1	1.34055e-15	-4.02634e-16	-1.98362e-15	-1.49639e-13	-1.12131e-14	-1.39686e-13	300	610	0	8.31817e-16	-2.97647e-16	-1.08651e-15	8.7638e-14	-4.47966e-14	6.49812e-14	300	200	0	3.46201	0.686581	58.11	-713.497	1353.91	329.872	-311	200	0	4.93567	4.7224	66.3065	616.671	-109.189	808.326	-914	200	0
399	2	9.82786e-16	-2.83912e-16	-1.45771e-15	-1.07212e-13	-3.19659e-15	-1.06369e-13	300	610	0	5.22756e-16	-2.06435e-16	-6.14097e-16	5.28833e-14	-2.4179e-14	4.28728e-14	300	200	0	3.42021	0.712951	58.2268	-698.168	1380.96	348.48	-311	200	0	5.05939	4.7095	66.2761	680.95	-108.85	811.529	-914	200	0
399	3	6.59914e-16	-1.81803e-16	-9.81545e-16	-7.00353e-14	1.79361e-15	-7.4531e-14	300	610	0	2.82735e-16	-1.29381e-16	-2.6927e-16	2.65961e-14	-9.44207e-15	2.505e-14	300	200	0	3.39289	0.730353	58.404	-683.831	1416.68	363.408	-311	200	0	5.29641	4.76556	66.2917	764.839	-85.4532	813.737	-914	200	0
399	4	3.956e-16	-1.0142e-16	-5.90747e-16	-4.03109e-14	4.4489e-15	-4.73399e-14	300	610	0	1.11025e-16	-6.96533e-17	-3.89075e-17	8.31125e-15	1.56657e-16	1.18162e-14	300	200	0	3.38587	0.736876	58.6209	-672.052	1455.76	373.702	-311	200	0	5.61637	4.89763	66.4161	863.675	-47.912	814.975	-914	200	0
399	5	1.96467e-16	-4.31122e-17	-2.95625e-16	-1.84147e-14	5.44514e-15	-2.60622e-14	300	610	0	-9.36065e-19	-2.70082e-17	9.81786e-17	-3.19253e-15	5.65678e-15	2.79861e-15	300	200	0	3.40277	0.73339	58.8487	-664.033	1493.19	379.417	-311	200	0	5.98493	5.08333	66.6512	964.182	-19.0568	820.861	-914	200	0
399	6	5.85512e-17	-4.44777e-18	-9.06981e-17	-3.62993e-15	5.36873e-15	-1.07213e-14	300	610	0	-6.51969e-17	7.307e-19	1.65291e-16	-9.42602e-15	8.14465e-15	-2.71973e-15	300	200	0	3.44047	0.721636	59.06	-661.115	1525.71	380.932	-311	200	0	6.36694	5.27651	66.9176	1054.6	-22.3063	840.018	-914	200	0
399	7	-2.77244e-17	1.83127e-17	3.79383e-17	5.30335e-15	4.68471e-15	-6.22796e-16	300	610	0	-9.43706e-17	1.65921e-17	1.84171e-16	-1.18861e-14	8.60401e-15	-5.56825e-15	300	200	0	3.48951	0.704121	59.2303	-663.865	1551.84	378.81	-311	200	0	6.72986	5.43538	67.1089	1132.99	-66.5931	878.717	-914	200	0
399	8	-7.40232e-17	2.92155e-17	1.07375e-16	9.80726e-15	3.7329e-15	5.25761e-15	300	610	0	-9.98928e-17	2.37334e-17	1.73068e-16	-1.18835e-14	7.84231e-15	-6.54213e-15	300	200	0	3.53771	0.685961	59.3435	-671.548	1570.33	374.082	-311	200	0	7.0459	5.54526	67.176	1204.16	-143.366	937.804	-914	200	0
399	9	-9.18173e-17	3.20009e-17	1.34496e-16	1.12275e-14	2.7406e-15	8.01172e-15	300	610	0	-9.1158e-17	2.50097e-17	1.4605e-16	-1.04651e-14	6.46936e-15	-6.32208e-15	300	200	0	3.57294	0.674753	59.3984	-682.999	1579.35	368.049	-311	200	0	7.28732	5.61471	67.1399	1269.75	-233.865	1011.52	-914	200	0
400	0	-9.11012e-17	2.9787e-17	1.34053e-16	1.07055e-14	1.84332e-15	8.64e-15	300	610	0	-7.52676e-17	2.27618e-17	1.13103e-16	-8.40195e-15	4.90868e-15	-5.44181e-15	300	200	0	3.58553	0.677806	59.4055	-697.232	1578.32	361.568	-311	200	0	7.42312	5.65933	67.0415	1321.37	-319.743	1085.92	-914	200	0	9.65383	6.5082	126.151	25537.1	81413.7	-6193.9	0	0	0
400	1	-7.98279e-17	2.49628e-17	1.17817e-16	9.12899e-15	1.10767e-15	7.97113e-15	300	610	0	-5.71576e-17	1.87555e-17	8.06759e-17	-6.214e-15	3.42612e-15	-4.2869e-15	300	200	0	3.57134	0.699458	59.3783	-713.067	1570.14	354.511	-311	200	0	7.42549	5.69835	66.9163	1343.65	-388.828	1141.02	-914	200	0
400	2	-6.38288e-17	1.92129e-17	9.44347e-17	7.13418e-15	5.52637e-16	6.6362e-15	300	610	0	-3.99306e-17	1.4216e-17	5.24131e-17	-4.21516e-15	2.16524e-15	-3.11178e-15	300	200	0	3.53374	0.739909	59.3279	-728.914	1559.92	346.276	-311	200	0	7.28518	5.75552	66.8313	1326.19	-432.722	1158.9	-914	200	0
400	3	-4.70201e-17	1.36164e-17	6.97322e-17	5.13668e-15	1.67634e-16	5.07748e-15	300	610	0	-2.52652e-17	9.91107e-18	2.99144e-17	-2.56338e-15	1.18215e-15	-2.06513e-15	300	200	0	3.48239	0.795326	59.2555	-742.933	1552.08	336.953	-311	200	0	7.02717	5.84439	66.9192	1271.89	-444.597	1130.87	-914	200	0
400	4	-3.17499e-17	8.77519e-18	4.72156e-17	3.3758e-15	-7.37104e-17	3.57593e-15	300	610	0	-1.38211e-17	6.25431e-18	1.34122e-17	-1.30807e-15	4.75977e-16	-1.21715e-15	300	200	0	3.42913	0.859148	59.1556	-753.025	1549.2	327.504	-311	200	0	6.70587	5.95035	67.3128	1193.86	-421.624	1059.8	-914	200	0
400	5	-1.9185e-17	4.94554e-18	2.86404e-17	1.9609e-15	-2.03683e-16	2.28627e-15	300	610	0	-5.59344e-18	3.40618e-18	2.32515e-18	-4.30367e-16	1.32133e-17	-5.84487e-16	300	200	0	3.38311	0.923885	59.0312	-756.938	1552.52	318.859	-311	200	0	6.37871	6.03448	68.0301	1107.46	-367.059	959.057	-914	200	0
400	6	-9.67337e-18	2.15404e-18	1.45459e-17	9.13608e-16	-2.54127e-16	1.2722e-15	300	610	0	-1.96065e-19	1.36254e-18	-4.32657e-18	1.25578e-16	-2.54429e-16	-1.5105e-16	300	200	0	3.34861	0.982103	58.895	-752.866	1562.75	311.273	-311	200	0	6.08585	6.05863	68.939	1024.56	-289.261	848.364	-914	200	0
400	7	-3.05137e-18	2.92247e-19	4.70801e-18	2.02543e-16	-2.52832e-16	5.37477e-16	300	610	0	2.93054e-18	2.51016e-20	-7.63515e-18	4.30247e-16	-3.77975e-16	1.16163e-16	300	200	0	3.32657	1.02658	58.7556	-740.461	1578.81	304.339	-311	200	0	5.84692	6.00815	69.7952	952.269	-197.569	747.937	-914	200	0
400	8	1.11976e-18	-8.13035e-19	-1.50961e-18	-2.30433e-16	-2.21943e-16	5.09684e-17	300	610	0	4.37879e-18	-7.46855e-19	-8.62712e-18	5.54121e-16	-4.03945e-16	2.55949e-16	300	200	0	3.31851	1.05046	58.6126	-721.598	1595.65	297.564	-311	200	0	5.66746	5.89529	70.3123	894.187	-97.9488	673.687	-914	200	0
400	9	3.38445e-18	-1.35158e-18	-4.90445e-18	-4.51899e-16	-1.77722e-16	-2.34827e-16	300	610	0	4.6894e-18	-1.10165e-18	-8.16888e-18	5.59277e-16	-3.70715e-16	3.05803e-16	300	200	0	3.32853	1.04732	58.4647	-699.935	1605.66	291.388	-311	200	0	5.54904	5.74595	70.2696	850.488	5.61741	633.459	-914	200	0
401	0	4.28303e-18	-1.50008e-18	-6.27159e-18	-5.25354e-16	-1.31109e-16	-3.71148e-16	300	610	0	4.30889e-18	-1.17429e-18	-6.93148e-18	4.95562e-16	-3.07412e-16	2.98008e-16	300	200	0	3.36051	1.01247	58.3162	-679.432	1603.51	287.587	-311	200	0	5.49374	5.58461	69.6104	818.868	106.299	626.022	-914	200	0	9.65383	6.5082	126.151	25537.1	81413.7	-6193.9	0	0	0
401	1	4.28902e-18	-1.40661e-18	-6.30989e-18	-5.04951e-16	-8.86766e-17	-4.05276e-16	300	610	0	3.57639e-18	-1.07606e-18	-5.39363e-18	3.99845e-16	-2.34364e-16	2.57995e-16	300	200	0	3.41343	0.947214	58.1746	-663.169	1588.52	288.316	-311	200	0	5.50015	5.42955	68.4542	798.223	196.545	643.711	-914	200	0
401	2	3.78111e-18	-1.18517e-18	-5.57962e-18	-4.33018e-16	-5.37077e-17	-3.76579e-16	300	610	0	2.72884e-18	-8.91281e-19	-3.86639e-18	2.97141e-16	-1.64423e-16	2.04231e-16	300	200	0	3.48082	0.863596	58.0465	-653.084	1563.11	294.759	-311	200	0	5.55563	5.29525	67.0179	790.98	274.667	674.735	-914	200	0
401	3	3.03828e-18	-9.16548e-19	-4.49452e-18	-3.40033e-16	-2.7199e-17	-3.15182e-16	300	610	0	1.9162e-18	-6.78781e-19	-2.52733e-18	2.02665e-16	-1.04607e-16	1.48969e-16	300	200	0	3.55488	0.782349	57.944	-649.909	1531.24	306.577	-311	200	0	5.63368	5.18932	65.5089	801.249	342.264	705.059	-914	200	0
401	4	2.24895e-18	-6.52828e-19	-3.33478e-18	-2.46031e-16	-8.71503e-18	-2.42304e-16	300	610	0	1.22051e-18	-4.75677e-19	-1.45611e-18	1.24183e-16	-5.77438e-17	9.9436e-17	300	200	0	3.62844	0.722906	57.8919	-652.902	1498.64	322.014	-311	200	0	5.70309	5.10864	64.0721	827.329	395.701	723.843	-914	200	0
401	5	1.52699e-18	-4.23369e-19	-2.2704e-18	-1.62651e-16	2.95143e-18	-1.71514e-16	300	610	0	6.75004e-19	-3.02189e-19	-6.66608e-19	6.42536e-17	-2.39154e-17	5.91013e-17	300	200	0	3.69269	0.69457	57.9146	-660.056	1472.18	338.185	-311	200	0	5.74191	5.04834	62.8102	854.303	426.097	729.201	-914	200	0
401	6	9.29847e-19	-2.40965e-19	-1.38774e-18	-9.53199e-17	9.30719e-18	-1.10364e-16	300	610	0	2.80889e-19	-1.66413e-19	-1.33206e-19	2.21367e-17	-1.61432e-18	2.88645e-17	300	200	0	3.73771	0.696191	58.0105	-668.943	1457.38	351.662	-311	200	0	5.74769	5.01126	61.8097	860.596	427.014	727.526	-914	200	0
401	7	4.75656e-19	-1.07362e-19	-7.148e-19	-4.52431e-17	1.18518e-17	-6.20481e-17	300	610	0	2.08029e-20	-6.85082e-20	1.89355e-19	-4.71776e-18	1.14002e-17	8.03845e-18	300	200	0	3.75737	0.720407	58.1451	-677.27	1456.96	359.641	-311	200	0	5.73791	5.00129	61.1276	834.547	398.795	727.413	-914	200	0
401	8	1.57808e-19	-1.77469e-20	-2.42672e-19	-1.10573e-17	1.19018e-17	-2.6871e-17	300	610	0	-1.31214e-19	-4.04971e-21	3.52237e-19	-1.95953e-17	1.75237e-17	-4.89391e-18	300	200	0	3.75172	0.757719	58.2674	-683.094	1470.97	361.155	-311	200	0	5.73891	5.0119	60.7775	781.155	346.83	734.735	-914	200	0
401	9	-4.37535e-20	3.58934e-20	5.77117e-20	9.91624e-18	1.05115e-17	-3.44212e-18	300	610	0	-2.02973e-19	3.34936e-20	4.0389e-19	-2.58129e-17	1.89551e-17	-1.17459e-17	300	200	0	3.72503	0.801046	58.3318	-685.686	1496.22	357.185	-311	200	0	5.76856	5.02867	60.7379	715.948	278.3	752.558	-914	200	0
402	0	-1.54425e-19	6.24545e-20	2.23537e-19	2.07927e-17	8.45897e-18	1.04387e-17	300	610	0	-2.20031e-19	5.10859e-20	3.85434e-19	-2.63102e-17	1.75182e-17	-1.42851e-17	300	200	0	3.68285	0.848117	58.312	-686.538	1526.45	349.736	-311	200	0	5.82534	5.0453	60.9612	654.609	199.223	783.198	-914	200	0	9.41146	5.61847	121.986	24143.7	78514.8	-5229.03	0	0	0
402	1	-1.99645e-19	7.02797e-20	2.92227e-19	2.45672e-17	6.27033e-18	1.7175e-17	300	610	0	-2.03605e-19	5.51099e-20	3.2887e-19	-2.34592e-17	1.46035e-17	-1.40418e-17	300	200	0	3.63084	0.898539	58.2012	-688.804	1554.52	341.111	-311	200	0	5.89597	5.07089	61.422	602.854	113.101	826.795	-914	200	0
402	2	-2.01841e-19	6.63997e-20	2.9688e-19	2.38082e-17	4.26438e-18	1.90003e-17	300	610	0	-1.69886e-19	5.0853e-20	2.57138e-19	-1.90232e-17	1.11865e-17	-1.22278e-17	300	200	0	3.57624	0.950053	57.9984	-695.501	1574.66	333.528	-311	200	0	5.969	5.11208	62.1763	554.642	21.6682	877.788	-914	200	0
402	3	-1.79039e-19	5.62524e-20	2.64159e-19	2.05334e-17	2.60264e-18	1.77845e-17	300	610	0	-1.30245e-19	4.23426e-20	1.85239e-19	-1.42046e-17	7.88822e-18	-9.72701e-18	300	200	0	3.52844	0.99866	57.6998	-708.522	1584.37	328.468	-311	200	0	6.03463	5.14952	63.2942	502.721	-75.0164	926.713	-914	200	0
402	4	-1.44583e-19	4.37115e-20	2.13852e-19	1.62024e-17	1.33692e-18	1.49651e-17	300	610	0	-9.19247e-20	3.24012e-20	1.21815e-19	-9.74062e-18	5.05139e-18	-7.12946e-18	300	200	0	3.49656	1.04067	57.3093	-728.864	1585.28	326.227	-311	200	0	6.07986	5.13965	64.7199	447.906	-177.522	966.154	-914	200	0
402	5	-1.07535e-19	3.12896e-20	1.59432e-19	1.17805e-17	4.49797e-19	1.15598e-17	300	610	0	-5.89327e-20	2.28223e-20	7.08262e-20	-6.01272e-18	2.8181e-18	-4.78598e-18	300	200	0	3.48693	1.07351	56.8549	-756.463	1582.32	326.164	-311	200	0	6.08888	5.04023	66.2554	396.158	-283.388	992.686	-914	200	0
402	6	-7.34131e-20	2.04171e-20	1.09134e-19	7.83367e-18	-1.13882e-19	8.22377e-18	300	610	0	-3.29376e-20	1.4594e-20	3.30657e-20	-3.15249e-18	1.19808e-18	-2.86799e-18	300	200	0	3.50294	1.09505	56.3889	-788.916	1581.59	327.115	-311	200	0	6.04368	4.83116	67.6711	351.659	-386.479	1004.66	-914	200	0
402	7	-4.5042e-20	1.17317e-20	6.7204e-20	4.63044e-18	-4.24393e-19	5.32521e-18	300	610	0	-1.40647e-20	8.12308e-21	7.41303e-21	-1.13214e-18	1.23803e-19	-1.4233e-18	300	200	0	3.54483	1.10298	55.9683	-820.701	1587.21	327.754	-311	200	0	5.92821	4.51958	68.8033	313.892	-479.98	1001.37	-914	200	0
402	8	-2.33599e-20	5.33931e-21	3.50838e-20	2.23667e-18	-5.52323e-19	3.02379e-18	300	610	0	-1.53684e-21	3.43417e-21	-8.21983e-21	1.64438e-19	-5.08613e-19	-4.22978e-19	300	200	0	3.60753	1.09565	55.6343	-844.934	1599.56	327.259	-311	200	0	5.74048	4.1435	69.5758	278.427	-557.518	984.021	-914	200	0
402	9	-8.1086e-21	1.02742e-21	1.24334e-20	5.93704e-19	-5.60025e-19	1.34007e-18	300	610	0	5.8493e-21	3.28832e-22	-1.6228e-20	8.90304e-19	-8.11582e-19	2.02586e-19	300	200	0	3.67934	1.07321	55.4053	-856.615	1616.88	325.88	-311	200	0	5.50139	3.77269	69.9587	241.79	-612.965	956.167	-914	200	0
403	0	1.62689e-21	-1.57421e-21	-2.07186e-21	-4.21706e-19	-4.97685e-19	2.12243e-19	300	610	0	9.39859e-21	-1.49579e-21	-1.88975e-20	1.20149e-18	-8.89013e-19	5.38102e-19	300	200	0	3.74499	1.03763	55.2852	-854.209	1638.09	324.593	-311	200	0	5.2443	3.48842	69.9258	207.148	-641.619	922.605	-914	200	0	9.41146	5.61847	121.986	24143.7	78514.8	-5229.03	0	0	0
403	1	7.03035e-21	-2.88233e-21	-1.01647e-20	-9.5524e-19	-4.02506e-19	-4.61507e-19	300	610	0	1.03187e-20	-2.36652e-21	-1.81792e-20	1.23717e-18	-8.2754e-19	6.66852e-19	300	200	0	3.79044	0.992118	55.2756	-839.025	1662.51	324.164	-311	200	0	4.99481	3.34776	69.4721	184.112	-641.183	886.122	-914	200	0
403	2	9.29888e-21	-3.29079e-21	-1.36057e-20	-1.14811e-18	-2.99794e-19	-7.93857e-19	300	610	0	9.61748e-21	-2.585e-21	-1.55989e-20	1.11017e-18	-6.93532e-19	6.61371e-19	300	200	0	3.80656	0.940829	55.3737	-814.192	1687.77	324.93	-311	200	0	4.7676	3.36003	68.6358	182.849	-610.399	845.344	-914	200	0
403	3	9.49452e-21	-3.13329e-21	-1.39621e-20	-1.12211e-18	-2.04996e-19	-8.90295e-19	300	610	0	8.06767e-21	-2.40242e-21	-1.22555e-20	9.04799e-19	-5.33798e-19	5.79368e-19	300	200	0	3.79217	0.889284	55.5602	-783.908	1709.86	327.184	-311	200	0	4.57726	3.48923	67.4803	209.266	-547.611	799.057	-914	200	0
403	4	8.47501e-21	-2.66917e-21	-1.25023e-20	-9.73384e-19	-1.26052e-19	-8.39596e-19	300	610	0	6.21473e-21	-2.01102e-21	-8.87208e-21	6.78844e-19	-3.78316e-19	4.63145e-19	300	200	0	3.75419	0.844678	55.7958	-752.919	1724.93	330.92	-311	200	0	4.43947	3.67174	66.0914	264.638	-453.504	752.259	-914	200	0
403	5	6.87842e-21	-2.08409e-21	-1.01724e-20	-7.7182e-19	-6.56338e-20	-7.10346e-19	300	610	0	4.40843e-21	-1.54621e-21	-5.869e-21	4.67996e-19	-2.43817e-19	3.41104e-19	300	200	0	3.70365	0.814044	56.0365	-726.38	1730.36	335.22	-311	200	0	4.36231	3.83602	64.6057	346.175	-336.019	714.857	-914	200	0
403	6	5.14037e-21	-1.49922e-21	-7.62003e-21	-5.6391e-19	-2.30713e-20	-5.51342e-19	300	610	0	2.8443e-21	-1.09463e-21	-3.44264e-21	2.90971e-19	-1.37418e-19	2.30268e-19	300	200	0	3.65095	0.801046	56.2505	-709.183	1724.83	338.431	-311	200	0	4.33892	3.92636	63.2011	445.714	-210.917	694.887	-914	200	0
403	7	3.52822e-21	-9.84205e-22	-5.24404e-21	-3.7714e-19	4.15073e-21	-3.94189e-19	300	610	0	1.60589e-21	-7.04481e-22	-1.63715e-21	1.545e-19	-5.98594e-20	1.39089e-19	300	200	0	3.60424	0.804944	56.4226	-704.055	1707.82	339.018	-311	200	0	4.35069	3.93361	62.0538	550.01	-96.534	693.445	-914	200	0
403	8	2.18065e-21	-5.70755e-22	-3.25274e-21	-2.24792e-19	1.93072e-20	-2.56837e-19	300	610	0	7.02402e-22	-3.96174e-22	-4.03895e-22	5.76149e-20	-8.13048e-21	7.00828e-20	300	200	0	3.57	0.820903	56.5542	-710.141	1680.02	336.212	-311	200	0	4.38427	3.90745	61.3008	646.09	-7.55951	704.33	-914	200	0
403	9	1.14588e-21	-2.64993e-22	-1.72003e-21	-1.10398e-19	2.57195e-20	-1.47244e-19	300	610	0	9.91963e-23	-1.71678e-22	3.53322e-22	-4.95821e-21	2.25805e-20	2.20519e-20	300	200	0	3.55237	0.839748	56.66	-723.701	1645.33	330.231	-311	200	0	4.44324	3.92388	61.0113	726.706	49.071	717.709	-914	200	0
404	0	4.14323e-22	-5.76007e-23	-6.33729e-22	-3.1465e-20	2.63399e-20	-6.66786e-20	300	610	0	-2.59444e-22	-2.21357e-23	7.4656e-22	-4.03436e-20	3.75456e-20	-8.19268e-21	300	200	0	3.5507	0.850067	56.7557	-739.652	1611.02	322.326	-311	200	0	4.54058	4.03183	61.1773	789.463	75.4078	724.761	-914	200	0	8.57654	5.0181	120.452	23938.9	77559.4	-4753.27	0	0	0
404	1	-5.56868e-23	6.85071e-23	6.63991e-23	1.7669e-20	2.35562e-20	-1.24076e-20	300	610	0	-4.34713e-22	6.6483e-23	8.83644e-22	-5.58784e-20	4.16735e-20	-2.46051e-20	300	200	0	3.55902	0.844151	56.8363	-752.778	1583.89	314.448	-311	200	0	4.69124	4.22612	61.7287	832.217	79.1156	722.257	-914	200	0
404	2	-3.1928e-22	1.32845e-22	4.61022e-22	4.38121e-20	1.91472e-20	2.02749e-20	300	610	0	-4.83655e-22	1.09508e-22	8.57108e-22	-5.81481e-20	3.90783e-20	-3.11079e-20	300	200	0	3.56952	0.823099	56.8763	-759.121	1566.73	308.392	-311	200	0	4.91037	4.45889	62.5501	850.394	68.0886	715.036	-914	200	0
404	3	-4.32767e-22	1.53998e-22	6.32946e-22	5.36196e-20	1.43295e-20	3.66485e-20	300	610	0	-4.54131e-22	1.21189e-22	7.39663e-22	-5.25204e-20	3.29271e-20	-3.11378e-20	300	200	0	3.57767	0.795931	56.8597	-757.077	1558.47	305.129	-311	200	0	5.2003	4.67224	63.4953	838.08	47.3692	711.117	-914	200	0
404	4	-4.4642e-22	1.47799e-22	6.56331e-22	5.28657e-20	9.85103e-21	4.1693e-20	300	610	0	-3.83012e-22	1.13457e-22	5.83951e-22	-4.3023e-20	2.54647e-20	-2.74426e-20	300	200	0	3.58495	0.773463	56.8039	-747.153	1556.1	304.97	-311	200	0	5.53722	4.83055	64.4041	793.056	18.0333	713.656	-914	200	0
404	5	-4.01045e-22	1.26614e-22	5.91525e-22	4.61293e-20	6.10167e-21	3.96226e-20	300	610	0	-2.96457e-22	9.54837e-23	4.24803e-22	-3.2433e-20	1.81381e-20	-2.20462e-20	300	200	0	3.59645	0.762561	56.7504	-731.019	1556.39	308.099	-311	200	0	5.88222	4.92939	65.1282	721.616	-22.232	719.937	-914	200	0
404	6	-3.27143e-22	9.9338e-23	4.8374e-22	3.67564e-20	3.21849e-21	3.37081e-20	300	610	0	-2.11348e-22	7.37662e-23	2.82653e-22	-2.24774e-20	1.17632e-20	-1.63151e-20	300	200	0	3.61504	0.764112	56.7379	-711.122	1557.43	314.721	-311	200	0	6.20174	4.97606	65.5732	637.009	-75.9715	726.449	-914	200	0
404	7	-2.45648e-22	7.1812e-23	3.64095e-22	2.69852e-20	1.17709e-21	2.62888e-20	300	610	0	-1.37216e-22	5.24849e-23	1.67224e-22	-1.40736e-20	6.69546e-21	-1.10748e-20	300	200	0	3.63908	0.77396	56.7803	-690.565	1559.39	324.664	-311	200	0	6.4706	4.9734	65.7474	554.423	-141.522	732.158	-914	200	0
404	8	-1.69506e-22	4.74241e-23	2.51896e-22	1.81499e-20	-1.36963e-22	1.88887e-20	300	610	0	-7.82338e-23	3.39917e-23	8.09213e-23	-7.56389e-21	2.98349e-21	-6.74149e-21	300	200	0	3.66546	0.786327	56.8692	-672.356	1564.05	336.728	-311	200	0	6.66418	4.92452	65.7651	487.735	-211.564	737.349	-914	200	0
404	9	-1.05518e-22	2.77481e-23	1.57354e-22	1.09061e-20	-8.76148e-22	1.23821e-20	300	610	0	-3.49948e-23	1.93063e-23	2.16534e-23	-2.91931e-21	4.93585e-22	-3.4463e-21	300	200	0	3.6918	0.797727	56.991	-658.133	1572.93	348.656	-311	200	0	6.76238	4.83359	65.7677	445.804	-278.853	742.437	-914	200	0
405	0	-5.61479e-23	1.31271e-23	8.4237e-23	5.44099e-21	-1.19668e-21	7.16478e-21	300	610	0	-5.96213e-24	8.56114e-24	-1.50044e-23	9.91501e-23	-9.9684e-22	-1.14084e-21	300	200	0	3.71597	0.807458	57.1364	-647.372	1585.21	358.516	-311	200	0	6.76071	4.69324	65.8264	428.695	-344.155	750.082	-914	200	0	9.7942	5.64112	124.792	24740.7	80185.8	-5311.99	0	0	0
405	1	-2.10682e-23	3.15564e-24	3.21549e-23	1.65012e-21	-1.2383e-21	3.31087e-21	300	610	0	1.1441e-23	1.36249e-24	-3.42919e-23	1.8228e-21	-1.73491e-21	3.20707e-22	300	200	0	3.73581	0.815601	57.3023	-638.127	1597.8	366.392	-311	200	0	6.66722	4.48566	65.9244	427.637	-414.641	765.826	-914	200	0
405	2	1.61278e-24	-2.95369e-24	-1.62338e-24	-7.26179e-22	-1.11459e-21	7.00329e-22	300	610	0	2.0083e-23	-2.93883e-24	-4.12929e-23	2.59649e-21	-1.95242e-21	1.12279e-21	300	200	0	3.75038	0.822639	57.491	-628.85	1608.12	374.25	-311	200	0	6.4932	4.20764	66.0036	428.866	-493.458	793.51	-914	200	0
405	3	1.4461e-23	-6.11411e-24	-2.08507e-23	-2.00586e-21	-9.1058e-22	-8.84104e-22	300	610	0	2.26573e-23	-5.06149e-24	-4.03949e-23	2.73175e-21	-1.8447e-21	1.45008e-21	300	200	0	3.76133	0.830587	57.7057	-619.542	1615.57	383.962	-311	200	0	6.25982	3.89233	66.0066	420.79	-573.761	830.749	-914	200	0
405	4	2.01239e-23	-7.20224e-24	-2.94196e-23	-2.50246e-21	-6.84718e-22	-1.68967e-21	300	610	0	2.1436e-23	-5.67847e-24	-3.50626e-23	2.48383e-21	-1.56284e-21	1.46537e-21	300	200	0	3.7715	0.842879	57.9475	-611.448	1620.54	395.581	-311	200	0	6.00571	3.60576	65.9061	400.402	-640.99	869.872	-914	200	0
405	5	2.09806e-23	-6.96917e-24	-3.08387e-23	-2.48963e-21	-4.73223e-22	-1.95138e-21	300	610	0	1.81782e-23	-5.35618e-24	-2.78164e-23	2.04515e-21	-1.21445e-21	1.29945e-21	300	200	0	3.78157	0.862228	58.2172	-605.41	1623.61	407.29	-311	200	0	5.77296	3.42937	65.7302	371.672	-676.55	903.443	-914	200	0
405	6	1.89717e-23	-6.00427e-24	-2.79779e-23	-2.18543e-21	-2.95204e-22	-1.8692e-21	300	610	0	1.41378e-23	-4.53229e-24	-2.03338e-23	1.5491e-21	-8.69346e-22	1.04913e-21	300	200	0	3.78963	0.889047	58.5083	-600.299	1624.96	416.902	-311	200	0	5.5898	3.44186	65.5622	338.936	-661.205	929.289	-914	200	0
405	7	1.55548e-23	-4.73364e-24	-2.29975e-23	-1.74997e-21	-1.57657e-22	-1.59909e-21	300	610	0	1.01292e-23	-3.51823e-24	-1.36073e-23	1.0792e-21	-5.67282e-22	7.80127e-22	300	200	0	3.79498	0.922246	58.7983	-593.663	1623.32	423.407	-311	200	0	5.47173	3.69343	65.5115	305.779	-581.975	949.341	-914	200	0
405	8	1.17357e-23	-3.43872e-24	-1.73922e-23	-1.29097e-21	-5.97784e-23	-1.25314e-21	300	610	0	6.61676e-24	-2.51573e-24	-8.11761e-24	6.80367e-22	-3.25976e-22	5.32451e-22	300	200	0	3.79979	0.959593	59.0563	-583.649	1615.72	426.976	-311	200	0	5.42984	4.17756	65.6758	279.5	-441.345	963.365	-914	200	0
405	9	8.14069e-24	-2.28422e-24	-1.20958e-23	-8.7315e-22	3.62247e-24	-9.04829e-22	300	610	0	3.80841e-24	-1.63941e-24	-3.99347e-24	3.69938e-22	-1.48372e-22	3.26568e-22	300	200	0	3.8054	0.995846	59.2617	-569.681	1599.97	427.749	-311	200	0	5.47054	4.82683	66.1126	271.103	-259.83	966.922	-914	200	0
406	0	5.10314e-24	-1.34809e-24	-7.60865e-24	-5.28828e-22	3.9641e-23	-5.96688e-22	300	610	0	1.73969e-24	-9.40103e-25	-1.14617e-24	1.47351e-22	-2.85688e-23	1.6926e-22	300	200	0	3.80912	1.02254	59.4045	-552.278	1577.65	425.119	-311	200	0	5.58599	5.53982	66.8363	288.067	-66.2334	956.484	-914	200	0	9.7942	5.64112	124.792	24740.7	80185.8	-5311.99	0	0	0
406	1	2.74824e-24	-6.49131e-25	-4.12166e-24	-2.67813e-22	5.56215e-23	-3.4838e-22	300	610	0	3.42866e-25	-4.25952e-25	6.27552e-25	1.80539e-24	4.37187e-23	5.8636e-23	300	200	0	3.80513	1.03301	59.4715	-533.024	1554.12	418.252	-311	200	0	5.74176	6.21398	67.828	328.567	115.744	932.651	-914	200	0
406	2	1.06659e-24	-1.69856e-25	-1.62544e-24	-8.58138e-23	5.81758e-23	-1.64077e-22	300	610	0	-5.01117e-25	-7.95559e-26	1.57253e-24	-8.20915e-23	8.00683e-23	-1.19583e-23	300	200	0	3.78772	1.02776	59.4432	-514.467	1534.58	407.059	-311	200	0	5.87742	6.76012	69.02	382.989	270.425	896.739	-914	200	0
406	3	-2.74866e-26	1.25971e-25	3.56879e-27	2.9059e-23	5.27065e-23	-3.85471e-23	300	610	0	-9.26617e-25	1.29091e-25	1.92837e-24	-1.20541e-22	9.14214e-23	-5.11206e-23	300	200	0	3.75637	1.01246	59.3086	-500.344	1520.23	392.588	-311	200	0	5.93203	7.10425	70.2794	439.979	384.524	847.845	-914	200	0
406	4	-6.53291e-25	2.81058e-25	9.39828e-25	9.16463e-23	4.32772e-23	3.82254e-23	300	610	0	-1.06078e-24	2.33662e-25	1.90304e-24	-1.28275e-22	8.70491e-23	-6.7542e-23	300	200	0	3.71868	0.991436	59.0764	-495.568	1508.74	376.724	-311	200	0	5.87781	7.19358	71.441	491.273	446.101	786.456	-914	200	0
406	5	-9.35236e-25	3.36737e-25	1.36629e-24	1.16717e-22	3.26974e-23	7.78115e-23	300	610	0	-1.01144e-24	2.65925e-25	1.66158e-24	-1.17428e-22	7.41564e-23	-6.89306e-23	300	200	0	3.68602	0.96558	58.7668	-504.487	1498.24	361.663	-311	200	0	5.73185	7.00945	72.3707	530.118	448.032	719.856	-914	200	0
406	6	-9.85835e-25	3.2862e-25	1.44895e-24	1.17238e-22	2.27207e-23	9.12969e-23	300	610	0	-8.62488e-25	2.52768e-25	1.32464e-24	-9.71889e-23	5.79017e-23	-6.15106e-23	300	200	0	3.66595	0.934769	58.3969	-528.487	1489.3	349.401	-311	200	0	5.5391	6.57993	72.9884	546.518	391.03	660.383	-914	200	0
406	7	-8.97336e-25	2.84784e-25	1.3243e-24	1.03594e-22	1.42851e-23	8.81662e-23	300	610	0	-6.74017e-25	2.15062e-25	9.72953e-25	-7.39626e-23	4.16515e-23	-4.9911e-23	300	200	0	3.65936	0.899752	57.9823	-565.665	1482.76	341.35	-311	200	0	5.34482	5.98273	73.2498	529.463	289.101	617.363	-914	200	0
406	8	-7.39338e-25	2.2562e-25	1.09557e-24	8.34461e-23	7.74772e-24	7.58523e-23	300	610	0	-4.853e-25	1.67734e-25	6.54714e-25	-5.17867e-23	2.73408e-23	-3.72914e-23	300	200	0	3.66296	0.862436	57.5541	-612.577	1476.63	338.104	-311	200	0	5.17692	5.33216	73.1388	475.586	172.105	593.259	-914	200	0
406	9	-5.6011e-25	1.64671e-25	8.34508e-25	6.19749e-23	3.08897e-24	5.97218e-23	300	610	0	-3.18947e-25	1.20514e-25	3.93634e-25	-3.28574e-23	1.58506e-23	-2.55904e-23	300	200	0	3.67254	0.825202	57.1704	-665.552	1466.83	339.083	-311	200	0	5.0463	4.75181	72.6825	394.825	75.3699	588.206	-914	200	0
407	0	-3.89907e-25	1.09923e-25	5.86205e-25	4.23142e-23	7.45508e-26	4.33131e-23	300	610	0	-1.85294e-25	7.89828e-26	1.96534e-25	-1.80506e-23	7.35143e-24	-1.58131e-23	300	200	0	3.6837	0.790658	56.9017	-720.796	1451.05	342.216	-311	200	0	4.95854	4.33685	71.9449	309.04	22.2763	604.053	-914	200	0	9.05708	5.84674	126.414	24903.6	82291.1	-5551.42	0	0	0
407	1	-2.45023e-25	6.52117e-26	3.74951e-25	2.60432e-23	-1.62652e-24	2.86916e-23	300	610	0	-8.63838e-26	4.56704e-26	5.97121e-26	-7.37889e-24	1.58479e-24	-8.30827e-24	300	200	0	3.69138	0.762779	56.7866	-774.152	1430.56	344.843	-311	200	0	4.9262	4.12014	70.9897	242.958	13.0687	641.013	-914	200	0
407	2	-1.31801e-25	3.15348e-26	2.10085e-25	1.36531e-23	-2.36333e-24	1.683e-23	300	610	0	-1.92524e-26	2.10537e-26	-2.61382e-26	-3.57359e-25	-1.92333e-24	-3.00545e-24	300	200	0	3.69232	0.746859	56.8049	-820.729	1408.33	345.654	-311	200	0	4.9688	4.0685	69.848	210.469	25.4833	693.392	-914	200	0
407	3	-5.01339e-26	8.13919e-27	9.11046e-26	4.94315e-24	-2.45665e-24	7.95707e-24	300	610	0	2.15946e-26	4.37282e-27	-7.24289e-26	3.72638e-24	-3.71402e-24	3.983e-25	300	200	0	3.68797	0.746511	56.9045	-854.865	1387.83	345.332	-311	200	0	5.09314	4.11659	68.5303	207.448	27.935	752.17	-914	200	0
407	4	3.73367e-27	-6.63443e-27	1.17452e-26	-6.70315e-25	-2.17679e-24	1.84894e-24	300	610	0	4.24521e-26	-5.75097e-27	-9.04152e-26	5.62987e-24	-4.30208e-24	2.30374e-24	300	200	0	3.68264	0.761267	57.0442	-871.735	1373.68	345.133	-311	200	0	5.27431	4.20706	67.0817	220.015	-3.76548	810.005	-914	200	0
407	5	3.51403e-26	-1.47532e-26	-3.69995e-26	-3.93151e-24	-1.73795e-24	-1.94934e-24	300	610	0	4.93282e-26	-1.08854e-26	-8.99116e-26	6.04549e-24	-4.12531e-24	3.12031e-24	300	200	0	3.67854	0.787422	57.2062	-870.273	1370.42	345.446	-311	200	0	5.46414	4.30485	65.6194	238.679	-78.9337	861.413	-914	200	0
407	6	4.961e-26	-1.81026e-26	-6.4805e-26	-5.59716e-24	-1.30246e-24	-3.96694e-24	300	610	0	4.73541e-26	-1.25179e-26	-7.87256e-26	5.54482e-24	-3.52464e-24	3.21394e-24	300	200	0	3.67306	0.819528	57.3788	-854.653	1379.71	345.684	-311	200	0	5.61694	4.39367	64.2943	259.99	-190.606	900.161	-914	200	0
407	7	5.20073e-26	-1.82621e-26	-8.06907e-26	-6.34649e-24	-9.89633e-25	-4.70688e-24	300	610	0	4.05513e-26	-1.19098e-26	-6.25739e-26	4.5613e-24	-2.74423e-24	2.88236e-24	300	200	0	3.66038	0.851104	57.5461	-832.608	1399.4	344.993	-311	200	0	5.70638	4.47244	63.2121	279.201	-316.657	919.758	-914	200	0
407	8	4.61194e-26	-1.64033e-26	-9.22211e-26	-6.73169e-24	-8.85089e-25	-4.58986e-24	300	610	0	3.18299e-26	-1.00408e-26	-4.52883e-26	3.39726e-24	-1.94333e-24	2.34912e-24	300	200	0	3.63672	0.876312	57.6964	-812.138	1424.68	343.085	-311	200	0	5.72925	4.54676	62.3941	290.144	-431.336	917.901	-914	200	0
407	9	3.45502e-26	-1.32711e-26	-1.0502e-25	-7.15253e-24	-1.04739e-24	-3.93084e-24	300	610	0	2.31211e-26	-7.61171e-27	-2.91676e-26	2.24447e-24	-1.21359e-24	1.76896e-24	300	200	0	3.60472	0.891491	57.8232	-798.938	1449.76	340.696	-311	200	0	5.70185	4.61822	61.7975	290.412	-519.801	899.534	-914	200	0
408	0	1.88336e-26	-9.22062e-27	-1.22414e-25	-7.84194e-24	-1.50992e-24	-2.93796e-24	300	610	0	1.55693e-26	-5.08205e-27	-1.53764e-26	1.21061e-24	-5.9775e-25	1.23916e-24	300	200	0	3.57313	0.893869	57.9075	-795.325	1469.63	339.359	-311	200	0	5.65088	4.68453	61.3682	281.944	-577.587	874.239	-914	200	0	9.51421	6.46373	119.446	23544.8	76289.6	-5920.85	0	0	0
408	1	-2.99491e-28	-4.29024e-27	-1.4508e-25	-8.85266e-24	-2.27647e-24	-1.72635e-24	300	610	0	9.73285e-27	-2.72436e-27	-4.32954e-27	3.46357e-25	-1.07123e-25	8.1261e-25	300	200	0	3.55123	0.880891	57.9093	-800.36	1481.39	340.602	-311	200	0	5.60482	4.74784	61.0862	267.53	-601.24	851.838	-914	200	0
408	2	-2.25415e-26	1.69872e-27	-1.70599e-25	-1.00396e-23	-3.30971e-24	-3.41183e-25	300	610	0	5.76383e-27	-6.83431e-28	3.97226e-27	-3.29612e-25	2.63299e-25	5.10316e-25	300	200	0	3.54268	0.854148	57.7934	-810.587	1484.17	345	-311	200	0	5.59167	4.82039	60.9664	249.314	-588.447	840.902	-914	200	0
408	3	-4.75389e-26	9.01796e-27	-1.92932e-25	-1.10367e-23	-4.51277e-24	1.2129e-24	300	610	0	3.55077e-27	9.67227e-28	9.66928e-27	-8.09519e-25	5.22656e-25	3.31644e-25	300	200	0	3.5446	0.821958	57.5599	-821.135	1478.76	351.742	-311	200	0	5.63461	4.92192	61.0358	231.197	-543.967	849.056	-914	200	0
408	4	-7.43471e-26	1.78807e-26	-2.01862e-25	-1.12318e-23	-5.70484e-24	2.93761e-24	300	610	0	2.81795e-27	2.17582e-27	1.28358e-26	-1.07986e-24	6.74955e-25	2.61815e-25	300	200	0	3.55291	0.795159	57.2463	-827.138	1467.76	359.263	-311	200	0	5.73793	5.07139	61.3283	221.598	-476.516	882.905	-914	200	0
408	5	-1.00824e-25	2.82582e-26	-1.82567e-25	-9.75005e-24	-6.59366e-24	4.80255e-24	300	610	0	3.18355e-27	2.87211e-27	1.33383e-26	-1.10971e-24	7.12603e-25	2.7651e-25	300	200	0	3.56814	0.781377	56.9081	-825.231	1454.34	366.263	-311	200	0	5.8784	5.27849	61.8698	232.775	-388.949	945.753	-914	200	0
408	6	-1.22992e-25	3.96608e-26	-1.15585e-25	-5.45955e-24	-6.74969e-24	6.70296e-24	300	610	0	4.18252e-27	2.93839e-27	1.07588e-26	-8.44414e-25	6.12737e-25	3.43889e-25	300	200	0	3.5939	0.782952	56.6002	-814.807	1440.13	371.925	-311	200	0	6.0198	5.53583	62.6224	274.355	-276.928	1033.1	-914	200	0
408	7	-1.34436e-25	5.08877e-26	2.24743e-26	2.97795e-24	-5.58944e-24	8.41493e-24	300	610	0	5.26327e-27	2.19375e-27	4.38781e-27	-2.05534e-25	3.36576e-25	4.24626e-25	300	200	0	3.6295	0.796824	56.3551	-798.383	1425.74	375.327	-311	200	0	6.13531	5.81404	63.445	344.332	-139.701	1130.47	-914	200	0
408	8	-1.25832e-25	5.97596e-26	2.56976e-25	1.69844e-23	-2.3788e-24	9.55114e-24	300	610	0	5.76978e-27	3.94636e-28	-6.70344e-27	9.01628e-25	-1.67629e-25	4.70726e-25	300	200	0	3.66677	0.814465	56.1751	-780.418	1413.13	375.133	-311	200	0	6.20858	6.06724	64.1174	428.116	9.38179	1217.62	-914	200	0
408	9	-8.47799e-26	6.28683e-26	6.11538e-25	3.78393e-23	3.72916e-24	9.52335e-24	300	610	0	4.92302e-27	-2.74369e-27	-2.34938e-26	2.57106e-24	-9.57132e-25	4.24126e-25	300	200	0	3.69459	0.823555	56.0493	-764.912	1406.35	370.253	-311	200	0	6.22278	6.25361	64.4404	508.759	143.832	1276.78	-914	200	0
409	0	3.82989e-27	5.53993e-26	1.10194e-24	6.63175e-23	1.36044e-23	7.52158e-24	300	610	0	1.81805e-27	-7.49918e-27	-4.67259e-26	4.86752e-24	-2.08151e-24	2.1627e-25	300	200	0	3.70522	0.81356	55.9737	-753.4	1409.24	360.739	-311	200	0	6.16704	6.35876	64.3694	576.702	236.47	1298.48	-914	200	0	9.51421	6.46373	119.446	23544.8	76289.6	-5920.85	0	0	0
409	1	1.56615e-25	3.11145e-26	1.72718e-24	1.02164e-22	2.7978e-23	2.52478e-24	300	610	0	-4.5439e-27	-1.4062e-26	-7.6482e-26	7.78443e-24	-3.56255e-24	-2.2989e-25	300	200	0	3.69969	0.782765	55.9523	-745.119	1422.29	347.876	-311	200	0	6.05539	6.39347	64.0383	629.588	273.021	1282.48	-914	200	0
409	2	3.89307e-25	-1.73857e-26	2.45731e-24	1.43394e-22	4.71894e-23	-6.63699e-24	300	610	0	-1.51663e-26	-2.24144e-26	-1.11608e-25	1.11872e-23	-5.36615e-24	-9.93802e-25	300	200	0	3.68936	0.739918	55.9911	-739.169	1442.16	333.523	-311	200	0	5.92698	6.36865	63.6392	667.022	255.869	1236.93	-914	200	0
409	3	7.12773e-25	-9.79712e-26	3.21841e-24	1.85429e-22	7.08261e-23	-2.11447e-23	300	610	0	-3.08875e-26	-3.21691e-26	-1.48994e-25	1.47428e-23	-7.36616e-24	-2.1453e-24	300	200	0	3.68882	0.698459	56.0941	-736.275	1464.48	319.579	-311	200	0	5.8197	6.28812	63.3125	688.9	197.984	1175.85	-914	200	0
409	4	1.12714e-24	-2.17685e-25	3.87542e-24	2.20136e-22	9.72545e-23	-4.19489e-23	300	610	0	-5.2108e-26	-4.23672e-26	-1.82741e-25	1.78398e-23	-9.30133e-24	-3.72487e-24	300	200	0	3.70554	0.669886	56.2553	-738.427	1486.8	307.846	-311	200	0	5.74415	6.16726	63.1362	696.469	115.358	1113.46	-914	200	0
409	5	1.61378e-24	-3.80665e-25	4.21501e-24	2.34889e-22	1.23055e-22	-6.93999e-23	300	610	0	-7.83966e-26	-5.12489e-26	-2.03312e-25	1.95077e-23	-1.07291e-23	-5.71465e-24	300	200	0	3.73804	0.660767	56.4522	-746.772	1509.16	299.639	-311	200	0	5.68517	6.03766	63.1304	690.695	23.5244	1059.47	-914	200	0
409	6	2.12532e-24	-5.85131e-25	3.93193e-24	2.11864e-22	1.42413e-22	-1.02729e-22	300	610	0	-1.07971e-25	-5.60235e-26	-1.96816e-25	1.83529e-23	-1.09832e-23	-7.99963e-24	300	200	0	3.78034	0.67109	56.6529	-759.842	1532.18	295.083	-311	200	0	5.62334	5.92135	63.235	670.864	-62.3576	1018.52	-914	200	0
409	7	2.57416e-24	-8.1938e-25	2.62445e-24	1.279e-22	1.46548e-22	-1.39377e-22	300	610	0	-1.37071e-25	-5.26837e-26	-1.44669e-25	1.25343e-23	-9.14659e-24	-1.03199e-23	300	200	0	3.82473	0.693963	56.8379	-774.376	1554.06	293.209	-311	200	0	5.55103	5.81168	63.3325	638.354	-127.349	991.743	-914	200	0
409	8	2.82095e-24	-1.05687e-24	-1.93722e-25	-4.46519e-23	1.23351e-22	-1.74207e-22	300	610	0	-1.59271e-25	-3.59377e-26	-2.39844e-26	-1.8541e-25	-4.05665e-24	-1.22172e-23	300	200	0	3.86315	0.719252	57.0135	-787.803	1570.4	292.961	-311	200	0	5.47014	5.69033	63.32	598.802	-160.92	977.801	-914	200	0
409	9	2.66518e-24	-1.25078e-24	-5.05509e-24	-3.35506e-22	5.74231e-23	-1.98657e-22	300	610	0	-1.64844e-25	6.43243e-28	1.90851e-25	-2.2268e-23	5.63527e-24	-1.29835e-23	300	200	0	3.88928	0.738809	57.2005	-799.007	1578.04	293.91	-311	200	0	5.38328	5.55254	63.1372	557.241	-165.551	973.528	-914	200	0
410	0	1.8416e-24	-1.32867e-24	-1.24621e-23	-7.71809e-22	-6.91522e-23	-1.99987e-22	300	610	0	-1.4033e-25	6.41311e-26	5.24882e-25	-5.60549e-23	2.13212e-23	-1.16227e-23	300	200	0	3.90027	0.74913	57.4091	-807.106	1577.68	296.256	-311	200	0	5.29439	5.40914	62.751	516.071	-159.423	974.86	-914	200	0	9.37537	6.12328	119.534	23645.5	75742.9	-5771.55	0	0	0
410	1	2.72897e-26	-1.18862e-24	-2.27608e-23	-1.37062e-21	-2.74963e-22	-1.6083e-22	300	610	0	-6.85643e-26	1.61249e-25	9.9696e-25	-1.03192e-22	4.41797e-23	-6.84394e-24	300	200	0	3.89712	0.751224	57.6293	-811.039	1572.23	300.582	-311	200	0	5.21326	5.27639	62.1639	480.534	-164.706	978.158	-914	200	0
410	2	-3.13393e-24	-6.98577e-25	-3.59533e-23	-2.1279e-21	-5.75909e-22	-5.93762e-23	300	610	0	7.05016e-26	2.9672e-25	1.61125e-24	-1.63776e-22	7.47736e-23	2.88872e-24	300	200	0	3.88342	0.749592	57.8375	-810.362	1564.79	307.201	-311	200	0	5.15406	5.16697	61.4321	458.12	-192.226	979.75	-914	200	0
410	3	-7.98228e-24	2.98601e-25	-5.14433e-23	-3.00377e-21	-9.79914e-22	1.2939e-22	300	610	0	2.9778e-25	4.70805e-25	2.34553e-24	-2.35183e-22	1.12478e-22	1.92192e-23	300	200	0	3.86254	0.749914	58.0057	-805.604	1558.14	315.17	-311	200	0	5.13452	5.08689	60.6737	449.102	-238.946	973.823	-914	200	0
410	4	-1.47596e-23	1.97104e-24	-6.77171e-23	-3.90427e-21	-1.47939e-21	4.30874e-22	300	610	0	6.31349e-25	6.75953e-25	3.13622e-24	-3.10609e-22	1.54731e-22	4.36384e-23	300	200	0	3.83552	0.756163	58.1109	-797.996	1554.13	322.076	-311	200	0	5.17437	5.04218	60.0634	446.327	-295.55	954.112	-914	200	0
410	5	-2.34867e-23	4.47115e-24	-8.19797e-23	-4.66089e-21	-2.04135e-21	8.65886e-22	300	610	0	1.08061e-24	8.92588e-25	3.8611e-24	-3.77385e-22	1.96134e-22	7.70621e-23	300	200	0	3.80261	0.771101	58.1467	-789.598	1553.18	325.222	-311	200	0	5.28447	5.0417	59.7835	446.619	-352.61	919.825	-914	200	0
410	6	-3.37951e-23	7.89236e-24	-8.97865e-23	-5.01036e-21	-2.59544e-21	1.44294e-21	300	610	0	1.63793e-24	1.08428e-24	4.3212e-24	-4.15269e-22	2.27473e-22	1.19216e-22	300	200	0	3.76673	0.798494	58.1267	-783.29	1554.56	323.208	-311	200	0	5.45783	5.08554	59.9389	454.264	-403.983	877.736	-914	200	0
410	7	-4.47163e-23	1.22062e-23	-8.47462e-23	-4.5792e-21	-3.02095e-21	2.14737e-21	300	610	0	2.26762e-24	1.19284e-24	4.22535e-24	-3.95048e-22	2.34811e-22	1.67812e-22	300	200	0	3.73285	0.841419	58.0744	-780.914	1557.19	316.436	-311	200	0	5.67651	5.15367	60.496	472.662	-447.136	837.15	-914	200	0
410	8	-5.44387e-23	1.7178e-23	-5.84062e-23	-2.87973e-21	-3.13459e-21	2.92729e-21	300	610	0	2.8926e-24	1.13431e-24	3.18246e-24	-2.77957e-22	1.98882e-22	2.17536e-22	300	200	0	3.70443	0.897937	58.0138	-781	1560.32	306.558	-311	200	0	5.91896	5.21155	61.2845	500.154	-477.938	804.246	-914	200	0
410	9	-6.006e-23	2.22632e-23	-4.82187e-25	6.73276e-22	-2.68225e-21	3.67677e-21	300	610	0	3.37979e-24	7.97279e-25	7.08651e-25	-1.6665e-23	9.51494e-23	2.58911e-22	300	200	0	3.68221	0.959182	57.9689	-779.894	1563.74	295.795	-311	200	0	6.15347	5.23113	62.0732	535.011	-486.694	781.23	-914	200	0
411	0	-5.73825e-23	2.64912e-23	1.00364e-22	6.71332e-21	-1.33929e-21	4.21788e-21	300	610	0	3.5263e-24	4.57668e-26	-3.74094e-24	4.4125e-22	-1.05e-22	2.77184e-22	300	200	0	3.66565	1.01179	57.9643	-775.114	1567.51	286.29	-311	200	0	6.33701	5.21071	62.6991	577.653	-463.034	768.051	-914	200	0	9.37537	6.12328	119.534	23645.5	75742.9	-5771.55	0	0	0
411	1	-4.08266e-23	2.83515e-23	2.54951e-22	1.58265e-20	1.27422e-21	4.28437e-21	300	610	0	3.04988e-24	-1.27081e-24	-1.07043e-23	1.14619e-21	-4.31343e-22	2.51488e-22	300	200	0	3.65454	1.0435	58.0134	-766.4	1571.51	279.472	-311	200	0	6.43395	5.17822	63.1609	625.974	-404.118	763.116	-914	200	0
411	2	-3.56516e-24	2.5708e-23	4.70952e-22	2.83951e-20	5.5556e-21	3.5116e-21	300	610	0	1.58881e-24	-3.29718e-24	-2.05957e-23	2.1346e-21	-9.09498e-22	1.54644e-22	300	200	0	3.65122	1.04914	58.1096	-755.166	1575.22	275.904	-311	200	0	6.43504	5.17383	63.5875	673.924	-315.38	763.725	-914	200	0
411	3	6.19821e-23	1.57791e-23	7.4898e-22	4.43671e-20	1.18501e-20	1.43934e-21	300	610	0	-1.28186e-24	-6.13789e-24	-3.35289e-23	3.41107e-21	-1.55254e-21	-4.58614e-23	300	200	0	3.66124	1.03429	58.236	-744.957	1578.05	275.762	-311	200	0	6.35617	5.22186	64.1321	715.504	-205.507	767.355	-914	200	0
411	4	1.63134e-22	-4.76191e-24	1.07724e-21	6.29466e-20	2.03406e-20	-2.46335e-21	300	610	0	-6.00894e-24	-9.80587e-24	-4.90705e-23	4.92387e-21	-2.34903e-21	-3.85087e-22	300	200	0	3.68956	1.01298	58.3779	-740.862	1579.85	279.117	-311	200	0	6.2233	5.31611	64.881	747.309	-86.8563	772.39	-914	200	0
411	5	3.05237e-22	-3.9501e-23	1.42478e-21	8.22086e-20	3.08901e-20	-8.74041e-21	300	610	0	-1.29846e-23	-1.41521e-23	-6.59262e-23	6.53401e-21	-3.24724e-21	-8.9524e-22	300	200	0	3.7351	0.998134	58.5251	-746.098	1581.69	285.674	-311	200	0	6.06338	5.42771	65.795	768.692	20.321	778.126	-914	200	0
411	6	4.89098e-22	-9.17308e-23	1.73381e-21	9.86634e-20	4.2833e-20	-1.78455e-20	300	610	0	-2.24246e-23	-1.87768e-23	-8.1572e-23	7.97957e-21	-4.13611e-21	-1.5969e-21	300	200	0	3.78854	0.993812	58.6762	-759.401	1586.52	294.766	-311	200	0	5.90495	5.51725	66.725	780.998	92.6234	784.859	-914	200	0
411	7	7.07461e-22	-1.63551e-22	1.91176e-21	1.06823e-19	5.4723e-20	-2.99812e-20	300	610	0	-3.41934e-23	-2.29267e-23	-9.18693e-23	8.8391e-21	-4.82441e-21	-2.48613e-21	300	200	0	3.83551	0.997756	58.833	-776.35	1597.91	305.671	-311	200	0	5.7727	5.54363	67.5016	786.979	117.157	793.494	-914	200	0
411	8	9.40552e-22	-2.54552e-22	1.82483e-21	9.88646e-20	6.40552e-20	-4.48716e-20	300	610	0	-4.7572e-23	-2.53903e-23	-9.07285e-23	8.50114e-21	-5.02115e-21	-3.51722e-21	300	200	0	3.86332	1.00652	58.9838	-792.444	1616.97	317.49	-311	200	0	5.67371	5.47443	68.0067	790.846	101.87	804.76	-914	200	0
411	9	1.15092e-21	-3.60042e-22	1.29524e-21	6.45207e-20	6.70038e-20	-6.14652e-20	300	610	0	-6.09764e-23	-2.44102e-23	-6.99305e-23	6.15049e-21	-4.32211e-21	-4.58121e-21	300	200	0	3.86666	1.01486	59.1021	-804.773	1640.77	328.945	-311	200	0	5.59794	5.29271	68.1876	796.754	70.0543	819.26	-914	200	0
412	0	1.27816e-21	-4.68858e-22	1.05537e-22	-8.5922e-21	5.82379e-20	-7.75803e-20	300	610	0	-7.16458e-23	-1.76437e-23	-1.92557e-23	7.86654e-22	-2.21003e-21	-5.48181e-21	300	200	0	3.84731	1.01479	59.1604	-812.135	1664.24	338.769	-311	200	0	5.53483	5.00164	68.0439	806.025	38.2472	838.352	-914	200	0	9.38561	5.70869	124.999	24944.9	80339.7	-5318.15	0	0	0
412	1	1.2344e-21	-5.60895e-22	-1.98557e-21	-1.33974e-19	3.09151e-20	-8.95216e-20	300	610	0	-7.53461e-23	-2.21615e-24	7.28747e-23	-8.70567e-21	1.92175e-21	-5.91147e-21	300	200	0	3.81005	1	59.1467	-814.733	1683.22	346.203	-311	200	0	5.48048	4.63135	67.6185	814.856	1.47388	863.854	-914	200	0
412	2	9.02335e-22	-6.04662e-22	-5.21084e-21	-3.24266e-19	-2.30177e-20	-9.1727e-20	300	610	0	-6.61578e-23	2.50762e-23	2.18003e-22	-2.34102e-20	8.70955e-21	-5.43293e-21	300	200	0	3.76026	0.970808	59.071	-813.886	1695.85	351.026	-311	200	0	5.42978	4.23875	67.0065	814.093	-55.5859	896.112	-914	200	0
412	3	1.37661e-22	-5.55399e-22	-9.73994e-21	-5.87996e-19	-1.12049e-19	-7.65418e-20	300	610	0	-3.64578e-23	6.73453e-23	4.25216e-22	-4.4131e-20	1.87094e-20	-3.474e-21	300	200	0	3.70332	0.934309	58.9588	-811.569	1701.75	353.383	-311	200	0	5.37129	3.89712	66.3576	792.829	-140	932.849	-914	200	0
412	4	-1.22087e-21	-3.54547e-22	-1.55976e-20	-9.24765e-19	-2.43663e-19	-3.42584e-20	300	610	0	2.27587e-23	1.26898e-22	6.97441e-22	-7.10189e-20	3.22221e-20	6.53501e-22	300	200	0	3.64424	0.900912	58.8379	-809.269	1700.6	353.86	-311	200	0	5.2948	3.67734	65.8341	743.438	-246.641	969.979	-914	200	0
412	5	-3.33056e-21	6.83119e-23	-2.25512e-20	-1.31873e-18	-4.2205e-19	4.63881e-20	300	610	0	1.21033e-22	2.04162e-22	1.02629e-21	-1.03058e-19	4.90428e-20	7.69686e-21	300	200	0	3.58745	0.880144	58.725	-806.34	1692.04	353.461	-311	200	0	5.21012	3.62314	65.5264	664.435	-364.491	1003.45	-914	200	0
412	6	-6.30925e-21	7.89616e-22	-2.99692e-20	-1.7305e-18	-6.44796e-19	1.77036e-19	300	610	0	2.66862e-22	2.9621e-22	1.38544e-21	-1.37411e-19	6.81289e-20	1.83512e-20	300	200	0	3.53671	0.876701	58.6202	-799.595	1676.74	352.997	-311	200	0	5.15811	3.73776	65.4217	559.734	-481.068	1030.9	-914	200	0
412	7	-1.01817e-20	1.88042e-21	-3.66565e-20	-2.08782e-18	-8.98504e-19	3.67557e-19	300	610	0	4.65161e-22	3.94883e-22	1.7228e-21	-1.68668e-19	8.71973e-20	3.30765e-20	300	200	0	3.4962	0.887348	58.5144	-785.586	1656.44	352.437	-311	200	0	5.18648	3.99189	65.4863	436.513	-583.277	1052.27	-914	200	0
412	8	-1.48056e-20	3.38771e-21	-4.06864e-20	-2.27637e-18	-1.15345e-18	6.22707e-19	300	610	0	7.13599e-22	4.84617e-22	1.95231e-21	-1.88055e-19	1.02281e-19	5.18291e-20	300	200	0	3.47127	0.901576	58.4006	-763.561	1632.94	351.231	-311	200	0	5.30629	4.33786	65.739	307.302	-659.5	1068.6	-914	200	0
412	9	-1.97778e-20	5.3068e-21	-3.92585e-20	-2.13226e-18	-1.3577e-18	9.37357e-19	300	610	0	9.97726e-22	5.40197e-22	1.94666e-21	-1.82779e-19	1.07306e-19	7.36975e-20	300	200	0	3.4669	0.907692	58.2841	-736.112	1608.31	349.062	-311	200	0	5.48102	4.72036	66.2275	191.694	-701.552	1079.64	-914	200	0
413	0	-2.43245e-20	7.54418e-21	-2.86341e-20	-1.43946e-18	-1.43139e-18	1.29024e-18	300	610	0	1.28501e-21	5.24848e-22	1.53315e-21	-1.357e-19	9.3794e-20	9.64504e-20	300	200	0	3.48491	0.899652	58.1848	-707.912	1585.69	345.858	-311	200	0	5.65583	5.08917	66.9715	106.702	-703.15	1082.55	-914	200	0	9.63764	5.92159	123.664	24278.6	79236.8	-5601.36	0	0	0
413	1	-2.71884e-20	9.87121e-21	-4.21755e-21	6.40099e-20	-1.26275e-18	1.63646e-18	300	610	0	1.5182e-21	3.89317e-22	4.96037e-22	-2.56778e-20	5.08436e-20	1.16023e-19	300	200	0	3.52374	0.878574	58.1249	-684.285	1568.57	341.447	-311	200	0	5.78691	5.40742	67.9148	55.1418	-661.363	1073.32	-914	200	0
413	2	-2.65316e-20	1.18716e-20	3.91241e-20	2.66569e-18	-7.07576e-19	1.89928e-18	300	610	0	1.60898e-21	7.28596e-23	-1.41066e-21	1.71006e-19	-3.44022e-20	1.26007e-19	300	200	0	3.58025	0.850017	58.1109	-669.762	1558.81	335.778	-311	200	0	5.85358	5.64324	68.895	29.7859	-582.479	1049.66	-914	200	0
413	3	-1.98875e-20	1.28891e-20	1.06394e-19	6.63795e-18	4.04746e-19	1.96256e-18	300	610	0	1.4332e-21	-4.92657e-22	-4.43441e-21	4.77634e-19	-1.75535e-19	1.17242e-19	300	200	0	3.65039	0.821498	58.1329	-666.431	1555.34	329.376	-311	200	0	5.86555	5.7651	69.662	26.813	-480.673	1013.7	-914	200	0
413	4	-4.20758e-21	1.1986e-20	2.01333e-19	1.21703e-17	2.25545e-18	1.66564e-18	300	610	0	8.30293e-22	-1.37409e-21	-8.77402e-21	9.119e-19	-3.84603e-19	7.76854e-20	300	200	0	3.72777	0.800047	58.1807	-673.127	1555.44	323.18	-311	200	0	5.86426	5.75943	69.9457	51.4715	-368.822	971.839	-914	200	0
413	5	2.39367e-20	7.92989e-21	3.24709e-19	1.9269e-17	5.00665e-18	8.03831e-19	300	610	0	-3.90511e-22	-2.6222e-21	-1.45024e-20	1.47811e-18	-6.68478e-19	-7.22411e-21	300	200	0	3.80221	0.788847	58.2503	-686.482	1557.79	317.977	-311	200	0	5.90284	5.64337	69.5488	112.055	-256.031	930.021	-914	200	0
413	6	6.79237e-20	-7.69284e-22	4.7196e-19	2.76198e-17	8.75353e-18	-8.6179e-19	300	610	0	-2.43285e-21	-4.24926e-21	-2.14583e-20	2.1564e-18	-1.0236e-18	-1.53407e-19	300	200	0	3.8606	0.786454	58.3303	-702.907	1562.74	314.361	-311	200	0	6.01308	5.45554	68.4369	207.527	-152.67	888.336	-914	200	0
413	7	1.30344e-19	-1.574e-20	6.30203e-19	3.64168e-17	1.34552e-17	-3.58006e-18	300	610	0	-5.48056e-21	-6.19802e-21	-2.91068e-20	2.88897e-18	-1.42899e-18	-3.75849e-19	300	200	0	3.89087	0.789536	58.3928	-719.865	1569.59	313.372	-311	200	0	6.18492	5.23975	66.7675	320.596	-69.0562	842.719	-914	200	0
413	8	2.11882e-19	-3.85144e-20	7.74748e-19	4.41656e-17	1.88426e-17	-7.56551e-18	300	610	0	-9.64489e-21	-8.3022e-21	-3.6374e-20	3.56405e-18	-1.83775e-18	-6.84799e-19	300	200	0	3.88756	0.795099	58.4065	-735.828	1575.78	316.387	-311	200	0	6.36675	5.03108	64.8262	425.262	-8.74111	792.471	-914	200	0
413	9	3.09762e-19	-7.01388e-20	8.65497e-19	4.84845e-17	2.43055e-17	-1.29285e-17	300	610	0	-1.48878e-20	-1.02404e-20	-4.14709e-20	3.99913e-18	-2.16762e-18	-1.08015e-18	300	200	0	3.85411	0.801526	58.3573	-749.623	1578.93	323.675	-311	200	0	6.48343	4.84974	62.9266	499.948	30.7173	744.516	-914	200	0
414	0	4.15768e-19	-1.10598e-19	8.43859e-19	4.59422e-17	2.87668e-17	-1.95753e-17	300	610	0	-2.09195e-20	-1.14879e-20	-4.17362e-20	3.92657e-18	-2.29186e-18	-1.54378e-18	300	200	0	3.79889	0.809637	58.2478	-760.1	1578.47	333.447	-311	200	0	6.46942	4.7066	61.3219	533.819	50.7708	710.433	-914	200	0	9.63764	5.92159	123.664	24278.6	79236.8	-5601.36	0	0	0
414	1	5.13927e-19	-1.58034e-19	6.31238e-19	3.19937e-17	3.0561e-17	-2.70766e-17	300	610	0	-2.70722e-20	-1.12754e-20	-3.35431e-20	2.98613e-18	-2.0327e-18	-2.03003e-18	300	200	0	3.73008	0.821853	58.0856	-766.012	1576.1	342.761	-311	200	0	6.30296	4.6093	60.1385	525.818	49.4982	700.148	-914	200	0
414	2	5.78081e-19	-2.07767e-19	1.30534e-19	1.09897e-18	2.73444e-17	-3.45088e-17	300	610	0	-3.21597e-20	-8.56784e-21	-1.23372e-20	7.31237e-19	-1.16043e-18	-2.45481e-18	300	200	0	3.65505	0.839943	57.8743	-766.198	1574.66	349.396	-311	200	0	6.0178	4.56241	59.3691	480.877	25.4693	717.049	-914	200	0
414	3	5.69789e-19	-2.51182e-19	-7.67398e-19	-5.28634e-17	1.60795e-17	-4.02795e-17	300	610	0	-3.43395e-20	-2.08187e-21	2.7104e-20	-3.34229e-18	5.97311e-19	-2.68458e-18	300	200	0	3.58096	0.864623	57.6149	-760.862	1575.24	352.99	-311	200	0	5.682	4.56843	58.9489	408.322	-16.1542	756.616	-914	200	0
414	4	4.37212e-19	-2.74608e-19	-2.17002e-18	-1.35757e-16	-6.84764e-18	-4.19638e-17	300	610	0	-3.10099e-20	9.63072e-21	9.00827e-20	-9.7342e-18	3.53066e-18	-2.52751e-18	300	200	0	3.51375	0.896105	57.3241	-752.44	1575.68	354.463	-311	200	0	5.36356	4.62989	58.8344	324.363	-60.8179	809.255	-914	200	0
414	5	1.15961e-19	-2.58407e-19	-4.15958e-18	-2.51781e-16	-4.53043e-17	-3.61914e-17	300	610	0	-1.87884e-20	2.80051e-20	1.8094e-19	-1.8833e-17	7.90042e-18	-1.73021e-18	300	200	0	3.45816	0.932525	57.0453	-744.112	1572.29	354.652	-311	200	0	5.11275	4.74681	59.026	252.115	-92.1839	866.173	-914	200	0
414	6	-4.6683e-19	-1.76645e-19	-6.75742e-18	-4.01367e-16	-1.02797e-16	-1.86467e-17	300	610	0	6.36421e-21	5.41559e-20	3.01446e-19	-3.0753e-17	1.38624e-17	1.52962e-20	300	200	0	3.41789	0.968498	56.8299	-737.614	1562.3	353.711	-311	200	0	4.96108	4.90785	59.5434	213.265	-104.5	923.647	-914	200	0
414	7	-1.38366e-18	2.19213e-21	-9.87454e-18	-5.7831e-16	-1.81475e-16	1.57351e-17	300	610	0	4.87919e-20	8.84095e-20	4.48529e-19	-4.5108e-17	2.13573e-17	3.04805e-18	300	200	0	3.39428	0.998295	56.7042	-732.71	1545.56	351.443	-311	200	0	4.91747	5.08581	60.3857	217.796	-104.983	982.258	-914	200	0
414	8	-2.69136e-18	3.12785e-19	-1.32484e-17	-7.66142e-16	-2.80687e-16	7.22716e-17	300	610	0	1.12468e-19	1.29653e-19	6.11338e-19	-6.07216e-17	2.99643e-17	7.6908e-18	300	200	0	3.38666	1.02001	56.6617	-727.929	1524.49	347.804	-311	200	0	4.96045	5.2484	61.5109	263.601	-104.944	1042.88	-914	200	0
414	9	-4.40772e-18	7.88132e-19	-1.63693e-17	-9.33961e-16	-3.9504e-16	1.55618e-16	300	610	0	1.99896e-19	1.74501e-19	7.67738e-19	-7.52865e-17	3.87207e-17	1.4171e-17	300	200	0	3.39491	1.03409	56.6805	-721.517	1502.78	343.012	-311	200	0	5.04646	5.3744	62.8025	344.961	-110.359	1103.36	-914	200	0
415	0	-6.47893e-18	1.45146e-18	-1.84029e-17	-1.03217e-15	-5.12013e-16	2.6831e-16	300	610	0	3.10505e-19	2.16319e-19	8.80558e-19	-8.50069e-17	4.59211e-17	2.25033e-17	300	200	0	3.42029	1.03985	56.7371	-712.193	1484.65	337.279	-311	200	0	5.13826	5.45991	64.0238	455.811	-119.463	1157.94	-914	200	0	8.94183	6.31914	119.189	23770	76154.2	-5571.89	0	0	0
415	1	-8.73784e-18	2.30419e-18	-1.81238e-17	-9.88958e-16	-6.09289e-16	4.08675e-16	300	610	0	4.38499e-19	2.44194e-19	8.94187e-19	-8.42859e-17	4.89222e-17	3.23291e-17	300	200	0	3.46379	1.03668	56.8028	-699.479	1474.49	330.793	-311	200	0	5.22053	5.51178	64.8773	584.116	-126.676	1198.78	-914	200	0
415	2	-1.08548e-17	3.30951e-18	-1.38802e-17	-7.08716e-16	-6.52132e-16	5.68063e-16	300	610	0	5.70185e-19	2.4204e-19	7.32467e-19	-6.5554e-17	4.39972e-17	4.2715e-17	300	200	0	3.52519	1.02725	56.8426	-683.929	1475.13	324.105	-311	200	0	5.28782	5.53627	65.1645	711.105	-127.312	1218.28	-914	200	0
415	3	-1.22858e-17	4.37177e-18	-3.62096e-18	-7.4334e-17	-5.91418e-16	7.27487e-16	300	610	0	6.80987e-19	1.88103e-19	2.99303e-19	-1.93802e-17	2.63077e-17	5.19212e-17	300	200	0	3.60318	1.01808	56.8296	-667.176	1486.42	318.248	-311	200	0	5.3405	5.53767	64.8854	820.721	-120.116	1212.05	-914	200	0
415	4	-1.22272e-17	5.31278e-18	1.49735e-17	1.04445e-15	-3.63181e-16	8.53914e-16	300	610	0	7.3249e-19	5.52854e-20	-5.16155e-19	6.49474e-17	-9.91451e-18	5.71668e-17	300	200	0	3.69264	1.01662	56.7619	-651.516	1506.69	314.469	-311	200	0	5.39786	5.52616	64.2183	905.407	-108.35	1180.83	-914	200	0
415	5	-9.58961e-18	5.84777e-18	4.42094e-17	2.77373e-15	1.09098e-16	8.96733e-16	300	610	0	6.70175e-19	-1.87186e-19	-1.82743e-18	1.98149e-16	-7.08591e-17	5.44358e-17	300	200	0	3.78054	1.0266	56.6675	-638.828	1534.85	314.017	-311	200	0	5.48909	5.51227	63.4402	961.374	-98.8927	1129.07	-914	200	0
415	6	-3.01364e-18	5.56563e-18	8.58913e-17	5.20627e-15	9.079e-16	7.85256e-16	300	610	0	4.22819e-19	-5.70095e-19	-3.72915e-18	3.88734e-16	-1.62165e-16	3.83979e-17	300	200	0	3.84889	1.04571	56.5818	-629.382	1569.7	317.756	-311	200	0	5.62079	5.49144	62.8145	985.109	-98.6603	1062.75	-914	200	0
415	7	9.04872e-18	3.9208e-18	1.40577e-16	8.35752e-15	2.10897e-15	4.28531e-16	300	610	0	-9.50782e-20	-1.11786e-18	-6.26348e-18	6.39604e-16	-2.87344e-16	2.54097e-18	300	200	0	3.88474	1.0678	56.5249	-622.272	1608.02	325.311	-311	200	0	5.76964	5.45227	62.4819	977.259	-110.334	990.375	-914	200	0
415	8	2.81521e-17	2.46941e-19	2.06539e-16	1.21054e-14	3.76064e-15	-2.80776e-16	300	610	0	-9.7613e-19	-1.83877e-18	-9.37256e-18	9.43305e-16	-4.45479e-16	-6.0351e-17	300	200	0	3.88673	1.0863	56.5054	-616.922	1645.48	334.581	-311	200	0	5.90562	5.4028	62.4299	945.928	-128.743	923.876	-914	200	0
415	9	5.55405e-17	-6.19413e-18	2.78437e-16	1.61137e-14	5.85352e-15	-1.45623e-15	300	610	0	-2.30611e-18	-2.71134e-18	-1.28366e-17	1.27592e-15	-6.28144e-16	-1.57223e-16	300	200	0	3.86361	1.09575	56.5286	-613.06	1679.37	342.58	-311	200	0	6.00217	5.37242	62.5527	904.718	-139.881	874.036	-914	200	0
416	0	9.16592e-17	-1.61125e-17	3.45749e-16	1.97438e-14	8.27981e-15	-3.19871e-15	300	610	0	-4.1411e-18	-3.66674e-18	-1.61995e-17	1.58984e-15	-8.15593e-16	-2.93107e-16	300	200	0	3.8287	1.09253	56.5931	-609.917	1708.96	346.88	-311	200	0	6.02928	5.38693	62.7238	868.589	-129.509	845.356	-914	200	0	9.03016	6.39959	122.05	24717.3	78107.5	-5861.88	0	0	0
416	1	1.35473e-16	-3.00221e-17	3.91127e-16	2.19634e-14	1.07828e-14	-5.56605e-15	300	610	0	-6.47394e-18	-4.5681e-18	-1.86895e-17	1.80616e-15	-9.72493e-16	-4.68668e-16	300	200	0	3.79339	1.07573	56.694	-606.907	1733.91	346.418	-311	200	0	5.95815	5.4505	62.85	850.258	-99.6119	837.741	-914	200	0
416	2	1.83584e-16	-4.79892e-17	3.88946e-16	2.12695e-14	1.29003e-14	-8.52932e-15	300	610	0	-9.18893e-18	-5.18853e-18	-1.91447e-17	1.80787e-15	-1.04372e-15	-6.76831e-16	300	200	0	3.76264	1.04693	56.8282	-604.71	1753.63	341.622	-311	200	0	5.77677	5.54572	62.9198	857.271	-74.1972	850.652	-914	200	0
416	3	2.29195e-16	-6.92877e-17	3.04498e-16	1.5652e-14	1.39081e-14	-1.19146e-14	300	610	0	-1.20056e-17	-5.19172e-18	-1.59664e-17	1.43595e-15	-9.51182e-16	-8.98533e-16	300	200	0	3.73488	1.00836	56.9845	-604.837	1767.89	334.134	-311	200	0	5.50483	5.64199	63.0166	889.609	-83.3288	882.909	-914	200	0
416	4	2.60997e-16	-9.19638e-17	9.44774e-17	2.63601e-15	1.27769e-14	-1.53318e-14	300	610	0	-1.4415e-17	-4.12067e-18	-7.12754e-18	4.91308e-16	-5.92984e-16	-1.09781e-15	300	200	0	3.70598	0.962164	57.1378	-607.973	1777.34	326.114	-311	200	0	5.201	5.70739	63.2473	938.905	-140.274	930.281	-914	200	0
416	5	2.62188e-16	-1.12334e-16	-2.90399e-16	-2.05491e-14	8.15997e-15	-1.8096e-14	300	610	0	-1.56164e-17	-1.40335e-18	9.72361e-18	-1.25356e-15	1.52986e-16	-1.21676e-15	300	200	0	3.67392	0.912721	57.2643	-613.134	1783.75	319.518	-311	200	0	4.94556	5.72161	63.6211	990.961	-233.674	984.668	-914	200	0
416	6	2.0989e-16	-1.24469e-16	-8.99586e-16	-5.66133e-14	-1.56232e-15	-1.91513e-14	300	610	0	-1.44677e-17	3.61384e-18	3.70161e-17	-4.02843e-15	1.41871e-15	-1.17133e-15	300	200	0	3.64041	0.867757	57.3582	-618.557	1789.02	315.668	-311	200	0	4.80177	5.68378	64.0188	1032.2	-338.114	1035	-914	200	0
416	7	7.54059e-17	-1.19764e-16	-1.77259e-15	-1.07599e-13	-1.81481e-14	-1.70153e-14	300	610	0	-9.46975e-18	1.15907e-17	7.68095e-17	-8.01934e-15	3.32597e-15	-8.49424e-16	300	200	0	3.60889	0.834873	57.4308	-622.762	1792.92	315.093	-311	200	0	4.7874	5.61029	64.3118	1056.5	-429.586	1069.08	-914	200	0
416	8	-1.74136e-16	-8.67464e-17	-2.92341e-15	-1.73966e-13	-4.32321e-14	-9.77193e-15	300	610	0	1.18682e-18	2.30613e-17	1.30094e-16	-1.32977e-14	5.95352e-15	-1.13399e-16	300	200	0	3.5825	0.81728	57.5051	-624.856	1792.11	317.518	-311	200	0	4.87518	5.52495	64.4687	1064.89	-494.577	1077.21	-914	200	0
416	9	-5.72048e-16	-1.13314e-17	-4.31879e-15	-2.53321e-13	-7.78953e-14	4.85269e-15	300	610	0	1.94755e-17	3.82296e-17	1.95792e-16	-1.97208e-14	9.28902e-15	1.19027e-15	300	200	0	3.56451	0.812254	57.6157	-625.262	1781.35	321.945	-311	200	0	5.01662	5.4503	64.5398	1057.22	-531.901	1057.68	-914	200	0
417	0	-1.14551e-15	1.22186e-16	-5.85018e-15	-3.38811e-13	-1.22031e-13	2.92827e-14	300	610	0	4.72459e-17	5.6684e-17	2.6946e-16	-2.68028e-14	1.31641e-14	3.21089e-15	300	200	0	3.55893	0.812034	57.7992	-626.426	1755.96	326.865	-311	200	0	5.16953	5.40384	64.6149	1027.98	-549.656	1018.13	-914	200	0	9.03016	6.39959	122.05	24717.3	78107.5	-5861.88	0	0	0
417	1	-1.90537e-15	3.29073e-16	-7.30057e-15	-4.17245e-13	-1.73491e-13	6.5701e-14	300	610	0	8.57493e-17	7.70271e-17	3.41713e-16	-3.35625e-14	1.71743e-14	6.05948e-15	300	200	0	3.56957	0.807008	58.0714	-631.637	1714.29	330.681	-311	200	0	5.31209	5.39442	64.7997	974.569	-559.632	969.801	-914	200	0
417	2	-2.83187e-15	6.20668e-16	-8.3093e-15	-4.67142e-13	-2.27018e-13	1.15418e-13	300	610	0	1.34936e-16	9.64365e-17	3.9652e-16	-3.83598e-14	2.05877e-14	9.75744e-15	300	200	0	3.59879	0.789866	58.4105	-642.751	1658.86	332.179	-311	200	0	5.4395	5.41773	65.1693	908.053	-572.26	921.454	-914	200	0
417	3	-3.85609e-15	9.99127e-16	-8.34071e-15	-4.57056e-13	-2.73041e-13	1.77957e-13	300	610	0	1.92504e-16	1.10197e-16	4.09621e-16	-3.87492e-14	2.22553e-14	1.41659e-14	300	200	0	3.64567	0.757961	58.7666	-659.262	1595.42	330.913	-311	200	0	5.55236	5.45816	65.7357	850.317	-591.783	877.828	-914	200	0
417	4	-4.83787e-15	1.45019e-15	-6.66577e-15	-3.44737e-13	-2.96467e-13	2.49827e-13	300	610	0	2.52712e-16	1.1128e-16	3.47465e-16	-3.13911e-14	2.05409e-14	1.88958e-14	300	200	0	3.70425	0.713941	59.0844	-679.005	1531.3	327.331	-311	200	0	5.64939	5.49766	66.485	817.672	-613.114	841.035	-914	200	0
417	5	-5.54224e-15	1.93399e-15	-2.37032e-15	-7.78959e-14	-2.75735e-13	3.23023e-13	300	610	0	3.05028e-16	9.00877e-17	1.67307e-16	-1.20838e-14	1.32994e-14	2.32042e-14	300	200	0	3.76543	0.665506	59.3102	-698.996	1474.76	322.382	-311	200	0	5.7246	5.52121	67.4222	809.546	-626.804	811.908	-914	200	0
417	6	-5.61808e-15	2.37442e-15	5.59218e-15	4.02368e-13	-1.82499e-13	3.83348e-13	300	610	0	3.32766e-16	3.45471e-17	-1.80731e-16	2.40025e-14	-2.05323e-15	2.58859e-14	300	200	0	3.8222	0.623301	59.3933	-715.702	1433.55	316.938	-311	200	0	5.76495	5.51566	68.5353	814.707	-627	790.416	-914	200	0
417	7	-4.58498e-15	2.64806e-15	1.82815e-14	1.15424e-12	1.75095e-14	4.08776e-13	300	610	0	3.12006e-16	-6.92173e-17	-7.4859e-16	8.17895e-14	-2.833e-14	2.51823e-14	300	200	0	3.87278	0.597597	59.3056	-725.214	1411.73	311.687	-311	200	0	5.75616	5.46986	69.7289	822.355	-610.553	775.802	-914	200	0
417	8	-1.83737e-15	2.57489e-15	3.65609e-14	2.22261e-12	3.61748e-13	3.68237e-13	300	610	0	2.112e-16	-2.35339e-16	-1.58102e-15	1.65337e-13	-6.8158e-14	1.87366e-14	300	200	0	3.91908	0.595331	59.0615	-724.201	1408.25	307.403	-311	200	0	5.6955	5.37636	70.8416	823.194	-572.048	766.853	-914	200	0
417	9	3.32249e-15	1.91369e-15	6.07724e-14	3.61991e-12	8.85461e-13	2.21368e-13	300	610	0	-7.92505e-18	-4.7547e-16	-2.701e-15	2.76363e-13	-1.23296e-13	3.64043e-15	300	200	0	3.96264	0.617358	58.7149	-711.504	1418.59	304.811	-311	200	0	5.59188	5.23148	71.7324	808.283	-504.318	761.835	-914	200	0
418	0	1.1608e-14	3.6684e-16	9.02807e-14	5.29955e-12	1.61273e-12	-7.99818e-14	300	610	0	-3.87401e-16	-7.94528e-16	-4.08887e-15	4.12161e-13	-1.9363e-13	-2.33709e-14	300	200	0	4.00193	0.657271	58.343	-688.917	1437.37	303.818	-311	200	0	5.45463	5.04019	72.3201	775.162	-403.779	758.424	-914	200	0	9.19257	5.8214	127.786	25696.2	82964.3	-5570.46	0	0	0
418	1	2.36116e-14	-2.39963e-15	1.22883e-13	7.12197e-12	2.54323e-12	-5.87527e-13	300	610	0	-9.67083e-16	-1.1847e-15	-5.65485e-15	5.62884e-13	-2.75807e-13	-6.55049e-14	300	200	0	4.03335	0.704612	58.031	-660.508	1460.16	303.058	-311	200	0	5.2963	4.82635	72.5477	731.5	-278.531	755.689	-914	200	0
418	2	3.9593e-14	-6.7137e-15	1.54105e-13	8.81482e-12	3.63424e-12	-1.34846e-12	300	610	0	-1.77477e-15	-1.61765e-15	-7.20592e-15	7.08309e-13	-3.61543e-13	-1.25204e-13	300	200	0	4.05323	0.75062	57.848	-631.024	1483.89	300.595	-311	200	0	5.1396	4.63133	72.3569	690.639	-151.295	756.877	-914	200	0
418	3	5.91789e-14	-1.28249e-14	1.76453e-13	9.93126e-12	4.7782e-12	-2.3923e-12	300	610	0	-2.81154e-15	-2.03523e-15	-8.4094e-15	8.14365e-13	-4.3569e-13	-2.03075e-13	300	200	0	4.05704	0.790274	57.813	-603.954	1506.22	295.368	-311	200	0	5.00559	4.49617	71.7281	666.791	-47.9912	767.528	-914	200	0
418	4	8.09726e-14	-2.07944e-14	1.78733e-13	9.81366e-12	5.77703e-12	-3.71176e-12	300	610	0	-4.03174e-15	-2.33948e-15	-8.75876e-15	8.29955e-13	-4.74306e-13	-2.96402e-13	300	200	0	4.03834	0.819741	57.8825	-580.507	1524.82	288.084	-311	200	0	4.90485	4.44742	70.7341	669.723	17.3061	790.038	-914	200	0
418	5	1.02087e-13	-3.03437e-14	1.45635e-13	7.5741e-12	6.31632e-12	-5.23696e-12	300	610	0	-5.31798e-15	-2.38353e-15	-7.55014e-15	6.84966e-13	-4.43115e-13	-3.97261e-13	300	200	0	3.9925	0.835423	57.9798	-560.435	1537.45	280.672	-311	200	0	4.84879	4.49423	69.5451	697.126	44.2201	822.023	-914	200	0
418	6	1.17641e-13	-4.06603e-14	5.78681e-14	2.10828e-12	5.94451e-12	-6.80376e-12	300	610	0	-6.45234e-15	-1.96588e-15	-3.88236e-15	2.90752e-13	-2.96977e-13	-4.90305e-13	300	200	0	3.92253	0.837128	58.0428	-543.57	1543.26	275.048	-311	200	0	4.85491	4.62976	68.3931	733.607	39.0065	859.515	-914	200	0
418	7	1.203e-13	-5.01721e-14	-1.06782e-13	-7.83548e-12	4.06513e-12	-8.11798e-12	300	610	0	-7.0873e-15	-8.31806e-16	3.30199e-15	-4.55188e-13	1.87784e-14	-5.50462e-13	300	200	0	3.83989	0.830354	58.0515	-530.702	1544.12	272.503	-311	200	0	4.93438	4.83816	67.4976	760.874	13.3993	900.102	-914	200	0
418	8	9.99778e-14	-5.63119e-14	-3.71012e-13	-2.35056e-11	-4.65943e-14	-8.7204e-12	300	610	0	-6.72203e-15	1.31314e-15	1.51128e-14	-1.6582e-12	5.64072e-13	-5.40944e-13	300	200	0	3.75905	0.82366	58.0186	-523.688	1544	273.416	-311	200	0	5.08202	5.10197	66.9578	770.19	-13.3766	942.929	-914	200	0
418	9	4.39002e-14	-5.53136e-14	-7.53647e-13	-4.58861e-11	-7.18836e-12	-7.95985e-12	300	610	0	-4.69279e-15	4.77151e-15	3.25213e-14	-3.40671e-12	1.39552e-12	-4.12217e-13	300	200	0	3.69036	0.823538	57.966	-524.888	1546.8	276.953	-311	200	0	5.28081	5.39995	66.6931	765.755	-23.461	986.418	-914	200	0
419	0	-6.27377e-14	-4.2107e-14	-1.26287e-12	-7.52968e-11	-1.81193e-11	-4.98645e-12	300	610	0	-1.9027e-16	9.79711e-15	5.60557e-14	-5.74142e-12	2.55225e-12	-1.02845e-13	300	200	0	3.63734	0.831372	57.9054	-535.572	1554.68	281.586	-311	200	0	5.51211	5.70034	66.5138	757.362	-14.0079	1026.59	-914	200	0	9.19257	5.8214	127.786	25696.2	82964.3	-5570.46	0	0	0
419	1	-2.35201e-13	-1.04056e-14	-1.88668e-12	-1.10836e-10	-3.33738e-11	1.21914e-12	300	610	0	7.68032e-15	1.65065e-14	8.53645e-14	-8.61156e-12	4.03489e-12	4.56565e-13	300	200	0	3.59946	0.843795	57.832	-554.091	1568.17	285.945	-311	200	0	5.75692	5.96183	66.2637	750.629	3.48987	1057.31	-914	200	0
419	2	-4.8639e-13	4.68897e-14	-2.58043e-12	-1.49665e-10	-5.29852e-11	1.17596e-11	300	610	0	1.97768e-14	2.4753e-14	1.18639e-13	-1.18178e-11	5.7769e-12	1.33486e-12	300	200	0	3.57519	0.855224	57.7279	-575.966	1586.99	288.828	-311	200	0	5.98611	6.14775	65.906	743.375	18.0931	1072.54	-914	200	0
419	3	-8.22417e-13	1.36819e-13	-3.25195e-12	-1.86165e-10	-7.61074e-11	2.76538e-11	300	610	0	3.6715e-14	3.39631e-14	1.51911e-13	-1.49437e-11	7.60882e-12	2.58565e-12	300	200	0	3.56251	0.860671	57.5723	-596.45	1610.38	288.937	-311	200	0	6.15735	6.24333	65.5087	729.472	30.9486	1069.52	-914	200	0
419	4	-1.23632e-12	2.64859e-13	-3.74558e-12	-2.11043e-10	-1.00541e-10	4.95638e-11	300	610	0	5.85618e-14	4.29393e-14	1.78279e-13	-1.72818e-11	9.21723e-12	4.22495e-12	300	200	0	3.56026	0.857562	57.3502	-613.046	1635.85	285.179	-311	200	0	6.23235	6.25826	65.1679	704.99	51.9221	1048.87	-914	200	0
419	5	-1.69984e-12	4.32634e-13	-3.82743e-12	-2.10551e-10	-1.2219e-10	7.73935e-11	300	610	0	8.44156e-14	4.96472e-14	1.87171e-13	-1.77646e-11	1.01034e-11	6.20004e-12	300	200	0	3.56982	0.846283	57.0652	-625.695	1657.86	277.142	-311	200	0	6.19604	6.21013	64.9203	670.554	87.828	1011.27	-914	200	0
419	6	-2.15355e-12	6.34728e-13	-3.17611e-12	-1.66033e-10	-1.34505e-10	1.09748e-10	300	610	0	1.11878e-13	5.1019e-14	1.63825e-13	-1.49207e-11	9.5495e-12	8.3496e-12	300	200	0	3.59335	0.828939	56.7472	-635.157	1669.56	265.571	-311	200	0	6.05339	6.10509	64.7279	629.129	137.526	956.529	-914	200	0
419	7	-2.4961e-12	8.54604e-13	-1.38466e-12	-5.41748e-11	-1.28033e-10	1.43265e-10	300	610	0	1.36443e-13	4.28253e-14	8.92473e-14	-6.88023e-12	6.60595e-12	1.03569e-11	300	200	0	3.63044	0.808219	56.4365	-641.6	1667.56	252.642	-311	200	0	5.81852	5.93683	64.5622	584.038	195.837	886.56	-914	200	0
419	8	-2.57428e-12	1.05982e-12	2.01829e-12	1.51612e-10	-9.02256e-11	1.7185e-10	300	610	0	1.50874e-13	1.96938e-14	-5.89708e-14	8.53104e-12	1.16445e-13	1.17004e-11	300	200	0	3.67746	0.788507	56.1644	-644.599	1654.13	241.433	-311	200	0	5.51888	5.70345	64.4631	538.633	255.309	807.773	-914	200	0
419	9	-2.17644e-12	1.19696e-12	7.51844e-12	4.78093e-10	-5.7591e-12	1.85933e-10	300	610	0	1.44688e-13	-2.46221e-14	-3.04535e-13	3.35665e-11	-1.11948e-11	1.16109e-11	300	200	0	3.73042	0.775436	55.9549	-644.43	1635.06	234.54	-311	200	0	5.19909	5.42191	64.4843	493.886	304.998	730.309	-914	200	0
420	0	-1.03318e-12	1.1873e-12	1.55257e-11	9.46793e-10	1.42346e-10	1.71871e-10	300	610	0	1.03926e-13	-9.6594e-14	-6.68488e-13	7.01496e-11	-2.85467e-11	9.04751e-12	300	200	0	3.78779	0.771414	55.8283	-643.039	1616.3	233.023	-311	200	0	4.90859	5.12853	64.5998	445.346	333.228	664.387	-914	200	0	9.0344	6.16379	121.514	24115.3	78847.7	-5903.18	0	0	0
420	1	1.16953e-12	9.24277e-13	2.6233e-11	1.56566e-09	3.70424e-10	1.11772e-10	300	610	0	1.14786e-14	-2.01743e-13	-1.16288e-12	1.19231e-10	-5.28068e-11	2.71297e-12	300	200	0	3.84956	0.772623	55.7909	-642.886	1602	236.659	-311	200	0	4.68491	4.86838	64.7083	387.027	331.907	616.026	-914	200	0
420	2	4.75812e-12	2.75149e-13	3.94161e-11	2.31738e-09	6.90302e-10	-1.59332e-11	300	610	0	-1.51693e-13	-3.42792e-13	-1.78163e-12	1.79873e-10	-8.40517e-11	-8.86714e-12	300	200	0	3.91318	0.772533	55.8262	-645.334	1593.72	244.758	-311	200	0	4.54504	4.68005	64.7499	320.529	299.866	587.043	-914	200	0
420	3	1.0013e-11	-9.10921e-13	5.41717e-11	3.14429e-09	1.10351e-09	-2.34745e-10	300	610	0	-4.04039e-13	-5.17031e-13	-2.48836e-12	2.48047e-10	-1.20966e-10	-2.71694e-11	300	200	0	3.97037	0.768028	55.8958	-651.037	1590.39	256.417	-311	200	0	4.48671	4.5803	64.7939	256.989	245.776	578.929	-914	200	0
420	4	1.70764e-11	-2.78493e-12	6.86025e-11	3.93049e-09	1.59337e-09	-5.6664e-10	300	610	0	-7.59154e-13	-7.12868e-13	-3.20155e-12	3.15183e-10	-1.60086e-10	-5.33682e-11	300	200	0	4.00941	0.760587	55.9557	-660.64	1589.18	270.302	-311	200	0	4.49328	4.55967	64.9921	209.51	183.347	593.416	-914	200	0
420	5	2.58205e-11	-5.46686e-12	7.94759e-11	4.48286e-09	2.11496e-09	-1.0264e-09	300	610	0	-1.21938e-12	-9.05657e-13	-3.7781e-12	3.66595e-10	-1.94929e-10	-8.78683e-11	300	200	0	4.02268	0.752965	55.9762	-673.658	1587.4	284.61	-311	200	0	4.53956	4.59774	65.4513	185.247	119.672	629.163	-914	200	0
420	6	3.56746e-11	-8.99784e-12	8.1907e-11	4.514e-09	2.58358e-09	-1.6132e-09	300	610	0	-1.76697e-12	-1.05317e-12	-3.99744e-12	3.79994e-10	-2.15111e-10	-1.29653e-10	300	200	0	4.01113	0.746889	55.9424	-687.381	1584.52	297.306	-311	200	0	4.60449	4.67911	66.1518	183.027	52.178	680.515	-914	200	0
420	7	4.5416e-11	-1.32733e-11	6.91509e-11	3.63211e-09	2.8629e-09	-2.2993e-09	300	610	0	-2.35298e-12	-1.09135e-12	-3.54999e-12	3.24501e-10	-2.05606e-10	-1.75442e-10	300	200	0	3.98042	0.742321	55.8462	-697.987	1581.83	306.291	-311	200	0	4.68201	4.79198	66.9628	196.65	-21.0148	739.036	-914	200	0
420	8	5.29413e-11	-1.79572e-11	3.26248e-11	1.34509e-09	2.75504e-09	-3.01582e-09	300	610	0	-2.8843e-12	-9.31435e-13	-2.0356e-12	1.60694e-10	-1.46438e-10	-2.18702e-10	300	200	0	3.93603	0.737378	55.6934	-702.6	1579.72	309.646	-311	200	0	4.77131	4.92463	67.7104	218.866	-89.8843	795.905	-914	200	0
420	9	5.50516e-11	-2.238e-11	-3.76694e-11	-2.9116e-09	1.99614e-09	-3.63666e-09	300	610	0	-3.21029e-12	-4.60159e-13	1.02044e-12	-1.57535e-10	-1.31619e-11	-2.48591e-10	300	200	0	3.88339	0.729682	55.5112	-700.727	1576.34	306.658	-311	200	0	4.85958	5.07077	68.2451	240.496	-133.576	844.785	-914	200	0
421	0	4.73063e-11	-2.54317e-11	-1.52119e-10	-9.71141e-09	2.62273e-10	-3.96236e-09	300	610	0	-3.11158e-12	4.54943e-13	6.12416e-12	-6.78356e-10	2.21371e-10	-2.49028e-10	300	200	0	3.82931	0.717862	55.3404	-694.549	1569.71	298.806	-311	200	0	4.92782	5.2277	68.4846	248.942	-132.892	883.166	-914	200	0	8.91232	6.23948	122.661	24076.2	80197.6	-5887.12	0	0	0
421	1	2.40253e-11	-2.54658e-11	-3.19635e-10	-1.95243e-08	-2.80779e-09	-3.70719e-09	300	610	0	-2.29467e-12	1.95222e-12	1.3731e-11	-1.44354e-09	5.83384e-10	-1.98148e-10	300	200	0	3.78076	0.701757	55.2178	-687.204	1559.65	289.09	-311	200	0	4.96914	5.38668	68.4133	234.219	-80.5453	910.99	-914	200	0
421	2	-2.14488e-11	-2.02443e-11	-5.4471e-10	-3.25431e-08	-7.56524e-09	-2.49463e-09	300	610	0	-3.97989e-13	4.15158e-12	2.4114e-11	-2.47507e-09	1.09205e-09	-6.85641e-11	300	200	0	3.74213	0.682668	55.1654	-680.3	1547.17	280.296	-311	200	0	4.98989	5.53261	68.0838	196.959	18.6896	928.587	-914	200	0
421	3	-9.60931e-11	-6.96475e-12	-8.23224e-10	-4.8438e-08	-1.4271e-08	1.31639e-10	300	610	0	2.98339e-12	7.11597e-12	3.71727e-11	-3.75594e-09	1.75031e-09	1.71036e-10	300	200	0	3.71382	0.664079	55.1847	-673.705	1532.89	274.121	-311	200	0	4.99927	5.64998	67.6266	147.916	151.71	936.845	-914	200	0
421	4	-2.05994e-10	1.75764e-11	-1.13693e-09	-6.60393e-08	-2.29749e-08	4.67216e-09	300	610	0	8.2459e-12	1.07963e-11	5.21769e-11	-5.20488e-09	2.53225e-09	5.523e-10	300	200	0	3.69403	0.650652	55.2561	-667.426	1516.45	271.286	-311	200	0	5.00691	5.72587	67.1881	103.119	297.587	939.415	-914	200	0
421	5	-3.54426e-10	5.66155e-11	-1.44679e-09	-8.29585e-08	-3.33491e-08	1.16005e-08	300	610	0	1.56889e-11	1.49586e-11	6.74537e-11	-6.64567e-09	3.36717e-09	1.1009e-09	300	200	0	3.68088	0.645372	55.3503	-662.699	1496.56	271.612	-311	200	0	5.02652	5.75796	66.8224	79.3391	427.58	941.286	-914	200	0
421	6	-5.39095e-10	1.12775e-10	-1.68571e-09	-9.5183e-08	-4.44773e-08	2.12454e-08	300	610	0	2.53811e-11	1.90961e-11	8.00367e-11	-7.77352e-09	4.12108e-09	1.82677e-09	300	200	0	3.6725	0.648224	55.4512	-661.243	1472.31	273.783	-311	200	0	5.07204	5.76208	66.4816	87.8846	513.086	943.122	-914	200	0
421	7	-7.48495e-10	1.87067e-10	-1.7517e-09	-9.67072e-08	-5.46094e-08	3.36149e-08	300	610	0	3.69753e-11	2.23324e-11	8.53253e-11	-8.12321e-09	4.57777e-09	2.71046e-09	300	200	0	3.66657	0.658669	55.566	-664.238	1445.43	275.438	-311	200	0	5.1486	5.75906	66.128	130.859	539.101	940.802	-914	200	0
421	8	-9.57489e-10	2.77489e-10	-1.50323e-09	-7.93044e-08	-6.09077e-08	4.81583e-08	300	610	0	4.94735e-11	2.33304e-11	7.683e-11	-7.04695e-09	4.42281e-09	3.68538e-09	300	200	0	3.66052	0.678539	55.7135	-672.319	1421.13	274.196	-311	200	0	5.25322	5.75353	65.8346	201.606	507.865	931.359	-914	200	0
421	9	-1.12244e-09	3.77218e-10	-7.59351e-10	-3.25911e-08	-5.9232e-08	6.34669e-08	300	610	0	6.09522e-11	2.02283e-11	4.61225e-11	-3.71373e-09	3.23616e-09	4.61681e-09	300	200	0	3.65224	0.709797	55.9002	-685.592	1405.43	269.227	-311	200	0	5.37943	5.73255	65.7408	285.446	431.162	915.082	-914	200	0
422	0	-1.17657e-09	4.72451e-10	6.91917e-10	5.54146e-08	-4.40349e-08	7.69321e-08	300	610	0	6.82774e-11	1.06381e-11	-1.68506e-11	2.85376e-09	5.01174e-10	5.27947e-09	300	200	0	3.64144	0.748669	56.1117	-702.777	1400.93	261.829	-311	200	0	5.51464	5.68075	65.8905	361.778	324.008	892.966	-914	200	0	8.91232	6.23948	122.661	24076.2	80197.6	-5887.12	0	0	0
422	1	-1.02675e-09	5.40118e-10	3.0726e-09	1.9699e-07	-8.47158e-09	8.43986e-08	300	610	0	6.68596e-11	-8.24776e-12	-1.22884e-10	1.36847e-08	-4.35965e-09	5.33724e-09	300	200	0	3.62944	0.784486	56.3299	-720.833	1405.19	254.26	-311	200	0	5.64445	5.59548	66.1484	410.086	200.275	866.167	-914	200	0
422	2	-5.53251e-10	5.45808e-10	6.57611e-09	4.0238e-07	5.51396e-08	7.98837e-08	300	610	0	5.05293e-11	-3.93853e-11	-2.81824e-10	2.96849e-08	-1.19099e-08	4.33096e-09	300	200	0	3.61684	0.806542	56.5572	-735.981	1413.81	248.053	-311	200	0	5.76286	5.49353	66.3183	419.247	66.9848	836.222	-914	200	0
422	3	3.85019e-10	4.42523e-10	1.1306e-08	6.7617e-07	1.54343e-07	5.54658e-08	300	610	0	1.16483e-11	-8.5375e-11	-4.99824e-10	5.13582e-08	-2.25723e-08	1.68266e-09	300	200	0	3.60193	0.810957	56.8139	-745.354	1425.07	243.4	-311	200	0	5.86964	5.40318	66.3027	393.824	-75.7722	804	-914	200	0
422	4	1.93709e-09	1.71116e-10	1.71882e-08	1.01215e-06	2.9488e-07	1.49473e-09	300	610	0	-5.8392e-11	-1.4766e-10	-7.7534e-10	7.84041e-08	-3.64363e-08	-3.27239e-09	300	200	0	3.58163	0.800055	57.1144	-748.339	1440.76	239.832	-311	200	0	5.96149	5.34684	66.1019	348.302	-226.954	771.931	-914	200	0
422	5	4.23489e-09	-3.36418e-10	2.38547e-08	1.38663e-06	4.78165e-07	-9.2686e-08	300	610	0	-1.68103e-10	-2.25371e-10	-1.09376e-09	1.09186e-07	-5.29941e-08	-1.1212e-08	300	200	0	3.55424	0.77854	57.4529	-746.697	1462.99	237.317	-311	200	0	6.03028	5.32899	65.7279	294.024	-377.343	749.013	-914	200	0
422	6	7.35323e-09	-1.1494e-09	3.05029e-08	1.75042e-06	6.97793e-07	-2.37273e-07	300	610	0	-3.24062e-10	-3.13799e-10	-1.42077e-09	1.40083e-07	-7.08036e-08	-2.26963e-08	300	200	0	3.5217	0.751797	57.8124	-743.193	1491.88	236.667	-311	200	0	6.06541	5.33499	65.2027	234.537	-512.047	748.703	-914	200	0
422	7	1.12521e-08	-2.32505e-09	3.57408e-08	2.02017e-06	9.3509e-07	-4.39547e-07	300	610	0	-5.28119e-10	-4.02527e-10	-1.69492e-09	1.64773e-07	-8.70969e-08	-3.79641e-08	300	200	0	3.49013	0.724398	58.1711	-739.702	1525.39	238.991	-311	200	0	6.05655	5.34294	64.6063	171.353	-620.572	777.997	-914	200	0
422	8	1.57e-08	-3.88771e-09	3.74395e-08	2.07043e-06	1.15391e-06	-7.0021e-07	300	610	0	-7.73517e-10	-4.73381e-10	-1.82027e-09	1.73548e-07	-9.73747e-08	-5.66467e-08	300	200	0	3.46824	0.698621	58.5004	-736.002	1559.61	244.882	-311	200	0	5.99556	5.33938	64.0506	109.382	-700.885	830.651	-914	200	0
422	9	2.01805e-08	-5.79942e-09	3.26303e-08	1.72851e-06	1.29521e-06	-1.00838e-06	300	610	0	-1.03993e-09	-4.98452e-10	-1.66083e-09	1.52821e-07	-9.50585e-08	-7.73943e-08	300	200	0	3.46351	0.674818	58.775	-730.479	1589.66	253.885	-311	200	0	5.8801	5.3214	63.6005	58.9897	-752.153	891.961	-914	200	0
423	0	2.37885e-08	-7.92182e-09	1.74994e-08	7.75372e-07	1.2724e-06	-1.33526e-06	300	610	0	-1.28765e-09	-4.38696e-10	-1.03911e-09	8.50828e-08	-7.1318e-08	-9.74313e-08	300	200	0	3.4775	0.652752	58.9895	-722.42	1611.36	264.544	-311	200	0	5.71974	5.29139	63.2527	35.6661	-768.894	947.149	-914	200	0	9.19616	6.04519	122.929	24138.9	77952.4	-5776.06	0	0	0
423	1	2.51311e-08	-9.97055e-09	-1.24461e-08	-1.04318e-06	9.68873e-07	-1.62692e-06	300	610	0	-1.4515e-09	-2.43793e-10	2.57696e-10	-5.03769e-08	-1.52379e-08	-1.12077e-07	300	200	0	3.50514	0.633637	59.1571	-713.169	1622.53	275.196	-311	200	0	5.53709	5.25546	62.9852	52.5254	-744.904	985.804	-914	200	0
423	2	2.22548e-08	-1.14663e-08	-6.19489e-08	-3.98982e-06	2.4004e-07	-1.79683e-06	300	610	0	-1.43548e-09	1.45752e-10	2.45977e-09	-2.75532e-07	8.54609e-08	-1.1431e-07	300	200	0	3.5393	0.621357	59.2996	-704.842	1624.08	284.593	-311	200	0	5.36481	5.22142	62.8107	109.23	-678.008	1003.7	-914	200	0
423	3	1.26372e-08	-1.16901e-08	-1.35202e-07	-8.28751e-06	-1.07738e-06	-1.71974e-06	300	610	0	-1.10994e-09	7.93055e-10	5.77972e-09	-6.10004e-07	2.42882e-07	-9.44888e-08	300	200	0	3.57518	0.620096	59.4423	-698.487	1620.44	291.726	-311	200	0	5.24167	5.19982	62.7735	191.263	-569.43	1002.86	-914	200	0
423	4	-6.71084e-09	-9.6553e-09	-2.34573e-07	-1.40438e-05	-3.14533e-06	-1.22905e-06	300	610	0	-3.13586e-10	1.75444e-09	1.03555e-08	-1.06525e-06	4.66317e-07	-4.04208e-08	300	200	0	3.60902	0.63121	59.6041	-693.652	1617.92	295.644	-311	200	0	5.19697	5.20853	62.8954	280.35	-424.356	988.937	-914	200	0
423	5	-3.89709e-08	-4.11398e-09	-3.58764e-07	-2.11435e-05	-6.08983e-06	-1.20745e-07	300	610	0	1.13653e-09	3.06275e-09	1.61667e-08	-1.63615e-06	7.58233e-07	6.20003e-08	300	200	0	3.63451	0.652968	59.7858	-689.617	1621.45	295.469	-311	200	0	5.23136	5.2642	63.1447	363.919	-257.242	968.592	-914	200	0
423	6	-8.6999e-08	6.37701e-09	-5.00372e-07	-2.91073e-05	-9.94831e-06	1.83195e-06	300	610	0	3.423e-09	4.70315e-09	2.29216e-08	-2.28983e-06	1.10872e-06	2.27282e-07	300	200	0	3.64415	0.68192	59.9649	-686.77	1632.16	290.594	-311	200	0	5.31952	5.36256	63.4631	436.836	-94.1221	948.405	-914	200	0
423	7	-1.52492e-07	2.33014e-08	-6.42908e-07	-3.69227e-05	-1.45964e-05	4.84834e-06	300	610	0	6.69e-09	6.58099e-09	2.9917e-08	-2.95192e-06	1.48842e-06	4.67623e-07	300	200	0	3.63591	0.715238	60.0992	-686.134	1647.57	281.422	-311	200	0	5.43182	5.47656	63.7817	496.208	35.4801	933.839	-914	200	0
423	8	-2.34782e-07	4.79057e-08	-7.57501e-07	-4.28594e-05	-1.96538e-05	9.08931e-06	300	610	0	1.09849e-08	8.48241e-09	3.58803e-08	-3.49136e-06	1.84016e-06	7.88674e-07	300	200	0	3.61607	0.752704	60.1407	-688.144	1664.01	269.718	-311	200	0	5.54745	5.57961	64.0147	536.266	112.674	928.613	-914	200	0
423	9	-3.29221e-07	8.07654e-08	-7.99729e-07	-4.42974e-05	-2.43746e-05	1.45807e-05	300	610	0	1.61771e-08	1.00305e-08	3.88118e-08	-3.7056e-06	2.07035e-06	1.18353e-06	300	200	0	3.59327	0.794533	60.0525	-693.058	1678.41	257.847	-311	200	0	5.64927	5.66426	64.0972	550.688	136.959	934.744	-914	200	0
424	0	-4.25208e-07	1.2117e-07	-7.0734e-07	-3.76128e-05	-2.75309e-05	2.11083e-05	300	610	0	2.18532e-08	1.06432e-08	3.58622e-08	-3.30982e-06	2.0414e-06	1.62486e-06	300	200	0	3.5715	0.837682	59.8208	-701.573	1688.78	247.972	-311	200	0	5.72116	5.73716	64.0627	538.399	122.403	950.986	-914	200	0	9.62431	6.7327	121.902	24321.1	78240.7	-6294.96	0	0	0
424	1	-5.03981e-07	1.66317e-07	-3.99972e-07	-1.81868e-05	-2.73117e-05	2.80844e-05	300	610	0	2.71939e-08	9.50173e-09	2.32954e-08	-1.9351e-06	1.56773e-06	2.05553e-06	300	200	0	3.54947	0.876915	59.4599	-713.94	1694.14	241.94	-311	200	0	5.75801	5.80634	64.0594	505.652	89.4583	970.185	-914	200	0
424	2	-5.36482e-07	2.10353e-07	2.17568e-07	1.93718e-05	-2.12668e-05	3.4394e-05	300	610	0	3.08438e-08	5.54607e-09	-3.39237e-09	8.57201e-07	4.18797e-07	2.37833e-06	300	200	0	3.52424	0.908009	59.0156	-729.139	1694.54	241.17	-311	200	0	5.76946	5.87794	64.2608	464.719	58.0381	980.661	-914	200	0
424	3	-4.81762e-07	2.43324e-07	1.24652e-06	8.06796e-05	-6.34318e-06	3.82361e-05	300	610	0	3.0796e-08	-2.48398e-09	-4.91063e-08	5.53603e-06	-1.66636e-06	2.44658e-06	300	200	0	3.49541	0.927324	58.5558	-745.169	1690.63	246.179	-311	200	0	5.77501	5.9574	64.7315	430.935	41.4746	973.195	-914	200	0
424	4	-2.86689e-07	2.50212e-07	2.77768e-06	0.000170581	2.09285e-05	3.69897e-05	300	610	0	2.43269e-08	-1.59354e-08	-1.18433e-07	1.25258e-05	-4.94749e-06	2.05796e-06	300	200	0	3.46666	0.930243	58.1417	-759.996	1683.18	256.221	-311	200	0	5.80031	6.0434	65.3625	418.777	44.9243	948.299	-914	200	0
424	5	1.12048e-07	2.10307e-07	4.86479e-06	0.000291571	6.40218e-05	2.71514e-05	300	610	0	8.03063e-09	-3.60267e-08	-2.14452e-07	2.20856e-05	-9.62835e-06	9.5529e-07	300	200	0	3.44287	0.913815	57.8052	-772.396	1672.97	269.451	-311	200	0	5.86588	6.11919	65.9473	437.058	68.4976	917.837	-914	200	0
424	6	7.82328e-07	9.72914e-08	7.48606e-06	0.000441545	0.000125697	4.40975e-06	300	610	0	-2.19783e-08	-6.35003e-08	-3.36985e-07	3.41329e-05	-1.57731e-05	-1.16065e-06	300	200	0	3.42715	0.880989	57.5551	-781.894	1660.61	283.74	-311	200	0	5.97338	6.15722	66.3043	483.75	106.521	898.612	-914	200	0
424	7	1.7859e-06	-1.1945e-07	1.04928e-05	0.00061083	0.000206902	-3.60588e-05	300	610	0	-6.96147e-08	-9.81167e-08	-4.80226e-07	4.80085e-05	-2.31897e-05	-4.60019e-06	300	200	0	3.42232	0.839665	57.3916	-788.328	1646.35	297.645	-311	200	0	6.10698	6.13987	66.3191	546.047	143.561	902.091	-914	200	0
424	8	3.16106e-06	-4.71653e-07	1.35466e-05	0.000778599	0.000305236	-9.89674e-05	300	610	0	-1.38032e-07	-1.37978e-07	-6.2978e-07	6.21868e-05	-3.12804e-05	-9.62857e-06	300	200	0	3.43245	0.798368	57.3076	-791.641	1630.24	310.493	-311	200	0	6.24017	6.07468	65.9365	609.887	159.373	928.919	-914	200	0
424	9	4.89735e-06	-9.86428e-07	1.60488e-05	0.000908942	0.00041297	-0.000187861	300	610	0	-2.28405e-07	-1.78697e-07	-7.593e-07	7.39513e-05	-3.8866e-05	-1.63777e-05	300	200	0	3.45972	0.765005	57.2866	-791.509	1612.76	321.782	-311	200	0	6.33989	5.98534	65.1837	671.928	142.477	970.528	-914	200	0
425	0	6.9017e-06	-1.67721e-06	1.70729e-05	0.00094716	0.000514715	-0.000303515	300	610	0	-3.38226e-07	-2.12462e-07	-8.27119e-07	7.90782e-05	-4.4e-05	-2.47201e-05	300	200	0	3.50127	0.746887	57.2997	-787.161	1595.73	331.185	-311	200	0	6.38234	5.89483	64.1862	741.459	98.1419	1013.89	-914	200	0	9.6243	6.7327	121.902	24321	78240.8	-6294.96	0	0	0
425	1	8.95664e-06	-2.53088e-06	1.53138e-05	0.000817224	0.000584942	-0.000441731	300	610	0	-4.59099e-07	-2.27132e-07	-7.7356e-07	7.15971e-05	-4.38054e-05	-3.41038e-05	300	200	0	3.55102	0.747488	57.3084	-777.797	1582.15	338.986	-311	200	0	6.37299	5.81978	63.1185	829.586	44.2726	1046.67	-914	200	0
425	2	1.06735e-05	-3.49084e-06	9.07864e-06	0.000421764	0.000585791	-0.000590527	300	610	0	-5.74129e-07	-2.05547e-07	-5.19995e-07	4.37386e-05	-3.43831e-05	-4.33527e-05	300	200	0	3.6024	0.763385	57.2806	-762.779	1575.58	345.846	-311	200	0	6.34461	5.76509	62.1418	937.948	-0.649737	1061.34	-914	200	0
425	3	1.14462e-05	-4.43658e-06	-3.64864e-06	-0.000353508	0.000465793	-0.000726871	300	610	0	-6.55144e-07	-1.25382e-07	2.88531e-08	-1.37849e-05	-1.08653e-05	-5.04493e-05	300	200	0	3.64855	0.787833	57.2042	-741.613	1579.78	352.242	-311	200	0	6.33257	5.7187	61.3914	1057.38	-29.5916	1056.6	-914	200	0
425	4	1.04166e-05	-5.1615e-06	-2.50283e-05	-0.00162862	0.000160495	-0.000813282	300	610	0	-6.60197e-07	4.00467e-08	9.7747e-07	-0.000110976	3.22917e-05	-5.23307e-05	300	200	0	3.68286	0.816213	57.0844	-714.959	1597.37	358.359	-311	200	0	6.34956	5.66132	60.9831	1170.55	-48.5297	1035.71	-914	200	0
425	5	6.46583e-06	-5.35202e-06	-5.70235e-05	-0.00350867	-0.000403784	-0.000794928	300	610	0	-5.32083e-07	3.1947e-07	2.42468e-06	-0.000257005	0.000100658	-4.47515e-05	300	200	0	3.69992	0.843318	56.9341	-685.932	1627.91	364.007	-311	200	0	6.37876	5.58182	60.9871	1253.41	-64.8223	1004.7	-914	200	0
425	6	-1.74643e-06	-4.57356e-06	-0.000100847	-0.00605102	-0.00130149	-0.000598165	300	610	0	-1.98922e-07	7.39216e-07	4.43899e-06	-0.000457697	0.000198692	-2.22891e-05	300	200	0	3.69597	0.858572	56.7714	-659.096	1667.41	368.5	-311	200	0	6.38806	5.48032	61.3698	1284.33	-74.3062	972.009	-914	200	0
425	7	-1.56677e-05	-2.27121e-06	-0.000156157	-0.0092181	-0.00259297	-0.000131901	300	610	0	4.21787e-07	1.31598e-06	7.02195e-06	-0.000711845	0.000327999	2.14011e-05	300	200	0	3.6712	0.851429	56.619	-637.652	1708.9	371.164	-311	200	0	6.35387	5.35919	61.986	1257.78	-61.2152	946.488	-914	200	0
425	8	-3.66317e-05	2.2042e-06	-0.000219974	-0.012815	-0.00430152	0.000706414	300	610	0	1.41391e-06	2.04626e-06	1.00583e-05	-0.00100627	0.000484885	9.29527e-05	300	200	0	3.63272	0.8213	56.4955	-622.588	1743.41	372.083	-311	200	0	6.28028	5.2167	62.68	1185.75	-11.6818	932.811	-914	200	0
425	9	-6.54977e-05	9.5311e-06	-0.000285354	-0.0164137	-0.00638117	0.00201799	300	610	0	2.84629e-06	2.89208e-06	1.32536e-05	-0.00130968	0.000657204	0.000198126	300	200	0	3.59333	0.778561	56.4046	-614.182	1761.73	372.109	-311	200	0	6.20061	5.05957	63.379	1087.02	72.911	929.221	-914	200	0
426	0	-0.000102122	2.02982e-05	-0.000339897	-0.0192691	-0.00867503	0.00388072	300	610	0	4.74737e-06	3.76348e-06	1.60629e-05	-0.00156582	0.000820633	0.000339966	300	200	0	3.56703	0.73622	56.3347	-612.773	1757.2	372.42	-311	200	0	6.15548	4.92084	64.0468	978.655	175.504	930.288	-914	200	0	9.60378	5.95692	119.599	23861.6	77196.5	-5673.45	0	0	0
426	1	-0.000144645	3.4816e-05	-0.000364278	-0.0202397	-0.0108658	0.00631581	300	610	0	7.06944e-06	4.49867e-06	1.7618e-05	-0.00168663	0.00093471	0.000516169	300	200	0	3.56424	0.702251	56.2685	-618.417	1728.23	374.125	-311	200	0	6.15935	4.85076	64.6046	872.91	271.75	931.456	-914	200	0
426	2	-0.00018861	5.28469e-05	-0.000331145	-0.0177309	-0.0124229	0.00924141	300	610	0	9.64221e-06	4.8445e-06	1.66694e-05	-0.00154699	0.000939296	0.000715599	300	200	0	3.58748	0.67796	56.1891	-630.785	1678.89	377.715	-311	200	0	6.18808	4.88244	64.9714	774.928	336.016	930.289	-914	200	0
426	3	-0.000225966	7.3249e-05	-0.00020485	-0.00969055	-0.0125551	0.0124135	300	610	0	1.21175e-05	4.44142e-06	1.15629e-05	-0.000983331	0.000752494	0.000914072	300	200	0	3.62966	0.65998	56.0839	-649.085	1617.27	382.763	-311	200	0	6.19999	5.00613	65.1336	680.036	346.679	924.906	-914	200	0
426	4	-0.000244081	9.35445e-05	5.72911e-05	0.00630331	-0.0101816	0.0153565	300	610	0	1.391e-05	2.81935e-06	2.83594e-07	0.000200939	0.000271553	0.00106973	300	200	0	3.6775	0.643467	55.9501	-671.851	1553.28	388.418	-311	200	0	6.16049	5.17505	65.113	576.563	296.731	913.532	-914	200	0
426	5	-0.000224974	0.000109446	0.000501347	0.032814	-0.00394202	0.0172908	300	610	0	1.41431e-05	-5.86516e-07	-1.93931e-05	0.00221905	-0.000621248	0.00111863	300	200	0	3.71841	0.626411	55.8005	-696.913	1496.86	394.048	-311	200	0	6.05168	5.33442	64.9147	456.915	200.524	894.423	-914	200	0
426	6	-0.00014509	0.000114408	0.00116972	0.0721189	0.00772776	0.0170696	300	610	0	1.16159e-05	-6.38864e-06	-4.95949e-05	0.00526894	-0.00204525	0.000971712	300	200	0	3.74448	0.613655	55.6582	-721.362	1456.38	399.378	-311	200	0	5.87847	5.44519	64.5521	326.806	86.145	865.21	-914	200	0
426	7	2.39376e-05	9.93146e-05	0.00208965	0.125526	0.0264223	0.0131452	300	610	0	4.81149e-06	-1.51554e-05	-9.184e-05	0.00948096	-0.00409787	0.000514689	300	200	0	3.75151	0.615512	55.5465	-742.051	1437.05	404.414	-311	200	0	5.66902	5.4885	64.0737	203.592	-17.906	825.005	-914	200	0
426	8	0.000312959	5.24678e-05	0.00325634	0.192386	0.0534582	0.00359365	300	610	0	-8.02092e-06	-2.72604e-05	-0.000146271	0.0148408	-0.0068182	-0.000386929	300	200	0	3.73831	0.640089	55.4849	-756.514	1440.42	409.309	-311	200	0	5.46433	5.46764	63.5204	107.264	-91.3325	778.347	-914	200	0
426	9	0.000750751	-3.98918e-05	0.00461029	0.268781	0.0893957	-0.0137643	300	610	0	-2.86768e-05	-4.26616e-05	-0.000210611	0.0210856	-0.0101357	-0.00187486	300	200	0	3.7077	0.687876	55.4928	-763.165	1464.38	414.182	-311	200	0	5.31218	5.41184	62.9017	52.7055	-127.153	734.357	-914	200	0
427	0	0.00135651	-0.000192259	0.00600916	0.345915	0.133363	-0.0411003	300	610	0	-5.86565e-05	-6.0602e-05	-0.000278842	0.0275746	-0.0138041	-0.004074	300	200	0	3.66567	0.753177	55.5886	-761.275	1503.19	419.165	-311	200	0	5.26631	5.36346	62.2427	45.6295	-131.562	701.499	-914	200	0	9.60585	5.95551	119.587	23853.3	77199.9	-5675.43	0	0	0
427	1	0.00212881	-0.000417399	0.0071961	0.408343	0.182181	-0.0801225	300	610	0	-9.86362e-05	-7.92386e-05	-0.000339693	0.0331427	-0.0173218	-0.00705411	300	200	0	3.62019	0.826764	55.7786	-751.594	1548.71	424.811	-311	200	0	5.36714	5.35457	61.6101	80.1848	-115.948	684.766	-914	200	0
427	2	0.0030306	-0.000722426	0.00776829	0.432247	0.229309	-0.131378	300	610	0	-0.000147718	-9.52214e-05	-0.000375089	0.0359546	-0.0198482	-0.0107746	300	200	0	3.58188	0.897343	56.0493	-736.352	1592.65	432.49	-311	200	0	5.60781	5.39417	61.0799	141.916	-87.9489	685.142	-914	200	0
427	3	0.00397062	-0.00110315	0.00715261	0.384188	0.263728	-0.193283	300	610	0	-0.000202454	-0.000103274	-0.000358871	0.0333895	-0.0201264	-0.0150112	300	200	0	3.56386	0.954506	56.3751	-718.102	1627.96	444.093	-311	200	0	5.92945	5.46616	60.7308	218.489	-49.0955	698.424	-914	200	0
427	4	0.00478222	-0.00153657	0.00459857	0.220933	0.268904	-0.260872	300	610	0	-0.000255672	-9.5865e-05	-0.000256246	0.0220043	-0.0164369	-0.0192671	300	200	0	3.57869	0.990877	56.7331	-698.879	1649.7	460.811	-311	200	0	6.25841	5.53622	60.649	308.83	0.252006	717.002	-914	200	0
427	5	0.00520214	-0.00197179	-0.000797201	-0.108826	0.222145	-0.324333	300	610	0	-0.000295217	-6.30992e-05	-2.46171e-05	-0.00236075	-0.00661125	-0.0226739	300	200	0	3.63329	1.00117	57.106	-680.464	1655.33	481.825	-311	200	0	6.54214	5.57055	60.8811	420.389	53.6851	736.305	-914	200	0
427	6	0.00485375	-0.00231986	-0.0100166	-0.659802	0.0947529	-0.367453	300	610	0	-0.000302777	6.97434e-06	0.000383355	-0.0442488	0.0118492	-0.0238976	300	200	0	3.72417	0.983197	57.4718	-665.078	1644.28	504.219	-311	200	0	6.75245	5.55342	61.3987	556.229	97.7469	758.326	-914	200	0
427	7	0.00324132	-0.00244421	-0.0239747	-1.48128	-0.146466	-0.366253	300	610	0	-0.000253142	0.000127405	0.00101344	-0.107928	0.0414999	-0.0210703	300	200	0	3.83635	0.942536	57.8011	-655.366	1617.53	524.277	-311	200	0	6.87704	5.48614	62.1448	704.029	121.806	786.168	-914	200	0
427	8	-0.000235301	-0.00215363	-0.0432801	-2.6029	-0.535641	-0.288219	300	610	0	-0.000114319	0.000310449	0.00189917	-0.196303	0.084465	-0.0117836	300	200	0	3.94753	0.892731	58.0671	-653.286	1577.25	539.124	-311	200	0	6.92256	5.37278	63.0793	837.837	130.861	815.779	-914	200	0
427	9	-0.00623331	-0.00120165	-0.0678828	-4.01395	-1.10145	-0.0927291	300	610	0	0.000150839	0.000564436	0.00304589	-0.309306	0.141678	0.00681203	300	200	0	4.03552	0.848022	58.2544	-658.87	1526.79	547.567	-311	200	0	6.92012	5.21409	64.1516	930.952	143.711	835.31	-914	200	0
428	0	-0.0153729	0.000703289	-0.0965971	-5.6358	-1.85715	0.266511	300	610	0	0.000580743	0.000889146	0.00440874	-0.44171	0.211809	0.0377424	300	200	0	4.08573	0.816701	58.3596	-670.216	1472.18	549.971	-311	200	0	6.91674	5.01885	65.2722	969.529	175.549	833.106	-914	200	0	10.5363	5.89383	122.652	24539.9	78885.9	-5638.62	0	0	0
428	1	-0.0280815	0.00387067	-0.126508	-7.28798	-2.78641	0.836064	300	610	0	0.00120804	0.00126953	0.00586489	-0.580401	0.289863	0.0837125	300	200	0	4.09411	0.800987	58.3899	-684.591	1422.77	547.896	-311	200	0	6.95009	4.81391	66.3353	957.751	227.49	806.372	-914	200	0
428	2	-0.044362	0.00857699	-0.152299	-8.65031	-3.82484	1.6533	300	610	0	0.00204857	0.00166786	0.00718137	-0.701269	0.365514	0.146308	300	200	0	4.06482	0.799868	58.3634	-699.104	1388.93	543.9	-311	200	0	7.02467	4.63169	67.2536	911.74	290.119	763.123	-914	200	0
428	3	-0.0634792	0.014984	-0.165574	-9.226	-4.83782	2.73187	300	610	0	0.0030857	0.00201482	0.00798191	-0.766072	0.421297	0.22484	300	200	0	4.00602	0.809763	58.304	-710.779	1378.26	540.988	-311	200	0	7.11149	4.48811	67.9841	848.844	348.351	717.079	-914	200	0
428	4	-0.083566	0.0230204	-0.154329	-8.31413	-5.59649	4.04131	300	610	0	0.00424967	0.00220047	0.00771911	-0.719926	0.430956	0.314805	300	200	0	3.92776	0.823863	58.2395	-717.161	1392.3	541.323	-311	200	0	7.16788	4.38041	68.5399	781.273	386.323	681.078	-914	200	0
428	5	-0.101174	0.0322243	-0.102769	-5.00407	-5.7555	5.48075	300	610	0	0.00539292	0.00206706	0.00566135	-0.490378	0.358391	0.405999	300	200	0	3.84162	0.835093	58.1987	-717.101	1424.59	545.068	-311	200	0	7.16004	4.30457	68.958	716.594	394.382	663.791	-914	200	0
428	6	-0.110819	0.0415503	0.00821987	1.79072	-4.83857	6.84782	300	610	0	0.00626303	0.00140639	0.000908369	0.0105578	0.157862	0.48042	300	200	0	3.7609	0.841883	58.2	-711.331	1462.39	550.716	-311	200	0	7.07549	4.26634	69.2442	662.142	371.19	669.566	-914	200	0
428	7	-0.104614	0.0491546	0.199556	13.2374	-2.24042	7.80554	300	610	0	0.00647765	-3.43263e-05	-0.00754676	0.879635	-0.223648	0.510237	300	200	0	3.69923	0.848992	58.2414	-702.601	1491.58	556.494	-311	200	0	6.92158	4.27551	69.3502	626.329	320.559	698.059	-914	200	0
428	8	-0.0721283	0.0521877	0.490961	30.4014	2.74307	7.85267	300	610	0	0.00550771	-0.00253302	-0.0206876	2.2088	-0.840824	0.456292	300	200	0	3.666	0.862097	58.3048	-694.641	1502.12	561.251	-311	200	0	6.71761	4.33662	69.2119	611.547	249.007	743.417	-914	200	0
428	9	-0.000670298	0.0466411	0.895987	53.9501	10.8419	6.30628	300	610	0	0.0026786	-0.00635369	-0.0392534	4.06255	-1.73991	0.267847	300	200	0	3.66158	0.883278	58.3697	-690.553	1491.19	564.607	-311	200	0	6.48994	4.44178	68.8188	606.303	163.628	796.83	-914	200	0
429	0	0.123754	0.0273222	1.41464	83.7205	22.6798	2.30896	300	610	0	-0.00279746	-0.0116813	-0.0634045	6.4443	-2.94286	-0.115454	300	200	0	3.67908	0.910446	58.4261	-691.777	1463.02	566.966	-311	200	0	6.27145	4.56358	68.2326	589.2	70.656	851.657	-914	200	0	10.8627	5.32412	123.37	24663.3	78268.8	-6088.06	0	0	0
429	1	0.3145	-0.0119442	2.02338	118.139	38.5662	-5.12228	300	610	0	-0.0117417	-0.0185253	-0.0922622	9.25051	-4.42489	-0.758179	300	200	0	3.71094	0.939244	58.4766	-697.687	1426.26	569.5	-311	200	0	6.0954	4.66419	67.514	542.904	-22.9802	905.152	-914	200	0
429	2	0.581044	-0.0777628	2.66257	153.504	58.1998	-16.9851	300	610	0	-0.0248635	-0.0265874	-0.123322	12.213	-6.08498	-1.71884	300	200	0	3.7514	0.967016	58.5256	-705.876	1390.95	573.835	-311	200	0	5.97732	4.72055	66.6425	465.492	-109.593	955.014	-914	200	0
429	3	0.924149	-0.176114	3.22217	183.182	80.2794	-34.0957	300	610	0	-0.0425301	-0.0350962	-0.15177	14.8332	-7.71052	-3.03326	300	200	0	3.79384	0.995824	58.5728	-713.574	1365.52	581.305	-311	200	0	5.90307	4.73313	65.5588	372.405	-182.346	995.726	-914	200	0
429	4	1.32927	-0.310654	3.52729	196.815	102.035	-56.7855	300	610	0	-0.0644379	-0.0426177	-0.169778	16.3144	-8.93889	-4.69041	300	200	0	3.83025	1.0304	58.6224	-719.5	1354.01	592.362	-311	200	0	5.83965	4.71287	64.3131	288.841	-234.516	1020.08	-914	200	0
429	5	1.75824	-0.480238	3.32656	179.713	118.715	-84.474	300	610	0	-0.0891794	-0.0468623	-0.165892	15.5076	-9.22175	-6.60003	300	200	0	3.85434	1.07293	58.6866	-723.984	1355.73	606.551	-311	200	0	5.75314	4.6758	63.1084	236.627	-260.482	1024.14	-914	200	0
429	6	2.13974	-0.675607	2.28761	112.703	123.109	-115.115	300	610	0	-0.113719	-0.0445271	-0.124734	10.8886	-7.80144	-8.55277	300	200	0	3.86347	1.12063	58.7676	-727.257	1368.07	622.515	-311	200	0	5.62125	4.64799	62.1619	227.424	-260.006	1009.36	-914	200	0
429	7	2.35956	-0.87531	0.00622223	-27.2167	105.223	-144.537	300	610	0	-0.132819	-0.0312322	-0.0272829	0.597009	-3.71338	-10.1756	300	200	0	3.85799	1.16805	58.8419	-728.857	1388.88	637.804	-311	200	0	5.44978	4.65588	61.5653	266.983	-239.931	980.967	-914	200	0
429	8	2.25261	-1.04114	-3.96304	-264.933	52.294	-165.739	313.195	676.851	0	-0.138497	-0.00163212	0.14787	-17.4267	4.16691	-10.888	300	200	0	3.84025	1.21084	58.869	-728.954	1416.25	649.382	-311	200	0	5.28696	4.70447	61.2916	357.619	-212.766	946.363	-914	200	0
429	9	1.59947	-1.11367	-10.0449	-623.449	-50.6074	-168.246	294.962	672.066	0	-0.119653	0.050189	0.421845	-45.1614	17.0089	-9.86936	300	200	0	3.81455	1.24692	58.8135	-729.13	1447.72	654.846	-311	200	0	5.20805	4.774	61.2996	493.51	-194.691	913.696	-914	200	0
430	0	0.131813	-1.00888	-18.54	-1117.73	-219.087	-137.718	288.183	670.287	0	-0.0620661	0.129913	0.810889	-84.0346	35.8175	-6.05106	300	200	0	3.78734	1.27398	58.6623	-731.274	1480.01	653.052	-311	200	0	5.26928	4.8449	61.6033	657.985	-199.731	889.48	-914	200	0	-15.2015	12.266	41.79	-30360.2	101872	13649.8	0	0	0
430	1	-2.44819	-0.617409	-29.4707	-1745.63	-466.69	-56.0628	284.164	669.233	0	0.0509637	0.241635	1.31939	-134.22	61.1037	1.8448	300	200	0	3.76428	1.2868	58.4291	-736.134	1509.85	644.058	-311	200	0	5.4732	4.92208	62.234	825.744	-232.276	877.009	-914	200	0
430	2	-6.39737	0.182265	-42.4635	-2481.91	-799.724	95.3446	281.167	668.448	0	0.236986	0.385845	1.93023	-193.674	92.4125	15.1954	300	200	0	3.74583	1.27976	58.147	-743.666	1535.38	629.39	-311	200	0	5.7729	5.0275	63.1629	968.96	-288.359	876.931	-914	200	0
430	3	-11.7926	1.48448	-56.881	-3288.18	-1211.96	326.193	278.693	667.808	0	0.511387	0.556655	2.59237	-256.92	127.704	35.2647	300	200	0	3.72799	1.25195	57.8572	-754.043	1556.66	612.091	-311	200	0	6.09824	5.17034	64.2527	1068.44	-364.296	887.498	-914	200	0
430	4	-18.4685	3.31504	-72.1758	-4134.21	-1688.2	629.446	276.61	667.28	0	0.882604	0.738309	3.20646	-313.645	162.605	62.8581	300	200	0	3.70775	1.20874	57.5968	-766.997	1574.6	595.534	-311	200	0	6.38479	5.33393	65.26	1122.75	-460.255	903.897	-914	200	0
430	5	-26.1512	5.62	-88.0959	-5006.49	-2215.9	987.802	274.847	666.83	0	1.34523	0.901156	3.60962	-347.267	189.588	97.8162	300	200	0	3.68652	1.15933	57.3806	-781.038	1589.84	581.877	-311	200	0	6.59989	5.4882	65.9194	1145.5	-575.464	920.193	-914	200	0
430	6	-34.6287	8.27663	-104.591	-5900.06	-2790.47	1387.2	273.32	666.411	0	1.87091	0.997525	3.56232	-333.734	197.205	138.334	300	200	0	3.66864	1.11256	57.1928	-794.234	1602.64	571.276	-311	200	0	6.75238	5.60287	66.0799	1153.58	-702.314	932.789	-914	200	0
430	7	-43.7914	11.1128	-121.617	-6809.08	-3410.75	1820.61	271.955	665.988	0	2.39726	0.958284	2.74134	-240.991	169.56	180.121	300	200	0	3.65757	1.07272	57.0071	-805.085	1612.9	562.051	-311	200	0	6.87525	5.65385	65.7866	1157.38	-826.64	940.006	-914	200	0
430	8	-53.576	13.927	-139.01	-7722.33	-4072.56	2283.26	270.703	665.552	0	2.81561	0.691318	0.74498	-29.7118	86.316	215.448	300	200	0	3.65383	1.03938	56.8135	-812.637	1619.57	552.029	-311	200	0	6.99498	5.63125	65.2313	1159.03	-934.873	939.898	-914	200	0
430	9	-63.8863	16.4992	-156.48	-8621.84	-4764.85	2769.47	269.55	665.099	0	2.95937	0.0836342	-2.88174	343.922	-76.3667	232.216	273.5	80.6545	0	3.65592	1.01041	56.6273	-816.435	1620.09	540.266	-311	200	0	7.11558	5.54625	64.6168	1154.49	-1021.08	931.741	-914	200	0
431	0	-74.5266	18.6047	-173.665	-9483.83	-5468.38	3271.21	268.512	664.61	0	2.59575	-0.990639	-8.59203	922.458	-343.481	213.226	260.023	92.6379	0	3.66311	0.983765	56.4802	-816.487	1611.64	527.602	-311	200	0	7.22303	5.42735	64.0669	1132.2	-1086.86	918.34	-914	200	0	-118.19	7.75909	-193.982	-145305	166584	68835.9	826.853	749.42	0
431	1	-85.1699	20.041	-190.205	-10282.4	-6156.13	3775.47	267.634	664.06	0	1.42504	-2.65367	-16.7421	1737.41	-736.842	135.981	255.989	96.2255	0	3.67739	0.957515	56.404	-812.889	1593.8	515.932	-311	200	0	7.29521	5.3088	63.6405	1073.8	-1134.87	904.819	-914	200	0
431	2	-95.3783	20.6577	-205.81	-10996.1	-6795.25	4263.42	266.983	663.428	0	-0.906646	-4.99587	-27.4457	2794.55	-1268.21	-26.5663	253.792	98.1788	0	3.7021	0.930158	56.4058	-805.294	1568.7	507.107	-311	200	0	7.31742	5.22038	63.3566	966.197	-1162.96	895.691	-914	200	0
431	3	-104.673	20.3812	-220.394	-11615.7	-7349.56	4712.52	266.653	662.704	0	-4.74353	-8.02417	-40.4485	4061.33	-1933.73	-301.88	252.193	99.5927	0	3.73855	0.9012	56.457	-793.088	1538.48	502.213	-311	200	0	7.29735	5.18175	63.1833	814.744	-1164.02	892.993	-914	200	0
431	4	-112.62	19.2273	-234.225	-12153.2	-7779.66	5099.73	266.786	661.887	0	-10.2697	-11.602	-55.2171	5475.73	-2718.52	-707.707	250.767	100.833	0	3.78466	0.871189	56.5092	-776.312	1504.09	501.624	-311	200	0	7.2546	5.19731	63.0484	641.664	-1130.98	896.89	-914	200	0
431	5	-118.91	17.2948	-248.062	-12646.2	-8040.5	5406.15	267.587	660.98	0	-17.391	-15.4705	-71.2534	6979.31	-3608.92	-1242.29	249.351	102.049	0	3.83537	0.840702	56.5264	-756.163	1467.05	505.396	-311	200	0	7.19416	5.24951	62.8872	474.183	-1062.65	907.485	-914	200	0
431	6	-123.412	14.7469	-263.2	-13156.5	-8080.03	5622.02	269.301	659.987	0	-25.8136	-19.3706	-88.3335	8544.48	-4598.84	-1886.36	247.938	103.27	0	3.88231	0.809783	56.4946	-734.738	1430.91	513.126	-311	200	0	7.10412	5.30189	62.6917	335.061	-965.029	924.704	-914	200	0
431	7	-126.215	11.8014	-281.455	-13765.5	-7840.54	5747.88	272.143	658.908	0	-35.2434	-23.1378	-106.5	10175.2	-5687.71	-2616.99	246.594	104.459	0	3.91554	0.779305	56.4089	-714.297	1399.91	523.716	-311	200	0	6.98134	5.31782	62.527	237.755	-847.285	946.395	-914	200	0
431	8	-127.659	8.73768	-305.092	-14568.8	-7262.36	5793.84	276.196	657.752	0	-45.5206	-26.6995	-125.94	11891.7	-6878.06	-3420.98	245.386	105.576	0	3.92863	0.752528	56.2663	-696.447	1376.57	535.938	-311	200	0	6.84717	5.27603	62.4798	185.688	-717.903	967.46	-914	200	0
431	9	-128.355	5.90305	-336.643	-15670.8	-6289.58	5782.03	281.317	656.55	0	-56.6483	-30.0316	-146.855	13713.8	-8174.12	-4299.21	244.339	106.617	0	3.92211	0.734045	56.0787	-682.091	1361.87	549.241	-311	200	0	6.73488	5.17394	62.5859	175.99	-585.385	981.482	-914	200	0
432	0	-129.179	3.71073	-378.592	-17173.2	-4878.55	5749.45	287.114	655.361	0	-68.7453	-33.1089	-169.355	15647.9	-9577.05	-5262.83	243.45	107.603	0	3.90148	0.726961	55.879	-671.543	1356.72	563.409	-311	200	0	6.66673	5.02912	62.8213	201.913	-460.171	983.987	-914	200	0	-298.182	-11.9075	-881.215	-472712	382793	119388	417.595	535.455	0
432	1	-131.209	2.6262	-432.895	-19156.9	-3009.77	5746.73	293.047	654.253	0	-81.935	-35.8708	-193.389	17682.4	-11075.7	-6324.69	242.728	108.566	0	3.87294	0.731855	55.7045	-664.061	1361.97	577.549	-311	200	0	6.64316	4.87473	63.136	251.915	-352.947	974.678	-914	200	0
432	2	-135.606	3.13202	-500.367	-21659.6	-702.07	5833.61	298.597	653.287	0	-96.2171	-38.2252	-218.758	19791.6	-12639.8	-7488.75	242.22	109.527	0	3.84146	0.747786	55.5781	-657.971	1377.69	589.955	-311	200	0	6.6506	4.74565	63.4787	312.668	-269.733	956.414	-914	200	0
432	3	-143.409	5.66739	-580.063	-24655.1	1974.13	6070.97	303.403	652.504	0	-111.388	-40.084	-245.211	21947.6	-14221.2	-8741.76	242.004	110.495	0	3.81044	0.772793	55.5093	-652.1	1402.85	599.023	-311	200	0	6.67359	4.67069	63.8043	375.344	-208.311	932.401	-914	200	0
432	4	-155.294	10.5455	-668.817	-28034.7	4887.22	6508.11	307.307	651.917	0	-127.046	-41.4021	-272.591	24132.5	-15760.3	-10051.1	242.183	111.47	0	3.78085	0.803628	55.5063	-647.372	1434.71	604.271	-311	200	0	6.69779	4.66976	64.065	435.751	-160.293	905.186	-914	200	0
432	5	-171.316	17.8559	-761.123	-31600.1	7842.49	7167.58	310.304	651.518	0	-142.65	-42.2011	-300.929	26346.6	-17190.3	-11369.2	242.876	112.449	0	3.75278	0.835956	55.5792	-646.586	1468.99	606.773	-311	200	0	6.70895	4.74247	64.2152	489.034	-116.186	877.702	-914	200	0
432	6	-190.71	27.3782	-849.568	-35075	10597.6	8032.71	312.474	651.286	0	-157.608	-42.5727	-330.471	28609.2	-18440.6	-12641.1	244.199	113.429	0	3.72915	0.864849	55.7349	-651.798	1501.66	608.412	-311	200	0	6.69655	4.86158	64.254	528.882	-69.0856	853.981	-914	200	0
432	7	-211.819	38.5577	-925.998	-38147.1	12905	9042.34	313.936	651.196	0	-171.355	-42.6712	-361.643	30955.9	-19444.8	-13815.2	246.232	114.402	0	3.71562	0.885941	55.9714	-662.341	1530.1	610.323	-311	200	0	6.65747	4.98888	64.2305	552.599	-17.7777	838.808	-914	200	0
432	8	-232.216	50.5678	-983.261	-40530.3	14573.4	10095.3	314.821	651.22	0	-183.442	-42.7023	-394.985	33433.6	-20148.4	-14851.7	248.989	115.355	0	3.71566	0.8973	56.2778	-675.907	1552.7	612.035	-311	200	0	6.59258	5.09938	64.1956	562.575	33.176	835.949	-914	200	0
432	9	-249.071	62.4456	-1016.94	-42030.4	15525.5	11064.6	315.267	651.33	0	-193.596	-42.908	-430.993	36088.1	-20515.3	-15729.2	252.4	116.268	0	3.72656	0.899448	56.6355	-690.477	1568.22	612.049	-311	200	0	6.50422	5.19437	64.1734	560.978	79.0363	845.091	-914	200	0
433	0	-259.695	73.2566	-1026.39	-42587.4	15823.2	11820.1	315.416	651.493	0	-201.747	-43.5433	-469.881	38946.2	-20532.5	-16447.1	256.303	117.115	0	3.7404	0.89288	57.0116	-704.765	1575.59	609.167	-311	200	0	6.39767	5.30017	64.1625	546.776	120.328	860.541	-914	200	0	-377.973	29.9766	-1401.45	-632511	551602	143850	380.298	452.147	0
433	1	-262.073	82.2328	-1014.54	-42280.8	15643.5	12251.2	315.419	651.675	0	-208.033	-44.8567	-511.332	41999.2	-20212.2	-17022.4	260.472	117.863	0	3.74932	0.87708	57.3552	-717.915	1574.4	603.675	-311	200	0	6.27513	5.44697	64.1421	517.999	162.15	874.294	-914	200	0
433	2	-255.213	88.8486	-986.803	-41295.3	15219.5	12285.9	315.423	651.848	0	-212.728	-47.0721	-554.314	45190	-19589.3	-17481.2	264.66	118.476	0	3.75134	0.853134	57.6169	-729.462	1565.62	597.485	-311	200	0	6.13217	5.63634	64.0885	472.464	207.942	880.933	-914	200	0
433	3	-239.215	92.8323	-949.494	-39867.5	14780.1	11897.1	315.566	651.988	0	-216.093	-50.3512	-596.996	48404.6	-18716.9	-17844.6	268.648	118.92	0	3.75053	0.825739	57.7776	-739.616	1551.29	592.924	-311	200	0	5.97482	5.83125	63.9802	408.902	253.497	879.078	-914	200	0
433	4	-215.079	94.1409	-908.532	-38234.5	14508.6	11098.7	315.969	652.084	0	-218.204	-54.7486	-636.845	51474.2	-17658	-18114.3	272.273	119.173	0	3.75135	0.800312	57.8514	-749.339	1532.77	591.229	-311	200	0	5.8321	5.97711	63.8161	333.503	288.306	868.281	-914	200	0
433	5	-184.382	92.9253	-868.67	-36600.9	14525.3	9933.28	316.721	652.134	0	-218.828	-60.1896	-670.959	54194.7	-16473.4	-18263.9	275.448	119.228	0	3.75321	0.778786	57.8621	-759.865	1509.68	592.244	-311	200	0	5.73635	6.03179	63.6657	263.012	304.281	846.466	-914	200	0
433	6	-148.95	89.5004	-833.262	-35124.5	14888.5	8462.28	317.868	652.153	0	-217.411	-66.4724	-696.592	56366	-15209.8	-18237.9	278.165	119.083	0	3.75014	0.760448	57.8205	-771.749	1481.53	595.401	-311	200	0	5.6971	5.98786	63.6433	216.113	302.745	812.135	-914	200	0
433	7	-110.581	84.3215	-804.365	-33913.7	15608.8	6757	319.405	652.162	0	-213.166	-73.2772	-711.772	57837.9	-13891.7	-17962.8	280.483	118.741	0	3.73599	0.746468	57.7255	-783.796	1450.72	600.679	-311	200	0	5.70529	5.87287	63.8073	203.063	291.753	768.428	-914	200	0
433	8	-70.8726	77.9543	-782.969	-33032.2	16662.1	4891.27	321.281	652.188	0	-205.259	-80.1885	-715.817	58547.2	-12519.4	-17365.6	282.51	118.209	0	3.71049	0.741604	57.5888	-792.823	1422.57	608.457	-311	200	0	5.7553	5.72718	64.1268	224.744	277.04	723.452	-914	200	0
433	9	-31.1385	71.0203	-769.201	-32503.4	17999.5	2936.02	323.4	652.256	0	-193.047	-86.7514	-709.57	58534.4	-11074.5	-16396.6	284.393	117.507	0	3.68007	0.75044	57.4497	-795.17	1401.57	618.481	-311	200	0	5.84586	5.58487	64.5258	274.656	257.378	685.472	-914	200	0
434	0	7.56882	64.1242	-762.482	-32314.1	19551.6	956.451	325.642	652.38	0	-176.284	-92.5541	-695.234	57933.5	-9530.49	-15045.9	286.292	116.67	0	3.65349	0.772685	57.3643	-788.639	1388.67	629.201	-311	200	0	5.9597	5.46779	64.9098	336.935	228.364	657.389	-914	200	0	70.7931	-45.7056	-1299.46	-567645	525565	-97406.5	406.721	434.919	0
434	1	44.3741	57.7851	-761.697	-32421	21232.8	-988.602	327.876	652.564	0	-155.233	-97.3045	-675.87	56940.6	-7863.49	-13349.5	288.365	115.752	0	3.63762	0.803186	57.3742	-773.192	1381.77	638.178	-311	200	0	6.05904	5.38298	65.1721	388.414	188.136	636.437	-914	200	0
434	2	78.4809	52.3913	-765.416	-32762.2	22948.1	-2845.07	329.981	652.803	0	-130.664	-100.865	-654.768	55772.7	-6062.71	-11385.5	290.741	114.821	0	3.63474	0.835052	57.4779	-751.079	1377.77	643.303	-311	200	0	6.107	5.32326	65.2129	410.707	139.192	618.91	-914	200	0
434	3	109.116	48.1831	-772.197	-33272.4	24605.6	-4561.47	331.864	653.088	0	-103.74	-103.238	-634.863	54629.3	-4135.77	-9260.43	293.486	113.951	0	3.64094	0.861157	57.6344	-726.631	1374.49	644.003	-311	200	0	6.08592	5.27133	64.9577	403.202	85.9579	604.129	-914	200	0
434	4	135.532	45.2655	-780.879	-33896.2	26129.6	-6088.41	333.462	653.408	0	-75.8152	-104.507	-618.357	53665.3	-2109.1	-7091.95	296.589	113.213	0	3.64757	0.874628	57.7984	-704.532	1370.77	641.448	-311	200	0	5.9951	5.20621	64.3954	384.051	30.1084	593.874	-914	200	0
434	5	157.057	43.6346	-790.755	-34597.7	27472.3	-7380.43	334.742	653.753	0	-48.2364	-104.783	-606.545	52976.8	-24.2248	-4991.42	299.96	112.658	0	3.64678	0.871079	57.9472	-687.914	1364.83	637.602	-311	200	0	5.84108	5.11626	63.6243	376.962	-32.1012	589.475	-914	200	0
434	6	173.156	43.2039	-801.589	-35361	28617.2	-8399.23	335.701	654.114	0	-22.1716	-104.167	-599.84	52600.4	2068.42	-3050.62	303.448	112.309	0	3.63717	0.851997	58.0808	-678.37	1354.62	634.101	-311	200	0	5.63656	5.00901	62.8045	395.441	-104.8	592.237	-914	200	0
434	7	183.506	43.8246	-813.513	-36187.4	29575.7	-9118	336.355	654.483	0	1.49903	-102.748	-597.931	52521.4	4115.61	-1333.88	306.883	112.161	0	3.62473	0.825413	58.2148	-676.245	1340.45	631.601	-311	200	0	5.40142	4.90293	62.0261	437.816	-181.998	606.754	-914	200	0
434	8	188.06	45.306	-826.866	-37086.8	30380.2	-9525.21	336.741	654.852	0	22.2219	-100.618	-599.995	52687.2	6067.15	123.431	310.112	112.187	0	3.61893	0.801832	58.3718	-680.477	1325.57	629.597	-311	200	0	5.15861	4.81289	61.283	493.995	-246.452	640.277	-914	200	0
434	9	187.085	47.4435	-842.002	-38069.6	31073.1	-9626.05	336.904	655.213	0	39.7413	-97.9039	-604.928	53023.7	7880.74	1310.33	313.028	112.347	0	3.62681	0.78905	58.5666	-689.737	1313.69	626.93	-311	200	0	4.93746	4.74911	60.5775	554.798	-283.484	697.725	-914	200	0
435	0	181.153	50.0576	-859.121	-39139.8	31693.1	-9441.28	336.89	655.558	0	54.0229	-94.7936	-611.571	53453.2	9524.01	2231.74	315.573	112.597	0	3.6482	0.790525	58.7913	-703.098	1307.68	622.726	-311	200	0	4.78255	4.72139	59.9664	615.389	-290.884	778.009	-914	200	0	196.413	-13.6718	-1466.97	-672591	592152	-99633.7	409.779	457.844	0
435	1	171.083	53.0267	-878.149	-40291.2	32266.1	-9004.14	336.743	655.882	0	65.1593	-91.5443	-618.892	53909.4	10974.2	2899.33	317.732	112.894	0	3.67608	0.807499	59.0125	-718.596	1310.48	616.727	-311	200	0	4.74598	4.73513	59.5146	673.014	-273.278	873.075	-914	200	0
435	2	157.84	56.2962	-898.697	-41506.5	32803.6	-8355.46	336.501	656.185	0	73.2849	-88.4713	-626.098	54346.7	12217.2	3325.15	319.513	113.198	0	3.70179	0.841111	59.1844	-733.197	1324.77	608.883	-311	200	0	4.85704	4.7868	59.2836	724.965	-235.26	969.187	-914	200	0
435	3	142.42	59.87	-920.103	-42758.2	33308.2	-7537.92	336.201	656.471	0	78.5316	-85.906	-632.698	54744.2	13247.3	3520.13	320.938	113.475	0	3.71971	0.891511	59.2753	-745.269	1350.63	599.294	-311	200	0	5.09705	4.8691	59.3743	766.221	-182.775	1051.51	-914	200	0
435	4	125.743	63.7992	-941.565	-44013.9	33778.4	-6591.96	335.875	656.745	0	81.0291	-84.1394	-638.525	55105.7	14068.8	3495.65	322.033	113.698	0	3.72774	0.954778	59.2816	-755.581	1384.48	588.83	-311	200	0	5.40904	4.98012	59.9043	785.909	-125.871	1109.84	-914	200	0
435	5	108.601	68.163	-962.286	-45241.8	34211.8	-5554.6	335.553	657.015	0	80.9274	-83.3757	-643.701	55455.7	14698.5	3265.76	322.834	113.849	0	3.72561	1.02086	59.2199	-764.802	1420.78	579.048	-311	200	0	5.7298	5.12649	60.9053	771.116	-78.2339	1140.42	-914	200	0
435	6	91.6315	73.0379	-981.582	-46416.4	34606	-4459.62	335.255	657.287	0	78.4203	-83.7105	-648.565	55832.2	15166.4	2849.16	323.385	113.914	0	3.71459	1.07688	59.1089	-770.58	1454.73	570.921	-311	200	0	6.00744	5.31757	62.2817	718.671	-53.5282	1142.95	-914	200	0
435	7	75.3266	78.4711	-998.973	-47521.2	34958.7	-3337.27	334.995	657.57	0	73.7584	-85.1307	-653.573	56277	15512.1	2269.3	323.734	113.893	0	3.69902	1.11531	58.9581	-768.321	1484.42	564.13	-311	200	0	6.19828	5.55516	63.8788	640.423	-59.14	1118.33	-914	200	0
435	8	60.0409	84.4678	-1014.24	-48550.2	35270.4	-2213.37	334.775	657.869	0	67.2474	-87.535	-659.2	56826.8	15777.4	1552.76	323.934	113.794	0	3.68569	1.13756	58.771	-755.096	1510.28	558.125	-311	200	0	6.26732	5.82483	65.5439	554.716	-92.8311	1069.19	-914	200	0
435	9	45.9942	90.9935	-1027.44	-49506.5	35546.7	-1108.42	334.597	658.184	0	59.2397	-90.7663	-665.85	57507.7	15999.7	727.831	324.029	113.633	0	3.68054	1.14793	58.5527	-732.388	1531.45	553.565	-311	200	0	6.20747	6.09119	67.1162	475.061	-146.262	1000.7	-914	200	0
436	0	33.2759	97.9833	-1038.89	-50399.4	35797.9	-37.1509	334.458	658.513	0	50.1243	-94.6432	-673.801	58330.9	16209.2	-175.91	324.056	113.43	0	3.68673	1.14644	58.3096	-705.617	1543.76	552.31	-311	200	0	6.0594	6.30091	68.4101	408.557	-211.517	921.071	-914	200	0	9.2791	22.2101	-1678.06	-768626	673776	2616.35	401.511	458.488	0
436	1	21.8545	105.347	-1049.04	-51241.6	36035.5	991.566	334.351	658.846	0	40.3128	-98.9868	-683.153	59291.3	16427.8	-1128.1	324.047	113.209	0	3.70471	1.12998	58.0437	-681.323	1542.62	556.177	-311	200	0	5.9005	6.39994	69.253	360.976	-284.432	840.795	-914	200	0
436	2	11.5913	112.967	-1058.38	-52047	36270.5	1974.38	334.27	659.176	0	30.218	-103.639	-693.784	60368.9	16669.1	-2098.42	324.026	112.986	0	3.73215	1.09825	57.7523	-663.819	1526.7	565.778	-311	200	0	5.80277	6.36042	69.5574	338.121	-360.292	770.405	-914	200	0
436	3	2.26353	120.707	-1067.31	-52829.7	36512.8	2912.44	334.21	659.498	0	20.2272	-108.472	-705.343	61532.5	16937.5	-3057.78	324.013	112.762	0	3.76444	1.05596	57.4363	-654.003	1498.38	580.011	-311	200	0	5.79371	6.19625	69.3647	342.902	-427.741	718.166	-914	200	0
436	4	-6.4005	128.423	-1076.08	-53601.5	36770.1	3810.07	334.17	659.812	0	10.6737	-113.387	-717.301	62743.3	17228	-3980.21	324.018	112.529	0	3.79615	1.01004	57.1188	-651.292	1461.9	596.438	-311	200	0	5.85455	5.95178	68.8048	372.821	-473.952	687.628	-914	200	0
436	5	-14.6837	135.982	-1084.85	-54370.5	37046.8	4673.15	334.149	660.118	0	1.81674	-118.314	-729.042	63959.5	17526.5	-4845.53	324.04	112.269	0	3.82287	0.966691	56.847	-655.715	1422.01	612.403	-311	200	0	5.9519	5.67544	68.0015	419.429	-496.838	676.486	-914	200	0
436	6	-22.8442	143.273	-1093.7	-55140.4	37345.8	5507.44	334.146	660.417	0	-6.163	-123.21	-739.962	65139.6	17811.1	-5641.04	324.07	111.969	0	3.84307	0.930811	56.667	-667.866	1383.96	626.018	-311	200	0	6.06551	5.40222	67.0453	471.244	-505.148	680.042	-914	200	0
436	7	-31.0841	150.215	-1102.62	-55911.7	37668.6	6317.37	334.163	660.708	0	-13.1594	-128.048	-749.535	66245.5	18055.4	-6361.6	324.089	111.618	0	3.85807	0.907262	56.5987	-687.958	1352.59	636.351	-311	200	0	6.19209	5.15079	66.067	520.332	-504.476	695.399	-914	200	0
436	8	-39.5283	156.766	-1111.58	-56681.4	38014.3	7105.75	334.198	660.992	0	-19.1386	-132.811	-757.382	67246.3	18234.7	-7009.28	324.076	111.212	0	3.86892	0.901224	56.6374	-715.28	1329.98	643.091	-311	200	0	6.33695	4.9253	65.2733	567.076	-489.687	721.359	-914	200	0
436	9	-48.2116	162.917	-1120.51	-57443.9	38378.8	7873.68	334.251	661.266	0	-24.1391	-137.48	-763.321	68123.7	18330.6	-7592.58	324.014	110.754	0	3.87503	0.915408	56.7659	-747.762	1315	646.135	-311	200	0	6.50768	4.71937	64.8831	617.011	-455.443	756.922	-914	200	0
437	0	-57.0795	168.697	-1129.29	-58192	38755.4	8620.63	334.318	661.53	0	-28.2688	-142.039	-767.433	68876.1	18337.9	-8125.49	323.895	110.251	0	3.87607	0.946531	56.9623	-781.794	1305.61	645.294	-311	200	0	6.70998	4.52779	65.0098	673.464	-409.164	800.678	-914	200	0	-122.056	34.3917	-1844.1	-831080	737464	69083.5	396.438	451.422	0
437	1	-66.0059	174.159	-1137.84	-58918.2	39136	9344.64	334.395	661.781	0	-31.699	-146.487	-770.104	69520	18278	-8627.14	323.734	109.726	0	3.87295	0.98486	57.2063	-812.949	1300.71	640.374	-311	200	0	6.93914	4.36148	65.5552	735.859	-369.402	849.88	-914	200	0
437	2	-74.8265	179.374	-1146.01	-59615.6	39510.6	10042.7	334.477	662.02	0	-34.6483	-150.853	-772.059	70090.9	18219.8	-9122.32	323.599	109.216	0	3.86685	1.01768	57.483	-837.744	1300.21	631.572	-311	200	0	7.17479	4.2449	66.2279	803.752	-354.537	901.667	-914	200	0
437	3	-83.3713	184.409	-1153.6	-60278.4	39865.8	10711.5	334.558	662.252	0	-37.3456	-155.194	-774.419	70643.2	18305.5	-9641.04	323.638	108.779	0	3.85915	1.03595	57.7769	-855.222	1305.33	619.741	-311	200	0	7.38986	4.19405	66.7083	878.524	-373.68	955.899	-914	200	0
437	4	-91.4861	189.327	-1160.38	-60901.9	40186.4	11348.2	334.632	662.485	0	-39.9736	-159.599	-778.771	71251.1	18773	-10215	324.106	108.508	0	3.85164	1.04002	58.0598	-866.48	1318.03	606.456	-311	200	0	7.56252	4.202	66.7873	961.272	-422.912	1013.21	-914	200	0
437	5	-99.0482	194.18	-1166.09	-61484.4	40459.6	11951.6	334.697	662.727	0	-42.6013	-164.174	-787.252	72008.1	19972.4	-10870.7	325.37	108.532	0	3.84421	1.03806	58.2882	-872.541	1338.35	594.011	-311	200	0	7.68083	4.24491	66.376	1050.23	-484.865	1069.77	-914	200	0
437	6	-105.977	199.013	-1170.59	-62027.4	40680.1	12522.2	334.752	662.988	0	-45.1147	-169.023	-802.562	73025.6	22372.5	-11621.4	327.876	109.009	0	3.83252	1.0382	58.4226	-873.259	1363.07	584.97	-311	200	0	7.74476	4.30089	65.4803	1137.06	-533.511	1116.86	-914	200	0
437	7	-112.229	203.856	-1173.79	-62535.3	40851.9	13062.8	334.804	663.277	0	-47.1461	-174.205	-827.87	74424.3	26554.2	-12458.6	332.075	110.101	0	3.81005	1.0424	58.4495	-867.905	1388.21	581.156	-311	200	0	7.76341	4.36423	64.2179	1204.22	-546.564	1145.09	-914	200	0
437	8	-117.789	208.728	-1175.77	-63015.5	40990.7	13578.1	334.863	663.595	0	-48.0122	-179.69	-866.55	76319.9	33171.5	-13344.2	338.28	111.927	0	3.77395	1.046	58.3823	-855.645	1411.6	582.984	-311	200	0	7.74766	4.43801	62.8196	1229.77	-516.474	1148.51	-914	200	0
437	9	-122.644	213.639	-1176.81	-63477.9	41130.7	14074.3	334.951	663.941	0	-46.7139	-185.301	-921.775	78804.7	42881.8	-14204.7	346.521	114.508	0	3.72827	1.04262	58.252	-835.626	1432.28	589.709	-311	200	0	7.70923	4.52062	61.5736	1198.06	-450.565	1126.99	-914	200	0
438	0	-126.765	218.591	-1177.44	-63935.1	41337	14559.2	335.107	664.3	0	-42.037	-190.733	-996.24	81943.6	56284.8	-14939.5	356.497	117.747	0	3.68121	1.02987	58.0998	-808.101	1449.05	599.918	-311	200	0	7.66257	4.60946	60.7378	1107.43	-364.634	1085.12	-914	200	0	-22.2427	43.5771	-2755.23	-1.01585e+06	1.1784e+06	67819.3	427.115	369.362	0
438	1	-130.097	223.589	-1178.46	-64401.4	41718.6	15042.6	335.401	664.649	0	-32.6891	-195.691	-1092.17	85785.3	73906.1	-15449.5	367.669	121.454	0	3.64018	1.00977	57.964	-776.065	1460.95	611.651	-311	200	0	7.6201	4.70828	60.4618	969.466	-276.025	1028.72	-914	200	0
438	2	-132.535	228.644	-1180.94	-64892.3	42440.5	15535.4	335.938	664.95	0	-17.379	-200.04	-1211.24	90365.8	96177.2	-15666.3	379.404	125.394	0	3.60946	0.984888	57.8663	-745.041	1468.03	622.516	-311	200	0	7.58546	4.82167	60.7531	801.566	-198.404	964.093	-914	200	0
438	3	-133.888	233.755	-1186.22	-65424.5	43733.8	16046.4	336.868	665.154	0	5.12412	-203.791	-1354	95679.3	123329	-15550.5	391.085	129.336	0	3.59057	0.955718	57.8038	-720.284	1471.44	630.228	-311	200	0	7.54789	4.94704	61.4864	620.921	-140.943	899.317	-914	200	0
438	4	-133.836	238.896	-1195.98	-66015.1	45898.7	16579.9	338.378	665.198	0	35.8802	-206.922	-1518.7	101626	155189	-15065.2	402.185	133.084	0	3.58333	0.921174	57.7442	-703.665	1473.79	633.213	-311	200	0	7.48023	5.0733	62.429	446.618	-109.395	842.694	-914	200	0
438	5	-131.891	244.003	-1212.08	-66681.1	49292.9	17134	340.668	665.014	0	75.6294	-209.176	-1700.23	107970	190965	-14141.7	412.317	136.497	0	3.58592	0.881511	57.6343	-693.184	1478.57	631.031	-311	200	0	7.35132	5.1828	63.312	300.821	-105.563	799.124	-914	200	0
438	6	-127.386	248.971	-1236.37	-67436.7	54294.9	17695	343.915	664.544	0	124.654	-210.029	-1889.54	114334	229137	-12674.8	421.266	139.491	0	3.59442	0.840392	57.4311	-685.768	1487.71	624.565	-311	200	0	7.14726	5.25621	63.949	200.635	-128.665	768.455	-914	200	0
438	7	-119.466	253.634	-1270.34	-68290	61240.1	18233.1	348.208	663.757	0	182.609	-208.838	-2074.14	120229	267506	-10561.1	428.972	142.034	0	3.60383	0.80355	57.1356	-680.884	1499.77	615.68	-311	200	0	6.87522	5.28038	64.2915	151.871	-177.814	747.537	-914	200	0
438	8	-107.186	257.778	-1314.81	-69236.6	70355.3	18702.7	353.51	662.659	0	248.204	-205.018	-2239.57	125117	303447	-7749.39	435.493	144.134	0	3.61056	0.776641	56.7921	-681.161	1511.03	606.543	-311	200	0	6.5497	5.25111	64.3622	151.073	-247.896	733.33	-914	200	0
438	9	-89.7045	261.217	-1370.01	-70258.4	81765.2	19057	359.682	661.283	0	318.917	-198.169	-2371.81	128490	334321	-4273.29	440.956	145.826	0	3.61465	0.763626	56.4508	-689.169	1517.79	599.106	-311	200	0	6.18633	5.16967	64.1888	188.904	-322.859	723.876	-914	200	0
439	0	-66.4743	263.908	-1436.1	-71330.1	95567.6	19267	366.546	659.669	0	391.105	-188.106	-2459.9	129974	357952	-256.179	445.515	147.163	0	3.61974	0.76471	56.1402	-704.245	1518.25	594.853	-311	200	0	5.8078	5.0439	63.8212	255.172	-379.513	717.727	-914	200	0	703.886	149.843	-3993.09	-1.51222e+06	1.81449e+06	-116738	462.753	380.442	0
439	1	-37.3279	265.915	-1513.28	-72428.8	111853	19322.1	373.915	657.862	0	460.546	-174.904	-2498.33	129416	373042	4102.63	449.317	148.199	0	3.63007	0.775935	55.8716	-722.732	1513.5	594.559	-311	200	0	5.44998	4.89085	63.3409	343.884	-401.653	714.531	-914	200	0
439	2	-2.48933	267.274	-1601.3	-73531.1	130621	19215.7	381.572	655.92	0	523.11	-159.011	-2488.16	126932	379399	8545.33	452.482	148.986	0	3.6483	0.791823	55.6511	-740.236	1506.85	598.23	-311	200	0	5.16151	4.73333	62.7997	450.484	-389.845	716.418	-914	200	0
439	3	37.486	267.948	-1698.83	-74601.3	151660	18938.8	389.273	653.914	0	575.379	-141.289	-2436.7	122892	377899	12784.3	455.087	149.566	0	3.6766	0.808522	55.4859	-753.396	1501.64	605.552	-311	200	0	4.986	4.59972	62.1789	565.03	-356.048	726.795	-914	200	0
439	4	81.8482	267.845	-1802.96	-75587.4	174464	18483.4	396.765	651.924	0	615.023	-122.933	-2355.52	117836	370198	16541.8	457.162	149.974	0	3.71709	0.82522	55.3953	-760.802	1499.44	616.136	-311	200	0	4.93524	4.52502	61.4661	671.363	-310.352	746.967	-914	200	0
439	5	129.796	266.847	-1909.33	-76428.9	198227	17842.3	403.82	650.029	0	640.896	-105.309	-2257.92	112363	358324	19581.1	458.696	150.236	0	3.76929	0.8433	55.4107	-762.928	1500.23	628.903	-311	200	0	4.98602	4.53674	60.7658	752.207	-253.91	775.025	-914	200	0
439	6	180.497	264.822	-2012.58	-77066.9	221909	17005.8	410.261	648.293	0	652.887	-89.7816	-2156.43	107028	344270	21726.5	459.648	150.368	0	3.82799	0.863859	55.5523	-761.003	1503.7	641.791	-311	200	0	5.10484	4.63372	60.2859	795.038	-180.69	807.535	-914	200	0
439	7	232.915	261.641	-2106.99	-77448.1	244357	15963	415.974	646.758	0	651.69	-77.5367	-2060.96	102264	329693	22876.5	459.971	150.381	0	3.88479	0.886028	55.8066	-756.069	1509.06	652.67	-311	200	0	5.2671	4.78718	60.2005	796.18	-85.0705	841.367	-914	200	0
439	8	285.589	257.219	-2187.09	-77527.9	264417	14713.1	420.899	645.448	0	638.571	-69.4501	-1977.91	98339.3	315747	23006.2	459.637	150.281	0	3.93244	0.907744	56.1333	-748.993	1514.59	660.18	-311	200	0	5.4524	4.96263	60.5375	760.948	32.2445	875.204	-914	200	0
439	9	336.582	251.577	-2248.21	-77277	281048	13276.8	425.01	644.373	0	615.201	-66.0143	-1910.03	95359.8	303049	22162.2	458.662	150.074	0	3.96823	0.927751	56.4908	-740.775	1519.45	663.527	-311	200	0	5.63157	5.12948	61.1818	701.277	166.778	909.991	-914	200	0
440	0	383.679	244.861	-2287	-76690.3	293428	11697.9	428.303	643.533	0	583.534	-67.3045	-1856.95	93286.6	291742	20453.1	457.108	149.763	0	3.99257	0.946986	56.8545	-732.647	1525.47	661.945	-311	200	0	5.76832	5.25359	61.9403	634.031	310.642	946.677	-914	200	0	855.708	102.533	-3710.29	-1.59706e+06	1.71241e+06	-317722	472.478	431.687	0
440	1	424.649	237.335	-2301.92	-75792	301044	10041.5	430.78	642.926	0	545.681	-72.9886	-1815.97	91974.2	281611	18035.4	455.075	149.353	0	4.00451	0.967986	57.2169	-725.999	1535.24	654.8	-311	200	0	5.83476	5.2999	62.5995	577.133	446.677	983.244	-914	200	0
440	2	457.474	229.373	-2293.41	-74635.1	303759	8393.13	432.448	642.543	0	503.738	-82.3948	-1783.01	91211.2	272221	15095.9	452.676	148.844	0	4.00069	0.99201	57.573	-722.314	1549.45	642.297	-311	200	0	5.82425	5.24985	62.987	542.493	551.57	1014.58	-914	200	0
440	3	480.531	221.433	-2263.71	-73293.1	301799	6852.8	433.321	642.378	0	459.603	-94.6241	-1753.46	90761.6	263049	11828.2	450.017	148.238	0	3.97891	1.01585	57.8976	-722.885	1567.19	625.953	-311	200	0	5.75222	5.11576	63.06	531.732	608.159	1035.45	-914	200	0
440	4	492.743	214	-2216.34	-71849.1	295701	5521.87	433.418	642.418	0	414.839	-108.675	-1723.05	90401.5	253598	8409.8	447.18	147.534	0	3.94119	1.03173	58.1431	-727.762	1587.03	608.314	-311	200	0	5.64569	4.93955	62.9421	537.146	612.578	1043.98	-914	200	0
440	5	493.679	207.504	-2155.64	-70385	286213	4486.76	432.774	642.652	0	370.607	-123.56	-1688.45	89947.4	243493	4984.86	444.211	146.728	0	3.89338	1.03195	58.271	-734.842	1605.92	592.268	-311	200	0	5.53306	4.77505	62.8196	545.066	572.485	1042.93	-914	200	0
440	6	483.59	202.269	-2086.12	-68972.3	274184	3806.11	431.433	643.063	0	327.672	-138.401	-1647.64	89272.7	232516	1655.99	441.12	145.818	0	3.84323	1.01531	58.2883	-740.809	1618.67	580.26	-311	200	0	5.44278	4.66697	62.8029	540.09	501.255	1038.75	-914	200	0
440	7	463.377	198.485	-2012	-67664.2	260462	3503.01	429.454	643.63	0	286.464	-152.51	-1600.01	88314.1	220627	-1515.94	437.891	144.804	0	3.79894	0.989142	58.2442	-743.156	1620.7	573.618	-311	200	0	5.40114	4.64274	62.9106	510.149	412.745	1038.9	-914	200	0
440	8	434.495	196.201	-1936.83	-66492	245805	3563.17	426.911	644.33	0	247.151	-165.426	-1546.13	87067.4	207937	-4505.57	434.489	143.687	0	3.76712	0.964209	58.1927	-741.103	1611.3	572.376	-311	200	0	5.42021	4.71844	63.1314	453.387	318.283	1047.91	-914	200	0
440	9	398.788	195.343	-1863.26	-65464	230836	3939.44	423.888	645.134	0	209.724	-176.915	-1487.49	85573	194669	-7313.26	430.871	142.472	0	3.7501	0.948568	58.1605	-735.044	1594.39	575.567	-311	200	0	5.48818	4.89801	63.4382	384.204	225.164	1064.67	-914	200	0
441	0	358.288	195.719	-1793.04	-64567.6	216020	4561.29	420.477	646.01	0	174.07	-186.939	-1426.04	83898.5	181106	-9953.86	426.999	141.167	0	3.74647	0.944562	58.1413	-725.503	1576.29	581.792	-311	200	0	5.57741	5.1539	63.7734	329.911	137	1084.35	-914	200	0	219.02	-6.88573	-2595.89	-1.13653e+06	1.16936e+06	-133876	454.341	437.577	0
441	1	315	197.039	-1727.07	-63775.4	201671	5346.21	416.77	646.927	0	140.029	-195.6	-1363.84	82120.6	167544	-12446.7	422.847	139.787	0	3.7551	0.947771	58.1117	-712.708	1561.69	590.031	-311	200	0	5.66255	5.41863	64.0817	317.784	56.4046	1101.81	-914	200	0
441	2	270.72	198.943	-1665.58	-63051.1	187967	6210.93	412.854	647.855	0	107.421	-203.076	-1302.72	80310.2	154257	-14808.3	418.412	138.352	0	3.77655	0.949151	58.0579	-697.243	1551.17	599.902	-311	200	0	5.72826	5.61441	64.3847	361.951	-12.2546	1111.92	-914	200	0
441	3	226.914	201.038	-1608.28	-62357.8	174987	7081.33	408.803	648.773	0	76.0778	-209.562	-1244.08	78523.7	141470	-17047.2	413.715	136.882	0	3.81081	0.941519	57.9908	-680.823	1542.59	610.84	-311	200	0	5.76194	5.69416	64.814	456.559	-61.3338	1109.78	-914	200	0
441	4	184.67	202.939	-1554.61	-61663.7	162736	7898.62	404.679	649.665	0	45.8661	-215.216	-1188.82	76799.5	129342	-19161.2	408.799	135.399	0	3.85505	0.924028	57.9381	-666.19	1534.15	621.457	-311	200	0	5.75001	5.65291	65.5238	578.893	-79.2846	1093.67	-914	200	0
441	5	144.717	204.318	-1503.93	-60945.5	151186	8621.33	400.527	650.524	0	16.7202	-220.127	-1137.38	75157.4	117968	-21137.3	403.719	133.921	0	3.90265	0.899765	57.9225	-656.541	1525.88	629.992	-311	200	0	5.68955	5.50805	66.5467	700.872	-54.8923	1066.97	-914	200	0
441	6	107.477	204.931	-1455.63	-60189	140292	9224.4	396.379	651.349	0	-11.3442	-224.308	-1089.81	73599.1	107386	-22955.3	398.536	132.466	0	3.9446	0.87261	57.9423	-654.905	1518.56	635.084	-311	200	0	5.59729	5.27977	67.7646	801.077	13.3718	1036.83	-914	200	0
441	7	73.1332	204.639	-1409.28	-59388.3	130012	9696.93	392.254	652.141	0	-38.2211	-227.706	-1045.88	72111.6	97590.2	-24591	393.309	131.052	0	3.97294	0.848849	57.9737	-663.164	1512.76	636.287	-311	200	0	5.50024	4.99052	69.0179	871.526	112.996	1011.54	-914	200	0
441	8	41.7099	203.407	-1364.56	-58543.9	120308	10039.6	388.166	652.903	0	-63.7116	-230.216	-1005.17	70673	88550	-26018.1	388.094	129.691	0	3.98376	0.836808	57.9952	-680.889	1508.94	634.149	-311	200	0	5.41885	4.66579	70.1835	915.407	223.362	996.335	-914	200	0
441	9	13.1386	201.308	-1321.35	-57662.5	111155	10261.4	384.122	653.639	0	-87.536	-231.708	-967.259	69257.4	80223.6	-27210.2	382.939	128.398	0	3.97796	0.840855	58.0068	-704.638	1506.99	629.698	-311	200	0	5.35658	4.32555	71.1633	937.523	325.495	989.205	-914	200	0
442	0	-12.6892	198.496	-1279.66	-56755.8	102539	10377.7	380.13	654.352	0	-109.372	-232.053	-931.744	67840.9	72568.3	-28142.4	377.884	127.189	0	3.96195	0.858601	58.0291	-728.883	1505.6	623.757	-311	200	0	5.30302	3.98396	71.88	937.643	407.84	981.41	-914	200	0	-246.844	-25.8407	-1799.31	-813452	792340	56114	433.526	451.267	0
442	1	-35.8926	195.182	-1239.63	-55837.9	94452.8	10407.1	376.194	655.044	0	-128.908	-231.154	-898.335	66404.7	65546.2	-28795.9	372.964	126.08	0	3.94788	0.883957	58.0835	-748.846	1502.52	616.597	-311	200	0	5.25078	3.65936	72.2934	912.732	466.449	962.852	-914	200	0
442	2	-56.5912	191.598	-1201.4	-54924	86892.7	10370.5	372.326	655.717	0	-145.903	-228.975	-866.816	64937.9	59127.1	-29162.5	368.212	125.085	0	3.94816	0.908793	58.1721	-762.682	1495.32	608.04	-311	200	0	5.20612	3.38256	72.375	864.474	501.9	928.74	-914	200	0
442	3	-74.9017	187.957	-1165.09	-54028.3	79858.3	10289.1	368.543	656.373	0	-160.228	-225.548	-837.046	63438	53288	-29248	363.662	124.212	0	3.96625	0.923072	58.2717	-770.976	1481.51	597.957	-311	200	0	5.17907	3.19938	72.0626	804.418	516.01	883.348	-914	200	0
442	4	-90.9301	184.441	-1130.79	-53163	73353.9	10182.1	364.87	657.014	0	-171.877	-220.976	-808.95	61910.9	48010.5	-29070.5	359.349	123.468	0	3.99483	0.919238	58.3463	-775.333	1458.94	586.764	-311	200	0	5.17094	3.15741	71.2625	750.016	512.321	837.962	-914	200	0
442	5	-104.764	181.188	-1098.56	-52337.8	67386.4	10066.1	361.341	657.642	0	-180.968	-215.42	-782.517	60369.6	43277.7	-28657.9	355.306	122.852	0	4.02306	0.898374	58.366	-777.719	1427.33	575.333	-311	200	0	5.17559	3.27824	69.9115	713.381	498.415	804.62	-914	200	0
442	6	-116.473	178.29	-1068.44	-51559.5	61962.4	9954.4	357.994	658.257	0	-187.718	-209.08	-757.767	58832.2	39072.7	-28044.9	351.563	122.361	0	4.04251	0.869679	58.3215	-779.669	1390.45	564.465	-311	200	0	5.18587	3.54442	68.0636	694.561	484.753	790.772	-914	200	0
442	7	-126.113	175.798	-1040.4	-50832.1	57084	9857.38	354.867	658.858	0	-192.408	-202.176	-734.74	57318.5	35378.9	-27271.1	348.152	121.988	0	4.0472	0.842167	58.2268	-781.375	1357.01	554.878	-311	200	0	5.19506	3.91507	65.9337	686.96	480.128	797.439	-914	200	0
442	8	-133.744	173.735	-1014.43	-50156.2	52744.5	9781.74	351.994	659.443	0	-195.342	-194.926	-713.51	55849.1	32180.9	-26376.1	345.102	121.726	0	4.03362	0.818182	58.1104	-781.963	1337.08	547.796	-311	200	0	5.19936	4.34763	63.8365	688.265	484.906	820.046	-914	200	0
442	9	-139.438	172.085	-990.456	-49528.8	48925.4	9728.83	349.397	660.006	0	-196.818	-187.532	-694.189	54444.5	29463.7	-25396.9	342.443	121.571	0	4.00209	0.79566	57.9992	-780.696	1336.42	544.897	-311	200	0	5.20737	4.80423	62.0609	704.031	487.279	850.965	-914	200	0
443	0	-143.305	170.788	-968.425	-48944.9	45598.4	9691.9	347.085	660.541	0	-197.103	-180.168	-676.932	53124.5	27212.4	-24365.2	340.2	121.522	0	3.95666	0.774043	57.9065	-777.666	1354.89	547.2	-311	200	0	5.24311	5.24702	60.7845	739.575	470.195	881.957	-914	200	0	-320.021	16.8858	-1410.37	-647058	619910	112421	428.33	459.188	0
443	1	-145.501	169.727	-948.288	-48399.6	42730.5	9654.43	345.061	661.039	0	-196.427	-172.978	-661.923	51906.7	25412.4	-23307.5	338.392	121.582	0	3.90483	0.756213	57.8322	-773.292	1388.85	554.131	-311	200	0	5.33071	5.63619	60.0565	791.008	421.661	905.381	-914	200	0
443	2	-146.244	168.74	-929.981	-47887.7	40285	9592.26	343.318	661.493	0	-194.979	-166.083	-649.326	50804.1	24049.2	-22244.3	337.037	121.759	0	3.85658	0.74614	57.7654	-767.061	1432.26	563.997	-311	200	0	5.47881	5.9363	59.8262	846.061	335.894	915.646	-914	200	0
443	3	-145.814	167.656	-913.406	-47404.5	38221.3	9480.87	341.845	661.899	0	-192.909	-159.574	-639.251	49823.7	23111.1	-21191.1	336.153	122.059	0	3.82014	0.745959	57.6882	-757.018	1476.95	575.332	-311	200	0	5.68078	6.1275	59.9875	890.212	209.999	911.629	-914	200	0
443	4	-144.531	166.337	-898.44	-46946.4	36495.1	9303.47	340.621	662.253	0	-190.325	-153.521	-631.739	48968.5	22589.3	-20158.3	335.757	122.486	0	3.79835	0.755059	57.5884	-741.207	1514.88	587.69	-311	200	0	5.92334	6.21036	60.3826	911.445	45.3328	897.893	-914	200	0
443	5	-142.731	164.706	-884.946	-46512	35062.5	9055.37	339.621	662.559	0	-187.312	-147.963	-626.777	48239	22478.1	-19151.9	335.863	123.037	0	3.78876	0.771277	57.4715	-719.616	1540.65	601.427	-311	200	0	6.19421	6.195	60.8141	904.698	-150.756	881.717	-914	200	0
443	6	-140.747	162.746	-872.777	-46101	33881.1	8744.04	338.82	662.821	0	-183.93	-142.917	-624.316	47633.9	22773.9	-18173.6	336.478	123.702	0	3.78517	0.792702	57.3558	-694.181	1552.61	616.86	-311	200	0	6.48451	6.08598	61.1502	875.775	-366.726	867.7	-914	200	0
443	7	-138.885	160.492	-861.773	-45713	32910.7	8386.65	338.19	663.045	0	-180.217	-138.37	-624.292	47149.3	23473.9	-17221.5	337.601	124.476	0	3.77949	0.817927	57.2583	-667.576	1551.95	633.285	-311	200	0	6.78435	5.88385	61.4013	838.59	-586.05	856.232	-914	200	0
443	8	-137.398	158.017	-851.789	-45346.2	32112.5	8005.95	337.7	663.236	0	-176.189	-134.28	-626.649	46778.8	24574.9	-16291.5	339.216	125.351	0	3.7659	0.843703	57.1964	-642.427	1541.2	648.69	-311	200	0	7.07276	5.60136	61.6478	803.455	-784.926	847.297	-914	200	0
443	9	-136.462	155.415	-842.728	-44997.9	31450.4	7626.18	337.32	663.396	0	-171.84	-130.576	-631.347	46514.4	26073.2	-15379.1	341.298	126.325	0	3.74373	0.863785	57.195	-620.51	1523.11	660.395	-311	200	0	7.30823	5.27165	61.9446	768.51	-937.203	843.669	-914	200	0
444	0	-136.169	152.793	-834.564	-44665.9	30893.6	7269.42	337.018	663.52	0	-167.143	-127.168	-638.347	46347.8	27963	-14480.1	343.805	127.394	0	3.71591	0.872348	57.2793	-602.457	1500.25	665.994	-311	200	0	7.4374	4.93743	62.3253	726.848	-1024.74	849.007	-914	200	0	-271.134	35.7331	-1392.64	-606072	614415	114265	431.488	436.223	0
444	1	-136.529	150.25	-827.321	-44348.9	30417.3	6952.84	336.766	663.605	0	-162.061	-123.964	-647.601	46269.8	30235.2	-13589.6	346.688	128.552	0	3.68643	0.867065	57.4513	-588.571	1475.28	664.235	-311	200	0	7.42276	4.63514	62.8272	680.724	-1043.99	864.781	-914	200	0
444	2	-137.495	147.859	-820.999	-44045.1	30001.2	6687.3	336.542	663.648	0	-156.554	-120.882	-659.023	46269.5	32878.8	-12702.5	349.89	129.791	0	3.66021	0.848162	57.6667	-578.938	1451.68	655.41	-311	200	0	7.26272	4.39199	63.4366	645.044	-1004.34	892.113	-914	200	0
444	3	-138.983	145.655	-815.539	-43752.3	29628.9	6476.83	336.33	663.648	0	-150.587	-117.861	-672.472	46334.4	35881	-11814.6	353.357	131.098	0	3.64363	0.817234	57.8418	-573.027	1433.59	640.962	-311	200	0	6.99194	4.23566	64.0172	638.399	-921.649	934.482	-914	200	0
444	4	-140.884	143.642	-810.828	-43468.1	29288.8	6318.85	336.122	663.61	0	-144.122	-114.861	-687.75	46451.8	39223.6	-10924.3	357.032	132.458	0	3.64223	0.777323	57.8967	-570.815	1424.3	623.107	-311	200	0	6.66999	4.19532	64.3673	672.66	-814.695	994.033	-914	200	0
444	5	-143.083	141.789	-806.713	-43192	28974.1	6205.66	335.916	663.541	0	-137.123	-111.864	-704.593	46610	42879.2	-10031.6	360.857	133.848	0	3.65795	0.733268	57.7979	-573.87	1424.55	604.891	-311	200	0	6.36317	4.2799	64.3834	747.588	-703.198	1066.08	-914	200	0
444	6	-145.466	140.041	-803.026	-42924.3	28681	6126.48	335.716	663.453	0	-129.565	-108.864	-722.674	46797.6	46810.3	-9137.43	364.774	135.244	0	3.68994	0.69283	57.5692	-584.054	1432.11	589.447	-311	200	0	6.12314	4.45789	64.1473	851.131	-599.549	1139.97	-914	200	0
444	7	-147.929	138.331	-799.611	-42665	28408	6068.7	335.527	663.357	0	-121.436	-105.872	-741.643	47003.5	50972.1	-8242.87	368.729	136.622	0	3.73604	0.665849	57.2647	-601.379	1442.68	578.483	-311	200	0	5.96892	4.66669	63.8454	965.273	-500.313	1203.95	-914	200	0
444	8	-150.375	136.591	-796.36	-42413.8	28155.6	6018.68	335.355	663.26	0	-112.736	-102.904	-761.155	47217.1	55315.2	-7348.49	372.673	137.967	0	3.79183	0.659958	56.9348	-623.088	1451.95	572.035	-311	200	0	5.88471	4.83663	63.6303	1073.56	-390.238	1248.1	-914	200	0
444	9	-152.723	134.768	-793.239	-42168.6	27928.4	5963.05	335.208	663.16	0	-103.467	-99.9754	-780.896	47428.8	59786.2	-6453.71	376.561	139.264	0	3.85085	0.67822	56.6173	-644.373	1458.07	569.703	-311	200	0	5.84114	4.90802	63.5427	1164.19	-257.202	1265.75	-914	200	0
445	0	-154.908	132.825	-790.299	-41926.9	27737	5890.13	335.097	663.052	0	-93.6343	-97.0994	-800.577	47629.9	64326.4	-5557.02	380.35	140.506	0	3.90783	0.720462	56.3507	-660.444	1462.15	571.516	-311	200	0	5.82272	4.8492	63.5261	1229.19	-103.598	1255.15	-914	200	0	-194.89	41.5655	-1537.01	-619561	696173	115989	446.547	404.209	0
445	1	-156.882	130.744	-787.654	-41687.1	27598.5	5790.2	335.039	662.926	0	-83.2609	-94.2821	-819.926	47811.9	68872.7	-4657.41	383.999	141.688	0	3.95999	0.783772	56.1822	-668.637	1466.3	577.528	-311	200	0	5.83648	4.67535	63.502	1266.11	55.8988	1220.72	-914	200	0
445	2	-158.622	128.511	-785.436	-41450.6	27531.6	5655.03	335.053	662.774	0	-72.3977	-91.5303	-838.658	47965.4	73362	-3756.49	387.476	142.807	0	4.0049	0.862418	56.1538	-668.945	1471.03	587.188	-311	200	0	5.89686	4.44789	63.4249	1281.78	205.177	1172.08	-914	200	0
445	3	-160.127	126.108	-783.743	-41220.6	27551.9	5477.77	335.154	662.595	0	-61.1321	-88.8556	-856.462	48081.4	77733.1	-2859.67	390.761	143.86	0	4.03924	0.949864	56.2776	-663.019	1474.38	599.34	-311	200	0	5.99997	4.25038	63.2819	1289.71	333.232	1119.55	-914	200	0
445	4	-161.41	123.517	-782.61	-40999.5	27668.5	5253.83	335.354	662.388	0	-49.5826	-86.2791	-873.022	48152.9	81928.4	-1975.57	393.845	144.843	0	4.06004	1.04038	56.5272	-653.215	1473.83	612.381	-311	200	0	6.11108	4.153	63.1023	1299.87	431.236	1069.45	-914	200	0
445	5	-162.483	120.726	-782.015	-40787.9	27886.4	4981.84	335.66	662.157	0	-37.8925	-83.8318	-888.048	48176.4	85895.8	-1114.71	396.724	145.75	0	4.06582	1.12833	56.8619	-642.471	1468.7	624.268	-311	200	0	6.18203	4.183	62.9753	1312.95	488.335	1024.2	-914	200	0
445	6	-163.347	117.74	-781.892	-40585.1	28207.8	4664.07	336.076	661.906	0	-26.2272	-81.5531	-901.293	48151.7	89589.5	-288.452	399.401	146.575	0	4.05667	1.2072	57.255	-634.021	1460.78	632.893	-311	200	0	6.18047	4.3228	63.0028	1325.01	494.81	985.185	-914	200	0
445	7	-163.99	114.583	-782.16	-40389	28633.2	4306.05	336.608	661.638	0	-14.7677	-79.4865	-912.571	48080.6	92971.2	491.461	401.878	147.313	0	4.0353	1.26949	57.695	-630.248	1452.87	636.921	-311	200	0	6.10225	4.53313	63.2258	1332.45	448.154	954.358	-914	200	0
445	8	-164.381	111.3	-782.744	-40196.3	29161.5	3915.65	337.255	661.353	0	-3.69716	-77.674	-921.777	47966.3	96012.2	1212.95	404.16	147.963	0	4.0082	1.30812	58.1681	-631.477	1446.2	636.328	-311	200	0	5.96317	4.77277	63.6066	1330.58	355.916	935.004	-914	200	0
445	9	-164.464	107.955	-783.599	-40003.3	29789.4	3502.23	338.016	661.051	0	6.81416	-76.1531	-928.899	47814	98694.3	1863.71	406.249	148.526	0	3.98345	1.3191	58.6525	-635.85	1439.29	632.105	-311	200	0	5.78097	5.00411	64.0492	1312.77	237.552	931.421	-914	200	0
446	0	-164.164	104.634	-784.714	-39807.3	30511.3	3076.56	338.882	660.729	0	16.6197	-74.9599	-934.019	47630.1	101009	2431.45	408.144	149.005	0	3.96651	1.30302	59.1176	-640.694	1429.83	625.5	-311	200	0	5.56434	5.19893	64.4332	1274.24	122.005	946.222	-914	200	0	-98.4157	21.8116	-1603.82	-636960	741416	88748.6	459.045	397.63	0
446	1	-163.388	101.427	-786.105	-39607.6	31322.3	2650.67	339.845	660.385	0	25.5985	-74.1314	-937.293	47421.6	102956	2904.08	409.844	149.406	0	3.95873	1.26419	59.5224	-644.328	1417.88	617.568	-311	200	0	5.31994	5.35021	64.6609	1214.41	33.4428	976.942	-914	200	0
446	2	-162.041	98.4116	-787.778	-39405.4	32219.8	2236.34	340.9	660.021	0	33.6519	-73.7046	-938.899	47195.8	104542	3270.9	411.346	149.733	0	3.95832	1.20944	59.8244	-646.56	1406.32	609.084	-311	200	0	5.06382	5.47704	64.6708	1135.82	-25.0362	1015.42	-914	200	0
446	3	-160.047	95.6318	-789.713	-39202.7	33203.3	1842.91	342.045	659.642	0	40.6999	-73.714	-939.004	46959.4	105780	3524.21	412.651	149.99	0	3.95998	1.14698	60.0007	-647.765	1398.55	600.506	-311	200	0	4.82231	5.61289	64.4121	1045.06	-70.8383	1051.2	-914	200	0
446	4	-157.352	93.0905	-791.866	-39000.1	34271.8	1475.79	343.28	659.251	0	46.6817	-74.1897	-937.748	46718.6	106685	3660.15	413.767	150.18	0	3.95522	1.0837	60.0581	-647.98	1396.51	592.076	-311	200	0	4.62742	5.78231	63.8585	954.633	-125.624	1076.65	-914	200	0
446	5	-153.933	90.7545	-794.171	-38796.9	35423.7	1135.74	344.605	658.852	0	51.5538	-75.1559	-935.257	46479.3	107276	3678.47	414.702	150.303	0	3.93598	1.02338	60.0241	-646.745	1401.18	584.221	-311	200	0	4.50927	5.98049	63.0725	878.829	-198.822	1089.49	-914	200	0
[truncated: 1,530 more rows]
[truncated: 234 more columns]
