# Supplementary material for: Independent effects of mental fatigue and drop height on drop jump performance in American football athletes: an exploration of central-peripheral interaction
Source: PeerJ. 2026 Jan 13;14:e20574. doi: 10.7717/peerj.20574 (PMC12810397; doi:10.7717/peerj.20574)
Supplement: Supplemental Information 1 [file peerj-14-20574-s001.zip › data/1/13/DJ-30-01.csv]

Devices
1000
		Force1 - Force			Force1 - Moment			Force1 - CoP			Force2 - Force			Force2 - Moment			Force2 - CoP			Combined Force			Combined Moment			Combined CoP
Frame	Sub Frame	Fx	Fy	Fz	Mx	My	Mz	Cx	Cy	Cz	Fx	Fy	Fz	Mx	My	Mz	Cx	Cy	Cz	Fx	Fy	Fz	Mx	My	Mz	Cx	Cy	Cz
		N	N	N	N.mm	N.mm	N.mm	mm	mm	mm	N	N	N	N.mm	N.mm	N.mm	mm	mm	mm	N	N	N	N.mm	N.mm	N.mm	mm	mm	mm
399	0	2.46849	-0.928566	-5.17881	-159.304	-268.569	-60.6908	248.141	640.761	0	1.62218e-05	5.28284e-06	1.03153e-05	0.000841575	0.000697416	4.33589e-06	300	200	0	2.4685	-0.928561	-5.1788	-3362.95	1166.58	-1845.04	248.141	640.762	0
399	1	2.31028	-0.952064	-10.5112	-346.231	-687.203	-95.847	234.622	642.939	0	1.92954e-05	6.99706e-06	9.91693e-06	0.000878106	0.000683865	-0.000215612	300	200	0	2.3103	-0.952057	-10.5112	-6803.75	2355.25	-1790.74	234.622	642.94	0
399	2	1.55604	-0.795508	-17.606	-599.552	-1272.82	-137.118	227.705	644.054	0	2.064e-05	8.52761e-06	7.16766e-06	0.000759556	0.000518487	-0.000553452	300	200	0	1.55606	-0.7955	-17.606	-11377.4	3934.28	-1324.96	227.705	644.054	0
399	3	-0.0784638	-0.358253	-26.295	-915.821	-2027.43	-180.466	222.896	644.829	0	1.86985e-05	9.42133e-06	8.99572e-07	0.000395858	0.000123333	-0.00102628	300	200	0	-0.0784451	-0.358243	-26.295	-16972.9	5864.82	-240.081	222.897	644.829	0
399	4	-2.8878	0.464802	-36.0294	-1278.6	-2924.28	-219.351	218.836	645.488	0	1.14444e-05	9.02211e-06	-1.01889e-05	-0.000318801	-0.000589526	-0.00163585	300	200	0	-2.88779	0.464811	-36.0294	-23234.3	8023.16	1681.65	218.836	645.488	0
399	5	-7.06026	1.72652	-46.0145	-1661.36	-3913.12	-247.059	214.959	646.105	0	-3.54572e-06	6.45687e-06	-2.7362e-05	-0.00149568	-0.00170714	-0.00235684	300	200	0	-7.06026	1.72652	-46.0145	-29647.3	10230.1	4577.65	214.959	646.105	0
399	6	-12.5268	3.3601	-55.6067	-2036.49	-4946.12	-259.505	211.052	646.623	0	-2.88825e-05	6.56268e-07	-5.15569e-05	-0.00323245	-0.00329697	-0.00312211	300	200	0	-12.5268	3.3601	-55.6067	-35795.3	12337.2	8389.88	211.052	646.623	0
399	7	-18.9564	5.18596	-64.6657	-2384.31	-6004.34	-254.692	207.148	646.871	0	-6.69608e-05	-9.56867e-06	-8.29474e-05	-0.00558288	-0.00537846	-0.00380572	300	200	0	-18.9565	5.18595	-64.6658	-41581.5	14305.3	12864.5	207.148	646.871	0
399	8	-25.965	7.00566	-73.6432	-2698.07	-7104.54	-230.346	203.528	646.637	0	-0.000119304	-2.53685e-05	-0.000120344	-0.00851323	-0.00788344	-0.00420552	300	200	0	-25.9651	7.00563	-73.6433	-47284.2	16234.8	17710	203.528	646.636	0
399	9	-33.352	8.69378	-83.5172	-2985.01	-8291.48	-183.207	200.721	645.741	0	-0.000185605	-4.75881e-05	-0.000160431	-0.0118446	-0.0106055	-0.00402881	300	200	0	-33.3522	8.69373	-83.5174	-53513.3	18364.6	22769.6	200.721	645.741	0
400	0	-41.2092	10.2277	-95.6936	-3264.58	-9628.46	-109.031	199.382	644.115	0	-0.000262431	-7.63662e-05	-0.000196887	-0.0151825	-0.0131408	-0.00288602	300	200	0	-41.2095	10.2276	-95.6938	-61146.8	21057.7	28096.9	199.382	644.114	0
400	1	-49.9329	11.6739	-111.874	-3564.78	-11188.2	-1.76473	199.993	641.864	0	-0.000341635	-0.000110584	-0.000219465	-0.0178399	-0.0148254	-0.000299934	300	200	0	-49.9333	11.6738	-111.874	-71247.7	24770.9	33959.6	199.993	641.864	0
400	2	-60.1842	13.1645	-133.945	-3918.29	-13046	147.089	202.602	639.253	0	-0.000408549	-0.000147166	-0.000213226	-0.0187623	-0.014681	0.00426018	300	200	0	-60.1846	13.1643	-133.946	-84993.1	30026.5	40808.9	202.602	639.252	0
400	3	-72.8054	14.8853	-163.948	-4361.11	-15280.6	347.359	206.796	636.601	0	-0.000440211	-0.000180275	-0.000158159	-0.0164761	-0.0113857	0.0113081	300	200	0	-72.8059	14.8851	-163.948	-103655	37398.4	49224.3	206.796	636.6	0
400	4	-88.7233	17.088	-204.028	-4933.05	-17975.7	606.833	211.896	634.178	0	-0.000403997	-0.000200479	-2.95845e-05	-0.00908305	-0.00329312	0.0212214	300	200	0	-88.7237	17.0878	-204.028	-128570	47491.5	59854.5	211.896	634.178	0
400	5	-108.854	20.0975	-256.215	-5675.19	-21212	927.645	217.21	632.15	0	-0.000257235	-0.000194047	0.000200176	0.00565896	0.011465	0.0340629	300	200	0	-108.855	20.0973	-256.215	-161002	60877.5	73358.1	217.21	632.15	0
400	6	-133.994	24.2839	-321.972	-6622.54	-25048.7	1305.12	222.202	630.569	0	5.13661e-05	-0.00014262	0.000558285	0.0301259	0.0347559	0.0493343	300	200	0	-133.994	24.2838	-321.972	-201860	77974.5	90326.4	222.202	630.569	0
400	7	-164.671	30.007	-401.617	-7794.07	-29499.3	1728.54	226.549	629.407	0	0.000577458	-2.36008e-05	0.00106537	0.0664337	0.0680582	0.0656653	300	200	0	-164.671	30.007	-401.616	-251340	98889.6	111180	226.549	629.408	0
400	8	-200.996	37.5405	-493.705	-9182.34	-34505.4	2181.96	230.109	628.599	0	0.00137273	0.000188301	0.0017264	0.115807	0.111867	0.0804527	300	200	0	-200.994	37.5407	-493.703	-308540	123253	136051	230.109	628.6	0
400	9	-242.481	46.9886	-594.542	-10745.5	-39913.3	2644.71	232.867	628.074	0	0.00247128	0.000517809	0.00251813	0.177666	0.164866	0.0894889	300	200	0	-242.479	46.9891	-594.539	-371160	150088	164655	232.867	628.075	0
401	0	-287.868	58.2297	-698.038	-12405.7	-45462	3090.76	234.872	627.772	0	0.0038695	0.000983541	0.00337299	0.248415	0.222858	0.0866486	300	200	0	-287.864	58.2306	-698.035	-435413	177766	196159	234.872	627.774	0
401	1	-334.966	70.9172	-796.196	-14056.4	-50793.4	3487.43	236.205	627.654	0	0.00549899	0.00158962	0.00416038	0.319954	0.277508	0.0637406	300	200	0	-334.96	70.9188	-796.192	-496331	204142	229091	236.205	627.656	0
401	2	-380.644	84.5298	-880.361	-15576.9	-55497.2	3796.19	236.961	627.694	0	0.00719283	0.00231414	0.00466716	0.378033	0.315016	0.0106795	300	200	0	-380.636	84.5321	-880.356	-548538	226880	261347	236.961	627.696	0
401	3	-421.09	98.4271	-943.064	-16852	-59183.9	3977.07	237.243	627.869	0	0.00864734	0.0030944	0.00458079	0.400658	0.314928	-0.0838229	300	200	0	-421.081	98.4302	-943.06	-587395	243946	290369	237.243	627.871	0
401	4	-452.386	111.888	-979.807	-17790.5	-61562.5	3996.94	237.169	628.157	0	0.00938397	0.00380981	0.00348066	0.356925	0.24947	-0.230807	300	200	0	-452.377	111.892	-979.803	-610101	254093	313518	237.169	628.158	0
401	5	-471.275	124.146	-990.06	-18339	-62498.3	3840.02	236.874	628.523	0	0.00871927	0.0042641	0.000845467	0.206848	0.0838891	-0.438592	300	200	0	-471.266	124.15	-990.059	-616316	257140	328561	236.874	628.523	0
401	6	-475.829	134.442	-977.127	-18489.1	-62035.1	3515.37	236.513	628.922	0	0.0057551	0.00416999	-0.00391319	-0.0970715	-0.221498	-0.709038	300	200	0	-475.823	134.446	-977.131	-608084	253944	334103	236.513	628.92	0
401	7	-465.781	142.101	-947.065	-18277.4	-60373.9	3057.59	236.252	629.299	0	-0.000593836	0.00314161	-0.0113784	-0.605542	-0.706719	-1.03239	300	200	0	-465.782	142.104	-947.076	-589169	246106	329814	236.252	629.294	0
401	8	-442.383	146.597	-907.157	-17776.7	-57816.3	2520.59	236.266	629.596	0	-0.0115132	0.000701503	-0.0220029	-1.36434	-1.40411	-1.38071	300	200	0	-442.395	146.598	-907.179	-564112	235571	316355	236.266	629.587	0
401	9	-407.943	147.607	-864.458	-17080.4	-54697.2	1965.65	236.727	629.759	0	-0.0281177	-0.00368799	-0.0359192	-2.40119	-2.32589	-1.70021	300	200	0	-407.971	147.603	-864.494	-537324	224231	295096	236.727	629.744	0
402	0	-365.316	145.069	-824.7	-16283.2	-51326.4	1447.64	237.764	629.744	0	-0.0511668	-0.0105578	-0.0526752	-3.70664	-3.44682	-1.90336	300	200	0	-365.367	145.058	-824.752	-512401	213634	267816	237.763	629.721	0
402	1	-317.521	139.238	-791.682	-15466.7	-47951.7	1004.9	239.431	629.537	0	-0.0806453	-0.0203169	-0.0708955	-5.20854	-4.68168	-1.862	300	200	0	-317.601	139.217	-791.753	-491730	204814	236472	239.43	629.505	0
402	2	-267.467	130.685	-767.172	-14692.3	-44745.7	655.204	241.675	629.151	0	-0.115194	-0.0330777	-0.0878844	-6.7407	-5.85862	-1.40394	300	200	0	-267.582	130.652	-767.26	-476420	198270	203028	241.674	629.111	0
402	3	-217.72	120.216	-751.227	-13999.4	-41810.8	397.044	244.343	628.635	0	-0.151396	-0.0484132	-0.0992085	-8.00775	-6.69077	-0.316126	300	200	0	-217.871	120.167	-751.326	-466508	194038	169286	244.342	628.59	0
402	4	-170.3	108.718	-742.734	-13407.7	-39194.7	213.985	247.229	628.052	0	-0.182967	-0.0650466	-0.098332	-8.55098	-6.75068	1.64144	300	200	0	-170.483	108.653	-742.832	-461288	191832	136731	247.227	628.007	0
402	5	-126.612	97.0176	-739.964	-12920.5	-36906.3	79.7401	250.124	627.461	0	-0.199936	-0.0804882	-0.0764167	-7.72262	-5.45502	4.70581	300	200	0	-126.812	96.9371	-740.04	-459668	191187	106439	250.122	627.427	0
402	6	-87.4875	85.7773	-741.06	-12530.3	-34932.1	-36.7385	252.862	626.909	0	-0.187992	-0.090655	-0.0224538	-4.68047	-2.07032	9.05978	300	200	0	-87.6755	85.6866	-741.082	-460473	191599	79083.3	252.861	626.902	0
402	7	-53.3176	75.4653	-744.417	-12224.3	-33249.9	-165.918	255.334	626.421	0	-0.128233	-0.0895392	0.0760588	1.58123	4.24592	14.7539	300	200	0	-53.4458	75.3758	-744.341	-462684	192622	55010.9	255.335	626.463	0
402	8	-24.2008	66.3783	-748.919	-11988.8	-31840.5	-332.794	257.485	626.008	0	0.00229414	-0.0690312	0.231628	12.1442	14.3512	21.598	300	200	0	-24.1985	66.3093	-748.687	-465588	193942	34343.6	257.491	626.124	0
402	9	-0.0830028	58.6751	-754.014	-11812.5	-30693.5	-553.864	259.293	625.666	0	0.228842	-0.0190473	0.454174	27.9978	28.951	29.0232	300	200	0	0.145839	58.6561	-753.56	-468827	195396	17076.8	259.307	625.885	0
403	0	19.1417	52.4015	-759.673	-11687	-29807.6	-835.993	260.763	625.384	0	0.575417	0.0718383	0.747063	49.7659	48.3408	35.9192	300	200	0	19.7171	52.4733	-758.926	-472370	196972	3150.42	260.788	625.737	0
403	1	33.5615	47.5143	-766.237	-11608	-29187.1	-1176.23	261.908	625.149	0	1.05889	0.215017	1.10156	77.3069	72.0409	40.465	300	200	0	34.6204	47.7293	-765.135	-476424	198764	-7501.26	261.948	625.66	0
403	2	43.2146	43.9127	-774.215	-11573.8	-28838.8	-1562.83	262.751	624.949	0	1.6802	0.419457	1.48971	109.178	98.323	39.9802	300	200	0	44.8948	44.3322	-772.725	-481310	200922	-14920.1	262.806	625.627	0
403	3	48.1012	41.4749	-784.114	-11584.1	-28767.2	-1977.54	263.312	624.773	0	2.41241	0.688054	1.85589	141.97	123.646	30.8466	300	200	0	50.5136	42.1629	-782.258	-487357	203609	-19122	263.383	625.6	0
403	4	48.2295	40.0888	-796.309	-11637.7	-28972.2	-2397.65	263.617	624.615	0	3.18569	1.01254	2.10794	169.565	142.05	8.56411	300	200	0	51.4151	41.1013	-794.201	-494822	206962	-20115.8	263.699	625.528	0
403	5	43.6694	39.6671	-810.939	-11731	-29445	-2798.09	263.69	624.466	0	3.87003	1.36695	2.1092	182.399	144.604	-31.9672	300	200	0	47.5394	41.034	-808.83	-503830	211067	-17932.2	263.774	625.347	0
403	6	34.6034	40.1483	-827.876	-11858.8	-30166.2	-3155.43	263.562	624.325	0	4.25778	1.6999	1.67403	166.897	119.059	-95.8334	300	200	0	38.8612	41.8482	-826.202	-514353	215948	-12656.5	263.632	624.982	0
403	7	21.3688	41.493	-846.767	-12014.8	-31104.5	-3452.35	263.267	624.189	0	4.04926	1.9265	0.569993	105.327	49.9406	-187.042	300	200	0	25.418	43.4194	-846.197	-526239	221585	-4458.36	263.301	624.35	0
403	8	4.47815	43.6757	-867.127	-12191.6	-32218.9	-3680.53	262.844	624.06	0	2.84692	1.92112	-1.46842	-23.6026	-80.6309	-306.893	245.09	216.073	0	7.32507	45.5969	-868.595	-539268	227927	6390.57	262.814	623.37	0
403	9	-15.3928	46.6708	-888.416	-12382.3	-33463.1	-3842.29	262.334	623.938	0	0.165354	1.5134	-4.70929	-242.952	-291.011	-451.708	238.205	251.59	0	-15.2275	48.1842	-893.125	-553188	234914	19517.8	262.207	621.974	0
404	0	-37.4483	50.4333	-910.107	-12582	-34788.7	-3950.26	261.775	623.825	0	-4.53292	0.490434	-9.36952	-574.082	-596.575	-609.913	236.328	261.271	0	-41.9812	50.9238	-919.476	-567751	242473	34467	261.516	620.13	0
404	1	-60.8329	54.8825	-931.71	-12787.2	-36146.9	-4024	261.204	623.725	0	-11.7646	-1.39049	-15.532	-1030.96	-1004.33	-758.601	235.338	266.377	0	-72.5974	53.492	-947.242	-582700	250506	50725.9	260.78	617.865	0
404	2	-84.6971	59.8914	-952.779	-12994.9	-37491.7	-4085.25	260.65	623.639	0	-21.8815	-4.3509	-23.107	-1614.82	-1508.24	-864.6	234.728	269.885	0	-106.579	55.5405	-975.886	-597760	258882	67753.9	260.036	615.263	0
404	3	-108.248	65.2926	-972.916	-13203.2	-38783.1	-4153.15	260.137	623.571	0	-34.9014	-8.46591	-31.9975	-2318.24	-2093.56	-898.947	234.571	272.451	0	-143.149	56.8267	-1004.91	-612672	267468	85007.3	259.323	612.391	0
404	4	-130.781	70.8894	-991.799	-13410.4	-39988.1	-4240.09	259.681	623.521	0	-50.5499	-13.5665	-42.4038	-3142.66	-2750.8	-856.535	235.128	274.113	0	-181.331	57.3229	-1034.2	-627280	276226	101987	258.675	609.195	0
404	5	-151.714	76.467	-1009.19	-13614.2	-41077.9	-4353.19	259.296	623.49	0	-68.6	-19.3563	-54.9438	-4114.55	-3484.51	-759.836	236.58	274.887	0	-220.314	57.1107	-1064.13	-641581	285252	118286	258.123	605.491	0
404	6	-170.608	81.8108	-1024.91	-13812	-42026.5	-4501	258.995	623.476	0	-89.1857	-25.6476	-70.4931	-5283.54	-4308.75	-647.357	238.877	274.951	0	-259.793	56.1632	-1095.4	-655691	294755	133608	257.7	601.047	0
404	7	-187.175	86.7255	-1038.86	-13999.6	-42809.2	-4694.8	258.792	623.476	0	-112.783	-32.425	-89.9063	-6702.82	-5234.72	-561.243	241.776	274.553	0	-299.958	54.3006	-1128.77	-669782	304984	147767	257.437	595.684	0
404	8	-201.281	91.0443	-1051.11	-14170	-43400.1	-4941.34	258.71	623.481	0	-139.893	-39.7225	-113.73	-8404	-6256.29	-536.952	244.99	273.894	0	-341.175	51.3218	-1164.84	-684035	316173	160679	257.371	589.349	0
404	9	-212.936	94.6475	-1061.96	-14309.8	-43764.8	-5238.52	258.789	623.475	0	-170.666	-47.5148	-141.966	-10378.1	-7340.76	-594.79	248.292	273.103	0	-383.603	47.1327	-1203.93	-698615	328486	172331	257.551	582.159	0
405	0	-222.267	97.484	-1072	-14397.9	-43857	-5578.39	259.089	623.431	0	-204.606	-55.6796	-173.904	-12566.7	-8431.29	-735.814	251.518	272.262	0	-426.872	41.8044	-1245.9	-713658	341973	182731	258.032	574.414	0
405	1	-229.48	99.5562	-1082.1	-14405.1	-43617.4	-5950.35	259.692	623.312	0	-240.396	-63.9849	-208.008	-14857.8	-9456.93	-942.143	254.536	271.429	0	-469.876	35.5713	-1290.11	-729240	356513	191841	258.861	566.577	0
405	2	-234.822	100.888	-1093.35	-14296	-42973.5	-6341.83	260.695	623.076	0	-275.858	-72.0864	-241.897	-17086.9	-10342.6	-1181.06	257.244	270.637	0	-510.68	28.8017	-1335.24	-745321	371770	199531	260.07	559.227	0
405	3	-238.527	101.516	-1106.89	-14029.8	-41839.6	-6740.55	262.201	622.675	0	-308.063	-79.5389	-272.571	-19051.3	-11016.2	-1411.46	259.584	269.895	0	-546.59	21.9773	-1379.46	-761744	387219	205555	261.684	552.968	0
405	4	-240.759	101.498	-1123.87	-13562.8	-40119.5	-7136.43	264.302	622.068	0	-333.641	-85.8223	-297.007	-20543.6	-11415.9	-1591.22	261.563	269.169	0	-574.4	15.6757	-1420.87	-778315	402298	209566	263.73	548.301	0
405	5	-241.565	100.917	-1145.2	-12852.8	-37719.9	-7519.25	267.063	621.223	0	-349.298	-90.3872	-312.97	-21399.9	-11499.8	-1686.04	263.256	268.377	0	-590.863	10.5299	-1458.17	-794914	416593	211168	266.246	545.491	0
405	6	-240.863	99.8848	-1171.41	-11869.9	-34573.1	-7873.88	270.486	620.133	0	-352.492	-92.7278	-319.686	-21541.9	-11255.4	-1676.7	264.792	267.384	0	-593.355	7.15697	-1491.09	-811563	429980	210021	269.265	544.505	0
405	7	-238.501	98.5212	-1202.6	-10602.3	-30650.3	-8181.97	274.513	618.816	0	-342.064	-92.4896	-318.043	-20996.3	-10703.4	-1561.56	266.346	266.017	0	-580.564	6.03163	-1520.64	-828505	442707	205964	272.805	545.028	0
405	8	-234.384	96.9132	-1238.9	-9048.48	-25937.2	-8431.45	279.064	617.304	0	-318.529	-89.5748	-310.267	-19884	-9893.21	-1356.43	268.114	264.087	0	-552.913	7.33838	-1549.16	-846361	455459	199094	276.871	546.561	0
405	9	-228.543	95.1089	-1280.78	-7202.63	-20398.4	-8620.41	284.073	615.624	0	-283.93	-84.1816	-299.244	-18383.8	-8892.77	-1089.85	270.283	261.434	0	-512.473	10.9273	-1580.02	-866186	469314	189765	281.462	548.543	0
406	0	-221.073	93.1455	-1329.02	-5049.46	-13979	-8751.82	289.482	613.799	0	-241.353	-76.7678	-287.813	-16688.6	-7772.81	-793.304	272.994	257.984	0	-462.426	16.3777	-1616.84	-889220	485496	178493	286.547	550.461	0
406	1	-212.061	91.0576	-1384.23	-2573.26	-6638.94	-8829.93	295.204	611.859	0	-194.281	-67.9614	-278.243	-14968.3	-6594.23	-493.229	276.3	253.796	0	-406.343	23.0962	-1662.47	-916461	505013	165819	292.04	551.931	0
406	2	-201.559	88.8857	-1446.25	223.158	1603.91	-8857.21	301.109	609.846	0	-145.996	-58.4399	-271.974	-13349.2	-5403.24	-207.875	280.133	249.082	0	-347.555	30.4457	-1718.22	-948270	528350	152219	297.789	552.741	0
406	3	-189.548	86.6753	-1513.85	3297.64	10636.5	-8830.54	307.026	607.822	0	-99.1407	-48.824	-269.589	-11909.1	-4232.1	52.2042	284.302	244.175	0	-288.689	37.8513	-1783.44	-984160	555293	138029	303.591	552.852	0
406	4	-175.879	84.4542	-1584.7	6559.47	20234.6	-8740.93	312.769	605.861	0	-55.5016	-39.6065	-270.934	-10680.2	-3101.56	282.18	288.552	239.42	0	-231.381	44.8477	-1855.64	-1.02282e+06	584930	123382	309.233	552.358	0
406	5	-160.29	82.2228	-1655.65	9879.34	30079.5	-8577.03	318.168	604.033	0	-15.9812	-31.1168	-275.326	-9657.96	-2023.03	482.413	292.652	235.078	0	-176.271	51.106	-1930.98	-1.06234e+06	615811	108210	314.53	551.426	0
406	6	-142.608	79.9757	-1723.22	13112.5	39802.3	-8331.08	323.098	602.391	0	19.2716	-23.5195	-281.771	-8812.83	-1002.38	658.362	296.443	231.277	0	-123.336	56.4562	-2004.99	-1.10051e+06	646216	92400.7	319.352	550.236	0
406	7	-122.994	77.7358	-1784.07	16121.3	49033.9	-8005.33	327.484	600.964	0	50.6266	-16.8341	-289.171	-8102.58	-44.2491	818.895	299.847	228.02	0	-72.3671	60.9018	-2073.24	-1.13517e+06	674435	75984.9	323.63	548.946	0
406	8	-102.016	75.5837	-1835.38	18786.2	57437.4	-7614.87	331.294	599.764	0	78.693	-10.9712	-296.519	-7483.18	847.485	973.246	302.858	225.237	0	-23.3234	64.6125	-2131.9	-1.16448e+06	698976	59233.5	327.339	547.673	0
406	9	-80.5466	73.6722	-1874.99	21008.5	64721.4	-7183.28	334.518	598.795	0	104.056	-5.78258	-303.049	-6918.6	1672.6	1127.17	305.519	222.83	0	23.509	67.8896	-2178.04	-1.187e+06	718677	42633.1	330.483	546.484	0
407	0	-59.6065	72.2214	-1901.42	22709.9	70645.7	-6735.06	337.154	598.056	0	127.083	-1.12578	-308.318	-6388.05	2436.38	1280.34	307.902	220.719	0	67.476	71.0956	-2209.74	-1.2018e+06	732765	26817.4	333.073	545.408	0
407	1	-40.2696	71.4888	-1914.02	23837.5	75034.6	-6291.43	339.203	597.546	0	147.831	3.07162	-312.221	-5888.03	3148.15	1426.16	310.083	218.859	0	107.561	74.5605	-2226.24	-1.20847e+06	740891	12501.1	335.119	544.436	0
407	2	-23.593	71.7274	-1912.9	24369.6	77790.1	-5869.6	340.666	597.26	0	166.049	6.77224	-314.916	-5428.55	3818.09	1552.87	312.124	217.238	0	142.456	78.4996	-2227.82	-1.20714e+06	743115	414.984	336.632	543.542	0
407	3	-10.5421	73.145	-1898.89	24315.9	78899.1	-5481.83	341.55	597.195	0	181.279	9.83534	-316.731	-5027.05	4455.44	1646.06	314.067	215.872	0	170.737	82.9804	-2215.62	-1.1984e+06	739846	-8766.83	337.621	542.683	0
407	4	-1.90337	75.8766	-1873.35	23713.5	78430.3	-5134.86	341.866	597.342	0	193.016	12.0707	-318.071	-4702.85	5068.1	1692.23	315.934	214.786	0	191.112	87.9473	-2191.42	-1.18313e+06	731752	-14500.5	338.102	541.816	0
407	5	1.79267	79.967	-1838.05	22622.2	76523.9	-4831.2	341.633	597.692	0	200.859	13.307	-319.337	-4472.92	5661.79	1681.26	317.73	214.007	0	202.652	93.2741	-2157.39	-1.16245e+06	719675	-16433	338.095	540.899	0
407	6	0.32986	85.3608	-1795	21120.4	73375	-4571.36	340.877	598.234	0	204.594	13.438	-320.851	-4348.4	6239.15	1607.68	319.446	213.553	0	204.923	98.7988	-2115.85	-1.13761e+06	704534	-14443.9	337.627	539.9	0
407	7	-6.16116	91.9027	-1746.27	19299.3	69212.1	-4354.44	339.634	598.948	0	204.204	12.432	-322.81	-4332.94	6800.24	1472.02	321.066	213.423	0	198.042	104.335	-2069.08	-1.10981e+06	687232	-8664.39	336.737	538.8	0
407	8	-17.2111	99.3617	-1693.82	17254	64274.3	-4177.97	337.946	599.814	0	199.847	10.3181	-325.282	-4422.91	7344.21	1281.67	322.578	213.597	0	182.636	109.68	-2019.1	-1.08019e+06	668583	536.991	335.47	537.593	0
407	9	-32.0698	107.468	-1639.37	15075.1	58793.1	-4038.46	335.863	600.804	0	191.832	7.1701	-328.223	-4608.1	7869.93	1050.67	323.977	214.04	0	159.762	114.638	-1967.59	-1.04969e+06	649271	12599.8	333.881	536.286	0
408	0	-49.8012	115.944	-1584.31	12842.6	52981.1	-3932.06	333.441	601.894	0	180.605	3.10193	-331.503	-4872.55	8375.65	797.602	325.266	214.698	0	130.804	119.046	-1915.81	-1.01904e+06	629821	26837.2	332.027	534.895	0
408	1	-69.3929	124.525	-1529.7	10623	47025.6	-3854.51	330.742	603.056	0	166.742	-1.73362	-334.942	-5195.63	8859.32	542.899	326.45	215.512	0	97.3489	122.791	-1864.65	-988786	610606	42507	329.971	533.442	0
408	2	-89.8603	132.961	-1476.28	8467.45	41083.5	-3801.44	327.829	604.264	0	150.91	-7.15481	-338.32	-5553.83	9319.05	305.919	327.545	216.416	0	61.0499	125.806	-1814.6	-959244	591853	58879.2	327.776	531.953	0
408	3	-110.328	141.034	-1424.48	6411.7	35278.7	-3769.11	324.766	605.499	0	133.811	-12.9644	-341.397	-5922.79	9752.88	102.096	328.568	217.349	0	23.4827	128.069	-1765.87	-930574	573666	75291.7	325.501	530.458	0
408	4	-130.08	148.556	-1374.5	4479.1	29700.9	-3754.31	321.609	606.741	0	116.107	-18.9644	-343.949	-6279.38	10157.7	-59.41	329.533	218.257	0	-13.9728	129.592	-1718.44	-902812	556063	91191.2	323.195	528.986	0
408	5	-148.584	155.385	-1326.4	2682.82	24409.1	-3754.26	318.402	607.977	0	98.3656	-24.9804	-345.783	-6604.29	10528.5	-176.424	330.448	219.1	0	-50.2189	130.405	-1672.18	-875922	539002	106154	320.893	527.563	0
408	6	-165.494	161.42	-1280.15	1027.79	19437.8	-3767.35	315.184	609.197	0	81.0103	-30.8845	-346.764	-6884.45	10859.5	-252.173	331.317	219.853	0	-84.4834	130.535	-1626.92	-849837	522428	119890	318.623	526.212	0
408	7	-180.624	166.6	-1235.7	-486.569	14804.8	-3793.56	311.981	610.394	0	64.309	-36.5964	-346.843	-7114.04	11146.5	-293.273	332.137	220.511	0	-116.315	130.004	-1582.54	-824507	506298	132233	316.398	524.944	0
408	8	-193.923	170.902	-1193.02	-1863.54	10514.8	-3833.71	308.814	611.562	0	48.3806	-42.0666	-346.08	-7293.73	11389.1	-309.29	332.909	221.075	0	-145.542	128.836	-1539.1	-799929	490619	143124	314.232	523.757	0
408	9	-205.434	174.331	-1152.1	-3107.5	6562.6	-3888.56	305.696	612.697	0	33.2197	-47.2641	-344.667	-7429.72	11592.9	-312.278	333.635	221.556	0	-172.214	127.067	-1496.77	-776154	475453	152590	312.13	522.628	0
409	0	-215.262	176.918	-1113	-4223.31	2936.36	-3958.45	302.638	613.795	0	18.7275	-52.1771	-342.927	-7533.79	11770.6	-314.748	334.324	221.969	0	-196.535	124.741	-1455.92	-753284	460918	160713	310.101	521.504	0
409	1	-223.544	178.716	-1075.74	-5216.15	-378.884	-4043.35	299.648	614.849	0	4.74521	-56.8159	-341.301	-7624.02	11943.9	-327.767	334.995	222.338	0	-218.799	121.901	-1417.04	-731450	447179	167612	308.161	520.311	0
409	2	-230.424	179.793	-1040.34	-6091.65	-3399.44	-4142.38	296.732	615.855	0	-8.90962	-61.2118	-340.332	-7724.52	12145.7	-360.389	335.688	222.697	0	-239.334	118.581	-1380.67	-710799	434436	173412	306.335	518.943	0
409	3	-236.047	180.215	-1006.79	-6856.43	-6140.18	-4253.73	293.901	616.81	0	-22.4079	-65.4085	-340.656	-7864.78	12424.9	-419.187	336.473	223.087	0	-258.455	114.806	-1347.45	-691483	422924	178239	304.664	517.271	0
409	4	-240.543	180.044	-975.041	-7518.35	-8611.79	-4375.38	291.168	617.711	0	-35.8778	-69.4523	-343.028	-8079.6	12849.7	-507.384	337.46	223.554	0	-276.421	110.592	-1318.07	-673670	412927	182202	303.215	515.131	0
409	5	-244.026	179.339	-945.045	-8086.5	-10822.7	-4505.51	288.548	618.557	0	-49.3731	-73.3846	-348.322	-8409.18	13507.3	-624.526	338.778	224.142	0	-293.399	105.954	-1293.37	-657552	404778	185387	302.076	512.335	0
409	6	-246.595	178.152	-916.751	-8570.61	-12783.4	-4642.48	286.056	619.349	0	-62.8347	-77.2274	-357.489	-8897.85	14499.8	-766.98	340.56	224.89	0	-309.43	100.925	-1274.24	-643340	398841	187858	301.347	508.683	0
409	7	-248.342	176.537	-890.109	-8980.13	-14507.6	-4784.69	283.701	620.089	0	-76.0507	-80.9604	-371.483	-9591.06	15936.3	-928.692	342.899	225.818	0	-324.392	95.577	-1261.59	-631247	395477	189658	301.132	503.994	0
409	8	-249.352	174.554	-865.092	-9323.57	-16012.1	-4930.23	281.491	620.778	0	-88.6294	-84.498	-391.132	-10530.1	17916.7	-1101.88	345.807	226.922	0	-337.981	90.0555	-1256.22	-621464	394995	190815	301.516	498.149	0
409	9	-249.716	172.276	-841.719	-9607.88	-17314.4	-5076.59	279.43	621.415	0	-100.006	-87.6644	-417.011	-11746.4	20515.7	-1277.14	349.197	228.168	0	-349.722	84.6116	-1258.73	-614143	397607	191358	302.543	491.134	0
410	0	-249.534	169.803	-820.057	-9837.81	-18431.5	-5220.95	277.524	621.997	0	-109.51	-90.1746	-449.432	-13258.5	23781.7	-1441.52	352.915	229.501	0	-359.044	79.6284	-1269.49	-609395	403431	191344	304.214	483.043	0
410	1	-248.914	167.247	-800.19	-10016.2	-19377.8	-5360.95	275.784	622.517	0	-116.458	-91.6587	-488.546	-15074.8	27746.3	-1576.68	356.794	230.856	0	-365.373	75.588	-1288.74	-607288	412527	190868	306.494	474.043	0
410	2	-247.982	164.71	-782.185	-10145.6	-20165.1	-5495.29	274.22	622.971	0	-120.21	-91.736	-534.339	-17193.6	32423.9	-1662	360.68	232.177	0	-368.192	72.9743	-1316.52	-607838	424889	190046	309.311	464.359	0
410	3	-246.866	162.272	-766.08	-10230	-20803.3	-5623.51	272.845	623.354	0	-120.242	-90.0911	-586.455	-19598.5	37791.9	-1680.23	364.441	233.419	0	-367.109	72.1808	-1352.54	-610964	440370	188987	312.561	454.279	0
410	4	-245.695	159.981	-751.889	-10275.3	-21300.5	-5745.54	271.671	623.666	0	-116.212	-86.4995	-643.964	-22249.2	43762.7	-1619.11	367.958	234.55	0	-361.906	73.4819	-1395.85	-616443	458590	187796	316.092	444.151	0
410	5	-244.582	157.859	-739.602	-10288	-21664.9	-5862.12	270.707	623.91	0	-107.976	-80.8048	-705.173	-25072.9	50159.4	-1470.99	371.131	235.556	0	-352.558	77.0544	-1444.78	-623854	478850	186573	319.723	434.36	0
410	6	-243.629	155.901	-729.183	-10274.3	-21905.3	-5975.76	269.959	624.09	0	-95.5998	-72.933	-767.555	-27959.1	56707.8	-1235.77	373.881	236.426	0	-339.229	82.9682	-1496.74	-632564	500107	185413	323.252	425.289	0
410	7	-242.921	154.09	-720.582	-10237.4	-22030.9	-6090.69	269.426	624.207	0	-79.3732	-62.9545	-827.941	-30766.3	63056.2	-925.708	376.16	237.16	0	-322.295	91.1355	-1548.52	-641772	521052	184381	326.493	417.267	0
410	8	-242.514	152.406	-713.764	-10174.8	-22049.8	-6212.15	269.108	624.255	0	-59.8556	-51.117	-882.955	-33340.8	68823.6	-564.831	377.947	237.76	0	-302.37	101.289	-1596.72	-650641	540303	183515	329.294	410.531	0
410	9	-242.428	150.834	-708.735	-10080.6	-21967.7	-6345.91	269.004	624.223	0	-37.9097	-37.8247	-929.521	-35539.9	73656.2	-181.347	379.241	238.235	0	-280.338	113.009	-1638.26	-658429	556622	182839	331.551	405.219	0
411	0	-242.641	149.364	-705.562	-9947.67	-21785	-6497.92	269.124	624.099	0	-14.689	-23.6007	-965.25	-37250.8	77276.7	200.032	380.059	238.592	0	-257.33	125.763	-1670.81	-664605	569087	182380	333.212	401.387	0
411	1	-243.104	147.981	-704.347	-9768.1	-21496.7	-6673.67	269.48	623.868	0	8.46161	-9.05336	-988.657	-38402.6	79512.5	560.403	380.425	238.843	0	-234.642	138.928	-1693	-668885	577180	182166	334.268	399.027	0
411	2	-243.747	146.662	-705.156	-9533.53	-21093.4	-6877.51	270.087	623.52	0	30.1649	5.16015	-999.232	-38970.6	80307.4	884.874	380.369	239.001	0	-213.582	151.822	-1704.39	-671208	580782	182207	334.742	398.088	0
411	3	-244.495	145.366	-707.982	-9236.44	-20563.7	-7111.91	270.954	623.046	0	49.1677	18.3818	-997.434	-38976.9	79719	1160.65	379.924	239.077	0	-195.328	163.748	-1705.42	-671709	580156	182482	334.687	398.477	0
411	4	-245.256	144.031	-712.741	-8871.28	-19895.9	-7376.45	272.085	622.447	0	64.4498	30.0089	-984.607	-38485.5	77902.3	1378.63	379.12	239.087	0	-180.806	174.04	-1697.35	-670697	575890	182931	334.175	400.065	0
411	5	-245.92	142.577	-719.285	-8433.85	-19077.5	-7667.34	273.477	621.725	0	75.2818	39.5424	-962.759	-37591.9	75083.2	1537.25	377.988	239.046	0	-170.638	182.12	-1682.04	-668600	568810	183461	333.296	402.69	0
411	6	-246.36	140.909	-727.415	-7921.21	-18097.1	-7978.27	275.121	620.89	0	81.2503	46.6187	-934.249	-36407.8	71525.6	1644.49	376.559	238.97	0	-165.11	187.528	-1661.66	-665901	559853	183954	332.154	406.16	0
411	7	-246.442	138.928	-736.92	-7332.11	-16945.8	-8302.05	277.005	619.95	0	82.2599	51.0237	-901.479	-35046.1	67499.2	1716.37	374.876	238.876	0	-164.182	189.952	-1638.4	-663077	549954	184278	330.855	410.276	0
411	8	-246.026	136.545	-747.601	-6666.77	-15618.8	-8632.5	279.108	618.918	0	78.5076	52.6954	-866.647	-33608.5	63252.1	1772.93	372.985	238.78	0	-167.518	189.241	-1614.25	-660558	539949	184287	329.508	414.832	0
411	9	-244.971	133.7	-759.291	-5926.12	-14115.6	-8965.83	281.41	617.805	0	70.43	51.7167	-831.598	-32178.1	58992.1	1832.7	370.938	238.694	0	-174.541	185.417	-1590.89	-658691	530521	183838	328.208	419.634	0
412	0	-243.145	130.37	-771.852	-5112.4	-12441.1	-9300.6	283.882	616.624	0	58.6332	48.3006	-797.741	-30815.8	54877.3	1908.6	368.791	238.629	0	-184.512	178.671	-1569.59	-657730	522171	182801	327.036	424.509	0
412	1	-240.435	126.579	-785.163	-4230.59	-10605.2	-9636.06	286.493	615.388	0	43.8115	42.7637	-766.022	-29560.4	51014.1	2007	366.596	238.589	0	-196.624	169.342	-1551.19	-657816	515202	181077	326.05	429.314	0
412	2	-236.766	122.382	-799.075	-3289.12	-8621.31	-9970.01	289.211	614.116	0	26.6627	35.489	-736.945	-28431.4	47460.6	2128.08	364.402	238.58	0	-210.104	157.871	-1536.02	-658968	509730	178614	325.286	433.943	0
412	3	-232.113	117.858	-813.404	-2299.87	-6505.18	-10298.1	292.003	612.827	0	7.81922	26.8854	-710.643	-27433.2	44234.2	2266.03	362.245	238.603	0	-224.294	144.744	-1524.05	-661091	505709	175416	324.756	438.332	0
412	4	-226.494	113.1	-827.944	-1277.16	-4274.35	-10614.8	294.837	611.543	0	-12.183	17.3547	-686.999	-26561	41322.6	2410.52	360.149	238.662	0	-238.677	130.455	-1514.94	-664022	502988	171530	324.455	442.448	0
412	5	-219.97	108.201	-842.486	-235.974	-1947.34	-10914.8	297.689	610.28	0	-32.9065	7.26983	-665.759	-25804.4	38696.4	2549.57	358.124	238.759	0	-252.876	115.471	-1508.25	-667566	501361	167039	324.365	446.286	0
412	6	-212.63	103.25	-856.824	809.934	457.447	-11193	300.534	609.055	0	-54.0012	-3.04113	-646.622	-25151.1	36318	2671.64	356.166	238.896	0	-266.631	100.209	-1503.45	-671519	500608	162046	324.461	449.852	0
412	7	-204.583	98.3234	-870.771	1849.37	2922.5	-11444.6	303.356	607.876	0	-75.1788	-13.2992	-629.29	-24588	34146.5	2766.66	354.262	239.073	0	-279.762	85.0242	-1500.06	-675686	500516	156661	324.712	453.16	0
412	8	-195.941	93.4893	-884.177	2874.46	5430.48	-11665.3	306.142	606.749	0	-96.1833	-23.2674	-613.489	-24101.7	32142.3	2826.71	352.393	239.286	0	-292.124	70.2219	-1497.67	-679903	500895	150988	325.088	456.225	0
412	9	-186.803	88.8093	-896.951	3880.41	7962.44	-11852.2	308.877	605.674	0	-116.769	-32.7445	-598.985	-23679.6	30270.7	2846.2	350.537	239.533	0	-303.572	56.0648	-1495.94	-684045	501585	145117	325.558	459.068	0
413	0	-177.257	84.3414	-909.069	4863.98	10496.9	-12004	311.547	604.649	0	-136.689	-41.5637	-585.597	-23310.4	28504.7	2821.99	348.676	239.806	0	-313.946	42.7778	-1494.67	-688045	502471	139116	326.094	461.707	0
413	1	-167.381	80.1378	-920.554	5821.42	13011.2	-12121.8	314.134	603.676	0	-155.7	-49.5967	-573.196	-22983.3	26826.5	2754.14	346.802	240.097	0	-323.08	30.5411	-1493.75	-691873	503471	133037	326.67	464.16	0
413	2	-157.256	76.2381	-931.417	6747.28	15484.7	-12208.5	316.625	602.756	0	-173.569	-56.7643	-561.678	-22688.3	25227	2646.78	344.914	240.394	0	-330.825	19.4738	-1493.1	-695506	504520	126920	327.267	466.441	0
413	3	-146.977	72.6665	-941.605	7635.02	17899.7	-12267	319.01	601.892	0	-190.092	-63.0412	-550.938	-22416.7	23703.3	2508.14	343.023	240.688	0	-337.069	9.6253	-1492.54	-698886	505545	120803	327.874	468.561	0
413	4	-136.652	69.4334	-950.997	8478.18	20240.1	-12299.7	321.283	601.085	0	-205.093	-68.4433	-540.869	-22162.1	22255.8	2349.12	341.148	240.975	0	-341.745	0.990128	-1491.87	-701919	506460	114723	328.485	470.529	0
413	5	-126.403	66.536	-959.422	9270.32	22488.2	-12308.8	323.439	600.338	0	-218.431	-73.0052	-531.361	-21919.4	20886.1	2180.95	339.307	241.252	0	-344.834	-6.46916	-1490.78	-704479	507161	108723	329.095	472.348	0
413	6	-116.361	63.9598	-966.693	10004.8	24624.7	-12296.6	325.473	599.651	0	-230.013	-76.7647	-522.297	-21683.8	19595.4	2013.36	337.518	241.516	0	-346.373	-12.8049	-1488.99	-706436	507543	102858	329.698	474.027	0
413	7	-106.655	61.6839	-972.645	10675	26631.9	-12265.5	327.381	599.025	0	-239.802	-79.756	-513.574	-21450.4	18385.3	1853.08	335.799	241.767	0	-346.456	-18.0721	-1486.22	-707671	507513	97185.6	330.29	475.572	0
413	8	-97.3947	59.6889	-977.177	11275.4	28496	-12218.9	329.162	598.461	0	-247.83	-82.009	-505.124	-21217	17256.5	1703.23	334.163	242.004	0	-345.225	-22.32	-1482.3	-708116	507014	91765.1	330.866	476.991	0
413	9	-88.6622	57.9645	-980.264	11802.9	30206.6	-12161.3	330.815	597.96	0	-254.206	-83.5526	-496.947	-20985.8	16209.3	1564.71	332.618	242.229	0	-342.868	-25.588	-1477.21	-707761	506037	86652.2	331.421	478.289	0
414	0	-80.5057	56.5137	-981.946	12257.5	31754.2	-12097.2	332.338	597.517	0	-259.113	-84.4205	-489.134	-20762.7	15244.4	1438.27	331.166	242.448	0	-339.619	-27.9068	-1471.08	-706659	504624	81900.1	331.948	479.457	0
414	1	-72.9492	55.348	-982.322	12642.2	33130.7	-12030.2	333.727	597.13	0	-262.786	-84.664	-481.84	-20556.5	14362.9	1325.21	329.809	242.662	0	-335.736	-29.316	-1464.16	-704906	502858	77556.6	332.437	480.479	0
414	2	-66.0072	54.475	-981.505	12961.8	34330.6	-11962.8	334.978	596.794	0	-265.488	-84.3664	-475.239	-20376.8	13566.9	1227.01	328.548	242.877	0	-331.496	-29.8914	-1456.74	-702616	500833	73658.9	332.88	481.334	0
414	3	-59.698	53.8881	-979.589	13221.2	35352.1	-11897.6	336.089	596.503	0	-267.475	-83.6443	-469.482	-20231.9	12859.6	1144.75	327.391	243.094	0	-327.173	-29.7563	-1449.07	-699885	498638	70231	333.271	482.003	0
414	4	-54.0474	53.5631	-976.633	13424	36198.4	-11836.4	337.064	596.255	0	-268.969	-82.6343	-464.668	-20127	12245.5	1079.24	326.353	243.315	0	-323.016	-29.0711	-1441.3	-696778	496339	67284.2	333.611	482.469	0
414	5	-49.0888	53.4566	-972.676	13572.7	36877.2	-11780.9	337.913	596.046	0	-270.15	-81.4777	-460.828	-20063.5	11729.3	1031.61	325.453	243.538	0	-319.238	-28.0211	-1433.5	-693334	493981	64818.5	333.907	482.725	0
414	6	-44.8586	53.5084	-967.749	13668.6	37400.4	-11732.1	338.647	595.876	0	-271.135	-80.3098	-457.937	-20039.9	11313.5	1003.5	324.705	243.761	0	-315.994	-26.8014	-1425.69	-689572	491587	62821.8	334.169	482.775	0
414	7	-41.3852	53.6547	-961.897	13714.3	37781.5	-11691.5	339.278	595.743	0	-271.976	-79.2431	-455.937	-20053.2	10999	996.264	324.124	243.982	0	-313.361	-25.5883	-1417.83	-685512	489172	61268.3	334.405	482.626	0
414	8	-38.6767	53.8447	-955.202	13715.1	38033.9	-11660.4	339.818	595.642	0	-272.646	-78.3487	-454.785	-20099.5	10787.4	1010.44	323.72	244.196	0	-311.323	-24.504	-1409.99	-681191	486761	60120.8	334.625	482.284	0
414	9	-36.7122	54.048	-947.808	13678.9	38169.8	-11639.6	340.272	595.568	0	-273.058	-77.6447	-454.469	-20174.8	10682.7	1045.74	323.506	244.392	0	-309.77	-23.5967	-1402.28	-676685	484405	59333.2	334.838	481.754	0
415	0	-35.44	54.2559	-939.917	13614.5	38201.4	-11629.3	340.643	595.515	0	-273.074	-77.0991	-455.009	-20274.7	10691.7	1101.21	323.498	244.559	0	-308.514	-22.8432	-1394.93	-672108	482180	58852.2	335.051	481.037	0
415	1	-34.7841	54.4715	-931.76	13531.3	38143.3	-11630.3	340.937	595.478	0	-272.534	-76.6427	-456.443	-20395.9	10820.7	1175.37	323.707	244.685	0	-307.318	-22.1712	-1388.2	-667591	480176	58618.8	335.272	480.137	0
415	2	-34.6579	54.692	-923.547	13437.8	38013.9	-11644.1	341.161	595.45	0	-271.284	-76.1865	-458.798	-20536.2	11073.1	1266.07	324.135	244.761	0	-305.942	-21.4945	-1382.34	-663253	478476	58571.8	335.51	479.057	0
415	3	-34.972	54.8993	-915.436	13342.3	37832.7	-11671.6	341.328	595.425	0	-269.204	-75.6391	-462.072	-20694.2	11447.9	1370.31	324.775	244.786	0	-304.176	-20.7398	-1377.51	-659178	477134	58650.6	335.775	477.806	0
415	4	-35.6374	55.0626	-907.544	13251.8	37618.2	-11713.3	341.451	595.398	0	-266.214	-74.9197	-466.241	-20869.4	11940.7	1484.58	325.611	244.761	0	-301.852	-19.857	-1373.79	-655421	476183	58795.8	336.075	476.397	0
415	5	-36.5677	55.1449	-899.951	13171.9	37386.4	-11769.3	341.543	595.364	0	-262.281	-73.9678	-471.266	-21062.2	12545.9	1605.18	326.622	244.693	0	-298.849	-18.8229	-1371.22	-652017	475642	58951.5	336.415	474.843	0
415	6	-37.6826	55.1062	-892.699	13106.3	37151.5	-11839.5	341.617	595.318	0	-257.41	-72.7496	-477.105	-21273.2	13258.8	1727.82	327.79	244.588	0	-295.092	-17.6435	-1369.8	-648981	475516	59063.6	336.801	473.158	0
415	7	-38.9034	54.9098	-885.809	13057.6	36925.8	-11924.2	341.686	595.259	0	-251.642	-71.2597	-483.725	-21504	14075.1	1847.54	329.097	244.455	0	-290.545	-16.3498	-1369.53	-646320	475807	59077.8	337.24	471.354	0
415	8	-40.1472	54.529	-879.293	13028.2	36720.8	-12023.4	341.762	595.183	0	-245.044	-69.5138	-491.112	-21757	14991.5	1959.74	330.526	244.302	0	-285.191	-14.9848	-1370.4	-644039	476523	58939.5	337.735	469.438	0
415	9	-41.3242	53.95	-873.183	13020.4	36546.4	-12137.2	341.854	595.089	0	-237.705	-67.5371	-499.274	-22035.7	16004.9	2061.54	332.056	244.135	0	-279.029	-13.5871	-1372.46	-642164	477682	58597	338.29	467.419	0
416	0	-42.3407	53.1746	-867.547	13036.8	36411.9	-12265.2	341.971	594.973	0	-229.724	-65.3581	-508.248	-22344.1	17113.4	2152.55	333.671	243.963	0	-272.064	-12.1835	-1375.79	-640745	479323	58004.9	338.905	465.302	0
416	1	-43.107	52.2189	-862.474	13079.6	36325.1	-12405.6	342.117	594.835	0	-221.204	-63.0113	-518.088	-22686.9	18315.7	2234.49	335.353	243.79	0	-264.311	-10.7924	-1380.56	-639852	481496	57127.2	339.579	463.097	0
416	2	-43.5493	51.1029	-858.036	13149.4	36294.3	-12555.4	342.299	594.675	0	-212.253	-60.5386	-528.833	-23067.6	19609.7	2309.38	337.081	243.62	0	-255.803	-9.4357	-1386.87	-639540	484243	55939	340.31	460.813	0
416	3	-43.6189	49.8395	-854.233	13245.9	36326.2	-12710.8	342.525	594.494	0	-202.984	-57.9839	-540.479	-23487.6	20990.8	2377.59	338.837	243.457	0	-246.603	-8.14437	-1394.71	-639811	487568	54427.9	341.096	458.46	0
416	4	-43.295	48.4322	-850.984	13367.7	36423.5	-12867.2	342.802	594.292	0	-193.51	-55.3877	-552.97	-23945.7	22451.8	2438.06	340.602	243.304	0	-236.805	-6.95559	-1403.95	-640606	491428	52596.2	341.935	456.049	0
416	5	-42.5828	46.8756	-848.155	13512.2	36583.7	-13020.2	343.133	594.069	0	-183.944	-52.7865	-566.193	-24438.9	23983.4	2490.17	342.359	243.164	0	-226.527	-5.91085	-1414.35	-641824	495745	50461	342.823	453.594	0
416	6	-41.5078	45.1585	-845.597	13674.2	36800.1	-13166.1	343.52	593.829	0	-174.39	-50.2124	-579.989	-24962.2	25573.2	2534.41	344.093	243.039	0	-215.898	-5.05385	-1425.59	-643342	500412	48050.1	343.753	451.113	0
416	7	-40.1057	43.2736	-843.174	13847.6	37065.3	-13302.6	343.959	593.577	0	-164.938	-47.6955	-594.164	-25508.1	27206.3	2571.25	345.789	242.931	0	-205.044	-4.42186	-1437.34	-645042	505315	45394.2	344.716	448.628	0
416	8	-38.4078	41.231	-840.787	14026.8	37372.5	-13428.9	344.449	593.317	0	-155.647	-45.2656	-608.521	-26067.3	28866	2599.63	347.436	242.837	0	-194.054	-4.03454	-1449.31	-646819	510345	42518.5	345.704	446.161	0
416	9	-36.4325	39.0623	-838.386	14208.8	37715.9	-13544.8	344.986	593.052	0	-146.54	-42.9481	-622.867	-26629.2	30535.8	2616.84	349.025	242.753	0	-182.973	-3.88576	-1461.25	-648596	515410	39438.2	346.708	443.735	0
417	0	-34.1838	36.8182	-835.989	14392.6	38089.1	-13650.6	345.562	592.784	0	-137.617	-40.7604	-637.035	-27182.8	32199.6	2619.18	350.546	242.671	0	-171.8	-3.94214	-1473.02	-650340	520443	36161.4	347.717	441.371	0
417	1	-31.658	34.5605	-833.664	14577.9	38485	-13745.7	346.164	592.513	0	-128.86	-38.7192	-650.881	-27718	33841.3	2602.89	351.993	242.585	0	-160.518	-4.15879	-1484.55	-652051	525395	32692.9	348.72	439.092	0
417	2	-28.8576	32.3479	-831.478	14763.6	38895.8	-13829	346.779	592.244	0	-120.263	-36.856	-664.247	-28224.4	35444.8	2564.96	353.361	242.491	0	-149.121	-4.50817	-1495.73	-653729	530216	29039.3	349.702	436.92	0
417	3	-25.8014	30.2252	-829.47	14947.5	39315.1	-13899.3	347.398	591.979	0	-111.845	-35.2225	-676.942	-28691	36993.3	2503.53	354.648	242.383	0	-137.646	-4.99733	-1506.41	-655348	534839	25212.8	350.656	434.88	0
417	4	-22.5215	28.2208	-827.639	15127.4	39739.8	-13956.1	348.016	591.722	0	-103.651	-33.8868	-688.749	-29106.1	38472.5	2418.14	355.858	242.259	0	-126.173	-5.66604	-1516.39	-656860	539185	21230.7	351.578	432.995	0
417	5	-19.0573	26.3483	-825.959	15301.5	40169.1	-13998.4	348.633	591.474	0	-95.7574	-32.9255	-699.457	-29458.9	39870.8	2309.66	357.003	242.117	0	-114.815	-6.57727	-1525.42	-658200	543176	17114.5	352.471	431.282	0
417	6	-15.4516	24.608	-824.376	15468.7	40603.4	-14025.2	349.254	591.236	0	-88.2553	-32.4094	-708.876	-29740.9	41177	2180.46	358.088	241.955	0	-103.707	-7.80141	-1533.25	-659292	546734	12891.4	353.338	429.751	0
417	7	-11.7469	22.9939	-822.828	15629	41043.1	-14035.8	349.881	591.006	0	-81.2405	-32.3891	-716.855	-29946.6	42378.2	2034.15	359.117	241.775	0	-92.9875	-9.39515	-1539.68	-660065	549790	8593.56	354.181	428.409	0
417	8	-7.98136	21.5032	-821.264	15782.4	41488.2	-14030	350.518	590.783	0	-74.7969	-32.8904	-723.318	-30074.2	43462.5	1874.5	360.088	241.578	0	-82.7783	-11.3872	-1544.58	-660473	552298	4256.35	354.999	427.252	0
417	9	-4.1855	20.1399	-819.678	15928.2	41938.7	-14008.8	351.165	590.568	0	-68.9813	-33.9091	-728.269	-30125.9	44421.1	1704.73	360.995	241.366	0	-73.1668	-13.7692	-1547.95	-660516	554256	-85.423	355.79	426.278	0
418	0	-0.377836	18.9167	-818.13	16065.4	42394.3	-13974	351.819	590.363	0	-63.8173	-35.4046	-731.791	-30106.9	45250.4	1527.67	361.835	241.141	0	-64.1952	-16.4879	-1549.92	-660251	555703	-4398.72	356.548	425.479	0
418	1	3.43457	17.8501	-816.725	16193.4	42853.8	-13927.8	352.47	590.173	0	-59.302	-37.3024	-734.017	-30024.3	45951.3	1345.67	362.602	240.904	0	-55.8675	-19.4523	-1550.74	-659771	556710	-8652.5	357.266	424.852	0
418	2	7.24605	16.9519	-815.564	16313.2	43315.8	-13872.7	353.111	589.998	0	-55.4161	-39.5112	-735.101	-29886.8	46527.6	1159.95	363.294	240.657	0	-48.17	-22.5593	-1550.67	-659171	557355	-12817.5	357.939	424.391	0
418	3	11.0444	16.2245	-814.699	16426.1	43780.2	-13811.2	353.738	589.838	0	-52.1263	-41.937	-735.198	-29705.1	46987.2	970.535	363.911	240.404	0	-41.0819	-25.7125	-1549.9	-658519	557708	-16866.2	358.564	424.083	0
418	4	14.8104	15.6619	-814.145	16534.2	44249.9	-13744.8	354.351	589.691	0	-49.3839	-44.4877	-734.455	-29490.3	47341.3	777.212	364.458	240.153	0	-34.5735	-28.8258	-1548.6	-657859	557831	-20772.9	359.145	423.915	0
418	5	18.519	15.2487	-813.893	16639.2	44730.2	-13674.4	354.958	589.556	0	-47.1291	-47.0765	-733.009	-29252.3	47602.3	580.082	364.941	239.907	0	-28.6101	-31.8278	-1546.9	-657217	557776	-24513.4	359.689	423.873	0
418	6	22.141	14.9601	-813.928	16742.7	45226.8	-13600.4	355.566	589.43	0	-45.2957	-49.6246	-730.971	-28998.4	47781.8	379.044	365.368	239.671	0	-23.1547	-34.6645	-1544.9	-656610	557590	-28067.6	360.204	423.941	0
418	7	25.6526	14.7698	-814.239	16847.1	45744.3	-13523.5	356.18	589.309	0	-43.8108	-52.0613	-728.45	-28733.2	47890.4	173.741	365.743	239.444	0	-18.1583	-37.2915	-1542.69	-656052	557313	-31423.1	360.696	424.105	0
418	8	29.0446	14.6614	-814.83	16956.6	46284.7	-13443.9	356.803	589.19	0	-42.5908	-54.3208	-725.579	-28460.6	47940.3	-35.4655	366.072	239.225	0	-13.5462	-39.6594	-1540.41	-655570	556998	-34576.2	361.169	424.346	0
418	9	32.326	14.6334	-815.747	17075.8	46848.2	-13360.8	357.43	589.067	0	-41.5422	-56.3439	-722.532	-28185.3	47945.8	-246.76	366.358	239.009	0	-9.21626	-41.7104	-1538.28	-655224	556720	-37531.1	361.623	424.644	0
419	0	35.5214	14.6966	-817.082	17208	47432.8	-13273.7	358.052	588.94	0	-40.5693	-58.0816	-719.513	-27913.8	47922	-456.861	366.603	238.795	0	-5.04795	-43.385	-1536.59	-655111	556575	-40300.3	362.056	424.984	0
419	1	38.6623	14.8653	-818.938	17354.7	48033.7	-13182.2	358.654	588.808	0	-39.5847	-59.5007	-716.722	-27653.1	47883.8	-661.864	366.809	238.583	0	-0.922413	-44.6353	-1535.66	-655337	556660	-42901.8	362.46	425.351	0
419	2	41.7708	15.1446	-821.369	17516.2	48644.5	-13086.2	359.224	588.674	0	-38.5215	-60.5923	-714.318	-27409.5	47846.3	-858.403	366.982	238.372	0	3.2493	-45.4476	-1535.69	-655974	557041	-45354.8	362.832	425.733	0
419	3	44.8486	15.5226	-824.348	17691.8	49259.8	-12986	359.756	588.538	0	-37.3379	-61.3781	-712.397	-27187.5	47824.5	-1044.16	367.132	238.163	0	7.51074	-45.8555	-1536.75	-657029	557747	-47676.9	363.175	426.113	0
419	4	47.8817	15.9732	-827.773	17879.5	49875.7	-12882.8	360.253	588.4	0	-36.0127	-61.9038	-710.997	-26990	47830.6	-1217.9	367.273	237.961	0	11.8691	-45.9306	-1538.77	-658456	558768	-49885.2	363.496	426.478	0
419	5	50.8473	16.4621	-831.494	18077.3	50489.4	-12777.5	360.721	588.259	0	-34.5351	-62.2262	-710.108	-26819.2	47872.7	-1379.46	367.416	237.768	0	16.3122	-45.7641	-1541.6	-660172	560060	-51996	363.805	426.812	0
419	6	53.7176	16.9505	-835.346	18282.5	51098	-12670.5	361.17	588.114	0	-32.8989	-62.4017	-709.687	-26676.6	47955.6	-1529.53	367.573	237.589	0	20.8188	-45.4512	-1545.03	-662074	561564	-54023.4	364.111	427.106	0
419	7	56.4643	17.4014	-839.173	18491.9	51698.5	-12562.3	361.607	587.964	0	-31.0969	-62.4779	-709.675	-26563	48081	-1668.99	367.751	237.43	0	25.3675	-45.0765	-1548.85	-664065	563216	-55978.1	364.422	427.351	0
419	8	59.0629	17.7871	-842.853	18701.4	52287.6	-12453.6	362.036	587.812	0	-29.1154	-62.4879	-710.026	-26477.6	48246.8	-1798.17	367.951	237.291	0	29.9475	-44.7009	-1552.88	-666068	564961	-57867.3	364.741	427.543	0
419	9	61.4988	18.095	-846.318	18906.4	52860.5	-12346.2	362.459	587.66	0	-26.9311	-62.4442	-710.72	-26418.1	48449.2	-1916.99	368.169	237.171	0	34.5678	-44.3493	-1557.04	-668039	566762	-59696.1	365.066	427.677	0
420	0	63.7747	18.3299	-849.563	19103.6	53411.5	-12242.3	362.869	587.514	0	-24.5148	-62.3354	-711.768	-26381.4	48685.7	-2025.41	368.401	237.065	0	39.26	-44.0055	-1561.33	-669977	568612	-61469	365.391	427.754	0
420	1	65.907	18.5092	-852.631	19291.3	53936.1	-12143.4	363.258	587.374	0	-21.8399	-62.135	-713.197	-26365.1	48956.6	-2123.55	368.644	236.968	0	44.0672	-43.6258	-1565.83	-671913	570526	-63190	365.711	427.773	0
420	2	67.9137	18.651	-855.575	19469.1	54431.5	-12050	363.62	587.244	0	-18.8917	-61.8162	-715.032	-26366.4	49262.6	-2211.71	368.896	236.874	0	49.022	-43.1652	-1570.61	-673877	572523	-64860.4	366.022	427.736	0
420	3	69.8059	18.7644	-858.417	19637.1	54895.1	-11961.8	363.949	587.124	0	-15.6719	-61.3611	-717.269	-26382.6	49601.6	-2290.29	369.153	236.782	0	54.134	-42.5967	-1575.69	-675878	574604	-66478.3	366.318	427.645	0
420	4	71.5877	18.8497	-861.137	19794.9	55321.5	-11877.9	364.242	587.013	0	-12.1937	-60.7633	-719.875	-26411.6	49968.1	-2359.58	369.412	236.689	0	59.3941	-41.9136	-1581.01	-677897	576742	-68041.4	366.596	427.502	0
420	5	73.256	18.9027	-863.686	19942	55703.8	-11797.9	364.495	586.911	0	-8.47835	-60.031	-722.798	-26452.1	50356	-2420.16	369.668	236.597	0	64.7776	-41.1283	-1586.48	-679892	578896	-69547.1	366.852	427.309	0
420	6	74.8	18.9156	-865.997	20076.8	56038.2	-11721.8	364.71	586.817	0	-4.55483	-59.1865	-725.967	-26503.4	50759.7	-2472.98	369.92	236.508	0	70.2452	-40.2709	-1591.96	-681811	581015	-70993	367.086	427.069	0
420	7	76.2048	18.8803	-868.021	20196.7	56324.3	-11650.5	364.888	586.732	0	-0.461139	-58.2621	-729.312	-26563.8	51175	-2518.8	370.169	236.423	0	75.7436	-39.3818	-1597.33	-683613	583064	-72376.5	367.299	426.788	0
420	8	77.4574	18.7959	-869.742	20299.6	56562	-11585.4	365.033	586.66	0	3.7569	-57.294	-732.785	-26631.9	51600.1	-2558.62	370.416	236.343	0	81.2143	-38.4981	-1602.53	-685280	585022	-73693.8	367.495	426.471	0
420	9	78.555	18.6764	-871.184	20384.1	56749.3	-11527.3	365.14	586.602	0	8.05416	-56.3176	-736.381	-26706.7	52035.7	-2594.39	370.664	236.268	0	86.6091	-37.6412	-1607.57	-686828	586897	-74943.4	367.671	426.123	0
421	0	79.509	18.552	-872.414	20450.3	56883.1	-11476.3	365.202	586.559	0	12.3959	-55.3644	-740.134	-26788.1	52484	-2628.12	370.911	236.194	0	91.9048	-36.8124	-1612.55	-688304	588720	-76127.8	367.823	425.747	0
421	1	80.3388	18.4602	-873.53	20499.2	56961.5	-11432.4	365.208	586.533	0	16.7554	-54.4613	-744.096	-26876.8	52945.6	-2660.91	371.154	236.12	0	97.0942	-36.001	-1617.63	-689778	590535	-77251.4	367.943	425.346	0
421	2	81.0578	18.4331	-874.616	20531.2	56984.4	-11396.2	365.154	586.526	0	21.1022	-53.6367	-748.297	-26972.9	53417.5	-2693.46	371.385	236.046	0	102.16	-35.2036	-1622.91	-691307	592372	-78316.4	368.027	424.925	0
421	3	81.6648	18.4894	-875.711	20545.3	56953.5	-11367.9	365.037	586.539	0	25.3943	-52.9248	-752.715	-27074.8	53894.1	-2726.83	371.6	235.97	0	107.059	-34.4354	-1628.43	-692909	594237	-79319.7	368.07	424.493	0
421	4	82.1455	18.6345	-876.81	20540.2	56871.4	-11347.8	364.862	586.574	0	29.579	-52.3657	-757.283	-27179.7	54368.7	-2762.21	371.794	235.891	0	111.725	-33.7311	-1634.09	-694569	596105	-80253.9	368.075	424.058	0
421	5	82.4752	18.8631	-877.879	20515.1	56741.3	-11335.9	364.635	586.631	0	33.5995	-52.0049	-761.902	-27284.6	54834.8	-2800.32	371.971	235.811	0	116.075	-33.1418	-1639.78	-696247	597939	-81108.6	368.043	423.627	0
421	6	82.6235	19.1613	-878.845	20469.9	56566.3	-11331.4	364.364	586.708	0	37.4026	-51.885	-766.451	-27385.7	55286.8	-2841.6	372.134	235.73	0	120.026	-32.7237	-1645.3	-697872	599681	-81870.9	367.984	423.207	0
421	7	82.5616	19.5106	-879.613	20404.4	56349.3	-11332.5	364.061	586.803	0	40.946	-52.0342	-770.806	-27478.4	55719.6	-2886.47	372.287	235.649	0	123.508	-32.5236	-1650.42	-699360	601266	-82527.9	367.903	422.801	0
421	8	82.2709	19.8949	-880.1	20319.1	56093.4	-11337.8	363.735	586.913	0	44.2023	-52.4616	-774.865	-27558.3	56128	-2935.08	372.436	235.565	0	126.473	-32.5667	-1654.96	-700637	602640	-83068.6	367.809	422.41	0
421	9	81.752	20.3103	-880.286	20215.6	55800.9	-11346	363.39	587.035	0	47.1655	-53.1587	-778.579	-27623.3	56507.9	-2987.13	372.578	235.479	0	128.917	-32.8484	-1658.86	-701674	603780	-83489.4	367.702	422.034	0
422	0	81.0297	20.7705	-880.233	20097.7	55471.9	-11356.1	363.02	587.168	0	49.8523	-54.0993	-781.965	-27673.5	56857.4	-3042.12	372.711	235.39	0	130.882	-33.3288	-1662.2	-702511	604707	-83795.5	367.579	421.677	0
422	1	80.1478	21.301	-880.073	19969.9	55105.7	-11367.8	362.615	587.309	0	52.2925	-55.2442	-785.086	-27710.9	57176.8	-3099.62	372.829	235.297	0	132.44	-33.9432	-1665.16	-703232	605473	-83999	367.431	421.343	0
422	2	79.1545	21.9228	-879.946	19834.8	54703.7	-11381	362.167	587.459	0	54.5114	-56.5536	-788.006	-27738.5	57466.8	-3159.36	372.927	235.201	0	133.666	-34.6308	-1667.95	-703934	606140	-84116.1	367.25	421.039	0
422	3	78.0881	22.6406	-879.949	19692.9	54269.2	-11395.8	361.673	587.62	0	56.5215	-57.9944	-790.755	-27759	57728.1	-3221.6	373.004	235.105	0	134.61	-35.3538	-1670.7	-704683	606747	-84161.5	367.036	420.772	0
422	4	76.9719	23.4414	-880.117	19543.1	53805.9	-11411.6	361.135	587.795	0	58.3258	-59.538	-793.326	-27774.2	57960	-3287.16	373.059	235.01	0	135.298	-36.0966	-1673.44	-705500	607304	-84145.8	366.788	420.551	0
422	5	75.817	24.2989	-880.428	19384.7	53316.2	-11427.6	360.557	587.983	0	59.9222	-61.1604	-795.696	-27784.6	58160	-3356.28	373.093	234.919	0	135.739	-36.8614	-1676.12	-706369	607798	-84075.1	366.508	420.375	0
422	6	74.6266	25.1779	-880.816	19218.5	52803.1	-11442.9	359.948	588.181	0	61.3054	-62.8459	-797.832	-27790	58324.1	-3427.97	373.103	234.832	0	135.932	-37.6679	-1678.65	-707244	608197	-83954.5	366.2	420.24	0
422	7	73.4023	26.0413	-881.212	19046.3	52269.8	-11457.4	359.316	588.386	0	62.472	-64.586	-799.697	-27790.1	58447.7	-3500.2	373.087	234.751	0	135.874	-38.5447	-1680.91	-708073	608468	-83790.9	365.868	420.143	0
422	8	72.1532	26.8586	-881.581	18870.1	51719.7	-11471.4	358.667	588.595	0	63.4263	-66.3729	-801.266	-27785.3	58527.4	-3570.68	373.044	234.677	0	135.58	-39.5143	-1682.85	-708829	608593	-83595.1	365.512	420.081	0
422	9	70.9014	27.6119	-881.933	18691.8	51155.7	-11484.8	358.004	588.806	0	64.1854	-68.1921	-802.547	-27776.8	58561.6	-3637.51	372.97	234.611	0	135.087	-40.5803	-1684.48	-709521	608577	-83383.3	365.134	420.055	0
423	0	69.6808	28.2979	-882.331	18513	50580.8	-11496.6	357.326	589.018	0	64.7794	-70.0179	-803.586	-27766	58551.6	-3699.05	372.863	234.553	0	134.46	-41.72	-1685.92	-710195	608454	-83172.8	364.732	420.063	0
423	1	68.5275	28.9276	-882.869	18334.1	49999.4	-11505.7	356.633	589.234	0	65.246	-71.8178	-804.443	-27754	58501.4	-3753.71	372.723	234.501	0	133.773	-42.8902	-1687.31	-710917	608273	-82977.5	364.304	420.111	0
423	2	67.4671	29.5167	-883.634	18153.9	49417.3	-11510.9	355.925	589.456	0	65.6177	-73.5604	-805.161	-27741.1	58416	-3800.44	372.552	234.454	0	133.085	-44.0437	-1688.79	-711750	608084	-82803	363.852	420.203	0
423	3	66.5092	30.0769	-884.676	17970.9	48839.8	-11511	355.206	589.687	0	65.9129	-75.2206	-805.744	-27727.6	58299.4	-3839.46	372.355	234.412	0	132.422	-45.1437	-1690.42	-712725	607909	-82646.7	363.38	420.344	0
423	4	65.6489	30.6128	-886	17784.5	48269.4	-11504.3	354.48	589.927	0	66.1351	-76.7825	-806.165	-27712.4	58155.2	-3871.95	372.138	234.376	0	131.784	-46.1697	-1692.17	-713837	607749	-82500	362.893	420.539	0
423	5	64.8699	31.1219	-887.575	17595.8	47705.3	-11489	353.748	590.175	0	66.2765	-78.242	-806.371	-27692.7	57986.3	-3899.11	371.91	234.342	0	131.146	-47.1201	-1693.95	-715053	607580	-82350.1	362.394	420.788	0
423	6	64.1498	31.5957	-889.347	17406	47145.9	-11463.1	353.012	590.428	0	66.3225	-79.6053	-806.305	-27665.5	57794.1	-3921.23	371.678	234.311	0	130.472	-48.0096	-1695.65	-716327	607373	-82183	361.888	421.09	0
423	7	63.4688	32.0301	-891.28	17214.7	46589.9	-11425.8	352.273	590.685	0	66.2559	-80.8846	-805.941	-27629.3	57578.4	-3937.55	371.443	234.282	0	129.725	-48.8545	-1697.22	-717629	607108	-81986.9	361.376	421.444	0
423	8	62.8191	32.4372	-893.372	17020	46036.7	-11377.8	351.531	590.949	0	66.0628	-82.0937	-805.301	-27584.7	57339.6	-3946.37	371.203	234.254	0	128.882	-49.6565	-1698.67	-718965	606792	-81753.3	360.857	421.848	0
423	9	62.2073	32.8496	-895.662	16819.4	45485.9	-11319.9	350.785	591.221	0	65.7381	-83.2449	-804.445	-27532.8	57078.2	-3945.35	370.953	234.226	0	127.945	-50.3953	-1700.11	-720375	606455	-81477.9	360.328	422.301	0
424	0	61.6523	33.3128	-898.215	16611.2	44936.7	-11253.2	350.029	591.506	0	65.2891	-84.3413	-803.44	-27475.2	56793.7	-3932.02	370.688	234.197	0	126.941	-51.0285	-1701.65	-721913	606134	-81159.4	359.783	422.802	0
424	1	61.1784	33.8732	-901.095	16393.7	44387.8	-11178.3	349.26	591.807	0	64.7309	-85.3748	-802.349	-27414.2	56484.5	-3904.37	370.399	234.167	0	125.909	-51.5016	-1703.44	-723630	605862	-80798.2	359.217	423.353	0
424	2	60.8053	34.5658	-904.332	16165.2	43837.1	-11096.1	348.475	592.125	0	64.0776	-86.3358	-801.219	-27352.7	56149.1	-3861.07	370.08	234.139	0	124.883	-51.7699	-1705.55	-725559	605657	-80395	358.624	423.953	0
424	3	60.5396	35.4082	-907.897	15923.8	43281.8	-11007.8	347.673	592.461	0	63.3367	-87.22	-800.077	-27293.5	55787	-3801.74	369.727	234.114	0	123.876	-51.8118	-1707.97	-727689	605515	-79949.6	358.004	424.598	0
424	4	60.3741	36.4004	-911.697	15668.1	42719.5	-10914.1	346.857	592.814	0	62.5083	-88.0285	-798.925	-27238.8	55398.3	-3726.96	369.341	234.094	0	122.882	-51.6281	-1710.62	-729969	605406	-79459.4	357.358	425.279	0
424	5	60.2892	37.5243	-915.611	15396.8	42148	-10815.2	346.033	593.184	0	61.582	-88.7658	-797.74	-27190	54981.6	-3637.79	368.922	234.084	0	121.871	-51.2415	-1713.35	-732324	605285	-78918.3	356.69	425.986	0
424	6	60.2537	38.7447	-919.506	15109	41566.5	-10710.6	345.205	593.568	0	60.5369	-89.4406	-796.481	-27148	54536.1	-3535.24	368.471	234.085	0	120.791	-50.6959	-1715.99	-734667	605101	-78316.8	356.004	426.713	0
424	7	60.2299	40.02	-923.258	14804.5	40974	-10600.4	344.38	593.965	0	59.3512	-90.0625	-795.105	-27112.2	54062.2	-3420.23	367.994	234.099	0	119.581	-50.0426	-1718.36	-736918	604805	-77643.9	355.306	427.451	0
424	8	60.1825	41.3159	-926.777	14484	40368.1	-10485.2	343.558	594.372	0	58.0179	-90.6348	-793.584	-27081.9	53561.5	-3293.79	367.493	234.126	0	118.2	-49.3189	-1720.36	-739016	604364	-76889.6	354.599	428.194	0
424	9	60.0889	42.6133	-930.034	14149.4	39745.1	-10365.8	342.735	594.786	0	56.5501	-91.1502	-791.916	-27056.3	53035.5	-3157.14	366.971	234.166	0	116.639	-48.5368	-1721.95	-740941	603767	-76048.2	353.881	428.939	0
425	0	59.9466	43.9125	-933.057	13804.1	39101.2	-10242.3	341.907	595.206	0	54.9783	-91.5905	-790.135	-27034.8	52486.1	-3011.6	366.427	234.215	0	114.925	-47.678	-1723.19	-742711	603028	-75120.4	353.15	429.681	0
425	1	59.7683	45.2293	-935.909	13452.4	38432.3	-10114.8	341.064	595.626	0	53.3408	-91.9312	-788.295	-27017.3	51916.7	-2858.82	365.86	234.273	0	113.109	-46.7018	-1724.2	-744370	602181	-74111	352.4	430.418	0
425	2	59.5686	46.5813	-938.65	13097.4	37734	-9982.89	340.2	596.047	0	51.6711	-92.1523	-786.437	-27003.7	51330.6	-2700.52	365.27	234.337	0	111.24	-45.571	-1725.09	-745958	601251	-73025.8	351.629	431.149	0
425	3	59.3521	47.9752	-941.32	12740.4	37003.3	-9846.02	339.31	596.465	0	49.9907	-92.247	-784.569	-26993	50732.3	-2538.29	364.663	234.405	0	109.343	-44.2719	-1725.89	-747497	600254	-71868.8	350.835	431.877	0
425	4	59.1126	49.4069	-943.933	12380.9	36240.5	-9704.3	338.393	596.884	0	48.3104	-92.22	-782.673	-26983.2	50127.5	-2374.06	364.047	234.476	0	107.423	-42.8131	-1726.61	-748991	599194	-70643	350.022	432.604	0
425	5	58.8368	50.8644	-946.467	12018	35447	-9559.21	337.452	597.302	0	46.6323	-92.0858	-780.716	-26971.9	49522.4	-2210.11	363.432	234.548	0	105.469	-41.2214	-1727.18	-750421	598062	-69352.7	349.195	433.331	0
425	6	58.5043	52.3268	-948.854	11650.2	34625	-9413.04	336.491	597.722	0	44.9514	-91.8693	-778.649	-26956.8	48921	-2048.31	362.828	234.62	0	103.456	-39.5425	-1727.5	-751736	596831	-68002	348.362	434.059	0
425	7	58.089	53.7678	-951.004	11275.8	33776	-9267.7	335.516	598.143	0	43.2613	-91.6012	-776.431	-26936.4	48324	-1889.91	362.239	234.693	0	101.35	-37.8334	-1727.43	-752875	595465	-66594.2	347.527	434.783	0
425	8	57.5686	55.1669	-952.849	10894.2	32901.6	-9124.06	334.53	598.567	0	41.5635	-91.3127	-774.044	-26910.9	47730.2	-1735.85	361.663	234.767	0	99.1321	-36.1458	-1726.89	-753798	593941	-65133.2	346.692	435.501	0
425	9	56.9367	56.5211	-954.389	10506.5	32003.4	-8982.13	333.533	598.991	0	39.8712	-91.0314	-771.518	-26883	47138.5	-1586.6	361.098	234.844	0	96.8079	-34.5103	-1725.91	-754514	592267	-63627.4	345.855	436.21	0
426	0	56.2079	57.8461	-955.697	10114.5	31083.2	-8841.77	332.524	599.417	0	38.2073	-90.7753	-768.928	-26857	46548.2	-1441.8	360.537	234.928	0	94.4152	-32.9293	-1724.63	-755084	590487	-62090.6	345.013	436.908	0
426	1	55.4106	59.1641	-956.893	9720.34	30143.9	-8703.31	331.502	599.842	0	36.5955	-90.5505	-766.371	-26837.5	45959.8	-1300.33	359.971	235.019	0	92.0061	-31.3864	-1723.26	-755603	588667	-60539.1	344.163	437.598	0
426	2	54.5717	60.4901	-958.076	9325.42	29188.3	-8567.69	330.466	600.267	0	35.0523	-90.3589	-763.94	-26828.8	45375.2	-1160.73	359.396	235.119	0	89.624	-29.8688	-1722.02	-756152	586866	-58988.3	343.3	438.276	0
426	3	53.7059	61.8221	-959.29	8930.33	28218.8	-8436.33	329.416	600.691	0	33.5853	-90.2064	-761.694	-26834.1	44800.4	-1021.88	358.817	235.229	0	87.2912	-28.3843	-1720.98	-756772	585124	-57451.2	342.429	438.94	0
426	4	52.8145	63.1431	-960.513	8534.75	27236.7	-8310.76	328.356	601.114	0	32.1972	-90.1042	-759.65	-26855.2	44245.2	-883.531	358.244	235.352	0	85.0117	-26.961	-1720.16	-757457	583450	-55938.9	341.555	439.588	0
426	5	51.8893	64.4263	-961.687	8137.66	26242.8	-8192.28	327.288	601.538	0	30.8872	-90.0672	-757.775	-26890.4	43717.3	-746.463	357.692	235.486	0	82.7765	-25.6409	-1719.46	-758168	581825	-54460.9	340.687	440.217	0
426	6	50.918	65.6417	-962.741	7736.99	25236.6	-8081.98	326.213	601.964	0	29.6516	-90.1119	-755.988	-26933.7	43217.4	-611.684	357.167	235.627	0	80.5697	-24.4702	-1718.73	-758841	580205	-53025	339.828	440.829	0
426	7	49.8903	66.762	-963.611	7330.05	24216.9	-7980.65	325.131	602.393	0	28.4867	-90.2475	-754.205	-26978.6	42740.8	-479.504	356.67	235.771	0	78.377	-23.4855	-1717.82	-759419	578540	-51636.2	338.978	441.428	0
426	8	48.805	67.7709	-964.268	6914.96	23183.1	-7888.25	324.042	602.829	0	27.3943	-90.4693	-752.383	-27021.1	42282.8	-349.39	356.198	235.914	0	76.1993	-22.6984	-1716.65	-759876	576804	-50297.1	338.136	442.015	0
426	9	47.676	68.6738	-964.736	6491.94	22135.2	-7803.81	322.944	603.271	0	26.385	-90.758	-750.55	-27060	41841.2	-220.926	355.747	236.054	0	74.061	-22.0842	-1715.29	-760227	575007	-49009.4	337.298	442.589	0
427	0	46.533	69.5016	-965.102	6063.06	21072.9	-7725.95	321.835	603.718	0	25.4775	-91.0838	-748.79	-27097.7	41416.9	-94.484	355.312	236.189	0	72.0105	-21.5822	-1713.89	-760541	573201	-47775.7	336.461	443.146	0
427	1	45.4115	70.2981	-965.493	5631.4	19994.9	-7653.49	320.71	604.167	0	24.6913	-91.4155	-747.206	-27138.2	41011.4	29.3228	354.886	236.32	0	70.1028	-21.1174	-1712.7	-760913	571451	-46598.6	335.62	443.685	0
427	2	44.3358	71.0992	-966.012	5199.94	18901	-7585.53	319.566	604.617	0	24.036	-91.734	-745.869	-27184.5	40624.7	150.667	354.466	236.447	0	68.3718	-20.6349	-1711.88	-761416	569808	-45477.4	334.772	444.205	0
427	3	43.3068	71.9199	-966.694	4770.33	17792.7	-7521.6	318.406	605.065	0	23.5071	-92.0367	-744.791	-27237.8	40253.7	270.692	354.047	236.571	0	66.8139	-20.1168	-1711.49	-762075	568285	-44404.5	333.916	444.707	0
427	4	42.305	72.7589	-967.521	4342.46	16673.1	-7461.76	317.233	605.512	0	23.0873	-92.3341	-743.938	-27297.1	39894.3	390.436	353.626	236.693	0	65.3923	-19.5752	-1711.46	-762869	566866	-43367.4	333.052	445.193	0
427	5	41.3005	73.6072	-968.442	3914.63	15545.2	-7406.72	316.052	605.958	0	22.7508	-92.6428	-743.249	-27360	39542.7	509.905	353.203	236.811	0	64.0513	-19.0356	-1711.69	-763759	565521	-42351	332.183	445.667	0
427	6	40.2611	74.4543	-969.395	3484.29	14411.1	-7357.49	314.866	606.406	0	22.4678	-92.9797	-742.648	-27423.5	39196.4	628.4	352.779	236.927	0	62.729	-18.5254	-1712.04	-764689	564210	-41339.6	331.312	446.133	0
427	7	39.1598	75.2932	-970.312	3049.41	13272.8	-7314.83	313.679	606.857	0	22.2107	-93.3606	-742.07	-27485.4	38852.5	745.193	352.357	237.039	0	61.3705	-18.0675	-1712.38	-765607	562894	-40319.5	330.44	446.594	0
427	8	37.9813	76.1204	-971.151	2609.62	12134.1	-7278.61	312.495	607.313	0	21.959	-93.7986	-741.458	-27544.5	38509.4	859.891	351.937	237.149	0	59.9403	-17.6782	-1712.61	-766478	561549	-39282.5	329.571	447.054	0
427	9	36.7266	76.9371	-971.914	2166.12	10999.1	-7247.81	311.317	607.771	0	21.7018	-94.3008	-740.771	-27600.2	38167.6	972.557	351.524	237.259	0	58.4284	-17.3637	-1712.69	-767289	560168	-38228	328.707	447.517	0
428	0	35.4136	77.7497	-972.646	1721.12	9870.83	-7221.36	310.148	608.23	0	21.4353	-94.8632	-739.991	-27652	37829.9	1083.32	351.122	237.368	0	56.8489	-17.1134	-1712.64	-768065	558763	-37161.4	327.852	447.989	0
428	1	34.0699	78.5682	-973.423	1277.65	8749.78	-7198.9	308.989	608.688	0	21.1588	-95.4701	-739.129	-27700.1	37498	1191.91	350.733	237.477	0	55.2287	-16.9019	-1712.55	-768848	557363	-36092	327.005	448.475	0
428	2	32.7202	79.3985	-974.307	839.474	7634.64	-7180.59	307.836	609.138	0	20.8715	-96.1018	-738.213	-27745.5	37172.3	1297.91	350.354	237.585	0	53.5917	-16.7033	-1712.52	-769678	555991	-35027.3	326.164	448.973	0
428	3	31.3791	80.2406	-975.318	410.52	6522.96	-7166.52	306.688	609.579	0	20.573	-96.7405	-737.268	-27789.3	36852.5	1401.23	349.985	237.692	0	51.9521	-16.4999	-1712.59	-770568	554658	-33971.1	325.327	449.482	0
428	4	30.0528	81.0899	-976.427	-6.6088	5412.12	-7156.74	305.543	610.007	0	20.2653	-97.3737	-736.315	-27832.8	36538.9	1502.04	349.624	237.8	0	50.3181	-16.2838	-1712.74	-771505	553359	-32925.1	324.493	449.994	0
428	5	28.7398	81.934	-977.58	-411.345	4300.17	-7151.24	304.399	610.421	0	19.9492	-97.9955	-735.364	-27877.4	36231.5	1600.35	349.27	237.91	0	48.6891	-16.0615	-1712.94	-772457	552078	-31890.5	323.662	450.503	0
428	6	27.4303	82.7511	-978.716	-804.741	3186.12	-7149.44	303.255	610.822	0	19.6201	-98.6074	-734.403	-27925.1	35929.1	1696.43	348.923	238.024	0	47.0504	-15.8563	-1713.12	-773389	550793	-30866.4	322.833	451.006	0
428	7	26.1106	83.5163	-979.785	-1188.75	2070.63	-7150.15	302.113	611.213	0	19.2705	-99.2133	-733.42	-27977.4	35630.5	1791.4	348.581	238.147	0	45.3811	-15.697	-1713.21	-774273	549485	-29849.4	322.006	451.504	0
428	8	24.7721	84.2117	-980.756	-1565.42	956.477	-7152.33	300.975	611.596	0	18.898	-99.8123	-732.412	-28035.1	35334.7	1887.31	348.244	238.278	0	43.6701	-15.6006	-1713.17	-775093	548146	-28835.8	321.184	451.995	0
428	9	23.4171	84.8344	-981.626	-1936.27	-153.321	-7155.34	299.844	611.973	0	18.5091	-100.398	-731.399	-28098	35040.5	1986.6	347.909	238.417	0	41.9262	-15.5633	-1713.03	-775853	546782	-27824	320.366	452.478	0
429	0	22.0623	85.3996	-982.439	-2302.13	-1257.6	-7158.41	298.72	612.343	0	18.124	-100.958	-730.426	-28166.4	34747.5	2091.48	347.572	238.562	0	40.1863	-15.5583	-1712.86	-776588	545420	-26817.2	319.552	452.95	0
429	1	20.7362	85.9366	-983.272	-2662.98	-2356.14	-7160.51	297.604	612.708	0	17.7745	-101.479	-729.558	-28240.8	34458.1	2203.76	347.231	238.709	0	38.5107	-15.542	-1712.83	-777358	544103	-25823.3	318.742	453.408	0
429	2	19.4666	86.4775	-984.193	-3017.61	-3447.13	-7161.01	296.498	613.066	0	17.4918	-101.948	-728.861	-28321.4	34175.9	2324.45	346.89	238.857	0	36.9584	-15.4708	-1713.05	-778211	542871	-24850.8	317.938	453.85	0
429	3	18.2687	87.0469	-985.225	-3364.31	-4527.13	-7159.7	295.405	613.415	0	17.2933	-102.365	-728.369	-28407.6	33904.4	2453.21	346.548	239.002	0	35.562	-15.3177	-1713.59	-779168	541748	-23904.4	317.144	454.269	0
429	4	17.1411	87.6565	-986.347	-3702.37	-5592.84	-7156.39	294.33	613.754	0	17.1779	-102.734	-728.076	-28498.1	33644.7	2588.94	346.211	239.142	0	34.319	-15.0778	-1714.42	-780211	540731	-22982.4	316.362	454.665	0
429	5	16.0666	88.3047	-987.492	-4033.21	-6641.96	-7151.01	293.274	614.084	0	17.1266	-103.072	-727.931	-28592.1	33395.2	2730.51	345.877	239.279	0	33.1931	-14.7668	-1715.42	-781291	539787	-22076.5	315.596	455.037	0
429	6	15.0152	88.9791	-988.557	-4360.25	-7673.02	-7143.61	292.238	614.411	0	17.1086	-103.395	-727.864	-28689.7	33150.8	2876.65	345.545	239.416	0	32.1239	-14.4155	-1716.42	-782334	538862	-21172.6	314.844	455.391	0
429	7	13.9542	89.6626	-989.433	-4687.61	-8686.05	-7134.04	291.221	614.738	0	17.093	-103.721	-727.808	-28791.4	32905.3	3025.65	345.212	239.559	0	31.0472	-14.0588	-1717.24	-783270	537901	-20256.7	314.104	455.728	0
429	8	12.8605	90.3415	-990.052	-5018.2	-9683.44	-7121.65	290.219	615.069	0	17.0579	-104.062	-727.72	-28897.7	32653.3	3175.75	344.871	239.71	0	29.9184	-13.721	-1717.77	-784051	536866	-19318.7	313.372	456.051	0
429	9	11.7289	91.0131	-990.417	-5352.46	-10669.3	-7105.44	289.227	615.404	0	16.9973	-104.414	-727.588	-29008.1	32392.1	3325.51	344.52	239.869	0	28.7262	-13.4008	-1718	-784676	535745	-18354.3	312.644	456.362	0
430	0	10.5721	91.6929	-990.608	-5688.85	-11648.3	-7084.83	288.241	615.743	0	16.9235	-104.757	-727.437	-29122.3	32123.7	3474.1	344.16	240.034	0	27.4956	-13.064	-1718.05	-785197	534569	-17363.6	311.918	456.664	0
430	1	9.41481	92.4117	-990.758	-6025.42	-12624	-7060.19	287.258	616.082	0	16.8625	-105.066	-727.326	-29239.8	31853.2	3621.23	343.795	240.202	0	26.2773	-12.6547	-1718.08	-785701	533393	-16350.9	311.192	456.958	0
430	2	8.28004	93.2005	-990.998	-6360.88	-13599	-7032.75	286.277	616.419	0	16.8392	-105.322	-727.31	-29360.6	31585.4	3767.1	343.428	240.369	0	25.1192	-12.1215	-1718.31	-786274	532273	-15320.8	310.468	457.248	0
430	3	7.17749	94.0782	-991.4	-6694.62	-14573.3	-7004.45	285.3	616.753	0	16.8672	-105.516	-727.421	-29485.7	31323.6	3912.76	343.061	240.535	0	24.0447	-11.438	-1718.82	-786967	531242	-14274.8	309.745	457.534	0
430	4	6.10111	95.0476	-991.967	-7026.31	-15545.6	-6977.8	284.329	617.083	0	16.9486	-105.651	-727.664	-29615.1	31069.6	4060.24	342.698	240.699	0	23.0497	-10.6032	-1719.63	-787783	530307	-13209.9	309.028	457.816	0
430	5	5.03271	96.0973	-992.643	-7356.21	-16513.6	-6955.05	283.364	617.411	0	17.0738	-105.733	-728.017	-29747.8	30823.6	4211.6	342.339	240.861	0	22.1065	-9.63573	-1720.66	-788682	529447	-12118.9	308.317	458.091	0
430	6	3.9469	97.2055	-993.333	-7685.23	-17474.7	-6937.11	282.408	617.737	0	17.2196	-105.776	-728.434	-29881.3	30583.1	4367.99	341.985	241.021	0	21.1665	-8.57045	-1721.77	-789598	528622	-10991.8	307.613	458.359	0
430	7	2.81832	98.3474	-993.937	-8014.13	-18426.7	-6923.25	281.461	618.063	0	17.354	-105.797	-728.854	-30013.1	30342.7	4529.82	341.631	241.178	0	20.1724	-7.44943	-1722.79	-790457	527785	-9818.25	306.917	458.616	0
430	8	1.63128	99.5048	-994.389	-8342.99	-19369.5	-6911.75	280.521	618.39	0	17.4472	-105.811	-729.229	-30141.9	30095.5	4697.35	341.27	241.334	0	19.0785	-6.30592	-1723.62	-791211	526896	-8590.7	306.223	458.865	0
430	9	0.387745	100.67	-994.679	-8671.5	-20305.1	-6900.87	279.586	618.718	0	17.481	-105.822	-729.545	-30268.9	29836.1	4870.75	340.897	241.49	0	17.8687	-5.15263	-1724.22	-791851	525941	-7308.63	305.528	459.107	0
431	0	-0.892214	101.848	-994.857	-8998.82	-21236	-6889.67	278.654	619.045	0	17.4524	-105.825	-729.824	-30396.7	29562.6	5049.8	340.506	241.649	0	16.5602	-3.97741	-1724.68	-792414	524936	-5979.32	304.828	459.345	0
431	1	-2.1807	103.053	-995	-9323.06	-22163.6	-6878.1	277.725	619.37	0	17.3669	-105.805	-730.113	-30528.1	29275.7	5233.82	340.098	241.813	0	15.1862	-2.75209	-1725.11	-792956	523917	-4613.05	304.123	459.578	0
431	2	-3.45669	104.297	-995.165	-9641.69	-23087.1	-6866.38	276.801	619.689	0	17.2256	-105.75	-730.443	-30664.6	28977.3	5421.66	339.671	241.981	0	13.7689	-1.45374	-1725.61	-793515	522912	-3217.37	303.413	459.806	0
431	3	-4.71304	105.577	-995.367	-9952.67	-24004.2	-6854.86	275.884	619.999	0	17.0219	-105.656	-730.822	-30806.3	28667.5	5611.69	339.226	242.153	0	12.3089	-0.0790329	-1726.19	-794101	521929	-1796.31	302.701	460.029	0
431	4	-5.95459	106.882	-995.587	-10255.1	-24912.3	-6844.35	274.977	620.301	0	16.7441	-105.526	-731.233	-30952.9	28344.9	5801.81	338.763	242.33	0	10.7895	1.35515	-1726.82	-794698	520961	-352.522	301.988	460.246	0
431	5	-7.19497	108.188	-995.779	-10550.2	-25809.4	-6836.13	274.081	620.595	0	16.3764	-105.375	-731.64	-31104	28006.2	5990.25	338.279	242.513	0	9.18138	2.81239	-1727.42	-795272	519982	1111.51	301.272	460.46	0
431	6	-8.4527	109.467	-995.87	-10840.9	-26694.6	-6831.53	273.195	620.886	0	15.9015	-105.228	-731.984	-31258.7	27647.7	6175.69	337.771	242.704	0	7.44878	4.23932	-1727.85	-795774	518952	2591.8	300.552	460.674	0
431	7	-9.74285	110.691	-995.788	-11130.1	-27567.3	-6831.43	272.316	621.177	0	15.3085	-105.11	-732.198	-31415.1	27266.5	6356.67	337.239	242.905	0	5.56564	5.58078	-1727.99	-796148	517828	4080.9	299.826	460.892	0
431	8	-11.0683	111.843	-995.491	-11419.2	-28425.5	-6835.69	271.446	621.471	0	14.5997	-105.04	-732.235	-31570.6	26862.5	6532.4	336.686	243.115	0	3.53139	6.80268	-1727.73	-796360	516586	5569.23	299.095	461.118	0
431	9	-12.4157	112.926	-994.989	-11707.2	-29268.3	-6843.17	270.584	621.766	0	13.7942	-105.02	-732.087	-31721.8	26439.5	6703.91	336.115	243.331	0	1.37851	7.90648	-1727.08	-796410	515228	7047.4	298.362	461.352	0
432	0	-13.7573	113.964	-994.342	-11992.2	-30097.4	-6852.64	269.731	622.06	0	12.9253	-105.038	-731.782	-31866.1	26004.5	6873.71	335.536	243.546	0	-0.832065	8.92621	-1726.12	-796335	513784	8505.84	297.629	461.591	0
432	1	-15.0609	114.99	-993.644	-12272.2	-30915.9	-6863.26	268.886	622.351	0	12.027	-105.082	-731.367	-32002.8	25564.2	7044.74	334.954	243.758	0	-3.03388	9.90868	-1725.01	-796196	512297	9935.82	296.898	461.836	0
432	2	-16.3026	116.03	-992.977	-12545.5	-31726.9	-6874	268.049	622.634	0	11.1177	-105.138	-730.868	-32131.6	25121.4	7219.51	334.372	243.964	0	-5.18484	10.8916	-1723.84	-796044	510797	11334	296.168	462.087	0
432	3	-17.4734	117.094	-992.384	-12810.8	-32531.6	-6883.41	267.219	622.909	0	10.1975	-105.197	-730.277	-32250.5	24675	7399.07	333.789	244.162	0	-7.27585	11.8965	-1722.66	-795900	509291	12703.9	295.439	462.349	0
432	4	-18.5742	118.182	-991.868	-13067.8	-33329.6	-6890.14	266.397	623.175	0	9.2578	-105.251	-729.57	-32357.1	24222	7582.76	333.2	244.351	0	-9.31639	12.9312	-1721.44	-795758	507771	14050.7	294.709	462.624	0
432	5	-19.6105	119.284	-991.396	-13317.5	-34119	-6893.03	265.585	623.433	0	8.28917	-105.297	-728.727	-32450.6	23759.6	7769.17	332.604	244.531	0	-11.3213	13.9871	-1720.12	-795594	506221	15376.8	293.978	462.912	0
432	6	-20.5916	120.384	-990.912	-13561.3	-34896.9	-6890.93	264.783	623.686	0	7.28427	-105.346	-727.731	-32532.2	23286.1	7956.79	331.998	244.704	0	-13.3073	15.0384	-1718.64	-795374	504621	16681.4	293.244	463.212	0
432	7	-21.529	121.468	-990.35	-13801.1	-35661	-6882.71	263.992	623.936	0	6.2364	-105.414	-726.565	-32602.9	22800.6	8144.06	331.381	244.873	0	-15.2926	16.0536	-1716.91	-795060	502948	17962.8	292.51	463.524	0
432	8	-22.4311	122.528	-989.656	-14038	-36410.3	-6867.82	263.209	624.185	0	5.13544	-105.52	-725.219	-32663.6	22302.8	8329.46	330.753	245.04	0	-17.2956	17.0083	-1714.87	-794619	501185	19220	291.773	463.845	0
432	9	-23.2989	123.569	-988.814	-14272.2	-37143.3	-6846.39	262.437	624.434	0	3.97127	-105.676	-723.701	-32715.8	21792.5	8511.49	330.113	245.206	0	-19.3276	17.893	-1712.51	-794046	499331	20451.1	291.036	464.174	0
433	0	-24.1247	124.599	-987.859	-14503.3	-37857	-6819.23	261.678	624.682	0	2.74565	-105.881	-722.043	-32760.6	21269.8	8688.62	329.458	245.372	0	-21.3791	18.7182	-1709.9	-793368	497410	21651.8	290.299	464.51	0
433	1	-24.8941	125.633	-986.87	-14730.3	-38549.1	-6787.7	260.938	624.926	0	1.47479	-106.122	-720.293	-32799.3	20736.9	8859.54	328.79	245.536	0	-23.4193	19.5102	-1707.16	-792643	495461	22815.3	289.566	464.852	0
433	2	-25.5942	126.675	-985.928	-14952.1	-39218.6	-6753.66	260.222	625.166	0	0.178388	-106.382	-718.486	-32832.7	20196	9023.52	328.109	245.697	0	-25.4158	20.2924	-1704.41	-791924	493522	23934.4	288.839	465.203	0
433	3	-26.2226	127.718	-985.082	-15167.7	-39866.3	-6719.35	259.53	625.398	0	-1.1302	-106.648	-716.628	-32862.6	19647.4	9180.77	327.416	245.857	0	-27.3528	21.0697	-1701.71	-791245	491607	25004.2	288.118	465.565	0
433	4	-26.7888	128.744	-984.347	-15377.1	-40494.3	-6687.39	258.862	625.622	0	-2.44749	-106.915	-714.707	-32890.3	19089.7	9332.55	326.71	246.019	0	-29.2363	21.8292	-1699.05	-790613	489715	26024.6	287.402	465.942	0
433	5	-27.3137	129.731	-983.706	-15579.9	-41104.4	-6660.26	258.215	625.838	0	-3.782	-107.185	-712.703	-32916.3	18520.9	9480.96	325.987	246.185	0	-31.0957	22.5457	-1696.41	-790015	487832	27002.2	286.688	466.337	0
433	6	-27.8272	130.655	-983.113	-15775.7	-41697	-6640.04	257.587	626.047	0	-5.15378	-107.473	-710.596	-32939.8	17939.8	9628.19	325.246	246.355	0	-32.981	23.182	-1693.71	-789421	485939	27948.1	285.973	466.747	0
433	7	-28.3625	131.495	-982.502	-15963.8	-42270.6	-6628.02	256.977	626.248	0	-6.58595	-107.799	-708.366	-32959.4	17347.1	9775.61	324.489	246.529	0	-34.9484	23.6966	-1690.87	-788785	484014	28874.9	285.26	467.17	0
433	8	-28.9475	132.236	-981.814	-16143.8	-42824.5	-6624.5	256.382	626.443	0	-8.09234	-108.175	-706	-32973.3	16745.6	9923.3	323.719	246.704	0	-37.0398	24.0611	-1687.81	-788069	482043	29793.6	284.549	467.601	0
433	9	-29.5962	132.878	-981.033	-16315.3	-43361.3	-6629.02	255.8	626.631	0	-9.67188	-108.602	-703.504	-32981	16139.3	10070.9	322.941	246.881	0	-39.2681	24.2768	-1684.54	-787262	480024	30713.1	283.84	468.038	0
434	0	-30.3025	133.443	-980.202	-16477.1	-43887.3	-6640.58	255.226	626.81	0	-11.3104	-109.064	-700.916	-32983.5	15531.6	10218.7	322.159	247.058	0	-41.6128	24.3795	-1681.12	-786397	477977	31638.6	283.133	468.478	0
434	1	-31.0428	133.96	-979.404	-16628.3	-44409.2	-6657.47	254.657	626.978	0	-12.986	-109.538	-698.302	-32982.4	14925.9	10367.2	321.375	247.232	0	-44.0288	24.4225	-1677.71	-785535	475942	32569.8	282.426	468.919	0
434	2	-31.7905	134.453	-978.697	-16767.9	-44930.8	-6677.02	254.091	627.133	0	-14.6777	-110.004	-695.727	-32979.8	14325.9	10516.2	320.591	247.403	0	-46.4682	24.4482	-1674.42	-784725	473953	33501.4	281.722	469.354	0
434	3	-32.5304	134.926	-978.084	-16896	-45450.9	-6696.56	253.531	627.275	0	-16.3698	-110.457	-693.235	-32977.4	13734	10664.6	319.811	247.57	0	-48.9002	24.4692	-1671.32	-783977	472026	34426.3	281.023	469.78	0
434	4	-33.2624	135.368	-977.521	-17013.3	-45964.7	-6714.28	252.978	627.405	0	-18.053	-110.899	-690.839	-32976.7	13151.4	10810.4	319.037	247.734	0	-51.3154	24.4688	-1668.36	-783272	470158	35337.4	280.332	470.19	0
434	5	-33.9998	135.753	-976.945	-17121.1	-46467.4	-6729.49	252.436	627.525	0	-19.7258	-111.343	-688.507	-32977.8	12577.6	10951.5	318.268	247.898	0	-53.7256	24.4097	-1665.45	-782565	468325	36230	279.651	470.585	0
434	6	-34.7614	136.054	-976.282	-17221.8	-46955.9	-6742.18	251.903	627.64	0	-21.3949	-111.806	-686.172	-32979.2	12011	11086.5	317.504	248.063	0	-56.1564	24.2476	-1662.45	-781804	466487	37102.1	278.98	470.971	0
434	7	-35.561	136.247	-975.47	-17318	-47428.8	-6752.85	251.379	627.753	0	-23.0709	-112.296	-683.773	-32977.3	11449.9	11214.4	316.745	248.228	0	-58.6318	23.951	-1659.24	-780937	464608	37953.3	278.316	471.352	0
434	8	-36.3991	136.321	-974.489	-17410.4	-47883.8	-6762.7	250.863	627.866	0	-24.7589	-112.806	-681.277	-32968.4	10893.3	11335.6	315.99	248.392	0	-61.158	23.5145	-1655.77	-779944	462675	38782.5	277.66	471.729	0
434	9	-37.2621	136.279	-973.379	-17497.1	-48318.9	-6773.49	250.36	627.976	0	-26.45	-113.317	-678.695	-32950.4	10341.5	11451.6	315.237	248.55	0	-63.7121	22.9617	-1652.07	-778846	460703	39586.5	277.012	472.102	0
435	0	-38.1236	136.141	-972.236	-17575.4	-48733.9	-6786.89	249.874	628.077	0	-28.1172	-113.798	-676.088	-32923.7	9795.3	11564.1	314.488	248.697	0	-66.2408	22.3424	-1648.32	-777708	458738	40358.8	276.377	472.468	0
435	1	-38.9514	135.935	-971.186	-17643.2	-49130.9	-6804.19	249.411	628.167	0	-29.7222	-114.218	-673.544	-32890.7	9257.42	11674	313.744	248.832	0	-68.6737	21.7173	-1644.73	-776624	456842	41089.9	275.757	472.823	0
435	2	-39.7182	135.686	-970.333	-17700.1	-49511.8	-6826.05	248.974	628.241	0	-31.2314	-114.555	-671.146	-32854.7	8731.71	11782	313.01	248.953	0	-70.9495	21.1305	-1641.48	-775673	455069	41769.5	275.156	473.163	0
435	3	-40.4105	135.395	-969.713	-17745.8	-49879.1	-6852.48	248.563	628.3	0	-32.6264	-114.805	-668.94	-32819.5	8220.84	11888.7	312.289	249.062	0	-73.0369	20.5899	-1638.65	-774890	453444	42388.9	274.578	473.485	0
435	4	-41.0306	135.053	-969.301	-17780.1	-50235.6	-6883.33	248.173	628.343	0	-33.9073	-114.981	-666.929	-32787.4	7724.66	11994.3	311.582	249.162	0	-74.938	20.0717	-1636.23	-774263	451955	42942.7	274.019	473.788	0
435	5	-41.594	134.639	-969.028	-17802	-50582.4	-6918.66	247.801	628.371	0	-35.0909	-115.107	-665.077	-32758.2	7240.5	12098	310.887	249.255	0	-76.6849	19.532	-1634.1	-773745	450570	43429.4	273.477	474.072	0
435	6	-42.1229	134.132	-968.815	-17811	-50916.7	-6958.85	247.444	628.384	0	-36.2077	-115.218	-663.319	-32730	6764.52	12197.8	310.198	249.343	0	-78.3306	18.9138	-1632.13	-773274	449248	43849.6	272.948	474.337	0
435	7	-42.6387	133.51	-968.592	-17808	-51232.9	-7004.17	247.106	628.385	0	-37.2919	-115.35	-661.586	-32700.6	6292.94	12291.8	309.512	249.428	0	-79.9307	18.1601	-1630.18	-772795	447950	44203.6	272.432	474.59	0
435	8	-43.1554	132.766	-968.327	-17795.1	-51525.4	-7054.57	246.789	628.377	0	-38.366	-115.532	-659.823	-32668.4	5823.22	12377.9	308.825	249.511	0	-81.5214	17.2342	-1628.15	-772280	446656	44491.6	271.93	474.838	0
435	9	-43.673	131.911	-968.034	-17775.2	-51789.8	-7109.49	246.5	628.362	0	-39.4332	-115.782	-658.008	-32633.3	5354.79	12454.8	308.138	249.594	0	-83.1062	16.1299	-1626.04	-771736	445367	44711.4	271.443	475.087	0
436	0	-44.1731	130.973	-967.764	-17750.3	-52024.8	-7167.3	246.242	628.342	0	-40.4819	-116.1	-656.149	-32595.9	4888.8	12522.5	307.451	249.678	0	-84.655	14.8732	-1623.91	-771198	444101	44859.1	270.974	475.341	0
436	1	-44.6239	129.986	-967.578	-17720.9	-52231.6	-7225.08	246.018	628.315	0	-41.4953	-116.473	-654.279	-32557.8	4427.14	12582.8	306.766	249.761	0	-86.1192	13.5136	-1621.86	-770709	442886	44931.4	270.525	475.601	0
436	2	-44.9933	128.978	-967.509	-17686.5	-52414.9	-7279.36	245.825	628.28	0	-42.4595	-116.878	-652.428	-32520	3971.86	12636.8	306.088	249.845	0	-87.4528	12.1005	-1619.94	-770292	441736	44925.5	270.096	475.866	0
436	3	-45.2599	127.965	-967.542	-17646	-52580.8	-7326.94	245.655	628.238	0	-43.3653	-117.3	-650.599	-32482.3	3525.17	12684.8	305.418	249.927	0	-88.6252	10.6648	-1618.14	-769937	440641	44838.8	269.684	476.132	0
436	4	-45.416	126.948	-967.622	-17598.4	-52735.6	-7365.27	245.5	628.187	0	-44.2072	-117.731	-648.773	-32443.7	3088.88	12726	304.761	250.008	0	-89.6232	9.21631	-1616.39	-769604	439574	44670.8	269.285	476.397	0
436	5	-45.4661	125.927	-967.664	-17543.5	-52884	-7392.89	245.349	628.13	0	-44.9858	-118.177	-646.93	-32402.6	2664.07	12760	304.118	250.087	0	-90.4519	7.75004	-1614.59	-769235	438500	44423.6	268.896	476.657	0
436	6	-45.4238	124.9	-967.573	-17482.6	-53029.2	-7409.95	245.194	628.068	0	-45.7097	-118.646	-645.06	-32357.8	2250.2	12787	303.488	250.162	0	-91.1336	6.25382	-1612.63	-768772	437385	44103.7	268.512	476.905	0
436	7	-45.3088	123.864	-967.277	-17417.9	-53172.4	-7417.85	245.029	628.007	0	-46.391	-119.146	-643.162	-32308.8	1844.61	12808	302.868	250.234	0	-91.6998	4.71758	-1610.44	-768172	436206	43722	268.128	477.136	0
436	8	-45.1406	122.819	-966.741	-17351.8	-53311.4	-7418.53	244.855	627.949	0	-47.0387	-119.676	-641.251	-32256.4	1444.93	12824.3	302.253	250.302	0	-92.1792	3.14276	-1607.99	-767419	434956	43292.1	267.745	477.347	0
436	9	-44.9328	121.772	-965.983	-17286.3	-53441.7	-7413.96	244.676	627.895	0	-47.6563	-120.222	-639.359	-32202.1	1052.1	12836.5	301.646	250.366	0	-92.5891	1.55035	-1605.34	-766535	433657	42827.9	267.365	477.537	0
437	0	-44.6877	120.746	-965.082	-17222.6	-53560.7	-7405.63	244.501	627.846	0	-48.2402	-120.764	-637.543	-32147.9	669.954	12844.9	301.051	250.425	0	-92.928	-0.0179214	-1602.63	-765580	432357	42341.5	266.997	477.703	0
437	1	-44.3986	119.766	-964.151	-17161.9	-53670.3	-7394.48	244.334	627.8	0	-48.7817	-121.279	-635.875	-32096.6	302.346	12850.5	300.475	250.476	0	-93.1803	-1.51336	-1600.03	-764638	431113	41841.6	266.646	477.846	0
437	2	-44.0605	118.853	-963.281	-17105	-53774.3	-7381.36	244.176	627.757	0	-49.2768	-121.755	-634.404	-32050.4	-48.7744	12855.3	299.923	250.521	0	-93.3374	-2.90269	-1597.68	-763777	429963	41335.4	266.312	477.965	0
437	3	-43.6796	118.011	-962.505	-17051.5	-53875.4	-7367.11	244.026	627.716	0	-49.735	-122.19	-633.139	-32010.5	-383.854	12860.9	299.394	250.558	0	-93.4146	-4.17901	-1595.64	-763019	428918	40831.6	265.995	478.063	0
437	4	-43.275	117.235	-961.802	-16999.7	-53974	-7352.54	243.882	627.675	0	-50.1781	-122.589	-632.055	-31977.4	-705.316	12868.5	298.884	250.593	0	-93.4531	-5.35471	-1593.86	-762344	427963	40342.9	265.694	478.14	0
437	5	-42.8783	116.514	-961.109	-16948.5	-54070.4	-7338.24	243.742	627.634	0	-50.6349	-122.967	-631.089	-31950.4	-1016.34	12878.1	298.39	250.627	0	-93.5132	-6.45325	-1592.2	-761703	427062	39886.6	265.402	478.203	0
437	6	-42.5294	115.833	-960.339	-16899.3	-54164.7	-7324.55	243.598	627.597	0	-51.1361	-123.343	-630.155	-31927.6	-1320	12889	297.905	250.666	0	-93.6655	-7.50995	-1590.49	-761025	426160	39481.6	265.115	478.257	0
437	7	-42.2653	115.171	-959.402	-16854.9	-54255.5	-7311.54	243.449	627.568	0	-51.7092	-123.741	-629.152	-31906.3	-1619.18	12900.6	297.426	250.713	0	-93.9745	-8.57019	-1588.55	-760238	425202	39141.7	264.827	478.314	0
437	8	-42.1089	114.511	-958.241	-16817.7	-54340.6	-7298.81	243.291	627.551	0	-52.3681	-124.185	-628.006	-31884.7	-1916.04	12913.3	296.949	250.771	0	-94.4769	-9.67337	-1586.25	-759295	424152	38872.5	264.535	478.381	0
437	9	-42.0611	113.853	-956.861	-16788.2	-54419.1	-7285.36	243.128	627.545	0	-53.104	-124.681	-626.706	-31862	-2211.1	12927.2	296.472	250.84	0	-95.1651	-10.8277	-1583.57	-758197	423008	38671.6	264.239	478.462	0
438	0	-42.0981	113.214	-955.334	-16765.9	-54491.4	-7269.83	242.961	627.55	0	-53.8848	-125.208	-625.306	-31838.3	-2502.96	12941.7	295.997	250.916	0	-95.983	-11.9939	-1580.64	-756995	421805	38530.6	263.942	478.552	0
438	1	-42.1784	112.629	-953.774	-16749	-54559.6	-7250.76	242.796	627.561	0	-54.6633	-125.727	-623.897	-31814.4	-2788.84	12955.6	295.53	250.993	0	-96.8418	-13.0984	-1577.67	-755774	420601	38436.8	263.65	478.645	0
438	2	-42.2596	112.127	-952.293	-16735.1	-54625.5	-7226.78	242.638	627.573	0	-55.391	-126.2	-622.553	-31790.3	-3066.05	12967.4	295.075	251.065	0	-97.6505	-14.0732	-1574.85	-754610	419449	38375.2	263.367	478.736	0
438	3	-42.3131	111.726	-950.954	-16722	-54689.1	-7196.72	242.49	627.584	0	-56.0328	-126.613	-621.303	-31765.9	-3333.62	12976.3	294.634	251.128	0	-98.3459	-14.8868	-1572.26	-753545	418375	38331.1	263.096	478.821	0
438	4	-42.3304	111.427	-949.767	-16708.3	-54749.7	-7159.85	242.355	627.592	0	-56.573	-126.973	-620.139	-31740.8	-3593.34	12982.8	294.206	251.183	0	-98.9034	-15.5466	-1569.91	-752581	417376	38295.1	262.837	478.905	0
438	5	-42.3211	111.215	-948.695	-16694.1	-54807.1	-7115.9	242.229	627.597	0	-57.0117	-127.3	-619.016	-31714.4	-3849.6	12988	293.781	251.234	0	-99.3328	-16.0854	-1567.71	-751688	416425	38264.7	262.584	478.989	0
438	6	-42.3065	111.068	-947.658	-16679.8	-54862.5	-7065.04	242.107	627.601	0	-57.3589	-127.615	-617.871	-31685.5	-4108.01	12993.6	293.351	251.282	0	-99.6654	-16.5466	-1565.53	-750805	415472	38243.3	262.332	479.078	0
438	7	-42.3077	110.961	-946.575	-16667.2	-54918	-7008.09	241.982	627.608	0	-57.6273	-127.931	-616.641	-31654.3	-4372.95	13000	292.908	251.333	0	-99.935	-16.9699	-1563.22	-749875	414471	38234.1	262.071	479.179	0
438	8	-42.3348	110.875	-945.402	-16659.3	-54974.9	-6946.64	241.85	627.621	0	-57.826	-128.254	-615.298	-31621.5	-4644.59	13006.4	292.452	251.392	0	-100.161	-17.3791	-1560.7	-748870	413398	38235.4	261.8	479.295	0
438	9	-42.3836	110.801	-944.139	-16658.5	-55033.1	-6882.73	241.711	627.644	0	-57.9543	-128.575	-613.865	-31587.9	-4918.09	13011.4	291.988	251.457	0	-100.338	-17.7742	-1558	-747798	412266	38241.2	261.521	479.424	0
439	0	-42.4374	110.743	-942.831	-16665.1	-55092.3	-6817.78	241.567	627.676	0	-58.0033	-128.872	-612.413	-31554.3	-5185.62	13014.4	291.533	251.524	0	-100.441	-18.1291	-1555.24	-746699	411117	38245.4	261.242	479.557	0
439	1	-42.4723	110.718	-941.544	-16677	-55153.1	-6751.79	241.423	627.712	0	-57.9642	-129.12	-611.039	-31522.7	-5438.63	13015.7	291.099	251.589	0	-100.436	-18.4025	-1552.58	-745633	410004	38244.1	260.974	479.684	0
439	2	-42.4657	110.742	-940.334	-16692.2	-55215.8	-6683.62	241.281	627.751	0	-57.838	-129.303	-609.834	-31496.1	-5670.09	13016.8	290.702	251.647	0	-100.304	-18.5608	-1550.17	-744650	408979	38236.6	260.723	479.792	0
439	3	-42.404	110.825	-939.217	-16709.9	-55279.3	-6612.17	241.143	627.791	0	-57.6408	-129.419	-608.862	-31476.6	-5877.01	13020.1	290.348	251.698	0	-100.045	-18.5944	-1548.08	-743774	408070	38224.2	260.495	479.873	0
439	4	-42.2844	110.961	-938.175	-16730.6	-55341.7	-6537.59	241.011	627.833	0	-57.3993	-129.479	-608.141	-31465.6	-6061.59	13027.6	290.033	251.741	0	-99.6837	-18.5171	-1546.32	-743000	407276	38208.2	260.291	479.922	0
439	5	-42.1159	111.135	-937.161	-16756.1	-55403.1	-6461.58	240.882	627.88	0	-57.1422	-129.495	-607.633	-31462.2	-6229.25	13040.4	289.748	251.778	0	-99.2581	-18.3596	-1544.79	-742294	406570	38190	260.103	479.943	0
439	6	-41.918	111.324	-936.115	-16788.4	-55466.5	-6386.06	240.748	627.934	0	-56.8928	-129.485	-607.261	-31463.6	-6385.51	13058.4	289.485	251.812	0	-98.8107	-18.1607	-1543.38	-741607	405904	38172.7	259.924	479.944	0
439	7	-41.7135	111.506	-934.987	-16828.7	-55534.6	-6311.63	240.604	627.999	0	-56.6648	-129.46	-606.943	-31467	-6534.67	13081.3	289.233	251.845	0	-98.3783	-17.9542	-1541.93	-740888	405232	38161.6	259.746	479.935	0
439	8	-41.5179	111.667	-933.757	-16876.5	-55606.7	-6237.55	240.448	628.074	0	-56.4607	-129.421	-606.625	-31470.5	-6679.97	13108.9	288.988	251.878	0	-97.9786	-17.7545	-1540.38	-740116	404531	38163.1	259.564	479.922	0
439	9	-41.3316	111.813	-932.459	-16929.9	-55678.4	-6162.93	240.289	628.156	0	-56.2675	-129.363	-606.298	-31474.6	-6823.34	13140.9	288.746	251.913	0	-97.599	-17.5497	-1538.76	-739306	403810	38178.8	259.382	479.909	0
440	0	-41.1388	111.963	-931.169	-16985.8	-55744.2	-6087.16	240.135	628.241	0	-56.0569	-129.274	-605.993	-31482.1	-6965.09	13176.3	288.506	251.951	0	-97.1957	-17.3103	-1537.16	-738510	403105	38202.1	259.204	479.897	0
440	1	-40.9155	112.144	-929.98	-17039.7	-55800	-6009.69	239.999	628.323	0	-55.7959	-129.151	-605.754	-31497.1	-7104.97	13214.7	288.271	251.996	0	-96.7114	-17.007	-1535.73	-737792	402457	38220.5	259.039	479.885	0
440	2	-40.6419	112.375	-928.956	-17087.7	-55843.3	-5930.4	239.886	628.395	0	-55.461	-129.004	-605.616	-31522.4	-7242.79	13256.4	288.041	252.05	0	-96.1029	-16.6287	-1534.57	-737195	401899	38221.2	258.89	479.871	0
440	3	-40.3114	112.667	-928.108	-17127.6	-55873.8	-5850.18	239.798	628.454	0	-55.0448	-128.854	-605.59	-31558	-7377.18	13301.3	287.818	252.111	0	-95.3562	-16.1873	-1533.7	-736727	401435	38193.8	258.759	479.853	0
440	4	-39.9329	113.015	-927.397	-17159.4	-55893.8	-5770.47	239.73	628.503	0	-54.5521	-128.725	-605.663	-31601.1	-7504.55	13348.4	287.609	252.176	0	-94.485	-15.7103	-1533.06	-736359	401055	38134.3	258.646	479.828	0
440	5	-39.5297	113.404	-926.744	-17185.6	-55907.6	-5692.07	239.673	628.544	0	-53.997	-128.638	-605.802	-31647.7	-7620.64	13396.5	287.421	252.241	0	-93.5267	-15.234	-1532.55	-736039	400725	38046.7	258.547	479.795	0
440	6	-39.1367	113.807	-926.05	-17210.1	-55918.5	-5615.19	239.616	628.584	0	-53.4018	-128.608	-605.949	-31694.4	-7723.43	13444.2	287.254	252.305	0	-92.5384	-14.8013	-1532	-735695	400400	37942.3	258.458	479.755	0
440	7	-38.7913	114.188	-925.224	-17237.2	-55927.3	-5540.21	239.553	628.63	0	-52.7909	-128.644	-606.044	-31738.4	-7814.87	13490.1	287.105	252.37	0	-91.5822	-14.4557	-1531.27	-735265	400034	37834	258.373	479.714	0
440	8	-38.5194	114.52	-924.214	-17269.6	-55935.2	-5467.34	239.478	628.686	0	-52.1827	-128.75	-606.045	-31778	-7899.71	13533.4	286.965	252.435	0	-90.7021	-14.2299	-1530.26	-734710	399597	37730.5	258.285	479.675	0
440	9	-38.3232	114.789	-923.031	-17307.7	-55944.3	-5396.13	239.391	628.751	0	-51.5816	-128.919	-605.953	-31812.2	-7982.07	13574.3	286.827	252.499	0	-89.9048	-14.1295	-1528.98	-734038	399084	37632.8	258.19	479.638	0
441	0	-38.1814	115.006	-921.747	-17350.9	-55957.4	-5326.41	239.292	628.824	0	-50.9779	-129.13	-605.811	-31841	-8062.73	13613.6	286.691	252.559	0	-89.1593	-14.124	-1527.56	-733298	398527	37536.2	258.09	479.602	0
441	1	-38.0594	115.195	-920.474	-17398.5	-55976	-5259.33	239.188	628.902	0	-50.3558	-129.354	-605.684	-31864.6	-8139.44	13652.3	286.562	252.609	0	-88.4152	-14.1591	-1526.16	-732569	397976	37432.6	257.989	479.563	0
441	2	-37.9233	115.377	-919.324	-17450.3	-56000.8	-5196.41	239.085	628.982	0	-49.7027	-129.564	-605.628	-31883.6	-8209.5	13691.3	286.445	252.645	0	-87.6259	-14.1868	-1524.95	-731928	397481	37312.6	257.894	479.521	0
441	3	-37.75	115.569	-918.366	-17506.4	-56031.6	-5138.28	238.988	629.063	0	-49.0134	-129.752	-605.67	-31899.3	-8271.9	13731.2	286.343	252.668	0	-86.7634	-14.1828	-1524.04	-731424	397072	37168.3	257.807	479.479	0
441	4	-37.5301	115.776	-917.623	-17565.7	-56067.1	-5084.57	238.9	629.143	0	-48.2905	-129.921	-605.81	-31913.2	-8327.5	13772.2	286.254	252.679	0	-85.8206	-14.1456	-1523.43	-731070	396755	36995.4	257.731	479.438	0
441	5	-37.2675	115.993	-917.067	-17625.6	-56104.7	-5034.88	238.822	629.22	0	-47.5433	-130.081	-606.022	-31925.4	-8378.36	13813.8	286.175	252.68	0	-84.8108	-14.088	-1523.09	-730843	396515	36794.3	257.663	479.398	0
441	6	-36.9754	116.208	-916.635	-17683.5	-56140.4	-4989.31	238.754	629.292	0	-46.7858	-130.239	-606.267	-31934.3	-8426.8	13854.3	286.1	252.674	0	-83.7612	-14.0315	-1522.9	-730692	396324	36567.7	257.603	479.36	0
441	7	-36.6681	116.402	-916.25	-17738.1	-56170.6	-4948.4	238.695	629.36	0	-46.0326	-130.405	-606.506	-31938.4	-8474.72	13891	286.027	252.66	0	-82.7007	-14.0023	-1522.76	-730562	396151	36316	257.547	479.322	0
441	8	-36.3547	116.561	-915.854	-17790.4	-56194.6	-4912.48	238.642	629.425	0	-45.2942	-130.586	-606.718	-31937.1	-8523.18	13922	285.952	252.639	0	-81.6489	-14.0246	-1522.57	-730415	395973	36037.4	257.494	479.283	0
441	9	-36.0362	116.681	-915.445	-17842.1	-56215.2	-4881.15	238.593	629.49	0	-44.5701	-130.788	-606.901	-31931.8	-8572.03	13947.4	285.876	252.615	0	-80.6063	-14.1079	-1522.35	-730253	395786	35730	257.443	479.244	0
442	0	-35.7031	116.769	-915.089	-17894.3	-56236	-4853.45	238.546	629.555	0	-43.8454	-131.006	-607.086	-31925.6	-8619.12	13968.9	285.802	252.588	0	-79.5485	-14.2373	-1522.17	-730125	395616	35392.3	257.393	479.21	0
442	1	-35.3371	116.846	-914.887	-17947.4	-56260.4	-4828.69	238.506	629.617	0	-43.0986	-131.228	-607.318	-31921.7	-8660.88	13988.5	285.739	252.562	0	-78.4357	-14.3818	-1522.2	-730104	395505	35020.6	257.35	479.182	0
442	2	-34.9237	116.928	-914.905	-18001.1	-56290.9	-4806.7	238.473	629.675	0	-42.3155	-131.448	-607.607	-31921.3	-8694.96	14007.9	285.69	252.536	0	-77.2392	-14.5201	-1522.51	-730232	395475	34611.7	257.317	479.166	0
442	3	-34.4652	117.02	-915.135	-18055.1	-56330.7	-4787.45	238.446	629.729	0	-41.4954	-131.675	-607.913	-31923.5	-8722.47	14028.2	285.652	252.513	0	-75.9606	-14.6545	-1523.05	-730497	395508	34167.2	257.288	479.166	0
442	4	-33.9798	117.115	-915.516	-18109.3	-56382.7	-4770.87	238.414	629.78	0	-40.6482	-131.92	-608.174	-31926	-8747.1	14050.1	285.617	252.495	0	-74.628	-14.8058	-1523.69	-730845	395559	33694.8	257.255	479.189	0
442	5	-33.4945	117.194	-915.96	-18164.7	-56449.3	-4756.84	238.371	629.831	0	-39.7895	-132.199	-608.328	-31926.4	-8773.35	14073	285.578	252.482	0	-73.2841	-15.0043	-1524.29	-731213	395581	33204.5	257.211	479.235	0
442	6	-33.0384	117.237	-916.381	-18223.3	-56530.6	-4745.22	238.311	629.886	0	-38.941	-132.522	-608.335	-31921.9	-8804.95	14095.9	285.526	252.474	0	-71.9794	-15.2856	-1524.72	-731538	395534	32706.6	257.149	479.306	0
442	7	-32.6341	117.219	-916.709	-18286.2	-56624.1	-4735.86	238.231	629.948	0	-38.1278	-132.901	-608.177	-31910.2	-8843.43	14118.3	285.459	252.469	0	-70.7619	-15.6814	-1524.89	-731777	395395	32210.4	257.067	479.396	0
442	8	-32.2894	117.132	-916.911	-18352.8	-56725.4	-4728.8	238.134	630.016	0	-37.3716	-133.34	-607.874	-31891.1	-8886.91	14140.8	285.38	252.463	0	-69.661	-16.2081	-1524.79	-731913	395167	31720.4	256.969	479.5	0
442	9	-31.993	116.982	-917.011	-18422.1	-56830.5	-4724.23	238.026	630.089	0	-36.6818	-133.834	-607.49	-31866.2	-8930.16	14164.4	285.3	252.455	0	-68.6748	-16.8518	-1524.5	-731972	394886	31236.7	256.864	479.608	0
443	0	-31.7182	116.799	-917.099	-18493	-56936.3	-4722.34	237.917	630.165	0	-36.0503	-134.362	-607.116	-31838.5	-8966.82	14189.5	285.23	252.442	0	-67.7684	-17.5627	-1524.22	-732028	394614	30756.5	256.763	479.713	0
443	1	-31.4307	116.62	-917.304	-18563.9	-57041	-4723.27	237.817	630.238	0	-35.4592	-134.9	-606.848	-31812.2	-8993.16	14216.5	285.181	252.422	0	-66.8899	-18.2794	-1524.15	-732179	394422	30274	256.675	479.809	0
443	2	-31.1027	116.47	-917.73	-18633.4	-57143.4	-4727.18	237.734	630.304	0	-34.8959	-135.435	-606.748	-31790.6	-9009.67	14245.5	285.151	252.395	0	-65.9986	-18.9644	-1524.48	-732500	394358	29780.8	256.606	479.895	0
443	3	-30.7221	116.355	-918.416	-18700.7	-57241.6	-4734.41	237.674	630.362	0	-34.3602	-135.972	-606.823	-31775.5	-9019.29	14276.7	285.137	252.364	0	-65.0823	-19.6169	-1525.24	-733016	394435	29269.8	256.557	479.974	0
443	4	-30.2941	116.264	-919.334	-18765.5	-57333.8	-4745.54	237.636	630.412	0	-33.8599	-136.523	-607.037	-31766.3	-9025.69	14310.3	285.132	252.33	0	-64.154	-20.2592	-1526.37	-733705	394631	28738.4	256.525	480.049	0
443	5	-29.8356	116.179	-920.412	-18828.3	-57419.7	-4761.17	237.615	630.456	0	-33.408	-137.103	-607.329	-31761	-9032.59	14346.4	285.127	252.296	0	-63.2436	-20.9237	-1527.74	-734511	394906	28189.4	256.503	480.125	0
443	6	-29.3683	116.078	-921.555	-18889.8	-57501.2	-4781.5	237.604	630.498	0	-33.0223	-137.722	-607.634	-31757.3	-9042.38	14384.9	285.119	252.264	0	-62.3906	-21.6444	-1529.19	-735362	395208	27629.2	256.484	480.204	0
443	7	-28.9103	115.94	-922.685	-18950.4	-57580.7	-4806.33	237.594	630.538	0	-32.7203	-138.388	-607.894	-31753.7	-9054.95	14425.8	285.104	252.236	0	-61.6306	-22.4479	-1530.58	-736198	395496	27064.4	256.464	480.289	0
443	8	-28.4693	115.757	-923.764	-19010.3	-57660.8	-4835.54	237.581	630.579	0	-32.5095	-139.104	-608.079	-31749.7	-9069.06	14468.8	285.086	252.213	0	-60.9788	-23.3474	-1531.84	-736993	395750	26497.3	256.438	480.383	0
443	9	-28.0394	115.528	-924.81	-19070	-57744.4	-4869.06	237.561	630.621	0	-32.3815	-139.865	-608.193	-31746.5	-9084.09	14514	285.064	252.198	0	-60.4209	-24.3373	-1533	-737757	395973	25924.1	256.407	480.488	0
444	0	-27.6019	115.267	-925.877	-19130.2	-57834.4	-4906.55	237.536	630.662	0	-32.3134	-140.657	-608.269	-31745.7	-9099.89	14560.7	285.04	252.19	0	-59.9153	-25.3906	-1534.15	-738533	396185	25336.8	256.37	480.603	0
444	1	-27.1325	114.994	-927.035	-19190.9	-57932	-4947.34	237.508	630.701	0	-32.2753	-141.462	-608.346	-31747.7	-9115.78	14608	285.016	252.187	0	-59.4078	-26.4682	-1535.38	-739370	396418	24726.1	256.332	480.727	0
444	2	-26.6126	114.726	-928.33	-19252	-58037	-4990.68	237.482	630.738	0	-32.2434	-142.267	-608.438	-31751.1	-9131.46	14655.2	284.992	252.185	0	-58.856	-27.5415	-1536.77	-740294	396687	24084.4	256.292	480.861	0
444	3	-26.0365	114.465	-929.763	-19313.7	-58149.1	-5035.91	237.458	630.773	0	-32.2058	-143.067	-608.524	-31754.4	-9148.24	14702.4	284.967	252.183	0	-58.2423	-28.602	-1538.29	-741301	396984	23409.3	256.252	481.008	0
444	4	-25.4119	114.21	-931.312	-19376.4	-58268.5	-5082.35	237.434	630.805	0	-32.1603	-143.863	-608.566	-31756.1	-9167.69	14749.8	284.936	252.182	0	-57.5722	-29.6528	-1539.88	-742370	397291	22704.9	256.207	481.172	0
444	5	-24.7559	113.954	-932.945	-19440.5	-58394.8	-5129.41	237.408	630.838	0	-32.1105	-144.656	-608.525	-31755.3	-9189.76	14797.1	284.898	252.184	0	-56.8664	-30.702	-1541.47	-743471	397586	21980.3	256.156	481.357	0
444	6	-24.09	113.684	-934.614	-19505.5	-58526.1	-5176.84	237.379	630.87	0	-32.0629	-145.446	-608.377	-31751.1	-9212.98	14843.2	284.856	252.19	0	-56.1529	-31.762	-1542.99	-744571	397854	21245.3	256.099	481.563	0
444	7	-23.4339	113.389	-936.276	-19570.7	-58658.7	-5224.83	237.349	630.903	0	-32.0235	-146.235	-608.118	-31742.5	-9235.51	14886.8	284.813	252.198	0	-55.4574	-32.8456	-1544.39	-745641	398086	20507.7	256.038	481.785	0
444	8	-22.7994	113.064	-937.904	-19636.6	-58789.2	-5273.93	237.319	630.937	0	-31.9946	-147.023	-607.764	-31729	-9256.6	14927.8	284.769	252.206	0	-54.7941	-33.9587	-1545.67	-746670	398285	19772.8	255.976	482.018	0
444	9	-22.187	112.713	-939.514	-19705.3	-58914.6	-5324.95	237.292	630.974	0	-31.9728	-147.804	-607.358	-31710.9	-9276.93	14967.7	284.726	252.211	0	-54.1598	-35.0904	-1546.87	-747676	398470	19044.2	255.917	482.258	0
445	0	-21.5865	112.354	-941.164	-19778.8	-59034.1	-5378.71	237.275	631.015	0	-31.9469	-148.56	-606.961	-31689.2	-9296.35	15007.9	284.684	252.21	0	-53.5334	-36.2068	-1548.12	-748708	398677	18324.3	255.863	482.5	0
445	1	-20.9829	112.007	-942.931	-19856.6	-59149.5	-5435.81	237.271	631.058	0	-31.9018	-149.269	-606.642	-31665.4	-9312.61	15048.7	284.649	252.198	0	-52.8847	-37.2619	-1549.57	-749827	398948	17614.3	255.819	482.738	0
445	2	-20.3654	111.69	-944.867	-19936.8	-59265.3	-5496.35	237.277	631.1	0	-31.8285	-149.912	-606.451	-31641.9	-9323.42	15089.9	284.626	252.176	0	-52.1939	-38.2213	-1551.32	-751072	399312	16915.8	255.787	482.969	0
445	3	-19.7322	111.408	-946.963	-20018.1	-59386	-5560.03	237.288	631.139	0	-31.7329	-150.485	-606.404	-31621.4	-9328.8	15131.2	284.616	252.146	0	-51.4651	-39.077	-1553.37	-752444	399766	16231.3	255.764	483.188	0
445	4	-19.0894	111.15	-949.168	-20100.5	-59513.6	-5626.31	237.299	631.177	0	-31.6352	-150.995	-606.487	-31606	-9330.66	15172.7	284.615	252.113	0	-50.7246	-39.8443	-1555.66	-753909	400287	15564.6	255.746	483.395	0
445	5	-18.4526	110.9	-951.403	-20184.9	-59647.9	-5694.4	237.305	631.216	0	-31.5632	-151.458	-606.657	-31596.5	-9331.92	15213.9	284.617	252.083	0	-50.0158	-40.5575	-1558.06	-755415	400839	14921	255.727	483.594	0
445	6	-17.847	110.631	-953.572	-20272	-59787.6	-5762.77	237.301	631.259	0	-31.5463	-151.897	-606.842	-31592.3	-9336.24	15254.4	284.615	252.06	0	-49.3933	-41.2667	-1560.41	-756892	401371	14307.5	255.702	483.789	0
445	7	-17.3011	110.312	-955.58	-20362.3	-59931.4	-5829.05	237.283	631.309	0	-31.6129	-152.339	-606.96	-31591.7	-9347.57	15293.3	284.599	252.049	0	-48.9139	-42.0265	-1562.54	-758267	401831	13732.5	255.663	483.987	0
445	8	-16.8358	109.927	-957.368	-20455.6	-60079.2	-5891.15	237.245	631.367	0	-31.7868	-152.802	-606.947	-31592.6	-9369.2	15329.7	284.563	252.052	0	-48.6226	-42.8752	-1564.32	-759490	402180	13203.2	255.605	484.194	0
445	9	-16.4561	109.476	-958.95	-20549.9	-60231.4	-5948.33	237.19	631.43	0	-32.0795	-153.292	-606.781	-31593.7	-9402.87	15362.9	284.504	252.068	0	-48.5356	-43.8155	-1565.73	-760563	402415	12724	255.526	484.412	0
446	0	-16.1491	108.987	-960.422	-20643	-60388.2	-6000.96	237.123	631.494	0	-32.4821	-153.796	-606.496	-31595.7	-9447.86	15392.6	284.422	252.095	0	-48.6312	-44.8091	-1566.92	-761546	402574	12296.3	255.431	484.643	0
446	1	-15.8898	108.502	-961.922	-20732.4	-60549.4	-6049.78	237.054	631.553	0	-32.9699	-154.292	-606.166	-31600	-9501.1	15419.7	284.326	252.131	0	-48.8597	-45.7903	-1568.09	-762536	402721	11919.6	255.327	484.882	0
446	2	-15.6531	108.064	-963.569	-20816.9	-60714.5	-6095.67	236.99	631.604	0	-33.5137	-154.759	-605.862	-31608.1	-9558.03	15445.3	284.224	252.17	0	-49.1668	-46.6958	-1569.43	-763616	402917	11592	255.224	485.128	0
446	3	-15.4234	107.699	-965.421	-20895.7	-60883.2	-6139.45	236.936	631.644	0	-34.0904	-155.184	-605.619	-31620.4	-9613.96	15469.8	284.125	252.212	0	-49.5138	-47.485	-1571.04	-764826	403191	11311.2	255.127	485.377	0
446	4	-15.1987	107.417	-967.458	-20969.7	-61055.6	-6181.38	236.891	631.675	0	-34.6894	-155.562	-605.432	-31636.3	-9666.02	15493	284.035	252.254	0	-49.8881	-48.145	-1572.89	-766153	403540	11077.3	255.037	485.629	0
446	5	-14.9921	107.208	-969.604	-21040.2	-61231.5	-6220.86	236.849	631.7	0	-35.3145	-155.898	-605.267	-31655.2	-9714.36	15514.7	283.95	252.299	0	-50.3066	-48.6901	-1574.87	-767544	403930	10894.9	254.951	485.886	0
446	6	-14.8288	107.052	-971.753	-21109.2	-61409.6	-6257.09	236.805	631.723	0	-35.9787	-156.209	-605.075	-31676.3	-9760.81	15535	283.868	252.351	0	-50.8075	-49.1567	-1576.83	-768929	404317	10772.2	254.865	486.147	0
446	7	-14.7361	106.923	-973.809	-21178.4	-61588.8	-6289.95	236.755	631.748	0	-36.6942	-156.512	-604.817	-31698.9	-9806.62	15554.2	283.786	252.411	0	-51.4303	-49.5898	-1578.63	-770244	404661	10715.2	254.774	486.413	0
446	8	-14.7314	106.798	-975.719	-21250	-61768.3	-6320.04	236.695	631.779	0	-37.4673	-156.822	-604.479	-31722	-9851.88	15572.6	283.702	252.478	0	-52.1987	-50.0239	-1580.2	-771457	404945	10725	254.676	486.684	0
446	9	-14.8145	106.667	-977.488	-21326.3	-61948.2	-6347.96	236.625	631.818	0	-38.2959	-157.133	-604.076	-31744.3	-9895.87	15589.9	283.618	252.55	0	-53.1104	-50.4665	-1581.56	-772576	405175	10798	254.574	486.957	0
447	0	-14.9661	106.536	-979.183	-21408.4	-62128.2	-6374.05	236.551	631.864	0	-39.164	-157.427	-603.65	-31764	-9937.43	15605.9	283.538	252.62	0	-54.1301	-50.8914	-1582.83	-773647	405382	10926.6	254.47	487.23	0
447	1	-15.155	106.42	-980.903	-21495.4	-62308.3	-6398.29	236.479	631.914	0	-40.0441	-157.674	-603.248	-31779.9	-9975.93	15620.5	283.463	252.681	0	-55.1992	-51.2538	-1584.15	-774736	405611	11099.5	254.37	487.501	0
447	2	-15.356	106.332	-982.722	-21585.5	-62488.8	-6420.28	236.413	631.965	0	-40.9122	-157.853	-602.91	-31792.1	-10012.8	15633.7	283.393	252.731	0	-56.2682	-51.5212	-1585.63	-775893	405889	11306.7	254.276	487.768	0
447	3	-15.5631	106.271	-984.654	-21677.1	-62670.3	-6439.46	236.353	632.015	0	-41.7587	-157.961	-602.641	-31801.1	-10052.1	15645	283.32	252.77	0	-57.3218	-51.6897	-1587.3	-777126	406218	11543.9	254.185	488.029	0
447	4	-15.7874	106.229	-986.657	-21769.7	-62852.1	-6455.64	236.298	632.064	0	-42.588	-158.006	-602.42	-31806.8	-10098.7	15653.8	283.237	252.798	0	-58.3754	-51.7777	-1589.08	-778407	406574	11812.8	254.092	488.284	0
447	5	-16.0471	106.19	-988.664	-21864	-63030.5	-6468.84	236.247	632.115	0	-43.4132	-158.004	-602.211	-31809.3	-10155.4	15659.1	283.137	252.821	0	-59.4603	-51.8146	-1590.87	-779687	406930	12117.3	253.996	488.537	0
447	6	-16.3609	106.139	-990.599	-21961.1	-63199.9	-6478.75	236.2	632.17	0	-44.2547	-157.97	-601.968	-31809.2	-10223	15660.2	283.017	252.842	0	-60.6156	-51.8318	-1592.57	-780917	407257	12463	253.897	488.789	0
447	7	-16.7436	106.064	-992.409	-22061.5	-63356.8	-6484.69	236.159	632.23	0	-45.1337	-157.917	-601.653	-31807.1	-10301.4	15656.3	282.878	252.866	0	-61.8773	-51.8538	-1594.06	-782057	407530	12855.8	253.792	489.046	0
447	8	-17.199	105.96	-994.08	-22164	-63502.5	-6485.97	236.119	632.296	0	-46.0619	-157.848	-601.241	-31803.8	-10389.6	15646.7	282.72	252.897	0	-63.2609	-51.8884	-1595.32	-783096	407741	13298	253.682	489.309	0
447	9	-17.7155	105.836	-995.652	-22266	-63641.3	-6482.06	236.081	632.363	0	-47.0363	-157.758	-600.74	-31800	-10484.9	15631.1	282.547	252.935	0	-64.7518	-51.9218	-1596.39	-784054	407899	13786.2	253.566	489.58	0
448	0	-18.2716	105.712	-997.197	-22364.9	-63778.3	-6472.94	236.042	632.428	0	-48.0392	-157.632	-600.181	-31795.8	-10582.6	15609.7	282.368	252.977	0	-66.3107	-51.9204	-1597.38	-784980	408035	14314.1	253.448	489.857	0
448	1	-18.847	105.612	-998.801	-22459.7	-63916.2	-6459.01	236.007	632.487	0	-49.047	-157.458	-599.595	-31790.4	-10677.1	15582.8	282.193	253.02	0	-67.894	-51.8459	-1598.4	-785926	408184	14876.1	253.332	490.14	0
448	2	-19.4304	105.554	-1000.51	-22551.4	-64053.5	-6440.65	235.979	632.54	0	-50.0448	-157.228	-598.999	-31782.8	-10764.6	15550.6	282.029	253.06	0	-69.4752	-51.6739	-1599.51	-786928	408371	15469.3	253.224	490.429	0
448	3	-20.0218	105.546	-1002.34	-22641.5	-64186.9	-6417.79	235.963	632.589	0	-51.033	-156.945	-598.387	-31772.4	-10844.4	15513.3	281.877	253.097	0	-71.0548	-51.3991	-1600.73	-787986	408598	16095.7	253.127	490.726	0
448	4	-20.6309	105.582	-1004.23	-22732.2	-64312.9	-6389.83	235.958	632.636	0	-52.0236	-156.615	-597.742	-31758.9	-10918.6	15471.7	281.734	253.131	0	-72.6545	-51.0326	-1601.97	-789070	408848	16761.7	253.038	491.032	0
448	5	-21.2754	105.651	-1006.09	-22825.5	-64429.8	-6355.85	235.961	632.687	0	-53.0325	-156.249	-597.03	-31741.6	-10990.4	15427.2	281.591	253.166	0	-74.3079	-50.5979	-1603.12	-790120	409084	17476.5	252.954	491.347	0
448	6	-21.9778	105.729	-1007.81	-22923.1	-64536.9	-6314.93	235.963	632.745	0	-54.0736	-155.857	-596.205	-31719.4	-11063.4	15380.9	281.444	253.202	0	-76.0514	-50.1278	-1604.02	-791054	409255	18248.8	252.868	491.671	0
448	7	-22.7565	105.793	-1009.27	-23025.6	-64635.7	-6266.5	235.958	632.814	0	-55.1562	-155.449	-595.221	-31691.3	-11140.9	15333.7	281.283	253.243	0	-77.9127	-49.6565	-1604.49	-791801	409311	19082.9	252.772	492.004	0
448	8	-23.6178	105.821	-1010.42	-23132.9	-64728.6	-6210.57	235.939	632.894	0	-56.2865	-155.029	-594.054	-31657.1	-11224.9	15285.2	281.105	253.29	0	-79.9043	-49.2084	-1604.48	-792321	409225	19976.3	252.662	492.347	0
448	9	-24.5536	105.809	-1011.27	-23243.8	-64818	-6147.75	235.904	632.985	0	-57.4679	-154.594	-592.722	-31617.6	-11314	15233.5	280.912	253.343	0	-82.0214	-48.7853	-1603.99	-792621	409002	20921.4	252.536	492.696	0
449	0	-25.5432	105.768	-1011.87	-23355.9	-64906.3	-6078.87	235.855	633.082	0	-58.6952	-154.129	-591.279	-31574.8	-11404.8	15175.4	280.712	253.401	0	-84.2384	-48.3608	-1603.15	-792747	408676	21908.7	252.399	493.047	0
449	1	-26.558	105.719	-1012.32	-23466.6	-64995.4	-6004.54	235.796	633.181	0	-59.9552	-153.61	-589.799	-31530.2	-11492.6	15108.8	280.514	253.459	0	-86.5132	-47.8918	-1602.12	-792772	408301	22928.2	252.258	493.392	0
449	2	-27.5708	105.679	-1012.73	-23574.5	-65085.1	-5924.97	235.733	633.278	0	-61.2351	-153.023	-588.335	-31484.4	-11573.2	15033.3	280.329	253.514	0	-88.8059	-47.3438	-1601.06	-792763	407923	23970.4	252.12	493.728	0
449	3	-28.5606	105.655	-1013.15	-23678.4	-65172.4	-5840.24	235.674	633.371	0	-62.5325	-152.362	-586.9	-31437.5	-11644.8	14949.5	280.159	253.565	0	-91.0931	-46.7069	-1600.05	-792759	407570	25025.6	251.991	494.058	0
449	4	-29.5147	105.642	-1013.6	-23776.7	-65252.8	-5750.23	235.623	633.458	0	-63.8546	-151.637	-585.482	-31389.1	-11706.9	14856.8	280.005	253.612	0	-93.3692	-45.9945	-1599.08	-792767	407247	26083.1	251.873	494.383	0
449	5	-30.4297	105.626	-1014.05	-23867.8	-65322.4	-5654.5	235.583	633.537	0	-65.2139	-150.862	-584.046	-31338	-11759.8	14754.2	279.865	253.657	0	-95.6436	-45.2363	-1598.1	-792759	406938	27133.7	251.766	494.705	0
449	6	-31.316	105.584	-1014.43	-23951.8	-65379.7	-5552.33	235.55	633.611	0	-66.6234	-150.059	-582.544	-31282.2	-11803.8	14641.2	279.737	253.699	0	-97.9394	-44.4746	-1596.97	-792679	406609	28174	251.669	495.027	0
449	7	-32.1928	105.496	-1014.63	-24030.1	-65425.2	-5443.11	235.518	633.684	0	-68.0921	-149.252	-580.929	-31220.5	-11840	14519	279.619	253.742	0	-100.285	-43.7559	-1595.56	-792463	406217	29205.1	251.575	495.351	0
449	8	-33.0763	105.348	-1014.6	-24104	-65460.1	-5326.68	235.482	633.757	0	-69.6201	-148.463	-579.149	-31151.5	-11871	14388.3	279.503	253.789	0	-102.696	-43.115	-1593.75	-792060	405723	30227.7	251.479	495.681	0
449	9	-33.9708	105.138	-1014.3	-24174.3	-65485.3	-5203.48	235.438	633.834	0	-71.1938	-147.697	-577.157	-31074.2	-11900.8	14249.1	279.38	253.84	0	-105.165	-42.5591	-1591.46	-791446	405099	31238.8	251.374	496.025	0
450	0	-34.8687	104.875	-1013.77	-24240.9	-65501	-5074.39	235.389	633.912	0	-72.7824	-146.942	-574.928	-30987	-11932.4	14100.1	279.245	253.897	0	-107.651	-42.0662	-1588.7	-790634	404344	32232.3	251.26	496.39	0
450	1	-35.7566	104.574	-1013.09	-24303.2	-65506.7	-4940.14	235.339	633.989	0	-74.3455	-146.173	-572.454	-30888.5	-11966.1	13940.2	279.097	253.958	0	-110.102	-41.5986	-1585.54	-789661	403474	33201.1	251.138	496.78	0
450	2	-36.6231	104.246	-1012.29	-24361.5	-65501	-4800.71	235.294	634.066	0	-75.8473	-145.366	-569.729	-30775.9	-12000	13767.9	278.937	254.019	0	-112.47	-41.1204	-1582.02	-788555	402504	34140.6	251.011	497.2	0
450	3	-37.4643	103.894	-1011.4	-24415.9	-65482.3	-4655.51	235.256	634.141	0	-77.2646	-144.503	-566.731	-30645.4	-12030.7	13582.1	278.772	254.074	0	-114.729	-40.6093	-1578.13	-787309	401433	35049.9	250.883	497.653	0
450	4	-38.2841	103.514	-1010.36	-24466.4	-65449	-4504.1	235.222	634.215	0	-78.586	-143.576	-563.428	-30493.5	-12055.3	13382.7	278.604	254.121	0	-116.87	-40.0623	-1573.79	-785891	400243	35930.4	250.753	498.139	0
450	5	-39.0943	103.09	-1009.11	-24513	-65397.9	-4346.39	235.193	634.292	0	-79.8095	-142.589	-559.792	-30318.7	-12072.5	13171.6	278.434	254.161	0	-118.904	-39.4984	-1568.91	-784245	398909	36785.1	250.621	498.659	0
450	6	-39.9139	102.605	-1007.56	-24556.2	-65326.6	-4182.64	235.163	634.372	0	-80.9434	-141.56	-555.8	-30121.8	-12081.6	12952.2	278.263	254.195	0	-120.857	-38.9547	-1563.36	-782317	397400	37619.2	250.486	499.213	0
450	7	-40.763	102.043	-1005.63	-24596.4	-65234.6	-4013.82	235.131	634.459	0	-81.9991	-140.514	-551.453	-29905.2	-12081.8	12728	278.091	254.23	0	-122.762	-38.4709	-1557.08	-780073	395701	38438.1	250.345	499.798	0
450	8	-41.6537	101.4	-1003.31	-24633.8	-65123.3	-3841.44	235.092	634.553	0	-82.9786	-139.468	-546.784	-29672	-12072.5	12501.3	277.921	254.267	0	-124.632	-38.0686	-1550.09	-777509	393815	39243.8	250.199	500.41	0
450	9	-42.5818	100.685	-1000.64	-24667.9	-64994.9	-3666.49	235.046	634.652	0	-83.8662	-138.42	-541.852	-29425.3	-12053.8	12272.3	277.754	254.305	0	-126.448	-37.7353	-1542.49	-774662	391767	40033.4	250.049	501.042	0
451	0	-43.5255	99.9274	-997.697	-24697.5	-64852.8	-3488.6	234.998	634.755	0	-84.6338	-137.345	-536.737	-29166.8	-12024.3	12038.9	277.597	254.341	0	-128.159	-37.4176	-1534.43	-771603	389605	40802.3	249.899	501.688	0
451	1	-44.4544	99.1616	-994.615	-24719.9	-64699.8	-3306.51	234.95	634.854	0	-85.2532	-136.203	-531.517	-28897.9	-11981	11798.2	277.459	254.369	0	-129.708	-37.0412	-1526.13	-768414	387385	41547.2	249.755	502.339	0
451	2	-45.344	98.4124	-991.477	-24732.3	-64536.7	-3119.29	234.909	634.945	0	-85.7074	-134.96	-526.239	-28618.9	-11920.8	11548	277.347	254.384	0	-131.051	-36.5478	-1517.72	-765155	385148	42265.6	249.623	502.993	0
451	3	-46.1854	97.6828	-988.302	-24732.7	-64362.6	-2926.76	234.876	635.026	0	-85.9965	-133.6	-520.891	-28329.2	-11842.9	11286.5	277.264	254.386	0	-132.182	-35.9175	-1509.19	-761829	382897	42956.9	249.506	503.65	0
451	4	-46.9846	96.959	-985.039	-24720.6	-64176.5	-2729.45	234.849	635.096	0	-86.1373	-132.126	-515.409	-28026.4	-11748	11014	277.207	254.377	0	-133.122	-35.1671	-1500.45	-758391	380600	43622.5	249.399	504.318	0
451	5	-47.7561	96.2202	-981.59	-24697.2	-63978.6	-2528.86	234.822	635.161	0	-86.1598	-130.56	-509.696	-27706.9	-11638.3	10732.3	277.166	254.36	0	-133.916	-34.3396	-1491.29	-754762	378197	44264.7	249.294	505.009	0
451	6	-48.5176	95.4431	-977.835	-24665.3	-63770	-2327.4	234.785	635.224	0	-86.1011	-128.937	-503.645	-27367	-11518.3	10444.4	277.13	254.338	0	-134.619	-33.4936	-1481.48	-750848	375617	44884.9	249.18	505.738	0
451	7	-49.2841	94.6032	-973.665	-24628.3	-63552.1	-2127.14	234.729	635.294	0	-85.9971	-127.29	-497.166	-27004.1	-11393.8	10153.7	277.083	254.316	0	-135.281	-32.6872	-1470.83	-746570	372797	45483.1	249.045	506.517	0
451	8	-50.0621	93.6823	-969.012	-24589.8	-63323.6	-1928.57	234.651	635.376	0	-85.8729	-125.645	-490.219	-26618.5	-11270	9862.65	277.01	254.299	0	-135.935	-31.963	-1459.23	-741884	369701	46057.7	248.882	507.356	0
451	9	-50.8415	92.6777	-963.87	-24552.3	-63080.1	-1730.94	234.555	635.473	0	-85.737	-124.015	-482.826	-26212.9	-11148.9	9574.34	276.909	254.291	0	-136.579	-31.337	-1446.7	-736795	366336	46603	248.691	508.255	0
452	0	-51.5925	91.6067	-958.305	-24516.8	-62815.4	-1533.36	234.452	635.584	0	-85.5796	-122.396	-475.062	-25791	-11028.9	9291.71	276.784	254.29	0	-137.172	-30.7897	-1433.37	-731364	362750	47108.8	248.482	509.211	0
452	1	-52.2721	90.5007	-952.429	-24483.4	-62523.6	-1335.35	234.354	635.706	0	-85.3787	-120.771	-467.02	-25357.1	-10908.3	9016.96	276.643	254.296	0	-137.651	-30.2704	-1419.45	-725679	359010	47562.2	248.267	510.216	0
452	2	-52.8389	89.3891	-946.343	-24451.8	-62201.2	-1137.07	234.272	635.838	0	-85.1156	-119.11	-458.768	-24914.6	-10787.4	8750.51	276.486	254.308	0	-137.954	-29.7204	-1405.11	-719816	355166	47952.2	248.055	511.269	0
452	3	-53.2631	88.2883	-940.086	-24421.6	-61847.5	-939.26	234.211	635.978	0	-84.7835	-117.385	-450.336	-24465.2	-10668.2	8491.05	276.311	254.327	0	-138.047	-29.0963	-1390.42	-713803	351237	48270.1	247.846	512.367	0
452	4	-53.527	87.1995	-933.634	-24391.9	-61462.8	-742.81	234.168	636.126	0	-84.3823	-115.574	-441.723	-24009.7	-10552.8	8236.19	276.11	254.355	0	-137.909	-28.3746	-1375.36	-707625	347211	48508.9	247.639	513.513	0
452	5	-53.6233	86.1145	-926.903	-24361.9	-61046	-548.782	234.14	636.283	0	-83.9055	-113.659	-432.913	-23547.3	-10443.9	7983.36	275.875	254.393	0	-137.529	-27.5442	-1359.82	-701225	343056	48662.6	247.427	514.704	0
452	6	-53.5515	85.0209	-919.772	-24330.6	-60595	-358.931	234.12	636.453	0	-83.3335	-111.62	-423.889	-23076	-10343.3	7729.98	275.599	254.439	0	-136.885	-26.5987	-1343.66	-694522	338730	48724.6	247.205	515.938	0
452	7	-53.3122	83.9039	-912.117	-24296	-60106.9	-175.551	234.102	636.637	0	-82.639	-109.436	-414.639	-22592.4	-10251.7	7473.17	275.276	254.487	0	-135.951	-25.5317	-1326.76	-687433	334194	48686.3	246.969	517.207	0
452	8	-52.9027	82.7465	-903.842	-24254.8	-59578.5	-0.406916	234.083	636.835	0	-81.7922	-107.081	-405.164	-22094.3	-10168.6	7209.89	274.903	254.532	0	-134.695	-24.3342	-1309.01	-679893	329420	48538.3	246.718	518.505	0
452	9	-52.3156	81.533	-894.893	-24203.2	-59006.6	165.959	234.063	637.046	0	-80.7639	-104.523	-395.474	-21581.2	-10093.3	6937.9	274.478	254.571	0	-133.08	-22.9902	-1290.37	-671868	324398	48272.1	246.449	519.824	0
453	0	-51.537	80.2538	-885.263	-24137.3	-58389	324.002	234.043	637.266	0	-79.5234	-101.729	-385.598	-21054.4	-10023.9	6656.36	274.004	254.602	0	-131.06	-21.4754	-1270.86	-663353	319136	47880	246.168	521.16	0
453	1	-50.548	78.9027	-874.953	-24053.4	-57723.6	474.563	234.027	637.491	0	-78.0415	-98.6713	-375.59	-20515.6	-9956.39	6365.53	273.491	254.622	0	-128.59	-19.7686	-1250.54	-654358	313655	47352.1	245.88	522.5	0
453	2	-49.334	77.4648	-863.926	-23948.4	-57008.4	618.516	234.012	637.72	0	-76.3005	-95.3393	-365.497	-19966.5	-9884.81	6066.27	272.955	254.628	0	-125.635	-17.8745	-1229.42	-644867	307964	46676.3	245.59	523.83	0
453	3	-47.8926	75.9126	-852.073	-23820	-56241.3	756.998	233.995	637.955	0	-74.3016	-91.7471	-355.338	-19407.8	-9804.48	5760.09	272.408	254.618	0	-122.194	-15.8345	-1207.41	-634820	302043	45841.5	245.3	525.14	0
453	4	-46.2355	74.2111	-839.236	-23665.8	-55421.1	891.675	233.962	638.199	0	-72.066	-87.9296	-345.103	-18840.4	-9714	5449.13	271.852	254.594	0	-118.301	-13.7186	-1184.34	-624119	295845	44842.1	245.003	526.421	0
453	5	-44.3866	72.3223	-825.234	-23482.4	-54547.5	1024.37	233.901	638.456	0	-69.6356	-83.9356	-334.77	-18265.7	-9614.72	5135.36	271.28	254.562	0	-114.022	-11.6134	-1160	-612652	289312	43678.7	244.688	527.666	0
453	6	-42.3796	70.206	-809.884	-23266.9	-53621.2	1156.25	233.792	638.729	0	-67.072	-79.8137	-324.298	-17684.8	-9509.34	4819.5	270.677	254.532	0	-109.452	-9.60767	-1134.18	-600302	282378	42359.4	244.338	528.875	0
453	7	-40.2537	67.8249	-793.042	-23016.3	-52642.1	1287.32	233.62	639.023	0	-64.4458	-75.599	-313.645	-17098.5	-9401.69	4500.51	270.024	254.515	0	-104.699	-7.77407	-1106.69	-586973	274988	40899.5	243.937	530.05	0
453	8	-38.0449	65.1546	-774.63	-22727.6	-51607.6	1416.76	233.378	639.34	0	-61.8182	-71.3155	-302.796	-16508	-9295.22	4177.31	269.302	254.519	0	-99.8631	-6.16085	-1077.43	-572615	267118	39316.9	243.474	531.191	0
453	9	-35.7776	62.1903	-754.657	-22397.5	-50513.9	1543.75	233.064	639.679	0	-59.2243	-66.9856	-291.78	-15915.5	-9190.08	3850.68	268.503	254.546	0	-95.0019	-4.79526	-1046.44	-557240	258787	37625.1	242.945	532.292	0
454	0	-33.4632	58.9483	-733.219	-22022.9	-49359.1	1667.8	232.682	640.036	0	-56.6677	-62.6308	-280.671	-15323.3	-9082.84	3522.58	267.639	254.595	0	-90.1309	-3.68256	-1013.89	-540921	250051	35831.7	242.359	533.336	0
454	1	-31.1083	55.4621	-710.484	-21601.4	-48145.2	1788.43	232.236	640.404	0	-54.1292	-58.2692	-269.553	-14733.9	-8968.35	3194.9	266.729	254.661	0	-85.2375	-2.80708	-980.036	-523776	240989	33943.1	241.723	534.308	0
454	2	-28.727	51.7722	-686.638	-21131.8	-46877.5	1905.6	231.729	640.776	0	-51.5822	-53.9196	-258.497	-14148.8	-8841.53	2869.49	265.796	254.735	0	-80.3092	-2.14738	-945.135	-505932	231676	31970.8	241.046	535.193	0
454	3	-26.3485	47.9138	-661.85	-20614.6	-45563.2	2019.88	231.158	641.147	0	-49.0017	-49.6057	-247.535	-13567.3	-8698.83	2548.35	264.858	254.81	0	-75.3502	-1.69194	-909.385	-487499	222170	29933.6	240.331	535.986	0
454	4	-24.0191	43.9104	-636.246	-20052.2	-44208.8	2131.61	230.516	641.516	0	-46.3641	-45.3531	-236.656	-12987	-8538.39	2232.82	263.921	254.877	0	-70.3832	-1.44265	-872.902	-468550	212502	27856.1	239.573	536.693	0
454	5	-21.7993	39.7771	-609.919	-19448.5	-42819.2	2239.85	229.795	641.887	0	-43.6433	-41.1881	-225.807	-12403.9	-8359.15	1922.93	262.981	254.932	0	-65.4425	-1.41096	-835.727	-449132	202681	25765.7	238.762	537.334	0
454	6	-19.7537	35.5297	-582.952	-18809.2	-41398.2	2342.46	228.985	642.266	0	-40.8099	-37.1374	-214.92	-11813.7	-8159.92	1618.11	262.033	254.968	0	-60.5636	-1.60772	-797.872	-429285	192711	23690	237.887	537.941	0
454	7	-17.9362	31.1982	-555.45	-18140.6	-39951	2436.83	228.075	642.659	0	-37.8312	-33.224	-203.934	-11212.5	-7937.96	1319.12	261.076	254.981	0	-55.7674	-2.0258	-759.384	-409062	182603	21655.6	236.937	538.548	0
454	8	-16.3736	26.8375	-527.578	-17449	-38484.8	2520.3	227.054	643.074	0	-34.6738	-29.4639	-192.811	-10597.9	-7688.75	1029.4	260.123	254.965	0	-51.0474	-2.62635	-720.389	-388558	172393	19684.5	235.905	539.197	0
454	9	-15.057	22.5294	-499.586	-16741.2	-37006.9	2590.21	225.925	643.51	0	-31.3077	-25.8681	-181.544	-9969.56	-7406.97	754.951	259.2	254.915	0	-46.3647	-3.33867	-681.13	-367927	162151	17789.9	234.794	539.936	0
455	0	-13.9418	18.3728	-471.797	-16024.5	-35523.9	2644.02	224.705	643.965	0	-27.7085	-22.449	-170.172	-9329.75	-7087.33	503.625	258.352	254.826	0	-41.6503	-4.07619	-641.969	-347381	151979	15971	233.624	540.813	0
455	1	-12.9589	14.4627	-444.54	-15305.5	-34040	2679.77	223.427	644.43	0	-23.8633	-19.2296	-158.763	-8682.82	-6726	284.468	257.635	254.691	0	-36.8222	-4.7669	-603.303	-327139	141992	14211.7	232.429	541.868	0
455	2	-12.0351	10.8678	-418.065	-14588.8	-32557.3	2695.81	222.124	644.896	0	-19.7827	-16.2507	-147.393	-8034.57	-6322.47	106.716	257.105	254.511	0	-31.8178	-5.38287	-565.458	-307380	132285	12485.6	231.242	543.138	0
455	3	-11.1066	7.62358	-392.513	-13877.6	-31076.7	2690.12	220.826	645.356	0	-15.5067	-13.5685	-136.126	-7391.5	-5880.03	-21.8598	256.805	254.299	0	-26.6133	-5.9449	-528.639	-288213	122912	10761.1	230.091	544.658	0
455	4	-10.1199	4.73759	-367.942	-13174.1	-29599.1	2660.4	219.555	645.805	0	-11.1038	-11.2418	-125.012	-6759.12	-5404.4	-96.4685	256.769	254.068	0	-21.2237	-6.50417	-492.955	-269693	113902	9006.6	228.992	546.461	0
455	5	-9.03324	2.19223	-344.345	-12479.3	-28126	2605.26	218.32	646.241	0	-6.67217	-9.32014	-114.094	-6140.98	-4902.39	-116.191	257.032	253.824	0	-15.7054	-7.12792	-458.439	-251831	105257	7195.41	227.955	548.578	0
455	6	-7.8188	-0.0528635	-321.647	-11793.4	-26658.1	2524.94	217.12	646.666	0	-2.34276	-7.84067	-103.401	-5539.53	-4382.79	-84.2152	257.614	253.573	0	-10.1616	-7.89354	-425.048	-234597	96961.3	5310.69	226.971	551.038	0
455	7	-6.46034	-2.04744	-299.739	-11116.6	-25196	2421.09	215.94	647.088	0	1.72922	-6.82048	-92.9589	-4957.24	-3856.84	-7.27722	258.51	253.327	0	-4.73113	-8.86792	-392.698	-217932	88983.5	3348.4	226.017	553.877	0
455	8	-4.94728	-3.8294	-278.527	-10449.4	-23739.2	2296.02	214.769	647.517	0	5.38403	-6.24201	-82.8006	-4397.08	-3335.64	105.391	259.715	253.104	0	0.436749	-10.0714	-361.328	-201791	81302.5	1321.02	225.069	557.134	0
455	9	-3.27322	-5.40878	-257.985	-9792.65	-22286	2151.61	213.615	647.958	0	8.47802	-6.0417	-72.9794	-3862.64	-2827.97	242.414	261.25	252.928	0	5.2048	-11.4505	-330.965	-186172	73925.7	-740.058	224.119	560.852	0
456	0	-1.4404	-6.76142	-238.169	-9147.59	-20835.6	1988.56	212.518	648.408	0	10.899	-6.10909	-63.5574	-3357.22	-2341.27	389.719	263.163	252.822	0	9.45855	-12.8705	-301.727	-171117	66887.2	-2784.02	223.186	565.08	0
456	1	0.531617	-7.83559	-219.184	-8515.67	-19389.7	1806.63	211.537	648.852	0	12.5702	-6.29939	-54.5848	-2882.28	-1882.97	530.675	265.504	252.804	0	13.1018	-14.135	-273.769	-156696	60229.1	-4741.52	222.297	569.887	0
456	2	2.59714	-8.57397	-201.128	-7899.14	-17953.1	1605.6	210.738	649.274	0	13.4471	-6.45928	-46.0873	-2437.2	-1460.68	647.983	268.306	252.882	0	16.0442	-15.0332	-247.215	-142963	53980.5	-6530.07	221.47	575.377	0
456	3	4.68302	-8.93603	-184.042	-7300.86	-16532.1	1385.82	210.172	649.669	0	13.5195	-6.45501	-38.072	-2020.14	-1082.21	726.399	271.575	253.061	0	18.2025	-15.391	-222.114	-129940	48146.3	-8065.64	220.697	581.688	0
456	4	6.6966	-8.90904	-167.909	-6723.64	-15133.9	1148.34	209.869	650.043	0	12.8234	-6.19109	-30.5457	-1629.13	-755.193	754.771	275.277	253.334	0	19.52	-15.1001	-198.455	-117611	42710.4	-9276.53	219.936	588.983	0
456	5	8.53847	-8.51229	-152.651	-6169.58	-13765.4	894.931	209.825	650.416	0	11.453	-5.62484	-23.5408	-1263.8	-485.53	727.822	279.375	253.686	0	19.9915	-14.1371	-176.192	-105937	37647.2	-10117.5	219.117	597.41	0
456	6	10.119	-7.79557	-138.153	-5639.71	-12432.4	628.372	210.009	650.822	0	9.57736	-4.78621	-17.1565	-928.272	-275.452	649.385	283.945	254.106	0	19.6964	-12.5818	-155.309	-94876.4	32939.4	-10584.9	218.177	606.999	0
456	7	11.3739	-6.82946	-124.289	-5133.78	-11140.1	353.08	210.369	651.305	0	7.44836	-3.78346	-11.58	-632.526	-122.511	534.77	289.42	254.622	0	18.8223	-10.6129	-135.869	-84408.1	28594.7	-10723.8	217.107	617.496	0
456	8	12.2675	-5.69206	-110.959	-4649.49	-9892.03	75.9774	210.85	651.903	0	5.35051	-2.76338	-7.0139	-388.242	-20.0575	406.349	297.14	255.353	0	17.618	-8.45544	-117.973	-74531.3	24634.1	-10607.6	215.98	628.327	0
456	9	12.7886	-4.45722	-98.095	-4181.96	-8690.01	-193.204	211.412	652.632	0	3.50644	-1.84742	-3.5524	-201.503	41.2395	284.066	311.609	256.723	0	16.2951	-6.30464	-101.647	-65234.6	21063.3	-10302.9	214.914	638.795	0
457	0	12.9477	-3.18783	-85.6784	-3724.92	-7534.13	-442.684	212.065	653.476	0	2.02813	-1.10053	-1.13867	-70.1123	71.5656	179.892	362.85	261.574	0	14.9759	-4.28836	-86.817	-56492.4	17863.7	-9853.04	214.043	648.336	0
457	1	12.7662	-1.94028	-73.736	-3272.89	-6424.39	-659.471	212.873	654.387	0	0.936371	-0.539893	0.384861	13.7899	80.4692	98.5492	300	200	0	13.7026	-2.48017	-73.3512	-48280.2	15003.7	-9279.62	213.513	656.583	0
457	2	12.2583	-0.777256	-62.3091	-2822.67	-5362.87	-829.533	213.931	655.301	0	0.197024	-0.153185	1.21493	60.3854	75.9943	40.0315	300	200	0	12.4553	-0.930441	-61.0942	-40572.5	12443.5	-8585.58	213.464	663.367	0
457	3	11.4249	0.226522	-51.4274	-2374.11	-4355.55	-938.747	215.307	656.164	0	-0.251555	0.0874171	1.54734	79.9761	64.3611	1.61389	300	200	0	11.1733	0.313939	-49.88	-33340.3	10136.5	-7761.82	213.97	668.712	0
457	4	10.268	0.995218	-41.1312	-1931.13	-3413.15	-976.139	217.018	656.951	0	-0.479474	0.215329	1.55397	81.7047	49.9991	-20.6668	300	200	0	9.7885	1.21055	-39.5772	-26570.6	8040.17	-6801.21	215.023	672.828	0
457	5	8.81461	1.47444	-31.5216	-1502.63	-2551.07	-938.292	219.069	657.67	0	-0.553352	0.2632	1.37251	72.9573	35.7805	-31.0131	300	200	0	8.26125	1.73764	-30.1491	-20299.9	6132.9	-5714.25	216.572	676.085	0
457	6	7.14417	1.65615	-22.7958	-1102.66	-1789.2	-833.504	221.512	658.371	0	-0.529854	0.259343	1.10454	59.2296	23.3396	-33.2641	300	200	0	6.61431	1.91549	-21.6913	-14636	4424.03	-4544.09	218.591	678.981	0
457	7	5.40283	1.59073	-15.2339	-748.966	-1149.05	-683.425	224.573	659.164	0	-0.453172	0.226205	0.818785	44.2752	13.404	-30.5925	300	200	0	4.94966	1.81693	-14.4151	-9746.41	2951.31	-3374.03	221.219	682.174	0
457	8	3.76856	1.36779	-9.09595	-457.441	-645.609	-517.149	229.022	660.291	0	-0.355054	0.180183	0.556869	30.3984	6.0934	-25.409	300	200	0	3.41351	1.54798	-8.53908	-5789.9	1758.36	-2305.98	225.107	686.748	0
457	9	2.37963	1.07654	-4.48245	-235.289	-279.183	-359.891	237.716	662.491	0	-0.25631	0.132241	0.339887	18.7957	1.16369	-19.3994	300	200	0	2.12332	1.20878	-4.14257	-2824.79	862.831	-1416.97	232.887	695.9	0
458	0	1.29735	0.780736	-1.2955	-79.5106	-35.2211	-226.567	272.813	671.375	0	-0.168978	0.0889095	0.17461	9.88379	-1.80939	-13.6312	300	200	0	1.12837	0.869646	-1.12089	-783.215	245.074	-736.891	266.963	735.987	0
458	1	0.520411	0.517579	0.691304	19.5342	109.245	-122.9	300	610	0	-0.0986202	0.053396	0.0587659	3.58148	-3.30305	-8.68966	300	200	0	0.421791	0.570975	0.75007	483.971	-139.325	-258.024	0	0	0
458	2	0.0116655	0.304568	1.7512	74.1511	179.281	-48.6439	300	610	0	-0.0464098	0.0266113	-0.0148452	-0.46905	-3.76802	-4.81246	300	200	0	-0.0347443	0.331179	1.73635	1154.84	-343.725	48.0634	0	0	0
458	3	-0.282229	0.145785	2.1518	96.7126	198.173	-0.150553	300	610	0	-0.0108582	0.00803867	-0.0553981	-2.74198	-3.58611	-2.0095	300	200	0	-0.293088	0.153823	2.0964	1402.87	-420.264	218.319	0	0	0
458	4	-0.417556	0.037111	2.12557	98.1537	185.408	27.7487	300	610	0	0.0108769	-0.0035981	-0.0721092	-3.7219	-3.05397	-0.158347	300	200	0	-0.406679	0.0335129	2.05347	1378.22	-414.165	290.178	0	0	0
458	5	-0.445579	-0.0297957	1.85708	87.2799	155.964	40.4811	300	610	0	0.0220767	-0.00985969	-0.0731201	-3.84155	-2.38391	0.924854	300	200	0	-0.423502	-0.0396553	1.78396	1199.73	-361.279	296.897	0	0	0
458	6	-0.408567	-0.0647113	1.48129	70.6221	120.44	42.9752	300	610	0	0.0258839	-0.0122843	-0.0649835	-3.45234	-1.71443	1.43738	300	200	0	-0.382683	-0.0769956	1.41631	954.066	-287.799	265.363	0	0	0
458	7	-0.338575	-0.0770709	1.08863	52.6247	85.6558	39.2855	300	610	0	0.0249869	-0.0122137	-0.0525577	-2.81696	-1.12511	1.56068	300	200	0	-0.313588	-0.0892846	1.03607	699.074	-211.238	215.594	0	0	0
458	8	-0.257966	-0.0749883	0.733073	36.0029	55.4444	32.4803	300	610	0	0.0214921	-0.0107169	-0.0391473	-2.11579	-0.652139	1.4455	300	200	0	-0.236474	-0.0857053	0.693926	469.118	-142.035	161.275	0	0	0
458	9	-0.180864	-0.0648504	0.441246	22.1537	31.4639	24.6951	300	610	0	0.0169203	-0.00857866	-0.0267696	-1.4604	-0.302452	1.20694	300	200	0	-0.163944	-0.0734291	0.414476	280.975	-85.3121	110.817	0	0	0
459	0	-0.114971	-0.0512898	0.220852	11.5498	13.925	17.2748	300	610	0	0.0122745	-0.00632645	-0.0164614	-0.909465	-0.0653394	0.92588	300	200	0	-0.102697	-0.0576163	0.20439	139.302	-42.528	68.5932	0	0	0
459	1	-0.063378	-0.0373781	0.0678048	4.07609	2.18082	10.9489	300	610	0	0.0081399	-0.00427727	-0.00857212	-0.484273	0.078779	0.653897	300	200	0	-0.0552381	-0.0416554	0.0592327	41.2389	-12.8588	36.1387	0	0	0
459	2	-0.0261583	-0.0249231	-0.0282738	-0.706918	-4.83154	6.00638	300	610	0	0.00479225	-0.00258914	-0.00301414	-0.182071	0.152248	0.419559	300	200	0	-0.0213661	-0.0275123	-0.0312879	-20.0594	5.73265	13.1704	0	0	0
459	3	-0.0016401	-0.0147907	-0.0801433	-3.37263	-8.28727	2.44858	300	610	0	0.00229616	-0.00130985	0.00054079	0.0133879	0.176337	0.234804	300	200	0	0.000656058	-0.0161005	-0.0796025	-52.9113	15.7383	-1.60555	0	0	0
459	4	0.0126522	-0.00720159	-0.100411	-4.50319	-9.28609	0.111087	300	610	0	0.000587263	-0.000418155	0.00252023	0.124171	0.169163	0.100584	300	200	0	0.0132395	-0.00761975	-0.0978905	-65.4912	19.6147	-9.90957	0	0	0
459	5	0.0193612	-0.00197962	-0.100092	-4.61631	-8.75323	-1.2461	300	610	0	-0.000465283	0.00014438	0.00335783	0.173062	0.14487	0.0114224	300	200	0	0.0188959	-0.00183524	-0.0967342	-64.9159	19.5049	-13.5025	0	0	0
459	6	0.0209101	0.00125878	-0.0879753	-4.13097	-7.40326	-1.87785	300	610	0	-0.00101497	0.000450597	0.00343908	0.180538	0.113631	-0.0412032	300	200	0	0.0198952	0.00170938	-0.0845362	-56.8455	17.1163	-13.9584	0	0	0
459	7	0.0193077	0.00297062	-0.0705199	-3.35941	-5.74444	-2.01719	300	610	0	-0.00121001	0.000572934	0.00307576	0.163312	0.0821218	-0.0665479	300	200	0	0.0180977	0.00354356	-0.0674441	-45.428	13.7022	-12.5564	0	0	0
459	8	0.0160844	0.00360068	-0.0520761	-2.51527	-4.10581	-1.8568	300	610	0	-0.00117788	0.000574964	0.00250017	0.133937	0.0542149	-0.0731857	300	200	0	0.0149065	0.00417564	-0.049576	-33.4473	10.1057	-10.2532	0	0	0
459	9	0.0123135	0.00353364	-0.0352631	-1.73005	-2.67417	-1.54321	300	610	0	-0.00101897	0.000507581	0.00187115	0.101079	0.0317059	-0.0682765	300	200	0	0.0112946	0.00404122	-0.033392	-22.5713	6.83299	-7.70658	0	0	0
460	0	0.00867737	0.00307379	-0.0213922	-1.07232	-1.53221	-1.17892	300	610	0	-0.000806124	0.000408323	0.0012864	0.0701363	0.0149842	-0.0573137	300	200	0	0.00787124	0.00348212	-0.0201058	-13.627	4.13669	-5.32357	0	0	0
460	1	0.00555219	0.00244293	-0.0108666	-0.566311	-0.692968	-0.828916	300	610	0	-0.000587636	0.000302572	0.000796831	0.0439836	0.00358359	-0.0441774	300	200	0	0.00496455	0.0027455	-0.0100698	-6.8598	2.09325	-3.31875	0	0	0
460	2	0.0030934	0.00178896	-0.00351933	-0.207861	-0.127823	-0.528852	300	610	0	-0.000391955	0.000205696	0.000420349	0.0237032	-0.00339849	-0.0313576	300	200	0	0.00270145	0.00199466	-0.00309898	-2.15113	0.668802	-1.7704	0	0	0
460	3	0.00131091	0.00119967	0.00112459	0.0230117	0.212347	-0.293278	300	610	0	-0.000232717	0.000125473	0.000153774	0.00921691	-0.00700765	-0.0202482	300	200	0	0.00107819	0.00132514	0.00127836	0.812591	-0.229923	-0.669096	0	0	0
460	4	0.000129771	0.000717824	0.00366054	0.153009	0.382612	-0.122868	300	610	0	-0.000113417	6.4389e-05	-1.7827e-05	-0.00021088	-0.00824726	-0.0114468	300	200	0	1.6354e-05	0.000782212	0.00364271	2.41971	-0.719234	0.0438725	0	0	0
460	5	-0.000564799	0.000355204	0.00468215	0.209509	0.434888	-0.0102412	300	610	0	-3.13033e-05	2.1592e-05	-0.000114364	-0.00560626	-0.00797669	-0.00502164	300	200	0	-0.000596102	0.000376796	0.00456779	3.05523	-0.914813	0.448564	0	0	0
460	6	-0.000896805	0.000104366	0.0047113	0.217014	0.413095	0.0557345	300	610	0	1.96402e-05	-5.5885e-06	-0.000156233	-0.00803993	-0.00687011	-0.000728791	300	200	0	-0.000877165	9.87775e-05	0.00455507	3.05637	-0.918192	0.627762	0	0	0
460	7	-0.00098077	-5.22965e-05	0.00416636	0.195456	0.351314	0.0870223	300	610	0	4.65887e-05	-2.05497e-05	-0.000161679	-0.00848062	-0.00541479	0.00182628	300	200	0	-0.000934182	-7.28462e-05	0.00400468	2.69262	-0.810664	0.655947	0	0	0
460	8	-0.000912114	-0.000136135	0.00335631	0.159758	0.273908	0.0946361	300	610	0	5.65282e-05	-2.67016e-05	-0.000145534	-0.00772289	-0.00393247	0.00307758	300	200	0	-0.000855586	-0.000162836	0.00321077	2.16246	-0.652189	0.593947	0	0	0
460	9	-0.000763893	-0.000168107	0.00249041	0.120186	0.196746	0.0877306	300	610	0	5.55033e-05	-2.70551e-05	-0.0001189	-0.00636646	-0.00261136	0.0034301	300	200	0	-0.00070839	-0.000195162	0.00237151	1.59982	-0.483316	0.487486	0	0	0
461	0	-0.000587598	-0.000166447	0.00169564	0.0831052	0.128925	0.0733006	300	610	0	4.82967e-05	-2.40327e-05	-8.94106e-05	-0.00482755	-0.00154045	0.00322382	300	200	0	-0.000539301	-0.00019048	0.00160623	1.08559	-0.328599	0.368156	0	0	0
461	1	-0.000416181	-0.000145648	0.00103653	0.0518771	0.0745596	0.0562648	300	610	0	3.83951e-05	-1.94297e-05	-6.17959e-05	-0.00336718	-0.000741064	0.00272086	300	200	0	-0.000377785	-0.000165078	0.000974731	0.660509	-0.200467	0.255654	0	0	0
461	2	-0.000268005	-0.000116325	0.000533988	0.0277375	0.034413	0.0397619	300	610	0	2.81244e-05	-1.44667e-05	-3.85511e-05	-0.00212609	-0.000193105	0.00210729	300	200	0	-0.00023988	-0.000130791	0.000495437	0.337356	-0.102897	0.16049	0	0	0
461	3	-0.000150858	-8.55962e-05	0.000181387	0.0105513	0.00722778	0.0255329	300	610	0	1.88662e-05	-9.88841e-06	-2.05903e-05	-0.00115904	0.000144968	0.00150327	300	200	0	-0.000131992	-9.54846e-05	0.000160797	0.111337	-0.0345307	0.0866408	0	0	0
461	4	-6.55182e-05	-5.77237e-05	-4.29669e-05	-0.000587854	-0.00926413	0.0143077	300	610	0	1.12938e-05	-6.07717e-06	-7.80877e-06	-0.000464843	0.00032206	0.000976767	300	200	0	-5.42243e-05	-6.38009e-05	-5.07757e-05	-0.0318867	0.00889339	0.0338515	0	0	0
461	5	-8.64054e-06	-3.48163e-05	-0.000166837	-0.00692225	-0.0176417	0.00614798	300	610	0	5.59359e-06	-3.16134e-06	4.70967e-07	-1.02948e-05	0.000385482	0.000557596	300	200	0	-3.04695e-06	-3.79776e-05	-0.000166366	-0.110432	0.0327998	-0.000535693	0	0	0
461	6	2.50915e-05	-1.74946e-05	-0.000218165	-0.00973891	-0.020355	0.000723526	300	610	0	1.64933e-06	-1.10797e-06	5.17526e-06	0.000252276	0.000375987	0.000250113	300	200	0	2.67408e-05	-1.86026e-05	-0.00021299	-0.142425	0.0426343	-0.0202428	0	0	0
461	7	4.14942e-05	-5.44973e-06	-0.000221665	-0.0101972	-0.0194882	-0.00248153	300	610	0	-8.15069e-07	2.04718e-07	7.26298e-06	0.000373163	0.000325701	4.35058e-05	300	200	0	4.06791e-05	-5.24501e-06	-0.000214402	-0.143839	0.0432056	-0.02916	0	0	0
461	8	4.59778e-05	2.12524e-06	-0.00019725	-0.00924498	-0.0166664	-0.00402842	300	610	0	-2.1348e-06	9.35041e-07	7.59739e-06	0.000398177	0.000257957	-8.04703e-05	300	200	0	4.3843e-05	3.06028e-06	-0.000189652	-0.127503	0.0383828	-0.0308103	0	0	0
461	9	4.3074e-05	6.2271e-06	-0.000159695	-0.00759525	-0.0130569	-0.00443752	300	610	0	-2.63906e-06	1.24346e-06	6.88386e-06	0.000365087	0.000188253	-0.000142156	300	200	0	4.04349e-05	7.47056e-06	-0.000152811	-0.102909	0.0310338	-0.0280858	0	0	0
462	0	3.62689e-05	7.84304e-06	-0.000119063	-0.00574119	-0.00942492	-0.00414367	300	610	0	-2.61435e-06	1.27254e-06	5.65289e-06	0.000302534	0.000125732	-0.000160674	300	200	0	3.36546e-05	9.11558e-06	-0.00011341	-0.076499	0.0231084	-0.0231708	0	0	0
462	1	2.80322e-05	7.83704e-06	-8.15064e-05	-0.0039907	-0.00621302	-0.00348069	300	610	0	-2.28844e-06	1.13753e-06	4.27117e-06	0.000230499	7.47947e-05	-0.000152165	300	200	0	2.57437e-05	8.97458e-06	-7.72353e-05	-0.0521941	0.0157967	-0.0175824	0	0	0
462	2	1.99543e-05	6.89922e-06	-5.01956e-05	-0.00250846	-0.00362559	-0.00268452	300	610	0	-1.82822e-06	9.24291e-07	2.96752e-06	0.000161601	3.6591e-05	-0.00012913	300	200	0	1.81261e-05	7.82351e-06	-4.72281e-05	-0.0319971	0.00970937	-0.0122731	0	0	0
462	3	1.29309e-05	5.53746e-06	-2.62088e-05	-0.00135718	-0.00170568	-0.0019067	300	610	0	-1.34565e-06	6.91489e-07	1.86418e-06	0.000102722	1.02633e-05	-0.000100491	300	200	0	1.15852e-05	6.22895e-06	-2.43446e-05	-0.01657	0.00505188	-0.00775721	0	0	0
462	4	7.35105e-06	4.09431e-06	-9.29281e-06	-0.000533434	-0.000398463	-0.00123217	300	610	0	-9.07754e-07	4.75196e-07	1.00756e-06	5.66216e-05	-6.09759e-06	-7.20439e-05	300	200	0	6.4433e-06	4.5695e-06	-8.28526e-06	-0.00572458	0.00177174	-0.00423595	0	0	0
462	5	3.2665e-06	2.77642e-06	1.54099e-06	3.77644e-06	0.000400628	-0.000697437	300	610	0	-5.47761e-07	2.94183e-07	3.94916e-07	2.33657e-05	-1.47773e-05	-4.70987e-05	300	200	0	2.71874e-06	3.07061e-06	1.9359e-06	0.00119352	-0.000325419	-0.00170637	0	0	0
462	6	5.28632e-07	1.68768e-06	7.58617e-06	0.000312196	0.000812301	-0.000306842	300	610	0	-2.75476e-07	1.55035e-07	-4.40785e-09	1.45935e-06	-1.80059e-05	-2.71411e-05	300	200	0	2.53156e-07	1.84272e-06	7.58176e-06	0.00502879	-0.00149238	-4.85375e-05	0	0	0
462	7	-1.10853e-06	8.60497e-07	1.01574e-05	0.000452301	0.000952147	-4.56848e-05	300	610	0	-8.60814e-08	5.65479e-08	-2.33474e-07	-1.13097e-05	-1.77154e-05	-1.24305e-05	300	200	0	-1.19462e-06	9.17045e-07	9.92392e-06	0.00663432	-0.0019854	0.000910421	0	0	0
462	8	-1.91766e-06	2.82312e-07	1.04247e-05	0.000478929	0.000919031	0.000109914	300	610	0	3.30742e-08	-6.81938e-09	-3.3734e-07	-1.73029e-05	-1.54363e-05	-2.49061e-06	300	200	0	-1.88459e-06	2.75493e-07	1.00874e-05	0.00676645	-0.00203215	0.00135323	0	0	0
462	9	-2.15424e-06	-8.37743e-08	9.33551e-06	0.000437138	0.00079042	0.000186272	300	610	0	9.76397e-08	-4.24395e-08	-3.56838e-07	-1.86857e-05	-1.22855e-05	3.52128e-06	300	200	0	-2.0566e-06	-1.26214e-07	8.97867e-06	0.00603569	-0.00181675	0.00144648	0	0	0
463	0	-2.03342e-06	-2.84268e-07	7.59625e-06	0.000360993	0.000622237	0.000207965	300	610	0	1.23121e-07	-5.78594e-08	-3.25505e-07	-1.7253e-05	-9.00921e-06	6.558e-06	300	200	0	-1.91029e-06	-3.42128e-07	7.27075e-06	0.00489593	-0.0014763	0.00132764	0	0	0
463	1	-1.72152e-06	-3.65651e-07	5.6906e-06	0.000274173	0.000451353	0.000195643	300	610	0	1.23092e-07	-5.98269e-08	-2.68681e-07	-1.43723e-05	-6.05138e-06	7.52209e-06	300	200	0	-1.59842e-06	-4.25478e-07	5.42192e-06	0.00365691	-0.00110455	0.00110103	0	0	0
463	2	-1.33694e-06	-3.68847e-07	3.91648e-06	0.000191568	0.000299291	0.000165233	300	610	0	1.084e-07	-5.38252e-08	-2.03977e-07	-1.10024e-05	-3.6293e-06	7.17957e-06	300	200	0	-1.22854e-06	-4.22672e-07	3.7125e-06	0.00250853	-0.000759118	0.000839465	0	0	0
463	3	-9.56432e-07	-3.26709e-07	2.4295e-06	0.000121234	0.00017618	0.000128049	300	610	0	8.70283e-08	-4.39572e-08	-1.42456e-07	-7.75319e-06	-1.80402e-06	6.12666e-06	300	200	0	-8.69404e-07	-3.70666e-07	2.28705e-06	0.00154919	-0.000470007	0.000588994	0	0	0
463	4	-6.23627e-07	-2.6353e-07	1.28491e-06	6.63418e-05	8.43917e-05	9.14031e-05	300	610	0	6.4365e-08	-3.30428e-08	-9.01001e-08	-4.96065e-06	-5.39483e-07	4.79083e-06	300	200	0	-5.59262e-07	-2.96572e-07	1.19481e-06	0.000812918	-0.000247745	0.000374762	0	0	0
463	5	-3.57929e-07	-1.95785e-07	4.73626e-07	2.68716e-05	2.15564e-05	5.9436e-05	300	610	0	4.36607e-08	-2.2828e-08	-4.92558e-08	-2.76365e-06	2.51882e-07	3.45161e-06	300	200	0	-3.14268e-07	-2.18613e-07	4.2437e-07	0.000292675	-9.04179e-05	0.000206908	0	0	0
463	6	-1.62491e-07	-1.33493e-07	-4.92885e-08	9.74403e-07	-1.71409e-05	3.39703e-05	300	610	0	2.65513e-08	-1.42333e-08	-1.98998e-08	-1.17098e-06	6.76847e-07	2.2701e-06	300	200	0	-1.3594e-07	-1.47726e-07	-6.91882e-08	-4.13334e-05	1.08175e-05	8.57317e-05	0	0	0
463	7	-3.07508e-08	-8.17623e-08	-3.44062e-07	-1.40314e-05	-3.73464e-05	1.52786e-05	300	610	0	1.35487e-08	-7.59483e-09	-6.48965e-10	-1.15663e-07	8.40485e-07	1.32014e-06	300	200	0	-1.72021e-08	-8.93571e-08	-3.44711e-07	-0.000228444	6.77332e-05	5.8398e-06	0	0	0
463	8	4.86597e-08	-4.22715e-08	-4.72522e-07	-2.09861e-05	-4.45109e-05	2.71015e-06	300	610	0	4.45743e-09	-2.87253e-09	1.04967e-08	5.04883e-07	8.34361e-07	6.16564e-07	300	200	0	5.31171e-08	-4.51441e-08	-4.62025e-07	-0.000308787	9.23815e-05	-4.07904e-05	0	0	0
463	9	8.85154e-08	-1.45265e-08	-4.90044e-07	-2.24827e-05	-4.33233e-05	-4.83918e-06	300	610	0	-1.30102e-09	1.85039e-10	1.56534e-08	8.01472e-07	7.31364e-07	1.38533e-07	300	200	0	8.72144e-08	-1.43414e-08	-4.7439e-07	-0.000318166	9.55389e-05	-6.27373e-05	0	0	0
464	0	1.00877e-07	3.15753e-09	-4.41692e-07	-2.06626e-05	-3.74753e-05	-8.60273e-06	300	610	0	-4.45674e-09	1.92093e-09	1.6752e-08	8.7644e-07	5.84948e-07	-1.52828e-07	300	200	0	9.64205e-08	5.07846e-09	-4.2494e-07	-0.000285624	8.59636e-05	-6.78758e-05	0	0	0
464	1	9.59576e-08	1.29485e-08	-3.61232e-07	-1.71527e-05	-2.9645e-05	-9.74093e-06	300	610	0	-5.73977e-09	2.68996e-09	1.53864e-08	8.1505e-07	4.31026e-07	-3.02126e-07	300	200	0	9.02178e-08	1.56385e-08	-3.45845e-07	-0.000232861	7.02092e-05	-6.27377e-05	0	0	0
464	2	8.16885e-08	1.70341e-08	-2.71903e-07	-1.30896e-05	-2.16085e-05	-9.23397e-06	300	610	0	-5.79312e-09	2.81141e-09	1.27668e-08	6.82579e-07	2.91139e-07	-3.51944e-07	300	200	0	7.58954e-08	1.98455e-08	-2.59136e-07	-0.000174762	5.27805e-05	-5.23036e-05	0	0	0
464	3	6.37451e-08	1.73522e-08	-1.88126e-07	-9.19292e-06	-1.44116e-05	-7.84158e-06	300	610	0	-5.13311e-09	2.54604e-09	9.73852e-09	5.25034e-07	1.76e-07	-3.38626e-07	300	200	0	5.8612e-08	1.98982e-08	-1.78387e-07	-0.000120522	3.64671e-05	-4.00686e-05	0	0	0
464	4	4.58285e-08	1.54662e-08	-1.17528e-07	-5.85649e-06	-8.55557e-06	-6.1061e-06	300	610	0	-4.14164e-09	2.08992e-09	6.83634e-09	3.71856e-07	8.88168e-08	-2.90596e-07	300	200	0	4.16869e-08	1.75562e-08	-1.10692e-07	-7.49671e-05	2.27399e-05	-2.82569e-05	0	0	0
464	5	3.00635e-08	1.2538e-08	-6.29262e-08	-3.23997e-06	-4.16857e-06	-4.38029e-06	300	610	0	-3.07781e-09	1.5785e-09	4.35266e-09	2.39452e-07	2.81016e-08	-2.28335e-07	300	200	0	2.69857e-08	1.41165e-08	-5.85735e-08	-3.98374e-05	1.21363e-05	-1.80968e-05	0	0	0
464	6	1.7415e-08	9.35951e-09	-2.40301e-08	-1.34931e-06	-1.14927e-06	-2.86579e-06	300	610	0	-2.0992e-09	1.09626e-09	2.40572e-09	1.34777e-07	-1.01571e-08	-1.65315e-07	300	200	0	1.53158e-08	1.04558e-08	-2.16244e-08	-1.48899e-05	4.59275e-06	-1.00977e-05	0	0	0
464	7	8.06645e-09	6.41616e-09	1.19819e-09	-1.01399e-07	7.2371e-07	-1.65335e-06	300	610	0	-1.28628e-09	6.88294e-10	9.99501e-10	5.85254e-08	-3.0943e-08	-1.09371e-07	300	200	0	6.78017e-09	7.10446e-09	2.19769e-09	1.22893e-06	-2.91988e-07	-4.29467e-06	0	0	0
464	8	1.72976e-09	3.95892e-09	1.55604e-08	6.28177e-07	1.7143e-06	-7.59141e-07	300	610	0	-6.65526e-10	3.71672e-10	7.18287e-11	7.70673e-09	-3.92047e-08	-6.4167e-08	300	200	0	1.06423e-09	4.33059e-09	1.56322e-08	1.035e-05	-3.06566e-06	-4.46179e-07	0	0	0
464	9	-2.11976e-09	2.07412e-09	2.19628e-08	9.72753e-07	2.07945e-06	-1.54503e-07	300	610	0	-2.29277e-10	1.45317e-10	-4.70102e-10	-2.24304e-08	-3.92806e-08	-3.05262e-08	300	200	0	-2.34904e-09	2.21943e-09	2.14927e-08	1.43601e-05	-4.29488e-06	1.81971e-06	0	0	0
465	0	-4.08032e-09	7.43161e-10	2.30253e-08	1.05489e-06	2.04147e-06	2.11555e-07	300	610	0	4.888e-11	-2.15102e-12	-7.25637e-10	-3.70835e-08	-3.4641e-08	-7.54498e-09	300	200	0	-4.03144e-09	7.4101e-10	2.22997e-08	1.49537e-05	-4.48957e-06	2.90553e-06	0	0	0
465	1	-4.72107e-09	-1.10677e-10	2.0891e-08	9.76347e-07	1.77624e-06	3.96798e-07	300	610	0	2.02979e-10	-8.66818e-11	-7.86043e-10	-4.10871e-08	-2.78434e-08	6.56768e-09	300	200	0	-4.51809e-09	-1.97358e-10	2.0105e-08	1.35121e-05	-4.06623e-06	3.18341e-06	0	0	0
465	2	-4.5266e-09	-5.88396e-10	1.71732e-08	8.14782e-07	1.41197e-06	4.55996e-07	300	610	0	2.67378e-10	-1.24948e-10	-7.27058e-10	-3.84903e-08	-2.06155e-08	1.38987e-08	300	200	0	-4.25922e-09	-7.13345e-10	1.64461e-08	1.10723e-05	-3.33804e-06	2.96364e-06	0	0	0
465	3	-3.8751e-09	-7.9291e-10	1.29881e-08	6.24748e-07	1.03419e-06	4.35665e-07	300	610	0	2.72527e-10	-1.32053e-10	-6.06461e-10	-3.24083e-08	-1.40019e-08	1.64567e-08	300	200	0	-3.60257e-09	-9.24963e-10	1.23817e-08	8.34941e-06	-2.52139e-06	2.48394e-06	0	0	0
465	4	-3.03851e-09	-8.15961e-10	9.03342e-09	4.41002e-07	6.93689e-07	3.72034e-07	300	610	0	2.42995e-10	-1.20393e-10	-4.64818e-10	-2.50475e-08	-8.53e-09	1.59653e-08	300	200	0	-2.79552e-09	-9.36354e-10	8.5686e-09	5.78843e-06	-1.75124e-06	1.91199e-06	0	0	0
465	5	-2.19525e-09	-7.31931e-10	5.68264e-09	2.82779e-07	4.15209e-07	2.91093e-07	300	610	0	1.97044e-10	-9.93358e-11	-3.27962e-10	-1.78292e-08	-4.36696e-09	1.37793e-08	300	200	0	-1.99821e-09	-8.31267e-10	5.35468e-09	3.62587e-06	-1.09965e-06	1.35519e-06	0	0	0
465	6	-1.44869e-09	-5.96353e-10	3.07859e-09	1.58094e-07	2.05594e-07	2.09851e-07	300	610	0	1.47132e-10	-7.53855e-11	-2.10175e-10	-1.15533e-08	-1.45276e-09	1.08797e-08	300	200	0	-1.30155e-09	-6.71739e-10	2.86842e-09	1.9502e-06	-5.9391e-07	8.7348e-07	0	0	0
465	7	-8.46728e-10	-4.47303e-10	1.21435e-09	6.75571e-08	6.05632e-08	1.38121e-07	300	610	0	1.00893e-10	-5.26274e-11	-1.17396e-10	-6.5675e-09	3.95971e-10	7.91536e-09	300	200	0	-7.45834e-10	-4.9993e-10	1.09695e-09	7.54266e-07	-2.32326e-07	4.92382e-07	0	0	0
465	8	-3.9968e-10	-3.08276e-10	-2.28403e-12	7.44846e-09	-3.0043e-08	8.0412e-08	300	610	0	6.22794e-11	-3.32681e-11	-5.00553e-11	-2.91791e-09	1.41169e-09	5.26732e-09	300	200	0	-3.37401e-10	-3.41544e-10	-5.23393e-11	-2.32679e-08	3.26571e-09	2.14565e-07	0	0	0
465	9	-9.49975e-11	-1.91588e-10	-7.01515e-10	-2.79991e-08	-7.85553e-08	3.76452e-08	300	610	0	3.26529e-11	-1.8171e-11	-5.37001e-12	-4.7169e-10	1.82737e-09	3.11683e-09	300	200	0	-6.23446e-11	-2.09759e-10	-7.06885e-10	-4.67538e-07	1.3833e-07	2.92522e-08	0	0	0
466	0	9.15062e-11	-1.01656e-10	-1.0199e-09	-4.50416e-08	-9.70817e-08	8.56809e-09	300	610	0	1.17261e-11	-7.32452e-12	2.09621e-11	9.91006e-10	1.8485e-09	1.5088e-09	300	200	0	1.03232e-10	-1.08981e-10	-9.98939e-10	-6.67229e-07	1.99493e-07	-8.07813e-08	0	0	0
466	1	1.87827e-10	-3.78298e-11	-1.08136e-09	-4.94701e-08	-9.61589e-08	-9.17135e-09	300	610	0	-1.70388e-12	-2.15036e-13	3.36026e-11	1.71383e-09	1.64026e-09	4.04376e-10	300	200	0	1.86123e-10	-3.80448e-11	-1.04776e-09	-7.02491e-07	2.10875e-07	-1.34414e-07	0	0	0
466	2	2.20813e-10	3.37757e-12	-9.8777e-10	-4.61182e-08	-8.41638e-08	-1.82772e-08	300	610	0	-9.2223e-12	3.89821e-12	3.68639e-11	1.92509e-09	1.32497e-09	-2.78827e-10	300	200	0	2.11591e-10	7.27578e-12	-9.50906e-10	-6.39011e-07	1.92277e-07	-1.49225e-07	0	0	0
466	3	2.13452e-10	2.66671e-11	-8.16194e-10	-3.86925e-08	-6.72328e-08	-2.13335e-08	300	610	0	-1.24455e-11	5.79836e-12	3.4344e-11	1.81703e-09	9.85725e-10	-6.38393e-10	300	200	0	2.01006e-10	3.24655e-11	-7.8185e-10	-5.26327e-07	1.5866e-07	-1.39949e-07	0	0	0
466	4	1.83771e-10	3.68781e-11	-6.20235e-10	-2.981e-08	-4.94824e-08	-2.05473e-08	300	610	0	-1.28149e-11	6.19954e-12	2.88005e-11	1.53827e-09	6.73153e-10	-7.69013e-10	300	200	0	1.70956e-10	4.30776e-11	-5.91434e-10	-3.98787e-07	1.20415e-07	-1.1793e-07	0	0	0
466	5	1.44796e-10	3.83521e-11	-4.33621e-10	-2.11489e-08	-3.33773e-08	-1.76455e-08	300	610	0	-1.14994e-11	5.69106e-12	2.21795e-11	1.1946e-09	4.13182e-10	-7.52427e-10	300	200	0	1.33296e-10	4.40431e-11	-4.11441e-10	-2.77913e-07	8.407e-08	-9.12104e-08	0	0	0
466	6	1.05123e-10	3.4627e-11	-2.74628e-10	-1.36477e-08	-2.01382e-08	-1.38733e-08	300	610	0	-9.37202e-12	4.7202e-12	1.57284e-11	8.54573e-10	2.1445e-10	-6.53183e-10	300	200	0	9.57514e-11	3.93472e-11	-2.589e-10	-1.75282e-07	5.31501e-08	-6.49732e-08	0	0	0
466	7	6.97805e-11	2.83569e-11	-1.50472e-10	-7.70776e-09	-1.01254e-08	-1.00504e-08	300	610	0	-7.03151e-12	3.59923e-12	1.01441e-11	5.5719e-10	7.4621e-11	-5.18247e-10	300	200	0	6.2749e-11	3.19561e-11	-1.40328e-10	-9.5376e-08	2.90358e-08	-4.21416e-08	0	0	0
466	8	4.11405e-11	2.1371e-11	-6.11489e-11	-3.37361e-09	-3.16132e-09	-6.6542e-09	300	610	0	-4.84751e-12	2.52561e-12	5.72396e-12	3.19778e-10	-1.46706e-11	-3.78877e-10	300	200	0	3.6293e-11	2.38966e-11	-5.54249e-11	-3.80628e-08	1.17094e-08	-2.39903e-08	0	0	0
466	9	1.97689e-11	1.48065e-11	-2.50176e-12	-4.79459e-10	1.21959e-09	-3.90819e-09	300	610	0	-3.01386e-12	1.60721e-12	2.50017e-12	1.45153e-10	-6.42599e-11	-2.53575e-10	300	200	0	1.6755e-11	1.64137e-11	-1.59443e-15	-5.72489e-10	3.5157e-10	-1.06939e-08	0	0	0
467	0	5.1243e-12	9.26695e-12	3.15158e-11	1.2417e-09	3.593e-09	-1.86341e-09	300	610	0	-1.60028e-12	8.8756e-13	3.48563e-13	2.74454e-11	-8.51099e-11	-1.51299e-10	300	200	0	3.52402e-12	1.01545e-11	3.18643e-11	2.10509e-08	-6.22056e-09	-1.77412e-09	0	0	0
467	1	-3.90656e-12	4.97711e-12	4.73167e-11	2.08324e-09	4.52922e-09	-4.656e-10	300	610	0	-5.96744e-13	3.67975e-13	-9.30064e-13	-4.35027e-11	-8.69504e-11	-7.44573e-11	300	200	0	-4.50331e-12	5.34509e-12	4.63866e-11	3.09735e-08	-9.25757e-09	3.56582e-09	0	0	0
467	2	-8.63311e-12	1.91727e-12	5.07601e-11	2.31871e-09	4.5275e-09	3.93585e-10	300	610	0	5.13871e-14	2.53676e-14	-1.55433e-12	-7.91077e-11	-7.76419e-11	-2.13997e-11	300	200	0	-8.58172e-12	1.94263e-12	4.92058e-11	3.29857e-08	-9.89996e-09	6.21089e-09	0	0	0
467	3	-1.03214e-11	-7.05828e-14	4.66881e-11	2.17764e-09	3.98672e-09	8.40649e-10	300	610	0	4.17904e-13	-1.7464e-13	-1.72793e-12	-9.01473e-11	-6.30331e-11	1.16572e-11	300	200	0	-9.90345e-12	-2.45222e-13	4.49601e-11	3.02099e-08	-9.08899e-09	6.99119e-09	0	0	0
467	4	-1.00615e-11	-1.20508e-12	3.87804e-11	1.83691e-09	3.20048e-09	9.97463e-10	300	610	0	5.78809e-13	-2.68813e-13	-1.62173e-12	-8.57467e-11	-4.71187e-11	2.92735e-11	300	200	0	-9.48265e-12	-1.4739e-12	3.71587e-11	2.50121e-08	-7.53908e-09	6.60629e-09	0	0	0
467	5	-8.71245e-12	-1.71369e-12	2.96103e-11	1.422e-09	2.36686e-09	9.68701e-10	300	610	0	6.02313e-13	-2.90908e-13	-1.36732e-12	-7.29934e-11	-3.23509e-11	3.59119e-11	300	200	0	-8.11013e-12	-2.0046e-12	2.8243e-11	1.90416e-08	-5.74911e-09	5.59736e-09	0	0	0
467	6	-6.89809e-12	-1.8018e-12	2.08077e-11	1.01391e-09	1.60537e-09	8.3667e-10	300	610	0	5.44015e-13	-2.68929e-13	-1.05803e-12	-5.69582e-11	-2.00031e-11	3.5447e-11	300	200	0	-6.35407e-12	-2.07073e-12	1.97496e-11	1.33386e-08	-4.03453e-09	4.34993e-09	0	0	0
467	7	-5.0325e-12	-1.63764e-12	1.32658e-11	6.5839e-10	9.76156e-10	6.61007e-10	300	610	0	4.45637e-13	-2.24228e-13	-7.54058e-13	-4.09479e-11	-1.05189e-11	3.09536e-11	300	200	0	-4.58686e-12	-1.86187e-12	1.25117e-11	8.46938e-09	-2.56771e-09	3.1141e-09	0	0	0
467	8	-3.35987e-12	-1.34801e-12	7.34794e-12	3.75489e-10	4.98005e-10	4.81201e-10	300	610	0	3.35943e-13	-1.71794e-13	-4.89387e-13	-2.68608e-11	-3.81177e-12	2.46796e-11	300	200	0	-3.02393e-12	-1.5198e-12	6.85855e-12	4.66004e-09	-1.41822e-09	2.03227e-09	0	0	0
467	9	-1.99761e-12	-1.02077e-12	3.06941e-12	1.68067e-10	1.63717e-10	3.2045e-10	300	610	0	2.32822e-13	-1.21165e-13	-2.78866e-13	-1.55589e-11	4.98943e-13	1.813e-11	300	200	0	-1.76479e-12	-1.14193e-12	2.79055e-12	1.91426e-09	-5.88239e-10	1.16798e-09	0	0	0
468	0	-9.76216e-13	-7.10917e-13	2.43518e-13	2.87717e-11	-4.8002e-11	1.8982e-10	300	610	0	1.45774e-13	-7.76097e-14	-1.24579e-13	-7.20582e-12	2.91791e-12	1.22027e-11	300	200	0	-8.30442e-13	-7.88527e-13	1.18939e-13	1.07347e-10	-4.09046e-11	5.31801e-10	0	0	0
468	1	-2.72572e-13	-4.4801e-13	-1.41027e-12	-5.47467e-11	-1.64007e-10	9.20829e-11	300	610	0	7.83454e-14	-4.33146e-14	-2.10188e-14	-1.5441e-12	3.9608e-12	7.33993e-12	300	200	0	-1.94227e-13	-4.91325e-13	-1.43129e-12	-9.44341e-10	2.78663e-10	1.02625e-10	0	0	0
468	2	1.64486e-13	-2.43438e-13	-2.19297e-12	-9.62385e-11	-2.1115e-10	2.49103e-11	300	610	0	3.02367e-14	-1.84323e-14	4.10293e-14	1.8952e-12	4.08819e-12	3.66898e-12	300	200	0	1.94723e-13	-2.6187e-13	-2.15195e-12	-1.43642e-09	4.29175e-10	-1.56366e-10	0	0	0
468	3	3.96162e-13	-9.67945e-14	-2.38154e-12	-1.0862e-10	-2.13081e-10	-1.66806e-11	300	610	0	-1.02841e-15	-1.92865e-15	7.18123e-14	3.64668e-12	3.67402e-12	1.12092e-12	300	200	0	3.95134e-13	-9.87231e-14	-2.30972e-12	-1.54809e-09	4.64544e-10	-2.8663e-10	0	0	0
468	4	4.82133e-13	-9.41424e-16	-2.20601e-12	-1.02789e-10	-1.88787e-10	-3.86046e-11	300	610	0	-1.88817e-14	7.7901e-15	8.09491e-14	4.21892e-12	2.99785e-12	-4.77726e-13	300	200	0	4.63251e-13	6.84868e-15	-2.12506e-12	-1.42772e-09	4.29494e-10	-3.27352e-10	0	0	0
468	5	4.74079e-13	5.42816e-14	-1.84208e-12	-8.71811e-11	-1.5231e-10	-4.66072e-11	300	610	0	-2.68953e-14	1.24491e-14	7.65512e-14	4.04493e-12	2.25167e-12	-1.33991e-12	300	200	0	4.47183e-13	6.67308e-14	-1.76553e-12	-1.18829e-09	3.58135e-10	-3.11737e-10	0	0	0
468	6	4.12926e-13	7.95605e-14	-1.41322e-12	-6.78132e-11	-1.13179e-10	-4.56516e-11	300	610	0	-2.82962e-14	1.36436e-14	6.48958e-14	3.46263e-12	1.5542e-12	-1.67588e-12	300	200	0	3.8463e-13	9.32041e-14	-1.34832e-12	-9.08959e-10	2.74409e-10	-2.65592e-10	0	0	0
468	7	3.28535e-13	8.4609e-14	-9.98149e-13	-4.85926e-11	-7.71866e-11	-3.96593e-11	300	610	0	-2.5728e-14	1.27037e-14	5.04573e-14	2.71501e-12	9.67886e-13	-1.66924e-12	300	200	0	3.02807e-13	9.73127e-14	-9.47691e-13	-6.39986e-10	1.93554e-10	-2.07396e-10	0	0	0
468	8	2.40845e-13	7.74241e-14	-6.40501e-13	-3.17482e-11	-4.72902e-11	-3.14857e-11	300	610	0	-2.1184e-14	1.06487e-14	3.61401e-14	1.96147e-12	5.15389e-13	-1.4664e-12	300	200	0	2.19661e-13	8.80728e-14	-6.04361e-13	-4.09037e-10	1.2399e-10	-1.49209e-10	0	0	0
468	9	1.61713e-13	6.40623e-14	-3.58507e-13	-1.82783e-11	-2.4463e-11	-2.30323e-11	300	610	0	-1.60457e-14	8.19759e-15	2.35996e-14	1.29436e-12	1.93777e-13	-1.17495e-12	300	200	0	1.45667e-13	7.22599e-14	-3.34908e-13	-2.27485e-10	6.9211e-11	-9.79649e-11	0	0	0
469	0	9.69351e-14	4.8742e-14	-1.53632e-13	-8.35457e-12	-8.42192e-12	-1.54261e-11	300	610	0	-1.11784e-14	5.81096e-15	1.35757e-14	7.56485e-13	-1.42367e-14	-8.67296e-13	300	200	0	8.57567e-14	5.4553e-14	-1.40056e-13	-9.59797e-11	2.94643e-11	-5.68222e-11	0	0	0
469	1	4.81341e-14	3.41224e-14	-1.75213e-14	-1.65282e-12	1.80505e-12	-9.21364e-12	300	610	0	-7.04722e-15	3.74595e-15	6.19396e-15	3.57041e-13	-1.32137e-13	-5.87006e-13	300	200	0	4.10869e-14	3.78683e-14	-1.13273e-14	-8.92728e-12	3.09894e-12	-2.63925e-11	0	0	0
469	2	1.43371e-14	2.16485e-14	6.28245e-14	2.39742e-12	7.46985e-12	-4.5433e-12	300	610	0	-3.83178e-15	2.11206e-15	1.21131e-15	8.48124e-14	-1.8417e-13	-3.55868e-13	300	200	0	1.05053e-14	2.37606e-14	6.40358e-14	4.2188e-11	-1.24293e-11	-5.75028e-12	0	0	0
469	3	-6.80386e-15	1.18956e-14	1.01529e-13	4.44028e-12	9.83624e-12	-1.31641e-12	300	610	0	-1.52621e-15	9.20843e-16	-1.79789e-15	-8.18176e-14	-1.92129e-13	-1.80546e-13	300	200	0	-8.33006e-15	1.28165e-14	9.97313e-14	6.65468e-11	-1.98754e-11	6.80357e-12	0	0	0
469	4	-1.81477e-14	4.86993e-15	1.11678e-13	5.08543e-12	1.00241e-11	6.9584e-13	300	610	0	-1.86532e-17	1.26163e-16	-3.31368e-15	-1.67867e-13	-1.73798e-13	-5.82187e-14	300	200	0	-1.81663e-14	4.99609e-15	1.08364e-13	7.2618e-11	-2.17869e-11	1.32103e-11	0	0	0
469	5	-2.25062e-14	2.49878e-16	1.04198e-13	4.85005e-12	8.93695e-12	1.76983e-12	300	610	0	8.5034e-16	-3.45781e-16	-3.79011e-15	-1.97327e-13	-1.42538e-13	1.90546e-14	300	200	0	-2.16558e-14	-9.59034e-17	1.00408e-13	6.74507e-11	-2.02884e-11	1.53188e-11	0	0	0
469	6	-2.23288e-14	-2.43622e-15	8.74741e-14	4.13647e-12	7.24639e-12	2.17631e-12	300	610	0	1.24859e-15	-5.75901e-16	-3.61216e-15	-1.90739e-13	-1.07571e-13	6.12112e-14	300	200	0	-2.10802e-14	-3.01212e-15	8.3862e-14	5.6438e-11	-1.70079e-11	1.47047e-11	0	0	0
469	7	-1.95647e-14	-3.69013e-15	6.74298e-14	3.23302e-12	5.41046e-12	2.15055e-12	300	610	0	1.3287e-15	-6.39546e-16	-3.07918e-15	-1.6421e-13	-7.4641e-14	7.81513e-14	300	200	0	-1.8236e-14	-4.32968e-15	6.43506e-14	4.33773e-11	-1.3094e-11	1.25985e-11	0	0	0
469	8	-1.56428e-14	-3.97112e-15	4.7866e-14	2.32813e-12	3.70982e-12	1.87933e-12	300	610	0	1.21634e-15	-5.99889e-16	-2.40563e-15	-1.2938e-13	-4.6809e-14	7.85734e-14	300	200	0	-1.44265e-14	-4.57101e-15	4.54603e-14	3.06965e-11	-9.28262e-12	9.88546e-12	0	0	0
469	9	-1.15229e-14	-3.65921e-15	3.09109e-14	1.53029e-12	2.28973e-12	1.49934e-12	300	610	0	1.00672e-15	-5.05566e-16	-1.73156e-15	-9.39284e-14	-2.52262e-14	6.94482e-14	300	200	0	-1.05162e-14	-4.16478e-15	2.91793e-14	1.97458e-11	-5.98451e-12	7.147e-12	0	0	0
470	0	-7.78038e-15	-3.04361e-15	1.74772e-14	8.8912e-13	1.20026e-12	1.1021e-12	300	610	0	7.66178e-16	-3.91059e-16	-1.13756e-15	-6.2347e-14	-9.80947e-15	5.59216e-14	300	200	0	-7.0142e-15	-3.43467e-15	1.63396e-14	1.10955e-11	-3.37476e-12	4.72041e-12	0	0	0
470	1	-4.70097e-15	-2.3268e-15	7.66974e-15	4.14474e-13	4.30763e-13	7.42308e-13	300	610	0	5.36528e-16	-2.78599e-16	-6.60412e-16	-3.67559e-14	2.23903e-16	4.14773e-14	300	200	0	-4.16445e-15	-2.6054e-15	7.00933e-15	4.79912e-12	-1.47192e-12	2.76245e-12	0	0	0
470	2	-2.36999e-15	-1.63725e-15	1.11651e-15	9.21595e-14	-6.30176e-14	4.46944e-13	300	610	0	3.40523e-16	-1.80724e-16	-3.07337e-16	-1.76601e-14	5.96591e-15	2.82274e-14	300	200	0	-2.02947e-15	-1.81798e-15	8.09175e-16	6.06842e-13	-2.0239e-13	1.30737e-12	0	0	0
470	3	-7.47229e-16	-1.04559e-15	-2.78439e-15	-1.04143e-13	-3.39404e-13	2.23837e-13	300	610	0	1.87231e-16	-1.02904e-16	-6.76938e-17	-4.57536e-15	8.556e-15	1.72439e-14	300	200	0	-5.59999e-16	-1.1485e-15	-2.85208e-15	-1.87586e-12	5.51657e-13	3.14896e-13	0	0	0
470	4	2.74869e-16	-5.80759e-16	-4.69525e-15	-2.04591e-13	-4.57847e-13	6.88749e-14	300	610	0	7.67724e-17	-4.58923e-17	7.81601e-17	3.49321e-15	9.02508e-15	8.87302e-15	300	200	0	3.51641e-16	-6.26652e-16	-4.61709e-15	-3.07965e-12	9.19426e-13	-2.93272e-13	0	0	0
470	5	8.29755e-16	-2.44261e-16	-5.23411e-15	-2.37951e-13	-4.71359e-13	-2.84327e-14	300	610	0	4.11106e-18	-7.6419e-18	1.527e-16	7.71577e-15	8.21877e-15	3.00229e-15	300	200	0	8.33866e-16	-2.51903e-16	-5.08141e-15	-3.40459e-12	1.02126e-12	-6.07974e-13	0	0	0
470	6	1.04986e-15	-2.16684e-17	-4.91989e-15	-2.28762e-13	-4.2293e-13	-8.09899e-14	300	610	0	-3.81558e-17	1.52613e-17	1.77352e-16	9.22362e-15	6.77529e-15	-7.31041e-16	300	200	0	1.0117e-15	-6.40709e-18	-4.74254e-15	-3.18551e-12	9.58045e-13	-7.16426e-13	0	0	0
470	7	1.05124e-15	1.08895e-16	-4.15266e-15	-1.96205e-13	-3.44662e-13	-1.01552e-13	300	610	0	-5.7908e-17	2.661e-17	1.7038e-16	8.99087e-15	5.13758e-15	-2.79037e-15	300	200	0	9.93331e-16	1.35505e-16	-3.98228e-15	-2.67975e-12	8.07478e-13	-6.93365e-13	0	0	0
470	8	9.26699e-16	1.70979e-16	-3.21643e-15	-1.54093e-13	-2.58569e-13	-1.01266e-13	300	610	0	-6.23605e-17	2.99624e-17	1.46058e-16	7.78512e-15	3.58345e-15	-3.6417e-15	300	200	0	8.64338e-16	2.00942e-16	-3.07037e-15	-2.06947e-12	6.24638e-13	-5.97439e-13	0	0	0
470	9	7.44608e-16	1.8629e-16	-2.29467e-15	-1.11509e-13	-1.78242e-13	-8.90286e-14	300	610	0	-5.74856e-17	2.83176e-17	1.14661e-16	6.16369e-15	2.26266e-15	-3.69699e-15	300	200	0	6.87122e-16	2.14607e-16	-2.18001e-15	-1.47186e-12	4.45041e-13	-4.71057e-13	0	0	0
471	0	5.51139e-16	1.72882e-16	-1.49112e-15	-7.3731e-14	-1.10807e-13	-7.13781e-14	300	610	0	-4.7829e-17	2.39957e-17	8.29381e-17	4.49658e-15	1.2335e-15	-3.288e-15	300	200	0	5.0331e-16	1.96878e-16	-1.40818e-15	-9.52779e-13	2.88722e-13	-3.42232e-13	0	0	0
471	1	3.74194e-16	1.44562e-16	-8.51338e-16	-4.32197e-14	-5.88242e-14	-5.27199e-14	300	610	0	-3.65745e-17	1.865e-17	5.48109e-17	3.00196e-15	4.94726e-16	-2.66085e-15	300	200	0	3.37619e-16	1.63212e-16	-7.96527e-16	-5.40737e-13	1.64423e-13	-2.27361e-13	0	0	0
471	2	2.27846e-16	1.11043e-16	-3.81994e-16	-2.05243e-14	-2.19233e-14	-3.57068e-14	300	610	0	-2.57431e-17	1.33529e-17	3.21042e-17	1.78473e-15	1.09806e-17	-1.98302e-15	300	200	0	2.02103e-16	1.24396e-16	-3.4989e-16	-2.39364e-13	7.33537e-14	-1.34208e-13	0	0	0
471	3	1.16538e-16	7.85327e-17	-6.66007e-17	-5.02855e-15	1.9068e-15	-2.1668e-14	300	610	0	-1.64464e-17	8.71532e-18	1.52214e-17	8.72089e-16	-2.68459e-16	-1.35688e-15	300	200	0	1.00092e-16	8.7248e-17	-5.13793e-17	-3.75507e-14	1.22477e-14	-6.46493e-14	0	0	0
471	4	3.86471e-17	5.04776e-17	1.22675e-16	4.48028e-15	1.53806e-14	-1.10129e-14	300	610	0	-9.14038e-18	5.00986e-18	3.69982e-18	2.43392e-16	-3.97115e-16	-8.35103e-16	300	200	0	2.95067e-17	5.54875e-17	1.26375e-16	8.29591e-14	-2.43454e-14	-1.69484e-14	0	0	0
471	5	-1.07441e-17	2.83291e-17	2.16874e-16	9.41323e-15	2.12936e-14	-3.57379e-15	300	610	0	-3.85003e-18	2.2821e-18	-3.36564e-18	-1.47096e-16	-4.23741e-16	-4.35543e-16	300	200	0	-1.45941e-17	3.06112e-17	2.13508e-16	1.42356e-13	-4.24821e-14	1.24979e-14	0	0	0
471	6	-3.78606e-17	1.22173e-17	2.45177e-16	1.11271e-14	2.21546e-14	1.12943e-15	300	610	0	-3.49312e-19	4.41684e-19	-7.02666e-18	-3.54071e-16	-3.88528e-16	-1.53887e-16	300	200	0	-3.821e-17	1.2659e-17	2.3815e-16	1.59533e-13	-4.78449e-14	2.79381e-14	0	0	0
471	7	-4.89374e-17	1.49716e-18	2.32218e-16	1.07859e-14	2.00082e-14	3.6989e-15	300	610	0	1.70507e-18	-6.69123e-19	-8.29382e-18	-4.30857e-16	-3.21961e-16	2.63982e-17	300	200	0	-4.72323e-17	8.2804e-19	2.23924e-16	1.50389e-13	-4.52239e-14	3.34845e-14	0	0	0
471	8	-4.94714e-17	-4.84489e-18	1.97082e-16	9.30379e-15	1.63887e-14	4.73522e-15	300	610	0	2.68296e-18	-1.22801e-18	-8.03354e-18	-4.23636e-16	-2.45302e-16	1.26906e-16	300	200	0	-4.67885e-17	-6.0729e-18	1.89048e-16	1.27202e-13	-3.83252e-14	3.26812e-14	0	0	0
471	9	-4.38802e-17	-7.91363e-18	1.53383e-16	7.34239e-15	1.23537e-14	4.7665e-15	300	610	0	2.92532e-18	-1.40293e-18	-6.9261e-18	-3.68976e-16	-1.71981e-16	1.69563e-16	300	200	0	-4.09549e-17	-9.31656e-18	1.46456e-16	9.87043e-14	-2.97894e-14	2.8323e-14	0	0	0
472	0	-3.54339e-17	-8.73451e-18	1.09971e-16	5.33928e-15	8.56087e-15	4.21619e-15	300	610	0	2.71589e-18	-1.33624e-18	-5.4636e-18	-2.93559e-16	-1.0932e-16	1.73872e-16	300	200	0	-3.27181e-17	-1.00707e-17	1.04507e-16	7.05518e-14	-2.13301e-14	2.24404e-14	0	0	0
472	1	-2.63531e-17	-8.1651e-18	7.18998e-17	3.55102e-15	5.35953e-15	3.39712e-15	300	610	0	2.27168e-18	-1.13858e-18	-3.97134e-18	-2.15197e-16	-6.02595e-17	1.5562e-16	300	200	0	-2.40814e-17	-9.30367e-18	6.79284e-17	4.59538e-14	-1.39233e-14	1.63827e-14	0	0	0
472	2	-1.79901e-17	-6.86423e-18	4.14386e-17	2.09948e-15	2.87992e-15	2.52117e-15	300	610	0	1.74544e-18	-8.89187e-19	-2.63988e-18	-1.44487e-16	-2.48677e-17	1.26572e-16	300	200	0	-1.62447e-17	-7.75342e-18	3.87987e-17	2.63324e-14	-8.0048e-15	1.09466e-14	0	0	0
472	3	-1.1037e-17	-5.2979e-18	1.89843e-17	1.01461e-15	1.11091e-15	1.71695e-15	300	610	0	1.23478e-18	-6.39786e-19	-1.55962e-18	-8.6605e-17	-1.55425e-18	9.47804e-17	300	200	0	-9.80218e-18	-5.93769e-18	1.74247e-17	1.19115e-14	-3.64755e-15	6.51602e-15	0	0	0
472	4	-5.72333e-18	-3.7657e-18	3.81084e-18	2.69891e-16	-3.86324e-17	1.04987e-15	300	610	0	7.93952e-19	-4.20114e-19	-7.52572e-19	-4.30003e-17	1.20351e-17	6.52015e-17	300	200	0	-4.92938e-18	-4.18582e-18	3.05826e-18	2.20007e-15	-7.07466e-16	3.19177e-15	0	0	0
472	5	-1.98589e-18	-2.43579e-18	-5.36753e-18	-1.90462e-16	-6.94959e-16	5.41152e-16	300	610	0	4.45842e-19	-2.43725e-19	-1.98834e-19	-1.28031e-17	1.84135e-17	4.04214e-17	300	200	0	-1.54005e-18	-2.67952e-18	-5.56637e-18	-3.64584e-15	1.06729e-15	8.99944e-16	0	0	0
472	6	3.99721e-19	-1.38075e-18	-1.00047e-17	-4.32435e-16	-9.89458e-16	1.84148e-16	300	610	0	1.92539e-19	-1.13252e-19	1.43244e-19	6.08532e-18	1.98854e-17	2.13548e-17	300	200	0	5.92261e-19	-1.49401e-18	-9.86146e-18	-6.57228e-15	1.96044e-15	-5.25037e-16	0	0	0
472	7	1.72368e-18	-6.09536e-19	-1.1478e-17	-5.2e-16	-1.04081e-15	-4.30676e-17	300	610	0	2.39475e-20	-2.4734e-20	3.22844e-19	1.62197e-17	1.83608e-17	7.84644e-18	300	200	0	1.74762e-18	-6.3427e-19	-1.11552e-17	-7.47126e-15	2.24022e-15	-1.28173e-15	0	0	0
472	8	2.27938e-18	-9.34519e-20	-1.09567e-17	-5.08349e-16	-9.46248e-16	-1.68571e-16	300	610	0	-7.58399e-20	2.91086e-20	3.87614e-19	2.01127e-17	1.52952e-17	-8.55726e-19	300	200	0	2.20354e-18	-6.43433e-20	-1.0569e-17	-7.09737e-15	2.13399e-15	-1.56398e-15	0	0	0
472	9	2.32712e-18	2.14413e-19	-9.35059e-18	-4.41042e-16	-7.79061e-16	-2.20631e-16	300	610	0	-1.24171e-19	5.6595e-20	3.7864e-19	1.9953e-17	1.1709e-17	-5.75702e-18	300	200	0	2.20295e-18	2.71008e-19	-8.97195e-18	-6.03621e-15	1.81849e-15	-1.5398e-15	0	0	0
473	0	2.07712e-18	3.65857e-19	-7.31235e-18	-3.49761e-16	-5.90053e-16	-2.24258e-16	300	610	0	-1.37154e-19	6.56508e-20	3.28337e-19	1.74823e-17	8.25115e-18	-7.88865e-18	300	200	0	1.93997e-18	4.31508e-19	-6.98401e-18	-4.70643e-15	1.42028e-15	-1.34231e-15	0	0	0
473	1	1.68574e-18	4.09311e-19	-5.26865e-18	-2.55578e-16	-4.11034e-16	-1.99607e-16	300	610	0	-1.28267e-19	6.30302e-20	2.6027e-19	1.39775e-17	5.2793e-18	-8.1737e-18	300	200	0	1.55747e-18	4.72341e-19	-5.00838e-18	-3.38075e-15	1.022e-15	-1.06873e-15	0	0	0
473	2	1.25973e-18	3.85494e-19	-3.46546e-18	-1.70956e-16	-2.59101e-16	-1.61635e-16	300	610	0	-1.07865e-19	5.40087e-20	1.90103e-19	1.02959e-17	2.94121e-18	-7.36309e-18	300	200	0	1.15187e-18	4.39503e-19	-3.27536e-18	-2.21548e-15	6.71158e-16	-7.8401e-16	0	0	0
473	3	8.64604e-19	3.25841e-19	-2.01555e-18	-1.01921e-16	-1.40856e-16	-1.20532e-16	300	610	0	-8.32741e-20	4.23826e-20	1.27096e-19	6.95161e-18	1.24625e-18	-6.01916e-18	300	200	0	7.8133e-19	3.68223e-19	-1.88845e-18	-1.28136e-15	3.89422e-16	-5.26838e-16	0	0	0
473	4	5.34344e-19	2.52694e-19	-9.41615e-19	-5.00771e-17	-5.60767e-17	-8.25296e-17	300	610	0	-5.92073e-20	3.06451e-20	7.57169e-20	4.20002e-18	1.23147e-19	-4.52883e-18	300	200	0	4.75136e-19	2.83339e-19	-8.65898e-19	-5.91518e-16	1.81009e-16	-3.16165e-16	0	0	0
473	5	2.80753e-19	1.80511e-19	-2.11891e-19	-1.4299e-17	-6.47225e-19	-5.08404e-17	300	610	0	-3.83111e-20	2.02429e-20	3.71491e-20	2.11724e-18	-5.37264e-19	-3.13201e-18	300	200	0	2.42442e-19	2.00754e-19	-1.74742e-19	-1.24369e-16	3.96009e-17	-1.57343e-16	0	0	0
473	6	1.01477e-19	1.17488e-19	2.32927e-19	7.97639e-18	3.12992e-17	-2.65592e-17	300	610	0	-2.17292e-20	1.18487e-20	1.05453e-20	6.67313e-19	-8.52913e-19	-1.9555e-18	300	200	0	7.97483e-20	1.29336e-19	2.43473e-19	1.59047e-16	-4.64234e-17	-4.72692e-17	0	0	0
473	7	-1.36957e-20	6.7245e-20	4.60905e-19	1.98327e-17	4.59352e-17	-9.43218e-18	300	610	0	-9.60472e-21	5.6098e-21	-6.00783e-21	-2.45884e-19	-9.32707e-19	-1.04591e-18	300	200	0	-2.33004e-20	7.28548e-20	4.54897e-19	3.03034e-16	-9.03484e-17	2.16537e-17	0	0	0
473	8	-7.82818e-20	3.03406e-20	5.3703e-19	2.42849e-17	4.88735e-17	1.53959e-18	300	610	0	-1.48861e-21	1.3539e-21	-1.48088e-20	-7.41612e-19	-8.67383e-19	-3.98247e-19	300	200	0	-7.97704e-20	3.16944e-20	5.22221e-19	3.49691e-16	-1.04831e-16	5.86993e-17	0	0	0
473	9	-1.06083e-19	5.50494e-21	5.16771e-19	2.39494e-17	4.4736e-17	7.66426e-18	300	610	0	3.35524e-21	-1.25446e-21	-1.81033e-20	-9.38213e-19	-7.26411e-19	2.16098e-20	300	200	0	-1.02727e-19	4.25048e-21	4.98667e-19	3.34825e-16	-1.0066e-16	7.30003e-17	0	0	0
474	0	-1.09419e-19	-9.43065e-21	4.43511e-19	2.09011e-17	3.70234e-17	1.02719e-17	300	610	0	5.74018e-21	-2.60458e-21	-1.78392e-20	-9.3939e-19	-5.58752e-19	2.60431e-19	300	200	0	-1.03679e-19	-1.20352e-20	4.25671e-19	2.86358e-16	-8.62601e-17	7.25192e-17	0	0	0
474	1	-9.82917e-20	-1.68935e-20	3.48512e-19	1.66565e-17	2.8175e-17	1.05465e-17	300	610	0	6.42704e-21	-3.0703e-21	-1.55604e-20	-8.28068e-19	-3.95739e-19	3.66691e-19	300	200	0	-9.18646e-20	-1.99638e-20	3.32951e-19	2.2435e-16	-6.76967e-17	6.35965e-17	0	0	0
474	2	-8.01752e-20	-1.91702e-20	2.52341e-19	1.22302e-17	1.97284e-17	9.44694e-18	300	610	0	6.05568e-21	-2.97201e-21	-1.2395e-20	-6.65337e-19	-2.54833e-19	3.84067e-19	300	200	0	-7.41195e-20	-2.21422e-20	2.39946e-19	1.61951e-16	-4.89525e-17	5.08841e-17	0	0	0
474	3	-6.02002e-20	-1.81936e-20	1.66962e-19	8.22719e-18	1.25199e-17	7.68845e-18	300	610	0	5.12018e-21	-2.56116e-21	-9.0973e-21	-4.9245e-19	-1.43436e-19	3.48267e-19	300	200	0	-5.50801e-20	-2.07547e-20	1.57865e-19	1.06766e-16	-3.23391e-17	3.75084e-17	0	0	0
474	4	-4.15382e-20	-1.54629e-20	9.79671e-20	4.94475e-18	6.88267e-18	5.76075e-18	300	610	0	3.97186e-21	-2.01958e-21	-6.11664e-21	-3.34336e-19	-6.22872e-20	2.86161e-19	300	200	0	-3.75664e-20	-1.74825e-20	9.18505e-20	6.23079e-17	-1.89316e-17	2.53461e-17	0	0	0
474	5	-2.58561e-20	-1.20494e-20	4.66183e-20	2.46796e-18	2.82095e-18	3.96559e-18	300	610	0	2.83808e-21	-1.46742e-21	-3.67365e-21	-2.03566e-19	-8.20432e-21	2.16336e-19	300	200	0	-2.3018e-20	-1.35168e-20	4.29447e-20	2.9318e-17	-8.9658e-18	1.53315e-17	0	0	0
474	6	-1.37569e-20	-8.65018e-21	1.15372e-20	7.49686e-19	1.49337e-19	2.46066e-18	300	610	0	1.84785e-21	-9.75e-22	-1.83106e-21	-1.0411e-19	2.38689e-20	1.50397e-19	300	200	0	-1.19091e-20	-9.62518e-21	9.70616e-21	6.85506e-18	-2.16701e-18	7.74565e-18	0	0	0
474	7	-5.16031e-21	-5.66448e-21	-1.00083e-20	-3.27619e-19	-1.40452e-18	1.30203e-18	300	610	0	1.0582e-21	-5.75638e-22	-5.53349e-22	-3.45153e-20	3.94636e-20	9.45545e-20	300	200	0	-4.10211e-21	-6.24012e-21	-1.05616e-20	-6.87736e-18	2.00033e-18	2.4607e-18	0	0	0
474	8	3.97554e-22	-3.2725e-21	-2.12026e-20	-9.07957e-19	-2.13045e-18	4.80637e-19	300	610	0	4.78029e-22	-2.77394e-22	2.47245e-22	9.61352e-21	4.37248e-20	5.11744e-20	300	200	0	8.75582e-22	-3.54989e-21	-2.09554e-20	-1.39529e-17	4.15785e-18	-8.7127e-19	0	0	0
474	9	3.54566e-21	-1.50706e-21	-2.51109e-20	-1.13337e-18	-2.29383e-18	-4.89269e-20	300	610	0	8.74646e-23	-7.28457e-23	6.7807e-22	3.38393e-20	4.09617e-20	2.01317e-20	300	200	0	3.63312e-21	-1.57991e-21	-2.44329e-20	-1.63574e-17	4.9026e-18	-2.68311e-18	0	0	0
475	0	4.93293e-21	-3.12343e-22	-2.43642e-20	-1.12785e-18	-2.11428e-18	-3.47567e-19	300	610	0	-1.47519e-22	5.34446e-23	8.4493e-22	4.37334e-20	3.44893e-20	-1.16571e-22	300	200	0	4.78541e-21	-2.58898e-22	-2.35193e-20	-1.57897e-17	4.74629e-18	-3.40494e-18	0	0	0
475	1	5.14242e-21	4.11802e-22	-2.103e-20	-9.90204e-19	-1.75897e-18	-4.77832e-19	300	610	0	-2.65035e-22	1.19683e-22	8.40129e-22	4.42079e-20	2.66561e-20	-1.17444e-20	300	200	0	4.87738e-21	5.31486e-22	-2.01899e-20	-1.35808e-17	4.09054e-18	-3.414e-18	0	0	0
475	2	4.64976e-21	7.79053e-22	-1.66057e-20	-7.93008e-19	-1.34497e-18	-4.95758e-19	300	610	0	-3.01002e-22	1.43498e-22	7.37205e-22	3.92101e-20	1.89743e-20	-1.70297e-20	300	200	0	4.34875e-21	9.22551e-22	-1.58685e-20	-1.06916e-17	3.22582e-18	-3.01217e-18	0	0	0
475	3	3.81213e-21	8.97322e-22	-1.20822e-20	-5.85084e-19	-9.46591e-19	-4.46958e-19	300	610	0	-2.85794e-22	1.40082e-22	5.90135e-22	3.16617e-20	1.22954e-20	-1.8038e-20	300	200	0	3.52634e-21	1.0374e-21	-1.1492e-20	-7.75571e-18	2.34405e-18	-2.42202e-18	0	0	0
475	4	2.87604e-21	8.58337e-22	-8.04083e-21	-3.95781e-19	-6.04682e-19	-3.65612e-19	300	610	0	-2.42977e-22	1.21417e-22	4.35218e-22	2.35469e-20	6.98943e-21	-1.64672e-20	300	200	0	2.63306e-21	9.79754e-22	-7.60561e-21	-5.14307e-18	1.5576e-18	-1.79394e-18	0	0	0
475	5	1.99493e-21	7.33588e-22	-4.75859e-21	-2.39754e-19	-3.36008e-19	-2.75252e-19	300	610	0	-1.8939e-22	9.6209e-23	2.9426e-22	1.60739e-20	3.10545e-21	-1.36008e-20	300	200	0	1.80554e-21	8.29797e-22	-4.46433e-21	-3.02774e-18	9.1973e-19	-1.21895e-18	0	0	0
475	6	1.2505e-21	5.74401e-22	-2.30412e-21	-1.21461e-19	-1.41473e-19	-1.90482e-19	300	610	0	-1.36e-22	7.02453e-23	1.78132e-22	9.86088e-21	5.02108e-22	-1.03312e-20	300	200	0	1.11449e-21	6.44646e-22	-2.12599e-21	-1.45054e-18	4.4333e-19	-7.43021e-19	0	0	0
475	7	6.73389e-22	4.14393e-22	-6.18212e-22	-3.89675e-20	-1.2758e-20	-1.19033e-19	300	610	0	-8.90889e-23	4.69424e-23	9.01267e-23	5.11303e-21	-1.05455e-21	-7.21955e-21	300	200	0	5.843e-22	4.61335e-22	-5.28086e-22	-3.70795e-19	1.16567e-19	-3.80802e-19	0	0	0
475	8	2.61296e-22	2.7299e-22	4.2481e-22	1.31083e-20	6.27682e-20	-6.37622e-20	300	610	0	-5.14956e-23	2.79477e-23	2.87824e-23	1.77365e-21	-1.82383e-21	-4.56978e-21	300	200	0	2.098e-22	3.00938e-22	4.53592e-22	2.94217e-19	-8.52038e-20	-1.27142e-19	0	0	0
475	9	-6.79031e-24	1.59143e-22	9.73849e-22	4.14865e-20	9.87085e-20	-2.43818e-20	300	610	0	-2.37417e-23	1.36946e-23	-9.91908e-24	-3.57799e-22	-2.04868e-21	-2.50145e-21	300	200	0	-3.0532e-23	1.72838e-22	9.6393e-22	6.41489e-19	-1.91054e-19	3.38586e-20	0	0	0
476	0	-1.60117e-22	7.4713e-23	1.17341e-21	5.28563e-20	1.07604e-19	1.16691e-21	300	610	0	-4.95397e-24	3.86702e-24	-3.0988e-23	-1.54062e-21	-1.9337e-21	-1.01403e-21	300	200	0	-1.65071e-22	7.858e-23	1.14242e-21	7.64671e-19	-2.29134e-19	1.22389e-19	0	0	0
476	1	-2.29183e-22	1.7262e-23	1.14825e-21	5.30916e-20	9.98892e-20	1.5717e-20	300	610	0	6.43871e-24	-2.24441e-24	-3.9407e-23	-2.037e-21	-1.63705e-21	-3.79394e-23	300	200	0	-2.22744e-22	1.50176e-23	1.10884e-21	7.44327e-19	-2.23709e-19	1.58698e-19	0	0	0
476	2	-2.41568e-22	-1.78276e-23	9.96885e-22	4.68971e-20	8.35444e-20	2.22088e-20	300	610	0	1.22213e-23	-5.49059e-24	-3.95492e-23	-2.07954e-21	-1.27131e-21	5.2779e-22	300	200	0	-2.29347e-22	-2.33182e-23	9.57335e-22	6.43888e-19	-1.93919e-19	1.60653e-19	0	0	0
476	3	-2.19888e-22	-3.58769e-23	7.91003e-22	3.77442e-20	6.41863e-20	2.32934e-20	300	610	0	1.40889e-23	-6.70237e-24	-3.49158e-23	-1.85606e-21	-9.09459e-22	7.90131e-22	300	200	0	-2.05799e-22	-4.25793e-23	7.56087e-22	5.09373e-19	-1.53671e-19	1.42623e-19	0	0	0
476	4	-1.81206e-22	-4.19769e-23	5.78323e-22	2.79817e-20	4.54037e-20	2.11398e-20	300	610	0	1.34829e-23	-6.6e-24	-2.80889e-23	-1.50628e-21	-5.9298e-22	8.46761e-22	300	200	0	-1.67724e-22	-4.85769e-23	5.50234e-22	3.71303e-19	-1.12209e-19	1.15253e-19	0	0	0
476	5	-1.37362e-22	-4.04795e-23	3.87092e-22	1.90326e-20	2.91914e-20	1.73812e-20	300	610	0	1.1527e-23	-5.75425e-24	-2.08149e-23	-1.12559e-21	-3.40322e-22	7.78365e-22	300	200	0	-1.25835e-22	-4.62337e-23	3.66277e-22	2.47651e-19	-7.4992e-20	8.57751e-20	0	0	0
476	6	-9.57771e-23	-3.47923e-23	2.30992e-22	1.16181e-20	1.63898e-20	1.31479e-20	300	610	0	9.02817e-24	-4.58194e-24	-1.4151e-23	-7.72512e-22	-1.54482e-22	6.4624e-22	300	200	0	-8.67489e-23	-3.93743e-23	2.16841e-22	1.47031e-19	-4.46532e-20	5.86003e-20	0	0	0
476	7	-6.04485e-23	-2.73744e-23	1.13703e-22	5.97002e-21	7.07536e-21	9.14645e-21	300	610	0	6.51507e-24	-3.36163e-24	-8.63247e-24	-4.77407e-22	-2.9214e-23	4.93227e-22	300	200	0	-5.39334e-23	-3.0736e-23	1.0507e-22	7.16494e-20	-2.18861e-20	3.59894e-20	0	0	0
476	8	-3.29293e-23	-1.98457e-23	3.27106e-23	2.01085e-21	8.76478e-22	5.75529e-21	300	610	0	4.29339e-24	-2.25922e-24	-4.43037e-24	-2.50817e-22	4.62918e-23	3.46446e-22	300	200	0	-2.86359e-23	-2.21049e-23	2.82802e-23	1.97664e-20	-6.18677e-21	1.86985e-20	0	0	0
476	9	-1.31812e-23	-1.3151e-23	-1.77559e-23	-5.05228e-22	-2.79208e-21	3.11937e-21	300	610	0	2.50416e-24	-1.35604e-24	-1.48615e-24	-9.06349e-23	8.41848e-23	2.2075e-22	300	200	0	-1.0677e-23	-1.4507e-23	-1.9242e-23	-1.24205e-20	3.57721e-21	6.52769e-21	0	0	0
477	0	-2.55381e-25	-7.73391e-24	-4.46547e-23	-1.89161e-21	-4.56843e-21	1.23194e-21	300	610	0	1.17688e-24	-6.75076e-25	3.83819e-25	1.22679e-23	9.59345e-23	1.22162e-22	300	200	0	9.21495e-25	-8.40899e-24	-4.42709e-23	-2.94456e-20	8.76453e-21	-1.24819e-21	0	0	0
477	1	7.20676e-24	-3.69729e-24	-5.47962e-23	-2.46319e-21	-5.04508e-21	-1.24793e-25	300	610	0	2.73441e-25	-2.0307e-25	1.4132e-24	6.99693e-23	9.12522e-23	5.09133e-23	300	200	0	7.4802e-24	-3.90036e-24	-5.3383e-23	-3.57235e-20	1.0702e-20	-5.57013e-21	0	0	0
477	2	1.06379e-23	-9.35614e-25	-5.4094e-23	-2.49814e-21	-4.71762e-21	-7.08485e-22	300	610	0	-2.78591e-25	9.25214e-26	1.83655e-24	9.48027e-23	7.76806e-23	3.87893e-24	300	200	0	1.03593e-23	-8.43092e-25	-5.22575e-23	-3.50739e-20	1.05401e-20	-7.39093e-21	0	0	0
477	3	1.13423e-23	7.63762e-25	-4.72409e-23	-2.2204e-21	-3.9669e-21	-1.03129e-21	300	610	0	-5.62768e-25	2.51441e-25	1.861e-24	9.77778e-23	6.06161e-23	-2.3626e-23	300	200	0	1.07796e-23	1.0152e-24	-4.53799e-23	-3.05187e-20	9.19028e-21	-7.55662e-21	0	0	0
477	4	1.03951e-23	1.64976e-24	-3.76684e-23	-1.79598e-21	-3.06231e-21	-1.09393e-21	300	610	0	-6.59059e-25	3.12834e-25	1.65317e-24	8.78308e-23	4.35778e-23	-3.66232e-23	300	200	0	9.73599e-24	1.9626e-24	-3.60153e-23	-2.42611e-20	7.31852e-21	-6.75095e-21	0	0	0
477	5	8.61107e-24	1.96247e-24	-2.76737e-23	-1.33784e-21	-2.17711e-21	-9.99521e-22	300	610	0	-6.35846e-25	3.10835e-25	1.33659e-24	7.16401e-23	2.85861e-23	-3.97296e-23	300	200	0	7.97522e-24	2.27331e-24	-2.63371e-23	-1.77707e-20	5.36979e-21	-5.48284e-21	0	0	0
477	6	6.5587e-24	1.90829e-24	-1.86278e-23	-9.14922e-22	-1.4086e-21	-8.26073e-22	300	610	0	-5.46691e-25	2.72626e-25	9.95209e-25	5.379e-23	1.65584e-23	-3.67788e-23	300	200	0	6.01201e-24	2.18092e-24	-1.76326e-23	-1.19204e-20	3.60916e-21	-4.10005e-21	0	0	0
477	7	4.59673e-24	1.64963e-24	-1.1206e-23	-5.62685e-22	-7.98805e-22	-6.2786e-22	300	610	0	-4.30251e-25	2.18153e-25	6.8028e-25	3.71139e-23	7.66892e-24	-3.06973e-23	300	200	0	4.16648e-24	1.86778e-24	-1.05257e-23	-7.1355e-21	2.16658e-21	-2.81618e-21	0	0	0
477	8	2.92065e-24	1.30423e-24	-5.60273e-24	-2.9308e-22	-3.52963e-22	-4.3904e-22	300	610	0	-3.12008e-25	1.60825e-25	4.18105e-25	2.31011e-23	1.64356e-24	-2.35408e-23	300	200	0	2.60864e-24	1.46505e-24	-5.18462e-24	-3.5337e-21	1.07885e-21	-1.74226e-21	0	0	0
477	9	1.60877e-24	9.50143e-25	-1.71316e-24	-1.03127e-22	-5.45441e-23	-2.78134e-22	300	610	0	-2.06824e-25	1.0869e-25	2.17518e-25	1.22901e-23	-2.01668e-24	-1.66196e-23	300	200	0	1.40195e-24	1.05883e-24	-1.49564e-24	-1.04153e-21	3.24837e-22	-9.17088e-22	0	0	0
478	0	6.62697e-25	6.33281e-25	7.2741e-25	1.83814e-23	1.23535e-22	-1.5246e-22	300	610	0	-1.2169e-25	6.57561e-26	7.62569e-26	4.60909e-24	-3.8807e-24	-1.06587e-23	300	200	0	5.41006e-25	6.99038e-25	8.03667e-25	5.15516e-22	-1.47414e-22	-3.33314e-22	0	0	0
478	1	3.97404e-26	3.75598e-25	2.04389e-24	8.60515e-23	2.11194e-22	-6.20264e-23	300	610	0	-5.82338e-26	3.32315e-26	-1.40532e-26	-3.5666e-25	-4.48974e-24	-5.96072e-24	300	200	0	-1.84934e-26	4.0883e-25	2.02984e-24	1.34928e-21	-4.01359e-22	4.20669e-23	0	0	0
478	2	-3.23167e-25	1.82662e-25	2.55712e-24	1.14699e-22	2.36414e-22	-2.63647e-24	300	610	0	-1.48065e-26	1.05694e-26	-6.43015e-26	-3.1692e-24	-4.30462e-24	-2.54894e-24	300	200	0	-3.37974e-25	1.93232e-25	2.49282e-24	1.66779e-21	-4.99514e-22	2.52877e-22	0	0	0
478	3	-4.93292e-25	4.99555e-26	2.54733e-24	1.17495e-22	2.22727e-22	3.18242e-23	300	610	0	1.19274e-26	-3.72037e-27	-8.55255e-26	-4.40842e-24	-3.68496e-24	-2.83434e-25	300	200	0	-4.81364e-25	4.62352e-26	2.4618e-24	1.65207e-21	-4.96393e-22	3.43934e-22	0	0	0
478	4	-5.32292e-25	-3.23003e-26	2.23799e-24	1.05094e-22	1.88304e-22	4.78431e-23	300	610	0	2.58761e-26	-1.14927e-26	-8.75315e-26	-4.59532e-24	-2.88936e-24	1.05291e-24	300	200	0	-5.06416e-25	-4.3793e-26	2.15046e-24	1.44607e-21	-4.35416e-22	3.55281e-22	0	0	0
478	5	-4.91253e-25	-7.57424e-26	1.79332e-24	8.54344e-23	1.46061e-22	5.13492e-23	300	610	0	3.08108e-26	-1.45912e-26	-7.82489e-26	-4.15491e-24	-2.08745e-24	1.69571e-24	300	200	0	-4.60442e-25	-9.03336e-26	1.71507e-24	1.15522e-21	-3.48445e-22	3.19447e-22	0	0	0
478	6	-4.09088e-25	-9.16891e-26	1.32384e-24	6.39451e-23	1.0436e-22	4.72428e-23	300	610	0	2.99745e-26	-1.4633e-26	-6.35827e-26	-3.40633e-24	-1.37754e-24	1.86311e-24	300	200	0	-3.79113e-25	-1.06322e-25	1.26026e-24	8.50261e-22	-2.56898e-22	2.60758e-22	0	0	0
478	7	-3.13073e-25	-8.9926e-26	8.96079e-25	4.39659e-23	6.79411e-23	3.92494e-23	300	610	0	2.59199e-26	-1.29124e-26	-4.75698e-26	-2.56983e-24	-8.05169e-25	1.73723e-24	300	200	0	-2.87154e-25	-1.02838e-25	8.48509e-25	5.73554e-22	-1.73633e-22	1.95926e-22	0	0	0
478	8	-2.20544e-25	-7.81909e-26	5.43302e-25	2.7237e-23	3.89018e-23	2.9974e-23	300	610	0	2.04983e-26	-1.03837e-26	-3.26917e-26	-1.78251e-24	-3.8013e-25	1.45774e-24	300	200	0	-2.00045e-25	-8.85746e-26	5.1061e-25	3.46079e-22	-1.05059e-22	1.35291e-22	0	0	0
478	9	-1.41049e-25	-6.21214e-26	2.75697e-25	1.43713e-23	1.75675e-23	2.10675e-23	300	610	0	1.49372e-26	-7.69179e-27	-2.024e-26	-1.11735e-24	-9.04881e-26	1.12325e-24	300	200	0	-1.26112e-25	-6.98132e-26	2.55457e-25	1.7403e-22	-5.31067e-23	8.42994e-23	0	0	0
479	0	-7.85273e-26	-4.54758e-26	8.8967e-26	5.26076e-24	3.20677e-24	1.34349e-23	300	610	0	9.95869e-27	-5.22704e-27	-1.06679e-26	-6.01726e-25	8.67661e-26	7.97024e-25	300	200	0	-6.85686e-26	-5.07028e-26	7.8299e-26	5.43616e-23	-1.69049e-23	4.4931e-23	0	0	0
479	1	-3.3218e-26	-3.04834e-26	-2.9001e-26	-6.04606e-25	-5.43232e-24	7.44473e-24	300	610	0	5.90881e-27	-3.18677e-27	-3.89276e-27	-2.3356e-25	1.78267e-25	5.1445e-25	300	200	0	-2.73092e-26	-3.36702e-26	-3.28937e-26	-2.09235e-23	5.92491e-24	1.69393e-23	0	0	0
479	2	-3.207e-27	-1.82291e-26	-9.33693e-26	-3.90484e-24	-9.75175e-24	3.11309e-24	300	610	0	2.87565e-27	-1.63383e-27	4.66578e-28	5.93298e-27	2.09564e-25	2.90671e-25	300	200	0	-3.3135e-28	-1.98629e-26	-9.29027e-26	-6.17143e-23	1.83445e-23	-1.17399e-24	0	0	0
479	3	1.44301e-26	-9.01006e-27	-1.19246e-25	-5.33677e-24	-1.10726e-23	2.51445e-25	300	610	0	7.8872e-28	-5.46269e-28	2.91724e-27	1.42902e-25	2.02543e-25	1.27383e-25	300	200	0	1.52188e-26	-9.55633e-27	-1.16329e-25	-7.78093e-23	2.32981e-23	-1.14482e-23	0	0	0
479	4	2.285e-26	-2.63527e-27	-1.19907e-25	-5.52377e-24	-1.05118e-23	-1.42384e-24	300	610	0	-5.0527e-28	1.44014e-28	3.97844e-27	2.04617e-25	1.74384e-25	1.83497e-26	300	200	0	2.23448e-26	-2.49125e-27	-1.15928e-25	-7.77862e-23	2.33685e-23	-1.59903e-23	0	0	0
479	5	2.49668e-26	1.34414e-27	-1.0599e-25	-4.97267e-24	-8.93604e-24	-2.21729e-24	300	610	0	-1.18891e-27	5.2354e-28	4.11445e-27	2.15744e-25	1.37519e-25	-4.64866e-26	300	200	0	2.37779e-26	1.86768e-27	-1.01876e-25	-6.84985e-23	2.06229e-23	-1.66954e-23	0	0	0
479	6	2.32073e-26	3.47183e-27	-8.53516e-26	-4.06287e-24	-6.96443e-24	-2.40912e-24	300	610	0	-1.43986e-27	6.79108e-28	3.70262e-27	1.96517e-25	1.00178e-25	-7.81828e-26	300	200	0	2.17675e-26	4.15094e-27	-8.16489e-26	-5.4991e-23	1.65856e-23	-1.51105e-23	0	0	0
479	7	1.94292e-26	4.28111e-27	-6.33079e-26	-3.05524e-24	-5.00015e-24	-2.23219e-24	300	610	0	-1.4117e-27	6.87343e-28	3.02535e-27	1.62211e-25	6.71958e-26	-8.70564e-26	300	200	0	1.80175e-26	4.96845e-27	-6.02825e-26	-4.06673e-23	1.2287e-23	-1.23982e-23	0	0	0
479	8	1.49412e-26	4.23576e-27	-4.30839e-26	-2.11143e-24	-3.27411e-24	-1.86432e-24	300	610	0	-1.22589e-27	6.09901e-28	2.27677e-27	1.23428e-25	4.08765e-26	-8.1774e-26	300	200	0	1.37153e-26	4.84566e-27	-4.08072e-26	-2.75813e-23	8.35058e-24	-9.36136e-24	0	0	0
479	9	1.05806e-26	3.70428e-27	-2.63167e-26	-1.31676e-24	-1.89062e-24	-1.43053e-24	300	610	0	-9.70944e-28	4.92505e-28	1.57712e-27	8.68154e-26	2.17812e-26	-6.90251e-26	300	200	0	9.60964e-27	4.19678e-27	-2.47396e-26	-1.67663e-23	5.09177e-24	-6.50049e-24	0	0	0
480	0	6.81355e-27	2.95645e-27	-1.35352e-26	-7.02499e-25	-8.68849e-25	-1.01055e-24	300	610	0	-7.05894e-28	3.66292e-28	9.89729e-28	5.59436e-26	9.37077e-27	-5.35695e-26	300	200	0	6.10766e-27	3.32274e-27	-1.25455e-26	-8.54562e-24	2.61101e-24	-4.08238e-24	0	0	0
480	1	3.83743e-27	2.17317e-27	-4.56872e-27	-2.65143e-25	-1.76718e-25	-6.48578e-25	300	610	0	-4.65911e-28	2.50331e-28	5.37539e-28	3.21639e-26	2.48505e-27	-3.84941e-26	300	200	0	3.37152e-27	2.4235e-27	-4.03118e-27	-2.79606e-24	8.73289e-25	-2.20767e-24	0	0	0
480	2	1.67132e-27	1.46265e-27	1.13549e-27	1.8372e-26	2.43389e-25	-3.63116e-25	300	610	0	-2.68401e-28	1.5451e-28	2.17367e-28	1.53576e-26	-3.36129e-28	-2.55567e-26	300	200	0	1.40292e-27	1.61716e-27	1.35286e-27	8.47475e-25	-2.30144e-25	-8.69352e-25	0	0	0
480	3	2.29426e-28	8.78492e-28	4.28329e-27	1.79569e-25	4.56824e-25	-1.55676e-25	300	610	0	-1.18725e-28	8.22787e-29	1.11009e-29	4.52453e-27	-6.64623e-28	-1.55369e-26	300	200	0	1.10701e-28	9.6077e-28	4.2944e-27	2.84524e-24	-8.37473e-25	8.14024e-28	0	0	0
480	4	-6.24326e-28	4.36577e-28	5.58413e-27	2.51025e-25	5.25477e-25	-1.78298e-26	300	610	0	-1.50177e-29	3.29747e-29	-1.06151e-28	-1.78913e-27	-9.4785e-29	-8.54646e-27	300	200	0	-6.39343e-28	4.69552e-28	5.47798e-27	3.65686e-24	-1.08732e-24	4.98332e-25	0	0	0
480	5	-1.03894e-27	1.29301e-28	5.66437e-27	2.61991e-25	5.01733e-25	6.35565e-26	300	610	0	4.80907e-29	3.61817e-30	-1.60656e-28	-5.20481e-27	-2.15644e-28	-4.27558e-27	300	200	0	-9.90853e-28	1.3292e-28	5.50371e-27	3.6863e-24	-1.10204e-24	7.23294e-25	0	0	0
480	6	-1.15343e-27	-6.33943e-29	5.02741e-27	2.36255e-25	4.26128e-25	1.02758e-25	300	610	0	7.68423e-29	-9.83241e-30	-1.76832e-28	-7.33554e-27	-2.60535e-27	-2.16948e-27	300	200	0	-1.07659e-27	-7.32267e-29	4.85058e-27	3.25676e-24	-9.79975e-25	7.66844e-25	0	0	0
480	7	-1.08481e-27	-1.66183e-28	4.04548e-27	1.91586e-25	3.27434e-25	1.12999e-25	300	610	0	7.67151e-29	-1.17047e-29	-1.75601e-28	-9.6816e-27	-8.80866e-27	-1.54096e-27	300	200	0	-1.0081e-27	-1.77888e-28	3.86988e-27	2.60599e-24	-7.9395e-25	7.04485e-25	0	0	0
480	8	-9.23871e-28	-2.03281e-28	2.97078e-27	1.40142e-25	2.24175e-25	1.05321e-25	300	610	0	5.16444e-29	-6.22652e-30	-1.73726e-28	-1.35592e-26	-2.02588e-26	-1.6309e-27	300	200	0	-8.72227e-28	-2.09507e-28	2.79706e-27	1.89396e-24	-5.93334e-25	5.94071e-25	0	0	0
480	9	-7.35697e-28	-1.95608e-28	1.95664e-27	8.9432e-26	1.26833e-25	8.81943e-26	300	610	0	3.97723e-30	2.57305e-30	-1.83636e-28	-2.00263e-26	-3.81063e-26	-1.63322e-27	300	200	0	-7.31719e-28	-1.93035e-28	1.773e-27	1.21696e-24	-4.08051e-25	4.7663e-25	0	0	0
481	0	-5.62882e-28	-1.59612e-28	1.08218e-27	4.34876e-26	4.02785e-26	6.76018e-26	300	610	0	-6.49369e-29	1.07777e-29	-2.13323e-28	-2.97736e-26	-6.29219e-26	-7.02568e-28	300	200	0	-6.27819e-28	-1.48834e-28	8.68853e-28	6.24033e-25	-2.53164e-25	3.78594e-25	0	0	0
481	1	-4.2964e-28	-1.07255e-28	3.7643e-28	4.07251e-27	-3.38904e-26	4.73885e-26	300	610	0	-1.53584e-28	1.44148e-29	-2.6599e-28	-4.29562e-26	-9.42479e-26	2.03521e-27	300	200	0	-5.83224e-28	-9.284e-29	1.1044e-28	1.33084e-25	-1.33276e-25	3.14369e-25	0	0	0
481	2	-3.45779e-28	-4.67545e-29	-1.6041e-28	-2.82059e-26	-9.52227e-26	2.97235e-26	300	610	0	-2.58602e-28	9.30182e-30	-3.39285e-28	-5.89504e-26	-1.29991e-25	7.44934e-27	300	200	0	-6.04381e-28	-3.74526e-29	-4.99695e-28	-2.54661e-25	-4.62945e-26	2.88583e-25	0	0	0
481	3	-3.09874e-28	1.62221e-29	-5.3955e-28	-5.2929e-26	-1.42589e-25	1.55729e-26	300	610	0	-3.72626e-28	-8.99202e-30	-4.24024e-28	-7.60361e-26	-1.65672e-25	1.63256e-26	300	200	0	-6.825e-28	7.23011e-30	-9.63574e-28	-5.42548e-25	1.35716e-26	2.97616e-25	0	0	0
481	4	-3.11359e-28	7.71334e-29	-7.70177e-28	-6.90747e-26	-1.72678e-25	5.12438e-27	300	610	0	-4.81791e-28	-4.49645e-29	-5.02492e-28	-9.10221e-26	-1.93599e-25	2.92229e-26	300	200	0	-7.9315e-28	3.21689e-29	-1.27267e-27	-7.28859e-25	5.35952e-26	3.30285e-25	0	0	0
481	5	-3.31543e-28	1.31062e-28	-8.49978e-28	-7.44178e-26	-1.78866e-25	-1.8651e-27	300	610	0	-5.63076e-28	-1.02673e-28	-5.46571e-28	-9.88631e-26	-2.02083e-25	4.62466e-26	300	200	0	-8.94619e-28	2.83895e-29	-1.39655e-27	-7.99719e-25	8.0958e-26	3.67755e-25	0	0	0
481	6	-3.43809e-28	1.71271e-28	-7.59459e-28	-6.51593e-26	-1.50557e-25	-5.80801e-27	300	610	0	-5.81893e-28	-1.84793e-28	-5.16142e-28	-9.2352e-26	-1.74883e-25	6.67289e-26	300	200	0	-9.25702e-28	-1.35224e-29	-1.2756e-27	-7.24659e-25	1.01674e-25	3.82966e-25	0	0	0
481	7	-3.13438e-28	1.8795e-28	-4.6022e-28	-3.58406e-26	-7.31591e-26	-7.10839e-27	300	610	0	-4.90509e-28	-2.91162e-28	-3.58496e-28	-6.2015e-26	-9.12094e-26	8.88156e-26	300	200	0	-8.03948e-28	-1.03212e-28	-8.18716e-28	-4.55243e-25	1.19836e-25	3.40043e-25	0	0	0
481	8	-1.97741e-28	1.67349e-28	1.02335e-28	2.03598e-26	7.10361e-26	-6.05936e-27	300	610	0	-2.28164e-28	-4.16748e-28	-9.73561e-30	3.61075e-27	7.33576e-26	1.08983e-25	300	200	0	-4.25905e-28	-2.49399e-28	9.25995e-29	7.24767e-26	1.37057e-25	1.94359e-25	0	0	0
481	9	5.2668e-29	9.15298e-29	9.90927e-28	1.10817e-25	3.00719e-25	-2.80733e-27	300	610	0	2.75916e-28	-5.49083e-28	6.00538e-28	1.17085e-25	3.44491e-25	1.21535e-25	300	200	0	3.28584e-28	-4.57553e-28	1.59147e-27	9.30513e-25	1.51998e-25	-1.05849e-25	0	0	0
482	0	4.90397e-28	-6.09012e-29	2.26172e-27	2.4198e-25	6.31768e-25	2.62387e-27	300	610	0	1.09516e-27	-6.65311e-28	1.53973e-27	2.90286e-25	7.44732e-25	1.18177e-25	300	200	0	1.58555e-27	-7.26212e-28	3.80145e-27	2.185e-24	1.59959e-25	-6.15237e-25	0	0	0
482	1	1.16444e-27	-3.12652e-28	3.94164e-27	4.17053e-25	1.07137e-24	1.02529e-26	300	610	0	2.29227e-27	-7.29203e-28	2.85634e-27	5.3146e-25	1.28651e-24	8.78028e-26	300	200	0	3.4567e-27	-1.04186e-27	6.79797e-27	3.87417e-24	1.5257e-25	-1.38326e-24	0	0	0
482	2	2.10873e-27	-6.83698e-28	5.99665e-27	6.32717e-25	1.60976e-24	2.00062e-26	300	610	0	3.8982e-27	-6.88726e-28	4.55612e-27	8.40836e-25	1.9621e-24	1.67221e-26	300	200	0	6.00694e-27	-1.37242e-27	1.05528e-26	5.97686e-24	1.17693e-25	-2.44097e-24	0	0	0
482	3	3.3251e-27	-1.18481e-27	8.29063e-27	8.7484e-25	2.20945e-24	3.15308e-26	300	610	0	5.88221e-27	-4.75109e-28	6.56947e-27	1.20466e-24	2.73029e-24	-1.10425e-25	300	200	0	9.20731e-27	-1.65992e-27	1.48601e-26	8.37101e-24	3.97617e-26	-3.78162e-24	0	0	0
482	4	4.75986e-27	-1.80825e-27	1.05363e-26	1.11332e-24	2.79241e-24	4.3957e-26	300	610	0	8.11247e-27	-4.69529e-30	8.7103e-27	1.58772e-24	3.50025e-24	-3.08718e-25	300	200	0	1.28723e-26	-1.81294e-27	1.92466e-26	1.07832e-23	-9.91705e-26	-5.33465e-24	0	0	0
482	5	6.27442e-27	-2.51546e-27	1.22418e-26	1.29647e-24	3.22619e-24	5.56244e-26	300	610	0	1.03087e-26	8.14745e-28	1.06285e-26	1.92477e-24	4.11361e-24	-5.89628e-25	300	200	0	1.65831e-26	-1.70072e-27	2.28703e-26	1.27328e-23	-3.17279e-25	-6.93336e-24	0	0	0
482	6	7.61153e-27	-3.22218e-27	1.26617e-26	1.34576e-24	3.31113e-24	6.37952e-26	300	610	0	1.19905e-26	2.07124e-27	1.17613e-26	2.11191e-24	4.32739e-24	-9.5597e-25	300	200	0	1.9602e-26	-1.15093e-27	2.44231e-26	1.34784e-23	-6.29306e-25	-8.27858e-24	0	0	0
482	7	8.36101e-27	-3.78192e-27	1.07638e-26	1.15227e-24	2.77214e-24	6.43999e-26	300	610	0	1.24288e-26	3.82728e-27	1.12931e-26	1.99946e-24	3.80185e-24	-1.39493e-24	300	200	0	2.07898e-26	4.53676e-29	2.20569e-26	1.19785e-23	-1.04099e-24	-8.9029e-24	0	0	0
482	8	7.93174e-27	-3.97036e-27	5.23133e-27	5.76806e-25	1.25997e-24	5.18848e-26	300	610	0	1.06138e-26	6.08797e-27	8.137e-27	1.38928e-24	2.09943e-24	-1.86915e-24	300	200	0	1.85455e-26	2.11761e-27	1.33683e-26	6.88624e-24	-1.54128e-24	-8.14311e-24	0	0	0
482	9	5.5405e-27	-3.47429e-27	-5.47356e-27	-5.43599e-25	-1.63112e-24	1.92668e-26	300	610	0	5.25591e-27	8.75754e-27	9.60336e-28	3.99117e-26	-1.29692e-24	-2.30637e-24	300	200	0	1.07964e-26	5.28325e-27	-4.51322e-27	-3.39689e-24	-2.0923e-24	-5.13302e-24	0	0	0
483	0	2.32198e-28	-1.89078e-27	-2.29541e-26	-2.37943e-24	-6.32099e-24	-4.1472e-26	300	610	0	-5.15283e-27	1.15847e-26	-1.17211e-26	-2.31529e-24	-6.93518e-24	-2.58856e-24	300	200	0	-4.92064e-27	9.69389e-27	-3.46752e-26	-2.05756e-23	-2.61743e-24	1.16707e-24	0	0	0
483	1	-9.04917e-27	1.25556e-27	-4.85945e-26	-5.07888e-24	-1.31669e-23	-1.38478e-25	300	610	0	-2.2188e-26	1.40996e-26	-3.13472e-26	-5.93154e-24	-1.53036e-23	-2.54258e-24	300	200	0	-3.12372e-26	1.53551e-26	-7.99417e-26	-4.61855e-23	-2.98864e-24	1.18831e-23	0	0	0
483	2	-2.33162e-26	6.46752e-27	-8.31105e-26	-8.72067e-24	-2.23433e-23	-2.78423e-25	300	610	0	-4.72158e-26	1.55499e-26	-5.89821e-26	-1.09912e-23	-2.66851e-23	-1.93537e-24	300	200	0	-7.05321e-26	2.20174e-26	-1.42093e-25	-8.11489e-23	-3.0151e-24	2.80575e-23	0	0	0
483	3	-4.32963e-26	1.41913e-26	-1.25907e-25	-1.32463e-23	-3.36702e-23	-4.64027e-25	300	610	0	-8.09552e-26	1.48479e-26	-9.48163e-26	-1.75122e-23	-4.09472e-23	-4.77927e-25	300	200	0	-1.24251e-25	2.90392e-26	-2.20723e-25	-1.25131e-22	-2.43635e-24	5.03716e-23	0	0	0
483	4	-6.90695e-26	2.46823e-26	-1.74231e-25	-1.83706e-23	-4.63886e-23	-6.90559e-25	300	610	0	-1.2285e-25	1.0548e-26	-1.3748e-25	-2.52226e-23	-5.72618e-23	2.15607e-24	300	200	0	-1.91919e-25	3.52303e-26	-3.11711e-25	-1.75679e-22	-9.24876e-25	7.8737e-23	0	0	0
483	5	-9.95741e-26	3.78106e-26	-2.2215e-25	-2.34738e-23	-5.88899e-23	-9.41312e-25	300	610	0	-1.70242e-25	8.81889e-28	-1.83176e-25	-3.34027e-23	-7.37634e-23	6.29024e-24	300	200	0	-2.69816e-25	3.86925e-26	-4.05326e-25	-2.27166e-22	1.89556e-24	1.11745e-22	0	0	0
483	6	-1.31982e-25	5.28036e-26	-2.59426e-25	-2.7482e-23	-6.84214e-23	-1.18221e-24	300	610	0	-2.17367e-25	-1.6113e-26	-2.2467e-25	-4.07038e-23	-8.71683e-23	1.21763e-23	300	200	0	-3.49349e-25	3.66906e-26	-4.84096e-25	-2.69609e-22	6.40785e-24	1.45984e-22	0	0	0
483	7	-1.6098e-25	6.7931e-26	-2.70464e-25	-2.87545e-23	-7.08111e-23	-1.35601e-24	300	610	0	-2.54256e-25	-4.23306e-26	-2.5025e-25	-4.49618e-23	-9.24074e-23	1.98889e-23	300	200	0	-4.15236e-25	2.56004e-26	-5.20714e-25	-2.87521e-22	1.29271e-23	1.75262e-22	0	0	0
483	8	-1.78034e-25	8.01551e-26	-2.33578e-25	-2.5005e-23	-6.02835e-23	-1.3771e-24	300	610	0	-2.65693e-25	-7.91523e-26	-2.42847e-25	-4.30441e-23	-8.23575e-23	2.9179e-23	300	200	0	-4.43727e-25	1.00277e-27	-4.76425e-25	-2.59053e-22	2.15853e-23	1.89842e-22	0	0	0
483	9	-1.70778e-25	8.47947e-26	-1.20985e-25	-1.32984e-23	-2.94725e-23	-1.1282e-24	300	610	0	-2.30489e-25	-1.26782e-25	-1.79614e-25	-3.07828e-23	-4.77999e-23	3.92863e-23	300	200	0	-4.01267e-25	-4.19874e-26	-3.00599e-25	-1.5582e-22	3.21683e-23	1.75834e-22	0	0	0
484	0	-1.22744e-25	7.52807e-26	9.99324e-26	9.82016e-24	3.02281e-23	-4.6134e-25	300	610	0	-1.21464e-25	-1.83333e-25	-3.23887e-26	-3.07373e-24	2.22174e-23	4.8719e-23	300	200	0	-2.44208e-25	-1.08053e-25	6.75437e-26	5.60409e-23	4.39044e-23	1.15009e-22	0	0	0
484	1	-1.37467e-26	4.31226e-26	4.63447e-25	4.79934e-23	1.27796e-22	7.94178e-25	300	610	0	9.33476e-26	-2.43674e-25	2.30394e-25	4.57574e-23	1.3939e-22	5.50226e-23	300	200	0	7.96009e-26	-2.00552e-25	6.93841e-25	4.12906e-22	5.52125e-23	-1.46328e-23	0	0	0
484	2	1.78681e-25	-2.17513e-26	9.99596e-25	1.04435e-22	2.70992e-22	2.81318e-24	300	610	0	4.47608e-25	-2.98095e-25	6.3967e-25	1.212e-22	3.14281e-22	5.45764e-23	300	200	0	6.26289e-25	-3.19846e-25	1.63927e-24	9.4797e-22	6.34313e-23	-2.37081e-22	0	0	0
484	3	4.76313e-25	-1.30075e-25	1.72483e-24	1.80947e-22	4.63857e-22	5.74144e-24	300	610	0	9.70947e-25	-3.30932e-25	1.21887e-24	2.27282e-22	5.53293e-22	4.24831e-23	300	200	0	1.44726e-24	-4.61007e-25	2.9437e-24	1.68202e-21	6.45728e-23	-5.74818e-22	0	0	0
484	4	8.95208e-25	-2.91506e-25	2.62853e-24	2.765e-22	7.03113e-22	9.6439e-24	300	610	0	1.67984e-24	-3.19422e-25	1.97351e-24	3.64659e-22	8.54269e-22	1.264e-23	300	200	0	2.57505e-24	-6.10928e-25	4.60204e-24	2.60994e-21	5.31679e-23	-1.04304e-21	0	0	0
484	5	1.43815e-24	-5.11832e-25	3.65527e-24	3.85356e-22	9.73445e-22	1.44316e-23	300	610	0	2.56445e-24	-2.33165e-25	2.87679e-24	5.27977e-22	1.2006e-21	-4.18866e-23	300	200	0	4.0026e-24	-7.44997e-25	6.53206e-24	3.68264e-21	2.23062e-23	-1.64112e-21	0	0	0
484	6	2.08425e-24	-7.88903e-25	4.68306e-24	4.94778e-22	1.24177e-21	1.9766e-23	300	610	0	3.57127e-24	-3.47906e-26	3.85131e-24	7.02549e-22	1.55401e-21	-1.28038e-22	300	200	0	5.65552e-24	-8.23694e-25	8.53437e-24	4.78472e-21	-3.5996e-23	-2.34102e-21	0	0	0
484	7	2.77579e-24	-1.10722e-24	5.49957e-24	5.82493e-22	1.45096e-21	2.49453e-23	300	610	0	4.58184e-24	3.17453e-25	4.74764e-24	8.60493e-22	1.84644e-21	-2.51328e-22	300	200	0	7.35764e-24	-7.89763e-25	1.02472e-23	5.70935e-21	-1.29936e-22	-3.07291e-21	0	0	0
484	8	3.40298e-24	-1.43125e-24	5.7793e-24	6.14265e-22	1.51392e-21	2.87808e-23	300	610	0	5.3894e-24	8.64273e-25	5.3221e-24	9.56765e-22	1.97216e-21	-4.13646e-22	300	200	0	8.79238e-24	-5.66978e-25	1.11014e-23	6.13361e-21	-2.66378e-22	-3.70866e-21	0	0	0
484	9	3.78817e-24	-1.69805e-24	5.06739e-24	5.42148e-22	1.30949e-21	2.94835e-23	300	610	0	5.67638e-24	1.63612e-24	5.21764e-24	9.25809e-22	1.78187e-21	-6.10188e-22	300	200	0	9.46455e-24	-6.19225e-26	1.0285e-23	5.59962e-21	-4.48453e-22	-4.04534e-21	0	0	0
485	0	3.67259e-24	-1.80996e-24	2.77838e-24	3.04294e-22	6.82387e-22	2.4592e-23	300	610	0	4.99843e-24	2.63931e-24	3.95399e-24	6.79987e-22	1.0814e-21	-8.25496e-22	300	200	0	8.67102e-24	8.2935e-25	6.73237e-24	3.5097e-21	-6.72136e-22	-3.79207e-21	0	0	0
485	1	2.70999e-24	-1.62929e-24	-1.77899e-24	-1.72501e-22	-5.49823e-22	1.09847e-23	300	610	0	2.7828e-24	3.83683e-24	9.36231e-25	1.11427e-22	-3.61157e-22	-1.0288e-21	300	200	0	5.49279e-24	2.20754e-24	-8.42755e-25	-8.53047e-22	-9.21807e-22	-2.5652e-21	0	0	0
485	2	4.7381e-25	-9.77194e-25	-9.33661e-24	-9.66008e-22	-2.57896e-21	-1.49601e-23	300	610	0	-1.64787e-24	5.12403e-24	-4.50663e-24	-9.00561e-22	-2.79527e-21	-1.16906e-21	300	200	0	-1.17406e-24	4.14683e-24	-1.38432e-23	-8.26418e-21	-1.1649e-21	1.00582e-22	0	0	0
485	3	-3.51378e-24	3.59619e-25	-2.05453e-23	-2.14582e-21	-5.57341e-21	-5.6983e-23	300	610	0	-9.01231e-24	6.30027e-24	-1.30388e-23	-2.47394e-21	-6.44922e-21	-1.17059e-21	300	200	0	-1.25261e-23	6.65989e-24	-3.35841e-23	-1.94405e-20	-1.34615e-21	4.71627e-21	0	0	0
485	4	-9.72068e-24	2.61014e-24	-3.578e-23	-3.75288e-21	-9.62586e-21	-1.18256e-22	300	610	0	-1.99523e-23	7.03962e-24	-2.51747e-23	-4.69749e-21	-1.14671e-20	-9.30509e-22	300	200	0	-2.9673e-23	9.64976e-24	-6.09547e-23	-3.48479e-20	-1.38225e-21	1.17662e-20	0	0	0
485	5	-1.85005e-23	5.98316e-24	-5.48578e-23	-5.76977e-21	-1.46781e-20	-2.00305e-22	300	610	0	-3.48425e-23	6.86579e-24	-4.10622e-23	-7.59074e-21	-1.78167e-20	-3.19989e-22	300	200	0	-5.3343e-23	1.28489e-23	-9.59199e-23	-5.44194e-20	-1.15841e-21	2.15882e-20	0	0	0
485	6	-2.99346e-23	1.06091e-23	-7.66638e-23	-8.08126e-21	-2.04217e-20	-3.01474e-22	300	610	0	-5.35156e-23	5.13971e-24	-6.01799e-23	-1.10489e-20	-2.51659e-20	8.08229e-22	300	200	0	-8.34502e-23	1.57488e-23	-1.36844e-22	-7.71751e-20	-5.28863e-22	3.41946e-20	0	0	0
485	7	-4.36143e-23	1.64549e-23	-9.8693e-23	-1.04258e-20	-2.61765e-20	-4.14921e-22	300	610	0	-7.4896e-23	1.07178e-24	-8.09518e-23	-1.47723e-20	-3.27296e-20	2.60291e-21	300	200	0	-1.1851e-22	1.75267e-23	-1.79645e-22	-1.0075e-19	6.75758e-22	4.90299e-20	0	0	0
485	8	-5.8363e-23	2.32102e-23	-1.16542e-22	-1.23417e-20	-3.07577e-20	-5.26195e-22	300	610	0	-9.65517e-23	-6.22572e-24	-1.00293e-22	-1.81852e-20	-3.90981e-20	5.18462e-21	300	200	0	-1.54915e-22	1.69845e-23	-2.16836e-22	-1.20861e-19	2.63079e-21	6.46655e-20	0	0	0
485	9	-7.19127e-23	3.01465e-23	-1.23421e-22	-1.31147e-20	-3.23476e-20	-6.10617e-22	300	610	0	-1.14195e-22	-1.76271e-23	-1.13136e-22	-2.03502e-20	-4.20669e-20	8.5998e-21	300	200	0	-1.86108e-22	1.25194e-23	-2.36557e-22	-1.30778e-19	5.48561e-21	7.84508e-20	0	0	0
486	0	-8.0567e-23	3.59594e-23	-1.0979e-22	-1.17396e-20	-2.84051e-20	-6.3083e-22	300	610	0	-1.21202e-22	-3.3802e-23	-1.12013e-22	-1.98958e-20	-3.85074e-20	1.27565e-20	300	200	0	-2.01769e-22	2.15741e-24	-2.21803e-22	-1.20906e-19	9.31341e-21	8.61592e-20	0	0	0
486	1	-7.89126e-23	3.86129e-23	-6.33172e-23	-6.91352e-21	-1.56578e-20	-5.35173e-22	300	610	0	-1.08257e-22	-5.49253e-23	-8.68314e-23	-1.49797e-20	-2.43312e-20	1.73408e-20	300	200	0	-1.87169e-22	-1.63124e-23	-1.50149e-22	-7.86659e-20	1.40397e-20	8.16998e-20	0	0	0
486	2	-5.96713e-23	3.52211e-23	3.06426e-23	2.91394e-21	9.76035e-21	-2.57823e-22	300	610	0	-6.32912e-23	-8.0275e-23	-2.50281e-23	-3.32292e-21	5.37053e-21	2.17183e-20	300	200	0	-1.22962e-22	-4.50539e-23	5.61444e-24	1.11148e-20	1.93487e-20	5.7002e-20	0	0	0
486	3	-1.38315e-23	2.20181e-23	1.8771e-22	1.94024e-20	5.19455e-20	2.7803e-22	300	610	0	2.80403e-23	-1.07719e-22	8.76548e-23	1.76404e-20	5.59164e-20	2.48284e-20	300	200	0	1.42088e-23	-8.57008e-23	2.75365e-22	1.64964e-19	2.45703e-20	2.22539e-21	0	0	0
486	4	6.87647e-23	-5.51137e-24	4.2197e-22	4.4057e-20	1.14546e-19	1.15237e-21	300	610	0	1.81077e-22	-1.33114e-22	2.65465e-22	5.04435e-20	1.32235e-19	2.50892e-20	300	200	0	2.49841e-22	-1.38626e-22	6.87436e-22	3.98341e-19	2.85571e-20	-9.35079e-20	0	0	0
486	5	1.98163e-22	-5.22499e-23	7.41911e-22	7.78022e-20	1.99672e-19	2.43413e-21	300	610	0	4.097e-22	-1.4968e-22	5.19678e-22	9.70369e-20	2.37552e-19	2.03402e-20	300	200	0	6.07863e-22	-2.0193e-22	1.26159e-21	7.21648e-19	2.95695e-20	-2.40624e-19	0	0	0
486	6	3.82131e-22	-1.22706e-22	1.14453e-21	1.20361e-19	3.06324e-19	4.15872e-21	300	610	0	7.22382e-22	-1.47455e-22	8.54063e-22	1.57954e-19	3.71469e-19	7.86244e-21	300	200	0	1.10451e-21	-2.70161e-22	1.99859e-21	1.13432e-18	2.51985e-20	-4.46603e-19	0	0	0
486	7	6.2286e-22	-2.19805e-22	1.60746e-21	1.69424e-19	4.28302e-19	6.29588e-21	300	610	0	1.11643e-21	-1.13007e-22	1.25855e-21	2.31151e-19	5.27357e-19	-1.54702e-20	300	200	0	1.73929e-21	-3.32812e-22	2.86601e-21	1.61686e-18	1.23709e-20	-7.12248e-19	0	0	0
486	8	9.12397e-22	-3.43106e-22	2.07929e-21	2.19626e-19	5.5164e-19	8.70744e-21	300	610	0	1.57027e-21	-2.96597e-23	1.70108e-21	3.10528e-19	6.89134e-19	-5.28443e-20	300	200	0	2.48267e-21	-3.72765e-22	3.78037e-21	2.12085e-18	-1.25051e-20	-1.02658e-18	0	0	0
486	9	1.22678e-21	-4.86412e-22	2.46877e-21	2.61397e-19	6.51768e-19	1.10962e-20	300	610	0	2.03401e-21	1.21456e-22	2.11801e-21	3.84194e-19	8.27607e-19	-1.0689e-19	300	200	0	3.26079e-21	-3.64956e-22	4.58678e-21	2.55763e-18	-5.31783e-20	-1.36042e-18	0	0	0
487	0	1.51919e-21	-6.34796e-22	2.63424e-21	2.79845e-19	6.90764e-19	1.29499e-20	300	610	0	2.4188e-21	3.59101e-22	2.40398e-21	4.32652e-19	8.96832e-19	-1.78725e-19	300	200	0	3.93799e-21	-2.75695e-22	5.03822e-21	2.78694e-18	-1.12893e-19	-1.65895e-18	0	0	0
487	1	1.71274e-21	-7.61243e-22	2.37578e-21	2.539e-19	6.15349e-19	1.34887e-20	300	610	0	2.58648e-21	6.97968e-22	2.40286e-21	4.27216e-19	8.31262e-19	-2.66605e-19	300	200	0	4.29922e-21	-6.32751e-23	4.77864e-21	2.60788e-18	-1.93343e-19	-1.83417e-18	0	0	0
487	2	1.69422e-21	-8.23314e-22	1.4336e-21	1.56124e-19	3.56578e-19	1.16287e-20	300	610	0	2.34177e-21	1.14262e-21	1.90263e-21	3.29171e-19	5.44843e-19	-3.64168e-19	300	200	0	4.036e-21	3.19303e-22	3.33623e-21	1.75564e-18	-2.93176e-19	-1.75858e-18	0	0	0
487	3	1.31069e-21	-7.60545e-22	-5.02401e-22	-4.63088e-20	-1.67439e-19	5.98232e-21	300	610	0	1.43056e-21	1.67905e-21	6.3806e-22	9.0386e-20	-6.63018e-20	-4.58341e-19	300	200	0	2.74125e-21	9.185e-22	1.35659e-22	-9.06873e-20	-4.06018e-19	-1.26244e-18	0	0	0
487	4	3.71821e-22	-4.93662e-22	-3.76546e-21	-3.88794e-19	-1.04413e-18	-5.07891e-21	300	610	0	-4.50939e-22	2.26387e-21	-1.6937e-21	-3.43671e-19	-1.1155e-18	-5.2709e-19	300	200	0	-7.91185e-23	1.77021e-21	-5.45915e-21	-3.28316e-18	-5.18088e-19	-1.3773e-19	0	0	0
487	5	-1.33823e-21	7.2891e-23	-8.65999e-21	-9.03848e-19	-2.35242e-18	-2.32643e-20	300	610	0	-3.62988e-21	2.81159e-21	-5.39805e-21	-1.02735e-18	-2.70904e-18	-5.37364e-19	300	200	0	-4.96812e-21	2.88448e-21	-1.4058e-20	-8.15495e-18	-6.05574e-19	1.84701e-18	0	0	0
487	6	-4.03499e-21	1.04317e-21	-1.53772e-20	-1.61224e-18	-4.14009e-18	-5.00694e-20	300	610	0	-8.40624e-21	3.1812e-21	-1.07216e-20	-2.00342e-18	-4.91888e-18	-4.43801e-19	300	200	0	-1.24412e-20	4.22437e-21	-2.60987e-20	-1.49373e-17	-6.32162e-19	4.91603e-18	0	0	0
487	7	-7.88867e-21	2.51443e-21	-2.38715e-20	-2.51001e-18	-6.39083e-18	-8.63084e-20	300	610	0	-1.49705e-20	3.16438e-21	-1.77574e-20	-3.28564e-18	-7.7424e-18	-1.89041e-19	300	200	0	-2.28592e-20	5.67881e-21	-4.16289e-20	-2.36362e-17	-5.47319e-19	9.23448e-18	0	0	0
487	8	-1.29555e-20	4.55196e-21	-3.36954e-20	-3.551e-18	-8.98025e-18	-1.31441e-19	300	610	0	-2.32832e-20	2.47895e-21	-2.63124e-20	-4.83445e-18	-1.10478e-17	2.93259e-19	300	200	0	-3.62386e-20	7.03091e-21	-6.00077e-20	-3.38646e-17	-2.86255e-19	1.48306e-17	0	0	0
487	9	-1.90815e-20	7.15187e-21	-4.37946e-20	-4.62521e-18	-1.16218e-17	-1.82682e-19	300	610	0	-3.29131e-20	7.72749e-22	-3.57355e-20	-6.52576e-18	-1.45058e-17	1.0713e-18	300	200	0	-5.19946e-20	7.92462e-21	-7.95301e-20	-4.46324e-17	2.27164e-19	2.14883e-17	0	0	0
488	0	-2.57796e-20	1.01908e-20	-5.22784e-20	-5.53444e-18	-1.38062e-17	-2.33923e-19	300	610	0	-4.28372e-20	-2.35505e-21	-4.47148e-20	-8.1142e-18	-1.75123e-17	2.20238e-18	300	200	0	-6.86167e-20	7.83574e-21	-9.69931e-20	-5.41053e-17	1.07304e-18	2.86121e-17	0	0	0
488	1	-3.20835e-20	1.33631e-20	-5.61934e-20	-5.9682e-18	-1.47426e-17	-2.74537e-19	300	610	0	-5.1215e-20	-7.30681e-21	-5.10598e-20	-9.19432e-18	-1.911e-17	3.71294e-18	300	200	0	-8.32985e-20	6.05627e-21	-1.07253e-19	-5.93617e-17	2.32173e-18	3.50692e-17	0	0	0
488	2	-3.63949e-20	1.61096e-20	-5.135e-20	-5.48503e-18	-1.33141e-17	-2.88248e-19	300	610	0	-5.5166e-20	-1.44041e-20	-5.15075e-20	-9.16638e-18	-1.7926e-17	5.57029e-18	300	200	0	-9.15609e-20	1.70544e-21	-1.02858e-19	-5.61946e-17	4.01212e-18	3.90277e-17	0	0	0
488	3	-3.63464e-20	1.75459e-20	-3.22779e-20	-3.50726e-18	-8.06861e-18	-2.52321e-19	300	610	0	-5.05985e-20	-2.37614e-20	-4.16054e-20	-7.21699e-18	-1.21495e-17	7.64566e-18	300	200	0	-8.6945e-20	-6.21553e-21	-7.38833e-20	-3.90332e-17	6.1202e-18	3.78197e-17	0	0	0
488	4	-2.87252e-20	1.64056e-20	7.58713e-21	6.59926e-19	2.72782e-18	-1.37512e-19	300	610	0	-3.2162e-20	-3.5109e-20	-1.57553e-20	-2.3299e-18	4.16739e-19	9.66984e-18	300	200	0	-6.08872e-20	-1.87034e-20	-8.1682e-21	-1.09065e-18	8.5176e-18	2.78761e-17	0	0	0
488	5	-9.51313e-21	1.10204e-20	7.53502e-20	7.77097e-18	2.09402e-17	9.06876e-20	300	610	0	6.57361e-21	-4.75652e-20	3.24723e-20	6.65325e-18	2.21866e-17	1.11853e-17	300	200	0	-2.93952e-21	-3.65448e-20	1.07822e-19	6.51281e-17	1.09211e-17	4.8008e-18	0	0	0
488	6	2.58747e-20	-6.31268e-22	1.77584e-19	1.85276e-17	4.82742e-17	4.68785e-19	300	610	0	7.25824e-20	-5.93666e-20	1.0962e-19	2.08978e-17	5.54496e-17	1.15016e-17	300	200	0	9.84571e-20	-5.99979e-20	2.87204e-19	1.66796e-16	1.28368e-17	-3.6329e-17	0	0	0
488	7	8.20584e-20	-2.07658e-20	3.18572e-19	3.33944e-17	8.58053e-17	1.02919e-18	300	610	0	1.72339e-19	-6.7582e-20	2.21069e-19	4.13395e-17	1.01805e-16	9.66673e-18	300	200	0	2.54397e-19	-8.83478e-20	5.39641e-19	3.09036e-16	1.35068e-17	-1.00332e-16	0	0	0
488	8	1.62761e-19	-5.14792e-20	4.97729e-19	5.23271e-17	1.33289e-16	1.79048e-18	300	610	0	3.10106e-19	-6.78567e-20	3.69069e-19	6.83209e-17	1.61319e-16	4.47083e-18	300	200	0	4.72867e-19	-1.19336e-19	8.66798e-19	4.92348e-16	1.18713e-17	-1.90845e-16	0	0	0
488	9	2.69375e-19	-9.42233e-20	7.0612e-19	7.44054e-17	1.88237e-16	2.74328e-18	300	610	0	4.85416e-19	-5.42633e-20	5.4995e-19	1.01082e-16	2.31378e-16	-5.49336e-18	300	200	0	7.54791e-19	-1.48487e-19	1.25607e-18	7.09083e-16	6.56498e-18	-3.08698e-16	0	0	0
489	0	3.98947e-19	-1.49029e-19	9.22145e-19	9.73765e-17	2.44774e-16	3.8316e-18	300	610	0	6.8967e-19	-1.93682e-20	7.5051e-19	1.37101e-16	3.05251e-16	-2.16847e-17	300	200	0	1.08862e-18	-1.68397e-19	1.67266e-18	9.39005e-16	-4.0255e-18	-4.49664e-16	0	0	0
489	1	5.41581e-19	-2.13447e-19	1.10665e-18	1.17137e-16	2.92348e-16	4.92996e-18	300	610	0	9.01911e-19	4.53403e-20	9.43711e-19	1.71319e-16	3.70438e-16	-4.53494e-17	300	200	0	1.44349e-18	-1.68106e-19	2.05036e-18	1.14419e-15	-2.16105e-17	-6.01598e-16	0	0	0
489	2	6.77355e-19	-2.81226e-19	1.19808e-18	1.27216e-16	3.1447e-16	5.818e-18	300	610	0	1.08403e-18	1.48484e-19	1.08405e-18	1.95307e-16	4.07e-16	-7.71048e-17	300	200	0	1.76139e-18	-1.32742e-19	2.28213e-18	1.26379e-15	-4.77146e-17	-7.41102e-16	0	0	0
489	3	7.73044e-19	-3.40797e-19	1.10866e-18	1.18367e-16	2.87737e-16	6.1561e-18	300	610	0	1.176e-18	2.9709e-19	1.10334e-18	1.96529e-16	3.86193e-16	-1.16348e-16	300	200	0	1.94904e-18	-4.37072e-20	2.21199e-18	1.20975e-15	-8.32223e-17	-8.30061e-16	0	0	0
489	4	7.79171e-19	-3.73738e-19	7.23229e-19	7.84292e-17	1.81573e-16	5.46759e-18	300	610	0	1.0921e-18	4.9395e-19	9.08094e-19	1.57901e-16	2.69922e-16	-1.60475e-16	300	200	0	1.87127e-18	1.20212e-19	1.63132e-18	8.64889e-16	-1.27723e-16	-8.12657e-16	0	0	0
489	5	6.28255e-19	-3.5353e-19	-9.71108e-20	-7.29662e-18	-4.07268e-17	3.13629e-18	300	610	0	7.19699e-19	7.33917e-19	3.80204e-19	5.7974e-17	1.17206e-17	-2.03948e-16	300	200	0	1.34795e-18	3.80386e-19	2.83093e-19	8.57391e-17	-1.78636e-16	-6.13871e-16	0	0	0
489	6	2.35492e-19	-2.45074e-19	-1.50377e-18	-1.54885e-16	-4.18923e-16	-1.56884e-18	300	610	0	-7.72422e-20	9.99096e-19	-6.16784e-19	-1.27849e-16	-4.39793e-16	-2.37268e-16	300	200	0	1.58249e-19	7.54022e-19	-2.12056e-18	-1.2872e-15	-2.30145e-16	-1.40832e-16	0	0	0
489	7	-4.96466e-19	-5.6188e-21	-3.63852e-18	-3.79463e-16	-9.89841e-16	-9.42706e-18	300	610	0	-1.44733e-18	1.25314e-18	-2.22292e-18	-4.24536e-16	-1.1339e-15	-2.46019e-16	300	200	0	-1.94379e-18	1.24752e-18	-5.86144e-18	-3.4082e-15	-2.72011e-16	7.1112e-16	0	0	0
489	8	-1.66659e-18	4.12026e-19	-6.59692e-18	-6.91381e-16	-1.77757e-15	-2.11398e-17	300	610	0	-3.53016e-18	1.43513e-18	-4.55549e-18	-8.52522e-16	-2.10602e-15	-2.10224e-16	300	200	0	-5.19675e-18	1.84716e-18	-1.11524e-17	-6.39046e-15	-2.8842e-16	2.04544e-15	0	0	0
489	9	-3.35618e-18	1.05299e-18	-1.03744e-17	-1.09052e-15	-2.77904e-15	-3.71279e-17	300	610	0	-6.42075e-18	1.45407e-18	-7.66782e-18	-1.42013e-15	-3.36009e-15	-1.04373e-16	300	200	0	-9.77693e-18	2.50706e-18	-1.80423e-17	-1.02523e-14	-2.57152e-16	3.94203e-15	0	0	0
490	0	-5.59888e-18	1.94944e-18	-1.47933e-17	-1.5586e-15	-3.94459e-15	-5.72366e-17	300	610	0	-1.01168e-17	1.18548e-18	-1.1491e-17	-2.11286e-15	-4.84449e-15	1.01374e-16	300	200	0	-1.57157e-17	3.13493e-18	-2.62843e-17	-1.48431e-14	-1.49444e-16	6.4233e-15	0	0	0
490	1	-8.33854e-18	3.10438e-18	-1.94113e-17	-2.04953e-15	-5.15384e-15	-8.03423e-17	300	610	0	-1.44475e-17	4.72514e-19	-1.57577e-17	-2.87958e-15	-6.4217e-15	4.38205e-16	300	200	0	-2.2786e-17	3.57689e-18	-3.5169e-17	-1.97499e-14	6.88808e-17	9.40694e-15	0	0	0
490	2	-1.13744e-17	4.46939e-18	-2.3418e-17	-2.47838e-15	-6.18834e-15	-1.03869e-16	300	610	0	-1.89838e-17	-8.65524e-19	-1.99111e-17	-3.616e-15	-7.83326e-15	9.33177e-16	300	200	0	-3.03582e-17	3.60387e-18	-4.33291e-17	-2.41886e-14	4.34323e-16	1.26456e-14	0	0	0
490	3	-1.42961e-17	5.91673e-18	-2.55308e-17	-2.71034e-15	-6.70437e-15	-1.2325e-16	300	610	0	-2.29371e-17	-3.01326e-18	-2.30061e-17	-4.14701e-15	-8.66402e-15	1.60056e-15	300	200	0	-3.72332e-17	2.90347e-18	-4.85369e-17	-2.6893e-14	9.79865e-16	1.56564e-14	0	0	0
490	4	-1.64131e-17	7.20714e-18	-2.39112e-17	-2.55176e-15	-6.21163e-15	-1.31401e-16	300	610	0	-2.50566e-17	-6.12393e-18	-2.36185e-17	-4.21062e-15	-8.31232e-15	2.42943e-15	300	200	0	-4.14697e-17	1.08321e-18	-4.75298e-17	-2.60199e-14	1.72553e-15	1.76463e-14	0	0	0
490	5	-1.66916e-17	7.957e-18	-1.6136e-17	-1.74678e-15	-4.06654e-15	-1.1833e-16	300	610	0	-2.35472e-17	-1.02644e-17	-1.9786e-17	-3.44813e-15	-5.97692e-15	3.36728e-15	300	200	0	-4.02388e-17	-2.30736e-18	-3.59221e-17	-1.91058e-14	2.66462e-15	1.74481e-14	0	0	0
490	6	-1.37148e-17	7.6112e-18	7.33312e-19	1.55088e-17	5.07622e-16	-7.10586e-17	300	610	0	-1.60389e-17	-1.53372e-17	-9.01736e-18	-1.40692e-15	-6.75601e-16	4.30021e-15	300	200	0	-2.97537e-17	-7.72603e-18	-8.28405e-18	-3.11841e-15	3.74542e-15	1.34852e-14	0	0	0
490	7	-5.69334e-18	5.43146e-18	2.99217e-17	3.07741e-15	8.3581e-15	2.58953e-17	300	610	0	3.4588e-19	-2.098e-17	1.15823e-17	2.43506e-15	8.68495e-15	5.03111e-15	300	200	0	-5.34746e-18	-1.55485e-17	4.15039e-17	2.53348e-14	4.84855e-15	3.79622e-15	0	0	0
490	8	9.43882e-18	5.13999e-19	7.44836e-17	7.76475e-15	2.02791e-14	1.89155e-16	300	610	0	2.87719e-17	-2.64437e-17	4.5009e-17	8.61238e-15	2.31646e-14	5.25907e-15	300	200	0	3.82107e-17	-2.59297e-17	1.19493e-16	6.95693e-14	5.76178e-15	-1.38427e-14	0	0	0
490	9	3.38006e-17	-8.14542e-18	1.36544e-16	1.43072e-14	3.68078e-14	4.33885e-16	300	610	0	7.22463e-17	-3.04632e-17	9.3814e-17	1.75705e-14	4.35452e-14	4.56501e-15	300	200	0	1.06047e-16	-3.86086e-17	2.30358e-16	1.32079e-13	6.15536e-15	-4.16513e-14	0	0	0
491	0	6.91633e-17	-2.15175e-17	2.16169e-16	2.27195e-14	5.79231e-14	7.69566e-16	300	610	0	1.32879e-16	-3.11371e-17	1.59246e-16	2.95078e-14	6.99629e-14	2.41122e-15	300	200	0	2.02042e-16	-5.26546e-17	3.75415e-16	2.13412e-13	5.56348e-15	-8.1381e-14	0	0	0
491	1	1.16327e-16	-4.03132e-17	3.09834e-16	3.26396e-14	8.26373e-14	1.19383e-15	300	610	0	2.10782e-16	-2.58525e-17	2.40027e-16	4.4151e-14	1.01403e-13	-1.83482e-15	300	200	0	3.27109e-16	-6.61657e-17	5.49862e-16	3.10619e-13	3.38037e-15	-1.33606e-13	0	0	0
491	2	1.74235e-16	-6.46447e-17	4.08495e-16	4.31251e-14	1.08486e-13	1.68418e-15	300	610	0	3.02567e-16	-1.13002e-17	3.30756e-16	6.04642e-14	1.35058e-13	-8.83939e-15	300	200	0	4.76802e-16	-7.59449e-17	7.39251e-16	4.15277e-13	-1.11762e-15	-1.96736e-13	0	0	0
491	3	2.38824e-16	-9.35587e-17	4.95384e-16	5.24197e-14	1.30948e-13	2.18779e-15	300	610	0	3.99465e-16	1.63535e-17	4.19971e-16	7.62993e-14	1.65587e-13	-1.91893e-14	300	200	0	6.38289e-16	-7.72052e-17	9.15355e-16	5.11192e-13	-8.70914e-15	-2.65739e-13	0	0	0
491	4	3.01637e-16	-1.24447e-16	5.43784e-16	5.77154e-14	1.42861e-13	2.61004e-15	300	610	0	4.85163e-16	6.10599e-17	4.88053e-16	8.80191e-14	1.84349e-13	-3.32115e-14	300	200	0	7.868e-16	-6.33876e-17	1.03184e-15	5.72011e-13	-2.0107e-14	-3.30649e-13	0	0	0
491	5	3.48338e-16	-1.52365e-16	5.15203e-16	5.4958e-14	1.33957e-13	2.80322e-15	300	610	0	5.33609e-16	1.26155e-16	5.05261e-16	9.01509e-14	1.78754e-13	-5.0713e-14	300	200	0	8.81947e-16	-2.62104e-17	1.02046e-15	5.59177e-13	-3.57614e-14	-3.74981e-13	0	0	0
491	6	3.5733e-16	-1.69327e-16	3.58657e-16	3.87656e-14	9.06926e-14	2.55792e-15	300	610	0	5.07218e-16	2.13213e-16	4.30416e-16	7.51644e-14	1.31955e-13	-7.06369e-14	300	200	0	8.64548e-16	4.38861e-17	7.89073e-16	4.20901e-13	-5.55732e-14	-3.74328e-13	0	0	0
491	7	2.98872e-16	-1.63716e-16	1.20071e-17	2.564e-15	-3.36307e-15	1.60085e-15	300	610	0	3.56137e-16	3.20419e-16	2.10988e-16	3.35124e-14	2.31946e-14	-9.06424e-14	300	200	0	6.55009e-16	1.56703e-16	2.22995e-16	9.312e-14	-7.85073e-14	-2.9557e-13	0	0	0
491	8	1.35221e-16	-1.20007e-16	-5.93404e-16	-6.09324e-14	-1.66255e-13	-3.9572e-16	300	610	0	1.95154e-17	4.40435e-16	-2.14411e-16	-4.58814e-14	-1.70779e-13	-1.06641e-13	300	200	0	1.54737e-16	3.20428e-16	-8.07815e-16	-4.96292e-13	-1.02116e-13	-9.72969e-14	0	0	0
491	9	-1.77452e-16	-1.90998e-17	-1.52333e-15	-1.58735e-13	-4.15093e-13	-3.78625e-15	300	610	0	-5.70011e-16	5.57845e-16	-9.09836e-16	-1.74455e-13	-4.72739e-13	-1.12354e-13	300	200	0	-7.47463e-16	5.38746e-16	-2.43317e-15	-1.41853e-12	-1.22004e-13	2.67731e-13	0	0	0
492	0	-6.84481e-16	1.60366e-16	-2.82484e-15	-2.95925e-13	-7.61816e-13	-8.89818e-15	300	610	0	-1.47716e-15	6.46377e-16	-1.93071e-15	-3.61904e-13	-8.99902e-13	-9.89926e-14	300	200	0	-2.16164e-15	8.06743e-16	-4.75555e-15	-2.7284e-12	-1.31294e-13	8.47098e-13	0	0	0
492	1	-1.42441e-15	4.39253e-16	-4.50276e-15	-4.73171e-13	-1.20689e-12	-1.59441e-14	300	610	0	-2.74863e-15	6.66321e-16	-3.30592e-15	-6.12884e-13	-1.45625e-12	-5.52249e-14	300	200	0	-4.17304e-15	1.10557e-15	-7.80868e-15	-4.44086e-12	-1.20227e-13	1.67912e-12	0	0	0
492	2	-2.41597e-15	8.33229e-16	-6.48741e-15	-6.83332e-13	-1.73073e-12	-2.48926e-14	300	610	0	-4.3901e-15	5.62839e-16	-5.01226e-15	-9.22317e-13	-2.12191e-12	3.23511e-14	300	200	0	-6.80607e-15	1.39607e-15	-1.14997e-14	-6.49841e-12	-7.60468e-14	2.77804e-12	0	0	0
492	3	-3.63959e-15	1.34568e-15	-8.594e-15	-9.07161e-13	-2.28293e-12	-3.52947e-14	300	610	0	-6.33472e-15	2.6614e-16	-6.9407e-15	-1.26925e-12	-2.83968e-12	1.77961e-13	300	200	0	-9.97431e-15	1.61182e-15	-1.55347e-14	-8.72952e-12	1.65638e-14	4.11331e-12	0	0	0
492	4	-5.01307e-15	1.95793e-15	-1.04758e-14	-1.10835e-12	-2.76997e-12	-4.60679e-14	300	610	0	-8.40335e-15	-3.0509e-16	-8.85552e-15	-1.60946e-12	-3.49922e-12	3.94315e-13	300	200	0	-1.34164e-14	1.65284e-15	-1.93314e-14	-1.07998e-11	1.74205e-13	5.58274e-12	0	0	0
492	5	-6.3624e-15	2.61679e-15	-1.15766e-14	-1.22844e-12	-3.04267e-12	-5.52526e-14	300	610	0	-1.02587e-14	-1.23535e-15	-1.03496e-14	-1.86744e-12	-3.92072e-12	6.88847e-13	300	200	0	-1.66211e-14	1.38143e-15	-2.19262e-14	-1.21612e-11	4.12264e-13	6.98083e-12	0	0	0
492	6	-7.38992e-15	3.22009e-15	-1.10904e-14	-1.18257e-12	-2.88603e-12	-5.97699e-14	300	610	0	-1.13584e-14	-2.59717e-15	-1.08021e-14	-1.9289e-12	-3.84082e-12	1.05828e-12	300	200	0	-1.87483e-14	6.22928e-16	-2.18925e-14	-1.20071e-11	7.40823e-13	7.96491e-12	0	0	0
492	7	-7.64465e-15	3.60168e-15	-7.94517e-15	-8.57561e-13	-2.01512e-12	-5.52325e-14	300	610	0	-1.09157e-14	-4.42718e-15	-9.34906e-15	-1.63579e-12	-2.90539e-12	1.48137e-12	300	200	0	-1.85603e-14	-8.25498e-16	-1.72942e-14	-9.24935e-12	1.15866e-12	8.02486e-12	0	0	0
492	8	-6.50245e-15	3.5185e-15	-8.27113e-16	-1.14459e-13	-8.2498e-14	-3.58875e-14	300	610	0	-7.88218e-15	-6.69203e-15	-4.8832e-15	-7.86802e-13	-6.75935e-13	1.91006e-12	300	200	0	-1.43846e-14	-3.17353e-15	-5.71032e-15	-2.53477e-12	1.64512e-12	6.46504e-12	0	0	0
492	9	-3.16746e-15	2.64421e-15	1.17247e-14	1.20174e-12	3.29597e-12	5.20086e-15	300	610	0	-9.71574e-16	-9.24354e-15	3.89677e-15	8.52988e-13	3.34187e-12	2.25958e-12	300	200	0	-4.13904e-15	-6.59934e-15	1.56215e-14	9.66937e-12	2.15008e-12	2.41145e-12	0	0	0
493	0	3.28982e-15	5.75254e-16	3.11244e-14	3.24177e-12	8.48861e-12	7.55864e-14	300	610	0	1.12494e-14	-1.17645e-14	1.83595e-14	3.52816e-12	9.63696e-12	2.39895e-12	300	200	0	1.45392e-14	-1.11893e-14	4.9484e-14	2.88907e-11	2.58249e-12	-5.13891e-12	0	0	0
493	1	1.38386e-14	-3.14252e-15	5.84119e-14	6.11772e-12	1.57598e-11	1.82332e-13	300	610	0	3.01722e-14	-1.37097e-14	3.97071e-14	7.4494e-12	1.85875e-11	2.14388e-12	300	200	0	4.40109e-14	-1.68522e-14	9.8119e-14	5.63309e-11	2.79905e-12	-1.72055e-11	0	0	0
493	2	2.93163e-14	-8.9571e-15	9.37597e-14	9.85119e-12	2.51384e-11	3.30184e-13	300	610	0	5.68277e-14	-1.42499e-14	6.86027e-14	1.27248e-11	3.03005e-11	1.25569e-12	300	200	0	8.6144e-14	-2.3207e-14	1.62362e-13	9.2376e-11	2.59527e-12	-3.46247e-11	0	0	0
493	3	5.01571e-14	-1.72129e-14	1.35797e-13	1.43019e-11	3.62375e-11	5.1887e-13	300	610	0	9.14048e-14	-1.22346e-14	1.04634e-13	1.92615e-11	4.43895e-11	-5.49515e-13	300	200	0	1.41562e-13	-2.94475e-14	2.40431e-13	1.35913e-10	1.70269e-12	-5.77417e-11	0	0	0
493	4	7.60041e-14	-2.80026e-14	1.80752e-13	1.90773e-11	4.80275e-11	7.39451e-13	300	610	0	1.3259e-13	-6.1924e-15	1.45606e-13	2.66364e-11	5.96893e-11	-3.57532e-12	300	200	0	2.08594e-13	-3.4195e-14	3.26357e-13	1.83452e-10	-2.02834e-13	-8.59748e-11	0	0	0
493	5	1.05199e-13	-4.09622e-14	2.21459e-13	2.3427e-11	5.85744e-11	9.69767e-13	300	610	0	1.76727e-13	5.60081e-15	1.86672e-13	3.394e-11	7.39224e-11	-8.09663e-12	300	200	0	2.81926e-13	-3.53614e-14	4.08131e-13	2.28094e-10	-3.47503e-12	-1.17252e-10	0	0	0
493	6	1.34161e-13	-5.50084e-14	2.46337e-13	2.61344e-11	6.4772e-11	1.16925e-12	300	610	0	2.16848e-13	2.4951e-14	2.1939e-13	3.96049e-11	8.33487e-11	-1.42815e-11	300	200	0	3.51009e-13	-3.00573e-14	4.65726e-13	2.5844e-10	-8.44567e-12	-1.47338e-10	0	0	0
493	7	1.56715e-13	-6.80317e-14	2.38525e-13	2.54239e-11	6.212e-11	1.27375e-12	300	610	0	2.41662e-13	5.34325e-14	2.30801e-13	4.12452e-11	8.246e-11	-2.20772e-11	300	200	0	3.98377e-13	-1.45992e-14	4.69325e-13	2.57628e-10	-1.53397e-11	-1.69112e-10	0	0	0
493	8	1.63446e-13	-7.65755e-14	1.75476e-13	1.89161e-11	4.46258e-11	1.19138e-12	300	610	0	2.34707e-13	9.18896e-14	2.02787e-13	3.55453e-11	6.38149e-11	-3.1058e-11	300	200	0	3.98153e-13	1.53141e-14	3.78262e-13	2.02794e-10	-2.41493e-11	-1.71916e-10	0	0	0
493	9	1.41258e-13	-7.55563e-14	2.94283e-14	3.67478e-12	4.94474e-12	8.01049e-13	300	610	0	1.73942e-13	1.39722e-13	1.12012e-13	1.82606e-11	1.8153e-11	-4.02378e-11	300	200	0	3.152e-13	6.41661e-14	1.4144e-13	6.5369e-11	-3.4464e-11	-1.41143e-10	0	0	0
494	0	7.33764e-14	-5.8116e-14	-2.30691e-13	-2.35962e-11	-6.50971e-11	-4.39502e-14	300	610	0	3.21838e-14	1.93943e-13	-6.90976e-14	-1.55888e-11	-6.503e-11	-4.78601e-11	300	200	0	1.0556e-13	1.35827e-13	-2.99789e-13	-1.87206e-10	-4.52574e-11	-5.83521e-11	0	0	0
494	1	-5.9905e-14	-1.57311e-14	-6.35273e-13	-6.61349e-11	-1.7342e-10	-1.50452e-12	300	610	0	-2.21046e-13	2.48032e-13	-3.69769e-13	-7.12299e-11	-1.96223e-10	-5.11928e-11	300	200	0	-2.80951e-13	2.323e-13	-1.00504e-12	-5.87685e-10	-5.46454e-11	9.77441e-11	0	0	0
494	2	-2.79296e-13	6.125e-14	-1.20722e-12	-1.26407e-10	-3.25863e-10	-3.73288e-12	300	610	0	-6.15646e-13	2.90673e-13	-8.16043e-13	-1.53234e-10	-3.83715e-10	-4.63737e-11	300	200	0	-8.94942e-13	3.51923e-13	-2.02326e-12	-1.16236e-09	-5.96422e-11	3.4897e-10	0	0	0
494	3	-6.02962e-13	1.8244e-13	-1.95166e-12	-2.05026e-10	-5.23431e-10	-6.83454e-12	300	610	0	-1.1743e-12	3.04562e-13	-1.42302e-12	-2.64088e-10	-6.30246e-10	-2.83757e-11	300	200	0	-1.77726e-12	4.87002e-13	-3.37468e-12	-1.92085e-09	-5.59651e-11	7.13557e-10	0	0	0
494	4	-1.04087e-12	3.55392e-13	-2.84174e-12	-2.99249e-10	-7.58514e-10	-1.08119e-11	300	610	0	-1.90245e-12	2.65564e-13	-2.18363e-12	-4.02129e-10	-9.28341e-10	8.81199e-12	300	200	0	-2.94332e-12	6.20956e-13	-5.02537e-12	-2.84176e-09	-3.79646e-11	1.19971e-09	0	0	0
494	5	-1.58668e-12	5.82508e-13	-3.80056e-12	-4.01076e-10	-1.0101e-09	-1.54877e-11	300	610	0	-2.7744e-12	1.42666e-13	-3.05374e-12	-5.58834e-10	-1.2543e-09	7.16644e-11	300	200	0	-4.36108e-12	7.25174e-13	-6.8543e-12	-3.85419e-09	1.21592e-12	1.79648e-09	0	0	0
494	6	-2.20697e-12	8.56732e-13	-4.6801e-12	-4.95013e-10	-1.23822e-09	-2.04086e-11	300	610	0	-3.71564e-12	-1.00671e-13	-3.93386e-12	-7.15505e-10	-1.56115e-09	1.66122e-10	300	200	0	-5.92261e-12	7.56061e-13	-8.61396e-12	-4.81586e-09	6.91098e-11	2.46191e-09	0	0	0
494	7	-2.82817e-12	1.15603e-12	-5.23938e-12	-5.55745e-10	-1.37821e-09	-2.47353e-11	300	610	0	-4.58223e-12	-5.03027e-13	-4.64889e-12	-8.39628e-10	-1.7711e-09	2.95961e-10	300	200	0	-7.4104e-12	6.53002e-13	-9.88827e-12	-5.48983e-09	1.72865e-10	3.10876e-09	0	0	0
494	8	-3.32215e-12	1.43687e-12	-5.12566e-12	-5.46133e-10	-1.33591e-09	-2.71314e-11	300	610	0	-5.13927e-12	-1.09852e-12	-4.9285e-12	-8.81403e-10	-1.769e-09	4.60415e-10	300	200	0	-8.46143e-12	3.38343e-13	-1.00542e-11	-5.52364e-09	3.17478e-10	3.58916e-09	0	0	0
494	9	-3.49242e-12	1.62737e-12	-3.86497e-12	-4.16167e-10	-9.85315e-10	-2.56728e-11	300	610	0	-5.04242e-12	-1.90646e-12	-4.39281e-12	-7.71287e-10	-1.39853e-09	6.50973e-10	300	200	0	-8.53484e-12	-2.79097e-13	-8.25779e-12	-4.43705e-09	5.03165e-10	3.68043e-09	0	0	0
495	0	-3.06436e-12	1.62124e-12	-8.70837e-13	-1.0382e-10	-1.7121e-10	-1.78121e-11	300	610	0	-3.82834e-12	-2.91636e-12	-2.55019e-12	-4.19827e-10	-4.64161e-10	8.47417e-10	300	200	0	-6.8927e-12	-1.29512e-12	-3.42103e-12	-1.62706e-09	7.21789e-10	3.076e-09	0	0	0
495	1	-1.6844e-12	1.27439e-12	4.51738e-12	4.60967e-10	1.28025e-09	-4.46724e-13	300	610	0	-9.22854e-13	-4.0681e-12	1.18345e-12	2.78516e-10	1.25721e-09	1.01336e-09	300	200	0	-2.60726e-12	-2.7937e-12	5.70083e-12	3.59768e-09	9.52361e-10	1.38686e-09	0	0	0
495	2	1.06502e-12	4.06861e-13	1.29522e-11	1.3477e-09	3.53926e-09	2.98492e-11	300	610	0	4.32196e-12	-5.2277e-12	7.4319e-12	1.43537e-09	3.99046e-09	1.09185e-09	300	200	0	5.38698e-12	-4.82084e-12	2.03841e-11	1.19389e-08	1.1559e-09	-1.83861e-09	0	0	0
495	3	5.62618e-12	-1.18638e-12	2.4937e-11	2.61051e-09	6.73439e-09	7.63525e-11	300	610	0	1.25479e-11	-6.16054e-12	1.67586e-11	3.14983e-09	7.91685e-09	1.00195e-09	300	200	0	1.81741e-11	-7.34692e-12	4.16955e-11	2.39709e-08	1.27023e-09	-7.06733e-09	0	0	0
495	4	1.23926e-11	-3.71146e-12	4.06106e-11	4.26555e-09	1.08951e-08	1.41402e-10	300	610	0	2.42532e-11	-6.50551e-12	2.95051e-11	5.47857e-09	1.31043e-08	6.37819e-10	300	200	0	3.66458e-11	-1.0217e-11	7.01157e-11	3.99272e-08	1.20567e-09	-1.4696e-08	0	0	0
495	5	2.15916e-11	-7.33364e-12	5.94503e-11	6.2596e-09	1.58725e-08	2.25219e-10	300	610	0	3.95825e-11	-5.7565e-12	4.55564e-11	8.39283e-09	1.94092e-08	-1.27766e-10	300	200	0	6.11741e-11	-1.30901e-11	1.05007e-10	5.94001e-08	8.43363e-10	-2.49169e-08	0	0	0
495	6	3.31137e-11	-1.21129e-11	7.98897e-11	8.42978e-09	2.12382e-08	3.24297e-10	300	610	0	5.80365e-11	-3.26006e-12	6.40274e-11	1.17212e-08	2.63505e-08	-1.43284e-09	300	200	0	9.11502e-11	-1.53729e-11	1.43917e-10	8.09512e-08	3.83287e-11	-3.75271e-08	0	0	0
495	7	4.62873e-11	-1.79135e-11	9.88732e-11	1.04563e-08	2.61665e-08	4.29374e-10	300	610	0	7.80984e-11	1.75797e-12	8.28765e-11	1.50795e-08	3.29591e-08	-3.4056e-09	300	200	0	1.24386e-10	-1.61555e-11	1.8175e-10	1.01648e-07	-1.36979e-09	-5.16778e-08	0	0	0
495	8	5.96014e-11	-2.42878e-11	1.11388e-10	1.18127e-08	2.93122e-08	5.23094e-10	300	610	0	9.67966e-11	1.01212e-11	9.84745e-11	1.77936e-08	3.76188e-08	-6.13057e-09	300	200	0	1.56398e-10	-1.41666e-11	2.09862e-10	1.16568e-07	-3.53486e-09	-6.55736e-08	0	0	0
495	9	7.03991e-11	-3.03379e-11	1.10056e-10	1.17223e-08	2.8705e-08	5.77628e-10	300	610	0	1.09246e-10	2.25683e-11	1.05184e-10	1.88244e-08	3.79224e-08	-9.59879e-09	300	200	0	1.79645e-10	-7.7696e-12	2.1524e-10	1.18345e-07	-6.56751e-09	-7.61446e-08	0	0	0
496	0	7.45809e-11	-3.45698e-11	8.49184e-11	9.13421e-09	2.16966e-08	5.52697e-10	300	610	0	1.08244e-10	3.95375e-11	9.50411e-11	1.67137e-08	3.05866e-08	-1.36405e-08	300	200	0	1.82825e-10	4.96769e-12	1.7996e-10	9.68948e-08	-1.04803e-08	-7.87407e-08	0	0	0
496	1	6.63887e-11	-3.47616e-11	2.35876e-11	2.73875e-09	5.00794e-09	3.94726e-10	300	610	0	8.40566e-11	6.08528e-11	5.76923e-11	9.57672e-09	1.14851e-08	-1.78417e-08	300	200	0	1.50445e-10	2.60912e-11	8.12799e-11	3.94947e-08	-1.51123e-08	-6.6928e-08	0	0	0
496	2	3.83735e-11	-2.78868e-11	-8.7975e-11	-8.95264e-09	-2.50568e-08	3.81167e-11	300	610	0	2.45569e-11	8.53074e-11	-1.92311e-11	-4.82227e-09	-2.41194e-08	-2.14488e-08	300	200	0	6.29304e-11	5.74205e-11	-1.07206e-10	-6.85297e-08	-2.00351e-08	-3.25038e-08	0	0	0
496	3	-1.831e-11	-1.0147e-11	-2.6377e-10	-2.74308e-08	-7.21518e-08	-5.9003e-10	300	610	0	-8.40219e-11	1.10151e-10	-1.49034e-10	-2.88661e-08	-8.1044e-08	-2.3275e-08	300	200	0	-1.02332e-10	1.00004e-10	-4.12805e-10	-2.42203e-07	-2.44425e-08	3.41096e-08	0	0	0
496	4	-1.13102e-10	2.28117e-11	-5.1483e-10	-5.38811e-08	-1.39101e-07	-1.5602e-09	300	610	0	-2.55447e-10	1.30519e-10	-3.43894e-10	-6.46993e-08	-1.63246e-07	-2.16247e-08	300	200	0	-3.68549e-10	1.53331e-10	-8.58724e-10	-4.94046e-07	-2.70397e-08	1.42896e-07	0	0	0
496	5	-2.54517e-10	7.54057e-11	-8.44735e-10	-8.87126e-08	-2.267e-07	-2.92406e-09	300	610	0	-5.00633e-10	1.3888e-10	-6.11496e-10	-1.13607e-07	-2.72366e-07	-1.42702e-08	300	200	0	-7.5515e-10	2.14285e-10	-1.45623e-09	-8.29621e-07	-2.59498e-08	3.02473e-07	0	0	0
496	6	-4.477e-10	1.51245e-10	-1.24336e-09	-1.30898e-07	-3.32049e-07	-4.68985e-09	300	610	0	-8.23264e-10	1.24623e-10	-9.50129e-10	-1.75112e-07	-4.05677e-07	1.48041e-09	300	200	0	-1.27096e-09	2.75867e-10	-2.19349e-09	-1.24125e-06	-1.86731e-08	5.173e-07	0	0	0
496	7	-6.90861e-10	2.51787e-10	-1.67886e-09	-1.77127e-07	-4.46425e-07	-6.78853e-09	300	610	0	-1.21369e-09	7.39829e-11	-1.34208e-09	-2.45775e-07	-5.53419e-07	2.85682e-08	300	200	0	-1.90455e-09	3.2577e-10	-3.02094e-09	-1.69978e-06	-2.14478e-09	7.83674e-07	0	0	0
496	8	-9.70524e-10	3.74445e-10	-2.08816e-09	-2.20802e-07	-5.52783e-07	-9.03101e-09	300	610	0	-1.64108e-09	-2.9435e-11	-1.74549e-09	-3.17712e-07	-6.95623e-07	6.97573e-08	300	200	0	-2.6116e-09	3.4501e-10	-3.83366e-09	-2.14483e-06	2.70475e-08	1.08447e-06	0	0	0
496	9	-1.25568e-09	5.10136e-10	-2.36705e-09	-2.50977e-07	-6.23141e-07	-1.10586e-08	300	610	0	-2.04412e-09	-2.03204e-10	-2.08518e-09	-3.76948e-07	-7.98706e-07	1.26931e-07	300	200	0	-3.2998e-09	3.06932e-10	-4.45223e-09	-2.47413e-06	7.2212e-08	1.38274e-06	0	0	0
497	0	-1.49127e-09	6.40355e-10	-2.36126e-09	-2.51417e-07	-6.16295e-07	-1.22919e-08	300	610	0	-2.32124e-09	-4.63298e-10	-2.2436e-09	-4.01809e-07	-8.12373e-07	2.00052e-07	300	200	0	-3.81251e-09	1.77057e-10	-4.60486e-09	-2.53382e-06	1.35791e-07	1.6148e-06	0	0	0
497	1	-1.59178e-09	7.34054e-10	-1.86156e-09	-2.00047e-07	-4.7659e-07	-1.18881e-08	300	610	0	-2.32188e-09	-8.19603e-10	-2.05389e-09	-3.61729e-07	-6.67686e-07	2.85744e-07	300	200	0	-3.91366e-09	-8.55487e-11	-3.91545e-09	-2.11221e-06	2.18215e-07	1.68355e-06	0	0	0
497	2	-1.43652e-09	7.44806e-10	-6.06405e-10	-6.9217e-08	-1.34775e-07	-8.72065e-09	300	610	0	-1.84152e-09	-1.26936e-09	-1.29803e-09	-2.17009e-07	-2.77579e-07	3.75534e-07	300	200	0	-3.27804e-09	-5.24553e-10	-1.90443e-09	-9.40917e-07	3.16323e-07	1.45403e-06	0	0	0
497	3	-8.68588e-10	6.09058e-10	1.7024e-09	1.72686e-07	4.87684e-07	-1.40315e-09	300	610	0	-6.24172e-10	-1.78839e-09	2.85793e-10	7.97007e-08	4.58486e-07	4.53831e-07	300	200	0	-1.49276e-09	-1.17933e-09	1.98819e-09	1.2914e-06	4.21364e-07	7.53302e-07	0	0	0
497	4	2.99316e-10	2.46659e-10	5.36503e-09	5.57613e-07	1.46918e-06	1.1615e-08	300	610	0	1.62257e-09	-2.32027e-09	2.98124e-09	5.79233e-07	1.64363e-06	4.95902e-07	300	200	0	1.92188e-09	-2.07361e-09	8.34627e-09	4.90623e-06	5.16685e-07	-6.21663e-07	0	0	0
497	5	2.26856e-09	-4.34803e-10	1.06228e-08	1.11148e-06	2.87163e-06	3.18486e-08	300	610	0	5.19381e-09	-2.76422e-09	7.05116e-09	1.32795e-06	3.3641e-06	4.66242e-07	300	200	0	7.46236e-09	-3.19902e-09	1.7674e-08	1.0176e-05	5.75331e-07	-2.8842e-06	0	0	0
497	6	5.22319e-09	-1.52989e-09	1.75648e-08	1.84432e-06	4.71539e-06	6.04362e-08	300	610	0	1.03282e-08	-2.96317e-09	1.26677e-08	2.3548e-06	5.65887e-06	3.17973e-07	300	200	0	1.55514e-08	-4.49306e-09	3.02325e-08	1.72315e-05	5.58029e-07	-6.22129e-06	0	0	0
497	7	9.27901e-09	-3.11731e-09	2.59965e-08	2.73649e-06	6.94439e-06	9.76255e-08	300	610	0	1.71165e-08	-2.69474e-09	1.98096e-08	3.65247e-06	8.47666e-06	-5.84572e-09	300	200	0	2.63956e-08	-5.81205e-09	4.58061e-08	2.59298e-05	4.12221e-07	-1.07353e-05	0	0	0
497	8	1.44091e-08	-5.23184e-09	3.52708e-08	3.72077e-06	9.38122e-06	1.42064e-07	300	610	0	2.5374e-08	-1.66907e-09	2.81235e-08	5.15209e-06	1.16198e-05	-5.67843e-07	300	200	0	3.97831e-08	-6.90091e-09	6.33943e-08	3.56815e-05	7.31371e-08	-1.63604e-05	0	0	0
497	9	2.03437e-08	-7.82471e-09	4.40874e-08	4.66114e-06	1.16742e-05	1.89896e-07	300	610	0	3.44744e-08	4.60971e-10	3.67519e-08	6.69197e-06	1.46771e-05	-1.42756e-06	300	200	0	5.48181e-08	-7.36374e-09	8.08393e-08	4.52434e-05	-5.31789e-07	-2.27513e-05	0	0	0
498	0	2.64471e-08	-1.07118e-08	5.02797e-08	5.33015e-06	1.32415e-05	2.3371e-07	300	610	0	4.31537e-08	4.07011e-09	4.41379e-08	7.98258e-06	1.6951e-05	-2.62683e-06	300	200	0	6.96008e-08	-6.64173e-09	9.44177e-08	5.24922e-05	-1.47365e-06	-2.91491e-05	0	0	0
498	1	3.15784e-08	-1.35121e-08	5.06236e-08	5.38845e-06	1.32216e-05	2.61453e-07	300	610	0	4.93007e-08	9.5034e-09	4.78316e-08	8.57199e-06	1.73909e-05	-4.16796e-06	300	200	0	8.08791e-08	-4.0087e-09	9.84552e-08	5.42147e-05	-2.80622e-06	-3.42321e-05	0	0	0
498	2	3.39549e-08	-1.55806e-08	4.07241e-08	4.37247e-06	1.04454e-05	2.55488e-07	300	610	0	4.97689e-08	1.69827e-08	4.43374e-08	7.8196e-06	1.45498e-05	-5.98414e-06	300	200	0	8.37238e-08	1.40215e-09	8.50614e-08	4.59685e-05	-4.54201e-06	-3.59743e-05	0	0	0
498	3	3.10472e-08	-1.59474e-08	1.50613e-08	1.6987e-06	3.45071e-06	1.92135e-07	300	610	0	4.02628e-08	2.64697e-08	2.90658e-08	4.88947e-06	6.59111e-06	-7.90207e-06	300	200	0	7.131e-08	1.05223e-08	4.41271e-08	2.20938e-05	-6.61919e-06	-3.15446e-05	0	0	0
498	4	1.95518e-08	-1.32784e-08	-3.26966e-08	-3.30397e-06	-9.43054e-06	4.21034e-08	300	610	0	1.538e-08	3.74813e-08	-3.52292e-09	-1.22074e-06	-8.61796e-06	-9.59926e-06	300	200	0	3.49318e-08	2.42029e-08	-3.62195e-08	-2.40125e-05	-8.85938e-06	-1.72989e-05	0	0	0
498	5	-4.49636e-09	-5.8828e-09	-1.08981e-07	-1.13199e-05	-2.98791e-05	-2.27573e-07	300	610	0	-3.10874e-08	4.88612e-08	-5.94732e-08	-1.1595e-05	-3.32837e-05	-1.05606e-05	300	200	0	-3.55837e-08	4.29784e-08	-1.68454e-07	-9.92247e-05	-1.09186e-05	1.10656e-05	0	0	0
498	6	-4.53903e-08	8.20006e-09	-2.19061e-07	-2.29144e-05	-5.92488e-05	-6.49425e-07	300	610	0	-1.05461e-07	5.85219e-08	-1.44454e-07	-2.72342e-05	-6.92824e-05	-1.00427e-05	300	200	0	-1.50851e-07	6.6722e-08	-3.63515e-07	-0.000209464	-1.22359e-05	5.81047e-05	0	0	0
498	7	-1.07104e-07	3.09937e-08	-3.65096e-07	-3.83289e-05	-9.80448e-05	-1.24847e-06	300	610	0	-2.12948e-07	6.31891e-08	-2.62303e-07	-4.87878e-05	-0.000117527	-7.05949e-06	300	200	0	-3.20051e-07	9.41828e-08	-6.27399e-07	-0.000357765	-1.19899e-05	0.00012787	0	0	0
498	8	-1.92231e-07	6.4211e-08	-5.43382e-07	-5.71909e-05	-0.000145191	-2.0315e-06	300	610	0	-3.55739e-07	5.82034e-08	-4.12884e-07	-7.61585e-05	-0.000177067	-4.0691e-07	300	200	0	-5.4797e-07	1.22414e-07	-9.56267e-07	-0.000541513	-9.07564e-06	0.000222695	0	0	0
498	9	-3.00429e-07	1.0867e-07	-7.40793e-07	-7.81376e-05	-0.000197083	-2.97213e-06	300	610	0	-5.30325e-07	3.74625e-08	-5.89168e-07	-0.000107971	-0.000243907	1.12481e-05	300	200	0	-8.30754e-07	1.46133e-07	-1.32996e-06	-0.000748812	-2.12502e-06	0.000341443	0	0	0
499	0	-4.26317e-07	1.63462e-07	-9.30531e-07	-9.83668e-05	-0.00024647	-3.99183e-06	300	610	0	-7.24008e-07	-6.38014e-09	-7.73602e-07	-0.000140913	-0.000309581	2.9187e-05	300	200	0	-1.15032e-06	1.57082e-07	-1.70413e-06	-0.000954084	1.04047e-05	0.000477175	0	0	0
499	1	-5.56867e-07	2.24865e-07	-1.06758e-06	-0.000113153	-0.000281258	-4.93761e-06	300	610	0	-9.10741e-07	-8.13116e-08	-9.33965e-07	-0.000168987	-0.00035961	5.43354e-05	300	200	0	-1.46761e-06	1.43553e-07	-2.00154e-06	-0.00111326	3.00399e-05	0.000614301	0	0	0
499	2	-6.68455e-07	2.85032e-07	-1.08456e-06	-0.000115407	-0.000283441	-5.55868e-06	300	610	0	-1.04667e-06	-1.94777e-07	-1.01921e-06	-0.000182773	-0.000372054	8.68081e-05	300	200	0	-1.71512e-06	9.02546e-08	-2.10377e-06	-0.00115927	5.79616e-05	0.000725417	0	0	0
499	3	-7.23923e-07	3.30573e-07	-8.89198e-07	-9.53945e-05	-0.000228462	-5.48623e-06	300	610	0	-1.06604e-06	-3.51735e-07	-9.56122e-07	-0.000168851	-0.000316546	0.000125286	300	200	0	-1.78996e-06	-2.11622e-08	-1.84532e-06	-0.000998897	9.45059e-05	0.000768252	0	0	0
499	4	-6.70281e-07	3.41232e-07	-3.6502e-07	-4.08065e-05	-8.54629e-05	-4.22257e-06	300	610	0	-8.78665e-07	-5.5179e-07	-6.4813e-07	-0.000109623	-0.000154362	0.00016623	300	200	0	-1.54895e-06	-2.10559e-07	-1.01315e-06	-0.000512824	0.000138469	0.000683444	0	0	0
499	5	-4.37989e-07	2.89011e-07	6.22364e-07	6.2599e-05	0.000180974	-1.14908e-06	300	610	0	-3.7057e-07	-7.8532e-07	2.1953e-08	1.61242e-05	0.00015973	0.000202972	300	200	0	-8.08559e-07	-4.96309e-07	6.44317e-07	0.000438933	0.00018622	0.000394218	0	0	0
499	6	5.68559e-08	1.38254e-07	2.21064e-06	0.000229469	0.000606854	4.43484e-06	300	610	0	5.89992e-07	-1.02865e-06	1.18286e-06	0.000231489	0.000672902	0.000224788	300	200	0	6.46847e-07	-8.90391e-07	3.3935e-06	0.00200328	0.000230657	-0.000190575	0	0	0
499	7	9.05738e-07	-1.52624e-07	4.51469e-06	0.000472119	0.00122174	1.32272e-05	300	610	0	2.13833e-06	-1.23855e-06	2.95672e-06	0.000558066	0.00142591	0.000216119	300	200	0	3.04407e-06	-1.39117e-06	7.47141e-06	0.00430871	0.000260114	-0.00116817	0	0	0
499	8	2.19436e-06	-6.26892e-07	7.58587e-06	0.000796252	0.00203784	2.57767e-05	300	610	0	4.38791e-06	-1.3468e-06	5.42883e-06	0.00101035	0.00243992	0.000156224	300	200	0	6.58227e-06	-1.97369e-06	1.30147e-05	0.00742501	0.00025741	-0.00262625	0	0	0
499	9	3.9806e-06	-1.32178e-06	1.13545e-05	0.0011949	0.0030347	4.22585e-05	300	610	0	7.39064e-06	-1.25579e-06	8.60276e-06	0.00158749	0.00369761	1.96561e-05	300	200	0	1.13712e-05	-2.57757e-06	1.99572e-05	0.0113054	0.000199328	-0.00461765	0	0	0
500	0	6.26193e-06	-2.25629e-06	1.55546e-05	0.00164047	0.00413922	6.21621e-05	300	610	0	1.10807e-05	-8.37104e-07	1.23392e-05	0.00226209	0.00511833	-0.00022195	300	200	0	1.73426e-05	-3.0934e-06	2.78938e-05	0.0157102	5.69737e-05	-0.00712372	0	0	0
500	1	8.93128e-06	-3.41379e-06	1.96342e-05	0.00207526	0.00520195	8.38896e-05	300	610	0	1.52009e-05	6.47016e-08	1.62792e-05	0.00296635	0.00652798	-0.000596146	300	200	0	2.41322e-05	-3.34909e-06	3.59134e-05	0.0201136	-0.000202435	-0.0100052	0	0	0
500	2	1.1722e-05	-4.7191e-06	2.26585e-05	0.00240115	0.00597164	0.000104284	300	610	0	1.9215e-05	1.61977e-06	1.97561e-05	0.00357612	0.00762608	-0.00112336	300	200	0	3.0937e-05	-3.09933e-06	4.24146e-05	0.0236014	-0.000611639	-0.0129423	0	0	0
500	3	1.41451e-05	-6.01082e-06	2.32198e-05	0.00247006	0.00607202	0.000118131	300	610	0	2.22121e-05	3.98859e-06	2.17068e-05	0.00389512	0.00795459	-0.00180738	300	200	0	3.63571e-05	-2.02222e-06	4.49266e-05	0.0247736	-0.00119652	-0.0153668	0	0	0
500	4	1.54263e-05	-7.01103e-06	1.93812e-05	0.00207769	0.00498748	0.000117717	300	610	0	2.28188e-05	7.28153e-06	2.05983e-05	0.00364223	0.00687645	-0.00262229	300	200	0	3.82451e-05	2.70496e-07	3.99795e-05	0.0216751	-0.00196569	-0.0163972	0	0	0
500	5	1.44558e-05	-7.29684e-06	8.68579e-06	0.000964414	0.00206694	9.25883e-05	300	610	0	1.91423e-05	1.14989e-05	1.4399e-05	0.00244712	0.00357534	-0.00349587	300	200	0	3.3598e-05	4.20208e-06	2.30848e-05	0.0117914	-0.00289586	-0.0147891	0	0	0
500	6	9.77015e-06	-6.28083e-06	-1.17177e-05	-0.00117187	-0.00344131	2.96822e-05	300	610	0	8.77831e-06	1.64497e-05	6.30755e-07	-0.000138954	-0.00290762	-0.00429036	300	200	0	1.85485e-05	1.01688e-05	-1.10869e-05	-0.00784434	-0.00391319	-0.00892548	0	0	0
500	7	-4.05409e-07	-3.21127e-06	-4.47751e-05	-0.00464445	-0.0123081	-8.58842e-05	300	610	0	-1.10678e-05	2.16493e-05	-2.34468e-05	-0.00460805	-0.0135803	-0.00478252	300	200	0	-1.14732e-05	1.8438e-05	-6.82219e-05	-0.0403696	-0.00487114	0.00312386	0	0	0
500	8	-1.80195e-05	2.79344e-06	-9.29863e-05	-0.00972113	-0.0251776	-0.000269077	300	610	0	-4.32907e-05	2.62035e-05	-6.04623e-05	-0.0114255	-0.0293271	-0.00464679	300	200	0	-6.13102e-05	2.8997e-05	-0.000153449	-0.0885689	-0.00552718	0.0234332	0	0	0
500	9	-4.49186e-05	1.26581e-05	-0.000157557	-0.0165351	-0.0423402	-0.000531902	300	610	0	-9.03582e-05	2.86909e-05	-0.000112305	-0.0209137	-0.0506336	-0.00344714	300	200	0	-0.000135277	4.1349e-05	-0.000269862	-0.154035	-0.00552206	0.0538976	0	0	0
501	0	-8.23891e-05	2.71905e-05	-0.000237191	-0.0249576	-0.063411	-0.00087873	300	610	0	-0.000153485	2.70677e-05	-0.000179185	-0.0330795	-0.0771919	-0.00064579	300	200	0	-0.000235874	5.42582e-05	-0.000416376	-0.235956	-0.00436809	0.0957072	0	0	0
501	1	-0.000130476	4.68281e-05	-0.000326512	-0.0344314	-0.0869096	-0.00129974	300	610	0	-0.000231451	1.86316e-05	-0.000258352	-0.0473796	-0.107377	0.00436045	300	200	0	-0.000361927	6.54597e-05	-0.000584864	-0.329512	-0.00145521	0.148579	0	0	0
501	2	-0.000187056	7.12728e-05	-0.000414158	-0.043769	-0.109758	-0.00176248	300	610	0	-0.000319062	9.52803e-08	-0.000342471	-0.0624267	-0.137612	0.0121635	300	200	0	-0.000506118	7.13681e-05	-0.00075663	-0.423901	0.00391285	0.209728	0	0	0
501	3	-0.000246676	9.90094e-05	-0.000480718	-0.0509335	-0.126738	-0.00220183	300	610	0	-0.000405279	-3.21643e-05	-0.000417762	-0.0756526	-0.161662	0.0232128	300	200	0	-0.000651955	6.68451e-05	-0.000898479	-0.500168	0.012438	0.272593	0	0	0
501	4	-0.000299219	0.00012672	-0.000496798	-0.0528328	-0.12999	-0.00250939	300	610	0	-0.000471194	-8.16029e-05	-0.000462083	-0.0829683	-0.169968	0.0376172	300	200	0	-0.000770413	4.5117e-05	-0.000958882	-0.529099	0.0246864	0.325405	0	0	0
501	5	-0.000328559	0.000148639	-0.000421749	-0.0451805	-0.10869	-0.00252397	300	610	0	-0.000488128	-0.000150669	-0.000443351	-0.0784876	-0.14917	0.0548698	300	200	0	-0.000816687	-2.02989e-06	-0.000865099	-0.469702	0.0408707	0.349783	0	0	0
501	6	-0.000311457	0.000155939	-0.00020376	-0.0225021	-0.0491053	-0.00202595	300	610	0	-0.000416361	-0.00023955	-0.000318834	-0.0544188	-0.0820636	0.0734989	300	200	0	-0.000727817	-8.36105e-05	-0.000522594	-0.268994	0.0605445	0.319651	0	0	0
501	7	-0.000217126	0.000136301	0.000217636	0.0216081	0.0647119	-0.000739633	300	610	0	-0.000205198	-0.000344464	-3.61492e-05	-0.00127187	0.0516702	0.0906588	300	200	0	-0.000422324	-0.000208164	0.000181486	0.135872	0.0822078	0.200957	0	0	0
501	8	-8.03412e-06	7.38792e-05	0.00090543	0.0938472	0.249253	0.001651	300	610	0	0.000204623	-0.00045551	0.000463014	0.0914291	0.273556	0.101705	300	200	0	0.000196588	-0.000381631	0.00136844	0.811873	0.102839	-0.0471567	0	0	0
501	9	0.000357301	-5.00088e-05	0.00191394	0.20003	0.518534	0.00546662	300	610	0	0.000874983	-0.000554192	0.00123518	0.233703	0.602751	0.0998279	300	200	0	0.00123228	-0.000604201	0.00314912	1.81927	0.117398	-0.468916	0	0	0
502	0	0.000918627	-0.000255114	0.00327113	0.343233	0.879362	0.0109694	300	610	0	0.00185949	-0.000610907	0.00232207	0.432694	1.05032	0.0758617	300	200	0	0.00277811	-0.000866022	0.0055932	3.19416	0.118375	-1.10524	0	0	0
502	1	0.00170444	-0.000558948	0.00495335	0.521128	1.32459	0.0182657	300	610	0	0.00318622	-0.000582869	0.00373094	0.689069	1.61097	0.0184468	300	200	0	0.00489065	-0.00114182	0.00868429	4.92312	0.0955273	-1.98278	0	0	0
502	2	0.00271774	-0.000971493	0.00685204	0.722472	1.8243	0.0271683	300	610	0	0.00483306	-0.000413237	0.0054077	0.992088	2.25204	-0.0852389	300	200	0	0.0075508	-0.00138473	0.0122597	6.90937	0.0359801	-3.09792	0	0	0
502	3	0.00391659	-0.00148757	0.0087335	0.922849	2.31513	0.0370185	300	610	0	0.00669516	-3.25079e-05	0.00720267	1.3134	2.90004	-0.247902	300	200	0	0.0106117	-0.00152008	0.0159362	8.93125	-0.0750501	-4.39506	0	0	0
502	4	0.00518955	-0.0020767	0.0101949	1.07999	2.68875	0.0464744	300	610	0	0.00854553	0.000636427	0.00883105	1.59989	3.42572	-0.479411	300	200	0	0.0137351	-0.00144027	0.0190259	10.5958	-0.252599	-5.73975	0	0	0
502	5	0.00632746	-0.00267072	0.0106225	1.12936	2.78101	0.0532838	300	610	0	0.00999179	0.00166792	0.00983199	1.76642	3.62964	-0.782656	300	200	0	0.0163192	-0.0010028	0.0204545	11.2938	-0.509027	-6.88832	0	0	0
502	6	0.00699449	-0.00315007	0.0091636	0.981029	2.3648	0.0540778	300	610	0	0.0104353	0.0031161	0.00953409	1.68976	3.23167	-1.14779	300	200	0	0.0174298	-3.39774e-05	0.0186977	10.1658	-0.84947	-7.4576	0	0	0
502	7	0.00670424	-0.00333059	0.00472591	0.51961	1.15051	0.0442451	300	610	0	0.00904272	0.00498871	0.00703891	1.20603	1.86934	-1.54484	300	200	0	0.015747	0.00165812	0.0117648	6.09582	-1.26545	-6.90129	0	0	0
502	8	0.00480917	-0.0029539	-0.00397247	-0.390675	-1.20005	0.0179683	300	610	0	0.00474552	0.00721122	0.00123947	0.114613	-0.887761	-1.91508	300	200	0	0.00955469	0.00425732	-0.002733	-2.24702	-1.72653	-4.50262	0	0	0
502	9	0.000515867	-0.00168621	-0.0182776	-1.8929	-5.03947	-0.0314604	300	610	0	-0.00371256	0.00958143	-0.00910438	-1.80744	-5.49904	-2.16191	300	200	0	-0.00319669	0.00789522	-0.027382	-16.2916	-2.17047	0.603023	0	0	0
503	0	-0.00705835	0.000868331	-0.0393681	-4.11317	-10.6723	-0.110907	300	610	0	-0.0176536	0.011717	-0.0252073	-4.77562	-12.379	-2.14291	300	200	0	-0.024712	0.0125853	-0.0645753	-37.3407	-2.49251	9.35811	0	0	0
503	1	-0.0187684	0.00513132	-0.0678867	-7.1219	-18.2562	-0.226088	300	610	0	-0.0382403	0.0130017	-0.0479876	-8.94781	-21.7782	-1.6655	300	200	0	-0.0570087	0.018133	-0.115874	-66.2077	-2.53578	22.6451	0	0	0
503	2	-0.0352434	0.0114818	-0.103411	-10.8781	-27.6611	-0.379537	300	610	0	-0.0661165	0.01254	-0.0776578	-14.3489	-33.61	-0.489775	300	200	0	-0.10136	0.0240218	-0.181069	-102.686	-2.0852	41.059	0	0	0
503	3	-0.0565898	0.0201461	-0.143754	-15.1554	-38.2829	-0.567724	300	610	0	-0.100891	0.00913661	-0.113159	-20.7675	-47.2192	1.6567	300	200	0	-0.157481	0.0292827	-0.256913	-144.839	-0.869107	64.5717	0	0	0
503	4	-0.0819824	0.0310381	-0.184112	-19.4521	-48.8185	-0.777308	300	610	0	-0.140451	0.00132256	-0.15144	-27.6248	-61.0977	5.04647	300	200	0	-0.222434	0.0323606	-0.335552	-188.12	1.42623	92.0769	0	0	0
503	5	-0.109147	0.0435461	-0.216127	-22.8916	-57.0197	-0.980646	300	610	0	-0.180134	-0.0125425	-0.186619	-33.823	-72.5668	9.89575	300	200	0	-0.289281	0.0310036	-0.402746	-224.388	5.1227	120.823	0	0	0
503	6	-0.13376	0.056271	-0.226993	-24.1269	-59.4598	-1.13096	300	610	0	-0.211799	-0.0340568	-0.209105	-37.5897	-77.4669	16.278	300	200	0	-0.345559	0.0222142	-0.436098	-240.937	10.4896	145.765	0	0	0
503	7	-0.148832	0.0667345	-0.198821	-21.2723	-51.3739	-1.15786	300	610	0	-0.222953	-0.0644139	-0.204854	-36.3463	-69.9255	24.0029	300	200	0	-0.371785	0.00232062	-0.403676	-219.759	17.649	158.919	0	0	0
503	8	-0.144184	0.0710951	-0.108594	-11.8963	-26.6572	-0.964562	300	610	0	-0.196121	-0.103856	-0.154981	-26.6466	-42.3087	32.4614	300	200	0	-0.340305	-0.0327611	-0.263575	-137.354	26.4414	148.845	0	0	0
503	9	-0.1062	0.0639365	0.0708543	6.87809	21.8599	-0.428341	300	610	0	-0.108784	-0.150921	-0.0361	-4.25056	14.4979	40.4417	300	200	0	-0.214984	-0.0869844	0.0347543	34.4534	36.2507	100.457	0	0	0
504	0	-0.018114	0.0382277	0.368272	38.1057	101.712	0.59312	300	610	0	0.0656779	-0.201484	0.178153	35.5838	110.294	45.9353	300	200	0	0.0475639	-0.163256	0.546426	326.13	45.7947	-4.53449	0	0	0
504	1	0.138848	-0.0144143	0.809198	84.5173	219.504	2.24673	300	610	0	0.355496	-0.247646	0.513856	97.4879	254.039	45.965	300	200	0	0.494344	-0.262061	1.32305	765.808	52.8982	-186.203	0	0	0
504	2	0.383057	-0.102984	1.40829	147.714	378.861	4.65692	300	610	0	0.785852	-0.276582	0.991181	184.941	451.372	36.4849	300	200	0	1.16891	-0.379566	2.39947	1371.73	54.2838	-463.563	0	0	0
504	3	0.728371	-0.235677	2.15825	227	577.464	7.88323	300	610	0	1.3714	-0.269556	1.61584	298.695	700.99	12.4308	300	200	0	2.09977	-0.505232	3.77409	2141.14	45.4372	-849.843	0	0	0
504	4	1.17793	-0.417594	3.01509	317.828	803.143	11.86	300	610	0	2.10546	-0.201438	2.36724	434.607	989.784	-31.9837	300	200	0	3.28339	-0.619033	5.38232	3035.37	20.6282	-1345.46	0	0	0
504	5	1.71557	-0.647405	3.88014	409.897	1029.12	16.3173	300	610	0	2.94558	-0.0411922	3.18323	580.872	1286.83	-102.601	300	200	0	4.66115	-0.688597	7.06337	3961.25	-26.7987	-1928.48	0	0	0
504	6	2.29493	-0.91286	4.5801	485.032	1208.75	20.6861	300	610	0	3.79598	0.246062	3.94239	714.815	1536.63	-204.147	300	200	0	6.09091	-0.666798	8.52249	4750.18	-103.73	-2542.61	0	0	0
504	7	2.82672	-1.18526	4.84777	515.134	1270.52	23.9952	300	610	0	4.4879	0.694653	4.44525	799.552	1652.46	-338.432	300	200	0	7.31461	-0.490612	9.29302	5137.33	-216.026	-3083.5	0	0	0
504	8	3.16547	-1.41327	4.30807	460.667	1114.5	24.7748	300	610	0	4.76071	1.33083	4.39808	781.132	1511.26	-501.811	300	200	0	7.92617	-0.0824395	8.70615	4745.38	-366.543	-3384.84	0	0	0
504	9	3.09824	-1.51677	2.47603	270.409	612.024	20.9933	300	610	0	4.24799	2.16135	3.40402	587.116	952.284	-681.914	300	200	0	7.34623	0.644581	5.88005	3079.65	-552.325	-3207.07	0	0	0
505	0	2.33885	-1.38226	-1.22384	-116.576	-388.83	10.0629	-17.7134	705.255	0	2.47534	3.15766	0.969199	127.921	-217.399	-853.758	300	200	0	4.81419	1.77541	-0.254641	-456.139	-760.918	-2232.84	0	0	0
505	1	0.533051	-0.861671	-7.40516	-765.478	-2048.96	-11.0348	23.3058	713.371	0	-1.12108	4.23574	-3.46661	-697.274	-2206.72	-975.603	-336.565	401.14	0	-0.588028	3.37407	-10.8718	-6511.27	-965.931	-75.3617	-91.4439	613.812	0
505	2	-2.71826	0.222453	-16.6206	-1735.36	-4511.51	-45.4412	28.5591	714.41	0	-7.14379	5.23247	-10.4628	-1987.93	-5209.11	-985.218	-197.867	389.999	0	-9.86205	5.45492	-27.0835	-15692.6	-1122.21	3692.71	-58.9136	589.084	0
505	3	-7.80952	2.06192	-29.2023	-3062.41	-7859.04	-95.8607	30.8761	714.869	0	-16.1376	5.88103	-20.4616	-3820.5	-9350.91	-797.642	-156.997	386.716	0	-23.9471	7.94294	-49.6639	-28407.4	-1161.3	9480.7	-46.528	579.669	0
505	4	-15.0326	4.82804	-45.0913	-4740.54	-12070.8	-165.506	32.3025	715.132	0	-28.4269	5.8265	-33.6644	-6223.08	-14639.7	-313.551	-134.872	384.857	0	-43.4595	10.6545	-78.7557	-44690.8	-997.757	17572.6	-39.1567	573.955	0
505	5	-24.4336	8.60968	-63.8246	-6716.99	-17028.9	-263.278	33.192	715.241	0	-43.9351	4.74753	-50.0211	-9168.22	-20972.6	547.392	-119.276	383.287	0	-68.3687	13.3572	-113.846	-64181.3	-566.152	27982.8	-33.7988	569.389	0
505	6	-35.7412	13.3643	-84.764	-8917.42	-22584.7	-406.962	33.5585	715.203	0	-62.1847	2.51789	-69.3253	-12595.9	-28211.5	1805.14	-106.943	381.692	0	-97.9259	15.8822	-154.089	-86322.1	131.115	40401.9	-29.6537	565.155	0
505	7	-48.4767	18.9348	-107.368	-11279.6	-28619.6	-613.15	33.4452	715.055	0	-82.536	-0.741769	-91.2532	-16438.6	-36232.6	3408.42	-97.056	380.143	0	-131.013	18.1931	-198.622	-110590	1022.9	54331.2	-26.5113	561.186	0
505	8	-62.1547	25.0945	-131.288	-13763.1	-35054.2	-878.26	32.998	714.831	0	-104.374	-4.70922	-115.327	-20620.4	-44907.7	5248.66	-89.3955	378.8	0	-166.528	20.3853	-246.615	-136556	2015.91	69275.1	-24.238	557.69	0
505	9	-76.4095	31.5624	-156.329	-16339.6	-41832.9	-1166.25	32.4048	714.521	0	-127.072	-8.89496	-140.927	-25041.4	-54063.5	7168.4	-83.6285	377.691	0	-203.481	22.6674	-297.256	-163839	3047.42	84826.5	-22.6057	554.832	0
506	0	-91.005	38.0053	-182.426	-18988.9	-48917.3	-1410.75	31.8514	714.091	0	-149.9	-12.6767	-167.387	-29574.3	-63466.6	8972.52	-79.1603	376.682	0	-240.905	25.3286	-349.813	-192105	4123.51	100653	-21.2682	552.639	0
506	1	-105.774	44.057	-209.639	-21700.4	-56288.2	-1530.38	31.4986	713.513	0	-171.983	-15.4258	-194.102	-34081.3	-72847	10463.1	-75.3033	375.585	0	-277.757	28.6312	-403.74	-221107	5319.13	116441	-19.8474	551.051	0
506	2	-120.547	49.3611	-238.181	-24481.3	-63956.8	-1449.44	31.478	712.785	0	-192.319	-16.7125	-220.592	-38439.9	-81949.9	11488.5	-71.5001	374.258	0	-312.866	32.6486	-458.773	-250763	6742.69	131831	-18.037	550.011	0
506	3	-135.114	53.6239	-268.557	-27373.5	-71996.5	-1115.36	31.9135	711.928	0	-209.859	-16.4393	-246.554	-42562.7	-90581.7	11979.9	-67.391	372.631	0	-344.973	37.1846	-515.111	-281282	8513.79	146411	-15.6179	549.526	0
506	4	-149.218	56.6653	-301.762	-30472.3	-80588.2	-511.197	32.9417	710.981	0	-223.658	-14.8219	-271.938	-46411.4	-98643	11957.2	-62.7401	370.669	0	-372.876	41.8434	-573.701	-313338	10777.2	159754	-12.4122	549.67	0
506	5	-162.623	58.4726	-339.448	-33940	-90056.3	336.444	34.6975	709.986	0	-233.037	-12.2852	-297.044	-50008.7	-106152	11510	-57.3615	368.354	0	-395.66	46.1874	-636.492	-348204	13730.8	171510	-8.26548	550.55	0
506	6	-175.228	59.2465	-383.942	-38005.6	-100879	1357.48	37.2554	708.988	0	-237.754	-9.35734	-322.538	-53440.8	-113248	10771.4	-51.1163	365.689	0	-412.982	49.8892	-706.48	-387764	17640.2	181536	-3.08998	552.257	0
506	7	-187.196	59.4046	-438.113	-42948	-113661	2450.84	40.5671	708.029	0	-238.099	-6.5794	-349.34	-56843.1	-120164	9897.12	-43.9746	362.716	0	-425.295	52.8252	-787.453	-434373	22825	190005	3.06157	554.837	0
506	8	-199.034	59.5368	-505.022	-49059.7	-129062	3506.05	44.4425	707.144	0	-234.901	-4.43771	-378.421	-60372.7	-127180	9050.67	-36.0814	359.538	0	-433.935	55.0991	-883.443	-490535	29619.4	197478	9.95025	558.247	0
506	9	-211.616	60.3476	-587.335	-56588	-147664	4422.31	48.5866	706.347	0	-229.415	-3.33631	-410.562	-64174.3	-134562	8394.08	-27.7502	356.309	0	-441.031	57.0113	-997.897	-558413	38312.9	204888	17.1796	562.332	0
507	0	-226.07	62.5906	-686.492	-65658.2	-169787	5118.49	52.6741	705.643	0	-223.116	-3.60119	-446.092	-68338.3	-142473	8078.81	-19.3796	353.193	0	-449.186	58.9895	-1132.58	-639144	49076.2	213420	24.2942	566.823	0
507	1	-243.547	66.969	-801.741	-76191.8	-195284	5535.63	56.4255	705.033	0	-217.391	-5.47697	-484.623	-72858.2	-150894	8230.5	-11.3631	350.34	0	-460.938	61.492	-1286.36	-732085	61856.9	224256	30.887	571.406	0
507	2	-264.834	73.9963	-929.259	-87835.1	-223344	5633.82	59.6533	704.522	0	-213.227	-9.08672	-524.854	-77600.6	-159568	8922.32	-4.02423	347.852	0	-478.061	64.9095	-1454.11	-834139	76268.1	238223	36.6692	575.784	0
507	3	-289.911	83.8633	-1061.71	-99922.9	-252392	5384.32	62.2764	704.116	0	-210.963	-14.3736	-564.586	-82301.2	-168004	10149.7	2.43039	345.773	0	-500.874	69.4897	-1626.29	-939446	91533.3	255419	41.5001	579.713	0
507	4	-317.579	96.3498	-1188.62	-111513	-280152	4758.53	64.3055	703.817	0	-210.176	-21.0828	-600.995	-86597.2	-175534	11821.4	7.92789	344.09	0	-527.756	75.2671	-1789.62	-1.03975e+06	106532	274919	45.3725	583.012	0
507	5	-345.318	110.815	-1297.96	-121520	-303972	3715.34	65.8081	703.623	0	-209.724	-28.8082	-631.145	-90095.3	-181450	13771.1	12.5062	342.749	0	-555.041	82.0066	-1929.11	-1.12566e+06	119952	294677	48.3693	585.556	0
507	6	-369.491	126.281	-1378.65	-128947	-321398	2192.2	66.8752	703.531	0	-207.948	-37.0658	-652.615	-92458.8	-185165	15782.8	16.2726	341.674	0	-577.44	89.215	-2031.27	-1.18862e+06	130534	311719	50.6173	587.272	0
507	7	-385.957	141.582	-1423.44	-133141	-330800	113.536	67.6048	703.535	0	-203.023	-45.361	-664.078	-93489.8	-186357	17627.9	19.3752	340.781	0	-588.981	96.2214	-2087.52	-1.22312e+06	137369	322646	52.2621	588.136	0
507	8	-390.96	155.528	-1430.8	-133959	-331802	-2573.48	68.1012	703.625	0	-193.357	-53.2453	-665.662	-93177.4	-185057	19103.5	21.9949	339.977	0	-584.317	102.282	-2096.47	-1.22815e+06	140128	324372	53.4617	588.161	0
507	9	-382.051	167.051	-1405.05	-131778	-325303	-5852.42	68.4751	703.789	0	-177.936	-60.3587	-658.928	-91698.7	-181640	20065.8	24.3402	339.164	0	-559.987	106.692	-2063.97	-1.20722e+06	139129	314860	54.385	587.382	0
508	0	-358.662	175.358	-1354.61	-127346	-313129	-9614.52	68.8417	704.01	0	-156.521	-66.4499	-646.489	-89374.1	-176731	20446.2	26.629	338.245	0	-515.183	108.908	-2001.1	-1.1671e+06	135198	293592	55.2041	585.843	0
508	1	-322.132	180.023	-1289.68	-121571	-297515	-13672.9	69.3119	704.264	0	-129.652	-71.3822	-631.419	-86594.4	-171076	20250.4	29.0612	337.143	0	-451.785	108.641	-1921.1	-1.11594e+06	129426	261601	56.0825	583.6	0
508	2	-275.247	181.017	-1220.02	-115329	-280630	-17802.4	69.9798	704.53	0	-98.4932	-75.1309	-616.659	-83746.2	-165398	19543	31.7839	335.806	0	-373.741	105.886	-1836.68	-1.06154e+06	122916	221106	57.1557	580.732	0
508	3	-221.517	178.663	-1153.56	-109343	-264270	-21787.8	70.909	704.787	0	-64.5699	-77.7654	-604.588	-81155.6	-160301	18426.5	34.8596	334.233	0	-286.087	100.898	-1758.15	-1.01024e+06	116606	174947	58.5124	577.362	0
508	4	-164.47	173.563	-1095.84	-104127	-249717	-25466.9	72.1222	705.021	0	-29.4916	-79.4153	-596.8	-79054.5	-156209	17018.4	38.2549	332.464	0	-193.962	94.1478	-1692.64	-966485	111175	126021	60.1811	573.663	0
508	5	-107.164	166.515	-1050.03	-99986.2	-237731	-28756.6	73.5953	705.223	0	5.28291	-80.2398	-594.052	-77570.8	-153352	15433.4	41.8539	330.579	0	-101.881	86.2753	-1644.08	-932741	107031	76872.8	62.1262	569.853	0
508	6	-51.9622	158.424	-1017.21	-97035.7	-228610	-31654.6	75.2585	705.394	0	38.5871	-80.411	-596.332	-76732.9	-151772	13772.7	45.4913	328.675	0	-13.3751	78.0132	-1613.54	-909789	104324	29501.7	64.2571	566.166	0
508	7	-0.530951	150.204	-996.886	-95245.1	-222297	-34220.7	77.0085	705.543	0	69.5887	-80.1072	-603.009	-76489.5	-151358	12121.6	48.9951	326.846	0	69.0577	70.0972	-1599.9	-897073	102998	-14663.7	66.4501	562.81	0
508	8	46.0443	142.679	-987.475	-94482.5	-218496	-36546.1	78.7324	705.681	0	97.7498	-79.5104	-613.081	-76738.3	-151907	10552.5	52.2234	325.168	0	143.794	63.1689	-1600.56	-893165	102861	-54679.9	68.5783	559.928	0
508	9	87.1015	136.496	-986.88	-94561.9	-216786	-38719.5	80.332	705.819	0	122.743	-78.7962	-625.438	-77359.6	-153178	9127.02	55.0859	323.689	0	209.845	57.7	-1612.32	-896236	103658	-89963	70.5388	557.586	0
509	0	122.261	132.074	-992.969	-95285.8	-216724	-40800.8	81.7411	705.961	0	144.361	-78.1124	-639.084	-78242.8	-154948	7895.37	57.5471	322.43	0	266.622	53.9612	-1632.05	-904466	105146	-120169	72.2672	555.776	0
509	1	151.317	129.598	-1003.93	-96478.8	-217925	-42810.3	82.9275	706.101	0	162.439	-77.5702	-653.274	-79302.9	-157041	6896.31	59.61	321.393	0	313.756	52.0282	-1657.2	-916335	107135	-145097	73.7357	554.448	0
509	2	174.164	129.055	-1018.45	-98009.9	-220103	-44730	83.8842	706.234	0	176.806	-77.2559	-667.539	-80487.7	-159345	6158.6	61.2942	320.574	0	350.97	51.7989	-1685.99	-930773	109501	-164633	74.94	553.539	0
509	3	190.768	130.265	-1035.75	-99799.5	-223082	-46512.1	84.6169	706.355	0	187.289	-77.2519	-681.657	-81775	-161810	5703.31	62.622	319.965	0	378.057	53.0129	-1717.4	-947167	112182	-178731	75.8868	552.992	0
509	4	201.197	132.932	-1055.45	-101812	-226776	-48093.3	85.1369	706.463	0	193.756	-77.6465	-695.579	-83163.7	-164424	5545.11	63.6156	319.56	0	394.953	55.2851	-1751.02	-965259	115149	-187444	76.5877	552.769	0
509	5	205.687	136.693	-1077.4	-104038	-231147	-49412.8	85.4594	706.564	0	196.19	-78.53	-709.334	-84660.3	-167192	5690.61	64.2975	319.352	0	401.878	58.1635	-1786.74	-984989	118392	-190980	77.0581	552.841	0
509	6	204.697	141.197	-1101.51	-106480	-236160	-50432.8	85.6026	706.667	0	194.729	-79.9817	-722.94	-86266.9	-170115	6135.48	64.6897	319.328	0	399.426	61.2152	-1824.45	-1.00632e+06	121886	-189744	77.3158	553.183	0
509	7	198.931	146.176	-1127.54	-109128	-241755	-51156.8	85.5906	706.784	0	189.654	-82.0565	-736.361	-87975.2	-173182	6864.77	64.8139	319.473	0	388.585	64.1195	-1863.9	-1.0291e+06	125581	-184335	77.3825	553.771	0
509	8	189.313	151.511	-1155.09	-111958	-247818	-51637.8	85.4558	706.926	0	181.357	-84.7796	-749.494	-89765.1	-176357	7856.79	64.6978	319.768	0	370.67	66.7314	-1904.59	-1.05303e+06	129408	-175514	77.2871	554.571	0
509	9	176.904	157.245	-1183.61	-114926	-254191	-51972.6	85.2402	707.098	0	170.308	-88.1498	-762.196	-91605.4	-179588	9086.79	64.3804	320.186	0	347.213	69.0949	-1945.8	-1.07765e+06	133295	-164131	77.0691	555.54	0
510	0	162.772	163.545	-1212.44	-117971	-260685	-52279.7	84.9919	707.3	0	157.028	-92.1399	-774.318	-93457.5	-182805	10528.1	63.9144	320.696	0	319.8	71.4055	-1986.76	-1.10246e+06	137188	-151027	76.7772	556.626	0
510	1	147.849	170.619	-1240.99	-121027	-267115	-52669.3	84.7572	707.525	0	142.054	-96.6941	-785.726	-95280.5	-185936	12151.1	63.3583	321.264	0	289.904	73.925	-2026.72	-1.12691e+06	141050	-136940	76.4612	557.778	0
510	2	132.82	178.597	-1268.69	-124031	-273318	-53214	84.5679	707.762	0	125.902	-101.726	-796.312	-97039	-188916	13922.1	62.7615	321.861	0	258.723	76.8713	-2065.01	-1.15055e+06	144850	-122431	76.1589	558.95	0
510	3	118.083	187.455	-1295.06	-126923	-279171	-53932.2	84.4347	708.006	0	109.019	-107.116	-806.008	-98707.9	-191706	15802.5	62.1539	322.465	0	227.102	80.3393	-2101.07	-1.17297e+06	148544	-107862	75.8874	560.106	0
510	4	103.789	196.998	-1319.73	-129661	-284600	-54789.2	84.3496	708.248	0	91.761	-112.717	-814.8	-100275	-194292	17750.1	61.5466	323.067	0	195.55	84.2807	-2134.53	-1.19389e+06	152081	-93418.4	75.6452	561.215	0
510	5	89.9302	206.894	-1342.48	-132212	-289579	-55713.4	84.295	708.484	0	74.393	-118.361	-822.739	-101741	-196687	19721.1	60.9362	323.661	0	164.323	88.533	-2165.21	-1.21316e+06	155411	-79168.4	75.4191	562.259	0
510	6	76.4223	216.759	-1363.22	-134561	-294113	-56619.6	84.2515	708.708	0	57.096	-123.881	-829.943	-103118	-198928	21673	60.3114	324.247	0	133.518	92.8781	-2193.16	-1.23077e+06	158500	-65120	75.192	563.22	0
510	7	63.1588	226.24	-1382.02	-136706	-298235	-57431	84.2033	708.918	0	39.9866	-129.127	-836.584	-104427	-201061	23567	59.6644	324.826	0	103.145	97.1127	-2218.6	-1.24682e+06	161334	-51254.3	74.9502	564.086	0
510	8	50.0361	235.087	-1399.01	-138656	-301989	-58095	84.1414	709.11	0	23.1376	-133.982	-842.87	-105691	-203133	25372.3	58.998	325.394	0	73.1737	101.105	-2241.88	-1.26147e+06	163930	-37540.7	74.6883	564.846	0
510	9	36.9662	243.194	-1414.41	-140424	-305422	-58590.3	84.064	709.281	0	6.6017	-138.368	-849.003	-106931	-205184	27068.7	58.3239	325.949	0	43.5679	104.826	-2263.41	-1.27491e+06	166327	-23943.7	74.4089	565.494	0
511	0	23.882	250.593	-1428.42	-142030	-308575	-58924.6	83.975	709.431	0	-9.56742	-142.251	-855.149	-108164	-207239	28647.9	57.6568	326.485	0	14.3146	108.342	-2283.57	-1.28736e+06	168570	-10428.7	74.1194	566.026	0
511	1	10.7393	257.421	-1441.24	-143491	-311481	-59127.7	83.8805	709.561	0	-25.3081	-145.636	-861.404	-109397	-209313	30112.6	57.0092	326.998	0	-14.5688	111.785	-2302.65	-1.29896e+06	170699	3030.96	73.8281	566.447	0
511	2	-2.48521	263.858	-1453.01	-144826	-314165	-59239.9	83.7831	709.673	0	-40.559	-148.575	-867.778	-110630	-211404	31474.7	56.3849	327.487	0	-43.0443	115.283	-2320.79	-1.30981e+06	172733	16447.3	73.5385	566.768	0
511	3	-15.7934	270.067	-1463.75	-146050	-316639	-59300.9	83.68	709.778	0	-55.2682	-151.154	-874.207	-111859	-213501	32751	55.7776	327.955	0	-71.0616	118.913	-2337.96	-1.31993e+06	174659	29811.6	73.2468	567.007	0
511	4	-29.1615	276.161	-1473.47	-147174	-318907	-59342.1	83.5672	709.883	0	-69.3927	-153.477	-880.578	-113074	-215587	33960	55.1752	328.409	0	-98.5542	122.685	-2354.05	-1.32929e+06	176450	43090.4	72.9466	567.185	0
511	5	-42.5368	282.19	-1482.11	-148207	-320965	-59383.4	83.4412	709.997	0	-82.8932	-155.653	-886.767	-114263	-217643	35118	54.5652	328.853	0	-125.43	126.537	-2368.88	-1.33784e+06	178077	56221.8	72.6317	567.32	0
511	6	-55.834	288.141	-1489.66	-149154	-322808	-59435.2	83.3004	710.126	0	-95.7301	-157.791	-892.671	-115417	-219649	36237.5	53.9417	329.294	0	-151.564	130.349	-2382.33	-1.34554e+06	179516	69111.9	72.2996	567.426	0
511	7	-68.9331	293.965	-1496.11	-150018	-324435	-59502.2	83.148	710.272	0	-107.86	-159.992	-898.241	-116527	-221584	37326.8	53.3132	329.728	0	-176.793	133.973	-2394.36	-1.35239e+06	180773	81637.6	71.9555	567.511	0
511	8	-81.6858	299.612	-1501.58	-150805	-325853	-59588	82.9931	710.431	0	-119.235	-162.339	-903.497	-117588	-223431	38392.1	52.7044	330.148	0	-200.921	137.273	-2405.08	-1.35847e+06	181883	93661.4	71.6148	567.573	0
511	9	-93.9333	305.051	-1506.25	-151523	-327082	-59697.5	82.85	710.596	0	-129.806	-164.887	-908.521	-118597	-225176	39438.3	52.1511	330.539	0	-223.739	140.164	-2414.77	-1.36391e+06	182913	105051	71.3	567.605	0
512	0	-105.527	310.286	-1510.44	-152186	-328163	-59838.5	82.7376	710.756	0	-139.521	-167.666	-913.448	-119557	-226817	40471.3	51.691	330.885	0	-245.048	142.62	-2423.89	-1.36896e+06	183950	115695	71.0377	567.601	0
512	1	-116.352	315.353	-1514.55	-152819	-329148	-60021.6	82.6751	710.901	0	-148.329	-170.688	-918.433	-120476	-228364	41497.8	51.3544	331.175	0	-264.681	144.666	-2432.98	-1.37391e+06	185086	125517	70.8518	567.557	0
512	2	-126.346	320.309	-1518.94	-153449	-330104	-60259.1	82.6751	711.023	0	-156.197	-173.957	-923.612	-121366	-229837	42524	51.1545	331.404	0	-282.543	146.352	-2442.55	-1.37907e+06	186388	134481	70.7561	567.477	0
512	3	-135.509	325.217	-1523.95	-154109	-331095	-60563.1	82.7392	711.125	0	-163.118	-177.474	-929.069	-122239	-231258	43553.2	51.0862	331.571	0	-298.626	147.743	-2453.02	-1.38468e+06	187887	142597	70.7508	567.371	0
512	4	-143.894	330.14	-1529.79	-154828	-332179	-60942.8	82.8593	711.209	0	-169.109	-181.232	-934.839	-123104	-232650	44585.6	51.1339	331.684	0	-313.003	148.908	-2464.63	-1.39092e+06	189583	149912	70.8258	567.254	0
512	5	-151.598	335.129	-1536.56	-155626	-333404	-61402	83.0189	711.282	0	-174.21	-185.211	-940.915	-123965	-234024	45617.9	51.2802	331.749	0	-325.808	149.918	-2477.47	-1.39788e+06	191452	156508	70.9649	567.14	0
512	6	-158.748	340.21	-1544.25	-156516	-334801	-61938.8	83.195	711.354	0	-178.468	-189.38	-947.241	-124822	-235385	46644	51.5043	331.774	0	-337.216	150.83	-2491.49	-1.40554e+06	193447	162484	71.1465	567.041	0
512	7	-165.484	345.383	-1552.74	-157499	-336382	-62545.3	83.3631	711.432	0	-181.947	-193.703	-953.714	-125669	-236728	47656.4	51.7832	331.768	0	-347.43	151.68	-2506.46	-1.4138e+06	195505	167950	71.3468	566.969	0
512	8	-171.935	350.621	-1561.85	-158568	-338134	-63207.9	83.5048	711.525	0	-184.717	-198.135	-960.22	-126495	-238039	48648.3	52.1	331.736	0	-356.652	152.486	-2522.07	-1.42252e+06	197569	173010	71.5482	566.929	0
512	9	-178.202	355.884	-1571.38	-159707	-340027	-63908.6	83.6119	711.635	0	-186.857	-202.62	-966.673	-127292	-239298	49614.7	52.4517	331.68	0	-365.059	153.265	-2538.05	-1.43152e+06	199612	177760	71.7439	566.921	0
513	0	-184.347	361.126	-1581.13	-160893	-342019	-64627.2	83.6869	711.758	0	-188.434	-207.086	-973.029	-128048	-240487	50552.3	52.8468	331.597	0	-372.781	154.039	-2554.16	-1.44064e+06	201635	182275	71.9381	566.933	0
513	1	-190.393	366.296	-1590.96	-162101	-344062	-65344	83.7393	711.889	0	-189.507	-211.464	-979.269	-128757	-241588	51458.1	53.2977	331.483	0	-379.899	154.832	-2570.23	-1.44976e+06	203654	186605	72.1409	566.952	0
513	2	-196.332	371.342	-1600.72	-163305	-346106	-66042.2	83.7803	712.02	0	-190.119	-215.697	-985.376	-129413	-242586	52328.7	53.8136	331.334	0	-386.451	155.644	-2586.09	-1.45876e+06	205685	190766	72.3621	566.968	0
513	3	-202.134	376.201	-1610.28	-164486	-348108	-66708.9	83.8208	712.148	0	-190.305	-219.748	-991.32	-130012	-243473	53160.7	54.3956	331.15	0	-392.44	156.453	-2601.6	-1.46752e+06	207735	194751	72.6086	566.971	0
513	4	-207.741	380.81	-1619.57	-165630	-350031	-67335.4	83.874	712.268	0	-190.098	-223.587	-997.07	-130550	-244243	53951.5	55.0389	330.933	0	-397.839	157.223	-2616.64	-1.47598e+06	209814	198525	72.8864	566.96	0
513	5	-213.067	385.103	-1628.63	-166733	-351848	-67917.1	83.9609	712.376	0	-189.527	-227.191	-1002.62	-131027	-244903	54697.8	55.7362	330.685	0	-402.593	157.912	-2631.25	-1.48417e+06	211948	202030	73.2061	566.936	0
513	6	-217.989	389.01	-1637.69	-167810	-353551	-68454.3	84.1167	712.467	0	-188.631	-230.534	-1008.01	-131452	-245467	55394.9	56.4827	330.408	0	-406.62	158.476	-2645.7	-1.49225e+06	214210	205183	73.5882	566.903	0
513	7	-222.341	392.471	-1647.24	-168890	-355150	-68951.8	84.3971	712.529	0	-187.447	-233.591	-1013.39	-131845	-245961	56038.1	57.2892	330.102	0	-409.788	158.88	-2660.63	-1.5006e+06	216749	207868	74.0722	566.869	0
513	8	-225.889	395.444	-1658.1	-170023	-356687	-69419.1	84.8829	712.54	0	-185.989	-236.33	-1019.11	-132243	-246419	56621.5	58.2003	329.763	0	-411.879	159.114	-2677.21	-1.50989e+06	219827	209927	74.7259	566.833	0
513	9	-228.294	397.904	-1671.48	-171278	-358225	-69871.4	85.6839	712.471	0	-184.221	-238.703	-1025.72	-132702	-246885	57137	59.3067	329.374	0	-412.515	159.201	-2697.21	-1.52109e+06	223852	211129	75.6529	566.782	0
514	0	-229.066	399.837	-1688.93	-172740	-359852	-70329.6	86.9353	712.277	0	-182.011	-240.642	-1034.1	-133298	-247408	57570.7	60.7493	328.903	0	-411.076	159.196	-2723.03	-1.53546e+06	229380	211132	76.991	566.688	0
514	1	-227.527	401.221	-1712.18	-174496	-361651	-70821.5	88.7779	711.915	0	-179.101	-242.066	-1045.32	-134125	-248045	57899.3	62.7078	328.31	0	-406.627	159.155	-2757.5	-1.55448e+06	237072	209436	78.8952	566.498	0
514	2	-222.797	402.002	-1742.81	-176624	-363685	-71383.6	91.3226	711.344	0	-175.076	-242.901	-1060.61	-135282	-248851	58087.8	65.3712	327.55	0	-397.872	159.101	-2803.43	-1.57951e+06	247590	205356	81.5045	566.144	0
514	3	-213.831	402.086	-1781.85	-179164	-365966	-72059.6	94.6149	710.549	0	-169.351	-243.11	-1081.19	-136864	-249865	58088.9	68.8979	326.587	0	-383.182	158.976	-2863.04	-1.61157e+06	261474	198029	84.9033	565.551	0
514	4	-199.558	401.346	-1829.69	-182123	-368455	-72893.9	98.624	709.538	0	-161.177	-242.72	-1107.98	-138941	-251098	57846.3	73.3736	325.4	0	-360.735	158.626	-2937.67	-1.65116e+06	279063	186506	89.1005	564.655	0
514	5	-179.103	399.663	-1886.25	-185488	-371093	-73921.9	103.265	708.337	0	-149.698	-241.851	-1141.45	-141533	-252513	57300.2	78.7799	323.994	0	-328.801	157.813	-3027.71	-1.69835e+06	300489	169915	94.0338	563.438	0
514	6	-151.992	396.982	-1951.35	-189244	-373835	-75164.9	108.422	706.981	0	-134.071	-240.694	-1181.63	-144622	-254044	56396.4	85.0064	322.392	0	-286.063	156.289	-3132.98	-1.75301e+06	325746	147647	99.5905	561.93	0
514	7	-118.243	393.352	-2024.61	-193375	-376656	-76630.6	113.961	705.512	0	-113.598	-239.473	-1228.34	-148179	-255623	55094	91.8958	320.633	0	-231.842	153.879	-3252.96	-1.81485e+06	354736	119475	105.629	560.179	0
514	8	-78.3456	388.92	-2105.23	-197839	-379508	-78313.4	119.731	703.975	0	-87.805	-238.386	-1281.33	-152172	-257193	53370.3	99.2759	318.761	0	-166.151	150.534	-3386.56	-1.88324e+06	387241	85568.9	111.992	558.227	0
514	9	-33.1338	383.874	-2191.56	-202548	-382278	-80194.3	125.568	702.422	0	-56.5062	-237.515	-1340.08	-156552	-258686	51223.2	106.962	316.823	0	-89.64	146.359	-3531.63	-1.95694e+06	422830	46449.4	118.508	556.107	0
515	0	16.3803	378.384	-2281.06	-207353	-384788	-82243.1	131.312	700.902	0	-19.8871	-236.776	-1403.5	-161213	-259998	48672	114.75	314.865	0	-3.50677	141.608	-3684.56	-2.03392e+06	460750	2896.7	125.003	553.855	0
515	1	69.1313	372.606	-2370.46	-212065	-386838	-84425.8	136.809	699.462	0	21.4349	-236.003	-1469.71	-165982	-260994	45758.7	122.418	312.935	0	90.5662	136.602	-3840.17	-2.11141e+06	499873	-44143.5	131.301	551.53	0
515	2	123.994	366.703	-2456.03	-216477	-388235	-86706	141.926	698.141	0	66.4077	-235.083	-1536.02	-170621	-261518	42547.6	129.743	311.08	0	190.402	131.621	-3992.05	-2.18616e+06	538722	-93590.1	137.238	549.212	0
515	3	179.66	360.845	-2533.89	-220376	-388811	-89035.9	146.556	696.972	0	113.649	-233.992	-1599.17	-174857	-261431	39121.9	136.521	309.342	0	293.308	126.853	-4133.06	-2.25465e+06	575598	-144180	142.673	546.989	0
515	4	234.518	355.196	-2600.35	-223567	-388424	-91346.2	150.626	695.976	0	161.596	-232.764	-1655.74	-178414	-260626	35578.7	142.593	307.755	0	396.115	122.432	-4256.09	-2.31347e+06	608764	-194413	147.501	544.947	0
515	5	286.684	349.919	-2652.32	-225885	-386985	-93545.5	154.096	695.165	0	208.573	-231.443	-1702.55	-181048	-259047	32025.2	147.847	306.339	0	495.257	118.476	-4354.87	-2.35967e+06	636655	-242570	151.653	543.153	0
515	6	334.149	345.169	-2687.66	-227234	-384493	-95529.9	156.941	694.547	0	252.769	-230.064	-1737.11	-182589	-256703	28580.7	152.224	305.111	0	586.918	115.105	-4424.77	-2.39119e+06	658062	-286803	155.089	541.66	0
515	7	374.976	341.089	-2705.5	-227593	-381057	-97196.7	159.155	694.122	0	292.3	-228.656	-1757.94	-182967	-253666	25377.3	155.703	304.081	0	667.276	112.433	-4463.44	-2.40711e+06	672281	-325285	157.795	540.503	0
515	8	407.47	337.817	-2706.26	-227016	-376875	-98456.3	160.739	693.886	0	325.404	-227.281	-1764.69	-182212	-250066	22553.9	158.294	303.255	0	732.874	110.536	-4470.95	-2.40768e+06	679164	-356379	159.774	539.703	0
515	9	430.317	335.49	-2691.39	-225614	-372198	-99240.8	161.708	693.828	0	350.664	-226.078	-1758.06	-180444	-246078	20243	160.028	302.638	0	780.981	109.412	-4449.45	-2.39417e+06	679071	-378800	161.044	539.262	0
516	0	442.689	334.227	-2663.13	-223530	-367285	-99509.7	162.085	693.935	0	367.133	-225.249	-1739.54	-177843	-241896	18557.4	160.943	302.236	0	809.821	108.978	-4402.67	-2.36856e+06	672748	-391725	161.634	539.171	0
516	1	444.309	334.11	-2624.1	-220919	-362375	-99253	161.905	694.189	0	374.362	-225.002	-1711.14	-174623	-237703	17576.9	161.085	302.051	0	818.672	109.108	-4335.24	-2.33323e+06	661198	-394845	161.581	539.41	0
516	2	435.478	335.152	-2577.03	-217938	-357667	-98492.4	161.21	694.569	0	372.389	-225.498	-1675.07	-170999	-233661	17339.8	160.507	302.085	0	807.867	109.653	-4252.1	-2.29068e+06	645526	-388376	160.933	539.954	0
516	3	417.044	337.278	-2524.46	-214721	-353300	-97278.6	160.049	695.056	0	361.706	-226.818	-1633.49	-167170	-229892	17838.5	159.263	302.34	0	778.75	110.461	-4157.95	-2.24321e+06	626813	-373040	159.741	540.774	0
516	4	390.323	340.33	-2468.49	-211379	-349348	-95685.5	158.477	695.631	0	343.219	-228.941	-1588.39	-163302	-226477	19019.8	157.417	302.81	0	733.542	111.389	-4056.88	-2.19279e+06	606030	-349990	158.062	541.83	0
516	5	356.955	344.079	-2410.74	-207987	-345817	-93799.9	156.552	696.275	0	318.161	-231.747	-1541.47	-159518	-223456	20789.9	155.037	303.485	0	675.115	112.333	-3952.2	-2.14096e+06	583983	-320685	155.961	543.076	0
516	6	318.724	348.256	-2352.3	-204589	-342656	-91709	154.331	696.974	0	287.958	-235.024	-1494.08	-155897	-220830	23023.5	152.196	304.344	0	606.682	113.232	-3846.37	-2.08877e+06	561304	-286729	153.502	544.462	0
516	7	277.381	352.574	-2293.88	-201204	-339783	-89488.8	151.874	697.714	0	254.1	-238.502	-1447.2	-152478	-218571	25577.4	148.97	305.361	0	531.48	114.072	-3741.07	-2.03691e+06	538457	-249712	150.75	545.936	0
516	8	234.501	356.761	-2235.94	-197838	-337100	-87195.9	149.235	698.481	0	218.008	-241.88	-1401.5	-149272	-216627	28304.8	145.432	306.509	0	452.509	114.881	-3637.44	-1.98582e+06	515783	-211074	147.77	547.455	0
516	9	191.394	360.583	-2178.81	-194491	-334520	-84866.9	146.467	699.265	0	180.953	-244.865	-1357.43	-146270	-214941	31067.8	141.656	307.755	0	372.347	115.718	-3536.25	-1.93577e+06	493540	-172025	144.62	548.979	0
517	0	149.08	363.871	-2122.79	-191162	-331973	-82522.2	143.615	700.052	0	143.994	-247.199	-1315.29	-143454	-213451	33747.2	137.715	309.067	0	293.075	116.672	-3438.08	-1.88698e+06	471932	-133511	141.358	550.475	0
517	1	108.301	366.53	-2068.14	-187854	-329413	-80174.4	140.72	700.833	0	107.962	-248.676	-1275.25	-140803	-212099	36249.5	133.68	310.412	0	216.263	117.853	-3343.38	-1.83961e+06	451121	-96225.1	138.034	551.917	0
517	2	69.5618	368.532	-2015.04	-184573	-326810	-77834.9	137.814	701.598	0	73.4547	-249.171	-1237.4	-138294	-210835	38509.9	129.614	311.762	0	143.016	119.361	-3252.44	-1.79379e+06	431221	-60640.2	134.695	553.283	0
517	3	33.1879	369.893	-1963.62	-181325	-324147	-75518.5	134.924	702.342	0	40.8663	-248.637	-1201.75	-135908	-209616	40491.3	125.574	313.092	0	74.0542	121.257	-3165.37	-1.74957e+06	412292	-27068.1	131.374	554.562	0
517	4	-0.607465	370.65	-1913.93	-178119	-321413	-73244.6	132.066	703.065	0	10.4304	-247.106	-1168.21	-133625	-208409	42179.7	121.6	314.385	0	9.82293	123.545	-3082.14	-1.70695e+06	394347	4282.96	128.099	555.745	0
517	5	-31.6782	370.845	-1865.94	-174962	-318601	-71036.3	129.254	703.766	0	-17.7286	-244.669	-1136.64	-131428	-207190	43579.1	117.717	315.628	0	-49.4068	126.176	-3002.58	-1.66588e+06	377354	33265	124.887	556.835	0
517	6	-59.9182	370.51	-1819.58	-171859	-315704	-68918.1	126.496	704.45	0	-43.5531	-241.457	-1106.84	-129302	-205946	44706.3	113.934	316.821	0	-103.471	129.052	-2926.42	-1.62628e+06	361244	59764.6	121.745	557.839	0
517	7	-85.2468	369.665	-1774.74	-168814	-312712	-66913.8	123.799	705.12	0	-67.0223	-237.619	-1078.6	-127236	-204667	45585	110.247	317.964	0	-152.269	132.046	-2853.34	-1.58803e+06	345934	83690	118.676	558.77	0
517	8	-107.604	368.316	-1731.34	-165830	-309612	-65043.8	121.171	705.782	0	-88.1357	-233.296	-1051.71	-125216	-203345	46241.7	106.653	319.059	0	-195.739	135.021	-2783.05	-1.55102e+06	331353	104969	115.685	559.64	0
517	9	-126.955	366.467	-1689.29	-162904	-306395	-63323.5	118.625	706.434	0	-106.906	-228.61	-1026.04	-123233	-201968	46702.6	103.157	320.106	0	-233.861	137.857	-2715.32	-1.51519e+06	317459	123560	112.78	560.453	0
518	0	-143.304	364.131	-1648.6	-160034	-303055	-61762.2	116.175	707.072	0	-123.357	-223.659	-1001.51	-121278	-200525	46991.2	99.7759	321.096	0	-266.661	140.472	-2650.11	-1.48052e+06	304252	139457	109.978	561.208	0
518	1	-156.708	361.337	-1609.34	-157215	-299594	-60362.3	113.841	707.689	0	-137.53	-218.516	-978.121	-119351	-199006	47128.8	96.5432	322.021	0	-294.238	142.821	-2587.47	-1.44703e+06	291763	152711	107.302	561.898	0
518	2	-167.293	358.125	-1571.6	-154449	-296025	-59118.8	111.641	708.275	0	-149.494	-213.238	-955.909	-117452	-197402	47134.7	93.493	322.87	0	-316.788	144.887	-2527.51	-1.4148e+06	280032	163430	104.777	562.514	0
518	3	-175.266	354.539	-1535.46	-151736	-292367	-58020.5	109.59	708.822	0	-159.354	-207.877	-934.868	-115586	-195712	47026.7	90.6524	323.639	0	-334.62	146.663	-2470.33	-1.38389e+06	269081	171788	102.423	563.053	0
518	4	-180.895	350.63	-1500.97	-149085	-288645	-57052.3	107.695	709.326	0	-167.251	-202.482	-914.966	-113755	-193941	46820.9	88.0351	324.327	0	-348.147	148.149	-2415.94	-1.35432e+06	258907	178010	100.249	563.519	0
518	5	-184.504	346.453	-1468.15	-146504	-284889	-56197.3	105.954	709.789	0	-173.359	-197.1	-896.13	-111961	-192095	46531	85.6398	324.939	0	-357.863	149.353	-2364.28	-1.32609e+06	249478	182359	98.2543	563.919	0
518	6	-186.447	342.07	-1436.97	-144006	-281130	-55438.5	104.36	710.215	0	-177.877	-191.778	-878.263	-110205	-190188	46169.5	83.4503	325.48	0	-364.324	150.292	-2315.24	-1.2992e+06	240741	185127	96.428	564.269	0
518	7	-187.089	337.554	-1407.42	-141603	-277402	-54760	102.901	710.611	0	-181.028	-186.56	-861.262	-108486	-188234	45747.7	81.4441	325.962	0	-368.117	150.994	-2268.69	-1.27362e+06	232640	186616	94.7553	564.587	0
518	8	-186.779	332.991	-1379.51	-139309	-273740	-54147.5	101.568	710.984	0	-183.037	-181.479	-845.053	-106808	-186246	45277.4	79.6045	326.392	0	-369.815	151.512	-2224.57	-1.24936e+06	225135	187126	93.2245	564.888	0
518	9	-185.824	328.484	-1353.28	-137136	-270175	-53589.3	100.356	711.336	0	-184.119	-176.558	-829.607	-105175	-184232	44770.1	77.9286	326.777	0	-369.943	151.925	-2182.89	-1.22644e+06	218217	186935	91.8323	565.184	0
519	0	-184.482	324.136	-1328.81	-135093	-266735	-53075.8	99.2678	711.665	0	-184.468	-171.803	-814.945	-103595	-182199	44236.9	76.4274	327.119	0	-368.95	152.333	-2143.76	-1.20494e+06	211902	186289	90.5851	565.48	0
519	1	-182.955	320.041	-1306.2	-133186	-263442	-52598.7	98.314	711.965	0	-184.251	-167.215	-801.109	-102073	-180156	43687.6	75.1174	327.414	0	-367.206	152.826	-2107.31	-1.18493e+06	206221	185390	89.4956	565.775	0
519	2	-181.402	316.259	-1285.5	-131419	-260308	-52150.4	97.5039	712.232	0	-183.62	-162.799	-788.126	-100615	-178112	43130.2	74.0061	327.664	0	-365.022	153.459	-2073.62	-1.16645e+06	201188	184397	88.573	566.069	0
519	3	-179.943	312.808	-1266.7	-129790	-257341	-51723.1	96.8406	712.463	0	-182.709	-158.563	-775.981	-99225.3	-176081	42570.7	73.0858	327.871	0	-362.652	154.245	-2042.68	-1.14949e+06	196788	183428	87.8165	566.363	0
519	4	-178.663	309.677	-1249.71	-128295	-254542	-51309.2	96.3196	712.66	0	-181.635	-154.514	-764.623	-97903.1	-174078	42013.2	72.3345	328.041	0	-360.298	155.163	-2014.34	-1.134e+06	192975	182564	87.2151	566.662	0
519	5	-177.617	306.825	-1234.43	-126929	-251909	-50901.8	95.9302	712.824	0	-180.485	-150.658	-753.982	-96648	-172118	41460.4	71.7218	328.184	0	-358.103	156.168	-1988.41	-1.11988e+06	189685	181853	86.7506	566.973	0
519	6	-176.832	304.199	-1220.66	-125681	-249435	-50494.8	95.6558	712.962	0	-179.324	-147.001	-743.986	-95458.6	-170210	40913.4	71.219	328.307	0	-356.156	157.198	-1964.65	-1.10699e+06	186845	181310	86.4019	567.298	0
519	7	-176.302	301.738	-1208.23	-124542	-247110	-50083.9	95.4772	713.078	0	-178.186	-143.54	-734.596	-94333.8	-168364	40371.7	70.8079	328.416	0	-354.488	158.198	-1942.82	-1.09522e+06	184389	180929	86.1496	567.635	0
519	8	-175.991	299.393	-1196.96	-123496	-244922	-49665.8	95.3796	713.175	0	-177.077	-140.26	-725.807	-93274	-166584	39833.8	70.485	328.511	0	-353.068	159.133	-1922.76	-1.08444e+06	182271	180678	85.9823	567.972	0
519	9	-175.83	297.125	-1186.72	-122531	-242855	-49238.3	95.357	713.251	0	-175.979	-137.139	-717.664	-92281.2	-164874	39298.2	70.2636	328.586	0	-351.809	159.986	-1904.39	-1.07457e+06	180475	180508	85.9006	568.291	0
520	0	-175.732	294.907	-1177.46	-121629	-240892	-48800.3	95.4137	713.298	0	-174.852	-134.147	-710.237	-91357.1	-163232	38762.9	70.1722	328.629	0	-350.584	160.76	-1887.7	-1.06557e+06	179013	180357	85.9167	568.568	0
520	1	-175.599	292.727	-1169.13	-120779	-239018	-48352.4	95.5586	713.307	0	-173.647	-131.246	-703.588	-90501.4	-161654	38224.6	70.2431	328.628	0	-349.246	161.481	-1872.71	-1.05741e+06	177906	180162	86.0475	568.781	0
520	2	-175.344	290.575	-1161.67	-119969	-237216	-47896.8	95.7974	713.273	0	-172.309	-128.395	-697.742	-89711.4	-160133	37680.2	70.4978	328.574	0	-347.654	162.18	-1859.41	-1.05006e+06	177162	179859	86.3038	568.915	0
520	3	-174.897	288.441	-1154.99	-119189	-235470	-47437.7	96.1281	713.195	0	-170.801	-125.571	-692.688	-88983.7	-158666	37127.4	70.9417	328.461	0	-345.697	162.87	-1847.68	-1.04344e+06	176761	179398	86.6858	568.96	0
520	4	-174.21	286.314	-1148.97	-118434	-233766	-46981	96.5422	713.079	0	-169.096	-122.772	-688.377	-88314.1	-157250	36566	71.5638	328.293	0	-343.305	163.542	-1837.34	-1.03744e+06	176665	178735	87.1838	568.916	0
520	5	-173.257	284.182	-1143.44	-117701	-232088	-46533.8	97.0264	712.936	0	-167.185	-120.019	-684.734	-87699	-155888	35998.3	72.3377	328.077	0	-340.442	164.163	-1828.17	-1.03197e+06	176817	177837	87.7794	568.789	0
520	6	-172.03	282.033	-1138.26	-116988	-230426	-46104.3	97.5624	712.779	0	-165.071	-117.349	-681.662	-87134.6	-154583	35427.6	73.2257	327.827	0	-337.101	164.683	-1819.92	-1.02689e+06	177147	176681	88.447	568.592	0
520	7	-170.528	279.863	-1133.26	-116298	-228771	-45700.2	98.1298	712.622	0	-162.765	-114.81	-679.064	-86617.8	-153341	34858.8	74.1878	327.555	0	-333.293	165.053	-1812.32	-1.02209e+06	177583	175249	89.1589	568.34	0
520	8	-168.752	277.683	-1128.35	-115630	-227121	-45327.3	98.7145	712.477	0	-160.281	-112.444	-676.867	-86144.7	-152164	34297.6	75.1939	327.27	0	-329.033	165.239	-1805.22	-1.01751e+06	178074	173537	89.8954	568.044	0
520	9	-166.696	275.52	-1123.53	-114987	-225473	-44989	99.3161	712.345	0	-157.63	-110.284	-675.048	-85711.2	-151050	33749.6	76.2377	326.971	0	-324.326	165.237	-1798.57	-1.01313e+06	178616	171542	90.6542	567.705	0
521	0	-164.348	273.418	-1118.86	-114368	-223829	-44686.8	99.9492	712.219	0	-154.809	-108.347	-673.629	-85313	-149992	33218.8	77.3368	326.647	0	-319.157	165.071	-1792.49	-1.00899e+06	179245	169267	91.4513	567.318	0
521	1	-161.692	271.42	-1114.47	-113774	-222187	-44421.2	100.635	712.087	0	-151.808	-106.636	-672.652	-84946.5	-148979	32707.5	78.52	326.286	0	-313.5	164.784	-1787.13	-1.00517e+06	180020	166715	92.3113	566.877	0
521	2	-158.716	269.561	-1110.48	-113203	-220551	-44192	101.392	711.94	0	-148.618	-105.144	-672.136	-84609.1	-147997	32216.6	79.8105	325.881	0	-307.335	164.417	-1782.62	-1.00174e+06	180989	163890	93.2546	566.376	0
521	3	-155.421	267.857	-1106.95	-112653	-218921	-43997.7	102.229	711.77	0	-145.241	-103.866	-672.063	-84298.4	-147036	31746	81.2168	325.432	0	-300.662	163.99	-1779.01	-998729	182177	160800	94.2913	565.821	0
521	4	-151.811	266.304	-1103.87	-112126	-217299	-43835.5	103.149	711.575	0	-141.687	-102.796	-672.365	-84011.1	-146086	31295	82.728	324.949	0	-293.498	163.507	-1776.24	-996124	183574	157454	95.4187	565.224	0
521	5	-147.898	264.884	-1101.22	-111617	-215683	-43702.3	104.141	711.358	0	-137.968	-101.929	-672.935	-83742.2	-145141	30861.7	84.3168	324.443	0	-285.866	162.955	-1774.15	-993866	185143	153857	96.6218	564.601	0
521	6	-143.696	263.572	-1098.88	-111124	-214070	-43594.8	105.193	711.125	0	-134.097	-101.264	-673.65	-83485.2	-144195	30443.6	85.9497	323.93	0	-277.793	162.308	-1772.53	-991865	186828	150015	97.8793	563.971	0
521	7	-139.22	262.337	-1096.76	-110643	-212457	-43509.5	106.286	710.882	0	-130.081	-100.806	-674.396	-83232.9	-143243	30038.3	87.5979	323.418	0	-269.301	161.531	-1771.15	-990023	188572	145929	99.17	563.349	0
521	8	-134.482	261.151	-1094.74	-110170	-210841	-43443.2	107.405	710.637	0	-125.926	-100.557	-675.085	-82978.6	-142281	29644.1	89.2407	322.916	0	-260.407	160.594	-1769.82	-988247	190324	141598	100.476	562.743	0
521	9	-129.489	259.99	-1092.74	-109703	-209218	-43392.7	108.537	710.393	0	-121.631	-100.507	-675.66	-82716.8	-141303	29259.3	90.8668	322.424	0	-251.121	159.483	-1768.4	-986466	192052	137026	101.786	562.16	0
522	0	-124.25	258.845	-1090.72	-109236	-207589	-43354.9	109.678	710.15	0	-117.2	-100.63	-676.093	-82442.7	-140307	28882.4	92.4743	321.94	0	-241.451	158.215	-1766.82	-984644	193739	132225	103.095	561.597	0
522	1	-118.779	257.718	-1088.68	-108764	-205952	-43326.6	110.825	709.905	0	-112.647	-100.898	-676.359	-82151.3	-139288	28513.1	94.0627	321.461	0	-231.426	156.82	-1765.04	-982757	195382	127217	104.402	561.054	0
522	2	-113.11	256.607	-1086.58	-108284	-204307	-43304.3	111.973	709.655	0	-108.005	-101.291	-676.406	-81837.8	-138243	28153.2	95.6214	320.989	0	-221.115	155.316	-1762.99	-980764	196961	122042	105.699	560.536	0
522	3	-107.31	255.504	-1084.35	-107790	-202651	-43283.6	113.112	709.406	0	-103.333	-101.804	-676.143	-81497.7	-137170	27805.3	97.1279	320.533	0	-210.643	153.699	-1760.49	-978591	198436	116757	106.973	560.054	0
522	4	-101.468	254.393	-1081.87	-107282	-200982	-43260.2	114.226	709.164	0	-98.7012	-102.443	-675.47	-81127.6	-136069	27472.2	98.5567	320.105	0	-200.169	151.951	-1757.34	-976149	199758	111433	108.203	559.621	0
522	5	-95.6896	253.258	-1079.03	-106756	-199300	-43229.9	115.297	708.937	0	-94.1794	-103.208	-674.304	-80725.5	-134938	27156	99.8858	319.717	0	-189.869	150.05	-1753.33	-973348	200876	106148	109.37	559.249	0
522	6	-90.0823	252.079	-1075.7	-106213	-197606	-43188.6	116.3	708.738	0	-89.8308	-104.099	-672.58	-80290.6	-133779	26857.8	101.096	319.377	0	-179.913	147.98	-1748.28	-970095	201736	100980	110.451	558.947	0
522	7	-84.7448	250.846	-1071.77	-105650	-195902	-43133.5	117.215	708.576	0	-85.704	-105.104	-670.251	-79822.4	-132595	26577.6	102.171	319.093	0	-170.449	145.742	-1742.02	-966305	202289	96001.9	111.427	558.72	0
522	8	-79.754	249.566	-1067.15	-105064	-194192	-43062.2	118.028	708.453	0	-81.8295	-106.202	-667.299	-79320.2	-131391	26314.5	103.1	318.868	0	-161.583	143.364	-1734.45	-961926	202508	91277.5	112.285	558.567	0
522	9	-75.1548	248.266	-1061.87	-104453	-192478	-42972.9	118.737	708.367	0	-78.2188	-107.357	-663.751	-78783.5	-130169	26066.5	103.889	318.694	0	-153.374	140.91	-1725.62	-956965	202402	86854.7	113.026	558.482	0
523	0	-70.9602	246.986	-1056.02	-103813	-190765	-42863.9	119.355	708.306	0	-74.8686	-108.524	-659.689	-78212.2	-128926	25832.1	104.566	318.559	0	-145.829	138.461	-1715.71	-951490	202022	82766.1	113.668	558.448	0
523	1	-67.1635	245.763	-1049.74	-103141	-189056	-42733.4	119.902	708.254	0	-71.7708	-109.663	-655.213	-77605.8	-127659	25611.2	105.164	318.444	0	-138.934	136.099	-1704.95	-945597	201439	79031.5	114.238	558.45	0
523	2	-63.7532	244.62	-1043.12	-102437	-187350	-42580.4	120.395	708.202	0	-68.9218	-110.743	-650.396	-76963.6	-126365	25404.4	105.71	318.333	0	-132.675	133.877	-1693.52	-939360	200709	75660.8	114.755	558.473	0
523	3	-60.721	243.557	-1036.21	-101700	-185645	-42404.1	120.842	708.146	0	-66.3251	-111.752	-645.263	-76285.6	-125047	25212.4	106.207	318.224	0	-127.046	131.805	-1681.47	-932800	199847	72654.5	115.226	558.514	0
523	4	-58.0604	242.552	-1028.96	-100929	-183939	-42204.5	121.238	708.089	0	-63.9923	-112.694	-639.81	-75573	-123711	25035.2	106.645	318.118	0	-122.053	129.859	-1668.77	-925894	198839	70003.7	115.643	558.573	0
523	5	-55.7656	241.572	-1021.28	-100124	-182227	-41981.8	121.57	708.038	0	-61.9427	-113.587	-634.018	-74828.3	-122362	24872.6	107.005	318.022	0	-117.708	127.985	-1655.3	-918593	197651	67691.7	115.992	558.653	0
523	6	-53.8319	240.572	-1013.08	-99284.5	-180506	-41735.8	121.826	708.002	0	-60.1993	-114.459	-627.863	-74054.7	-121008	24723.9	107.27	317.947	0	-114.031	126.113	-1640.95	-910839	196243	65699.1	116.256	558.758	0
523	7	-52.2525	239.509	-1004.27	-98411.9	-178771	-41466.8	121.989	707.993	0	-58.7775	-115.33	-621.331	-73256.3	-119655	24588.3	107.421	317.902	0	-111.03	124.178	-1625.61	-902581	194585	64004.6	116.421	558.895	0
523	8	-51.0122	238.35	-994.794	-97506.6	-177020	-41175.8	122.053	708.017	0	-57.6731	-116.206	-614.432	-72436.8	-118307	24464.9	107.454	317.892	0	-108.685	122.144	-1609.23	-893791	192658	62584.4	116.479	559.06	0
523	9	-50.0819	237.082	-984.627	-96569.3	-175251	-40865	122.013	708.077	0	-56.8585	-117.073	-607.2	-71598.9	-116967	24351.6	107.367	317.916	0	-106.94	120.009	-1591.83	-884470	190464	61411	116.427	559.251	0
524	0	-49.4178	235.707	-973.824	-95600.7	-173464	-40537.2	121.873	708.17	0	-56.288	-117.897	-599.691	-70746.2	-115637	24246.1	107.173	317.971	0	-105.706	117.81	-1573.51	-874663	188028	60454.4	116.271	559.459	0
524	1	-48.9701	234.239	-962.484	-94601.2	-171665	-40195.3	121.644	708.289	0	-55.9097	-118.637	-591.982	-69883.5	-114319	24145.7	106.888	318.05	0	-104.88	115.602	-1554.47	-864448	185391	59684.7	116.025	559.675	0
524	2	-48.6978	232.691	-950.715	-93572.1	-169859	-39841.3	121.336	708.423	0	-55.6784	-119.256	-584.156	-69016.1	-113013	24046.8	106.536	318.147	0	-104.376	113.435	-1534.87	-853911	182600	59077.2	115.703	559.888	0
524	3	-48.5752	231.067	-938.597	-92515.4	-168051	-39476.1	120.955	708.568	0	-55.5626	-119.731	-576.276	-68148.4	-111719	23946	106.136	318.257	0	-104.138	111.336	-1514.87	-843119	179690	58614	115.318	560.089	0
524	4	-48.5901	229.359	-926.188	-91434.2	-166246	-39099.7	120.505	708.721	0	-55.5411	-120.053	-568.385	-67283.8	-110438	23840.7	105.698	318.377	0	-104.131	109.306	-1494.57	-832123	176686	58281.1	114.874	560.274	0
524	5	-48.7401	227.552	-913.534	-90332	-164447	-38711.2	119.988	708.882	0	-55.6002	-120.228	-560.497	-66423.8	-109171	23729.1	105.225	318.509	0	-104.34	107.324	-1474.03	-820959	173599	58066.6	114.374	560.443	0
524	6	-49.0292	225.624	-900.671	-89212.3	-162655	-38309.5	119.407	709.051	0	-55.7299	-120.266	-552.609	-65569.3	-107921	23610	104.707	318.654	0	-104.759	105.358	-1453.28	-809656	170437	57961.6	113.817	560.603	0
524	7	-49.4614	223.556	-887.621	-88079.6	-160869	-37893.8	118.764	709.231	0	-55.9176	-120.179	-544.71	-64720.9	-106689	23482.1	104.136	318.817	0	-105.379	103.377	-1432.33	-798229	167200	57956.5	113.201	560.758	0
524	8	-50.0328	221.337	-874.401	-86938.4	-159086	-37463.7	118.063	709.426	0	-56.144	-119.972	-536.795	-63879.8	-105478	23344.8	103.504	319.002	0	-106.177	101.364	-1411.2	-786697	163891	58039.3	112.525	560.916	0
524	9	-50.7254	218.967	-861.053	-85792.1	-157308	-37019.3	117.307	709.636	0	-56.3835	-119.641	-528.877	-63047	-104291	23197.6	102.807	319.209	0	-107.109	99.3263	-1389.93	-775089	160521	58195.4	111.79	561.076	0
525	0	-51.5043	216.466	-847.663	-84642.8	-155537	-36561.3	116.511	709.854	0	-56.6062	-119.169	-520.995	-62223.4	-103127	23039.9	102.057	319.432	0	-108.11	97.2968	-1368.66	-763470	157123	58406.6	111.009	561.236	0
525	1	-52.3212	213.864	-834.341	-83491	-153775	-36090.6	115.693	710.068	0	-56.7819	-118.544	-513.209	-61410.7	-101985	22872.1	101.28	319.66	0	-109.103	95.3195	-1347.55	-751916	153742	58649.6	110.204	561.383	0
525	2	-53.1261	211.193	-821.166	-82335.7	-152023	-35608.4	114.869	710.267	0	-56.8889	-117.769	-505.57	-60610.3	-100860	22694.6	100.502	319.885	0	-110.015	93.4244	-1326.74	-740487	150418	58898.3	109.394	561.507	0
525	3	-53.8812	208.472	-808.157	-81176.1	-150282	-35116	114.044	710.446	0	-56.9177	-116.857	-498.101	-59822.3	-99747.8	22508.9	99.7437	320.101	0	-110.799	91.6152	-1306.26	-729197	147166	59128.5	108.591	561.6	0
525	4	-54.5648	205.704	-795.288	-80011.4	-148548	-34615	113.215	710.607	0	-56.8693	-115.831	-490.787	-59044.8	-98643.7	22315.7	99.0091	320.307	0	-111.434	89.8733	-1286.08	-718026	143979	59321.1	107.794	561.662	0
525	5	-55.1679	202.882	-782.493	-78840.9	-146819	-34107.6	112.371	710.756	0	-56.7533	-114.717	-483.581	-58274.4	-97545.4	22115.5	98.2853	320.506	0	-111.921	88.1655	-1266.07	-706921	140830	59460.6	106.991	561.699	0
525	6	-55.6904	199.991	-769.678	-77664.2	-145088	-33595.8	111.496	710.905	0	-56.585	-113.545	-476.418	-57507.3	-96453	21908.5	97.5455	320.708	0	-112.275	86.4469	-1246.1	-695809	137677	59534.9	106.162	561.721	0
525	7	-56.1368	197.015	-756.747	-76481.3	-143347	-33081.2	110.575	711.066	0	-56.3799	-112.344	-469.233	-56739.6	-95366.2	21695.6	96.7615	320.92	0	-112.517	84.6705	-1225.98	-684619	134481	59534.9	105.288	561.741	0
525	8	-56.5069	193.941	-743.64	-75293.1	-141588	-32564.8	109.601	711.249	0	-56.1456	-111.139	-461.979	-55968.1	-94284.1	21478.1	95.9127	321.149	0	-112.653	82.8023	-1205.62	-673303	131221	59452.3	104.356	561.767	0
525	9	-56.7867	190.772	-730.368	-74099.8	-139804	-32047.6	108.584	711.455	0	-55.8773	-109.937	-454.647	-55191.5	-93205.6	21257	94.9936	321.394	0	-112.664	80.8352	-1185.02	-661865	127903	59275.3	103.37	561.803	0
526	0	-56.9456	187.529	-717.015	-72900.2	-137991	-31531.1	107.549	711.672	0	-55.5565	-108.734	-447.278	-54410.8	-92128.5	21033.4	94.024	321.649	0	-112.502	78.7954	-1164.29	-650364	124569	58989	102.353	561.84	0
526	1	-56.9479	184.247	-703.718	-71693.4	-136148	-31017.7	106.53	711.878	0	-55.1563	-107.515	-439.953	-53628	-91048.9	20808.4	93.0487	321.895	0	-112.104	76.7324	-1143.67	-638897	121285	58579.9	101.344	561.857	0
526	2	-56.7696	180.958	-690.61	-70480.4	-134281	-30509.4	105.562	712.055	0	-54.6519	-106.265	-432.758	-52844.2	-89962.6	20582.6	92.1179	322.11	0	-111.421	74.6923	-1123.37	-627563	118115	58040.7	100.383	561.836	0
526	3	-56.41	177.678	-677.776	-69263.6	-132392	-30007.2	104.667	712.193	0	-54.0317	-104.981	-425.745	-52060.8	-88868.4	20355.5	91.2637	322.282	0	-110.442	72.697	-1103.52	-616427	115097	57373.9	99.496	561.763	0
526	4	-55.8921	174.41	-665.233	-68045.9	-130487	-29510.6	103.848	712.289	0	-53.2989	-103.666	-418.927	-51278.9	-87768.7	20125.3	90.4919	322.405	0	-109.191	70.7439	-1084.16	-605507	112234	56591.9	98.6869	561.635	0
526	5	-55.254	171.144	-652.935	-66829.5	-128571	-29019	103.088	712.352	0	-52.4677	-102.331	-412.284	-50499.7	-86668	19889.4	89.7858	322.488	0	-107.722	68.8129	-1065.22	-594774	109498	55712.8	97.9395	561.459	0
526	6	-54.5373	167.859	-640.795	-65616.5	-126647	-28531.8	102.36	712.399	0	-51.5604	-100.988	-405.772	-49724.5	-85573.3	19645.2	89.1098	322.543	0	-106.098	66.8708	-1046.57	-584171	106843	54754.5	97.2227	561.245	0
526	7	-53.7748	164.536	-628.726	-64409.1	-124716	-28049	101.637	712.444	0	-50.601	-99.6538	-399.337	-48954.6	-84493.4	19392.3	88.4162	322.59	0	-104.376	64.8817	-1028.06	-573640	104220	53730.7	96.5017	561.01	0
526	8	-52.9815	161.162	-616.671	-63209.4	-122778	-27571	100.902	712.501	0	-49.6056	-98.3374	-392.948	-48191.5	-83435.9	19131.7	87.6669	322.641	0	-102.587	62.8248	-1009.62	-563144	101596	52647.9	95.7508	560.766	0
526	9	-52.1482	157.745	-604.616	-62018.6	-120834	-27099.1	100.148	712.575	0	-48.5757	-97.0356	-386.612	-47436.7	-82404.9	18864.7	86.8535	322.699	0	-100.724	60.7095	-991.228	-552679	98964.3	51504.1	94.9626	560.51	0
527	0	-51.2423	154.306	-592.614	-60836.3	-118887	-26633.8	99.3851	712.658	0	-47.496	-95.7254	-380.383	-46692.1	-81400.9	18592	86.0027	322.75	0	-98.7383	58.5809	-972.997	-542288	96350.4	50289.5	94.1534	560.227	0
527	1	-50.2182	150.876	-580.763	-59660.9	-116942	-26175.4	98.6404	712.729	0	-46.3398	-94.3712	-374.347	-45960.8	-80422.9	18313.6	85.1646	322.776	0	-96.5579	56.5053	-955.109	-532044	93802.5	48990.8	93.3587	559.89	0
527	2	-49.0377	147.48	-569.145	-58491.3	-115001	-25723.5	97.9413	712.771	0	-45.0833	-92.9425	-368.575	-45246.2	-79470.1	18029.1	84.3857	322.76	0	-94.121	54.5379	-937.72	-522013	91363	47596.7	92.6132	559.475	0
527	3	-47.6834	144.128	-557.782	-57327.1	-113062	-25277.7	97.3001	712.777	0	-43.716	-91.4273	-363.095	-44550.7	-78543.6	17738.6	83.6833	322.697	0	-91.3994	52.701	-920.877	-512214	89044.4	46101.2	91.9311	558.971	0
527	4	-46.1587	140.816	-546.645	-56169.5	-111127	-24838.1	96.711	712.753	0	-42.2384	-89.8318	-357.881	-43874.9	-77645.7	17442	83.0406	322.596	0	-88.397	50.9838	-904.526	-502627	86828.3	44503.5	91.3022	558.385	0
527	5	-44.4833	137.527	-535.68	-55020.9	-109195	-24404.8	96.1569	712.712	0	-40.6561	-88.1776	-352.865	-43217.1	-76777.4	17139.8	82.417	322.475	0	-85.1394	49.3494	-888.545	-493207	84678.1	42805.9	90.7004	557.739	0
527	6	-42.6844	134.243	-524.841	-53884.1	-107266	-23977.7	95.6214	712.668	0	-38.9795	-86.4992	-347.959	-42575.1	-75937.4	16832.5	81.7636	322.357	0	-81.6639	47.7438	-872.8	-483912	82556.3	41011.3	90.0967	557.062	0
527	7	-40.7841	130.948	-514.103	-52762.2	-105342	-23556.6	95.0965	712.63	0	-37.2224	-84.8332	-343.096	-41948	-75122.7	16521.3	81.0444	322.263	0	-78.0065	46.1144	-857.199	-474719	80439.7	39121.7	89.4721	556.385	0
527	8	-38.7906	127.636	-503.477	-51657.5	-103422	-23141.5	94.5839	712.602	0	-35.3984	-83.2068	-338.251	-41336.4	-74329.7	16208.3	80.2528	322.206	0	-74.189	44.4289	-841.728	-465632	78327.5	37137.4	88.8249	555.72	0
527	9	-36.6976	124.315	-493.005	-50570.4	-101510	-22732.3	94.0994	712.576	0	-33.5171	-81.6341	-333.448	-40741.6	-73554.7	15895.6	79.4122	322.183	0	-70.2147	42.6806	-826.454	-456686	76241.7	35056.4	88.1736	555.064	0
528	0	-34.4908	121.001	-482.772	-49500.3	-99605.9	-22329.4	93.6793	712.534	0	-31.578	-80.1179	-328.745	-40164.7	-72794.3	15585	78.5691	322.176	0	-66.0688	40.8834	-811.517	-447943	74226.3	32875.7	87.5582	554.4	0
528	1	-32.1587	117.713	-472.874	-48446	-97709	-21932.7	93.3719	712.45	0	-29.5709	-78.6566	-324.208	-39606.1	-72045.2	15277.9	77.781	322.163	0	-61.7296	39.0564	-797.082	-439472	72333.4	30593.2	87.0304	553.703	0
528	2	-29.7015	114.459	-463.364	-47405.2	-95817.4	-21541	93.2135	712.307	0	-27.489	-77.254	-319.884	-39065.7	-71303.5	14975.2	77.0957	322.125	0	-57.1906	37.2054	-783.248	-431314	70598.6	28211.6	86.6309	552.954	0
528	3	-27.1349	111.237	-454.219	-46375.4	-93927.4	-21152.5	93.2113	712.099	0	-25.3421	-75.9213	-315.783	-38543	-70566.7	14677.6	76.5346	322.055	0	-52.477	35.3161	-770.003	-423454	69025.6	25740.7	86.3721	552.139	0
528	4	-24.4871	108.033	-445.344	-45353.5	-92032.8	-20765.8	93.3444	711.839	0	-23.1566	-74.6697	-311.889	-38037.8	-69834.1	14385.2	76.0928	321.96	0	-47.6437	33.363	-757.232	-415827	67589.7	23196.8	86.2388	551.256	0
528	5	-21.7945	104.824	-436.589	-44336.9	-90125.4	-20380.3	93.5692	711.553	0	-20.9666	-73.5029	-308.175	-37550.2	-69107.6	14097.1	75.7519	321.847	0	-42.7611	31.3208	-744.763	-408338	66248.6	20600.9	86.1966	550.297	0
528	6	-19.0949	101.588	-427.788	-43324	-88197.4	-19995.9	93.8295	711.274	0	-18.8037	-72.4168	-304.615	-37080.3	-68389.8	13811.5	75.4879	321.728	0	-37.8986	29.1714	-732.404	-400878	64953.1	17975.6	86.201	549.258	0
528	7	-16.4214	98.3101	-418.804	-42314.1	-86245	-19612.5	94.0686	711.035	0	-16.6915	-71.4028	-301.175	-36626.9	-67683.1	13526.6	75.2702	321.613	0	-33.1129	26.9073	-719.98	-393355	63655.3	15341.7	86.2051	548.136	0
528	8	-13.7988	94.9852	-409.56	-41306.4	-84269.5	-19229.3	94.2435	710.856	0	-14.6431	-70.4487	-297.813	-36187.6	-66989.1	13241.4	75.0632	321.511	0	-28.4419	24.5365	-707.372	-385710	62318.3	12718.9	86.1684	546.937	0
528	9	-11.2407	91.6255	-400.052	-40298.9	-82276.8	-18845.1	94.3345	710.734	0	-12.6606	-69.5343	-294.497	-35759.7	-66308	12956	74.8429	321.427	0	-23.9013	22.0913	-694.548	-377929	60926.9	10127.2	86.0698	545.663	0
529	0	-8.74703	88.2584	-390.35	-39288.7	-80274.6	-18457.9	94.3525	710.65	0	-10.7361	-68.6314	-291.228	-35340.8	-65637.3	12671.4	74.6187	321.351	0	-19.4831	19.627	-681.578	-370047	59496.8	7584.46	85.9205	544.308	0
529	1	-6.30733	84.9179	-380.571	-38272.5	-78269.9	-18066.1	94.3359	710.566	0	-8.85695	-67.7115	-288.035	-34929.8	-64971.6	12389.7	74.4313	321.27	0	-15.1643	17.2064	-668.606	-362132	58068.2	5104.44	85.761	542.858	0
529	2	-3.91381	81.6313	-370.829	-37248	-76267.8	-17667.9	94.3315	710.445	0	-7.01386	-66.7562	-284.946	-34526.9	-64305.2	12113.8	74.3255	321.17	0	-10.9277	14.8752	-655.775	-354256	56684.1	2698.63	85.6385	541.298	0
529	3	-1.57208	78.4092	-361.197	-36214.3	-74270.5	-17261.8	94.3766	710.262	0	-5.20671	-65.7598	-281.981	-34132.8	-63635.3	11846.5	74.3277	321.046	0	-6.77879	12.6494	-643.178	-346466	55372.9	379.792	85.5868	539.623	0
529	4	0.698478	75.2473	-351.696	-35172	-72277	-16846.5	94.4902	710.007	0	-3.4447	-64.7266	-279.135	-33746.8	-62962.5	11590.3	74.4369	320.898	0	-2.74622	10.5208	-630.831	-338775	54141.6	-1837.05	85.6169	537.831	0
529	5	2.86906	72.1338	-342.297	-34123.5	-70283	-16421.5	94.6723	709.69	0	-1.74449	-63.6687	-276.376	-33367.3	-62289.3	11347.5	74.621	320.731	0	1.12457	8.46503	-618.673	-331161	52975.5	-3935.74	85.7149	535.933	0
529	6	4.90581	69.0537	-332.936	-33073.3	-68282.7	-15987.6	94.9076	709.338	0	-0.126921	-62.6072	-273.647	-32992.3	-61619.4	11119.3	74.8219	320.565	0	4.77889	6.4465	-606.584	-323577	51843.6	-5901.51	85.8463	533.951	0
529	7	6.77656	65.9933	-323.546	-32026.1	-66272.8	-15545.9	95.1677	708.985	0	1.38834	-61.5688	-270.892	-32620.5	-60956.9	10904.6	74.9769	320.419	0	8.1649	4.42442	-594.438	-315976	50709.9	-7725.32	85.9665	531.911	0
529	8	8.46142	62.9428	-314.076	-30985.2	-64254.7	-15098.4	95.4164	708.655	0	2.78819	-60.5784	-268.073	-32251.2	-60305.1	10700.9	75.042	320.308	0	11.2496	2.36443	-582.148	-308324	49544.7	-9407.36	86.0342	529.826	0
529	9	9.9626	59.9045	-304.514	-29951.6	-62234.9	-14647.4	95.6254	708.359	0	4.06896	-59.649	-265.186	-31884.5	-59665	10505.1	75.0065	320.235	0	14.0316	0.255455	-569.699	-300614	48336.4	-10956.6	86.0276	527.693	0
530	0	11.3066	56.895	-294.902	-28924.7	-60220.4	-14194.1	95.7952	708.083	0	5.23611	-58.7776	-262.258	-31520.7	-59034.7	10315.6	74.8983	320.19	0	16.5428	-1.88264	-557.16	-292877	47098.8	-12387.6	85.959	525.499	0
530	1	12.5352	53.9376	-285.309	-27904.5	-58216.3	-13739.4	95.9537	707.804	0	6.29979	-57.9482	-259.331	-31159.7	-58409.6	10131.7	74.7679	320.154	0	18.835	-4.01063	-544.64	-285162	45862	-13717.4	85.866	523.224	0
530	2	13.6887	51.0489	-275.792	-26891.7	-56226.9	-13283.8	96.126	707.507	0	7.26677	-57.1409	-256.424	-30800	-57784.8	9953.02	74.6509	320.114	0	20.9555	-6.092	-532.216	-277502	44647.2	-14961.8	85.7792	520.859	0
530	3	14.7935	48.2324	-266.37	-25888.1	-54256.2	-12827.6	96.3126	707.188	0	8.13589	-56.3424	-253.52	-30439.4	-57156.9	9779.01	74.5466	320.067	0	22.9294	-8.10995	-519.89	-269906	43453.2	-16132.8	85.6986	518.412	0
530	4	15.8584	45.4787	-257.034	-24895.3	-52307	-12371.4	96.4976	706.856	0	8.90076	-55.5526	-250.58	-30076.6	-56524.4	9609.58	74.4257	320.028	0	24.7591	-10.0738	-507.614	-262362	42264.3	-17237.7	85.6019	515.901	0
530	5	16.8765	42.7696	-247.756	-23914.3	-50379.4	-11915.1	96.6569	706.524	0	9.5541	-54.787	-247.559	-29711.3	-55888	9445.6	74.2437	320.017	0	26.4306	-12.0174	-495.315	-254845	41058.3	-18280.2	85.4547	513.347	0
530	6	17.8302	40.082	-238.491	-22945.4	-48471.2	-11459	96.7585	706.211	0	10.0917	-54.0715	-244.413	-29344.5	-55250.7	9287.97	73.9456	320.061	0	27.9219	-13.9895	-482.904	-247323	39809	-19262.6	85.2121	510.768	0
530	7	18.7013	37.3957	-229.197	-21989.1	-46579.6	-11003.4	96.7702	705.94	0	10.5175	-53.4325	-241.114	-28978.4	-54616.8	9136.93	73.4815	320.185	0	29.2188	-16.0368	-470.311	-239770	38494.3	-20188.8	84.8308	508.175	0
530	8	19.4819	34.7033	-219.864	-21045.9	-44703.6	-10549.2	96.6764	705.723	0	10.8458	-52.8833	-237.671	-28615.4	-53990.8	8992.06	72.8343	320.399	0	30.3277	-18.18	-457.535	-232185	37110.5	-21064.3	84.2914	505.562	0
530	9	20.1827	32.0178	-210.538	-20116	-42844.7	-10097.6	96.4993	705.546	0	11.1006	-52.4137	-234.146	-28258.1	-53374.9	8852.15	72.0445	320.686	0	31.2832	-20.3959	-444.685	-224611	35684.2	-21895.7	83.6228	502.9	0
531	0	20.8302	29.3691	-201.329	-19199.5	-41006.1	-9649.99	96.3229	705.364	0	11.3128	-51.9889	-230.643	-27908	-52767.4	8715.29	71.2164	321.001	0	32.143	-22.6198	-431.972	-217132	34275.3	-22689.6	82.9178	500.141	0
531	1	21.4547	26.7914	-192.371	-18297	-39189.2	-9207.91	96.2833	705.113	0	11.5134	-51.563	-227.275	-27566.3	-52164.4	8580.01	70.4793	321.29	0	32.9681	-24.7716	-419.646	-209854	32957.8	-23449.4	82.3081	497.239	0
531	2	22.0749	24.3065	-183.764	-17409.1	-37394.5	-8771.68	96.5079	704.736	0	11.7235	-51.0972	-224.118	-27233.3	-51564.8	8446.53	69.9213	321.513	0	33.7983	-26.7907	-407.882	-202848	31783	-24172.7	81.8994	494.168	0
531	3	22.6917	21.9166	-175.527	-16536.3	-35623.5	-8340.19	97.0483	704.21	0	11.9493	-50.5711	-221.189	-26908.8	-50971.6	8316.56	69.5566	321.655	0	34.641	-28.6545	-396.716	-196130	30757	-24851.8	81.7203	490.916	0
531	4	23.2924	19.608	-167.604	-15678.9	-33880.6	-7911.51	97.8539	703.547	0	12.1841	-49.9846	-218.462	-26591.4	-50388.6	8191.65	69.3478	321.721	0	35.4764	-30.3766	-386.066	-189659	29847.7	-25478	81.7233	487.485	0
531	5	23.8576	17.3582	-159.889	-14837.5	-32172.2	-7483.95	98.7847	702.799	0	12.4081	-49.3546	-215.888	-26280.1	-49817.7	8072.25	69.2425	321.731	0	36.2657	-31.9964	-375.777	-183364	29002.5	-26045.4	81.8124	483.871	0
531	6	24.3638	15.1418	-152.256	-14014.3	-30504.3	-7056.41	99.6509	702.045	0	12.5898	-48.7095	-213.411	-25974.7	-49258.3	7958.19	69.1852	321.712	0	36.9537	-33.5677	-365.666	-177158	28163.5	-26548.5	81.8705	480.075	0
531	7	24.787	12.9358	-144.598	-13212	-28880.4	-6628.17	100.271	701.371	0	12.6946	-48.0795	-210.97	-25675.7	-48710.9	7848.95	69.1103	321.703	0	37.4816	-35.1437	-355.568	-170973	27280.1	-26981.3	81.7823	476.101	0
531	8	25.1109	10.729	-136.86	-12432.3	-27300.9	-6198.94	100.52	700.839	0	12.6979	-47.4875	-208.517	-25384	-48178.2	7743.45	68.948	321.736	0	37.8088	-36.7585	-345.377	-164769	26319.1	-27340.3	81.4587	471.961	0
531	9	25.3341	8.53	-129.051	-11675.5	-25763.8	-5769.29	100.36	700.471	0	12.5953	-46.9433	-206.028	-25100.2	-47664.2	7640.31	68.6518	321.829	0	37.9294	-38.4133	-335.079	-158546	25275.2	-27625.9	80.8638	467.658	0
532	0	25.4704	6.36651	-121.259	-10940.6	-24266.7	-5340.9	99.8779	700.224	0	12.4024	-46.4391	-203.521	-24824.5	-47171.3	7538.61	68.224	321.975	0	37.8728	-40.0726	-324.781	-152361	24178.3	-27841.5	80.0422	463.197	0
532	1	25.5424	4.27597	-113.634	-10226.8	-22808.1	-4916.14	99.2834	699.998	0	12.1432	-45.9554	-201.044	-24557.6	-46700.4	7437.95	67.7103	322.151	0	37.6857	-41.6795	-314.677	-146310	23085.8	-27991.6	79.1117	458.595	0
532	2	25.5673	2.29191	-106.319	-9534.4	-21388.7	-4497.52	98.8264	699.677	0	11.8352	-45.4745	-198.641	-24300.3	-46251.5	7337.98	67.1602	322.333	0	37.4025	-43.1826	-304.96	-140491	22052.6	-28077.4	78.2001	453.888	0
532	3	25.5473	0.433852	-99.3994	-8864.9	-20010.5	-4087.52	98.6857	699.185	0	11.4836	-44.9888	-196.33	-24053	-45823.6	7238.3	66.599	322.513	0	37.031	-44.555	-295.729	-134956	21107.2	-28096.3	77.3838	449.118	0
532	4	25.4741	-1.29297	-92.8853	-8220.9	-18675.8	-3688.74	98.9371	698.506	0	11.087	-44.4995	-194.105	-23815	-45414.9	7138.79	66.0288	322.692	0	36.5611	-45.7925	-286.99	-129715	20251.4	-28044.3	76.6796	444.325	0
532	5	25.3351	-2.89207	-86.7422	-7605.98	-17385.1	-3303.33	99.5775	697.685	0	10.6439	-44.0148	-191.942	-23585.1	-45023.3	7039.98	65.433	322.876	0	35.979	-46.9069	-278.684	-124744	19469.9	-27918.6	76.0607	439.538	0
532	6	25.1153	-4.37046	-80.9128	-7023.1	-16138.7	-2932.43	100.542	696.798	0	10.1547	-43.5491	-189.817	-23362	-44648.1	6943.45	64.7836	323.077	0	35.2699	-47.9196	-270.73	-120005	18739.2	-27716.1	75.4706	434.771	0
532	7	24.7989	-5.73462	-75.3448	-6473.16	-14939.1	-2576.35	101.723	695.914	0	9.6212	-43.1163	-187.713	-23144.8	-44290	6851.31	64.0548	323.299	0	34.4201	-48.8509	-263.058	-115466	18036.1	-27431.9	74.8438	430.023	0
532	8	24.3765	-6.98563	-70.0109	-5954.93	-13790.6	-2235.64	103.021	695.057	0	9.04653	-42.7196	-185.635	-22932.7	-43950.8	6764.82	63.2407	323.536	0	33.423	-49.7052	-255.646	-111107	17348	-27061.3	74.135	425.281	0
532	9	23.8476	-8.11233	-64.9208	-5466.09	-12697.4	-1911.55	104.417	694.196	0	8.43878	-42.3493	-183.619	-22725.7	-43630.9	6684	62.3837	323.765	0	32.2864	-50.4616	-248.54	-106939	16683.9	-26600.8	73.363	420.525	0
533	0	23.2187	-9.08745	-60.1259	-5003.74	-11661.3	-1606.18	106.053	693.221	0	7.81517	-41.9859	-181.737	-22525.1	-43327.6	6608.59	61.5912	323.944	0	31.0339	-51.0733	-241.863	-103005	16080.3	-26046	72.6442	415.744	0
533	1	22.4961	-9.87318	-55.6891	-4564.08	-10680.9	-1322.19	108.205	691.957	0	7.19967	-41.6054	-180.07	-22333	-43035.9	6538.68	61.005	324.024	0	29.6958	-51.4786	-235.76	-99352.5	15585.6	-25389.6	72.1541	410.934	0
533	2	21.6759	-10.4329	-51.6243	-4142.66	-9751.4	-1062.28	111.108	690.246	0	6.61232	-41.1898	-178.675	-22151.8	-42751.5	6474.44	60.7301	323.978	0	28.2882	-51.6226	-230.299	-95998.2	15229	-24619.4	72.023	406.082	0
533	3	20.7368	-10.7398	-47.8669	-3735.42	-8863.42	-828.919	114.832	688.038	0	6.06059	-40.735	-177.547	-21983.8	-42472.3	6415.77	60.7835	323.819	0	26.7974	-51.4748	-225.414	-92898.3	15002.3	-23717.2	72.2607	401.161	0
533	4	19.6422	-10.7791	-44.287	-3339.05	-8003.73	-624.328	119.276	685.396	0	5.5403	-40.2502	-176.631	-21829.8	-42198	6362.08	61.0959	323.59	0	25.1825	-51.0293	-220.918	-89959.6	14865.1	-22660.8	72.7591	396.12	0
533	5	18.3479	-10.5449	-40.7147	-2950.31	-7157.34	-450.119	124.208	682.463	0	5.04087	-39.7526	-175.835	-21689.1	-41930.1	6312.27	61.5374	323.349	0	23.3888	-50.2974	-216.55	-87056.7	14754.9	-21427.5	73.3204	390.868	0
533	6	16.8136	-10.0387	-36.9654	-2566.03	-6309.97	-306.616	129.3	679.417	0	4.5503	-39.2616	-175.051	-21558.9	-41672.5	6264.71	61.9408	323.158	0	21.3639	-49.3004	-212.016	-84050.5	14597	-19998.4	73.6851	385.272	0
533	7	15.0151	-9.26901	-32.8746	-2184.22	-5450	-192.526	134.219	676.441	0	4.05964	-38.7921	-174.186	-21436.3	-41430.6	6216.94	62.1467	323.066	0	19.0747	-48.0611	-207.06	-80818.1	14321.9	-18365	73.5895	379.171	0
533	8	12.9584	-8.25261	-28.3473	-1805.41	-4572.04	-105.401	138.713	673.689	0	3.56561	-38.3496	-173.185	-21317.8	-41208.2	6166.05	62.0572	323.093	0	16.524	-46.6022	-201.533	-77289	13886.4	-16537.8	72.8395	372.407	0
533	9	10.6948	-7.02305	-23.4132	-1433.71	-3683.12	-42.4269	142.691	671.235	0	3.07132	-37.9309	-172.047	-21201.1	-41006.2	6109.65	61.6562	323.229	0	13.7662	-44.954	-195.46	-73484	13287.8	-14557.1	71.363	364.915	0
534	0	8.33649	-5.64742	-18.274	-1078.46	-2809.24	-0.558491	146.272	669.016	0	2.58872	-37.5253	-170.817	-21085.6	-40823.7	6046.92	61.0084	323.44	0	10.9252	-43.1727	-189.091	-69546.8	12569.8	-12508.5	69.2484	356.837	0
534	1	6.0548	-4.23881	-13.2916	-755.034	-1996.07	23.8742	149.825	666.805	0	2.13795	-37.1181	-169.575	-20972.2	-40656.9	5978.93	60.2421	323.675	0	8.19275	-41.3569	-182.867	-65735.3	11813.7	-10525.3	66.7534	348.615	0
534	2	4.03126	-2.9323	-8.86467	-480.509	-1294.26	35.131	153.998	664.205	0	1.73786	-36.6986	-168.399	-20862.2	-40501.3	5907.82	59.4923	323.886	0	5.76911	-39.6309	-177.264	-62332.3	11106.7	-8752.95	64.2184	340.905	0
534	3	2.38719	-1.83151	-5.26248	-265.382	-736.438	37.4147	160.059	660.429	0	1.39645	-36.2657	-167.335	-20757.3	-40354.9	5835.64	58.8382	324.046	0	3.78364	-38.0972	-172.598	-59528.5	10506.4	-7291.58	61.9244	334.302	0
534	4	1.15732	-0.980251	-2.56398	-110.054	-327.917	34.2671	172.106	652.923	0	1.10924	-35.8274	-166.399	-20658.9	-40219.8	5764.21	58.2926	324.153	0	2.26655	-36.8077	-168.963	-57379.5	10032.3	-6171.65	60.0197	329.142	0
534	5	0.312221	-0.37395	-0.706789	-7.62708	-53.9427	28.3722	300	610	0	0.862865	-35.3973	-165.576	-20567.9	-40098.6	5695.36	57.824	324.22	0	1.17509	-35.7713	-166.283	-55838.9	9675.97	-5370.67	58.529	325.48	0
534	6	-0.210892	0.0192241	0.445268	52.1725	110.01	21.6006	300	610	0	0.640659	-34.9881	-164.831	-20483	-39991.3	5630.53	57.38	324.266	0	0.429767	-34.9689	-164.386	-54803.9	9413.81	-4838.04	57.392	323.175	0
534	7	-0.486512	0.242983	1.05455	80.3336	191.158	15.1326	300	610	0	0.426947	-34.6075	-164.114	-20401.9	-39895.4	5570.29	56.9043	324.315	0	-0.0595657	-34.3645	-163.059	-54150.6	9216.45	-4512.55	56.5045	321.975	0
534	8	-0.586974	0.342658	1.27912	86.9467	215.021	9.61039	300	610	0	0.210017	-34.2567	-163.38	-20322.3	-39807.7	5514.47	56.3494	324.387	0	-0.376957	-33.9141	-162.101	-53759	9055.74	-4334.09	55.7532	321.597	0
534	9	-0.574751	0.359105	1.25572	80.382	203.104	5.29059	300	610	0	-0.0123035	-33.93	-162.612	-20243.4	-39726	5462.21	55.7011	324.489	0	-0.587055	-33.5709	-161.357	-53530.9	8912.24	-4250.7	55.0586	321.769	0
535	0	-0.499197	0.325738	1.09254	67.0235	172.035	2.17724	300	610	0	-0.228374	-33.6125	-161.838	-20166.6	-39647.8	5411.81	55.0163	324.609	0	-0.727571	-33.2868	-160.746	-53398.5	8782.94	-4221.87	54.4214	322.253	0
535	1	-0.396238	0.26771	0.868445	51.3514	133.659	0.128665	300	610	0	-0.419085	-33.2854	-161.122	-20094.8	-39569.9	5361.32	54.4098	324.718	0	-0.815323	-33.0177	-160.253	-53322.9	8678.85	-4218.33	53.9129	322.852	0
535	2	-0.289798	0.202423	0.636052	36.2179	95.6575	-1.06377	300	610	0	-0.570445	-32.9345	-160.519	-20031.2	-39490.6	5309.67	53.9825	324.79	0	-0.860243	-32.7321	-159.883	-53282	8611.37	-4220.16	53.6021	323.429	0
535	3	-0.194049	0.140753	0.426603	23.1988	62.4036	-1.62248	300	610	0	-0.679	-32.5574	-160.054	-19977.1	-39410.6	5257.05	53.7662	324.815	0	-0.873049	-32.4167	-159.627	-53260.4	8581.81	-4215.41	53.4991	323.908	0
535	4	-0.115863	0.0885236	0.255332	12.9481	35.8463	-1.75141	300	610	0	-0.749374	-32.1615	-159.71	-19932.3	-39332.4	5204.66	53.7263	324.803	0	-0.865238	-32.073	-159.455	-53245.2	8581.42	-4198.44	53.5567	324.265	0
535	5	-0.0571012	0.0479643	0.126455	5.51252	16.3088	-1.6197	300	610	0	-0.792136	-31.7588	-159.448	-19894.8	-39258.9	5153.68	53.7831	324.773	0	-0.849237	-31.7109	-159.322	-53224	8594.75	-4167.94	53.69	324.512	0
535	6	-0.016517	0.0189707	0.037351	0.583463	3.14171	-1.35643	300	610	0	-0.822924	-31.3647	-159.213	-19862.5	-39193.9	5104.2	53.8267	324.755	0	-0.839441	-31.3457	-159.175	-53186.3	8602.12	-4126.22	53.7887	324.684	0
535	7	0.00877105	0.000109797	-0.0182193	-2.31478	-4.78658	-1.05223	300	610	0	-0.859195	-30.9959	-158.952	-19834	-39143	5055.32	53.7441	324.779	0	-0.850424	-30.9958	-158.971	-53125.7	8584.25	-4077.97	53.7422	324.827	0
535	8	0.0222423	-0.0106457	-0.0478328	-3.69746	-8.75001	-0.764725	300	610	0	-0.915006	-30.664	-158.639	-19809.1	-39111.1	5006.53	53.4584	324.869	0	-0.892764	-30.6746	-158.687	-53042.2	8529.04	-4027.18	53.4776	324.978	0
535	9	0.0273051	-0.015426	-0.0589369	-4.04135	-9.95321	-0.525318	300	610	0	-0.995928	-30.3691	-158.277	-19788.5	-39100.5	4958.45	52.9613	325.025	0	-0.968623	-30.3845	-158.336	-52942.3	8436.75	-3974.9	52.9904	325.157	0
536	0	0.026922	-0.016172	-0.0580252	-3.74465	-9.41861	-0.345904	300	610	0	-1.09534	-30.1009	-157.898	-19772.8	-39108.1	4912.57	52.3201	325.225	0	-1.06842	-30.1171	-157.956	-52837.2	8320.51	-3920.25	52.3514	325.354	0
536	1	0.0234478	-0.014493	-0.0502827	-3.11355	-7.94405	-0.22465	300	610	0	-1.19749	-29.8448	-157.541	-19762.1	-39127.3	4870.83	51.6371	325.441	0	-1.17405	-29.8593	-157.591	-52737.3	8198.45	-3861.99	51.6659	325.552	0
536	2	0.0186099	-0.0116285	-0.0395445	-2.36581	-6.10611	-0.150454	300	610	0	-1.28968	-29.5882	-157.222	-19755.9	-39151.7	4834.97	50.9787	325.656	0	-1.27107	-29.5999	-157.262	-52647.6	8081.74	-3798.55	51.0025	325.742	0
536	3	0.0135727	-0.00847446	-0.0284394	-1.64365	-4.28948	-0.106078	300	610	0	-1.37221	-29.3244	-156.928	-19753.4	-39178.3	4805.71	50.3411	325.876	0	-1.35864	-29.3329	-156.956	-52565.9	7969.37	-3728.09	50.359	325.938	0
536	4	0.00904318	-0.00564271	-0.018623	-1.03046	-2.72762	-0.0701951	300	610	0	-1.45841	-29.0538	-156.624	-19753.2	-39207.2	4782.48	49.6732	326.118	0	-1.44936	-29.0594	-156.643	-52485.2	7852.44	-3649.26	49.6855	326.159	0
536	5	0.00538638	-0.00353171	-0.011032	-0.567698	-1.54479	-0.0187504	300	610	0	-1.56974	-28.7845	-156.277	-19752.6	-39238.6	4764.12	48.9158	326.395	0	-1.56435	-28.788	-156.288	-52397	7721.24	-3561.64	48.9236	326.419	0
536	6	0.00273299	-0.00239149	-0.00611516	-0.269439	-0.793123	0.0738533	300	610	0	-1.72956	-28.5317	-155.858	-19749.1	-39272.3	4749.73	48.0252	326.712	0	-1.72683	-28.5341	-155.864	-52294.3	7569.05	-3466.18	48.03	326.725	0
536	7	0.00106813	-0.00237276	-0.00401533	-0.13371	-0.48124	0.233168	300	610	0	-1.95472	-28.3176	-155.352	-19741.3	-39307.3	4738.89	46.979	327.075	0	-1.95366	-28.32	-155.356	-52173.6	7392.78	-3366.59	46.9825	327.083	0
536	8	0.000297129	-0.00355323	-0.00468945	-0.149864	-0.59271	0.482096	300	610	0	-2.24675	-28.1649	-154.76	-19730	-39342.8	4730.89	45.782	327.488	0	-2.24645	-28.1684	-154.765	-52037.1	7193.86	-3269.99	45.7858	327.497	0
536	9	0.000287872	-0.00593714	-0.00796086	-0.302071	-1.09397	0.836665	300	610	0	-2.58702	-28.0807	-154.118	-19718.1	-39379.1	4724.37	44.4876	327.942	0	-2.58673	-28.0866	-154.126	-51895.1	6981.8	-3183.55	44.4937	327.958	0
537	0	0.000891469	-0.00942598	-0.0135049	-0.569114	-1.932	1.29968	300	610	0	-2.93986	-28.0468	-153.497	-19709.3	-39415.7	4718.05	43.2148	328.402	0	-2.93897	-28.0562	-153.51	-51764.1	6776.51	-3110.08	43.2248	328.431	0
537	1	0.00194434	-0.0137608	-0.0207719	-0.920888	-3.02255	1.85192	300	610	0	-3.2643	-28.0272	-152.981	-19706.5	-39450.6	4710.99	42.1204	328.817	0	-3.26235	-28.041	-153.001	-51662.1	6603.41	-3047.77	42.1357	328.861	0
537	2	0.00325531	-0.0184393	-0.0288571	-1.31217	-4.23049	2.44093	300	610	0	-3.52876	-27.9869	-152.637	-19711.8	-39481.7	4702.46	41.3354	329.142	0	-3.5255	-28.0053	-152.665	-51602.3	6482.94	-2992.93	41.3566	329.204	0
537	3	0.00458195	-0.0226144	-0.0363321	-1.67448	-5.34452	2.96802	300	610	0	-3.72013	-27.9054	-152.495	-19726.3	-39508.1	4692.36	40.9223	329.357	0	-3.71555	-27.928	-152.532	-51589.8	6424.35	-2941.85	40.9489	329.435	0
537	4	0.00560114	-0.0249896	-0.0410624	-1.90726	-6.0499	3.27489	300	610	0	-3.84578	-27.7806	-152.552	-19750.2	-39530.8	4681.78	40.8702	329.465	0	-3.84018	-27.8056	-152.593	-51622.3	6425.45	-2890.9	40.9003	329.553	0
537	5	0.00588031	-0.0237316	-0.0400495	-1.87015	-5.90481	3.13263	300	610	0	-3.93165	-27.6251	-152.772	-19782.5	-39553.8	4672.63	41.0926	329.49	0	-3.92577	-27.6488	-152.812	-51690.3	6472.34	-2836.15	41.1218	329.576	0
537	6	0.00485752	-0.0164339	-0.0293505	-1.37898	-4.32837	2.23687	300	610	0	-4.01537	-27.4593	-153.092	-19821.6	-39583.4	4666.75	41.4395	329.476	0	-4.01052	-27.4757	-153.121	-51778.1	6541.02	-2773.61	41.4608	329.538	0
537	7	0.00184158	-0.000178395	-0.00415209	-0.208941	-0.611421	0.215148	300	610	0	-4.13347	-27.3042	-153.437	-19864.9	-39626.3	4665.39	41.7419	329.467	0	-4.13163	-27.3044	-153.441	-51865.7	6603.71	-2700.13	41.745	329.476	0
537	8	-0.00395418	0.028249	0.0409054	1.89046	6.03576	-3.34642	300	610	0	-4.30819	-27.1749	-153.744	-19909.5	-39687.7	4669.13	41.859	329.497	0	-4.31214	-27.1466	-153.704	-51934.6	6636.34	-2614.16	41.8296	329.41	0
537	9	-0.0133276	0.0719162	0.111039	5.16341	16.3818	-8.84797	300	610	0	-4.54083	-27.0751	-153.987	-19953.4	-39770.2	4677.65	41.7298	329.578	0	-4.55416	-27.0032	-153.876	-51973.9	6627.5	-2515.86	41.6499	329.343	0
538	0	-0.0269345	0.133004	0.210144	9.79282	31.0004	-16.583	300	610	0	-4.81367	-26.9966	-154.182	-19996.2	-39870.1	4689.46	41.409	329.692	0	-4.8406	-26.8636	-153.972	-51984	6584.83	-2407.04	41.2574	329.246	0
538	1	-0.0450488	0.211701	0.339012	15.8172	50.0073	-26.5984	300	610	0	-5.09961	-26.9262	-154.374	-20038.3	-39979.3	4702	41.0241	329.803	0	-5.14465	-26.7145	-154.035	-51972.9	6528.32	-2291.54	40.7788	329.084	0
538	2	-0.0672231	0.304688	0.492873	23.0158	72.6977	-38.5033	300	610	0	-5.37647	-26.8561	-154.598	-20079.8	-40090.2	4712.45	40.6815	329.884	0	-5.4437	-26.5514	-154.106	-51950.3	6475.43	-2175.18	40.3239	328.839	0
538	3	-0.0918457	0.403236	0.658265	30.762	97.085	-51.2256	300	610	0	-5.63669	-26.786	-154.864	-20119.8	-40199.7	4718.51	40.4194	329.919	0	-5.72854	-26.3828	-154.206	-51926.7	6434.1	-2064.19	39.9409	328.524	0
538	4	-0.115613	0.491016	0.809399	37.8538	119.364	-62.7311	300	610	0	-5.8859	-26.7184	-155.162	-20157.2	-40308.3	4718.97	40.2185	329.91	0	-6.00151	-26.2274	-154.353	-51917	6405.02	-1964.28	39.6296	328.196	0
538	5	-0.13296	0.54186	0.904386	42.3364	133.356	-69.7344	300	610	0	-6.13681	-26.6592	-155.463	-20191.5	-40417.7	4713.65	40.0172	329.88	0	-6.26977	-26.1174	-154.559	-51943.7	6384.18	-1882.82	39.3587	327.967	0
538	6	-0.135546	0.51792	0.882022	41.3517	130.032	-67.4547	300	610	0	-6.40427	-26.6211	-155.718	-20222.9	-40529.1	4702.76	39.727	329.869	0	-6.53982	-26.1032	-154.836	-52040	6365.53	-1832.13	39.0842	328.006	0
538	7	-0.111921	0.368873	0.660195	31.0622	97.283	-49.502	300	610	0	-6.69826	-26.6182	-155.885	-20252.1	-40642.1	4686.18	39.2813	329.917	0	-6.81018	-26.2494	-155.225	-52255.3	6349.47	-1830.21	38.7991	328.526	0
538	8	-0.0476123	0.0331407	0.13745	6.72323	20.146	-8.01225	300	610	0	-7.01601	-26.6563	-155.963	-20280.8	-40754	4663.9	38.6945	330.036	0	-7.06362	-26.6232	-155.826	-52660.8	6352.88	-1898.82	38.5933	329.746	0
538	9	0.0741202	-0.557669	-0.800269	-37.0042	-118.197	65.8114	300	610	0	-7.33893	-26.726	-156.002	-20311.1	-40860.2	4636.28	38.0782	330.198	0	-7.26481	-27.2836	-156.802	-53346.2	6410.85	-2060.43	38.6611	331.862	0
539	0	0.270482	-1.46961	-2.26529	-105.386	-334.306	180.564	152.422	656.522	0	-7.63405	-26.8018	-156.092	-20345.3	-40957.3	4603.79	37.6086	330.341	0	-7.36357	-28.2714	-158.358	-54408	6569.14	-2335.26	39.251	335.007	0
539	1	0.555925	-2.751	-4.34362	-202.467	-640.856	342.709	152.46	656.612	0	-7.86218	-26.8517	-156.335	-20385.6	-41043.8	4567.2	37.4617	330.397	0	-7.30625	-29.6027	-160.678	-55925.5	6869.49	-2737.58	40.5705	339.216	0
539	2	0.937112	-4.40921	-7.05771	-329.333	-1041.14	553.657	152.482	656.663	0	-7.9929	-26.8522	-156.791	-20433.1	-41120.5	4528.27	37.7369	330.321	0	-7.05579	-31.2614	-163.849	-57926.5	7331.66	-3269.56	42.6795	344.378	0
539	3	1.40578	-6.379	-10.3147	-481.697	-1521.45	805.745	152.497	656.7	0	-8.01377	-26.7997	-157.468	-20487.2	-41189	4489.72	38.4292	330.104	0	-6.608	-33.1787	-167.783	-60347.1	7941.53	-3912.92	45.4418	350.182	0
539	4	1.93302	-8.50571	-13.8723	-648.45	-2046.12	1080.01	152.504	656.744	0	-7.92789	-26.7123	-158.329	-20545.1	-41251.2	4454.35	39.4584	329.763	0	-5.99487	-35.218	-172.201	-63011.9	8650.73	-4624.62	48.5652	356.104	0
539	5	2.4728	-10.5917	-17.3913	-814.682	-2565.83	1351.74	152.464	656.844	0	-7.75046	-26.6253	-159.31	-20603.6	-41309.7	4424.41	40.6967	329.33	0	-5.27767	-37.217	-176.702	-65675.5	9388.29	-5347.26	51.6971	361.565	0
539	6	2.97401	-12.4839	-20.5615	-968.196	-3037.19	1600.95	152.288	657.088	0	-7.50787	-26.5826	-160.328	-20659.4	-41367.7	4402.12	41.9799	328.857	0	-4.53386	-39.0664	-180.889	-68110.8	10079.4	-6029.43	54.5185	366.167	0
539	7	3.39314	-14.1158	-23.1909	-1103.23	-3436.31	1817.29	151.825	657.572	0	-7.23202	-26.6224	-161.282	-20709.8	-41428.4	4389.83	43.1308	328.407	0	-3.83888	-40.7381	-184.473	-70171.3	10661.4	-6637.72	56.7952	369.788	0
539	8	3.70477	-15.4879	-25.2142	-1218.96	-3759.06	1998.07	150.915	658.344	0	-6.95113	-26.765	-162.093	-20753.7	-41494.1	4389.68	44.0108	328.036	0	-3.24636	-42.2529	-187.307	-71800.1	11094.9	-7157.8	58.4016	372.5	0
539	9	3.90778	-16.6347	-26.6713	-1316.21	-4013.87	2146.03	149.506	659.349	0	-6.68136	-27.0117	-162.732	-20791.8	-41566.2	4403.23	44.5731	327.767	0	-2.77358	-43.6464	-189.403	-73019	11374.1	-7592.14	59.3495	374.46	0
540	0	4.02403	-17.5957	-27.6841	-1395.62	-4214.63	2267.35	147.76	660.412	0	-6.42009	-27.3495	-163.229	-20826.5	-41643.9	4430.49	44.8744	327.591	0	-2.39607	-44.9452	-190.913	-73912.7	11530.4	-7956.37	59.7937	375.853	0
540	1	4.09007	-18.4013	-28.42	-1457.79	-4377.09	2369.11	145.985	661.295	0	-6.14919	-27.7552	-163.646	-20860.5	-41725.7	4469.09	45.0252	327.473	0	-2.05911	-46.1565	-192.066	-74599.2	11615.9	-8273.86	59.9642	376.868	0
540	2	4.14409	-19.0799	-29.0389	-1504.65	-4516.05	2457.81	144.483	661.815	0	-5.85036	-28.2046	-164.038	-20895.6	-41810.3	4515.57	45.1182	327.382	0	-1.70626	-47.2845	-193.077	-75191.2	11678.6	-8569.79	60.0627	377.681	0
540	3	4.21427	-19.668	-29.6557	-1539.88	-4642.11	2539.42	143.466	661.925	0	-5.51662	-28.6811	-164.435	-20932.9	-41898.2	4566.97	45.1985	327.302	0	-1.30235	-48.3491	-194.09	-75770.4	11749.3	-8865.73	60.2131	378.43	0
540	4	4.31487	-20.2047	-30.3318	-1567.51	-4761.26	2618.85	143.028	661.679	0	-5.15105	-29.1774	-164.851	-20973.5	-41990.7	4621.25	45.2805	327.227	0	-0.836185	-49.3821	-195.183	-76383.9	11842.9	-9176.41	60.4706	379.202	0
540	5	4.44831	-20.722	-31.0804	-1590.66	-4877.33	2698.73	143.074	661.179	0	-4.76088	-29.6928	-165.296	-21018.5	-42089.1	4676.82	45.3714	327.157	0	-0.312571	-50.4148	-196.376	-77047.3	11961.5	-9510.19	60.8347	380.022	0
540	6	4.60855	-21.2411	-31.8734	-1611.72	-4994.39	2779.53	143.305	660.566	0	-4.35351	-30.2322	-165.777	-21068.5	-42193	4732.28	45.4825	327.09	0	0.255046	-51.4733	-197.65	-77749	12095.3	-9870.68	61.2576	380.867	0
540	7	4.78635	-21.7726	-32.662	-1632.63	-5117.15	2860.35	143.33	659.986	0	-3.93334	-30.8036	-166.29	-21123.3	-42299.4	4786.96	45.6282	327.027	0	0.853015	-52.5762	-198.952	-78461.4	12228	-10258.6	61.668	381.689	0
540	8	4.97742	-22.3172	-33.4075	-1654.79	-5248.81	2939.05	142.885	659.534	0	-3.49796	-31.4152	-166.828	-21182.4	-42404	4841.08	45.8213	326.972	0	1.47945	-53.7324	-200.235	-79160.4	12346.7	-10676.2	62.0156	382.457	0
540	9	5.18782	-22.8694	-34.1091	-1678.33	-5389.27	3013.69	141.999	659.205	0	-3.03712	-32.0687	-167.394	-21246	-42504.5	4894.99	46.0809	326.922	0	2.1507	-54.9381	-201.503	-79846.7	12453.9	-11129.9	62.3172	383.169	0
541	0	5.43382	-23.4181	-34.8192	-1701.9	-5537.16	3084.37	140.974	658.878	0	-2.53587	-32.7533	-168.019	-21314.9	-42600.7	4948.96	46.4538	326.86	0	2.89795	-56.1715	-202.839	-80556.6	12574.6	-11625.6	62.679	383.854	0
541	1	5.7376	-23.9463	-35.6289	-1723.74	-5692.49	3152.48	140.228	658.38	0	-1.97981	-33.4479	-168.753	-21389.7	-42692.3	5003.99	47.0135	326.752	0	3.75779	-57.3943	-204.382	-81352.6	12749.5	-12165.8	63.2631	384.563	0
541	2	6.1184	-24.4366	-36.6191	-1743.32	-5856.82	3218.7	140.061	657.607	0	-1.36197	-34.132	-169.64	-21472.1	-42780.6	5061.22	47.816	326.574	0	4.75643	-58.5686	-206.26	-82292.5	13012.1	-12750.5	64.1931	385.346	0
541	3	6.584	-24.8808	-37.8158	-1761.53	-6032.03	3282.91	140.489	656.582	0	-0.686474	-34.7963	-170.704	-21564.1	-42869.1	5120.75	48.8681	326.325	0	5.89753	-59.6771	-208.519	-83398.6	13371.6	-13378.4	65.484	386.218	0
541	4	7.1295	-25.285	-39.182	-1780.02	-6219.26	3345.12	141.273	655.43	0	0.0336361	-35.4469	-171.936	-21667.2	-42961.9	5182.21	50.1293	326.019	0	7.16314	-60.7319	-211.119	-84650.7	13810.6	-14048	67.0448	387.155	0
541	5	7.74034	-25.6701	-40.6326	-1800.29	-6417.59	3405.17	142.058	654.307	0	0.77783	-36.1022	-173.297	-21780.3	-43062.7	5246.16	51.509	325.682	0	8.51817	-61.7723	-213.93	-85990.9	14289.7	-14757.5	68.7073	388.099	0
541	6	8.39675	-26.0666	-42.0536	-1822.88	-6623.89	3462.1	142.49	653.347	0	1.51798	-36.7878	-174.706	-21900	-43175.6	5314.42	52.8667	325.354	0	9.91473	-62.8544	-216.759	-87333.7	14752.4	-15505.4	70.2544	388.988	0
541	7	9.08165	-26.5054	-43.3359	-1847.6	-6835.21	3514.99	142.274	652.634	0	2.22449	-37.5252	-176.066	-22021.4	-43304.9	5389.43	54.0409	325.075	0	11.3061	-64.0306	-219.401	-88590.5	15137.6	-16289.5	71.4686	389.774	0
541	8	9.78828	-27.0038	-44.4124	-1874.28	-7051.05	3563.81	141.237	652.202	0	2.87703	-38.3251	-177.299	-22140.4	-43456.2	5472.78	54.8984	324.876	0	12.6653	-65.3289	-221.711	-89701.7	15398.1	-17108.3	72.1934	390.445	0
541	9	10.5233	-27.5563	-45.2866	-1902.58	-7272.61	3608.64	139.409	652.012	0	3.47189	-39.1842	-178.381	-22255.2	-43635.5	5563.86	55.3812	324.762	0	13.9952	-66.7404	-223.668	-90662.4	15520.6	-17963.2	72.3945	391.021	0
542	0	11.3074	-28.1319	-46.0435	-1931.69	-7501.4	3648.62	137.08	651.954	0	4.0238	-40.0841	-179.36	-22367.4	-43844.9	5660.07	55.5482	324.706	0	15.3312	-68.216	-225.404	-91532	15538.9	-18858.4	72.2029	391.554	0
542	1	12.1698	-28.6819	-46.822	-1960.94	-7738.42	3682.2	134.727	651.881	0	4.55966	-40.9992	-180.329	-22481.5	-44079.2	5758.62	55.562	324.67	0	16.7295	-69.6811	-227.151	-92414.3	15524.6	-19799	71.88	392.117	0
542	2	13.1355	-29.1577	-47.752	-1990.28	-7983.51	3707.68	132.813	651.679	0	5.10331	-41.9095	-181.376	-22603.1	-44328	5858.05	55.6018	324.62	0	18.2388	-71.0671	-229.128	-93408.6	15551.5	-20787.7	71.6932	392.782	0
542	3	14.2123	-29.5277	-48.9054	-2020.25	-8235.26	3723.72	131.608	651.309	0	5.66332	-42.8084	-182.551	-22736.3	-44581.5	5958.39	55.7866	324.547	0	19.8756	-72.3361	-231.457	-94571.2	15666.3	-21820.9	71.8073	393.59	0
542	4	15.3889	-29.7808	-50.2859	-2051.68	-8492.07	3729.42	131.124	650.8	0	6.23265	-43.7015	-183.862	-22882.8	-44833.2	6060.54	56.1587	324.456	0	21.6215	-73.4823	-234.148	-95908.4	15881.3	-22888.5	72.2584	394.542	0
542	5	16.6389	-29.9223	-51.8391	-2085.15	-8752.01	3724.04	131.17	650.224	0	6.79424	-44.6011	-185.283	-23041.6	-45081.7	6165.98	56.6877	324.359	0	23.4332	-74.5234	-237.122	-97382.3	16178.2	-23975.6	72.9707	395.598	0
542	6	17.9294	-29.9715	-53.4712	-2120.69	-9011.79	3706.85	131.465	649.66	0	7.32652	-45.5234	-186.759	-23209.1	-45330.2	6276.53	57.2801	324.273	0	25.2559	-75.495	-240.231	-98922.9	16514.9	-25067.3	73.7923	396.699	0
542	7	19.2319	-29.9561	-55.078	-2158.22	-9266.98	3677.5	131.748	649.185	0	7.80894	-46.4864	-188.228	-23381.9	-45585.4	6393.57	57.8187	324.221	0	27.0408	-76.4425	-243.306	-100453	16841.6	-26154.9	74.5543	397.784	0
542	8	20.5314	-29.9021	-56.5797	-2198.09	-9514.23	3636.1	131.844	648.849	0	8.22767	-47.5027	-189.65	-23558.9	-45856.1	6517.39	58.2069	324.223	0	28.7591	-77.4048	-246.23	-101916	17118.2	-27237.6	75.1275	398.817	0
542	9	21.8292	-29.8244	-57.9497	-2240.72	-9753.43	3582.89	131.692	648.667	0	8.58184	-48.57	-191.021	-23741.7	-46150.2	6647.7	58.4023	324.289	0	30.411	-78.3943	-248.971	-103299	17327.8	-28319.9	75.4609	399.79	0
543	0	23.142	-29.7205	-59.2223	-2285.73	-9987.44	3518.16	131.357	648.596	0	8.88638	-49.6665	-192.385	-23932.4	-46470.2	6783.85	58.4517	324.399	0	32.0284	-79.387	-251.607	-104631	17487.1	-29408	75.6118	400.707	0
543	1	24.494	-29.5758	-60.4735	-2332.12	-10220.6	3442.66	130.99	648.564	0	9.16497	-50.7623	-193.821	-24131.6	-46811.2	6924.42	58.4827	324.505	0	33.659	-80.3381	-254.295	-105973	17641	-30508.7	75.7256	401.569	0
543	2	25.9026	-29.3767	-61.7808	-2379.2	-10457.9	3357.49	130.726	648.51	0	9.43563	-51.8363	-195.405	-24339	-47165.9	7067.81	58.625	324.557	0	35.3382	-81.213	-257.186	-107384	17835.7	-31626.3	75.9449	402.376	0
543	3	27.366	-29.1188	-63.1916	-2427.01	-10703.6	3263.37	130.616	648.407	0	9.70196	-52.8838	-197.169	-24553.6	-47529.1	7213.51	58.9428	324.531	0	37.0679	-82.0026	-260.361	-108897	18096.3	-32757.5	76.3385	403.138	0
543	4	28.8612	-28.8066	-64.717	-2476.57	-10960.1	3160.5	130.645	648.268	0	9.95438	-53.9132	-199.102	-24774.5	-47898.4	7362.03	59.4277	324.431	0	38.8156	-82.7197	-263.819	-110519	18424	-33889.6	76.898	403.871	0
543	5	30.3463	-28.4512	-66.3323	-2530.06	-11228.3	3048.52	130.726	648.142	0	10.1753	-54.9411	-201.158	-25001.7	-48274.9	7513.81	60.0144	324.289	0	40.5216	-83.3923	-267.49	-112229	18798.7	-35001.7	77.5495	404.599	0
543	6	31.7658	-28.0648	-67.9876	-2590.3	-11510.5	2926.51	130.698	648.1	0	10.3455	-55.9899	-203.271	-25236.4	-48662.3	7668.34	60.6037	324.152	0	42.1113	-84.0547	-271.259	-113988	19183.4	-36067.8	78.1719	405.345	0
543	7	33.0585	-27.6484	-69.6392	-2660.01	-11812.2	2793.19	130.38	648.197	0	10.4525	-57.0801	-205.381	-25479.5	-49065.7	7823.81	61.0989	324.06	0	43.5109	-84.7285	-275.02	-115763	19539.6	-37057.7	78.642	406.136	0
543	8	34.1622	-27.1846	-71.2833	-2741.8	-12141.8	2647.19	129.668	648.464	0	10.4965	-58.221	-207.452	-25731.3	-49489.9	7977.34	61.4393	324.035	0	44.6587	-85.4056	-278.735	-117546	19845.3	-37935.4	78.888	407.004	0
543	9	35.0173	-26.6404	-72.9703	-2837.59	-12507.7	2487.24	128.591	648.887	0	10.4903	-59.4033	-209.485	-25990.3	-49935.9	8126.77	61.6253	324.068	0	45.5076	-86.0437	-282.455	-119367	20108.6	-38657.7	78.9256	407.983	0
544	0	35.5704	-25.9719	-74.8003	-2947.29	-12916.1	2312.56	127.326	649.402	0	10.4536	-60.6022	-211.522	-26254.8	-50399.5	8272.36	61.7297	324.123	0	46.024	-86.5741	-286.323	-121290	20372.1	-39176	78.8665	409.101	0
544	1	35.7759	-25.13	-76.8988	-3068.88	-13371	2122.96	126.122	649.908	0	10.4038	-61.7913	-213.635	-26524.2	-50874.2	8416.18	61.8644	324.156	0	46.1797	-86.9213	-290.534	-123401	20698.4	-39441.3	78.8722	410.377	0
544	2	35.5957	-24.0762	-79.3672	-3200.2	-13876.6	1918.7	125.16	650.321	0	10.347	-62.9548	-215.883	-26799.1	-51355.6	8559.99	62.1136	324.137	0	45.9426	-87.0311	-295.25	-125767	21137.6	-39413.4	79.0613	411.82	0
544	3	35.0037	-22.798	-82.2467	-3340.64	-14438	1701.29	124.454	650.617	0	10.2772	-64.0888	-218.284	-27080.6	-51842.8	8703.99	62.4984	324.061	0	45.2808	-86.8868	-300.531	-128419	21704.9	-39068.4	79.4539	413.43	0
544	4	33.9949	-21.3138	-85.5252	-3491.56	-15061.1	1474.04	123.898	650.825	0	10.1822	-65.1957	-220.823	-27370	-52336.4	8847.44	62.9932	323.945	0	44.1771	-86.5095	-306.348	-131349	22386.2	-38404.7	79.9965	415.203	0
544	5	32.5861	-19.667	-89.1629	-3655.63	-15748.1	1240.99	123.378	651	0	10.0479	-66.2832	-223.464	-27668.4	-52837.5	8989.88	63.5526	323.816	0	42.634	-85.9502	-312.627	-134532	23156	-37441.3	80.6152	417.13	0
544	6	30.8095	-17.9161	-93.0971	-3835.28	-16495.5	1005.59	122.814	651.197	0	9.85847	-67.3661	-226.17	-27976.6	-53347.4	9131.62	64.1272	323.697	0	40.6679	-85.2823	-319.267	-137929	23985.2	-36212.9	81.2401	419.195	0
544	7	28.7071	-16.1211	-97.2384	-4030.99	-17296.1	770.586	122.127	651.455	0	9.59733	-68.4629	-228.907	-28294.4	-53868.2	9273.31	64.672	323.606	0	38.3044	-84.584	-326.145	-141482	24840.7	-34762.1	81.8019	421.352	0
544	8	26.332	-14.3323	-101.489	-4240.72	-18142.3	538.564	121.239	651.785	0	9.25263	-69.5854	-231.645	-28619.7	-54402.7	9415.79	65.1461	323.55	0	35.5846	-83.9177	-333.134	-145126	25687.2	-33134	82.2348	423.546	0
544	9	23.7518	-12.5853	-105.783	-4461.5	-19027	312.252	120.133	652.176	0	8.82385	-70.7332	-234.363	-28950.2	-54952.7	9560	65.5235	323.527	0	32.5757	-83.3184	-340.147	-148811	26500.7	-31376.7	82.5066	425.735	0
545	0	21.0499	-10.8994	-110.116	-4691.04	-19942.6	94.1461	118.895	652.601	0	8.32597	-71.8935	-237.074	-29284.7	-55518.1	9706.88	65.8192	323.526	0	29.3759	-82.7929	-347.19	-152535	27286.2	-29542.5	82.6528	427.896	0
545	1	18.3177	-9.28002	-114.532	-4927.26	-20881.4	-113.83	117.681	653.021	0	7.78425	-73.0452	-239.819	-29623.5	-56095.8	9856.96	66.0906	323.525	0	26.102	-82.3252	-354.351	-156331	28075.1	-27685.1	82.7654	430.023	0
545	2	15.6398	-7.72436	-119.08	-5167.15	-21835	-310.146	116.637	653.392	0	7.22378	-74.1654	-242.634	-29966.3	-56680	10009.8	66.3977	323.504	0	22.8636	-81.8898	-361.715	-160230	28902	-25852.3	82.9369	432.107	0
545	3	13.0806	-6.22788	-123.777	-5406.78	-22793.5	-493.558	115.85	653.682	0	6.66369	-75.2373	-245.538	-30312.2	-57265.9	10163.6	66.774	323.452	0	19.7443	-81.4651	-369.315	-164241	29787.4	-24081.4	83.2219	434.129	0
545	4	10.6817	-4.78757	-128.593	-5642.13	-23746.4	-663.397	115.337	653.876	0	6.11541	-76.2523	-248.532	-30659.8	-57851	10316.4	67.2291	323.363	0	16.7971	-81.0399	-377.125	-168340	30733.9	-22397.9	83.6331	436.063	0
545	5	8.4628	-3.4051	-133.459	-5870.07	-24684.5	-819.996	115.04	653.984	0	5.5799	-77.2109	-251.602	-31006.9	-58434.9	10466.3	67.7488	323.238	0	14.0427	-80.616	-385.061	-172477	31724.8	-20816.7	84.1395	437.872	0
545	6	6.4216	-2.08765	-138.272	-6088.77	-25601.8	-964.851	114.845	654.035	0	5.04675	-78.1209	-254.714	-31351.8	-59019	10612.3	68.2933	323.086	0	11.4684	-80.2085	-392.986	-176579	32724.7	-19341.6	84.6725	439.53	0
545	7	4.53897	-0.843879	-142.936	-6297.65	-26495.6	-1100.15	114.634	654.059	0	4.5016	-78.9957	-257.824	-31693.8	-59606.6	10754.2	68.8093	322.928	0	9.04057	-79.8396	-400.761	-180580	33692.1	-17967	85.1531	441.03	0
545	8	2.79015	0.322127	-147.388	-6497.71	-27365.5	-1228.11	114.331	654.086	0	3.93767	-79.8521	-260.895	-32033.9	-60202.2	10892.4	69.2474	322.785	0	6.72782	-79.5299	-408.283	-184435	34594.3	-16684.3	85.5222	442.383	0
545	9	1.15736	1.41671	-151.62	-6691.13	-28212.3	-1350.87	113.927	654.131	0	3.36072	-80.7034	-263.907	-32373.7	-60808.4	11028.4	69.5845	322.671	0	4.51808	-79.2867	-415.527	-188140	35420.6	-15486.6	85.7646	443.616	0
546	0	-0.361962	2.4616	-155.68	-6879.61	-29037.9	-1470.52	113.477	654.191	0	2.78702	-81.5511	-266.876	-32715.1	-61422.7	11163.4	69.8451	322.585	0	2.42506	-79.0895	-422.555	-191731	36189.6	-14370.6	85.92	444.757	0
546	1	-1.75982	3.4894	-159.652	-7063.84	-29846.2	-1589.17	113.055	654.245	0	2.2381	-82.3842	-269.835	-33059	-62038.9	11297.3	70.0863	322.515	0	0.478276	-78.8948	-429.488	-195265	36938.3	-13334.4	86.059	445.828	0
546	2	-3.03218	4.52805	-163.613	-7244.93	-30641.2	-1708.84	112.722	654.281	0	1.73051	-83.1928	-272.817	-33405.7	-62650.8	11429.2	70.3557	322.448	0	-1.30167	-78.6647	-436.43	-198794	37699.5	-12375.5	86.2384	446.849	0
546	3	-4.1863	5.58971	-167.599	-7424.83	-31425.5	-1831.29	112.496	654.301	0	1.26849	-83.976	-275.826	-33754.7	-63255.4	11558.5	70.6694	322.377	0	-2.91781	-78.3863	-443.425	-202343	38486.7	-11488.8	86.4783	447.832	0
546	4	-5.23788	6.67205	-171.602	-7605.09	-32200.1	-1957.86	112.356	654.318	0	0.846705	-84.7379	-278.85	-34104.1	-63852.4	11684	71.015	322.303	0	-4.39118	-78.0658	-450.451	-205903	39293.7	-10667.9	86.764	448.786	0
546	5	-6.20831	7.76278	-175.582	-7786.3	-32966.3	-2089.51	112.245	654.346	0	0.454104	-85.4835	-281.858	-34451.1	-64442.6	11804.2	71.365	322.228	0	-5.7542	-77.7207	-457.44	-209444	40099.2	-9905.24	87.0563	449.707	0
546	6	-7.12263	8.84197	-179.48	-7968.61	-33725.9	-2226.85	112.091	654.398	0	0.0745949	-86.2219	-284.822	-34793.7	-65028.6	11918.2	71.6866	322.16	0	-7.04803	-77.3799	-464.302	-212924	40874.3	-9192.73	87.3053	450.59	0
546	7	-8.00277	9.8873	-183.243	-8151.88	-34480.3	-2369.88	111.833	654.487	0	-0.306575	-86.9639	-287.716	-35130.7	-65612.9	12026	71.9526	322.102	0	-8.30935	-77.0766	-470.959	-216303	41593.3	-8523.81	87.4693	451.428	0
546	8	-8.85655	10.8835	-186.847	-8335.72	-35230	-2518.05	111.45	654.613	0	-0.691292	-87.7148	-290.532	-35460.7	-66196.5	12129	72.1538	322.054	0	-9.54784	-76.8313	-477.379	-219567	42245.5	-7897.74	87.5346	452.218	0
546	9	-9.66828	11.8311	-190.326	-8520.06	-35974.4	-2670.76	110.985	654.766	0	-1.06241	-88.4669	-293.282	-35783.1	-66777.6	12228.6	72.3094	322.009	0	-10.7307	-76.6358	-483.608	-222737	42845.5	-7322.77	87.5304	452.967	0
547	0	-10.3999	12.7498	-193.765	-8705.07	-36712.4	-2827.45	110.532	654.926	0	-1.38744	-89.1963	-296.018	-36099	-67352.6	12326.2	72.4714	321.949	0	-11.7874	-76.4465	-489.783	-225874	43435.8	-6813.75	87.5285	453.679	0
547	1	-11.0073	13.6698	-197.277	-8890.26	-37443.2	-2987.78	110.2	655.065	0	-1.63213	-89.8701	-298.813	-36410.6	-67917.3	12422.3	72.7101	321.851	0	-12.6394	-76.2003	-496.09	-229060	44073.4	-6384.63	87.6185	454.358	0
547	2	-11.4613	14.6148	-200.941	-9074.1	-38166.3	-3151.91	110.063	655.158	0	-1.77757	-90.4633	-301.729	-36720.8	-68469	12516.7	73.0775	321.701	0	-13.2389	-75.8485	-502.67	-232356	44801.2	-6042.85	87.8623	455	0
547	3	-11.7566	15.591	-204.766	-9255.51	-38881.1	-3319.95	110.12	655.2	0	-1.82699	-90.9715	-304.781	-37031.8	-69007.5	12608.6	73.5834	321.503	0	-13.5836	-75.3805	-509.548	-235769	45627.6	-5788.59	88.2658	455.602	0
547	4	-11.9048	16.5895	-208.698	-9435.58	-39588	-3491.09	110.31	655.212	0	-1.79894	-91.4067	-307.946	-37345	-69533.7	12697.9	74.2019	321.271	0	-13.7037	-74.8173	-516.644	-239267	46529.4	-5616.64	88.7876	456.166	0
547	5	-11.9265	17.5929	-212.648	-9617.08	-40288.3	-3663.69	110.54	655.225	0	-1.71885	-91.7885	-311.174	-37660.1	-70048.6	12785.5	74.8891	321.026	0	-13.6453	-74.1956	-523.822	-242789	47464.6	-5517.95	89.3617	456.696	0
547	6	-11.8447	18.5795	-216.519	-9802.65	-40982.6	-3835.79	110.72	655.274	0	-1.6162	-92.1412	-314.404	-37976.1	-70553.7	12873.3	75.5951	320.788	0	-13.4609	-73.5617	-530.922	-246267	48386.6	-5482.52	89.9198	457.197	0
547	7	-11.679	19.5268	-220.228	-9993.67	-41668.3	-4005.61	110.795	655.379	0	-1.52084	-92.4918	-317.579	-38292.3	-71051	12963.8	76.2728	320.576	0	-13.1998	-72.9651	-537.807	-249643	49256.4	-5502.97	90.4094	457.675	0
547	8	-11.4433	20.4175	-223.734	-10189.7	-42341.3	-4171.78	110.751	655.544	0	-1.45515	-92.8612	-320.662	-38608.2	-71544.2	13058.3	76.8863	320.402	0	-12.8985	-72.4438	-544.396	-252885	50052.5	-5575.16	90.804	458.137	0
547	9	-11.144	21.2453	-227.046	-10387.8	-42999.8	-4333.2	110.612	655.752	0	-1.4286	-93.2571	-323.649	-38923.2	-72036.9	13155.7	77.4229	320.264	0	-12.5726	-72.0117	-550.695	-255996	50775.5	-5697.48	91.1066	458.582	0
548	0	-10.7765	22.0192	-230.234	-10583.6	-43646.2	-4488.75	110.427	655.969	0	-1.43796	-93.674	-326.567	-39236.9	-72530.6	13252.9	77.8998	320.149	0	-12.2144	-71.6549	-556.801	-259016	51449.8	-5871.05	91.3495	459.009	0
548	1	-10.3273	22.7573	-233.397	-10773.3	-44284.8	-4637.28	110.26	656.159	0	-1.47306	-94.0966	-329.453	-39549.3	-73026.1	13346.7	78.3413	320.045	0	-11.8003	-71.3393	-562.85	-262010	52110.6	-6098.1	91.577	459.422	0
548	2	-9.78468	23.4756	-236.626	-10955.3	-44918	-4777.94	110.173	656.298	0	-1.52567	-94.5084	-332.319	-39860.4	-73525.1	13434.8	78.7511	319.946	0	-11.3104	-71.0328	-568.944	-265031	52783.1	-6379.14	91.8195	459.836	0
548	3	-9.1496	24.1807	-239.967	-11130.8	-45545.5	-4910.75	110.201	656.385	0	-1.59373	-94.902	-335.149	-40169.4	-74030.8	13516.7	79.1111	319.855	0	-10.7433	-70.7214	-575.117	-268105	53474.4	-6710.46	92.0834	460.272	0
548	4	-8.43845	24.8726	-243.416	-11302.1	-46166.2	-5036.76	110.34	656.431	0	-1.67848	-95.2793	-337.922	-40475.2	-74545	13593.2	79.4022	319.776	0	-10.1169	-70.4067	-581.338	-271225	54175.9	-7082.45	92.3564	460.739	0
548	5	-7.67881	25.5483	-246.922	-11472.2	-46780.1	-5157.42	110.547	656.461	0	-1.78307	-95.6433	-340.619	-40776.6	-75066.8	13665.3	79.6163	319.713	0	-9.46188	-70.095	-587.54	-274359	54869.4	-7479.94	92.6152	461.236	0
548	6	-6.90128	26.2022	-250.414	-11645	-47387.3	-5274.09	110.764	656.503	0	-1.91402	-95.9945	-343.225	-41072.7	-75593.7	13733.9	79.755	319.667	0	-8.81531	-69.7922	-593.639	-277465	55534	-7885.3	92.8355	461.754	0
548	7	-6.13267	26.8298	-253.836	-11824.1	-47987.4	-5388.35	110.951	656.582	0	-2.07674	-96.3299	-345.734	-41362.4	-76121.5	13799.9	79.8265	319.636	0	-8.20941	-69.5001	-599.57	-280509	56156	-8282.17	93.0033	462.286	0
548	8	-5.39245	27.4327	-257.157	-12011	-48580	-5501.94	111.088	656.707	0	-2.26621	-96.6436	-348.148	-41644.9	-76645.4	13864.8	79.8481	319.618	0	-7.65866	-69.2109	-605.305	-283473	56733.6	-8657.75	93.12	462.827	0
548	9	-4.68993	28.0226	-260.38	-12203.8	-49167	-5615.89	111.172	656.869	0	-2.4653	-96.9239	-350.494	-41921.5	-77160.2	13928.7	79.8534	319.607	0	-7.15523	-68.9013	-610.875	-286363	57278.7	-9003.7	93.2028	463.362	0
549	0	-4.02068	28.6208	-263.548	-12398.4	-49752.7	-5730.32	111.219	657.044	0	-2.65215	-97.1516	-352.834	-42195.1	-77660.7	13989.6	79.8948	319.589	0	-6.67283	-68.5308	-616.382	-289214	57821.6	-9316.9	93.2884	463.875	0
549	1	-3.36883	29.2552	-266.734	-12591	-50340.2	-5845.17	111.272	657.205	0	-2.80778	-97.3056	-355.244	-42469.3	-78143.3	14044.9	80.0289	319.55	0	-6.1766	-68.0504	-621.977	-292083	58406.2	-9598.88	93.4274	464.352	0
549	2	-2.71928	29.9499	-270.015	-12779.7	-50930.3	-5960.76	111.379	657.33	0	-2.92158	-97.3722	-357.778	-42746.4	-78607.7	14092.7	80.2892	319.477	0	-5.64086	-67.4224	-627.793	-295027	59070.6	-9851.73	93.6612	464.788	0
549	3	-2.06958	30.7148	-273.433	-12964.7	-51522.8	-6077.88	111.571	657.415	0	-2.99521	-97.3506	-360.457	-43026	-79057.6	14133	80.6738	319.365	0	-5.06479	-66.6358	-633.889	-298075	59829.6	-10074.1	94.0014	465.185	0
549	4	-1.43228	31.5432	-276.98	-13147.7	-52117.6	-6197.54	111.836	657.468	0	-3.04218	-97.2519	-363.263	-43306.6	-79499.1	14167	81.1525	319.216	0	-4.47446	-65.7086	-640.242	-301218	60670.7	-10261	94.4267	465.549	0
549	5	-0.832077	32.4153	-280.598	-13330.5	-52714.5	-6320.63	112.135	657.507	0	-3.08295	-97.0991	-366.148	-43586.9	-79938.1	14196.6	81.6782	319.042	0	-3.91503	-64.6839	-646.746	-304417	61559.1	-10405.1	94.8923	465.889	0
549	6	-0.300298	33.3039	-284.195	-13514.5	-53312.7	-6447.46	112.408	657.554	0	-3.13775	-96.9247	-369.05	-43865.8	-80378.3	14223.5	82.202	318.861	0	-3.43805	-63.6208	-653.245	-307603	62447.4	-10499.5	95.3431	466.21	0
549	7	0.132602	34.1824	-287.673	-13700.7	-53912.1	-6577.7	112.593	657.626	0	-3.21989	-96.7609	-371.908	-44142.4	-80821.3	14248.3	82.6849	318.692	0	-3.08729	-62.5785	-659.582	-310709	63289.2	-10539.8	95.729	466.516	0
549	8	0.444412	35.0325	-290.969	-13889.4	-54514.3	-6711.23	112.646	657.735	0	-3.33432	-96.6302	-374.687	-44415.7	-81267.7	14270.7	83.1049	318.541	0	-2.88991	-61.5976	-665.656	-313690	64053.5	-10524	96.0178	466.808	0
549	9	0.629238	35.8514	-294.085	-14080.8	-55121.2	-6848.86	112.567	657.88	0	-3.47841	-96.539	-377.381	-44685.7	-81716.9	14290.1	83.4631	318.41	0	-2.84917	-60.6877	-671.465	-316547	64738.3	-10453.2	96.2097	467.089	0
550	0	0.704244	36.6553	-297.094	-14275.1	-55734	-6991.73	112.403	658.049	0	-3.6394	-96.4778	-380.026	-44953.4	-82166.1	14305.9	83.7884	318.29	0	-2.93515	-59.8225	-677.12	-319333	65376.9	-10334.2	96.3434	467.363	0
550	1	0.705244	37.4738	-300.121	-14471.5	-56352	-7140.02	112.236	658.219	0	-3.79503	-96.4257	-382.68	-45220.5	-82612	14317.8	84.1222	318.168	0	-3.08979	-58.9519	-682.8	-322131	66024.4	-10179	96.4793	467.635	0
550	2	0.669904	38.3347	-303.274	-14668.5	-56973	-7292.47	112.141	658.367	0	-3.92359	-96.3629	-385.384	-45488.3	-83053.5	14325.4	84.4914	318.034	0	-3.25369	-58.0283	-688.658	-325016	66727.2	-9999.45	96.6677	467.911	0
550	3	0.622125	39.2527	-306.609	-14864.4	-57595.1	-7447.04	112.154	658.48	0	-4.01403	-96.2805	-388.148	-45756.9	-83491.9	14328.9	84.8965	317.885	0	-3.39191	-57.0278	-694.756	-328020	67502.7	-9803.17	96.9259	468.196	0
550	4	0.566868	40.2268	-310.112	-15057.5	-58218.5	-7601.66	112.266	658.555	0	-4.06771	-96.1801	-390.948	-46025.3	-83929.3	14329.3	85.3184	317.728	0	-3.50084	-55.9533	-701.06	-331127	68338.3	-9590.66	97.2388	468.492	0
550	5	0.492529	41.2405	-313.722	-15246.7	-58844.5	-7754.48	112.431	658.6	0	-4.096	-96.0692	-393.737	-46292	-84367.8	14327.9	85.7256	317.571	0	-3.60348	-54.8286	-707.459	-334288	69198.3	-9356.42	97.568	468.799	0
550	6	0.377696	42.2659	-317.343	-15432.9	-59474.1	-7904.07	112.587	658.631	0	-4.11753	-95.9585	-396.46	-46555.1	-84809.4	14325.8	86.0831	317.427	0	-3.73983	-53.6926	-713.803	-337436	70036.9	-9092.93	97.8665	469.12	0
550	7	0.201251	43.2734	-320.894	-15617.9	-60106.1	-8049.96	112.692	658.67	0	-4.15169	-95.8608	-399.079	-46814.1	-85256.2	14323.4	86.3677	317.305	0	-3.95044	-52.5874	-719.973	-340517	70819.3	-8795.21	98.1004	469.452	0
550	8	-0.0471507	44.2471	-324.335	-15803.6	-60737.9	-8192.88	112.731	658.726	0	-4.20901	-95.7889	-401.606	-47070.7	-85709.7	14321.5	86.583	317.206	0	-4.25616	-51.5417	-725.941	-343514	71539.1	-8463.37	98.2653	469.79	0
550	9	-0.359966	45.1921	-327.681	-15990.1	-61366.6	-8334.04	112.725	658.798	0	-4.2825	-95.7496	-404.098	-47327.8	-86168.8	14321.5	86.7625	317.12	0	-4.64247	-50.5575	-731.779	-346450	72221.1	-8103.75	98.3879	470.119	0
551	0	-0.712091	46.1308	-330.996	-16176.3	-61990.6	-8474.15	112.715	658.872	0	-4.3473	-95.7358	-406.636	-47588.3	-86630.7	14324.4	86.9576	317.029	0	-5.05939	-49.605	-737.632	-349380	72911.1	-7727.45	98.5157	470.423	0
551	1	-1.07132	47.0901	-334.367	-16360.2	-62610	-8613.31	112.751	658.929	0	-4.37309	-95.7282	-409.301	-47855	-87092.2	14330.7	87.2169	316.919	0	-5.44441	-48.6381	-743.668	-352374	73659.4	-7345.96	98.6974	470.693	0
551	2	-1.41441	48.0861	-337.858	-16541.1	-63225.5	-8751.62	112.863	658.959	0	-4.34075	-95.7074	-412.14	-48129.6	-87551.8	14340.6	87.5678	316.78	0	-5.75516	-47.6214	-749.998	-355478	74498.2	-6966.53	98.9629	470.924	0
551	3	-1.73586	49.1166	-341.474	-16719.8	-63837.1	-8889.45	113.055	658.964	0	-4.25019	-95.6627	-415.154	-48411.7	-88010.1	14353.9	88.0059	316.612	0	-5.98605	-46.546	-756.628	-358696	75428.6	-6590.39	99.3107	471.119	0
551	4	-2.04301	50.1667	-345.176	-16898.6	-64444.1	-9027.12	113.301	658.956	0	-4.11869	-95.593	-418.299	-48698.5	-88469.7	14370.1	88.5011	316.42	0	-6.1617	-45.4263	-763.474	-361995	76424.3	-6214.98	99.7133	471.285	0
551	5	-2.34749	51.2152	-348.887	-17078.9	-65044.9	-9164.88	113.565	658.953	0	-3.97585	-95.5083	-421.507	-48986.4	-88934	14387.9	89.0093	316.217	0	-6.32334	-44.2931	-770.394	-365314	77442.8	-5837.73	100.13	471.431	0
551	6	-2.66149	52.2404	-352.516	-17261.2	-65636	-9302.91	113.807	658.966	0	-3.85636	-95.4278	-424.703	-49272.6	-89405.2	14407.1	89.4878	316.017	0	-6.51786	-43.1874	-777.22	-368582	78437.5	-5457.25	100.518	471.565	0
551	7	-2.9946	53.2272	-355.983	-17444.5	-66214.5	-9441.17	113.995	659.004	0	-3.78886	-95.3727	-427.829	-49555.1	-89883	14427.8	89.909	315.829	0	-6.78345	-42.1455	-783.812	-371738	79371.7	-5072.52	100.848	471.689	0
551	8	-3.34887	54.1707	-359.258	-17627.4	-66779.8	-9579.18	114.118	659.066	0	-3.78586	-95.3533	-430.852	-49832.7	-90365.4	14450.8	90.2637	315.661	0	-7.13473	-41.1827	-790.111	-374755	80230.5	-4683.22	101.11	471.805	0
551	9	-3.71538	55.0769	-362.377	-17809.9	-67334	-9716.17	114.188	659.147	0	-3.84299	-95.3645	-433.781	-50105.3	-90850.1	14476	90.5622	315.508	0	-7.55837	-40.2875	-796.158	-377655	81026.1	-4291.49	101.316	471.918	0
552	0	-4.0729	55.9609	-365.426	-17991.9	-67880.8	-9851.31	114.242	659.236	0	-3.94434	-95.3897	-436.662	-50374.9	-91333.4	14502.5	90.8375	315.364	0	-8.01724	-39.4288	-802.088	-380502	81797	-3904.07	101.5	472.029	0
552	1	-4.39237	56.8415	-368.499	-18172.2	-68423.8	-9983.58	114.318	659.314	0	-4.06863	-95.4094	-439.57	-50645.1	-91810	14529.1	91.137	315.215	0	-8.461	-38.5679	-808.069	-383367	82593.2	-3531.74	101.708	472.132	0
552	2	-4.64895	57.732	-371.66	-18348.3	-68964.5	-10112	114.442	659.369	0	-4.19733	-95.4109	-442.563	-50918.9	-92275.2	14554.8	91.4981	315.055	0	-8.84627	-37.6788	-814.223	-386301	83451.9	-3185.48	101.971	472.22	0
552	3	-4.83236	58.6334	-374.923	-18518.5	-69501.7	-10236.1	114.624	659.393	0	-4.32119	-95.3948	-445.652	-51197.3	-92725.9	14579.4	91.9321	314.882	0	-9.15356	-36.7613	-820.575	-389314	84384.4	-2873.19	102.3	472.29	0
552	4	-4.94988	59.5349	-378.258	-18681.9	-70033	-10356.5	114.854	659.389	0	-4.44062	-95.3717	-448.803	-51478.4	-93160.8	14602.8	92.4237	314.702	0	-9.3905	-35.8368	-827.06	-392378	85375.1	-2597.26	102.682	472.345	0
552	5	-5.02463	60.4166	-381.593	-18838.7	-70556.2	-10473.7	115.101	659.368	0	-4.56505	-95.3546	-451.947	-51759.4	-93581.4	14624.8	92.9371	314.526	0	-9.58969	-34.9381	-833.54	-395436	86384.7	-2352.27	103.084	472.394	0
552	6	-5.08798	61.2516	-384.828	-18988.6	-71068.5	-10587.6	115.324	659.343	0	-4.71284	-95.3581	-455.008	-52037.7	-93992	14645.5	93.428	314.366	0	-9.80081	-34.1066	-839.837	-398410	87361	-2127.92	103.461	472.441	0
552	7	-5.1662	62.0116	-387.858	-19131.1	-71565.1	-10697.7	115.486	659.325	0	-4.90531	-95.3963	-457.929	-52311.8	-94397.7	14664.7	93.8594	314.236	0	-10.0715	-33.3848	-845.787	-401225	88256.8	-1915.99	103.777	472.486	0
552	8	-5.27144	62.6785	-390.604	-19265.2	-72042.9	-10803	115.56	659.322	0	-5.15728	-95.477	-460.682	-52581.1	-94802.7	14682.5	94.2123	314.138	0	-10.4287	-32.7985	-851.286	-403826	89040.9	-1713.01	104.008	472.522	0
552	9	-5.39978	63.2536	-393.043	-19390.5	-72503	-10902.7	115.534	659.334	0	-5.47024	-95.5965	-463.285	-52846	-95208.4	14699.4	94.4927	314.068	0	-10.87	-32.3429	-856.328	-406202	89708.6	-1518.27	104.15	472.541	0
553	0	-5.53201	63.7569	-395.231	-19506.8	-72949.1	-10996.6	115.427	659.356	0	-5.83115	-95.7412	-465.799	-53107.6	-95613.1	14716.9	94.7333	314.014	0	-11.3632	-31.9843	-861.03	-408400	90292.3	-1334.29	104.232	472.533	0
553	1	-5.63917	64.2157	-397.292	-19613.5	-73384.5	-11084.5	115.288	659.368	0	-6.21742	-95.8932	-468.315	-53367.8	-96013.8	14735.9	94.98	313.957	0	-11.8566	-31.6775	-865.606	-410513	90852.6	-1168.51	104.301	472.492	0
553	2	-5.69437	64.6529	-399.353	-19709.8	-73810.7	-11166.4	115.175	659.354	0	-6.60532	-96.0375	-470.905	-53628.9	-96408	14755.9	95.2709	313.885	0	-12.2997	-31.3846	-870.259	-412632	91449.3	-1031.18	104.405	472.417	0
553	3	-5.68163	65.081	-401.499	-19795.5	-74228	-11241.8	115.123	659.304	0	-6.97678	-96.1666	-473.608	-53892.3	-96794	14775.2	95.6241	313.791	0	-12.6584	-31.0856	-875.107	-414816	92117.7	-931.035	104.57	472.312	0
553	4	-5.59831	65.501	-403.76	-19871.8	-74636.2	-11309.6	115.147	659.217	0	-7.32119	-96.2821	-476.422	-54159.1	-97170.9	14792	96.0402	313.679	0	-12.9195	-30.7811	-880.181	-417086	92867.4	-872.677	104.805	472.185	0
553	5	-5.45649	65.9035	-406.114	-19940.4	-75034.3	-11368.6	115.238	659.101	0	-7.63282	-96.3919	-479.319	-54429.4	-97537.9	14806	96.5076	313.556	0	-13.0893	-30.4884	-885.433	-419426	93686.1	-854.144	105.099	472.044	0
553	6	-5.28122	66.271	-408.492	-20002.4	-75420.7	-11418.3	115.368	658.966	0	-7.90879	-96.5009	-482.258	-54701	-97894.9	14819.2	97.0074	313.427	0	-13.19	-30.2298	-890.75	-421786	94542.5	-864.696	105.427	471.889	0
553	7	-5.10163	66.5812	-410.799	-20058.7	-75794.5	-11459	115.495	658.828	0	-8.14851	-96.6037	-485.188	-54970.6	-98241.9	14836.3	97.5179	313.298	0	-13.2501	-30.0226	-895.987	-424095	95395.6	-887.81	105.76	471.719	0
553	8	-4.94035	66.815	-412.956	-20110.6	-76155.6	-11491.9	115.584	658.699	0	-8.35298	-96.6943	-488.065	-55234.7	-98578.2	14862.2	98.0226	313.171	0	-13.2933	-29.8793	-901.022	-426296	96210.8	-909.28	106.072	471.533	0
553	9	-4.80685	66.9683	-414.936	-20159.1	-76505.5	-11518.6	115.621	658.584	0	-8.52388	-96.7819	-490.87	-55491.6	-98901.2	14900	98.5184	313.048	0	-13.3307	-29.8136	-905.806	-428367	96975	-925.675	106.353	471.333	0
554	0	-4.69401	67.057	-416.774	-20203.5	-76846.7	-11540.9	115.615	658.476	0	-8.66165	-96.8882	-493.608	-55741.1	-99208.7	14948.3	99.0131	312.926	0	-13.3557	-29.8312	-910.382	-430330	97700.2	-946.258	106.614	471.119	0
554	1	-4.58281	67.109	-418.549	-20242	-77181.2	-11560.7	115.598	658.362	0	-8.76547	-97.0282	-496.295	-55983.1	-99499.7	15003.1	99.5149	312.802	0	-13.3483	-29.9192	-914.844	-432235	98413	-984.734	106.873	470.899	0
554	2	-4.45618	67.1474	-420.338	-20273.5	-77509.4	-11579.4	115.602	658.231	0	-8.83902	-97.2046	-498.937	-56217.5	-99774.8	15061	100.025	312.674	0	-13.2952	-30.0572	-919.275	-434127	99136.6	-1049.43	107.148	470.68	0
554	3	-4.31035	67.18	-422.177	-20298.2	-77829.8	-11597.5	115.647	658.08	0	-8.89544	-97.4166	-501.526	-56444	-100034	15120.1	100.54	312.545	0	-13.2058	-30.2366	-923.703	-436027	99880.6	-1139.94	107.444	470.471	0
554	4	-4.15607	67.2019	-424.047	-20318	-78138.7	-11615.4	115.731	657.914	0	-8.95644	-97.6642	-504.04	-56661.5	-100279	15179.2	101.051	312.415	0	-13.1125	-30.4623	-928.087	-437918	100638	-1248.43	107.758	470.275	0
554	5	-4.01326	67.2003	-425.876	-20334.5	-78431	-11633.6	115.836	657.747	0	-9.04871	-97.9483	-506.448	-56867.8	-100507	15237	101.545	312.288	0	-13.062	-30.748	-932.323	-439752	101386	-1363.11	108.073	470.09	0
554	6	-3.90352	67.1591	-427.565	-20349.2	-78701.8	-11652.2	115.93	657.593	0	-9.19815	-98.2701	-508.708	-57061.1	-100721	15292.4	102.006	312.169	0	-13.1017	-31.111	-936.273	-441460	102088	-1472.35	108.365	469.913	0
554	7	-3.84246	67.0661	-429.023	-20362.9	-78947.6	-11671.2	115.983	657.464	0	-9.42039	-98.629	-510.792	-57241.5	-100923	15344.3	102.418	312.064	0	-13.2629	-31.5628	-939.815	-442982	102710	-1567.77	108.61	469.738	0
554	8	-3.83402	66.92	-430.208	-20375.7	-79167.8	-11690	115.978	657.362	0	-9.71359	-99.0184	-512.698	-57410.7	-101115	15392.6	102.778	311.978	0	-13.5476	-32.0984	-942.906	-444294	103239	-1645.43	108.8	469.562	0
554	9	-3.86688	66.7333	-431.158	-20386.6	-79365.2	-11708.3	115.926	657.283	0	-10.0588	-99.4221	-514.456	-57570.3	-101296	15438.3	103.101	311.905	0	-13.9257	-32.6888	-945.614	-445424	103692	-1706.06	108.949	469.382	0
555	0	-3.91574	66.5295	-431.986	-20394.5	-79544.9	-11725.8	115.862	657.211	0	-10.424	-99.814	-516.128	-57721	-101460	15482.7	103.42	311.835	0	-14.3397	-33.2846	-948.115	-446450	104117	-1755.1	109.089	469.197	0
555	1	-3.95151	66.3351	-432.828	-20398	-79713.4	-11742.2	115.831	657.127	0	-10.7701	-100.165	-517.8	-57863.4	-101604	15526	103.777	311.749	0	-14.7216	-33.8297	-950.627	-447470	104577	-1800.61	109.265	469.002	0
555	2	-3.95501	66.1706	-433.777	-20394.6	-79875.6	-11756.7	115.86	657.016	0	-11.0635	-100.454	-519.534	-57997.6	-101724	15567.1	104.202	311.634	0	-15.0185	-34.2836	-953.311	-448549	105115	-1849.35	109.507	468.79	0
555	3	-3.92244	66.0444	-434.861	-20382.7	-80034	-11768.7	115.955	656.872	0	-11.2866	-100.679	-521.349	-58123.9	-101817	15604.1	104.705	311.487	0	-15.2091	-34.6343	-956.21	-449704	105742	-1904.86	109.821	468.56	0
555	4	-3.86244	65.9513	-436.045	-20361.8	-80189.5	-11778.2	116.098	656.697	0	-11.4384	-100.849	-523.219	-58242.4	-101886	15635.4	105.27	311.316	0	-15.3009	-34.8974	-959.264	-450910	106438	-1968.23	110.192	468.313	0
555	5	-3.79233	65.8755	-437.25	-20333.5	-80341.1	-11786.2	116.258	656.503	0	-11.5306	-100.987	-525.086	-58353.5	-101934	15660.7	105.872	311.131	0	-15.3229	-35.1111	-962.336	-452112	107161	-2039.33	110.591	468.056	0
555	6	-3.73395	65.7935	-438.367	-20300.6	-80486.2	-11794	116.395	656.31	0	-11.5836	-101.122	-526.876	-58457.1	-101964	15680.8	106.475	310.95	0	-15.3176	-35.3283	-965.243	-453233	107858	-2117.26	110.98	467.796	0
555	7	-3.70717	65.6799	-439.296	-20266.1	-80620.8	-11803	116.477	656.133	0	-11.6219	-101.281	-528.527	-58553.8	-101978	15696.9	107.052	310.787	0	-15.3291	-35.6011	-967.823	-454205	108484	-2200.74	111.33	467.54	0
555	8	-3.72382	65.5159	-439.988	-20232.6	-80741.1	-11813.8	116.493	655.984	0	-11.6667	-101.479	-530.015	-58644.9	-101978	15709.8	107.594	310.648	0	-15.3905	-35.963	-970.004	-455000	109020	-2287.99	111.63	467.29	0
555	9	-3.78308	65.2969	-440.452	-20202	-80845.6	-11825.8	116.449	655.867	0	-11.7275	-101.714	-531.362	-58732.5	-101963	15719.9	108.11	310.532	0	-15.5106	-36.4169	-971.814	-455631	109480	-2377.75	111.889	467.047	0
556	0	-3.86868	65.0345	-440.749	-20174.7	-80936.3	-11837.7	116.367	655.774	0	-11.7991	-101.969	-532.61	-58817.5	-101930	15726.8	108.622	310.433	0	-15.6678	-36.9346	-973.359	-456144	109893	-2471.56	112.129	466.807	0
556	1	-3.95457	64.7488	-440.974	-20149.3	-81017.9	-11848.3	116.275	655.693	0	-11.8675	-102.221	-533.791	-58898.6	-101876	15730.2	109.146	310.34	0	-15.8221	-37.4725	-974.764	-456599	110295	-2574.11	112.371	466.574	0
556	2	-4.01831	64.4549	-441.214	-20123.1	-81095.5	-11856.2	116.199	655.608	0	-11.9193	-102.454	-534.912	-58973.4	-101802	15730.5	109.685	310.249	0	-15.9376	-37.9995	-976.126	-457044	110706	-2690.53	112.63	466.353	0
556	3	-4.0499	64.1581	-441.519	-20093.7	-81172.1	-11860.4	116.153	655.51	0	-11.9464	-102.665	-535.965	-59039	-101708	15728.6	110.235	310.154	0	-15.9963	-38.507	-977.484	-457501	111133	-2824.17	112.908	466.148	0
556	4	-4.05144	63.8558	-441.888	-20059.5	-81247.3	-11860.8	116.136	655.395	0	-11.9444	-102.856	-536.934	-59092.4	-101596	15724.8	110.784	310.055	0	-15.9959	-39.0007	-978.822	-457963	111571	-2975.9	113.2	465.958	0
556	5	-4.03391	63.5402	-442.28	-20019.8	-81318.8	-11857.4	116.137	655.265	0	-11.9117	-103.034	-537.793	-59130.7	-101469	15718.1	111.323	309.951	0	-15.9457	-39.4935	-980.073	-458396	111999	-3144.33	113.495	465.781	0
556	6	-4.01294	63.2008	-442.625	-19974.4	-81384.5	-11850.4	116.132	655.127	0	-11.8479	-103.206	-538.518	-59152.1	-101327	15707.1	111.84	309.842	0	-15.8608	-40.0055	-981.143	-458752	112392	-3327.52	113.776	465.611	0
556	7	-4.00224	62.829	-442.853	-19922.2	-81443.8	-11839.9	116.093	654.986	0	-11.7512	-103.386	-539.102	-59157.6	-101172	15691	112.333	309.734	0	-15.7534	-40.5572	-981.955	-458987	112727	-3524.46	114.029	465.439	0
556	8	-4.00636	62.4238	-442.914	-19861.9	-81496.4	-11826.4	116	654.844	0	-11.6171	-103.581	-539.563	-59149.7	-101002	15670.4	112.808	309.625	0	-15.6235	-41.1575	-982.477	-459077	112995	-3735.89	114.247	465.254	0
556	9	-4.0155	61.9944	-442.808	-19792.6	-81541.6	-11810.6	115.853	654.698	0	-11.4378	-103.789	-539.941	-59131.6	-100819	15646.9	113.278	309.515	0	-15.4533	-41.7945	-982.749	-459031	113206	-3965.02	114.438	465.048	0
557	0	-4.00741	61.5607	-442.591	-19714.4	-81578.5	-11792.7	115.68	654.543	0	-11.2016	-103.996	-540.29	-59105.7	-100623	15622.3	113.762	309.396	0	-15.209	-42.4356	-982.882	-458896	113394	-4216.22	114.626	464.816	0
557	1	-3.95833	61.1476	-442.358	-19627.8	-81607.1	-11772.4	115.518	654.371	0	-10.8971	-104.186	-540.667	-59073.4	-100412	15598.4	114.282	309.26	0	-14.8554	-43.0388	-983.025	-458739	113602	-4491.63	114.838	464.559	0
557	2	-3.85609	60.774	-442.191	-19534.3	-81627.6	-11749.6	115.402	654.176	0	-10.52	-104.346	-541.1	-59034.2	-100184	15576.1	114.851	309.1	0	-14.3761	-43.572	-983.291	-458616	113866	-4788.87	115.099	464.283	0
557	3	-3.70485	60.4434	-442.132	-19436.6	-81638.4	-11724.6	115.353	653.961	0	-10.0766	-104.472	-541.576	-58987.1	-99938.5	15555.5	115.467	308.918	0	-13.7814	-44.0283	-983.708	-458553	114197	-5102.25	115.416	463.999	0
557	4	-3.52097	60.1441	-442.182	-19337.8	-81635.8	-11698	115.38	653.733	0	-9.58142	-104.574	-542.05	-58930.8	-99674.4	15536.7	116.116	308.718	0	-13.1024	-44.4297	-984.231	-458542	114588	-5426.12	115.785	463.722	0
557	5	-3.32953	59.8496	-442.291	-19241.7	-81615.8	-11670.4	115.47	653.505	0	-9.0576	-104.675	-542.458	-58865	-99394.3	15519.6	116.77	308.515	0	-12.3871	-44.8252	-984.749	-458547	115009	-5755.83	116.187	463.464	0
557	6	-3.1617	59.5257	-442.365	-19150.8	-81575.6	-11642.5	115.592	653.292	0	-8.53489	-104.803	-542.732	-58790.1	-99101.9	15504.7	117.402	308.323	0	-11.6966	-45.2777	-985.097	-458503	115413	-6085.48	116.589	463.234	0
557	7	-3.04582	59.1442	-442.29	-19066.8	-81515.1	-11614.3	115.698	653.109	0	-8.03954	-104.984	-542.819	-58707.2	-98800.8	15492.5	117.986	308.152	0	-11.0854	-45.8397	-985.109	-458335	115749	-6407.91	116.958	463.03	0
557	8	-2.99659	58.697	-441.984	-18989.4	-81437.3	-11585.4	115.746	652.964	0	-7.58201	-105.23	-542.699	-58618	-98494.6	15482.5	118.51	308.012	0	-10.5786	-46.533	-984.684	-457991	115981	-6718.52	117.269	462.847	0
557	9	-3.00949	58.1971	-441.44	-18916.5	-81346.7	-11555.2	115.724	652.852	0	-7.15462	-105.539	-542.392	-58524.5	-98186.5	15473.6	118.975	307.901	0	-10.1641	-47.3416	-983.831	-457470	116104	-7017.32	117.516	462.678	0
558	0	-3.06057	57.6732	-440.73	-18844.2	-81247.5	-11523.3	115.652	652.757	0	-6.73797	-105.888	-541.949	-58428.4	-97877.8	15464.9	119.397	307.812	0	-9.79854	-48.2146	-982.679	-456822	116149	-7308.29	117.717	462.519	0
558	1	-3.1139	57.1584	-439.979	-18768.3	-81143.5	-11490.5	115.574	652.657	0	-6.30976	-106.244	-541.438	-58330.8	-97566.4	15456.2	119.801	307.733	0	-9.42366	-49.0853	-981.417	-456130	116168	-7598.38	117.906	462.366	0
558	2	-3.13677	56.6761	-439.296	-18685.6	-81037.4	-11457.4	115.529	652.535	0	-5.85396	-106.577	-540.912	-58230.9	-97249.3	15447.9	120.212	307.653	0	-8.99074	-49.9014	-980.208	-455465	116207	-7895.69	118.113	462.218	0
558	3	-3.11267	56.2335	-438.723	-18594.3	-80930.9	-11424.9	115.531	652.383	0	-5.36639	-106.875	-540.384	-58126	-96922.8	15439.6	120.641	307.564	0	-8.47906	-50.6413	-979.107	-454849	116286	-8205.59	118.351	462.072	0
558	4	-3.04476	55.8246	-438.234	-18494.7	-80823.9	-11392.9	115.569	652.203	0	-4.85342	-107.136	-539.834	-58012.3	-96583.2	15430.5	121.087	307.463	0	-7.89818	-51.3114	-978.068	-454260	116392	-8527.89	118.615	461.928	0
558	5	-2.95122	55.4332	-437.752	-18388.5	-80715	-11361	115.615	652.007	0	-4.32883	-107.372	-539.22	-57886.8	-96228.5	15419.1	121.541	307.353	0	-7.28006	-51.939	-976.971	-453641	116497	-8857.54	118.886	461.782	0
558	6	-2.85581	55.0365	-437.183	-18277.9	-80601.2	-11327.9	115.635	651.808	0	-3.8113	-107.597	-538.494	-57748.5	-95857.9	15404.7	121.989	307.241	0	-6.66711	-52.5606	-975.677	-452930	116564	-9187.11	119.142	461.635	0
558	7	-2.77774	54.6127	-436.457	-18165.1	-80479.1	-11292.7	115.608	651.62	0	-3.31823	-107.818	-537.617	-57597.8	-95472	15386.8	122.416	307.135	0	-6.09597	-53.2055	-974.073	-452079	116563	-9509.44	119.366	461.49	0
558	8	-2.72497	54.1478	-435.545	-18051.4	-80344.4	-11254.5	115.531	651.446	0	-2.85783	-108.031	-536.576	-57436.7	-95072.9	15365.6	122.816	307.043	0	-5.58279	-53.8836	-972.121	-451072	116487	-9820.11	119.552	461.348	0
558	9	-2.69197	53.6398	-434.477	-17937.7	-80191.4	-11213.1	115.43	651.286	0	-2.42579	-108.224	-535.398	-57268.2	-94663.2	15341.9	123.191	306.964	0	-5.11776	-54.584	-969.875	-449936	116354	-10119.1	119.714	461.21	0
559	0	-2.66068	53.0999	-433.333	-17824.9	-80015.2	-11169	115.349	651.134	0	-2.00753	-108.38	-534.14	-57094.9	-94244.6	15316.2	123.558	306.891	0	-4.66821	-55.2799	-967.474	-448735	116206	-10412.3	119.882	461.078	0
559	1	-2.60658	52.5486	-432.215	-17713.5	-79813.8	-11123.5	115.338	650.983	0	-1.58415	-108.486	-532.876	-56919.3	-93817.7	15288.4	123.941	306.815	0	-4.19073	-55.9373	-965.091	-447544	116097	-10709.5	120.088	460.95	0
559	2	-2.51059	52.0061	-431.187	-17603.4	-79589.8	-11078	115.417	650.826	0	-1.14213	-108.536	-531.664	-56743.2	-93384.6	15257.1	124.354	306.728	0	-3.65272	-56.53	-962.851	-446417	116056	-11019.9	120.352	460.823	0
559	3	-2.36673	51.4839	-430.253	-17494.1	-79348.4	-11033.5	115.577	650.66	0	-0.680598	-108.534	-530.524	-56568.4	-92948.8	15221.3	124.798	306.627	0	-3.04733	-57.0496	-960.777	-445360	116082	-11347.3	120.669	460.691	0
559	4	-2.18186	50.9828	-429.366	-17384.6	-79094.4	-10990.8	115.788	650.489	0	-0.210778	-108.487	-529.444	-56396.2	-92515.2	15179.9	125.26	306.52	0	-2.39263	-57.5045	-958.809	-444343	116148	-11689.2	121.018	460.553	0
559	5	-1.9732	50.4926	-428.448	-17273.7	-78830	-10949.2	116.01	650.317	0	0.248696	-108.41	-528.385	-56226.2	-92090.1	15132.1	125.714	306.411	0	-1.7245	-57.9169	-956.833	-443310	116213	-12038.3	121.369	460.404	0
559	6	-1.76327	49.9952	-427.409	-17160.3	-78556.7	-10907.1	116.203	650.15	0	0.677374	-108.313	-527.301	-56056.8	-91678.4	15077.3	126.137	306.309	0	-1.08589	-58.3175	-954.71	-442196	116230	-12384.9	121.689	460.241	0
559	7	-1.56971	49.4716	-426.183	-17044	-78275.2	-10863	116.334	649.992	0	1.05811	-108.206	-526.155	-55886	-91281.7	15016.3	126.512	306.216	0	-0.511603	-58.7344	-952.337	-440952	116169	-12721.1	121.957	460.06	0
559	8	-1.39816	48.9117	-424.754	-16924.4	-77985.8	-10816.2	116.398	649.845	0	1.38089	-108.095	-524.936	-55713.8	-90897.7	14951.7	126.84	306.134	0	-0.017272	-59.1836	-949.69	-439566	116024	-13042.9	122.17	459.861	0
559	9	-1.24321	48.3189	-423.165	-16801.8	-77689.3	-10766.7	116.409	649.705	0	1.64817	-107.98	-523.662	-55541.4	-90522.7	14886.1	127.135	306.064	0	0.404962	-59.6612	-946.827	-438070	115817	-13350.2	122.341	459.647	0
560	0	-1.09108	47.7088	-421.497	-16675.9	-77387	-10714.6	116.4	649.563	0	1.87698	-107.851	-522.375	-55370.8	-90153.7	14820.7	127.416	305.998	0	0.7859	-60.1422	-943.872	-436522	115583	-13646.5	122.496	459.421	0
560	1	-0.923881	47.1026	-419.848	-16546.1	-77080.1	-10660.5	116.41	649.41	0	2.08974	-107.695	-521.123	-55203.7	-89787.2	14755.4	127.704	305.932	0	1.16586	-60.5927	-940.972	-434990	115368	-13937.2	122.665	459.187	0
560	2	-0.730463	46.52	-418.29	-16411.4	-76768.8	-10604.2	116.47	649.234	0	2.30187	-107.507	-519.926	-55040.7	-89419.7	14691.1	128.015	305.863	0	1.57141	-60.9867	-938.217	-433522	115201	-14223.9	122.868	458.95	0
560	3	-0.515824	45.9729	-416.844	-16271.6	-76453.6	-10546.1	116.59	649.035	0	2.5191	-107.29	-518.77	-54881.2	-89048.4	14629.2	128.347	305.791	0	2.00328	-61.3167	-935.614	-432125	115086	-14501.1	123.109	458.717	0
560	4	-0.299945	45.4637	-415.484	-16128	-76136.8	-10486.9	116.752	648.818	0	2.74152	-107.057	-517.614	-54722.8	-88673.1	14571.2	128.689	305.721	0	2.44158	-61.5933	-933.098	-430775	115002	-14759	123.373	458.493	0
560	5	-0.109476	44.983	-414.144	-15983.6	-75820.6	-10427.5	116.922	648.594	0	2.9631	-106.827	-516.407	-54562.8	-88295.1	14517.3	129.02	305.659	0	2.85362	-61.844	-930.55	-429424	114912	-14989.3	123.636	458.283	0
560	6	0.0325062	44.5131	-412.731	-15841.6	-75504.2	-10369	117.062	648.383	0	3.16773	-106.622	-515.098	-54398.9	-87916.8	14466.7	129.32	305.609	0	3.20023	-62.1088	-927.829	-428007	114774	-15188.3	123.867	458.086	0
560	7	0.11483	44.0328	-411.152	-15704.7	-75183.9	-10312.1	117.138	648.197	0	3.33235	-106.462	-513.656	-54230.2	-87541.4	14418	129.572	305.577	0	3.44718	-62.4294	-924.808	-426465	114552	-15359.5	124.044	457.899	0
560	8	0.140479	43.5256	-409.342	-15573.8	-74855.8	-10257.4	117.132	648.046	0	3.43877	-106.36	-512.075	-54057.4	-87171.4	14370.2	129.768	305.565	0	3.57924	-62.8344	-921.417	-424761	114226	-15510.9	124.154	457.713	0
560	9	0.125271	42.9877	-407.288	-15448.4	-74518.2	-10204.4	117.038	647.93	0	3.48725	-106.31	-510.383	-53881.5	-86806.6	14322.9	129.919	305.571	0	3.61252	-63.3226	-917.671	-422892	113803	-15652.1	124.202	457.519	0
561	0	0.0967784	42.4335	-405.047	-15326.7	-74171.8	-10152.1	116.881	647.839	0	3.50209	-106.288	-508.649	-53703.8	-86442.8	14275.6	130.054	305.581	0	3.59887	-63.8544	-913.696	-420904	113321	-15792.2	124.214	457.306	0
561	1	0.0891132	41.8905	-402.726	-15206.8	-73817.5	-10099.8	116.706	647.76	0	3.52131	-106.257	-506.961	-53525.4	-86073.8	14228	130.216	305.581	0	3.61043	-64.3661	-909.688	-418877	112842	-15940.3	124.235	457.066	0
561	2	0.132207	41.3844	-400.439	-15087	-73454.4	-10047.5	116.565	647.676	0	3.57673	-106.186	-505.394	-53347	-85693.8	14179.5	130.442	305.555	0	3.70894	-64.8013	-905.833	-416891	112424	-16104.4	124.307	456.796	0
561	3	0.243382	40.9277	-398.262	-14966.3	-73081.2	-9995.51	116.5	647.579	0	3.67993	-106.058	-503.984	-53168.7	-85302.1	14129.8	130.744	305.497	0	3.92331	-65.1301	-902.245	-414998	112102	-16289.1	124.456	456.496	0
561	4	0.424693	40.5194	-396.225	-14844.5	-72698.4	-9943.93	116.523	647.465	0	3.82233	-105.866	-502.725	-52990.8	-84903.4	14078.4	131.114	305.407	0	4.24703	-65.3467	-898.951	-413215	111880	-16493.1	124.683	456.174	0
561	5	0.663657	40.1466	-394.307	-14722.4	-72309.7	-9892.54	116.615	647.338	0	3.98395	-105.611	-501.573	-52812.7	-84505.3	14024.6	131.519	305.294	0	4.64761	-65.4639	-895.88	-411519	111726	-16708.8	124.96	455.839	0
561	6	0.937548	39.7884	-392.43	-14601.1	-71919.3	-9840.86	116.733	647.207	0	4.14324	-105.299	-500.446	-52633.7	-84116.6	13968.4	131.917	305.173	0	5.08078	-65.511	-892.876	-409851	111583	-16926.3	125.243	455.501	0
561	7	1.2209	39.4204	-390.497	-14481.2	-71527.8	-9788.32	116.829	647.084	0	4.28432	-104.95	-499.262	-52453.4	-83744.4	13910.4	132.264	305.062	0	5.50522	-65.53	-889.759	-408136	111391	-17138.6	125.49	455.169	0
561	8	1.49267	39.0207	-388.438	-14363.6	-71132.5	-9734.48	116.876	646.978	0	4.40055	-104.584	-497.956	-52272.1	-83392.1	13850.5	132.531	304.973	0	5.89322	-65.5637	-886.394	-406321	111111	-17343.8	125.671	454.847	0
561	9	1.74263	38.5798	-386.236	-14249	-70731.6	-9679.36	116.869	646.892	0	4.49454	-104.214	-496.506	-52090.2	-83057.3	13787.9	132.716	304.914	0	6.23717	-65.6346	-882.741	-404394	110734	-17543.7	125.783	454.543	0
562	0	1.9774	38.1117	-383.941	-14136.7	-70326.1	-9623.41	116.831	646.82	0	4.57708	-103.842	-494.937	-51908.3	-82730.7	13721.9	132.846	304.879	0	6.55448	-65.7298	-878.878	-402391	110292	-17742.1	125.85	454.257	0
562	1	2.21842	37.6491	-381.647	-14025.2	-69917.8	-9566.91	116.8	646.749	0	4.66279	-103.458	-493.307	-51726.7	-82400.2	13652.4	132.964	304.857	0	6.88122	-65.8087	-874.954	-400377	109838	-17943	125.913	453.987	0
562	2	2.4874	37.2238	-379.428	-13913	-69507.8	-9509.66	116.809	646.668	0	4.76071	-103.056	-491.661	-51544.6	-82056.5	13579.7	133.104	304.838	0	7.24811	-65.8325	-871.089	-398401	109415	-18149.1	126.006	453.732	0
562	3	2.79196	36.8505	-377.3	-13800.5	-69095.2	-9451.72	116.869	646.577	0	4.86844	-102.636	-490.006	-51359.8	-81696.6	13504.9	133.274	304.815	0	7.6604	-65.7857	-867.306	-396472	109032	-18359.3	126.138	453.49	0
562	4	3.12275	36.5231	-375.22	-13688.9	-68678.1	-9393.86	116.966	646.482	0	4.97579	-102.199	-488.32	-51170.1	-81321.9	13428.2	133.466	304.788	0	8.09853	-65.6763	-863.54	-394560	108673	-18568.6	126.296	453.259	0
562	5	3.4583	36.2204	-373.113	-13579.5	-68253.7	-9336.62	117.07	646.395	0	5.06993	-101.75	-486.567	-50973.7	-80936	13349.4	133.659	304.762	0	8.52823	-65.5293	-859.68	-392611	108305	-18769.5	126.459	453.035	0
562	6	3.77387	35.9157	-370.89	-13473	-67820.7	-9279.8	117.141	646.326	0	5.13833	-101.298	-484.712	-50769.4	-80543.8	13268.6	133.832	304.741	0	8.91221	-65.3823	-855.602	-390566	107888	-18955.7	126.596	452.813	0
562	7	4.05232	35.5884	-368.476	-13370.2	-67380	-9223.15	117.139	646.285	0	5.17279	-100.862	-482.723	-50556.4	-80150.7	13186.8	133.961	304.732	0	9.22511	-65.274	-851.199	-388375	107386	-19125	126.679	452.587	0
562	8	4.29063	35.2315	-365.848	-13271.2	-66934.8	-9166.73	117.042	646.275	0	5.17386	-100.455	-480.59	-50334.6	-79761.6	13106.3	134.034	304.735	0	9.46449	-65.2235	-846.438	-386022	106781	-19279.5	126.69	452.356	0
562	9	4.50022	34.8556	-363.058	-13174.4	-66489.8	-9110.46	116.862	646.287	0	5.15488	-100.07	-478.337	-50104.8	-79378	13028.3	134.054	304.748	0	9.6551	-65.2149	-841.395	-383542	106087	-19422.7	126.636	452.121	0
563	0	4.70339	34.4884	-360.235	-13077.7	-66050	-9053.97	116.647	646.303	0	5.14306	-99.6847	-476.032	-49867.9	-78996.4	12952.6	134.052	304.758	0	9.84645	-65.1963	-836.266	-381024	105361	-19558	126.555	451.884	0
563	1	4.92476	34.1649	-357.532	-12979.5	-65618.7	-8996.94	116.468	646.303	0	5.16998	-99.2653	-473.771	-49626.4	-78611.4	12877.9	134.073	304.748	0	10.0947	-65.1004	-831.304	-378580	104676	-19687.3	126.501	451.646	0
563	2	5.17965	33.9117	-355.065	-12879.7	-65195.7	-8939.15	116.384	646.274	0	5.25599	-98.7887	-471.644	-49383.6	-78219.4	12803	134.156	304.705	0	10.4356	-64.877	-826.709	-376296	104097	-19810	126.523	451.406	0
563	3	5.4687	33.7389	-352.865	-12779.2	-64778.8	-8880.59	116.421	646.216	0	5.40349	-98.2492	-469.695	-49142.7	-77818.4	12727.7	134.322	304.627	0	10.8722	-64.5104	-822.561	-374205	103649	-19922.6	126.642	451.163	0
563	4	5.78145	33.6412	-350.893	-12680.3	-64365.4	-8821.91	116.567	646.137	0	5.60284	-97.6555	-467.922	-48905.1	-77406.9	12652.4	134.573	304.516	0	11.3843	-64.0143	-818.815	-372287	103326	-20021.1	126.857	450.913	0
563	5	6.10067	33.5987	-349.062	-12585.8	-63953.3	-8764.44	116.785	646.056	0	5.83853	-97.0238	-466.274	-48670.4	-76985.1	12577.9	134.893	304.382	0	11.9392	-63.4251	-815.335	-370483	103089	-20103.2	127.141	450.659	0
563	6	6.40408	33.5789	-347.251	-12498.5	-63541.2	-8709.92	117.017	645.993	0	6.08983	-96.3773	-464.675	-48436.9	-76556.6	12504.6	135.247	304.238	0	12.4939	-62.7984	-811.927	-368708	102881	-20169.3	127.45	450.402	0
563	7	6.67028	33.5454	-345.346	-12420.5	-63128.1	-8660.09	117.203	645.965	0	6.33412	-95.744	-463.048	-48202	-76128.1	12432.6	135.594	304.097	0	13.0044	-62.1985	-808.394	-366878	102638	-20222.7	127.737	450.143	0
563	8	6.88762	33.4739	-343.277	-12352.3	-62714.4	-8616.3	117.307	645.984	0	6.55501	-95.1488	-461.336	-47964	-75705.8	12361.4	135.899	303.968	0	13.4426	-61.6749	-804.613	-364943	102318	-20269.8	127.967	449.884	0
563	9	7.05675	33.3617	-341.053	-12293	-62301.7	-8578.89	117.325	646.044	0	6.74792	-94.6046	-459.516	-47722.5	-75294.7	12290.9	136.143	303.854	0	13.8047	-61.2429	-800.569	-362901	101912	-20315	128.127	449.632	0
564	0	7.18775	33.2267	-338.746	-12240.2	-61894.2	-8547.07	117.284	646.134	0	6.92002	-94.1049	-457.602	-47479.6	-74897.3	12220.7	136.327	303.757	0	14.1078	-60.8782	-796.348	-360797	101436	-20358.4	128.227	449.396	0
564	1	7.29608	33.0967	-336.456	-12191.5	-61496.4	-8519.52	117.223	646.235	0	7.08462	-93.6287	-455.637	-47238.9	-74512.3	12149.8	136.466	303.677	0	14.3807	-60.532	-792.093	-358701	100929	-20396.8	128.292	449.185	0
564	2	7.39625	32.9968	-334.266	-12145.4	-61111.4	-8494.94	117.177	646.335	0	7.25206	-93.1559	-453.673	-47003.4	-74135	12077.4	136.589	303.606	0	14.6483	-60.1592	-787.939	-356673	100432	-20427.4	128.354	449.001	0
564	3	7.49651	32.9417	-332.212	-12101.2	-60739.7	-8472.52	117.166	646.426	0	7.42524	-92.6783	-451.751	-46775.4	-73760.2	12003.2	136.724	303.542	0	14.9218	-59.7367	-783.962	-354743	99972.6	-20448.3	128.436	448.843	0
564	4	7.59848	32.9353	-330.284	-12058.5	-60380.2	-8452.14	117.187	646.51	0	7.60234	-92.2002	-449.886	-46556.1	-73384.8	11928	136.881	303.484	0	15.2008	-59.2649	-780.17	-352910	99556.4	-20459.2	128.544	448.703	0
564	5	7.69864	32.9713	-328.436	-12017.1	-60031.7	-8433.86	117.219	646.589	0	7.77941	-91.7329	-448.075	-46346	-73008.7	11853.1	137.062	303.434	0	15.4781	-58.7616	-776.511	-351144	99170	-20461.3	128.669	448.576	0
564	6	7.7878	33.0353	-326.599	-11976.6	-59693.1	-8417.14	117.229	646.671	0	7.94985	-91.287	-446.295	-46144.4	-72634.6	11779.6	137.25	303.394	0	15.7376	-58.2518	-772.894	-349402	98785.1	-20453.6	128.789	448.451	0
564	7	7.85139	33.1102	-324.713	-11936.7	-59363.2	-8400.66	117.183	646.761	0	8.10446	-90.8662	-444.516	-45949.4	-72268.2	11707.9	137.423	303.37	0	15.9559	-57.756	-769.229	-347637	98371.5	-20429.8	128.879	448.325	0
564	8	7.87603	33.1834	-322.745	-11897	-59040.6	-8382.82	117.067	646.862	0	8.23561	-90.4689	-442.72	-45759.6	-71913.8	11638.7	137.564	303.36	0	16.1116	-57.2855	-765.465	-345825	97911.8	-20381.3	128.922	448.192	0
564	9	7.85929	33.252	-320.706	-11856.1	-58723.8	-8362.59	116.892	646.969	0	8.34407	-90.0914	-440.913	-45574	-71573.4	11572.6	137.67	303.363	0	16.2034	-56.8395	-761.618	-343971	97410.5	-20304.8	128.921	448.05	0
565	0	7.81455	33.3247	-318.656	-11812.9	-58411.9	-8339.79	116.693	647.071	0	8.44296	-89.7252	-439.132	-45392.5	-71246.3	11510.5	137.757	303.369	0	16.2575	-56.4005	-757.788	-342119	96897.9	-20205	128.899	447.898	0
565	1	7.76499	33.4194	-316.693	-11766.4	-58104.9	-8315.14	116.526	647.154	0	8.55175	-89.3551	-437.433	-45215	-70928.2	11452.9	137.853	303.365	0	16.3167	-55.9357	-754.126	-340336	96421.4	-20089.9	128.897	447.738	0
565	2	7.73073	33.5514	-314.904	-11717.3	-57803.7	-8290.02	116.44	647.209	0	8.68349	-88.9656	-435.851	-45040.5	-70613.8	11400.7	137.986	303.339	0	16.4142	-55.4143	-750.754	-338679	96020.8	-19966.1	128.949	447.575	0
565	3	7.72049	33.7248	-313.328	-11668.1	-57508.4	-8265.85	116.459	647.239	0	8.8384	-88.5491	-434.383	-44867.6	-70299.3	11353.6	138.163	303.29	0	16.5589	-54.8243	-747.711	-337174	95710.8	-19836.7	129.068	447.422	0
565	4	7.7302	33.9322	-311.956	-11622.3	-57217.9	-8243.56	116.583	647.256	0	9.00617	-88.109	-433.002	-44695.9	-69983.9	11311.2	138.375	303.223	0	16.7364	-54.1767	-744.957	-335812	95482.1	-19702.1	129.25	447.289	0
565	5	7.74324	34.1561	-310.729	-11583.2	-56931	-8223.77	116.783	647.278	0	9.16966	-87.6589	-431.663	-44525.3	-69668.2	11272.2	138.605	303.148	0	16.9129	-53.5028	-742.392	-334554	95306.5	-19559.8	129.471	447.184	0
565	6	7.73388	34.3716	-309.551	-11553.4	-56646.5	-8207.05	117.004	647.323	0	9.30908	-87.2187	-430.308	-44355.4	-69353.6	11235.4	138.828	303.078	0	17.043	-52.8471	-739.859	-333333	95139.6	-19405.3	129.697	447.107	0
565	7	7.67668	34.5548	-308.317	-11533.9	-56364.2	-8193.71	117.187	647.409	0	9.40766	-86.8055	-428.887	-44185.4	-69041.1	11199.6	139.023	303.023	0	17.0843	-52.2506	-737.203	-332078	94935.8	-19233.7	129.891	447.054	0
565	8	7.55735	34.6947	-306.966	-11524	-56086.4	-8183.64	117.288	647.542	0	9.45656	-86.4268	-427.377	-44014.9	-68731.3	11163	139.179	302.988	0	17.0139	-51.7321	-734.343	-330747	94668.5	-19041.5	130.028	447.016	0
565	9	7.3802	34.7996	-305.517	-11521.4	-55818.1	-8176.59	117.3	647.711	0	9.45816	-86.0767	-425.798	-43844.5	-68425	11124.9	139.302	302.97	0	16.8384	-51.2771	-731.315	-329352	94343.1	-18828.4	130.11	446.99	0
566	0	7.17077	34.8954	-304.065	-11522.3	-55565.8	-8172.31	117.257	647.894	0	9.4271	-85.7358	-424.206	-43675.7	-68123.6	11085.3	139.409	302.959	0	16.5979	-50.8404	-728.271	-327959	93995.1	-18598.7	130.16	446.975	0
566	1	6.96656	35.0134	-302.731	-11522.6	-55335.8	-8170.38	117.211	648.062	0	9.38504	-85.3782	-422.671	-43510.5	-67828.6	11044.9	139.524	302.942	0	16.3516	-50.3648	-725.402	-326651	93671.3	-18361.6	130.212	446.97	0
566	2	6.79717	35.1759	-301.6	-11519	-55131.9	-8169.95	117.202	648.193	0	9.34936	-84.985	-421.237	-43349.8	-67541.4	11003.1	139.659	302.911	0	16.1465	-49.8092	-722.837	-325483	93402.9	-18125.8	130.289	446.978	0
566	3	6.67269	35.3916	-300.695	-11510.5	-54953.5	-8169.98	117.245	648.279	0	9.32503	-84.5543	-419.901	-43192.9	-67263	10958.5	139.812	302.864	0	15.9977	-49.1627	-720.596	-324467	93194.4	-17895.6	130.395	447.001	0
566	4	6.58494	35.6584	-299.986	-11497.8	-54795.5	-8169.69	117.34	648.328	0	9.30565	-84.0993	-418.625	-43039	-66995.1	10910	139.964	302.81	0	15.8906	-48.4409	-718.611	-323578	93030	-17669.8	130.52	447.047	0
566	5	6.51069	35.9643	-299.407	-11483	-54651.3	-8168.82	117.468	648.353	0	9.27991	-83.6387	-417.353	-42887.8	-66738.6	10857.6	140.091	302.761	0	15.7906	-47.6744	-716.76	-322768	92880.3	-17441	130.641	447.123	0
566	6	6.41725	36.287	-298.87	-11469.1	-54515.3	-8167.48	117.595	648.375	0	9.23709	-83.1897	-416.023	-42738.7	-66492.1	10802.4	140.172	302.732	0	15.6543	-46.9027	-714.893	-321975	92709.2	-17197.8	130.734	447.232	0
566	7	6.27354	36.5998	-298.283	-11459.8	-54382.8	-8165.63	117.681	648.419	0	9.16832	-82.7669	-414.59	-42591.2	-66251.5	10746.4	140.2	302.731	0	15.4419	-46.1671	-712.873	-321138	92486.3	-16929.9	130.777	447.375	0
566	8	6.06034	36.8832	-297.583	-11458.3	-54250.1	-8163.18	117.698	648.505	0	9.06639	-82.3817	-413.044	-42445.1	-66011.6	10692.4	140.183	302.762	0	15.1267	-45.4985	-710.627	-320222	92200.4	-16630.4	130.767	447.546	0
566	9	5.77665	37.1344	-296.762	-11465.9	-54114.7	-8160.33	117.649	648.637	0	8.92937	-82.0382	-411.429	-42301	-65767.8	10642.7	140.148	302.815	0	14.706	-44.9038	-708.191	-319233	91868.8	-16298.4	130.72	447.729	0
567	0	5.44227	37.3687	-295.878	-11481.5	-53976.9	-8157.72	117.571	648.805	0	8.76656	-81.7268	-409.826	-42159.4	-65516.5	10598.7	140.136	302.872	0	14.2088	-44.3581	-705.704	-318221	91535.7	-15939.6	130.675	447.91	0
567	1	5.09067	37.611	-295.038	-11502.3	-53838.6	-8156.05	117.52	648.986	0	8.5985	-81.4252	-408.315	-42020.8	-65255.9	10560.3	140.183	302.913	0	13.6892	-43.8142	-703.354	-317263	91254.6	-15565	130.676	448.081	0
567	2	4.7521	37.8836	-294.333	-11524.9	-53702.3	-8155.75	117.546	649.156	0	8.44639	-81.11	-406.946	-41885.1	-64985.9	10526.5	140.308	302.925	0	13.1985	-43.2264	-701.28	-316418	91062.2	-15185.2	130.755	448.242	0
567	3	4.44077	38.1957	-293.792	-11546.4	-53570.1	-8156.95	117.66	649.301	0	8.31989	-80.7674	-405.724	-41751.5	-64707.7	10495.8	140.513	302.906	0	12.7607	-42.5717	-699.516	-315699	90964.4	-14805.5	130.915	448.39	0
567	4	4.15529	38.5411	-293.382	-11563.7	-53443	-8159.88	117.838	649.415	0	8.2149	-80.3951	-404.622	-41618.8	-64422.4	10467.4	140.784	302.858	0	12.3702	-41.854	-698.004	-315079	90942	-14426.4	131.139	448.522	0
567	5	3.88418	38.9043	-293.028	-11575.1	-53321.8	-8165.08	118.032	649.502	0	8.12067	-79.9992	-403.6	-41485.6	-64130.7	10439.8	141.103	302.789	0	12.0048	-41.0949	-696.628	-314501	90959.6	-14047.3	131.398	448.63	0
567	6	3.6101	39.266	-292.643	-11581.5	-53207.4	-8172.96	118.183	649.575	0	8.02596	-79.5913	-402.605	-41350.5	-63833.8	10411.3	141.448	302.707	0	11.6361	-40.3253	-695.249	-313901	90974.9	-13666.6	131.656	448.711	0
567	7	3.31738	39.6078	-292.165	-11585.5	-53100.2	-8183.72	118.253	649.654	0	7.92107	-79.1837	-401.592	-41212.5	-63533.9	10381.1	141.795	302.623	0	11.2385	-39.5758	-693.757	-313237	90953.5	-13283.2	131.88	448.77	0
567	8	3.00041	39.9175	-291.582	-11589.9	-53000.3	-8197.43	118.232	649.749	0	7.80017	-78.7856	-400.533	-41071.5	-63234.7	10349.6	142.124	302.542	0	10.8006	-38.868	-692.115	-312499	90881	-12898.6	132.058	448.817	0
567	9	2.66709	40.1944	-290.939	-11595.6	-52908.3	-8213.9	118.147	649.856	0	7.66457	-78.4026	-399.437	-40928.9	-62939.7	10318.2	142.429	302.466	0	10.3317	-38.2082	-690.376	-311719	90769	-12518	132.196	448.864	0
568	0	2.3372	40.4517	-290.325	-11601.8	-52824.4	-8232.43	118.051	649.962	0	7.52408	-78.037	-398.357	-40788.1	-62650.8	10288.7	142.727	302.391	0	9.86128	-37.5853	-688.682	-310964	90656.1	-12149.8	132.324	448.915	0
568	1	2.03592	40.7098	-289.842	-11607.3	-52748.6	-8252.05	118.009	650.047	0	7.39394	-77.6902	-397.371	-40653.7	-62369	10262.6	143.046	302.307	0	9.42986	-36.9804	-687.213	-310314	90593.7	-11804.3	132.486	448.971	0
568	2	1.78462	40.9846	-289.557	-11610.4	-52680.9	-8271.62	118.064	650.097	0	7.28737	-77.3665	-396.543	-40529.7	-62097.1	10240.5	143.404	302.208	0	9.07199	-36.3819	-686.1	-309825	90616.6	-11491.8	132.71	449.029	0
568	3	1.59481	41.2778	-289.481	-11610.5	-52623.1	-8289.84	118.215	650.108	0	7.21041	-77.0728	-395.894	-40418.7	-61841.5	10222.2	143.793	302.095	0	8.80522	-35.795	-685.375	-309509	90725.2	-11221.1	132.99	449.085	0
568	4	1.46613	41.5753	-289.575	-11608.1	-52577.1	-8305.47	118.433	650.087	0	7.16308	-76.8171	-395.413	-40323.2	-61612.3	10207.3	144.182	301.977	0	8.62921	-35.2418	-684.988	-309346	90892.7	-10997.6	133.297	449.139	0
568	5	1.38759	41.8496	-289.774	-11604.4	-52543.9	-8317.52	118.673	650.047	0	7.14173	-76.607	-395.073	-40245.9	-61420.8	10195.5	144.533	301.87	0	8.52932	-34.7574	-684.846	-309295	91079.8	-10824	133.591	449.191	0
568	6	1.34347	42.0685	-289.995	-11600.9	-52522.8	-8325.42	118.884	650.004	0	7.13818	-76.449	-394.843	-40189.4	-61277.1	10186.5	144.806	301.786	0	8.48165	-34.3805	-684.838	-309306	91244.4	-10700.2	133.829	449.239	0
568	7	1.32052	42.2096	-290.165	-11598.5	-52511.8	-8329.43	119.028	649.972	0	7.14145	-76.348	-394.703	-40154.6	-61187	10180.4	144.979	301.734	0	8.46197	-34.1384	-684.868	-309333	91355.3	-10624.4	133.984	449.276	0
568	8	1.31089	42.2734	-290.249	-11597.5	-52507.8	-8330.79	119.094	649.957	0	7.14401	-76.3016	-394.637	-40139.2	-61146.8	10177.4	145.056	301.712	0	8.4549	-34.0282	-684.887	-309350	91405.5	-10590.3	134.053	449.295	0
568	9	1.30873	42.2877	-290.269	-11597.3	-52507.1	-8331.02	119.109	649.954	0	7.14463	-76.291	-394.622	-40135.7	-61137.8	10176.6	145.072	301.707	0	8.45336	-34.0034	-684.891	-309354	91416.6	-10582.7	134.069	449.3	0
Joints
100
		JISHAOAN:LeftClavicle_LeftHumerus		JISHAOAN:LeftFemur_LeftTibia			JISHAOAN:LeftHumerus_LeftRadius		JISHAOAN:LeftRadius_LeftHand			JISHAOAN:LeftTibia_LeftTibialTorsioned	JISHAOAN:LeftTibialTorsioned_LeftFoot			JISHAOAN:Pelvis_Head						JISHAOAN:Pelvis_LeftFemur			JISHAOAN:Pelvis_RightFemur			JISHAOAN:Pelvis_Thorax						JISHAOAN:RightClavicle_RightHumerus		JISHAOAN:RightFemur_RightTibia			JISHAOAN:RightHumerus_RightRadius		JISHAOAN:RightRadius_RightHand			JISHAOAN:RightTibia_RightTibialTorsioned	JISHAOAN:RightTibialTorsioned_RightFoot			JISHAOAN:Thorax_LeftClavicle
Frame	Sub Frame	R1	R2	RX	RY	RZ	R1	R2	RX	RY	RZ		RX	RY	RZ	RX	RY	RZ	TX	TY	TZ	RX	RY	RZ	RX	RY	RZ	RX	RY	RZ	TX	TY	TZ	R1	R2	RX	RY	RZ	R1	R2	RX	RY	RZ		RX	RY	RZ	RX	RY
		deg	deg	deg	deg	deg	deg	deg	deg	deg	deg		deg	deg	deg	deg	deg	deg	mm	mm	mm	deg	deg	deg	deg	deg	deg	deg	deg	deg	mm	mm	mm	deg	deg	deg	deg	deg	deg	deg	deg	deg	deg		deg	deg	deg	deg	deg
399
400
401
402
403
404
405
406
407
408
409
410
411
412
413
414
415
416
417
418
419
420
421
422
423
424
425
426
427
428
429
430
431
432
433
434
435
436
437
438
439
440
441
442
443
444
445
446
447
448
449
450
451
452
453
454
455
456
457
458
459
460
461
462
463
464
465
466
467
468
469
470
471
472
473
474
475
476
477
478
479
480
481
482
483
484
485
486
487
488
489
490
491
492
493
494
495
496
497
498
499
500
501
502
503
504
505
506
507
508
509
510
511
512
513
514
515
516
517
518
519
520
521
522
523
524
525
526
527
528
529
530
531
532
533
534
535
536
537
538
539
540
541
542
543
544
545
546
547
548
549
550
551
552
553
554
555
556
557
558
559
560
561
562
563
564
565
566
567
568
Model Outputs
100
		JISHAOAN:CentreOfMass			JISHAOAN:CentreOfMassFloor			JISHAOAN:HED									JISHAOAN:LAbsAnkleAngle			JISHAOAN:LAnkleAngles			JISHAOAN:LAnkleForce			JISHAOAN:LAnkleMoment			JISHAOAN:LAnklePower			JISHAOAN:LCL									JISHAOAN:LFE
Frame	Sub Frame	X	Y	Z	X	Y	Z	RX	RY	RZ	TX	TY	TZ	SX	SY	SZ	X	Y	Z	X	Y	Z	X	Y	Z	X	Y	Z	X	Y	Z	RX	RY	RZ	TX	TY	TZ	SX	SY	SZ	RX	RY	RZ	TX	TY	TZ	SX	SY	SZ
		mm	mm	mm	mm	mm	mm	deg	deg	deg	mm	mm	mm	mm	mm	mm	deg	deg	deg	deg	deg	deg	N/kg	N/kg	N/kg	N.mm/kg	N.mm/kg	N.mm/kg	W/kg	W/kg	W/kg	deg	deg	deg	mm	mm	mm	mm	mm	mm	deg	deg	deg	mm	mm	mm	mm	mm	mm
399	0	404.838	394.062	1099.03	404.838	394.062	0	18.756	-4.8388	182.269	388.673	387.315	1688.64	242.133	242.133	242.132	10.1881	0	0	10.5478	5.49701	-14.9264										-32.4417	128.761	143.232	388.98	200.993	1525.1	199.565	199.565	199.565	44.2587	31.8665	169.606	270.713	200.12	692.497	381.974	381.974	381.974
400	0	401.158	394.957	1086.06	401.158	394.957	0	19.1027	-4.6459	182.287	385.513	390.012	1675.58	242.133	242.133	242.133	7.88468	0	0	8.14804	5.26695	-14.5593										-32.0697	128.939	143.06	385.093	203.399	1512.97	199.31	199.31	199.31	43.0391	31.7638	169.661	269.346	200.395	676.673	382.738	382.738	382.738
401	0	396.114	396.116	1068.35	396.114	396.116	0	19.7383	-4.34429	182.251	381.074	393.55	1657.67	242.133	242.132	242.133	5.27029	0	0	5.42883	4.83181	-13.8609										-31.5824	129.207	142.8	379.799	206.479	1496.31	199.169	199.169	199.169	41.5139	31.5204	169.793	267.147	201.039	655.058	383.59	383.59	383.59
402	0	390.221	397.374	1047.7	390.221	397.374	0	20.6565	-3.95604	182.131	375.755	397.472	1636.73	242.133	242.133	242.132	3.33038	0	0	3.41829	4.30844	-13.0142										-31.045	129.543	142.466	373.602	209.752	1476.74	199.3	199.3	199.3	39.9091	31.117	169.971	264.182	202.15	629.873	384.306	384.306	384.306
403	0	384.056	398.576	1025.82	384.056	398.576	0	21.7725	-3.52362	181.908	369.986	401.356	1614.53	242.133	242.133	242.133	3.26665	0	0	3.34515	3.95048	-12.4312	-0.964808	0.169875	-1.0177	-200.516	-7.84981e-15	38.9475	0	0	0.523486	-30.4974	129.909	142.065	366.914	212.774	1455.81	199.805	199.805	199.805	38.443	30.5748	170.118	260.51	203.72	603.334	384.689	384.689	384.689
404	0	378.094	399.616	1003.9	378.094	399.616	0	22.9883	-3.10251	181.571	364.032	404.942	1592.17	242.133	242.133	242.133	6.00538	0	0	6.15058	3.9627	-12.4511	-1.05001	0.25845	-0.875573	-235.464	10.4695	64.1425	0	0	1.52596	-29.9506	130.251	141.597	359.91	215.302	1434.48	200.668	200.668	200.668	37.3419	29.9484	170.139	255.95	205.65	577.141	384.584	384.584	384.584
405	0	372.553	400.415	982.681	372.553	400.415	0	24.2577	-2.75467	181.121	357.956	408.133	1570.12	242.133	242.133	242.133	11.4776	0	0	11.775	4.1877	-12.8179	0.687782	0.0460044	1.51258	-353.678	121.097	66.4824	0	0	3.06266	-29.4221	130.513	141.058	352.582	217.309	1413.21	201.761	201.761	201.761	36.8649	29.3146	169.938	250.039	207.849	552.591	383.84	383.84	383.84
406	0	367.359	400.911	962.584	367.359	400.911	0	25.5822	-2.52846	180.568	351.706	410.947	1548.46	242.133	242.133	242.133	18.4129	0	0	18.8826	4.04016	-12.5775	2.37074	-0.14061	2.09324	-190.77	164.515	20.3756	0	0	1.58073	-28.945	130.666	140.434	344.858	218.891	1392.14	202.936	202.936	202.936	37.227	28.7535	169.421	242.343	210.322	530.688	382.345	382.345	382.345
407	0	362.363	401.078	943.798	362.363	401.078	0	26.9675	-2.43129	179.935	345.22	413.436	1527.13	242.133	242.133	242.133	25.3027	0	0	25.8355	3.2367	-11.2594	2.45217	0.0761407	-1.04729	239.095	94.7624	10.9887	0	0	-2.78795	-28.5528	130.716	139.69	336.67	220.162	1371.28	204.101	204.102	204.101	38.4132	28.3409	168.479	233.022	213.113	511.918	380.2	380.2	380.2
408	0	357.61	400.947	926.28	357.61	400.947	0	28.4039	-2.42548	179.254	338.472	415.62	1505.99	242.133	242.133	242.133	31.2946	0	0	31.8384	2.50414	-10.0451	2.58338	0.276025	-1.86729	298.861	74.7823	10.7603	0	0	-2.83626	-28.2722	130.696	138.776	327.982	221.196	1350.63	205.194	205.194	205.194	40.0786	28.1655	167.028	223.085	216.105	496.004	377.842	377.842	377.842
409	0	353.296	400.604	909.821	353.296	400.604	0	29.8895	-2.45656	178.555	331.42	417.472	1484.91	242.133	242.133	242.133	35.9917	0	0	36.712	2.81422	-10.5605	2.99542	0.386077	-0.638167	144.05	73.9202	5.34623	0	0	-1.02768	-28.1225	130.637	137.656	318.792	222.044	1330.22	206.135	206.135	206.135	41.784	28.31	165.154	213.737	218.921	482.249	375.797	375.797	375.797
410	0	349.5	400.177	894.176	349.5	400.177	0	31.4543	-2.48054	177.85	323.973	418.95	1463.81	242.133	242.133	242.132	39.1647	0	0	40.3642	4.17641	-12.7995	4.61316	0.270474	0.109845	-16.0367	59.3045	-12.8313	0	0	0.082317	-28.1065	130.565	136.332	309.142	222.742	1310.09	206.854	206.854	206.854	43.3992	28.7793	163.162	205.354	221.146	470.332	374.254	374.254	374.254
411	0	346.087	399.818	879.191	346.087	399.818	0	33.1434	-2.47255	177.128	316.019	420.034	1442.68	242.133	242.133	242.133	40.9209	0	0	42.7503	5.67728	-15.2131	8.26024	-0.168098	-2.04395	-100.946	24.7229	-16.1635	0	0	0.28711	-28.2103	130.488	134.848	299.107	223.321	1290.3	207.324	207.324	207.324	45.2279	29.4727	161.422	197.146	222.653	460.654	373.002	373.002	373.002
412	0	342.832	399.651	864.845	342.832	399.651	0	34.9711	-2.43553	176.378	307.508	420.753	1421.71	242.133	242.133	242.133	41.758	0	0	43.9405	6.37252	-16.31	7.0976	-0.48211	-2.55527	8.31957	7.16135	-16.2099	0	0	-0.0317512	-28.4155	130.378	133.284	288.77	223.803	1270.93	207.55	207.55	207.55	47.7605	30.2181	160.167	187.845	223.698	453.865	371.755	371.755	371.755
413	0	339.575	399.718	851.226	339.575	399.718	0	36.893	-2.40516	175.601	298.511	421.178	1401.15	242.133	242.133	242.133	42.2928	0	0	44.3912	6.08684	-15.861	5.62971	-0.369545	-0.412603	-80.8781	40.3213	-16.312	0	0	0.0716637	-28.693	130.172	131.722	278.186	224.2	1252.05	207.541	207.541	207.541	51.2213	30.8205	159.401	176.978	224.706	449.983	370.464	370.464	370.464
414	0	336.291	399.963	838.441	336.291	399.963	0	38.824	-2.42543	174.808	289.202	421.389	1381.25	242.132	242.133	242.133	42.9515	0	0	44.7951	5.38145	-14.7422	5.0002	-0.382779	0.894479	-164.311	53.7837	-29.0442	0	0	0.171437	-28.9934	129.794	130.222	267.357	224.527	1233.72	207.294	207.294	207.294	55.2151	31.1521	158.911	165.695	225.923	447.908	369.201	369.201	369.201
415	0	333.047	400.294	826.562	333.047	400.294	0	40.6906	-2.51139	174.018	279.772	421.444	1362.15	242.132	242.133	242.132	43.8385	0	0	45.5306	4.87669	-13.9331	4.70745	-0.478696	1.10967	-169.179	52.8386	-30.7096	0	0	0.22642	-29.2618	129.197	128.804	256.249	224.842	1215.98	206.795	206.795	206.795	58.8938	31.2474	158.466	156.138	227.248	445.911	367.892	367.892	367.892
416	0	329.929	400.69	815.637	329.929	400.69	0	42.4767	-2.64316	173.24	270.354	421.367	1343.86	242.133	242.133	242.133	44.8254	0	0	46.5743	4.8663	-13.9164	5.08479	-0.491874	0.621258	-153.55	50.5615	-12.0682	0	0	0.248465	-29.4594	128.383	127.457	244.865	225.236	1198.8	206.028	206.028	206.028	61.5746	31.2499	158.064	149.85	228.387	442.684	366.442	366.442	366.442
417	0	326.987	401.231	805.686	326.987	401.231	0	44.2243	-2.79723	172.454	261.005	421.166	1326.33	242.133	242.133	242.132	45.7452	0	0	47.7656	5.34025	-14.6764	5.9947	-0.48078	-0.467546	-126.34	44.0549	4.76385	0	0	0.244395	-29.5642	127.407	126.155	233.286	225.777	1182.18	205.02	205.02	205.02	63.1607	31.2576	157.916	146.792	229.154	437.974	365.049	365.049	365.049
418	0	324.198	402.028	796.695	324.198	402.028	0	45.9936	-2.97692	171.635	251.734	420.865	1309.51	242.133	242.133	242.133	46.5218	0	0	48.9636	6.07617	-15.8442	6.67671	-0.338177	-1.28413	-112.181	41.6466	6.92345	0	0	0.218834	-29.5756	126.346	124.871	221.694	226.457	1166.14	203.888	203.888	203.888	64.0709	31.2585	158.235	145.599	229.67	432.54	364.068	364.068	364.068
419	0	321.458	403.125	788.658	321.458	403.125	0	47.8134	-3.20966	170.766	242.559	420.515	1293.51	242.133	242.133	242.133	47.1699	0	0	50.0484	6.76821	-16.9279	6.62327	-0.0784283	-1.4086	-108.244	44.8039	-0.428574	0	0	0.171839	-29.5304	125.27	123.607	210.376	227.2	1150.76	202.817	202.817	202.817	64.9003	31.1675	159.073	144.562	230.312	427.706	363.546	363.546	363.546
420	0	318.642	404.442	781.615	318.642	404.442	0	49.6547	-3.51548	169.845	233.577	420.159	1278.49	242.133	242.133	242.132	47.7214	0	0	50.9188	7.20777	-17.6086	6.53282	0.0415583	-1.52652	-96.4533	42.5255	-7.16458	0	0	0.10843	-29.5058	124.223	122.403	199.709	227.926	1136.21	201.985	201.985	201.985	66.0266	30.9016	160.295	142.578	231.406	424.628	363.096	363.096	363.096
421	0	315.669	405.797	775.619	315.669	405.797	0	51.4491	-3.88255	168.892	224.957	419.8	1264.72	242.132	242.133	242.132	48.1865	0	0	51.5353	7.36157	-17.8454	6.67868	0.104662	-1.94198	-77.5237	41.6411	-1.90213	0	0	0.0575731	-29.5923	123.239	121.325	190.073	228.572	1122.73	201.484	201.484	201.484	67.3648	30.4721	161.647	139.509	232.879	423.535	362.336	362.336	362.336
422	0	312.513	406.969	770.664	312.513	406.969	0	53.1245	-4.27562	167.935	216.878	419.412	1252.47	242.132	242.133	242.133	48.5748	0	0	51.9262	7.28742	-17.7313	6.9404	0.18549	-2.3753	-60.7316	46.5624	7.16142	0	0	0.0134688	-29.8463	122.352	120.43	181.729	229.08	1110.62	201.34	201.34	201.34	68.4831	30.0122	162.862	135.843	234.255	423.645	361.274	361.274	361.274
423	0	309.167	407.795	766.663	309.167	407.795	0	54.6315	-4.66277	167.013	209.495	418.988	1241.97	242.132	242.133	242.132	48.9132	0	0	52.1485	7.03441	-17.3409	7.11653	0.314954	-2.53603	-55.7349	59.4694	13.2286	0	0	-0.0238873	-30.2509	121.594	119.747	174.709	229.406	1100.17	201.529	201.529	201.529	69.0027	29.6698	163.783	132.09	235.044	423.882	360.209	360.209	360.209
424	0	305.624	408.229	763.484	305.624	408.229	0	55.9614	-5.02488	166.161	202.923	418.558	1233.39	242.133	242.133	242.132	49.2309	0	0	52.2616	6.63996	-16.7281	7.12877	0.398574	-2.52241	-49.6044	73.4745	16.9193	0	0	-0.0515643	-30.7187	120.981	119.285	168.811	229.556	1091.61	201.949	201.949	201.949	68.8907	29.476	164.401	128.474	235.13	423.63	359.37	359.37	359.37
425	0	301.898	408.346	761.008	301.898	408.346	0	57.149	-5.34436	165.414	197.227	418.164	1226.86	242.133	242.133	242.133	49.5333	0	0	52.3311	6.19319	-16.0284	7.0272	0.405722	-2.41274	-37.4865	86.1876	24.1264	0	0	-0.0613312	-31.1399	120.507	119.041	163.711	229.6	1085.04	202.416	202.416	202.416	68.4117	29.3328	164.807	125.05	234.854	422.871	358.694	358.694	358.694
426	0	298.04	408.285	759.177	298.04	408.285	0	58.2508	-5.59956	164.796	192.426	417.824	1222.4	242.132	242.133	242.133	49.7976	0	0	52.4274	5.8561	-15.4966	6.86036	0.344681	-2.24458	-18.8132	98.2308	30.8552	0	0	-0.0384455	-31.4331	120.157	119.005	159.127	229.646	1080.53	202.754	202.754	202.754	67.8923	29.1083	165.12	121.888	234.763	421.862	357.91	357.91	357.91
427	0	294.121	408.188	757.993	294.121	408.188	0	59.3146	-5.77945	164.301	188.534	417.53	1220	242.133	242.133	242.132	49.9972	0	0	52.6068	5.78618	-15.3858	6.70835	0.305207	-2.08223	-0.271499	112.735	35.3798	0	0	0.0192985	-31.5609	119.921	119.158	154.915	229.779	1078.1	202.901	202.901	202.901	67.5473	28.7334	165.432	119.047	235.228	420.811	356.833	356.833	356.833
428	0	290.201	408.157	757.489	290.201	408.157	0	60.3681	-5.90167	163.887	185.57	417.273	1219.63	242.133	242.133	242.133	50.1213	0	0	52.8958	6.04872	-15.8009	6.64747	0.320682	-1.97139	20.5905	131.017	39.739	0	0	0.0991817	-31.5199	119.812	119.477	151.075	230.024	1077.79	202.898	202.898	202.898	67.4155	28.2304	165.783	116.511	236.277	419.762	355.514	355.514	355.514
429	0	286.318	408.25	757.724	286.318	408.25	0	61.4252	-6.00401	163.495	183.523	417.057	1221.22	242.132	242.133	242.132	50.1714	0	0	53.2911	6.60701	-16.6767	6.60675	0.363122	-1.85046	40.2947	150.449	42.7628	0	0	0.17857	-31.3276	119.84	119.945	147.68	230.364	1079.55	202.815	202.816	202.815	67.378	27.68	166.161	114.24	237.72	418.626	354.177	354.177	354.177
430	0	282.494	408.479	758.77	282.494	408.479	0	62.489	-6.11511	163.079	182.352	416.89	1224.71	242.133	242.133	242.133	50.1561	0	0	53.7638	7.35968	-17.8425	6.61187	0.398704	-1.76025	60.9848	171.323	47.1186	0	0	0.237009	-31.0086	119.997	120.556	144.815	230.756	1083.28	202.723	202.723	202.723	67.2579	27.1649	166.527	112.18	239.333	417.321	353.056	353.056	353.056
431	0	278.732	408.818	760.705	278.732	408.818	0	63.5459	-6.23823	162.629	182.007	416.787	1230.05	242.133	242.133	242.132	50.0929	0	0	54.2617	8.17382	-19.0833	6.65713	0.417517	-1.71123	84.7697	192.436	52.9253	0	0	0.259271	-30.5828	120.272	121.308	142.541	231.163	1088.87	202.689	202.689	202.689	66.9312	26.7309	166.846	110.232	240.946	415.923	352.286	352.286	352.286
432	0	275.018	409.219	763.601	275.018	409.219	0	64.5741	-6.35236	162.175	182.447	416.773	1237.17	242.133	242.133	242.133	50.0039	0	0	54.7085	8.90974	-20.1861	6.69628	0.405801	-1.63393	110.547	214.156	58.8705	0	0	0.245889	-30.0655	120.667	122.2	140.895	231.571	1096.26	202.736	202.736	202.736	66.3396	26.3829	167.088	108.312	242.478	414.651	351.869	351.869	351.869
433	0	271.34	409.64	767.509	271.34	409.64	0	65.5596	-6.42371	161.769	183.614	416.868	1245.99	242.133	242.133	242.133	49.8993	0	0	55.0159	9.45808	-20.9959	6.64055	0.388746	-1.48475	134.227	234.954	65.5099	0	0	0.218439	-29.4705	121.181	123.232	139.882	232	1105.36	202.816	202.816	202.816	65.4412	26.1056	167.216	106.443	243.933	413.719	351.736	351.736	351.736
434	0	267.708	410.054	772.45	267.708	410.054	0	66.4952	-6.42265	161.455	185.422	417.06	1256.41	242.132	242.133	242.133	49.7647	0	0	55.1256	9.79289	-21.4853	6.48461	0.380081	-1.28242	155.295	254.394	72.1828	0	0	0.207234	-28.8141	121.803	124.394	139.477	232.481	1116.1	202.868	202.868	202.868	64.1941	25.8866	167.188	104.76	245.319	413.24	351.828	351.828	351.828
435	0	264.165	410.438	778.414	264.165	410.438	0	67.3658	-6.34298	161.251	187.793	417.321	1268.33	242.133	242.133	242.133	49.5678	0	0	55.0533	9.99563	-21.7797	6.29507	0.375979	-1.05986	171.768	271.673	78.4093	0	0	0.240804	-28.1142	122.501	125.666	139.632	233.035	1128.36	202.86	202.86	202.86	62.5773	25.7223	166.961	103.458	246.589	413.22	352.151	352.151	352.151
436	0	260.783	410.774	785.366	260.783	410.774	0	68.1449	-6.20991	161.149	190.662	417.631	1281.65	242.133	242.133	242.133	49.2781	0	0	54.8779	10.2106	-22.0903	6.13188	0.37234	-0.880946	188.717	283.383	82.4223	0	0	0.330054	-27.3751	123.24	127.023	140.276	233.663	1142.04	202.787	202.787	202.787	60.6091	25.6067	166.501	102.734	247.664	413.609	352.755	352.755	352.755
437	0	257.632	411.053	793.26	257.632	411.053	0	68.8063	-6.0662	161.124	193.976	417.991	1296.27	242.133	242.133	242.133	48.8763	0	0	54.6788	10.5631	-22.5959	5.98919	0.401364	-0.718202	205.078	294.472	82.0774	0	0	0.462343	-26.5759	124	128.438	141.308	234.356	1157.04	202.659	202.659	202.659	58.3463	25.5275	165.796	102.726	248.485	414.362	353.702	353.702	353.702
438	0	254.74	411.284	802.068	254.74	411.284	0	69.3313	-5.94837	161.146	197.68	418.416	1312.11	242.132	242.133	242.132	48.3487	0	0	54.4794	11.1002	-23.3579	5.89651	0.434586	-0.556767	218.107	304.615	78.9175	0	0	0.604177	-25.6771	124.777	129.876	142.635	235.089	1173.29	202.512	202.512	202.512	55.8671	25.482	164.878	103.461	249.002	415.493	355.033	355.033	355.033
439	0	252.055	411.492	811.797	252.055	411.492	0	69.7068	-5.87053	161.206	201.729	418.915	1329.08	242.133	242.133	242.133	47.6888	0	0	54.2341	11.7776	-24.3041	5.80815	0.464145	-0.402753	228.596	315.219	75.1145	0	0	0.730453	-24.6384	125.588	131.308	144.204	235.828	1190.75	202.392	202.392	202.392	53.2429	25.4831	163.845	104.863	249.159	417.088	356.742	356.742	356.742
440	0	249.433	411.715	822.507	249.433	411.715	0	69.9266	-5.81563	161.31	206.088	419.471	1347.1	242.133	242.133	242.133	46.9041	0	0	53.8501	12.4814	-25.2692	5.76002	0.480904	-0.313757	240.558	325.421	73.7813	0	0	0.837079	-23.4435	126.462	132.716	146.023	236.551	1209.4	202.323	202.323	202.323	50.5288	25.5361	162.886	106.753	248.928	419.325	358.764	358.764	358.764
441	0	246.681	411.986	834.301	246.681	411.986	0	69.9978	-5.73652	161.48	210.737	420.036	1366.05	242.133	242.133	242.133	46.0029	0	0	53.21	13.0738	-26.0672	5.75973	0.493468	-0.262255	251.184	337.726	77.0148	0	0	0.931248	-22.1155	127.427	134.086	148.157	237.242	1229.2	202.308	202.308	202.308	47.7695	25.6023	162.27	108.857	248.35	422.486	360.958	360.958	360.958
442	0	243.645	412.315	847.274	243.645	412.315	0	69.9454	-5.58173	161.728	215.664	420.557	1385.85	242.132	242.133	242.132	44.9703	0	0	52.195	13.4419	-26.5566	5.77173	0.517602	-0.227044	259.391	349.39	83.6307	0	0	1.01378	-20.6973	128.487	135.415	150.679	237.897	1250.11	202.337	202.337	202.337	44.9922	25.616	162.231	110.901	247.508	426.883	363.16	363.16	363.16
[truncated: 476 more rows]
[truncated: 231 more columns]
