# Supplementary material for: Independent effects of mental fatigue and drop height on drop jump performance in American football athletes: an exploration of central-peripheral interaction
Source: PeerJ. 2026 Jan 13;14:e20574. doi: 10.7717/peerj.20574 (PMC12810397; doi:10.7717/peerj.20574)
Supplement: Supplemental Information 1 [file peerj-14-20574-s001.zip › data/1/13/DJ-40-01.csv]

Devices
1000
		Force1 - Force			Force1 - Moment			Force1 - CoP			Force2 - Force			Force2 - Moment			Force2 - CoP			Combined Force			Combined Moment			Combined CoP
Frame	Sub Frame	Fx	Fy	Fz	Mx	My	Mz	Cx	Cy	Cz	Fx	Fy	Fz	Mx	My	Mz	Cx	Cy	Cz	Fx	Fy	Fz	Mx	My	Mz	Cx	Cy	Cz
		N	N	N	N.mm	N.mm	N.mm	mm	mm	mm	N	N	N	N.mm	N.mm	N.mm	mm	mm	mm	N	N	N	N.mm	N.mm	N.mm	mm	mm	mm
378	0	3.08514e-06	-2.95848e-06	-3.13451e-05	-0.000830143	-0.000884145	-8.80774e-05	300	610	0	-2.1303e-09	-8.14286e-10	-1.29444e-09	-7.01013e-08	3.33477e-08	-2.04839e-08	300	200	0	3.08301e-06	-2.95929e-06	-3.13464e-05	-0.020093	0.00837181	-0.00285739	0	0	0
378	1	-5.66946e-06	-2.13587e-06	-5.84792e-05	-0.00164043	-0.00267736	-0.000167242	300	610	0	-1.90437e-09	-5.83522e-10	-4.96762e-10	-2.58677e-08	6.16986e-08	-3.3827e-08	300	200	0	-5.67136e-06	-2.13645e-06	-5.84797e-05	-0.0374154	0.0151388	0.00265054	0	0	0
378	2	-1.97205e-05	-2.62213e-07	-9.35465e-05	-0.00270957	-0.00524108	-0.00027025	300	610	0	-1.11651e-09	-6.11566e-11	9.93638e-10	5.64308e-08	9.82146e-08	-5.00198e-08	300	200	0	-1.97216e-05	-2.62274e-07	-9.35455e-05	-0.0597852	0.0237693	0.0116807	0	0	0
378	3	-4.00698e-05	3.05096e-06	-0.00013514	-0.00400723	-0.00861327	-0.000393371	300	610	0	4.85318e-10	8.60063e-10	3.37981e-09	1.87869e-07	1.4136e-07	-6.78113e-08	300	200	0	-4.00693e-05	3.05182e-06	-0.000135136	-0.0862952	0.0338511	0.0249646	0	0	0
378	4	-6.71538e-05	8.18083e-06	-0.000179459	-0.00543326	-0.0126924	-0.000525939	300	610	0	3.1707e-09	2.28397e-09	6.82917e-09	3.77519e-07	1.87088e-07	-8.46938e-08	300	200	0	-6.71506e-05	8.18311e-06	-0.000179452	-0.114509	0.0443667	0.0428921	0	0	0
378	5	-0.000100335	1.54067e-05	-0.000219328	-0.00678685	-0.0171551	-0.000647451	300	610	0	7.18384e-09	4.28693e-09	1.14124e-08	6.29089e-07	2.27826e-07	-9.64947e-08	300	200	0	-0.000100328	1.5411e-05	-0.000219317	-0.139835	0.053456	0.0651786	0	0	0
378	6	-0.00013724	2.47796e-05	-0.000243192	-0.00773377	-0.0213596	-0.000724535	300	610	0	1.26741e-08	6.88167e-09	1.70175e-08	9.36187e-07	2.51439e-07	-9.70101e-08	300	200	0	-0.000137228	2.47865e-05	-0.000243175	-0.154887	0.05818	0.0904253	0	0	0
378	7	-0.00017297	3.59433e-05	-0.000234267	-0.00777701	-0.0242431	-0.000708361	300	610	0	1.9595e-08	9.96761e-09	2.32373e-08	1.27618e-06	2.40367e-07	-7.77899e-08	300	200	0	-0.00017295	3.59533e-05	-0.000234243	-0.148948	0.0543317	0.115585	0	0	0
378	8	-0.000199246	4.79067e-05	-0.000170165	-0.00623952	-0.0242313	-0.000533341	300	610	0	2.75691e-08	1.3268e-08	2.92367e-08	1.60289e-06	1.71267e-07	-2.82296e-08	300	200	0	-0.000199218	4.79199e-05	-0.000170135	-0.107732	0.036372	0.135377	0	0	0
378	9	-0.00020363	5.87801e-05	-2.33875e-05	-0.00227154	-0.0191859	-0.000118337	300	610	0	3.57214e-08	1.62569e-08	3.36087e-08	1.83875e-06	1.55671e-08	6.38232e-08	300	200	0	-0.000203594	5.87964e-05	-2.33539e-05	-0.0137071	-0.00240721	0.141728	0	0	0
379	0	-0.000169029	6.55031e-05	0.000236749	0.00510091	-0.00643214	0.00062801	300	610	0	4.24931e-08	1.80844e-08	3.42435e-08	1.86768e-06	-2.58466e-07	2.10694e-07	300	200	0	-0.000168987	6.55211e-05	0.000236783	0.152671	-0.0693559	0.123384	0	0	0
379	1	-7.37988e-05	6.3613e-05	0.000640104	0.0168659	0.017084	0.00179589	300	610	0	4.54593e-08	1.75129e-08	2.82467e-08	1.5307e-06	-6.81488e-07	4.22452e-07	300	200	0	-7.37533e-05	6.36306e-05	0.000640132	0.410391	-0.171416	0.0658936	0	0	0
379	2	0.000107137	4.71347e-05	0.00120892	0.0338311	0.0544425	0.00345475	300	610	0	4.11917e-08	1.28872e-08	1.19592e-08	6.2718e-07	-1.27592e-06	7.03157e-07	300	200	0	0.000107178	4.71475e-05	0.00120893	0.773536	-0.313382	-0.0477622	0	0	0
379	3	0.000399618	8.70004e-06	0.00194755	0.0563228	0.10813	0.00562357	300	610	0	2.52274e-08	2.16944e-09	-1.88492e-08	-1.07434e-06	-2.04523e-06	1.04557e-06	300	200	0	0.000399644	8.70221e-06	0.00194753	1.24474	-0.495314	-0.235537	0	0	0
379	4	0.000825458	-5.99525e-05	0.00282838	0.0837628	0.179085	0.00822961	300	610	0	-7.77019e-09	-1.69215e-08	-6.8525e-08	-3.81098e-06	-2.95916e-06	1.4243e-06	300	200	0	0.00082545	-5.99694e-05	0.00282832	1.80618	-0.709035	-0.513287	0	0	0
379	5	0.00139494	-0.000166926	0.00377389	0.114119	0.265359	0.0110557	300	610	0	-6.3551e-08	-4.66171e-08	-1.40715e-07	-7.78048e-06	-3.9351e-06	1.78768e-06	300	200	0	0.00139487	-0.000166973	0.00377375	2.40814	-0.933725	-0.889934	0	0	0
379	6	0.00209616	-0.000318369	0.00463582	0.143253	0.360387	0.0136785	300	610	0	-1.47391e-07	-8.85991e-08	-2.37095e-07	-1.30712e-05	-4.81654e-06	2.04899e-06	300	200	0	0.00209601	-0.000318457	0.00463558	2.95575	-1.1309	-1.36049	0	0	0
379	7	0.00288111	-0.00051575	0.00517363	0.164218	0.450936	0.0154038	300	610	0	-2.62648e-07	-1.43245e-07	-3.5556e-07	-1.95626e-05	-5.35082e-06	2.07858e-06	300	200	0	0.00288085	-0.000515894	0.00517328	3.29528	-1.23933	-1.89679	0	0	0
379	8	0.00364892	-0.000752103	0.00503621	0.16663	0.514916	0.0152104	300	610	0	-4.08648e-07	-2.08586e-07	-4.87873e-07	-2.67964e-05	-5.1705e-06	1.69903e-06	300	200	0	0.00364851	-0.000752311	0.00503573	3.20249	-1.17093	-2.43624	0	0	0
379	9	0.00422768	-0.00100723	0.00375287	0.136272	0.519421	0.0117199	300	610	0	-5.77843e-07	-2.78977e-07	-6.16834e-07	-3.38213e-05	-3.7847e-06	6.86563e-07	300	200	0	0.0042271	-0.0010075	0.00375225	2.377	-0.809158	-2.8693	0	0	0
380	0	0.00435764	-0.00124209	0.000742552	0.0552126	0.419546	0.00321866	300	610	0	-7.52296e-07	-3.43558e-07	-7.13223e-07	-3.90263e-05	-5.89585e-07	-1.21677e-06	300	200	0	0.00435688	-0.00124243	0.000741839	0.448351	-0.012137	-3.02752	0	0	0
380	1	0.00368004	-0.00139302	-0.0046472	-0.0972218	0.158836	-0.0122348	300	610	0	-8.99717e-07	-3.84639e-07	-7.32973e-07	-3.99864e-05	5.08987e-06	-4.27487e-06	300	200	0	0.00367914	-0.0013934	-0.00464793	-2.99908	1.37662	-2.67491	0	0	0
380	2	0.00173841	-0.00136666	-0.0130578	-0.342187	-0.327549	-0.0365757	300	610	0	-9.69554e-07	-3.76331e-07	-6.1533e-07	-3.33646e-05	1.39125e-05	-8.7073e-06	300	200	0	0.00173744	-0.00136704	-0.0130584	-8.37322	3.50659	-1.50693	0	0	0
380	3	-0.00199912	-0.00103742	-0.0249784	-0.697292	-1.10558	-0.0713267	300	610	0	-8.89966e-07	-2.83841e-07	-2.83117e-07	-1.49287e-05	2.63727e-05	-1.46109e-05	300	200	0	-0.00200001	-0.00103771	-0.0249787	-15.984	6.48406	0.836991	0	0	0
380	4	-0.00808518	-0.000249656	-0.0405321	-1.17032	-2.22954	-0.116978	300	610	0	-5.66993e-07	-6.41176e-08	3.53401e-07	2.02321e-05	4.25755e-05	-2.18492e-05	300	200	0	-0.00808575	-0.000249721	-0.0405317	-25.9068	10.3181	4.74016	0	0	0
380	5	-0.0169939	0.00117226	-0.0591792	-1.75037	-3.72209	-0.17212	300	610	0	1.12322e-07	3.31339e-07	1.3872e-06	7.71912e-05	6.1928e-05	-2.99077e-05	300	200	0	-0.0169938	0.00117259	-0.0591778	-37.7931	14.847	10.5459	0	0	0
380	6	-0.0289648	0.00340228	-0.07934	-2.39627	-5.54621	-0.232336	300	610	0	1.27055e-06	9.50439e-07	2.89761e-06	0.000160252	8.27456e-05	-3.7722e-05	300	200	0	-0.0289635	0.00340323	-0.0793371	-50.6296	19.6453	18.4569	0	0	0
380	7	-0.0437791	0.00657538	-0.0979529	-3.02276	-7.56877	-0.288891	300	610	0	3.02155e-06	1.83014e-06	4.92376e-06	0.000271487	0.000101795	-4.34909e-05	300	200	0	-0.0437761	0.00657721	-0.097948	-62.4571	23.917	28.3889	0	0	0
380	8	-0.060467	0.0107308	-0.110014	-3.48559	-9.51706	-0.327348	300	610	0	5.44048e-06	2.98067e-06	7.42678e-06	0.000408658	0.000113818	-4.45061e-05	300	200	0	-0.0604616	0.0107338	-0.110006	-70.0769	26.3871	39.7765	0	0	0
380	9	-0.0769532	0.015733	-0.108178	-3.56779	-10.9322	-0.326356	300	610	0	8.51949e-06	4.36368e-06	1.02402e-05	0.000562496	0.000111127	-3.70428e-05	300	200	0	-0.0769447	0.0157374	-0.108168	-68.7984	25.2116	51.3346	0	0	0
381	0	-0.0896698	0.0211707	-0.0825526	-2.97091	-11.1265	-0.256955	300	610	0	1.21081e-05	5.86424e-06	1.301e-05	0.00071342	8.34034e-05	-1.63806e-05	300	200	0	-0.0896577	0.0211766	-0.0825396	-52.3082	17.9391	60.7922	0	0	0
381	1	-0.0931931	0.0262384	-0.0208644	-1.31672	-9.15719	-0.0829648	300	610	0	1.58389e-05	7.25808e-06	1.51296e-05	0.000827981	1.78892e-05	2.29534e-05	300	200	0	-0.0931773	0.0262457	-0.0208492	-12.7803	1.57011	64.6354	0	0	0
381	2	-0.079996	0.0296116	0.0907551	1.83343	-3.83316	0.236857	300	610	0	1.90433e-05	8.17729e-06	1.56789e-05	0.000855538	-9.97677e-05	8.66064e-05	300	200	0	-0.079977	0.0296197	0.0907708	58.6198	-27.2256	57.9166	0	0	0
381	3	-0.0404542	0.029338	0.266073	6.93222	6.22166	0.744001	300	610	0	2.06678e-05	8.08037e-06	1.33831e-05	0.000726059	-0.000283717	0.000179358	300	200	0	-0.0404336	0.0293461	0.266086	170.649	-71.6637	34.221	0	0	0
381	4	0.0367087	0.0227785	0.515825	14.3629	22.4196	1.47178	300	610	0	1.92074e-05	6.2362e-06	6.61468e-06	0.0003503	-0.000544824	0.000303485	300	200	0	0.0367279	0.0227847	0.515832	330.112	-134.093	-14.0887	0	0	0
381	5	0.163304	0.00664617	0.843249	24.3086	45.9434	2.4324	300	610	0	1.26844e-05	1.7355e-06	-6.52906e-06	-0.00037589	-0.000885982	0.000456445	300	200	0	0.163317	0.0066479	0.843242	539.008	-214.869	-95.191	0	0	0
381	6	0.349626	-0.0227906	1.23787	36.5662	77.3306	3.59879	300	610	0	-1.29114e-06	-6.45235e-06	-2.80358e-05	-0.00156099	-0.00129563	0.000627833	300	200	0	0.349625	-0.022797	1.23784	790.565	-310.805	-216.511	0	0	0
381	7	0.60119	-0.0692632	1.66753	50.3029	115.886	4.8812	300	610	0	-2.53308e-05	-1.93553e-05	-5.96283e-05	-0.00329851	-0.00173945	0.000795734	300	200	0	0.601165	-0.0692826	1.66747	1064.16	-413.213	-382.624	0	0	0
381	8	0.914064	-0.135729	2.06905	63.7638	158.914	6.09947	300	610	0	-6.18897e-05	-3.77835e-05	-0.000102212	-0.00563655	-0.00215068	0.000922753	300	200	0	0.914002	-0.135767	2.06894	1319.34	-505.644	-592.197	0	0	0
381	9	1.26869	-0.223187	2.33834	73.9536	200.798	6.95356	300	610	0	-0.000112642	-6.20002e-05	-0.000155081	-0.00853422	-0.00241994	0.000952327	300	200	0	1.26858	-0.223249	2.33819	1489.59	-561.553	-833.901	0	0	0
382	0	1.62241	-0.329018	2.32183	76.3411	232.007	6.99713	300	610	0	-0.000177556	-9.12631e-05	-0.000214876	-0.0118044	-0.00238645	0.000806285	300	200	0	1.62223	-0.329109	2.32162	1476.81	-542.347	-1081.37	0	0	0
382	1	1.90119	-0.444861	1.81165	64.663	238.179	5.62195	300	610	0	-0.000253641	-0.000123235	-0.000274319	-0.0150442	-0.00183333	0.000385081	300	200	0	1.90093	-0.444985	1.81137	1148.34	-396.48	-1287.55	0	0	0
382	2	1.99182	-0.554096	0.548619	30.9428	199.523	2.06433	300	610	0	-0.000333377	-0.000153287	-0.000320823	-0.0175596	-0.000491135	-0.000427362	300	200	0	1.99149	-0.554249	0.548299	338.915	-60.5589	-1379.15	0	0	0
382	3	1.73642	-0.629185	-1.7619	-34.1225	90.9148	-4.55143	351.6	629.367	0	-0.00040293	-0.000173771	-0.000335178	-0.0182933	0.00194516	-0.00175181	300	200	0	1.73602	-0.629359	-1.76223	-1139.18	536.258	-1252.5	351.592	629.296	0
382	4	0.932133	-0.629314	-5.41518	-140.213	-116.837	-15.1143	278.424	635.893	0	-0.000440347	-0.000173363	-0.000290642	-0.015776	0.0057792	-0.00369212	300	200	0	0.931693	-0.629488	-5.41547	-3473.76	1463.09	-772.477	278.426	635.872	0
382	5	-0.660036	-0.499041	-10.6463	-295.659	-453.947	-30.3518	257.361	637.771	0	-0.000414114	-0.000136705	-0.000152911	-0.00812632	0.0112492	-0.00630124	300	200	0	-0.66045	-0.499178	-10.6465	-6813.91	2771.71	222.594	257.363	637.766	0
382	6	-3.29239	-0.168976	-17.537	-504.713	-946.141	-50.5602	246.049	638.78	0	-0.000282614	-4.45979e-05	0.000118349	0.00686374	0.0184305	-0.00953257	300	200	0	-3.29267	-0.169021	-17.5369	-11210.4	4473	1907.14	246.05	638.782	0
382	7	-7.18806	0.440139	-25.8854	-763.657	-1606.01	-75.2237	237.957	639.502	0	4.70623e-06	0.00012485	0.000565604	0.0315123	0.0270988	-0.013176	300	200	0	-7.18806	0.440263	-25.8848	-16532.4	6504.48	4441.56	237.957	639.51	0
382	8	-12.4499	1.39344	-35.1189	-1057.25	-2422.97	-102.373	231.007	640.105	0	0.000503459	0.000393677	0.00122622	0.0678485	0.036556	-0.0167807	300	200	0	-12.4494	1.39384	-35.1177	-22412.6	8709.95	7910.12	231.005	640.118	0
382	9	-18.9261	2.68233	-44.4716	-1360.19	-3361.1	-127.902	224.421	640.586	0	0.00126653	0.000779607	0.00212093	0.116978	0.0454243	-0.0195706	300	200	0	-18.9249	2.68311	-44.4695	-28358.5	10888.2	12221.7	224.419	640.604	0
383	0	-26.1955	4.18188	-53.4496	-1645.2	-4373.93	-145.979	218.167	640.781	0	0.00233109	0.00128918	0.00323728	0.17817	0.0514293	-0.0203647	300	200	0	-26.1932	4.18317	-53.4464	-34047.8	12917.3	17087.8	218.163	640.804	0
383	1	-33.797	5.69324	-62.2245	-1891.75	-5428.82	-150.161	212.754	640.402	0	0.00369926	0.00190815	0.00450763	0.247654	0.051209	-0.0175229	300	200	0	-33.7933	5.69515	-62.22	-39574.2	14859.3	22173.8	212.749	640.43	0
383	2	-41.5421	7.03967	-71.7369	-2090.99	-6525.99	-133.305	209.029	639.148	0	0.00531179	0.00258901	0.00578238	0.317151	0.0402068	-0.00894656	300	200	0	-41.5367	7.04226	-71.7311	-45511	16987.2	27319	209.022	639.179	0
383	3	-49.7036	8.14491	-83.6892	-2247.17	-7707.73	-87.0093	207.9	636.851	0	0.00701495	0.00323635	0.00680046	0.372259	0.0127335	0.00782528	300	200	0	-49.6966	8.14815	-83.6824	-52904.7	19782.4	32675.2	207.893	636.882	0
383	4	-59.0407	9.06769	-100.525	-2375.15	-9057.52	-2.36005	209.898	633.628	0	0.00852256	0.00369114	0.00716101	0.390915	-0.0376907	0.0353735	300	200	0	-59.0322	9.07138	-100.518	-63258.1	23931.3	38732.2	209.891	633.654	0
383	5	-70.7097	9.99855	-125.295	-2495.34	-10686.3	128.333	214.711	629.916	0	0.00937742	0.00371674	0.00630315	0.342299	-0.117577	0.0759522	300	200	0	-70.7003	10.0023	-125.289	-78443.8	30294	46260.1	214.706	629.935	0
383	6	-86.1187	11.2358	-161.411	-2629.14	-12711.6	310.268	221.247	626.288	0	0.00891972	0.00299055	0.00350404	0.186762	-0.232139	0.13078	300	200	0	-86.1098	11.2387	-161.408	-100550	39843.7	56212.7	221.244	626.297	0
383	7	-106.767	13.1541	-212.339	-2796.14	-15242.6	546.163	228.216	623.168	0	0.006274	0.00110735	-0.002091	-0.122488	-0.383258	0.199021	300	200	0	-106.761	13.1552	-212.341	-131692	53583.9	69619.5	228.215	623.165	0
383	8	-134.072	16.1788	-281.194	-3013.2	-18371.9	835.715	234.665	620.716	0	0.000371348	-0.00239768	-0.0113887	-0.634961	-0.56662	0.276442	300	200	0	-134.072	16.1764	-281.205	-173768	72424.5	87472.9	234.665	620.701	0
383	9	-169.159	20.7567	-370.083	-3294.37	-22162.5	1173.15	240.115	618.902	0	-0.00997201	-0.00799671	-0.0251984	-1.39462	-0.768041	0.353774	300	200	0	-169.169	20.7487	-370.109	-228056	96989.4	110587	240.117	618.877	0
384	0	-212.586	27.2896	-479.164	-3650.5	-26619.9	1544.84	244.445	617.619	0	-0.0258941	-0.0160767	-0.0439921	-2.42669	-0.959102	0.414914	300	200	0	-212.612	27.2736	-479.208	-294643	127347	139410	244.448	617.585	0
384	1	-264.059	36.0246	-605.555	-4087.49	-31657.4	1928.7	247.722	616.75	0	-0.0482176	-0.0267964	-0.067557	-3.71853	-1.09253	0.435216	300	200	0	-264.108	35.9978	-605.622	-371765	162705	173814	247.726	616.71	0
384	2	-322.187	46.943	-742.481	-4605.18	-37068.5	2295.46	250.075	616.202	0	-0.0770455	-0.0398841	-0.0945339	-5.1943	-1.09804	0.380277	300	200	0	-322.264	46.9031	-742.576	-455292	201172	212916	250.08	616.156	0
384	3	-384.279	59.6985	-879.144	-5197.8	-42518.6	2611.61	251.636	615.912	0	-0.111209	-0.0543768	-0.121851	-6.68396	-0.879924	0.205867	300	200	0	-384.39	59.6441	-879.266	-538644	239711	254937	251.642	615.862	0
384	4	-446.249	73.6405	-1001.85	-5851.55	-47565.3	2843.26	252.523	615.841	0	-0.147567	-0.0683078	-0.144096	-7.88887	-0.3181	-0.140171	300	200	0	-446.396	73.5722	-1002	-613487	274461	297156	252.529	615.789	0
384	5	-502.783	87.9182	-1096.63	-6537.08	-51718.6	2960.76	252.839	615.961	0	-0.180205	-0.0783728	-0.152905	-8.34866	0.725031	-0.712959	300	200	0	-502.963	87.8399	-1096.78	-671303	301459	336046	252.846	615.911	0
384	6	-547.996	101.593	-1152.67	-7202.56	-54537.3	2943.01	252.686	616.249	0	-0.199602	-0.079627	-0.136519	-7.41714	2.38898	-1.56135	300	200	0	-548.195	101.513	-1152.8	-705492	317620	367713	252.694	616.206	0
384	7	-576.585	113.714	-1165.3	-7776.44	-55732.2	2783.06	252.173	616.673	0	-0.191948	-0.0652964	-0.0797102	-4.25891	4.78765	-2.71318	300	200	0	-576.777	113.649	-1165.38	-713172	321570	388630	252.181	616.649	0
384	8	-585.147	123.399	-1137.05	-8184.37	-55236.6	2494.56	251.421	617.198	0	-0.138833	-0.0268313	0.0356252	2.11729	7.96682	-4.1539	300	200	0	-585.286	123.372	-1137.01	-695854	313969	396469	251.427	617.209	0
384	9	-573.024	129.94	-1076.6	-8373.42	-53217.1	2113	250.569	617.778	0	-0.0176613	0.045634	0.228838	12.7682	11.8442	-5.79834	300	200	0	-573.041	129.986	-1076.37	-658804	297213	390651	250.57	617.855	0
385	0	-542.302	132.926	-996.241	-8328.23	-50023.1	1688.86	249.788	618.36	0	0.196752	0.162208	0.517436	28.6454	16.132	-7.4561	300	200	0	-542.105	133.088	-995.724	-609515	274731	372373	249.778	618.548	0
385	1	-497.017	132.284	-909.006	-8071.93	-46096.8	1277.64	249.289	618.88	0	0.528876	0.331327	0.912089	50.3203	20.2445	-8.79327	300	200	0	-496.488	132.616	-908.094	-555967	250183	344128	249.26	619.245	0
385	2	-442.009	128.234	-826.326	-7654.71	-41878.5	929.871	249.32	619.264	0	0.996862	0.556766	1.40937	77.5841	23.1992	-9.29556	300	200	0	-441.012	128.791	-824.917	-505172	226788	308984	249.261	619.886	0
385	3	-381.947	121.19	-756.491	-7137.39	-37732.3	681.517	250.122	619.435	0	1.6041	0.833413	1.98201	108.915	23.5275	-8.2416	300	200	0	-380.343	122.023	-754.509	-462234	206900	269947	250.022	620.392	0
385	4	-320.788	111.702	-704.016	-6577.18	-33907.8	548.027	251.837	619.342	0	2.32763	1.14176	2.567	140.824	19.2198	-4.69944	300	200	0	-318.461	112.844	-701.449	-429956	191832	229612	251.688	620.676	0
385	5	-261.652	100.441	-669.83	-6019.88	-30537.1	524.839	254.411	618.987	0	3.10338	1.44129	3.05216	167.119	7.74191	2.43585	300	200	0	-258.549	101.883	-666.778	-408948	181914	190079	254.214	620.655	0
385	6	-206.828	88.1674	-652.118	-5497.75	-27657.9	592.048	257.587	618.431	0	3.80908	1.66339	3.26306	178.199	-13.8267	14.341	300	200	0	-203.018	89.8307	-648.855	-398147	176730	152959	257.353	620.26	0
385	7	-157.756	75.6502	-647.468	-5030.88	-25247	719.448	261.007	617.77	0	4.24662	1.70476	2.95324	160.519	-48.4734	32.0735	300	200	0	-153.51	77.355	-644.515	-395522	175427	119340	260.753	619.435	0
385	8	-115.087	63.5851	-651.932	-4629.6	-23248.6	871.001	264.339	617.101	0	4.12702	1.42319	1.80197	96.4811	-98.6818	56.2644	300	200	0	-110.96	65.0083	-650.13	-398731	177018	89807.6	264.088	618.109	0
385	9	-78.8339	52.5315	-661.821	-4297.18	-21598.4	1008.84	267.365	616.493	0	3.0632	0.638354	-0.574072	-34.9048	-165.545	86.6717	300	200	0	-75.7707	53.1699	-662.395	-405605	180591	64522.5	267.144	616.185	0
386	0	-48.591	42.878	-674.23	-4032.5	-20240.2	1096.77	269.98	615.981	0	0.577725	-0.859072	-4.58763	-256.183	-247.51	121.586	246.048	255.842	0	-48.0133	42.0189	-678.817	-414469	185462	43349	269.818	613.547	0
386	1	-23.7777	34.8393	-687.289	-3832.32	-19134.3	1104.52	272.16	615.576	0	-3.86501	-3.28537	-10.617	-587.925	-338.746	157.098	268.094	255.376	0	-27.6427	31.554	-697.906	-424276	191226	26005.2	272.098	610.096	0
386	2	-3.84606	28.4825	-700.133	-3693.48	-18257.4	1012.35	273.923	615.275	0	-10.7733	-6.78811	-18.9694	-1045.22	-429.292	182.668	277.369	255.101	0	-14.6194	21.6944	-719.103	-434573	197746	12204.1	274.014	605.774	0
386	3	11.5939	23.7658	-712.686	-3614.07	-17597.4	813.06	275.308	615.071	0	-20.498	-11.3117	-29.9892	-1638.79	-508.625	171.228	283.04	254.646	0	-8.90411	12.4542	-742.675	-445391	205124	1747.86	275.621	600.517	0
386	4	22.7424	20.575	-725.377	-3592.12	-17145.8	513.324	276.363	614.952	0	-33.2019	-16.5824	-44.2184	-2379.74	-565.266	78.595	287.217	253.818	0	-10.4595	3.99257	-769.595	-457104	213670	-5442.78	276.987	594.202	0
386	5	29.6426	18.7513	-738.833	-3623.02	-16894.1	134.858	277.134	614.904	0	-49.0036	-22.3097	-62.3432	-3280.51	-578.554	-138.719	290.72	252.62	0	-19.361	-3.55835	-801.177	-470231	223810	-9352.64	278.191	586.713	0
386	6	32.254	18.1265	-753.614	-3698.97	-16835.7	-292.034	277.66	614.908	0	-68.1177	-28.3721	-84.9284	-4350.59	-517.141	-508.705	293.911	251.227	0	-35.8637	-10.2457	-838.543	-485232	235931	-9925.83	279.306	578.074	0
386	7	30.5447	18.5614	-770.051	-3810.92	-16965.6	-738.87	277.968	614.949	0	-90.8359	-34.7934	-112.153	-5591.98	-353.214	-1047.33	296.851	249.86	0	-60.2912	-16.232	-882.204	-502344	250236	-7120.87	280.369	568.536	0
386	8	24.5748	19.9596	-788.213	-3951.5	-17280.7	-1181.11	278.076	615.013	0	-117.367	-41.6011	-143.615	-6993.66	-77.9522	-1765.2	299.457	248.697	0	-92.792	-21.6414	-931.828	-521517	266644	-955.993	281.371	558.556	0
386	9	14.5503	22.2581	-807.958	-4117.08	-17777.4	-1595.5	277.997	615.096	0	-147.566	-48.7477	-178.177	-8521.2	296.052	-2661.77	301.662	247.824	0	-133.016	-26.4896	-986.135	-542400	284744	8433.35	282.273	548.736	0
387	0	0.839114	25.4307	-829.018	-4308.38	-18448.7	-1963.67	277.746	615.197	0	-180.609	-56.1366	-213.9	-10105.5	742.633	-3708.67	303.472	247.244	0	-179.77	-30.7059	-1042.92	-564369	303798	20725.9	283.023	539.731	0
387	1	-16.0493	29.484	-851.023	-4529.49	-19281.3	-2277.61	277.343	615.322	0	-214.763	-63.6689	-248.214	-11640.4	1233.5	-4834.88	304.97	246.897	0	-230.812	-34.1849	-1099.24	-586577	322802	35374.7	283.582	532.13	0
387	2	-35.5044	34.4184	-873.487	-4785.96	-20252.1	-2538.4	276.815	615.479	0	-247.421	-71.2525	-278.369	-12994.5	1751.37	-5928.69	306.292	246.681	0	-282.926	-36.8341	-1151.86	-608049	340636	51624.6	283.938	526.352	0
387	3	-56.8482	40.1894	-895.83	-5082	-21325.7	-2752.35	276.194	615.673	0	-275.49	-78.775	-302.03	-14035.3	2299.94	-6859.73	307.615	246.47	0	-332.338	-38.5856	-1197.86	-627832	356284	68587.6	284.117	522.582	0
387	4	-79.3503	46.6931	-917.491	-5416.85	-22449.7	-2931.37	275.531	615.904	0	-295.979	-86.0574	-317.757	-14657.7	2902.64	-7510.58	309.135	246.129	0	-375.329	-39.3642	-1235.25	-645185	369043	85348.3	284.176	520.783	0
387	5	-102.243	53.7607	-938.082	-5780.48	-23547	-3093.23	274.899	616.162	0	-306.588	-92.8196	-325.227	-14805.4	3589.23	-7803.87	311.036	245.523	0	-408.831	-39.0589	-1263.31	-659736	378659	101071	284.202	520.745	0
387	6	-124.748	61.1526	-957.531	-6149.01	-24506.7	-3258.03	274.406	616.422	0	-306.099	-98.7006	-325.165	-14480.1	4379.79	-7716.02	313.469	244.532	0	-430.847	-37.548	-1282.7	-671558	385363	115077	284.309	522.147	0
387	7	-146.105	68.5686	-976.218	-6479.57	-25175.2	-3443.9	274.212	616.637	0	-294.555	-103.335	-319.065	-13738.1	5274.87	-7276.81	316.532	243.057	0	-440.66	-34.766	-1295.28	-681192	389836	126885	284.636	524.614	0
387	8	-165.576	75.6703	-995.098	-6705.81	-25349.7	-3664.38	274.525	616.739	0	-273.214	-106.429	-308.847	-12676.5	6254.11	-6557.84	320.25	241.045	0	-438.79	-30.7591	-1303.95	-689638	393150	136194	285.356	527.754	0
387	9	-182.446	82.1045	-1015.8	-6735.72	-24775	-3925.63	275.61	616.631	0	-244.27	-107.821	-296.523	-11413.4	7281.29	-5654.15	324.556	238.491	0	-426.716	-25.717	-1312.32	-698325	396685	142851	286.67	531.189	0
388	0	-196.021	87.5361	-1040.6	-6452.81	-23145.8	-4222.86	277.757	616.201	0	-210.436	-107.504	-283.933	-10067.9	8312.05	-4664.84	329.275	235.459	0	-406.458	-19.9683	-1324.53	-709033	402037	146782	288.801	534.583	0
388	1	-205.626	91.6903	-1072.28	-5722.09	-20120.7	-4537.93	281.236	615.336	0	-174.497	-105.612	-272.538	-8743.96	9299.19	-3679.1	334.121	232.084	0	-380.123	-13.9221	-1344.81	-723731	410869	147938	291.953	537.667	0
388	2	-210.592	94.3914	-1113.69	-4403.71	-15353.8	-4837.59	286.214	613.954	0	-138.93	-102.375	-263.299	-7518.79	10194.7	-2768.55	338.719	228.556	0	-349.522	-7.98315	-1376.99	-744318	424716	146246	296.253	540.261	0
388	3	-210.26	95.5947	-1167.34	-2374.6	-8547.43	-5071.5	292.678	612.034	0	-105.68	-98.0772	-256.663	-6438.71	10953	-1983.84	342.675	225.086	0	-315.94	-2.48251	-1424	-772342	444771	141595	301.689	542.291	0
388	4	-204.061	95.3846	-1235.08	454.028	519.521	-5177.62	300.421	609.632	0	-76.0773	-93.0529	-252.618	-5520.06	11534.7	-1354.94	345.661	221.851	0	-280.138	2.33171	-1487.7	-808876	471810	133859	308.103	543.785	0
388	5	-191.686	93.9386	-1318.49	4142.49	12034.4	-5099.39	309.127	606.858	0	-50.8751	-87.6705	-250.789	-4753.24	11906.5	-894.096	347.476	218.953	0	-242.561	6.26811	-1569.28	-854745	506367	122990	315.256	544.866	0
388	6	-173.191	91.4986	-1419.23	8739.82	26201.1	-4797.73	318.461	603.842	0	-30.3233	-82.2904	-250.574	-4110.05	12040.5	-600.295	348.052	216.403	0	-203.514	9.20821	-1669.81	-910776	548953	109075	322.902	545.702	0
388	7	-148.869	88.3121	-1538.62	14275.2	43182.9	-4250.58	328.066	600.722	0	-14.2578	-77.2031	-251.306	-3553.45	11917.7	-463.642	347.423	214.14	0	-163.126	11.109	-1789.93	-977566	599909	92279.9	330.784	546.446	0
388	8	-119.059	84.5438	-1676.31	20715.1	62949.1	-3454.78	337.552	597.642	0	-2.2243	-72.5943	-252.381	-3046.28	11532.2	-468.093	345.694	212.07	0	-121.284	11.9495	-1928.69	-1.05478e+06	658911	72733	338.618	547.188	0
388	9	-84.0512	80.2566	-1829.15	27913.2	85125.3	-2430.3	346.538	594.74	0	6.38047	-68.5398	-253.326	-2558.18	10895.7	-593.584	343.011	210.098	0	-77.6707	11.7167	-2082.48	-1.14053e+06	724493	50486.3	346.109	547.949	0
389	0	-44.0791	75.4421	-1990.84	35585.9	108930	-1218.91	354.715	592.125	0	12.1864	-65.0285	-253.866	-2071.88	10046	-818.284	339.572	208.161	0	-31.8927	10.4136	-2244.71	-1.23117e+06	793919	25537.9	353.003	548.701	0
389	1	0.54487	70.0461	-2152.51	43333.3	133228	118.672	361.894	589.869	0	15.7705	-61.9999	-254.019	-1589	9060.17	-1119.12	335.667	206.255	0	16.3154	8.04625	-2406.53	-1.32171e+06	863465	-2073.05	359.126	549.377	0
389	2	49.1014	64.0013	-2303.89	50696.7	156675	1501.56	368.004	587.995	0	17.6282	-59.3742	-254.241	-1135.11	8069.1	-1471.31	331.738	204.465	0	66.7296	4.62702	-2558.13	-1.40644e+06	928981	-32059.1	364.4	549.878	0
389	3	100.126	57.2745	-2434.63	57223.6	177890	2827.64	373.067	586.496	0	18.1851	-57.0683	-255.562	-764.089	7269.3	-1848.52	328.444	202.99	0	118.311	0.206116	-2690.19	-1.47977e+06	986539	-63672.7	368.828	550.064	0
389	4	151.354	49.9356	-2535.66	62523	195618	3982.39	377.147	585.343	0	17.8449	-54.9959	-259.721	-561.965	6933.66	-2223.08	326.697	202.164	0	169.199	-5.06024	-2795.38	-1.53698e+06	1.03304e+06	-95653.9	372.46	549.741	0
389	5	199.949	42.2337	-2600.48	66308.5	208877	4859.3	380.323	584.501	0	17.0607	-53.0601	-269.248	-650.318	7420.76	-2565.89	327.561	202.415	0	217.01	-10.8264	-2869.72	-1.575e+06	1.0668e+06	-126336	375.372	548.653	0
389	6	242.816	34.6357	-2626.18	68431	217085	5384.85	382.662	583.943	0	16.4128	-51.1394	-287.47	-1186.65	9174.31	-2846.93	331.914	204.128	0	259.229	-16.5037	-2913.65	-1.59301e+06	1.08791e+06	-153814	377.655	546.469	0
389	7	276.982	27.7852	-2613.87	68892.9	220131	5535.78	384.216	583.643	0	16.6699	-49.0585	-318.374	-2358.27	12704.1	-3035.77	339.903	207.407	0	293.652	-21.2732	-2932.24	-1.59262e+06	1.09841e+06	-176175	379.405	542.793	0
389	8	299.985	22.4055	-2568.32	67836.8	218357	5340.46	385.019	583.587	0	18.7994	-46.5669	-366.299	-4369.3	18548.6	-3103.04	350.638	211.928	0	318.784	-24.1614	-2934.62	-1.57763e+06	1.10199e+06	-191762	380.728	537.197	0
389	9	310.179	19.1984	-2496.94	65512.3	212455	4867.21	385.086	583.763	0	23.9031	-43.3387	-435.599	-7423.06	27235.1	-3024.86	362.523	217.041	0	334.083	-24.1403	-2932.53	-1.55332e+06	1.10341e+06	-199390	381.735	529.29	0
390	0	306.894	18.7401	-2408.43	62231.4	203328	4206.84	384.424	584.161	0	33.1372	-38.9801	-530.277	-11700.1	39242	-2787.56	374.003	222.064	0	340.031	-20.24	-2938.7	-1.52564e+06	1.10786e+06	-198485	382.543	518.822	0
390	1	290.46	21.3811	-2311.36	58321.6	191944	3454.1	383.043	584.767	0	47.6669	-33.092	-653.362	-17328.9	54937.3	-2392.7	384.084	226.523	0	338.127	-11.7109	-2964.73	-1.50017e+06	1.12007e+06	-189166	383.273	505.818	0
390	2	262.138	27.1882	-2213.05	54085.7	179216	2690.27	380.982	585.561	0	68.6195	-25.4105	-805.854	-24345.4	74458.9	-1864.09	392.397	230.211	0	330.758	1.77765	-3018.91	-1.48131e+06	1.14347e+06	-172269	384.029	490.705	0
390	3	223.949	35.943	-2118.85	49773.6	165924	1971.53	378.308	586.509	0	96.985	-15.8552	-985.35	-32639.3	97534.5	-1245.02	398.985	233.125	0	320.934	20.0878	-3104.2	-1.47147e+06	1.17931e+06	-149253	384.872	474.336	0
390	4	178.424	47.1852	-2031.98	45568.8	152662	1326.3	375.13	587.574	0	133.429	-4.41632	-1184.69	-41891.4	123292	-579.835	404.071	235.361	0	311.853	42.7689	-3216.68	-1.47072e+06	1.22599e+06	-121948	385.789	457.855	0
390	5	128.313	60.2882	-1953.78	41585.2	139840	759.404	371.574	588.716	0	177.995	8.90881	-1391.28	-51534.3	150155	101.145	407.926	237.041	0	306.307	69.1971	-3345.06	-1.47669e+06	1.27881e+06	-92249.9	386.694	442.447	0
390	6	76.2868	74.5552	-1884.05	37875.6	127696	259.857	367.777	589.897	0	229.717	24.0469	-1587.84	-60780.9	175942	780.641	410.805	238.279	0	306.004	98.6021	-3471.89	-1.48501e+06	1.33052e+06	-61857.3	387.456	429.087	0
390	7	24.714	89.3096	-1821.63	34446.6	116330	-189.877	363.861	591.09	0	286.226	40.7339	-1755.12	-68746.1	198194	1445.97	412.923	239.169	0	310.94	130.044	-3576.75	-1.49028e+06	1.37263e+06	-32051.5	387.936	418.401	0
390	8	-24.4987	103.969	-1764.84	31277	105750	-605.634	359.921	592.278	0	343.672	58.4233	-1875.7	-74627.6	214666	2080.87	414.446	239.787	0	319.173	162.392	-3640.54	-1.48725e+06	1.39726e+06	-3597.27	388.013	410.665	0
390	9	-69.9687	118.086	-1711.92	28332.5	95905.4	-996.942	356.022	593.45	0	397.242	76.307	-1937.76	-77881.9	223806	2662.6	415.497	240.192	0	327.273	194.393	-3649.68	-1.47204e+06	1.39891e+06	23216	387.6	405.891	0
391	0	-110.82	131.345	-1661.34	25577.3	86722	-1367.12	352.2	594.604	0	442.066	93.4475	-1937.63	-78343.4	225075	3166.11	416.16	240.433	0	331.246	224.792	-3598.97	-1.44292e+06	1.37559e+06	48423.8	386.635	403.924	0
391	1	-146.618	143.537	-1612	22980.2	78124.8	-1714.99	348.464	595.744	0	474.161	108.911	-1880.33	-76247.7	219023	3567.35	416.481	240.55	0	327.543	252.448	-3492.33	-1.40054e+06	1.32913e+06	72191.5	385.086	404.502	0
391	2	-177.294	154.532	-1563.23	20517.6	70051.1	-2035.47	344.812	596.875	0	491.099	121.881	-1777.95	-72154.8	207096	3846.68	416.48	240.583	0	313.805	276.413	-3341.18	-1.34753e+06	1.26444e+06	94664.6	382.949	407.28	0
391	3	-203.068	164.266	-1514.72	18175.4	62455.5	-2320.7	341.232	598.001	0	492.224	131.77	-1646.5	-66802.6	191246	3997.5	416.153	240.573	0	289.156	296.036	-3161.22	-1.2877e+06	1.18819e+06	115914	380.254	411.837	0
391	4	-224.352	172.729	-1466.48	15947.9	55307.4	-2562.54	337.715	599.125	0	478.456	138.272	-1502.55	-60950	173514	4033.32	415.479	240.564	0	254.105	311.002	-2969.03	-1.22514e+06	1.10733e+06	135935	377.069	417.666	0
391	5	-241.663	179.958	-1418.71	13835.9	48589	-2754.62	334.249	600.248	0	451.864	141.307	-1360.55	-55252	155696	3987.44	414.436	240.61	0	210.201	321.265	-2779.26	-1.16352e+06	1.02797e+06	154654	373.504	424.191	0
391	6	-255.556	186.021	-1371.75	11842.1	42289.9	-2893.46	330.829	601.367	0	415.193	140.939	-1231.28	-50190.3	139150	3906.47	413.013	240.763	0	159.637	326.96	-2603.02	-1.10567e+06	954684	171951	369.703	430.795	0
391	7	-266.559	191.001	-1325.94	9969.38	36402.6	-2979.59	327.454	602.481	0	371.448	137.331	-1121.44	-46056.5	124737	3840.78	411.229	241.069	0	104.889	328.332	-2447.38	-1.05344e+06	890319	187672	365.842	436.874	0
391	8	-275.135	194.985	-1281.61	8219.38	30919.8	-3018	324.126	603.587	0	323.541	130.737	-1034.06	-42969.3	112866	3835.54	409.148	241.554	0	48.4058	325.723	-2315.67	-1.00771e+06	836162	201658	362.093	441.921	0
391	9	-281.652	198.06	-1239.02	6593.11	25833.3	-3017.89	320.85	604.679	0	274.011	121.503	-969.164	-40910.4	103577	3924.44	406.873	242.212	0	-7.64139	319.563	-2208.19	-968615	792233	213781	358.605	445.594	0
392	0	-286.376	200.31	-1198.4	5090.37	21134.9	-2992.17	317.636	605.752	0	224.823	110.055	-924.673	-39765.8	96651.2	4126.08	404.525	243.005	0	-61.5526	310.365	-2123.07	-935734	757661	223968	355.479	447.763	0
392	1	-289.484	201.821	-1159.87	3709.27	16815.6	-2956.22	314.498	606.802	0	177.289	96.863	-897.129	-39362.8	91702.1	4443.42	402.217	243.876	0	-112.194	298.684	-2057	-908263	731003	232219	352.755	448.517	0
392	2	-291.093	202.664	-1123.5	2446.87	12867.2	-2926.27	311.453	607.822	0	132.096	82.404	-882.324	-39498.9	88261.8	4866.2	400.033	244.767	0	-158.996	285.068	-2005.83	-885170	710509	238608	350.418	448.121	0
392	3	-291.294	202.895	-1089.29	1300.36	9281.18	-2917.41	308.52	608.806	0	89.4417	67.1222	-875.805	-39964.6	85844.3	5375.04	398.018	245.632	0	-201.852	270.017	-1965.09	-865331	694343	243264	348.408	446.946	0
392	4	-290.176	202.556	-1057.2	267.139	6048.15	-2941.64	305.721	609.747	0	49.2114	51.4162	-873.299	-40561.2	83996.6	5945.25	396.183	246.446	0	-240.965	253.972	-1930.5	-847655	680761	246360	346.643	445.401	0
392	5	-287.846	201.688	-1027.21	-655.664	3158.92	-3006.47	303.075	610.638	0	11.1586	35.6351	-871.059	-41115.8	82333.8	6549.78	394.522	247.202	0	-276.687	237.323	-1898.27	-831191	668255	248095	345.037	443.868	0
392	6	-284.442	200.336	-999.354	-1470.94	605.719	-3114.9	300.606	611.472	0	-24.9524	20.0848	-866.151	-41494	80558.9	7161.94	393.008	247.906	0	-309.395	220.421	-1865.5	-815221	655667	248673	343.508	442.669	0
392	7	-280.132	198.553	-973.729	-2181.29	-1619.02	-3266.4	298.337	612.24	0	-59.2471	5.04256	-856.671	-41610.6	78468.4	7757.43	391.597	248.572	0	-339.38	203.595	-1830.4	-799328	642260	248300	341.985	442.035	0
392	8	-275.105	196.403	-950.509	-2789.09	-3524.21	-3458.13	296.292	612.934	0	-91.7107	-9.23955	-841.817	-41433.1	75947.3	8316.23	390.218	249.219	0	-366.815	187.163	-1792.33	-783412	627728	247163	340.407	442.105	0
392	9	-269.558	193.962	-929.899	-3295.83	-5120.66	-3685.81	294.493	613.544	0	-122.238	-22.5433	-821.795	-40977.2	72958.1	8824.28	388.779	249.863	0	-391.796	171.419	-1751.69	-767643	612152	245442	338.727	442.926	0
393	0	-263.69	191.31	-912.102	-3701.25	-6421.54	-3944.37	292.96	614.058	0	-150.721	-34.689	-797.577	-40296.2	69526.9	9273.63	387.173	250.523	0	-414.411	156.621	-1709.68	-752377	595901	243311	336.911	444.467	0
393	1	-257.686	188.524	-897.275	-4003.72	-7442.63	-4228.55	291.705	614.462	0	-177.108	-45.5309	-770.545	-39462.9	65726.1	9661.47	385.298	251.214	0	-434.793	142.993	-1667.82	-738050	579500	240941	334.946	446.639	0
393	2	-251.708	185.664	-885.503	-4202.03	-8200.1	-4533.26	290.74	614.745	0	-201.413	-54.9539	-742.135	-38552.2	61657	9990.4	383.081	251.948	0	-453.121	130.71	-1627.64	-725064	563498	238495	332.843	449.325	0
393	3	-245.89	182.768	-876.798	-4296.17	-8706.57	-4853.97	290.07	614.9	0	-223.687	-62.8802	-713.569	-37625.8	57433.3	10269.3	380.487	252.729	0	-469.577	119.888	-1590.37	-713728	548377	236112	330.639	452.4	0
393	4	-240.322	179.849	-871.107	-4286.71	-8969.59	-5187.34	289.703	614.921	0	-243.976	-69.2754	-685.738	-36726.2	53167.8	10512.2	377.534	253.557	0	-484.299	110.574	-1556.85	-704229	534498	233889	328.39	455.752	0
393	5	-235.05	176.901	-868.333	-4174.67	-8993.89	-5531.28	289.642	614.808	0	-262.298	-74.1544	-659.182	-35876.4	48961.3	10735.8	374.276	254.426	0	-497.348	102.747	-1527.51	-696639	522094	231869	326.165	459.289	0
393	6	-230.071	173.895	-868.343	-3961.94	-8783.32	-5884.31	289.885	614.563	0	-278.641	-77.5912	-634.153	-35085	44894.6	10955.7	370.794	255.326	0	-508.713	96.3042	-1502.5	-690945	511278	230034	324.034	462.941	0
393	7	-225.34	170.79	-870.994	-3650.88	-8339.74	-6245.27	290.425	614.192	0	-292.987	-79.7256	-610.735	-34352.9	41027.4	11185.2	367.177	256.248	0	-518.327	91.0646	-1481.73	-687086	502086	228314	322.061	466.656	0
393	8	-220.767	167.543	-876.152	-3244	-7662.02	-6613.92	291.255	613.703	0	-305.313	-80.7511	-588.939	-33677.2	37402.5	11433.9	363.508	257.183	0	-526.08	86.7921	-1465.09	-684996	494520	226588	320.299	470.388	0
393	9	-216.223	164.119	-883.72	-2744.05	-6747.74	-6991.46	292.364	613.105	0	-315.6	-80.8823	-568.78	-33054.2	34051.4	11708	359.867	258.114	0	-531.823	83.2369	-1452.5	-684628	488581	224704	318.798	474.095	0
394	0	-211.559	160.496	-893.632	-2153.23	-5596.35	-7379.66	293.738	612.41	0	-323.825	-80.3207	-550.306	-32481.2	30997.8	12008.6	356.328	259.024	0	-535.385	80.1757	-1443.94	-685963	484281	222498	317.592	477.729	0
394	1	-206.621	156.663	-905.826	-1472.64	-4211.47	-7779.22	295.351	611.626	0	-329.994	-79.2305	-533.602	-31958.5	28256.5	12331.3	352.954	259.892	0	-536.615	77.4327	-1439.43	-688988	481631	219819	316.705	481.237	0
394	2	-201.275	152.608	-920.177	-703.503	-2601.9	-8189.06	297.172	610.765	0	-334.155	-77.7317	-518.775	-31489.5	25833.2	12666.7	349.797	260.7	0	-535.429	74.8762	-1438.95	-693662	480617	216549	316.145	484.558	0
394	3	-195.421	148.316	-936.463	150.611	-781.778	-8606.26	299.165	609.839	0	-336.413	-75.906	-505.941	-31079.2	23727.3	13003.8	346.897	261.429	0	-531.834	72.4101	-1442.4	-699883	481195	212610	315.908	487.63	0
394	4	-189.001	143.778	-954.355	1082.56	1229.93	-9026.63	301.289	608.866	0	-336.908	-73.805	-495.206	-30733.1	21935.6	13332.3	344.296	262.061	0	-525.909	69.9731	-1449.56	-707489	483278	207970	315.981	490.389	0
394	5	-181.991	138.996	-973.44	2081.34	3410.2	-9445.77	303.503	607.862	0	-335.795	-71.4574	-486.65	-30456	20453.4	13641.8	342.029	262.583	0	-517.786	67.5389	-1460.09	-716262	486744	202632	316.344	492.78	0
394	6	-174.406	133.99	-993.27	3132.43	5731.99	-9859.79	305.771	606.846	0	-333.218	-68.8803	-480.321	-30252.1	19275	13922.2	340.129	262.983	0	-507.624	65.1099	-1473.59	-725953	491450	196627	316.97	494.763	0
394	7	-166.286	128.8	-1013.41	4219.01	8163.86	-10265.7	308.056	605.837	0	-329.295	-66.0868	-476.267	-30125.1	18394.2	14165.1	338.622	263.253	0	-495.581	62.7128	-1489.68	-736328	497249	190006	317.828	496.309	0
394	8	-157.689	123.486	-1033.48	5323.52	10669.8	-10661.1	310.324	604.849	0	-324.113	-63.0879	-474.552	-30078	17804.5	14365	337.519	263.382	0	-481.801	60.3981	-1508.03	-747187	504010	182836	318.882	497.395	0
394	9	-148.68	118.131	-1053.18	6428.86	13210.2	-11043.7	312.543	603.896	0	-317.722	-59.8951	-475.256	-30112.6	17500.8	14519.5	336.824	263.361	0	-466.402	58.2357	-1528.43	-758376	511628	175186	320.093	498.009	0
395	0	-139.326	112.829	-1072.27	7518.67	15743.4	-11411.1	314.682	602.988	0	-310.152	-56.5265	-478.459	-30229.5	17478.9	14627.6	336.532	263.181	0	-449.478	56.3021	-1550.73	-769785	520016	167127	321.424	498.145	0
395	1	-129.702	107.676	-1090.59	8576.91	18228.7	-11761	316.715	602.136	0	-301.428	-53.0133	-484.194	-30428.6	17732.6	14689.8	336.623	262.844	0	-431.13	54.6628	-1574.78	-781325	529090	158731	322.836	497.814	0
395	2	-119.904	102.76	-1107.96	9587.63	20628.3	-12092.1	318.618	601.347	0	-291.592	-49.4022	-492.403	-30708.1	18251.5	14707.7	337.066	262.364	0	-411.496	53.358	-1600.36	-792895	538740	150083	324.294	497.048	0
395	3	-110.052	98.1528	-1124.2	10536.2	22907.6	-12403.3	320.377	600.628	0	-280.72	-45.7522	-502.917	-31063.9	19021.4	14685.8	337.822	261.767	0	-390.772	52.4006	-1627.12	-804359	548822	141279	325.769	495.891	0
395	4	-100.288	93.9111	-1139.12	11410.4	25034.3	-12694.1	321.977	599.983	0	-268.932	-42.1308	-515.468	-31489.5	20025.5	14630.9	338.849	261.089	0	-369.22	51.7803	-1654.58	-815549	559158	132433	327.233	494.404	0
395	5	-90.7693	90.0758	-1152.51	12199.3	26981.2	-12964.1	323.411	599.415	0	-256.381	-38.6121	-529.716	-31976.9	21243.8	14550.9	340.104	260.366	0	-347.15	51.4637	-1682.22	-826281	569556	123671	328.667	492.652	0
395	6	-81.666	86.6712	-1164.19	12894.4	28726.3	-13213.1	324.675	598.924	0	-243.25	-35.271	-545.275	-32516.6	22652.9	14452.8	341.544	259.633	0	-324.916	51.4002	-1709.47	-836366	579815	115126	330.056	490.699	0
395	7	-73.151	83.7111	-1174	13490	30252.3	-13441.1	325.768	598.509	0	-229.732	-32.1685	-561.753	-33097.3	24225.1	14341	343.124	258.918	0	-302.883	51.5426	-1735.76	-845627	589743	106931	331.385	488.606	0
395	8	-65.3825	81.2076	-1181.87	13983.2	31544.1	-13648.2	326.69	598.169	0	-216.006	-29.3386	-578.792	-33707.6	25928.1	14216.5	344.797	258.238	0	-281.389	51.869	-1760.66	-853933	599177	99213.6	332.642	486.421	0
395	9	-58.4886	79.177	-1187.81	14371.9	32589.8	-13834.4	327.437	597.901	0	-202.231	-26.7839	-596.104	-34336.8	27727.9	14076.3	346.515	257.602	0	-260.72	52.3931	-1783.91	-861232	608005	92084.1	333.812	484.188	0
396	0	-52.5604	77.6416	-1191.93	14655.8	33380.2	-13999.9	328.005	597.704	0	-188.542	-24.4845	-613.472	-34976.6	29591.2	13914.4	348.236	257.014	0	-241.102	53.1572	-1805.4	-867543	616166	85631.8	334.879	481.938	0
396	1	-47.6544	76.62	-1194.4	14836.8	33910.1	-14145	328.391	597.578	0	-175.063	-22.4155	-630.724	-35620.4	31484.8	13724.4	349.919	256.475	0	-222.717	54.2045	-1825.12	-872911	623623	79922.5	335.83	479.7	0
396	2	-43.8038	76.1094	-1195.33	14919.8	34181.2	-14269.2	328.596	597.518	0	-161.925	-20.5661	-647.692	-36262	33374	13501.2	351.528	255.987	0	-205.729	55.5433	-1843.02	-877366	630337	75000.3	336.655	477.494	0
396	3	-41.0251	76.078	-1194.79	14911.1	34202.4	-14371.3	328.626	597.52	0	-149.269	-18.9458	-664.185	-36894	35222.8	13242.3	353.032	255.548	0	-190.294	57.1321	-1858.98	-880901	636253	70889.6	337.346	475.338	0
396	4	-39.3132	76.4754	-1192.84	14817.3	33986.7	-14449.3	328.492	597.578	0	-137.244	-17.5825	-680.004	-37507.1	36999	12947.9	354.41	255.157	0	-176.557	58.8929	-1872.85	-883498	641314	67596.2	337.903	473.25	0
396	5	-38.6398	77.2457	-1189.55	14643.7	33549	-14500.7	328.203	597.69	0	-125.995	-16.516	-694.958	-38091.2	38677.6	12621.1	355.655	254.811	0	-164.635	60.7296	-1884.5	-885147	645481	65108.6	338.327	471.244	0
396	6	-38.9538	78.3316	-1184.98	14395.5	32906.4	-14523.6	327.77	597.852	0	-115.649	-15.7913	-708.891	-38637.3	40242.5	12267.5	356.768	254.504	0	-154.603	62.5402	-1893.88	-885859	648733	63397.7	338.624	469.334	0
396	7	-40.178	79.6771	-1179.26	14078.8	32079.9	-14517.4	327.203	598.061	0	-106.3	-15.4495	-721.69	-39139.8	41685.1	11894.3	357.76	254.233	0	-146.478	64.2276	-1900.95	-885664	651081	62413.8	338.804	467.528	0
396	8	-42.2033	81.2333	-1172.51	13701.3	31093.9	-14482.2	326.519	598.315	0	-98.0007	-15.5188	-733.313	-39596.7	43002.8	11509.5	358.642	253.997	0	-140.204	65.7145	-1905.82	-884633	652573	62085.7	338.879	465.83	0
396	9	-44.8886	82.9651	-1164.92	13272	29975.3	-14419.1	325.732	598.607	0	-90.7644	-16.0078	-743.789	-40009.1	44198.1	11120.3	359.423	253.791	0	-135.653	66.9573	-1908.71	-882882	653297	62323.3	338.86	464.238	0
397	0	-48.0671	84.8527	-1156.72	12801	28751.4	-14329.3	324.856	598.933	0	-84.5618	-16.9032	-753.212	-40380.4	45277.2	10732	360.112	253.611	0	-132.629	67.9496	-1909.93	-880560	653375	63020.8	338.76	462.75	0
397	1	-51.5585	86.8834	-1148.15	12299	27450.3	-14215.1	323.908	599.288	0	-79.3369	-18.1719	-761.711	-40715.4	46247.8	10347.4	360.716	253.453	0	-130.895	68.7115	-1909.86	-877834	652940	64063.8	338.588	461.358	0
397	2	-55.1865	89.0366	-1139.43	11777.6	26100.4	-14079.5	322.907	599.664	0	-75.0245	-19.7699	-769.415	-41018.8	47116.6	9967.48	361.237	253.312	0	-130.211	69.2667	-1908.85	-874854	652122	65336.6	338.357	460.057	0
397	3	-58.7911	91.2767	-1130.74	11248.3	24730.6	-13926.2	321.871	600.052	0	-71.5592	-21.6513	-776.422	-41294.3	47888.7	9591.85	361.679	253.185	0	-130.35	69.6254	-1907.16	-871739	651025	66727.6	338.077	458.84	0
397	4	-62.2324	93.5522	-1122.2	10721.3	23370.2	-13759.1	320.825	600.446	0	-68.8768	-23.7731	-782.804	-41543.4	48568.1	9220.07	362.044	253.07	0	-131.109	69.7792	-1905	-868573	649732	68131.9	337.763	457.702	0
397	5	-65.392	95.7978	-1113.89	10205.3	22048.3	-13581.7	319.794	600.838	0	-66.9156	-26.0951	-788.606	-41767.5	49159.1	8852.93	362.337	252.964	0	-132.308	69.7026	-1902.5	-865413	648308	69454.3	337.428	456.641	0
397	6	-68.1727	97.9371	-1105.88	9707.99	20789.7	-13397.4	318.799	601.221	0	-65.6166	-28.5826	-793.845	-41969	49666.4	8492.64	362.564	252.868	0	-133.789	69.3546	-1899.72	-862286	646795	70610.3	337.088	455.653	0
397	7	-70.4958	99.8915	-1098.17	9236.02	19612.7	-13210	317.859	601.59	0	-64.9184	-31.2048	-798.522	-42150.6	50095.9	8141.5	362.736	252.786	0	-135.414	68.6866	-1896.69	-859207	645217	71523.6	336.753	454.741	0
397	8	-72.2933	101.589	-1090.82	8794.25	18529.6	-13023.6	316.987	601.938	0	-64.7445	-33.9302	-802.639	-42315	50455.2	7800.75	362.862	252.72	0	-137.038	67.6586	-1893.46	-856199	643599	72122.5	336.433	453.904	0
397	9	-73.5021	102.975	-1083.88	8386.2	17549.6	-12841.5	316.192	602.263	0	-64.9928	-36.7197	-806.222	-42463.4	50754.8	7470.62	362.954	252.67	0	-138.495	66.2556	-1890.1	-853307	641982	72340.6	336.138	453.144	0
398	0	-74.0593	104.024	-1077.48	8015.22	16679.1	-12666.3	315.48	602.561	0	-65.5331	-39.5256	-809.329	-42595.4	51006.3	7150.19	363.023	252.631	0	-139.592	64.4982	-1886.81	-850611	640428	72116.2	335.873	452.461	0
398	1	-73.9078	104.731	-1071.76	7684.55	15922.5	-12499.3	314.856	602.83	0	-66.2145	-42.2987	-812.047	-42710.6	51221.6	6837.23	363.077	252.596	0	-140.122	62.432	-1883.81	-848214	639013	71394.1	335.643	451.856	0
398	2	-73.0102	105.102	-1066.87	7396.6	15283.2	-12341.2	314.325	603.067	0	-66.8842	-44.9965	-814.467	-42808.2	51410.4	6528.77	363.122	252.56	0	-139.894	60.1057	-1881.33	-846208	637809	70132.4	335.45	451.325	0
398	3	-71.3601	105.146	-1062.85	7153.03	14762.5	-12191.9	313.89	603.27	0	-67.4032	-47.5859	-816.651	-42886.6	51579.3	6222.25	363.16	252.515	0	-138.763	57.5602	-1879.5	-844640	636853	68308.7	335.297	450.866	0
398	4	-68.9814	104.872	-1059.71	6954.76	14359.6	-12052	313.551	603.437	0	-67.6538	-50.0419	-818.624	-42942.8	51730.3	5916.07	363.192	252.457	0	-136.635	54.8299	-1878.34	-843506	636149	65922.5	335.185	450.472	0
398	5	-65.9228	104.294	-1057.39	6801.47	14072.9	-11922.6	313.309	603.568	0	-67.5425	-52.3487	-820.37	-42973.7	51861.8	5609.71	363.218	252.383	0	-133.465	51.9453	-1877.76	-842762	635670	62992.2	335.113	450.14	0
398	6	-62.2523	103.434	-1055.8	6691.23	13899.9	-11805.1	313.165	603.662	0	-67.0017	-54.4978	-821.861	-42976.7	51970.1	5303.73	363.235	252.292	0	-129.254	48.9366	-1877.66	-842348	635373	59553.8	335.081	449.866	0
398	7	-58.0539	102.322	-1054.85	6621.06	13836.6	-11699.9	313.117	603.723	0	-65.9867	-56.4797	-823.081	-42950.4	52051.9	4999.7	363.24	252.182	0	-124.041	45.8427	-1877.93	-842202	635221	55662.8	335.086	449.646	0
398	8	-53.42	100.995	-1054.44	6587.92	13876.3	-11605.6	313.16	603.752	0	-64.47	-58.2759	-824.045	-42895.5	52106.6	4700.15	363.233	252.055	0	-117.89	42.7189	-1878.48	-842273	635186	51390.4	335.126	449.471	0
398	9	-48.435	99.5007	-1054.52	6588.75	14009.7	-11520.3	313.285	603.752	0	-62.4362	-59.8586	-824.81	-42815.4	52138.2	4408.06	363.212	251.909	0	-110.871	39.6421	-1879.33	-842543	635269	46813	335.198	449.333	0
399	0	-43.1616	97.9045	-1055.09	6620.35	14225.2	-11442.1	313.482	603.725	0	-59.8777	-61.1964	-825.474	-42716.2	52155.6	4126.15	363.183	251.747	0	-103.039	36.7081	-1880.56	-843034	635496	42000.6	335.298	449.225	0
399	1	-37.643	96.2776	-1056.18	6679.64	14508.9	-11369.1	313.737	603.676	0	-56.8005	-62.2613	-826.157	-42606.1	52169.9	3856.94	363.148	251.571	0	-94.4434	34.0163	-1882.34	-843796	635914	37015	335.423	449.137	0
399	2	-31.917	94.6838	-1057.81	6763.12	14844.8	-11299	314.034	603.607	0	-53.2338	-63.0359	-826.965	-42493.5	52191.2	3602.86	363.112	251.385	0	-85.1507	31.648	-1884.78	-844871	636557	31914.3	335.567	449.066	0
399	3	-26.0283	93.1674	-1059.95	6865.62	15217.3	-11229.2	314.357	603.523	0	-49.2311	-63.5206	-827.982	-42386.1	52227.5	3365.91	363.078	251.192	0	-75.2594	29.6468	-1887.93	-846265	637438	26754.2	335.724	449.003	0
399	4	-20.031	91.7503	-1062.51	6980.1	15610.7	-11157	314.692	603.431	0	-44.8649	-63.7374	-829.261	-42289.9	52284	3147.52	363.049	250.997	0	-64.8959	28.0129	-1891.77	-847948	638540	21586.3	335.89	448.941	0
399	5	-13.9892	90.4328	-1065.35	7098.07	16010	-11080.3	315.028	603.337	0	-40.2215	-63.7294	-830.821	-42209.1	52362.1	2948.56	363.025	250.804	0	-54.2107	26.7034	-1896.17	-849857	639825	16457	336.058	448.872	0
399	6	-7.9791	89.1976	-1068.32	7210.51	16401.6	-10997.5	315.353	603.251	0	-35.393	-63.552	-832.647	-42146.4	52458.1	2768.33	363.002	250.617	0	-43.3721	25.6456	-1900.96	-851906	641230	11410.3	336.224	448.793	0
399	7	-2.08677	88.0215	-1071.24	7309.12	16769.9	-10906.7	315.655	603.177	0	-30.464	-63.259	-834.705	-42102.4	52564.9	2604.17	362.974	250.44	0	-32.5508	24.7625	-1905.95	-854005	642682	6491.98	336.378	448.697	0
399	8	3.60109	86.8905	-1074	7387.45	17097.5	-10805.4	315.919	603.122	0	-25.5003	-62.8908	-836.962	-42075.9	52675.1	2452.2	362.936	250.272	0	-21.8992	23.9997	-1910.96	-856070	644113	1750.14	336.512	448.581	0
399	9	9.00932	85.8089	-1076.5	7441.33	17367.5	-10692.1	316.133	603.087	0	-20.5457	-62.474	-839.392	-42064.4	52783.3	2308.68	362.883	250.113	0	-11.5364	23.3348	-1915.89	-858047	645472	-2769.48	336.615	448.442	0
400	0	14.0817	84.8012	-1078.71	7468.77	17566.7	-10567	316.285	603.076	0	-15.6263	-62.0249	-841.99	-42067.2	52886.2	2171.23	362.811	249.962	0	-1.54459	22.7763	-1920.7	-859919	646738	-7027.42	336.681	448.279	0
400	1	18.7763	83.9049	-1080.66	7469.04	17685.2	-10431.5	316.365	603.089	0	-10.7599	-61.5539	-844.765	-42084.2	52979.8	2039.21	362.715	249.818	0	8.01641	22.351	-1925.42	-861698	647908	-10988.5	336.701	448.094	0
400	2	23.0532	83.1559	-1082.35	7441.21	17714.5	-10287.9	316.367	603.125	0	-5.96674	-61.0724	-847.704	-42115.3	53057.3	1912.65	362.59	249.682	0	17.0864	22.0835	-1930.05	-863387	648967	-14619.3	336.668	447.888	0
400	3	26.8667	82.5777	-1083.74	7383.65	17646.5	-10139.1	316.283	603.187	0	-1.27542	-60.5986	-850.761	-42158.9	53110.7	1791.25	362.427	249.554	0	25.5913	21.9791	-1934.5	-864956	649880	-17887.8	336.576	447.666	0
400	4	30.17	82.1808	-1084.77	7295.12	17474.1	-9987.96	316.109	603.275	0	3.27424	-60.1563	-853.856	-42211.6	53133.9	1674.11	362.228	249.436	0	33.4443	22.0245	-1938.63	-866340	650591	-20765.1	336.422	447.429	0
400	5	32.9226	81.9669	-1085.33	7175.73	17192.1	-9836.63	315.84	603.388	0	7.63118	-59.7729	-856.89	-42269	53123.5	1560.21	361.996	249.328	0	40.5537	22.194	-1942.22	-867458	651035	-23227.2	336.204	447.18	0
400	6	35.0961	81.9319	-1085.33	7026.69	16797.4	-9686.06	315.477	603.526	0	11.7385	-59.4771	-859.753	-42326.6	53075.7	1448.93	361.734	249.231	0	46.8346	22.4548	-1945.08	-868223	651150	-25257	335.923	446.923	0
400	7	36.682	82.0681	-1084.7	6848.65	16289.7	-9535.92	315.018	603.686	0	15.5452	-59.2924	-862.355	-42381.2	52987.1	1340.19	361.445	249.146	0	52.2272	22.7756	-1947.06	-868579	650887	-26848.1	335.58	446.66	0
400	8	37.6991	82.367	-1083.45	6640.86	15673.1	-9384.99	314.466	603.871	0	19.0153	-59.2308	-864.65	-42431.4	52857.5	1234.06	361.132	249.074	0	56.7144	23.1362	-1948.1	-868515	650238	-28009.6	335.178	446.397	0
400	9	38.1979	82.8212	-1081.62	6402.55	14955	-9232.32	313.826	604.081	0	22.1277	-59.2918	-866.647	-42477.3	52689.2	1130.53	360.797	249.013	0	60.3256	23.5294	-1948.27	-868066	649230	-28769.2	334.72	446.137	0
401	0	38.2567	83.4242	-1079.32	6134.76	14144.5	-9078.11	313.105	604.316	0	24.8697	-59.4683	-868.409	-42519.8	52485	1029.94	360.438	248.963	0	63.1264	23.9559	-1947.73	-867304	647919	-29171.9	334.209	445.879	0
401	1	37.9692	84.1687	-1076.65	5840.51	13251.3	-8923.39	312.308	604.575	0	27.2311	-59.756	-870.021	-42560.7	52245	933.184	360.05	248.919	0	65.2004	24.4127	-1946.67	-866311	646369	-29273.8	333.645	445.623	0
401	2	37.4275	85.0406	-1073.69	5523.66	12285.9	-8769.47	311.443	604.855	0	29.1983	-60.1572	-871.539	-42600.9	51966	840.963	359.626	248.88	0	66.6259	24.8834	-1945.23	-865143	644623	-29134	333.031	445.365	0
401	3	36.7087	86.0158	-1070.48	5187.67	11258.9	-8617.84	310.518	605.154	0	30.7544	-60.6785	-872.946	-42637.9	51641.7	753.724	359.158	248.844	0	67.4631	25.3373	-1943.43	-863819	642691	-28806.1	332.366	445.107	0
401	4	35.8706	87.0598	-1067.06	4835.3	10180.4	-8470.06	309.541	605.469	0	31.8868	-61.3273	-874.165	-42666	51263.7	672.836	358.643	248.808	0	67.7574	25.7325	-1941.22	-862333	640558	-28335.9	331.652	444.858	0
401	5	34.9539	88.1281	-1063.42	4469.04	9060.77	-8327.64	308.52	605.798	0	32.5914	-62.1142	-875.083	-42678.4	50822.8	600.833	358.078	248.771	0	67.5453	26.0138	-1938.5	-860663	638192	-27762.8	330.892	444.628	0
401	6	33.9855	89.1693	-1059.55	4091.25	7910.08	-8191.51	307.466	606.139	0	32.8708	-63.0517	-875.578	-42669.2	50311.1	540.37	357.46	248.733	0	66.8563	26.1176	-1935.13	-858764	635550	-27121.2	330.087	444.425	0
401	7	32.9844	90.1331	-1055.4	3703.97	6737.17	-8061.65	306.384	606.49	0	32.7365	-64.1488	-875.54	-42634.7	49723.3	493.704	356.792	248.695	0	65.7209	25.9843	-1930.94	-856585	632587	-26440.4	329.24	444.256	0
401	8	31.9659	90.98	-1050.95	3308.8	5549.09	-7937.69	305.28	606.852	0	32.2144	-65.4045	-874.9	-42573.5	49057.1	462.998	356.072	248.661	0	64.1803	25.5756	-1925.84	-854094	629279	-25744.1	328.354	444.128	0
401	9	30.9461	91.6911	-1046.22	2907.57	4351.18	-7819.88	304.159	607.221	0	31.3457	-66.8005	-873.643	-42486.1	48313.7	450.591	355.301	248.631	0	62.2918	24.8906	-1919.86	-851304	625632	-25048.4	327.432	444.043	0
402	0	29.9463	92.2712	-1041.3	2503.1	3146.75	-7709.28	303.022	607.596	0	30.1818	-68.3	-871.816	-42374.2	47497.9	458.819	354.482	248.605	0	60.1281	23.9712	-1913.11	-848275	621693	-24362.7	326.472	444.002	0
402	1	28.9939	92.743	-1036.31	2099.27	1938.03	-7607.43	301.87	607.974	0	28.7777	-69.8565	-869.52	-42241.9	46618.3	489.599	353.614	248.581	0	57.7715	22.8865	-1905.83	-845100	617534	-23693.7	325.478	444.004	0
402	2	28.1133	93.1309	-1031.38	1700.54	727.647	-7516.08	300.706	608.351	0	27.1812	-71.428	-866.87	-42095.5	45685.5	543.927	352.702	248.56	0	55.2946	21.7028	-1898.25	-841866	613233	-23046.7	324.451	444.046	0
402	3	27.3173	93.4511	-1026.55	1311.48	-481.93	-7436.77	299.531	608.722	0	25.4268	-72.9837	-863.967	-41942	44709.9	621.196	351.75	248.546	0	52.7441	20.4674	-1890.52	-838638	608852	-22424.3	323.395	444.122	0
402	4	26.6031	93.7109	-1021.87	936.085	-1689.64	-7370.52	298.347	609.084	0	23.5368	-74.4986	-860.89	-41788.4	43701.5	719.014	350.763	248.541	0	50.1398	19.2123	-1882.76	-835452	604435	-21823	322.314	444.226	0
402	5	25.9534	93.9102	-1017.35	576.587	-2895.88	-7317.82	297.154	609.433	0	21.5246	-75.9497	-857.689	-41639.4	42669.3	834.216	349.749	248.548	0	47.478	17.9605	-1875.04	-832321	600006	-21231.9	321.212	444.356	0
402	6	25.3401	94.0425	-1012.95	232.98	-4101.72	-7278.98	295.951	609.77	0	19.3958	-77.3186	-854.38	-41497.7	41622.6	963.71	348.717	248.57	0	44.7359	16.7239	-1867.33	-829237	595573	-20634.8	320.093	444.506	0
402	7	24.7302	94.0991	-1008.64	-96.1089	-5306.61	-7254.09	294.739	610.095	0	17.1498	-78.5977	-850.967	-41364.2	40571.3	1103.91	347.677	248.608	0	41.8799	15.5015	-1859.6	-826178	591135	-20015.1	318.964	444.676	0
402	8	24.092	94.0767	-1004.38	-412.653	-6505.96	-7242.44	293.522	610.411	0	14.7856	-79.7912	-847.457	-41239.2	39525.6	1250.54	346.64	248.662	0	38.8776	14.2855	-1851.83	-823128	586704	-19359.5	317.831	444.863	0
402	9	23.4034	93.9846	-1000.19	-718.791	-7692.86	-7242.44	292.309	610.719	0	12.3133	-80.9059	-843.886	-41122.9	38494.7	1399.99	345.616	248.73	0	35.7167	13.0786	-1844.07	-820105	582309	-18657.6	316.703	445.065	0
403	0	22.6577	93.85	-996.137	-1015.73	-8861.98	-7251.53	291.104	611.02	0	9.76362	-81.9401	-840.349	-41017	37485.4	1549.87	344.607	248.81	0	32.4213	11.9099	-1836.49	-817174	578013	-17902.6	315.586	445.278	0
403	1	21.8633	93.7134	-992.336	-1302.99	-10011.5	-7265.67	289.911	611.313	0	7.18333	-82.8824	-836.975	-40923.9	36503.7	1697.88	343.614	248.895	0	29.0466	10.8311	-1829.31	-814427	573891	-17091.7	314.482	445.494	0
403	2	21.0341	93.6144	-988.867	-1579.56	-11142.4	-7279.42	288.732	611.597	0	4.61771	-83.7227	-833.889	-40846.2	35553.8	1841.41	342.636	248.983	0	25.6518	9.8917	-1822.76	-811938	570007	-16224.8	313.393	445.706	0
403	3	20.1793	93.5785	-985.756	-1845.66	-12256.6	-7287.48	287.566	611.872	0	2.09858	-84.4632	-831.165	-40786	34637.4	1978.51	341.673	249.071	0	22.2779	9.11522	-1816.92	-809738	566388	-15303.5	312.318	445.906	0
403	4	19.3011	93.6139	-982.975	-2102.87	-13353.8	-7286.13	286.415	612.139	0	-0.35644	-85.1193	-828.812	-40743.9	33753.8	2108.27	340.725	249.159	0	18.9447	8.49458	-1811.79	-807816	563027	-14331.9	311.26	446.092	0
403	5	18.3982	93.7143	-980.464	-2352.57	-14431.9	-7273.5	285.281	612.4	0	-2.74035	-85.7131	-826.777	-40718.3	32900.5	2229.89	339.794	249.249	0	15.6579	8.00121	-1807.24	-806125	559889	-13318.1	310.219	446.265	0
403	6	17.4702	93.8642	-978.138	-2595.34	-15488	-7249.1	284.166	612.653	0	-5.05277	-86.2682	-824.963	-40705.7	32073	2342.51	338.878	249.342	0	12.4175	7.59602	-1803.1	-804594	556920	-12274.1	309.198	446.43	0
403	7	16.524	94.0463	-975.912	-2831.47	-16520.1	-7213.72	283.072	612.901	0	-7.29694	-86.8071	-823.26	-40701.9	31266.1	2446.96	337.978	249.44	0	9.2271	7.23917	-1799.17	-803144	554055	-11215.3	308.196	446.59	0
403	8	15.5785	94.2459	-973.736	-3061.35	-17527.7	-7169.3	282	613.144	0	-9.47348	-87.3458	-821.58	-40702.9	30475.3	2546.84	337.094	249.542	0	6.10498	6.90005	-1795.32	-801728	551250	-10160.6	307.212	446.751	0
403	9	14.6655	94.4584	-971.64	-3284.99	-18509.5	-7118.41	280.95	613.381	0	-11.5691	-87.8884	-819.889	-40705.7	29698	2646.51	336.222	249.648	0	3.09647	6.56996	-1791.53	-800353	548498	-9133.08	306.245	446.919	0
404	0	13.8262	94.6958	-969.721	-3501.51	-19463.1	-7064.15	279.929	613.611	0	-13.5532	-88.425	-818.208	-40708.7	28933.8	2749.16	335.362	249.753	0	0.273026	6.27079	-1787.93	-799081	545837	-8157.11	305.297	447.099	0
404	1	13.0961	94.9835	-968.109	-3709.14	-20385.1	-7010.47	278.943	613.831	0	-15.3908	-88.9386	-816.579	-40710.5	28182.9	2857.11	334.513	249.855	0	-2.29466	6.04488	-1784.69	-797992	543314	-7250.38	304.369	447.295	0
404	2	12.4869	95.3446	-966.897	-3905.77	-21272.3	-6961.47	277.999	614.04	0	-17.0594	-89.4182	-815.018	-40710	27443.5	2971.84	333.672	249.95	0	-4.57249	5.92645	-1781.91	-797142	540965	-6416.82	303.463	447.511	0
404	3	11.9783	95.789	-966.117	-4090.4	-22124.2	-6920.1	277.1	614.234	0	-18.5583	-89.8666	-813.507	-40705.6	26712.2	3092.92	332.836	250.037	0	-6.58001	5.92238	-1779.62	-796544	538791	-5645.59	302.578	447.751	0
404	4	11.525	96.3116	-965.752	-4264.06	-22942.8	-6887.87	276.244	614.415	0	-19.9056	-90.2933	-812.003	-40696	25985.7	3217.37	332.002	250.118	0	-8.38062	6.01833	-1777.75	-796181	536772	-4914.13	301.712	448.02	0
404	5	11.0666	96.896	-965.745	-4428.89	-23730.8	-6865.11	275.427	614.586	0	-21.1269	-90.706	-810.442	-40679.1	25262.3	3340.32	331.171	250.194	0	-10.0603	6.19007	-1776.19	-796004	534871	-4193.01	300.862	448.32	0
404	6	10.5366	97.5172	-966.007	-4586.27	-24489.1	-6850.95	274.649	614.748	0	-22.2489	-91.1125	-808.748	-40652.2	24541.5	3456.84	330.345	250.266	0	-11.7124	6.40476	-1774.76	-795945	533041	-3450.2	300.03	448.655	0
404	7	9.87345	98.1474	-966.43	-4735.79	-25218.2	-6843.71	273.906	614.9	0	-23.3021	-91.525	-806.853	-40613.1	23824.2	3564.52	329.527	250.335	0	-13.4286	6.6224	-1773.28	-795924	531236	-2654.87	299.214	449.021	0
404	8	9.03471	98.7665	-966.93	-4875.28	-25919.5	-6841.87	273.194	615.042	0	-24.3203	-91.9613	-804.719	-40561.4	23113.2	3664.53	328.722	250.404	0	-15.2856	6.80516	-1771.65	-795882	529422	-1782.91	298.416	449.416	0
404	9	8.00651	99.3688	-967.482	-5001.84	-26595.4	-6845.03	272.511	615.17	0	-25.3322	-92.4413	-802.367	-40499.2	22411.7	3759.75	327.932	250.475	0	-17.3257	6.92747	-1769.85	-795806	527603	-824.57	297.636	449.834	0
405	0	6.80637	99.9631	-968.13	-5113.23	-27248.9	-6853.96	271.854	615.282	0	-26.351	-92.9828	-799.873	-40431.4	21721.3	3852.92	327.156	250.547	0	-19.5446	6.98035	-1768	-795744	525812	211.382	296.874	450.27	0
405	1	5.47678	100.568	-968.959	-5208.66	-27882.8	-6869.67	271.224	615.375	0	-27.3727	-93.5992	-797.341	-40363.6	21042.8	3945.97	326.391	250.623	0	-21.8959	6.96911	-1766.3	-795771	524101	1300.74	296.128	450.719	0
405	2	4.07093	101.203	-970.035	-5288.9	-28498.6	-6892.85	270.621	615.452	0	-28.3804	-94.2976	-794.864	-40299.3	20378.3	4039.74	325.638	250.7	0	-24.3095	6.90541	-1764.9	-795951	522516	2411.33	295.399	451.177	0
405	3	2.63991	101.875	-971.372	-5355.56	-29095.3	-6924.14	270.047	615.513	0	-29.3532	-95.0772	-792.498	-40239.8	19730.4	4134.11	324.897	250.776	0	-26.7133	6.79772	-1763.87	-796306	521078	3509.59	294.691	451.639	0
405	4	1.22651	102.576	-972.94	-5410.06	-29669.5	-6963.97	269.505	615.561	0	-30.2749	-95.9321	-790.252	-40184.6	19098.2	4228.86	324.167	250.85	0	-29.0484	6.6437	-1763.19	-796820	519781	4564.8	294.004	452.1	0
405	5	-0.13739	103.283	-974.691	-5453.45	-30217.8	-7012.01	268.998	615.595	0	-31.1407	-96.8562	-788.097	-40132.6	18475.8	4323.9	323.444	250.923	0	-31.2781	6.42679	-1762.79	-797458	518596	5551.89	293.339	452.56	0
405	6	-1.42957	103.966	-976.559	-5486.49	-30738.7	-7067.07	268.523	615.618	0	-31.9599	-97.8462	-785.972	-40081.9	17855.1	4418.64	322.717	250.997	0	-33.3895	6.11937	-1762.53	-798170	517479	6451.41	292.69	453.021	0
405	7	-2.63182	104.591	-978.488	-5509.36	-31233	-7127.79	268.08	615.63	0	-32.7506	-98.8983	-783.818	-40029.7	17230.8	4511.51	321.983	251.07	0	-35.3824	5.69276	-1762.31	-798907	516388	7247.08	292.055	453.486	0
405	8	-3.72335	105.133	-980.449	-5521.73	-31701.7	-7192.97	267.666	615.632	0	-33.5325	-100.007	-781.611	-39974.4	16603.7	4600.41	321.243	251.144	0	-37.2558	5.12615	-1762.06	-799646	515308	7923.02	291.432	453.953	0
405	9	-4.67568	105.577	-982.454	-5523.26	-32143.6	-7261.44	267.282	615.622	0	-34.3197	-101.165	-779.384	-39916.1	15978.9	4684.03	320.502	251.215	0	-38.9954	4.41199	-1761.84	-800402	514259	8462.3	290.825	454.419	0
406	0	-5.4504	105.928	-984.55	-5513.45	-32557	-7331.72	266.932	615.6	0	-35.1151	-102.365	-777.209	-39856.3	15364	4762.54	319.768	251.281	0	-40.5655	3.56241	-1761.76	-801216	513282	8847.32	290.241	454.879	0
406	1	-6.00523	106.202	-986.79	-5491.74	-32941.6	-7401.85	266.617	615.565	0	-35.9124	-103.597	-775.178	-39797.3	14766.8	4836.68	319.05	251.34	0	-41.9176	2.60598	-1761.97	-802141	512428	9062.3	289.685	455.324	0
406	2	-6.30874	106.421	-989.198	-5458.21	-33299	-7469.53	266.337	615.518	0	-36.7074	-104.853	-773.363	-39741.9	14192.5	4906.94	318.352	251.388	0	-43.0161	1.56868	-1762.56	-803208	511726	9097.81	289.16	455.748	0
406	3	-6.35257	106.599	-991.751	-5414.49	-33632.3	-7532.53	266.088	615.46	0	-37.5073	-106.14	-771.789	-39692	13642.1	4974.08	317.676	251.429	0	-43.8598	0.458618	-1763.54	-804410	511177	8955.67	288.665	456.146	0
406	4	-6.15299	106.738	-994.392	-5364.05	-33945.8	-7589.61	265.863	615.394	0	-38.3323	-107.474	-770.431	-39647.2	13113.1	5039.79	317.021	251.461	0	-44.4853	-0.736282	-1764.82	-805712	510749	8649.07	288.196	456.52	0
406	5	-5.74627	106.831	-997.035	-5311.09	-34242.9	-7640.75	265.655	615.327	0	-39.2108	-108.877	-769.215	-39605.6	12600.3	5106.42	316.381	251.488	0	-44.9571	-2.04549	-1766.25	-807049	510390	8199.4	287.747	456.872	0
406	6	-5.18263	106.866	-999.572	-5258.98	-34526.8	-7686.19	265.458	615.261	0	-40.1741	-110.372	-768.042	-39565.6	12097.4	5176.18	315.751	251.515	0	-45.3567	-3.50564	-1767.61	-808340	510032	7634.53	287.311	457.211	0
406	7	-4.51761	106.833	-1001.9	-5209.69	-34801.1	-7725.89	265.265	615.2	0	-41.2509	-111.972	-766.824	-39526.1	11599.2	5250.36	315.126	251.545	0	-45.7685	-5.13914	-1768.72	-809504	509611	6988.65	286.882	457.538	0
406	8	-3.80084	106.737	-1003.94	-5163.86	-35070.1	-7759.76	265.068	615.144	0	-42.4599	-113.671	-765.524	-39487.2	11103.6	5328.73	314.505	251.582	0	-46.2607	-6.93418	-1769.47	-810493	509094	6299.2	286.456	457.856	0
406	9	-3.06685	106.6	-1005.71	-5120.87	-35337.4	-7787.75	264.863	615.092	0	-43.7989	-115.44	-764.159	-39448.7	10611.8	5409.82	313.887	251.624	0	-46.8657	-8.83971	-1769.87	-811310	508485	5600.71	286.03	458.161	0
407	0	-2.33204	106.462	-1007.31	-5079.45	-35604	-7810.12	264.654	615.043	0	-45.2394	-117.237	-762.79	-39411.9	10126.6	5491.95	313.276	251.668	0	-47.5714	-10.7744	-1770.09	-812023	507835	4919.93	285.607	458.453	0
407	1	-1.60177	106.371	-1008.87	-5038.24	-35868.2	-7827.53	264.447	614.994	0	-46.7324	-119.017	-761.497	-39378.8	9650.94	5573.95	312.674	251.712	0	-48.3342	-12.6461	-1770.37	-812736	507214	4276.16	285.191	458.734	0
407	2	-0.88432	106.367	-1010.55	-4996.09	-36128.7	-7840.92	264.248	614.944	0	-48.2232	-120.742	-760.354	-39351.2	9186.44	5655.26	312.082	251.754	0	-49.1075	-14.3748	-1770.9	-813543	506686	3685.97	284.786	459.005	0
407	3	-0.199751	106.482	-1012.4	-4952.6	-36387.1	-7851.29	264.058	614.892	0	-49.6641	-122.387	-759.405	-39329.6	8732.69	5735.48	311.499	251.79	0	-49.8639	-15.9051	-1771.8	-814489	506280	3167.33	284.392	459.264	0
407	4	0.422267	106.731	-1014.39	-4907.98	-36647.5	-7859.96	263.872	614.838	0	-51.0207	-123.939	-758.658	-39313.9	8287.21	5814.22	310.924	251.82	0	-50.5985	-17.2083	-1773.05	-815560	505984	2738.34	284.005	459.509	0
407	5	0.948385	107.114	-1016.47	-4862.46	-36913.2	-7868.61	263.685	614.784	0	-52.2748	-125.4	-758.089	-39303.6	7845.24	5891.5	310.349	251.846	0	-51.3264	-18.2862	-1774.55	-816706	505762	2413.46	283.62	459.737	0
407	6	1.34699	107.617	-1018.52	-4816.24	-37184.3	-7879	263.492	614.729	0	-53.4227	-126.783	-757.652	-39297.3	7400.7	5968.15	309.768	251.867	0	-52.0758	-19.1665	-1776.17	-817863	505569	2202.08	283.232	459.945	0
407	7	1.59458	108.216	-1020.49	-4769.85	-37458	-7892.68	263.294	614.674	0	-54.4693	-128.102	-757.287	-39293	6950.75	6045.62	309.178	251.887	0	-52.8747	-19.8855	-1777.78	-818973	505364	2108.46	282.84	460.136	0
407	8	1.68061	108.894	-1022.32	-4723.9	-37731.7	-7910.33	263.092	614.621	0	-55.42	-129.363	-756.948	-39288.4	6499.44	6124.66	308.586	251.904	0	-53.7394	-20.4688	-1779.27	-820002	505129	2132.51	282.447	460.312	0
407	9	1.60995	109.642	-1024.05	-4678.8	-38005.6	-7931.2	262.887	614.569	0	-56.2783	-130.563	-756.612	-39281.9	6054.63	6204.35	308.002	251.918	0	-54.6683	-20.9211	-1780.66	-820956	504871	2270.4	282.057	460.477	0
408	0	1.40449	110.462	-1025.74	-4635.06	-38282.4	-7953.33	262.678	614.519	0	-57.0447	-131.687	-756.296	-39273.9	5622.4	6283.06	307.434	251.929	0	-55.6402	-21.2251	-1782.04	-821889	504622	2514.4	281.673	460.636	0
408	1	1.09774	111.366	-1027.52	-4593.13	-38565.3	-7974.55	262.467	614.47	0	-57.7208	-132.72	-756.033	-39266	5204.94	6360.03	306.885	251.937	0	-56.6231	-21.3543	-1783.55	-822877	504423	2853.74	281.296	460.795	0
408	2	0.72082	112.358	-1029.46	-4553	-38856	-7992.97	262.256	614.423	0	-58.316	-133.656	-755.838	-39259.5	4800.94	6435.96	306.352	251.942	0	-57.5952	-21.2978	-1785.3	-823972	504298	3277.16	280.925	460.96	0
408	3	0.292351	113.424	-1031.56	-4514.56	-39153	-8006.99	262.045	614.376	0	-58.8492	-134.501	-755.688	-39255	4406.15	6512.15	305.831	251.946	0	-58.5568	-21.0769	-1787.25	-825170	504238	3773.6	280.558	461.133	0
408	4	-0.180004	114.535	-1033.75	-4477.69	-39452.3	-8015.54	261.836	614.331	0	-59.3457	-135.273	-755.537	-39252.3	4014.18	6589.59	305.313	251.953	0	-59.5257	-20.738	-1789.29	-826423	504207	4331.59	280.194	461.315	0
408	5	-0.692657	115.654	-1035.94	-4441.81	-39748.2	-8018.5	261.631	614.288	0	-59.8337	-135.988	-755.327	-39250.7	3617.34	6668.51	304.789	251.965	0	-60.5263	-20.3348	-1791.27	-827659	504156	4938.83	279.829	461.507	0
408	6	-1.24108	116.744	-1038.02	-4406.51	-40036.3	-8016.56	261.43	614.245	0	-60.3396	-136.663	-755.011	-39249.7	3208.14	6748.56	304.249	251.986	0	-61.5806	-19.9189	-1793.03	-828806	504036	5581.3	279.46	461.704	0
408	7	-1.81744	117.778	-1039.91	-4372.23	-40315	-8011	261.232	614.205	0	-60.8801	-137.312	-754.556	-39248.8	2782.53	6829.42	303.688	252.016	0	-62.6975	-19.5346	-1794.46	-829812	503815	6242.7	279.084	461.907	0
408	8	-2.4104	118.741	-1041.58	-4339.21	-40585.6	-8003.55	261.035	614.166	0	-61.4556	-137.948	-753.965	-39247.2	2342.48	6910.99	303.107	252.054	0	-63.866	-19.2071	-1795.55	-830668	503487	6906.8	278.701	462.112	0
408	9	-3.00499	119.634	-1043.09	-4306.42	-40850.4	-7996.09	260.837	614.129	0	-62.0523	-138.567	-753.281	-39244.4	1894.65	6993.38	302.515	252.098	0	-65.0573	-18.9322	-1796.38	-831404	503080	7561.11	278.314	462.317	0
409	0	-3.58079	120.474	-1044.52	-4272.13	-41112.7	-7990.02	260.639	614.09	0	-62.6499	-139.154	-752.584	-39242	1447.42	7076.95	301.923	252.143	0	-66.2307	-18.6803	-1797.1	-832082	502644	8197.1	277.928	462.515	0
409	1	-4.11356	121.281	-1045.93	-4234.85	-41376.3	-7985.85	260.441	614.049	0	-63.2283	-139.692	-751.968	-39243.3	1008.3	7162.04	301.341	252.187	0	-67.3419	-18.4111	-1797.9	-832774	502234	8807.8	277.547	462.701	0
409	2	-4.58412	122.074	-1047.39	-4193.53	-41644.8	-7983.42	260.239	614.004	0	-63.7698	-140.167	-751.502	-39252.5	582.186	7248.15	300.775	252.232	0	-68.354	-18.0928	-1798.89	-833521	501885	9387.17	277.173	462.87	0
409	3	-4.98674	122.863	-1048.87	-4147.61	-41920.2	-7982.38	260.033	613.954	0	-64.2615	-140.576	-751.214	-39272.4	172.198	7333.66	300.229	252.279	0	-69.2482	-17.7135	-1800.08	-834324	501601	9931.44	276.808	463.019	0
409	4	-5.33172	123.645	-1050.34	-4097.72	-42201.9	-7982.41	259.821	613.901	0	-64.6992	-140.929	-751.082	-39302.6	-219.084	7416.55	299.708	252.328	0	-70.0309	-17.2841	-1801.42	-835156	501368	10441.1	276.451	463.148	0
409	5	-5.64407	124.405	-1051.74	-4045.76	-42486.6	-7983.44	259.604	613.847	0	-65.0912	-141.244	-751.044	-39340.3	-591.244	7495.36	299.213	252.381	0	-70.7353	-16.839	-1802.78	-835964	501153	10921.4	276.105	463.259	0
409	6	-5.95794	125.113	-1052.98	-3993.7	-42768.5	-7985.91	259.384	613.793	0	-65.4568	-141.546	-751.011	-39381.9	-948.121	7569.89	298.738	252.439	0	-71.4147	-16.4326	-1803.99	-836686	500909	11379.9	275.767	463.359	0
409	7	-6.30715	125.742	-1053.99	-3942.53	-43041.2	-7990.78	259.164	613.741	0	-65.8187	-141.863	-750.9	-39424.6	-1296.62	7641.38	298.273	252.503	0	-72.1259	-16.1207	-1804.9	-837258	500593	11825.5	275.435	463.453	0
409	8	-6.71711	126.275	-1054.73	-3892.23	-43300.9	-7998.81	258.946	613.69	0	-66.1958	-142.213	-750.673	-39466.9	-1642.68	7711.81	297.812	252.575	0	-72.9129	-15.9378	-1805.4	-837644	500177	12268.2	275.106	463.541	0
409	9	-7.19942	126.712	-1055.2	-3842.22	-43547.9	-8009.82	258.73	613.641	0	-66.5988	-142.596	-750.344	-39508.8	-1987.64	7783.39	297.351	252.654	0	-73.7982	-15.8835	-1805.55	-837855	499670	12719.9	274.78	463.623	0
410	0	-7.74801	127.076	-1055.48	-3791.21	-43785.2	-8022.58	258.516	613.592	0	-67.0285	-142.997	-749.976	-39552	-2328.37	7858.4	296.895	252.738	0	-74.7766	-15.9212	-1805.45	-837943	499112	13191.5	274.459	463.695	0
410	1	-8.34092	127.397	-1055.66	-3737.28	-44015.8	-8035.43	258.305	613.54	0	-67.4758	-143.389	-749.647	-39599.3	-2661.95	7938.54	296.449	252.824	0	-75.8167	-15.9926	-1805.31	-837987	498554	13688.5	274.144	463.754	0
410	2	-8.9511	127.699	-1055.84	-3678.88	-44241.2	-8047.14	258.099	613.484	0	-67.9307	-143.744	-749.414	-39653.9	-2989.54	8024.41	296.011	252.913	0	-76.8818	-16.0452	-1805.26	-838051	498037	14210	273.837	463.801	0
410	3	-9.55773	127.994	-1056.07	-3615.66	-44460.2	-8057.96	257.901	613.424	0	-68.3926	-144.047	-749.281	-39716.6	-3314.52	8116.12	295.576	253.006	0	-77.9503	-16.0528	-1805.35	-838164	497574	14751.1	273.537	463.839	0
410	4	-10.1512	128.281	-1056.36	-3548.16	-44670.8	-8069.22	257.712	613.359	0	-68.8696	-144.296	-749.208	-39785.5	-3639.29	8213.89	295.142	253.103	0	-79.0208	-16.0154	-1805.57	-838322	497152	15306.2	273.244	463.873	0
410	5	-10.7347	128.552	-1056.66	-3477.12	-44873.4	-8082.14	257.533	613.291	0	-69.3736	-144.503	-749.131	-39856.8	-3965.71	8317.42	294.706	253.204	0	-80.1083	-15.9515	-1805.79	-838488	496743	15872.7	272.954	463.909	0
410	6	-11.3229	128.793	-1056.91	-3403.07	-45071.2	-8097.32	257.356	613.22	0	-69.9166	-144.684	-748.982	-39927.6	-4295.81	8425.39	294.264	253.309	0	-81.2395	-15.891	-1805.89	-838603	496299	16451	272.663	463.949	0
410	7	-11.9352	128.988	-1057.02	-3326.51	-45268	-8115.19	257.174	613.147	0	-70.5083	-144.856	-748.699	-39995.2	-4631.3	8535.89	293.814	253.42	0	-82.4435	-15.8681	-1805.71	-838603	495772	17042.4	272.366	463.994	0
410	8	-12.5886	129.121	-1056.92	-3248.28	-45465.5	-8136.28	256.983	613.073	0	-71.1498	-145.029	-748.239	-40057.5	-4972.57	8646.87	293.354	253.536	0	-83.7385	-15.9082	-1805.16	-838436	495128	17647.2	272.059	464.045	0
410	9	-13.2895	129.186	-1056.59	-3169.2	-45662.7	-8161.1	256.783	613	0	-71.8294	-145.2	-747.604	-40113.6	-5318.25	8756.31	292.886	253.656	0	-85.1188	-16.014	-1804.19	-838092	494363	18263.5	271.743	464.098	0
411	0	-14.0278	129.192	-1056.09	-3089.05	-45858.3	-8189.8	256.577	612.925	0	-72.523	-145.356	-746.844	-40164.3	-5665.71	8862.75	292.414	253.779	0	-86.5509	-16.1642	-1802.93	-837613	493511	18885.3	271.422	464.153	0
411	1	-14.7825	129.156	-1055.51	-3006.68	-46052	-8222.1	256.37	612.849	0	-73.203	-145.482	-746.034	-40211.5	-6011.98	8965.84	291.941	253.9	0	-87.9855	-16.3253	-1801.54	-837069	492622	19504.1	271.1	464.205	0
411	2	-15.5342	129.094	-1054.92	-2921.02	-46243.8	-8257.41	256.164	612.769	0	-73.8509	-145.565	-745.234	-40257.3	-6354.21	9066.16	291.474	254.02	0	-89.385	-16.4708	-1800.15	-836515	491738	20113.5	270.781	464.252	0
411	3	-16.275	129.011	-1054.32	-2831.71	-46434.4	-8295.01	255.958	612.686	0	-74.4646	-145.602	-744.472	-40303	-6689.5	9164.62	291.014	254.136	0	-90.7396	-16.591	-1798.8	-835963	490870	20712.9	270.467	464.292	0
411	4	-17.0088	128.9	-1053.7	-2739.35	-46623.9	-8334.51	255.752	612.6	0	-75.0561	-145.598	-743.741	-40349.9	-7015.27	9262.66	290.568	254.253	0	-92.0648	-16.6985	-1797.44	-835394	490011	21305.2	270.158	464.323	0
411	5	-17.7484	128.745	-1052.97	-2645.85	-46811.1	-8376.2	255.544	612.513	0	-75.6456	-145.572	-743.013	-40398.9	-7331.35	9362.36	290.133	254.372	0	-93.3941	-16.8274	-1795.98	-834766	489135	21893.6	269.854	464.347	0
411	6	-18.5124	128.529	-1052.07	-2553.53	-46994.5	-8420.76	255.331	612.427	0	-76.2581	-145.553	-742.239	-40451.6	-7642.29	9465.81	289.704	254.499	0	-94.7705	-17.0238	-1794.31	-834031	488204	22482.1	269.55	464.366	0
411	7	-19.3195	128.236	-1050.93	-2463.47	-47173.9	-8468.64	255.112	612.344	0	-76.9152	-145.563	-741.371	-40508.9	-7955.43	9574.29	289.269	254.641	0	-96.2347	-17.3263	-1792.3	-833147	487181	23075.7	269.241	464.383	0
411	8	-20.1798	127.865	-1049.55	-2375.25	-47348.8	-8519.48	254.886	612.263	0	-77.6261	-145.613	-740.38	-40570.8	-8275.86	9688.31	288.822	254.797	0	-97.8058	-17.7475	-1789.93	-832098	486048	23679.4	268.924	464.402	0
411	9	-21.0859	127.431	-1047.96	-2287.7	-47517.9	-8572.44	254.657	612.183	0	-78.3811	-145.693	-739.278	-40635.7	-8603.8	9807.76	288.362	254.967	0	-99.467	-18.262	-1787.24	-830914	484826	24295.4	268.599	464.423	0
412	0	-22.0122	126.969	-1046.29	-2199.47	-47680.1	-8626.79	254.429	612.102	0	-79.1548	-145.779	-738.122	-40701.3	-8935.47	9931.54	287.894	255.142	0	-101.167	-18.8104	-1784.41	-829662	483563	24920	268.272	464.445	0
412	1	-22.9257	126.517	-1044.62	-2108.71	-47836.1	-8682.17	254.207	612.019	0	-79.9166	-145.839	-736.996	-40766.3	-9265.61	10057	287.428	255.314	0	-102.842	-19.3227	-1781.62	-828423	482321	25546	267.95	464.462	0
412	2	-23.8036	126.104	-1043.06	-2013.45	-47988.1	-8738.06	253.993	611.93	0	-80.6446	-145.848	-735.968	-40831	-9590.09	10180.9	286.969	255.479	0	-104.448	-19.7444	-1779.03	-827254	481145	26168.7	267.635	464.47	0
412	3	-24.6427	125.74	-1041.63	-1913.07	-48137.9	-8793.56	253.786	611.837	0	-81.3332	-145.791	-735.057	-40896.2	-9907.66	10301.4	286.521	255.637	0	-105.976	-20.0501	-1776.68	-826175	480046	26791.6	267.329	464.468	0
412	4	-25.4566	125.417	-1040.29	-1809.04	-48287	-8847.8	253.583	611.739	0	-81.992	-145.662	-734.241	-40962.4	-10219	10419.6	286.082	255.789	0	-107.449	-20.2448	-1774.53	-825169	479011	27425.3	267.03	464.459	0
412	5	-26.2678	125.11	-1039	-1703.9	-48436.3	-8900.08	253.382	611.64	0	-82.6417	-145.472	-733.467	-41029.3	-10524.7	10538.1	285.651	255.939	0	-108.91	-20.3618	-1772.47	-824197	478008	28081.2	266.735	464.447	0
412	6	-27.1016	124.79	-1037.68	-1599.85	-48584.5	-8949.97	253.18	611.542	0	-83.3068	-145.243	-732.678	-41095.7	-10824.8	10660.7	285.226	256.09	0	-110.408	-20.4531	-1770.36	-823199	476998	28768.1	266.442	464.435	0
412	7	-27.9786	124.433	-1036.24	-1498.02	-48726.7	-8997.67	252.977	611.446	0	-84.0079	-145.001	-731.833	-41160.6	-11117.8	10790.1	284.808	256.243	0	-111.987	-20.5681	-1768.07	-822118	475952	29490.5	266.153	464.422	0
412	8	-28.9083	124.028	-1034.61	-1398.48	-48857	-9043.84	252.777	611.352	0	-84.754	-144.765	-730.926	-41223.2	-11400.4	10926.5	284.403	256.399	0	-113.662	-20.7362	-1765.53	-820913	474859	30246.6	265.87	464.402	0
412	9	-29.8845	123.578	-1032.77	-1300.77	-48973	-9088.91	252.581	611.26	0	-85.5341	-144.536	-729.988	-41283.7	-11668.9	11067.9	284.015	256.554	0	-115.419	-20.9583	-1762.76	-819579	473726	31027.9	265.598	464.37	0
413	0	-30.8867	123.096	-1030.78	-1204.42	-49077.8	-9133.03	252.387	611.169	0	-86.3147	-144.301	-729.076	-41342.9	-11921.8	11211.2	283.648	256.706	0	-117.201	-21.205	-1759.85	-818153	472581	31820.5	265.338	464.321	0
413	1	-31.8872	122.608	-1028.72	-1109.11	-49178.1	-9176.57	252.195	611.078	0	-87.0491	-144.036	-728.253	-41401.7	-12159.9	11353.6	283.303	256.851	0	-118.936	-21.4281	-1756.97	-816706	471462	32609.6	265.089	464.253	0
413	2	-32.863	122.133	-1026.68	-1014.7	-49279.2	-9219.94	252.001	610.988	0	-87.6937	-143.716	-727.566	-41461	-12386.6	11493.7	282.975	256.986	0	-120.557	-21.5834	-1754.25	-815300	470395	33383.9	264.848	464.167	0
413	3	-33.8037	121.682	-1024.7	-921.106	-49384.1	-9262.93	251.807	610.899	0	-88.2225	-143.328	-727.03	-41521.2	-12606.7	11630.4	282.66	257.111	0	-122.026	-21.6462	-1751.73	-813957	469387	34138.3	264.612	464.065	0
413	4	-34.7109	121.256	-1022.77	-828.606	-49492.7	-9304.71	251.609	610.81	0	-88.6322	-142.871	-726.629	-41581.9	-12824.2	11763.5	282.351	257.226	0	-123.343	-21.615	-1749.4	-812666	468424	34874.4	264.378	463.946	0
413	5	-35.5956	120.848	-1020.85	-738.043	-49604.2	-9344.48	251.409	610.723	0	-88.9392	-142.358	-726.317	-41642.2	-13041.2	11893.4	282.045	257.333	0	-124.535	-21.5096	-1747.17	-811398	467484	35597.2	264.145	463.815	0
413	6	-36.4761	120.45	-1018.89	-650.802	-49717.1	-9381.97	251.205	610.639	0	-89.1728	-141.814	-726.033	-41701.7	-13258.5	12021.2	281.738	257.438	0	-125.649	-21.3636	-1744.93	-810110	466534	36315.1	263.909	463.678	0
413	7	-37.3758	120.049	-1016.84	-568.463	-49830.2	-9417.83	250.995	610.559	0	-89.3682	-141.261	-725.716	-41760.7	-13478	12147.6	281.428	257.544	0	-126.744	-21.2113	-1742.56	-808763	465542	37039.2	263.669	463.54	0
413	8	-38.3172	119.634	-1014.65	-492.242	-49940.7	-9453.34	250.781	610.485	0	-89.5579	-140.712	-725.327	-41820.5	-13703.5	12272.8	281.107	257.657	0	-127.875	-21.0782	-1739.98	-807329	464488	37781.1	263.423	463.406	0
413	9	-39.3143	119.198	-1012.32	-422.5	-50045.3	-9489.83	250.564	610.417	0	-89.764	-140.17	-724.858	-41882.6	-13938.4	12396.4	280.771	257.78	0	-129.078	-20.9717	-1737.18	-805799	463366	38549.6	263.168	463.276	0
414	0	-40.3655	118.75	-1009.86	-358.561	-50140.5	-9528.68	250.349	610.355	0	-89.9943	-139.625	-724.332	-41948.1	-14183.5	12518.3	280.419	257.913	0	-130.36	-20.8749	-1734.19	-804187	462190	39349	262.908	463.148	0
414	1	-41.4565	118.305	-1007.3	-298.877	-50224.4	-9571.09	250.14	610.297	0	-90.2467	-139.059	-723.8	-42017.5	-14436.2	12638.2	280.055	258.051	0	-131.703	-20.7545	-1731.1	-802525	460991	40178.6	262.648	463.017	0
414	2	-42.5711	117.883	-1004.69	-241.461	-50297.5	-9616.69	249.938	610.24	0	-90.5179	-138.46	-723.311	-42090	-14692.2	12756.3	279.688	258.191	0	-133.089	-20.5775	-1728	-800845	459800	41038.3	262.39	462.879	0
414	3	-43.702	117.505	-1002.06	-184.645	-50362.5	-9663.08	249.741	610.184	0	-90.808	-137.826	-722.89	-42164.7	-14947.5	12872.4	279.323	258.328	0	-134.51	-20.3212	-1724.95	-799157	458630	41932.7	262.138	462.728	0
414	4	-44.8526	117.181	-999.383	-127.789	-50423.1	-9707.59	249.546	610.128	0	-91.122	-137.161	-722.523	-42239.7	-15200.5	12985.8	278.962	258.461	0	-135.975	-19.9793	-1721.91	-797455	457475	42868.9	261.889	462.566	0
414	5	-46.0356	116.905	-996.65	-71.4246	-50481.6	-9748.82	249.349	610.072	0	-91.4716	-136.476	-722.158	-42312.3	-15452.6	13095.6	278.602	258.591	0	-137.507	-19.5705	-1718.81	-795711	456309	43851.6	261.64	462.397	0
414	6	-47.2702	116.651	-993.797	-16.744	-50537.5	-9786.72	249.147	610.017	0	-91.8727	-135.793	-721.723	-42379.9	-15706.8	13200.8	278.237	258.721	0	-139.143	-19.1419	-1715.52	-793876	455091	44880.9	261.385	462.226	0
414	7	-48.5741	116.384	-990.754	35.1638	-50588	-9822.32	248.94	609.964	0	-92.3374	-135.139	-721.155	-42441.6	-15965.7	13301.1	277.861	258.852	0	-140.911	-18.7552	-1711.91	-791898	453783	45949.9	261.123	462.056	0
414	8	-49.9502	116.077	-987.483	83.7347	-50630.7	-9857.08	248.728	609.915	0	-92.8633	-134.539	-720.432	-42498.1	-16229.7	13397.1	277.472	258.99	0	-142.814	-18.4629	-1707.92	-789752	452369	47043.4	260.853	461.888	0
414	9	-51.3794	115.719	-984.009	128.796	-50665.1	-9892.16	248.512	609.869	0	-93.4294	-134.002	-719.583	-42551.9	-16496.6	13490	277.075	259.134	0	-144.809	-18.2829	-1703.59	-787463	450867	48140.3	260.576	461.722	0
415	0	-52.8227	115.323	-980.426	170.555	-50691.3	-9928.35	248.297	609.826	0	-93.9968	-133.51	-718.681	-42604.9	-16762	13580.9	276.677	259.282	0	-146.82	-18.1871	-1699.11	-785104	449326	49217.6	260.301	461.555	0
415	1	-54.2327	114.917	-976.873	209.673	-50710.5	-9965.93	248.089	609.785	0	-94.5207	-133.03	-717.814	-42657.7	-17020.5	13669.2	276.288	259.427	0	-148.753	-18.1131	-1694.69	-782773	447815	50255.4	260.033	461.385	0
415	2	-55.5723	114.535	-973.463	246.706	-50724.7	-10004.3	247.893	609.747	0	-94.9676	-132.53	-717.045	-42709.8	-17268.4	13754.2	275.917	259.564	0	-150.54	-17.9958	-1690.51	-780548	446385	51243.8	259.779	461.213	0
415	3	-56.827	114.197	-970.243	281.673	-50735.3	-10042.2	247.709	609.71	0	-95.3268	-131.994	-716.389	-42760.1	-17504.3	13836.2	275.566	259.688	0	-152.154	-17.797	-1686.63	-778458	445053	52184.8	259.541	461.04	0
415	4	-58.004	113.909	-967.192	314.457	-50742.4	-10078.7	247.536	609.675	0	-95.6098	-131.422	-715.818	-42807.4	-17729.3	13915.3	275.232	259.802	0	-153.614	-17.5129	-1683.01	-776484	443805	53087.2	259.316	460.867	0
415	5	-59.1265	113.658	-964.239	344.8	-50745.2	-10113.8	247.373	609.642	0	-95.8446	-130.829	-715.285	-42851.8	-17946.9	13990.8	274.909	259.909	0	-154.971	-17.1708	-1679.52	-774574	442604	53961.9	259.1	460.696	0
415	6	-60.2259	113.423	-961.296	371.734	-50742.4	-10148.4	247.215	609.613	0	-96.0713	-130.243	-714.738	-42893.6	-18161	14062	274.591	260.013	0	-156.297	-16.8192	-1676.03	-772667	441409	54819.9	258.889	460.528	0
415	7	-61.3305	113.181	-958.286	393.862	-50732	-10183.5	247.06	609.589	0	-96.3328	-129.692	-714.132	-42934.1	-18373.8	14129.7	274.271	260.121	0	-157.663	-16.5112	-1672.42	-770714	440187	55671	258.679	460.364	0
415	8	-62.4584	112.917	-955.176	410.548	-50713.6	-10220	246.907	609.57	0	-96.6632	-129.201	-713.439	-42974.9	-18585.9	14195.2	273.949	260.236	0	-159.122	-16.284	-1668.61	-768691	438923	56522.2	258.469	460.208	0
415	9	-63.6117	112.634	-951.98	423.107	-50689.9	-10258.1	246.753	609.556	0	-97.0762	-128.78	-712.664	-43017.1	-18795.8	14258.9	273.626	260.361	0	-160.688	-16.1456	-1664.64	-766609	437620	57375.5	258.258	460.059	0
416	0	-64.7739	112.352	-948.763	435.087	-50667.5	-10296.9	246.596	609.542	0	-97.5592	-128.424	-711.847	-43061.3	-19001.3	14320.6	273.307	260.492	0	-162.333	-16.0716	-1660.61	-764513	436306	58226.1	258.046	459.916	0
416	1	-65.9165	112.096	-945.616	450.623	-50653.4	-10335.5	246.433	609.523	0	-98.0789	-128.113	-711.042	-43107.5	-19200.4	14380.5	272.997	260.626	0	-163.995	-16.0173	-1656.66	-762460	435015	59064.7	257.834	459.776	0
416	2	-67.017	111.879	-942.612	471.898	-50650.8	-10372.8	246.266	609.499	0	-98.5977	-127.824	-710.275	-43154.6	-19393	14439.1	272.696	260.758	0	-165.615	-15.9446	-1652.89	-760496	433772	59882.7	257.623	459.639	0
416	3	-68.0685	111.7	-939.786	498.262	-50657.8	-10408.5	246.096	609.47	0	-99.0862	-127.539	-709.535	-43200.9	-19580.7	14496	272.403	260.886	0	-167.155	-15.8389	-1649.32	-758640	432581	60674.9	257.414	459.51	0
416	4	-69.0773	111.542	-937.145	527.279	-50669.7	-10442.6	245.932	609.437	0	-99.5268	-127.255	-708.786	-43245.2	-19766.2	14551.3	272.113	261.013	0	-168.604	-15.7126	-1645.93	-756888	431436	61437.5	257.206	459.396	0
416	5	-70.0553	111.385	-934.659	556.29	-50682.1	-10475.6	245.775	609.405	0	-99.9155	-126.985	-707.983	-43286.7	-19952.5	14604.9	271.818	261.141	0	-169.971	-15.5997	-1642.64	-755218	430317	62166.2	256.999	459.302	0
416	6	-71.0156	111.208	-932.279	583.432	-50692.4	-10508.1	245.625	609.374	0	-100.262	-126.748	-707.073	-43324.9	-20142.2	14656.4	271.513	261.274	0	-171.277	-15.5406	-1639.35	-753592	429192	62858	256.791	459.234	0
416	7	-71.9664	110.996	-929.96	607.947	-50700.2	-10540.4	245.481	609.346	0	-100.58	-126.558	-706.013	-43359.5	-20337.6	14706	271.194	261.415	0	-172.546	-15.5624	-1635.97	-751977	428036	63512.3	256.578	459.194	0
416	8	-72.9068	110.747	-927.693	629.863	-50707.2	-10572.4	245.341	609.321	0	-100.875	-126.411	-704.796	-43390.7	-20538.8	14754	270.858	261.565	0	-173.782	-15.6645	-1632.49	-750364	426842	64130.3	256.357	459.184	0
416	9	-73.824	110.47	-925.509	649.478	-50716.4	-10604.1	245.202	609.298	0	-101.141	-126.288	-703.459	-43418.5	-20743	14801	270.513	261.721	0	-174.964	-15.8181	-1628.97	-748781	425630	64712.1	256.132	459.199	0
417	0	-74.6931	110.185	-923.468	667.4	-50730.6	-10636	245.065	609.277	0	-101.361	-126.16	-702.08	-43442.7	-20944.6	14846.9	270.168	261.877	0	-176.054	-15.9746	-1625.55	-747274	424440	65253.5	255.907	459.234	0
417	1	-75.4826	109.916	-921.626	684.836	-50751	-10668.7	244.933	609.257	0	-101.52	-125.998	-700.75	-43463.7	-21137.2	14890.9	269.836	262.025	0	-177.003	-16.0815	-1622.38	-745893	423321	65746.2	255.69	459.277	0
417	2	-76.1671	109.685	-920.018	703.271	-50776.8	-10702.8	244.809	609.236	0	-101.612	-125.79	-699.534	-43482.5	-21315.2	14931.4	269.529	262.159	0	-177.779	-16.1051	-1619.55	-744670	422307	66181.5	255.486	459.323	0
417	3	-76.7376	109.498	-918.642	723.811	-50805.9	-10738.1	244.695	609.212	0	-101.643	-125.543	-698.446	-43500.1	-21476.5	14967.9	269.251	262.281	0	-178.381	-16.0452	-1617.09	-743607	421406	66554.8	255.301	459.367	0
417	4	-77.2021	109.347	-917.459	746.641	-50835	-10774.4	244.592	609.186	0	-101.631	-125.278	-697.46	-43517.9	-21623.6	15000.7	268.997	262.395	0	-178.833	-15.9315	-1614.92	-742678	420601	66866.4	255.132	459.412	0
417	5	-77.581	109.208	-916.401	770.794	-50861	-10810.7	244.499	609.159	0	-101.604	-125.022	-696.525	-43537.2	-21762.5	15031	268.756	262.506	0	-179.185	-15.8146	-1612.93	-741835	419855	67121.1	254.974	459.461	0
417	6	-77.9015	109.048	-915.396	794.708	-50882.1	-10846.4	244.415	609.132	0	-101.594	-124.802	-695.578	-43557.6	-21899.3	15059.8	268.516	262.621	0	-179.496	-15.7536	-1610.97	-741026	419127	67326.2	254.821	459.517	0
417	7	-78.1898	108.837	-914.387	817.293	-50898.6	-10881.1	244.336	609.106	0	-101.63	-124.635	-694.566	-43578.3	-22037.8	15087.6	268.271	262.742	0	-179.82	-15.7982	-1608.95	-740209	418381	67488.8	254.668	459.585	0
417	8	-78.4645	108.558	-913.348	838.267	-50912.4	-10914.5	244.257	609.082	0	-101.724	-124.529	-693.471	-43598.5	-22179.2	15114.3	268.017	262.87	0	-180.189	-15.9709	-1606.82	-739363	417603	67616.7	254.512	459.664	0
417	9	-78.7319	108.214	-912.292	857.605	-50926.1	-10946.3	244.178	609.06	0	-101.87	-124.474	-692.307	-43617.6	-22323.3	15140.7	267.755	263.003	0	-180.602	-16.2607	-1604.6	-738500	416799	67716.6	254.35	459.753	0
418	0	-78.9829	107.826	-911.275	874.862	-50942.5	-10976.7	244.098	609.04	0	-102.043	-124.45	-691.117	-43634.7	-22469	15168.4	267.489	263.137	0	-181.025	-16.6239	-1602.39	-737659	415995	67792.6	254.186	459.851	0
418	1	-79.1972	107.426	-910.384	889.162	-50965	-11006.2	244.018	609.023	0	-102.21	-124.423	-689.958	-43649.4	-22615.1	15199.4	267.223	263.264	0	-181.407	-16.9967	-1600.34	-736902	415230	67846.5	254.022	459.956	0
418	2	-79.356	107.041	-909.701	900.176	-50995.9	-11035.2	243.942	609.01	0	-102.345	-124.365	-688.871	-43661.7	-22759.7	15235.3	266.961	263.381	0	-181.701	-17.3239	-1598.57	-736285	414538	67879.1	253.862	460.069	0
418	3	-79.4506	106.688	-909.264	909.101	-51035.1	-11063.5	243.872	609	0	-102.431	-124.267	-687.882	-43672.4	-22900.9	15275.1	266.708	263.488	0	-181.881	-17.5786	-1597.15	-735835	413938	67889.1	253.707	460.19	0
418	4	-79.4835	106.375	-909.069	918.361	-51080.2	-11089.2	243.81	608.99	0	-102.458	-124.131	-686.993	-43682.2	-23037.5	15315.9	266.466	263.585	0	-181.941	-17.7567	-1596.06	-735547	413434	67876.1	253.562	460.317	0
418	5	-79.469	106.1	-909.076	930.433	-51128.5	-11110.7	243.758	608.977	0	-102.428	-123.971	-686.182	-43690.5	-23170.5	15355.2	266.233	263.672	0	-181.897	-17.8708	-1595.26	-735390	413009	67844.9	253.425	460.448	0
418	6	-79.4307	105.855	-909.214	946.766	-51177.8	-11126.9	243.712	608.959	0	-102.353	-123.802	-685.405	-43696.4	-23301.4	15392.2	266.003	263.753	0	-181.783	-17.9477	-1594.62	-735313	412632	67804.2	253.293	460.581	0
418	7	-79.3932	105.625	-909.415	967.242	-51227.3	-11138.3	243.67	608.936	0	-102.251	-123.648	-684.623	-43699.5	-23431.2	15427.1	265.775	263.83	0	-181.644	-18.0225	-1594.04	-735265	412272	67762.2	253.164	460.717	0
418	8	-79.3726	105.403	-909.635	990.657	-51277.1	-11146.3	243.629	608.911	0	-102.138	-123.525	-683.824	-43700.2	-23558.9	15460.4	265.548	263.906	0	-181.511	-18.1224	-1593.46	-735221	411914	67722.4	253.035	460.854	0
418	9	-79.371	105.192	-909.878	1016.01	-51328.2	-11152.2	243.588	608.883	0	-102.023	-123.443	-683.034	-43699.7	-23682.6	15492	265.327	263.979	0	-181.394	-18.2505	-1592.91	-735192	411570	67685.7	252.91	460.99	0
419	0	-79.377	105.01	-910.211	1043.34	-51381.4	-11156.1	243.55	608.854	0	-101.909	-123.391	-682.318	-43700.6	-23800.6	15520.6	265.118	264.047	0	-181.286	-18.3809	-1592.53	-735232	411279	67652	252.791	461.122	0
419	1	-79.3715	104.877	-910.736	1073.12	-51436.9	-11157	243.522	608.822	0	-101.788	-123.35	-681.744	-43705.3	-23912.5	15543.9	264.925	264.108	0	-181.16	-18.473	-1592.48	-735417	411090	67619.3	252.684	461.249	0
419	2	-79.339	104.8	-911.526	1105.14	-51494.2	-11154.4	243.508	608.788	0	-101.648	-123.294	-681.345	-43714.8	-24020.1	15560.1	264.746	264.16	0	-180.987	-18.4935	-1592.87	-735797	411035	67584.2	252.592	461.374	0
419	3	-79.2745	104.779	-912.585	1138.58	-51552.3	-11148.2	243.51	608.752	0	-101.475	-123.207	-681.119	-43728.3	-24126.1	15569.4	264.579	264.201	0	-180.75	-18.4283	-1593.7	-736375	411109	67545.3	252.514	461.497	0
419	4	-79.1818	104.796	-913.853	1172.9	-51610.3	-11138.5	243.525	608.717	0	-101.262	-123.079	-681.033	-43744.4	-24233.7	15572.6	264.416	264.232	0	-180.444	-18.2834	-1594.89	-737106	411283	67502.5	252.446	461.618	0
419	5	-79.0698	104.828	-915.232	1207.54	-51668.2	-11125.7	243.546	608.681	0	-101.015	-122.912	-681.033	-43761.4	-24345.4	15571.3	264.252	264.257	0	-180.085	-18.0845	-1596.26	-737920	411510	67455.8	252.38	461.735	0
419	6	-78.9494	104.845	-916.609	1240.96	-51726.5	-11110.4	243.568	608.646	0	-100.749	-122.717	-681.045	-43778.4	-24463	15567.1	264.08	264.281	0	-179.699	-17.8723	-1597.65	-738736	411732	67404.1	252.312	461.851	0
419	7	-78.8285	104.822	-917.897	1270.51	-51786.7	-11092.9	243.581	608.616	0	-100.483	-122.512	-681.015	-43795.4	-24585.6	15561.3	263.899	264.309	0	-179.312	-17.6896	-1598.91	-739494	411908	67343.5	252.235	461.967	0
419	8	-78.7054	104.745	-919.063	1293.54	-51850.1	-11073.8	243.584	608.593	0	-100.224	-122.313	-680.935	-43813.6	-24708.2	15554.7	263.714	264.343	0	-178.929	-17.5681	-1600	-740179	412030	67265.5	252.151	462.085	0
419	9	-78.5636	104.615	-920.148	1309.27	-51917	-11053.5	243.578	608.577	0	-99.9717	-122.129	-680.85	-43835	-24823.8	15547.6	263.54	264.383	0	-178.535	-17.514	-1601	-740827	412128	67158	252.067	462.203	0
420	0	-78.3727	104.454	-921.266	1319.8	-51985.3	-11031.6	243.572	608.567	0	-99.7164	-121.951	-680.832	-43861.1	-24926.3	15539.6	263.389	264.423	0	-178.089	-17.4971	-1602.1	-741520	412266	67009.5	251.993	462.319	0
420	1	-78.0979	104.291	-922.558	1328.62	-52051.9	-11007	243.579	608.56	0	-99.4415	-121.755	-680.947	-43891.9	-25012.8	15530.1	263.268	264.457	0	-177.539	-17.4637	-1603.5	-742351	412509	66812	251.94	462.433	0
420	2	-77.7124	104.153	-924.124	1337.99	-52113.7	-10978.4	243.607	608.552	0	-99.1279	-121.52	-681.219	-43926.1	-25084.7	15519.3	263.177	264.482	0	-176.84	-17.3672	-1605.34	-743381	412893	66560.9	251.912	462.548	0
420	3	-77.2038	104.048	-925.983	1348.33	-52171	-10944.5	243.659	608.544	0	-98.7616	-121.236	-681.63	-43961.5	-25147.7	15508.3	263.107	264.495	0	-175.965	-17.1874	-1607.61	-744614	413412	66254.2	251.905	462.667	0
420	4	-76.5765	103.976	-928.087	1359.31	-52227	-10904.7	243.726	608.535	0	-98.346	-120.906	-682.128	-43995.8	-25209.5	15497.9	263.043	264.498	0	-174.923	-16.9295	-1610.22	-746008	414024	65895.1	251.909	462.792	0
420	5	-75.8506	103.925	-930.342	1370.16	-52284.9	-10858.8	243.8	608.527	0	-97.9088	-120.548	-682.64	-44027	-25276.7	15488	262.972	264.495	0	-173.759	-16.6231	-1612.98	-747491	414673	65492.8	251.914	462.927	0
420	6	-75.06	103.876	-932.633	1379.51	-52345.4	-10807.3	243.874	608.521	0	-97.4923	-120.193	-683.082	-44053.8	-25354.3	15478.3	262.883	264.493	0	-172.552	-16.3171	-1615.71	-748980	415297	65060.8	251.91	463.075	0
420	7	-74.2439	103.805	-934.848	1385.58	-52407.2	-10751.6	243.94	608.518	0	-97.1347	-119.868	-683.387	-44075.4	-25445.6	15468.3	262.765	264.496	0	-171.379	-16.063	-1618.23	-750395	415844	64613.5	251.89	463.236	0
420	8	-73.4359	103.699	-936.916	1386.65	-52468.8	-10693.9	243.998	608.52	0	-96.8565	-119.591	-683.524	-44092.3	-25551.6	15457.5	262.618	264.507	0	-170.292	-15.8918	-1620.44	-751692	416286	64163.2	251.852	463.411	0
420	9	-72.6549	103.556	-938.849	1381.82	-52529.5	-10636.2	244.049	608.528	0	-96.6591	-119.359	-683.517	-44106	-25669.6	15445.4	262.445	264.528	0	-169.314	-15.8021	-1622.37	-752884	416638	63719.9	251.799	463.598	0
421	0	-71.9013	103.397	-940.728	1371.37	-52590.9	-10579.4	244.096	608.542	0	-96.5297	-119.154	-683.448	-44119	-25793.4	15432.8	262.26	264.554	0	-168.431	-15.7573	-1624.18	-754038	416953	63292	251.739	463.793	0
421	1	-71.1605	103.251	-942.663	1356.49	-52656.3	-10523.4	244.141	608.561	0	-96.449	-118.949	-683.43	-44134.2	-25913.8	15421.2	262.083	264.577	0	-167.609	-15.6988	-1626.09	-755242	417303	62885.9	251.682	463.988	0
421	2	-70.4162	103.145	-944.739	1338.54	-52728.9	-10468.1	244.187	608.583	0	-96.3977	-118.718	-683.557	-44153.7	-26024	15411.5	261.929	264.594	0	-166.814	-15.5725	-1628.3	-756565	417743	62505.1	251.635	464.177	0
421	3	-69.6607	103.094	-946.988	1318.7	-52809.6	-10413.8	244.234	608.608	0	-96.3594	-118.441	-683.862	-44177.8	-26122.1	15403.7	261.802	264.6	0	-166.02	-15.3469	-1630.85	-758031	418292	62150.7	251.601	464.355	0
421	4	-68.8947	103.097	-949.398	1297.81	-52896.9	-10360.7	244.284	608.633	0	-96.3238	-118.11	-684.333	-44205.1	-26212	15397.5	261.697	264.596	0	-165.219	-15.0124	-1633.73	-759627	418941	61823.7	251.578	464.524	0
421	5	-68.1262	103.152	-951.928	1276.76	-52988.4	-10308.5	244.336	608.659	0	-96.2895	-117.726	-684.935	-44234.6	-26300.2	15392.6	261.602	264.582	0	-164.416	-14.5741	-1636.86	-761320	419662	61526.8	251.561	464.682	0
421	6	-67.3698	103.249	-954.518	1256.32	-53082.8	-10256.5	244.388	608.684	0	-96.2619	-117.299	-685.621	-44266.8	-26393.8	15387.9	261.504	264.565	0	-163.632	-14.0499	-1640.14	-763065	420420	61264.3	251.543	464.833	0
421	7	-66.6416	103.38	-957.108	1236.79	-53180.2	-10204.1	244.437	608.708	0	-96.2478	-116.848	-686.339	-44302.4	-26497.1	15382.1	261.394	264.549	0	-162.889	-13.4673	-1643.45	-764816	421175	61038.8	251.518	464.979	0
421	8	-65.9535	103.533	-959.647	1217.74	-53280	-10150.9	244.48	608.731	0	-96.2514	-116.385	-687.044	-44341.8	-26610.2	15373.9	261.269	264.54	0	-162.205	-12.8526	-1646.69	-766535	421903	60849.1	251.484	465.125	0
421	9	-65.3065	103.702	-962.119	1198.56	-53381.1	-10096.7	244.517	608.754	0	-96.2735	-115.917	-687.716	-44385.2	-26728.9	15361.4	261.134	264.54	0	-161.58	-12.2151	-1649.83	-768209	422596	60691.8	251.444	465.272	0
422	0	-64.6865	103.895	-964.548	1179.24	-53484.7	-10042	244.549	608.777	0	-96.3098	-115.435	-688.375	-44432.8	-26847.5	15343.4	260.999	264.547	0	-160.996	-11.5397	-1652.92	-769857	423273	60560.1	251.4	465.42	0
422	1	-64.0693	104.126	-966.998	1160.37	-53593.1	-9986.61	244.578	608.8	0	-96.3504	-114.924	-689.059	-44485.6	-26962.5	15320	260.871	264.56	0	-160.42	-10.7984	-1656.06	-771524	423962	60446.3	251.357	465.567	0
422	2	-63.4359	104.403	-969.528	1142.23	-53707.4	-9929.86	244.605	608.822	0	-96.3865	-114.376	-689.78	-44544.3	-27073.4	15292.6	260.751	264.578	0	-159.822	-9.97265	-1659.31	-773249	424683	60344.2	251.317	465.718	0
422	3	-62.7795	104.727	-972.155	1124.06	-53826.9	-9871.09	244.631	608.844	0	-96.4197	-113.792	-690.511	-44607.9	-27180.3	15262.8	260.637	264.601	0	-159.199	-9.06529	-1662.67	-775036	425434	60251.6	251.279	465.879	0
422	4	-62.1037	105.084	-974.849	1104.01	-53949.7	-9810.01	244.658	608.868	0	-96.4641	-113.184	-691.2	-44673.1	-27283.1	15231.9	260.528	264.631	0	-158.568	-8.09968	-1666.05	-776856	426193	60168.1	251.242	466.053	0
422	5	-61.4203	105.452	-977.541	1079.26	-54073.2	-9746.84	244.685	608.896	0	-96.542	-112.57	-691.79	-44736.7	-27382.8	15201.2	260.418	264.668	0	-157.962	-7.11838	-1669.33	-778658	426926	60093.7	251.204	466.244	0
422	6	-60.7501	105.802	-980.142	1046.82	-54193.7	-9682.48	244.708	608.932	0	-96.676	-111.979	-692.223	-44796.1	-27482.4	15171.2	260.298	264.713	0	-157.426	-6.1767	-1672.36	-780377	427590	60028.5	251.161	466.454	0
422	7	-60.1178	106.112	-982.561	1004.88	-54308.7	-9618.22	244.727	608.977	0	-96.8817	-111.434	-692.446	-44850.2	-27586	15141.2	260.162	264.771	0	-156.999	-5.32285	-1675.01	-781952	428143	59974.3	251.108	466.683	0
422	8	-59.5427	106.372	-984.744	953.584	-54417.4	-9555.03	244.74	609.032	0	-97.1611	-110.949	-692.432	-44898.8	-27696.4	15109.7	260.001	264.842	0	-156.704	-4.57754	-1677.18	-783345	428561	59934.6	251.04	466.931	0
422	9	-59.0321	106.596	-986.707	894.765	-54521.1	-9493.06	244.744	609.093	0	-97.5014	-110.521	-692.198	-44941.7	-27814.2	15075.3	259.818	264.926	0	-156.534	-3.92498	-1678.9	-784566	428850	59914.6	250.959	467.196	0
423	0	-58.5767	106.816	-988.535	831.186	-54622.1	-9431.88	244.744	609.159	0	-97.8778	-110.13	-691.816	-44979.4	-27936.1	15037.3	259.619	265.017	0	-156.455	-3.31425	-1680.35	-785677	429057	59918.5	250.868	467.473	0
423	1	-58.1554	107.077	-990.36	765.662	-54722.8	-9371.15	244.745	609.227	0	-98.2567	-109.75	-691.403	-45012.9	-28056.4	14995.8	259.421	265.104	0	-156.412	-2.6735	-1681.76	-786776	429257	59948.7	250.778	467.752	0
423	2	-57.7475	107.416	-992.299	700.111	-54824.2	-9311.01	244.75	609.294	0	-98.6058	-109.348	-691.068	-45043.4	-28168.9	14951.6	259.239	265.179	0	-156.353	-1.93192	-1683.37	-787952	429522	60008.1	250.698	468.026	0
423	3	-57.345	107.856	-994.401	634.919	-54927.6	-9251.89	244.763	609.362	0	-98.9073	-108.893	-690.887	-45072.3	-28269.9	14905.5	259.082	265.238	0	-156.252	-1.03779	-1685.29	-789249	429889	60104.2	250.633	468.288	0
423	4	-56.9543	108.401	-996.644	569.016	-55034.2	-9194.37	244.781	609.429	0	-99.1667	-108.373	-690.882	-45101.3	-28358.9	14858.2	258.953	265.281	0	-156.121	0.0274506	-1687.53	-790660	430358	60247.5	250.583	468.533	0
423	5	-56.5935	109.038	-998.962	500.423	-55144.1	-9139.18	244.799	609.499	0	-99.4108	-107.795	-691.028	-45132	-28437.6	14810.2	258.847	265.311	0	-156.004	1.243	-1689.99	-792144	430904	60448.2	250.543	468.763	0
423	6	-56.2867	109.741	-1001.26	427.047	-55255.2	-9086.74	244.814	609.574	0	-99.6808	-107.182	-691.268	-45164.7	-28509.3	14761.9	258.758	265.336	0	-155.968	2.55848	-1692.53	-793637	431481	60713.8	250.509	468.979	0
423	7	-56.0556	110.482	-1003.44	347.419	-55362.2	-9036.91	244.828	609.654	0	-100.02	-106.569	-691.537	-45198.9	-28578.6	14713	258.674	265.36	0	-156.076	3.91357	-1694.98	-795069	432043	61048.1	250.477	469.185	0
423	8	-55.9137	111.242	-1005.41	260.959	-55458.4	-8989.22	244.84	609.74	0	-100.463	-105.986	-691.781	-45233.8	-28650	14662.3	258.585	265.387	0	-156.376	5.25671	-1697.2	-796379	432556	61450	250.443	469.381	0
423	9	-55.8599	112.013	-1007.15	168.193	-55539.9	-8942.58	244.855	609.833	0	-101.022	-105.453	-691.964	-45268.7	-28726.5	14608.6	258.486	265.421	0	-156.882	6.56076	-1699.12	-797542	432999	61913.2	250.406	469.571	0
424	0	-55.8753	112.801	-1008.69	71.0771	-55609.3	-8895.31	244.87	609.93	0	-101.688	-104.967	-692.071	-45303.7	-28809.4	14551.1	258.372	265.461	0	-157.564	7.83366	-1700.76	-798570	433372	62427.5	250.364	469.759	0
424	1	-55.9291	113.62	-1010.1	-27.8497	-55674.2	-8846.01	244.882	610.028	0	-102.438	-104.508	-692.114	-45339.4	-28896.8	14489.7	258.248	265.509	0	-158.367	9.11215	-1702.21	-799513	433695	62981.7	250.317	469.947	0
424	2	-55.9905	114.484	-1011.47	-127.354	-55741.6	-8794.33	244.891	610.126	0	-103.248	-104.05	-692.116	-45377.3	-28984.9	14424.2	258.121	265.563	0	-159.238	10.4346	-1703.59	-800424	433993	63564	250.266	470.14	0
424	3	-56.0372	115.394	-1012.84	-227.827	-55814.7	-8740.65	244.893	610.225	0	-104.103	-103.577	-692.084	-45416.9	-29070.1	14354.6	257.996	265.623	0	-160.14	11.8162	-1704.93	-801330	434281	64162.1	250.212	470.34	0
424	4	-56.0577	116.334	-1014.21	-329.916	-55892.8	-8685.28	244.891	610.325	0	-105.001	-103.089	-691.998	-45455.8	-29150.9	14280.7	257.874	265.688	0	-161.058	13.2448	-1706.21	-802220	434551	64764.2	250.156	470.549	0
424	5	-56.0532	117.277	-1015.52	-433.985	-55972.7	-8628.14	244.883	610.427	0	-105.943	-102.59	-691.809	-45489.6	-29227.8	14202.3	257.752	265.755	0	-161.997	14.6876	-1707.33	-803051	434776	65361.6	250.097	470.766	0
424	6	-56.0388	118.191	-1016.7	-540.276	-56049.3	-8569.24	244.871	610.531	0	-106.937	-102.093	-691.449	-45513.7	-29302.3	14119.5	257.622	265.824	0	-162.975	16.0987	-1708.15	-803756	434915	65950.9	250.033	470.995	0
424	7	-56.0363	119.045	-1017.66	-648.435	-56118.5	-8508.95	244.856	610.637	0	-107.984	-101.61	-690.851	-45524	-29375.9	14032.9	257.479	265.896	0	-164.02	17.4351	-1708.51	-804280	434933	66533.4	249.96	471.238	0
424	8	-56.0646	119.822	-1018.4	-757.253	-56178.5	-8448.12	244.836	610.744	0	-109.082	-101.145	-689.987	-45517.8	-29449.8	13942.7	257.318	265.969	0	-165.146	18.6769	-1708.39	-804599	434815	67113.4	249.878	471.495	0
424	9	-56.1325	120.522	-1018.94	-865.356	-56228.8	-8387.73	244.816	610.849	0	-110.213	-100.685	-688.881	-45494.7	-29523.4	13848.3	257.143	266.041	0	-166.346	19.8373	-1707.82	-804737	434578	67695.3	249.788	471.765	0
425	0	-56.2371	121.165	-1019.36	-971.796	-56268.5	-8328.29	244.8	610.953	0	-111.348	-100.21	-687.614	-45456.7	-29594.2	13749.2	256.961	266.108	0	-167.585	20.9557	-1706.97	-804755	434274	68281.9	249.699	472.041	0
425	1	-56.3724	121.777	-1019.77	-1075.98	-56296.3	-8269.53	244.795	611.055	0	-112.449	-99.6955	-686.297	-45408.1	-29658	13645.2	256.786	266.164	0	-168.822	22.0813	-1706.06	-804740	433968	68877.1	249.618	472.316	0
425	2	-56.539	122.378	-1020.23	-1177.66	-56311.3	-8210.84	244.805	611.154	0	-113.487	-99.1267	-685.022	-45353.7	-29712.1	13536.9	256.626	266.208	0	-170.026	23.2512	-1705.25	-804759	433713	69487.5	249.554	472.585	0
425	3	-56.7487	122.977	-1020.77	-1277.27	-56315.6	-8151.64	244.83	611.251	0	-114.447	-98.4983	-683.824	-45297	-29756.9	13424.6	256.484	266.241	0	-171.196	24.4791	-1704.59	-804831	433522	70122.8	249.505	472.845	0
425	4	-57.0233	123.57	-1021.34	-1375.78	-56314.8	-8091.46	244.862	611.347	0	-115.334	-97.8163	-682.68	-45239.1	-29794.3	13308.5	256.357	266.267	0	-172.358	25.7541	-1704.02	-804929	433369	70794.3	249.467	473.098	0
425	5	-57.3925	124.14	-1021.86	-1474.33	-56315.2	-8029.9	244.89	611.443	0	-116.168	-97.0973	-681.534	-45178.5	-29826	13188.3	256.237	266.289	0	-173.561	27.0423	-1703.4	-804997	433209	71514.2	249.43	473.346	0
425	6	-57.891	124.66	-1022.25	-1574.45	-56319.8	-7966.56	244.906	611.54	0	-116.98	-96.3661	-680.317	-45112	-29854	13063.7	256.118	266.31	0	-174.871	28.294	-1702.57	-804964	432990	72294.9	249.386	473.592	0
425	7	-58.5494	125.108	-1022.41	-1678.35	-56328.2	-7901.02	244.906	611.642	0	-117.803	-95.6482	-678.965	-45036.5	-29880.2	12934.5	255.992	266.331	0	-176.353	29.4594	-1701.37	-804763	432668	73147.1	249.33	473.839	0
425	8	-59.3827	125.466	-1022.28	-1787.83	-56338.5	-7833.18	244.889	611.749	0	-118.668	-94.9584	-677.438	-44949.1	-29905.6	12800.3	255.855	266.352	0	-178.051	30.5079	-1699.72	-804351	432218	74076.5	249.26	474.088	0
425	9	-60.383	125.734	-1021.86	-1902.96	-56348.8	-7763.44	244.857	611.862	0	-119.59	-94.2936	-675.735	-44849.1	-29928.1	12660.1	255.71	266.371	0	-179.973	31.4408	-1697.6	-803726	431641	75080.6	249.177	474.338	0
426	0	-61.5167	125.926	-1021.23	-2021.89	-56357.7	-7692.07	244.814	611.98	0	-120.568	-93.6339	-673.897	-44737.4	-29942.9	12511.6	255.568	266.386	0	-182.084	32.2918	-1695.12	-802937	430977	76145.8	249.089	474.589	0
426	1	-62.7334	126.065	-1020.47	-2141.53	-56363.9	-7618.61	244.767	612.099	0	-121.576	-92.9509	-671.988	-44616	-29943.1	12353.1	255.441	266.394	0	-184.31	33.1144	-1692.46	-802055	430278	77251.5	249.005	474.838	0
426	2	-63.9853	126.176	-1019.68	-2258.47	-56365.2	-7541.85	244.723	612.215	0	-122.584	-92.2186	-670.054	-44486.8	-29923.8	12185.3	255.341	266.393	0	-186.57	33.957	-1689.73	-801132	429587	78378.4	248.933	475.081	0
426	3	-65.2394	126.267	-1018.86	-2369.95	-56359.1	-7460.57	244.684	612.326	0	-123.566	-91.4213	-668.094	-44350.3	-29883.4	12010.7	255.271	266.383	0	-188.806	34.8453	-1686.96	-800174	428908	79513	248.877	475.321	0
426	4	-66.4764	126.335	-1017.99	-2474.83	-56342.3	-7373.99	244.653	612.431	0	-124.515	-90.557	-666.066	-44205.8	-29824.1	11831.6	255.224	266.368	0	-190.992	35.7778	-1684.05	-799149	428217	80644.6	248.834	475.559	0
426	5	-67.6876	126.366	-1016.97	-2574.57	-56311.9	-7281.79	244.628	612.532	0	-125.441	-89.6353	-663.898	-44051.6	-29751.1	11648	255.187	266.353	0	-193.129	36.7302	-1680.87	-797995	427468	81762.9	248.798	475.8	0
426	6	-68.8742	126.337	-1015.71	-2673.67	-56266.3	-7184.11	244.604	612.632	0	-126.359	-88.6727	-661.499	-43885.6	-29671	11459.2	255.146	266.343	0	-195.234	37.6647	-1677.21	-796634	426597	82859.6	248.762	476.054	0
426	7	-70.0452	126.228	-1014.1	-2778.1	-56204.4	-7081.32	244.577	612.74	0	-127.284	-87.687	-658.78	-43705.3	-29589.8	11264.1	255.084	266.343	0	-197.329	38.5411	-1672.88	-794990	425542	83929.6	248.715	476.329	0
426	8	-71.2098	126.021	-1012.06	-2892.36	-56123.8	-6973.24	244.545	612.858	0	-128.221	-86.6958	-655.676	-43509.3	-29511.8	11062.7	254.99	266.358	0	-199.431	39.3253	-1667.74	-793009	424259	84969.3	248.652	476.631	0
426	9	-72.3679	125.711	-1009.57	-3017.25	-56020.8	-6858.94	244.51	612.989	0	-129.165	-85.7116	-652.173	-43296.9	-29437.7	10855.3	254.862	266.389	0	-201.533	39.9993	-1661.75	-790669	422739	85973.6	248.573	476.961	0
427	0	-73.5061	125.308	-1006.65	-3149.88	-55894.1	-6737.62	244.475	613.129	0	-130.098	-84.7361	-648.317	-43067.7	-29364.1	10642.5	254.707	266.43	0	-203.604	40.5714	-1654.96	-787989	421004	86934.5	248.483	477.313	0
427	1	-74.6003	124.833	-1003.34	-3285.78	-55745.2	-6609.17	244.44	613.275	0	-130.992	-83.7609	-644.192	-42822.1	-29284.7	10424.7	254.54	266.474	0	-205.593	41.0724	-1647.53	-785011	419097	87841.9	248.389	477.674	0
427	2	-75.6277	124.312	-999.686	-3421.61	-55577	-6474.03	244.406	613.423	0	-131.824	-82.7766	-639.885	-42561	-29192.9	10202.2	254.378	266.514	0	-207.452	41.5354	-1639.57	-781774	417059	88686.5	248.298	478.032	0
427	3	-76.5761	123.759	-995.708	-3556.43	-55392.6	-6332.56	244.369	613.572	0	-132.577	-81.7821	-635.448	-42285	-29083.5	9975.57	254.232	266.544	0	-209.153	41.977	-1631.16	-778298	414910	89462.9	248.211	478.38	0
427	4	-77.4462	123.176	-991.383	-3690.99	-55194.9	-6184.55	244.325	613.723	0	-133.243	-80.7852	-630.874	-41993.3	-28953.6	9744.79	254.106	266.564	0	-210.69	42.3908	-1622.26	-774568	412642	90168.3	248.129	478.717	0
427	5	-78.2485	122.551	-986.667	-3826.18	-54986.1	-6029.3	244.271	613.878	0	-133.825	-79.7991	-626.11	-41683.2	-28801.9	9509.67	253.999	266.575	0	-212.073	42.7518	-1612.78	-770546	410225	90802.4	248.047	479.048	0
427	6	-78.9983	121.867	-981.51	-3962.35	-54766.4	-5866.43	244.202	614.037	0	-134.328	-78.8376	-621.078	-41350.9	-28628	9270.26	253.906	266.579	0	-213.327	43.0289	-1602.59	-766185	407622	91367.1	247.963	479.381	0
427	7	-79.7094	121.111	-975.883	-4100.06	-54534.8	-5696.66	244.117	614.201	0	-134.764	-77.9109	-615.721	-40993.5	-28432.7	9027.5	253.822	266.578	0	-214.473	43.1999	-1591.6	-761453	404808	91866.3	247.872	479.721	0
427	8	-80.387	120.284	-969.802	-4241.06	-54290.9	-5521.54	244.019	614.373	0	-135.133	-77.0201	-610.016	-40610.1	-28216.7	8783.4	253.744	266.572	0	-215.52	43.2637	-1579.82	-756357	401783	92303.6	247.774	480.076	0
427	9	-81.0234	119.398	-963.33	-4387.78	-54035	-5342.64	243.908	614.555	0	-135.427	-76.152	-603.979	-40201.5	-27980.8	8540.76	253.673	266.561	0	-216.451	43.2459	-1567.31	-750941	398567	92681.6	247.671	480.452	0
428	0	-81.5959	118.478	-956.57	-4541.86	-53766.1	-5161.15	243.793	614.748	0	-135.627	-75.2812	-597.656	-39770.9	-27724.7	8302.45	253.611	266.545	0	-217.223	43.1966	-1554.23	-745279	395204	92999.2	247.568	480.851	0
428	1	-82.0714	117.554	-949.635	-4703.13	-53481	-4978.1	243.683	614.953	0	-135.708	-74.3794	-591.109	-39322.4	-27448.7	8070.45	253.564	266.523	0	-217.779	43.1744	-1540.74	-739452	391747	93249.7	247.474	481.277	0
428	2	-82.418	116.65	-942.589	-4869.94	-53176.1	-4794.26	243.585	615.167	0	-135.651	-73.4296	-584.378	-38858.8	-27154.1	7845.35	253.533	266.496	0	-218.069	43.2206	-1526.97	-733509	388227	93422.5	247.392	481.729	0
428	3	-82.6153	115.777	-935.421	-5040.16	-52849.7	-4609.95	243.502	615.388	0	-135.448	-72.4318	-577.456	-38381	-26842.2	7626.43	253.516	266.466	0	-218.064	43.3456	-1512.88	-727439	384638	93505.2	247.324	482.207	0
428	4	-82.6578	114.93	-928.058	-5212.23	-52501.4	-4425.2	243.429	615.616	0	-135.095	-71.3988	-570.305	-37888	-26512.9	7411.83	253.511	266.435	0	-217.753	43.5313	-1498.36	-721187	380947	93486.3	247.266	482.711	0
428	5	-82.5554	114.09	-920.386	-5385.75	-52129.9	-4240.34	243.361	615.852	0	-134.589	-70.3503	-562.864	-37377.8	-26166.4	7199.14	253.512	266.407	0	-217.145	43.7393	-1483.25	-714673	377102	93357.3	247.213	483.244	0
428	6	-82.3307	113.228	-912.268	-5561.53	-51733.2	-4056.34	243.292	616.096	0	-133.934	-69.3071	-555.051	-36848.1	-25804.1	6986.1	253.51	266.387	0	-216.264	43.9209	-1467.32	-707795	373039	93114.5	247.157	483.81	0
428	7	-82.0112	112.318	-903.567	-5741.13	-51308.7	-3874.54	243.215	616.354	0	-133.132	-68.2818	-546.788	-36296.5	-25429.1	6770.75	253.494	266.381	0	-215.143	44.0358	-1450.35	-700457	368696	92760.1	247.09	484.413	0
428	8	-81.6185	111.338	-894.188	-5925.86	-50854.3	-3696	243.128	616.627	0	-132.178	-67.2661	-538.024	-35719.9	-25044.5	6551.05	253.451	266.391	0	-213.796	44.0715	-1432.21	-692590	364027	92299.3	247.006	485.058	0
428	9	-81.158	110.277	-884.096	-6115.86	-50368.5	-3521.18	243.028	616.918	0	-131.048	-66.2238	-528.75	-35114.7	-24652.2	6325.37	253.376	266.411	0	-212.206	44.0528	-1412.85	-684164	359019	91735.9	246.901	485.742	0
429	0	-80.6144	109.135	-873.314	-6310.4	-49850.4	-3349.76	242.918	617.226	0	-129.702	-65.0983	-518.995	-34477.6	-24252.9	6093.03	253.27	266.432	0	-210.317	44.0369	-1392.31	-675195	353685	91069.6	246.777	486.464	0
429	1	-79.9616	107.921	-861.903	-6508	-49298.7	-3180.8	242.803	617.551	0	-128.094	-63.8323	-508.806	-33806.6	-23849.6	5853.87	253.126	266.443	0	-208.056	44.0884	-1370.71	-665721	348051	90295	246.635	487.22	0
429	2	-79.1766	106.634	-849.908	-6705.85	-48711.8	-3013.17	242.686	617.89	0	-126.181	-62.385	-498.213	-33100.3	-23448.7	5606.79	252.934	266.438	0	-205.358	44.2491	-1348.12	-655769	342133	89402.3	246.473	488.007	0
429	3	-78.2447	105.263	-837.319	-6899.94	-48088.9	-2846.03	242.568	618.241	0	-123.94	-60.7384	-487.229	-32359.8	-23052.9	5350.15	252.686	266.416	0	-202.185	44.5243	-1324.55	-645333	335927	88378.8	246.29	488.824	0
429	4	-77.1585	103.782	-824.076	-7086.34	-47430.7	-2678.91	242.444	618.599	0	-121.371	-58.8954	-475.866	-31589.5	-22656.9	5083.31	252.388	266.383	0	-198.529	44.8868	-1299.94	-634381	329425	87211.3	246.084	489.664	0
429	5	-75.9165	102.16	-810.085	-7262.56	-46739.2	-2511.52	242.303	618.965	0	-118.498	-56.876	-464.126	-30794.1	-22252.8	4806.98	252.055	266.348	0	-194.415	45.2844	-1274.21	-622860	322603	85889.6	245.855	490.526	0
429	6	-74.5223	100.361	-795.239	-7428.07	-46015	-2343.98	242.137	619.341	0	-115.368	-54.7099	-451.991	-29976.9	-21836.8	4522.4	251.688	266.322	0	-189.89	45.6515	-1247.23	-610708	315432	84406.1	245.598	491.408	0
429	7	-72.9786	98.3503	-779.442	-7583.76	-45256	-2176.89	241.938	619.73	0	-112.033	-52.4244	-439.447	-29139.8	-21408.5	4231.1	251.283	266.31	0	-185.011	45.9259	-1218.89	-597868	307883	82755.4	245.307	492.311	0
429	8	-71.2812	96.1005	-762.616	-7730.35	-44457.1	-2010.75	241.704	620.137	0	-108.541	-50.0347	-426.502	-28284.7	-20968.3	3934.83	250.837	266.318	0	-179.822	46.0658	-1189.12	-584300	299941	80933.6	244.98	493.232	0
429	9	-69.4157	93.5982	-744.711	-7866.91	-43613.1	-1845.56	241.436	620.564	0	-104.928	-47.5399	-413.202	-27414.3	-20516.1	3634.55	250.349	266.346	0	-174.344	46.0583	-1157.91	-569985	291613	78935.7	244.617	494.161	0
430	0	-67.3575	90.8457	-725.719	-7990.46	-42721.5	-1681.32	241.132	621.01	0	-101.21	-44.9236	-399.633	-26532.5	-20050.2	3329.84	249.829	266.392	0	-168.567	45.9221	-1125.35	-554934	282925	76755.1	244.22	495.079	0
430	1	-65.0812	87.8572	-705.654	-8096.52	-41783	-1518.87	240.788	621.474	0	-97.3907	-42.1616	-385.895	-25642.7	-19568.9	3019.65	249.29	266.45	0	-162.472	45.6956	-1091.55	-539174	273912	74387.1	243.794	495.962	0
430	2	-62.5771	84.6456	-684.525	-8180.47	-40799.9	-1359.92	240.397	621.951	0	-93.4838	-39.2394	-372.068	-24747.8	-19073.2	2703.16	248.737	266.514	0	-156.061	45.4062	-1056.59	-522723	264596	71833.9	243.334	496.788	0
430	3	-59.8615	81.2122	-662.315	-8238.47	-39773.9	-1206.23	239.947	622.439	0	-89.52	-36.1675	-358.191	-23850.7	-18567.5	2380.69	248.163	266.587	0	-149.382	45.0448	-1020.51	-505577	254981	69107.4	242.831	497.537	0
430	4	-56.9713	77.5475	-639	-8267.26	-38704.8	-1059.1	239.429	622.938	0	-85.5471	-32.9838	-344.269	-22953.8	-18057.6	2054.35	247.548	266.674	0	-142.518	44.5637	-983.269	-487726	245059	66226.3	242.272	498.2	0
430	5	-53.9549	73.6375	-614.585	-8264.29	-37590.5	-919.227	238.836	623.447	0	-81.6198	-29.7451	-330.281	-22058.5	-17548.2	1727.38	246.869	266.787	0	-135.575	43.8923	-944.866	-469169	234829	63212.3	241.644	498.775	0
430	6	-50.8663	69.4724	-589.126	-8228.77	-36429.1	-786.856	238.164	623.968	0	-77.7888	-26.5172	-316.194	-21164.6	-17041.6	1402.58	246.104	266.936	0	-128.655	42.9551	-905.32	-449937	224301	60088.5	240.937	499.27	0
430	7	-47.7564	65.0566	-562.738	-8161.95	-35219.8	-662	237.413	624.504	0	-74.088	-23.3667	-301.984	-20272	-16536.5	1082.3	245.24	267.129	0	-121.844	41.6899	-864.722	-430100	213509	56876.3	240.147	499.699	0
430	8	-44.6646	60.4183	-535.603	-8066.06	-33963.5	-544.634	236.588	625.06	0	-70.5216	-20.3515	-287.658	-19380.6	-16027.9	769.351	244.281	267.374	0	-115.186	40.0668	-823.261	-409773	202516	53594.5	239.276	500.08	0
430	9	-41.6136	55.6147	-507.974	-7942.87	-32664.4	-434.702	235.697	625.636	0	-67.0563	-17.5063	-273.259	-18490	-15507.2	467.282	243.251	267.665	0	-108.67	38.1084	-781.234	-389120	191415	50260.7	238.339	500.425	0
431	0	-38.6056	50.731	-480.167	-7793.1	-31330.7	-332.347	234.75	626.23	0	-63.6209	-14.8344	-258.862	-17598.5	-14963.6	180.312	242.195	267.984	0	-102.226	35.8966	-739.029	-368343	180321	46890.5	237.358	500.746	0
431	1	-35.623	45.869	-452.526	-7617.2	-29972.3	-238.306	233.767	626.833	0	-60.1157	-12.3178	-244.536	-16703.1	-14386.2	-86.7028	241.169	268.305	0	-95.7387	33.5512	-697.062	-347658	169355	43493.5	236.364	501.058	0
431	2	-32.6367	41.129	-425.35	-7416.39	-28597	-153.792	232.768	627.436	0	-56.4333	-9.94132	-230.321	-15800.2	-13766.4	-328.763	240.23	268.601	0	-89.07	31.1877	-655.671	-327247	158613	40068.8	235.389	501.386	0
431	3	-29.6152	36.5927	-398.836	-7192.91	-27209.5	-80.2742	231.778	628.035	0	-52.4815	-7.70879	-216.216	-14887.1	-13099.6	-541.067	239.414	268.853	0	-82.0968	28.8839	-615.052	-307227	148147	36605.4	234.462	501.768	0
431	4	-26.5277	32.3127	-373.075	-6949.38	-25812	-19.4548	230.813	628.627	0	-48.1981	-5.64516	-202.19	-13962.7	-12386.4	-718.693	238.739	269.057	0	-74.7258	26.6675	-575.265	-287646	137968	33083.6	233.599	502.248	0
431	5	-23.3412	28.3095	-348.071	-6688.3	-24405.2	27.1277	229.885	629.215	0	-43.5565	-3.79365	-188.206	-13027.9	-11629.2	-856.531	238.21	269.222	0	-66.8978	24.5158	-536.276	-268504	128060	29474.8	232.806	502.876	0
431	6	-20.0216	24.5751	-323.755	-6412.19	-22987.8	58.3881	228.996	629.806	0	-38.5712	-2.20981	-174.244	-12085.5	-10831	-950.089	237.84	269.359	0	-58.5928	22.3653	-497.999	-249763	118393	25745.3	232.091	503.69	0
431	7	-16.5375	21.0879	-300.016	-6123.69	-21555.3	73.6003	228.153	630.411	0	-33.3018	-0.951269	-160.332	-11140.9	-9994.74	-996.31	237.662	269.487	0	-49.8393	20.1367	-460.348	-231374	108947	21866.5	231.465	504.707	0
431	8	-12.8678	17.8305	-276.759	-5825.1	-20101.6	72.678	227.368	631.048	0	-27.8479	-0.0668339	-146.543	-10202.9	-9126.31	-993.944	237.723	269.624	0	-40.7157	17.7636	-423.302	-213307	99717.1	17826.8	230.953	505.926	0
431	9	-9.00757	14.8028	-253.952	-5518.2	-18623.6	56.2158	226.665	631.729	0	-22.3315	0.415914	-132.992	-9281.86	-8235	-943.886	238.079	269.793	0	-31.3391	15.2187	-386.943	-195578	90728.7	13638.9	230.588	507.332	0
432	0	-4.97062	12.0269	-231.653	-5204.59	-17124.3	24.6348	226.078	632.467	0	-16.8848	0.503978	-119.807	-8387.16	-7332.78	-849.41	238.795	270.006	0	-21.8554	12.5309	-351.461	-178260	82030.1	9343.54	230.413	508.91	0
432	1	-0.796721	9.53959	-210.006	-4885.93	-15613	-21.9599	225.655	633.266	0	-11.6506	0.239187	-107.122	-7526.85	-6433.28	-716.065	239.944	270.264	0	-12.4473	9.77878	-317.128	-161471	73689.6	5011.73	230.482	510.649	0
432	2	3.4348	7.3754	-189.176	-4564.01	-14102.2	-82.7868	225.454	634.126	0	-6.78728	-0.315473	-95.0385	-6707.2	-5550.91	-551.503	241.593	270.574	0	-3.35248	7.05993	-284.214	-145337	65772	745.919	230.851	512.557	0
432	3	7.59755	5.55636	-169.293	-4240.7	-12606.9	-156.18	225.532	635.049	0	-2.46017	-1.08378	-83.6019	-5931.37	-4699.83	-365.409	243.783	270.948	0	5.13738	4.47258	-252.895	-129947	58315.2	-3322.29	231.566	514.685	0
432	4	11.5241	4.09129	-150.436	-3917.39	-11143	-239.782	225.929	636.04	0	1.18273	-1.97473	-72.7967	-5198.67	-3893.25	-169.554	246.519	271.414	0	12.7068	2.11655	-223.233	-115340	51323.7	-7040.61	232.643	517.135	0
432	5	15.0182	2.97365	-132.626	-3594.88	-9726.15	-329.678	226.665	637.105	0	4.03375	-2.88172	-62.5687	-4505.49	-3143.47	21.9755	249.76	272.009	0	19.0519	0.091924	-195.195	-101512	44774.4	-10248	234.068	520.076	0
432	6	17.8744	2.17895	-115.844	-3273.37	-8371.75	-419.973	227.733	638.257	0	6.03625	-3.68657	-52.8496	-3846.25	-2462.05	193.221	253.414	272.777	0	23.9106	-1.50762	-168.694	-88426.8	38626.6	-12789.7	235.778	523.757	0
432	7	19.9091	1.66766	-100.044	-2952.26	-7093.44	-503.867	229.097	639.51	0	7.18661	-4.27239	-43.5929	-3215.24	-1858.64	328.485	257.364	273.756	0	27.0957	-2.60474	-143.637	-76038.2	32838.5	-14538.6	237.676	528.506	0
432	8	20.9905	1.38641	-85.1742	-2630.14	-5901.5	-574.499	230.713	640.88	0	7.53377	-4.5453	-34.8111	-2609.76	-1339.58	415.593	261.519	274.969	0	28.5242	-3.15889	-119.985	-64310	27385.4	-15417.5	239.65	534.719	0
432	9	21.0558	1.26908	-71.1868	-2304.99	-4802.73	-624.657	232.533	642.38	0	7.18084	-4.45747	-26.5989	-2033.26	-907.708	448.923	265.874	276.441	0	28.2366	-3.1884	-97.7857	-53235	22269.9	-15412.4	241.603	542.84	0
433	0	20.1183	1.24531	-58.0716	-1975.08	-3802.12	-646.726	234.527	644.011	0	6.29114	-4.02815	-19.1454	-1497.74	-562.49	431.598	270.62	278.23	0	26.4095	-2.78283	-77.2171	-42859.2	17532.9	-14580.4	243.476	553.318	0
433	1	18.2732	1.24879	-45.8769	-1640.86	-2903.98	-634.399	236.701	645.767	0	5.0841	-3.35255	-12.7085	-1023.23	-300.32	376.003	276.369	280.515	0	23.3573	-2.10375	-58.5854	-33291.7	13250.2	-13053	245.305	566.535	0
433	2	15.7002	1.22137	-34.7099	-1306.91	-2113.46	-585.507	239.111	647.652	0	3.79231	-2.57264	-7.51134	-630.211	-114.278	300.154	284.786	283.901	0	19.4925	-1.35127	-42.2213	-24677.3	9503	-11026.3	247.237	582.94	0
433	3	12.6662	1.12516	-24.7518	-983.876	-1438.41	-504.523	241.887	649.75	0	2.59746	-1.81752	-3.62768	-329.108	6.31246	220.759	301.74	290.721	0	15.2636	-0.692351	-28.3795	-17170.4	6349.1	-8737.33	249.538	603.856	0
433	4	9.5119	0.958556	-16.2593	-688.374	-888.12	-403.376	245.378	652.337	0	1.6008	-1.16666	-0.962259	-116.751	74.8934	148.791	300	200	0	11.1127	-0.208103	-17.2216	-10925.7	3819.83	-6439.43	252.779	633.842	0
433	5	6.57944	0.752231	-9.46515	-437.493	-467.212	-297.994	250.639	656.221	0	0.836908	-0.653354	0.684955	19.2643	105.395	89.6728	300	200	0	7.41635	0.0988776	-8.7802	-6050.24	1916.26	-4359.5	258.792	689.618	0
433	6	4.10898	0.54392	-4.43037	-241.088	-169.507	-201.877	261.74	664.417	0	0.297929	-0.280332	1.55036	95.1694	110.366	44.9916	300	200	0	4.40691	0.263588	-2.88001	-2525.72	593.329	-2643.87	279.465	881.377	0
433	7	2.1987	0.359302	-1.0074	-99.4216	21.8684	-122.545	321.708	708.691	0	-0.0474783	-0.0324399	1.86308	127.465	100.066	13.938	300	200	0	2.15122	0.326862	0.855685	-198.164	-238.03	-1342.26	0	0	0
433	8	0.838238	0.210318	1.08075	-6.11652	129.293	-62.3228	300	610	0	-0.24041	0.113954	1.82076	130.836	82.2134	-5.57806	300	200	0	0.597828	0.324271	2.90151	1163.69	-687.641	-433.863	0	0	0
433	9	-0.0438997	0.099584	2.15248	48.2586	175.641	-20.2675	300	610	0	-0.322674	0.184537	1.57934	117.175	62.1472	-16.1338	300	200	0	-0.366573	0.284121	3.73182	1807.95	-864.162	140.148	0	0	0
434	0	-0.545852	0.0240446	2.51204	73.768	181.349	6.32871	300	610	0	-0.3315	0.203117	1.25224	95.3507	43.2006	-20.2793	300	200	0	-0.877352	0.227162	3.76429	1962.82	-862.623	453.468	0	0	0
434	1	-0.769371	-0.0222536	2.41928	79.6397	163.009	20.8657	300	610	0	-0.297052	0.189583	0.914878	71.4345	27.1566	-20.2449	300	200	0	-1.06642	0.16733	3.33415	1817.84	-758.892	579.546	0	0	0
434	2	-0.806155	-0.0462197	2.0775	73.5206	133.03	26.736	300	610	0	-0.24183	0.159199	0.611834	49.1671	14.6944	-17.8115	300	200	0	-1.04798	0.112979	2.68933	1517.75	-608.773	582.939	0	0	0
434	3	-0.73119	-0.0544884	1.63331	61.2369	99.9326	26.9235	300	610	0	-0.181248	0.122749	0.364652	30.5025	5.77725	-14.2888	300	200	0	-0.912438	0.0682604	1.99796	1164.26	-449.881	515.388	0	0	0
434	4	-0.600913	-0.0527462	1.18319	46.8734	68.9889	23.8214	300	610	0	-0.124807	0.0871571	0.179058	16.1346	-0.0384579	-10.5598	300	200	0	-0.72572	0.0344109	1.36224	822.214	-304.888	415.103	0	0	0
434	5	-0.454366	-0.0454558	0.783322	33.0266	42.9726	19.1977	300	610	0	-0.0774757	0.0563023	0.0510031	5.95006	-3.37762	-7.15687	300	200	0	-0.531842	0.0108465	0.834325	527.525	-185.174	307.953	0	0	0
434	6	-0.315937	-0.0358447	0.460029	21.1278	22.8911	14.2505	300	610	0	-0.0410256	0.0318496	-0.0287033	-0.614928	-4.89478	-4.34705	300	200	0	-0.356962	-0.0039951	0.431325	295.198	-94.2672	209.631	0	0	0
434	7	-0.198679	-0.0260452	0.219304	11.7675	8.61597	9.70705	300	610	0	-0.0151773	0.0139932	-0.0711085	-4.31616	-5.18349	-2.21326	300	200	0	-0.213856	-0.012052	0.148195	126.427	-30.761	128.108	0	0	0
434	8	-0.107574	-0.0173057	0.0547522	4.9829	-0.618758	5.93747	300	610	0	0.00149369	0.00205836	-0.0870114	-5.92959	-4.73148	-0.722563	300	200	0	-0.10608	-0.0152474	-0.0322592	14.318	9.41939	65.9622	0	0	0
434	9	-0.0423677	-0.0102177	-0.0463848	0.487969	-5.8545	3.06225	300	610	0	0.0109006	-0.00504902	-0.0857809	-6.15028	-3.90749	0.220664	300	200	0	-0.031467	-0.0152667	-0.132166	-51.8461	31.3982	22.367	0	0	0
435	0	0.000174164	-0.0049242	-0.0990035	-2.15457	-8.1668	1.04404	300	610	0	0.0150095	-0.00853345	-0.0748462	-5.5439	-2.96786	0.736665	300	200	0	0.0151837	-0.0134577	-0.17385	-83.7058	40.2914	-5.36474	0	0	0
435	1	0.0246129	-0.00129361	-0.117453	-3.41703	-8.52257	-0.240808	300	610	0	0.0155824	-0.00951943	-0.0596357	-4.53429	-2.07378	0.945512	300	200	0	0.0401953	-0.010813	-0.177089	-92.0438	40.6009	-20.6695	0	0	0
435	2	0.0357295	0.000948027	-0.114057	-3.73548	-7.71101	-0.950822	300	610	0	0.014054	-0.00895136	-0.0437804	-3.41321	-1.31248	0.95286	300	200	0	0.0497835	-0.00800334	-0.157837	-85.8638	35.9382	-27.0047	0	0	0
435	3	0.0378611	0.00212383	-0.0985062	-3.47322	-6.32506	-1.24568	300	610	0	0.0114997	-0.00755752	-0.0294446	-2.3617	-0.718287	0.84348	300	200	0	0.0493608	-0.00543369	-0.127951	-72.0735	28.9726	-27.4275	0	0	0
435	4	0.0345727	0.00254665	-0.0778208	-2.90833	-4.7741	-1.2667	300	610	0	0.00865998	-0.00585509	-0.0176917	-1.47556	-0.291018	0.680027	300	200	0	0.0432327	-0.00330844	-0.0955125	-55.5517	21.5135	-24.4006	0	0	0
435	5	0.0285601	0.00248613	-0.0566495	-2.2368	-3.31318	-1.12776	300	610	0	0.00599481	-0.0041782	-0.00882505	-0.790153	-0.0106627	0.504974	300	200	0	0.0345549	-0.00169207	-0.0654746	-39.4294	14.6599	-19.751	0	0	0
435	6	0.0216981	0.00215492	-0.037723	-1.58402	-2.07821	-0.913418	300	610	0	0.00374774	-0.00271592	-0.00267499	-0.301869	0.151799	0.344121	300	200	0	0.0254458	-0.000561005	-0.040398	-25.4589	8.97159	-14.723	0	0	0
435	7	0.0151658	0.00170757	-0.0223437	-1.01985	-1.12039	-0.68128	300	610	0	0.00200896	-0.00155138	0.00117992	0.0148607	0.227109	0.210611	300	200	0	0.0171747	0.000156191	-0.0211637	-14.3911	4.63145	-10.0767	0	0	0
435	8	0.00960189	0.00124678	-0.0108374	-0.57389	-0.436108	-0.466586	300	610	0	0.000769725	-0.000696859	0.00325563	0.195193	0.243331	0.108739	300	200	0	0.0103716	0.000549922	-0.00758172	-6.31196	1.5839	-6.20397	0	0	0
435	9	0.00525814	0.000833202	-0.00292971	-0.24906	0.00931525	-0.287519	300	610	0	-3.45437e-05	-0.000122469	0.00406091	0.275604	0.223647	0.037203	300	200	0	0.0052236	0.000710733	0.0011312	-0.914281	-0.357131	-3.23765	0	0	0
436	0	0.00213379	0.000496076	0.0019661	-0.0326053	0.264301	-0.150285	300	610	0	-0.000492841	0.000222379	0.00403974	0.288977	0.185665	-0.00836221	300	200	0	0.00164095	0.000718455	0.00600584	2.29813	-1.43055	-1.14616	0	0	0
436	1	8.3041e-05	0.0002431	0.00454654	0.0957332	0.379394	-0.0534639	300	610	0	-0.00069758	0.000394136	0.00354593	0.262213	0.141691	-0.033563	300	200	0	-0.000614539	0.000637236	0.00809248	3.87111	-1.87716	0.193005	0	0	0
436	2	-0.00110594	6.86676e-05	0.00548811	0.158108	0.400334	0.00857756	300	610	0	-0.000732126	0.000445898	0.00283925	0.215562	0.0995156	-0.0440506	300	200	0	-0.00183807	0.000514565	0.00832736	4.31397	-1.91013	0.939946	0	0	0
436	3	-0.00165769	-3.98094e-05	0.00537514	0.17512	0.364643	0.0432257	300	610	0	-0.000664701	0.000422496	0.00209444	0.16304	0.0634018	-0.0448286	300	200	0	-0.00232239	0.000382686	0.00746958	4.05425	-1.70135	1.25734	0	0	0
436	4	-0.00177728	-9.74321e-05	0.00466934	0.164022	0.300648	0.0579931	300	610	0	-0.000546686	0.000358669	0.00141649	0.113404	0.035079	-0.0399312	300	200	0	-0.00232397	0.000261236	0.00608584	3.42156	-1.37847	1.28991	0	0	0
436	5	-0.00163415	-0.000118946	0.00370684	0.138086	0.22801	0.0595695	300	610	0	-0.000413654	0.000279209	0.000857829	0.0713448	0.0146125	-0.0323546	300	200	0	-0.0020478	0.000160263	0.00456467	2.64986	-1.02848	1.15485	0	0	0
436	6	-0.00135702	-0.000117134	0.0027115	0.106711	0.159061	0.0533736	300	610	0	-0.000287849	0.000200235	0.000434348	0.0386569	0.00110309	-0.024141	300	200	0	-0.00164487	8.31005e-05	0.00314584	1.89024	-0.704636	0.939513	0	0	0
436	7	-0.00103589	-0.000102127	0.00181595	0.0759488	0.100455	0.0434478	300	610	0	-0.000181199	0.000130955	0.000139083	0.0152541	-0.00679569	-0.0165403	300	200	0	-0.00121709	2.88283e-05	0.00195503	1.22813	-0.434428	0.70369	0	0	0
436	8	-0.000727756	-8.13226e-05	0.00108454	0.0492072	0.0547829	0.0325609	300	610	0	-9.82765e-05	7.55099e-05	-4.72629e-05	-2.01078e-05	-0.0105269	-0.0101983	300	200	0	-0.000826032	-5.81267e-06	0.00103728	0.701026	-0.227278	0.484205	0	0	0
436	9	-0.000463826	-5.96654e-05	0.000534715	0.0279654	0.0219921	0.0224194	300	610	0	-3.88833e-05	3.46289e-05	-0.000148768	-0.00879961	-0.0114171	-0.00533605	300	200	0	-0.000502709	-2.50365e-05	0.000385947	0.314386	-0.0810791	0.300283	0	0	0
437	0	-0.000256779	-4.00999e-05	0.00015484	0.0124182	0.000516877	0.0139155	300	610	0	-9.91565e-08	6.9956e-06	-0.000189391	-0.0127983	-0.0105677	-0.0019043	300	200	0	-0.000256878	-3.31043e-05	-3.45514e-05	0.0546049	0.0126448	0.158735	0	0	0
437	1	-0.000107123	-2.40698e-05	-8.20306e-05	0.00199872	-0.0118919	0.00736716	300	610	0	2.22116e-05	-9.72622e-06	-0.000190167	-0.0135714	-0.0088194	0.000295828	300	200	0	-8.49115e-05	-3.3796e-05	-0.000272198	-0.101267	0.0650238	0.0584269	0	0	0
437	2	-8.30631e-06	-1.19835e-05	-0.000208439	-0.00423024	-0.0176086	0.00272382	300	610	0	3.23911e-05	-1.81808e-05	-0.000167941	-0.0123979	-0.00676272	0.00152552	300	200	0	2.40848e-05	-3.01644e-05	-0.00037638	-0.178812	0.0873868	-0.00621134	0	0	0
437	3	4.94989e-05	-3.6058e-06	-0.000256267	-0.00730724	-0.018796	-0.000270627	300	610	0	3.43819e-05	-2.08742e-05	-0.000135139	-0.010245	-0.00477395	0.00205066	300	200	0	8.38808e-05	-2.448e-05	-0.000391406	-0.202078	0.0898257	-0.0426347	0	0	0
437	4	7.68325e-05	1.6409e-06	-0.000253212	-0.00820516	-0.0172377	-0.00196002	300	610	0	3.14274e-05	-1.99341e-05	-0.000100168	-0.00778578	-0.00306133	0.0021081	300	200	0	0.00010826	-1.82932e-05	-0.00035338	-0.191362	0.0805185	-0.0584932	0	0	0
437	5	8.33877e-05	4.46186e-06	-0.000221267	-0.00774316	-0.0142866	-0.00269766	300	610	0	2.59817e-05	-1.70169e-05	-6.81183e-05	-0.00544357	-0.00171166	0.00188978	300	200	0	0.000109369	-1.2555e-05	-0.000289385	-0.162386	0.0655674	-0.0606372	0	0	0
437	6	7.72146e-05	5.55181e-06	-0.000176519	-0.00655435	-0.0108866	-0.00280013	300	610	0	1.97531e-05	-1.33108e-05	-4.15701e-05	-0.0034479	-0.000731601	0.00153895	300	200	0	9.69677e-05	-7.75899e-06	-0.000218089	-0.126365	0.049154	-0.0546404	0	0	0
437	7	6.44595e-05	5.51656e-06	-0.000129746	-0.0050894	-0.00763376	-0.0025252	300	610	0	1.38168e-05	-9.593e-06	-2.13499e-05	-0.00188941	-8.08876e-05	0.00115376	300	200	0	7.82764e-05	-4.07644e-06	-0.000151096	-0.0905893	0.0338567	-0.0446781	0	0	0
437	8	4.94408e-05	4.83858e-06	-8.73844e-05	-0.00364034	-0.00485341	-0.00206607	300	610	0	8.75647e-06	-6.31172e-06	-7.17888e-06	-0.000768091	0.000302885	0.000794737	300	200	0	5.81973e-05	-1.47314e-06	-9.45632e-05	-0.0592194	0.021025	-0.0336234	0	0	0
437	9	3.49112e-05	3.8719e-06	-5.26103e-05	-0.00237319	-0.0026762	-0.00155576	300	610	0	4.80302e-06	-3.67263e-06	1.82468e-06	-3.18115e-05	0.000487424	0.000493563	300	200	0	3.97142e-05	1.99268e-07	-5.07856e-05	-0.0341228	0.0111406	-0.0232588	0	0	0
438	0	2.2395e-05	2.85447e-06	-2.63444e-05	-0.00136169	-0.00110534	-0.00107687	300	610	0	1.95734e-06	-1.71741e-06	6.78375e-06	0.000395306	0.000535412	0.000261558	300	200	0	2.43524e-05	1.13706e-06	-1.95607e-05	-0.0156251	0.00412936	-0.0145266	0	0	0
438	1	1.25288e-05	1.92918e-06	-8.10191e-06	-0.000617778	-7.03826e-05	-0.000673143	300	610	0	8.78452e-08	-3.88497e-07	8.82617e-06	0.000593748	0.000499168	9.69819e-05	300	200	0	1.26167e-05	1.54068e-06	7.24263e-07	-0.00312701	-0.000394094	-0.00777411	0	0	0
438	2	5.36249e-06	1.16717e-06	3.3526e-06	-0.000116412	0.000533056	-0.000360764	300	610	0	-9.97495e-07	4.21882e-07	8.94817e-06	0.000637052	0.000418816	-9.20401e-06	300	200	0	4.36499e-06	1.58906e-06	1.23008e-05	0.00443163	-0.00294788	-0.00296487	0	0	0
438	3	6.02847e-07	5.89901e-07	9.53866e-06	0.000185729	0.00081645	-0.000138149	300	610	0	-1.50259e-06	8.37511e-07	7.95146e-06	0.000585998	0.000322684	-6.91584e-05	300	200	0	-8.9974e-07	1.42741e-06	1.74901e-05	0.00824912	-0.00406472	0.000153697	0	0	0
438	4	-2.20559e-06	1.87667e-07	1.19581e-05	0.000337301	0.000882047	6.31445e-06	300	610	0	-1.61384e-06	9.76626e-07	6.43039e-06	0.000486778	0.000228941	-9.53838e-05	300	200	0	-3.81943e-06	1.16429e-06	1.83885e-05	0.00946049	-0.00422223	0.0019284	0	0	0
438	5	-3.55734e-06	-6.59732e-08	1.19235e-05	0.000384233	0.0008146	8.86211e-05	300	610	0	-1.4854e-06	9.40172e-07	4.78919e-06	0.000371696	0.000147748	-9.909e-05	300	200	0	-5.04274e-06	8.74198e-07	1.67126e-05	0.00902904	-0.00380939	0.00271885	0	0	0
438	6	-3.91041e-06	-2.03938e-07	1.0482e-05	0.000365407	0.0006787	0.000125378	300	610	0	-1.23445e-06	8.0712e-07	3.27458e-06	0.000261213	8.34505e-05	-8.94069e-05	300	200	0	-5.14486e-06	6.03182e-07	1.37565e-05	0.00770449	-0.00311786	0.00284917	0	0	0
438	7	-3.64719e-06	-2.58947e-07	8.40346e-06	0.000311017	0.000519646	0.000131563	300	610	0	-9.42995e-07	6.34393e-07	2.01335e-06	0.000166548	3.65332e-05	-7.318e-05	300	200	0	-4.59018e-06	3.75446e-07	1.04168e-05	0.00602437	-0.00234853	0.0025844	0	0	0
438	8	-3.06101e-06	-2.59701e-07	6.20652e-06	0.000242664	0.000366243	0.000119433	300	610	0	-6.62992e-07	4.59448e-07	1.04816e-06	9.22636e-05	5.20236e-06	-5.51255e-05	300	200	0	-3.724e-06	1.99747e-07	7.25467e-06	0.00434012	-0.0016262	0.00212405	0	0	0
438	9	-2.35904e-06	-2.29172e-07	4.20341e-06	0.000174433	0.000234379	9.82198e-05	300	610	0	-4.22958e-07	3.04085e-07	3.68251e-07	3.85535e-05	-1.34316e-05	-3.81726e-05	300	200	0	-2.782e-06	7.49134e-08	4.57166e-06	0.00285431	-0.00101702	0.00160613	0	0	0
439	0	-1.67418e-06	-1.84296e-07	2.55057e-06	0.000114407	0.000130619	7.4313e-05	300	610	0	-2.34523e-07	1.78505e-07	-6.65654e-08	3.07621e-06	-2.25438e-05	-2.38744e-05	300	200	0	-1.9087e-06	-5.79139e-09	2.48401e-06	0.00165974	-0.000545509	0.00111686	0	0	0
439	1	-1.08082e-06	-1.36522e-07	1.29618e-06	6.62543e-05	5.53893e-05	5.17077e-05	300	610	0	-9.8221e-08	8.50196e-08	-3.08627e-07	-1.76882e-05	-2.50951e-05	-1.28073e-05	300	200	0	-1.17904e-06	-5.15022e-08	9.87549e-07	0.000775036	-0.000209377	0.000702393	0	0	0
439	2	-6.10803e-07	-9.27772e-08	4.20423e-07	3.06699e-05	5.53203e-06	3.25459e-05	300	610	0	-8.14367e-09	2.11339e-08	-4.11005e-07	-2.75179e-05	-2.357e-05	-4.91721e-06	300	200	0	-6.18947e-07	-7.16434e-08	9.4183e-09	0.00017397	8.84595e-06	0.000380354	0	0	0
439	3	-2.67744e-07	-5.65648e-08	-1.33217e-07	6.55394e-06	-2.3793e-05	1.76486e-05	300	610	0	4.46174e-08	-1.8117e-08	-4.20865e-07	-2.98887e-05	-1.9883e-05	2.05435e-07	300	200	0	-2.23126e-07	-7.46818e-08	-5.54082e-07	-0.000192355	0.000133259	0.00014985	0	0	0
439	4	-3.85795e-08	-2.90005e-08	-4.3565e-07	-8.09294e-06	-3.78168e-05	6.97913e-06	300	610	0	6.96329e-08	-3.85244e-08	-3.76357e-07	-2.76883e-05	-1.53926e-05	3.12621e-06	300	200	0	3.10533e-08	-6.75249e-08	-8.12007e-07	-0.00038004	0.000188902	-5.45169e-07	0	0	0
439	5	9.77783e-08	-9.6948e-09	-5.57594e-07	-1.55493e-05	-4.1371e-05	1.26486e-08	300	610	0	7.57136e-08	-4.56645e-08	-3.05895e-07	-2.3122e-05	-1.09757e-05	4.4328e-06	300	200	0	1.73492e-07	-5.53593e-08	-8.6349e-07	-0.00044264	0.000198373	-8.69498e-05	0	0	0
439	6	1.6452e-07	2.56092e-09	-5.61227e-07	-1.79825e-05	-3.84821e-05	-3.99425e-06	300	610	0	7.01828e-08	-4.43254e-08	-2.28913e-07	-1.77399e-05	-7.12758e-06	4.65552e-06	300	200	0	2.34703e-07	-4.17645e-08	-7.9014e-07	-0.000425858	0.000180167	-0.000126262	0	0	0
439	7	1.83278e-07	9.30203e-09	-4.96403e-07	-1.72375e-05	-3.22331e-05	-5.8218e-06	300	610	0	5.86352e-08	-3.82708e-08	-1.5736e-07	-1.25304e-05	-4.06532e-06	4.22852e-06	300	200	0	2.41913e-07	-2.89687e-08	-6.53763e-07	-0.000365436	0.000148219	-0.000133811	0	0	0
439	8	1.72212e-07	1.20688e-08	-3.99949e-07	-1.4754e-05	-2.47972e-05	-6.17846e-06	300	610	0	4.50052e-08	-3.02268e-08	-9.74588e-08	-8.04127e-06	-1.81998e-06	3.47887e-06	300	200	0	2.17217e-07	-1.8158e-08	-4.97408e-07	-0.000287128	0.000112179	-0.000122197	0	0	0
439	9	1.45317e-07	1.22207e-08	-2.96809e-07	-1.15671e-05	-1.75655e-05	-5.64689e-06	300	610	0	3.18028e-08	-2.19982e-08	-5.13992e-08	-4.50151e-06	-3.12032e-07	2.63309e-06	300	200	0	1.7712e-07	-9.77749e-09	-3.48208e-07	-0.000207871	7.80831e-05	-0.000100951	0	0	0
440	0	1.12529e-07	1.0851e-08	-2.02121e-07	-8.35566e-06	-1.13133e-05	-4.66801e-06	300	610	0	2.04204e-08	-1.46443e-08	-1.87891e-08	-1.92963e-06	5.92166e-07	1.83287e-06	300	200	0	1.32949e-07	-3.79337e-09	-2.2091e-07	-0.000137519	4.91703e-05	-7.66997e-05	0	0	0
440	1	8.02607e-08	8.76975e-09	-1.23582e-07	-5.51305e-06	-6.36984e-06	-3.54866e-06	300	610	0	1.14415e-08	-8.67027e-09	2.20023e-09	-2.20862e-07	1.04144e-06	1.15427e-06	300	200	0	9.17021e-08	9.9476e-11	-1.21382e-07	-8.06742e-05	2.66845e-05	-5.36119e-05	0	0	0
440	2	5.2139e-08	6.52758e-09	-6.36921e-08	-3.22139e-06	-2.76812e-06	-2.482e-06	300	610	0	4.91489e-09	-4.20177e-09	1.40058e-08	7.87928e-07	1.17558e-06	6.26482e-07	300	200	0	5.70539e-08	2.32581e-09	-4.96863e-08	-3.83729e-05	1.05748e-05	-3.39456e-05	0	0	0
440	3	2.97542e-08	4.46019e-09	-2.16645e-08	-1.51973e-06	-3.6728e-07	-1.5728e-06	300	610	0	5.7645e-10	-1.13164e-09	1.91235e-08	1.27399e-06	1.11254e-06	2.4834e-07	300	200	0	3.03306e-08	3.32855e-09	-2.54101e-09	-9.47663e-06	5.16969e-08	-1.85912e-05	0	0	0
440	4	1.33365e-08	2.73977e-09	5.08221e-09	-3.60168e-07	1.05688e-06	-8.62542e-07	300	610	0	-1.98667e-09	7.68459e-10	1.9786e-08	1.40156e-06	9.43661e-07	1.31794e-09	300	200	0	1.13499e-08	3.50823e-09	2.48682e-08	8.26714e-06	-6.00472e-06	-7.54671e-06	0	0	0
440	5	2.30714e-09	1.42397e-09	1.98544e-08	3.49465e-07	1.74969e-06	-3.51341e-07	300	610	0	-3.22348e-09	1.7693e-09	1.78079e-08	1.30781e-06	7.34053e-07	-1.40865e-07	300	200	0	-9.16332e-10	3.19327e-09	3.76623e-08	1.74833e-05	-8.77095e-06	-2.96888e-07	0	0	0
440	6	-4.30929e-09	4.9767e-10	2.59805e-08	7.15804e-07	1.93942e-06	-1.5536e-08	300	610	0	-3.55026e-09	2.13379e-09	1.45474e-08	1.09798e-06	5.26021e-07	-2.05818e-07	300	200	0	-7.85955e-09	2.63146e-09	4.05279e-08	2.06977e-05	-9.31568e-06	3.9068e-06	0	0	0
440	7	-7.59964e-09	-9.424e-11	2.64052e-08	8.4109e-07	1.81728e-06	1.79388e-07	300	610	0	-3.31487e-09	2.08896e-09	1.09384e-08	8.46434e-07	3.43698e-07	-2.18625e-07	300	200	0	-1.09145e-08	1.99472e-09	3.73436e-08	2.00781e-05	-8.51821e-06	5.85793e-06	0	0	0
440	8	-8.58537e-09	-4.23323e-10	2.35012e-08	8.12844e-07	1.53038e-06	2.70072e-07	300	610	0	-2.78431e-09	1.81412e-09	7.55926e-09	6.0089e-07	1.97893e-07	-1.99922e-07	300	200	0	-1.13697e-08	1.3908e-09	3.10605e-08	1.73281e-05	-7.04412e-06	6.28133e-06	0	0	0
440	9	-8.12852e-09	-5.6206e-10	1.90296e-08	6.99692e-07	1.18298e-06	2.90011e-07	300	610	0	-2.14731e-09	1.43981e-09	4.71516e-09	3.88073e-07	9.0469e-08	-1.65333e-07	300	200	0	-1.02758e-08	8.77755e-10	2.37448e-08	1.3681e-05	-5.35676e-06	5.77586e-06	0	0	0
441	0	-6.89673e-09	-5.74815e-10	1.41899e-08	5.51215e-07	8.42192e-07	2.66899e-07	300	610	0	-1.52505e-09	1.05295e-09	2.51778e-09	2.19446e-07	1.79192e-08	-1.25735e-07	300	200	0	-8.42178e-09	4.7813e-10	1.67077e-08	9.953e-06	-3.74794e-06	4.79662e-06	0	0	0
441	1	-5.36625e-09	-5.13616e-10	9.71547e-09	4.00129e-07	5.45848e-07	2.21789e-07	300	610	0	-9.85456e-10	7.04977e-10	9.54209e-10	9.63298e-08	-2.59299e-08	-8.79765e-08	300	200	0	-6.35171e-09	1.91361e-10	1.06697e-08	6.62292e-06	-2.3761e-06	3.66172e-06	0	0	0
441	2	-3.84651e-09	-4.17194e-10	5.98457e-09	2.65557e-07	3.10385e-07	1.69411e-07	300	610	0	-5.57725e-10	4.20861e-10	-5.85342e-11	1.40591e-08	-4.80495e-08	-5.57785e-08	300	200	0	-4.40423e-09	3.66721e-12	5.92604e-09	3.91868e-06	-1.30407e-06	2.57265e-06	0	0	0
441	3	-2.51413e-09	-3.12016e-10	3.12598e-09	1.56523e-07	1.38e-07	1.19098e-07	300	610	0	-2.45306e-10	2.07331e-10	-6.33833e-10	-3.49187e-08	-5.50384e-08	-3.0616e-08	300	200	0	-2.75943e-09	-1.04685e-10	2.49215e-09	1.89666e-06	-5.32229e-07	1.63975e-06	0	0	0
441	4	-1.44833e-09	-2.14343e-10	1.10973e-09	7.51724e-08	2.24343e-08	7.59706e-08	300	610	0	-3.64339e-11	5.98425e-11	-8.89034e-10	-5.89154e-08	-5.24948e-08	-1.24986e-08	300	200	0	-1.48476e-09	-1.54501e-10	2.20698e-10	5.07971e-07	-2.50014e-08	9.07888e-07	0	0	0
441	5	-6.62867e-10	-1.32631e-10	-1.81821e-10	1.94374e-08	-4.66854e-08	4.2117e-08	300	610	0	8.80014e-11	-3.20909e-11	-9.29766e-10	-6.56881e-08	-4.47736e-08	-5.91803e-10	300	200	0	-5.74865e-10	-1.64722e-10	-1.11159e-09	-3.51021e-07	2.69611e-07	3.78857e-07	0	0	0
441	6	-1.32235e-10	-6.98379e-11	-9.02723e-10	-1.49249e-08	-8.08597e-08	1.76315e-08	300	610	0	1.49054e-10	-8.1122e-11	-8.42334e-10	-6.17504e-08	-3.49962e-08	6.32457e-09	300	200	0	1.68185e-11	-1.5096e-10	-1.74506e-09	-8.03049e-07	4.06854e-07	2.95208e-08	0	0	0
441	7	1.88618e-10	-2.54084e-11	-1.20958e-09	-3.29022e-08	-9.08678e-08	1.45136e-09	300	610	0	1.66385e-10	-9.96408e-11	-6.91637e-10	-5.21242e-08	-2.52022e-08	9.5471e-09	300	200	0	3.55003e-10	-1.25049e-10	-1.90122e-09	-9.672e-07	4.37255e-07	-1.7485e-07	0	0	0
441	8	3.50605e-10	3.16577e-12	-1.24179e-09	-3.93154e-08	-8.57882e-08	-8.02446e-09	300	610	0	1.56512e-10	-9.84085e-11	-5.22534e-10	-4.03751e-08	-1.65664e-08	1.02616e-08	300	200	0	5.07117e-10	-9.52427e-11	-1.76433e-09	-9.46264e-07	4.02602e-07	-2.71507e-07	0	0	0
441	9	4.01938e-10	1.92171e-11	-1.11226e-09	-3.83154e-08	-7.26396e-08	-1.25159e-08	300	610	0	1.32176e-10	-8.59672e-11	-3.63008e-10	-2.88063e-08	-9.62613e-09	9.44903e-09	300	200	0	5.34114e-10	-6.67501e-11	-1.47527e-09	-8.21408e-07	3.34678e-07	-2.9471e-07	0	0	0
442	0	3.83532e-10	2.61546e-11	-9.0518e-10	-3.31722e-08	-5.64193e-08	-1.3606e-08	300	610	0	1.02425e-10	-6.85646e-11	-2.28009e-10	-1.87203e-08	-4.48813e-09	7.85525e-09	300	200	0	4.85956e-10	-4.241e-11	-1.13319e-09	-6.5169e-07	2.55723e-07	-2.72913e-07	0	0	0
442	1	3.27222e-10	2.70251e-11	-6.78197e-10	-2.62602e-08	-4.03669e-08	-1.26106e-08	300	610	0	7.31078e-11	-5.03844e-11	-1.23207e-10	-1.06894e-08	-9.98924e-10	6.00236e-09	300	200	0	4.0033e-10	-2.33593e-11	-8.01404e-10	-4.76412e-07	1.79839e-07	-2.27843e-07	0	0	0
442	2	2.55834e-10	2.43035e-11	-4.66835e-10	-1.91553e-08	-2.63247e-08	-1.05348e-08	300	610	0	4.75357e-11	-3.39245e-11	-4.82612e-11	-4.7976e-09	1.12629e-09	4.22141e-09	300	200	0	3.03369e-10	-9.62102e-12	-5.15096e-10	-3.18836e-07	1.14769e-07	-1.74765e-07	0	0	0
442	3	1.84287e-10	1.98411e-11	-2.89653e-10	-1.27865e-08	-1.51126e-08	-8.0853e-09	300	610	0	2.71655e-11	-2.04163e-11	5.82802e-13	-8.38106e-10	2.21391e-09	2.69415e-09	300	200	0	2.11453e-10	-5.75127e-13	-2.8907e-10	-1.90224e-07	6.36726e-08	-1.23412e-07	0	0	0
442	4	1.2118e-10	1.49099e-11	-1.53248e-10	-7.60027e-09	-6.86441e-09	-5.71299e-09	300	610	0	1.22149e-11	-1.02155e-11	2.85962e-11	1.53833e-09	2.57528e-09	1.49484e-09	300	200	0	1.33395e-10	4.69439e-12	-1.24652e-10	-9.35989e-08	2.67036e-08	-7.91724e-08	0	0	0
442	5	7.04483e-11	1.02971e-11	-5.65514e-11	-3.7123e-09	-1.30367e-09	-3.66789e-09	300	610	0	2.16265e-12	-3.13267e-12	4.12932e-11	2.72126e-09	2.47601e-09	6.27075e-10	300	200	0	7.26109e-11	7.16442e-12	-1.52582e-11	-2.68848e-08	2.26447e-09	-4.42975e-08	0	0	0
442	6	3.2881e-11	6.41726e-12	5.78709e-12	-1.03431e-09	2.04891e-09	-2.05475e-09	300	610	0	-3.87473e-12	1.31313e-12	4.36702e-11	3.07695e-09	2.12374e-09	5.33879e-11	300	200	0	2.90063e-11	7.73038e-12	4.94572e-11	1.46778e-08	-1.20568e-08	-1.89647e-08	0	0	0
442	7	7.3614e-12	3.42145e-12	4.09387e-11	6.28715e-10	3.7322e-09	-8.82302e-10	300	610	0	-6.88397e-12	3.71269e-12	3.98302e-11	2.9146e-09	1.66799e-09	-2.82819e-10	300	200	0	4.77434e-13	7.13413e-12	8.07689e-11	3.68244e-08	-1.88534e-08	-2.13854e-09	0	0	0
442	8	-8.18878e-12	1.29108e-12	5.62682e-11	1.50992e-09	4.25504e-09	-1.03006e-10	300	610	0	-7.79339e-12	4.64967e-12	3.28737e-11	2.47376e-09	1.20709e-09	-4.42403e-10	300	200	0	-1.59822e-11	5.94075e-12	8.91419e-11	4.51672e-08	-2.05133e-08	7.79065e-09	0	0	0
442	9	-1.61531e-11	-8.77085e-14	5.83734e-11	1.83655e-09	4.04834e-09	3.57332e-10	300	610	0	-7.38709e-12	4.63403e-12	2.49546e-11	1.92537e-09	7.98185e-10	-4.8141e-10	300	200	0	-2.35402e-11	4.54632e-12	8.3328e-11	4.45788e-08	-1.9022e-08	1.25706e-08	0	0	0
443	0	-1.88063e-11	-8.69987e-13	5.26242e-11	1.80538e-09	3.44683e-09	5.79401e-10	300	610	0	-6.27277e-12	4.07255e-12	1.74263e-11	1.38052e-09	4.67919e-10	-4.46442e-10	300	200	0	-2.50791e-11	3.20256e-12	7.00505e-11	3.89256e-08	-1.58966e-08	1.38201e-08	0	0	0
443	1	-1.80896e-11	-1.21603e-12	4.30445e-11	1.57221e-09	2.69005e-09	6.38001e-10	300	610	0	-4.88421e-12	3.26417e-12	1.10203e-11	9.02662e-10	2.22244e-10	-3.73109e-10	300	200	0	-2.29738e-11	2.04814e-12	5.40648e-11	3.10344e-08	-1.22044e-08	1.28908e-08	0	0	0
443	2	-1.55208e-11	-1.27001e-12	3.24047e-11	1.25071e-09	1.93421e-09	5.95627e-10	300	610	0	-3.50354e-12	2.41023e-12	6.02323e-12	5.20298e-10	5.44954e-11	-2.86463e-10	300	200	0	-1.90243e-11	1.14021e-12	3.8428e-11	2.27973e-08	-8.62652e-09	1.08196e-08	0	0	0
443	3	-1.21934e-11	-1.14963e-12	2.24239e-11	9.16741e-10	1.26903e-09	5.00251e-10	300	610	0	-2.29201e-12	1.63189e-12	2.43204e-12	2.38425e-10	-4.84488e-11	-2.02491e-10	300	200	0	-1.44854e-11	4.82257e-13	2.48559e-11	1.53433e-08	-5.5409e-09	8.3388e-09	0	0	0
443	4	-8.82653e-12	-9.43352e-13	1.40119e-11	6.15428e-10	7.35291e-10	3.85771e-10	300	610	0	-1.32218e-12	9.8982e-13	7.73253e-14	4.79355e-11	-1.0186e-10	-1.3007e-10	300	200	0	-1.01487e-11	4.64675e-14	1.40892e-11	9.22833e-09	-3.1062e-09	5.91826e-09	0	0	0
443	5	-5.83841e-12	-7.12281e-13	7.50486e-12	3.68813e-10	3.40749e-10	2.73958e-10	300	610	0	-6.06931e-13	5.0265e-13	-1.28574e-12	-6.73019e-11	-1.20425e-10	-7.29238e-11	300	200	0	-6.44534e-12	-2.0963e-13	6.21912e-12	4.61227e-09	-1.33604e-09	3.82096e-09	0	0	0
443	6	-3.4243e-12	-4.94504e-13	2.86885e-12	1.8305e-10	7.32805e-11	1.77008e-10	300	610	0	-1.23339e-13	1.62623e-13	-1.91615e-12	-1.25534e-10	-1.16741e-10	-3.1373e-11	300	200	0	-3.54764e-12	-3.31881e-13	9.52707e-13	1.40836e-09	-1.58986e-10	2.15956e-09	0	0	0
443	7	-1.62804e-12	-3.10336e-13	-1.38662e-13	5.44212e-11	-8.92376e-11	1.00162e-10	300	610	0	1.69408e-13	-5.22648e-14	-2.05015e-12	-1.44047e-10	-1.00705e-10	-3.74296e-12	300	200	0	-1.45864e-12	-3.62601e-13	-2.18881e-12	-6.01645e-10	5.36715e-10	9.46865e-10	0	0	0
443	8	-4.0118e-13	-1.67448e-13	-1.85131e-12	-2.60225e-11	-1.72038e-10	4.40382e-11	300	610	0	3.17526e-13	-1.69584e-13	-1.88276e-12	-1.37518e-10	-7.9478e-11	1.25893e-11	300	200	0	-8.3654e-14	-3.37032e-13	-3.73407e-12	-1.68557e-09	8.72719e-10	1.36732e-10	0	0	0
443	9	3.52038e-13	-6.53308e-14	-2.61527e-12	-6.91712e-11	-1.99133e-10	6.51908e-12	300	610	0	3.64829e-13	-2.16818e-13	-1.56205e-12	-1.17368e-10	-5.77979e-11	2.04785e-11	300	200	0	7.16867e-13	-2.82148e-13	-4.17732e-12	-2.10781e-09	9.61856e-10	-3.45356e-10	0	0	0
444	0	7.4313e-13	1.17079e-15	-2.74271e-12	-8.57327e-11	-1.9097e-10	-1.58298e-11	300	610	0	3.4853e-13	-2.18125e-13	-1.19142e-12	-9.17896e-11	-3.84419e-11	2.25729e-11	300	200	0	1.09166e-12	-2.16954e-13	-3.93413e-12	-2.09927e-09	8.98427e-10	-5.81358e-10	0	0	0
444	1	8.79389e-13	3.92664e-14	-2.48898e-12	-8.50332e-11	-1.63508e-10	-2.6792e-11	300	610	0	2.97605e-13	-1.9287e-13	-8.3628e-13	-6.61397e-11	-2.27299e-11	2.10858e-11	300	200	0	1.17699e-12	-1.53604e-13	-3.32526e-12	-1.84408e-09	7.54844e-10	-6.47736e-10	0	0	0
444	2	8.52886e-13	5.6488e-14	-2.04635e-12	-7.4493e-11	-1.28224e-10	-2.99005e-11	300	610	0	2.32843e-13	-1.55355e-13	-5.32386e-13	-4.35067e-11	-1.09863e-11	1.77169e-11	300	200	0	1.08573e-12	-9.88673e-14	-2.57873e-12	-1.47749e-09	5.82294e-10	-6.08673e-10	0	0	0
444	3	7.35963e-13	5.96548e-14	-1.54788e-12	-5.95514e-11	-9.26506e-11	-2.81228e-11	300	610	0	1.67848e-13	-1.15264e-13	-2.94188e-13	-2.53068e-11	-2.92448e-12	1.36676e-11	300	200	0	9.03811e-13	-5.56089e-14	-1.84207e-12	-1.09057e-09	4.13662e-10	-5.13645e-10	0	0	0
444	4	5.80993e-13	5.43632e-14	-1.07674e-12	-4.38607e-11	-6.11511e-11	-2.37478e-11	300	610	0	1.10467e-13	-7.84707e-14	-1.22161e-13	-1.18255e-11	2.05936e-12	9.70993e-12	300	200	0	6.9146e-13	-2.41075e-14	-1.1989e-12	-7.38087e-10	2.67388e-10	-3.97769e-10	0	0	0
444	5	4.22623e-13	4.48393e-14	-6.77482e-13	-2.961e-11	-3.57496e-11	-1.8401e-11	300	610	0	6.43054e-14	-4.79608e-14	-8.68922e-15	-2.66452e-12	4.6793e-12	6.2768e-12	300	200	0	4.86929e-13	-3.12152e-15	-6.86172e-13	-4.47426e-10	1.51409e-10	-2.83722e-10	0	0	0
444	6	2.81181e-13	3.40176e-14	-3.67156e-13	-1.78863e-11	-1.68828e-11	-1.3133e-11	300	610	0	3.00979e-14	-2.4701e-14	5.75875e-14	2.92028e-12	5.62775e-12	3.55456e-12	300	200	0	3.11279e-13	9.31658e-15	-3.09569e-13	-2.26967e-10	6.66741e-11	-1.84324e-10	0	0	0
444	7	1.66335e-13	2.37399e-14	-1.44959e-13	-9.01328e-12	-4.02242e-12	-8.53842e-12	300	610	0	6.84183e-15	-8.38276e-15	8.88275e-14	5.78309e-12	5.50209e-12	1.56562e-12	300	200	0	1.73177e-13	1.53571e-14	-5.61318e-14	-7.31527e-11	1.00067e-11	-1.05198e-10	0	0	0
444	8	8.04729e-14	1.50003e-14	7.57667e-17	-2.83709e-12	3.85124e-12	-4.87874e-12	300	610	0	-7.345e-15	1.99887e-15	9.61985e-14	6.73958e-12	4.77385e-12	2.35411e-13	300	200	0	7.31279e-14	1.69992e-14	9.62743e-14	2.40044e-11	-2.37673e-11	-4.7163e-11	0	0	0
444	9	2.15119e-14	8.18705e-15	8.34548e-14	1.05217e-12	7.91904e-12	-2.19293e-12	300	610	0	-1.4626e-14	7.72949e-15	8.89672e-14	6.48599e-12	3.78599e-12	-5.5746e-13	300	200	0	6.88587e-15	1.59165e-14	1.72422e-13	7.70031e-11	-4.03521e-11	-8.17248e-12	0	0	0
445	0	-1.49526e-14	3.29367e-15	1.21444e-13	3.16286e-12	9.31368e-12	-3.87273e-13	300	610	0	-1.70685e-14	1.01028e-14	7.42025e-14	5.56689e-12	2.76663e-12	-9.4686e-13	300	200	0	-3.2021e-14	1.33964e-14	1.95646e-13	9.8294e-11	-4.50766e-11	1.52196e-11	0	0	0
445	1	-3.41351e-14	8.75224e-17	1.28807e-13	3.99931e-12	9.00511e-12	6.97067e-13	300	610	0	-1.64378e-14	1.02628e-14	5.68666e-14	4.37475e-12	1.8507e-12	-1.05786e-12	300	200	0	-5.05729e-14	1.03503e-14	1.85673e-13	9.88162e-11	-4.24186e-11	2.68543e-11	0	0	0
445	2	-4.10944e-14	-1.76629e-15	1.17683e-13	4.00341e-12	7.75406e-12	1.2374e-12	300	610	0	-1.41154e-14	9.1312e-15	4.01195e-14	3.16774e-12	1.10343e-12	-9.9555e-13	300	200	0	-5.52098e-14	7.36491e-15	1.57802e-13	8.7335e-11	-3.58331e-11	3.0342e-11	0	0	0
445	3	-4.01962e-14	-2.62155e-15	9.72564e-14	3.52846e-12	6.11029e-12	1.40054e-12	300	610	0	-1.10972e-14	7.39193e-15	2.57074e-14	2.09609e-12	5.42234e-13	-8.41033e-13	300	200	0	-5.12933e-14	4.77037e-15	1.22964e-13	7.03214e-11	-2.77745e-11	2.87297e-11	0	0	0
445	4	-3.48873e-14	-2.80074e-15	7.39168e-14	2.83471e-12	4.4367e-12	1.32735e-12	300	610	0	-8.03881e-15	5.51063e-15	1.43562e-14	1.23004e-12	1.54924e-13	-6.51921e-13	300	200	0	-4.29261e-14	2.70989e-15	8.8273e-14	5.21553e-11	-1.98298e-11	2.43774e-11	0	0	0
445	5	-2.76756e-14	-2.56984e-15	5.16849e-14	2.09787e-12	2.9455e-12	1.12702e-12	300	610	0	-5.32196e-15	3.77197e-15	6.11819e-15	5.85455e-13	-8.6231e-14	-4.65465e-13	300	200	0	-3.29975e-14	1.20213e-15	5.78031e-14	3.54925e-11	-1.28978e-11	1.89687e-11	0	0	0
445	6	-2.02295e-14	-2.13069e-15	3.27406e-14	1.4241e-12	1.73696e-12	8.77474e-13	300	610	0	-3.1254e-15	2.32261e-15	6.52298e-16	1.45047e-13	-2.14603e-13	-3.02767e-13	300	200	0	-2.33549e-14	1.91916e-16	3.33929e-14	2.16806e-11	-7.37447e-12	1.35974e-11	0	0	0
445	7	-1.35366e-14	-1.62418e-15	1.7945e-14	8.66927e-13	8.35016e-13	6.29378e-13	300	610	0	-1.48986e-15	1.21239e-15	-2.56809e-15	-1.25459e-13	-2.62824e-13	-1.73126e-13	300	200	0	-1.50264e-14	-4.1179e-16	1.53769e-14	1.11545e-11	-3.31961e-12	8.88798e-12	0	0	0
445	8	-8.07452e-15	-1.13931e-15	7.29874e-15	4.43221e-13	2.16888e-13	4.11697e-13	300	610	0	-3.71873e-16	4.29514e-16	-4.11348e-15	-2.66029e-13	-2.59214e-13	-7.79482e-14	300	200	0	-8.44639e-15	-7.09795e-16	3.18526e-15	3.77266e-12	-5.92478e-13	5.12064e-12	0	0	0
445	9	-3.97143e-15	-7.24701e-16	3.07485e-16	1.46767e-13	-1.64364e-13	2.37457e-13	300	610	0	3.15251e-16	-7.18078e-17	-4.51158e-15	-3.15133e-13	-2.26233e-13	-1.3932e-14	300	200	0	-3.65618e-15	-7.96508e-16	-4.20409e-15	-9.21347e-13	1.04613e-12	2.3441e-12	0	0	0
446	0	-1.13886e-15	-3.99919e-16	-3.74881e-15	-4.11771e-14	-3.63969e-13	1.08966e-13	300	610	0	6.72728e-16	-3.51482e-16	-4.20257e-15	-3.05794e-13	-1.80298e-13	2.45353e-14	300	200	0	-4.66136e-16	-7.51401e-16	-7.95138e-15	-3.51032e-12	1.86352e-12	4.68242e-13	0	0	0
446	1	6.25507e-16	-1.65504e-16	-5.63403e-15	-1.44327e-13	-4.35338e-13	2.20987e-14	300	610	0	7.98054e-16	-4.70376e-16	-3.52385e-15	-2.63965e-13	-1.32392e-13	4.37269e-14	300	200	0	1.42356e-15	-6.3588e-16	-9.15788e-15	-4.58034e-12	2.1113e-12	-6.66109e-13	0	0	0
446	2	1.56536e-15	-1.09951e-17	-6.04622e-15	-1.86425e-13	-4.24469e-13	-3.04805e-14	300	610	0	7.74962e-16	-4.82653e-16	-2.71349e-15	-2.08445e-13	-8.90637e-14	4.95477e-14	300	200	0	2.34032e-15	-4.93648e-16	-8.75971e-15	-4.64946e-12	2.00205e-12	-1.23889e-12	0	0	0
446	3	1.9191e-15	7.91509e-17	-5.56235e-15	-1.88403e-13	-3.67612e-13	-5.70769e-14	300	610	0	6.69291e-16	-4.32168e-16	-1.92406e-15	-1.51672e-13	-5.35334e-14	4.69871e-14	300	200	0	2.58839e-15	-3.53017e-16	-7.4864e-15	-4.13486e-12	1.70053e-12	-1.4205e-12	0	0	0
446	4	1.89368e-15	1.21544e-16	-4.62098e-15	-1.67078e-13	-2.91093e-13	-6.55636e-14	300	610	0	5.28738e-16	-3.51616e-16	-1.24077e-15	-1.00947e-13	-2.67227e-14	3.99129e-14	300	200	0	2.42241e-15	-2.30072e-16	-5.86175e-15	-3.34602e-12	1.32443e-12	-1.35556e-12	0	0	0
446	5	1.65329e-15	1.31427e-16	-3.5288e-15	-1.34898e-13	-2.12393e-13	-6.26261e-14	300	610	0	3.84889e-16	-2.63381e-16	-6.99989e-16	-5.97469e-14	-8.12183e-15	3.10869e-14	300	200	0	2.03817e-15	-1.31955e-16	-4.22878e-15	-2.49354e-12	9.50288e-13	-1.15661e-12	0	0	0
446	6	1.31796e-15	1.21439e-16	-2.48012e-15	-1.00312e-13	-1.41822e-13	-5.34707e-14	300	610	0	2.56294e-16	-1.81249e-16	-3.05608e-16	-2.89357e-14	3.54109e-15	2.2306e-14	300	200	0	1.57425e-15	-5.98094e-17	-2.78573e-15	-1.70612e-12	6.21874e-13	-9.04322e-13	0	0	0
446	7	9.6803e-16	1.01218e-16	-1.5815e-15	-6.84672e-14	-8.43383e-14	-4.18317e-14	300	610	0	1.51801e-16	-1.12417e-16	-4.24215e-17	-7.77087e-15	9.82452e-15	1.4598e-14	300	200	0	1.11983e-15	-1.11987e-17	-1.62392e-15	-1.04997e-12	3.5891e-13	-6.51452e-13	0	0	0
446	8	6.51424e-16	7.75247e-17	-8.76275e-16	-4.1995e-14	-4.12327e-14	-3.01524e-14	300	610	0	7.36248e-17	-5.94395e-17	1.13955e-16	5.32434e-15	1.22659e-14	8.42587e-15	300	200	0	7.25049e-16	1.80853e-17	-7.62319e-16	-5.47539e-13	1.64927e-13	-4.28394e-13	0	0	0
446	9	3.91725e-16	5.46591e-17	-3.66333e-16	-2.1768e-14	-1.15331e-14	-1.98425e-14	300	610	0	1.98991e-17	-2.18932e-17	1.90278e-16	1.22186e-14	1.22071e-14	3.8726e-15	300	200	0	4.11624e-16	3.27659e-17	-1.76055e-16	-1.93384e-13	3.37325e-14	-2.49072e-13	0	0	0
447	0	1.95707e-16	3.49957e-17	-2.9465e-17	-7.54309e-15	6.9178e-15	-1.15491e-14	300	610	0	-1.3363e-17	2.30432e-18	2.11474e-16	1.47258e-14	1.07179e-14	7.92973e-16	300	200	0	1.82344e-16	3.73e-17	1.82009e-16	3.32943e-14	-4.57195e-14	-1.16275e-13	0	0	0
447	1	5.96731e-17	1.95179e-17	1.67731e-16	1.53484e-15	1.67014e-14	-5.40382e-15	300	610	0	-3.08939e-17	1.5942e-17	1.98448e-16	1.44116e-14	8.58389e-15	-1.0722e-15	300	200	0	2.87793e-17	3.54598e-17	3.66178e-16	1.59654e-13	-8.59496e-14	-2.60599e-14	0	0	0
447	2	-2.56542e-17	8.29185e-18	2.61111e-16	6.57122e-15	2.03352e-14	-1.22633e-15	300	610	0	-3.729e-17	2.18823e-17	1.67298e-16	1.25127e-14	6.3335e-15	-2.01675e-15	300	200	0	-6.29442e-17	3.01741e-17	4.28409e-16	2.13269e-13	-9.88326e-14	2.89162e-14	0	0	0
447	3	-7.16547e-17	8.48833e-19	2.83669e-16	8.68344e-15	2e-14	1.32174e-15	300	610	0	-3.65215e-17	2.26887e-17	1.29443e-16	9.9291e-15	4.28452e-15	-2.31938e-15	300	200	0	-1.08176e-16	2.35376e-17	4.13111e-16	2.18669e-13	-9.44564e-14	5.70773e-14	0	0	0
447	4	-8.95597e-17	-3.53174e-18	2.62818e-16	8.86258e-15	1.74228e-14	2.62917e-15	300	610	0	-3.17254e-17	2.04474e-17	9.22447e-17	7.25987e-15	2.59564e-15	-2.21684e-15	300	200	0	-1.21285e-16	1.69156e-17	3.55063e-16	1.95702e-13	-8.06787e-14	6.64635e-14	0	0	0
447	5	-8.91764e-17	-5.62929e-18	2.19496e-16	7.90893e-15	1.38638e-14	3.06741e-15	300	610	0	-2.51854e-17	1.67208e-17	5.98599e-17	4.85963e-15	1.31515e-15	-1.89359e-15	300	200	0	-1.14362e-16	1.10915e-17	2.79355e-16	1.59165e-13	-6.31383e-14	6.3936e-14	0	0	0
447	6	-7.8324e-17	-6.16412e-18	1.68418e-16	6.41769e-15	1.01646e-14	2.95367e-15	300	610	0	-1.84225e-17	1.25847e-17	3.41033e-17	2.90022e-15	4.2213e-16	-1.48197e-15	300	200	0	-9.67465e-17	6.42059e-18	2.02521e-16	1.19182e-13	-4.55257e-14	5.486e-14	0	0	0
447	7	-6.27462e-17	-5.73671e-18	1.18971e-16	4.79515e-15	6.82591e-15	2.53612e-15	300	610	0	-1.23377e-17	8.70624e-18	1.52286e-17	1.42788e-15	-1.41641e-16	-1.06862e-15	300	200	0	-7.50839e-17	2.96953e-18	1.342e-16	8.19835e-14	-2.99716e-14	4.31011e-14	0	0	0
447	8	-4.63088e-17	-4.807e-18	7.63571e-17	3.29056e-15	4.09249e-15	1.99368e-15	300	610	0	-7.36832e-18	5.4383e-18	2.56093e-18	4.11111e-16	-4.48895e-16	-7.03558e-16	300	200	0	-5.36771e-17	6.31295e-19	7.8918e-17	5.0822e-14	-1.74553e-14	3.12015e-14	0	0	0
447	9	-3.13369e-17	-3.69936e-18	4.27525e-17	2.03318e-15	2.03298e-15	1.44411e-15	300	610	0	-3.63266e-18	2.91101e-18	-5.0277e-18	-2.22494e-16	-5.72031e-16	-4.09783e-16	300	200	0	-3.49696e-17	-7.88342e-19	3.77248e-17	2.68463e-14	-8.17796e-15	2.06399e-14	0	0	0
448	0	-1.89927e-17	-2.62146e-18	1.83343e-17	1.06784e-15	6.06475e-16	9.55958e-16	300	610	0	-1.05173e-18	1.11088e-18	-8.79136e-18	-5.60259e-16	-5.74628e-16	-1.92021e-16	300	200	0	-2.00444e-17	-1.51057e-18	9.54298e-18	9.86075e-15	-1.86892e-15	1.21066e-14	0	0	0
448	1	-9.63093e-18	-1.68917e-18	2.10917e-18	3.85508e-16	-2.86001e-16	5.6132e-16	300	610	0	5.57566e-19	-5.65526e-20	-9.90713e-18	-6.87661e-16	-5.07611e-16	-4.39244e-17	300	200	0	-9.07337e-18	-1.74572e-18	-7.79796e-18	-1.08078e-15	1.9813e-15	5.75703e-15	0	0	0
448	2	-3.10014e-18	-9.51763e-19	-7.47097e-18	-5.27649e-17	-7.65033e-16	2.67499e-16	300	610	0	1.41636e-18	-7.21028e-19	-9.36747e-18	-6.78924e-16	-4.0856e-16	4.64608e-17	300	200	0	-1.68378e-18	-1.67279e-18	-1.68384e-17	-7.24277e-15	3.95876e-15	1.41994e-15	0	0	0
448	3	1.02436e-18	-4.14315e-19	-1.20884e-17	-2.98459e-16	-9.49242e-16	6.6674e-17	300	610	0	1.74126e-18	-1.0171e-18	-7.94035e-18	-5.92956e-16	-3.02899e-16	9.28886e-17	300	200	0	2.76562e-18	-1.43142e-18	-2.00287e-17	-9.9221e-15	4.62372e-15	-1.24298e-15	0	0	0
448	4	3.27362e-18	-5.59113e-20	-1.33019e-17	-4.04138e-16	-9.41979e-16	-5.674e-17	300	610	0	1.72046e-18	-1.06607e-18	-6.17314e-18	-4.72834e-16	-2.06037e-16	1.08508e-16	300	200	0	4.99408e-18	-1.12198e-18	-1.9475e-17	-1.02796e-14	4.45478e-15	-2.62583e-15	0	0	0
448	5	4.17654e-18	1.56819e-19	-1.24137e-17	-4.16714e-16	-8.25496e-16	-1.20932e-16	300	610	0	1.50338e-18	-9.67119e-19	-4.42108e-18	-3.47395e-16	-1.2578e-16	1.04551e-16	300	200	0	5.67992e-18	-8.103e-19	-1.68348e-17	-9.25958e-15	3.82652e-15	-3.10784e-15	0	0	0
448	6	4.19772e-18	2.60432e-19	-1.0423e-17	-3.74263e-16	-6.60104e-16	-1.43421e-16	300	610	0	1.19932e-18	-7.94923e-19	-2.88663e-18	-2.33856e-16	-6.46409e-17	8.9811e-17	300	200	0	5.39705e-18	-5.34491e-19	-1.33096e-17	-7.56914e-15	3.00909e-15	-3.01443e-15	0	0	0
448	7	3.70943e-18	2.88954e-19	-8.03578e-18	-3.05233e-16	-4.86311e-16	-1.39252e-16	300	610	0	8.81521e-19	-6.01144e-19	-1.66024e-18	-1.40695e-16	-2.17819e-17	7.06285e-17	300	200	0	4.59095e-18	-3.12189e-19	-9.69602e-18	-5.69479e-15	2.18035e-15	-2.60134e-15	0	0	0
448	8	2.98643e-18	2.70903e-19	-5.70517e-18	-2.29153e-16	-3.28408e-16	-1.20253e-16	300	610	0	5.93699e-19	-4.18059e-19	-7.57182e-19	-7.03577e-17	5.45694e-18	5.11788e-17	300	200	0	3.58013e-18	-1.47156e-19	-6.46235e-18	-3.93816e-15	1.44391e-15	-2.05368e-15	0	0	0
448	9	2.21468e-18	2.28226e-19	-3.68498e-18	-1.5809e-16	-1.98467e-16	-9.49919e-17	300	610	0	3.57432e-19	-2.62951e-19	-1.47692e-19	-2.15287e-17	2.04673e-17	3.38944e-17	300	200	0	2.57211e-18	-3.47253e-20	-3.83267e-18	-2.45866e-15	8.4834e-16	-1.49396e-15	0	0	0
449	0	1.50692e-18	1.76478e-19	-2.08413e-18	-9.83842e-17	-1.00095e-16	-6.91427e-17	300	610	0	1.78975e-19	-1.42421e-19	2.20343e-19	9.11236e-18	2.66574e-17	1.99156e-17	300	200	0	1.68589e-18	3.40571e-20	-1.86378e-18	-1.31489e-15	4.04775e-16	-9.94024e-16	0	0	0
449	1	9.20325e-19	1.25685e-19	-9.15236e-19	-5.23262e-17	-3.16018e-17	-4.60371e-17	300	610	0	5.50329e-20	-5.6142e-20	4.05675e-19	2.5643e-17	2.70381e-17	9.50409e-18	300	200	0	9.75358e-19	6.95431e-20	-5.09561e-19	-5.00504e-16	1.01487e-16	-5.88075e-16	0	0	0
449	2	4.73338e-19	8.14968e-20	-1.34061e-19	-1.96065e-17	1.1546e-17	-2.72637e-17	300	610	0	-2.27893e-20	1.57787e-22	4.63866e-19	3.20901e-17	2.40334e-17	2.38483e-18	300	200	0	4.50548e-19	8.16546e-20	3.29804e-19	2.73987e-17	-8.49882e-17	-2.84561e-16	0	0	0
449	3	1.59908e-19	4.63742e-20	3.3106e-19	1.54333e-18	3.49773e-17	-1.32194e-17	300	610	0	-6.48162e-20	3.25086e-20	4.42018e-19	3.19709e-17	1.94404e-17	-1.99274e-18	300	200	0	9.50917e-20	7.88828e-20	7.73077e-19	3.27651e-16	-1.8207e-16	-7.61279e-17	0	0	0
449	4	-3.93639e-20	2.06515e-20	5.59011e-19	1.35194e-17	4.4279e-17	-3.56857e-18	300	610	0	-8.12519e-20	4.72329e-20	3.76757e-19	2.80906e-17	1.44819e-17	-4.27204e-18	300	200	0	-1.20616e-19	6.78844e-20	9.35768e-19	4.61217e-16	-2.1618e-16	5.27871e-17	0	0	0
449	5	-1.49242e-19	3.4e-21	6.23424e-19	1.87933e-17	4.43479e-17	2.40567e-18	300	610	0	-8.10143e-20	5.00673e-20	2.94316e-19	2.25106e-17	9.90442e-18	-5.07319e-18	300	200	0	-2.30257e-19	5.34673e-20	9.1774e-19	4.83022e-16	-2.10017e-16	1.20613e-16	0	0	0
449	6	-1.94624e-19	-6.92414e-21	5.8613e-19	1.95848e-17	3.91001e-17	5.55375e-18	300	610	0	-7.12188e-20	4.57277e-20	2.11827e-19	1.66185e-17	6.09172e-18	-4.92896e-18	300	200	0	-2.65843e-19	3.88035e-20	7.97957e-19	4.37971e-16	-1.81435e-16	1.4523e-16	0	0	0
449	7	-1.97512e-19	-1.20345e-20	4.94807e-19	1.77049e-17	3.14211e-17	6.7016e-18	300	610	0	-5.70958e-20	3.77807e-20	1.39144e-19	1.12495e-17	3.17332e-18	-4.25838e-18	300	200	0	-2.54608e-19	2.57462e-20	6.33951e-19	3.59851e-16	-1.4337e-16	1.42068e-16	0	0	0
449	8	-1.75624e-19	-1.35379e-20	3.83307e-19	1.45132e-17	2.32599e-17	6.56256e-18	300	610	0	-4.21685e-20	2.87072e-20	8.0766e-20	6.82132e-18	1.11704e-18	-3.36513e-18	300	200	0	-2.17792e-19	1.51693e-20	4.64073e-19	2.72033e-16	-1.04391e-16	1.23312e-16	0	0	0
449	9	-1.42101e-19	-1.27882e-20	2.735e-19	1.09478e-17	1.57945e-17	5.70019e-18	300	610	0	-2.85585e-20	2.00677e-20	3.7572e-20	3.46209e-18	-1.98402e-19	-2.45034e-18	300	200	0	-1.70659e-19	7.27954e-21	3.11072e-19	1.89109e-16	-6.95339e-17	9.78268e-17	0	0	0
450	0	-1.05884e-19	-1.08325e-20	1.77758e-19	7.5926e-18	9.6191e-18	4.52477e-18	300	610	0	-1.73285e-20	1.27079e-20	8.25799e-21	1.11792e-18	-9.3106e-19	-1.63224e-18	300	200	0	-1.23213e-19	1.8754e-21	1.86016e-19	1.18885e-16	-4.12027e-17	7.15103e-17	0	0	0
450	1	-7.24378e-20	-8.41655e-21	1.01518e-19	4.7583e-18	4.92173e-18	3.30949e-18	300	610	0	-8.80583e-21	6.96124e-21	-9.58068e-21	-3.6314e-19	-1.2413e-18	-9.67268e-19	300	200	0	-8.12436e-20	-1.45531e-21	9.19377e-20	6.43354e-17	-2.00012e-17	4.78539e-17	0	0	0
450	2	-4.45712e-20	-6.02404e-21	4.55806e-20	2.5614e-18	1.63417e-18	2.21619e-18	300	610	0	-2.85582e-21	2.82724e-21	-1.86948e-20	-1.17138e-18	-1.27168e-18	-4.69619e-19	300	200	0	-4.7427e-20	-3.1968e-21	2.68858e-20	2.53018e-17	-5.42674e-18	2.85471e-17	0	0	0
450	3	-2.32353e-20	-3.93025e-21	7.98467e-21	9.92911e-19	-4.50851e-19	1.32337e-18	300	610	0	9.05628e-22	1.13318e-22	-2.17061e-20	-1.49643e-18	-1.13753e-18	-1.27505e-19	300	200	0	-2.23297e-20	-3.81693e-21	-1.37214e-20	-1.57293e-19	3.59987e-18	1.40432e-17	0	0	0
450	4	-8.19793e-21	-2.25783e-21	-1.45831e-20	-2.72744e-20	-1.59588e-18	6.52266e-19	300	610	0	2.9603e-21	-1.46057e-21	-2.08495e-20	-1.5049e-18	-9.24774e-19	8.43956e-20	300	200	0	-5.23763e-21	-3.7184e-21	-3.54326e-20	-1.47763e-17	8.36053e-18	4.02982e-18	0	0	0
450	5	1.42521e-21	-1.02709e-21	-2.58198e-20	-6.1058e-19	-2.06395e-18	1.88645e-19	300	610	0	3.7887e-21	-2.19134e-21	-1.78712e-20	-1.33035e-18	-6.92196e-19	1.96166e-19	300	200	0	5.21391e-21	-3.21843e-21	-4.3691e-20	-2.14197e-17	1.01009e-17	-2.20784e-18	0	0	0
450	6	6.78813e-21	-1.97012e-22	-2.9202e-20	-8.73155e-19	-2.08699e-18	-1.00405e-19	300	610	0	3.81328e-21	-2.35023e-21	-1.40282e-20	-1.07138e-18	-4.75948e-19	2.37041e-19	300	200	0	1.06014e-20	-2.54725e-21	-4.32302e-20	-2.26857e-17	9.89724e-18	-5.53095e-18	0	0	0
450	7	9.06223e-21	3.03728e-22	-2.7665e-20	-9.20022e-19	-1.85142e-18	-2.54624e-19	300	610	0	3.37277e-21	-2.16138e-21	-1.01461e-20	-7.9475e-19	-2.94871e-19	2.32281e-19	300	200	0	1.2435e-20	-1.85766e-21	-3.78111e-20	-2.07088e-17	8.60015e-18	-6.78216e-18	0	0	0
450	8	9.28928e-21	5.55418e-22	-2.34829e-20	-8.37278e-19	-1.49524e-18	-3.12935e-19	300	610	0	2.71738e-21	-1.79511e-21	-6.70442e-21	-5.40947e-19	-1.55604e-19	2.0185e-19	300	200	0	1.20067e-20	-1.2397e-21	-3.01873e-20	-1.71032e-17	6.82903e-18	-6.69293e-18	0	0	0
450	9	8.31231e-21	6.33908e-22	-1.82787e-20	-6.8988e-19	-1.11218e-18	-3.09151e-19	300	610	0	2.01659e-21	-1.3705e-21	-3.92628e-21	-3.30528e-19	-5.6981e-20	1.60288e-19	300	200	0	1.03289e-20	-7.36596e-22	-2.2205e-20	-1.2991e-17	4.99653e-18	-5.84367e-18	0	0	0
451	0	6.75956e-21	6.03457e-22	-1.31072e-20	-5.22882e-19	-7.59345e-19	-2.70117e-19	300	610	0	1.37324e-21	-9.62975e-22	-1.86088e-21	-1.7014e-19	6.5162e-21	1.17282e-19	300	200	0	8.1328e-21	-3.59517e-22	-1.49681e-20	-9.07785e-18	3.34722e-18	-4.65867e-18	0	0	0
451	1	5.0609e-21	5.14003e-22	-8.57116e-21	-3.64526e-19	-4.65947e-19	-2.1547e-19	300	610	0	8.39615e-22	-6.13855e-22	-4.51513e-22	-5.76402e-20	4.22471e-20	7.85725e-20	300	200	0	5.90052e-21	-9.98519e-23	-9.02268e-21	-5.74567e-18	1.99988e-18	-3.42193e-18	0	0	0
451	2	3.48087e-21	4.01289e-22	-4.94126e-21	-2.30018e-19	-2.41705e-19	-1.58361e-19	300	610	0	4.32706e-22	-3.39941e-22	4.12637e-22	1.3914e-20	5.77537e-20	4.69486e-20	300	200	0	3.91357e-21	6.13479e-23	-4.52862e-21	-3.1448e-18	9.86785e-19	-2.30288e-18	0	0	0
451	3	2.15742e-21	2.8864e-22	-2.26512e-21	-1.25259e-19	-8.39594e-20	-1.06645e-19	300	610	0	1.47164e-22	-1.41924e-22	8.60285e-22	5.33954e-20	5.97836e-20	2.31689e-20	300	200	0	2.30458e-21	1.46716e-22	-1.40484e-21	-1.27449e-18	2.86655e-19	-1.38492e-18	0	0	0
451	4	1.13928e-21	1.89459e-22	-4.56412e-22	-5.00932e-20	1.67467e-20	-6.41966e-20	300	610	0	-3.45545e-23	-1.11535e-23	1.01509e-21	6.97291e-20	5.3823e-20	6.73449e-21	300	200	0	1.10472e-21	1.78306e-22	5.58681e-22	-4.71982e-20	-1.50061e-19	-6.9202e-19	0	0	0
451	5	4.18069e-22	1.09847e-22	6.37923e-22	-9.04337e-22	7.26512e-20	-3.21368e-20	300	610	0	-1.34914e-22	6.53631e-23	9.83076e-22	7.08068e-20	4.39788e-20	-3.51745e-21	300	200	0	2.83155e-22	1.7521e-22	1.621e-21	6.64061e-19	-3.83261e-19	-2.1113e-19	0	0	0
451	6	-4.64363e-23	5.09772e-23	1.19106e-21	2.74847e-20	9.61317e-20	-9.8725e-21	300	610	0	-1.76531e-22	1.01564e-22	8.4746e-22	6.29844e-20	3.30756e-20	-8.99244e-21	300	200	0	-2.22967e-22	1.52541e-22	2.03852e-21	9.93828e-19	-4.71645e-19	9.05296e-20	0	0	0
451	7	-3.07968e-22	1.10522e-23	1.36708e-21	4.05301e-20	9.81705e-20	4.10545e-21	300	610	0	-1.79411e-22	1.10268e-22	6.68449e-22	5.09777e-20	2.28633e-20	-1.10682e-20	300	200	0	-4.87379e-22	1.2132e-22	2.03553e-21	1.06494e-18	-4.6623e-19	2.53176e-19	0	0	0
451	8	-4.21618e-22	-1.32204e-23	1.30529e-21	4.31984e-20	8.76384e-20	1.16526e-20	300	610	0	-1.59677e-22	1.02126e-22	4.8583e-22	3.79965e-20	1.42658e-20	-1.0942e-20	300	200	0	-5.81295e-22	8.89057e-23	1.79112e-21	9.78856e-19	-4.0753e-19	3.16505e-19	0	0	0
451	9	-4.36694e-22	-2.55998e-23	1.11414e-21	3.95822e-20	7.11342e-20	1.46026e-20	300	610	0	-1.29294e-22	8.52688e-23	3.22911e-22	2.60029e-20	7.62188e-21	-9.56492e-21	300	200	0	-5.65988e-22	5.9669e-23	1.43705e-21	8.12659e-19	-3.25193e-19	3.1518e-19	0	0	0
452	0	-3.93297e-22	-2.96652e-23	8.71409e-22	3.27839e-20	5.31641e-20	1.45577e-20	300	610	0	-9.64095e-23	6.54105e-23	1.90741e-22	1.60069e-20	2.89321e-21	-7.63277e-21	300	200	0	-4.89706e-22	3.57453e-23	1.06215e-21	6.20214e-19	-2.39082e-19	2.76842e-19	0	0	0
452	1	-3.21455e-22	-2.84658e-23	6.27955e-22	2.49665e-20	3.64937e-20	1.27962e-20	300	610	0	-6.60082e-23	4.61944e-23	9.20082e-23	8.35128e-21	-1.70492e-22	-5.61187e-21	300	200	0	-3.87463e-22	1.77286e-23	7.19963e-22	4.35623e-19	-1.61067e-19	2.21792e-19	0	0	0
452	2	-2.41824e-22	-2.43823e-23	4.13112e-22	1.74953e-20	2.25581e-20	1.02578e-20	300	610	0	-4.06592e-23	2.96385e-23	2.42722e-23	2.95399e-21	-1.91164e-21	-3.78087e-21	300	200	0	-2.82483e-22	5.25621e-24	4.37384e-22	2.77554e-19	-9.70097e-20	1.63698e-19	0	0	0
452	3	-1.67208e-22	-1.91276e-23	2.40335e-22	1.11138e-20	1.18563e-20	7.5754e-21	300	610	0	-2.12371e-23	1.65861e-23	-1.75666e-23	-5.01375e-22	-2.6848e-21	-2.27736e-21	300	200	0	-1.88445e-22	-2.54149e-24	2.22769e-22	1.53582e-19	-4.86137e-20	1.1078e-19	0	0	0
452	4	-1.04373e-22	-1.38258e-23	1.12343e-22	6.11971e-21	4.28969e-21	5.12995e-21	300	610	0	-7.53836e-24	7.10405e-24	-3.95275e-23	-2.42827e-21	-2.80924e-21	-1.1414e-21	300	200	0	-1.11911e-22	-6.72178e-24	7.28152e-23	6.39923e-20	-1.49924e-20	6.7147e-20	0	0	0
452	5	-5.58013e-23	-9.12922e-24	2.53592e-23	2.51874e-21	-5.72169e-22	3.11232e-21	300	610	0	1.23651e-24	8.05375e-25	-4.74412e-23	-3.24663e-21	-2.54585e-21	-3.52191e-22	300	200	0	-5.45648e-23	-8.32384e-24	-2.20821e-23	4.85341e-21	6.12571e-21	3.40545e-20	0	0	0
452	6	-2.12223e-23	-5.34046e-24	-2.76756e-23	1.48054e-22	-3.29928e-21	1.58121e-21	300	610	0	6.13421e-24	-2.91208e-24	-4.63351e-23	-3.33006e-21	-2.09089e-21	1.43555e-22	300	200	0	-1.50881e-23	-8.25254e-24	-7.40106e-23	-2.97272e-20	1.75373e-20	1.09678e-20	0	0	0
452	7	1.18922e-24	-2.52539e-24	-5.48683e-23	-1.23262e-21	-4.47388e-21	5.12378e-22	300	610	0	8.2188e-24	-4.70224e-24	-4.01748e-23	-2.98101e-21	-1.58002e-21	4.11469e-22	300	200	0	9.40802e-24	-7.22763e-24	-9.50431e-23	-4.60652e-20	2.20075e-20	-3.61363e-21	0	0	0
452	8	1.3933e-23	-6.05775e-25	-6.39612e-23	-1.87949e-21	-4.61582e-21	-1.63236e-22	300	610	0	8.43745e-24	-5.17087e-24	-3.18431e-23	-2.42491e-21	-1.09791e-21	5.16449e-22	300	200	0	2.23704e-23	-5.77665e-24	-9.58042e-23	-4.99666e-20	2.19538e-20	-1.15664e-20	0	0	0
452	9	1.95988e-23	5.70135e-25	-6.15633e-23	-2.02732e-21	-4.14711e-21	-5.3222e-22	300	610	0	7.5572e-24	-4.82381e-24	-2.32563e-23	-1.81607e-21	-6.89831e-22	5.15234e-22	300	200	0	2.7156e-23	-4.25368e-24	-8.48196e-23	-4.62524e-20	1.93054e-20	-1.47598e-20	0	0	0
453	0	2.05198e-23	1.17825e-24	-5.28448e-23	-1.87061e-21	-3.38318e-21	-6.80914e-22	300	610	0	6.1501e-24	-4.04915e-24	-1.55465e-23	-1.24949e-21	-3.72957e-22	4.53106e-22	300	200	0	2.66699e-23	-2.8709e-24	-6.83913e-23	-3.86025e-20	1.54811e-20	-1.48361e-20	0	0	0
453	1	1.86028e-23	1.38741e-24	-4.15316e-23	-1.55748e-21	-2.5406e-21	-6.85223e-22	300	610	0	4.60784e-24	-3.121e-24	-9.26027e-24	-7.74769e-22	-1.46304e-22	3.63364e-22	300	200	0	2.32106e-23	-1.73359e-24	-5.07919e-23	-2.96018e-20	1.14366e-20	-1.31112e-20	0	0	0
453	2	1.52827e-23	1.34225e-24	-3.00755e-23	-1.19176e-21	-1.75325e-21	-6.06005e-22	300	610	0	3.17174e-24	-2.21526e-24	-4.54192e-24	-4.09454e-22	1.45324e-24	2.68445e-22	300	200	0	1.84544e-23	-8.73001e-25	-3.46174e-23	-2.08976e-20	7.74762e-21	-1.05562e-20	0	0	0
453	3	1.15517e-23	1.15626e-24	-1.9903e-23	-8.39401e-22	-1.09154e-21	-4.88208e-22	300	610	0	1.9679e-24	-1.43038e-24	-1.28759e-24	-1.50599e-22	8.62333e-23	1.81866e-22	300	200	0	1.35196e-23	-2.74122e-25	-2.11906e-23	-1.34015e-20	4.70294e-21	-7.82871e-21	0	0	0
453	4	8.02934e-24	9.11468e-25	-1.16814e-23	-5.36733e-22	-5.80942e-22	-3.62273e-22	300	610	0	1.04113e-24	-8.08582e-25	7.37006e-25	1.61856e-23	1.24697e-22	1.10404e-22	300	200	0	9.07047e-24	1.02887e-25	-1.09444e-23	-7.49388e-21	2.3917e-21	-5.32713e-21	0	0	0
453	5	5.04684e-24	6.62055e-25	-5.56167e-24	-2.98722e-22	-2.18113e-22	-2.46675e-22	300	610	0	3.84156e-25	-3.54673e-25	1.81318e-24	1.10149e-22	1.31944e-22	5.61538e-23	300	200	0	5.431e-24	3.07382e-25	-3.74849e-24	-3.2038e-21	7.77691e-22	-3.25371e-21	0	0	0
453	6	2.73034e-24	4.3972e-25	-1.38003e-24	-1.26262e-22	1.65009e-23	-1.50802e-22	300	610	0	-3.93747e-26	-5.14118e-26	2.21575e-24	1.51041e-22	1.2038e-22	1.82677e-23	300	200	0	2.69097e-24	3.88309e-25	8.35725e-25	-3.55248e-22	-2.43003e-22	-1.67368e-21	0	0	0
453	7	1.07294e-24	2.59463e-25	1.18875e-24	-1.20522e-23	1.49425e-22	-7.77001e-23	300	610	0	-2.7819e-25	1.29078e-25	2.18304e-24	1.56544e-22	9.93789e-23	-5.69289e-24	300	200	0	7.94753e-25	3.88542e-25	3.37179e-24	1.32489e-21	-8.0088e-22	-5.65688e-22	0	0	0
453	8	-7.9033e-27	1.2489e-25	2.52394e-24	5.50498e-23	2.08035e-22	-2.64063e-23	300	610	0	-3.8233e-25	2.17462e-25	1.90395e-24	1.41044e-22	7.54558e-23	-1.87903e-23	300	200	0	-3.90233e-25	3.42352e-25	4.4279e-24	2.13292e-21	-1.02615e-21	1.38796e-22	0	0	0
453	9	-6.28395e-25	3.26264e-26	2.9907e-24	8.70668e-23	2.1693e-22	6.23342e-24	300	610	0	-3.96622e-25	2.42351e-25	1.5165e-24	1.15316e-22	5.2705e-23	-2.40804e-23	300	200	0	-1.02502e-24	2.74978e-25	4.50719e-24	2.34321e-21	-1.03332e-21	5.27291e-22	0	0	0
454	0	-9.10227e-25	-2.43103e-26	2.90249e-24	9.50945e-23	1.9618e-22	2.42565e-23	300	610	0	-3.57552e-25	2.27767e-25	1.11292e-24	8.67752e-23	3.33406e-23	-2.4251e-23	300	200	0	-1.26778e-24	2.03457e-25	4.01542e-24	2.18474e-21	-9.1425e-22	6.87791e-22	0	0	0
454	1	-9.63745e-25	-5.41478e-26	2.50573e-24	8.83724e-23	1.60861e-22	3.17269e-23	300	610	0	-2.92459e-25	1.92226e-25	7.482e-25	6.00199e-23	1.8232e-23	-2.14577e-23	300	200	0	-1.2562e-24	1.38079e-25	3.25393e-24	1.83315e-21	-7.36788e-22	6.98069e-22	0	0	0
454	2	-8.79612e-25	-6.48471e-26	1.97886e-24	7.39713e-23	1.21375e-22	3.22394e-23	300	610	0	-2.20166e-25	1.48874e-25	4.49297e-25	3.7481e-23	7.37159e-24	-1.72935e-23	300	200	0	-1.09978e-24	8.40269e-26	2.42816e-24	1.41245e-21	-5.46912e-22	6.20751e-22	0	0	0
454	3	-7.26368e-25	-6.32673e-26	1.44001e-24	5.68721e-23	8.42018e-23	2.86903e-23	300	610	0	-1.52351e-25	1.06199e-25	2.23875e-25	2.00536e-23	2.48497e-25	-1.28374e-23	300	200	0	-8.7872e-25	4.29317e-26	1.66389e-24	1.00217e-21	-3.72537e-22	5.02287e-22	0	0	0
454	4	-5.51659e-25	-5.48159e-26	9.58511e-25	4.02604e-23	5.279e-23	2.32291e-23	300	610	0	-9.51971e-26	6.90013e-26	6.75771e-26	7.64278e-24	-3.87656e-24	-8.74481e-24	300	200	0	-6.46856e-25	1.41854e-26	1.02609e-24	6.46791e-22	-2.27864e-22	3.74292e-22	0	0	0
454	5	-3.85438e-25	-4.34213e-26	5.67394e-25	2.59094e-23	2.84359e-23	1.73197e-23	300	610	0	-5.09864e-26	3.93878e-26	-3.03436e-26	-4.04048e-25	-5.78609e-24	-5.34918e-24	300	200	0	-4.36425e-25	-4.03352e-27	5.3705e-25	3.65353e-22	-1.17517e-22	2.56075e-22	0	0	0
454	6	-2.43916e-25	-3.1693e-26	2.74873e-25	1.45692e-23	1.10431e-23	1.18571e-23	300	610	0	-1.94885e-26	1.76654e-26	-8.30256e-26	-4.98241e-24	-6.19413e-24	-2.7591e-24	300	200	0	-2.63404e-25	-1.40276e-26	1.91847e-25	1.59981e-22	-4.00618e-23	1.57576e-22	0	0	0
454	7	-1.33466e-25	-2.11712e-26	7.39156e-26	6.31213e-24	-2.73488e-25	7.30276e-24	300	610	0	9.44698e-28	3.06991e-27	-1.03416e-25	-7.02072e-24	-5.69024e-24	-9.40978e-25	300	200	0	-1.32522e-25	-1.81012e-26	-2.95008e-26	2.28278e-23	9.24756e-24	8.21569e-23	0	0	0
454	8	-5.40507e-26	-1.25974e-26	-5.04378e-26	8.12166e-25	-6.7474e-24	3.81353e-24	300	610	0	1.25801e-26	-5.68784e-27	-1.0281e-25	-7.35561e-24	-4.7221e-24	2.16545e-25	300	200	0	-4.14706e-26	-1.82852e-26	-1.53248e-25	-5.87503e-23	3.64955e-23	2.89994e-23	0	0	0
454	9	-1.94659e-27	-6.16594e-27	-1.15922e-25	-2.44687e-24	-9.66514e-24	1.35271e-24	300	610	0	1.77699e-26	-1.0045e-26	-9.02045e-26	-6.67119e-24	-3.60249e-24	8.56249e-25	300	200	0	1.58234e-26	-1.6211e-26	-2.06126e-25	-9.86493e-23	4.78107e-23	-5.0209e-24	0	0	0
455	0	2.82427e-26	-1.73296e-27	-1.39751e-25	-4.02893e-24	-1.01904e-23	-2.23421e-25	300	610	0	1.86351e-26	-1.13526e-26	-7.22021e-26	-5.48231e-24	-2.52926e-24	1.12196e-24	300	200	0	4.68778e-26	-1.30856e-26	-2.11953e-25	-1.09828e-22	4.86161e-23	-2.39822e-23	0	0	0
455	1	4.22328e-26	1.02242e-27	-1.3679e-25	-4.45819e-24	-9.27743e-24	-1.10299e-24	300	610	0	1.69106e-26	-1.0751e-26	-5.32434e-26	-4.14514e-24	-1.61066e-24	1.14097e-24	300	200	0	5.91434e-26	-9.7286e-27	-1.90033e-25	-1.03161e-22	4.3283e-23	-3.20247e-23	0	0	0
455	2	4.52412e-26	2.4847e-27	-1.18778e-25	-4.17346e-24	-7.6464e-24	-1.47719e-24	300	610	0	1.39028e-26	-9.12337e-27	-3.59952e-26	-2.88214e-24	-8.90479e-25	1.01587e-24	300	200	0	5.9144e-26	-6.63867e-27	-1.54773e-25	-8.7028e-23	3.50562e-23	-3.28306e-23	0	0	0
455	3	4.15771e-26	3.02909e-27	-9.42606e-26	-3.51219e-24	-5.79695e-24	-1.51621e-24	300	610	0	1.05157e-26	-7.09986e-27	-2.17868e-26	-1.81235e-24	-3.7025e-25	8.2282e-25	300	200	0	5.20928e-26	-4.07077e-27	-1.16047e-25	-6.73763e-23	2.61466e-23	-2.93798e-23	0	0	0
455	4	3.45136e-26	2.9807e-27	-6.89251e-26	-2.71326e-24	-4.04236e-24	-1.35783e-24	300	610	0	7.31447e-27	-5.08995e-27	-1.102e-26	-9.81193e-25	-2.70056e-26	6.1372e-25	300	200	0	4.18281e-26	-2.10925e-27	-7.99451e-26	-4.8044e-23	1.79064e-23	-2.38931e-23	0	0	0
455	5	2.63381e-26	2.5971e-27	-4.61394e-26	-1.93045e-24	-2.55145e-24	-1.10483e-24	300	610	0	4.60182e-27	-3.32741e-27	-3.51553e-27	-3.86321e-25	1.73561e-25	4.20315e-25	300	200	0	3.09399e-26	-7.30313e-28	-4.96549e-26	-3.11999e-23	1.10335e-23	-1.78902e-23	0	0	0
455	6	1.84982e-26	2.06628e-27	-2.75358e-26	-1.25025e-24	-1.38983e-24	-8.27556e-25	300	610	0	2.49369e-27	-1.91712e-27	1.21874e-27	1.78898e-27	2.68187e-25	2.58986e-25	300	200	0	2.09918e-26	1.49165e-28	-2.6317e-26	-1.77944e-23	5.76586e-24	-1.23064e-23	0	0	0
455	7	1.17863e-26	1.51387e-27	-1.35542e-26	-7.1015e-25	-5.55954e-25	-5.69346e-25	300	610	0	9.8473e-28	-8.77319e-28	3.7961e-27	2.24768e-25	2.90627e-25	1.35327e-25	300	200	0	1.2771e-26	6.36553e-28	-9.75806e-27	-7.96364e-24	2.04908e-24	-7.62964e-24	0	0	0
455	8	6.52364e-27	1.01467e-27	-3.89642e-27	-3.15013e-25	-9.86402e-27	-3.52847e-25	300	610	0	5.52439e-31	-1.74298e-28	4.82634e-27	3.26245e-25	2.689e-25	4.80595e-26	300	200	0	6.52419e-27	8.40377e-28	9.29919e-28	-1.35998e-24	-3.33101e-25	-4.0322e-24	0	0	0
455	9	2.72199e-27	6.05404e-28	2.12403e-27	-5.0339e-26	3.05695e-25	-1.86114e-25	300	610	0	-5.64074e-28	2.51523e-28	4.84455e-27	3.45791e-25	2.24384e-25	-7.88624e-27	300	200	0	2.15792e-27	8.56927e-28	6.96859e-27	2.60116e-24	-1.66408e-24	-1.48452e-24	0	0	0
456	0	2.13851e-28	2.96578e-28	5.33512e-27	1.07768e-25	4.51074e-25	-6.78606e-26	300	610	0	-8.19577e-28	4.67457e-28	4.279e-27	3.15927e-25	1.7209e-25	-3.91578e-26	300	200	0	-6.05726e-28	7.64034e-28	9.61412e-27	4.57059e-24	-2.232e-24	1.55658e-25	0	0	0
456	1	-1.25159e-27	8.25066e-29	6.54696e-27	1.85766e-25	4.8117e-25	8.39805e-27	300	610	0	-8.66261e-28	5.3719e-28	3.4454e-27	2.61235e-25	1.21579e-25	-5.2512e-26	300	200	0	-2.11785e-27	6.19696e-28	9.99236e-27	5.15947e-24	-2.2933e-24	1.07852e-24	0	0	0
456	2	-1.94331e-27	-5.10041e-29	6.46249e-27	2.0844e-25	4.41154e-25	5.13446e-26	300	610	0	-7.86749e-28	5.1466e-28	2.55699e-27	1.98792e-25	7.81353e-26	-5.39594e-26	300	200	0	-2.73006e-27	4.63656e-28	9.01948e-27	4.883e-24	-2.05551e-24	1.47925e-24	0	0	0
456	3	-2.10891e-27	-1.21184e-28	5.63882e-27	1.96664e-25	3.65167e-25	6.98658e-26	300	610	0	-6.43807e-28	4.41667e-28	1.74249e-27	1.39313e-25	4.39498e-26	-4.83592e-26	300	200	0	-2.75272e-27	3.20482e-28	7.38131e-27	4.13954e-24	-1.67315e-24	1.53285e-24	0	0	0
456	4	-1.95445e-27	-1.44786e-28	4.4824e-27	1.66586e-25	2.76887e-25	7.18808e-26	300	610	0	-4.81533e-28	3.47905e-28	1.06651e-27	8.85626e-26	1.91671e-26	-3.93237e-26	300	200	0	-2.43599e-27	2.0312e-28	5.54892e-27	3.21247e-24	-1.25169e-24	1.38202e-24	0	0	0
456	5	-1.63781e-27	-1.3614e-28	3.26442e-27	1.29719e-25	1.91116e-25	6.37856e-26	300	610	0	-3.28349e-28	2.52411e-28	5.4886e-28	4.87515e-26	2.72891e-27	-2.93122e-26	300	200	0	-1.96616e-27	1.16271e-28	3.81328e-27	2.28512e-24	-8.55762e-25	1.13409e-24	0	0	0
456	6	-1.27055e-27	-1.06398e-28	2.14597e-27	9.35401e-26	1.15782e-25	5.03238e-26	300	610	0	-2.00659e-28	1.65639e-28	1.81014e-28	1.97666e-26	-6.99998e-27	-1.98238e-26	300	200	0	-1.47121e-27	5.92416e-29	2.32699e-27	1.4614e-24	-5.18696e-25	8.63441e-25	0	0	0
456	7	-9.24366e-28	-6.36043e-29	1.20624e-27	6.23102e-26	5.39558e-26	3.47287e-26	300	610	0	-1.06434e-28	9.16957e-29	-6.09601e-29	1.5565e-28	-1.18052e-26	-1.16264e-26	300	200	0	-1.0308e-27	2.80914e-29	1.14528e-27	7.87431e-25	-2.51956e-25	6.1668e-25	0	0	0
456	8	-6.39279e-28	-1.33365e-29	4.69138e-28	3.79177e-26	5.68007e-27	1.90156e-26	300	610	0	-4.82692e-29	3.04335e-29	-2.07032e-28	-1.21384e-26	-1.33601e-26	-4.98198e-27	300	200	0	-6.87549e-28	1.7097e-29	2.62105e-28	2.71367e-25	-5.33093e-26	4.18777e-25	0	0	0
456	9	-4.31706e-28	4.03095e-29	-7.3764e-29	2.06255e-26	-3.05039e-26	4.34264e-27	300	610	0	-2.56842e-29	-2.07184e-29	-2.8685e-28	-1.92669e-26	-1.30864e-26	1.54344e-28	300	200	0	-4.5739e-28	1.95911e-29	-3.60614e-28	-1.00067e-25	8.65486e-26	2.78852e-25	0	0	0
457	0	-3.01297e-28	9.35254e-29	-4.44877e-28	9.67122e-27	-5.63448e-26	-8.61486e-27	300	610	0	-3.65648e-29	-6.52083e-29	-3.2576e-28	-2.31447e-26	-1.20982e-26	3.96911e-27	300	200	0	-3.37862e-28	2.83171e-29	-7.70637e-28	-3.48641e-25	1.78966e-25	1.94953e-25	0	0	0
457	1	-2.36077e-28	1.41512e-28	-6.66918e-28	3.70436e-27	-7.29652e-26	-1.93103e-26	300	610	0	-7.77481e-29	-1.06055e-28	-3.42526e-28	-2.52507e-26	-1.11948e-26	6.66142e-27	300	200	0	-3.13825e-28	3.54568e-29	-1.00944e-27	-4.95169e-25	2.33737e-25	1.57545e-25	0	0	0
457	2	-2.15815e-28	1.77221e-28	-7.53447e-28	1.07356e-27	-8.02085e-26	-2.7012e-26	300	610	0	-1.44793e-28	-1.44709e-28	-3.48129e-28	-2.65136e-26	-1.08753e-26	8.34611e-27	300	200	0	-3.60608e-28	3.25116e-29	-1.10158e-27	-5.53108e-25	2.56698e-25	1.51693e-25	0	0	0
457	3	-2.13889e-28	1.90259e-28	-7.03214e-28	-5.33048e-30	-7.62301e-26	-3.05479e-26	300	610	0	-2.31015e-28	-1.80028e-28	-3.4522e-28	-2.72479e-26	-1.13551e-26	8.98581e-27	300	200	0	-4.44904e-28	1.0231e-29	-1.04843e-27	-5.24766e-25	2.483e-25	1.58183e-25	0	0	0
457	4	-1.98113e-28	1.6613e-28	-4.98027e-28	-1.3622e-27	-5.73412e-26	-2.81295e-26	300	610	0	-3.25916e-28	-2.07331e-28	-3.27949e-28	-2.71194e-26	-1.25704e-26	8.34969e-27	300	200	0	-5.24029e-28	-4.12004e-29	-8.25976e-28	-3.99845e-25	2.03034e-25	1.53892e-25	0	0	0
457	5	-1.31186e-28	8.60962e-29	-1.04228e-28	-4.82336e-27	-1.81525e-26	-1.72869e-26	300	610	0	-4.13175e-28	-2.17587e-28	-2.82108e-28	-2.51309e-26	-1.41679e-26	6.00055e-27	300	200	0	-5.44362e-28	-1.3149e-28	-3.86335e-28	-1.56266e-25	1.0971e-25	1.11925e-25	0	0	0
457	6	2.84598e-29	-7.19998e-29	5.21825e-28	-1.21554e-26	4.78919e-26	5.04132e-27	300	610	0	-4.68512e-28	-1.96848e-28	-1.85735e-28	-1.96376e-26	-1.54787e-26	1.31595e-27	300	200	0	-4.40052e-28	-2.68848e-28	3.3609e-28	2.36469e-25	-4.72914e-26	2.04481e-27	0	0	0
457	7	3.2449e-28	-3.31477e-28	1.42348e-27	-2.49579e-26	1.47465e-25	4.22019e-26	300	610	0	-4.57824e-28	-1.26172e-28	-1.05173e-29	-8.41683e-27	-1.54872e-26	-6.44606e-27	300	200	0	-1.33334e-28	-4.57649e-28	1.41296e-27	8.10876e-25	-2.85511e-25	-2.07913e-25	0	0	0
457	8	7.98178e-28	-7.12622e-28	2.62777e-27	-4.44623e-26	2.8564e-25	9.72337e-26	300	610	0	-3.3624e-28	1.76336e-29	2.75474e-28	1.11689e-26	-1.28112e-26	-1.80219e-26	300	200	0	4.61938e-28	-6.94988e-28	2.90324e-27	1.59138e-24	-6.20317e-25	-5.48926e-25	0	0	0
457	9	1.48058e-27	-1.22602e-27	4.1228e-27	-7.11999e-26	4.6337e-25	1.71911e-25	300	610	0	-4.89447e-29	2.59978e-28	7.0306e-28	4.18618e-26	-5.71866e-27	-3.39415e-26	300	200	0	1.43164e-27	-9.66044e-28	4.82586e-27	2.57981e-24	-1.05883e-24	-1.04521e-24	0	0	0
458	0	2.38045e-27	-1.86301e-27	5.82813e-27	-1.04514e-25	6.74053e-25	2.65362e-25	300	610	0	4.65145e-28	6.24613e-28	1.2945e-27	8.59905e-26	7.78436e-27	-5.42355e-26	300	200	0	2.84559e-27	-1.23839e-27	7.12263e-27	3.73609e-24	-1.59154e-24	-1.70549e-24	0	0	0
458	1	3.46722e-27	-2.58308e-27	7.55875e-27	-1.41905e-25	8.99228e-25	3.72232e-25	300	610	0	1.26552e-27	1.12736e-27	2.05265e-27	1.44683e-25	2.97541e-26	-7.80414e-26	300	200	0	4.73273e-27	-1.45572e-27	9.6114e-27	4.95427e-24	-2.18161e-24	-2.51063e-24	0	0	0
458	2	4.64919e-27	-3.29864e-27	8.98529e-27	-1.7824e-25	1.10359e-24	4.80439e-25	300	610	0	2.39662e-27	1.76687e-27	2.94628e-27	2.1676e-25	6.19496e-26	-1.03112e-25	300	200	0	7.04581e-27	-1.53177e-27	1.19316e-26	6.03528e-24	-2.75213e-24	-3.39753e-24	0	0	0
458	3	5.74774e-27	-3.8583e-27	9.59525e-27	-2.04892e-25	1.22985e-24	5.68684e-25	300	610	0	3.86753e-27	2.51226e-27	3.89178e-27	2.97301e-25	1.05268e-25	-1.25256e-25	300	200	0	9.61527e-27	-1.34604e-27	1.3487e-26	6.65926e-24	-3.17252e-24	-4.24001e-24	0	0	0
458	4	6.47036e-27	-4.03102e-27	8.66405e-27	-2.08944e-25	1.19442e-24	6.04035e-25	300	610	0	5.62386e-27	3.28763e-27	4.73202e-27	3.75923e-25	1.58937e-25	-1.37769e-25	300	200	0	1.20942e-26	-7.4339e-28	1.33961e-26	6.36277e-24	-3.24599e-24	-4.82845e-24	0	0	0
458	5	6.38707e-27	-3.49519e-27	5.24899e-27	-1.72695e-25	8.85278e-25	5.40155e-25	300	610	0	7.5121e-27	3.95462e-27	5.21496e-27	4.34913e-25	2.19455e-25	-1.30966e-25	300	200	0	1.38992e-26	4.59431e-28	1.04639e-26	4.52915e-24	-2.70161e-24	-4.85152e-24	0	0	0
458	6	4.91789e-27	-1.83827e-27	-1.77617e-27	-7.37768e-26	1.64282e-25	3.16998e-25	300	610	0	9.23805e-27	4.29491e-27	4.97599e-27	4.4751e-25	2.79304e-25	-9.19993e-26	300	200	0	1.41559e-26	2.45665e-27	3.19982e-27	4.03385e-25	-1.19584e-24	-3.88553e-24	0	0	0
458	7	1.34205e-27	1.42483e-27	-1.36228e-26	1.13676e-25	-1.12352e-24	-1.36863e-25	300	610	0	1.03238e-26	3.99647e-27	3.53051e-27	3.76772e-25	3.25551e-25	-5.1776e-27	300	200	0	1.16658e-26	5.42129e-27	-1.00923e-26	-6.85314e-24	1.66976e-24	-1.39906e-24	0	0	0
458	8	-5.15674e-27	6.80478e-27	-3.13988e-26	4.16256e-25	-3.13013e-24	-8.97845e-25	300	610	0	1.00709e-26	2.64895e-27	2.85792e-28	1.75725e-25	3.38524e-25	1.46872e-25	300	200	0	4.91419e-27	9.45372e-27	-3.1113e-26	-1.80503e-23	6.30641e-24	3.21657e-24	0	0	0
458	9	-1.53918e-26	1.47509e-26	-5.58018e-26	8.56323e-25	-5.9709e-24	-2.03518e-24	300	610	0	7.54239e-27	-2.43815e-28	-5.41593e-27	-2.1031e-25	2.90915e-25	3.80845e-25	300	200	0	-7.84945e-27	1.4507e-26	-6.12178e-26	-3.378e-23	1.30621e-23	1.05783e-23	0	0	0
459	0	-3.00029e-26	2.55124e-26	-8.66716e-26	1.44425e-24	-9.67346e-24	-3.59126e-24	300	610	0	1.58024e-27	-5.22437e-27	-1.42091e-26	-8.38071e-25	1.47796e-25	7.08792e-25	300	200	0	-2.84227e-26	2.0288e-26	-1.00881e-25	-5.41315e-23	2.21028e-23	2.11897e-23	0	0	0
459	1	-4.9195e-26	3.89392e-26	-1.22388e-25	2.1674e-24	-1.41072e-23	-5.55297e-24	300	610	0	-9.11749e-27	-1.28035e-26	-2.65561e-26	-1.75611e-24	-1.31775e-25	1.13219e-24	300	200	0	-5.83125e-26	2.61358e-26	-1.48944e-25	-7.83021e-23	3.32433e-23	3.52524e-23	0	0	0
459	2	-7.23748e-26	5.42175e-26	-1.59128e-25	2.97577e-24	-1.88932e-23	-7.8134e-24	300	610	0	-2.58333e-26	-2.33305e-26	-4.25241e-26	-2.98866e-24	-5.90705e-25	1.6338e-24	300	200	0	-9.82081e-26	3.0887e-26	-2.01652e-25	-1.04103e-22	4.57258e-23	5.24018e-23	0	0	0
459	3	-9.76834e-26	6.95478e-26	-1.90032e-25	3.76471e-24	-2.32997e-23	-1.01247e-23	300	610	0	-4.95498e-26	-3.68019e-26	-6.14787e-26	-4.51266e-24	-1.26643e-24	2.16744e-24	300	200	0	-1.47233e-25	3.27458e-26	-2.5151e-25	-1.27391e-22	5.79542e-23	7.13633e-23	0	0	0
459	4	-1.21446e-25	8.17895e-26	-2.04375e-25	4.35626e-24	-2.61322e-23	-1.20451e-23	300	610	0	-8.05246e-26	-5.2601e-26	-8.16977e-26	-6.22756e-24	-2.17909e-24	2.64614e-24	300	200	0	-2.01971e-25	2.91885e-26	-2.86072e-25	-1.41478e-22	6.7205e-23	8.95446e-23	0	0	0
459	5	-1.37593e-25	8.61209e-26	-1.86941e-25	4.48179e-24	-2.56397e-23	-1.28875e-23	300	610	0	-1.177e-25	-6.91724e-26	-9.99229e-26	-7.91887e-24	-3.3146e-24	2.93e-24	300	200	0	-2.55293e-25	1.69485e-26	-2.86864e-25	-1.36642e-22	6.93588e-23	1.02599e-22	0	0	0
459	6	-1.37144e-25	7.57959e-26	-1.17853e-25	3.77075e-24	-1.94664e-23	-1.16802e-23	300	610	0	-1.57952e-25	-8.36507e-26	-1.10901e-25	-9.21845e-24	-4.60225e-24	2.81614e-24	300	200	0	-2.95096e-25	-7.8548e-27	-2.28754e-25	-9.98953e-23	5.87223e-23	1.04028e-22	0	0	0
459	7	-1.07925e-25	4.21204e-26	2.67479e-26	1.75213e-24	-4.69262e-24	-7.15834e-24	300	610	0	-1.95207e-25	-9.14861e-26	-1.06999e-25	-9.56719e-24	-5.88748e-24	2.03414e-24	300	200	0	-3.03132e-25	-4.93658e-26	-8.02507e-26	-1.52681e-23	2.80455e-23	8.49416e-23	0	0	0
459	8	-3.47244e-26	-2.5185e-26	2.72702e-25	-2.12215e-24	2.19761e-23	2.19083e-24	300	610	0	-2.19525e-25	-8.61431e-26	-7.80231e-26	-8.18985e-24	-6.90199e-24	2.52212e-25	300	200	0	-2.5425e-25	-1.11328e-25	1.94679e-25	1.35088e-22	-3.11257e-23	3.41316e-23	0	0	0
459	9	9.97919e-26	-1.37025e-25	6.43936e-25	-8.42053e-24	6.38034e-23	1.79973e-23	300	610	0	-2.16299e-25	-5.89871e-26	-1.14474e-26	-4.09598e-24	-7.23528e-24	-2.89936e-24	300	200	0	-1.16507e-25	-1.96012e-25	6.32489e-25	3.68587e-22	-1.27586e-22	-6.13189e-23	0	0	0
460	0	3.1306e-25	-3.03132e-25	1.15608e-24	-1.7629e-23	1.23322e-22	4.17572e-23	300	610	0	-1.65835e-25	4.76754e-28	1.0672e-25	3.87375e-24	-6.31462e-24	-7.77958e-24	300	200	0	1.47225e-25	-3.02655e-25	1.2628e-24	6.98273e-22	-2.68901e-22	-2.14619e-22	0	0	0
460	1	6.19074e-25	-5.29179e-25	1.80712e-24	-2.99896e-23	2.01268e-22	7.44232e-23	300	610	0	-4.36748e-26	1.03802e-25	2.90116e-25	1.6932e-23	-3.4039e-24	-1.46544e-23	300	200	0	5.75399e-25	-4.25377e-25	2.09724e-24	1.12689e-21	-4.58926e-22	-4.36745e-22	0	0	0
460	2	1.02294e-24	-8.12604e-25	2.56472e-24	-4.52691e-23	2.95103e-22	1.15806e-22	300	610	0	1.77852e-25	2.61988e-25	5.48932e-25	3.61329e-23	2.36451e-24	-2.35729e-23	300	200	0	1.2008e-24	-5.50616e-25	3.11365e-24	1.6387e-21	-6.94266e-22	-7.32518e-22	0	0	0
460	3	1.51326e-24	-1.13705e-24	3.35056e-24	-6.24573e-23	3.97113e-22	1.63767e-22	300	610	0	5.26269e-25	4.82791e-25	8.85256e-25	6.20358e-23	1.19071e-23	-3.41963e-23	300	200	0	2.03953e-24	-6.54262e-25	4.23581e-24	2.18907e-21	-9.59621e-22	-1.09505e-21	0	0	0
460	4	2.05226e-24	-1.46557e-24	4.02256e-24	-7.94008e-23	4.9219e-22	2.13226e-22	300	610	0	1.02313e-24	7.66714e-25	1.28664e-24	9.42241e-23	2.60351e-23	-4.55823e-23	300	200	0	3.07539e-24	-6.98859e-25	5.3092e-24	2.69237e-21	-1.22216e-21	-1.49852e-21	0	0	0
460	5	2.56417e-24	-1.73305e-24	4.35722e-24	-9.24053e-23	5.55491e-22	2.55032e-22	300	610	0	1.67515e-24	1.10154e-24	1.71796e-24	1.3067e-22	4.52089e-23	-5.59335e-23	300	200	0	4.23932e-24	-6.31508e-25	6.07518e-24	3.00945e-21	-1.42534e-21	-1.88952e-21	0	0	0
460	6	2.92279e-24	-1.8389e-24	4.03574e-24	-9.5862e-23	5.504e-22	2.74861e-22	300	610	0	2.46183e-24	1.45549e-24	2.1119e-24	1.66962e-22	6.91826e-23	-6.23385e-23	300	200	0	5.38462e-24	-3.83412e-25	6.14765e-24	2.93688e-21	-1.48317e-21	-2.17777e-21	0	0	0
460	7	2.94045e-24	-1.64167e-24	2.63974e-24	-8.19957e-23	4.27411e-22	2.52351e-22	300	610	0	3.31958e-24	1.76927e-24	2.35914e-24	1.95463e-22	9.65336e-23	-6.05516e-23	300	200	0	6.26002e-24	1.27603e-25	4.99888e-24	2.20166e-21	-1.2762e-21	-2.22751e-21	0	0	0
460	8	2.36141e-24	-9.58205e-25	-3.35696e-25	-4.08753e-23	1.24868e-22	1.60872e-22	300	610	0	4.12308e-24	1.94814e-24	2.29994e-24	2.04501e-22	1.24087e-22	-4.48874e-23	300	200	0	6.48449e-24	9.89938e-25	1.96425e-24	4.66357e-22	-6.51575e-22	-1.85211e-21	0	0	0
460	9	8.64637e-25	4.29225e-25	-5.44119e-24	3.91206e-23	-4.27231e-22	-3.1595e-23	300	610	0	4.6656e-24	1.85527e-24	1.72006e-24	1.77814e-22	1.46278e-22	-8.33485e-24	300	200	0	5.53024e-24	2.2845e-24	-3.72113e-24	-2.64852e-21	5.69935e-22	-8.15129e-22	0	0	0
461	0	-1.91797e-24	2.75334e-24	-1.31927e-23	1.70144e-22	-1.29889e-21	-3.59797e-22	300	610	0	4.64171e-24	1.30903e-24	3.54797e-25	9.45265e-23	1.54542e-22	5.69685e-23	300	200	0	2.72375e-24	4.06238e-24	-1.28379e-23	-7.51695e-21	2.5763e-21	1.1575e-21	0	0	0
461	1	-6.35997e-24	6.22469e-24	-2.39391e-23	3.62747e-22	-2.5456e-21	-8.56022e-22	300	610	0	3.63764e-24	8.75127e-26	-2.09335e-24	-6.99358e-23	1.36868e-22	1.58736e-22	300	200	0	-2.72233e-24	6.3122e-24	-2.60325e-23	-1.44257e-20	5.53168e-21	4.34843e-21	0	0	0
461	2	-1.2767e-23	1.09715e-23	-3.76659e-23	6.22516e-22	-4.18612e-21	-1.54159e-21	300	610	0	1.13695e-24	-2.05519e-24	-5.91726e-24	-3.41479e-22	7.77471e-23	3.02821e-22	300	200	0	-1.16301e-23	8.91633e-24	-4.35832e-23	-2.34507e-20	9.52483e-21	8.99662e-21	0	0	0
461	3	-2.12632e-23	1.69525e-23	-5.373e-23	9.45239e-22	-6.17136e-21	-2.4143e-21	300	610	0	-3.4482e-24	-5.35578e-24	-1.13411e-23	-7.42958e-22	-4.1203e-23	4.90631e-22	300	200	0	-2.47114e-23	1.15967e-23	-6.50711e-23	-3.42846e-20	1.44949e-20	1.52155e-20	0	0	0
461	4	-3.16312e-23	2.38397e-23	-7.05282e-23	1.31053e-21	-8.34453e-21	-3.43155e-21	300	610	0	-1.0708e-23	-9.98581e-24	-1.84228e-23	-1.28718e-21	-2.39546e-22	7.15544e-22	300	200	0	-4.23392e-23	1.38539e-23	-8.89511e-23	-4.60184e-20	2.01335e-20	2.28768e-20	0	0	0
461	5	-4.31047e-23	3.08749e-23	-8.51198e-23	1.67412e-21	-1.03939e-20	-4.48924e-21	300	610	0	-2.11144e-23	-1.5968e-23	-2.69197e-23	-1.96681e-21	-5.34846e-22	9.58352e-22	300	200	0	-6.42191e-23	1.49069e-23	-1.1204e-22	-5.68842e-20	2.57656e-20	3.14579e-20	0	0	0
461	6	-5.4122e-23	3.67087e-23	-9.28477e-23	1.95935e-21	-1.1803e-20	-5.39795e-21	300	610	0	-3.48355e-23	-2.30615e-23	-3.6116e-23	-2.74103e-21	-9.37547e-22	1.18193e-21	300	200	0	-8.89575e-23	1.36472e-23	-1.28964e-22	-6.39869e-20	3.02185e-20	3.98597e-20	0	0	0
461	7	-6.20611e-23	3.92431e-23	-8.70352e-23	2.04914e-21	-1.18063e-20	-5.8591e-21	300	610	0	-5.14768e-23	-3.06169e-23	-4.46216e-23	-3.51921e-21	-1.44354e-21	1.32571e-21	300	200	0	-1.13538e-22	8.62626e-24	-1.31657e-22	-6.30718e-20	3.1697e-20	4.62071e-20	0	0	0
461	8	-6.3e-23	3.55136e-23	-5.88777e-23	1.78038e-21	-9.36376e-21	-5.44619e-21	300	610	0	-6.9746e-23	-3.74089e-23	-5.01622e-23	-4.14294e-21	-2.02426e-21	1.30087e-21	300	200	0	-1.32746e-22	-1.8953e-24	-1.0904e-22	-4.84013e-20	2.76957e-20	4.76653e-20	0	0	0
461	9	-5.1569e-23	2.16626e-23	2.3054e-24	9.43753e-22	-3.17382e-21	-3.59867e-21	300	610	0	-8.70583e-23	-4.14648e-23	-4.9397e-23	-4.36866e-21	-2.61454e-21	9.87913e-22	300	200	0	-1.38627e-22	-1.98022e-23	-4.70916e-23	-1.28485e-20	1.49932e-20	4.03173e-20	0	0	0
462	0	-2.09937e-23	-6.9202e-24	1.08242e-22	-7.0708e-22	8.25036e-21	3.60914e-22	300	610	0	-9.91163e-23	-3.99208e-23	-3.78228e-23	-3.85534e-21	-3.09902e-21	2.38735e-22	300	200	0	-1.2011e-22	-4.6841e-23	7.04188e-23	5.16521e-20	-1.0209e-20	1.91768e-20	0	0	0
462	1	3.65386e-23	-5.51986e-23	2.70049e-22	-3.43171e-21	2.64093e-20	7.17289e-21	300	610	0	-9.95352e-23	-2.89571e-23	-9.84902e-24	-2.16308e-21	-3.29905e-21	-1.1138e-21	300	200	0	-6.29966e-23	-8.41557e-23	2.602e-22	1.53126e-19	-5.19258e-20	-2.15691e-20	0	0	0
462	2	1.29026e-22	-1.27722e-22	4.95477e-22	-7.45899e-21	5.25164e-20	1.75334e-20	300	610	0	-7.96237e-23	-3.88349e-24	4.08476e-23	1.22878e-21	-2.96284e-21	-3.23527e-21	300	200	0	4.94027e-23	-1.31605e-22	5.36325e-22	2.97863e-19	-1.13715e-19	-8.79648e-20	0	0	0
462	3	2.63133e-22	-2.27375e-22	7.84815e-22	-1.29168e-20	8.70338e-20	3.19174e-20	300	610	0	-2.84808e-23	4.05318e-23	1.20553e-22	6.87337e-21	-1.76369e-21	-6.25421e-21	300	200	0	2.34652e-22	-1.86843e-22	9.05368e-22	4.87836e-19	-1.97603e-19	-1.85205e-19	0	0	0
462	4	4.41816e-22	-3.53549e-22	1.12531e-21	-1.97309e-20	1.29021e-19	5.03166e-20	300	610	0	6.63768e-23	1.09377e-22	2.34183e-22	1.52656e-20	6.87692e-22	-1.02081e-20	300	200	0	5.08193e-22	-2.44172e-22	1.35949e-21	7.1709e-19	-3.02532e-19	-3.15926e-19	0	0	0
462	5	6.60979e-22	-4.99688e-22	1.48418e-21	-2.74911e-20	1.75295e-19	7.18839e-20	300	610	0	2.17596e-22	2.06438e-22	3.83257e-22	2.66964e-20	4.80872e-21	-1.49682e-20	300	200	0	8.78575e-22	-2.9325e-22	1.86743e-21	9.67128e-19	-4.22298e-19	-4.77776e-19	0	0	0
462	6	9.05099e-22	-6.50245e-22	1.80058e-21	-3.52875e-20	2.19427e-19	9.44893e-20	300	610	0	4.35487e-22	3.32445e-22	5.63064e-22	4.10418e-20	1.09792e-20	-2.01434e-20	300	200	0	1.34059e-21	-3.17801e-22	2.36364e-21	1.20146e-18	-5.43034e-19	-6.60202e-19	0	0	0
462	7	1.14201e-21	-7.77268e-22	1.97751e-21	-4.15302e-20	2.50684e-19	1.14212e-19	300	610	0	7.24154e-22	4.82668e-22	7.59038e-22	5.74819e-20	1.94346e-20	-2.49675e-20	300	200	0	1.86616e-21	-2.946e-22	2.73654e-21	1.3599e-18	-6.4042e-19	-8.4059e-19	0	0	0
462	8	1.31724e-21	-8.37018e-22	1.87517e-21	-4.3776e-20	2.53064e-19	1.24833e-19	300	610	0	1.07606e-21	6.4386e-22	9.42492e-22	7.4156e-20	3.01109e-20	-2.81805e-20	300	200	0	2.3933e-21	-1.93157e-22	2.81766e-21	1.35346e-18	-6.77002e-19	-9.80025e-19	0	0	0
462	9	1.34887e-21	-7.6737e-22	1.30833e-21	-3.86045e-20	2.04728e-19	1.17419e-19	300	610	0	1.46499e-21	7.90703e-22	1.06613e-21	8.77794e-20	4.24359e-20	-2.79252e-20	300	200	0	2.81386e-21	2.33333e-23	2.37446e-21	1.0616e-18	-6.00239e-19	-1.01932e-18	0	0	0
463	0	1.12418e-21	-4.87106e-22	5.11413e-23	-2.16046e-20	7.82048e-20	8.01746e-20	300	610	0	1.83766e-21	8.82139e-22	1.06009e-21	9.3272e-20	5.50729e-20	-2.16905e-20	300	200	0	2.96183e-21	3.95032e-22	1.11123e-21	3.33843e-19	-3.4226e-19	-8.76285e-19	0	0	0
463	1	5.00256e-22	1.01358e-22	-2.14607e-21	1.24431e-20	-1.58072e-19	-1.22844e-21	300	610	0	2.10476e-21	8.58246e-22	8.29762e-22	8.34836e-20	6.56318e-20	-6.34865e-21	300	200	0	2.60501e-21	9.59604e-22	-1.3163e-21	-1.00116e-18	1.77411e-19	-4.45803e-19	0	0	0
463	2	-6.88653e-22	1.10384e-21	-5.5226e-21	6.90813e-20	-5.36243e-19	-1.42556e-19	300	610	0	2.13287e-21	6.38719e-22	2.57092e-22	4.91473e-20	7.03869e-20	2.16515e-20	300	200	0	1.44421e-21	1.74256e-21	-5.26551e-21	-3.1155e-18	1.04447e-18	3.95369e-19	0	0	0
463	3	-2.61369e-21	2.61854e-21	-1.02501e-20	1.53266e-19	-1.08279e-18	-3.58803e-19	300	610	0	1.73947e-21	1.24453e-22	-7.92252e-22	-2.07644e-20	6.40616e-20	6.58618e-20	300	200	0	-8.7422e-22	2.743e-21	-1.10424e-20	-6.14687e-18	2.33595e-18	1.77642e-18	0	0	0
463	4	-5.41988e-21	4.71003e-21	-1.63471e-20	2.67904e-19	-1.80885e-18	-6.60514e-19	300	610	0	6.94548e-22	-7.95806e-22	-2.45307e-21	-1.38055e-19	3.97759e-20	1.29098e-19	300	200	0	-4.72534e-21	3.91423e-21	-1.88002e-20	-1.01446e-17	4.09779e-18	3.81007e-18	0	0	0
463	5	-9.17673e-21	7.37102e-21	-2.35616e-20	4.11737e-19	-2.69659e-18	-1.0483e-18	300	610	0	-1.26689e-21	-2.23137e-21	-4.83301e-21	-3.13427e-19	-1.07118e-20	2.12314e-19	300	200	0	-1.04436e-20	5.13965e-21	-2.83946e-20	-1.49942e-17	6.31238e-18	6.55709e-18	0	0	0
463	6	-1.3808e-20	1.04707e-20	-3.12238e-20	5.76523e-19	-3.68142e-18	-1.5054e-18	300	610	0	-4.41568e-21	-4.2655e-21	-7.97018e-21	-5.53455e-19	-9.63027e-20	3.13022e-19	300	200	0	-1.82237e-20	6.20521e-21	-3.91939e-20	-2.03196e-17	8.85519e-18	9.9752e-18	0	0	0
463	7	-1.89997e-20	1.36907e-20	-3.80756e-20	7.4358e-19	-4.63092e-18	-1.98824e-18	300	610	0	-8.97662e-21	-6.91891e-21	-1.17739e-20	-8.56162e-19	-2.25199e-19	4.23271e-19	300	200	0	-2.79764e-20	6.77176e-21	-4.98495e-20	-2.53684e-17	1.14416e-17	1.38517e-17	0	0	0
463	8	-2.40897e-20	1.64521e-20	-4.20974e-20	8.79947e-19	-5.32207e-18	-2.41575e-18	300	610	0	-1.50479e-20	-1.00992e-20	-1.5948e-20	-1.20511e-18	-4.02687e-19	5.27253e-19	300	200	0	-3.91377e-20	6.35293e-21	-5.80454e-20	-2.88892e-17	1.35675e-17	1.77217e-17	0	0	0
463	9	-2.79473e-20	1.78434e-20	-4.03628e-20	9.34656e-19	-5.42056e-18	-2.65836e-18	300	610	0	-2.24872e-20	-1.35363e-20	-1.9901e-20	-1.56214e-18	-6.27885e-19	5.98773e-19	300	200	0	-5.04345e-20	4.30709e-21	-6.02637e-20	-2.90222e-17	1.44515e-17	2.07778e-17	0	0	0
464	0	-2.88613e-20	1.65632e-20	-2.89759e-20	8.35994e-19	-4.46783e-18	-2.52907e-18	300	610	0	-3.07631e-20	-1.67075e-20	-2.26495e-20	-1.85918e-18	-8.89365e-19	5.99001e-19	300	200	0	-5.96244e-20	-1.4434e-22	-5.16254e-20	-2.32353e-17	1.29924e-17	2.17847e-17	0	0	0
464	1	-2.44662e-20	1.09018e-20	-3.16249e-21	4.91038e-19	-1.88428e-18	-1.77977e-18	300	610	0	-3.8778e-20	-1.87585e-20	-2.27332e-20	-1.99027e-18	-1.15973e-18	4.75186e-19	300	200	0	-6.32442e-20	-7.85668e-21	-2.58956e-20	-8.35211e-18	7.76041e-18	1.90184e-17	0	0	0
464	2	-1.17485e-20	-1.20545e-21	4.23901e-20	-2.10761e-19	2.99996e-18	-1.07459e-19	300	610	0	-4.46768e-20	-1.84359e-20	-1.81647e-20	-1.80557e-18	-1.38947e-18	1.613e-19	300	200	0	-5.64254e-20	-1.96414e-20	2.42254e-20	1.92659e-17	-2.94873e-18	1.02634e-17	0	0	0
464	3	1.28074e-20	-2.20134e-20	1.12828e-19	-1.38768e-18	1.08729e-17	2.82344e-18	300	610	0	-4.56722e-20	-1.40519e-20	-6.45203e-21	-1.10992e-18	-1.50094e-18	-4.18084e-19	300	200	0	-3.28648e-20	-3.60653e-20	1.06376e-19	6.33062e-17	-2.09634e-17	-7.0923e-18	0	0	0
464	4	5.28611e-20	-5.36395e-20	2.11943e-19	-3.14691e-18	2.23115e-17	7.3356e-18	300	610	0	-3.79325e-20	-3.5129e-21	1.52574e-20	3.30185e-19	-1.38357e-18	-1.3391e-18	300	200	0	1.49286e-20	-5.71524e-20	2.27201e-19	1.26777e-16	-4.79489e-17	-3.5808e-17	0	0	0
464	5	1.11564e-19	-9.75229e-20	3.40382e-19	-5.55415e-18	3.75798e-17	1.36623e-17	300	610	0	-1.66051e-20	1.55457e-20	4.98523e-20	2.76645e-18	-8.92518e-19	-2.66331e-18	300	200	0	9.49589e-20	-8.19772e-20	3.90235e-19	2.10881e-16	-8.49412e-17	-7.83271e-17	0	0	0
464	6	1.9053e-19	-1.53626e-19	4.9319e-19	-8.58925e-18	5.63428e-17	2.18332e-17	300	610	0	2.39323e-20	4.54704e-20	9.96847e-20	6.43013e-18	1.4663e-19	-4.41421e-18	300	200	0	2.14463e-19	-1.08155e-19	5.92874e-19	3.13432e-16	-1.31667e-16	-1.36037e-16	0	0	0
464	7	2.88365e-19	-2.19347e-19	6.56693e-19	-1.2087e-17	7.72933e-17	3.15172e-17	300	610	0	8.94756e-20	8.80886e-20	1.65686e-19	1.14689e-17	1.92359e-18	-6.54415e-18	300	200	0	3.7784e-19	-1.31258e-19	8.22379e-19	4.26802e-16	-1.85633e-16	-2.08202e-16	0	0	0
464	8	3.9873e-19	-2.8817e-19	8.04896e-19	-1.56642e-17	9.77041e-17	4.18247e-17	300	610	0	1.84919e-19	1.43947e-19	2.46123e-19	1.78545e-17	4.61533e-18	-8.89168e-18	300	200	0	5.83649e-19	-1.44223e-19	1.05102e-18	5.35479e-16	-2.41002e-16	-2.90543e-16	0	0	0
464	9	5.08002e-19	-3.48115e-19	8.95755e-19	-1.86377e-17	1.12944e-16	5.10793e-17	300	610	0	3.12577e-19	2.11251e-19	3.34988e-19	2.52583e-17	8.33996e-18	-1.11309e-17	300	200	0	8.20579e-19	-1.36865e-19	1.23074e-18	6.13459e-16	-2.87327e-16	-3.73507e-16	0	0	0
465	0	5.92715e-19	-3.8019e-19	8.68034e-19	-1.99446e-17	1.16029e-16	5.65836e-17	300	610	0	4.6979e-19	2.84504e-19	4.20084e-19	3.2898e-17	1.30887e-17	-1.27173e-17	300	200	0	1.06251e-18	-9.56857e-20	1.28812e-18	6.21878e-16	-3.08318e-16	-4.40353e-16	0	0	0
465	1	6.17145e-19	-3.57139e-19	6.39819e-19	-1.80818e-17	9.73346e-17	5.44236e-17	300	610	0	6.4581e-19	3.52916e-19	4.80978e-19	3.93636e-17	1.86339e-17	-1.28393e-17	300	200	0	1.26296e-18	-4.22224e-21	1.1208e-18	5.07564e-16	-2.80893e-16	-4.65303e-16	0	0	0
465	2	5.31662e-19	-2.42988e-19	1.10214e-19	-1.10924e-17	4.46361e-17	3.93812e-17	300	610	0	8.18039e-19	3.98721e-19	4.87152e-19	4.24464e-17	2.44146e-17	-1.03892e-17	300	200	0	1.3497e-18	1.55734e-19	5.97366e-19	2.0349e-16	-1.74945e-16	-4.12209e-16	0	0	0
465	3	2.72734e-19	5.94003e-21	-8.3377e-19	3.36426e-18	-5.62771e-17	5.05194e-18	300	610	0	9.4796e-19	3.95707e-19	3.96871e-19	3.90064e-17	2.9406e-17	-3.97337e-18	300	200	0	1.22069e-18	4.01648e-19	-4.36899e-19	-3.67576e-16	4.56054e-17	-2.34387e-16	0	0	0
465	4	-2.34169e-19	4.37663e-19	-2.30273e-18	2.78108e-17	-2.20123e-16	-5.57038e-17	300	610	0	9.77355e-19	3.0841e-19	1.57551e-19	2.49346e-17	3.19897e-17	8.00945e-18	300	200	0	7.43186e-19	7.46072e-19	-2.14518e-18	-1.2846e-15	4.19746e-16	1.235e-16	0	0	0
465	5	-1.06726e-18	1.09779e-18	-4.38014e-18	6.45632e-17	-4.59451e-16	-1.49824e-16	300	610	0	8.2581e-19	9.26211e-20	-2.91364e-19	-4.71069e-18	2.98499e-17	2.719e-17	300	200	0	-2.41446e-19	1.19041e-18	-4.67151e-18	-2.61317e-15	9.83441e-16	7.20354e-16	0	0	0
465	6	-2.29491e-18	2.0183e-18	-7.08506e-18	1.15098e-16	-7.80435e-16	-2.82456e-16	300	610	0	3.90987e-19	-3.01902e-19	-1.01173e-18	-5.52952e-17	1.99384e-17	5.49121e-17	300	200	0	-1.90393e-18	1.71639e-18	-8.09679e-18	-4.38204e-15	1.75993e-15	1.60907e-15	0	0	0
465	7	-3.95426e-18	3.20078e-18	-1.03205e-17	1.79124e-16	-1.17688e-15	-4.5457e-16	300	610	0	-4.46368e-19	-9.25482e-19	-2.05486e-18	-1.31809e-16	-1.43513e-18	9.17416e-17	300	200	0	-4.40063e-18	2.2753e-18	-1.23753e-17	-6.54992e-15	2.74551e-15	2.82114e-15	0	0	0
465	8	-6.02036e-18	4.59372e-18	-1.38076e-17	2.53339e-16	-1.62236e-15	-6.5966e-16	300	610	0	-1.8102e-18	-1.81815e-18	-3.44303e-18	-2.37556e-16	-3.8312e-17	1.36774e-16	300	200	0	-7.83056e-18	2.77557e-18	-1.72506e-17	-8.96224e-15	3.89039e-15	4.34424e-15	0	0	0
465	9	-8.36545e-18	6.06386e-18	-1.70095e-17	3.29886e-16	-2.06076e-15	-8.79579e-16	300	610	0	-3.80691e-18	-2.99372e-18	-5.14349e-18	-3.72218e-16	-9.45064e-17	1.86736e-16	300	200	0	-1.21724e-17	3.07013e-18	-2.2153e-17	-1.12995e-14	5.07491e-15	6.09251e-15	0	0	0
466	0	-1.07095e-17	7.36339e-18	-1.90513e-17	3.94615e-16	-2.39592e-15	-1.07968e-15	300	610	0	-6.49032e-18	-4.41758e-18	-7.03447e-18	-5.29248e-16	-1.72647e-16	2.34912e-16	300	200	0	-1.71998e-17	2.94581e-18	-2.60858e-17	-1.30214e-14	6.08276e-15	7.86984e-15	0	0	0
466	1	-1.25657e-17	8.09672e-18	-1.8652e-17	4.25368e-16	-2.48203e-15	-1.20383e-15	300	610	0	-9.81165e-18	-5.978e-18	-8.86471e-18	-6.92618e-16	-2.72754e-16	2.69989e-16	300	200	0	-2.23774e-17	2.11872e-18	-2.75167e-17	-1.33162e-14	6.57435e-15	9.32919e-15	0	0	0
466	2	-1.31885e-17	7.69322e-18	-1.40897e-17	3.90649e-16	-2.11711e-15	-1.17013e-15	300	610	0	-1.35538e-17	-7.45238e-18	-1.02098e-17	-8.33139e-16	-3.90308e-16	2.75012e-16	300	200	0	-2.67422e-17	2.40831e-19	-2.42995e-17	-1.10676e-14	6.06606e-15	9.93285e-15	0	0	0
466	3	-1.15368e-17	5.3961e-18	-3.2329e-18	2.49256e-16	-1.0434e-15	-8.68866e-16	300	610	0	-1.72517e-17	-8.47138e-18	-1.0432e-17	-9.04779e-16	-5.1383e-16	2.26721e-16	300	200	0	-2.87885e-17	-3.07528e-18	-1.36649e-17	-4.86161e-15	3.9241e-15	8.92304e-15	0	0	0
466	4	-6.27166e-18	2.81801e-19	1.63205e-17	-4.83531e-17	1.04045e-15	-1.64711e-16	300	610	0	-2.01062e-17	-8.48701e-18	-8.65538e-18	-8.41762e-16	-6.2212e-16	9.57147e-17	300	200	0	-2.63778e-17	-8.20521e-18	7.66513e-18	6.94047e-15	-6.15072e-16	5.31639e-15	0	0	0
466	5	4.18633e-18	-8.67181e-18	4.6945e-17	-5.55951e-16	4.44909e-15	1.09416e-15	300	610	0	-2.09015e-17	-6.75429e-18	-3.77047e-18	-5.57605e-16	-6.81459e-16	-1.5199e-16	300	200	0	-1.67151e-17	-1.54261e-17	4.31746e-17	2.60284e-14	-8.38241e-15	-2.05903e-15	0	0	0
466	6	2.15076e-17	-2.24464e-17	9.04748e-17	-1.32352e-15	9.45507e-15	3.05681e-15	300	610	0	-1.79505e-17	-2.34001e-18	5.50763e-18	5.22507e-17	-6.43355e-16	-5.51299e-16	300	200	0	3.55713e-18	-2.47864e-17	9.59824e-17	5.38301e-14	-2.01538e-14	-1.44599e-14	0	0	0
466	7	4.71741e-17	-4.17496e-17	1.47424e-16	-2.38408e-15	1.62012e-14	5.83651e-15	300	610	0	-9.09553e-18	5.82289e-18	2.05027e-17	1.10212e-15	-4.43672e-16	-1.13149e-15	300	200	0	3.80786e-17	-3.59267e-17	1.67926e-16	9.10226e-14	-3.64482e-14	-3.30301e-14	0	0	0
466	8	8.20331e-17	-6.66658e-17	2.15903e-16	-3.73432e-15	2.4575e-14	9.4609e-15	300	610	0	8.19174e-18	1.8813e-17	4.23318e-17	2.6996e-15	-4.36626e-18	-1.90597e-15	300	200	0	9.02248e-17	-4.78529e-17	2.58235e-16	1.36836e-13	-5.72306e-14	-5.84794e-14	0	0	0
466	9	1.25652e-16	-9.61779e-17	2.90237e-16	-5.30838e-15	3.40434e-14	1.38029e-14	300	610	0	3.65604e-17	3.75052e-17	7.15204e-17	4.91826e-15	7.60614e-16	-2.85777e-15	300	200	0	1.62212e-16	-5.86727e-17	3.61758e-16	1.88142e-13	-8.15094e-14	-9.06163e-14	0	0	0
467	0	1.75461e-16	-1.27564e-16	3.59339e-16	-6.94535e-15	4.34522e-14	1.84925e-14	300	610	0	7.83201e-17	6.22389e-17	1.07457e-16	7.75724e-15	1.9334e-15	-3.92061e-15	300	200	0	2.53781e-16	-6.53247e-17	4.66796e-16	2.38365e-13	-1.06835e-13	-1.27721e-13	0	0	0
467	1	2.25708e-16	-1.557e-16	4.05013e-16	-8.35226e-15	5.08061e-14	2.28143e-14	300	610	0	1.34711e-16	9.23514e-17	1.47677e-16	1.10864e-14	3.57229e-15	-4.95619e-15	300	200	0	3.60419e-16	-6.33483e-17	5.5269e-16	2.76287e-13	-1.28729e-13	-1.6577e-13	0	0	0
467	2	2.66298e-16	-1.72349e-16	4.00466e-16	-9.06729e-15	5.30612e-14	2.56003e-14	300	610	0	2.04856e-16	1.25575e-16	1.87008e-16	1.45779e-14	5.68199e-15	-5.72962e-15	300	200	0	4.71153e-16	-4.67745e-17	5.87474e-16	2.84951e-13	-1.40114e-13	-1.97574e-13	0	0	0
467	3	2.81673e-16	-1.65569e-16	3.09514e-16	-8.43069e-15	4.59804e-14	2.51373e-14	300	610	0	2.84377e-16	1.5732e-16	2.16637e-16	1.76275e-14	8.17311e-15	-5.88668e-15	300	200	0	5.6605e-16	-8.24867e-18	5.26151e-16	2.40932e-13	-1.30862e-13	-2.1192e-13	0	0	0
467	4	2.50007e-16	-1.19442e-16	8.71416e-17	-5.57523e-15	2.41301e-14	1.91194e-14	300	610	0	3.63716e-16	1.79911e-16	2.23247e-16	1.92764e-14	1.0811e-14	-4.93918e-15	300	200	0	6.13723e-16	6.04689e-17	3.10389e-16	1.14409e-13	-8.76342e-14	-1.92927e-13	0	0	0
467	5	1.43088e-16	-1.44461e-17	-3.17696e-16	5.47319e-16	-1.88773e-14	4.68794e-15	300	610	0	4.26288e-16	1.81895e-16	1.8845e-16	1.81469e-14	1.31573e-14	-2.26698e-15	300	200	0	5.69375e-16	1.67449e-16	-1.29246e-16	-1.29373e-13	5.72377e-15	-1.19885e-13	0	0	0
467	6	-7.25464e-17	1.71166e-16	-9.55942e-16	1.10826e-14	-8.97647e-14	-2.13846e-14	300	610	0	4.46719e-16	1.47627e-16	8.88492e-17	1.24194e-14	1.45097e-14	2.85081e-15	300	200	0	3.74173e-16	3.18793e-16	-8.67092e-16	-5.26551e-13	1.66912e-13	3.20137e-14	0	0	0
467	7	-4.3255e-16	4.58503e-16	-1.8678e-15	2.71083e-14	-1.94443e-13	-6.22975e-14	300	610	0	3.89621e-16	5.74137e-17	-1.02808e-16	-1.1767e-16	1.38531e-14	1.11609e-14	300	200	0	-4.2929e-17	5.15917e-16	-1.97061e-15	-1.10816e-12	4.12652e-13	2.8957e-13	0	0	0
467	8	-9.69001e-16	8.63184e-16	-3.06645e-15	4.93601e-14	-3.36188e-13	-1.20538e-13	300	610	0	2.09518e-16	-1.11399e-16	-4.14834e-16	-2.18987e-14	9.83838e-15	2.33001e-14	300	200	0	-7.59483e-16	7.51786e-16	-3.48129e-15	-1.88996e-12	7.54492e-13	6.77485e-13	0	0	0
467	9	-1.7011e-15	1.38804e-15	-4.51537e-15	7.78266e-14	-5.13007e-13	-1.96839e-13	300	610	0	-1.47179e-16	-3.8191e-16	-8.71512e-16	-5.52409e-14	8.15617e-16	3.95818e-14	300	200	0	-1.84828e-15	1.00613e-15	-5.38689e-15	-2.8578e-12	1.19259e-12	1.21169e-12	0	0	0
468	0	-2.62167e-15	2.01308e-15	-6.09911e-15	1.11199e-13	-7.14165e-13	-2.8873e-13	300	610	0	-7.37053e-16	-7.73209e-16	-1.48508e-15	-1.01777e-13	-1.50466e-14	5.96924e-14	300	200	0	-3.35873e-15	1.23988e-15	-7.58419e-15	-3.94854e-12	1.70727e-12	1.88956e-12	0	0	0
468	1	-3.67916e-15	2.68276e-15	-7.58893e-15	1.46184e-13	-9.15941e-13	-3.88682e-13	300	610	0	-1.61017e-15	-1.29345e-15	-2.24429e-15	-1.61612e-13	-3.95153e-14	8.22922e-14	300	200	0	-5.28933e-15	1.38931e-15	-9.83322e-15	-5.02685e-12	2.2484e-12	2.67673e-12	0	0	0
468	2	-4.7555e-15	3.29121e-15	-8.60645e-15	1.7672e-13	-1.07695e-12	-4.81926e-13	300	610	0	-2.79487e-15	-1.93008e-15	-3.09938e-15	-2.32168e-13	-7.3879e-14	1.04535e-13	300	200	0	-7.55037e-15	1.36113e-15	-1.17058e-14	-5.85992e-12	2.72334e-12	3.49078e-12	0	0	0
468	3	-5.64142e-15	3.66697e-15	-8.59152e-15	1.93184e-13	-1.13367e-12	-5.44169e-13	300	610	0	-4.27583e-15	-2.63711e-15	-3.94391e-15	-3.06741e-13	-1.18327e-13	1.21544e-13	300	200	0	-9.91725e-15	1.02986e-15	-1.25354e-14	-6.09374e-12	2.98466e-12	4.18277e-12	0	0	0
468	4	-6.01245e-15	3.56014e-15	-6.78397e-15	1.8176e-13	-9.97235e-13	-5.39584e-13	300	610	0	-5.96497e-15	-3.32001e-15	-4.59496e-15	-3.72837e-13	-1.71098e-13	1.25924e-13	300	200	0	-1.19774e-14	2.40131e-16	-1.13789e-14	-5.23677e-12	2.82026e-12	4.51897e-12	0	0	0
468	5	-5.41099e-15	2.63607e-15	-2.23338e-15	1.24199e-13	-5.53145e-13	-4.19719e-13	300	610	0	-7.66593e-15	-3.81929e-15	-4.77448e-15	-4.10482e-13	-2.27401e-13	1.07429e-13	300	200	0	-1.30769e-14	-1.18322e-15	-7.00786e-15	-2.66033e-12	1.9495e-12	4.16663e-12	0	0	0
468	6	-3.24284e-15	4.82221e-16	6.14449e-15	-1.66911e-15	3.33954e-13	-1.24206e-13	300	610	0	-9.03471e-15	-3.89569e-15	-4.09664e-15	-3.90838e-13	-2.78172e-13	5.2985e-14	300	200	0	-1.22775e-14	-3.41347e-15	2.04785e-15	2.37246e-12	3.07493e-14	2.68981e-12	0	0	0
468	7	1.20064e-15	-3.36391e-15	1.94418e-14	-2.20243e-13	1.80761e-12	4.1553e-13	300	610	0	-9.54193e-15	-3.22074e-15	-2.0682e-15	-2.75625e-13	-3.08794e-13	-5.26961e-14	300	200	0	-8.34129e-15	-6.58465e-15	1.73736e-14	1.06339e-11	-3.31287e-12	-4.36563e-13	0	0	0
468	8	8.6801e-15	-9.35584e-15	3.85379e-14	-5.54732e-13	3.99588e-12	1.26811e-12	300	610	0	-8.44544e-15	-1.37894e-15	1.88871e-15	-1.80831e-14	-2.98022e-13	-2.25578e-13	300	200	0	2.34659e-16	-1.07348e-14	4.04266e-14	2.27978e-11	-8.44139e-12	-5.78367e-12	0	0	0
468	9	1.9889e-14	-1.78374e-14	6.37599e-14	-1.02147e-12	6.97328e-12	2.48803e-12	300	610	0	-4.78706e-15	2.11039e-15	8.37921e-15	4.33604e-13	-2.17486e-13	-4.7949e-13	300	200	0	1.5102e-14	-1.5727e-14	7.21391e-14	3.92266e-11	-1.56108e-11	-1.38844e-11	0	0	0
469	0	3.52601e-14	-2.88903e-14	9.44064e-14	-1.62144e-12	1.07058e-11	4.09388e-12	300	610	0	2.56855e-15	7.7417e-15	1.79304e-14	1.1293e-12	-3.23123e-14	-8.21683e-13	300	200	0	3.78287e-14	-2.11486e-14	1.12337e-13	5.96667e-11	-2.48434e-11	-2.50948e-11	0	0	0
469	1	5.4683e-14	-4.21235e-14	1.28133e-13	-2.32872e-12	1.49776e-11	6.03796e-12	300	610	0	1.48294e-14	1.59307e-14	3.08245e-14	2.10513e-12	2.96456e-13	-1.24646e-12	300	200	0	6.95124e-14	-2.61928e-14	1.58957e-13	8.28449e-11	-3.57496e-11	-3.93889e-11	0	0	0
469	2	7.71255e-14	-5.64048e-14	1.60221e-13	-3.07599e-12	1.93017e-11	8.16719e-12	300	610	0	3.30792e-14	2.68703e-14	4.6859e-14	3.36583e-12	8.06801e-13	-1.7268e-12	300	200	0	1.10205e-13	-2.95346e-14	2.0708e-13	1.05979e-10	-4.73054e-11	-5.60824e-11	0	0	0
469	3	1.00166e-13	-6.95476e-14	1.82808e-13	-3.73783e-12	2.282e-11	1.01769e-11	300	610	0	5.79614e-14	4.03252e-14	6.50304e-14	4.86059e-12	1.52713e-12	-2.20417e-12	300	200	0	1.58127e-13	-2.92224e-14	2.47839e-13	1.24239e-10	-5.75946e-11	-7.34875e-11	0	0	0
469	4	1.19469e-13	-7.79846e-14	1.84185e-13	-4.11387e-12	2.42072e-11	1.15621e-11	300	610	0	8.92191e-14	5.5365e-14	8.31505e-14	6.45248e-12	2.46331e-12	-2.57736e-12	300	200	0	2.08688e-13	-2.26197e-14	2.67336e-13	1.30236e-10	-6.35473e-11	-8.8521e-11	0	0	0
469	5	1.28268e-13	-7.64877e-14	1.48386e-13	-3.91483e-12	2.16001e-11	1.15736e-11	300	610	0	1.25084e-13	7.00425e-14	9.74238e-14	7.88319e-12	3.58078e-12	-2.692e-12	300	200	0	2.53352e-13	-6.44521e-15	2.4581e-13	1.13659e-10	-6.0723e-11	-9.63123e-11	0	0	0
469	6	1.16974e-13	-5.80233e-14	5.5352e-14	-2.75683e-12	1.25866e-11	9.19376e-12	300	610	0	1.61525e-13	8.10465e-14	1.02047e-13	8.73688e-12	4.78183e-12	-2.33316e-12	300	200	0	2.78499e-13	2.30232e-14	1.57399e-13	6.12592e-11	-4.32191e-11	-8.98916e-11	0	0	0
469	7	7.30743e-14	-1.38765e-14	-1.17939e-13	-1.71094e-13	-5.70036e-12	3.14807e-12	300	610	0	1.91411e-13	8.33792e-14	8.89263e-14	8.40997e-12	5.87922e-12	-1.22523e-12	300	200	0	2.64485e-13	6.95027e-14	-2.90124e-14	-4.25824e-11	-3.8127e-12	-6.00838e-11	0	0	0
469	8	-1.84328e-14	6.57846e-14	-3.94883e-13	4.3617e-12	-3.63245e-11	-8.01988e-12	300	610	0	2.03699e-13	7.01464e-14	4.76661e-14	6.09743e-12	6.56873e-12	9.55858e-13	300	200	0	1.85266e-13	1.35931e-13	-3.47217e-13	-2.14362e-10	6.55166e-11	4.21943e-12	0	0	0
469	9	-1.73767e-13	1.90696e-13	-7.94681e-13	1.1341e-11	-8.20559e-11	-2.5781e-11	300	610	0	1.82832e-13	3.2585e-14	-3.39813e-14	8.109e-13	6.40585e-12	4.55116e-12	300	200	0	9.06512e-15	2.23281e-13	-8.28662e-13	-4.68682e-10	1.72514e-10	1.15186e-10	0	0	0
470	0	-4.07902e-13	3.68408e-13	-1.32525e-12	2.11283e-11	-1.4458e-10	-5.13264e-11	300	610	0	1.08624e-13	-3.95017e-14	-1.68942e-13	-8.552e-12	4.79421e-12	9.86062e-12	300	200	0	-2.99278e-13	3.28906e-13	-1.49419e-12	-8.13828e-10	3.22838e-10	2.84301e-10	0	0	0
470	1	-7.30544e-13	6.01103e-13	-1.97325e-12	3.37698e-11	-2.23346e-10	-8.51137e-11	300	610	0	-4.29679e-14	-1.56689e-13	-3.68644e-13	-2.30633e-11	9.96964e-13	1.70505e-11	300	200	0	-7.73512e-13	4.44413e-13	-2.34189e-12	-1.24537e-09	5.17348e-10	5.19486e-10	0	0	0
470	2	-1.14022e-12	8.81176e-13	-2.69111e-12	4.87541e-11	-3.14027e-10	-1.26229e-10	300	610	0	-2.97719e-13	-3.28019e-13	-6.39537e-13	-4.35199e-11	-5.81424e-12	2.602e-11	300	200	0	-1.43794e-12	5.53157e-13	-3.33065e-12	-1.7377e-09	7.48374e-10	8.20814e-10	0	0	0
470	3	-1.61631e-12	1.18558e-12	-3.38163e-12	6.47061e-11	-4.06629e-10	-1.71566e-10	300	610	0	-6.79065e-13	-5.57989e-13	-9.78076e-13	-7.00752e-11	-1.64551e-11	3.62249e-11	300	200	0	-2.29538e-12	6.27586e-13	-4.35971e-12	-2.23366e-09	9.95007e-10	1.1747e-09	0	0	0
470	4	-2.10921e-12	1.46916e-12	-3.88141e-12	7.90333e-11	-4.83368e-10	-2.14841e-10	300	610	0	-1.20152e-12	-8.42263e-13	-1.36407e-12	-1.01731e-10	-3.15504e-11	4.64621e-11	300	200	0	-3.31072e-12	6.269e-13	-5.24548e-12	-2.63308e-09	1.21764e-09	1.54661e-09	0	0	0
470	5	-2.52911e-12	1.65775e-12	-3.94578e-12	8.75634e-11	-5.16605e-10	-2.45558e-10	300	610	0	-1.86105e-12	-1.16204e-12	-1.75256e-12	-1.35694e-10	-5.12628e-11	5.46329e-11	300	200	0	-4.39016e-12	4.95709e-13	-5.69834e-12	-2.78178e-09	1.35236e-09	1.87275e-09	0	0	0
470	6	-2.73499e-12	1.64199e-12	-3.23953e-12	8.42421e-11	-4.67288e-10	-2.48063e-10	300	610	0	-2.62225e-12	-1.47725e-12	-2.06484e-12	-1.66626e-10	-7.49179e-11	5.75151e-11	300	200	0	-5.35724e-12	1.64738e-13	-5.30436e-12	-2.46356e-09	1.30625e-09	2.05166e-09	0	0	0
470	7	-2.52592e-12	1.27409e-12	-1.33939e-12	6.09964e-11	-2.84611e-10	-2.00981e-10	300	610	0	-3.40242e-12	-1.71916e-12	-2.17979e-12	-1.85873e-10	-1.00525e-10	5.06016e-11	300	200	0	-5.92834e-12	-4.45073e-13	-3.51918e-12	-1.39923e-09	9.55178e-10	1.93739e-09	0	0	0
470	8	-1.63851e-12	3.70002e-13	2.24322e-12	7.91725e-12	9.21324e-11	-7.74158e-11	300	610	0	-4.05381e-12	-1.78341e-12	-1.92772e-12	-1.80806e-10	-1.24218e-10	2.80839e-11	300	200	0	-5.69232e-12	-1.41341e-12	3.15509e-13	7.42091e-10	1.46493e-10	1.3369e-09	0	0	0
470	9	2.44712e-13	-1.27918e-12	8.00921e-12	-8.6044e-11	7.28289e-10	1.53552e-10	300	610	0	-4.34613e-12	-1.52535e-12	-1.08954e-12	-1.345e-10	-1.39669e-10	-1.69042e-11	300	200	0	-4.10142e-12	-2.80453e-12	6.91967e-12	4.31255e-09	-1.29041e-09	1.5242e-11	0	0	0
471	0	3.46942e-12	-3.8823e-12	1.6377e-11	-2.31626e-10	1.68372e-09	5.23429e-10	300	610	0	-3.95333e-12	-7.60199e-13	5.94203e-13	-2.60705e-11	-1.37578e-10	-9.16457e-11	300	200	0	-4.8391e-13	-4.6425e-12	1.69712e-11	9.6283e-09	-3.522e-09	-2.28665e-09	0	0	0
471	1	8.35863e-12	-7.6048e-12	2.7535e-11	-4.36803e-10	2.99633e-09	1.05821e-09	300	610	0	-2.45034e-12	7.28248e-13	3.39949e-12	1.67925e-10	-1.05414e-10	-2.02638e-10	300	200	0	5.90829e-12	-6.87655e-12	3.09345e-11	1.68773e-08	-6.67301e-09	-5.8161e-09	0	0	0
471	2	1.51291e-11	-1.25023e-11	4.12319e-11	-7.03084e-10	4.658e-09	1.76889e-09	300	610	0	6.71874e-13	3.16606e-12	7.57373e-12	4.70516e-10	-2.76111e-11	-3.53664e-10	300	200	0	1.58009e-11	-9.33623e-12	4.88056e-11	2.59855e-08	-1.07697e-08	-1.07487e-08	0	0	0
471	3	2.37674e-11	-1.84278e-11	5.65046e-11	-1.02042e-09	6.58219e-09	2.63817e-09	300	610	0	5.96296e-12	6.74955e-12	1.32634e-11	8.99236e-10	1.13435e-10	-5.43002e-10	300	200	0	2.97304e-11	-1.16783e-11	6.9768e-11	3.64387e-08	-1.56618e-08	-1.7099e-08	0	0	0
471	4	3.38635e-11	-2.49127e-11	7.1351e-11	-1.36077e-09	8.56396e-09	3.60302e-09	300	610	0	1.39291e-11	1.15826e-11	2.04088e-11	1.45843e-09	3.3523e-10	-7.59714e-10	300	200	0	4.77926e-11	-1.33301e-11	9.17598e-11	4.70637e-08	-2.09228e-08	-2.45982e-08	0	0	0
471	5	4.44011e-11	-3.10257e-11	8.23772e-11	-1.67054e-09	1.0235e-08	4.53403e-09	300	610	0	2.4896e-11	1.75868e-11	2.86047e-11	2.12859e-09	6.51478e-10	-9.79098e-10	300	200	0	6.92972e-11	-1.34388e-11	1.10982e-10	5.5784e-08	-2.57344e-08	-3.25406e-08	0	0	0
471	6	5.35218e-11	-3.52242e-11	8.44727e-11	-1.86292e-09	1.10189e-08	5.21309e-09	300	610	0	3.8808e-11	2.43829e-11	3.6928e-11	2.8528e-09	1.06643e-09	-1.15764e-09	300	200	0	9.23298e-11	-1.08412e-11	1.21401e-10	5.93834e-08	-2.87667e-08	-3.96068e-08	0	0	0
471	7	5.82865e-11	-3.52222e-11	7.06006e-11	-1.8112e-09	1.00974e-08	5.31317e-09	300	610	0	5.49573e-11	3.1147e-11	4.37469e-11	3.52082e-09	1.567e-09	-1.22811e-09	300	200	0	1.13244e-10	-4.07516e-12	1.14347e-10	5.33297e-08	-2.80755e-08	-4.36838e-08	0	0	0
471	8	5.44872e-11	-2.79149e-11	3.1833e-11	-1.34568e-09	6.40093e-09	4.38545e-09	300	610	0	7.16492e-11	3.64529e-11	4.65353e-11	3.9526e-09	2.11269e-09	-1.09602e-09	300	200	0	1.26136e-10	8.53796e-12	7.83683e-11	3.17419e-08	-2.10514e-08	-4.17162e-08	0	0	0
471	9	3.65803e-11	-9.41698e-12	-4.21957e-11	-2.56946e-10	-1.35567e-09	1.86251e-09	300	610	0	8.58235e-11	3.81222e-11	4.17352e-11	3.88394e-09	2.6237e-09	-6.38992e-10	300	200	0	1.22404e-10	2.87052e-11	-4.60448e-13	-1.23875e-08	-4.46922e-09	-2.96436e-08	0	0	0
472	0	-2.15026e-12	2.47089e-11	-1.62202e-10	1.68994e-09	-1.45654e-08	-2.91181e-09	300	610	0	9.26796e-11	3.31203e-11	2.47321e-11	2.95915e-09	2.96843e-09	2.88405e-10	300	200	0	9.05294e-11	5.78291e-11	-1.3747e-10	-8.6572e-08	2.52986e-08	-2.49894e-09	0	0	0
472	1	-6.90676e-11	7.89394e-11	-3.37292e-10	4.72567e-09	-3.45205e-08	-1.06119e-08	300	610	0	8.53858e-11	1.75526e-11	-9.96951e-12	7.37037e-10	2.95245e-09	1.8416e-09	300	200	0	1.63183e-11	9.6492e-11	-3.47261e-10	-1.97647e-07	7.1827e-08	4.52314e-08	0	0	0
472	2	-1.71133e-10	1.56892e-10	-5.71878e-10	9.02572e-09	-6.20696e-08	-2.18039e-08	300	610	0	5.49938e-11	-1.31638e-11	-6.8258e-11	-3.28066e-09	2.31242e-09	4.16115e-09	300	200	0	-1.16139e-10	1.43728e-10	-6.40136e-10	-3.49853e-07	1.37858e-07	1.18868e-07	0	0	0
472	3	-3.13166e-10	2.59939e-10	-8.61302e-10	1.46331e-08	-9.7114e-08	-3.67485e-08	300	610	0	-9.27019e-12	-6.38583e-11	-1.55484e-10	-9.58826e-09	7.19722e-10	7.33262e-09	300	200	0	-3.22436e-10	1.96081e-10	-1.01679e-09	-5.42034e-07	2.24118e-07	2.22294e-07	0	0	0
472	4	-4.95262e-10	3.85265e-10	-1.18608e-09	2.13514e-08	-1.37928e-07	-5.5121e-08	300	610	0	-1.19121e-10	-1.38788e-10	-2.74951e-10	-1.85707e-08	-2.19967e-09	1.13282e-08	300	200	0	-6.14382e-10	2.46477e-10	-1.46104e-09	-7.6389e-07	3.27674e-07	3.56084e-07	0	0	0
472	5	-7.09276e-10	5.2335e-10	-1.50502e-09	2.86089e-08	-1.80313e-07	-7.56457e-08	300	610	0	-2.8548e-10	-2.40332e-10	-4.25723e-10	-3.03426e-08	-6.82118e-09	1.59284e-08	300	200	0	-9.94756e-10	2.83018e-10	-1.93074e-09	-9.91356e-07	4.39837e-07	5.14942e-07	0	0	0
472	6	-9.34426e-10	6.54994e-10	-1.74765e-09	3.52993e-08	-2.16642e-07	-9.56575e-08	300	610	0	-5.15626e-10	-3.67109e-10	-5.99676e-10	-4.45253e-08	-1.34448e-08	2.06266e-08	300	200	0	-1.45005e-09	2.87885e-10	-2.34732e-09	-1.18141e-06	5.43713e-07	6.8446e-07	0	0	0
472	7	-1.13226e-09	7.48135e-10	-1.80724e-09	3.96158e-08	-2.34904e-07	-1.10627e-07	300	610	0	-8.08991e-10	-5.11483e-10	-7.77878e-10	-5.99599e-08	-2.21771e-08	2.45207e-08	300	200	0	-1.94125e-09	2.36653e-10	-2.58512e-09	-1.26698e-06	6.11636e-07	8.37365e-07	0	0	0
472	8	-1.24155e-09	7.54997e-10	-1.53614e-09	3.89084e-08	-2.17955e-07	-1.13724e-07	300	610	0	-1.15148e-09	-6.56525e-10	-9.26515e-10	-7.43714e-08	-3.27662e-08	2.62089e-08	300	200	0	-2.39303e-09	9.84721e-11	-2.46265e-09	-1.15308e-06	6.02939e-07	9.29668e-07	0	0	0
472	9	-1.17419e-09	6.10372e-10	-7.46063e-10	2.96099e-08	-1.4328e-07	-9.55277e-08	300	610	0	-1.50838e-09	-7.72654e-10	-9.92909e-10	-8.40149e-08	-4.43891e-08	2.37104e-08	300	200	0	-2.68257e-09	-1.62282e-10	-1.73897e-09	-7.15875e-07	4.62785e-07	8.97428e-07	0	0	0
473	0	-8.13536e-10	2.32257e-10	7.82801e-10	7.29708e-09	1.63107e-08	-4.40698e-08	300	610	0	-1.81634e-09	-8.14412e-10	-9.02491e-10	-8.33659e-08	-5.53997e-08	1.44481e-08	300	200	0	-2.62988e-09	-5.82155e-10	-1.1969e-10	1.92998e-07	1.23052e-07	6.55258e-07	0	0	0
473	1	-1.75648e-11	-4.73551e-10	3.27959e-09	-3.30243e-08	2.90502e-07	5.45683e-08	300	610	0	-1.97534e-09	-7.1816e-10	-5.58083e-10	-6.49498e-08	-6.30622e-08	-4.65778e-09	300	200	0	-1.9929e-09	-1.19171e-09	2.72151e-09	1.73376e-06	-4.93354e-07	9.8179e-08	0	0	0
473	2	1.37049e-09	-1.60295e-09	6.94213e-09	-9.63062e-08	7.07156e-07	2.14812e-07	300	610	0	-1.84225e-09	-4.01829e-10	1.56664e-10	-1.94507e-08	-6.33125e-08	-3.69222e-08	300	200	0	-4.71755e-10	-2.00478e-09	7.0988e-09	4.05405e-06	-1.46315e-06	-8.91095e-07	0	0	0
473	3	3.50052e-09	-3.23489e-09	1.18728e-08	-1.864e-07	1.28519e-06	4.48975e-07	300	610	0	-1.22875e-09	2.31684e-10	1.36732e-09	6.37182e-08	-5.06191e-08	-8.53827e-08	300	200	0	2.27176e-09	-3.00321e-09	1.32401e-08	7.24901e-06	-2.84649e-06	-2.42693e-06	0	0	0
473	4	6.47933e-09	-5.40248e-09	1.79865e-08	-3.04446e-07	2.02406e-06	7.63148e-07	300	610	0	9.30865e-11	1.28549e-09	3.18946e-09	1.95159e-07	-1.80451e-08	-1.51964e-07	300	200	0	6.57242e-09	-4.11699e-09	2.11759e-08	1.13027e-05	-4.66224e-06	-4.59492e-06	0	0	0
473	5	1.03167e-08	-8.05224e-09	2.48901e-08	-4.46629e-07	2.88943e-06	1.15133e-06	300	610	0	2.37283e-09	2.8518e-09	5.69727e-09	3.83302e-07	4.23522e-08	-2.36254e-07	300	200	0	1.26896e-08	-5.20044e-09	3.05874e-08	1.60095e-05	-6.85354e-06	-7.41283e-06	0	0	0
473	6	1.48517e-08	-1.09911e-08	3.17362e-08	-6.0131e-07	3.79538e-06	1.58774e-06	300	610	0	5.84589e-09	4.98467e-09	8.87764e-09	6.31051e-07	1.38617e-07	-3.33868e-07	300	200	0	2.06976e-08	-6.00648e-09	4.06138e-08	2.0876e-05	-9.24364e-06	-1.07768e-05	0	0	0
473	7	1.96595e-08	-1.38235e-08	3.70624e-08	-7.4565e-07	4.58404e-06	2.01754e-06	300	610	0	1.06743e-08	7.66067e-09	1.25683e-08	9.31098e-07	2.77305e-07	-4.34412e-07	300	200	0	3.03338e-08	-6.16287e-09	4.96306e-08	2.50113e-05	-1.14839e-05	-1.43929e-05	0	0	0
473	8	2.3945e-08	-1.58833e-08	3.86406e-08	-8.42077e-07	5.00518e-06	2.34672e-06	300	610	0	1.68587e-08	1.07264e-08	1.63811e-08	1.25988e-06	4.61017e-07	-5.19205e-07	300	200	0	4.08037e-08	-5.1569e-09	5.50217e-08	2.70173e-05	-1.29989e-05	-1.76977e-05	0	0	0
473	9	2.64332e-08	-1.61722e-08	3.33729e-08	-8.35172e-07	4.69976e-06	2.43261e-06	300	610	0	2.41192e-08	1.38343e-08	1.96157e-08	1.57048e-06	6.84945e-07	-5.59018e-07	300	200	0	5.05525e-08	-2.33788e-09	5.29886e-08	2.49037e-05	-1.29384e-05	-1.97759e-05	0	0	0
474	0	2.52796e-08	-1.33211e-08	1.72905e-08	-6.49976e-07	3.19397e-06	2.07756e-06	300	610	0	3.17458e-08	1.63711e-08	2.11741e-08	1.78503e-06	9.32384e-07	-5.12343e-07	300	200	0	5.70254e-08	3.04998e-09	3.84646e-08	1.60635e-05	-1.01502e-05	-1.92895e-05	0	0	0
474	1	1.8031e-08	-5.59992e-09	-1.42667e-08	-1.93087e-07	-8.73249e-08	1.02922e-06	300	610	0	3.84275e-08	1.73884e-08	1.94937e-08	1.78803e-06	1.16941e-06	-3.2492e-07	300	200	0	5.64585e-08	1.17885e-08	5.22696e-09	-2.64317e-06	-3.19602e-06	-1.44436e-05	0	0	0
474	2	1.68473e-09	8.99061e-09	-6.6195e-08	6.41611e-07	-5.77631e-06	-1.00756e-06	300	610	0	4.20804e-08	1.55521e-08	1.25287e-08	1.42248e-06	1.33916e-06	6.84387e-08	300	200	0	4.37651e-08	2.45427e-08	-5.36664e-08	-3.46311e-05	9.56204e-06	-3.02008e-06	0	0	0
474	3	-2.70954e-08	3.25033e-08	-1.42786e-07	1.96033e-06	-1.44732e-05	-4.34116e-06	300	610	0	3.97076e-08	9.13318e-09	-2.18339e-09	4.91709e-07	1.3567e-06	7.38406e-07	300	200	0	1.26123e-08	4.16364e-08	-1.4497e-07	-8.30857e-05	2.9769e-05	1.74748e-05	0	0	0
474	4	-7.15334e-08	6.66582e-08	-2.46391e-07	3.84745e-06	-2.65983e-05	-9.239e-06	300	610	0	2.73468e-08	-3.92496e-09	-2.7319e-08	-1.22912e-06	1.10589e-06	1.75055e-06	300	200	0	-4.41865e-08	6.27333e-08	-2.7371e-07	-0.000150133	5.87414e-05	4.94975e-05	0	0	0
474	5	-1.3399e-07	1.12241e-07	-3.75495e-07	6.33185e-06	-4.21717e-05	-1.58419e-05	300	610	0	1.77194e-10	-2.58228e-08	-6.53718e-08	-3.96724e-06	4.40336e-07	3.14794e-06	300	200	0	-1.33813e-07	8.64178e-08	-4.40867e-07	-0.000235613	9.69516e-05	9.49298e-05	0	0	0
474	6	-2.14834e-07	1.68246e-07	-5.22178e-07	9.33989e-06	-6.05131e-05	-2.4041e-05	300	610	0	-4.71151e-08	-5.85545e-08	-1.18e-07	-7.90692e-06	-8.0856e-07	4.92561e-06	300	200	0	-2.61949e-07	1.09692e-07	-6.40178e-07	-0.00033543	0.000143305	0.000154264	0	0	0
474	7	-3.10895e-07	2.30767e-07	-6.69019e-07	1.26349e-05	-7.98656e-05	-3.33163e-05	300	610	0	-1.196e-07	-1.03342e-07	-1.85067e-07	-1.31195e-05	-2.81307e-06	6.99608e-06	300	200	0	-4.30495e-07	1.27425e-07	-8.54085e-07	-0.000439483	0.000194211	0.000225473	0	0	0
474	8	-4.13504e-07	2.91655e-07	-7.85684e-07	1.57459e-05	-9.69636e-05	-4.254e-05	300	610	0	-2.20869e-07	-1.5981e-07	-2.63337e-07	-1.94651e-05	-5.71614e-06	9.14645e-06	300	200	0	-6.34373e-07	1.31845e-07	-1.04902e-06	-0.000529326	0.000242477	0.000302571	0	0	0
474	9	-5.06222e-07	3.37077e-07	-8.25674e-07	1.78916e-05	-0.000106595	-4.97612e-05	300	610	0	-3.51205e-07	-2.24884e-07	-3.44864e-07	-2.64655e-05	-9.58005e-06	1.09899e-05	300	200	0	-8.57427e-07	1.12192e-07	-1.17054e-06	-0.000575823	0.000276143	0.000373923	0	0	0
475	0	-5.62511e-07	3.4618e-07	-7.24012e-07	1.79134e-05	-0.000101242	-5.20022e-05	300	610	0	-5.05067e-07	-2.91434e-07	-4.1515e-07	-3.3153e-05	-1.43139e-05	1.19172e-05	300	200	0	-1.06758e-06	5.4746e-08	-1.13916e-06	-0.000537289	0.000277436	0.000420484	0	0	0
475	1	-5.43769e-07	2.90226e-07	-3.97058e-07	1.42367e-05	-7.09382e-05	-4.51164e-05	300	610	0	-6.67942e-07	-3.46748e-07	-4.51308e-07	-3.79097e-05	-1.95791e-05	1.10589e-05	300	200	0	-1.21171e-06	-5.65216e-08	-8.48366e-07	-0.000358853	0.000222155	0.000414273	0	0	0
475	2	-3.98412e-07	1.32726e-07	2.53943e-07	4.88977e-06	-3.52118e-06	-2.37845e-05	300	610	0	-8.12719e-07	-3.71052e-07	-4.20612e-07	-3.83218e-05	-2.46768e-05	7.27275e-06	300	200	0	-1.21113e-06	-2.38326e-07	-1.66669e-07	2.59112e-05	7.99369e-05	0.000317565	0	0	0
475	3	-6.29786e-08	-1.68735e-07	1.33355e-06	-1.23812e-05	0.000114466	1.82497e-05	300	610	0	-8.95996e-07	-3.3638e-07	-2.80002e-07	-3.10919e-05	-2.8426e-05	-8.20487e-07	300	200	0	-9.58975e-07	-5.05114e-07	1.05355e-06	0.00068975	-0.000183995	8.3511e-05	0	0	0
475	4	5.33493e-07	-6.58069e-07	2.93477e-06	-3.98527e-05	0.000295942	8.75745e-05	300	610	0	-8.5504e-07	-2.06321e-07	2.26213e-08	-1.20696e-05	-2.90523e-05	-1.47267e-05	300	200	0	-3.21547e-07	-8.6439e-07	2.95739e-06	0.00170132	-0.000604892	-0.000340892	0	0	0
475	5	1.46029e-06	-1.3727e-06	5.11115e-06	-7.93692e-05	0.000550211	0.00018999	300	610	0	-6.065e-07	6.26704e-08	5.44276e-07	2.35181e-05	-2.41172e-05	-3.58597e-05	300	200	0	8.53794e-07	-1.31002e-06	5.65542e-06	0.00310792	-0.00121152	-0.00100836	0	0	0
475	6	2.76944e-06	-2.33098e-06	7.83661e-06	-0.000131641	0.000878361	0.000328721	300	610	0	-4.84531e-08	5.17526e-07	1.33871e-06	8.05382e-05	-1.05326e-05	-6.51798e-05	300	200	0	2.72099e-06	-1.81345e-06	9.17532e-06	0.00490992	-0.00201537	-0.00196017	0	0	0
475	7	4.47213e-06	-3.51434e-06	1.09519e-05	-0.000195258	0.00126696	0.000501847	300	610	0	9.32193e-07	1.20133e-06	2.44286e-06	0.000163011	1.5279e-05	-0.00010266	300	200	0	5.40432e-06	-2.31301e-06	1.33947e-05	0.00702595	-0.00299559	-0.00320915	0	0	0
475	8	6.50621e-06	-4.84377e-06	1.40992e-05	-0.000265417	0.00168013	0.000698896	300	610	0	2.4445e-06	2.14154e-06	3.85671e-06	0.000272652	5.70041e-05	-0.000146559	300	200	0	8.95072e-06	-2.70224e-06	1.79559e-05	0.00924938	-0.00407927	-0.00471602	0	0	0
475	9	8.69488e-06	-6.1516e-06	1.66495e-05	-0.000332403	0.00205033	0.000896693	300	610	0	4.56793e-06	3.33274e-06	5.51604e-06	0.000406808	0.000117755	-0.000192522	300	200	0	1.32628e-05	-2.81886e-06	2.21656e-05	0.0111985	-0.0051182	-0.00635895	0	0	0
476	0	1.06986e-05	-7.15064e-06	1.76328e-05	-0.000379983	0.00226905	0.00105477	300	610	0	7.31392e-06	4.71348e-06	7.25824e-06	0.000555786	0.000198999	-0.00023254	300	200	0	1.80125e-05	-2.43716e-06	2.4891e-05	0.0122664	-0.00586385	-0.00789783	0	0	0
476	1	1.1965e-05	-7.40546e-06	1.56864e-05	-0.000383941	0.00217894	0.00111099	300	610	0	1.05733e-05	6.13755e-06	8.78329e-06	0.000699649	0.00029904	-0.000253923	300	200	0	2.25383e-05	-1.26791e-06	2.44697e-05	0.0115802	-0.00594477	-0.00893662	0	0	0
476	2	1.16866e-05	-6.31302e-06	9.04837e-06	-0.00031121	0.00157038	0.000978395	300	610	0	1.40498e-05	7.34169e-06	9.61444e-06	0.000804783	0.000411029	-0.00023846	300	200	0	2.57363e-05	1.02868e-06	1.86628e-05	0.00798534	-0.00485278	-0.00889023	0	0	0
476	3	8.77893e-06	-3.10386e-06	-4.37336e-06	-0.000120175	0.000186281	0.000544885	300	610	0	1.71828e-05	7.91362e-06	9.06634e-06	0.000820757	0.000520574	-0.000162115	300	200	0	2.59617e-05	4.80976e-06	4.69298e-06	7.69703e-05	-0.0019472	-0.00696601	0	0	0
476	4	1.90126e-06	3.12139e-06	-2.68106e-05	0.000237007	-0.00225968	-0.0003221	300	610	0	1.9069e-05	7.26734e-06	6.23298e-06	0.000678342	0.000603155	4.28558e-06	300	200	0	2.09702e-05	1.03887e-05	-2.05776e-05	-0.0136938	0.00351018	-0.00217476	0	0	0
476	5	-1.04552e-05	1.33016e-05	-6.02755e-05	0.000809098	-0.0060453	-0.00176324	300	610	0	1.83952e-05	4.63629e-06	1.24879e-08	0.000289979	0.000621713	0.000292814	300	200	0	7.94007e-06	1.79379e-05	-6.02631e-05	-0.0348055	0.0122742	0.00660954	0	0	0
476	6	-2.97784e-05	2.82494e-05	-0.000105981	0.00163635	-0.011376	-0.00390414	300	610	0	1.34089e-05	-9.01248e-07	-1.08093e-05	-0.000445624	0.000525068	0.000733927	300	200	0	-1.63695e-05	2.73482e-05	-0.000116791	-0.064307	0.024972	0.0205173	0	0	0
476	7	-5.72118e-05	4.839e-05	-0.0001635	0.00273584	-0.0182885	-0.00681817	300	610	0	1.95578e-06	-1.03457e-05	-2.73898e-05	-0.00163263	0.000248095	0.00134895	300	200	0	-5.52561e-05	3.80443e-05	-0.000190889	-0.102283	0.0418787	0.0404521	0	0	0
476	8	-9.30625e-05	7.33855e-05	-0.000229636	0.00408084	-0.0265189	-0.0104726	300	610	0	-1.837e-05	-2.46268e-05	-5.05484e-05	-0.00335862	-0.000285085	0.00213893	300	200	0	-0.000111432	4.87587e-05	-0.000280184	-0.147125	0.0625999	0.066736	0	0	0
476	9	-0.000136119	0.000101642	-0.000297046	0.00557394	-0.0353347	-0.0146571	300	610	0	-4.99128e-05	-4.43589e-05	-8.03455e-05	-0.00566414	-0.00115332	0.00306937	300	200	0	-0.000186031	5.72832e-05	-0.000377391	-0.194608	0.0856589	0.0986122	0	0	0
477	0	-0.000182779	0.000129711	-0.000352694	0.00701503	-0.0433407	-0.0188957	300	610	0	-9.44244e-05	-6.94801e-05	-0.00011551	-0.00849951	-0.00242425	0.00405119	300	200	0	-0.000277203	6.0231e-05	-0.000468204	-0.236839	0.108002	0.133605	0	0	0
477	1	-0.000226032	0.000151633	-0.000376345	0.00806679	-0.048278	-0.0223494	300	610	0	-0.000152262	-9.87649e-05	-0.000152718	-0.0116685	-0.00413206	0.00491877	300	200	0	-0.000378294	5.28684e-05	-0.000529063	-0.261178	0.124467	0.166762	0	0	0
477	2	-0.000254391	0.000158318	-0.00033944	0.00822334	-0.0468541	-0.0237219	300	610	0	-0.000221284	-0.000129219	-0.000185765	-0.0147606	-0.00624556	0.00540775	300	200	0	-0.000475674	2.90995e-05	-0.000525205	-0.249352	0.127294	0.189851	0	0	0
477	3	-0.000250962	0.000137116	-0.000204863	0.00679037	-0.0346616	-0.02119	300	610	0	-0.000295445	-0.000155391	-0.000204721	-0.0170779	-0.00862641	0.00513684	300	200	0	-0.000546407	-1.82753e-05	-0.000409585	-0.177076	0.105815	0.19064	0	0	0
477	4	-0.000192957	7.18062e-05	7.16842e-05	0.00288996	-0.00626781	-0.0123922	300	610	0	-0.000363167	-0.00016869	-0.000195239	-0.0175668	-0.0109786	0.00360045	300	200	0	-0.000556124	-9.68836e-05	-0.000123555	-0.0146477	0.0465141	0.15248	0	0	0
477	5	-5.20577e-05	-5.66761e-05	0.000537812	-0.00449323	0.0444165	0.00547934	300	610	0	-0.000405646	-0.000156839	-0.000138262	-0.0147744	-0.012793	0.000181628	300	200	0	-0.000457704	-0.000213515	0.000399551	0.270897	-0.0662718	0.054491	0	0	0
477	6	0.0002038	-0.00026839	0.00123702	-0.0164029	0.12336	0.0354267	300	610	0	-0.000395413	-0.000103704	-1.04914e-05	-0.00685405	-0.013296	-0.00580231	300	200	0	-0.000191613	-0.000372094	0.00122652	0.711363	-0.248695	-0.127239	0	0	0
477	7	0.000606546	-0.000580964	0.00219661	-0.0337157	0.235085	0.0801671	300	610	0	-0.000295618	1.02172e-05	0.000213912	0.00834302	-0.0114138	-0.0150069	300	200	0	0.000310928	-0.000570747	0.00241052	1.32995	-0.51441	-0.416933	0	0	0
477	8	0.00118126	-0.00100414	0.00341011	-0.056836	0.380656	0.141359	300	610	0	-6.07465e-05	0.000206239	0.000559855	0.0330449	-0.00577317	-0.0279042	300	200	0	0.00112051	-0.000797906	0.00396996	2.13005	-0.86989	-0.834334	0	0	0
477	9	0.00193589	-0.00153195	0.00481358	-0.0852629	0.55491	0.218477	300	610	0	0.000360357	0.000504408	0.00104545	0.0691559	0.00523454	-0.0445499	300	200	0	0.00229624	-0.00102754	0.00585903	3.07994	-1.30778	-1.3873	0	0	0
478	0	0.00284696	-0.00213227	0.00625644	-0.117024	0.742917	0.3073	300	610	0	0.00101805	0.000918411	0.00167325	0.117622	0.0232945	-0.0642633	300	200	0	0.00386501	-0.00121386	0.00792968	4.09341	-1.79821	-2.06138	0	0	0
478	1	0.00384121	-0.00273425	0.0074686	-0.148	0.915857	0.398066	300	610	0	0.00195085	0.00144803	0.00241818	0.177528	0.0498754	-0.0852243	300	200	0	0.00579206	-0.00128622	0.00988678	5.00727	-2.27832	-2.80633	0	0	0
478	2	0.00477396	-0.00321425	0.00802815	-0.171185	1.02673	0.473387	300	610	0	0.0031687	0.00206891	0.00321239	0.244908	0.0857645	-0.104009	300	200	0	0.00794266	-0.00114534	0.0112405	5.5584	-2.64091	-3.52008	0	0	0
478	3	0.0054063	-0.0033826	0.00733661	-0.176011	1.00667	0.506228	300	610	0	0.00462981	0.00271978	0.00392759	0.311315	0.130401	-0.115112	300	200	0	0.0100361	-0.000662819	0.0112642	5.36434	-2.72393	-4.03154	0	0	0
478	4	0.00538504	-0.00297396	0.00461247	-0.147908	0.763016	0.458373	300	610	0	0.00621103	0.00328783	0.00435708	0.362259	0.180996	-0.110554	300	200	0	0.0115961	0.00031387	0.00896955	3.91444	-2.30346	-4.0851	0	0	0
478	5	0.0042314	-0.00164652	-0.00108204	-0.0683573	0.181018	0.280089	300	610	0	0.00767325	0.00359404	0.00420057	0.375744	0.231461	-0.0797014	300	200	0	0.0119046	0.00194752	0.00311853	0.580937	-1.0945	-3.33116	0	0	0
478	6	0.00134744	0.00100369	-0.010762	0.0841784	-0.868773	-0.0880776	300	610	0	0.00862528	0.00338135	0.00305731	0.321282	0.271238	-0.00951225	300	200	0	0.00997273	0.00438504	-0.00770468	-5.33741	1.23518	-1.32907	0	0	0
478	7	-0.00394797	0.00540502	-0.0253665	0.332025	-2.5145	-0.710157	300	610	0	0.00849256	0.00231024	0.000434884	0.159935	0.284176	0.114539	300	200	0	0.00454459	0.00771526	-0.0249316	-14.5243	5.03101	2.42871	0	0	0
478	8	-0.0123395	0.0119393	-0.0455075	0.694248	-4.85545	-1.64486	300	610	0	0.00650064	-3.17704e-05	-0.00421643	-0.153857	0.24775	0.306546	300	200	0	-0.00583885	0.0119076	-0.049724	-27.4909	10.5898	8.46091	0	0	0
478	9	-0.0243759	0.0208285	-0.0711018	1.18029	-7.92017	-2.92949	300	610	0	0.00168814	-0.00409859	-0.011432	-0.667724	0.13302	0.576934	300	200	0	-0.0226878	0.0167299	-0.0825338	-44.3429	18.062	17.1981	0	0	0
479	0	-0.0402558	0.0319701	-0.100873	1.7809	-11.6082	-4.55634	300	610	0	-0.00703221	-0.010322	-0.0216113	-1.42302	-0.0941114	0.927576	300	200	0	-0.047288	0.0216481	-0.122485	-64.4579	27.3129	28.8282	0	0	0
479	1	-0.0595277	0.044719	-0.131736	2.45624	-15.6155	-6.44105	300	610	0	-0.0207411	-0.0190059	-0.0348345	-2.4416	-0.46964	1.34509	300	200	0	-0.0802688	0.0257132	-0.166571	-86.0772	37.739	43.0781	0	0	0
479	2	-0.080703	0.0576197	-0.158098	3.12149	-19.3473	-8.38343	300	610	0	-0.0402836	-0.0301683	-0.0506098	-3.70689	-1.0254	1.79235	300	200	0	-0.120987	0.0274514	-0.208708	-105.83	48.0471	58.9299	0	0	0
479	3	-0.100798	0.0681092	-0.171165	3.63126	-21.826	-10.0233	300	610	0	-0.0659201	-0.043327	-0.0675527	-5.13891	-1.77939	2.19857	300	200	0	-0.166718	0.0247822	-0.238718	-118.239	56.0125	74.2804	0	0	0
479	4	-0.114846	0.0722299	-0.158398	3.7649	-21.611	-10.7971	300	610	0	-0.0968394	-0.0572292	-0.0830131	-6.56395	-2.7218	2.4492	300	200	0	-0.211685	0.0150007	-0.241411	-115.304	58.2514	85.5761	0	0	0
479	5	-0.115464	0.0644189	-0.103346	3.21662	-16.7558	-9.90395	300	610	0	-0.130536	-0.0695415	-0.0926889	-7.68135	-3.79652	2.37724	300	200	0	-0.246	-0.00512262	-0.196035	-86.2896	50.0662	87.4768	0	0	0
479	6	-0.0925968	0.0374751	0.0138345	1.596	-4.83671	-6.29677	300	610	0	-0.162074	-0.0765356	-0.0902973	-8.03197	-4.87847	1.75912	300	200	0	-0.254671	-0.0390604	-0.0764628	-17.9313	25.4479	72.6431	0	0	0
479	7	-0.0336226	-0.0171586	0.214776	-1.55368	16.8969	1.28286	300	610	0	-0.18332	-0.0728293	-0.0674131	-6.97625	-5.74866	0.319257	300	200	0	-0.216942	-0.0899879	0.147363	104.681	-22.6473	31.7795	0	0	0
479	8	0.0759221	-0.108624	0.519731	-6.70966	51.1939	14.1999	300	610	0	-0.182258	-0.0512809	-0.0136319	-3.69343	-6.07009	-2.25127	300	200	0	-0.106335	-0.159904	0.506099	296.231	-101.602	-45.8837	0	0	0
479	9	0.250707	-0.245182	0.942359	-14.286	100.23	33.7217	300	610	0	-0.142616	-0.00316823	0.0827352	2.78221	-5.37042	-6.2553	300	200	0	0.108091	-0.24835	1.02509	567.961	-217.857	-171.447	0	0	0
480	0	0.502719	-0.431853	1.48201	-24.5009	164.733	60.6828	300	610	0	-0.0440951	0.08117	0.233188	13.4682	-3.03986	-11.9223	300	200	0	0.458624	-0.350683	1.7152	922.8	-374.881	-354.284	0	0	0
480	1	0.836791	-0.666973	2.1133	-37.1868	242.762	94.992	300	610	0	0.136404	0.211026	0.446512	29.2613	1.64399	-19.3065	300	200	0	0.973195	-0.455948	2.55982	1348.61	-570.252	-598.822	0	0	0
480	2	1.24431	-0.937606	2.77307	-51.5399	328.136	134.967	300	610	0	0.422057	0.393121	0.72495	50.662	9.44961	-28.1461	300	200	0	1.66637	-0.544485	3.49802	1809.55	-791.806	-899.966	0	0	0
480	3	1.69508	-1.21388	3.34554	-65.8163	408.58	176.508	300	610	0	0.831367	0.628317	1.0589	77.3783	21.0662	-37.6842	300	200	0	2.52645	-0.585568	4.40444	2236.01	-1012.96	-1237.12	0	0	0
480	4	2.12759	-1.44269	3.64748	-76.9989	463.769	212.157	300	610	0	1.37087	0.907095	1.42016	107.8	36.9023	-46.4591	300	200	0	3.49846	-0.535597	5.06764	2514.09	-1187.55	-1566.98	0	0	0
480	5	2.43865	-1.54149	3.41627	-80.4817	463.589	230.166	300	610	0	2.02495	1.20387	1.75399	138.357	56.7934	-52.0872	300	200	0	4.4636	-0.337619	5.17026	2476.39	-1244.95	-1815.77	0	0	0
480	6	2.47398	-1.39367	2.30573	-69.85	367.144	213.761	300	610	0	2.74267	1.4704	1.9709	162.815	79.6126	-51.0749	300	200	0	5.21665	0.0767304	4.27663	1897.32	-1086.63	-1871.96	0	0	0
480	7	2.02241	-0.84757	-0.103951	-36.8741	123.265	140.901	300	610	0	3.42225	1.62906	1.93947	171.59	102.793	-38.723	300	200	0	5.44467	0.781488	1.83552	496.711	-585.941	-1581.5	0	0	0
480	8	0.817634	0.278003	-4.2735	28.1267	-326.468	-15.0407	223.606	603.418	0	3.89457	1.5672	1.48262	151.272	121.793	-9.20983	300	200	0	4.71221	1.8452	-2.79087	-2042.34	406.402	-748.361	226.663	763.528	0
480	9	-1.44736	2.17804	-10.6393	135.348	-1040.98	-283.148	202.157	597.279	0	3.90847	1.13463	0.380595	84.5647	129.585	44.0316	300	200	0	2.46111	3.31267	-10.2587	-6034.94	2048.09	855.881	211.159	603.774	0
481	0	-5.08668	5.03108	-19.505	293.77	-2067.85	-690.745	193.983	594.939	0	3.12216	0.146988	-1.61506	-48.9941	116.266	127.503	371.989	230.336	0	-1.96453	5.17806	-21.1201	-11727.7	4478.73	3468.62	207.596	567.057	0
481	1	-10.3617	8.95003	-30.8803	508.392	-3425.07	-1256.43	189.085	593.537	0	1.10711	-1.60128	-4.75115	-271.13	68.9904	246.242	314.521	257.066	0	-9.25456	7.34875	-35.6314	-19197.2	7777.56	7293.63	205.811	548.671	0
481	2	-17.386	13.9066	-44.3304	775.816	-5082.93	-1980.37	185.34	592.499	0	-2.62719	-4.30995	-9.22045	-601.264	-27.541	401.701	297.013	265.21	0	-20.0131	9.5966	-53.5509	-28250.5	11915.4	12431.2	204.568	536.146	0
481	3	-26.0168	19.6624	-59.0182	1080.28	-6965.86	-2835.03	181.971	591.696	0	-8.57738	-8.12734	-15.0818	-1050.78	-189.725	588.788	287.42	269.672	0	-34.5941	11.5351	-74.1	-38434.2	16734.9	18800	203.433	526.153	0
481	4	-35.8301	25.8132	-73.9878	1397.47	-8980.04	-3767.37	178.628	591.112	0	-17.1119	-13.0809	-22.2059	-1617.49	-433.421	793.63	280.482	272.84	0	-52.942	12.7322	-96.1937	-49182.6	21985.9	26124.7	202.141	517.641	0
481	5	-46.2558	31.9486	-88.4789	1706.74	-11043.2	-4719.53	175.188	590.71	0	-28.2553	-19.0254	-30.3578	-2286.5	-773.387	997.403	274.524	275.318	0	-74.5111	12.9232	-118.837	-60003.2	27410.9	34022	200.564	510.141	0
481	6	-56.7844	37.756	-102.104	2001.02	-13100.7	-5646.6	171.692	590.402	0	-41.617	-25.682	-39.3585	-3038.06	-1221.29	1185.79	268.97	277.189	0	-98.4014	12.074	-141.462	-70612.4	32839.9	42123.3	198.758	503.258	0
481	7	-67.1084	42.9982	-114.919	2290.96	-15135.6	-6512.19	168.293	590.065	0	-56.5949	-32.7142	-49.1162	-3854.08	-1779.16	1349.09	263.777	278.469	0	-123.703	10.284	-164.035	-80993.4	38233.6	50177.2	196.883	496.765	0
481	8	-77.1644	47.4909	-127.469	2608.06	-17179.3	-7285.55	165.228	589.54	0	-72.5662	-39.7209	-59.5389	-4717.94	-2434.35	1468.67	259.113	279.241	0	-149.731	7.76998	-187.008	-91401.1	43675.9	58097.7	195.119	490.748	0
481	9	-87.0991	51.1261	-140.816	3007.8	-19313.6	-7953.3	162.846	588.64	0	-88.902	-46.1983	-70.515	-5612.65	-3163.36	1509.26	255.139	279.595	0	-176.001	4.92781	-211.331	-102369	49370.5	65945.1	193.641	485.521	0
482	0	-97.1993	53.8641	-156.525	3570.7	-21660.5	-8519.06	161.616	587.188	0	-104.975	-51.5864	-81.9808	-6523.65	-3940.17	1426.52	251.938	279.575	0	-202.174	2.27767	-238.506	-114720	55655.5	73877.4	192.662	481.453	0
482	1	-107.826	55.7016	-176.626	4402.41	-24367.6	-8990.76	162.038	585.075	0	-120.209	-55.3841	-93.9621	-7442.82	-4742.41	1180.76	249.528	279.211	0	-228.035	0.31749	-270.588	-129559	63012.1	82100.9	192.42	478.863	0
482	2	-119.363	56.6923	-203.6	5635.22	-27604.4	-9382.36	164.419	582.322	0	-134.102	-57.2616	-106.553	-8366.84	-5551.95	751.287	247.895	278.523	0	-253.464	-0.569294	-310.154	-148266	72056	90829.7	193.097	477.952	0
482	3	-132.199	56.9922	-240.383	7429.13	-31573.2	-9724.87	168.654	579.095	0	-146.232	-57.135	-119.903	-9292.25	-6349.07	146.596	247.048	277.498	0	-278.43	-0.14278	-360.286	-172484	83528.2	100266	194.744	478.723	0
482	4	-146.758	56.8576	-290.268	9965.67	-36511.4	-10065.5	174.215	575.667	0	-156.291	-55.1817	-134.275	-10216.2	-7106.52	-595.561	247.075	276.084	0	-303.049	1.6759	-424.543	-204088	98291.3	110622	197.259	480.915	0
482	5	-163.542	56.6137	-356.59	13427.3	-42668.5	-10461.2	180.343	572.345	0	-164.143	-51.8083	-150.12	-11143.6	-7788.76	-1415.68	248.116	274.231	0	-327.685	4.8054	-506.71	-245030	117285	122154	200.422	484.025	0
482	6	-183.128	56.6482	-442.052	17959.3	-50252.8	-10980.7	186.319	569.373	0	-169.887	-47.6056	-168.086	-12091.7	-8354.79	-2242.15	250.295	271.938	0	-353.015	9.04254	-610.138	-296968	141379	135175	203.944	487.433	0
482	7	-206.083	57.4159	-547.712	23614.6	-59348.2	-11705.4	191.643	566.885	0	-173.878	-43.2834	-188.933	-13088.8	-8763.75	-3002.19	253.614	269.277	0	-379.961	14.1325	-736.645	-360687	171120	150018	207.538	490.555	0
482	8	-232.795	59.4088	-671.814	30290.1	-69817.1	-12716.8	196.077	564.913	0	-176.688	-39.5741	-213.385	-14167.6	-8982.71	-3633.15	257.904	266.395	0	-409.483	19.8347	-885.199	-435409	206415	166943	210.981	492.953	0
482	9	-263.214	63.0696	-808.783	37669.4	-81215.3	-14073.2	199.583	563.425	0	-179.029	-37.1347	-241.919	-15355.8	-8991.74	-4090.07	262.832	263.475	0	-442.243	25.9349	-1050.7	-518183	246231	185983	214.146	494.363	0
483	0	-296.523	68.6654	-948.743	45194.4	-92752.9	-15782.6	202.236	562.364	0	-181.617	-36.469	-274.495	-16660.9	-8784.41	-4347.31	267.998	260.696	0	-478.14	32.1964	-1223.24	-603553	288385	206731	216.993	494.67	0
483	1	-330.823	76.1871	-1078.07	52101	-103340	-17775.2	204.143	561.672	0	-185.002	-37.8766	-310.282	-18056.8	-8365.79	-4397.22	273.038	258.195	0	-515.825	38.3105	-1388.35	-683796	329559	228123	219.541	493.848	0
483	2	-362.996	85.3362	-1181.54	57548	-111752	-19890.5	205.418	561.294	0	-189.37	-41.4294	-347.502	-19475.7	-7751.69	-4248.02	277.693	256.045	0	-552.367	43.9068	-1529.04	-750061	365722	248335	221.844	491.921	0
483	3	-388.926	95.559	-1245.99	60829.2	-116908	-21889.3	206.173	561.18	0	-194.378	-46.9628	-383.476	-20808.8	-6970.43	-3919.33	281.823	254.264	0	-583.304	48.5962	-1629.47	-794398	392961	264890	223.976	488.951	0
483	4	-404.171	106.054	-1264.13	61585.2	-118168	-23490	206.523	561.283	0	-199.063	-54.0779	-415.02	-21921.3	-6064.09	-3436.66	285.388	252.82	0	-603.234	51.9766	-1679.15	-811967	408470	275023	226.015	485.043	0
483	5	-404.989	115.783	-1236.54	59904.1	-115503	-24421.3	206.591	561.555	0	-201.893	-62.1786	-439.139	-22680.2	-5083	-2826.3	288.425	251.647	0	-606.881	53.6049	-1675.68	-802320	411247	276256	228.037	480.339	0
483	6	-389.295	123.583	-1170.89	56261.8	-109464	-24479.6	206.512	561.95	0	-200.999	-70.5653	-453.794	-22985.5	-4073.87	-2110.3	291.023	250.652	0	-590.294	53.0174	-1624.69	-769183	402203	266985	230.117	475.001	0
483	7	-357.167	128.406	-1079.28	51354.9	-100983	-23572.2	206.435	562.417	0	-194.566	-78.5654	-458.464	-22796.2	-3067.56	-1303.4	293.309	249.723	0	-551.733	49.8405	-1537.74	-719103	383756	246862	232.335	469.191	0
483	8	-310.711	129.58	-975.034	45919.1	-91137.6	-21729.8	206.529	562.905	0	-181.266	-85.6499	-454.282	-22140.8	-2072.19	-413.286	295.439	248.738	0	-491.977	43.9297	-1429.32	-659740	359200	216823	234.787	463.053	0
483	9	-253.407	126.933	-870.306	40596.6	-80941.1	-19087.6	206.997	563.354	0	-160.6	-91.5011	-443.708	-21109.7	-1074.87	556.487	297.578	247.576	0	-414.007	35.4322	-1314.01	-598441	332061	178797	237.584	456.724	0
484	0	-189.245	120.759	-774.682	35871	-71219	-15844.9	208.067	563.696	0	-133.016	-96.0213	-429.897	-19831.6	-50.7284	1601.93	299.882	246.131	0	-322.261	24.7381	-1204.58	-541309	305573	135221	240.834	450.362	0
484	1	-121.98	111.663	-694.68	32051.7	-62556	-12220.5	209.95	563.861	0	-99.7823	-99.2832	-415.999	-18445.8	1024.92	2713.26	302.464	244.341	0	-221.762	12.3803	-1110.68	-492754	282317	88571.1	244.6	444.187	0
484	2	-54.6991	100.391	-633.799	29286.5	-55296.2	-8415.77	212.754	563.792	0	-62.68	-101.434	-404.593	-17077	2164.48	3870.14	305.35	242.208	0	-117.379	-1.04311	-1038.39	-455377	264020	41043.9	248.833	438.492	0
484	3	10.3288	87.692	-592.889	27586.5	-49571.9	-4595.22	216.389	563.471	0	-23.6432	-102.601	-397.401	-15821.1	3361.51	5040	308.459	239.811	0	-13.3144	-14.9085	-990.29	-430093	251516	-5599.72	253.336	433.587	0
484	4	71.5883	74.2419	-570.666	26856.1	-45345.4	-883.332	220.539	562.939	0	15.5574	-102.848	-395.265	-14740.3	4592.92	6181.97	311.62	237.292	0	87.1457	-28.6061	-965.931	-416417	244844	-50063.5	257.81	429.682	0
484	5	128.125	60.5964	-564.325	26928.8	-42458.4	2629.86	224.763	562.281	0	53.502	-102.197	-398.274	-13865.2	5826.53	7255.2	314.629	234.813	0	181.627	-41.6007	-962.599	-412826	243430	-91451.6	261.945	426.792	0
484	6	179.305	47.1918	-570.226	27604	-40687	5879.11	228.648	561.591	0	89.1557	-100.685	-405.937	-13200.1	7028.46	8226.61	317.314	232.518	0	268.46	-53.4929	-976.163	-417189	246304	-129149	265.52	424.746	0
484	7	224.606	34.3842	-584.586	28680.9	-39794.7	8811.83	231.927	560.938	0	121.781	-98.4237	-417.383	-12730.6	8168.45	9074.23	319.571	230.501	0	346.387	-64.0395	-1001.97	-427198	252338	-162691	268.436	423.29	0
484	8	263.476	22.5071	-604.071	29985.5	-39572.2	11376.9	234.491	560.361	0	150.802	-95.6353	-431.567	-12432.9	9223.94	9785.92	321.373	228.809	0	414.277	-73.1282	-1035.64	-440754	260458	-191656	270.696	422.198	0
484	9	295.299	11.9213	-626.224	31388.6	-39863.3	13519.4	236.343	559.876	0	175.693	-92.6456	-447.46	-12280.7	10183.5	10356	322.758	227.445	0	470.991	-80.7243	-1073.68	-456256	269818	-215613	272.357	421.335	0
485	0	319.461	3.03256	-649.678	32813.2	-40576.7	15184	237.543	559.493	0	195.959	-89.8588	-464.194	-12251	11048.7	10783.5	323.802	226.392	0	515.42	-86.8262	-1113.87	-472748	279894	-234143	273.491	420.677	0
485	1	335.473	-3.73997	-674.113	34232.3	-41680.7	16323.4	238.17	559.219	0	211.198	-87.7217	-481.14	-12325.8	11832.9	11073.9	324.593	225.618	0	546.672	-91.4616	-1155.25	-489921	290488	-246920	274.163	420.281	0
485	2	343.105	-8.04177	-699.963	35659	-43184.5	16908.2	238.305	559.056	0	221.199	-86.6694	-497.909	-12490.3	12557.6	11241.1	325.221	225.086	0	564.304	-94.7112	-1197.87	-507937	301648	-253798	274.432	420.237	0
485	3	342.479	-9.66211	-728.006	37128.7	-45110.7	16935.6	238.035	558.999	0	226.025	-87.0488	-514.315	-12731.4	13250.2	11307.5	325.763	224.754	0	568.505	-96.7109	-1242.32	-527192	313548	-254888	274.354	420.623	0
485	4	334.153	-8.58119	-758.976	38680.4	-47469	16436.2	237.457	559.036	0	226.032	-89.0499	-530.322	-13036.1	13939.3	11300.1	326.285	224.582	0	560.185	-97.631	-1289.3	-548082	326371	-250593	273.994	421.466	0
485	5	319.142	-4.97957	-793.272	40340.4	-50237.3	15474.3	236.671	559.147	0	221.812	-92.6832	-545.976	-13390.5	14649.2	11246.7	326.831	224.526	0	540.954	-97.6628	-1339.25	-570829	340220	-241617	273.427	422.731	0
485	6	298.864	0.79003	-830.772	42111.3	-53353.2	14143.5	235.779	559.311	0	214.097	-97.8025	-561.333	-13780.1	15395.4	11171.2	327.427	224.549	0	512.961	-97.0125	-1392.11	-595363	355052	-228915	272.734	424.326	0
485	7	274.976	8.27133	-870.787	43966.8	-56715.7	12554.7	234.868	559.509	0	203.676	-104.148	-576.406	-14189.3	16184.3	11090.5	328.078	224.617	0	478.651	-95.8772	-1447.19	-621286	370651	-213588	271.993	426.124	0
485	8	249.183	16.9973	-912.164	45855.5	-60196.8	10820	234.007	559.729	0	191.321	-111.398	-591.137	-14602.3	17012.5	11013.7	328.779	224.702	0	440.503	-94.4007	-1503.3	-647926	386662	-196752	271.274	427.988	0
485	9	223.048	26.5697	-953.516	47711.8	-63659.9	9040.17	233.237	559.962	0	177.732	-119.211	-605.406	-15004.3	17868	10944.3	329.514	224.784	0	400.78	-92.6418	-1558.92	-674465	402647	-179414	270.626	429.796	0
486	0	197.859	36.6931	-993.483	49471.1	-66979.7	7295.92	232.581	560.204	0	163.495	-127.275	-619.047	-15381.9	18732.7	10881.6	330.261	224.848	0	361.354	-90.5823	-1612.53	-700093	418167	-162390	270.08	431.462	0
486	1	174.555	47.1577	-1030.96	51081	-70055.4	5645.47	232.048	560.453	0	149.061	-135.337	-631.883	-15723.6	19588.4	10824.1	331	224.884	0	323.615	-88.1795	-1662.84	-724135	432851	-146275	269.65	432.936	0
486	2	153.713	57.7904	-1065.2	52506.7	-72819	4125.4	231.638	560.707	0	134.751	-143.228	-643.76	-16022.1	20421.7	10770.8	331.723	224.888	0	288.463	-85.4374	-1708.96	-746139	446444	-131450	269.34	434.205	0
486	3	135.591	68.4121	-1095.86	53733.8	-75238.6	2754.24	231.343	560.967	0	120.775	-150.861	-654.594	-16275	21227	10721.7	332.428	224.863	0	256.366	-82.449	-1750.46	-765893	458820	-118124	269.144	435.278	0
486	4	120.191	78.8253	-1122.94	54767.2	-77316.3	1536.97	231.148	561.229	0	107.267	-158.216	-664.4	-16484.9	22004.9	10677.6	333.12	224.812	0	227.458	-79.3911	-1787.34	-783401	469972	-106373	269.054	436.174	0
486	5	107.307	88.8272	-1146.67	55628.9	-79080.3	468.183	231.035	561.487	0	94.3184	-165.318	-673.284	-16657.2	22759.2	10640.6	333.803	224.74	0	201.625	-76.4907	-1819.96	-798827	479988	-96159.2	269.054	436.909	0
486	6	96.5741	98.2393	-1167.47	56352.9	-80576.4	-466.488	230.982	561.731	0	81.9894	-172.216	-681.422	-16799.3	23494.6	10614.6	334.479	224.653	0	178.563	-73.9771	-1848.89	-812438	489015	-87353.1	269.127	437.498	0
486	7	87.5148	106.944	-1185.83	56978.1	-81861.3	-1289.31	230.967	561.951	0	70.3204	-178.969	-689.037	-16919.9	24217.1	10603.7	335.146	224.556	0	157.835	-72.0247	-1874.86	-824561	497239	-79741.1	269.254	437.954	0
486	8	79.5952	114.914	-1202.32	57543	-82996.5	-2029.16	230.97	562.14	0	59.334	-185.619	-696.38	-17028.5	24935.5	10611.1	335.807	224.453	0	138.929	-70.7055	-1898.7	-835569	504880	-73049.5	269.421	438.287	0
486	9	72.2899	122.213	-1217.55	58081.6	-84041.8	-2719.19	230.975	562.296	0	49.0407	-192.181	-703.738	-17134.7	25660.2	10637.3	336.463	224.348	0	121.331	-69.968	-1921.29	-845866	512182	-66977.3	269.613	438.511	0
487	0	65.1423	128.992	-1232.15	58621.7	-85050.1	-3393.46	230.974	562.423	0	39.4397	-198.637	-711.409	-17247.7	26400.8	10680.5	337.111	224.244	0	104.582	-69.6454	-1943.56	-855863	519399	-61231.3	269.824	438.638	0
487	1	57.8004	135.448	-1246.68	59181.7	-86064.5	-4083.32	230.965	562.529	0	30.5074	-204.943	-719.652	-17373.7	27163.5	10736.6	337.745	224.142	0	88.3078	-69.4949	-1966.33	-865932	526760	-55554.9	270.045	438.683	0
487	2	50.0225	141.793	-1261.56	59770.8	-87117	-4814.11	230.945	562.621	0	22.1895	-211.058	-728.624	-17515.5	27949.9	10800.5	338.36	224.039	0	72.2119	-69.265	-1990.18	-876345	534422	-49744.7	270.271	438.663	0
487	3	41.6659	148.214	-1277.02	60390.9	-88228.3	-5602.18	230.911	562.71	0	14.4084	-216.968	-738.359	-17673.1	28756.6	10866.8	338.947	223.936	0	56.0743	-68.7543	-2015.38	-887239	542452	-43659.5	270.491	438.596	0
487	4	32.6788	154.848	-1293.14	61039.7	-89406.1	-6453.37	230.861	562.797	0	7.07698	-222.688	-748.785	-17844.8	29578.7	10931.6	339.502	223.832	0	39.7558	-67.8404	-2041.93	-898637	550843	-37223.4	270.701	438.497	0
487	5	23.1002	161.773	-1309.88	61712.3	-90646	-7363.55	230.798	562.887	0	0.103251	-228.259	-759.769	-18027.2	30411.8	10992.9	340.028	223.727	0	23.2034	-66.4866	-2069.65	-910486	559546	-30428.4	270.896	438.381	0
487	6	13.0585	169.006	-1327.11	62402.1	-91933.8	-8320.66	230.727	562.979	0	-6.60665	-233.735	-771.144	-18216.6	31252.5	11050.7	340.527	223.623	0	6.45188	-64.7286	-2098.26	-922690	568487	-23332.9	271.08	438.26	0
487	7	2.76731	176.516	-1344.69	63101.8	-93248.8	-9306.87	230.654	563.073	0	-13.138	-239.158	-782.734	-18409.2	32095.9	11105.4	341.005	223.519	0	-10.3707	-62.6425	-2127.43	-935124	577573	-16054.7	271.255	438.143	0
487	8	-7.4867	184.237	-1362.43	63803.2	-94567	-10300.9	230.589	563.17	0	-19.5548	-244.545	-794.383	-18602.8	32935.6	11156.7	341.461	223.418	0	-27.0415	-60.3083	-2156.81	-947652	586710	-8758.83	271.425	438.034	0
487	9	-17.3647	192.095	-1380.13	64497.8	-95862.2	-11280.2	230.541	563.267	0	-25.8907	-249.881	-805.97	-18796.4	33763.7	11204.8	341.892	223.321	0	-43.2554	-57.7866	-2186.1	-960143	595806	-1640.8	271.594	437.936	0
488	0	-26.5122	200.015	-1397.61	65177.6	-97108.6	-12223.2	230.518	563.365	0	-32.1397	-255.13	-817.42	-18990.1	34572.9	11250.5	342.295	223.232	0	-58.6519	-55.1147	-2215.03	-972484	604788	5093.27	271.768	437.844	0
488	1	-34.6062	207.923	-1414.72	65835.5	-98282.6	-13110.3	230.528	563.464	0	-38.2536	-260.249	-828.687	-19182.7	35358.8	11295.9	342.668	223.148	0	-72.8598	-52.3262	-2243.4	-984573	613594	11248.2	271.952	437.755	0
488	2	-41.3991	215.731	-1431.27	66465.6	-99364.6	-13925.2	230.576	563.562	0	-44.1524	-265.213	-839.732	-19371.6	36119.4	11343.9	343.013	223.069	0	-85.5515	-49.4816	-2271.01	-996304	622163	16658.1	272.151	437.66	0
488	3	-46.7451	223.332	-1447.12	67063.9	-100339	-14656.9	230.663	563.657	0	-49.7426	-270.014	-850.5	-19551.2	36854.5	11400	343.333	222.988	0	-96.4878	-46.6817	-2297.62	-1.00757e+06	630434	21201.6	272.369	437.553	0
488	4	-50.6102	230.61	-1462.16	67630	-101195	-15300.6	230.79	563.747	0	-54.9327	-274.669	-860.927	-19713.9	37565.7	11472.9	343.634	222.899	0	-105.543	-44.0592	-2323.08	-1.0183e+06	638362	24813.2	272.61	437.429	0
488	5	-53.0686	237.458	-1476.34	68169.1	-101924	-15858.4	230.961	563.826	0	-59.6486	-279.212	-870.953	-19851	38257.7	11573.4	343.926	222.792	0	-112.717	-41.7533	-2347.29	-1.02844e+06	645931	27490.6	272.877	437.287	0
488	6	-54.2851	243.805	-1489.73	68694.5	-102522	-16337.8	231.181	563.888	0	-63.8507	-283.686	-880.542	-19954.5	38939	11711.8	344.222	222.662	0	-118.136	-39.8811	-2370.27	-1.03802e+06	653170	29293.8	273.175	437.125	0
488	7	-54.4858	249.62	-1502.54	69229.8	-102986	-16750.8	231.459	563.925	0	-67.5367	-288.132	-889.728	-20018.4	39624.5	11895.1	344.535	222.499	0	-122.023	-38.5114	-2392.27	-1.04713e+06	660176	30334.5	273.514	436.943	0
488	8	-53.9208	254.91	-1515.15	69811.5	-103310	-17112	231.816	563.925	0	-70.7337	-292.561	-898.673	-20039.9	40340.2	12126.5	344.889	222.299	0	-124.654	-37.6507	-2413.83	-1.05601e+06	667162	30757.7	273.913	436.737	0
488	9	-52.822	259.709	-1528.18	70491.2	-103478	-17435.2	232.287	563.872	0	-73.4764	-296.949	-907.732	-20022.7	41125.4	12406.9	345.306	222.058	0	-126.298	-37.2401	-2435.91	-1.06506e+06	674484	30716.4	274.403	436.497	0
489	0	-51.3543	264.063	-1542.45	71336.3	-103460	-17729.7	232.925	563.751	0	-75.7695	-301.22	-917.5	-19978.2	42036.3	12736	345.816	221.775	0	-127.124	-37.1568	-2459.95	-1.07482e+06	682664	30339.3	275.031	436.203	0
489	1	-49.564	268.016	-1558.93	72428	-103208	-17995.8	233.796	563.54	0	-77.5361	-305.248	-928.812	-19922.7	43154.6	13114.1	346.462	221.45	0	-127.1	-37.2316	-2487.74	-1.08599e+06	692369	29690.1	275.86	435.819	0
489	2	-47.3389	271.573	-1578.59	73854.8	-102658	-18222.8	234.968	563.215	0	-78.5627	-308.861	-942.708	-19874.2	44595.2	13543.2	347.305	221.082	0	-125.902	-37.2876	-2521.29	-1.09929e+06	704368	28723.3	276.971	435.292	0
489	3	-44.3856	274.684	-1602.26	75700.1	-101734	-18386.5	236.506	562.754	0	-78.4473	-311.864	-960.416	-19850.4	46506.9	14027.8	348.424	220.669	0	-122.833	-37.1799	-2562.68	-1.1154e+06	719472	27252	278.449	434.551	0
489	4	-40.231	277.233	-1630.45	78024.3	-100357	-18448.6	238.448	562.146	0	-76.5593	-314.051	-983.295	-19868.4	49064.5	14575.9	349.898	220.206	0	-116.79	-36.8179	-2613.75	-1.13485e+06	738438	24934.7	280.376	433.508	0
489	5	-34.2688	279.057	-1663.14	80847.3	-98463.9	-18358.6	240.796	561.389	0	-72.027	-315.234	-1012.7	-19942.7	52451.6	15196.1	351.794	219.693	0	-106.296	-36.1774	-2675.84	-1.15789e+06	761841	21293.7	282.805	432.07	0
489	6	-25.8674	279.989	-1699.86	84152	-96016.4	-18061.5	243.515	560.495	0	-63.7692	-315.285	-1049.73	-20082.2	56828.3	15894.2	354.136	219.131	0	-89.6366	-35.2964	-2749.59	-1.18448e+06	789990	15776.8	285.748	430.17	0
489	7	-14.5014	279.905	-1740.04	87908.6	-92995.2	-17507.6	246.556	559.479	0	-50.6102	-314.157	-1094.94	-20287.4	62293.9	16668.4	356.893	218.528	0	-65.1115	-34.2522	-2834.98	-1.21444e+06	822918	7853.01	289.171	427.796	0
489	8	0.144638	278.725	-1783.2	92088.1	-89400.7	-16664.5	249.865	558.358	0	-31.5045	-311.858	-1148.38	-20550.9	68882.5	17507.8	359.983	217.896	0	-31.3598	-33.1329	-2931.58	-1.24748e+06	860460	-2883.93	293.001	424.99	0
489	9	18.108	276.384	-1828.85	96654.5	-85257.6	-15527.5	253.382	557.15	0	-5.75051	-308.413	-1209.78	-20863.1	76584.4	18394	363.305	217.245	0	12.3575	-32.0298	-3038.63	-1.2833e+06	902323	-16638.2	297.146	421.823	0
490	0	39.1293	272.824	-1876.36	101551	-80614.7	-14122.6	257.037	555.879	0	26.895	-303.854	-1278.61	-21217.8	85346.6	19307.3	366.749	216.594	0	66.0243	-31.0302	-3154.97	-1.32146e+06	948054	-33372.2	301.5	418.377	0
490	1	62.6927	268.007	-1924.77	106686	-75547.8	-12499.9	260.75	554.572	0	66.1131	-298.187	-1353.87	-21611.3	95043.5	20234.1	370.201	215.963	0	128.806	-30.1796	-3278.65	-1.36126e+06	996907	-52784.8	305.946	414.748	0
490	2	88.1182	261.938	-1972.83	111934	-70167.9	-10723.9	264.433	553.262	0	110.941	-291.381	-1433.79	-22038.3	105449	21168.3	373.546	215.371	0	199.059	-29.4425	-3406.61	-1.4017e+06	1.04771e+06	-74328.6	310.357	411.049	0
490	3	114.665	254.697	-2019.02	117142	-64623	-8863.36	267.993	551.981	0	159.848	-283.412	-1515.72	-22486.2	116227	22103.1	376.681	214.835	0	274.513	-28.7144	-3534.74	-1.44147e+06	1.09885e+06	-97289.9	314.599	407.41	0
490	4	141.591	246.458	-2061.69	122133	-59091	-6983.71	271.339	550.76	0	210.962	-274.346	-1596.32	-22932.7	126943	23022.4	379.523	214.366	0	352.553	-27.8888	-3658	-1.47903e+06	1.14833e+06	-120891	318.549	403.961	0
490	5	168.148	237.474	-2099.08	126719	-53765	-5146.16	274.386	549.631	0	262.3	-264.424	-1671.79	-23348.3	137095	23897.3	382.005	213.966	0	430.449	-26.9496	-3770.87	-1.51272e+06	1.19393e+06	-144364	322.098	400.816	0
490	6	193.546	228.058	-2129.5	130716	-48834.8	-3411.62	277.068	548.616	0	311.917	-254.069	-1738.32	-23699.5	146162	24688.4	384.083	213.634	0	505.463	-26.0108	-3867.82	-1.54089e+06	1.23341e+06	-166973	325.163	398.065	0
490	7	216.923	218.554	-2151.56	133974	-44468.4	-1844.14	279.332	547.732	0	357.927	-243.8	-1792.47	-23954.5	153674	25355.1	385.733	213.364	0	574.85	-25.2456	-3944.03	-1.56214e+06	1.26482e+06	-187971	327.689	395.77	0
490	8	237.388	209.33	-2164.37	136383	-40802.7	-509.94	281.148	546.987	0	398.468	-234.114	-1831.64	-24090.8	159269	25866.1	386.954	213.153	0	635.856	-24.784	-3996.01	-1.57549e+06	1.28675e+06	-206579	329.646	393.969	0
490	9	254.107	200.757	-2167.61	137884	-37941.6	528.448	282.496	546.389	0	431.742	-225.449	-1854.38	-24102.4	162736	26204.3	387.758	212.998	0	685.85	-24.6921	-4021.98	-1.58052e+06	1.29847e+06	-222029	331.028	392.675	0
491	0	266.396	193.185	-2161.47	138460	-35957.4	1219.61	283.364	545.942	0	456.197	-218.214	-1860.49	-24000.1	164029	26364.1	388.165	212.9	0	722.593	-25.0286	-4021.96	-1.57734e+06	1.29998e+06	-233666	331.843	391.882	0
491	1	273.771	186.914	-2146.5	138126	-34889	1528.46	283.746	545.651	0	470.722	-212.801	-1850.89	-23807.6	163248	26348.6	388.2	212.863	0	744.494	-25.8876	-3997.39	-1.56647e+06	1.29184e+06	-241034	332.111	391.562	0
491	2	275.963	182.156	-2123.48	136930	-34738.3	1437.84	283.641	545.516	0	474.745	-209.54	-1827.26	-23555.2	160595	26169.2	387.889	212.891	0	750.708	-27.3842	-3950.74	-1.54872e+06	1.27504e+06	-243895	331.857	391.674	0
491	3	272.91	179.024	-2093.35	134946	-35466.5	948.202	283.058	545.536	0	468.24	-208.624	-1791.78	-23276.1	156349	25846.3	387.259	212.99	0	741.15	-29.5998	-3885.14	-1.52505e+06	1.25085e+06	-242209	331.114	392.17	0
491	4	264.764	177.525	-2057.19	132274	-36998.5	77.2516	282.015	545.701	0	451.728	-210.056	-1746.88	-23002.7	150823	25407.9	386.339	213.168	0	716.492	-32.5315	-3804.07	-1.49655e+06	1.22065e+06	-236126	329.922	392.997	0
491	5	251.886	177.563	-2016.16	129034	-39231.1	-1140.77	280.542	546	0	426.246	-213.642	-1694.98	-22762.4	144339	24884.2	385.157	213.429	0	678.132	-36.0791	-3711.14	-1.46431e+06	1.1859e+06	-225980	328.322	394.106	0
491	6	234.829	178.961	-1971.46	125352	-42043.5	-2657.8	278.674	546.417	0	393.251	-219.018	-1638.34	-22575.5	137193	24303.4	383.739	213.78	0	628.08	-40.0564	-3609.8	-1.4294e+06	1.14794e+06	-212267	326.359	395.446	0
491	7	214.292	181.493	-1924.24	121359	-45306.3	-4416.71	276.455	546.932	0	354.466	-225.7	-1578.97	-22454	129647	23688.6	382.109	214.221	0	568.759	-44.2064	-3503.21	-1.3928e+06	1.108e+06	-195602	324.075	396.972	0
491	8	191.055	184.913	-1875.59	117174	-48889.4	-6356.4	273.934	547.527	0	311.701	-233.136	-1518.56	-22403	121920	23057.1	380.287	214.753	0	502.756	-48.2231	-3394.15	-1.35537e+06	1.06714e+06	-176650	321.517	398.642	0
491	9	165.918	188.983	-1826.49	112907	-52668.6	-8415.82	271.164	548.183	0	266.69	-240.771	-1458.48	-22422.3	114188	22420.4	378.293	215.374	0	432.608	-51.7878	-3284.97	-1.31786e+06	1.02625e+06	-156080	318.728	400.421	0
492	0	139.646	193.495	-1777.85	108655	-56530.7	-10536.8	268.203	548.884	0	220.969	-248.104	-1399.82	-22507	106588	21784.7	376.144	216.078	0	360.614	-54.6098	-3177.67	-1.28092e+06	986049	-134513	315.753	402.277	0
492	1	112.929	198.27	-1730.45	104497	-60377.1	-12666	265.109	549.613	0	175.8	-254.733	-1343.4	-22648.2	99223.6	21151.9	373.86	216.859	0	288.73	-56.4634	-3073.84	-1.24511e+06	947140	-112500	312.638	404.186	0
492	2	86.3618	203.16	-1684.91	100495	-64124.2	-14756.6	261.942	550.356	0	132.145	-260.387	-1289.77	-22834.7	92169.4	20522.6	371.462	217.704	0	218.507	-57.2265	-2974.68	-1.21084e+06	909961	-90511.7	309.428	406.124	0
492	3	60.4314	208.046	-1641.67	96695.1	-67705.7	-16768.3	258.758	551.1	0	90.674	-264.944	-1239.3	-23055	85478.4	19897.6	368.973	218.603	0	151.105	-56.8976	-2880.98	-1.17837e+06	874813	-68938	306.169	408.07	0
492	4	35.5287	212.839	-1600.99	93125.7	-71071.8	-18667.5	255.608	551.833	0	51.8078	-268.42	-1192.2	-23298.1	79186.8	19279.2	366.421	219.542	0	87.3364	-55.5809	-2793.19	-1.14788e+06	841879	-48096.6	302.905	410.003	0
492	5	11.9592	217.472	-1562.96	89801.1	-74187.3	-20426.5	252.534	552.544	0	15.7727	-270.931	-1148.51	-23552.8	73316.5	18670.5	363.836	220.507	0	27.7319	-53.4593	-2711.47	-1.11942e+06	811239	-28243.3	299.679	411.901	0
492	6	-10.0392	221.894	-1527.53	86725.4	-77028.6	-22023.3	249.573	553.225	0	-17.3422	-272.658	-1108.2	-23808.4	67877.8	18075.8	361.25	221.484	0	-27.3815	-50.7639	-2635.74	-1.09296e+06	782884	-9584.32	296.528	413.744	0
492	7	-30.2744	226.071	-1494.6	83895.5	-79580.9	-23441.5	246.754	553.867	0	-47.5276	-273.808	-1071.14	-24055.6	62872.1	17499.7	358.697	222.458	0	-77.8021	-47.7367	-2565.73	-1.06838e+06	756746	7710.09	293.488	415.511	0
492	8	-48.5837	229.984	-1463.98	81303.1	-81836.5	-24669.4	244.1	554.464	0	-74.8081	-274.57	-1037.17	-24287.4	58295.1	16947.3	356.206	223.417	0	-123.392	-44.5867	-2501.14	-1.04558e+06	732724	23499.5	290.588	417.186	0
492	9	-64.8335	233.636	-1435.49	78935.6	-83794.3	-25700.3	241.627	555.012	0	-99.2086	-275.089	-1006.13	-24498.9	54139	16423.8	353.809	224.35	0	-164.042	-41.4532	-2441.62	-1.02443e+06	710706	37677.6	287.854	418.754	0
493	0	-78.9321	237.046	-1408.98	76776	-85460.4	-26533.2	239.346	555.51	0	-120.735	-275.436	-977.888	-24687.1	50393.1	15934.2	351.533	225.245	0	-199.667	-38.3899	-2386.87	-1.00481e+06	690578	50179.4	285.308	420.202	0
493	1	-90.8551	240.223	-1384.28	74805.4	-86847.6	-27174.4	237.262	555.961	0	-139.375	-275.616	-952.312	-24849.6	47042.8	15482.6	349.399	226.094	0	-230.23	-35.3932	-2336.59	-986617	672224	60986.8	282.965	421.519	0
493	2	-100.674	243.138	-1361.24	73005.6	-87975.7	-27639.7	235.371	556.368	0	-155.13	-275.598	-929.25	-24984.1	44068.4	15072.5	347.424	226.886	0	-255.805	-32.4605	-2290.49	-969743	655518	70132.1	280.831	422.698	0
493	3	-108.565	245.709	-1339.73	71360.7	-88870.9	-27954.4	233.665	556.735	0	-168.046	-275.331	-908.514	-25088.3	41445	14706	345.618	227.615	0	-276.612	-29.6215	-2248.24	-954085	640323	77699.3	278.905	423.737	0
493	4	-114.782	247.827	-1319.64	69858	-89562.2	-28149.9	232.131	557.063	0	-178.228	-274.753	-889.882	-25160.9	39142.1	14383.4	343.986	228.274	0	-293.01	-26.9264	-2209.52	-939552	626501	83818	277.181	424.644	0
493	5	-119.615	249.381	-1300.89	68488.6	-90078.7	-28259.4	230.756	557.353	0	-185.848	-273.798	-873.12	-25202.9	37123.5	14103.7	342.518	228.865	0	-305.463	-24.4165	-2174.01	-926056	613911	88654.3	275.642	425.427	0
493	6	-123.364	250.293	-1283.4	67247.5	-90446.5	-28314.4	229.526	557.602	0	-191.14	-272.395	-857.999	-25217.4	35348.5	13866.9	341.199	229.391	0	-314.504	-22.1017	-2141.4	-913503	602417	92402	274.27	426.097	0
493	7	-126.303	250.525	-1267.05	66129.8	-90687.5	-28341.3	228.426	557.808	0	-194.391	-270.476	-844.313	-25207.8	33776.2	13675.8	340.004	229.856	0	-320.693	-19.951	-2111.36	-901799	591891	95271.8	273.045	426.663	0
493	8	-128.666	250.087	-1251.77	65130.1	-90819	-28360	227.448	557.97	0	-195.911	-267.98	-831.902	-25177.9	32370.6	13535.1	338.912	230.265	0	-324.577	-17.8929	-2083.67	-890867	582233	97475.6	271.949	427.134	0
493	9	-130.637	249.035	-1237.51	64242.1	-90856.6	-28383.1	226.581	558.088	0	-196.007	-264.861	-820.663	-25131.8	31104.8	13449.5	337.902	230.624	0	-326.644	-15.826	-2058.17	-880662	573379	99208.5	270.969	427.517	0
494	0	-132.342	247.457	-1224.24	63459.3	-90815.4	-28417.4	225.819	558.164	0	-194.965	-261.1	-810.537	-25074.3	29962.5	13421.7	336.966	230.935	0	-327.308	-13.6428	-2034.78	-871165	565292	100633	270.094	427.816	0
494	1	-133.861	245.461	-1211.95	62774	-90711.6	-28465	225.152	558.204	0	-193.049	-256.723	-801.489	-25010.8	28934.6	13451.5	336.101	231.205	0	-326.909	-11.2617	-2013.44	-862363	557946	101873	269.318	428.036	0
494	2	-135.237	243.155	-1200.57	62177.2	-90561.6	-28524	224.568	558.21	0	-190.507	-251.807	-793.465	-24947.5	28013.7	13534.9	335.306	231.441	0	-325.744	-8.65195	-1994.03	-854224	551298	103011	268.632	428.182	0
494	3	-136.496	240.632	-1190	61659.2	-90378.9	-28591	224.051	558.186	0	-187.572	-246.469	-786.355	-24889.5	27189.4	13664.3	334.576	231.652	0	-324.068	-5.83728	-1976.36	-846682	545272	104099	268.027	428.264	0
494	4	-137.649	237.963	-1180.12	61208.9	-90171.3	-28662	223.591	558.133	0	-184.452	-240.849	-779.99	-24839.6	26447.4	13829.6	333.907	231.846	0	-322.101	-2.88643	-1960.1	-839637	539768	105158	267.49	428.293	0
494	5	-138.703	235.194	-1170.76	60815.4	-89942.1	-28734	223.176	558.055	0	-181.318	-235.096	-774.166	-24798.1	25771.6	14019.3	333.289	232.032	0	-320.021	0.0985718	-1944.92	-832973	534667	106187	267.006	428.283	0
494	6	-139.661	232.35	-1161.76	60469.7	-89692.9	-28804.5	222.796	557.95	0	-178.305	-229.349	-768.674	-24763	25144.6	14221.7	332.712	232.215	0	-317.966	3.00124	-1930.43	-826557	529844	107172	266.563	428.246	0
494	7	-140.527	229.442	-1152.97	60164.9	-89425.1	-28871.5	222.44	557.818	0	-175.502	-223.724	-763.326	-24731.5	24549.5	14424.8	332.161	232.4	0	-316.029	5.71742	-1916.3	-820271	525183	108091	266.145	428.193	0
494	8	-141.296	226.471	-1144.31	59895.6	-89140.5	-28933.6	222.101	557.658	0	-172.947	-218.296	-757.983	-24701.5	23972	14617.2	331.626	232.589	0	-314.243	8.17578	-1902.29	-814039	520603	108916	265.742	428.131	0
494	9	-141.946	223.444	-1135.76	59656.3	-88839.7	-28989.9	221.779	557.474	0	-170.636	-213.098	-752.591	-24672.2	23403.2	14790.4	331.097	232.783	0	-312.582	10.3462	-1888.35	-807850	516072	109619	265.347	428.07	0
495	0	-142.446	220.367	-1127.38	59442.1	-88522.9	-29038.9	221.479	557.274	0	-168.528	-208.126	-747.176	-24643.9	22841	14939.9	330.57	232.983	0	-310.974	12.2417	-1874.56	-801753	511613	110171	264.961	428.016	0
495	1	-142.752	217.256	-1119.29	59249.9	-88191	-29079.1	221.208	557.065	0	-166.563	-203.345	-741.82	-24616.5	22289.2	15064.5	330.047	233.184	0	-309.315	13.9112	-1861.11	-795832	507279	110550	264.59	427.969	0
495	2	-142.832	214.122	-1111.59	59078.7	-87846.6	-29109.2	220.972	556.852	0	-164.687	-198.709	-736.618	-24589.2	21754.1	15166.4	329.532	233.381	0	-307.519	15.4127	-1848.21	-790164	503131	110746	264.24	427.93	0
495	3	-142.666	210.963	-1104.34	58928	-87494.7	-29127.6	220.772	556.64	0	-162.871	-194.179	-731.646	-24561.3	21240.4	15249.7	329.031	233.57	0	-305.537	16.7838	-1835.99	-784805	499207	110758	263.914	427.895	0
495	4	-142.255	207.764	-1097.57	58797.2	-87140.2	-29133.3	220.606	556.43	0	-161.115	-189.737	-726.949	-24533.2	20749.4	15319.8	328.543	233.748	0	-303.371	18.0266	-1824.52	-779778	495527	110593	263.612	427.863	0
495	5	-141.622	204.499	-1091.24	58685.1	-86786.5	-29126.4	220.47	556.222	0	-159.45	-185.387	-722.537	-24506.3	20278.5	15381.1	328.066	233.917	0	-301.073	19.1116	-1813.78	-775071	492078	110268	263.332	427.829	0
495	6	-140.807	201.138	-1085.29	58590	-86434.6	-29108	220.358	556.015	0	-157.929	-181.146	-718.383	-24482.7	19822.8	15437.6	327.594	234.08	0	-298.736	19.9914	-1803.68	-770639	488831	109805	263.069	427.792	0
495	7	-139.859	197.655	-1079.62	58510	-86084.5	-29079.7	220.264	555.805	0	-156.616	-177.039	-714.441	-24465.4	19377.2	15491.9	327.122	234.244	0	-296.474	20.6166	-1794.07	-766425	485743	109234	262.818	427.752	0
495	8	-138.824	194.043	-1074.17	58443.2	-85736.3	-29043.2	220.184	555.592	0	-155.564	-173.089	-710.671	-24456.1	18938.9	15546.8	326.649	234.413	0	-294.388	20.9541	-1784.84	-762386	482786	108585	262.575	427.708	0
495	9	-137.735	190.315	-1068.93	58389.7	-85390.7	-28999.5	220.116	555.376	0	-154.803	-169.312	-707.057	-24455.1	18508.7	15604.7	326.177	234.587	0	-292.538	21.0027	-1775.99	-758517	479956	107885	262.341	427.663	0
496	0	-136.605	186.51	-1063.96	58350.5	-85048.9	-28949	220.064	555.157	0	-154.325	-165.713	-703.623	-24461.9	18090.5	15667.8	325.711	234.766	0	-290.93	20.7974	-1767.59	-754855	477282	107152	262.119	427.619	0
496	1	-135.423	182.679	-1059.36	58326.7	-84711.4	-28890.9	220.035	554.941	0	-154.099	-162.287	-700.407	-24475.1	17689.8	15737.9	325.257	234.944	0	-289.521	20.3924	-1759.76	-751459	474805	106392	261.915	427.579	0
496	2	-134.176	178.867	-1055.17	58317.9	-84378.2	-28824	220.034	554.732	0	-154.079	-159.036	-697.428	-24492	17310.4	15816.4	324.82	235.118	0	-288.255	19.8313	-1752.6	-748364	472549	105605	261.732	427.545	0
496	3	-132.863	175.11	-1051.4	58322.1	-84049.1	-28747.5	220.06	554.529	0	-154.22	-155.98	-694.693	-24508.8	16953.3	15903.3	324.404	235.28	0	-287.083	19.1306	-1746.09	-745560	470512	104785	261.574	427.514	0
496	4	-131.487	171.434	-1047.96	58335.8	-83721.8	-28661.4	220.11	554.334	0	-154.482	-153.149	-692.2	-24521.4	16619.2	15996.1	324.009	235.425	0	-285.97	18.2846	-1740.16	-743006	468673	103924	261.439	427.479	0
496	5	-130.063	167.856	-1044.77	58354	-83391.7	-28566.2	220.182	554.146	0	-154.826	-150.579	-689.905	-24526	16308.6	16091	323.639	235.55	0	-284.889	17.2772	-1734.67	-740632	466994	103011	261.328	427.436	0
496	6	-128.607	164.383	-1041.69	58371	-83054.1	-28462	220.27	553.965	0	-155.212	-148.295	-687.721	-24519.4	16020.1	16184.3	323.295	235.653	0	-283.819	16.0882	-1729.41	-738353	465414	102041	261.239	427.385	0
496	7	-127.138	161.016	-1038.63	58380.9	-82707	-28348.1	220.369	553.791	0	-155.603	-146.314	-685.552	-24500.2	15750.5	16273.2	322.975	235.738	0	-282.74	14.7026	-1724.18	-736089	463870	101010	261.166	427.33	0
496	8	-125.668	157.755	-1035.51	58380.1	-82352.3	-28223.9	220.472	553.622	0	-155.947	-144.631	-683.341	-24468.7	15496.2	16354.9	322.677	235.807	0	-281.615	13.1244	-1718.85	-733786	462316	99914.9	261.104	427.272	0
496	9	-124.195	154.609	-1032.3	58367.1	-81993.8	-28088.5	220.572	553.459	0	-156.185	-143.222	-681.084	-24427.5	15254.3	16426.8	322.397	235.866	0	-280.379	11.3862	-1713.39	-731435	460734	98749.9	261.048	427.213	0
497	0	-122.7	151.594	-1029.05	58342	-81635.3	-27940.7	220.669	553.305	0	-156.243	-142.045	-678.821	-24381.2	15023.9	16487.7	322.132	235.917	0	-278.944	9.54967	-1707.87	-729064	459138	97507.8	260.997	427.154	0
497	1	-121.161	148.733	-1025.8	58304.7	-81279.3	-27779.3	220.765	553.162	0	-156.051	-141.046	-676.609	-24334.3	14807	16538.2	321.884	235.965	0	-277.212	7.68701	-1702.41	-726721	457557	96183.4	260.954	427.094	0
497	2	-119.564	146.037	-1022.61	58254.3	-80927.5	-27603.5	220.862	553.034	0	-155.554	-140.183	-674.495	-24289.3	14607.4	16579.7	321.657	236.011	0	-275.118	5.85371	-1697.11	-724447	456018	94776.9	260.922	427.037	0
497	3	-117.912	143.504	-1019.48	58189.6	-80580.9	-27414.2	220.959	552.922	0	-154.722	-139.428	-672.486	-24245.9	14429.6	16614	321.457	236.054	0	-272.634	4.07567	-1691.97	-722241	454525	93293.5	260.903	426.981	0
497	4	-116.222	141.121	-1016.36	58108.8	-80238.3	-27213.2	221.053	552.826	0	-153.549	-138.771	-670.54	-24200.4	14278.1	16642.5	321.294	236.091	0	-269.771	2.35036	-1686.9	-720064	453058	91739.6	260.899	426.924	0
497	5	-114.516	138.863	-1013.14	58009.1	-79896.5	-27002.9	221.14	552.743	0	-152.044	-138.213	-668.576	-24147.6	14154.8	16666.6	321.172	236.118	0	-266.56	0.650101	-1681.72	-717838	451568	90122.2	260.908	426.867	0
497	6	-112.822	136.7	-1009.71	57887.4	-79551.3	-26785.3	221.214	552.669	0	-150.234	-137.767	-666.501	-24082.9	14057.8	16687.5	321.092	236.133	0	-263.056	-1.06752	-1676.21	-715469	449996	88450	260.928	426.807	0
497	7	-111.165	134.607	-1005.95	57741.2	-79200.4	-26561.6	221.268	552.601	0	-148.154	-137.445	-664.238	-24002.6	13983.1	16705.7	321.051	236.136	0	-259.319	-2.83821	-1670.19	-712877	448287	86734	260.952	426.742	0
497	8	-109.558	132.578	-1001.82	57569.3	-78845	-26332.5	221.298	552.535	0	-145.841	-137.251	-661.743	-23904.6	13925.9	16720.8	321.044	236.124	0	-255.399	-4.67322	-1663.56	-710015	446408	84985.2	260.976	426.67	0
497	9	-108.001	130.623	-997.295	57371.5	-78488.7	-26099	221.298	552.473	0	-143.328	-137.177	-659.008	-23788.1	13881.3	16731.3	321.064	236.097	0	-251.329	-6.55411	-1656.3	-706883	444347	83212.5	260.993	426.594	0
498	0	-106.476	128.768	-992.473	57148.6	-78135.8	-25861.6	221.272	552.418	0	-140.643	-137.204	-656.063	-23654	13845.4	16735.4	321.104	236.054	0	-247.12	-8.43637	-1648.54	-703531	442132	81422.2	261.001	426.516	0
498	1	-104.96	127.049	-987.483	56902.1	-77791	-25620.8	221.223	552.377	0	-137.808	-137.312	-652.98	-23503.8	13818.3	16731.5	321.162	235.995	0	-242.768	-10.2634	-1640.46	-700055	439819	79619	261.003	426.442	0
498	2	-103.432	125.497	-982.459	56633.2	-77458.9	-25376.8	221.158	552.356	0	-134.85	-137.489	-649.839	-23340	13803.9	16717.4	321.242	235.917	0	-238.282	-11.9911	-1632.3	-696550	437472	77806.9	261.003	426.377	0
498	3	-101.886	124.13	-977.486	56343.1	-77143.3	-25129.3	221.08	552.359	0	-131.812	-137.735	-646.695	-23165.6	13805.7	16691.4	321.348	235.822	0	-233.697	-13.6052	-1624.18	-693081	435134	75993.2	261.003	426.324	0
498	4	-100.33	122.947	-972.582	56033.1	-76845.3	-24878.3	220.988	552.387	0	-128.748	-138.067	-643.56	-22984.5	13824.6	16652.9	321.481	235.715	0	-229.079	-15.1201	-1616.14	-689664	432818	74189.8	261.005	426.286	0
498	5	-98.7907	121.937	-967.71	55704.4	-76563.6	-24624.8	220.882	552.437	0	-125.717	-138.505	-640.397	-22799	13857.2	16601.7	321.638	235.601	0	-224.508	-16.5676	-1608.11	-686272	430502	72412.4	261.006	426.263	0
498	6	-97.3	121.078	-962.794	55357.6	-76294.7	-24370.2	220.757	552.503	0	-122.771	-139.067	-637.139	-22609.6	13898.3	16538	321.814	235.486	0	-220.071	-17.9895	-1599.93	-682847	428147	70678.1	261.001	426.258	0
498	7	-95.8928	120.337	-957.747	54993.4	-76034.9	-24116.1	220.611	552.581	0	-119.954	-139.769	-633.71	-22415.8	13942.8	16462.7	322.002	235.372	0	-215.847	-19.4324	-1591.46	-679323	425706	69002.3	260.984	426.27	0
498	8	-94.5961	119.683	-952.504	54612.1	-75780.4	-23863.5	220.441	552.665	0	-117.295	-140.618	-630.06	-22217.1	13987.8	16377.1	322.201	235.262	0	-211.891	-20.9347	-1582.56	-675649	423147	67395.8	260.954	426.298	0
498	9	-93.4184	119.1	-947.051	54214	-75527.9	-23613.3	220.249	552.755	0	-114.799	-141.605	-626.195	-22013.2	14032.6	16282.6	322.409	235.154	0	-208.217	-22.505	-1573.25	-671819	420473	65862.9	260.912	426.341	0
499	0	-92.3422	118.591	-941.44	53799.9	-75275.3	-23365.6	220.042	552.854	0	-112.448	-142.704	-622.183	-21804.8	14078.6	16181.3	322.628	235.046	0	-204.79	-24.1135	-1563.62	-667877	417720	64400	260.862	426.394	0
499	1	-91.3323	118.171	-935.765	53371.6	-75021.1	-23120.6	219.829	552.965	0	-110.208	-143.878	-618.135	-21593.8	14129.4	16076.3	322.858	234.934	0	-201.541	-25.7072	-1553.9	-663900	414952	62998	260.814	426.453	0
499	2	-90.3529	117.853	-930.118	52931.9	-74763.6	-22878	219.619	553.091	0	-108.049	-145.092	-614.154	-21382.4	14188.6	15970.3	323.103	234.816	0	-198.402	-27.2392	-1544.27	-659961	412230	61645.6	260.774	426.514	0
499	3	-89.38	117.634	-924.545	52485.3	-74500.9	-22637.2	219.419	553.231	0	-105.95	-146.321	-610.3	-21173.5	14256.4	15863.7	323.36	234.694	0	-195.33	-28.6865	-1534.85	-656098	409585	60332.3	260.749	426.571	0
499	4	-88.4042	117.497	-919.045	52037	-74232.3	-22397.5	219.229	553.379	0	-103.9	-147.548	-606.583	-20969.3	14329.9	15754.7	323.624	234.57	0	-192.304	-30.0515	-1525.63	-652309	407017	59048.3	260.736	426.622	0
499	5	-87.4284	117.41	-913.571	51592.1	-73958.3	-22157.8	219.045	553.527	0	-101.9	-148.769	-602.967	-20770.3	14405.1	15640.9	323.89	234.447	0	-189.328	-31.3588	-1516.54	-648556	404496	57786.8	260.731	426.663	0
499	6	-86.4631	117.335	-908.054	51153.4	-73678	-21917.5	218.862	553.667	0	-99.9564	-149.985	-599.385	-20575	14478.6	15520.6	324.156	234.327	0	-186.42	-32.6499	-1507.44	-644779	401980	56541.9	260.728	426.692	0
499	7	-85.517	117.234	-902.441	50722.2	-73389	-21676.3	218.677	553.794	0	-98.0765	-151.2	-595.756	-20380.2	14547.4	15393.4	324.418	234.209	0	-183.593	-33.9653	-1498.2	-640928	399430	55308.1	260.725	426.712	0
499	8	-84.5864	117.088	-896.723	50298.2	-73088.5	-21433.6	218.494	553.909	0	-96.2616	-152.409	-592.021	-20181.9	14611	15260	324.68	234.09	0	-180.848	-35.3214	-1488.74	-636985	396826	54080.1	260.72	426.728	0
499	9	-83.6491	116.896	-890.946	49880.9	-72773.9	-21188.1	218.318	554.014	0	-94.503	-153.595	-588.167	-19977.7	14672.1	15122.4	324.945	233.966	0	-178.152	-36.699	-1479.11	-632969	394184	52851.2	260.719	426.747	0
500	0	-82.6651	116.682	-885.195	49471.1	-72443	-20937.5	218.162	554.113	0	-92.7821	-154.728	-584.248	-19768.7	14735.9	14982.7	325.222	233.836	0	-175.447	-38.0459	-1469.44	-628942	391547	51613.5	260.729	426.771	0
500	1	-81.5899	116.48	-879.568	49070.1	-72094.9	-20679	218.034	554.211	0	-91.0791	-155.777	-580.348	-19558.4	14806.9	14843.5	325.514	233.701	0	-172.669	-39.2975	-1459.92	-624981	388975	50360.9	260.759	426.802	0
500	2	-80.3913	116.323	-874.139	48678.9	-71731.8	-20410.9	217.94	554.312	0	-89.3835	-156.726	-576.539	-19350.9	14886.2	14708	325.82	233.564	0	-169.775	-40.4035	-1450.68	-621144	386507	49091.5	260.814	426.838	0
500	3	-79.0598	116.23	-868.917	48296.6	-71358	-20132.7	217.877	554.417	0	-87.6926	-157.57	-572.84	-19148	14970.5	14577	326.134	233.426	0	-166.752	-41.3405	-1441.76	-617443	384144	47807.2	260.89	426.881	0
500	4	-77.6068	116.201	-863.863	47920.5	-70977.9	-19845.1	217.837	554.528	0	-86.0058	-158.314	-569.221	-18950.5	15053.3	14448.9	326.445	233.292	0	-163.613	-42.1129	-1433.08	-613852	381854	46511.3	260.976	426.933	0
500	5	-76.061	116.221	-858.902	47547.3	-70593.5	-19550.1	217.81	554.642	0	-84.3284	-158.972	-565.623	-18758.5	15126.8	14321.8	326.744	233.164	0	-160.389	-42.7508	-1424.53	-610318	379589	45209.4	261.063	426.996	0
500	6	-74.462	116.264	-853.94	47174.1	-70205.3	-19250.1	217.787	554.757	0	-82.6762	-159.565	-561.971	-18571.3	15183.8	14194.6	327.019	233.047	0	-157.138	-43.3013	-1415.91	-606773	377294	43911.1	261.141	427.071	0
500	7	-72.8488	116.305	-848.882	46798.5	-69812.9	-18948	217.759	554.87	0	-81.0718	-160.116	-558.196	-18386.1	15219	14067.2	327.265	232.939	0	-153.921	-43.8113	-1407.08	-603148	374918	42628	261.201	427.158	0
500	8	-71.2489	116.333	-843.671	46418.4	-69416	-18646	217.721	554.98	0	-79.5354	-160.64	-554.263	-18200	15231.7	13940	327.481	232.836	0	-150.784	-44.3074	-1397.93	-599400	372434	41370.7	261.24	427.254	0
500	9	-69.6726	116.352	-838.32	46032.9	-69015.7	-18345.5	217.674	555.089	0	-78.0765	-161.133	-550.198	-18011.6	15226.6	13813.5	327.675	232.737	0	-147.749	-44.7813	-1388.52	-595543	369858	40149.2	261.262	427.357	0
501	0	-68.1143	116.381	-832.916	45643.7	-68614.1	-18047	217.622	555.2	0	-76.6877	-161.569	-546.082	-17822.3	15212.4	13687.8	327.857	232.637	0	-144.802	-45.188	-1379	-591643	367248	38971.7	261.275	427.465	0
501	1	-66.5603	116.447	-827.576	45255.1	-68214.5	-17750.6	217.573	555.316	0	-75.3495	-161.912	-542.022	-17634.6	15197.5	13561.8	328.039	232.535	0	-141.91	-45.4649	-1369.6	-587788	364674	37843.4	261.29	427.575	0
501	2	-65	116.571	-822.39	44871.9	-67819.8	-17457	217.533	555.437	0	-74.0428	-162.135	-538.093	-17450.3	15186	13433.8	328.222	232.43	0	-139.043	-45.5638	-1360.48	-584042	362185	36766.3	261.312	427.683	0
501	3	-63.433	116.76	-817.39	44496.4	-67431.9	-17167.9	217.503	555.563	0	-72.7564	-162.229	-534.325	-17270.4	15177.2	13303.4	328.404	232.322	0	-136.189	-45.4689	-1351.71	-580429	359797	35740.3	261.342	427.788	0
501	4	-61.868	117.009	-812.563	44128.7	-67050.8	-16884.9	217.482	555.692	0	-71.488	-162.202	-530.709	-17095.6	15167.7	13172.2	328.58	232.213	0	-133.356	-45.1934	-1343.27	-576941	357499	34766.4	261.376	427.89	0
501	5	-60.3211	117.299	-807.866	43767.7	-66676.8	-16608.9	217.465	555.823	0	-70.2442	-162.067	-527.21	-16925.6	15153.1	13042.5	328.742	232.104	0	-130.565	-44.7679	-1335.08	-573547	355266	33847.9	261.408	427.989	0
501	6	-58.8141	117.609	-803.236	43411.1	-66310.3	-16341.1	217.446	555.955	0	-69.0381	-161.841	-523.781	-16759.1	15129.4	12915.5	328.885	231.996	0	-127.852	-44.2316	-1327.02	-570202	353061	32989.2	261.432	428.087	0
501	7	-57.3691	117.918	-798.618	43056.3	-65951.4	-16082	217.418	556.087	0	-67.8819	-161.541	-520.37	-16593.9	15094.2	12791.3	329.007	231.889	0	-125.251	-43.6229	-1318.99	-566863	350851	32194	261.442	428.183	0
501	8	-56.0018	118.211	-793.978	42701	-65600	-15831.7	217.378	556.219	0	-66.7815	-161.182	-516.946	-16428.9	15047.5	12670.1	329.109	231.781	0	-122.783	-42.9708	-1310.92	-563507	348618	31464.5	261.438	428.281	0
501	9	-54.7161	118.483	-789.317	42345	-65256.8	-15589	217.325	556.352	0	-65.7361	-160.773	-513.509	-16264.4	14992.1	12552.4	329.195	231.673	0	-120.452	-42.2896	-1302.83	-560134	346365	30800.6	261.419	428.38	0
502	0	-53.501	118.744	-784.677	41990.2	-64922.6	-15352.2	217.262	556.487	0	-64.7388	-160.318	-510.092	-16102.4	14931.7	12438.9	329.273	231.568	0	-118.24	-41.5736	-1294.77	-556779	344115	30198	261.39	428.481	0
502	1	-52.3361	119.011	-780.128	41639	-64596.4	-15119.5	217.198	556.625	0	-63.7794	-159.814	-506.745	-15945.7	14869.6	12329.2	329.343	231.467	0	-116.115	-40.8033	-1286.87	-553493	341909	29649.6	261.358	428.584	0
502	2	-51.2031	119.296	-775.718	41293.6	-64274.3	-14890.4	217.142	556.767	0	-62.8519	-159.262	-503.503	-15797.7	14806.2	12223.2	329.406	231.376	0	-114.055	-39.9661	-1279.22	-550311	339773	29147.2	261.329	428.693	0
502	3	-50.0936	119.597	-771.445	40954.3	-63950.2	-14665	217.103	556.912	0	-61.9587	-158.665	-500.372	-15660.7	14739.1	12119.9	329.456	231.298	0	-112.052	-39.0689	-1271.82	-547237	337712	28683.1	261.306	428.806	0
502	4	-49.0105	119.894	-767.263	40620.6	-63618.1	-14443.8	217.084	557.058	0	-61.1091	-158.031	-497.326	-15534.2	14666.1	12018.4	329.49	231.236	0	-110.12	-38.1369	-1264.59	-544240	335710	28251.8	261.29	428.921	0
502	5	-47.9669	120.16	-763.107	40291.1	-63274.6	-14227.2	217.083	557.201	0	-60.3199	-157.368	-494.311	-15415.8	14585.7	11918.4	329.507	231.187	0	-108.287	-37.2083	-1257.42	-541268	333734	27852.5	261.279	429.04	0
502	6	-46.9824	120.364	-758.896	39963.2	-62919.4	-14014.8	217.091	557.34	0	-59.6145	-156.692	-491.258	-15302.4	14495.8	11820.2	329.507	231.149	0	-106.597	-36.3272	-1250.15	-538261	331739	27489.4	261.266	429.161	0
502	7	-46.0756	120.481	-754.543	39633.7	-62555.7	-13805.9	217.095	557.473	0	-59.0155	-156.012	-488.096	-15190.2	14393.7	11723.9	329.49	231.121	0	-105.091	-35.5313	-1242.64	-535153	329674	27167.8	261.242	429.286	0
502	8	-45.2571	120.494	-749.989	39300.2	-62188.9	-13600.5	217.08	557.599	0	-58.5311	-155.331	-484.776	-15076	14278.2	11628.7	329.453	231.099	0	-103.788	-34.837	-1234.76	-531897	327501	26890.2	261.199	429.413	0
502	9	-44.5232	120.407	-745.228	38962.2	-61825.2	-13398.4	217.039	557.718	0	-58.1487	-154.64	-481.291	-14957.4	14150.3	11534	329.401	231.078	0	-102.672	-34.2324	-1226.52	-528486	325209	26654.7	261.13	429.543	0
503	0	-43.8517	120.243	-740.321	38621.4	-61469.1	-13199.4	216.97	557.832	0	-57.8359	-153.92	-477.686	-14834.7	14014.5	11440.1	329.338	231.055	0	-101.688	-33.6764	-1218.01	-524963	322828	26454.5	261.039	429.674	0
503	1	-43.206	120.041	-735.37	38280.3	-61121.3	-13003.5	216.884	557.944	0	-57.5502	-153.152	-474.049	-14710.4	13878.6	11348	329.277	231.031	0	-100.756	-33.1107	-1209.42	-521405	320419	26277	260.938	429.806	0
503	2	-42.5506	119.839	-730.474	37939.7	-60780	-12811.3	216.794	558.062	0	-57.2543	-152.321	-470.465	-14588	13749.4	11258.6	329.225	231.008	0	-99.8049	-32.4814	-1200.94	-517890	318042	26109.6	260.839	429.939	0
503	3	-41.8677	119.662	-725.689	37599.1	-60442.3	-12624.4	216.71	558.188	0	-56.9296	-151.417	-466.989	-14470.7	13628.2	11172.9	329.183	230.987	0	-98.7972	-31.755	-1192.68	-514464	315732	25947.2	260.749	430.074	0
503	4	-41.1621	119.511	-721.023	37258.4	-60104.5	-12444.5	216.64	558.326	0	-56.5805	-150.439	-463.635	-14360.5	13512.8	11091.9	329.145	230.974	0	-97.7426	-30.9279	-1184.66	-511138	313497	25794.1	260.671	430.211	0
503	5	-40.4563	119.371	-716.437	36917.8	-59762.4	-12272.4	216.584	558.47	0	-56.2311	-149.399	-460.387	-14257.7	13400.9	11015.6	329.108	230.969	0	-96.6874	-30.0286	-1176.82	-507885	311327	25659.2	260.605	430.348	0
503	6	-39.7814	119.214	-711.845	36578.5	-59412.7	-12108	216.537	558.615	0	-55.9157	-148.32	-457.196	-14161.1	13291.5	10943.3	329.072	230.974	0	-95.6971	-29.1067	-1169.04	-504644	309185	25553.2	260.548	430.479	0
503	7	-39.1662	119.012	-707.147	36240.5	-59052.8	-11949.9	216.491	558.751	0	-55.6678	-147.225	-454.005	-14068.3	13183.6	10873.7	329.038	230.987	0	-94.834	-28.2136	-1161.15	-501343	307028	25484.7	260.497	430.597	0
503	8	-38.6271	118.747	-702.276	35903.7	-58681.7	-11796.7	216.441	558.875	0	-55.5072	-146.137	-450.773	-13977.4	13076.7	10805	329.009	231.008	0	-94.1343	-27.3904	-1153.05	-497932	304828	25455.1	260.448	430.699	0
503	9	-38.1623	118.416	-697.224	35567.3	-58299.8	-11647.5	216.383	558.987	0	-55.4361	-145.072	-447.498	-13888.6	12971.1	10735.7	328.986	231.036	0	-93.5984	-26.6565	-1144.72	-494407	302581	25457.5	260.402	430.784	0
504	0	-37.7521	118.031	-692.04	35230.8	-57907.8	-11501.9	216.323	559.091	0	-55.4453	-144.03	-444.208	-13803.1	12865.7	10664.8	328.963	231.074	0	-93.1974	-25.9991	-1136.25	-490806	300306	25481	260.359	430.855	0
504	1	-37.3666	117.613	-686.804	34893.8	-57507.2	-11360.4	216.269	559.194	0	-55.5239	-142.989	-440.935	-13720.8	12757.4	10591.1	328.933	231.117	0	-92.8906	-25.3764	-1127.74	-487183	298031	25516.2	260.319	430.919	0
504	2	-36.9801	117.185	-681.573	34556.6	-57101.1	-11223.9	216.222	559.299	0	-55.6695	-141.926	-437.687	-13638.7	12642.5	10513.5	328.885	231.161	0	-92.6495	-24.7419	-1119.26	-483567	295767	25558.8	260.279	430.98	0
504	3	-36.5804	116.76	-676.357	34220	-56694	-11093.5	216.177	559.406	0	-55.8889	-140.828	-434.452	-13553.6	12519.3	10432.7	328.816	231.197	0	-92.4693	-24.0682	-1110.81	-479957	293506	25610.6	260.232	431.039	0
504	4	-36.17	116.341	-671.133	33884.6	-56289.1	-10970.2	216.128	559.511	0	-56.1893	-139.697	-431.204	-13464.9	12388.8	10350.5	328.731	231.226	0	-92.3593	-23.355	-1102.34	-476334	291234	25675.4	260.175	431.095	0
504	5	-35.7626	115.919	-665.856	33550.6	-55887.4	-10853.8	216.067	559.613	0	-56.5708	-138.545	-427.907	-13373.7	12252.2	10268	328.633	231.254	0	-92.3335	-22.6263	-1093.76	-472663	288926	25755.6	260.105	431.151	0
504	6	-35.3785	115.472	-660.458	33218	-55488.1	-10743.9	215.985	559.705	0	-57.0294	-137.395	-424.501	-13280.2	12108.3	10185.9	328.524	231.284	0	-92.4079	-21.9231	-1084.96	-468894	286544	25851.8	260.017	431.207	0
504	7	-35.0355	114.984	-654.881	32886.3	-55088.9	-10639.4	215.88	559.783	0	-57.5574	-136.271	-420.934	-13184.5	11954.6	10104.6	328.4	231.322	0	-92.5929	-21.2868	-1075.82	-464984	284055	25962.3	259.905	431.266	0
504	8	-34.7407	114.448	-649.107	32554.5	-54686.1	-10539.1	215.752	559.847	0	-58.1407	-135.186	-417.203	-13088.5	11789.4	10024.1	328.258	231.372	0	-92.8815	-20.7383	-1066.31	-460925	281455	26083.5	259.771	431.328	0
504	9	-34.4871	113.874	-643.171	32221.6	-54275.8	-10441.9	215.612	559.902	0	-58.7563	-134.138	-413.365	-12995.1	11613.2	9944.13	328.094	231.437	0	-93.2434	-20.2635	-1056.54	-456754	278774	26211.6	259.62	431.392	0
505	0	-34.254	113.288	-637.156	31887.7	-53856.5	-10347.2	215.474	559.953	0	-59.373	-133.098	-409.509	-12906.4	11429.4	9865.15	327.91	231.517	0	-93.627	-19.8107	-1046.67	-452537	276067	26344.3	259.464	431.452	0
505	1	-34.0157	112.718	-631.172	31554.8	-53429.6	-10254.5	215.349	560.006	0	-59.9555	-132.027	-405.721	-12822.2	11244.1	9788.1	327.714	231.603	0	-93.9712	-19.3084	-1036.89	-448353	273393	26481.8	259.315	431.507	0
505	2	-33.7544	112.188	-625.313	31225	-52997.9	-10163	215.246	560.065	0	-60.4744	-130.889	-402.061	-12741	11064.1	9713.47	327.518	231.689	0	-94.2287	-18.7013	-1027.37	-444267	270802	26625.1	259.184	431.556	0
505	3	-33.4681	111.697	-619.624	30899.2	-52563.3	-10072	215.169	560.132	0	-60.9173	-129.674	-398.544	-12661.4	10894.1	9640.81	327.335	231.769	0	-94.3854	-17.9765	-1018.17	-440305	268312	26774.8	259.074	431.6	0
505	4	-33.1697	111.228	-614.081	30576.8	-52126.5	-9981.42	215.115	560.207	0	-61.2901	-128.39	-395.144	-12582	10735.2	9569.24	327.168	231.842	0	-94.4598	-17.1614	-1009.23	-436447	265910	26930.9	258.987	431.642	0
505	5	-32.8815	110.752	-608.6	30255.9	-51688	-9891.97	215.071	560.286	0	-61.6108	-127.06	-391.801	-12501.6	10586.1	9497.77	327.019	231.908	0	-94.4922	-16.3076	-1000.4	-432634	263554	27093.4	258.915	431.679	0
505	6	-32.6288	110.237	-603.063	29934.8	-51248.9	-9804.84	215.019	560.362	0	-61.9022	-125.713	-388.439	-12419.2	10444.2	9425.45	326.888	231.972	0	-94.531	-15.476	-991.502	-428784	261183	27261.8	258.846	431.709	0
505	7	-32.4319	109.657	-597.371	29612.4	-50809.8	-9721.06	214.944	560.429	0	-62.1852	-124.378	-384.999	-12335.2	10306.6	9351.56	326.77	232.04	0	-94.617	-14.7211	-982.37	-424825	258749	27434.6	258.77	431.73	0
505	8	-32.298	108.999	-591.482	29287.6	-50369.9	-9641.4	214.841	560.484	0	-62.4725	-123.075	-381.457	-12251	10170.3	9276.05	326.662	232.116	0	-94.7704	-14.0765	-972.939	-420734	256231	27608	258.682	431.742	0
505	9	-32.2182	108.266	-585.427	28959.7	-49928	-9566.32	214.715	560.532	0	-62.7632	-121.808	-377.831	-12167.7	10034	9199.15	326.557	232.204	0	-94.9814	-13.5422	-963.258	-416535	253642	27775.9	258.584	431.748	0
506	0	-32.1679	107.483	-579.295	28629.4	-49483.6	-9495.63	214.58	560.579	0	-63.0406	-120.562	-374.181	-12084.7	9900.16	9120.7	326.458	232.296	0	-95.2085	-13.079	-953.476	-412289	251029	27931.9	258.485	431.748	0
506	1	-32.1166	106.684	-573.192	28298.4	-49036.2	-9428.49	214.451	560.63	0	-63.2796	-119.308	-370.59	-12000.4	9774.88	9040.09	326.377	232.382	0	-95.3962	-12.6239	-943.782	-408073	248452	28071.5	258.4	431.738	0
506	2	-32.0429	105.896	-567.188	27968.4	-48585.1	-9363.98	214.34	560.689	0	-63.4606	-118.018	-367.122	-11912.6	9663.36	8956.61	326.322	232.449	0	-95.5035	-12.1214	-934.309	-403935	245955	28194.5	258.342	431.713	0
506	3	-31.9401	105.135	-561.304	27639.5	-48130.9	-9301.47	214.252	560.758	0	-63.5747	-116.674	-363.795	-11819.2	9566.75	8869.84	326.297	232.489	0	-95.5148	-11.5398	-925.099	-399888	243550	28304.8	258.313	431.666	0
506	4	-31.8136	104.4	-555.531	27311.7	-47676	-9240.48	214.179	560.837	0	-63.6228	-115.276	-360.588	-11719.3	9482.92	8780.23	326.298	232.5	0	-95.4364	-10.8757	-916.119	-395921	241224	28407.9	258.31	431.602	0
506	5	-31.6762	103.684	-549.833	26985.3	-47222.8	-9180.26	214.114	560.921	0	-63.6187	-113.841	-357.449	-11613.1	9408.04	8689.05	326.32	232.489	0	-95.2949	-10.157	-907.281	-392003	238944	28507.9	258.321	431.526	0
506	6	-31.5461	102.965	-544.149	26660.8	-46772.1	-9119.86	214.045	561.005	0	-63.5876	-112.402	-354.312	-11501.8	9337.9	8597.51	326.355	232.462	0	-95.1337	-9.43709	-898.46	-388087	236670	28607.2	258.335	431.443	0
506	7	-31.4411	102.222	-538.404	26339	-46322.4	-9058.6	213.964	561.08	0	-63.5581	-110.997	-351.119	-11385.7	9268.91	8506.18	326.398	232.427	0	-94.9992	-8.77576	-889.524	-384118	234364	28705.6	258.345	431.351	0
506	8	-31.3714	101.435	-532.537	26020.4	-45870.5	-8996.7	213.864	561.139	0	-63.5508	-109.653	-347.832	-11265.1	9197.57	8415.1	326.443	232.387	0	-94.9222	-8.21835	-880.369	-380053	231994	28799.6	258.344	431.249	0
506	9	-31.3347	100.595	-526.531	25704.9	-45412.9	-8935.11	213.751	561.181	0	-63.5717	-108.377	-344.444	-11140.9	9120.69	8324.09	326.479	232.344	0	-94.9064	-7.78123	-870.975	-375882	229556	28883.1	258.331	431.136	0
507	0	-31.3191	99.7085	-520.434	25392.2	-44948	-8874.49	213.634	561.21	0	-63.6103	-107.154	-340.984	-11015	9037.23	8232.71	326.503	232.304	0	-94.9294	-7.44569	-861.417	-371641	227071	28951.2	258.312	431.015	0
507	1	-31.3116	98.7912	-514.331	25082.1	-44476	-8814.86	213.526	561.233	0	-63.6462	-105.961	-337.507	-10890.5	8948.34	8140.59	326.513	232.268	0	-94.9578	-7.17014	-851.837	-367396	224582	29004	258.293	430.894	0
507	2	-31.3065	97.8612	-508.293	24775.3	-43998	-8756	213.44	561.258	0	-63.6602	-104.779	-334.072	-10770.5	8856.15	8047.86	326.51	232.24	0	-94.9667	-6.91766	-842.366	-363201	222126	29045.6	258.282	430.773	0
507	3	-31.3066	96.9277	-502.349	24472.1	-43514.5	-8697.86	213.378	561.285	0	-63.6403	-103.601	-330.715	-10656.2	8763.83	7954.91	326.5	232.222	0	-94.9469	-6.67288	-833.064	-359080	219726	29080.3	258.286	430.651	0
507	4	-31.3175	95.9914	-496.477	24172.3	-43027	-8640.56	213.335	561.312	0	-63.5846	-102.43	-327.44	-10546.6	8675.41	7861.35	326.495	232.209	0	-94.9021	-6.4389	-823.917	-355022	217379	29109.7	258.307	430.521	0
507	5	-31.3471	95.0472	-490.621	23874.9	-42539	-8584.38	213.296	561.337	0	-63.5029	-101.279	-324.228	-10438.9	8593.79	7766.17	326.505	232.196	0	-94.8501	-6.23222	-814.849	-350987	215062	29134.5	258.342	430.372	0
507	6	-31.4072	94.0855	-484.715	23578.4	-42054.8	-8529.65	213.238	561.356	0	-63.4137	-100.165	-321.042	-10331.2	8518.69	7668.63	326.535	232.18	0	-94.8208	-6.0795	-805.757	-346929	212742	29156.2	258.379	430.201	0
507	7	-31.5083	93.0957	-478.712	23281.1	-41576.6	-8476.52	213.149	561.367	0	-63.3331	-99.1021	-317.843	-10222.3	8446.79	7568.77	326.575	232.161	0	-94.8414	-6.00637	-796.555	-342813	210389	29177	258.409	430.007	0
507	8	-31.6527	92.0741	-472.6	22982.5	-41104.8	-8424.75	213.024	561.37	0	-63.2671	-98.0969	-314.612	-10112	8374.58	7467.5	326.619	232.141	0	-94.9198	-6.02283	-787.211	-338627	207989	29197.5	258.423	429.793	0
507	9	-31.8299	91.0299	-466.409	22683.3	-40638.7	-8373.95	212.869	561.366	0	-63.2087	-97.1413	-311.364	-10000.2	8301.34	7365.79	326.661	232.117	0	-95.0386	-6.11148	-777.774	-334393	205557	29216.4	258.423	429.559	0
508	0	-32.017	89.9869	-460.225	22384.7	-40177.4	-8323.83	212.701	561.362	0	-63.1392	-96.2112	-308.155	-9886.25	8229.24	7263.54	326.705	232.082	0	-95.1562	-6.22427	-768.38	-330169	203133	29230.7	258.421	429.306	0
508	1	-32.1865	88.9764	-454.164	22087.1	-39719.1	-8274.52	212.545	561.368	0	-63.0357	-95.2746	-305.057	-9769.79	8161.24	7159.67	326.753	232.026	0	-95.2222	-6.29817	-759.221	-326036	200779	29236.6	258.434	429.037	0
508	2	-32.3195	88.0219	-448.326	21789.4	-39261.3	-8226.45	212.427	561.398	0	-62.8835	-94.3081	-302.122	-9650.4	8099.53	7053.57	326.809	231.942	0	-95.203	-6.28619	-750.448	-322066	198542	29232.9	258.476	428.763	0
508	3	-32.4129	87.1286	-442.755	21489.8	-38800.4	-8180.02	212.366	561.464	0	-62.6847	-93.308	-299.35	-9527.42	8045.04	6945.66	326.875	231.827	0	-95.0976	-6.17946	-742.106	-318285	196441	29220.6	258.557	428.495	0
508	4	-32.4765	86.2817	-437.429	21186.4	-38332.7	-8135.56	212.368	561.566	0	-62.4554	-92.2887	-296.697	-9400.56	7997.28	6836.79	326.954	231.684	0	-94.9319	-6.00702	-734.127	-314674	194459	29200.9	258.678	428.244	0
508	5	-32.5281	85.4529	-432.264	20878.9	-37855.3	-8093.22	212.425	561.699	0	-62.2193	-91.2764	-294.086	-9269.92	7954.44	6727.33	327.048	231.521	0	-94.7474	-5.82345	-726.35	-311169	192552	29173.1	258.834	428.016	0
508	6	-32.5922	84.6103	-427.13	20568	-37367.8	-8052.61	212.514	561.846	0	-62.0004	-90.3044	-291.423	-9135.29	7914.58	6616.82	327.158	231.347	0	-94.5927	-5.69408	-718.553	-307674	190653	29137.3	259.01	427.806	0
508	7	-32.6954	83.7278	-421.887	20254.9	-36873.1	-8012.95	212.6	561.99	0	-61.8157	-89.4032	-288.627	-8995.91	7877.06	6504.31	327.291	231.168	0	-94.5111	-5.67538	-710.514	-304090	188695	29096.1	259.19	427.602	0
508	8	-32.8582	82.7948	-416.431	19941.7	-36376.4	-7973.51	212.647	562.113	0	-61.6681	-88.5872	-285.652	-8850.94	7842.76	6389	327.456	230.985	0	-94.5263	-5.79247	-702.083	-300341	186629	29054.9	259.359	427.389	0
508	9	-33.0861	81.8192	-410.728	19630.7	-35882.7	-7933.81	212.636	562.205	0	-61.5467	-87.849	-282.501	-8699.96	7813.59	6271.13	327.659	230.796	0	-94.6329	-6.02985	-693.23	-296403	184442	29020.3	259.51	427.151	0
509	0	-33.3646	80.8229	-404.826	19323.9	-35394.6	-7893.85	212.568	562.266	0	-61.4299	-87.1652	-279.222	-8543.59	7791.94	6152.28	327.906	230.598	0	-94.7944	-6.34229	-684.049	-292313	182162	28994.1	259.648	426.882	0
509	1	-33.6642	79.8316	-398.832	19022.6	-34912.2	-7854.16	212.464	562.304	0	-61.291	-86.5077	-275.893	-8384.03	7779.1	6035.05	328.196	230.389	0	-94.9552	-6.67614	-674.724	-288148	179842	28971.4	259.786	426.585	0
509	2	-33.955	78.8649	-392.859	18727.5	-34433.4	-7815.46	212.352	562.33	0	-61.1054	-85.853	-272.596	-8224.42	7774.6	5922.16	328.521	230.171	0	-95.0604	-6.98813	-665.454	-283995	177540	28943.9	259.939	426.265	0
509	3	-34.214	77.9321	-386.988	18438.4	-33954.9	-7778.15	212.258	562.354	0	-60.8545	-85.1866	-269.398	-8067.3	7777.86	5815.23	328.871	229.946	0	-95.0685	-7.25451	-656.386	-279919	175302	28902.2	260.119	425.925	0
509	4	-34.4277	77.0318	-381.257	18155.1	-33474.4	-7741.86	212.2	562.381	0	-60.5288	-84.5049	-266.333	-7914.02	7789.32	5714.21	329.247	229.715	0	-94.9565	-7.47313	-647.59	-275951	173150	28837.1	260.337	425.566	0
509	5	-34.5965	76.1522	-375.655	17876.4	-32991.1	-7705.25	212.177	562.413	0	-60.1304	-83.8139	-263.394	-7765.14	7809.51	5617.5	329.65	229.481	0	-94.7269	-7.66165	-639.049	-272085	171080	28743.7	260.595	425.19	0
509	6	-34.7346	75.2749	-370.136	17601.4	-32505	-7666.56	212.181	562.446	0	-59.669	-83.1257	-260.55	-7621.03	7837.59	5522.21	330.081	229.25	0	-94.4036	-7.85079	-630.686	-268289	169070	28622.3	260.888	424.796	0
509	7	-34.8599	74.3823	-364.639	17329	-32015.5	-7624.58	212.199	562.476	0	-59.1563	-82.4544	-257.771	-7481.96	7871.36	5425.36	330.536	229.026	0	-94.0163	-8.07206	-622.41	-264525	167092	28475	261.209	424.378	0
509	8	-34.9809	73.4661	-359.124	17057.8	-31521.9	-7578.96	212.226	562.502	0	-58.6017	-81.8095	-255.039	-7347.9	7908.61	5325.42	331.009	228.811	0	-93.5826	-8.34339	-614.163	-260764	165128	28302.1	261.552	423.932	0
509	9	-35.0885	72.5327	-353.591	16786.6	-31024.6	-7529.7	212.258	562.525	0	-58.0064	-81.1897	-252.356	-7218.32	7948.33	5222.67	331.497	228.604	0	-93.0949	-8.65698	-605.947	-257009	163177	28101.1	261.917	423.459	0
510	0	-35.1601	71.6027	-348.085	16514.2	-30527.3	-7477.03	212.299	562.557	0	-57.359	-80.5797	-249.743	-7092.07	7990.96	5118.19	331.997	228.397	0	-92.5192	-8.97699	-597.828	-253289	161253	27867.6	262.303	422.962	0
510	1	-35.1714	70.6998	-342.669	16240.1	-30035.1	-7421.72	212.349	562.607	0	-56.6393	-79.957	-247.223	-6967.21	8037.39	5012.71	332.511	228.182	0	-91.8108	-9.25723	-589.891	-249644	159377	27596.3	262.709	422.45	0
510	2	-35.1082	69.8376	-337.382	15964.1	-29551.9	-7365.05	212.408	562.682	0	-55.8305	-79.3078	-244.797	-6841.29	8087.56	4906.91	333.038	227.947	0	-90.9387	-9.47026	-582.179	-246094	157554	27282.9	263.131	421.931	0
510	3	-34.9722	69.0145	-332.219	15686.5	-29079.1	-7308.12	212.47	562.783	0	-54.9302	-78.634	-242.444	-6712.06	8140.84	4802.06	333.578	227.685	0	-89.9024	-9.6195	-574.664	-242630	155776	26927.2	263.564	421.409	0
510	4	-34.7786	68.2177	-327.135	15408.2	-28616.8	-7251.56	212.523	562.9	0	-53.9545	-77.9505	-240.129	-6578.26	8197.06	4699.73	334.136	227.395	0	-88.7331	-9.73282	-567.264	-239216	154019	26534.2	264.003	420.877	0
510	5	-34.5514	67.4273	-322.056	15130.7	-28164	-7195.73	212.549	563.019	0	-52.9342	-77.2862	-237.799	-6439.9	8255.52	4601.06	334.716	227.081	0	-87.4856	-9.85893	-559.855	-235797	152247	26110.9	264.44	420.329	0
510	6	-34.3185	66.6204	-316.892	14854.5	-27718.8	-7140.84	212.529	563.125	0	-51.9053	-76.6815	-235.39	-6297.6	8313.99	4506.88	335.32	226.754	0	-86.2237	-10.061	-552.282	-232308	150419	25663	264.864	419.759	0
510	7	-34.1039	65.7781	-311.562	14579.8	-27277.2	-7086.69	212.45	563.204	0	-50.8955	-76.1727	-232.845	-6151.6	8369.62	4417.74	335.945	226.419	0	-84.9994	-10.3945	-544.408	-228693	148495	25195.2	265.27	419.16	0
510	8	-33.9188	64.8925	-306.026	14306.5	-26833.7	-7032.54	212.316	563.251	0	-49.9161	-75.7751	-230.138	-6001.43	8420.43	4333.79	336.589	226.077	0	-83.835	-10.8825	-536.164	-224921	146460	24710.2	265.657	418.526	0
510	9	-33.7579	63.9716	-300.307	14034.2	-26382	-6977.36	212.15	563.267	0	-48.9592	-75.4778	-227.288	-5846.98	8466.1	4254.95	337.248	225.725	0	-82.717	-11.5062	-527.596	-221010	144333	24209.9	266.042	417.854	0
511	0	-33.6012	63.0398	-294.502	13763.2	-25917.5	-6920.24	211.996	563.266	0	-47.9986	-75.2477	-224.363	-5689.67	8507.99	4181.06	337.921	225.359	0	-81.5998	-12.2079	-518.865	-217031	142167	23694.9	266.447	417.152	0
511	1	-33.4226	62.1313	-288.752	13494.5	-25440.1	-6860.85	211.896	563.266	0	-46.9964	-75.0398	-221.458	-5532.04	8548.3	4111.9	338.6	224.98	0	-80.419	-12.9085	-510.21	-213087	140031	23165.6	266.892	416.432	0
511	2	-33.201	61.2749	-283.184	13229.6	-24954.5	-6799.44	211.879	563.283	0	-45.9167	-74.8133	-218.664	-5376.1	8589.6	4046.76	339.282	224.586	0	-79.1176	-13.5383	-501.848	-209271	137987	22621.7	267.391	415.707	0
511	3	-32.9269	60.4818	-277.864	12969.2	-24467	-6736.52	211.946	563.325	0	-44.74	-74.5424	-216.027	-5222.49	8634.48	3984.48	339.969	224.175	0	-77.6669	-14.0606	-493.891	-205630	136063	22063.2	267.943	414.981	0
511	4	-32.6032	59.7433	-272.792	12713.1	-23983.5	-6672.53	212.081	563.396	0	-43.469	-74.22	-213.554	-5071	8684.77	3924.56	340.668	223.746	0	-76.0722	-14.4767	-486.346	-202167	134256	21490.8	268.543	414.256	0
511	5	-32.2434	59.0376	-267.911	12460.3	-23507.8	-6607.84	212.255	563.491	0	-42.1235	-73.8575	-211.22	-4921.41	8740.68	3867.6	341.382	223.3	0	-74.3669	-14.8199	-479.131	-198842	132542	20907	269.179	413.521	0
511	6	-31.8687	58.3384	-263.125	12209.8	-23041	-6542.73	212.433	563.597	0	-40.7319	-73.4781	-208.98	-4773.08	8801.29	3814.1	342.115	222.84	0	-72.6006	-15.1397	-472.105	-195592	130877	20315.8	269.838	412.758	0
511	7	-31.5004	57.6215	-258.331	11960.2	-22582.8	-6477.22	212.582	563.702	0	-39.3229	-73.1061	-206.782	-4624.52	8865.27	3763.47	342.872	222.364	0	-70.8233	-15.4846	-465.113	-192346	129216	19720.7	270.507	411.949	0
511	8	-31.1515	56.8691	-253.47	11710.1	-22132	-6410.75	212.684	563.801	0	-37.9183	-72.7597	-204.582	-4474.42	8931.46	3714.12	343.657	221.871	0	-69.0698	-15.8906	-458.052	-189060	127531	19122.3	271.181	411.083	0
511	9	-30.8227	56.0762	-248.545	11459.1	-21688.2	-6342.56	212.739	563.895	0	-36.527	-72.4477	-202.366	-4323.31	8999.62	3664.44	344.472	221.364	0	-67.3497	-16.3715	-450.911	-185736	125818	18517.7	271.86	410.169	0
512	0	-30.5024	55.2537	-243.622	11208.5	-21251.2	-6272.19	212.77	563.992	0	-35.1455	-72.1651	-200.156	-4173.99	9070.38	3613.52	345.317	220.854	0	-65.6479	-16.9114	-443.778	-182418	124104	17903.5	272.552	409.228	0
512	1	-30.1723	54.4238	-238.798	10961.2	-20819.6	-6199.44	212.815	564.098	0	-33.7642	-71.8952	-197.987	-4029.68	9143.18	3561.32	346.181	220.353	0	-63.9366	-17.4714	-436.784	-179171	122428	17278.4	273.267	408.285	0
512	2	-29.8168	53.6078	-234.142	10720.4	-20391.1	-6123.85	212.911	564.214	0	-32.3779	-71.6213	-195.887	-3892.22	9215.02	3508.36	347.043	219.87	0	-62.1947	-18.0135	-430.029	-176041	120818	16644.3	274.011	407.358	0
512	3	-29.4293	52.8167	-229.672	10487.7	-19963.7	-6044.9	213.077	564.336	0	-30.9898	-71.3387	-193.862	-3761.8	9282.35	3455.7	347.881	219.405	0	-60.4192	-18.522	-423.534	-173035	119279	16004.1	274.78	406.452	0
512	4	-29.0126	52.0512	-225.355	10263.6	-19536.7	-5962.64	213.307	564.456	0	-29.6097	-71.055	-191.903	-3637.49	9343.48	3404.77	348.689	218.955	0	-58.6224	-19.0038	-417.258	-170133	117798	15360.7	275.571	405.555	0
512	5	-28.5762	51.3042	-221.131	10047.5	-19111.6	-5877.79	213.573	564.563	0	-28.2521	-70.7835	-189.985	-3517.68	9398.22	3356.72	349.468	218.516	0	-56.8283	-19.4794	-411.116	-167292	116349	14717	276.373	404.647	0
512	6	-28.1335	50.5634	-216.932	9837.57	-18690.4	-5791.42	213.842	564.651	0	-26.9333	-70.5368	-188.064	-3400.4	9445.97	3311.91	350.227	218.081	0	-55.0669	-19.9734	-404.996	-164463	114898	14076.6	277.174	403.718	0
512	7	-27.697	49.8151	-212.711	9631.6	-18274	-5704.3	214.09	564.72	0	-25.664	-70.3205	-186.095	-3283.8	9485.19	3270.13	350.97	217.646	0	-53.361	-20.5054	-398.806	-161609	113414	13442.2	277.962	402.764	0
512	8	-27.2729	49.0517	-208.457	9427.67	-17862.9	-5616.67	214.309	564.774	0	-24.4432	-70.1319	-184.056	-3166.51	9514.65	3231.05	351.694	217.204	0	-51.7161	-21.0802	-392.514	-158721	111888	12815.4	278.731	401.793	0
512	9	-26.8574	48.2792	-204.202	9224.48	-17458.2	-5528.67	214.505	564.827	0	-23.2596	-69.9621	-181.96	-3048.01	9535.18	3194.67	352.403	216.751	0	-50.117	-21.6829	-386.161	-155819	110331	12196.1	279.483	400.813	0
513	0	-26.4348	47.5188	-200.016	9021.78	-17062	-5440.64	214.697	564.895	0	-22.0961	-69.7986	-179.858	-2929.16	9550.49	3161.01	353.1	216.286	0	-48.5309	-22.2798	-379.874	-152958	108780	11580.9	280.226	399.839	0
513	1	-25.9837	46.8006	-195.995	8819.86	-16675.9	-5352.98	214.917	565	0	-20.9318	-69.6274	-177.831	-2811.92	9566.34	3129.46	353.795	215.812	0	-46.9155	-22.8268	-373.826	-150211	107290	10964.9	280.982	398.889	0
513	2	-25.4874	46.1478	-192.219	8619.21	-16300.1	-5265.55	215.201	565.16	0	-19.7463	-69.4325	-175.947	-2697.74	9589.06	3098.85	354.5	215.333	0	-45.2337	-23.2847	-368.166	-147639	105910	10344.5	281.772	397.977	0
513	3	-24.9404	45.5655	-188.721	8420.85	-15933.6	-5177.61	215.571	565.38	0	-18.5261	-69.2013	-174.232	-2586.57	9624.09	3068.78	355.237	214.846	0	-43.4665	-23.6358	-362.953	-145267	104663	9719.29	282.616	397.109	0
513	4	-24.3494	45.0398	-185.478	8226.5	-15575.1	-5088.51	216.028	565.647	0	-17.271	-68.9326	-172.675	-2478.22	9672.98	3040.06	356.018	214.352	0	-41.6204	-23.8928	-358.154	-143075	103542	9091.03	283.521	396.278	0
513	5	-23.733	44.5418	-182.414	8037.52	-15223	-4998.34	216.547	565.938	0	-15.9959	-68.6385	-171.243	-2373.75	9731.2	3013.78	356.827	213.862	0	-39.7289	-24.0967	-353.657	-141014	102512	8462.77	284.471	395.461	0
513	6	-23.1163	44.0347	-179.418	7854.13	-14876.3	-4908.22	217.086	566.224	0	-14.7252	-68.3381	-169.886	-2274.5	9790.88	2990.08	357.632	213.388	0	-37.8415	-24.3034	-349.304	-139009	101522	7836.85	285.441	394.621	0
513	7	-22.5208	43.4836	-176.379	7675.66	-14534.4	-4819.71	217.595	566.482	0	-13.4845	-68.049	-168.559	-2180.65	9845.81	2968.14	358.412	212.937	0	-36.0053	-24.5654	-344.938	-136987	100521	7213.41	286.407	393.717	0
513	8	-21.9578	42.869	-173.227	7500.79	-14197.2	-4733.23	218.043	566.7	0	-12.2925	-67.7825	-167.229	-2090.89	9893.96	2946.8	359.164	212.503	0	-34.2503	-24.9134	-340.457	-134900	99477.7	6592.27	287.36	392.721	0
513	9	-21.4255	42.194	-169.966	7328.24	-13865.2	-4647.32	218.424	566.884	0	-11.1557	-67.5397	-165.892	-2002.59	9936.55	2924.84	359.898	212.072	0	-32.5812	-25.3457	-335.859	-132749	98392.8	5974.48	288.303	391.63	0
514	0	-20.9091	41.4816	-166.669	7157.65	-13540.9	-4560.03	218.756	567.055	0	-10.0641	-67.3083	-164.573	-1912.67	9976.3	2900.69	360.619	211.622	0	-30.9732	-25.8267	-331.242	-130578	97294.8	5360	289.239	390.463	0
514	1	-20.3862	40.7662	-163.436	6989.81	-13228.3	-4470.1	219.061	567.232	0	-8.99425	-67.0657	-163.32	-1818.79	10017	2872.14	361.333	211.136	0	-29.3804	-26.2995	-326.756	-128451	96225.8	4746.61	290.172	389.247	0
514	2	-19.8385	40.0808	-160.349	6826.47	-12929.7	-4376.87	219.365	567.427	0	-7.92234	-66.7928	-162.174	-1720.43	10062.6	2837.48	362.048	210.609	0	-27.7608	-26.712	-322.523	-126424	95222.4	4132.93	291.111	388.008	0
514	3	-19.2582	39.4469	-157.449	6669.85	-12643.7	-4279.73	219.697	567.638	0	-6.83784	-66.4828	-161.157	-1619.54	10116.1	2796.51	362.772	210.049	0	-26.096	-27.0359	-318.606	-124523	94306.7	3521.07	292.067	386.763	0
514	4	-18.6483	38.8726	-154.736	6521.26	-12366.9	-4178.49	220.077	567.856	0	-5.74529	-66.1413	-160.268	-1519.42	10177.8	2750.3	363.505	209.481	0	-24.3936	-27.2687	-315.004	-122750	93482.8	2915.69	293.05	385.521	0
514	5	-18.0225	38.3521	-152.171	6380.27	-12096.4	-4073.87	220.508	568.072	0	-4.65977	-65.7864	-159.473	-1422.62	10245.4	2700.7	364.246	208.921	0	-22.6823	-27.4343	-311.644	-121078	92731	2322.22	294.06	384.289	0
514	6	-17.4016	37.8683	-149.682	6245.69	-11830.1	-3967.28	220.965	568.274	0	-3.60215	-65.4447	-158.707	-1329.83	10314.3	2650.61	364.989	208.379	0	-21.0037	-27.5764	-308.39	-119456	92009.3	1745.79	295.085	383.06	0
514	7	-16.8041	37.3988	-147.188	6116.8	-11567.4	-3860.22	221.41	568.442	0	-2.59269	-65.1398	-157.904	-1240.47	10379.4	2603.2	365.732	207.856	0	-19.3967	-27.741	-305.092	-117821	91270.7	1189.69	296.106	381.816	0
514	8	-16.2409	36.9239	-144.635	5993.2	-11308.4	-3754.21	221.814	568.563	0	-1.64221	-64.8832	-157.021	-1153.42	10437.4	2560.32	366.472	207.346	0	-17.8831	-27.9593	-301.656	-116134	90484.3	653.708	297.113	380.539	0
514	9	-15.7123	36.4335	-142.031	5873.53	-11052.6	-3650.88	222.182	568.646	0	-0.746111	-64.6704	-156.051	-1067.21	10487.3	2522.17	367.204	206.839	0	-16.4584	-28.2369	-298.082	-114398	89649.4	133.966	298.103	379.234	0
515	0	-15.2064	35.93	-139.452	5755.35	-10798.9	-3551.68	222.562	568.729	0	0.112985	-64.4821	-155.028	-980.518	10530.4	2488.41	367.926	206.325	0	-15.0934	-28.5521	-294.48	-112667	88800	-375.593	299.088	377.942	0
515	1	-14.7037	35.427	-137.01	5636.5	-10546	-3456.98	223.028	568.861	0	0.955376	-64.294	-154.016	-892.982	10569.7	2459.4	368.628	205.798	0	-13.7484	-28.8669	-291.026	-111022	87991.5	-879.461	300.082	376.722	0
515	2	-14.1876	34.9401	-134.79	5516.03	-10293.7	-3365.74	223.632	569.077	0	1.79511	-64.0893	-153.081	-805.72	10607.9	2436.41	369.296	205.263	0	-12.3925	-29.1492	-287.87	-109527	87270.1	-1378.68	301.092	375.612	0
515	3	-13.65	34.4774	-132.8	5394.05	-10043.2	-3276.42	224.374	569.382	0	2.63633	-63.8651	-152.264	-720.855	10645.5	2420.5	369.914	204.734	0	-11.0137	-29.3877	-285.065	-108199	86650.4	-1872.97	302.113	374.609	0
515	4	-13.0936	34.0348	-130.987	5271.94	-9797.26	-3187.95	225.204	569.752	0	3.47404	-63.6267	-151.573	-640.274	10681.6	2411.61	370.472	204.224	0	-9.61954	-29.5918	-282.56	-107005	86114	-2361.62	303.13	373.673	0
515	5	-12.5309	33.5966	-129.261	5151.59	-9558.31	-3099.86	226.054	570.146	0	4.29693	-63.3832	-150.968	-564.576	10714.8	2408.22	370.974	203.74	0	-8.23396	-29.7866	-280.229	-105886	85620.4	-2843.15	304.127	372.752	0
515	6	-11.9817	33.1385	-127.525	5034.09	-9326.88	-3012.08	226.863	570.525	0	5.0902	-63.1478	-150.377	-493.005	10743.6	2407.57	371.444	203.278	0	-6.89146	-30.0093	-277.902	-104765	85118.2	-3316.54	305.098	371.803	0
515	7	-11.4645	32.6375	-125.699	4919.81	-9101.35	-2924.7	227.594	570.86	0	5.83861	-62.9347	-149.723	-424.136	10766.7	2406.49	371.911	202.833	0	-5.62584	-30.2972	-275.422	-103579	84561.8	-3781.76	306.046	370.796	0
515	8	-10.988	32.0836	-123.745	4809.58	-8880.4	-2837.71	228.236	571.133	0	6.53186	-62.7467	-148.961	-356.638	10783.7	2402.29	372.392	202.394	0	-4.45609	-30.6632	-272.706	-102295	83928.9	-4238.09	306.979	369.715	0
515	9	-10.5454	31.488	-121.695	4704.94	-8665.82	-2751.06	228.791	571.338	0	7.17148	-62.5672	-148.107	-289.832	10795.6	2392.99	372.891	201.957	0	-3.37394	-31.0792	-269.802	-100932	83232.4	-4683.44	307.894	368.567	0
516	0	-10.1156	30.8833	-119.65	4607.12	-8462.01	-2665.01	229.277	571.495	0	7.77435	-62.3666	-147.23	-224.258	10805.2	2377.19	373.39	201.523	0	-2.3412	-31.4833	-266.879	-99560.6	82519.4	-5117.18	308.78	367.392	0
516	1	-9.67277	30.3097	-117.733	4516.37	-8272.81	-2580.14	229.732	571.639	0	8.36377	-62.1212	-146.422	-161.628	10816	2354.45	373.869	201.104	0	-1.30901	-31.8115	-264.155	-98273.7	81852.5	-5541.49	309.628	366.25	0
516	2	-9.20108	29.7953	-116.027	4432.02	-8099.64	-2497.17	230.192	571.802	0	8.9514	-61.8257	-145.755	-103.46	10832.7	2325.65	374.321	200.71	0	-0.249678	-32.0305	-261.782	-97136.5	81279.8	-5958.29	310.44	365.185	0
516	3	-8.69862	29.3472	-114.549	4352.96	-7940.9	-2416.7	230.677	571.999	0	9.53053	-61.4917	-145.252	-50.031	10858.9	2292.93	374.759	200.344	0	0.831914	-32.1445	-259.801	-96165.2	80818.3	-6367.07	311.232	364.211	0
516	4	-8.17297	28.9558	-113.269	4277.39	-7791.83	-2339.05	231.21	572.237	0	10.0851	-61.1374	-144.882	-1.17756	10895.7	2258.95	375.204	200.008	0	1.91216	-32.1815	-258.151	-95339.2	80457.5	-6766.08	312.024	363.332	0
516	5	-7.63812	28.6024	-112.131	4202.74	-7646.81	-2264.17	231.805	572.519	0	10.598	-60.7847	-144.584	42.8183	10940.5	2225.8	375.669	199.704	0	2.95988	-32.1823	-256.715	-94615.9	80166.2	-7153.41	312.83	362.546	0
516	6	-7.11375	28.2632	-111.052	4126.72	-7502.61	-2191.64	232.441	572.84	0	11.0515	-60.4596	-144.282	82.0382	10988.5	2194.34	376.16	199.431	0	3.93779	-32.1965	-255.334	-93934.9	79897.2	-7527.16	313.652	361.837	0
516	7	-6.62013	27.9147	-109.941	4048.32	-7359.14	-2121.02	233.063	573.177	0	11.4304	-60.186	-143.903	117.966	11035.8	2164.46	376.689	199.18	0	4.81024	-32.2712	-253.845	-93227.7	79599.2	-7885.72	314.484	361.16	0
516	8	-6.16965	27.5406	-108.732	3967.87	-7218.66	-2051.94	233.611	573.508	0	11.726	-59.9749	-143.399	152.82	11079.4	2135.33	377.263	198.934	0	5.5564	-32.4342	-252.132	-92442.8	79233.6	-8228.6	315.312	360.47	0
516	9	-5.76194	27.1367	-107.409	3886.72	-7084.71	-1983.86	234.04	573.814	0	11.9405	-59.8185	-142.764	187.783	11116.1	2105.26	377.863	198.685	0	6.17858	-32.6817	-250.174	-91566.8	78787	-8556.44	316.114	359.742	0
517	0	-5.38382	26.7136	-106.018	3807.27	-6960.29	-1915.82	234.348	574.089	0	12.0882	-59.689	-142.036	222.154	11142.8	2071.89	378.451	198.436	0	6.70437	-32.9755	-248.055	-90631.9	78277.1	-8870.08	316.861	358.99	0
517	1	-5.01458	26.2934	-104.649	3732.09	-6846.49	-1846.84	234.577	574.337	0	12.1922	-59.5502	-141.278	254.269	11159	2033.69	378.986	198.2	0	7.17764	-33.2568	-245.927	-89701.4	77746.1	-9169.74	317.536	358.257	0
517	2	-4.63682	25.8995	-103.384	3663.2	-6742.99	-1776.75	234.777	574.567	0	12.2741	-59.3742	-140.553	283.082	11167.4	1991.05	379.453	197.986	0	7.6373	-33.4748	-243.937	-88835.2	77238.8	-9454.49	318.137	357.587	0
517	3	-4.24455	25.5436	-102.268	3602.06	-6648.79	-1706.27	234.987	574.778	0	12.3474	-59.1495	-139.897	308.777	11171	1946.13	379.852	197.793	0	8.1028	-33.6059	-242.165	-88065.3	76782.9	-9722.21	318.674	356.997	0
517	4	-3.84123	25.225	-101.305	3549.28	-6561.92	-1636.19	235.226	574.965	0	12.4171	-58.8803	-139.323	332.199	11170.7	1901.85	380.178	197.616	0	8.57584	-33.6553	-240.628	-87394.9	76385.7	-9971.2	319.153	356.481	0
517	5	-3.43489	24.9368	-100.47	3503.96	-6479.47	-1566.8	235.508	575.124	0	12.4799	-58.5839	-138.818	354.411	11165.6	1860.54	380.433	197.447	0	9.04504	-33.6471	-239.288	-86807.1	76038.5	-10201.1	319.584	356.022	0
517	6	-3.03733	24.6699	-99.7165	3464.24	-6398.43	-1498.23	235.834	575.259	0	12.5258	-58.2832	-138.355	376.814	11155.5	1823.43	380.63	197.276	0	9.48848	-33.6133	-238.071	-86270.4	75723	-10411.2	319.982	355.595	0
517	7	-2.66229	24.4136	-98.9963	3428.81	-6316.21	-1430.6	236.198	575.364	0	12.5442	-57.9976	-137.901	400.832	11141.6	1790.79	380.794	197.093	0	9.88192	-33.5841	-236.897	-85750.4	75420.3	-10599.9	320.369	355.168	0
517	8	-2.31981	24.1606	-98.278	3397.13	-6231.27	-1364.11	236.595	575.433	0	12.5306	-57.7379	-137.435	427.132	11126.4	1761.88	380.958	196.892	0	10.2108	-33.5773	-235.713	-85224	75118.8	-10766.4	320.767	354.721	0
517	9	-2.00998	23.913	-97.57	3368.7	-6143.62	-1299.34	237.034	575.474	0	12.4892	-57.5025	-136.955	454.984	11112.6	1734.76	381.141	196.678	0	10.4792	-33.5895	-234.525	-84697.2	74823.4	-10913.2	321.188	354.27	0
518	0	-1.71977	23.6834	-96.9352	3342.8	-6054.54	-1237.28	237.54	575.515	0	12.432	-57.2767	-136.489	482.206	11102.6	1706.88	381.345	196.467	0	10.7122	-33.5933	-233.424	-84215.7	74561.1	-11045.7	321.626	353.876	0
518	1	-1.42735	23.4909	-96.4699	3318.79	-5965.99	-1178.69	238.157	575.598	0	12.3743	-57.0377	-136.084	506.526	11099	1675.85	381.56	196.278	0	10.947	-33.5468	-232.554	-83848.3	74373.7	-11171	322.072	353.63	0
518	2	-1.11329	23.3508	-96.2453	3296.16	-5880.25	-1123.81	238.903	575.753	0	12.3247	-56.7658	-135.778	527.291	11105.3	1640.14	381.79	196.117	0	11.2114	-33.415	-232.024	-83645.8	74294	-11294	322.519	353.593	0
518	3	-0.769807	23.2679	-96.2609	3274.52	-5800.05	-1072.63	239.747	575.983	0	12.2787	-56.4553	-135.587	545.027	11123.6	1599.62	382.041	195.98	0	11.5089	-33.1874	-231.848	-83609.9	74325.4	-11415.4	322.962	353.754	0
518	4	-0.403317	23.2352	-96.4476	3253.94	-5728.56	-1025.22	240.604	576.262	0	12.2197	-56.1162	-135.495	560.167	11152.9	1555.22	382.312	195.866	0	11.8163	-32.881	-231.943	-83696.3	74440	-11532.2	323.387	354.044	0
518	5	-0.0322712	23.2339	-96.702	3234.98	-5668.53	-981.635	241.381	576.547	0	12.1236	-55.7706	-135.456	573.497	11189.1	1508.01	382.603	195.766	0	12.0913	-32.5367	-232.158	-83832.6	74587.5	-11639.7	323.779	354.375	0
518	6	0.318908	23.2357	-96.921	3218.44	-5621.46	-941.757	242	576.793	0	11.9655	-55.4454	-135.391	586.59	11226.4	1458.97	382.918	195.667	0	12.2844	-32.2096	-232.312	-83941	74708.9	-11733.3	324.127	354.674	0
518	7	0.628082	23.2121	-97.0236	3205.14	-5587.9	-905.171	242.407	576.965	0	11.7295	-55.1652	-135.23	600.683	11259	1409.46	383.258	195.558	0	12.3576	-31.9531	-232.254	-83958.4	74754.1	-11810.7	324.418	354.89	0
518	8	0.881984	23.1446	-96.9673	3196.18	-5567.75	-871.147	242.581	577.039	0	11.415	-54.9464	-134.941	616.096	11282.8	1361.19	383.613	195.434	0	12.297	-31.8018	-231.908	-83852.5	74697.3	-11871.5	324.644	354.994	0
518	9	1.08075	23.0321	-96.7715	3193.26	-5559.78	-838.894	242.547	577.002	0	11.0355	-54.7899	-134.54	632.883	11296.9	1315.13	383.967	195.296	0	12.1162	-31.7577	-231.312	-83636.9	74549	-11917.4	324.803	354.987	0
519	0	1.24175	22.8919	-96.5342	3198.34	-5562.12	-807.968	242.382	576.868	0	10.6156	-54.6766	-134.084	651.184	11303	1270.43	384.297	195.143	0	11.8574	-31.7847	-230.619	-83378.9	74357.3	-11953.5	324.893	354.929	0
519	1	1.39685	22.7537	-96.4061	3212.26	-5573.79	-778.078	242.184	576.68	0	10.1884	-54.5742	-133.651	670.851	11303.6	1224.9	384.575	194.981	0	11.5852	-31.8205	-230.057	-83182.2	74190.8	-11989.1	324.906	354.933	0
519	2	1.5789	22.6488	-96.524	3233.74	-5594.01	-748.543	242.045	576.498	0	9.78551	-54.453	-133.307	691.257	11301.2	1176.41	384.776	194.815	0	11.3644	-31.8042	-229.831	-83142.7	74111.1	-12033.6	324.832	355.113	0
519	3	1.80727	22.5992	-96.9593	3259.96	-5620.37	-718.348	242.034	576.378	0	9.42494	-54.2974	-133.093	711.798	11299.9	1123.93	384.902	194.652	0	11.2322	-31.6982	-230.052	-83313.5	74156	-12091.3	324.688	355.537	0
519	4	2.08144	22.6111	-97.7088	3287.84	-5649.04	-686.794	242.185	576.351	0	9.10512	-54.1079	-133.017	732.64	11305	1067.69	384.989	194.492	0	11.1866	-31.4969	-230.726	-83697.1	74336.8	-12158.9	324.514	356.203	0
519	5	2.382	22.6731	-98.7051	3314.56	-5676.44	-653.802	242.491	576.42	0	8.80905	-53.8958	-133.056	754.974	11320.4	1008.82	385.08	194.326	0	11.1911	-31.2227	-231.762	-84250.6	74635.3	-12226.6	324.353	357.056	0
519	6	2.67866	22.7623	-99.8366	3337.85	-5700.54	-619.475	242.901	576.567	0	8.51187	-53.6769	-133.166	780.041	11345.6	948.758	385.199	194.142	0	11.1905	-30.9146	-233.003	-84899.6	75008.8	-12281.5	324.228	358.003	0
519	7	2.94275	22.854	-100.989	3356.44	-5721.49	-583.881	243.345	576.764	0	8.19069	-53.4658	-133.303	807.509	11376.5	889.097	385.343	193.942	0	11.1334	-30.6118	-234.292	-85569.1	75408.2	-12311.5	324.137	358.953	0
519	8	3.1569	22.9294	-102.085	3370.34	-5741.38	-547.415	243.759	576.985	0	7.83527	-53.2719	-133.445	835.05	11407.9	831.915	385.487	193.742	0	10.9922	-30.3425	-235.53	-86211.9	75797.9	-12311	324.058	359.85	0
519	9	3.31937	22.9807	-103.109	3380.87	-5763.6	-510.993	244.102	577.211	0	7.45274	-53.0966	-133.597	859.801	11435.8	779.103	385.599	193.564	0	10.7721	-30.1159	-236.706	-86820.9	76167	-12282	323.963	360.68	0
520	0	3.44413	23.0126	-104.101	3390.06	-5791.53	-475.97	244.366	577.435	0	7.06299	-52.9316	-133.789	880.12	11460.2	731.211	385.659	193.422	0	10.5071	-29.9189	-237.891	-87425.6	76531.5	-12234	323.829	361.467	0
520	1	3.5533	23.0396	-105.13	3399.83	-5826.66	-443.819	244.577	577.661	0	6.68777	-52.7629	-134.06	895.977	11484	687.23	385.663	193.317	0	10.2411	-29.7233	-239.19	-88072.4	76922.8	-12178.6	323.652	362.246	0
520	2	3.66415	23.0759	-106.246	3411.38	-5868.2	-415.494	244.768	577.892	0	6.34039	-52.5801	-134.433	908.248	11509.4	645.19	385.614	193.244	0	10.0045	-29.5042	-240.679	-88793.5	77364.8	-12124.8	323.439	363.044	0
520	3	3.78234	23.1285	-107.46	3425.54	-5915.1	-390.834	244.955	578.123	0	6.02281	-52.3822	-134.903	918.119	11535.5	603.14	385.51	193.194	0	9.80515	-29.2537	-242.363	-89591.7	77858.6	-12075.6	323.19	363.866	0
520	4	3.90311	23.1948	-108.75	3443.18	-5966.66	-368.694	245.134	578.339	0	5.72915	-52.1772	-135.439	927.22	11561.1	560.228	385.36	193.154	0	9.63226	-28.9825	-244.189	-90445.9	78388.7	-12029.9	322.91	364.696	0
520	5	4.01351	23.2642	-110.08	3464.97	-6020.78	-347.903	245.305	578.523	0	5.44945	-51.98	-135.993	937.587	11586.2	517.018	385.197	193.106	0	9.46296	-28.7159	-246.073	-91323	78933	-11983.8	322.617	365.521	0
520	6	4.09635	23.3215	-111.405	3490.8	-6073.95	-327.952	245.479	578.666	0	5.17294	-51.8075	-136.51	950.482	11610.1	475.082	385.049	193.037	0	9.26929	-28.486	-247.915	-92185.2	79465.9	-11932	322.331	366.326	0
520	7	4.13656	23.3544	-112.675	3519.63	-6123.57	-308.427	245.653	578.763	0	4.89149	-51.6744	-136.95	965.551	11630.4	436.539	384.924	192.95	0	9.02804	-28.32	-249.625	-92995.9	79960.9	-11869.5	322.06	367.097	0
520	8	4.12657	23.3608	-113.853	3549.48	-6169	-288.366	245.816	578.824	0	4.60179	-51.5879	-137.296	981.607	11644.6	403.111	384.814	192.85	0	8.72836	-28.2271	-251.149	-93733.4	80401.4	-11791	321.802	367.823	0
520	9	4.07242	23.3511	-114.944	3578.27	-6211.61	-266.997	245.96	578.869	0	4.30717	-51.5438	-137.574	997.317	11652.8	375.123	384.702	192.751	0	8.37958	-28.1927	-252.519	-94408.5	80794.5	-11695.3	321.548	368.508	0
521	0	3.99753	23.3447	-116.007	3605.03	-6255.12	-244.825	246.08	578.924	0	4.01953	-51.5231	-137.853	1011.07	11657.2	351.791	384.563	192.666	0	8.01706	-28.1784	-253.859	-95071.1	81175.1	-11588.9	321.28	369.175	0
521	1	3.93368	23.3609	-117.128	3630.5	-6304.22	-223.319	246.177	579.004	0	3.75641	-51.4972	-138.213	1021.16	11660.3	331.964	384.365	192.612	0	7.69009	-28.1363	-255.341	-95789.5	81589.2	-11483.1	320.976	369.855	0
521	2	3.9049	23.4076	-118.376	3656.8	-6361.67	-203.612	246.259	579.109	0	3.53252	-51.4387	-138.707	1025.97	11662.5	314.1	384.08	192.603	0	7.43742	-28.0311	-257.083	-96613.7	82068.9	-11387.3	320.619	370.573	0
521	3	3.9213	23.4798	-119.781	3686.48	-6427.29	-185.47	246.341	579.223	0	3.35609	-51.333	-139.339	1024.36	11663.1	296.135	383.703	192.648	0	7.27738	-27.8531	-259.119	-97560.1	82622.3	-11308.5	320.206	371.347	0
521	4	3.98162	23.566	-121.336	3722.09	-6498.12	-167.264	246.445	579.324	0	3.23129	-51.1817	-140.081	1017.31	11663.9	276.15	383.266	192.738	0	7.21291	-27.6157	-261.417	-98617.3	83244.6	-11250.9	319.761	372.171	0
521	5	4.07413	23.6508	-123.004	3765.69	-6568.7	-147.092	246.598	579.385	0	3.15747	-50.998	-140.886	1009.41	11671.9	253.269	382.846	192.835	0	7.2316	-27.3472	-263.89	-99747	83923	-11214.7	319.338	373.013	0
521	6	4.17725	23.713	-124.701	3817.12	-6633.9	-124.042	246.802	579.39	0	3.12508	-50.8011	-141.683	1008.03	11696.8	227.751	382.556	192.885	0	7.30233	-27.088	-266.384	-100879	84627.6	-11195.8	319.006	373.818	0
521	7	4.2658	23.7299	-126.318	3872.9	-6692.72	-98.3432	247.017	579.34	0	3.11651	-50.6135	-142.387	1020.06	11746.7	200.292	382.499	192.836	0	7.38231	-26.8836	-268.705	-101929	85311.2	-11188.6	318.809	374.531	0
521	8	4.32012	23.6868	-127.764	3928.42	-6747.43	-70.6647	247.188	579.253	0	3.11448	-50.4549	-142.946	1048.02	11823.8	171.588	382.715	192.668	0	7.43461	-26.7681	-270.71	-102834	85932.6	-11187.7	318.752	375.12	0
521	9	4.33391	23.5838	-129.012	3981.1	-6800.04	-41.6161	247.291	579.142	0	3.11204	-50.3351	-143.381	1088.36	11921.9	142.52	383.148	192.409	0	7.44595	-26.7513	-272.393	-103588	86482.4	-11190.6	318.803	375.575	0
522	0	4.31815	23.438	-130.116	4031.23	-6851.94	-11.7726	247.34	579.018	0	3.11608	-50.2528	-143.77	1133.78	12030.8	114.397	383.681	192.114	0	7.43423	-26.8147	-273.885	-104247	86987.6	-11199.1	318.909	375.922	0
522	1	4.29609	23.2772	-131.175	4080.34	-6904.61	18.0563	247.363	578.894	0	3.14183	-50.1988	-144.208	1177.52	12142	88.8892	384.198	191.835	0	7.43792	-26.9215	-275.383	-104893	87495.3	-11218.5	319.019	376.204	0
522	2	4.29051	23.1271	-132.275	4129.44	-6958.89	46.8926	247.391	578.781	0	3.20408	-50.1607	-144.771	1216.16	12251.8	67.4746	384.629	191.599	0	7.49459	-27.0337	-277.046	-105594	88047.1	-11253.8	319.105	376.459	0
522	3	4.3148	23.0005	-133.461	4178.24	-7014.35	74.1083	247.443	578.693	0	3.31161	-50.1266	-145.486	1248.79	12359.3	51.0945	384.951	191.416	0	7.62641	-27.1261	-278.947	-106383	88663	-11307	319.161	376.707	0
522	4	4.37139	22.8942	-134.739	4225.59	-7069.32	99.7152	247.533	578.639	0	3.46397	-50.0895	-146.343	1274.73	12462.7	40.7009	385.161	191.289	0	7.83535	-27.1952	-281.082	-107264	89341.9	-11377.5	319.188	376.968	0
522	5	4.45264	22.7921	-136.089	4270.45	-7121.16	124.089	247.673	578.62	0	3.64949	-50.0523	-147.292	1293.42	12559	37.5082	385.266	191.219	0	8.10213	-27.2602	-283.382	-108217	90063.4	-11462.5	319.189	377.262	0
522	6	4.54303	22.6735	-137.455	4312.52	-7167.9	147.674	247.853	578.626	0	3.84636	-50.0275	-148.255	1306.01	12645.8	42.3412	385.297	191.191	0	8.38939	-27.354	-285.71	-109193	90788.2	-11556.7	319.173	377.585	0
522	7	4.62448	22.5215	-138.757	4352.08	-7209.4	170.828	248.043	578.635	0	4.02537	-50.0311	-149.144	1315.75	12721.2	55.3038	385.295	191.178	0	8.64984	-27.5096	-287.901	-110123	91466.9	-11652.7	319.145	377.917	0
522	8	4.68393	22.3264	-139.935	4389.45	-7246.09	193.483	248.218	578.632	0	4.15685	-50.0739	-149.895	1326.61	12784.6	76.302	385.29	191.15	0	8.84078	-27.7475	-289.83	-110955	92063.1	-11743	319.109	378.232	0
522	9	4.72129	22.0898	-140.986	4424.95	-7278.2	214.847	248.376	578.614	0	4.2245	-50.1539	-150.502	1341.22	12837.9	105.516	385.3	191.088	0	8.9458	-28.0641	-291.488	-111683	92576.8	-11823.8	319.073	378.525	0
523	0	4.75319	21.8289	-141.974	4459.52	-7306.49	233.438	248.536	578.589	0	4.23727	-50.254	-151.028	1360.03	12887.7	142.833	385.333	190.995	0	8.99046	-28.4251	-293.002	-112355	93050.2	-11898.2	319.048	378.804	0
523	1	4.80621	21.5719	-142.986	4494.74	-7331.8	247.697	248.724	578.565	0	4.22645	-50.3481	-151.575	1381.62	12942.4	186.693	385.386	190.885	0	9.03266	-28.7762	-294.561	-113041	93545.4	-11975.5	319.048	379.073	0
523	2	4.90218	21.3435	-144.077	4532.11	-7353.83	257.241	248.959	578.544	0	4.22842	-50.4148	-152.241	1403.28	13008.8	233.834	385.449	190.783	0	9.1306	-29.0714	-296.318	-113795	94112.2	-12066.3	319.084	379.322	0
523	3	5.04807	21.1543	-145.247	4572.44	-7372.14	263.327	249.244	578.52	0	4.2671	-50.4512	-153.074	1421.79	13089.2	279.842	385.509	190.712	0	9.31517	-29.2969	-298.321	-114628	94766.2	-12178.6	319.164	379.529	0
523	4	5.2354	20.9989	-146.448	4615.61	-7387.9	267.662	249.553	578.483	0	4.34662	-50.4742	-154.063	1434.24	13181.1	319.47	385.557	190.691	0	9.58202	-29.4752	-300.51	-115511	95486.4	-12318.4	319.278	379.674	0
523	5	5.44389	20.858	-147.6	4660.33	-7403.07	271.248	249.844	578.426	0	4.45283	-50.5138	-155.148	1438.94	13279.3	347.682	385.591	190.725	0	9.89672	-29.6558	-302.748	-116390	96225.6	-12489.1	319.41	379.743	0
523	6	5.64643	20.7042	-148.619	4704.32	-7417.95	274.418	250.088	578.347	0	4.55943	-50.5944	-156.244	1437.18	13378	362.51	385.622	190.802	0	10.2059	-29.8902	-304.863	-117200	96929.1	-12686.4	319.55	379.728	0
523	7	5.81641	20.5127	-149.439	4745.37	-7431.05	277.344	250.274	578.246	0	4.63871	-50.718	-157.279	1433.14	13472.4	366.508	385.66	190.888	0	10.4551	-30.2053	-306.718	-117885	97554.9	-12893.5	319.697	379.617	0
523	8	5.93802	20.2717	-150.041	4782.32	-7441.56	280.474	250.403	578.127	0	4.67354	-50.8677	-158.221	1430.92	13559.9	364.112	385.702	190.956	0	10.6116	-30.5961	-308.262	-118425	98087.6	-13091.1	319.848	379.405	0
523	9	6.01488	19.9882	-150.47	4815.4	-7451.03	284.465	250.482	577.998	0	4.66437	-51.0209	-159.095	1432.13	13641.7	358.479	385.746	190.998	0	10.6793	-31.0327	-309.565	-118848	98547.5	-13268.8	319.998	379.107	0
524	0	6.06988	19.6893	-150.83	4846.5	-7462.49	289.544	250.524	577.868	0	4.62926	-51.1538	-159.972	1436.25	13723.7	350.795	385.788	191.022	0	10.6991	-31.4646	-310.802	-119228	98988.4	-13427.5	320.146	378.755	0
524	1	6.13482	19.412	-151.249	4878.73	-7478.84	295.495	250.553	577.744	0	4.59625	-51.2461	-160.936	1442.39	13814.7	340.996	385.84	191.037	0	10.7311	-31.8341	-312.185	-119656	99476.1	-13575.2	320.295	378.391	0
524	2	6.23574	19.186	-151.815	4914.65	-7501.88	302.517	250.585	577.627	0	4.58922	-51.2898	-162.042	1450.62	13922.7	329.169	385.92	191.048	0	10.825	-32.1038	-313.857	-120191	100058	-13721.1	320.458	378.039	0
524	3	6.38365	19.0221	-152.55	4955.29	-7531.58	311.219	250.629	577.517	0	4.61649	-51.2935	-163.306	1461.66	14051.8	316.874	386.046	191.05	0	11.0001	-32.2714	-315.856	-120849	100749	-13870.6	320.643	377.703	0
524	4	6.57397	18.9132	-153.426	5000.17	-7566.11	321.412	250.685	577.41	0	4.67044	-51.2789	-164.712	1475.95	14199.9	307.12	386.211	191.039	0	11.2444	-32.3657	-318.137	-121609	101535	-14025.4	320.852	377.371	0
524	5	6.78914	18.8396	-154.381	5047.45	-7602.5	331.742	250.755	577.305	0	4.73266	-51.2777	-166.207	1493.39	14359.7	303.007	386.396	191.015	0	11.5218	-32.4381	-320.588	-122430	102381	-14184.6	321.078	377.035	0
524	6	7.00414	18.7741	-155.341	5094.39	-7637.16	340.62	250.836	577.205	0	4.77757	-51.3244	-167.716	1513.96	14521.2	306.187	386.582	190.973	0	11.7817	-32.5503	-323.056	-123255	103235	-14346.3	321.309	376.692	0
524	7	7.19575	18.6909	-156.242	5138.55	-7666.61	346.841	250.931	577.112	0	4.77769	-51.4437	-169.163	1537.95	14675	316.325	386.751	190.908	0	11.9734	-32.7528	-325.405	-124036	104055	-14507.6	321.538	376.343	0
524	8	7.349	18.5735	-157.055	5178.9	-7688.63	349.466	251.045	577.025	0	4.71236	-51.6426	-170.505	1565.71	14815.4	331.738	386.892	190.817	0	12.0614	-33.0691	-327.559	-124747	104816	-14664.9	321.757	375.992	0
524	9	7.45814	18.4186	-157.782	5216.22	-7703.07	347.815	251.179	576.94	0	4.57532	-51.912	-171.741	1596.69	14942.3	350.33	387.005	190.703	0	12.0335	-33.4935	-329.523	-125390	105518	-14814.4	321.969	375.641	0
525	0	7.52739	18.2363	-158.46	5252.3	-7711.85	341.809	251.332	576.854	0	4.37791	-52.2308	-172.912	1629.31	15059.7	370.332	387.095	190.577	0	11.9053	-33.9945	-331.372	-125993	106188	-14953.5	322.174	375.292	0
525	1	7.57023	18.0469	-159.152	5288.94	-7717.86	332.235	251.506	576.768	0	4.14336	-52.5739	-174.084	1661.87	15173.2	390.788	387.16	190.454	0	11.7136	-34.5269	-333.236	-126606	106864	-15081.6	322.372	374.955	0
525	2	7.60236	17.8711	-159.924	5327.26	-7722.96	320.64	251.709	576.689	0	3.89316	-52.9213	-175.32	1692.89	15287.4	411.241	387.197	190.344	0	11.4955	-35.0502	-335.244	-127280	107586	-15199.2	322.564	374.645	0
525	3	7.63373	17.7215	-160.818	5367.28	-7726.85	308.615	251.953	576.625	0	3.63761	-53.2623	-176.66	1720.37	15404.8	431.012	387.2	190.262	0	11.2713	-35.5408	-337.479	-128050	108380	-15306.7	322.751	374.375	0
525	4	7.66585	17.6021	-161.843	5407.86	-7728.26	296.89	252.248	576.586	0	3.37631	-53.5942	-178.121	1742.08	15524.7	449.364	387.158	190.22	0	11.0422	-35.9921	-339.965	-128926	109256	-15402.8	322.933	374.153	0
525	5	7.69299	17.511	-162.968	5447.46	-7727.22	285.192	252.584	576.573	0	3.10318	-53.9185	-179.698	1756.9	15645.6	465.886	387.066	190.223	0	10.7962	-36.4075	-342.666	-129893	110200	-15484.5	323.108	373.967	0
525	6	7.70485	17.4418	-164.131	5485.72	-7726.43	272.848	252.925	576.577	0	2.8119	-54.2379	-181.368	1765.45	15765.9	480.005	386.928	190.266	0	10.5167	-36.7961	-345.499	-130908	111184	-15548.3	323.269	373.785	0
525	7	7.69101	17.3846	-165.268	5523.78	-7730.42	259.465	253.225	576.577	0	2.49921	-54.5553	-183.097	1769.83	15884.6	490.805	386.755	190.334	0	10.1902	-37.1707	-348.365	-131924	112175	-15592.3	323.407	373.572	0
525	8	7.64565	17.3301	-166.356	5563.19	-7742.82	245.142	253.456	576.558	0	2.16498	-54.8766	-184.849	1773.2	16001.8	497.594	386.567	190.407	0	9.81063	-37.5465	-351.205	-132913	113149	-15618	323.516	373.316	0
525	9	7.57131	17.2749	-167.423	5605.21	-7764.58	230.066	253.623	576.521	0	1.81209	-55.2053	-186.606	1779.04	16120.3	499.864	386.387	190.466	0	9.38341	-37.9304	-354.029	-133886	114114	-15630.1	323.602	373.034	0
526	0	7.48177	17.2269	-168.55	5650.62	-7794.65	214.324	253.755	576.475	0	1.44888	-55.5349	-188.381	1790.17	16245.4	496.88	386.237	190.497	0	8.93066	-38.308	-356.93	-134889	115101	-15634.9	323.676	372.764	0
526	1	7.39794	17.2034	-169.825	5699.58	-7831.39	198.213	253.886	576.439	0	1.08797	-55.8503	-190.207	1807.57	16382.9	488.167	386.132	190.497	0	8.48591	-38.647	-360.032	-135983	116154	-15638	323.752	372.544	0
526	2	7.3362	17.2197	-171.297	5752.48	-7873.49	182.196	254.036	576.418	0	0.738626	-56.1405	-192.113	1829.82	16535.6	474.366	386.072	190.475	0	8.07482	-38.9208	-363.41	-137200	117298	-15642.5	323.836	372.393	0
526	3	7.30012	17.2811	-172.958	5810.31	-7920.28	166.438	254.207	576.406	0	0.401143	-56.4087	-194.103	1854.05	16703.1	457.355	386.053	190.448	0	7.70127	-39.1276	-367.061	-138539	118532	-15647.8	323.927	372.31	0
526	4	7.27975	17.3816	-174.76	5873.75	-7971.47	150.632	254.386	576.39	0	0.0670675	-56.6732	-196.154	1877.89	16882.2	439.681	386.066	190.426	0	7.34682	-39.2916	-370.914	-139969	119832	-15651.2	324.024	372.277	0
526	5	7.25356	17.5042	-176.62	5941.67	-8025.95	134.118	254.558	576.359	0	-0.280448	-56.9617	-198.224	1900.67	17067.2	423.742	386.101	190.412	0	6.97312	-39.4575	-374.844	-141435	121160	-15648	324.12	372.263	0
526	6	7.19303	17.6252	-178.436	6011.06	-8080.83	116.188	254.713	576.313	0	-0.666048	-57.3008	-200.257	1923.59	17253	410.933	386.154	190.394	0	6.52698	-39.6756	-378.693	-142867	122467	-15630.1	324.221	372.235	0
526	7	7.07183	17.7211	-180.118	6078.98	-8132.38	96.3884	254.85	576.25	0	-1.11465	-57.7039	-202.194	1948.82	17436.6	401.162	386.237	190.362	0	5.95718	-39.9828	-382.312	-144202	123712	-15588.2	324.337	372.165	0
526	8	6.87647	17.7763	-181.622	6144.48	-8178.33	74.5133	254.971	576.169	0	-1.63901	-58.1677	-204.005	1978.08	17617.3	393.199	386.357	190.304	0	5.23746	-40.3915	-385.627	-145407	124876	-15516.6	324.477	372.038	0
526	9	6.61228	17.7901	-182.968	6208.49	-8219.7	50.5218	255.076	576.068	0	-2.23217	-58.6771	-205.706	2011.87	17796.1	385.603	386.513	190.22	0	4.38011	-40.887	-388.674	-146494	125968	-15417	324.639	371.857	0
527	0	6.30356	17.7815	-184.248	6272.26	-8260.23	24.6846	255.168	575.958	0	-2.869	-59.2092	-207.366	2049.14	17977	377.363	386.692	190.118	0	3.43457	-41.4276	-391.615	-147532	127036	-15297.6	324.812	371.649	0
527	1	5.98735	17.7843	-185.604	6336.56	-8304.18	-2.38999	255.259	575.86	0	-3.51463	-59.7397	-209.101	2086.91	18163.8	368.027	386.866	190.02	0	2.47272	-41.9554	-394.705	-148629	128152	-15170.3	324.98	371.455	0
527	2	5.7003	17.831	-187.166	6402.31	-8354.19	-30.1154	255.365	575.794	0	-4.13535	-60.2525	-211.024	2121.27	18358.2	357.701	386.996	189.948	0	1.56495	-42.4215	-398.19	-149889	129386	-15049	325.124	371.312	0
527	3	5.46491	17.9399	-189.005	6471.01	-8410.26	-58.2472	255.503	575.763	0	-4.70588	-60.7451	-213.203	2149.52	18560.2	346.854	387.054	189.918	0	0.759028	-42.8052	-402.208	-151368	130776	-14945.4	325.235	371.234	0
527	4	5.28264	18.1102	-191.12	6544.22	-8470.93	-86.8884	255.677	575.759	0	-5.21368	-61.2246	-215.637	2171.2	18768.7	335.741	387.039	189.931	0	0.0689692	-43.1144	-406.756	-153064	132321	-14865.1	325.317	371.217	0
527	5	5.13557	18.3251	-193.451	6622.51	-8535.35	-116.593	255.878	575.766	0	-5.66255	-61.7028	-218.26	2187.67	18981.5	324.078	386.967	189.977	0	-0.526986	-43.3777	-411.711	-154929	133985	-14806	325.372	371.248	0
527	6	4.99446	18.5586	-195.905	6705.03	-8603.47	-148.22	256.083	575.774	0	-6.07184	-62.194	-220.978	2201.94	19195.7	311.35	386.867	190.035	0	-1.07738	-43.6354	-416.883	-156885	135709	-14759.8	325.408	371.305	0
527	7	4.8288	18.7861	-198.388	6790.21	-8675.47	-182.029	256.27	575.773	0	-6.46839	-62.7099	-223.704	2217.89	19410.6	297.181	386.769	190.086	0	-1.63959	-43.9238	-422.092	-158858	137441	-14713.9	325.433	371.363	0
527	8	4.61517	18.9936	-200.838	6876.59	-8751.93	-217.114	256.423	575.761	0	-6.87455	-63.253	-226.387	2238.25	19627.2	281.36	386.698	190.113	0	-2.25938	-44.2594	-427.225	-160798	139151	-14653.9	325.456	371.406	0
527	9	4.34471	19.1839	-203.242	6963.55	-8833.78	-251.997	256.536	575.738	0	-7.29844	-63.8152	-229.018	2263.47	19847.8	263.778	386.665	190.117	0	-2.95373	-44.6313	-432.26	-162697	140834	-14568.2	325.48	371.43	0
528	0	4.02783	19.3765	-205.637	7051.46	-8921.45	-285.504	256.616	575.709	0	-7.73295	-64.3811	-231.629	2292.39	20074.4	244.644	386.666	190.103	0	-3.70512	-45.0046	-437.267	-164581	142511	-14452.6	325.506	371.446	0
528	1	3.68856	19.5992	-208.085	7140.97	-9014.04	-317.225	256.681	575.682	0	-8.16401	-64.9368	-234.268	2323.51	20308.7	224.699	386.69	190.082	0	-4.47545	-45.3376	-442.353	-166497	144215	-14311	325.533	371.47	0
528	2	3.3514	19.8718	-210.622	7232.53	-9109.54	-347.55	256.749	575.661	0	-8.58151	-65.4787	-236.961	2355.65	20551.4	205.032	386.729	190.059	0	-5.23011	-45.6069	-447.583	-168473	145968	-14152.6	325.564	371.514	0
528	3	3.03175	20.197	-213.247	7326.26	-9205.87	-377.344	256.83	575.644	0	-8.98399	-66.0168	-239.708	2387.74	20801.5	186.706	386.779	190.039	0	-5.95224	-45.8198	-452.955	-170508	147768	-13989.2	325.6	371.579	0
528	4	2.73231	20.5623	-215.933	7421.49	-9301.7	-407.466	256.923	575.631	0	-9.37667	-66.5694	-242.479	2419.15	21057.2	170.462	386.841	190.023	0	-6.64436	-46.0071	-458.412	-172583	149598	-13830.5	325.644	371.662	0
528	5	2.44256	20.9447	-218.632	7516.74	-9396.44	-438.587	257.022	575.619	0	-9.76983	-67.1561	-245.221	2450.9	21315.6	156.635	386.924	190.005	0	-7.32727	-46.2114	-463.852	-174660	151427	-13681.4	325.696	371.76	0
528	6	2.1427	21.316	-221.28	7610.62	-9489.4	-471.443	257.116	575.606	0	-10.1777	-67.7931	-247.86	2485.1	21573.1	145.156	387.037	189.974	0	-8.03498	-46.4771	-469.14	-176688	153211	-13540.9	325.757	371.866	0
528	7	1.81239	21.6554	-223.821	7702.68	-9579.82	-506.752	257.199	575.586	0	-10.6122	-68.4901	-250.345	2523.24	21825	135.259	387.18	189.921	0	-8.79985	-46.8347	-474.166	-178622	154917	-13405	325.825	371.967	0
528	8	1.43932	21.9595	-226.234	7793.24	-9668.04	-544.492	257.265	575.552	0	-11.0759	-69.2461	-252.661	2565.75	22068.3	125.307	387.344	189.845	0	-9.63661	-47.2866	-478.895	-180446	156531	-13268	325.893	372.056	0
528	9	1.02303	22.2407	-228.547	7882.51	-9756.45	-583.582	257.311	575.51	0	-11.5605	-70.0462	-254.842	2612.63	22303.4	113.118	387.518	189.748	0	-10.5374	-47.8055	-483.389	-182182	158070	-13124.1	325.956	372.137	0
529	0	0.574987	22.5213	-230.834	7970.64	-9848.79	-622.346	257.334	575.47	0	-12.0492	-70.8626	-256.96	2663.2	22535	96.5108	387.699	189.636	0	-11.4742	-48.3413	-487.794	-183887	159575	-12969.1	326.007	372.221	0
529	1	0.114144	22.8285	-233.185	8058.46	-9948.11	-659.201	257.338	575.442	0	-12.52	-71.6621	-259.096	2716.22	22771.4	74.1321	387.888	189.517	0	-12.4059	-48.8336	-492.282	-185632	161103	-12800.8	326.049	372.323	0
529	2	-0.342502	23.1844	-235.67	8146.94	-10054.8	-693.338	257.335	575.431	0	-12.9522	-72.4162	-261.311	2770.19	23020.1	46.1558	388.094	189.399	0	-13.2947	-49.2318	-496.981	-187467	162698	-12617.3	326.088	372.456	0
529	3	-0.787086	23.5987	-238.314	8236.79	-10166.6	-724.886	257.34	575.437	0	-13.3339	-73.1116	-263.634	2823.41	23283.1	14.0033	388.316	189.29	0	-14.1209	-49.5129	-501.948	-189415	164379	-12417.9	326.131	372.625	0
529	4	-1.22207	24.0696	-241.103	8328.39	-10280.1	-754.436	257.362	575.457	0	-13.6644	-73.7572	-266.065	2874.15	23557.7	-20.5467	388.541	189.198	0	-14.8865	-49.6876	-507.168	-191468	166143	-12202.9	326.18	372.822	0
529	5	-1.65957	24.5844	-243.978	8421.82	-10392.6	-782.683	257.404	575.481	0	-13.9524	-74.3806	-268.572	2921.58	23839.8	-55.9815	388.765	189.122	0	-15.612	-49.7962	-512.549	-193588	167961	-11974.7	326.236	373.032	0
529	6	-2.11901	25.121	-246.852	8516.62	-10501.2	-810.346	257.46	575.499	0	-14.2126	-75.0177	-271.1	2965.96	24125.1	-91.2713	388.99	189.06	0	-16.3316	-49.8967	-517.952	-195712	169793	-11735.5	326.303	373.234	0
529	7	-2.61937	25.6552	-249.64	8612.12	-10602.4	-838.031	257.529	575.502	0	-14.4623	-75.7005	-273.597	3008.29	24408.8	-125.826	389.214	189.005	0	-17.0817	-50.0453	-523.237	-197782	171597	-11487.2	326.386	373.405	0
529	8	-3.16952	26.1723	-252.29	8707.94	-10691.7	-866.078	257.621	575.484	0	-14.7152	-76.4476	-276.027	3049.93	24685.7	-159.16	389.432	188.951	0	-17.8847	-50.2753	-528.317	-199758	173347	-11231.4	326.488	373.534	0
529	9	-3.76247	26.6741	-254.807	8804.43	-10765	-894.458	257.752	575.447	0	-14.9732	-77.2586	-278.378	3092.35	24953.7	-190.72	389.64	188.892	0	-18.7356	-50.5846	-533.184	-201639	175043	-10970.8	326.611	373.625	0
530	0	-4.37586	27.1808	-257.258	8903.4	-10820.6	-922.689	257.939	575.391	0	-15.2231	-78.1139	-280.676	3137.23	25214.8	-220.331	389.836	188.823	0	-19.5989	-50.9331	-537.934	-203467	176715	-10709	326.758	373.693	0
530	1	-4.97871	27.7259	-259.756	9008.24	-10858.7	-949.671	258.196	575.32	0	-15.443	-78.9826	-282.969	3186.25	25474.1	-248.607	390.025	188.74	0	-20.4217	-51.2567	-542.725	-205311	178413	-10449.7	326.93	373.763	0
530	2	-5.53986	28.3406	-262.418	9122.72	-10880.3	-973.304	258.538	575.236	0	-15.6158	-79.8373	-285.292	3240.26	25736.1	-276.809	390.21	188.642	0	-21.1557	-51.4968	-547.71	-207242	180184	-10196.7	327.124	373.866	0
530	3	-6.0319	29.0406	-265.336	9249.51	-10883.7	-990.565	258.982	575.14	0	-15.7372	-80.663	-287.647	3299.03	26001.1	-306.128	390.392	188.531	0	-21.7691	-51.6224	-552.983	-209314	182057	-9956.52	327.338	374.036	0
530	4	-6.43179	29.8242	-268.56	9389.37	-10864.7	-998.403	259.545	575.038	0	-15.8129	-81.457	-290.008	3361.82	26265.8	-336.668	390.569	188.408	0	-22.2447	-51.6328	-558.568	-211550	184039	-9738.93	327.573	374.3	0
530	5	-6.72269	30.6777	-272.07	9540.81	-10819	-994.533	260.234	574.932	0	-15.8571	-82.2284	-292.337	3428.16	26526.2	-367.503	390.738	188.273	0	-22.5798	-51.5507	-564.407	-213936	186113	-9554.99	327.83	374.661	0
530	6	-6.89598	31.5799	-275.766	9701.01	-10744.8	-977.43	261.036	574.822	0	-15.8936	-82.9966	-294.593	3498.12	26780.2	-397.971	390.906	188.126	0	-22.7895	-51.4167	-570.359	-216405	188237	-9415.16	328.115	375.091	0
530	7	-6.95109	32.5079	-279.518	9868.1	-10642.1	-945.829	261.927	574.696	0	-15.951	-83.7853	-296.731	3571.51	27026.5	-428.229	391.081	187.964	0	-22.902	-51.2774	-576.249	-218874	190358	-9326.91	328.433	375.554	0
530	8	-6.89095	33.4433	-283.238	10042.8	-10510.9	-898.728	262.89	574.543	0	-16.0531	-84.6124	-298.715	3647.29	27264.6	-458.668	391.273	187.79	0	-22.944	-51.1691	-581.954	-221285	192441	-9294.03	328.789	376.024	0
530	9	-6.71432	34.3752	-286.918	10228.1	-10350.5	-836.051	263.925	574.352	0	-16.2083	-85.4799	-300.544	3723.86	27495.3	-489.578	391.485	187.61	0	-22.9227	-51.1046	-587.462	-223630	194484	-9319.61	329.185	376.495	0
531	0	-6.41246	35.3003	-290.612	10427.7	-10160.5	-758.995	265.038	574.118	0	-16.4051	-86.3721	-302.264	3799.52	27722.1	-521.022	391.715	187.43	0	-22.8175	-51.0719	-592.876	-225950	196520	-9408.97	329.621	376.974	0
531	1	-5.9766	36.2173	-294.393	10644.8	-9942.56	-669.868	266.227	573.841	0	-16.6196	-87.2666	-303.953	3872.92	27951.2	-552.432	391.959	187.258	0	-22.5962	-51.0493	-598.346	-228303	198597	-9567.45	330.097	377.461	0
531	2	-5.40921	37.1225	-298.299	10881.2	-9700.74	-571.885	267.48	573.523	0	-16.8343	-88.1464	-305.683	3943.42	28187	-582.96	392.21	187.1	0	-22.2435	-51.024	-603.981	-230723	200748	-9795.56	330.607	377.949	0
531	3	-4.72769	38.0081	-302.319	11136.2	-9440.44	-468.474	268.773	573.164	0	-17.0445	-89.0025	-307.476	4011.03	28429.1	-612.894	392.46	186.955	0	-21.7722	-50.9944	-609.795	-233210	202972	-10086.9	331.139	378.427	0
531	4	-3.96164	38.8633	-306.425	11407.5	-9166.4	-361.901	270.086	572.772	0	-17.2558	-89.8294	-309.311	4076.2	28672.8	-644.346	392.699	186.822	0	-21.2175	-50.9661	-615.736	-235744	205246	-10428.3	331.68	378.892	0
531	5	-3.14957	39.6766	-310.592	11691.7	-8880.86	-252.751	271.407	572.357	0	-17.4797	-90.6281	-311.15	4139.88	28912.3	-680.203	392.921	186.695	0	-20.6292	-50.9516	-621.742	-238305	207544	-10801.2	332.218	379.353	0
531	6	-2.33394	40.4393	-314.812	11986.6	-8583.5	-140.776	272.735	571.924	0	-17.7286	-91.4075	-312.955	4203.6	29143.5	-722.605	393.124	186.568	0	-20.0625	-50.9682	-627.767	-240883	209853	-11184.4	332.751	379.816	0
531	7	-1.55386	41.1489	-319.089	12292.6	-8272.48	-25.7531	274.075	571.476	0	-18.0111	-92.1802	-314.695	4269.34	29365.9	-772.372	393.316	186.433	0	-19.5649	-51.0313	-633.784	-243471	212168	-11557.4	333.282	380.289	0
531	8	-0.840088	41.8082	-323.453	12612.5	-7944.67	92.052	275.438	571.007	0	-18.3303	-92.9561	-316.351	4338.64	29580.9	-829.203	393.507	186.285	0	-19.1704	-51.1479	-639.804	-246080	214497	-11903	333.817	380.781	0
531	9	-0.211292	42.4286	-327.977	12951.8	-7595.46	211.682	276.841	570.51	0	-18.6828	-93.7377	-317.935	4411.78	29791	-892.031	393.701	186.124	0	-18.8941	-51.3091	-645.912	-248752	216876	-12207.6	334.363	381.305	0
532	0	0.331303	43.0336	-332.795	13318.2	-7218.46	331.93	278.31	569.981	0	-19.0563	-94.5175	-319.501	4487.6	30000.2	-959.317	393.897	185.954	0	-18.725	-51.4839	-652.296	-251571	219369	-12463.4	334.925	381.881	0
532	1	0.803375	43.6518	-338.07	13719.9	-6805.47	452.094	279.87	569.417	0	-19.4336	-95.2842	-321.121	4564.28	30213.7	-1029.14	394.088	185.786	0	-18.6302	-51.6323	-659.192	-254641	222060	-12670.1	335.511	382.534	0
532	2	1.22702	44.3019	-343.933	14164.1	-6347.18	572.356	281.545	568.817	0	-19.8017	-96.0315	-322.863	4640.27	30436.2	-1099.6	394.27	185.628	0	-18.5747	-51.7296	-666.796	-258050	225019	-12834.3	336.127	383.277	0
532	3	1.62244	44.9824	-350.446	14656.4	-5835.15	693.811	283.349	568.178	0	-20.1579	-96.7594	-324.757	4714.9	30668.8	-1169.65	394.436	185.482	0	-18.5355	-51.7771	-675.202	-261837	228284	-12967.1	336.78	384.11	0
532	4	2.00883	45.6753	-357.602	15200.3	-5263.46	818.193	285.281	567.494	0	-20.5125	-97.4732	-326.791	4788.22	30908.4	-1239.07	394.582	185.348	0	-18.5036	-51.7979	-684.393	-265993	231851	-13083.1	337.471	385.023	0
532	5	2.40651	46.3524	-365.331	15796.8	-4629.06	947.377	287.329	566.76	0	-20.8872	-98.1882	-328.91	4861	31150	-1307.57	394.707	185.221	0	-18.4807	-51.8359	-694.241	-270464	235680	-13201.5	338.201	385.999	0
532	6	2.835	46.9797	-373.503	16443.9	-3932.44	1083.19	289.471	565.974	0	-21.3101	-98.9313	-331.03	4934.91	31389.7	-1374.04	394.824	185.092	0	-18.4751	-51.9516	-704.533	-275158	239704	-13343.7	338.972	387.014	0
532	7	3.3108	47.5261	-381.96	17137.7	-3177.99	1227.22	291.68	565.132	0	-21.804	-99.7317	-333.063	5012.12	31624.7	-1436.76	394.951	184.951	0	-18.4932	-52.2056	-715.023	-279964	243841	-13530	339.784	388.041	0
532	8	3.84724	47.974	-390.556	17873.4	-2371.98	1380.55	293.927	564.236	0	-22.3773	-100.608	-334.943	5094.02	31852.2	-1494.46	395.097	184.791	0	-18.5301	-52.6338	-725.499	-284787	248019	-13775.4	340.634	389.057	0
532	9	4.45577	48.3265	-399.207	18647	-1519.84	1543.87	296.193	563.29	0	-23.0192	-101.56	-336.654	5180	32071.2	-1547.45	395.265	184.613	0	-18.5635	-53.2331	-735.861	-289575	252201	-14087.7	341.518	390.046	0
533	0	5.14875	48.6062	-407.919	19456.7	-625.08	1717.68	298.468	562.303	0	-23.7037	-102.566	-338.242	5267.65	32282.7	-1597.98	395.443	184.426	0	-18.5549	-53.9603	-746.161	-294345	256396	-14468.4	342.427	391.008	0
533	1	5.93805	48.8469	-416.772	20303.2	310.213	1902.08	300.744	561.285	0	-24.3989	-103.596	-339.8	5354.26	32490.9	-1649.13	395.618	184.243	0	-18.4608	-54.7492	-756.572	-299161	260659	-14914.2	343.355	391.943	0
533	2	6.82719	49.0814	-425.855	21187.7	1284.5	2096.09	303.016	560.247	0	-25.0764	-104.615	-341.426	5437.94	32701.5	-1703.26	395.779	184.073	0	-18.2492	-55.5339	-767.281	-304097	265046	-15416.6	344.294	392.856	0
533	3	7.80793	49.3326	-435.218	22110.5	2296.21	2297.43	305.276	559.197	0	-25.7162	-105.598	-343.184	5517.79	32917.7	-1761.24	395.918	183.922	0	-17.9083	-56.2649	-778.402	-309192	269594	-15962.9	345.239	393.744	0
533	4	8.86683	49.6092	-444.865	23069.7	3343.77	2503.4	307.516	558.142	0	-26.3098	-106.525	-345.092	5594.53	33140.7	-1822.87	396.034	183.788	0	-17.443	-56.9159	-789.958	-314454	274309	-16541.1	346.185	394.606	0
533	5	9.99235	49.9049	-454.765	24061.7	4425.99	2712.09	309.732	557.09	0	-26.8619	-107.393	-347.119	5671.02	33371.8	-1887.66	396.14	183.663	0	-16.8695	-57.4881	-801.884	-319857	279173	-17145	347.136	395.441	0
533	6	11.1759	50.2026	-464.85	25080.9	5541.51	2922.65	311.921	556.045	0	-27.3866	-108.207	-349.204	5750.56	33610.6	-1955.28	396.249	183.532	0	-16.2107	-58.0047	-814.053	-325352	284146	-17774	348.095	396.249	0
533	7	12.4099	50.4819	-475.024	26120.4	6687.41	3135.18	314.078	555.012	0	-27.8995	-108.982	-351.288	5834.47	33853.1	-2025.37	396.369	183.391	0	-15.4896	-58.5005	-826.311	-330875	289177	-18430.5	349.062	397.026	0
533	8	13.6861	50.7243	-485.173	27171.6	7857.85	3350.04	316.196	553.996	0	-28.4102	-109.734	-353.33	5921.97	34093.9	-2097.34	396.493	183.24	0	-14.7241	-59.01	-838.503	-336360	294209	-19116.8	350.032	397.766	0
533	9	14.9979	50.9192	-495.187	28224.5	9043.3	3566.64	318.262	553.002	0	-28.9173	-110.474	-355.31	6011.03	34328.4	-2170.28	396.615	183.082	0	-13.9194	-59.5544	-850.498	-341749	299189	-19835.2	350.996	398.462	0
534	0	16.3411	51.07	-504.978	29266.9	10229.7	3782.72	320.258	552.043	0	-29.4046	-111.199	-357.233	6098.64	34553.6	-2242.79	396.726	182.928	0	-13.0635	-60.1285	-862.211	-347004	304074	-20585.8	351.94	399.111	0
534	1	17.708	51.1917	-514.46	30283.6	11397.2	3994.43	322.154	551.135	0	-29.8467	-111.893	-359.109	6181.99	34768.1	-2313.17	396.818	182.785	0	-12.1388	-60.7013	-873.569	-352090	308819	-21361.7	352.847	399.713	0
534	2	19.0744	51.3017	-523.499	31254.1	12518.3	4196.66	323.913	550.298	0	-30.2196	-112.532	-360.934	6259.68	34970.9	-2379.57	396.89	182.657	0	-11.1453	-61.2305	-884.433	-356946	313354	-22143.5	353.694	400.265	0
534	3	20.3933	51.4113	-531.878	32150.7	13558.3	4383.39	325.491	549.552	0	-30.5073	-113.086	-362.669	6330.89	35159.6	-2440.09	396.947	182.544	0	-10.114	-61.6745	-894.547	-361458	317567	-22897.5	354.461	400.759	0
534	4	21.5987	51.5249	-539.31	32939.9	14477.5	4548.04	326.845	548.922	0	-30.7047	-113.526	-364.25	6393.77	35327.9	-2492.91	396.988	182.447	0	-9.10601	-62.0011	-903.56	-365471	321311	-23579.5	355.121	401.186	0
534	5	22.6178	51.6387	-545.475	33586.8	15235.5	4683.8	327.931	548.427	0	-30.8217	-113.839	-365.596	6445.48	35466.7	-2536.43	397.011	182.37	0	-8.20388	-62.2008	-911.072	-368813	324417	-24145.4	355.651	401.535	0
534	6	23.3866	51.7394	-550.08	34063.4	15798.6	4784.74	328.721	548.076	0	-30.8801	-114.035	-366.626	6483.77	35567.7	-2569.08	397.014	182.315	0	-7.49342	-62.2956	-916.706	-371317	326738	-24562.9	356.034	401.794	0
534	7	23.8704	51.8103	-552.966	34358.7	16150.9	4847.99	329.208	547.865	0	-30.9041	-114.137	-367.283	6507.98	35628.7	-2589.84	397.006	182.281	0	-7.03363	-62.3271	-920.249	-372891	328192	-24820.1	356.267	401.956	0
534	8	24.0879	51.8444	-554.263	34490.6	16309.6	4876.51	329.426	547.772	0	-30.9115	-114.177	-367.581	6519.18	35655.4	-2599.35	397	182.265	0	-6.82364	-62.333	-921.845	-373599	328846	-24934	356.371	402.028	0
534	9	24.1365	51.8522	-554.554	34520.1	16345.2	4882.92	329.475	547.752	0	-30.9128	-114.185	-367.649	6521.78	35661.2	-2601.52	396.998	182.261	0	-6.77626	-62.3332	-922.202	-373758	328992	-24959.3	356.394	402.044	0
Joints
100
		JISHAOAN:LeftClavicle_LeftHumerus		JISHAOAN:LeftFemur_LeftTibia			JISHAOAN:LeftHumerus_LeftRadius		JISHAOAN:LeftRadius_LeftHand			JISHAOAN:LeftTibia_LeftTibialTorsioned	JISHAOAN:LeftTibialTorsioned_LeftFoot			JISHAOAN:Pelvis_Head						JISHAOAN:Pelvis_LeftFemur			JISHAOAN:Pelvis_RightFemur			JISHAOAN:Pelvis_Thorax						JISHAOAN:RightClavicle_RightHumerus		JISHAOAN:RightFemur_RightTibia			JISHAOAN:RightHumerus_RightRadius		JISHAOAN:RightRadius_RightHand			JISHAOAN:RightTibia_RightTibialTorsioned	JISHAOAN:RightTibialTorsioned_RightFoot			JISHAOAN:Thorax_LeftClavicle
Frame	Sub Frame	R1	R2	RX	RY	RZ	R1	R2	RX	RY	RZ		RX	RY	RZ	RX	RY	RZ	TX	TY	TZ	RX	RY	RZ	RX	RY	RZ	RX	RY	RZ	TX	TY	TZ	R1	R2	RX	RY	RZ	R1	R2	RX	RY	RZ		RX	RY	RZ	RX	RY
		deg	deg	deg	deg	deg	deg	deg	deg	deg	deg		deg	deg	deg	deg	deg	deg	mm	mm	mm	deg	deg	deg	deg	deg	deg	deg	deg	deg	mm	mm	mm	deg	deg	deg	deg	deg	deg	deg	deg	deg	deg		deg	deg	deg	deg	deg
378
379
380
381
382
383
384
385
386
387
388
389
390
391
392
393
394
395
396
397
398
399
400
401
402
403
404
405
406
407
408
409
410
411
412
413
414
415
416
417
418
419
420
421
422
423
424
425
426
427
428
429
430
431
432
433
434
435
436
437
438
439
440
441
442
443
444
445
446
447
448
449
450
451
452
453
454
455
456
457
458
459
460
461
462
463
464
465
466
467
468
469
470
471
472
473
474
475
476
477
478
479
480
481
482
483
484
485
486
487
488
489
490
491
492
493
494
495
496
497
498
499
500
501
502
503
504
505
506
507
508
509
510
511
512
513
514
515
516
517
518
519
520
521
522
523
524
525
526
527
528
529
530
531
532
533
534
Model Outputs
100
		JISHAOAN:CentreOfMass			JISHAOAN:CentreOfMassFloor			JISHAOAN:HED									JISHAOAN:LAbsAnkleAngle			JISHAOAN:LAnkleAngles			JISHAOAN:LAnkleForce			JISHAOAN:LAnkleMoment			JISHAOAN:LAnklePower			JISHAOAN:LCL									JISHAOAN:LFE
Frame	Sub Frame	X	Y	Z	X	Y	Z	RX	RY	RZ	TX	TY	TZ	SX	SY	SZ	X	Y	Z	X	Y	Z	X	Y	Z	X	Y	Z	X	Y	Z	RX	RY	RZ	TX	TY	TZ	SX	SY	SZ	RX	RY	RZ	TX	TY	TZ	SX	SY	SZ
		mm	mm	mm	mm	mm	mm	deg	deg	deg	mm	mm	mm	mm	mm	mm	deg	deg	deg	deg	deg	deg	N/kg	N/kg	N/kg	N.mm/kg	N.mm/kg	N.mm/kg	W/kg	W/kg	W/kg	deg	deg	deg	mm	mm	mm	mm	mm	mm	deg	deg	deg	mm	mm	mm	mm	mm	mm
378	0	435.169	390.281	1177.9	435.169	390.281	0	-7.84475	-4.40486	182.72	359.317	383.896	1769.48	242.917	242.917	242.917	9.38674	0	0	9.4629	0.836127	-7.2417										-44.1175	129.739	137.27	396.791	198.759	1606.26	200.609	200.609	200.609	39.1235	29.0155	177.783	348.975	201.088	756.375	383.981	383.981	383.981
379	0	431.669	391.066	1165.22	431.669	391.066	0	-7.71297	-4.06691	182.797	355.158	386.553	1756.36	242.917	242.917	242.917	8.00881	0	0	8.07226	0.790508	-7.16438										-44.1547	129.854	136.955	392.262	201.226	1594.13	200.072	200.072	200.072	37.5759	29.1456	176.866	348.941	201.205	742.018	384.602	384.602	384.602
380	0	426.833	392.148	1147.61	426.833	392.148	0	-7.37761	-3.58576	182.901	349.744	390.116	1738.13	242.917	242.917	242.917	6.18296	0	0	6.22861	0.65032	-6.92657										-44.1562	130.035	136.544	386.198	204.47	1577.23	199.482	199.482	199.482	35.6777	29.2773	175.737	348.432	201.394	722.37	385.286	385.286	385.286
381	0	421.104	393.401	1126.65	421.104	393.401	0	-6.74086	-3.00307	183.009	343.75	394.154	1716.35	242.917	242.917	242.917	4.16789	0	0	4.19458	0.376448	-6.4612										-44.1283	130.278	136.111	379.321	208.118	1557.03	198.954	198.954	198.954	33.8022	29.3938	174.618	346.996	201.597	699.377	385.893	385.893	385.893
382	0	414.927	394.692	1103.86	414.927	394.692	0	-5.71846	-2.37078	183.085	337.707	398.258	1692.5	242.917	242.917	242.917	2.28246	0	0	2.29402	-0.0389737	-5.75339	-0.107338	0.000467398	-0.365941	-31.0951	-1.91884e-15	-8.60752	0	0	-0.0645143	-44.1058	130.576	135.718	372.295	211.845	1534.94	198.574	198.574	198.574	32.2738	29.5024	173.695	344.171	201.729	674.821	386.365	386.365	386.365
383	0	408.61	395.922	1080.24	408.61	395.922	0	-4.24837	-1.73962	183.093	331.815	402.174	1667.5	242.917	242.917	242.917	0.925296	0	0	0.92866	-0.549244	-4.88118	-0.308014	-0.0759777	-0.497056	-80.6882	2.03012e-15	-13.4612	0	0	-0.0498614	-44.1277	130.933	135.383	365.488	215.421	1511.82	198.431	198.431	198.431	31.2665	29.6034	173.064	339.681	201.753	649.707	386.715	386.715	386.715
384	0	402.32	397.053	1056.28	402.32	397.053	0	-2.29713	-1.15717	183.009	326	405.812	1641.8	242.917	242.917	242.917	0.682656	0	0	0.684377	-1.02388	-4.06749	-0.588638	-0.147829	-0.651774	-137.814	-9.87993e-15	-13.0575	0	0	0.261359	-44.2166	131.356	135.073	358.956	218.672	1488.1	198.628	198.628	198.628	30.7976	29.67	172.724	333.572	201.722	624.349	386.965	386.965	386.965
385	0	396.137	398.093	1032.13	396.137	398.093	0	0.127027	-0.660093	182.821	320.077	409.165	1615.62	242.917	242.917	242.917	2.33257	0	0	2.33742	-1.24051	-3.69544	-0.913341	-0.135999	-0.786444	-186.339	-4.51834e-15	0.698629	0	0	0.976851	-44.3546	131.842	134.717	352.51	221.449	1463.98	199.228	199.228	199.228	30.7864	29.6674	172.596	326.18	201.746	598.741	387.105	387.105	387.105
386	0	390.158	399.064	1007.94	390.158	399.064	0	2.96853	-0.26886	182.519	313.876	412.235	1589.14	242.917	242.917	242.917	6.48956	0	0	6.50651	-0.989582	-4.12636	-0.9454	0.00961522	-0.634336	-199.879	12.0973	28.618	0	0	1.73321	-44.4821	132.374	134.238	345.83	223.657	1439.6	200.194	200.194	200.194	31.1523	29.5892	172.554	317.912	201.925	573.003	387.043	387.043	387.043
387	0	384.504	399.963	983.98	384.504	399.963	0	6.14793	0.0125092	182.092	307.295	415.006	1562.55	242.917	242.917	242.917	12.9422	0	0	12.9969	-0.353764	-5.21566	1.24353	0.172936	1.27019	-278.588	100.887	-1.04869	0	0	2.9732	-44.5471	132.905	133.586	338.602	225.29	1415.07	201.394	201.394	201.394	31.9169	29.4614	172.453	308.948	202.369	547.757	386.532	386.532	386.532
388	0	379.183	400.737	960.758	379.183	400.737	0	9.59753	0.196645	181.537	300.29	417.47	1536	242.917	242.917	242.917	20.3974	0	0	20.5183	0.157937	-6.08917	2.56707	0.451379	1.81569	-178.869	112.754	-20.9631	0	0	1.91287	-44.5505	133.376	132.761	330.638	226.458	1390.52	202.649	202.649	202.649	33.2469	29.319	172.149	299.11	203.294	524.319	385.126	385.126	385.126
389	0	374.065	401.283	938.953	374.065	401.283	0	13.27	0.307527	180.852	292.862	419.633	1509.62	242.917	242.917	242.917	27.1972	0	0	27.3613	0.125037	-6.0331	2.18143	0.577088	0.253963	104.019	53.8663	19.6435	0	0	-1.0457	-44.536	133.731	131.788	321.923	227.34	1366.05	203.78	203.78	203.78	35.3836	29.2072	171.505	288.011	204.97	504.502	382.35	382.35	382.35
390	0	369.064	401.493	919.127	369.064	401.493	0	17.1156	0.36805	180.04	285.04	421.505	1483.5	242.917	242.917	242.917	32.2132	0	0	32.379	-0.200016	-5.47844	5.74727	0.62353	-1.60958	37.859	11.3352	7.38809	0	0	-0.272824	-44.5456	133.933	130.684	312.575	228.09	1341.83	204.663	204.663	204.663	38.516	29.2097	170.418	275.238	207.41	489.994	378.138	378.138	378.138
391	0	364.222	401.325	901.439	364.222	401.325	0	21.0641	0.398211	179.109	276.853	423.102	1457.72	242.917	242.917	242.917	35.1325	0	0	35.3109	-0.259713	-5.37644	13.9656	0.868209	-8.33448	-320.631	-48.3771	97.0734	0	0	1.4535	-44.5836	133.979	129.436	302.75	228.748	1318.08	205.281	205.281	205.281	42.6304	29.4391	168.819	260.482	210.136	481.429	373.302	373.302	373.302
392	0	359.62	400.849	885.601	359.62	400.849	0	25.028	0.425278	178.077	268.305	424.417	1432.39	242.917	242.917	242.917	36.4291	0	0	36.6601	0.088915	-5.97152	8.21352	0.0591967	-5.13203	-131.186	-49.1629	75.3364	0	0	0.393575	-44.6173	133.892	128.02	292.58	229.225	1295.08	205.714	205.714	205.714	47.3325	29.9718	166.715	243.998	212.359	477.636	369.449	369.449	369.449
393	0	355.366	400.211	871.076	355.366	400.211	0	28.9122	0.478952	176.975	259.387	425.419	1407.71	242.917	242.917	242.917	37.0472	0	0	37.3604	0.615903	-6.86815	7.3503	0.00310981	-1.1257	-322.61	26.6466	47.3331	0	0	0.664968	-44.6227	133.69	126.458	282.188	229.412	1273.08	206.054	206.054	206.054	51.8883	30.7667	164.308	227.088	213.538	475.983	367.863	367.863	367.863
394	0	351.6	399.589	857.381	351.6	399.589	0	32.616	0.570383	175.841	250.158	426.077	1383.98	242.917	242.917	242.917	37.7696	0	0	38.1903	1.19353	-7.84638	5.7343	-0.179467	1.10135	-335.69	77.3747	25.932	0	0	0.74629	-44.6163	133.356	124.838	271.7	229.299	1252.22	206.297	206.297	206.297	55.6052	31.6418	161.97	211.854	213.816	473.785	368.377	368.377	368.377
395	0	348.412	399.115	844.301	348.412	399.115	0	36.0467	0.678653	174.716	240.8	426.398	1361.54	242.917	242.917	242.917	38.8308	0	0	39.4231	1.94748	-9.11507	5.04124	-0.372655	1.21476	-253.538	93.4945	33.7855	0	0	0.781845	-44.6213	132.86	123.279	261.199	229.022	1232.51	206.315	206.315	206.315	58.1496	32.3798	160	200.261	213.842	469.465	369.655	369.655	369.655
396	0	345.724	398.801	831.916	345.724	398.801	0	39.149	0.752011	173.63	231.563	426.44	1340.63	242.917	242.917	242.917	40.0653	0	0	40.9751	3.08607	-11.0107	5.88121	-0.269623	-0.0627016	-170.672	90.1846	54.4757	0	0	0.78074	-44.6156	132.187	121.854	250.677	228.77	1213.94	205.967	205.967	205.967	59.6099	32.8366	158.502	193.093	214.196	462.87	370.4	370.4	370.4
397	0	343.275	398.572	820.497	343.275	398.572	0	41.9236	0.719084	172.583	222.66	426.281	1321.37	242.917	242.917	242.917	41.2351	0	0	42.6962	4.65825	-13.5809	6.92635	0.00755349	-1.16303	-117.176	95.1872	53.586	0	0	0.697737	-44.5349	131.363	120.568	240.083	228.679	1196.49	205.229	205.229	205.229	60.4259	32.9369	157.49	189.463	215.092	455.116	370.049	370.049	370.049
398	0	340.739	398.357	810.328	340.739	398.357	0	44.4162	0.506746	171.543	214.199	425.996	1303.78	242.917	242.917	242.917	42.2113	0	0	44.4454	6.40647	-16.3632	7.486	0.271917	-1.32577	-91.5787	115.345	25.9701	0	0	0.500921	-44.3189	130.435	119.394	229.422	228.802	1180.17	204.201	204.201	204.201	61.1814	32.6442	156.953	187.378	216.493	448.004	368.658	368.658	368.658
399	0	337.912	398.156	801.542	337.912	398.156	0	46.679	0.0730309	170.482	206.215	425.663	1287.9	242.917	242.917	242.917	42.9845	0	0	45.9933	7.83699	-18.5726	7.68438	0.481668	-1.30804	-64.6097	134.905	1.19393	0	0	0.257444	-43.9445	129.45	118.319	218.825	229.144	1165.02	203.012	203.012	203.012	62.3066	31.9951	156.827	184.921	218.236	443.043	366.562	366.562	366.562
400	0	334.786	398.014	794.066	334.786	398.014	0	48.7291	-0.552177	169.413	198.767	425.333	1273.82	242.917	242.917	242.917	43.6078	0	0	47.0692	8.52243	-19.608	7.73638	0.648114	-1.70016	-12.9046	145.371	-1.05154	0	0	0.0341376	-43.4375	128.441	117.375	208.576	229.694	1151.15	201.786	201.786	201.786	63.8073	31.179	156.915	181.185	219.975	440.525	364.281	364.281	364.281
401	0	331.489	397.971	787.714	331.489	397.971	0	50.5484	-1.26156	168.384	192.001	424.999	1261.72	242.917	242.917	242.917	44.1355	0	0	47.5921	8.39673	-19.4193	7.83151	0.775125	-2.1586	37.6529	158.722	6.6289	0	0	-0.134712	-42.8725	127.45	116.62	199.079	230.419	1138.76	200.659	200.659	200.659	65.2146	30.5466	156.875	176.481	221.232	439.415	362.381	362.381	362.381
402	0	328.171	398.021	782.333	328.171	398.021	0	52.1253	-1.92134	167.452	186.089	424.611	1251.76	242.917	242.917	242.917	44.5888	0	0	47.7282	7.74277	-18.429	7.80456	0.862891	-2.26281	75.5712	179.367	12.7618	0	0	-0.236421	-42.3462	126.552	116.113	190.78	231.206	1128.17	199.793	199.793	199.793	65.9184	30.4283	156.389	171.798	221.729	438.251	361.128	361.128	361.128
403	0	324.909	398.115	777.88	324.909	398.115	0	53.4858	-2.44202	166.652	181.148	424.134	1244.09	242.917	242.917	242.917	44.9666	0	0	47.7263	6.96942	-17.2402	7.57255	0.89043	-2.04427	110.62	206.79	21.381	0	0	-0.259353	-41.9248	125.847	115.88	184.01	231.855	1119.73	199.376	199.376	199.376	65.6533	30.8721	155.408	167.97	221.598	436.221	360.329	360.329	360.329
404	0	321.676	398.184	774.417	321.676	398.184	0	54.6823	-2.81704	165.99	177.221	423.571	1238.83	242.917	242.917	242.917	45.2692	0	0	47.7855	6.44387	-16.4217	7.40828	0.859744	-1.79834	141.396	232.307	24.8501	0	0	-0.173417	-41.6106	125.413	115.911	178.857	232.179	1113.76	199.531	199.531	199.531	64.6573	31.6086	154.19	165.169	221.238	433.456	359.579	359.579	359.579
405	0	318.37	398.161	772.063	318.37	398.161	0	55.7614	-3.10638	165.45	174.318	422.955	1236.01	242.917	242.917	242.917	45.5042	0	0	48.0235	6.40752	-16.3648	7.27586	0.852295	-1.59532	176.309	257.566	27.2222	0	0	-0.0241034	-41.3511	125.263	116.179	175.134	232.127	1110.41	200.199	200.199	200.199	63.4152	32.2719	153.111	162.994	221.054	430.563	358.6	358.6	358.6
406	0	314.887	398.018	770.927	314.887	398.018	0	56.7384	-3.38981	165.015	172.453	422.333	1235.67	242.917	242.917	242.917	45.6826	0	0	48.4827	6.90814	-17.1452	7.1288	0.902941	-1.36136	210.492	286.168	29.9825	0	0	0.123912	-41.0551	125.354	116.648	172.467	231.794	1109.7	201.148	201.148	201.148	62.3296	32.6143	152.464	160.858	221.272	428.056	357.405	357.405	357.405
407	0	311.197	397.774	771.048	311.197	397.774	0	57.599	-3.7287	164.679	171.639	421.75	1237.78	242.917	242.917	242.917	45.8244	0	0	49.1321	7.77913	-18.4845	7.06511	0.996828	-1.09353	239.389	317.485	33.1254	0	0	0.20833	-40.6004	125.631	117.264	170.463	231.358	1111.5	202.077	202.077	202.077	61.5797	32.5685	152.377	158.28	221.871	426.125	356.288	356.288	356.288
408	0	307.342	397.48	772.397	307.342	397.48	0	58.3211	-4.14583	164.433	171.878	421.224	1242.26	242.917	242.917	242.917	45.9613	0	0	49.8642	8.71726	-19.8995	7.0707	1.08181	-0.848712	264.055	346.456	37.2317	0	0	0.195537	-39.8755	126.058	117.976	168.841	230.997	1115.63	202.718	202.719	202.718	61.1538	32.1997	152.827	154.993	222.648	424.731	355.649	355.649	355.649
409	0	303.39	397.195	774.925	303.39	397.195	0	58.8884	-4.62007	164.264	173.16	420.734	1248.98	242.917	242.917	242.917	46.1175	0	0	50.5193	9.43417	-20.9608	7.07023	1.12691	-0.703938	290.104	368.191	42.4181	0	0	0.109043	-38.8468	126.616	118.759	167.503	230.824	1121.92	202.947	202.947	202.947	60.9295	31.6266	153.692	151.006	223.397	423.78	355.71	355.71	355.71
410	0	299.424	396.969	778.594	299.424	396.969	0	59.2924	-5.09718	164.154	175.458	420.225	1257.77	242.917	242.917	242.917	46.2762	0	0	50.9581	9.79772	-21.4923	7.05332	1.14435	-0.610782	309.975	383.867	47.9517	0	0	0.0276192	-37.5752	127.284	119.609	166.532	230.846	1130.22	202.832	202.832	202.832	60.7232	30.9589	154.789	146.663	224.085	423.218	356.343	356.343	356.343
411	0	295.528	396.835	783.374	295.528	396.835	0	59.5254	-5.51293	164.094	178.735	419.641	1268.48	242.917	242.917	242.917	46.3764	0	0	51.1221	9.86219	-21.5861	7.02292	1.1371	-0.526508	321.935	394.863	54.3623	0	0	0.0148375	-36.1629	128.04	120.544	166.117	230.973	1140.37	202.577	202.577	202.577	60.3466	30.2767	155.933	142.485	224.829	423.067	357.168	357.168	357.168
412	0	291.752	396.799	789.252	291.752	396.799	0	59.5786	-5.8162	164.086	182.948	418.937	1280.98	242.917	242.917	242.917	46.3499	0	0	51.0305	9.77719	-21.4624	6.95416	1.09501	-0.424739	328.973	401.628	59.8015	0	0	0.0925589	-34.6944	128.853	121.589	166.427	231.064	1152.23	202.394	202.394	202.394	59.6871	29.6291	156.995	138.846	225.737	423.44	357.866	357.866	357.866
413	0	288.091	396.848	796.241	288.091	396.848	0	59.4548	-5.98429	164.142	188.038	418.091	1295.15	242.917	242.917	242.917	46.1574	0	0	50.74	9.68624	-21.3298	6.88882	1.02119	-0.316164	333.126	405.739	65.0667	0	0	0.247457	-33.2157	129.695	122.769	167.538	230.984	1165.63	202.401	202.401	202.401	58.7333	29.0238	157.955	135.822	226.823	424.484	358.357	358.357	358.357
414	0	284.518	396.961	804.373	284.518	396.961	0	59.18	-6.02321	164.259	193.898	417.084	1310.84	242.917	242.917	242.917	45.7875	0	0	50.3057	9.68591	-21.3293	6.85358	0.92361	-0.236484	338.494	406.094	70.656	0	0	0.448323	-31.7316	130.551	124.095	169.419	230.655	1180.46	202.607	202.607	202.607	57.5173	28.4311	158.878	133.334	228.045	426.286	358.759	358.759	358.759
415	0	281.006	397.114	813.663	281.006	397.114	0	58.8014	-5.96094	164.422	200.387	415.906	1327.9	242.917	242.917	242.917	45.2416	0	0	49.7534	9.81413	-21.5162	6.8167	0.811157	-0.144055	345.685	406.913	73.634	0	0	0.666095	-30.2067	131.411	125.549	171.945	230.078	1196.67	202.948	202.948	202.948	56.06	27.8114	159.839	131.301	229.332	428.852	359.265	359.265	359.265
416	0	277.545	397.277	824.101	277.545	397.277	0	58.3758	-5.83988	164.603	207.369	414.563	1346.2	242.917	242.917	242.917	44.5237	0	0	49.0701	10.0486	-21.8564	6.7701	0.702939	-0.0292481	349.37	407.75	74.8792	0	0	0.872565	-28.5925	132.265	127.097	174.927	229.329	1214.2	203.329	203.329	203.329	54.3686	27.1457	160.88	129.691	230.575	432.177	360.024	360.024	360.024
417	0	274.142	397.425	835.661	274.142	397.425	0	57.9687	-5.70335	164.761	214.729	413.092	1365.58	242.917	242.917	242.917	43.6339	0	0	48.2119	10.3284	-22.2597	6.69749	0.613382	0.102001	347.739	410.995	75.9407	0	0	1.05431	-26.8755	133.089	128.698	178.173	228.527	1233.02	203.634	203.634	203.634	52.4515	26.4554	161.995	128.529	231.654	436.295	361.083	361.083	361.083
418	0	270.825	397.546	848.32	270.825	397.546	0	57.6552	-5.57886	164.854	222.334	411.544	1385.86	242.917	242.917	242.917	42.5644	0	0	47.1236	10.5847	-22.6268	6.60295	0.539593	0.220432	343.563	414.612	77.8025	0	0	1.21234	-25.0906	133.85	130.329	181.551	227.783	1253.02	203.741	203.741	203.741	50.3178	25.7936	163.156	127.891	232.466	441.265	362.388	362.388	362.388
419	0	267.63	397.635	862.048	267.63	397.635	0	57.5059	-5.46995	164.86	230.014	409.978	1406.9	242.917	242.917	242.917	41.2991	0	0	45.7543	10.7629	-22.8806	6.52419	0.475752	0.331218	339.022	417.218	81.2456	0	0	1.35648	-23.2898	134.516	131.986	185.007	227.148	1274.07	203.572	203.572	203.572	47.9736	25.2143	164.331	127.885	232.938	447.129	363.854	363.854	363.854
420	0	264.581	397.687	876.827	264.581	397.687	0	57.5608	-5.35716	164.803	237.588	408.459	1428.58	242.917	242.917	242.917	39.8108	0	0	44.0622	10.8322	-22.9791	6.49957	0.41308	0.420795	337.644	418.102	83.2924	0	0	1.50444	-21.5092	135.076	133.667	188.57	226.601	1296.04	203.131	203.131	203.131	45.4247	24.7463	165.521	128.599	233.024	453.931	365.422	365.422	365.422
421	0	261.694	397.703	892.657	261.694	397.703	0	57.8086	-5.21018	164.742	244.898	407.044	1450.88	242.917	242.917	242.917	38.0603	0	0	42.0108	10.7813	-22.9068	6.51027	0.336823	0.513287	337.31	417.013	83.9403	0	0	1.65646	-19.7608	135.545	135.369	192.335	226.078	1318.87	202.512	202.512	202.512	42.6761	24.3987	166.739	130.092	232.702	461.746	367.103	367.103	367.103
422	0	258.993	397.702	909.552	258.993	397.702	0	58.1784	-5.00478	164.746	251.852	405.77	1473.8	242.917	242.917	242.917	35.9994	0	0	39.5547	10.5884	-22.632	6.55095	0.236423	0.648894	336.989	414.24	83.2829	0	0	1.80743	-18.0424	135.956	137.073	196.416	225.519	1342.52	201.854	201.854	201.854	39.732	24.1839	167.973	132.408	231.962	470.664	368.983	368.984	368.983
423	0	256.5	397.696	927.511	256.5	397.696	0	58.5473	-4.73678	164.872	258.449	404.635	1497.41	242.917	242.917	242.917	33.5627	0	0	36.6236	10.1954	-22.0684	6.58107	0.120769	0.832255	332.935	411.274	81.232	0	0	1.93625	-16.3508	136.345	138.755	200.881	224.887	1366.94	201.28	201.28	201.28	36.5949	24.1142	169.193	135.583	230.783	480.806	371.138	371.138	371.138
424	0	254.214	397.663	946.521	254.214	397.663	0	58.7743	-4.42938	165.146	264.756	403.599	1521.8	242.917	242.917	242.917	30.6528	0	0	33.1211	9.51724	-21.0827	6.58468	0.0095434	1.07891	321.528	406.796	80.4832	0	0	2.0016	-14.6902	136.73	140.385	205.713	224.168	1392.07	200.843	200.843	200.843	33.2489	24.1798	170.378	139.677	229.146	492.315	373.57	373.57	373.57
425	0	252.127	397.558	966.58	252.127	397.558	0	58.7515	-4.1295	165.537	270.844	402.589	1547.03	242.917	242.917	242.917	27.1243	0	0	28.9271	8.45748	-19.5106	6.54306	-0.0913747	1.42317	298.195	400.71	82.4866	0	0	1.93909	-13.0697	137.096	141.943	210.803	223.368	1417.84	200.532	200.532	200.532	29.6373	24.3331	171.525	144.838	227.123	505.317	376.275	376.275	376.275
426	0	250.233	397.352	987.696	250.233	397.352	0	58.441	-3.88041	165.983	276.731	401.512	1573.08	242.917	242.917	242.917	22.7608	0	0	23.8832	6.9072	-17.1438	6.39162	-0.151857	1.83106	260.78	390.201	91.8948	0	0	1.6459	-11.4923	137.397	143.419	215.97	222.504	1444.15	200.302	200.302	200.302	25.6795	24.4853	172.647	151.341	224.97	519.92	379.279	379.279	379.279
427	0	248.537	397.046	1009.86	248.537	397.046	0	57.8689	-3.69607	166.429	282.397	400.283	1599.83	242.917	242.917	242.917	17.2575	0	0	17.7822	4.75359	-13.7348	6.04767	-0.134072	2.27565	192.905	374.905	111.231	0	0	0.84073	-9.94088	137.579	144.817	220.986	221.591	1470.87	200.07	200.07	200.07	21.312	24.5209	173.769	159.555	223.169	536.258	382.564	382.564	382.564
428	0	247.052	396.673	1032.99	247.052	396.673	0	57.0788	-3.56939	166.863	287.843	398.855	1627.07	242.917	242.917	242.917	10.2674	0	0	10.4001	1.94584	-9.11233	5.31535	0.0318156	2.62013	77.6765	355.984	141.926	0	0	-0.872047	-8.37275	137.579	146.156	225.609	220.656	1497.8	199.704	199.704	199.704	16.4936	24.3189	174.898	169.924	222.369	554.483	385.987	385.987	385.987
429	0	245.816	396.285	1056.94	245.816	396.285	0	56.0871	-3.49349	167.309	293.142	397.237	1654.49	242.917	242.917	242.917	1.62522	0	0	1.62828	-1.34473	-3.51633	4.07034	0.311375	2.60687	-85.4361	327.982	177.293	0	0	-3.52172	-6.74195	137.327	147.475	229.644	219.775	1524.66	199.038	199.038	199.038	11.181	23.7776	175.997	182.932	223.229	574.695	389.317	389.317	389.317
430	0	244.902	395.94	1081.55	244.902	395.94	0	54.8915	-3.45841	167.796	298.395	395.463	1681.67	242.917	242.917	242.917	-8.18319	0	0	-8.18843	-4.56763	2.04238	2.35167	0.423601	1.9911	-240.542	272.637	181.245	0	0	-5.5369	-5.04786	136.747	148.827	233.008	219.074	1551.02	197.94	197.94	197.94	5.37774	22.8616	176.986	198.837	226.113	596.844	392.442	392.442	392.442
431	0	244.343	395.676	1106.59	244.343	395.676	0	53.5366	-3.44944	168.317	303.586	393.57	1708.12	242.917	242.917	242.917	-17.6853	0	0	-17.789	-6.92622	6.08896	0.761387	0.138544	0.984634	-318.093	184.34	131.002	0	0	-5.17874	-3.36896	135.79	150.266	235.744	218.678	1576.41	196.408	196.408	196.408	-0.701851	21.6515	177.816	217.057	230.791	620.638	395.521	395.521	395.521
432	0	244.033	395.485	1131.72	244.033	395.485	0	52.1833	-3.46137	168.81	308.435	391.612	1733.37	242.917	242.917	242.917	-24.9978	0	0	-25.2437	-7.89957	7.74101	-0.0954395	-0.126216	-0.116336	-263.199	92.572	72.3812	0	0	-2.6944	-1.8429	134.491	151.805	237.952	218.63	1600.38	194.596	194.596	194.596	-6.5088	20.3599	178.589	235.664	236.401	645.476	398.746	398.746	398.746
433	0	243.751	395.3	1156.44	243.751	395.3	0	51.1074	-3.50162	169.184	312.398	389.667	1757.1	242.917	242.917	242.917	-29.1147	0	0	-29.3679	-7.57391	7.1898	-0.263435	-0.10065	-0.766454	-139.951	27.7232	42.2416	0	0	-0.624455	-0.610935	132.982	153.395	239.69	218.836	1622.71	192.77	192.77	192.77	-11.2727	19.2915	179.575	251.663	241.743	670.455	401.91	401.91	401.91
434	0	243.35	395.012	1180.16	243.35	395.012	0	50.5849	-3.58181	169.371	314.904	387.833	1779.23	242.917	242.917	242.917	-30.4487	0	0	-30.5925	-6.45433	5.28351	0.0868262	-0.0801168	-0.738605	-30.1904	2.16546e-15	16.8709	0	0	0.00643497	0.225911	131.475	154.92	240.953	219.076	1643.4	191.223	191.223	191.223	-14.3534	18.6964	180.935	262.335	245.72	694.6	404.386	404.386	404.386
435	0	242.916	394.523	1202.47	242.916	394.523	0	50.7201	-3.71615	169.373	315.686	386.203	1799.99	242.917	242.917	242.917	-30.2021	0	0	-30.2514	-5.18784	3.11071	0.426657	-0.15699	-0.569867	55.3956	0	-24.7315	0	0	-0.100221	0.618541	130.188	156.244	241.744	219.09	1662.65	190.174	190.174	190.174	-15.5956	18.5588	182.288	266.879	247.777	717.23	405.711	405.711	405.711
436	0	242.707	393.824	1223.25	242.707	393.824	0	51.3619	-3.92164	169.258	314.94	384.832	1819.78	242.917	242.917	242.917	-29.5037	0	0	-29.5151	-4.26125	1.51395	0.500826	-0.350991	-0.424824	92.4578	0	-83.2039	0	0	-0.286196	0.560878	129.268	157.264	242.15	218.681	1680.76	189.7	189.7	189.7	-15.3988	18.5903	182.728	266.76	248.059	738.162	406.09	406.09	406.091
437	0	242.919	393.028	1242.68	242.919	393.028	0	52.1803	-4.21766	169.135	313.207	383.713	1838.97	242.917	242.917	242.917	-28.924	0	0	-28.926	-3.76192	0.652161	0.370695	-0.495974	-0.340069	79.2178	0	-125.539	0	0	-0.295793	0.0743555	128.76	157.935	242.354	217.795	1698.03	189.748	189.748	189.748	-14.3879	18.5567	181.547	264.14	247.015	757.594	406.12	406.12	406.12
438	0	243.514	392.258	1261.03	243.514	392.258	0	52.8226	-4.61991	169.09	311.11	382.787	1857.74	242.917	242.917	242.917	-28.3921	0	0	-28.3922	-3.46179	0.133961	0.146171	-0.500478	-0.311115	37.6138	0	-129.894	0	0	-0.238903	-0.799321	128.62	158.258	242.569	216.52	1714.67	190.191	190.191	190.191	-12.9755	18.5231	178.919	260.113	244.919	775.869	406.199	406.199	406.199
439	0	244.286	391.554	1278.47	244.286	391.554	0	53.0382	-5.11991	169.151	309.118	381.954	1876.01	242.917	242.917	242.917	-27.4606	0	0	-27.462	-3.06304	-0.554513	-0.061942	-0.34235	-0.280569	-3.88504	0	-91.7511	0	0	-0.134952	-1.97949	128.752	158.262	242.928	215.012	1730.79	190.896	190.896	190.896	-11.2703	18.6985	175.722	254.568	241.943	793.26	406.37	406.37	406.37
440	0	245.029	390.888	1295.01	245.029	390.888	0	52.7341	-5.67492	169.285	307.452	381.11	1893.57	242.917	242.917	242.917	-25.7884	0	0	-25.8004	-2.40764	-1.68563	-0.1766	-0.0486876	-0.164434	-28.0003	4.33093e-15	-22.9501	0	0	0.0479568	-3.31122	129.053	157.974	243.395	213.413	1746.4	191.751	191.751	191.751	-9.26718	19.1868	172.9	247.155	238.46	809.86	406.536	406.536	406.536
441	0	245.593	390.238	1310.55	245.593	390.238	0	51.9678	-6.22282	169.444	306.103	380.204	1910.14	242.917	242.917	242.917	-23.4712	0	0	-23.5071	-1.60173	-3.07429	-0.198509	0.23004	0.0182064	-34.3911	0	44.1669	0	0	0.217964	-4.56387	129.449	157.422	243.77	211.792	1761.47	192.662	192.662	192.662	-6.97951	19.9342	171.081	237.94	234.999	825.602	406.622	406.622	406.622
442	0	245.856	389.612	1324.98	245.856	389.612	0	50.8912	-6.70837	169.611	304.929	379.266	1925.5	242.917	242.917	242.917	-20.8855	0	0	-20.9453	-0.927452	-4.23297	-0.172873	0.352927	0.156765	-30.5336	-8.66185e-15	80.5014	0	0	0.240154	-5.50153	129.901	156.656	243.822	210.18	1775.95	193.552	193.552	193.552	-4.47399	20.8032	170.512	227.465	231.985	840.39	406.576	406.576	406.576
443	0	245.744	389.031	1338.2	245.744	389.031	0	49.6716	-7.09705	169.796	303.791	378.408	1939.53	242.917	242.917	242.917	-18.3719	0	0	-18.4389	-0.597326	-4.79885	-0.132126	0.335594	0.212046	-22.5094	0	83.7376	0	0	0.137834	-5.98873	130.377	155.769	243.449	208.654	1789.73	194.346	194.346	194.346	-1.89402	21.6498	171.088	216.612	229.559	854.21	406.313	406.313	406.313
444	0	245.266	388.498	1350.23	245.266	388.498	0	48.4326	-7.36758	170.018	302.644	377.765	1952.3	242.917	242.917	242.917	-16.1537	0	0	-16.2111	-0.623053	-4.75479	-0.0939539	0.258752	0.218663	-15.5954	4.33093e-15	66.6572	0	0	0.0422307	-6.04263	130.848	154.885	242.746	207.334	1802.7	194.976	194.976	194.976	0.545106	22.3717	172.433	206.403	227.634	867.118	405.694	405.694	405.694
445	0	244.501	387.993	1361.13	244.501	387.993	0	47.2431	-7.50544	170.294	301.533	377.422	1963.98	242.917	242.917	242.917	-14.3543	0	0	-14.3966	-0.860227	-4.34828	-0.0689794	0.173715	0.200361	-13.8555	0	42.0609	0	0	0.0164627	-5.79677	131.295	154.118	241.927	206.312	1814.76	195.407	195.407	195.407	2.6182	22.9259	174.068	197.725	226.068	879.157	404.578	404.578	404.578
446	0	243.556	387.504	1370.98	243.556	387.504	0	46.1343	-7.50675	170.641	300.54	377.383	1974.78	242.917	242.917	242.917	-12.9647	0	0	-12.9956	-1.11217	-3.91591	-0.0594129	0.0984017	0.164649	-17.1301	-1.08273e-15	18.6699	0	0	0.030775	-5.42545	131.72	153.537	241.218	205.591	1825.83	195.666	195.666	195.666	4.17571	23.3215	175.585	191.088	224.773	890.296	402.915	402.915	402.915
447	0	242.558	387.03	1379.86	242.558	387.03	0	45.113	-7.37864	171.061	299.747	377.572	1984.86	242.917	242.917	242.917	-11.8393	0	0	-11.8647	-1.22202	-3.72721	-0.0570375	0.0392941	0.125433	-21.586	-7.44378e-16	1.00282	0	0	0.0434137	-5.09062	132.116	153.158	240.772	205.107	1835.85	195.832	195.832	195.832	5.19975	23.5968	176.755	186.545	223.692	900.453	400.798	400.798	400.798
448	0	241.647	386.576	1387.85	241.647	386.576	0	44.1789	-7.13951	171.528	299.207	377.881	1994.22	242.917	242.917	242.917	-10.7807	0	0	-10.8059	-1.12696	-3.8905	-0.0507396	-0.00249753	0.0955291	-23.2186	0	-10.2337	0	0	0.0414811	-4.92093	132.462	152.95	240.645	204.778	1844.76	195.99	195.99	195.99	5.7917	23.7864	177.515	183.78	222.773	909.564	398.447	398.447	398.447
449	0	240.96	386.137	1395.05	240.96	386.137	0	43.3462	-6.82732	171.994	298.901	378.225	2002.78	242.917	242.917	242.917	-9.64723	0	0	-9.67551	-0.85221	-4.36203	-0.0340757	-0.0324935	0.0759402	-19.9829	1.08273e-15	-16.7475	0	0	0.0270289	-4.99751	132.723	152.859	240.81	204.539	1852.55	196.203	196.203	196.203	6.09577	23.9021	177.875	182.308	221.999	917.599	396.158	396.158	396.158
450	0	240.583	385.705	1401.51	240.583	385.705	0	42.6446	-6.49997	172.419	298.731	378.568	2010.39	242.917	242.917	242.917	-8.39632	0	0	-8.42899	-0.463267	-5.02835	-0.00651976	-0.0563951	0.0637439	-11.9244	1.08273e-15	-20.5198	0	0	0.0026427	-5.33782	132.876	152.828	241.189	204.352	1859.19	196.495	196.495	196.495	6.22736	23.9367	177.855	181.671	221.399	924.553	394.233	394.233	394.233
451	0	240.518	385.261	1407.25	240.518	385.261	0	42.0998	-6.21491	172.786	298.548	378.899	2016.86	242.917	242.917	242.917	-7.06754	0	0	-7.10375	-0.0273184	-5.77328	0.0275929	-0.0744111	0.0561782	-0.635769	-2.16546e-15	-22.5881	0	0	-0.0269378	-5.88911	132.919	152.819	241.681	204.204	1864.71	196.842	196.842	196.842	6.25381	23.8796	177.481	181.504	221.003	930.421	392.925	392.925	392.925
452	0	240.684	384.781	1412.23	240.684	384.781	0	41.7153	-6.00267	173.095	298.215	379.195	2022.05	242.917	242.917	242.917	-5.74941	0	0	-5.78681	0.403128	-6.50658	0.0627348	-0.0835483	0.0503985	11.7097	-1.08273e-15	-23.1832	0	0	-0.052972	-6.54258	132.869	152.816	242.172	204.094	1869.13	197.182	197.182	197.182	6.20361	23.7273	176.78	181.551	220.791	935.196	392.377	392.377	392.377
453	0	240.955	384.25	1416.37	240.955	384.25	0	41.4686	-5.85843	173.352	297.665	379.424	2025.9	242.917	242.917	242.917	-4.55416	0	0	-4.59021	0.798747	-7.17835	0.0940021	-0.0836765	0.0460635	22.9904	2.16546e-15	-22.465	0	0	-0.0663144	-7.16921	132.757	152.825	242.561	204.023	1872.49	197.445	197.445	197.445	6.08527	23.4888	175.781	181.646	220.706	938.889	392.602	392.602	392.602
454	0	241.203	383.677	1419.6	241.203	383.677	0	41.3195	-5.76599	173.558	296.917	379.568	2028.42	242.917	242.917	242.917	-3.59468	0	0	-3.6281	1.15278	-7.77755	0.115591	-0.0772651	0.0449554	31.169	-2.16546e-15	-20.5756	0	0	-0.0614858	-7.66023	132.606	152.863	242.783	203.988	1874.83	197.583	197.583	197.583	5.91359	23.1886	174.553	181.681	220.674	941.536	393.497	393.497	393.497
455	0	241.33	383.074	1421.86	241.33	383.074	0	41.2269	-5.72816	173.713	296.03	379.648	2029.72	242.917	242.917	242.917	-2.95929	0	0	-2.99071	1.46765	-8.30878	0.122345	-0.0653507	0.0501004	34.6452	2.16546e-15	-17.3406	0	0	-0.0402201	-7.95681	132.433	152.947	242.817	203.985	1876.18	197.565	197.564	197.565	5.71986	22.8636	173.23	181.589	220.621	943.191	394.871	394.871	394.871
456	0	241.282	382.454	1423.12	241.282	382.454	0	41.1564	-5.75783	173.821	295.067	379.693	2029.95	242.917	242.917	242.917	-2.69491	0	0	-2.72675	1.73804	-8.76364	0.112359	-0.0484216	0.0628114	32.7382	-5.41366e-16	-12.6932	0	0	-0.0123548	-8.05999	132.247	153.087	242.689	204.004	1876.55	197.394	197.394	197.394	5.53707	22.5493	171.978	181.357	220.501	943.896	396.488	396.488	396.488
457	0	241.052	381.837	1423.35	241.052	381.837	0	41.083	-5.84414	173.895	294.086	379.704	2029.23	242.917	242.917	242.917	-2.80297	0	0	-2.83879	1.9432	-9.10789	0.0874312	-0.0282389	0.0789855	25.8639	-1.35341e-16	-7.0946	0	0	0.0086864	-8.02047	132.057	153.281	242.464	204.023	1875.97	197.116	197.117	197.116	5.3865	22.2671	170.935	181.029	220.319	943.653	398.122	398.122	398.122
458	0	240.672	381.248	1422.53	240.672	381.248	0	40.9865	-5.9498	173.954	293.144	379.657	2027.67	242.917	242.917	242.917	-3.23913	0	0	-3.2822	2.05115	-9.28872	0.0516838	-0.00893162	0.0896195	15.3909	4.73695e-16	-1.59342	0	0	0.0136768	-7.91325	131.874	153.515	242.228	204.01	1874.42	196.812	196.811	196.812	5.27765	22.0226	170.192	180.683	220.126	942.43	399.598	399.598	399.598
459	0	240.194	380.713	1420.63	240.194	380.713	0	40.8518	-6.0426	174.016	292.289	379.55	2025.32	242.917	242.917	242.917	-3.91549	0	0	-3.96733	2.037	-9.26504	0.0120473	0.00470349	0.0887227	3.51199	-2.70683e-16	2.62158	0	0	0.00350834	-7.80987	131.709	153.765	242.059	203.924	1871.91	196.574	196.574	196.574	5.20564	21.8105	169.792	180.428	219.988	940.191	400.785	400.785	400.785
460	0	239.671	380.245	1417.66	239.671	380.245	0	40.6707	-6.1151	174.102	291.565	379.418	2022.22	242.917	242.917	242.917	-4.71623	0	0	-4.77563	1.90037	-9.0361	-0.0212429	0.0124445	0.0803028	-7.0826	8.12049e-16	5.14652	0	0	-0.0122738	-7.75946	131.579	153.994	241.999	203.722	1868.46	196.485	196.485	196.485	5.1471	21.6181	169.723	180.399	219.964	936.93	401.58	401.58	401.58
461	0	239.152	379.837	1413.61	239.152	379.837	0	40.4443	-6.17004	174.228	291.002	379.304	2018.34	242.917	242.917	242.917	-5.53031	0	0	-5.59373	1.65371	-8.62192	-0.0400431	0.0178275	0.0698096	-14.2718	0	6.37871	0	0	-0.0239657	-7.78411	131.499	154.17	242.05	203.383	1864.08	196.581	196.581	196.581	5.0668	21.4282	169.92	180.72	220.09	932.671	401.918	401.918	401.918
462	0	238.676	379.468	1408.48	238.676	379.468	0	40.181	-6.2052	174.405	290.594	379.23	2013.66	242.917	242.917	242.917	-6.28199	0	0	-6.3444	1.30057	-8.02709	-0.0447196	0.0211065	0.0539811	-17.5393	2.70683e-16	6.5417	0	0	-0.0277014	-7.88601	131.473	154.271	242.185	202.919	1858.79	196.844	196.844	196.844	4.92892	21.2254	170.28	181.465	220.377	927.438	401.791	401.791	401.791
463	0	238.262	379.11	1402.29	238.262	379.11	0	39.8944	-6.21063	174.631	290.294	379.184	2008.1	242.917	242.917	242.917	-6.92971	0	0	-6.986	0.846951	-7.26004	-0.044241	0.0207288	0.0281031	-17.962	-1.75944e-15	5.80376	0	0	-0.0249674	-8.05707	131.493	154.296	242.357	202.363	1852.59	197.211	197.211	197.211	4.70617	21.001	170.702	182.638	220.806	921.227	401.273	401.273	401.273
464	0	237.903	378.731	1395.05	237.903	378.731	0	39.5996	-6.17608	174.887	290.048	379.134	2001.62	242.917	242.917	242.917	-7.44467	0	0	-7.49124	0.324679	-6.37311	-0.0440259	0.0184978	-0.00356634	-16.4832	1.48876e-15	4.88099	0	0	-0.0191085	-8.28234	131.549	154.255	242.513	201.747	1845.5	197.602	197.602	197.602	4.38769	20.7569	171.107	184.184	221.314	914.003	400.505	400.505	400.505
465	0	237.587	378.307	1386.79	237.587	378.307	0	39.3106	-6.09872	175.15	289.828	379.052	1994.16	242.917	242.917	242.917	-7.80607	0	0	-7.84174	-0.217012	-5.4494	-0.0403654	0.0172625	-0.0337469	-13.0402	2.70683e-16	4.58797	0	0	-0.0132306	-8.53808	131.628	154.162	242.61	201.106	1837.52	197.949	197.95	197.949	3.98126	20.506	171.451	186	221.81	905.716	399.666	399.666	399.666
466	0	237.308	377.832	1377.53	237.308	377.832	0	39.0383	-5.99028	175.406	289.623	378.933	1985.67	242.917	242.917	242.917	-8.01579	0	0	-8.04157	-0.729318	-4.57272	-0.0275266	0.0200972	-0.0560564	-7.41855	-5.41366e-16	5.53979	0	0	-0.00975922	-8.79056	131.719	154.035	242.634	200.484	1828.64	198.222	198.222	198.222	3.5059	20.2684	171.723	187.98	222.199	896.338	398.916	398.916	398.916
467	0	237.067	377.308	1367.28	237.067	377.308	0	38.7911	-5.8723	175.655	289.437	378.787	1976.15	242.917	242.917	242.917	-8.10881	0	0	-8.127	-1.16717	-3.82145	-0.00525887	0.0287943	-0.06571	-0.193269	-1.35341e-15	7.75981	0	0	-0.00873997	-9.002	131.81	153.892	242.596	199.92	1818.82	198.42	198.42	198.42	2.98383	20.0607	171.922	190.039	222.435	885.874	398.354	398.354	398.354
468	0	236.869	376.747	1356.06	236.869	376.747	0	38.5758	-5.76401	175.896	289.281	378.621	1965.55	242.917	242.917	242.917	-8.14957	0	0	-8.16282	-1.4974	-3.25379	0.0186502	0.040232	-0.0651565	7.03794	0	10.19	0	0	-0.00724136	-9.15048	131.897	153.753	242.527	199.427	1808.03	198.563	198.563	198.563	2.43965	19.889	172.055	192.111	222.537	874.367	397.999	397.999	397.999
469	0	236.717	376.166	1343.89	236.717	376.166	0	38.3998	-5.66873	176.13	289.155	378.43	1953.88	242.917	242.917	242.917	-8.21247	0	0	-8.22297	-1.71111	-2.88602	0.0350433	0.0485482	-0.0629465	12.6835	1.08273e-15	11.2931	0	0	-0.00289263	-9.24156	131.978	153.634	242.457	198.981	1796.26	198.673	198.673	198.673	1.89854	19.7495	172.148	194.146	222.565	861.872	397.822	397.822	397.822
470	0	236.607	375.581	1330.77	236.607	375.581	0	38.2694	-5.57549	176.36	289.041	378.201	1941.14	242.917	242.917	242.917	-8.35361	0	0	-8.36294	-1.821	-2.69681	0.0425633	0.0486966	-0.065074	16.4896	0	9.97617	0	0	0.00359112	-9.29115	132.054	153.54	242.406	198.541	1783.49	198.777	198.777	198.777	1.37666	19.6378	172.231	196.107	222.579	848.429	397.791	397.791	397.791
471	0	236.53	375.009	1316.71	236.53	375.009	0	38.1878	-5.47639	176.585	288.931	377.932	1927.34	242.917	242.917	242.917	-8.59848	0	0	-8.60774	-1.84952	-2.64768	0.0464095	0.0404736	-0.0667689	19.344	-5.41366e-16	6.40559	0	0	0.0103822	-9.30771	132.123	153.473	242.385	198.077	1769.73	198.901	198.901	198.901	0.874518	19.5522	172.319	197.998	222.602	834.06	397.881	397.881	397.881
472	0	236.482	374.455	1301.72	236.482	374.455	0	38.1592	-5.38067	176.801	288.825	377.638	1912.5	242.917	242.917	242.917	-8.96129	0	0	-8.97122	-1.82653	-2.68728	0.0510052	0.0268346	-0.0599286	22.016	-1.35341e-16	1.75189	0	0	0.0174836	-9.30159	132.179	153.435	242.407	197.585	1754.94	199.053	199.053	199.053	0.385071	19.4905	172.403	199.832	222.623	818.789	398.065	398.065	398.065
473	0	236.454	373.918	1285.79	236.454	373.918	0	38.1916	-5.30759	176.995	288.736	377.334	1896.65	242.917	242.917	242.917	-9.46993	0	0	-9.48095	-1.78906	-2.7518	0.0564012	0.00948833	-0.045991	24.2903	1.48876e-15	-2.822	0	0	0.0260137	-9.29617	132.214	153.437	242.49	197.072	1739.1	199.212	199.213	199.212	-0.0890648	19.4462	172.484	201.573	222.609	802.634	398.316	398.316	398.316
474	0	236.43	373.381	1268.92	236.43	373.381	0	38.2946	-5.26747	177.158	288.679	377.026	1879.75	242.917	242.917	242.917	-10.1653	0	0	-10.1775	-1.76813	-2.78784	0.0587858	-0.0054008	-0.0314541	24.78	0	-6.11263	0	0	0.0347613	-9.31638	132.224	153.488	242.651	196.543	1722.18	199.357	199.357	199.357	-0.526142	19.4119	172.57	203.107	222.531	785.599	398.621	398.621	398.621
475	0	236.386	372.83	1251.1	236.386	372.83	0	38.4721	-5.24992	177.277	288.67	376.695	1861.79	242.917	242.917	242.917	-11.0795	0	0	-11.0927	-1.77365	-2.77835	0.0538318	-0.00941321	-0.0205592	21.3094	8.12049e-16	-7.59388	0	0	0.037118	-9.37269	132.212	153.581	242.895	195.996	1704.17	199.481	199.481	199.481	-0.894373	19.3795	172.665	204.291	222.372	767.669	398.977	398.977	398.977
476	0	236.306	372.252	1232.3	236.306	372.252	0	38.7189	-5.23252	177.354	288.719	376.308	1842.73	242.917	242.917	242.917	-12.2105	0	0	-12.2248	-1.79265	-2.74562	0.0392493	-0.00483554	-0.0215898	11.3225	-5.41366e-16	-8.80808	0	0	0.0219421	-9.46134	132.178	153.708	243.21	195.436	1685.07	199.578	199.578	199.578	-1.16716	19.3411	172.757	205.02	222.137	748.816	399.374	399.374	399.374
477	0	236.188	371.641	1212.52	236.188	371.641	0	39.0256	-5.20077	177.398	288.843	375.839	1822.56	242.917	242.917	242.917	-13.4867	0	0	-13.5024	-1.7961	-2.73969	0.0105396	-0.00353472	-0.0551395	-8.27721	-5.41366e-16	-11.8809	0	0	-0.0179352	-9.56846	132.125	153.861	243.57	194.878	1664.91	199.623	199.623	199.623	-1.32907	19.2928	172.829	205.249	221.845	729	399.801	399.801	399.801
478	0	236.044	371.007	1191.71	236.044	371.007	0	39.3859	-5.15652	177.415	289.054	375.283	1801.28	242.917	242.917	242.917	-14.7077	0	0	-14.7261	-1.74245	-2.83207	-0.0463212	-0.0152214	-0.154584	-40.2551	1.08273e-15	-16.1449	0	0	-0.0566985	-9.67094	132.055	154.034	243.942	194.327	1643.7	199.602	199.602	199.602	-1.3769	19.2378	172.876	204.988	221.522	708.151	400.27	400.27	400.27
479	0	235.903	370.381	1169.89	235.903	370.381	0	39.8044	-5.11274	177.403	289.342	374.64	1778.9	242.917	242.917	242.917	-15.4594	0	0	-15.4829	-1.57641	-3.11785	-0.16329	-0.0379984	-0.35429	-84.3577	-2.16546e-15	-17.8743	0	0	0.0210517	-9.74359	131.98	154.217	244.289	193.767	1621.45	199.541	199.54	199.541	-1.32149	19.1859	172.913	204.3	221.199	686.178	400.821	400.821	400.821
480	0	235.812	369.804	1147.12	235.812	369.804	0	40.3085	-5.08721	177.347	289.623	373.918	1755.44	242.917	242.917	242.917	-15.026	0	0	-15.0585	-1.22402	-3.72378	-0.38658	-0.0371351	-0.649737	-136.096	-7.57912e-15	-11.6227	0	0	0.438985	-9.76521	131.92	154.395	244.588	193.149	1598.21	199.508	199.508	199.508	-1.18147	19.1546	172.958	203.239	220.875	663.035	401.464	401.464	401.464
481	0	235.812	369.314	1123.55	235.812	369.314	0	40.9507	-5.09876	177.236	289.722	373.135	1731.04	242.917	242.917	242.917	-12.4118	0	0	-12.4567	-0.579014	-4.83021	-0.651887	0.0829807	-0.858369	-192.047	8.48876	19.6571	0	0	1.44109	-9.7164	131.93	154.54	244.825	192.371	1574.08	199.624	199.624	199.624	-0.958355	19.1711	173.017	201.746	220.492	638.807	402.107	402.107	402.107
482	0	235.872	368.91	1099.42	235.872	368.91	0	41.7853	-5.16745	177.064	289.436	372.317	1705.98	242.917	242.917	242.917	-6.79949	0	0	-6.84492	0.45162	-6.58903	-0.417857	0.430752	0.359745	-351.914	107.264	132.566	0	0	4.30217	-9.57647	132.101	154.601	244.973	191.26	1549.28	200.067	200.067	200.067	-0.601382	19.2719	173.091	199.517	219.941	613.774	402.505	402.505	402.505
483	0	235.829	368.553	1075.02	235.829	368.553	0	42.8137	-5.3132	176.829	288.688	371.478	1680.72	242.917	242.917	242.917	1.50187	0	0	1.51931	1.69341	-8.68865	1.53169	0.13144	2.006	-348.047	225.899	157.136	0	0	5.17484	-9.33092	132.522	154.51	244.966	189.59	1524.19	201.053	201.053	201.053	-0.00873762	19.4931	173.165	196.036	219.12	588.462	402.259	402.259	402.259
484	0	235.469	368.193	1050.64	235.469	368.193	0	43.9223	-5.54851	176.557	287.664	370.616	1655.87	242.917	242.917	242.917	10.8859	0	0	11.0634	2.60753	-10.2172	3.6218	0.251255	1.84918	-125.346	342.484	162.84	0	0	2.03754	-8.99333	133.213	154.205	244.72	187.189	1499.29	202.773	202.773	202.773	0.888811	19.8431	173.16	190.959	218.058	563.607	400.935	400.935	400.935
485	0	234.8	367.824	1026.67	234.8	367.824	0	44.8996	-5.87221	176.307	286.773	369.72	1632.06	242.917	242.917	242.917	19.8141	0	0	20.1977	3.05132	-10.9532	4.45631	0.535964	-1.07857	292.236	343.045	113.745	0	0	-4.05391	-8.64353	134.056	153.662	244.187	184.092	1475.05	205.255	205.255	205.255	2.02629	20.2806	172.904	184.608	216.973	539.966	398.334	398.335	398.335
486	0	234.18	367.51	1003.71	234.18	367.51	0	45.5739	-6.27611	176.148	286.368	368.784	1609.77	242.917	242.917	242.917	27.6928	0	0	28.3802	3.75827	-12.1168	5.78448	0.811848	-1.57911	327.26	420.378	111.619	0	0	-3.7754	-8.43808	134.806	152.933	243.403	180.646	1451.9	208.261	208.261	208.261	3.22064	20.7128	172.277	177.985	216.232	518.082	394.761	394.761	394.761
487	0	234.009	367.31	982.529	234.009	367.31	0	45.9498	-6.76195	176.11	286.47	367.824	1589.26	242.917	242.917	242.917	34.3247	0	0	35.6663	5.37835	-14.7373	6.77308	1.33007	-0.919439	219.611	493.093	144.935	0	0	-1.33292	-8.52147	135.219	152.135	242.484	177.414	1430.17	211.303	211.303	211.303	4.30249	21.0042	171.366	172.264	216.269	498.218	390.983	390.983	390.983
488	0	234.4	367.217	963.787	234.4	367.217	0	46.1946	-7.34866	176.168	286.757	366.888	1570.62	242.917	242.917	242.917	39.4629	0	0	42.0353	7.68424	-18.3397	7.81711	1.76147	-0.55432	175.125	547.701	158.751	0	0	-0.0533774	-8.89778	135.195	151.416	241.553	174.923	1410.2	213.817	213.817	213.817	5.23168	21.0193	170.431	168.113	217.434	480.583	387.758	387.758	387.758
489	0	235.12	367.176	947.945	235.12	367.176	0	46.4901	-8.05764	176.274	286.816	366.04	1553.94	242.917	242.917	242.917	42.9642	0	0	47.1872	9.948	-21.7106	8.86524	2.14389	-0.458338	157.363	586.894	172.856	0	0	0.369107	-9.43609	134.809	150.887	240.688	173.413	1392.34	215.395	215.395	215.395	6.14302	20.7095	169.74	165.182	219.806	465.672	385.236	385.236	385.236
490	0	235.74	367.127	935.248	235.74	367.127	0	46.8847	-8.87855	176.402	286.439	365.309	1539.48	242.917	242.917	242.917	44.9657	0	0	50.6699	11.5521	-23.991	11.9433	2.48954	-2.681	135.585	588.581	217.004	0	0	0.287591	-10.0074	134.21	150.572	239.945	172.744	1376.93	215.975	215.975	215.975	7.36343	20.165	169.454	161.897	223.103	454.333	382.861	382.861	382.861
491	0	235.85	366.991	925.702	235.85	366.991	0	47.2611	-9.73693	176.569	285.731	364.641	1527.58	242.917	242.917	242.917	45.8821	0	0	52.2962	12.1765	-24.8533	15.3729	2.76701	-7.39169	196.232	533.828	247.388	0	0	-0.447575	-10.5785	133.535	150.39	239.373	172.509	1364.25	215.84	215.84	215.84	9.33286	19.5798	169.567	155.941	226.699	447.227	380.079	380.079	380.079
492	0	235.292	366.684	918.997	235.292	366.684	0	47.443	-10.5125	176.82	284.952	363.94	1518.4	242.917	242.917	242.917	46.2511	0	0	52.4305	11.7766	-24.3026	12.5284	2.35473	-4.76604	134.344	506.891	244.307	0	0	-1.02474	-11.1817	132.885	150.212	238.985	172.296	1354.39	215.388	215.388	215.388	12.2675	19.1582	169.857	145.855	229.708	444	377.265	377.265	377.265
493	0	234.285	366.191	914.526	234.285	366.191	0	47.3413	-11.1115	177.185	284.247	363.155	1511.77	242.917	242.917	242.917	46.4897	0	0	51.7844	10.5798	-22.6198	9.57168	1.67339	-0.791057	-13.2222	494.318	214.192	0	0	-1.42598	-11.8293	132.351	149.94	238.739	171.882	1347.22	214.894	214.894	214.894	15.7493	19.0255	169.953	132.788	231.34	443.133	375.616	375.616	375.616
494	0	233.293	365.595	911.637	233.293	365.595	0	46.9913	-11.5165	177.657	283.548	362.318	1507.32	242.917	242.917	242.917	46.7371	0	0	50.9758	9.04523	-20.3872	8.10196	1.27893	0.304971	-57.142	452.412	192.482	0	0	-1.30789	-12.4742	132.01	149.557	238.569	171.241	1342.49	214.476	214.476	214.476	18.802	19.2056	169.59	120.28	231.32	442.845	375.885	375.885	375.885
495	0	232.772	365.033	909.908	232.772	365.033	0	46.4627	-11.769	178.222	282.731	361.506	1504.73	242.917	242.917	242.917	46.8833	0	0	50.3226	7.77625	-18.4801	7.30852	0.907628	0.153481	-34.485	390.929	186.876	0	0	-0.737006	-13.048	131.879	149.129	238.457	170.437	1339.81	214.184	214.184	214.184	20.5343	19.6345	168.83	112.054	229.918	442.175	377.555	377.555	377.555
496	0	232.978	364.626	909.212	232.978	364.626	0	45.7689	-11.9257	178.887	281.776	360.789	1503.81	242.917	242.917	242.917	46.7305	0	0	49.8631	7.29564	-17.744	6.80579	0.582921	0.0972874	-9.14234	342.681	170.396	0	0	-0.0274588	-13.5181	131.887	148.755	238.45	169.558	1338.85	214.045	214.045	214.045	20.6767	20.1703	167.994	109.958	227.737	441.261	379.426	379.426	379.426
497	0	233.885	364.432	909.594	233.885	364.432	0	44.8621	-12.0374	179.662	280.779	360.213	1504.51	242.917	242.917	242.917	46.1737	0	0	49.4931	7.72599	-18.4034	6.57342	0.35698	0.247103	12.2654	318.648	150.294	0	0	0.491111	-13.9041	131.928	148.511	238.637	168.686	1339.31	214.048	214.048	214.048	19.5978	20.6538	167.444	113.385	225.464	440.827	380.627	380.626	380.626
[truncated: 361 more rows]
[truncated: 231 more columns]
