# Supplementary material for: Independent effects of mental fatigue and drop height on drop jump performance in American football athletes: an exploration of central-peripheral interaction
Source: PeerJ. 2026 Jan 13;14:e20574. doi: 10.7717/peerj.20574 (PMC12810397; doi:10.7717/peerj.20574)
Supplement: Supplemental Information 1 [file peerj-14-20574-s001.zip › data/1/13/DJ-50-02.csv]

Devices
1000
		Force1 - Force			Force1 - Moment			Force1 - CoP			Force2 - Force			Force2 - Moment			Force2 - CoP			Combined Force			Combined Moment			Combined CoP
Frame	Sub Frame	Fx	Fy	Fz	Mx	My	Mz	Cx	Cy	Cz	Fx	Fy	Fz	Mx	My	Mz	Cx	Cy	Cz	Fx	Fy	Fz	Mx	My	Mz	Cx	Cy	Cz
		N	N	N	N.mm	N.mm	N.mm	mm	mm	mm	N	N	N	N.mm	N.mm	N.mm	mm	mm	mm	N	N	N	N.mm	N.mm	N.mm	mm	mm	mm
372	0	1.75215e-08	-4.13711e-09	2.75138e-08	1.04276e-06	1.99103e-06	-2.70599e-07	300	610	0	-5.09424e-12	-5.79295e-13	-2.03104e-12	-9.68368e-11	-2.76918e-11	-1.84187e-10	300	200	0	1.75164e-08	-4.13769e-09	2.75118e-08	1.76271e-05	-7.10332e-06	-1.21992e-05	0	0	0
372	1	2.08304e-08	-6.57322e-09	2.18257e-08	8.44567e-07	2.05773e-06	-2.49895e-07	300	610	0	-5.47889e-12	-3.37729e-13	-8.73695e-13	-3.9629e-11	-3.14537e-11	-1.98051e-10	300	200	0	2.08249e-08	-6.57356e-09	2.18248e-08	1.38425e-05	-5.48935e-06	-1.49276e-05	0	0	0
372	2	2.22659e-08	-9.44723e-09	7.40658e-09	3.24713e-07	1.74703e-06	-1.62064e-07	300	610	0	-5.01178e-12	1.52456e-13	1.32042e-12	6.8089e-11	-3.14742e-11	-1.81095e-10	300	200	0	2.22609e-08	-9.44708e-09	7.4079e-09	4.3896e-06	-1.5439e-06	-1.65776e-05	0	0	0
372	3	2.01455e-08	-1.24869e-08	-1.92081e-08	-6.46792e-07	8.4436e-07	2.43032e-08	300	610	0	-3.16006e-12	9.73409e-13	4.86278e-12	2.41321e-10	-2.49832e-11	-1.1405e-10	300	200	0	2.01424e-08	-1.24859e-08	-1.92033e-08	-1.29619e-05	5.63849e-06	-1.60097e-05	0	0	0
372	4	1.22801e-08	-1.51844e-08	-6.15154e-08	-2.20239e-06	-9.00722e-07	3.43409e-07	300	610	0	7.15868e-13	2.19942e-12	1.00156e-11	4.92578e-10	-8.51298e-12	2.62087e-11	300	200	0	1.22808e-08	-1.51822e-08	-6.15054e-08	-4.04531e-05	1.69614e-05	-1.17022e-05	0	0	0
372	5	-3.94659e-09	-1.67273e-08	-1.22343e-07	-4.4513e-06	-3.74912e-06	8.27211e-07	300	610	0	7.30874e-12	3.87572e-12	1.69008e-11	8.27441e-10	2.18986e-11	2.64723e-10	300	200	0	-3.93928e-09	-1.67235e-08	-1.22326e-07	-7.98793e-05	3.31379e-05	-1.78361e-06	0	0	0
372	6	-3.13509e-08	-1.59423e-08	-2.0277e-07	-7.43974e-06	-7.92585e-06	1.49714e-06	300	610	0	1.726e-11	5.98757e-12	2.53715e-11	1.23828e-09	7.02519e-11	6.24672e-10	300	200	0	-3.13336e-08	-1.59363e-08	-2.02745e-07	-0.000131888	5.44017e-05	1.58375e-05	0	0	0
372	7	-7.25135e-08	-1.1271e-08	-3.00607e-07	-1.10947e-05	-1.35468e-05	2.35188e-06	300	610	0	3.09889e-11	8.41905e-12	3.48432e-11	1.69606e-09	1.39784e-10	1.12119e-09	300	200	0	-7.24825e-08	-1.12626e-08	-3.00573e-07	-0.000194997	8.01043e-05	4.32013e-05	0	0	0
372	8	-1.2907e-07	-8.09088e-10	-4.08438e-07	-1.51511e-05	-2.0514e-05	3.35081e-06	300	610	0	4.84412e-11	1.09022e-11	4.40918e-11	2.14056e-09	2.31733e-10	1.75227e-09	300	200	0	-1.29021e-07	-7.98186e-10	-4.08394e-07	-0.000264325	0.000108197	8.1836e-05	0	0	0
372	9	-2.00673e-07	1.75548e-08	-5.11289e-07	-1.90644e-05	-2.83781e-05	4.39339e-06	300	610	0	6.87505e-11	1.29605e-11	5.10347e-11	2.4698e-09	3.43604e-10	2.48653e-09	300	200	0	-2.00604e-07	1.75678e-08	-5.11238e-07	-0.000330095	0.000134623	0.000132063	0	0	0
373	0	-2.83597e-07	4.58545e-08	-5.84152e-07	-2.19175e-05	-3.61712e-05	5.29568e-06	300	610	0	8.98177e-11	1.38527e-11	5.25274e-11	2.53029e-09	4.66928e-10	3.24801e-09	300	200	0	-2.83507e-07	4.58684e-08	-5.84099e-07	-0.000376035	0.000152667	0.000192036	0	0	0
373	1	-3.69017e-07	8.55669e-08	-5.89747e-07	-2.23348e-05	-4.2225e-05	5.76688e-06	300	610	0	1.07834e-10	1.25321e-11	4.42313e-11	2.1108e-09	5.84597e-10	3.89889e-09	300	200	0	-3.68909e-07	8.55795e-08	-5.89703e-07	-0.000377962	0.000152394	0.000256523	0	0	0
373	2	-4.41065e-07	1.36894e-07	-4.77186e-07	-1.84292e-05	-4.39982e-05	5.39056e-06	300	610	0	1.16809e-10	7.6363e-12	2.063e-11	9.43479e-10	6.68032e-10	4.22247e-09	300	200	0	-4.40948e-07	1.36902e-07	-4.77166e-07	-0.000302937	0.000120318	0.000315492	0	0	0
373	3	-4.74915e-07	1.97779e-07	-1.8246e-07	-7.8147e-06	-3.79585e-05	3.61823e-06	300	610	0	1.08196e-10	-2.46228e-12	-2.46972e-11	-1.28246e-09	6.74621e-10	3.90966e-09	300	200	0	-4.74807e-07	1.97777e-07	-1.82485e-07	-0.000109628	3.95783e-05	0.000352632	0	0	0
373	4	-4.35308e-07	2.62663e-07	3.67987e-07	1.22674e-05	-1.95826e-05	-2.14637e-07	300	610	0	7.07799e-11	-1.95159e-11	-9.84124e-11	-4.88804e-09	5.46188e-10	2.55488e-09	300	200	0	-4.35237e-07	2.62644e-07	3.67889e-07	0.000249322	-0.000109057	0.000344105	0	0	0
373	5	-2.76153e-07	3.21046e-07	1.24906e-06	4.46518e-05	1.6439e-05	-6.83656e-06	300	610	0	-8.97443e-12	-4.513e-11	-2.06216e-10	-1.01455e-08	2.09547e-10	-3.31263e-10	300	200	0	-2.76162e-07	3.21001e-07	1.24885e-06	0.000821935	-0.000344961	0.000257919	0	0	0
373	6	5.79263e-08	3.56017e-07	2.52248e-06	9.17182e-05	7.56816e-05	-1.69362e-05	300	610	0	-1.45828e-10	-8.03216e-11	-3.50955e-10	-1.7186e-08	-4.19418e-10	-5.28237e-09	300	200	0	5.77805e-08	3.55937e-07	2.52213e-06	0.00164743	-0.00068373	5.45337e-05	0	0	0
373	7	6.26971e-07	3.43016e-07	4.21423e-06	0.00015456	0.000163027	-3.09904e-05	300	610	0	-3.53616e-10	-1.24874e-10	-5.2992e-10	-2.58674e-08	-1.42639e-09	-1.27983e-08	300	200	0	6.26618e-07	3.42891e-07	4.2137e-06	0.00274157	-0.00113116	-0.000310518	0	0	0
373	8	1.48669e-06	2.49273e-07	6.28277e-06	0.00023181	0.000281139	-4.90082e-05	300	610	0	-6.41688e-10	-1.76468e-10	-7.31302e-10	-3.56029e-08	-2.88201e-09	-2.32168e-08	300	200	0	1.48604e-06	2.49097e-07	6.28204e-06	0.00407608	-0.00167481	-0.000881053	0	0	0
373	9	2.67368e-06	3.45377e-08	8.57771e-06	0.000318099	0.000428271	-7.01835e-05	300	610	0	-1.00966e-09	-2.2961e-10	-9.29915e-10	-4.51528e-08	-4.81611e-09	-3.6523e-08	300	200	0	2.67267e-06	3.43081e-08	8.57678e-06	0.00555192	-0.00227306	-0.00169067	0	0	0
374	0	4.18377e-06	-3.46109e-07	1.07905e-05	0.000402217	0.000595364	-9.24596e-05	300	610	0	-1.4403e-09	-2.74427e-10	-1.08253e-09	-5.23995e-08	-7.18134e-09	-5.20925e-08	300	200	0	4.18233e-06	-3.46383e-07	1.07894e-05	0.00696754	-0.00284223	-0.00274824	0	0	0
374	1	5.94266e-06	-9.36388e-07	1.24016e-05	0.000465115	0.000762528	-0.000112031	300	610	0	-1.89063e-09	-2.95469e-10	-1.12348e-09	-5.41378e-08	-9.80599e-09	-6.83701e-08	300	200	0	5.94076e-06	-9.36683e-07	1.24005e-05	0.00798487	-0.00324279	-0.00401775	0	0	0
374	2	7.76955e-06	-1.76887e-06	1.26321e-05	0.000478064	0.00089515	-0.00012284	300	610	0	-2.28183e-09	-2.70797e-10	-9.6174e-10	-4.59348e-08	-1.23375e-08	-8.25037e-08	300	200	0	7.76727e-06	-1.76914e-06	1.26312e-05	0.00809851	-0.00326704	-0.00539263	0	0	0
374	3	9.33589e-06	-2.84999e-06	1.04136e-05	0.000401452	0.000940194	-0.000116166	300	610	0	-2.48907e-09	-1.71732e-10	-4.80997e-10	-2.21422e-08	-1.41822e-08	-8.99776e-08	300	200	0	9.3334e-06	-2.85016e-06	1.04131e-05	0.00661681	-0.00263175	-0.0066657	0	0	0
374	4	1.01242e-05	-4.13937e-06	4.39546e-06	0.000184955	0.000823574	-8.04704e-05	300	610	0	-2.33336e-09	3.61817e-11	4.54891e-10	2.38313e-08	-1.44498e-08	-8.43185e-08	300	200	0	1.01219e-05	-4.13933e-06	4.39592e-06	0.00266761	-0.000981068	-0.00749768	0	0	0
374	5	9.396e-06	-5.52359e-06	-6.98317e-06	-0.000229947	0.000449958	-1.69876e-06	300	610	0	-1.57868e-09	3.90298e-10	1.98833e-09	9.88501e-08	-1.19187e-08	-5.69909e-08	300	200	0	9.39442e-06	-5.5232e-06	-6.98119e-06	-0.0047543	0.00209337	-0.00738996	0	0	0
374	6	6.18097e-06	-6.78573e-06	-2.53257e-05	-0.000903894	-0.000293169	0.000135659	300	610	0	6.12875e-11	9.25271e-10	4.2431e-09	2.08831e-07	-5.04497e-09	2.35714e-09	300	200	0	6.18103e-06	-6.7848e-06	-2.53215e-05	-0.0166772	0.00700658	-0.00567018	0	0	0
374	7	-6.92581e-07	-7.57382e-06	-5.19768e-05	-0.00188864	-0.00152488	0.000346432	300	610	0	2.90093e-09	1.66387e-09	7.28489e-09	3.56813e-07	7.95655e-09	1.05091e-07	300	200	0	-6.8968e-07	-7.57216e-06	-5.19695e-05	-0.0339561	0.0140991	-0.00150322	0	0	0
374	8	-1.2504e-05	-7.37398e-06	-8.75523e-05	-0.00320974	-0.00335096	0.000641186	300	610	0	7.2383e-09	2.60346e-09	1.10648e-08	5.40205e-07	2.89199e-08	2.61982e-07	300	200	0	-1.24967e-05	-7.37137e-06	-8.75412e-05	-0.0569677	0.0235113	0.00605602	0	0	0
374	9	-3.04544e-05	-5.49729e-06	-0.000131273	-0.00484192	-0.00583215	0.00102089	300	610	0	1.32812e-08	3.69781e-09	1.53446e-08	7.47154e-07	5.9384e-08	4.80532e-07	300	200	0	-3.04411e-05	-5.49359e-06	-0.000131257	-0.085178	0.0350062	0.0179478	0	0	0
375	0	-5.53599e-05	-1.09325e-06	-0.000180093	-0.00667669	-0.00893823	0.00146959	300	610	0	2.10375e-08	4.83439e-09	1.96065e-08	9.52162e-07	1.00055e-07	7.61007e-07	300	200	0	-5.53389e-05	-1.08842e-06	-0.000180073	-0.116581	0.0477401	0.0349092	0	0	0
375	1	-8.71979e-05	6.79329e-06	-0.00022766	-0.00848334	-0.0124871	0.00194527	300	610	0	3.01653e-08	5.80873e-09	2.29533e-08	1.11128e-06	1.50046e-07	1.09102e-06	300	200	0	-8.71677e-05	6.7991e-06	-0.000227637	-0.147024	0.0599882	0.0571708	0	0	0
375	2	-0.000124491	1.91015e-05	-0.000263183	-0.00986645	-0.0160702	0.00236924	300	610	0	3.97859e-08	6.29885e-09	2.40147e-08	1.1576e-06	2.05879e-07	1.43877e-06	300	200	0	-0.000124451	1.91078e-05	-0.000263159	-0.169485	0.0688515	0.0840346	0	0	0
375	3	-0.000163539	3.65479e-05	-0.000270393	-0.0102261	-0.0189697	0.00261532	300	610	0	4.82685e-08	5.84514e-09	2.08809e-08	9.98102e-07	2.60297e-07	1.74525e-06	300	200	0	-0.000163491	3.65537e-05	-0.000270372	-0.173406	0.0699898	0.113332	0	0	0
375	4	-0.000197542	5.93132e-05	-0.000226863	-0.00873111	-0.0200792	0.00250101	300	610	0	5.3013e-08	3.84392e-09	1.11004e-08	5.13726e-07	3.00967e-07	1.9164e-06	300	200	0	-0.000197489	5.9317e-05	-0.000226852	-0.144268	0.0574562	0.140788	0	0	0
375	5	-0.000215719	8.66089e-05	-0.000104109	-0.00432037	-0.0178451	0.00178357	300	610	0	5.02718e-08	-4.33843e-10	-8.21249e-09	-4.35267e-07	3.09294e-07	1.81668e-06	300	200	0	-0.000215669	8.66085e-05	-0.000104117	-0.0636715	0.0237424	0.159347	0	0	0
375	6	-0.000202602	0.000116124	0.000130984	0.00424704	-0.010259	0.000165879	300	610	0	3.50795e-08	-7.7841e-09	-4.00999e-08	-1.99557e-06	2.5964e-07	1.26653e-06	300	200	0	-0.000202567	0.000116116	0.000130944	0.0897109	-0.0398187	0.158582	0	0	0
375	7	-0.000137774	0.000143379	0.000512714	0.0182675	0.00506275	-0.00268212	300	610	0	1.38167e-09	-1.89541e-08	-8.72457e-08	-4.29556e-06	1.19437e-07	4.70163e-08	300	200	0	-0.000137773	0.00014336	0.000512627	0.337883	-0.142112	0.124368	0	0	0
375	8	3.54851e-06	0.000161051	0.00107033	0.0388648	0.0306617	-0.00707941	300	610	0	-5.75148e-08	-3.44514e-08	-1.51154e-07	-7.40513e-06	-1.49181e-07	-2.0838e-06	300	200	0	3.49099e-06	0.000161016	0.00107018	0.699457	-0.290559	0.0390703	0	0	0
375	9	0.000248612	0.000158391	0.00181823	0.0666301	0.0688271	-0.0132595	300	610	0	-1.48026e-07	-5.42614e-08	-2.30963e-07	-1.1278e-05	-5.85449e-07	-5.35777e-06	300	200	0	0.000248464	0.000158337	0.001818	1.18329	-0.488499	-0.117388	0	0	0
376	0	0.000623292	0.00012092	0.00274199	0.101105	0.120935	-0.0212588	300	610	0	-2.74753e-07	-7.74647e-08	-3.2188e-07	-1.56752e-05	-1.22284e-06	-9.94109e-06	300	200	0	0.000623018	0.000120842	0.00274167	1.77944	-0.731472	-0.36517	0	0	0
376	1	0.00114572	3.06723e-05	0.00378008	0.1401	0.186488	-0.0307635	300	610	0	-4.38194e-07	-1.01758e-07	-4.13263e-07	-2.00728e-05	-2.07786e-06	-1.58513e-05	300	200	0	0.00114528	3.05706e-05	0.00377967	2.44732	-1.00239	-0.720407	0	0	0
376	2	0.00181677	-0.000132653	0.00480175	0.178873	0.26183	-0.0409155	300	610	0	-6.31596e-07	-1.2291e-07	-4.86508e-07	-2.3559e-05	-3.1341e-06	-2.28439e-05	300	200	0	0.00181614	-0.000132776	0.00480126	3.10145	-1.26573	-1.18888	0	0	0
376	3	0.00260719	-0.000389214	0.00558299	0.209216	0.338578	-0.0500882	300	610	0	-8.37005e-07	-1.34211e-07	-5.13015e-07	-2.47372e-05	-4.32129e-06	-3.02688e-05	300	200	0	0.00260636	-0.000389349	0.00558248	3.59603	-1.46128	-1.75714	0	0	0
376	4	0.00344131	-0.000754735	0.00578408	0.218607	0.401854	-0.0556554	300	610	0	-1.0207e-06	-1.26037e-07	-4.52736e-07	-2.16566e-05	-5.49007e-06	-3.69061e-05	300	200	0	0.00344029	-0.000754862	0.00578362	3.71055	-1.49837	-2.38115	0	0	0
376	5	0.00417846	-0.00123397	0.0049344	0.18961	0.428577	-0.0537975	300	610	0	-1.12854e-06	-8.56843e-08	-2.54013e-07	-1.18079e-05	-6.38444e-06	-4.07971e-05	300	200	0	0.00417733	-0.00123406	0.00493414	3.14029	-1.25218	-2.97269	0	0	0
376	6	0.00459411	-0.00181161	0.00243334	0.0998571	0.386185	-0.0394102	300	610	0	-1.08209e-06	2.26875e-09	1.44294e-07	7.7703e-06	-6.61608e-06	-3.91048e-05	300	200	0	0.00459302	-0.00181161	0.00243349	1.49727	-0.564332	-3.38512	0	0	0
376	7	0.00436436	-0.00244063	-0.00242128	-0.0769551	0.232372	-0.00621441	300	610	0	-7.76905e-07	1.54773e-07	8.0714e-07	4.0211e-05	-5.64703e-06	-2.80524e-05	300	200	0	0.00436359	-0.00244047	-0.00242047	-1.67088	0.749055	-3.40049	0	0	0
376	8	0.00305976	-0.00302856	-0.0103627	-0.368523	-0.0833388	0.0528109	300	610	0	-8.50007e-08	3.87926e-07	1.79264e-06	8.82959e-05	-2.79059e-06	-3.01214e-06	300	200	0	0.00305968	-0.00302817	-0.0103609	-6.83469	2.87807	-2.72208	0	0	0
376	9	0.000156209	-0.00342311	-0.0220262	-0.799221	-0.615165	0.144521	300	610	0	1.13604e-06	7.13001e-07	3.13497e-06	0.000153619	2.75624e-06	4.11645e-05	300	200	0	0.000157345	-0.0034224	-0.0220231	-14.3987	5.98421	-0.977671	0	0	0
377	0	-0.00492627	-0.00339951	-0.0377448	-1.38259	-1.41259	0.274062	300	610	0	3.02419e-06	1.13054e-06	4.81956e-06	0.00023538	1.18322e-05	0.000109464	300	200	0	-0.00492325	-0.00339838	-0.03774	-24.5689	10.1457	2.25908	0	0	0
377	1	-0.0127446	-0.00265352	-0.0572568	-2.11054	-2.50662	0.442539	300	610	0	5.6811e-06	1.62233e-06	6.75013e-06	0.000328774	2.51641e-05	0.000205556	300	200	0	-0.0127389	-0.0026519	-0.0572501	-37.1628	15.2799	7.42023	0	0	0
377	2	-0.0237	-0.000805794	-0.0793206	-2.93899	-3.88965	0.643799	300	610	0	9.12414e-06	2.14127e-06	8.70818e-06	0.000423037	4.31339e-05	0.000330062	300	200	0	-0.0236909	-0.000803652	-0.0793118	-51.3609	21.0411	14.8582	0	0	0
377	3	-0.0378399	0.00257501	-0.101247	-3.77044	-5.48855	0.860345	300	610	0	1.32205e-05	2.59983e-06	1.0308e-05	0.000499262	6.5444e-05	0.000478169	300	200	0	-0.0378267	0.00257761	-0.101237	-65.4049	26.6983	24.7138	0	0	0
377	4	-0.0545865	0.0079212	-0.118388	-4.43471	-7.13134	1.05857	300	610	0	1.76038e-05	2.85827e-06	1.0953e-05	0.000528309	9.06764e-05	0.000636613	300	200	0	-0.0545689	0.00792406	-0.118377	-76.2686	31.0013	36.7307	0	0	0
377	5	-0.0723942	0.0155771	-0.123652	-4.67045	-8.50981	1.18383	300	610	0	2.1577e-05	2.71507e-06	9.80355e-06	0.000469277	0.00011576	0.000780179	300	200	0	-0.0723726	0.0155798	-0.123642	-79.348	32.0569	50.0147	0	0	0
377	6	-0.0883545	0.0256628	-0.107166	-4.11198	-9.14271	1.15621	300	610	0	2.40133e-05	1.90298e-06	5.77144e-06	0.000269292	0.000135382	0.000868098	300	200	0	-0.0883305	0.0256647	-0.10716	-68.25	27.2454	62.7479	0	0	0
377	7	-0.0977923	0.0378829	-0.0562697	-2.28797	-8.34762	0.868411	300	610	0	2.32711e-05	9.59249e-08	-2.43833e-06	-0.00013438	0.000141436	0.000840999	300	200	0	-0.097769	0.037883	-0.0562722	-34.7947	13.2271	71.8828	0	0	0
377	8	-0.0939285	0.0512815	0.0439217	1.35894	-5.23373	0.187766	300	610	0	1.71547e-05	-3.06694e-06	-1.62118e-05	-0.000808611	0.000122638	0.000619473	300	200	0	-0.0939114	0.0512784	0.0439055	30.6085	-13.8975	72.8649	0	0	0
377	9	-0.0677307	0.0639514	0.209074	7.42014	1.26749	-1.035	300	610	0	2.95919e-06	-7.93205e-06	-3.68058e-05	-0.00181361	6.45115e-05	0.000105721	300	200	0	-0.0677278	0.0639434	0.209038	138.016	-58.1928	59.4633	0	0	0
378	0	-0.00812054	0.0727265	0.452966	16.4236	12.3121	-2.94711	300	610	0	-2.23444e-05	-1.4749e-05	-6.49924e-05	-0.0031855	-4.99639e-05	-0.00080976	300	200	0	-0.00814288	0.0727117	0.452901	296.207	-123.167	23.8236	0	0	0
378	1	0.0972421	0.0729079	0.783232	28.6773	28.9686	-5.66166	300	610	0	-6.17208e-05	-2.35472e-05	-0.000100539	-0.00491103	-0.000238708	-0.00223412	300	200	0	0.0971804	0.0728843	0.783132	509.922	-210.636	-43.1039	0	0	0
378	2	0.260332	0.0581048	1.19524	44.0434	51.9318	-9.209	300	610	0	-0.000117409	-3.39667e-05	-0.000141517	-0.00689383	-0.000517486	-0.0042482	300	200	0	0.260215	0.0580708	1.1951	775.893	-319.089	-150.571	0	0	0
378	3	0.490008	0.0203092	1.66399	61.6361	81.1023	-13.4692	300	610	0	-0.000189919	-4.50457e-05	-0.000183443	-0.00891294	-0.000895049	-0.00687031	300	200	0	0.489818	0.0202641	1.6638	1077.6	-441.551	-306.263	0	0	0
378	4	0.787866	-0.0496393	2.13421	79.4535	115.02	-18.0857	300	610	0	-0.000276651	-5.49741e-05	-0.000218324	-0.0105765	-0.00136613	-0.0100062	300	200	0	0.787589	-0.0496943	2.13399	1378.88	-562.984	-513.547	0	0	0
378	5	1.14255	-0.161006	2.5095	93.967	150.161	-22.3649	300	610	0	-0.000370135	-6.08428e-05	-0.000233719	-0.0112767	-0.00190219	-0.0133855	300	200	0	1.14218	-0.161066	2.50927	1616.98	-657.446	-767.578	0	0	0
378	6	1.52251	-0.321316	2.64185	99.7245	180.144	-25.1698	300	610	0	-0.000455977	-5.84333e-05	-0.00021203	-0.0101561	-0.0024401	-0.0164873	300	200	0	1.52206	-0.321374	2.64164	1695.78	-685.41	-1050.24	0	0	0
378	7	1.86766	-0.533509	2.32422	89.059	194.935	-24.829	300	610	0	-0.000510725	-4.21254e-05	-0.000130339	-0.006101	-0.00286968	-0.0184633	300	200	0	1.86715	-0.533551	2.32409	1481.19	-591.918	-1324.08	0	0	0
378	8	2.08068	-0.791942	1.2898	52.0409	180.239	-19.0876	300	610	0	-0.000500041	-5.02617e-06	3.87728e-05	0.002217	-0.00302176	-0.0180715	300	200	0	2.08018	-0.791947	1.28984	800.817	-306.565	-1525.81	0	0	0
378	9	2.01972	-1.07721	-0.776798	-23.1353	117.304	-5.14348	300	610	0	-0.000377767	6.0542e-05	0.000324865	0.0162246	-0.00265966	-0.0136426	300	200	0	2.01935	-1.07715	-0.776473	-548.604	253.314	-1560.26	0	0	0
379	0	1.49488	-1.34998	-4.21011	-149.09	-16.4838	20.1757	296.085	645.412	0	-8.67619e-05	0.000162029	0.000755092	0.0372232	-0.00147835	-0.00311053	300	200	0	1.49479	-1.34982	-4.20935	-2781.86	1174.57	-1296.63	296.084	645.484	0
379	1	0.272038	-1.54448	-9.30856	-337.244	-245.759	60.0291	273.599	646.229	0	0.000437367	0.000304944	0.0013468	0.0660269	0.000882838	0.0158527	300	200	0	0.272475	-1.54418	-9.30721	-6089.25	2533.33	-569.239	273.595	646.287	0
379	2	-1.91123	-1.56249	-16.2459	-594.564	-593.571	116.897	263.463	646.598	0	0.00125828	0.000490277	0.00209666	0.102433	0.00480653	0.0455477	300	200	0	-1.90997	-1.562	-16.2438	-10579	4371.26	813.941	263.459	646.649	0
379	3	-5.31222	-1.26982	-24.943	-918.822	-1075.43	191.566	256.885	646.837	0	0.00242515	0.000710957	0.0029661	0.144512	0.0106342	0.0877506	300	200	0	-5.30979	-1.2691	-24.9401	-16194.3	6661.48	3050.89	256.88	646.884	0
379	4	-10.1027	-0.51746	-34.9687	-1294.16	-1691.94	282.307	251.616	647.009	0	0.00395177	0.000947353	0.00386323	0.187732	0.018565	0.142957	300	200	0	-10.0987	-0.516512	-34.9649	-22648.9	9282.29	6289.33	251.611	647.053	0
379	5	-16.2388	0.776288	-45.6516	-1692.09	-2425.04	385.34	246.879	647.065	0	0.00578752	0.00116206	0.00462249	0.223975	0.0285091	0.209331	300	200	0	-16.233	0.77745	-45.6469	-29501.1	12048.3	10523.3	246.875	647.106	0
379	6	-23.4252	2.52937	-56.4292	-2079.97	-3242.47	496.393	242.539	646.86	0	0.00778027	0.00129453	0.00498451	0.240566	0.0398928	0.281366	300	200	0	-23.4175	2.53066	-56.4242	-36379.1	14808.9	15543.7	242.535	646.895	0
379	7	-31.2894	4.49985	-67.1816	-2431.19	-4108.62	612.391	238.843	646.188	0	0.00963286	0.00125649	0.00458055	0.219538	0.0514199	0.34831	300	200	0	-31.2798	4.50111	-67.177	-43194.8	17546	21047.7	238.84	646.216	0
379	8	-39.6335	6.40003	-78.3921	-2731.5	-4997.44	732.928	236.251	644.844	0	0.0108575	0.000929768	0.0029281	0.137441	0.060806	0.392517	300	200	0	-39.6227	6.40096	-78.3891	-50242.7	20421.2	26827.9	236.249	644.859	0
379	9	-48.584	8.02089	-91.2154	-2979.44	-5902.01	861.203	235.296	642.664	0	0.010736	0.000168712	-0.000553157	-0.0338506	0.064522	0.38801	300	200	0	-48.5733	8.02106	-91.2159	-58235.9	23794.3	32902	235.297	642.661	0
380	0	-58.6166	9.30175	-107.489	-3181.73	-6833.38	1003.6	236.427	639.601	0	0.00829846	-0.00118996	-0.00649332	-0.324754	0.0576054	0.299711	300	200	0	-58.6083	9.30056	-107.495	-68304.9	28228.4	39548.5	236.431	639.577	0
380	1	-70.5123	10.3469	-129.639	-3347.52	-7810.35	1167.21	239.753	635.822	0	0.00233804	-0.00330632	-0.0154784	-0.763374	0.0336302	0.0839848	300	200	0	-70.51	10.3436	-129.654	-81934.6	34470.5	47282.4	239.761	635.776	0
380	2	-85.2896	11.4214	-160.504	-3486.01	-8849.99	1357.06	244.861	631.719	0	-0.00851361	-0.00630163	-0.0278963	-1.36796	-0.015043	-0.308638	300	200	0	-85.2981	11.4151	-160.532	-100853	43403.9	56809.6	244.871	631.653	0
380	3	-104.115	12.955	-203.11	-3607.34	-9965.39	1574.97	250.936	627.761	0	-0.0256222	-0.0102046	-0.0437098	-2.13583	-0.0965799	-0.927518	300	200	0	-104.14	12.9448	-203.154	-126894	55979.5	68972.7	250.946	627.679	0
380	4	-128.182	15.5427	-260.357	-3723.92	-11168	1818.52	257.105	624.303	0	-0.0500657	-0.0148768	-0.0621498	-3.02847	-0.218368	-1.81159	300	200	0	-128.232	15.5279	-260.419	-161812	73112.7	84676.4	257.114	624.214	0
380	5	-158.539	19.904	-334.473	-3851.05	-12469.4	2080.93	262.719	621.514	0	-0.0821977	-0.0199181	-0.0813345	-3.95303	-0.384909	-2.97357	300	200	0	-158.621	19.8841	-334.554	-206945	95510.2	104768	262.727	621.423	0
380	6	-195.84	26.7733	-426.205	-4007.15	-13879.5	2352.39	267.435	619.402	0	-0.121039	-0.0245561	-0.097836	-4.74137	-0.594753	-4.37796	300	200	0	-195.961	26.7488	-426.303	-262733	123417	129859	267.441	619.317	0
380	7	-240.086	36.7384	-533.888	-4212.29	-15401.8	2620.65	271.152	617.89	0	-0.163496	-0.0275308	-0.106249	-5.12931	-0.8364	-5.91274	300	200	0	-240.249	36.7109	-533.994	-328148	156328	160113	271.156	617.816	0
380	8	-290.383	50.0688	-652.62	-4484.25	-17026.7	2870.35	273.91	616.871	0	-0.203437	-0.0269955	-0.0988488	-4.74041	-1.08325	-7.35607	300	200	0	-290.586	50.0418	-652.718	-400205	192736	195050	273.912	616.815	0
380	9	-344.736	66.5758	-773.923	-4834.3	-18722.8	3083.66	275.808	616.247	0	-0.23072	-0.0204667	-0.0654802	-3.081	-1.28796	-8.34101	300	200	0	-344.966	66.5553	-773.988	-473749	230031	233377	275.808	616.215	0
381	0	-399.908	85.5323	-886.391	-5263.94	-20426.1	3242.61	276.956	615.939	0	-0.230328	-0.0048672	0.00613538	0.444066	-1.37693	-8.32447	300	200	0	-400.138	85.5274	-886.385	-541856	264695	272882	276.954	615.941	0
381	1	-451.505	105.662	-977.681	-5758.55	-22031.8	3331.88	277.465	615.89	0	-0.181885	0.023274	0.129422	6.48305	-1.24615	-6.56948	300	200	0	-451.687	105.686	-977.552	-597039	292913	310485	277.461	615.938	0
381	2	-494.477	125.233	-1037.52	-6277.64	-23397.5	3341.42	277.449	616.051	0	-0.0599126	0.0673931	0.317015	15.6422	-0.760274	-2.15479	300	200	0	-494.536	125.3	-1037.2	-633072	311501	342572	277.441	616.163	0
381	3	-524.081	142.292	-1060.58	-6751.83	-24365.5	3268.72	277.026	616.366	0	0.164655	0.130154	0.577553	28.3287	0.242453	5.97042	300	200	0	-523.916	142.423	-1060.01	-646728	318784	365658	277.014	616.566	0
381	4	-537.036	155.044	-1047.85	-7097.34	-24801.8	3119.69	276.331	616.773	0	0.521098	0.212322	0.910936	44.5198	1.9362	18.8643	300	200	0	-536.515	155.257	-1046.94	-638607	315035	377203	276.312	617.093	0
381	5	-532.365	162.203	-1005.9	-7244.19	-24635.5	2907.41	275.509	617.202	0	1.03299	0.311207	1.30189	63.4488	4.48059	37.3787	300	200	0	-531.332	162.514	-1004.6	-612720	302253	376235	275.482	617.679	0
381	6	-511.498	163.201	-944.728	-7160.1	-23875.8	2649.85	274.727	617.579	0	1.70911	0.418663	1.71189	83.2143	7.97687	61.8291	300	200	0	-509.789	163.62	-943.017	-575165	283507	363469	274.69	618.249	0
381	7	-477.621	158.18	-875.18	-6855.65	-22602.8	2367.52	274.174	617.833	0	2.53066	0.518742	2.07001	100.336	12.4038	91.5341	300	200	0	-475.09	158.698	-873.11	-532584	262147	340911	274.127	618.709	0
381	8	-434.659	147.827	-806.873	-6373.14	-20935.8	2079.98	274.053	617.899	0	3.43479	0.585238	2.26364	109.31	17.5312	124.218	300	200	0	-431.224	148.412	-804.609	-490880	241163	311183	274.002	618.938	0
381	9	-386.39	133.178	-746.882	-5770.62	-19000.6	1801.75	274.56	617.726	0	4.29507	0.579534	2.131	102.251	22.8139	155.306	300	200	0	-382.094	133.757	-744.751	-454420	222788	276923	274.518	618.784	0
382	0	-335.989	115.464	-699.249	-5108.05	-16906.9	1540.76	275.821	617.305	0	4.90068	0.449438	1.45842	68.7691	27.2712	177.172	300	200	0	-331.089	115.914	-697.79	-425726	208350	240465	275.81	618.079	0
382	1	-285.928	96.002	-665.185	-4437.85	-14741.7	1299.69	277.838	616.672	0	4.93777	0.129968	-0.0138085	-3.72498	29.3686	178.464	300	200	0	-280.99	96.132	-665.199	-405593	198335	203746	277.883	616.669	0
382	2	-237.987	76.0695	-643.723	-3800.17	-12570.1	1077.33	280.473	615.904	0	3.97836	-0.45263	-2.57156	-129.04	26.9264	143.702	310.471	250.18	0	-234.009	75.6168	-646.294	-393485	192578	168282	280.592	614.448	0
382	3	-193.293	56.7779	-632.539	-3221.78	-10437.5	868.802	283.499	615.093	0	1.48471	-1.37207	-6.48696	-320.239	17.0952	53.444	302.635	249.367	0	-191.808	55.4058	-639.025	-388028	190494	135156	283.693	611.381	0
382	4	-152.404	38.9799	-628.723	-2716.94	-8375.97	665.866	286.678	614.321	0	-3.16033	-2.68671	-11.9517	-586.38	-3.54898	-114.623	299.703	249.062	0	-155.564	36.2932	-640.675	-387473	191290	105038	286.921	607.507	0
382	5	-115.459	23.2278	-629.38	-2289.64	-6409.98	457.279	289.815	613.638	0	-10.5647	-4.40949	-19.0356	-928.867	-37.6577	-384.428	298.022	248.796	0	-126.024	18.8183	-648.416	-390044	194126	78261.4	290.056	602.927	0
382	6	-82.3394	9.78391	-632.033	-1936.27	-4560.75	229.923	292.784	613.064	0	-21.1605	-6.4514	-27.8033	-1341.87	-80.7218	-779.396	297.097	248.263	0	-103.5	3.3325	-659.837	-394219	198278	54909.4	292.966	597.692	0
382	7	-52.8094	-1.33028	-634.874	-1648.18	-2846.39	-29.1133	295.517	612.596	0	-35.075	-8.58527	-38.5728	-1820.7	-110.525	-1317.93	297.135	247.202	0	-87.8843	-9.91556	-673.447	-398933	203296	34907	295.609	591.668	0
382	8	-26.6246	-10.2757	-636.856	-1415.05	-1280.03	-333.003	297.99	612.222	0	-52.2278	-10.532	-52.0614	-2372.31	-83.4503	-2014.4	298.397	245.568	0	-78.8524	-20.8076	-688.917	-403680	209097	18096.9	298.021	584.514	0
382	9	-3.59873	-17.3266	-637.65	-1228.37	131.62	-694.569	300.206	611.926	0	-72.6171	-12.1317	-69.2822	-3016.4	59.38	-2888.51	300.857	243.538	0	-76.2158	-29.4583	-706.932	-408482	215929	4298.07	300.27	575.823	0
383	0	16.3602	-22.7938	-637.474	-1082.41	1388.33	-1117.55	302.178	611.698	0	-96.5245	-13.4216	-91.2849	-3774.26	386.802	-3968.03	304.237	241.346	0	-80.1643	-36.2154	-728.759	-413711	224251	-6625.02	302.436	565.307	0
383	1	33.238	-26.9696	-636.852	-972.534	2495.78	-1589.15	303.919	611.527	0	-124.467	-14.5942	-118.868	-4654.45	974.91	-5279.75	308.202	239.156	0	-91.2286	-41.5638	-755.72	-419876	234566	-14719.9	304.593	552.957	0
383	2	46.9275	-30.0926	-636.405	-893.489	3463.9	-2084.66	305.443	611.404	0	-156.949	-15.9574	-152.347	-5645.8	1898.46	-6838.09	312.461	237.059	0	-110.022	-46.0499	-788.752	-427426	247269	-19973.6	306.799	539.1	0
383	3	57.2663	-32.3264	-636.707	-839.802	4302.83	-2575.97	306.758	611.319	0	-194.118	-17.9258	-191.372	-6717.81	3213.09	-8631.65	316.79	235.103	0	-136.851	-50.2522	-828.079	-436635	262508	-22392.2	309.076	524.374	0
383	4	64.097	-33.7629	-638.202	-807.705	5017.79	-3033.95	307.862	611.266	0	-235.368	-20.9815	-234.727	-7821.33	4930.61	-10608.2	321.006	233.321	0	-171.271	-54.7444	-872.929	-447505	280048	-22091	311.397	509.638	0
383	5	67.3216	-34.4273	-641.151	-797.371	5606.73	-3429.79	308.745	611.244	0	-279.053	-25.5519	-280.136	-8887.26	6994.61	-12667.2	324.969	231.725	0	-211.731	-59.9792	-921.287	-459693	299151	-19346.4	313.678	495.843	0
383	6	66.9337	-34.2777	-645.608	-814.378	6061.99	-3739.32	309.39	611.261	0	-322.389	-31.8285	-324.283	-9826.56	9272.11	-14662.6	328.593	230.302	0	-255.456	-66.1061	-969.891	-472492	318563	-14585.4	315.81	483.888	0
383	7	63.0318	-33.2153	-651.442	-868.729	6373.23	-3945.67	309.783	611.334	0	-361.64	-39.6409	-363.243	-10536.9	11575	-16414.2	331.866	229.008	0	-298.608	-72.8562	-1014.68	-484931	336687	-8338.06	317.689	474.466	0
383	8	55.8243	-31.1123	-658.369	-971.65	6529.44	-4039.75	309.918	611.476	0	-392.596	-48.4723	-393.347	-10919.4	13708.1	-17730	334.85	227.76	0	-336.772	-79.5846	-1051.72	-495986	351917	-1178.73	319.242	467.964	0
383	9	45.6349	-27.8436	-666.008	-1132.43	6521.6	-4022.16	309.792	611.7	0	-411.339	-57.5748	-412.201	-10901.6	15525.3	-18441.1	337.664	226.447	0	-365.704	-85.4184	-1078.21	-504839	363063	6341.64	320.448	464.417	0
384	0	32.9032	-23.3224	-673.937	-1356.14	6348.12	-3904.73	309.419	612.012	0	-415.106	-66.0977	-419.397	-10456.7	16971.2	-18444.6	340.466	224.933	0	-382.203	-89.4201	-1093.33	-511086	369665	13774.9	321.329	463.531	0
384	1	18.1561	-17.5343	-681.786	-1640.81	6023.02	-3707.7	308.834	612.407	0	-402.964	-73.2191	-416.565	-9612.61	18086.2	-17735.2	343.418	223.076	0	-384.808	-90.7534	-1098.35	-514812	372085	20848.6	321.95	464.748	0
384	2	1.95502	-10.5568	-689.336	-1973.61	5585.48	-3455.34	308.103	612.863	0	-376.027	-78.308	-406.749	-8445.96	18976	-16408.8	346.653	220.765	0	-374.072	-88.8648	-1096.08	-516530	371342	27489.2	322.408	467.358	0
384	3	-15.1493	-2.55776	-696.647	-2326.79	5110.92	-3173.69	307.336	613.34	0	-337.151	-81.0742	-393.496	-7063.91	19768.5	-14634	350.238	217.952	0	-352.3	-83.6319	-1090.14	-517059	368833	33773.9	322.822	470.621	0
384	4	-32.6347	6.21818	-704.18	-2653.95	4722.95	-2888.46	306.707	613.769	0	-290.262	-81.6198	-380.049	-5579.99	20578.8	-12607.9	354.148	214.682	0	-322.896	-75.4016	-1084.23	-517413	366070	39842.7	323.336	473.879	0
384	5	-50.0079	15.4633	-712.859	-2885.88	4603.19	-2621.25	306.457	614.048	0	-239.587	-80.3631	-368.859	-4093.86	21488.7	-10518.5	358.257	211.099	0	-289.595	-64.8998	-1081.72	-518711	364508	45812.5	324.121	476.645	0
384	6	-66.7926	24.8235	-724.098	-2927.77	4997.44	-2385.9	306.902	614.043	0	-188.991	-77.879	-361.394	-2680.2	22537.7	-8521.35	362.363	207.416	0	-255.784	-53.0555	-1085.49	-522133	365461	51717.8	325.367	478.665	0
384	7	-82.5051	33.9284	-739.795	-2659.41	6216.04	-2185.87	308.402	613.595	0	-141.52	-74.737	-358.196	-1386.27	23722.1	-6727.56	366.227	203.87	0	-224.025	-40.8086	-1097.99	-528919	370089	57476.1	327.266	479.931	0
384	8	-96.6185	42.4323	-762.267	-1939.12	8622.22	-2011.65	311.311	612.544	0	-99.1833	-71.389	-359.064	-234.691	25001.9	-5201.84	369.631	200.654	0	-195.802	-28.9567	-1121.33	-540360	379422	62873.5	329.986	480.652	0
384	9	-108.524	50.0519	-794.063	-613.937	12601	-1839.26	315.869	610.773	0	-62.9602	-68.1232	-363.292	771.424	26315.7	-3968.06	372.437	197.877	0	-171.484	-18.0712	-1157.36	-557747	394355	67562.7	333.626	481.165	0
385	0	-117.499	56.5935	-837.573	1458.61	18501.9	-1630.4	322.09	608.259	0	-32.9671	-65.0817	-369.919	1642.15	27597.8	-3017.67	374.605	195.561	0	-150.466	-8.48827	-1207.49	-582210	415570	71073.3	338.178	481.827	0
385	1	-122.761	61.9784	-894.657	4389.71	26592.3	-1333.98	329.724	605.093	0	-8.73279	-62.3361	-377.941	2394.65	28792.4	-2319.77	376.182	193.664	0	-131.494	-0.357761	-1272.6	-614562	443476	72869.9	343.521	482.906	0
385	2	-123.651	66.2622	-966.799	8270.03	37096.6	-891.978	338.371	601.446	0	10.497	-59.9756	-386.45	3050.18	29857	-1832.97	377.26	192.107	0	-113.154	6.28662	-1353.25	-655416	478360	72488.7	349.476	484.55	0
385	3	-119.767	69.5507	-1055.51	13196	50274.5	-256.253	347.63	597.498	0	25.5295	-58.1168	-394.738	3633.2	30760.6	-1515.31	377.927	190.796	0	-94.2379	11.4338	-1450.25	-705432	520633	69610.8	355.877	486.799	0
385	4	-110.861	71.8154	-1162.04	19250.7	66378.8	591.918	357.123	593.434	0	37.0987	-56.8516	-402.366	4169.23	31487.6	-1329.21	378.256	189.638	0	-73.7627	14.9638	-1564.41	-765179	570729	63957.6	362.558	489.577	0
385	5	-96.6689	72.8216	-1286.24	26434.9	85474.9	1642.33	366.453	589.448	0	45.7922	-56.2232	-409.165	4680.44	32041.7	-1243.44	378.31	188.561	0	-50.8768	16.5984	-1695.4	-834526	628579	55188	369.315	492.699	0
385	6	-76.9009	72.2102	-1425.37	34600.1	107247	2869.14	375.242	585.726	0	52.0184	-56.2316	-415.149	5180.02	32441.6	-1234.47	378.145	187.523	0	-24.8825	15.9786	-1840.52	-911959	693039	42934.1	375.896	495.907	0
385	7	-51.3197	69.5745	-1573.58	43422.9	130903	4229.95	383.188	582.405	0	56.0071	-56.8424	-420.421	5669.36	32714.5	-1287.25	377.814	186.515	0	4.68746	12.7321	-1994	-994262	761591	26865.9	382.055	498.934	0
385	8	-19.8554	64.5348	-1722.36	52432.8	155224	5657.61	390.123	579.558	0	57.8339	-58.0002	-425.083	6139.54	32892.7	-1394.28	377.38	185.557	0	37.9785	6.53456	-2147.44	-1.07677e+06	830525	6768.7	387.6	501.566	0
385	9	17.1369	56.8651	-1861.83	61077.4	178735	7060.11	395.999	577.195	0	57.4836	-59.633	-429.19	6575.43	33010.3	-1552.72	376.913	184.679	0	74.6204	-2.76783	-2291.02	-1.15403e+06	895469	-17273.2	392.424	503.663	0
386	0	58.5656	46.6058	-1982.06	68797.5	199894	8326.14	400.852	575.29	0	54.9323	-61.6585	-432.741	6959.67	33096.5	-1761.67	376.481	183.917	0	113.498	-15.0528	-2414.8	-1.22057e+06	951981	-44662.8	396.484	505.154	0
386	1	102.489	34.1048	-2074.24	75091.4	217277	9338.34	404.75	573.798	0	50.2003	-64.0049	-435.666	7276.32	33171.1	-2020.44	376.139	183.298	0	152.689	-29.9001	-2509.91	-1.27149e+06	996091	-74210.4	399.784	506.016	0
386	2	146.261	20.0197	-2131.94	79573.9	229766	9997.11	407.773	572.675	0	43.3668	-66.6229	-437.805	7514.24	33241.8	-2326.86	375.928	182.837	0	189.627	-46.6033	-2569.75	-1.30319e+06	1.02483e+06	-104203	402.348	506.259	0
386	3	186.855	5.3012	-2152.16	82027	236715	10247.5	409.99	571.886	0	34.5692	-69.4854	-438.939	7669.21	33306.6	-2676.28	375.88	182.528	0	221.425	-64.1842	-2591.1	-1.31399e+06	1.03672e+06	-132580	404.211	505.928	0
386	4	221.298	-8.88353	-2135.83	82426.6	238040	10094	411.451	571.408	0	23.9981	-72.5837	-438.88	7744.44	33361.2	-3061.25	376.014	182.354	0	245.297	-81.4672	-2574.71	-1.30437e+06	1.03204e+06	-157199	405.41	505.09	0
386	5	247.078	-21.3028	-2087.49	80935.7	234192	9597.11	412.188	571.228	0	11.8876	-75.92	-437.569	7750.14	33407.6	-3471.83	376.348	182.288	0	258.965	-97.2228	-2525.06	-1.27687e+06	1.01269e+06	-176136	405.977	503.829	0
386	6	262.439	-30.8369	-2014.36	77866	226036	8856.65	412.213	571.344	0	-1.49641	-79.4901	-435.165	7702.12	33466.2	-3896.63	376.905	182.301	0	260.942	-110.327	-2449.52	-1.23552e+06	981833	-187926	405.94	502.23	0
386	7	266.528	-36.63	-1924.94	73617.2	214673	7988.27	411.522	571.756	0	-15.8592	-83.2631	-432.141	7618.35	33589.9	-4323.41	377.729	182.371	0	250.669	-119.893	-2357.08	-1.18516e+06	943355	-191714	405.326	500.367	0
386	8	259.406	-38.1788	-1827.78	68610.6	201251	7100.16	410.107	572.462	0	-30.8686	-87.1647	-429.381	7514.04	33878	-4738.56	378.899	182.5	0	228.538	-125.344	-2257.16	-1.13071e+06	901307	-187306	404.17	498.279	0
386	9	241.937	-35.3477	-1730.29	63233.7	186823	6276.49	407.972	573.455	0	-46.1428	-91.0645	-428.25	7397.77	34490	-5125.52	380.537	182.726	0	195.795	-126.412	-2158.54	-1.07656e+06	859477	-175126	402.529	495.935	0
387	0	215.615	-28.3294	-1638.11	57804	172244	5570.32	405.148	574.713	0	-61.2362	-94.7696	-430.598	7270.05	35654.8	-5464.17	382.803	183.116	0	154.379	-123.099	-2068.71	-1.0262e+06	821103	-156101	400.497	493.203	0
387	1	182.338	-17.5797	-1554.77	52552.7	158138	5004.59	401.711	576.199	0	-75.6165	-98.0322	-438.681	7122.79	37667.6	-5731.54	385.866	183.763	0	106.722	-115.612	-1993.45	-982022	788719	-131513	398.224	489.839	0
387	2	144.181	-3.74735	-1481.77	47624.9	144893	4578.1	397.784	577.859	0	-88.6313	-100.569	-454.996	6938.06	40870.8	-5901.5	389.827	184.751	0	55.5494	-104.316	-1936.77	-945324	764128	-102842	395.915	485.508	0
387	3	103.176	12.3948	-1418.95	43091.9	132696	4273.81	393.517	579.631	0	-99.4741	-102.086	-482.038	6688.69	45619.1	-5945.15	394.638	186.124	0	3.70145	-89.691	-1900.98	-916489	748432	-71620.9	393.801	479.848	0
387	4	61.1648	30.0128	-1364.98	38968.5	121575	4067.35	389.067	581.451	0	-107.197	-102.291	-522.063	6344.41	52243	-5832.63	400.07	187.847	0	-46.032	-72.278	-1887.04	-895206	742140	-39319.8	392.111	472.558	0
387	5	19.722	48.266	-1317.93	35232.2	111454	3933.43	384.567	583.267	0	-110.809	-100.853	-576.97	5881.06	61031	-5529.96	405.778	189.807	0	-91.0868	-52.5871	-1894.9	-880743	745327	-7241.32	391.026	463.464	0
387	6	-19.8672	66.3452	-1275.7	31839.5	102199	3849.15	380.112	585.042	0	-109.395	-97.3866	-648.211	5285.36	72212.1	-4994.23	411.402	191.846	0	-129.262	-31.0414	-1923.91	-872185	757789	23540.5	390.654	452.565	0
387	7	-56.5948	83.507	-1236.41	28738.4	93662.2	3795.77	375.754	586.756	0	-102.174	-91.5901	-736.472	4553.61	85906.9	-4188.14	416.647	193.817	0	-158.768	-8.08311	-1972.88	-868599	779054	52140.3	391.019	440.073	0
387	8	-89.7195	99.1253	-1198.62	25878.9	85706.4	3759.21	371.504	588.409	0	-88.5272	-83.4271	-841.075	3690.28	102040	-3104.6	421.321	195.612	0	-178.247	15.6982	-2039.7	-869052	808212	77798.4	392.046	426.438	0
387	9	-118.765	112.742	-1161.45	23220.1	78223.9	3728.86	367.35	590.008	0	-68.0144	-73.095	-959.297	2710.43	120236	-1764.22	425.338	197.175	0	-186.779	39.6473	-2120.75	-872509	843649	99908.3	393.58	412.314	0
388	0	-143.515	124.096	-1124.47	20734.9	71143.8	3695.68	363.269	591.56	0	-40.4122	-60.8608	-1085.88	1645.25	139729	-195.395	428.678	198.485	0	-183.928	63.2353	-2210.35	-877689	882807	118098	395.402	398.454	0
388	1	-164	133.119	-1087.64	18409	64430.1	3651.15	359.238	593.074	0	-5.85265	-46.9977	-1213.05	546.002	159358	1570.06	431.37	199.55	0	-169.853	86.1209	-2300.69	-882984	922148	132268	397.27	385.587	0
388	2	-180.457	139.904	-1051.11	16236.7	58072.4	3586.7	355.248	594.553	0	34.9468	-31.8025	-1331.33	-519.745	177689	3489.02	433.467	200.39	0	-145.51	108.101	-2382.44	-886539	957480	142596	398.958	374.291	0
388	3	-193.275	144.659	-1015.11	14215.1	52073.1	3494.53	351.298	595.997	0	80.448	-15.6138	-1431.07	-1479.99	193246	5500.64	435.036	201.034	0	-112.827	129.045	-2446.18	-886500	984588	149517	400.287	364.934	0
388	4	-202.937	147.661	-979.873	12341.5	46438.7	3369.98	347.393	597.405	0	128.219	1.13284	-1504.13	-2273.08	204770	7523.42	436.139	201.511	0	-74.718	148.794	-2484	-881338	999996	153680	401.131	357.681	0
388	5	-209.965	149.221	-945.635	10611.3	41174.4	3212.27	343.542	598.779	0	175.146	17.8687	-1545.31	-2860.89	211453	9458.68	436.835	201.851	0	-34.8191	167.09	-2490.95	-870129	1.00158e+06	155847	401.418	352.536	0
388	6	-214.87	149.642	-912.575	9018.18	36282.5	3023.13	339.758	600.118	0	217.863	33.9417	-1553.22	-3236.21	213060	11203.5	437.173	202.084	0	2.99353	183.583	-2465.8	-852721	988939	156800	401.121	349.393	0
388	7	-218.113	149.2	-880.834	7554.01	31764	2805.92	336.061	601.424	0	253.253	48.6949	-1530.39	-3422.69	209952	12665.7	437.189	202.236	0	35.1401	197.895	-2411.23	-829757	963397	157238	400.246	348.062	0
388	8	-220.081	148.132	-850.538	6211.17	27619.3	2565.59	332.473	602.697	0	278.878	61.52	-1482.6	-3467.78	202979	13772.3	436.908	202.339	0	58.797	209.652	-2333.13	-802540	927716	157708	398.836	348.289	0
388	9	-221.067	146.634	-821.796	4983.53	23845.1	2308.75	329.016	603.936	0	293.275	71.8971	-1417.57	-3430.53	193286	14476.5	436.35	202.42	0	72.2079	218.531	-2239.37	-772768	885476	158540	396.961	349.767	0
389	0	-221.261	144.871	-794.719	3866.53	20431.2	2043.82	325.709	605.135	0	296.059	79.4277	-1343.49	-3368.26	182088	14765.2	435.533	202.507	0	74.7982	224.299	-2138.21	-742213	840393	159856	394.714	352.153	0
389	1	-220.769	142.988	-769.397	2856.69	17362	1780.59	322.566	606.287	0	287.844	83.8453	-1267.68	-3326.39	170477	14662.6	434.479	202.624	0	67.0757	226.833	-2037.08	-712450	795742	161593	392.21	355.086	0
389	2	-219.647	141.096	-745.884	1950.56	14619.3	1529.51	319.6	607.385	0	270.013	85.0089	-1195.72	-3332.4	159306	14223	433.229	202.787	0	50.3662	226.105	-1941.61	-684663	753990	163566	389.578	358.217	0
389	3	-217.937	139.272	-724.196	1143.41	12184.7	1300.31	316.825	608.421	0	244.429	82.9072	-1131.15	-3393.9	149138	13518.4	431.846	203	0	26.4919	222.179	-1855.35	-659576	716656	165528	386.95	361.248	0
389	4	-215.691	137.558	-704.309	429.218	10041.2	1099.75	314.257	609.391	0	213.162	77.6755	-1075.54	-3501.46	140258	12622.7	430.406	203.256	0	-2.52901	215.233	-1779.85	-637478	684376	167232	384.445	363.968	0
389	5	-212.981	135.981	-686.157	-198.824	8173.32	930.003	311.912	610.29	0	178.233	69.5924	-1028.85	-3635.07	132717	11601.3	428.995	203.533	0	-34.7484	205.573	-1715.01	-618292	657061	168475	382.151	366.272	0
389	6	-209.914	134.553	-669.631	-748.013	6566.7	788.668	309.806	611.117	0	141.419	59.047	-989.882	-3770.44	126393	10506.1	427.685	203.809	0	-68.4954	193.6	-1659.51	-601677	634101	169139	380.12	368.162	0
389	7	-206.625	133.282	-654.6	-1225.75	5205.61	669.99	307.952	611.873	0	104.145	46.494	-956.78	-3884.07	121056	9374.38	426.525	204.06	0	-102.48	179.776	-1611.38	-587143	614595	169189	378.356	369.728	0
389	8	-203.254	132.175	-640.954	-1638.94	4070.88	566.203	306.351	612.557	0	67.4658	32.42	-927.527	-3957.54	116434	8230.82	425.531	204.267	0	-135.788	164.595	-1568.48	-574184	597567	168667	376.829	371.113	0
389	9	-199.921	131.248	-628.652	-1993.35	3140.61	468.948	304.996	613.171	0	32.1027	17.3215	-900.328	-3980.35	112260	7090.32	424.688	204.421	0	-167.818	148.569	-1528.98	-562386	582150	167661	375.476	372.482	0
390	0	-196.709	130.517	-617.74	-2292.91	2392.16	370.689	303.872	613.712	0	-1.49103	1.68731	-873.846	-3950.65	108312	5959.85	423.948	204.521	0	-198.2	132.204	-1491.59	-551488	567693	166283	374.219	373.987	0
390	1	-193.67	129.998	-608.317	-2539.7	1803.89	265.612	302.965	614.175	0	-33.0762	-14.0203	-847.251	-3873.76	104424	4839.84	423.25	204.572	0	-226.746	115.978	-1455.57	-541370	553782	164653	372.98	375.755	0
390	2	-190.845	129.684	-600.479	-2734.98	1356.95	149.529	302.26	614.555	0	-62.5764	-29.3853	-820.153	-3759.83	100493	3727.51	422.529	204.584	0	-253.422	100.298	-1420.63	-532004	540204	162897	371.693	377.872	0
390	3	-188.281	129.539	-594.272	-2880.22	1036.59	19.1671	301.744	614.847	0	-90.0152	-44.0479	-792.482	-3621.65	96467.6	2621.42	421.728	204.57	0	-278.296	85.4909	-1386.75	-523401	526889	161142	370.311	380.388	0
390	4	-186.024	129.503	-589.682	-2977.16	831.295	-128.243	301.41	615.049	0	-115.453	-57.7055	-764.385	-3473.11	92342.8	1524.01	420.807	204.544	0	-301.477	71.7974	-1354.07	-515587	513865	159500	368.811	383.314	0
390	5	-184.114	129.501	-586.636	-3026.94	731.47	-294.76	301.247	615.16	0	-138.942	-70.114	-736.134	-3327.94	88143.7	442.688	419.739	204.521	0	-323.055	59.3865	-1322.77	-508579	501213	158061	367.189	386.635	0
390	6	-182.577	129.454	-585.009	-3029.29	729.185	-481.384	301.246	615.178	0	-160.496	-81.0972	-708.058	-3198.51	83914.8	-608.542	418.514	204.517	0	-343.074	48.3571	-1293.07	-502374	489032	156889	365.46	390.308	0
390	7	-181.423	129.296	-584.655	-2982.65	818.554	-687.817	301.4	615.102	0	-180.088	-90.5527	-680.478	-3094.66	79707.8	-1609.14	417.135	204.548	0	-361.511	38.7435	-1265.13	-496953	477419	156012	363.65	394.277	0
390	8	-180.631	128.975	-585.449	-2884.44	996.198	-912.582	301.702	614.927	0	-197.658	-98.4501	-653.682	-3022.55	75574.5	-2535.33	415.614	204.624	0	-378.289	30.5253	-1239.13	-492302	466468	155426	361.794	398.479	0
390	9	-180.145	128.461	-587.322	-2730.98	1262.45	-1153.75	302.15	614.65	0	-213.148	-104.82	-627.906	-2984.3	71561	-3364.4	413.968	204.753	0	-393.294	23.641	-1215.23	-488428	456270	155093	359.926	402.857	0
391	0	-179.871	127.742	-590.279	-2517.6	1622.53	-1409.71	302.749	614.265	0	-226.517	-109.736	-603.349	-2978.99	67703.3	-4077.88	412.213	204.937	0	-406.388	18.0057	-1193.63	-485372	446921	154939	358.08	407.36	0
391	1	-179.677	126.809	-594.358	-2239.12	2086.47	-1679.18	303.51	613.767	0	-237.743	-113.292	-580.164	-3003.76	64026.1	-4663.6	410.359	205.177	0	-417.42	13.517	-1174.52	-483185	438505	154864	356.289	411.941	0
391	2	-179.414	125.641	-599.584	-1890.33	2667.94	-1961.08	304.45	613.153	0	-246.832	-115.597	-558.449	-3054.39	60543.9	-5116.84	408.414	205.469	0	-426.246	10.0442	-1158.03	-481898	431081	154744	354.586	416.552	0
391	3	-178.936	124.19	-605.932	-1466.47	3382.11	-2255.29	305.582	612.42	0	-253.837	-116.767	-538.26	-3125.54	57265.2	-5441.22	406.389	205.807	0	-432.773	7.42235	-1144.19	-481506	424678	154448	353.004	421.138	0
391	4	-178.111	122.387	-613.334	-963.827	4243.34	-2563.62	306.918	611.571	0	-258.865	-116.922	-519.645	-3211.23	54195	-5648.59	404.292	206.18	0	-436.977	5.4644	-1132.98	-481975	419307	153848	351.579	425.637	0
391	5	-176.833	120.158	-621.705	-380.193	5263.65	-2889.02	308.466	610.612	0	-262.072	-116.181	-502.643	-3305.66	51335.8	-5756.98	402.132	206.577	0	-438.906	3.97658	-1124.35	-483264	414971	152830	350.34	429.987	0
391	6	-175.012	117.437	-630.977	285.305	6452.84	-3233.79	310.227	609.548	0	-263.658	-114.669	-487.283	-3403.7	48687.8	-5787.16	399.917	206.985	0	-438.671	2.76744	-1118.26	-485338	411675	151299	349.309	434.131	0
391	7	-172.572	114.179	-641.111	1033.05	7818.8	-3598.58	312.196	608.389	0	-263.853	-112.524	-473.583	-3501	46251.8	-5759.84	397.664	207.393	0	-436.425	1.65536	-1114.69	-488183	409427	149178	348.507	438.024	0
391	8	-169.439	110.374	-652.091	1863.59	9366.88	-3982.27	314.364	607.142	0	-262.902	-109.897	-461.548	-3593.99	44031.3	-5693.56	395.399	207.787	0	-432.342	0.476295	-1113.64	-491793	408242	146406	347.949	441.629	0
391	9	-165.545	106.042	-663.911	2777.62	11098.5	-4382.27	316.717	605.816	0	-261.051	-106.947	-451.173	-3680.09	42029.9	-5603.41	393.157	208.157	0	-426.596	-0.905022	-1115.08	-496166	408130	142936	347.645	444.92	0
392	0	-160.825	101.237	-676.567	3775.2	13009.5	-4795.02	319.229	604.42	0	-258.528	-103.823	-442.446	-3757.74	40250.3	-5500.49	390.972	208.493	0	-419.353	-2.58646	-1119.01	-501302	409093	138737	347.595	447.875	0
392	1	-155.227	96.0355	-690.043	4853.65	15089.6	-5216.53	321.868	602.966	0	-255.544	-100.67	-435.342	-3826.12	38693.9	-5391.79	388.882	208.789	0	-410.771	-4.63411	-1125.38	-507190	411116	133799	347.791	450.483	0
392	2	-148.732	90.5232	-704.268	6005.59	17321.8	-5642.1	324.595	601.473	0	-252.288	-97.6192	-429.799	-3884.86	37360.1	-5280.22	386.925	209.039	0	-401.02	-7.09608	-1134.07	-513783	414151	128133	348.218	452.744	0
392	3	-141.365	84.7875	-719.096	7218.57	19684.2	-6065.72	327.374	599.962	0	-248.938	-94.7973	-425.706	-3933.96	36244.6	-5165.53	385.14	209.241	0	-390.303	-10.0098	-1144.8	-520986	418104	121786	348.855	454.668	0
392	4	-133.191	78.9127	-734.324	8476.15	22152.2	-6480.56	330.167	598.457	0	-245.655	-92.3153	-422.9	-3973.32	35337.1	-5045.55	383.559	209.395	0	-378.846	-13.4026	-1157.22	-528658	422841	114831	349.679	456.277	0
392	5	-124.318	72.975	-749.702	9760.47	24700.8	-6880.26	332.947	596.981	0	-242.579	-90.2648	-421.186	-4002.08	34620.9	-4916.93	382.199	209.502	0	-366.897	-17.2897	-1170.89	-536627	428199	107366	350.664	457.599	0
392	6	-114.884	67.0404	-764.962	11054.8	27306.1	-7259.81	335.696	595.549	0	-239.82	-88.7104	-420.357	-4018.4	34075.6	-4775.53	381.063	209.559	0	-354.704	-21.6701	-1185.32	-544702	434003	99506.7	351.785	458.663	0
392	7	-105.04	61.167	-779.855	12343.7	29944.4	-7615.73	338.397	594.172	0	-237.447	-87.6823	-420.216	-4020.56	33680.5	-4618.14	380.151	209.568	0	-342.486	-26.5153	-1200.07	-552704	440086	91375	353.018	459.499	0
392	8	-94.9355	55.414	-794.194	13612.7	32590.5	-7945.87	341.036	592.86	0	-235.476	-87.1696	-420.605	-4008.64	33417	-4444.47	379.45	209.531	0	-330.412	-31.7556	-1214.8	-560500	446307	83088.9	354.336	460.138	0
392	9	-84.7104	49.8483	-807.872	14847.6	35217.8	-8249.11	343.593	591.621	0	-233.872	-87.118	-421.426	-3985.53	33269.5	-4257.09	378.945	209.457	0	-318.583	-37.2697	-1229.3	-568014	452569	74760.7	355.713	460.609	0
393	0	-74.4914	44.5444	-820.84	16035.4	37798.8	-8524.74	346.049	590.465	0	-232.544	-87.4304	-422.637	-3955.91	33226.1	-4059.82	378.616	209.36	0	-307.036	-42.8861	-1243.48	-575219	458806	66498.2	357.118	460.934	0
393	1	-64.3995	39.5765	-833.072	17164	40304.9	-8772.07	348.381	589.397	0	-231.369	-87.9749	-424.24	-3924.75	33276.9	-3856.05	378.439	209.251	0	-295.768	-48.3983	-1257.31	-582106	464972	58409.8	358.523	461.129	0
393	2	-54.5621	35.0108	-844.514	18222.7	42704.4	-8990.37	350.567	588.422	0	-230.213	-88.6038	-426.251	-3896.44	33412.2	-3647.75	378.386	209.141	0	-284.775	-53.5929	-1270.77	-588650	471015	50609.5	359.898	461.2	0
393	3	-45.1207	30.899	-855.059	19202	44962.6	-9178.81	352.584	587.543	0	-228.956	-89.1759	-428.675	-3874.66	33621.5	-3435.46	378.431	209.039	0	-274.076	-58.2769	-1283.73	-594791	476860	43217.4	361.215	461.15	0
393	4	-36.2303	27.2777	-864.562	20092.4	47044.6	-9335.77	354.414	586.76	0	-227.499	-89.5721	-431.507	-3862.72	33894.6	-3218.64	378.549	208.952	0	-263.729	-62.2944	-1296.07	-600445	482419	36357.5	362.45	460.974	0
393	5	-28.0509	24.1694	-872.873	20884.8	48919.3	-9458.57	356.044	586.074	0	-225.779	-89.7044	-434.731	-3864.03	34221.4	-2996.25	378.719	208.888	0	-253.83	-65.535	-1307.6	-605524	487606	30151.5	363.583	460.673	0
393	6	-20.734	21.5838	-879.842	21571.2	50561.9	-9544.25	357.467	585.483	0	-223.773	-89.5191	-438.324	-3880.84	34593.8	-2767.05	378.923	208.854	0	-244.507	-67.9352	-1318.17	-609939	492342	24710.4	364.602	460.244	0
393	7	-14.4061	19.5232	-885.347	22145.4	51953.3	-9590.56	358.681	584.987	0	-221.495	-88.9925	-442.263	-3912.92	35006.3	-2529.89	379.153	208.848	0	-235.901	-69.4693	-1327.61	-613616	496566	20125.6	365.501	459.685	0
393	8	-9.15851	17.9893	-889.313	22603.4	53080	-9596.17	359.687	584.583	0	-218.991	-88.1213	-446.55	-3958.42	35456	-2283.66	379.4	208.864	0	-228.149	-70.132	-1335.86	-616512	500246	16465.4	366.276	458.989	0
393	9	-5.04335	16.9881	-891.747	22944.7	53934.4	-9560.94	360.482	584.27	0	-216.317	-86.9134	-451.225	-4015.96	35942.3	-2027.16	379.655	208.9	0	-221.36	-69.9253	-1342.97	-618638	503394	13774.2	366.924	458.149	0
394	0	-2.06949	16.5305	-892.731	23171.7	54516	-9486.28	361.067	584.044	0	-213.529	-85.3806	-456.356	-4085.82	36467.7	-1759.52	379.911	208.953	0	-215.598	-68.8501	-1349.09	-620056	506059	12067.3	367.441	457.162	0
394	1	-0.203492	16.6268	-892.413	23288.7	54831.8	-9375.01	361.442	583.904	0	-210.667	-83.5399	-462.015	-4169.68	37036.6	-1480.72	380.163	209.025	0	-210.871	-66.9131	-1354.43	-620868	508319	11327.9	367.828	456.027	0
394	2	0.616092	17.2734	-890.954	23299.5	54895.9	-9230.99	361.615	583.849	0	-207.761	-81.4228	-468.246	-4269.37	37654.6	-1191.28	380.416	209.118	0	-207.145	-64.1494	-1359.2	-621181	510254	11509.3	368.092	454.754	0
394	3	0.464923	18.4438	-888.494	23208.1	54727	-9058.89	361.595	583.879	0	-204.831	-79.0798	-475.045	-4385.59	38327.2	-892.2	380.681	209.232	0	-204.366	-60.636	-1363.54	-621079	511926	12540.7	368.245	453.355	0
394	4	-0.566547	20.0883	-885.138	23020.1	54346.7	-8863.59	361.399	583.993	0	-201.883	-76.5732	-482.368	-4517.04	39058.5	-585.384	380.972	209.364	0	-202.45	-56.4849	-1367.51	-620616	513375	14327.9	368.303	451.848	0
394	5	-2.36683	22.1369	-880.967	22743.9	53778.3	-8649.92	361.045	584.183	0	-198.911	-73.9702	-490.143	-4660.41	39851.4	-273.954	381.306	209.508	0	-201.278	-51.8333	-1371.11	-619823	514624	16752.2	368.288	450.245	0
394	6	-4.80406	24.5015	-876.053	22391.1	53047.8	-8423.13	360.553	584.441	0	-195.888	-71.3396	-498.274	-4810.74	40707.3	38.2959	381.697	209.655	0	-200.692	-46.8381	-1374.33	-618715	515686	19671.8	368.219	448.559	0
394	7	-7.73206	27.0828	-870.484	21976.1	52184.7	-8189.25	359.949	584.754	0	-192.769	-68.7486	-506.646	-4962.14	41626.2	347.563	382.16	209.794	0	-200.501	-41.6658	-1377.13	-617311	516574	22928.9	368.121	446.806	0
394	8	-10.9942	29.7817	-864.403	21515.9	51222.7	-7954.36	359.258	585.109	0	-189.492	-66.2568	-515.16	-5108.55	42606.9	649.897	382.706	209.916	0	-200.486	-36.4752	-1379.56	-615661	517322	26357.8	368.014	445.004	0
394	9	-14.4263	32.5094	-858.017	21028.6	50196.4	-7723.56	358.503	585.492	0	-185.979	-63.9108	-523.757	-5244.79	43648.1	940.798	383.337	210.014	0	-200.405	-31.4014	-1381.77	-613865	517996	29792.7	367.916	443.168	0
395	0	-17.8639	35.1933	-851.581	20532.3	49140.3	-7500.85	357.705	585.889	0	-182.149	-61.7435	-532.414	-5367.28	44747.8	1215.29	384.047	210.081	0	-200.013	-26.5502	-1384	-612057	518687	33076.1	367.839	441.318	0
395	1	-21.1551	37.7767	-845.362	20044	48088.7	-7290.32	356.885	586.289	0	-177.935	-59.7843	-541.125	-5473.49	45902.5	1468.33	384.828	210.115	0	-199.09	-22.0076	-1386.49	-610382	519494	36067.4	367.791	439.474	0
395	2	-24.174	40.2125	-839.595	19578.8	47075.9	-7096.87	356.07	586.681	0	-173.315	-58.0727	-549.861	-5560.62	47106.7	1695.39	385.67	210.113	0	-197.489	-17.8601	-1389.46	-608965	520499	38649.6	367.784	437.658	0
395	3	-26.8304	42.4559	-834.453	19148.7	46134	-6925.26	355.286	587.052	0	-168.318	-56.661	-558.563	-5625.13	48352.2	1892.46	386.565	210.071	0	-195.148	-14.2052	-1393.02	-607887	521758	40735.8	367.829	435.893	0
395	4	-29.0714	44.4592	-830.04	18762.4	45288.6	-6778.52	354.562	587.396	0	-163.016	-55.6063	-567.139	-5663.78	49627.9	2055.96	387.506	209.987	0	-192.088	-11.147	-1397.18	-607189	523291	42270.1	367.934	434.199	0
395	5	-30.8766	46.1735	-826.39	18427.3	44558.8	-6657.72	353.92	587.701	0	-157.502	-54.9614	-575.484	-5674.9	50920.5	2183.31	388.483	209.861	0	-188.379	-8.78792	-1401.87	-606864	525083	43224.3	368.108	432.594	0
395	6	-32.2491	47.5547	-823.48	18149.6	43959.1	-6562.68	353.382	587.96	0	-151.875	-54.7673	-583.492	-5658.98	52215.7	2273.64	389.488	209.699	0	-184.125	-7.21262	-1406.97	-606877	527104	43594.2	368.356	431.089	0
395	7	-33.2038	48.5742	-821.266	17934.5	43500.4	-6492.68	352.968	588.162	0	-146.235	-55.0423	-591.082	-5618	53500	2327.41	390.512	209.505	0	-179.439	-6.46805	-1412.35	-607183	529318	43395.7	368.68	429.69	0
395	8	-33.7567	49.2233	-819.723	17785.5	43188	-6446.56	352.686	588.303	0	-140.666	-55.7714	-598.203	-5554.03	54761.5	2345.83	391.543	209.285	0	-174.423	-6.54808	-1417.93	-607755	531700	42659.7	369.079	428.401	0
395	9	-33.916	49.514	-818.879	17704.9	43023.3	-6422.32	352.539	588.379	0	-135.231	-56.9023	-604.84	-5468.31	55990.6	2330.42	392.571	209.041	0	-169.147	-7.38828	-1423.72	-608602	534249	41426.7	369.546	427.224	0
396	0	-33.6755	49.4791	-818.821	17692.9	43005.2	-6416.86	352.521	588.392	0	-129.963	-58.3494	-611.019	-5361.75	57180.2	2282.9	393.582	208.775	0	-163.638	-8.87034	-1429.84	-609780	536992	39739.5	370.068	426.169	0
396	1	-33.0198	49.1658	-819.672	17747.2	43131.4	-6426.21	352.62	588.348	0	-124.862	-60.0084	-616.794	-5235.95	58324.1	2205.43	394.56	208.489	0	-157.882	-10.8426	-1436.47	-611368	539974	37640.9	370.629	425.243	0
396	2	-31.9405	48.6243	-821.522	17863.2	43396.8	-6445.93	352.825	588.256	0	-119.914	-61.7746	-622.212	-5093.43	59415.2	2101.2	395.49	208.186	0	-151.855	-13.1502	-1443.73	-613432	543221	35176.8	371.213	424.456	0
396	3	-30.4499	47.9022	-824.39	18036	43790.7	-6471.56	353.119	588.122	0	-115.101	-63.5573	-627.289	-4937.02	60444.9	1974.07	396.359	207.87	0	-145.551	-15.6551	-1451.68	-615988	546726	32400.6	371.803	423.81	0
396	4	-28.582	47.0438	-828.22	18259	44297.1	-6499.13	353.485	587.954	0	-110.405	-65.2853	-632.013	-4769.2	61404.2	1827.21	397.156	207.546	0	-138.987	-18.2415	-1460.23	-619003	550443	29371.7	372.387	423.307	0
396	5	-26.3878	46.0894	-832.896	18523.8	44896.4	-6525.5	353.904	587.76	0	-105.814	-66.9101	-636.354	-4591.66	62286.1	1662.93	397.88	207.216	0	-132.202	-20.8207	-1469.25	-622404	554303	26150.6	372.951	422.94	0
396	6	-23.9277	45.0733	-838.26	18820.7	45567.6	-6548.29	354.36	587.548	0	-101.323	-68.4075	-640.264	-4405.29	63085.4	1483.51	398.53	206.88	0	-125.251	-23.3342	-1478.52	-626096	558222	22795.5	373.487	422.703	0
396	7	-21.2649	44.0238	-844.123	19139.1	46290.7	-6565.46	354.839	587.327	0	-96.9321	-69.7744	-643.697	-4210.55	63799	1291.88	399.113	206.541	0	-118.197	-25.7506	-1487.82	-629962	562109	19359.3	373.994	422.582	0
396	8	-18.4581	42.9683	-850.288	19468.2	47047.7	-6575.18	355.332	587.104	0	-92.6453	-71.021	-646.632	-4008.78	64427.4	1091.86	399.635	206.199	0	-111.103	-28.0526	-1496.92	-633889	565884	15889.4	374.47	422.563	0
396	9	-15.559	41.9393	-856.583	19797.2	47819.7	-6575.81	355.826	586.888	0	-88.4649	-72.1612	-649.106	-3803.49	64976.1	888.064	400.101	205.86	0	-104.024	-30.2219	-1505.69	-637794	569496	12429.7	374.913	422.626	0
397	0	-12.6109	40.9762	-862.889	20115.5	48584.9	-6565.88	356.305	586.688	0	-84.3918	-73.2049	-651.206	-3599.8	65456	685.541	400.515	205.528	0	-97.0027	-32.2287	-1514.1	-641635	572926	9022.08	375.32	422.753	0
397	1	-9.65111	40.1176	-869.132	20412.7	49321.1	-6544.29	356.748	586.514	0	-80.4345	-74.1584	-653.049	-3402.64	65881.6	489.003	400.883	205.21	0	-90.0856	-34.0408	-1522.18	-645404	576181	5706.54	375.683	422.926	0
397	2	-6.71872	39.3894	-875.235	20678.9	50008.6	-6510.37	357.137	586.373	0	-76.6193	-75.0355	-654.744	-3215.51	66267	301.781	401.211	204.911	0	-83.338	-35.6461	-1529.98	-649090	579270	2519.85	375.998	423.129	0
397	3	-3.86046	38.8027	-881.088	20905.6	50631.2	-6463.61	357.464	586.273	0	-72.9894	-75.8616	-656.369	-3040.34	66623.7	124.984	401.504	204.632	0	-76.8499	-37.0589	-1537.46	-652651	582181	-503.535	376.266	423.343	0
397	4	-1.13072	38.3582	-886.55	21086.4	51175.4	-6403.59	357.724	586.215	0	-69.5953	-76.6658	-657.972	-2877.65	66960.7	-41.9741	401.768	204.374	0	-70.726	-38.3077	-1544.52	-656020	584888	-3329.06	376.487	423.549	0
397	5	1.41086	38.0473	-891.477	21216.7	51631.1	-6329.89	357.916	586.201	0	-66.4852	-77.4719	-659.572	-2727.23	67285.6	-199.855	402.014	204.135	0	-65.0744	-39.4245	-1551.05	-659118	587355	-5920.68	376.669	423.73	0
397	6	3.7043	37.8584	-895.74	21295	51990	-6242.16	358.041	586.226	0	-63.6957	-78.2968	-661.174	-2588.68	67606.8	-348.56	402.253	203.915	0	-59.9914	-40.4383	-1556.91	-661871	589551	-8242.7	376.817	423.87	0
397	7	5.69674	37.7842	-899.243	21321.9	52245.5	-6140.67	358.099	586.289	0	-61.2415	-79.1486	-662.783	-2461.08	67932.8	-487.041	402.496	203.713	0	-55.5448	-41.3644	-1562.03	-664220	591452	-10263.7	376.938	423.959	0
397	8	7.34869	37.8267	-901.95	21299.2	52393.3	-6026.7	358.089	586.385	0	-59.1093	-80.0205	-664.421	-2343.02	68270.1	-613.886	402.751	203.526	0	-51.7606	-42.1938	-1566.37	-666143	593059	-11959.6	377.034	423.985	0
397	9	8.63821	37.9995	-903.904	21229	52432.5	-5902.45	358.007	586.514	0	-57.2549	-80.8847	-666.141	-2233.34	68622.2	-727.919	403.014	203.353	0	-48.6167	-42.8852	-1570.04	-667672	594402	-13314.2	377.103	423.946	0
398	0	9.5642	38.3287	-905.231	21113.8	52365.4	-5770.77	357.848	586.676	0	-55.6082	-81.6948	-668.023	-2132.1	68990.2	-827.976	403.275	203.192	0	-46.044	-43.3661	-1573.25	-668895	595542	-14321.1	377.137	423.844	0
398	1	10.1442	38.8482	-906.111	20957.3	52198.4	-5634.71	357.607	586.871	0	-54.0871	-82.3981	-670.155	-2040.77	69373.7	-912.492	403.519	203.045	0	-43.9429	-43.5499	-1576.27	-669933	596561	-14982.7	377.127	423.686	0
398	2	10.4029	39.584	-906.709	20764.4	51941.5	-5496.89	357.286	587.099	0	-52.6175	-82.9512	-672.603	-1961.57	69769.9	-979.626	403.731	202.916	0	-42.2145	-43.3671	-1579.31	-670892	597531	-15308.9	377.066	423.482	0
398	3	10.3608	40.5401	-907.118	20539	51605.6	-5359.2	356.89	587.358	0	-51.1446	-83.3314	-675.374	-1896.16	70173.7	-1027.2	403.903	202.808	0	-40.7838	-42.7913	-1582.49	-671828	598485	-15314.9	376.954	423.24	0
398	4	10.0296	41.6957	-907.358	20284.1	51200.1	-5222.68	356.428	587.645	0	-49.6343	-83.5367	-678.406	-1845.16	70576.2	-1052.77	404.032	202.72	0	-39.6047	-41.841	-1585.76	-672739	599407	-15018.9	376.793	422.97	0
398	5	9.41527	43.0103	-907.38	20002.4	50732.9	-5087.7	355.911	587.956	0	-48.071	-83.5782	-681.582	-1807.74	70965.2	-1055.02	404.118	202.652	0	-38.6557	-40.5678	-1588.96	-673571	600242	-14442.2	376.59	422.681	0
398	6	8.5229	44.4298	-907.096	19697.3	50211.4	-4954.2	355.354	588.285	0	-46.4578	-83.4736	-684.751	-1781.28	71326.7	-1035.44	404.164	202.601	0	-37.9349	-39.0438	-1591.85	-674237	600913	-13610.2	376.35	422.379	0
398	7	7.36237	45.8958	-906.411	19374.3	49643.2	-4821.93	354.769	588.625	0	-44.8164	-83.2453	-687.759	-1762.03	71648	-998.033	404.176	202.562	0	-37.4541	-37.3495	-1594.17	-674643	601340	-12552.6	376.084	422.069	0
398	8	5.9551	47.3583	-905.276	19039.9	49035.6	-4691.06	354.166	588.968	0	-43.1862	-82.9166	-690.477	-1746.28	71918.1	-947.909	404.157	202.529	0	-37.2311	-35.5583	-1595.75	-674727	601467	-11301.8	375.797	421.757	0
398	9	4.3392	48.7844	-903.72	18700.5	48396.5	-4562.77	353.553	589.307	0	-41.6178	-82.506	-692.822	-1731.13	72128.7	-890.324	404.109	202.499	0	-37.2786	-33.7216	-1596.54	-674483	601277	-9892.94	375.491	421.451	0
399	0	2.57089	50.162	-901.848	18362.1	47733.9	-4439.33	352.929	589.639	0	-40.1651	-82.0234	-694.771	-1715.3	72274.7	-829.942	404.027	202.469	0	-37.5943	-31.8614	-1596.62	-673964	600799	-8362.92	375.164	421.162	0
399	1	0.718314	51.4931	-899.814	18029.5	47055.5	-4323.54	352.295	589.963	0	-38.8831	-81.4752	-696.351	-1699.76	72355.3	-770.147	403.906	202.441	0	-38.1648	-29.9821	-1596.17	-673266	600092	-6749.87	374.811	420.901	0
399	2	-1.15416	52.7783	-897.751	17705.4	46368.2	-4218.32	351.649	590.278	0	-37.8303	-80.8734	-697.596	-1686.98	72372.9	-713.199	403.746	202.418	0	-38.9845	-28.0951	-1595.35	-672477	599216	-5089.93	374.43	420.679	0
399	3	-2.9999	54.0063	-895.727	17390.4	45679	-4125.96	350.997	590.585	0	-37.0704	-80.2382	-698.52	-1679.38	72330.1	-661.207	403.548	202.404	0	-40.0704	-26.2319	-1594.25	-671646	598207	-3412.71	374.022	420.504	0
399	4	-4.7917	55.1586	-893.753	17084.2	44993.9	-4047.06	350.343	590.885	0	-36.6665	-79.5953	-699.122	-1678.43	72228.4	-616.925	403.313	202.401	0	-41.4583	-24.4367	-1592.87	-670781	597075	-1738.74	373.592	420.377	0
399	5	-6.51621	56.2173	-891.805	16787.2	44317.7	-3980.48	349.694	591.176	0	-36.6698	-78.9725	-699.384	-1684.54	72068.1	-583.52	403.045	202.409	0	-43.186	-22.7551	-1591.19	-669867	595815	-81.7032	373.144	420.299	0
399	6	-8.17019	57.164	-889.844	16500.1	43654.5	-3924.92	349.059	591.457	0	-37.1116	-78.3987	-699.276	-1697.4	71847.9	-563.526	402.746	202.427	0	-45.2818	-21.2348	-1589.12	-668877	594412	1547.26	372.683	420.269	0
399	7	-9.7582	57.9782	-887.825	16222.6	43008	-3879.96	348.442	591.728	0	-38.0039	-77.902	-698.759	-1716.27	71565.9	-557.983	402.419	202.456	0	-47.7621	-19.9238	-1586.58	-667775	592842	3138.19	372.214	420.286	0
399	8	-11.288	58.6438	-885.716	15954.9	42382.8	-3845.47	347.851	591.986	0	-39.3401	-77.5032	-697.797	-1739.92	71221.8	-566.25	402.067	202.493	0	-50.6281	-18.8594	-1583.51	-666536	591089	4684.15	371.742	420.351	0
399	9	-12.7642	59.1575	-883.517	15698.3	41782.2	-3821.03	347.291	592.232	0	-41.092	-77.2089	-696.375	-1766.54	70817	-586.65	401.694	202.537	0	-53.8561	-18.0514	-1579.89	-665155	589152	6181.45	371.27	420.465	0
400	0	-14.1836	59.5338	-881.281	15454.8	41206.6	-3806.41	346.758	592.463	0	-43.2083	-77.0093	-694.52	-1794.93	70354.4	-617.527	401.299	202.584	0	-57.3919	-17.4755	-1575.8	-663664	587056	7627.07	370.796	420.628	0
400	1	-15.5378	59.802	-879.096	15226	40652.7	-3802.28	346.244	592.68	0	-45.6222	-76.8844	-692.293	-1825.42	69839.2	-657.47	400.881	202.637	0	-61.1601	-17.0824	-1571.39	-662127	584844	9018.06	370.315	420.842	0
400	2	-16.823	59.9932	-877.04	15012	40117.2	-3809.78	345.742	592.883	0	-48.264	-76.8136	-689.765	-1859.07	69278.6	-704.535	400.438	202.695	0	-65.0871	-16.8204	-1566.81	-660602	582562	10354.4	369.821	421.108	0
400	3	-18.0467	60.1294	-875.143	14812.4	39598.8	-3829.75	345.248	593.074	0	-51.0688	-76.7809	-686.986	-1896.79	68680.3	-756.02	399.973	202.761	0	-69.1155	-16.6516	-1562.13	-659118	580235	11641	369.315	421.424	0
400	4	-19.229	60.2196	-873.382	14626.7	39098.8	-3862.25	344.767	593.253	0	-53.9802	-76.7754	-683.979	-1938.72	68051.8	-809.598	399.494	202.834	0	-73.2092	-16.5558	-1557.36	-657666	577873	12887.1	368.803	421.785	0
400	5	-20.4005	60.2615	-871.686	14454.5	38617.5	-3906.74	344.302	593.418	0	-56.9527	-76.7918	-680.743	-1983.49	67399.8	-864.223	399.009	202.914	0	-77.3532	-16.5303	-1552.43	-656200	575459	14104.8	368.291	422.181	0
400	6	-21.5972	60.2454	-869.951	14294.4	38153.1	-3962.23	343.857	593.569	0	-59.9525	-76.8342	-677.265	-2028.29	66730	-919.575	398.529	202.995	0	-81.5497	-16.5887	-1547.22	-654653	572962	15306.4	367.788	422.602	0
400	7	-22.8506	60.1622	-868.071	14144.6	37701.1	-4026.84	343.431	593.706	0	-62.9522	-76.9144	-673.544	-2070.39	66047.2	-975.088	398.059	203.074	0	-85.8027	-16.7522	-1541.62	-652962	570351	16501.7	367.298	423.036	0
400	8	-24.1785	60.0114	-865.99	14002.6	37256.8	-4097.47	343.022	593.831	0	-65.9252	-77.0431	-669.618	-2108.24	65357.7	-1029.6	397.605	203.148	0	-90.1037	-17.0317	-1535.61	-651101	567622	17697.4	366.823	423.47	0
400	9	-25.5798	59.8065	-863.727	13866.3	36817.8	-4170.54	342.627	593.946	0	-68.8397	-77.2199	-665.56	-2141.63	64669.9	-1081.5	397.166	203.218	0	-94.4195	-17.4133	-1529.29	-649097	564806	18895.6	366.363	423.898	0
401	0	-27.0321	59.5778	-861.382	13734	36384.6	-4243.48	342.24	594.056	0	-71.6543	-77.4294	-661.477	-2171.24	63995.1	-1129.15	396.746	203.282	0	-98.6864	-17.8516	-1522.86	-647032	561974	20092.3	365.915	424.317	0
401	1	-28.4977	59.3655	-859.102	13605.4	35959.6	-4315.27	341.857	594.163	0	-74.3218	-77.6468	-657.506	-2198.6	63346.9	-1171.33	396.344	203.344	0	-102.819	-18.2813	-1516.61	-645024	559224	21277	365.479	424.729	0
401	2	-29.9356	59.2058	-857.033	13480.4	35546.6	-4386.2	341.476	594.271	0	-76.8007	-77.8527	-653.779	-2226.04	62737.7	-1207.4	395.962	203.405	0	-106.736	-18.6469	-1510.81	-643187	556651	22433.2	365.054	425.13	0
401	3	-31.3123	59.1162	-855.265	13359.4	35149.6	-4457.13	341.098	594.38	0	-79.0652	-78.043	-650.397	-2255.86	62176.8	-1237.04	395.598	203.468	0	-110.378	-18.9268	-1505.66	-641596	554323	23541.3	364.64	425.519	0
401	4	-32.6094	59.092	-853.815	13243.4	34771.4	-4528.77	340.725	594.489	0	-81.1074	-78.2254	-647.416	-2288.89	61670.3	-1259.72	395.256	203.535	0	-113.717	-19.1334	-1501.23	-640274	552270	24584.7	364.242	425.888	0
401	5	-33.8285	59.1098	-852.633	13133.7	34413.4	-4601.05	340.361	594.596	0	-82.9341	-78.4111	-644.832	-2323.85	61220.2	-1274.73	394.94	203.604	0	-116.763	-19.3014	-1497.46	-639189	550478	25556	363.864	426.229	0
401	6	-34.9863	59.1372	-851.618	13031.4	34076.4	-4673.21	340.014	594.698	0	-84.5626	-78.6104	-642.587	-2358.3	60825.4	-1281.85	394.657	203.67	0	-119.549	-19.4732	-1494.2	-638266	548902	26457.1	363.513	426.535	0
401	7	-36.1027	59.1464	-850.659	12936.9	33761	-4744.6	339.688	594.792	0	-86.0147	-78.8293	-640.606	-2390.04	60483.4	-1281.63	394.416	203.731	0	-122.117	-19.6829	-1491.27	-637421	547486	27294.5	363.198	426.803	0
401	8	-37.1903	59.1221	-849.68	12849.7	33467.7	-4815.35	339.389	594.877	0	-87.3093	-79.0662	-638.832	-2418.14	60190.1	-1274.85	394.219	203.785	0	-124.5	-19.9442	-1488.51	-636597	546188	28074.5	362.92	427.03	0
401	9	-38.2496	59.062	-848.662	12769.2	33196.6	-4886.2	339.116	594.954	0	-88.4573	-79.3107	-637.237	-2443.17	59940.1	-1262.12	394.063	203.834	0	-126.707	-20.2487	-1485.9	-635777	544988	28800.8	362.68	427.22	0
402	0	-39.2694	58.9733	-847.658	12694.5	32948.3	-4958.1	338.87	595.024	0	-89.4593	-79.5425	-635.813	-2466.35	59727.8	-1243.6	393.939	203.879	0	-128.729	-20.5692	-1483.47	-634993	543896	29473.7	362.473	427.38	0
402	1	-40.2292	58.8684	-846.758	12625.6	32723.8	-5031.78	338.646	595.089	0	-90.3093	-79.7342	-634.564	-2489.33	59548.2	-1219.18	393.841	203.923	0	-130.539	-20.8659	-1481.32	-634300	542934	30091	362.29	427.523	0
402	2	-41.1096	58.7573	-846.04	12562.8	32523.7	-5107.51	338.442	595.151	0	-91.0055	-79.8603	-633.483	-2514.49	59395.4	-1189.19	393.76	203.969	0	-132.115	-21.103	-1479.52	-633746	542118	30650.4	362.128	427.66	0
402	3	-41.9007	58.6428	-845.527	12506.9	32348.6	-5184.81	338.259	595.208	0	-91.5583	-79.9064	-632.536	-2544.76	59261	-1154.62	393.688	204.023	0	-133.459	-21.2635	-1478.06	-633337	541435	31152.6	361.979	427.801	0
402	4	-42.6041	58.5201	-845.182	12459.2	32199.4	-5262.57	338.098	595.259	0	-91.9882	-79.8723	-631.654	-2582.53	59135.3	-1116.42	393.62	204.089	0	-134.592	-21.3522	-1476.84	-633040	540846	31601.5	361.845	427.952	0
402	5	-43.2307	58.3789	-844.928	12421	32076.4	-5339.23	337.964	595.299	0	-92.321	-79.7696	-630.77	-2627.82	59010.5	-1074.65	393.553	204.166	0	-135.552	-21.3907	-1475.7	-632794	540303	32003.9	361.725	428.114	0
402	6	-43.7982	58.2056	-844.681	12391.8	31979.2	-5413.21	337.859	595.33	0	-92.5875	-79.6174	-629.834	-2677.39	58883.2	-1028.3	393.49	204.251	0	-136.386	-21.4118	-1474.52	-632536	539764	32369.3	361.622	428.282	0
402	7	-44.3242	57.9871	-844.395	12370.2	31908.5	-5483.15	337.789	595.35	0	-92.8188	-79.4348	-628.812	-2726.87	58753.8	-976.083	393.436	204.337	0	-137.143	-21.4477	-1473.21	-632230	539207	32708	361.541	428.453	0
402	8	-44.8157	57.7199	-844.075	12355.7	31866.3	-5548.06	337.753	595.362	0	-93.0363	-79.231	-627.697	-2773.82	58625.2	-917.246	393.397	204.419	0	-137.852	-21.511	-1471.77	-631876	538640	33026.2	361.485	428.628	0
402	9	-45.2604	57.4164	-843.789	12348.8	31855	-5607.4	337.752	595.365	0	-93.2436	-78.9969	-626.531	-2818.19	58501.9	-851.753	393.374	204.498	0	-138.504	-21.5805	-1470.32	-631523	538101	33324.2	361.454	428.809	0
403	0	-45.6263	57.1039	-843.666	12351.1	31877.1	-5660.89	337.784	595.36	0	-93.4245	-78.7061	-625.402	-2861.36	58388.8	-780.19	393.362	204.575	0	-139.051	-21.6022	-1469.07	-631264	537661	33595.2	361.444	428.998	0
403	1	-45.873	56.8151	-843.855	12364.5	31934	-5708.22	337.843	595.348	0	-93.5501	-78.3235	-624.424	-2905.25	58291.2	-703.554	393.352	204.653	0	-139.423	-21.5085	-1468.28	-631210	537402	33828.2	361.45	429.194	0
403	2	-45.9682	56.5745	-844.475	12390.2	32025.3	-5749.25	337.923	595.328	0	-93.593	-77.8193	-623.693	-2951.15	58214.3	-622.492	393.338	204.732	0	-139.561	-21.2448	-1468.17	-631449	537389	34014	361.464	429.399	0
403	3	-45.8966	56.3928	-845.572	12428.3	32148.8	-5783.88	338.02	595.302	0	-93.5371	-77.1781	-623.246	-2998.82	58162.7	-536.692	393.322	204.812	0	-139.434	-20.7854	-1468.82	-632016	537650	34148.1	361.486	429.61	0
403	4	-45.6619	56.2675	-847.119	12477.9	32302.1	-5811.61	338.132	595.27	0	-93.3778	-76.4011	-623.069	-3047.36	58139.5	-445.312	393.312	204.891	0	-139.04	-20.1336	-1470.19	-632892	538172	34232.3	361.517	429.827	0
403	5	-45.2854	56.1876	-849.025	12538	32484.1	-5831.1	338.26	595.232	0	-93.1211	-75.5051	-623.117	-3096.77	58145.4	-348.005	393.314	204.97	0	-138.407	-19.3175	-1472.14	-634015	538916	34274	361.563	430.045	0
403	6	-44.8004	56.1356	-851.152	12607.9	32693.8	-5840.59	338.411	595.187	0	-92.7831	-74.5181	-623.338	-3148.17	58177.5	-245.479	393.332	205.051	0	-137.584	-18.3824	-1474.49	-635293	539823	34284.1	361.629	430.258	0
403	7	-44.2399	56.092	-853.354	12686.5	32930	-5838.54	338.589	595.133	0	-92.3852	-73.4716	-623.686	-3203.13	58229.1	-138.859	393.363	205.136	0	-136.625	-17.3795	-1477.04	-636634	540829	34272.1	361.717	430.455	0
403	8	-43.6254	56.0419	-855.526	12771.9	33192.6	-5823.98	338.798	595.071	0	-91.9452	-72.396	-624.131	-3263.39	58293	-28.4972	393.399	205.229	0	-135.571	-16.354	-1479.66	-637974	541890	34241.8	361.829	430.633	0
403	9	-42.9636	55.9823	-857.625	12861.8	33481.3	-5796.66	339.04	595.003	0	-91.4689	-71.3147	-624.676	-3331	58363	86.2727	393.429	205.332	0	-134.432	-15.3324	-1482.3	-639292	542988	34191.5	361.961	430.787	0
404	0	-42.2478	55.9264	-859.673	12954	33795.6	-5757.38	339.312	594.932	0	-90.9478	-70.2371	-625.36	-3408.35	58436	206.314	393.444	205.45	0	-133.196	-14.3107	-1485.03	-640614	544135	34116.4	362.107	430.918	0
404	1	-41.4634	55.9003	-861.733	13046.8	34132.8	-5708.05	339.609	594.86	0	-90.3645	-69.1582	-626.244	-3497.34	58513	332.148	393.435	205.585	0	-131.828	-13.2579	-1487.98	-641993	545367	34012.3	362.263	431.026	0
404	2	-40.5984	55.9293	-863.874	13138.7	34487.8	-5650.67	339.922	594.791	0	-89.7033	-68.0674	-627.361	-3597.72	58597.4	464.218	393.403	205.735	0	-130.302	-12.1381	-1491.23	-643477	546710	33877.8	362.422	431.115	0
404	3	-39.6502	56.0267	-866.132	13229.2	34853.3	-5586.09	340.24	594.726	0	-88.9552	-66.9574	-628.697	-3706.96	58692.5	603.136	393.356	205.896	0	-128.605	-10.9307	-1494.83	-645083	548168	33715.5	362.58	431.192	0
404	4	-38.6235	56.1933	-868.513	13318.5	35224.5	-5513.97	340.557	594.665	0	-88.1202	-65.8298	-630.213	-3822	58801.6	749.17	393.304	206.065	0	-126.744	-9.63654	-1498.73	-646802	549728	33528.6	362.737	431.259	0
404	5	-37.5265	56.4196	-870.993	13407	35600.6	-5433.84	340.874	594.607	0	-87.209	-64.6964	-631.863	-3940.58	58927.2	901.737	393.259	206.236	0	-124.736	-8.27682	-1502.86	-648609	551372	33317.8	362.899	431.32	0
404	6	-36.3703	56.6855	-873.521	13494.6	35984	-5345.86	341.194	594.552	0	-86.2444	-63.5769	-633.592	-4060.68	59070.7	1060.04	393.231	206.409	0	-122.615	-6.89145	-1507.11	-650463	553074	33081.5	363.071	431.376	0
404	7	-35.1688	56.9638	-876.035	13580.9	36377.9	-5250.54	341.526	594.497	0	-85.2534	-62.494	-635.33	-4180.1	59230.5	1223.92	393.228	206.579	0	-120.422	-5.53028	-1511.36	-652312	554798	32817.9	363.26	431.429	0
404	8	-33.9327	57.2298	-878.485	13666.5	36785	-5148.22	341.873	594.443	0	-84.2551	-61.4661	-637.022	-4296.94	59403.3	1393.61	393.252	206.745	0	-118.188	-4.23634	-1515.51	-654114	556513	32524.4	363.469	431.48	0
404	9	-32.6622	57.4723	-880.872	13752.6	37206.5	-5039.22	342.238	594.388	0	-83.2503	-60.4991	-638.656	-4410.44	59587.6	1569.46	393.302	206.906	0	-115.912	-3.02682	-1519.53	-655866	558216	32196.2	363.7	431.529	0
405	0	-31.3421	57.6971	-883.259	13840.4	37642.2	-4924.26	342.617	594.33	0	-82.2192	-59.5813	-640.278	-4521.7	59784	1752.1	393.372	207.062	0	-113.561	-1.8842	-1523.54	-657615	559938	31825.1	363.947	431.578	0
405	1	-29.9454	57.9203	-885.754	13931	38091.1	-4804.57	343.004	594.272	0	-81.1341	-58.6898	-641.972	-4633.39	59994.9	1942.48	393.454	207.217	0	-111.079	-0.769421	-1527.73	-659444	561736	31400.6	364.204	431.626	0
405	2	-28.4502	58.1537	-888.451	14025.2	38553.2	-4681.38	343.394	594.214	0	-79.9785	-57.8029	-643.819	-4747.82	60222	2141.15	393.539	207.374	0	-108.429	0.350761	-1532.27	-661425	563661	30915.3	364.463	431.674	0
405	3	-26.8535	58.3969	-891.381	14123.6	39029.1	-4555.85	343.785	594.155	0	-78.7529	-56.9104	-645.858	-4865.9	60465.6	2347.46	393.621	207.534	0	-105.606	1.48642	-1537.24	-663585	565736	30368.7	364.723	431.72	0
405	4	-25.169	58.6398	-894.5	14225.9	39519.3	-4429.56	344.18	594.096	0	-77.4695	-56.0162	-648.09	-4988.25	60725.3	2559.74	393.699	207.697	0	-102.638	2.62355	-1542.59	-665899	567948	29764.2	364.985	431.758	0
405	5	-23.4186	58.8674	-897.714	14330.5	40024.6	-4304.48	344.585	594.037	0	-76.1486	-55.1389	-650.481	-5115.97	60999.8	2776.63	393.776	207.865	0	-99.5672	3.72845	-1548.2	-668308	570262	29105.7	365.253	431.785	0
405	6	-21.6291	59.0613	-900.922	14435.1	40545.6	-4182.43	345.005	593.977	0	-74.8166	-54.3062	-652.974	-5250.11	61286.1	2998.01	393.857	208.04	0	-96.4456	4.75517	-1553.9	-670744	572630	28399.2	365.533	431.8	0
405	7	-19.8291	59.2028	-904.039	14537.4	41082.3	-4064.3	345.443	593.919	0	-73.4963	-53.5416	-655.501	-5390.35	61581.3	3224.25	393.945	208.223	0	-93.3254	5.6611	-1559.54	-673145	575005	27653.3	365.829	431.805	0
405	8	-18.041	59.2777	-907.011	14636.6	41633.6	-3949.83	345.902	593.863	0	-72.1971	-52.8519	-658.014	-5534.53	61884.4	3455.02	394.047	208.411	0	-90.2381	6.42577	-1565.03	-675469	577357	26877.4	366.145	431.8	0
405	9	-16.2737	59.2842	-909.835	14734.4	42197.2	-3838.17	346.379	593.805	0	-70.9098	-52.2215	-660.506	-5679.51	62197.1	3689.19	394.166	208.599	0	-87.1835	7.06264	-1570.34	-677707	579682	26078.7	366.479	431.782	0
406	0	-14.5182	59.2373	-912.573	14835	42768.3	-3728.72	346.866	593.744	0	-69.6092	-51.615	-663.022	-5822.94	62523.7	3925.45	394.301	208.782	0	-84.1273	7.62231	-1575.59	-679896	582009	25261.3	366.827	431.749	0
406	1	-12.7509	59.1663	-915.338	14943.9	43340.2	-3621.97	347.349	593.674	0	-68.2621	-50.9866	-665.63	-5964.34	62869.3	4162.87	394.451	208.96	0	-81.013	8.17966	-1580.97	-682110	584389	24425.3	367.18	431.699	0
406	2	-10.946	59.0992	-918.249	15065	43905.4	-3519.62	347.814	593.594	0	-66.842	-50.3005	-668.391	-6105.38	63236.9	4401.47	394.611	209.134	0	-77.7879	8.79873	-1586.64	-684428	586868	23566.9	367.528	431.636	0
406	3	-9.08817	59.046	-921.375	15198.9	44459.6	-3423.96	348.253	593.504	0	-65.3394	-49.5456	-671.319	-6249.07	63625.1	4642.32	394.776	209.309	0	-74.4276	9.50034	-1592.69	-686897	589465	22680.1	367.863	431.566	0
406	4	-7.1794	58.9938	-924.717	15344.4	45001.8	-3337.12	348.665	593.406	0	-63.7609	-48.7337	-674.377	-6397.71	64028.3	4886.25	394.944	209.487	0	-70.9403	10.2601	-1599.09	-689513	592163	21758.8	368.182	431.498	0
406	5	-5.23705	58.9137	-928.193	15499.4	45532.6	-3260.88	349.055	593.302	0	-62.121	-47.8872	-677.5	-6551.85	64439.9	5132.89	395.114	209.671	0	-67.3581	11.0265	-1605.69	-692221	594914	20798.8	368.489	431.434	0
406	6	-3.288	58.7702	-931.68	15661	46053.7	-3196.69	349.431	593.191	0	-60.4375	-47.0289	-680.624	-6710.97	64854.7	5381.51	395.287	209.86	0	-63.7255	11.7413	-1612.3	-694936	597659	19800.4	368.789	431.37	0
406	7	-1.35972	58.5314	-935.06	15824.5	46566.1	-3145.16	349.8	593.076	0	-58.7259	-46.1723	-683.701	-6873.74	65269.6	5631.9	395.465	210.054	0	-60.0856	12.3591	-1618.76	-697582	600348	18769.1	369.087	431.303	0
406	8	0.528519	58.1784	-938.262	15984.9	47069.9	-3106	350.167	592.963	0	-56.9945	-45.3181	-686.711	-7038.09	65685.4	5883.66	395.652	210.249	0	-56.466	12.8603	-1624.97	-700118	602958	17712.3	369.389	431.229	0
406	9	2.37216	57.7101	-941.282	16138.4	47564	-3078.81	350.531	592.855	0	-55.2379	-44.4562	-689.686	-7202.38	66106.5	6135.42	395.85	210.443	0	-52.8657	13.254	-1630.97	-702547	605498	16633.4	369.695	431.145	0
407	0	4.1838	57.1427	-944.173	16283.4	48046.6	-3063.65	350.888	592.754	0	-53.4349	-43.57	-692.705	-7366.56	66538.9	6385.81	396.057	210.635	0	-49.2511	13.5728	-1636.88	-704918	608013	15528.9	370.003	431.046	0
407	1	5.98591	56.5009	-947.023	16420.3	48516.5	-3060.8	351.231	592.661	0	-51.5592	-42.6421	-695.86	-7531.48	66988	6634.95	396.266	210.823	0	-45.5732	13.8588	-1642.88	-707302	610557	14392.2	370.306	430.93	0
407	2	7.7957	55.8069	-949.903	16549.8	48972.1	-3070.65	351.555	592.577	0	-49.5933	-41.6617	-699.211	-7697.01	67456.6	6885.01	396.475	211.008	0	-41.7976	14.1451	-1649.11	-709751	613169	13221.2	370.601	430.795	0
407	3	9.6144	55.0742	-952.838	16673.1	49410.8	-3093.3	351.856	592.502	0	-47.5355	-40.6301	-702.768	-7862.29	67946.2	7138.95	396.684	211.188	0	-37.9211	14.4442	-1655.61	-712281	615859	12021.2	370.885	430.642	0
407	4	11.4272	54.3082	-955.819	16791	49828.7	-3128.31	352.132	592.433	0	-45.3951	-39.558	-706.516	-8027.16	68457.3	7398.08	396.894	211.362	0	-33.9679	14.7502	-1662.33	-714881	618617	10803.3	371.157	430.472	0
407	5	13.209	53.5062	-958.816	16903.3	50221.1	-3174.97	352.378	592.371	0	-43.1851	-38.4621	-710.42	-8191.7	68989.6	7661.06	397.111	211.531	0	-29.9761	15.0441	-1669.24	-717528	621420	9578.87	371.416	430.287	0
407	6	14.9312	52.66	-961.778	17007.1	50583.9	-3232.59	352.594	592.317	0	-40.9169	-37.3637	-714.438	-8355.37	69541.3	7924.86	397.337	211.695	0	-25.9857	15.2964	-1676.22	-720186	624237	8356.54	371.665	430.088	0
407	7	16.5693	51.7624	-964.655	17099.2	50915.6	-3300.38	352.781	592.274	0	-38.5983	-36.2855	-718.529	-8517.12	70109.2	8186.11	397.573	211.854	0	-22.0289	15.4769	-1683.18	-722820	627037	7141.14	371.902	429.878	0
407	8	18.1059	50.8137	-967.413	17177.4	51217.6	-3377.13	352.943	592.244	0	-36.2319	-35.2456	-722.666	-8675.43	70689.8	8441.41	397.818	212.005	0	-18.126	15.5681	-1690.08	-725406	629801	5936.49	372.131	429.656	0
407	9	19.531	49.8267	-970.062	17242	51490.1	-3461.19	353.079	592.226	0	-33.8158	-34.2525	-726.844	-8828.48	71281.7	8687.46	398.07	212.146	0	-14.2848	15.5742	-1696.91	-727946	632529	4747.79	372.35	429.425	0
408	0	20.8425	48.8274	-972.66	17294.5	51730.6	-3551.15	353.185	592.219	0	-31.3437	-33.3062	-731.07	-8974.51	71885.9	8921.66	398.33	212.276	0	-10.5012	15.5212	-1703.73	-730472	635240	3581.7	372.556	429.186	0
408	1	22.0418	47.8512	-975.297	17336	51935	-3646.43	353.25	592.225	0	-28.8065	-32.407	-735.362	-9112.31	72505.3	9142.55	398.598	212.392	0	-6.76468	15.4442	-1710.66	-733039	637963	2445.18	372.744	428.946	0
408	2	23.1277	46.9315	-978.038	17366.8	52100	-3747.28	353.27	592.243	0	-26.2003	-31.5655	-739.725	-9241.52	73141	9349.91	398.876	212.493	0	-3.07268	15.366	-1717.76	-735686	640718	1344.62	372.909	428.71	0
408	3	24.0905	46.0877	-980.889	17386.4	52224	-3854.68	353.242	592.275	0	-23.5327	-30.8034	-744.137	-9362.25	73790.2	9544.49	399.162	212.581	0	0.557821	15.2843	-1725.03	-738412	643495	286.444	373.051	428.484	0
408	4	24.9113	45.3245	-983.791	17394.2	52305.5	-3969.7	353.167	592.319	0	-20.8213	-30.1452	-748.533	-9474.2	74443.9	9727.31	399.453	212.657	0	4.08992	15.1793	-1732.32	-741170	646250	-720.185	373.167	428.268	0
408	5	25.5606	44.6392	-986.63	17389.6	52341.3	-4092.3	353.051	592.375	0	-18.0918	-29.6133	-752.814	-9575.91	75090	9898.9	399.746	212.72	0	7.46871	15.0259	-1739.44	-743872	648906	-1659.2	373.26	428.064	0
408	6	26	44.0269	-989.269	17370.7	52328.2	-4221.05	352.896	592.441	0	-15.3782	-29.228	-756.868	-9665.44	75717	10058.6	400.04	212.77	0	10.6218	14.7988	-1746.14	-746412	651376	-2507.14	373.331	427.872	0
408	7	26.1908	43.4817	-991.578	17334	52263.7	-4353.57	352.708	592.519	0	-12.7204	-29.0046	-760.593	-9741.65	76315.8	10204.4	400.337	212.808	0	13.4704	14.4771	-1752.17	-748694	653585	-3238.35	373.383	427.692	0
408	8	26.1049	42.9978	-993.468	17275.7	52145.5	-4487.14	352.488	592.611	0	-10.153	-28.9453	-763.938	-9805.14	76880.6	10333.5	400.637	212.835	0	15.9519	14.0525	-1757.41	-750658	655482	-3831.3	373.419	427.524	0
408	9	25.7328	42.5724	-994.91	17192.8	51970.5	-4618.91	352.236	592.719	0	-7.69205	-29.0343	-766.906	-9858.17	77410	10443.9	400.938	212.854	0	18.0408	13.5381	-1761.82	-752292	657059	-4272.19	373.436	427.367	0
409	0	25.0873	42.2091	-995.951	17084	51736.1	-4746.26	351.946	592.847	0	-5.33137	-29.2387	-769.56	-9904.15	77906.6	10535.3	401.235	212.87	0	19.7559	12.9704	-1765.51	-753640	658348	-4556.81	373.431	427.22	0
409	1	24.2003	41.9195	-996.688	16949.7	51441	-4866.95	351.612	592.994	0	-3.04876	-29.5164	-771.994	-9946.49	78375.4	10609	401.523	212.884	0	21.1515	12.4032	-1768.68	-754780	659406	-4689.4	373.397	427.084	0
409	2	23.1102	41.72	-997.204	16792	51084.4	-4979.47	351.228	593.161	0	-0.819921	-29.826	-774.297	-9987.27	78821.9	10667	401.798	212.898	0	22.2902	11.894	-1771.5	-755778	660287	-4677.52	373.331	426.954	0
409	3	21.8497	41.6242	-997.54	16614	50665.7	-5083.2	350.791	593.345	0	1.36768	-30.1347	-776.527	-10026.7	79249.5	10711.2	402.056	212.912	0	23.2173	11.4895	-1774.07	-756666	661021	-4527.02	373.23	426.826	0
409	4	20.4416	41.6366	-997.698	16419.1	50185.2	-5178.48	350.301	593.543	0	3.50839	-30.4238	-778.698	-10063.6	79658.8	10743.3	402.297	212.924	0	23.95	11.2128	-1776.4	-757441	661613	-4242.45	373.094	426.695	0
409	5	18.8989	41.7477	-997.65	16208.9	49646.9	-5266.43	349.764	593.753	0	5.57953	-30.6945	-780.786	-10096.7	80048.2	10765.3	402.523	212.931	0	24.4784	11.0532	-1778.44	-758081	662051	-3829.47	372.927	426.561	0
409	6	17.226	41.9338	-997.345	15983.3	49060.7	-5348.59	349.191	593.974	0	7.54732	-30.9632	-782.747	-10125.3	80414.3	10779.7	402.733	212.936	0	24.7734	10.9706	-1780.09	-758545	662314	-3295.07	372.735	426.423	0
409	7	15.4271	42.1647	-996.732	15742.1	48438.5	-5426.71	348.597	594.206	0	9.37572	-31.2473	-784.542	-10149.3	80752.4	10789	402.929	212.937	0	24.8028	10.9174	-1781.27	-758798	662383	-2648.15	372.527	426.28	0
409	8	13.5173	42.4158	-995.797	15487.2	47790.8	-5502.31	347.993	594.448	0	11.0352	-31.5532	-786.154	-10168.7	81058.4	10794.6	403.108	212.935	0	24.5525	10.8626	-1781.95	-758827	662256	-1901.55	372.308	426.133	0
409	9	11.529	42.6755	-994.59	15222.1	47125.6	-5576.19	347.382	594.695	0	12.511	-31.872	-787.591	-10183.8	81331.5	10796.4	403.266	212.93	0	24.0399	10.8035	-1782.18	-758661	661958	-1073.59	372.079	425.983	0
410	0	9.51094	42.9469	-993.227	14951.6	46449.9	-5648.31	346.767	594.947	0	13.8062	-32.1829	-788.893	-10195.7	81574.1	10793.8	403.403	212.924	0	23.3171	10.764	-1782.12	-758375	661541	-188.208	371.838	425.836	0
410	1	7.51823	43.2401	-991.853	14679.7	45771	-5718.18	346.147	595.2	0	14.9355	-32.4651	-790.111	-10206.7	81788.9	10786.2	403.516	212.918	0	22.4537	10.775	-1781.96	-758062	661071	727.311	371.584	425.699	0
410	2	5.59556	43.5599	-990.583	14410	45095.1	-5785.3	345.524	595.453	0	15.9124	-32.7087	-791.276	-10219	81975.9	10773.2	403.6	212.915	0	21.508	10.8512	-1781.86	-757799	660596	1647.44	371.314	425.578	0
410	3	3.7669	43.8984	-989.468	14145.1	44428.6	-5848.95	344.901	595.704	0	16.7418	-32.9195	-792.366	-10233.9	82131.5	10754.5	403.654	212.916	0	20.5087	10.9789	-1781.83	-757610	660126	2553.06	371.028	425.482	0
410	4	2.03715	44.2381	-988.49	13886.5	43776.7	-5908.06	344.286	595.952	0	17.4174	-33.1189	-793.312	-10250.4	82250	10731.4	403.679	212.921	0	19.4546	11.1193	-1781.8	-757471	659634	3432.96	370.73	425.415	0
410	5	0.398118	44.5572	-987.585	13633.9	43143.4	-5961.6	343.686	596.195	0	17.9245	-33.3393	-794.022	-10265.7	82325.7	10706.4	403.682	212.929	0	18.3226	11.2179	-1781.61	-757325	659072	4282.47	370.425	425.382	0
410	6	-1.16536	44.8355	-986.679	13385.5	42531	-6009.24	343.105	596.434	0	18.2446	-33.6142	-794.411	-10276.4	82353.6	10682.3	403.666	212.936	0	17.0793	11.2213	-1781.09	-757108	658392	5101.4	370.117	425.384	0
410	7	-2.66696	45.061	-985.716	13139.4	41941.2	-6051.19	342.549	596.67	0	18.3624	-33.9664	-794.422	-10279.9	82329.6	10660.8	403.635	212.94	0	15.6955	11.0946	-1780.14	-756779	657559	5892.33	369.81	425.423	0
410	8	-4.10964	45.2364	-984.689	12894.6	41374.9	-6087.96	342.018	596.905	0	18.2714	-34.398	-794.035	-10275.1	82251.2	10643	403.586	212.94	0	14.1617	10.8385	-1778.72	-756328	656564	6659.19	369.503	425.501	0
410	9	-5.48132	45.3811	-983.642	12651.7	40830.1	-6119.79	341.509	597.138	0	17.9773	-34.8877	-793.272	-10262.6	82118.6	10629.8	403.519	212.937	0	12.4959	10.4934	-1776.91	-755783	655423	7406.16	369.192	425.618	0
411	0	-6.75653	45.5285	-982.662	12412.6	40301.8	-6146.12	341.013	597.368	0	17.4994	-35.3979	-792.196	-10244.3	81935.3	10621.6	403.428	212.932	0	10.7429	10.1307	-1774.86	-755208	654179	8136.26	368.872	425.778	0
411	1	-7.90511	45.7189	-981.854	12178.4	39783.7	-6165.88	340.519	597.596	0	16.8678	-35.8865	-790.887	-10222.7	81706.9	10618.5	403.31	212.926	0	8.96271	9.83245	-1772.74	-754681	652883	8850.94	368.533	425.98	0
411	2	-8.90605	45.986	-981.298	11949.5	39270.6	-6178.08	340.019	597.823	0	16.1128	-36.319	-789.415	-10199.1	81439.9	10620.5	403.165	212.92	0	7.2067	9.66698	-1770.71	-754261	651579	9552.63	368.171	426.226	0
411	3	-9.75513	46.346	-981.026	11725.4	38760.3	-6182.23	339.51	598.048	0	15.2545	-36.6736	-787.829	-10174.3	81139.8	10627.2	402.992	212.914	0	5.49937	9.67242	-1768.85	-753976	650293	10246.4	367.784	426.514	0
411	4	-10.4619	46.7959	-981.014	11504.7	38255	-6178.31	338.995	598.273	0	14.3013	-36.9433	-786.166	-10149.3	80810.2	10638.7	402.79	212.91	0	3.83932	9.85258	-1767.18	-753823	649035	10937.7	367.376	426.836	0
411	5	-11.0468	47.3161	-981.189	11285.3	37758.9	-6166.87	338.483	598.498	0	13.2508	-37.1385	-784.45	-10125.6	80454.4	10655.5	402.562	212.908	0	2.204	10.1776	-1765.64	-753767	647799	11630.3	366.952	427.186	0
411	6	-11.5402	47.8769	-981.452	11064.7	37277.1	-6148.69	337.982	598.726	0	12.091	-37.2833	-782.67	-10104.2	80075.9	10678.3	402.311	212.91	0	0.550747	10.5936	-1764.12	-753751	646563	12329	366.522	427.555	0
411	7	-11.978	48.447	-981.693	10841.4	36813.5	-6124.44	337.5	598.956	0	10.8041	-37.4031	-780.784	-10085.1	79678	10707.3	402.049	212.917	0	-1.17397	11.0439	-1762.48	-753703	645291	13041.8	366.095	427.939	0
411	8	-12.3908	49.0017	-981.832	10615.5	36370.4	-6094.53	337.043	599.188	0	9.37537	-37.5128	-778.75	-10067.9	79263.5	10742.9	401.783	212.928	0	-3.01544	11.489	-1760.58	-753569	643953	13778.4	365.679	428.336	0
411	9	-12.7937	49.5299	-981.849	10388.2	35947.8	-6059.17	336.612	599.42	0	7.80323	-37.615	-776.559	-10052.8	78835	10785.2	401.518	212.945	0	-4.99049	11.9149	-1758.41	-753332	642545	14544	365.277	428.742	0
412	0	-13.1817	50.0374	-981.787	10160.8	35543.9	-6018.69	336.203	599.651	0	6.10625	-37.7011	-774.251	-10040.7	78395.2	10833.4	401.253	212.968	0	-7.07542	12.3363	-1756.04	-753028	641090	15335.2	364.884	429.159	0
412	1	-13.5353	50.5433	-981.73	9934.4	35155.3	-5973.86	335.81	599.881	0	4.32005	-37.7542	-771.891	-10032.5	77947.3	10884.9	400.982	212.997	0	-9.21524	12.7891	-1753.62	-752717	639631	16140.3	364.497	429.586	0
412	2	-13.8363	51.0657	-981.746	9709.36	34777.3	-5925.9	335.424	600.11	0	2.48501	-37.7583	-769.529	-10028	77495.1	10936.1	400.705	213.031	0	-11.3513	13.3074	-1751.27	-752451	638200	16945.6	364.109	430.024	0
412	3	-14.0797	51.6129	-981.858	9485.48	34404.7	-5875.9	335.04	600.339	0	0.637228	-37.7077	-767.19	-10026.1	77042.7	10984.7	400.422	213.069	0	-13.4425	13.9052	-1749.05	-752245	636807	17741.5	363.719	430.47	0
412	4	-14.2746	52.1842	-982.046	9262.74	34033.6	-5824.25	334.656	600.568	0	-1.19414	-37.608	-764.88	-10025.7	76594.4	11030.4	400.139	213.108	0	-15.4688	14.5762	-1746.93	-752087	635448	18525.3	363.327	430.921	0
412	5	-14.4394	52.7719	-982.256	9042.16	33662.2	-5771.01	334.27	600.794	0	-2.98937	-37.4738	-762.596	-10026.1	76154.3	11074.4	399.862	213.147	0	-17.4288	15.2981	-1744.85	-751945	634109	19298.8	362.937	431.371	0
412	6	-14.5961	53.3611	-982.415	8825.25	33290.7	-5716.45	333.887	601.017	0	-4.73873	-37.3245	-760.332	-10027.2	75725	11117.5	399.595	213.188	0	-19.3349	16.0366	-1742.75	-751772	632768	20063.4	362.554	431.813	0
412	7	-14.7633	53.935	-982.452	8612.54	32920	-5661.17	333.508	601.234	0	-6.43743	-37.1773	-758.07	-10028.9	75307.9	11159.4	399.342	213.23	0	-21.2008	16.7577	-1740.52	-751522	631402	20818.7	362.181	432.242	0
412	8	-14.9503	54.482	-982.329	8403.26	32550.8	-5605.91	333.136	601.446	0	-8.0768	-37.0412	-755.793	-10030.8	74903.7	11199.2	399.106	213.272	0	-23.0271	17.4408	-1738.12	-751170	629997	21560.6	361.822	432.655	0
412	9	-15.1549	55.0002	-982.05	8196.35	32183.6	-5551.58	332.772	601.654	0	-9.63625	-36.9142	-753.504	-10032.3	74514.7	11236.1	398.891	213.314	0	-24.7912	18.0861	-1735.55	-750719	628554	22282.1	361.478	433.053	0
413	0	-15.3638	55.5009	-981.66	7991.44	31818	-5499.44	332.412	601.859	0	-11.0814	-36.7808	-751.246	-10032.2	74145.1	11270.5	398.696	213.354	0	-26.4452	18.72	-1732.91	-750204	627104	22975.3	361.148	433.435	0
413	1	-15.5573	56.0064	-981.238	7788.87	31452.4	-5450.9	332.054	602.062	0	-12.3733	-36.6161	-749.092	-10030.1	73799.3	11303.3	398.518	213.39	0	-27.9306	19.3903	-1730.33	-749684	625691	23634.1	360.828	433.799	0
413	2	-15.7214	56.538	-980.854	7588.81	31085.8	-5407.36	331.693	602.263	0	-13.4841	-36.4	-747.11	-10026.3	73479.4	11335.8	398.352	213.42	0	-29.2056	20.138	-1727.96	-749214	624356	24256.7	360.514	434.141	0
413	3	-15.8538	57.1027	-980.54	7390.37	30719.6	-5370.14	331.329	602.463	0	-14.4054	-36.1312	-745.333	-10022.7	73184.5	11368.3	398.19	213.447	0	-30.2593	20.9715	-1725.87	-748822	623119	24841.5	360.204	434.463	0
413	4	-15.9626	57.6909	-980.276	7191.76	30356	-5339.98	330.967	602.664	0	-15.1471	-35.8258	-743.754	-10020.8	72911.8	11401	398.032	213.473	0	-31.1098	21.865	-1724.03	-748499	621970	25387.1	359.899	434.765	0
413	5	-16.0663	58.2791	-979.996	6990.86	29995.8	-5316.42	330.608	602.866	0	-15.7333	-35.5091	-742.324	-10020.6	72658.7	11433.3	397.88	213.499	0	-31.7996	22.77	-1722.32	-748199	620877	25895	359.602	435.048	0
413	6	-16.1912	58.8363	-979.603	6785.55	29639.1	-5297.95	330.256	603.073	0	-16.1967	-35.2104	-740.968	-10020	72422.9	11464.6	397.741	213.523	0	-32.3878	23.6259	-1720.57	-747852	619788	26370.4	359.319	435.312	0
413	7	-16.3625	59.3334	-979.016	6574.17	29285.9	-5282.71	329.914	603.285	0	-16.5684	-34.9591	-739.619	-10016.9	72203.1	11493.8	397.622	213.543	0	-32.9309	24.3743	-1718.63	-747396	618660	26818.1	359.052	435.559	0
413	8	-16.5918	59.7541	-978.195	6355.91	28936.4	-5269.21	329.581	603.502	0	-16.8698	-34.7774	-738.242	-10009.7	71998.7	11519.5	397.527	213.559	0	-33.4615	24.9767	-1716.44	-746802	617472	27238.2	358.805	435.787	0
413	9	-16.8712	60.1028	-977.169	6131.05	28590.1	-5256.75	329.258	603.726	0	-17.1067	-34.6713	-736.854	-9998.03	71810.3	11540.1	397.455	213.569	0	-33.9779	25.4315	-1714.02	-746090	616238	27625.6	358.576	435.998	0
414	0	-17.1748	60.4061	-976.037	5900.93	28245.4	-5245.39	328.939	603.954	0	-17.2711	-34.6267	-735.514	-9982.3	71638.7	11554.1	397.399	213.572	0	-34.4459	25.7794	-1711.55	-745330	615003	27973.4	358.359	436.193	0
414	1	-17.4677	60.7029	-974.945	5667.68	27900.7	-5235.43	328.618	604.187	0	-17.3488	-34.6176	-734.289	-9963.8	71483.9	11560.4	397.351	213.569	0	-34.8166	26.0853	-1709.23	-744619	613826	28275.7	358.146	436.377	0
414	2	-17.7208	61.0272	-974.005	5433.63	27555.4	-5226.53	328.291	604.421	0	-17.3333	-34.6205	-733.216	-9943.89	71344.1	11558.9	397.303	213.562	0	-35.0541	26.4068	-1707.22	-744029	612748	28530.7	357.93	436.555	0
414	3	-17.9222	61.3976	-973.242	5201.05	27208.2	-5217.64	327.956	604.656	0	-17.2334	-34.6235	-732.284	-9923.09	71215.4	11548.9	397.251	213.551	0	-35.1556	26.7741	-1705.53	-743571	611769	28742.7	357.709	436.731	0
414	4	-18.0785	61.8177	-972.609	4972.35	26857	-5207.1	327.613	604.888	0	-17.0755	-34.6318	-731.44	-9900.39	71093.6	11530.3	397.197	213.535	0	-35.154	27.1859	-1704.05	-743203	610853	28921.9	357.481	436.905	0
414	5	-18.2101	62.2789	-972.018	4749.23	26500.9	-5193.02	327.264	605.114	0	-16.8997	-34.6669	-730.598	-9873.32	70973.3	11504.1	397.144	213.514	0	-35.1098	27.612	-1702.62	-742849	609944	29082.8	357.25	437.077	0
414	6	-18.3451	62.763	-971.364	4531.04	26141.1	-5173.74	326.912	605.335	0	-16.7492	-34.7593	-729.656	-9839.33	70849.2	11472.5	397.099	213.485	0	-35.0944	28.0037	-1701.02	-742427	608981	29240.2	357.019	437.25	0
414	7	-18.5115	63.251	-970.55	4314.74	25779.4	-5148.27	326.562	605.554	0	-16.657	-34.936	-728.529	-9797.03	70717.8	11437.2	397.069	213.448	0	-35.1685	28.315	-1699.08	-741864	607909	29406.8	356.794	437.427	0
414	8	-18.7284	63.7338	-969.523	4096.43	25416.2	-5116.45	326.215	605.775	0	-16.6381	-35.2082	-727.178	-9746.34	70579.7	11399	397.06	213.403	0	-35.3664	28.5256	-1696.7	-741125	606704	29592.1	356.578	437.611	0
414	9	-18.9999	64.2168	-968.303	3873.17	25050.6	-5078.86	325.871	606	0	-16.6865	-35.5631	-725.619	-9688.06	70438.2	11357.3	397.073	213.351	0	-35.6863	28.6537	-1693.92	-740228	605378	29801.8	356.371	437.803	0
415	0	-19.3137	64.717	-966.983	3644.01	24682.1	-5036.29	325.525	606.232	0	-16.7762	-35.9668	-723.913	-9624.27	70296.6	11311.1	397.107	213.295	0	-36.0899	28.7502	-1690.9	-739243	603980	30036.5	356.171	438.006	0
415	1	-19.6486	65.2552	-965.688	3409.9	24312.7	-4989.27	325.177	606.469	0	-16.8708	-36.3801	-722.15	-9558.47	70155.8	11259.7	397.149	213.236	0	-36.5194	28.8752	-1687.84	-738262	602573	30292.8	355.97	438.222	0
415	2	-19.9868	65.8471	-964.506	3173.02	23945.7	-4938.15	324.827	606.71	0	-16.9396	-36.7767	-720.411	-9494.54	70014.1	11202.7	397.186	213.179	0	-36.9263	29.0704	-1684.92	-737357	601208	30565.5	355.765	438.45	0
415	3	-20.319	66.4979	-963.457	2936.48	23584	-4883.6	324.479	606.952	0	-16.9649	-37.1489	-718.744	-9435.18	69870.5	11140.4	397.212	213.127	0	-37.2839	29.3489	-1682.2	-736547	599904	30849.1	355.555	438.685	0
415	4	-20.6404	67.2038	-962.496	2703.73	23228.2	-4826.42	324.133	607.191	0	-16.9405	-37.5009	-717.155	-9381.33	69726.5	11073.9	397.227	213.081	0	-37.5809	29.7029	-1679.65	-735805	598654	31137.1	355.342	438.919	0
415	5	-20.9511	67.9512	-961.542	2476.54	22876.8	-4767.05	323.792	607.424	0	-16.8703	-37.8422	-715.624	-9332.25	69583.8	11004.1	397.235	213.041	0	-37.8214	30.109	-1677.17	-735076	597426	31423.9	355.129	439.146	0
415	6	-21.2567	68.7173	-960.51	2254.19	22527.6	-4705.13	323.454	607.653	0	-16.7664	-38.1852	-714.107	-9285.88	69441.3	10932.1	397.242	213.003	0	-38.0231	30.532	-1674.62	-734299	596179	31706.5	354.919	439.363	0
415	7	-21.5615	69.4777	-959.333	2035.29	22180.4	-4639.71	323.121	607.878	0	-16.6443	-38.5422	-712.558	-9239.46	69297.1	10859.7	397.251	212.967	0	-38.2057	30.9355	-1671.89	-733424	594879	31982	354.715	439.568	0
415	8	-21.8601	70.2166	-957.983	1819.86	21837.3	-4570.01	322.795	608.1	0	-16.5186	-38.9216	-710.952	-9190.27	69150.4	10788.3	397.264	212.927	0	-38.3787	31.295	-1668.94	-732428	593511	32245.2	354.518	439.76	0
415	9	-22.1363	70.9313	-956.488	1608.75	21501.3	-4496.08	322.479	608.318	0	-16.3988	-39.3241	-709.307	-9136.63	69002.9	10718.5	397.282	212.881	0	-38.535	31.6072	-1665.8	-731330	592093	32487.5	354.331	439.938	0
416	0	-22.3653	71.6332	-954.931	1401.8	21174.2	-4418.79	322.174	608.532	0	-16.2844	-39.7408	-707.675	-9078.82	68859.3	10649.4	397.304	212.829	0	-38.6497	31.8924	-1662.61	-730189	590671	32698	354.152	440.104	0
416	1	-22.5223	72.3409	-953.419	1197.6	20855.9	-4338.92	321.875	608.744	0	-16.1644	-40.1541	-706.115	-9018.6	68724	10578.8	397.327	212.772	0	-38.6867	32.1868	-1659.53	-729085	589297	32867.4	353.979	440.262	0
416	2	-22.5917	73.0677	-952.022	995.133	20545.2	-4256.15	321.581	608.955	0	-16.0235	-40.5467	-704.666	-8958.12	68599.4	10504.9	397.35	212.713	0	-38.6152	32.521	-1656.69	-728069	588005	32990.7	353.809	440.415	0
416	3	-22.5721	73.8136	-950.751	794.326	20240	-4169.1	321.288	609.165	0	-15.8495	-40.9119	-703.328	-8898.75	68485.5	10427.1	397.374	212.652	0	-38.4216	32.9018	-1654.08	-727149	586793	33067.4	353.64	440.564	0
416	4	-22.4754	74.5689	-949.57	595.321	19938.7	-4076.6	320.998	609.373	0	-15.639	-41.2572	-702.071	-8840.92	68380.5	10347.2	397.398	212.593	0	-38.1143	33.3118	-1651.64	-726298	585641	33101.9	353.474	440.712	0
416	5	-22.324	75.3185	-948.416	397.668	19641.4	-3978.96	320.71	609.581	0	-15.3995	-41.6018	-700.846	-8784.24	68280.3	10268.6	397.426	212.534	0	-37.7235	33.7167	-1649.26	-725471	584511	33102.2	353.31	440.858	0
416	6	-22.1471	76.0444	-947.208	200.237	19350.4	-3877.85	320.429	609.789	0	-15.148	-41.9722	-699.591	-8727.68	68179.7	10194.2	397.457	212.475	0	-37.2951	34.0722	-1646.8	-724607	583360	33077.3	353.152	441.003	0
416	7	-21.9735	76.7299	-945.856	1.81956	19069.5	-3775.38	320.161	609.998	0	-14.9039	-42.3951	-698.242	-8669.98	68073.6	10125.3	397.493	212.417	0	-36.8774	34.3348	-1644.1	-723641	582142	33035.1	353.004	441.147	0
416	8	-21.8244	77.3657	-944.301	-198.088	18802.7	-3673.22	319.912	610.21	0	-14.6798	-42.8888	-696.757	-8610.72	67958.5	10062.4	397.535	212.358	0	-36.5043	34.4769	-1641.06	-722529	580831	32981.2	352.869	441.291	0
416	9	-21.7071	77.9539	-942.545	-398.675	18552.6	-3572.26	319.684	610.423	0	-14.4776	-43.4547	-695.136	-8550.61	67833.2	10004.5	397.583	212.301	0	-36.1847	34.4992	-1637.68	-721273	579427	32918.8	352.749	441.435	0
417	0	-21.6133	78.5109	-940.658	-597.871	18318.3	-3472.65	319.474	610.636	0	-14.2878	-44.0739	-693.421	-8490.88	67699.8	9949.56	397.632	212.245	0	-35.9011	34.437	-1634.08	-719921	577965	32849.7	352.64	441.579	0
417	1	-21.5211	79.0618	-938.755	-793.424	18095.2	-3374.02	319.276	610.845	0	-14.0966	-44.7096	-691.681	-8432.26	67563.4	9895.31	397.68	212.191	0	-35.6177	34.3522	-1630.44	-718554	576499	32774.1	352.537	441.724	0
417	2	-21.4049	79.6272	-936.944	-984.136	17877.5	-3275.58	319.081	611.05	0	-13.8943	-45.3206	-689.982	-8374.54	67429.8	9839.83	397.727	212.137	0	-35.2991	34.3066	-1626.93	-717244	575080	32692.1	352.435	441.871	0
417	3	-21.2468	80.2152	-935.286	-1170.31	17660.7	-3176.53	318.883	611.251	0	-13.6785	-45.8774	-688.363	-8316.97	67303.6	9782.01	397.773	212.082	0	-34.9253	34.3379	-1623.65	-716036	573735	32603.1	352.329	442.019	0
417	4	-21.0425	80.8243	-933.782	-1353.51	17441.3	-3076.82	318.678	611.449	0	-13.4548	-46.3727	-686.833	-8259.07	67187.1	9721.36	397.822	212.025	0	-34.4973	34.4515	-1620.61	-714932	572469	32506.9	352.22	442.169	0
417	5	-20.8003	81.4455	-932.382	-1535.38	17217.2	-2977.25	318.466	611.647	0	-13.2353	-46.8209	-685.38	-8201	67079.6	9658.01	397.872	211.966	0	-34.0355	34.6246	-1617.76	-713904	571259	32403.4	352.107	442.318	0
417	6	-20.5382	82.0632	-931.003	-1716.43	16988.4	-2878.41	318.247	611.844	0	-13.0327	-47.2462	-683.974	-8143.04	66978.3	9592.46	397.925	211.905	0	-33.5709	34.817	-1614.98	-712895	570071	32294	351.993	442.462	0
417	7	-20.2784	82.6584	-929.556	-1896.47	16756.8	-2780.1	318.027	612.04	0	-12.8548	-47.6704	-682.569	-8084.92	66878.7	9525.37	397.981	211.845	0	-33.1332	34.9881	-1612.12	-711845	568863	32182.5	351.879	442.599	0
417	8	-20.0408	83.2156	-927.991	-2076.01	16525	-2681.94	317.807	612.237	0	-12.7032	-48.1066	-681.124	-8026.12	66775.9	9457.61	398.038	211.784	0	-32.7439	35.109	-1609.12	-710717	567607	32073.9	351.768	442.729	0
417	9	-19.8372	83.7279	-926.31	-2256.09	16296	-2584.08	317.592	612.436	0	-12.5742	-48.5596	-679.617	-7966.5	66665.6	9390.07	398.093	211.722	0	-32.4114	35.1682	-1605.93	-709507	566295	31972	351.66	442.856	0
418	0	-19.6659	84.2019	-924.564	-2436.74	16071.7	-2486.95	317.383	612.636	0	-12.4573	-49.0246	-678.047	-7906.57	66544.4	9322.99	398.141	211.661	0	-32.1233	35.1772	-1602.61	-708248	564941	31876.9	351.551	442.987	0
418	1	-19.5123	84.6571	-922.831	-2616.46	15853.2	-2390.9	317.179	612.835	0	-12.3355	-49.4911	-676.44	-7847.22	66411.3	9256.14	398.178	211.601	0	-31.8477	35.166	-1599.27	-706991	563574	31784.6	351.439	443.126	0
418	2	-19.3583	85.1153	-921.168	-2793.4	15640.1	-2296.04	316.979	613.033	0	-12.1942	-49.9541	-674.824	-7789.21	66266.6	9189.67	398.198	211.543	0	-31.5525	35.1612	-1595.99	-705772	562219	31689.4	351.32	443.273	0
418	3	-19.1942	85.5872	-919.585	-2966.34	15431.2	-2202.14	316.781	613.226	0	-12.0296	-50.4202	-673.211	-7732.7	66111.5	9124.02	398.203	211.486	0	-31.2238	35.1669	-1592.8	-704600	560880	31586.4	351.195	443.427	0
418	4	-19.0228	86.0692	-918.052	-3134.83	15224.6	-2108.74	316.584	613.415	0	-11.8436	-50.9015	-671.59	-7677.3	65948.8	9059.35	398.198	211.432	0	-30.8664	35.1677	-1589.64	-703454	559547	31473.5	351.064	443.585	0
418	5	-18.857	86.5477	-916.505	-3299.58	15019	-2016.29	316.387	613.6	0	-11.6387	-51.41	-669.934	-7622.38	65783.2	8995.45	398.194	211.378	0	-30.4957	35.1378	-1586.44	-702290	558198	31351	350.933	443.747	0
418	6	-18.7155	87.003	-914.862	-3462.59	14815	-1926.55	316.194	613.785	0	-11.4213	-51.9573	-668.199	-7567.05	65618.6	8931.95	398.202	211.325	0	-30.1368	35.0458	-1583.06	-701053	556798	31219.8	350.809	443.909	0
418	7	-18.616	87.4162	-913.05	-3626.37	14614.8	-1841.56	316.007	613.972	0	-11.2031	-52.5515	-666.338	-7510.29	65456.1	8868.36	398.232	211.271	0	-29.8191	34.8648	-1579.39	-699691	555319	31082.6	350.697	444.074	0
418	8	-18.5677	87.779	-911.035	-3793.07	14420	-1762.54	315.828	614.163	0	-10.9913	-53.1893	-664.332	-7451.25	65295.8	8804.18	398.288	211.216	0	-29.5591	34.5896	-1575.37	-698182	553745	30943.1	350.601	444.241	0
418	9	-18.5652	88.0999	-908.832	-3963.84	14231	-1689.65	315.659	614.361	0	-10.7784	-53.8509	-662.2	-7389.24	65140.6	8739.16	398.37	211.159	0	-29.3436	34.2491	-1571.03	-696537	552090	30804.7	350.522	444.409	0
419	0	-18.5863	88.4037	-906.516	-4138.12	14044.9	-1621.96	315.493	614.565	0	-10.5407	-54.5007	-660	-7323.69	64995.7	8673.52	398.478	211.097	0	-29.127	33.903	-1566.52	-694809	550393	30668.3	350.456	444.577	0
419	1	-18.6012	88.7206	-904.194	-4313.56	13857.1	-1557.44	315.325	614.771	0	-10.2508	-55.1006	-657.811	-7255.08	64865.6	8607.75	398.608	211.029	0	-28.852	33.62	-1562	-693075	548709	30533.2	350.398	444.742	0
419	2	-18.5847	89.0733	-901.958	-4486.54	13663.9	-1493.38	315.149	614.974	0	-9.89562	-55.6301	-655.712	-7186.49	64751.5	8542.25	398.75	210.96	0	-28.4803	33.4432	-1557.67	-691404	547084	30397.6	350.342	444.902	0
419	3	-18.5222	89.4696	-899.846	-4653.16	13465.1	-1427.26	314.964	615.171	0	-9.48087	-56.0932	-653.758	-7123.38	64650.9	8477.38	398.891	210.896	0	-28.0031	33.3765	-1553.6	-689832	545542	30257.8	350.281	445.052	0
419	4	-18.41	89.9028	-897.842	-4810.43	13262.5	-1357.76	314.772	615.358	0	-9.0225	-56.5052	-651.97	-7070.61	64557.8	8413.92	399.02	210.845	0	-27.4325	33.3975	-1549.81	-688356	544081	30110	350.213	445.189	0
419	5	-18.2585	90.3537	-895.891	-4956.74	13057.6	-1284.95	314.575	615.533	0	-8.53774	-56.8801	-650.324	-7029.87	64465.5	8352.68	399.128	210.81	0	-26.7963	33.4736	-1546.21	-686938	542674	29955	350.137	445.31	0
419	6	-18.0911	90.7962	-893.919	-5092.05	12851.4	-1209.96	314.376	615.696	0	-8.04355	-57.2317	-648.758	-7000.04	64367.7	8293.76	399.217	210.79	0	-26.1346	33.5645	-1542.68	-685523	541277	29797.4	350.055	445.417	0
419	7	-17.9339	91.2051	-891.852	-5218.79	12644.6	-1134.66	314.178	615.852	0	-7.55764	-57.5793	-647.208	-6978.86	64260	8236.79	399.288	210.783	0	-25.4915	33.6258	-1539.06	-684055	539846	29641.1	349.969	445.512	0
419	8	-17.8066	91.5623	-889.638	-5341.14	12439.4	-1060.94	313.983	616.004	0	-7.09542	-57.9407	-645.628	-6963.74	64140.5	8181.5	399.346	210.786	0	-24.902	33.6216	-1535.27	-682496	538355	29488.1	349.881	445.597	0
419	9	-17.7173	91.8629	-887.268	-5462.62	12236.8	-990.038	313.792	616.157	0	-6.66436	-58.3215	-644.001	-6952.65	64009.8	8127.91	399.394	210.796	0	-24.3817	33.5415	-1531.27	-680839	536798	29340.7	349.793	445.675	0
420	0	-17.6592	92.1196	-884.783	-5584.38	12036	-922.295	313.603	616.312	0	-6.2609	-58.7128	-642.342	-6944.32	63869.5	8076.47	399.432	210.811	0	-23.9201	33.4068	-1527.12	-679111	535191	29200.5	349.705	445.749	0
420	1	-17.6132	92.3585	-882.266	-5705.73	11833.9	-857.403	313.413	616.467	0	-5.87482	-59.0993	-640.684	-6937.48	63721.6	8027.94	399.459	210.828	0	-23.488	33.2593	-1522.95	-677366	533568	29067.3	349.611	445.82	0
420	2	-17.5589	92.6056	-879.801	-5825.99	11627.9	-794.962	313.217	616.622	0	-5.50137	-59.4711	-639.059	-6930.18	63569.2	7982.74	399.473	210.844	0	-23.0603	33.1345	-1518.86	-675656	531962	28939.3	349.509	445.891	0
420	3	-17.4837	92.8745	-877.434	-5945.99	11417.9	-734.908	313.013	616.777	0	-5.14848	-59.8312	-637.468	-6919.71	63415.5	7940.5	399.48	210.855	0	-22.6321	33.0433	-1514.9	-674008	530391	28813.3	349.398	445.966	0
420	4	-17.3828	93.1668	-875.172	-6067.93	11206.3	-677.238	312.805	616.933	0	-4.83025	-60.1927	-635.891	-6903.36	63262.8	7899.87	399.487	210.856	0	-22.213	32.9741	-1511.06	-672421	528854	28684.4	349.283	446.047	0
420	5	-17.2592	93.4763	-872.976	-6194.17	10996.2	-621.452	312.596	617.095	0	-4.55958	-60.5736	-634.289	-6879.58	63110.4	7858.46	399.498	210.846	0	-21.8188	32.9027	-1507.27	-670868	527334	28547.9	349.166	446.137	0
420	6	-17.1257	93.7924	-870.79	-6326.06	10788.7	-566.556	312.39	617.265	0	-4.34998	-60.9944	-632.613	-6848.11	62954.3	7813.23	399.515	210.825	0	-21.4757	32.798	-1503.4	-669304	525795	28402.7	349.051	446.24	0
420	7	-17.0018	94.101	-868.554	-6463.37	10582.4	-511.525	312.184	617.442	0	-4.21609	-61.4737	-630.811	-6809.52	62790.8	7761.41	399.54	210.795	0	-21.2179	32.6273	-1499.37	-667687	524201	28252.4	348.936	446.358	0
420	8	-16.9044	94.3911	-866.236	-6604.71	10374.5	-455.897	311.977	617.625	0	-4.16533	-62.0229	-628.854	-6765.14	62618.9	7701.08	399.576	210.758	0	-21.0697	32.3682	-1495.09	-665991	522532	28100.4	348.822	446.491	0
420	9	-16.8395	94.6625	-863.836	-6748.26	10163.4	-400.102	311.765	617.812	0	-4.18775	-62.6423	-626.746	-6716.94	62441.1	7631.2	399.627	210.717	0	-21.0272	32.0202	-1490.58	-664218	520788	27946.8	348.709	446.641	0
421	0	-16.7988	94.9322	-861.411	-6892.25	9948.8	-345.032	311.549	618.001	0	-4.25432	-63.3191	-624.542	-6666.8	62261.9	7552.03	399.692	210.675	0	-21.0531	31.6132	-1485.95	-662411	519007	27789.1	348.596	446.803	0
421	1	-16.766	95.2289	-859.053	-7035.05	9730.47	-291.297	311.327	618.189	0	-4.32778	-64.0285	-622.322	-6615.68	62086.1	7465.59	399.765	210.631	0	-21.0938	31.2004	-1481.38	-660640	517242	27627.2	348.48	446.975	0
421	2	-16.7285	95.5753	-856.845	-7175.53	9506.12	-238.951	311.094	618.374	0	-4.37766	-64.7422	-620.149	-6564.07	61916.2	7374.86	399.841	210.585	0	-21.1062	30.8331	-1476.99	-658965	515533	27465.8	348.357	447.155	0
421	3	-16.6854	95.9772	-854.816	-7313.91	9273.17	-187.709	310.848	618.556	0	-4.38643	-65.4403	-618.047	-6513.19	61752.2	7282.46	399.915	210.538	0	-21.0718	30.5369	-1472.86	-657409	513896	27311.2	348.223	447.343	0
421	4	-16.6473	96.4239	-852.946	-7452.05	9031.49	-137.377	310.589	618.737	0	-4.34807	-66.1167	-616.012	-6464.59	61591.9	7190.39	399.985	210.494	0	-20.9954	30.3072	-1468.96	-655962	512319	27169.7	348.077	447.539	0
421	5	-16.6337	96.8934	-851.168	-7591.83	8783.18	-87.7908	310.319	618.919	0	-4.26857	-66.7772	-614.021	-6419.01	61430.6	7100.13	400.046	210.454	0	-20.9022	30.1161	-1465.19	-654582	510774	27047.4	347.921	447.742	0
421	6	-16.6665	97.3571	-849.382	-7733.41	8530.36	-38.3528	310.043	619.105	0	-4.16598	-67.4361	-612.043	-6376.22	61262.4	7012.47	400.095	210.418	0	-20.8325	29.9211	-1461.43	-653205	509220	26950.2	347.757	447.947	0
421	7	-16.7621	97.7891	-847.485	-7875.51	8274.77	11.6557	309.764	619.293	0	-4.06396	-68.112	-610.051	-6335.47	61083.2	6927.89	400.128	210.385	0	-20.8261	29.6772	-1457.54	-651762	507618	26880.4	347.586	448.145	0
421	8	-16.9234	98.1764	-845.411	-8016.33	8018.08	62.2942	309.484	619.482	0	-3.98148	-68.8212	-608.034	-6295.73	60893.3	6847.32	400.148	210.354	0	-20.9049	29.3552	-1453.45	-650211	505949	26835.8	347.412	448.328	0
421	9	-17.1385	98.5251	-843.167	-8153.38	7760.57	112.758	309.204	619.67	0	-3.92339	-69.5663	-606.008	-6256.44	60696.4	6771.74	400.158	210.324	0	-21.0619	28.9588	-1449.17	-648553	504220	26811.3	347.239	448.492	0
422	0	-17.3814	98.8583	-840.838	-8283.33	7501.01	161.703	308.921	619.851	0	-3.87691	-70.3297	-604.018	-6218.32	60496.7	6701.05	400.157	210.295	0	-21.2583	28.5286	-1444.86	-646847	502475	26799.4	347.062	448.637	0
422	1	-17.6179	99.2046	-838.56	-8403.15	7238.18	207.765	308.632	620.021	0	-3.81952	-71.0819	-602.143	-6183.36	60297.8	6634.04	400.139	210.269	0	-21.4374	28.1227	-1440.7	-645187	500776	26789.4	346.877	448.765	0
422	2	-17.8186	99.5818	-836.438	-8510.98	6972.2	250.024	308.336	620.175	0	-3.73389	-71.8001	-600.452	-6153.46	60103.3	6569.08	400.097	210.248	0	-21.5524	27.7817	-1436.89	-643649	499177	26769.7	346.681	448.874	0
422	3	-17.9707	99.9881	-834.496	-8606.21	6705.12	287.783	308.035	620.313	0	-3.6183	-72.4792	-598.979	-6128.72	59916	6504.58	400.03	210.232	0	-21.589	27.5089	-1433.47	-642253	497700	26730.8	346.475	448.96	0
422	4	-18.0814	100.407	-832.682	-8689.46	6440.66	320.002	307.735	620.436	0	-3.48741	-73.1283	-597.698	-6107.44	59737.5	6439.56	399.946	210.218	0	-21.5688	27.2784	-1430.38	-640963	496327	26670.2	346.266	449.022	0
422	5	-18.1726	100.815	-830.908	-8762.63	6182.1	345.95	307.44	620.546	0	-3.3672	-73.7635	-596.533	-6086.97	59566.6	6374.12	399.855	210.204	0	-21.5398	27.0511	-1427.44	-639712	495015	26594.1	346.061	449.062	0
422	6	-18.273	101.19	-829.08	-8828.49	5930.08	366.321	307.153	620.649	0	-3.28962	-74.4065	-595.378	-6064.45	59400	6309.41	399.769	210.186	0	-21.5626	26.7838	-1424.46	-638422	493703	26515.3	345.863	449.088	0
422	7	-18.4078	101.517	-827.124	-8889.64	5682.91	382.966	306.871	620.748	0	-3.28608	-75.0817	-594.128	-6037.41	59232.4	6246.99	399.696	210.162	0	-21.6939	26.4349	-1421.25	-637029	492332	26446.4	345.675	449.11	0
422	8	-18.5927	101.782	-824.995	-8947.55	5438.63	397.869	306.592	620.846	0	-3.37687	-75.806	-592.715	-6005.02	59058	6188.11	399.64	210.131	0	-21.9696	25.9761	-1417.71	-635496	490864	26395.7	345.493	449.135	0
422	9	-18.8298	101.986	-822.691	-9002.45	5196.53	412.622	306.317	620.943	0	-3.56164	-76.5805	-591.117	-5968.33	58872	6133.04	399.594	210.097	0	-22.3915	25.4059	-1413.81	-633817	489286	26365.9	345.316	449.167	0
423	0	-19.1045	102.144	-820.26	-9053.74	4956.7	428.334	306.043	621.038	0	-3.81976	-77.3902	-589.371	-5929.47	58671.6	6081	399.55	210.061	0	-22.9242	24.7543	-1409.63	-632028	487618	26353.3	345.138	449.207	0
423	1	-19.3891	102.283	-817.794	-9100.39	4719.27	445.675	305.771	621.128	0	-4.12307	-78.2122	-587.545	-5890.4	58456.1	6030.73	399.492	210.025	0	-23.5122	24.0706	-1405.34	-630199	485906	26349.6	344.954	449.254	0
423	2	-19.6575	102.426	-815.397	-9141.6	4484.46	465.013	305.5	621.211	0	-4.45182	-79.0259	-585.697	-5851.83	58225.7	5980.95	399.413	209.991	0	-24.1093	23.4	-1401.09	-628402	484196	26347.4	344.758	449.31	0
423	3	-19.8947	102.587	-813.133	-9177.45	4252.93	486.488	305.23	621.286	0	-4.80009	-79.8171	-583.852	-5813.11	57979.9	5930.72	399.306	209.956	0	-24.6948	22.7701	-1396.99	-626679	482514	26344	344.548	449.376	0
423	4	-20.0978	102.77	-811.014	-9208.84	4026.45	510.129	304.965	621.355	0	-5.17075	-80.5771	-582.015	-5773.41	57718.4	5879.45	399.17	209.92	0	-25.2686	22.1934	-1393.03	-625039	480867	26341.4	344.324	449.455	0
423	5	-20.2726	102.971	-809.008	-9236.86	3808.08	536	304.707	621.418	0	-5.56989	-81.3031	-580.181	-5732.92	57442.4	5826.81	399.008	209.881	0	-25.8425	21.6682	-1389.19	-623460	479247	26343.5	344.091	449.544	0
423	6	-20.4297	103.178	-807.054	-9262.4	3600.53	563.983	304.461	621.477	0	-6.0041	-82.0008	-578.334	-5692.58	57154.6	5772.88	398.826	209.843	0	-26.4338	21.1774	-1385.39	-621908	477640	26353.1	343.854	449.639	0
423	7	-20.5805	103.378	-805.087	-9285.91	3403.8	593.432	304.228	621.534	0	-6.47768	-82.6831	-576.459	-5653.05	56858.7	5718.14	398.634	209.807	0	-27.0581	20.6951	-1381.55	-620341	476025	26369.7	343.62	449.738	0
423	8	-20.7317	103.566	-803.065	-9307.19	3215.28	623.204	304.004	621.59	0	-6.99004	-83.3617	-574.551	-5614.56	56558.3	5663.08	398.439	209.772	0	-27.7217	20.2044	-1377.62	-618732	474389	26391.9	343.389	449.836	0
423	9	-20.8812	103.748	-800.989	-9325.68	3032.54	651.814	303.786	621.643	0	-7.53364	-84.0379	-572.614	-5577.27	56255.7	5607.78	398.244	209.74	0	-28.4148	19.7106	-1373.6	-617083	472733	26417	343.163	449.933	0
424	0	-21.0145	103.941	-798.919	-9340.63	2856.07	677.813	303.575	621.692	0	-8.09204	-84.7013	-570.673	-5541.74	55952.6	5552.52	398.047	209.711	0	-29.1066	19.2399	-1369.59	-615434	471084	26439.6	342.939	450.03	0
424	1	-21.1108	104.164	-796.951	-9351.01	2689.53	700.58	303.375	621.733	0	-8.64236	-85.3379	-568.775	-5509.17	55649.9	5498.49	397.842	209.686	0	-29.7532	18.8262	-1365.73	-613852	469485	26453	342.717	450.131	0
424	2	-21.1544	104.43	-795.147	-9355.65	2537.33	720.669	303.191	621.766	0	-9.16543	-85.9392	-566.965	-5480.43	55348.7	5446.92	397.623	209.666	0	-30.3198	18.4909	-1362.11	-612381	467975	26452.1	342.497	450.234	0
424	3	-21.1419	104.737	-793.5	-9353.31	2401.41	739.372	303.026	621.787	0	-9.6551	-86.5051	-565.247	-5454.7	55049.2	5397.66	397.39	209.65	0	-30.797	18.232	-1358.75	-611017	466553	26434.2	342.282	450.336	0
424	4	-21.081	105.068	-791.951	-9343.34	2279.58	758.136	302.878	621.798	0	-10.1188	-87.0429	-563.58	-5429.85	54750.9	5349.15	397.148	209.635	0	-31.1998	18.0252	-1355.53	-609714	465187	26398	342.072	450.435	0
424	5	-20.9867	105.398	-790.422	-9326.41	2166.04	778.258	302.74	621.799	0	-10.5733	-87.5672	-561.893	-5403.71	54453.9	5299.75	396.912	209.617	0	-31.56	17.8309	-1352.31	-608410	463829	26343.8	341.869	450.536	0
424	6	-20.8789	105.7	-788.833	-9304.26	2054.04	800.944	302.604	621.795	0	-11.0394	-88.099	-560.109	-5374.84	54157.6	5249.1	396.691	209.596	0	-31.9183	17.6011	-1348.94	-607044	462426	26274.4	341.671	450.641	0
424	7	-20.7775	105.949	-787.1	-9278.88	1939.02	827.283	302.464	621.789	0	-11.5361	-88.6586	-558.173	-5342.68	53860.7	5198.19	396.495	209.572	0	-32.3136	17.2902	-1345.27	-605557	460933	26194.1	341.478	450.754	0
424	8	-20.6981	106.128	-785.16	-9252.14	1819.64	857.766	302.318	621.784	0	-12.0715	-89.2557	-556.06	-5307.35	53562.5	5148.52	396.325	209.545	0	-32.7696	16.8723	-1341.22	-603909	459321	26108.1	341.292	450.872	0
424	9	-20.646	106.239	-783.005	-9225.62	1696.52	891.993	302.167	621.782	0	-12.6356	-89.8834	-553.791	-5269.49	53264.7	5100.75	396.182	209.515	0	-33.2816	16.356	-1336.8	-602101	457597	26020.7	341.114	450.994	0
425	0	-20.6108	106.306	-780.708	-9200.19	1570.98	928.757	302.012	621.784	0	-13.2024	-90.5214	-551.44	-5230.77	52972.5	5054.04	396.062	209.486	0	-33.8131	15.7851	-1332.15	-600193	455811	25931.4	340.944	451.114	0
425	1	-20.5679	106.364	-778.41	-9175.38	1445.02	966.104	301.856	621.787	0	-13.7428	-91.1468	-549.118	-5193.9	52692.5	5007.04	395.958	209.459	0	-34.3107	15.2175	-1327.53	-598293	454043	25833.4	340.781	451.232	0
425	2	-20.4891	106.443	-776.252	-9149.03	1321.5	1001.62	301.702	621.786	0	-14.2403	-91.7458	-546.933	-5161.44	52429.5	4959.3	395.861	209.437	0	-34.7294	14.6976	-1323.19	-596506	452374	25716.6	340.622	451.343	0
425	3	-20.3567	106.559	-774.313	-9118.14	1203.37	1033.49	301.554	621.776	0	-14.6941	-92.3166	-544.952	-5134.6	52184.6	4911.3	395.76	209.422	0	-35.0508	14.2428	-1319.26	-594891	450850	25574	340.468	451.444	0
425	4	-20.1709	106.715	-772.583	-9080.42	1092.8	1061.44	301.414	621.753	0	-15.1127	-92.8681	-543.188	-5112.8	51955.4	4863.76	395.649	209.413	0	-35.2837	13.8468	-1315.77	-593442	449473	25406.1	340.317	451.527	0
425	5	-19.9484	106.903	-770.984	-9035.31	990.869	1086.27	301.285	621.719	0	-15.5078	-93.4133	-541.614	-5093.63	51738.5	4817.64	395.527	209.405	0	-35.4562	13.4899	-1312.6	-592104	448211	25220.9	340.172	451.587	0
425	6	-19.7146	107.108	-769.413	-8984.26	897.501	1108.8	301.166	621.677	0	-15.8919	-93.9615	-540.163	-5073.43	51530.9	4774.14	395.399	209.392	0	-35.6065	13.146	-1309.58	-590801	447010	25031	340.035	451.621	0
425	7	-19.4945	107.304	-767.784	-8930.38	811.368	1129.48	301.057	621.631	0	-16.2794	-94.5154	-538.757	-5048.45	51329.5	4734.32	395.274	209.371	0	-35.7738	12.789	-1306.54	-589465	445820	24848	339.908	451.634	0
425	8	-19.3058	107.471	-766.044	-8877.63	729.568	1148.5	300.952	621.589	0	-16.6846	-95.072	-537.324	-5016.09	51131.5	4698.64	395.16	209.335	0	-35.9903	12.3989	-1303.37	-588050	444599	24680.2	339.79	451.634	0
425	9	-19.1537	107.594	-764.186	-8829.22	647.916	1165.95	300.848	621.554	0	-17.1172	-95.6213	-535.828	-4975.96	50934.8	4667.02	395.058	209.287	0	-36.2709	11.9723	-1300.01	-586550	443328	24531.9	339.679	451.629	0
426	0	-19.0287	107.677	-762.268	-8786.3	562.171	1181.87	300.737	621.527	0	-17.5755	-96.1466	-534.278	-4930.68	50737.7	4639.02	394.965	209.229	0	-36.6042	11.5305	-1296.55	-585003	442021	24402.7	339.567	451.628	0
426	1	-18.9108	107.741	-760.389	-8747.89	469.187	1196.49	300.617	621.505	0	-18.0464	-96.6302	-532.699	-4885.68	50535.4	4613.26	394.867	209.172	0	-36.9573	11.1107	-1293.09	-583477	440705	24287.8	339.444	451.64	0
426	2	-18.7816	107.805	-758.639	-8712.11	368.212	1210.36	300.485	621.484	0	-18.5149	-97.0615	-531.096	-4847.19	50320.2	4587.41	394.748	209.127	0	-37.2965	10.7433	-1289.73	-582033	439399	24180.5	339.301	451.681	0
426	3	-18.6334	107.879	-757.067	-8677.67	261.528	1224.04	300.345	621.462	0	-18.9753	-97.4431	-529.459	-4818.63	50086.4	4559.41	394.599	209.101	0	-37.6087	10.4359	-1286.53	-580698	438111	24075.7	339.135	451.759	0
426	4	-18.4725	107.961	-755.674	-8644.43	152.683	1237.72	300.202	621.439	0	-19.4336	-97.7895	-527.792	-4798.78	49835.9	4528.4	394.423	209.092	0	-37.906	10.1717	-1283.47	-579475	436848	23972.5	338.948	451.872	0
426	5	-18.3169	108.039	-754.413	-8613.13	44.0268	1251.28	300.058	621.417	0	-19.9021	-98.1246	-526.099	-4783.62	49577.2	4494.1	394.235	209.093	0	-38.219	9.91422	-1280.51	-578333	435610	23873.4	338.751	452.013	0
426	6	-18.1918	108.092	-753.207	-8584.76	-63.552	1264.49	299.916	621.398	0	-20.3931	-98.477	-524.363	-4768.37	49320.3	4456.16	394.058	209.094	0	-38.5849	9.61545	-1277.57	-577221	434380	23780.9	338.555	452.173	0
426	7	-18.1179	108.106	-751.979	-8559.83	-169.258	1276.79	299.775	621.383	0	-20.9133	-98.8696	-522.554	-4748.4	49072.6	4414.09	393.909	209.087	0	-39.0313	9.23615	-1274.53	-576083	433137	23696.3	338.37	452.343	0
426	8	-18.1009	108.078	-750.687	-8537.78	-271.872	1287.4	299.638	621.373	0	-21.4582	-99.3121	-520.663	-4720.64	48837.8	4367.54	393.799	209.067	0	-39.559	8.76602	-1271.35	-574889	431870	23617.9	338.2	452.519	0
426	9	-18.1279	108.027	-749.35	-8517.65	-370.204	1295.95	299.506	621.367	0	-22.0103	-99.7978	-518.721	-4684.43	48617.1	4316.72	393.725	209.031	0	-40.1382	8.22966	-1268.07	-573655	430595	23541.6	338.047	452.695	0
427	0	-18.1742	107.986	-748.037	-8498.58	-464.118	1302.86	299.38	621.361	0	-22.5424	-100.304	-516.801	-4641.14	48411.4	4262.62	393.675	208.981	0	-40.7166	7.68197	-1264.84	-572434	429353	23464.8	337.908	452.866	0
427	1	-18.2132	107.991	-746.834	-8479.3	-556.139	1309.08	299.255	621.354	0	-23.026	-100.8	-514.994	-4593.43	48223.4	4206.58	393.639	208.919	0	-41.2391	7.1904	-1261.83	-571295	428195	23388	337.776	453.026	0
427	2	-18.2269	108.065	-745.799	-8458.16	-650.862	1315.62	299.127	621.341	0	-23.4405	-101.26	-513.368	-4544.36	48053.9	4149.74	393.605	208.852	0	-41.6674	6.8055	-1259.17	-570287	427153	23313.5	337.646	453.168	0
427	3	-18.2113	108.215	-744.945	-8434.22	-751.199	1323.39	298.992	621.322	0	-23.7764	-101.673	-511.945	-4496.75	47900.6	4092.7	393.566	208.784	0	-41.9877	6.54187	-1256.89	-569423	426232	23242.8	337.513	453.291	0
427	4	-18.1753	108.429	-744.245	-8408.43	-856.303	1333.1	298.849	621.298	0	-24.0317	-102.05	-510.706	-4452.75	47759	4035.52	393.516	208.719	0	-42.207	6.37889	-1254.95	-568685	425414	23175.6	337.374	453.398	0
427	5	-18.137	108.677	-743.632	-8383.7	-963.474	1345.11	298.704	621.274	0	-24.2113	-102.407	-509.603	-4413.01	47625.7	3977.88	393.456	208.66	0	-42.3482	6.27059	-1253.23	-568032	424665	23110	337.233	453.493	0
427	6	-18.1174	108.925	-743.022	-8363.54	-1070.09	1359.26	298.56	621.256	0	-24.3263	-102.767	-508.57	-4376.43	47498.7	3919.49	393.397	208.605	0	-42.4437	6.1583	-1251.59	-567402	423944	23043.1	337.096	453.58	0
427	7	-18.1321	109.141	-742.337	-8350.37	-1173.6	1374.93	298.419	621.249	0	-24.3933	-103.157	-507.549	-4341.2	47376.7	3860.66	393.344	208.553	0	-42.5254	5.98437	-1249.89	-566739	423210	22970.1	336.966	453.663	0
427	8	-18.1852	109.302	-741.533	-8344.54	-1271.67	1391.48	298.285	621.253	0	-24.4287	-103.597	-506.508	-4306.05	47257.6	3802.3	393.301	208.501	0	-42.6138	5.70567	-1248.04	-566013	422444	22884.2	336.846	453.741	0
427	9	-18.2666	109.403	-740.618	-8344.17	-1363.11	1408.43	298.16	621.266	0	-24.4409	-104.095	-505.452	-4270.6	47140.2	3745.3	393.263	208.449	0	-42.7075	5.30719	-1246.07	-565228	421648	22776.7	336.737	453.813	0
428	0	-18.3536	109.455	-739.654	-8345.93	-1448.27	1425.54	298.042	621.284	0	-24.4255	-104.644	-504.425	-4235.2	47026.3	3690.13	393.228	208.396	0	-42.7791	4.81142	-1244.08	-564424	420855	22639.9	336.636	453.874	0
428	1	-18.4167	109.487	-738.734	-8346.41	-1528.8	1442.92	297.931	621.298	0	-24.3712	-105.216	-503.491	-4200.44	46920.7	3636.8	393.191	208.343	0	-42.788	4.27075	-1242.22	-563668	420113	22469.4	336.541	453.922	0
428	2	-18.4299	109.528	-737.942	-8343.23	-1607.05	1460.98	297.822	621.306	0	-24.2735	-105.789	-502.707	-4166.54	46827.5	3584.82	393.151	208.288	0	-42.7034	3.73897	-1240.65	-563016	419465	22264.4	336.449	453.953	0
428	3	-18.3806	109.596	-737.313	-8335.84	-1685.46	1480.33	297.714	621.306	0	-24.1376	-106.35	-502.087	-4133.07	46748.2	3533.24	393.108	208.232	0	-42.5182	3.24593	-1239.4	-562491	418924	22027	336.359	453.967	0
428	4	-18.2699	109.694	-736.838	-8325.43	-1766.59	1501.75	297.603	621.299	0	-23.9701	-106.9	-501.601	-4099.08	46680.9	3481.13	393.064	208.172	0	-42.2399	2.79403	-1238.44	-562082	418474	21759.7	336.267	453.971	0
428	5	-18.1095	109.811	-736.491	-8314.34	-1852.21	1525.68	297.485	621.289	0	-23.7751	-107.447	-501.196	-4063.85	46621.1	3428.23	393.02	208.108	0	-41.8846	2.36395	-1237.69	-561764	418086	21464.9	336.171	453.973	0
428	6	-17.9186	109.926	-736.242	-8305.63	-1941.97	1551.87	297.362	621.281	0	-23.5641	-108.007	-500.811	-4027.52	46561.8	3374.93	392.973	208.042	0	-41.4827	1.91952	-1237.05	-561511	417727	21145.8	336.07	453.985	0
428	7	-17.7202	110.022	-736.056	-8302.32	-2033.66	1579.39	297.237	621.28	0	-23.3595	-108.603	-500.389	-3990.9	46496.9	3321.6	392.922	207.976	0	-41.0797	1.41806	-1236.45	-561297	417369	20807.6	335.961	454.016	0
428	8	-17.5358	110.083	-735.907	-8306.21	-2125.2	1607.32	297.112	621.287	0	-23.1864	-109.256	-499.891	-3955.1	46422.4	3268.19	392.865	207.912	0	-40.7222	0.827026	-1235.8	-561103	416991	20457.7	335.845	454.073	0
428	9	-17.3764	110.11	-735.786	-8317.22	-2215.48	1635.14	296.989	621.304	0	-23.0637	-109.97	-499.309	-3921.43	46337.3	3214.48	392.803	207.854	0	-40.4401	0.140503	-1235.09	-560923	416591	20104.1	335.723	454.159	0
429	0	-17.2359	110.117	-735.725	-8333.44	-2303.62	1662.37	296.869	621.327	0	-22.9993	-110.732	-498.673	-3891.3	46242.4	3160.73	392.731	207.803	0	-40.2353	-0.614944	-1234.4	-560781	416190	19752.4	335.595	454.271	0
429	1	-17.095	110.127	-735.785	-8351.8	-2388.12	1688.56	296.754	621.351	0	-22.9943	-111.521	-498.043	-3866.13	46140.6	3108.12	392.644	207.763	0	-40.0893	-1.39349	-1233.83	-560722	415825	19405.4	335.461	454.403	0
429	2	-16.9345	110.162	-736.004	-8369.04	-2466.82	1713.46	296.648	621.371	0	-23.0503	-112.317	-497.484	-3847.51	46035.7	3058.68	392.537	207.734	0	-39.9847	-2.15485	-1233.49	-560779	415534	19065.8	335.322	454.545	0
429	3	-16.7446	110.231	-736.379	-8382.74	-2538.56	1736.74	296.553	621.384	0	-23.1692	-113.11	-497.037	-3837.36	45929.5	3013.72	392.407	207.72	0	-39.9138	-2.87898	-1233.42	-560957	415331	18734.8	335.18	454.687	0
429	4	-16.5272	110.333	-736.871	-8392.2	-2605.24	1758.03	296.464	621.389	0	-23.344	-113.895	-496.715	-3837.06	45820.5	2972.47	392.247	207.725	0	-39.8712	-3.56194	-1233.59	-561234	415205	18412.3	335.032	454.823	0
429	5	-16.2957	110.458	-737.419	-8398.87	-2670.34	1777.44	296.379	621.39	0	-23.5626	-114.667	-496.494	-3846.12	45705.1	2932.84	392.056	207.747	0	-39.8583	-4.20923	-1233.91	-561572	415122	18100.4	334.877	454.95	0
429	6	-16.0729	110.585	-737.949	-8406.01	-2735.4	1795.69	296.293	621.391	0	-23.82	-115.424	-496.323	-3862.02	45580.1	2892.88	391.836	207.781	0	-39.893	-4.83852	-1234.27	-561914	415041	17805.5	334.713	455.071	0
429	7	-15.8827	110.696	-738.389	-8417.27	-2800.02	1813.73	296.208	621.4	0	-24.1193	-116.175	-496.139	-3881.21	45443.1	2851.68	391.593	207.823	0	-40.002	-5.47845	-1234.53	-562207	414922	17534.2	334.542	455.189	0
429	8	-15.7396	110.779	-738.692	-8435.25	-2864.58	1832.45	296.122	621.419	0	-24.4634	-116.931	-495.902	-3900.69	45293.5	2809.34	391.335	207.866	0	-40.203	-6.15263	-1234.59	-562414	414737	17289.9	334.367	455.306	0
429	9	-15.642	110.838	-738.868	-8460.89	-2930.99	1852.59	296.033	621.451	0	-24.8481	-117.697	-495.61	-3919.63	45133.2	2766.36	391.066	207.909	0	-40.4901	-6.85875	-1234.48	-562541	414489	17072.6	334.186	455.425	0
430	0	-15.5689	110.897	-739	-8493.12	-3001.52	1874.57	295.938	621.493	0	-25.2577	-118.457	-495.309	-3939.77	44967	2723.45	390.786	207.954	0	-40.8266	-7.5598	-1234.31	-562648	414218	16878.6	333.999	455.546	0
430	1	-15.4856	110.988	-739.216	-8528.58	-3077.75	1898.48	295.836	621.537	0	-25.6677	-119.189	-495.08	-3964.14	44802.1	2681.35	390.495	208.007	0	-41.1533	-8.20105	-1234.3	-562824	413989	16699.3	333.804	455.669	0
430	2	-15.3589	111.137	-739.619	-8562.82	-3159.57	1924.25	295.728	621.577	0	-26.0556	-119.878	-494.994	-3994.72	44646.1	2639.95	390.195	208.07	0	-41.4146	-8.74152	-1234.61	-563144	413858	16521.8	333.603	455.79	0
430	3	-15.1731	111.351	-740.238	-8592.79	-3245.25	1951.47	295.616	621.608	0	-26.4091	-120.519	-495.072	-4031.1	44503.7	2598.56	389.893	208.142	0	-41.5823	-9.16837	-1235.31	-563623	413847	16337	333.399	455.904	0
430	4	-14.9341	111.62	-741.03	-8617.82	-3332.74	1979.53	295.503	621.63	0	-26.7288	-121.111	-495.287	-4071.28	44374.2	2557.6	389.593	208.22	0	-41.6628	-9.49097	-1236.32	-564230	413936	16145.4	333.197	456.012	0
430	5	-14.6644	111.928	-741.908	-8638.94	-3420.58	2007.86	295.389	621.644	0	-27.0281	-121.667	-495.573	-4113.51	44250.7	2519.11	389.292	208.301	0	-41.6925	-9.7381	-1237.48	-564899	414076	15956.4	332.995	456.113	0
430	6	-14.3965	112.251	-742.761	-8657.75	-3508.15	2035.86	295.277	621.656	0	-27.3317	-122.208	-495.843	-4156.52	44123.2	2485.72	388.986	208.383	0	-41.7282	-9.9573	-1238.6	-565545	414199	15782.6	332.791	456.213	0
430	7	-14.163	112.561	-743.477	-8675.99	-3595.21	2063.08	295.164	621.67	0	-27.6687	-122.762	-495.997	-4198.85	43983.4	2459.81	388.677	208.465	0	-41.8317	-10.2012	-1239.47	-566085	414239	15635.7	332.585	456.319	0
430	8	-13.9873	112.837	-743.981	-8695.24	-3681.28	2089.49	295.052	621.688	0	-28.0607	-123.345	-495.964	-4238.87	43826.8	2443.03	388.367	208.547	0	-42.048	-10.5073	-1239.94	-566460	414147	15524.7	332.377	456.436	0
430	9	-13.8778	113.072	-744.251	-8716.47	-3765.84	2115.5	294.94	621.712	0	-28.5086	-123.958	-495.718	-4275.54	43652.9	2435.82	388.06	208.625	0	-42.3864	-10.8859	-1239.97	-566651	413912	15452.7	332.168	456.567	0
431	0	-13.8266	113.275	-744.332	-8739.5	-3849	2141.55	294.829	621.741	0	-28.9901	-124.59	-495.3	-4309.05	43465.1	2437.33	387.755	208.7	0	-42.8167	-11.3154	-1239.63	-566694	413561	15416.5	331.958	456.709	0
431	1	-13.8152	113.475	-744.309	-8763.2	-3931.73	2167.71	294.718	621.774	0	-29.4691	-125.222	-494.791	-4341.1	43268.7	2445.67	387.449	208.774	0	-43.2843	-11.747	-1239.1	-566655	413145	15410.4	331.746	456.857	0
431	2	-13.8241	113.699	-744.263	-8786.46	-4015.29	2193.84	294.605	621.806	0	-29.9149	-125.826	-494.278	-4374.58	43067.6	2458.39	387.132	208.85	0	-43.739	-12.1276	-1238.54	-566600	412714	15429.6	331.531	457.003	0
431	3	-13.841	113.964	-744.236	-8808.79	-4100.48	2219.73	294.49	621.836	0	-30.318	-126.388	-493.818	-4412.47	42863.2	2472.78	386.8	208.935	0	-44.159	-12.4243	-1238.05	-566565	412299	15471.8	331.309	457.144	0
431	4	-13.8646	114.269	-744.227	-8830.07	-4187.49	2244.92	294.373	621.865	0	-30.6913	-126.904	-493.431	-4456.89	42655.4	2486.7	386.447	209.032	0	-44.5559	-12.6354	-1237.66	-566558	411904	15536.7	331.081	457.276	0
431	5	-13.9041	114.599	-744.21	-8850.58	-4276.07	2268.77	294.254	621.893	0	-31.0615	-127.385	-493.114	-4508.71	42444	2499.51	386.073	209.143	0	-44.9656	-12.7857	-1237.32	-566564	411524	15626.4	330.847	457.398	0
431	6	-13.9765	114.934	-744.148	-8871.21	-4365.53	2290.65	294.134	621.921	0	-31.458	-127.848	-492.857	-4567.38	42228.4	2512.73	385.681	209.267	0	-45.4345	-12.914	-1237	-566560	411145	15746.5	330.608	457.508	0
431	7	-14.0984	115.256	-744.019	-8893.08	-4454.65	2310.11	294.013	621.953	0	-31.9032	-128.311	-492.649	-4631.91	42007.6	2528.89	385.269	209.402	0	-46.0016	-13.0548	-1236.67	-566533	410762	15903.2	330.366	457.606	0
431	8	-14.2781	115.552	-743.835	-8916.59	-4541.74	2327	293.894	621.987	0	-32.4053	-128.775	-492.493	-4701.91	41780.8	2549.45	384.835	209.547	0	-46.6834	-13.2234	-1236.33	-566491	410378	16100.1	330.121	457.691	0
431	9	-14.5116	115.819	-743.63	-8940.89	-4625.35	2341.62	293.78	622.023	0	-32.9547	-129.229	-492.41	-4777.44	41549.1	2574.23	384.379	209.702	0	-47.4663	-13.4102	-1236.04	-566458	410014	16335.8	329.873	457.764	0
432	0	-14.7809	116.065	-743.466	-8964.65	-4705.82	2354.84	293.67	622.058	0	-33.5267	-129.649	-492.437	-4858.32	41316.5	2602.32	383.902	209.866	0	-48.3076	-13.5836	-1235.9	-566476	409700	16603.8	329.623	457.823	0
432	1	-15.0575	116.306	-743.415	-8987.2	-4785.58	2367.79	293.563	622.089	0	-34.0897	-130.01	-492.612	-4943.65	41089.6	2632.75	383.412	210.036	0	-49.1472	-13.7042	-1236.03	-566594	409471	16892.3	329.372	457.867	0
432	2	-15.317	116.554	-743.526	-9008.97	-4867.58	2381.46	293.453	622.117	0	-34.6193	-130.3	-492.95	-5031.73	40873.5	2665.25	382.916	210.207	0	-49.9362	-13.7464	-1236.48	-566841	409345	17190	329.12	457.899	0
432	3	-15.5518	116.811	-743.808	-9031.35	-4953.58	2396.24	293.34	622.142	0	-35.1106	-130.521	-493.421	-5120.46	40669.5	2700.32	382.424	210.377	0	-50.6624	-13.7103	-1237.23	-567217	409316	17492.2	328.868	457.926	0
432	4	-15.7731	117.067	-744.238	-9056.35	-5043.82	2412.18	293.223	622.169	0	-35.5791	-130.687	-493.97	-5207.98	40475.4	2738.15	381.939	210.543	0	-51.3522	-13.6205	-1238.21	-567697	409359	17801.6	328.615	457.955	0
432	5	-16.0047	117.304	-744.763	-9086.24	-5136.84	2429.7	293.103	622.2	0	-36.0519	-130.823	-494.527	-5292.87	40285.7	2778.53	381.463	210.703	0	-52.0566	-13.5195	-1239.29	-568239	409434	18125.6	328.362	457.996	0
432	6	-16.2738	117.503	-745.308	-9123	-5229	2449.79	292.984	622.241	0	-36.559	-130.958	-495.025	-5374.23	40093.1	2821.68	380.992	210.856	0	-52.8328	-13.4555	-1240.33	-568786	409500	18473.6	328.109	458.055	0
432	7	-16.5996	117.65	-745.801	-9167.89	-5315.44	2473.48	292.873	622.293	0	-37.124	-131.117	-495.408	-5451.62	39890.1	2867.83	380.52	211.004	0	-53.7236	-13.4662	-1241.21	-569286	409516	18852	327.856	458.134	0
432	8	-16.9871	117.744	-746.194	-9221.18	-5392.33	2501.13	292.774	622.358	0	-37.7541	-131.31	-495.644	-5524.77	39671.6	2915.83	380.041	211.147	0	-54.7412	-13.5658	-1241.84	-569704	409458	19260.2	327.604	458.235	0
432	9	-17.4252	117.795	-746.488	-9281.84	-5458.18	2532.35	292.688	622.434	0	-38.4378	-131.538	-495.74	-5593.92	39438	2963.18	379.554	211.284	0	-55.8629	-13.7428	-1242.23	-570041	409330	19689.6	327.354	458.355	0
433	0	-17.8859	117.825	-746.738	-9347.08	-5514.06	2566.2	292.616	622.517	0	-39.1507	-131.789	-495.746	-5660.59	39193.6	3007.64	379.06	211.418	0	-57.0366	-13.9641	-1242.48	-570338	409163	20125.1	327.107	458.491	0
433	1	-18.33	117.861	-747.037	-9412.52	-5563.09	2601.68	292.553	622.6	0	-39.8642	-132.048	-495.744	-5727.33	38944.1	3048.52	378.557	211.553	0	-58.1942	-14.1867	-1242.78	-570663	409009	20548.3	326.86	458.634	0
433	2	-18.7204	117.925	-747.47	-9473.42	-5608.64	2637.76	292.496	622.674	0	-40.5543	-132.297	-495.807	-5795.86	38693.6	3086.51	378.042	211.69	0	-59.2747	-14.3712	-1243.28	-571077	408913	20943.2	326.611	458.777	0
433	3	-19.0309	118.029	-748.077	-9526.74	-5653.18	2673.08	292.443	622.735	0	-41.207	-132.522	-495.976	-5865.96	38444.4	3123.05	377.512	211.827	0	-60.238	-14.4927	-1244.05	-571611	408899	21298.6	326.358	458.915	0
433	4	-19.2498	118.173	-748.854	-9572.77	-5698.52	2706.3	292.39	622.783	0	-41.817	-132.722	-496.266	-5936.38	38196.3	3159.98	376.967	211.962	0	-61.0668	-14.5494	-1245.12	-572262	408965	21607.2	326.1	459.043	0
433	5	-19.3818	118.342	-749.759	-9614.94	-5746.23	2736.79	292.336	622.824	0	-42.3845	-132.908	-496.665	-6005.69	37948.2	3199.06	376.406	212.092	0	-61.7663	-14.5657	-1246.42	-573006	409094	21865.9	325.835	459.159	0
433	6	-19.4465	118.515	-750.723	-9657.86	-5796.92	2764.82	292.278	622.865	0	-42.9115	-133.096	-497.129	-6071.99	37697.7	3240.93	375.831	212.214	0	-62.358	-14.5809	-1247.85	-573797	409250	22076.1	325.565	459.267	0
433	7	-19.4698	118.664	-751.678	-9705.58	-5849.49	2790.98	292.218	622.912	0	-43.3971	-133.299	-497.599	-6133.4	37444	3284.81	375.249	212.326	0	-62.867	-14.6342	-1249.28	-574585	409395	22241.5	325.29	459.372	0
433	8	-19.4748	118.771	-752.576	-9760.85	-5901.05	2816.02	292.159	622.97	0	-43.8388	-133.526	-498.031	-6189.08	37189	3329.64	374.672	212.427	0	-63.3136	-14.7553	-1250.61	-575336	409509	22366.5	325.018	459.479	0
433	9	-19.4758	118.825	-753.417	-9824.62	-5947.96	2841.02	292.105	623.04	0	-44.234	-133.779	-498.418	-6239.6	36935.2	3374.89	374.105	212.519	0	-63.7098	-14.9536	-1251.84	-576050	409596	22456.9	324.753	459.591	0
434	0	-19.4739	118.836	-754.256	-9895.46	-5987.5	2867.41	292.062	623.12	0	-44.5772	-134.044	-498.787	-6286.56	36684.7	3420.34	373.548	212.604	0	-64.0511	-15.2079	-1253.04	-576766	409685	22519.9	324.498	459.709	0
434	1	-19.4578	118.827	-755.171	-9970.22	-6018.49	2896.57	292.03	623.203	0	-44.8582	-134.301	-499.187	-6331.75	36440.1	3465.81	372.999	212.684	0	-64.3161	-15.4744	-1254.36	-577537	409816	22561	324.253	459.832	0
434	2	-19.4129	118.819	-756.226	-10046.3	-6040.6	2929.34	292.012	623.285	0	-45.0693	-134.532	-499.649	-6375.82	36202	3511.6	372.455	212.761	0	-64.4822	-15.7132	-1255.87	-578404	410019	22582.7	324.016	459.958	0
434	3	-19.3321	118.827	-757.437	-10122.4	-6054.75	2966.02	292.006	623.364	0	-45.2122	-134.736	-500.17	-6417.72	35968.4	3558.63	371.912	212.831	0	-64.5443	-15.9093	-1257.61	-579374	410294	22586.9	323.786	460.089	0
434	4	-19.2181	118.858	-758.781	-10197.6	-6064.39	3006.39	292.008	623.44	0	-45.2975	-134.932	-500.723	-6455.53	35737.3	3607.29	371.371	212.892	0	-64.5156	-16.074	-1259.5	-580426	410621	22574.1	323.559	460.224	0
434	5	-19.0794	118.906	-760.209	-10270.9	-6074.31	3049.75	292.01	623.511	0	-45.3433	-135.145	-501.275	-6488.06	35507.8	3656.42	370.835	212.943	0	-64.4227	-16.239	-1261.48	-581521	410971	22541.5	323.332	460.364	0
434	6	-18.9282	118.96	-761.661	-10342.8	-6087.98	3094.99	292.007	623.579	0	-45.3755	-135.409	-501.795	-6515.5	35279.5	3703.71	370.307	212.984	0	-64.3038	-16.4488	-1263.46	-582620	411315	22485.4	323.105	460.507	0
434	7	-18.7792	119.004	-763.076	-10414.9	-6107.88	3140.8	291.996	623.649	0	-45.4241	-135.749	-502.248	-6538.34	35052.5	3746.23	369.791	213.018	0	-64.2033	-16.7459	-1265.32	-583683	411624	22403.4	322.875	460.656	0
434	8	-18.6404	119.03	-764.423	-10488.6	-6136.49	3186.38	291.972	623.721	0	-45.5153	-136.182	-502.608	-6556.35	34827.7	3780.9	369.294	213.045	0	-64.1557	-17.1523	-1267.03	-584688	411880	22295.3	322.644	460.813	0
434	9	-18.5039	119.045	-765.726	-10564	-6175.53	3231.5	291.935	623.796	0	-45.6621	-136.705	-502.888	-6569.35	34607.4	3805.3	368.817	213.063	0	-64.166	-17.66	-1268.61	-585652	412096	22158.6	322.412	460.979	0
435	0	-18.3433	119.073	-767.068	-10640.1	-6224.6	3275.92	291.885	623.871	0	-45.8571	-137.302	-503.151	-6578.62	34395.4	3818.18	368.36	213.075	0	-64.2004	-18.2287	-1270.22	-586636	412318	21986.3	322.178	461.149	0
435	1	-18.1232	119.142	-768.557	-10716.2	-6280.84	3319.04	291.828	623.943	0	-46.078	-137.942	-503.484	-6586.56	34196.3	3819.27	367.919	213.082	0	-64.2012	-18.8001	-1272.04	-587722	412609	21769	321.945	461.321	0
435	2	-17.8154	119.273	-770.268	-10792.1	-6339.53	3360.21	291.77	624.011	0	-46.3012	-138.601	-503.954	-6594.83	34014.3	3809.1	367.495	213.086	0	-64.1165	-19.3279	-1274.22	-588969	413019	21498.6	321.719	461.49	0
435	3	-17.407	119.468	-772.223	-10868.3	-6395.85	3399.1	291.718	624.074	0	-46.5113	-139.266	-504.579	-6603.45	33851.4	3788.88	367.089	213.087	0	-63.9183	-19.798	-1276.8	-590394	413564	21169.1	321.503	461.656	0
435	4	-16.9005	119.712	-774.389	-10946	-6447.06	3435.86	291.675	624.135	0	-46.7037	-139.936	-505.338	-6611.35	33706.8	3759.92	366.701	213.083	0	-63.6041	-20.2248	-1279.73	-591973	414231	20778.4	321.301	461.819	0
435	5	-16.3143	119.978	-776.702	-11026.5	-6492.81	3471.07	291.641	624.197	0	-46.8843	-140.618	-506.189	-6617.16	33575.9	3723.27	366.331	213.073	0	-63.1986	-20.6397	-1282.89	-593661	414984	20331	321.111	461.98	0
435	6	-15.6802	120.231	-779.067	-11111.7	-6533.04	3505	291.614	624.263	0	-47.0692	-141.316	-507.079	-6619.27	33452.9	3680.31	365.972	213.054	0	-62.7495	-21.0846	-1286.15	-595390	415776	19838.7	320.931	462.139	0
435	7	-15.0316	120.435	-781.38	-11203	-6566.59	3537.2	291.596	624.338	0	-47.2783	-142.031	-507.96	-6615.92	33333.9	3633.71	365.623	213.024	0	-62.3099	-21.5968	-1289.34	-597090	416560	19316.8	320.761	462.293	0
435	8	-14.3916	120.568	-783.568	-11301	-6592.35	3567	291.587	624.422	0	-47.526	-142.755	-508.81	-6605.65	33217.6	3587.19	365.285	212.983	0	-61.9176	-22.1875	-1292.38	-598710	417311	18782	320.602	462.438	0
435	9	-13.7683	120.63	-785.614	-11405.2	-6610.94	3594.02	291.585	624.518	0	-47.8159	-143.463	-509.652	-6588.61	33105.5	3545.15	364.957	212.928	0	-61.5842	-22.8328	-1295.27	-600245	418030	18251.1	320.455	462.568	0
436	0	-13.1554	120.643	-787.575	-11515	-6624.7	3618.13	291.589	624.621	0	-48.1391	-144.121	-510.56	-6567.54	33001.1	3512.48	364.637	212.863	0	-61.2946	-23.4779	-1298.14	-601743	418759	17739.9	320.319	462.676	0
436	1	-12.5376	120.64	-789.559	-11629.3	-6636.68	3639.57	291.594	624.729	0	-48.4775	-144.692	-511.633	-6546.91	32910	3494.29	364.323	212.796	0	-61.0151	-24.0516	-1301.19	-603288	419560	17261.8	320.192	462.756	0
436	2	-11.9004	120.654	-791.679	-11745.9	-6648.65	3658.81	291.602	624.837	0	-48.8108	-145.144	-512.944	-6531.16	32837.5	3494.97	364.018	212.733	0	-60.7112	-24.4905	-1304.62	-604966	420490	16828	320.074	462.808	0
436	3	-11.2424	120.704	-794.001	-11862.7	-6659.79	3676.01	291.612	624.94	0	-49.1235	-145.461	-514.514	-6523.83	32787.9	3516.72	363.726	212.68	0	-60.3659	-24.7574	-1308.51	-606818	421580	16448.1	319.968	462.837	0
436	4	-10.5764	120.792	-796.524	-11978.2	-6668.31	3690.56	291.628	625.038	0	-49.4061	-145.637	-516.319	-6527.79	32762.3	3558.47	363.454	212.643	0	-59.9825	-24.8449	-1312.84	-608842	422826	16128.4	319.876	462.85	0
436	5	-9.9241	120.906	-799.197	-12091.7	-6674.4	3701.55	291.649	625.13	0	-49.6519	-145.682	-518.297	-6544.56	32758.1	3616	363.203	212.627	0	-59.576	-24.7757	-1317.49	-610995	424192	15868.9	319.798	462.853	0
436	6	-9.30937	121.025	-801.936	-12202.4	-6681.14	3708.23	291.669	625.216	0	-49.854	-145.622	-520.354	-6572.99	32768.8	3683.42	362.974	212.632	0	-59.1634	-24.5972	-1322.29	-613208	425615	15662	319.729	462.854	0
436	7	-8.75142	121.126	-804.67	-12309.4	-6692.64	3710.03	291.683	625.297	0	-50.0063	-145.495	-522.383	-6609.81	32786.5	3755.11	362.763	212.653	0	-58.7577	-24.369	-1327.05	-615414	427030	15494.1	319.663	462.864	0
436	8	-8.26006	121.191	-807.363	-12412.6	-6712.02	3706.64	291.686	625.374	0	-50.1036	-145.335	-524.301	-6651.58	32804.2	3826.86	362.568	212.687	0	-58.3636	-24.1438	-1331.66	-617575	428393	15349.7	319.594	462.891	0
436	9	-7.83497	121.213	-810.028	-12512.5	-6741.44	3698.44	291.678	625.447	0	-50.1359	-145.16	-526.073	-6695.92	32817.8	3895.98	362.383	212.728	0	-57.9708	-23.9472	-1336.1	-619690	429690	15216.8	319.517	462.944	0
437	0	-7.46615	121.197	-812.715	-12610.3	-6782.91	3686.61	291.654	625.516	0	-50.0832	-144.962	-527.722	-6741.68	32826.3	3960.85	362.204	212.775	0	-57.5494	-23.7647	-1340.44	-621793	430937	15089	319.429	463.023	0
437	1	-7.1376	121.163	-815.493	-12707.1	-6838.09	3672.36	291.615	625.582	0	-49.9205	-144.716	-529.298	-6788.87	32829.8	4020.79	362.025	212.826	0	-57.0581	-23.5532	-1344.79	-623937	432168	14965.2	319.328	463.125	0
437	2	-6.83636	121.127	-818.418	-12805	-6907.22	3656.04	291.56	625.646	0	-49.6334	-144.401	-530.847	-6838.3	32827	4076.37	361.839	212.882	0	-56.4698	-23.2747	-1349.27	-626165	433410	14846.9	319.21	463.251	0
437	3	-6.55943	121.093	-821.494	-12905.7	-6987.9	3636.93	291.494	625.71	0	-49.2284	-144.016	-532.387	-6891.09	32815.7	4129.17	361.639	212.944	0	-55.7879	-22.9231	-1353.88	-628486	434670	14736.1	319.077	463.398	0
437	4	-6.3125	121.051	-824.666	-13010.3	-7075.39	3613.71	291.42	625.776	0	-48.7294	-143.576	-533.912	-6947.82	32794.6	4180.46	361.423	213.013	0	-55.0419	-22.5243	-1358.58	-630868	435935	14633.4	318.931	463.563	0
437	5	-6.10586	120.984	-827.834	-13118.3	-7164.7	3585.51	291.345	625.847	0	-48.1718	-143.104	-535.402	-7007.19	32764.4	4230.04	361.196	213.088	0	-54.2777	-22.1206	-1363.24	-633246	437176	14538.3	318.779	463.738	0
437	6	-5.95134	120.87	-830.885	-13229.3	-7251.8	3553.03	291.272	625.922	0	-47.5993	-142.626	-536.816	-7066.35	32725.5	4276.4	360.962	213.163	0	-53.5507	-21.7556	-1367.7	-635543	438354	14452.9	318.625	463.916	0
437	7	-5.85732	120.7	-833.731	-13342.6	-7333.99	3518.2	291.203	626.004	0	-47.0588	-142.161	-538.11	-7122.6	32676.4	4318.08	360.724	213.236	0	-52.9161	-21.4609	-1371.84	-637693	439435	14382.7	318.473	464.094	0
437	8	-5.82254	120.473	-836.342	-13457.4	-7410.39	3482.78	291.14	626.091	0	-46.5925	-141.718	-539.267	-7174.36	32614.5	4354.49	360.479	213.304	0	-52.415	-21.2453	-1375.61	-639673	440403	14333.9	318.322	464.27	0
437	9	-5.83346	120.206	-838.762	-13572.1	-7482.03	3447.25	291.08	626.181	0	-46.2304	-141.294	-540.303	-7221.01	32539.4	4385.75	360.224	213.365	0	-52.0638	-21.0875	-1379.06	-641511	441276	14311.2	318.17	464.444	0
438	0	-5.86525	119.93	-841.099	-13685.6	-7551.88	3411.29	291.021	626.271	0	-45.9892	-140.868	-541.277	-7263.41	32453.8	4412	359.958	213.419	0	-51.8545	-20.9378	-1382.38	-643280	442104	14317.6	318.014	464.617	0
438	1	-5.88726	119.678	-843.489	-13797.1	-7624.26	3374.79	290.961	626.357	0	-45.8785	-140.414	-542.27	-7304.25	32364	4433.37	359.682	213.47	0	-51.7657	-20.7358	-1385.76	-645079	442952	14354.3	317.853	464.788	0
438	2	-5.87456	119.476	-846.032	-13905.1	-7701.96	3338.13	290.896	626.436	0	-45.9068	-139.918	-543.363	-7347.12	32278	4449.95	359.404	213.522	0	-51.7814	-20.4423	-1389.4	-646986	443880	14420.2	317.688	464.954	0
438	3	-5.81948	119.33	-848.765	-14008	-7784.46	3301.66	290.828	626.504	0	-46.085	-139.389	-544.589	-7394.63	32202.6	4461.76	359.132	213.578	0	-51.9045	-20.0591	-1393.35	-649030	444916	14512.6	317.525	465.113	0
438	4	-5.73564	119.229	-851.657	-14104.9	-7870.19	3265.42	290.759	626.562	0	-46.4246	-138.854	-545.927	-7447.26	32139.4	4469.2	358.871	213.641	0	-52.1602	-19.6252	-1397.58	-651190	446048	14630.7	317.365	465.266	0
438	5	-5.65467	119.145	-854.633	-14196.5	-7958.49	3229.23	290.688	626.611	0	-46.9376	-138.344	-547.31	-7503.68	32083.7	4473.26	358.621	213.71	0	-52.5922	-19.1995	-1401.94	-653410	447233	14779.5	317.208	465.417	0
438	6	-5.6177	119.048	-857.603	-14284.6	-8048.56	3192.68	290.615	626.656	0	-47.6372	-137.892	-548.645	-7561.89	32027	4475.04	358.375	213.783	0	-53.2549	-18.8439	-1406.25	-655618	448409	14968.8	317.051	465.575	0
438	7	-5.66492	118.909	-860.476	-14372	-8138.95	3155.23	290.541	626.702	0	-48.535	-137.518	-549.835	-7619.77	31962.7	4475.39	358.131	213.858	0	-54.1999	-18.6089	-1410.31	-657742	449519	15210.5	316.893	465.748	0
438	8	-5.82684	118.71	-863.18	-14461	-8228.86	3116.87	290.467	626.753	0	-49.6322	-137.233	-550.81	-7675.37	31888.1	4474.57	357.893	213.935	0	-55.459	-18.5225	-1413.99	-659728	450518	15515.5	316.732	465.943	0
438	9	-6.11736	118.455	-865.686	-14552.2	-8319.1	3078.03	290.39	626.81	0	-50.9112	-137.034	-551.554	-7727.46	31804.6	4471.99	357.664	214.01	0	-57.0286	-18.5795	-1417.24	-661551	451395	15890	316.571	466.159	0
439	0	-6.52975	118.165	-868.031	-14644.6	-8411.93	3038.76	290.309	626.871	0	-52.3345	-136.902	-552.113	-7776.12	31715.2	4466.61	357.443	214.084	0	-58.8643	-18.7373	-1420.14	-663242	452172	16334.2	316.409	466.391	0
439	1	-7.04302	117.877	-870.301	-14737.3	-8509.91	2998.56	290.222	626.934	0	-53.8511	-136.807	-552.571	-7822.74	31623.6	4457.24	357.23	214.157	0	-60.8941	-18.9298	-1422.87	-664867	452898	16843.3	316.244	466.632	0
439	2	-7.63776	117.622	-872.582	-14831	-8613.78	2957.14	290.128	626.997	0	-55.4099	-136.722	-553.009	-7869.64	31532.9	4442.89	357.021	214.231	0	-63.0477	-19.1001	-1425.59	-666494	453623	17411	316.077	466.878	0
439	3	-8.30581	117.408	-874.923	-14927.9	-8722.22	2914.91	290.031	627.062	0	-56.9698	-136.631	-553.487	-7919.15	31445	4423.25	356.813	214.308	0	-65.2757	-19.2233	-1428.41	-668170	454379	18031.7	315.908	467.126	0
439	4	-9.04829	117.225	-877.332	-15029.4	-8833.63	2872.55	289.931	627.131	0	-58.5037	-136.527	-554.03	-7972.84	31360.9	4398.74	356.605	214.391	0	-67.552	-19.3017	-1431.36	-669907	455178	18701	315.738	467.374	0
439	5	-9.87205	117.055	-879.787	-15135.2	-8947.31	2830.46	289.83	627.203	0	-60.0023	-136.405	-554.633	-8031.31	31279.8	4370.38	356.397	214.48	0	-69.8744	-19.3503	-1434.42	-671692	456012	19418.2	315.569	467.62	0
439	6	-10.788	116.874	-882.243	-15243.8	-9062.96	2788.54	289.727	627.278	0	-61.4734	-136.267	-555.264	-8094.27	31198.5	4339.74	356.187	214.577	0	-72.2614	-19.3925	-1437.51	-673490	456856	20185.9	315.399	467.865	0
439	7	-11.8065	116.663	-884.649	-15353.8	-9180.07	2746.26	289.623	627.356	0	-62.9324	-136.113	-555.888	-8160.47	31113.1	4308.53	355.97	214.68	0	-74.739	-19.4502	-1440.54	-675262	457682	21008.2	315.226	468.109	0
439	8	-12.9306	116.41	-886.976	-15464.6	-9298.19	2703.05	289.517	627.435	0	-64.3912	-135.94	-556.482	-8227.95	31020.9	4277.94	355.745	214.786	0	-77.3218	-19.5295	-1443.46	-676982	458472	21888.1	315.049	468.351	0
439	9	-14.15	116.119	-889.234	-15576	-9417.12	2658.83	289.41	627.516	0	-65.8503	-135.732	-557.057	-8295.03	30921.3	4248.26	355.508	214.891	0	-80.0003	-19.6133	-1446.29	-678657	459232	22824.7	314.869	468.588	0
440	0	-15.4391	115.807	-891.483	-15686.6	-9536.49	2613.95	289.303	627.596	0	-67.2966	-135.472	-557.65	-8361.39	30815.6	4218.83	355.26	214.994	0	-82.7357	-19.6658	-1449.13	-680326	459990	23810.2	314.684	468.82	0
440	1	-16.7636	115.496	-893.798	-15794.6	-9656.09	2568.95	289.197	627.671	0	-68.7088	-135.142	-558.305	-8427.8	30704.8	4188.43	354.996	215.095	0	-85.4723	-19.6466	-1452.1	-682043	460782	24830.9	314.495	469.044	0
440	2	-18.0956	115.2	-896.235	-15898.1	-9776.84	2524.58	289.091	627.739	0	-70.0707	-134.732	-559.037	-8494.68	30590.2	4155.53	354.719	215.195	0	-88.1662	-19.5322	-1455.27	-683841	461627	25872.9	314.302	469.262	0
440	3	-19.4226	114.921	-898.793	-15996.4	-9901.26	2481.4	288.984	627.798	0	-71.3813	-134.25	-559.826	-8561.89	30473.5	4118.64	354.434	215.294	0	-90.8038	-19.3287	-1458.62	-685715	462516	26925.5	314.104	469.477	0
440	4	-20.7473	114.647	-901.423	-16090.4	-10032.3	2439.26	288.871	627.85	0	-72.6544	-133.715	-560.624	-8629.82	30356.3	4076.71	354.147	215.393	0	-93.4017	-19.0687	-1462.05	-687629	463422	27982.1	313.901	469.693	0
440	5	-22.0848	114.354	-904.035	-16182.1	-10171.6	2397.53	288.749	627.9	0	-73.9138	-133.156	-561.371	-8698.65	30238.8	4029.57	353.866	215.495	0	-95.9986	-18.8024	-1465.41	-689519	464297	29040.9	313.694	469.915	0
440	6	-23.4569	114.016	-906.508	-16273	-10319.7	2355.95	288.616	627.951	0	-75.1882	-132.602	-561.995	-8766.36	30118.9	3977.98	353.593	215.599	0	-98.6451	-18.5858	-1468.5	-691301	465085	30104.5	313.483	470.144	0
440	7	-24.8854	113.607	-908.731	-16364.5	-10475.7	2314.75	288.472	628.008	0	-76.5044	-132.074	-562.427	-8829.57	29993.4	3923.19	353.329	215.699	0	-101.39	-18.4664	-1471.16	-692892	465732	31179	313.267	470.381	0
440	8	-26.3853	113.116	-910.63	-16457.7	-10636.9	2274.41	288.319	628.073	0	-77.8794	-131.584	-562.633	-8886.4	29860.3	3866.72	353.072	215.794	0	-104.265	-18.4678	-1473.26	-694241	466207	32271.7	313.048	470.625	0
440	9	-27.9588	112.55	-912.198	-16552.3	-10799.3	2235.65	288.161	628.146	0	-79.3137	-131.129	-562.63	-8937.48	29720.8	3810.16	352.825	215.885	0	-107.272	-18.5794	-1474.83	-695349	466519	33389.6	312.83	470.873	0
441	0	-29.5914	111.936	-913.503	-16646.6	-10959.8	2199.41	288.003	628.223	0	-80.7868	-130.686	-562.489	-8984.72	29580.1	3754.93	352.588	215.973	0	-110.378	-18.75	-1475.99	-696266	466716	34537.5	312.615	471.118	0
441	1	-31.2528	111.314	-914.67	-16738.2	-11116.3	2166.44	287.847	628.3	0	-82.2652	-130.215	-562.315	-9030.06	29444.8	3702.18	352.363	216.059	0	-113.518	-18.9013	-1476.99	-697088	466873	35715.5	312.409	471.352	0
441	2	-32.9074	110.72	-915.833	-16826.1	-11267.9	2137.1	287.697	628.373	0	-83.7191	-129.684	-562.191	-9074.24	29319.3	3652.58	352.152	216.141	0	-116.627	-18.9638	-1478.02	-697907	467057	36917.9	312.213	471.573	0
441	3	-34.5288	110.169	-917.076	-16910.2	-11413.6	2111.46	287.554	628.439	0	-85.1335	-129.073	-562.148	-9116.6	29203.9	3605.89	351.951	216.217	0	-119.662	-18.9041	-1479.22	-698780	467301	38135.4	312.027	471.783	0
441	4	-36.1092	109.657	-918.414	-16990.8	-11553.1	2089.25	287.421	628.5	0	-86.5042	-128.383	-562.177	-9156.47	29094.3	3560.52	351.753	216.288	0	-122.613	-18.7257	-1480.59	-699714	467604	39359.5	311.847	471.984	0
441	5	-37.6578	109.169	-919.802	-17068.7	-11687.4	2069.99	287.294	628.557	0	-87.8344	-127.626	-562.235	-9194.15	28984.2	3514.2	351.552	216.353	0	-125.492	-18.4568	-1482.04	-700675	467932	40585.3	311.671	472.181	0
441	6	-39.1941	108.687	-921.162	-17144	-11819	2053.46	287.169	628.611	0	-89.1348	-126.824	-562.26	-9230.47	28867.7	3465.09	351.342	216.417	0	-128.329	-18.1373	-1483.42	-701606	468235	41812.7	311.493	472.378	0
441	7	-40.7399	108.192	-922.41	-17217.1	-11950.9	2039.85	287.044	628.665	0	-90.4226	-125.999	-562.19	-9266.39	28740.6	3412.36	351.123	216.483	0	-131.163	-17.8067	-1484.6	-702446	468466	43046.1	311.309	472.58	0
441	8	-42.312	107.676	-923.477	-17287.5	-12084.6	2029.4	286.914	628.72	0	-91.7149	-125.169	-561.982	-9303.05	28601.7	3355.68	350.894	216.554	0	-134.027	-17.4931	-1485.46	-703147	468588	44290.4	311.119	472.788	0
441	9	-43.9158	107.142	-924.327	-17353.5	-12220.3	2022.11	286.779	628.774	0	-93.018	-124.347	-561.629	-9341.45	28452.1	3294.44	350.66	216.633	0	-136.934	-17.2044	-1485.96	-703686	468591	45547.5	310.923	473.002	0
442	0	-45.5426	106.606	-924.984	-17414.2	-12355.9	2018.05	286.642	628.826	0	-94.3247	-123.531	-561.147	-9381.37	28296.1	3228.11	350.425	216.718	0	-139.867	-16.9248	-1486.13	-704078	468493	46814.7	310.726	473.219	0
442	1	-47.1747	106.089	-925.51	-17469.8	-12486.4	2017.65	286.509	628.876	0	-95.6204	-122.714	-560.567	-9420.62	28139.2	3156.86	350.198	216.806	0	-142.795	-16.6246	-1486.08	-704363	468330	48087.8	310.533	473.438	0
442	2	-48.7974	105.607	-925.959	-17522	-12607.1	2021.82	286.385	628.923	0	-96.893	-121.89	-559.903	-9455.97	27986.3	3081.22	349.984	216.889	0	-145.69	-16.2829	-1485.86	-704575	468131	49363.2	310.35	473.66	0
442	3	-50.405	105.16	-926.34	-17573.4	-12716.4	2031.69	286.272	628.971	0	-98.1387	-121.063	-559.155	-9484.9	27840.4	3001.27	349.79	216.963	0	-148.544	-15.9031	-1485.5	-704720	467903	50636.8	310.181	473.887	0
442	4	-51.9988	104.737	-926.627	-17626.3	-12815	2048.15	286.17	629.022	0	-99.3611	-120.247	-558.307	-9506.62	27700.8	2916.96	349.616	217.028	0	-151.36	-15.5102	-1484.93	-704781	467631	51903.5	310.025	474.12	0
442	5	-53.585	104.319	-926.761	-17681.5	-12903.3	2071.46	286.077	629.079	0	-100.568	-119.459	-557.32	-9521.35	27562.2	2828.9	349.455	217.084	0	-154.153	-15.1394	-1484.08	-704718	467283	53159.1	309.877	474.362	0
442	6	-55.1741	103.887	-926.666	-17739.3	-12981.9	2101.34	285.991	629.143	0	-101.769	-118.715	-556.125	-9529.11	27417.7	2738.33	349.301	217.135	0	-156.943	-14.8279	-1482.79	-704472	466807	54401.3	309.736	474.618	0
442	7	-56.7756	103.421	-926.273	-17800.5	-13052.6	2137.38	285.909	629.217	0	-102.968	-118.027	-554.649	-9529.7	27261.7	2646.57	349.151	217.182	0	-159.743	-14.6059	-1480.92	-703988	466154	55628.8	309.595	474.898	0
442	8	-58.391	102.912	-925.554	-17867.1	-13116.7	2179.14	285.828	629.304	0	-104.16	-117.397	-552.844	-9523.19	27092	2554.8	349.005	217.226	0	-162.551	-14.4845	-1478.4	-703242	465297	56839.1	309.453	475.208	0
442	9	-60.008	102.366	-924.538	-17940	-13175.3	2226.03	285.749	629.404	0	-105.331	-116.813	-550.704	-9509.63	26909.1	2464.01	348.863	217.268	0	-165.339	-14.4468	-1475.24	-702252	464243	58027.1	309.31	475.555	0
443	0	-61.6017	101.802	-923.295	-18017.4	-13229.1	2277.45	285.672	629.514	0	-106.453	-116.253	-548.271	-9488.9	26715.8	2374.69	348.727	217.307	0	-168.055	-14.4505	-1471.57	-701064	463023	59184.7	309.165	475.935	0
443	1	-63.1412	101.246	-921.901	-18096.7	-13277.6	2333.33	285.598	629.63	0	-107.494	-115.691	-545.612	-9460.95	26515.5	2286.44	348.598	217.34	0	-170.635	-14.4443	-1467.51	-699733	461682	60301.5	309.021	476.343	0
443	2	-64.6021	100.718	-920.413	-18175.6	-13318.8	2394.09	285.53	629.747	0	-108.427	-115.107	-542.785	-9425.82	26311.8	2198.08	348.476	217.366	0	-173.029	-14.3893	-1463.2	-698301	460258	61368	308.88	476.771	0
443	3	-65.9735	100.223	-918.849	-18252.5	-13351.4	2460.21	285.469	629.865	0	-109.236	-114.49	-539.832	-9383.48	26107	2108.12	348.361	217.382	0	-175.21	-14.2667	-1458.68	-696785	458770	62379.4	308.745	477.212	0
443	4	-67.2581	99.7579	-917.181	-18326.3	-13376.9	2531.9	285.415	629.981	0	-109.917	-113.833	-536.771	-9334.26	25902.3	2015.2	348.256	217.39	0	-177.175	-14.0748	-1453.95	-695171	457215	63335.4	308.615	477.66	0
443	5	-68.4706	99.3036	-915.331	-18397	-13397.8	2608.92	285.363	630.099	0	-110.473	-113.131	-533.584	-9279.07	25696.4	1918.26	348.158	217.39	0	-178.943	-13.8277	-1448.91	-693408	455562	64240.5	308.488	478.113	0
443	6	-69.635	98.8322	-913.199	-18465.1	-13415.6	2690.84	285.309	630.22	0	-110.918	-112.385	-530.224	-9218.72	25486	1816.52	348.067	217.386	0	-180.553	-13.5532	-1443.42	-691431	453764	65102.3	308.362	478.571	0
443	7	-70.7765	98.3143	-910.692	-18530.6	-13430.5	2777.58	285.252	630.348	0	-111.269	-111.594	-526.623	-9152.84	25267.6	1709.28	347.98	217.38	0	-182.045	-13.2796	-1437.31	-689168	451770	65930.4	308.236	479.039	0
443	8	-71.9113	97.7299	-907.739	-18593	-13441.9	2869.62	285.192	630.483	0	-111.536	-110.751	-522.719	-9079.92	25038.3	1595.98	347.9	217.371	0	-183.448	-13.0215	-1430.46	-686563	449539	66732.3	308.107	479.523	0
443	9	-73.0384	97.0726	-904.321	-18651.2	-13448.4	2967.88	285.129	630.625	0	-111.723	-109.845	-518.478	-8998.85	24795.8	1476.79	347.824	217.356	0	-184.761	-12.7722	-1422.8	-683594	447055	67511	307.975	480.027	0
444	0	-74.1348	96.3509	-900.47	-18704.5	-13447.5	3073.46	285.066	630.772	0	-111.818	-108.851	-513.915	-8910.68	24538.4	1353.16	347.748	217.339	0	-185.953	-12.5005	-1414.39	-680285	444332	68262.3	307.842	480.552	0
444	1	-75.1606	95.5834	-896.258	-18752.7	-13435.9	3187.32	285.009	630.923	0	-111.799	-107.745	-509.088	-8818.57	24267.3	1227.67	347.668	217.322	0	-186.96	-12.162	-1405.35	-676690	441409	68974.2	307.707	481.096	0
444	2	-76.0713	94.788	-891.749	-18796	-13411.2	3309.62	284.961	631.078	0	-111.643	-106.51	-504.059	-8725.67	23983.8	1102.94	347.581	217.311	0	-187.715	-11.7223	-1395.81	-672863	438325	69628.1	307.575	481.657	0
444	3	-76.8292	93.9729	-886.97	-18834.6	-13371.1	3439.51	284.925	631.235	0	-111.339	-105.143	-498.851	-8633.07	23688.4	980.998	347.486	217.306	0	-188.168	-11.1705	-1385.82	-668826	435096	70202.9	307.445	482.234	0
444	4	-77.4091	93.1348	-881.91	-18868.8	-13313.8	3575.3	284.903	631.395	0	-110.879	-103.652	-493.444	-8539.94	23380.1	863.251	347.381	217.307	0	-188.288	-10.5169	-1375.35	-664568	431710	70678.8	307.319	482.83	0
444	5	-77.8005	92.2609	-876.521	-18898.9	-13240	3715.07	284.895	631.561	0	-110.265	-102.049	-487.785	-8444.78	23056.7	750.839	347.268	217.313	0	-188.065	-9.78786	-1364.31	-660048	428136	71040.8	307.195	483.453	0
444	6	-78.004	91.3318	-870.719	-18924.8	-13152.1	3857.05	284.895	631.735	0	-109.503	-100.353	-481.798	-8345.35	22714.9	645.032	347.146	217.321	0	-187.507	-9.02113	-1352.52	-655202	424318	71278.8	307.07	484.111	0
444	7	-78.0225	90.3266	-864.402	-18946.5	-13052.6	3999.41	284.9	631.919	0	-108.603	-98.5833	-475.402	-8238.55	22351.2	547.338	347.015	217.33	0	-186.626	-8.25668	-1339.8	-649947	420198	71384.2	306.94	484.81	0
444	8	-77.8528	89.2298	-857.481	-18963.6	-12942.8	4139.84	284.906	632.115	0	-107.567	-96.7536	-468.542	-8121.63	21963	459.113	346.875	217.334	0	-185.42	-7.52383	-1326.02	-644218	415727	71345.4	306.802	485.555	0
444	9	-77.4793	88.0372	-849.918	-18975.3	-12822.8	4275.75	284.913	632.326	0	-106.376	-94.8636	-461.215	-7993.5	21548.8	380.72	346.722	217.331	0	-183.855	-6.82647	-1311.13	-637989	410891	71146	306.655	486.344	0
445	0	-76.8717	86.7602	-841.733	-18980.6	-12691.4	4404.92	284.922	632.549	0	-104.993	-92.8934	-453.474	-7855.28	21108.8	311.366	346.549	217.322	0	-181.864	-6.13313	-1295.21	-631282	405709	70766.6	306.499	487.171	0
445	1	-75.9919	85.4219	-832.975	-18978.6	-12546.6	4526.09	284.938	632.784	0	-103.376	-90.8079	-445.4	-7710.54	20642.7	250.473	346.346	217.312	0	-179.368	-5.38602	-1278.38	-624143	400218	70191	306.333	488.029	0
445	2	-74.8076	84.0432	-823.664	-18968.7	-12386.8	4638.82	284.961	633.03	0	-101.491	-88.5689	-437.057	-7564.2	20148.3	198.781	346.1	217.307	0	-176.299	-4.52571	-1260.72	-616596	394440	69410.8	306.156	488.91	0
445	3	-73.3018	82.6287	-813.751	-18950.7	-12211.5	4742.98	284.994	633.288	0	-99.3161	-86.1422	-428.456	-7419.44	19622.7	157.471	345.799	217.317	0	-172.618	-3.51346	-1242.21	-608618	388359	68423.7	305.966	489.813	0
445	4	-71.4727	81.1597	-803.137	-18923.7	-12020.8	4837.85	285.033	633.562	0	-96.8429	-83.5031	-419.558	-7275.81	19065.4	126.772	345.442	217.342	0	-168.316	-2.34332	-1222.7	-600137	381932	67228.6	305.762	490.739	0
445	5	-69.3303	79.5976	-791.679	-18886.3	-11813.7	4921.66	285.078	633.856	0	-94.0794	-80.6435	-410.303	-7130.61	18478.1	105.871	345.035	217.379	0	-163.41	-1.04588	-1201.98	-591052	375103	65821.1	305.545	491.689	0
445	6	-66.8923	77.8932	-779.204	-18836.1	-11588.8	4992.02	285.127	634.174	0	-91.0486	-77.5717	-400.628	-6981.1	17862.4	93.4905	344.586	217.425	0	-157.941	0.321518	-1179.83	-581242	367804	64196	305.317	492.661	0
445	7	-64.1789	75.9985	-765.538	-18770.5	-11346	5046.71	285.179	634.519	0	-87.781	-74.3013	-390.487	-6825.86	17217.5	87.9773	344.092	217.48	0	-151.96	1.69714	-1156.02	-570590	359973	62349.2	305.079	493.65	0
445	8	-61.2074	73.8766	-750.539	-18685.5	-11087.6	5084.31	285.227	634.896	0	-84.3038	-70.8399	-379.869	-6665.35	16542.4	86.8358	343.548	217.546	0	-145.511	3.03676	-1130.41	-559008	351562	60279.4	304.826	494.648	0
445	9	-57.9857	71.5085	-734.13	-18576.2	-10819.8	5104.28	285.262	635.304	0	-80.6319	-67.1822	-368.798	-6501.48	15838.8	86.7079	342.947	217.629	0	-138.618	4.32626	-1102.93	-546449	342551	57986.5	304.551	495.641	0
446	0	-54.5088	68.8942	-716.301	-18436.5	-10550.8	5106.56	285.27	635.739	0	-76.7628	-63.3106	-357.333	-6336.67	15110.8	84.3706	342.288	217.733	0	-131.272	5.58366	-1073.63	-532916	332951	55469	304.247	496.616	0
446	1	-50.7625	66.0448	-697.093	-18260.2	-10287.7	5091.18	285.242	636.195	0	-72.6845	-59.2013	-345.547	-6173.44	14361.7	77.4711	341.562	217.866	0	-123.447	6.84352	-1042.64	-518441	322791	52723.8	303.907	497.554	0
446	2	-46.7408	62.9643	-676.54	-18040.4	-10034.4	5058.2	285.168	636.666	0	-68.3979	-54.8405	-333.495	-6014.18	13591.3	64.6089	340.754	218.034	0	-115.139	8.12379	-1010.04	-503053	312094	49751.4	303.522	498.441	0
446	3	-42.462	59.6416	-654.636	-17771.1	-9793.44	5007.26	285.04	637.147	0	-63.932	-50.2401	-321.207	-5860.8	12797	45.3442	339.84	218.246	0	-106.394	9.40148	-975.843	-486750	300863	46561.3	303.078	499.262	0
446	4	-37.9711	56.0567	-631.335	-17447.8	-9567.81	4937.27	284.845	637.636	0	-59.3424	-45.4393	-308.692	-5714.33	11976.8	19.4568	338.799	218.511	0	-97.3135	10.6174	-940.027	-469505	289088	43172.8	302.563	500.001	0
446	5	-33.334	52.1907	-606.574	-17068	-9360.72	4846.77	284.568	638.138	0	-54.7029	-40.4958	-295.95	-5574.29	11133	-13.7721	337.618	218.835	0	-88.0369	11.6949	-902.524	-451281	276755	39615.8	301.964	500.643	0
446	6	-28.6339	48.033	-580.302	-16630.8	-9173.49	4734.38	284.192	638.659	0	-50.0939	-35.48	-282.965	-5438.63	10272	-55.0284	336.301	219.22	0	-78.7278	12.5531	-863.266	-432044	263857	35930.7	301.273	501.174	0
446	7	-23.9656	43.589	-552.507	-16136.4	-9004.63	4598.99	283.702	639.206	0	-45.5905	-30.4722	-269.718	-5304.04	9402.83	-104.496	334.862	219.665	0	-69.556	13.1168	-822.225	-411784	250405	32166.6	300.484	501.582	0
446	8	-19.4247	38.8894	-523.267	-15587.3	-8850.85	4440	283.085	639.788	0	-41.2508	-25.558	-256.209	-5166.54	8536.05	-162.143	333.317	220.165	0	-60.6754	13.3314	-779.476	-390548	236440	28376.5	299.596	501.861	0
446	9	-15.091	33.9992	-492.78	-14987.7	-8708.83	4257.57	282.327	640.415	0	-37.1094	-20.8178	-242.475	-5022.68	7684.12	-227.752	331.69	220.714	0	-52.2004	13.1813	-735.255	-368468	222057	24611.6	298.606	502.004	0
447	0	-11.0153	29.0205	-461.385	-14344.3	-8575.61	4052.76	281.413	641.09	0	-33.1735	-16.3162	-228.616	-4870.69	6861.24	-300.264	330.012	221.305	0	-44.1888	12.7043	-690.001	-345773	207407	20917.8	297.515	502.004	0
447	1	-7.21808	24.0875	-429.541	-13665.9	-8446.34	3827.04	280.336	641.815	0	-29.4218	-12.0987	-214.771	-4709.9	6083.31	-376.891	328.325	221.93	0	-36.6399	11.9888	-644.312	-322774	192689	17334.2	296.332	501.853	0
447	2	-3.69784	19.3501	-397.752	-12964.1	-8312.35	3581.89	279.102	642.594	0	-25.8078	-8.19641	-201.079	-4539.48	5366.81	-453.173	326.69	222.576	0	-29.5056	11.1537	-598.831	-299813	178120	13892.1	295.081	501.558	0
447	3	-0.4383	14.9559	-366.505	-12251.9	-8162.65	3319.14	277.728	643.429	0	-22.272	-4.63008	-187.652	-4358.12	4725.04	-524.204	325.18	223.224	0	-22.7103	10.3258	-554.157	-277213	163900	10614.4	293.797	501.137	0
447	4	2.5839	11.032	-336.231	-11542.1	-7987.7	3041.89	276.243	644.328	0	-18.7582	-1.41325	-174.564	-4164.6	4164.33	-585.603	323.856	223.857	0	-16.1743	9.61876	-510.795	-255259	150192	7517.37	292.515	500.632	0
447	5	5.38904	7.67216	-307.281	-10846.4	-7781.47	2754.34	274.676	645.298	0	-15.2205	1.44125	-161.843	-3957.47	3684.01	-633.35	322.763	224.453	0	-9.83146	9.11341	-469.124	-234176	137112	4611.8	291.266	500.111	0
447	6	7.98848	4.92987	-279.898	-10174.1	-7541.01	2460.72	273.058	646.349	0	-11.6232	3.91839	-149.481	-3735.03	3279.01	-663.222	321.936	224.987	0	-3.63469	8.84826	-429.379	-214118	124726	1903.64	290.074	499.659	0
447	7	10.3881	2.81891	-254.216	-9531.57	-7265.44	2164.25	271.42	647.494	0	-7.93968	6.00427	-137.463	-3496.34	2942.51	-670.666	321.406	225.435	0	2.44847	8.82319	-391.679	-195169	113063	-608.293	288.963	499.369	0
447	8	12.5966	1.31676	-230.275	-8921.2	-6955.07	1866.93	269.797	648.742	0	-4.1573	7.69119	-125.794	-3242.78	2667.97	-651.07	321.209	225.779	0	8.43933	9.00795	-356.068	-177358	102128	-2934.24	287.96	499.315	0
447	9	14.6325	0.370973	-208.049	-8341.6	-6611.13	1570.32	268.223	650.094	0	-0.282443	8.98243	-114.503	-2978.78	2448.88	-600.41	321.387	226.015	0	14.35	9.3534	-322.552	-160682	91914.5	-5093.38	287.096	499.55	0
448	0	16.5283	-0.0890691	-187.494	-7788.69	-6235.67	1275.89	266.742	651.541	0	3.65605	9.89457	-103.654	-2710.8	2277.36	-516.418	321.971	226.153	0	20.1843	9.8055	-291.148	-145131	82417.2	-7112.34	286.404	500.095	0
448	1	18.3246	-0.139283	-168.575	-7257.64	-5831.85	984.944	265.405	653.053	0	7.60238	10.4554	-93.3244	-2445.38	2144.29	-399.742	322.977	226.203	0	25.9269	10.3161	-261.9	-130704	73637.9	-9018.41	285.92	500.951	0
448	2	20.0489	0.146715	-151.247	-6744.74	-5403.94	698.631	264.271	654.594	0	11.4658	10.6978	-83.5766	-2187.68	2040.71	-254.751	324.417	226.176	0	31.5147	10.8445	-234.824	-117388	65571.2	-10825.8	285.678	502.115	0
448	3	21.6949	0.699139	-135.426	-6248	-4956.94	418.56	263.397	656.136	0	15.1161	10.6523	-74.4221	-1940.77	1959.14	-89.8936	326.325	226.078	0	36.811	11.3514	-209.848	-105138	58189.7	-12523	285.714	503.617	0
448	4	23.2156	1.45032	-120.977	-5766.66	-4495.99	148.078	262.836	657.668	0	18.3856	10.3444	-65.8266	-1706.03	1893.18	83.1112	328.76	225.917	0	41.6012	11.7947	-186.803	-93867.8	51441.4	-14069	286.067	505.525	0
448	5	24.5275	2.33113	-107.71	-5299.99	-4026.32	-106.913	262.619	659.206	0	21.0783	9.79721	-57.7252	-1484.18	1834.49	250.968	331.78	225.711	0	45.6059	12.1283	-165.436	-83450.4	45249.8	-15394.9	286.751	507.947	0
448	6	25.5205	3.26719	-95.3958	-4846.19	-3553.67	-338.941	262.748	660.801	0	22.9843	9.03747	-50.0331	-1275.61	1770.48	400.247	335.386	225.495	0	48.5048	12.3047	-145.429	-73729.3	39517.3	-16411.7	287.738	511.039	0
448	7	26.0706	4.17845	-83.801	-4402.27	-3084.49	-540.204	263.193	662.532	0	23.9063	8.09667	-42.6568	-1079.77	1685.87	518.584	339.522	225.313	0	49.9769	12.2751	-126.458	-64542.8	34139.8	-17023.4	288.94	515.049	0
448	8	26.0586	4.98195	-72.7399	-3964.17	-2625.57	-702.843	263.905	664.498	0	23.698	7.01054	-35.5234	-895.318	1566.6	595.726	344.1	225.204	0	49.7566	11.9925	-108.263	-55759.9	29031.7	-17144.7	290.219	520.356	0
448	9	25.3898	5.5963	-62.1027	-3526.7	-2183.93	-819.263	264.834	666.788	0	22.3087	5.82495	-28.625	-721.214	1404.26	624.534	349.057	225.195	0	47.6985	11.4212	-90.7277	-47307.4	24149.1	-16717.9	291.407	527.464	0
449	0	24.0144	5.95057	-51.8714	-3084.64	-1766.76	-883.266	265.94	669.467	0	19.8244	4.60257	-22.0534	-557.875	1199.74	602.894	354.401	225.296	0	43.8388	10.5531	-73.9248	-39188.2	19506.2	-15728.1	292.33	536.961	0
449	1	21.9403	5.99549	-42.1204	-2635.41	-1381.27	-891.838	267.207	672.568	0	16.5045	3.4197	-16.0027	-407.931	965.442	536.587	360.33	225.491	0	38.4448	9.41519	-58.1231	-31485.4	15175.7	-14215.2	292.846	549.477	0
449	2	19.2395	5.71139	-32.992	-2181.04	-1034.18	-846.564	268.654	676.108	0	12.779	2.35317	-10.7225	-276.288	723.816	440.318	367.504	225.767	0	32.0185	8.06457	-43.7145	-24339.9	11267.1	-12278.8	292.9	565.646	0
449	3	16.057	5.11774	-24.6584	-1729.37	-731.665	-754.273	270.328	680.133	0	9.13656	1.46271	-6.42389	-168.125	499.82	333.362	377.806	226.172	0	25.1936	6.58045	-31.0823	-17908	7883.54	-10068.9	292.541	586.311	0
449	4	12.6231	4.28522	-17.3061	-1295.6	-478.94	-627.763	272.325	684.864	0	5.953	0.776344	-3.18649	-85.8915	311.442	232.122	397.738	226.955	0	18.5761	5.06157	-20.4926	-12332.5	5088.62	-7767.86	291.826	613.661	0
449	5	9.24013	3.33288	-11.1288	-901.596	-278.986	-485.331	274.931	691.014	0	3.41287	0.289158	-0.945227	-28.371	166.002	146.24	300	200	0	12.653	3.62204	-12.0741	-7733.74	2901.89	-5571.53	290.642	654.925	0
449	6	6.20781	2.39355	-6.26662	-569.034	-131.121	-346.344	279.076	700.804	0	1.54551	-0.0254252	0.456082	8.08302	62.5896	79.426	300	200	0	7.75332	2.36812	-5.81054	-4178.7	1302.47	-3652.35	288.206	738.722	0
449	7	3.72425	1.5681	-2.72395	-309.983	-30.4727	-225.14	288.813	723.799	0	0.28761	-0.203264	1.20739	28.0786	-4.32977	31.5418	300	200	0	4.01186	1.36484	-1.51656	-1636.53	227.597	-2113.46	277.052	1122.3	0
449	8	1.8523	0.906556	-0.362327	-124.084	31.0282	-128.612	300	610	0	-0.469913	-0.281278	1.4954	36.2274	-42.2889	0.250126	300	200	0	1.38238	0.625277	1.13308	20.2179	-417.539	-976.697	0	0	0
449	9	0.555176	0.418114	1.03869	-2.40741	62.6889	-57.7789	300	610	0	-0.849426	-0.292598	1.48271	36.5934	-59.0717	-17.7709	300	200	0	-0.29425	0.125517	2.5214	970.354	-738.679	-206.667	0	0	0
450	0	-0.256797	0.0874345	1.72037	67.8379	73.4181	-10.1647	300	610	0	-0.966355	-0.26422	1.29863	32.4409	-61.6781	-26.0133	300	200	0	-1.22315	-0.176786	3.019	1400.95	-835.25	260.703	0	0	0
450	1	-0.693025	-0.113115	1.90719	100.138	70.8337	18.4231	300	610	0	-0.918369	-0.216403	1.03797	26.1857	-55.8231	-27.6509	300	200	0	-1.61139	-0.329518	2.94516	1481.49	-791.191	498.336	0	0	0
450	2	-0.861209	-0.214934	1.78722	106.769	60.9026	32.6631	300	610	0	-0.781287	-0.16311	0.764348	19.4673	-45.8013	-25.2958	300	200	0	-1.6425	-0.378045	2.55157	1351.16	-671.529	575.549	0	0	0
450	3	-0.855229	-0.24785	1.50516	97.8527	47.9316	36.9562	300	610	0	-0.609323	-0.113022	0.5159	13.2835	-34.5785	-20.9258	300	200	0	-1.46455	-0.360873	2.02106	1115.14	-522.667	551.323	0	0	0
450	4	-0.749826	-0.237225	1.16354	81.0596	34.7592	35.0184	300	610	0	-0.437805	-0.0707491	0.311546	8.14441	-24.0034	-15.9184	300	200	0	-1.18763	-0.307975	1.47508	846.488	-374.763	471.662	0	0	0
450	5	-0.599826	-0.202833	0.828397	61.74	23.0416	29.7292	300	610	0	-0.286993	-0.0380091	0.156908	4.21867	-15.0614	-11.1415	300	200	0	-0.886819	-0.240842	0.985306	591.102	-245.044	369.628	0	0	0
450	6	-0.442069	-0.158877	0.536943	43.2713	13.5574	23.1437	300	610	0	-0.166067	-0.0146535	0.0492919	1.45858	-8.12446	-7.06666	300	200	0	-0.608136	-0.17353	0.586234	373.794	-141.247	266.894	0	0	0
450	7	-0.298661	-0.114662	0.305353	27.4936	6.48805	16.598	300	610	0	-0.0767411	0.000521913	-0.0184592	-0.302229	-3.16743	-3.88131	300	200	0	-0.375402	-0.11414	0.286894	204.286	-64.7283	176.006	0	0	0
450	8	-0.1806	-0.0755698	0.135795	15.1443	1.64999	10.8557	300	610	0	-0.0162335	0.00918479	-0.055212	-1.27858	0.0602524	-1.58714	300	200	0	-0.196834	-0.066385	0.080583	82.4718	-13.0166	102.766	0	0	0
450	9	-0.0911892	-0.0440839	0.022117	6.23846	-1.32838	6.25987	300	610	0	0.0204908	0.0130705	-0.0697604	-1.68749	1.90883	-0.0788816	300	200	0	-0.0706984	-0.0310135	-0.0476434	2.60163	18.267	48.4042	0	0	0
451	0	-0.0289101	-0.0207252	-0.0458791	0.374255	-2.88242	2.87116	300	610	0	0.0391625	0.0137462	-0.0698079	-1.72141	2.74409	0.797701	300	200	0	0.0102525	-0.00697899	-0.115687	-43.63	34.0757	11.3778	0	0	0
451	1	0.0103442	-0.00482412	-0.0795037	-3.042	-3.43226	0.580496	300	610	0	0.0452287	0.0124958	-0.0615123	-1.53567	2.89716	1.20659	300	200	0	0.0555729	0.00767173	-0.141016	-65.0091	39.1022	-11.2671	0	0	0
451	2	0.0316802	0.0048934	-0.0893573	-4.64349	-3.33918	-0.805732	300	610	0	0.043324	0.0102871	-0.0494089	-1.24579	2.63976	1.29782	300	200	0	0.0750043	0.0151805	-0.138766	-69.5504	37.3302	-22.9435	0	0	0
451	3	0.0401703	0.00989708	-0.0843691	-5.01065	-2.88755	-1.50668	300	610	0	0.0370637	0.00779073	-0.0365593	-0.930595	2.17703	1.19554	300	200	0	0.077234	0.0176878	-0.120928	-63.8692	31.8608	-26.9214	0	0	0
451	4	0.0402624	0.011594	-0.0714421	-4.62436	-2.28362	-1.73006	300	610	0	0.0290453	0.00542658	-0.0248126	-0.638422	1.65144	0.9942	300	200	0	0.0693077	0.0170205	-0.0962548	-52.988	24.9175	-25.9988	0	0	0
451	5	0.035515	0.0111873	-0.0554921	-3.85092	-1.66412	-1.65222	300	610	0	0.0209722	0.00342032	-0.0151005	-0.394321	1.15235	0.759904	300	200	0	0.0564873	0.0146076	-0.0705926	-40.4144	17.9546	-22.3687	0	0	0
451	6	0.0285513	0.00961969	-0.0397056	-2.9471	-1.10953	-1.41049	300	610	0	0.0138302	0.00185903	-0.00771621	-0.206962	0.728009	0.534595	300	200	0	0.0423815	0.0114787	-0.0474218	-28.3667	11.8107	-17.6146	0	0	0
451	7	0.0211434	0.00757148	-0.0258952	-2.07608	-0.65839	-1.10333	300	610	0	0.00807495	0.000739725	-0.00255062	-0.0745646	0.397238	0.341317	300	200	0	0.0292184	0.0083112	-0.0284458	-18.0579	6.8701	-12.7811	0	0	0
451	8	0.0143634	0.00549114	-0.0148675	-1.32777	-0.320508	-0.795191	300	610	0	0.00380323	7.98328e-06	0.000723443	0.0104474	0.1597	0.189497	300	200	0	0.0181667	0.00549913	-0.0141441	-9.97785	3.21041	-8.47829	0	0	0
451	9	0.00875278	0.00364037	-0.00675455	-0.73922	-0.0880294	-0.523217	300	610	0	0.000893765	-0.000413684	0.00251962	0.0580797	0.00408662	0.0796158	300	200	0	0.00964655	0.00322669	-0.00423494	-4.14261	0.723504	-4.99355	0	0	0
452	0	0.00448339	0.00214225	-0.00128469	-0.3127	0.0561297	-0.304464	300	610	0	-0.000885598	-0.000606801	0.00325193	0.0785413	-0.0858706	0.00694711	300	200	0	0.00359779	0.00153544	0.00196723	-0.293735	-0.792605	-2.39463	0	0	0
452	1	0.00149416	0.00102549	0.00201338	-0.0301902	0.132322	-0.142393	300	610	0	-0.00180306	-0.000645488	0.00328526	0.0809417	-0.127354	-0.0356621	300	200	0	-0.000308899	0.000379997	0.00529864	1.9542	-1.5698	-0.614881	0	0	0
452	2	-0.000402642	0.000261139	0.00366956	0.135839	0.160353	-0.0322325	300	610	0	-0.00211558	-0.000590773	0.00291274	0.0726715	-0.136021	-0.0559086	300	200	0	-0.00251823	-0.000329633	0.0065823	3.01367	-1.82948	0.481697	0	0	0
452	3	-0.00144521	-0.000209457	0.00418428	0.215102	0.157351	0.0349471	300	610	0	-0.00204304	-0.000488879	0.00235129	0.0592523	-0.124787	-0.0608836	300	200	0	-0.00348825	-0.000698336	0.00653557	3.2635	-1.76067	1.05475	0	0	0
452	4	-0.00187232	-0.000455054	0.00398135	0.235029	0.136865	0.0694056	300	610	0	-0.00175775	-0.000372009	0.00174815	0.0444725	-0.10345	-0.0564851	300	200	0	-0.00363007	-0.000827063	0.0057295	3.01806	-1.51119	1.25847	0	0	0
452	5	-0.00189467	-0.000542007	0.00339	0.218464	0.108769	0.0809426	300	610	0	-0.00138415	-0.000260461	0.00119295	0.0306726	-0.0788486	-0.0472218	300	200	0	-0.00327882	-0.000802468	0.00458295	2.51711	-1.18758	1.22556	0	0	0
452	6	-0.00168162	-0.00052738	0.00264583	0.182894	0.079647	0.0779254	300	610	0	-0.00100433	-0.000165273	0.000731505	0.0190814	-0.0553033	-0.0362658	300	200	0	-0.00268595	-0.000692653	0.00337733	1.92898	-0.85993	1.06052	0	0	0
452	7	-0.00135864	-0.000456093	0.00190252	0.140638	0.0534073	0.0669001	300	610	0	-0.000666206	-9.084e-05	0.000378984	0.0101421	-0.0351723	-0.0256428	300	200	0	-0.00202485	-0.000546933	0.0022815	1.36086	-0.569022	0.83919	0	0	0
452	8	-0.00101096	-0.000360729	0.00124832	0.0995745	0.0319533	0.0525848	300	610	0	-0.000392374	-3.72141e-05	0.000131118	0.00379318	-0.0194046	-0.0164779	300	200	0	-0.00140333	-0.000397943	0.00137944	0.871965	-0.333923	0.611883	0	0	0
452	9	-0.000690525	-0.000262891	0.000723358	0.0640935	0.0158087	0.0380848	300	610	0	-0.000188153	-1.94505e-06	-2.70256e-05	-0.000309365	-0.00802537	-0.0092439	300	200	0	-0.000878678	-0.000264836	0.000696333	0.486916	-0.15894	0.408241	0	0	0
453	0	-0.000423964	-0.000175296	0.000335288	0.0360521	0.00464151	0.0252074	300	610	0	-4.8303e-05	1.85649e-05	-0.000114728	-0.00263124	-0.000526065	-0.00398261	300	200	0	-0.000472267	-0.000156731	0.00022056	0.207478	-0.0393838	0.242484	0	0	0
453	1	-0.000220158	-0.000104033	7.21924e-05	0.0156313	-0.00233246	0.0147981	300	610	0	3.78627e-05	2.81437e-05	-0.000151475	-0.0036525	0.00384839	-0.000482801	300	200	0	-0.000182295	-7.58896e-05	-7.92823e-05	0.0220785	0.0340508	0.118272	0	0	0
453	2	-7.67304e-05	-5.06574e-05	-8.76822e-05	0.00202673	-0.00606406	0.007049	300	610	0	8.28896e-05	3.02956e-05	-0.000154542	-0.0038042	0.00590467	0.00158698	300	200	0	6.15921e-06	-2.03618e-05	-0.000242225	-0.0871495	0.0722124	0.032755	0	0	0
453	3	1.48815e-05	-1.39292e-05	-0.000169148	-0.00603688	-0.00748656	0.00175321	300	610	0	9.88953e-05	2.79208e-05	-0.000137881	-0.00343787	0.00638294	0.0025878	300	200	0	0.000113777	1.39916e-05	-0.000307029	-0.13956	0.0855439	-0.0203183	0	0	0
453	4	6.57796e-05	8.84838e-06	-0.000195821	-0.00995332	-0.00741185	-0.00150064	300	610	0	9.63071e-05	2.32266e-05	-0.000111862	-0.00281736	0.00589692	0.00285469	300	200	0	0.000162087	3.2075e-05	-0.000307683	-0.153054	0.0830099	-0.0484104	0	0	0
453	5	8.7201e-05	2.08895e-05	-0.000187809	-0.0110184	-0.00648521	-0.00319253	300	610	0	8.33367e-05	1.77585e-05	-8.35663e-05	-0.0021247	0.00491442	0.00266779	300	200	0	0.000170538	3.86479e-05	-0.000271376	-0.142565	0.0716561	-0.0587903	0	0	0
453	6	8.91207e-05	2.53219e-05	-0.000160812	-0.0103171	-0.00517924	-0.00378465	300	610	0	6.59436e-05	1.24973e-05	-5.73342e-05	-0.00147314	0.00376361	0.00224226	300	200	0	0.000155064	3.78192e-05	-0.000218146	-0.119537	0.056585	-0.057749	0	0	0
453	7	7.9599e-05	2.48514e-05	-0.000126116	-0.00868382	-0.00381087	-0.00367387	300	610	0	4.80812e-05	7.98238e-06	-3.54164e-05	-0.000922887	0.00265323	0.00173027	300	200	0	0.00012768	3.28338e-05	-0.000161533	-0.0920449	0.0411735	-0.0502651	0	0	0
453	8	6.46343e-05	2.16179e-05	-9.11321e-05	-0.00670944	-0.00256978	-0.00317216	300	610	0	3.20788e-05	4.43483e-06	-1.85921e-05	-0.000496487	0.00169849	0.00122961	300	200	0	9.6713e-05	2.60528e-05	-0.000109724	-0.0652644	0.0274038	-0.0399694	0	0	0
453	9	4.83243e-05	1.71815e-05	-6.01526e-05	-0.00477433	-0.00154983	-0.0025055	300	610	0	1.90535e-05	1.86642e-06	-6.70239e-06	-0.000192134	0.000947052	0.000795153	300	200	0	6.73778e-05	1.90479e-05	-6.6855e-05	-0.0420857	0.0162196	-0.0292845	0	0	0
454	0	3.31854e-05	1.25822e-05	-3.51692e-05	-0.00309252	-0.000778628	-0.00182348	300	610	0	9.293e-06	1.6718e-07	9.32739e-07	5.76109e-06	0.000402102	0.000450559	300	200	0	4.24784e-05	1.27494e-05	-3.42365e-05	-0.0237415	0.00785546	-0.0196498	0	0	0
454	1	2.05247e-05	8.4378e-06	-1.66119e-05	-0.00175686	-0.000242393	-0.00121395	300	610	0	2.57321e-06	-8.2973e-07	5.21136e-06	0.000118854	4.08416e-05	0.000198717	300	200	0	2.30979e-05	7.60807e-06	-1.14006e-05	-0.0103638	0.00210992	-0.0117675	0	0	0
454	2	1.07984e-05	5.04894e-06	-3.96184e-06	-0.000779451	9.48155e-05	-0.000718767	300	610	0	-1.59713e-06	-1.30398e-06	7.05003e-06	0.000169707	-0.000171735	3.02279e-05	300	200	0	9.20122e-06	3.74496e-06	3.0882e-06	-0.0014367	-0.00144504	-0.00583262	0	0	0
454	3	3.91876e-06	2.49856e-06	3.7837e-06	-0.000124561	0.000277389	-0.000348366	300	610	0	-3.80446e-06	-1.42118e-06	7.26664e-06	0.000178712	-0.000273481	-7.02491e-05	300	200	0	1.14299e-07	1.07738e-06	1.10503e-05	0.00386725	-0.00331668	-0.00172495	0	0	0
454	4	-5.03891e-07	7.3432e-07	7.7859e-06	0.00026682	0.000349289	-9.38689e-05	300	610	0	-4.61998e-06	-1.31913e-06	6.52481e-06	0.000162582	-0.000299374	-0.000119643	300	200	0	-5.12387e-06	-5.84809e-07	1.43107e-05	0.00645569	-0.00399735	0.000842415	0	0	0
454	5	-2.98662e-06	-3.6758e-07	9.15869e-06	0.000460033	0.000348983	6.36459e-05	300	610	0	-4.53804e-06	-1.10318e-06	5.32038e-06	0.000133924	-0.000278569	-0.000133778	300	200	0	-7.52467e-06	-1.47076e-06	1.44791e-05	0.00717424	-0.00391212	0.00221809	0	0	0
454	6	-4.05799e-06	-9.57295e-07	8.85604e-06	0.000516274	0.0003072	0.000146621	300	610	0	-3.94989e-06	-8.47492e-07	3.99356e-06	0.00010148	-0.000233394	-0.000125955	300	200	0	-8.00788e-06	-1.80479e-06	1.28496e-05	0.00673202	-0.0033967	0.00274458	0	0	0
454	7	-4.19016e-06	-1.18222e-06	7.62616e-06	0.000487056	0.000246551	0.000176847	300	610	0	-3.1408e-06	-5.99442e-07	2.75458e-06	7.07276e-05	-0.000179594	-0.00010644	300	200	0	-7.33096e-06	-1.78166e-06	1.03807e-05	0.00567514	-0.00269538	0.00272007	0	0	0
454	8	-3.76658e-06	-1.17059e-06	6.00981e-06	0.000412189	0.000182286	0.000173141	300	610	0	-2.30115e-06	-3.85357e-07	1.7138e-06	4.46138e-05	-0.00012725	-8.25296e-05	300	200	0	-6.06773e-06	-1.55595e-06	7.72362e-06	0.00439087	-0.0019708	0.00238167	0	0	0
454	9	-3.07397e-06	-1.02434e-06	4.36397e-06	0.00032	0.000123603	0.000150367	300	610	0	-1.54404e-06	-2.16324e-07	9.11083e-07	2.42806e-05	-8.19833e-05	-5.89427e-05	300	200	0	-4.61801e-06	-1.24066e-06	5.27506e-06	0.00312897	-0.00131923	0.00190316	0	0	0
455	0	-2.30926e-06	-8.18124e-07	2.8974e-06	0.000228844	7.51269e-05	0.000119346	300	610	0	-9.24649e-07	-9.33473e-08	3.40933e-07	9.69513e-06	-4.61826e-05	-3.8354e-05	300	200	0	-3.23391e-06	-9.11472e-07	3.23833e-06	0.00203039	-0.000787328	0.00140113	0	0	0
455	1	-1.59427e-06	-6.02021e-07	1.70875e-06	0.00014915	3.82984e-05	8.72811e-05	300	610	0	-4.58289e-07	-1.15123e-08	-2.75227e-08	1.53284e-07	-2.00928e-05	-2.19437e-05	300	200	0	-2.05256e-06	-6.13533e-07	1.68122e-06	0.00115669	-0.000387639	0.000945438	0	0	0
455	2	-9.93104e-07	-4.05996e-07	8.21605e-07	8.55473e-05	1.25578e-05	5.84393e-05	300	610	0	-1.35514e-07	3.69115e-08	-2.36086e-07	-5.35109e-06	-2.69691e-06	-9.89232e-06	300	200	0	-1.12862e-06	-3.69084e-07	5.8552e-07	0.000516442	-0.000111621	0.000570718	0	0	0
455	3	-5.29062e-07	-2.44886e-07	2.13586e-07	3.87794e-05	-3.7391e-06	3.48893e-05	300	610	0	6.62218e-08	6.0352e-08	-3.27852e-07	-7.87785e-06	7.62644e-06	-1.78396e-06	300	200	0	-4.6284e-07	-1.84534e-07	-1.14266e-07	8.67609e-05	6.03835e-05	0.000287228	0	0	0
455	4	-1.99183e-07	-1.23059e-07	-1.61461e-07	7.26671e-06	-1.26632e-05	1.71895e-05	300	610	0	1.74315e-07	6.66337e-08	-3.41525e-07	-8.39138e-06	1.26526e-05	3.09064e-06	300	200	0	-2.48676e-08	-5.64255e-08	-5.02985e-07	-0.000170629	0.000152079	8.99909e-05	0	0	0
455	5	1.42295e-08	-3.83429e-08	-3.57844e-07	-1.17179e-05	-1.62843e-05	4.96355e-06	300	610	0	2.15681e-07	6.23009e-08	-3.08668e-07	-7.68617e-06	1.40339e-05	5.52481e-06	300	200	0	2.2991e-07	2.3958e-08	-6.66511e-07	-0.000298272	0.000186667	-3.41404e-05	0	0	0
455	6	1.35235e-07	1.49362e-08	-4.28091e-07	-2.12361e-05	-1.64248e-05	-2.65755e-06	300	610	0	2.13749e-07	5.2382e-08	-2.52976e-07	-6.36432e-06	1.31549e-05	6.26565e-06	300	200	0	3.48984e-07	6.73182e-08	-6.81066e-07	-0.0003361	0.000184299	-0.000101439	0	0	0
455	7	1.88683e-07	4.37883e-08	-4.1744e-07	-2.41767e-05	-1.45474e-05	-6.72246e-06	300	610	0	1.87155e-07	4.04338e-08	-1.90794e-07	-4.84554e-06	1.10811e-05	5.94457e-06	300	200	0	3.75838e-07	8.42222e-08	-6.08234e-07	-0.000317777	0.000160964	-0.000128039	0	0	0
455	8	1.96918e-07	5.51563e-08	-3.61547e-07	-2.2985e-05	-1.17335e-05	-8.25811e-06	300	610	0	1.4955e-07	2.87435e-08	-1.32296e-07	-3.3946e-06	8.56762e-06	5.05123e-06	300	200	0	3.46468e-07	8.38997e-08	-4.93843e-07	-0.000269355	0.000128356	-0.000128067	0	0	0
455	9	1.78175e-07	5.51162e-08	-2.86306e-07	-1.95594e-05	-8.71672e-06	-8.15645e-06	300	610	0	1.101e-07	1.85952e-08	-8.28887e-08	-2.15566e-06	6.10102e-06	3.93536e-06	300	200	0	2.88274e-07	7.37114e-08	-3.69195e-07	-0.000209401	9.43055e-05	-0.000112814	0	0	0
456	0	1.46156e-07	4.8522e-08	-2.08911e-07	-1.52579e-05	-5.94297e-06	-7.12555e-06	300	610	0	7.42908e-08	1.05434e-08	-4.45998e-08	-1.18632e-06	3.95545e-06	2.8246e-06	300	200	0	2.20446e-07	5.90654e-08	-2.53511e-07	-0.000149965	6.34843e-05	-9.05944e-05	0	0	0
456	1	1.10321e-07	3.89456e-08	-1.39505e-07	-1.09656e-05	-3.63966e-06	-5.68329e-06	300	610	0	4.48451e-08	4.65694e-09	-1.72681e-08	-4.87562e-07	2.25027e-06	1.84921e-06	300	200	0	1.55166e-07	4.36025e-08	-1.56773e-07	-9.79121e-05	3.81947e-05	-6.70179e-05	0	0	0
456	2	7.65643e-08	2.87963e-08	-8.29679e-08	-7.19035e-06	-1.88142e-06	-4.17647e-06	300	610	0	2.25686e-08	7.17309e-10	5.05086e-10	-2.7678e-08	1.00158e-06	1.06793e-06	300	200	0	9.91329e-08	2.95136e-08	-8.24628e-08	-5.63108e-05	1.91006e-05	-4.54724e-05	0	0	0
456	3	4.80277e-08	1.95278e-08	-4.05698e-08	-4.16251e-06	-6.46209e-07	-2.81218e-06	300	610	0	7.06995e-09	-1.63331e-09	1.06636e-08	2.40033e-07	1.64233e-07	4.91407e-07	300	200	0	5.50976e-08	1.78944e-08	-2.99062e-08	-2.56784e-05	5.84519e-06	-2.76633e-05	0	0	0
456	4	2.58944e-08	1.18706e-08	-1.1356e-08	-1.92537e-06	1.41022e-07	-1.6925e-06	300	610	0	-2.68393e-09	-2.79007e-09	1.52329e-08	3.65336e-07	-3.36782e-07	1.01348e-07	300	200	0	2.32105e-08	9.08051e-09	3.8769e-09	-5.00474e-06	-2.47293e-06	-1.41258e-05	0	0	0
456	5	1.00816e-08	6.0528e-09	6.79446e-09	-4.09577e-07	5.76828e-07	-8.46948e-07	300	610	0	-7.97195e-09	-3.1225e-09	1.60438e-08	3.93821e-07	-5.84689e-07	-1.35e-07	300	200	0	2.10964e-09	2.9303e-09	2.28383e-08	7.47829e-06	-6.96061e-06	-4.65824e-06	0	0	0
456	6	-2.11987e-10	1.98622e-09	1.642e-08	5.10765e-07	7.58623e-07	-2.5982e-07	300	610	0	-1.00618e-08	-2.94136e-09	1.45973e-08	3.63246e-07	-6.57513e-07	-2.54793e-07	300	200	0	-1.02738e-08	-9.55138e-10	3.10173e-08	1.37638e-05	-8.71093e-06	1.34053e-06	0	0	0
456	7	-6.10502e-09	-5.88676e-10	1.99965e-08	9.7902e-07	7.72699e-07	1.08727e-07	300	610	0	-1.00638e-08	-2.48652e-09	1.20252e-08	3.02358e-07	-6.20992e-07	-2.93291e-07	300	200	0	-1.61688e-08	-3.0752e-09	3.20217e-08	1.57367e-05	-8.67871e-06	4.6297e-06	0	0	0
456	8	-8.76535e-09	-1.99893e-09	1.96688e-08	1.13152e-06	6.88667e-07	3.07661e-07	300	610	0	-8.86508e-09	-1.92856e-09	9.11269e-09	2.31302e-07	-5.25956e-07	-2.80458e-07	300	200	0	-1.76304e-08	-3.92749e-09	2.87815e-08	1.49948e-05	-7.62547e-06	5.96884e-06	0	0	0
456	9	-9.24987e-09	-2.57143e-09	1.71353e-08	1.0843e-06	5.58247e-07	3.85357e-07	300	610	0	-7.11893e-09	-1.37782e-09	6.35168e-09	1.62872e-07	-4.08608e-07	-2.39641e-07	300	200	0	-1.63688e-08	-3.94926e-09	2.3487e-08	1.27805e-05	-6.11076e-06	6.02714e-06	0	0	0
457	0	-8.42562e-09	-2.59402e-09	1.36358e-08	9.27868e-07	4.16704e-07	3.84084e-07	300	610	0	-5.26622e-09	-8.96907e-10	4.00695e-09	1.04109e-07	-2.92422e-07	-1.87603e-07	300	200	0	-1.36918e-08	-3.49092e-09	1.76427e-08	9.98362e-06	-4.51132e-06	5.34208e-06	0	0	0
457	1	-6.94718e-09	-2.29773e-09	9.99795e-09	7.27305e-07	2.85642e-07	3.3756e-07	300	610	0	-3.57314e-09	-5.1347e-10	2.18111e-09	5.79108e-08	-1.90757e-07	-1.35316e-07	300	200	0	-1.05203e-08	-2.8112e-09	1.21791e-08	7.18525e-06	-3.05386e-06	4.31129e-06	0	0	0
457	2	-5.26886e-09	-1.85343e-09	6.71438e-09	5.25277e-07	1.76233e-07	2.70565e-07	300	610	0	-2.17369e-09	-2.31794e-10	8.71304e-10	2.44447e-08	-1.09561e-07	-8.91209e-08	300	200	0	-7.44256e-09	-2.08522e-09	7.58568e-09	4.71966e-06	-1.85179e-06	3.20462e-06	0	0	0
457	3	-3.67574e-09	-1.37701e-09	4.02596e-09	3.46495e-07	9.2316e-08	1.99788e-07	300	610	0	-1.10992e-09	-4.22078e-11	1.43466e-11	2.2889e-09	-4.98153e-08	-5.19354e-08	300	200	0	-4.78565e-09	-1.41921e-09	4.04031e-09	2.73937e-06	-9.39881e-07	2.18627e-06	0	0	0
457	4	-2.32152e-09	-9.38911e-10	2.00026e-09	2.02394e-07	3.30616e-08	1.35275e-07	300	610	0	-3.65972e-10	7.1827e-11	-4.80073e-10	-1.07225e-08	-9.52509e-09	-2.43635e-08	300	200	0	-2.6875e-09	-8.67084e-10	1.52019e-09	1.2742e-06	-3.0352e-07	1.34011e-06	0	0	0
457	5	-1.26613e-09	-5.75086e-10	5.97098e-10	9.54116e-08	-4.94855e-09	8.20553e-08	300	610	0	1.05395e-10	1.28828e-10	-7.07103e-10	-1.6925e-08	1.47755e-08	-5.60629e-09	300	200	0	-1.16074e-09	-4.46258e-10	-1.10005e-10	2.79876e-07	9.85439e-08	6.93835e-07	0	0	0
457	6	-5.08382e-10	-2.9734e-10	-2.80841e-10	2.25267e-08	-2.62126e-08	4.16733e-08	300	610	0	3.63842e-10	1.46241e-10	-7.5333e-10	-1.84733e-08	2.69855e-08	5.84661e-09	300	200	0	-1.4454e-10	-1.51098e-10	-1.03417e-09	-3.25178e-07	3.17962e-07	2.39535e-07	0	0	0
457	7	-1.20995e-11	-1.02199e-10	-7.5213e-10	-2.20643e-08	-3.53131e-08	1.34871e-08	300	610	0	4.69058e-10	1.38817e-10	-6.90092e-10	-1.7161e-08	3.07883e-08	1.17344e-08	300	200	0	4.56958e-10	3.66186e-11	-1.44222e-09	-6.34285e-07	4.06208e-07	-5.02238e-08	0	0	0
457	8	2.74681e-10	2.21825e-11	-9.33425e-10	-4.50713e-08	-3.63353e-08	-4.32662e-09	300	610	0	4.73628e-10	1.17998e-10	-5.71458e-10	-1.43605e-08	2.9304e-08	1.37206e-08	300	200	0	7.48309e-10	1.40181e-10	-1.50488e-09	-7.36384e-07	4.08515e-07	-2.10833e-07	0	0	0
457	9	4.06818e-10	9.10509e-11	-9.26374e-10	-5.29256e-08	-3.25909e-08	-1.40528e-08	300	610	0	4.19787e-10	9.19602e-11	-4.35116e-10	-1.10382e-08	2.49568e-08	1.32267e-08	300	200	0	8.26605e-10	1.83011e-10	-1.36149e-09	-7.0729e-07	3.61136e-07	-2.78039e-07	0	0	0
458	0	4.34287e-10	1.19791e-10	-8.11872e-10	-5.11314e-08	-2.65524e-08	-1.79694e-08	300	610	0	3.38782e-10	6.60256e-11	-3.0485e-10	-7.81198e-09	1.94819e-08	1.13658e-08	300	200	0	7.73069e-10	1.85817e-10	-1.11672e-09	-6.06236e-07	2.90839e-07	-2.8353e-07	0	0	0
458	1	3.98302e-10	1.22034e-10	-6.49244e-10	-4.40037e-08	-1.99149e-08	-1.80789e-08	300	610	0	2.51817e-10	4.32425e-11	-1.93607e-10	-5.02569e-09	1.40114e-08	8.94074e-09	300	200	0	6.50119e-10	1.65276e-10	-8.42851e-10	-4.75856e-07	2.15746e-07	-2.52883e-07	0	0	0
458	2	3.30125e-10	1.08773e-10	-4.78335e-10	-3.46592e-08	-1.37243e-08	-1.59863e-08	300	610	0	1.71793e-10	2.49877e-11	-1.06565e-10	-2.82453e-09	9.19561e-09	6.48051e-09	300	200	0	5.01919e-10	1.33761e-10	-5.849e-10	-3.4416e-07	1.46849e-07	-2.05113e-07	0	0	0
458	3	2.51568e-10	8.81807e-11	-3.2304e-10	-2.51544e-08	-8.52867e-09	-1.28773e-08	300	610	0	1.05302e-10	1.1513e-11	-4.38152e-11	-1.22221e-09	5.33041e-09	4.29336e-09	300	200	0	3.56869e-10	9.96937e-11	-3.66856e-10	-2.27409e-07	8.97287e-08	-1.53192e-07	0	0	0
458	4	1.76408e-10	6.58277e-11	-1.95239e-10	-1.66905e-08	-4.52463e-09	-9.55442e-09	300	610	0	5.45175e-11	2.39302e-12	-2.51307e-12	-1.55239e-10	2.47259e-09	2.52398e-09	300	200	0	2.30925e-10	6.82207e-11	-1.97752e-10	-1.3317e-07	4.61893e-08	-1.05076e-07	0	0	0
458	5	1.12162e-10	4.51275e-11	-9.84825e-11	-9.83428e-09	-1.68306e-09	-6.50481e-09	300	610	0	1.88192e-11	-3.13582e-12	2.15333e-11	4.76727e-10	5.34687e-10	1.20575e-09	300	200	0	1.30981e-10	4.19916e-11	-7.69493e-11	-6.31097e-08	1.56493e-08	-6.48842e-08	0	0	0
458	6	6.18514e-11	2.78455e-11	-3.11105e-11	-4.71979e-09	1.51375e-10	-3.9759e-09	300	610	0	-3.94928e-12	-5.94077e-12	3.27914e-11	7.83239e-10	-6.4326e-10	3.04076e-10	300	200	0	5.79022e-11	2.19047e-11	1.68094e-12	-1.53042e-08	-3.77547e-09	-3.40399e-08	0	0	0
458	7	2.55511e-11	1.45893e-11	1.13343e-11	-1.21649e-09	1.18804e-09	-2.04787e-09	300	610	0	-1.65692e-11	-6.84519e-12	3.53548e-11	8.66086e-10	-1.24383e-09	-2.50596e-10	300	200	0	8.98188e-12	7.74415e-12	4.66891e-11	1.40062e-08	-1.44936e-08	-1.22475e-08	0	0	0
458	8	1.63379e-12	5.22828e-12	3.43867e-11	9.42776e-10	1.64242e-09	-6.95191e-10	300	610	0	-2.18496e-11	-6.54907e-12	3.26134e-11	8.10461e-10	-1.44083e-09	-5.39628e-10	300	200	0	-2.02158e-11	-1.32079e-12	6.70001e-11	2.91884e-08	-1.89281e-08	1.74224e-09	0	0	0
458	9	-1.23123e-11	-7.7722e-13	4.35409e-11	2.07185e-09	1.70785e-09	1.65419e-10	300	610	0	-2.22805e-11	-5.598e-12	2.71489e-11	6.81851e-10	-1.38232e-09	-6.4147e-10	300	200	0	-3.45928e-11	-6.37522e-12	7.06898e-11	3.44374e-08	-1.92209e-08	9.57797e-09	0	0	0
459	0	-1.88626e-11	-4.13742e-12	4.3613e-11	2.47399e-09	1.54185e-09	6.40505e-10	300	610	0	-1.98719e-11	-4.38376e-12	2.07702e-11	5.26613e-10	-1.18386e-09	-6.23545e-10	300	200	0	-3.87345e-11	-8.52118e-12	6.43832e-11	3.33495e-08	-1.70977e-08	1.29412e-08	0	0	0
459	1	-2.03799e-11	-5.57609e-12	3.84546e-11	2.41024e-09	1.26259e-09	8.37293e-10	300	610	0	-1.61178e-11	-3.16298e-12	1.46265e-11	3.74574e-10	-9.28619e-10	-5.38897e-10	300	200	0	-3.64977e-11	-8.73907e-12	5.30811e-11	2.8748e-08	-1.38385e-08	1.3332e-08	0	0	0
459	2	-1.88224e-11	-5.73845e-12	3.09041e-11	2.08623e-09	9.51487e-10	8.50609e-10	300	610	0	-1.20378e-11	-2.08398e-12	9.3503e-12	2.425e-10	-6.7115e-10	-4.25978e-10	300	200	0	-3.08602e-11	-7.82243e-12	4.02544e-11	2.26748e-08	-1.03147e-08	1.19671e-08	0	0	0
459	3	-1.56829e-11	-5.14763e-12	2.28784e-11	1.6512e-09	6.5918e-10	7.56852e-10	300	610	0	-8.25672e-12	-1.21515e-12	5.20195e-12	1.37651e-10	-4.431e-10	-3.10268e-10	300	200	0	-2.39396e-11	-6.36277e-12	2.80803e-11	1.64796e-08	-7.05891e-09	9.75565e-09	0	0	0
459	4	-1.2008e-11	-4.19421e-12	1.55363e-11	1.20422e-09	4.12527e-10	6.1271e-10	300	610	0	-5.0984e-12	-5.70733e-13	2.19665e-12	6.09573e-11	-2.59154e-10	-2.06749e-10	300	200	0	-1.71064e-11	-4.76494e-12	1.77329e-11	1.09529e-08	-4.3454e-09	7.32103e-09	0	0	0
459	5	-8.46345e-12	-3.14598e-12	9.46262e-12	8.03656e-10	2.2153e-10	4.56785e-10	300	610	0	-2.67467e-12	-1.32182e-13	2.06851e-13	9.59429e-12	-1.22496e-10	-1.22581e-10	300	200	0	-1.11381e-11	-3.27816e-12	9.66948e-12	6.46947e-09	-2.26718e-09	5.04839e-09	0	0	0
459	6	-5.41646e-12	-2.16822e-12	4.84239e-12	4.77534e-10	8.53038e-11	3.12676e-10	300	610	0	-9.62247e-13	1.35724e-13	-9.61847e-13	-2.10808e-11	-2.93201e-11	-5.95733e-11	300	200	0	-6.3787e-12	-2.0325e-12	3.88054e-12	3.12038e-09	-8.02e-10	3.13984e-09	0	0	0
459	7	-3.01881e-12	-1.34755e-12	1.60864e-12	2.33096e-10	-3.1899e-12	1.92541e-10	300	610	0	1.37034e-13	2.73574e-13	-1.51912e-12	-3.62041e-11	2.77474e-11	-1.62445e-11	300	200	0	-2.88177e-12	-1.07398e-12	8.95247e-14	8.22788e-10	1.36025e-10	1.66817e-09	0	0	0
459	8	-1.28036e-12	-7.15047e-13	-4.42396e-13	6.47648e-11	-5.36891e-11	1.00514e-10	300	610	0	7.52729e-13	3.20215e-13	-1.6584e-12	-4.05829e-11	5.72502e-11	1.06042e-11	300	200	0	-5.27631e-13	-3.94832e-13	-2.1008e-12	-5.96312e-10	6.59127e-10	6.23142e-10	0	0	0
459	9	-1.28185e-13	-2.66134e-13	-1.5689e-12	-3.97389e-11	-7.63226e-11	3.56187e-11	300	610	0	1.01698e-12	3.08853e-13	-1.54076e-12	-3.82619e-11	6.73873e-11	2.47766e-11	300	200	0	8.88794e-13	4.27191e-14	-3.10966e-12	-1.34113e-09	8.813e-10	-5.19918e-11	0	0	0
460	0	5.49542e-13	2.36985e-14	-2.02953e-12	-9.50856e-11	-8.02362e-11	-5.93939e-12	300	610	0	1.04766e-12	2.65498e-13	-1.28943e-12	-3.23657e-11	6.51813e-11	2.9971e-11	300	200	0	1.5972e-12	2.89196e-13	-3.31895e-12	-1.60947e-09	9.03966e-10	-4.33962e-10	0	0	0
460	1	8.73683e-13	1.87513e-13	-2.0524e-12	-1.15571e-10	-7.29202e-11	-2.91252e-11	300	610	0	9.40395e-13	2.08917e-13	-9.91188e-13	-2.51169e-11	5.61417e-11	2.93843e-11	300	200	0	1.81408e-12	3.96429e-13	-3.04359e-12	-1.57186e-09	8.09222e-10	-6.01837e-10	0	0	0
460	2	9.55883e-13	2.59342e-13	-1.82085e-12	-1.1357e-10	-6.00199e-11	-3.89834e-11	300	610	0	7.66603e-13	1.51477e-13	-7.01542e-13	-1.79546e-11	4.42509e-11	2.55436e-11	300	200	0	1.72249e-12	4.10819e-13	-2.52239e-12	-1.36283e-09	6.58269e-10	-6.26603e-10	0	0	0
460	3	8.89179e-13	2.6972e-13	-1.47063e-12	-9.88788e-11	-4.5447e-11	-4.00036e-11	300	610	0	5.75282e-13	1.00392e-13	-4.51368e-13	-1.1696e-11	3.21385e-11	2.029e-11	300	200	0	1.46446e-12	3.70112e-13	-1.922e-12	-1.08017e-09	4.92997e-10	-5.66136e-10	0	0	0
460	4	7.44815e-13	2.43529e-13	-1.09393e-12	-7.86435e-11	-3.16498e-11	-3.58207e-11	300	610	0	3.96695e-13	5.90517e-14	-2.53716e-13	-6.70314e-12	2.13427e-11	1.48503e-11	300	200	0	1.14151e-12	3.02581e-13	-1.34765e-12	-7.88866e-10	3.39196e-10	-4.63872e-10	0	0	0
460	5	5.73012e-13	1.99436e-13	-7.46929e-13	-5.76329e-11	-1.99437e-11	-2.91451e-11	300	610	0	2.46719e-13	2.82424e-14	-1.09826e-13	-3.03331e-12	1.25911e-11	9.95222e-12	300	200	0	8.19731e-13	2.27679e-13	-8.56755e-13	-5.27329e-10	2.10327e-10	-3.4977e-10	0	0	0
460	6	4.05916e-13	1.50307e-13	-4.58365e-13	-3.86815e-11	-1.08355e-11	-2.18321e-11	300	610	0	1.31076e-13	7.1614e-15	-1.40025e-14	-5.61691e-13	6.05812e-12	5.94951e-12	300	200	0	5.36992e-13	1.57469e-13	-4.72367e-13	-3.14088e-10	1.11157e-10	-2.42466e-10	0	0	0
460	7	2.61449e-13	1.0414e-13	-2.37806e-13	-2.31736e-11	-4.3068e-12	-1.50245e-11	300	610	0	4.89587e-14	-5.81298e-15	4.27609e-14	9.26337e-13	1.57972e-12	2.93882e-12	300	200	0	3.10408e-13	9.8327e-14	-1.95045e-13	-1.54037e-10	4.08868e-11	-1.51863e-10	0	0	0
460	8	1.47216e-13	6.51799e-14	-8.26426e-14	-1.14944e-11	-3.96626e-14	-9.31919e-12	300	610	0	-4.09164e-15	-1.25796e-14	7.02989e-14	1.67144e-12	-1.18348e-12	8.57439e-13	300	200	0	1.43124e-13	5.26003e-14	-1.23437e-14	-4.36504e-11	-4.39e-12	-8.16651e-11	0	0	0
460	9	6.39859e-14	3.50087e-14	1.64217e-14	-3.40903e-12	2.41846e-12	-4.92784e-12	300	610	0	-3.41052e-14	-1.49702e-14	7.77505e-14	1.90056e-12	-2.63109e-12	-4.41483e-13	300	200	0	2.98807e-14	2.00385e-14	9.41722e-14	2.50207e-11	-2.98985e-11	-3.15681e-11	0	0	0
461	0	8.5038e-15	1.34878e-14	7.14209e-14	1.6461e-12	3.54342e-12	-1.8155e-12	300	610	0	-4.72953e-14	-1.45599e-14	7.2765e-14	1.8057e-12	-3.1497e-12	-1.13566e-12	300	200	0	-3.87915e-14	-1.07209e-15	1.44186e-13	6.15201e-11	-4.10001e-11	9.98955e-13	0	0	0
461	1	-2.44095e-14	-4.93728e-16	9.45277e-14	4.35631e-12	3.76776e-12	1.90397e-13	300	610	0	-4.92402e-14	-1.25881e-14	6.12232e-14	1.53587e-12	-3.07235e-12	-1.39938e-12	300	200	0	-7.36498e-14	-1.30818e-14	1.55751e-13	7.51708e-11	-4.24947e-11	1.96043e-11	0	0	0
461	2	-4.04229e-14	-8.47357e-15	9.65428e-14	5.39516e-12	3.44753e-12	1.32099e-12	300	610	0	-4.44878e-14	-9.95358e-15	4.72878e-14	1.19762e-12	-2.66158e-12	-1.38417e-12	300	200	0	-8.49106e-14	-1.84271e-14	1.43831e-13	7.4057e-11	-3.82876e-11	2.79642e-11	0	0	0
461	3	-4.48104e-14	-1.20513e-14	8.61911e-14	5.34921e-12	2.85238e-12	1.81353e-12	300	610	0	-3.64513e-14	-7.25214e-15	3.36378e-14	8.60356e-13	-2.10808e-12	-1.21039e-12	300	200	0	-8.12616e-14	-1.93035e-14	1.19829e-13	6.45872e-11	-3.13038e-11	2.94367e-11	0	0	0
461	4	-4.19904e-14	-1.26715e-14	6.99633e-14	4.68503e-12	2.17012e-12	1.8805e-12	300	610	0	-2.74848e-14	-4.83431e-15	2.17792e-14	5.6387e-13	-1.53851e-12	-9.66172e-13	300	200	0	-6.94752e-14	-1.75059e-14	9.17425e-14	5.14421e-11	-2.35563e-11	2.67737e-11	0	0	0
461	5	-3.53628e-14	-1.15174e-14	5.22917e-14	3.74459e-12	1.51912e-12	1.6948e-12	300	610	0	-1.90526e-14	-2.86781e-15	1.23645e-14	3.26177e-13	-1.0276e-12	-7.10564e-13	300	200	0	-5.44154e-14	-1.43852e-14	6.46562e-14	3.77511e-11	-1.62934e-11	2.20505e-11	0	0	0
461	6	-2.73361e-14	-9.48062e-15	3.58969e-14	2.75743e-12	9.63715e-13	1.38597e-12	300	610	0	-1.1933e-14	-1.39525e-15	5.47733e-15	1.50627e-13	-6.11341e-13	-4.78885e-13	300	200	0	-3.92691e-14	-1.08759e-14	4.13742e-14	2.53786e-11	-1.0175e-11	1.67059e-11	0	0	0
461	7	-1.9462e-14	-7.17926e-15	2.21909e-14	1.86111e-12	5.29482e-13	1.04316e-12	300	610	0	-6.41682e-15	-3.82248e-16	8.64506e-16	3.17356e-14	-2.99124e-13	-2.88586e-13	300	200	0	-2.58788e-14	-7.56151e-15	2.30554e-14	1.52392e-11	-5.44407e-12	1.16413e-11	0	0	0
461	8	-1.26144e-14	-5.00014e-15	1.16649e-14	1.12388e-12	2.16692e-13	7.21697e-13	300	610	0	-2.48025e-15	2.4575e-16	-1.89071e-15	-4.04048e-14	-8.39508e-14	-1.44766e-13	300	200	0	-1.50946e-14	-4.75439e-15	9.77414e-15	7.59268e-12	-2.07496e-12	7.34144e-12	0	0	0
461	9	-7.17341e-15	-3.15111e-15	4.22217e-15	5.66008e-13	1.10182e-14	4.50824e-13	300	610	0	7.87896e-17	5.77519e-16	-3.24941e-15	-7.70648e-14	4.97721e-14	-4.48174e-14	300	200	0	-7.09462e-15	-2.57359e-15	9.72763e-16	2.29105e-12	1.09503e-13	3.99395e-12	0	0	0
462	0	-3.18986e-15	-1.71232e-15	-5.60393e-16	1.7778e-13	-1.08548e-13	2.41336e-13	300	610	0	1.54072e-15	6.99415e-16	-3.64318e-15	-8.89544e-14	1.20722e-13	1.79917e-14	300	200	0	-1.64914e-15	-1.0129e-15	-4.20358e-15	-1.03027e-12	1.35241e-12	1.59313e-12	0	0	0
462	1	-5.19204e-16	-6.80931e-16	-3.24332e-15	-6.66289e-14	-1.64351e-13	9.21176e-14	300	610	0	2.19757e-15	6.86112e-16	-3.43523e-15	-8.51848e-14	1.47122e-13	5.19589e-14	300	200	0	1.67836e-15	5.18067e-18	-6.67855e-15	-2.81704e-12	1.90577e-12	2.28315e-14	0	0	0
462	2	1.0782e-15	-6.74937e-18	-4.39919e-15	-1.99208e-13	-1.76841e-13	-4.65867e-15	300	610	0	2.31322e-15	5.96661e-16	-2.90609e-15	-7.28613e-14	1.4476e-13	6.52935e-14	300	200	0	3.39141e-15	5.89912e-16	-7.30529e-15	-3.50848e-12	1.99672e-12	-8.82735e-13	0	0	0
462	3	1.86808e-15	3.81677e-16	-4.53927e-15	-2.51684e-13	-1.62937e-13	-5.97449e-14	300	610	0	2.10392e-15	4.74094e-16	-2.25539e-15	-5.70889e-14	1.26143e-13	6.51757e-14	300	200	0	3.97199e-15	8.55771e-16	-6.79466e-15	-3.48773e-12	1.81095e-12	-1.29815e-12	0	0	0
462	4	2.0995e-15	5.59498e-16	-4.07861e-15	-2.51848e-13	-1.35518e-13	-8.42937e-14	300	610	0	1.73274e-15	3.47101e-16	-1.61237e-15	-4.12142e-14	1.00399e-13	5.73374e-14	300	200	0	3.83224e-15	9.06598e-16	-5.69098e-15	-3.05997e-12	1.48823e-12	-1.38222e-12	0	0	0
462	5	1.98224e-15	5.9503e-16	-3.32748e-15	-2.21916e-13	-1.03595e-13	-8.83581e-14	300	610	0	1.31274e-15	2.32702e-16	-1.05043e-15	-2.71732e-14	7.36282e-14	4.59946e-14	300	200	0	3.29498e-15	8.27732e-16	-4.37791e-15	-2.44921e-12	1.12525e-12	-1.26576e-12	0	0	0
462	6	1.67849e-15	5.44517e-16	-2.4989e-15	-1.78248e-13	-7.28906e-14	-8.01605e-14	300	610	0	9.14756e-16	1.39185e-16	-6.02101e-16	-1.58606e-14	4.94577e-14	3.39894e-14	300	200	0	2.59325e-15	6.83701e-16	-3.101e-15	-1.80604e-12	7.82391e-13	-1.04789e-12	0	0	0
462	7	1.30373e-15	4.50554e-16	-1.72457e-15	-1.3189e-13	-4.65464e-14	-6.58901e-14	300	610	0	5.7687e-16	6.88225e-17	-2.7255e-16	-7.46544e-15	2.96642e-14	2.30346e-14	300	200	0	1.8806e-15	5.19376e-16	-1.99712e-15	-1.22092e-12	4.91986e-13	-7.97692e-13	0	0	0
462	8	9.32825e-16	3.42813e-16	-1.07376e-15	-8.95115e-14	-2.58503e-14	-4.98296e-14	300	610	0	3.13825e-16	2.01622e-17	-5.05791e-17	-1.74855e-15	1.47472e-14	1.39898e-14	300	200	0	1.24665e-15	3.62975e-16	-1.12434e-15	-7.38947e-13	2.6636e-13	-5.58735e-13	0	0	0
462	9	6.08356e-16	2.39995e-16	-5.71557e-16	-5.4474e-14	-1.0869e-14	-3.46546e-14	300	610	0	1.25171e-16	-1.02189e-17	8.30735e-17	1.74685e-15	4.41244e-15	7.12157e-15	300	200	0	7.33526e-16	2.29776e-16	-4.88483e-16	-3.73733e-13	1.04879e-13	-3.54731e-13	0	0	0
463	0	3.49271e-16	1.52266e-16	-2.1467e-16	-2.78344e-14	-9.59649e-16	-2.1798e-14	300	610	0	1.7802e-18	-2.64682e-17	1.50013e-16	3.54827e-15	-2.05563e-15	2.32359e-15	300	200	0	3.51051e-16	1.25798e-16	-6.4657e-17	-1.19194e-13	-4.68608e-16	-1.95146e-13	0	0	0
463	1	1.58668e-16	8.36724e-17	1.61168e-17	-9.19944e-15	4.85216e-15	-1.18073e-14	300	610	0	-6.93755e-17	-3.26551e-17	1.70614e-16	4.16095e-15	-5.52937e-15	-7.1204e-16	300	200	0	8.92921e-17	5.10173e-17	1.86731e-16	4.13645e-14	-6.09826e-14	-8.01262e-14	0	0	0
463	2	3.01629e-17	3.42586e-17	1.46886e-16	2.61158e-15	7.61517e-15	-4.65535e-15	300	610	0	-1.02015e-16	-3.2319e-17	1.62118e-16	4.01713e-15	-6.86737e-15	-2.37249e-15	300	200	0	-7.18523e-17	1.93963e-18	3.09004e-16	1.28746e-13	-8.85045e-14	-4.44227e-15	0	0	0
463	3	-4.73172e-17	1.76353e-18	2.0456e-16	9.09098e-15	8.29585e-15	1.16988e-17	300	610	0	-1.08619e-16	-2.82725e-17	1.37904e-16	3.45549e-15	-6.81789e-15	-3.04431e-15	300	200	0	-1.55936e-16	-2.65089e-17	3.42464e-16	1.63636e-13	-9.37763e-14	3.9602e-14	0	0	0
463	4	-8.62231e-17	-1.71298e-17	2.13331e-16	1.17324e-14	7.69813e-15	2.69363e-15	300	610	0	-9.94653e-17	-2.25751e-17	1.07541e-16	2.7206e-15	-5.97657e-15	-3.06761e-15	300	200	0	-1.85688e-16	-3.97049e-17	3.20871e-16	1.64187e-13	-8.56269e-14	6.02037e-14	0	0	0
463	5	-9.83121e-17	-2.59502e-17	1.92939e-16	1.18524e-14	6.43666e-15	3.91446e-15	300	610	0	-8.23438e-17	-1.66079e-17	7.72618e-17	1.97371e-15	-4.7803e-15	-2.71527e-15	300	200	0	-1.80656e-16	-4.25582e-17	2.70201e-16	1.44929e-13	-7.07324e-14	6.48709e-14	0	0	0
463	6	-9.35414e-17	-2.79276e-17	1.58212e-16	1.05082e-14	4.94397e-15	4.14967e-15	300	610	0	-6.26823e-17	-1.1197e-17	5.06413e-17	1.30896e-15	-3.52257e-15	-2.18897e-15	300	200	0	-1.56224e-16	-3.91246e-17	2.08853e-16	1.16577e-13	-5.37358e-14	5.98201e-14	0	0	0
463	7	-7.96461e-17	-2.57349e-17	1.19382e-16	8.48253e-15	3.4963e-15	3.79017e-15	300	610	0	-4.39046e-17	-6.75101e-18	2.92981e-17	7.70709e-16	-2.37946e-15	-1.62539e-15	300	200	0	-1.23551e-16	-3.24859e-17	1.48681e-16	8.63768e-14	-3.75569e-14	4.9784e-14	0	0	0
463	8	-6.21611e-17	-2.14059e-17	8.28241e-17	6.30655e-15	2.24711e-15	3.13158e-15	300	610	0	-2.78738e-17	-3.38989e-18	1.35338e-17	3.6935e-16	-1.43854e-15	-1.10757e-15	300	200	0	-9.00349e-17	-2.47958e-17	9.63578e-17	5.87151e-14	-2.37771e-14	3.80783e-14	0	0	0
463	9	-4.46969e-17	-1.63648e-17	5.19301e-17	4.30356e-15	1.26098e-15	2.37957e-15	300	610	0	-1.53336e-17	-1.05325e-18	2.85645e-18	9.45527e-17	-7.2604e-16	-6.778e-16	300	200	0	-6.00305e-17	-1.74181e-17	5.47865e-17	3.58107e-14	-1.30196e-14	2.68082e-14	0	0	0
464	0	-2.93269e-17	-1.15154e-17	2.79762e-17	2.63885e-15	5.43657e-16	1.66349e-15	300	610	0	-6.29549e-18	4.15774e-19	-3.62304e-18	-7.47155e-17	-2.29827e-16	-3.49892e-16	300	200	0	-3.56224e-17	-1.10996e-17	2.43531e-17	1.83722e-14	-5.28224e-15	1.71322e-14	0	0	0
464	1	-1.69933e-17	-7.35424e-18	1.08684e-17	1.3671e-15	6.64161e-17	1.05345e-15	300	610	0	-3.48412e-19	1.21082e-18	-6.91648e-18	-1.63129e-16	8.28721e-17	-1.19645e-16	300	200	0	-1.73418e-17	-6.14341e-18	3.95191e-18	6.15551e-15	-2.03881e-16	9.52641e-15	0	0	0
464	2	-7.87614e-18	-4.08498e-18	-2.63544e-19	4.72918e-16	-2.15893e-16	5.77112e-16	300	610	0	3.11241e-18	1.52358e-18	-7.98543e-18	-1.94513e-16	2.52778e-16	2.70003e-17	300	200	0	-4.76373e-18	-2.5614e-18	-8.24897e-18	-1.60239e-15	2.74024e-15	4.01765e-15	0	0	0
464	3	-1.69515e-18	-1.71828e-18	-6.63244e-18	-9.7578e-17	-3.52466e-16	2.34433e-16	300	610	0	4.73113e-18	1.52175e-18	-7.64796e-18	-1.89366e-16	3.20329e-16	1.08095e-16	300	200	0	3.03598e-18	-1.96539e-19	-1.42804e-17	-5.87176e-15	4.10625e-15	3.71382e-16	0	0	0
464	4	2.06072e-18	-1.52688e-19	-9.5035e-18	-4.13952e-16	-3.88967e-16	9.45863e-18	300	610	0	5.09775e-18	1.33926e-18	-6.5421e-18	-1.6383e-16	3.20976e-16	1.41833e-16	300	200	0	7.15847e-18	1.18657e-18	-1.60456e-17	-7.62638e-15	4.40208e-15	-1.76932e-15	0	0	0
464	5	3.97447e-18	7.65658e-19	-1.00212e-17	-5.46498e-16	-3.63578e-16	-1.21018e-16	300	610	0	4.70076e-18	1.07467e-18	-5.1263e-18	-1.29615e-16	2.83079e-16	1.44321e-16	300	200	0	8.67523e-18	1.84033e-18	-1.51475e-17	-7.72594e-15	4.04733e-15	-2.78918e-15	0	0	0
464	6	4.60093e-18	1.20238e-18	-9.12401e-18	-5.57549e-16	-3.05633e-16	-1.81608e-16	300	610	0	3.91206e-18	7.94415e-19	-3.7011e-18	-9.44902e-17	2.27541e-16	1.28544e-16	300	200	0	8.51299e-18	1.99679e-18	-1.28251e-17	-6.86206e-15	3.36082e-15	-3.043e-15	0	0	0
464	7	4.41257e-18	1.31012e-18	-7.52039e-18	-4.97429e-16	-2.35879e-16	-1.94791e-16	300	610	0	2.99218e-18	5.38568e-19	-2.44042e-18	-6.30293e-17	1.6848e-16	1.04148e-16	300	200	0	7.40475e-18	1.84868e-18	-9.96081e-18	-5.54724e-15	2.56542e-15	-2.82614e-15	0	0	0
464	8	3.77818e-18	1.21586e-18	-5.70176e-18	-4.03557e-16	-1.67651e-16	-1.79147e-16	300	610	0	2.10655e-18	3.27257e-19	-1.42463e-18	-3.74262e-17	1.14436e-16	7.77042e-17	300	200	0	5.88473e-18	1.54312e-18	-7.12639e-18	-4.12991e-15	1.80224e-15	-2.36451e-15	0	0	0
464	9	2.96298e-18	1.01671e-18	-3.97635e-18	-3.01471e-16	-1.08435e-16	-1.48794e-16	300	610	0	1.3462e-18	1.66747e-19	-6.70747e-19	-1.82435e-17	6.97196e-17	5.3236e-17	300	200	0	4.30919e-18	1.18346e-18	-4.6471e-18	-2.82263e-15	1.14857e-15	-1.81718e-15	0	0	0
465	0	2.14102e-18	7.80988e-19	-2.51024e-18	-2.06834e-16	-6.14601e-17	-1.13602e-16	300	610	0	7.4854e-19	5.45805e-20	-1.57332e-19	-5.03927e-18	3.56976e-17	3.28209e-17	300	200	0	2.88956e-18	8.35569e-19	-2.66757e-18	-1.73448e-15	6.3581e-16	-1.28584e-15	0	0	0
465	1	1.41317e-18	5.52347e-19	-1.36801e-18	-1.27762e-16	-2.71245e-17	-7.98245e-17	300	610	0	3.15668e-19	-1.6417e-20	1.56615e-19	3.15331e-18	1.18805e-17	1.71702e-17	300	200	0	1.72884e-18	5.3593e-19	-1.2114e-18	-9.0205e-16	2.65191e-16	-8.27043e-16	0	0	0
465	2	8.26208e-19	3.55036e-19	-5.48188e-19	-6.70673e-17	-4.14925e-18	-5.08869e-17	300	610	0	2.91517e-20	-5.52797e-20	3.18446e-19	7.48769e-18	-3.22957e-18	6.12465e-18	300	200	0	8.55359e-19	2.99756e-19	-2.29742e-19	-3.15897e-16	2.04866e-17	-4.64652e-16	0	0	0
465	3	3.90227e-19	1.99263e-19	-1.1471e-20	-2.41746e-17	9.55508e-18	-2.81821e-17	300	610	0	-1.39057e-19	-7.10332e-20	3.73525e-19	9.08703e-18	-1.15321e-17	-9.56208e-19	300	200	0	2.51171e-19	1.28229e-19	3.62054e-19	5.87751e-17	-1.22649e-16	-2.00897e-16	0	0	0
465	4	9.30349e-20	8.59432e-20	2.98483e-19	3.36879e-18	1.62952e-17	-1.1768e-17	300	610	0	-2.19189e-19	-7.16217e-20	3.60659e-19	8.92317e-18	-1.49307e-17	-4.91335e-18	300	200	0	-1.26154e-19	1.43215e-20	6.59142e-19	2.67186e-16	-1.90323e-16	-2.52983e-17	0	0	0
465	5	-8.89283e-20	1.05436e-20	4.41105e-19	1.88033e-17	1.82276e-17	-9.27643e-19	300	610	0	-2.39129e-19	-6.3421e-20	3.10262e-19	7.76509e-18	-1.51047e-17	-6.60272e-18	300	200	0	-3.28057e-19	-5.28774e-20	7.51367e-19	3.55157e-16	-2.0654e-16	7.86785e-17	0	0	0
465	6	-1.82946e-19	-3.40646e-20	4.70515e-19	2.54355e-17	1.71655e-17	5.41564e-18	300	610	0	-2.22083e-19	-5.11446e-20	2.44295e-19	6.17346e-18	-1.34038e-17	-6.78682e-18	300	200	0	-4.05029e-19	-8.52092e-20	7.1481e-19	3.63392e-16	-1.9124e-16	1.2908e-16	0	0	0
465	7	-2.1519e-19	-5.56508e-20	4.31327e-19	2.62162e-17	1.45083e-17	8.41704e-18	300	610	0	-1.85804e-19	-3.79886e-20	1.77241e-19	4.52232e-18	-1.08278e-17	-6.08351e-18	300	200	0	-4.00994e-19	-9.36393e-20	6.08568e-19	3.24801e-16	-1.59642e-16	1.42668e-16	0	0	0
465	8	-2.08072e-19	-6.14268e-20	3.57371e-19	2.35394e-17	1.12507e-17	9.13917e-18	300	610	0	-1.42794e-19	-2.58953e-20	1.17557e-19	3.03382e-18	-8.05582e-18	-4.95383e-18	300	200	0	-3.50866e-19	-8.73221e-20	4.74928e-19	2.63889e-16	-1.22442e-16	1.33471e-16	0	0	0
465	9	-1.79173e-19	-5.74241e-20	2.72242e-19	1.91939e-17	8.03645e-18	8.46475e-18	300	610	0	-1.0104e-19	-1.58549e-20	6.92258e-20	1.8163e-18	-5.5016e-18	-3.7137e-18	300	200	0	-2.80212e-19	-7.3279e-20	3.41468e-19	1.97406e-16	-8.64553e-17	1.12271e-16	0	0	0
466	0	-1.41195e-19	-4.82764e-20	1.90839e-19	1.44071e-17	5.23025e-18	7.06778e-18	300	610	0	-6.4987e-20	-8.19182e-21	3.31842e-20	8.99732e-19	-3.37711e-18	-2.55792e-18	300	200	0	-2.06182e-19	-5.64682e-20	2.24023e-19	1.35645e-16	-5.54571e-17	8.66957e-17	0	0	0
466	1	-1.02526e-19	-3.72611e-20	1.21283e-19	9.93717e-18	2.99324e-18	5.42193e-18	300	610	0	-3.65103e-20	-2.80927e-21	8.50561e-21	2.65481e-19	-1.753e-18	-1.58843e-18	300	200	0	-1.39036e-19	-4.00704e-20	1.29789e-19	8.39633e-17	-3.10228e-17	6.1655e-17	0	0	0
466	2	-6.8069e-20	-2.64854e-20	6.68324e-20	6.18244e-18	1.3502e-18	3.82922e-18	300	610	0	-1.57846e-20	6.20365e-22	-6.69744e-21	-1.30834e-19	-6.10212e-19	-8.41645e-19	300	200	0	-8.38536e-20	-2.58651e-20	6.0135e-20	4.42384e-17	-1.32755e-17	3.9907e-17	0	0	0
466	3	-4.01426e-20	-1.71322e-20	2.75576e-20	3.28655e-18	2.4455e-19	2.45695e-18	300	610	0	-1.98644e-21	2.51828e-21	-1.46399e-20	-3.43097e-19	1.19587e-19	-3.11933e-19	300	200	0	-4.2129e-20	-1.46139e-20	1.29176e-20	1.61241e-17	-1.48897e-18	2.26451e-17	0	0	0
466	4	-1.93003e-20	-9.71196e-21	1.69094e-21	1.22972e-18	-4.20299e-19	1.37503e-18	300	610	0	6.18367e-21	3.30924e-21	-1.7461e-20	-4.24232e-19	5.24928e-19	2.98159e-20	300	200	0	-1.31166e-20	-6.40271e-21	-1.57701e-20	-1.96258e-18	5.46526e-18	1.00205e-17	0	0	0
466	5	-5.01587e-21	-4.28777e-21	-1.33827e-20	-9.94737e-20	-7.52444e-19	5.8904e-19	300	610	0	1.01438e-20	3.36946e-21	-1.70013e-20	-4.20302e-19	6.95395e-19	2.2275e-19	300	200	0	5.12796e-21	-9.18307e-22	-3.0384e-20	-1.21276e-17	8.81201e-18	1.56721e-18	0	0	0
466	6	3.79498e-21	-6.57919e-22	-2.04538e-20	-8.51835e-19	-8.53701e-19	6.69065e-20	300	610	0	1.12113e-20	3.00236e-21	-1.47099e-20	-3.67931e-19	7.10497e-19	3.0712e-19	300	200	0	1.50063e-20	2.34445e-21	-3.51637e-20	-1.6526e-17	9.68561e-18	-3.47984e-18	0	0	0
466	7	8.40833e-21	1.50751e-21	-2.20807e-20	-1.18285e-18	-8.10137e-19	-2.41272e-19	300	610	0	1.04884e-20	2.43334e-21	-1.16387e-20	-2.93955e-19	6.3447e-19	3.19013e-19	300	200	0	1.88968e-20	3.94085e-21	-3.37194e-20	-1.70846e-17	9.03312e-18	-5.96677e-18	0	0	0
466	8	1.00583e-20	2.57279e-21	-2.03835e-20	-1.23214e-18	-6.88501e-19	-3.89693e-19	300	610	0	8.82231e-21	1.81607e-21	-8.4853e-21	-2.16375e-19	5.15114e-19	2.87816e-19	300	200	0	1.88806e-20	4.38886e-21	-2.88688e-20	-1.53689e-17	7.581e-18	-6.68524e-18	0	0	0
466	9	9.80775e-21	2.87854e-21	-1.69775e-20	-1.11357e-18	-5.36479e-19	-4.28567e-19	300	610	0	6.81253e-21	1.24464e-21	-5.66058e-21	-1.45973e-19	3.85076e-19	2.35564e-19	300	200	0	1.66203e-20	4.12318e-21	-2.26381e-20	-1.255e-17	5.84225e-18	-6.30128e-18	0	0	0
467	0	8.49436e-21	2.71113e-21	-1.29951e-20	-9.12641e-19	-3.85113e-19	-3.99822e-19	300	610	0	4.84478e-21	7.6771e-22	-3.36162e-21	-8.80913e-20	2.64399e-19	1.77437e-19	300	200	0	1.33391e-20	3.47884e-21	-1.63567e-20	-9.43306e-18	4.14602e-18	-5.32925e-18	0	0	0
467	1	6.72649e-21	2.29165e-21	-9.15602e-21	-6.88304e-19	-2.52169e-19	-3.35626e-19	300	610	0	3.1358e-21	4.01966e-22	-1.63904e-21	-4.43097e-20	1.63493e-19	1.22862e-19	300	200	0	9.86229e-21	2.69361e-21	-1.07951e-20	-6.5163e-18	2.67645e-18	-4.135e-18	0	0	0
467	2	4.90808e-21	1.77724e-21	-5.85713e-21	-4.77259e-19	-1.45668e-19	-2.58702e-19	300	610	0	1.77935e-21	1.43756e-22	-4.53226e-22	-1.38546e-20	8.59844e-20	7.68355e-20	300	200	0	6.68744e-21	1.921e-21	-6.31035e-21	-4.0624e-18	1.51243e-18	-2.95537e-18	0	0	0
467	3	3.27742e-21	1.26959e-21	-3.26211e-21	-2.99016e-19	-6.70679e-20	-1.8363e-19	300	610	0	7.87319e-22	-2.18408e-23	2.82596e-22	5.30745e-21	3.11693e-20	4.12119e-20	300	200	0	4.06474e-21	1.24775e-21	-2.97951e-21	-2.16718e-18	6.62847e-19	-1.92478e-18	0	0	0
467	4	1.94912e-21	8.26351e-22	-1.38117e-21	-1.60885e-19	-1.38805e-20	-1.18574e-19	300	610	0	1.2308e-22	-1.14447e-22	6.71964e-22	1.56919e-20	-4.06294e-21	1.58165e-20	300	200	0	2.0722e-21	7.11904e-22	-7.09207e-22	-8.19144e-19	9.53532e-20	-1.10277e-18	0	0	0
467	5	9.53026e-22	4.72987e-22	-1.35055e-22	-6.22854e-20	1.83546e-20	-6.70332e-20	300	610	0	-2.73499e-22	-1.54046e-22	8.15718e-22	1.97916e-20	-2.38353e-20	-6.70289e-22	300	200	0	6.79527e-22	3.18941e-22	6.80662e-22	5.35751e-20	-2.42297e-19	-4.98668e-19	0	0	0
467	6	2.66697e-22	2.13428e-22	5.97503e-22	1.83086e-21	3.46999e-20	-2.94076e-20	300	610	0	-4.68905e-22	-1.58448e-22	8.01115e-22	1.97891e-20	-3.23617e-20	-1.00695e-20	300	200	0	-2.02209e-22	5.49804e-23	1.39862e-21	5.48959e-19	-4.07541e-19	-9.18869e-20	0	0	0
467	7	-1.59706e-22	3.87484e-23	9.47451e-22	3.84763e-20	3.99605e-20	-4.26861e-21	300	610	0	-5.25349e-22	-1.42087e-22	6.97206e-22	1.74282e-20	-3.34057e-20	-1.4273e-20	300	200	0	-6.85055e-22	-1.03339e-22	1.64466e-21	7.6833e-19	-4.5396e-19	1.52947e-19	0	0	0
467	8	-3.85826e-22	-6.63037e-23	1.03569e-21	5.49583e-20	3.82208e-20	1.0694e-20	300	610	0	-4.95166e-22	-1.15741e-22	5.54339e-22	1.3993e-20	-3.00231e-20	-1.49882e-20	300	200	0	-8.80993e-22	-1.82044e-22	1.59003e-21	8.02854e-19	-4.26524e-19	2.7548e-19	0	0	0
467	9	-4.69834e-22	-1.18798e-22	9.62949e-22	5.78822e-20	3.26637e-20	1.80218e-20	300	610	0	-4.18777e-22	-8.67933e-23	4.06106e-22	1.03496e-20	-2.44988e-20	-1.36124e-20	300	200	0	-8.88611e-22	-2.05592e-22	1.36905e-21	7.26984e-19	-3.59898e-19	3.13086e-19	0	0	0
468	0	-4.62119e-22	-1.34817e-22	8.06316e-22	5.26623e-20	2.55743e-20	2.00863e-20	300	610	0	-3.24928e-22	-5.98021e-23	2.72462e-22	7.02089e-21	-1.84017e-20	-1.11984e-20	300	200	0	-7.87046e-22	-1.94619e-22	1.07878e-21	5.96687e-19	-2.78682e-19	2.9738e-19	0	0	0
468	1	-4.02586e-22	-1.27953e-22	6.20127e-22	4.33825e-20	1.84492e-20	1.88784e-20	300	610	0	-2.3223e-22	-3.71535e-23	1.63138e-22	4.26997e-21	-1.27022e-20	-8.47538e-21	300	200	0	-6.34816e-22	-1.65106e-22	7.83265e-22	4.50632e-19	-1.98761e-19	2.52895e-19	0	0	0
468	2	-3.2036e-22	-1.08751e-22	4.39143e-22	3.28747e-20	1.21529e-20	1.59332e-20	300	610	0	-1.51245e-22	-1.97021e-23	8.08324e-23	2.17924e-21	-7.91087e-21	-5.89928e-21	300	200	0	-4.71605e-22	-1.28453e-22	5.19975e-22	3.12932e-19	-1.29113e-19	1.97166e-19	0	0	0
468	3	-2.34889e-22	-8.47454e-23	2.82728e-22	2.29138e-20	7.08397e-21	1.23402e-20	300	610	0	-8.66507e-23	-7.31937e-24	2.38733e-23	7.17353e-22	-4.21291e-21	-3.71481e-21	300	200	0	-3.21539e-22	-9.20648e-23	3.06602e-22	1.96451e-19	-7.36756e-20	1.41618e-19	0	0	0
468	4	-1.57742e-22	-6.08394e-23	1.5909e-22	1.44548e-20	3.32498e-21	8.80316e-21	300	610	0	-3.91811e-23	6.72741e-25	-1.17217e-23	-2.08688e-22	-1.58448e-21	-2.01595e-21	300	200	0	-1.96923e-22	-6.01667e-23	1.47368e-22	1.06059e-19	-3.30176e-20	9.27962e-20	0	0	0
468	5	-9.458e-23	-3.98411e-23	6.90359e-23	7.86798e-21	7.67324e-22	5.71997e-21	300	610	0	-7.21708e-24	5.18761e-24	-3.07896e-23	-7.16236e-22	1.15653e-22	-7.98836e-22	300	200	0	-1.01797e-22	-3.46535e-23	3.82464e-23	4.14424e-20	-5.70468e-21	5.36623e-20	0	0	0
468	6	-4.69885e-23	-2.3018e-23	9.0286e-24	3.14279e-21	-7.94689e-22	3.26531e-21	300	610	0	1.20211e-23	7.16494e-24	-3.80818e-23	-9.22658e-22	1.07936e-21	-3.81279e-24	300	200	0	-3.49673e-23	-1.5853e-23	-2.90532e-23	-6.49716e-22	1.0679e-20	2.47643e-20	0	0	0
468	7	-1.40235e-23	-1.06012e-23	-2.65491e-23	5.13417e-23	-1.59802e-21	1.4647e-21	300	610	0	2.1649e-23	7.44757e-24	-3.77341e-23	-9.31336e-22	1.50475e-21	4.53742e-22	300	200	0	7.6255e-24	-3.15364e-24	-6.42833e-23	-2.47732e-20	1.88257e-20	5.19687e-21	0	0	0
468	8	6.60176e-24	-2.19824e-24	-4.38393e-23	-1.73221e-21	-1.86938e-21	2.54808e-22	300	610	0	2.46034e-23	6.72213e-24	-3.30354e-23	-8.25287e-22	1.56993e-21	6.62716e-22	300	200	0	3.12052e-23	4.52389e-24	-7.68747e-23	-3.56894e-20	2.12651e-20	-6.67306e-21	0	0	0
468	9	1.76732e-23	2.89514e-24	-4.85535e-23	-2.55115e-21	-1.80252e-21	-4.71202e-22	300	610	0	2.33687e-23	5.50359e-24	-2.63952e-23	-6.65919e-22	1.42023e-21	7.03853e-22	300	200	0	4.10419e-23	8.39874e-24	-7.49487e-23	-3.77106e-20	2.01323e-20	-1.27021e-20	0	0	0
469	0	2.19316e-23	5.47842e-24	-4.54752e-23	-2.71784e-21	-1.54917e-21	-8.32443e-22	300	610	0	1.98727e-23	4.14683e-24	-1.94304e-23	-4.94896e-22	1.16483e-21	6.43588e-22	300	200	0	4.18043e-23	9.62525e-24	-6.49056e-23	-3.43767e-20	1.70808e-20	-1.46541e-20	0	0	0
469	1	2.17652e-23	6.31051e-24	-3.82835e-23	-2.48964e-21	-1.21881e-21	-9.40891e-22	300	610	0	1.54933e-23	2.87235e-24	-1.31095e-23	-3.37562e-22	8.79112e-22	5.32207e-22	300	200	0	3.72585e-23	9.18286e-24	-5.1393e-23	-2.83613e-20	1.32898e-20	-1.40293e-20	0	0	0
469	2	1.90746e-23	6.03655e-24	-2.95843e-23	-2.06161e-21	-8.83552e-22	-8.91065e-22	300	610	0	1.11282e-23	1.79713e-24	-7.91222e-24	-2.06857e-22	6.10026e-22	4.04716e-22	300	200	0	3.02028e-23	7.83368e-24	-3.74965e-23	-2.15213e-20	9.5257e-21	-1.19974e-20	0	0	0
469	3	1.52534e-23	5.15933e-24	-2.10555e-23	-1.56972e-21	-5.85455e-22	-7.56181e-22	300	610	0	7.29172e-24	9.64664e-25	-3.98072e-24	-1.07045e-22	3.82584e-22	2.83162e-22	300	200	0	2.25451e-23	6.124e-24	-2.50362e-23	-1.50228e-20	6.22582e-21	-9.39875e-21	0	0	0
469	4	1.12379e-23	4.03985e-24	-1.36415e-23	-1.09975e-21	-3.44264e-22	-5.88473e-22	300	610	0	4.21657e-24	3.71027e-25	-1.2457e-24	-3.6896e-23	2.06203e-22	1.79515e-22	300	200	0	1.54544e-23	4.41088e-24	-1.48872e-23	-9.49537e-21	3.58628e-21	-6.7841e-21	0	0	0
469	5	7.58926e-24	2.91455e-24	-7.75239e-24	-6.98429e-22	-1.64545e-22	-4.21888e-22	300	610	0	1.94578e-24	-1.45208e-26	4.75318e-25	7.83543e-24	8.02072e-23	9.852e-23	300	200	0	9.53505e-24	2.90003e-24	-7.27707e-24	-5.18529e-21	1.6411e-21	-4.47197e-21	0	0	0
469	6	4.58667e-24	1.92007e-24	-3.44217e-24	-3.84417e-22	-4.15978e-23	-2.75811e-22	300	610	0	4.08209e-25	-2.34461e-25	1.40815e-24	3.26196e-23	-1.79677e-24	4.02059e-23	300	200	0	4.99488e-24	1.68561e-24	-2.03402e-24	-2.08898e-21	3.27056e-22	-2.60943e-21	0	0	0
469	7	2.31348e-24	1.11937e-24	-5.53607e-25	-1.58043e-22	3.40504e-23	-1.5894e-22	300	610	0	-5.24491e-25	-3.32962e-25	1.7766e-24	4.29802e-23	-4.87308e-23	1.88449e-24	300	200	0	1.78899e-24	7.86411e-25	1.22299e-24	-5.96957e-23	-4.6745e-22	-1.22746e-21	0	0	0
469	8	7.30684e-25	5.25554e-25	1.17318e-24	-9.04641e-24	7.34847e-23	-7.27948e-23	300	610	0	-9.98216e-25	-3.49898e-25	1.77662e-24	4.38128e-23	-6.99057e-23	-2.03731e-23	300	200	0	-2.67532e-25	1.75655e-25	2.9498e-24	1.11416e-21	-8.6852e-22	-2.86545e-22	0	0	0
469	9	-2.66464e-25	1.21477e-25	2.02612e-24	7.76979e-23	8.73964e-23	-1.45868e-23	300	610	0	-1.15157e-24	-3.17919e-25	1.56482e-24	3.90678e-23	-7.37457e-23	-3.07412e-23	300	200	0	-1.41804e-24	-1.96442e-25	3.59094e-24	1.65624e-21	-9.95566e-22	2.88597e-22	0	0	0
470	0	-8.08007e-25	-1.2533e-25	2.27496e-24	1.18308e-22	8.4975e-23	2.06191e-23	300	610	0	-1.10245e-24	-2.61629e-25	1.25648e-24	3.16819e-23	-6.71612e-23	-3.30372e-23	300	200	0	-1.91045e-24	-3.86959e-25	3.53144e-24	1.77044e-21	-9.49915e-22	5.84868e-22	0	0	0
470	1	-1.02303e-24	-2.5229e-25	2.1468e-24	1.27552e-22	7.34517e-23	3.84024e-23	300	610	0	-9.42765e-25	-1.98072e-25	9.2939e-25	2.3658e-23	-5.53681e-23	-3.04184e-23	300	200	0	-1.9658e-24	-4.50362e-25	3.07619e-24	1.62502e-21	-8.10414e-22	6.85479e-22	0	0	0
470	2	-1.02469e-24	-2.95206e-25	1.81716e-24	1.17659e-22	5.8069e-23	4.40485e-23	300	610	0	-7.38554e-25	-1.37915e-25	6.30525e-25	1.6224e-23	-4.19864e-23	-2.52861e-23	300	200	0	-1.76324e-24	-4.33121e-25	2.44768e-24	1.34766e-21	-6.33586e-22	6.61598e-22	0	0	0
470	3	-9.03476e-25	-2.84685e-25	1.41098e-24	9.79432e-23	4.23015e-23	4.2043e-23	300	610	0	-5.33089e-25	-8.68843e-26	3.83517e-25	1.00155e-23	-2.92868e-23	-1.93205e-23	300	200	0	-1.43656e-24	-3.71569e-25	1.7945e-24	1.02752e-21	-4.56379e-22	5.68989e-22	0	0	0
470	4	-7.26066e-25	-2.44694e-25	1.00922e-24	7.49303e-23	2.81925e-23	3.58774e-23	300	610	0	-3.51398e-25	-4.71856e-26	1.95775e-25	5.25185e-24	-1.84934e-23	-1.35871e-23	300	200	0	-1.07746e-24	-2.9188e-25	1.205e-24	7.20953e-22	-3.00082e-22	4.47906e-22	0	0	0
470	5	-5.37499e-25	-1.92528e-25	6.57907e-25	5.27654e-23	1.67192e-23	2.80549e-23	300	610	0	-2.0504e-25	-1.87351e-26	6.44915e-26	1.88683e-24	-1.00828e-23	-8.67076e-24	300	200	0	-7.42538e-25	-2.11263e-25	7.22399e-25	4.58733e-22	-1.74441e-22	3.24888e-22	0	0	0
470	6	-3.64999e-25	-1.3958e-25	3.77479e-25	3.37307e-23	8.12932e-24	2.02126e-23	300	610	0	-9.64443e-26	-1.43777e-28	-1.86789e-26	-2.72828e-25	-4.04503e-24	-4.81032e-24	300	200	0	-4.61443e-25	-1.39724e-25	3.588e-25	2.53278e-22	-8.14065e-23	2.15423e-22	0	0	0
470	7	-2.22302e-25	-9.24967e-26	1.71242e-25	1.87652e-23	2.22133e-24	1.32938e-23	300	610	0	-2.25079e-26	1.05626e-26	-6.42702e-26	-1.48194e-24	-9.1306e-26	-2.01724e-24	300	200	0	-2.4481e-25	-8.19341e-26	1.06972e-25	1.04954e-22	-1.82106e-23	1.26802e-22	0	0	0
470	8	-1.13755e-25	-5.43982e-26	3.22496e-26	7.92348e-24	-1.44029e-24	7.73086e-24	300	610	0	2.26867e-26	1.54591e-26	-8.28193e-26	-2.00034e-24	2.19282e-24	-1.7086e-25	300	200	0	-9.10685e-26	-3.89391e-26	-5.05697e-26	7.16245e-24	2.02947e-23	6.07316e-23	0	0	0
470	9	-3.77832e-26	-2.60081e-26	-5.15083e-26	7.4543e-25	-3.37377e-24	3.61075e-24	300	610	0	4.59683e-26	1.64316e-26	-8.36084e-26	-2.05977e-24	3.24471e-24	9.1108e-25	300	200	0	8.18515e-27	-9.57649e-27	-1.35117e-25	-4.99157e-23	4.00131e-23	1.5503e-23	0	0	0
471	0	1.0402e-26	-6.58481e-27	-9.35225e-26	-3.47036e-24	-4.08309e-24	8.11414e-25	300	610	0	5.3876e-26	1.50322e-26	-7.40918e-26	-1.84818e-24	3.46274e-24	1.4245e-24	300	200	0	6.4278e-26	8.44737e-27	-1.67614e-25	-7.67801e-23	4.65786e-23	-1.23503e-23	0	0	0
471	1	3.68664e-26	5.36699e-27	-1.06526e-25	-5.48031e-24	-4.00396e-24	-8.94802e-25	300	610	0	5.2002e-26	1.24361e-26	-5.9784e-26	-1.50595e-24	3.17537e-24	1.54982e-24	300	200	0	8.88685e-26	1.78031e-26	-1.6631e-25	-8.30696e-23	4.47988e-23	-2.6893e-23	0	0	0
471	2	4.76876e-26	1.15979e-26	-1.013e-25	-5.98233e-24	-3.4809e-24	-1.76911e-24	300	610	0	4.47279e-26	9.46172e-27	-4.4427e-26	-1.12938e-24	2.63172e-24	1.43704e-24	300	200	0	9.24156e-26	2.10596e-26	-1.45727e-25	-7.67791e-23	3.84329e-23	-3.20492e-23	0	0	0
471	3	4.8225e-26	1.37964e-26	-8.62142e-26	-5.55747e-24	-2.76491e-24	-2.06088e-24	300	610	0	3.52161e-26	6.62462e-27	-3.02978e-26	-7.77978e-25	2.00555e-24	1.2008e-24	300	200	0	8.34411e-26	2.0421e-26	-1.16512e-25	-6.40054e-23	3.0189e-23	-3.11943e-23	0	0	0
471	4	4.2786e-26	1.34142e-26	-6.72584e-26	-4.65033e-24	-2.02333e-24	-1.98296e-24	300	610	0	2.5551e-26	4.20476e-27	-1.85597e-26	-4.82996e-25	1.40658e-24	9.21731e-25	300	200	0	6.8337e-26	1.7619e-26	-8.58181e-26	-4.90272e-23	2.18485e-23	-2.69852e-23	0	0	0
471	5	3.45597e-26	1.15939e-26	-4.83377e-26	-3.57407e-24	-1.35543e-24	-1.70181e-24	300	610	0	1.69481e-26	2.31316e-27	-9.59743e-27	-2.55767e-25	8.94618e-25	6.51296e-25	300	200	0	5.15078e-26	1.39071e-26	-5.79352e-26	-3.45678e-23	1.44474e-23	-2.13494e-23	0	0	0
471	6	2.57119e-26	9.16408e-27	-3.16941e-26	-2.529e-24	-8.09585e-25	-1.33737e-24	300	610	0	9.97813e-27	9.5036e-28	-3.30267e-27	-9.48437e-26	4.93616e-25	4.18074e-25	300	200	0	3.56901e-26	1.01144e-26	-3.49968e-26	-2.21323e-23	8.46995e-24	-1.55649e-23	0	0	0
471	7	1.75617e-26	6.67423e-27	-1.83464e-26	-1.62665e-24	-3.99127e-25	-9.68538e-25	300	610	0	4.77269e-27	5.31755e-29	7.03288e-28	8.36505e-27	2.04037e-25	2.34079e-25	300	200	0	2.23344e-26	6.72741e-27	-1.76431e-26	-1.2346e-23	4.02579e-24	-1.03834e-23	0	0	0
471	8	1.07837e-26	4.44809e-27	-8.48889e-27	-9.14262e-25	-1.15705e-25	-6.41208e-25	300	610	0	1.19481e-27	-4.70836e-28	2.90905e-27	6.55083e-26	1.27648e-26	1.00379e-25	300	200	0	1.19785e-26	3.97725e-27	-5.57984e-27	-5.25426e-24	9.96042e-25	-6.16468e-24	0	0	0
471	9	5.60152e-27	2.64107e-27	-1.8194e-27	-3.96535e-25	6.04704e-26	-3.76813e-25	300	610	0	-1.03059e-27	-7.2004e-28	3.8081e-27	8.85978e-26	-9.95793e-26	1.16363e-26	300	200	0	4.57093e-27	1.92103e-27	1.9887e-27	-5.63941e-25	-8.55124e-25	-2.99968e-24	0	0	0
472	0	1.95238e-27	1.29348e-27	2.21367e-27	-5.31437e-26	1.53375e-25	-1.80154e-25	300	610	0	-2.22483e-27	-7.84562e-28	3.83814e-27	8.84467e-26	-1.53663e-25	-4.05278e-26	300	200	0	-2.72456e-28	5.0892e-28	6.05181e-27	2.1777e-24	-1.80275e-24	-8.13989e-25	0	0	0
472	1	-3.83922e-28	3.74622e-28	4.23944e-27	1.48194e-25	1.86518e-25	-4.58793e-26	300	610	0	-2.69652e-27	-7.39006e-28	3.35348e-27	7.39651e-26	-1.68414e-25	-6.52298e-26	300	200	0	-3.08045e-27	-3.64383e-28	7.59292e-27	3.46143e-24	-2.11191e-24	5.53073e-25	0	0	0
472	2	-1.69208e-27	-1.83474e-28	4.85716e-27	2.42829e-25	1.80357e-25	3.65874e-26	300	610	0	-2.70818e-27	-6.3994e-28	2.61988e-27	5.20534e-26	-1.59446e-25	-7.09242e-26	300	200	0	-4.40026e-27	-8.23413e-28	7.47704e-27	3.7422e-24	-2.01099e-24	1.29244e-24	0	0	0
472	3	-2.26001e-27	-4.62497e-28	4.57863e-27	2.63768e-25	1.51224e-25	7.95975e-26	300	610	0	-2.46136e-27	-5.26324e-28	1.82329e-27	2.78752e-26	-1.38502e-25	-6.46877e-26	300	200	0	-4.72137e-27	-9.88821e-28	6.40192e-27	3.4018e-24	-1.68123e-24	1.58914e-24	0	0	0
472	4	-2.34295e-27	-5.43051e-28	3.80666e-27	2.38923e-25	1.11275e-25	9.50858e-26	300	610	0	-2.09383e-27	-4.21476e-28	1.08566e-27	5.33546e-27	-1.13532e-25	-5.19913e-26	300	200	0	-4.43678e-27	-9.64527e-28	4.89232e-27	2.73715e-24	-1.25699e-24	1.6017e-24	0	0	0
472	5	-2.14626e-27	-4.96758e-28	2.83696e-27	1.90255e-25	6.90615e-26	9.3359e-26	300	610	0	-1.68403e-27	-3.35594e-28	4.83137e-28	-1.23706e-26	-8.91112e-26	-3.67861e-26	300	200	0	-3.83029e-27	-8.32352e-28	3.3201e-27	1.96511e-24	-8.32225e-25	1.45289e-24	0	0	0
472	6	-1.82081e-27	-3.83383e-28	1.87358e-27	1.34109e-25	3.04117e-26	8.25862e-26	300	610	0	-1.25914e-27	-2.6822e-28	6.33435e-29	-2.22393e-26	-6.70003e-26	-2.17693e-26	300	200	0	-3.07995e-27	-6.51603e-28	1.93693e-27	1.23615e-24	-4.69829e-25	1.22786e-24	0	0	0
472	7	-1.46604e-27	-2.5124e-28	1.05036e-27	8.222e-26	-5.97245e-28	6.87398e-26	300	610	0	-8.04884e-28	-2.10371e-28	-1.40289e-28	-2.10579e-26	-4.67294e-26	-8.72594e-27	300	200	0	-2.27092e-27	-4.61611e-28	9.10067e-28	6.51664e-25	-2.11342e-25	9.76791e-25	0	0	0
472	8	-1.1367e-27	-1.39394e-28	4.53047e-28	4.29543e-26	-2.0735e-26	5.57887e-26	300	610	0	-2.76235e-28	-1.46315e-28	-9.85699e-29	-5.20055e-27	-2.61488e-26	1.12135e-27	300	200	0	-1.41293e-27	-2.85709e-28	3.54477e-28	2.80685e-25	-8.54063e-26	7.19829e-25	0	0	0
472	9	-8.50986e-28	-8.04495e-29	1.38671e-28	2.249e-26	-2.68905e-26	4.59911e-26	300	610	0	3.90822e-28	-5.51951e-29	2.18126e-28	2.92978e-26	-1.95776e-27	6.80525e-27	300	200	0	-4.60164e-28	-1.35645e-28	3.56797e-28	1.73492e-25	-1.13799e-25	4.5304e-25	0	0	0
473	0	-5.98471e-28	-1.0291e-28	1.49543e-28	2.57105e-26	-1.5613e-26	4.01869e-26	300	610	0	1.26542e-27	8.71271e-29	8.38461e-28	8.63003e-26	2.97467e-26	7.38214e-27	300	200	0	6.66948e-28	-1.57827e-29	9.88004e-28	3.70167e-25	-3.14281e-25	1.54818e-25	0	0	0
473	1	-3.47263e-28	-2.32283e-28	5.20529e-28	5.66505e-26	1.69974e-26	3.80299e-26	300	610	0	2.40446e-27	3.05523e-28	1.78195e-27	1.68668e-25	7.28228e-26	1.80333e-27	300	200	0	2.0572e-27	7.32394e-29	2.30248e-27	9.02747e-25	-6.9967e-25	-2.07257e-25	0	0	0
473	2	-5.06596e-29	-4.90213e-28	1.27834e-27	1.18366e-25	7.49632e-26	3.81348e-26	300	610	0	3.8303e-27	6.21768e-28	3.04339e-27	2.76814e-25	1.30253e-25	-1.10863e-26	300	200	0	3.77964e-27	1.31556e-28	4.32174e-27	1.78996e-24	-1.27273e-24	-6.68642e-25	0	0	0
473	3	3.46063e-28	-8.91009e-28	2.43206e-27	2.12133e-25	1.61573e-25	3.81486e-26	300	610	0	5.50228e-27	1.04888e-27	4.56959e-27	4.06663e-25	2.03042e-25	-3.23961e-26	300	200	0	5.84835e-27	1.57868e-28	7.00165e-27	3.02385e-24	-2.0166e-24	-1.25844e-24	0	0	0
473	4	8.97646e-28	-1.4351e-27	3.95423e-27	3.35904e-25	2.77908e-25	3.47762e-26	300	610	0	7.28204e-27	1.58312e-27	6.22884e-27	5.47028e-25	2.88783e-25	-6.28573e-26	300	200	0	8.17969e-27	1.48024e-28	1.01831e-26	4.54789e-24	-2.88085e-24	-1.98765e-24	0	0	0
473	5	1.64836e-27	-2.0991e-27	5.75275e-27	4.82016e-25	4.20688e-25	2.38215e-26	300	610	0	8.89383e-27	2.19351e-27	7.7748e-27	6.76539e-25	3.79892e-25	-1.02287e-25	300	200	0	1.05422e-26	9.44116e-29	1.35276e-26	6.22723e-24	-3.76371e-24	-2.83441e-24	0	0	0
473	6	2.61781e-27	-2.82268e-27	7.63433e-27	6.34226e-25	5.79433e-25	3.22233e-28	300	610	0	9.88393e-27	2.80899e-27	8.80857e-27	7.60433e-25	4.61577e-25	-1.48837e-25	300	200	0	1.25017e-26	-1.36968e-29	1.64429e-26	7.81266e-24	-4.49194e-24	-3.72628e-24	0	0	0
473	7	3.78217e-27	-3.49288e-27	9.26242e-27	7.64297e-25	7.33068e-25	-4.11178e-26	300	610	0	9.58644e-27	3.30418e-27	8.74531e-27	7.47787e-25	5.0977e-25	-1.98043e-25	300	200	0	1.33686e-26	-1.88691e-28	1.80077e-26	8.90216e-24	-4.80117e-24	-4.52018e-24	0	0	0
473	8	5.05047e-27	-3.92758e-27	1.01149e-26	8.28588e-25	8.46254e-25	-1.05681e-25	300	610	0	7.10702e-27	3.48578e-27	6.79602e-27	5.70072e-25	4.89407e-25	-2.41728e-25	300	200	0	1.21575e-26	-4.41794e-28	1.69109e-26	8.90672e-24	-4.32116e-24	-4.98214e-24	0	0	0
473	9	6.23693e-27	-3.86126e-27	9.45008e-27	7.65372e-25	8.66028e-25	-1.97247e-25	300	610	0	1.34128e-27	3.08266e-27	1.97877e-27	1.42308e-25	3.53667e-25	-2.66887e-25	300	200	0	7.57821e-27	-7.78601e-28	1.14289e-26	7.03061e-24	-2.57271e-24	-4.7705e-24	0	0	0
474	0	7.03195e-27	-2.93746e-27	6.29521e-27	4.94018e-25	7.1966e-25	-3.16749e-25	300	610	0	-8.95026e-27	1.74471e-27	-6.82093e-27	-6.31483e-25	4.50566e-26	-2.54766e-25	300	200	0	-1.91831e-27	-1.19275e-27	-5.25722e-28	2.28118e-24	1.01451e-24	-3.42878e-24	0	0	0
474	1	6.97654e-27	-7.14871e-28	-5.25488e-28	-8.24607e-26	3.15063e-25	-4.599e-25	300	610	0	-2.49843e-26	-9.42788e-28	-2.07173e-26	-1.84652e-24	-5.00526e-25	-1.80477e-25	300	200	0	-1.80077e-26	-1.65766e-27	-2.12428e-26	-6.47256e-24	7.05174e-24	-3.96514e-25	0	0	0
474	2	5.44841e-27	3.30438e-27	-1.22981e-26	-1.06949e-24	-4.5445e-25	-6.14286e-25	300	610	0	-4.76852e-26	-5.42104e-27	-4.05928e-26	-3.57697e-24	-1.34537e-24	-1.35981e-26	300	200	0	-4.22368e-26	-2.11666e-27	-5.28909e-26	-2.03684e-23	1.60948e-23	4.95062e-24	0	0	0
474	3	1.67096e-27	9.61365e-27	-3.02344e-26	-2.56538e-24	-1.69884e-24	-7.55987e-25	300	610	0	-7.72773e-26	-1.20858e-26	-6.67439e-26	-5.84495e-24	-2.53567e-24	2.79607e-25	300	200	0	-7.56063e-26	-2.47214e-27	-9.69783e-26	-4.03208e-23	2.84881e-23	1.32181e-23	0	0	0
474	4	-5.2393e-27	1.85963e-26	-5.51661e-26	-4.63571e-24	-3.51098e-24	-8.46051e-25	300	610	0	-1.12721e-25	-2.11717e-26	-9.83859e-26	-8.57752e-24	-4.08013e-24	7.31651e-25	300	200	0	-1.1796e-25	-2.57547e-27	-1.53552e-25	-6.66654e-23	4.41366e-23	2.48531e-23	0	0	0
474	5	-1.61684e-26	3.03648e-26	-8.70908e-26	-7.27553e-24	-5.9347e-24	-8.27476e-25	300	610	0	-1.50993e-25	-3.25848e-26	-1.33016e-25	-1.15515e-23	-5.92035e-24	1.36617e-24	300	200	0	-1.67161e-25	-2.21999e-27	-2.20107e-25	-9.86622e-23	6.22008e-23	3.99341e-23	0	0	0
474	6	-3.18233e-26	4.45378e-26	-1.24556e-25	-1.03583e-23	-8.91948e-24	-6.23684e-25	300	610	0	-1.8625e-25	-4.56789e-26	-1.65662e-25	-1.43286e-23	-7.8934e-24	2.18645e-24	300	200	0	-2.18073e-25	-1.14106e-27	-2.90218e-25	-1.33853e-22	8.07201e-23	5.78826e-23	0	0	0
474	7	-5.24526e-26	5.99531e-26	-1.63887e-25	-1.35719e-23	-1.22611e-23	-1.39928e-25	300	610	0	-2.0895e-25	-5.89812e-26	-1.88089e-25	-1.61875e-23	-9.68837e-24	3.15972e-24	300	200	0	-2.61403e-25	9.71926e-28	-3.51975e-25	-1.67301e-22	9.61904e-23	7.70975e-23	0	0	0
474	8	-7.74568e-26	7.43323e-26	-1.98307e-25	-1.63469e-23	-1.55306e-23	7.30495e-25	300	610	0	-2.05105e-25	-6.98874e-26	-1.88089e-25	-1.60638e-23	-1.08014e-23	4.19725e-24	300	200	0	-2.82562e-25	4.44497e-27	-3.86396e-25	-1.90782e-22	1.0315e-22	9.4531e-23	0	0	0
474	9	-1.04886e-25	8.39275e-26	-2.17048e-25	-1.77835e-23	-1.79964e-23	2.09297e-24	300	610	0	-1.55887e-25	-7.43642e-26	-1.49086e-25	-1.25175e-23	-1.04974e-23	5.13139e-24	300	200	0	-2.60773e-25	9.56327e-27	-3.66135e-25	-1.92059e-22	9.38636e-23	1.05251e-22	0	0	0
475	0	-1.30843e-25	8.32121e-26	-2.04634e-25	-1.65942e-23	-1.85533e-23	4.02874e-24	300	610	0	-3.79587e-26	-6.67303e-26	-5.03325e-26	-3.75392e-24	-7.79204e-24	5.69201e-24	300	200	0	-1.68802e-25	1.64818e-26	-2.54967e-25	-1.5445e-22	5.82472e-23	1.02071e-22	0	0	0
475	1	-1.4886e-25	6.47121e-26	-1.40607e-25	-1.10845e-23	-1.56745e-23	6.56021e-24	300	610	0	1.75022e-25	-3.96154e-26	1.31865e-25	1.22669e-23	-1.47085e-24	5.48674e-24	300	200	0	2.61625e-26	2.50967e-26	-8.74161e-27	-5.70101e-23	-1.57786e-23	7.53759e-23	0	0	0
475	2	-1.49328e-25	1.91161e-26	-8.68512e-29	7.97105e-25	-7.41703e-24	9.60282e-24	300	610	0	5.09161e-25	1.57598e-26	4.21414e-25	3.75878e-23	9.82842e-24	3.99194e-24	300	200	0	3.59833e-25	3.48759e-26	4.21327e-25	1.24289e-22	-1.41259e-22	1.33153e-23	0	0	0
475	3	-1.19178e-25	-6.41523e-26	2.44335e-25	2.12972e-23	8.48301e-24	1.29035e-23	300	610	0	9.84739e-25	1.08805e-25	8.37632e-25	7.38334e-23	2.74429e-23	5.64264e-25	300	200	0	8.65561e-25	4.46523e-26	1.08197e-24	4.13845e-22	-3.30211e-22	-9.7386e-23	0	0	0
475	4	-4.2025e-26	-1.95676e-25	6.18787e-25	5.25363e-23	3.43785e-23	1.59686e-23	300	610	0	1.6077e-24	2.48073e-25	1.38786e-24	1.21564e-22	5.23887e-23	-5.51444e-24	300	200	0	1.56567e-24	5.23967e-26	2.00664e-24	8.31647e-22	-5.90378e-22	-2.69732e-22	0	0	0
475	5	1.00879e-25	-3.83857e-25	1.14175e-24	9.59756e-23	7.22891e-23	1.79884e-23	300	610	0	2.35782e-24	4.38858e-25	2.05705e-24	1.79373e-22	8.49127e-23	-1.49435e-23	300	200	0	2.4587e-24	5.50009e-26	3.1988e-24	1.38587e-21	-9.20457e-22	-5.13555e-22	0	0	0
475	6	3.2851e-25	-6.31556e-25	1.81456e-24	1.51627e-22	1.23236e-22	1.77711e-23	300	610	0	3.17356e-24	6.79681e-25	2.79441e-24	2.42723e-22	1.23873e-22	-2.82445e-23	300	200	0	3.50207e-24	4.8125e-26	4.60898e-24	2.06243e-21	-1.30368e-21	-8.31138e-22	0	0	0
475	7	6.56302e-25	-9.31411e-25	2.6085e-24	2.16977e-22	1.86291e-22	1.37081e-23	300	610	0	3.93426e-24	9.57598e-25	3.49742e-24	3.02573e-22	1.65949e-22	-4.55216e-23	300	200	0	4.59057e-24	2.61864e-26	6.10592e-24	2.81148e-21	-1.69988e-21	-1.21115e-21	0	0	0
475	8	1.09033e-24	-1.2598e-24	3.44846e-24	2.85646e-22	2.57332e-22	3.79891e-24	300	610	0	4.44151e-24	1.2424e-24	3.9949e-24	3.43927e-22	2.04718e-22	-6.61318e-23	300	200	0	5.53184e-24	-1.7401e-26	7.44336e-24	3.53128e-21	-2.03649e-21	-1.62096e-21	0	0	0
475	9	1.61912e-24	-1.56972e-24	4.19429e-24	3.45847e-22	3.2753e-22	-1.42238e-23	300	610	0	4.40274e-24	1.48012e-24	4.03175e-24	3.44534e-22	2.29698e-22	-8.82651e-23	300	200	0	6.02187e-24	-8.96034e-26	8.22604e-24	4.05095e-21	-2.19963e-21	-1.99758e-21	0	0	0
476	0	2.2031e-24	-1.78325e-24	4.62175e-24	3.78837e-22	3.81705e-22	-4.26207e-23	300	610	0	3.42234e-24	1.58665e-24	3.2598e-24	2.74144e-22	2.25513e-22	-1.08458e-22	300	200	0	5.62543e-24	-1.96603e-25	7.88155e-24	4.11477e-21	-2.02727e-21	-2.23842e-21	0	0	0
476	1	2.76194e-24	-1.78486e-24	4.40682e-24	3.57658e-22	3.96779e-22	-8.31728e-23	300	610	0	1.00746e-24	1.44292e-24	1.24119e-24	9.48696e-23	1.7147e-22	-1.21089e-22	300	200	0	3.7694e-24	-3.41935e-25	5.64802e-24	3.37252e-21	-1.30709e-21	-2.19312e-21	0	0	0
476	2	3.1612e-24	-1.41753e-24	3.11919e-24	2.46655e-22	3.40717e-22	-1.36457e-22	300	610	0	-3.40159e-24	8.93728e-25	-2.52711e-24	-2.36612e-22	4.19171e-23	-1.17947e-22	300	200	0	-2.40395e-25	-5.23803e-25	5.92082e-25	1.38219e-21	2.16548e-22	-1.65956e-21	0	0	0
476	3	3.20009e-24	-4.84703e-25	2.32822e-25	2.44308e-24	1.72557e-22	-2.00836e-22	300	610	0	-1.03648e-23	-2.46801e-25	-8.55719e-24	-7.64084e-22	-1.92103e-22	-8.80249e-23	300	200	0	-7.1647e-24	-7.31504e-25	-8.32437e-24	-2.36617e-21	2.82167e-21	-3.87409e-22	0	0	0
476	4	2.60414e-24	1.23826e-24	-4.83565e-24	-4.22816e-22	-1.55702e-22	-2.71164e-22	300	610	0	-2.03264e-23	-2.17932e-24	-1.72707e-23	-1.52306e-21	-5.59293e-22	-1.77286e-23	300	200	0	-1.77223e-23	-9.41065e-25	-2.21064e-23	-8.39494e-21	6.76759e-21	1.90554e-21	0	0	0
476	5	1.02762e-24	3.97819e-24	-1.26484e-23	-1.07478e-21	-6.94349e-22	-3.37252e-22	300	610	0	-3.34374e-23	-5.08859e-24	-2.88446e-23	-2.5273e-21	-1.08196e-21	1.08212e-22	300	200	0	-3.24098e-23	-1.1104e-24	-4.1493e-23	-1.71398e-20	1.22273e-20	5.49848e-21	0	0	0
476	6	-1.92749e-24	7.91875e-24	-2.36141e-23	-1.98586e-21	-1.48722e-21	-3.82264e-22	300	610	0	-4.93074e-23	-9.09342e-24	-4.29934e-23	-3.74988e-21	-1.76666e-21	3.04819e-22	300	200	0	-5.12349e-23	-1.17467e-24	-6.66075e-23	-2.87954e-20	1.91876e-20	1.06074e-20	0	0	0
476	7	-6.66754e-24	1.31304e-23	-3.77897e-23	-3.15868e-21	-2.55785e-21	-3.81284e-22	300	610	0	-6.6685e-23	-1.41733e-23	-5.86868e-23	-5.09869e-21	-2.59121e-21	5.83564e-22	300	200	0	-7.33526e-23	-1.04287e-24	-9.64765e-23	-4.30965e-20	2.73148e-20	1.72936e-20	0	0	0
476	8	-1.35292e-23	1.94721e-23	-5.46087e-23	-4.54353e-21	-3.88955e-21	-3.00514e-22	300	610	0	-8.30813e-23	-2.00695e-23	-7.38124e-23	-6.38735e-21	-3.48799e-21	9.47368e-22	300	200	0	-9.66105e-23	-5.97365e-25	-1.28421e-22	-5.90334e-20	3.57861e-20	2.53367e-20	0	0	0
476	9	-2.2658e-23	2.64643e-23	-7.25378e-23	-6.01001e-21	-5.3992e-21	-9.77169e-23	300	610	0	-9.43709e-23	-2.6163e-23	-8.48137e-23	-7.30417e-21	-4.32445e-21	1.38367e-21	300	200	0	-1.17029e-22	3.01359e-25	-1.57352e-22	-7.45105e-20	4.30992e-20	3.40719e-20	0	0	0
477	0	-3.38371e-23	3.31379e-23	-8.86795e-23	-7.31435e-21	-6.90529e-21	2.75267e-22	300	610	0	-9.44373e-23	-3.13359e-23	-8.63607e-23	-7.38414e-21	-4.88256e-21	1.8556e-21	300	200	0	-1.28274e-22	1.80199e-24	-1.7504e-22	-8.59787e-20	4.68814e-20	4.21996e-20	0	0	0
477	1	-4.6264e-23	3.78734e-23	-9.83654e-23	-8.06621e-21	-8.09288e-21	8.6691e-22	300	610	0	-7.49697e-23	-3.3835e-23	-7.11431e-23	-5.99202e-21	-4.84078e-21	2.29163e-21	300	200	0	-1.21234e-22	4.03835e-24	-1.69509e-22	-8.80959e-20	4.37381e-20	4.7585e-20	0	0	0
477	2	-5.82842e-23	3.82561e-23	-9.48143e-23	-7.70126e-21	-8.48024e-21	1.71617e-21	300	610	0	-2.55641e-23	-3.11655e-23	-2.99229e-23	-2.32819e-21	-3.7643e-21	2.57479e-21	300	200	0	-8.38483e-23	7.09058e-24	-1.24737e-22	-7.35104e-20	2.92013e-20	4.70843e-20	0	0	0
477	3	-6.71046e-23	3.09888e-23	-6.89767e-23	-5.46953e-21	-7.39546e-21	2.8374e-21	300	610	0	6.56671e-23	-2.00598e-23	4.79756e-23	4.527e-21	-1.11143e-21	2.53338e-21	300	200	0	-1.43744e-24	1.09289e-23	-2.10011e-23	-3.28986e-20	-2.13756e-21	3.64498e-20	0	0	0
477	4	-6.85305e-23	1.19229e-23	-9.73449e-24	-4.53745e-22	-3.97517e-21	4.19915e-21	300	610	0	2.10726e-22	3.4157e-24	1.73514e-22	1.55113e-20	3.73313e-21	1.93601e-21	300	200	0	1.42196e-22	1.53386e-23	1.6378e-22	4.45586e-20	-5.62013e-20	1.0395e-20	0	0	0
477	5	-5.67997e-23	-2.37104e-23	9.53227e-23	8.3642e-21	2.79799e-21	5.69685e-21	300	610	0	4.19328e-22	4.35379e-23	3.5588e-22	3.13997e-20	1.1385e-20	4.95552e-22	300	200	0	3.62528e-22	1.98275e-23	4.51202e-22	1.70038e-19	-1.38579e-19	-3.70771e-20	0	0	0
477	6	-2.46183e-23	-8.07699e-23	2.5828e-22	2.19666e-20	1.39982e-20	7.12044e-21	300	610	0	6.95189e-22	1.04293e-22	5.99267e-22	5.25226e-20	2.2333e-20	-2.11256e-21	300	200	0	6.7057e-22	2.35234e-23	8.57547e-22	3.53022e-19	-2.5312e-19	-1.11956e-19	0	0	0
477	7	3.64591e-23	-1.63263e-22	4.88149e-22	4.10698e-20	3.05757e-20	8.11992e-21	300	610	0	1.03083e-21	1.88337e-22	8.98318e-22	7.837e-20	3.67434e-20	-6.21072e-21	300	200	0	1.06729e-21	2.50737e-23	1.38647e-21	5.98078e-19	-3.99851e-19	-2.18975e-19	0	0	0
477	8	1.35129e-22	-2.72887e-22	7.8673e-22	6.57792e-20	5.30683e-20	8.17451e-21	300	610	0	1.40084e-21	2.95458e-22	1.23217e-21	1.07074e-19	5.41878e-20	-1.20507e-20	300	200	0	1.53597e-21	2.25707e-23	2.0189e-21	9.00276e-19	-5.72141e-19	-3.59703e-19	0	0	0
477	9	2.78723e-22	-4.06966e-22	1.1429e-21	9.51153e-20	8.11845e-20	6.57433e-21	300	610	0	1.75391e-21	4.20502e-22	1.55732e-21	1.34796e-19	7.32917e-20	-1.97091e-20	300	200	0	2.03264e-21	1.35368e-23	2.70023e-21	1.2392e-18	-7.53158e-19	-5.29878e-19	0	0	0
478	0	4.70675e-22	-5.55775e-22	1.52539e-21	1.26415e-19	1.13252e-19	2.42789e-21	300	610	0	2.0043e-21	5.50792e-22	1.79992e-21	1.55059e-19	9.13207e-20	-2.89422e-20	300	200	0	2.47498e-21	-4.98257e-24	3.32531e-21	1.57171e-18	-9.11819e-19	-7.15981e-19	0	0	0
478	1	7.06931e-22	-6.99347e-22	1.87433e-21	1.54641e-19	1.45541e-19	-5.28738e-21	300	610	0	2.02417e-21	6.63188e-22	1.84861e-21	1.58149e-19	1.03741e-19	-3.89995e-20	300	200	0	2.7311e-21	-3.61597e-23	3.72295e-21	1.82412e-18	-9.98695e-19	-8.91197e-19	0	0	0
478	2	9.71252e-22	-8.04039e-22	2.09256e-21	1.71665e-19	1.7152e-19	-1.761e-20	300	610	0	1.63899e-21	7.21152e-22	1.54998e-21	1.30728e-19	1.03832e-19	-4.84048e-20	300	200	0	2.61024e-21	-8.28872e-23	3.64254e-21	1.88487e-18	-9.42701e-19	-1.01114e-18	0	0	0
478	3	1.22958e-21	-8.19397e-22	2.0382e-21	1.65678e-19	1.81139e-19	-3.53907e-20	300	610	0	6.29172e-22	6.72425e-22	7.0915e-22	5.5927e-20	8.24578e-20	-5.47258e-20	300	200	0	1.85875e-21	-1.46971e-22	2.74735e-21	1.59968e-18	-6.49828e-19	-1.01008e-18	0	0	0
478	4	1.4239e-21	-6.76194e-22	1.52099e-21	1.20908e-19	1.60306e-19	-5.89774e-20	300	610	0	-1.25764e-21	4.48239e-22	-9.00334e-22	-8.57701e-20	2.81838e-20	-5.43715e-20	300	200	0	1.66259e-22	-2.27955e-22	6.20659e-22	7.71935e-19	-5.68831e-21	-7.98787e-19	0	0	0
478	5	1.46662e-21	-2.86904e-22	3.06029e-22	1.79698e-20	9.08298e-20	-8.77715e-20	300	610	0	-4.27855e-21	-3.46327e-23	-3.51298e-21	-3.14435e-19	-7.2058e-20	-4.24805e-20	300	200	0	-2.81193e-21	-3.21537e-22	-3.20695e-21	-8.27817e-19	1.11583e-18	-2.65642e-19	0	0	0
478	6	1.23679e-21	4.49672e-22	-1.87059e-21	-1.64795e-19	-4.88434e-20	-1.19652e-19	300	610	0	-8.64551e-21	-8.67299e-22	-7.32862e-21	-6.46944e-19	-2.31464e-19	-1.29897e-20	300	200	0	-7.40872e-21	-4.17627e-22	-9.19921e-21	-3.43857e-18	2.83507e-18	7.1673e-19	0	0	0
478	7	5.80589e-22	1.63754e-21	-5.26844e-21	-4.48501e-19	-2.81646e-19	-1.50288e-19	300	610	0	-1.44481e-20	-2.13569e-21	-1.24454e-20	-1.09111e-18	-4.60718e-19	4.09965e-20	300	200	0	-1.38675e-20	-4.98153e-22	-1.77138e-20	-7.26635e-18	5.23742e-18	2.27672e-18	0	0	0
478	8	-6.81124e-22	3.36399e-21	-1.00858e-20	-8.48942e-19	-6.2815e-19	-1.72409e-19	300	610	0	-2.15444e-20	-3.8989e-21	-1.87641e-20	-1.63739e-18	-7.63917e-19	1.26392e-19	300	200	0	-2.22255e-20	-5.34911e-22	-2.88498e-20	-1.24171e-17	8.32971e-18	4.51787e-18	0	0	0
478	9	-2.73435e-21	5.66921e-21	-1.6373e-20	-1.36938e-18	-1.10056e-18	-1.75132e-19	300	610	0	-2.94192e-20	-6.15713e-21	-2.58631e-20	-2.24798e-18	-1.13285e-18	2.4871e-19	300	200	0	-3.21535e-20	-4.8792e-22	-4.2236e-20	-1.88009e-17	1.19808e-17	7.47899e-18	0	0	0
479	0	-5.73847e-21	8.50301e-21	-2.3913e-20	-1.9906e-18	-1.69399e-18	-1.43552e-19	300	610	0	-3.70152e-20	-8.80802e-21	-3.28471e-20	-2.84381e-18	-1.53962e-18	4.0988e-19	300	200	0	-4.27536e-20	-3.05012e-22	-5.676e-20	-2.60054e-17	1.58466e-17	1.10783e-17	0	0	0
479	1	-9.77351e-21	1.16686e-20	-3.20684e-20	-2.65829e-18	-2.37486e-18	-5.88571e-20	300	610	0	-4.2551e-20	-1.15922e-20	-3.81828e-20	-3.29042e-18	-1.92784e-18	6.05205e-19	300	200	0	-5.23245e-20	7.6364e-23	-7.02512e-20	-3.31433e-17	1.92842e-17	1.50413e-17	0	0	0
479	2	-1.47649e-20	1.47547e-20	-3.96031e-20	-3.26836e-18	-3.06662e-18	1.00656e-19	300	610	0	-4.33558e-20	-1.40308e-20	-3.95453e-20	-3.38487e-18	-2.2033e-18	8.19431e-19	300	200	0	-5.81207e-20	7.23849e-22	-7.91485e-20	-3.86855e-17	2.12644e-17	1.8815e-17	0	0	0
479	3	-2.03845e-20	1.70626e-20	-4.44957e-20	-3.65169e-18	-3.63387e-18	3.5722e-19	300	610	0	-3.5765e-20	-1.53627e-20	-3.37149e-20	-2.84725e-18	-2.2255e-18	1.02211e-18	300	200	0	-5.61495e-20	1.6999e-21	-7.82106e-20	-4.03027e-17	2.0299e-17	2.14769e-17	0	0	0
479	4	-2.59316e-20	1.75387e-20	-4.37785e-20	-3.56117e-18	-3.86693e-18	7.29381e-19	300	610	0	-1.51461e-20	-1.44936e-20	-1.65827e-20	-1.32174e-18	-1.80263e-18	1.16267e-18	300	200	0	-4.10777e-20	3.04503e-21	-6.03612e-20	-3.47582e-17	1.44105e-17	2.16531e-17	0	0	0
479	5	-3.02022e-20	1.47297e-20	-3.34528e-20	-2.66527e-18	-3.47043e-18	1.22543e-18	300	610	0	2.38567e-20	-9.97655e-21	1.66535e-20	1.60561e-18	-6.93327e-19	1.16604e-18	300	200	0	-6.34549e-21	4.75314e-21	-1.67993e-20	-1.7907e-17	1.18061e-18	1.74694e-17	0	0	0
479	6	-3.1367e-20	6.78966e-21	-8.55664e-21	-5.54372e-19	-2.06114e-18	1.83407e-18	300	610	0	8.67463e-20	-5.12708e-23	7.10072e-20	6.36414e-18	1.37982e-18	9.3012e-19	300	200	0	5.53793e-20	6.73839e-21	6.24506e-20	1.51151e-17	-2.20747e-17	6.57033e-18	0	0	0
479	7	-2.68886e-20	-8.42819e-21	3.6519e-20	3.23203e-18	8.17406e-19	2.51235e-18	300	610	0	1.78141e-19	1.72222e-20	1.50819e-19	1.33209e-17	4.69948e-18	3.26907e-19	300	200	0	1.51252e-19	8.79398e-21	1.87338e-19	6.94154e-17	-5.79446e-17	-1.37486e-17	0	0	0
479	8	-1.35235e-20	-3.31485e-20	1.07345e-19	9.14742e-18	5.6545e-18	3.1711e-18	300	610	0	3.00161e-19	4.36942e-20	2.58359e-19	2.26582e-17	9.49877e-18	-7.90037e-19	300	200	0	2.86637e-19	1.05457e-20	3.65704e-19	1.49464e-16	-1.08317e-16	-4.6238e-17	0	0	0
479	9	1.25263e-20	-6.92702e-20	2.08272e-19	1.75391e-17	1.2895e-17	3.65927e-18	300	610	0	4.50144e-19	8.06757e-20	3.91826e-19	3.41999e-17	1.58764e-17	-2.56889e-18	300	200	0	4.6267e-19	1.14055e-20	6.00099e-19	2.57698e-16	-1.73466e-16	-9.31579e-17	0	0	0
480	0	5.52367e-20	-1.17732e-19	3.40624e-19	2.84975e-17	2.28143e-17	3.74952e-18	300	610	0	6.17663e-19	1.28268e-19	5.42712e-19	4.71823e-17	2.36765e-17	-5.1301e-18	300	200	0	6.72899e-19	1.05359e-20	8.83336e-19	3.92508e-16	-2.50809e-16	-1.55447e-16	0	0	0
480	1	1.18068e-19	-1.77606e-19	5.00186e-19	4.16478e-17	3.53357e-17	3.12896e-18	300	610	0	7.80942e-19	1.84445e-19	6.92604e-19	5.99783e-17	3.23335e-17	-8.52096e-18	300	200	0	8.9901e-19	6.8386e-21	1.19279e-18	5.45589e-16	-3.3332e-16	-2.3155e-16	0	0	0
480	2	2.02865e-19	-2.44915e-19	6.73988e-19	5.58835e-17	4.97866e-17	1.40081e-18	300	610	0	9.0299e-19	2.43905e-19	8.09685e-19	6.97967e-17	4.06856e-17	-1.26516e-17	300	200	0	1.10586e-18	-1.01009e-21	1.48367e-18	6.98702e-16	-4.07711e-16	-3.159e-16	0	0	0
480	3	3.08284e-19	-3.11197e-19	8.36516e-19	6.90551e-17	6.45967e-17	-1.8954e-18	300	610	0	9.28016e-19	2.96745e-19	8.45422e-19	7.24001e-17	4.67753e-17	-1.72125e-17	300	200	0	1.2363e-18	-1.44516e-20	1.68194e-18	8.20121e-16	-4.52552e-16	-3.971e-16	0	0	0
480	4	4.2771e-19	-3.61948e-19	9.45732e-19	7.76445e-17	7.69604e-17	-7.23539e-18	300	610	0	7.79105e-19	3.27114e-19	7.32266e-19	6.19148e-17	4.76675e-17	-2.15759e-17	300	200	0	1.20681e-18	-3.48335e-20	1.678e-18	8.61237e-16	-4.36699e-16	-4.55985e-16	0	0	0
480	5	5.46731e-19	-3.75162e-19	9.39578e-19	7.64831e-17	8.25054e-17	-1.50227e-17	300	610	0	3.58548e-19	3.12102e-19	3.83611e-19	3.08391e-17	3.93346e-17	-2.4691e-17	300	200	0	9.05279e-19	-6.30599e-20	1.32319e-18	7.5416e-16	-3.1857e-16	-4.63847e-16	0	0	0
480	6	6.4037e-19	-3.2035e-19	7.34037e-19	5.86031e-17	7.50409e-17	-2.54519e-17	300	610	0	-4.47269e-19	2.21273e-19	-3.02346e-19	-2.96053e-17	1.66848e-17	-2.49888e-17	300	200	0	1.93101e-19	-9.90771e-20	4.31692e-19	4.11536e-16	-4.70507e-17	-3.81336e-16	0	0	0
480	7	6.70443e-19	-1.58588e-19	2.24331e-19	1.53525e-17	4.64972e-17	-3.83133e-17	300	610	0	-1.75606e-18	1.74118e-20	-1.43272e-18	-1.28596e-16	-2.61694e-17	-2.0325e-17	300	200	0	-1.08562e-18	-1.41176e-19	-1.20839e-18	-2.69721e-16	4.34953e-16	-1.5875e-16	0	0	0
480	8	5.83722e-19	1.55648e-19	-7.08708e-19	-6.30559e-17	-1.27902e-17	-5.2738e-17	300	610	0	-3.66826e-18	-3.4077e-19	-3.10165e-18	-2.74101e-16	-9.52781e-17	-7.99872e-18	300	200	0	-3.08454e-18	-1.85122e-19	-3.81036e-18	-1.39869e-15	1.1831e-15	2.61309e-16	0	0	0
480	9	3.11846e-19	6.69916e-19	-2.18456e-18	-1.86354e-16	-1.13255e-16	-6.68904e-17	300	610	0	-6.23345e-18	-8.93084e-19	-5.36122e-18	-4.70336e-16	-1.9572e-16	1.50988e-17	300	200	0	-5.9216e-18	-2.23169e-19	-7.54578e-18	-3.07223e-15	2.239e-15	9.37721e-16	0	0	0
481	0	-2.25689e-19	1.42545e-18	-4.29847e-18	-3.62161e-16	-2.64506e-16	-7.76347e-17	300	610	0	-9.40241e-18	-1.66852e-18	-8.1795e-18	-7.14112e-16	-3.29831e-16	5.21409e-17	300	200	0	-9.6281e-18	-2.43065e-19	-1.2478e-17	-5.34591e-15	3.61121e-15	1.91974e-15	0	0	0
481	1	-1.11381e-18	2.44395e-18	-7.0838e-18	-5.92838e-16	-4.72725e-16	-8.02232e-17	300	610	0	-1.29644e-17	-2.67122e-18	-1.13851e-17	-9.90024e-16	-4.94691e-16	1.05755e-16	300	200	0	-1.40782e-17	-2.27268e-19	-1.84689e-17	-8.19192e-15	5.24902e-15	3.22965e-15	0	0	0
481	2	-2.42754e-18	3.70861e-18	-1.04593e-17	-8.71115e-16	-7.36847e-16	-6.80898e-17	300	610	0	-1.64713e-17	-3.86127e-18	-1.45997e-17	-1.26461e-15	-6.78847e-16	1.77075e-16	300	200	0	-1.88988e-17	-1.52664e-19	-2.50591e-17	-1.14432e-14	7.00917e-15	4.83824e-15	0	0	0
481	3	-4.20908e-18	5.13917e-18	-1.41614e-17	-1.17448e-15	-1.04343e-15	-3.2867e-17	300	610	0	-1.91552e-17	-5.13041e-18	-1.71633e-17	-1.47997e-15	-8.58375e-16	2.64401e-16	300	200	0	-2.33642e-17	8.75074e-21	-3.13247e-17	-1.47251e-14	8.61709e-15	6.63273e-15	0	0	0
481	4	-6.43486e-18	6.56161e-18	-1.76637e-17	-1.45856e-15	-1.3603e-15	3.52107e-17	300	610	0	-1.98511e-17	-6.27393e-18	-1.8063e-17	-1.54763e-15	-9.92628e-16	3.61458e-16	300	200	0	-2.62859e-17	2.87681e-19	-3.57268e-17	-1.73799e-14	9.62683e-15	8.37845e-15	0	0	0
481	5	-8.97175e-18	7.675e-18	-2.00924e-17	-1.65021e-15	-1.62934e-15	1.46315e-16	300	610	0	-1.6945e-17	-6.96183e-18	-1.58822e-17	-1.34439e-15	-1.02029e-15	4.55312e-16	300	200	0	-2.59167e-17	7.13163e-19	-3.59747e-17	-1.83932e-14	9.38677e-15	9.67734e-15	0	0	0
481	6	-1.15237e-17	8.01995e-18	-2.01501e-17	-1.64134e-15	-1.7594e-15	3.09216e-16	300	610	0	-8.37674e-18	-6.71464e-18	-8.7958e-18	-7.12116e-16	-8.5684e-16	5.24135e-16	300	200	0	-1.99004e-17	1.30531e-18	-2.89459e-17	-1.63415e-14	7.02276e-15	9.92973e-15	0	0	0
481	7	-1.35725e-17	6.95685e-18	-1.6072e-17	-1.28555e-15	-1.62078e-15	5.28425e-16	300	610	0	8.26288e-18	-4.89231e-18	5.35342e-18	5.3525e-16	-3.94868e-16	5.3515e-16	300	200	0	-5.30966e-18	2.06454e-18	-1.07186e-17	-9.38447e-15	1.4548e-15	8.30962e-15	0	0	0
481	8	-1.43216e-17	3.66522e-18	-5.64631e-18	-4.00167e-16	-1.04359e-15	8.00114e-16	300	610	0	3.54904e-17	-7.08282e-19	2.88527e-17	2.59377e-15	4.90512e-16	4.43336e-16	300	200	0	2.11687e-17	2.95694e-18	2.32064e-17	4.66184e-15	-8.5311e-15	3.76866e-15	0	0	0
481	9	-1.26547e-17	-2.81988e-18	1.36578e-17	1.22275e-15	1.76717e-16	1.10674e-15	300	610	0	7.54871e-17	6.71578e-18	6.37415e-17	5.63626e-15	1.92872e-15	1.91713e-16	300	200	0	6.28324e-17	3.8959e-18	7.73993e-17	2.81255e-14	-2.41303e-14	-4.91082e-15	0	0	0
482	0	-7.13131e-18	-1.35145e-17	4.44008e-17	3.79189e-15	2.26252e-15	1.41055e-15	300	610	0	1.29399e-16	1.82357e-17	1.11205e-16	9.75922e-15	4.03021e-15	-2.85684e-16	300	200	0	1.22268e-16	4.72113e-18	1.55606e-16	6.31032e-14	-4.62578e-14	-1.89885e-14	0	0	0
482	1	3.95422e-18	-2.9313e-17	8.86642e-17	7.47403e-15	5.42115e-15	1.64645e-15	300	610	0	1.96334e-16	3.44905e-17	1.70697e-16	1.49065e-14	6.84956e-15	-1.05677e-15	300	200	0	2.00288e-16	5.17745e-18	2.59361e-16	1.10854e-13	-7.51515e-14	-3.95359e-14	0	0	0
482	2	2.24151e-17	-5.07125e-17	1.47265e-16	1.23284e-14	9.79071e-15	1.71534e-15	300	610	0	2.7204e-16	5.561e-17	2.38774e-16	2.07679e-14	1.03328e-14	-2.17876e-15	300	200	0	2.94455e-16	4.89749e-18	3.86038e-16	1.70918e-13	-1.09822e-13	-6.70753e-14	0	0	0
482	3	4.98755e-17	-7.74161e-17	2.1865e-16	1.82151e-14	1.53603e-14	1.47946e-15	300	610	0	3.47301e-16	8.08111e-17	3.07664e-16	2.66559e-14	1.42485e-14	-3.67842e-15	300	200	0	3.97176e-16	3.39499e-18	5.26314e-16	2.39943e-13	-1.4735e-13	-1.01065e-13	0	0	0
482	4	8.72943e-17	-1.07808e-16	2.97467e-16	2.46765e-14	2.18623e-14	7.62401e-16	300	610	0	4.06183e-16	1.07885e-16	3.63685e-16	3.13694e-14	1.81044e-14	-5.52396e-15	300	200	0	4.93477e-16	7.77087e-20	6.61153e-16	3.10242e-13	-1.82066e-13	-1.39224e-13	0	0	0
482	5	1.34274e-16	-1.38311e-16	3.72869e-16	3.07976e-14	2.86375e-14	-6.42858e-16	300	610	0	4.24367e-16	1.32603e-16	3.85705e-16	3.30625e-14	2.10565e-14	-7.58839e-15	300	200	0	5.58641e-16	-5.70805e-18	7.58575e-16	3.68177e-13	-2.04693e-13	-1.76724e-13	0	0	0
482	6	1.88141e-16	-1.62685e-16	4.26693e-16	3.50575e-14	3.4483e-14	-2.95369e-15	300	610	0	3.67995e-16	1.48097e-16	3.44023e-16	2.91512e-14	2.18247e-14	-9.60544e-15	300	200	0	5.56137e-16	-1.45875e-17	7.70716e-16	3.92596e-13	-2.01602e-13	-2.05301e-13	0	0	0
482	7	2.42818e-16	-1.71342e-16	4.31827e-16	3.51969e-14	3.74993e-14	-6.36037e-15	300	610	0	1.93639e-16	1.44336e-16	2.00187e-16	1.63035e-14	1.86352e-14	-1.11218e-14	300	200	0	4.36457e-16	-2.70063e-17	6.32013e-16	3.53656e-13	-1.54419e-13	-2.12431e-13	0	0	0
482	8	2.87562e-16	-1.50869e-16	3.5121e-16	2.81408e-14	3.49696e-14	-1.09666e-14	300	610	0	-1.49768e-16	1.07863e-16	-9.14964e-17	-9.42306e-15	9.22333e-15	-1.14529e-14	300	200	0	1.37794e-16	-4.30059e-17	2.59713e-16	2.12592e-13	-4.03351e-14	-1.80781e-13	0	0	0
482	9	3.05756e-16	-8.39746e-17	1.38165e-16	1.00328e-14	2.33181e-14	-1.6704e-14	300	610	0	-7.15992e-16	2.20589e-17	-5.79841e-16	-5.22147e-14	-9.05904e-15	-9.65388e-15	300	200	0	-4.10237e-16	-6.19157e-17	-4.41676e-16	-7.68413e-14	1.66453e-13	-8.82451e-14	0	0	0
483	0	2.73996e-16	4.9786e-17	-2.61029e-16	-2.35424e-14	-1.78232e-15	-2.32192e-14	300	610	0	-1.55234e-15	-1.31752e-16	-1.30897e-15	-1.15814e-13	-3.89786e-14	-4.52296e-15	300	200	0	-1.27835e-15	-8.1966e-17	-1.57e-15	-5.64312e-13	4.91599e-13	9.0999e-14	0	0	0
483	1	1.61939e-16	2.72109e-16	-9.0121e-16	-7.70572e-14	-4.50694e-14	-2.9736e-14	300	610	0	-2.68508e-15	-3.71951e-16	-2.30569e-15	-2.02414e-13	-8.29343e-14	5.33905e-15	300	200	0	-2.52314e-15	-9.9842e-17	-3.2069e-15	-1.29514e-12	9.55177e-13	3.83884e-13	0	0	0
483	2	-6.65396e-17	6.02364e-16	-1.82778e-15	-1.54155e-13	-1.11012e-13	-3.49043e-14	300	610	0	-4.09844e-15	-7.12594e-16	-3.56114e-15	-3.11063e-13	-1.42188e-13	2.13847e-14	300	200	0	-4.16498e-15	-1.1023e-16	-5.38893e-15	-2.29769e-12	1.5634e-12	8.13689e-13	0	0	0
483	3	-4.50129e-16	1.05186e-15	-3.06033e-15	-2.56284e-13	-2.02684e-13	-3.66555e-14	300	610	0	-5.70679e-15	-1.1573e-15	-5.00627e-15	-4.35529e-13	-2.15761e-13	4.48581e-14	300	200	0	-6.15692e-15	-1.05439e-16	-8.0666e-15	-3.56493e-12	2.29707e-12	1.39251e-12	0	0	0
483	4	-1.02396e-15	1.61554e-15	-4.56947e-15	-3.80769e-13	-3.20098e-13	-3.21001e-14	300	610	0	-7.32076e-15	-1.69078e-15	-6.48161e-15	-5.61697e-13	-2.98984e-13	7.63827e-14	300	200	0	-8.34471e-15	-7.52414e-17	-1.10511e-14	-5.02978e-12	3.09679e-12	2.11048e-12	0	0	0
483	5	-1.80967e-15	2.26093e-15	-6.24673e-15	-5.18326e-13	-4.57936e-13	-1.75207e-14	300	610	0	-8.60983e-15	-2.26804e-15	-7.70358e-15	-6.64662e-13	-3.81733e-13	1.15374e-13	300	200	0	-1.04195e-14	-7.11783e-18	-1.39503e-14	-6.53455e-12	3.84556e-12	2.92158e-12	0	0	0
483	6	-2.80098e-15	2.9146e-15	-7.86859e-15	-6.50091e-13	-6.02714e-13	1.14701e-14	300	610	0	-9.0665e-15	-2.80175e-15	-8.23147e-15	-7.05918e-13	-4.46498e-13	1.59266e-13	300	200	0	-1.18675e-14	1.12844e-16	-1.61001e-14	-7.79673e-12	4.35044e-12	3.72648e-12	0	0	0
483	7	-3.94431e-15	3.44712e-15	-9.05778e-15	-7.44462e-13	-7.29541e-13	5.95148e-14	300	610	0	-7.98069e-15	-3.14903e-15	-7.4427e-15	-6.3129e-13	-4.66554e-13	2.02579e-13	300	200	0	-1.1925e-14	2.98091e-16	-1.65005e-14	-8.37523e-12	4.32645e-12	4.35369e-12	0	0	0
483	8	-5.11497e-15	3.65852e-15	-9.24784e-15	-7.54223e-13	-7.98847e-13	1.30736e-13	300	610	0	-4.43726e-15	-3.10004e-15	-4.52744e-15	-3.70584e-13	-4.0469e-13	2.35906e-13	300	200	0	-9.55223e-15	5.58473e-16	-1.37753e-14	-7.64467e-12	3.38755e-12	4.54177e-12	0	0	0
483	9	-6.09041e-15	3.26754e-15	-7.66074e-15	-6.148e-13	-7.53737e-13	2.27501e-13	300	610	0	2.6459e-15	-2.372e-15	1.48184e-15	1.59702e-13	-2.13173e-13	2.44951e-13	300	200	0	-3.44451e-15	8.95543e-16	-6.17889e-15	-4.78879e-12	1.05209e-12	3.92709e-12	0	0	0
484	0	-6.52403e-15	1.90995e-15	-3.31174e-15	-2.44817e-13	-5.18978e-13	3.48624e-13	300	610	0	1.44168e-14	-6.13859e-16	1.16264e-14	1.0489e-12	1.64134e-13	2.09889e-13	300	200	0	7.89277e-15	1.29609e-15	8.31463e-15	1.17141e-12	-3.22809e-12	2.04364e-12	0	0	0
484	1	-5.92534e-15	-8.47329e-16	4.93911e-15	4.49453e-13	-3.0497e-15	4.87e-13	300	610	0	3.19001e-14	2.57133e-15	2.68596e-14	2.37796e-12	7.86339e-13	1.05383e-13	300	200	0	2.59748e-14	1.724e-15	3.17987e-14	1.12949e-11	-1.00031e-11	-1.65598e-12	0	0	0
484	2	-3.65536e-15	-5.4673e-15	1.82654e-14	1.56378e-12	8.94926e-13	6.26686e-13	300	610	0	5.56935e-14	7.57805e-15	4.77847e-14	4.19645e-12	1.70547e-12	-9.82347e-14	300	200	0	5.20381e-14	2.11075e-15	6.60501e-14	2.65604e-11	-1.97125e-11	-7.74725e-12	0	0	0
484	3	1.05077e-15	-1.2369e-14	3.7656e-14	3.17763e-12	2.27118e-12	7.39685e-13	300	610	0	8.55279e-14	1.47147e-14	7.42703e-14	6.48912e-12	2.95043e-12	-4.32013e-13	300	200	0	8.65786e-14	2.34572e-15	1.11926e-13	4.76035e-11	-3.2512e-11	-1.67352e-11	0	0	0
484	4	9.01814e-15	-2.1808e-14	6.3573e-14	5.32564e-12	4.1939e-12	7.82838e-13	300	610	0	1.19683e-13	2.4076e-14	1.04935e-13	9.13108e-12	4.50395e-12	-9.2296e-13	300	200	0	1.28701e-13	2.26797e-15	1.68508e-13	7.43321e-11	-4.80322e-11	-2.88973e-11	0	0	0
484	5	2.10056e-14	-3.37029e-14	9.5467e-14	7.95726e-12	6.66838e-12	6.95559e-13	300	610	0	1.54269e-13	3.53654e-14	1.3651e-13	1.18327e-11	6.27199e-12	-1.58546e-12	300	200	0	1.75275e-13	1.66245e-15	2.31977e-13	1.05407e-10	-6.50658e-11	-4.40584e-11	0	0	0
484	6	3.74992e-14	-4.74026e-14	1.31143e-13	1.08843e-11	9.58938e-12	3.99522e-13	300	610	0	1.82434e-13	4.76672e-14	1.63119e-13	1.40779e-11	8.04651e-12	-2.40897e-12	300	200	0	2.19934e-13	2.64539e-16	2.94262e-13	1.37596e-10	-8.11996e-11	-6.12915e-11	0	0	0
484	7	5.84101e-14	-6.14005e-14	1.65999e-13	1.37183e-11	1.26813e-11	-1.98216e-13	300	610	0	1.93591e-13	5.91789e-14	1.75575e-13	1.50637e-11	9.46431e-12	-3.34175e-12	300	200	0	2.52002e-13	-2.22167e-15	3.41574e-13	1.6505e-10	-9.24227e-11	-7.85549e-11	0	0	0
484	8	8.26679e-14	-7.30144e-14	1.92201e-13	1.58026e-11	1.54294e-11	-1.19675e-12	300	610	0	1.72852e-13	6.69292e-14	1.60832e-13	1.36545e-11	9.9677e-12	-4.27113e-12	300	200	0	2.5552e-13	-6.08517e-15	3.53032e-13	1.78574e-10	-9.27776e-11	-9.22912e-11	0	0	0
484	9	1.07716e-13	-7.80735e-14	1.97917e-13	1.61509e-11	1.70095e-11	-2.6853e-12	300	610	0	1.00937e-13	6.65305e-14	1.01838e-13	8.37202e-12	8.77628e-12	-5.00191e-12	300	200	0	2.08654e-13	-1.1543e-14	2.99755e-13	1.65066e-10	-7.41559e-11	-9.70445e-11	0	0	0
485	0	1.28946e-13	-7.06829e-14	1.66818e-13	1.34075e-11	1.62306e-11	-4.71748e-12	300	610	0	-4.50737e-14	5.20408e-14	-2.1887e-14	-2.55168e-12	4.88416e-12	-5.23571e-12	300	200	0	8.38722e-14	-1.86421e-14	1.44931e-13	1.07342e-10	-2.63903e-11	-8.51881e-11	0	0	0
485	1	1.39131e-13	-4.31715e-14	7.81356e-14	5.85579e-12	1.15102e-11	-7.27375e-12	300	610	0	-2.8968e-13	1.60478e-14	-2.3254e-13	-2.10219e-11	-2.89811e-12	-4.55664e-12	300	200	0	-1.50549e-13	-2.71237e-14	-1.54405e-13	-1.53134e-11	6.21599e-11	-4.69013e-11	0	0	0
485	2	1.27995e-13	1.36309e-14	-9.23099e-14	-8.49303e-12	9.1333e-13	-1.02115e-11	300	610	0	-6.5505e-13	-4.98819e-14	-5.50704e-13	-4.87875e-11	-1.58327e-11	-2.43067e-12	300	200	0	-5.27055e-13	-3.6251e-14	-6.43014e-13	-2.2547e-10	2.03283e-10	2.94157e-11	0	0	0
485	3	8.20841e-14	1.09599e-13	-3.6962e-13	-3.16884e-11	-1.7707e-11	-1.32035e-11	300	610	0	-1.15469e-12	-1.54208e-13	-9.89881e-13	-8.69628e-11	-3.50464e-11	1.77102e-12	300	200	0	-1.07261e-12	-4.46087e-14	-1.3595e-12	-5.44237e-10	4.06582e-10	1.56052e-10	0	0	0
485	4	-1.47886e-14	2.53788e-13	-7.75293e-13	-6.54606e-11	-4.64212e-11	-1.56696e-11	300	610	0	-1.78427e-12	-3.03683e-13	-1.54847e-12	-1.35327e-10	-6.11968e-11	8.71168e-12	300	200	0	-1.79906e-12	-4.98947e-14	-2.32376e-12	-9.85805e-10	6.75865e-10	3.43949e-10	0	0	0
485	5	-1.80211e-13	4.51945e-13	-1.3201e-12	-1.10626e-10	-8.67369e-11	-1.67093e-11	300	610	0	-2.50928e-12	-5.00688e-13	-2.1989e-12	-1.91384e-10	-9.39897e-11	1.89769e-11	300	200	0	-2.68949e-12	-4.87421e-14	-3.519e-12	-1.54939e-09	1.00407e-09	5.9943e-10	0	0	0
485	6	-4.30556e-13	7.02878e-13	-1.99393e-12	-1.6624e-10	-1.38871e-10	-1.50529e-11	300	610	0	-3.24994e-12	-7.39508e-13	-2.87421e-12	-2.49196e-10	-1.31535e-10	3.28959e-11	300	200	0	-3.6805e-12	-3.663e-14	-4.86815e-12	-2.20834e-09	1.3667e-09	9.19481e-10	0	0	0
485	7	-7.76693e-13	9.93567e-13	-2.75244e-12	-2.28496e-10	-2.00749e-10	-9.05038e-12	300	610	0	-3.86422e-12	-1.00154e-12	-3.45276e-12	-2.98072e-10	-1.69562e-10	5.02833e-11	300	200	0	-4.64092e-12	-7.96802e-15	-6.20519e-12	-2.89649e-09	1.71401e-09	1.28547e-09	0	0	0
485	8	-1.21766e-12	1.29312e-12	-3.50093e-12	-2.89395e-10	-2.66745e-10	3.26638e-12	300	610	0	-4.13133e-12	-1.24959e-12	-3.74302e-12	-3.21272e-10	-2.00539e-10	7.00978e-11	300	200	0	-5.34899e-12	4.35356e-14	-7.24395e-12	-3.49275e-09	1.96265e-09	1.65547e-09	0	0	0
485	9	-1.73213e-12	1.54599e-12	-4.07679e-12	-3.35305e-10	-3.26215e-10	2.40113e-11	300	610	0	-3.7392e-12	-1.4219e-12	-3.47169e-12	-2.95002e-10	-2.12832e-10	9.0025e-11	300	200	0	-5.47133e-12	1.24087e-13	-7.54848e-12	-3.80553e-09	1.98812e-09	1.9557e-09	0	0	0
486	0	-2.26775e-12	1.6652e-12	-4.23299e-12	-3.45624e-10	-3.62005e-10	5.51134e-11	300	610	0	-2.2818e-12	-1.42675e-12	-2.27987e-12	-1.88138e-10	-1.90079e-10	1.06016e-10	300	200	0	-4.54955e-12	2.38456e-13	-6.51286e-12	-3.56041e-09	1.62015e-09	2.07235e-09	0	0	0
486	1	-2.72908e-12	1.52725e-12	-3.62688e-12	-2.91901e-10	-3.49186e-10	9.77799e-11	300	610	0	7.26185e-13	-1.13932e-12	2.65802e-13	3.6742e-11	-1.1109e-10	1.11844e-10	300	200	0	-2.0029e-12	3.87929e-13	-3.36108e-12	-2.39577e-09	6.44186e-10	1.84551e-09	0	0	0
486	2	-2.96556e-12	9.70605e-13	-1.8206e-12	-1.37932e-10	-2.54482e-10	1.51713e-10	300	610	0	5.80733e-12	-4.03144e-13	4.63832e-12	4.20251e-10	4.93309e-11	9.87885e-11	300	200	0	2.84177e-12	5.67461e-13	2.81771e-12	1.26652e-10	-1.18687e-09	1.06826e-09	0	0	0
486	3	-2.76189e-12	-1.98822e-13	1.69854e-12	1.58466e-10	-3.6994e-11	2.14057e-10	300	610	0	1.34406e-11	9.60867e-13	1.12815e-11	1.00014e-09	3.18118e-10	5.5596e-11	300	200	0	1.06787e-11	7.62045e-13	1.298e-11	4.48759e-09	-4.12547e-09	-5.05099e-10	0	0	0
486	4	-1.83494e-12	-2.19155e-12	7.46709e-12	6.41124e-10	3.48949e-10	2.78102e-10	300	610	0	2.39299e-11	3.13401e-12	2.04965e-11	1.80132e-09	7.19646e-10	-3.10564e-11	300	200	0	2.20949e-11	9.42458e-13	2.79636e-11	1.11419e-08	-8.38103e-09	-3.13687e-09	0	0	0
486	5	1.57781e-13	-5.20301e-12	1.59518e-11	1.34765e-09	9.47852e-10	3.31827e-10	300	610	0	3.72114e-11	6.26382e-12	3.22736e-11	2.82127e-09	1.26879e-09	-1.75329e-10	300	200	0	3.73692e-11	1.06081e-12	4.82254e-11	2.04052e-08	-1.40447e-08	-7.06378e-09	0	0	0
486	6	3.59097e-12	-9.36185e-12	2.74012e-11	2.29705e-09	1.79296e-09	3.56459e-10	300	610	0	5.25953e-11	1.04085e-11	4.60648e-11	4.01022e-09	1.96079e-09	-3.89902e-10	300	200	0	5.61863e-11	1.04669e-12	7.3466e-11	3.22852e-08	-2.0983e-08	-1.2429e-08	0	0	0
486	7	8.81758e-12	-1.46539e-11	4.16328e-11	3.47198e-09	2.89103e-09	3.25384e-10	300	610	0	6.84457e-11	1.5459e-11	6.04993e-11	5.24654e-09	2.75777e-09	-6.82252e-10	300	200	0	7.72633e-11	8.05078e-13	1.02132e-10	4.6253e-08	-2.86995e-08	-1.91832e-08	0	0	0
486	8	1.60797e-11	-2.08195e-11	5.77523e-11	4.79554e-09	4.20139e-09	2.03862e-10	300	610	0	8.18207e-11	2.10374e-11	7.30595e-11	6.3089e-09	3.57209e-09	-1.04925e-09	300	200	0	9.79004e-11	2.17902e-13	1.30812e-10	6.09557e-08	-3.61693e-08	-2.69528e-08	0	0	0
486	9	2.53761e-11	-2.7226e-11	7.38128e-11	6.10315e-09	5.60925e-09	-4.97722e-11	300	610	0	8.81167e-11	2.63775e-11	7.97552e-11	6.84839e-09	4.24768e-09	-1.46999e-09	300	200	0	1.13493e-10	-8.48543e-13	1.53568e-10	7.38877e-08	-4.16611e-08	-3.48771e-08	0	0	0
487	0	3.6283e-11	-3.27229e-11	8.64402e-11	7.11187e-09	6.89473e-09	-4.80591e-10	300	610	0	8.07949e-11	3.01955e-11	7.48623e-11	6.3666e-09	4.54189e-09	-1.89695e-09	300	200	0	1.17078e-10	-2.52743e-12	1.61302e-10	8.10581e-08	-4.25739e-08	-4.14274e-08	0	0	0
487	1	4.77293e-11	-3.5498e-11	9.04781e-11	7.39155e-09	7.70082e-09	-1.13025e-09	300	610	0	5.13062e-11	3.05746e-11	5.08283e-11	4.2084e-09	4.11178e-09	-2.24618e-09	300	200	0	9.90354e-11	-4.92338e-12	1.41306e-10	7.67209e-08	-3.5333e-08	-4.42295e-08	0	0	0
487	2	5.77402e-11	-3.29636e-11	7.8739e-11	6.34525e-09	7.50594e-09	-2.0258e-09	300	610	0	-1.06221e-11	2.48939e-11	-1.51355e-12	-4.17967e-10	2.51105e-09	-2.38782e-09	300	200	0	4.71181e-11	-8.06966e-12	7.72254e-11	5.3268e-08	-1.54123e-08	-3.99316e-08	0	0	0
487	3	6.31786e-11	-2.172e-11	4.19937e-11	3.20964e-09	5.61052e-09	-3.16335e-09	300	610	0	-1.1613e-10	9.8514e-12	-9.22366e-11	-8.37784e-09	-7.93757e-10	-2.13901e-09	300	200	0	-5.29513e-11	-1.18686e-11	-5.0243e-11	1.43094e-09	2.24313e-08	-2.41759e-08	0	0	0
487	4	5.95364e-11	2.33977e-12	-3.06246e-11	-2.90961e-09	1.15043e-09	-4.48588e-09	300	610	0	-2.75556e-10	-1.83545e-11	-2.30903e-10	-2.0485e-08	-6.37714e-09	-1.2627e-09	300	200	0	-2.16019e-10	-1.60148e-11	-2.61527e-10	-8.90248e-08	8.36004e-08	8.24098e-09	0	0	0
487	5	4.08558e-11	4.37011e-11	-1.50577e-10	-1.29493e-08	-6.84547e-09	-5.85591e-09	300	610	0	-4.95701e-10	-6.36064e-11	-4.242e-10	-3.72948e-08	-1.47658e-08	5.23281e-10	300	200	0	-4.54845e-10	-1.99052e-11	-5.74777e-10	-2.27892e-07	1.72655e-07	6.2914e-08	0	0	0
487	6	-1.06899e-13	1.06578e-10	-3.27984e-10	-2.7726e-08	-1.9333e-08	-7.02446e-09	300	610	0	-7.75804e-10	-1.29122e-10	-6.72433e-10	-5.87981e-08	-2.62941e-08	3.52109e-09	300	200	0	-7.75911e-10	-2.25442e-11	-1.00042e-09	-4.22163e-07	2.91742e-07	1.44959e-07	0	0	0
487	7	-7.13303e-11	1.93838e-10	-5.68531e-10	-4.76772e-08	-3.70434e-08	-7.60027e-09	300	610	0	-1.1021e-09	-2.16297e-10	-9.64741e-10	-8.40056e-08	-4.08925e-08	8.00495e-09	300	200	0	-1.17344e-09	-2.24592e-11	-1.53327e-09	-6.72513e-07	4.38371e-07	2.57599e-07	0	0	0
487	8	-1.80416e-10	3.05411e-10	-8.69016e-10	-7.24914e-08	-6.01651e-08	-7.02573e-09	300	610	0	-1.44109e-09	-3.23065e-10	-1.27309e-09	-1.10429e-07	-5.78035e-08	1.41437e-08	300	200	0	-1.62151e-09	-1.76541e-11	-2.14211e-09	-9.68485e-07	6.02496e-07	4.00095e-07	0	0	0
487	9	-3.32735e-10	4.36137e-10	-1.21144e-09	-1.00618e-07	-8.7904e-08	-4.56954e-09	300	610	0	-1.73186e-09	-4.41772e-10	-1.5454e-09	-1.33486e-07	-7.52299e-08	2.18877e-08	300	200	0	-2.06459e-09	-5.63583e-12	-2.75684e-09	-1.28243e-06	7.63018e-07	5.64967e-07	0	0	0
488	0	-5.28661e-10	5.73065e-10	-1.55579e-09	-1.28673e-07	-1.17921e-07	6.50013e-10	300	610	0	-1.87845e-09	-5.56629e-10	-1.69856e-09	-1.4591e-07	-8.99393e-08	3.0818e-08	300	200	0	-2.40711e-09	1.6436e-11	-3.25436e-09	-1.56254e-06	8.83987e-07	7.34572e-07	0	0	0
488	1	-7.59806e-10	6.92387e-10	-1.83211e-09	-1.50786e-07	-1.45677e-07	9.59348e-09	300	610	0	-1.74389e-09	-6.40971e-10	-1.61273e-09	-1.37261e-07	-9.68726e-08	3.99597e-08	300	200	0	-2.50369e-09	5.14165e-11	-3.44483e-09	-1.72571e-06	9.11078e-07	8.77237e-07	0	0	0
488	2	-1.00427e-09	7.56345e-10	-1.93278e-09	-1.5798e-07	-1.63744e-07	2.31593e-08	300	610	0	-1.14822e-09	-6.54749e-10	-1.12901e-09	-9.3755e-08	-8.88436e-08	4.75733e-08	300	200	0	-2.1525e-09	1.01596e-10	-3.06179e-09	-1.65165e-06	7.6927e-07	9.43462e-07	0	0	0
488	3	-1.22122e-09	7.10745e-10	-1.70708e-09	-1.37731e-07	-1.61211e-07	4.19516e-08	300	610	0	1.25904e-10	-5.42942e-10	-5.35836e-11	1.35548e-09	-5.64558e-08	5.09505e-08	300	200	0	-1.09531e-09	1.67804e-10	-1.76066e-09	-1.18036e-06	3.63106e-07	8.63005e-07	0	0	0
488	4	-1.34531e-09	4.84051e-10	-9.60535e-10	-7.39528e-08	-1.23378e-07	6.59373e-08	300	610	0	2.31586e-09	-2.3589e-10	1.828e-09	1.66498e-07	1.15827e-08	4.62589e-08	300	200	0	9.70551e-10	2.48161e-10	8.67465e-10	-1.1587e-07	-4.18621e-07	5.44109e-07	0	0	0
488	5	-1.28216e-09	-1.06098e-11	5.37091e-10	5.23106e-08	-3.199e-08	9.39819e-08	300	610	0	5.64456e-09	3.47074e-10	4.72153e-09	4.19201e-07	1.27519e-07	2.85065e-08	300	200	0	4.3624e-09	3.36464e-10	5.25862e-09	1.75959e-06	-1.69145e-06	-1.23368e-07	0	0	0
488	6	-9.06455e-10	-8.68762e-10	3.03051e-09	2.6107e-07	1.33592e-07	1.23271e-07	300	610	0	1.02636e-08	1.28904e-09	8.77511e-09	7.71793e-07	3.0272e-07	-8.28125e-09	300	200	0	9.35717e-09	4.20278e-10	1.18056e-08	4.65667e-06	-3.55451e-06	-1.25871e-06	0	0	0
488	7	-6.50333e-11	-2.18117e-09	6.73882e-09	5.70025e-07	3.93883e-07	1.4865e-07	300	610	0	1.61691e-08	2.66008e-09	1.40057e-08	1.22501e-06	5.44671e-07	-7.05481e-08	300	200	0	1.61041e-08	4.78901e-10	2.07446e-08	8.72985e-06	-6.05781e-06	-2.97238e-06	0	0	0
488	8	1.41192e-09	-4.01152e-09	1.17912e-08	9.89178e-07	7.64924e-07	1.61967e-07	300	610	0	2.30875e-08	4.49308e-09	2.0199e-08	1.75924e-06	8.52544e-07	-1.64218e-07	300	200	0	2.44994e-08	4.81556e-10	3.19902e-08	1.4004e-05	-9.15556e-06	-5.33656e-06	0	0	0
488	9	3.68796e-09	-6.36316e-09	1.81336e-08	1.51308e-06	1.25165e-06	1.51542e-07	300	610	0	3.0333e-08	6.74948e-09	2.67821e-08	2.32363e-06	1.21123e-06	-2.93083e-07	300	200	0	3.40209e-08	3.86316e-10	4.49158e-08	2.02732e-05	-1.26449e-05	-8.3419e-06	0	0	0
489	0	6.88188e-09	-9.13381e-09	2.54046e-08	2.11053e-06	1.83865e-06	1.01986e-07	300	610	0	3.66448e-08	9.27437e-09	3.26784e-08	2.82341e-06	1.58393e-06	-4.5644e-07	300	200	0	4.35267e-08	1.40558e-10	5.8083e-08	2.69732e-05	-1.60916e-05	-1.18392e-05	0	0	0
489	1	1.10099e-08	-1.20587e-08	3.27827e-08	2.71202e-06	2.47833e-06	-5.3545e-09	300	610	0	4.0024e-08	1.17427e-08	3.61572e-08	3.10718e-06	1.90369e-06	-6.45913e-07	300	200	0	5.10339e-08	-3.16031e-10	6.894e-08	3.30329e-05	-1.87496e-05	-1.54669e-05	0	0	0
489	2	1.59067e-08	-1.46453e-08	3.88174e-08	3.19579e-06	3.07699e-06	-1.90939e-07	300	610	0	3.76017e-08	1.36007e-08	3.47102e-08	2.95643e-06	2.06509e-06	-8.41518e-07	300	200	0	5.35084e-08	-1.04463e-09	7.35276e-08	3.67227e-05	-1.94846e-05	-1.85693e-05	0	0	0
489	3	2.1125e-08	-1.61073e-08	4.12639e-08	3.3745e-06	3.48018e-06	-4.74127e-07	300	610	0	2.55914e-08	1.4012e-08	2.49956e-08	2.08116e-06	1.91757e-06	-1.00723e-06	300	200	0	4.67163e-08	-2.09525e-09	6.62596e-08	3.55252e-05	-1.67225e-05	-2.01144e-05	0	0	0
489	4	2.58204e-08	-1.53099e-08	3.69625e-08	2.98557e-06	3.45976e-06	-8.68353e-07	300	610	0	-6.04664e-10	1.18218e-08	2.91611e-09	1.27265e-07	1.26337e-06	-1.08658e-06	300	200	0	2.52158e-08	-3.48808e-09	3.98786e-08	2.60757e-05	-8.4508e-06	-1.86309e-05	0	0	0
489	5	2.86329e-08	-1.07483e-08	2.18162e-08	1.69002e-06	2.7068e-06	-1.37395e-06	300	610	0	-4.60415e-08	5.561e-09	-3.6091e-08	-3.29749e-06	-1.36451e-07	-9.99279e-07	300	200	0	-1.74086e-08	-5.1873e-09	-1.42748e-08	4.23323e-06	7.6884e-06	-1.21872e-05	0	0	0
489	6	2.75871e-08	-5.85581e-10	-9.05121e-09	-9.13765e-07	8.35913e-07	-1.96843e-06	300	610	0	-1.15521e-07	-6.48146e-09	-9.64512e-08	-8.57031e-06	-2.54283e-06	-6.40218e-07	300	200	0	-8.79342e-08	-7.06704e-09	-1.05502e-07	-3.46348e-05	3.41646e-05	1.54737e-06	0	0	0
489	7	2.00475e-08	1.72116e-08	-6.08613e-08	-5.25298e-06	-2.59143e-06	-2.59419e-06	300	610	0	-2.12411e-07	-2.60826e-08	-1.81434e-07	-1.5964e-05	-6.20091e-06	1.17047e-07	300	200	0	-1.92363e-07	-8.87098e-09	-2.42295e-07	-9.50549e-05	7.31296e-05	2.51147e-05	0	0	0
489	8	2.77693e-09	4.45968e-08	-1.38353e-07	-1.17108e-05	-8.01515e-06	-3.14463e-06	300	610	0	-3.36882e-07	-5.47658e-08	-2.91619e-07	-2.55133e-05	-1.12775e-05	1.40987e-06	300	200	0	-3.34105e-07	-1.0169e-08	-4.29972e-07	-0.000180431	0.000125736	6.0897e-05	0	0	0
489	9	-2.78373e-08	8.29794e-08	-2.44443e-07	-2.05143e-05	-1.57864e-05	-3.4499e-06	300	610	0	-4.83514e-07	-9.32973e-08	-4.22789e-07	-3.68317e-05	-1.77684e-05	3.36609e-06	300	200	0	-5.11351e-07	-1.03179e-08	-6.67232e-07	-0.000291509	0.00019116	0.000110504	0	0	0
490	0	-7.53113e-08	1.3253e-07	-3.78274e-07	-3.15721e-05	-2.60293e-05	-3.26546e-06	300	610	0	-6.38284e-07	-1.40968e-07	-5.6326e-07	-4.88798e-05	-2.53735e-05	6.07049e-06	300	200	0	-7.13595e-07	-8.4373e-09	-9.41533e-07	-0.000424256	0.00026531	0.000173871	0	0	0
490	1	-1.42265e-07	1.91231e-07	-5.32602e-07	-4.42577e-05	-3.84469e-05	-2.26753e-06	300	610	0	-7.75114e-07	-1.94648e-07	-6.90776e-07	-5.96988e-05	-3.33392e-05	9.51538e-06	300	200	0	-9.17379e-07	-3.4168e-09	-1.22338e-06	-0.000567163	0.000339261	0.000248027	0	0	0
490	2	-2.29215e-07	2.53673e-07	-6.90577e-07	-5.7144e-05	-5.20721e-05	-6.16454e-08	300	610	0	-8.52367e-07	-2.47649e-07	-7.69319e-07	-6.61366e-05	-4.02803e-05	1.35338e-05	300	200	0	-1.08158e-06	6.02375e-09	-1.4599e-06	-0.000698107	0.000397532	0.000325574	0	0	0
490	3	-3.32914e-07	3.09674e-07	-8.22139e-07	-6.77071e-05	-6.4972e-05	3.78779e-06	300	610	0	-8.0998e-07	-2.8848e-07	-7.46397e-07	-6.36193e-05	-4.40002e-05	1.77166e-05	300	200	0	-1.14289e-06	2.11944e-08	-1.56854e-06	-0.000781093	0.000416448	0.000392936	0	0	0
490	4	-4.44241e-07	3.42859e-07	-8.80479e-07	-7.20392e-05	-7.39356e-05	9.69756e-06	300	610	0	-5.68295e-07	-2.99674e-07	-5.51752e-07	-4.60486e-05	-4.1346e-05	2.13178e-05	300	200	0	-1.01254e-06	4.31853e-08	-1.43223e-06	-0.000763457	0.000362989	0.000428617	0	0	0
490	5	-5.45748e-07	3.29481e-07	-7.99366e-07	-6.46354e-05	-7.41941e-05	1.79654e-05	300	610	0	-3.00937e-08	-2.57002e-07	-9.87962e-08	-5.93928e-06	-2.81558e-05	2.31607e-05	300	200	0	-5.75842e-07	7.24785e-08	-8.98163e-07	-0.000574469	0.000194739	0.000401795	0	0	0
490	6	-6.09129e-07	2.37889e-07	-4.92528e-07	-3.83551e-05	-5.92584e-05	2.862e-05	300	610	0	9.12229e-07	-1.29491e-07	7.09506e-07	6.50535e-05	6.24166e-07	2.15632e-05	300	200	0	3.031e-07	1.08398e-07	2.16978e-07	-0.000126639	-0.000138276	0.000271825	0	0	0
490	7	-5.93053e-07	2.9255e-08	1.43282e-07	1.53073e-05	-2.09929e-05	4.12165e-05	300	610	0	2.36202e-06	1.19139e-07	1.96824e-06	0.00017504	5.05511e-05	1.43133e-05	300	200	0	1.76897e-06	1.48394e-07	2.11152e-06	0.00067852	-0.00068881	-1.05946e-05	0	0	0
490	8	-4.42114e-07	-3.39684e-07	1.21942e-06	0.000105467	4.99146e-05	5.45785e-05	300	610	0	4.39382e-06	5.2687e-07	3.74939e-06	0.000330039	0.000126905	-1.26432e-06	300	200	0	3.9517e-06	1.87186e-07	4.96881e-06	0.00193822	-0.0015035	-0.000499605	0	0	0
490	9	-8.79091e-08	-9.10932e-07	2.83826e-06	0.000240409	0.000162892	6.6501e-05	300	610	0	7.01655e-06	1.12677e-06	6.0698e-06	0.000531188	0.000233391	-2.8096e-05	300	200	0	6.92864e-06	2.15841e-07	8.90806e-06	0.00372726	-0.00260871	-0.00124653	0	0	0
491	0	5.4638e-07	-1.71559e-06	5.06531e-06	0.000425259	0.000325613	7.34475e-05	300	610	0	1.01232e-05	1.93652e-06	8.84698e-06	0.000770891	0.000370201	-6.89376e-05	300	200	0	1.06696e-05	2.20921e-07	1.39123e-05	0.00606599	-0.00399001	-0.00228715	0	0	0
491	1	1.53629e-06	-2.75937e-06	7.8884e-06	0.000658579	0.000541108	7.02989e-05	300	610	0	1.34274e-05	2.94332e-06	1.18427e-05	0.00102794	0.000531386	-0.000125677	300	200	0	1.49636e-05	1.83946e-07	1.97311e-05	0.00887582	-0.00556509	-0.0036228	0	0	0
491	2	2.93943e-06	-4.00259e-06	1.11628e-05	0.000927822	0.000803708	5.02451e-05	300	610	0	1.63898e-05	4.08408e-06	1.45973e-05	0.00126187	0.000701539	-0.000198302	300	200	0	1.93292e-05	8.14912e-08	2.57601e-05	0.0119224	-0.00715058	-0.00519463	0	0	0
491	3	4.77036e-06	-5.3349e-06	1.4543e-05	0.00120371	0.00109378	4.94688e-06	300	610	0	1.81437e-05	5.22129e-06	1.63614e-05	0.00140707	0.000852008	-0.000283496	300	200	0	2.2914e-05	-1.13604e-07	3.09044e-05	0.0147488	-0.0084254	-0.00685128	0	0	0
491	4	6.96564e-06	-6.54587e-06	1.74065e-05	0.00143395	0.00137148	-7.48651e-05	300	610	0	1.74317e-05	6.1165e-06	1.60368e-05	0.00136783	0.000937039	-0.000372884	300	200	0	2.43974e-05	-4.29371e-07	3.34433e-05	0.0166065	-0.00889554	-0.00831194	0	0	0
491	5	9.3394e-06	-7.29471e-06	1.87773e-05	0.00153705	0.00157009	-0.000198156	300	610	0	1.25787e-05	6.40517e-06	1.21468e-05	0.00101594	0.000890621	-0.000451032	300	200	0	2.19181e-05	-8.8954e-07	3.09241e-05	0.0163938	-0.0078686	-0.00912883	0	0	0
491	6	1.15314e-05	-7.08447e-06	1.72679e-05	0.00139764	0.00158994	-0.000371502	300	610	0	1.52963e-06	5.57902e-06	2.86217e-06	0.000193231	0.000625203	-0.000493424	300	200	0	1.3061e-05	-1.50544e-06	2.013e-05	0.0126244	-0.0044508	-0.00865662	0	0	0
491	7	1.29526e-05	-5.24973e-06	1.10617e-05	0.000865342	0.00129476	-0.000595963	300	610	0	-1.8005e-05	2.98523e-06	-1.38799e-05	-0.00127775	3.39224e-05	-0.000464837	300	200	0	-5.0524e-06	-2.26449e-06	-2.81816e-06	0.00345057	0.00241665	-0.00604024	0	0	0
491	8	1.27386e-05	-9.69989e-07	-2.02628e-06	-0.000239916	0.000512877	-0.00086278	300	610	0	-4.82476e-05	-2.14512e-06	-4.01208e-05	-0.00357124	-0.00100151	-0.000318724	300	200	0	-3.5509e-05	-3.11511e-06	-4.21471e-05	-0.0132209	0.0138599	-0.000237078	0	0	0
491	9	9.72486e-06	6.6748e-06	-2.43698e-05	-0.00211252	-0.000953388	-0.00114794	300	610	0	-9.08429e-05	-1.06234e-05	-7.74414e-05	-0.0068197	-0.00259474	1.49811e-06	300	200	0	-8.1118e-05	-3.94861e-06	-0.000101811	-0.0394756	0.0308889	0.00990539	0	0	0
492	0	2.4665e-06	1.85871e-05	-5.81779e-05	-0.00493142	-0.00330593	-0.00140586	300	610	0	-0.00014609	-2.31666e-05	-0.000126293	-0.0110555	-0.00482775	0.000558143	300	200	0	-0.000143624	-4.57948e-06	-0.000184471	-0.076954	0.0541017	0.0254919	0	0	0
492	1	-1.06693e-05	3.54516e-05	-0.000104916	-0.00881168	-0.00671212	-0.00156294	300	610	0	-0.000211887	-4.01787e-05	-0.000185072	-0.0161302	-0.00771047	0.00141056	300	200	0	-0.000222556	-4.72713e-06	-0.000289988	-0.126182	0.0832564	0.0473151	0	0	0
492	2	-3.13036e-05	5.74321e-05	-0.000164449	-0.0137333	-0.0112446	-0.00151204	300	610	0	-0.000282387	-6.14358e-05	-0.000248927	-0.0216117	-0.0111254	0.00260066	300	200	0	-0.000313691	-4.00368e-06	-0.000413376	-0.185637	0.1167	0.0754601	0	0	0
492	3	-6.07011e-05	8.3753e-05	-0.000233894	-0.0194455	-0.016796	-0.00110997	300	610	0	-0.000346449	-8.56681e-05	-0.000308369	-0.026664	-0.014758	0.00413127	300	200	0	-0.000407151	-1.91516e-06	-0.000542263	-0.250551	0.150668	0.108764	0	0	0
492	4	-9.92442e-05	0.000112165	-0.000306176	-0.0253483	-0.0229686	-0.000180488	300	610	0	-0.00038603	-0.00011005	-0.00034781	-0.0299221	-0.0180156	0.00593676	300	200	0	-0.000485274	2.11447e-06	-0.000653986	-0.311498	0.178505	0.144136	0	0	0
492	5	-0.000145702	0.000138322	-0.000368404	-0.0303586	-0.0289416	0.00147357	300	610	0	-0.000374822	-0.000129637	-0.000344285	-0.0293841	-0.0199458	0.00784592	300	200	0	-0.000520524	8.68464e-06	-0.00071269	-0.35291	0.189905	0.175767	0	0	0
492	6	-0.00019629	0.000155133	-0.000400242	-0.0327775	-0.0333287	0.00404487	300	610	0	-0.000277603	-0.000136821	-0.000266762	-0.0223552	-0.0191669	0.0095395	300	200	0	-0.000473894	1.83111e-05	-0.000667005	-0.351754	0.170353	0.194336	0	0	0
492	7	-0.000243574	0.000152202	-0.000372621	-0.0301878	-0.034048	0.00767831	300	610	0	-5.09477e-05	-0.000120945	-7.6611e-05	-0.00549412	-0.0138376	0.010507	300	200	0	-0.000294522	3.12572e-05	-0.000449232	-0.276802	0.101021	0.186332	0	0	0
492	8	-0.000275306	0.000115544	-0.00024731	-0.0194236	-0.0282386	0.0124056	300	610	0	0.000353834	-6.8252e-05	0.000270002	0.0249712	-0.00169894	0.0100108	300	200	0	7.85287e-05	4.72922e-05	2.26911e-05	-0.0890414	-0.0405142	0.133774	0	0	0
492	9	-0.000273406	2.78259e-05	2.19227e-05	0.00332609	-0.0122787	0.0180553	300	610	0	0.00098449	3.7549e-05	0.000816868	0.0727807	0.0197658	0.00707205	300	200	0	0.000711084	6.53749e-05	0.000838791	0.255991	-0.278282	0.0146196	0	0	0
493	0	-0.000213407	-0.000130511	0.000485648	0.0422044	0.0180262	0.0241376	300	610	0	0.00187723	0.00021378	0.00159863	0.140842	0.0530002	0.000494192	300	200	0	0.00166382	8.32692e-05	0.00208428	0.803015	-0.63412	-0.195654	0	0	0
493	1	-6.47995e-05	-0.000378839	0.00119149	0.101073	0.0669967	0.029711	300	610	0	0.00304067	0.000475964	0.00262683	0.230015	0.0998137	-0.011049	300	200	0	0.00297587	9.71252e-05	0.00381832	1.58792	-1.12153	-0.520806	0	0	0
493	2	0.000207108	-0.000732193	0.00217207	0.182503	0.138277	0.0332438	300	610	0	0.00443369	0.000833277	0.00387044	0.337413	0.160537	-0.0288347	300	200	0	0.0046408	0.000101084	0.00604251	2.62382	-1.7367	-0.97834	0	0	0
493	3	0.000637084	-0.00119494	0.00342715	0.286286	0.23358	0.0324946	300	610	0	0.00593715	0.00128195	0.00523084	0.454241	0.232863	-0.0537896	300	200	0	0.00657423	8.70086e-05	0.00865799	3.88143	-2.44652	-1.57124	0	0	0
493	4	0.00125282	-0.001752	0.00489942	0.40743	0.350901	0.0244533	300	610	0	0.00732091	0.00179648	0.00651224	0.563243	0.310369	-0.0860389	300	200	0	0.00857374	4.44845e-05	0.0114117	5.26391	-3.17377	-2.27664	0	0	0
493	5	0.00206397	-0.00235757	0.00644414	0.533644	0.482191	0.00539645	300	610	0	0.00820957	0.00231887	0.00739054	0.636031	0.380814	-0.124288	300	200	0	0.0102735	-3.87011e-05	0.0138347	6.57685	-3.78053	-3.03144	0	0	0
493	6	0.00304678	-0.00292196	0.00779454	0.642507	0.610551	-0.0288677	300	610	0	0.0080528	0.0027466	0.00738561	0.630738	0.42437	-0.165041	300	200	0	0.0110996	-0.000175359	0.0151801	7.49662	-4.0519	-3.71561	0	0	0
493	7	0.00412437	-0.00329766	0.00852694	0.698617	0.707197	-0.0824764	300	610	0	0.00611026	0.00292098	0.00584551	0.490739	0.412126	-0.201697	300	200	0	0.0102346	-0.000376681	0.0143724	7.54181	-3.68367	-4.1351	0	0	0
493	8	0.00514335	-0.0032673	0.00803259	0.651337	0.728642	-0.158614	300	610	0	0.00146459	0.00261857	0.0019547	0.145479	0.30537	-0.223628	300	200	0	0.00660794	-0.000648725	0.00998728	6.0565	-2.27935	-4.00722	0	0	0
493	9	0.00584907	-0.00253696	0.0055071	0.43404	0.614847	-0.258148	300	610	0	-0.00691922	0.0015496	-0.00521785	-0.48519	0.0563676	-0.215399	300	200	0	-0.00107015	-0.000987363	0.000289245	2.21722	0.635808	-2.95385	0	0	0
494	0	0.00586363	-0.000740623	-2.74164e-05	-0.0339049	0.289427	-0.377733	300	610	0	-0.0200662	-0.00063098	-0.0166109	-1.48149	-0.388405	-0.156421	300	200	0	-0.0142026	-0.0013716	-0.0166383	-4.92014	5.57424	-0.50921	0	0	0
494	1	0.00467303	0.00253729	-0.00964779	-0.84076	-0.336586	-0.507397	300	610	0	-0.0387714	-0.00429277	-0.0329821	-2.90712	-1.08145	-0.0214042	300	200	0	-0.0340984	-0.00175548	-0.0426298	-16.3137	13.0076	3.84828	0	0	0
494	2	0.00163323	0.00771234	-0.0243797	-2.06976	-1.3556	-0.627701	300	610	0	-0.0632651	-0.00977146	-0.0546167	-4.78385	-2.06258	0.217866	300	200	0	-0.0616318	-0.00205912	-0.0789963	-32.7474	23.2391	10.6292	0	0	0
494	3	-0.0039925	0.0151139	-0.044947	-3.77814	-2.84684	-0.70678	300	610	0	-0.0927474	-0.0172742	-0.0809197	-7.056	-3.34134	0.588844	300	200	0	-0.0967399	-0.00216025	-0.125867	-54.5394	36.2153	20.2189	0	0	0
494	4	-0.0129493	0.0248532	-0.0713988	-5.96602	-4.85019	-0.697758	300	610	0	-0.124793	-0.0267414	-0.109888	-9.54473	-4.87258	1.11197	300	200	0	-0.137742	-0.00188818	-0.181287	-81.1323	51.2749	32.7054	0	0	0
494	5	-0.0258424	0.0366389	-0.1026	-8.53422	-7.32881	-0.537377	300	610	0	-0.154651	-0.0376623	-0.137485	-11.8941	-6.52543	1.79126	300	200	0	-0.180493	-0.00102342	-0.240085	-110.561	66.835	47.6409	0	0	0
494	6	-0.0429084	0.0495397	-0.135592	-11.2313	-10.1201	-0.146995	300	610	0	-0.174513	-0.0488469	-0.156974	-13.5138	-8.04704	2.60127	300	200	0	-0.217421	0.000692841	-0.292566	-138.818	80.0391	63.7388	0	0	0
494	7	-0.063693	0.0617051	-0.164858	-13.5933	-12.8763	0.562469	300	610	0	-0.172871	-0.0581708	-0.15832	-13.5287	-9.02486	3.4707	300	200	0	-0.236564	0.00353424	-0.323178	-159.18	86.4072	78.5203	0	0	0
494	8	-0.0866356	0.0700685	-0.181573	-14.8828	-15	1.67979	300	610	0	-0.134167	-0.0623252	-0.127831	-10.7492	-8.85412	4.26317	300	200	0	-0.220803	0.00774333	-0.309403	-161.586	79.5654	87.9471	0	0	0
494	9	-0.108574	0.070085	-0.172992	-14.0392	-15.5833	3.27478	300	610	0	-0.0390293	-0.0566266	-0.048294	-3.68583	-6.72111	4.75747	300	200	0	-0.147603	0.0134584	-0.221286	-132.263	51.1664	86.1056	0	0	0
495	0	-0.124216	0.0555806	-0.122196	-9.66086	-13.3664	5.36985	300	610	0	0.134535	-0.0349728	0.100057	9.3636	-1.6175	4.63065	300	200	0	0.0103194	0.0206077	-0.0221393	-53.8365	-8.83741	65.0475	0	0	0
495	1	-0.125664	0.0188278	-0.00850862	-0.0423373	-6.73876	7.90023	300	610	0	0.408514	0.00994126	0.337332	30.1185	7.59452	3.44984	300	200	0	0.28285	0.028769	0.328824	93.7333	-111.368	14.9329	0	0	0
495	2	-0.102124	-0.0489998	0.19099	16.6957	6.18589	10.663	300	610	0	0.800328	0.0859979	0.680069	59.9715	22.0419	0.68071	300	200	0	0.698204	0.0369981	0.871059	330.961	-266.604	-75.3268	0	0	0
495	3	-0.0400047	-0.15681	0.49837	42.3458	27.3827	13.2571	300	610	0	1.31584	0.200448	1.13516	99.4581	42.5993	-4.27673	300	200	0	1.27584	0.0436386	1.63353	674.936	-481.317	-216.693	0	0	0
495	4	0.0763337	-0.311805	0.929643	78.1772	58.5716	15.02	300	610	0	1.9396	0.357944	1.6913	147.512	69.5205	-12.0123	300	200	0	2.01593	0.0461391	2.62094	1133.25	-754.955	-417.634	0	0	0
495	5	0.26285	-0.516726	1.48697	124.287	100.672	14.9714	300	610	0	2.62229	0.557647	2.30786	200.502	101.928	-22.9756	300	200	0	2.88514	0.0409206	3.79483	1695.38	-1074.33	-680.523	0	0	0
495	6	0.532747	-0.76599	2.14797	178.711	153.021	11.7824	300	610	0	3.26589	0.789348	2.90166	251.09	137.157	-37.2794	300	200	0	3.79864	0.0233585	5.04963	2321.52	-1407.05	-996.644	0	0	0
495	7	0.891699	-1.04069	2.85222	236.312	212.338	3.79247	300	610	0	3.70807	1.02866	3.33273	287.009	169.989	-54.4274	300	200	0	4.59977	-0.0120304	6.18496	2929.15	-1693.95	-1339.79	0	0	0
495	8	1.33111	-1.30266	3.48566	287.493	271.476	-10.8906	300	610	0	3.70821	1.23158	3.3914	289.965	191.842	-72.9661	300	200	0	5.03932	-0.0710869	6.87706	3378.58	-1841.69	-1658.8	0	0	0
495	9	1.81934	-1.48818	3.86457	316.895	318.038	-34.1702	300	610	0	2.93951	1.32912	2.79019	234.979	190.07	-90.0793	300	200	0	4.75885	-0.159062	6.65476	3459.66	-1716.74	-1869.67	0	0	0
496	0	2.29124	-1.50226	3.72222	302.32	333.073	-67.5741	300	610	0	0.992964	1.22317	1.16591	90.6155	147.574	-101.165	300	200	0	3.2842	-0.279091	4.88814	2883.28	-1143.44	-1848.72	0	0	0
496	1	2.63688	-1.21522	2.70279	214.278	290.154	-111.66	300	610	0	-2.59853	0.785238	-1.90092	-179.263	43.0594	-99.4672	322.652	294.303	0	0.0383573	-0.42998	0.80187	1282.89	90.8116	-1428.91	0	0	0
496	2	2.69125	-0.463982	0.369236	16.7161	155.339	-165.184	300	610	0	-8.30628	-0.139274	-6.8408	-611.483	-147.649	-75.8887	278.416	289.388	0	-5.61503	-0.603255	-6.47157	-1766.65	2218.68	-402.456	301.188	268.512	0
496	3	2.22774	0.93884	-3.76602	-330.366	-111.353	-224.023	270.432	697.723	0	-16.5112	-1.71838	-14.0141	-1236.43	-448.727	-19.1424	267.98	288.228	0	-14.2835	-0.779535	-17.7801	-6704.31	5459.56	1466.3	268.5	374.963	0
496	4	0.959605	3.18405	-10.1774	-865.531	-552.115	-279.906	245.751	695.044	0	-27.358	-4.10854	-23.5844	-2067	-879.335	83.5247	262.715	287.643	0	-26.3984	-0.924487	-33.7618	-13902	9964.22	4412.52	257.602	410.453	0
496	5	-1.44502	6.42884	-19.2182	-1616.85	-1204.23	-319.059	237.339	694.131	0	-40.6329	-7.41233	-35.4071	-3088.74	-1448.8	241.596	259.082	287.235	0	-42.0779	-0.983487	-54.6253	-23557.3	15754.3	8635.53	251.432	430.389	0
496	6	-5.32768	10.7393	-30.9575	-2588.33	-2088.73	-320.994	232.529	693.609	0	-55.8342	-11.6179	-49.0817	-4263.92	-2157.33	451.855	256.046	286.874	0	-61.1619	-0.878581	-80.0392	-35594.8	22701.5	14284	246.95	444.191	0
496	7	-10.9517	16.0271	-45.038	-3747.79	-3197.72	-261.82	229	693.214	0	-72.3954	-16.5428	-64.1697	-5549.69	-3000.54	695.123	253.24	286.485	0	-83.347	-0.51568	-109.208	-49629.4	30564.7	21438.2	243.243	454.223	0
496	8	-18.349	22.0448	-60.759	-5032.55	-4492.43	-126.83	226.062	692.828	0	-89.7985	-21.818	-80.3704	-6913.29	-3970.03	940.744	250.603	286.018	0	-108.147	0.226721	-141.129	-65072	39067.5	30034.5	240.038	461.158	0
496	9	-27.2318	28.4858	-77.4052	-6374.59	-5919.5	79.5438	223.526	692.354	0	-107.552	-26.9196	-97.5485	-8335.34	-5051.42	1148.01	248.216	285.448	0	-134.783	1.56618	-174.954	-81361.7	47984.8	39819.1	237.292	465.476	0
497	0	-37.0965	35.102	-94.5067	-7722.01	-7431.91	339.252	221.361	691.709	0	-125.188	-31.2407	-115.694	-9805.95	-6224.95	1269.03	246.195	284.758	0	-162.284	3.8613	-210.201	-98130.6	57193.1	50433.1	235.03	467.723	0
497	1	-47.4223	41.7161	-111.826	-9042.48	-8998.43	630.973	219.532	690.862	0	-142.286	-34.2156	-134.915	-11320.4	-7463.46	1261.34	244.68	283.907	0	-189.708	7.5005	-246.741	-115199	66666.4	61527.3	233.283	468.344	0
497	2	-57.8155	48.1555	-129.236	-10318.9	-10602.9	938.366	217.957	689.846	0	-158.449	-35.4803	-155.468	-12877.8	-8725.38	1103.12	243.877	282.832	0	-216.265	12.6752	-284.704	-132516	76463.7	72801.4	232.111	467.588	0
497	3	-68.0735	54.2002	-146.704	-11546.8	-12239.7	1259.87	216.569	688.708	0	-173.297	-34.9867	-177.793	-14485	-9952.78	801.06	244.02	281.471	0	-241.37	19.2135	-324.497	-150158	86742.5	84009.2	231.61	465.582	0
497	4	-78.1779	59.5826	-164.367	-12733.1	-13908.2	1611.06	215.383	687.467	0	-186.506	-32.9998	-202.539	-16161.8	-11080	388.505	245.294	279.796	0	-264.684	26.5828	-366.906	-168391	97788.5	94964.1	231.895	462.425	0
497	5	-88.2325	64.0285	-182.591	-13894.6	-15607.9	2015.51	214.52	686.097	0	-197.901	-30.0024	-230.589	-17945.2	-12045.8	-83.9167	247.76	277.823	0	-286.134	34.0261	-413.18	-187705	110035	105541	233.071	458.246	0
497	6	-98.384	67.3132	-202.031	-15058.8	-17337	2495.52	214.186	684.537	0	-207.559	-26.5748	-263.03	-19889.9	-12801.9	-559.795	251.329	275.618	0	-305.943	40.7384	-465.06	-208838	124065	115683	235.194	453.26	0
497	7	-108.765	69.3145	-223.766	-16269.5	-19096.2	3067	214.66	682.708	0	-215.876	-23.2921	-301.006	-22060.1	-13314	-986.194	255.768	273.288	0	-324.641	46.0224	-524.772	-232819	140604	125409	238.239	447.867	0
497	8	-119.473	70.0581	-249.496	-17596.7	-20895.4	3735.93	216.249	680.529	0	-223.542	-20.6638	-345.433	-24514.2	-13561.4	-1318.88	260.741	270.967	0	-343.015	49.3943	-594.929	-261019	160486	134822	242.082	442.725	0
497	9	-130.595	69.7509	-281.684	-19144.8	-22762.3	4498.34	219.192	677.966	0	-231.413	-19.1169	-396.607	-27281.1	-13535.9	-1525.11	265.871	268.786	0	-362.008	50.6339	-678.29	-295144	184565	144109	246.486	438.712	0
498	0	-142.273	68.7851	-323.523	-21052.9	-24746.6	5344.13	223.509	675.074	0	-240.287	-18.9894	-453.79	-30333.3	-13242.4	-1585.49	270.818	266.844	0	-382.56	49.7958	-777.313	-337103	213568	153541	251.128	436.752	0
498	1	-154.773	67.7076	-378.629	-23481.9	-26916.4	6261.78	228.911	672.018	0	-250.618	-20.5093	-514.858	-33564.3	-12700.4	-1493.86	275.332	265.191	0	-405.391	47.1982	-893.487	-388716	247888	163462	255.66	437.59	0
498	2	-168.527	67.166	-450.444	-26590.3	-29344.7	7242.41	234.854	669.031	0	-262.249	-23.7793	-576.158	-36777.5	-11942.8	-1255.83	279.272	263.832	0	-430.776	43.3867	-1026.6	-451288	287370	174254	259.782	441.622	0
498	3	-184.127	67.8476	-541.377	-30498.8	-32088.2	8281.47	240.729	666.336	0	-274.22	-28.7696	-632.767	-39699.9	-11012.6	-887.712	282.596	262.74	0	-458.347	39.078	-1174.14	-525116	331143	186279	263.292	448.831	0
498	4	-202.235	70.4075	-651.775	-35245.5	-35163.2	9376.79	246.05	664.076	0	-284.763	-35.3087	-679.257	-42023.1	-9956.69	-415.827	285.342	261.866	0	-486.998	35.0987	-1331.03	-609018	377566	199806	266.102	458.819	0
498	5	-223.399	75.3727	-778.941	-40741.8	-38520.3	10523.8	250.548	662.304	0	-291.527	-43.0783	-710.803	-43464.8	-8818.93	125.316	287.593	261.149	0	-514.926	32.2944	-1489.74	-699971	424301	214916	268.223	470.9	0
498	6	-247.788	83.0342	-916.446	-46740.4	-42024.7	11709.3	254.144	661.002	0	-291.998	-51.6322	-724.353	-43837.1	-7631.35	696.833	289.465	260.519	0	-539.785	31.4019	-1640.8	-792973	468494	231377	269.737	484.203	0
498	7	-274.89	93.3684	-1054.06	-52828.2	-45450.4	12902.3	256.881	660.119	0	-284.019	-60.4486	-719.453	-43095.8	-6407.37	1261.07	291.094	259.901	0	-558.909	32.9198	-1773.51	-881211	507024	248526	270.76	497.764	0
498	8	-303.268	106.009	-1178.73	-58463.7	-48496.4	14044.5	258.857	659.599	0	-266.29	-69.0037	-698.373	-41352.9	-5141.71	1788.09	292.638	259.213	0	-569.558	37.0055	-1877.1	-956742	536832	265186	271.425	510.636	0
498	9	-330.476	120.274	-1276.85	-63063.5	-50832	15044.9	260.189	659.39	0	-238.673	-76.8586	-665.484	-38844.9	-3817.42	2261.04	294.264	258.371	0	-569.148	43.4151	-1942.33	-1.0118e+06	555369	279655	271.864	521.992	0
499	0	-353.272	135.234	-1337.34	-66126.5	-52164	15785.6	260.994	659.446	0	-202.207	-83.7271	-626.16	-35875.2	-2414.98	2677.83	296.143	257.294	0	-555.479	51.5069	-1963.5	-1.04054e+06	561135	289853	272.203	531.2	0
499	1	-368.156	149.797	-1354.55	-67354.3	-52303.2	16141.2	261.387	659.724	0	-158.842	-89.4878	-585.672	-32750.4	-919.292	3048.29	298.43	255.919	0	-526.998	60.3093	-1940.23	-1.04062e+06	554141	293626	272.569	537.833	0
499	2	-372.111	162.782	-1329.46	-66718.5	-51205.9	16006.1	261.484	660.185	0	-111.009	-94.1426	-548.388	-29732.8	675.088	3387.74	301.231	254.219	0	-483.119	68.6395	-1877.85	-1.01381e+06	536014	289175	273.091	541.63	0
499	3	-363.287	173.037	-1268.92	-64447.8	-48975.6	15321.8	261.404	660.789	0	-61.1898	-97.7537	-517.398	-27016.3	2359.77	3709.65	304.561	252.216	0	-424.477	75.2836	-1786.32	-965374	509656	275460	273.904	542.448	0
499	4	-341.369	179.598	-1183.46	-60949.9	-45828.1	14094.4	261.276	661.502	0	-11.5931	-100.391	-494.467	-24721.5	4111.03	4021.06	308.314	249.996	0	-352.962	79.2076	-1677.92	-902671	478602	252431	275.138	540.235	0
499	5	-307.513	181.827	-1084.68	-56708.8	-42038.3	12393.4	261.244	662.282	0	36.0185	-102.103	-480.173	-22903.5	5890.95	4320.84	312.268	247.698	0	-271.495	79.7236	-1564.85	-833476	446341	221011	276.901	535.067	0
499	6	-263.955	179.488	-983.296	-52194.2	-37888	10332.6	261.468	663.081	0	80.3497	-102.925	-474.109	-21561.9	7650.35	4600.37	316.136	245.479	0	-183.605	76.5629	-1457.4	-764713	415797	182844	279.252	527.231	0
499	7	-213.461	172.76	-887.867	-47803.1	-33629.2	8043.1	262.124	663.84	0	120.491	-102.892	-475.135	-20654.9	9334.28	4846.27	319.646	243.472	0	-92.9693	69.8678	-1363	-701730	389068	139962	282.175	517.302	0
499	8	-158.853	162.195	-804.408	-43833.3	-29465.3	5650.47	263.37	664.491	0	155.789	-102.065	-481.679	-20115.8	10889.2	5044.94	322.607	241.762	0	-3.06367	60.1296	-1286.09	-648087	367397	94476.7	285.556	506.166	0
499	9	-102.682	148.647	-736.42	-40478.7	-25543.8	3260.77	265.314	664.967	0	185.71	-100.546	-492.05	-19870.6	12268.9	5186.78	324.934	240.383	0	83.028	48.1002	-1228.47	-605667	351281	48371.7	289.194	494.905	0
500	0	-47.0917	133.178	-685.2	-37835.4	-21958.8	955.022	267.953	665.218	0	209.75	-98.4828	-504.693	-19852.2	13439.2	5267.75	326.628	239.335	0	162.659	34.6951	-1189.89	-574933	340641	3407.18	292.84	484.58	0
500	1	6.16904	116.952	-650.232	-35915.3	-18761.2	-1208.8	271.147	665.235	0	227.422	-96.0736	-518.368	-20008.7	14381.2	5288.72	327.743	238.599	0	233.591	20.878	-1168.6	-555237	334988	-38904.2	296.252	475.988	0
500	2	55.6482	101.108	-629.624	-34665.2	-15972.2	-3189.11	274.632	665.057	0	238.327	-93.5768	-532.246	-20306.3	15094.4	5255.04	328.36	238.152	0	293.975	7.53134	-1161.87	-545130	333572	-77285.4	299.245	469.494	0
500	3	100.092	86.6566	-620.597	-33989	-13597.3	-4952.92	278.09	664.768	0	242.284	-91.2986	-545.934	-20728.8	15598.3	5176.49	328.572	237.969	0	342.376	-4.64205	-1166.53	-542692	335526	-110682	301.715	465.027	0
500	4	138.393	74.4032	-620.067	-33772.9	-11636.4	-6470.41	281.234	664.466	0	239.442	-89.5536	-559.409	-21271.5	15930.8	5066.96	328.478	238.025	0	377.836	-15.1504	-1179.48	-545894	340001	-138257	303.641	462.211	0
500	5	169.606	64.9226	-625.211	-33910.7	-10088.2	-7712.97	283.864	664.239	0	230.321	-88.6132	-572.882	-21932.1	16142.1	4943.62	328.177	238.284	0	399.927	-23.6906	-1198.09	-552935	346285	-159401	305.053	460.564	0
500	6	193.009	58.5615	-633.896	-34324.2	-8947.83	-8655.11	285.884	664.148	0	215.783	-88.6643	-586.627	-22702.4	16286.2	4824.9	327.762	238.7	0	408.792	-30.1028	-1220.52	-562474	353873	-173753	306.013	459.662	0
500	7	208.19	55.4599	-644.866	-34971	-8203.1	-9278.45	287.279	664.23	0	196.965	-89.7814	-600.826	-23563.8	16413.1	4727.13	327.318	239.219	0	405.155	-34.3215	-1245.69	-573716	362470	-181237	306.591	459.237	0
500	8	215.115	55.5706	-657.714	-35840	-7831.18	-9576.23	288.093	664.492	0	175.18	-91.9209	-615.467	-24486.4	16563.2	4661.28	326.912	239.785	0	390.295	-36.3503	-1273.18	-586370	371952	-182076	306.858	459.185	0
500	9	214.185	58.6632	-672.68	-36939.7	-7797.52	-9557.53	288.408	664.914	0	151.784	-94.9345	-630.32	-25432	16764.4	4631.06	326.597	240.348	0	365.97	-36.2713	-1303	-600512	382301	-176818	306.882	459.532	0
501	0	206.248	64.325	-690.352	-38282.4	-8056.2	-9250.39	288.33	665.453	0	128.042	-98.5987	-644.992	-26357.9	17030.9	4633.08	326.405	240.866	0	334.291	-34.2738	-1335.34	-616399	393532	-166319	306.721	460.371	0
501	1	192.555	71.9742	-711.287	-39869.3	-8552.05	-8701.06	287.977	666.052	0	104.992	-102.66	-659.008	-27223.7	17362.8	4658.88	326.347	241.31	0	297.547	-30.6862	-1370.3	-634253	405617	-151705	306.43	461.784	0
501	2	174.64	80.897	-735.657	-41677.2	-9222.45	-7967.8	287.464	666.653	0	83.3693	-106.891	-671.902	-27995.4	17748.4	4698.01	326.415	241.666	0	258.009	-25.9944	-1407.56	-654051	418409	-134272	306.057	463.784	0
501	3	154.151	90.315	-763.038	-43654.2	-9999.04	-7112.22	286.896	667.211	0	63.6017	-111.127	-683.3	-28649.4	18170.3	4741.44	326.592	241.928	0	217.752	-20.8117	-1446.34	-675416	431621	-115366	305.65	466.293	0
501	4	132.68	99.482	-792.428	-45722.5	-10812.3	-6191.99	286.355	667.699	0	45.8584	-115.273	-692.995	-29173.4	18613.2	4784.06	326.859	242.098	0	178.538	-15.7909	-1485.42	-697634	444858	-96251.5	305.252	469.143	0
501	5	111.62	107.786	-822.432	-47789.8	-11597.9	-5256.15	285.898	668.108	0	30.1159	-119.3	-700.961	-29566.1	19067.3	4825.49	327.202	242.179	0	141.736	-11.5144	-1523.39	-719784	457684	-77996.2	304.903	472.125	0
501	6	92.0732	114.827	-851.525	-49764.9	-12302.3	-4343.68	285.553	668.442	0	16.219	-123.226	-707.327	-29836.3	19529.2	4868.71	327.61	242.182	0	108.292	-8.39894	-1558.85	-740900	469685	-61403.1	304.636	475.027	0
501	7	74.8206	120.454	-878.321	-51572.2	-12884.8	-3484.51	285.33	668.717	0	3.93162	-127.089	-712.336	-30000.7	20000.7	4917.4	328.078	242.116	0	78.7523	-6.63446	-1590.66	-760135	480533	-46984.4	304.474	477.674	0
501	8	60.333	124.755	-901.798	-53162.8	-13317.8	-2700.74	285.232	668.952	0	-7.02698	-130.926	-716.303	-30081.5	20487.4	4973.84	328.602	241.995	0	53.306	-6.17098	-1618.1	-776898	490041	-34975.9	304.431	479.946	0
501	9	48.805	128.014	-921.428	-54517.9	-13584.5	-2007.02	285.257	669.167	0	-16.9604	-134.763	-719.59	-30103.4	20996.7	5038.32	329.179	241.834	0	31.8446	-6.74931	-1641.02	-790934	498189	-25372.5	304.517	481.781	0
502	0	40.1962	130.643	-937.187	-55646.7	-13679.4	-1410.41	285.404	669.376	0	-26.1763	-138.604	-722.581	-30090.9	21537.2	5109.47	329.806	241.644	0	14.0198	-7.96089	-1659.77	-802320	505115	-17973.6	304.734	483.163	0
502	1	34.266	133.104	-949.451	-56579.8	-13609.7	-909.499	285.666	669.592	0	-34.972	-142.438	-725.642	-30066.4	22115.7	5184.77	330.478	241.434	0	-0.705997	-9.33386	-1675.09	-811388	511068	-12432.7	305.078	484.116	0
502	2	30.6042	135.818	-958.81	-57360.5	-13395.1	-493.656	286.029	669.825	0	-43.6272	-146.251	-729.06	-30049.1	22735.1	5260.58	331.184	241.216	0	-13.023	-10.433	-1687.87	-818596	516326	-8306.08	305.534	484.691	0
502	3	28.6686	139.104	-965.907	-58036	-13064.1	-143.974	286.475	670.084	0	-52.4012	-150.04	-733.017	-30053.1	23393.1	5332.29	331.914	240.999	0	-23.7326	-10.9357	-1698.92	-824421	521146	-5100	306.08	484.951	0
502	4	27.836	143.157	-971.354	-58650	-12648.3	163.726	286.979	670.38	0	-61.5215	-153.818	-737.598	-30088.2	24085.1	5395.05	332.653	240.792	0	-33.6855	-10.6607	-1708.95	-829295	525739	-2315.09	306.692	484.966	0
502	5	27.4562	148.048	-975.689	-59239	-12179.6	455.529	287.517	670.715	0	-71.1678	-157.615	-742.81	-30159.9	24804.3	5444.66	333.392	240.602	0	-43.7117	-9.56706	-1718.5	-833590	530273	515.371	307.346	484.802	0
502	6	26.9034	153.751	-979.366	-59829.8	-11687.7	757.013	288.066	671.09	0	-81.4614	-161.486	-748.612	-30269.9	25542.8	5478.48	334.12	240.435	0	-54.558	-7.73567	-1727.98	-837607	534867	3796.01	308.018	484.517	0
502	7	25.6197	160.169	-982.768	-60440.6	-11198.8	1091.56	288.605	671.5	0	-92.4593	-165.502	-754.926	-30416.4	26291.6	5495.98	334.827	240.291	0	-66.8397	-5.3336	-1737.69	-841587	539610	7851.33	308.686	484.165	0
502	8	23.1487	167.177	-986.232	-61083.1	-10734.9	1479.04	289.115	671.936	0	-104.148	-169.742	-761.656	-30595.3	27039.6	5498.69	335.501	240.169	0	-80.9996	-2.5654	-1747.89	-845735	544559	12917.1	309.328	483.79	0
502	9	19.1597	174.651	-990.065	-61765.4	-10313	1935.18	289.583	672.385	0	-116.438	-174.273	-768.696	-30800.8	27772.8	5489.35	336.13	240.069	0	-97.2786	0.378143	-1758.76	-850227	549757	19138.2	309.927	483.434	0
503	0	13.4649	182.494	-994.533	-62491.7	-9944.5	2470.87	290.001	672.835	0	-129.163	-179.126	-775.931	-31025.2	28476.3	5470.67	336.7	239.984	0	-115.698	3.36839	-1770.46	-855207	555225	26571.1	310.467	483.132	0
503	1	6.02542	190.646	-999.827	-63262.5	-9635.41	3091.09	290.363	673.273	0	-142.095	-184.279	-783.235	-31258.1	29136.7	5444.3	337.2	239.909	0	-136.07	6.36668	-1783.06	-860757	560951	35188.9	310.937	482.912	0
503	2	-3.06488	199.073	-1006.01	-64073.8	-9385.79	3794.25	290.67	673.691	0	-154.975	-189.659	-790.463	-31487.4	29743	5411.32	337.627	239.834	0	-158.04	9.4135	-1796.48	-866869	566886	44894.2	311.332	482.791	0
503	3	-13.6097	207.748	-1013.03	-64918.6	-9189.05	4572.88	290.929	674.083	0	-167.544	-195.15	-797.465	-31701.2	30285.1	5373.89	337.977	239.752	0	-181.154	12.5988	-1810.5	-873458	572941	55537.1	311.652	482.775	0
503	4	-25.342	216.643	-1020.75	-65788.2	-9034.47	5414.69	291.149	674.451	0	-179.552	-200.601	-804.133	-31889.3	30756.3	5335.63	338.248	239.657	0	-204.894	16.0425	-1824.89	-880394	579023	66932.2	311.903	482.859	0
503	5	-37.9492	225.718	-1028.98	-66673.3	-8911.48	6303.54	291.34	674.795	0	-190.761	-205.837	-810.457	-32044.7	31161.8	5300.33	338.45	239.539	0	-228.71	19.8813	-1839.44	-887536	585061	78869.5	312.096	483.022	0
503	6	-51.0932	234.917	-1037.51	-67564.8	-8812.1	7220.94	291.506	675.122	0	-200.936	-210.674	-816.6	-32165	31530.5	5271.18	338.612	239.389	0	-252.029	24.2431	-1854.11	-894765	591048	91119.1	312.253	483.213	0
503	7	-64.4263	244.169	-1046.07	-68453.8	-8730.94	8148.09	291.654	675.439	0	-209.843	-214.954	-823.006	-32255.9	31930	5251.64	338.797	239.193	0	-274.269	29.2154	-1869.08	-902013	597088	103433	312.412	483.348	0
503	8	-77.6061	253.392	-1054.44	-69331.1	-8664.29	9067.4	291.783	675.752	0	-217.229	-218.57	-830.485	-32333.5	32482.7	5245.63	339.113	238.933	0	-294.835	34.8224	-1884.92	-909298	603448	115545	312.636	483.292	0
503	9	-90.312	262.51	-1062.39	-70187.2	-8609.89	9963.42	291.896	676.066	0	-222.783	-221.491	-840.308	-32428	33384.1	5256.45	339.728	238.591	0	-313.095	41.0184	-1902.69	-916764	610611	127172	313.021	482.859	0
504	0	-102.26	271.458	-1069.75	-71012.8	-8567.16	10823.8	291.991	676.383	0	-226.074	-223.762	-854.298	-32584.9	34918.2	5285.2	340.874	238.142	0	-328.335	47.6954	-1924.05	-924714	619325	138011	313.696	481.799	0
504	1	-113.223	280.192	-1076.41	-71800.5	-8536.55	11640.5	292.069	676.704	0	-226.482	-225.495	-874.862	-32866.8	37463.9	5328.92	342.823	237.568	0	-339.705	54.6978	-1951.27	-933625	630615	147741	314.825	479.815	0
504	2	-123.047	288.684	-1082.3	-72544.2	-8517.75	12410.3	292.13	677.028	0	-223.117	-226.845	-904.92	-33349	41486	5377.82	345.845	236.853	0	-346.164	61.8386	-1987.22	-944110	645749	156022	316.59	476.585	0
504	3	-131.656	296.908	-1087.35	-73240.4	-8504.8	13134.5	292.178	677.357	0	-214.765	-227.985	-947.66	-34111.3	47500.6	5412.07	350.124	235.995	0	-346.422	68.9228	-2035.01	-956861	666128	162487	319.162	471.825	0
504	4	-139.042	304.844	-1091.63	-73888.5	-8476.87	13817.7	292.235	677.686	0	-199.875	-229.075	-1006.1	-35223.9	56010.9	5399.66	355.671	235.01	0	-338.917	75.7685	-2097.73	-972590	693122	166739	322.66	465.372	0
504	5	-145.229	312.474	-1095.36	-74492.3	-8387.56	14466.4	292.343	678.007	0	-176.652	-230.275	-1082.57	-36734.6	67425.8	5294.77	362.283	233.933	0	-321.882	82.1997	-2177.93	-991966	727868	168341	327.108	457.275	0
504	6	-150.241	319.787	-1099.06	-75063	-8155.62	15087.8	292.579	678.297	0	-143.322	-231.768	-1178.43	-38668.6	82016.4	5036.23	369.598	232.814	0	-293.563	88.0192	-2277.49	-1.01562e+06	771200	166841	332.431	447.793	0
504	7	-154.05	326.771	-1103.56	-75619.6	-7656.36	15689.1	293.062	678.523	0	-98.4652	-233.725	-1294.25	-41036	99922.1	4552.64	377.204	231.706	0	-252.516	93.046	-2397.82	-1.04421e+06	823732	161819	338.479	437.348	0
504	8	-156.524	333.401	-1110.09	-76183.7	-6712.03	16275.8	293.954	678.628	0	-41.2941	-236.155	-1429.58	-43823.1	121115	3784.73	384.721	230.655	0	-197.818	97.2463	-2539.67	-1.07841e+06	885798	152973	345.047	426.464	0
504	9	-157.37	339.624	-1120.27	-76772.6	-5085.31	16846.1	295.461	678.531	0	28.1459	-238.804	-1582.12	-46968.3	145281	2713.43	391.827	229.687	0	-129.224	100.82	-2702.39	-1.11869e+06	957116	140172	351.878	415.754	0
505	0	-156.101	345.339	-1136.08	-77395.3	-2483.34	17384.3	297.814	678.125	0	108.85	-241.201	-1746.95	-50338.3	171691	1365.7	398.28	228.815	0	-47.2512	104.138	-2883.03	-1.16513e+06	1.03639e+06	123443	358.691	405.869	0
505	1	-152.026	350.375	-1159.69	-78049.2	1424.66	17855.8	301.228	677.302	0	198.892	-242.805	-1916.2	-53717	199156	-201.313	403.933	228.033	0	46.8656	107.57	-3075.89	-1.21725e+06	1.1211e+06	102883	365.211	397.419	0
505	2	-144.293	354.451	-1193.2	-78719.9	6981.33	18206.7	305.851	675.974	0	295.551	-243.128	-2079.64	-56818.5	226103	-1914.98	408.722	227.321	0	151.259	111.323	-3272.84	-1.27398e+06	1.20768e+06	78596.9	371.218	390.89	0
505	3	-131.943	357.187	-1238.53	-79386.1	14510.3	18370.1	311.716	674.097	0	395.296	-241.811	-2226.08	-59333.8	250775	-3693.24	412.654	226.654	0	263.353	115.376	-3464.6	-1.3339e+06	1.29203e+06	50715.6	376.57	386.606	0
505	4	-114.011	358.15	-1297.13	-80023.3	24280.2	18276.1	318.719	671.693	0	493.641	-238.676	-2345.35	-61001.3	271533	-5445.81	415.775	226.009	0	379.63	119.474	-3642.48	-1.39561e+06	1.37033e+06	19491	381.212	384.722	0
505	5	-89.6858	356.927	-1369.8	-80604.1	36473.4	17865.9	326.627	668.844	0	585.347	-233.795	-2430.23	-61667.5	287147	-7079.25	418.156	225.375	0	495.661	123.131	-3800.03	-1.45798e+06	1.43984e+06	-14635	385.163	385.233	0
505	6	-58.4976	353.237	-1456.5	-81100.3	51161.2	17110.8	335.126	665.682	0	665.165	-227.54	-2477.56	-61313	296989	-8513.68	419.872	224.747	0	606.667	125.696	-3934.05	-1.52035e+06	1.49925e+06	-51043.5	388.497	387.994	0
505	7	-20.4289	347.092	-1556.16	-81484	68274.5	16028.3	343.874	662.362	0	728.671	-220.568	-2488.5	-60048.5	301084	-9699.03	420.99	224.13	0	708.242	126.524	-4044.66	-1.58242e+06	1.54876e+06	-88986.1	391.32	392.737	0
505	8	24.0926	338.801	-1666.57	-81727.5	87563.2	14673	352.541	659.039	0	772.807	-213.714	-2467.95	-58089.2	300033	-10616.5	421.572	223.537	0	796.899	125.088	-4134.52	-1.64401e+06	1.5897e+06	-127675	393.746	399.082	0
505	9	74.3207	328.785	-1784.27	-81801.7	108560	13102.4	360.843	655.846	0	796.135	-207.842	-2423.19	-55707.6	294831	-11271.8	421.671	222.989	0	870.456	120.944	-4207.45	-1.70474e+06	1.62385e+06	-166449	395.875	406.552	0
506	0	129.371	317.429	-1904.5	-81675.5	130565	11351	368.556	652.886	0	798.821	-203.717	-2362.24	-53179	286631	-11686.1	421.339	222.512	0	928.192	113.711	-4266.74	-1.76359e+06	1.65266e+06	-204902	397.779	414.614	0
506	1	188.316	305.036	-2021.36	-81317.5	152667	9430.53	375.527	650.229	0	782.383	-201.899	-2292.47	-50736.2	276542	-11883.8	420.631	222.132	0	970.699	103.137	-4313.83	-1.81863e+06	1.67676e+06	-242862	399.496	422.728	0
506	2	250.076	291.844	-2128.23	-80697.9	173826	7346.76	381.676	647.918	0	749.366	-202.665	-2219.63	-48541.2	265484	-11883.8	419.607	221.869	0	999.442	89.1788	-4347.86	-1.86711e+06	1.69569e+06	-280203	401.041	430.416	0
506	3	313.207	278.06	-2218.56	-79791.5	192989	5118.12	386.988	645.965	0	702.978	-205.984	-2147.44	-46676.1	254115	-11698.6	418.334	221.736	0	1016.19	72.0755	-4366.01	-1.90582e+06	1.70813e+06	-316610	402.406	437.306	0
506	4	375.804	263.901	-2286.82	-78584.1	209226	2783.96	391.492	644.364	0	646.726	-211.519	-2077.7	-45151.2	242827	-11339.5	416.873	221.731	0	1022.53	52.3829	-4364.52	-1.93172e+06	1.71233e+06	-351427	403.574	443.172	0
506	5	435.61	249.636	-2329.3	-77084.2	221847	405.908	395.242	643.093	0	584.064	-218.685	-2010.71	-43924.3	231789	-10821.9	415.277	221.845	0	1019.67	30.9509	-4340.01	-1.94254e+06	1.70669e+06	-383666	404.524	447.931	0
506	6	490.232	235.622	-2344.77	-75333.3	230479	-1931.7	398.295	642.128	0	518.075	-226.756	-1945.8	-42924.3	221010	-10167.2	413.583	222.06	0	1008.31	8.86519	-4290.57	-1.9373e+06	1.69026e+06	-412096	405.228	451.625	0
506	7	537.4	222.323	-2334.56	-73406.1	235098	-4127.27	400.703	641.443	0	451.265	-234.97	-1881.93	-42074.3	210414	-9403.01	411.808	222.357	0	988.665	-12.6476	-4216.49	-1.91656e+06	1.663e+06	-435392	405.659	454.394	0
506	8	575.226	210.275	-2302.28	-71400.9	236000	-6075.25	402.507	641.013	0	385.476	-242.619	-1818.14	-41307.8	199901	-8563.11	409.948	222.72	0	960.702	-32.3431	-4120.42	-1.88228e+06	1.62591e+06	-452325	405.79	456.441	0
506	9	602.388	200.031	-2253.02	-69426.1	233718	-7679.63	403.735	640.815	0	321.922	-249.118	-1753.85	-40577.3	189397	-7686.05	407.989	223.136	0	924.31	-49.0874	-4006.87	-1.83747e+06	1.58081e+06	-461933	405.597	457.993	0
507	0	618.202	192.1	-2192.58	-67586.4	228912	-8863.38	404.403	640.825	0	261.303	-254.074	-1688.96	-39856.9	178873	-6811.92	405.907	223.599	0	879.506	-61.9737	-3881.54	-1.78568e+06	1.53003e+06	-463632	405.058	459.279	0
507	1	622.604	186.893	-2126.57	-65971.5	222265	-9575.05	404.518	641.023	0	203.934	-257.311	-1623.8	-39138.6	168353	-5977.82	403.679	224.103	0	826.538	-70.4173	-3750.37	-1.73046e+06	1.47606e+06	-457254	404.155	460.509	0
507	2	616.065	184.662	-2059.81	-64648.7	214397	-9792.89	404.086	641.386	0	149.875	-258.87	-1558.92	-38425	157899	-5212.94	401.287	224.648	0	765.94	-74.2077	-3618.73	-1.67491e+06	1.42115e+06	-443043	402.88	461.859	0
507	3	599.488	185.461	-1995.84	-63656.5	205812	-9525.92	403.121	641.895	0	99.0456	-258.967	-1494.94	-37722.1	147597	-4535.64	398.731	225.233	0	698.534	-73.5058	-3490.79	-1.62136e+06	1.36712e+06	-421610	401.241	463.457	0
507	4	574.111	189.142	-1936.79	-63002.7	196876	-8812.29	401.651	642.529	0	51.3056	-257.94	-1432.43	-37034.5	137543	-3953.16	396.021	225.854	0	625.416	-68.7982	-3369.22	-1.57127e+06	1.31517e+06	-393874	399.257	465.379	0
507	5	541.402	195.373	-1883.45	-62664.5	187822	-7715.6	399.722	643.271	0	6.52402	-256.192	-1371.81	-36364.4	127830	-3462.64	393.183	226.508	0	547.926	-60.8188	-3255.26	-1.52521e+06	1.26593e+06	-360984	396.967	467.641	0
507	6	502.965	203.672	-1835.47	-62592.7	178772	-6318.2	397.398	644.102	0	-35.3633	-254.103	-1313.41	-35711.4	118535	-3052.34	390.25	227.19	0	467.602	-50.4313	-3148.89	-1.48305e+06	1.21953e+06	-324236	394.417	470.206	0
507	7	460.429	213.458	-1791.77	-62718.7	169774	-4711.45	394.752	645.004	0	-74.3159	-251.959	-1257.43	-35073.2	109719	-2703.99	387.257	227.893	0	386.113	-38.5007	-3049.2	-1.44411e+06	1.17572e+06	-284964	391.661	472.995	0
507	8	415.332	224.122	-1750.85	-62964.3	160829	-2985.23	391.858	645.962	0	-110.192	-249.912	-1204.02	-34446.6	101424	-2395.88	384.238	228.61	0	305.14	-25.7898	-2954.87	-1.40747e+06	1.13407e+06	-244432	388.753	475.903	0
507	9	369.048	235.087	-1711.2	-63252.2	151921	-1219.67	388.78	646.964	0	-142.788	-247.978	-1153.32	-33830.2	93674.6	-2106	381.222	229.333	0	226.26	-12.891	-2864.51	-1.37219e+06	1.09409e+06	-203755	385.737	478.816	0
508	0	322.732	245.862	-1671.56	-63514.6	143031	519.769	385.568	647.997	0	-171.894	-246.059	-1105.44	-33225.2	86484.6	-1814.92	378.236	230.056	0	150.838	-0.197159	-2777	-1.33749e+06	1.05538e+06	-163842	382.649	481.628	0
508	1	277.306	256.073	-1631.1	-63699.7	134158	2184.4	382.25	649.053	0	-197.343	-243.987	-1060.52	-32635.6	79857.5	-1508.5	375.3	230.773	0	79.9626	12.086	-2691.62	-1.30283e+06	1.01767e+06	-125386	379.512	484.247	0
508	2	233.454	265.471	-1589.46	-63776.1	125320	3742.23	378.844	650.124	0	-219.068	-241.583	-1018.67	-32067.1	73789.1	-1179.89	372.436	231.479	0	14.3863	23.888	-2608.13	-1.268e+06	980859	-88864.8	376.341	486.612	0
508	3	191.636	273.925	-1546.71	-63734.7	116554	5176.31	375.356	651.207	0	-237.128	-238.715	-979.952	-31525.7	68271.1	-829.28	369.668	232.171	0	-45.4918	35.2094	-2526.66	-1.23306e+06	945008	-54562.4	373.15	488.686	0
508	4	152.103	281.392	-1503.26	-63586.4	107913	6482.2	371.786	652.299	0	-251.706	-235.318	-944.371	-31016.8	63292.6	-462.015	367.021	232.844	0	-99.6033	46.0748	-2447.63	-1.19826e+06	910276	-22598.9	369.948	490.46	0
508	5	114.939	287.894	-1459.69	-63352.3	99457.2	7664.59	368.136	653.401	0	-263.082	-231.393	-911.888	-30544.7	58837.7	-85.9892	364.523	233.496	0	-148.143	56.5006	-2371.58	-1.16397e+06	876880	7032.42	366.747	491.945	0
508	6	80.1044	293.472	-1416.61	-63055.1	91245.6	8732.6	364.411	654.511	0	-271.59	-226.998	-882.4	-30111.4	54885.5	291.161	362.2	234.124	0	-191.486	66.4749	-2299.01	-1.13059e+06	845024	34420.6	363.563	493.159	0
508	7	47.4903	298.168	-1374.52	-62712.1	83333.8	9695	360.628	655.625	0	-277.594	-222.22	-855.756	-29715.7	51410.7	663.539	360.076	234.725	0	-230.104	75.9479	-2230.28	-1.09839e+06	814873	59692.7	360.416	494.126	0
508	8	16.9712	302.004	-1333.82	-62333.2	75769.1	10556.3	356.806	656.733	0	-281.456	-217.168	-831.784	-29355.1	48384.2	1026.8	358.169	235.292	0	-264.485	84.8354	-2165.6	-1.0676e+06	786529	82972.6	357.33	494.862	0
508	9	-11.5426	304.985	-1294.76	-61920.8	68588.4	11314.5	352.974	657.824	0	-283.517	-211.948	-810.321	-29027.4	45773.4	1377.96	356.488	235.822	0	-295.059	93.037	-2105.08	-1.03835e+06	760049	104348	354.326	495.381	0
509	0	-38.0703	307.108	-1257.55	-61473.6	61817.7	11960.8	349.157	658.884	0	-284.08	-206.645	-791.235	-28730.9	43543.8	1715.49	355.033	236.312	0	-322.15	100.463	-2048.78	-1.01073e+06	735460	123854	351.426	495.687	0
509	1	-62.5574	308.365	-1222.32	-60989	55474.3	12482.3	345.384	659.896	0	-283.408	-201.32	-774.41	-28463.5	41660.9	2039.03	353.797	236.755	0	-345.965	107.046	-1996.73	-984813	712761	141477	348.647	495.786	0
509	2	-84.9046	308.745	-1189.15	-60464.9	49567.7	12865	341.683	660.847	0	-281.733	-196.014	-759.713	-28222.2	40089.9	2349.42	352.77	237.148	0	-366.638	112.732	-1948.86	-960597	691914	157172	346.005	495.679	0
509	3	-105.008	308.233	-1157.96	-59899	44100	13097.5	338.084	661.728	0	-279.271	-190.755	-746.992	-28003.7	38796.3	2648.55	351.937	237.489	0	-384.28	117.477	-1904.96	-938021	672829	170899	343.516	495.371	0
509	4	-122.793	306.817	-1128.64	-59288.6	39065.2	13174.1	334.613	662.531	0	-276.227	-185.556	-736.107	-27807.3	37749	2938.49	351.282	237.776	0	-399.02	121.261	-1864.75	-916966	655391	182640	341.193	494.859	0
509	5	-138.228	304.502	-1100.97	-58631.8	34450	13096.4	331.291	663.255	0	-272.797	-180.411	-726.945	-27635.6	36922.5	3220.85	350.791	238.016	0	-411.025	124.091	-1827.91	-897289	639475	192423	339.046	494.141	0
509	6	-151.338	301.32	-1074.73	-57927.8	30237.7	12873.5	328.135	663.9	0	-269.16	-175.317	-719.415	-27493.5	36297.4	3496.95	350.454	238.217	0	-420.498	126.003	-1794.14	-878841	624962	200319	337.085	493.21	0
509	7	-162.195	297.333	-1049.73	-57179.4	26411.7	12520.1	325.16	664.47	0	-265.468	-170.278	-713.439	-27386.1	35859.2	3767.8	350.262	238.386	0	-427.663	127.054	-1763.17	-861493	611751	206437	335.318	492.062	0
509	8	-170.917	292.644	-1025.87	-56393.9	22957.3	12054.8	322.378	664.972	0	-261.834	-165.306	-708.964	-27317.5	35597.8	4033.85	350.211	238.532	0	-432.751	127.338	-1734.83	-845171	599777	210916	333.753	490.701	0
509	9	-177.654	287.401	-1003.14	-55583.6	19862	11498.7	319.8	665.409	0	-258.327	-160.416	-705.965	-27290.1	35507.6	4295.22	350.297	238.656	0	-435.981	126.985	-1709.11	-829889	589029	213924	332.397	489.135	0
510	0	-182.587	281.791	-981.699	-54764.1	17113.1	10874.4	317.432	665.785	0	-254.972	-155.623	-704.452	-27303.9	35586.1	4551.89	350.516	238.759	0	-437.559	126.168	-1686.15	-815739	579548	215649	331.254	487.379	0
510	1	-185.915	276.03	-961.752	-53951.8	14695.7	10204.5	315.28	666.097	0	-251.755	-150.943	-704.44	-27355.9	35834.2	4803.95	350.869	238.834	0	-437.67	125.087	-1666.19	-802860	571396	216294	330.327	485.457	0
510	2	-187.865	270.325	-943.508	-53161.2	12593.6	9510.4	313.348	666.344	0	-248.627	-146.396	-705.912	-27440.2	36255.4	5052.04	351.36	238.872	0	-436.492	123.93	-1649.42	-791375	564627	216064	329.616	483.396	0
510	3	-188.683	264.838	-927.109	-52404.4	10793.4	8810.25	311.642	666.525	0	-245.514	-142.015	-708.803	-27548.5	36854.6	5296.7	351.995	238.866	0	-434.197	122.823	-1635.91	-781354	559263	215153	329.126	481.23	0
510	4	-188.622	259.669	-912.608	-51690.6	9283.87	8117.81	310.173	666.641	0	-242.319	-137.843	-713.011	-27673.7	37635.7	5536.93	352.784	238.812	0	-430.941	121.825	-1625.62	-772810	555291	213726	328.863	478.991	0
510	5	-187.918	254.856	-899.977	-51025.7	8054	7441.67	308.949	666.697	0	-238.925	-133.933	-718.41	-27811.9	38599	5769.75	353.728	238.713	0	-426.843	120.923	-1618.39	-765702	552658	211903	328.827	476.713	0
510	6	-186.772	250.384	-889.125	-50411	7091.53	6785.94	307.976	666.697	0	-235.199	-130.341	-724.87	-27959.9	39741.5	5990.69	354.826	238.572	0	-421.971	120.043	-1614	-759949	551286	209760	329.017	474.42	0
510	7	-185.335	246.196	-879.936	-49844	6382.6	6151.37	307.253	666.645	0	-230.997	-127.124	-732.27	-28113.2	41060.2	6194.4	356.073	238.392	0	-416.332	119.072	-1612.21	-755457	551089	207321	329.427	472.131	0
510	8	-183.709	242.203	-872.303	-49320.1	5911.57	5536.34	306.777	666.54	0	-226.176	-124.331	-740.513	-28264.6	42555.1	6374.8	357.467	238.169	0	-409.884	117.872	-1612.82	-752134	551986	204570	330.051	469.857	0
510	9	-181.937	238.312	-866.16	-48833.8	5661.74	4938.04	306.537	666.38	0	-220.608	-121.994	-749.538	-28407	44228.2	6525.11	359.007	237.899	0	-402.545	116.318	-1615.7	-749923	553922	201462	330.878	467.603	0
511	0	-180.012	234.439	-861.493	-48378.2	5615.73	4354.03	306.519	666.156	0	-214.182	-120.127	-759.337	-28535.6	46081	6638.09	360.686	237.58	0	-394.194	114.312	-1620.83	-748805	556867	197929	331.895	465.374	0
511	1	-177.881	230.524	-858.306	-47946.1	5755.1	3782.98	306.705	665.861	0	-206.814	-118.732	-769.925	-28648.6	48112.6	6706.59	362.49	237.21	0	-384.695	111.791	-1628.23	-748780	560802	193897	333.084	463.169	0
511	2	-175.478	226.528	-856.565	-47530.5	6060.84	3224.57	307.076	665.49	0	-198.457	-117.813	-781.275	-28745.7	50316.1	6724.62	364.403	236.793	0	-373.936	108.715	-1637.84	-749817	565678	189297	334.422	460.995	0
511	3	-172.74	222.432	-856.17	-47125.5	6515.16	2679.3	307.61	665.042	0	-189.124	-117.385	-793.283	-28825.8	52676	6688.02	366.403	236.337	0	-361.864	105.047	-1649.45	-751830	571397	184078	335.885	458.862	0
511	4	-169.618	218.234	-856.965	-46727.7	7103.46	2148.11	308.289	664.527	0	-178.871	-117.468	-805.79	-28886	55170	6594.37	368.467	235.848	0	-348.489	100.766	-1662.76	-754684	577828	178213	337.452	456.784	0
511	5	-166.08	213.949	-858.749	-46336	7815.63	1632.14	309.101	663.958	0	-167.795	-118.076	-818.621	-28920.7	57772.7	6442.65	370.573	235.329	0	-333.875	95.8734	-1677.37	-758216	584825	171705	339.102	454.77	0
511	6	-162.113	209.615	-861.304	-45952.7	8645.44	1132.72	310.038	663.353	0	-156.014	-119.208	-831.589	-28922.4	60457.2	6232.9	372.701	234.78	0	-318.127	90.4076	-1692.89	-762249	592241	164580	340.819	452.827	0
511	7	-157.718	205.291	-864.419	-45582.6	9587.6	651.689	311.091	662.732	0	-143.656	-120.845	-844.502	-28883.8	63194.9	5966.23	374.831	234.202	0	-301.374	84.4463	-1708.92	-766609	599925	156891	342.59	450.964	0
511	8	-152.902	201.056	-867.924	-45231	10634.7	191.414	312.253	662.114	0	-130.848	-122.943	-857.164	-28799.9	65954.2	5644.87	376.945	233.599	0	-283.75	78.1123	-1725.09	-771148	607736	148710	344.397	449.193	0
511	9	-147.675	197.007	-871.703	-44903.3	11776.1	-245.299	313.509	661.512	0	-117.707	-125.438	-869.386	-28668.3	68700	5272.19	379.021	232.975	0	-265.382	71.5692	-1741.09	-775752	615541	140121	346.222	447.529	0
512	0	-142.041	193.256	-875.71	-44604.6	12998.3	-655.088	314.843	660.935	0	-104.34	-128.246	-880.99	-28488.7	71394.3	4852.34	381.039	232.337	0	-246.381	65.0102	-1756.7	-780354	623229	131213	348.04	445.992	0
512	1	-136.005	189.916	-879.955	-44338.8	14285.9	-1033.81	316.235	660.388	0	-90.8554	-131.28	-891.81	-28262.3	73997	4389.76	382.974	231.691	0	-226.86	58.6357	-1771.76	-784921	630702	122081	349.828	444.605	0
512	2	-129.578	187.08	-884.443	-44107.5	15622.9	-1376.91	317.664	659.87	0	-77.3796	-134.465	-901.661	-27990.6	76466.9	3889.62	384.807	231.043	0	-206.957	52.6156	-1786.1	-789415	637855	112816	351.559	443.39	0
512	3	-122.792	184.806	-889.119	-43910.7	16994.8	-1680.27	319.114	659.387	0	-64.0698	-137.747	-910.332	-27674.8	78764.2	3358.82	386.522	230.401	0	-186.862	47.0594	-1799.45	-793756	644564	103514	353.216	442.365	0
512	4	-115.704	183.109	-893.865	-43747.7	18387.8	-1940.69	320.571	658.942	0	-51.1123	-141.096	-917.606	-27316.3	80854.1	2806.01	388.114	229.769	0	-166.817	42.0128	-1811.47	-797826	650690	94271.2	354.785	441.543	0
512	5	-108.388	181.967	-898.513	-43617.4	19787.9	-2155.63	322.023	658.544	0	-38.7103	-144.497	-923.294	-26917.8	82708.2	2240.3	389.58	229.154	0	-147.098	37.4702	-1821.81	-801488	656099	85184.5	356.261	440.929	0
512	6	-100.931	181.331	-902.875	-43517.4	21181.6	-2322.96	323.46	658.199	0	-27.0694	-147.943	-927.259	-26483.5	84305.1	1669.93	390.919	228.561	0	-128	33.388	-1830.13	-804604	660671	76345.1	357.639	440.518	0
512	7	-93.4228	181.133	-906.785	-43445.1	22555.2	-2441.07	324.874	657.911	0	-16.3829	-151.427	-929.433	-26018.8	85632.6	1101.96	392.134	227.994	0	-109.806	29.7057	-1836.22	-807064	664324	67837.1	358.919	440.301	0
512	8	-85.9485	181.304	-910.136	-43397.2	23895	-2508.91	326.254	657.682	0	-6.81865	-154.936	-929.844	-25530.5	86689	542.752	393.23	227.457	0	-92.7672	26.3681	-1839.98	-808814	667031	59736.6	360.101	440.265	0
512	9	-78.5781	181.785	-912.899	-43369.6	25187.5	-2526.06	327.591	657.508	0	1.49082	-158.445	-928.625	-25027.2	87484.3	-1.3941	394.208	226.951	0	-77.0873	23.3409	-1841.52	-809870	668829	52109.3	361.184	440.391	0
513	0	-71.3622	182.53	-915.118	-43358.3	26420.8	-2492.87	328.871	657.38	0	8.45631	-161.912	-926.001	-24519.4	88038	-524.476	395.073	226.479	0	-62.9059	20.6179	-1841.12	-810310	669814	45007.7	362.168	440.656	0
513	1	-64.3373	183.502	-916.87	-43359	27583.9	-2410.91	330.085	657.29	0	14.0369	-165.286	-922.244	-24018.7	88375.4	-1021.71	395.826	226.044	0	-50.3004	18.2166	-1839.11	-810243	670108	38470.7	363.052	441.037	0
513	2	-57.5381	184.668	-918.214	-43367.2	28667.5	-2283.69	331.221	657.23	0	18.2356	-168.51	-917.609	-23535.1	88524.1	-1490.08	396.473	225.648	0	-39.3026	16.1584	-1835.82	-809759	669825	32524.9	363.836	441.51	0
513	3	-51.0075	185.99	-919.156	-43378.1	29662.9	-2116.71	332.272	657.193	0	21.0889	-171.542	-912.297	-23076.2	88511.5	-1927.6	397.021	225.295	0	-29.9187	14.4484	-1831.45	-808905	669046	27187	364.525	442.053	0
513	4	-44.799	187.421	-919.654	-43387.6	30562.8	-1916.61	333.233	657.178	0	22.657	-174.355	-906.46	-22647.8	88362.1	-2332.11	397.48	224.985	0	-22.1419	13.0658	-1826.11	-807690	667822	22467	365.125	442.643	0
513	5	-38.974	188.908	-919.633	-43393.2	31362.6	-1690.14	334.103	657.185	0	23.0168	-176.943	-900.215	-22254.7	88096.5	-2700.54	397.862	224.722	0	-15.9572	11.9651	-1819.85	-806093	666179	18369.6	365.642	443.261	0
513	6	-33.5966	190.396	-918.991	-43393.8	32059.7	-1443.42	334.886	657.219	0	22.2595	-179.308	-893.642	-21900.1	87730.2	-3028.98	398.172	224.507	0	-11.3371	11.0879	-1812.63	-804075	664124	14896	366.086	443.888	0
513	7	-28.723	191.832	-917.633	-43389.7	32652.6	-1181.29	335.584	657.284	0	20.4922	-181.448	-886.795	-21585.3	87273.7	-3312.55	398.415	224.341	0	-8.23084	10.3837	-1804.43	-801592	661650	12043.9	366.462	444.512	0
513	8	-24.3921	193.177	-915.499	-43381.1	33140	-907.065	336.199	657.385	0	17.8404	-183.35	-879.716	-21310.1	86734.9	-3545.87	398.594	224.224	0	-6.55175	9.82726	-1795.22	-798617	658754	9806.38	366.775	445.121	0
513	9	-20.6204	194.408	-912.579	-43367	33520.4	-622.856	336.732	657.521	0	14.4482	-184.978	-872.459	-21073.2	86121.8	-3724.06	398.712	224.154	0	-6.17224	9.42989	-1785.04	-795153	655450	8170.86	367.025	445.708	0
514	0	-17.4012	195.526	-908.918	-43346	33792.1	-330.345	337.178	657.69	0	10.472	-186.284	-865.099	-20873.3	85444.1	-3844.16	398.768	224.128	0	-6.92923	9.24191	-1774.02	-791235	651774	7118.42	367.213	446.263	0
514	1	-14.7092	196.547	-904.606	-43316	33954.8	-31.428	337.535	657.884	0	6.06825	-187.21	-857.72	-20709.6	84711.9	-3906.02	398.764	224.145	0	-8.64093	9.33699	-1762.33	-786931	647779	6622.59	367.335	446.784	0
514	2	-12.5117	197.487	-899.739	-43275.6	34010.7	271.626	337.801	658.098	0	1.37912	-187.708	-850.395	-20581.9	83934.7	-3911.87	398.701	224.203	0	-11.1325	9.7793	-1750.13	-782308	643520	6649.82	367.392	447.267	0
514	3	-10.7814	198.348	-894.387	-43224.4	33964.1	576.514	337.975	658.329	0	-3.47577	-187.752	-843.172	-20489.9	83120.1	-3865.13	398.58	224.301	0	-14.2571	10.5967	-1737.56	-777416	639036	7162.18	367.384	447.711	0
514	4	-9.50121	199.124	-888.601	-43162.3	33820.2	880.99	338.06	658.573	0	-8.40059	-187.346	-836.073	-20432.3	82275.5	-3769.51	398.407	224.438	0	-17.9018	11.7781	-1724.67	-772290	634357	8120.78	367.315	448.117	0
514	5	-8.66226	199.801	-882.416	-43090.7	33585.1	1182.27	338.06	658.833	0	-13.3225	-186.516	-829.107	-20405.5	81409.3	-3628.92	398.189	224.611	0	-21.9847	13.2852	-1711.52	-766954	629506	9487.37	367.188	448.484	0
514	6	-8.25958	200.362	-875.841	-43011.8	33265.6	1476.72	337.981	659.109	0	-18.1869	-185.3	-822.267	-20404.6	80532.2	-3447.75	397.939	224.815	0	-26.4464	15.0617	-1698.11	-761410	624500	11223.2	367.014	448.813	0
514	7	-8.2855	200.787	-868.876	-42927.1	32869.8	1760.34	337.83	659.405	0	-22.9477	-183.746	-815.555	-20424.2	79656.2	-3231.04	397.671	225.043	0	-31.2332	17.0411	-1684.43	-755659	619354	13285.3	366.804	449.099	0
514	8	-8.72056	201.061	-861.544	-42835.9	32407	2029.25	337.615	659.72	0	-27.5582	-181.904	-808.983	-20460.6	78792.8	-2984.23	397.397	225.292	0	-36.2788	19.1575	-1670.53	-749715	614099	15623.5	366.566	449.34	0
514	9	-9.52681	201.183	-853.929	-42735.7	31888.2	2279.86	337.343	660.046	0	-31.9661	-179.823	-802.592	-20511.6	77953	-2712.71	397.127	225.557	0	-41.4929	21.3599	-1656.52	-743637	608789	18179.7	366.308	449.534	0
515	0	-10.6474	201.165	-846.163	-42623.6	31325.5	2509.3	337.021	660.373	0	-36.1134	-177.544	-796.456	-20576.4	77147.3	-2421.45	396.863	225.835	0	-46.7608	23.6202	-1642.62	-737517	603503	20891.5	366.037	449.679	0
515	1	-12.0163	201.023	-838.395	-42497.3	30731.8	2715.96	336.656	660.689	0	-39.9438	-175.1	-790.669	-20655.2	76386.2	-2115.29	396.61	226.124	0	-51.9601	25.923	-1629.06	-731463	598332	23696.3	365.754	449.772	0
515	2	-13.5742	200.767	-830.738	-42355.5	30119.1	2899.52	336.256	660.986	0	-43.4125	-172.52	-785.299	-20747.2	75677.5	-1799.61	396.368	226.42	0	-56.9867	28.2467	-1616.04	-725557	593343	26536.7	365.467	449.812	0
515	3	-15.2751	200.392	-823.242	-42198.1	29495.3	3060.25	335.828	661.259	0	-46.4913	-169.841	-780.358	-20850.3	75025.1	-1479.9	396.142	226.719	0	-61.7664	30.5511	-1603.6	-719831	588565	29361.8	365.179	449.799	0
515	4	-17.0845	199.877	-815.901	-42024.5	28864.4	3198.15	335.377	661.507	0	-49.1702	-167.101	-775.812	-20961.5	74428	-1160.64	395.936	227.019	0	-66.2547	32.7764	-1591.71	-714274	583986	32126	364.894	449.734	0
515	5	-18.9793	199.19	-808.658	-41834.1	28227.9	3312.84	334.907	661.733	0	-51.4563	-164.343	-771.595	-21076.4	73881.1	-845.053	395.751	227.315	0	-70.4356	34.8469	-1580.25	-708838	579566	34790.5	364.616	449.619	0
515	6	-20.9465	198.294	-801.415	-41626.8	27586.1	3403.96	334.422	661.942	0	-53.3675	-161.609	-767.63	-21189.9	73377.8	-536.097	395.59	227.604	0	-74.3141	36.6853	-1569.05	-703445	575245	37324.3	364.347	449.449	0
515	7	-22.9757	197.163	-794.067	-41403.5	26938.9	3471.28	333.925	662.141	0	-54.9232	-158.934	-763.849	-21296.4	72911	-237.389	395.452	227.88	0	-77.8989	38.2295	-1557.92	-698015	570964	39702.6	364.092	449.222	0
515	8	-25.0492	195.784	-786.545	-41166.2	26287.9	3514.79	333.422	662.338	0	-56.1384	-156.34	-760.208	-21392	72476	47.5102	395.337	228.14	0	-81.1876	39.4442	-1546.75	-692499	566687	41903.3	363.852	448.935	0
515	9	-27.1372	194.166	-778.851	-40916.9	25637	3534.98	332.916	662.535	0	-57.0226	-153.838	-756.71	-21474.5	72071.5	316.662	395.243	228.379	0	-84.1598	40.3275	-1535.56	-686897	562416	43908.1	363.63	448.587	0
516	0	-29.1955	192.342	-771.059	-40657.3	24991.1	3532.87	332.411	662.729	0	-57.5793	-151.428	-753.397	-21543.1	71699.3	570.264	395.168	228.595	0	-86.7748	40.9137	-1524.46	-681262	558192	45702.4	363.426	448.177	0
516	1	-31.1738	190.362	-763.289	-40388	24353.3	3509.95	331.906	662.913	0	-57.8093	-149.103	-750.325	-21598	71361.7	809.507	395.108	228.785	0	-88.9831	41.2587	-1513.61	-675677	554070	47274.9	363.236	447.708	0
516	2	-33.0315	188.275	-755.654	-40108.7	23724	3467.73	331.395	663.078	0	-57.7202	-146.865	-747.525	-21639.4	71059.8	1034.79	395.06	228.948	0	-90.7517	41.4093	-1503.18	-670214	550094	48618.6	363.056	447.187	0
516	3	-34.7466	186.116	-748.212	-39819.1	23101.7	3407.64	330.876	663.219	0	-57.333	-144.732	-744.988	-21667.4	70793.4	1244.92	395.026	229.084	0	-92.0796	41.3842	-1493.2	-664907	546275	49729.9	362.882	446.62	0
516	4	-36.3134	183.909	-740.975	-39519.8	22485.2	3331.33	330.345	663.335	0	-56.6816	-142.732	-742.679	-21682.5	70562.4	1437.5	395.011	229.195	0	-92.9949	41.1769	-1483.65	-659756	542608	50609.4	362.715	446.016	0
516	5	-37.7374	181.667	-733.913	-39212.1	21874.6	3240.92	329.805	663.429	0	-55.8072	-140.902	-740.56	-21685.1	70367.2	1609.61	395.019	229.282	0	-93.5446	40.7648	-1474.47	-654739	539074	51261.2	362.559	445.377	0
516	6	-39.0336	179.391	-726.965	-38897.6	21271.3	3138.8	329.26	663.507	0	-54.7526	-139.275	-738.591	-21675.6	70208.3	1758.82	395.057	229.347	0	-93.7862	40.1167	-1465.56	-649814	535648	51693.6	362.42	444.705	0
516	7	-40.2225	177.08	-720.055	-38578.1	20677.1	3027.62	328.716	663.577	0	-53.5568	-137.876	-736.734	-21653	70085.1	1884.02	395.129	229.391	0	-93.7793	39.2045	-1456.79	-644930	532301	51920.1	362.303	443.998	0
516	8	-41.324	174.735	-713.128	-38255.8	20093.2	2910.26	328.176	663.645	0	-52.2517	-136.715	-734.965	-21616.2	69995.3	1985.05	395.236	229.411	0	-93.5757	38.0194	-1448.09	-640048	529008	51959.1	362.212	443.254	0
516	9	-42.3492	172.368	-706.177	-37932.1	19519.9	2789.67	327.642	663.715	0	-50.8584	-135.783	-733.285	-21565	69937	2061.92	395.375	229.409	0	-93.2076	36.5846	-1439.46	-635166	525770	51831.7	362.146	442.472	0
517	0	-43.2947	170.008	-699.273	-37608.3	18958.5	2668.71	327.112	663.782	0	-49.3825	-135.05	-731.734	-21500.7	69910.4	2114.96	395.541	229.383	0	-92.6772	34.9577	-1431.01	-630335	522619	51557.3	362.102	441.656	0
517	1	-44.1443	167.689	-692.535	-37285.4	18412.3	2549.9	326.587	663.839	0	-47.8208	-134.478	-730.362	-21426	69916.1	2145.34	395.728	229.336	0	-91.9651	33.2109	-1422.9	-625636	519612	51150.7	362.076	440.812	0
517	2	-44.8829	165.437	-686.05	-36964.9	17886.7	2435.14	326.072	663.881	0	-46.1737	-134.036	-729.204	-21343.1	69953.2	2155.39	395.931	229.269	0	-91.0566	31.4011	-1415.25	-621132	516787	50624.2	362.067	439.949	0
517	3	-45.509	163.261	-679.838	-36648.8	17386.3	2325.68	325.574	663.908	0	-44.4536	-133.705	-728.266	-21253.9	70019.1	2148.33	396.145	229.184	0	-89.9625	29.5556	-1408.1	-616839	514155	49991.9	362.073	439.071	0
517	4	-46.035	161.155	-673.856	-36339.4	16912.3	2222.01	325.098	663.928	0	-42.6809	-133.475	-727.524	-21159.5	70111	2126.7	396.369	229.084	0	-88.7159	27.6799	-1401.38	-612727	511696	49270.3	362.098	438.179	0
517	5	-46.4816	159.112	-668.022	-36037.6	16462.2	2123.82	324.643	663.947	0	-40.879	-133.343	-726.936	-21061	70225	2091.4	396.604	228.972	0	-87.3606	25.769	-1394.96	-608743	509368	48475.5	362.143	437.274	0
517	6	-46.8717	157.116	-662.24	-35743.4	16031.6	2030.31	324.208	663.974	0	-39.0726	-133.306	-726.442	-20959.2	70355.2	2043.42	396.849	228.852	0	-85.9443	23.8097	-1388.68	-604814	507117	47622.9	362.208	436.354	0
517	7	-47.2246	155.148	-656.425	-35456.4	15616.8	1940.83	323.791	664.014	0	-37.285	-133.359	-725.978	-20854.2	70494.7	1985.4	397.103	228.726	0	-84.5096	21.789	-1382.4	-600880	504889	46726.9	362.291	435.42	0
517	8	-47.5498	153.197	-650.542	-35176.2	15216.7	1855.24	323.391	664.072	0	-35.531	-133.489	-725.504	-20746.4	70637.3	1920.56	397.363	228.596	0	-83.0808	19.7082	-1376.05	-596908	502656	45799.8	362.392	434.472	0
517	9	-47.8432	151.267	-644.617	-34902.1	14831.7	1773.74	323.009	664.144	0	-33.8129	-133.672	-725.018	-20636.8	70778.1	1851.04	397.623	228.464	0	-81.6561	17.5951	-1369.64	-592914	500420	44850.2	362.506	433.516	0
518	0	-48.0844	149.383	-638.745	-34632.2	14461.6	1696.65	322.641	664.219	0	-32.1218	-133.879	-724.557	-20527.6	70914.6	1778	397.873	228.331	0	-80.2062	15.5039	-1363.3	-588962	498217	43881.7	362.625	432.557	0
518	1	-48.2448	147.577	-633.067	-34364.8	14104.8	1624.22	322.28	664.283	0	-30.448	-134.08	-724.176	-20422	71045.6	1703.17	398.105	228.2	0	-78.6929	13.4966	-1357.24	-585145	496101	42895.3	362.738	431.605	0
518	2	-48.3027	145.874	-627.705	-34098.9	13759.6	1556.66	321.921	664.323	0	-28.7959	-134.255	-723.907	-20321.8	71169.6	1629.39	398.313	228.072	0	-77.0986	11.6197	-1351.61	-581544	494113	41895.8	362.836	430.672	0
518	3	-48.2548	144.283	-622.708	-33835.7	13424.7	1494.02	321.559	664.336	0	-27.1874	-134.389	-723.725	-20226.5	71284.8	1559.17	398.497	227.948	0	-75.4422	9.89386	-1346.43	-578184	492261	40894.3	362.914	429.772	0
518	4	-48.116	142.794	-618.045	-33577.5	13099.9	1436.14	321.196	664.329	0	-25.6556	-134.479	-723.561	-20133.9	71387.7	1493.18	398.662	227.826	0	-73.7716	8.31525	-1341.61	-575032	490510	39905.8	362.975	428.912	0
518	5	-47.9144	141.384	-613.626	-33326.7	12786.3	1383.08	320.837	664.311	0	-24.2391	-134.527	-723.316	-20041.3	71472.4	1430.83	398.812	227.708	0	-72.1536	6.85634	-1336.94	-572014	488805	38946.4	363.023	428.099	0
518	6	-47.6865	140.02	-609.325	-33084	12484.2	1335.22	320.489	664.296	0	-22.9799	-134.55	-722.885	-19945.3	71531	1371.44	398.952	227.591	0	-70.6665	5.46994	-1332.21	-569032	487070	38032.4	363.065	427.331	0
518	7	-47.4682	138.671	-605.011	-32848.9	12192.7	1292.97	320.153	664.295	0	-21.9161	-134.566	-722.171	-19843.4	71555.2	1314.38	399.084	227.477	0	-69.3843	4.10483	-1327.18	-565986	485233	37177.6	363.102	426.606	0
518	8	-47.2841	137.314	-600.585	-32620.7	11909.9	1256.65	319.831	664.315	0	-21.0725	-134.59	-721.097	-19734.1	71538	1258.89	399.207	227.367	0	-68.3566	2.72409	-1321.68	-562800	483234	36390.6	363.138	425.92	0
518	9	-47.1417	135.948	-596.013	-32399.1	11634.8	1226.68	319.521	664.36	0	-20.4535	-134.629	-719.634	-19617.8	71477.4	1204.62	399.325	227.261	0	-67.5952	1.31935	-1315.65	-559448	481051	35674.2	363.172	425.275	0
519	0	-47.0286	134.597	-591.336	-32183.7	11366.9	1203.46	319.222	664.425	0	-20.0415	-134.681	-717.822	-19496.5	71378.1	1152.01	399.437	227.161	0	-67.0701	-0.0837402	-1309.16	-555964	478712	35026.1	363.205	424.67	0
519	1	-46.9218	133.298	-586.648	-31973.9	11106.9	1186.96	318.933	664.503	0	-19.8053	-134.737	-715.751	-19373.8	71250.7	1102.04	399.547	227.068	0	-66.7271	-1.43935	-1302.4	-552422	476280	34440.5	363.235	424.104	0
519	2	-46.8044	132.08	-582.042	-31769.2	10855.9	1176.68	318.651	664.582	0	-19.7162	-134.786	-713.518	-19252.8	71107.3	1055.92	399.657	226.983	0	-66.5206	-2.70581	-1295.56	-548901	473824	33914.8	363.265	423.578	0
519	3	-46.6768	130.957	-577.574	-31568.8	10614.5	1171.95	318.378	664.658	0	-19.7569	-134.814	-711.194	-19135.7	70956.4	1014.75	399.771	226.906	0	-66.4337	-3.8573	-1288.77	-545449	471390	33453.7	363.294	423.089	0
519	4	-46.5518	129.927	-573.259	-31371.9	10382.6	1171.9	318.112	664.725	0	-19.9177	-134.811	-708.825	-19023.7	70801.9	979.134	399.886	226.838	0	-66.4695	-4.88368	-1282.08	-542083	469000	33066.1	363.322	422.631	0
519	5	-46.4443	128.979	-569.081	-31178.2	10159.3	1175.41	317.852	664.787	0	-20.1922	-134.771	-706.43	-18916.6	70644.8	949.67	400.003	226.778	0	-66.6365	-5.79239	-1275.51	-538798	466656	32756.8	363.35	422.2	0
519	6	-46.3665	128.089	-564.996	-30988.1	9944.51	1181.77	317.601	664.847	0	-20.5728	-134.696	-704.006	-18813.5	70484.6	927.322	400.119	226.723	0	-66.9392	-6.60707	-1269	-535568	464343	32525.1	363.38	421.788	0
519	7	-46.3267	127.235	-560.941	-30800.7	9738.93	1190.96	317.362	664.909	0	-21.0453	-134.589	-701.546	-18713	70320.1	912.793	400.236	226.674	0	-67.3719	-7.35425	-1262.49	-532350	462039	32365.8	363.414	421.388	0
519	8	-46.3264	126.403	-556.862	-30615.3	9543.65	1203.29	317.138	664.978	0	-21.5861	-134.45	-699.049	-18614.9	70150.1	905.565	400.351	226.629	0	-67.9125	-8.0476	-1255.91	-529112	459727	32270.9	363.455	420.99	0
519	9	-46.3578	125.592	-552.752	-30431.4	9359.98	1218.83	316.933	665.054	0	-22.1625	-134.273	-696.534	-18519.4	69975.7	903.889	400.463	226.588	0	-68.5203	-8.6813	-1249.29	-525853	457410	32229.1	363.505	420.589	0
520	0	-46.4016	124.816	-548.665	-30249.2	9188.67	1237.38	316.747	665.132	0	-22.7358	-134.045	-694.042	-18427.4	69799.3	905.72	400.569	226.551	0	-69.1374	-9.22858	-1242.71	-522614	455119	32226.7	363.561	420.188	0
520	1	-46.4311	124.095	-544.688	-30068.5	9029.16	1258.83	316.577	665.203	0	-23.2704	-133.747	-691.63	-18340.5	69624.1	909.472	400.667	226.518	0	-69.7016	-9.65153	-1236.32	-519458	452894	32249.9	363.619	419.791	0
520	2	-46.4238	123.442	-540.875	-29888.5	8879.92	1283.52	316.418	665.26	0	-23.7454	-133.367	-689.339	-18260.6	69451.8	914.153	400.751	226.49	0	-70.1692	-9.92531	-1230.21	-516427	450764	32287.7	363.673	419.399	0
520	3	-46.3707	122.855	-537.219	-29709	8740.34	1311.82	316.27	665.301	0	-24.1583	-132.909	-687.182	-18188.9	69283.7	919.53	400.823	226.469	0	-70.5289	-10.0543	-1224.4	-513520	448730	32332.8	363.724	419.011	0
520	4	-46.2766	122.317	-533.671	-29530.8	8611.65	1343.08	316.137	665.335	0	-24.5192	-132.387	-685.138	-18124.8	69121.4	926.31	400.887	226.454	0	-70.7958	-10.0693	-1218.81	-510706	446774	32381.2	363.778	418.624	0
520	5	-46.1566	121.804	-530.157	-29355.5	8494.96	1375.39	316.023	665.371	0	-24.8458	-131.825	-683.157	-18066.5	68966.7	935.625	400.953	226.446	0	-71.0024	-10.0203	-1213.31	-507930	444864	32429.6	363.843	418.234	0
520	6	-46.0316	121.282	-526.588	-29184.2	8389.08	1406.75	315.931	665.421	0	-25.1604	-131.249	-681.168	-18012.1	68820.3	948.078	401.033	226.443	0	-71.1919	-9.96754	-1207.76	-505127	442954	32475.9	363.928	417.84	0
520	7	-45.9224	120.717	-522.88	-29017.3	8290.37	1435.98	315.855	665.495	0	-25.4842	-130.684	-679.107	-17960.2	68681.7	963.195	401.135	226.447	0	-71.4066	-9.96685	-1201.99	-502234	440996	32518.6	364.037	417.439	0
520	8	-45.8407	120.088	-518.987	-28854.7	8194.29	1462.84	315.789	665.598	0	-25.8266	-130.141	-676.934	-17909.3	68549.6	979.491	401.265	226.457	0	-71.6674	-10.0533	-1195.92	-499216	438961	32554.5	364.171	417.028	0
520	9	-45.7818	119.393	-514.916	-28695.6	8097.56	1487.92	315.726	665.729	0	-26.1773	-129.623	-674.654	-17858.4	68424.7	995.196	401.422	226.471	0	-71.9591	-10.2301	-1189.57	-496075	436847	32576.5	364.328	416.607	0
521	0	-45.722	118.655	-510.737	-28538.1	7999.96	1512.61	315.664	665.876	0	-26.5085	-129.122	-672.322	-17807.1	68310.6	1009.22	401.604	226.486	0	-72.2305	-10.4668	-1183.06	-492862	434695	32573.9	364.503	416.175	0
521	1	-45.6237	117.909	-506.569	-28378.8	7904.2	1538.42	315.603	666.022	0	-26.786	-128.617	-670.035	-17756	68213.5	1021.17	401.806	226.5	0	-72.4096	-10.7082	-1176.6	-489663	432575	32534.8	364.693	415.729	0
521	2	-45.4502	117.189	-502.53	-28214.2	7813.36	1566.12	315.548	666.144	0	-26.9809	-128.085	-667.887	-17706	68138.9	1030.59	402.022	226.51	0	-72.4311	-10.8952	-1170.42	-486564	430554	32448.9	364.893	415.271	0
521	3	-45.1819	116.512	-498.689	-28042.4	7728.61	1595.41	315.498	666.232	0	-27.0779	-127.502	-665.931	-17656.1	68089.2	1036.84	402.247	226.513	0	-72.2597	-10.9904	-1164.62	-483612	428672	32311.7	365.101	414.801	0
521	4	-44.8196	115.873	-495.058	-27863.8	7649.66	1625.33	315.452	666.284	0	-27.0768	-126.864	-664.157	-17603.9	68062.2	1039.53	402.479	226.506	0	-71.8965	-10.9912	-1159.22	-480812	426928	32122.8	365.313	414.319	0
521	5	-44.3804	115.251	-491.594	-27680	7576.26	1655.18	315.412	666.307	0	-26.9925	-126.18	-662.517	-17547.7	68051.7	1038.36	402.717	226.486	0	-71.3729	-10.9293	-1154.11	-478128	425287	31885.3	365.529	413.828	0
521	6	-43.8907	114.621	-488.213	-27493.2	7508.71	1685.01	315.38	666.314	0	-26.8506	-125.481	-660.952	-17487.9	68051.4	1032.83	402.96	226.459	0	-70.7413	-10.8606	-1149.17	-475503	423705	31603.1	365.752	413.327	0
521	7	-43.3783	113.956	-484.814	-27305.1	7447.11	1715.4	315.361	666.321	0	-26.6799	-124.805	-659.418	-17425.9	68057.8	1022.66	403.209	226.426	0	-70.0582	-10.8491	-1144.23	-472872	422137	31280.1	365.987	412.811	0
521	8	-42.8636	113.24	-481.321	-27117.4	7390.87	1747.04	315.355	666.34	0	-26.5044	-124.186	-657.887	-17363.2	68069.9	1007.87	403.467	226.392	0	-69.368	-10.9454	-1139.21	-470189	420553	30919	366.24	412.272	0
521	9	-42.3551	112.472	-477.712	-26930.6	7338.46	1780.38	315.362	666.374	0	-26.3372	-123.642	-656.359	-17301	68087.9	988.398	403.736	226.359	0	-68.6923	-11.1699	-1134.07	-467444	418945	30521.8	366.509	411.709	0
522	0	-41.8471	111.667	-474.022	-26743.8	7287.27	1815.19	315.373	666.419	0	-26.1775	-123.172	-654.86	-17240.3	68112.2	964.117	404.01	226.327	0	-68.0245	-11.5054	-1128.88	-464662	417329	30089.9	366.791	411.123	0
522	1	-41.3248	110.848	-470.316	-26554.8	7234.5	1850.46	315.382	666.462	0	-26.0127	-122.758	-653.424	-17181.2	68143.2	934.85	404.286	226.294	0	-67.3375	-11.9105	-1123.74	-461885	415732	29622.8	367.078	410.516	0
522	2	-40.7775	110.035	-466.648	-26360.8	7178.18	1884.77	315.382	666.49	0	-25.8268	-122.382	-652.074	-17123.1	68180.4	900.255	404.559	226.259	0	-66.6043	-12.3469	-1118.72	-459146	414172	29120.6	367.361	409.891	0
522	3	-40.2054	109.235	-463.033	-26160.8	7116.94	1916.63	315.37	666.499	0	-25.6095	-122.033	-650.795	-17064.7	68221.1	859.891	404.827	226.221	0	-65.8149	-12.7979	-1113.83	-456449	412645	28584.4	367.639	409.25	0
522	4	-39.6194	108.442	-459.451	-25956.1	7049.64	1944.9	315.344	666.494	0	-25.359	-121.712	-649.549	-17004	68261.9	813.387	405.091	226.178	0	-64.9785	-13.2706	-1109	-453772	411131	28016.8	367.909	408.598	0
522	5	-39.0383	107.64	-455.853	-25749.9	6976	1969.18	315.303	666.487	0	-25.0834	-121.432	-648.276	-16938.2	68299.7	760.595	405.356	226.128	0	-64.1217	-13.7924	-1104.13	-451076	409592	27422.1	368.176	407.936	0
522	6	-38.4844	106.808	-452.171	-25544.8	6897.55	1990.09	315.254	666.494	0	-24.798	-121.212	-646.905	-16863.9	68331.4	701.899	405.628	226.069	0	-63.2824	-14.4033	-1099.08	-448305	407989	26806.1	368.448	407.264	0
522	7	-37.9737	105.931	-448.345	-25342	6817.11	2009.19	315.205	666.523	0	-24.5198	-121.07	-645.373	-16779.2	68354	638.279	405.914	225.999	0	-62.4936	-15.1395	-1093.72	-445413	406286	26173.6	368.73	406.582	0
522	8	-37.5086	105.002	-444.358	-25141.1	6737.41	2028.52	315.162	666.579	0	-24.2603	-121.019	-643.657	-16683.9	68364.4	570.954	406.213	225.92	0	-61.7689	-16.0169	-1088.02	-442384	404471	25526.7	369.026	405.891	0
522	9	-37.076	104.031	-440.256	-24941.4	6660.45	2049.66	315.129	666.652	0	-24.0206	-121.054	-641.772	-16579.4	68360.2	500.935	406.518	225.834	0	-61.0966	-17.0232	-1082.03	-439249	402562	24864.1	369.333	405.194	0
523	0	-36.6515	103.037	-436.135	-24741.9	6588.42	2072.72	315.106	666.73	0	-23.7908	-121.156	-639.771	-16467.6	68341.7	428.828	406.822	225.74	0	-60.4423	-18.1188	-1075.91	-436076	400603	24181.5	369.644	404.502	0
523	1	-36.2084	102.046	-432.114	-24541.7	6523.8	2096.48	315.097	666.795	0	-23.553	-121.293	-637.731	-16350.6	68313.2	354.996	407.119	225.639	0	-59.7614	-19.2466	-1069.84	-432952	398659	23475.2	369.951	403.823	0
523	2	-35.7273	101.08	-428.285	-24340.1	6467.8	2119.59	315.102	666.832	0	-23.2918	-121.429	-635.728	-16229.5	68281.4	280.072	407.407	225.529	0	-59.0191	-20.3492	-1064.01	-429946	396786	22746.9	370.252	403.162	0
523	3	-35.2007	100.146	-424.696	-24136.2	6418.74	2141.43	315.114	666.832	0	-23.0006	-121.533	-633.807	-16104.8	68252.3	205.208	407.686	225.41	0	-58.2013	-21.3878	-1058.5	-427093	395015	22002.9	370.544	402.518	0
523	4	-34.6317	99.2419	-421.342	-23929.5	6373.4	2161.84	315.126	666.794	0	-22.6822	-121.593	-631.98	-15977.2	68228.4	131.232	407.96	225.281	0	-57.314	-22.3507	-1053.32	-424394	393349	21249.7	370.825	401.892	0
523	5	-34.0331	98.3559	-418.167	-23720.7	6329.28	2180.21	315.136	666.726	0	-22.3479	-121.609	-630.231	-15847.8	68206.8	57.6469	408.225	225.146	0	-56.381	-23.2532	-1048.4	-421813	391762	20491.7	371.095	401.276	0
523	6	-33.4244	97.469	-415.07	-23510.6	6285	2195.5	315.142	666.643	0	-22.0154	-121.6	-628.525	-15718.2	68181.1	-16.8619	408.478	225.008	0	-55.4397	-24.1305	-1043.6	-419285	390206	19731.4	371.355	400.66	0
523	7	-32.8269	96.5617	-411.947	-23299.7	6239.47	2206.85	315.146	666.56	0	-21.7051	-121.589	-626.818	-15589.6	68144.6	-92.8717	408.715	224.871	0	-54.532	-25.0272	-1038.77	-416742	388631	18971.2	371.608	400.033	0
523	8	-32.259	95.6166	-408.721	-23088.3	6192.01	2213.85	315.15	666.489	0	-21.4354	-121.601	-625.08	-15462.6	68094.5	-169.75	408.937	224.737	0	-53.6943	-25.9845	-1033.8	-414134	387004	18213.8	371.858	399.387	0
523	9	-31.7309	94.6245	-405.367	-22877.1	6142.76	2216.52	315.154	666.436	0	-21.2125	-121.648	-623.305	-15336.5	68032.4	-246.857	409.148	224.605	0	-52.9435	-27.0236	-1028.67	-411446	385318	17460.9	372.108	398.717	0
524	0	-31.2385	93.5915	-401.911	-22666.5	6092.26	2215.52	315.158	666.397	0	-21.0222	-121.72	-621.522	-15209.5	67964.2	-324.538	409.351	224.471	0	-52.2607	-28.1289	-1023.43	-408696	383595	16712.2	372.361	398.019	0
524	1	-30.7649	92.5381	-398.42	-22456.8	6040.8	2211.95	315.162	666.365	0	-20.8345	-121.791	-619.773	-15080	67897.5	-403.517	409.552	224.331	0	-51.5994	-29.2527	-1018.19	-405932	381873	15966.1	372.617	397.299	0
524	2	-30.2931	91.4873	-394.963	-22249.1	5988.54	2206.77	315.162	666.332	0	-20.6206	-121.831	-618.081	-14947.8	67838.8	-483.635	409.757	224.184	0	-50.9137	-30.3437	-1013.04	-403197	380185	15222.9	372.877	396.568	0
524	3	-29.8151	90.4534	-391.577	-22044.4	5935.09	2200.35	315.157	666.297	0	-20.3634	-121.822	-616.438	-14814.1	67791.2	-563.513	409.972	224.032	0	-50.1785	-31.3689	-1008.01	-400514	378539	14486.1	373.14	395.835	0
524	4	-29.3309	89.4418	-388.271	-21843.5	5879.25	2192.99	315.142	666.258	0	-20.0589	-121.761	-614.82	-14680.7	67752.7	-641.371	410.199	223.878	0	-49.3898	-32.3194	-1003.09	-397885	376930	13759.4	373.405	395.112	0
524	5	-28.8462	88.4491	-385.036	-21645.8	5819.93	2185.4	315.115	666.218	0	-19.7138	-121.657	-613.199	-14549.4	67718.2	-716.097	410.434	223.727	0	-48.56	-33.2078	-998.235	-395301	375340	13045.9	373.668	394.403	0
524	6	-28.3711	87.4608	-381.819	-21449.5	5756.95	2178.48	315.078	666.177	0	-19.3444	-121.529	-611.545	-14421.8	67683.5	-787.538	410.676	223.583	0	-47.7155	-34.0685	-993.363	-392725	373740	12345.7	373.931	393.703	0
524	7	-27.9182	86.4553	-378.534	-21252.9	5690.8	2172.66	315.034	666.145	0	-18.9739	-121.404	-609.818	-14298.2	67646.7	-855.862	410.929	223.447	0	-46.8921	-34.9488	-988.352	-390098	372094	11657	374.202	392.998	0
524	8	-27.4961	85.417	-375.099	-21054.1	5621.95	2167.93	314.988	666.129	0	-18.6236	-121.304	-607.989	-14178.4	67606.3	-921.06	411.197	223.32	0	-46.1197	-35.8872	-983.088	-387363	370368	10978	374.488	392.275	0
524	9	-27.1017	84.3475	-371.501	-20851.7	5550.57	2164	314.941	666.128	0	-18.3034	-121.238	-606.052	-14062.3	67558.7	-983.182	411.473	223.203	0	-45.405	-36.891	-977.553	-384511	368555	10306.2	374.788	391.529	0
525	0	-26.7163	83.2685	-367.819	-20645.1	5476.39	2160.16	314.889	666.128	0	-18.0049	-121.195	-604.044	-13950.5	67500	-1042.62	411.747	223.095	0	-44.7212	-37.926	-971.863	-381594	366682	9637.64	375.089	390.769	0
525	1	-26.3119	82.2126	-364.185	-20434.8	5399.13	2155.53	314.825	666.111	0	-17.7054	-121.141	-602.024	-13842.1	67430.9	-1099.8	412.007	222.993	0	-44.0173	-38.928	-966.21	-378703	364806	8968.67	375.377	390.013	0
525	2	-25.8661	81.2066	-360.704	-20221.6	5319.3	2149.61	314.747	666.061	0	-17.3816	-121.042	-600.04	-13735.2	67357.1	-1154.8	412.254	222.891	0	-43.2478	-39.8353	-960.744	-375906	362976	8298.9	375.646	389.276	0
525	3	-25.3741	80.2595	-357.406	-20006.3	5238.09	2142.52	314.656	665.977	0	-17.0222	-120.879	-598.106	-13628.2	67285	-1207.78	412.497	222.786	0	-42.3963	-40.6194	-955.512	-373223	361212	7631.55	375.9	388.56	0
525	4	-24.8491	79.3599	-354.249	-19790.5	5155.94	2134.62	314.555	665.866	0	-16.6302	-120.649	-596.206	-13519.9	67217.8	-1259.81	412.743	222.677	0	-41.4793	-41.2895	-950.454	-370625	359501	6971.95	376.146	387.86	0
525	5	-24.3176	78.4811	-351.136	-19576.2	5072.4	2126.12	314.446	665.751	0	-16.2208	-120.364	-594.303	-13409.4	67154.5	-1312.22	412.997	222.563	0	-40.5384	-41.8829	-945.439	-368050	357805	6326.92	376.395	387.163	0
525	6	-23.811	77.5896	-347.953	-19365.9	4987.91	2116.53	314.335	665.657	0	-15.8166	-120.044	-592.349	-13296	67091.5	-1365.18	413.263	222.446	0	-39.6276	-42.4544	-940.302	-365421	356072	5703.06	376.656	386.453	0
525	7	-23.3557	76.6555	-344.605	-19161.1	4905.15	2104.34	314.234	665.603	0	-15.4377	-119.717	-590.299	-13180	67024.9	-1417.64	413.544	222.328	0	-38.7934	-43.0615	-934.904	-362677	354263	5102.77	376.938	385.719	0
525	8	-22.9636	75.6621	-341.049	-18961.8	4827.44	2087.69	314.155	665.599	0	-15.0911	-119.406	-588.126	-13061.6	66952.2	-1468.23	413.84	222.209	0	-38.0546	-43.7436	-929.175	-359788	352359	4522.37	377.251	384.953	0
525	9	-22.6254	74.6132	-337.302	-18766.6	4755.81	2065.37	314.1	665.637	0	-14.7654	-119.117	-585.836	-12941.1	66873.6	-1515.82	414.151	222.09	0	-37.3908	-44.5042	-923.138	-356765	350366	3952.86	377.593	384.156	0
526	0	-22.311	73.5337	-333.45	-18573.2	4688.21	2037.25	314.06	665.7	0	-14.4316	-118.84	-583.482	-12819.3	66792.7	-1559.73	414.473	221.97	0	-36.7427	-45.3067	-916.932	-353668	348324	3381.57	377.957	383.336	0
526	1	-21.9824	72.4602	-329.619	-18379.8	4621.15	2004.32	314.02	665.761	0	-14.0532	-118.551	-581.141	-12698	66714.2	-1599.78	414.799	221.85	0	-36.0356	-46.0909	-910.76	-350586	346293	2797.16	378.325	382.509	0
526	2	-21.6131	71.4227	-325.921	-18186.4	4551.02	1968	313.964	665.8	0	-13.6051	-118.228	-578.871	-12579	66640.8	-1635.97	415.122	221.73	0	-35.2182	-46.805	-904.792	-347598	344320	2195.57	378.683	381.691	0
526	3	-21.1985	70.432	-322.406	-17994.5	4475.18	1929.13	313.881	665.813	0	-13.086	-117.863	-576.683	-12463.4	66570.4	-1668.18	415.437	221.612	0	-34.2846	-47.4313	-899.089	-344739	342418	1579.88	379.02	380.899	0
526	4	-20.7507	69.4812	-319.065	-17806.9	4393.09	1888.01	313.769	665.81	0	-12.516	-117.467	-574.549	-12351.2	66497.9	-1696.65	415.739	221.497	0	-33.2666	-47.9857	-893.614	-342001	340572	956.726	379.331	380.139	0
526	5	-20.2903	68.5521	-315.843	-17625.1	4306.16	1845.15	313.634	665.803	0	-11.9265	-117.055	-572.418	-12241	66418.3	-1722.47	416.031	221.385	0	-32.2168	-48.5025	-888.261	-339342	338749	334.328	379.621	379.409	0
526	6	-19.8405	67.6209	-312.653	-17449.8	4215.87	1801.37	313.484	665.812	0	-11.3539	-116.645	-570.223	-12130.6	66326.8	-1747.04	416.317	221.273	0	-31.1944	-49.0242	-882.876	-336697	336903	-279.476	379.901	378.698	0
526	7	-19.4193	66.6641	-309.4	-17281.4	4123.06	1757.38	313.326	665.855	0	-10.8327	-116.26	-567.892	-12017.5	66219.2	-1771.19	416.605	221.162	0	-30.252	-49.5959	-877.292	-333992	334982	-880.28	380.181	377.994	0
526	8	-19.0356	65.6639	-306.014	-17121.2	4029.31	1713.67	313.167	665.949	0	-10.3873	-115.919	-565.371	-11901.1	66091.8	-1795.33	416.9	221.05	0	-29.4229	-50.2547	-871.385	-331178	332949	-1468.91	380.471	377.29	0
526	9	-18.6862	64.6151	-302.483	-16969.7	3937.55	1670.71	313.017	666.101	0	-10.027	-115.631	-562.643	-11782.1	65942.6	-1820.3	417.201	220.941	0	-28.7133	-51.0157	-865.126	-328244	330796	-2050.27	380.775	376.587	0
527	0	-18.3556	63.5287	-298.848	-16824.9	3849.62	1628.85	312.882	666.299	0	-9.74306	-115.388	-559.743	-11661.8	65773	-1847.32	417.506	220.834	0	-28.0986	-51.8597	-858.591	-325222	328549	-2630.87	381.089	375.886	0
527	1	-18.0196	62.4286	-295.189	-16682.6	3763.87	1587.98	312.751	666.515	0	-9.51164	-115.171	-556.75	-11540.8	65588.3	-1876.56	417.806	220.729	0	-27.5312	-52.7422	-851.939	-322170	326255	-3216.99	381.405	375.19	0
527	2	-17.6576	61.3379	-291.58	-16540.1	3676.31	1547.46	312.608	666.726	0	-9.30572	-114.96	-553.749	-11419.8	65394.8	-1906.34	418.095	220.623	0	-26.9634	-53.6217	-845.329	-319147	323964	-3813.09	381.709	374.497	0
527	3	-17.2625	60.2704	-288.057	-16397.5	3583.01	1506.44	312.439	666.924	0	-9.10338	-114.746	-550.804	-11299.9	65197.1	-1934.44	418.367	220.515	0	-26.3659	-54.4754	-838.862	-316188	321704	-4419.81	381.992	373.808	0
527	4	-16.8404	59.2305	-284.625	-16256.2	3481.44	1464.63	312.232	667.115	0	-8.89039	-114.525	-547.941	-11182.1	64997.1	-1960.24	418.62	220.407	0	-25.7308	-55.2941	-832.567	-313302	319484	-5033.13	382.25	373.121	0
527	5	-16.4055	58.2151	-281.267	-16116.7	3371.15	1422.67	311.986	667.3	0	-8.66177	-114.293	-545.154	-11067.2	64794.5	-1985.3	418.855	220.301	0	-25.0673	-56.0776	-826.422	-310480	317295	-5646.2	382.483	372.434	0
527	6	-15.973	57.2148	-277.953	-15979.1	3253.91	1381.69	311.707	667.488	0	-8.42139	-114.05	-542.414	-10955	64589	-2011.84	419.077	220.197	0	-24.3943	-56.8352	-820.367	-307697	315124	-6252.92	382.698	371.746	0
527	7	-15.5539	56.218	-274.646	-15843.6	3133.23	1342.63	311.408	667.687	0	-8.17839	-113.8	-539.68	-10845.1	64379.7	-2041.03	419.292	220.096	0	-23.7323	-57.5825	-814.326	-304923	312950	-6849.59	382.907	371.054	0
527	8	-15.153	55.2172	-271.317	-15710.2	3012.64	1306.29	311.104	667.904	0	-7.94197	-113.55	-536.925	-10737.1	64166.1	-2072.82	419.507	219.997	0	-23.095	-58.3329	-808.241	-302135	310760	-7434.64	383.117	370.354	0
527	9	-14.7664	54.2145	-267.965	-15578.1	2893.59	1273.26	310.798	668.135	0	-7.71538	-113.301	-534.141	-10630.3	63947.5	-2106.57	419.72	219.902	0	-22.4818	-59.0868	-802.106	-299331	308552	-8008.75	383.332	369.646	0
528	0	-14.3792	53.2242	-264.627	-15447.2	2774.71	1243.99	310.485	668.373	0	-7.49286	-113.048	-531.349	-10523.6	63724.1	-2141.7	419.929	219.805	0	-21.8721	-59.8236	-795.977	-296535	306342	-8574.9	383.544	368.935	0
528	1	-13.9698	52.268	-261.371	-15317.7	2652.56	1218.71	310.149	668.605	0	-7.26341	-112.774	-528.589	-10416.3	63496.4	-2178.21	420.124	219.706	0	-21.2332	-60.5062	-789.96	-293792	304156	-9137.08	383.737	368.232	0
528	2	-13.5199	51.3644	-258.257	-15189.9	2524.08	1197.18	309.774	668.817	0	-7.0188	-112.466	-525.9	-10308	63265.4	-2216.62	420.299	219.601	0	-20.5387	-61.1017	-784.157	-291148	302023	-9699.05	383.898	367.547	0
528	3	-13.0226	50.5197	-255.307	-15062.5	2388.87	1178.64	309.357	668.997	0	-6.75759	-112.119	-523.302	-10198.8	63033.3	-2257.42	420.453	219.489	0	-19.7802	-61.5996	-778.608	-288616	299954	-10263.3	384.024	366.884	0
528	4	-12.4834	49.7263	-252.496	-14933.1	2248.76	1162.49	308.906	669.142	0	-6.48417	-111.74	-520.783	-10088.5	62802.5	-2300.64	420.593	219.372	0	-18.9676	-62.0142	-773.279	-286178	297945	-10830.7	384.124	366.234	0
528	5	-11.9178	48.9653	-249.763	-14800.5	2106.25	1148.64	308.433	669.258	0	-6.20829	-111.346	-518.306	-9977.39	62574.2	-2345.41	420.728	219.25	0	-18.1261	-62.3812	-768.068	-283788	295971	-11399.6	384.212	365.585	0
528	6	-11.3492	48.2111	-247.017	-14664.9	1964	1137.27	307.951	669.368	0	-5.9446	-110.962	-515.814	-9866.03	62346.3	-2389.69	420.87	219.127	0	-17.2938	-62.7508	-762.832	-281387	293990	-11965.7	384.305	364.923	0
528	7	-10.803	47.4377	-244.18	-14528.8	1825.64	1128.46	307.477	669.5	0	-5.70889	-110.611	-513.24	-9754.48	62114.4	-2430.99	421.024	219.006	0	-16.5118	-63.1738	-757.421	-278914	291959	-12523.1	384.418	364.238	0
528	8	-10.2974	46.6248	-241.21	-14395.2	1695.96	1121.93	307.031	669.679	0	-5.51157	-110.313	-510.532	-9642.1	61875.3	-2467.78	421.198	218.886	0	-15.8089	-63.6878	-751.742	-276339	289853	-13068.5	384.565	363.531	0
528	9	-9.83632	45.7667	-238.124	-14266.5	1578.63	1116.94	306.629	669.912	0	-5.35039	-110.07	-507.678	-9528.34	61629.2	-2499.89	421.394	218.768	0	-15.1867	-64.3033	-745.802	-273673	287678	-13603.7	384.751	362.812	0
529	0	-9.40637	44.8785	-235	-14143.4	1473.86	1112.7	306.272	670.185	0	-5.20621	-109.87	-504.731	-9413.56	61379.2	-2528.21	421.608	218.651	0	-14.6126	-64.9916	-739.731	-270973	285474	-14133.9	384.967	362.095	0
529	1	-8.98177	43.9922	-231.955	-14024.8	1378.14	1108.46	305.941	670.463	0	-5.04771	-109.683	-501.785	-9298.99	61129.3	-2554.22	421.824	218.532	0	-14.0295	-65.6903	-733.741	-268327	283303	-14664.4	385.19	361.4	0
529	2	-8.53892	43.1418	-229.101	-13908.6	1285.91	1103.19	305.613	670.71	0	-4.84445	-109.471	-498.937	-9186.16	60882	-2579.51	422.024	218.411	0	-13.3834	-66.3287	-728.037	-265817	281221	-15197.3	385.391	360.742	0
529	3	-8.06964	42.349	-226.493	-13792.7	1192.27	1095.76	305.264	670.897	0	-4.57837	-109.206	-496.254	-9076.5	60637.6	-2605.5	422.191	218.29	0	-12.648	-66.8572	-722.747	-263490	279261	-15728.7	385.548	360.127	0
529	4	-7.58197	41.6173	-224.132	-13675.6	1095.94	1085.38	304.89	671.016	0	-4.2472	-108.881	-493.768	-8970.91	60396.2	-2633.22	422.317	218.168	0	-11.8292	-67.2635	-717.9	-261349	277430	-16252.4	385.656	359.55	0
529	5	-7.09196	40.9339	-221.96	-13556.7	999.858	1071.76	304.505	671.077	0	-3.86154	-108.506	-491.467	-8869.39	60158	-2662.88	422.405	218.047	0	-10.9535	-67.5718	-713.428	-259359	275712	-16764.3	385.724	358.993	0
529	6	-6.61859	40.2736	-219.878	-13436.6	908.782	1055.12	304.133	671.109	0	-3.43899	-108.103	-489.297	-8771.19	59921.4	-2694.36	422.464	217.926	0	-10.0576	-67.8296	-709.174	-257448	274065	-17263	385.776	358.434	0
529	7	-6.18234	39.6068	-217.773	-13316.7	826.524	1036.05	303.795	671.149	0	-2.99714	-107.697	-487.176	-8675.17	59682	-2727.41	422.506	217.807	0	-9.17948	-68.09	-704.95	-255537	272434	-17747.7	385.834	357.854	0
529	8	-5.79882	38.9114	-215.571	-13198.7	754.673	1015.14	303.501	671.227	0	-2.54741	-107.304	-485.041	-8580.16	59436	-2761.17	422.538	217.69	0	-8.34623	-68.3926	-700.612	-253568	270775	-18217	385.912	357.238	0
529	9	-5.47004	38.1823	-213.258	-13083.2	692.202	992.321	303.246	671.349	0	-2.09178	-106.931	-482.867	-8485.67	59183.1	-2793.68	422.566	217.574	0	-7.56182	-68.7483	-696.125	-251530	269076	-18670.8	386.012	356.588	0
530	0	-5.18132	37.4319	-210.897	-12969.6	635.632	967.087	303.014	671.498	0	-1.62305	-106.566	-480.681	-8392.09	58928.2	-2822.84	422.593	217.459	0	-6.80437	-69.1343	-691.578	-249463	267364	-19110.8	386.127	355.918	0
530	1	-4.90778	36.6822	-208.586	-12856.8	580.619	939.107	302.784	671.638	0	-1.12915	-106.188	-478.54	-8300.15	58678.9	-2847.73	422.621	217.345	0	-6.03694	-69.5062	-687.126	-247439	265687	-19540.9	386.243	355.251	0
530	2	-4.62687	35.9536	-206.403	-12742.9	524.688	908.706	302.542	671.738	0	-0.601325	-105.779	-476.498	-8210.33	58441.9	-2869.21	422.649	217.231	0	-5.22819	-69.825	-682.901	-245510	264088	-19965.4	386.347	354.603	0
530	3	-4.32752	35.2564	-204.366	-12626.8	468.773	877.048	302.294	671.785	0	-0.040294	-105.334	-474.585	-8123.04	58220.3	-2889.26	422.676	217.116	0	-4.36781	-70.078	-678.951	-243694	262584	-20387.8	386.441	353.973	0
530	4	-4.01178	34.5894	-202.44	-12508.5	415.893	845.994	302.054	671.789	0	0.54427	-104.868	-472.797	-8038.5	58013.6	-2909.74	422.703	217.002	0	-3.46751	-70.2785	-675.238	-241968	261167	-20809	386.532	353.35	0
530	5	-3.69278	33.9415	-200.554	-12389.1	368.026	817.392	301.835	671.775	0	1.13695	-104.398	-471.095	-7956.11	57819.1	-2931.73	422.733	216.889	0	-2.55583	-70.4562	-671.649	-240284	259804	-21226	386.633	352.717	0
530	6	-3.39048	33.2951	-198.623	-12270.5	324.299	792.25	301.633	671.778	0	1.71865	-103.946	-469.408	-7874.31	57633.4	-2955.49	422.779	216.775	0	-1.67183	-70.651	-668.031	-238578	258447	-21634.1	386.759	352.059	0
530	7	-3.12338	32.6314	-196.578	-12154	282.46	770.459	301.437	671.828	0	2.27114	-103.535	-467.663	-7791.44	57452.9	-2980.45	422.851	216.66	0	-0.852232	-70.9039	-664.242	-236794	257049	-22030.1	386.919	351.364	0
530	8	-2.89841	31.939	-194.391	-12040.1	241.993	751.159	301.245	671.937	0	2.78507	-103.179	-465.814	-7706.81	57274.1	-3005.59	422.955	216.545	0	-0.11334	-71.2399	-660.205	-234908	255583	-22415.4	387.118	350.631	0
530	9	-2.70455	31.2205	-192.1	-11927.8	204.906	733.269	301.067	672.091	0	3.26676	-102.874	-463.861	-7621.15	57095.7	-3030.13	423.088	216.43	0	0.562217	-71.654	-655.961	-232942	254062	-22796.7	387.354	349.872	0
531	0	-2.51307	30.4934	-189.811	-11815.6	173.257	715.645	300.913	672.25	0	3.73866	-102.6	-461.857	-7536.4	56920.3	-3053.72	423.242	216.318	0	1.2256	-72.1068	-651.667	-230969	252535	-23184.9	387.612	349.117	0
531	1	-2.28698	29.7837	-187.657	-11702.5	147.45	696.992	300.786	672.361	0	4.22976	-102.322	-459.875	-7455.22	56752	-3076.13	423.407	216.211	0	1.94278	-72.5385	-647.532	-229085	251066	-23591.6	387.871	348.405	0
531	2	-1.99645	29.1151	-185.734	-11588	127.435	676.085	300.686	672.39	0	4.76193	-102.012	-457.983	-7380.21	56593.2	-3097.22	423.571	216.115	0	2.76547	-72.8966	-643.716	-227361	249703	-24024.7	388.114	347.765	0
531	3	-1.62991	28.5012	-184.062	-11472.5	114.083	652.315	300.62	672.33	0	5.34441	-101.655	-456.214	-7313.09	56443.5	-3116.98	423.722	216.03	0	3.71449	-73.1543	-640.275	-225817	248462	-24485.6	388.333	347.204	0
531	4	-1.1946	27.9434	-182.602	-11357.4	108.499	626.157	300.594	672.198	0	5.97634	-101.254	-454.568	-7253.83	56300.7	-3135.37	423.855	215.958	0	4.78174	-73.3109	-637.169	-224431	247330	-24969	388.531	346.708	0
531	5	-0.711309	27.4303	-181.277	-11244.2	110.373	598.943	300.609	672.028	0	6.64889	-100.815	-453.01	-7200.25	56161.5	-3152.26	423.974	215.894	0	5.93758	-73.3845	-634.287	-223148	246273	-25464.5	388.717	346.256	0
531	6	-0.20825	26.9411	-179.98	-11134.1	117.847	571.781	300.655	671.863	0	7.34526	-100.347	-451.48	-7148.61	56022.4	-3167.58	424.086	215.834	0	7.13701	-73.4059	-631.46	-221890	245236	-25959.6	388.905	345.812	0
531	7	0.286342	26.4525	-178.594	-11027.7	129.07	544.798	300.723	671.747	0	8.04264	-99.8627	-449.916	-7095.46	55879.5	-3181.1	424.2	215.771	0	8.32899	-73.4103	-628.51	-220573	244162	-26442.6	389.113	345.339	0
531	8	0.752001	25.9464	-177.033	-10925.3	143.646	517.55	300.811	671.713	0	8.71674	-99.3744	-448.276	-7039.33	55728.7	-3192.1	424.318	215.703	0	9.46874	-73.428	-625.309	-219134	243011	-26905	389.352	344.805	0
531	9	1.18231	25.4152	-175.277	-10826.4	162.7	489.734	300.928	671.768	0	9.34963	-98.8888	-446.544	-6980.79	55565.8	-3199.51	424.435	215.633	0	10.5319	-73.4736	-621.82	-217561	241769	-27343	389.622	344.207	0
532	0	1.58808	24.866	-173.379	-10729.9	187.202	461.24	301.08	671.887	0	9.93975	-98.4011	-444.734	-6921.87	55389.1	-3202.54	424.544	215.564	0	11.5278	-73.5351	-618.113	-215890	240457	-27758.5	389.913	343.562	0
532	1	1.9921	24.3194	-171.437	-10634	216.303	431.951	301.262	672.029	0	10.5023	-97.8968	-442.893	-6865.34	55199.3	-3201.06	424.633	215.501	0	12.4944	-73.5774	-614.33	-214186	239115	-28158	390.205	342.901	0
532	2	2.41456	23.7969	-169.539	-10537.3	247.714	401.951	301.461	672.153	0	11.0555	-97.3652	-441.074	-6813.45	54999.3	-3195.76	424.694	215.447	0	13.4701	-73.5682	-610.613	-212515	237784	-28548.3	390.478	342.253	0
532	3	2.86132	23.309	-167.735	-10440.1	278.878	372.003	301.663	672.241	0	11.6094	-96.807	-439.3	-6766.83	54792.1	-3188.02	424.726	215.404	0	14.4707	-73.498	-607.035	-210913	236487	-28932.7	390.721	341.636	0
532	4	3.32489	22.8532	-166.032	-10343.4	306.931	343.623	301.849	672.298	0	12.1638	-96.2311	-437.55	-6724.29	54580.8	-3179.09	424.742	215.368	0	15.4887	-73.3779	-603.582	-209379	235219	-29309.8	390.937	341.059	0
532	5	3.79171	22.4195	-164.395	-10248.2	328.826	318.304	302	672.339	0	12.7071	-95.6495	-435.769	-6683.21	54367.3	-3168.99	424.762	215.337	0	16.4988	-73.2301	-600.164	-207881	233954	-29674.1	391.135	340.517	0
532	6	4.24615	21.9954	-162.76	-10154.7	343.079	296.467	302.108	672.39	0	13.2162	-95.0755	-433.898	-6640.54	54152.9	-3156.94	424.806	215.304	0	17.4623	-73.0801	-596.658	-206366	232655	-30017.9	391.335	339.991	0
532	7	4.67151	21.5712	-161.058	-10062.8	350.683	277.185	302.177	672.479	0	13.6637	-94.5212	-431.902	-6594.37	53938.3	-3142.39	424.885	215.268	0	18.3352	-72.95	-592.96	-204784	231297	-30332.6	391.556	339.454	0
532	8	5.05324	21.1427	-159.246	-9973.18	353.74	258.782	302.221	672.628	0	14.0262	-93.9959	-429.772	-6544.68	53722	-3125.14	425.001	215.228	0	19.0795	-72.8532	-589.018	-203109	229865	-30610	391.807	338.89	0
532	9	5.38674	20.7133	-157.33	-9886.09	354.26	239.724	302.252	672.837	0	14.2933	-93.5036	-427.522	-6492.82	53501.4	-3105.14	425.143	215.187	0	19.68	-72.7902	-584.853	-201349	228367	-30847.1	392.084	338.299	0
533	0	5.68476	20.2981	-155.376	-9800.26	354.51	219.121	302.282	673.074	0	14.4741	-93.0385	-425.201	-6441.04	53276	-3082.64	425.296	215.148	0	20.1589	-72.7404	-580.578	-199553	226836	-31048.2	392.374	337.7	0
533	1	5.97367	19.9185	-153.482	-9713.76	357.221	196.477	302.327	673.289	0	14.5927	-92.5851	-422.883	-6392.32	53048	-3058.38	425.444	215.116	0	20.5664	-72.6666	-576.366	-197795	225328	-31224.4	392.659	337.125	0
533	2	6.27748	19.5885	-151.723	-9625.23	364.268	171.491	302.401	673.439	0	14.6734	-92.1267	-420.634	-6349.63	52820.3	-3033.53	425.573	215.095	0	20.9509	-72.5382	-572.358	-196135	223886	-31387.5	392.922	336.595	0
533	3	6.60322	19.3046	-150.106	-9534.02	374.996	144.293	302.498	673.515	0	14.7301	-91.6508	-418.481	-6314.77	52593.3	-3009.65	425.677	215.09	0	21.3333	-72.3463	-568.587	-194582	222520	-31543.2	393.158	336.113	0
533	4	6.9396	19.0486	-148.577	-9440	386.854	115.341	302.604	673.536	0	14.7645	-91.1528	-416.403	-6286.89	52365.5	-2988.46	425.757	215.098	0	21.7041	-72.1041	-564.98	-193100	221205	-31690.4	393.37	335.657	0
533	5	7.26485	18.7945	-147.049	-9344.11	397.571	84.9703	302.704	673.544	0	14.7691	-90.6391	-414.34	-6262.6	52135	-2971.23	425.827	215.115	0	22.034	-71.8446	-561.389	-191623	219891	-31825	393.576	335.195	0
533	6	7.55483	18.5143	-145.423	-9248.07	405.651	53.5586	302.789	673.594	0	14.7327	-90.1227	-412.214	-6238.08	51898.6	-2957.98	425.902	215.133	0	22.2876	-71.6084	-557.637	-190074	218525	-31941.9	393.796	334.693	0
533	7	7.78986	18.1868	-143.619	-9153.33	409.895	22.1661	302.854	673.734	0	14.6454	-89.6138	-409.963	-6210.91	51652.3	-2947.18	425.993	215.15	0	22.4353	-71.427	-553.582	-188393	217060	-32034	394.046	334.123	0
533	8	7.96147	17.8042	-141.602	-9060.67	410.103	-7.33138	302.896	673.987	0	14.5028	-89.1173	-407.565	-6180.56	51392.9	-2936.89	426.098	215.165	0	22.4642	-71.3131	-549.167	-186555	215475	-32095.2	394.33	333.472	0
533	9	8.07727	17.376	-139.417	-8970.17	407.853	-32.8349	302.925	674.341	0	14.3103	-88.6319	-405.044	-6148.24	51120.6	-2925.79	426.21	215.179	0	22.3876	-71.2559	-544.46	-184592	213792	-32124.6	394.641	332.754	0
534	0	8.16081	16.9292	-137.183	-8881.62	405.797	-52.7826	302.958	674.743	0	14.0883	-88.1475	-402.479	-6116.1	50840.3	-2913.02	426.318	215.196	0	22.2491	-71.2183	-539.661	-182593	212077	-32127	394.96	332.014	0
534	1	8.24259	16.5007	-135.057	-8794.99	406.095	-66.7304	303.007	675.12	0	13.8671	-87.6493	-399.973	-6085.8	50561	-2897.74	426.411	215.216	0	22.1097	-71.1486	-535.031	-180676	210415	-32110.4	395.26	331.309	0
534	2	8.34693	16.1219	-133.154	-8710.66	409.391	-75.5595	303.075	675.418	0	13.6708	-87.128	-397.609	-6057.4	50291.2	-2879.22	426.484	215.235	0	22.0177	-71.0061	-530.763	-178922	208873	-32082.4	395.524	330.682	0
534	3	8.48451	15.809	-131.506	-8629.15	414.812	-81.0648	303.154	675.618	0	13.5052	-86.585	-395.419	-6029.84	50035.6	-2857.21	426.538	215.249	0	21.9897	-70.776	-526.925	-177359	207473	-32047.7	395.745	330.145	0
534	4	8.65325	15.5631	-130.085	-8550.6	420.438	-85.1392	303.232	675.731	0	13.3625	-86.0298	-393.396	-6002.04	49794.4	-2832.19	426.576	215.257	0	22.0157	-70.4667	-523.481	-175966	206202	-32008.3	395.925	329.685	0
534	5	8.84199	15.3726	-128.832	-8474.37	423.525	-89.1462	303.287	675.779	0	13.2289	-85.477	-391.511	-5973.88	49564.1	-2805.11	426.597	215.259	0	22.0709	-70.1044	-520.343	-174703	205031	-31965	396.067	329.279	0
534	6	9.03215	15.216	-127.669	-8399.87	421.119	-93.7977	303.299	675.794	0	13.0882	-84.9424	-389.72	-5945.97	49339.6	-2777.29	426.602	215.257	0	22.1203	-69.7264	-517.389	-173515	203916	-31916.2	396.176	328.897	0
534	7	9.20134	15.0687	-126.518	-8327.52	411.877	-99.2755	303.255	675.821	0	12.9234	-84.4386	-387.972	-5919.05	49116.6	-2750.25	426.598	215.256	0	22.1247	-69.3699	-514.49	-172347	202813	-31858	396.267	328.514	0
534	8	9.33215	14.9115	-125.323	-8258.49	397.408	-105.206	303.171	675.898	0	12.7199	-83.9726	-386.218	-5893.92	48893.1	-2725.36	426.595	215.261	0	22.0521	-69.0611	-511.54	-171158	201694	-31785.5	396.357	328.112	0
534	9	9.4211	14.7385	-124.069	-8193.38	381.398	-110.742	303.074	676.039	0	12.4692	-83.5448	-384.435	-5871.48	48668.2	-2703.83	426.597	215.273	0	21.8904	-68.8062	-508.504	-169936	200550	-31697.2	396.459	327.694	0
535	0	9.48191	14.5579	-122.786	-8131.38	367.413	-115.129	302.992	676.224	0	12.1746	-83.145	-382.636	-5852.5	48441.5	-2686.64	426.599	215.295	0	21.6566	-68.5872	-505.422	-168703	199396	-31596.8	396.571	327.272	0
535	1	9.5394	14.3853	-121.531	-8070.59	357.185	-118.061	302.939	676.408	0	11.8516	-82.7525	-380.855	-5837.23	48213.9	-2674.34	426.594	215.327	0	21.391	-68.3672	-502.386	-167494	198260	-31491.9	396.681	326.865	0
535	2	9.61555	14.2336	-120.355	-8009.05	350.296	-119.194	302.911	676.545	0	11.5199	-82.3457	-379.12	-5824.76	47989	-2667	426.58	215.364	0	21.1355	-68.1121	-499.474	-166343	197167	-31389.3	396.78	326.492	0
535	3	9.71919	14.1037	-119.278	-7945.46	344.585	-117.779	302.889	676.613	0	11.1972	-81.9148	-377.436	-5812.85	47771.4	-2663.95	426.568	215.401	0	20.9164	-67.811	-496.714	-165260	196126	-31293.2	396.869	326.154	0
535	4	9.8455	13.9878	-118.29	-7879.55	337.074	-113.248	302.85	676.612	0	10.8953	-81.4642	-375.804	-5799.22	47563.6	-2663.73	426.565	215.432	0	20.7408	-67.4764	-494.094	-164235	195133	-31204.7	396.947	325.842	0
535	5	9.9795	13.8754	-117.354	-7812.57	326.096	-105.815	302.779	676.573	0	10.6169	-81.0072	-374.223	-5782.56	47365.4	-2664.54	426.57	215.452	0	20.5964	-67.1318	-491.576	-163248	194176	-31120.7	397.017	325.535	0
535	6	10.1004	13.7557	-116.413	-7746.79	312.875	-96.1999	302.688	676.546	0	10.3535	-80.5604	-372.684	-5762.41	47173.8	-2664.85	426.579	215.462	0	20.4539	-66.8046	-489.097	-162265	193234	-31034.4	397.091	325.207	0
535	7	10.1885	13.6193	-115.411	-7684.04	300.542	-85.2892	302.604	676.58	0	10.0909	-80.1393	-371.171	-5738.43	46986.6	-2663.44	426.59	215.46	0	20.2794	-66.5201	-486.582	-161250	192288	-30937.9	397.182	324.832	0
535	8	10.2323	13.4628	-114.319	-7625	291.912	-74.1798	302.553	676.699	0	9.81765	-79.7556	-369.671	-5710.46	46803.4	-2659.25	426.608	215.447	0	20.0499	-66.2928	-483.99	-160186	191330	-30826.5	397.306	324.396	0
535	9	10.2312	13.2924	-113.159	-7569.52	287.905	-63.9833	302.544	676.893	0	9.53265	-79.4105	-368.194	-5678.87	46626.8	-2651.74	426.636	215.424	0	19.7639	-66.1181	-481.354	-159088	190372	-30698.7	397.464	323.908	0
536	0	10.1988	13.1239	-112.003	-7516.97	287.531	-55.6213	302.567	677.114	0	9.24717	-79.0887	-366.794	-5645.06	46461.5	-2641.55	426.669	215.39	0	19.446	-65.9649	-478.797	-158009	189455	-30557.3	397.639	323.4	0
536	1	10.16	12.9775	-110.948	-7466.45	289.483	-49.9056	302.609	677.297	0	8.98106	-78.7628	-365.543	-5611.64	46312.9	-2630.35	426.696	215.352	0	19.1411	-65.7853	-476.491	-157023	188631	-30409.6	397.803	322.913	0
536	2	10.1397	12.8692	-110.062	-7416.94	293.898	-47.2737	302.67	677.389	0	8.75358	-78.4104	-364.502	-5581.7	46184	-2620.17	426.705	215.313	0	18.8933	-65.5412	-474.563	-156183	187940	-30265.7	397.938	322.479	0
536	3	10.1511	12.8043	-109.351	-7367.04	302.196	-47.2674	302.764	677.371	0	8.57553	-78.0251	-363.688	-5557.66	46074.6	-2612.74	426.687	215.281	0	18.7267	-65.2208	-473.039	-155497	187390	-30133.5	398.04	322.101	0
536	4	10.1946	12.7779	-108.771	-7315.32	314.258	-48.6522	302.889	677.254	0	8.44644	-77.6135	-363.079	-5540.7	45983.4	-2609.07	426.648	215.26	0	18.641	-64.8355	-471.85	-154934	186958	-30016.4	398.119	321.759	0
536	5	10.2587	12.7744	-108.247	-7261.54	325.783	-49.9176	303.01	677.083	0	8.35655	-77.1906	-362.611	-5530.71	45907.9	-2609.64	426.604	215.252	0	18.6152	-64.4162	-470.858	-154437	186598	-29913.5	398.19	321.424	0
536	6	10.3204	12.7687	-107.682	-7206.82	329.903	-49.4701	303.064	676.927	0	8.29182	-76.7791	-362.188	-5526.33	45844	-2614.48	426.575	215.258	0	18.6122	-64.0105	-469.87	-153929	186242	-29820.9	398.27	321.06	0
536	7	10.3507	12.7337	-106.973	-7151.95	322.074	-45.913	303.011	676.858	0	8.23883	-76.4055	-361.711	-5525.4	45785.3	-2623.1	426.58	215.276	0	18.5895	-63.6717	-468.684	-153329	185820	-29732.2	398.376	320.628	0
536	8	10.328	12.6509	-106.052	-7096.62	302.862	-38.5835	302.856	676.917	0	8.18765	-76.0914	-361.106	-5525.49	45726.9	-2634.26	426.63	215.302	0	18.5157	-63.4405	-467.158	-152580	185288	-29642.6	398.531	320.095	0
536	9	10.2492	12.5173	-104.915	-7040.15	276.133	-27.9168	302.632	677.104	0	8.13543	-75.8447	-360.352	-5524.07	45668.4	-2645.78	426.733	215.33	0	18.3846	-63.3273	-465.266	-151672	184642	-29551	398.749	319.457	0
537	0	10.1315	12.3481	-103.636	-6982.46	245.695	-15.2336	302.371	677.375	0	8.09189	-75.6528	-359.48	-5518.8	45613.8	-2654.96	426.888	215.352	0	18.2234	-63.3047	-463.115	-150654	183919	-29460.2	399.024	318.743	0
537	1	10.0053	12.1702	-102.343	-6924.1	214.242	-1.97419	302.093	677.656	0	8.07817	-75.4874	-358.564	-5508.55	45568.3	-2660.15	427.085	215.363	0	18.0835	-63.3172	-460.907	-149614	183187	-29376.2	399.331	318.014	0
537	2	9.90005	12.0083	-101.167	-6866.13	184.433	10.8475	301.823	677.869	0	8.11339	-75.3207	-357.685	-5494	45535.2	-2661.68	427.306	215.36	0	18.0134	-63.3124	-458.852	-148648	182511	-29306.3	399.639	317.333	0
537	3	9.83265	11.8737	-100.186	-6809.95	158.874	22.7628	301.586	677.973	0	8.20345	-75.1387	-356.899	-5477.23	45515.5	-2661.48	427.53	215.347	0	18.0361	-63.2649	-457.085	-147817	181934	-29256.8	399.925	316.748	0
537	4	9.80359	11.7634	-99.4133	-6757.11	138.758	33.8787	301.396	677.97	0	8.34244	-74.9409	-356.236	-5460.74	45508.9	-2662.21	427.749	215.329	0	18.146	-63.1775	-455.649	-147140	181471	-29230.3	400.182	316.268	0
537	5	9.79852	11.6643	-98.7999	-6709.15	123.858	44.6846	301.254	677.906	0	8.51835	-74.7361	-355.7	-5446.28	45515.3	-2666.37	427.96	215.311	0	18.3169	-63.0718	-454.5	-146591	181110	-29224	400.416	315.871	0
537	6	9.79436	11.557	-98.2622	-6667.12	114.048	55.7527	301.161	677.85	0	8.71775	-74.5383	-355.267	-5433.74	45533.5	-2675.18	428.167	215.295	0	18.5121	-62.9813	-453.53	-146117	180818	-29231.9	400.65	315.513	0
537	7	9.76818	11.4215	-97.7139	-6631.24	110.715	67.6805	301.133	677.864	0	8.93021	-74.3624	-354.898	-5421.88	45561.8	-2688.3	428.38	215.277	0	18.6984	-62.941	-452.612	-145659	180559	-29247.5	400.909	315.145	0
537	8	9.70557	11.2442	-97.1023	-6601.04	116.695	81.0072	301.202	677.98	0	9.15013	-74.2195	-354.555	-5409.83	45598	-2704.76	428.606	215.258	0	18.8557	-62.9753	-451.657	-145177	180307	-29266.8	401.215	314.739	0
537	9	9.60576	11.0233	-96.4249	-6575.17	133.848	95.9479	301.388	678.19	0	9.37628	-74.1123	-354.226	-5397.88	45640.6	-2724.08	428.846	215.239	0	18.982	-63.089	-450.651	-144666	180059	-29289.6	401.574	314.295	0
538	0	9.48243	10.7713	-95.7273	-6551.13	160.462	112.478	301.676	678.435	0	9.61166	-74.0339	-353.937	-5387.56	45689.6	-2746.06	429.09	215.222	0	19.0941	-63.2626	-449.664	-144156	179833	-29319	401.965	313.834	0
538	1	9.3567	10.5115	-95.0797	-6526.19	191.494	130.59	302.014	678.639	0	9.86209	-73.9715	-353.74	-5381.08	45746.1	-2770	429.322	215.212	0	19.2188	-63.46	-448.819	-143700	179661	-29357.4	402.352	313.386	0
538	2	9.24409	10.2674	-94.532	-6498.97	221.275	150.048	302.341	678.749	0	10.132	-73.9154	-353.677	-5379.47	45812.6	-2794.31	429.532	215.21	0	19.3761	-63.648	-448.209	-143334	179567	-29403.9	402.706	312.975	0
538	3	9.14842	10.0523	-94.0866	-6470.38	246.263	170.004	302.617	678.771	0	10.4194	-73.8631	-353.75	-5381.31	45890.9	-2817.25	429.727	215.212	0	19.5679	-63.8108	-447.837	-143058	179549	-29454.9	403.022	312.602	0
538	4	9.06605	9.86437	-93.7061	-6442.25	265.847	189.244	302.837	678.75	0	10.7137	-73.8183	-353.917	-5383.76	45980.6	-2838.23	429.919	215.212	0	19.7797	-63.9539	-447.623	-142840	179584	-29508.2	403.316	312.25	0
538	5	8.98855	9.68859	-93.329	-6415.7	280.915	206.887	303.01	678.743	0	10.9962	-73.7877	-354.112	-5384.44	46078.8	-2858.14	430.125	215.206	0	19.9848	-64.0991	-447.441	-142630	179633	-29563.2	403.611	311.892	0
538	6	8.90181	9.50276	-92.8805	-6391.39	292.047	222.464	303.144	678.813	0	11.2456	-73.7821	-354.262	-5382.45	46181.9	-2878.53	430.361	215.193	0	20.1474	-64.2793	-447.142	-142369	179650	-29619.1	403.936	311.497	0
538	7	8.7903	9.28642	-92.2936	-6370.24	299.03	235.412	303.24	679.022	0	11.4438	-73.8191	-354.311	-5377.69	46287.2	-2900.64	430.64	215.178	0	20.2341	-64.5327	-446.604	-142007	179596	-29675.9	404.312	311.034	0
538	8	8.64635	9.02984	-91.5354	-6353.3	301.494	245.047	303.294	679.408	0	11.5833	-73.9169	-354.232	-5369.68	46393.9	-2925.51	430.97	215.159	0	20.2297	-64.8871	-445.768	-141521	179455	-29737.5	404.753	310.489	0
538	9	8.47731	8.74068	-90.6317	-6341.18	299.468	251.123	303.304	679.966	0	11.6741	-74.0803	-354.046	-5357.73	46503.6	-2954.45	431.349	215.133	0	20.1514	-65.3396	-444.677	-140930	179239	-29811.2	405.252	309.873	0
539	0	8.30562	8.4451	-89.6779	-6333.14	293.099	254.357	303.268	680.621	0	11.7431	-74.2914	-353.816	-5342.81	46619.4	-2988.46	431.762	215.101	0	20.0487	-65.8463	-443.494	-140303	178998	-29903.1	405.78	309.232	0
539	1	8.16018	8.17724	-88.806	-6326.92	282.756	256.341	303.184	681.244	0	11.8269	-74.519	-353.631	-5327.62	46745.4	-3027.66	432.187	215.065	0	19.9871	-66.3418	-442.437	-139737	178800	-30016.9	406.294	308.637	0
539	2	8.06255	7.96196	-88.1151	-6320.05	269.838	258.767	303.062	681.725	0	11.9574	-74.7389	-353.566	-5314.88	46884.4	-3071.2	432.604	215.032	0	20.02	-66.7769	-441.681	-139304	178698	-30155.1	406.761	308.137	0
539	3	8.01808	7.8065	-87.6335	-6311.05	256.568	262.691	302.928	682.016	0	12.1513	-74.9453	-353.672	-5306.7	47038.5	-3117.26	433	215.005	0	20.1694	-67.1388	-441.305	-139031	178718	-30317.5	407.171	307.743	0
539	4	8.01795	7.70516	-87.3291	-6299.49	245.534	268.419	302.812	682.135	0	12.408	-75.1463	-353.967	-5304.21	47208.1	-3162.95	433.369	214.985	0	20.4259	-67.4411	-441.296	-138905	178862	-30499.4	407.532	307.43	0
539	5	8.04595	7.64583	-87.1316	-6285.68	240.103	275.541	302.756	682.14	0	12.7133	-75.3538	-354.444	-5306.85	47393.3	-3205.56	433.712	214.972	0	20.7593	-67.708	-441.576	-138882	179110	-30693.1	407.871	307.154	0
539	6	8.0831	7.61102	-86.9518	-6270.57	243.516	282.829	302.801	682.116	0	13.0436	-75.578	-355.066	-5312.46	47593.5	-3244.29	434.041	214.962	0	21.1267	-67.967	-442.017	-138899	179428	-30891	408.224	306.858	0
539	7	8.11053	7.57874	-86.7067	-6255.41	256.743	288.626	302.961	682.145	0	13.3718	-75.8244	-355.777	-5318.33	47807.8	-3280.39	434.376	214.949	0	21.4823	-68.2456	-442.484	-138896	179779	-31087.2	408.624	306.498	0
539	8	8.11495	7.52947	-86.3443	-6241.13	278.038	291.918	303.22	682.282	0	13.6766	-76.0918	-356.532	-5322.5	48035.5	-3316.14	434.73	214.929	0	21.7916	-68.5623	-442.876	-138831	180130	-31278.4	409.09	306.045	0
539	9	8.09551	7.45569	-85.861	-6227.92	304.173	293.145	303.543	682.535	0	13.952	-76.3721	-357.317	-5325.16	48276.1	-3353.79	435.107	214.903	0	22.0475	-68.9165	-443.178	-138700	180475	-31464.3	409.618	305.502	0
540	0	8.06543	7.36546	-85.3073	-6215.13	331.419	293.847	303.885	682.856	0	14.2109	-76.6524	-358.167	-5328.8	48530.6	-3395.21	435.497	214.878	0	22.2763	-69.287	-443.474	-138541	180835	-31649.5	410.18	304.899	0
540	1	8.04483	7.27558	-84.7651	-6202.11	356.047	295.525	304.2	683.168	0	14.4795	-76.9187	-359.15	-5336.52	48801.6	-3441.8	435.881	214.859	0	22.5243	-69.6431	-443.915	-138418	181251	-31842.5	410.737	304.282	0
540	2	8.04962	7.19916	-84.3022	-6189.47	374.515	298.889	304.443	683.42	0	14.7838	-77.1621	-360.327	-5350.52	49091.7	-3494.35	436.242	214.849	0	22.8334	-69.963	-444.629	-138388	181759	-32051.4	411.253	303.691	0
540	3	8.08501	7.13836	-83.9468	-6179.11	383.788	304.092	304.572	683.608	0	15.138	-77.3838	-361.719	-5371.25	49401.5	-3552.85	436.574	214.849	0	23.223	-70.2454	-445.666	-138474	182370	-32281.8	411.71	303.146	0
540	4	8.14612	7.08536	-83.6968	-6173.27	382.736	311.364	304.573	683.758	0	15.5445	-77.5935	-363.306	-5397.2	49729.2	-3616.63	436.879	214.856	0	23.6906	-70.5082	-447.003	-138671	183076	-32535.8	412.106	302.653	0
540	5	8.22117	7.02773	-83.5363	-6173.48	373.487	321.065	304.471	683.902	0	15.9988	-77.8065	-365.038	-5425.73	50070.7	-3684.64	437.166	214.863	0	24.2199	-70.7787	-448.574	-138961	183854	-32811.9	412.455	302.211	0
540	6	8.2947	6.95454	-83.4391	-6180.21	360.973	333.13	304.326	684.068	0	16.4916	-78.039	-366.858	-5454.58	50422.6	-3755.5	437.444	214.868	0	24.7863	-71.0845	-450.297	-139316	184683	-33105.8	412.778	301.81	0
540	7	8.35131	6.86019	-83.3724	-6193.23	350.949	346.875	304.209	684.284	0	17.0099	-78.3062	-368.728	-5482.77	50783.4	-3827.85	437.726	214.869	0	25.3612	-71.446	-452.1	-139708	185547	-33411	413.104	301.435	0
540	8	8.37978	6.74445	-83.3085	-6211.76	347.399	361.515	304.17	684.563	0	17.5376	-78.6174	-370.63	-5509.76	51152.7	-3900.81	438.016	214.866	0	25.9174	-71.8729	-453.939	-140116	186438	-33720.4	413.452	301.067	0
540	9	8.37881	6.6129	-83.2425	-6234	351.032	376.644	304.217	684.89	0	18.0618	-78.9704	-372.568	-5534.16	51529.8	-3973.85	438.31	214.854	0	26.4406	-72.3575	-455.811	-140533	187355	-34027.9	413.821	300.694	0
541	0	8.36259	6.48105	-83.2078	-6256.98	360.257	392.124	304.33	685.197	0	18.5816	-79.3476	-374.57	-5554.09	51914.1	-4046.04	438.597	214.828	0	26.9442	-72.8665	-457.778	-140979	188314	-34331.4	414.192	300.324	0
541	1	8.35663	6.3729	-83.2655	-6277.54	372.886	407.678	304.478	685.392	0	19.1056	-79.7231	-376.675	-5569.14	52305.3	-4115.85	438.861	214.785	0	27.4623	-73.3502	-459.94	-141494	189342	-34631.9	414.533	299.982	0
541	2	8.38296	6.3079	-83.4594	-6293.62	386.703	422.699	304.633	685.409	0	19.6355	-80.0755	-378.879	-5581.18	52698	-4181.64	439.089	214.731	0	28.0185	-73.7676	-462.338	-142102	190441	-34929.9	414.818	299.696	0
541	3	8.44943	6.29076	-83.7845	-6304.55	399.404	436.319	304.767	685.247	0	20.1568	-80.3905	-381.1	-5592.83	53079.5	-4242.12	439.28	214.676	0	28.6062	-74.0998	-464.884	-142783	191571	-35221.2	415.037	299.485	0
541	4	8.54916	6.31421	-84.1952	-6310.92	408.645	447.617	304.854	684.956	0	20.6433	-80.6571	-383.193	-5605.43	53430.8	-4295.75	439.436	214.628	0	29.1924	-74.3429	-467.388	-143482	192655	-35494.7	415.192	299.353	0
541	5	8.66375	6.36406	-84.6256	-6314.39	412.962	455.915	304.88	684.616	0	21.0645	-80.8681	-384.997	-5618.16	53730.5	-4340.19	439.561	214.593	0	29.7283	-74.5041	-469.623	-144130	193603	-35733.3	415.291	299.29	0
541	6	8.76892	6.42108	-85.0036	-6316.85	413.156	461.059	304.86	684.313	0	21.3908	-81.0217	-386.375	-5628.7	53960.1	-4372.84	439.657	214.568	0	30.1597	-74.6006	-471.379	-144654	194339	-35919.2	415.349	299.277	0
541	7	8.84374	6.46636	-85.2686	-6319.05	411.644	463.561	304.828	684.108	0	21.602	-81.1186	-387.247	-5635.22	54108.1	-4392.54	439.725	214.552	0	30.4457	-74.6522	-472.516	-145001	194813	-36039.7	415.382	299.286	0
541	8	8.87989	6.48957	-85.3968	-6320.48	410.437	464.397	304.806	684.013	0	21.6995	-81.1632	-387.641	-5637.91	54176.4	-4400.95	439.759	214.544	0	30.5794	-74.6736	-473.038	-145163	195030	-36095.3	415.396	299.297	0
541	9	8.8883	6.49516	-85.4268	-6320.89	410.082	464.538	304.8	683.992	0	21.7218	-81.1734	-387.729	-5638.45	54192	-4402.75	439.768	214.542	0	30.6101	-74.6782	-473.156	-145200	195080	-36107.9	415.4	299.3	0
Joints
100
		JISHAOAN:LeftClavicle_LeftHumerus		JISHAOAN:LeftFemur_LeftTibia			JISHAOAN:LeftHumerus_LeftRadius		JISHAOAN:LeftRadius_LeftHand			JISHAOAN:LeftTibia_LeftTibialTorsioned	JISHAOAN:LeftTibialTorsioned_LeftFoot			JISHAOAN:Pelvis_Head						JISHAOAN:Pelvis_LeftFemur			JISHAOAN:Pelvis_RightFemur			JISHAOAN:Pelvis_Thorax						JISHAOAN:RightClavicle_RightHumerus		JISHAOAN:RightFemur_RightTibia			JISHAOAN:RightHumerus_RightRadius		JISHAOAN:RightRadius_RightHand			JISHAOAN:RightTibia_RightTibialTorsioned	JISHAOAN:RightTibialTorsioned_RightFoot			JISHAOAN:Thorax_LeftClavicle
Frame	Sub Frame	R1	R2	RX	RY	RZ	R1	R2	RX	RY	RZ		RX	RY	RZ	RX	RY	RZ	TX	TY	TZ	RX	RY	RZ	RX	RY	RZ	RX	RY	RZ	TX	TY	TZ	R1	R2	RX	RY	RZ	R1	R2	RX	RY	RZ		RX	RY	RZ	RX	RY
		deg	deg	deg	deg	deg	deg	deg	deg	deg	deg		deg	deg	deg	deg	deg	deg	mm	mm	mm	deg	deg	deg	deg	deg	deg	deg	deg	deg	mm	mm	mm	deg	deg	deg	deg	deg	deg	deg	deg	deg	deg		deg	deg	deg	deg	deg
372
373
374
375
376
377
378
379
380
381
382
383
384
385
386
387
388
389
390
391
392
393
394
395
396
397
398
399
400
401
402
403
404
405
406
407
408
409
410
411
412
413
414
415
416
417
418
419
420
421
422
423
424
425
426
427
428
429
430
431
432
433
434
435
436
437
438
439
440
441
442
443
444
445
446
447
448
449
450
451
452
453
454
455
456
457
458
459
460
461
462
463
464
465
466
467
468
469
470
471
472
473
474
475
476
477
478
479
480
481
482
483
484
485
486
487
488
489
490
491
492
493
494
495
496
497
498
499
500
501
502
503
504
505
506
507
508
509
510
511
512
513
514
515
516
517
518
519
520
521
522
523
524
525
526
527
528
529
530
531
532
533
534
535
536
537
538
539
540
541
Model Outputs
100
		JISHAOAN:CentreOfMass			JISHAOAN:CentreOfMassFloor			JISHAOAN:HED									JISHAOAN:LAbsAnkleAngle			JISHAOAN:LAnkleAngles			JISHAOAN:LAnkleForce			JISHAOAN:LAnkleMoment			JISHAOAN:LAnklePower			JISHAOAN:LCL									JISHAOAN:LFE
Frame	Sub Frame	X	Y	Z	X	Y	Z	RX	RY	RZ	TX	TY	TZ	SX	SY	SZ	X	Y	Z	X	Y	Z	X	Y	Z	X	Y	Z	X	Y	Z	RX	RY	RZ	TX	TY	TZ	SX	SY	SZ	RX	RY	RZ	TX	TY	TZ	SX	SY	SZ
		mm	mm	mm	mm	mm	mm	deg	deg	deg	mm	mm	mm	mm	mm	mm	deg	deg	deg	deg	deg	deg	N/kg	N/kg	N/kg	N.mm/kg	N.mm/kg	N.mm/kg	W/kg	W/kg	W/kg	deg	deg	deg	mm	mm	mm	mm	mm	mm	deg	deg	deg	mm	mm	mm	mm	mm	mm
372	0	478.56	372.101	1237.83	478.56	372.101	0	-11.57	-9.08164	181.025	422.771	334.859	1833.23	242.604	242.604	242.604	13.2784	0	0	13.5505	3.31957	-11.3961										-38.3073	126.231	141.945	451.283	156.537	1657.38	201.623	201.623	201.623	49.3678	30.6132	175.515	340.667	189.721	835.637	380.77	380.77	380.77
373	0	475.333	372.54	1225.95	475.333	372.54	0	-11.769	-8.96172	180.991	419.385	336.85	1821.61	242.604	242.604	242.604	11.5576	0	0	11.839	3.9495	-12.4296										-38.2015	126.35	141.786	447.651	158.276	1646.35	201.482	201.482	201.482	47.7617	30.7668	174.921	340.591	189.502	821.194	381.915	381.915	381.915
374	0	470.88	373.153	1209.49	470.88	373.153	0	-11.9334	-8.77369	180.942	414.996	339.513	1805.45	242.604	242.604	242.604	9.14636	0	0	9.4004	4.48025	-13.2929										-38.0639	126.476	141.639	442.788	160.693	1630.99	201.196	201.196	201.196	45.6983	30.9075	174.211	340.261	189.311	801.295	383.332	383.332	383.332
375	0	465.615	373.883	1189.88	465.615	373.883	0	-11.9611	-8.52769	180.876	410.194	342.542	1786.12	242.604	242.604	242.604	6.27021	0	0	6.44874	4.59974	-13.4863										-37.8974	126.588	141.538	437.23	163.527	1612.58	200.804	200.804	200.804	43.4901	30.9983	173.503	339.469	189.189	777.861	384.771	384.771	384.772
376	0	459.939	374.674	1168.44	459.939	374.674	0	-11.7642	-8.24553	180.801	405.452	345.671	1764.88	242.604	242.604	242.604	3.21172	0	0	3.29283	4.13694	-12.7353	-0.0463928	0.0268788	-0.27207	3.55171	8.12049e-16	-6.31324	0	0	0.0307661	-37.6844	126.679	141.486	431.431	166.517	1592.34	200.396	200.396	200.396	41.4131	31.05	172.873	337.988	189.114	752.706	386.038	386.038	386.038
377	0	454.131	375.486	1145.94	454.131	375.486	0	-11.2909	-7.95094	180.726	400.992	348.755	1742.44	242.604	242.604	242.604	0.271925	0	0	0.27717	3.17467	-11.1571	-0.147002	0.0108661	-0.364397	-24.2055	2.70683e-15	-4.81471	0	0	-0.0917345	-37.3879	126.759	141.462	425.61	169.498	1570.94	200.039	200.039	200.039	39.6412	31.1031	172.337	335.615	189.018	726.925	387.046	387.046	387.046
378	0	448.349	376.274	1122.65	448.349	376.274	0	-10.5225	-7.65649	180.653	396.818	351.745	1719.04	242.604	242.604	242.604	-2.23444	0	0	-2.26347	1.98724	-9.18169	-0.200374	-0.0244748	-0.418595	-52.0687	6.76707e-16	-6.73838	0	0	-0.14834	-36.9776	126.853	141.447	419.809	172.401	1548.64	199.747	199.747	199.747	38.2615	31.1846	171.889	332.188	188.843	700.949	387.795	387.795	387.795
379	0	442.676	376.974	1098.65	442.676	376.974	0	-9.45563	-7.35991	180.59	392.772	354.651	1694.67	242.604	242.604	242.604	-3.97278	0	0	-4.00543	0.879541	-7.31526	-0.279439	-0.0661205	-0.46809	-87.0356	-5.68434e-15	-7.47104	0	0	-0.10952	-36.463	126.994	141.432	413.991	175.202	1525.47	199.51	199.51	199.51	37.295	31.2825	171.516	327.622	188.582	674.792	388.317	388.317	388.317
380	0	437.159	377.52	1073.98	437.159	377.52	0	-8.09369	-7.05428	180.552	388.588	357.5	1669.31	242.604	242.604	242.604	-4.53431	0	0	-4.55884	0.0704503	-5.94004	-0.463513	-0.0901224	-0.56695	-133.095	-1.48876e-15	-1.49296	0	0	0.151378	-35.8901	127.204	141.411	408.094	177.869	1501.43	199.342	199.342	199.342	36.7055	31.3565	171.201	321.974	188.284	648.312	388.639	388.639	388.639
381	0	431.806	377.892	1048.72	431.806	377.892	0	-6.46527	-6.73656	180.538	384.004	360.286	1643.04	242.604	242.604	242.604	-3.34601	0	0	-3.36032	-0.312315	-5.28653	-0.769947	-0.0559753	-0.727569	-184.028	-7.1731e-15	15.752	0	0	0.825362	-35.313	127.49	141.367	402.046	180.327	1476.58	199.32	199.319	199.319	36.4214	31.3751	170.907	315.471	188.011	621.42	388.747	388.747	388.747
382	0	426.606	378.118	1023.06	426.606	378.118	0	-4.64252	-6.41112	180.526	378.871	362.967	1616.1	242.604	242.604	242.604	0.245387	0	0	0.246505	-0.194914	-5.48715	-1.05573	0.0673952	-0.803042	-214.557	8.66185e-15	45.948	0	0	1.76812	-34.7771	127.842	141.256	395.764	182.469	1451.04	199.554	199.554	199.554	36.388	31.3461	170.581	308.429	187.771	594.269	388.544	388.544	388.544
383	0	421.594	378.249	997.252	421.594	378.249	0	-2.72541	-6.09439	180.482	373.173	365.493	1588.8	242.604	242.604	242.604	6.41696	0	0	6.457	0.322399	-6.36923	0.0283158	0.0385142	0.624154	-304.232	61.778	60.229	0	0	3.32824	-34.3159	128.23	141.008	389.158	184.191	1424.96	200.131	200.131	200.131	36.643	31.3131	170.179	301.069	187.537	567.405	387.807	387.807	387.807
384	0	416.831	378.347	971.704	416.831	378.347	0	-0.800941	-5.81658	180.379	366.941	367.833	1561.41	242.604	242.604	242.604	14.2474	0	0	14.358	0.717547	-7.04065	3.11631	-0.173158	3.19779	-430.479	159.152	11.1908	0	0	5.14817	-33.964	128.622	140.55	382.146	185.431	1398.51	201.067	201.067	201.067	37.3537	31.3146	169.671	293.348	187.376	541.789	386.237	386.237	386.237
385	0	412.315	378.473	946.911	412.315	378.473	0	1.07287	-5.61017	180.206	360.228	369.972	1534.09	242.604	242.604	242.604	22.1963	0	0	22.3486	0.411874	-6.52145	3.343	0.262192	0.537117	-48.206	108.69	15.6804	0	0	0.409309	-33.7655	128.988	139.826	374.672	186.188	1371.89	202.3	202.3	202.3	38.7179	31.3557	169.005	285.093	187.533	518.536	383.653	383.653	383.653
386	0	408.012	378.651	923.391	408.012	378.651	0	2.85079	-5.49145	179.963	353.123	371.9	1506.98	242.604	242.604	242.604	29.2004	0	0	29.3403	-0.27859	-5.34418	3.72168	0.494664	-0.812655	133.247	64.4464	7.738	0	0	-1.46505	-33.7546	129.297	138.818	366.717	186.541	1345.25	203.719	203.719	203.719	40.7898	31.4428	168.082	276.322	188.217	498.477	380.24	380.24	380.24
387	0	403.949	378.845	901.487	403.949	378.845	0	4.50039	-5.45436	179.653	345.756	373.588	1480.13	242.604	242.604	242.604	34.7302	0	0	34.8924	-0.382176	-5.16707	4.28658	0.66626	-0.113708	49.1193	37.0005	21.3301	0	0	-0.391316	-33.925	129.519	137.542	358.313	186.628	1318.77	205.2	205.2	205.2	43.4711	31.6475	166.828	267.14	189.298	482.043	376.511	376.511	376.511
388	0	400.129	378.972	881.245	400.129	378.972	0	6.02507	-5.47717	179.286	338.243	375.009	1453.57	242.604	242.604	242.604	38.4366	0	0	38.7282	0.378676	-6.46499	9.76194	0.412779	-2.50994	-247.039	-37.3718	63.7716	0	0	1.42252	-34.2173	129.633	136.052	349.536	186.608	1292.63	206.606	206.606	206.606	46.7369	32.093	165.279	257.175	190.32	469.633	372.93	372.93	372.93
389	0	396.459	378.968	862.431	396.459	378.968	0	7.47383	-5.53084	178.874	330.633	376.164	1427.29	242.604	242.604	242.604	40.4152	0	0	40.8982	1.293	-8.01431	11.1393	-0.0198887	-5.89192	-191.26	-95.7774	89.803	0	0	0.710898	-34.5349	129.649	134.432	340.474	186.605	1267.01	207.793	207.793	207.793	50.7578	32.8605	163.554	245.506	190.816	461.649	369.78	369.78	369.78
390	0	392.887	378.85	844.618	392.887	378.85	0	8.91605	-5.5805	178.438	322.907	377.077	1401.29	242.604	242.604	242.604	41.3246	0	0	41.8923	1.60629	-8.54216	7.84567	-0.10627	-2.4968	-210.99	-44.4941	62.1387	0	0	0.427	-34.7976	129.581	132.777	331.21	186.69	1242.02	208.619	208.619	208.619	55.613	33.9254	161.721	231.667	190.544	457.707	367.454	367.454	367.454
391	0	389.533	378.727	827.334	389.533	378.727	0	10.3952	-5.59169	177.996	315.051	377.776	1375.68	242.604	242.604	242.604	41.9362	0	0	42.4449	1.28842	-8.00659	6.06689	0.213936	0.318031	-335.141	12.1425	48.2682	0	0	0.423029	-34.9941	129.416	131.176	321.828	186.893	1217.67	208.98	208.98	208.98	60.8517	35.2065	159.71	216.789	189.563	455.982	366.346	366.346	366.346
392	0	386.597	378.724	810.259	386.597	378.724	0	11.8952	-5.54607	177.565	307.111	378.295	1350.59	242.604	242.604	242.604	42.6926	0	0	43.1115	0.798169	-7.17736	4.65537	0.119365	1.07572	-293.685	34.8196	25.5533	0	0	0.382722	-35.1735	129.125	129.688	312.418	187.227	1193.95	208.852	208.852	208.852	65.5393	36.6737	157.413	203.374	188.212	453.839	366.238	366.238	366.238
393	0	384.154	378.907	793.363	384.154	378.907	0	13.3524	-5.45467	177.153	299.199	378.676	1326.21	242.604	242.604	242.604	43.6779	0	0	44.0541	0.510514	-6.68914	4.33607	0.0432118	0.955179	-235.569	41.0744	25.5857	0	0	0.388596	-35.3878	128.686	128.33	303.048	187.68	1170.84	208.312	208.312	208.312	68.9174	38.3098	154.914	193.653	186.908	449.291	366.268	366.268	366.268
394	0	382.072	379.253	776.896	382.072	379.253	0	14.7002	-5.35469	176.757	291.441	378.964	1302.68	242.604	242.604	242.604	44.8106	0	0	45.2104	0.551942	-6.75952	4.61097	0.0355567	0.755202	-212.739	43.5802	41.2522	0	0	0.439345	-35.6544	128.108	127.091	293.758	188.234	1148.37	207.507	207.507	207.507	70.9358	39.9547	152.516	188.193	185.974	441.95	365.651	365.651	365.651
395	0	380.097	379.706	761.218	380.097	379.706	0	15.9028	-5.28908	176.372	283.928	379.209	1280.1	242.604	242.604	242.604	45.9773	0	0	46.4659	0.879246	-7.31476	5.21193	-0.106869	0.292859	-185.413	37.0308	47.6	0	0	0.43455	-35.961	127.425	125.952	284.6	188.864	1126.59	206.603	206.603	206.603	72.1613	41.3165	150.531	185.828	185.691	432.93	364.155	364.155	364.155
396	0	378.002	380.235	746.592	378.002	380.235	0	16.953	-5.28226	176.004	276.732	379.459	1258.51	242.604	242.604	242.604	47.0784	0	0	47.7053	1.35259	-8.11485	5.81175	-0.0462764	-0.30059	-173.212	31.3096	52.1881	0	0	0.400267	-36.282	126.696	124.903	275.675	189.531	1105.58	205.74	205.74	205.74	73.3632	42.1633	149.087	184.578	186.334	424.12	361.966	361.966	361.966
397	0	375.687	380.854	733.06	375.687	380.854	0	17.8583	-5.32696	175.667	269.923	379.737	1237.93	242.604	242.604	242.604	48.0392	0	0	48.8155	1.79858	-8.86529	6.10576	0.162617	-0.743354	-162.297	26.4585	49.9723	0	0	0.309938	-36.5842	125.989	123.95	267.142	190.192	1085.47	205.023	205.023	205.023	75.1096	42.4813	148.056	182.755	187.995	417.247	359.407	359.407	359.407
398	0	373.192	381.566	720.473	373.192	381.566	0	18.6365	-5.3893	175.381	263.564	380.031	1218.38	242.604	242.604	242.604	48.8181	0	0	49.6982	2.05801	-9.30021	6.23368	0.275933	-1.00988	-148.057	22.0726	45.9723	0	0	0.184049	-36.8345	125.359	123.107	259.192	190.81	1066.4	204.509	204.509	204.509	77.4747	42.5036	147.115	179.672	190.387	412.997	356.824	356.824	356.824
399	0	370.638	382.329	708.622	370.638	382.329	0	19.3127	-5.43365	175.159	257.705	380.296	1199.94	242.604	242.604	242.604	49.4232	0	0	50.2983	1.98406	-9.17637	6.43221	0.252921	-1.19982	-138.399	20.6499	49.1579	0	0	0.0530517	-37.0169	124.84	122.391	252.017	191.346	1048.49	204.223	204.223	204.223	79.9943	42.6366	145.885	175.668	192.878	410.713	354.591	354.591	354.591
400	0	368.161	383.077	697.375	368.161	383.077	0	19.9147	-5.44918	174.993	252.389	380.477	1182.72	242.604	242.604	242.604	49.9104	0	0	50.6319	1.44722	-8.27437	6.44369	0.117029	-1.19274	-128.037	21.1873	50.4546	0	0	-0.0724198	-37.1445	124.444	121.81	245.741	191.75	1031.85	204.167	204.167	204.167	82.0101	43.2688	144.151	171.55	194.822	409.029	352.999	352.999	352.999
401	0	365.848	383.763	686.748	365.848	383.763	0	20.474	-5.45122	174.859	247.63	380.521	1166.84	242.604	242.604	242.604	50.3448	0	0	50.7981	0.4158	-6.52813	6.21145	-0.0279001	-0.935295	-133.184	24.7944	51.9639	0	0	-0.160337	-37.2625	124.162	121.358	240.35	191.979	1016.56	204.321	204.321	204.321	83.1898	44.5017	141.998	167.975	195.936	406.928	352.071	352.071	352.071
402	0	363.728	384.367	676.861	363.728	384.367	0	21.0235	-5.46364	174.728	243.39	380.39	1152.3	242.604	242.604	242.604	50.7565	0	0	50.9473	-0.936751	-4.21702	5.97432	-0.115152	-0.806479	-147.249	28.322	63.9128	0	0	-0.213344	-37.418	123.955	121.014	235.668	192.029	1002.64	204.609	204.609	204.609	83.7414	46.0532	139.751	165.187	196.441	404.269	351.531	351.531	351.531
403	0	361.796	384.9	667.834	361.796	384.9	0	21.5837	-5.50558	174.588	239.585	380.093	1139.1	242.604	242.604	242.604	51.1418	0	0	51.1859	-2.21489	-2.01803	5.82491	-0.182838	-0.847097	-161.895	29.3181	81.7478	0	0	-0.176029	-37.6084	123.773	120.741	231.402	191.94	990.02	204.891	204.891	204.891	84.1736	47.4759	137.763	163.074	196.821	401.49	351.048	351.048	351.048
404	0	360.033	385.399	659.729	360.033	385.399	0	22.155	-5.584	174.452	236.131	379.692	1127.21	242.604	242.604	242.604	51.4942	0	0	51.5	-2.96331	-0.726695	5.76922	-0.29234	-0.947052	-166.853	25.3389	94.853	0	0	-0.0130618	-37.7812	123.574	120.492	227.26	191.784	978.639	205.03	205.03	205.03	84.9079	48.4471	136.27	161.374	197.459	399.017	350.504	350.504	350.504
405	0	358.404	385.912	652.563	358.404	385.912	0	22.7275	-5.68736	174.347	232.973	379.27	1116.61	242.604	242.604	242.604	51.821	0	0	51.8278	-2.92887	-0.786156	5.86327	-0.411034	-1.07854	-159.534	23.0673	100.664	0	0	0.194415	-37.893	123.34	120.244	223.077	191.642	968.45	204.937	204.937	204.937	86.0685	48.8833	135.346	159.865	198.453	396.939	350.019	350.019	350.019
406	0	356.863	386.46	646.335	356.863	386.46	0	23.2968	-5.78742	174.283	230.085	378.882	1107.32	242.604	242.604	242.604	52.132	0	0	52.1791	-2.19726	-2.04844	6.06031	-0.486247	-1.2138	-148.416	24.19	104.775	0	0	0.36511	-37.9414	123.074	119.999	218.858	191.58	959.455	204.599	204.599	204.599	87.5184	48.9049	134.908	158.412	199.64	395.118	349.785	349.785	349.785
407	0	355.358	387.033	641.029	355.358	387.033	0	23.8693	-5.85932	174.253	227.457	378.541	1099.35	242.604	242.604	242.604	52.4275	0	0	52.6045	-1.09653	-3.94277	6.32139	-0.532716	-1.388	-138.276	27.0247	107.986	0	0	0.446323	-37.9338	122.789	119.772	214.692	191.624	951.7	204.07	204.07	204.07	89.008	48.7365	134.771	156.947	200.757	393.438	349.898	349.898	349.898
408	0	353.851	387.613	636.634	353.851	387.613	0	24.4508	-5.903	174.241	225.089	378.25	1092.79	242.604	242.604	242.604	52.6982	0	0	53.0902	0.00241695	-5.82401	6.63261	-0.570757	-1.65252	-129.863	28.771	111.843	0	0	0.4158	-37.8604	122.497	119.576	210.645	191.754	945.258	203.437	203.437	203.437	90.297	48.5945	134.719	155.471	201.651	391.906	350.275	350.275	350.275
409	0	352.318	388.194	633.159	352.318	388.194	0	25.0331	-5.93506	174.233	222.989	378.004	1087.71	242.604	242.604	242.604	52.936	0	0	53.5438	0.813685	-7.20366	6.92306	-0.547197	-1.95237	-126.486	29.4012	117.42	0	0	0.294773	-37.707	122.198	119.425	206.754	191.935	940.208	202.782	202.782	202.782	91.2195	48.6098	134.588	154.031	202.344	390.604	350.719	350.719	350.719
410	0	350.743	388.773	630.642	350.743	388.773	0	25.5954	-5.96244	174.219	221.177	377.782	1084.21	242.604	242.604	242.604	53.1413	0	0	53.8659	1.18125	-7.82564	7.06459	-0.482399	-2.16122	-127.189	30.4305	122.238	0	0	0.123786	-37.4778	121.899	119.327	203.069	192.128	936.619	202.183	202.182	202.183	91.7095	48.802	134.327	152.662	202.957	389.603	351.071	351.071	351.071
411	0	349.11	389.342	629.135	349.11	389.342	0	26.1176	-5.97277	174.194	219.672	377.555	1082.33	242.604	242.604	242.604	53.3198	0	0	54.0227	1.09795	-7.68487	7.06565	-0.457188	-2.22409	-127.705	31.9478	128.324	0	0	-0.0402968	-37.2074	121.619	119.294	199.693	192.297	934.55	201.707	201.707	201.707	91.794	49.0971	134	151.371	203.599	388.903	351.267	351.267	351.267
412	0	347.406	389.896	628.698	347.406	389.896	0	26.5967	-5.94543	174.16	218.477	377.307	1082.11	242.604	242.604	242.604	53.4742	0	0	54.06	0.696162	-7.00437	6.9078	-0.482631	-2.12688	-124.93	35.4987	138.133	0	0	-0.153337	-36.9482	121.384	119.344	196.756	192.422	934.049	201.391	201.391	201.391	91.5706	49.3694	133.745	150.153	204.336	388.458	351.312	351.312	351.312
413	0	345.632	390.443	629.368	345.632	390.443	0	27.0556	-5.86667	174.117	217.59	377.042	1083.51	242.604	242.604	242.604	53.6007	0	0	54.0523	0.190727	-6.14503	6.70904	-0.557185	-1.97785	-123.175	38.5235	147.228	0	0	-0.184756	-36.7358	121.217	119.502	194.37	192.494	935.148	201.23	201.23	201.23	91.1572	49.4895	133.692	149.029	205.238	388.216	351.202	351.202	351.202
414	0	343.808	390.993	631.145	343.808	390.993	0	27.537	-5.73856	174.074	217.008	376.782	1086.5	242.604	242.604	242.604	53.6903	0	0	54.0468	-0.212798	-5.4566	6.55547	-0.622804	-1.91212	-120.373	39.7208	152.807	0	0	-0.136514	-36.5695	121.128	119.787	192.578	192.516	937.84	201.192	201.192	201.192	90.6334	49.3699	133.916	148.053	206.389	388.134	350.899	350.899	350.899
415	0	341.958	391.543	634	341.958	391.543	0	28.089	-5.57902	174.039	216.751	376.556	1091	242.604	242.604	242.604	53.7351	0	0	54.0515	-0.39873	-5.13876	6.44091	-0.642669	-1.88029	-116.828	39.6524	153.457	0	0	-0.0462469	-36.4233	121.115	120.202	191.344	192.509	942.086	201.214	201.214	201.214	90.021	48.9903	134.42	147.272	207.816	388.193	350.382	350.382	350.382
416	0	340.103	392.071	637.895	340.103	392.071	0	28.7513	-5.41715	174.024	216.866	376.384	1096.93	242.604	242.604	242.604	53.7325	0	0	54.0564	-0.362896	-5.20004	6.31291	-0.626778	-1.82119	-113.56	39.0743	149.258	0	0	0.0396512	-36.2639	121.158	120.735	190.551	192.523	947.816	201.218	201.218	201.218	89.2959	48.3833	135.163	146.711	209.478	388.392	349.672	349.672	349.672
417	0	338.254	392.565	642.785	338.254	392.565	0	29.5474	-5.28707	174.028	217.407	376.267	1104.2	242.604	242.604	242.604	53.6843	0	0	54.0502	-0.170712	-5.52849	6.19611	-0.589147	-1.77062	-109.095	38.9527	144.061	0	0	0.0965819	-36.0598	121.237	121.365	190.032	192.606	954.946	201.144	201.144	201.144	88.409	47.5986	136.082	146.391	211.345	388.72	348.802	348.802	348.802
[truncated: 474 more rows]
[truncated: 231 more columns]
