# Supplementary material for: Independent effects of mental fatigue and drop height on drop jump performance in American football athletes: an exploration of central-peripheral interaction
Source: PeerJ. 2026 Jan 13;14:e20574. doi: 10.7717/peerj.20574 (PMC12810397; doi:10.7717/peerj.20574)
Supplement: Supplemental Information 1 [file peerj-14-20574-s001.zip › data/1/2/C-DJ-30-02.csv]

Devices
1000
		Force1 - Force			Force1 - Moment			Force1 - CoP			Force2 - Force			Force2 - Moment			Force2 - CoP			Imported AMTI 400600 V1.00 #3 - Force			Imported AMTI 400600 V1.00 #3 - Moment			Imported AMTI 400600 V1.00 #3 - CoP			Imported AMTI 400600 V1.00 #4 - Force			Imported AMTI 400600 V1.00 #4 - Moment			Imported AMTI 400600 V1.00 #4 - CoP			Combined Force			Combined Moment			Combined CoP
Frame	Sub Frame	Fx	Fy	Fz	Mx	My	Mz	Cx	Cy	Cz	Fx	Fy	Fz	Mx	My	Mz	Cx	Cy	Cz	Fx	Fy	Fz	Mx	My	Mz	Cx	Cy	Cz	Fx	Fy	Fz	Mx	My	Mz	Cx	Cy	Cz	Fx	Fy	Fz	Mx	My	Mz	Cx	Cy	Cz
		N	N	N	N.mm	N.mm	N.mm	mm	mm	mm	N	N	N	N.mm	N.mm	N.mm	mm	mm	mm	N	N	N	N.mm	N.mm	N.mm	mm	mm	mm	N	N	N	N.mm	N.mm	N.mm	mm	mm	mm	N	N	N	N.mm	N.mm	N.mm	mm	mm	mm
298	0	-1.3534e-15	5.61147e-16	-2.07461e-15	-2.51353e-14	-1.38825e-13	-2.31521e-14	300	610	0	-9.0438e-15	1.70913e-15	1.95072e-15	-8.27774e-14	4.6905e-14	-1.14947e-13	300	200	0	11.2132	5.58087	-120.531	991.921	-906.648	-1547.96	-318.522	191.77	0	11.9133	10.4834	-170.999	-27366.4	-183547	-9964.34	-1987.38	360.038	0	22.454	16.019	-293.187	-84808.7	-380093	-27125.5	-1296.42	289.265	0
298	1	-2.56876e-15	9.32285e-16	-3.9011e-15	-4.47483e-14	-2.58208e-13	-3.41419e-14	300	610	0	-7.43587e-15	4.67646e-15	1.30543e-14	-8.11725e-14	1.28446e-12	-4.22405e-13	300	200	0	11.2188	5.57872	-120.361	1008.29	-839.668	-1539.68	-317.976	191.623	0	11.7195	10.2127	-172.145	-27392.1	-183560	-9882.29	-1980.31	359.122	0
298	2	-4.14994e-15	1.38447e-15	-6.26892e-15	-6.95814e-14	-4.12304e-13	-4.61764e-14	300	610	0	-3.09728e-15	8.86773e-15	2.96595e-14	-6.15487e-14	3.17055e-12	-8.69568e-13	300	200	0	11.2108	5.57895	-120.216	1023.06	-775.662	-1529.26	-317.452	191.49	0	11.5374	10.0183	-173.039	-27436.4	-183600	-9833.79	-1975.03	358.556	0
298	3	-6.03949e-15	1.88386e-15	-9.08725e-15	-9.83442e-14	-5.94823e-13	-5.75324e-14	300	610	0	5.091e-15	1.43187e-14	5.23903e-14	-1.46544e-14	5.79353e-12	-1.46699e-12	300	200	0	11.1857	5.58363	-120.096	1035.47	-717.119	-1518.02	-316.971	191.378	0	11.3755	9.91232	-173.652	-27468.5	-183659	-9810.99	-1971.63	358.182	0
298	4	-8.07357e-15	2.36179e-15	-1.21047e-14	-1.27978e-13	-7.88928e-13	-6.53532e-14	300	610	0	1.8277e-14	2.08301e-14	8.10614e-14	6.99467e-14	9.15425e-12	-2.20187e-12	300	200	0	11.1443	5.59396	-119.987	1045.28	-668.399	-1507.04	-316.571	191.288	0	11.2332	9.90585	-174.004	-27460.4	-183730	-9803.03	-1969.9	357.815	0
298	5	-9.9372e-15	2.70329e-15	-1.48429e-14	-1.5298e-13	-9.62935e-13	-6.54039e-14	300	610	0	3.74211e-14	2.7836e-14	1.14119e-13	2.02587e-13	1.31012e-11	-3.02344e-12	300	200	0	11.0917	5.60966	-119.858	1052.48	-634.482	-1497.4	-316.294	191.219	0	11.1131	10.0009	-174.144	-27396.3	-183799	-9800.75	-1969.45	357.32	0
298	6	-1.1118e-14	2.73668e-15	-1.65274e-14	-1.64744e-13	-1.0659e-12	-5.19295e-14	300	610	0	6.29581e-14	3.42488e-14	1.47951e-13	3.91275e-13	1.72493e-11	-3.82541e-12	300	200	0	11.0341	5.62805	-119.684	1057.15	-617.443	-1490.56	-316.159	191.167	0	11.0305	10.1713	-174.146	-27279.4	-183846	-9798.48	-1969.7	356.647	0
298	7	-1.08661e-14	2.22726e-15	-1.603e-14	-1.51042e-13	-1.02396e-12	-1.77254e-14	300	610	0	9.43188e-14	3.83005e-14	1.76115e-13	6.3832e-13	2.0887e-11	-4.42702e-12	300	200	0	10.9761	5.64376	-119.471	1058.85	-614.511	-1488.27	-316.144	191.137	0	10.9975	10.3644	-174.124	-27133.7	-183852	-9793.52	-1969.87	355.83	0
298	8	-8.17486e-15	8.79378e-16	-1.18408e-14	-9.58896e-14	-7.38671e-13	4.54406e-14	300	610	0	1.29305e-13	3.74053e-14	1.88579e-13	9.35634e-13	2.28829e-11	-4.55536e-12	300	200	0	10.9225	5.65025	-119.26	1055.98	-620.005	-1491.67	-316.199	191.146	0	11.0053	10.5312	-174.186	-26993.5	-183810	-9785.39	-1969.25	354.969	0
298	9	-1.79883e-15	-1.64731e-15	-2.09921e-15	1.99199e-14	-8.93048e-14	1.45881e-13	300	610	0	1.63343e-13	2.80918e-14	1.71152e-13	1.25873e-12	2.16091e-11	-3.83396e-12	300	200	0	10.8818	5.64303	-119.104	1046.06	-628.91	-1500.17	-316.28	191.217	0	11.0343	10.6441	-174.382	-26886.7	-183719	-9775.56	-1967.54	354.183	0
299	0	9.66388e-15	-5.70033e-15	1.52794e-14	2.17214e-13	1.05864e-12	2.90324e-13	300	610	0	1.88672e-13	6.06769e-15	1.05352e-13	1.55966e-12	1.49126e-11	-1.78421e-12	300	200	0	10.8619	5.62077	-119.041	1026.49	-638.553	-1511.29	-316.364	191.377	0	11.0825	10.6939	-174.706	-26825.3	-183594	-9765.83	-1964.87	353.545	0	22.454	16.019	-293.187	-84808.7	-380093	-27125.5	-1296.42	289.265	0
299	1	2.75968e-14	-1.15676e-14	4.23371e-14	5.15321e-13	2.83572e-12	4.81348e-13	300	610	0	1.93603e-13	-3.34965e-14	-3.09392e-14	1.75964e-12	1.73219e-13	2.15085e-12	300	200	0	10.8629	5.58514	-119.072	995.782	-647.334	-1521.96	-316.436	191.637	0	11.1731	10.6868	-175.13	-26806.2	-183469	-9756.74	-1961.62	353.065	0
299	2	5.30644e-14	-1.93737e-14	8.06188e-14	9.26952e-13	5.33851e-12	7.13776e-13	300	610	0	1.62032e-13	-9.53637e-14	-2.61572e-13	1.74258e-12	-2.54986e-11	8.54901e-12	300	200	0	10.8793	5.54262	-119.169	956.014	-653.114	-1529.75	-316.481	191.978	0	11.3331	10.6408	-175.591	-26822.3	-183382	-9748.44	-1958.37	352.754	0
299	3	8.6356e-14	-2.89332e-14	1.30484e-13	1.45067e-12	8.58454e-12	9.7002e-13	300	610	0	7.35215e-14	-1.83193e-13	-6.08466e-13	1.35156e-12	-6.48615e-11	1.79044e-11	300	200	0	10.9063	5.5057	-119.295	913.733	-653.782	-1533.73	-316.48	192.341	0	11.5669	10.5763	-175.995	-26870.1	-183351	-9741.66	-1955.8	352.676	0
299	4	1.26352e-13	-3.95602e-14	1.90155e-13	2.06075e-12	1.24502e-11	1.21455e-12	300	610	0	-9.56685e-14	-2.97964e-13	-1.08563e-12	3.91192e-13	-1.19874e-10	3.04633e-11	300	200	0	10.9424	5.4877	-119.434	877.273	-648.895	-1534.71	-316.433	192.655	0	11.846	10.5141	-176.23	-26945.6	-183371	-9737.74	-1954.52	352.9	0
299	5	1.69715e-13	-4.98399e-14	2.54508e-13	2.69452e-12	1.65918e-11	1.388e-12	300	610	0	-3.70099e-13	-4.35796e-13	-1.69044e-12	-1.36027e-12	-1.90699e-10	4.59896e-11	300	200	0	10.9888	5.49494	-119.584	853.376	-640.397	-1534.1	-316.355	192.864	0	12.1218	10.4795	-176.239	-27034.9	-183419	-9737.04	-1954.74	353.399	0
299	6	2.09943e-13	-5.73842e-14	3.1366e-13	3.23807e-12	2.03547e-11	1.40186e-12	300	610	0	-7.70663e-13	-5.85154e-13	-2.39183e-12	-4.12448e-12	-2.74339e-10	6.34576e-11	300	200	0	11.0468	5.52473	-119.738	845.004	-631.747	-1532.5	-316.276	192.943	0	12.3504	10.4986	-176.068	-27116.4	-183472	-9736.9	-1956.05	354.011	0
299	7	2.36375e-13	-5.86063e-14	3.51499e-13	3.51198e-12	2.26786e-11	1.13526e-12	300	610	0	-1.30755e-12	-7.23589e-13	-3.11575e-12	-8.07694e-12	-3.62924e-10	8.06803e-11	300	200	0	11.114	5.56841	-119.88	850.818	-626.427	-1529.63	-316.225	192.903	0	12.5165	10.5864	-175.793	-27169.2	-183514	-9732.82	-1957.92	354.552	0
299	8	2.33331e-13	-4.85789e-14	3.44423e-13	3.26013e-12	2.20176e-11	4.36164e-13	300	610	0	-1.9702e-12	-8.14319e-13	-3.72876e-12	-1.32765e-11	-4.41739e-10	9.39051e-11	300	200	0	11.1861	5.61523	-120.003	867.002	-626.805	-1525.64	-316.223	192.775	0	12.6404	10.7361	-175.408	-27182.2	-183539	-9721.48	-1960.36	354.966	0
299	9	1.79653e-13	-2.10649e-14	2.60694e-13	2.14606e-12	1.63024e-11	-8.70211e-13	300	610	0	-2.71418e-12	-8.03261e-13	-4.02173e-12	-1.95668e-11	-4.87218e-10	9.7434e-11	300	200	0	11.2583	5.65691	-120.116	890.231	-633.111	-1521.41	-316.271	192.589	0	12.7509	10.9161	-174.852	-27158.8	-183553	-9702.74	-1963.77	355.325	0
300	0	4.90376e-14	3.11577e-14	6.10077e-14	-2.36647e-13	2.98153e-12	-2.96191e-12	300	610	0	-3.44534e-12	-6.1746e-13	-3.69732e-12	-2.645e-11	-4.65288e-10	8.33672e-11	300	200	0	11.3257	5.69012	-120.235	918.787	-643.183	-1517.71	-316.349	192.358	0	12.8476	11.0782	-174.154	-27115.4	-183569	-9680.91	-1968.06	355.697	0	23.987	16.5347	-294.226	-85073.8	-380807	-27737.8	-1294.27	289.144	0
300	1	-1.88307e-13	1.15526e-13	-2.98953e-13	-4.33176e-12	-2.08055e-11	-5.98575e-12	300	610	0	-4.00259e-12	-1.6626e-13	-2.36639e-12	-3.2937e-11	-3.3066e-10	4.16138e-11	300	200	0	11.3831	5.71557	-120.345	950.828	-653.806	-1514.65	-316.433	192.099	0	12.9095	11.1829	-173.477	-27073.2	-183596	-9663.26	-1972.33	356.062	0
300	2	-5.62068e-13	2.3831e-13	-8.63032e-13	-1.0556e-11	-5.78633e-11	-1.00038e-11	300	610	0	-4.14181e-12	6.52978e-13	4.39184e-13	-3.73896e-11	-2.7938e-11	-3.96364e-11	300	200	0	11.424	5.7345	-120.41	982.822	-662.551	-1511.92	-316.502	191.838	0	12.9336	11.2219	-172.976	-27053.7	-183631	-9656.05	-1975.6	356.401	0
300	3	-1.09559e-12	4.02449e-13	-1.66516e-12	-1.91928e-11	-1.10318e-10	-1.49179e-11	300	610	0	-3.52507e-12	1.94246e-12	5.22778e-12	-3.73806e-11	5.04374e-10	-1.72734e-10	300	200	0	11.4431	5.74415	-120.408	1010.84	-668.156	-1509.52	-316.549	191.605	0	12.9449	11.2137	-172.678	-27071.3	-183665	-9661.8	-1977.63	356.773	0
300	4	-1.79634e-12	6.04477e-13	-2.71498e-12	-3.02347e-11	-1.78676e-10	-2.03714e-11	300	610	0	-1.72142e-12	3.78242e-12	1.24724e-11	-2.96136e-11	1.32562e-09	-3.68408e-10	300	200	0	11.4404	5.73692	-120.347	1033.01	-669.712	-1507.87	-316.565	191.416	0	12.9682	11.1804	-172.529	-27128.1	-183690	-9678.13	-1978.69	357.238	0
300	5	-2.64264e-12	8.30513e-13	-3.97793e-12	-4.31699e-11	-2.60518e-10	-2.56322e-11	300	610	0	1.7726e-12	6.19828e-12	2.24865e-11	-9.9637e-12	2.47911e-09	-6.32345e-10	300	200	0	11.4209	5.70751	-120.241	1050.56	-666.101	-1507.65	-316.54	191.263	0	13.0028	11.133	-172.509	-27214.9	-183711	-9697.4	-1978.93	357.759	0
300	6	-3.5666e-12	1.05143e-12	-5.34965e-12	-5.67159e-11	-3.48841e-10	-2.9467e-11	300	610	0	7.48209e-12	9.11482e-12	3.52409e-11	2.6279e-11	3.97127e-09	-9.60277e-10	300	200	0	11.3904	5.66072	-120.11	1066.61	-655.892	-1509.21	-316.461	191.12	0	13.022	11.0709	-172.672	-27316.4	-183739	-9710.4	-1978.09	358.199	0
300	7	-4.43404e-12	1.21764e-12	-6.62613e-12	-6.85152e-11	-4.30122e-10	-3.00264e-11	300	610	0	1.58609e-11	1.22974e-11	5.01165e-11	8.38659e-11	5.74304e-09	-1.33152e-09	300	200	0	11.3533	5.61017	-119.994	1083.47	-638.427	-1512.29	-316.32	190.971	0	12.9939	10.9917	-173.064	-27420.7	-183789	-9712.96	-1975.97	358.442	0
300	8	-5.02329e-12	1.25423e-12	-7.47224e-12	-7.48297e-11	-4.82299e-10	-2.47728e-11	300	610	0	2.71451e-11	1.52827e-11	6.55969e-11	1.66634e-10	7.63374e-09	-1.70109e-09	300	200	0	11.3116	5.57046	-119.933	1100.19	-615.823	-1516.08	-316.135	190.827	0	12.9031	10.8978	-173.693	-27524	-183863	-9709.32	-1972.55	358.463	0
300	9	-5.0065e-12	1.05778e-12	-7.39439e-12	-7.02954e-11	-4.73038e-10	-1.04983e-11	300	610	0	4.11424e-11	1.73059e-11	7.89191e-11	2.76038e-10	9.3392e-09	-1.99114e-09	300	200	0	11.2653	5.54972	-119.94	1112.92	-593.713	-1519.52	-315.95	190.721	0	12.7464	10.7866	-174.557	-27626.6	-183952	-9709.61	-1967.82	358.267	0
301	0	-3.93911e-12	4.96751e-13	-5.72563e-12	-4.78322e-11	-3.58839e-10	1.6506e-11	300	610	0	5.69561e-11	1.72362e-11	8.5725e-11	4.0908e-10	1.03689e-08	-2.08271e-09	300	200	0	11.2152	5.54634	-120.004	1117.91	-579.246	-1521.67	-315.827	190.684	0	12.5194	10.6444	-175.642	-27724.8	-184030	-9723.11	-1961.76	357.849	0	22.6525	16.0667	-299.533	-86458.4	-385354	-27199.7	-1286.52	288.644	0
301	1	-1.2658e-12	-5.82039e-13	-1.63591e-12	1.15646e-12	-8.58034e-11	6.00512e-11	300	610	0	7.26498e-11	1.35407e-11	7.9786e-11	5.55648e-10	1.00096e-08	-1.81011e-09	300	200	0	11.1652	5.55156	-120.096	1114.17	-577.111	-1522.49	-315.805	190.723	0	12.2354	10.4643	-176.867	-27806.1	-184072	-9752.28	-1954.74	357.214	0
301	2	3.64631e-12	-2.33766e-12	5.81649e-12	8.61215e-11	4.06874e-10	1.23336e-10	300	610	0	8.48804e-11	4.30539e-12	5.29114e-11	6.95348e-10	7.30903e-09	-9.60623e-10	300	200	0	11.1211	5.55639	-120.18	1104.08	-587.282	-1523.17	-315.887	190.813	0	11.9428	10.2573	-178.075	-27854.1	-184066	-9791.78	-1947.65	356.418	0
301	3	1.14337e-11	-4.90642e-12	1.75721e-11	2.16041e-10	1.1794e-09	2.0783e-10	300	610	0	8.85515e-11	-1.26502e-11	-4.80287e-12	7.94134e-10	1.0964e-09	7.16073e-10	300	200	0	11.088	5.55557	-120.239	1091.38	-606.324	-1525.01	-316.043	190.923	0	11.7061	10.0465	-179.115	-27858.1	-184018	-9832.91	-1941.37	355.532	0
301	4	2.26072e-11	-8.35679e-12	3.43746e-11	3.97207e-10	2.27848e-09	3.11691e-10	300	610	0	7.65741e-11	-3.95175e-11	-1.04188e-10	8.01275e-10	-9.93645e-09	3.48382e-09	300	200	0	11.0693	5.54665	-120.279	1078.55	-629.398	-1527.92	-316.233	191.033	0	11.5804	9.86199	-179.95	-27817.5	-183939	-9868.24	-1936.17	354.585	0
301	5	3.73531e-11	-1.2625e-11	5.64707e-11	6.29938e-10	3.7176e-09	4.27701e-10	300	610	0	3.98633e-11	-7.80527e-11	-2.55442e-10	6.47538e-10	-2.70652e-08	7.57529e-09	300	200	0	11.0651	5.53099	-120.319	1066.45	-651.061	-1530.56	-316.411	191.136	0	11.5926	9.73608	-180.617	-27742	-183834	-9892.78	-1931.81	353.595	0
301	6	5.52545e-11	-1.74307e-11	8.31919e-11	9.04094e-10	5.44973e-09	5.40785e-10	300	610	0	-3.22533e-11	-1.28891e-10	-4.65544e-10	2.45869e-10	-5.12444e-08	1.31206e-08	300	200	0	11.0717	5.51657	-120.356	1055.96	-666.523	-1531.5	-316.538	191.226	0	11.7222	9.69514	-181.131	-27648.8	-183703	-9903.53	-1928.2	352.645	0
301	7	7.49322e-11	-2.21745e-11	1.12416e-10	1.19345e-09	7.3323e-09	6.25328e-10	300	610	0	-1.50996e-10	-1.90584e-10	-7.34432e-10	-5.03729e-10	-8.26724e-08	2.00447e-08	300	200	0	11.0842	5.51446	-120.37	1048.77	-673.455	-1529.84	-316.595	191.287	0	11.8973	9.75532	-181.474	-27559.6	-183551	-9899.87	-1925.45	351.865	0
301	8	9.36188e-11	-2.58272e-11	1.39934e-10	1.44924e-09	9.08615e-09	6.42701e-10	300	610	0	-3.26211e-10	-2.58366e-10	-1.04981e-09	-1.70303e-09	-1.20191e-07	2.79311e-08	300	200	0	11.0983	5.53069	-120.346	1046.52	-672.115	-1525.6	-316.585	191.304	0	12.0188	9.91744	-181.631	-27493.5	-183394	-9884.43	-1923.71	351.37	0
301	9	1.06707e-10	-2.68245e-11	1.58778e-10	1.59361e-09	1.02524e-08	5.39643e-10	300	610	0	-5.63314e-10	-3.22681e-10	-1.38064e-09	-3.4358e-09	-1.60523e-07	3.58557e-08	300	200	0	11.1099	5.56392	-120.285	1049.49	-664.068	-1520.14	-316.521	191.275	0	11.9972	10.162	-181.572	-27460.9	-183244	-9863.63	-1923.21	351.24	0
302	0	1.07343e-10	-2.29965e-11	1.58628e-10	1.51425e-09	1.01549e-08	2.48493e-10	300	610	0	-8.58889e-10	-3.67631e-10	-1.66975e-09	-5.73711e-09	-1.97384e-07	4.22036e-08	300	200	0	11.1154	5.60939	-120.208	1056.36	-651.59	-1515.66	-316.421	191.212	0	11.793	10.4528	-181.258	-27461.2	-183100	-9846.59	-1924.16	351.503	0	22.6525	16.0667	-299.533	-86458.4	-385354	-27199.7	-1286.52	288.644	0
302	1	8.61899e-11	-1.157e-11	1.25473e-10	1.06221e-09	7.87946e-09	-3.09426e-10	300	610	0	-1.19487e-09	-3.69576e-10	-1.82635e-09	-8.55004e-09	-2.20566e-07	4.44928e-08	300	200	0	11.1141	5.66193	-120.134	1065.09	-636.968	-1513.57	-316.302	191.134	0	11.4413	10.7512	-180.688	-27487.4	-182959	-9840.87	-1926.56	352.126	0
302	2	3.15264e-11	1.07031e-11	4.17877e-11	5.57268e-11	2.28796e-09	-1.21564e-09	300	610	0	-1.53147e-09	-2.96322e-10	-1.71999e-09	-1.16695e-08	-2.15147e-07	3.92481e-08	300	200	0	11.1092	5.71583	-120.071	1073	-620.874	-1513.62	-316.171	191.064	0	11.029	11.0338	-179.86	-27526.1	-182823	-9847.1	-1930.48	353.042	0
302	3	-7.0086e-11	4.72227e-11	-1.12429e-10	-1.70638e-09	-7.91166e-09	-2.53971e-09	300	610	0	-1.79932e-09	-1.07466e-10	-1.17834e-09	-1.46753e-08	-1.61109e-07	2.19873e-08	300	200	0	11.1064	5.76431	-120.022	1076.94	-602.902	-1514.68	-316.023	191.027	0	10.645	11.291	-178.745	-27554.1	-182716	-9858.1	-1936.22	354.153	0
302	4	-2.32285e-10	1.00948e-10	-3.57341e-10	-4.41734e-09	-2.4011e-08	-4.31599e-09	300	610	0	-1.89208e-09	2.43292e-10	8.09356e-12	-1.686e-08	-3.37123e-08	-1.25934e-08	300	200	0	11.1107	5.80146	-119.986	1074.82	-584.717	-1516.21	-315.873	191.042	0	10.3544	11.5142	-177.343	-27543.2	-182665	-9866.12	-1944.01	355.311	0
302	5	-4.66226e-10	1.73458e-10	-7.0921e-10	-8.21644e-09	-4.70333e-08	-6.51045e-09	300	610	0	-1.66107e-09	8.02907e-10	2.06994e-09	-1.71637e-08	1.94856e-07	-7.01274e-08	300	200	0	11.1231	5.82339	-119.951	1066.2	-571.308	-1518.59	-315.763	191.111	0	10.1981	11.6944	-175.709	-27478.5	-182684	-9869.92	-1953.7	356.386	0
302	6	-7.76435e-10	2.63605e-10	-1.17414e-09	-1.31203e-08	-7.73222e-08	-8.97719e-09	300	610	0	-9.14813e-10	1.60974e-09	5.22684e-09	-1.41328e-08	5.51994e-07	-1.55653e-07	300	200	0	11.1407	5.82745	-119.903	1051.61	-568.678	-1522.4	-315.743	191.229	0	10.1944	11.8253	-173.928	-27371.2	-182766	-9874.58	-1964.82	357.371	0
302	7	-1.15497e-09	3.65732e-10	-1.73931e-09	-1.89288e-08	-1.13969e-07	-1.1406e-08	300	610	0	5.72828e-10	2.67924e-09	9.63369e-09	-5.93042e-09	1.05869e-06	-2.72129e-07	300	200	0	11.1569	5.81307	-119.835	1032.32	-580.042	-1527.53	-315.84	191.386	0	10.3321	11.8992	-172.107	-27253.1	-182886	-9886.79	-1976.63	358.35	0
302	8	-1.57384e-09	4.67518e-10	-2.36163e-09	-2.51063e-08	-1.54075e-07	-1.32651e-08	300	610	0	3.04146e-09	3.98381e-09	1.53007e-08	9.56551e-09	1.72044e-06	-4.18282e-07	300	200	0	11.1636	5.78287	-119.768	1010.18	-603.005	-1533.09	-316.035	191.566	0	10.5644	11.9124	-170.429	-27156.9	-183014	-9909.69	-1987.84	359.345	0
302	9	-1.97602e-09	5.47607e-10	-2.95429e-09	-3.06443e-08	-1.91881e-07	-1.37479e-08	300	610	0	6.70441e-09	5.42672e-09	2.19845e-08	3.45337e-08	2.51465e-06	-5.85746e-07	300	200	0	11.1552	5.74188	-119.74	987.41	-629.962	-1538.07	-316.261	191.754	0	10.8218	11.873	-169.17	-27102.1	-183118	-9939.38	-1996.45	360.206	0
303	0	-2.26576e-09	5.73348e-10	-3.37247e-09	-3.3922e-08	-2.17845e-07	-1.17367e-08	300	610	0	1.1685e-08	6.81103e-09	2.90505e-08	7.07991e-08	3.37455e-06	-7.5555e-07	300	200	0	11.1307	5.69654	-119.782	966.045	-651.543	-1542.04	-316.439	191.935	0	11.0449	11.796	-168.609	-27093.9	-183172	-9966.72	-2000.37	360.69	0	22.4821	17.0012	-295.259	-85295.4	-381099	-28055.2	-1290.73	288.883	0
303	1	-2.29986e-09	4.99226e-10	-3.40046e-09	-3.25886e-08	-2.17832e-07	-5.80502e-09	300	610	0	1.79246e-08	7.80635e-09	3.53162e-08	1.19194e-07	4.17039e-06	-8.94209e-07	300	200	0	11.0949	5.65402	-119.889	947.46	-661.239	-1545.18	-316.515	192.097	0	11.2117	11.6928	-168.873	-27126.2	-183163	-9983.39	-1998.62	360.631	0
303	2	-1.88226e-09	2.66786e-10	-2.74402e-09	-2.35116e-08	-1.72637e-07	5.71563e-09	300	610	0	2.50601e-08	7.91872e-09	3.88907e-08	1.78648e-07	4.68977e-06	-9.49949e-07	300	200	0	11.0574	5.62022	-120.039	932.909	-658.288	-1547.82	-316.484	192.228	0	11.3261	11.5659	-169.879	-27184.7	-183098	-9985.86	-1991.81	360.024	0
303	3	-7.65617e-10	-1.92815e-10	-1.03327e-09	-2.84873e-09	-5.82328e-08	2.4568e-08	300	610	0	3.22741e-08	6.4721e-09	3.7043e-08	2.45011e-07	4.62063e-06	-8.49909e-07	300	200	0	11.0292	5.59751	-120.202	924.05	-646.107	-1550.2	-316.375	192.313	0	11.3996	11.4126	-171.459	-27250.2	-183012	-9974.4	-1981.38	358.932	0
303	4	1.3353e-09	-9.52205e-10	2.15647e-09	3.36805e-08	1.52824e-07	5.2263e-08	300	610	0	3.81286e-08	2.61394e-09	2.61481e-08	3.09627e-07	3.54221e-06	-4.99671e-07	300	200	0	11.0171	5.5846	-120.353	922.252	-629.073	-1552.6	-316.227	192.337	0	11.455	11.2392	-173.482	-27304.5	-182951	-9951.18	-1968.58	357.391	0
303	5	4.71248e-09	-2.07554e-09	7.25714e-09	9.02308e-08	4.8822e-07	8.95947e-08	300	610	0	4.04047e-08	-4.63852e-09	1.77648e-09	3.57807e-07	9.32013e-07	2.13106e-07	300	200	0	11.0218	5.57775	-120.483	927.745	-611.683	-1554.91	-316.077	192.3	0	11.5258	11.0703	-175.804	-27334	-182945	-9919.78	-1954.62	355.48	0
303	6	9.60913e-09	-3.59894e-09	1.46237e-08	1.69877e-07	9.70328e-07	1.35946e-07	300	610	0	3.59849e-08	-1.62907e-08	-4.09809e-08	3.67409e-07	-3.80111e-06	1.40863e-06	300	200	0	11.0381	5.57173	-120.591	939.379	-598.343	-1556.03	-315.962	192.21	0	11.6376	10.9391	-178.153	-27332.1	-182996	-9883.41	-1941.18	353.419	0
303	7	1.61332e-08	-5.50225e-09	2.44038e-08	2.73176e-07	1.60763e-06	1.88373e-07	300	610	0	2.08357e-08	-3.31789e-08	-1.0685e-07	3.0792e-07	-1.12451e-05	3.19588e-06	300	200	0	11.0593	5.56203	-120.678	954.68	-592.084	-1554.48	-315.906	192.089	0	11.7953	10.87	-180.159	-27299.6	-183092	-9842.48	-1930.28	351.531	0
303	8	2.41348e-08	-7.67167e-09	3.63536e-08	3.96196e-07	2.38272e-06	2.40497e-07	300	610	0	-9.83364e-09	-5.56721e-08	-1.99257e-07	1.40601e-07	-2.18605e-05	5.64169e-06	300	200	0	11.0806	5.54791	-120.736	970.717	-594.076	-1549.83	-315.92	191.96	0	11.9787	10.8655	-181.54	-27245.7	-183215	-9796.18	-1923.22	350.081	0
303	9	3.30472e-08	-9.85404e-09	4.95991e-08	5.28004e-07	3.23671e-06	2.81283e-07	300	610	0	-6.1137e-08	-8.32495e-08	-3.1866e-07	-1.7957e-07	-3.57904e-05	8.72574e-06	300	200	0	11.1004	5.533	-120.736	985.061	-604.449	-1542.78	-316.006	191.841	0	12.1558	10.9074	-182.238	-27184.3	-183350	-9745.68	-1920.1	349.169	0
304	0	4.16954e-08	-1.16064e-08	6.23516e-08	6.47765e-07	4.05086e-06	2.93894e-07	300	610	0	-1.3769e-07	-1.13951e-07	-4.60256e-07	-6.99199e-07	-5.25967e-05	1.22803e-05	300	200	0	11.1188	5.52266	-120.643	995.389	-622.788	-1534.44	-316.162	191.749	0	12.3119	10.9693	-182.366	-27126.8	-183487	-9694.28	-1920.14	348.749	0	22.4821	17.0012	-295.259	-85295.4	-381099	-28055.2	-1290.73	288.883	0
304	1	4.80908e-08	-1.22475e-08	7.16021e-08	7.21738e-07	4.62688e-06	2.54884e-07	300	610	0	-2.42285e-07	-1.4372e-07	-6.11089e-07	-1.45799e-06	-7.09208e-05	1.59163e-05	300	200	0	11.1361	5.52096	-120.45	999.639	-646.712	-1526.29	-316.369	191.701	0	12.4569	11.0265	-182.12	-27079.3	-183614	-9647.12	-1922.21	348.69	0
304	2	4.92419e-08	-1.08228e-08	7.28435e-08	7.00734e-07	4.66929e-06	1.34181e-07	300	610	0	-3.73963e-07	-1.65695e-07	-7.46711e-07	-2.4754e-06	-8.80849e-05	1.89396e-05	300	200	0	11.1515	5.52829	-120.189	997.893	-670.359	-1520.07	-316.578	191.697	0	12.6006	11.0638	-181.68	-27047.6	-183717	-9610.44	-1925.21	348.875	0
304	3	4.10329e-08	-6.10063e-09	5.98975e-08	5.18894e-07	3.77479e-06	-1.03581e-07	300	610	0	-5.2544e-07	-1.69555e-07	-8.27753e-07	-3.73164e-06	-9.96724e-05	2.02707e-05	300	200	0	11.1651	5.54079	-119.912	993.127	-686.105	-1516.74	-316.722	191.718	0	12.7341	11.0785	-181.152	-27039.3	-183784	-9589.39	-1928.53	349.263	0
304	4	1.82464e-08	3.37764e-09	2.496e-08	9.50237e-08	1.43626e-06	-4.95635e-07	300	610	0	-6.79943e-07	-1.41108e-07	-7.97061e-07	-5.14278e-06	-9.91576e-05	1.83824e-05	300	200	0	11.1773	5.55293	-119.667	989.136	-687.751	-1515.93	-316.747	191.734	0	12.8297	11.0777	-180.599	-27055.3	-183813	-9587.27	-1931.8	349.809	0
304	5	-2.51694e-08	1.91626e-08	-4.09818e-08	-6.61909e-07	-2.92893e-06	-1.07475e-06	300	610	0	-8.07671e-07	-6.23713e-08	-5.78395e-07	-6.53072e-06	-7.77004e-05	1.12862e-05	300	200	0	11.1858	5.56154	-119.481	988.094	-672.746	-1516.57	-316.631	191.73	0	12.8505	11.0762	-180.098	-27087	-183810	-9603.94	-1934.61	350.401	0
304	6	-9.54622e-08	4.26433e-08	-1.47175e-07	-1.84117e-06	-9.91385e-06	-1.85912e-06	300	610	0	-8.62341e-07	8.75077e-08	-7.81353e-08	-7.59048e-06	-2.42679e-05	-3.39648e-06	300	200	0	11.1874	5.56755	-119.374	990.485	-643.548	-1517.96	-316.391	191.703	0	12.7706	11.0926	-179.702	-27122.7	-183785	-9635.07	-1936.72	350.932	0
304	7	-1.97925e-07	7.464e-08	-3.01355e-07	-3.51043e-06	-2.00068e-05	-2.83784e-06	300	610	0	-7.78607e-07	3.30043e-07	8.08158e-07	-7.85969e-06	7.36984e-05	-2.82294e-05	300	200	0	11.1826	5.57394	-119.355	995.928	-606.753	-1519.89	-316.084	191.656	0	12.5975	11.1405	-179.397	-27153.4	-183751	-9675.56	-1938.27	351.359	0
304	8	-3.35095e-07	1.14814e-07	-5.07026e-07	-5.68581e-06	-3.34124e-05	-3.95165e-06	300	610	0	-4.71515e-07	6.8344e-07	2.18208e-06	-6.69809e-06	0.000228806	-6.55669e-05	300	200	0	11.1742	5.583	-119.428	1002.99	-570.301	-1522.44	-315.775	191.602	0	12.3768	11.2208	-179.141	-27175.2	-183719	-9721.65	-1939.55	351.697	0
304	9	-5.04183e-07	1.60878e-07	-7.59606e-07	-8.29034e-06	-4.98001e-05	-5.06942e-06	300	610	0	1.60379e-07	1.15637e-06	4.11923e-06	-3.2888e-06	0.000451136	-0.000116911	300	200	0	11.1626	5.59533	-119.591	1009.34	-540.946	-1525.59	-315.523	191.56	0	12.1692	11.3137	-178.895	-27192.2	-183700	-9768.21	-1940.86	352.001	0
305	0	-6.93724e-07	2.07636e-07	-1.0414e-06	-1.11012e-05	-6.79758e-05	-5.96232e-06	300	610	0	1.22616e-06	1.73914e-06	6.63429e-06	3.32289e-06	0.000744278	-0.000181969	300	200	0	11.1456	5.60902	-119.825	1012.52	-522.524	-1528.89	-315.361	191.55	0	12.0318	11.381	-178.636	-27215.5	-183705	-9807.49	-1942.37	352.352	0	23.7219	16.8023	-298.856	-86048	-385113	-27978.4	-1288.62	287.925	0
305	1	-8.79534e-07	2.45905e-07	-1.31556e-06	-1.36881e-05	-8.54927e-05	-6.27895e-06	300	610	0	2.82559e-06	2.3921e-06	9.63294e-06	1.41334e-05	0.0010998	-0.000257389	300	200	0	11.1236	5.62077	-120.096	1010.57	-515.11	-1531.66	-315.289	191.585	0	12.0176	11.3969	-178.372	-27255.3	-183737	-9832.61	-1944.08	352.8	0
305	2	-1.02032e-06	2.61474e-07	-1.5196e-06	-1.5349e-05	-9.82313e-05	-5.5276e-06	300	610	0	5.02151e-06	3.03174e-06	1.28509e-05	3.00051e-05	0.00149008	-0.000335192	300	200	0	11.1016	5.62913	-120.364	1002.48	-515.622	-1533.69	-315.284	191.671	0	12.1564	11.3689	-178.13	-27314.1	-183794	-9840.36	-1945.8	353.338	0
305	3	-1.05362e-06	2.34331e-07	-1.55937e-06	-1.50549e-05	-0.000100017	-3.07457e-06	300	610	0	7.79953e-06	3.51558e-06	1.5783e-05	5.13884e-05	0.00185991	-0.000401005	300	200	0	11.0835	5.6346	-120.596	988.081	-519.974	-1535.37	-315.312	191.807	0	12.4218	11.3244	-177.9	-27384.8	-183860	-9831.57	-1947.5	353.934	0
305	4	-8.9304e-07	1.38529e-07	-1.30519e-06	-1.14214e-05	-8.23835e-05	1.82949e-06	300	610	0	1.10139e-05	3.62809e-06	1.76098e-05	7.79236e-05	0.00211745	-0.000432319	300	200	0	11.0678	5.63675	-120.772	968.591	-525.22	-1536.98	-315.349	191.98	0	12.7345	11.2842	-177.606	-27453.8	-183909	-9810.49	-1949.49	354.577	0
305	5	-4.28566e-07	-5.68221e-08	-5.92443e-07	-2.7335e-06	-3.463e-05	9.97965e-06	300	610	0	1.43208e-05	3.07143e-06	1.71356e-05	0.000107917	0.00212631	-0.000397133	300	200	0	11.0485	5.63286	-120.879	947.769	-530.278	-1538.08	-315.387	192.159	0	12.9999	11.246	-177.148	-27512	-183912	-9781.54	-1952.19	355.306	0
305	6	4.68154e-07	-3.8481e-07	7.70074e-07	1.29441e-05	5.56076e-05	2.20856e-05	300	610	0	1.71026e-05	1.46635e-06	1.27574e-05	0.000137706	0.00170079	-0.000253584	300	200	0	11.0226	5.62079	-120.902	930.663	-535.85	-1537.83	-315.432	192.302	0	13.1446	11.187	-176.454	-27561.2	-183851	-9747.95	-1955.92	356.195	0
305	7	1.93072e-06	-8.75474e-07	2.98018e-06	3.75276e-05	0.000201025	3.85614e-05	300	610	0	1.83946e-05	-1.62941e-06	2.49705e-06	0.000160961	0.000608006	4.86724e-05	300	200	0	10.994	5.6038	-120.827	921.039	-543.715	-1536.1	-315.5	192.377	0	13.1404	11.0932	-175.529	-27608.4	-183720	-9714.35	-1960.66	357.286	0
305	8	4.07416e-06	-1.54733e-06	6.20619e-06	7.25032e-05	0.00041226	5.92211e-05	300	610	0	1.68272e-05	-6.67591e-06	-1.58663e-05	0.000168031	-0.00141872	0.000564287	300	200	0	10.971	5.58979	-120.648	920.675	-555.419	-1534.15	-315.604	192.369	0	13.0072	10.9848	-174.442	-27659.6	-183533	-9687.39	-1966.12	358.56	0
305	9	6.95737e-06	-2.39502e-06	1.05302e-05	0.000118301	0.000694169	8.28737e-05	300	610	0	1.06117e-05	-1.40688e-05	-4.45152e-05	0.000145484	-0.00464958	0.00134407	300	200	0	10.9595	5.58482	-120.373	929.661	-571.386	-1534.17	-315.747	192.277	0	12.7942	10.9048	-173.259	-27714.5	-183319	-9672.62	-1972.07	359.96	0
306	0	1.05293e-05	-3.37274e-06	1.58672e-05	0.000173424	0.00104054	0.000106827	300	610	0	-2.3992e-06	-2.40098e-05	-8.51126e-05	7.60993e-05	-0.00930476	0.00242162	300	200	0	10.9583	5.59038	-120.046	945.764	-590.927	-1538.03	-315.922	192.122	0	12.559	10.8897	-172.016	-27763.7	-183110	-9671.4	-1978.5	361.402	0	23.2981	16.7681	-293.299	-85221.8	-379399	-27823.2	-1293.56	290.563	0
306	1	1.45586e-05	-4.37387e-06	2.18594e-05	0.000233337	0.0014272	0.000126336	300	610	0	-2.45313e-05	-3.6321e-05	-0.000138073	-6.03601e-05	-0.0154719	0.00379361	300	200	0	10.9606	5.6061	-119.735	964.417	-612.503	-1546.57	-316.116	191.945	0	12.3508	10.9558	-170.78	-27796.7	-182933	-9679.72	-1985.16	362.763	0
306	2	1.85476e-05	-5.20813e-06	2.77486e-05	0.000289155	0.00180376	0.00013407	300	610	0	-5.79382e-05	-5.0202e-05	-0.000201555	-0.000285184	-0.02299	0.00539322	300	200	0	10.9564	5.63134	-119.509	980.351	-633.782	-1559.12	-316.303	191.797	0	12.203	11.0967	-169.69	-27810.8	-182801	-9690.04	-1991.26	363.891	0
306	3	2.16394e-05	-5.57915e-06	3.22375e-05	0.000326279	0.00208467	0.00011972	300	610	0	-0.000104028	-6.39347e-05	-0.000270172	-0.000617079	-0.0312987	0.00705702	300	200	0	10.9378	5.66401	-119.416	989.333	-652.232	-1573.19	-316.462	191.715	0	12.1392	11.2785	-168.941	-27806	-182716	-9696.21	-1995.54	364.591	0
306	4	2.25298e-05	-5.06753e-06	3.33601e-05	0.000323187	0.00214095	6.99356e-05	300	610	0	-0.000162619	-7.45618e-05	-0.000333492	-0.00106637	-0.0392596	0.00848745	300	200	0	10.9032	5.70004	-119.468	989.666	-665.748	-1585.21	-316.573	191.716	0	12.1721	11.4399	-168.742	-27777.9	-182671	-9697.25	-1996.54	364.618	0
306	5	1.94064e-05	-3.12685e-06	2.83947e-05	0.000250792	0.00179489	-3.11554e-05	300	610	0	-0.000230803	-7.75838e-05	-0.000374467	-0.00162669	-0.0449646	0.00921536	300	200	0	10.8574	5.73341	-119.631	982.937	-672.697	-1591.8	-316.623	191.784	0	12.2885	11.523	-169.24	-27722.3	-182652	-9696.62	-1993.25	363.805	0
306	6	9.94978e-06	8.96921e-07	1.38706e-05	7.28723e-05	0.000820786	-0.00020052	300	610	0	-0.000301533	-6.67516e-05	-0.000368084	-0.00226393	-0.0455632	0.00857045	300	200	0	10.8064	5.75652	-119.842	972.229	-672.86	-1590.46	-316.615	191.887	0	12.4394	11.513	-170.428	-27644.7	-182661	-9698.19	-1985.78	362.208	0
306	7	-8.56115e-06	7.70939e-06	-1.42673e-05	-0.000251692	-0.00104365	-0.000453512	300	610	0	-0.000362026	-3.40695e-05	-0.000280653	-0.00290279	-0.037156	0.00567155	300	200	0	10.7535	5.76247	-120.041	959.869	-668.19	-1580.25	-316.566	192.004	0	12.5635	11.4342	-172.13	-27555.9	-182713	-9703.95	-1975.48	360.088	0
306	8	-3.89815e-05	1.79595e-05	-6.02483e-05	-0.000764006	-0.00407	-0.000799491	300	610	0	-0.000392167	2.98386e-05	-7.03881e-05	-0.00341201	-0.0148288	-0.000546525	300	200	0	10.6991	5.74846	-120.196	947.893	-661.08	-1562.13	-316.5	192.114	0	12.6299	11.3159	-174.052	-27462.1	-182829	-9714.72	-1964.43	357.781	0
306	9	-8.38075e-05	3.20631e-05	-0.000127729	-0.00149663	-0.00848969	-0.00123546	300	610	0	-0.00036327	0.000134805	0.000309916	-0.00359016	0.0270796	-0.0112481	300	200	0	10.6426	5.71755	-120.305	938.863	-652.576	-1538.89	-316.424	192.196	0	12.644	11.1764	-175.859	-27364	-183014	-9729.94	-1954.68	355.602	0
307	0	-0.000144394	4.99445e-05	-0.000218609	-0.00246053	-0.0144163	-0.00173754	300	610	0	-0.00023768	0.000289417	0.000907105	-0.00315553	0.0943544	-0.0275288	300	200	0	10.5875	5.67741	-120.37	935.044	-642.706	-1514.45	-316.339	192.232	0	12.6263	11.0287	-177.27	-27257.2	-183249	-9745.71	-1947.73	353.761	0	23.3016	16.769	-293.294	-85220.9	-379400	-27823.6	-1293.58	290.565	0
307	1	-0.000219827	7.06883e-05	-0.000331344	-0.00362678	-0.0217349	-0.00225048	300	610	0	3.00429e-05	0.000498315	0.00175768	-0.00174524	0.191798	-0.0501368	300	200	0	10.5432	5.63718	-120.39	938.039	-631.159	-1492.5	-316.243	192.208	0	12.6002	10.8797	-178.159	-27134.9	-183490	-9755.82	-1943.92	352.307	0
307	2	-0.000305443	9.21092e-05	-0.000458711	-0.00490315	-0.0299568	-0.00267597	300	610	0	0.000489457	0.000758313	0.00287258	0.00106955	0.321508	-0.0790617	300	200	0	10.5211	5.60505	-120.355	948.599	-617.648	-1475.1	-316.132	192.118	0	12.5832	10.7253	-178.574	-26994.6	-183689	-9756.49	-1942.64	351.167	0
307	3	-0.000391014	0.000110266	-0.000585117	-0.00610635	-0.0380451	-0.0028611	300	610	0	0.00118701	0.00105327	0.00421604	0.00574346	0.480439	-0.112976	300	200	0	10.5309	5.58664	-120.253	965.219	-602.697	-1462.84	-316.012	191.973	0	12.5842	10.5528	-178.618	-26835.6	-183817	-9750.5	-1943.1	350.24	0
307	4	-0.000458763	0.00011898	-0.000683639	-0.00693282	-0.0442235	-0.0025898	300	610	0	0.0021541	0.00134788	0.00567841	0.0126817	0.657238	-0.148534	300	200	0	10.579	5.5835	-120.082	983.904	-588.478	-1455.48	-315.901	191.806	0	12.6092	10.3489	-178.356	-26654.6	-183867	-9746.54	-1944.9	349.446	0
307	5	-0.000481466	0.000109464	-0.000713234	-0.00693265	-0.0457992	-0.00158091	300	610	0	0.00338946	0.00158078	0.00704438	0.0221195	0.828452	-0.179579	300	200	0	10.6669	5.59253	-119.869	1000.71	-578.82	-1452.11	-315.829	191.652	0	12.6557	10.1129	-177.846	-26454.3	-183853	-9753.25	-1947.78	348.749	0
307	6	-0.000421113	7.02143e-05	-0.000616807	-0.00549477	-0.0390425	0.000501673	300	610	0	0.00483523	0.00165805	0.00795943	0.0339476	0.954448	-0.196336	300	200	0	10.7866	5.60864	-119.66	1014.17	-577.902	-1451.77	-315.83	191.525	0	12.7031	9.86646	-177.166	-26256	-183789	-9772.87	-1951.38	348.2	0
307	7	-0.000228818	-1.26123e-05	-0.000321189	-0.00185445	-0.0191947	0.00401983	300	610	0	0.00634717	0.00144864	0.00790043	0.0474803	0.975671	-0.184769	300	200	0	10.9213	5.62743	-119.504	1025.02	-588.29	-1454.29	-315.923	191.423	0	12.7217	9.64532	-176.421	-26097.6	-183688	-9800.58	-1955.19	347.928	0
307	8	0.000153086	-0.000154055	0.000259576	0.00486161	0.0193065	0.0093053	300	610	0	0.00766066	0.000784001	0.00615953	0.0611718	0.810264	-0.126335	300	200	0	11.0536	5.64437	-119.425	1034.36	-609.761	-1460.46	-316.106	191.339	0	12.6938	9.48592	-175.761	-26016.4	-183566	-9828.81	-1958.41	348.022	0
307	9	0.000785578	-0.000368119	0.00121586	0.0155346	0.0822672	0.0165686	300	610	0	0.00835664	-0.000534559	0.00185436	0.0723002	0.354553	0.00149509	300	200	0	11.1745	5.65529	-119.423	1042.77	-639.005	-1471.31	-316.351	191.268	0	12.6248	9.41896	-175.383	-26026.7	-183442	-9852.96	-1959.95	348.399	0
308	0	0.00172275	-0.000664099	0.00262698	0.0308765	0.174714	0.0257657	300	610	0	0.00783425	-0.00271705	-0.00601805	0.0766629	-0.511576	0.223517	300	200	0	11.2819	5.65963	-119.478	1050.53	-669.967	-1486.99	-316.607	191.207	0	12.535	9.46098	-175.415	-26115.1	-183342	-9873.92	-1959.19	348.876	0	23.3642	15.7734	-296.613	-84850.3	-382735	-27087.5	-1290.36	286.061	0
308	1	0.00299553	-0.00104118	0.00453656	0.0511576	0.299275	0.0364192	300	610	0	0.00530112	-0.00594959	-0.0184624	0.0683537	-1.91193	0.563326	300	200	0	11.3725	5.65974	-119.562	1058.12	-695.766	-1506.23	-316.819	191.15	0	12.4413	9.60724	-175.787	-26256.2	-183280	-9894.32	-1956.63	349.363	0
308	2	0.00458806	-0.00148112	0.00691712	0.0758239	0.453862	0.0473965	300	610	0	-0.000203958	-0.0103381	-0.0362782	0.0397274	-3.95107	1.03753	300	200	0	11.439	5.65841	-119.653	1065.78	-711.579	-1526.65	-316.947	191.093	0	12.3499	9.832	-176.311	-26428.6	-183261	-9913.71	-1953.42	349.898	0
308	3	0.00640651	-0.00193917	0.00962321	0.103002	0.628616	0.0566605	300	610	0	-0.00973653	-0.0158272	-0.0597419	-0.0182997	-6.67839	1.64716	300	200	0	11.4743	5.65827	-119.758	1072.14	-716.488	-1545.1	-316.983	191.047	0	12.2605	10.0942	-176.833	-26614	-183276	-9928.49	-1950.43	350.503	0
308	4	0.00824082	-0.00233373	0.0123343	0.128913	0.802209	0.0610239	300	610	0	-0.0242973	-0.0220923	-0.0881634	-0.11543	-10.0371	2.36591	300	200	0	11.4752	5.66138	-119.902	1074.85	-712.962	-1558.57	-316.946	191.036	0	12.1653	10.352	-177.241	-26789.1	-183310	-9935.14	-1948.24	351.145	0
308	5	0.00972232	-0.00253604	0.014492	0.147248	0.937784	0.0559588	300	610	0	-0.0445841	-0.0284078	-0.119314	-0.260431	-13.7974	3.12541	300	200	0	11.4432	5.66871	-120.111	1072.57	-704.167	-1566.06	-316.863	191.07	0	12.0452	10.5743	-177.41	-26930.9	-183340	-9933.35	-1947.43	351.801	0
308	6	0.010283	-0.00236203	0.0152397	0.148603	0.979124	0.0355452	300	610	0	-0.0706233	-0.0335015	-0.148753	-0.458623	-17.4766	3.79828	300	200	0	11.3847	5.67923	-120.399	1065.09	-691.927	-1569.1	-316.747	191.154	0	11.878	10.7413	-177.229	-27031.5	-183345	-9926.37	-1948.51	352.523	0
308	7	0.00912582	-0.00156956	0.0133799	0.120145	0.847988	-0.00733061	300	610	0	-0.101268	-0.0354137	-0.169108	-0.708232	-20.2517	4.18096	300	200	0	11.3097	5.68938	-120.764	1052.17	-677.062	-1569.84	-316.607	191.287	0	11.6563	10.8479	-176.646	-27102.8	-183317	-9917.54	-1951.77	353.43	0
308	8	0.0052208	0.000134217	0.00737062	0.0457336	0.444063	-0.0803834	300	610	0	-0.133568	-0.0313959	-0.169444	-0.995507	-20.8788	3.97957	300	200	0	11.2268	5.69544	-121.182	1033.97	-660.555	-1569.23	-316.451	191.468	0	11.3952	10.9137	-175.702	-27158.9	-183271	-9906.26	-1957.08	354.574	0
308	9	-0.00265374	0.00306974	-0.00460953	-0.0931712	-0.350559	-0.190774	300	610	0	-0.162049	-0.0178976	-0.134892	-1.28873	-17.64	2.80405	300	200	0	11.142	5.69695	-121.607	1012.45	-643.844	-1567.45	-316.295	191.674	0	11.1246	10.9767	-174.526	-27203.1	-183230	-9889.1	-1963.87	355.869	0
309	0	-0.0157995	0.00753886	-0.0244905	-0.315445	-1.65993	-0.343213	300	610	0	-0.177982	0.00929123	-0.0468244	-1.53148	-8.3489	0.178049	300	200	0	11.0602	5.69731	-121.972	991.045	-627.661	-1565.15	-316.146	191.875	0	10.8785	11.0733	-173.286	-27232.1	-183205	-9865.18	-1971.24	357.152	0	23.207	17.6332	-291.646	-84668.6	-379370	-28099.1	-1300.69	290.383	0
309	1	-0.0353872	0.0137486	-0.0539905	-0.636628	-3.59308	-0.537177	300	610	0	-0.168787	0.0546534	0.116059	-1.63611	9.54219	-4.42623	300	200	0	10.985	5.70183	-122.203	972.805	-610.952	-1563.08	-316	192.039	0	10.6859	11.2195	-172.16	-27243.7	-183195	-9838.91	-1978.1	358.247	0
309	2	-0.0621177	0.0216981	-0.0941034	-1.06324	-6.21029	-0.763143	300	610	0	-0.117794	0.122218	0.375293	-1.47883	38.681	-11.5165	300	200	0	10.9188	5.71564	-122.245	959.574	-592.1	-1560.83	-315.844	192.15	0	10.5711	11.3959	-171.269	-27236.6	-183191	-9817.21	-1983.61	359.028	0
309	3	-0.0957284	0.031025	-0.144357	-1.58476	-9.47454	-0.99791	300	610	0	-0.00467606	0.214387	0.748348	-0.898613	81.3405	-21.4603	300	200	0	10.8633	5.74278	-122.088	951.716	-571.887	-1557.2	-315.684	192.205	0	10.5632	11.5494	-170.602	-27211.1	-183191	-9806.3	-1987.79	359.5	0
309	4	-0.134336	0.0408136	-0.201828	-2.1632	-13.1873	-1.1993	300	610	0	0.193037	0.330238	1.24201	0.296887	138.67	-34.3052	300	200	0	10.819	5.78439	-121.785	947.549	-554.897	-1551.86	-315.556	192.219	0	10.6923	11.6232	-170.052	-27173.6	-183202	-9809.44	-1991.33	359.795	0
309	5	-0.173629	0.0493754	-0.259933	-2.72069	-16.9102	-1.30089	300	610	0	0.496885	0.463256	1.84309	2.31463	209.626	-49.5324	300	200	0	10.7856	5.83556	-121.411	944.206	-547.234	-1546.03	-315.507	192.223	0	10.9649	11.5957	-169.547	-27134.5	-183228	-9823.93	-1994.69	360.042	0
309	6	-0.205965	0.0540279	-0.307092	-3.12615	-19.8787	-1.20781	300	610	0	0.922325	0.598547	2.50632	5.34407	289.57	-65.7454	300	200	0	10.764	5.88527	-121.029	939.682	-553.247	-1541.06	-315.571	192.236	0	11.348	11.4936	-169.173	-27103.6	-183264	-9841.62	-1997.29	360.212	0
309	7	-0.219496	0.0509164	-0.325436	-3.1831	-20.9197	-0.795468	300	610	0	1.47103	0.709738	3.14015	9.50493	368.567	-80.311	300	200	0	10.7568	5.9215	-120.675	933.914	-574.138	-1537.01	-315.758	192.261	0	11.7724	11.3689	-169.158	-27091	-183298	-9853.44	-1997.59	360.152	0
309	8	-0.197515	0.0349464	-0.289856	-2.62209	-18.3923	0.086664	300	610	0	2.12033	0.755956	3.5914	14.7708	429.537	-88.9907	300	200	0	10.7653	5.93711	-120.373	928.452	-607.531	-1532.84	-316.047	192.287	0	12.154	11.2712	-169.69	-27110.3	-183325	-9854	-1994.35	359.763	0
309	9	-0.118327	-7.67064e-05	-0.167867	-1.10261	-10.1824	1.60297	300	610	0	2.80996	0.679581	3.63151	20.8667	446.51	-85.6337	300	200	0	10.7889	5.93184	-120.138	925.325	-647.622	-1527.42	-316.391	192.298	0	12.4325	11.2363	-170.767	-27168.7	-183341	-9845.14	-1987.63	359.098	0
310	0	0.0439411	-0.0609756	0.0791159	1.76884	6.20828	3.90783	300	610	0	3.42673	0.405823	2.94822	27.1421	383.44	-62.0374	300	200	0	10.8254	5.9106	-119.974	925.481	-686.862	-1520.24	-316.725	192.286	0	12.592	11.2753	-172.213	-27252.8	-183349	-9835.6	-1978.67	358.251	0	15.6935	9.36658	-319.504	-89114.3	-374002	-29281.8	-1171.6	277.736	0
310	1	0.317058	-0.154252	0.492282	6.3963	33.4289	7.10629	300	610	0	3.78889	-0.154473	1.14843	32.4285	194.231	-8.13251	300	200	0	10.8694	5.87926	-119.868	928.334	-718.636	-1511.68	-316.995	192.255	0	12.6476	11.3662	-173.795	-27333.6	-183356	-9834.1	-1969.02	357.276	0
310	2	0.726338	-0.284498	1.10881	13.1183	73.8411	11.1957	300	610	0	3.63309	-1.09695	-2.22004	34.8984	-175.133	87.3095	221.113	184.28	0	10.9123	5.84135	-119.798	933.018	-739.584	-1502.53	-317.174	192.212	0	12.626	11.4622	-175.278	-27384.2	-183370	-9842.28	-1960.17	356.233	0
310	3	1.28757	-0.452037	1.95119	22.0896	128.817	15.9867	300	610	0	2.60874	-2.50871	-7.6184	31.9575	-781.243	235.205	197.453	195.805	0	10.9471	5.79824	-119.741	939.071	-749.868	-1493.6	-317.262	192.158	0	12.5528	11.5136	-176.463	-27390.8	-183398	-9853.65	-1953.3	355.221	0
310	4	1.99671	-0.649698	3.01172	33.1124	197.723	21.0045	300	610	0	0.286148	-4.44393	-15.4278	20.2155	-1673.43	443.662	191.532	198.69	0	10.9739	5.74987	-119.69	946.473	-751.162	-1485.75	-317.276	192.092	0	12.4418	11.489	-177.218	-27353	-183443	-9857.68	-1949.13	354.347	0
310	5	2.81606	-0.858759	4.23175	45.4178	276.569	25.3763	300	610	0	-3.81283	-6.8883	-25.8114	-4.39894	-2878.19	714.227	188.492	200.17	0	10.9989	5.69558	-119.656	956.471	-745.253	-1479.74	-317.228	192.007	0	12.2965	11.3826	-177.455	-27281.2	-183502	-9846.5	-1948.07	353.735	0
310	6	3.65718	-1.0443	5.4762	57.4022	356.354	27.7178	300	610	0	-10.1295	-9.72612	-38.6185	-47.6208	-4384.97	1037.71	186.454	201.233	0	11.0296	5.63619	-119.675	970.408	-734.833	-1475.84	-317.14	191.891	0	12.1185	11.2099	-177.145	-27193.6	-183565	-9819.22	-1950.24	353.51	0
310	7	4.36174	-1.15045	6.50507	66.3432	421.225	26.0426	300	610	0	-18.9173	-12.7635	-53.5434	-119.621	-6153.4	1395.09	185.076	202.234	0	11.0722	5.57633	-119.778	986.192	-723.536	-1473.93	-317.041	191.766	0	11.9267	11.0035	-176.391	-27111.7	-183619	-9779.76	-1954.98	353.702	0
310	8	4.6827	-1.09652	6.94563	68.1368	446.707	17.7287	300	610	0	-30.1636	-15.8336	-70.4863	-235.135	-8144.13	1768.64	184.458	203.336	0	11.1281	5.52457	-119.953	998.648	-713.594	-1473.86	-316.949	191.675	0	11.7691	10.807	-175.435	-27051.1	-183654	-9732.77	-1960.85	354.195	0
310	9	4.2699	-0.775329	6.27159	57.127	398.396	-0.407822	300	610	0	-43.7281	-18.8876	-89.7541	-409.323	-10346.3	2153.1	184.726	204.56	0	11.1927	5.48989	-120.152	1003.96	-704.996	-1475.47	-316.868	191.644	0	11.6988	10.6581	-174.56	-27017	-183662	-9683.13	-1966.14	354.772	0
311	0	2.66651	-0.0559182	3.79875	26.1319	231.756	-31.8677	300	610	0	-59.5691	-21.9789	-111.982	-655.554	-12783.5	2554.57	185.844	205.854	0	11.256	5.47656	-120.332	1001.18	-698.222	-1478.6	-316.802	191.68	0	11.7334	10.5736	-173.957	-27004	-183650	-9637.01	-1969.72	355.234	0	-178.902	-5.9953	-614.708	-181553	-304965	29082	-511.861	293.609	0
311	1	-0.675189	1.20693	-1.28993	-33.1961	-106.137	-79.9769	217.719	635.735	0	-77.8035	-25.1909	-137.896	-985.888	-15498.3	2983.33	187.609	207.15	0	11.3069	5.48199	-120.477	990.907	-695.645	-1483.05	-316.774	191.775	0	11.8381	10.5477	-173.635	-26997.1	-183631	-9603.22	-1971.57	355.481	0
311	2	-6.34732	3.1531	-9.87308	-129.5	-671.816	-147.068	231.955	623.117	0	-98.546	-28.5635	-167.946	-1409.04	-18517.6	3445.99	189.74	208.39	0	11.3372	5.49926	-120.59	975.006	-699.155	-1488.44	-316.798	191.915	0	11.9374	10.569	-173.461	-26975.2	-183614	-9592.64	-1972.53	355.511	0
311	3	-14.8965	5.88419	-22.7542	-270.146	-1516.38	-233.261	233.358	621.872	0	-121.647	-32.0317	-201.907	-1925.41	-21814.6	3936.27	191.957	209.536	0	11.3431	5.52126	-120.674	956.348	-708.294	-1494.28	-316.87	192.075	0	11.9503	10.6324	-173.255	-26923.7	-183601	-9611.63	-1973.71	355.399	0
311	4	-26.6769	9.41413	-40.4397	-458.749	-2670.86	-334.804	233.954	621.344	0	-146.472	-35.4218	-238.626	-2521.61	-25285.5	4432.27	194.037	210.567	0	11.3265	5.54223	-120.736	938.525	-721.562	-1500.02	-316.976	192.227	0	11.8345	10.7283	-172.894	-26841.4	-183590	-9655.18	-1975.86	355.248	0
311	5	-41.6904	13.6205	-62.9089	-692.673	-4131.48	-442.307	234.326	621.011	0	-171.807	-38.5168	-275.999	-3166.86	-28747.9	4902.8	195.841	211.474	0	11.2952	5.5583	-120.781	926.357	-738.406	-1505.11	-317.114	192.33	0	11.6051	10.8308	-172.393	-26739.9	-183579	-9709.72	-1978.88	355.11	0
311	6	-59.5722	18.2533	-89.6243	-963.07	-5860.71	-540.52	234.608	620.746	0	-195.915	-41.1444	-311.196	-3814.61	-31956.8	5316.5	197.31	212.258	0	11.2603	5.56821	-120.821	925.02	-759.491	-1508.86	-317.286	192.344	0	11.3201	10.9038	-171.885	-26639.4	-183569	-9762.6	-1981.97	354.983	0
311	7	-79.8001	23.0264	-119.86	-1258.12	-7807.82	-611.649	234.859	620.497	0	-216.762	-43.2456	-341.131	-4410.7	-34639.5	5648.43	198.457	212.93	0	11.2314	5.57264	-120.865	937.872	-785.427	-1510.99	-317.498	192.24	0	11.0555	10.9178	-171.492	-26561	-183565	-9808.9	-1984.4	354.882	0
311	8	-101.932	27.7153	-153.01	-1566.08	-9927.2	-640.635	235.121	620.235	0	-232.377	-44.8929	-363.122	-4904.72	-36551.2	5882.32	199.342	213.507	0	11.2138	5.57243	-120.91	964.786	-815.01	-1512.06	-317.741	192.021	0	10.8829	10.8597	-171.236	-26518.1	-183574	-9851.19	-1986.05	354.863	0
311	9	-125.628	32.185	-188.557	-1875.83	-12177.8	-618.785	235.416	619.948	0	-241.257	-46.2583	-375.591	-5261.79	-37536.5	6010.88	200.06	214.009	0	11.2099	5.56795	-120.94	1001.78	-844.634	-1512.61	-317.984	191.717	0	10.8482	10.7345	-171.084	-26515.7	-183598	-9893.7	-1987.14	354.986	0
312	0	-150.448	36.3728	-225.758	-2176.27	-14507.4	-546.228	235.739	619.64	0	-242.673	-47.5647	-378.574	-5471.56	-37575.8	6035.5	200.744	214.453	0	11.2192	5.55928	-120.935	1043.02	-869.614	-1511.91	-318.191	191.375	0	10.9549	10.5652	-171.031	-26556.5	-183636	-9936.07	-1987.7	355.273	0	-371.424	7.05435	-982.345	-370251	-207383	147294	-230.372	376.454	0
312	1	-175.623	40.2635	-263.325	-2456.09	-16835	-433.873	236.068	619.327	0	-236.783	-49.0391	-373.767	-5550.84	-36789.4	5964.46	201.571	214.851	0	11.2376	5.54719	-120.871	1083.48	-885.424	-1508.33	-318.325	191.036	0	11.1693	10.3866	-171.117	-26643.2	-183690	-9972.99	-1987.47	355.702	0
312	2	-199.954	43.8456	-299.321	-2703.77	-19048.1	-301.856	236.362	619.033	0	-224.48	-50.8602	-364.024	-5538.48	-35396.9	5809.53	202.762	215.215	0	11.2577	5.53378	-120.737	1118.74	-887.95	-1500.83	-318.354	190.734	0	11.4482	10.2351	-171.407	-26773.6	-183759	-10000.2	-1986.06	356.198	0
312	3	-221.94	47.0615	-331.361	-2907.15	-21018.5	-173.871	236.569	618.773	0	-207.053	-53.1089	-352.544	-5484.4	-33651.7	5583.04	204.546	215.557	0	11.2704	5.52144	-120.561	1143.44	-874.726	-1490.03	-318.256	190.516	0	11.7535	10.1367	-171.938	-26933.9	-183835	-10017.4	-1983.2	356.649	0
312	4	-240.06	49.7929	-357.126	-3052.9	-22627.9	-70.5511	236.639	618.549	0	-185.859	-55.7414	-342.143	-5436.78	-31784.4	5297.62	207.102	215.89	0	11.2689	5.51172	-120.385	1152.26	-847.167	-1478.05	-318.037	190.429	0	12.0457	10.1033	-172.696	-27101.2	-183906	-10024.7	-1978.91	356.93	0
312	5	-253.167	51.8911	-375.019	-3127.57	-23795.3	-4.03102	236.549	618.34	0	-162.142	-58.5999	-334.822	-5432.51	-29970.4	4967.93	210.488	216.225	0	11.2519	5.50535	-120.24	1142.49	-811.022	-1467.14	-317.745	190.498	0	12.2832	10.136	-173.643	-27248.5	-183958	-10020.1	-1973.41	356.923	0
312	6	-260.821	53.2327	-384.739	-3121.76	-24501.8	25.4407	236.316	618.114	0	-137.011	-61.462	-331.631	-5493.8	-28322.3	4611.39	214.597	216.566	0	11.2211	5.50319	-120.135	1116.24	-774.042	-1458.5	-317.443	190.708	0	12.4343	10.2311	-174.68	-27349.5	-183985	-10001.4	-1967.27	356.569	0
312	7	-263.438	53.7723	-387.489	-3035.54	-24802	29.4451	235.993	617.834	0	-111.457	-64.1028	-332.774	-5628.02	-26898	4246.59	219.171	216.912	0	11.179	5.50658	-120.078	1080.4	-742.684	-1452.62	-317.185	191.003	0	12.4896	10.3864	-175.614	-27387	-183982	-9967.79	-1961.65	355.95	0
312	8	-262.113	53.5669	-385.701	-2880.25	-24812.1	27.4887	235.67	617.468	0	-86.3407	-66.3449	-337.821	-5828.76	-25712.7	3890.96	223.887	217.254	0	11.1298	5.51612	-120.089	1043.29	-720.21	-1450.26	-316.997	191.312	0	12.4738	10.6004	-176.268	-27357.2	-183949	-9921.63	-1957.58	355.203	0
312	9	-258.203	52.7614	-382.397	-2675.19	-24677	41.15	235.468	616.996	0	-62.3657	-68.0825	-345.952	-6080.62	-24752.6	3559.62	228.451	217.576	0	11.0814	5.53001	-120.177	1010.64	-706.701	-1452.52	-316.88	191.59	0	12.4454	10.8564	-176.605	-27269.3	-183900	-9868.78	-1955.31	354.408	0
313	0	-252.864	51.5386	-380.427	-2441.78	-24529	88.497	235.523	616.419	0	-40.051	-69.2825	-356.195	-6366.94	-23986.2	3265.37	232.66	217.875	0	11.0416	5.54431	-120.333	983.644	-699.959	-1460.22	-316.817	191.826	0	12.4666	11.1137	-176.712	-27146.3	-183854	-9817.08	-1954.42	353.619	0	-154.648	-11.2871	-1110.12	-428058	-175774	86010.9	-166.046	384.397	0
313	1	-246.707	50.0547	-381.796	-2198.76	-24453.4	179.815	235.952	615.759	0	-19.7365	-69.972	-367.582	-6674.41	-23374.4	3017.97	236.41	218.158	0	11.0148	5.5557	-120.527	960.41	-696.527	-1473.83	-316.779	192.032	0	12.5616	11.3261	-176.721	-27019	-183821	-9775.68	-1954.17	352.891	0
313	2	-239.691	48.3915	-387.287	-1959.18	-24472.1	314.894	236.812	615.059	0	-1.60989	-70.2246	-379.226	-6992.45	-22876.5	2823.32	239.676	218.439	0	11.0014	5.56486	-120.714	939.566	-692.846	-1493.69	-316.74	192.217	0	12.7065	11.4727	-176.75	-26910.2	-183800	-9753.32	-1953.89	352.25	0
313	3	-231.244	46.5511	-396.447	-1729.78	-24544.5	481.936	238.089	614.363	0	14.2482	-70.1481	-390.378	-7311.43	-22456.6	2684.01	242.475	218.729	0	11.001	5.57577	-120.849	921.929	-686.861	-1519.36	-316.684	192.371	0	12.8478	11.5617	-176.823	-26827.5	-183785	-9753.64	-1953.37	351.72	0
313	4	-220.556	44.4871	-407.903	-1511.76	-24586.7	659.331	239.724	613.706	0	27.8147	-69.8711	-400.493	-7622.3	-22089.9	2600.5	244.843	219.032	0	11.0157	5.59007	-120.907	909.008	-679.023	-1548.73	-316.616	192.482	0	12.9338	11.6192	-176.879	-26770.3	-183765	-9771.95	-1952.93	351.348	0
313	5	-206.911	42.1283	-419.872	-1301.78	-24501.5	822.023	241.645	613.1	0	39.0882	-69.5312	-409.287	-7918.06	-21765.5	2572.11	246.821	219.346	0	11.0488	5.60252	-120.887	901.228	-671.07	-1578.1	-316.551	192.545	0	12.9396	11.6814	-176.892	-26739.1	-183737	-9796.75	-1952.69	351.161	0
313	6	-189.939	39.3797	-430.67	-1093.95	-24210.4	950.269	243.784	612.54	0	48.0752	-69.2628	-416.751	-8195.52	-21487.2	2597.54	248.441	219.665	0	11.0988	5.60357	-120.813	898.173	-663.947	-1603.57	-316.496	192.566	0	12.8744	11.7834	-176.91	-26737.1	-183695	-9816.12	-1952.35	351.134	0
313	7	-169.707	36.1324	-439.109	-883.412	-23675	1034.68	246.084	612.012	0	54.7961	-69.1813	-423.109	-8455.1	-21271.3	2675.01	249.726	219.983	0	11.1585	5.58726	-120.725	899.886	-657.42	-1622.23	-316.446	192.546	0	12.7748	11.9349	-176.996	-26768.8	-183643	-9824.6	-1951.55	351.24	0
313	8	-146.695	32.3024	-444.641	-669.398	-22900.9	1075.02	248.496	611.505	0	59.2949	-69.3631	-428.751	-8699.51	-21140.6	2801.21	250.693	220.29	0	11.2207	5.55595	-120.649	906.586	-651.349	-1632.39	-316.399	192.486	0	12.6857	12.108	-177.159	-26832.8	-183590	-9823.41	-1950.3	351.462	0
313	9	-121.679	27.8792	-447.287	-455.766	-21929.4	1076.3	250.972	611.019	0	61.6421	-69.8357	-434.136	-8932.98	-21118.3	2969.97	251.356	220.576	0	11.2806	5.51737	-120.588	917.476	-646.552	-1633.53	-316.362	192.392	0	12.6379	12.2493	-177.343	-26916.8	-183555	-9815.79	-1949.03	351.778	0
314	0	-95.5856	22.949	-447.428	-249.779	-20823.3	1045.32	253.46	610.558	0	61.9249	-70.5829	-439.7	-9159.98	-21223.2	3172.56	251.733	220.832	0	11.3348	5.47999	-120.529	930.935	-643.769	-1626.24	-316.341	192.276	0	12.6384	12.3024	-177.444	-27002.6	-183554	-9804.95	-1948.43	352.176	0	58.8324	-55.9986	-1196.92	-455210	-156262	-52604.1	-129.144	377.393	0
314	1	-69.3703	17.6846	-445.597	-61.0665	-19653	988.45	255.895	610.137	0	60.2318	-71.562	-445.748	-9383.13	-21467.3	3399.9	251.84	221.05	0	11.3795	5.45165	-120.453	945.409	-642.407	-1611.86	-316.333	192.151	0	12.6766	12.2326	-177.392	-27075.5	-183582	-9794.5	-1948.89	352.631	0
314	2	-43.9231	12.3141	-442.302	99.7901	-18484.5	911.125	258.208	609.774	0	56.6452	-72.7222	-452.374	-9602.39	-21853.9	3643.84	251.691	221.227	0	11.4108	5.43798	-120.357	959.853	-641.322	-1592.43	-316.328	192.025	0	12.7309	12.0453	-177.228	-27125.4	-183630	-9788.51	-1950.12	353.054	0
314	3	-20.0121	7.09234	-437.946	223.988	-17371.2	818.488	260.335	609.489	0	51.2507	-74.0137	-459.448	-9815.74	-22375.9	3897.69	251.298	221.364	0	11.4254	5.44104	-120.258	973.813	-639.85	-1570.52	-316.321	191.902	0	12.779	11.7816	-177.073	-27151.4	-183690	-9791.11	-1951.37	353.334	0
314	4	1.75081	2.28655	-432.856	306.675	-16348.8	715.715	262.23	609.292	0	44.1531	-75.3915	-466.671	-10019.7	-23018.3	4157.29	250.675	221.471	0	11.4224	5.45956	-120.178	987.235	-637.768	-1548.22	-316.307	191.785	0	12.8069	11.4947	-177.015	-27163.2	-183753	-9805.38	-1952.07	353.452	0
314	5	20.9233	-1.83654	-427.366	347.38	-15433.2	608.036	263.888	609.187	0	35.4907	-76.8175	-473.666	-10210.2	-23761.3	4422.51	249.835	221.556	0	11.4027	5.48861	-120.138	1000.57	-635.458	-1526.85	-316.289	191.672	0	12.7988	11.2316	-177.053	-27174.4	-183805	-9831.54	-1952.13	353.481	0
314	6	37.2259	-5.03106	-421.91	350.102	-14616.5	501.63	265.356	609.17	0	25.4438	-78.2575	-480.078	-10384.7	-24582.2	4697.48	248.795	221.631	0	11.3672	5.52117	-120.158	1014.89	-633.372	-1507.61	-316.271	191.554	0	12.7319	11.0235	-177.171	-27192.1	-183832	-9866.69	-1951.6	353.48	0
314	7	50.5198	-7.09563	-417.078	324.144	-13863.1	405.095	266.761	609.223	0	14.2381	-79.6744	-485.663	-10543.6	-25455.8	4989.03	247.586	221.71	0	11.3188	5.55188	-120.254	1030.98	-631.521	-1491.83	-316.252	191.427	0	12.5957	10.8787	-177.382	-27218.6	-183835	-9905.94	-1950.38	353.446	0
314	8	60.7867	-7.89405	-413.656	285.391	-13107.1	329.656	268.314	609.31	0	2.13607	-81.0216	-490.36	-10690.9	-26356.4	5305.51	246.251	221.802	0	11.2608	5.57762	-120.43	1048.34	-630.368	-1480.64	-316.234	191.295	0	12.4056	10.7885	-177.69	-27254.6	-183826	-9942	-1948.53	353.383	0
314	9	68.1216	-7.37046	-412.643	257.118	-12251.9	287.914	270.309	609.377	0	-10.5773	-82.2354	-494.333	-10834.5	-27258.5	5656.1	244.858	221.917	0	11.1933	5.59549	-120.659	1064.98	-630.381	-1474.48	-316.225	191.174	0	12.1967	10.7433	-178.051	-27300.8	-183815	-9964.62	-1946.37	353.331	0
315	0	72.734	-5.55988	-415.24	270.238	-11172.8	292.231	273.093	609.349	0	-23.6096	-83.2243	-497.966	-10987.6	-28133.1	6049.37	243.504	222.065	0	11.1156	5.60336	-120.898	1078.11	-630.953	-1473.43	-316.219	191.083	0	12.0066	10.7416	-178.401	-27359.3	-183809	-9964.34	-1944.31	353.358	0	21.9855	-48.1269	-1375.46	-535381	-85806.1	-66918.9	-62.4431	386.967	0
315	1	74.951	-2.59657	-422.764	362.345	-9722.25	352.633	277.003	609.143	0	-36.6715	-83.8664	-501.813	-11170.5	-28940.7	6491.8	242.328	222.26	0	11.0347	5.6035	-121.098	1085.76	-631.453	-1477.56	-316.214	191.034	0	11.8595	10.7832	-178.684	-27431.7	-183797	-9939.03	-1942.61	353.521	0
315	2	75.2155	1.28123	-436.476	573.581	-7742.02	473.468	282.262	608.686	0	-49.4789	-84.0173	-506.53	-11411.2	-29630	6987.21	241.504	222.528	0	10.9649	5.60287	-121.208	1088.01	-631.874	-1486.25	-316.213	191.024	0	11.7693	10.8583	-178.857	-27513.9	-183761	-9895.44	-1941.42	353.832	0
315	3	74.0773	5.74258	-457.406	939.863	-5082.66	650.859	288.888	607.945	0	-61.749	-83.5204	-512.834	-11743.3	-30139.6	7536.89	241.229	222.899	0	10.9186	5.6089	-121.194	1085.51	-632.001	-1497.78	-316.215	191.043	0	11.7491	10.9514	-178.88	-27595.7	-183701	-9843.8	-1940.95	354.269	0
315	4	72.1599	10.4218	-486.302	1488.3	-1618.19	876.756	296.672	606.94	0	-73.192	-82.2163	-521.461	-12202.5	-30399.1	8140.08	241.704	223.401	0	10.9022	5.62629	-121.052	1077.99	-631.481	-1509.97	-316.217	191.095	0	11.8094	11.0508	-178.697	-27665	-183624	-9792.44	-1941.57	354.815	0
315	5	70.0999	15.0319	-523.702	2238.88	2756.44	1149.58	305.263	605.725	0	-83.5057	-79.9722	-533.094	-12823	-30333.3	8792.08	243.1	224.054	0	10.9183	5.65636	-120.811	1065.57	-630.469	-1521.08	-316.219	191.18	0	11.9521	11.1473	-178.273	-27709.8	-183548	-9746.81	-1943.59	355.435	0
315	6	68.4763	19.446	-569.917	3207.32	8125.46	1478.33	314.257	604.372	0	-92.3716	-76.74	-548.267	-13631.4	-29872.7	9478.48	245.514	224.863	0	10.965	5.69657	-120.524	1050.07	-629.522	-1529.73	-316.223	191.287	0	12.1646	11.2299	-177.654	-27717.4	-183486	-9710.25	-1946.83	356.02	0
315	7	67.771	23.6461	-624.723	4400.27	14520.1	1872.61	323.242	602.957	0	-99.456	-72.6095	-567.238	-14638.1	-28970.2	10170.5	248.928	225.806	0	11.0323	5.74072	-120.247	1034.39	-629.957	-1534.59	-316.239	191.398	0	12.4242	11.2873	-176.957	-27678	-183443	-9683.79	-1950.66	356.411	0
315	8	68.3867	27.5909	-686.905	5803.55	21859.1	2329.06	331.823	601.551	0	-104.451	-67.8086	-589.9	-15832.9	-27613.8	10827.9	253.189	226.84	0	11.1064	5.78084	-120.023	1022.24	-634.578	-1535.11	-316.287	191.483	0	12.7096	11.3149	-176.291	-27595.2	-183414	-9666.03	-1954.4	356.532	0
315	9	70.6859	31.1354	-753.874	7370.79	29895.6	2825.45	339.656	600.223	0	-107.166	-62.6272	-615.788	-17186.9	-25828.3	11411.6	258.056	227.91	0	11.177	5.80973	-119.869	1018.07	-646.69	-1532.6	-316.395	191.507	0	12.9928	11.3164	-175.738	-27490.5	-183384	-9655.72	-1957.51	356.429	0
316	0	74.9844	34.0563	-821.598	9017.53	38203.9	3325.28	346.5	599.024	0	-107.605	-57.3012	-644.133	-18657.4	-23673.3	11898.9	263.248	228.965	0	11.2381	5.82371	-119.788	1025.11	-667.622	-1529.79	-316.573	191.442	0	13.2275	11.3007	-175.398	-27392.4	-183343	-9654.24	-1959.3	356.173	0	45.6493	13.9274	-1972.51	-811782	159402	-60582.6	81.3455	411.476	0
316	1	81.457	36.1426	-884.942	10626.5	46217.1	3789.64	352.226	597.992	0	-105.956	-51.946	-673.903	-20191.4	-21241.9	12288.5	268.479	229.962	0	11.2852	5.82478	-119.766	1042.95	-694.532	-1528.82	-316.799	191.292	0	13.366	11.279	-175.383	-27322.3	-183298	-9664.15	-1959.13	355.786	0
316	2	89.9623	37.2725	-938.363	12065.5	53306.7	4186.12	356.808	597.142	0	-102.506	-46.6074	-703.813	-21727.3	-18658	12593.7	273.49	230.871	0	11.3136	5.81921	-119.771	1067.44	-720.167	-1530.16	-317.013	191.088	0	13.3815	11.252	-175.725	-27284.3	-183269	-9686.08	-1956.93	355.267	0
316	3	99.9012	37.4362	-976.772	13211.1	58878.9	4489.75	360.279	596.475	0	-97.5717	-41.3742	-732.388	-23195.1	-16067.8	12830	278.061	231.671	0	11.3205	5.81225	-119.775	1092.61	-735.917	-1533.12	-317.144	190.878	0	13.271	11.2078	-176.302	-27268.4	-183274	-9718.88	-1953.54	354.669	0
316	4	110.23	36.7187	-996.429	13967.7	62468.3	4681.65	362.692	595.982	0	-91.492	-36.434	-758.082	-24519.8	-13627.7	13007.5	282.024	232.345	0	11.3076	5.80438	-119.775	1112.42	-736.183	-1536.66	-317.146	190.712	0	13.0493	11.1383	-176.886	-27261.3	-183315	-9761.58	-1950.35	354.118	0
316	5	119.603	35.2748	-995.662	14281.1	63809.5	4751	364.088	595.657	0	-84.6686	-32.0308	-779.451	-25630.9	-11489.5	13130.6	285.259	232.883	0	11.2802	5.79184	-119.787	1122.44	-720.602	-1539.8	-317.016	190.63	0	12.747	11.0533	-177.3	-27252.1	-183379	-9812.81	-1948.29	353.706	0
316	6	126.576	33.3194	-975.192	14145.7	62875.5	4697.98	364.475	595.494	0	-77.5929	-28.3926	-795.345	-26472.9	-9787.75	13200.6	287.694	233.285	0	11.2413	5.76891	-119.822	1120.99	-693.823	-1541.79	-316.79	190.644	0	12.4098	10.9773	-177.524	-27232.8	-183444	-9868.82	-1947.35	353.404	0
316	7	129.842	31.114	-937.969	13602.7	59869.4	4534.21	363.829	595.498	0	-70.8222	-25.6834	-805.069	-27012.9	-8624.93	13220	289.287	233.554	0	11.1906	5.73125	-119.872	1108.65	-663.86	-1542.27	-316.538	190.751	0	12.0829	10.9333	-177.701	-27201.3	-183503	-9924.07	-1946.65	353.074	0
316	8	128.439	28.9421	-888.551	12729.9	55174.2	4280.19	362.095	595.673	0	-64.9158	-23.9882	-808.454	-27242.4	-8059.99	13193.9	290.03	233.697	0	11.1291	5.68044	-119.931	1087.56	-639.461	-1541.33	-316.332	190.932	0	11.7963	10.9316	-178.049	-27158.7	-183552	-9973.57	-1944.91	352.535	0
316	9	121.864	27.0765	-832.237	11626.5	49276.6	3961.54	359.21	596.03	0	-60.377	-23.3161	-805.832	-27175.8	-8107.25	13129	289.939	233.724	0	11.0629	5.62511	-120.011	1062.12	-627.269	-1539.29	-316.227	191.15	0	11.571	10.9793	-178.703	-27103	-183590	-10013.2	-1941.35	351.665	0
317	0	110.105	25.751	-774.189	10397.5	42685.3	3604.57	355.136	596.57	0	-57.6182	-23.6114	-797.955	-26845.3	-8745.09	13031.7	289.041	233.643	0	11.0033	5.57761	-120.126	1039.26	-629.701	-1536.38	-316.242	191.349	0	11.4281	11.0852	-179.61	-27032.2	-183620	-10038.7	-1936.32	350.505	0	-46.325	13.2119	-1633.97	-618467	17432.1	-4112.55	8.60619	378.399	0
317	1	93.5955	25.1364	-718.752	9138.54	35862.4	3231.83	349.895	597.286	0	-56.9369	-24.7692	-785.878	-26294.4	-9924.45	12908.3	287.372	233.459	0	10.9627	5.5492	-120.281	1026.24	-644.855	-1532.96	-316.361	191.468	0	11.383	11.2402	-180.565	-26952.7	-183648	-10045.3	-1931.07	349.269	0
317	2	73.0999	25.3205	-669.043	7925.7	29179.8	2859.11	343.614	598.154	0	-58.496	-26.6535	-770.804	-25573.4	-11574.1	12764.3	284.984	233.178	0	10.9528	5.54577	-120.456	1026.28	-668.504	-1529.49	-316.55	191.48	0	11.4397	11.4087	-181.333	-26878.3	-183679	-10030.7	-1926.93	348.226	0
317	3	49.5775	26.3044	-626.823	6811.24	22901.2	2495.02	336.535	599.134	0	-62.31	-29.1163	-753.938	-24735.6	-13606.2	12605.3	281.953	232.809	0	10.9808	5.56707	-120.614	1037.04	-695.695	-1526.39	-316.768	191.402	0	11.5943	11.5466	-181.753	-26820.5	-183707	-9995.77	-1924.75	347.566	0
317	4	24.0553	28.0186	-592.618	5825.36	17184.4	2143	328.997	600.17	0	-68.2405	-32.0129	-736.362	-23832.5	-15922.6	12436.2	278.377	232.365	0	11.0434	5.60843	-120.716	1053.14	-721.297	-1524.22	-316.975	191.276	0	11.8421	11.6139	-181.742	-26779.8	-183717	-9946.36	-1924.87	347.351	0
317	5	-2.47037	30.3407	-565.991	4978.9	12095.5	1804.17	321.371	601.203	0	-76.0121	-35.2164	-718.956	-22908.8	-18423.6	12262.4	274.375	231.864	0	11.125	5.66178	-120.758	1069.12	-740.578	-1523.65	-317.133	191.147	0	12.1738	11.5845	-181.277	-26747.5	-183691	-9892.16	-1927.32	347.55	0
317	6	-29.0954	33.1047	-545.869	4267.01	7631.59	1479.73	313.981	602.183	0	-85.248	-38.6249	-702.364	-22000	-21014.9	12089.8	270.08	231.323	0	11.204	5.71792	-120.771	1080.65	-749.85	-1524.83	-317.209	191.052	0	12.5593	11.4593	-180.418	-26717.1	-183613	-9843.65	-1931.71	348.084	0
317	7	-55.0294	36.1095	-530.863	3674.54	3744.08	1172.04	307.053	603.078	0	-95.5129	-42.1624	-687.005	-21131.1	-23611.7	11924.1	265.631	230.758	0	11.2617	5.77001	-120.791	1084.88	-747.41	-1527.03	-317.188	191.019	0	12.9472	11.267	-179.336	-26693.9	-183484	-9808.02	-1937.13	348.849	0
317	8	-79.593	39.1378	-519.548	3181.63	358.494	884.864	300.69	603.876	0	-106.353	-45.7711	-673.127	-20318	-26142.4	11770.3	261.163	230.184	0	11.2878	5.8144	-120.827	1080.66	-734.742	-1528.76	-317.081	191.056	0	13.2917	11.049	-178.275	-26692.5	-183323	-9786.88	-1942.32	349.727	0
317	9	-102.216	41.9815	-510.673	2767.66	-2609.57	623.213	294.89	604.58	0	-117.338	-49.4025	-660.861	-19568.9	-28553.7	11631.7	256.793	229.611	0	11.2827	5.84916	-120.855	1069.23	-716.79	-1528.42	-316.931	191.153	0	13.5678	10.8453	-177.453	-26724.1	-183164	-9777.8	-1946.19	350.599	0
318	0	-122.452	44.4674	-503.269	2414.15	-5240.34	392.518	289.587	605.203	0	-128.09	-53.0049	-650.263	-18886.4	-30811.3	11509.5	252.617	229.044	0	11.2541	5.87308	-120.841	1053.97	-699.752	-1524.85	-316.791	191.278	0	13.7587	10.6895	-176.995	-26788	-183036	-9776.91	-1948.14	351.349	0	-311.807	-0.723046	-1399.05	-516705	-91025	115776	-76.5789	368.723	0
318	1	-140.009	46.4744	-496.653	2107.1	-7600.27	197.477	284.697	605.757	0	-138.303	-56.5154	-641.315	-18269.9	-32895.6	11402.6	248.706	228.488	0	11.2123	5.885	-120.766	1037.92	-687.614	-1517.38	-316.694	191.406	0	13.8491	10.6033	-176.935	-26873.8	-182955	-9780.04	-1948.02	351.886	0
318	2	-154.785	47.9393	-490.37	1837.56	-9738.38	41.0273	280.141	606.253	0	-147.743	-59.863	-633.91	-17717	-34795.6	11307.6	245.11	227.949	0	11.1687	5.88281	-120.646	1021.36	-680.83	-1505.95	-316.643	191.534	0	13.831	10.592	-177.224	-26970.1	-182918	-9784.04	-1946.13	352.181	0
318	3	-166.876	48.8574	-484.14	1599.68	-11686.3	-76.3947	275.862	606.696	0	-156.25	-62.9792	-627.87	-17224.2	-36506.5	11219.9	241.857	227.433	0	11.1334	5.86463	-120.518	1002.37	-677.489	-1491.81	-316.622	191.683	0	13.7032	10.6535	-177.723	-27067.3	-182920	-9787.11	-1943.24	352.301	0
318	4	-176.557	49.2837	-477.847	1389.16	-13460	-156.902	271.832	607.093	0	-163.715	-65.804	-622.971	-16787.8	-38028.2	11134.6	238.957	226.948	0	11.1125	5.83133	-120.406	979.82	-675.303	-1477.45	-316.609	191.862	0	13.4669	10.7896	-178.214	-27159.4	-182949	-9788.01	-1940.57	352.398	0
318	5	-184.211	49.3228	-471.517	1202.95	-15064.6	-204.628	268.051	607.449	0	-170.074	-68.285	-618.976	-16405.1	-39365.6	11046.9	236.402	226.504	0	11.1063	5.78686	-120.306	954.933	-673.304	-1465.2	-316.597	192.063	0	13.1313	10.9938	-178.447	-27244.6	-182995	-9784.83	-1939.48	352.676	0
318	6	-190.244	49.1076	-465.273	1038.13	-16501.2	-225.401	264.534	607.769	0	-175.3	-70.3817	-615.643	-16073.3	-40528	10952.5	234.17	226.108	0	11.1097	5.73615	-120.206	929.978	-671.89	-1455.87	-316.59	192.263	0	12.7221	11.2324	-178.214	-27324.1	-183044	-9774.65	-1941.1	353.321	0
318	7	-195.026	48.7769	-459.288	890.141	-17773	-226.859	261.303	608.062	0	-179.409	-72.07	-612.755	-15788.9	-41527.7	10849.6	232.228	225.767	0	11.1163	5.68259	-120.102	906.45	-671.098	-1448.94	-316.588	192.453	0	12.2858	11.4552	-177.41	-27400.3	-183092	-9756.58	-1946.03	354.446	0
318	8	-198.863	48.4592	-453.746	753.623	-18887.4	-218.093	258.375	608.339	0	-182.457	-73.3407	-610.132	-15547.8	-42376	10739.4	230.546	225.483	0	11.1233	5.628	-119.999	884.998	-669.713	-1443.5	-316.581	192.625	0	11.8808	11.6265	-176.061	-27473.3	-183144	-9734.04	-1954.23	356.044	0
318	9	-201.98	48.2609	-448.824	624.813	-19855.9	-208.009	255.76	608.608	0	-184.517	-74.1901	-607.644	-15346.1	-43081.5	10625	229.101	225.255	0	11.1306	5.57589	-119.903	866.368	-666.672	-1439.25	-316.56	192.774	0	11.5572	11.7351	-174.357	-27535	-183214	-9711.36	-1964.8	357.924	0
319	0	-204.517	48.2542	-444.674	502.644	-20693.8	-203.138	253.463	608.87	0	-185.664	-74.6145	-605.22	-15180	-43651.1	10509.7	227.876	225.082	0	11.1359	5.53357	-119.83	851.876	-662.163	-1437.29	-316.526	192.891	0	11.3359	11.7804	-172.599	-27566.9	-183312	-9690.52	-1976.07	359.716	0	-362.944	-4.6314	-1326.43	-486933	-117573	137484	-102.61	366.329	0
319	1	-206.541	48.4662	-441.389	388.282	-21415.2	-206.832	251.482	609.12	0	-185.963	-74.6138	-602.856	-15045.5	-44093.1	10394.7	226.86	224.957	0	11.1353	5.50934	-119.795	843.691	-657.287	-1439.81	-316.487	192.957	0	11.2103	11.7609	-171.068	-27548.4	-183422	-9672.72	-1986.21	361.037	0
319	2	-208.054	48.8714	-438.986	284.202	-22029.7	-220.232	249.817	609.353	0	-185.482	-74.2024	-600.588	-14938.2	-44418.4	10279.9	226.042	224.873	0	11.1259	5.50776	-119.795	845.196	-653.779	-1448.46	-316.457	192.945	0	11.1709	11.6732	-169.941	-27471.9	-183515	-9661.03	-1993.87	361.655	0
319	3	-209.02	49.3962	-437.399	193.766	-22542.6	-243.324	248.462	609.557	0	-184.302	-73.4207	-598.448	-14855	-44639.9	10166.4	225.407	224.822	0	11.1075	5.52886	-119.806	859.823	-653.299	-1463.32	-316.453	192.823	0	11.2255	11.5141	-169.327	-27353.2	-183569	-9659.37	-1998.11	361.541	0
319	4	-209.376	49.9342	-436.496	120.978	-22957.3	-275.18	247.405	609.723	0	-182.518	-72.3348	-596.454	-14794.2	-44771.4	10058.3	224.937	224.804	0	11.0804	5.57008	-119.805	888.307	-656.599	-1482.95	-316.481	192.585	0	11.3871	11.2899	-169.277	-27225.7	-183588	-9668.96	-1998.54	360.835	0
319	5	-209.052	50.3655	-436.113	69.4696	-23276.1	-314.241	246.628	609.841	0	-180.239	-71.0223	-594.607	-14755.5	-44826.3	9960.81	224.612	224.816	0	11.0451	5.62613	-119.797	926.95	-663.888	-1505.02	-316.542	192.262	0	11.6514	11.0212	-169.729	-27122.8	-183586	-9688.47	-1995.65	359.801	0
319	6	-207.985	50.5771	-436.07	41.1419	-23501.8	-358.921	246.105	609.906	0	-177.584	-69.5551	-592.885	-14738	-44817	9877.63	224.409	224.858	0	11.0019	5.68865	-119.814	968.616	-675.039	-1527.15	-316.634	191.916	0	11.997	10.7391	-170.499	-27064.4	-183581	-9716.75	-1990.73	358.736	0
319	7	-206.131	50.4824	-436.193	35.2581	-23641	-407.466	245.801	609.919	0	-174.674	-67.9919	-591.247	-14739.7	-44756.5	9810.63	224.301	224.93	0	10.9516	5.74758	-119.884	1005.51	-688.416	-1547.19	-316.742	191.613	0	12.3928	10.4746	-171.366	-27053.3	-183581	-9751.78	-1985.28	357.869	0
319	8	-203.48	50.0371	-436.331	48.7746	-23705.1	-457.127	245.672	609.888	0	-171.638	-66.3767	-589.661	-14757.5	-44660.8	9759.74	224.26	225.027	0	10.9	5.79373	-120.016	1031.99	-700.149	-1562.89	-316.834	191.401	0	12.796	10.2492	-172.125	-27078.6	-183587	-9788.87	-1980.59	357.32	0
319	9	-200.072	49.2461	-436.38	78.0714	-23709.4	-504.099	245.668	609.821	0	-168.602	-64.7411	-588.138	-14788.4	-44549.9	9723.08	224.253	225.144	0	10.8585	5.82225	-120.181	1046.23	-705.949	-1572.51	-316.874	191.295	0	13.1602	10.0737	-172.576	-27123.7	-183599	-9821.96	-1977.87	357.17	0
320	0	-195.997	48.1653	-436.311	120.225	-23670.5	-544.394	245.749	609.724	0	-165.683	-63.1034	-586.745	-14830.3	-44444.1	9697.64	224.253	225.276	0	10.8372	5.83322	-120.318	1049.65	-703.834	-1576.26	-316.85	191.276	0	13.446	9.95422	-172.54	-27168.6	-183620	-9845.94	-1978.22	357.462	0	-310.683	3.93952	-1313.44	-483536	-124510	116467	-106.997	367.68	0
320	1	-191.403	46.8912	-436.167	172.454	-23604.4	-574.555	245.882	609.605	0	-162.984	-61.47	-585.563	-14882.1	-44358.2	9680.01	224.247	225.415	0	10.8393	5.8279	-120.37	1044.74	-694.5	-1576.4	-316.77	191.321	0	13.6172	9.8946	-171.982	-27190.7	-183659	-9859.29	-1981.9	358.102	0
320	2	-186.48	45.5391	-436.028	230.906	-23524.6	-592.071	246.048	609.47	0	-160.589	-59.8444	-584.637	-14940.8	-44299.1	9667.58	224.228	225.556	0	10.8585	5.80616	-120.316	1033.22	-679.729	-1576.05	-316.65	191.412	0	13.6434	9.89334	-171.092	-27173	-183716	-9864.33	-1987.79	358.821	0
320	3	-181.455	44.2218	-435.976	290.372	-23442.5	-596.264	246.23	609.334	0	-158.563	-58.2365	-583.969	-15002.3	-44269.8	9659.63	224.191	225.69	0	10.8791	5.76876	-120.156	1016.66	-661.409	-1577.74	-316.505	191.539	0	13.519	9.93667	-170.199	-27116.6	-183774	-9864.21	-1993.76	359.323	0
320	4	-176.56	43.0389	-436.074	345.374	-23366.9	-588.912	246.415	609.208	0	-156.948	-56.6645	-583.537	-15063	-44272.4	9657.36	224.131	225.813	0	10.8864	5.71972	-119.904	997.656	-641.541	-1582.16	-316.35	191.68	0	13.277	10.0038	-169.612	-27042.7	-183803	-9861.3	-1997.66	359.438	0
320	5	-172.011	42.0686	-436.362	392.007	-23304	-573.478	246.595	609.102	0	-155.764	-55.1489	-583.312	-15121.7	-44307.5	9662.77	224.042	225.924	0	10.8769	5.66552	-119.588	979.628	-622.906	-1587.68	-316.209	191.808	0	12.9831	10.0826	-169.51	-26979.9	-183783	-9856.81	-1998.2	359.164	0
320	6	-167.983	41.3632	-436.842	428.494	-23257.8	-553.889	246.759	609.019	0	-155.007	-53.7066	-583.257	-15178.6	-44373.4	9677.66	223.921	226.024	0	10.8577	5.61342	-119.25	965.248	-610.59	-1590.98	-316.12	191.906	0	12.7179	10.1672	-169.911	-26951.8	-183709	-9850.87	-1995.21	358.623	0
320	7	-164.605	40.947	-437.497	453.651	-23230.9	-534	246.9	608.963	0	-154.651	-52.3506	-583.319	-15235.5	-44466.8	9703.55	223.769	226.119	0	10.8401	5.5702	-118.936	955.509	-611.604	-1588.99	-316.142	191.966	0	12.5416	10.2507	-170.711	-26970.4	-183588	-9843.93	-1989.43	357.989	0
320	8	-161.943	40.8186	-438.309	465.878	-23224.6	-517.211	247.013	608.937	0	-154.662	-51.0912	-583.432	-15294.5	-44582.5	9742	223.586	226.215	0	10.8343	5.54096	-118.692	950.526	-630.14	-1580.83	-316.309	191.992	0	12.4633	10.3342	-171.766	-27031.6	-183438	-9836.99	-1981.96	357.374	0
320	9	-160.002	40.9608	-439.287	464.365	-23238.5	-505.822	247.1	608.943	0	-154.993	-49.9323	-583.553	-15357	-44713.7	9793.66	223.377	226.316	0	10.8454	5.52748	-118.558	950.825	-663.514	-1568.07	-316.597	191.98	0	12.4515	10.4307	-172.932	-27115.8	-183287	-9829.01	-1973.88	356.8	0
321	0	-158.715	41.3513	-440.489	450.62	-23271.3	-500.663	247.169	608.977	0	-155.583	-48.8632	-583.691	-15423.2	-44855.6	9856.95	223.152	226.424	0	10.8709	5.52712	-118.561	957.088	-704.161	-1553.47	-316.939	191.927	0	12.4691	10.556	-174.065	-27203.3	-183168	-9816.75	-1966.3	356.283	0	-293.814	16.4211	-1328.79	-492112	-122022	110361	-103.298	370.353	0
321	1	-157.961	41.9642	-442.002	428.376	-23321.2	-501.285	247.237	609.031	0	-156.362	-47.8619	-583.9	-15491.6	-45006.2	9928.41	222.922	226.531	0	10.902	5.53482	-118.688	968.904	-744.459	-1539.58	-317.272	191.837	0	12.4899	10.7174	-174.992	-27286.1	-183108	-9799.29	-1960.38	355.928	0
321	2	-157.596	42.7608	-443.892	402.237	-23385.8	-506.514	247.316	609.094	0	-157.26	-46.9057	-584.244	-15560.7	-45163.6	10003.9	222.697	226.634	0	10.9278	5.54758	-118.873	984.473	-779.469	-1528.11	-317.557	191.718	0	12.5024	10.9013	-175.534	-27361.3	-183122	-9780.48	-1957.23	355.875	0
321	3	-157.485	43.6834	-446.157	376.679	-23462.5	-515.006	247.412	609.156	0	-158.216	-45.9772	-584.755	-15630	-45324.5	10079.7	222.49	226.729	0	10.9395	5.56639	-119.034	1001.31	-807.067	-1519.9	-317.78	191.588	0	12.5119	11.0738	-175.594	-27424.9	-183210	-9765.88	-1957.37	356.184	0
321	4	-157.514	44.6589	-448.727	355.478	-23548.9	-525.511	247.521	609.208	0	-159.194	-45.065	-585.432	-15700	-45484.9	10153.4	222.305	226.818	0	10.935	5.59373	-119.117	1017.02	-826.073	-1515.22	-317.935	191.462	0	12.5382	11.1989	-175.235	-27478.2	-183353	-9759.95	-1960.33	356.808	0
321	5	-157.597	45.6076	-451.489	340.892	-23641.7	-536.9	247.636	609.245	0	-160.181	-44.1648	-586.25	-15771.8	-45641.8	10224.5	222.146	226.903	0	10.9211	5.62904	-119.119	1029.49	-834.128	-1513.84	-318.003	191.357	0	12.6099	11.2599	-174.659	-27527.8	-183522	-9766.07	-1964.74	357.609	0
321	6	-157.677	46.4519	-454.309	333.712	-23736.8	-548.246	247.752	609.265	0	-161.174	-43.2795	-587.171	-15846.4	-45793.2	10293.7	222.01	226.988	0	10.9076	5.66542	-119.081	1036.37	-828.12	-1515.09	-317.954	191.297	0	12.7499	11.2644	-174.107	-27574.3	-183685	-9784.82	-1969.01	358.376	0
321	7	-157.717	47.1262	-457.067	334.151	-23830	-559.16	247.863	609.269	0	-162.162	-42.4138	-588.147	-15925.3	-45938.4	10361.4	221.893	227.077	0	10.9018	5.69162	-119.079	1034.83	-806.359	-1518.14	-317.772	191.31	0	12.9537	11.2325	-173.759	-27608.2	-183820	-9812.62	-1971.9	358.888	0
321	8	-157.688	47.5867	-459.673	341.895	-23919	-570.079	247.965	609.256	0	-163.121	-41.5699	-589.141	-16009	-46078.5	10427.6	221.787	227.173	0	10.9073	5.6994	-119.178	1022.7	-769.812	-1522.69	-317.459	191.419	0	13.1822	11.1842	-173.701	-27619.7	-183909	-9844.17	-1972.77	359.007	0
321	9	-157.56	47.8203	-462.098	355.616	-24001.7	-582.023	248.059	609.23	0	-164.011	-40.7436	-590.146	-16096.8	-46215.5	10492.3	221.688	227.276	0	10.9226	5.68951	-119.392	1001.18	-722.896	-1529.09	-317.055	191.614	0	13.3797	11.1398	-173.927	-27603	-183940	-9875.3	-1971.57	358.705	0
322	0	-157.302	47.8465	-464.373	373.446	-24076.3	-595.908	248.153	609.196	0	-164.785	-39.9207	-591.198	-16186.9	-46349.3	10555.6	221.601	227.38	0	10.9408	5.67024	-119.675	975.868	-673.002	-1537.53	-316.624	191.846	0	13.5054	11.1176	-174.332	-27555.8	-183915	-9903.88	-1968.97	358.065	0	-293.437	26.8163	-1365.03	-508351	-115132	111508	-95.5232	372.771	0
322	1	-156.883	47.7071	-466.563	394.053	-24142.8	-612.243	248.254	609.155	0	-165.39	-39.0796	-592.356	-16276.4	-46477	10617.4	221.539	227.477	0	10.9532	5.65153	-119.96	953.512	-626.231	-1547.01	-316.22	192.051	0	13.5561	11.1235	-174.746	-27474.9	-183857	-9929.43	-1966.14	357.228	0
322	2	-156.278	47.4451	-468.715	416.933	-24202.1	-631.541	248.365	609.11	0	-165.783	-38.2024	-593.666	-16361.8	-46594.1	10677.5	221.515	227.561	0	10.9532	5.6404	-120.202	937.58	-583.659	-1555.3	-315.856	192.2	0	13.5614	11.1481	-175.021	-27354.5	-183793	-9951.03	-1964.12	356.292	0
322	3	-155.476	47.0899	-470.835	442.095	-24254.8	-654.619	248.486	609.061	0	-165.936	-37.2853	-595.128	-16440.4	-46695.1	10735.1	221.538	227.625	0	10.9382	5.6381	-120.38	928.001	-543.313	-1560.24	-315.513	192.291	0	13.5657	11.1722	-175.086	-27190.9	-183734	-9966.19	-1963.39	355.3	0
322	4	-154.48	46.6573	-472.887	469.573	-24299.6	-682.463	248.614	609.007	0	-165.834	-36.3396	-596.717	-16510.5	-46773.9	10789.2	221.615	227.669	0	10.9116	5.63893	-120.471	924.186	-503.913	-1561.42	-315.183	192.329	0	13.6037	11.1724	-174.926	-26989.2	-183670	-9972.2	-1963.98	354.289	0
322	5	-153.302	46.156	-474.814	498.849	-24333.9	-715.998	248.751	608.949	0	-165.477	-35.3864	-598.388	-16572.4	-46826.5	10838.8	221.746	227.695	0	10.8824	5.63508	-120.446	927.034	-465.825	-1560.28	-314.868	192.303	0	13.6743	11.1372	-174.616	-26764.3	-183596	-9966.42	-1965.42	353.275	0
322	6	-151.958	45.5919	-476.548	529.178	-24354.8	-755.558	248.893	608.89	0	-164.88	-34.4519	-600.086	-16628.6	-46852.6	10883.8	221.924	227.71	0	10.8605	5.62373	-120.29	937.877	-431.194	-1558.68	-314.585	192.203	0	13.7444	11.0774	-174.311	-26539.3	-183520	-9945.61	-1966.83	352.253	0
322	7	-150.461	44.9727	-478.039	560.108	-24360.2	-800.31	249.041	608.828	0	-164.065	-33.5595	-601.742	-16681.5	-46854.8	10923.9	222.135	227.722	0	10.8536	5.60718	-120.026	956.597	-403.912	-1557.68	-314.365	192.03	0	13.7819	11.0099	-174.14	-26340.2	-183454	-9906.91	-1967.49	351.259	0
322	8	-148.824	44.3117	-479.276	591.138	-24349.2	-848.545	249.196	608.767	0	-163.056	-32.7241	-603.302	-16731.7	-46836.8	10958.6	222.366	227.734	0	10.8662	5.58891	-119.71	981.042	-388.319	-1558	-314.244	191.805	0	13.7709	10.9409	-174.112	-26186.7	-183403	-9849.75	-1967.36	350.402	0
322	9	-147.055	43.6297	-480.288	621.654	-24322.2	-898.744	249.359	608.706	0	-161.871	-31.9527	-604.745	-16778.4	-46802.5	10987.9	222.608	227.745	0	10.8995	5.57153	-119.409	1007.39	-387.677	-1560.44	-314.247	191.564	0	13.7074	10.8616	-174.156	-26089.2	-183369	-9777.05	-1966.9	349.804	0
323	0	-145.155	42.9545	-481.14	651.313	-24280.2	-950.451	249.536	608.646	0	-160.518	-31.2436	-606.093	-16820.2	-46755.1	11012.3	222.858	227.752	0	10.9515	5.55592	-119.17	1031.39	-402.806	-1565.48	-314.38	191.345	0	13.595	10.7519	-174.204	-26053.3	-183352	-9696.86	-1966.52	349.557	0	-263.887	27.8659	-1390.05	-518001	-108388	98402.3	-87.9312	373.038	0
323	1	-143.129	42.3161	-481.914	679.899	-24225.2	-1004.38	249.731	608.589	0	-159.005	-30.5887	-607.388	-16854.8	-46697.4	11031.8	223.118	227.75	0	11.015	5.54164	-119.017	1050.23	-431.785	-1572.44	-314.628	191.176	0	13.4469	10.605	-174.22	-26082.4	-183349	-9621.71	-1966.4	349.71	0
323	2	-140.994	41.7343	-482.674	707.138	-24159.5	-1061.82	249.946	608.535	0	-157.347	-29.9827	-608.658	-16880.3	-46632.6	11046	223.385	227.734	0	11.0768	5.52886	-118.964	1063.12	-471.298	-1579.15	-314.962	191.063	0	13.2883	10.4538	-174.163	-26170.9	-183353	-9563.43	-1966.76	350.267	0
323	3	-138.783	41.2121	-483.441	733.018	-24085.2	-1123.96	250.18	608.484	0	-155.569	-29.4322	-609.91	-16894.9	-46563.4	11054.3	223.655	227.701	0	11.1211	5.51972	-119.014	1070.19	-517.189	-1582.65	-315.346	191.008	0	13.1476	10.3553	-173.988	-26300.7	-183357	-9526.58	-1967.85	351.164	0
323	4	-136.543	40.7375	-484.202	758.006	-24002.4	-1191.8	250.429	608.435	0	-153.71	-28.9549	-611.135	-16898.1	-46491.4	11055.6	223.926	227.65	0	11.1404	5.51679	-119.142	1071.98	-564.246	-1581.22	-315.736	191.003	0	13.0489	10.3459	-173.732	-26450.9	-183360	-9507.51	-1969.42	352.251	0
323	5	-134.33	40.2855	-484.936	783.2	-23908	-1266.7	250.699	608.385	0	-151.815	-28.5723	-612.317	-16891.1	-46415.9	11049	224.196	227.586	0	11.1385	5.52006	-119.299	1069.63	-607.097	-1575.96	-316.089	191.034	0	13.0146	10.4147	-173.521	-26610.6	-183362	-9501.45	-1970.71	353.357	0
323	6	-132.205	39.8154	-485.64	810.813	-23795	-1350.57	251.003	608.331	0	-149.931	-28.3047	-613.42	-16876.7	-46336.6	11034.5	224.462	227.512	0	11.1273	5.5271	-119.43	1064.33	-640.834	-1569.7	-316.366	191.088	0	13.0566	10.516	-173.415	-26778.2	-183364	-9509.29	-1971.37	354.416	0
323	7	-130.22	39.273	-486.341	844.346	-23654	-1445.66	251.363	608.264	0	-148.103	-28.1655	-614.396	-16857.1	-46253.5	11013.9	224.717	227.437	0	11.1204	5.53654	-119.514	1056.82	-661.187	-1564.16	-316.532	191.157	0	13.1522	10.6038	-173.367	-26950.6	-183370	-9535.13	-1971.7	355.454	0
323	8	-128.405	38.6005	-487.124	888.386	-23473.9	-1554.32	251.811	608.176	0	-146.36	-28.1577	-615.209	-16833.1	-46167.4	10989.3	224.956	227.362	0	11.1263	5.55107	-119.552	1048.38	-666.537	-1558.86	-316.575	191.231	0	13.2446	10.6571	-173.336	-27119.6	-183385	-9577.93	-1971.98	356.457	0
323	9	-126.757	37.7483	-488.142	948.931	-23242.2	-1678.57	252.386	608.056	0	-144.717	-28.2729	-615.867	-16803.7	-46079.1	10961.6	225.18	227.285	0	11.1442	5.5775	-119.55	1041.52	-659.797	-1552.01	-316.519	191.288	0	13.2784	10.6815	-173.349	-27272.8	-183421	-9629.21	-1972.1	357.329	0
324	0	-125.232	36.6846	-489.615	1033.65	-22944.1	-1819.41	253.139	607.889	0	-143.175	-28.4945	-616.442	-16767.2	-45989.9	10931.1	225.395	227.2	0	11.1693	5.6215	-119.511	1039.15	-646.659	-1541.59	-316.411	191.305	0	13.2292	10.6836	-173.493	-27394.6	-183482	-9679.49	-1971.58	357.901	0	-228.419	13.7045	-1424.5	-534681	-94816.5	77805.1	-75.07	375.265	0
324	1	-123.746	35.3998	-491.786	1150.76	-22562.9	-1976.12	254.12	607.66	0	-141.724	-28.8054	-617.042	-16720.3	-45901.6	10897.3	225.61	227.097	0	11.1977	5.68044	-119.437	1043.22	-631.969	-1526.39	-316.291	191.265	0	13.1073	10.6516	-173.878	-27471	-183572	-9722.96	-1969.75	357.99	0
324	2	-122.191	33.9028	-494.85	1307.12	-22082	-2145.57	255.376	607.359	0	-140.348	-29.1951	-617.752	-16659.9	-45813.5	10859.2	225.838	226.969	0	11.2267	5.74188	-119.333	1053.74	-618.026	-1507.01	-316.179	191.17	0	12.9494	10.5753	-174.551	-27497.7	-183693	-9755.77	-1966.37	357.534	0
324	3	-120.445	32.2121	-498.909	1507.46	-21486.3	-2322.52	256.934	606.979	0	-139.028	-29.6607	-618.599	-16585	-45721.5	10814.2	226.089	226.811	0	11.2521	5.78992	-119.216	1068.74	-605.299	-1485.93	-316.077	191.035	0	12.7992	10.4689	-175.419	-27479.9	-183833	-9775.11	-1961.96	356.653	0
324	4	-118.385	30.3398	-503.979	1754.41	-20761.2	-2501.56	258.806	606.519	0	-137.742	-30.2049	-619.565	-16496.1	-45619.8	10759.1	226.368	226.625	0	11.2679	5.81366	-119.101	1084.93	-594.474	-1466.66	-315.991	190.891	0	12.6785	10.3622	-176.249	-27425.2	-183970	-9781.42	-1957.8	355.604	0
324	5	-115.905	28.2771	-509.998	2048.2	-19893.4	-2679.95	260.993	605.984	0	-136.467	-30.8368	-620.612	-16394.2	-45504.7	10691.2	226.678	226.416	0	11.2696	5.81023	-118.997	1098.49	-587.636	-1452.11	-315.938	190.769	0	12.5838	10.2851	-176.748	-27343.4	-184080	-9777.65	-1955.48	354.703	0
324	6	-112.926	25.9953	-516.851	2386.58	-18873.4	-2858.95	263.484	605.383	0	-135.181	-31.5709	-621.706	-16280.5	-45372.9	10608.1	227.019	226.187	0	11.2562	5.78237	-118.913	1106.38	-586.377	-1443.38	-315.931	190.696	0	12.5162	10.2634	-176.689	-27250.5	-184146	-9766.6	-1956.21	354.229	0
324	7	-109.396	23.4649	-524.391	2765.65	-17698	-3042.27	266.25	604.726	0	-133.861	-32.4207	-622.826	-16158.5	-45218.3	10507.4	227.398	225.944	0	11.2313	5.73726	-118.862	1106.37	-589.738	-1440.04	-315.962	190.692	0	12.4971	10.3138	-176.012	-27168.7	-184159	-9751.7	-1960.29	354.357	0
324	8	-105.287	20.6763	-532.472	3181.11	-16371.4	-3233.2	269.254	604.026	0	-132.476	-33.3944	-623.982	-16033.4	-45030.7	10386.6	227.833	225.695	0	11.2014	5.68592	-118.856	1096.53	-595.58	-1441.34	-316.011	190.774	0	12.551	10.4398	-174.868	-27123.3	-184121	-9738.26	-1966.91	355.107	0
324	9	-100.589	17.65	-540.965	3628.77	-14906.2	-3432.71	272.445	603.292	0	-130.984	-34.4906	-625.232	-15911.5	-44797.1	10244.4	228.351	225.449	0	11.1724	5.63971	-118.899	1077.32	-603.14	-1446.82	-316.073	190.939	0	12.6883	10.6308	-173.565	-27128.8	-184039	-9730.31	-1974.35	356.303	0
325	0	-95.3044	14.435	-549.76	4104.06	-13322.2	-3639.26	275.767	602.535	0	-129.331	-35.6904	-626.689	-15799.3	-44502.3	10080.1	228.988	225.211	0	11.1494	5.60614	-118.979	1053.23	-613.111	-1455.78	-316.153	191.148	0	12.9037	10.8616	-172.479	-27175.6	-183926	-9727.59	-1980.37	357.559	0	-157.537	-23.7412	-1521.21	-581883	-53001.4	27365.8	-40.5724	381.229	0
325	1	-89.4506	11.0998	-558.745	4601.03	-11645.5	-3849.56	279.158	601.765	0	-127.448	-36.9541	-628.486	-15703.3	-44129.5	9892.63	229.784	224.986	0	11.1344	5.58752	-119.067	1030.49	-625.911	-1466.72	-316.257	191.345	0	13.1703	11.0934	-171.983	-27235.1	-183787	-9727.5	-1982.64	358.359	0
325	2	-83.0764	7.72092	-567.776	5111.19	-9906.55	-4059.51	282.552	600.998	0	-125.264	-38.2281	-630.714	-15628.7	-43662.9	9682.4	230.772	224.779	0	11.1256	5.58474	-119.129	1014.29	-640.482	-1477.98	-316.376	191.486	0	13.4402	11.2876	-172.322	-27276.5	-183628	-9728.14	-1979.61	358.288	0
325	3	-76.2696	4.37079	-576.663	5623.18	-8137.61	-4264.6	285.888	600.249	0	-122.718	-39.4566	-633.385	-15580.4	-43089.5	9452.71	231.97	224.599	0	11.12	5.60094	-119.145	1008.03	-653.953	-1489.11	-316.489	191.539	0	13.6677	11.4213	-173.463	-27281.1	-183465	-9727.91	-1971.66	357.273	0
325	4	-69.1537	1.11268	-585.17	6123.96	-6371.26	-4459.61	289.112	599.535	0	-119.768	-40.5992	-636.453	-15563	-42399.4	9207.75	233.382	224.453	0	11.1186	5.63863	-119.126	1013.09	-662.553	-1501.03	-316.562	191.496	0	13.8271	11.4914	-175.065	-27244.5	-183326	-9723.43	-1961.19	355.625	0
325	5	-61.8793	-2.00073	-593.028	6600.43	-4639.17	-4638.78	292.177	598.87	0	-116.385	-41.6506	-639.863	-15579.8	-41584.7	8949.05	235.01	224.349	0	11.127	5.69587	-119.102	1028.1	-664.576	-1514.68	-316.58	191.368	0	13.9002	11.5128	-176.656	-27170.7	-183236	-9710.63	-1951.25	353.805	0
325	6	-54.6166	-4.92481	-599.975	7040.53	-2970.5	-4796.65	295.049	598.265	0	-112.551	-42.6424	-643.578	-15630.2	-40641.1	8674.55	236.851	224.286	0	11.1508	5.76642	-119.103	1048.84	-662.367	-1529.63	-316.561	191.194	0	13.8662	11.509	-177.868	-27068.1	-183201	-9689.16	-1943.98	352.181	0
325	7	-47.5404	-7.61903	-605.791	7433.78	-1391.01	-4928.86	297.704	597.729	0	-108.259	-43.618	-647.576	-15711	-39569.6	8380.99	238.896	224.261	0	11.1887	5.84073	-119.162	1069.33	-659.649	-1543.8	-316.536	191.026	0	13.7114	11.4923	-178.543	-26952.8	-183214	-9664.23	-1940.16	350.96	0
325	8	-40.8101	-10.0433	-610.356	7772.23	77.1218	-5032.36	300.126	597.266	0	-103.508	-44.603	-651.844	-15818.9	-38375.9	8066.06	241.127	224.268	0	11.2308	5.90581	-119.294	1083.4	-657.648	-1554.34	-316.513	190.918	0	13.4374	11.4562	-178.719	-26845.8	-183263	-9643.26	-1939.43	350.213	0
325	9	-34.5581	-12.1545	-613.669	8051.83	1415.41	-5105.07	302.306	596.879	0	-98.3033	-45.594	-656.393	-15950.6	-37068	7728.38	243.528	224.3	0	11.2657	5.94698	-119.492	1086.31	-655.871	-1559.48	-316.489	190.909	0	13.0665	11.3868	-178.517	-26761.8	-183337	-9631.11	-1941	349.912	0
326	0	-28.8877	-13.904	-615.834	8272.73	2609.76	-5146.21	304.238	596.567	0	-92.6442	-46.5656	-661.259	-16102.8	-35654.5	7367.16	246.081	224.352	0	11.2858	5.95445	-119.735	1076.68	-655.025	-1559.44	-316.471	191.008	0	12.6479	11.2776	-178.07	-26705.5	-183418	-9627.54	-1944.03	349.972	0	-53.3427	-47.5428	-1594.51	-607470	-11578.8	-24835.4	-9.59241	379.034	0
326	1	-23.879	-15.2416	-617.01	8437.58	3651.37	-5156.69	305.918	596.325	0	-86.5368	-47.4873	-666.488	-16272.1	-34145	6983.16	248.769	224.415	0	11.2902	5.9291	-119.988	1057.27	-656.585	-1555.48	-316.472	191.189	0	12.2474	11.1382	-177.506	-26677.2	-183484	-9628.75	-1947.68	350.29	0
326	2	-19.5957	-16.1265	-617.345	8549.23	4536.07	-5138.56	307.348	596.152	0	-80.005	-48.3376	-672.084	-16454.6	-32550.2	6579.28	251.568	224.483	0	11.2824	5.87981	-120.213	1033.25	-660.917	-1548.61	-316.498	191.405	0	11.9152	10.992	-176.948	-26682.6	-183514	-9631.07	-1951.11	350.794	0
326	3	-16.0908	-16.5382	-616.938	8609.82	5261.84	-5093.78	308.529	596.044	0	-73.0987	-49.1102	-677.974	-16646.4	-30883.3	6159.52	254.448	224.553	0	11.2666	5.81659	-120.373	1009.42	-667.406	-1539.21	-316.544	191.614	0	11.6561	10.8618	-176.51	-26731.8	-183497	-9632.19	-1953.59	351.447	0
326	4	-13.405	-16.4765	-615.837	8621.46	5827.63	-5024.19	309.463	596	0	-65.8935	-49.8142	-684.018	-16842.6	-29160.6	5728.1	257.369	224.623	0	11.2444	5.74728	-120.453	988.873	-675.292	-1527.37	-316.606	191.79	0	11.4379	10.7585	-176.262	-26827.3	-183438	-9631.66	-1954.71	352.201	0
326	5	-11.5631	-15.958	-614.061	8586.54	6233.95	-4932.12	310.152	596.017	0	-58.4848	-50.4693	-690.046	-17038.4	-27400.3	5289.41	260.292	224.692	0	11.2153	5.67757	-120.458	972.727	-683.908	-1513.59	-316.678	191.925	0	11.233	10.686	-176.177	-26953.9	-183351	-9634	-1954.72	352.993	0
326	6	-10.5718	-15.014	-611.615	8507.52	6483.82	-4820.12	310.601	596.09	0	-50.9807	-51.0986	-695.888	-17229.5	-25620.5	4847.98	263.183	224.759	0	11.1793	5.61336	-120.393	960.418	-692.368	-1499.02	-316.751	192.023	0	11.0516	10.6484	-176.117	-27081.6	-183255	-9646.55	-1954.53	353.771	0
326	7	-10.4179	-13.6897	-608.517	8387.4	6583.65	-4690.22	310.819	596.217	0	-43.4958	-51.7225	-701.385	-17412.1	-23840	4408.55	266.01	224.825	0	11.1383	5.56279	-120.277	950.409	-699.088	-1485.11	-316.812	192.098	0	10.9346	10.6485	-175.909	-27176.4	-183159	-9670.7	-1955.22	354.492	0
326	8	-11.0651	-12.0386	-604.812	8229.94	6544.51	-4544.18	310.821	596.393	0	-36.1465	-52.3546	-706.397	-17582.7	-22078.3	3975.83	268.745	224.891	0	11.0953	5.53412	-120.142	941.466	-702.419	-1473.6	-316.847	192.164	0	10.9097	10.6822	-175.448	-27214.1	-183071	-9700.71	-1957.45	355.112	0
326	9	-12.4485	-10.1124	-600.598	8038.85	6382.16	-4384.46	310.626	596.615	0	-29.0436	-52.9972	-710.811	-17737.1	-20357.4	3553.99	271.36	224.953	0	11.0519	5.53189	-120.027	932.965	-702.247	-1466.77	-316.851	192.227	0	10.9627	10.7417	-174.748	-27192.4	-183003	-9730.62	-1961.24	355.609	0
327	0	-14.4725	-7.95255	-596.018	7817.37	6115.27	-4214.69	310.26	596.884	0	-22.2874	-53.6371	-714.544	-17868.3	-18701.6	3147.02	273.827	225.007	0	11.0062	5.55439	-119.955	923.855	-700.85	-1466.42	-316.843	192.298	0	11.0576	10.8197	-173.902	-27134.8	-182967	-9757.08	-1966.13	356.035	0	-8.17199	-36.4528	-1586.87	-592929	-647.003	-26645.3	-1.33921	372.053	0
327	1	-17.0199	-5.59448	-591.227	7569.06	5762.54	-4038.85	309.747	597.198	0	-15.9718	-54.2535	-717.54	-17968.9	-17136.6	2759.68	276.117	225.042	0	10.9564	5.59328	-119.944	912.631	-702.499	-1472.48	-316.857	192.391	0	11.1698	10.9071	-173.076	-27076.9	-182972	-9777.05	-1971.18	356.445	0
327	2	-19.9702	-3.07965	-586.35	7298.3	5340.49	-3860.43	309.108	597.553	0	-10.1938	-54.8329	-719.756	-18034.1	-15688.2	2397.75	278.203	225.056	0	10.9039	5.63571	-119.991	898.859	-711.365	-1483.02	-316.928	192.509	0	11.2957	10.9919	-172.494	-27042.8	-183012	-9785.62	-1974.97	356.775	0
327	3	-23.2137	-0.462807	-581.456	7009.98	4863.28	-3682.21	308.364	597.944	0	-5.05292	-55.3755	-721.157	-18062.3	-14378.4	2067.39	280.062	225.046	0	10.8546	5.66842	-120.072	883.997	-728.109	-1495.46	-317.064	192.638	0	11.4457	11.0607	-172.362	-27035.3	-183063	-9776.47	-1976.09	356.852	0
327	4	-26.6554	2.19235	-576.567	6709	4343.75	-3506.34	307.534	598.364	0	-0.639047	-55.8897	-721.715	-18054.7	-13221	1773.81	281.681	225.016	0	10.8164	5.68176	-120.158	870.735	-748.863	-1507.62	-317.232	192.753	0	11.6282	11.098	-172.721	-27046.1	-183101	-9745.35	-1974.09	356.589	0
327	5	-30.2138	4.82132	-571.679	6400.23	3793.78	-3334.68	306.636	598.805	0	2.98036	-56.3834	-721.421	-18013.8	-12219.6	1520.72	283.062	224.97	0	10.7971	5.67246	-120.227	862.03	-767.873	-1518.15	-317.387	192.83	0	11.8323	11.0832	-173.386	-27072.2	-183108	-9693.31	-1970.07	356.138	0
327	6	-33.8209	7.36644	-566.775	6088.63	3223.99	-3168.97	305.688	599.257	0	5.7652	-56.8586	-720.299	-17943.3	-11370.8	1310.4	284.214	224.911	0	10.8035	5.6436	-120.258	859.886	-779.726	-1526.31	-317.484	192.85	0	12.0344	10.9894	-174.063	-27121.3	-183089	-9628.11	-1965.85	355.813	0
327	7	-37.4199	9.78294	-561.852	5779.45	2644.25	-3010.7	304.706	599.714	0	7.70186	-57.3089	-718.406	-17846.6	-10667.3	1143.8	285.151	224.842	0	10.8387	5.60085	-120.235	864.165	-780.047	-1531.23	-317.488	192.813	0	12.2172	10.8008	-174.553	-27197.5	-183062	-9563.3	-1962.75	355.812	0
327	8	-40.9607	12.0406	-556.936	5478.47	2064.61	-2860.96	303.707	600.163	0	8.80054	-57.7173	-715.832	-17726.9	-10099.3	1020.67	285.892	224.764	0	10.9012	5.54913	-120.155	873.311	-766.477	-1531.78	-317.379	192.732	0	12.3709	10.5335	-174.842	-27285.1	-183055	-9512.58	-1960.97	356.056	0
327	9	-44.3944	14.1237	-552.085	5191.68	1495.59	-2720.39	302.709	600.596	0	9.0956	-58.0552	-712.694	-17587.4	-9655.45	940.129	286.452	224.677	0	10.9839	5.49406	-120.041	886.519	-739.09	-1527.65	-317.157	192.615	0	12.4798	10.231	-175.037	-27354.4	-183080	-9483.81	-1959.95	356.278	0
328	0	-47.6697	16.0327	-547.389	4924.27	947.305	-2589.61	301.731	601.004	0	8.64561	-58.2873	-709.142	-17431.4	-9324.89	901.185	286.85	224.581	0	11.0747	5.44382	-119.92	904.225	-700.477	-1520.42	-316.841	192.46	0	12.5207	9.94209	-175.25	-27380.8	-183137	-9478.87	-1959.01	356.239	0	-37.2856	-18.4548	-1517.99	-562300	-20560	-2571.3	-15.4385	369.326	0
328	1	-50.7366	17.7807	-542.97	4679.8	428.94	-2469.76	300.79	601.381	0	7.52621	-58.381	-705.336	-17262.3	-9098.72	902.894	287.1	224.474	0	11.1593	5.40651	-119.816	926.403	-656.848	-1512.46	-316.482	192.268	0	12.4852	9.71037	-175.52	-27359.4	-183214	-9496.05	-1957.84	355.876	0
328	2	-53.5565	19.382	-538.935	4459.91	-50.9892	-2362.25	299.905	601.725	0	5.82058	-58.3149	-701.404	-17084.3	-8967.71	943.71	287.215	224.357	0	11.227	5.3872	-119.754	951.402	-617.105	-1505.27	-316.153	192.055	0	12.3965	9.57393	-175.808	-27308.8	-183302	-9530.36	-1956.62	355.333	0
328	3	-56.1102	20.8424	-535.336	4264.07	-485	-2268.13	299.094	602.035	0	3.61629	-58.0809	-697.418	-16902.2	-8920.48	1020.69	287.209	224.235	0	11.2735	5.38834	-119.748	976.98	-587.702	-1499.23	-315.908	191.841	0	12.2974	9.56146	-176.057	-27262.6	-183396	-9574.6	-1955.68	354.851	0
328	4	-58.3946	22.1596	-532.171	4090.43	-867.913	-2187.89	298.369	602.314	0	1.00565	-57.6811	-693.409	-16719.9	-8944.43	1129.57	287.101	224.113	0	11.3009	5.40995	-119.787	1002.25	-569.354	-1494.66	-315.753	191.633	0	12.2304	9.68996	-176.223	-27248.3	-183485	-9622.65	-1955.21	354.624	0
328	5	-60.4157	23.3272	-529.408	3937.51	-1196.43	-2121.44	297.74	602.563	0	-1.91593	-57.1241	-689.388	-16539.5	-9026.57	1265.91	286.906	223.992	0	11.3132	5.44826	-119.836	1027.48	-560.173	-1492.18	-315.674	191.426	0	12.2168	9.95771	-176.271	-27272.8	-183554	-9670.98	-1955.31	354.721	0
328	6	-62.1842	24.335	-526.998	3804.4	-1467.41	-2068	297.216	602.781	0	-5.05358	-56.4239	-685.351	-16363.1	-9152.66	1425.78	286.645	223.875	0	11.3142	5.49627	-119.869	1051.74	-559.795	-1491.92	-315.67	191.226	0	12.2419	10.3257	-176.172	-27322.8	-183586	-9717.75	-1956.08	355.092	0
328	7	-63.7143	25.169	-524.876	3689.78	-1677.6	-2026.31	296.804	602.97	0	-8.31644	-55.5989	-681.292	-16193.6	-9306.89	1605.34	286.339	223.769	0	11.3082	5.54713	-119.89	1072.73	-569.04	-1492.95	-315.746	191.052	0	12.2685	10.712	-175.911	-27377.8	-183582	-9761.11	-1957.61	355.635	0
328	8	-65.0193	25.8175	-522.992	3592.14	-1824.2	-1995.46	296.512	603.132	0	-11.6195	-54.6703	-677.213	-16034.3	-9474.58	1800.46	286.009	223.677	0	11.2993	5.59658	-119.918	1088.69	-586.716	-1494.25	-315.893	190.921	0	12.2679	11.0239	-175.508	-27423.6	-183564	-9797.48	-1959.9	356.253	0
328	9	-66.1032	26.2794	-521.348	3510.92	-1904.79	-1975.32	296.346	603.266	0	-14.8832	-53.658	-673.145	-15887.4	-9644.6	2007.47	285.672	223.602	0	11.2891	5.64274	-119.967	1099.05	-608.124	-1495.68	-316.069	190.839	0	12.2375	11.2025	-175.026	-27457.6	-183552	-9823.17	-1962.72	356.878	0
329	0	-66.9537	26.5714	-520.013	3446.59	-1918.16	-1966.3	296.311	603.372	0	-18.0316	-52.5753	-669.155	-15754	-9808.14	2223.49	285.343	223.543	0	11.2785	5.68507	-120.037	1103.62	-627.028	-1497.85	-316.224	190.806	0	12.1922	11.2404	-174.565	-27487	-183554	-9837.79	-1965.49	357.46	0	-71.082	-4.85539	-1470.78	-547284	-35059	13606.9	-26.9222	371.419	0
329	1	-67.5455	26.7243	-519.097	3400.06	-1866.28	-1968.52	296.405	603.45	0	-20.9962	-51.4269	-665.323	-15634.1	-9956.61	2445.37	285.035	223.499	0	11.2696	5.72278	-120.13	1102.79	-639.253	-1501.32	-316.321	190.82	0	12.1412	11.164	-174.197	-27519.6	-183559	-9843.59	-1967.74	357.98	0
329	2	-67.8547	26.7711	-518.687	3371.91	-1754.63	-1981.43	296.617	603.499	0	-23.7233	-50.2174	-661.707	-15527.6	-10081.8	2669.04	284.764	223.466	0	11.2638	5.75345	-120.249	1097.55	-645.637	-1506.14	-316.369	190.873	0	12.0845	11.01	-173.925	-27552.1	-183551	-9843.05	-1969.35	358.414	0
329	3	-67.8718	26.734	-518.81	3361.63	-1589.7	-2004.02	296.936	603.521	0	-26.1804	-48.9609	-658.321	-15433.4	-10177.8	2890.44	284.54	223.444	0	11.2569	5.77446	-120.4	1088.5	-651.701	-1512.08	-316.413	190.959	0	12.0308	10.817	-173.729	-27567.1	-183527	-9838.19	-1970.4	358.679	0
329	4	-67.6046	26.6187	-519.443	3367.85	-1375.72	-2035.49	297.352	603.516	0	-28.3527	-47.6816	-655.145	-15350	-10241.6	3106.18	284.367	223.43	0	11.2405	5.78639	-120.587	1075.89	-662.929	-1518.67	-316.497	191.078	0	12.0067	10.6259	-173.55	-27543.9	-183489	-9830.04	-1971.27	358.709	0
329	5	-67.0747	26.4153	-520.532	3389.59	-1113.97	-2075.26	297.86	603.488	0	-30.2363	-46.4064	-652.131	-15275.2	-10272	3313.16	284.249	223.423	0	11.2097	5.79362	-120.809	1061.45	-679.923	-1525.58	-316.628	191.214	0	12.0472	10.4693	-173.273	-27474.2	-183440	-9818.04	-1972.67	358.56	0
329	6	-66.3119	26.1068	-522.009	3426.53	-804.452	-2122.22	298.459	603.436	0	-31.8325	-45.1605	-649.232	-15206.2	-10268.6	3508.06	284.183	223.422	0	11.1649	5.80054	-121.048	1048.66	-698.545	-1532.52	-316.771	191.337	0	12.1668	10.3591	-172.837	-27370.5	-183378	-9800.82	-1974.99	358.361	0
329	7	-65.3473	25.6799	-523.803	3478.08	-446.351	-2174.54	299.148	603.36	0	-33.1485	-43.9674	-646.425	-15140	-10231.6	3688.12	284.172	223.421	0	11.111	5.80703	-121.271	1040.81	-714.228	-1538.33	-316.89	191.417	0	12.3313	10.2964	-172.314	-27259.9	-183303	-9778.28	-1977.77	358.199	0
329	8	-64.2106	25.1302	-525.859	3543.07	-38.2969	-2230.61	299.927	603.262	0	-34.1935	-42.8486	-643.714	-15074.5	-10162.1	3851.91	284.213	223.418	0	11.056	5.8083	-121.433	1039.35	-725.294	-1541.22	-316.973	191.441	0	12.4636	10.2832	-171.862	-27170.6	-183216	-9753.43	-1980.07	358.096	0
329	9	-62.926	24.4646	-528.145	3620.96	418.83	-2289.51	300.793	603.144	0	-34.973	-41.8184	-641.12	-15008.8	-10062	3998.93	284.306	223.41	0	11.0095	5.79904	-121.509	1043.03	-732.066	-1540.79	-317.025	191.416	0	12.4897	10.3205	-171.661	-27122.1	-183129	-9730.99	-1980.81	357.998	0
330	0	-61.5062	23.7036	-530.663	3712.65	919.63	-2350.62	301.733	603.004	0	-35.4867	-40.8766	-638.69	-14942.6	-9933.24	4129.05	284.447	223.396	0	10.9787	5.77765	-121.502	1048.32	-734.146	-1538.79	-317.042	191.372	0	12.3926	10.4075	-171.856	-27119.3	-183061	-9713.78	-1979.2	357.802	0	-64.2849	-2.0514	-1474.09	-556210	-30339.4	8209.07	-23.4385	376.724	0
330	1	-59.9521	22.8767	-533.44	3819.55	1456.22	-2413.44	302.73	602.84	0	-35.7375	-40.0112	-636.493	-14875.6	-9779.02	4242.42	284.636	223.371	0	10.9655	5.74726	-121.429	1050.6	-729.719	-1537.61	-317.009	191.348	0	12.2234	10.5378	-172.452	-27157.6	-183040	-9700.42	-1975.4	357.48	0
330	2	-58.2639	22.0107	-536.498	3941.83	2022.25	-2477.9	303.769	602.653	0	-35.7397	-39.2131	-634.586	-14807.4	-9603.82	4339.62	284.866	223.334	0	10.9638	5.71346	-121.301	1045.32	-717.471	-1538.93	-316.915	191.382	0	12.0554	10.692	-173.296	-27229.4	-183083	-9687.5	-1970.48	357.127	0
330	3	-56.4524	21.1206	-539.831	4077.45	2614.2	-2544.27	304.843	602.447	0	-35.5215	-38.4878	-632.987	-14738.6	-9412.33	4422.13	285.13	223.284	0	10.9645	5.6818	-121.115	1029.86	-698.856	-1543.67	-316.77	191.497	0	11.9362	10.841	-174.214	-27323.8	-183186	-9673.64	-1965.5	356.84	0
330	4	-54.5401	20.2081	-543.398	4222.61	3229.51	-2612.41	305.943	602.229	0	-35.1231	-37.8543	-631.675	-14670.4	-9208.6	4492.16	285.422	223.225	0	10.9628	5.65739	-120.865	1005.06	-677.249	-1551.55	-316.603	191.684	0	11.8829	10.956	-175.101	-27424.6	-183328	-9662.04	-1960.99	356.622	0
330	5	-52.5577	19.2671	-547.127	4373.19	3865.69	-2681.08	307.065	602.007	0	-34.5912	-37.3378	-630.604	-14604.7	-8995.66	4551.55	285.735	223.16	0	10.9601	5.64482	-120.553	974.667	-654.787	-1560.53	-316.432	191.915	0	11.9016	11.0131	-175.937	-27513.5	-183482	-9659.81	-1956.88	356.383	0
330	6	-50.5371	18.2901	-550.931	4526.11	4521.25	-2748.37	308.207	601.785	0	-33.9728	-36.9614	-629.713	-14543.2	-8774.91	4600.95	286.065	223.095	0	10.9611	5.64643	-120.19	943.244	-631.723	-1567.58	-316.256	192.152	0	11.9939	10.9996	-176.768	-27575.6	-183623	-9671.19	-1952.78	355.999	0
330	7	-48.5033	17.2764	-554.726	4679.19	5194.58	-2812.67	309.364	601.565	0	-33.3091	-36.7374	-628.945	-14487.2	-8546.9	4640.35	286.411	223.034	0	10.9714	5.66073	-119.812	914.459	-608.128	-1570.6	-316.076	192.368	0	12.1528	10.9238	-177.632	-27607.1	-183733	-9690.19	-1948.34	355.417	0
330	8	-46.4678	16.2363	-558.452	4830.85	5881.75	-2873.14	310.532	601.35	0	-32.6309	-36.6625	-628.269	-14436.8	-8312.57	4669.94	286.769	222.979	0	10.9946	5.68263	-119.476	890.678	-585.063	-1569.49	-315.897	192.545	0	12.362	10.8142	-178.479	-27612.5	-183795	-9704.27	-1943.78	354.71	0
330	9	-44.4284	15.1927	-562.082	4980.69	6577.15	-2929.27	311.701	601.139	0	-31.9544	-36.717	-627.696	-14390.9	-8072.12	4690.55	287.14	222.927	0	11.0301	5.7049	-119.233	873.547	-565.09	-1565.35	-315.739	192.674	0	12.6006	10.7069	-179.197	-27592.5	-183798	-9705.09	-1939.68	353.979	0
331	0	-42.3706	14.1798	-565.642	5129.72	7275.64	-2980.55	312.863	600.931	0	-31.2813	-36.8724	-627.265	-14347	-7823.55	4703.99	287.528	222.872	0	11.0753	5.72001	-119.1	864.367	-551.248	-1559.16	-315.628	192.743	0	12.8396	10.6368	-179.704	-27545.1	-183737	-9693.37	-1936.44	353.28	0	-37.322	-10.6914	-1506.94	-576140	-12420.5	-8523.56	-10.1778	381.462	0
331	1	-40.2756	13.2358	-569.204	5279.11	7973.41	-3026.79	314.008	600.725	0	-30.606	-37.0993	-627.029	-14302.8	-7563.96	4712.43	287.937	222.81	0	11.1282	5.7215	-119.068	863.263	-544.265	-1551.36	-315.571	192.75	0	13.0359	10.6322	-179.963	-27476.4	-183616	-9676.04	-1934.3	352.678	0
331	2	-38.1312	12.3907	-572.834	5428.82	8668.25	-3067.96	315.132	600.523	0	-29.9227	-37.3733	-627.029	-14257.8	-7290.82	4717.02	288.372	222.739	0	11.1865	5.70506	-119.111	868.777	-541.72	-1542.45	-315.548	192.706	0	13.1459	10.7058	-179.923	-27402.5	-183452	-9661.24	-1933.61	352.301	0
331	3	-35.9395	11.66	-576.552	5577.4	9359.6	-3103.6	316.234	600.326	0	-29.2282	-37.6765	-627.267	-14213	-7001.33	4717.17	288.838	222.659	0	11.2453	5.6713	-119.196	879.225	-540.478	-1533.76	-315.534	192.624	0	13.1549	10.8481	-179.534	-27338.9	-183273	-9655.06	-1934.82	352.277	0
331	4	-33.7163	11.0444	-580.327	5722.49	10047.9	-3132.89	317.314	600.139	0	-28.5222	-37.9996	-627.71	-14169.6	-6692.56	4711.67	289.338	222.573	0	11.2951	5.62742	-119.29	894.058	-539.037	-1527.22	-315.519	192.505	0	13.0831	11.034	-178.797	-27293.3	-183108	-9661.75	-1938.11	352.649	0
331	5	-31.4868	10.5313	-584.093	5861.58	10733.5	-3155.35	318.376	599.965	0	-27.8073	-38.3405	-628.305	-14128.1	-6363.04	4700.36	289.873	222.486	0	11.3256	5.58364	-119.369	913.659	-537.82	-1524.49	-315.506	192.346	0	12.9698	11.2343	-177.783	-27265.4	-182978	-9683.84	-1943.22	353.363	0
331	6	-29.2792	10.0999	-587.775	5992.73	11416	-3171.19	319.422	599.804	0	-27.0873	-38.7007	-628.992	-14089.1	-6013.66	4684.45	290.439	222.399	0	11.333	5.54784	-119.431	937.979	-538.33	-1526.28	-315.507	192.146	0	12.854	11.4184	-176.605	-27256.6	-182894	-9719.78	-1949.61	354.336	0
331	7	-27.1166	9.73049	-591.307	6115.15	12093.4	-3180.75	320.452	599.658	0	-26.3649	-39.0806	-629.725	-14054.7	-5647.05	4665.39	291.033	222.319	0	11.3219	5.52281	-119.49	965.614	-542.067	-1532.01	-315.537	191.919	0	12.762	11.5556	-175.358	-27276.6	-182856	-9762.96	-1956.76	355.548	0
331	8	-25.0117	9.41094	-594.652	6228.81	12763.4	-3184.35	321.464	599.525	0	-25.6374	-39.4764	-630.489	-14028.2	-5266.06	4643.81	291.648	222.25	0	11.2971	5.5066	-119.563	994.472	-549.57	-1539.94	-315.597	191.682	0	12.7037	11.626	-174.068	-27337.7	-182860	-9803.97	-1964.5	357.051	0
331	9	-22.9671	9.13688	-597.816	6334.17	13424	-3182.7	322.455	599.405	0	-24.8957	-39.8775	-631.303	-14011.9	-4872.54	4619.68	292.282	222.195	0	11.2588	5.49662	-119.649	1022.59	-559.966	-1548.12	-315.68	191.453	0	12.6734	11.6292	-172.741	-27439	-182899	-9834.61	-1972.81	358.845	0
332	0	-20.9773	8.9106	-600.846	6433.01	14073.7	-3176.82	323.423	599.293	0	-24.1233	-40.2677	-632.219	-14005.5	-4467.91	4592.88	292.933	222.153	0	11.2093	5.49365	-119.735	1048.23	-570.848	-1555.25	-315.768	191.245	0	12.6599	11.5819	-171.457	-27562.3	-182976	-9851.92	-1981.18	360.754	0	-8.5097	-15.5761	-1543.86	-595557	13165.2	-24822	7.5184	384.747	0
332	1	-19.0327	8.7399	-603.798	6528.43	14710.2	-3167.15	324.363	599.188	0	-23.2986	-40.626	-633.302	-14006.9	-4054.6	4563.21	293.598	222.117	0	11.1579	5.50085	-119.81	1069.87	-579.108	-1560.86	-315.834	191.07	0	12.6627	11.5078	-170.368	-27678.5	-183086	-9858.54	-1988.65	362.463	0
332	2	-17.1266	8.63201	-606.724	6623.17	15331.2	-3153.23	325.269	599.084	0	-22.4019	-40.933	-634.592	-14014.1	-3637.03	4531.12	294.269	222.084	0	11.1165	5.52085	-119.872	1085.91	-583.491	-1565.01	-315.868	190.941	0	12.6879	11.4285	-169.574	-27756.3	-183218	-9858.83	-1994.46	363.683	0
332	3	-15.2603	8.58651	-609.65	6718.58	15935.5	-3134.21	326.139	598.98	0	-21.4237	-41.1758	-636.078	-14025	-3220.21	4498.41	294.937	222.049	0	11.0904	5.55477	-119.921	1095.28	-585.918	-1567.74	-315.886	190.867	0	12.727	11.3586	-169.038	-27772.6	-183360	-9856.38	-1998.73	364.297	0
332	4	-13.4455	8.59295	-612.572	6814.84	16521.4	-3109.66	326.971	598.875	0	-20.3643	-41.3495	-637.705	-14038.9	-2806.29	4466.94	295.599	222.015	0	11.0757	5.60163	-119.963	1098.63	-589.935	-1568.77	-315.918	190.842	0	12.7571	11.3014	-168.663	-27720.8	-183515	-9854.42	-2002.06	364.357	0
332	5	-11.703	8.63269	-615.446	6911.11	17086.6	-3079.74	327.763	598.771	0	-19.2311	-41.4576	-639.394	-14057.2	-2393.38	4437.05	296.257	221.985	0	11.0659	5.65768	-120.007	1097.96	-598.921	-1567.84	-315.991	190.851	0	12.7632	11.2446	-168.401	-27613.3	-183686	-9855.72	-2004.77	363.974	0
332	6	-10.0574	8.68301	-618.205	7005.42	17630.5	-3045.21	328.519	598.668	0	-18.0362	-41.5129	-641.068	-14082.7	-1977.8	4407.79	296.915	221.967	0	11.0572	5.71765	-120.066	1094.65	-614.775	-1565.1	-316.12	190.883	0	12.7523	11.1673	-168.308	-27478.3	-183870	-9861.41	-2006.46	363.262	0
332	7	-8.52731	8.72259	-620.768	7095.57	18154.8	-3007.49	329.246	598.57	0	-16.7963	-41.5329	-642.661	-14117	-1556.14	4378.55	297.579	221.967	0	11.0489	5.7777	-120.152	1088.04	-636.734	-1560.93	-316.299	190.944	0	12.7458	11.0589	-168.481	-27354.2	-184056	-9869.6	-2006.44	362.358	0
332	8	-7.12055	8.73726	-623.078	7179.82	18661.3	-2968.52	329.95	598.477	0	-15.5295	-41.5321	-644.135	-14159.5	-1126.17	4349.56	298.252	221.982	0	11.0421	5.83646	-120.264	1076.31	-661.774	-1555.51	-316.503	191.05	0	12.7632	10.9243	-168.953	-27275	-184218	-9875.09	-2004.35	361.435	0
332	9	-5.83235	8.72515	-625.131	7256.93	19149.7	-2930.32	330.633	598.391	0	-14.2524	-41.5158	-645.489	-14206.2	-687.796	4321.62	298.934	222.008	0	11.0382	5.89378	-120.395	1059.21	-686.537	-1549.08	-316.702	191.202	0	12.8103	10.776	-169.673	-27254	-184328	-9873.35	-2000.37	360.627	0
333	0	-4.6462	8.69829	-626.986	7326.4	19617.2	-2894.3	331.288	598.315	0	-12.9752	-41.4794	-646.763	-14252	-242.568	4295.59	299.625	222.036	0	11.0382	5.94979	-120.53	1039.21	-708.693	-1542.93	-316.88	191.378	0	12.8734	10.6347	-170.527	-27278.6	-184359	-9864.19	-1995.11	359.966	0	15.0622	-14.7397	-1578.54	-610065	30304.2	-34570.7	18.9444	385.497	0
333	1	-3.54053	8.67684	-628.742	7389.23	20062.3	-2860.9	331.909	598.248	0	-11.7021	-41.4117	-648.005	-14293.3	207.968	4271.99	300.321	222.057	0	11.0416	6.00273	-120.652	1020.06	-727.027	-1538.98	-317.026	191.545	0	12.9263	10.5324	-171.354	-27319.4	-184296	-9850.16	-1989.53	359.432	0
333	2	-2.5004	8.67767	-630.491	7447.38	20485.8	-2829.66	332.492	598.188	0	-10.438	-41.3057	-649.233	-14329.9	662.164	4250.67	301.02	222.072	0	11.0463	6.04618	-120.742	1005.5	-741.883	-1538.04	-317.144	191.672	0	12.9488	10.5097	-171.994	-27346.6	-184146	-9834.54	-1984.65	358.997	0
333	3	-1.52426	8.70536	-632.267	7502.92	20890.9	-2799.89	333.041	598.133	0	-9.19644	-41.1651	-650.423	-14363.3	1116.93	4231.14	301.717	222.083	0	11.0486	6.07122	-120.787	998.059	-755.449	-1539.16	-317.254	191.737	0	12.9355	10.6019	-172.363	-27342.7	-183931	-9820.65	-1981.12	358.635	0
333	4	-0.621949	8.75096	-634.041	7557.86	21279.4	-2771.25	333.562	598.08	0	-7.99978	-40.9991	-651.519	-14394.7	1568.52	4213.58	302.407	222.094	0	11.0441	6.07114	-120.787	997.664	-769.832	-1540.6	-317.373	191.74	0	12.8828	10.8101	-172.476	-27305	-183682	-9809.81	-1978.97	358.312	0
333	5	0.191035	8.79616	-635.741	7613.85	21650.5	-2743.83	334.056	598.024	0	-6.87313	-40.8171	-652.464	-14425.1	2014.22	4199.31	303.087	222.109	0	11.0299	6.04235	-120.758	1002.05	-784.615	-1540.9	-317.497	191.702	0	12.7855	11.0937	-172.456	-27241.8	-183434	-9799.52	-1977.66	357.964	0
333	6	0.899955	8.81907	-637.285	7671.37	22003.5	-2717.86	334.527	597.962	0	-5.83795	-40.6283	-653.221	-14455.7	2451.55	4189.88	303.753	222.13	0	11.0073	5.98434	-120.717	1008.55	-796.67	-1539.46	-317.6	191.645	0	12.653	11.4026	-172.476	-27163.8	-183221	-9783.47	-1976.3	357.493	0
333	7	1.49627	8.79983	-638.609	7729.29	22340	-2693.81	334.982	597.897	0	-4.9079	-40.4404	-653.791	-14487.1	2876.84	4186.25	304.4	222.159	0	10.9821	5.90269	-120.675	1015.98	-802.025	-1536.92	-317.646	191.581	0	12.505	11.703	-172.631	-27073.7	-183068	-9754.49	-1974.46	356.83	0
333	8	1.98136	8.72606	-639.695	7786.16	22662.5	-2672.31	335.427	597.828	0	-4.08582	-40.2546	-654.209	-14519.3	3286.63	4188.81	305.024	222.194	0	10.9634	5.8107	-120.627	1025.61	-798.175	-1534.41	-317.617	191.498	0	12.3478	11.9726	-172.848	-26961	-182988	-9709.95	-1972.67	355.981	0
333	9	2.37	8.59792	-640.582	7841.69	22972	-2653.85	335.861	597.759	0	-3.35915	-40.0606	-654.531	-14552.2	3679.35	4197.61	305.621	222.233	0	10.9604	5.72499	-120.574	1039.37	-785.025	-1532.34	-317.511	191.38	0	12.1746	12.1917	-172.948	-26816.3	-182986	-9654.68	-1972.05	355.054	0
334	0	2.69095	8.43093	-641.37	7896.84	23267.7	-2638.18	336.278	597.688	0	-2.69897	-39.8397	-654.831	-14585.9	4054.21	4212.35	306.191	222.274	0	10.9776	5.65763	-120.525	1056.8	-764.21	-1530.3	-317.341	191.232	0	11.9927	12.3451	-172.786	-26650.5	-183052	-9599.23	-1973.41	354.24	0	27.1818	-12.7632	-1595.16	-617635	41429.5	-37900	26.0861	386.285	0
334	1	2.97861	8.25178	-642.181	7952.75	23549.3	-2624.34	336.671	597.616	0	-2.06984	-39.5714	-655.184	-14620.3	4410.15	4232.61	306.731	222.315	0	11.0106	5.61107	-120.489	1074.23	-738.163	-1527.58	-317.126	191.084	0	11.8283	12.4273	-172.369	-26495.7	-183157	-9555.12	-1976.58	353.715	0
334	2	3.25829	8.08576	-643.099	8009.97	23817.5	-2611.51	337.035	597.545	0	-1.4453	-39.2404	-655.64	-14655.4	4747.09	4258.14	307.24	222.353	0	11.048	5.57954	-120.465	1087.1	-708.974	-1523.85	-316.885	190.976	0	11.7097	12.4343	-171.861	-26386.5	-183265	-9528.99	-1980.36	353.534	0
334	3	3.53688	7.94544	-644.134	8068.1	24073.3	-2599.68	337.373	597.474	0	-0.816336	-38.8399	-656.199	-14691	5066.67	4288.65	307.721	222.388	0	11.0767	5.55456	-120.438	1092.82	-677.887	-1519.94	-316.629	190.926	0	11.6617	12.3575	-171.475	-26345.8	-183346	-9520.69	-1983.23	353.642	0
334	4	3.80529	7.82963	-645.231	8125.96	24318.8	-2589.54	337.69	597.406	0	-0.189134	-38.3716	-656.815	-14726.7	5370.91	4323.57	308.177	222.421	0	11.0891	5.53109	-120.4	1090.79	-647.204	-1517.56	-316.375	190.94	0	11.7049	12.2004	-171.347	-26380.5	-183382	-9527.4	-1984.24	353.96	0
334	5	4.04636	7.72806	-646.318	8182.31	24556.2	-2582.18	337.994	597.34	0	0.420703	-37.8463	-657.413	-14761.5	5661.6	4362.19	308.612	222.454	0	11.086	5.50978	-120.354	1081.32	-621.776	-1518.23	-316.166	191.016	0	11.8468	12.0003	-171.474	-26483.2	-183378	-9546.84	-1983.42	354.445	0
334	6	4.24261	7.62582	-647.317	8236.68	24786.6	-2578.92	338.291	597.276	0	0.993179	-37.2858	-657.917	-14795.3	5942.27	4403.81	309.032	222.488	0	11.0724	5.49454	-120.303	1065.47	-606.484	-1522.61	-316.041	191.143	0	12.075	11.8098	-171.744	-26640	-183348	-9576.76	-1981.56	355.114	0
334	7	4.38346	7.5083	-648.158	8289.49	25009.2	-2580.56	338.585	597.211	0	1.50926	-36.7183	-658.263	-14829.5	6219.89	4447.68	309.449	222.528	0	11.0544	5.48926	-120.243	1045.14	-602.885	-1530.56	-316.014	191.308	0	12.3508	11.6552	-171.971	-26830.6	-183312	-9613.52	-1979.95	356.018	0
334	8	4.46991	7.3669	-648.792	8341.15	25222.6	-2586.66	338.876	597.144	0	1.9573	-36.1675	-658.404	-14866.5	6502.13	4492.52	309.876	222.58	0	11.0378	5.49516	-120.171	1022.34	-608.692	-1540.99	-316.065	191.493	0	12.6101	11.5323	-171.973	-27025.6	-183287	-9651.63	-1979.79	357.15	0
334	9	4.51568	7.20316	-649.214	8391.32	25425.7	-2595.86	339.164	597.075	0	2.3376	-35.6435	-658.325	-14907.6	6792.31	4536.69	310.318	222.645	0	11.026	5.51006	-120.101	999.199	-618.78	-1551.82	-316.152	191.68	0	12.7861	11.431	-171.683	-27194.3	-183282	-9684.52	-1981.56	358.398	0
335	0	4.54599	7.02944	-649.472	8439.29	25618.6	-2606.64	339.445	597.006	0	2.66172	-35.1429	-658.055	-14952.2	7087.88	4578.92	310.771	222.722	0	11.0178	5.5304	-120.043	978.258	-626.515	-1560.45	-316.219	191.851	0	12.8399	11.3439	-171.161	-27320.4	-183298	-9707.65	-1984.91	359.619	0	32.1475	-9.98784	-1596.64	-620127	48849.6	-37493.8	30.8615	387.597	0
335	1	4.5904	6.8632	-649.654	8485.11	25802.7	-2617.31	339.718	596.939	0	2.94589	-34.655	-657.658	-14998.4	7383.24	4618.39	311.227	222.806	0	11.0094	5.5517	-119.993	962.46	-625.942	-1564.48	-316.216	191.979	0	12.7709	11.2591	-170.492	-27405	-183335	-9720.23	-1989.33	360.74	0
335	2	4.67143	6.71747	-649.84	8529.64	25981	-2625.77	339.981	596.874	0	3.20222	-34.1705	-657.19	-15044.4	7672.87	4653.96	311.675	222.892	0	10.9987	5.56725	-119.959	954.092	-614.699	-1562.97	-316.124	192.047	0	12.6121	11.1587	-169.74	-27458.5	-183397	-9723.65	-1994.46	361.768	0
335	3	4.79931	6.5953	-650.072	8573.56	26157.2	-2630.2	340.237	596.811	0	3.4336	-33.6878	-656.674	-15088.2	7952.95	4684.07	312.111	222.977	0	10.9874	5.57162	-119.959	953.441	-595.851	-1557.01	-315.967	192.052	0	12.419	11.0293	-169.002	-27492	-183492	-9719.22	-1999.74	362.672	0
335	4	4.97499	6.49078	-650.353	8617.08	26332.3	-2629.89	340.489	596.75	0	3.63623	-33.2105	-656.107	-15128	8222.16	4707.45	312.532	223.057	0	10.9783	5.56653	-120.008	959.08	-576.798	-1548.8	-315.806	192.008	0	12.2445	10.8727	-168.465	-27508.7	-183617	-9707.29	-2003.94	363.29	0
335	5	5.19531	6.39234	-650.671	8660.51	26504.8	-2625.03	340.734	596.69	0	3.80589	-32.7429	-655.474	-15162.5	8481.53	4723.86	312.94	223.132	0	10.9737	5.55984	-120.098	969.476	-565.432	-1540.3	-315.708	191.928	0	12.1173	10.7052	-168.309	-27503.5	-183759	-9688.62	-2005.8	363.411	0
335	6	5.45636	6.28678	-651.022	8703.65	26672.6	-2616.07	340.97	596.631	0	3.94196	-32.2898	-654.739	-15191.3	8733.01	4734.27	313.338	223.202	0	10.9735	5.55977	-120.214	983.441	-565.966	-1532.31	-315.708	191.819	0	12.0387	10.552	-168.555	-27471.5	-183892	-9666.53	-2004.99	362.983	0
335	7	5.75403	6.1636	-651.404	8744.9	26834.5	-2603.54	341.195	596.575	0	4.04911	-31.8584	-653.861	-15214.4	8978.13	4741.04	313.731	223.269	0	10.9759	5.57189	-120.347	999.288	-577.247	-1525.05	-315.797	191.697	0	11.9937	10.4501	-169.072	-27415.2	-183988	-9645.87	-2002.22	362.152	0
335	8	6.08344	6.0178	-651.82	8782.06	26989.8	-2587.79	341.407	596.527	0	4.13823	-31.4558	-652.815	-15232.7	9217.99	4747.92	314.12	223.334	0	10.9797	5.59693	-120.48	1014.59	-594.558	-1518.88	-315.935	191.579	0	11.9668	10.4445	-169.717	-27341.7	-184020	-9630.43	-1998.28	361.102	0
335	9	6.44042	5.8525	-652.288	8814.05	27137.3	-2568.64	341.603	596.488	0	4.22638	-31.0862	-651.618	-15247.4	9453.66	4759.19	314.508	223.399	0	10.985	5.62894	-120.587	1026.85	-612.719	-1513.97	-316.081	191.485	0	11.9487	10.5588	-170.417	-27260.3	-183978	-9622.37	-1993.58	359.963	0
336	0	6.82613	5.68269	-652.842	8841.89	27275.9	-2545.27	341.78	596.456	0	4.33567	-30.7415	-650.336	-15260.7	9686.36	4777.17	314.894	223.466	0	10.9931	5.65826	-120.639	1034.12	-627.333	-1509.89	-316.2	191.428	0	11.9297	10.7689	-171.115	-27187	-183871	-9623.5	-1988.55	358.881	0	37.7397	-6.67693	-1592.83	-621573	51169.8	-38646.9	32.5605	389.53	0
336	1	7.24753	5.53376	-653.525	8867.88	27404.9	-2516.67	341.934	596.431	0	4.48879	-30.3987	-649.054	-15274.8	9917.28	4800.71	315.28	223.534	0	11.0051	5.6777	-120.633	1035.93	-634.827	-1505.99	-316.262	191.413	0	11.9031	11.0182	-171.726	-27143.8	-183722	-9635.15	-1983.86	358.065	0
336	2	7.70955	5.43244	-654.36	8893.61	27524.9	-2482.21	342.064	596.409	0	4.70177	-30.0346	-647.846	-15290.5	10146.9	4827.01	315.663	223.602	0	11.0207	5.68483	-120.58	1033.73	-633.458	-1502.07	-316.253	191.427	0	11.8719	11.2599	-172.148	-27148.6	-183557	-9655.18	-1980.28	357.705	0
336	3	8.20635	5.3974	-655.329	8918.52	27637.3	-2441.81	342.173	596.391	0	4.97929	-29.6389	-646.752	-15308.1	10374.2	4853.79	316.041	223.669	0	11.0382	5.68132	-120.493	1029.82	-624.704	-1498.83	-316.185	191.453	0	11.8437	11.4881	-172.299	-27204	-183393	-9678.34	-1978.39	357.889	0
336	4	8.71932	5.43506	-656.377	8940.4	27743.1	-2395.64	342.267	596.379	0	5.3136	-29.2119	-645.785	-15326.7	10597.9	4879.47	316.411	223.733	0	11.0574	5.67091	-120.381	1025.94	-612.503	-1497.62	-316.088	191.478	0	11.8267	11.7271	-172.157	-27298.5	-183238	-9702.01	-1978.36	358.568	0
336	5	9.22008	5.53887	-657.414	8956.59	27842.4	-2343.88	342.351	596.376	0	5.68595	-28.763	-644.932	-15346.1	10817.4	4902.55	316.773	223.795	0	11.0793	5.65574	-120.257	1021.88	-599.858	-1500	-315.988	191.503	0	11.8332	11.9842	-171.806	-27412.3	-183106	-9727.2	-1979.77	359.554	0
336	6	9.67536	5.69211	-658.325	8964.71	27933.4	-2286.82	342.431	596.383	0	6.07204	-28.3137	-644.155	-15367.4	11032.6	4921.82	317.127	223.857	0	11.1041	5.6356	-120.139	1015.27	-587.319	-1507.21	-315.889	191.549	0	11.8778	12.2206	-171.431	-27525.3	-183014	-9754.35	-1981.57	360.562	0
336	7	10.0544	5.87425	-659	8962.64	28013.6	-2224.99	342.509	596.4	0	6.44959	-27.8918	-643.406	-15391.8	11243.3	4936.91	317.475	223.922	0	11.1315	5.61259	-120.045	1004.44	-575.438	-1519.47	-315.794	191.633	0	11.9668	12.3766	-171.248	-27626.4	-182981	-9781.96	-1982.51	361.324	0
336	8	10.3363	6.06867	-659.373	8948.91	28082.1	-2158.99	342.589	596.428	0	6.8044	-27.5181	-642.644	-15420.2	11449.8	4948.05	317.817	223.995	0	11.1609	5.59322	-119.976	990.719	-566.997	-1535.28	-315.726	191.742	0	12.0904	12.417	-171.394	-27713.5	-183014	-9805.99	-1981.8	361.695	0
336	9	10.5139	6.27118	-659.432	8923.65	28137.9	-2089.06	342.67	596.468	0	7.13512	-27.1956	-641.853	-15452.5	11653.9	4955.47	318.157	224.075	0	11.1901	5.58337	-119.927	976.902	-566.101	-1551.58	-315.72	191.854	0	12.2229	12.3476	-171.835	-27783.5	-183111	-9820.35	-1979.62	361.687	0
337	0	10.5956	6.49661	-659.242	8889.03	28177.7	-2015.11	342.743	596.516	0	7.45556	-26.9101	-641.056	-15487.8	11858.2	4959.53	318.498	224.16	0	11.2155	5.58421	-119.903	964.972	-575.399	-1565.55	-315.799	191.952	0	12.333	12.1957	-172.386	-27831.4	-183253	-9821.7	-1977.04	361.448	0	42.6786	0.307981	-1588.46	-621834	50241.1	-38265.9	32.2136	390.954	0
337	1	10.6018	6.77376	-658.916	8848.35	28196.9	-1937.58	342.793	596.571	0	7.78885	-26.6394	-640.316	-15525	12065.1	4961.11	318.842	224.246	0	11.2335	5.59361	-119.921	955.33	-594.772	-1576.09	-315.96	192.034	0	12.402	11.9902	-172.831	-27856.2	-183408	-9811.23	-1975.2	361.176	0
337	2	10.5528	7.12828	-658.568	8804.73	28193	-1857.93	342.81	596.63	0	8.15522	-26.365	-639.688	-15563.2	12277.5	4961.51	319.193	224.329	0	11.2427	5.60733	-120.007	947.695	-622.829	-1583.36	-316.19	192.103	0	12.432	11.7626	-173.025	-27862.1	-183543	-9791.37	-1974.79	361.029	0
337	3	10.4597	7.56922	-658.261	8760.59	28166.9	-1778.03	342.79	596.691	0	8.56358	-26.076	-639.173	-15601.5	12499.5	4961.94	319.556	224.409	0	11.2448	5.61886	-120.163	942.615	-657.694	-1587.61	-316.473	192.156	0	12.4337	11.5497	-172.918	-27853.6	-183633	-9766.11	-1975.97	361.08	0
337	4	10.3232	8.08697	-658.004	8717.53	28121.6	-1699.34	342.738	596.752	0	9.01222	-25.7706	-638.727	-15639.9	12734.3	4963.3	319.937	224.486	0	11.2437	5.6213	-120.364	941.356	-695.638	-1588.74	-316.779	192.179	0	12.4119	11.3821	-172.547	-27833.4	-183663	-9742.68	-1978.42	361.309	0
337	5	10.136	8.6566	-657.759	8676.2	28061.8	-1622.67	342.663	596.809	0	9.49308	-25.4535	-638.279	-15679.4	12981	4965.95	320.338	224.565	0	11.2439	5.61042	-120.572	944.559	-731.248	-1586.47	-317.065	192.166	0	12.3686	11.2705	-172.011	-27806.1	-183634	-9727.72	-1981.57	361.653	0
337	6	9.88672	9.24398	-657.467	8636.55	27991.9	-1548.32	342.575	596.864	0	9.9945	-25.1313	-637.752	-15721.2	13235.7	4969.6	320.754	224.651	0	11.2493	5.58675	-120.751	952.038	-759.755	-1580.53	-317.292	192.116	0	12.3147	11.2019	-171.406	-27784.3	-183563	-9722.77	-1984.92	362.097	0
337	7	9.56709	9.8154	-657.079	8598.47	27915.6	-1476.05	342.484	596.914	0	10.5037	-24.8065	-637.097	-15766.8	13493.4	4973.64	321.18	224.748	0	11.2599	5.55669	-120.88	963.029	-778.43	-1570.83	-317.44	192.033	0	12.2691	11.1499	-170.817	-27781.7	-183473	-9725.19	-1988.09	362.64	0
337	8	9.17863	10.3464	-656.583	8561.93	27835.5	-1405.42	342.395	596.96	0	11.0105	-24.4744	-636.304	-15817.7	13750.2	4977.93	321.61	224.859	0	11.2726	5.53016	-120.958	975.701	-786.516	-1557.33	-317.502	191.934	0	12.2445	11.0955	-170.321	-27797.5	-183390	-9731.88	-1990.73	363.206	0
337	9	8.73759	10.8266	-656.019	8526.93	27755.1	-1336.34	342.308	597.002	0	11.5107	-24.1251	-635.424	-15875.2	14003.8	4982.81	322.039	224.984	0	11.283	5.51458	-121.001	987.58	-784.819	-1540.3	-317.486	191.838	0	12.2401	11.0404	-169.947	-27816.2	-183335	-9740.82	-1992.78	363.676	0
338	0	8.27541	11.2586	-655.482	8493.86	27678.3	-1269.19	342.226	597.042	0	12.0085	-23.7477	-634.564	-15939.9	14254.1	4988.22	322.463	225.119	0	11.2853	5.51096	-121.018	997.146	-775.144	-1520.39	-317.405	191.76	0	12.2455	11.0041	-169.662	-27822.7	-183323	-9750.83	-1994.52	363.988	0	44.0856	8.07917	-1580.57	-619835	49547.6	-33925.9	31.9901	391.883	0
338	1	7.8294	11.6519	-655.082	8463.77	27607.8	-1204.4	342.144	597.08	0	12.5146	-23.3334	-633.84	-16010.7	14503	4993.55	322.881	225.26	0	11.2714	5.51511	-120.992	1004.15	-759.499	-1498.33	-317.277	191.701	0	12.2424	11.0136	-169.435	-27811.2	-183358	-9761.03	-1996.18	364.141	0
338	2	7.42701	12.0108	-654.883	8438.17	27544.4	-1142.46	342.06	597.115	0	13.0361	-22.8805	-633.315	-16086.8	14752.5	4998.25	323.294	225.401	0	11.237	5.52235	-120.9	1008.83	-738.917	-1475.26	-317.112	191.656	0	12.2075	11.0872	-169.296	-27786.6	-183437	-9770.07	-1997.53	364.131	0
338	3	7.07874	12.3289	-654.875	8418.48	27487.8	-1083.98	341.974	597.145	0	13.5686	-22.3952	-632.986	-16168	15003.2	5002.12	323.702	225.542	0	11.1868	5.53189	-120.748	1011.69	-712.85	-1453.59	-316.904	191.622	0	12.1223	11.2157	-169.362	-27761.6	-183543	-9776.73	-1997.74	363.919	0
338	4	6.78434	12.5928	-655.002	8405.68	27438.6	-1029.7	341.891	597.167	0	14.1007	-21.8837	-632.807	-16254.7	15254.8	5005.37	324.107	225.687	0	11.132	5.54701	-120.579	1012.9	-680.621	-1437.02	-316.645	191.6	0	11.9798	11.3772	-169.768	-27748.9	-183657	-9780.9	-1995.81	363.452	0
338	5	6.54042	12.7891	-655.198	8400.15	27399	-980.147	341.818	597.179	0	14.6199	-21.3477	-632.72	-16347.5	15507.6	5008.91	324.509	225.837	0	11.0818	5.57095	-120.441	1011.91	-643.371	-1428.65	-316.342	191.598	0	11.7919	11.5665	-170.544	-27752	-183764	-9783	-1991.51	362.726	0
338	6	6.34301	12.9086	-655.404	8401.2	27372.1	-935.437	341.764	597.182	0	15.1144	-20.7923	-632.676	-16446.7	15761.7	5014.12	324.913	225.996	0	11.0387	5.60372	-120.358	1008.79	-604.214	-1429.41	-316.02	191.618	0	11.5957	11.7807	-171.553	-27763.2	-183862	-9782.11	-1985.75	361.834	0
338	7	6.18743	12.9498	-655.58	8406.79	27360.4	-895.298	341.735	597.177	0	15.5734	-20.2301	-632.641	-16551.9	16017.3	5022.57	325.318	226.163	0	11.0011	5.64354	-120.318	1005.7	-567.661	-1438	-315.718	191.641	0	11.4434	11.9845	-172.557	-27770.7	-183953	-9776.29	-1980.04	360.937	0
338	8	6.06979	12.9192	-655.709	8414.07	27362.7	-859.395	341.73	597.168	0	15.9898	-19.6723	-632.603	-16660.8	16275.6	5035.22	325.728	226.337	0	10.9653	5.68911	-120.283	1005.79	-539.726	-1452.25	-315.487	191.638	0	11.3763	12.1215	-173.346	-27765.2	-184030	-9764.92	-1975.64	360.172	0
338	9	5.99331	12.8327	-655.808	8421.06	27375	-827.292	341.742	597.159	0	16.3619	-19.1169	-632.572	-16770.9	16538.3	5051.62	326.145	226.512	0	10.9285	5.73845	-120.219	1010.85	-526.958	-1470.69	-315.383	191.592	0	11.4075	12.1583	-173.828	-27739.1	-184079	-9749.01	-1972.97	359.578	0
339	0	5.9723	12.7164	-655.934	8428.37	27393.2	-798.105	341.762	597.151	0	16.6957	-18.5502	-632.591	-16880.4	16804.7	5070.15	326.565	226.685	0	10.8924	5.78732	-120.111	1020.21	-532.535	-1492.81	-315.434	191.506	0	11.521	12.1	-174.058	-27688.4	-184082	-9730.34	-1971.59	359.076	0	47.8933	13.6154	-1584.48	-622454	53286.3	-32519.8	34.3859	392.735	0
339	1	6.02449	12.5982	-656.163	8439.1	27415.6	-770.855	341.782	597.139	0	17.0058	-17.9597	-632.716	-16988.3	17072.6	5089.44	326.983	226.85	0	10.864	5.82947	-119.971	1031.21	-553.11	-1517.67	-315.61	191.405	0	11.6796	11.9686	-174.227	-27614.4	-184035	-9712.48	-1970.29	358.496	0
339	2	6.15721	12.4951	-656.549	8456.37	27442	-745.175	341.797	597.12	0	17.3092	-17.3452	-632.983	-17094.4	17342.4	5109.42	327.398	227.006	0	10.8515	5.85788	-119.819	1040.6	-580.883	-1542.74	-315.848	191.315	0	11.8461	11.7837	-174.573	-27523.4	-183943	-9700.31	-1967.68	357.662	0
339	3	6.36149	12.4088	-657.094	8481.1	27473.4	-720.979	341.81	597.093	0	17.6179	-16.7182	-633.373	-17198.8	17616.8	5130.86	327.814	227.154	0	10.8603	5.86724	-119.676	1045.8	-608.326	-1564.3	-316.083	191.261	0	12.008	11.5614	-175.189	-27425.7	-183819	-9696.83	-1963.26	356.549	0
339	4	6.61719	12.3312	-657.757	8511.94	27510.1	-697.597	341.824	597.059	0	17.9363	-16.0944	-633.838	-17301.8	17897.5	5154.43	328.237	227.297	0	10.8907	5.85594	-119.565	1045.53	-631.302	-1578.78	-316.28	191.256	0	12.1762	11.3223	-175.925	-27336.2	-183679	-9701.67	-1958.07	355.385	0
339	5	6.90039	12.2521	-658.473	8546.37	27551.4	-673.813	341.841	597.021	0	18.2634	-15.4855	-634.331	-17404.9	18182.6	5180.04	328.664	227.438	0	10.9403	5.82547	-119.5	1040.76	-649.322	-1583.72	-316.434	191.291	0	12.3573	11.0949	-176.47	-27273.3	-183544	-9712.07	-1954.09	354.549	0
339	6	7.18753	12.1617	-659.171	8581.7	27596	-648.562	341.865	596.981	0	18.5954	-14.8971	-634.806	-17509.8	18468.9	5206.44	329.094	227.583	0	11.0052	5.77905	-119.467	1034.68	-663.457	-1578.61	-316.553	191.339	0	12.537	10.9116	-176.582	-27248.2	-183439	-9724.43	-1952.84	354.309	0
339	7	7.45831	12.0513	-659.785	8615.62	27644.3	-621.468	341.899	596.942	0	18.9278	-14.3331	-635.212	-17617.7	18752.9	5231.48	329.522	227.735	0	11.081	5.72073	-119.429	1030.15	-674.431	-1565.11	-316.647	191.374	0	12.6955	10.8035	-176.247	-27254.1	-183384	-9735.54	-1954.5	354.636	0
339	8	7.69972	11.9156	-660.268	8646.4	27698.4	-592.997	341.95	596.905	0	19.2587	-13.7994	-635.517	-17728.8	19032.2	5253.14	329.948	227.897	0	11.1608	5.65523	-119.344	1027.53	-682.191	-1546.17	-316.716	191.39	0	12.828	10.7938	-175.625	-27272.5	-183376	-9742.99	-1958.14	355.289	0
339	9	7.90964	11.7575	-660.609	8673.03	27761.1	-564.214	342.024	596.871	0	19.5949	-13.3001	-635.734	-17842.8	19305.3	5270.18	330.367	228.066	0	11.2309	5.58965	-119.186	1025.84	-685.895	-1524.69	-316.755	191.393	0	12.9379	10.8901	-174.896	-27289.5	-183401	-9745.58	-1962.63	356.033	0
340	0	8.09813	11.5902	-660.836	8695.58	27832.4	-536.382	342.117	596.842	0	19.9549	-12.8319	-635.921	-17959.4	19572.8	5281.94	330.779	228.242	0	11.274	5.53346	-118.951	1024.47	-684.215	-1502.59	-316.752	191.387	0	13.0148	11.0822	-174.194	-27297.5	-183444	-9744.2	-1967.1	356.707	0	55.5426	17.4154	-1593.36	-625686	56753.7	-33595.9	36.575	392.691	0
340	1	8.28403	11.434	-661	8715.35	27909.3	-510.564	342.223	596.815	0	20.3626	-12.3835	-636.154	-18077.3	19836.6	5287.93	331.182	228.417	0	11.2788	5.49514	-118.662	1023.06	-675.788	-1481.36	-316.695	191.378	0	13.0392	11.3386	-173.626	-27289.3	-183499	-9742.03	-1970.86	357.173	0
340	2	8.48676	11.3059	-661.142	8734.12	27987.8	-487.389	342.332	596.789	0	20.8371	-11.9423	-636.498	-18195	20100.4	5287.57	331.58	228.586	0	11.2472	5.4797	-118.375	1021.23	-659.576	-1462.91	-316.572	191.373	0	13.006	11.6063	-173.277	-27259.2	-183559	-9743.64	-1973.34	357.316	0
340	3	8.71916	11.2144	-661.282	8752.84	28065	-467.117	342.44	596.764	0	21.3862	-11.5017	-636.992	-18309.8	20368.2	5280.35	331.976	228.744	0	11.1925	5.48823	-118.176	1019.24	-635.988	-1449.54	-316.382	191.375	0	12.9263	11.836	-173.174	-27207.5	-183623	-9753.97	-1974.34	357.111	0
340	4	8.98504	11.1587	-661.428	8771.29	28141.6	-449.614	342.547	596.739	0	22.0042	-11.0631	-637.65	-18418.9	20643.4	5266.47	332.374	228.886	0	11.1342	5.51617	-118.139	1017.72	-608.475	-1442.98	-316.151	191.385	0	12.8168	12.0055	-173.245	-27141.4	-183691	-9776.04	-1974.3	356.665	0
340	5	9.28064	11.1311	-661.576	8788.72	28219.4	-434.017	342.655	596.716	0	22.6754	-10.6379	-638.466	-18520.1	20927.9	5247.22	332.778	229.007	0	11.0906	5.55314	-118.289	1016.08	-583.038	-1443.21	-315.929	191.41	0	12.696	12.1135	-173.379	-27076.2	-183759	-9808.59	-1973.87	356.167	0
340	6	9.5975	11.1173	-661.713	8804.67	28299.8	-418.517	342.767	596.694	0	23.3816	-10.2462	-639.393	-18612.9	21221.7	5224.36	333.19	229.11	0	11.0696	5.58875	-118.593	1012.16	-564.76	-1448.66	-315.762	191.465	0	12.5814	12.1697	-173.505	-27027.7	-183823	-9846.4	-1973.47	355.775	0
340	7	9.92574	11.1003	-661.812	8819.23	28382.4	-400.921	342.886	596.674	0	24.1087	-9.91056	-640.357	-18698.2	21521.8	5199.04	333.609	229.2	0	11.0683	5.61858	-118.987	1004.93	-554.607	-1458.08	-315.661	191.554	0	12.4923	12.1946	-173.602	-27002.8	-183878	-9881	-1973.2	355.544	0
340	8	10.2585	11.0675	-661.845	8832.61	28466.5	-380.001	343.011	596.655	0	24.8474	-9.64632	-641.276	-18778.7	21821.5	5171.36	334.028	229.283	0	11.0799	5.64335	-119.406	996.408	-549.913	-1471.86	-315.605	191.655	0	12.453	12.2126	-173.663	-27000.2	-183921	-9901.85	-1973.07	355.475	0
340	9	10.5967	11.0173	-661.811	8844.43	28550.6	-356.295	343.14	596.636	0	25.5933	-9.45583	-642.092	-18857.8	22113.5	5141.03	334.44	229.369	0	11.0984	5.66559	-119.795	989.754	-547.77	-1490.78	-315.573	191.738	0	12.4675	12.2355	-173.686	-27018.8	-183941	-9901.26	-1973.05	355.561	0
341	0	10.9517	10.962	-661.754	8854.66	28632.4	-331.494	343.267	596.619	0	26.3491	-9.33045	-642.802	-18938.9	22394.6	5108.12	334.839	229.463	0	11.1201	5.68768	-120.114	986.397	-547.39	-1514.09	-315.557	191.788	0	12.497	12.2572	-173.682	-27058.6	-183930	-9878.23	-1973	355.794	0	65.9404	18.7316	-1604.88	-629132	59648.4	-37002.2	38.4471	392.058	0
341	1	11.3413	10.9215	-661.744	8865.38	28708.3	-307.177	343.383	596.603	0	27.1248	-9.25814	-643.455	-19023.4	22667.4	5072.69	335.228	229.565	0	11.1424	5.70911	-120.345	985.394	-549.261	-1539.09	-315.564	191.812	0	12.4847	12.2636	-173.695	-27117.2	-183880	-9837.01	-1972.64	356.12	0
341	2	11.7771	10.9104	-661.827	8880.22	28775.9	-284.059	343.479	596.582	0	27.928	-9.23027	-644.108	-19111	22936.2	5034.25	335.609	229.67	0	11.1623	5.7262	-120.499	984.66	-553.631	-1562.46	-315.594	191.829	0	12.4039	12.2397	-173.816	-27190.8	-183782	-9783.87	-1971.34	356.435	0
341	3	12.2565	10.929	-662.003	8901.94	28834.7	-262.157	343.557	596.553	0	28.7518	-9.24269	-644.777	-19200.3	23203.3	4992.24	335.986	229.778	0	11.1745	5.73443	-120.596	982.55	-560.945	-1582.04	-315.651	191.853	0	12.2741	12.1657	-174.152	-27274	-183636	-9725.15	-1968.46	356.61	0
341	4	12.7625	10.9662	-662.246	8931.04	28886.6	-241.3	343.619	596.514	0	29.5738	-9.29184	-645.428	-19290	23467.8	4946.33	336.36	229.887	0	11.1737	5.72977	-120.648	979.091	-572.317	-1597.37	-315.744	191.885	0	12.1333	12.0248	-174.767	-27354.9	-183460	-9667.26	-1963.74	356.523	0
341	5	13.2708	11.0068	-662.516	8966.24	28934.3	-221.236	343.673	596.466	0	30.3676	-9.37328	-646.005	-19378	23726.5	4896.03	336.728	229.997	0	11.158	5.71054	-120.658	975.903	-588.355	-1608.7	-315.876	191.912	0	12.0065	11.8211	-175.643	-27417.2	-183295	-9617.13	-1957.57	356.096	0
341	6	13.7544	11.0374	-662.765	9005.29	28980.3	-201.472	343.726	596.413	0	31.1108	-9.48395	-646.45	-19462.7	23973.8	4840.91	337.085	230.107	0	11.1305	5.67949	-120.631	975.237	-607.965	-1616.29	-316.04	191.916	0	11.9033	11.5853	-176.686	-27452.1	-183177	-9580.94	-1950.74	355.372	0
341	7	14.1888	11.0479	-662.942	9045.43	29026.2	-181.583	343.784	596.356	0	31.7888	-9.62175	-646.718	-19543.3	24205.2	4781.52	337.428	230.219	0	11.0953	5.64316	-120.571	979.85	-628.622	-1620.87	-316.214	191.873	0	11.8317	11.3609	-177.754	-27462.2	-183118	-9562.73	-1944.18	354.496	0
341	8	14.5572	11.0352	-663.018	9083.68	29072.1	-161.842	343.848	596.299	0	32.3965	-9.7808	-646.794	-19620	24420.5	4719.57	337.756	230.334	0	11.054	5.60843	-120.487	993.035	-648.102	-1623.35	-316.379	191.758	0	11.8005	11.1799	-178.712	-27454.1	-183114	-9564.42	-1938.63	353.622	0
341	9	14.8571	11.0079	-663.018	9117.15	29116.6	-143.015	343.915	596.249	0	32.939	-9.94762	-646.711	-19692.7	24622.5	4657.14	338.073	230.45	0	11.0074	5.5787	-120.39	1016.93	-665.788	-1624.28	-316.53	191.553	0	11.81	11.0498	-179.464	-27432.1	-183149	-9585.53	-1934.53	352.856	0
342	0	15.1003	10.9878	-663.02	9144.15	29155.9	-125.533	343.974	596.208	0	33.4324	-10.1012	-646.562	-19761.6	24812.8	4595.7	338.377	230.564	0	10.9616	5.55323	-120.296	1050.59	-682.165	-1624.01	-316.671	191.267	0	11.8503	10.9743	-179.92	-27399.9	-183208	-9621.87	-1932.28	352.29	0	74.0462	18.4816	-1608.92	-631349	62655.5	-40204.9	40.4615	392.445	0
342	1	15.3057	11.0011	-663.121	9164.95	29186.3	-109.442	344.013	596.179	0	33.8989	-10.2196	-646.453	-19827.5	24991.9	4536.03	338.66	230.671	0	10.927	5.53229	-120.225	1089.91	-697.336	-1622.72	-316.8	190.934	0	11.9128	10.971	-179.966	-27364.8	-183276	-9665.97	-1932.4	352.056	0
342	2	15.4877	11.065	-663.384	9180.95	29206	-94.7732	344.026	596.16	0	34.3535	-10.2906	-646.46	-19892.1	25159.1	4478.51	338.918	230.771	0	10.911	5.52133	-120.187	1128.48	-709.66	-1620.34	-316.905	190.611	0	11.9935	11.0548	-179.482	-27338	-183339	-9710.07	-1935.49	352.316	0
342	3	15.6502	11.18	-663.807	9193.61	29215.7	-81.4991	344.012	596.15	0	34.7938	-10.3151	-646.6	-19956.5	25313.5	4423.24	339.149	230.864	0	10.9132	5.528	-120.181	1158.72	-715.658	-1616.7	-316.955	190.359	0	12.0826	11.2153	-178.441	-27326.4	-183392	-9749.06	-1941.75	353.14	0
342	4	15.7887	11.3331	-664.341	9204.17	29216.5	-69.4756	343.978	596.145	0	35.2067	-10.3017	-646.847	-20020	25452.9	4370.08	339.349	230.95	0	10.9272	5.55719	-120.199	1174.31	-711.726	-1611.59	-316.921	190.23	0	12.1618	11.4144	-176.968	-27325.7	-183440	-9781.25	-1950.57	354.411	0
342	5	15.8941	11.5061	-664.913	9213.92	29210.9	-58.6702	343.932	596.143	0	35.5783	-10.2617	-647.156	-20080.6	25574.8	4318.62	339.519	231.029	0	10.9473	5.60926	-120.242	1172.54	-697.123	-1604.37	-316.798	190.248	0	12.2187	11.5975	-175.299	-27323.9	-183487	-9806.64	-1960.71	355.87	0
342	6	15.9565	11.6823	-665.448	9223.82	29202	-49.3508	343.883	596.139	0	35.8973	-10.2076	-647.464	-20136.5	25678.3	4268.6	339.66	231.101	0	10.9696	5.6789	-120.294	1154.54	-675.949	-1594.04	-316.619	190.402	0	12.2573	11.711	-173.686	-27312	-183534	-9825.07	-1970.7	357.249	0
342	7	15.9709	11.849	-665.887	9233.98	29192.1	-41.9033	343.839	596.133	0	36.1541	-10.149	-647.709	-20186.3	25765.8	4220.38	339.78	231.166	0	10.9879	5.7541	-120.325	1124.65	-655.006	-1579.85	-316.444	190.653	0	12.2887	11.7244	-172.344	-27288.2	-183573	-9837.7	-1979.15	358.336	0
342	8	15.9395	11.9994	-666.196	9243.54	29181.2	-36.5151	343.803	596.125	0	36.3457	-10.091	-647.846	-20229.3	25841.3	4174.95	339.888	231.225	0	10.9957	5.8173	-120.309	1089.65	-639.052	-1562.56	-316.312	190.943	0	12.3198	11.6389	-171.404	-27255	-183593	-9848.57	-1985.12	359.011	0
342	9	15.8713	12.1332	-666.376	9251.2	29168.6	-33.2211	343.772	596.117	0	36.4797	-10.0363	-647.87	-20265.4	25908.2	4133.82	339.99	231.28	0	10.9915	5.85229	-120.243	1056.59	-628.886	-1544.6	-316.23	191.213	0	12.35	11.4694	-170.898	-27213.5	-183587	-9861.77	-1988.25	359.239	0
343	0	15.7833	12.2569	-666.47	9256.25	29153.8	-32.1959	343.744	596.112	0	36.5695	-9.98633	-647.822	-20296.3	25967.5	4099.02	340.084	231.33	0	10.9804	5.85433	-120.15	1030.1	-623.755	-1528.67	-316.191	191.427	0	12.3765	11.2266	-170.766	-27160.7	-183549	-9877.66	-1988.85	359.052	0	74.7594	19.1156	-1607.19	-631768	67397.2	-39037.9	43.4833	393.181	0
343	1	15.6963	12.3799	-666.55	9259.26	29136.4	-33.657	343.712	596.109	0	36.626	-9.94107	-647.756	-20323.3	26018.4	4072.3	340.167	231.375	0	10.9698	5.83269	-120.058	1011.7	-623.36	-1516.07	-316.192	191.573	0	12.3985	10.9166	-170.914	-27093.3	-183484	-9893.82	-1987.55	358.52	0
343	2	15.6253	12.5079	-666.669	9262.08	29116.1	-37.4426	343.674	596.107	0	36.6533	-9.89883	-647.702	-20347	26058.7	4053.75	340.233	231.414	0	10.9673	5.80273	-119.991	1001.05	-627.067	-1506.51	-316.226	191.657	0	12.408	10.5486	-171.305	-27013.7	-183399	-9907.82	-1984.6	357.693	0
343	3	15.5712	12.6409	-666.839	9266.38	29092.8	-42.9766	343.628	596.104	0	36.6486	-9.8583	-647.643	-20368	26086	4041.67	340.278	231.449	0	10.9762	5.77607	-119.955	997.135	-633.945	-1499.21	-316.285	191.687	0	12.3811	10.1486	-171.956	-26928.6	-183296	-9918.29	-1979.95	356.602	0
343	4	15.5259	12.7755	-667.044	9272.09	29066.2	-49.6662	343.575	596.1	0	36.6038	-9.81759	-647.541	-20387	26096	4033.5	340.3	231.484	0	10.9911	5.75598	-119.934	998.747	-643.747	-1493.41	-316.367	191.673	0	12.2872	9.77522	-172.81	-26845.1	-183178	-9924.54	-1974	355.345	0
343	5	15.4789	12.9057	-667.249	9277.95	29035.4	-57.2145	343.515	596.095	0	36.5095	-9.77229	-647.35	-20406.6	26083.1	4026.52	340.292	231.523	0	11	5.73956	-119.912	1004.58	-656.134	-1488.02	-316.472	191.622	0	12.1077	9.50128	-173.705	-26768.6	-183054	-9925.12	-1967.82	354.104	0
343	6	15.4203	13.0249	-667.406	9283.7	28998.4	-65.5226	343.449	596.09	0	36.3596	-9.71778	-647.04	-20429.1	26043.2	4018.42	340.25	231.573	0	10.9929	5.72381	-119.88	1012.86	-669.464	-1482.23	-316.584	191.551	0	11.855	9.36351	-174.464	-26703.5	-182938	-9918.6	-1962.57	353.06	0
343	7	15.3425	13.1262	-667.46	9290.65	28951.7	-74.4725	343.376	596.081	0	36.154	-9.65296	-646.609	-20455.6	25975.9	4008.06	340.173	231.635	0	10.9692	5.70912	-119.84	1021.41	-680.681	-1476.47	-316.68	191.477	0	11.5735	9.34134	-174.965	-26652.3	-182847	-9906.67	-1959.05	352.329	0
343	8	15.2428	13.2032	-667.37	9300.36	28892.4	-84.07	343.293	596.064	0	35.898	-9.58008	-646.082	-20485.2	25884	3996.08	340.063	231.707	0	10.9376	5.6972	-119.791	1028.55	-686.207	-1472.66	-316.728	191.414	0	11.318	9.38556	-175.177	-26616	-182795	-9893.59	-1957.49	351.937	0
343	9	15.1257	13.252	-667.141	9312.88	28820.6	-94.7419	343.2	596.041	0	35.6048	-9.49893	-645.5	-20516.1	25773	3984.14	339.927	231.783	0	10.9077	5.68734	-119.728	1033.74	-683.379	-1473.18	-316.708	191.366	0	11.1352	9.4507	-175.155	-26595.4	-182790	-9881.66	-1957.59	351.84	0
344	0	15.0047	13.279	-666.822	9326.71	28739.5	-107.376	343.099	596.013	0	35.2985	-9.4012	-644.926	-20546.2	25651.9	3973.29	339.775	231.858	0	10.886	5.67643	-119.639	1036.75	-671.703	-1479.1	-316.614	191.334	0	11.063	9.51002	-175.003	-26592.2	-182829	-9869.23	-1958.71	351.952	0	71.656	21.0036	-1602.04	-629979	64391.1	-37684.8	41.6536	393.383	0
344	1	14.8963	13.3004	-666.483	9340.26	28652.7	-122.888	342.991	595.986	0	35.0087	-9.27433	-644.437	-20573.3	25529.2	3963.4	339.615	231.924	0	10.8772	5.66222	-119.514	1036.63	-653.489	-1489.39	-316.468	191.326	0	11.1268	9.55961	-174.862	-26608.7	-182901	-9853.5	-1959.98	352.17	0
344	2	14.8095	13.3323	-666.17	9353.19	28562.6	-141.433	342.876	595.96	0	34.7548	-9.11079	-644.086	-20595	25409.1	3954.25	339.45	231.976	0	10.8835	5.64703	-119.358	1032.48	-633.023	-1502.14	-316.304	191.35	0	11.3271	9.61283	-174.845	-26649.7	-182988	-9833.44	-1960.57	352.419	0
344	3	14.7396	13.3824	-665.881	9366.04	28468.8	-162.175	342.754	595.934	0	34.5383	-8.91156	-643.879	-20610	25292.7	3945.95	339.282	232.009	0	10.9034	5.63766	-119.191	1024.18	-614.023	-1516.19	-316.152	191.407	0	11.6276	9.68581	-174.993	-26718.5	-183072	-9809.96	-1960.17	352.683	0
344	4	14.6698	13.4493	-665.58	9378.63	28369.3	-183.928	342.624	595.909	0	34.3457	-8.68482	-643.779	-20618.6	25179.6	3938.34	339.112	232.027	0	10.9339	5.64008	-119.042	1011.31	-597.232	-1531.08	-316.017	191.505	0	11.9644	9.78467	-175.268	-26813.2	-183145	-9785.6	-1958.95	352.984	0
344	5	14.578	13.5252	-665.228	9389.45	28261.9	-205.645	342.484	595.885	0	34.1561	-8.44603	-643.732	-20622	25068.5	3930.64	338.943	232.035	0	10.9706	5.65462	-118.94	992.776	-580.132	-1546.28	-315.878	191.653	0	12.2706	9.9113	-175.563	-26930.4	-183201	-9765	-1957.51	353.394	0
344	6	14.4418	13.5979	-664.787	9396.64	28146.5	-226.462	342.339	595.865	0	33.9506	-8.21704	-643.68	-20622.2	24956.5	3921.97	338.772	232.038	0	11.0086	5.67678	-118.902	967.933	-559.514	-1560.92	-315.706	191.859	0	12.4968	10.0729	-175.715	-27063.6	-183228	-9753.47	-1956.76	354.019	0
344	7	14.2414	13.6542	-664.215	9399.1	28025.4	-245.937	342.193	595.849	0	33.7213	-8.01866	-643.573	-20621.4	24840.6	3911.55	338.598	232.042	0	11.0436	5.70209	-118.917	937.864	-535.074	-1574.08	-315.5	192.113	0	12.6214	10.2751	-175.572	-27198.9	-183214	-9753.11	-1957.53	354.916	0
344	8	13.9638	13.6869	-663.477	9396.99	27900.7	-264.267	342.052	595.837	0	33.4713	-7.86278	-643.379	-20623.1	24719.3	3898.8	338.421	232.054	0	11.071	5.72953	-118.96	905.834	-509.852	-1585.07	-315.286	192.385	0	12.6575	10.5131	-175.038	-27321.3	-183154	-9760.2	-1960.36	356.087	0
344	9	13.6083	13.6991	-662.567	9391.55	27773.3	-282.054	341.918	595.826	0	33.2069	-7.75092	-643.091	-20630.7	24592.8	3883.69	338.242	232.081	0	11.0844	5.75903	-119.008	876.583	-487.379	-1593.8	-315.095	192.634	0	12.6413	10.7682	-174.109	-27420.2	-183057	-9767.17	-1965.4	357.489	0
345	0	13.1901	13.7049	-661.53	9384.27	27643.5	-299.814	341.787	595.814	0	32.9375	-7.67382	-642.745	-20645.8	24461.6	3866.77	338.058	232.121	0	11.0783	5.788	-119.053	854.575	-469.712	-1600.57	-314.945	192.822	0	12.5959	11.0077	-172.922	-27483	-182946	-9767.74	-1971.97	358.933	0	65.8692	23.0579	-1591.99	-625182	59330.8	-35308.7	38.5627	392.904	0
345	1	12.7367	13.7261	-660.463	9376.12	27512.3	-317.824	341.656	595.804	0	32.6751	-7.61222	-642.415	-20667.6	24325.3	3848.28	337.865	232.172	0	11.0507	5.81212	-119.095	842.23	-457.676	-1605.33	-314.843	192.928	0	12.5092	11.2029	-171.764	-27494.6	-182845	-9760.85	-1978.52	360.072	0
345	2	12.276	13.7813	-659.463	9367.26	27381.6	-336.514	341.521	595.796	0	32.4289	-7.54721	-642.164	-20693.4	24181.6	3828.05	337.656	232.224	0	11.0016	5.82685	-119.151	839.198	-451.343	-1607.24	-314.788	192.957	0	12.3526	11.3489	-170.941	-27447.3	-182776	-9751.11	-1983.23	360.566	0
345	3	11.8249	13.8774	-658.577	9357.32	27252.5	-356.705	341.381	595.792	0	32.1973	-7.47463	-642.017	-20719.5	24027.2	3806.38	337.424	232.272	0	10.9313	5.82802	-119.25	843.104	-449.568	-1605.05	-314.77	192.93	0	12.1076	11.4528	-170.649	-27344.3	-182748	-9744.64	-1984.9	360.237	0
345	4	11.3863	14.0079	-657.787	9345.85	27124.4	-379.087	341.236	595.792	0	31.9684	-7.40764	-641.952	-20742	23859.5	3784.38	337.167	232.311	0	10.8441	5.81455	-119.421	851.229	-450.193	-1597.88	-314.77	192.872	0	11.7808	11.5107	-170.925	-27194.9	-182755	-9744.73	-1983.21	359.104	0
345	5	10.9542	14.1573	-657.034	9332.91	26996.4	-403.678	341.088	595.795	0	31.7261	-7.36502	-641.909	-20757.5	23679.1	3763.08	336.889	232.337	0	10.7531	5.79113	-119.672	861.808	-452.562	-1585.45	-314.782	192.799	0	11.4092	11.507	-171.654	-27015.7	-182785	-9753.32	-1978.85	357.384	0
345	6	10.5196	14.3039	-656.244	9319.19	26868.1	-430.118	340.942	595.799	0	31.4538	-7.35994	-641.811	-20764.2	23489.1	3742.82	336.598	232.353	0	10.6779	5.7654	-119.974	874.284	-459.325	-1568.11	-314.829	192.713	0	11.0454	11.4287	-172.601	-26834.6	-182834	-9773.63	-1973.28	355.471	0
345	7	10.0738	14.4247	-655.344	9305.58	26739.3	-458.022	340.802	595.801	0	31.1349	-7.3991	-641.585	-20762.5	23293.2	3723.68	336.306	232.361	0	10.635	5.7412	-120.289	889.095	-473.799	-1547.18	-314.939	192.609	0	10.7289	11.2819	-173.537	-26688.5	-182903	-9807.16	-1967.97	353.792	0
345	8	9.61084	14.5037	-654.281	9292.82	26608	-486.886	340.668	595.797	0	30.7584	-7.48477	-641.191	-20754.4	23095.2	3705.71	336.019	232.369	0	10.6315	5.71765	-120.583	907.192	-495.813	-1525.06	-315.112	192.477	0	10.4741	11.0995	-174.353	-26609.8	-182994	-9850.9	-1963.56	352.621	0
345	9	9.13273	14.5406	-653.044	9281.97	26470.3	-516.167	340.534	595.787	0	30.3272	-7.61156	-640.641	-20742.1	22897.7	3688.51	335.742	232.377	0	10.6641	5.69513	-120.824	928.802	-521.639	-1504.67	-315.317	192.313	0	10.2857	10.9369	-175.059	-26612.1	-183103	-9899.23	-1959.95	352.018	0
346	0	8.65369	14.5532	-651.692	9274.58	26323	-545.585	340.392	595.768	0	29.8589	-7.76421	-640.015	-20727.4	22701.3	3671.13	335.47	232.386	0	10.7236	5.67792	-120.972	952.3	-547.571	-1488.56	-315.526	192.128	0	10.1764	10.8594	-175.688	-26685.2	-183216	-9945.08	-1956.85	351.889	0	56.6643	23.6644	-1581.51	-618620	49412.1	-32814.7	32.2962	391.357	0
346	1	8.1949	14.5687	-650.326	9271.8	26164.9	-575.216	340.234	595.743	0	29.3766	-7.92326	-639.422	-20712.5	22504.5	3652.83	335.195	232.393	0	10.8022	5.67007	-121.001	974.564	-571.677	-1478.39	-315.725	191.946	0	10.1577	10.9138	-176.203	-26800.7	-183309	-9979.95	-1954.33	352.102	0
346	2	7.77125	14.6095	-649.036	9273.6	25997.6	-605.475	340.056	595.712	0	28.8974	-8.07267	-638.944	-20698.9	22304.1	3633.47	334.908	232.395	0	10.8939	5.67126	-120.917	991.839	-592.464	-1474.85	-315.9	191.797	0	10.2216	11.1017	-176.499	-26926.2	-183357	-9995.33	-1952.86	352.558	0
346	3	7.38512	14.6842	-647.868	9279.03	25825	-636.93	339.861	595.678	0	28.4285	-8.20203	-638.617	-20687.6	22097	3612.94	334.601	232.394	0	10.9888	5.67787	-120.755	999.984	-608.284	-1477.4	-316.037	191.719	0	10.3473	11.3814	-176.52	-27036.2	-183348	-9984.65	-1952.68	353.162	0
346	4	7.02973	14.7881	-646.823	9287.09	25652.2	-669.826	339.659	595.642	0	27.9725	-8.30603	-638.433	-20678.6	21881.5	3590.46	334.274	232.39	0	11.0739	5.68712	-120.574	996.23	-618.607	-1483.91	-316.131	191.738	0	10.5166	11.6892	-176.343	-27117.7	-183283	-9946.63	-1953.35	353.778	0
346	5	6.6926	14.9065	-645.864	9296.67	25485.1	-703.921	339.459	595.606	0	27.5289	-8.38648	-638.357	-20670.8	21657.2	3564.92	333.926	232.381	0	11.1402	5.6977	-120.438	982.057	-624.774	-1491.64	-316.188	191.846	0	10.7181	11.9569	-176.117	-27172.3	-183171	-9887.31	-1954.06	354.286	0
346	6	6.35878	15.0191	-644.928	9305.61	25328.8	-738.866	339.274	595.571	0	27.0912	-8.45374	-638.338	-20662.8	21424.4	3535.99	333.563	232.37	0	11.1859	5.70766	-120.381	962.426	-628.652	-1499.28	-316.222	192.005	0	10.945	12.1253	-175.949	-27214.3	-183033	-9816.89	-1954.26	354.672	0
346	7	6.01648	15.1066	-643.943	9310.57	25186.9	-774.63	339.114	595.541	0	26.6503	-8.52084	-638.318	-20654	21185.6	3504.57	333.19	232.357	0	11.2139	5.71383	-120.392	942.251	-630.72	-1507.52	-316.239	192.173	0	11.1815	12.1601	-175.875	-27257.9	-182897	-9743.2	-1953.92	354.985	0
346	8	5.66132	15.1604	-642.867	9308.49	25058.9	-811.537	338.98	595.52	0	26.2037	-8.59485	-638.246	-20643.9	20945.4	3472.06	332.817	232.345	0	11.2267	5.71144	-120.429	924.757	-630.113	-1517.81	-316.232	192.321	0	11.3955	12.0613	-175.88	-27307.5	-182794	-9669.38	-1953.31	355.262	0
346	9	5.29839	15.1878	-641.706	9298.29	24940.7	-849.996	338.866	595.51	0	25.7614	-8.67375	-638.107	-20631.3	20708.3	3439.43	332.453	232.332	0	11.2248	5.69428	-120.449	911.706	-626.495	-1530.65	-316.201	192.431	0	11.5617	11.8564	-175.936	-27360.2	-182750	-9599.61	-1952.73	355.513	0
347	0	4.9428	15.2101	-640.511	9281.59	24826.8	-890.265	338.761	595.509	0	25.3414	-8.7482	-637.924	-20614.3	20474.2	3407.05	332.095	232.315	0	11.2076	5.65765	-120.417	903.914	-621.145	-1544.98	-316.158	192.493	0	11.6827	11.5879	-175.989	-27411.2	-182770	-9542.52	-1952.53	355.755	0	49.7891	23.6718	-1568.58	-611533	42076.5	-30875.6	27.6755	390.064	0
347	1	4.61475	15.252	-639.346	9262.25	24712.5	-932.271	338.653	595.513	0	24.9609	-8.80735	-637.733	-20592.6	20237.6	3374.78	331.734	232.29	0	11.1763	5.60275	-120.301	901.194	-615.662	-1558.43	-316.118	192.509	0	11.7784	11.304	-175.93	-27455.9	-182840	-9505.81	-1953.27	356.061	0
347	2	4.3293	15.3269	-638.254	9244.55	24594.1	-975.373	338.533	595.516	0	24.6272	-8.84823	-637.537	-20568	19991.3	3342.29	331.357	232.262	0	11.1367	5.53855	-120.083	901.773	-610.633	-1568.33	-316.085	192.49	0	11.8718	11.0482	-175.613	-27489.5	-182931	-9492.01	-1955.67	356.534	0
347	3	4.09003	15.4327	-637.238	9231.08	24470.5	-1018.3	338.401	595.514	0	24.3351	-8.88058	-637.303	-20543.3	19730.1	3309.64	330.959	232.235	0	11.0981	5.47907	-119.778	903.168	-606.539	-1573.02	-316.064	192.46	0	11.9959	10.851	-174.948	-27506.8	-183015	-9499.37	-1960.11	357.229	0
347	4	3.89071	15.5595	-636.279	9222.02	24344.3	-1059.29	338.26	595.506	0	24.0706	-8.92149	-636.996	-20520.2	19453.8	3277.26	330.54	232.214	0	11.0671	5.43812	-119.435	904.18	-604.692	-1572.25	-316.063	192.43	0	12.1853	10.7253	-173.965	-27506.3	-183072	-9521.88	-1966.35	358.114	0
347	5	3.71901	15.6952	-635.341	9216.17	24219.2	-1096.53	338.12	595.494	0	23.8143	-8.98668	-636.602	-20498.7	19164.9	3245.39	330.105	232.2	0	11.0441	5.424	-119.109	905.021	-606.271	-1566.46	-316.09	192.402	0	12.4398	10.6695	-172.846	-27496.2	-183100	-9550.28	-1973.33	359.079	0
347	6	3.55936	15.8266	-634.377	9212.59	24098	-1129.25	337.987	595.478	0	23.5443	-9.08666	-636.116	-20478.5	18865	3213.81	329.657	232.193	0	11.0267	5.43645	-118.846	906.239	-611.245	-1556.34	-316.143	192.375	0	12.7148	10.6743	-171.885	-27496.4	-183112	-9576.7	-1979.32	359.969	0
347	7	3.39575	15.9391	-633.339	9211.08	23982.1	-1158.28	337.866	595.456	0	23.2403	-9.22814	-635.541	-20458.3	18555.1	3182.19	329.196	232.19	0	11.0168	5.46901	-118.665	908.988	-618.885	-1543.06	-316.215	192.34	0	12.9553	10.7249	-171.325	-27524.1	-183117	-9598.27	-1982.83	360.654	0
347	8	3.21484	16.0206	-632.188	9211.45	23871.9	-1185.35	337.761	595.429	0	22.8893	-9.41539	-634.878	-20435.8	18234.5	3150.44	328.721	232.189	0	11.0213	5.51468	-118.573	915.265	-628.884	-1528.58	-316.304	192.281	0	13.1209	10.8048	-171.241	-27577.5	-183121	-9617	-1983.38	361.045	0
347	9	3.01224	16.0673	-630.933	9212.64	23766.9	-1211.92	337.669	595.398	0	22.4877	-9.64749	-634.157	-20408.2	17901.7	3118.58	328.229	232.182	0	11.0471	5.56814	-118.57	926.648	-641.6	-1515.02	-316.411	192.185	0	13.1823	10.9062	-171.566	-27635.4	-183127	-9636.96	-1981.38	361.077	0
348	0	2.79959	16.0892	-629.639	9213.18	23664.8	-1238.69	337.585	595.367	0	22.0425	-9.91329	-633.443	-20373.2	17554.9	3086.09	327.714	232.163	0	11.0961	5.62412	-118.659	943.095	-658.07	-1504	-316.546	192.052	0	13.1168	11.0326	-172.124	-27673.5	-183135	-9660.75	-1977.97	360.777	0	45.4806	22.2308	-1549.97	-603808	36606.8	-30259.5	24.2996	389.726	0
348	1	2.60225	16.1075	-628.408	9211.83	23561.1	-1266.11	337.493	595.341	0	21.5668	-10.1933	-632.826	-20329.6	17193.4	3052.23	327.169	232.125	0	11.1632	5.67655	-118.836	962.375	-679.967	-1496.52	-316.722	191.902	0	12.9267	11.1806	-172.674	-27673.5	-183141	-9688.44	-1974.62	360.265	0
348	2	2.44578	16.1441	-627.334	9207.42	23450.1	-1294.82	337.381	595.323	0	21.0714	-10.4701	-632.377	-20276.7	16816.6	3016.78	326.593	232.064	0	11.2378	5.71907	-119.087	980.058	-708.13	-1493.5	-316.946	191.77	0	12.6519	11.3329	-173.023	-27628.9	-183142	-9718.68	-1972.48	359.683	0
348	3	2.34508	16.2106	-626.46	9198.6	23327.6	-1325.16	337.237	595.317	0	20.5584	-10.7358	-632.119	-20215.3	16424.7	2979.85	325.984	231.98	0	11.3072	5.74653	-119.391	991.326	-740.7	-1495.86	-317.204	191.697	0	12.3512	11.4786	-173.094	-27549	-183143	-9748.71	-1972.05	359.156	0
348	4	2.30202	16.3068	-625.782	9184.55	23191.2	-1356.94	337.06	595.323	0	20.0226	-10.9908	-632.015	-20147.9	16019.3	2941.5	325.346	231.879	0	11.3592	5.75671	-119.73	994.012	-772.955	-1503.77	-317.456	191.698	0	12.0665	11.6234	-172.92	-27453.7	-183148	-9776.12	-1973.15	358.765	0
348	5	2.30569	16.427	-625.253	9165.92	23040.5	-1389.66	336.85	595.341	0	19.456	-11.2414	-631.997	-20077	15602.7	2902.18	324.688	231.768	0	11.3839	5.74959	-120.079	989.252	-799.397	-1515.54	-317.657	191.762	0	11.8051	11.7691	-172.609	-27359.5	-183166	-9801.29	-1975.17	358.506	0
348	6	2.33494	16.5652	-624.811	9144.3	22876.3	-1423.12	336.613	595.365	0	18.8487	-11.4984	-631.983	-20003.9	15175	2863.69	324.012	231.653	0	11.3751	5.72504	-120.396	979.181	-817.147	-1528.09	-317.787	191.867	0	11.5556	11.8972	-172.298	-27270.5	-183204	-9825.51	-1977.3	358.276	0
348	7	2.36497	16.7157	-624.389	9121.56	22700.3	-1457.56	336.356	595.391	0	18.192	-11.7733	-631.901	-19928.3	14735.1	2828.73	323.319	231.537	0	11.3326	5.68281	-120.633	965.565	-827.555	-1538.24	-317.86	191.996	0	11.3194	11.9856	-172.112	-27182	-183258	-9848.44	-1978.76	357.932	0
348	8	2.37338	16.8719	-623.938	9099.8	22514.9	-1493.13	336.085	595.416	0	17.4833	-12.0733	-631.691	-19850.2	14281.8	2799.31	322.609	231.424	0	11.2635	5.62592	-120.75	950.482	-834.511	-1543.99	-317.911	192.129	0	11.1152	12.0315	-172.135	-27090.4	-183317	-9869.1	-1978.96	357.379	0
348	9	2.34446	17.0303	-623.44	9080.43	22321.5	-1529.54	335.804	595.435	0	16.7318	-12.4006	-631.32	-19769.7	13815.7	2775.67	321.884	231.315	0	11.1816	5.56349	-120.738	936.31	-841.302	-1545.1	-317.968	192.245	0	10.9522	12.0518	-172.394	-26999	-183375	-9886.65	-1977.7	356.612	0
349	0	2.27269	17.1974	-622.926	9063.42	22119.3	-1566.3	335.509	595.45	0	15.9552	-12.7537	-630.805	-19687	13338.3	2756.41	321.145	231.209	0	11.1014	5.50723	-120.627	924.87	-848.727	-1543.17	-318.036	192.333	0	10.8173	12.0653	-172.874	-26919.7	-183434	-9898.99	-1975.09	355.719	0	35.6886	21.7592	-1544.33	-599676	24056.6	-30113.5	15.9969	388.423	0
349	1	2.16114	17.3855	-622.453	9048.15	21906.4	-1602.95	335.194	595.464	0	15.1692	-13.1246	-630.198	-19602.3	12853.3	2739.43	320.396	231.105	0	11.0322	5.46448	-120.463	917.529	-855.849	-1540.94	-318.105	192.383	0	10.6975	12.0844	-173.546	-26870	-183498	-9902.69	-1971.34	354.829	0
349	2	2.01309	17.6021	-622.062	9034.3	21682.6	-1639.11	334.856	595.477	0	14.3765	-13.5029	-629.545	-19516.8	12366.4	2722.49	319.643	231.002	0	10.9781	5.43582	-120.289	915.288	-861.311	-1540.49	-318.16	192.391	0	10.6059	12.1165	-174.358	-26860	-183568	-9896.09	-1966.82	354.05	0
349	3	1.82534	17.8444	-621.744	9021.46	21451.3	-1674.73	334.502	595.49	0	13.5669	-13.8837	-628.867	-19431.7	11882.7	2703.62	318.895	230.9	0	10.9407	5.41923	-120.122	917.922	-863.566	-1541.76	-318.189	192.358	0	10.5745	12.1638	-175.231	-26879.1	-183644	-9882.13	-1962.01	353.393	0
349	4	1.59033	18.1012	-621.457	9008.32	21217.9	-1710.02	334.142	595.505	0	12.7315	-14.2715	-628.167	-19347.9	11403.5	2682.14	318.154	230.801	0	10.9199	5.41525	-119.97	923.646	-861.501	-1543.07	-318.181	192.301	0	10.6252	12.2276	-176.103	-26903.9	-183716	-9867.33	-1957.23	352.774	0
349	5	1.30159	18.3566	-621.142	8993.04	20986.4	-1745.07	333.787	595.522	0	11.8745	-14.6725	-627.45	-19267.3	10927.1	2658.99	317.415	230.707	0	10.9121	5.42683	-119.843	929.708	-855.167	-1542.44	-318.136	192.242	0	10.7545	12.3151	-176.908	-26919.5	-183778	-9857.28	-1952.83	352.166	0
349	6	0.954764	18.5934	-620.739	8974.5	20757.8	-1779.78	333.441	595.542	0	11.0109	-15.0877	-626.718	-19192.3	10452.5	2635.32	316.678	230.623	0	10.9098	5.45629	-119.756	933.736	-844.963	-1538.9	-318.056	192.203	0	10.9407	12.4333	-177.521	-26930.2	-183822	-9853.4	-1949.49	351.701	0
349	7	0.547435	18.7977	-620.201	8953.23	20531.5	-1814.26	333.105	595.564	0	10.1557	-15.511	-625.976	-19123.8	9980.18	2611.56	315.943	230.55	0	10.9035	5.50418	-119.719	935.148	-830.346	-1532.96	-317.936	192.189	0	11.157	12.5764	-177.797	-26949.3	-183842	-9853.12	-1948	351.573	0
349	8	0.0835969	18.9644	-619.515	8931.04	20307.1	-1848.84	332.779	595.584	0	9.31845	-15.9334	-625.241	-19060.9	9510.19	2588.56	315.21	230.486	0	10.8872	5.56814	-119.723	934.72	-810.271	-1526.01	-317.768	192.193	0	11.3763	12.7287	-177.689	-26981.8	-183835	-9852.09	-1948.59	351.849	0
349	9	-0.420948	19.1009	-618.713	8909.77	20084.3	-1883.98	332.461	595.6	0	8.50726	-16.3432	-624.557	-19001.8	9041.53	2568.2	314.477	230.425	0	10.8633	5.64026	-119.743	932.84	-784.982	-1519.85	-317.556	192.21	0	11.5713	12.8683	-177.278	-27015.6	-183804	-9847.79	-1950.81	352.391	0
350	0	-0.938194	19.2281	-617.869	8890.5	19860.5	-1920.12	332.144	595.611	0	7.73543	-16.7224	-623.997	-18944.5	8573.6	2551.92	313.74	230.36	0	10.8432	5.70864	-119.744	929.63	-756.345	-1516.25	-317.316	192.237	0	11.7182	12.9605	-176.713	-27031.8	-183748	-9840.83	-1953.81	352.97	0	24.6302	20.6578	-1535.54	-595056	14760.8	-27113.7	9.6891	387.603	0
350	1	-1.43531	19.3728	-617.071	8873.7	19630.4	-1957.39	331.812	595.62	0	7.02186	-17.0496	-623.645	-18886.8	8105.37	2539.77	312.997	230.285	0	10.8391	5.76372	-119.705	926.462	-726.451	-1516.09	-317.069	192.26	0	11.8064	12.9681	-176.107	-27023.2	-183672	-9831.25	-1956.95	353.447	0
350	2	-1.88762	19.554	-616.385	8859.06	19389.8	-1995.71	331.457	595.627	0	6.3824	-17.3088	-623.562	-18827	7632.89	2530.98	312.241	230.193	0	10.8553	5.80147	-119.62	925.491	-696.638	-1519.25	-316.824	192.263	0	11.8483	12.8753	-175.508	-26994.9	-183579	-9815.3	-1959.99	353.81	0
350	3	-2.28766	19.7736	-615.825	8844.79	19138.3	-2035.06	331.078	595.638	0	5.82049	-17.4973	-623.757	-18764	7150.41	2524.51	311.463	230.082	0	10.8868	5.8202	-119.498	928.174	-667.91	-1524.71	-316.589	192.233	0	11.8759	12.6894	-174.913	-26953.6	-183484	-9788.25	-1963	354.097	0
350	4	-2.64389	20.0183	-615.36	8828.66	18879.5	-2075.5	330.68	595.653	0	5.32482	-17.6227	-624.191	-18698	6654.39	2518.92	310.661	229.956	0	10.9266	5.81764	-119.354	935.564	-642.114	-1530.8	-316.38	192.161	0	11.9179	12.43	-174.269	-26903.9	-183409	-9749.07	-1966.45	354.381	0
350	5	-2.97442	20.2677	-614.937	8809.67	18616.8	-2116.82	330.274	595.674	0	4.87292	-17.7006	-624.784	-18630.9	6144.85	2513.18	309.835	229.82	0	10.9716	5.79363	-119.207	948.641	-621.615	-1536.35	-316.215	192.042	0	11.9679	12.1267	-173.514	-26852.5	-183369	-9701.34	-1970.8	354.757	0
350	6	-3.3019	20.5003	-614.483	8787.91	18350.8	-2158.47	329.864	595.699	0	4.43606	-17.7551	-625.442	-18564.8	5624.34	2507.7	308.993	229.683	0	11.0202	5.75307	-119.067	966.807	-607.321	-1541.63	-316.101	191.88	0	11.9806	11.8108	-172.689	-26806.5	-183366	-9650.86	-1975.83	355.23	0
350	7	-3.64923	20.6979	-613.927	8763.72	18081.3	-2200.05	329.452	595.725	0	3.98527	-17.8131	-626.078	-18501.3	5097.3	2503.8	308.142	229.551	0	11.0688	5.70289	-118.94	986.931	-598.565	-1547.52	-316.033	191.702	0	11.9074	11.5082	-171.99	-26772.2	-183389	-9602.94	-1980.28	355.662	0
350	8	-4.03406	20.8499	-613.223	8737.46	17810.6	-2242.06	329.044	595.752	0	3.49604	-17.8952	-626.628	-18441.8	4568.99	2502.27	307.291	229.43	0	11.1148	5.64794	-118.83	1005	-594.753	-1554.07	-316.005	191.543	0	11.7327	11.2429	-171.656	-26753.3	-183425	-9560.38	-1982.56	355.854	0
350	9	-4.46346	20.956	-612.377	8709.38	17542.4	-2285.71	328.646	595.778	0	2.9515	-18.0082	-627.061	-18386.6	4043.81	2503.02	306.449	229.322	0	11.1565	5.58994	-118.749	1018.52	-595.276	-1560.14	-316.013	191.423	0	11.4824	11.032	-171.822	-26748.8	-183465	-9523.64	-1981.76	355.677	0
351	0	-4.93146	21.0263	-611.442	8680.6	17277.8	-2331.87	328.258	595.803	0	2.34824	-18.1457	-627.385	-18334.5	3524.46	2505.22	305.618	229.224	0	11.1921	5.52929	-118.724	1027.27	-598.87	-1564.11	-316.044	191.347	0	11.2127	10.8718	-172.487	-26753.2	-183501	-9492.06	-1977.86	355.103	0	14.4258	18.2965	-1531.47	-590780	6137.24	-21865	3.75886	385.827	0
351	1	-5.42241	21.078	-610.491	8653.78	17014.9	-2380.77	327.871	595.825	0	1.69712	-18.2984	-627.636	-18283.5	3012.07	2507.23	304.799	229.131	0	11.2208	5.46899	-118.798	1032.65	-604.52	-1564.55	-316.089	191.307	0	10.9876	10.7419	-173.557	-26760.2	-183530	-9464.96	-1971.46	354.186	0
351	2	-5.91891	21.1254	-609.585	8631.78	16752	-2432.27	327.481	595.84	0	1.01268	-18.4633	-627.84	-18231.1	2506.66	2507.36	303.993	229.038	0	11.2428	5.41655	-119.002	1036.5	-611.495	-1560.83	-316.139	191.29	0	10.8496	10.6245	-174.86	-26766.2	-183552	-9443.2	-1963.71	353.072	0
351	3	-6.40898	21.1738	-608.752	8616.08	16489.2	-2485.98	327.087	595.846	0	0.30415	-18.6436	-628	-18176.2	2008.02	2504.8	303.198	228.943	0	11.2582	5.38119	-119.31	1039.67	-618.262	-1553.51	-316.182	191.286	0	10.8039	10.5181	-176.195	-26773.7	-183566	-9429.75	-1955.84	351.955	0
351	4	-6.88848	21.2224	-607.993	8606.6	16226.7	-2541.26	326.689	595.844	0	-0.422478	-18.8437	-628.104	-18118.7	1516.54	2499.64	302.414	228.847	0	11.2674	5.36797	-119.645	1041.27	-622.855	-1543.99	-316.206	191.297	0	10.8311	10.4319	-177.437	-26794.1	-183567	-9426.11	-1948.55	351.007	0
351	5	-7.35984	21.2695	-607.294	8601.62	15963.3	-2597.61	326.286	595.836	0	-1.15973	-19.0718	-628.149	-18060.1	1032.97	2492.44	301.644	228.751	0	11.2705	5.37381	-119.935	1040.19	-624.249	-1533.46	-316.205	191.327	0	10.8997	10.3653	-178.521	-26840.9	-183556	-9428.33	-1942.21	350.352	0
351	6	-7.83017	21.3148	-606.634	8597.73	15699.2	-2655.02	325.879	595.827	0	-1.89887	-19.3417	-628.139	-18002	557.312	2484.09	300.887	228.659	0	11.2669	5.38973	-120.142	1037.75	-623.27	-1522.54	-316.188	191.362	0	10.9697	10.3014	-179.372	-26920.5	-183542	-9429.29	-1937.25	350.082	0
351	7	-8.30913	21.3565	-605.98	8591.25	15436.3	-2714.06	325.473	595.823	0	-2.6306	-19.6627	-628.081	-17945.3	88.0365	2475.23	300.14	228.572	0	11.2568	5.40754	-120.264	1037.66	-622.686	-1511.79	-316.178	191.372	0	11.0065	10.2305	-179.914	-27030.3	-183530	-9425.41	-1934.1	350.24	0
351	8	-8.80434	21.3912	-605.296	8580.86	15177.6	-2775.4	325.075	595.824	0	-3.34386	-20.029	-627.989	-17889.9	-377.567	2465.58	299.399	228.488	0	11.2436	5.42368	-120.315	1043.09	-625.873	-1501.67	-316.202	191.33	0	10.9998	10.1697	-180.118	-27161.3	-183526	-9418.89	-1932.92	350.797	0
351	9	-9.31478	21.4167	-604.565	8568.4	14925.4	-2839.34	324.688	595.827	0	-4.02589	-20.4214	-627.895	-17834.2	-843	2454.56	298.657	228.403	0	11.2337	5.4384	-120.311	1054.54	-634.678	-1492.09	-316.275	191.235	0	10.9616	10.1524	-180.012	-27299	-183527	-9414.79	-1933.52	351.651	0
352	0	-9.82684	21.4377	-603.81	8557.19	14680.9	-2905.62	324.314	595.828	0	-4.66211	-20.8148	-627.863	-17776.6	-1312.29	2442.18	297.91	228.313	0	11.2339	5.45544	-120.267	1070.14	-648.654	-1482.55	-316.393	191.102	0	10.9126	10.2127	-179.671	-27429.7	-183524	-9418.27	-1935.45	352.666	0	4.09332	15.6258	-1526.46	-586535	-2098.79	-19519.8	-1.94923	384.228	0
352	1	-10.3182	21.4647	-603.091	8550.39	14443.6	-2973.61	323.949	595.822	0	-5.23727	-21.1835	-627.967	-17715.9	-1788.6	2428.74	297.152	228.212	0	11.2461	5.4803	-120.188	1087.09	-665.694	-1472.72	-316.539	190.955	0	10.8735	10.3772	-179.171	-27549.2	-183510	-9432.11	-1938.21	353.759	0
352	2	-10.7686	21.5073	-602.457	8550.12	14212.7	-3042.51	323.591	595.808	0	-5.74175	-21.5102	-628.256	-17651.9	-2272.86	2414.07	296.382	228.097	0	11.2659	5.51534	-120.069	1102.52	-682.32	-1463.31	-316.683	190.818	0	10.8654	10.6456	-178.559	-27663.5	-183481	-9454.58	-1941.56	354.926	0
352	3	-11.1684	21.5688	-601.915	8556.83	13987.2	-3111.88	323.238	595.784	0	-6.17773	-21.7923	-628.734	-17585.4	-2764.12	2397.85	295.604	227.97	0	11.2852	5.55693	-119.906	1113.38	-694.124	-1456.37	-316.789	190.715	0	10.9085	10.9773	-177.911	-27776.8	-183448	-9479.95	-1945.12	356.127	0
352	4	-11.5213	21.6436	-601.433	8569.36	13765.8	-3181.78	322.888	595.752	0	-6.55828	-22.0401	-629.356	-17517.7	-3260.77	2380.16	294.819	227.834	0	11.297	5.59658	-119.709	1116.89	-697.768	-1454.39	-316.829	190.67	0	11.0094	11.3136	-177.379	-27879	-183428	-9502.59	-1948.1	357.172	0
352	5	-11.8429	21.7161	-600.946	8585.97	13548.4	-3252.23	322.545	595.713	0	-6.90366	-22.2703	-630.042	-17450.8	-3760.44	2361.21	294.031	227.698	0	11.2976	5.62436	-119.503	1111.86	-693.472	-1458.9	-316.803	190.696	0	11.1498	11.6201	-177.096	-27948.8	-183433	-9520.97	-1949.79	357.817	0
352	6	-12.1577	21.761	-600.371	8604.84	13336.5	-3322.54	322.214	595.667	0	-7.23827	-22.5025	-630.691	-17386.7	-4259.5	2340.77	293.246	227.568	0	11.2873	5.63408	-119.312	1099.13	-685.157	-1469.89	-316.743	190.788	0	11.293	11.8981	-177.059	-27968.8	-183466	-9536.38	-1950.19	357.963	0
352	7	-12.4903	21.7524	-599.628	8623.92	13134.1	-3391.62	321.904	595.618	0	-7.58571	-22.7568	-631.208	-17326.7	-4754.26	2318.67	292.468	227.45	0	11.2704	5.62662	-119.161	1080.97	-677.371	-1486.56	-316.684	190.929	0	11.4051	12.1582	-177.13	-27935	-183526	-9549.47	-1950.11	357.709	0
352	8	-12.8549	21.6738	-598.668	8641.51	12946.4	-3458.55	321.625	595.565	0	-7.96152	-23.0493	-631.538	-17270.3	-5242.38	2295.42	291.699	227.346	0	11.2524	5.60745	-119.067	1060.36	-672.558	-1507.56	-316.649	191.094	0	11.479	12.3949	-177.113	-27854.8	-183605	-9560.15	-1950.65	357.271	0
352	9	-13.248	21.5274	-597.499	8657.51	12777.3	-3522.6	321.385	595.51	0	-8.36872	-23.3869	-631.688	-17216	-5722.75	2272.07	290.941	227.254	0	11.2357	5.58106	-119.025	1040.64	-671.72	-1530.26	-316.644	191.257	0	11.5332	12.5905	-176.841	-27741.2	-183694	-9569.05	-1952.76	356.871	0
353	0	-13.6465	21.3376	-596.196	8673.4	12627.1	-3583.06	321.18	595.452	0	-8.79941	-23.7644	-631.728	-17162.7	-6195.78	2249.49	290.192	227.168	0	11.2183	5.54893	-119.018	1024.93	-675.619	-1550.46	-316.677	191.388	0	11.5853	12.7303	-176.224	-27607.8	-183785	-9577.27	-1956.9	356.663	0	-2.72415	12.803	-1518.61	-581072	-9625.98	-20469.5	-7.1442	382.482	0
353	1	-14.0154	21.142	-594.882	8690.79	12492.9	-3639.41	321.001	595.391	0	-9.2414	-24.1668	-631.755	-17108.9	-6664.17	2227.71	289.451	227.082	0	11.1957	5.51313	-119.036	1015.22	-683.86	-1563.88	-316.745	191.471	0	11.644	12.8093	-175.289	-27463.1	-183871	-9585.93	-1962.96	356.673	0
353	2	-14.324	20.9732	-593.667	8710.46	12370.6	-3691.4	320.838	595.328	0	-9.68669	-24.5773	-631.843	-17052	-7131.8	2205.84	288.713	226.988	0	11.166	5.47938	-119.086	1011.59	-694.306	-1568.26	-316.83	191.505	0	11.7221	12.8256	-174.162	-27313	-183943	-9596.51	-1970.16	356.825	0
353	3	-14.5585	20.8466	-592.6	8732.35	12257.6	-3739	320.684	595.264	0	-10.1363	-24.9876	-632.007	-16989.1	-7602.39	2182.71	287.971	226.881	0	11.1331	5.45472	-119.168	1012.73	-704.845	-1564.4	-316.915	191.502	0	11.8283	12.7719	-173.043	-27165.9	-183987	-9609.91	-1977.24	356.989	0
353	4	-14.7204	20.7616	-591.675	8755.82	12153.1	-3782.63	320.54	595.202	0	-10.5982	-25.3988	-632.214	-16919.7	-8080.33	2157.65	287.219	226.763	0	11.1037	5.44441	-119.267	1016.69	-715.234	-1554.99	-316.997	191.476	0	11.9542	12.6358	-172.166	-27029.8	-183989	-9624.71	-1982.67	356.998	0
353	5	-14.8184	20.7066	-590.862	8779.68	12058	-3823.28	320.407	595.141	0	-11.0816	-25.8173	-632.415	-16845.1	-8570.27	2131.06	286.448	226.636	0	11.0832	5.45172	-119.356	1020.88	-726.105	-1543.08	-317.084	191.447	0	12.0813	12.4137	-171.736	-26910.2	-183946	-9638.98	-1985.1	356.695	0
353	6	-14.8649	20.6649	-590.132	8802.45	11973.7	-3862.41	320.29	595.084	0	-11.594	-26.2517	-632.563	-16767.8	-9074.23	2104.13	285.655	226.508	0	11.0766	5.47736	-119.409	1023.05	-736.718	-1531.23	-317.17	191.432	0	12.1889	12.1237	-171.819	-26814.5	-183863	-9653.73	-1984.1	356.062	0
353	7	-14.8741	20.6217	-589.462	8822.95	11901.5	-3901.54	320.19	595.032	0	-12.1418	-26.7098	-632.633	-16690.3	-9589.75	2077.86	284.842	226.382	0	11.0859	5.51771	-119.416	1023.17	-745.255	-1520.98	-317.241	191.432	0	12.2507	11.7998	-172.333	-26752.9	-183753	-9672.73	-1980.27	355.239	0
353	8	-14.8546	20.5696	-588.844	8840.67	11841.2	-3941.57	320.109	594.986	0	-12.7291	-27.1944	-632.628	-16615	-10111.9	2052.8	284.016	226.263	0	11.1071	5.56515	-119.39	1023.04	-750.86	-1512.8	-317.289	191.431	0	12.2356	11.4741	-173.164	-26730.6	-183623	-9697.79	-1974.4	354.366	0
353	9	-14.8004	20.5109	-588.286	8856.19	11791.6	-3982.08	320.044	594.946	0	-13.3507	-27.6985	-632.581	-16542.4	-10637	2029.4	283.185	226.151	0	11.1289	5.61151	-119.345	1024.03	-754.447	-1507.14	-317.322	191.42	0	12.1168	11.1652	-174.25	-26741.9	-183476	-9725.64	-1966.95	353.469	0
354	0	-14.6915	20.4582	-587.825	8871.55	11751.3	-4021.87	319.991	594.908	0	-13.9892	-28.2038	-632.557	-16471	-11164.1	2007.81	282.351	226.039	0	11.1407	5.6512	-119.291	1026.26	-757.894	-1505.4	-317.353	191.397	0	11.8828	10.8805	-175.523	-26776.6	-183320	-9749.87	-1958.42	352.554	0	-7.3145	6.84015	-1516.13	-577663	-14848	-21060.8	-10.7302	380.715	0
354	1	-14.5029	20.4293	-587.51	8889.68	11719.2	-4059.84	319.947	594.869	0	-14.6231	-28.6851	-632.628	-16398.4	-11693.6	1987.14	281.516	225.921	0	11.1382	5.68232	-119.246	1029.47	-762.594	-1509.33	-317.395	191.367	0	11.5467	10.6227	-176.811	-26826.5	-183169	-9765.24	-1949.96	351.724	0
354	2	-14.2165	20.4377	-587.364	8913.54	11693.8	-4095.05	319.909	594.824	0	-15.239	-29.1225	-632.848	-16322.7	-12226	1965.49	280.681	225.792	0	11.1201	5.70626	-119.222	1033.86	-768.401	-1519.29	-317.445	191.328	0	11.1556	10.399	-177.864	-26885.1	-183038	-9769.44	-1943.09	351.156	0
354	3	-13.829	20.482	-587.372	8945.4	11674.7	-4126.28	319.876	594.771	0	-15.8359	-29.5111	-633.222	-16242.9	-12761	1941.21	279.848	225.651	0	11.0844	5.72491	-119.219	1039.75	-773.571	-1533.46	-317.489	191.279	0	10.7802	10.2301	-178.468	-26944	-182933	-9762.55	-1939.02	350.973	0
354	4	-13.3517	20.5481	-587.495	8986.18	11662	-4152.36	319.85	594.704	0	-16.4215	-29.8612	-633.701	-16159	-13297.9	1913.98	279.016	225.499	0	11.0317	5.73685	-119.222	1046.52	-775.198	-1548.94	-317.502	191.222	0	10.491	10.1428	-178.524	-26990.8	-182856	-9747.16	-1938.27	351.189	0
354	5	-12.8042	20.6161	-587.688	9034.77	11654.9	-4172.89	319.832	594.627	0	-17.0065	-30.1897	-634.21	-16072	-13834.9	1884.48	278.186	225.342	0	10.9657	5.73775	-119.205	1052.57	-769.419	-1563.12	-317.455	191.17	0	10.3348	10.147	-178.038	-27014.5	-182810	-9727.61	-1940.8	351.734	0
354	6	-12.2103	20.6676	-587.904	9087.94	11650.5	-4188.28	319.817	594.542	0	-17.6031	-30.5122	-634.688	-15983.9	-14370.5	1853.89	277.358	225.184	0	10.8909	5.72423	-119.141	1056.13	-752.176	-1574.78	-317.313	191.135	0	10.3229	10.2262	-177.109	-27016.1	-182800	-9708.1	-1946.13	352.54	0
354	7	-11.5946	20.6882	-588.114	9141.94	11645.1	-4199.17	319.801	594.456	0	-18.222	-30.8392	-635.101	-15897.3	-14903.3	1823.98	276.534	225.031	0	10.8147	5.69563	-119.026	1055.73	-721.59	-1584.45	-317.062	191.13	0	10.4378	10.3478	-175.904	-27010	-182823	-9692.39	-1953.33	353.55	0
354	8	-10.9788	20.6704	-588.313	9194.44	11635.7	-4206.23	319.778	594.372	0	-18.8663	-31.1754	-635.443	-15813.7	-15432.4	1796.91	275.714	224.886	0	10.747	5.65429	-118.887	1050.43	-680.147	-1593.69	-316.721	191.164	0	10.6573	10.4767	-174.649	-27010.9	-182865	-9682.99	-1961.04	354.659	0
354	9	-10.3775	20.6185	-588.519	9244.81	11620	-4210.54	319.745	594.291	0	-19.5279	-31.5199	-635.728	-15733.7	-15955.8	1774.17	274.902	224.749	0	10.7007	5.60634	-118.767	1040.71	-634.048	-1603.64	-316.339	191.237	0	10.9723	10.5837	-173.576	-27023.7	-182911	-9679.08	-1967.78	355.688	0
355	0	-9.79485	20.551	-588.786	9293.02	11596.4	-4213.56	319.695	594.217	0	-20.1912	-31.8672	-635.991	-15656.3	-16471.9	1756.13	274.1	224.617	0	10.6932	5.56002	-118.711	1029	-590.088	-1613.75	-315.971	191.332	0	11.3794	10.6588	-172.825	-27039.2	-182959	-9677.62	-1972.64	356.455	0	-8.41897	3.26788	-1523.32	-579750	-18166.2	-24209.3	-12.8926	380.176	0
355	1	-9.22917	20.4935	-589.181	9339.52	11562.5	-4216.02	319.625	594.148	0	-20.8396	-32.2104	-636.273	-15581	-16980.5	1742.47	273.313	224.488	0	10.737	5.52052	-118.75	1019.08	-553.336	-1621.7	-315.66	191.418	0	11.8555	10.717	-172.39	-27040.5	-183008	-9677	-1975.6	356.857	0
355	2	-8.68099	20.4661	-589.757	9385.2	11515.9	-4217.38	319.526	594.086	0	-21.4631	-32.5504	-636.594	-15509	-17482.7	1733.33	272.537	224.362	0	10.8293	5.48786	-118.892	1014.26	-527.211	-1624.93	-315.434	191.469	0	12.3475	10.7836	-172.188	-27018.5	-183057	-9677.87	-1977.12	356.913	0
355	3	-8.15852	20.4757	-590.514	9430.35	11456	-4216.39	319.4	594.03	0	-22.0615	-32.9001	-636.931	-15441.9	-17981.6	1729.94	271.768	224.244	0	10.9526	5.46124	-119.118	1015.35	-513.705	-1622.61	-315.313	191.476	0	12.7959	10.8678	-172.148	-26981.3	-183097	-9681.32	-1977.6	356.733	0
355	4	-7.67639	20.518	-591.404	9473.9	11385.4	-4211.95	319.252	593.981	0	-22.6448	-33.2747	-637.243	-15379.8	-18481.5	1733.54	270.998	224.135	0	11.0785	5.44475	-119.404	1020.28	-512.912	-1615.88	-315.296	191.455	0	13.168	10.955	-172.237	-26949.3	-183125	-9686.37	-1977.21	356.467	0
355	5	-7.25195	20.5831	-592.348	9514.65	11306.7	-4203.37	319.088	593.937	0	-23.2302	-33.6809	-637.489	-15321	-18985.4	1743.2	270.218	224.033	0	11.1775	5.44621	-119.72	1025.61	-523.971	-1606.63	-315.377	191.433	0	13.4554	11.0223	-172.417	-26946.9	-183138	-9689.59	-1976.18	356.289	0
355	6	-6.9024	20.6591	-593.255	9552.38	11220.8	-4190.7	318.914	593.898	0	-23.8356	-34.1187	-637.643	-15264.1	-19492.5	1755.71	269.43	223.938	0	11.2346	5.47067	-120.041	1028.81	-546.218	-1597.12	-315.55	191.43	0	13.6486	11.0628	-172.599	-26992.6	-183138	-9688.9	-1975.07	356.389	0
355	7	-6.64262	20.7351	-594.044	9586.6	11129.7	-4174.96	318.735	593.862	0	-24.4717	-34.5871	-637.696	-15208.2	-19998.5	1767.64	268.639	223.849	0	11.2531	5.51661	-120.346	1029.48	-578.177	-1590.03	-315.804	191.446	0	13.7293	11.0973	-172.679	-27089.3	-183130	-9687.41	-1974.52	356.876	0
355	8	-6.48148	20.8032	-594.658	9615.05	11035.8	-4157.48	318.558	593.831	0	-25.1387	-35.0843	-637.661	-15151.4	-20498.2	1777.06	267.854	223.761	0	11.2477	5.57629	-120.616	1028.52	-616.248	-1587.16	-316.109	191.473	0	13.6869	11.1518	-172.663	-27223.7	-183122	-9692.54	-1974.57	357.669	0
355	9	-6.4168	20.8631	-595.087	9634.3	10938.7	-4139.04	318.382	593.81	0	-25.8244	-35.6008	-637.57	-15092.3	-20987.3	1783.13	267.082	223.672	0	11.2331	5.63784	-120.83	1026.48	-655.169	-1588.29	-316.422	191.505	0	13.5367	11.2216	-172.682	-27373.7	-183126	-9711.06	-1974.48	358.521	0
356	0	-6.43205	20.9248	-595.373	9641.91	10833.6	-4119.79	318.196	593.805	0	-26.5057	-36.1155	-637.482	-15030.2	-21464.4	1785.29	266.329	223.578	0	11.2181	5.68988	-120.974	1023.22	-689.939	-1591.61	-316.703	191.542	0	13.3169	11.2705	-172.874	-27515.9	-183154	-9743.24	-1973.47	359.168	0	-11.853	0.848307	-1530.43	-583311	-21148	-25101.1	-14.9402	380.643	0
356	1	-6.5	21.0071	-595.607	9637.33	10715.4	-4099.62	317.991	593.819	0	-27.1557	-36.6016	-637.469	-14965.7	-21930.8	1783.29	265.597	223.477	0	11.2045	5.72788	-121.035	1018.88	-717.993	-1594.88	-316.932	191.582	0	13.0657	11.2637	-173.285	-27631.6	-183207	-9781.03	-1971.26	359.457	0
356	2	-6.59258	21.1288	-595.88	9621.53	10580.4	-4078.4	317.756	593.853	0	-27.7564	-37.0394	-637.594	-14899.8	-22389.7	1777.4	264.884	223.369	0	11.1894	5.75665	-121.001	1014.48	-739.69	-1596.59	-317.113	191.616	0	12.8027	11.1928	-173.882	-27708.3	-183268	-9813.06	-1967.98	359.352	0
356	3	-6.68924	21.302	-596.246	9596.67	10426.5	-4056.18	317.487	593.905	0	-28.3079	-37.4195	-637.886	-14834.2	-22842.9	1767.86	264.19	223.255	0	11.1667	5.78497	-120.864	1010.98	-756.228	-1596.5	-317.257	191.635	0	12.5304	11.0771	-174.573	-27740.4	-183326	-9832.01	-1964.14	358.904	0
356	4	-6.77928	21.5293	-596.72	9566.14	10253	-4033.11	317.182	593.969	0	-28.8229	-37.7394	-638.334	-14770.8	-23288.2	1754.6	263.517	223.14	0	11.1307	5.81728	-120.643	1008.94	-767.26	-1594.88	-317.36	191.637	0	12.2549	10.9533	-175.241	-27731.2	-183378	-9836.88	-1960.43	358.246	0
356	5	-6.86144	21.8033	-597.278	9534.25	10062.1	-4009.08	316.847	594.037	0	-29.3104	-38.0049	-638.902	-14711.3	-23722	1738.26	262.871	223.026	0	11.0784	5.85155	-120.388	1009	-770.34	-1591.67	-317.399	191.619	0	12.0093	10.8609	-175.761	-27693	-183427	-9829.07	-1957.62	357.561	0
356	6	-6.94285	22.1067	-597.867	9505.52	9858.39	-3983.75	316.489	594.101	0	-29.7704	-38.2291	-639.545	-14657.9	-24143	1720.64	262.25	222.919	0	11.0129	5.8832	-120.16	1011	-761.745	-1586.72	-317.339	191.586	0	11.8483	10.8243	-176.002	-27642.4	-183475	-9809.79	-1956.46	357.057	0
356	7	-7.03512	22.4154	-598.431	9483.92	9647.56	-3956.69	316.121	594.152	0	-30.2037	-38.4278	-640.217	-14612.9	-24552.1	1703.33	261.65	222.825	0	10.9423	5.90712	-119.997	1012.89	-738.41	-1580.38	-317.154	191.559	0	11.8126	10.8495	-175.861	-27591.8	-183524	-9782.55	-1957.57	356.896	0
356	8	-7.14674	22.7078	-598.935	9471.92	9434.9	-3927.67	315.753	594.185	0	-30.6171	-38.6153	-640.88	-14577.7	-24949.9	1686.66	261.069	222.746	0	10.8749	5.91777	-119.907	1011.28	-700.793	-1573.58	-316.844	191.566	0	11.9029	10.9319	-175.332	-27545.1	-183569	-9753.8	-1960.98	357.103	0
356	9	-7.27549	22.9729	-599.385	9469.45	9225.19	-3896.97	315.391	594.201	0	-31.0149	-38.8037	-641.524	-14551.2	-25337.8	1670.37	260.504	222.682	0	10.8154	5.9112	-119.868	1003.7	-654.112	-1567.48	-316.457	191.627	0	12.0772	11.055	-174.514	-27499.8	-183597	-9728.8	-1966.05	357.579	0
357	0	-7.40704	23.2142	-599.854	9473.95	9022.44	-3865.45	315.041	594.206	0	-31.3929	-38.9956	-642.176	-14530.7	-25719	1654.57	259.95	222.627	0	10.7671	5.88464	-119.843	990.167	-606.257	-1563.32	-316.059	191.738	0	12.259	11.1882	-173.575	-27449.2	-183591	-9709.17	-1971.71	358.14	0	-17.5251	1.07446	-1544.26	-588410	-23433.9	-23332.5	-16.4295	380.551	0
357	1	-7.52152	23.4433	-600.448	9482.14	8828.48	-3834.09	314.703	594.208	0	-31.7393	-39.1794	-642.883	-14513.1	-26096.4	1639.72	259.407	222.575	0	10.7321	5.83468	-119.793	973.137	-565.243	-1562.4	-315.719	191.877	0	12.3707	11.2949	-172.755	-27385.1	-183535	-9695.8	-1976.4	358.52	0
357	2	-7.6039	23.6699	-601.242	9491.35	8641.66	-3803.42	314.373	594.214	0	-32.0438	-39.3374	-643.67	-14496.9	-26469.5	1625.95	258.877	222.522	0	10.7102	5.76155	-119.691	956.765	-538.444	-1565.81	-315.499	192.006	0	12.3775	11.3447	-172.319	-27304.7	-183427	-9692.26	-1978.46	358.454	0
357	3	-7.65124	23.8953	-602.245	9499.1	8458.66	-3773.28	314.045	594.227	0	-32.307	-39.4588	-644.508	-14481.5	-26836.5	1612.71	258.361	222.469	0	10.6985	5.67381	-119.533	945.711	-530.89	-1573.83	-315.441	192.088	0	12.2927	11.3219	-172.435	-27212.2	-183283	-9702.86	-1976.91	357.812	0
357	4	-7.67376	24.1117	-603.415	9502.77	8277.25	-3743.17	313.717	594.252	0	-32.5424	-39.5458	-645.331	-14466.3	-27196.6	1599.28	257.856	222.417	0	10.6928	5.58493	-119.357	942.755	-542.305	-1585.47	-315.544	192.101	0	12.1473	11.2294	-173.101	-27112.7	-183127	-9727.94	-1971.92	356.63	0
357	5	-7.69113	24.3055	-604.676	9500.82	8096.73	-3712.35	313.39	594.288	0	-32.7712	-39.6089	-646.057	-14450.3	-27550	1585.2	257.357	222.367	0	10.6923	5.50823	-119.226	947.533	-567.501	-1598.74	-315.76	192.053	0	11.9696	11.089	-174.154	-27011.6	-182990	-9763.37	-1964.74	355.102	0
357	6	-7.72522	24.4612	-605.944	9493.2	7917.21	-3680.26	313.066	594.333	0	-33.014	-39.6634	-646.617	-14432.8	-27896.6	1570.64	256.858	222.32	0	10.7045	5.45365	-119.18	957.512	-599.665	-1611.35	-316.032	191.966	0	11.789	10.9372	-175.309	-26921.2	-182900	-9804.36	-1957.3	353.564	0
357	7	-7.79156	24.5667	-607.147	9480.1	7739.93	-3647.19	312.748	594.386	0	-33.2879	-39.7257	-646.971	-14413.9	-28235.3	1556.75	256.358	222.279	0	10.7418	5.42446	-119.212	969.774	-631.262	-1621.43	-316.295	191.865	0	11.6404	10.8124	-176.254	-26860.4	-182873	-9848.68	-1951.56	352.396	0
357	8	-7.8929	24.6168	-608.258	9461.01	7566.33	-3614.05	312.439	594.446	0	-33.6051	-39.8054	-647.125	-14393.1	-28565.2	1544.99	255.858	222.242	0	10.8136	5.41678	-119.297	982.191	-653.983	-1628.06	-316.482	191.767	0	11.5539	10.74	-176.798	-26843.9	-182912	-9896.7	-1948.58	351.834	0
357	9	-8.01672	24.6183	-609.307	9436.15	7395.22	-3581.02	312.137	594.513	0	-33.9709	-39.8969	-647.134	-14368.7	-28888.1	1535.74	255.36	222.204	0	10.9175	5.42327	-119.429	993.7	-661.845	-1631.52	-316.542	191.68	0	11.5401	10.7229	-176.943	-26871.5	-183000	-9948.81	-1948.23	351.865	0
358	0	-8.13705	24.5922	-610.372	9407.79	7221.76	-3547.41	311.832	594.587	0	-34.3732	-39.9796	-647.099	-14338.8	-29207.3	1528.34	254.864	222.159	0	11.0379	5.43807	-119.613	1004.23	-654.501	-1632.8	-316.472	191.604	0	11.588	10.7395	-176.813	-26928.1	-183112	-10002.6	-1949.63	352.297	0	-20.8688	1.45295	-1560.98	-596854	-23476.2	-22133.6	-16.3835	381.897	0
358	1	-8.22406	24.568	-611.544	9379.52	7039.88	-3512.62	311.512	594.663	0	-34.7784	-40.0282	-647.139	-14303.9	-29526.2	1522.53	254.374	222.103	0	11.1522	5.45899	-119.838	1013.73	-636.34	-1632.94	-316.31	191.541	0	11.6706	10.7561	-176.547	-26994.6	-183225	-10052.5	-1951.83	352.904	0
358	2	-8.2585	24.5687	-612.887	9353.94	6845.5	-3476.8	311.169	594.738	0	-35.147	-40.0272	-647.351	-14266.5	-29846.8	1518.49	253.894	222.038	0	11.2384	5.48591	-120.064	1020.58	-613.332	-1633.13	-316.108	191.5	0	11.7581	10.7479	-176.265	-27056.6	-183327	-10091.7	-1954.06	353.5	0
358	3	-8.23938	24.6018	-614.405	9331.68	6637.03	-3440.41	310.802	594.812	0	-35.4544	-39.9786	-647.769	-14230.2	-30169.1	1515.56	253.426	221.968	0	11.2819	5.52001	-120.236	1022.38	-591.787	-1634.76	-315.922	191.497	0	11.8354	10.7169	-176.062	-27105.3	-183412	-10113.9	-1955.75	353.953	0
358	4	-8.17992	24.6641	-616.047	9312.12	6414.79	-3403.32	310.413	594.884	0	-35.695	-39.8977	-648.378	-14197.6	-30490.5	1512.01	252.974	221.897	0	11.2793	5.56432	-120.311	1018.55	-577.663	-1638.76	-315.801	191.534	0	11.9146	10.692	-175.973	-27139.4	-183478	-10114.3	-1956.65	354.224	0
358	5	-8.09978	24.749	-617.74	9294.79	6181.44	-3364.72	310.007	594.954	0	-35.8768	-39.8041	-649.147	-14169.5	-30807.8	1505.63	252.541	221.828	0	11.2387	5.62128	-120.282	1011.1	-574.5	-1645.54	-315.776	191.594	0	12.0316	10.707	-175.943	-27166.9	-183520	-10092.1	-1957.06	354.407	0
358	6	-8.01928	24.8486	-619.404	9279.62	5941.56	-3323.55	309.592	595.018	0	-36.0171	-39.7153	-650.033	-14145.6	-31119.5	1494.47	252.126	221.761	0	11.1737	5.68891	-120.173	1002.62	-582.367	-1654.85	-315.846	191.657	0	12.2157	10.7673	-175.858	-27196.8	-183535	-10049.4	-1957.66	354.652	0
358	7	-7.95625	24.954	-620.973	9265.98	5699.95	-3278.88	309.179	595.078	0	-36.1377	-39.6455	-650.979	-14125.2	-31425.8	1477.64	251.725	221.698	0	11.0971	5.75944	-120.03	994.583	-598.791	-1665.21	-315.989	191.714	0	12.4582	10.8388	-175.638	-27231.8	-183521	-9991.77	-1958.89	355.045	0
358	8	-7.92343	25.0573	-622.412	9252.03	5459.79	-3230.12	308.772	595.135	0	-36.2574	-39.6066	-651.925	-14107.2	-31727.7	1455.5	251.332	221.639	0	11.0217	5.82093	-119.899	987.619	-620.576	-1674.43	-316.176	191.763	0	12.7127	10.8758	-175.297	-27269.3	-183483	-9928.81	-1960.7	355.561	0
358	9	-7.92372	25.1574	-623.72	9235.84	5221.01	-3177.48	308.371	595.192	0	-36.3875	-39.608	-652.842	-14089.8	-32026.1	1428.94	250.944	221.582	0	10.96	5.86136	-119.809	982.534	-645.471	-1680.79	-316.388	191.799	0	12.9278	10.8555	-174.926	-27306.2	-183430	-9872.05	-1962.62	356.101	0
359	0	-7.94674	25.2643	-624.939	9216.66	4980.96	-3122	307.97	595.252	0	-36.5299	-39.6533	-653.74	-14071.4	-32320.6	1398.88	250.56	221.525	0	10.9174	5.87363	-119.766	980.802	-672.503	-1682.95	-316.615	191.811	0	13.0721	10.7834	-174.612	-27339.7	-183375	-9829.76	-1964.18	356.574	0	-21.5001	2.35363	-1580.91	-606567	-21474.2	-21432.3	-14.9543	383.252	0
359	1	-7.97344	25.3944	-626.136	9194.34	4737.52	-3065.13	307.566	595.316	0	-36.6779	-39.7391	-654.638	-14051.2	-32610.2	1366.28	250.186	221.464	0	10.89	5.85935	-119.746	984.968	-700.937	-1679.49	-316.854	191.775	0	13.127	10.6825	-174.339	-27367.8	-183329	-9803.65	-1965.57	356.981	0
359	2	-7.98776	25.5591	-627.359	9168.12	4490.69	-3007.93	307.158	595.386	0	-36.8242	-39.8605	-655.534	-14028.4	-32894.7	1331.8	249.82	221.4	0	10.8745	5.8273	-119.72	997.972	-728.975	-1669.3	-317.089	191.664	0	13.0809	10.5846	-174.013	-27394.6	-183301	-9789.41	-1967.37	357.428	0
359	3	-7.98467	25.7595	-628.612	9137.12	4240.29	-2950.59	306.746	595.465	0	-36.9677	-40.0137	-656.404	-14002.6	-33175.1	1295.2	249.459	221.332	0	10.8753	5.78754	-119.669	1020.9	-753.83	-1652.51	-317.299	191.469	0	12.9466	10.5263	-173.618	-27429.7	-183290	-9780.82	-1969.7	357.988	0
359	4	-7.96852	25.9902	-629.86	9101.28	3983.81	-2892.35	306.325	595.55	0	-37.1116	-40.194	-657.218	-13974.2	-33453.1	1255.51	249.099	221.263	0	10.8997	5.7487	-119.586	1051.2	-773.176	-1630.78	-317.465	191.21	0	12.7608	10.5364	-173.26	-27478.1	-183297	-9774.33	-1971.93	358.595	0
359	5	-7.94815	26.2451	-631.066	9060.8	3718.77	-2832.26	305.893	595.642	0	-37.2571	-40.3966	-657.951	-13943.8	-33730	1212.12	248.735	221.193	0	10.9531	5.71884	-119.475	1083.73	-786.218	-1607	-317.581	190.929	0	12.5608	10.6161	-173.02	-27535.5	-183326	-9770.03	-1973.56	359.146	0
359	6	-7.93434	26.5189	-632.209	9015.09	3446.16	-2770.03	305.451	595.74	0	-37.4029	-40.6228	-658.591	-13911.2	-34004.9	1165.8	248.367	221.123	0	11.0366	5.70401	-119.357	1113.59	-793.522	-1584.48	-317.648	190.67	0	12.373	10.7331	-172.846	-27592.3	-183384	-9770.25	-1974.97	359.635	0
359	7	-7.93756	26.8077	-633.281	8963.21	3169.55	-2705.86	305.005	595.846	0	-37.5473	-40.8795	-659.143	-13877.1	-34275.7	1118.54	248	221.053	0	11.1459	5.70486	-119.27	1137.79	-795.667	-1566.06	-317.671	190.46	0	12.2152	10.8437	-172.627	-27637.5	-183472	-9777.78	-1976.82	360.099	0
359	8	-7.96502	27.1094	-634.287	8905.22	2892.32	-2639.86	304.56	595.96	0	-37.6904	-41.1706	-659.628	-13842.6	-34539.8	1072.24	247.637	220.986	0	11.2737	5.71714	-119.246	1154.79	-792.494	-1553.73	-317.646	190.316	0	12.1011	10.9206	-172.36	-27657.5	-183588	-9793.45	-1979.15	360.464	0
359	9	-8.01653	27.4233	-635.25	8842.4	2616.86	-2572.16	304.119	596.081	0	-37.8317	-41.4876	-660.083	-13808.5	-34796.8	1028.26	247.284	220.919	0	11.4111	5.73583	-119.295	1163.35	-784.11	-1548.45	-317.573	190.248	0	12.0396	10.9574	-172.156	-27642.5	-183720	-9816.37	-1981.17	360.567	0
360	0	-8.08068	27.7538	-636.228	8776.36	2344.57	-2503.3	303.685	596.206	0	-37.9654	-41.8067	-660.57	-13774.8	-35049.4	987.806	246.941	220.853	0	11.5462	5.75726	-119.407	1162.53	-771.644	-1550.05	-317.462	190.264	0	12.0273	10.9612	-172.131	-27597.7	-183846	-9844.4	-1982.05	360.33	0	-22.8017	3.96898	-1600.1	-615375	-21051.9	-20233.2	-14.5501	384.208	0
360	1	-8.1386	28.1108	-637.297	8708.65	2075.06	-2434	303.256	596.335	0	-38.08	-42.0932	-661.164	-13742.1	-35302.3	952.132	246.606	220.785	0	11.6662	5.77766	-119.562	1153.4	-756.927	-1557.32	-317.331	190.353	0	12.0426	10.9459	-172.312	-27541.8	-183940	-9872.4	-1981.49	359.837	0
360	2	-8.17486	28.5032	-638.508	8640.64	1806.21	-2364.49	302.829	596.467	0	-38.1648	-42.3135	-661.93	-13710.9	-35558.6	922.269	246.28	220.714	0	11.762	5.79287	-119.732	1139.68	-742.581	-1568.54	-317.202	190.481	0	12.0533	10.928	-172.668	-27491.8	-183986	-9892.35	-1979.55	359.218	0
360	3	-8.18507	28.9343	-639.861	8572.75	1535.14	-2294.63	302.399	596.602	0	-38.215	-42.4482	-662.89	-13680.5	-35819.1	899.236	245.965	220.638	0	11.8266	5.79922	-119.88	1125.24	-731.55	-1581.66	-317.102	190.614	0	12.0375	10.9209	-173.203	-27453.5	-183973	-9896.75	-1976.18	358.504	0
360	4	-8.17635	29.4001	-641.308	8503.75	1258.64	-2224.55	301.963	596.74	0	-38.2349	-42.4941	-664.022	-13648.4	-36083.6	884.282	245.659	220.554	0	11.8512	5.7927	-119.975	1111.13	-724.481	-1594.53	-317.039	190.739	0	12.0009	10.9274	-173.947	-27426	-183906	-9881.77	-1971.25	357.668	0
360	5	-8.16454	29.8878	-642.774	8431.42	973.329	-2154.75	301.514	596.883	0	-38.2401	-42.4601	-665.267	-13612.7	-36351.8	878.265	245.358	220.462	0	11.8272	5.77065	-120.001	1096.77	-718.149	-1605.63	-316.985	190.86	0	11.967	10.9415	-174.849	-27407.8	-183796	-9848.82	-1965.17	356.751	0
360	6	-8.17104	30.3774	-644.166	8353.95	676.962	-2085.52	301.051	597.031	0	-38.2547	-42.368	-666.538	-13574.3	-36623.9	880.907	245.054	220.365	0	11.7525	5.73619	-119.967	1083.61	-708.419	-1614.9	-316.905	190.967	0	11.9517	10.962	-175.735	-27395.8	-183660	-9805.2	-1959.1	355.892	0
360	7	-8.21853	30.8467	-645.399	8270.3	369.716	-2017.06	300.573	597.186	0	-38.3024	-42.2565	-667.741	-13535.9	-36899.8	891.087	244.739	220.271	0	11.6337	5.69901	-119.911	1074.94	-694.917	-1623.7	-316.795	191.036	0	11.9591	10.989	-176.416	-27385.2	-183516	-9762.35	-1954.24	355.231	0
360	8	-8.32431	31.2801	-646.423	8180	52.8822	-1949.84	300.082	597.346	0	-38.397	-42.1726	-668.813	-13500.8	-37179.6	907.302	244.41	220.186	0	11.4809	5.67134	-119.888	1072.18	-682.261	-1633.75	-316.691	191.057	0	11.9983	11.0049	-176.798	-27374.1	-183375	-9730.21	-1951.2	354.833	0
360	9	-8.49241	31.6756	-647.245	8083.37	-273.635	-1884.53	299.577	597.511	0	-38.5384	-42.1493	-669.736	-13470.3	-37462.2	927.524	244.064	220.113	0	11.3021	5.66234	-119.94	1073.12	-676.633	-1645.98	-316.641	191.053	0	12.0857	10.9819	-176.893	-27365.6	-183253	-9711	-1949.95	354.701	0
361	0	-8.70929	32.05	-647.937	7981.86	-612.215	-1821.4	299.055	597.681	0	-38.7107	-42.1899	-670.541	-13443.8	-37745	949.278	243.71	220.049	0	11.1015	5.67314	-120.078	1073.5	-681.107	-1659.9	-316.672	191.06	0	12.2243	10.9083	-176.781	-27362	-183162	-9700.26	-1950.09	354.779	0	-25.3077	7.60685	-1622.68	-624635	-23488.3	-17220.4	-15.9182	384.679	0
361	1	-8.94761	32.4354	-648.621	7877.7	-966.585	-1760.25	298.51	597.855	0	-38.8886	-42.2796	-671.28	-13420.1	-38025	970.354	243.354	219.992	0	10.8846	5.69591	-120.283	1069.59	-694.003	-1673.79	-316.77	191.108	0	12.3954	10.795	-176.591	-27360.7	-183111	-9694.14	-1950.92	354.938	0
361	2	-9.17795	32.8646	-649.41	7773.3	-1340.26	-1700.83	297.936	598.03	0	-39.05	-42.4074	-672.005	-13397.9	-38300.8	989.633	243.005	219.937	0	10.6645	5.71847	-120.51	1059.82	-710.098	-1685.7	-316.892	191.206	0	12.5743	10.6635	-176.461	-27358.1	-183105	-9693.18	-1951.65	355.037	0
361	3	-9.38052	33.3556	-650.372	7671.11	-1735.13	-1643.2	297.332	598.205	0	-39.1837	-42.5751	-672.75	-13375.5	-38571.9	1007.03	242.665	219.882	0	10.4634	5.72959	-120.708	1044.32	-722.559	-1694.43	-316.986	191.348	0	12.7476	10.5358	-176.487	-27353.6	-183143	-9700.35	-1951.72	354.99	0
361	4	-9.54952	33.9098	-651.522	7573.01	-2149.93	-1587.32	296.7	598.376	0	-39.2875	-42.7914	-673.523	-13350.8	-38837.8	1022.58	242.336	219.822	0	10.3029	5.7233	-120.834	1024.15	-725.53	-1699.96	-317.004	191.524	0	12.9119	10.4227	-176.682	-27346.2	-183216	-9718.71	-1950.98	354.776	0
361	5	-9.69238	34.5146	-652.838	7479.09	-2579.6	-1533.13	296.049	598.544	0	-39.3627	-43.0669	-674.303	-13322	-39098.7	1036.51	242.016	219.757	0	10.1949	5.7017	-120.861	1000.69	-716.331	-1702.97	-316.927	191.72	0	13.0614	10.3254	-176.991	-27332.6	-183310	-9748.63	-1949.7	354.429	0
361	6	-9.82677	35.1445	-654.258	7387	-3017.49	-1481.21	295.388	598.709	0	-39.4114	-43.412	-675.054	-13287.5	-39355.1	1050.01	241.701	219.684	0	10.1416	5.67155	-120.789	975.584	-695.353	-1704.01	-316.757	191.923	0	13.1792	10.2462	-177.351	-27311.8	-183409	-9784.86	-1948.16	353.999	0
361	7	-9.97313	35.7672	-655.701	7293	-3458.47	-1432.52	294.726	598.878	0	-39.4356	-43.8326	-675.738	-13245.9	-39606.4	1064.94	241.388	219.602	0	10.1399	5.63813	-120.648	951.283	-664.875	-1703.35	-316.511	192.115	0	13.2393	10.1886	-177.735	-27286.2	-183501	-9818.3	-1946.44	353.522	0
361	8	-10.1449	36.3567	-657.099	7194.42	-3900.36	-1387.07	294.064	599.051	0	-39.4334	-44.3238	-676.33	-13196.6	-39852.1	1082.3	241.076	219.512	0	10.1826	5.60355	-120.474	931.315	-629.044	-1701.44	-316.221	192.27	0	13.2165	10.1525	-178.112	-27258.1	-183581	-9840.58	-1944.71	353.039	0
361	9	-10.3417	36.9047	-658.432	7090.99	-4343.26	-1343.47	293.404	599.23	0	-39.3926	-44.8666	-676.839	-13138.8	-40092.2	1101.14	240.766	219.412	0	10.2615	5.56936	-120.294	919.442	-593.639	-1698.77	-315.935	192.357	0	13.1009	10.1394	-178.405	-27229.7	-183643	-9846.34	-1943.36	352.629	0
362	0	-10.5475	37.4229	-659.733	6983.84	-4787.84	-1300.16	292.743	599.414	0	-39.2897	-45.4303	-677.318	-13072.6	-40328.2	1118.9	240.459	219.3	0	10.3694	5.5392	-120.109	918.129	-563.673	-1695.09	-315.693	192.356	0	12.9119	10.1583	-178.491	-27203.2	-183681	-9834.63	-1943.08	352.406	0	-25.3213	8.42345	-1641.63	-633880	-23469.1	-15711.3	-15.7155	385.898	0
362	1	-10.7366	37.9345	-661.056	6873.65	-5235.46	-1256.47	292.08	599.602	0	-39.0996	-45.9816	-677.853	-12998.3	-40561.7	1132.55	240.162	219.176	0	10.4995	5.51753	-119.909	927.205	-540.905	-1689.24	-315.511	192.267	0	12.6951	10.2204	-178.247	-27174.8	-183696	-9810.04	-1944.57	352.456	0
362	2	-10.8886	38.4594	-662.428	6759.98	-5689.86	-1212.81	291.411	599.795	0	-38.8108	-46.4981	-678.515	-12917.1	-40793.1	1139.62	239.879	219.037	0	10.6425	5.50609	-119.707	943.724	-524.227	-1680.2	-315.379	192.116	0	12.5	10.3296	-177.624	-27133.8	-183695	-9780.12	-1948.17	352.759	0
362	3	-10.997	39.0051	-663.826	6641.71	-6156.3	-1170.3	290.726	599.995	0	-38.4295	-46.9773	-679.32	-12830.6	-41021.7	1139.17	239.614	218.887	0	10.7865	5.50369	-119.536	963.254	-512.232	-1668.13	-315.285	191.942	0	12.3594	10.4789	-176.668	-27067.8	-183690	-9750.88	-1953.75	353.213	0
362	4	-11.067	39.566	-665.199	6517.83	-6638.16	-1130.53	290.021	600.202	0	-37.975	-47.4333	-680.246	-12740.6	-41246.7	1132.45	239.365	218.729	0	10.9218	5.50851	-119.414	981.62	-504.817	-1654.31	-315.227	191.78	0	12.2773	10.6486	-175.487	-26973.1	-183690	-9724.9	-1960.75	353.704	0
362	5	-11.1071	40.1299	-666.5	6387.58	-7134.98	-1095.1	289.295	600.416	0	-37.4719	-47.8872	-681.262	-12648.3	-41468.2	1122.63	239.13	218.566	0	11.0421	5.5193	-119.354	996.015	-502.581	-1640.49	-315.211	191.655	0	12.23	10.8076	-174.249	-26862.8	-183691	-9703.26	-1968.18	354.163	0
362	6	-11.1249	40.6837	-667.694	6250.64	-7643.69	-1065.19	288.552	600.638	0	-36.943	-48.3637	-682.345	-12554.9	-41687	1113.48	238.906	218.4	0	11.1414	5.53538	-119.365	1004.96	-505.79	-1628.13	-315.237	191.581	0	12.1855	10.9235	-173.17	-26764.2	-183683	-9687.13	-1974.71	354.554	0
362	7	-11.1274	41.2183	-668.76	6107.82	-8160.44	-1041.33	287.798	600.867	0	-36.4031	-48.8874	-683.476	-12461.9	-41903.1	1107.81	238.691	218.233	0	11.2132	5.55546	-119.443	1007.16	-514.785	-1618.16	-315.31	191.568	0	12.1214	10.9843	-172.418	-26706.9	-183658	-9677.14	-1979.19	354.897	0
362	8	-11.1194	41.7327	-669.7	5960.54	-8681.55	-1023.72	287.037	601.1	0	-35.8581	-49.4761	-684.638	-12371.4	-42114.2	1106.66	238.487	218.07	0	11.2512	5.57766	-119.573	1000.32	-531.01	-1611.01	-315.441	191.634	0	12.0356	11.0101	-172.058	-26711.2	-183619	-9672.95	-1981.19	355.245	0
362	9	-11.1005	42.2356	-670.549	5809.45	-9204.37	-1012.65	286.273	601.336	0	-35.308	-50.1363	-685.825	-12286.1	-42316.9	1109.99	238.298	217.914	0	11.2527	5.6015	-119.746	981.972	-555.585	-1606.74	-315.64	191.8	0	11.9511	11.0365	-172.086	-26776	-183574	-9673.44	-1980.76	355.596	0
363	0	-11.0629	42.7433	-671.375	5654.78	-9728.42	-1008.21	285.51	601.577	0	-34.7483	-50.865	-687.044	-12208.4	-42507.9	1117.01	238.129	217.769	0	11.2209	5.62758	-119.963	952.242	-586.229	-1605.42	-315.887	192.062	0	11.9018	11.0797	-172.468	-26879.2	-183527	-9677.29	-1978.12	355.85	0	-19.548	6.60181	-1664.15	-643474	-24079.9	-17497.3	-15.7033	386.389	0
363	1	-10.9966	43.2729	-672.255	5497.23	-10256	-1010.04	284.744	601.823	0	-34.174	-51.6532	-688.316	-12139.1	-42684.8	1125.5	237.987	217.636	0	11.1659	5.65501	-120.221	915.64	-617.284	-1607.18	-316.135	192.384	0	11.9068	11.1293	-173.148	-26987.2	-183478	-9683.24	-1973.66	355.862	0
363	2	-10.8981	43.834	-673.234	5337.65	-10791.5	-1017.42	283.971	602.072	0	-33.5858	-52.4934	-689.646	-12076.7	-42847.3	1132.04	237.871	217.511	0	11.1008	5.68105	-120.499	879.409	-643.032	-1611.37	-316.336	192.702	0	11.9629	11.1695	-174.051	-27064.7	-183435	-9690.34	-1967.92	355.499	0
363	3	-10.7735	44.4247	-674.315	5176.52	-11338.7	-1029.59	283.185	602.323	0	-32.9911	-53.3846	-691.03	-12019.4	-42994.9	1133.58	237.781	217.393	0	11.036	5.7028	-120.753	850.129	-660.265	-1616.53	-316.468	192.96	0	12.0615	11.1965	-175.049	-27084.2	-183425	-9699.28	-1961.85	354.723	0
363	4	-10.6372	45.0349	-675.46	5014.37	-11899.8	-1045.7	282.383	602.576	0	-32.3976	-54.3304	-692.454	-11965.9	-43126.3	1128.68	237.72	217.28	0	10.9763	5.71772	-120.932	831.393	-668.11	-1621.21	-316.525	193.125	0	12.2057	11.216	-175.948	-27038.4	-183471	-9712.37	-1956.76	353.672	0
363	5	-10.5102	45.6497	-676.606	4851.88	-12475.4	-1064.68	281.562	602.829	0	-31.8083	-55.3319	-693.909	-11914.3	-43241.5	1117.43	237.684	217.17	0	10.9223	5.724	-121.01	823.587	-666.515	-1624.53	-316.508	193.194	0	12.4074	11.2337	-176.566	-26941.7	-183581	-9730.77	-1953.73	352.587	0
363	6	-10.4173	46.2516	-677.683	4688.57	-13065.1	-1085.74	280.721	603.082	0	-31.2218	-56.3817	-695.374	-11862.1	-43341.8	1100.72	237.671	217.059	0	10.874	5.72041	-120.99	825.099	-656.374	-1626.25	-316.425	193.18	0	12.6693	11.2445	-176.84	-26818.7	-183737	-9753.8	-1953	351.655	0
363	7	-10.3833	46.8224	-678.628	4522.67	-13667.5	-1108.96	279.86	603.336	0	-30.6331	-57.4655	-696.823	-11807.8	-43429.7	1080.09	237.675	216.945	0	10.8354	5.70523	-120.897	833.876	-641.286	-1626.11	-316.304	193.103	0	12.976	11.2302	-176.834	-26693.5	-183915	-9781.31	-1954.04	350.952	0
363	8	-10.4289	47.3513	-679.407	4352.86	-14280.1	-1135.38	278.982	603.593	0	-30.0327	-58.5653	-698.233	-11751.4	-43507.9	1057.58	237.689	216.83	0	10.814	5.67901	-120.756	848.548	-627.096	-1623.35	-316.193	192.973	0	13.2984	11.1735	-176.657	-26584.2	-184085	-9814.92	-1956.05	350.485	0
363	9	-10.5657	47.8419	-680.034	4178.81	-14900.4	-1166.54	278.089	603.855	0	-29.4049	-59.6553	-699.599	-11694.4	-43579.8	1034.97	237.707	216.716	0	10.8185	5.64862	-120.585	868.812	-618.804	-1617.36	-316.132	192.795	0	13.6032	11.0653	-176.422	-26505.4	-184220	-9856	-1958.2	350.239	0
364	0	-10.7903	48.3129	-680.579	4000.22	-15527.4	-1203.8	277.185	604.122	0	-28.7298	-60.7005	-700.95	-11638.1	-43649.1	1012.9	237.729	216.603	0	10.8532	5.62466	-120.391	894.896	-618.919	-1608.6	-316.141	192.567	0	13.8621	10.901	-176.241	-26470.8	-184303	-9901.41	-1959.74	350.197	0	-13.2498	2.97533	-1688.39	-652705	-26193.8	-19353.4	-16.5894	386.207	0
364	1	-11.087	48.7914	-681.135	3817	-16161.9	-1247.5	276.272	604.396	0	-27.99	-61.6658	-702.349	-11583.4	-43718.8	991.349	237.753	216.492	0	10.9152	5.61467	-120.17	926.334	-628.151	-1598.89	-316.227	192.291	0	14.0557	10.6871	-176.197	-26486.5	-184331	-9942.12	-1960.16	350.323	0
364	2	-11.4404	49.2992	-681.768	3629.99	-16806	-1296.77	275.349	604.676	0	-27.1786	-62.5304	-703.861	-11530	-43791.4	970.909	237.784	216.381	0	10.9959	5.62015	-119.921	961.125	-645.444	-1591.1	-316.382	191.985	0	14.176	10.4514	-176.294	-26542.9	-184320	-9967.19	-1959.53	350.56	0
364	3	-11.8466	49.8435	-682.494	3440.76	-17462	-1350.11	274.414	604.959	0	-26.3035	-63.2905	-705.509	-11477.7	-43867.8	953.106	237.821	216.269	0	11.0821	5.63808	-119.659	995.223	-666.549	-1587.89	-316.57	191.683	0	14.2295	10.2335	-176.446	-26617.5	-184282	-9968.9	-1958.41	350.854	0
364	4	-12.3149	50.4161	-683.294	3250.9	-18131.3	-1406.07	273.465	605.242	0	-25.3847	-63.9523	-707.264	-11426.5	-43947.5	939.359	237.863	216.156	0	11.1601	5.66117	-119.425	1022.82	-684.19	-1590.32	-316.729	191.436	0	14.2326	10.0576	-176.519	-26688.9	-184229	-9945.71	-1957.68	351.196	0
364	5	-12.8603	51	-684.13	3062.26	-18812.8	-1463.49	272.501	605.524	0	-24.4471	-64.5285	-709.072	-11376.6	-44030.2	930.516	237.904	216.044	0	11.2205	5.67783	-119.264	1039.17	-691.555	-1597.44	-316.799	191.287	0	14.1911	9.92489	-176.413	-26747.6	-184171	-9903.04	-1957.98	351.62	0
364	6	-13.4979	51.5749	-684.97	2876.47	-19502.6	-1521.71	271.528	605.801	0	-23.5181	-65.0358	-710.878	-11328.5	-44116.7	927.255	237.941	215.936	0	11.2607	5.67755	-119.19	1043.81	-686.473	-1607.35	-316.759	191.242	0	14.0826	9.83255	-176.14	-26795.2	-184108	-9850.99	-1959.24	352.124	0
364	7	-14.238	52.1214	-685.792	2693.79	-20194	-1580.77	270.554	606.072	0	-22.6274	-65.4887	-712.638	-11283.1	-44208	929.732	237.966	215.833	0	11.2833	5.65816	-119.183	1040.11	-672.424	-1618.16	-316.642	191.273	0	13.8754	9.78551	-175.804	-26835.1	-184029	-9799.07	-1960.78	352.642	0
364	8	-15.0845	52.6265	-686.58	2513.11	-20880.9	-1641.42	269.587	606.34	0	-21.8028	-65.8952	-714.316	-11241.1	-44304.6	936.961	237.976	215.737	0	11.2891	5.62626	-119.209	1032.92	-655.317	-1628.29	-316.497	191.335	0	13.564	9.78658	-175.514	-26870.6	-183923	-9752	-1961.91	353.096	0
364	9	-16.0312	53.0878	-687.331	2333.65	-21561	-1704.87	268.631	606.605	0	-21.0633	-66.2546	-715.885	-11203.5	-44408.2	947.218	237.967	215.65	0	11.2735	5.59282	-119.241	1026.8	-639.39	-1636.48	-316.362	191.389	0	13.1786	9.82556	-175.363	-26909.7	-183791	-9710.19	-1962.06	353.452	0
365	0	-17.0564	53.517	-688.078	2155.97	-22236.3	-1772.26	267.683	606.867	0	-20.4157	-66.5584	-717.351	-11170.4	-44521.7	958.888	237.936	215.572	0	11.2293	5.56826	-119.279	1024.28	-626.246	-1642.14	-316.25	191.413	0	12.7694	9.88532	-175.462	-26960.9	-183647	-9674.47	-1960.64	353.656	0	-17.2685	4.19041	-1715.4	-663522	-28635.1	-14790	-17.8284	386.479	0
365	1	-18.1226	53.9363	-688.887	1981.25	-22908.9	-1844.1	266.745	607.124	0	-19.8587	-66.7976	-718.748	-11141.7	-44646.5	971.3	237.883	215.502	0	11.1536	5.55818	-119.347	1025.66	-616.771	-1645.44	-316.168	191.406	0	12.3911	9.95358	-175.931	-27022.5	-183506	-9649.27	-1957.06	353.598	0
365	2	-19.1878	54.3675	-689.825	1809.7	-23578.1	-1920.22	265.82	607.377	0	-19.3931	-66.9708	-720.111	-11117.7	-44780.3	985.226	237.815	215.439	0	11.0528	5.56118	-119.473	1030.71	-612.135	-1646.59	-316.124	191.373	0	12.0987	10.0285	-176.769	-27085.5	-183386	-9639.21	-1951.43	353.225	0
365	3	-20.2171	54.8219	-690.92	1639.76	-24241.8	-1999.8	264.914	607.627	0	-19.0269	-67.0865	-721.448	-11099.1	-44918.7	1002.25	237.738	215.384	0	10.9432	5.56977	-119.654	1039.82	-612.011	-1645.2	-316.115	191.31	0	11.9357	10.117	-177.812	-27140.8	-183297	-9645.1	-1944.85	352.638	0
365	4	-21.1852	55.2972	-692.158	1469.05	-24897.3	-2081.26	264.03	607.878	0	-18.7731	-67.1584	-722.743	-11086.3	-45057.6	1023.82	237.657	215.339	0	10.8449	5.57426	-119.839	1053.31	-613.042	-1640.73	-316.116	191.211	0	11.9086	10.2227	-178.853	-27180.8	-183246	-9665.01	-1938.56	351.973	0
365	5	-22.0791	55.7788	-693.5	1296.55	-25539.4	-2162.62	263.173	608.13	0	-18.6447	-67.2022	-723.961	-11078.9	-45195.6	1051.12	237.572	215.303	0	10.7742	5.56733	-119.974	1070.47	-610.538	-1633.25	-316.089	191.077	0	11.9784	10.336	-179.767	-27201	-183233	-9696.12	-1933.28	351.312	0
365	6	-22.8988	56.2429	-694.896	1123.78	-26160.8	-2242.11	262.353	608.383	0	-18.6511	-67.2311	-725.057	-11075.3	-45333.3	1084.93	237.476	215.275	0	10.7394	5.54579	-120.043	1089.56	-601.831	-1623.69	-316.013	190.924	0	12.0809	10.4411	-180.479	-27203.4	-183255	-9734.35	-1929.38	350.729	0
365	7	-23.652	56.6658	-696.298	954.008	-26753.9	-2318.21	261.577	608.63	0	-18.7935	-67.2512	-725.995	-11074.4	-45473.1	1125.38	237.364	215.254	0	10.742	5.51068	-120.069	1108.46	-587.843	-1613.79	-315.896	190.768	0	12.1664	10.524	-180.925	-27193.4	-183304	-9774.39	-1927.15	350.302	0
365	8	-24.345	57.0336	-697.684	790.799	-27313.1	-2389.67	260.852	608.867	0	-19.062	-67.2569	-726.775	-11075.1	-45617.8	1172.18	237.233	215.239	0	10.779	5.46834	-120.089	1125.22	-571.353	-1605.41	-315.758	190.63	0	12.2232	10.57	-181.088	-27176.7	-183365	-9810.62	-1926.57	350.074	0
365	9	-24.9747	57.3506	-699.08	637.402	-27834.7	-2455.72	260.184	609.088	0	-19.4326	-67.228	-727.448	-11076.2	-45768.9	1224.68	237.083	215.226	0	10.844	5.42907	-120.126	1138.22	-554.414	-1599.67	-315.615	190.525	0	12.2663	10.5633	-181.015	-27153.6	-183412	-9838.13	-1927.24	350.008	0
366	0	-25.5252	57.6414	-700.57	496.213	-28318.1	-2516.11	259.578	609.292	0	-19.8685	-67.1332	-728.108	-11076.6	-45926.9	1281.4	236.923	215.213	0	10.9293	5.40166	-120.17	1146.42	-538.369	-1596.5	-315.48	190.46	0	12.3163	10.498	-180.791	-27117.4	-183423	-9853.58	-1928.56	349.993	0	-25.2278	10.1152	-1743.27	-677547	-26330.4	-9361.86	-16.4404	388.508	0
366	1	-25.9768	57.9421	-702.271	368.043	-28764.7	-2570.79	259.04	609.476	0	-20.3288	-66.9423	-728.863	-11075.9	-46093.9	1340.63	236.759	215.196	0	11.027	5.38805	-120.196	1149.17	-525.104	-1594.98	-315.369	190.439	0	12.385	10.3909	-180.528	-27064.4	-183391	-9855.86	-1929.86	349.918	0
366	2	-26.3203	58.2836	-704.28	251.742	-29175.3	-2619.03	258.574	609.643	0	-20.7832	-66.6409	-729.786	-11074.9	-46272.6	1401.08	236.594	215.176	0	11.1301	5.38352	-120.198	1145.9	-515.492	-1594.36	-315.289	190.467	0	12.4692	10.283	-180.325	-27003.9	-183323	-9845.59	-1930.63	349.751	0
366	3	-26.5618	58.6812	-706.618	144.536	-29549.3	-2659.5	258.182	609.796	0	-21.2223	-66.2315	-730.884	-11074	-46463.8	1461.45	236.428	215.152	0	11.2308	5.38186	-120.183	1136.02	-506.578	-1594.93	-315.215	190.548	0	12.5522	10.2192	-180.21	-26953	-183230	-9824.67	-1930.76	349.564	0
366	4	-26.718	59.1369	-709.241	43.2632	-29887	-2691.12	257.861	609.939	0	-21.6548	-65.7257	-732.111	-11073.3	-46665.6	1520.19	236.259	215.125	0	11.3196	5.37865	-120.158	1119.06	-493.239	-1597.39	-315.105	190.687	0	12.6148	10.2236	-180.108	-26926.6	-183126	-9796.44	-1930.76	349.503	0
366	5	-26.8113	59.6432	-712.058	-54.2289	-30190.1	-2713.92	257.602	610.076	0	-22.0984	-65.1406	-733.396	-11073	-46876.4	1576.58	236.083	215.098	0	11.3885	5.37072	-120.109	1095.14	-473.912	-1601.73	-314.946	190.882	0	12.6515	10.3004	-179.892	-26933.3	-183020	-9765.21	-1931.39	349.719	0
366	6	-26.8674	60.1825	-714.951	-148.852	-30462.3	-2729.15	257.393	610.208	0	-22.5745	-64.4997	-734.663	-11072.9	-47094.7	1631.34	235.896	215.072	0	11.4357	5.356	-120.02	1066.01	-453.932	-1607.03	-314.782	191.118	0	12.6766	10.448	-179.498	-26973.3	-182931	-9735.16	-1933.12	350.271	0
366	7	-26.9103	60.7308	-717.805	-241.085	-30709.6	-2738.77	257.217	610.336	0	-23.1039	-63.8287	-735.841	-11073.1	-47318.3	1685.76	235.695	215.048	0	11.4638	5.3352	-119.896	1034.62	-442.681	-1611.79	-314.692	191.371	0	12.7144	10.6537	-178.938	-27033.1	-182888	-9709.69	-1936.07	351.075	0
366	8	-26.9567	61.2673	-720.536	-331.254	-30939.1	-2744.93	257.061	610.46	0	-23.7005	-63.1506	-736.872	-11074	-47542.6	1741.16	235.481	215.028	0	11.4742	5.3124	-119.758	1003.11	-447.358	-1614.57	-314.736	191.624	0	12.7814	10.8803	-178.255	-27091.8	-182917	-9690.54	-1940.15	351.983	0
366	9	-27.0139	61.7849	-723.11	-419.452	-31156.9	-2749.72	256.913	610.58	0	-24.3665	-62.4824	-737.728	-11076.3	-47762.8	1798.86	235.257	215.014	0	11.4655	5.29376	-119.618	972.11	-469.633	-1614.95	-314.926	191.873	0	12.8705	11.0815	-177.49	-27135.4	-183018	-9676.79	-1945.15	352.884	0
367	0	-27.0832	62.2909	-725.552	-506.262	-31366.9	-2754.88	256.768	610.698	0	-25.0923	-61.8332	-738.416	-11080.5	-47976.1	1859.98	235.028	215.006	0	11.4358	5.28591	-119.481	942.124	-507.052	-1613.83	-315.244	192.115	0	12.9509	11.2291	-176.684	-27158.9	-183161	-9665.07	-1950.66	353.715	0	-32.7001	22.1487	-1770	-693504	-17666.3	-4093.86	-11.531	391.957	0
367	1	-27.1656	62.7999	-727.911	-593.478	-31571.3	-2761.16	256.628	610.815	0	-25.8642	-61.204	-738.965	-11086.4	-48182.1	1924.88	234.798	215.003	0	11.3845	5.29505	-119.345	914.658	-555.187	-1612.57	-315.652	192.336	0	12.9915	11.3164	-175.91	-27162.9	-183304	-9651.53	-1956.03	354.413	0
367	2	-27.2697	63.3235	-730.219	-683.447	-31772.8	-2767.95	256.489	610.936	0	-26.6742	-60.5926	-739.402	-11093.6	-48381.9	1992.93	234.566	215.004	0	11.3142	5.32502	-119.217	892.073	-607.866	-1611.9	-316.099	192.517	0	12.9916	11.3474	-175.291	-27152.2	-183418	-9634.75	-1960.36	354.897	0
367	3	-27.4128	63.8659	-732.464	-777.824	-31975.5	-2773.73	256.345	611.062	0	-27.5225	-60.0013	-739.737	-11102.5	-48577.3	2063.13	234.332	215.009	0	11.2305	5.37396	-119.12	876.539	-657.962	-1611.61	-316.524	192.642	0	12.9848	11.3415	-174.918	-27137.8	-183496	-9616.47	-1963.04	355.146	0
367	4	-27.6167	64.4271	-734.618	-877.299	-32184.8	-2776.9	256.188	611.194	0	-28.4119	-59.4391	-739.973	-11113.4	-48770	2134.81	234.092	215.019	0	11.1423	5.43483	-119.074	869.187	-699.905	-1610.94	-316.878	192.7	0	13.0172	11.3345	-174.757	-27137.7	-183538	-9598.8	-1964.25	355.288	0
367	5	-27.9047	65.0035	-736.649	-981.62	-32405	-2776.53	256.01	611.333	0	-29.3414	-58.9176	-740.115	-11126.7	-48960.9	2207.44	233.847	215.034	0	11.061	5.4999	-119.092	870.224	-730.728	-1608.75	-317.136	192.693	0	13.1231	11.356	-174.665	-27169.5	-183551	-9581.88	-1964.88	355.552	0
367	6	-28.2989	65.5888	-738.535	-1089.57	-32638.3	-2772.62	255.807	611.475	0	-30.3077	-58.4444	-740.172	-11142.7	-49148.8	2280.23	233.598	215.054	0	10.9969	5.56266	-119.182	879.196	-749.222	-1603.94	-317.286	192.623	0	13.3107	11.4071	-174.498	-27237.1	-183544	-9565.98	-1965.84	356.089	0
367	7	-28.8172	66.1774	-740.263	-1199.94	-32883.2	-2765.99	255.579	611.621	0	-31.3094	-58.0193	-740.155	-11160.5	-49333	2351.96	233.348	215.079	0	10.956	5.61753	-119.341	894.913	-756.159	-1596.27	-317.336	192.501	0	13.5583	11.4664	-174.21	-27326.4	-183533	-9552.78	-1967.52	356.859	0
367	8	-29.4708	66.7701	-741.835	-1312.28	-33134.6	-2757.75	255.334	611.769	0	-32.3465	-57.6342	-740.084	-11177.2	-49515.5	2421.04	233.095	215.103	0	10.9387	5.66166	-119.557	915.769	-755.444	-1586.88	-317.319	192.34	0	13.8194	11.5128	-173.86	-27416.5	-183534	-9543.04	-1969.64	357.693	0
367	9	-30.2603	67.3746	-743.274	-1426.34	-33386.3	-2748.61	255.082	611.919	0	-33.4139	-57.2726	-740.001	-11188.8	-49700.2	2485.64	232.838	215.12	0	10.9427	5.69611	-119.811	940.246	-753.366	-1577.8	-317.288	192.152	0	14.0356	11.5373	-173.573	-27486.7	-183556	-9536.17	-1971.52	358.359	0
368	0	-31.1726	68.0047	-744.63	-1541.3	-33634.1	-2738.66	254.831	612.07	0	-34.5006	-56.9138	-739.965	-11190.9	-49890.2	2544	232.578	215.124	0	10.9656	5.72462	-120.081	967.336	-754.899	-1571.25	-317.287	191.944	0	14.1529	11.5499	-173.495	-27518.7	-183596	-9533.89	-1972.22	358.614	0	-51.3777	32.5781	-1786.18	-703196	-16234.6	6870.79	-11.127	394.113	0
368	1	-32.1826	68.6728	-745.969	-1656.05	-33876.8	-2727.48	254.587	612.22	0	-35.5944	-56.5411	-740.044	-11179.8	-50087.2	2594.93	232.319	215.107	0	11.0069	5.75345	-120.345	996.39	-760.477	-1569.12	-317.319	191.721	0	14.1399	11.5686	-173.721	-27502.1	-183643	-9541.78	-1971.11	358.312	0
368	2	-33.2658	69.3792	-747.325	-1769.74	-34114.7	-2714.14	254.351	612.368	0	-36.6845	-56.1515	-740.274	-11153.5	-50292	2638.76	232.063	215.067	0	11.0646	5.78959	-120.585	1025.31	-766.231	-1572.47	-317.354	191.497	0	13.9967	11.5853	-174.226	-27442.1	-183680	-9566.6	-1968.26	357.509	0
368	3	-34.409	70.1092	-748.672	-1881.65	-34348.7	-2697.58	254.12	612.513	0	-37.7606	-55.7517	-740.645	-11113.2	-50503	2677.53	231.812	215.005	0	11.1322	5.83459	-120.79	1049.27	-766.082	-1580.92	-317.342	191.313	0	13.7452	11.5566	-174.901	-27357	-183691	-9612.99	-1964.26	356.414	0
368	4	-35.6089	70.8423	-749.937	-1990.36	-34581.5	-2677.27	253.887	612.654	0	-38.8164	-55.3502	-741.109	-11062.4	-50715.9	2713.42	231.568	214.927	0	11.1985	5.88182	-120.963	1062.71	-754.756	-1592.79	-317.24	191.215	0	13.4142	11.4325	-175.587	-27266	-183665	-9681.39	-1960.01	355.285	0
368	5	-36.8685	71.5588	-751.038	-2094.16	-34815.9	-2653.34	253.643	612.788	0	-39.8547	-54.9584	-741.6	-11005	-50925.7	2747.98	231.33	214.84	0	11.2519	5.92232	-121.119	1062.82	-731.268	-1606.19	-317.038	191.225	0	13.0357	11.1918	-176.069	-27178.7	-183606	-9766.14	-1956.81	354.364	0
368	6	-38.196	72.239	-751.9	-2193	-35051.6	-2626.62	253.383	612.917	0	-40.8903	-54.5957	-742.039	-10944	-51130.3	2782.59	231.095	214.749	0	11.2822	5.95059	-121.264	1050.96	-699.285	-1620.27	-316.767	191.333	0	12.6526	10.8678	-176.119	-27093.7	-183521	-9855.05	-1956.03	353.837	0
368	7	-39.6025	72.8638	-752.471	-2289.99	-35284.9	-2598.44	253.108	613.043	0	-41.9464	-54.2841	-742.339	-10881.2	-51329.5	2818.61	230.854	214.658	0	11.2825	5.96449	-121.38	1031.12	-663.47	-1635.22	-316.466	191.505	0	12.3195	10.5489	-175.618	-27005.5	-183416	-9932.92	-1958.4	353.774	0
368	8	-41.0954	73.4203	-752.729	-2390.14	-35510.5	-2570.26	252.824	613.175	0	-43.0452	-54.0384	-742.436	-10818.3	-51522.8	2856.56	230.603	214.571	0	11.2505	5.96458	-121.435	1007.28	-626.81	-1651.14	-316.162	191.705	0	12.08	10.3383	-174.632	-26912.1	-183300	-9986.88	-1963.63	354.108	0
368	9	-42.6697	73.9095	-752.698	-2497.74	-35725.1	-2543.06	252.537	613.318	0	-44.196	-53.858	-742.307	-10756.3	-51708.4	2895.44	230.341	214.49	0	11.1906	5.95301	-121.411	981.981	-591.426	-1667.01	-315.871	191.912	0	11.9464	10.2975	-173.367	-26815.6	-183182	-10010.6	-1970.61	354.675	0
369	0	-44.3023	74.3484	-752.452	-2614.35	-35929.3	-2516.95	252.25	613.474	0	-45.3934	-53.7263	-741.987	-10694.6	-51885.6	2933.3	230.072	214.413	0	11.1126	5.93044	-121.325	957.11	-559.4	-1680.67	-315.611	192.111	0	11.9017	10.4196	-172.027	-26718.8	-183067	-10005.1	-1978.18	355.317	0	-79.2048	39.588	-1783.41	-702647	-16564.7	21079.4	-12.0525	394.603	0
369	1	-45.9562	74.7644	-752.09	-2738.59	-36126.8	-2491.13	251.965	613.641	0	-46.6246	-53.6199	-741.554	-10631.6	-52055.8	2968.35	229.802	214.337	0	11.0275	5.89572	-121.209	934.643	-532.409	-1689.85	-315.393	192.289	0	11.9155	10.6472	-170.736	-26627.1	-182958	-9976.74	-1985.59	355.955	0
369	2	-47.5959	75.1827	-751.704	-2867.3	-36321.5	-2464.34	251.681	613.814	0	-47.8805	-53.5229	-741.091	-10566	-52221.4	2999.39	229.534	214.257	0	10.9461	5.84902	-121.089	916.672	-512.13	-1693.6	-315.229	192.43	0	11.9591	10.9048	-169.612	-26550.9	-182857	-9933.55	-1992.09	356.539	0
369	3	-49.2006	75.6157	-751.344	-2996.79	-36514.8	-2435.16	251.401	613.989	0	-49.1605	-53.4325	-740.634	-10497.2	-52384.5	3026.07	229.271	214.173	0	10.8791	5.7943	-120.976	905.496	-500.719	-1693.13	-315.139	192.515	0	12.0078	11.1196	-168.854	-26500.2	-182770	-9884.32	-1996.42	356.941	0
369	4	-50.7647	76.06	-750.997	-3124.19	-36705.7	-2402.47	251.124	614.16	0	-50.4702	-53.3556	-740.17	-10425.4	-52546.9	3048.96	229.007	214.085	0	10.8376	5.73974	-120.856	903.241	-500.187	-1691.22	-315.139	192.526	0	12.0394	11.2397	-168.65	-26474.2	-182703	-9837.58	-1997.32	356.977	0
369	5	-52.2933	76.4996	-750.597	-3248.26	-36892.4	-2365.82	250.849	614.328	0	-51.8164	-53.3041	-739.645	-10350.7	-52709.8	3069.41	228.736	213.994	0	10.8311	5.69511	-120.707	910.486	-511.048	-1690.77	-315.234	192.457	0	12.0369	11.2645	-169.028	-26465.5	-182661	-9799	-1994.65	356.575	0
369	6	-53.7976	76.9096	-750.055	-3369.61	-37072.9	-2325.24	250.573	614.493	0	-53.204	-53.289	-738.996	-10271.9	-52872.8	3088.98	228.453	213.9	0	10.8616	5.66604	-120.514	924.992	-530.961	-1693.64	-315.406	192.325	0	11.9898	11.2405	-169.845	-26470.8	-182646	-9769.92	-1989.37	355.853	0
369	7	-55.2885	77.2644	-749.284	-3489.78	-37243.9	-2280.9	250.294	614.658	0	-54.6327	-53.3145	-738.174	-10187.7	-53033.6	3108.8	228.156	213.801	0	10.9205	5.65073	-120.284	942.179	-554.839	-1699.68	-315.613	192.167	0	11.894	11.2102	-170.927	-26496.2	-182658	-9750.62	-1982.63	355.014	0
369	8	-56.7711	77.5461	-748.23	-3609.99	-37401	-2233	250.014	614.825	0	-56.0925	-53.3758	-737.163	-10097.7	-53188.6	3128.67	227.847	213.698	0	10.993	5.64254	-120.032	957.745	-577.347	-1706.56	-315.81	192.021	0	11.7595	11.1853	-172.135	-26547.1	-182687	-9743.14	-1975.3	354.222	0
369	9	-58.2421	77.7486	-746.884	-3730.05	-37541.7	-2181.99	249.736	614.994	0	-57.5627	-53.4611	-735.975	-10002.7	-53335.2	3146.98	227.531	213.591	0	11.0676	5.63659	-119.768	970.438	-595.925	-1710.69	-315.976	191.897	0	11.6076	11.1643	-173.353	-26617.2	-182717	-9749.13	-1968.01	353.543	0
370	0	-59.6899	77.8809	-745.294	-3848.52	-37666.8	-2128.35	249.46	615.164	0	-59.0141	-53.5528	-734.661	-9903.67	-53473.5	3162.02	227.213	213.481	0	11.14	5.63364	-119.497	982.521	-611.428	-1708.65	-316.117	191.778	0	11.4584	11.1472	-174.468	-26688.2	-182740	-9767.22	-1961.41	352.968	0	-106.89	40.8731	-1757.82	-691436	-27052.1	33530.7	-18.9347	394.011	0
370	1	-61.0975	77.9635	-743.544	-3963.66	-37779.7	-2072.72	249.19	615.331	0	-60.4145	-53.6301	-733.294	-9801.11	-53603.8	3172.94	226.9	213.366	0	11.21	5.63717	-119.237	997.574	-625.962	-1698.85	-316.25	191.634	0	11.3326	11.1359	-175.359	-26741.4	-182761	-9793.14	-1956.21	352.495	0
370	2	-62.4498	78.0155	-741.694	-4074.32	-37883.8	-2016.17	248.923	615.493	0	-61.7378	-53.6767	-731.932	-9695.58	-53724.2	3179.36	226.6	213.247	0	11.275	5.64774	-119.021	1017.62	-640.397	-1682.45	-316.381	191.45	0	11.254	11.1266	-175.914	-26768	-182791	-9821.39	-1953.09	352.165	0
370	3	-63.7421	78.0448	-739.752	-4180.33	-37981.6	-1959.74	248.656	615.651	0	-62.9714	-53.6871	-730.591	-9587.02	-53831.2	3181	226.318	213.122	0	11.3291	5.66123	-118.888	1041.83	-653.815	-1662.65	-316.499	191.237	0	11.2387	11.1025	-176.093	-26769	-182829	-9847.04	-1952.25	352.016	0
370	4	-64.9814	78.0482	-737.668	-4282.41	-38073.6	-1903.71	248.387	615.805	0	-64.1156	-53.6646	-729.251	-9474.32	-53923.1	3177.82	226.057	212.992	0	11.3685	5.67115	-118.87	1066.56	-665.429	-1642.61	-316.598	191.028	0	11.2845	11.0452	-175.97	-26753.3	-182861	-9866.75	-1953.16	352.033	0
370	5	-66.1833	78.0143	-735.368	-4381.67	-38158.6	-1847.53	248.109	615.958	0	-65.1774	-53.618	-727.865	-9356.58	-53999.7	3169.99	225.811	212.855	0	11.3946	5.67227	-118.955	1085.42	-676.764	-1624.85	-316.689	190.875	0	11.3734	10.9592	-175.691	-26733.3	-182875	-9879.39	-1954.89	352.161	0
370	6	-67.3684	77.9264	-732.771	-4480.11	-38235.3	-1790.48	247.821	616.114	0	-66.1661	-53.5587	-726.371	-9234.37	-54060.4	3157.74	225.575	212.713	0	11.4106	5.66317	-119.088	1091.76	-690.212	-1611.62	-316.796	190.832	0	11.4855	10.8762	-175.391	-26721.4	-182869	-9886.41	-1956.64	352.353	0
370	7	-68.5554	77.7681	-729.812	-4581.03	-38301.5	-1732.16	247.519	616.277	0	-67.0937	-53.4974	-724.705	-9109.08	-54104.5	3141.38	225.343	212.569	0	11.4163	5.64609	-119.217	1083.21	-705.408	-1604.41	-316.917	190.914	0	11.6088	10.8283	-175.149	-26725.4	-182853	-9889.98	-1957.99	352.587	0
370	8	-69.7529	77.531	-726.458	-4687.5	-38355	-1672.45	247.203	616.453	0	-67.9735	-53.441	-722.822	-8980.73	-54133.1	3121.43	225.109	212.425	0	11.4092	5.62511	-119.324	1063.08	-718.978	-1603.45	-317.025	191.091	0	11.732	10.8227	-174.976	-26745.8	-182849	-9889.47	-1959	352.854	0
370	9	-70.9553	77.2202	-722.729	-4800.16	-38393.7	-1611.19	246.877	616.642	0	-68.8155	-53.3912	-720.715	-8847.31	-54149.2	3099.07	224.867	212.276	0	11.3879	5.60511	-119.408	1037.22	-727.162	-1608.18	-317.09	191.314	0	11.8452	10.8455	-174.831	-26778.6	-182879	-9880.53	-1960.03	353.169	0
371	0	-72.1415	76.8529	-718.693	-4917.15	-38416.9	-1548.13	246.546	616.842	0	-69.6229	-53.3443	-718.415	-8706.4	-54156.1	3076.4	224.617	212.119	0	11.3515	5.5914	-119.456	1011.45	-727.377	-1617.76	-317.089	191.533	0	11.9489	10.8713	-174.66	-26823.9	-182956	-9858.89	-1961.5	353.578	0	-126.492	38.5063	-1697.12	-663582	-44673	41748.1	-30.5491	391.624	0
371	1	-73.2825	76.452	-714.446	-5035.98	-38425.5	-1482.99	246.216	617.049	0	-70.3944	-53.2916	-715.968	-8557.34	-54156.1	3055.7	224.36	211.952	0	11.3001	5.58816	-119.458	991.049	-719.138	-1630.87	-317.02	191.704	0	12.055	10.8684	-174.436	-26889.1	-183076	-9824.72	-1963.54	354.149	0
371	2	-74.3546	76.0362	-710.062	-5155.31	-38420.6	-1415.38	245.891	617.26	0	-71.1325	-53.2238	-713.401	-8402.13	-54149.2	3038.13	224.097	211.778	0	11.2379	5.59471	-119.417	979.536	-704.763	-1645.52	-316.902	191.797	0	12.1801	10.8186	-174.163	-26981.6	-183219	-9783.38	-1966	354.921	0
371	3	-75.3479	75.6146	-705.569	-5275.25	-38403.3	-1345.08	245.571	617.477	0	-71.8469	-53.1377	-710.706	-8244.22	-54133.5	3023.39	223.831	211.6	0	11.1727	5.60428	-119.347	977.161	-688.392	-1659.28	-316.768	191.812	0	12.3329	10.74	-173.875	-27094.6	-183358	-9743.22	-1968.54	355.828	0
371	4	-76.265	75.1865	-700.94	-5396.43	-38374.2	-1272.33	245.253	617.699	0	-72.5521	-53.0382	-707.862	-8086.77	-54107	3010.33	223.563	211.424	0	11.1097	5.60846	-119.263	981.162	-673.672	-1670.15	-316.649	191.773	0	12.5062	10.6759	-173.651	-27206	-183467	-9711.85	-1970.53	356.67	0
371	5	-77.118	74.7456	-696.11	-5519.01	-38333	-1197.75	244.933	617.928	0	-73.2623	-52.9333	-704.836	-7932.25	-54068.3	2997.6	223.29	211.254	0	11.0499	5.60439	-119.185	987.264	-661.681	-1677.69	-316.552	191.717	0	12.6841	10.6595	-173.606	-27293.4	-183534	-9692.69	-1971.19	357.215	0
371	6	-77.9266	74.2802	-690.991	-5642.83	-38277.2	-1122.07	244.605	618.166	0	-73.9882	-52.8303	-701.594	-7782.41	-54016.5	2983.8	223.009	211.092	0	10.9927	5.59745	-119.149	991.554	-651.131	-1682.87	-316.465	191.678	0	12.8477	10.6988	-173.821	-27346.9	-183550	-9684.39	-1969.97	357.328	0
371	7	-78.7142	73.7749	-685.495	-5767.96	-38203.6	-1045.78	244.269	618.414	0	-74.7365	-52.7328	-698.085	-7637.63	-53951.5	2967.49	222.715	210.941	0	10.9374	5.59494	-119.179	991.443	-640.868	-1687.09	-316.377	191.681	0	12.9765	10.7801	-174.328	-27369.9	-183515	-9683.91	-1966.7	357.002	0
371	8	-79.4988	73.2137	-679.554	-5894.69	-38109.3	-968.93	243.92	618.674	0	-75.5084	-52.6401	-694.271	-7496.23	-53872.9	2947.91	222.404	210.797	0	10.8828	5.59778	-119.263	985.24	-630.971	-1691.47	-316.291	191.739	0	13.0555	10.8831	-175.11	-27370.5	-183442	-9690.74	-1961.58	356.305	0
371	9	-80.2819	72.5874	-673.148	-6022.92	-37993.2	-891.377	243.559	618.947	0	-76.2953	-52.5445	-690.148	-7354.62	-53780.8	2925.75	222.074	210.657	0	10.8271	5.60188	-119.37	972.177	-621.815	-1696.37	-316.209	191.856	0	13.0798	10.9968	-176.111	-27354.2	-183353	-9707.9	-1955.12	355.324	0
372	0	-81.0455	71.8993	-666.315	-6151.74	-37854.8	-813.596	243.188	619.233	0	-77.0748	-52.4275	-685.763	-7208.51	-53675.1	2902.64	221.729	210.512	0	10.7703	5.60489	-119.474	953.518	-614.219	-1701.04	-316.141	192.019	0	13.0477	11.1197	-177.229	-27324.6	-183274	-9738.8	-1948.11	354.176	0	-139.297	33.9568	-1591.99	-615695	-76845.6	45917.4	-53.1725	387.263	0
372	1	-81.7587	71.1619	-659.132	-6279.56	-37694.8	-736.808	242.812	619.527	0	-77.8157	-52.2632	-681.199	-7054.47	-53553.9	2879.88	221.383	210.356	0	10.714	5.60659	-119.569	932.867	-610.104	-1704.26	-316.103	192.198	0	12.9574	11.251	-178.304	-27288.4	-183216	-9784.32	-1941.55	353.044	0
372	2	-82.391	70.3873	-651.678	-6404.9	-37513.5	-662.158	242.436	619.828	0	-78.4886	-52.0292	-676.532	-6891.1	-53413.4	2857.71	221.048	210.186	0	10.6613	5.60593	-119.664	914.601	-612.013	-1705.39	-316.114	192.357	0	12.8099	11.3891	-179.165	-27255.2	-183177	-9841.6	-1936.39	352.123	0
372	3	-82.9208	69.5822	-644.003	-6527.51	-37311.1	-590.177	242.064	620.136	0	-79.0747	-51.7159	-671.802	-6719.07	-53250.2	2835.52	220.735	210.002	0	10.6191	5.60134	-119.779	902.112	-622.526	-1704.46	-316.197	192.469	0	12.6097	11.5249	-179.734	-27232.1	-183143	-9902.87	-1932.97	351.514	0
372	4	-83.3359	68.747	-636.118	-6648.79	-37086.8	-521.156	241.698	620.452	0	-79.5705	-51.3299	-667.008	-6539.97	-53062.8	2813.09	220.447	209.805	0	10.5983	5.5925	-119.921	897.398	-642.769	-1701.83	-316.36	192.517	0	12.3704	11.6306	-180.026	-27220.9	-183101	-9956.87	-1931.08	351.206	0
372	5	-83.6356	67.8755	-627.992	-6770.62	-36839.9	-455.368	241.337	620.781	0	-79.9875	-50.8887	-662.112	-6355.4	-52851.7	2790.83	220.177	209.599	0	10.6062	5.58172	-120.074	901.001	-669.831	-1698.13	-316.578	192.496	0	12.1232	11.6649	-180.1	-27218.4	-183043	-9993.11	-1930.34	351.129	0
372	6	-83.8293	66.9577	-619.559	-6894.13	-36570.6	-393.072	240.973	621.128	0	-80.3474	-50.4147	-657.038	-6167.29	-52618.5	2768.76	219.916	209.387	0	10.6409	5.5734	-120.21	911.824	-696.938	-1693.93	-316.798	192.415	0	11.9106	11.6014	-180.04	-27217.1	-182974	-10004.9	-1930.3	351.173	0
372	7	-83.93	65.986	-610.745	-7019.8	-36279.4	-335.111	240.598	621.494	0	-80.6737	-49.9307	-651.694	-5977.78	-52365.2	2746.25	219.647	209.173	0	10.694	5.57128	-120.3	927.49	-717.318	-1689.61	-316.963	192.29	0	11.7658	11.4499	-179.916	-27208.7	-182905	-9989.43	-1930.61	351.23	0
372	8	-83.9466	64.958	-601.493	-7147.27	-35965.9	-283.137	240.206	621.883	0	-80.9824	-49.4504	-645.993	-5787.83	-52094.2	2723.1	219.358	208.96	0	10.754	5.5754	-120.343	945.076	-728.389	-1685.62	-317.053	192.147	0	11.6964	11.2437	-179.725	-27188.3	-182846	-9946.77	-1931.36	351.277	0
372	9	-83.8817	63.8784	-591.785	-7274.76	-35629.9	-238.535	239.793	622.293	0	-81.2765	-48.9679	-639.883	-5596.85	-51806.7	2699.8	219.037	208.747	0	10.8102	5.58088	-120.355	962.207	-733.238	-1682.51	-317.092	192.005	0	11.6808	11.0168	-179.398	-27155	-182805	-9881.2	-1932.99	351.367	0
373	0	-83.7295	62.7601	-581.655	-7399.01	-35272.7	-201.374	239.358	622.721	0	-81.5441	-48.4599	-633.357	-5403.75	-51502.2	2676.37	218.684	208.532	0	10.8575	5.57945	-120.356	978.279	-737.545	-1680.28	-317.128	191.872	0	11.6788	10.7977	-178.861	-27108.8	-182791	-9801.61	-1935.97	351.564	0	-139.322	28.3249	-1423.72	-540186	-118200	44306.7	-88.511	379.824	0
373	1	-83.4762	61.6215	-571.175	-7515.89	-34897.1	-170.427	238.903	623.159	0	-81.7619	-47.9013	-626.436	-5207.79	-51178.6	2651.67	218.302	208.313	0	10.8974	5.5628	-120.357	994.187	-743.888	-1678.11	-317.181	191.74	0	11.6617	10.6142	-178.078	-27050.4	-182803	-9718.45	-1940.54	351.902	0
373	2	-83.1083	60.4742	-560.414	-7621.15	-34506	-143.656	238.428	623.599	0	-81.9055	-47.278	-619.139	-5009.16	-50832.5	2623.83	217.898	208.091	0	10.9348	5.52782	-120.366	1010.22	-749.69	-1675.01	-317.228	191.607	0	11.6404	10.4956	-177.076	-26980.9	-182841	-9640.31	-1946.55	352.369	0
373	3	-82.6214	59.3146	-549.4	-7711.39	-34102	-118.804	237.929	624.036	0	-81.9613	-46.5878	-611.452	-4809.67	-50457.7	2590.69	217.479	207.866	0	10.9732	5.47956	-120.397	1024.65	-750.489	-1670.63	-317.233	191.489	0	11.6603	10.4604	-175.951	-26904.1	-182897	-9572.83	-1953.47	352.907	0
373	4	-82.0203	58.1261	-538.12	-7785.38	-33686	-94.1061	237.401	624.468	0	-81.9258	-45.8344	-603.333	-4612.12	-50047.3	2549.82	217.049	207.644	0	11.0113	5.42834	-120.459	1034.64	-743.067	-1665.59	-317.169	191.411	0	11.7652	10.4994	-174.86	-26829.2	-182966	-9519.68	-1960.35	353.432	0
373	5	-81.3152	56.886	-526.535	-7844.77	-33255.5	-68.6448	236.841	624.899	0	-81.8013	-45.0225	-594.739	-4418.45	-49596.3	2499.35	216.608	207.429	0	11.0452	5.38524	-120.542	1037.71	-726.145	-1661.1	-317.024	191.391	0	11.9609	10.5829	-174.005	-26770	-183048	-9484.89	-1965.97	353.846	0
373	6	-80.5181	55.5704	-514.598	-7893.17	-32804.1	-42.2828	236.253	625.339	0	-81.5956	-44.1587	-585.634	-4228.89	-49104.1	2439.36	216.152	207.221	0	11.0717	5.35872	-120.623	1032.76	-701.183	-1658.06	-316.813	191.438	0	12.2047	10.6825	-173.537	-26742.7	-183147	-9472.89	-1969.38	354.104	0
373	7	-79.6354	54.1563	-502.267	-7934.16	-32324.6	-15.729	235.643	625.797	0	-81.3217	-43.2495	-576.007	-4042.92	-48572.3	2372.17	215.674	207.019	0	11.0902	5.35256	-120.672	1021.1	-672.126	-1656.23	-316.57	191.538	0	12.4346	10.7797	-173.458	-26759.6	-183262	-9485.92	-1970.52	354.271	0
373	8	-78.6595	52.6269	-489.531	-7969.73	-31811.5	9.61223	235.017	626.28	0	-80.9907	-42.2951	-565.871	-3860.11	-48003.3	2300.67	215.169	206.822	0	11.1003	5.36659	-120.666	1005.89	-642.677	-1654.23	-316.326	191.664	0	12.6184	10.8659	-173.638	-26822.1	-183383	-9522.75	-1970.12	354.472	0
373	9	-77.5641	50.9779	-476.427	-7999.77	-31262.3	32.5871	234.382	626.791	0	-80.6001	-41.283	-555.271	-3680.02	-47399.1	2226.08	214.638	206.627	0	11.1012	5.39804	-120.609	989.386	-615.031	-1650.96	-316.099	191.797	0	12.7682	10.9393	-173.896	-26918	-183488	-9580.25	-1969.16	354.794	0
374	0	-76.3078	49.2213	-463.032	-8021.91	-30677	52.9011	233.748	627.325	0	-80.1294	-40.1904	-544.295	-3502.27	-46761.3	2147.51	214.088	206.435	0	11.0934	5.44245	-120.525	972.604	-591.224	-1646.53	-315.905	191.93	0	12.9111	10.9921	-174.105	-27027.4	-183552	-9654.83	-1968.26	355.236	0	-119.581	23.2583	-1186.56	-437539	-178100	32534.4	-155.885	369.028	0
374	1	-74.8484	47.3802	-449.439	-8031.9	-30056.2	70.6856	233.125	627.871	0	-79.5464	-38.9923	-533.052	-3326.64	-46091.1	2063.63	213.534	206.241	0	11.081	5.49464	-120.441	957.017	-573.136	-1641.51	-315.759	192.054	0	13.0599	11.0101	-174.254	-27129.6	-183565	-9740.67	-1967.43	355.69	0
374	2	-73.1619	45.4783	-435.714	-8025.43	-29400.8	85.8083	232.523	628.419	0	-78.8222	-37.672	-521.614	-3152.85	-45389.9	1974.35	212.982	206.044	0	11.0687	5.54901	-120.382	944.632	-560.891	-1636.04	-315.659	192.153	0	13.1996	10.9941	-174.428	-27208.6	-183532	-9826.98	-1966.19	355.988	0
374	3	-71.2511	43.5342	-421.868	-7999.75	-28711	97.6349	231.943	628.963	0	-77.9412	-36.2283	-509.999	-2980.64	-44659.1	1880.81	212.433	205.844	0	11.0553	5.60029	-120.367	936.989	-552.751	-1629.85	-315.592	192.216	0	13.2886	10.9681	-174.712	-27253.5	-183474	-9900.51	-1964.15	355.991	0
374	4	-69.1383	41.5616	-407.879	-7953.24	-27987	105.38	231.384	629.499	0	-76.8995	-34.6717	-498.176	-2809.68	-43899.5	1784.4	211.879	205.64	0	11.0332	5.64368	-120.39	935.23	-546.349	-1622.58	-315.538	192.232	0	13.2854	10.9636	-175.15	-27256.5	-183419	-9953.49	-1961.21	355.618	0
374	5	-66.8518	39.5691	-393.711	-7884.13	-27230.2	108.472	230.837	630.025	0	-75.7019	-33.0186	-486.095	-2639.54	-43111.3	1686.34	211.311	205.43	0	10.9962	5.67309	-120.414	940.355	-539.761	-1614.09	-315.483	192.191	0	13.1846	11.0004	-175.783	-27214.9	-183387	-9986.86	-1957.26	354.821	0
374	6	-64.4173	37.5612	-379.317	-7791.09	-26442.7	106.52	230.289	630.54	0	-74.3612	-31.2883	-473.706	-2470.59	-42294.2	1587.97	210.716	205.215	0	10.9457	5.68257	-120.394	952.511	-532.162	-1605.04	-315.42	192.088	0	13.0181	11.0742	-176.644	-27139.7	-183383	-10005.2	-1952.15	353.64	0
374	7	-61.8537	35.5383	-364.651	-7674.97	-25625.1	99.2969	229.727	631.047	0	-72.8969	-29.4994	-460.962	-2305.2	-41446.4	1490.54	210.087	205.001	0	10.8896	5.6711	-120.303	969.268	-523.63	-1597.16	-315.353	191.943	0	12.8256	11.1545	-177.661	-27053.9	-183398	-10011.9	-1946.29	352.278	0
374	8	-59.1673	33.4977	-349.68	-7538.9	-24775.5	86.8721	229.148	631.56	0	-71.33	-27.6628	-447.83	-2147.46	-40562.3	1394.38	209.425	204.795	0	10.8384	5.643	-120.138	985.012	-514.931	-1592.38	-315.286	191.801	0	12.6262	11.2067	-178.62	-26978.9	-183419	-10008.9	-1940.87	351.041	0
374	9	-56.343	31.4392	-334.402	-7386.41	-23891.4	69.67	228.555	632.088	0	-69.6765	-25.7795	-434.312	-2001.94	-39634.7	1298.44	208.742	204.609	0	10.801	5.60513	-119.914	993.872	-508.291	-1590.98	-315.239	191.712	0	12.4129	11.2201	-179.296	-26928.5	-183435	-9996.58	-1937.08	350.19	0
375	0	-53.3398	29.3738	-318.854	-7220.12	-22971.9	48.3355	227.955	632.644	0	-67.9426	-23.8457	-420.473	-1870.71	-38661.7	1201.31	208.052	204.449	0	10.7826	5.5656	-119.66	993.762	-507.337	-1591.11	-315.24	191.695	0	12.1722	11.2114	-179.596	-26911.5	-183440	-9973.57	-1935.41	349.845	0	-70.8447	22.6061	-900.501	-314498	-250602	7244.98	-283.284	349.551	0
375	1	-50.099	27.32	-303.099	-7040.89	-22016.7	23.2158	227.362	633.23	0	-66.1272	-21.8613	-406.437	-1751.69	-37651.7	1102.39	207.362	204.31	0	10.7865	5.53198	-119.407	987.211	-515.314	-1590.48	-315.316	191.732	0	11.9126	11.2061	-179.557	-26932.5	-183432	-9938.96	-1935.58	349.994	0
375	2	-46.5618	25.2919	-287.202	-6846.9	-21024	-6.06637	226.797	633.84	0	-64.2291	-19.8354	-392.32	-1641.31	-36617.9	1001.77	206.663	204.184	0	10.8158	5.5089	-119.188	979.236	-533.222	-1587.99	-315.474	191.784	0	11.6637	11.2165	-179.298	-26987.5	-183413	-9893.61	-1936.95	350.518	0
375	3	-42.6842	23.293	-271.195	-6634.43	-19990.8	-40.2012	226.286	634.464	0	-62.2529	-17.7832	-378.177	-1537.79	-35570.9	898.975	205.941	204.066	0	10.872	5.49771	-119.029	974.432	-558.658	-1584.02	-315.693	191.814	0	11.4519	11.2403	-178.978	-27062.4	-183392	-9839.96	-1938.66	351.205	0
375	4	-38.4436	21.3215	-255.072	-6399.93	-18915.5	-79.795	225.843	635.091	0	-60.2054	-15.7203	-364.01	-1441.18	-34513.7	791.816	205.185	203.959	0	10.9492	5.49659	-118.946	974.435	-585.933	-1580.41	-315.926	191.808	0	11.289	11.2771	-178.732	-27135.1	-183382	-9781.18	-1940.02	351.82	0
375	5	-33.8422	19.375	-238.804	-6141.33	-17797.7	-125.947	225.471	635.717	0	-58.0876	-13.664	-349.791	-1352.01	-33442.3	677.696	204.394	203.865	0	11.0346	5.50008	-118.94	977.863	-608.524	-1580.12	-316.116	191.779	0	11.1826	11.3383	-178.572	-27183	-183389	-9719.88	-1940.97	352.224	0
375	6	-28.9077	17.452	-222.359	-5858.17	-16636.9	-180.742	225.18	636.346	0	-55.8893	-11.6381	-335.487	-1270.63	-32348.2	556.499	203.578	203.787	0	11.1142	5.50178	-118.996	982.535	-622.316	-1585.42	-316.23	191.743	0	11.1443	11.4358	-178.385	-27191.9	-183404	-9658.33	-1942.14	352.434	0
375	7	-23.6943	15.5549	-205.731	-5551.17	-15433.2	-246.358	224.984	636.983	0	-53.584	-9.66698	-321.059	-1197.18	-31223	430.825	202.75	203.729	0	11.1803	5.49845	-119.098	986.691	-627.042	-1596.23	-316.265	191.715	0	11.1793	11.562	-178.041	-27162.1	-183417	-9599.99	-1944.19	352.561	0
375	8	-18.2842	13.6955	-188.956	-5221.53	-14191.8	-323.55	224.893	637.634	0	-51.1275	-7.7663	-306.469	-1131.37	-30058.3	303.478	201.921	203.692	0	11.2319	5.49079	-119.236	988.535	-625.686	-1610.36	-316.247	191.709	0	11.2781	11.6856	-177.493	-27107.6	-183420	-9548.95	-1947.39	352.725	0
375	9	-12.7842	11.8977	-172.137	-4870.45	-12923.3	-411.13	224.925	638.294	0	-48.4641	-5.94201	-291.706	-1071.58	-28847.3	176.068	201.108	203.673	0	11.271	5.48227	-119.399	986.13	-622.491	-1624.67	-316.214	191.741	0	11.4197	11.7665	-176.788	-27045.5	-183413	-9509.24	-1951.47	352.982	0
376	0	-7.31846	10.1973	-155.443	-4499.58	-11641.3	-506.381	225.109	638.947	0	-45.5359	-4.19157	-276.797	-1014.3	-27586.8	49.4471	200.336	203.664	0	11.2988	5.47738	-119.576	978.549	-620.56	-1636.1	-316.19	191.817	0	11.5703	11.7796	-176.041	-26985.4	-183390	-9486.11	-1955.75	353.291	0	4.04482	24.527	-596.397	-185208	-320970	-26904.1	-539.693	311.157	0
376	1	-2.02788	8.63308	-139.073	-4111.91	-10362.1	-605.217	225.492	639.567	0	-42.2939	-2.50491	-261.8	-955.074	-26277.5	-75.4854	199.628	203.648	0	11.3155	5.47931	-119.746	966.966	-621.078	-1642.82	-316.187	191.925	0	11.6923	11.7267	-175.404	-26927.3	-183347	-9485.82	-1959.28	353.515	0
376	2	2.92476	7.23192	-123.215	-3712.15	-9102.12	-702.107	226.128	640.127	0	-38.7104	-0.870879	-246.754	-890.104	-24921.5	-197.058	199.003	203.607	0	11.3197	5.48925	-119.885	954.205	-624.304	-1644.86	-316.208	192.041	0	11.7719	11.6213	-175.026	-26867.3	-183283	-9512.28	-1961.17	353.504	0
376	3	7.35918	6.00071	-108.016	-3305.94	-7876.76	-790.215	227.078	640.606	0	-34.7909	0.714911	-231.674	-817.194	-23520.8	-313.023	198.474	203.527	0	11.3104	5.5072	-119.98	943.352	-630.641	-1643.4	-316.256	192.137	0	11.8316	11.469	-174.983	-26803.8	-183206	-9563.96	-1960.99	353.18	0
376	4	11.0913	4.9304	-93.5731	-2898.44	-6699.03	-862.03	228.409	640.975	0	-30.5745	2.24642	-216.564	-736.39	-22078.5	-421.64	198.051	203.4	0	11.2892	5.53248	-120.036	936.481	-641.413	-1639.67	-316.344	192.198	0	11.9076	11.2746	-175.269	-26738.4	-183126	-9633.94	-1958.83	352.556	0
376	5	13.9493	4.00353	-79.9326	-2493.66	-5580.8	-910.26	230.181	641.197	0	-26.1276	3.70617	-201.439	-650.296	-20599.7	-522.025	197.737	203.228	0	11.262	5.56281	-120.058	933.76	-658.74	-1635.03	-316.487	192.222	0	12.0152	11.0577	-175.83	-26675.6	-183050	-9712.8	-1955.06	351.712	0
376	6	15.7891	3.19919	-67.0908	-2095.41	-4533.85	-928.284	232.422	641.232	0	-21.537	5.06761	-186.316	-563.233	-19093.7	-613.617	197.52	203.023	0	11.2362	5.59287	-120.051	933.456	-683.456	-1631.44	-316.693	192.225	0	12.1321	10.8514	-176.565	-26622.5	-182980	-9792.29	-1950.33	350.78	0
376	7	16.516	2.49702	-55.0101	-1708.85	-3570.06	-910.425	235.102	641.064	0	-16.9036	6.30119	-171.222	-479.838	-17573.3	-695.837	197.366	202.802	0	11.2151	5.61529	-120.003	932.711	-713.519	-1630.75	-316.946	192.228	0	12.2209	10.6865	-177.293	-26586.4	-182917	-9866.84	-1945.72	349.957	0
376	8	16.1132	1.88153	-43.6754	-1341.03	-2701.12	-853.25	238.155	640.704	0	-12.332	7.3812	-156.201	-403.824	-16052.9	-768.149	197.23	202.585	0	11.1961	5.62584	-119.908	928.708	-744.621	-1633.39	-317.21	192.255	0	12.2635	10.5853	-177.805	-26576.5	-182864	-9931.57	-1942.45	349.47	0
376	9	14.6767	1.3459	-33.1675	-1001.01	-1938.78	-757.801	241.546	640.18	0	-7.92282	8.29071	-141.331	-336.811	-14545.9	-830.045	197.079	202.383	0	11.1774	5.62769	-119.789	920.141	-770.748	-1637.96	-317.434	192.319	0	12.2736	10.5602	-177.994	-26605.2	-182843	-9980.29	-1941.24	349.472	0
377	0	12.4444	0.892958	-23.7037	-699.359	-1294.55	-631.819	245.386	639.504	0	-3.77257	9.02293	-126.722	-278.323	-13063.5	-880.553	196.912	202.196	0	11.1609	5.62886	-119.69	908.347	-785.179	-1641.91	-317.56	192.411	0	12.2833	10.606	-177.909	-26682.7	-182881	-10006.5	-1941.95	349.98	0	33.3766	25.4867	-370.747	-101790	-367929	-29592.8	-991.114	275.72	0
377	1	9.78582	0.529631	-15.5924	-446.273	-777.213	-490.296	250.155	638.621	0	0.0228357	9.57793	-112.509	-227.478	-11614.1	-917.703	196.772	202.022	0	11.1486	5.63608	-119.644	897.055	-783.428	-1643.23	-317.548	192.502	0	12.3186	10.694	-177.655	-26811.6	-182988	-10005.5	-1944.02	350.92	0
377	2	7.1069	0.257974	-9.09203	-248.069	-388.184	-351.433	257.305	637.284	0	3.36643	9.95356	-98.8233	-184.378	-10203.7	-938.846	196.748	201.866	0	11.1389	5.65177	-119.644	890.22	-765.017	-1641.79	-317.394	192.559	0	12.3813	10.7776	-177.292	-26981.2	-183151	-9976.93	-1947.05	352.185	0
377	3	4.71934	0.0710279	-4.27061	-104.535	-118.231	-229.694	272.315	634.478	0	6.16143	10.1348	-85.7502	-149.818	-8838	-941.284	196.933	201.747	0	11.1277	5.67446	-119.668	890.168	-732.497	-1639.29	-317.121	192.561	0	12.4546	10.8117	-176.855	-27166.3	-183346	-9926	-1950.7	353.608	0
377	4	2.78394	-0.0449254	-0.989363	-9.54661	51.0759	-132.315	300	610	0	8.31557	10.0924	-73.3255	-124.243	-7524.03	-922.47	197.389	201.694	0	11.1118	5.69964	-119.695	897.893	-690.845	-1637.79	-316.772	192.498	0	12.525	10.7786	-176.38	-27336.5	-183549	-9860.78	-1954.65	354.987	0
377	5	1.33927	-0.106237	1.01515	46.2052	142.329	-60.5515	300	610	0	9.7503	9.79163	-61.5523	-106.836	-6270.36	-880.252	198.13	201.736	0	11.0908	5.72046	-119.714	913.356	-648.487	-1638.28	-316.417	192.371	0	12.5911	10.6929	-175.88	-27468.9	-183744	-9790.36	-1958.71	356.18	0
377	6	0.348974	-0.128822	2.04662	72.7509	177.826	-12.0717	300	610	0	10.4172	9.20182	-50.4275	-94.8547	-5086.04	-813.544	199.141	201.881	0	11.0663	5.72994	-119.71	934.632	-616.483	-1640.54	-316.15	192.193	0	12.6549	10.5825	-175.355	-27551.7	-183924	-9725.17	-1962.86	357.12	0
377	7	-0.262002	-0.126448	2.39565	79.3397	177.034	17.2411	300	610	0	10.3172	8.31029	-39.9813	-84.3016	-3982.1	-723.227	200.401	202.109	0	11.0427	5.72461	-119.658	957.59	-603.265	-1643.68	-316.042	191.997	0	12.7135	10.4737	-174.817	-27585.5	-184081	-9676.5	-1966.99	357.796	0
377	8	-0.582046	-0.110008	2.31071	73.6686	155.472	32.039	300	610	0	9.51641	7.14211	-30.3191	-72.1943	-2974.41	-612.981	201.897	202.381	0	11.0271	5.70615	-119.541	977.108	-609.343	-1646.54	-316.097	191.826	0	12.7638	10.3894	-174.301	-27579.9	-184204	-9653.49	-1970.82	358.232	0
377	9	-0.696662	-0.0874395	1.98638	61.6249	124.538	36.7272	300	610	0	8.16264	5.7782	-21.643	-58.0794	-2084.85	-490.034	203.671	202.684	0	11.0275	5.67973	-119.372	989.905	-628.374	-1648.08	-316.264	191.707	0	12.7993	10.3448	-173.856	-27544.6	-184284	-9659.47	-1973.98	358.433	0
378	0	-0.6795	-0.0640389	1.56307	47.3531	91.9048	35.0439	300	610	0	6.48979	4.35498	-14.222	-43.3651	-1337.91	-365.262	205.927	203.049	0	11.0487	5.65234	-119.178	996.69	-652.609	-1647.82	-316.476	191.637	0	12.7939	10.341	-173.527	-27483.9	-184325	-9690.55	-1976.23	358.384	0	24.4425	17.208	-294.013	-84808.1	-379741	-27529.6	-1291.35	288.602	0
378	1	-0.58862	-0.0429497	1.13334	33.5019	62.1849	29.8979	300	610	0	4.76644	3.0249	-8.28113	-29.7685	-750.81	-250.637	209.335	203.595	0	11.0901	5.63129	-118.98	1000.17	-676.028	-1645.7	-316.682	191.594	0	12.7114	10.3679	-173.312	-27400	-184337	-9737.14	-1977.62	358.097	0
378	2	-0.46619	-0.0257037	0.751139	21.5438	37.6834	23.3747	300	610	0	3.20732	1.89953	-3.87811	-18.402	-323.742	-154.851	216.521	204.745	0	11.1453	5.61982	-118.793	1001.28	-694.631	-1641.4	-316.847	191.571	0	12.5303	10.416	-173.174	-27298.6	-184325	-9787.74	-1978.39	357.637	0
378	3	-0.340217	-0.0127236	0.441839	12.0999	19.1034	16.8373	300	610	0	1.92851	1.02603	-0.884215	-9.6728	-39.6002	-81.3171	300	200	0	11.2034	5.61402	-118.643	999.174	-706.817	-1634.12	-316.957	191.578	0	12.2563	10.4779	-173.098	-27190.4	-184285	-9833.29	-1978.63	357.081	0
378	4	-0.227226	-0.00374371	0.211328	5.22755	6.14323	11.0712	300	610	0	0.963326	0.401477	0.942548	-3.50071	128.489	-29.3434	300	200	0	11.2516	5.60724	-118.569	994.14	-712.572	-1623.41	-317.01	191.616	0	11.9198	10.5409	-173.112	-27089.5	-184210	-9869.15	-1978.11	356.485	0
378	5	-0.135171	0.00186564	0.0535995	0.653009	-2.04067	6.43598	300	610	0	0.293541	-0.00547566	1.88047	0.465313	209.812	4.03738	300	200	0	11.2783	5.59703	-118.601	988.378	-711.495	-1609.98	-316.999	191.666	0	11.5651	10.5904	-173.249	-27009.6	-184094	-9894.77	-1976.59	355.9	0
378	6	-0.0661281	0.00486832	-0.043477	-2.05498	-6.50272	3.00364	300	610	0	-0.12655	-0.238801	2.19553	2.69011	231.555	22.7484	300	200	0	11.2765	5.58575	-118.752	984.278	-703.224	-1595.81	-316.922	191.712	0	11.2435	10.6242	-173.487	-26961.1	-183933	-9912.81	-1974.21	355.407	0
378	7	-0.0185476	0.00601428	-0.0941076	-3.36694	-8.2929	0.6721	300	610	0	-0.352994	-0.34448	2.11492	3.64852	216.448	30.7941	300	200	0	11.2447	5.57716	-119.019	983.582	-689.696	-1583.51	-316.795	191.736	0	11.0108	10.6597	-173.723	-26951.3	-183737	-9927.62	-1971.65	355.139	0
378	8	0.0110203	0.00595611	-0.111998	-3.71983	-8.33344	-0.748552	300	610	0	-0.441102	-0.36417	1.81641	3.76457	181.957	31.7486	300	200	0	11.1874	5.57413	-119.393	987.786	-675.366	-1575.19	-316.657	191.727	0	10.9186	10.7215	-173.822	-26982.3	-183534	-9942.18	-1969.87	355.229	0
378	9	0.0267064	0.00521254	-0.108931	-3.47922	-7.36319	-1.47611	300	610	0	-0.43917	-0.332073	1.42823	3.38246	140.432	28.5121	300	200	0	11.115	5.577	-119.851	997.732	-664.85	-1571.69	-316.547	191.675	0	11.0039	10.823	-173.686	-27045.6	-183352	-9955.21	-1969.65	355.716	0
379	0	0.0325411	0.00416356	-0.0941802	-2.92608	-5.92747	-1.71843	300	610	0	-0.385699	-0.274027	1.03476	2.7595	99.8144	23.252	300	200	0	11.041	5.58258	-120.347	1012.06	-660.639	-1572.33	-316.489	191.59	0	11.2753	10.9559	-173.267	-27122.1	-183210	-9962.43	-1971.38	356.534	0	22.958	16.2047	-292.537	-84730.2	-379981	-27572.5	-1298.93	289.627	0
379	1	0.0320161	0.00306404	-0.0744707	-2.25918	-4.3953	-1.65288	300	610	0	-0.308971	-0.207982	0.685164	2.07232	64.5608	17.4554	300	200	0	10.9779	5.586	-120.81	1027.13	-662.853	-1575.21	-316.487	191.498	0	11.6935	11.0874	-172.594	-27192	-183115	-9960.24	-1974.95	357.549	0
379	2	0.0278971	0.00206657	-0.0542599	-1.6064	-2.99034	-1.41812	300	610	0	-0.228019	-0.145213	0.402475	1.43015	36.5944	12.0415	300	200	0	10.9324	5.58385	-121.169	1040.02	-670.293	-1578.09	-316.532	191.417	0	12.1681	11.1741	-171.763	-27240.8	-183072	-9948	-1979.84	358.595	0
379	3	0.0222028	0.00124668	-0.0361705	-1.03956	-1.82604	-1.11407	300	610	0	-0.15429	-0.0918112	0.191958	0.890428	16.1521	7.49319	300	200	0	10.9056	5.57507	-121.39	1050.6	-680.929	-1579.73	-316.609	191.345	0	12.5848	11.1895	-170.882	-27258.2	-183089	-9928.99	-1985.44	359.515	0
379	4	0.0162818	0.000626649	-0.0214576	-0.589712	-0.938911	-0.806433	300	610	0	-0.0935038	-0.0501613	0.0480346	0.473951	2.47309	3.98473	300	200	0	10.8947	5.56064	-121.474	1059.54	-691.451	-1580.81	-316.692	191.278	0	12.8529	11.1361	-170.047	-27238.4	-183165	-9909.52	-1991.14	360.181	0
379	5	0.0109363	0.000195449	-0.0104401	-0.260762	-0.316914	-0.533408	300	610	0	-0.0474069	-0.0202341	-0.0404413	0.177991	-5.68656	1.49245	300	200	0	10.8962	5.54293	-121.434	1065.79	-697.252	-1583.22	-316.742	191.223	0	12.942	11.0339	-169.35	-27183.5	-183284	-9895.65	-1996.28	360.517	0
379	6	0.00655898	-7.57724e-05	-0.00286082	-0.0405433	0.0784884	-0.312837	300	610	0	-0.0152514	-0.000615075	-0.086489	-0.0133932	-9.69997	-0.11842	300	200	0	10.908	5.52433	-121.279	1066.33	-693.525	-1588.43	-316.718	191.208	0	12.8822	10.9096	-168.858	-27102.7	-183420	-9891.01	-2000.24	360.506	0
379	7	0.00326025	-0.000222677	0.00183796	0.0909058	0.296468	-0.148721	300	610	0	0.00505485	0.0107383	-0.102653	-0.121833	-10.851	-1.03048	300	200	0	10.9309	5.50715	-121.032	1057.47	-676.775	-1596.31	-316.592	191.263	0	12.7382	10.7882	-168.57	-27007.6	-183542	-9897.14	-2002.82	360.216	0
379	8	0.000974947	-0.000280592	0.00432039	0.155644	0.386449	-0.0366314	300	610	0	0.0161273	0.0159856	-0.099707	-0.169655	-10.2191	-1.432	300	200	0	10.9669	5.4951	-120.742	1038.05	-646.114	-1605.4	-316.351	191.403	0	12.5847	10.6846	-168.394	-26910.5	-183632	-9913.93	-2004.49	359.807	0
379	9	-0.000455232	-0.000280436	0.00523258	0.174309	0.392109	0.0321822	300	610	0	0.0205706	0.0170967	-0.0861259	-0.176923	-8.6374	-1.49213	300	200	0	11.0165	5.49275	-120.466	1012.31	-604.205	-1613.93	-316.016	191.597	0	12.493	10.5999	-168.218	-26824.4	-183687	-9939.37	-2005.96	359.462	0
380	0	-0.00122324	-0.000246912	0.00513318	0.164258	0.348614	0.0679098	300	610	0	0.0206728	0.0156972	-0.0680491	-0.160008	-6.6982	-1.3488	300	200	0	11.075	5.50366	-120.245	988.327	-557.26	-1620.74	-315.634	191.781	0	12.5115	10.5235	-168.019	-26758.7	-183715	-9968.32	-2007.42	359.26	0	24.0603	15.9402	-289.754	-83829.6	-376405	-27518.2	-1299.05	289.314	0
380	1	-0.00151897	-0.000198199	0.00446403	0.138896	0.282043	0.0803548	300	610	0	0.0182668	0.013021	-0.0495426	-0.131206	-4.78467	-1.10559	300	200	0	11.1313	5.52934	-120.097	972.61	-513.354	-1625.46	-315.275	191.901	0	12.64	10.4365	-167.902	-26716.7	-183721	-9992.23	-2008.22	359.121	0
380	2	-0.0015079	-0.000146561	0.00354708	0.107754	0.210141	0.0779298	300	610	0	0.0147056	0.0099299	-0.0329956	-0.0990031	-3.11403	-0.833934	300	200	0	11.1731	5.56856	-120.017	966.042	-479.655	-1628.32	-314.997	191.951	0	12.8256	10.3217	-168.048	-26698.1	-183716	-10002.6	-2007.24	358.872	0
380	3	-0.00132175	-9.93979e-05	0.00259697	0.0770019	0.143747	0.0672444	300	610	0	0.0109048	0.00696878	-0.0195479	-0.0686843	-1.78222	-0.578321	300	200	0	11.1962	5.61564	-119.986	964.669	-460.434	-1629.71	-314.837	191.96	0	13.0031	10.1779	-168.592	-26702.5	-183706	-9995.2	-2003.65	358.386	0
380	4	-0.00105714	-6.04308e-05	0.00174108	0.0501404	0.0884357	0.0530835	300	610	0	0.00741944	0.00443543	-0.00948559	-0.0430636	-0.804009	-0.362406	300	200	0	11.2054	5.66156	-119.976	964.445	-456.338	-1629.73	-314.804	191.961	0	13.138	10.025	-169.493	-26726.5	-183697	-9970.36	-1997.81	357.685	0
380	5	-0.000778967	-3.08217e-05	0.00104141	0.0287183	0.0460905	0.0386129	300	610	0	0.00453093	0.00245006	-0.00256932	-0.0231987	-0.145728	-0.195057	300	200	0	11.2079	5.69813	-119.954	964.544	-464.124	-1628.29	-314.869	191.959	0	13.2333	9.89271	-170.503	-26761.2	-183692	-9931.64	-1991.35	356.955	0
380	6	-0.000526157	-1.01232e-05	0.000514969	0.0129777	0.0162489	0.0256893	300	610	0	0.00232997	0.00101646	0.00171353	-0.00901149	0.250126	-0.0755843	300	200	0	11.2067	5.72127	-119.904	966.143	-477.359	-1625.69	-314.981	191.942	0	13.3095	9.79705	-171.263	-26797.6	-183696	-9883.06	-1986.59	356.47	0
380	7	-0.000318072	2.98439e-06	0.000150893	0.00238038	-0.00284589	0.0151961	300	610	0	0.000786737	7.10233e-05	0.00397167	0.000219872	0.447902	0.00211844	300	200	0	11.2011	5.73119	-119.841	969.8	-488.87	-1622.64	-315.079	191.908	0	13.3802	9.73003	-171.466	-26834.5	-183711	-9827.67	-1985.41	356.5	0
380	8	-0.000160512	1.01648e-05	-7.64224e-05	-0.00399638	-0.0134851	0.00735123	300	610	0	-0.000194346	-0.000481025	0.00479646	0.00550124	0.508212	0.0465412	300	200	0	11.1923	5.73005	-119.795	974.59	-493.707	-1619.73	-315.121	191.865	0	13.4433	9.67436	-171.015	-26880.1	-183732	-9769.47	-1988.36	357.18	0
380	9	-5.0785e-05	1.30813e-05	-0.000198006	-0.00718623	-0.0179944	0.00196437	300	610	0	-0.00073525	-0.000741076	0.00469882	0.00788189	0.482296	0.0665332	300	200	0	11.1845	5.7195	-119.773	979.044	-490.74	-1617.59	-315.097	191.826	0	13.4875	9.62762	-170.081	-26943	-183745	-9714.73	-1994.34	358.413	0
381	0	1.83573e-05	1.31985e-05	-0.000244304	-0.00816347	-0.0184417	-0.00136701	300	610	0	-0.000958583	-0.000802237	0.00408246	0.00831092	0.409893	0.0700952	300	200	0	11.1777	5.70046	-119.76	982.455	-482.228	-1617.26	-315.027	191.796	0	13.4978	9.60878	-168.975	-27019.7	-183739	-9670.07	-2001.37	359.903	0	23.9098	15.887	-288.949	-83992.8	-375952	-27349.7	-1301.1	290.684	0
381	1	5.59222e-05	1.16923e-05	-0.000241796	-0.00775204	-0.0165001	-0.00311941	300	610	0	-0.000972702	-0.000741756	0.00324136	0.00756673	0.319396	0.0637861	300	200	0	11.1641	5.67425	-119.736	984.765	-471.798	-1619.23	-314.94	191.776	0	13.4644	9.63949	-167.944	-27096.1	-183705	-9642.31	-2007.85	361.34	0
381	2	7.08528e-05	9.43229e-06	-0.000211525	-0.00659125	-0.0134165	-0.00375504	300	610	0	-0.000864849	-0.000618546	0.00237131	0.00623671	0.229284	0.0525537	300	200	0	11.1353	5.6424	-119.708	985.477	-462.653	-1622.45	-314.865	191.768	0	13.4002	9.72937	-167.047	-27162.8	-183647	-9638.59	-2013.37	362.606	0
381	3	7.09897e-05	7.00833e-06	-0.000168902	-0.00513801	-0.0100441	-0.00367281	300	610	0	-0.000699727	-0.00047396	0.00158836	0.00472844	0.150138	0.03983	300	200	0	11.0906	5.60497	-119.694	983.477	-457.698	-1624.81	-314.824	191.783	0	13.3306	9.88264	-166.225	-27219.9	-183578	-9661.62	-2018.4	363.753	0
381	4	6.26047e-05	4.77911e-06	-0.000124259	-0.00368989	-0.00690756	-0.00318763	300	610	0	-0.000521365	-0.000334322	0.000948823	0.00329751	0.0867327	0.0277657	300	200	0	11.0357	5.56031	-119.714	977.748	-460.035	-1624.5	-314.843	191.833	0	13.26	10.097	-165.48	-27266.6	-183517	-9705.19	-2023	364.773	0
381	5	5.03197e-05	2.92762e-06	-8.37761e-05	-0.00241736	-0.00428067	-0.00252864	300	610	0	-0.000356656	-0.000214177	0.000468	0.00208165	0.0399369	0.0175189	300	200	0	10.9769	5.50804	-119.784	968.346	-471.46	-1620.96	-314.936	191.916	0	13.1685	10.3484	-164.978	-27296.9	-183481	-9756.1	-2026.15	365.458	0
381	6	3.7257e-05	1.51406e-06	-5.05123e-05	-0.00139751	-0.00225997	-0.00184827	300	610	0	-0.000219434	-0.000119565	0.000135753	0.0011344	0.00827015	0.00953887	300	200	0	10.9207	5.45189	-119.909	957.231	-490.686	-1615.23	-315.092	192.017	0	13.0387	10.5938	-164.949	-27305.6	-183481	-9801.41	-2026.35	365.539	0
381	7	2.53047e-05	5.20817e-07	-2.5365e-05	-0.000644528	-0.000828718	-0.00123673	300	610	0	-0.000114376	-5.09122e-05	-7.14586e-05	0.000454534	-0.0109227	0.00381345	300	200	0	10.8756	5.39996	-120.084	947.607	-514.4	-1609.24	-315.284	192.109	0	12.8724	10.7928	-165.521	-27293.4	-183521	-9835.04	-2022.75	364.894	0
381	8	1.54157e-05	-1.12343e-07	-7.8823e-06	-0.000134755	9.29843e-05	-0.000737676	300	610	0	-4.03358e-05	-5.37021e-06	-0.000182075	9.45032e-06	-0.0206554	6.69458e-05	300	200	0	10.8502	5.36302	-120.281	941.853	-539.668	-1604.47	-315.487	192.17	0	12.6928	10.9173	-166.639	-27265.3	-183595	-9857.87	-2015.75	363.619	0
381	9	7.89206e-06	-4.62985e-07	3.10914e-06	0.000174405	0.000611832	-0.000362795	300	610	0	7.04241e-06	2.14545e-05	-0.000223967	-0.000247578	-0.0237886	-0.00209509	300	200	0	10.851	5.35196	-120.449	940.742	-564.805	-1600.95	-315.689	192.19	0	12.5345	10.9491	-168.115	-27227.4	-183684	-9872.37	-2006.61	361.957	0
382	0	2.62542e-06	-6.09388e-07	9.058e-06	0.000331364	0.000837199	-0.000104002	300	610	0	3.3443e-05	3.43195e-05	-0.00022135	-0.000365839	-0.0227538	-0.00308837	300	200	0	10.8796	5.37461	-120.531	944.638	-588.931	-1597.68	-315.886	192.163	0	12.4249	10.8802	-169.701	-27184	-183761	-9879.88	-1996.85	360.188	0	23.9103	15.8873	-288.95	-83993	-375952	-27349.7	-1301.1	290.684	0
382	1	-7.15662e-07	-6.20908e-07	1.13984e-05	0.000382101	0.000866959	5.71907e-05	300	610	0	4.46348e-05	3.76245e-05	-0.000193455	-0.000390216	-0.0194461	-0.00329125	300	200	0	10.9326	5.43343	-120.488	954.105	-611.163	-1593.77	-316.072	192.081	0	12.3763	10.7229	-171.189	-27138.2	-183805	-9881.45	-1987.7	358.527	0
382	2	-2.5513e-06	-5.53504e-07	1.1385e-05	0.000365716	0.000780706	0.00014305	300	610	0	4.57479e-05	3.50389e-05	-0.000154352	-0.000357708	-0.0152258	-0.00301549	300	200	0	11.0018	5.52537	-120.318	968.745	-630.634	-1589.22	-316.241	191.948	0	12.3913	10.5188	-172.506	-27096.2	-183812	-9878.04	-1979.54	357.074	0
382	3	-3.30252e-06	-4.48758e-07	1.00199e-05	0.000312693	0.000638035	0.00017536	300	610	0	4.09336e-05	2.93748e-05	-0.000113467	-0.00029637	-0.010984	-0.00249742	300	200	0	11.0755	5.64181	-120.061	985.822	-647.419	-1584.62	-316.392	191.789	0	12.4673	10.3261	-173.677	-27068.8	-183790	-9870.51	-1972.23	355.857	0
382	4	-3.34069e-06	-3.35031e-07	8.04045e-06	0.000244926	0.000479936	0.000173029	300	610	0	3.32853e-05	2.2616e-05	-7.64318e-05	-0.000225769	-0.00723568	-0.0019018	300	200	0	11.1405	5.76769	-119.777	1000.78	-662.215	-1580.63	-316.529	191.645	0	12.5954	10.1879	-174.733	-27063.7	-183747	-9860.38	-1965.59	354.886	0
382	5	-2.96434e-06	-2.297e-07	5.94373e-06	0.000176763	0.000331817	0.00015106	300	610	0	2.49195e-05	1.60336e-05	-4.6026e-05	-0.000158259	-0.00421788	-0.00133261	300	200	0	11.1852	5.88399	-119.529	1009.6	-675.47	-1577.75	-316.651	191.553	0	12.7563	10.1185	-175.696	-27076.7	-183685	-9849.52	-1959.47	354.112	0
382	6	-2.39454e-06	-1.41753e-07	4.02957e-06	0.000116497	0.000207095	0.000120418	300	610	0	1.71385e-05	1.03375e-05	-2.30566e-05	-0.000100576	-0.00197991	-0.000846469	300	200	0	11.2021	5.97526	-119.369	1010.66	-687.865	-1576.51	-316.763	191.533	0	12.9213	10.1173	-176.575	-27095.1	-183600	-9837.99	-1953.78	353.448	0
382	7	-1.78144e-06	-7.42877e-08	2.4486e-06	6.79582e-05	0.000110694	8.84441e-05	300	610	0	1.06215e-05	5.82999e-06	-7.10147e-06	-5.54198e-05	-0.000457132	-0.000466042	300	200	0	11.1895	6.0351	-119.34	1004.62	-699.947	-1577.72	-316.865	191.582	0	13.0584	10.18	-177.321	-27107.5	-183499	-9823.36	-1948.84	352.872	0
382	8	-1.21655e-06	-2.66414e-08	1.24768e-06	3.19483e-05	4.20714e-05	5.95157e-05	300	610	0	5.60816e-06	2.54331e-06	2.91866e-06	-2.28498e-05	0.000472892	-0.000191751	300	200	0	11.1497	6.06346	-119.462	993.233	-710.109	-1582.27	-316.944	191.686	0	13.1425	10.2966	-177.838	-27109.9	-183397	-9802.53	-1945.26	352.441	0
382	9	-7.46716e-07	3.92928e-09	4.08459e-07	7.43527e-06	-2.39938e-06	3.57875e-05	300	610	0	2.05711e-06	3.5041e-07	8.33176e-06	-1.39931e-06	0.00095123	-1.11856e-05	300	200	0	11.0874	6.06102	-119.711	978.336	-714.411	-1590.31	-316.968	191.828	0	13.1582	10.4479	-178.061	-27105.6	-183308	-9774.09	-1943.47	352.227	0
383	0	-3.87559e-07	2.10374e-08	-1.22753e-07	-7.54497e-06	-2.76819e-05	1.78782e-05	300	610	0	-2.29826e-07	-9.52181e-07	1.04507e-05	1.11005e-05	0.00111284	9.39643e-05	300	200	0	11.0109	6.02852	-120.027	961.963	-709.239	-1600.91	-316.909	191.985	0	13.0967	10.6125	-177.963	-27101	-183236	-9740.74	-1943.63	352.285	0	23.6582	16.6755	-293.523	-85051.3	-379612	-27840.2	-1293.3	289.76	0
383	1	-1.34855e-07	2.83656e-08	-4.13538e-07	-1.52583e-05	-3.89177e-05	5.44966e-06	300	610	0	-1.5173e-06	-1.58758e-06	1.0423e-05	1.69638e-05	0.00107308	0.000143217	300	200	0	10.93	5.97008	-120.337	946.465	-693.628	-1612.34	-316.764	192.135	0	12.9636	10.7762	-177.498	-27098.8	-183169	-9708.62	-1945.95	352.671	0
383	2	2.65157e-08	2.9197e-08	-5.31421e-07	-1.7874e-05	-4.07378e-05	-2.34586e-06	300	610	0	-2.07664e-06	-1.76363e-06	9.16436e-06	1.83124e-05	0.000922282	0.000154461	300	200	0	10.8518	5.89349	-120.587	933.543	-669.531	-1622.41	-316.552	192.258	0	12.7918	10.9349	-176.582	-27099.3	-183094	-9682.48	-1950.88	353.466	0
383	3	1.16135e-07	2.61941e-08	-5.3584e-07	-1.72468e-05	-3.69273e-05	-6.54822e-06	300	610	0	-2.15064e-06	-1.65458e-06	7.3481e-06	1.69045e-05	0.000725621	0.000142509	300	200	0	10.7809	5.80679	-120.746	923.798	-640.866	-1628.95	-316.308	192.349	0	12.6329	11.0888	-175.193	-27110.2	-183015	-9662.57	-1958.64	354.745	0
383	4	1.53815e-07	2.13445e-08	-4.74494e-07	-1.483e-05	-3.03338e-05	-8.18366e-06	300	610	0	-1.93678e-06	-1.39461e-06	5.42776e-06	1.40796e-05	0.000526038	0.000118647	300	200	0	10.7254	5.71579	-120.804	917.416	-611.946	-1630.8	-316.066	192.406	0	12.532	11.2339	-173.494	-27147.4	-182948	-9646.17	-1968.49	356.475	0
383	5	1.57141e-07	1.60115e-08	-3.82652e-07	-1.16723e-05	-2.29263e-05	-8.14826e-06	300	610	0	-1.58291e-06	-1.07887e-06	3.67653e-06	1.07768e-05	0.000348571	9.07818e-05	300	200	0	10.6959	5.62426	-120.77	914.634	-586.574	-1628.62	-315.857	192.427	0	12.5048	11.355	-171.777	-27222.5	-182918	-9630.92	-1978.86	358.475	0
383	6	1.40318e-07	1.10362e-08	-2.84226e-07	-8.46515e-06	-1.59339e-05	-7.15643e-06	300	610	0	-1.19073e-06	-7.68707e-07	2.23133e-06	7.59293e-06	0.000204978	6.39372e-05	300	200	0	10.6994	5.53552	-120.66	915.811	-568.258	-1624.56	-315.71	192.41	0	12.5331	11.4267	-170.284	-27334.4	-182937	-9618.23	-1988.3	360.523	0
383	7	1.13916e-07	6.85993e-09	-1.93749e-07	-5.61195e-06	-1.0014e-05	-5.73295e-06	300	610	0	-8.23276e-07	-4.98729e-07	1.13437e-06	4.85711e-06	9.798e-05	4.08799e-05	300	200	0	10.7354	5.45422	-120.5	921.144	-559.32	-1620.96	-315.642	192.356	0	12.5817	11.4329	-169.095	-27467.7	-182999	-9614.21	-1996.22	362.439	0
383	8	8.51546e-08	3.64089e-09	-1.18629e-07	-3.30241e-06	-5.41635e-06	-4.23101e-06	300	610	0	-5.13855e-07	-2.84043e-07	3.68434e-07	2.70506e-06	2.47798e-05	2.27492e-05	300	200	0	10.7961	5.3858	-120.34	930.167	-559.601	-1619.11	-315.65	192.271	0	12.6121	11.3891	-168.211	-27596.2	-183091	-9625.76	-2002.46	364.057	0
383	9	5.84657e-08	1.35601e-09	-6.12951e-08	-1.58081e-06	-2.12718e-06	-2.86302e-06	300	610	0	-2.74688e-07	-1.26745e-07	-1.15871e-07	1.14523e-06	-2.02611e-05	9.61262e-06	300	200	0	10.8719	5.33353	-120.237	942.118	-566.835	-1618.8	-315.714	192.165	0	12.5827	11.3376	-167.658	-27693.9	-183189	-9654.64	-2006.63	365.18	0
384	0	3.61502e-08	-1.1936e-10	-2.10231e-08	-4.02497e-07	1.75471e-08	-1.73515e-06	300	610	0	-1.0443e-07	-2.11943e-08	-3.80508e-07	1.1186e-07	-4.37418e-05	9.13679e-07	300	200	0	10.955	5.29789	-120.225	956.32	-577.291	-1618.83	-315.802	192.046	0	12.4588	11.3273	-167.523	-27743.2	-183270	-9694.61	-2008	365.608	0	23.6582	16.6755	-293.523	-85051.3	-379612	-27840.2	-1293.3	289.76	0
384	1	1.90099e-08	-9.53392e-10	4.63783e-09	3.22961e-07	1.24857e-06	-8.79808e-07	300	610	0	5.91159e-09	4.20188e-08	-4.87295e-07	-4.95614e-07	-5.20269e-05	-4.19672e-06	300	200	0	11.0414	5.27864	-120.295	971.417	-586.745	-1618.54	-315.878	191.925	0	12.2372	11.3921	-167.888	-27735.7	-183317	-9735.66	-2005.9	365.203	0
384	2	6.88863e-09	-1.31925e-09	1.88387e-08	7.01559e-07	1.80748e-06	-2.83132e-07	300	610	0	6.86475e-08	7.33536e-08	-4.90595e-07	-7.85792e-07	-5.05876e-05	-6.6346e-06	300	200	0	11.1285	5.27608	-120.422	985.541	-592.256	-1618.46	-315.918	191.816	0	11.9552	11.5264	-168.756	-27675.2	-183329	-9771.52	-2000.35	363.995	0
384	3	-9.01821e-10	-1.37232e-09	2.47574e-08	8.35591e-07	1.91334e-06	9.36843e-08	300	610	0	9.65331e-08	8.2624e-08	-4.34001e-07	-8.58944e-07	-4.37287e-05	-7.24525e-06	300	200	0	11.2123	5.29116	-120.575	997.76	-592.603	-1619.23	-315.915	191.725	0	11.6759	11.6808	-170.005	-27576.9	-183318	-9801.53	-1992.31	362.213	0
384	4	-5.27343e-09	-1.23921e-09	2.52087e-08	8.1303e-07	1.74608e-06	2.99166e-07	300	610	0	1.01057e-07	7.81031e-08	-3.49718e-07	-7.98595e-07	-3.45716e-05	-6.73253e-06	300	200	0	11.287	5.32403	-120.711	1008.37	-587.924	-1620.85	-315.871	191.646	0	11.47	11.7905	-171.436	-27459.8	-183306	-9826.45	-1983.24	360.175	0
384	5	-7.15817e-09	-1.01494e-09	2.24627e-08	7.03124e-07	1.44174e-06	3.8164e-07	300	610	0	9.16092e-08	6.6192e-08	-2.59565e-07	-6.68685e-07	-2.51849e-05	-5.63505e-06	300	200	0	11.3462	5.37132	-120.787	1017.94	-580.37	-1623.33	-315.805	191.572	0	11.397	11.8102	-172.842	-27339.6	-183319	-9844.63	-1974.62	358.177	0
384	6	-7.38837e-09	-7.64983e-10	1.82057e-08	5.56104e-07	1.09486e-06	3.83557e-07	300	610	0	7.52552e-08	5.1452e-08	-1.76784e-07	-5.14269e-07	-1.67854e-05	-4.33222e-06	300	200	0	11.3817	5.42575	-120.775	1026.32	-573.769	-1627.09	-315.751	191.502	0	11.4911	11.735	-174.032	-27228.4	-183384	-9852.56	-1967.74	356.456	0
384	7	-6.63985e-09	-5.30068e-10	1.35876e-08	4.05273e-07	7.64894e-07	3.3893e-07	300	610	0	5.68801e-08	3.68428e-08	-1.08112e-07	-3.64174e-07	-9.95481e-06	-3.06664e-06	300	200	0	11.3837	5.47983	-120.673	1032.35	-570.762	-1632.5	-315.73	191.445	0	11.7504	11.5946	-174.872	-27135.6	-183515	-9848.76	-1963.42	355.174	0
384	8	-5.41784e-09	-3.31805e-10	9.31241e-09	2.70234e-07	4.83983e-07	2.72862e-07	300	610	0	3.95338e-08	2.40506e-08	-5.57396e-08	-2.34457e-07	-4.8407e-06	-1.97338e-06	300	200	0	11.3471	5.52871	-120.496	1035.02	-570.872	-1639.22	-315.738	191.41	0	12.13	11.4328	-175.342	-27070.4	-183696	-9835.15	-1961.64	354.386	0
384	9	-4.06931e-09	-1.78254e-10	5.74412e-09	1.60374e-07	2.64769e-07	2.02345e-07	300	610	0	2.48471e-08	1.38283e-08	-1.89823e-08	-1.31924e-07	-1.3232e-06	-1.10953e-06	300	200	0	11.2799	5.56847	-120.269	1034.35	-572.654	-1646.35	-315.761	191.4	0	12.5477	11.2952	-175.528	-27036.7	-183890	-9814.43	-1961.64	354.03	0
385	0	-2.8088e-09	-6.87178e-11	3.00769e-09	7.80896e-08	1.07165e-07	1.37676e-07	300	610	0	1.34406e-08	6.30232e-09	4.41455e-09	-5.72431e-08	8.56949e-07	-4.80571e-07	300	200	0	11.2013	5.59464	-120.03	1030.79	-576.617	-1652.56	-315.804	191.412	0	12.912	11.2201	-175.544	-27029.9	-184055	-9788.16	-1962.48	353.978	0	23.6243	17.0197	-294.266	-85023.7	-380846	-28346.3	-1294.22	288.935	0
385	1	-1.74919e-09	2.45327e-12	1.07578e-09	2.14698e-08	3.77389e-09	8.40802e-08	300	610	0	5.2799e-09	1.22384e-09	1.73403e-08	-7.48066e-09	2.00826e-06	-6.16567e-08	300	200	0	11.1318	5.60562	-119.819	1024.8	-584.929	-1656.05	-315.882	191.447	0	13.1579	11.225	-175.487	-27039.2	-184157	-9757.71	-1963.41	354.081	0
385	2	-9.31423e-10	4.30807e-11	-1.63236e-10	-1.36436e-08	-5.61211e-08	4.32408e-08	300	610	0	-4.15727e-11	-1.84196e-09	2.27045e-08	2.20222e-08	2.43077e-06	1.8655e-07	300	200	0	11.085	5.60535	-119.658	1017.29	-599.637	-1655.19	-316.011	191.498	0	13.2614	11.304	-175.442	-27053.8	-184179	-9724.52	-1963.8	354.204	0
385	3	-3.50195e-10	6.13032e-11	-8.56147e-10	-3.22055e-08	-8.38668e-08	1.46047e-08	300	610	0	-3.09621e-09	-3.38503e-09	2.30817e-08	3.63593e-08	2.38389e-06	3.07015e-07	300	200	0	11.0646	5.60022	-119.543	1009.24	-621.189	-1649.56	-316.196	191.557	0	13.2361	11.4314	-175.457	-27064.8	-184118	-9689.6	-1963.36	354.253	0
385	4	2.57345e-11	6.44714e-11	-1.15246e-09	-3.90379e-08	-8.98201e-08	-3.60091e-09	300	610	0	-4.48333e-09	-3.86864e-09	2.05467e-08	4.02675e-08	2.07271e-06	3.39673e-07	300	200	0	11.0654	5.59411	-119.466	1001.12	-647.372	-1640.01	-316.419	191.62	0	13.1261	11.5623	-175.506	-27065.6	-183989	-9654.03	-1962.34	354.215	0
385	5	2.38808e-10	5.86063e-11	-1.18543e-09	-3.83119e-08	-8.25342e-08	-1.36389e-08	300	610	0	-4.74633e-09	-3.68546e-09	1.66395e-08	3.77137e-08	1.64668e-06	3.17952e-07	300	200	0	11.0764	5.58734	-119.435	993.679	-673.942	-1627.96	-316.643	191.68	0	12.9901	11.6399	-175.513	-27054	-183821	-9620.19	-1961.33	354.142	0
385	6	3.32842e-10	4.82468e-11	-1.06305e-09	-3.33268e-08	-6.8505e-08	-1.77842e-08	300	610	0	-4.33166e-09	-3.14074e-09	1.24092e-08	3.17489e-08	1.20541e-06	2.67556e-07	300	200	0	11.0878	5.57935	-119.467	988.203	-696.271	-1614.91	-316.828	191.728	0	12.8814	11.6115	-175.449	-27040	-183648	-9590.97	-1960.74	354.119	0
385	7	3.47225e-10	3.65384e-11	-8.65943e-10	-2.64872e-08	-5.22714e-08	-1.80472e-08	300	610	0	-3.5768e-09	-2.45309e-09	8.49751e-09	2.45342e-08	8.07983e-07	2.06681e-07	300	200	0	11.0957	5.5704	-119.575	985.039	-710.433	-1602.5	-316.941	191.762	0	12.833	11.4532	-175.352	-27044.9	-183501	-9566.92	-1960.47	354.232	0
385	8	3.14096e-10	2.54503e-11	-6.49376e-10	-1.93968e-08	-3.67058e-08	-1.60467e-08	300	610	0	-2.71635e-09	-1.76526e-09	5.23536e-09	1.7461e-08	4.83152e-07	1.47039e-07	300	200	0	11.1002	5.55985	-119.751	982.943	-713.878	-1592.25	-316.961	191.792	0	12.8464	11.188	-175.275	-27084.6	-183393	-9546.04	-1960.31	354.526	0
385	9	2.576e-10	1.60409e-11	-4.47438e-10	-1.30076e-08	-2.33801e-08	-1.29834e-08	300	610	0	-1.89778e-09	-1.15933e-09	2.73559e-09	1.13124e-08	2.38785e-07	9.52176e-08	300	200	0	11.1007	5.5448	-119.943	980.868	-705.775	-1585.37	-316.884	191.822	0	12.8955	10.8706	-175.23	-27155.5	-183323	-9527.01	-1960.18	354.971	0
386	0	1.94406e-10	8.71849e-12	-2.77988e-10	-7.78329e-09	-1.2931e-08	-9.67417e-09	300	610	0	-1.20087e-09	-6.72725e-10	9.72193e-10	6.42861e-09	6.98174e-08	5.40702e-08	300	200	0	11.0958	5.52218	-120.089	979.884	-687.219	-1582.9	-316.723	191.84	0	12.9481	10.553	-175.173	-27239.7	-183286	-9511.21	-1960.31	355.502	0	23.8684	15.8778	-293.231	-85105.3	-379837	-27038.8	-1295.35	290.232	0
386	1	1.34894e-10	3.46898e-12	-1.47419e-10	-3.8516e-09	-5.38152e-09	-6.61813e-09	300	610	0	-6.57015e-10	-3.12746e-10	-1.57583e-10	2.85419e-09	-3.56549e-08	2.3966e-08	300	200	0	11.0879	5.49275	-120.152	981.712	-660.614	-1584.93	-316.498	191.829	0	12.978	10.2722	-175.001	-27315.4	-183278	-9500.92	-1961.3	356.087	0
386	2	8.45947e-11	3.71799e-14	-5.47725e-11	-1.13186e-09	-3.99349e-10	-4.07201e-09	300	610	0	-2.6599e-10	-6.84889e-11	-7.88362e-10	4.58785e-10	-9.20453e-08	3.80017e-09	300	200	0	11.0836	5.46278	-120.136	985.707	-628.159	-1590.01	-316.229	191.795	0	12.9617	10.057	-174.597	-27369	-183296	-9496.24	-1963.82	356.755	0
386	3	4.55893e-11	-1.94037e-12	5.02509e-12	5.66803e-10	2.51277e-09	-2.12262e-09	300	610	0	-9.45622e-12	8.01128e-11	-1.05704e-09	-9.73156e-10	-1.13493e-07	-8.24727e-09	300	200	0	11.0886	5.44109	-120.073	988.836	-591.737	-1595.93	-315.928	191.765	0	12.8825	9.9258	-173.931	-27404.3	-183338	-9494.15	-1968.09	357.559	0
386	4	1.77277e-11	-2.84603e-12	3.88067e-11	1.47587e-09	3.88751e-09	-7.48754e-10	300	610	0	1.39165e-10	1.56e-10	-1.08549e-09	-1.68043e-09	-1.12293e-07	-1.41907e-08	300	200	0	11.1036	5.4344	-120.013	988.598	-553.427	-1600.85	-315.611	191.763	0	12.7486	9.87859	-173.091	-27432.7	-183405	-9489.86	-1973.59	358.487	0
386	5	-4.04898e-13	-3.02742e-12	5.36027e-11	1.82259e-09	4.21443e-09	1.30425e-10	300	610	0	2.08024e-10	1.81032e-10	-9.72425e-10	-1.88673e-09	-9.82151e-08	-1.5916e-08	300	200	0	11.1257	5.44589	-119.986	985.376	-515.361	-1603.63	-315.295	191.788	0	12.5926	9.90226	-172.236	-27460.7	-183494	-9479.7	-1979.37	359.436	0
386	6	-1.0782e-11	-2.77076e-12	5.5719e-11	1.80463e-09	3.89993e-09	6.2036e-10	300	610	0	2.22812e-10	1.73841e-10	-7.91484e-10	-1.78039e-09	-7.84113e-08	-1.50103e-08	300	200	0	11.1518	5.47599	-119.995	981.783	-480.763	-1604.18	-315.007	191.818	0	12.4527	9.97748	-171.552	-27490.5	-183601	-9465.36	-1984.24	360.246	0
386	7	-1.54629e-11	-2.29285e-12	5.02926e-11	1.57915e-09	3.25413e-09	8.28086e-10	300	610	0	2.0475e-10	1.4898e-10	-5.93087e-10	-1.50699e-09	-5.76764e-08	-1.27e-08	300	200	0	11.1784	5.52192	-120.024	980.071	-454.729	-1603.52	-314.789	191.834	0	12.3565	10.0787	-171.23	-27522.5	-183719	-9454.68	-1986.94	360.734	0
386	8	-1.63106e-11	-1.74471e-12	4.11765e-11	1.26123e-09	2.49486e-09	8.4879e-10	300	610	0	1.69954e-10	1.16924e-10	-4.08307e-10	-1.17012e-09	-3.88784e-08	-9.85756e-09	300	200	0	11.2016	5.57689	-120.066	981.052	-443.049	-1603.06	-314.69	191.829	0	12.3186	10.1799	-171.363	-27554.4	-183839	-9455.78	-1986.8	360.795	0
386	9	-1.48533e-11	-1.22155e-12	3.1026e-11	9.28077e-10	1.76087e-09	7.59497e-10	300	610	0	1.29685e-10	8.45535e-11	-2.53387e-10	-8.36934e-10	-2.34352e-08	-7.04801e-09	300	200	0	11.2184	5.63134	-120.11	984.82	-451.049	-1603.73	-314.755	191.801	0	12.3469	10.2693	-171.832	-27585	-183952	-9470.71	-1984.53	360.534	0
387	0	-1.22446e-11	-7.75113e-13	2.14908e-11	6.25879e-10	1.12891e-09	6.17606e-10	300	610	0	9.10705e-11	5.58609e-11	-1.34106e-10	-5.45583e-10	-1.1762e-08	-4.59236e-09	300	200	0	11.2298	5.67574	-120.137	991.114	-481.786	-1605.4	-315.01	191.75	0	12.4467	10.3535	-172.347	-27614.7	-184043	-9496.35	-1981.87	360.228	0	23.8684	15.8778	-293.231	-85105.3	-379837	-27038.8	-1295.35	290.232	0
387	1	-9.28483e-12	-4.26022e-13	1.34463e-11	3.77509e-10	6.30978e-10	4.62392e-10	300	610	0	5.80113e-11	3.2704e-11	-4.95361e-11	-3.13023e-10	-3.64819e-09	-2.63295e-09	300	200	0	11.2401	5.7046	-120.136	999.434	-532.522	-1606.95	-315.433	191.681	0	12.616	10.4429	-172.658	-27640	-184099	-9529.74	-1980.26	360.085	0
387	2	-6.47613e-12	-1.74519e-13	7.21801e-12	1.897e-10	2.69461e-10	3.18023e-10	300	610	0	3.20874e-11	1.54908e-11	4.99335e-12	-1.41993e-10	1.45182e-09	-1.19247e-09	300	200	0	11.254	5.71996	-120.105	1009.06	-593.538	-1607.26	-315.942	191.599	0	12.8451	10.5363	-172.73	-27652.1	-184110	-9569.06	-1979.88	360.089	0
387	3	-4.08915e-12	-9.10983e-15	2.77645e-12	5.91016e-11	2.94796e-11	1.97101e-10	300	610	0	1.33569e-11	3.74714e-12	3.57498e-11	-2.67291e-11	4.21098e-09	-2.22096e-10	300	200	0	11.2752	5.72931	-120.045	1018.29	-652.187	-1606.5	-316.433	191.517	0	13.1224	10.6204	-172.694	-27642.1	-184077	-9611.6	-1979.91	360.064	0
387	4	-2.22922e-12	8.70784e-14	-1.0825e-13	-2.30323e-11	-1.12013e-10	1.04078e-10	300	610	0	9.95213e-13	-3.45164e-12	4.9171e-11	4.27285e-11	5.29531e-09	3.62303e-10	300	200	0	11.3031	5.73849	-119.956	1024.64	-698.944	-1605.91	-316.827	191.458	0	13.428	10.6792	-172.687	-27604.9	-184008	-9654.39	-1979.56	359.855	0
387	5	-8.94073e-13	1.32e-13	-1.75391e-12	-6.75093e-11	-1.80009e-10	3.8185e-11	300	610	0	-6.23079e-12	-7.17907e-12	5.10251e-11	7.7569e-11	5.28742e-09	6.55108e-10	300	200	0	11.3312	5.74815	-119.847	1026.7	-730.255	-1606.31	-317.093	191.433	0	13.7204	10.702	-172.763	-27538.8	-183923	-9694.91	-1978.6	359.402	0
387	6	-1.98326e-14	1.4209e-13	-2.49097e-12	-8.50326e-11	-1.97642e-10	-4.25263e-12	300	610	0	-9.64252e-12	-8.46623e-12	4.60077e-11	8.83524e-11	4.65248e-09	7.45352e-10	300	200	0	11.3493	5.75644	-119.73	1025.05	-746.943	-1607.6	-317.239	191.439	0	13.9395	10.685	-172.927	-27442.6	-183852	-9730.04	-1977.18	358.694	0
387	7	4.85178e-13	1.30951e-13	-2.61776e-12	-8.49696e-11	-1.84216e-10	-2.81452e-11	300	610	0	-1.04545e-11	-8.1969e-12	3.76376e-11	8.40185e-11	3.73274e-09	7.08373e-10	300	200	0	11.3511	5.76237	-119.614	1020.63	-751.658	-1609.26	-317.284	191.467	0	14.0316	10.6346	-173.19	-27315.1	-183828	-9756.68	-1975.42	357.717	0
387	8	7.17689e-13	1.08933e-13	-2.37855e-12	-7.48029e-11	-1.54534e-10	-3.85266e-11	300	610	0	-9.67486e-12	-7.06477e-12	2.83379e-11	7.15096e-11	2.75889e-09	6.02656e-10	300	200	0	11.3383	5.76672	-119.493	1013.63	-748.218	-1610.95	-317.262	191.517	0	13.9798	10.5751	-173.572	-27160.5	-183862	-9773.46	-1973.29	356.48	0
387	9	7.65805e-13	8.32869e-14	-1.95744e-12	-6.00391e-11	-1.19044e-10	-3.99021e-11	300	610	0	-8.07314e-12	-5.57155e-12	1.96124e-11	5.57919e-11	1.87005e-09	4.70022e-10	300	200	0	11.3201	5.77066	-119.359	1003.88	-741.002	-1612.38	-317.208	191.589	0	13.8193	10.5486	-174.07	-26993.3	-183943	-9781.16	-1970.72	355.071	0
388	0	7.02166e-13	5.86116e-14	-1.48194e-12	-4.43925e-11	-8.44456e-11	-3.59356e-11	300	610	0	-6.18971e-12	-4.04876e-12	1.22574e-11	4.01031e-11	1.13605e-09	3.37726e-10	300	200	0	11.3086	5.77371	-119.213	991.718	-733.045	-1612.89	-317.149	191.681	0	13.6173	10.592	-174.657	-26836.6	-184043	-9781.7	-1967.74	353.653	0	24.4252	16.9148	-294.344	-84917.3	-381916	-28231.1	-1297.51	288.496	0
388	1	5.81861e-13	3.74365e-14	-1.03187e-12	-3.01038e-11	-5.44853e-11	-2.93707e-11	300	610	0	-4.36886e-12	-2.69051e-12	6.56723e-12	2.63016e-11	5.7859e-10	2.21396e-10	300	200	0	11.3127	5.77338	-119.063	978.502	-725.302	-1612.04	-317.092	191.782	0	13.423	10.7128	-175.274	-26718.1	-184131	-9775.71	-1964.53	352.436	0
388	2	4.43319e-13	2.07985e-14	-6.50077e-13	-1.82993e-11	-3.07636e-11	-2.20944e-11	300	610	0	-2.80108e-12	-1.58881e-12	2.51269e-12	1.52306e-11	1.89096e-10	1.28117e-10	300	200	0	11.3321	5.76743	-118.911	966.623	-717.438	-1610.58	-317.033	191.871	0	13.2336	10.8986	-175.825	-26658.6	-184179	-9761.54	-1961.51	351.62	0
388	3	3.10809e-13	8.75275e-15	-3.53058e-13	-9.3306e-12	-1.3457e-11	-1.52767e-11	300	610	0	-1.56573e-12	-7.65958e-13	-1.18054e-13	7.04939e-12	-5.73891e-11	5.92106e-11	300	200	0	11.3579	5.75576	-118.761	958.177	-708.807	-1610.32	-316.968	191.932	0	13.0205	11.14	-176.238	-26660.7	-184178	-9739.01	-1959.05	351.277	0
388	4	1.97567e-13	7.83481e-16	-1.40194e-13	-3.06158e-12	-1.90207e-12	-9.53549e-12	300	610	0	-6.68783e-13	-2.01537e-13	-1.61653e-12	1.50515e-12	-1.92264e-10	1.25336e-11	300	200	0	11.3804	5.73974	-118.636	953.505	-699.716	-1613.17	-316.898	191.963	0	12.7733	11.4251	-176.537	-26711.3	-184140	-9712.54	-1957.07	351.307	0
388	5	1.08903e-13	-3.89187e-15	-1.09213e-15	9.0782e-13	4.96819e-12	-5.0977e-12	300	610	0	-7.33491e-14	1.47005e-13	-2.28535e-12	-1.86197e-12	-2.46887e-10	-1.57977e-11	300	200	0	11.3945	5.72076	-118.574	950.898	-692.119	-1620.47	-316.837	191.981	0	12.5083	11.7229	-176.79	-26791.6	-184092	-9687.89	-1955.3	351.545	0
388	6	4.49411e-14	-6.11596e-15	7.90146e-14	3.0818e-12	8.32593e-12	-1.93842e-12	300	610	0	2.77742e-13	3.29874e-13	-2.39741e-12	-3.5759e-12	-2.48858e-10	-3.02033e-11	300	200	0	11.3979	5.70028	-118.61	947.223	-688.939	-1632.47	-316.808	192.014	0	12.2504	11.9835	-177.009	-26883.1	-184058	-9669.22	-1953.82	351.874	0
388	7	2.80833e-15	-6.66553e-15	1.15652e-13	3.9643e-12	9.26381e-12	1.09127e-13	300	610	0	4.46488e-13	3.95685e-13	-2.17602e-12	-4.13499e-12	-2.20321e-10	-3.48849e-11	300	200	0	11.3888	5.68031	-118.755	939.871	-692.282	-1648.14	-316.829	192.086	0	12.0171	12.157	-177.153	-26971	-184052	-9661.33	-1952.95	352.247	0
388	8	-2.17508e-14	-6.18681e-15	1.22927e-13	3.99905e-12	8.69856e-12	1.27335e-12	300	610	0	4.90276e-13	3.86348e-13	-1.78929e-12	-3.96345e-12	-1.77646e-10	-3.34174e-11	300	200	0	11.3651	5.66215	-118.988	928.838	-701.548	-1665.09	-316.896	192.194	0	11.8186	12.2216	-177.145	-27043.4	-184070	-9670.56	-1953.09	352.662	0
388	9	-3.32779e-14	-5.17394e-15	1.12455e-13	3.54225e-12	7.33649e-12	1.79091e-12	300	610	0	4.56999e-13	3.34917e-13	-1.35361e-12	-3.39228e-12	-1.3193e-10	-2.85895e-11	300	200	0	11.3249	5.64469	-119.27	916.264	-713.786	-1679.83	-316.985	192.318	0	11.6671	12.1978	-176.894	-27091.3	-184097	-9699.63	-1954.72	353.15	0
389	0	-3.59378e-14	-3.97473e-15	9.30259e-14	2.85728e-12	5.67866e-12	1.87496e-12	300	610	0	3.83381e-13	2.65416e-13	-9.4173e-13	-2.65944e-12	-8.99161e-11	-2.24051e-11	300	200	0	11.2682	5.62429	-119.565	904.252	-726.174	-1688.87	-317.073	192.437	0	11.5782	12.1379	-176.339	-27113.2	-184120	-9743.53	-1958.13	353.757	0	22.6439	16.9993	-293.606	-84588.8	-380471	-28177.5	-1295.85	288.103	0
389	1	-3.31825e-14	-2.81135e-15	7.07643e-14	2.1228e-12	4.04846e-12	1.69974e-12	300	610	0	2.95345e-13	1.93812e-13	-5.92643e-13	-1.92102e-12	-5.50399e-11	-1.61781e-11	300	200	0	11.1997	5.59694	-119.843	893.614	-737.213	-1690.1	-317.152	192.543	0	11.57	12.0942	-175.502	-27116.6	-184132	-9791.77	-1963.17	354.508	0
389	2	-2.76421e-14	-1.80729e-15	4.95281e-14	1.44742e-12	2.62849e-12	1.39635e-12	300	610	0	2.09516e-13	1.29536e-13	-3.21277e-13	-1.26743e-12	-2.84257e-11	-1.0669e-11	300	200	0	11.125	5.56036	-120.073	883.818	-745.651	-1683.66	-317.21	192.639	0	11.6491	12.0879	-174.527	-27109.4	-184132	-9833.85	-1969.04	355.331	0
389	3	-2.1161e-14	-1.01452e-15	3.14133e-14	8.86537e-13	1.4987e-12	1.05543e-12	300	610	0	1.35189e-13	7.71368e-14	-1.2695e-13	-7.40538e-13	-9.73474e-12	-6.22959e-12	300	200	0	11.048	5.51512	-120.226	873.521	-749.637	-1671.91	-317.235	192.734	0	11.7886	12.1021	-173.633	-27089.1	-184120	-9862.88	-1974.4	356.014	0
389	4	-1.49118e-14	-4.37764e-16	1.7253e-14	4.5836e-13	6.7044e-13	7.33588e-13	300	610	0	7.63371e-14	3.7813e-14	-8.60574e-17	-3.49311e-13	2.17227e-12	-2.9344e-12	300	200	0	10.9735	5.46462	-120.293	861.529	-746.838	-1658.24	-317.208	192.838	0	11.9339	12.1051	-173.013	-27044	-184099	-9875.37	-1978.07	356.312	0
389	5	-9.54092e-15	-5.39643e-17	7.05444e-15	1.57532e-13	1.14298e-13	4.61081e-13	300	610	0	3.33985e-14	1.06954e-14	7.28648e-14	-8.27273e-14	8.75923e-12	-6.89974e-13	300	200	0	10.9073	5.41332	-120.302	847.754	-734.858	-1645.71	-317.108	192.953	0	12.0293	12.0799	-172.734	-26966	-184073	-9869.39	-1979.64	356.113	0
389	6	-5.31542e-15	1.73136e-16	3.49724e-16	-3.42117e-14	-2.19083e-13	2.4943e-13	300	610	0	4.72903e-15	-6.171e-15	1.06121e-13	8.04083e-14	1.15021e-11	6.82725e-13	300	200	0	10.8538	5.36574	-120.292	833.868	-713.047	-1636.52	-316.928	193.068	0	12.0373	12.0314	-172.725	-26860.2	-184045	-9845.54	-1979.53	355.508	0
389	7	-2.25224e-15	2.83065e-16	-3.54686e-15	-1.40376e-13	-3.84641e-13	9.80031e-14	300	610	0	-1.23184e-14	-1.51326e-14	1.12589e-13	1.64617e-13	1.17078e-11	1.39056e-12	300	200	0	10.8162	5.32729	-120.299	822.879	-684.517	-1631.82	-316.69	193.16	0	11.9506	11.9646	-172.87	-26744.4	-184017	-9809.45	-1978.48	354.708	0
389	8	-2.22529e-16	3.12521e-16	-5.36433e-15	-1.84679e-13	-4.3397e-13	-7.4456e-16	300	610	0	-2.06511e-14	-1.84809e-14	1.02884e-13	1.93406e-13	1.04302e-11	1.63174e-12	300	200	0	10.7999	5.30443	-120.348	817.745	-654.937	-1631.32	-316.442	193.205	0	11.79	11.8683	-173.059	-26638	-183984	-9770.67	-1977.13	353.925	0
389	9	9.70985e-16	2.92196e-16	-5.76972e-15	-1.88133e-13	-4.10592e-13	-5.74309e-14	300	610	0	-2.29799e-14	-1.82027e-14	8.50384e-14	1.86899e-13	8.45206e-12	1.57587e-12	300	200	0	10.8117	5.30315	-120.44	820.36	-629.619	-1633.57	-316.228	193.189	0	11.5938	11.7258	-173.195	-26551.3	-183943	-9736.79	-1976.05	353.303	0
390	0	1.54143e-15	2.45673e-16	-5.31491e-15	-1.67688e-13	-3.48198e-13	-8.31755e-14	300	610	0	-2.15791e-14	-1.58725e-14	6.46391e-14	1.60875e-13	6.30705e-12	1.35586e-12	300	200	0	10.8539	5.32647	-120.552	830.985	-612.167	-1636.57	-316.078	193.107	0	11.4108	11.5274	-173.211	-26484.3	-183898	-9709.18	-1975.7	352.901	0	22.6439	16.9993	-293.606	-84588.8	-380471	-28177.5	-1295.85	288.103	0
390	1	1.68563e-15	1.89634e-16	-4.41974e-15	-1.35941e-13	-2.7081e-13	-8.80609e-14	300	610	0	-1.82009e-14	-1.26403e-14	4.52039e-14	1.26733e-13	4.32182e-12	1.06771e-12	300	200	0	10.9193	5.37269	-120.637	847.826	-604.252	-1638.12	-316.009	192.972	0	11.2886	11.2689	-173.083	-26436.4	-183863	-9684.89	-1976.28	352.738	0
390	2	1.56757e-15	1.34806e-16	-3.37812e-15	-1.0148e-13	-1.94029e-13	-8.03706e-14	300	610	0	-1.40886e-14	-9.27494e-15	2.86402e-14	9.19924e-14	2.66514e-12	7.74743e-13	300	200	0	10.993	5.43575	-120.657	867.768	-605.352	-1636.36	-316.017	192.808	0	11.2576	10.9529	-172.818	-26408.6	-183848	-9661.44	-1977.82	352.811	0
390	3	1.3128e-15	8.72095e-17	-2.37648e-15	-6.95681e-14	-1.2675e-13	-6.63669e-14	300	610	0	-1.00445e-14	-6.23421e-15	1.57022e-14	6.10506e-14	1.39487e-12	5.13931e-13	300	200	0	11.0608	5.50651	-120.608	888.565	-612.539	-1630.82	-316.079	192.633	0	11.3263	10.5968	-172.436	-26395.7	-183850	-9639.98	-1980.19	353.075	0
390	4	1.0098e-15	4.94465e-17	-1.51725e-15	-4.29259e-14	-7.29562e-14	-5.04029e-14	300	610	0	-6.52182e-15	-3.74266e-15	6.3914e-15	3.59819e-14	4.98231e-13	3.02704e-13	300	200	0	11.116	5.5751	-120.523	909.73	-621.215	-1622.47	-316.154	192.452	0	11.4854	10.231	-171.977	-26386.3	-183861	-9626.31	-1983.1	353.429	0
390	5	7.15195e-16	2.18394e-17	-8.42343e-16	-2.24901e-14	-3.33292e-14	-3.5215e-14	300	610	0	-3.71886e-15	-1.86392e-15	2.7613e-16	1.72786e-14	-7.6697e-14	1.45169e-13	300	200	0	11.1589	5.63459	-120.439	930.981	-627.331	-1613.08	-316.209	192.27	0	11.7077	9.88821	-171.482	-26371.7	-183877	-9628.82	-1986.28	353.787	0
390	6	4.60542e-16	3.36283e-18	-3.53875e-16	-8.05908e-15	-6.57195e-15	-2.22842e-14	300	610	0	-1.66392e-15	-5.61516e-16	-3.27278e-15	4.46512e-15	-3.98108e-13	3.72857e-14	300	200	0	11.1932	5.68282	-120.384	951.455	-629.08	-1604.75	-316.226	192.096	0	11.9452	9.60086	-170.957	-26354	-183893	-9653.63	-1989.67	354.156	0
390	7	2.59222e-16	-7.66122e-18	-3.08383e-17	1.19888e-15	9.59571e-15	-1.21928e-14	300	610	0	-2.84048e-16	2.54253e-16	-4.92303e-15	-3.43438e-15	-5.3544e-13	-2.9187e-14	300	200	0	11.2233	5.72014	-120.358	970.767	-626.093	-1599.44	-316.202	191.934	0	12.1355	9.4006	-170.379	-26348.9	-183901	-9700.26	-1993.36	354.648	0
390	8	1.12566e-16	-1.30861e-17	1.58569e-16	6.37882e-15	1.77473e-14	-4.93707e-15	300	610	0	5.43177e-16	6.92966e-16	-5.28489e-15	-7.56674e-15	-5.50561e-13	-6.39258e-14	300	200	0	11.2519	5.74681	-120.344	989.529	-618.048	-1598.04	-316.136	191.778	0	12.2207	9.30332	-169.77	-26379	-183887	-9761.39	-1997.15	355.381	0
390	9	1.48259e-17	-1.4645e-17	2.48563e-16	8.59651e-15	2.03181e-14	-1.76739e-16	300	610	0	9.54031e-16	8.62586e-16	-4.86286e-15	-9.0405e-15	-4.93614e-13	-7.62774e-14	300	200	0	11.2803	5.76166	-120.32	1008.05	-605.318	-1600.43	-316.031	191.622	0	12.1711	9.29586	-169.261	-26461	-183832	-9825.98	-2000.09	356.333	0
391	0	-4.31377e-17	-1.37952e-17	2.7067e-16	8.84666e-15	1.93738e-14	2.58129e-15	300	610	0	1.07651e-15	8.57268e-16	-4.04043e-15	-8.80999e-15	-4.02021e-13	-7.42847e-14	300	200	0	11.308	5.76211	-120.284	1025	-590.396	-1606.31	-315.908	191.478	0	11.9977	9.34573	-169.038	-26596.2	-183729	-9882.65	-2000.91	357.339	0	22.9791	15.5277	-292.861	-84672.8	-378760	-26767.9	-1293.31	289.123	0
391	1	-7.13209e-17	-1.16619e-17	2.5111e-16	7.93574e-15	1.6521e-14	3.85927e-15	300	610	0	1.01858e-15	7.52002e-16	-3.08586e-15	-7.62708e-15	-3.01429e-13	-6.42825e-14	300	200	0	11.3313	5.74786	-120.261	1038.32	-577.162	-1615.34	-315.799	191.366	0	11.7412	9.42183	-169.21	-26773.9	-183583	-9922.27	-1998.94	358.229	0
391	2	-7.90216e-17	-9.04493e-18	2.09926e-16	6.46587e-15	1.29111e-14	4.13392e-15	300	610	0	8.63833e-16	6.01822e-16	-2.16911e-15	-6.03763e-15	-2.07655e-13	-5.08676e-14	300	200	0	11.3457	5.72425	-120.289	1046.63	-568.263	-1626.45	-315.724	191.299	0	11.4538	9.50564	-169.741	-26979.2	-183409	-9940.01	-1994.52	358.943	0
391	3	-7.40277e-17	-6.46193e-18	1.61218e-16	4.84987e-15	9.29622e-15	3.79897e-15	300	610	0	6.71871e-16	4.43723e-16	-1.38341e-15	-4.40393e-15	-1.28982e-13	-3.709e-14	300	200	0	11.351	5.70002	-120.401	1049.17	-563.789	-1637.62	-315.683	191.286	0	11.1958	9.59698	-170.499	-27196.9	-183225	-9935.43	-1988.64	359.513	0
391	4	-6.23306e-17	-4.20641e-18	1.13992e-16	3.34252e-15	6.10951e-15	3.15345e-15	300	610	0	4.81398e-16	2.99921e-16	-7.66739e-16	-2.93958e-15	-6.83711e-14	-2.47465e-14	300	200	0	11.35	5.68265	-120.612	1046.16	-562.548	-1646.69	-315.664	191.326	0	11.0299	9.71476	-171.339	-27407.4	-183058	-9911.11	-1982.39	359.96	0
391	5	-4.81739e-17	-2.40809e-18	7.32491e-17	2.07736e-15	3.5489e-15	2.40634e-15	300	610	0	3.14491e-16	1.81484e-16	-3.20767e-16	-1.74718e-15	-2.53712e-14	-1.46991e-14	300	200	0	11.3448	5.67539	-120.894	1039.64	-564.085	-1652.25	-315.666	191.4	0	10.9964	9.88275	-172.183	-27583.9	-182933	-9872.1	-1976.43	360.201	0
391	6	-3.4291e-17	-1.08703e-18	4.10906e-17	1.10228e-15	1.65356e-15	1.68989e-15	300	610	0	1.81032e-16	9.1751e-17	-2.61106e-17	-8.53294e-16	2.37656e-15	-7.16992e-15	300	200	0	11.3373	5.67644	-121.184	1032.52	-568.622	-1653.87	-315.692	191.48	0	11.0922	10.1025	-173.04	-27699.8	-182867	-9824.11	-1970.79	360.078	0
391	7	-2.22206e-17	-1.97891e-19	1.7702e-17	4.10233e-16	3.6668e-16	1.07649e-15	300	610	0	8.27161e-17	2.92198e-17	1.46415e-16	-2.37622e-16	1.80468e-14	-1.98615e-15	300	200	0	11.331	5.68028	-121.419	1026.34	-575.165	-1651.91	-315.737	191.547	0	11.2775	10.3335	-173.931	-27744	-182858	-9771.02	-1965.32	359.511	0
391	8	-1.26315e-17	3.36917e-19	2.14415e-18	-3.65675e-17	-4.16928e-16	5.95473e-16	300	610	0	1.63275e-17	-1.02163e-17	2.28153e-16	1.4469e-16	2.49048e-14	1.23107e-15	300	200	0	11.3329	5.6796	-121.553	1020.73	-581.463	-1646.91	-315.784	191.603	0	11.5024	10.5063	-174.833	-27723.1	-182893	-9715.77	-1960.1	358.569	0
391	9	-5.61222e-18	6.04236e-19	-7.05649e-18	-2.89097e-16	-8.17757e-16	2.47914e-16	300	610	0	-2.37894e-17	-3.16721e-17	2.47946e-16	3.4725e-16	2.58786e-14	2.93403e-15	300	200	0	11.3509	5.6675	-121.562	1014.89	-585.46	-1639.48	-315.816	191.651	0	11.7256	10.5605	-175.689	-27652.4	-182965	-9663.65	-1955.41	357.394	0
392	0	-9.07369e-19	6.85892e-19	-1.15051e-17	-3.99821e-16	-9.50716e-16	1.85271e-17	300	610	0	-4.40184e-17	-4.02321e-17	2.29765e-16	4.22312e-16	2.3353e-14	3.56335e-15	300	200	0	11.3893	5.63977	-121.442	1008.73	-585.505	-1630.49	-315.821	191.694	0	11.9233	10.4716	-176.424	-27549.1	-183067	-9623.29	-1951.66	356.153	0	22.9791	15.5277	-292.861	-84672.8	-378760	-26767.9	-1293.31	289.123	0
392	1	1.90588e-18	6.51064e-19	-1.26911e-17	-4.15813e-16	-9.13812e-16	-1.15568e-16	300	610	0	-5.04009e-17	-4.03569e-17	1.91918e-16	4.15118e-16	1.91167e-14	3.50033e-15	300	200	0	11.4454	5.59616	-121.217	1002.49	-580.568	-1621.26	-315.789	191.73	0	12.0915	10.2563	-176.949	-27433.1	-183192	-9602.9	-1949.28	355.034	0
392	2	3.29613e-18	5.53417e-19	-1.18599e-17	-3.75433e-16	-7.83645e-16	-1.78888e-16	300	610	0	-4.80616e-17	-3.56172e-17	1.47277e-16	3.6149e-16	1.44019e-14	3.04677e-15	300	200	0	11.508	5.54046	-120.947	995.869	-571.401	-1613.56	-315.724	191.766	0	12.2346	9.97119	-177.204	-27324.3	-183314	-9605.3	-1948.48	354.196	0
392	3	3.70247e-18	4.31293e-19	-9.96805e-18	-3.07455e-16	-6.15375e-16	-1.93966e-16	300	610	0	-4.09864e-17	-2.86456e-17	1.04051e-16	2.87557e-16	9.97397e-15	2.42275e-15	300	200	0	11.5577	5.47877	-120.701	987.832	-560.759	-1609.12	-315.646	191.816	0	12.355	9.69932	-177.168	-27235.5	-183401	-9626.88	-1949.18	353.727	0
392	4	3.49467e-18	3.09657e-19	-7.69186e-18	-2.31715e-16	-4.4526e-16	-1.79509e-16	300	610	0	-3.20319e-17	-2.1222e-17	6.67926e-17	2.10766e-16	6.239e-15	1.77511e-15	300	200	0	11.5761	5.41773	-120.507	976.79	-551.837	-1608.79	-315.579	191.894	0	12.455	9.51443	-176.851	-27171.2	-183436	-9660.1	-1951.24	353.639	0
392	5	2.95855e-18	2.02803e-19	-5.4661e-18	-1.60541e-16	-2.94366e-16	-1.49795e-16	300	610	0	-2.30645e-17	-1.44236e-17	3.74075e-17	1.41486e-16	3.34773e-15	1.19111e-15	300	200	0	11.5559	5.36532	-120.334	961.867	-546.847	-1612.5	-315.544	192.007	0	12.536	9.45106	-176.275	-27131	-183427	-9695.74	-1954.57	353.913	0
392	6	2.29757e-18	1.17188e-19	-3.5347e-18	-1.0048e-16	-1.72513e-16	-1.14852e-16	300	610	0	-1.51588e-17	-8.79518e-18	1.60527e-17	8.47845e-17	1.28626e-15	7.13333e-16	300	200	0	11.5034	5.33108	-120.136	944.27	-547.429	-1619.65	-315.557	192.14	0	12.5965	9.50533	-175.439	-27110.6	-183394	-9723.94	-1959.34	354.53	0
392	7	1.64361e-18	5.39922e-20	-2.00281e-18	-5.39675e-17	-8.18861e-17	-8.10679e-17	300	610	0	-8.80612e-18	-4.51051e-18	1.86078e-18	4.20756e-17	-5.23386e-17	3.53585e-16	300	200	0	11.4305	5.32158	-119.892	926.627	-555.079	-1629.47	-315.63	192.271	0	12.6365	9.64868	-174.326	-27102.4	-183356	-9736.36	-1965.8	355.469	0
392	8	1.07165e-18	1.12202e-20	-8.83267e-19	-2.0791e-17	-2.0017e-17	-5.19785e-17	300	610	0	-4.10372e-18	-1.50928e-18	-6.52072e-18	1.25036e-17	-8.15729e-16	1.04591e-16	300	200	0	11.3467	5.33537	-119.606	911.683	-570.473	-1640.8	-315.77	192.378	0	12.6579	9.83873	-172.962	-27100.6	-183326	-9730.98	-1973.92	356.685	0
392	9	6.1504e-19	-1.47093e-20	-1.34276e-19	7.62736e-19	1.79413e-17	-2.90563e-17	300	610	0	-9.108e-19	3.96233e-19	-1.05622e-17	-5.98961e-18	-1.15739e-15	-5.10378e-17	300	200	0	11.2562	5.36427	-119.294	901.635	-593.09	-1651.44	-315.972	192.442	0	12.659	10.0352	-171.461	-27103.7	-183312	-9715.28	-1983.12	358.075	0
393	0	2.79182e-19	-2.78638e-20	3.12367e-19	1.30641e-17	3.76264e-17	-1.2413e-17	300	610	0	1.03356e-18	1.44457e-18	-1.16266e-17	-1.59082e-17	-1.21583e-15	-1.34432e-16	300	200	0	11.1617	5.39927	-118.984	897.158	-620.894	-1658.21	-316.218	192.46	0	12.6381	10.2165	-170.042	-27114.4	-183320	-9701.89	-1992.08	359.457	0	23.732	15.6425	-291.968	-84637.4	-378890	-27115.5	-1297.71	289.886	0
393	1	5.27937e-20	-3.21049e-20	5.31923e-19	1.85793e-17	4.44583e-17	-1.3639e-18	300	610	0	2.02825e-18	1.87508e-18	-1.08524e-17	-1.97142e-17	-1.10448e-15	-1.66352e-16	300	200	0	11.0672	5.43398	-118.709	896.973	-649.999	-1658.51	-316.476	192.444	0	12.6056	10.3819	-168.985	-27136.9	-183348	-9700.27	-1999	360.588	0
393	2	-8.36626e-20	-3.07157e-20	5.94738e-19	1.95351e-17	4.30858e-17	5.15138e-18	300	610	0	2.35833e-18	1.89905e-18	-9.1134e-18	-1.95521e-17	-9.08774e-16	-1.64871e-16	300	200	0	10.9803	5.46422	-118.507	898.71	-676.332	-1651.95	-316.707	192.416	0	12.5838	10.5377	-168.49	-27171.7	-183392	-9712.31	-2002.45	361.266	0
393	3	-1.52144e-19	-2.62548e-20	5.59946e-19	1.77556e-17	3.71598e-17	8.28318e-18	300	610	0	2.26693e-18	1.68641e-18	-7.02701e-18	-1.71278e-17	-6.87905e-16	-1.44363e-16	300	200	0	10.9098	5.48703	-118.401	900.522	-697.644	-1640.69	-316.892	192.394	0	12.5842	10.6812	-168.586	-27211.6	-183442	-9733.52	-2002.12	361.411	0
393	4	-1.73378e-19	-2.05598e-20	4.73183e-19	1.46155e-17	2.93222e-17	9.09625e-18	300	610	0	1.94411e-18	1.3631e-18	-4.98964e-18	-1.36918e-17	-4.789e-16	-1.1536e-16	300	200	0	10.8623	5.50153	-118.395	902.799	-712.842	-1628.16	-317.021	192.375	0	12.5879	10.8036	-169.172	-27242.1	-183486	-9758.41	-1998.61	361.032	0
393	5	-1.64915e-19	-1.48342e-20	3.66883e-19	1.10676e-17	2.13201e-17	8.47922e-18	300	610	0	1.52672e-18	1.01469e-18	-3.22336e-18	-1.00839e-17	-3.01636e-16	-8.49308e-17	300	200	0	10.8406	5.50979	-118.482	908.606	-721.02	-1617.41	-317.086	192.331	0	12.5568	10.9065	-170.11	-27245.6	-183512	-9785.12	-1992.78	360.164	0
393	6	-1.40388e-19	-9.77368e-21	2.62024e-19	7.70819e-18	1.41773e-17	7.11352e-18	300	610	0	1.10471e-18	6.93396e-19	-1.82353e-18	-6.80732e-18	-1.63755e-16	-5.73097e-17	300	200	0	10.8425	5.51462	-118.647	921.617	-721.974	-1610.31	-317.085	192.232	0	12.4623	11.0031	-171.298	-27214.4	-183513	-9813.74	-1985.31	358.872	0
393	7	-1.09548e-19	-5.69884e-21	1.70495e-19	4.85768e-18	8.38031e-18	5.4802e-18	300	610	0	7.30373e-19	4.25998e-19	-8.01284e-19	-4.11181e-18	-6.49564e-17	-3.45962e-17	300	200	0	10.8612	5.51649	-118.869	942.75	-716.539	-1607.64	-317.028	192.069	0	12.3023	11.1039	-172.703	-27161.4	-183483	-9841.9	-1976.42	357.273	0
393	8	-7.87555e-20	-2.67656e-21	9.75436e-20	2.63962e-18	4.04816e-18	3.88775e-18	300	610	0	4.28066e-19	2.21467e-19	-1.1801e-19	-2.0718e-18	-4.07635e-19	-1.74123e-17	300	200	0	10.8892	5.51432	-119.123	968.998	-706.896	-1609.19	-316.934	191.866	0	12.0966	11.2085	-174.292	-27111.7	-183428	-9864.62	-1966.42	355.554	0
393	9	-5.16618e-20	-6.19788e-22	4.39702e-20	1.04964e-18	1.07474e-18	2.50865e-18	300	610	0	2.03218e-19	7.74676e-20	2.88909e-19	-6.51877e-19	3.67534e-17	-5.45638e-18	300	200	0	10.9224	5.50798	-119.376	995.408	-697.12	-1614.01	-316.84	191.662	0	11.8687	11.3074	-175.938	-27085.8	-183361	-9877.29	-1956.19	353.951	0
394	0	-2.99249e-20	6.36653e-22	7.92575e-21	1.03287e-20	-7.62962e-19	1.41664e-18	300	610	0	4.97126e-20	-1.45612e-20	4.88422e-19	2.42227e-19	5.37372e-17	2.06821e-18	300	200	0	10.9602	5.49903	-119.577	1017.46	-692.296	-1620.79	-316.79	191.491	0	11.6334	11.3859	-177.443	-27091.9	-183292	-9877.92	-1946.96	352.679	0	22.5055	17.2603	-297.781	-85793	-383861	-28323.2	-1289.07	288.108	0
394	1	-1.38594e-20	1.28314e-21	-1.3743e-20	-5.88454e-19	-1.72859e-18	6.19884e-19	300	610	0	-4.44724e-20	-6.57373e-20	5.449e-19	7.27414e-19	5.70953e-17	6.14791e-18	300	200	0	11.0032	5.49119	-119.682	1032.61	-695.604	-1628.07	-316.812	191.372	0	11.4003	11.4351	-178.642	-27128.6	-183224	-9867.56	-1939.65	351.86	0
394	2	-2.97015e-21	1.50186e-21	-2.4563e-20	-8.62567e-19	-2.07769e-18	8.78854e-20	300	610	0	-9.3322e-20	-8.73234e-20	5.12407e-19	9.19647e-19	5.22188e-17	7.76055e-18	300	200	0	11.0529	5.48962	-119.686	1040.87	-705.936	-1633.87	-316.898	191.303	0	11.1829	11.466	-179.483	-27188	-183150	-9849.01	-1934.44	351.48	0
394	3	3.64475e-21	1.44855e-21	-2.78554e-20	-9.17328e-19	-2.03069e-18	-2.28466e-19	300	610	0	-1.10282e-19	-8.93233e-20	4.32633e-19	9.20527e-19	4.31893e-17	7.76248e-18	300	200	0	11.1105	5.49703	-119.626	1043.63	-719.163	-1635.98	-317.012	191.276	0	10.9939	11.5047	-180.024	-27258.5	-183068	-9824.94	-1930.91	351.416	0
394	4	7.01346e-21	1.2452e-21	-2.64273e-20	-8.39445e-19	-1.76156e-18	-3.83114e-19	300	610	0	-1.06885e-19	-7.98235e-20	3.35186e-19	8.11282e-19	3.28485e-17	6.83811e-18	300	200	0	11.1755	5.51102	-119.556	1042.2	-731.429	-1633.31	-317.118	191.283	0	10.8374	11.5721	-180.365	-27325.9	-182986	-9797.44	-1928.53	351.504	0
394	5	8.11412e-21	9.79819e-22	-2.24554e-20	-6.94583e-19	-1.3968e-18	-4.26352e-19	300	610	0	-9.21879e-20	-6.48447e-20	2.39196e-19	6.51747e-19	2.29867e-17	5.49137e-18	300	200	0	11.2432	5.52629	-119.515	1037.93	-739.811	-1627.19	-317.19	191.316	0	10.7249	11.6701	-180.56	-27375	-182927	-9768.66	-1927.11	351.612	0
394	6	7.77954e-21	7.10422e-22	-1.74946e-20	-5.28483e-19	-1.02055e-18	-4.0038e-19	300	610	0	-7.2747e-20	-4.85015e-20	1.55489e-19	4.82317e-19	1.4576e-17	4.06235e-18	300	200	0	11.3053	5.53842	-119.525	1032.38	-740.963	-1621.15	-317.199	191.363	0	10.6895	11.7823	-180.578	-27391.5	-182910	-9741.08	-1926.91	351.688	0
394	7	6.65965e-21	4.70831e-22	-1.25565e-20	-3.69975e-19	-6.82545e-19	-3.37712e-19	300	610	0	-5.28961e-20	-3.33223e-20	8.88227e-20	3.27399e-19	8.00249e-18	2.7564e-18	300	200	0	11.354	5.54673	-119.58	1027.27	-731.719	-1619.15	-317.119	191.409	0	10.7599	11.8888	-180.325	-27370	-182940	-9717.65	-1928.5	351.781	0
394	8	5.22178e-21	2.76943e-22	-8.22031e-21	-2.3473e-19	-4.06834e-19	-2.61417e-19	300	610	0	-3.51763e-20	-2.06222e-20	3.99031e-20	1.99295e-19	3.26893e-18	1.67691e-18	300	200	0	11.3841	5.5555	-119.663	1024.59	-711.25	-1623.15	-316.944	191.438	0	10.9259	11.9798	-179.722	-27324.1	-183010	-9701.39	-1932.29	352.035	0
394	9	3.7725e-21	1.32449e-22	-4.74714e-21	-1.28985e-19	-1.99809e-19	-1.86384e-19	300	610	0	-2.07944e-20	-1.08615e-20	7.01931e-21	1.0188e-19	1.57619e-19	8.56326e-19	300	200	0	11.3936	5.57172	-119.767	1025.98	-681.487	-1631.97	-316.69	191.434	0	11.1426	12.0496	-178.771	-27281.4	-183107	-9692.9	-1938.26	352.605	0
395	0	2.48946e-21	3.35801e-23	-2.18426e-21	-5.28089e-20	-5.69576e-20	-1.21022e-19	300	610	0	-1.00463e-20	-3.95468e-21	-1.27242e-20	3.37245e-20	-1.65002e-18	2.82434e-19	300	200	0	11.3826	5.5998	-119.897	1031.65	-645.702	-1642.37	-316.385	191.396	0	11.3668	12.0878	-177.56	-27265.4	-183223	-9688.23	-1945.89	353.556	0	22.5055	17.2603	-297.781	-85793	-383861	-28323.2	-1289.07	288.108	0
395	1	1.45497e-21	-2.72681e-23	-4.50312e-22	-2.71506e-21	3.1966e-20	-6.9013e-20	300	610	0	-2.66884e-21	4.87923e-22	-2.25587e-20	-9.48237e-21	-2.49261e-18	-8.11985e-20	300	200	0	11.3535	5.63821	-120.058	1040.52	-608.139	-1650.76	-316.065	191.333	0	11.5799	12.0782	-176.26	-27287.3	-183347	-9679.87	-1954.21	354.813	0
395	2	6.86719e-22	-5.90018e-23	6.00313e-22	2.64102e-20	7.92815e-20	-3.08823e-20	300	610	0	1.89101e-21	2.98403e-21	-2.55235e-20	-3.31937e-20	-2.67987e-18	-2.80589e-19	300	200	0	11.3101	5.68102	-120.241	1050.78	-574.473	-1654.68	-315.778	191.261	0	11.786	12.0029	-175.081	-27346.7	-183469	-9661.03	-1961.91	356.195	0
395	3	1.63138e-22	-7.02127e-23	1.1328e-21	4.0007e-20	9.70333e-20	-5.2771e-21	300	610	0	4.28724e-21	4.0634e-21	-2.41851e-20	-4.2869e-20	-2.46803e-18	-3.61775e-19	300	200	0	11.2582	5.72184	-120.411	1059.43	-549.954	-1653.6	-315.567	191.202	0	12.0018	11.856	-174.162	-27429.5	-183573	-9630.54	-1968.04	357.494	0
395	4	-1.57346e-22	-6.82872e-23	1.30389e-21	4.30547e-20	9.56709e-20	1.00738e-20	300	610	0	5.15381e-21	4.19953e-21	-2.05321e-20	-4.33208e-20	-2.05198e-18	-3.65321e-19	300	200	0	11.2066	5.75596	-120.529	1062.61	-536.37	-1648.36	-315.45	191.184	0	12.2461	11.6606	-173.522	-27510.4	-183648	-9593.73	-1972.35	358.541	0
395	5	-3.22849e-22	-5.90387e-23	1.24681e-21	3.96738e-20	8.34812e-20	1.76988e-20	300	610	0	5.03758e-21	3.7771e-21	-1.59838e-20	-3.84156e-20	-1.56812e-18	-3.23804e-19	300	200	0	11.1657	5.78005	-120.57	1057.35	-531.902	-1639.63	-315.412	191.23	0	12.525	11.4616	-173.134	-27566.2	-183678	-9559.37	-1974.9	359.219	0
395	6	-3.79513e-22	-4.66823e-23	1.06534e-21	3.29998e-20	6.65197e-20	1.99726e-20	300	610	0	4.37015e-21	3.0839e-21	-1.14631e-20	-3.10153e-20	-1.10297e-18	-2.61328e-19	300	200	0	11.1435	5.7908	-120.523	1042.77	-533.548	-1627.58	-315.427	191.348	0	12.8102	11.2956	-173.02	-27590.4	-183650	-9536.79	-1975.43	359.463	0
395	7	-3.66845e-22	-3.40123e-23	8.33984e-22	2.52282e-20	4.88368e-20	1.88988e-20	300	610	0	3.46538e-21	2.31767e-21	-7.49728e-21	-2.30626e-20	-7.04029e-19	-1.94251e-19	300	200	0	11.141	5.7851	-120.386	1020.47	-538.464	-1612.82	-315.473	191.523	0	13.0423	11.1712	-173.2	-27593.7	-183557	-9534.13	-1973.8	359.317	0
395	8	-3.15824e-22	-2.26725e-23	6.01536e-22	1.7752e-20	3.28475e-20	1.60281e-20	300	610	0	2.53202e-21	1.6008e-21	-4.32323e-21	-1.57406e-20	-3.90719e-19	-1.32525e-19	300	200	0	11.1509	5.76209	-120.166	994.213	-544.036	-1596.99	-315.527	191.726	0	13.169	11.0743	-173.578	-27590.8	-183407	-9555.29	-1970.63	358.953	0
395	9	-2.48836e-22	-1.34496e-23	3.96171e-22	1.13371e-20	1.97381e-20	1.24667e-20	300	610	0	1.6935e-21	9.97777e-22	-1.98287e-21	-9.65413e-21	-1.63997e-19	-8.12354e-20	300	200	0	11.1622	5.72372	-119.9	968.441	-548.458	-1582.21	-315.574	191.923	0	13.1731	10.9843	-173.999	-27590.9	-183217	-9598.19	-1966.97	358.569	0
396	0	-1.80653e-22	-6.54331e-24	2.30863e-22	6.29721e-21	9.84761e-21	8.9327e-21	300	610	0	1.00949e-21	5.32109e-22	-4.00874e-22	-5.00369e-21	-1.40907e-20	-4.20611e-20	300	200	0	11.1684	5.67384	-119.645	946.018	-551.426	-1570.22	-315.609	192.093	0	13.0705	10.8782	-174.372	-27599.5	-183016	-9656.51	-1963.57	358.279	0	24.1269	16.0128	-294.465	-85450.2	-380537	-27448	-1292.3	290.188	0
396	1	-1.19913e-22	-1.79242e-24	1.08294e-22	2.64872e-21	2.98696e-21	5.83582e-21	300	610	0	4.95857e-22	2.00932e-22	5.56494e-22	-1.73334e-21	7.37781e-20	-1.4523e-20	300	200	0	11.1706	5.61806	-119.455	927.643	-554.467	-1562.28	-315.642	192.234	0	12.9074	10.728	-174.686	-27621	-182846	-9722.13	-1960.71	358.119	0
396	2	-7.06938e-23	1.15282e-24	2.49117e-23	2.35213e-22	-1.3137e-21	3.35949e-21	300	610	0	1.41425e-22	-1.34352e-23	1.04059e-21	3.53604e-22	1.15502e-19	3.04157e-21	300	200	0	11.1739	5.56432	-119.362	913.268	-560.4	-1559.36	-315.695	192.349	0	12.7542	10.517	-174.988	-27651.5	-182736	-9786.62	-1958.28	358.019	0
396	3	-3.39666e-23	2.70874e-24	-2.59993e-23	-1.18048e-21	-3.62974e-21	1.53519e-21	300	610	0	-7.9217e-23	-1.35084e-22	1.19485e-21	1.51134e-21	1.25721e-19	1.27777e-20	300	200	0	11.1816	5.52074	-119.382	902.988	-571.539	-1562.12	-315.788	192.436	0	12.6753	10.2542	-175.317	-27670.4	-182697	-9843.48	-1956.1	357.831	0
396	4	-8.80064e-24	3.28037e-24	-5.21708e-23	-1.85369e-21	-4.5286e-21	3.0327e-22	300	610	0	-1.96631e-22	-1.88921e-22	1.14109e-21	1.99679e-21	1.16607e-19	1.68521e-20	300	200	0	11.1929	5.49124	-119.514	896.644	-588.473	-1570.87	-315.924	192.498	0	12.6968	9.96251	-175.596	-27650.5	-182723	-9890.98	-1954.59	357.467	0
396	5	6.71784e-24	3.21793e-24	-6.09981e-23	-2.01974e-21	-4.50548e-21	-4.41181e-22	300	610	0	-2.40695e-22	-1.9735e-22	9.74133e-22	2.03783e-21	9.74644e-20	1.71855e-20	300	200	0	11.2064	5.47456	-119.732	893.806	-610.315	-1585.75	-316.097	192.535	0	12.8057	9.66467	-175.681	-27576.4	-182807	-9931.84	-1954.56	356.968	0
396	6	1.48393e-23	2.79837e-24	-5.88009e-23	-1.87441e-21	-3.95501e-21	-8.16604e-22	300	610	0	-2.37333e-22	-1.78667e-22	7.62e-22	1.81847e-21	7.48382e-20	1.53282e-20	300	200	0	11.2219	5.46706	-119.986	894.095	-634.837	-1606.16	-316.291	192.548	0	12.9753	9.39183	-175.523	-27452.7	-182944	-9968.62	-1956.28	356.406	0
396	7	1.77395e-23	2.22351e-24	-5.05271e-23	-1.56738e-21	-3.16699e-21	-9.35094e-22	300	610	0	-2.07104e-22	-1.46624e-22	5.49184e-22	1.47554e-21	5.29066e-20	1.24329e-20	300	200	0	11.2379	5.46417	-120.219	897.081	-658.386	-1630.09	-316.477	192.538	0	13.1813	9.18625	-175.208	-27300.8	-183125	-10001.1	-1959.18	355.819	0
396	8	1.7292e-23	1.62789e-24	-3.97459e-23	-1.20398e-21	-2.33633e-21	-8.91734e-22	300	610	0	-1.65031e-22	-1.1072e-22	3.61349e-22	1.10245e-21	3.39892e-20	9.28587e-21	300	200	0	11.2506	5.46174	-120.389	902.557	-676.936	-1654.58	-316.623	192.503	0	13.3944	9.08298	-174.856	-27150.6	-183330	-10027.1	-1962.46	355.274	0
396	9	1.4973e-23	1.09136e-24	-2.88086e-23	-8.51497e-22	-1.58019e-21	-7.60487e-22	300	610	0	-1.21166e-22	-7.68757e-23	2.10271e-22	7.56503e-22	1.90603e-20	6.3694e-21	300	200	0	11.2558	5.45736	-120.477	911.252	-687.917	-1677.15	-316.71	192.436	0	13.5744	9.10049	-174.526	-27030.5	-183526	-10042.3	-1965.57	354.879	0
397	0	1.18546e-23	6.52757e-25	-1.90854e-23	-5.47317e-22	-9.57049e-22	-5.94357e-22	300	610	0	-8.14995e-23	-4.82516e-23	9.83391e-23	4.67405e-22	8.20443e-21	3.93318e-21	300	200	0	11.2511	5.44904	-120.484	924.761	-691.262	-1696.63	-316.737	192.325	0	13.6825	9.24182	-174.222	-26959.1	-183687	-10039.5	-1968.33	354.74	0	24.0543	15.7317	-293.244	-85007.7	-380231	-27381.9	-1296.63	289.887	0
397	1	8.64829e-24	3.22759e-25	-1.12196e-23	-3.07174e-22	-4.84669e-22	-4.27978e-22	300	610	0	-4.89764e-23	-2.60413e-23	2.22591e-23	2.45462e-22	9.84649e-22	2.06353e-21	300	200	0	11.2373	5.43504	-120.416	944.3	-688.625	-1712.56	-316.719	192.158	0	13.6957	9.491	-173.943	-26941.1	-183804	-10012.7	-1970.69	354.885	0
397	2	5.77372e-24	9.45454e-26	-5.35951e-24	-1.32481e-22	-1.55289e-22	-2.81293e-22	300	610	0	-2.4438e-23	-1.01667e-23	-2.4137e-23	8.859e-23	-3.28377e-21	7.42554e-22	300	200	0	11.2179	5.41668	-120.283	969.378	-681.353	-1724.56	-316.665	191.941	0	13.6129	9.8094	-173.726	-26967.4	-183883	-9961.88	-1972.47	355.23	0
397	3	3.43261e-24	-4.79385e-26	-1.35125e-24	-1.62459e-23	5.26032e-23	-1.63418e-22	300	610	0	-7.41602e-24	1.72558e-25	-4.79348e-23	-1.21659e-23	-5.34639e-21	-1.05475e-22	300	200	0	11.1969	5.39817	-120.102	997.543	-670.026	-1732.31	-316.579	191.694	0	13.4556	10.1376	-173.612	-27021.8	-183929	-9892.56	-1973.43	355.644	0
397	4	1.67734e-24	-1.24144e-25	1.11441e-24	5.25205e-23	1.65859e-22	-7.6163e-23	300	610	0	3.25498e-24	6.09655e-24	-5.59023e-23	-6.86451e-23	-5.89487e-21	-5.80476e-22	300	200	0	11.1794	5.38297	-119.894	1025.03	-656.243	-1735.36	-316.474	191.451	0	13.2577	10.4103	-173.596	-27091.8	-183947	-9815.35	-1973.63	356.062	0
397	5	4.68156e-25	-1.53158e-25	2.39918e-24	8.57961e-23	2.11201e-22	-1.69148e-23	300	610	0	9.00222e-24	8.7757e-24	-5.38183e-23	-9.29337e-23	-5.50741e-21	-7.8437e-22	300	200	0	11.1709	5.37286	-119.687	1047.68	-643.275	-1733.23	-316.375	191.246	0	13.0467	10.579	-173.631	-27173.2	-183938	-9744.27	-1973.36	356.499	0
397	6	-2.82879e-25	-1.51579e-25	2.85182e-24	9.46989e-23	2.1209e-22	1.91667e-23	300	610	0	1.12333e-23	9.26979e-24	-4.62036e-23	-9.58184e-23	-4.62801e-21	-8.08083e-22	300	200	0	11.1751	5.37027	-119.516	1061.9	-634.402	-1726.14	-316.308	191.115	0	12.8326	10.6257	-173.663	-27265.2	-183911	-9693.27	-1973.01	357.001	0
397	7	-6.80962e-25	-1.32599e-25	2.77205e-24	8.85271e-23	1.87315e-22	3.76266e-23	300	610	0	1.11768e-23	8.44868e-24	-3.63169e-23	-8.6053e-23	-3.57063e-21	-7.25373e-22	300	200	0	11.1934	5.37962	-119.415	1065.67	-631.208	-1715.47	-316.286	191.076	0	12.6167	10.5662	-173.63	-27365.5	-183877	-9671.76	-1973.02	357.608	0
397	8	-8.28652e-25	-1.05878e-25	2.3957e-24	7.4424e-23	1.50738e-22	4.37541e-23	300	610	0	9.81173e-24	6.96929e-24	-2.63026e-23	-7.01787e-23	-2.53698e-21	-5.91336e-22	300	200	0	11.2259	5.40583	-119.402	1059.77	-633.102	-1703.2	-316.302	191.124	0	12.4095	10.4417	-173.499	-27468.4	-183848	-9680.79	-1973.65	358.32	0
397	9	-8.14771e-25	-7.78907e-26	1.89368e-24	5.74421e-23	1.11736e-22	4.20606e-23	300	610	0	7.85709e-24	5.28779e-24	-1.7409e-23	-5.26847e-23	-1.6402e-21	-4.4377e-22	300	200	0	11.2722	5.45131	-119.469	1046.98	-637.913	-1690.92	-316.34	191.236	0	12.2329	10.3018	-173.314	-27561.8	-183829	-9711.09	-1974.67	359.028	0
398	0	-7.09649e-25	-5.2513e-26	1.37927e-24	4.08299e-23	7.599e-23	3.60722e-23	300	610	0	5.7965e-24	3.69058e-24	-1.022e-23	-3.63452e-23	-9.29051e-22	-3.06017e-22	300	200	0	11.3305	5.51295	-119.585	1029.86	-642.958	-1679.47	-316.377	191.388	0	12.1055	10.1887	-173.149	-27630.7	-183815	-9747.5	-1975.6	359.578	0	24.0543	15.7317	-293.244	-85007.7	-380231	-27381.9	-1296.63	289.887	0
398	1	-5.646e-25	-3.16613e-26	9.19068e-25	2.64107e-23	4.63779e-23	2.83285e-23	300	610	0	3.92068e-24	2.33225e-24	-4.86818e-24	-2.26175e-23	-4.09406e-22	-1.90332e-22	300	200	0	11.3953	5.58256	-119.713	1010.28	-646.177	-1669.43	-316.398	191.561	0	12.0368	10.1362	-173.01	-27667.6	-183803	-9778.63	-1976.39	359.919	0
398	2	-4.1389e-25	-1.58977e-26	5.44898e-25	1.49715e-23	2.3823e-23	2.04987e-23	300	610	0	2.37473e-24	1.27321e-24	-1.21075e-24	-1.20281e-23	-6.18244e-23	-1.01126e-22	300	200	0	11.4559	5.65198	-119.826	990.168	-647.276	-1661.26	-316.402	191.737	0	12.04	10.1692	-172.861	-27675.7	-183790	-9801.98	-1977.22	360.104	0
398	3	-2.77893e-25	-4.93902e-27	2.64802e-25	6.6096e-24	8.01475e-24	1.3553e-23	300	610	0	1.20275e-24	5.1252e-25	1.03645e-24	-4.50574e-24	1.45389e-22	-3.77798e-23	300	200	0	11.4977	5.71559	-119.918	971.685	-647.566	-1654.95	-316.4	191.897	0	12.1334	10.2936	-172.729	-27667.7	-183769	-9820.66	-1977.92	360.18	0
398	4	-1.6657e-25	1.95055e-27	7.21899e-26	1.01387e-24	-2.0298e-24	7.94375e-24	300	610	0	3.85526e-25	1.40531e-26	2.20491e-24	3.56474e-25	2.47193e-22	3.14524e-24	300	200	0	11.509	5.76782	-119.993	956.852	-648.281	-1649.78	-316.403	192.026	0	12.3238	10.4904	-172.705	-27661.1	-183734	-9838.76	-1977.86	360.164	0
398	5	-8.27048e-26	5.67916e-27	-4.71596e-26	-2.32429e-24	-7.56292e-24	3.77159e-24	300	610	0	-1.30303e-25	-2.74217e-25	2.61384e-24	3.10951e-24	2.76254e-22	2.63002e-23	300	200	0	11.4866	5.80355	-120.054	947.058	-650.036	-1645.07	-316.415	192.111	0	12.5914	10.7276	-172.863	-27671.5	-183677	-9858.24	-1976.56	360.078	0
398	6	-2.46261e-26	7.14583e-27	-1.10157e-25	-3.96645e-24	-9.84251e-24	9.23128e-25	300	610	0	-4.11345e-25	-4.07264e-25	2.53732e-24	4.32164e-24	2.60026e-22	3.64775e-23	300	200	0	11.436	5.82149	-120.092	942.932	-653.858	-1641.41	-316.445	192.148	0	12.8951	10.9702	-173.192	-27700.5	-183598	-9876.22	-1974.08	359.941	0
398	7	1.17024e-26	7.13713e-27	-1.33244e-25	-4.43771e-24	-9.97969e-24	-8.24657e-25	300	610	0	-5.23887e-25	-4.35204e-25	2.19081e-24	4.50331e-24	2.19694e-22	3.79799e-23	300	200	0	11.365	5.82511	-120.093	944.348	-660.899	-1640.19	-316.503	192.137	0	13.187	11.1855	-173.612	-27733.7	-183499	-9885.73	-1970.95	359.745	0
398	8	3.11943e-26	6.28121e-27	-1.30632e-25	-4.17958e-24	-8.86873e-24	-1.73123e-24	300	610	0	-5.26133e-25	-3.99381e-25	1.73038e-24	4.07085e-24	1.70312e-22	3.43156e-23	300	200	0	11.2771	5.81924	-120.047	949.858	-670.975	-1641.91	-316.589	192.088	0	13.4222	11.3522	-174.025	-27751.6	-183380	-9880.12	-1967.75	359.469	0
398	9	3.8682e-26	5.04021e-27	-1.13556e-25	-3.53286e-24	-7.17261e-24	-2.04606e-24	300	610	0	-4.64696e-25	-3.31168e-25	1.25936e-24	3.33686e-24	1.21614e-22	2.81175e-23	300	200	0	11.1708	5.80506	-119.95	956.49	-683.137	-1645.55	-316.695	192.026	0	13.5609	11.4629	-174.358	-27744.5	-183241	-9856.67	-1964.95	359.124	0
399	0	3.83753e-26	3.72578e-27	-9.01988e-26	-2.73982e-24	-5.34226e-24	-1.98313e-24	300	610	0	-3.7397e-25	-2.52465e-25	8.38392e-25	2.51701e-24	7.91161e-23	2.12016e-23	300	200	0	11.0445	5.78049	-119.803	960.994	-696.96	-1649.28	-316.818	191.979	0	13.5702	11.5107	-174.602	-27715.3	-183089	-9818.91	-1962.61	358.735	0	23.1936	16.9603	-293.68	-85171	-380120	-28056	-1294.33	290.013	0
399	1	3.36236e-26	2.52584e-27	-6.60158e-26	-1.9572e-24	-3.65297e-24	-1.71051e-24	300	610	0	-2.7722e-25	-1.77115e-25	4.964e-25	1.74555e-24	4.5249e-23	1.46975e-23	300	200	0	10.9014	5.74613	-119.623	961.868	-711.672	-1651.46	-316.949	191.959	0	13.4316	11.4875	-174.812	-27672.2	-182938	-9776.74	-1960.48	358.296	0
399	2	2.68828e-26	1.53479e-27	-4.4241e-26	-1.27389e-24	-2.24619e-24	-1.34983e-24	300	610	0	-1.88541e-25	-1.12676e-25	2.40589e-25	1.09388e-24	2.03823e-23	9.20567e-24	300	200	0	10.7536	5.70686	-119.441	960.523	-725.322	-1651.17	-317.073	191.958	0	13.1513	11.3969	-175.038	-27622.3	-182803	-9741.85	-1958.36	357.808	0
399	3	1.98021e-26	7.82003e-28	-2.64469e-26	-7.29137e-25	-1.16955e-24	-9.81522e-25	300	610	0	-1.15077e-25	-6.21924e-26	6.48252e-26	5.88789e-25	3.65508e-24	4.95058e-24	300	200	0	10.6213	5.66886	-119.291	960.665	-735.89	-1648.23	-317.169	191.947	0	12.7612	11.2586	-175.25	-27568.6	-182697	-9720.82	-1956.5	357.31	0
399	4	1.33701e-26	2.55952e-28	-1.30631e-26	-3.29001e-25	-4.111e-25	-6.52742e-25	300	610	0	-5.91185e-26	-2.57521e-26	-4.39591e-26	2.28185e-25	-6.39804e-24	1.91388e-24	300	200	0	10.5256	5.63864	-119.195	966.31	-742.925	-1642.98	-317.233	191.893	0	12.3092	11.1087	-175.338	-27506.4	-182636	-9711.31	-1955.62	356.876	0
399	5	8.07801e-27	-7.7017e-29	-3.81054e-27	-5.97169e-26	7.39875e-26	-3.85886e-25	300	610	0	-1.98967e-26	-1.73041e-27	-1.01264e-25	-6.35104e-27	-1.14153e-23	-6.02541e-26	300	200	0	10.4817	5.62193	-119.154	979.437	-748.135	-1636.01	-317.279	191.78	0	11.8568	10.9984	-175.186	-27428.9	-182630	-9704.8	-1956.49	356.57	0
399	6	4.07219e-27	-2.59274e-28	1.96354e-27	1.02228e-25	3.44069e-25	-1.8645e-25	300	610	0	5.02619e-27	1.22872e-26	-1.22138e-25	-1.40441e-25	-1.2939e-23	-1.1881e-24	300	200	0	10.4954	5.62132	-119.16	998.638	-754.114	-1627.97	-317.329	191.619	0	11.4715	10.9706	-174.767	-27333.5	-182683	-9693.23	-1959.29	356.399	0
399	7	1.28354e-27	-3.3315e-28	5.04926e-27	1.8315e-25	4.58332e-25	-4.95544e-26	300	610	0	1.87564e-26	1.88817e-26	-1.19578e-25	-2.00793e-25	-1.22724e-23	-1.69491e-24	300	200	0	10.5634	5.63567	-119.209	1019.95	-762.043	-1619.61	-317.393	191.444	0	11.2011	11.0305	-174.168	-27222.7	-182790	-9672.87	-1963.51	356.301	0
399	8	-4.72824e-28	-3.35904e-28	6.22141e-27	2.0784e-25	4.69384e-25	3.5062e-26	300	610	0	2.44143e-26	2.0422e-26	-1.03849e-25	-2.11553e-25	-1.04259e-23	-1.78422e-24	300	200	0	10.6737	5.66088	-119.293	1039.53	-770.627	-1611.6	-317.46	191.286	0	11.0546	11.1414	-173.514	-27102.7	-182946	-9643.96	-1968.36	356.199	0
399	9	-1.42627e-27	-2.9744e-28	6.15361e-27	1.97255e-25	4.19777e-25	7.95322e-26	300	610	0	2.47566e-26	1.88729e-26	-8.24243e-26	-1.92517e-25	-8.12128e-24	-1.62285e-24	300	200	0	10.8073	5.69103	-119.393	1055.51	-776.937	-1604.38	-317.507	191.159	0	11.0083	11.2532	-172.947	-26984.8	-183137	-9609.37	-1972.92	356.029	0
400	0	-1.80439e-27	-2.39865e-28	5.38097e-27	1.67652e-25	3.41209e-25	9.56183e-26	300	610	0	2.20018e-26	1.5732e-26	-6.02791e-26	-1.5862e-25	-5.82796e-24	-1.33658e-24	300	200	0	10.942	5.72089	-119.487	1067.33	-777.661	-1598.41	-317.508	191.067	0	11.0237	11.3361	-172.627	-26886.3	-183337	-9576.15	-1976.04	355.748	0	23.1936	16.9603	-293.68	-85171	-380120	-28056	-1294.33	290.013	0
400	1	-1.80666e-27	-1.78169e-28	4.2952e-27	1.30643e-25	2.55356e-25	9.34673e-26	300	610	0	1.77947e-26	1.20505e-26	-4.036e-26	-1.20217e-25	-3.81458e-24	-1.01264e-24	300	200	0	11.0604	5.74764	-119.562	1074.13	-770.045	-1594.33	-317.441	191.016	0	11.0745	11.391	-172.65	-26825.9	-183511	-9556.7	-1976.91	355.377	0
400	2	-1.59255e-27	-1.21462e-28	3.15883e-27	9.37891e-26	1.75549e-25	8.10874e-26	300	610	0	1.32543e-26	8.49714e-27	-2.40956e-26	-8.3802e-26	-2.20219e-24	-7.05653e-25	300	200	0	11.1533	5.76968	-119.619	1074.49	-752.512	-1592.86	-317.291	191.017	0	11.1615	11.4343	-172.925	-26817.6	-183628	-9563.36	-1975.9	355.082	0
400	3	-1.27956e-27	-7.43898e-29	2.12883e-27	6.14186e-26	1.08733e-25	6.43027e-26	300	610	0	9.06353e-27	5.44103e-27	-1.18716e-26	-5.28695e-26	-1.01259e-24	-4.4502e-25	300	200	0	11.2162	5.78467	-119.669	1067.25	-724.519	-1594.71	-317.054	191.082	0	11.297	11.4811	-173.192	-26864.2	-183675	-9600.28	-1974.53	355.113	0
400	4	-9.47043e-28	-3.84737e-29	1.28277e-27	3.5486e-26	5.73495e-26	4.69867e-26	300	610	0	5.57343e-27	3.03519e-27	-3.4281e-27	-2.87749e-26	-2.07911e-25	-2.42111e-25	300	200	0	11.2472	5.78898	-119.725	1052.72	-686.315	-1600.65	-316.732	191.207	0	11.4788	11.531	-173.228	-26953.1	-183651	-9660.98	-1974.17	355.593	0
400	5	-6.42951e-28	-1.32589e-29	6.43289e-28	1.63473e-26	2.09623e-26	3.14299e-26	300	610	0	2.90227e-27	1.29006e-27	1.83508e-27	-1.14821e-26	2.79518e-25	-9.65825e-26	300	200	0	11.2502	5.77907	-119.796	1032.71	-639.592	-1610.96	-316.339	191.379	0	11.6904	11.5647	-173.003	-27059.3	-183567	-9732.05	-1975.07	356.41	0
400	6	-3.91473e-28	2.79281e-30	1.98782e-28	3.39758e-27	-2.46805e-27	1.87395e-26	300	610	0	1.02042e-27	1.32857e-28	4.6422e-27	-1.59597e-28	5.26428e-25	-1.39655e-27	300	200	0	11.2358	5.75232	-119.878	1009.12	-588.618	-1624.23	-315.91	191.582	0	11.9232	11.554	-172.636	-27155.9	-183442	-9799.42	-1976.59	357.301	0
400	7	-2.0025e-28	1.16608e-29	-8.06804e-29	-4.44886e-27	-1.56597e-26	9.20987e-27	300	610	0	-1.83272e-28	-5.48348e-28	5.70251e-27	6.38194e-27	6.0561e-25	5.34953e-26	300	200	0	11.2177	5.70713	-119.957	983.789	-539.549	-1637.25	-315.498	191.799	0	12.1893	11.4865	-172.262	-27223.1	-183305	-9852.85	-1978.11	358.034	0
400	8	-6.65024e-29	1.53443e-29	-2.31982e-28	-8.42484e-27	-2.13961e-26	2.63337e-27	300	610	0	-8.53576e-28	-8.74666e-28	5.63206e-27	9.39485e-27	5.78916e-25	7.8674e-26	300	200	0	11.2058	5.64505	-120.024	960.041	-498.125	-1646.8	-315.15	192.001	0	12.4965	11.3809	-171.953	-27258.3	-183189	-9886.44	-1979.34	358.522	0
400	9	1.82132e-29	1.56182e-29	-2.91594e-28	-9.701e-27	-2.2166e-26	-1.46205e-27	300	610	0	-1.13731e-27	-9.58032e-28	4.91993e-27	1.00173e-26	4.94532e-25	8.37653e-26	300	200	0	11.2022	5.57346	-120.068	942.724	-468.743	-1651.86	-314.904	192.148	0	12.8156	11.2747	-171.73	-27275.3	-183112	-9897.66	-1980.28	358.827	0
401	0	6.45888e-29	1.39202e-29	-2.91387e-28	-9.27307e-27	-1.99901e-26	-3.64415e-27	300	610	0	-1.16498e-27	-8.91764e-28	3.92387e-27	9.18474e-27	3.87045e-25	7.66983e-26	300	200	0	11.2017	5.50389	-120.078	935.933	-453.552	-1654.23	-314.777	192.206	0	13.0881	11.2027	-171.618	-27294.1	-183077	-9886.82	-1980.77	359.04	0	23.6281	17.0005	-292.546	-84740.4	-378978	-28287.3	-1295.45	289.665	0
401	1	8.33406e-29	1.13264e-29	-2.56763e-28	-7.91802e-27	-1.63781e-26	-4.46821e-27	300	610	0	-1.04212e-27	-7.47338e-28	2.88349e-27	7.60294e-27	2.79103e-25	6.34813e-26	300	200	0	11.1961	5.44688	-120.061	940.95	-450.735	-1657.13	-314.754	192.163	0	13.2635	11.1835	-171.68	-27326.8	-183081	-9856.99	-1980.41	359.173	0
401	2	8.39295e-29	8.5796e-30	-2.06343e-28	-6.195e-27	-1.23626e-26	-4.41619e-27	300	610	0	-8.47351e-28	-5.75155e-28	1.94196e-27	5.75987e-27	1.83789e-25	4.83024e-26	300	200	0	11.1797	5.40878	-120.042	955.998	-455.743	-1663.15	-314.797	192.036	0	13.3188	11.2136	-171.94	-27369.8	-183117	-9813.75	-1979.01	359.182	0
401	3	7.39802e-29	6.14459e-30	-1.52597e-28	-4.47197e-27	-8.57682e-27	-3.87043e-27	300	610	0	-6.34393e-28	-4.0748e-28	1.16992e-27	3.95874e-27	1.07128e-25	3.38045e-26	300	200	0	11.1526	5.39226	-120.039	977.28	-465.312	-1672.9	-314.876	191.859	0	13.2602	11.2779	-172.315	-27409.3	-183181	-9763.73	-1977.06	359.065	0
401	4	5.9173e-29	4.27017e-30	-1.02934e-28	-2.96372e-27	-5.34515e-27	-3.11017e-27	300	610	0	-4.36256e-28	-2.62301e-28	5.87927e-28	2.35987e-27	5.03751e-26	2.14281e-26	300	200	0	11.1199	5.39695	-120.051	999.852	-479.492	-1684.5	-314.994	191.671	0	13.1175	11.3667	-172.699	-27432.8	-183276	-9711.54	-1975.25	358.847	0
401	5	4.34191e-29	3.0463e-30	-6.09409e-29	-1.77182e-27	-2.77323e-27	-2.32164e-27	300	610	0	-2.70077e-28	-1.47256e-28	1.85245e-28	1.02317e-27	1.18863e-26	1.17513e-26	300	200	0	11.0892	5.41881	-120.076	1018.88	-499.617	-1694.6	-315.161	191.515	0	12.9302	11.4737	-173.056	-27436.7	-183411	-9657.94	-1973.83	358.542	0
401	6	2.91783e-29	2.44931e-30	-2.75628e-29	-9.20659e-28	-8.26336e-28	-1.61449e-27	300	610	0	-1.41814e-28	-6.31243e-29	-6.56068e-29	-5.30016e-29	-1.14513e-26	4.78949e-27	300	200	0	11.068	5.4508	-120.116	1031.48	-525.077	-1700.54	-315.371	191.413	0	12.723	11.5862	-173.394	-27427.2	-183579	-9602.41	-1972.74	358.179	0
401	7	1.78184e-29	2.3725e-30	-2.13338e-30	-3.86615e-28	6.06505e-28	-1.04e-27	300	610	0	-5.0279e-29	-6.66408e-30	-1.98567e-28	-8.98825e-28	-2.32324e-26	2.33698e-28	300	200	0	11.0636	5.48522	-120.173	1036.82	-552.483	-1701.5	-315.597	191.372	0	12.4973	11.6926	-173.73	-27416.4	-183769	-9547.77	-1971.79	357.81	0
401	8	9.95018e-30	2.64214e-30	1.67939e-29	-1.1938e-28	1.66307e-27	-6.07866e-28	300	610	0	9.67603e-30	2.72708e-29	-2.4741e-28	-1.54601e-27	-2.69112e-26	-2.3731e-27	300	200	0	11.0806	5.51556	-120.248	1034.65	-577.392	-1698.27	-315.802	191.396	0	12.2574	11.7919	-174.118	-27417	-183965	-9500.71	-1970.56	357.462	0
401	9	5.70077e-30	3.02159e-30	3.07986e-29	-5.57884e-29	2.47079e-27	-3.00334e-28	300	610	0	4.4833e-29	4.4269e-29	-2.4204e-28	-2.00649e-27	-2.5468e-26	-3.51782e-27	300	200	0	11.1193	5.53625	-120.34	1025.08	-596.782	-1692.13	-315.959	191.482	0	12.0321	11.8862	-174.639	-27436.7	-184147	-9468.31	-1968.44	357.105	0
402	0	4.9065e-30	3.20752e-30	4.11061e-29	-1.27208e-28	3.11905e-27	-8.30715e-29	300	610	0	6.20408e-29	4.94546e-29	-2.06914e-28	-2.2563e-27	-2.12808e-26	-3.64677e-27	300	200	0	11.174	5.54256	-120.434	1010.03	-610.579	-1684.06	-316.07	191.613	0	11.8575	11.966	-175.33	-27474.2	-184289	-9455.63	-1965.1	356.7	0	22.822	17.3118	-297.203	-85649.5	-383492	-28400.8	-1290.33	288.185	0
402	1	7.22007e-30	2.82431e-30	4.82259e-29	-2.61959e-28	3.63813e-27	8.67939e-29	300	610	0	6.72619e-29	4.7003e-29	-1.60874e-28	-2.22447e-27	-1.6132e-26	-3.13186e-27	300	200	0	11.2343	5.5336	-120.514	993.69	-620.88	-1674.8	-316.152	191.755	0	11.7468	12.0069	-176.09	-27517.7	-184374	-9465.71	-1961.04	356.27	0
402	2	1.21345e-29	1.42405e-30	5.16907e-29	-3.84429e-28	3.98279e-27	2.54774e-28	300	610	0	6.5073e-29	3.99615e-29	-1.17782e-28	-1.78773e-27	-1.12898e-26	-2.26278e-27	300	200	0	11.2877	5.5145	-120.574	980.407	-629.712	-1665.4	-316.223	191.869	0	11.6793	11.9798	-176.719	-27547	-184399	-9498.89	-1957.46	355.881	0
402	3	1.8932e-29	-1.49843e-30	4.9886e-29	-4.12687e-28	4.02e-27	4.64258e-28	300	610	0	5.84797e-29	3.02719e-29	-8.74833e-29	-7.72793e-28	-7.61956e-27	-1.25618e-27	300	200	0	11.3248	5.49342	-120.628	972.378	-638.143	-1657.21	-316.29	191.939	0	11.6184	11.8742	-177.066	-27542.3	-184376	-9550.42	-1955.28	355.548	0
402	4	2.65717e-29	-6.46465e-30	3.99847e-29	-2.56459e-28	3.52206e-27	7.51823e-28	300	610	0	4.89331e-29	1.8921e-29	-7.67567e-29	1.03064e-27	-5.69331e-27	-2.74474e-28	300	200	0	11.3422	5.47755	-120.686	969.633	-646.589	-1651.47	-316.358	191.966	0	11.5421	11.7193	-177.11	-27495.7	-184323	-9611.21	-1954.73	355.246	0
402	5	3.35341e-29	-1.39339e-29	1.80262e-29	1.82451e-28	2.1685e-27	1.1416e-27	300	610	0	3.64748e-29	6.1674e-30	-8.99738e-29	3.84225e-27	-5.87297e-27	5.51305e-28	300	200	0	11.3426	5.47267	-120.743	972.058	-654.581	-1648.84	-316.421	191.949	0	11.4532	11.572	-176.912	-27414.5	-184256	-9671.7	-1955.51	354.961	0
402	6	3.76514e-29	-2.41745e-29	-2.07896e-29	1.00509e-27	-4.37653e-28	1.63788e-27	300	610	0	1.9973e-29	-8.18046e-30	-1.29314e-28	7.84378e-27	-8.35373e-27	1.09883e-27	300	200	0	11.3303	5.48384	-120.8	980.276	-660.858	-1649.19	-316.471	191.885	0	11.3678	11.4798	-176.587	-27312.5	-184188	-9725.19	-1957.05	354.669	0
402	7	3.59615e-29	-3.70764e-29	-8.14998e-29	2.30323e-27	-4.73149e-27	2.2154e-27	300	610	0	-2.55618e-30	-2.44471e-29	-1.94407e-28	1.31072e-26	-1.31571e-26	1.23558e-27	300	200	0	11.3084	5.51352	-120.877	993.959	-664.109	-1652.07	-316.494	191.777	0	11.3037	11.4596	-176.293	-27201.6	-184129	-9770.55	-1958.45	354.297	0
402	8	2.46435e-29	-5.18985e-29	-1.68357e-28	4.13795e-27	-1.11164e-26	2.80741e-27	300	610	0	-3.35158e-29	-4.27309e-29	-2.8137e-28	1.94952e-26	-2.00694e-26	8.06944e-28	300	200	0	11.2783	5.55891	-120.997	1010.06	-663.764	-1657.08	-316.486	191.652	0	11.2775	11.5019	-176.183	-27090.9	-184077	-9812.56	-1958.81	353.766	0
402	9	-8.93536e-31	-6.69598e-29	-2.83276e-28	6.50673e-27	-1.9853e-26	3.2922e-27	300	610	0	-7.51416e-29	-6.2501e-29	-3.81243e-28	2.65321e-26	-2.85256e-26	-3.65234e-28	300	200	0	11.241	5.61247	-121.17	1023.67	-660.671	-1663.34	-316.452	191.552	0	11.2997	11.5814	-176.301	-26984.5	-184022	-9857	-1957.8	353.059	0
403	0	-4.56742e-29	-7.92928e-29	-4.23662e-28	9.29814e-27	-3.0898e-26	3.47997e-27	300	610	0	-1.28709e-28	-8.21518e-29	-4.77947e-28	3.32525e-26	-3.74453e-26	-2.46988e-27	300	200	0	11.1994	5.66427	-121.374	1030.99	-656.48	-1669.23	-316.409	191.506	0	11.3672	11.6697	-176.573	-26881.8	-183957	-9904.73	-1955.82	352.242	0	22.822	17.3118	-297.203	-85649.5	-383492	-28400.8	-1290.33	288.185	0
403	1	-1.14463e-28	-8.43087e-29	-5.79602e-28	1.22347e-26	-4.36887e-26	3.10323e-27	300	610	0	-1.93487e-28	-9.85338e-29	-5.46021e-28	3.80391e-26	-4.50373e-26	-5.67537e-27	300	200	0	11.1559	5.70424	-121.568	1031.09	-652.149	-1673.3	-316.365	191.518	0	11.4679	11.7496	-176.878	-26783.4	-183875	-9950.72	-1953.55	351.423	0
403	2	-2.10599e-28	-7.55484e-29	-7.30516e-28	1.48072e-26	-5.68769e-26	1.8154e-27	300	610	0	-2.65425e-28	-1.06507e-28	-5.48538e-28	3.84759e-26	-4.86008e-26	-1.00754e-26	300	200	0	11.111	5.725	-121.702	1025.2	-647.905	-1675.39	-316.324	191.576	0	11.5854	11.8152	-177.071	-26693.5	-183766	-9987.2	-1951.81	350.75	0
403	3	-3.34252e-28	-4.46389e-29	-8.41558e-28	1.62084e-26	-6.80295e-26	-7.95546e-28	300	610	0	-3.35601e-28	-9.85991e-29	-4.35885e-28	3.12608e-26	-4.43715e-26	-1.56085e-26	300	200	0	11.0664	5.72477	-121.729	1015.56	-644.185	-1676.37	-316.292	191.657	0	11.7003	11.8619	-176.999	-26616	-183626	-10007.2	-1951.44	350.374	0
403	4	-4.80046e-28	1.83867e-29	-8.60312e-28	1.52797e-26	-7.33322e-26	-5.17016e-27	300	610	0	-3.88551e-28	-6.49011e-29	-1.46308e-28	1.22347e-26	-2.748e-26	-2.19504e-26	300	200	0	11.0272	5.70694	-121.624	1004.83	-641.731	-1676.82	-316.276	191.738	0	11.7993	11.8826	-176.591	-26556.9	-183459	-10007.9	-1952.89	350.386	0
403	5	-6.34068e-28	1.24202e-28	-7.14699e-28	1.04902e-26	-6.73612e-26	-1.17075e-26	300	610	0	-4.00728e-28	6.61499e-30	3.90534e-28	-2.33884e-26	7.88394e-27	-2.83805e-26	300	200	0	10.9986	5.67673	-121.384	994.943	-641.485	-1676.58	-316.285	191.803	0	11.8884	11.872	-175.913	-26528.2	-183278	-9992.17	-1955.86	350.803	0
403	6	-7.70433e-28	2.82498e-28	-3.134e-28	-2.05772e-29	-4.3019e-26	-2.06522e-26	300	610	0	-3.39481e-28	1.29114e-28	1.24554e-27	-8.04917e-26	6.79813e-26	-3.36347e-26	300	200	0	10.9835	5.63894	-121.029	985.847	-644.768	-1675.4	-316.327	191.854	0	11.9865	11.8239	-175.108	-26542.2	-183100	-9967.91	-1959.64	351.576	0
403	7	-8.47801e-28	4.99243e-28	4.49411e-28	-1.83022e-26	8.22994e-27	-3.19294e-26	300	610	0	-1.63162e-28	3.14968e-28	2.47603e-27	-1.63115e-25	1.58572e-25	-3.57619e-26	300	200	0	10.9798	5.5985	-120.595	976.559	-652.574	-1673.22	-316.411	191.902	0	12.1046	11.7311	-174.339	-26604.1	-182942	-9942.74	-1963.35	352.6	0
403	8	-8.06511e-28	7.72704e-28	1.68284e-27	-4.63073e-26	9.56525e-26	-4.49252e-26	300	610	0	1.7685e-28	5.72572e-28	4.10389e-27	-2.72991e-25	2.8336e-25	-3.20177e-26	300	200	0	10.9788	5.56158	-120.131	967.4	-664.321	-1669.37	-316.53	191.947	0	12.2339	11.5954	-173.764	-26711.3	-182808	-9919.89	-1966.05	353.722	0
403	9	-5.67411e-28	1.0881e-27	3.47906e-27	-8.5416e-26	2.27865e-25	-5.82147e-26	300	610	0	7.31184e-28	9.01648e-28	6.08485e-27	-4.07485e-25	4.41704e-25	-1.88464e-26	300	200	0	10.9719	5.53463	-119.687	960.318	-677.677	-1662.6	-316.662	191.976	0	12.3469	11.4449	-173.489	-26854.4	-182704	-9899.02	-1967.11	354.79	0
404	0	-3.38517e-29	1.41103e-27	5.8817e-27	-1.35726e-25	4.10564e-25	-6.92589e-26	300	610	0	1.54345e-27	1.28688e-27	8.26885e-27	-5.56908e-25	6.25544e-25	7.98264e-27	300	200	0	10.9591	5.5209	-119.292	957.816	-688.953	-1652.56	-316.775	191.971	0	12.4124	11.3341	-173.521	-27016.4	-182635	-9879.36	-1966.52	355.695	0	23.4385	17.1761	-294.256	-85081.7	-380154	-28558.5	-1291.91	289.141	0
404	1	9.01201e-28	1.68009e-27	8.84085e-27	-1.95086e-25	6.4319e-25	-7.41072e-26	300	610	0	2.63599e-27	1.68996e-27	1.03529e-26	-7.01312e-25	8.15582e-25	5.29974e-26	300	200	0	10.949	5.51823	-118.971	961.684	-692.742	-1640.77	-316.823	191.917	0	12.4264	11.3128	-173.744	-27176.8	-182601	-9860.68	-1964.97	356.418	0
404	2	2.34066e-27	1.79967e-27	1.21543e-26	-2.57876e-25	9.14416e-25	-6.71734e-26	300	610	0	3.98952e-27	2.04056e-27	1.18307e-26	-8.07042e-25	9.76982e-25	1.20304e-25	300	200	0	10.9516	5.52038	-118.751	971.667	-682.626	-1629.86	-316.748	191.818	0	12.4251	11.3868	-173.981	-27321.1	-182593	-9843.02	-1963.5	357.035	0
404	3	4.35891e-27	1.63447e-27	1.5397e-26	-3.13609e-25	1.19653e-24	-4.11847e-26	300	610	0	5.51637e-27	2.2272e-27	1.19476e-26	-8.23584e-25	1.05509e-24	2.12421e-25	300	200	0	10.9726	5.5212	-118.659	985.531	-654.307	-1622.1	-316.514	191.694	0	12.4561	11.5124	-174.128	-27444	-182603	-9827.24	-1962.67	357.609	0
404	4	6.96534e-27	1.00821e-27	1.78441e-26	-3.45514e-25	1.4391e-24	1.2557e-26	300	610	0	7.02809e-27	2.08998e-27	9.67332e-27	-6.81571e-25	9.72147e-25	3.28589e-25	300	200	0	11.012	5.51867	-118.71	1000.36	-608.095	-1618.47	-316.123	191.573	0	12.5409	11.6279	-174.225	-27547.7	-182628	-9814.93	-1962.23	358.116	0
404	5	1.00543e-26	-2.9011e-28	1.84e-26	-3.29357e-25	1.56256e-24	1.03425e-25	300	610	0	8.20002e-27	1.41795e-27	3.71162e-27	-2.93237e-25	6.26273e-25	4.62497e-25	300	200	0	11.0635	5.51501	-118.897	1013.22	-548.556	-1618.89	-315.614	191.478	0	12.6684	11.6941	-174.355	-27640.8	-182667	-9807.65	-1961.67	358.531	0
404	6	1.33419e-26	-2.48808e-27	1.55514e-26	-2.32959e-25	1.45328e-24	2.40022e-25	300	610	0	8.53796e-27	-4.48919e-29	-7.42723e-27	4.42991e-25	-1.05179e-25	5.99492e-25	300	200	0	11.1158	5.51268	-119.184	1021.28	-483.049	-1622.82	-315.053	191.431	0	12.8034	11.7081	-174.528	-27735.9	-182721	-9806.08	-1960.94	358.92	0
404	7	1.62932e-26	-5.79503e-27	7.3721e-27	-1.69866e-26	9.61854e-25	4.27831e-25	300	610	0	7.35529e-27	-2.57985e-27	-2.52607e-26	1.63163e-24	-1.35558e-24	7.13449e-25	300	200	0	11.158	5.51197	-119.512	1022.46	-420.573	-1629.55	-314.519	191.445	0	12.8884	11.6906	-174.685	-27842.6	-182790	-9808.27	-1960.4	359.387	0
404	8	1.80479e-26	-1.0345e-26	-8.38274e-27	3.62171e-25	-9.23325e-26	6.65765e-25	300	610	0	3.77309e-27	-6.45386e-27	-5.10401e-26	3.36067e-24	-3.24928e-24	7.63704e-25	300	200	0	11.1854	5.51332	-119.818	1016.53	-369.903	-1638.12	-314.087	191.516	0	12.8575	11.6662	-174.751	-27956.3	-182875	-9809.85	-1960.49	359.978	0
404	9	1.73571e-26	-1.61136e-26	-3.40465e-26	9.46531e-25	-1.90671e-24	9.41543e-25	300	610	0	-3.23974e-27	-1.18535e-26	-8.52935e-26	5.67105e-24	-5.86916e-24	6.92745e-25	300	200	0	11.1977	5.51942	-120.054	1005.86	-336.593	-1647.51	-313.804	191.622	0	12.6742	11.646	-174.681	-28053.3	-182973	-9807.56	-1961.47	360.598	0
405	0	1.25565e-26	-2.28052e-26	-7.16228e-26	1.76662e-24	-4.66702e-24	1.22595e-24	300	610	0	-1.47652e-26	-1.8787e-26	-1.27183e-25	8.51347e-24	-9.20881e-24	4.25674e-25	300	200	0	11.196	5.53321	-120.196	994.122	-321.357	-1656.47	-313.674	191.729	0	12.3637	11.6204	-174.517	-28100	-183078	-9801.77	-1963.06	361.016	0	22.6761	16.7333	-293.58	-85215.9	-380239	-27770.9	-1295.18	290.264	0
405	1	1.60309e-27	-2.97149e-26	-1.22126e-25	2.82664e-24	-8.5002e-24	1.4664e-24	300	610	0	-3.17493e-26	-2.69504e-26	-1.73667e-25	1.16918e-23	-1.31078e-23	-1.27106e-25	300	200	0	11.1833	5.55466	-120.229	983.838	-321.938	-1663.54	-313.678	191.817	0	11.9982	11.5719	-174.411	-28069.2	-183181	-9795.58	-1964.28	360.937	0
405	2	-1.77804e-26	-3.55708e-26	-1.84641e-25	4.08416e-24	-1.34045e-23	1.58052e-24	300	610	0	-5.47057e-26	-3.55604e-26	-2.18503e-25	1.47954e-23	-1.71711e-23	-1.06219e-24	300	200	0	11.1633	5.58056	-120.148	975.213	-335.995	-1667.68	-313.797	191.883	0	11.6534	11.4931	-174.554	-27954.1	-183283	-9791.98	-1964.01	360.146	0
405	3	-4.78066e-26	-3.83798e-26	-2.55084e-25	5.42443e-24	-1.91548e-23	1.45127e-24	300	610	0	-8.32891e-26	-4.31614e-26	-2.51175e-25	1.71253e-23	-2.06776e-23	-2.46829e-24	300	200	0	11.1391	5.60708	-119.969	967.317	-361.641	-1668.84	-314.014	191.937	0	11.3803	11.3926	-175.003	-27775.4	-183388	-9790.49	-1961.91	358.714	0
405	4	-9.01171e-26	-3.53067e-26	-3.24707e-25	6.63069e-24	-2.51842e-23	9.25522e-25	300	610	0	-1.15732e-25	-4.74316e-26	-2.55916e-25	1.76264e-23	-2.24887e-23	-4.40206e-24	300	200	0	11.1109	5.63077	-119.738	960.145	-396.303	-1667.54	-314.31	191.981	0	11.1967	11.2825	-175.609	-27576.3	-183505	-9786.69	-1958.96	357.032	0
405	5	-1.4502e-25	-2.26404e-26	-3.78469e-25	7.35374e-24	-3.04486e-23	-1.80824e-25	300	610	0	-1.48161e-25	-4.50228e-26	-2.11094e-25	1.4843e-23	-2.09751e-23	-6.85259e-24	300	200	0	11.0768	5.64847	-119.515	954.847	-436.526	-1664.47	-314.652	192.011	0	11.0903	11.1658	-176.102	-27401.5	-183631	-9776.02	-1956.76	355.6	0
405	6	-2.10438e-25	4.08468e-27	-3.93494e-25	7.0864e-24	-3.32908e-23	-2.06757e-24	300	610	0	-1.73841e-25	-3.14972e-26	-8.93624e-26	6.92382e-24	-1.39932e-23	-9.69374e-24	300	200	0	11.0366	5.65897	-119.345	952.379	-478.85	-1660.73	-315.012	192.02	0	11.0439	11.0393	-176.239	-27277	-183746	-9756.61	-1956.59	354.773	0
405	7	-2.80582e-25	4.972e-26	-3.38029e-25	5.15196e-24	-3.13309e-23	-4.9204e-24	300	610	0	-1.82456e-25	-1.44102e-27	1.40894e-25	-8.28556e-24	1.05207e-24	-1.26251e-23	300	200	0	10.9943	5.66416	-119.225	952.533	-519.64	-1657.87	-315.359	192.011	0	11.0628	10.9096	-175.91	-27207.3	-183819	-9727.94	-1958.96	354.666	0
405	8	-3.44398e-25	1.18782e-25	-1.71465e-25	7.1908e-25	-2.14252e-23	-8.86195e-24	300	610	0	-1.59605e-25	5.11339e-26	5.12157e-25	-3.30207e-23	2.70018e-23	-1.51057e-23	300	200	0	10.9568	5.66658	-119.129	953.726	-554.386	-1657.03	-315.654	191.994	0	11.1654	10.8054	-175.17	-27183.3	-183825	-9690.23	-1963.41	355.183	0
405	9	-3.83976e-25	2.14269e-25	1.53792e-25	-7.14003e-24	2.46554e-25	-1.38797e-23	300	610	0	-8.67636e-26	1.31973e-25	1.05168e-24	-6.91948e-23	6.65363e-23	-1.62876e-23	300	200	0	10.9309	5.66653	-119.043	953.865	-578.834	-1657.83	-315.862	191.987	0	11.3487	10.7697	-174.213	-27190.4	-183754	-9645.94	-1968.76	356.075	0
406	0	-3.73189e-25	3.35916e-25	6.87613e-25	-1.93286e-23	3.78886e-23	-1.97289e-23	300	610	0	5.79189e-26	2.45208e-25	1.77198e-24	-1.17763e-22	1.21501e-22	-1.49657e-23	300	200	0	10.9208	5.66233	-118.97	951.434	-590.835	-1658.63	-315.966	192.003	0	11.58	10.8205	-173.29	-27213	-183613	-9600.17	-1973.57	357.037	0	22.6761	16.7333	-293.58	-85215.9	-380239	-27770.9	-1295.18	290.264	0
406	1	-2.77041e-25	4.77836e-25	1.47349e-24	-3.65199e-23	9.55017e-23	-2.58111e-23	300	610	0	2.97552e-25	3.91307e-25	2.65734e-24	-1.77816e-22	1.91904e-22	-9.56335e-24	300	200	0	10.9279	5.6528	-118.918	945.794	-590.816	-1657.62	-315.968	192.047	0	11.8118	10.9214	-172.619	-27239.6	-183425	-9559.87	-1976.6	357.802	0
406	2	-5.23652e-26	6.25587e-25	2.53479e-24	-5.88473e-23	1.75903e-22	-3.10373e-23	300	610	0	6.52637e-25	5.6427e-25	3.64618e-24	-2.45393e-22	2.7456e-22	1.81601e-24	300	200	0	10.9495	5.63992	-118.885	937.568	-580.703	-1653.79	-315.885	192.114	0	11.9995	11.0076	-172.308	-27263.3	-183227	-9532.08	-1977.37	358.224	0
406	3	3.49268e-25	7.52842e-25	3.85507e-24	-8.54779e-23	2.79268e-22	-3.36912e-23	300	610	0	1.1349e-24	7.48092e-25	4.60996e-24	-3.12041e-22	3.61387e-22	2.12313e-23	300	200	0	10.9782	5.62801	-118.853	928.982	-562.478	-1647.37	-315.733	192.184	0	12.1219	11.0324	-172.318	-27278	-183056	-9520.68	-1976.32	358.301	0
406	4	9.75393e-25	8.18061e-25	5.35199e-24	-1.14071e-22	4.01136e-22	-3.13207e-23	300	610	0	1.73834e-24	9.1268e-25	5.33029e-24	-3.63254e-22	4.37466e-22	5.05973e-23	300	200	0	11.0066	5.61906	-118.802	923.269	-538.48	-1639.94	-315.533	192.229	0	12.1856	10.9857	-172.524	-27276.2	-182942	-9523.51	-1974.38	358.1	0
406	5	1.86214e-24	7.61856e-25	6.84573e-24	-1.40147e-22	5.29918e-22	-2.07028e-23	300	610	0	2.42742e-24	1.00969e-24	5.47782e-24	-3.77002e-22	4.79072e-22	9.11807e-23	300	200	0	11.0317	5.61063	-118.725	923.41	-512.426	-1633.9	-315.316	192.222	0	12.2125	10.8918	-172.812	-27250.9	-182897	-9533.33	-1972.36	357.691	0
406	6	3.01828e-24	5.06119e-25	8.02419e-24	-1.5644e-22	6.44019e-22	2.05765e-24	300	610	0	3.12257e-24	9.69031e-25	4.59851e-24	-3.22737e-22	4.52093e-22	1.42859e-22	300	200	0	11.0557	5.59958	-118.642	930.948	-488.887	-1631.54	-315.121	192.153	0	12.231	10.7943	-173.127	-27199.7	-182925	-9541.52	-1970.6	357.109	0
406	7	4.40326e-24	-4.36316e-26	8.40991e-24	-1.52338e-22	7.08924e-22	4.12177e-23	300	610	0	3.6841e-24	6.97379e-25	2.11557e-24	-1.61429e-22	3.11422e-22	2.03117e-22	300	200	0	11.0837	5.58606	-118.589	945.203	-472.772	-1634.16	-314.987	192.03	0	12.2652	10.7279	-173.469	-27125.1	-183015	-9539.68	-1969.03	356.369	0
406	8	5.89903e-24	-9.90752e-25	7.33687e-24	-1.13612e-22	6.74806e-22	1.00781e-22	300	610	0	3.89681e-24	8.02876e-26	-2.64164e-24	1.52605e-22	2.17643e-24	2.65804e-22	300	200	0	11.1202	5.57282	-118.597	963.156	-468.506	-1641.46	-314.95	191.879	0	12.3193	10.705	-173.819	-27034.2	-183142	-9520.37	-1967.64	355.531	0
406	9	7.27734e-24	-2.43261e-24	3.94915e-24	-2.26993e-23	4.75533e-22	1.83479e-22	300	610	0	3.45871e-24	-1.00965e-24	-1.0368e-23	6.67152e-22	-5.36138e-22	3.19715e-22	300	200	0	11.1647	5.56281	-118.689	980.477	-477.41	-1652.03	-315.022	191.739	0	12.3776	10.7266	-174.052	-26939.6	-183272	-9480.86	-1966.97	354.779	0
407	0	8.16553e-24	-4.43596e-24	-2.76197e-24	1.40131e-22	3.03338e-23	2.89267e-22	300	610	0	1.97951e-24	-2.696e-24	-2.16562e-23	1.42375e-21	-1.36124e-21	3.47184e-22	300	200	0	11.2097	5.55831	-118.877	992.939	-496.402	-1664.5	-315.176	191.647	0	12.4148	10.7915	-173.966	-26858.5	-183367	-9427.13	-1968.04	354.39	0	23.3278	17.0164	-291.254	-84209.5	-377470	-28010	-1296.01	289.127	0
407	1	8.0171e-24	-7.00048e-24	-1.38617e-23	3.9428e-22	-7.50281e-22	4.13278e-22	300	610	0	-1.00371e-24	-5.06996e-24	-3.67989e-23	2.44444e-21	-2.51405e-21	3.22966e-22	300	200	0	11.2461	5.56028	-119.164	997.709	-519.754	-1678.1	-315.362	191.627	0	12.4074	10.8917	-173.419	-26810.2	-183406	-9372.34	-1971.58	354.597	0
407	2	6.09645e-24	-1.00092e-23	-3.02928e-23	7.54555e-22	-1.95241e-21	5.43268e-22	300	610	0	-5.98422e-24	-8.14761e-24	-5.55054e-23	3.71282e-21	-3.99777e-21	2.13871e-22	300	200	0	11.2683	5.56635	-119.529	994.764	-541.477	-1691.63	-315.53	191.678	0	12.348	11.0147	-172.429	-26808.6	-183385	-9330.67	-1977.54	355.476	0
407	3	1.49173e-24	-1.31667e-23	-5.25894e-23	1.2247e-21	-3.63837e-21	6.56701e-22	300	610	0	-1.34058e-23	-1.1811e-23	-7.65313e-23	5.14897e-21	-5.74938e-21	-2.02238e-23	300	200	0	11.2769	5.57104	-119.93	986.852	-556.801	-1702.97	-315.643	191.771	0	12.2487	11.1591	-171.147	-26854.6	-183322	-9311.56	-1985.14	356.91	0
407	4	-6.82651e-24	-1.59281e-23	-8.04641e-23	1.78846e-21	-5.81626e-21	7.17816e-22	300	610	0	-2.35341e-23	-1.57334e-23	-9.72312e-23	6.57911e-21	-7.6037e-21	-4.23187e-22	300	200	0	11.2749	5.5701	-120.317	977.325	-562.522	-1710.22	-315.675	191.877	0	12.1296	11.3403	-169.788	-26931.5	-183234	-9317.57	-1993.19	358.618	0
407	5	-1.98786e-23	-1.74281e-23	-1.12261e-22	2.39813e-21	-8.39813e-21	6.75261e-22	300	610	0	-3.62698e-23	-1.92929e-23	-1.13072e-22	7.70225e-21	-9.25212e-21	-1.0363e-21	300	200	0	11.2649	5.56378	-120.659	968.062	-557.364	-1712.49	-315.619	191.977	0	12.0122	11.5714	-168.607	-27007.6	-183145	-9345.74	-2000.22	360.18	0
407	6	-3.84578e-23	-1.64229e-23	-1.44284e-22	2.96123e-21	-1.11472e-20	4.6122e-22	300	610	0	-5.08997e-23	-2.14833e-23	-1.17176e-22	8.05852e-21	-1.02006e-20	-1.88777e-21	300	200	0	11.2493	5.55478	-120.936	959.141	-543.247	-1709.64	-315.492	192.069	0	11.9185	11.8427	-167.86	-27046.8	-183068	-9390.91	-2004.6	361.127	0
407	7	-6.27972e-23	-1.12691e-23	-1.70063e-22	3.32655e-21	-1.36171e-20	-6.69784e-24	300	610	0	-6.57902e-23	-2.08382e-23	-1.00015e-22	7.0071e-21	-9.73504e-21	-2.97727e-21	300	200	0	11.2317	5.54407	-121.124	949.88	-525.423	-1702.2	-315.338	192.158	0	11.8607	12.1194	-167.721	-27026.3	-183005	-9447.51	-2005.13	361.139	0
407	8	-9.21084e-23	3.17033e-26	-1.79634e-22	3.27213e-21	-1.50892e-20	-8.19148e-22	300	610	0	-7.80464e-23	-1.53949e-23	-4.94285e-23	3.72537e-21	-6.90658e-21	-4.25482e-21	300	200	0	11.2168	5.52995	-121.22	939.882	-510.149	-1691.39	-315.208	192.246	0	11.839	12.3541	-168.227	-26946.8	-182944	-9508.99	-2001.49	360.181	0
407	9	-1.23988e-22	1.96803e-23	-1.59031e-22	2.49895e-21	-1.45206e-20	-2.06236e-21	300	610	0	-8.31792e-23	-2.7352e-24	4.88053e-23	-2.75498e-21	-5.54915e-22	-5.59453e-21	300	200	0	11.2073	5.5115	-121.246	929.789	-501.905	-1679.03	-315.14	192.331	0	11.8461	12.4972	-169.299	-26828.2	-182882	-9568.46	-1994.23	358.466	0
408	0	-1.53726e-22	4.97737e-23	-9.02186e-23	6.35985e-22	-1.05207e-20	-3.79699e-21	300	610	0	-7.48581e-23	1.98507e-23	2.09541e-22	-1.34548e-20	1.06075e-20	-6.76455e-21	300	200	0	11.2004	5.49181	-121.235	922.015	-502.741	-1667.04	-315.147	192.395	0	11.8694	12.5115	-170.773	-26698	-182821	-9621.88	-1984.55	356.336	0	23.3278	17.0164	-291.254	-84209.5	-377470	-28010	-1296.01	289.127	0
408	1	-1.7357e-22	9.1793e-23	4.81732e-23	-2.73611e-21	-1.38192e-21	-6.02663e-21	300	610	0	-4.48623e-23	5.50176e-23	4.45652e-22	-2.92748e-20	2.78223e-20	-7.39681e-21	300	200	0	11.1892	5.47624	-121.201	919.669	-513.78	-1656.51	-315.239	192.412	0	11.8983	12.3961	-172.412	-26580.4	-182772	-9669.86	-1974.09	354.168	0
408	2	-1.72092e-22	1.45842e-22	2.78885e-22	-8.03374e-21	1.47994e-20	-8.65487e-21	300	610	0	1.66115e-23	1.04774e-22	7.63904e-22	-5.07194e-20	5.19944e-20	-6.96263e-21	300	200	0	11.1696	5.46817	-121.139	923.699	-535.553	-1647.31	-315.421	192.375	0	11.9319	12.1966	-173.941	-26486.5	-182748	-9715.27	-1964.63	352.274	0
408	3	-1.33835e-22	2.09605e-22	6.22327e-22	-1.55819e-20	3.98744e-20	-1.14314e-20	300	610	0	1.20087e-22	1.69587e-22	1.15902e-21	-7.75003e-20	8.32544e-20	-4.76367e-21	300	200	0	11.1431	5.46747	-121.039	932.253	-565.904	-1639.31	-315.675	192.298	0	11.9817	11.9807	-175.129	-26414.1	-182759	-9759.72	-1957.56	350.826	0
408	4	-3.95435e-23	2.77042e-22	1.09062e-21	-2.5479e-20	7.52182e-20	-1.38901e-20	300	610	0	2.75158e-22	2.47149e-22	1.6059e-21	-1.08009e-19	1.2036e-19	4.87523e-23	300	200	0	11.1159	5.47233	-120.915	943.024	-599.373	-1633.15	-315.957	192.201	0	12.0621	11.7963	-175.814	-26360.5	-182809	-9802.84	-1953.79	349.934	0
408	5	1.32656e-22	3.36884e-22	1.67895e-21	-3.74095e-20	1.21093e-19	-1.52861e-20	300	610	0	4.8781e-22	3.30801e-22	2.05015e-21	-1.38674e-19	1.59939e-19	8.40878e-21	300	200	0	11.0933	5.48126	-120.801	955.08	-630.086	-1629.7	-316.216	192.094	0	12.1741	11.6569	-175.882	-26332	-182895	-9842.27	-1953.87	349.714	0
408	6	4.0465e-22	3.71109e-22	2.35406e-21	-5.04024e-20	1.75772e-19	-1.45443e-20	300	610	0	7.56517e-22	4.07697e-22	2.39768e-21	-1.63253e-19	1.95611e-19	2.12055e-20	300	200	0	11.0752	5.49218	-120.735	968.684	-655.027	-1629.32	-316.425	191.977	0	12.2969	11.5624	-175.35	-26335.5	-183002	-9874.76	-1957.64	350.188	0
408	7	7.93813e-22	3.5368e-22	3.04013e-21	-6.25489e-20	2.34424e-19	-1.02381e-20	300	610	0	1.067e-21	4.56899e-22	2.50493e-21	-1.7215e-19	2.17093e-19	3.90653e-20	300	200	0	11.0572	5.50109	-120.734	983.655	-674.711	-1631.78	-316.588	191.853	0	12.4022	11.5175	-174.435	-26368.6	-183113	-9899.53	-1963.75	351.166	0
408	8	1.30607e-21	2.50025e-22	3.60296e-21	-7.07047e-20	2.87826e-19	-6.25481e-22	300	610	0	1.38575e-21	4.4773e-22	2.17204e-21	-1.51927e-19	2.09437e-19	6.20276e-20	300	200	0	11.036	5.50413	-120.78	998.1	-691.011	-1636.27	-316.721	191.736	0	12.4682	11.522	-173.499	-26424.2	-183214	-9919.01	-1970	352.302	0
408	9	1.92618e-21	1.78939e-23	3.83476e-21	-7.0228e-20	3.21021e-19	1.62233e-20	300	610	0	1.6528e-21	3.38939e-22	1.14265e-21	-8.52477e-20	1.52693e-19	8.9103e-20	300	200	0	11.0091	5.50098	-120.834	1009.04	-704.488	-1641.54	-316.83	191.649	0	12.4851	11.5633	-172.888	-26494.9	-183308	-9936.47	-1974.27	353.249	0
409	0	2.60532e-21	-3.89557e-22	3.44271e-21	-5.48362e-20	3.12187e-19	4.21638e-20	300	610	0	1.77453e-21	7.94366e-23	-8.84697e-22	4.84026e-20	2.2334e-20	1.17718e-19	300	200	0	10.9739	5.49581	-120.867	1013.67	-714.513	-1646.7	-316.912	191.613	0	12.4655	11.6248	-172.796	-26568.9	-183414	-9956.29	-1975.45	353.759	0	23.3414	17.1141	-296.077	-84842.9	-381929	-28596	-1289.97	286.557	0
409	1	3.24626e-21	-1.01745e-21	2.04695e-21	-1.66943e-20	2.32086e-19	7.85382e-20	300	610	0	1.61827e-21	-3.88383e-22	-4.22736e-21	2.70821e-19	-2.09027e-19	1.43076e-19	300	200	0	10.9306	5.49581	-120.869	1010.73	-721.55	-1651.57	-316.97	191.638	0	12.4439	11.6869	-173.227	-26634.2	-183550	-9984.35	-1973.59	353.753	0
409	2	3.68788e-21	-1.89854e-21	-8.05146e-22	5.31068e-20	4.46418e-20	1.25517e-19	300	610	0	1.01093e-21	-1.12151e-21	-9.16457e-21	6.01509e-19	-5.68083e-19	1.57513e-19	300	200	0	10.8854	5.50778	-120.837	1001.79	-727.625	-1656.44	-317.022	191.71	0	12.449	11.7168	-174.101	-26690.8	-183719	-10024	-1969.24	353.306	0
409	3	3.69125e-21	-3.03731e-21	-5.59877e-21	1.63498e-19	-2.90633e-19	1.81199e-19	300	610	0	-2.55035e-22	-2.16407e-21	-1.58513e-20	1.05193e-18	-1.07478e-18	1.49959e-19	300	200	0	10.8483	5.53364	-120.754	990.37	-734.053	-1661.82	-317.079	191.798	0	12.4795	11.6776	-175.321	-26752.4	-183892	-10072.4	-1962.89	352.591	0
409	4	2.93166e-21	-4.38811e-21	-1.27752e-20	3.21595e-19	-8.13502e-19	2.40471e-19	300	610	0	-2.40402e-21	-3.52861e-21	-2.41945e-20	1.61722e-18	-1.73319e-18	1.05724e-19	300	200	0	10.8251	5.56875	-120.611	979.283	-739.903	-1667.92	-317.135	191.881	0	12.5164	11.5532	-176.729	-26830	-184034	-10122	-1955.33	351.814	0
409	5	1.0026e-21	-5.8276e-21	-2.26079e-20	5.29881e-19	-1.55422e-18	2.93695e-19	300	610	0	-5.64318e-21	-5.17021e-21	-3.36884e-20	2.26504e-18	-2.51896e-18	6.86449e-21	300	200	0	10.8136	5.60529	-120.41	970.386	-743.006	-1674.2	-317.171	191.941	0	12.547	11.3584	-178.063	-26918	-184115	-10164	-1947.99	351.172	0
409	6	-2.56048e-21	-7.12281e-21	-3.50216e-20	7.8227e-19	-2.52025e-18	3.25365e-19	300	610	0	-1.01068e-20	-6.95328e-21	-4.32151e-20	2.9221e-18	-3.36327e-18	-1.66504e-19	300	200	0	10.8089	5.63797	-120.166	965.55	-741.413	-1679.49	-317.17	191.965	0	12.5705	11.1261	-179.059	-26996	-184124	-10190.4	-1942.29	350.767	0
409	7	-8.22671e-21	-7.89853e-21	-4.93502e-20	1.05903e-18	-3.67783e-18	3.12978e-19	300	610	0	-1.57744e-20	-8.61267e-21	-5.08234e-20	3.45896e-18	-4.13434e-18	-4.33512e-19	300	200	0	10.8099	5.66525	-119.901	965.659	-733.606	-1682.71	-317.118	191.946	0	12.5927	10.8878	-179.608	-27044.2	-184058	-10198.3	-1938.77	350.573	0
409	8	-1.63759e-20	-7.60983e-21	-6.40381e-20	1.32078e-18	-4.92853e-18	2.26533e-19	300	610	0	-2.2361e-20	-9.71285e-21	-5.35174e-20	3.67545e-18	-4.61812e-18	-8.08017e-19	300	200	0	10.8204	5.68688	-119.63	970.013	-717.457	-1683.4	-316.997	191.892	0	12.6241	10.6615	-179.755	-27056.2	-183935	-10190	-1937.25	350.517	0
409	9	-2.71538e-20	-5.52969e-21	-7.6305e-20	1.50216e-18	-6.08183e-18	2.92062e-20	300	610	0	-2.91799e-20	-9.61225e-21	-4.71053e-20	3.28981e-18	-4.50191e-18	-1.29183e-18	300	200	0	10.8451	5.703	-119.371	977.939	-689.451	-1681.69	-316.776	191.808	0	12.6723	10.4517	-179.572	-27044.1	-183801	-10169.4	-1937.55	350.604	0
410	0	-4.02689e-20	-7.6508e-22	-8.18177e-20	1.50613e-18	-6.82658e-18	-3.20057e-19	300	610	0	-3.4989e-20	-7.44402e-21	-2.61848e-20	1.93689e-18	-3.36625e-18	-1.86544e-18	300	200	0	10.8853	5.71499	-119.162	989.354	-646.569	-1677.93	-316.426	191.697	0	12.7365	10.263	-179.118	-27032.8	-183706	-10137.5	-1939.62	350.922	0	23.5575	15.9256	-296.133	-85317.4	-383018	-27331.2	-1293.4	288.105	0
410	1	-5.47292e-20	7.68055e-21	-7.44395e-20	1.20072e-18	-6.7063e-18	-8.61153e-19	300	610	0	-3.78372e-20	-2.12924e-21	1.56316e-20	-8.17857e-19	-6.92986e-19	-2.47627e-18	300	200	0	10.9383	5.72603	-119.05	1003.18	-589.632	-1672.8	-315.953	191.573	0	12.8048	10.1099	-178.492	-27045.3	-183687	-10092.9	-1943.1	351.521	0
410	2	-6.85308e-20	2.07772e-20	-4.61707e-20	4.20534e-19	-5.10646e-18	-1.6237e-18	300	610	0	-3.49448e-20	7.55616e-21	8.51204e-20	-5.43953e-18	4.10027e-18	-3.02519e-18	300	200	0	10.9981	5.74037	-119.05	1016.77	-523.955	-1667.26	-315.401	191.459	0	12.8565	10.0075	-177.819	-27090.7	-183743	-10038	-1947.31	352.349	0
410	3	-7.83246e-20	3.92474e-20	1.25709e-20	-1.02363e-18	-1.26498e-18	-2.61327e-18	300	610	0	-2.26677e-20	2.28349e-20	1.8833e-19	-1.23499e-17	1.15868e-17	-3.35258e-18	300	200	0	11.057	5.76028	-119.134	1026.94	-457.551	-1662.2	-314.841	191.38	0	12.8736	9.95305	-177.194	-27162.9	-183841	-9980.45	-1951.52	353.295	0
410	4	-7.9117e-20	6.32336e-20	1.12132e-19	-3.32317e-18	5.67873e-18	-3.79252e-18	300	610	0	3.38603e-21	4.46737e-20	3.28786e-19	-2.18081e-17	2.22053e-17	-3.22681e-18	300	200	0	11.1088	5.78305	-119.256	1031.06	-400.322	-1657.76	-314.357	191.354	0	12.8514	9.92489	-176.687	-27246.1	-183939	-9927.54	-1955.04	354.206	0
410	5	-6.4089e-20	9.18399e-20	2.62044e-19	-6.63359e-18	1.65782e-17	-5.05711e-18	300	610	0	4.79986e-20	7.33936e-20	5.049e-19	-3.37362e-17	3.60692e-17	-2.33892e-18	300	200	0	11.1489	5.80336	-119.379	1028.22	-363.214	-1653.41	-314.043	191.387	0	12.7959	9.89915	-176.358	-27320.8	-184004	-9880.9	-1957.35	354.916	0
410	6	-2.46614e-20	1.2255e-19	4.68444e-19	-1.10158e-17	3.20977e-17	-6.20793e-18	300	610	0	1.15639e-19	1.08126e-19	7.06512e-19	-4.74868e-17	5.27028e-17	-3.09623e-19	300	200	0	11.1727	5.81785	-119.489	1020.01	-354.577	-1648.77	-313.967	191.464	0	12.7134	9.86837	-176.187	-27366.6	-184032	-9836.62	-1958.53	355.327	0
410	7	4.90282e-20	1.5055e-19	7.30292e-19	-1.63533e-17	5.24344e-17	-6.9222e-18	300	610	0	2.09305e-19	1.46114e-19	9.10666e-19	-6.15558e-17	7.07046e-17	3.28409e-18	300	200	0	11.1763	5.82528	-119.586	1009.2	-375.836	-1644.38	-314.143	191.561	0	12.6062	9.84494	-176.061	-27365.2	-184037	-9789.77	-1959.3	355.43	0
410	8	1.67028e-19	1.68031e-19	1.03428e-18	-2.22456e-17	7.69324e-17	-6.7291e-18	300	610	0	3.28813e-19	1.81887e-19	1.0769e-18	-7.32611e-17	8.73529e-17	8.85355e-18	300	200	0	11.1585	5.82306	-119.678	998.01	-420.624	-1641.72	-314.515	191.661	0	12.4765	9.85054	-175.851	-27305.7	-184032	-9739.96	-1960.52	355.277	0
410	9	3.37627e-19	1.63593e-19	1.34853e-18	-2.7881e-17	1.03588e-16	-4.99786e-18	300	610	0	4.68486e-19	2.06388e-19	1.14273e-18	-7.8428e-17	9.8195e-17	1.67045e-17	300	200	0	11.1246	5.80691	-119.782	988.685	-478.29	-1642.48	-314.993	191.746	0	12.3318	9.9106	-175.491	-27191.7	-184020	-9693.02	-1962.6	354.946	0
411	0	5.64333e-19	1.21949e-19	1.61545e-18	-3.1901e-17	1.2847e-16	-9.50359e-19	300	610	0	6.1427e-19	2.06205e-19	1.02025e-18	-7.11515e-17	9.66902e-17	2.68955e-17	300	200	0	11.0864	5.77599	-119.888	984.166	-538.402	-1647.36	-315.491	191.791	0	12.1828	10.055	-175	-27042.2	-183994	-9654.7	-1965.4	354.527	0	23.5575	15.9256	-296.133	-85317.4	-383018	-27331.2	-1293.4	288.105	0
411	1	8.41615e-19	2.42305e-20	1.74472e-18	-3.22777e-17	1.45105e-16	6.28643e-18	300	610	0	7.40449e-19	1.63128e-19	5.95659e-19	-4.37412e-17	7.40228e-17	3.90433e-17	300	200	0	11.0559	5.73611	-119.977	986.317	-592.911	-1655.65	-315.942	191.779	0	12.0381	10.3048	-174.452	-26882.5	-183952	-9625.25	-1968.46	354.097	0
411	2	1.14936e-18	-1.50753e-19	1.60775e-18	-2.62396e-17	1.43948e-16	1.75696e-17	300	610	0	8.06366e-19	5.43759e-20	-2.66338e-19	1.30033e-17	1.92479e-17	5.20754e-17	300	200	0	11.039	5.69497	-120.043	994.249	-636.431	-1665.73	-316.302	191.718	0	11.9067	10.6436	-173.945	-26731.4	-183898	-9603.05	-1971.22	353.677	0
411	3	1.44629e-18	-4.23837e-19	1.03614e-18	-1.02965e-17	1.12087e-16	3.35509e-17	300	610	0	7.53801e-19	-1.46049e-19	-1.71036e-18	1.09001e-16	-8.0012e-17	6.39433e-17	300	200	0	11.0332	5.65598	-120.1	1005.38	-666.119	-1676.35	-316.546	191.629	0	11.801	11.007	-173.576	-26596.2	-183839	-9590.25	-1973.13	353.226	0
411	4	1.66281e-18	-8.10917e-19	-1.72914e-19	1.95681e-17	3.34288e-17	5.43895e-17	300	610	0	5.06064e-19	-4.64358e-19	-3.86725e-18	2.53365e-16	-2.36061e-16	7.13252e-17	300	200	0	11.0307	5.61866	-120.156	1017.39	-681.484	-1687.06	-316.672	191.533	0	11.7369	11.3089	-173.39	-26481.9	-183772	-9591.19	-1973.88	352.73	0
411	5	1.69458e-18	-1.316e-18	-2.23993e-18	6.74533e-17	-1.10312e-16	7.93551e-17	300	610	0	-2.97594e-20	-9.21694e-19	-6.81674e-18	4.51915e-16	-4.58522e-16	6.93739e-17	300	200	0	11.0235	5.58396	-120.201	1028.59	-683.97	-1697.86	-316.69	191.443	0	11.7344	11.4796	-173.348	-26398.7	-183680	-9606.88	-1973.6	352.288	0
411	6	1.39846e-18	-1.92159e-18	-5.37057e-18	1.36751e-16	-3.37443e-16	1.06322e-16	300	610	0	-9.55534e-19	-1.526e-18	-1.05332e-17	7.03537e-16	-7.50363e-16	5.15945e-17	300	200	0	11.008	5.55692	-120.219	1037.4	-676.821	-1708.83	-316.63	191.371	0	11.8085	11.4961	-173.376	-26359.3	-183543	-9632.98	-1972.64	352.036	0
411	7	5.93422e-19	-2.5764e-18	-9.70195e-18	2.28922e-16	-6.62512e-16	1.31177e-16	300	610	0	-2.36757e-18	-2.26062e-18	-1.48129e-17	9.95288e-16	-1.10236e-15	9.9721e-18	300	200	0	10.9876	5.54327	-120.2	1042.59	-665.205	-1720.22	-316.534	191.326	0	11.9495	11.3886	-173.449	-26369.2	-183363	-9662.93	-1971.16	352.029	0
411	8	-9.29816e-19	-3.18105e-18	-1.52236e-17	3.41763e-16	-1.09052e-15	1.47205e-16	300	610	0	-4.33254e-18	-3.06955e-18	-1.91847e-17	1.29634e-15	-1.48598e-15	-6.44886e-17	300	200	0	10.9711	5.54436	-120.141	1043.56	-655.026	-1732.17	-316.452	191.314	0	12.117	11.215	-173.595	-26423	-183163	-9691.84	-1969.11	352.21	0
411	9	-3.38634e-18	-3.57305e-18	-2.16704e-17	4.67154e-16	-1.6088e-15	1.44557e-16	300	610	0	-6.85174e-18	-3.83998e-18	-2.28104e-17	1.55113e-15	-1.84506e-15	-1.80624e-16	300	200	0	10.966	5.55574	-120.056	1040.25	-650.986	-1744.08	-316.422	191.335	0	12.2546	11.0231	-173.852	-26507.8	-182977	-9718.17	-1966.48	352.473	0
412	0	-6.9567e-18	-3.51393e-18	-2.83894e-17	5.88372e-16	-2.17662e-15	1.09975e-16	300	610	0	-9.81253e-18	-4.3837e-18	-2.43864e-17	1.67263e-15	-2.08701e-15	-3.4516e-16	300	200	0	10.9725	5.57011	-119.968	1033.31	-655.479	-1754.08	-316.464	191.387	0	12.3168	10.837	-174.228	-26607.5	-182835	-9742.17	-1963.4	352.717	0	23.0008	16.4533	-294.756	-84600.5	-380990	-27699.9	-1292.56	287.019	0
412	1	-1.1724e-17	-2.68244e-18	-3.41888e-17	6.77196e-16	-2.71287e-15	2.70234e-17	300	610	0	-1.29274e-17	-4.42035e-18	-2.20705e-17	1.5371e-15	-2.07505e-15	-5.5976e-16	300	200	0	10.9849	5.58285	-119.886	1024.02	-667.647	-1759.44	-316.569	191.458	0	12.2943	10.6676	-174.681	-26705.9	-182756	-9762.71	-1960.22	352.884	0
412	2	-1.75844e-17	-6.79992e-19	-3.71858e-17	6.91259e-16	-3.08301e-15	-1.22857e-16	300	610	0	-1.56643e-17	-3.56747e-18	-1.34659e-17	9.8265e-16	-1.62395e-15	-8.16933e-16	300	200	0	10.9981	5.59347	-119.802	1013.38	-683.234	-1757.83	-316.703	191.541	0	12.2124	10.526	-175.138	-26788.6	-182740	-9776.22	-1957.41	352.957	0
412	3	-2.4131e-17	2.94382e-18	-3.46875e-17	5.72375e-16	-3.08746e-15	-3.58064e-16	300	610	0	-1.71762e-17	-1.3443e-18	4.29225e-18	-1.85465e-16	-5.02609e-16	-1.09483e-15	300	200	0	11.0101	5.60147	-119.699	1002.01	-697.262	-1748.39	-316.825	191.629	0	12.1071	10.4289	-175.53	-26845.6	-182772	-9778.17	-1955.26	352.94	0
412	4	-3.05134e-17	8.6362e-18	-2.31493e-17	2.46911e-16	-2.45498e-15	-6.92904e-16	300	610	0	-1.62442e-17	2.80118e-18	3.42885e-17	-2.17868e-15	1.55193e-15	-1.35113e-15	300	200	0	11.021	5.60465	-119.574	990.7	-707.175	-1732.15	-316.914	191.715	0	12.0031	10.3933	-175.849	-26873.3	-182831	-9766.59	-1953.7	352.82	0
412	5	-3.52867e-17	1.6746e-17	1.71928e-18	-3.70362e-16	-8.45831e-16	-1.1316e-15	300	610	0	-1.12547e-17	9.43044e-18	7.93502e-17	-5.19366e-15	4.80353e-15	-1.51673e-15	300	200	0	11.0312	5.60205	-119.445	980.286	-712.512	-1712.19	-316.965	191.793	0	11.9109	10.4262	-176.15	-26872.9	-182909	-9745.71	-1952.37	352.557	0
412	6	-3.62715e-17	2.73786e-17	4.46161e-17	-1.36717e-15	2.12831e-15	-1.65996e-15	300	610	0	-2.4276e-19	1.9005e-17	1.4127e-16	-9.36056e-15	9.46288e-15	-1.49025e-15	300	200	0	11.0388	5.59466	-119.34	971.254	-712.519	-1692.74	-316.971	191.861	0	11.8402	10.5172	-176.466	-26850.3	-183008	-9724.45	-1951.07	352.155	0
412	7	-3.04629e-17	4.01942e-17	1.09974e-16	-2.81739e-15	6.85984e-15	-2.2347e-15	300	610	0	1.89605e-17	3.17169e-17	2.19672e-16	-1.46669e-14	1.56045e-14	-1.13516e-15	300	200	0	11.0393	5.58246	-119.275	964.192	-705.226	-1677.22	-316.913	191.916	0	11.8096	10.6424	-176.734	-26818.1	-183128	-9710.63	-1950.18	351.742	0
412	8	-1.40432e-17	5.41494e-17	2.00844e-16	-4.7555e-15	1.36668e-14	-2.77094e-15	300	610	0	4.84285e-17	4.72494e-17	3.10482e-16	-2.08547e-14	2.30507e-14	-2.82162e-16	300	200	0	11.0304	5.56341	-119.258	960.134	-689.057	-1666.82	-316.778	191.949	0	11.8414	10.7752	-176.876	-26796.1	-183255	-9708.36	-1950.07	351.497	0
412	9	1.74272e-17	6.71925e-17	3.17245e-16	-7.14029e-15	2.26719e-14	-3.12902e-15	300	610	0	8.96391e-17	6.44668e-17	4.04043e-16	-2.72924e-14	3.12217e-14	1.25994e-15	300	200	0	11.0154	5.53709	-119.306	959.956	-665.769	-1661.12	-316.58	191.954	0	11.9476	10.8932	-176.902	-26800.7	-183359	-9719.71	-1950.5	351.5	0
413	0	6.85493e-17	7.59447e-17	4.53912e-16	-9.80744e-15	3.3633e-14	-3.10295e-15	300	610	0	1.42728e-16	8.10444e-17	4.82986e-16	-3.28299e-14	3.89591e-14	3.68083e-15	300	200	0	11.0006	5.50731	-119.446	963.786	-641.175	-1659.12	-316.368	191.931	0	12.1087	10.9805	-176.887	-26829.7	-183414	-9745.51	-1950.9	351.677	0	23.1383	16.7077	-294.618	-85059.9	-380440	-28014.5	-1291.3	288.713	0
413	1	1.4325e-16	7.54189e-17	5.97489e-16	-1.24126e-14	4.5723e-14	-2.41418e-15	300	610	0	2.05467e-16	9.30718e-17	5.20136e-16	-3.56533e-14	4.43377e-14	7.12814e-15	300	200	0	10.9902	5.48009	-119.688	971.309	-621.87	-1659.78	-316.196	191.885	0	12.2651	11.0342	-176.871	-26865.6	-183414	-9782.63	-1950.99	351.893	0
413	2	2.4347e-16	5.88651e-17	7.2331e-16	-1.43698e-14	5.72696e-14	-7.15588e-16	300	610	0	2.71981e-16	9.46908e-17	4.76891e-16	-3.31708e-14	4.44986e-14	1.16458e-14	300	200	0	10.983	5.46059	-120.01	982.242	-610.883	-1662.37	-316.09	191.815	0	12.3516	11.0745	-176.795	-26894.8	-183365	-9822.53	-1951.16	352.124	0
413	3	3.67294e-16	1.78669e-17	7.92159e-16	-1.47941e-14	6.54764e-14	2.38712e-15	300	610	0	3.31268e-16	7.78711e-17	3.02786e-16	-2.19746e-14	3.5551e-14	1.70884e-14	300	200	0	10.9742	5.45173	-120.363	995.869	-606.245	-1666.64	-316.037	191.726	0	12.3475	11.1334	-176.545	-26916.3	-183287	-9854.88	-1952.19	352.461	0
413	4	5.06493e-16	-5.71454e-17	7.47639e-16	-1.24643e-14	6.61729e-14	7.28858e-15	300	610	0	3.65691e-16	3.24691e-17	-6.28186e-17	2.05561e-15	1.26165e-14	2.30111e-14	300	200	0	10.9592	5.45473	-120.698	1010.48	-603.359	-1672.47	-315.999	191.628	0	12.2788	11.2265	-176.048	-26933.2	-183205	-9871.93	-1954.65	352.988	0
413	5	6.4357e-16	-1.75763e-16	5.15173e-16	-5.8275e-15	5.36624e-14	1.43022e-14	300	610	0	3.4973e-16	-5.32304e-17	-6.8568e-16	4.34245e-14	-2.98892e-14	2.85404e-14	300	200	0	10.9377	5.46994	-120.977	1023.74	-598.441	-1679.1	-315.947	191.538	0	12.1781	11.3438	-175.319	-26951.5	-183145	-9869.87	-1958.64	353.729	0
413	6	7.4853e-16	-3.45624e-16	4.01982e-18	6.92425e-15	2.07753e-14	2.3535e-14	300	610	0	2.49448e-16	-1.91248e-16	-1.62682e-15	1.06372e-13	-9.76204e-14	3.22393e-14	300	200	0	10.9153	5.49479	-121.174	1032.84	-589.944	-1685.03	-315.869	191.476	0	12.0626	11.459	-174.444	-26981.5	-183122	-9848.55	-1963.75	354.671	0
413	7	7.75867e-16	-5.69389e-16	-8.85851e-16	2.76672e-14	-4.07326e-14	3.47131e-14	300	610	0	2.33025e-17	-3.9164e-16	-2.92639e-15	1.93797e-13	-1.95181e-13	3.19873e-14	300	200	0	10.9006	5.52177	-121.276	1034.88	-578.17	-1688.58	-315.767	191.467	0	11.9454	11.5376	-173.546	-27033.5	-183138	-9811.44	-1969.27	355.772	0
413	8	6.62524e-16	-8.40507e-16	-2.24989e-15	5.80078e-14	-1.39265e-13	4.69566e-14	300	610	0	-3.74859e-16	-6.58964e-16	-4.57985e-15	3.05666e-13	-3.24391e-13	2.49159e-14	300	200	0	10.8995	5.54253	-121.284	1028.72	-565.372	-1688.77	-315.662	191.518	0	11.8517	11.5475	-172.758	-27111	-183185	-9765.36	-1974.36	356.931	0
413	9	3.28006e-16	-1.13777e-15	-4.15578e-15	9.87496e-14	-2.81762e-13	5.85143e-14	300	610	0	-9.89641e-16	-9.8727e-16	-6.50599e-15	4.36853e-13	-4.81857e-13	7.45015e-15	300	200	0	10.9128	5.55389	-121.223	1016.62	-556.037	-1685.95	-315.587	191.614	0	11.8136	11.4782	-172.197	-27207.3	-183255	-9718.85	-1978.22	358.001	0
414	0	-3.21832e-16	-1.41885e-15	-6.60889e-15	1.49134e-13	-4.71176e-13	6.64825e-14	300	610	0	-1.8537e-15	-1.35356e-15	-8.50696e-15	5.74436e-13	-6.55813e-13	-2.44726e-14	300	200	0	10.9373	5.55729	-121.136	1003.1	-554.976	-1681.64	-315.581	191.719	0	11.8468	11.3476	-171.902	-27308.5	-183343	-9680.7	-1980.55	358.861	0	23.1383	16.7077	-294.618	-85059.9	-380440	-28014.5	-1291.3	288.713	0
414	1	-1.38534e-15	-1.6135e-15	-9.50506e-15	2.05841e-13	-7.02914e-13	6.65552e-14	300	610	0	-2.97214e-15	-1.70996e-15	-1.02231e-14	6.94613e-13	-8.22377e-13	-7.49203e-14	300	200	0	10.9703	5.55454	-121.057	992.515	-564.262	-1677.65	-315.661	191.801	0	11.9417	11.1883	-171.806	-27397.4	-183447	-9659.27	-1981.76	359.467	0
414	2	-2.94781e-15	-1.61748e-15	-1.25713e-14	2.61785e-13	-9.6021e-13	5.28803e-14	300	610	0	-4.30111e-15	-1.97524e-15	-1.10881e-14	7.59595e-13	-9.41547e-13	-1.47127e-13	300	200	0	11.0139	5.54637	-120.994	987.919	-582.247	-1674.96	-315.812	191.835	0	12.0797	11.0371	-171.787	-27457.2	-183563	-9659.5	-1982.55	359.833	0
414	3	-5.05411e-15	-1.28899e-15	-1.52975e-14	3.04803e-13	-1.20861e-12	1.81305e-14	300	610	0	-5.72064e-15	-2.02705e-15	-1.02933e-14	7.15103e-13	-9.53571e-13	-2.42205e-13	300	200	0	11.0712	5.5337	-120.957	990.888	-605.414	-1673.65	-316.005	191.808	0	12.2476	10.9303	-171.731	-27476.3	-183675	-9678.65	-1983.55	359.996	0
414	4	-7.66949e-15	-4.50363e-16	-1.68669e-14	3.16418e-13	-1.39001e-12	-4.60688e-14	300	610	0	-7.00335e-15	-1.69682e-15	-6.77642e-15	4.8943e-13	-7.76747e-13	-3.57348e-13	300	200	0	11.1386	5.51908	-120.963	1000.97	-630.74	-1673.27	-316.214	191.725	0	12.4382	10.8973	-171.588	-27456.2	-183763	-9706.97	-1984.95	360.012	0
414	5	-1.0628e-14	1.10163e-15	-1.6099e-14	2.71005e-13	-1.41728e-12	-1.48176e-13	300	610	0	-7.78207e-15	-7.70602e-16	7.45635e-16	-4.56742e-15	-3.08131e-13	-4.83512e-13	300	200	0	11.2047	5.50653	-121.014	1015.64	-655.888	-1673.25	-316.42	191.607	0	12.6465	10.9531	-171.4	-27412.6	-183814	-9733.63	-1986.43	359.933	0
414	6	-1.35697e-14	3.57255e-15	-1.14249e-14	1.35821e-13	-1.17082e-12	-2.95043e-13	300	610	0	-7.52276e-15	1.00015e-15	1.3674e-14	-8.62819e-13	5.70819e-13	-6.02681e-13	300	200	0	11.2575	5.50025	-121.079	1030.72	-677.761	-1673.23	-316.598	191.487	0	12.8668	11.0918	-171.249	-27364.9	-183830	-9752.48	-1987.46	359.796	0
414	7	-1.58724e-14	7.12933e-15	-9.26275e-16	-1.27464e-13	-4.99373e-13	-4.89302e-13	300	610	0	-5.51178e-15	3.87259e-15	3.33244e-14	-2.17664e-12	1.98119e-12	-6.84975e-13	300	200	0	11.2915	5.50324	-121.118	1041.25	-691.982	-1673.16	-316.713	191.403	0	13.0854	11.2783	-171.15	-27320.9	-183824	-9763.5	-1988.05	359.631	0
414	8	-1.65859e-14	1.18372e-14	1.75258e-14	-5.58959e-13	7.72019e-13	-7.2571e-13	300	610	0	-8.71175e-16	8.06551e-15	6.05917e-14	-4.01038e-12	4.02338e-12	-6.86067e-13	300	200	0	11.3082	5.51525	-121.098	1043.35	-694.051	-1673.26	-316.731	191.384	0	13.2766	11.4591	-171.058	-27271.4	-183816	-9769.37	-1988.58	359.428	0
414	9	-1.43876e-14	1.75708e-14	4.59849e-14	-1.19354e-12	2.82323e-12	-9.864e-13	300	610	0	7.38077e-15	1.36857e-14	9.54524e-14	-6.36814e-12	6.74102e-12	-5.45699e-13	300	200	0	11.3102	5.53231	-121.005	1036.33	-681.844	-1673.6	-316.635	191.436	0	13.4098	11.5982	-170.967	-27201.8	-183825	-9770.94	-1989.21	359.106	0
415	0	-7.58066e-15	2.38996e-14	8.59474e-14	-2.04975e-12	5.80542e-12	-1.23527e-12	300	610	0	2.02027e-14	2.06227e-14	1.36291e-13	-9.14842e-12	1.00699e-11	-1.88401e-13	300	200	0	11.2976	5.54995	-120.852	1023.78	-658.065	-1673.62	-316.445	191.529	0	13.4652	11.6904	-170.933	-27108.1	-183852	-9767.65	-1989.58	358.589	0	23.8445	17.143	-292.425	-84275.1	-378990	-28551.4	-1296.03	288.194	0
415	1	5.83048e-15	2.99512e-14	1.37631e-13	-3.1139e-12	9.78843e-12	-1.41197e-12	300	610	0	3.83142e-14	2.84117e-14	1.79059e-13	-1.2087e-11	1.37716e-11	4.72107e-13	300	200	0	11.2697	5.56682	-120.674	1012.1	-629.152	-1672.19	-316.214	191.613	0	13.4383	11.735	-171.019	-27002.6	-183886	-9762.77	-1989.24	357.892	0
415	2	2.79471e-14	3.42658e-14	1.98983e-13	-4.31903e-12	1.46862e-11	-1.4265e-12	300	610	0	6.18701e-14	3.60674e-14	2.16314e-13	-1.46916e-11	1.7354e-11	1.52302e-12	300	200	0	11.2274	5.58369	-120.517	1006.78	-600.331	-1668.9	-315.981	191.646	0	13.3295	11.7224	-171.211	-26902.2	-183905	-9764.87	-1988.15	357.129	0
415	3	6.06189e-14	3.46645e-14	2.64429e-13	-5.51946e-12	2.01594e-11	-1.15597e-12	300	610	0	9.00107e-14	4.19036e-14	2.36255e-13	-1.61752e-11	1.99864e-11	3.03502e-12	300	200	0	11.1729	5.60012	-120.416	1009.84	-572.701	-1664.93	-315.756	191.614	0	13.142	11.6572	-171.414	-26814.3	-183898	-9781.03	-1986.83	356.43	0
415	4	1.04874e-13	2.81696e-14	3.23424e-13	-6.46281e-12	2.54984e-11	-4.45743e-13	300	610	0	1.2029e-13	4.33651e-14	2.21945e-13	-1.54015e-11	2.04202e-11	5.03545e-12	300	200	0	11.109	5.61391	-120.367	1019.45	-545.284	-1662.21	-315.53	191.531	0	12.8954	11.5745	-171.541	-26738	-183871	-9809.34	-1985.88	355.869	0
415	5	1.60098e-13	1.10319e-14	3.58966e-13	-6.76338e-12	2.9497e-11	8.81978e-13	300	610	0	1.4801e-13	3.69145e-14	1.51034e-13	-1.08619e-11	1.69403e-11	7.47058e-12	300	200	0	11.0396	5.62255	-120.342	1030.91	-517.904	-1661.65	-315.304	191.433	0	12.6311	11.5238	-171.593	-26671.5	-183840	-9839.18	-1985.37	355.434	0
415	6	2.2295e-13	-2.10629e-14	3.46346e-13	-5.88367e-12	3.03349e-11	3.00836e-12	300	610	0	1.6553e-13	1.80403e-14	-3.61987e-15	-7.14011e-13	7.37504e-12	1.01568e-11	300	200	0	10.9706	5.62369	-120.32	1039.83	-491.729	-1662.75	-315.087	191.358	0	12.3949	11.5343	-171.641	-26613.1	-183819	-9859.13	-1984.95	355.051	0
415	7	2.86035e-13	-7.25171e-14	2.52577e-13	-3.13354e-12	2.55019e-11	6.0829e-12	300	610	0	1.61678e-13	-1.85281e-14	-2.71855e-13	1.70841e-11	-1.0791e-11	1.27227e-11	300	200	0	10.9082	5.61602	-120.302	1044.64	-467.951	-1664.61	-314.89	191.316	0	12.2117	11.5963	-171.783	-26558.1	-183819	-9864.19	-1984.06	354.602	0
415	8	3.36443e-13	-1.46973e-13	3.711e-14	2.29949e-12	1.18077e-11	1.0169e-11	300	610	0	1.21451e-13	-7.82885e-14	-6.82018e-13	4.44973e-11	-4.01491e-11	1.45473e-11	300	200	0	10.8557	5.60067	-120.297	1046.01	-446.927	-1666.74	-314.715	191.305	0	12.0816	11.6687	-172.132	-26499.2	-183847	-9856.21	-1982.06	353.947	0
415	9	3.54349e-13	-2.45994e-13	-3.45342e-13	1.12722e-11	-1.44587e-11	1.51672e-11	300	610	0	2.63009e-14	-1.65994e-13	-1.25398e-12	8.29493e-11	-8.28855e-11	1.47042e-11	300	200	0	10.8137	5.58087	-120.307	1045.38	-430.44	-1668.92	-314.578	191.311	0	11.9959	11.7075	-172.802	-26431.5	-183896	-9841.09	-1978.2	352.958	0
416	0	3.12014e-13	-3.6721e-13	-9.38919e-13	2.45408e-11	-5.71452e-11	2.07152e-11	300	610	0	-1.44646e-13	-2.84117e-13	-1.98874e-12	1.32627e-10	-1.40028e-10	1.19279e-11	300	200	0	10.786	5.55996	-120.318	1044.74	-423.612	-1670.66	-314.521	191.317	0	11.9495	11.6944	-173.839	-26361.1	-183943	-9827.19	-1972.12	351.641	0	23.8445	17.143	-292.425	-84275.1	-378990	-28551.4	-1296.03	288.194	0
416	1	1.7368e-13	-5.01891e-13	-1.77662e-12	4.25296e-11	-1.19539e-10	2.60692e-11	300	610	0	-4.11975e-13	-4.3065e-13	-2.85431e-12	1.91528e-10	-2.10378e-10	4.62565e-12	300	200	0	10.781	5.53969	-120.307	1046.16	-431.47	-1671.05	-314.586	191.304	0	11.9399	11.6468	-175.143	-26305.1	-183967	-9823.09	-1964.38	350.192	0
416	2	-1.02935e-13	-6.32064e-13	-2.8652e-12	6.4998e-11	-2.0327e-10	2.99753e-11	300	610	0	-7.91505e-13	-5.96209e-13	-3.76788e-12	2.54258e-10	-2.89112e-10	-9.03411e-12	300	200	0	10.8056	5.51972	-120.263	1050.14	-453.994	-1669.45	-314.775	191.268	0	11.9622	11.604	-176.504	-26277.8	-183954	-9834.04	-1956.21	348.879	0
416	3	-5.62702e-13	-7.27402e-13	-4.16439e-12	9.05984e-11	-3.06752e-10	3.05534e-11	300	610	0	-1.28748e-12	-7.60529e-13	-4.5755e-12	3.10637e-10	-3.66099e-10	-3.09189e-11	300	200	0	10.8572	5.49946	-120.208	1054.77	-485.25	-1666.18	-315.037	191.225	0	12.0063	11.6028	-177.735	-26280.6	-183909	-9859.46	-1948.74	347.864	0
416	4	-1.24568e-12	-7.42383e-13	-5.56051e-12	1.16338e-10	-4.23125e-10	2.52231e-11	300	610	0	-1.88314e-12	-8.8862e-13	-5.03139e-12	3.44281e-10	-4.24085e-10	-6.2571e-11	300	200	0	10.9244	5.48173	-120.197	1055.93	-516.31	-1662.08	-315.296	191.215	0	12.0548	11.6547	-178.759	-26307.6	-183846	-9893.55	-1942.46	347.168	0
416	5	-2.17525e-12	-6.14496e-13	-6.83568e-12	1.36981e-10	-5.37788e-10	1.07219e-11	300	610	0	-2.52867e-12	-9.27136e-13	-4.78096e-12	3.31405e-10	-4.36998e-10	-1.04648e-10	300	200	0	10.9949	5.47344	-120.259	1049.41	-539.535	-1658.06	-315.486	191.274	0	12.0877	11.7418	-179.574	-26351.9	-183783	-9927.78	-1937.44	346.746	0
416	6	-3.34097e-12	-2.64638e-13	-7.63608e-12	1.4448e-10	-6.25701e-10	-1.67232e-11	300	610	0	-3.12706e-12	-8.0187e-13	-3.35399e-12	2.40288e-10	-3.68838e-10	-1.56131e-10	300	200	0	11.0608	5.48127	-120.373	1034.1	-551.618	-1655.41	-315.583	191.409	0	12.0896	11.8412	-180.214	-26409.7	-183731	-9953.58	-1933.52	346.546	0
416	7	-4.67567e-12	3.98738e-13	-7.44473e-12	1.27563e-10	-6.48857e-10	-6.09899e-11	300	610	0	-3.51937e-12	-4.17718e-13	-1.7659e-13	3.19836e-11	-1.73806e-10	-2.13298e-10	300	200	0	11.1172	5.5069	-120.48	1013.07	-553.161	-1656.17	-315.591	191.591	0	12.0496	11.9459	-180.686	-26481.2	-183695	-9965.73	-1930.65	346.559	0
416	8	-6.02752e-12	1.46985e-12	-5.56814e-12	7.16879e-11	-5.54581e-10	-1.25335e-10	300	610	0	-3.47192e-12	3.3705e-13	5.38641e-12	-3.36948e-10	2.0145e-10	-2.68496e-10	300	200	0	11.1594	5.54647	-120.535	991.588	-546.633	-1661.94	-315.535	191.773	0	11.9597	12.0554	-180.933	-26569.6	-183666	-9964.33	-1929.1	346.848	0
416	9	-7.12886e-12	3.02801e-12	-1.14959e-12	-4.03605e-11	-2.75608e-10	-2.11259e-10	300	610	0	-2.66944e-12	1.57991e-12	1.3945e-11	-9.08752e-10	8.12351e-10	-3.08825e-10	300	200	0	11.1836	5.59356	-120.531	974.717	-535.135	-1671.82	-315.44	191.913	0	11.8163	12.1561	-180.904	-26677.2	-183626	-9951.43	-1929.04	347.466	0
417	0	-7.56611e-12	5.11019e-12	6.77388e-12	-2.26875e-10	2.66755e-10	-3.16896e-10	300	610	0	-7.20149e-13	3.41397e-12	2.59392e-11	-1.71483e-09	1.70642e-09	-3.14929e-10	300	200	0	11.1882	5.6409	-120.484	965.77	-521.259	-1682.19	-315.326	191.984	0	11.6242	12.227	-180.627	-26802.9	-183555	-9926.1	-1930.21	348.388	0	22.6316	17.5588	-299.272	-85665.4	-385016	-28720.9	-1286.51	286.246	0
417	1	-6.75766e-12	7.67199e-12	1.91503e-11	-5.04228e-10	1.15476e-09	-4.34915e-10	300	610	0	2.81954e-12	5.89596e-12	4.14214e-11	-2.76124e-09	2.90761e-09	-2.60239e-10	300	200	0	11.1745	5.68061	-120.406	965.494	-506.209	-1688.86	-315.204	191.981	0	11.4019	12.2566	-180.185	-26942.4	-183445	-9885.57	-1932.09	349.527	0
417	2	-3.95023e-12	1.05368e-11	3.67053e-11	-8.82064e-10	2.45979e-09	-5.49998e-10	300	610	0	8.39138e-12	8.99022e-12	5.97599e-11	-4.00864e-09	4.39387e-09	-1.11153e-10	300	200	0	11.1473	5.70587	-120.297	971.522	-490.258	-1689.66	-315.075	191.924	0	11.1823	12.245	-179.659	-27084.4	-183302	-9831.6	-1934.28	350.754	0
417	3	1.7518e-12	1.33344e-11	5.96268e-11	-1.35632e-09	4.21952e-09	-6.36107e-10	300	610	0	1.63423e-11	1.25077e-11	7.92636e-11	-5.34696e-09	6.06776e-09	1.71197e-10	300	200	0	11.1145	5.7132	-120.142	979.18	-473.479	-1685.24	-314.941	191.85	0	11.0081	12.1978	-179.118	-27212.1	-183141	-9773.58	-1936.46	351.922	0
417	4	1.1306e-11	1.54353e-11	8.71292e-11	-1.89992e-09	6.4052e-09	-6.53968e-10	300	610	0	2.67822e-11	1.6032e-11	9.67493e-11	-6.56589e-09	7.72086e-09	6.26783e-10	300	200	0	11.0819	5.70335	-119.936	983.877	-456.19	-1677.93	-314.804	191.797	0	10.9178	12.1241	-178.59	-27313.2	-182979	-9724.58	-1938.58	352.938	0
417	5	2.55788e-11	1.58885e-11	1.16896e-10	-2.45141e-09	8.87849e-09	-5.49423e-10	300	610	0	3.93865e-11	1.88372e-11	1.07099e-10	-7.32443e-09	8.99503e-09	1.2892e-09	300	200	0	11.0487	5.68064	-119.686	983.462	-439.81	-1669.89	-314.675	191.783	0	10.9263	12.0317	-178.06	-27386.1	-182841	-9695.2	-1940.85	353.803	0
417	6	4.50991e-11	1.3382e-11	1.44428e-10	-2.90228e-09	1.13391e-08	-2.53659e-10	300	610	0	5.31415e-11	1.981e-11	1.02892e-10	-7.12489e-09	9.3459e-09	2.17399e-09	300	200	0	11.0103	5.65094	-119.421	979.351	-426.738	-1662.29	-314.573	191.799	0	11.0187	11.9281	-177.506	-27436.9	-182755	-9690.5	-1943.57	354.569	0
417	7	6.96984e-11	6.24758e-12	1.62365e-10	-3.08463e-09	1.32675e-08	3.13356e-10	300	610	0	6.60455e-11	1.73941e-11	7.42386e-11	-5.30038e-09	8.01814e-09	3.26208e-09	300	200	0	10.9643	5.619	-119.169	975.717	-418.5	-1655.57	-314.512	191.812	0	11.1678	11.8311	-176.912	-27469.3	-182750	-9710.55	-1947	355.271	0
417	8	9.80302e-11	-7.45672e-12	1.59894e-10	-2.76215e-09	1.38703e-08	1.23457e-09	300	610	0	7.47936e-11	9.58523e-12	9.00748e-12	-1.02794e-09	4.04612e-09	4.47812e-09	300	200	0	10.9134	5.58601	-118.935	976.608	-414.893	-1650.05	-314.488	191.789	0	11.3511	11.773	-176.287	-27478.1	-182840	-9751.74	-1951.17	355.872	0
417	9	1.26979e-10	-2.9746e-11	1.22438e-10	-1.62848e-09	1.20425e-08	2.58082e-09	300	610	0	7.44993e-11	-5.98422e-12	-1.06315e-10	6.61619e-09	-3.70136e-09	5.66455e-09	300	200	0	10.8637	5.55109	-118.713	982.907	-415.383	-1645.69	-314.499	191.72	0	11.5452	11.7803	-175.712	-27451.7	-183016	-9807.38	-1955.57	356.231	0
418	0	1.50998e-10	-6.2345e-11	3.19038e-11	6.80976e-10	6.36621e-09	4.38714e-09	300	610	0	5.85389e-11	-3.18229e-11	-2.84848e-10	1.85395e-08	-1.64088e-08	6.55344e-09	300	200	0	10.8214	5.5168	-118.516	992.037	-420.959	-1641.43	-314.552	191.63	0	11.7184	11.8523	-175.341	-27379.9	-183253	-9868.17	-1959.12	356.152	0	22.9084	17.5749	-296.396	-85183.7	-383469	-28754.2	-1293.77	287.398	0
418	1	1.61462e-10	-1.06116e-10	-1.32177e-10	4.55655e-09	-4.82654e-09	6.6191e-09	300	610	0	1.86403e-11	-7.01646e-11	-5.36298e-10	3.54329e-08	-3.5108e-08	6.74052e-09	300	200	0	10.7924	5.49083	-118.376	1000.58	-433.802	-1635.63	-314.665	191.547	0	11.8429	11.9697	-175.331	-27263.2	-183514	-9923.58	-1960.68	355.496	0
418	2	1.4618e-10	-1.6024e-10	-3.90149e-10	1.03524e-08	-2.3293e-08	9.12852e-09	300	610	0	-5.46197e-11	-1.22302e-10	-8.62429e-10	5.74678e-08	-6.0351e-08	5.66815e-09	300	200	0	10.7829	5.48161	-118.311	1006.84	-454.952	-1627.56	-314.845	191.49	0	11.9134	12.1065	-175.735	-27115.1	-183762	-9964.02	-1959.68	354.295	0
418	3	8.9288e-11	-2.21149e-10	-7.57931e-10	1.82862e-08	-5.05811e-08	1.16001e-08	300	610	0	-1.70713e-10	-1.87621e-10	-1.25082e-09	8.38756e-08	-9.17407e-08	2.62762e-09	300	200	0	10.7947	5.49371	-118.321	1011.41	-483.786	-1617.7	-315.089	191.452	0	11.9428	12.2298	-176.438	-26956.5	-183965	-9983.93	-1956.66	352.781	0
418	4	-2.81786e-11	-2.81228e-10	-1.24044e-09	2.82934e-08	-8.75539e-08	1.34935e-08	300	610	0	-3.37231e-10	-2.62324e-10	-1.66697e-09	1.12413e-07	-1.27312e-07	-3.20558e-09	300	200	0	10.8242	5.52575	-118.404	1015.93	-518.828	-1606.76	-315.382	191.42	0	11.9488	12.3064	-177.234	-26805.4	-184106	-9983.82	-1952.77	351.243	0
418	5	-2.26642e-10	-3.27405e-10	-1.82243e-09	3.98316e-08	-1.33704e-07	1.39886e-08	300	610	0	-5.56923e-10	-3.37856e-10	-2.0451e-09	1.38738e-07	-1.62781e-07	-1.26864e-08	300	200	0	10.8657	5.56967	-118.553	1020.43	-557.004	-1595.5	-315.698	191.393	0	11.9461	12.3174	-177.962	-26673.5	-184184	-9968.35	-1948.97	349.884	0
418	6	-5.24828e-10	-3.39828e-10	-2.45676e-09	5.16401e-08	-1.86247e-07	1.19488e-08	300	610	0	-8.23541e-10	-3.99168e-10	-2.27868e-09	1.55754e-07	-1.90716e-07	-2.65455e-08	300	200	0	10.9146	5.61334	-118.748	1021.73	-593.714	-1585.32	-316	191.396	0	11.9456	12.2639	-178.545	-26572.8	-184212	-9942.28	-1945.74	348.83	0
418	7	-9.34625e-10	-2.90965e-10	-3.05059e-09	6.14699e-08	-2.39012e-07	5.92334e-09	300	610	0	-1.11649e-09	-4.23032e-10	-2.21243e-09	1.53051e-07	-1.99754e-07	-4.51457e-08	300	200	0	10.9658	5.64714	-118.969	1015.78	-625.281	-1578.02	-316.256	191.462	0	11.9564	12.1617	-178.962	-26514	-184205	-9909.28	-1943.29	348.154	0
418	8	-1.45357e-09	-1.45644e-10	-3.45084e-09	6.58199e-08	-2.81222e-07	-5.78492e-09	300	610	0	-1.39449e-09	-3.76816e-10	-1.63841e-09	1.16613e-07	-1.74052e-07	-6.81348e-08	300	200	0	11.0144	5.66944	-119.205	1001.36	-650.318	-1574.87	-316.455	191.6	0	11.9892	12.0356	-179.183	-26499.9	-184174	-9873.84	-1941.85	347.893	0
418	9	-2.05473e-09	1.37312e-10	-3.43141e-09	5.97371e-08	-2.96322e-07	-2.49492e-08	300	610	0	-1.58884e-09	-2.18295e-10	-3.00288e-10	2.9056e-08	-9.32574e-08	-9.39906e-08	300	200	0	11.0562	5.68584	-119.456	980.221	-668.612	-1576.16	-316.597	191.794	0	12.0555	11.9129	-179.153	-26527.6	-184122	-9842.66	-1941.73	348.072	0
419	0	-2.67424e-09	6.00978e-10	-2.68605e-09	3.677e-08	-2.61137e-07	-5.31077e-08	300	610	0	-1.59739e-09	1.02684e-10	2.08935e-09	-1.29256e-07	6.66059e-08	-1.19471e-07	300	200	0	11.0868	5.70294	-119.725	955.002	-680.011	-1581.38	-316.68	192.023	0	12.1596	11.8096	-178.843	-26591.5	-184045	-9823.47	-1943.08	348.686	0	22.9084	17.5749	-296.396	-85183.7	-383469	-28754.2	-1293.77	287.398	0
419	1	-3.1972e-09	1.2828e-09	-8.32663e-10	-1.08011e-08	-1.4579e-07	-9.10704e-08	300	610	0	-1.28102e-09	6.39662e-10	5.81234e-09	-3.778e-07	3.30841e-07	-1.39013e-07	300	200	0	11.0993	5.72291	-120.007	928.635	-684.747	-1589.81	-316.706	192.262	0	12.2934	11.7223	-178.282	-26680.2	-183938	-9820.94	-1945.72	349.651	0
419	2	-3.44377e-09	2.20267e-09	2.56355e-09	-9.13007e-08	8.50618e-08	-1.38213e-07	300	610	0	-4.65134e-10	1.44097e-09	1.10824e-08	-7.31745e-07	7.21814e-07	-1.44177e-07	300	200	0	11.0861	5.74405	-120.285	904.472	-684.004	-1600.94	-316.687	192.481	0	12.4376	11.639	-177.54	-26779.4	-183802	-9833.51	-1949.27	350.836	0
419	3	-3.15852e-09	3.34581e-09	7.93892e-09	-2.12379e-07	4.68938e-07	-1.91547e-07	300	610	0	1.05038e-09	2.53587e-09	1.79503e-08	-1.19562e-06	1.25215e-06	-1.2326e-07	300	200	0	11.0432	5.76379	-120.534	885.453	-679.481	-1614.2	-316.637	192.654	0	12.5627	11.5524	-176.729	-26881.9	-183651	-9855.68	-1953.17	352.108	0
419	4	-2.00741e-09	4.64026e-09	1.56419e-08	-3.78928e-07	1.03936e-06	-2.44589e-07	300	610	0	3.46846e-09	3.91434e-09	2.61733e-08	-1.75449e-06	1.91489e-06	-6.13208e-08	300	200	0	10.9758	5.77936	-120.729	873.219	-672.647	-1628.62	-316.572	192.767	0	12.634	11.4677	-175.983	-26990.7	-183509	-9882.99	-1956.77	353.371	0
419	5	4.1095e-10	5.92943e-09	2.5796e-08	-5.90026e-07	1.81597e-06	-2.86124e-07	300	610	0	6.95493e-09	5.50019e-09	3.50479e-08	-2.3627e-06	2.6705e-06	5.9125e-08	300	200	0	10.897	5.78762	-120.859	868.016	-665.206	-1642.67	-316.504	192.818	0	12.6236	11.4042	-175.413	-27112.4	-183395	-9912.7	-1959.5	354.563	0
419	6	4.53193e-09	6.9421e-09	3.81075e-08	-8.34834e-07	2.79012e-06	-2.99034e-07	300	610	0	1.15767e-08	7.11787e-09	4.32156e-08	-2.9306e-06	3.43094e-06	2.56353e-07	300	200	0	10.8225	5.78648	-120.928	869.088	-660.035	-1654.27	-316.458	192.813	0	12.5225	11.3818	-175.086	-27245.6	-183319	-9940.74	-1961.03	355.613	0
419	7	1.07597e-08	7.26385e-09	5.16185e-08	-1.08751e-06	3.90588e-06	-2.59477e-07	300	610	0	1.72145e-08	8.45547e-09	4.84601e-08	-3.31064e-06	4.04211e-06	5.46229e-07	300	200	0	10.7637	5.77529	-120.948	875.458	-660.579	-1661.09	-316.462	192.762	0	12.3439	11.4039	-174.989	-27375.6	-183280	-9961.81	-1961.38	356.442	0
419	8	1.93603e-08	6.3172e-09	6.4414e-08	-1.30146e-06	5.03654e-06	-1.36871e-07	300	610	0	2.34507e-08	9.02855e-09	4.75327e-08	-3.28512e-06	4.26691e-06	9.37134e-07	300	200	0	10.7253	5.75351	-120.921	886.778	-669.082	-1661.61	-316.533	192.667	0	12.1169	11.4547	-175.025	-27482.5	-183269	-9973.7	-1961.1	357.021	0
419	9	3.03045e-08	3.36074e-09	7.33116e-08	-1.40371e-06	5.95867e-06	1.04758e-07	300	610	0	2.94342e-08	8.15308e-09	3.60631e-08	-2.55951e-06	3.77309e-06	1.4227e-06	300	200	0	10.7088	5.72121	-120.841	903.35	-685.445	-1655.87	-316.672	192.525	0	11.881	11.5041	-175.059	-27557.7	-183264	-9978.7	-1960.87	357.42	0
420	0	4.30554e-08	-2.47826e-09	7.35848e-08	-1.29047e-06	6.32689e-06	5.03294e-07	300	610	0	3.37375e-08	4.93974e-09	8.63602e-09	-7.66726e-07	2.13178e-06	1.97221e-06	300	200	0	10.7161	5.6819	-120.703	925.819	-707.301	-1645.13	-316.86	192.33	0	11.6884	11.5119	-175.002	-27608.6	-183248	-9981.12	-1961.12	357.762	0	23.26	16.5983	-294.113	-85379	-380051	-27923.1	-1292.19	290.293	0
420	1	5.63046e-08	-1.212e-08	5.88009e-08	-8.25918e-07	5.65534e-06	1.09209e-06	300	610	0	3.42262e-08	-1.67349e-09	-4.08581e-08	2.51042e-06	-1.16496e-06	2.51899e-06	300	200	0	10.7494	5.64368	-120.522	954.627	-731.119	-1631.17	-317.066	192.079	0	11.601	11.4386	-174.812	-27647.9	-183207	-9984.06	-1962.02	358.158	0
420	2	6.76729e-08	-2.63764e-08	2.08944e-08	1.53338e-07	3.31462e-06	1.88972e-06	300	610	0	2.79789e-08	-1.28287e-08	-1.18469e-07	7.68971e-06	-6.65735e-06	2.94765e-06	300	200	0	10.8071	5.61671	-120.334	988.115	-752.733	-1616	-317.255	191.789	0	11.6612	11.2665	-174.451	-27682.8	-183135	-9987	-1963.78	358.685	0
420	3	7.34126e-08	-4.57027e-08	-4.93683e-08	1.82474e-06	-1.4439e-06	2.88514e-06	300	610	0	1.13112e-08	-2.95705e-08	-2.28891e-07	1.51034e-05	-1.48296e-05	3.08197e-06	300	200	0	10.8799	5.60833	-120.17	1022	-766.687	-1601.21	-317.38	191.495	0	11.8577	11.008	-173.866	-27712.9	-183036	-9985.3	-1966.74	359.392	0
420	4	6.81722e-08	-6.98393e-08	-1.61337e-07	4.35338e-06	-9.42085e-06	4.01819e-06	300	610	0	-2.00242e-08	-5.25572e-08	-3.7348e-07	2.48658e-05	-2.59683e-05	2.67648e-06	300	200	0	10.9524	5.61908	-120.046	1051.94	-767.748	-1587.13	-317.395	191.237	0	12.1371	10.694	-173.067	-27734	-182930	-9972.83	-1970.98	360.25	0
420	5	4.49211e-08	-9.73373e-08	-3.22627e-07	7.84866e-06	-2.13414e-05	5.15563e-06	300	610	0	-7.03727e-08	-8.1639e-08	-5.47514e-07	3.66892e-05	-3.99567e-05	1.41622e-06	300	200	0	11.0114	5.6429	-119.964	1074.77	-754.84	-1572.94	-317.292	191.041	0	12.4476	10.3632	-172.194	-27741.5	-182843	-9946.44	-1975.84	361.106	0
420	6	-4.83406e-09	-1.2498e-07	-5.36253e-07	1.23004e-05	-3.76492e-05	6.06486e-06	300	610	0	-1.4335e-07	-1.15291e-07	-7.36672e-07	4.96452e-05	-5.60007e-05	-1.06939e-06	300	200	0	11.05	5.67146	-119.914	1088	-732.191	-1557.8	-317.106	190.927	0	12.7547	10.0624	-171.451	-27730.5	-182807	-9908.64	-1980.23	361.74	0
420	7	-9.03697e-08	-1.47141e-07	-7.96607e-07	1.74924e-05	-5.82057e-05	6.38862e-06	300	610	0	-2.40552e-07	-1.49914e-07	-9.1291e-07	6.18846e-05	-7.22931e-05	-5.17082e-06	300	200	0	11.0653	5.69756	-119.886	1090.73	-706.258	-1541.8	-316.891	190.902	0	13.0324	9.84557	-170.982	-27696.6	-182842	-9866.47	-1983.36	361.986	0
420	8	-2.204e-07	-1.55173e-07	-1.08425e-06	2.28956e-05	-8.18894e-05	5.62695e-06	300	610	0	-3.59731e-07	-1.79046e-07	-1.03013e-06	7.03395e-05	-8.56389e-05	-1.12321e-05	300	200	0	11.0559	5.71464	-119.875	1083.92	-682.117	-1526.06	-316.69	190.958	0	13.2561	9.75434	-170.84	-27640.2	-182945	-9828.18	-1984.85	361.79	0
420	9	-4.00856e-07	-1.36966e-07	-1.35969e-06	2.75454e-05	-0.000106101	3.13536e-06	300	610	0	-4.9242e-07	-1.92587e-07	-1.0204e-06	7.0459e-05	-9.10925e-05	-1.94452e-05	300	200	0	11.0232	5.7156	-119.893	1068.22	-661.589	-1512.3	-316.518	191.09	0	13.3991	9.79736	-171.056	-27567.5	-183094	-9800.22	-1984.37	361.161	0
421	0	-6.31596e-07	-7.68973e-08	-1.55682e-06	2.99208e-05	-0.00012621	-1.84837e-06	300	610	0	-6.21093e-07	-1.76202e-07	-7.91869e-07	5.60562e-05	-8.16884e-05	-2.96977e-05	300	200	0	10.974	5.69624	-119.953	1044.03	-643.186	-1502.43	-316.362	191.296	0	13.4383	9.95783	-171.642	-27485.1	-183264	-9784.62	-1981.71	360.131	0	23.7383	16.6006	-294.472	-84837.8	-381115	-27760.8	-1294.23	288.102	0
421	1	-9.01944e-07	4.35251e-08	-1.57685e-06	2.78476e-05	-0.000135013	-1.01332e-05	300	610	0	-7.16097e-07	-1.11165e-07	-2.30192e-07	1.93815e-05	-4.83927e-05	-4.13715e-05	300	200	0	10.9202	5.66119	-120.058	1014.37	-624.03	-1497.89	-316.198	191.551	0	13.3674	10.2101	-172.545	-27394.4	-183438	-9777.51	-1977.13	358.767	0
421	2	-1.18512e-06	2.43947e-07	-1.28471e-06	1.84672e-05	-0.000122327	-2.24415e-05	300	610	0	-7.32842e-07	2.50024e-08	7.94454e-07	-4.84251e-05	1.95528e-05	-5.30964e-05	300	200	0	10.8758	5.6234	-120.194	985.241	-602.581	-1499.2	-316.013	191.803	0	13.2052	10.5158	-173.651	-27289.2	-183600	-9772.31	-1971.3	357.15	0
421	3	-1.4319e-06	5.41951e-07	-5.10177e-07	-1.67736e-06	-7.48965e-05	-3.91955e-05	300	610	0	-6.10001e-07	2.56651e-07	2.41186e-06	-0.000156318	0.000133674	-6.24789e-05	300	200	0	10.8517	5.59573	-120.335	962.259	-579.785	-1506.09	-315.818	192.003	0	12.998	10.821	-174.822	-27159.9	-183737	-9765.77	-1964.99	355.357	0
421	4	-1.56418e-06	9.47881e-07	9.42737e-07	-3.63666e-05	2.31293e-05	-6.02075e-05	300	610	0	-2.69852e-07	6.06333e-07	4.72483e-06	-0.000311558	0.000304444	-6.58418e-05	300	200	0	10.8507	5.58446	-120.448	948.162	-558.102	-1517.43	-315.634	192.128	0	12.8115	11.0747	-175.92	-27001	-183830	-9759.22	-1958.97	353.485	0
421	5	-1.4699e-06	1.45735e-06	3.27427e-06	-8.91596e-05	0.000188827	-8.42683e-05	300	610	0	3.7772e-07	1.08879e-06	7.76797e-06	-0.000516958	0.000538328	-5.80373e-05	300	200	0	10.8675	5.58941	-120.497	942.591	-540.114	-1530.98	-315.482	192.177	0	12.6987	11.2482	-176.793	-26819.4	-183871	-9753.98	-1954.04	351.7	0
421	6	-1.00111e-06	2.04125e-06	6.65048e-06	-0.000162493	0.000437865	-0.000108642	300	610	0	1.4257e-06	1.70215e-06	1.145e-05	-0.000767006	0.000833488	-3.24283e-05	300	200	0	10.8927	5.60666	-120.449	942.947	-528.224	-1543.92	-315.385	192.171	0	12.6665	11.3389	-177.31	-26639.6	-183864	-9749.13	-1950.97	350.243	0
421	7	2.18434e-08	2.63353e-06	1.11436e-05	-0.000256344	0.000780214	-0.000128507	300	610	0	2.95279e-06	2.41597e-06	1.54798e-05	-0.00104286	0.00117402	1.88374e-05	300	200	0	10.9179	5.63046	-120.297	945.809	-524.983	-1553.67	-315.364	192.138	0	12.6783	11.3581	-177.429	-26498.6	-183826	-9744.68	-1950.05	349.348	0
421	8	1.79651e-06	3.11756e-06	1.66475e-05	-0.00036642	0.00121386	-0.000136409	300	610	0	4.99651e-06	3.15653e-06	1.92787e-05	-0.00130639	0.00152284	0.000104096	300	200	0	10.9385	5.65682	-120.065	948.708	-532.693	-1558.8	-315.437	192.098	0	12.6842	11.3185	-177.214	-26428.7	-183773	-9743.29	-1951.01	349.134	0
421	9	4.51061e-06	3.31296e-06	2.27682e-05	-0.000481891	0.00171639	-0.000121867	300	610	0	7.51501e-06	3.79e-06	2.18884e-05	-0.00149384	0.00181375	0.0002308	300	200	0	10.9537	5.68767	-119.797	951.269	-552.265	-1559.52	-315.61	192.059	0	12.6507	11.2343	-176.734	-26444.3	-183714	-9746.91	-1953.5	349.628	0
422	0	8.29583e-06	2.96582e-06	2.86926e-05	-0.000582799	0.0022345	-7.13022e-05	300	610	0	1.0337e-05	4.10587e-06	2.18884e-05	-0.00151011	0.00194362	0.000403312	300	200	0	10.9654	5.72838	-119.537	954.647	-581.827	-1556.84	-315.867	192.014	0	12.5786	11.1248	-176	-26538.8	-183653	-9753.29	-1957.48	350.788	0	23.7383	16.6005	-294.472	-84837.9	-381114	-27760.9	-1294.23	288.102	0
422	1	1.31591e-05	1.74703e-06	3.30468e-05	-0.000637453	0.00267227	3.1429e-05	300	610	0	1.31017e-05	3.80384e-06	1.73495e-05	-0.00122525	0.00176646	0.000619725	300	200	0	10.9764	5.78003	-119.322	959.896	-615.855	-1551.47	-316.161	191.955	0	12.5035	11.0073	-175.034	-26687	-183590	-9757.69	-1962.88	352.468	0
422	2	1.8889e-05	-7.35047e-07	3.37672e-05	-0.000600326	0.00287955	0.00020359	300	610	0	1.51935e-05	2.48974e-06	5.85737e-06	-0.000475722	0.00109203	0.000867619	300	200	0	10.9888	5.83584	-119.168	966.869	-646.888	-1543.88	-316.428	191.887	0	12.4747	10.8895	-173.918	-26853.4	-183526	-9756.5	-1969.25	354.402	0
422	3	2.49379e-05	-4.89965e-06	2.80181e-05	-0.000411265	0.00264295	0.000460808	300	610	0	1.56811e-05	-3.1213e-07	-1.53452e-05	0.000926557	-0.000307446	0.00111886	300	200	0	11.0016	5.88419	-119.064	974.434	-669.675	-1535.16	-316.624	191.816	0	12.5276	10.7771	-172.771	-27007.3	-183464	-9748.23	-1975.89	356.319	0
422	4	3.02874e-05	-1.1127e-05	1.22087e-05	2.84578e-06	0.00168337	0.000812625	300	610	0	1.32774e-05	-5.12064e-06	-4.90402e-05	0.00317337	-0.00267777	0.00132383	300	200	0	11.0127	5.91564	-118.978	980.985	-683.637	-1526.85	-316.746	191.755	0	12.6655	10.6861	-171.733	-27131.9	-183399	-9732.7	-1981.93	357.989	0
422	5	3.3311e-05	-1.96508e-05	-1.78198e-05	0.00072251	-0.000334669	0.00125602	300	610	0	6.34337e-06	-1.24221e-05	-9.7476e-05	0.00642316	-0.00624514	0.0014058	300	200	0	11.0227	5.92879	-118.886	984.883	-691.494	-1520	-316.816	191.716	0	12.8542	10.6423	-170.986	-27223.9	-183332	-9711.06	-1986.2	359.217	0
422	6	3.16624e-05	-3.04011e-05	-6.63525e-05	0.00182438	-0.00377521	0.00176676	300	610	0	-7.03217e-06	-2.25455e-05	-0.000161506	0.0107435	-0.0111548	0.00125687	300	200	0	11.0354	5.92742	-118.795	985.732	-696.478	-1514.84	-316.863	191.702	0	13.0338	10.6647	-170.725	-27291.2	-183269	-9686.32	-1987.47	359.855	0
422	7	2.22294e-05	-4.27948e-05	-0.000137005	0.00336253	-0.00897641	0.00228871	300	610	0	-2.88377e-05	-3.54777e-05	-0.000239382	0.0160299	-0.0173808	0.000737196	300	200	0	11.0525	5.9118	-118.732	984.764	-700.818	-1511.11	-316.903	191.706	0	13.1457	10.7544	-171.06	-27347.4	-183216	-9663.03	-1985.06	359.87	0
422	8	1.21306e-06	-5.54766e-05	-0.00023148	0.00534052	-0.0161614	0.00272192	300	610	0	-6.07837e-05	-5.06136e-05	-0.000325189	0.0219005	-0.0246055	-0.000319525	300	200	0	11.0718	5.87709	-118.726	982.902	-705.289	-1508.69	-316.941	191.721	0	13.1566	10.8999	-171.947	-27402.6	-183182	-9646.09	-1979.34	359.366	0
422	9	-3.55917e-05	-6.60299e-05	-0.000347796	0.00767336	-0.0253066	0.00291096	300	610	0	-0.000103742	-6.64436e-05	-0.000406999	0.0275696	-0.032069	-0.0020912	300	200	0	11.0889	5.81973	-118.791	979.444	-709.215	-1508.15	-316.97	191.755	0	13.0662	11.0846	-173.194	-27458	-183173	-9639.21	-1971.62	358.539	0
423	0	-9.22249e-05	-7.06927e-05	-0.000477981	0.0101396	-0.0359651	0.00263613	300	610	0	-0.000156946	-8.01982e-05	-0.000464892	0.0317127	-0.0383999	-0.00473899	300	200	0	11.1014	5.74125	-118.926	972.986	-711.126	-1510.46	-316.98	191.819	0	12.8994	11.2829	-174.523	-27512	-183183	-9643.2	-1963.62	357.641	0	23.4762	16.8958	-294.137	-85529.9	-380518	-27998.9	-1293.68	290.783	0
423	1	-0.000171601	-6.41434e-05	-0.000605293	0.0123265	-0.0470453	0.00161148	300	610	0	-0.000216938	-8.74909e-05	-0.000469181	0.0323426	-0.0414484	-0.00836152	300	200	0	11.1086	5.64799	-119.123	962.83	-709.817	-1516.19	-316.959	191.917	0	12.6913	11.4635	-175.661	-27564.5	-183199	-9656.33	-1956.91	356.919	0
423	2	-0.000274075	-3.94511e-05	-0.000701207	0.0135741	-0.0565611	-0.000504842	300	610	0	-0.000276294	-8.20324e-05	-0.000379348	0.0267315	-0.0381556	-0.0129282	300	200	0	11.1122	5.55112	-119.365	950.006	-704.761	-1525.12	-316.904	192.041	0	12.473	11.5986	-176.425	-27615.4	-183207	-9676.82	-1952.44	356.528	0
423	3	-0.000395472	1.16764e-05	-0.000722622	0.0129291	-0.061383	-0.00408103	300	610	0	-0.000322238	-5.55278e-05	-0.000144442	0.0114291	-0.0245163	-0.0181901	300	200	0	11.1156	5.46531	-119.625	937.398	-695.211	-1536.46	-316.812	192.164	0	12.2658	11.6632	-176.784	-27662.9	-183205	-9703.23	-1950.33	356.479	0
423	4	-0.000524606	9.81801e-05	-0.000610021	0.00912628	-0.057041	-0.00945474	300	610	0	-0.000335325	2.08552e-06	0.000294079	-0.0175562	0.00429003	-0.02357	300	200	0	11.1226	5.40406	-119.881	928.537	-680.164	-1548.93	-316.674	192.255	0	12.0885	11.6374	-176.826	-27705.6	-183195	-9732.08	-1950.02	356.683	0
423	5	-0.000640423	0.000228275	-0.00028768	0.000619616	-0.0376605	-0.0168405	300	610	0	-0.000288553	0.000101859	0.000995806	-0.064329	0.0535026	-0.0280396	300	200	0	11.1335	5.37562	-120.118	926.088	-660.334	-1560.57	-316.497	192.29	0	11.9582	11.5266	-176.659	-27744.6	-183180	-9757.29	-1950.91	357.052	0
423	6	-0.000709058	0.000407209	0.000332617	-0.0143043	0.00385691	-0.0261943	300	610	0	-0.000147368	0.00025427	0.00200981	-0.13234	0.128002	-0.0299989	300	200	0	11.1455	5.38162	-120.323	930.68	-638.657	-1569.58	-316.308	192.265	0	11.8785	11.3732	-176.326	-27784.4	-183161	-9772.75	-1952.77	357.574	0
423	7	-0.000681399	0.000633985	0.00134251	-0.037295	0.0752675	-0.0370314	300	610	0	0.000128752	0.000466629	0.00335668	-0.223188	0.231035	-0.027186	300	200	0	11.1557	5.41783	-120.475	940.481	-618.143	-1575.55	-316.131	192.194	0	11.8379	11.2413	-175.818	-27830	-183140	-9775.46	-1955.65	358.289	0
423	8	-0.000491994	0.000896944	0.00282061	-0.0695484	0.183862	-0.048201	300	610	0	0.000582303	0.000739217	0.00500319	-0.334916	0.362328	-0.016656	300	200	0	11.1634	5.47759	-120.54	952.657	-600.179	-1579.34	-315.979	192.097	0	11.8222	11.1848	-175.133	-27880	-183118	-9766.66	-1959.59	359.193	0
423	9	-6.05437e-05	0.00116831	0.00480653	-0.111224	0.334612	-0.0576328	300	610	0	0.0012504	0.00106004	0.00682945	-0.459792	0.51555	0.00511229	300	200	0	11.1707	5.55477	-120.503	965.641	-584.623	-1581.99	-315.852	191.987	0	11.8166	11.2204	-174.326	-27924.2	-183099	-9749.9	-1964.33	360.184	0
424	0	0.000702423	0.00139802	0.00726389	-0.160646	0.527422	-0.0620863	300	610	0	0.00215313	0.00139821	0.00858964	-0.581641	0.675137	0.0419133	300	200	0	11.1831	5.64327	-120.384	979.669	-570.589	-1584.11	-315.74	191.862	0	11.797	11.3277	-173.502	-27948.6	-183091	-9728.04	-1969.27	361.085	0	23.4877	16.8886	-294.161	-85534.1	-380513	-28006.3	-1293.55	290.772	0
424	1	0.00188378	0.00150765	0.0100316	-0.213291	0.753401	-0.0569577	300	610	0	0.00327673	0.00169646	0.00986988	-0.672958	0.812704	0.0972292	300	200	0	11.2061	5.73607	-120.231	995.796	-557.305	-1585.95	-315.635	191.718	0	11.7275	11.4675	-172.784	-27945.8	-183094	-9703.56	-1973.67	361.738	0
424	2	0.00354785	0.00138569	0.0127653	-0.260627	0.990213	-0.0362264	300	610	0	0.0045515	0.0018634	0.0100499	-0.692235	0.883443	0.173277	300	200	0	11.2393	5.82669	-120.093	1015.06	-545.041	-1587.19	-315.538	191.548	0	11.5781	11.5955	-172.286	-27919.9	-183106	-9680.94	-1976.8	362.055	0
424	3	0.00570643	0.000886224	0.0148729	-0.288912	1.19676	0.00734307	300	610	0	0.00582486	0.00176735	0.00827905	-0.582217	0.823283	0.269613	300	200	0	11.2768	5.9102	-120.008	1037.44	-535.615	-1586.93	-315.463	191.355	0	11.3495	11.6715	-172.099	-27881.3	-183117	-9666.02	-1978.02	362.007	0
424	4	0.00827748	-0.000166255	0.0154543	-0.278198	1.30783	0.0815998	300	610	0	0.00683171	0.00123381	0.00348221	-0.270135	0.547928	0.38126	300	200	0	11.3112	5.98197	-120	1060.68	-532.398	-1584.31	-315.437	191.161	0	11.079	11.6738	-172.248	-27839.9	-183110	-9662.57	-1977.06	361.627	0
424	5	0.0110328	-0.00196233	0.013261	-0.201874	1.22982	0.193832	300	610	0	0.00716625	4.99874e-05	-0.0055829	0.328681	-0.0446127	0.496386	300	200	0	11.336	6.03535	-120.069	1080.84	-539.09	-1579.41	-315.49	190.998	0	10.8243	11.6002	-172.663	-27804.6	-183077	-9668.73	-1974.32	361.034	0
424	6	0.0135372	-0.00467929	0.00669625	-0.0272628	0.839113	0.348841	300	610	0	0.00626206	-0.00201938	-0.020192	1.30203	-1.06595	0.593687	300	200	0	11.3474	6.06088	-120.191	1093.62	-556.72	-1573.56	-315.632	190.901	0	10.6435	11.4557	-173.226	-27785.3	-183016	-9677.04	-1970.52	360.399	0
424	7	0.015086	-0.00843452	-0.0061102	0.282087	-0.0144372	0.546106	300	610	0	0.0033909	-0.00519982	-0.041414	2.72496	-2.62131	0.639811	300	200	0	11.3459	6.05078	-120.335	1094.75	-581.569	-1568.78	-315.833	190.902	0	10.5755	11.2556	-173.843	-27786.9	-182930	-9679.5	-1966.28	359.839	0
424	8	0.0146514	-0.0132169	-0.0271171	0.761638	-1.496	0.775963	300	610	0	-0.00230601	-0.00965324	-0.0697373	4.63476	-4.78293	0.587359	300	200	0	11.3354	6.0063	-120.477	1081.02	-606.64	-1566.16	-316.035	191.027	0	10.63	11.0312	-174.44	-27800.4	-182826	-9673.31	-1962.08	359.369	0
424	9	0.0108573	-0.018794	-0.0580309	1.43777	-3.76264	1.01484	300	610	0	-0.0117363	-0.0153972	-0.104538	6.99535	-7.55079	0.374332	300	200	0	11.3218	5.93864	-120.601	1052.71	-626.042	-1565.07	-316.191	191.271	0	10.795	10.8123	-174.931	-27804.6	-182713	-9662.58	-1958.49	358.947	0
425	0	0.00200688	-0.0245969	-0.0997648	2.31561	-6.92471	1.21987	300	610	0	-0.0257046	-0.0221948	-0.143389	9.65048	-10.7991	-0.0738052	300	200	0	11.3086	5.86174	-120.697	1014.72	-638.786	-1564.36	-316.292	191.593	0	11.0553	10.6091	-175.21	-27781	-182601	-9655.9	-1956.19	358.559	0	22.6052	16.7587	-294.505	-85614.2	-379929	-27479.3	-1290.1	290.715	0
425	1	-0.0138026	-0.0295892	-0.151664	3.36224	-10.9885	1.32351	300	610	0	-0.044669	-0.0294151	-0.181227	12.2673	-14.2094	-0.837935	300	200	0	11.2938	5.7857	-120.765	974.941	-648.026	-1563.34	-316.366	191.927	0	11.398	10.4237	-175.21	-27724.6	-182501	-9661.94	-1955.61	358.236	0
425	2	-0.0384374	-0.0321365	-0.210481	4.48541	-15.7779	1.22933	300	610	0	-0.0683905	-0.0358736	-0.209459	14.2749	-17.1943	-1.99321	300	200	0	11.2721	5.71554	-120.815	940.739	-656.688	-1561.34	-316.435	192.213	0	11.7958	10.2737	-174.966	-27643.3	-182425	-9684.83	-1956.63	357.993	0
425	3	-0.0733137	-0.0299029	-0.269134	5.50879	-20.8362	0.810593	300	610	0	-0.095467	-0.0396679	-0.215126	14.8065	-18.8205	-3.58923	300	200	0	11.2419	5.65281	-120.853	915.715	-664.851	-1557.58	-316.501	192.423	0	12.2	10.1964	-174.637	-27548.3	-182389	-9721.49	-1958.39	357.746	0
425	4	-0.11877	-0.0198173	-0.315338	6.1464	-25.3132	-0.085791	300	610	0	-0.122764	-0.0380413	-0.180373	12.6608	-17.7461	-5.62087	300	200	0	11.2095	5.59734	-120.881	899.438	-671.392	-1552.07	-316.554	192.559	0	12.557	10.2208	-174.446	-27442.5	-182402	-9762.92	-1959.6	357.312	0
425	5	-0.173204	0.00183389	-0.330311	5.98083	-27.851	-1.62706	300	610	0	-0.144784	-0.0273239	-0.0825257	6.30331	-12.1975	-7.98889	300	200	0	11.1854	5.54853	-120.888	890.047	-676.157	-1545.84	-316.593	192.637	0	12.8174	10.3317	-174.538	-27327.8	-182460	-9798.24	-1959.39	356.573	0
425	6	-0.231961	0.039111	-0.287856	4.45264	-26.4896	-3.97036	300	610	0	-0.15306	-0.00301717	0.104771	-6.06114	-0.017595	-10.4509	300	200	0	11.1763	5.50551	-120.853	886.426	-679.139	-1540.16	-316.62	192.665	0	12.938	10.4762	-174.859	-27219.9	-182539	-9818.74	-1957.92	355.668	0
425	7	-0.286057	0.095836	-0.154325	0.871366	-18.6287	-7.2227	300	610	0	-0.135714	0.0398846	0.408807	-26.3095	21.1703	-12.5659	300	200	0	11.1803	5.46711	-120.76	888.458	-679.337	-1535.91	-316.626	192.643	0	12.9002	10.6047	-175.221	-27147	-182605	-9821.23	-1956.14	354.93	0
425	8	-0.320825	0.174623	0.109925	-5.53815	-1.0934	-11.3817	300	610	0	-0.0774034	0.106232	0.852837	-56.0713	53.6319	-13.6387	300	200	0	11.1902	5.43304	-120.616	896.369	-675.877	-1533.53	-316.604	192.568	0	12.726	10.6982	-175.475	-27129.4	-182637	-9809.61	-1954.82	354.605	0
425	9	-0.314769	0.275446	0.546734	-15.5377	29.6321	-16.2551	300	610	0	0.0400665	0.1996	1.44828	-96.2081	98.9703	-12.6763	300	200	0	11.2007	5.40512	-120.447	909.673	-669.699	-1532.94	-316.56	192.448	0	12.4619	10.7703	-175.576	-27165.5	-182632	-9792.65	-1954.19	354.722	0
426	0	-0.238963	0.393686	1.19309	-29.7076	76.9275	-21.3606	300	610	0	0.236071	0.320602	2.1836	-146.067	157.303	-8.37399	300	200	0	11.2125	5.38627	-120.28	926.76	-663.812	-1533.73	-316.519	192.295	0	12.1524	10.8515	-175.535	-27237.4	-182594	-9778.69	-1954.21	355.168	0	27.1778	16.4561	-291.321	-83215.7	-381396	-29508.8	-1308.46	285.625	0
426	1	-0.057564	0.517701	2.06988	-48.1928	143.235	-25.8111	300	610	0	0.528024	0.464576	3.00971	-202.496	226.141	0.845488	300	200	0	11.2284	5.37817	-120.143	945.457	-661.547	-1535.79	-316.506	192.131	0	11.8324	10.9581	-175.399	-27326.5	-182536	-9771.38	-1954.69	355.797	0
426	2	0.269877	0.626045	3.16564	-70.3501	228.861	-28.1994	300	610	0	0.926318	0.618651	3.82245	-258.651	298.976	16.7054	300	200	0	11.2491	5.37966	-120.054	963.358	-663.949	-1539.27	-316.53	191.976	0	11.5262	11.0687	-175.251	-27422.6	-182476	-9769.58	-1955.22	356.476	0
426	3	0.783424	0.684665	4.41503	-94.2995	330.33	-26.5056	300	610	0	1.42697	0.758343	4.44338	-302.685	363.658	40.826	300	200	0	11.2729	5.38763	-120.018	978.631	-669.16	-1543.92	-316.576	191.846	0	11.2505	11.141	-175.16	-27518.7	-182427	-9769.24	-1955.49	357.107	0
426	4	1.51417	0.644645	5.67253	-116.4	438.313	-18.0634	300	610	0	2.00185	0.844052	4.60195	-316.506	400.748	74.3126	300	200	0	11.2982	5.39968	-120.02	991.808	-674.808	-1548.51	-316.622	191.736	0	11.0235	11.1497	-175.14	-27605.1	-182404	-9765.38	-1955.47	357.617	0
426	5	2.47116	0.441363	6.6834	-130.701	535.236	0.365686	300	610	0	2.5866	0.818096	3.92345	-274.912	382.157	117.145	300	200	0	11.3242	5.41544	-120.031	1006.03	-679.744	-1551.08	-316.663	191.619	0	10.859	11.1094	-175.171	-27670.1	-182420	-9754.25	-1955.38	357.961	0
426	6	3.62318	-0.00372488	7.05566	-128.472	592.821	32.3432	300	610	0	3.06728	0.603306	1.92977	-145.561	270.575	167.351	300	200	0	11.349	5.43563	-120.021	1024.14	-682.662	-1550.24	-316.688	191.467	0	10.7543	11.0681	-175.218	-27706.2	-182490	-9734.6	-1955.51	358.125	0
426	7	4.87556	-0.777084	6.24002	-97.9548	570.047	81.254	300	610	0	3.26726	0.104623	-1.93796	109.6	20.3955	219.97	310.524	143.446	0	11.3703	5.46109	-119.974	1045.33	-680.729	-1546.68	-316.674	191.287	0	10.7014	11.0736	-175.251	-27711.8	-182626	-9707.08	-1956.08	358.126	0
426	8	6.04276	-1.96103	3.52745	-24.5639	412.229	149.474	300	610	0	2.93757	-0.784421	-8.26315	530.669	-418.965	265.875	249.297	135.779	0	11.3862	5.49169	-119.892	1065.92	-671.085	-1543.17	-316.597	191.109	0	10.7063	11.1398	-175.204	-27690.1	-182818	-9673.22	-1957.45	358.044	0
426	9	6.8198	-3.61359	-1.92195	108.177	52.2574	237.133	327.19	553.715	0	1.75499	-2.16805	-17.5509	1152.98	-1096.26	290.584	237.539	134.306	0	11.393	5.52528	-119.78	1082.61	-653.859	-1542.43	-316.459	190.962	0	10.7848	11.2458	-174.967	-27645.5	-183043	-9634.5	-1960.15	358.004	0
427	0	6.75708	-5.73852	-11.0014	316.618	-584.669	340.421	246.855	581.22	0	-0.665764	-4.125	-30.0655	1996.27	-2046.93	273.301	231.918	133.603	0	11.3878	5.55804	-119.646	1092.89	-633.28	-1545.09	-316.293	190.866	0	10.9457	11.3594	-174.468	-27577.6	-183270	-9591.67	-1964.45	358.067	0	-49.9586	-14.4079	-523.875	-170721	-326450	-9101.6	-629.802	323.04	0
427	1	5.24681	-8.24439	-24.5118	613.499	-1571.22	449.478	235.899	584.971	0	-4.73345	-6.67799	-45.6465	3052.39	-3278.53	186.548	228.176	133.13	0	11.3715	5.5857	-119.511	1093.39	-615.274	-1549.87	-316.148	190.851	0	11.1826	11.456	-173.746	-27483.6	-183473	-9546.17	-1969.99	358.183	0
427	2	1.53203	-10.8932	-42.9273	1002.64	-2961.29	545.951	231.016	586.643	0	-10.7725	-9.77564	-63.6554	4281.17	-4758.79	2.75386	225.241	132.745	0	11.3486	5.60376	-119.413	1081.06	-604.087	-1555.15	-316.059	190.947	0	11.4792	11.526	-172.939	-27365.3	-183635	-9503.04	-1975.85	358.237	0
427	3	-5.19585	-13.2788	-66.1453	1474.14	-4770.23	600.986	227.883	587.714	0	-18.8446	-13.3149	-83.1529	5619.95	-6414.71	-288.15	222.856	132.414	0	11.324	5.60915	-119.386	1056.42	-601.169	-1559.68	-316.036	191.151	0	11.8145	11.5748	-172.225	-27232.8	-183754	-9471.44	-1980.94	358.123	0
427	4	-15.5366	-14.9154	-93.4455	2006.44	-6965.65	577.044	225.458	588.528	0	-28.6607	-17.1955	-103.179	6998.98	-8150.94	-669.331	221.002	132.166	0	11.3001	5.6036	-119.447	1023.93	-606.698	-1562.52	-316.079	191.428	0	12.1633	11.6056	-171.763	-27101.3	-183837	-9461.28	-1984.3	357.783	0
427	5	-29.6093	-15.4138	-123.705	2575.66	-9475.33	438.744	223.404	589.179	0	-39.6941	-21.3431	-122.954	8353.16	-9879.86	-1108.47	219.646	132.063	0	11.2791	5.59444	-119.582	989.195	-620.989	-1563.44	-316.193	191.728	0	12.4915	11.604	-171.665	-26986.3	-183893	-9479.47	-1985.23	357.203	0
427	6	-47.0063	-14.605	-155.594	3162.6	-12199.1	168.609	221.596	589.674	0	-51.3594	-25.6584	-141.979	9629.98	-11540.5	-1573.6	218.717	132.173	0	11.2634	5.58997	-119.75	956.79	-642.988	-1563.28	-316.369	192.01	0	12.755	11.5483	-171.971	-26899.4	-183928	-9528.09	-1983.53	356.418	0
427	7	-66.9257	-12.5494	-187.624	3752.42	-15014.4	-227.413	219.977	590	0	-63.1182	-29.9481	-160.051	10795.7	-13098.5	-2043.34	218.161	132.549	0	11.2554	5.59364	-119.897	929.77	-668.05	-1562.99	-316.572	192.245	0	12.9151	11.4334	-172.642	-26846.5	-183938	-9604.19	-1979.43	355.504	0
427	8	-88.3116	-9.4855	-218.265	4332.31	-17780.7	-726.415	218.536	590.151	0	-74.5149	-33.917	-177.247	11838.9	-14537.8	-2510.49	217.98	133.206	0	11.2571	5.60285	-119.991	909.741	-689.004	-1562.45	-316.742	192.418	0	12.9577	11.2783	-173.6	-26826.3	-183917	-9700.6	-1973.43	354.53	0
427	9	-109.94	-5.79362	-246.197	4891.73	-20353.5	-1291.56	217.328	590.131	0	-85.1745	-37.2342	-193.927	12770.9	-15854.7	-2976.46	218.244	134.146	0	11.2704	5.61286	-120.03	897.139	-700.024	-1560.36	-316.832	192.526	0	12.8964	11.108	-174.764	-26832.2	-183859	-9807.96	-1966.04	353.534	0
428	0	-130.485	-1.96365	-270.585	5424.38	-22606.3	-1871.08	216.454	589.953	0	-94.7845	-39.6318	-210.72	13621	-17051.6	-3442.92	219.079	135.359	0	11.296	5.62066	-120.028	892.117	-699.947	-1555.39	-316.832	192.567	0	12.7692	10.9359	-176.04	-26858.6	-183780	-9915.29	-1957.97	352.571	0	-254.377	-21.1127	-960.155	-335252	-217710	75475.9	-240.651	347.284	0
428	1	-148.643	1.49528	-291.23	5929.76	-24453.4	-2406.23	216.034	589.639	0	-103.088	-40.9938	-228.431	14432.7	-18131.2	-3907.01	220.627	136.818	0	11.3295	5.62512	-119.994	895.536	-692.412	-1546.81	-316.77	192.537	0	12.6332	10.7658	-177.302	-26904.1	-183703	-10009	-1950.1	351.742	0
428	2	-163.31	4.17629	-308.563	6413.43	-25862.3	-2845.15	216.185	589.215	0	-109.894	-41.4073	-247.911	15258.3	-19094.6	-4360.32	222.978	138.452	0	11.3573	5.62571	-119.932	908.283	-682.713	-1534.46	-316.693	192.427	0	12.5429	10.6053	-178.421	-26963.2	-183645	-10075	-1943.28	351.121	0
428	3	-173.726	5.86017	-323.484	6886.06	-26848.7	-3151.55	217.001	588.713	0	-115.098	-41.1575	-269.919	16152.7	-19942.9	-4790.16	226.115	140.157	0	11.3589	5.62224	-119.845	928.914	-674.466	-1518.6	-316.628	192.249	0	12.5211	10.4715	-179.284	-27022.3	-183615	-10103.2	-1938.16	350.723	0
428	4	-179.517	6.55597	-337.121	7361.98	-27458.6	-3308.74	218.55	588.162	0	-118.716	-40.6659	-295.004	17162.8	-20677.7	-5183.39	229.907	141.822	0	11.318	5.61397	-119.743	952.99	-668.677	-1500.06	-316.584	192.041	0	12.5471	10.3832	-179.831	-27065.8	-183615	-10090.7	-1935.04	350.507	0
428	5	-180.662	6.48721	-350.616	7857.08	-27750.1	-3321.03	220.853	587.591	0	-120.906	-40.4039	-323.35	18317.2	-21299.9	-5531.87	234.127	143.352	0	11.233	5.59889	-119.64	975.666	-664.167	-1480.15	-316.551	191.845	0	12.5745	10.3509	-180.096	-27082.7	-183647	-10043	-1933.71	350.379	0
428	6	-177.443	6.01261	-364.993	8386.97	-27784.9	-3208.72	223.876	587.022	0	-121.942	-40.8139	-354.596	19617.7	-21806.8	-5834.64	238.502	144.676	0	11.1173	5.57592	-119.544	994.233	-658.195	-1460.84	-316.506	191.683	0	12.5597	10.3792	-180.174	-27071.2	-183718	-9972.78	-1933.67	350.25	0
428	7	-170.419	5.52286	-381.061	8966.28	-27623.9	-2999.63	227.508	586.47	0	-122.134	-42.2583	-387.705	21032.9	-22189.7	-6093.54	242.767	145.75	0	10.9908	5.54727	-119.459	1007.96	-647.533	-1445.01	-316.421	191.562	0	12.4901	10.4757	-180.127	-27040.5	-183824	-9894.63	-1934.52	350.119	0
428	8	-160.389	5.36195	-399.311	9607.32	-27322	-2724.42	231.577	585.94	0	-121.691	-44.9776	-420.929	22494.7	-22430	-6305.9	246.713	146.559	0	10.873	5.51704	-119.387	1016.83	-629.849	-1436.01	-316.276	191.483	0	12.3908	10.6425	-179.948	-27007	-183945	-9822.68	-1936.21	350.082	0
428	9	-148.321	5.78517	-419.804	10315.2	-26923.7	-2414.58	235.866	585.429	0	-120.589	-49.0363	-451.96	23904	-22498.4	-6459.82	250.22	147.11	0	10.7785	5.4882	-119.326	1020.74	-605.617	-1436.29	-316.075	191.446	0	12.2956	10.8601	-179.583	-26989.3	-184049	-9769.42	-1938.87	350.289	0
429	0	-135.237	6.9468	-442.037	11080.4	-26459.8	-2098.83	240.141	584.933	0	-118.506	-54.2732	-478.316	25146.3	-22359.3	-6532.91	253.254	147.428	0	10.7168	5.46232	-119.272	1018.86	-579.484	-1446.19	-315.859	191.458	0	12.2119	11.0968	-178.999	-27002.2	-184107	-9741.67	-1942.54	350.851	0	-128.586	-36.0132	-1294.59	-453124	-116132	14411.4	-95.3403	348.054	0
429	1	-122.064	8.9051	-464.861	11873.8	-25943.7	-1800.1	244.191	584.457	0	-114.853	-60.2939	-497.896	26116.3	-21979.4	-6495.48	255.856	147.547	0	10.6919	5.44087	-119.23	1009.95	-558.023	-1463.84	-315.68	191.529	0	12.1286	11.332	-178.257	-27048.3	-184103	-9737.63	-1946.8	351.737	0
429	2	-109.476	11.6274	-486.509	12647.3	-25367.6	-1533.77	247.858	584.004	0	-108.915	-66.5292	-509.557	26744.5	-21337.7	-6318.58	258.125	147.514	0	10.702	5.42525	-119.219	993.687	-545.218	-1486.26	-315.573	191.665	0	12.0467	11.5576	-177.521	-27117.6	-184041	-9750.58	-1950.73	352.757	0
[truncated: 2,179 more rows]
[truncated: 234 more columns]
