# Supplementary material for: Independent effects of mental fatigue and drop height on drop jump performance in American football athletes: an exploration of central-peripheral interaction
Source: PeerJ. 2026 Jan 13;14:e20574. doi: 10.7717/peerj.20574 (PMC12810397; doi:10.7717/peerj.20574)
Supplement: Supplemental Information 1 [file peerj-14-20574-s001.zip › data/1/2/C-DJ-40-02.csv]

Devices
1000
		Force1 - Force			Force1 - Moment			Force1 - CoP			Force2 - Force			Force2 - Moment			Force2 - CoP			Imported AMTI 400600 V1.00 #3 - Force			Imported AMTI 400600 V1.00 #3 - Moment			Imported AMTI 400600 V1.00 #3 - CoP			Imported AMTI 400600 V1.00 #4 - Force			Imported AMTI 400600 V1.00 #4 - Moment			Imported AMTI 400600 V1.00 #4 - CoP			Combined Force			Combined Moment			Combined CoP
Frame	Sub Frame	Fx	Fy	Fz	Mx	My	Mz	Cx	Cy	Cz	Fx	Fy	Fz	Mx	My	Mz	Cx	Cy	Cz	Fx	Fy	Fz	Mx	My	Mz	Cx	Cy	Cz	Fx	Fy	Fz	Mx	My	Mz	Cx	Cy	Cz	Fx	Fy	Fz	Mx	My	Mz	Cx	Cy	Cz
		N	N	N	N.mm	N.mm	N.mm	mm	mm	mm	N	N	N	N.mm	N.mm	N.mm	mm	mm	mm	N	N	N	N.mm	N.mm	N.mm	mm	mm	mm	N	N	N	N.mm	N.mm	N.mm	mm	mm	mm	N	N	N	N.mm	N.mm	N.mm	mm	mm	mm
300	0	-2.68856e-07	9.387e-08	-4.63524e-07	-2.27287e-06	-1.38166e-05	-3.30252e-06	300	610	0	1.43667e-08	-1.65665e-08	-3.39834e-08	4.38909e-07	-7.11974e-07	6.16903e-07	300	200	0	11.236	5.4454	-119.77	1001.94	-681.874	-1561.97	-316.693	191.634	0	12.4726	11.2621	-174.165	-27069.9	-183958	-9879.01	-1970.23	355.427	0	23.6508	16.8594	-291.87	-84582.1	-379304	-28270.1	-1299.57	289.794	0
300	1	-4.12344e-07	1.26771e-07	-6.89979e-07	-2.54743e-06	-2.13815e-05	-4.13488e-06	300	610	0	-1.23386e-08	-3.25085e-08	-1.00583e-07	3.86235e-07	-4.19535e-06	1.25662e-06	300	200	0	11.2854	5.46317	-119.707	1014.32	-690.543	-1558.54	-316.769	191.527	0	12.3916	11.3627	-173.84	-27058.7	-183990	-9883.26	-1972.39	355.653	0
300	2	-5.76404e-07	1.57706e-07	-9.40771e-07	-2.49673e-06	-3.01053e-05	-4.72516e-06	300	610	0	-5.62279e-08	-5.34948e-08	-1.9556e-07	2.14527e-07	-9.38394e-06	2.10868e-06	300	200	0	11.3295	5.50063	-119.74	1024.97	-704.545	-1551.87	-316.884	191.44	0	12.2798	11.3542	-173.501	-27061.5	-184039	-9895.23	-1974.74	355.973	0
300	3	-7.42224e-07	1.78808e-07	-1.18188e-06	-1.89082e-06	-3.90355e-05	-4.77198e-06	300	610	0	-1.20904e-07	-7.8903e-08	-3.202e-07	-1.28606e-07	-1.64624e-05	3.15338e-06	300	200	0	11.3568	5.54933	-119.856	1033.86	-721.012	-1542.14	-317.016	191.374	0	12.1436	11.2533	-173.356	-27061.6	-184084	-9910.76	-1975.89	356.104	0
300	4	-8.76718e-07	1.78432e-07	-1.35616e-06	-4.44864e-07	-4.6473e-05	-3.86387e-06	300	610	0	-2.08322e-07	-1.06733e-07	-4.70585e-07	-6.9874e-07	-2.53602e-05	4.31651e-06	300	200	0	11.3584	5.6019	-120.025	1041.15	-737.106	-1530.29	-317.141	191.326	0	12.0065	11.1074	-173.542	-27043.7	-184097	-9922.75	-1974.82	355.833	0
300	5	-9.28841e-07	1.40778e-07	-1.37806e-06	2.1623e-06	-4.9772e-05	-1.48318e-06	300	610	0	-3.17168e-07	-1.33005e-07	-6.34563e-07	-1.54547e-06	-3.5577e-05	5.44441e-06	300	200	0	11.3328	5.65357	-120.199	1046.58	-749.696	-1517.93	-317.237	191.293	0	11.8927	10.9707	-174.057	-26997.8	-184056	-9922.47	-1971.45	355.109	0
300	6	-8.26888e-07	4.60942e-08	-1.13039e-06	6.24849e-06	-4.51889e-05	2.96506e-06	300	610	0	-4.40711e-07	-1.51117e-07	-7.88179e-07	-2.69769e-06	-4.59694e-05	6.27717e-06	300	200	0	11.2854	5.70039	-120.338	1049.1	-756.278	-1506.68	-317.285	191.282	0	11.8042	10.8811	-174.753	-26926.3	-183953	-9904.17	-1966.65	354.082	0
300	7	-4.78094e-07	-1.28146e-07	-4.6521e-07	1.20598e-05	-2.7847e-05	1.00869e-05	300	610	0	-5.64199e-07	-1.51284e-07	-8.91919e-07	-4.14231e-06	-5.45122e-05	6.4239e-06	300	200	0	11.2256	5.73567	-120.422	1046.78	-757.27	-1497.27	-317.288	191.307	0	11.7212	10.8636	-175.405	-26844.9	-183799	-9869.73	-1961.86	353.046	0
300	8	2.27695e-07	-4.04624e-07	7.88187e-07	1.96665e-05	8.08991e-06	2.03822e-05	300	610	0	-6.61982e-07	-1.20203e-07	-8.874e-07	-5.79593e-06	-5.80666e-05	5.347e-06	300	200	0	11.1637	5.75111	-120.462	1037.79	-755.483	-1489.64	-317.272	191.385	0	11.6208	10.9348	-175.787	-26772.7	-183618	-9828.51	-1958.55	352.302	0
300	9	1.40804e-06	-8.01592e-07	2.80475e-06	2.88184e-05	6.89166e-05	3.40619e-05	300	610	0	-6.94784e-07	-4.12183e-08	-6.95522e-07	-7.47017e-06	-5.22076e-05	2.3652e-06	300	200	0	11.1074	5.74323	-120.482	1022.28	-752.627	-1483.82	-317.247	191.515	0	11.4886	11.093	-175.737	-26723.3	-183443	-9790.87	-1957.85	352.064	0
301	0	3.16902e-06	-1.32581e-06	5.7305e-06	3.87603e-05	0.00016042	5.07914e-05	300	610	0	-6.0776e-07	1.04705e-07	-2.17567e-07	-8.83307e-06	-3.11912e-05	-3.31145e-06	300	200	0	11.0609	5.71658	-120.491	1003.17	-747.128	-1480.14	-317.201	191.674	0	11.3218	11.3143	-175.275	-26702.1	-183313	-9761.95	-1959.86	352.344	0	22.2867	17.2782	-294.438	-84650.8	-380736	-28064.2	-1293.1	287.5	0
301	1	5.57469e-06	-1.96264e-06	9.63089e-06	4.80145e-05	0.000286305	6.93563e-05	300	610	0	-3.30372e-07	3.36795e-07	6.58846e-07	-9.37187e-06	1.18301e-05	-1.2498e-05	300	200	0	11.0276	5.68103	-120.472	984.683	-735.481	-1478.79	-317.105	191.827	0	11.1317	11.5608	-174.618	-26702.5	-183253	-9742.3	-1963.45	352.919	0
301	2	8.60283e-06	-2.66327e-06	1.44176e-05	5.41534e-05	0.000445883	8.72638e-05	300	610	0	2.20589e-07	6.70623e-07	2.04655e-06	-8.36558e-06	8.4203e-05	-2.58844e-05	300	200	0	11.0103	5.64743	-120.41	970.086	-715.165	-1479.35	-316.939	191.944	0	10.9378	11.788	-173.97	-26710.2	-183264	-9729.26	-1967.42	353.533	0
301	3	1.20857e-05	-3.32961e-06	1.97534e-05	5.36013e-05	0.000630974	0.000100314	300	610	0	1.13312e-06	1.11218e-06	4.03577e-06	-4.88064e-06	0.000192619	-4.37995e-05	300	200	0	11.0124	5.62421	-120.312	960.856	-686.072	-1480.77	-316.702	192.014	0	10.7577	11.959	-173.409	-26712.1	-183322	-9717.11	-1971.17	354.042	0
301	4	1.56372e-05	-3.7981e-06	2.49376e-05	4.15258e-05	0.000822055	0.000102211	300	610	0	2.4853e-06	1.64954e-06	6.65869e-06	2.19273e-06	0.000341241	-6.58762e-05	300	200	0	11.0381	5.61466	-120.206	957.603	-649.989	-1481.85	-316.407	192.034	0	10.6115	12.0642	-172.995	-26699.5	-183399	-9702.02	-1974.14	354.337	0
301	5	1.85716e-05	-3.82535e-06	2.87831e-05	1.19122e-05	0.000983933	8.43152e-05	300	610	0	4.32174e-06	2.2421e-06	9.8399e-06	1.40406e-05	0.000528976	-9.06134e-05	300	200	0	11.0878	5.6163	-120.111	960.749	-610.023	-1482.38	-316.079	192.001	0	10.5255	12.1222	-172.821	-26671.6	-183466	-9686.42	-1975.6	354.33	0
301	6	1.98242e-05	-3.07949e-06	2.9503e-05	-4.20642e-05	0.00106145	3.5705e-05	300	610	0	6.61965e-06	2.8078e-06	1.33325e-05	3.17357e-05	0.000745806	-0.000114848	300	200	0	11.156	5.62221	-120.028	970.191	-571.121	-1483.45	-315.758	191.917	0	10.5209	12.1508	-172.896	-26642.7	-183500	-9674.57	-1975.33	354.097	0
301	7	1.7892e-05	-1.14366e-06	2.46371e-05	-0.000127222	0.000976165	-5.62456e-05	300	610	0	9.24366e-06	3.20946e-06	1.66423e-05	5.59317e-05	0.000968281	-0.000133184	300	200	0	11.234	5.6237	-119.947	984.727	-539.179	-1486.32	-315.495	191.79	0	10.6024	12.1423	-173.134	-26639.6	-183480	-9667.06	-1973.76	353.867	0
301	8	1.08213e-05	2.46045e-06	1.10651e-05	-0.000248952	0.000625408	-0.00020451	300	610	0	1.18907e-05	3.24253e-06	1.89479e-05	8.64168e-05	0.00115444	-0.000137456	300	200	0	11.3124	5.6152	-119.871	1001.78	-517.307	-1491.47	-315.316	191.643	0	10.7605	12.0726	-173.48	-26686	-183417	-9662.54	-1971.28	353.827	0
301	9	-3.72068e-06	8.21879e-06	-1.48349e-05	-0.000409052	-0.000114344	-0.000419974	300	610	0	1.4029e-05	2.62766e-06	1.9029e-05	0.000121519	0.00123882	-0.000116384	300	200	0	11.3799	5.5993	-119.817	1017.86	-503.836	-1498.51	-315.205	191.505	0	10.9798	11.9252	-173.957	-26788.7	-183346	-9661.67	-1967.97	353.996	0
302	0	-2.82417e-05	1.65298e-05	-5.6806e-05	-0.000602687	-0.00137727	-0.000707638	300	610	0	1.48389e-05	1.01334e-06	1.5224e-05	0.000157373	0.00112871	-5.55993e-05	300	200	0	11.4269	5.58681	-119.793	1030.02	-494.77	-1506.37	-315.13	191.402	0	11.2508	11.7001	-174.566	-26934.3	-183304	-9667.05	-1964.05	354.292	0	22.2864	17.2782	-294.438	-84651.1	-380736	-28064.1	-1293.09	287.5	0
302	1	-6.50341e-05	2.75573e-05	-0.000118026	-0.000814494	-0.00328824	-0.00106123	300	610	0	1.31705e-05	-2.00454e-06	5.44913e-06	0.000187098	0.000703131	6.16515e-05	300	200	0	11.4524	5.5888	-119.798	1037.39	-486.762	-1513.58	-315.063	191.341	0	11.5712	11.4126	-175.237	-27092	-183312	-9679.49	-1960.08	354.602	0
302	2	-0.000115541	4.10228e-05	-0.000200029	-0.00101399	-0.00593009	-0.00145615	300	610	0	7.53749e-06	-6.8378e-06	-1.2682e-05	0.000200002	-0.000182872	0.000252799	300	200	0	11.4636	5.60681	-119.834	1041.43	-478.272	-1518.61	-314.991	191.309	0	11.9289	11.0961	-175.868	-27227.9	-183370	-9695.56	-1956.66	354.82	0
302	3	-0.000179426	5.59362e-05	-0.000301177	-0.0011507	-0.00929531	-0.00184108	300	610	0	-3.82282e-06	-1.38263e-05	-4.15874e-05	0.000180972	-0.00168596	0.000532835	300	200	0	11.4677	5.6317	-119.918	1044.35	-470.053	-1520.64	-314.92	191.291	0	12.2952	10.8024	-176.355	-27321.3	-183459	-9710.31	-1954.28	354.922	0
302	4	-0.000253334	7.02756e-05	-0.000414648	-0.00114986	-0.0132208	-0.00212881	300	610	0	-2.27888e-05	-2.3114e-05	-8.3238e-05	0.000110345	-0.00395063	0.000909405	300	200	0	11.468	5.65197	-120.067	1047.44	-465.052	-1519.85	-314.873	191.276	0	12.6439	10.5861	-176.579	-27366.9	-183544	-9722.2	-1953.44	354.984	0
302	5	-0.000329348	8.0643e-05	-0.000526021	-0.00090996	-0.0173068	-0.0021878	300	610	0	-5.10504e-05	-3.4475e-05	-0.000138419	-3.5376e-05	-0.0070703	0.00137578	300	200	0	11.466	5.66111	-120.278	1050.66	-467.225	-1516.96	-314.885	191.265	0	12.964	10.4857	-176.453	-27364.5	-183599	-9733.42	-1954.5	355.081	0
302	6	-0.000393262	8.19522e-05	-0.000610651	-0.000304013	-0.0208247	-0.00183672	300	610	0	-8.9619e-05	-4.70859e-05	-0.000205691	-0.000281489	-0.0110301	0.00190166	300	200	0	11.4632	5.6595	-120.523	1052.85	-479.608	-1512.75	-314.979	191.264	0	13.2446	10.5143	-175.942	-27317.7	-183618	-9746.65	-1957.63	355.265	0
302	7	-0.000422877	6.72353e-05	-0.000631219	0.00081294	-0.022625	-0.000845236	300	610	0	-0.000138117	-5.92559e-05	-0.000280043	-0.000651178	-0.0156301	0.00242196	300	200	0	11.4602	5.65188	-120.768	1052.74	-502.214	-1508.41	-315.159	191.283	0	13.4608	10.6596	-175.07	-27237.4	-183622	-9763.81	-1962.85	355.58	0
302	8	-0.000386695	2.76961e-05	-0.000536098	0.00258705	-0.0210644	0.00105451	300	610	0	-0.000193827	-6.81352e-05	-0.00035129	-0.00115914	-0.0203896	0.00282468	300	200	0	11.453	5.64165	-120.979	1050.24	-530.853	-1505.85	-315.388	191.319	0	13.5853	10.8842	-173.989	-27141.6	-183635	-9785.43	-1969.44	355.996	0
302	9	-0.000243577	-4.68167e-05	-0.000259489	0.00513627	-0.0139822	0.00414002	300	610	0	-0.000250529	-6.94498e-05	-0.000402363	-0.00180225	-0.0244396	0.00293938	300	200	0	11.4346	5.62799	-121.137	1046.21	-559.306	-1506.81	-315.617	191.363	0	13.6095	11.1297	-172.971	-27051.7	-183669	-9808.94	-1975.85	356.395	0
303	0	5.58529e-05	-0.000166707	0.00027542	0.00850497	0.00123516	0.00864809	300	610	0	-0.0002972	-5.73348e-05	-0.000407757	-0.00254709	-0.0264157	0.00252934	300	200	0	11.4	5.60824	-121.232	1041.5	-584.037	-1511.66	-315.818	191.409	0	13.5481	11.3348	-172.244	-26983.4	-183724	-9828.77	-1980.65	356.658	0	24.2557	16.5585	-294.632	-85017.6	-380796	-27939.7	-1292.45	288.556	0
303	1	0.000565063	-0.00034066	0.00114866	0.0126004	0.0274463	0.0146956	300	610	0	-0.000316743	-2.43743e-05	-0.000332583	-0.00331438	-0.0243751	0.00129168	300	200	0	11.3496	5.58112	-121.262	1036.51	-605.846	-1519	-315.996	191.452	0	13.4213	11.4584	-171.9	-26940.6	-183791	-9839.09	-1983.17	356.722	0
303	2	0.00133355	-0.000572572	0.00242928	0.0171107	0.0673433	0.0221664	300	610	0	-0.000285053	3.80076e-05	-0.000132869	-0.00396163	-0.0157712	-0.0011288	300	200	0	11.2864	5.54883	-121.217	1031.75	-626.13	-1526.59	-316.165	191.488	0	13.2373	11.49	-171.907	-26920.5	-183852	-9838.09	-1983.49	356.6	0
303	3	0.00239362	-0.000857199	0.00415289	0.0214071	0.122771	0.0305638	300	610	0	-0.000170826	0.000138626	0.000242042	-0.00426587	0.0024637	-0.00510462	300	200	0	11.2129	5.51585	-121.099	1028.34	-642.77	-1532.83	-316.308	191.508	0	13.0077	11.4385	-172.146	-26925.7	-183888	-9830.79	-1982.21	356.412	0
303	4	0.00374103	-0.00117449	0.00628954	0.0244407	0.193716	0.0388313	300	610	0	6.32716e-05	0.000284882	0.000843925	-0.00391044	0.0336684	-0.0109612	300	200	0	11.1351	5.48556	-120.93	1027.55	-650.934	-1537.51	-316.383	191.503	0	12.7685	11.3113	-172.476	-26963	-183897	-9825.61	-1980.22	356.329	0
303	5	0.00530879	-0.0014828	0.00870155	0.0246488	0.276939	0.0451584	300	610	0	0.000457311	0.000480188	0.00171577	-0.00248134	0.0809603	-0.0188743	300	200	0	11.0667	5.45991	-120.753	1029.67	-647.25	-1541.34	-316.36	191.473	0	12.5557	11.1124	-172.797	-27033.3	-183893	-9827.31	-1978.22	356.446	0
303	6	0.0069347	-0.00171156	0.0110923	0.0198994	0.36426	0.0467989	300	610	0	0.00104782	0.000720305	0.00287635	0.000518789	0.146426	-0.0287237	300	200	0	11.0237	5.44023	-120.612	1032.87	-632.381	-1545.51	-316.243	191.436	0	12.3704	10.8587	-173.079	-27127.4	-183899	-9834.91	-1976.51	356.734	0
303	7	0.00832459	-0.00175451	0.0129503	0.00751247	0.4406	0.0399475	300	610	0	0.00185761	0.000988568	0.00429847	0.00562927	0.229925	-0.0398981	300	200	0	11.0158	5.42529	-120.519	1033.39	-610.627	-1551.19	-316.067	191.426	0	12.1946	10.5843	-173.351	-27232.3	-183927	-9844.65	-1975.01	357.093	0
303	8	0.00901576	-0.00146539	0.0134965	-0.0155897	0.482011	0.0197474	300	610	0	0.00288085	0.00125016	0.00588057	0.0133505	0.327474	-0.05106	300	200	0	11.0433	5.41211	-120.45	1027.61	-588.176	-1558.8	-315.883	191.469	0	12.0292	10.3294	-173.629	-27336.5	-183967	-9852.27	-1973.54	357.442	0
303	9	0.00834834	-0.000658656	0.0116477	-0.0525381	0.454085	-0.0194812	300	610	0	0.00406315	0.0014459	0.00741287	0.0240114	0.429232	-0.0598856	300	200	0	11.0996	5.40029	-120.373	1014.02	-571.351	-1567.45	-315.747	191.576	0	11.889	10.1274	-173.872	-27429.5	-183999	-9854.89	-1972.25	357.757	0
304	0	0.00545635	0.000881057	0.00601681	-0.105907	0.311351	-0.0836709	300	610	0	0.00527695	0.00148651	0.00854078	0.0375746	0.517211	-0.0628175	300	200	0	11.1755	5.39257	-120.289	993.539	-564.829	-1575.09	-315.696	191.74	0	11.7827	9.99732	-174.014	-27500.5	-184012	-9851.85	-1971.45	358.036	0	23.2114	15.9229	-294.078	-85291.9	-380592	-27293.2	-1294.2	290.033	0
304	1	-0.000705086	0.00337635	-0.00502453	-0.176769	-0.00146522	-0.177964	300	610	0	0.00629382	0.00124889	0.00873147	0.0533731	0.562978	-0.0548908	300	200	0	11.262	5.39145	-120.217	969.488	-569.55	-1578.89	-315.738	191.936	0	11.7149	9.93644	-174.029	-27543.2	-184007	-9843.84	-1971.33	358.268	0
304	2	-0.0112753	0.00701621	-0.0231866	-0.263362	-0.545236	-0.305062	300	610	0	0.00675732	0.00057664	0.00725252	0.0697833	0.525837	-0.0297216	300	200	0	11.3502	5.39715	-120.162	946.95	-582.015	-1576.07	-315.844	192.119	0	11.691	9.92656	-173.966	-27558.2	-183995	-9832.61	-1971.65	358.411	0
304	3	-0.0273218	0.011892	-0.0499673	-0.359358	-1.37794	-0.462863	300	610	0	0.00616225	-0.000712172	0.0031763	0.0838545	0.352199	0.0202179	300	200	0	11.4317	5.40598	-120.117	931.097	-596.248	-1565.55	-315.964	192.248	0	11.7089	9.95337	-173.917	-27549.8	-183990	-9820.19	-1971.91	358.407	0
304	4	-0.0495654	0.0179064	-0.086185	-0.451805	-2.54051	-0.641339	300	610	0	0.00384942	-0.00280609	-0.00457203	0.0909397	-0.0228397	0.102884	300	200	0	11.4984	5.41026	-120.074	925.189	-606.711	-1549.23	-316.053	192.295	0	11.7477	10.02	-173.942	-27523.3	-183995	-9808.98	-1971.8	358.233	0
304	5	-0.0779751	0.0246539	-0.131306	-0.518906	-4.03573	-0.818767	300	610	0	-0.000971485	-0.00586612	-0.0171005	0.0844051	-0.670401	0.225329	300	200	0	11.5441	5.40335	-120.038	929.113	-610.635	-1530.43	-316.087	192.26	0	11.7789	10.1396	-174.056	-27484.6	-184008	-9804.21	-1971.18	357.907	0
304	6	-0.111218	0.0312774	-0.182555	-0.52801	-5.79945	-0.95758	300	610	0	-0.00915492	-0.00997192	-0.0353448	0.0555368	-1.65767	0.391569	300	200	0	11.5682	5.38538	-120.013	940.027	-608.739	-1511.97	-316.072	192.167	0	11.7983	10.3147	-174.26	-27438.9	-184011	-9812.91	-1969.96	357.459	0
304	7	-0.145974	0.0363116	-0.233836	-0.434354	-7.66445	-1.00045	300	610	0	-0.0214898	-0.0150452	-0.0597475	-0.00618943	-3.03106	0.599509	300	200	0	11.5749	5.36229	-119.986	954.413	-603.286	-1496.13	-316.028	192.046	0	11.8272	10.5265	-174.512	-27388.8	-183974	-9837.28	-1968.22	356.945	0
304	8	-0.176155	0.0375376	-0.274539	-0.18139	-9.31886	-0.867542	300	610	0	-0.0384872	-0.0207492	-0.0898011	-0.112265	-4.79124	0.836856	300	200	0	11.5687	5.34082	-119.924	969.283	-596.031	-1484.97	-315.97	191.918	0	11.882	10.7511	-174.704	-27335.7	-183868	-9871.34	-1966.45	356.468	0
304	9	-0.192118	0.031886	-0.288402	0.296199	-10.2639	-0.456488	300	610	0	-0.0600697	-0.0263674	-0.123451	-0.27348	-6.85913	1.07613	300	200	0	11.5528	5.32671	-119.813	982.323	-588.941	-1479.14	-315.916	191.801	0	11.957	10.972	-174.706	-27283.9	-183690	-9905.7	-1965.42	356.17	0
305	0	-0.180045	0.0154443	-0.252709	1.06544	-9.77928	0.353109	300	610	0	-0.0851511	-0.0306713	-0.156378	-0.497168	-9.03343	1.26915	300	200	0	11.5303	5.3255	-119.672	992.252	-585.085	-1477.11	-315.889	191.709	0	12.0302	11.173	-174.414	-27243.7	-183457	-9932.81	-1965.85	356.202	0	24.6007	15.6565	-291.54	-83906.8	-381335	-28178.7	-1307.79	287.764	0
305	1	-0.121711	-0.016355	-0.138226	2.18242	-6.90846	1.688	300	610	0	-0.111117	-0.0317968	-0.181219	-0.783127	-10.9419	1.34169	300	200	0	11.5039	5.34052	-119.539	999.636	-587.317	-1476.63	-315.913	191.638	0	12.0821	11.3359	-173.833	-27228.8	-183200	-9946.38	-1967.89	356.638	0
305	2	0.00498696	-0.0682714	0.0895546	3.67261	-0.482725	3.65971	300	610	0	-0.133238	-0.0271608	-0.186847	-1.1181	-11.9923	1.18962	300	200	0	11.4731	5.36892	-119.434	1006.52	-597.273	-1476.57	-316.001	191.573	0	12.1158	11.4549	-173.084	-27247.3	-182950	-9940.5	-1971	357.422	0
305	3	0.224316	-0.144411	0.467158	5.50288	10.7935	6.33017	300	610	0	-0.144083	-0.0134653	-0.15789	-1.46885	-11.3325	0.678455	300	200	0	11.4353	5.40242	-119.36	1014.83	-615.477	-1477.07	-316.156	191.498	0	12.1571	11.5438	-172.341	-27295.3	-182732	-9912.34	-1974.29	358.379	0
305	4	0.559274	-0.246894	1.02704	7.54513	28.1678	9.66218	300	610	0	-0.133067	0.0131473	-0.0747841	-1.77431	-7.83484	-0.351295	300	200	0	11.39	5.43355	-119.329	1025.52	-639.953	-1478.29	-316.363	191.406	0	12.2356	11.6253	-171.795	-27364.2	-182565	-9865.59	-1976.7	359.284	0
305	5	1.02588	-0.373942	1.78786	9.53257	52.5455	13.4539	300	610	0	-0.0863142	0.0567076	0.0852674	-1.93766	-0.126825	-2.06947	300	200	0	11.3367	5.45848	-119.35	1038.35	-665.455	-1480.04	-316.576	191.3	0	12.3659	11.7187	-171.62	-27449.2	-182464	-9810.49	-1977.19	359.942	0
305	6	1.62472	-0.517372	2.7404	11.0125	84.049	17.2588	300	610	0	0.0129005	0.120712	0.34596	-1.81998	13.3058	-4.62872	300	200	0	11.2754	5.47426	-119.41	1051.47	-686.312	-1482.44	-316.748	191.195	0	12.536	11.8327	-171.928	-27542.1	-182429	-9758.14	-1975.07	360.195	0
305	7	2.32934	-0.65955	3.82887	11.303	121.413	20.2978	300	610	0	0.182787	0.207002	0.727637	-1.23789	33.9098	-8.12012	300	200	0	11.2087	5.47808	-119.477	1062.43	-699.786	-1485.99	-316.857	191.108	0	12.7063	11.9585	-172.774	-27622.3	-182448	-9714.76	-1969.99	359.875	0
305	8	3.07186	-0.770071	4.92803	9.46438	161.224	21.3743	300	610	0	0.440364	0.314159	1.24059	0.0312208	62.7141	-12.5088	300	200	0	11.1437	5.47063	-119.509	1071.23	-706.399	-1490.63	-316.911	191.036	0	12.8268	12.0655	-174.153	-27663.8	-182510	-9681.96	-1961.99	358.848	0
305	9	3.7263	-0.80261	5.81789	4.30388	197.032	18.8144	300	610	0	0.797045	0.435389	1.87551	2.23208	99.8081	-17.5481	300	200	0	11.0891	5.4567	-119.487	1080.57	-707.553	-1495.57	-316.922	190.957	0	12.8693	12.106	-175.948	-27654.7	-182614	-9659.25	-1951.89	357.176	0
306	0	4.09185	-0.692771	6.15916	-5.56413	218.456	10.4605	300	610	0	1.25213	0.555956	2.59088	5.59713	143.628	-22.6739	300	200	0	11.0513	5.44033	-119.425	1092.33	-704.268	-1500.14	-316.897	190.853	0	12.845	12.0389	-177.901	-27606.9	-182761	-9644.3	-1941.32	355.181	0	6.33274	21.6713	-329.628	-104489	-373012	-16233.1	-1134.13	317.671	0
306	1	3.87914	-0.358075	5.47552	-21.5735	210.417	-6.23833	300	610	0	1.78401	0.650371	3.29787	10.2892	190.059	-26.8873	300	200	0	11.0339	5.42195	-119.351	1106.03	-698.284	-1504.21	-316.851	190.733	0	12.7769	11.8625	-179.657	-27544.7	-182942	-9633.39	-1932.28	353.318	0
306	2	2.70477	0.298308	3.15106	-44.9447	152.802	-33.9886	300	610	0	2.33914	0.67972	3.84364	16.3165	231.405	-28.6401	300	200	0	11.0371	5.40215	-119.287	1120.74	-691.649	-1507.86	-316.798	190.605	0	12.6693	11.6233	-180.896	-27487.9	-183127	-9624.23	-1926.33	351.954	0
306	3	0.101339	1.37808	-1.54525	-76.2737	20.9084	-75.206	313.531	659.36	0	2.81962	0.589816	3.99585	23.416	255.331	-25.7497	300	200	0	11.0563	5.38516	-119.248	1135.57	-684.719	-1511.31	-316.742	190.477	0	12.5238	11.3848	-181.476	-27443.9	-183287	-9616.88	-1923.98	351.226	0
306	4	-4.44776	2.97034	-9.393	-114.947	-212.828	-131.299	277.342	622.238	0	3.07061	0.31114	3.43199	30.9085	243.998	-15.3829	300	200	0	11.0842	5.37711	-119.233	1148.18	-676.158	-1515.16	-316.671	190.37	0	12.3636	11.1964	-181.45	-27408	-183396	-9610.57	-1924.72	351.049	0
306	5	-11.4376	5.12378	-21.0946	-158.375	-575.226	-201.634	272.731	617.508	0	2.87042	-0.238075	1.7396	37.5306	173.69	5.83761	300	200	0	11.1155	5.38337	-119.23	1155.15	-665.211	-1519.84	-316.579	190.312	0	12.2196	11.0894	-180.976	-27372.7	-183452	-9603.17	-1927.68	351.25	0
306	6	-21.2231	7.8067	-37.0727	-201.066	-1086.26	-282.154	270.699	615.424	0	1.927	-1.14394	-1.56467	41.2657	15.3871	41.5355	309.834	173.627	0	11.1454	5.40682	-119.229	1154.27	-653.518	-1524.91	-316.481	190.319	0	12.1111	11.0684	-180.212	-27338.4	-183473	-9595.38	-1932.09	351.701	0
306	7	-33.8785	10.8729	-57.2588	-234.625	-1750.85	-364.593	269.422	614.098	0	-0.113459	-2.48229	-6.98725	39.205	-263.136	95.0111	262.341	194.389	0	11.1665	5.44534	-119.212	1146.14	-644.387	-1529.27	-316.405	190.386	0	12.045	11.1021	-179.284	-27309.1	-183482	-9591.68	-1937.41	352.324	0
306	8	-49.1518	14.0797	-81.0909	-249.996	-2553.11	-438.502	268.515	613.083	0	-3.63886	-4.2953	-14.9697	27.4911	-692.999	168.318	253.707	198.164	0	11.1718	5.49251	-119.162	1134.12	-640.641	-1531.95	-316.376	190.483	0	12.0178	11.1378	-178.286	-27283.7	-183483	-9596.23	-1943.15	353.033	0
306	9	-66.6051	17.1632	-107.811	-239.786	-3459.31	-495.304	267.913	612.224	0	-9.01593	-6.55793	-25.7492	1.41663	-1296.95	260.915	249.632	199.945	0	11.1608	5.5419	-119.088	1121.97	-642.501	-1532.67	-316.395	190.579	0	12.0207	11.1243	-177.298	-27257.9	-183470	-9609.7	-1948.81	353.74	0
307	0	-85.8364	19.9072	-136.815	-198.093	-4429.17	-529.512	267.627	611.448	0	-16.4854	-9.15845	-39.2429	-44.0764	-2078.03	370.054	247.047	201.123	0	11.1407	5.58881	-119.024	1111.44	-647.012	-1531.91	-316.436	190.662	0	12.047	11.0273	-176.377	-27229.8	-183443	-9627.7	-1954.07	354.384	0	-241.709	19.2323	-709.116	-283032	-258539	103948	-382.585	399.321	0
307	1	-106.612	22.1695	-167.775	-119.471	-5427.07	-537.299	267.653	610.712	0	-26.0396	-11.9434	-55.1251	-113.574	-3009.82	494.255	245.4	202.06	0	11.1231	5.62899	-119.004	1102.76	-650.901	-1530.28	-316.47	190.733	0	12.0954	10.8464	-175.549	-27197.8	-183421	-9640.91	-1958.84	354.93	0
307	2	-128.844	23.8884	-200.52	1.00172	-6426.08	-517.326	267.953	609.995	0	-37.442	-14.8058	-73.0714	-211.529	-4043.62	634.86	244.662	202.895	0	11.1191	5.65882	-119.042	1095.99	-653.899	-1528.2	-316.493	190.793	0	12.17	10.6217	-174.818	-27160.1	-183424	-9640.83	-1963.23	355.362	0
307	3	-152.432	25.0872	-234.781	166.474	-7404.68	-472.366	268.461	609.291	0	-50.4339	-17.7238	-92.9414	-344.927	-5132.42	794.635	244.778	203.711	0	11.1361	5.67712	-119.131	1091.39	-658.056	-1525.73	-316.524	190.839	0	12.2722	10.413	-174.16	-27117.1	-183465	-9627.05	-1967.43	355.702	0
307	4	-177.058	25.8664	-269.933	376.225	-8341.45	-408.108	269.098	608.606	0	-64.9111	-20.726	-114.803	-525.749	-6248.19	977.155	245.575	204.58	0	11.1752	5.68482	-119.242	1089.19	-664.557	-1522.33	-316.573	190.866	0	12.3982	10.2701	-173.556	-27068.6	-183539	-9608.2	-1971.52	355.965	0
307	5	-202.042	26.3731	-304.824	623.77	-9212	-331.593	269.779	607.954	0	-80.8954	-23.838	-138.791	-768.545	-7379	1184.94	246.834	205.537	0	11.2305	5.68173	-119.35	1088.99	-671.93	-1517.17	-316.63	190.876	0	12.5391	10.2197	-173.029	-27010.4	-183626	-9596.58	-1975.24	356.103	0
307	6	-226.293	26.7601	-337.779	896.496	-9987.71	-251.157	270.431	607.346	0	-98.3651	-27.0448	-164.838	-1083.15	-8514.68	1416.97	248.345	206.571	0	11.2904	5.66555	-119.444	1089.44	-677.001	-1510.44	-316.668	190.879	0	12.6823	10.2638	-172.618	-26935.5	-183704	-9601.33	-1978.22	356.042	0
307	7	-248.38	27.1467	-366.783	1177.85	-10636.7	-175.469	271	606.789	0	-117.081	-30.2747	-192.453	-1468.64	-9634.69	1668.52	249.937	207.631	0	11.3422	5.63524	-119.531	1089.27	-677.165	-1503.8	-316.665	190.887	0	12.8241	10.3901	-172.348	-26841.2	-183761	-9624.88	-1980.22	355.738	0
307	8	-266.734	27.5918	-389.833	1451.5	-11127.9	-110.922	271.455	606.277	0	-136.474	-33.4063	-220.614	-1911.77	-10704.4	1931.22	251.479	208.666	0	11.3763	5.5939	-119.631	1088.43	-671.267	-1499.18	-316.611	190.902	0	12.9743	10.5854	-172.268	-26731.9	-183800	-9663.7	-1980.94	355.176	0
307	9	-279.956	28.0894	-405.409	1705.12	-11437.3	-59.4913	271.788	605.794	0	-155.604	-36.2957	-247.816	-2387.23	-11677	2192.87	252.88	209.633	0	11.3887	5.55008	-119.755	1087.94	-659.352	-1497.71	-316.506	190.915	0	13.1372	10.8297	-172.446	-26614.5	-183821	-9710.5	-1979.96	354.335	0
308	0	-287.13	28.5849	-412.956	1932.59	-11553	-17.8455	272.024	605.32	0	-173.227	-38.807	-272.227	-2858.37	-12500.1	2438.94	254.082	210.5	0	11.3816	5.5162	-119.886	1089.53	-643.065	-1499.47	-316.364	190.912	0	13.2895	11.0841	-172.923	-26496.7	-183827	-9756.37	-1977.06	353.229	0	-405.822	1.86799	-975.435	-383373	-177714	155752	-203.345	392.309	0
308	1	-288.032	29.0013	-413.166	2134.45	-11477.9	22.4487	272.22	604.834	0	-187.975	-40.8267	-291.929	-3282	-13124.7	2655.04	255.041	211.242	0	11.3612	5.50072	-119.986	1094.64	-625.559	-1503.42	-316.214	190.877	0	13.3897	11.2994	-173.648	-26393.2	-183821	-9794.38	-1972.58	351.992	0
308	2	-283.121	29.2657	-407.865	2316.56	-11229	73.5135	272.469	604.32	0	-198.628	-42.2715	-305.276	-3618.79	-13514.3	2827.62	255.731	211.854	0	11.3342	5.50279	-120.036	1103.27	-610.424	-1507.76	-316.085	190.809	0	13.4139	11.4408	-174.496	-26327.1	-183804	-9822.64	-1967.34	350.875	0
308	3	-273.324	29.3246	-399.54	2487.61	-10830.2	148.831	272.893	603.774	0	-204.406	-43.1087	-311.322	-3844.93	-13652.5	2944.67	256.147	212.35	0	11.3046	5.51799	-120.041	1113.9	-601.002	-1510.59	-316.007	190.721	0	13.3715	11.5091	-175.312	-26320.4	-183758	-9841.89	-1962.18	350.135	0
308	4	-259.702	29.1335	-390.726	2655.61	-10301.5	260.017	273.635	603.203	0	-205.187	-43.3862	-310.166	-3958.67	-13549.9	2998.78	256.314	212.763	0	11.2749	5.54419	-120.031	1124.36	-599.549	-1510.83	-315.995	190.633	0	13.2883	11.5415	-175.987	-26382.7	-183668	-9851.28	-1957.65	349.913	0
308	5	-243.19	28.6348	-383.456	2825.24	-9652.06	412.324	274.829	602.632	0	-201.543	-43.2383	-303.037	-3979.78	-13244.8	2989.54	256.293	213.133	0	11.2484	5.57935	-120.047	1132.99	-606.225	-1509.04	-316.05	190.562	0	13.201	11.5874	-176.495	-26510.2	-183544	-9848.91	-1953.94	350.204	0
308	6	-224.487	27.7485	-378.943	2997.29	-8883.38	600.831	276.557	602.09	0	-194.571	-42.8523	-292.011	-3943.8	-12793.6	2922.8	256.188	213.506	0	11.2292	5.61948	-120.112	1139.67	-619.305	-1507.21	-316.156	190.512	0	13.1538	11.6746	-176.832	-26687.4	-183415	-9834.98	-1951.23	350.92	0
308	7	-204.11	26.3933	-377.53	3169	-7998.27	810.877	278.814	601.606	0	-185.599	-42.4127	-279.523	-3892.75	-12258.7	2807.83	256.144	213.926	0	11.2173	5.66046	-120.219	1145.33	-635.89	-1507.34	-316.289	190.473	0	13.1634	11.7948	-176.91	-26882.3	-183303	-9810.79	-1950.13	351.954	0
308	8	-182.502	24.5238	-378.863	3334.94	-7006.71	1022.81	281.506	601.198	0	-175.872	-42.0484	-267.855	-3865.1	-11696.4	2654.06	256.333	214.43	0	11.2073	5.69845	-120.344	1149.62	-652.098	-1510.23	-316.419	190.447	0	13.2021	11.9146	-176.595	-27052.1	-183204	-9776.35	-1951.42	353.187	0
308	9	-160.103	22.1583	-382.181	3488.75	-5926.84	1217.52	284.492	600.872	0	-166.333	-41.7972	-258.776	-3888.8	-11148.3	2469.11	256.919	215.028	0	11.193	5.72925	-120.454	1149.55	-663.578	-1515.49	-316.509	190.457	0	13.2317	11.9994	-175.854	-27164.9	-183105	-9733.32	-1955.23	354.474	0
309	0	-137.365	19.3867	-386.577	3624.52	-4784.3	1379.71	287.624	600.624	0	-157.515	-41.6023	-253.359	-3978.07	-10638.3	2259.2	258.011	215.701	0	11.1717	5.74904	-120.509	1141.88	-666.497	-1522.21	-316.531	190.525	0	13.2372	12.032	-174.834	-27216.3	-183004	-9688.37	-1960.73	355.669	0	-150.07	-12.4994	-958.278	-381835	-181934	20526.5	-198.563	396.969	0
309	1	-114.733	16.3583	-391.193	3736.86	-3611.82	1498.78	290.767	600.448	0	-149.554	-41.3473	-251.935	-4132.55	-10173.6	2030.97	259.618	216.403	0	11.1456	5.75458	-120.474	1126.11	-658.634	-1529.67	-316.467	190.653	0	13.2187	12.0151	-173.781	-27225.2	-182916	-9651.27	-1966.57	356.664	0
309	2	-92.631	13.2512	-395.308	3820.28	-2448.86	1567.92	293.805	600.336	0	-142.288	-40.9105	-254.157	-4339.37	-9748.14	1793.57	261.645	217.074	0	11.1193	5.74408	-120.328	1104.03	-641.399	-1537.79	-316.33	190.825	0	13.1685	11.9632	-172.943	-27211.3	-182861	-9631.51	-1971.35	357.342	0
309	3	-71.4601	10.2384	-398.366	3868.39	-1339.91	1583.19	296.637	600.289	0	-135.395	-40.2093	-259.179	-4578.88	-9344.05	1558.76	263.947	217.667	0	11.096	5.71976	-120.091	1077.62	-620.808	-1546.31	-316.169	191.027	0	13.071	11.8927	-172.493	-27180.4	-182852	-9636.33	-1974.05	357.574	0
309	4	-51.5947	7.46949	-399.975	3873.7	-331.617	1543.61	299.171	600.315	0	-128.519	-39.2162	-265.9	-4830.83	-8936.39	1338.95	266.392	218.168	0	11.0766	5.68741	-119.824	1048.91	-603.905	-1553.84	-316.04	191.246	0	12.9217	11.8151	-172.414	-27134.8	-182894	-9668.12	-1974.79	357.382	0
309	5	-33.3962	5.06742	-399.896	3828.2	529.348	1451.92	301.324	600.427	0	-121.365	-37.9494	-273.188	-5077.28	-8501.81	1144.66	268.879	218.585	0	11.0624	5.6522	-119.605	1020.73	-594.046	-1558.25	-315.967	191.466	0	12.7308	11.7283	-172.529	-27092.3	-182991	-9721.93	-1974.64	357.03	0
309	6	-17.2292	3.13513	-398.029	3724.51	1198.38	1315.57	303.011	600.643	0	-113.76	-36.4502	-280.041	-5303.61	-8027.5	982.268	271.335	218.939	0	11.058	5.61723	-119.493	997.086	-590.328	-1557.76	-315.94	191.656	0	12.5073	11.6173	-172.694	-27080.9	-183137	-9787.83	-1974.47	356.814	0
309	7	-3.46298	1.77222	-394.432	3557.98	1638.26	1147.88	304.154	600.979	0	-105.672	-34.7676	-285.689	-5499.54	-7515.82	853.445	273.692	219.25	0	11.0705	5.58625	-119.518	982.306	-589.577	-1552.11	-315.933	191.781	0	12.2536	11.4671	-172.895	-27115.6	-183320	-9855.46	-1974.3	356.833	0
309	8	7.55495	1.09217	-389.361	3327.58	1827.78	968.951	304.694	601.454	0	-97.1948	-32.9558	-289.64	-5659.09	-6984.57	757.065	275.885	219.538	0	11.1046	5.564	-119.686	979.911	-588.529	-1542.79	-315.917	191.813	0	11.9751	11.2756	-173.165	-27188.1	-183520	-9915.54	-1973.8	357.007	0
309	9	15.5461	1.22973	-383.304	3036.04	1771.87	805.193	304.623	602.079	0	-88.5204	-31.0717	-291.667	-5778.52	-6464.23	691.703	277.837	219.812	0	11.16	5.55296	-119.953	991.621	-586.075	-1531.7	-315.886	191.733	0	11.6845	11.0469	-173.493	-27279.7	-183710	-9961.43	-1972.89	357.239	0
310	0	20.3485	2.333	-377.019	2691.15	1515.11	687.576	304.019	602.862	0	-79.9081	-29.1657	-291.77	-5853.68	-5994.93	656.762	279.453	220.063	0	11.2305	5.55065	-120.227	1015.72	-584.476	-1519.96	-315.861	191.552	0	11.4069	10.7873	-173.812	-27380.1	-183867	-9991.52	-1971.85	357.527	0	-31.658	20.8379	-996.15	-404225	-164288	-13898	-167.594	405.96	0
310	1	21.9438	4.54171	-371.565	2307.53	1160.04	649.553	303.122	603.79	0	-71.6658	-27.2786	-290.108	-5878.29	-5624.5	652.17	280.612	220.262	0	11.3041	5.55032	-120.425	1046.38	-588.986	-1508.08	-315.891	191.311	0	11.1868	10.5174	-174.035	-27490.7	-183977	-10007.2	-1971.13	357.961	0
310	2	20.4643	7.96247	-368.337	1907.99	887.331	724.474	302.409	604.82	0	-64.1356	-25.4513	-286.922	-5845.16	-5405.1	677.886	281.162	220.372	0	11.3654	5.54548	-120.518	1076.07	-605.924	-1496.77	-316.028	191.071	0	11.072	10.2777	-174.072	-27613.6	-184029	-10008.8	-1971.2	358.633	0
310	3	16.2041	12.6518	-369.138	1525.01	974.747	942.518	302.641	605.869	0	-57.6684	-23.7333	-282.489	-5749.96	-5385.62	733.817	280.935	220.355	0	11.3992	5.53416	-120.527	1099.06	-638.244	-1486.94	-316.295	190.881	0	11.0849	10.1116	-173.842	-27739.8	-184020	-9996.22	-1972.55	359.569	0
310	4	9.64479	18.6043	-376.259	1202.33	1810.71	1327.91	304.812	606.805	0	-52.5927	-22.182	-277.13	-5595.37	-5599.84	819.244	279.793	220.19	0	11.3933	5.5189	-120.492	1113.01	-681.181	-1479.13	-316.653	190.763	0	11.2172	10.0475	-173.29	-27854.9	-183954	-9971.39	-1975.54	360.741	0
310	5	1.48804	25.7375	-392.482	996.179	3894.24	1895.9	309.922	607.462	0	-49.1861	-20.8568	-271.25	-5394.15	-6052.02	931.537	277.688	219.886	0	11.345	5.50552	-120.457	1118.87	-723.772	-1473.65	-317.009	190.711	0	11.4417	10.0938	-172.432	-27951.7	-183848	-9936.36	-1980.21	362.103	0
310	6	-7.31648	33.8698	-420.974	974.802	7812.58	2648.24	318.558	607.684	0	-47.6458	-19.8072	-265.407	-5171.84	-6699.7	1064.83	274.757	219.486	0	11.2658	5.50133	-120.452	1120.44	-755.118	-1470.97	-317.269	190.698	0	11.7207	10.2342	-171.378	-28030.4	-183724	-9891.67	-1986.04	363.559	0
310	7	-15.5607	42.6898	-464.981	1214.29	14187.6	3566.98	330.512	607.388	0	-48.0505	-19.0625	-260.433	-4970.38	-7433.06	1208.64	271.459	219.085	0	11.1766	5.51146	-120.479	1121.39	-769.04	-1471.4	-317.383	190.692	0	12.01	10.424	-170.324	-28089.9	-183603	-9839.36	-1991.97	364.921	0
310	8	-21.8075	51.7311	-527.347	1789.75	23591.1	4609.08	344.735	606.606	0	-50.3193	-18.6269	-257.583	-4852.95	-8052.82	1347.02	268.737	218.84	0	11.0977	5.53628	-120.512	1122	-765.579	-1474.79	-317.353	190.69	0	12.2652	10.6036	-169.504	-28128.9	-183499	-9783.93	-1996.56	365.948	0
310	9	-24.4878	60.4133	-610.027	2762.6	36459.3	5712.27	359.767	605.471	0	-54.1784	-18.4771	-258.694	-4910.96	-8248.74	1458.78	268.114	218.984	0	11.0403	5.57175	-120.499	1120.47	-749.78	-1480.82	-317.222	190.701	0	12.4544	10.7221	-169.101	-28148.2	-183420	-9730.17	-1998.68	366.458	0
311	0	-22.0543	68.197	-713.684	4168.34	53023.5	6818.52	374.296	604.159	0	-59.1349	-18.5664	-266.348	-5274.69	-7580.44	1518.51	271.539	219.804	0	11.006	5.61105	-120.41	1115.99	-728.085	-1489.4	-317.047	190.732	0	12.5665	10.7536	-169.17	-28150.4	-183372	-9682.95	-1997.95	366.403	0	77.4405	67.9519	-2074.67	-945082	334827	-54103.2	162.643	456.732	0
311	1	-13.1382	74.7187	-837.001	6005.4	73201.6	7893.4	387.457	602.825	0	-64.4502	-18.8345	-283.916	-6121.32	-5469.27	1497.3	280.736	221.56	0	10.9901	5.64645	-120.257	1108.3	-705.694	-1500.43	-316.868	190.784	0	12.607	10.7065	-169.649	-28136.7	-183358	-9647.14	-1994.81	365.852	0
311	2	3.32759	79.706	-975.566	8219.68	96409.7	8910.69	398.824	601.574	0	-69.1065	-19.2205	-315.417	-7668.6	-1216.45	1361.62	296.143	224.313	0	10.9849	5.67234	-120.084	1095.73	-685.701	-1513.42	-316.71	190.875	0	12.5862	10.6224	-170.408	-28105.1	-183373	-9626.64	-1990.08	364.928	0
311	3	27.9681	82.7856	-1120.87	10686.9	121380	9817.28	408.292	600.466	0	-71.7868	-19.6694	-365.105	-10148.5	5935.23	1070.78	316.256	227.796	0	10.9831	5.6873	-119.926	1076.74	-667.887	-1527.24	-316.569	191.022	0	12.5188	10.5544	-171.306	-28055.4	-183403	-9623.05	-1984.62	363.774	0
311	4	60.6932	83.4893	-1260.28	13206.8	146134	10526.4	415.954	599.521	0	-70.9033	-20.1325	-436.699	-13761.6	16681.1	576.101	338.198	231.513	0	10.9816	5.69346	-119.791	1053.74	-649.296	-1540.38	-316.42	191.203	0	12.4328	10.5393	-172.232	-27992.1	-183439	-9634.99	-1979.07	362.526	0
311	5	100.294	81.4684	-1378.65	15524.4	168206	10948.1	422.008	598.739	0	-64.6861	-20.5913	-532.292	-18618.5	31482.8	-179.86	359.146	234.978	0	10.9823	5.69546	-119.668	1032.7	-627.96	-1551.24	-316.248	191.37	0	12.366	10.592	-173.116	-27917.9	-183475	-9661.41	-1973.84	361.267	0
311	6	144.169	76.6834	-1461.32	17378.6	185128	11021.7	426.686	598.108	0	-51.3656	-21.1306	-651.297	-24687.4	50399.3	-1265.75	377.383	237.905	0	10.9882	5.69757	-119.55	1017.87	-605.875	-1558.69	-316.068	191.486	0	12.3516	10.7119	-173.928	-27827.1	-183517	-9704.13	-1969.13	359.992	0
311	7	188.491	69.4461	-1497.82	18567.1	195033	10729.1	430.211	597.604	0	-29.5034	-21.9675	-789.736	-31765.7	72964.9	-2748.58	392.392	240.223	0	11.0024	5.70114	-119.43	1009.74	-587.685	-1562.3	-315.921	191.545	0	12.4041	10.8839	-174.655	-27711.4	-183564	-9762.75	-1965.01	358.663	0
311	8	228.87	60.338	-1484.8	18997.9	197133	10096.9	432.768	597.205	0	1.64295	-23.2785	-939.772	-39463.8	98093.8	-4653.7	404.38	241.993	0	11.0276	5.70748	-119.303	1007.85	-576.44	-1562.03	-315.832	191.552	0	12.5097	11.0836	-175.271	-27569.1	-183614	-9829.03	-1961.6	357.294	0
311	9	261.236	50.0965	-1426.93	18706.9	191876	9192.04	434.468	596.89	0	41.9047	-24.9622	-1089.59	-47198.7	124028	-6929.62	413.829	243.318	0	11.063	5.71822	-119.176	1012.08	-571.954	-1557.91	-315.799	191.508	0	12.6297	11.288	-175.748	-27408.3	-183665	-9889.13	-1959.05	355.952	0
312	0	282.611	39.525	-1335.38	17833.4	180722	8108.75	435.333	596.646	0	90.0106	-26.6536	-1224.3	-54229.1	148438	-9448.99	421.243	244.294	0	11.1029	5.73143	-119.069	1021.24	-573.12	-1550.44	-315.813	191.423	0	12.7206	11.4709	-176.111	-27245.6	-183725	-9930.29	-1957.24	354.707	0	498.336	4.69338	-2450.75	-943763	520164	-224908	221.556	384.854	0
312	1	291.501	29.4078	-1224.71	16573.3	165683	6948.4	435.283	596.468	0	143.317	-27.9457	-1328.42	-59773	168788	-12026.9	427.059	244.996	0	11.1399	5.74118	-118.996	1032.33	-578.717	-1540.77	-315.863	191.325	0	12.7566	11.5999	-176.463	-27102.6	-183801	-9945.43	-1955.59	353.588	0
312	2	287.872	20.4204	-1109.41	15129.6	148836	5800.88	434.158	596.362	0	197.86	-28.5313	-1389.56	-63192.9	182906	-14441.4	431.629	245.477	0	11.1682	5.73996	-118.957	1040.89	-585.95	-1530.48	-315.926	191.25	0	12.7311	11.6479	-176.923	-26999.5	-183889	-9934.95	-1953.37	352.606	0
312	3	272.87	13.0632	-1001.33	13676	131947	4733.7	431.772	596.342	0	249.025	-28.2422	-1401.78	-64168.1	189537	-16473.4	435.212	245.776	0	11.183	5.72224	-118.944	1042.51	-591.521	-1521.48	-315.973	191.235	0	12.6442	11.6051	-177.511	-26946.6	-183970	-9906.19	-1950.39	351.803	0
312	4	248.459	7.63818	-908.477	12334.3	116293	3787.64	428.009	596.423	0	292.472	-27.1234	-1367.07	-62769.6	188612	-17961	437.968	245.915	0	11.1816	5.68914	-118.94	1034.61	-593.625	-1515.92	-315.991	191.301	0	12.4932	11.4787	-178.141	-26942.4	-184029	-9869.33	-1947.05	351.241	0
312	5	217.028	4.26031	-834.758	11169.6	102615	2979.03	422.928	596.619	0	324.886	-25.4908	-1294.5	-59413.9	181158	-18837.1	439.944	245.897	0	11.1676	5.64815	-118.926	1016.89	-590.828	-1515.27	-315.968	191.449	0	12.2787	11.2866	-178.716	-26977	-184052	-9832.45	-1943.86	350.949	0
312	6	180.997	2.88871	-780.59	10198.8	91183.5	2305.63	416.814	596.935	0	344.372	-23.8513	-1197.5	-54731	168924	-19128.8	441.064	245.705	0	11.1506	5.60853	-118.892	990.551	-581.108	-1519.75	-315.888	191.668	0	12.0141	11.0682	-179.165	-27037	-184045	-9801.52	-1941.24	350.906	0
312	7	142.491	3.36776	-743.821	9405.55	81912.8	1752.54	410.124	597.355	0	350.44	-22.7354	-1090.57	-49409.4	153914	-18927.5	441.131	245.306	0	11.1388	5.5791	-118.845	958.286	-563.845	-1528.64	-315.744	191.937	0	11.7225	10.89	-179.39	-27106.4	-184022	-9782.44	-1939.82	351.103	0
312	8	103.168	5.46873	-720.755	8755.93	74484.3	1298.21	403.342	597.852	0	343.721	-22.554	-986.544	-44063.5	137979	-18353	439.861	244.665	0	11.1344	5.56706	-118.81	924.062	-541.518	-1540.92	-315.558	192.222	0	11.4257	10.8139	-179.279	-27170.6	-183997	-9778.62	-1940.31	351.554	0
312	9	64.215	8.92123	-707.098	8209.92	68461.4	922.032	396.82	598.389	0	325.633	-23.5319	-894.789	-39152.1	122556	-17525.1	436.967	243.756	0	11.1367	5.57497	-118.83	891.375	-519.03	-1555.25	-315.368	192.499	0	11.1492	10.8536	-178.844	-27226.3	-183974	-9788.15	-1942.68	352.235	0
313	0	26.4491	13.4339	-698.72	7730.43	63383.6	610.781	390.714	598.936	0	298.104	-25.7172	-820.685	-34949.1	108573	-16547.6	432.296	242.585	0	11.1426	5.59871	-118.939	862.805	-501.491	-1569.54	-315.216	192.746	0	10.9275	10.9624	-178.227	-27284.6	-183952	-9806.46	-1946.12	353.089	0	39.7054	4.97428	-1657.2	-644590	137462	-4303.38	83.4309	388.618	0
313	1	-9.53421	18.6992	-692.185	7287.15	58833.4	360.464	384.997	599.472	0	263.358	-29.029	-765.864	-31556.8	96472.7	-15499.6	425.966	241.204	0	11.1463	5.62879	-119.15	841.586	-492.35	-1581.44	-315.132	192.937	0	10.7974	11.0606	-177.57	-27355.4	-183927	-9830.34	-1949.8	354.054	0
313	2	-43.2533	24.382	-685.027	6856.47	54479.5	174.066	379.529	599.991	0	223.687	-33.3041	-729.002	-28945.3	86312.5	-14432.8	418.398	239.705	0	11.1427	5.65439	-119.449	831.261	-493.63	-1589.37	-315.133	193.041	0	10.7874	11.0883	-176.938	-27435.5	-183897	-9857.02	-1953.33	355.057	0
313	3	-74.3011	30.1192	-675.786	6421.2	50096.2	57.7191	374.13	600.498	0	181.245	-38.3297	-706.825	-26999	77881.8	-13373.2	410.185	238.198	0	11.1324	5.66709	-119.807	833.601	-506.135	-1593.1	-315.225	193.042	0	10.9081	11.0371	-176.378	-27512.6	-183869	-9881.47	-1956.47	355.986	0
313	4	-102.37	35.5535	-663.882	5971.85	45565.5	16.4839	368.635	601.005	0	137.878	-43.8648	-695.116	-25557.9	70817.2	-12327.2	401.878	236.768	0	11.1195	5.66256	-120.179	848.073	-527.806	-1593.52	-315.392	192.943	0	11.149	10.9411	-175.969	-27571.3	-183849	-9897.96	-1958.78	356.683	0
313	5	-127.296	40.3803	-649.396	5507.87	40866.3	50.5925	362.93	601.518	0	95.0606	-49.6586	-689.556	-24451.9	64700.9	-11290.5	393.83	235.46	0	11.1082	5.6424	-120.524	872.907	-553.519	-1591.92	-315.593	192.757	0	11.4728	10.8546	-175.75	-27589.8	-183833	-9903.76	-1959.99	356.983	0
313	6	-149.068	44.3796	-632.807	5036.41	36053.4	153.316	356.974	602.041	0	53.8972	-55.4689	-686.347	-23525.5	59137.9	-10256.3	386.163	234.276	0	11.1023	5.61374	-120.803	905.553	-577.956	-1589.22	-315.784	192.504	0	11.8137	10.8332	-175.67	-27544.6	-183817	-9899.89	-1960.38	356.797	0
313	7	-167.802	47.4308	-614.792	4569.65	31230.6	311.064	350.799	602.567	0	15.1587	-61.07	-682.607	-22655.5	53810.8	-9220.02	378.831	233.19	0	11.1055	5.58344	-120.992	941.83	-598.855	-1585.86	-315.95	192.216	0	12.0957	10.9039	-175.605	-27422	-183803	-9889.52	-1960.69	356.157	0
313	8	-183.678	49.5164	-596.094	4122.08	26521.4	505.682	344.492	603.085	0	-20.672	-66.2496	-676.525	-21758.3	48506.9	-8180.58	371.7	232.162	0	11.1203	5.55421	-121.086	975.561	-617.696	-1581.94	-316.101	191.943	0	12.2694	11.04	-175.442	-27231.5	-183797	-9875.91	-1961.62	355.217	0
313	9	-196.873	50.7165	-577.44	3706.81	22045.5	717.887	338.178	603.581	0	-53.3459	-70.8087	-667.319	-20791.9	43120.4	-7138.84	364.617	231.157	0	11.1481	5.52759	-121.105	1000.44	-637.22	-1577.23	-316.262	191.739	0	12.3325	11.1756	-175.15	-27008.5	-183791	-9861.01	-1963.33	354.202	0
314	0	-207.529	51.194	-559.496	3332.24	17902.8	929.991	331.998	604.044	0	-82.7833	-74.5649	-655.049	-19751.1	37637.8	-6096.53	357.458	230.152	0	11.1874	5.50755	-121.074	1013.32	-658.399	-1571.17	-316.438	191.631	0	12.3128	11.2507	-174.787	-26800.4	-183773	-9846.44	-1965.41	353.332	0	-362.857	-7.04889	-1386.66	-524681	-14712.1	132861	-23.9703	377.564	0
314	1	-215.75	51.1656	-542.814	3001.68	14165	1127.27	326.095	604.47	0	-109.007	-77.3541	-640.333	-18658.5	32116.7	-5056.78	350.156	229.139	0	11.2329	5.49916	-121.013	1015.93	-679.198	-1563.23	-316.613	191.605	0	12.2395	11.2377	-174.467	-26643.9	-183736	-9834.51	-1967.13	352.716	0
314	2	-221.644	50.8598	-527.765	2714.95	10873.2	1298.76	320.602	604.856	0	-132.09	-79.0434	-624.052	-17552.2	26660.2	-4024.8	342.721	228.126	0	11.2765	5.50482	-120.934	1013.35	-695.974	-1553.6	-316.755	191.621	0	12.1402	11.1426	-174.311	-26556.2	-183686	-9827.25	-1967.78	352.35	0
314	3	-225.359	50.4766	-514.523	2469.36	8039.86	1437.51	315.626	605.201	0	-152.123	-79.558	-607.117	-16475.2	21389.7	-3007.45	335.232	227.137	0	11.3093	5.52308	-120.839	1010.82	-706.374	-1543.26	-316.846	191.635	0	12.0451	10.9956	-174.386	-26542.2	-183632	-9825.58	-1967.02	352.204	0
314	4	-227.116	50.1649	-503.106	2259.88	5654.77	1539.88	311.24	605.508	0	-169.194	-78.8982	-590.331	-15468.2	16423.5	-2012.27	327.821	226.203	0	11.3225	5.55131	-120.72	1011.42	-710.512	-1533.12	-316.886	191.622	0	11.9717	10.8322	-174.695	-26597.7	-183587	-9828.54	-1964.9	352.253	0
314	5	-227.198	50.0146	-493.444	2079.86	3692.11	1604.83	307.482	605.785	0	-183.387	-77.137	-574.325	-14565	11860.7	-1046.91	320.652	225.36	0	11.311	5.58679	-120.574	1015.39	-710.275	-1523.54	-316.891	191.579	0	11.9137	10.6803	-175.215	-26707.5	-183571	-9831.29	-1961.69	352.426	0
314	6	-225.915	50.056	-485.43	1923.04	2116.49	1634.03	304.36	606.038	0	-194.774	-74.4067	-559.515	-13787.6	7771.66	-119.278	313.89	224.642	0	11.2772	5.62366	-120.412	1021.09	-708.277	-1515.07	-316.882	191.52	0	11.8524	10.5637	-175.894	-26847	-183606	-9824.56	-1957.84	352.631	0
314	7	-223.543	50.2673	-478.949	1785.51	887.034	1632	301.852	606.272	0	-203.423	-70.8812	-546.112	-13144	4193.87	761.989	307.68	224.068	0	11.2288	5.65402	-120.256	1025.84	-706.161	-1508.85	-316.872	191.47	0	11.7738	10.4996	-176.623	-26990.3	-183700	-9799.44	-1954.07	352.813	0
314	8	-220.293	50.5916	-473.898	1665.65	-39.8141	1605.2	299.916	606.485	0	-209.411	-66.7571	-534.17	-12629.5	1135.06	1587.58	302.125	223.643	0	11.1741	5.67401	-120.126	1026.55	-703.827	-1505.9	-316.859	191.454	0	11.6809	10.4898	-177.289	-27113.8	-183835	-9754.29	-1950.93	352.936	0
314	9	-216.318	50.9549	-470.184	1562.83	-707.727	1560.48	298.495	606.676	0	-212.841	-62.2359	-523.642	-12230.5	-1420.79	2347.95	297.287	223.357	0	11.1197	5.68503	-120.037	1021.66	-701.565	-1506.13	-316.845	191.489	0	11.5953	10.5296	-177.83	-27198.6	-183975	-9696.04	-1948.56	352.947	0
315	0	-211.729	51.2785	-467.728	1476.54	-1158.52	1503.66	297.523	606.843	0	-213.853	-57.5105	-514.424	-11929.2	-3507.03	3033.24	293.183	223.189	0	11.0705	5.68906	-119.989	1012.97	-702.327	-1508.24	-316.853	191.558	0	11.5459	10.6162	-178.207	-27235.4	-184082	-9635.81	-1946.97	352.83	0	-354.456	26.1167	-1255.76	-479784	-84563.3	133010	-81.7868	382.432	0
315	1	-206.621	51.4857	-466.441	1406.72	-1432.03	1438.83	296.93	606.984	0	-212.63	-52.7646	-506.387	-11707.1	-5167.51	3633.21	289.795	223.119	0	11.0304	5.68463	-119.984	1005.12	-710.219	-1510.71	-316.919	191.623	0	11.5462	10.7387	-178.381	-27230.6	-184136	-9585.25	-1946.26	352.654	0
315	2	-201.09	51.511	-466.198	1354.43	-1564.97	1368.51	296.643	607.095	0	-209.409	-48.1757	-499.386	-11545.8	-6450.76	4138.68	287.083	223.12	0	11.0015	5.66861	-120.039	1002.51	-726.047	-1512.58	-317.048	191.648	0	11.5824	10.8682	-178.334	-27199.1	-184126	-9554.01	-1946.48	352.518	0
315	3	-195.247	51.3157	-466.841	1320.52	-1587.75	1294.49	296.599	607.171	0	-204.482	-43.9101	-493.289	-11427.5	-7406.91	4544.05	284.985	223.166	0	10.9859	5.64133	-120.17	1005.94	-745.371	-1513.68	-317.203	191.629	0	11.6275	10.972	-178.086	-27147.5	-184051	-9547.19	-1947.5	352.44	0
315	4	-189.223	50.9033	-468.205	1303.66	-1524.54	1219.14	296.744	607.216	0	-198.198	-40.1069	-487.992	-11336	-8084.95	4849.29	283.432	223.23	0	10.9859	5.60781	-120.365	1012.06	-762.071	-1514.15	-317.331	191.592	0	11.6763	11.0323	-177.658	-27071.4	-183925	-9564.2	-1949.28	352.379	0
315	5	-183.171	50.3222	-470.132	1299.89	-1396.51	1146.45	297.03	607.235	0	-190.94	-36.8652	-483.436	-11259.4	-8530.65	5061.23	282.354	223.29	0	11.0041	5.57362	-120.594	1015.34	-772.476	-1514.02	-317.406	191.581	0	11.7602	11.0481	-177.033	-26970.3	-183776	-9599.48	-1952.09	352.346	0
315	6	-177.266	49.6555	-472.489	1303.76	-1223.43	1081.79	297.411	607.241	0	-183.109	-34.2388	-479.601	-11191.3	-8787.79	5193.84	281.677	223.335	0	11.0399	5.54034	-120.827	1010.95	-775.291	-1513.74	-317.417	191.633	0	11.915	11.0291	-176.241	-26858.3	-183635	-9644.48	-1955.96	352.396	0
315	7	-171.691	49.0053	-475.168	1309.58	-1023.38	1030.97	297.846	607.244	0	-175.089	-32.2321	-476.496	-11129.8	-8898.25	5267.08	281.326	223.357	0	11.0875	5.50603	-121.034	997.34	-770.504	-1514.53	-317.366	191.76	0	12.1423	10.9943	-175.417	-26754.7	-183519	-9691.09	-1960.19	352.52	0
315	8	-166.618	48.4779	-478.107	1312.56	-812.02	999.172	298.302	607.255	0	-167.21	-30.7964	-474.152	-11076.1	-8898.72	5304.09	281.232	223.36	0	11.1366	5.47007	-121.184	976.605	-759.829	-1517.18	-317.27	191.941	0	12.4113	10.9696	-174.692	-26672.6	-183438	-9735.35	-1964.07	352.683	0
315	9	-162.18	48.1699	-481.306	1309.84	-600.384	990.023	298.753	607.279	0	-159.724	-29.8364	-472.62	-11034.2	-8818.4	5328.15	281.341	223.347	0	11.1761	5.43642	-121.236	953.158	-746.249	-1521.13	-317.155	192.138	0	12.6869	10.9732	-174.068	-26617.7	-183397	-9778.24	-1967.6	352.916	0
316	0	-158.461	48.1563	-484.848	1301.28	-392.106	1004.83	299.191	607.316	0	-152.798	-29.2268	-471.982	-11008.8	-8679.8	5359.96	281.61	223.325	0	11.1996	5.41287	-121.171	932.653	-732.502	-1524.71	-317.045	192.303	0	12.9444	11.0058	-173.485	-26588.7	-183398	-9823.47	-1971.14	353.262	0	-261.537	40.8103	-1293.16	-502956	-75720.1	105834	-69.1343	389.837	0
316	1	-155.486	48.4777	-488.879	1289.12	-183.17	1042.14	299.625	607.363	0	-146.532	-28.8349	-472.343	-11005.2	-8499.12	5415.45	282.006	223.299	0	11.2088	5.4071	-120.999	920.633	-720.071	-1526.27	-316.951	192.391	0	13.1589	11.059	-172.93	-26577.7	-183434	-9873.01	-1974.74	353.69	0
316	2	-153.23	49.1269	-493.547	1276.63	35.8951	1097.48	300.073	607.413	0	-140.991	-28.5394	-473.792	-11029.1	-8287.16	5504.73	282.509	223.278	0	11.2126	5.42094	-120.754	920.373	-708.494	-1525.37	-316.867	192.378	0	13.299	11.1287	-172.445	-26574.9	-183493	-9923.28	-1978.06	354.106	0
316	3	-151.625	50.0419	-498.946	1266.81	277.503	1163.12	300.556	607.461	0	-136.214	-28.2428	-476.371	-11086.8	-8051.23	5632.3	283.099	223.274	0	11.2182	5.44759	-120.47	931.51	-695.974	-1522.95	-316.777	192.268	0	13.3415	11.2117	-172.087	-26573.8	-183561	-9966.31	-1980.67	354.421	0
316	4	-150.569	51.1129	-505.094	1261.89	555.064	1228.52	301.099	607.502	0	-132.217	-27.8744	-480.065	-11184.4	-7794.95	5797.79	283.763	223.298	0	11.224	5.47547	-120.175	950.579	-681.82	-1520.2	-316.674	192.09	0	13.2846	11.2926	-171.866	-26573.1	-183622	-9994.61	-1982.41	354.616	0
316	5	-149.925	52.1996	-511.938	1263.86	882.119	1281.78	301.723	607.531	0	-128.995	-27.3898	-484.821	-11327.2	-7516.35	5996.94	284.497	223.364	0	11.2272	5.49521	-119.895	973.567	-667.352	-1517.19	-316.566	191.88	0	13.1492	11.3495	-171.755	-26575.3	-183662	-10003.7	-1983.33	354.728	0
316	6	-149.522	53.1593	-519.372	1274.72	1272.34	1312.08	302.45	607.546	0	-126.528	-26.7713	-490.559	-11520	-7208.82	6222.79	285.305	223.483	0	11.2321	5.5048	-119.654	998.458	-653.78	-1513	-316.464	191.655	0	12.9744	11.3761	-171.748	-26579.5	-183671	-9992.33	-1983.42	354.759	0
316	7	-149.168	53.8811	-527.27	1296.23	1738.28	1313.6	303.297	607.542	0	-124.774	-26.0247	-497.197	-11765.9	-6865.33	6467.33	286.192	223.665	0	11.2449	5.50895	-119.472	1025.05	-641.181	-1507.09	-316.367	191.42	0	12.8021	11.3969	-171.847	-26580.7	-183646	-9963.24	-1982.66	354.676	0
316	8	-148.658	54.3103	-535.53	1329.66	2289.11	1288.1	304.275	607.517	0	-123.673	-25.1688	-504.676	-12066.6	-6480.09	6723.77	287.16	223.91	0	11.2664	5.5147	-119.357	1053.01	-630.346	-1500.5	-316.281	191.178	0	12.663	11.4513	-172.018	-26577.3	-183594	-9923.99	-1981.3	354.503	0
316	9	-147.79	54.4488	-544.113	1375.81	2931.32	1243.41	305.387	607.471	0	-123.138	-24.218	-512.989	-12421.3	-6045.38	6988.83	288.215	224.214	0	11.2936	5.5278	-119.299	1080.76	-623.946	-1495.18	-316.23	190.941	0	12.5706	11.5587	-172.176	-26575.1	-183523	-9883.42	-1979.91	354.349	0
317	0	-146.381	54.3363	-553.051	1435.81	3672.08	1189.22	306.64	607.404	0	-123.057	-23.1646	-522.166	-12829.5	-5548.79	7264.25	289.374	224.57	0	11.3218	5.55127	-119.281	1105.8	-625.232	-1492.59	-316.242	190.73	0	12.5069	11.7029	-172.224	-26584.4	-183452	-9848.21	-1979.19	354.36	0	-228.27	53.5889	-1468.03	-577327	-6635.74	94857.2	-12.7484	394.447	0
317	1	-144.287	54.0263	-562.431	1511.83	4520.31	1133.74	308.037	607.312	0	-123.305	-21.9739	-532.236	-13291.4	-4975.58	7556.95	290.652	224.973	0	11.3435	5.58556	-119.305	1125.09	-636.603	-1493.36	-316.336	190.57	0	12.4263	11.8495	-172.107	-26613	-183399	-9821.84	-1979.61	354.63	0
317	2	-141.415	53.5685	-572.324	1606.52	5484.56	1082.2	309.583	607.193	0	-123.754	-20.6005	-543.189	-13807.5	-4312.58	7876.98	292.061	225.419	0	11.3493	5.62883	-119.394	1134.65	-659.265	-1497.39	-316.522	190.497	0	12.2946	11.9695	-171.852	-26659.7	-183375	-9804.24	-1981.05	355.132	0
317	3	-137.731	53.0004	-582.748	1721.55	6571.59	1036.82	311.277	607.046	0	-124.272	-19.0136	-554.956	-14376.6	-3549.45	8231.91	293.604	225.906	0	11.3324	5.67633	-119.574	1129.86	-691.88	-1503.97	-316.786	190.551	0	12.1186	12.0504	-171.55	-26715.6	-183374	-9793.22	-1982.93	355.731	0
317	4	-133.252	52.3491	-593.652	1856.34	7785.62	997.77	313.115	606.873	0	-124.717	-17.2125	-567.41	-14994.3	-2678.68	8619.97	295.279	226.426	0	11.2976	5.72161	-119.848	1107.78	-728.804	-1512.22	-317.081	190.757	0	11.9334	12.0969	-171.284	-26771.8	-183386	-9786.42	-1984.65	356.301	0
317	5	-128.037	51.6383	-604.937	2007.89	9126.31	964.4	315.086	606.681	0	-124.938	-15.2302	-580.376	-15651.4	-1698.05	9027.75	297.074	226.968	0	11.2624	5.76003	-120.177	1069.85	-761.179	-1521.39	-317.334	191.098	0	11.7712	12.1192	-171.094	-26825.6	-183398	-9781.43	-1985.92	356.789	0
317	6	-122.179	50.8926	-616.487	2172.14	10587.7	936.103	317.174	606.477	0	-124.789	-13.1355	-593.644	-16334.6	-614.088	9434.95	298.966	227.516	0	11.2444	5.79067	-120.504	1022.18	-780.505	-1530.59	-317.477	191.517	0	11.6427	12.1173	-171.033	-26877.7	-183401	-9776.56	-1986.32	357.149	0
317	7	-115.784	50.1416	-628.203	2345.65	12159	912.792	319.355	606.266	0	-124.135	-11.0234	-606.993	-17029.3	557.997	9820.49	300.919	228.055	0	11.2472	5.81446	-120.782	972.519	-782.609	-1538.64	-317.48	191.948	0	11.5455	12.0849	-171.191	-26927	-183389	-9772.84	-1985.25	357.292	0
317	8	-108.952	49.4216	-640.02	2525.63	13825.4	894.865	321.602	606.054	0	-122.865	-8.99334	-620.221	-17719.8	1798.53	10165.4	302.9	228.57	0	11.2607	5.83097	-120.969	926.376	-769.146	-1544.26	-317.358	192.342	0	11.4847	12.0262	-171.635	-26972.4	-183364	-9773.09	-1982.34	357.149	0
317	9	-101.764	48.7704	-651.906	2709.01	15569.3	882.643	323.883	605.844	0	-120.901	-7.13347	-633.15	-18390.2	3086.5	10453.8	304.875	229.046	0	11.2732	5.83813	-121.032	885.826	-745.333	-1546.68	-317.158	192.681	0	11.4839	11.956	-172.367	-27020.1	-183340	-9777.37	-1977.66	356.759	0
318	0	-94.2791	48.221	-663.846	2892.01	17370.2	875.618	326.166	605.644	0	-118.208	-5.51903	-645.647	-19023.3	4398.3	10673	306.812	229.464	0	11.2806	5.8338	-120.971	851.943	-716.399	-1545.9	-316.922	192.957	0	11.5763	11.886	-173.319	-27083.3	-183318	-9781.18	-1971.69	356.262	0	-132.957	59.1692	-1694.45	-671807	84258.5	50450.7	45.2974	397.655	0
318	1	-86.5425	47.7941	-675.801	3070.42	19204	872.327	328.417	605.457	0	-114.798	-4.2197	-657.617	-19601	5706.86	10814.7	308.678	229.806	0	11.2852	5.81762	-120.823	827.28	-685.216	-1541.9	-316.671	193.153	0	11.7801	11.8133	-174.38	-27171.9	-183289	-9779.59	-1965.09	355.82	0
318	2	-78.6077	47.4903	-687.669	3239.84	21043.6	871.033	330.601	605.289	0	-110.734	-3.30735	-668.976	-20107.6	6985.12	10874	310.442	230.057	0	11.2888	5.7923	-120.659	814.965	-653.311	-1534.28	-316.415	193.246	0	12.0795	11.7231	-175.457	-27283.7	-183241	-9771.46	-1958.36	355.5	0
318	3	-70.545	47.287	-699.273	3396.48	22860.7	870.156	332.692	605.143	0	-106.121	-2.85353	-679.629	-20530.8	8210.64	10848.6	312.081	230.209	0	11.2883	5.76209	-120.535	815.837	-624.525	-1523.14	-316.181	193.232	0	12.4249	11.6035	-176.533	-27404.1	-183169	-9759.24	-1951.59	355.235	0
318	4	-62.4388	47.1444	-710.392	3538.84	24627.4	867.942	334.667	605.018	0	-101.087	-2.91978	-689.463	-20861.9	9365.79	10738.3	313.584	230.258	0	11.2759	5.72939	-120.455	827.092	-605.009	-1509.79	-316.023	193.134	0	12.7495	11.4696	-177.637	-27513.1	-183080	-9746.45	-1944.64	354.884	0
318	5	-54.3809	47.0159	-720.805	3667.74	26317.6	862.392	336.511	604.912	0	-95.7664	-3.54802	-698.362	-21095.3	10435.7	10545.6	314.943	230.207	0	11.2442	5.69341	-120.394	844.069	-598.288	-1496.05	-315.969	192.989	0	13.003	11.3627	-178.79	-27594.3	-182994	-9735.93	-1937.52	354.339	0
318	6	-46.4701	46.8543	-730.304	3783.84	27906.9	851.602	338.213	604.819	0	-90.2883	-4.75273	-706.217	-21229.8	11408.6	10275.5	316.154	230.061	0	11.1948	5.65204	-120.333	862.985	-602.631	-1483.52	-316.008	192.828	0	13.1721	11.3176	-179.954	-27641	-182936	-9729.9	-1930.57	353.6	0
318	7	-38.8162	46.6157	-738.703	3886.18	29374.1	833.893	339.764	604.739	0	-84.7673	-6.5196	-712.927	-21269.8	12277	9934.03	317.221	229.834	0	11.1382	5.60427	-120.266	881.924	-613.701	-1473.68	-316.103	192.667	0	13.2694	11.3377	-180.998	-27654.5	-182930	-9731.1	-1924.67	352.789	0
318	8	-31.5372	46.2674	-745.857	3973.7	30700.6	808.254	341.161	604.672	0	-79.2971	-8.81109	-718.43	-21222.8	13037.1	9527.81	318.147	229.54	0	11.0864	5.5501	-120.188	900.375	-628.334	-1467.75	-316.228	192.509	0	13.3085	11.4013	-181.699	-27640.8	-182997	-9742.12	-1921.14	352.124	0
318	9	-24.7486	45.7983	-751.687	4046.76	31870.7	774.896	342.399	604.616	0	-73.9531	-11.5714	-722.74	-21098.8	13686.3	9064.71	318.937	229.193	0	11.0467	5.48958	-120.079	918.349	-645.984	-1466.25	-316.38	192.352	0	13.2897	11.4823	-181.792	-27608.9	-183144	-9762.51	-1921.44	351.87	0
319	0	-18.5562	45.2235	-756.209	4107.04	32871.8	734.942	343.469	604.569	0	-68.7962	-14.7276	-725.974	-20909.4	14225.3	8554.17	319.595	228.802	0	11.022	5.42353	-119.924	935.868	-666.962	-1469.21	-316.562	192.196	0	13.2012	11.5585	-181.093	-27568.3	-183360	-9788.45	-1926.51	352.232	0	-31.8138	27.9904	-1790.1	-711173	117384	-5480.33	64.0814	397.578	0
319	1	-13.056	44.5766	-759.517	4156.61	33694.6	689.699	344.363	604.527	0	-63.8769	-18.1948	-728.341	-20667.7	14660	8006.83	320.128	228.376	0	11.0115	5.35643	-119.734	953.264	-689.441	-1476.64	-316.758	192.038	0	13.0375	11.611	-179.608	-27526.6	-183609	-9816.48	-1936.28	353.259	0
319	2	-8.33904	43.8981	-761.74	4196.61	34333.3	640.45	345.072	604.491	0	-59.2418	-21.8867	-730.082	-20387.5	15001.6	7433.86	320.548	227.925	0	11.0117	5.29775	-119.555	970.959	-708.798	-1487.77	-316.929	191.879	0	12.8222	11.6278	-177.545	-27485	-183853	-9845.69	-1949.53	354.806	0
319	3	-4.48811	43.2265	-763.011	4226.46	34784.7	588.724	345.589	604.461	0	-54.9425	-25.7247	-731.426	-20081.8	15265.7	6846.93	320.871	227.456	0	11.0189	5.25849	-119.451	988.748	-720.201	-1500.64	-317.029	191.723	0	12.5995	11.6042	-175.224	-27434.7	-184057	-9875.01	-1964.41	356.569	0
319	4	-1.57064	42.5957	-763.448	4244.25	35047.8	536.38	345.907	604.441	0	-51.04	-29.6404	-732.561	-19763.1	15470.7	6257.91	321.119	226.978	0	11.0311	5.24667	-119.469	1006.25	-722.381	-1513.01	-317.047	191.577	0	12.4016	11.5364	-172.958	-27363.3	-184205	-9900.21	-1979.03	358.208	0
319	5	0.367529	42.0329	-763.144	4247.95	35125.2	485.133	346.027	604.434	0	-47.5974	-33.5734	-733.643	-19441.9	15634	5677.75	321.31	226.5	0	11.0479	5.26482	-119.604	1023.1	-718.961	-1523.47	-317.011	191.446	0	12.2365	11.4271	-170.953	-27266	-184294	-9915.8	-1992.04	359.494	0
319	6	1.30691	41.5596	-762.165	4236.21	35022.6	436.089	345.952	604.442	0	-44.6706	-37.4683	-734.79	-19126.1	15768.2	5115.72	321.459	226.029	0	11.0687	5.30792	-119.81	1037.97	-714.898	-1531.59	-316.967	191.337	0	12.1059	11.3014	-169.308	-27148.9	-184329	-9919.11	-2002.72	360.352	0
319	7	1.25985	41.1939	-760.553	4208.24	34749.4	389.768	345.69	604.467	0	-42.3012	-41.2713	-736.083	-18821.5	15879.8	4579.11	321.573	225.57	0	11.0911	5.36299	-120.021	1048.89	-711.957	-1537.68	-316.932	191.261	0	12.016	11.2002	-168.046	-27031.1	-184323	-9910.55	-2010.86	360.856	0
319	8	0.273032	40.9503	-758.341	4163.59	34318	346.548	345.254	604.51	0	-40.5084	-44.9265	-737.566	-18532.8	15971.8	4072.89	321.655	225.127	0	11.1129	5.41416	-120.188	1054.48	-708.743	-1542.7	-316.897	191.226	0	11.9812	11.1538	-167.134	-26939.1	-184292	-9891.76	-2016.66	361.183	0
319	9	-1.57209	40.8376	-755.57	4102.74	33743.7	307.021	344.66	604.57	0	-39.2772	-48.3743	-739.26	-18263.8	16046.5	3599.48	321.706	224.705	0	11.1319	5.44997	-120.303	1054.38	-703.228	-1547.36	-316.846	191.236	0	12.0267	11.1677	-166.53	-26892.4	-184253	-9865.63	-2020.43	361.487	0
320	0	-4.15849	40.8591	-752.315	4027.89	33042.8	271.83	343.921	604.646	0	-38.5513	-51.5553	-741.175	-18016.2	16105.7	3159.51	321.73	224.308	0	11.1443	5.46651	-120.387	1049.94	-693.84	-1551.15	-316.763	191.279	0	12.1666	11.2282	-166.265	-26899.3	-184216	-9835.96	-2021.97	361.786	0	-37.1021	-1.43103	-1773.47	-695738	114679	-10617.1	63.035	391.812	0
320	1	-7.34084	41.0117	-748.682	3942.69	32232.3	241.158	343.052	604.734	0	-38.2423	-54.4174	-743.309	-17789.2	16148.3	2753.47	321.725	223.932	0	11.1462	5.46745	-120.46	1043.57	-680.544	-1553.09	-316.65	191.337	0	12.3687	11.3071	-166.412	-26961.2	-184182	-9806.2	-2020.79	362.015	0
320	2	-10.9644	41.2794	-744.768	3851.09	31330	214.291	342.067	604.829	0	-38.2465	-56.9238	-745.61	-17580.7	16169.6	2383.12	321.686	223.579	0	11.1387	5.46232	-120.514	1037.01	-666.053	-1552.94	-316.527	191.395	0	12.5523	11.3745	-166.98	-27070.2	-184143	-9778.06	-2016.78	362.116	0
320	3	-14.883	41.6298	-740.622	3756.61	30354.9	189.651	340.986	604.928	0	-38.4579	-59.0572	-747.95	-17388.4	16166.5	2051.32	321.614	223.248	0	11.1271	5.46072	-120.535	1030.41	-655.057	-1550.87	-316.435	191.451	0	12.6346	11.4184	-167.896	-27205.7	-184087	-9751.36	-2010.43	362.039	0
320	4	-18.9675	42.0176	-736.255	3662.18	29326.5	165.063	339.832	605.026	0	-38.7749	-60.819	-750.163	-17209.1	16138.3	1760.91	321.513	222.94	0	11.1157	5.4671	-120.517	1022.09	-652.047	-1547.09	-316.41	191.519	0	12.5819	11.4457	-169.022	-27334.7	-183997	-9726.03	-2002.6	361.723	0
320	5	-23.1101	42.3919	-731.654	3569.69	28263	138.093	338.629	605.121	0	-39.1106	-62.2273	-752.081	-17037.8	16085.3	1514.38	321.388	222.654	0	11.1051	5.48147	-120.463	1009.76	-657.871	-1541.85	-316.461	191.618	0	12.4091	11.4605	-170.189	-27421.5	-183865	-9704.53	-1994.36	361.124	0
320	6	-27.2255	42.7002	-726.803	3479.7	27179.8	106.544	337.396	605.212	0	-39.4038	-63.312	-753.556	-16870.5	16006.9	1313.82	321.242	222.388	0	11.0931	5.50241	-120.373	992.716	-666.895	-1535.16	-316.54	191.753	0	12.1491	11.4512	-171.234	-27445.9	-183697	-9690.78	-1986.78	360.283	0
320	7	-31.2463	42.8962	-721.696	3392.5	26088	68.827	336.148	605.299	0	-39.62	-64.1051	-754.471	-16705.5	15901.1	1160.46	321.076	222.142	0	11.0769	5.52821	-120.241	973.68	-669.905	-1526.97	-316.571	191.902	0	11.8449	11.3945	-172.075	-27410.6	-183518	-9686.81	-1980.5	359.294	0
320	8	-35.1131	42.9499	-716.364	3308.53	24996.8	24.0658	334.894	605.381	0	-39.7431	-64.6308	-754.77	-16543.6	15764.9	1054.93	320.887	221.919	0	11.0566	5.55679	-120.071	958.839	-660.753	-1518.08	-316.503	192.014	0	11.5592	11.2722	-172.762	-27330.2	-183358	-9692.52	-1975.33	358.195	0
320	9	-38.7674	42.8561	-710.907	3228.13	23915.8	-27.8326	333.641	605.459	0	-39.7682	-64.8998	-754.477	-16387.3	15594.1	997.943	320.669	221.72	0	11.0387	5.58478	-119.866	954.95	-640.084	-1510.28	-316.34	192.033	0	11.3632	11.097	-173.411	-27221.4	-183245	-9707.36	-1970.71	356.976	0
321	0	-42.1513	42.6335	-705.5	3152.15	22856.6	-86.316	332.398	605.532	0	-39.6973	-64.9093	-753.69	-16238.6	15385.2	989.9	320.413	221.545	0	11.0334	5.60813	-119.622	965.658	-614.739	-1505.55	-316.139	191.927	0	11.301	10.9188	-174.084	-27101.9	-183195	-9730.41	-1966.33	355.683	0	-67.8178	-3.66868	-1724.39	-666534	89652.9	6795.72	49.4613	385.967	0
321	1	-45.2165	42.3161	-700.348	3082.64	21831.1	-150.71	331.172	605.598	0	-39.5377	-64.6514	-752.541	-16098.9	15138.1	1029.31	320.116	221.393	0	11.0457	5.62534	-119.342	990.256	-593.664	-1505.31	-315.974	191.702	0	11.3687	10.7895	-174.795	-26991.1	-183207	-9758.83	-1962.13	354.416	0
321	2	-47.9372	41.9385	-695.606	3022.16	20848.9	-220.656	329.972	605.655	0	-39.3041	-64.1269	-751.145	-15968.3	14858.5	1112.38	319.781	221.259	0	11.0695	5.63878	-119.039	1024.3	-582.427	-1509.66	-315.893	191.395	0	11.5253	10.7242	-175.551	-26903.8	-183277	-9787.09	-1958.01	353.254	0
321	3	-50.3142	41.5259	-691.345	2972.5	19915.6	-295.805	328.807	605.701	0	-39.0222	-63.3526	-749.577	-15847.4	14556.3	1234.55	319.419	221.142	0	11.0917	5.65125	-118.743	1060.96	-581.166	-1517.23	-315.894	191.065	0	11.7186	10.7046	-176.325	-26844.3	-183392	-9809.52	-1954.08	352.243	0
321	4	-52.3697	41.0889	-687.551	2934.13	19032.7	-375.164	327.682	605.732	0	-38.7257	-62.3589	-747.866	-15737.1	14243.1	1391.59	319.045	221.043	0	11.1028	5.66408	-118.499	1093.18	-587.673	-1525.82	-315.959	190.775	0	11.9009	10.7105	-177.049	-26806.4	-183531	-9824.49	-1950.61	351.406	0
321	5	-54.139	40.6264	-684.167	2906.63	18199.8	-457.085	326.601	605.752	0	-38.4488	-61.1826	-746.014	-15638.8	13928.8	1579.43	318.671	220.963	0	11.1022	5.68062	-118.343	1115.39	-600.831	-1532.97	-316.077	190.575	0	12.0364	10.7374	-177.655	-26778.5	-183675	-9834.54	-1947.89	350.733	0
321	6	-55.6617	40.1319	-681.114	2889.04	17416.4	-539.787	325.57	605.758	0	-38.2193	-59.8606	-744.019	-15553	13621.9	1794.1	318.308	220.904	0	11.092	5.70825	-118.287	1124.04	-620.336	-1536.59	-316.244	190.497	0	12.1022	10.7876	-178.071	-26755	-183805	-9841.08	-1946.2	350.249	0
321	7	-56.9745	39.6004	-678.321	2879.77	16682.4	-621.574	324.594	605.755	0	-38.0538	-58.4246	-741.89	-15480	13329.6	2031.42	317.967	220.866	0	11.0735	5.75284	-118.326	1118.94	-644.307	-1535.77	-316.445	190.544	0	12.0855	10.8601	-178.214	-26742.2	-183903	-9841.84	-1945.92	350.057	0
321	8	-58.1068	39.0345	-675.734	2876.5	15995.9	-700.658	323.672	605.743	0	-37.9586	-56.9001	-739.656	-15419	13057.7	2286.43	317.654	220.846	0	11.0488	5.81132	-118.464	1104.94	-668.222	-1530.66	-316.641	190.673	0	11.9912	10.9549	-178.026	-26747.7	-183955	-9833.6	-1947.3	350.246	0
321	9	-59.0808	38.4475	-673.332	2876.77	15352.3	-774.903	322.8	605.728	0	-37.9325	-55.3092	-737.375	-15368.8	12808.3	2553.38	317.37	220.843	0	11.0204	5.87188	-118.696	1089.36	-687.199	-1521.71	-316.79	190.822	0	11.8552	11.0693	-177.531	-26767.9	-183961	-9814.3	-1950.22	350.779	0
322	0	-59.9123	37.8621	-671.137	2879.12	14744.4	-841.945	321.969	605.71	0	-37.9684	-53.6724	-735.135	-15328.4	12579.8	2826.45	317.112	220.851	0	10.9929	5.92103	-118.992	1077.05	-699.196	-1509.53	-316.876	190.949	0	11.7407	11.1864	-176.863	-26792	-183931	-9784.13	-1953.97	351.485	0	-78.122	6.28101	-1690.56	-649708	64362.4	17693.5	35.1947	384.01	0
322	1	-60.6152	37.3051	-669.201	2883.64	14165.3	-899.898	321.167	605.691	0	-38.0533	-52.0095	-733.041	-15296.2	12367.8	3100.46	316.872	220.867	0	10.9723	5.94834	-119.303	1069.12	-705.412	-1495.64	-316.913	191.039	0	11.7113	11.285	-176.23	-26814.3	-183874	-9747.11	-1957.37	352.154	0
322	2	-61.21	36.7969	-667.572	2891.66	13611.3	-947.828	320.389	605.668	0	-38.1737	-50.3419	-731.192	-15269.2	12166.6	3370.85	316.639	220.883	0	10.9621	5.94901	-119.582	1065.22	-708.355	-1482.68	-316.924	191.092	0	11.8028	11.3599	-175.819	-26839.3	-183794	-9710.54	-1959.36	352.653	0
322	3	-61.7287	36.3455	-666.263	2904.3	13080.9	-985.443	319.633	605.641	0	-38.3248	-48.6958	-729.649	-15244.1	11970.7	3633.67	316.406	220.892	0	10.9612	5.92654	-119.815	1064.87	-709.552	-1473.31	-316.922	191.112	0	12.0114	11.4175	-175.705	-26878	-183701	-9682.12	-1959.51	352.973	0
322	4	-62.2102	35.9481	-665.251	2921.18	12570.6	-1012.94	318.896	605.609	0	-38.5118	-47.0997	-728.421	-15219.2	11776.5	3885.52	316.167	220.893	0	10.9678	5.8895	-120.01	1067.6	-708.884	-1468.74	-316.907	191.104	0	12.2944	11.4558	-175.859	-26939.8	-183605	-9666.89	-1958.04	353.19	0
322	5	-62.6934	35.5965	-664.491	2940.67	12074.1	-1031.34	318.17	605.575	0	-38.744	-45.5796	-727.467	-15193.7	11581.5	4123.46	315.92	220.886	0	10.9851	5.8448	-120.16	1073.03	-705.721	-1468.5	-316.873	191.07	0	12.5735	11.4676	-176.158	-27028.7	-183510	-9665.62	-1955.73	353.434	0
322	6	-63.2129	35.2813	-663.927	2960.86	11584.4	-1042.32	317.448	605.54	0	-39.0286	-44.1552	-726.718	-15167.2	11384.6	4344.9	315.666	220.871	0	11.0175	5.79754	-120.231	1080.5	-699.163	-1471.18	-316.815	191.013	0	12.7559	11.4603	-176.376	-27140.5	-183412	-9674.79	-1953.89	353.879	0
322	7	-63.7962	34.995	-663.5	2979.83	11095.7	-1047.21	316.723	605.509	0	-39.3702	-42.8425	-726.101	-15138.7	11183.8	4548.04	315.403	220.849	0	11.0643	5.75328	-120.199	1088.62	-688.055	-1475.48	-316.724	190.943	0	12.7728	11.4583	-176.297	-27264.2	-183311	-9688.18	-1953.79	354.649	0
322	8	-64.4598	34.7335	-663.163	2995.83	10606.1	-1046.71	315.993	605.483	0	-39.7728	-41.6541	-725.558	-15107.2	10977.1	4731.96	315.129	220.821	0	11.1168	5.71523	-120.082	1095.42	-672.475	-1480.5	-316.6	190.878	0	12.6142	11.483	-175.868	-27387.9	-183219	-9700.1	-1955.8	355.73	0
322	9	-65.2054	34.4959	-662.895	3008.22	10117.1	-1041.44	315.262	605.462	0	-40.2405	-40.5946	-725.048	-15071.8	10763.6	4896.11	314.845	220.787	0	11.1615	5.68199	-119.931	1098.5	-655.257	-1486.05	-316.464	190.841	0	12.3293	11.5425	-175.227	-27504.5	-183159	-9706.87	-1959.27	356.965	0
323	0	-66.0179	34.2889	-662.704	3018.17	9632.44	-1032.17	314.535	605.446	0	-40.7737	-39.6599	-724.568	-15031	10540.8	5040.27	314.548	220.745	0	11.1855	5.65042	-119.803	1095.87	-642.395	-1492.68	-316.362	190.853	0	11.9964	11.6303	-174.597	-27610.6	-183152	-9705.84	-1963	358.139	0	-90.917	13.1718	-1679.56	-646185	57764.6	26858.2	31.1285	384.629	0
323	1	-66.8688	34.1292	-662.624	3027.74	9155.07	-1019.73	313.816	605.431	0	-41.372	-38.8446	-724.151	-14981.4	10303.4	5165.27	314.228	220.688	0	11.18	5.61853	-119.73	1086.6	-641.587	-1500.72	-316.359	190.925	0	11.6899	11.7255	-174.173	-27703.8	-183201	-9694.92	-1965.84	359.059	0
323	2	-67.7284	34.0323	-662.68	3038.13	8686.96	-1004.9	313.109	605.415	0	-42.0432	-38.1536	-723.822	-14919.5	10046.5	5273.85	313.88	220.612	0	11.1411	5.58695	-119.712	1070.93	-658.128	-1509.46	-316.498	191.054	0	11.4642	11.7943	-174.007	-27779.9	-183294	-9673.73	-1967.37	359.648	0
323	3	-68.575	34.0005	-662.863	3049.24	8229.88	-988.405	312.416	605.4	0	-42.8032	-37.6028	-723.567	-14843.5	9769.42	5369.99	313.502	220.514	0	11.0731	5.55918	-119.742	1050.95	-689.758	-1517.16	-316.76	191.223	0	11.3509	11.8031	-174.014	-27834.7	-183415	-9645.62	-1968.02	359.956	0
323	4	-69.3958	34.0206	-663.119	3060.52	7785.37	-970.545	311.741	605.385	0	-43.666	-37.212	-723.334	-14753.5	9474.57	5456.06	313.098	220.397	0	10.9915	5.53906	-119.815	1030.45	-725.554	-1522.14	-317.056	191.4	0	11.3637	11.7362	-174.09	-27866.1	-183558	-9619.26	-1968.38	360.067	0
323	5	-70.1833	34.0696	-663.377	3071.6	7355.01	-950.975	311.087	605.37	0	-44.6371	-36.9976	-723.052	-14650.8	9163.7	5531.23	312.674	220.262	0	10.9163	5.52691	-119.923	1012.73	-752.052	-1523.99	-317.271	191.555	0	11.5015	11.6026	-174.208	-27871.5	-183716	-9605.9	-1968.58	359.99	0
323	6	-70.9337	34.1202	-663.558	3082.83	6940.85	-929.081	310.46	605.354	0	-45.7156	-36.9716	-722.654	-14536.6	8837.4	5592.79	312.229	220.116	0	10.8614	5.51935	-120.04	999.018	-760.892	-1523.53	-317.339	191.678	0	11.7412	11.4354	-174.402	-27848.7	-183875	-9611.53	-1968.32	359.681	0
323	7	-71.6462	34.1461	-663.596	3095.67	6544.97	-904.581	309.863	605.335	0	-46.8954	-37.1405	-722.083	-14412.7	8496.87	5637.9	311.767	219.96	0	10.8303	5.51361	-120.134	988.797	-750.41	-1521.76	-317.246	191.769	0	12.0418	11.2787	-174.676	-27800.8	-184014	-9632.3	-1967.46	359.156	0
323	8	-72.3199	34.1283	-663.443	3111.89	6168.37	-877.628	309.298	605.31	0	-48.1614	-37.5004	-721.31	-14281.1	8144.86	5664.05	311.292	219.799	0	10.8195	5.51043	-120.188	980.329	-722.695	-1519.21	-317.013	191.843	0	12.3663	11.1625	-174.928	-27737.5	-184113	-9658.52	-1966.51	358.566	0
323	9	-72.9485	34.0615	-663.094	3132.51	5810.75	-848.518	308.763	605.276	0	-49.4848	-38.0316	-720.35	-14142.8	7785.13	5669.88	310.807	219.633	0	10.8226	5.51174	-120.199	971.422	-682.032	-1516.02	-316.674	191.918	0	12.6889	11.0927	-174.965	-27670	-184163	-9680.59	-1966.57	358.146	0
324	0	-73.5148	33.9587	-662.603	3157.37	5471.42	-817.543	308.257	605.235	0	-50.8228	-38.6979	-719.273	-13998.3	7421.12	5655.86	310.318	219.462	0	10.8346	5.51867	-120.169	961.368	-635.688	-1512.34	-316.29	192	0	12.9806	11.0656	-174.627	-27601	-184164	-9692.95	-1968.61	358.057	0	-106.439	8.27446	-1671.03	-642491	49001.7	30726.5	25.5976	384.242	0
324	1	-73.9923	33.8475	-662.081	3185.94	5149.32	-785.116	307.777	605.188	0	-52.1219	-39.4533	-718.185	-13846.9	7054.83	5623.62	309.823	219.28	0	10.8537	5.53319	-120.107	952.649	-594.007	-1508.85	-315.946	192.068	0	13.2084	11.0701	-173.904	-27525	-184119	-9697	-1972.74	358.277	0
324	2	-74.3587	33.7558	-661.644	3218	4842.57	-751.78	307.319	605.136	0	-53.3286	-40.2552	-717.188	-13688.1	6686.32	5575.05	309.323	219.086	0	10.8792	5.55984	-120.035	950.08	-567.972	-1506.4	-315.732	192.085	0	13.3496	11.0691	-172.909	-27443.1	-184039	-9700.16	-1978.37	358.715	0
324	3	-74.6085	33.6993	-661.367	3253.16	4549.41	-718.184	306.879	605.081	0	-54.4024	-41.0737	-716.347	-13521.9	6314.41	5512.31	308.815	218.876	0	10.9086	5.60321	-119.976	957.702	-564.874	-1505.08	-315.708	192.018	0	13.3926	11.0077	-171.775	-27367	-183931	-9710.56	-1984.77	359.319	0
324	4	-74.7565	33.6782	-661.27	3290.21	4269.57	-685.296	306.457	605.024	0	-55.322	-41.8927	-715.676	-13349.4	5938.72	5438.35	308.298	218.653	0	10.9368	5.6627	-119.948	975.435	-584.728	-1504.36	-315.875	191.868	0	13.3276	10.8611	-170.64	-27309.6	-183799	-9732.89	-1991.11	360.042	0
324	5	-74.8336	33.68	-661.331	3327.92	4002.99	-654.381	306.053	604.968	0	-56.084	-42.7074	-715.147	-13172.8	5561.48	5356.74	307.777	218.42	0	10.9573	5.73022	-119.956	998.592	-620.262	-1504.17	-316.171	191.675	0	13.1443	10.6574	-169.655	-27274.5	-183656	-9768.13	-1996.53	360.765	0
324	6	-74.8787	33.6819	-661.49	3366.21	3747.81	-626.56	305.666	604.911	0	-56.6972	-43.5207	-714.692	-12994.8	5187.1	5271.06	307.258	218.182	0	10.9659	5.7939	-119.982	1021.59	-660.684	-1505.15	-316.507	191.486	0	12.843	10.452	-168.927	-27250	-183528	-9814.23	-2000.44	361.312	0
324	7	-74.9298	33.6563	-661.672	3405.97	3500.65	-602.555	305.291	604.852	0	-57.1791	-44.3378	-714.227	-12816.9	4820.7	5184.5	306.75	217.945	0	10.965	5.84285	-119.989	1040.42	-696.842	-1507.66	-316.808	191.329	0	12.4491	10.3005	-168.492	-27209.8	-183436	-9866.42	-2002.69	361.49	0
324	8	-75.0158	33.5809	-661.812	3448.67	3258.66	-582.602	304.924	604.789	0	-57.5522	-45.1599	-713.683	-12639.5	4467.2	5099.2	306.259	217.71	0	10.9635	5.86947	-119.956	1051.79	-724.693	-1511.44	-317.041	191.232	0	12.0074	10.2485	-168.307	-27130.6	-183384	-9917.79	-2003.58	361.197	0
324	9	-75.1529	33.4471	-661.885	3495.91	3020.82	-566.521	304.564	604.718	0	-57.8398	-45.9776	-713.036	-12462.6	4129.96	5016.27	305.792	217.478	0	10.9695	5.87097	-119.881	1053.15	-744.798	-1515.97	-317.213	191.215	0	11.5566	10.3201	-168.279	-27012.9	-183363	-9959.74	-2003.63	360.524	0
325	0	-75.3453	33.2624	-661.921	3548.58	2787.36	-554.362	304.211	604.639	0	-58.0652	-46.7689	-712.314	-12286	3809.81	4937.19	305.349	217.248	0	10.9842	5.85113	-119.767	1043.59	-758.469	-1521.05	-317.333	191.286	0	11.1198	10.5092	-168.352	-26884.8	-183358	-9983.54	-2003.13	359.694	0	-114.51	-0.413429	-1662.55	-638976	45588.3	29977.7	23.4891	383.832	0
325	1	-75.5908	33.0419	-661.993	3607	2557.93	-547.043	303.864	604.551	0	-58.2519	-47.5062	-711.579	-12110.4	3506.35	4864.63	304.928	217.019	0	11.0013	5.81913	-119.614	1024.52	-764.769	-1527.11	-317.394	191.435	0	10.7189	10.787	-168.535	-26781.1	-183362	-9982.3	-2001.98	358.905	0
325	2	-75.889	32.7949	-662.173	3671.34	2332.05	-546.088	303.522	604.456	0	-58.4211	-48.1678	-710.882	-11937.6	3218.59	4800.84	304.528	216.793	0	11.0143	5.78508	-119.436	1000.39	-761.89	-1534.88	-317.379	191.624	0	10.3754	11.1092	-168.858	-26719.7	-183373	-9953.28	-1999.96	358.238	0
325	3	-76.2421	32.5188	-662.497	3741.43	2111.15	-553.053	303.187	604.353	0	-58.5893	-48.7444	-710.241	-11770	2943.83	4746.17	304.145	216.572	0	11.0207	5.75522	-119.257	977.517	-750.469	-1544.05	-317.293	191.803	0	10.0972	11.4172	-169.352	-26697.9	-183382	-9901.93	-1996.85	357.647	0
325	4	-76.6539	32.2028	-662.956	3816.74	1898.42	-569.506	302.864	604.243	0	-58.7708	-49.2378	-709.637	-11610.3	2677.71	4700.32	303.773	216.361	0	11.0207	5.72886	-119.1	960.903	-733.861	-1552.59	-317.162	191.932	0	9.88135	11.6612	-170.064	-26703.4	-183380	-9842.65	-1992.3	357.02	0
325	5	-77.1303	31.8304	-663.498	3897.33	1696.43	-596.819	302.557	604.126	0	-58.9836	-49.6547	-709.024	-11461.6	2416.71	4663.64	303.409	216.165	0	11.0153	5.70007	-118.976	952.332	-715.252	-1557.85	-317.012	191.996	0	9.72406	11.826	-170.984	-26727.7	-183360	-9791.78	-1986.38	356.318	0
325	6	-77.6774	31.3819	-664.044	3983.73	1506.07	-635.205	302.268	604.001	0	-59.2478	-50.0002	-708.341	-11326.8	2160.76	4636.26	303.05	215.991	0	11.0077	5.66434	-118.897	950.945	-695.976	-1558.17	-316.854	192.002	0	9.63054	11.9285	-171.966	-26772.7	-183325	-9757.74	-1980.05	355.686	0
325	7	-78.2949	30.839	-664.522	4075.6	1328.05	-683.318	301.999	603.867	0	-59.5773	-50.2743	-707.547	-11207.6	1913.81	4617.22	302.705	215.84	0	11.0033	5.62221	-118.868	954.994	-676.541	-1553.63	-316.692	191.966	0	9.6242	11.9914	-172.806	-26843.2	-183283	-9736.18	-1974.62	355.337	0
325	8	-78.9694	30.1947	-664.91	4171.49	1164.63	-739.252	301.752	603.726	0	-59.9714	-50.4733	-706.637	-11105.2	1681.4	4605.04	302.379	215.716	0	11.0057	5.57566	-118.888	962.326	-657.404	-1545.92	-316.53	191.906	0	9.73222	12.0201	-173.388	-26934.8	-183254	-9715.55	-1970.91	355.344	0
325	9	-79.6704	29.4604	-665.241	4270.16	1018.21	-801.693	301.531	603.581	0	-60.414	-50.5905	-705.667	-11020.1	1467.22	4598.59	302.079	215.617	0	11.014	5.52502	-118.953	970.144	-638.579	-1537.38	-316.368	191.844	0	9.95862	12.0022	-173.728	-27030.6	-183263	-9688.03	-1968.89	355.592	0
326	0	-80.3539	28.6695	-665.593	4372.1	888.537	-869.882	301.335	603.431	0	-60.8778	-50.6144	-704.733	-10951.9	1272.11	4597.47	301.805	215.54	0	11.0249	5.47163	-119.059	976.563	-619.906	-1529.61	-316.207	191.798	0	10.2761	11.9289	-173.928	-27112.3	-183316	-9654.34	-1967.98	355.882	0	-122.156	-6.81574	-1661.46	-639368	42363.6	30876.4	21.3428	384.136	0
326	1	-80.971	27.8666	-666.057	4479	772.666	-943.105	301.16	603.275	0	-61.3288	-50.5287	-703.94	-10899	1095.65	4601.99	301.556	215.483	0	11.0374	5.42091	-119.193	981.827	-602.172	-1522.79	-316.052	191.763	0	10.6358	11.8121	-174.076	-27169.2	-183404	-9620.7	-1967.59	356.077	0
326	2	-81.4838	27.0859	-666.684	4591.84	666.979	-1020.75	301	603.112	0	-61.7315	-50.3211	-703.349	-10858.1	937.715	4613.1	301.333	215.438	0	11.0533	5.3808	-119.335	986.759	-587.417	-1516.47	-315.922	191.731	0	10.9913	11.6796	-174.186	-27200	-183504	-9594.08	-1967.5	356.155	0
326	3	-81.8761	26.3365	-667.452	4709.87	568.581	-1102.47	300.852	602.944	0	-62.0576	-49.9908	-702.962	-10825.9	798.891	4631.79	301.137	215.4	0	11.0743	5.35671	-119.473	991.507	-578.063	-1510.69	-315.838	191.701	0	11.325	11.5592	-174.238	-27209.2	-183584	-9580.42	-1967.64	356.162	0
326	4	-82.1522	25.6064	-668.287	4831.59	476.669	-1188.24	300.713	602.77	0	-62.2884	-49.551	-702.731	-10800.3	679.032	4657.9	300.966	215.369	0	11.1004	5.34959	-119.607	996.119	-576.597	-1506.16	-315.821	191.672	0	11.6493	11.4704	-174.21	-27202.1	-183619	-9583.57	-1968.01	356.145	0
326	5	-82.3272	24.8756	-669.099	4955.87	392.519	-1278.51	300.587	602.593	0	-62.4138	-49.0251	-702.587	-10779.6	575.874	4690.04	300.82	215.343	0	11.1297	5.35921	-119.732	1000.43	-585.623	-1503.34	-315.891	191.644	0	11.9782	11.4327	-174.043	-27180.2	-183590	-9603.32	-1968.85	356.169	0
326	6	-82.4189	24.1263	-669.808	5081.71	317.042	-1374.11	300.473	602.413	0	-62.4296	-48.4412	-702.482	-10762.5	486.435	4726.67	300.692	215.321	0	11.158	5.38581	-119.828	1003.57	-606.179	-1501.74	-316.059	191.625	0	12.3007	11.4673	-173.622	-27144	-183491	-9634.79	-1970.84	356.34	0
326	7	-82.4457	23.3461	-670.358	5207.92	249.149	-1475.39	300.372	602.231	0	-62.3343	-47.8246	-702.391	-10748.6	410.434	4766.67	300.584	215.303	0	11.1804	5.42686	-119.859	1004.52	-635.34	-1500.2	-316.301	191.619	0	12.5891	11.5809	-172.883	-27096.8	-183333	-9668.68	-1974.44	356.735	0
326	8	-82.4266	22.5299	-670.726	5333.44	186.33	-1581.57	300.278	602.048	0	-62.1249	-47.1926	-702.3	-10738.5	351.129	4809.31	300.5	215.29	0	11.1924	5.47505	-119.808	1002.94	-666.453	-1497.66	-316.563	191.629	0	12.8234	11.7609	-171.931	-27045	-183147	-9693.04	-1979.24	357.301	0
326	9	-82.3767	21.6829	-670.932	5457.55	125.356	-1690.9	300.187	601.866	0	-61.7939	-46.5501	-702.205	-10734.1	312.64	4854.46	300.445	215.286	0	11.1916	5.52138	-119.703	999.139	-691.577	-1493.91	-316.777	191.653	0	12.9969	11.9867	-170.972	-26993.5	-182970	-9699	-1984.18	357.883	0
327	0	-82.299	20.8204	-671.043	5579.67	63.1847	-1801.32	300.094	601.685	0	-61.33	-45.8895	-702.13	-10736.8	298.18	4902.85	300.425	215.292	0	11.1779	5.55882	-119.608	993.593	-703.375	-1489.94	-316.881	191.693	0	13.1061	12.2246	-170.195	-26943.1	-182836	-9687.06	-1988.27	358.307	0	-115.397	-8.04138	-1667.62	-641420	41750.3	28040.5	21.0359	383.9	0
327	1	-82.1877	19.9625	-671.154	5699.39	-1.03588	-1911.09	299.998	601.508	0	-60.7226	-45.1988	-702.117	-10746.9	310.351	4955.46	300.442	215.306	0	11.1538	5.58498	-119.586	987.492	-697.349	-1487.69	-316.831	191.742	0	13.1417	12.4181	-169.714	-26889.4	-182773	-9667.31	-1990.95	358.439	0
327	2	-82.0395	19.1261	-671.359	5816.56	-64.8708	-2019.75	299.903	601.336	0	-59.971	-44.472	-702.192	-10764.2	350.557	5012.4	300.499	215.329	0	11.1239	5.60341	-119.665	983.92	-674.178	-1488.98	-316.634	191.778	0	13.094	12.5028	-169.561	-26829	-182796	-9652.2	-1992.06	358.227	0
327	3	-81.8626	18.3199	-671.711	5931.49	-124.268	-2128.22	299.815	601.17	0	-59.0907	-43.7157	-702.353	-10788.5	418.44	5072.43	300.596	215.36	0	11.0932	5.61962	-119.835	987.034	-639.072	-1494.5	-316.333	191.763	0	12.9689	12.4434	-169.706	-26768.6	-182900	-9648.86	-1991.75	357.735	0
327	4	-81.6737	17.5453	-672.223	6044.81	-175.984	-2237.76	299.738	601.008	0	-58.1088	-42.9476	-702.577	-10819.7	513.091	5133.52	300.73	215.4	0	11.065	5.63582	-120.073	999.06	-598.896	-1503.3	-315.988	191.68	0	12.7975	12.2597	-170.084	-26726.1	-183062	-9657.5	-1990.3	357.134	0
327	5	-81.4921	16.7967	-672.877	6156.79	-217.957	-2349.02	299.676	600.85	0	-57.0549	-42.1929	-702.84	-10857.8	633.162	5193.33	300.901	215.449	0	11.0393	5.65176	-120.359	1018.42	-559.685	-1513.21	-315.65	191.539	0	12.6302	12.011	-170.63	-26716.9	-183246	-9675.2	-1987.94	356.578	0
327	6	-81.3374	16.0614	-673.649	6267.18	-248.582	-2462.18	299.631	600.697	0	-55.9536	-41.4789	-703.126	-10901.1	774.747	5249.05	301.102	215.504	0	11.0157	5.66809	-120.664	1041.1	-525.445	-1521.85	-315.355	191.372	0	12.5131	11.756	-171.308	-26739.6	-183417	-9700.81	-1984.69	356.09	0
327	7	-81.2274	15.3224	-674.511	6376.26	-266.998	-2577.69	299.604	600.547	0	-54.8212	-40.826	-703.425	-10946.4	931.465	5297.34	301.324	215.562	0	10.9979	5.68723	-120.94	1062.78	-498.034	-1527.72	-315.118	191.212	0	12.4583	11.5323	-172.106	-26779.1	-183551	-9735.86	-1980.5	355.597	0
327	8	-81.1725	14.5651	-675.452	6485.9	-273.34	-2696.48	299.595	600.398	0	-53.6655	-40.242	-703.74	-10991.1	1098.33	5334.79	301.561	215.618	0	10.9913	5.70874	-121.128	1078.97	-477.653	-1530.4	-314.943	191.092	0	12.4421	11.3567	-172.992	-26820.3	-183636	-9781.16	-1975.53	355.038	0
327	9	-81.1681	13.7838	-676.49	6598.89	-267.226	-2819.84	299.605	600.245	0	-52.4884	-39.7234	-704.081	-11033.6	1273.92	5358.94	301.809	215.671	0	10.9987	5.72338	-121.184	1085.67	-463.879	-1530.16	-314.828	191.041	0	12.4266	11.2334	-173.87	-26856.2	-183677	-9833.92	-1970.41	354.461	0
328	0	-81.1915	12.9842	-677.69	6717.44	-246.541	-2949.5	299.636	600.088	0	-51.2868	-39.2581	-704.48	-11072	1458.15	5369.14	302.07	215.717	0	11.0185	5.71768	-121.078	1081.72	-456.352	-1527.66	-314.769	191.066	0	12.3784	11.1655	-174.595	-26885.4	-183690	-9888.63	-1966.09	353.987	0	-103.42	-11.2271	-1691.77	-651073	45121.9	22987.6	23.086	384.039	0
328	1	-81.2081	12.18	-679.139	6843.2	-209.163	-3087.08	299.692	599.924	0	-50.056	-38.8304	-704.992	-11104.6	1650.51	5366.27	302.341	215.751	0	11.0464	5.68583	-120.823	1069.2	-454.36	-1523.9	-314.761	191.151	0	12.2832	11.1616	-175.12	-26904.5	-183690	-9939.69	-1962.94	353.635	0
328	2	-81.1856	11.3819	-680.894	6977.82	-154.87	-3232.95	299.773	599.752	0	-48.7958	-38.4285	-705.678	-11129.9	1850.89	5352.03	302.623	215.772	0	11.0788	5.6351	-120.47	1052.08	-456.773	-1520.17	-314.792	191.267	0	12.1502	11.2265	-175.555	-26908.7	-183681	-9982.63	-1960.29	353.277	0
328	3	-81.1056	10.5886	-682.961	7121.98	-83.3104	-3385.77	299.878	599.572	0	-47.5162	-38.0503	-706.564	-11147.6	2059.46	5328.37	302.915	215.777	0	11.1155	5.58197	-120.073	1035.57	-462.477	-1517.16	-314.852	191.376	0	11.9997	11.3512	-176.024	-26896.5	-183656	-10013.3	-1957.36	352.8	0
328	4	-80.9662	9.78819	-685.3	7274.46	9.06319	-3543.31	300.013	599.385	0	-46.2341	-37.7042	-707.621	-11158.3	2275.9	5296.8	303.216	215.769	0	11.1556	5.54293	-119.669	1024.75	-470.591	-1514.31	-314.932	191.437	0	11.8467	11.517	-176.538	-26872.4	-183601	-10027.8	-1954.01	352.219	0
328	5	-80.7757	8.9652	-687.85	7433.25	127.796	-3703.69	300.186	599.194	0	-44.9672	-37.4045	-708.786	-11163.8	2499.71	5257.63	303.527	215.751	0	11.1934	5.5262	-119.288	1022.45	-480.978	-1510.56	-315.032	191.429	0	11.6959	11.6991	-177.055	-26844.4	-183512	-10025.4	-1950.47	351.617	0
328	6	-80.5445	8.1068	-690.536	7596.77	277.245	-3866.18	300.402	598.999	0	-43.731	-37.1656	-709.995	-11167	2729.9	5210.21	303.845	215.728	0	11.2233	5.53007	-118.972	1028.55	-493.217	-1505.47	-315.146	191.355	0	11.5472	11.8659	-177.541	-26818.7	-183398	-10010.9	-1946.99	351.057	0
328	7	-80.2786	7.20576	-693.294	7763.48	460.561	-4031.04	300.664	598.802	0	-42.5393	-36.9984	-711.2	-11170.7	2963.61	5154.34	304.167	215.707	0	11.2428	5.54706	-118.755	1040.4	-504.69	-1499.43	-315.25	191.239	0	11.41	11.9882	-177.943	-26796.8	-183274	-9992.25	-1943.96	350.592	0
328	8	-79.9716	6.26367	-696.085	7932.03	680.745	-4198.32	300.978	598.605	0	-41.4011	-36.9081	-712.374	-11176.8	3196.55	5091.13	304.487	215.689	0	11.2507	5.5692	-118.647	1053.8	-512.328	-1493.67	-315.318	191.118	0	11.3106	12.0559	-178.167	-26780.9	-183160	-9973.89	-1942.03	350.313	0
328	9	-79.5981	5.29677	-698.908	8102.02	938.899	-4366.92	301.343	598.408	0	-40.3134	-36.8922	-713.535	-11186	3425.86	5022.31	304.801	215.677	0	11.2434	5.59085	-118.63	1064.66	-515.775	-1490.14	-315.348	191.025	0	11.2805	12.08	-178.134	-26777.4	-183076	-9955.87	-1941.74	350.322	0
329	0	-79.118	4.33682	-701.815	8273.82	1232.47	-4534.61	301.756	598.211	0	-39.2621	-36.9387	-714.742	-11198.4	3651.64	4948.73	305.109	215.668	0	11.2181	5.60889	-118.687	1070.23	-517.027	-1490.8	-315.356	190.983	0	11.3343	12.068	-177.838	-26794	-183039	-9936.29	-1943.25	350.666	0	-86.4205	-19.4472	-1734.11	-670729	62136.5	12364.7	32.8047	385.771	0
329	1	-78.491	3.41995	-704.891	8447.58	1556.84	-4698.7	302.209	598.016	0	-38.2301	-37.0291	-716.055	-11213.2	3875.46	4869.69	305.412	215.66	0	11.1778	5.6227	-118.817	1069.6	-518.732	-1496.65	-315.366	190.998	0	11.4613	12.002	-177.326	-26836.3	-183063	-9912.13	-1946.35	351.339	0
329	2	-77.6953	2.57093	-708.196	8622.95	1908.61	-4856.83	302.695	597.824	0	-37.2066	-37.1458	-717.483	-11229.7	4099.23	4784.15	305.713	215.652	0	11.1298	5.63337	-119.034	1063.46	-523.71	-1507.1	-315.4	191.066	0	11.6304	11.864	-176.64	-26908.8	-183145	-9880.98	-1950.83	352.336	0
329	3	-76.7336	1.79592	-711.717	8799.25	2287.18	-5007.15	303.214	597.637	0	-36.1917	-37.2823	-718.978	-11248.6	4325.12	4692.63	306.016	215.645	0	11.0797	5.64145	-119.345	1053.32	-534.209	-1520.21	-315.476	191.174	0	11.7922	11.6732	-175.768	-27015.7	-183268	-9843.62	-1956.67	353.701	0
329	4	-75.6227	1.08782	-715.382	8975.48	2693.14	-5148.02	303.765	597.454	0	-35.1967	-37.4459	-720.463	-11270.7	4555.02	4597.56	306.322	215.644	0	11.0302	5.64545	-119.734	1041.43	-550.387	-1533.83	-315.597	191.302	0	11.8963	11.4754	-174.668	-27162.2	-183406	-9804.4	-1964.02	355.507	0
329	5	-74.3808	0.437297	-719.097	9150.16	3126.53	-5277.58	304.348	597.276	0	-34.2377	-37.6501	-721.86	-11295.7	4790.34	4502.21	306.636	215.648	0	10.9828	5.64393	-120.157	1030.08	-569.149	-1546.78	-315.737	191.427	0	11.9273	11.3076	-173.36	-27349.9	-183528	-9769.26	-1972.65	357.764	0
329	6	-73.0225	-0.160046	-722.789	9321.01	3587.75	-5393.91	304.964	597.104	0	-33.3289	-37.9046	-723.108	-11320.9	5032.96	4409.73	306.96	215.656	0	10.9383	5.63893	-120.557	1019.75	-584.853	-1558.59	-315.851	191.541	0	11.9149	11.189	-171.964	-27567.4	-183614	-9744.04	-1981.74	360.309	0
329	7	-71.5576	-0.703937	-726.404	9485.46	4077.61	-5494.94	305.613	596.942	0	-32.4774	-38.2083	-724.181	-11342.4	5286.16	4321.92	307.3	215.662	0	10.8981	5.635	-120.873	1009	-592.246	-1568.44	-315.9	191.652	0	11.9034	11.1258	-170.637	-27783.3	-183655	-9732.45	-1990.29	362.822	0
329	8	-69.99	-1.19133	-729.9	9641.8	4595.08	-5578.43	306.296	596.79	0	-31.6815	-38.5491	-725.086	-11356.7	5553.52	4238.37	307.659	215.663	0	10.8664	5.63425	-121.054	996.889	-588.806	-1575.44	-315.864	191.765	0	11.9224	11.1101	-169.51	-27954.4	-183654	-9734.04	-1997.44	364.913	0
329	9	-68.3215	-1.61342	-733.252	9789.72	5136.78	-5642.48	307.005	596.649	0	-30.93	-38.9068	-725.845	-11362.6	5835.64	4156.97	308.04	215.654	0	10.8497	5.63506	-121.071	985.348	-575.41	-1579.09	-315.753	191.861	0	11.9776	11.1264	-168.706	-28050.3	-183622	-9745.91	-2002.41	366.268	0
330	0	-66.5531	-1.95187	-736.474	9929.89	5697.24	-5686.05	307.736	596.517	0	-30.203	-39.2561	-726.494	-11360.7	6126.86	4075.56	308.433	215.638	0	10.8554	5.63503	-120.932	978.63	-556.697	-1579.35	-315.603	191.908	0	12.0587	11.1645	-168.318	-28073.3	-183565	-9765.88	-2004.58	366.788	0	-61.2495	-24.9732	-1769.28	-690853	85922.9	-1860.12	46.2703	389.338	0
330	1	-64.685	-2.18234	-739.62	10063	6269.31	-5708.72	308.476	596.394	0	-29.4779	-39.5743	-727.076	-11352.6	6416.52	3993.16	308.825	215.614	0	10.8878	5.6328	-120.679	980.327	-538.992	-1576.68	-315.466	191.877	0	12.1554	11.221	-168.356	-28050.2	-183489	-9793.2	-2003.89	366.613	0
330	2	-62.7239	-2.28418	-742.747	10189.1	6845.71	-5710.14	309.217	596.282	0	-28.7388	-39.8518	-727.632	-11339.3	6693.2	3910.22	309.199	215.584	0	10.9443	5.6271	-120.367	990.867	-526.647	-1572.08	-315.375	191.768	0	12.2647	11.2842	-168.714	-28004	-183404	-9827.19	-2001.07	365.985	0
330	3	-60.6875	-2.24693	-745.87	10308.2	7419.73	-5690.15	309.948	596.18	0	-27.9821	-40.0915	-728.189	-11321.1	6947.93	3827.41	309.541	215.547	0	11.0154	5.61597	-120.054	1006.96	-521.422	-1566.6	-315.343	191.612	0	12.3844	11.3293	-169.222	-27938.9	-183329	-9866.81	-1997.36	365.102	0
330	4	-58.6058	-2.0694	-748.952	10420	7984.43	-5649.23	310.661	596.087	0	-27.2163	-40.3006	-728.744	-11298	7175.7	3744.53	309.847	215.503	0	11.0857	5.59727	-119.784	1022.57	-523.775	-1560.88	-315.373	191.463	0	12.5065	11.3274	-169.742	-27851	-183274	-9909.91	-1993.72	364.078	0
330	5	-56.5174	-1.75638	-751.926	10523.3	8533.23	-5588.25	311.349	596.005	0	-26.4587	-40.4896	-729.272	-11270.9	7375.81	3661.16	310.114	215.455	0	11.1382	5.5692	-119.581	1031.37	-533.42	-1555.17	-315.461	191.375	0	12.6181	11.2677	-170.196	-27740.8	-183243	-9951.41	-1990.65	362.993	0
330	6	-54.4655	-1.3176	-754.726	10615.7	9060.94	-5507.98	312.006	595.934	0	-25.7298	-40.6726	-729.739	-11241	7550.75	3577.63	310.347	215.404	0	11.1643	5.53092	-119.454	1029.8	-548.58	-1549.5	-315.592	191.379	0	12.7045	11.1696	-170.521	-27618.2	-183228	-9983.91	-1988.52	361.964	0
330	7	-52.4904	-0.766226	-757.295	10694.8	9563.7	-5408.71	312.629	595.878	0	-25.0441	-40.8614	-730.111	-11210.1	7705.38	3494.68	310.554	215.354	0	11.1663	5.48448	-119.397	1018.95	-565.03	-1543.86	-315.732	191.466	0	12.7503	11.0645	-170.709	-27496.6	-183220	-10001.4	-1987.29	361.073	0
330	8	-50.6241	-0.114985	-759.597	10759.4	10038.8	-5290.79	313.216	595.836	0	-24.4062	-41.0596	-730.37	-11180.1	7845.64	3412.8	310.742	215.308	0	11.1517	5.43619	-119.395	1003.84	-578.035	-1538.11	-315.841	191.592	0	12.7396	10.9731	-170.906	-27384.7	-183214	-10002.5	-1986.02	360.233	0
330	9	-48.8847	0.629259	-761.623	10808.7	10483.9	-5155.24	313.765	595.808	0	-23.8092	-41.2638	-730.53	-11152.3	7976.19	3332.47	310.918	215.266	0	11.13	5.3945	-119.43	991.228	-585.257	-1531.98	-315.9	191.7	0	12.6646	10.9077	-171.324	-27284.8	-183217	-9991.59	-1983.42	359.259	0
331	0	-47.2779	1.46885	-763.393	10842.7	10895.5	-5004.08	314.272	595.797	0	-23.2386	-41.464	-730.64	-11126.9	8099.92	3254.03	311.086	215.229	0	11.1113	5.36756	-119.488	986.491	-586.445	-1525.19	-315.908	191.744	0	12.5334	10.8849	-172.081	-27197.5	-183234	-9975.87	-1978.81	358.051	0	-40.7216	-18.6149	-1792.45	-701233	93709.3	-9865.63	50.58	390.262	0
331	1	-45.8038	2.41081	-764.954	10862.4	11268.4	-4840.09	314.731	595.8	0	-22.6807	-41.6443	-730.764	-11103.9	8218.66	3177.23	311.247	215.195	0	11.1024	5.36151	-119.566	990.95	-581.469	-1517.82	-315.863	191.712	0	12.3659	10.9223	-173.149	-27125.8	-183265	-9959.22	-1972.43	356.662	0
331	2	-44.4644	3.45572	-766.345	10869.3	11597.8	-4666.11	315.134	595.817	0	-22.1303	-41.7914	-730.939	-11083.3	8333.02	3101.58	311.4	215.163	0	11.1044	5.37585	-119.67	1001.71	-570.59	-1510.57	-315.768	191.629	0	12.1818	11.0182	-174.377	-27077.3	-183304	-9940.74	-1965.19	355.28	0
331	3	-43.2684	4.59108	-767.572	10865.4	11879.7	-4484.81	315.477	595.844	0	-21.5911	-41.902	-731.164	-11064.6	8443.03	3027.03	311.547	215.133	0	11.1141	5.40092	-119.807	1014.64	-556.435	-1504.3	-315.644	191.531	0	11.998	11.1465	-175.533	-27060.1	-183342	-9918.85	-1958.49	354.159	0
331	4	-42.2304	5.79355	-768.603	10853	12111.6	-4298.99	315.758	595.88	0	-21.0715	-41.9842	-731.403	-11047.3	8549.67	2953.86	311.689	215.104	0	11.1289	5.42251	-119.967	1027.12	-543.867	-1499.73	-315.533	191.438	0	11.8294	11.2743	-176.37	-27069.3	-183371	-9893.54	-1953.7	353.48	0
331	5	-41.3672	7.03327	-769.379	10835.3	12292	-4111.51	315.977	595.917	0	-20.5821	-42.0551	-731.602	-11032	8654.57	2882.11	311.83	215.079	0	11.1479	5.43013	-120.137	1037.84	-537.364	-1497.68	-315.473	191.361	0	11.6869	11.3781	-176.736	-27083.1	-183381	-9865.25	-1951.6	353.24	0
331	6	-40.6943	8.27705	-769.822	10814.8	12421.1	-3924.71	316.135	595.952	0	-20.1331	-42.1371	-731.702	-11020.3	8758.48	2811.51	311.97	215.061	0	11.1704	5.42389	-120.309	1045.78	-538.791	-1499	-315.478	191.308	0	11.5701	11.4474	-176.622	-27075.2	-183372	-9834.97	-1952.22	353.295	0
331	7	-40.2213	9.49328	-769.86	10793.1	12500.4	-3740.63	316.237	595.98	0	-19.7333	-42.2542	-731.649	-11014	8859.96	2742.55	312.11	215.054	0	11.1941	5.41442	-120.479	1050.48	-546.58	-1503.62	-315.537	191.281	0	11.4623	11.4889	-176.085	-27031.5	-183352	-9805.43	-1955.27	353.514	0
331	8	-39.9503	10.6582	-769.452	10770.1	12532.2	-3561.82	316.287	596.003	0	-19.3869	-42.4238	-731.412	-11013.7	8955.82	2676.88	312.245	215.058	0	11.2161	5.41458	-120.637	1052.73	-557.092	-1509.95	-315.618	191.274	0	11.3414	11.5245	-175.199	-26960.1	-183327	-9779.86	-1960.39	353.882	0
331	9	-39.8737	11.7622	-768.611	10744.7	12517.7	-3391.39	316.286	596.021	0	-19.0863	-42.6419	-731.004	-11019.3	9043.32	2616.24	312.371	215.074	0	11.2342	5.43173	-120.757	1053.57	-567.966	-1515.96	-315.703	191.275	0	11.2041	11.5751	-174.064	-26889.2	-183306	-9759.6	-1967.09	354.479	0
332	0	-39.9721	12.8139	-767.422	10715.8	12459.6	-3232.07	316.236	596.037	0	-18.8082	-42.879	-730.483	-11029.5	9121.18	2561.48	312.487	215.099	0	11.2498	5.46561	-120.805	1052.71	-579.5	-1520.64	-315.797	191.286	0	11.0714	11.6482	-172.805	-26852.3	-183290	-9743.11	-1974.68	355.391	0	-36.8322	-9.33892	-1783.5	-696359	91372.4	-7032.42	49.6284	389.739	0
332	1	-40.2165	13.835	-766.021	10682.9	12363.2	-3085.74	316.14	596.054	0	-18.5212	-43.0958	-729.947	-11043	9188.48	2513.09	312.588	215.128	0	11.267	5.50931	-120.738	1048.56	-592.191	-1523.96	-315.905	191.315	0	10.9751	11.7382	-171.539	-26865.8	-183280	-9727.83	-1982.45	356.617	0
332	2	-40.5782	14.8459	-764.542	10646.6	12237.4	-2953.91	316.006	596.075	0	-18.203	-43.2624	-729.492	-11058.4	9244.35	2471.65	312.672	215.159	0	11.2888	5.55225	-120.529	1038.97	-604.301	-1526.1	-316.014	191.38	0	10.9469	11.8242	-170.379	-26922.8	-183273	-9714.61	-1989.68	358.017	0
332	3	-41.0373	15.8512	-763.071	10608.9	12091.6	-2837.8	315.846	596.097	0	-17.8514	-43.3678	-729.187	-11074.3	9289.4	2437.07	312.739	215.187	0	11.3119	5.58624	-120.19	1021.94	-612.167	-1527.18	-316.093	191.497	0	11.0119	11.8719	-169.495	-27007.9	-183280	-9708.04	-1995.33	359.343	0
332	4	-41.5848	16.8364	-761.623	10572.1	11933.1	-2737.75	315.668	596.119	0	-17.4832	-43.4152	-729.058	-11088.6	9326.08	2407.94	312.792	215.21	0	11.3284	5.61096	-119.776	996.841	-612.044	-1527.29	-316.11	191.677	0	11.1816	11.8475	-169.063	-27112.4	-183312	-9711.21	-1998.29	360.369	0
332	5	-42.22	17.7707	-760.166	10537.3	11766	-2653.2	315.478	596.138	0	-17.1194	-43.4152	-729.075	-11099.8	9357.04	2382.35	312.834	215.225	0	11.3308	5.63348	-119.365	965.54	-602.356	-1526.51	-316.046	191.911	0	11.4505	11.7367	-169.115	-27230.1	-183369	-9723.19	-1998.28	361.016	0
332	6	-42.9476	18.6134	-758.631	10504.3	11592.8	-2583.74	315.281	596.154	0	-16.7717	-43.381	-729.169	-11107.4	9383.2	2358.93	312.868	215.233	0	11.3166	5.66072	-119.022	932.516	-584.636	-1524.89	-315.912	192.165	0	11.7979	11.5655	-169.523	-27349	-183435	-9740.61	-1996.07	361.329	0
332	7	-43.7722	19.3244	-756.943	10473	11415.2	-2529.73	315.081	596.164	0	-16.4431	-43.3276	-729.263	-11111.9	9403.52	2337.01	312.895	215.237	0	11.2869	5.69194	-118.782	903.732	-561.906	-1522.68	-315.731	192.392	0	12.1937	11.3914	-170.12	-27451.8	-183504	-9758.11	-1992.68	361.368	0
332	8	-44.6912	19.8785	-755.052	10444	11234.5	-2492.08	314.879	596.168	0	-16.1345	-43.2705	-729.304	-11114.1	9416.88	2316.18	312.912	215.239	0	11.2448	5.72062	-118.656	884.65	-537.222	-1520.48	-315.528	192.544	0	12.6075	11.255	-170.762	-27527.4	-183580	-9768.62	-1989.06	361.203	0
332	9	-45.6878	20.2721	-752.97	10418.2	11051.2	-2471.5	314.677	596.164	0	-15.8474	-43.2211	-729.288	-11115.1	9424.68	2295.9	312.923	215.241	0	11.1951	5.74321	-118.648	879.088	-513.786	-1519.03	-315.33	192.591	0	13.0118	11.1553	-171.31	-27580.9	-183665	-9765.93	-1986.12	361.001	0
333	0	-46.7303	20.5216	-750.772	10398	10866.2	-2467.9	314.473	596.15	0	-15.5799	-43.1818	-729.251	-11116.1	9431.02	2275.22	312.932	215.243	0	11.142	5.76015	-118.757	888.976	-494.642	-1518.77	-315.165	192.514	0	13.3751	11.0559	-171.678	-27626.5	-183753	-9749.01	-1984.33	360.92	0	-41.2684	-6.82138	-1763.96	-685458	85186.8	-649.08	46.5126	387.972	0
333	1	-47.7792	20.6553	-748.573	10387.4	10681	-2480.44	314.268	596.124	0	-15.3248	-43.1438	-729.243	-11118.4	9439.85	2253.49	312.945	215.246	0	11.0872	5.7694	-118.964	913.784	-482.283	-1519.43	-315.054	192.319	0	13.6625	10.9007	-171.915	-27671.1	-183832	-9724.68	-1983.32	360.958	0
333	2	-48.8	20.6985	-746.477	10389.8	10497.5	-2508.37	314.063	596.082	0	-15.0732	-43.0916	-729.3	-11123.2	9452.54	2231.11	312.961	215.252	0	11.032	5.76736	-119.221	950.212	-478.953	-1520.42	-315.017	192.03	0	13.8513	10.6461	-172.152	-27710.9	-183887	-9704.76	-1982.17	360.968	0
333	3	-49.7704	20.6631	-744.538	10406	10318.3	-2551.17	313.859	596.023	0	-14.8206	-43.0145	-729.429	-11131.2	9467.77	2209.38	312.98	215.26	0	10.9784	5.75539	-119.468	993.26	-485.84	-1521.56	-315.067	191.686	0	13.9385	10.2976	-172.48	-27738.1	-183911	-9699.27	-1980.27	360.819	0
333	4	-50.681	20.5474	-742.756	10434.4	10146.8	-2608.1	313.661	595.952	0	-14.571	-42.9152	-729.61	-11141.9	9483.13	2189.94	312.998	215.271	0	10.9283	5.73914	-119.642	1037.58	-501.267	-1523.41	-315.19	191.328	0	13.9323	9.90743	-172.894	-27745.2	-183895	-9711.18	-1977.63	360.475	0
333	5	-51.5314	20.3454	-741.094	10471.6	9985.56	-2678	313.474	595.87	0	-14.3384	-42.8078	-729.81	-11155.3	9496.56	2174.15	313.012	215.285	0	10.885	5.72266	-119.685	1078.09	-520.462	-1526.39	-315.349	190.992	0	13.8407	9.5443	-173.358	-27727.1	-183831	-9737.09	-1974.42	359.942	0
333	6	-52.327	20.0515	-739.499	10515.4	9835.87	-2759.49	313.301	595.78	0	-14.1383	-42.7101	-729.985	-11172.6	9507.3	2162.35	313.024	215.305	0	10.8542	5.70628	-119.575	1110.97	-537.96	-1529.67	-315.499	190.709	0	13.6698	9.27506	-173.875	-27683.5	-183716	-9770.96	-1970.6	359.215	0
333	7	-53.0738	19.6636	-737.938	10565.2	9699.25	-2850.85	313.144	595.683	0	-13.9779	-42.6369	-730.097	-11195	9515.72	2154.17	313.034	215.334	0	10.8444	5.6886	-119.335	1135.09	-550.634	-1531.21	-315.614	190.488	0	13.4289	9.15427	-174.441	-27618.8	-183552	-9807.5	-1966.23	358.328	0
333	8	-53.772	19.1869	-736.412	10620.8	9578.62	-2950.09	313.007	595.578	0	-13.8564	-42.5962	-730.137	-11223.5	9522.65	2149.38	313.042	215.372	0	10.8624	5.66937	-119.031	1151.6	-558.195	-1529.02	-315.69	190.325	0	13.1335	9.19636	-175.001	-27542.2	-183351	-9843.55	-1961.72	357.384	0
333	9	-54.4129	18.6376	-734.966	10682	9476.75	-3055.04	312.894	595.466	0	-13.7677	-42.5851	-730.145	-11258.6	9529.92	2147.93	313.052	215.42	0	10.9096	5.65002	-118.747	1161.12	-562.536	-1522.5	-315.737	190.222	0	12.8114	9.35335	-175.482	-27466.1	-183133	-9876.6	-1957.6	356.518	0
334	0	-54.9784	18.0448	-733.681	10749	9394.92	-3163.57	312.805	595.349	0	-13.6971	-42.5872	-730.197	-11300.5	9541	2149.06	313.066	215.476	0	10.9811	5.63251	-118.549	1162.65	-567.9	-1513.02	-315.79	190.193	0	12.5054	9.53603	-175.806	-27401.6	-182934	-9903.09	-1954.54	355.863	0	-44.5483	-10.706	-1756.2	-679448	82539.2	-153.524	45.1206	386.156	0
334	1	-55.4481	17.4438	-732.645	10821.9	9333.53	-3273.73	312.74	595.229	0	-13.6202	-42.5783	-730.379	-11349	9559.39	2150.88	313.088	215.538	0	11.0658	5.61862	-118.456	1155.23	-578.245	-1503.22	-315.882	190.248	0	12.2539	9.66667	-175.911	-27354.6	-182790	-9921.25	-1953.1	355.502	0
334	2	-55.8075	16.8626	-731.906	10899.8	9293.72	-3383.98	312.698	595.108	0	-13.5131	-42.5391	-730.748	-11403.1	9586.67	2151.47	313.119	215.605	0	11.1494	5.6086	-118.449	1139.13	-592.544	-1495.72	-316.003	190.383	0	12.0764	9.72304	-175.826	-27329.9	-182729	-9934.6	-1953.26	355.438	0
334	3	-56.051	16.3118	-731.452	10980.7	9277.84	-3493.15	312.684	594.988	0	-13.3622	-42.4641	-731.312	-11462.2	9622.16	2150.22	313.157	215.673	0	11.2205	5.60032	-118.499	1115.43	-605.017	-1491.93	-316.106	190.587	0	11.9814	9.73439	-175.635	-27329.5	-182752	-9949.34	-1954.52	355.604	0
334	4	-56.1812	15.787	-731.215	11062.2	9288.38	-3600.39	312.703	594.872	0	-13.166	-42.36	-732.037	-11525.3	9663.8	2147.23	313.201	215.744	0	11.2734	5.59237	-118.584	1085.96	-609.947	-1491.74	-316.144	190.842	0	11.9669	9.73929	-175.391	-27346.3	-182843	-9968.58	-1956.49	355.916	0
334	5	-56.2064	15.2759	-731.103	11142.7	9326.27	-3704.74	312.756	594.759	0	-12.9301	-42.2359	-732.868	-11590.6	9709.68	2142.16	313.249	215.815	0	11.3044	5.58678	-118.681	1053.22	-605.071	-1494	-316.098	191.126	0	12.0122	9.76344	-175.081	-27369.6	-182971	-9990.37	-1959.07	356.325	0
334	6	-56.137	14.7663	-731.02	11221.1	9390.25	-3804.88	312.845	594.65	0	-12.6625	-42.0967	-733.747	-11655.6	9759.24	2133.98	313.301	215.885	0	11.3086	5.58696	-118.786	1019.93	-592.17	-1497.8	-315.985	191.414	0	12.0855	9.82785	-174.665	-27391.5	-183105	-10009.3	-1962.32	356.824	0
334	7	-55.9824	14.25	-730.89	11296	9477.72	-3899.14	312.967	594.545	0	-12.3723	-41.9444	-734.629	-11717.2	9812.63	2121.19	313.357	215.95	0	11.2829	5.5945	-118.915	988.482	-576.46	-1503.41	-315.848	191.688	0	12.1579	9.94871	-174.091	-27403.4	-183223	-10019.8	-1966.46	357.409	0
334	8	-55.7492	13.7239	-730.661	11366.4	9585.85	-3986.09	313.119	594.444	0	-12.0673	-41.7843	-735.47	-11773.6	9869.36	2102.93	313.419	216.008	0	11.2307	5.60756	-119.092	961.067	-564.267	-1511.82	-315.738	191.93	0	12.2098	10.1202	-173.29	-27394.7	-183316	-10019.4	-1971.86	358.086	0
334	9	-55.4416	13.1926	-730.318	11431.9	9712.71	-4065.53	313.299	594.347	0	-11.7516	-41.6266	-736.244	-11824.8	9927.92	2080.22	313.485	216.061	0	11.1595	5.62055	-119.323	939.879	-559.174	-1523.41	-315.686	192.123	0	12.2298	10.309	-172.257	-27359.9	-183382	-10008.8	-1978.58	358.832	0
335	0	-55.0562	12.6695	-729.898	11493.3	9857.18	-4138.63	313.505	594.254	0	-11.4216	-41.4781	-736.958	-11871.5	9985.96	2055.48	313.55	216.109	0	11.0789	5.62791	-119.585	925.812	-560.468	-1537.52	-315.687	192.258	0	12.218	10.478	-171.194	-27301.3	-183414	-9989.16	-1985.38	359.476	0	-38.227	-13.8173	-1761.87	-679325	85388.4	-5148.85	46.792	384.759	0
335	1	-54.5812	12.1758	-729.483	11552.8	10017.9	-4206.27	313.733	594.163	0	-11.0673	-41.3379	-737.649	-11914.2	10041	2030.63	313.612	216.152	0	10.9995	5.62936	-119.835	917.511	-565.299	-1552.41	-315.717	192.344	0	12.1856	10.6131	-170.462	-27222	-183407	-9962.28	-1989.94	359.696	0
335	2	-54.0041	11.7339	-729.159	11613	10193.5	-4267.71	313.98	594.074	0	-10.6802	-41.2041	-738.351	-11954.3	10092	2005.88	313.668	216.191	0	10.9322	5.62919	-120.019	912.471	-571.298	-1565.59	-315.76	192.397	0	12.1435	10.7215	-170.332	-27124.2	-183362	-9931.6	-1990.5	359.244	0
335	3	-53.3216	11.3607	-728.975	11675	10383.1	-4321.17	314.243	593.984	0	-10.2606	-41.0793	-739.072	-11992.8	10140	1980.33	313.72	216.227	0	10.8845	5.63139	-120.109	908.673	-577.567	-1574.83	-315.809	192.435	0	12.0939	10.8095	-170.831	-27017.7	-183288	-9900.78	-1986.92	358.155	0
335	4	-52.5413	11.0656	-728.937	11738.8	10587.2	-4365.17	314.524	593.896	0	-9.81624	-40.9703	-739.791	-12029.9	10186.1	1953.14	313.769	216.261	0	10.8606	5.63726	-120.12	905.45	-584.13	-1578.75	-315.863	192.462	0	12.0419	10.88	-171.79	-26923.9	-183199	-9871.85	-1980.42	356.726	0
335	5	-51.6775	10.8507	-729.021	11802.9	10806.3	-4399.02	314.823	593.81	0	-9.36082	-40.886	-740.463	-12064.7	10230.7	1923.89	313.817	216.294	0	10.8634	5.64529	-120.082	903.056	-591.167	-1576.87	-315.923	192.48	0	12.0038	10.9463	-172.974	-26867.8	-183115	-9845.44	-1972.62	355.328	0
335	6	-50.7473	10.7113	-729.185	11865.8	11041	-4422.65	315.142	593.727	0	-8.91084	-40.837	-741.033	-12096.7	10273.2	1892.48	313.863	216.324	0	10.895	5.65188	-120.012	901.994	-599.329	-1569.72	-315.994	192.484	0	11.9842	11.0259	-174.168	-26868.7	-183046	-9821.82	-1964.97	354.269	0
335	7	-49.7688	10.6386	-729.383	11926.5	11291.8	-4436.3	315.481	593.649	0	-8.48261	-40.8322	-741.459	-12125.9	10310.9	1859.18	313.906	216.354	0	10.9536	5.6541	-119.923	903.498	-609.415	-1558.5	-316.082	192.466	0	11.9616	11.1206	-175.184	-26935.6	-182997	-9801.26	-1958.6	353.756	0
335	8	-48.7561	10.6236	-729.573	11985.5	11558.4	-4440.42	315.843	593.572	0	-8.08811	-40.8741	-741.722	-12152.9	10340.1	1824.43	313.941	216.385	0	11.0311	5.65189	-119.847	910.086	-621.321	-1544.73	-316.184	192.406	0	11.9175	11.2149	-175.909	-27065.2	-182973	-9784.37	-1954.15	353.859	0
335	9	-47.7153	10.6623	-729.733	12043.7	11838.5	-4435.37	316.223	593.496	0	-7.73028	-40.9564	-741.842	-12178.3	10357.6	1788	313.962	216.416	0	11.1155	5.64722	-119.812	924.684	-635.134	-1530.65	-316.301	192.282	0	11.8662	11.2863	-176.336	-27241.7	-182977	-9773.14	-1951.66	354.487	0
336	0	-46.6404	10.7596	-729.879	12101.9	12128.2	-4421.07	316.617	593.419	0	-7.4003	-41.0653	-741.871	-12202.5	10361.1	1749.06	313.966	216.448	0	11.195	5.64318	-119.825	948.312	-652.481	-1519.05	-316.445	192.086	0	11.8434	11.3138	-176.549	-27436.8	-183012	-9770.43	-1950.61	355.406	0	-23.7379	-12.7453	-1769.22	-681435	85321.5	-12842.1	46.9423	384.367	0
336	1	-45.5187	10.9264	-730.061	12160.3	12423.8	-4397.18	317.017	593.344	0	-7.08218	-41.182	-741.884	-12224.4	10348.9	1707.7	313.95	216.477	0	11.2603	5.64132	-119.871	978.41	-674.609	-1511.42	-316.628	191.838	0	11.8751	11.2892	-176.671	-27617	-183075	-9777.44	-1950.25	356.319	0
336	2	-44.342	11.1696	-730.32	12218.4	12721.5	-4363.6	317.419	593.27	0	-6.76276	-41.2878	-741.945	-12241.4	10320.7	1665.52	313.91	216.499	0	11.3036	5.6387	-119.918	1009.87	-700.069	-1506.76	-316.838	191.579	0	11.9641	11.2161	-176.779	-27759.4	-183148	-9792.01	-1950.02	357.029	0
336	3	-43.1143	11.4839	-730.657	12275.6	13017.6	-4320.51	317.816	593.199	0	-6.43907	-41.3702	-742.077	-12250.8	10277.5	1624.18	313.85	216.509	0	11.3197	5.63085	-119.923	1037.54	-725.944	-1502.53	-317.053	191.348	0	12.0914	11.1012	-176.863	-27857.9	-183212	-9809.18	-1949.9	357.512	0
336	4	-41.852	11.8532	-731.03	12329.7	13308.6	-4268.22	318.205	593.134	0	-6.11863	-41.4274	-742.271	-12251.5	10223.1	1583.89	313.773	216.505	0	11.3052	5.61665	-119.858	1057.31	-749.713	-1496.92	-317.255	191.179	0	12.2254	10.9568	-176.881	-27914.5	-183256	-9824.53	-1950.04	357.815	0
336	5	-40.5806	12.255	-731.374	12378.2	13590.3	-4207.15	318.582	593.075	0	-5.81562	-41.4673	-742.489	-12245.2	10163.1	1543.4	313.688	216.492	0	11.2594	5.59818	-119.734	1065.85	-769.396	-1489.56	-317.426	191.098	0	12.3439	10.7995	-176.856	-27932.9	-183284	-9837.48	-1950.34	357.941	0
336	6	-39.329	12.6662	-731.613	12419.4	13858.9	-4137.84	318.943	593.025	0	-5.54523	-41.5014	-742.677	-12234.5	10102.9	1500.83	313.603	216.474	0	11.1885	5.57782	-119.58	1061.43	-784.222	-1481.26	-317.558	191.124	0	12.4479	10.6474	-176.85	-27920.6	-183312	-9849.66	-1950.54	357.877	0
336	7	-38.1226	13.0687	-731.69	12453.6	14111.6	-4060.88	319.286	592.98	0	-5.31771	-41.5407	-742.772	-12222.3	10047.4	1454.76	313.527	216.455	0	11.1058	5.55723	-119.414	1045.77	-794.549	-1473.22	-317.654	191.242	0	12.5494	10.5276	-176.86	-27881.6	-183357	-9861.26	-1950.74	357.648	0
336	8	-36.9759	13.4548	-731.598	12482.1	14346.3	-3976.91	319.61	592.939	0	-5.13436	-41.5919	-742.735	-12210.9	9998.12	1405.03	313.461	216.44	0	11.0262	5.53709	-119.231	1023.87	-800.052	-1466.41	-317.71	191.413	0	12.6593	10.4771	-176.808	-27810	-183430	-9871.17	-1951.45	357.289	0
336	9	-35.8869	13.829	-731.398	12507.1	14562	-3887.43	319.91	592.9	0	-4.98489	-41.6551	-742.57	-12201.5	9952.54	1352.73	313.403	216.431	0	10.9603	5.51616	-119.04	1001.83	-799.234	-1461.73	-317.714	191.584	0	12.7883	10.5256	-176.647	-27699.2	-183526	-9879.46	-1952.94	356.805	0
337	0	-34.8384	14.2062	-731.201	12530.3	14759.9	-3795.16	320.186	592.863	0	-4.84898	-41.7222	-742.331	-12194.1	9907.18	1299.68	313.346	216.427	0	10.9126	5.49164	-118.875	984.177	-790.579	-1459.95	-317.651	191.721	0	12.945	10.6719	-176.391	-27554.6	-183630	-9888.4	-1955.04	356.213	0	-11.1078	-8.95751	-1769.9	-681547	86389.5	-18285.4	47.8702	384.386	0
337	1	-33.8094	14.6063	-731.126	12552.4	14943.4	-3703.13	320.439	592.831	0	-4.70548	-41.7792	-742.095	-12187.7	9859.8	1247.73	313.286	216.423	0	10.8819	5.46213	-118.793	972.37	-773.91	-1461.14	-317.515	191.815	0	13.1243	10.8744	-176.064	-27395.6	-183725	-9900.88	-1957.51	355.6	0
337	2	-32.7889	15.0458	-731.242	12573.5	15115.9	-3613.77	320.672	592.805	0	-4.5422	-41.8143	-741.931	-12181.6	9808.57	1198.48	313.22	216.419	0	10.8642	5.43137	-118.829	965.203	-751.232	-1464.72	-317.322	191.877	0	13.2946	11.077	-175.678	-27249.7	-183798	-9917.55	-1960.22	355.112	0
337	3	-31.7795	15.5319	-731.55	12593.5	15278.6	-3528.86	320.885	592.785	0	-4.3582	-41.8244	-741.869	-12176.3	9751.41	1153.18	313.144	216.413	0	10.8571	5.40799	-118.963	960.889	-726.357	-1469.93	-317.106	191.923	0	13.4129	11.2435	-175.246	-27142.9	-183839	-9935.75	-1963.03	354.885	0
337	4	-30.7943	16.0601	-731.991	12611.9	15430	-3449.44	321.079	592.77	0	-4.16055	-41.8172	-741.894	-12173.5	9687.3	1112.31	313.058	216.409	0	10.8625	5.40134	-119.133	959.515	-703.437	-1476.19	-316.905	191.946	0	13.4622	11.3621	-174.796	-27092.7	-183849	-9951.41	-1965.79	354.996	0
337	5	-29.854	16.6148	-732.47	12627.7	15567.7	-3375.83	321.254	592.76	0	-3.9618	-41.8101	-741.947	-12174.2	9616.1	1075.39	312.961	216.408	0	10.8867	5.41819	-119.283	963.108	-685.458	-1483.2	-316.746	191.926	0	13.4674	11.4331	-174.331	-27107.6	-183840	-9960.79	-1968.55	355.495	0
337	6	-28.9876	17.1732	-732.871	12639.7	15689.4	-3307.95	321.408	592.753	0	-3.77754	-41.8257	-741.951	-12178.8	9536.99	1041.19	312.854	216.415	0	10.9338	5.46065	-119.378	972.719	-674.169	-1490.61	-316.647	191.852	0	13.4684	11.4654	-173.803	-27186.3	-183825	-9960.54	-1971.66	356.421	0
337	7	-28.2263	17.7126	-733.086	12647.7	15790.8	-3245.4	321.54	592.747	0	-3.62119	-41.8825	-741.835	-12187.5	9448.99	1008.13	312.737	216.429	0	10.9999	5.52298	-119.41	986.185	-670.537	-1497.65	-316.615	191.741	0	13.4844	11.4776	-173.143	-27308.3	-183805	-9949.48	-1975.58	357.721	0
337	8	-27.5946	18.2176	-733.029	12652.6	15866.4	-3187.48	321.645	592.739	0	-3.49971	-41.9876	-741.544	-12199.7	9352.38	974.901	312.612	216.452	0	11.0732	5.59118	-119.395	999.057	-674.51	-1503.26	-316.649	191.632	0	13.5075	11.4952	-172.304	-27436.8	-183776	-9931.14	-1980.58	359.235	0
337	9	-27.1026	18.6844	-732.663	12654.4	15911.4	-3133.66	321.717	592.728	0	-3.411	-42.1347	-741.07	-12212.7	9248.44	940.999	312.48	216.48	0	11.1421	5.64863	-119.368	1008.35	-685.316	-1506.27	-316.741	191.553	0	13.5162	11.5321	-171.315	-27541.4	-183738	-9912.62	-1986.52	360.765	0
338	0	-26.7455	19.1215	-732.003	12653.3	15922.4	-3083.88	321.752	592.714	0	-3.34357	-42.307	-740.464	-12223.2	9137.54	906.722	312.34	216.508	0	11.1988	5.68459	-119.379	1014.97	-701.442	-1506.28	-316.876	191.498	0	13.4919	11.5788	-170.311	-27613.6	-183704	-9899.94	-1992.64	362.136	0	-6.10019	-5.03094	-1754.79	-675925	86710.3	-20133.9	48.5852	384.582	0
338	1	-26.51	19.5443	-731.11	12650	15896.5	-3038.48	321.743	592.698	0	-3.28333	-42.484	-739.818	-12228.7	9017.8	872.768	312.189	216.529	0	11.236	5.69993	-119.456	1021.25	-719.801	-1504.26	-317.026	191.451	0	13.4248	11.6168	-169.461	-27657	-183692	-9895.58	-1997.98	363.206	0
338	2	-26.3866	19.9644	-730.05	12644.4	15832.3	-2997.82	321.687	592.68	0	-3.22192	-42.6504	-739.212	-12228.5	8885.89	839.999	312.021	216.543	0	11.2498	5.70473	-119.583	1027.77	-736.608	-1501.55	-317.16	191.405	0	13.3119	11.6312	-168.88	-27674.9	-183722	-9899.86	-2001.88	363.873	0
338	3	-26.3759	20.383	-728.869	12635.7	15730.3	-2962.54	321.582	592.664	0	-3.15842	-42.7999	-738.687	-12222.6	8740.11	809.007	311.832	216.546	0	11.2454	5.71103	-119.698	1033.86	-749.04	-1498.82	-317.258	191.363	0	13.156	11.6074	-168.614	-27670.5	-183795	-9911.39	-2004.03	364.105	0
338	4	-26.484	20.7923	-727.581	12623.3	15592.7	-2933.92	321.431	592.65	0	-3.09875	-42.9337	-738.234	-12211.6	8582.37	779.267	311.626	216.542	0	11.2353	5.72912	-119.725	1039.32	-754.999	-1496.44	-317.306	191.319	0	12.9639	11.538	-168.619	-27652.7	-183889	-9925.17	-2004.56	363.995	0
338	5	-26.7174	21.1789	-726.182	12608	15423.8	-2913.16	321.24	592.638	0	-3.05528	-43.0589	-737.818	-12196.1	8416.19	748.791	311.407	216.53	0	11.2304	5.76588	-119.632	1044.77	-752.359	-1495.07	-317.289	191.267	0	12.7408	11.4316	-168.807	-27640.3	-183963	-9934.19	-2003.79	363.74	0
338	6	-27.0807	21.5281	-724.652	12590.8	15229.5	-2900.54	321.016	592.625	0	-3.04405	-43.189	-737.393	-12176.3	8242.81	715.006	311.178	216.513	0	11.2352	5.82187	-119.456	1051.03	-739.591	-1495.33	-317.191	191.202	0	12.4937	11.3048	-169.162	-27655.9	-183985	-9934.71	-2001.63	363.487	0
338	7	-27.576	21.8268	-722.967	12572	15015.7	-2895.61	320.77	592.611	0	-3.08003	-43.3406	-736.916	-12152.5	8060.08	676.112	310.938	216.491	0	11.2475	5.89172	-119.268	1058.64	-716.951	-1496.97	-317.011	191.124	0	12.2386	11.1725	-169.753	-27705.9	-183949	-9928.09	-1997.62	363.212	0
338	8	-28.1984	22.0673	-721.117	12551.5	14786.4	-2898.03	320.505	592.594	0	-3.17183	-43.5264	-736.361	-12124.9	7865.2	631.721	310.681	216.466	0	11.2599	5.96815	-119.124	1067.68	-687.307	-1498.82	-316.77	191.037	0	12.0016	11.051	-170.606	-27773.4	-183869	-9917.21	-1991.74	362.792	0
338	9	-28.932	22.2519	-719.112	12529.2	14543	-2907.65	320.224	592.577	0	-3.31835	-43.7488	-735.721	-12093.7	7656.42	582.497	310.407	216.438	0	11.2634	6.04301	-119.052	1077.53	-656.277	-1499.91	-316.513	190.949	0	11.8187	10.9532	-171.621	-27836.3	-183769	-9902.73	-1984.78	362.197	0
339	0	-29.7498	22.3958	-717	12505.5	14285.5	-2924.29	319.924	592.559	0	-3.51072	-44.0001	-735.015	-12058.4	7432.19	529.864	310.112	216.406	0	11.2523	6.10535	-119.057	1086.28	-630.611	-1500.42	-316.297	190.876	0	11.7284	10.8849	-172.623	-27884.3	-183666	-9884.1	-1977.97	361.533	0	-15.4531	-5.80575	-1731.14	-663243	73024.3	-15498.7	41.1034	382.504	0
339	1	-30.6211	22.5216	-714.854	12481.7	14013.9	-2947.9	319.604	592.54	0	-3.73865	-44.2666	-734.275	-12017.4	7190.71	476.192	309.793	216.366	0	11.2274	6.14293	-119.119	1091.68	-614.901	-1501.41	-316.162	190.835	0	11.7455	10.8463	-173.5	-27915.8	-183572	-9862.96	-1972.05	360.898	0
339	2	-31.5201	22.6458	-712.734	12459.5	13728.6	-2978.76	319.262	592.519	0	-3.99627	-44.533	-733.526	-11969.1	6931.52	424.173	309.45	216.317	0	11.1945	6.14742	-119.215	1093.05	-609.179	-1503.77	-316.11	190.831	0	11.8446	10.8288	-174.234	-27929.3	-183493	-9842.87	-1967.14	360.297	0
339	3	-32.4305	22.7716	-710.665	12440.5	13430.1	-3016.88	318.898	592.495	0	-4.28551	-44.7878	-732.771	-11913.3	6656.52	375.448	309.084	216.258	0	11.1607	6.11866	-119.327	1091.72	-609.614	-1507.73	-316.109	190.851	0	11.9821	10.8168	-174.819	-27923.9	-183434	-9826.63	-1963.28	359.73	0
339	4	-33.3441	22.8905	-708.625	12424.8	13119.2	-3061.64	318.514	592.466	0	-4.61843	-45.0287	-731.984	-11851.5	6368.72	330.493	308.701	216.191	0	11.1328	6.0645	-119.437	1090.46	-611.679	-1512.93	-316.121	190.87	0	12.1219	10.806	-175.191	-27901.4	-183400	-9815.56	-1960.86	359.263	0
339	5	-34.2602	22.986	-706.568	12410.7	12799.4	-3112.21	318.115	592.435	0	-5.01543	-45.2619	-731.125	-11786.4	6071.15	289.412	308.304	216.121	0	11.114	5.9972	-119.528	1091.95	-612.851	-1518.48	-316.127	190.865	0	12.2425	10.8141	-175.239	-27861.5	-183393	-9810.89	-1960.53	358.991	0
339	6	-35.1847	23.0364	-704.428	12396.8	12475.8	-3168.15	317.711	592.402	0	-5.49434	-45.4987	-730.134	-11721.5	5766.91	251.866	307.898	216.054	0	11.1003	5.92856	-119.588	1096.67	-612.329	-1523.3	-316.12	190.83	0	12.3344	10.8567	-174.882	-27801	-183413	-9814.23	-1962.78	358.97	0
339	7	-36.127	23.0226	-702.144	12382.3	12153.1	-3229.15	317.309	592.365	0	-6.05916	-45.7527	-728.953	-11659.1	5458.88	216.979	307.489	215.994	0	11.0854	5.86532	-119.599	1102.6	-610.056	-1526.55	-316.101	190.781	0	12.401	10.9221	-174.14	-27718.7	-183449	-9826.54	-1967.46	359.175	0
339	8	-37.0933	22.9354	-699.688	12367.6	11835.9	-3294.65	316.916	592.324	0	-6.70085	-46.0349	-727.552	-11599.6	5149.1	184.469	307.077	215.943	0	11.069	5.80821	-119.55	1107	-607.585	-1527.75	-316.082	190.74	0	12.4584	10.9747	-173.158	-27619.3	-183479	-9847.15	-1973.6	359.503	0
339	9	-38.0789	22.7793	-697.087	12353.6	11528.3	-3363.81	316.538	592.278	0	-7.40394	-46.3479	-725.955	-11542.4	4839.46	155.458	306.666	215.9	0	11.0564	5.75673	-119.466	1108.45	-607.858	-1527.03	-316.088	190.722	0	12.5239	10.9727	-172.156	-27514.4	-183484	-9873.72	-1979.8	359.823	0
340	0	-39.0635	22.5735	-694.421	12341.6	11231.8	-3435.73	316.174	592.228	0	-8.14718	-46.6819	-724.248	-11487.1	4532.75	131.487	306.259	215.861	0	11.0506	5.7138	-119.4	1107.72	-613.189	-1525.31	-316.136	190.723	0	12.5999	10.8855	-171.349	-27418.9	-183457	-9902.01	-1984.66	360.017	0	-30.1256	-9.34853	-1695.45	-646466	57214.5	-10988	32.2286	380.561	0
340	1	-40.015	22.3479	-691.8	12332	10944.4	-3509.35	315.82	592.174	0	-8.90161	-47.0146	-722.543	-11434.1	4232.18	112.617	305.857	215.825	0	11.0491	5.68412	-119.394	1105.87	-624.133	-1523.6	-316.228	190.738	0	12.6756	10.7033	-170.918	-27344.9	-183411	-9926.5	-1987.09	359.989	0
340	2	-40.9022	22.1313	-689.326	12325.1	10662.8	-3583.53	315.468	592.12	0	-9.63535	-47.3183	-720.943	-11383.3	3939.84	97.0453	305.465	215.789	0	11.0468	5.67014	-119.445	1102.36	-639.397	-1522.15	-316.353	190.771	0	12.7424	10.4465	-170.997	-27298.3	-183368	-9943.32	-1986.34	359.642	0
340	3	-41.7055	21.9408	-687.058	12320.9	10386.7	-3657.63	315.118	592.067	0	-10.3248	-47.5713	-719.513	-11334.5	3656.35	82.9808	305.082	215.753	0	11.0402	5.67206	-119.517	1095.84	-655.729	-1520.68	-316.487	190.831	0	12.7993	10.1683	-171.623	-27275.9	-183343	-9951.73	-1982.28	358.929	0
340	4	-42.4209	21.7793	-685.006	12320.1	10117.7	-3731.52	314.77	592.015	0	-10.9623	-47.7642	-718.277	-11287.8	3382.03	70.0199	304.709	215.715	0	11.029	5.69007	-119.574	1085.68	-667.966	-1519.01	-316.586	190.92	0	12.8426	9.93539	-172.663	-27267.9	-183335	-9952.42	-1975.81	357.926	0
340	5	-43.0589	21.6392	-683.132	12323.3	9857.29	-3804.95	314.43	591.961	0	-11.5541	-47.8996	-717.22	-11243.6	3118	58.6322	304.347	215.677	0	11.0128	5.72431	-119.587	1072.38	-671.165	-1517.65	-316.612	191.033	0	12.8598	9.80003	-173.87	-27267.3	-183340	-9945.92	-1968.47	356.826	0
340	6	-43.6384	21.5063	-681.363	12330.6	9607.16	-3877.35	314.1	591.903	0	-12.1118	-47.9884	-716.29	-11201.8	2865.12	49.4917	304	215.639	0	10.9908	5.77189	-119.526	1057.27	-664.027	-1517.84	-316.556	191.154	0	12.8343	9.7851	-175.024	-27273.6	-183354	-9932.57	-1961.59	355.828	0
340	7	-44.1795	21.3643	-679.622	12340.5	9370.26	-3948.25	313.787	591.842	0	-12.6447	-48.0444	-715.415	-11161	2622.42	43.1451	303.666	215.601	0	10.9638	5.82417	-119.358	1041.62	-649.146	-1520.9	-316.439	191.273	0	12.7535	9.88929	-175.988	-27289.1	-183377	-9911.15	-1955.99	355.062	0
340	8	-44.6977	21.2001	-677.846	12350.5	9149.99	-4017.48	313.499	591.78	0	-13.1554	-48.0768	-714.529	-11119.2	2387.83	39.5774	303.342	215.562	0	10.9365	5.86863	-119.083	1025.36	-630.356	-1527.65	-316.293	191.39	0	12.6168	10.1012	-176.724	-27312.1	-183410	-9879.4	-1951.83	354.546	0
340	9	-45.2	21.0101	-676.005	12359.1	8947.85	-4084.67	313.236	591.717	0	-13.6392	-48.0883	-713.599	-11075.8	2160.21	38.5593	303.027	215.521	0	10.9146	5.89462	-118.744	1006.66	-611.11	-1537.95	-316.146	191.522	0	12.4433	10.4042	-177.284	-27330.9	-183460	-9838.98	-1948.83	354.165	0
341	0	-45.6809	20.8057	-674.119	12366.1	8763.23	-4149.11	313	591.656	0	-14.0836	-48.0749	-712.64	-11031.8	1939.48	40.4574	302.722	215.48	0	10.9025	5.89632	-118.413	983.041	-593.758	-1550.54	-316.014	191.698	0	12.2801	10.765	-177.748	-27324.6	-183528	-9797.93	-1946.52	353.727	0	-39.4139	-10.6045	-1670.68	-633408	41981.4	-8566.95	23.329	378.344	0
341	1	-46.1246	20.6091	-672.246	12372.5	8594.75	-4210.32	312.785	591.595	0	-14.4741	-48.0281	-711.712	-10988.8	1725.42	45.8635	302.424	215.44	0	10.8988	5.87134	-118.162	953.193	-578.73	-1563.33	-315.898	191.933	0	12.1823	11.1253	-178.153	-27276.5	-183605	-9764.9	-1944.6	353.107	0
341	2	-46.5162	20.4389	-670.436	12379	8439.91	-4268.41	312.589	591.536	0	-14.8057	-47.9413	-710.873	-10948.3	1518.06	54.601	302.136	215.401	0	10.8968	5.82034	-118.051	918.266	-566.116	-1573.99	-315.796	192.221	0	12.166	11.425	-178.44	-27191.3	-183674	-9742.18	-1943.33	352.384	0
341	3	-46.8507	20.3018	-668.704	12385.2	8294.44	-4323.89	312.404	591.479	0	-15.0886	-47.8173	-710.136	-10911.9	1318.72	65.6579	301.857	215.366	0	10.8882	5.74889	-118.119	882.069	-559.034	-1580.61	-315.733	192.532	0	12.1977	11.6349	-178.497	-27099.5	-183719	-9726.04	-1943.26	351.821	0
341	4	-47.1352	20.1935	-667.022	12389.7	8154.13	-4377.17	312.225	591.425	0	-15.3449	-47.671	-709.45	-10880.6	1129.01	77.7808	301.591	215.337	0	10.8701	5.66741	-118.37	850.465	-563.228	-1582.44	-315.758	192.815	0	12.2359	11.7545	-178.283	-27041.8	-183741	-9712.11	-1944.62	351.679	0
341	5	-47.3856	20.1031	-665.341	12391.4	8016.78	-4428.35	312.049	591.376	0	-15.5994	-47.5245	-708.73	-10854.8	949.545	89.8846	301.34	215.316	0	10.8461	5.5895	-118.784	829.35	-581.701	-1580.26	-315.897	193.018	0	12.2652	11.7907	-177.852	-27044.9	-183761	-9699.39	-1947.22	352.064	0
341	6	-47.6202	20.0163	-663.598	12389.5	7881.84	-4476.95	311.877	591.33	0	-15.8711	-47.3981	-707.891	-10833.5	780.014	100.852	301.102	215.304	0	10.8231	5.52878	-119.319	822.075	-611.073	-1575.67	-316.121	193.11	0	12.2844	11.756	-177.272	-27109	-183797	-9688.89	-1950.8	352.923	0
341	7	-47.8518	19.9222	-661.738	12384.8	7749.17	-4521.81	311.71	591.284	0	-16.1672	-47.3021	-706.881	-10816.3	619.623	109.103	300.877	215.301	0	10.8055	5.49379	-119.912	828.416	-644.03	-1569.83	-316.371	193.091	0	12.2883	11.6777	-176.565	-27215.2	-183850	-9680.21	-1955.26	354.137	0
341	8	-48.0827	19.8198	-659.744	12378.4	7619.17	-4561.48	311.549	591.238	0	-16.4808	-47.2339	-705.711	-10802.6	467.118	113.135	300.662	215.307	0	10.791	5.48441	-120.474	845.448	-673.499	-1562.87	-316.59	192.982	0	12.2754	11.5896	-175.69	-27338.5	-183900	-9670.96	-1960.73	355.607	0
341	9	-48.3045	19.7197	-657.669	12371	7493.9	-4594.96	311.395	591.19	0	-16.7912	-47.1795	-704.446	-10791.1	321.09	112.699	300.456	215.319	0	10.7745	5.49334	-120.916	869.038	-694.494	-1554.2	-316.744	192.813	0	12.2584	11.5162	-174.567	-27461	-183927	-9658.62	-1967.62	357.309	0
342	0	-48.5003	19.6407	-655.626	12362.3	7377.06	-4621.88	311.252	591.144	0	-17.0681	-47.1162	-703.188	-10778.9	180.503	108.826	300.257	215.329	0	10.7531	5.51099	-121.175	894.915	-704.48	-1543.21	-316.814	192.615	0	12.2537	11.4666	-173.152	-27575.4	-183919	-9641.22	-1976.18	359.255	0	-42.7803	-9.65398	-1644.65	-621004	31813.1	-7291.64	17.4173	376.817	0
342	1	-48.6508	19.6026	-653.738	12352.6	7271.48	-4642.38	311.123	591.105	0	-17.2828	-47.0212	-702.045	-10762.6	45.6041	102.682	300.065	215.33	0	10.7312	5.52924	-121.237	919.665	-702.825	-1529.35	-316.797	192.414	0	12.2706	11.4386	-171.49	-27676.9	-183874	-9618.75	-1986.22	361.39	0
342	2	-48.7438	19.6191	-652.075	12342.2	7176.86	-4657.04	311.006	591.072	0	-17.4195	-46.8841	-701.087	-10740.3	-81.2666	94.8685	299.884	215.32	0	10.7176	5.54115	-121.117	942.388	-689.601	-1512.18	-316.694	192.219	0	12.3106	11.4264	-169.735	-27753.3	-183804	-9596.23	-1996.89	363.51	0
342	3	-48.7794	19.6935	-650.63	12331.4	7090.99	-4666.85	310.899	591.047	0	-17.4822	-46.71	-700.328	-10712.4	-197.598	85.7699	299.718	215.296	0	10.7211	5.54101	-120.836	964.888	-665.31	-1492.15	-316.506	192.015	0	12.3706	11.4279	-168.138	-27788.4	-183722	-9582.33	-2006.68	365.271	0
342	4	-48.7656	19.8184	-649.348	12319.7	7011.8	-4673.21	310.798	591.028	0	-17.4883	-46.5153	-699.739	-10680.5	-303.865	76.0772	299.566	215.264	0	10.7464	5.52701	-120.426	989.118	-632.042	-1470.69	-316.248	191.786	0	12.4445	11.4455	-166.995	-27773.1	-183638	-9583.04	-2013.67	366.311	0
342	5	-48.7144	19.9779	-648.156	12306	6937.41	-4677.9	310.703	591.014	0	-17.4586	-46.3217	-699.275	-10645.4	-403.226	66.7418	299.423	215.224	0	10.793	5.50181	-119.956	1015.28	-594.69	-1449.74	-315.958	191.536	0	12.5236	11.4805	-166.511	-27711.1	-183564	-9598.35	-2016.41	366.422	0
342	6	-48.6415	20.1525	-646.992	12289.1	6865.11	-4682.41	310.611	591.006	0	-17.4124	-46.1531	-698.885	-10607.8	-498.983	58.34	299.286	215.178	0	10.8572	5.47023	-119.526	1042.17	-560.152	-1431.45	-315.686	191.281	0	12.5959	11.5328	-166.685	-27614	-183513	-9625.38	-2014.96	365.665	0
342	7	-48.5641	20.3243	-645.797	12269.4	6792.73	-4687.16	310.518	591.001	0	-17.3664	-46.0304	-698.508	-10568	-593.963	50.4085	299.15	215.129	0	10.9338	5.43735	-119.228	1067.65	-534.76	-1417.69	-315.485	191.045	0	12.6403	11.6018	-167.326	-27493.6	-183499	-9662.11	-2010.66	364.311	0
342	8	-48.4965	20.4824	-644.529	12249.2	6721.36	-4691.63	310.428	590.995	0	-17.3322	-45.9652	-698.087	-10526.6	-691.264	41.5944	299.01	215.079	0	11.0139	5.40777	-119.108	1088.93	-522.464	-1409.31	-315.386	190.858	0	12.6254	11.6812	-168.201	-27361.7	-183521	-9706.31	-2005.08	362.672	0
342	9	-48.443	20.6256	-643.171	12231.2	6655.43	-4695.38	310.348	590.983	0	-17.3131	-45.9554	-697.596	-10483.4	-793.877	30.69	298.862	215.028	0	11.0853	5.38556	-119.159	1102.73	-524.757	-1406.26	-315.404	190.746	0	12.5338	11.7542	-169.144	-27230.9	-183563	-9752.6	-1999.25	360.993	0
343	0	-48.3936	20.7629	-641.743	12217.6	6600.13	-4698.56	310.285	590.962	0	-17.3024	-45.985	-697.051	-10438.1	-902.878	17.362	298.705	214.975	0	11.1358	5.37458	-119.329	1105.97	-541.417	-1408.19	-315.537	190.732	0	12.3914	11.7989	-170.044	-27116.3	-183616	-9792.33	-1993.81	359.466	0	-41.4203	-7.4073	-1619.99	-610310	30595.4	-7776.38	16.966	376.01	0
343	1	-48.3304	20.9104	-640.301	12209.3	6558.96	-4701.08	310.244	590.932	0	-17.2867	-46.03	-696.488	-10391.4	-1015.73	1.68568	298.542	214.92	0	11.1565	5.37691	-119.554	1097.24	-570.455	-1414.9	-315.772	190.822	0	12.2548	11.8019	-170.861	-27035.2	-183673	-9816.92	-1988.99	358.23	0
343	2	-48.2386	21.0839	-638.912	12205.6	6532.61	-4702	310.225	590.896	0	-17.2539	-46.0697	-695.924	-10344.4	-1126.97	-16.5222	298.381	214.864	0	11.1463	5.39051	-119.771	1078.01	-606.866	-1426.25	-316.067	190.999	0	12.1668	11.7705	-171.613	-27004.4	-183729	-9822.88	-1984.6	357.356	0
343	3	-48.1119	21.291	-637.618	12204.1	6519.53	-4700.39	310.225	590.86	0	-17.1996	-46.097	-695.356	-10298.4	-1231	-37.5905	298.23	214.81	0	11.112	5.41104	-119.935	1052.47	-642.826	-1442	-316.36	191.225	0	12.1423	11.7295	-172.282	-27030.2	-183777	-9813.03	-1980.72	356.895	0
343	4	-47.951	21.53	-636.42	12201.2	6517.15	-4696.15	310.24	590.828	0	-17.1276	-46.1201	-694.767	-10254	-1323.52	-62.0051	298.095	214.759	0	11.0653	5.43536	-120.02	1025.89	-670.621	-1461.42	-316.588	191.452	0	12.1875	11.7046	-172.749	-27099.4	-183814	-9793.32	-1978.05	356.872	0
343	5	-47.762	21.7939	-635.29	12194	6522.1	-4689.62	310.266	590.806	0	-17.0434	-46.1568	-694.14	-10211.9	-1401.15	-90.9051	297.981	214.712	0	11.019	5.46099	-120.021	1002.99	-685.093	-1482.98	-316.708	191.643	0	12.3082	11.7098	-172.873	-27181.9	-183839	-9770.57	-1977.43	357.236	0
343	6	-47.5542	22.0733	-634.18	12181.8	6530.78	-4680.93	310.298	590.791	0	-16.9504	-46.2294	-693.455	-10172.5	-1462.53	-125.68	297.891	214.669	0	10.9835	5.48509	-119.948	986.914	-683.952	-1504.52	-316.702	191.772	0	12.4923	11.7468	-172.595	-27245.9	-183863	-9752.87	-1979.29	357.861	0
343	7	-47.3361	22.3583	-633.042	12166.3	6540.49	-4670.11	310.332	590.781	0	-16.8493	-46.361	-692.702	-10135.7	-1510.59	-166.623	297.819	214.632	0	10.9628	5.50647	-119.822	978.159	-667.528	-1524.22	-316.571	191.837	0	12.6984	11.8028	-171.983	-27277.4	-183892	-9748.21	-1983.24	358.606	0
343	8	-47.1105	22.6411	-631.841	12150.8	6549.83	-4657.44	310.366	590.769	0	-16.7404	-46.5697	-691.886	-10100.8	-1552.01	-212.309	297.757	214.599	0	10.9511	5.52601	-119.665	975.006	-638.265	-1541.35	-316.334	191.852	0	12.8826	11.8416	-171.249	-27283.5	-183930	-9760.02	-1988.05	359.32	0
343	9	-46.8732	22.9198	-630.576	12137.8	6559.51	-4643.49	310.402	590.751	0	-16.6226	-46.8609	-691.038	-10065.9	-1593.39	-260.374	297.694	214.566	0	10.9405	5.54282	-119.501	974.901	-600.618	-1556.06	-316.026	191.842	0	13.0331	11.81	-170.685	-27275.9	-183980	-9785.39	-1991.9	359.803	0
344	0	-46.614	23.2028	-629.293	12128.6	6572.55	-4628.9	310.444	590.727	0	-16.489	-47.22	-690.211	-10027.8	-1638.31	-309.11	297.626	214.529	0	10.9272	5.55247	-119.353	975.481	-561.57	-1568.64	-315.705	191.827	0	13.163	11.6681	-170.508	-27260.6	-184039	-9817.71	-1993.35	359.878	0	-36.934	-7.72194	-1603.04	-601973	23573	-9492.08	12.8965	374.797	0
344	1	-46.3187	23.5068	-628.073	12124.3	6592.43	-4614.19	310.496	590.696	0	-16.3259	-47.6128	-689.463	-9983.27	-1687.33	-358.209	297.553	214.48	0	10.9118	5.55157	-119.228	975.658	-529.007	-1579.25	-315.437	191.817	0	13.2736	11.4147	-170.724	-27240.4	-184096	-9848.92	-1992.32	359.558	0
344	2	-45.9774	23.8455	-626.976	12126	6621.35	-4599.44	310.561	590.659	0	-16.1219	-48.0033	-688.831	-9930.56	-1739.62	-407.772	297.475	214.417	0	10.8985	5.54153	-119.117	976.378	-508.165	-1587.51	-315.266	191.803	0	13.3428	11.0869	-171.168	-27217.8	-184137	-9870.13	-1989.77	359.012	0
344	3	-45.5927	24.2194	-626.011	12133.9	6660.45	-4584.35	310.639	590.617	0	-15.8756	-48.3721	-688.311	-9870.29	-1793.79	-457.482	297.394	214.34	0	10.8954	5.52754	-119.024	980.54	-499.892	-1592.05	-315.2	191.762	0	13.341	10.7467	-171.682	-27199	-184143	-9873.8	-1986.58	358.426	0
344	4	-45.1809	24.6152	-625.14	12145.9	6710.19	-4568.26	310.734	590.571	0	-15.5961	-48.7195	-687.865	-9805.25	-1847.4	-507.221	297.314	214.255	0	10.9101	5.5161	-118.988	991.423	-501.139	-1591.02	-315.212	191.668	0	13.2453	10.4598	-172.182	-27201.4	-184104	-9858.16	-1983.24	357.981	0
344	5	-44.7673	25.0107	-624.295	12158.7	6769.8	-4550.55	310.844	590.524	0	-15.2956	-49.0553	-687.431	-9739.62	-1896.97	-557.791	297.241	214.168	0	10.9447	5.51258	-119.063	1009.53	-506.248	-1583.76	-315.252	191.521	0	13.047	10.269	-172.596	-27246.3	-184017	-9829.37	-1980.17	357.861	0
344	6	-44.3806	25.3832	-623.39	12169.3	6836.81	-4531.42	310.967	590.479	0	-14.9863	-49.3922	-686.936	-9677.14	-1940.21	-610.56	297.176	214.087	0	10.9957	5.51881	-119.276	1031.3	-509.442	-1571.8	-315.271	191.354	0	12.7597	10.1851	-172.831	-27343.7	-183893	-9798.62	-1978.01	358.211	0
344	7	-44.0435	25.7161	-622.356	12176.4	6908.34	-4512.22	311.1	590.435	0	-14.6803	-49.7417	-686.314	-9619.83	-1978.04	-666.427	297.118	214.017	0	11.0546	5.533	-119.598	1052.01	-507.709	-1558.19	-315.245	191.204	0	12.4119	10.1966	-172.774	-27486.8	-183749	-9777.48	-1977.53	359.091	0
344	8	-43.7627	26.003	-621.167	12179.7	6982.34	-4494.62	311.241	590.392	0	-14.3891	-50.1099	-685.546	-9567.95	-2013.51	-725.337	297.063	213.957	0	11.1107	5.55195	-119.972	1069.56	-502.19	-1546	-315.186	191.085	0	12.0388	10.2816	-172.352	-27653.4	-183608	-9774.65	-1979.31	360.447	0
344	9	-43.5253	26.2509	-619.863	12180.5	7056.82	-4479.61	311.384	590.35	0	-14.1179	-50.491	-684.678	-9519.99	-2049.11	-786.832	297.007	213.904	0	11.1543	5.57153	-120.353	1083.98	-496.705	-1537.39	-315.127	190.993	0	11.6834	10.4117	-171.572	-27812	-183496	-9792.82	-1983.5	362.101	0
345	0	-43.3028	26.4817	-618.545	12180.5	7129.56	-4467.31	311.526	590.308	0	-13.86	-50.8678	-683.811	-9472.93	-2085.76	-850.705	296.95	213.853	0	11.1774	5.58594	-120.707	1094.45	-494.105	-1533.14	-315.093	190.933	0	11.3918	10.5547	-170.517	-27934.3	-183433	-9827.56	-1989.74	363.821	0	-31.1572	-8.24149	-1587.86	-594473	19142.5	-12683	10.4042	373.642	0
345	1	-43.061	26.7245	-617.344	12181.4	7200.39	-4457.61	311.664	590.268	0	-13.6024	-51.2229	-683.061	-9423.58	-2123.68	-917.349	296.891	213.796	0	11.1755	5.59152	-120.991	1098.74	-495.129	-1532.25	-315.092	190.919	0	11.2037	10.6797	-169.361	-28001.1	-183424	-9869.7	-1997.04	365.334	0
345	2	-42.7735	27.0004	-616.365	12185.5	7272.38	-4450.58	311.799	590.23	0	-13.3419	-51.5514	-682.504	-9369.84	-2162.27	-987.949	296.832	213.729	0	11.1509	5.58999	-121.147	1095.41	-500.136	-1532.21	-315.128	190.958	0	11.1494	10.7692	-168.329	-28001.9	-183462	-9908.84	-2003.9	366.352	0
345	3	-42.4312	27.3124	-615.642	12194.8	7350	-4446.31	311.939	590.192	0	-13.0904	-51.8611	-682.144	-9310.99	-2199.27	-1063.88	296.776	213.65	0	11.1114	5.58479	-121.129	1086.26	-509.135	-1530.73	-315.203	191.032	0	11.2439	10.8182	-167.611	-27937	-183530	-9936.14	-2008.97	366.677	0
345	4	-42.0433	27.6481	-615.143	12210	7437.4	-4444.84	312.091	590.151	0	-12.8614	-52.167	-681.915	-9247.8	-2231.08	-1145.26	296.728	213.562	0	11.0691	5.57799	-120.941	1076.5	-521.353	-1526.99	-315.311	191.099	0	11.4777	10.8186	-167.313	-27824.5	-183607	-9945.59	-2011.39	366.303	0
345	5	-41.6311	27.9864	-614.785	12230.5	7537.02	-4446.18	312.26	590.106	0	-12.6585	-52.4872	-681.714	-9182.16	-2254.38	-1230.34	296.693	213.469	0	11.0401	5.5718	-120.644	1071.73	-536.689	-1521.05	-315.449	191.117	0	11.8109	10.7618	-167.452	-27698.6	-183678	-9935.23	-2010.89	365.412	0
345	6	-41.2183	28.3033	-614.461	12255.1	7648.16	-4450.13	312.447	590.056	0	-12.4788	-52.8369	-681.436	-9116.43	-2267.85	-1316.18	296.672	213.378	0	11.0386	5.56909	-120.322	1074.51	-555.705	-1513.1	-315.619	191.07	0	12.1786	10.6593	-167.959	-27590.7	-183739	-9909.32	-2007.95	364.271	0
345	7	-40.8233	28.5764	-614.077	12282.5	7767.54	-4456.06	312.649	589.998	0	-12.3188	-53.2219	-680.997	-9053.28	-2271.99	-1399.8	296.664	213.294	0	11.0688	5.57101	-120.049	1083.38	-577.436	-1503.49	-315.81	190.975	0	12.5129	10.5501	-168.708	-27512.5	-183801	-9876.76	-2003.46	363.078	0
345	8	-40.4548	28.7909	-613.571	12310.3	7892.18	-4463.51	312.863	589.937	0	-12.1743	-53.6385	-680.357	-8995.45	-2267.16	-1479.02	296.668	213.222	0	11.1243	5.57537	-119.87	1094.41	-598.196	-1493.09	-315.99	190.87	0	12.7771	10.4867	-169.596	-27457.3	-183875	-9844.32	-1998.2	361.898	0
345	9	-40.1092	28.9473	-612.926	12335.7	8020.76	-4472.77	313.086	589.874	0	-12.0379	-54.0763	-679.537	-8944.5	-2252.97	-1552.89	296.685	213.163	0	11.1912	5.57783	-119.793	1103.04	-612.435	-1483.35	-316.112	190.792	0	12.973	10.5059	-170.566	-27410.4	-183965	-9812.44	-1992.56	360.703	0
346	0	-39.7702	29.0625	-612.188	12356.5	8152.16	-4484.46	313.316	589.816	0	-11.8989	-54.5171	-678.615	-8899.67	-2230.33	-1621.59	296.713	213.114	0	11.2533	5.57536	-119.794	1105.02	-616.166	-1476.12	-316.144	190.776	0	13.125	10.6069	-171.547	-27356.9	-184061	-9778.68	-1986.95	359.472	0	-24.873	-9.77972	-1577.09	-589222	15774.3	-17307.2	8.50748	372.802	0
346	1	-39.4149	29.1592	-611.451	12372.7	8285.38	-4498.61	313.55	589.765	0	-11.749	-54.9367	-677.685	-8858.42	-2203.14	-1685.82	296.749	213.072	0	11.2975	5.56927	-119.842	1096.96	-610.705	-1473.04	-316.096	190.847	0	13.2631	10.7628	-172.439	-27286.6	-184142	-9742.91	-1981.86	358.239	0
346	2	-39.025	29.2511	-610.805	12385.6	8421.64	-4514.83	313.788	589.723	0	-11.591	-55.3156	-676.825	-8818.35	-2176.98	-1745.78	296.784	213.029	0	11.3169	5.56466	-119.917	1077.28	-601.661	-1475.05	-316.017	191.016	0	13.4049	10.9536	-173.187	-27197.7	-184191	-9706.79	-1977.54	357.042	0
346	3	-38.5956	29.3365	-610.288	12397.3	8564.63	-4532.74	314.034	589.686	0	-11.4354	-55.6456	-676.065	-8778.19	-2155.94	-1801.25	296.811	212.984	0	11.3115	5.56532	-120.001	1047.81	-594.582	-1482.47	-315.955	191.268	0	13.5443	11.1777	-173.826	-27096.7	-184201	-9672.22	-1973.68	355.884	0
346	4	-38.1328	29.4035	-609.882	12410.2	8718.18	-4552.27	314.295	589.651	0	-11.292	-55.9272	-675.397	-8737.46	-2141.49	-1852.99	296.829	212.937	0	11.2857	5.56922	-120.082	1013.61	-592.329	-1494.96	-315.933	191.559	0	13.6637	11.4341	-174.41	-26994.3	-184171	-9643.72	-1969.97	354.775	0
346	5	-37.6459	29.4363	-609.548	12426.4	8884.69	-4573.68	314.576	589.614	0	-11.1672	-56.1683	-674.8	-8696.54	-2133.98	-1903.18	296.838	212.888	0	11.2445	5.57067	-120.147	980.16	-594.699	-1511.28	-315.95	191.842	0	13.7474	11.7193	-174.87	-26898.4	-184103	-9629.14	-1966.8	353.82	0
346	6	-37.1434	29.4219	-609.24	12447.5	9065.17	-4597.28	314.879	589.569	0	-11.0658	-56.383	-674.249	-8657.18	-2133.23	-1954.21	296.836	212.84	0	11.1917	5.56547	-120.179	951.679	-599.104	-1529.76	-315.985	192.081	0	13.7816	12.0406	-175.005	-26814.1	-183993	-9634.71	-1965.36	353.219	0
346	7	-36.6312	29.354	-608.919	12474.4	9259.19	-4622.86	315.206	589.514	0	-10.99	-56.586	-673.709	-8621.38	-2138.28	-2007.38	296.826	212.797	0	11.1303	5.55294	-120.168	931.698	-602.66	-1548.82	-316.015	192.247	0	13.7526	12.4084	-174.647	-26747.5	-183841	-9660.45	-1966.65	353.152	0
346	8	-36.1116	29.235	-608.57	12508.2	9465.23	-4649.69	315.553	589.447	0	-10.938	-56.7856	-673.151	-8589.19	-2148.07	-2062.39	296.809	212.76	0	11.0632	5.53637	-120.12	922.301	-605.013	-1566.48	-316.037	192.322	0	13.6522	12.8108	-173.814	-26708.3	-183657	-9700.66	-1970.63	353.66	0
346	9	-35.5802	29.0773	-608.217	12550	9681.67	-4677.3	315.918	589.366	0	-10.9056	-56.9813	-672.573	-8558.05	-2161.59	-2117.43	296.786	212.724	0	10.9942	5.52158	-120.052	922.895	-608.476	-1580.2	-316.068	192.313	0	13.4802	13.2086	-172.746	-26708.6	-183457	-9747.33	-1976.01	354.612	0
347	0	-35.0232	28.9032	-607.917	12600.7	9907.44	-4705.93	316.297	589.272	0	-10.8865	-57.1637	-672.009	-8524.64	-2176.86	-2169.89	296.761	212.685	0	10.9271	5.51277	-119.983	931.047	-614.99	-1588.08	-316.126	192.24	0	13.2479	13.5523	-171.768	-26757.5	-183267	-9792.47	-1980.94	355.777	0	-19.0651	-10.871	-1567.92	-586120	18392.8	-23848.9	10.4182	372.923	0
347	1	-34.422	28.7396	-607.73	12660	10142.5	-4736.02	316.689	589.168	0	-10.8727	-57.3189	-671.512	-8486.99	-2191.33	-2217.32	296.737	212.639	0	10.8659	5.51025	-119.93	944.042	-624.022	-1589.62	-316.203	192.128	0	12.9824	13.7991	-171.085	-26850.5	-183111	-9829.31	-1984.3	356.943	0
347	2	-33.7644	28.6051	-607.692	12726.5	10388.4	-4767.67	317.095	589.058	0	-10.8588	-57.4395	-671.109	-8444.93	-2203.52	-2257.94	296.717	212.584	0	10.8176	5.512	-119.903	959.513	-633.15	-1585.12	-316.281	191.998	0	12.7248	13.9278	-170.703	-26968.4	-183001	-9853.19	-1986.04	357.984	0
347	3	-33.0524	28.5015	-607.802	12796.5	10648.1	-4800.76	317.519	588.946	0	-10.8492	-57.5298	-670.794	-8399.43	-2213.74	-2290.73	296.7	212.522	0	10.7921	5.51598	-119.907	975.365	-640.126	-1575.18	-316.339	191.866	0	12.5223	13.9506	-170.506	-27087	-182936	-9861.71	-1986.9	358.862	0
347	4	-32.2992	28.4181	-608.035	12865.5	10924.2	-4835.07	317.966	588.841	0	-10.8576	-57.6026	-670.529	-8352.47	-2222.34	-2315.42	296.686	212.457	0	10.7958	5.52048	-119.944	989.554	-644.739	-1560.72	-316.375	191.75	0	12.415	13.9036	-170.32	-27183.8	-182914	-9854.16	-1987.94	359.604	0
347	5	-31.5235	28.3387	-608.347	12930.5	11218.2	-4870.16	318.441	588.745	0	-10.8983	-57.6721	-670.249	-8306.46	-2227.32	-2332.76	296.677	212.393	0	10.8255	5.52364	-119.995	1000.3	-648.758	-1543.07	-316.407	191.664	0	12.4147	13.8139	-169.991	-27242.6	-182929	-9831.41	-1990.11	360.259	0
347	6	-30.7448	28.2438	-608.685	12991.1	11531.2	-4905.33	318.944	588.657	0	-10.9817	-57.7494	-669.877	-8263.59	-2224.68	-2344.13	296.679	212.336	0	10.8694	5.52369	-120.024	1006.93	-654.424	-1524.27	-316.452	191.611	0	12.5033	13.6821	-169.477	-27261	-182971	-9796.2	-1993.62	360.853	0
347	7	-29.98	28.1136	-608.991	13048.5	11862.4	-4939.92	319.479	588.574	0	-11.1151	-57.8418	-669.347	-8225.75	-2212.16	-2350.74	296.695	212.289	0	10.9157	5.51941	-119.996	1010.35	-663.277	-1506.97	-316.528	191.58	0	12.6529	13.4887	-168.891	-27254.2	-183031	-9752.81	-1997.72	361.372	0
347	8	-29.237	27.9352	-609.223	13103.9	12209.8	-4973.65	320.042	588.491	0	-11.3013	-57.9502	-668.636	-8194.24	-2192.5	-2353.44	296.721	212.255	0	10.959	5.51035	-119.898	1012.07	-676.211	-1493.47	-316.64	191.559	0	12.8299	13.209	-168.432	-27243.2	-183098	-9706.98	-2001.07	361.746	0
347	9	-28.5093	27.7119	-609.372	13158.2	12571	-5006.35	320.63	588.407	0	-11.5339	-58.0664	-667.772	-8169.35	-2171.58	-2353.29	296.748	212.234	0	10.9996	5.49777	-119.739	1012.71	-694.574	-1484.9	-316.801	191.542	0	12.9887	12.8376	-168.27	-27242.5	-183164	-9667.5	-2002.51	361.898	0
348	0	-27.7742	27.4673	-609.482	13212.4	12942.2	-5037.3	321.235	588.322	0	-11.7925	-58.1743	-666.826	-8149.92	-2154.19	-2351.86	296.77	212.222	0	11.039	5.48638	-119.536	1011.64	-719.595	-1481.15	-317.02	191.537	0	13.0864	12.4101	-168.447	-27260.4	-183217	-9644.92	-2001.69	361.834	0	-12.2654	-12.4792	-1565.48	-586246	20867.4	-29394.4	12.2237	373.536	0
348	1	-26.9988	27.2392	-609.638	13267.9	13318.3	-5065.24	321.846	588.236	0	-12.0461	-58.2558	-665.9	-8133.76	-2143.65	-2350.64	296.781	212.215	0	11.0764	5.48379	-119.313	1008.26	-749.113	-1481.11	-317.279	191.549	0	13.1093	11.9925	-168.865	-27304.6	-183257	-9645.34	-1999.23	361.695	0
348	2	-26.1557	27.0623	-609.929	13326	13694.5	-5088.84	322.453	588.152	0	-12.2642	-58.2958	-665.099	-8118.51	-2143.05	-2350.33	296.778	212.206	0	11.1109	5.49554	-119.112	1003.29	-777.016	-1483.45	-317.523	191.577	0	13.0752	11.6516	-169.336	-27380.2	-183293	-9667.36	-1996.42	361.691	0
348	3	-25.2342	26.9538	-610.404	13387.6	14069.7	-5107.19	323.05	588.068	0	-12.4303	-58.2817	-664.479	-8102.44	-2153.72	-2350.65	296.759	212.194	0	11.1424	5.5196	-118.991	998.37	-797.458	-1487.28	-317.702	191.61	0	13.0121	11.4319	-169.674	-27481.6	-183336	-9704.88	-1994.52	361.967	0
348	4	-24.2387	26.9128	-611.061	13453.6	14446.5	-5119.65	323.642	587.983	0	-12.5492	-58.2074	-664.044	-8084.63	-2174.17	-2350.28	296.726	212.175	0	11.1699	5.54689	-118.981	994.855	-807.467	-1491.96	-317.787	191.639	0	12.9436	11.3403	-169.802	-27588.7	-183385	-9750.91	-1994	362.476	0
348	5	-23.1821	26.9274	-611.855	13523.2	14829.5	-5125.64	324.237	587.898	0	-12.6419	-58.0801	-663.758	-8064.86	-2201.39	-2347.16	296.683	212.15	0	11.1916	5.56864	-119.066	993.775	-806.209	-1496.65	-317.771	191.654	0	12.8887	11.3441	-169.842	-27679	-183433	-9799.04	-1994.02	362.969	0
348	6	-22.0815	26.981	-612.716	13594.2	15223.2	-5124.92	324.845	587.813	0	-12.7367	-57.9172	-663.558	-8043.69	-2231.19	-2339.61	296.638	212.122	0	11.2091	5.5813	-119.208	996.071	-795.452	-1500.47	-317.673	191.644	0	12.8557	11.3998	-170.039	-27743.1	-183467	-9842.22	-1992.97	363.157	0
348	7	-20.9554	27.0567	-613.572	13664	15630.7	-5117.68	325.475	587.73	0	-12.8612	-57.7377	-663.375	-8022.69	-2257.25	-2327.29	296.597	212.094	0	11.2289	5.58489	-119.375	1001.6	-780.296	-1502.92	-317.536	191.61	0	12.8346	11.4796	-170.544	-27783.5	-183476	-9872.4	-1989.83	362.911	0
348	8	-19.8167	27.1418	-614.378	13730.4	16053.6	-5104.28	326.13	587.652	0	-13.0335	-57.5559	-663.152	-8003.76	-2272.41	-2310.31	296.573	212.069	0	11.2575	5.58033	-119.549	1008.37	-767.194	-1504.07	-317.417	191.565	0	12.8046	11.5689	-171.323	-27804.7	-183459	-9883.76	-1984.84	362.294	0
348	9	-18.6664	27.2337	-615.135	13792.2	16491.5	-5084.88	326.81	587.579	0	-13.254	-57.3766	-662.87	-7987.83	-2271.86	-2288.09	296.573	212.05	0	11.2963	5.56916	-119.727	1014.35	-761.401	-1504.72	-317.359	191.528	0	12.7441	11.661	-172.258	-27810.7	-183429	-9875.84	-1978.85	361.448	0
349	0	-17.4932	27.3439	-615.892	13848.5	16941.4	-5059.7	327.507	587.515	0	-13.5066	-57.1931	-662.563	-7974.51	-2254.35	-2259.79	296.598	212.036	0	11.3387	5.55336	-119.918	1019.01	-765.617	-1506.56	-317.385	191.502	0	12.6413	11.7552	-173.257	-27806.4	-183398	-9854.44	-1972.54	360.492	0	-2.68799	-10.4555	-1577.25	-591594	22248.7	-33485.7	13.3045	374.241	0
349	1	-16.2813	27.494	-616.716	13899.4	17397.4	-5029.34	328.21	587.462	0	-13.7691	-56.9919	-662.306	-7962.63	-2220.36	-2225.71	296.648	212.023	0	11.3713	5.53559	-120.138	1021.09	-779.014	-1511.7	-317.484	191.501	0	12.5095	11.8485	-174.25	-27795.1	-183373	-9830.61	-1966.35	359.512	0
349	2	-15.024	27.7027	-617.643	13945.8	17852.6	-4994.69	328.905	587.421	0	-14.0231	-56.7636	-662.166	-7950.96	-2170.81	-2187.49	296.722	212.008	0	11.381	5.52027	-120.39	1016.83	-797.883	-1520.99	-317.628	191.554	0	12.3836	11.9284	-175.147	-27776	-183345	-9815.78	-1960.81	358.587	0
349	3	-13.7304	27.9744	-618.669	13988.6	18302.3	-4956.57	329.583	587.389	0	-14.258	-56.5107	-662.164	-7939.03	-2107.56	-2147.03	296.817	211.99	0	11.3608	5.51147	-120.665	1002.56	-818.064	-1533.04	-317.78	191.691	0	12.2942	11.9698	-175.822	-27745.4	-183305	-9816.11	-1956.56	357.804	0
349	4	-12.4235	28.3001	-619.755	14028.4	18745.4	-4915.51	330.246	587.365	0	-14.47	-56.2449	-662.261	-7928.13	-2032.85	-2105.11	296.93	211.971	0	11.3111	5.50867	-120.938	978.282	-836.237	-1545.28	-317.915	191.911	0	12.254	11.9441	-176.167	-27698.2	-183251	-9831.49	-1954.21	357.227	0
349	5	-11.1318	28.6636	-620.845	14065.5	19183.8	-4871.75	330.9	587.345	0	-14.6581	-55.9813	-662.383	-7921.39	-1947.09	-2061.27	297.06	211.959	0	11.2391	5.5073	-121.167	947.843	-849.181	-1555.71	-318.008	192.177	0	12.2566	11.8435	-176.16	-27629.4	-183192	-9856.1	-1953.92	356.842	0
349	6	-9.88369	29.0475	-621.881	14100.9	19619.2	-4825.29	331.548	587.325	0	-14.8201	-55.7354	-662.458	-7922.77	-1847.85	-2014.86	297.211	211.96	0	11.157	5.50456	-121.308	916.63	-853.581	-1563.42	-318.036	192.444	0	12.2779	11.6866	-175.921	-27535.5	-183143	-9879.58	-1955.05	356.522	0
349	7	-8.70208	29.4395	-622.832	14135.8	20051.3	-4775.6	332.194	587.304	0	-14.9501	-55.5225	-662.456	-7935.86	-1731.31	-1965.75	297.387	211.979	0	11.0784	5.50186	-121.33	889.946	-847.948	-1568.31	-317.989	192.665	0	12.2913	11.5019	-175.638	-27418.4	-183120	-9892.37	-1956.6	356.108	0
349	8	-7.5984	29.8362	-623.697	14170.8	20478.7	-4721.79	332.834	587.279	0	-15.0357	-55.3538	-662.397	-7962.9	-1593.53	-1914.14	297.594	212.021	0	11.0148	5.50209	-121.22	872.261	-833.534	-1570.25	-317.876	192.804	0	12.2884	11.3171	-175.427	-27289	-183135	-9890.23	-1957.94	355.558	0
349	9	-6.56838	30.2418	-624.515	14205.7	20900.6	-4663.38	333.467	587.253	0	-15.0583	-55.23	-662.356	-8004.38	-1430.49	-1860.84	297.84	212.085	0	10.9726	5.508	-120.986	866.087	-812.525	-1568.42	-317.716	192.841	0	12.2788	11.1522	-175.277	-27164.7	-183193	-9873.27	-1959.16	354.981	0
350	0	-5.5928	30.6662	-625.354	14240	21316.7	-4600.96	334.087	587.229	0	-14.9949	-55.1373	-662.442	-8058.72	-1239.56	-1808.08	298.129	212.165	0	10.953	5.52287	-120.67	870.751	-786.987	-1561.95	-317.522	192.784	0	12.276	11.0098	-175.166	-27064.1	-183291	-9843.71	-1960.38	354.505	0	9.14184	-4.5166	-1591.65	-598427	31956.9	-37297.6	19.6402	375.326	0
350	1	-4.64695	31.1199	-626.285	14273.1	21726.2	-4535.81	334.691	587.21	0	-14.8259	-55.0515	-662.763	-8122.6	-1022.57	-1758.62	298.457	212.256	0	10.9569	5.54937	-120.319	882.857	-759.23	-1551.16	-317.31	192.662	0	12.2921	10.8789	-175.147	-27000.3	-183424	-9805.66	-1961.26	354.158	0
350	2	-3.71384	31.6078	-627.349	14304.5	22127.5	-4469.3	335.271	587.198	0	-14.5409	-54.9498	-663.377	-8192.21	-785.811	-1714.11	298.815	212.349	0	10.9853	5.58726	-119.98	899.285	-731.325	-1537.97	-317.095	192.505	0	12.3419	10.75	-175.321	-26977.1	-183584	-9764.43	-1961.13	353.872	0
350	3	-2.78962	32.1257	-628.54	14333.1	22519.3	-4402.76	335.828	587.196	0	-14.1375	-54.8196	-664.277	-8264.4	-535.373	-1674.78	299.194	212.441	0	11.034	5.63206	-119.693	919.884	-704.382	-1524.81	-316.885	192.315	0	12.4283	10.6265	-175.73	-26988	-183757	-9724.12	-1959.68	353.576	0
350	4	-1.88108	32.662	-629.81	14357.7	22900.9	-4337.53	336.362	587.203	0	-13.6186	-54.6605	-665.414	-8336.64	-273.61	-1640.43	299.589	212.529	0	11.0908	5.67515	-119.497	945.928	-678.699	-1513.04	-316.68	192.084	0	12.5324	10.5213	-176.297	-27023	-183929	-9686.55	-1957.29	353.281	0
350	5	-1.00244	33.2019	-631.088	14377.3	23271.3	-4274.73	336.875	587.218	0	-12.9925	-54.4808	-666.729	-8406.69	0.0960291	-1611.56	300	212.609	0	11.1394	5.70837	-119.414	976.69	-654.495	-1502.65	-316.481	191.821	0	12.6311	10.4473	-176.896	-27075.4	-184091	-9652.34	-1954.67	353.059	0
350	6	-0.171601	33.73	-632.294	14391.5	23630.3	-4214.56	337.372	587.239	0	-12.2713	-54.2936	-668.161	-8473.11	288.142	-1589.95	300.431	212.681	0	11.1638	5.72934	-119.442	1009.11	-632.517	-1493.46	-316.296	191.551	0	12.7077	10.4152	-177.402	-27139.7	-184234	-9620.69	-1952.51	352.984	0
350	7	0.59546	34.2339	-633.359	14401.2	23979.6	-4156.23	337.861	587.262	0	-11.4672	-54.1143	-669.662	-8536.01	594.42	-1577.7	300.888	212.747	0	11.1536	5.73974	-119.539	1039.6	-613.451	-1486	-316.132	191.303	0	12.734	10.4305	-177.69	-27208.4	-184352	-9587.74	-1951.49	353.123	0
350	8	1.28999	34.7071	-634.244	14407.6	24321.9	-4098.82	338.348	587.284	0	-10.5908	-53.9579	-671.19	-8596.97	923.17	-1575.8	301.375	212.809	0	11.1079	5.74212	-119.647	1064.36	-597.142	-1481.25	-315.991	191.104	0	12.6669	10.4898	-177.661	-27273.4	-184435	-9546.5	-1952.13	353.514	0
350	9	1.91498	35.1512	-634.956	14411.9	24658.2	-4041.95	338.835	587.302	0	-9.64984	-53.8352	-672.721	-8658.17	1277.05	-1583.63	301.898	212.87	0	11.0353	5.74009	-119.721	1079.05	-583.608	-1479.76	-315.875	190.987	0	12.4791	10.5807	-177.291	-27330.2	-184480	-9491.59	-1954.55	354.154	0
351	0	2.48894	35.5779	-635.545	14414.7	24986.7	-3985.62	339.315	587.319	0	-8.64572	-53.7487	-674.265	-8720.99	1655.74	-1599.73	302.456	212.934	0	10.9527	5.73497	-119.76	1080.47	-574.196	-1481.65	-315.795	190.978	0	12.1921	10.6817	-176.605	-27376	-184482	-9426.43	-1958.6	355.013	0	24.9091	0.178401	-1615.97	-606783	43990.9	-40089.8	27.2761	375.011	0
351	1	3.04274	36.0073	-636.104	14416.5	25303.3	-3929.93	339.779	587.336	0	-7.57443	-53.6944	-675.856	-8785.56	2056	-1622.91	303.042	212.999	0	10.8825	5.72316	-119.776	1068.99	-570.212	-1486.77	-315.761	191.075	0	11.8753	10.771	-175.653	-27405	-184434	-9363.37	-1963.99	356.018	0
351	2	3.60668	36.4597	-636.722	14417.6	25604.2	-3875.16	340.213	587.356	0	-6.43495	-53.6693	-677.533	-8851.3	2472.75	-1652.62	303.65	213.064	0	10.8451	5.70066	-119.789	1048.45	-571.022	-1494.45	-315.767	191.248	0	11.6072	10.8449	-174.545	-27407.4	-184330	-9316.27	-1970.06	357.022	0
351	3	4.1985	36.9447	-637.456	14418.4	25886.1	-3821.63	340.608	587.381	0	-5.23685	-53.6763	-679.304	-8917.54	2900.75	-1688.52	304.27	213.127	0	10.8509	5.66595	-119.815	1024.16	-574.59	-1503.71	-315.796	191.452	0	11.4352	10.9202	-173.46	-27377.7	-184177	-9295.82	-1975.79	357.833	0
351	4	4.82138	37.4589	-638.316	14418.9	26147.5	-3769.56	340.963	587.411	0	-4.00061	-53.7236	-681.143	-8983.4	3336.44	-1729.8	304.898	213.189	0	10.8951	5.61964	-119.879	1001.76	-579.261	-1513.74	-315.832	191.644	0	11.3674	11.0087	-172.557	-27318.8	-183996	-9309.21	-1980.29	358.318	0
351	5	5.46764	37.9878	-639.277	14418.7	26390.2	-3719.24	341.281	587.445	0	-2.75404	-53.8191	-682.995	-9047.94	3778.74	-1775.1	305.533	213.247	0	10.9614	5.56619	-119.999	986.696	-584.372	-1523.79	-315.87	191.777	0	11.3915	11.0999	-171.928	-27238.2	-183816	-9356.52	-1983.15	358.428	0
351	6	6.1222	38.5122	-640.291	14416.8	26616.2	-3671.19	341.569	587.484	0	-1.52694	-53.9684	-684.796	-9110.71	4228.19	-1822.91	306.174	213.304	0	11.0329	5.51367	-120.159	982.126	-589.543	-1532.98	-315.906	191.826	0	11.4921	11.1737	-171.605	-27148.1	-183664	-9426.92	-1984.28	358.202	0
351	7	6.76538	39.0137	-641.306	14412.5	26826.6	-3626.09	341.831	587.526	0	-0.342632	-54.1741	-686.499	-9171.65	4684.58	-1871.83	306.824	213.36	0	11.095	5.4706	-120.318	986.724	-594.259	-1540.53	-315.939	191.799	0	11.6495	11.2235	-171.563	-27069.2	-183553	-9503.81	-1983.89	357.78	0
351	8	7.37787	39.4797	-642.284	14405.4	27022.2	-3584.56	342.072	587.572	0	0.789991	-54.4343	-688.074	-9230.29	5145.01	-1920.61	307.477	213.415	0	11.1337	5.44484	-120.441	996.074	-598.204	-1546.72	-315.967	191.73	0	11.8309	11.2593	-171.713	-27024.9	-183480	-9574.67	-1982.53	357.384	0
351	9	7.94969	39.9071	-643.225	14396	27203.3	-3546.84	342.292	587.619	0	1.87802	-54.7402	-689.526	-9285.74	5604.81	-1968.42	308.129	213.467	0	11.1384	5.44256	-120.509	1006.37	-601.617	-1552.75	-315.992	191.649	0	11.9976	11.2937	-171.901	-27028.8	-183438	-9634.12	-1981.11	357.235	0
352	0	8.48841	40.3053	-644.172	14385	27369.6	-3512.68	342.488	587.669	0	2.93886	-55.0744	-690.898	-9337.12	6059.17	-2015.25	308.77	213.514	0	11.1054	5.46502	-120.507	1016.71	-605.371	-1559.33	-316.024	191.563	0	12.1282	11.3306	-171.976	-27082.7	-183421	-9680.82	-1980.55	357.48	0	41.6911	2.76009	-1638.84	-616329	61061.2	-46262.3	37.7936	375.658	0
352	1	9.01593	40.6942	-645.199	14372.9	27520.1	-3481.41	342.654	587.723	0	3.99158	-55.4154	-692.261	-9383.98	6503.25	-2062.25	309.394	213.556	0	11.0384	5.50802	-120.441	1028.94	-609.577	-1566.15	-316.061	191.457	0	12.2243	11.3708	-171.879	-27178.8	-183428	-9715.38	-1981.19	358.128	0
352	2	9.55316	41.0957	-646.359	14360.2	27653.5	-3452.18	342.783	587.783	0	5.04795	-55.7472	-693.68	-9426.41	6932.62	-2111.43	309.994	213.589	0	10.9485	5.5643	-120.336	1045.36	-611.987	-1572.62	-316.086	191.313	0	12.2966	11.4243	-171.66	-27299.6	-183453	-9741.71	-1982.7	359.033	0
352	3	10.1068	41.5226	-647.66	14346.7	27767.2	-3424.4	342.873	587.848	0	6.10616	-56.0627	-695.187	-9464.54	7344.33	-2164.61	310.565	213.614	0	10.8512	5.62439	-120.228	1066.26	-609.858	-1577.92	-316.073	191.131	0	12.3576	11.5051	-171.392	-27421	-183484	-9767.66	-1984.55	359.99	0
352	4	10.667	41.9726	-649.062	14331.9	27857.8	-3397.79	342.92	587.919	0	7.15086	-56.3599	-696.768	-9497.53	7736.96	-2222.46	311.104	213.631	0	10.7608	5.67821	-120.156	1088.75	-602.162	-1580.67	-316.012	190.939	0	12.4242	11.6134	-171.097	-27524.9	-183508	-9799.74	-1986.53	360.873	0
352	5	11.2115	42.4287	-650.492	14313.8	27923.4	-3372.15	342.927	587.995	0	8.15707	-56.6406	-698.368	-9523.57	8109.86	-2284.56	311.613	213.637	0	10.6886	5.71913	-120.154	1107.77	-588.407	-1580.04	-315.897	190.78	0	12.5166	11.7336	-170.775	-27605.4	-183513	-9836.97	-1988.59	361.648	0
352	6	11.7131	42.8662	-651.866	14289.6	27964.9	-3347.14	342.9	588.079	0	9.09504	-56.9091	-699.912	-9541.38	8462.12	-2349.89	312.09	213.632	0	10.6429	5.74459	-120.238	1119.04	-568.181	-1576.67	-315.725	190.693	0	12.6496	11.8449	-170.491	-27659.8	-183503	-9872.01	-1990.32	362.236	0
352	7	12.1487	43.2618	-653.108	14256.1	27984.3	-3322.28	342.848	588.172	0	9.93649	-57.1717	-701.329	-9551.15	8791.76	-2417.14	312.536	213.619	0	10.6292	5.75326	-120.393	1122.12	-543.045	-1571.97	-315.511	190.679	0	12.8184	11.9188	-170.348	-27677.9	-183483	-9896.36	-1991.11	362.479	0
352	8	12.5092	43.6038	-654.177	14211.9	27982.3	-3297.02	342.775	588.275	0	10.6627	-57.4343	-702.571	-9553.86	9095.87	-2484.91	312.947	213.598	0	10.6495	5.74489	-120.577	1120.89	-517.096	-1567.56	-315.289	190.704	0	12.9884	11.9099	-170.375	-27649.7	-183448	-9904.28	-1990.73	362.288	0
352	9	12.8032	43.9003	-655.088	14158.7	27956.4	-3271	342.676	588.387	0	11.2709	-57.6991	-703.644	-9550.27	9370.89	-2551.77	313.318	213.573	0	10.6998	5.72162	-120.744	1120.18	-494.938	-1565.03	-315.099	190.723	0	13.1084	11.7758	-170.528	-27579.7	-183390	-9894.74	-1989.43	361.731	0
353	0	13.0573	44.1801	-655.923	14100	27901.1	-3244.87	342.537	588.504	0	11.7733	-57.961	-704.601	-9540.66	9612.72	-2615.51	313.643	213.541	0	10.7704	5.68786	-120.862	1122.18	-479.567	-1565.09	-314.968	190.715	0	13.1392	11.5154	-170.752	-27489.5	-183311	-9870.96	-1987.55	360.991	0	50.2283	4.17336	-1661.22	-626004	68884.7	-49247.2	42.2405	376.462	0
353	1	13.3067	44.483	-656.799	14038.8	27809.7	-3220.71	342.341	588.625	0	12.1881	-58.2112	-705.513	-9524.87	9817.89	-2672.81	313.916	213.501	0	10.8482	5.64983	-120.919	1126.17	-472.641	-1566.91	-314.909	190.687	0	13.0679	11.1674	-170.983	-27408.1	-183233	-9838.55	-1985.64	360.297	0
353	2	13.5794	44.8427	-657.819	13976.2	27677.5	-3201.16	342.075	588.754	0	12.5275	-58.4463	-706.432	-9502.64	9985.42	-2720.33	314.135	213.452	0	10.9191	5.61283	-120.924	1130.01	-475.987	-1569.1	-314.936	190.655	0	12.9067	10.7741	-171.143	-27355	-183171	-9804.9	-1984.28	359.837	0
353	3	13.8836	45.275	-659.024	13911.8	27504	-3187.89	341.734	588.89	0	12.7911	-58.6717	-707.36	-9474.48	10117.5	-2756.46	314.303	213.394	0	10.9717	5.57756	-120.893	1131.07	-492.622	-1570.85	-315.075	190.644	0	12.6884	10.3667	-171.186	-27332.1	-183127	-9776.21	-1983.76	359.663	0
353	4	14.2058	45.7748	-660.398	13843.4	27290.9	-3180.76	341.325	589.038	0	12.9673	-58.8969	-708.253	-9442.26	10217.8	-2782.25	314.427	213.332	0	11.0017	5.54269	-120.831	1126.93	-526.359	-1571.62	-315.356	190.674	0	12.4502	9.97294	-171.131	-27326.8	-183088	-9753.09	-1983.87	359.683	0
353	5	14.5158	46.3218	-661.885	13768.2	27041.2	-3178.48	340.855	589.199	0	13.0391	-59.1315	-709.039	-9408.21	10288.8	-2800.62	314.511	213.269	0	11.0136	5.51057	-120.74	1116.62	-578.98	-1570.79	-315.795	190.752	0	12.2105	9.6193	-171.056	-27322.1	-183045	-9732.24	-1984.09	359.726	0
353	6	14.7748	46.8918	-663.417	13682.9	26759.8	-3179.76	340.336	589.375	0	12.9911	-59.3854	-709.648	-9373.24	10329.9	-2814.2	314.556	213.208	0	11.0166	5.48621	-120.628	1101.28	-647.297	-1568.22	-316.366	190.87	0	11.9667	9.33339	-171.057	-27302.5	-183006	-9712.07	-1983.85	359.611	0
353	7	14.9459	47.465	-664.939	13586.1	26450.6	-3183.94	339.779	589.568	0	12.8172	-59.6627	-710.037	-9336.75	10338.3	-2824.42	314.56	213.15	0	11.0192	5.47152	-120.511	1083.34	-723.497	-1564.49	-317.004	191.01	0	11.7234	9.14375	-171.22	-27257.3	-182987	-9694.6	-1982.72	359.195	0
353	8	15.0019	48.0298	-666.407	13478.9	26114.5	-3190.68	339.187	589.774	0	12.5232	-59.9576	-710.193	-9297.69	10312.4	-2831.95	314.521	213.092	0	11.0243	5.46276	-120.391	1065.27	-797.948	-1559.91	-317.628	191.152	0	11.5193	9.05812	-171.582	-27189.6	-183001	-9683.17	-1980.55	358.464	0
353	9	14.9305	48.5863	-667.798	13363.8	25749.1	-3200.14	338.558	589.988	0	12.1262	-60.2565	-710.137	-9255.33	10254.4	-2837.05	314.44	213.033	0	11.0282	5.45388	-120.247	1049.15	-862.014	-1554.63	-318.169	191.275	0	11.4234	9.05121	-172.084	-27117.8	-183056	-9680.07	-1977.77	357.585	0
354	0	14.7352	49.1467	-669.128	13242.9	25350	-3213.31	337.885	590.209	0	11.6491	-60.5401	-709.932	-9208.72	10169	-2839.71	314.324	212.971	0	11.0209	5.44072	-120.059	1036.73	-909.418	-1549.34	-318.575	191.365	0	11.4966	9.08963	-172.602	-27066.8	-183152	-9686.5	-1975.12	356.816	0	43.8548	5.65091	-1675.42	-634545	67767.1	-44312.2	41.0399	378.471	0
354	1	14.4278	49.7271	-670.442	13116.7	24913.2	-3231.65	337.159	590.436	0	11.1161	-60.7834	-709.668	-9155.89	10061.7	-2839.98	314.178	212.902	0	10.9892	5.42118	-119.821	1029.56	-936.654	-1545.07	-318.817	191.408	0	11.7496	9.15466	-173.053	-27054.5	-183282	-9703.08	-1973.11	356.336	0
354	2	14.0142	50.3343	-671.761	12985.8	24436.5	-3256.47	336.377	590.669	0	10.5452	-60.9639	-709.421	-9094.5	9937.64	-2838.01	314.008	212.82	0	10.9242	5.395	-119.542	1028.66	-944.221	-1542.28	-318.899	191.395	0	12.1328	9.24026	-173.443	-27082.4	-183434	-9728.25	-1971.6	356.146	0
354	3	13.4864	50.9604	-673.07	12850.8	23921.6	-3288.85	335.541	590.907	0	9.94244	-61.0765	-709.233	-9023.34	9798.89	-2833.55	313.816	212.723	0	10.8278	5.36617	-119.225	1032.73	-937.439	-1540.56	-318.863	191.338	0	12.5631	9.34552	-173.772	-27136.5	-183592	-9757.25	-1970.51	356.161	0
354	4	12.8298	51.5893	-674.333	12712.4	23372.6	-3329.98	334.66	591.148	0	9.30466	-61.1369	-709.116	-8943.31	9643.04	-2825.48	313.599	212.612	0	10.7145	5.34303	-118.866	1036.98	-924.278	-1538.79	-318.776	191.276	0	12.9556	9.47088	-173.949	-27196.3	-183736	-9783.27	-1970.26	356.347	0
354	5	12.0317	52.2018	-675.52	12570.5	22794.6	-3380.56	333.744	591.391	0	8.62639	-61.1739	-709.057	-8857.05	9465.71	-2811.84	313.35	212.491	0	10.6056	5.33438	-118.46	1035.93	-911.872	-1535.51	-318.698	191.255	0	13.2359	9.62045	-173.851	-27246.2	-183846	-9798.66	-1971.49	356.721	0
354	6	11.0849	52.7778	-676.609	12424.1	22191.2	-3440.19	332.798	591.638	0	7.90129	-61.2186	-709.028	-8767.28	9264.67	-2790.35	313.067	212.365	0	10.52	5.34757	-118.009	1027.8	-903.902	-1529.37	-318.66	191.291	0	13.3473	9.80201	-173.423	-27281.3	-183903	-9797.19	-1974.43	357.311	0
354	7	9.99018	53.2986	-677.578	12271.5	21563.1	-3507.74	331.824	591.889	0	7.12092	-61.2965	-708.997	-8675.77	9040.54	-2759.91	312.751	212.237	0	10.4728	5.38992	-117.524	1015.38	-898.933	-1519.96	-318.649	191.36	0	13.2717	10.0174	-172.668	-27306.2	-183890	-9776.76	-1979	358.143	0
354	8	8.75961	53.7504	-678.407	12112.3	20908.8	-3582.11	330.82	592.146	0	6.27733	-61.4231	-708.949	-8583.27	8795.43	-2721.36	312.406	212.107	0	10.4793	5.46586	-117.03	1003.18	-890.961	-1508.21	-318.613	191.428	0	13.0473	10.2586	-171.646	-27327.1	-183805	-9739.65	-1984.84	359.206	0
354	9	7.41872	54.1293	-679.094	11948.2	20227.1	-3662.2	329.785	592.406	0	5.36835	-61.6017	-708.898	-8489.39	8531.96	-2676.28	312.036	211.975	0	10.5546	5.57041	-116.584	993.7	-872.14	-1495.91	-318.481	191.477	0	12.7617	10.5127	-170.516	-27347.4	-183666	-9692.64	-1991.12	360.38	0
355	0	6.00494	54.4459	-679.674	11782.1	19519.6	-3746.64	328.719	592.665	0	4.40198	-61.8221	-708.888	-8392.69	8252.64	-2625.51	311.642	211.839	0	10.7104	5.6904	-116.278	986.192	-836.071	-1485.51	-318.19	191.519	0	12.5209	10.7651	-169.523	-27367.3	-183513	-9646.97	-1996.53	361.437	0	24.7084	9.2734	-1684.94	-640238	61592.2	-36415.5	36.5394	379.768	0
355	1	4.56052	54.7198	-680.217	11617	18789.2	-3834.23	327.622	592.922	0	3.39662	-62.0616	-708.972	-8291.41	7959.65	-2569.49	311.227	211.695	0	10.948	5.81078	-116.23	978.622	-781.435	-1479.89	-317.723	191.58	0	12.4112	10.9978	-168.861	-27383.6	-183376	-9614.73	-1999.96	362.167	0
355	2	3.12222	54.9684	-680.79	11454.6	18039.3	-3924.43	326.498	593.174	0	2.37409	-62.2955	-709.172	-8184.51	7655.06	-2509.01	310.794	211.541	0	11.2475	5.91417	-116.536	969.922	-713.988	-1480.84	-317.127	191.677	0	12.4694	11.1915	-168.559	-27387.7	-183280	-9604.35	-2001.34	362.482	0
355	3	1.71341	55.2002	-681.43	11295.6	17273.8	-4017.15	325.349	593.424	0	1.35038	-62.5085	-709.466	-8072.15	7341.32	-2445.25	310.348	211.378	0	11.5732	5.98112	-117.215	960.562	-643.736	-1487.9	-316.492	191.805	0	12.675	11.322	-168.517	-27369.5	-183240	-9617.6	-2001.37	362.414	0
355	4	0.341101	55.4168	-682.142	11139.3	16497.4	-4112.06	324.185	593.67	0	0.330018	-62.6985	-709.807	-7955.79	7021.33	-2379.22	309.892	211.208	0	11.894	6.00234	-118.203	951.858	-579.661	-1498.75	-315.904	191.947	0	12.9754	11.3637	-168.64	-27326.4	-183265	-9648.47	-2000.72	362.04	0
355	5	-1.00357	55.6155	-682.901	10984.9	15714.8	-4207.95	323.012	593.914	0	-0.694911	-62.8734	-710.136	-7837.96	6697.29	-2311.11	309.431	211.037	0	12.188	5.9865	-119.377	944.735	-526.709	-1510.76	-315.412	192.086	0	13.3192	11.3098	-168.918	-27267.4	-183355	-9686.45	-1999.47	361.424	0
355	6	-2.34105	55.7935	-683.666	10830.7	14930.4	-4302.13	321.839	594.158	0	-1.73934	-63.0473	-710.38	-7721.66	6369.54	-2240.28	308.966	210.87	0	12.4343	5.94882	-120.602	939.697	-485.447	-1521.93	-315.025	192.208	0	13.6674	11.1771	-169.395	-27204.2	-183499	-9724.13	-1997.26	360.596	0
355	7	-3.6955	55.9526	-684.385	10675.1	14147.6	-4390.42	320.672	594.402	0	-2.8162	-63.2349	-710.471	-7609.11	6036.22	-2166.11	308.496	210.71	0	12.6093	5.90087	-121.748	937.914	-454.333	-1530.69	-314.732	192.296	0	13.9892	10.9882	-170.123	-27143.4	-183676	-9760.94	-1993.67	359.552	0
355	8	-5.08684	56.1046	-685.017	10516.8	13369.3	-4467.73	319.517	594.647	0	-3.92998	-63.4441	-710.374	-7501.08	5694.45	-2088.83	308.016	210.559	0	12.6868	5.85721	-122.702	940.516	-434.054	-1535.87	-314.538	192.335	0	14.2489	10.7662	-171.127	-27086.8	-183860	-9798.96	-1988.41	358.284	0
355	9	-6.52434	56.2758	-685.553	10355.7	12597.9	-4528.96	318.376	594.894	0	-5.07304	-63.6701	-710.105	-7397.2	5341.94	-2009.19	307.523	210.417	0	12.6493	5.83562	-123.378	947.265	-428.646	-1536.76	-314.474	192.322	0	14.3964	10.5415	-172.389	-27033.2	-184022	-9838.86	-1981.48	356.815	0
356	0	-8.00214	56.509	-686.028	10192.1	11835.7	-4569.79	317.252	595.143	0	-6.22447	-63.895	-709.741	-7296.18	4977.94	-1927.5	307.014	210.28	0	12.5012	5.84258	-123.723	957.288	-441.612	-1533.21	-314.569	192.263	0	14.3835	10.3421	-173.813	-26984.4	-184143	-9880.08	-1973.43	355.25	0	0.192861	12.2318	-1691.6	-644879	53723.7	-24221.9	31.0484	381.1	0
356	1	-9.50155	56.8564	-686.516	10025.8	11084.1	-4587.27	316.145	595.396	0	-7.35491	-64.0923	-709.389	-7196.31	4603.96	-1843.36	306.49	210.144	0	12.2649	5.86895	-123.722	970.483	-472.323	-1525.68	-314.818	192.156	0	14.1948	10.1818	-175.228	-26954.7	-184217	-9921.16	-1965.3	353.827	0
356	2	-11.0014	57.3621	-687.094	9856.26	10343.1	-4579.56	315.053	595.655	0	-8.43594	-64.2373	-709.14	-7095.94	4223.3	-1756.32	305.956	210.006	0	11.9734	5.90204	-123.391	987.442	-515.265	-1516.09	-315.176	191.997	0	13.8564	10.0646	-176.403	-26964.8	-184248	-9959.01	-1958.47	352.859	0
356	3	-12.4853	58.0483	-687.8	9683.06	9612.94	-4545.55	313.976	595.922	0	-9.44847	-64.3179	-709.034	-6993.63	3838.74	-1666.72	305.414	209.864	0	11.6657	5.93369	-122.778	1007.96	-561.233	-1508.13	-315.571	191.79	0	13.4207	9.99499	-177.103	-27027.6	-184241	-9989.5	-1954.31	352.61	0
356	4	-13.9408	58.913	-688.634	9506.61	8894.94	-4485.35	312.917	596.195	0	-10.3855	-64.3375	-709.069	-6889.16	3451.53	-1575.89	304.868	209.716	0	11.3762	5.95797	-121.961	1029.37	-600.51	-1505.51	-315.924	191.56	0	12.9494	9.98327	-177.187	-27141.9	-184204	-10009.6	-1953.6	353.183	0
356	5	-15.3572	59.9321	-689.582	9327.67	8192.43	-4400.77	311.88	596.473	0	-11.2494	-64.3124	-709.218	-6785.03	3063.15	-1486.04	304.319	209.567	0	11.1277	5.96952	-121.054	1046.66	-626.895	-1509.93	-316.179	191.354	0	12.5016	10.0424	-176.685	-27288.3	-184147	-10019.8	-1956.23	354.446	0
356	6	-16.7257	61.0578	-690.628	9147.21	7510.54	-4295.54	310.875	596.755	0	-12.0478	-64.2667	-709.442	-6685.26	2676.23	-1400	303.772	209.423	0	10.9318	5.96586	-120.187	1055.44	-639.967	-1520.81	-316.325	191.218	0	12.1206	10.172	-175.788	-27433.4	-184081	-10024.3	-1961.18	356.06	0
356	7	-18.0404	62.2207	-691.751	8966.99	6855.62	-4175.65	309.911	597.037	0	-12.792	-64.2277	-709.699	-6592.46	2293.65	-1321.03	303.232	209.289	0	10.7883	5.94852	-119.469	1054.76	-643.728	-1536.19	-316.388	191.171	0	11.8327	10.3465	-174.775	-27547.1	-184019	-10028.5	-1966.9	357.615	0
356	8	-19.2976	63.3412	-692.946	8790.35	6233.79	-4049.54	308.996	597.315	0	-13.4975	-64.2199	-709.965	-6506.15	1917.82	-1252.12	302.701	209.164	0	10.6898	5.92172	-118.962	1046.55	-642.861	-1553.86	-316.404	191.203	0	11.6645	10.5332	-173.906	-27616	-183971	-10034.3	-1971.88	358.799	0
356	9	-20.495	64.3472	-694.246	8622.21	5649.5	-3927.28	308.138	597.581	0	-14.1817	-64.2601	-710.246	-6423.3	1550.62	-1195.17	302.183	209.044	0	10.6259	5.88858	-118.674	1033.56	-640.285	-1571.78	-316.395	191.291	0	11.6358	10.7154	-173.38	-27644	-183941	-10040.2	-1974.91	359.442	0
357	0	-21.6316	65.1876	-695.732	8468.38	5105.68	-3819.15	307.339	597.828	0	-14.8561	-64.3545	-710.591	-6340.33	1193.92	-1151.2	301.68	208.923	0	10.5827	5.84606	-118.572	1018.63	-637.084	-1588.19	-316.373	191.409	0	11.7278	10.8876	-173.32	-27641.7	-183931	-10042.3	-1975.22	359.483	0	-22.2628	16.9435	-1717.15	-657539	50325.2	-12979.4	28.0498	382.93	0
357	1	-22.7126	65.8351	-697.499	8334.29	4605.21	-3734.16	306.602	598.051	0	-15.5269	-64.5035	-711.078	-6254.91	849.562	-1120.34	301.195	208.796	0	10.5471	5.78491	-118.61	1004.41	-632.761	-1601.87	-316.335	191.532	0	11.8824	11.0466	-173.71	-27613.7	-183941	-10036.3	-1972.9	358.964	0
357	2	-23.7557	66.277	-699.619	8223.46	4151.75	-3678.9	305.934	598.246	0	-16.2059	-64.7074	-711.787	-6166.46	518.781	-1100.86	300.729	208.663	0	10.5159	5.69611	-118.755	992.799	-625.151	-1612.34	-316.264	191.64	0	12.0348	11.1944	-174.354	-27556	-183968	-10021.5	-1969.14	358.046	0
357	3	-24.7908	66.5075	-702.112	8136.84	3748.48	-3656.85	305.339	598.411	0	-16.9169	-64.962	-712.753	-6076.34	203.252	-1088.55	300.285	208.525	0	10.4984	5.57712	-118.976	984.302	-611.322	-1619.54	-316.138	191.727	0	12.1406	11.336	-175.001	-27465.1	-184004	-10002.1	-1965.44	356.942	0
357	4	-25.8516	66.5258	-704.947	8073.54	3396.3	-3668.01	304.818	598.547	0	-17.6875	-65.2527	-713.955	-5987.75	-93.7563	-1077.55	299.869	208.387	0	10.5102	5.43348	-119.236	978.21	-589.74	-1623.6	-315.946	191.796	0	12.1835	11.4699	-175.515	-27347	-184032	-9983.66	-1962.53	355.81	0
357	5	-26.9656	66.3359	-708.047	8031.36	3093.47	-3709.26	304.369	598.657	0	-18.5391	-65.5569	-715.333	-5904.61	-368.658	-1062.08	299.485	208.254	0	10.5609	5.27918	-119.486	974.172	-561.894	-1625.03	-315.703	191.847	0	12.169	11.5908	-175.897	-27214.2	-184041	-9969.12	-1960.3	354.717	0
357	6	-28.1469	65.9452	-711.307	8006.79	2835.92	-3775.1	303.987	598.744	0	-19.4816	-65.8541	-716.816	-5830.31	-619.094	-1037.37	299.136	208.134	0	10.6504	5.13638	-119.692	973.362	-532.382	-1624.97	-315.448	191.868	0	12.1152	11.697	-176.179	-27081.7	-184022	-9958.46	-1958.52	353.717	0
357	7	-29.3903	65.3688	-714.62	7995.23	2617.57	-3858.6	303.663	598.812	0	-20.5108	-66.1275	-718.337	-5767.15	-843.349	-1000.21	298.826	208.028	0	10.7765	5.03004	-119.846	977.657	-507.719	-1624.79	-315.236	191.842	0	12.0464	11.7813	-176.355	-26965.3	-183975	-9948.75	-1957.21	352.904	0
357	8	-30.6707	64.6361	-717.904	7992.34	2430.94	-3952.12	303.386	598.867	0	-21.6026	-66.3605	-719.833	-5715.8	-1040.1	-949.531	298.555	207.94	0	10.9354	4.97784	-119.958	988.289	-493.627	-1625.3	-315.115	191.761	0	11.981	11.8258	-176.42	-26882.1	-183910	-9935.06	-1956.46	352.376	0
357	9	-31.9462	63.7932	-721.114	7995.01	2267.82	-4048.35	303.145	598.913	0	-22.7109	-66.532	-721.264	-5675.02	-1210.54	-886.577	298.322	207.868	0	11.115	4.98331	-120.046	1004.66	-491.206	-1626.69	-315.092	191.631	0	11.9232	11.8212	-176.429	-26848.9	-183843	-9912.27	-1956.02	352.179	0
358	0	-33.1644	62.8986	-724.241	8001.2	2119.48	-4141.32	302.927	598.952	0	-23.7793	-66.6166	-722.632	-5642.31	-1359.77	-814.088	298.118	207.808	0	11.2949	5.039	-120.136	1023.31	-495.24	-1628.91	-315.122	191.482	0	11.8719	11.7809	-176.478	-26876.6	-183793	-9877.24	-1955.45	352.294	0	-41.3369	10.8763	-1760.16	-678118	60311.5	-6807.73	32.5177	385.099	0
358	1	-34.2758	62.0109	-727.308	8008.91	1976.86	-4227.2	302.718	598.988	0	-24.7593	-66.5905	-723.98	-5615.23	-1494.82	-735.324	297.935	207.756	0	11.4502	5.13468	-120.259	1038.58	-497.878	-1631.5	-315.14	191.364	0	11.8334	11.7319	-176.608	-26961.1	-183772	-9830.67	-1954.56	352.66	0
358	2	-35.2504	61.1731	-730.325	8015.74	1831.56	-4304.53	302.508	599.024	0	-25.6239	-66.4403	-725.353	-5592.44	-1621.41	-653.493	297.765	207.71	0	11.5571	5.26108	-120.427	1045.32	-494.596	-1633.3	-315.107	191.32	0	11.8166	11.7051	-176.807	-27080.5	-183790	-9777.6	-1953.49	353.164	0
358	3	-36.0864	60.4042	-733.259	8019.32	1677.81	-4373.69	302.288	599.064	0	-26.3689	-66.1691	-726.781	-5573.59	-1743.53	-571.562	297.601	207.669	0	11.5973	5.40854	-120.619	1041.12	-486.725	-1633.17	-315.035	191.369	0	11.8172	11.717	-177.069	-27202.9	-183841	-9726.45	-1952.25	353.629	0
358	4	-36.8087	59.7027	-736.051	8017.55	1514.14	-4436.2	302.057	599.107	0	-27.0092	-65.796	-728.27	-5558.63	-1865.49	-492.205	297.438	207.633	0	11.5615	5.5659	-120.793	1026.56	-479.783	-1630.88	-314.972	191.501	0	11.8164	11.7544	-177.391	-27303.1	-183910	-9686.61	-1950.75	353.915	0
358	5	-37.461	59.0539	-738.636	8008.5	1342.06	-4494.27	301.817	599.158	0	-27.5737	-65.3519	-729.806	-5547.34	-1992.14	-417.38	297.27	207.601	0	11.4546	5.72096	-120.914	1004.88	-479.958	-1627.36	-314.969	191.689	0	11.8021	11.7892	-177.752	-27373.3	-183972	-9664.61	-1948.99	353.997	0
358	6	-38.0954	58.4358	-740.953	7990.6	1163.42	-4549.96	301.57	599.216	0	-28.1004	-64.8743	-731.34	-5539.14	-2126.67	-347.873	297.092	207.574	0	11.2963	5.86071	-120.956	981.219	-491.338	-1624.24	-315.062	191.888	0	11.7889	11.8034	-178.126	-27419	-184010	-9662.77	-1947.03	353.931	0
358	7	-38.7636	57.8252	-742.956	7962.87	979.504	-4604.23	301.318	599.282	0	-28.6301	-64.4002	-732.803	-5532.85	-2270.21	-283.697	296.902	207.55	0	11.1151	5.97234	-120.904	960.865	-514.674	-1622.91	-315.257	192.053	0	11.8102	11.7887	-178.457	-27448.2	-184019	-9680.43	-1945.17	353.809	0
358	8	-39.5077	57.2056	-744.628	7925.24	791.498	-4656.95	301.063	599.357	0	-29.1988	-63.9577	-734.133	-5527.4	-2423.13	-224.542	296.699	207.529	0	10.9398	6.04683	-120.734	947.572	-546.761	-1623.94	-315.529	192.152	0	11.8855	11.7436	-178.616	-27465	-183997	-9713.12	-1944.13	353.766	0
358	9	-40.3532	56.5745	-746	7878.86	599.757	-4707.5	300.804	599.439	0	-29.831	-63.5588	-735.31	-5522.79	-2584.82	-169.5	296.485	207.511	0	10.7951	6.0812	-120.427	942.838	-580.936	-1627.24	-315.824	192.171	0	12.0029	11.6773	-178.464	-27473.7	-183939	-9752.28	-1944.68	353.945	0
359	0	-41.3064	55.9449	-747.141	7826.23	403.569	-4754.55	300.54	599.525	0	-30.5368	-63.1979	-736.36	-5519.38	-2752.76	-117.057	296.262	207.495	0	10.6982	6.07692	-119.998	945.691	-609.509	-1632.51	-316.079	192.119	0	12.1461	11.5994	-177.977	-27482.4	-183846	-9788.65	-1946.97	354.415	0	-59.0002	9.42386	-1786.63	-689733	63755.3	362.848	33.4719	385.839	0
359	1	-42.3605	55.3399	-748.135	7770.84	202.881	-4795.62	300.271	599.613	0	-31.316	-62.8596	-737.33	-5516.28	-2924.18	-65.3182	296.034	207.481	0	10.6567	6.03896	-119.505	953.02	-627.036	-1639.58	-316.247	192.025	0	12.3191	11.5081	-177.265	-27497.4	-183723	-9815.49	-1950.43	355.12	0
359	2	-43.507	54.7812	-749.044	7716.05	-1.25202	-4827.88	299.998	599.699	0	-32.1709	-62.531	-738.246	-5511.41	-3099.21	-11.6374	295.802	207.466	0	10.667	5.9776	-119.028	960.806	-632.465	-1648.39	-316.314	191.928	0	12.53	11.4002	-176.489	-27518.5	-183586	-9829.86	-1954.21	355.922	0
359	3	-44.7412	54.2832	-749.89	7663.61	-208.333	-4849.45	299.722	599.78	0	-33.1136	-62.2075	-739.109	-5502.74	-3281.19	47.119	295.561	207.445	0	10.7165	5.90694	-118.634	965.838	-628.566	-1658.22	-316.298	191.859	0	12.7663	11.2815	-175.786	-27541.4	-183457	-9833.09	-1957.64	356.676	0
359	4	-46.0627	53.8525	-750.67	7612.78	-418.535	-4859.81	299.442	599.859	0	-34.1603	-61.8918	-739.9	-5489.06	-3473.6	112.773	295.305	207.419	0	10.7903	5.83851	-118.335	967.456	-618.86	-1667.31	-316.23	191.824	0	12.9907	11.1695	-175.239	-27560.1	-183350	-9830.25	-1960.29	357.271	0
359	5	-47.4753	53.4914	-751.353	7560.52	-631.227	-4859.21	299.16	599.937	0	-35.3253	-61.5913	-740.586	-5469.98	-3677.77	184.456	295.034	207.386	0	10.8744	5.7775	-118.082	968.005	-604.955	-1673.56	-316.123	191.802	0	13.1556	11.0944	-174.86	-27565.4	-183273	-9828.3	-1962.11	357.643	0
359	6	-48.9863	53.197	-751.881	7502.62	-845.102	-4848.06	298.876	600.022	0	-36.6186	-61.3168	-741.122	-5445.94	-3893.14	259.034	294.747	207.348	0	10.9566	5.72457	-117.809	970.689	-587.075	-1675.46	-315.983	191.76	0	13.2254	11.0847	-174.594	-27548	-183229	-9833.37	-1963.46	357.783	0
359	7	-50.6031	52.9619	-752.178	7435	-1059.53	-4826.66	298.591	600.115	0	-38.0425	-61.0787	-741.456	-5418.23	-4117.79	332.526	294.446	207.308	0	11.0296	5.68011	-117.49	977.09	-565.93	-1672.64	-315.817	191.684	0	13.1858	11.1465	-174.34	-27506.5	-183211	-9848.44	-1964.89	357.775	0
359	8	-52.3262	52.7769	-752.179	7354.99	-1274.98	-4794.88	298.305	600.222	0	-39.5857	-60.8815	-741.552	-5388.33	-4349.09	401.465	294.135	207.266	0	11.0936	5.64719	-117.147	987.282	-542.793	-1666.03	-315.633	191.572	0	13.0338	11.2692	-173.99	-27452.1	-183202	-9870.97	-1966.94	357.78	0
359	9	-54.1428	52.6377	-751.862	7261.82	-1492.96	-4752.3	298.014	600.342	0	-41.224	-60.7231	-741.419	-5356.56	-4586.13	463.635	293.814	207.225	0	11.1508	5.62903	-116.817	1001.32	-518.68	-1656.99	-315.44	191.428	0	12.7805	11.4418	-173.504	-27397.4	-183195	-9891.58	-1969.86	357.907	0
360	0	-56.0249	52.5504	-751.264	7156.9	-1716.29	-4698.74	297.715	600.474	0	-42.9239	-60.5947	-741.111	-5321.98	-4831.2	518.276	293.481	207.181	0	11.2022	5.62308	-116.528	1019.71	-494.738	-1646.18	-315.246	191.249	0	12.4692	11.6498	-172.923	-27345.8	-183204	-9897.43	-1973.46	358.139	0	-91.9253	10.5698	-1772.39	-685159	64545.9	15379.9	33.3148	386.392	0
360	1	-57.9339	52.5313	-750.461	7043.28	-1948.36	-4634.63	297.404	600.615	0	-44.6479	-60.4826	-740.711	-5283.41	-5086.8	565.892	293.133	207.133	0	11.2476	5.61943	-116.298	1043.09	-472.918	-1633.45	-315.066	191.031	0	12.1709	11.8654	-172.322	-27294.5	-183247	-9880.04	-1977.4	358.393	0
360	2	-59.8324	52.597	-749.525	6923.3	-2190.66	-4560.5	297.077	600.763	0	-46.3611	-60.3706	-740.285	-5239.52	-5352.77	607.625	292.769	207.078	0	11.2843	5.60828	-116.144	1071.15	-455.363	-1618.58	-314.921	190.777	0	11.9476	12.0525	-171.76	-27243.8	-183332	-9839.9	-1981.37	358.615	0
360	3	-61.696	52.7527	-748.484	6796.95	-2441.25	-4476.71	296.738	600.919	0	-48.0392	-60.2464	-739.861	-5188.61	-5627.1	644.722	292.394	207.013	0	11.3064	5.58861	-116.092	1101.31	-443.899	-1602.17	-314.824	190.513	0	11.8191	12.176	-171.274	-27201	-183448	-9785.43	-1985.07	358.815	0
360	4	-63.5157	52.9878	-747.302	6662.79	-2696.32	-4383.92	296.392	601.084	0	-49.6702	-60.1048	-739.422	-5129.5	-5907.61	678.293	292.011	206.937	0	11.307	5.5661	-116.147	1128.6	-439.719	-1585.82	-314.786	190.283	0	11.7623	12.2089	-170.872	-27176.9	-183565	-9728.6	-1988.28	359.048	0
360	5	-65.2957	53.2783	-745.885	6519.07	-2952.84	-4283.54	296.041	601.26	0	-51.2515	-59.9491	-738.91	-5062.66	-6191.92	709.348	291.62	206.852	0	11.2791	5.54541	-116.281	1148.01	-442.063	-1571.44	-314.802	190.127	0	11.7309	12.144	-170.553	-27181.4	-183658	-9680.14	-1990.84	359.372	0
360	6	-67.0468	53.5928	-744.107	6363.4	-3209.34	-4177.29	295.687	601.448	0	-52.7879	-59.7876	-738.247	-4990.33	-6477.38	739.164	291.226	206.76	0	11.22	5.52926	-116.436	1157.28	-448.399	-1560.43	-314.851	190.061	0	11.6751	12.0072	-170.319	-27221.1	-183713	-9645.87	-1992.64	359.824	0
360	7	-68.7771	53.9011	-741.85	6193.11	-3464.47	-4066.52	295.33	601.652	0	-54.287	-59.6264	-737.362	-4915.29	-6761.78	769.09	290.83	206.666	0	11.1348	5.52131	-116.558	1157.32	-456.999	-1553.59	-314.921	190.071	0	11.5547	11.8487	-170.165	-27294.5	-183731	-9625.57	-1993.72	360.4	0
360	8	-70.4836	54.1819	-739.041	6006.94	-3716.05	-3952.09	294.972	601.872	0	-55.753	-59.4621	-736.209	-4839.15	-7042.93	799.539	290.434	206.573	0	11.0336	5.52466	-116.607	1150.91	-467.962	-1550.95	-315.013	190.13	0	11.3508	11.7111	-170.13	-27384.8	-183723	-9613.46	-1993.9	360.965	0
360	9	-72.1463	54.4292	-735.673	5806.05	-3960.93	-3834.59	294.616	602.108	0	-57.1826	-59.2815	-734.784	-4762.24	-7317.73	829.381	290.041	206.481	0	10.9276	5.53823	-116.592	1141.49	-481.745	-1551.59	-315.132	190.21	0	11.0753	11.6074	-170.33	-27460.5	-183706	-9600.55	-1992.53	361.22	0
361	0	-73.7289	54.6541	-731.811	5593.18	-4194.78	-3714.29	294.268	602.357	0	-58.5645	-59.0662	-733.128	-4684.03	-7583.85	856.34	289.656	206.389	0	10.8275	5.55661	-116.574	1130.88	-498.244	-1554.09	-315.274	190.299	0	10.7673	11.5227	-170.887	-27490.9	-183694	-9580.67	-1988.94	360.872	0	-119.557	15.8215	-1719.33	-660506	45051.9	29661.1	22.2333	384.123	0
361	1	-75.1875	54.8781	-727.566	5371.35	-4413.07	-3591.12	293.935	602.617	0	-59.884	-58.7963	-731.311	-4602.86	-7842.82	878.184	289.276	206.294	0	10.7426	5.57378	-116.632	1117.22	-516.93	-1557.27	-315.432	190.421	0	10.4835	11.4224	-171.84	-27465.2	-183694	-9556.74	-1982.99	359.83	0
361	2	-76.4867	55.1189	-723.023	5143.13	-4613.61	-3465.19	293.619	602.887	0	-61.1328	-58.4572	-729.373	-4515.85	-8099.67	894.067	288.895	206.191	0	10.6776	5.58681	-116.828	1096.99	-536.792	-1560.44	-315.595	190.61	0	10.2935	11.2659	-173.117	-27394.2	-183708	-9538.82	-1975.18	358.241	0
361	3	-77.6109	55.3814	-718.206	4909.8	-4798.92	-3336.98	293.318	603.164	0	-62.3156	-58.0478	-727.286	-4420.43	-8358.3	905.203	288.508	206.078	0	10.6339	5.59567	-117.197	1069.81	-556.14	-1563.29	-315.745	190.872	0	10.2632	11.0354	-174.55	-27297.1	-183728	-9534.93	-1966.58	356.386	0
361	4	-78.5618	55.661	-713.085	4670.59	-4975.66	-3207.02	293.022	603.45	0	-63.4474	-57.5855	-724.964	-4315.97	-8618.24	914.686	288.112	205.953	0	10.6125	5.60084	-117.75	1040.16	-572.915	-1565.74	-315.866	191.166	0	10.4222	10.758	-175.925	-27188.3	-183745	-9544.09	-1958.45	354.545	0
361	5	-79.3491	55.9515	-707.606	4423.57	-5151.06	-3075.77	292.72	603.749	0	-64.5447	-57.099	-722.306	-4203.99	-8876.15	926.081	287.711	205.82	0	10.6152	5.6018	-118.462	1014.63	-585.709	-1567.79	-315.944	191.435	0	10.7505	10.4878	-177.054	-27072.4	-183755	-9558.16	-1951.85	352.905	0
361	6	-79.9851	56.2456	-701.711	4167.6	-5329.91	-2943.45	292.404	604.061	0	-65.6181	-56.6147	-719.224	-4087.49	-9128.97	941.542	287.307	205.683	0	10.6431	5.59568	-119.264	998.009	-593.738	-1569.54	-315.978	191.632	0	11.1983	10.2663	-177.826	-26951.3	-183765	-9570.41	-1947.4	351.56	0
361	7	-80.486	56.5313	-695.353	3902.94	-5513.78	-2809.72	292.071	604.387	0	-66.6711	-56.1497	-715.66	-3969.75	-9375.87	961.141	286.899	205.547	0	10.6954	5.57823	-120.062	990.986	-595.578	-1571.55	-315.961	191.746	0	11.708	10.1055	-178.172	-26831.9	-183778	-9581.49	-1945.46	350.596	0
361	8	-80.8696	56.7954	-688.504	3630.5	-5700.93	-2673.85	291.72	604.727	0	-67.6983	-55.7132	-711.597	-3853.16	-9618.15	983.424	286.484	205.415	0	10.7697	5.54898	-120.768	991.304	-589.693	-1574.66	-315.883	191.792	0	12.224	10.0035	-178.02	-26724.5	-183781	-9597.21	-1946.37	350.121	0
361	9	-81.1486	57.0333	-681.172	3351.34	-5886.84	-2535.29	291.358	605.08	0	-68.6854	-55.3074	-707.075	-3738.74	-9857.48	1006.35	286.059	205.288	0	10.8637	5.5142	-121.328	996.757	-576.712	-1579.72	-315.753	191.785	0	12.703	9.96104	-177.323	-26639	-183753	-9622.41	-1950.26	350.229	0
362	0	-81.3278	57.2542	-673.417	3066.47	-6066.02	-2393.94	290.992	605.446	0	-69.6098	-54.9229	-702.174	-3626.23	-10095.2	1028.06	285.623	205.164	0	10.975	5.48421	-121.721	1006.64	-560.13	-1587.68	-315.602	191.73	0	13.1181	9.97818	-176.113	-26585.1	-183677	-9656.56	-1956.95	350.955	0	-129.448	21.3413	-1603.39	-607291	1908.48	37601.9	-3.40075	378.918	0
362	1	-81.4089	57.4737	-665.325	2776.31	-6234.55	-2250.03	290.629	605.827	0	-70.4465	-54.5364	-696.979	-3514.34	-10332.1	1046.92	285.176	205.042	0	11.0996	5.46821	-121.948	1020.64	-544.761	-1599.16	-315.467	191.631	0	13.4482	10.0467	-174.502	-26572.2	-183557	-9694.69	-1965.89	352.274	0
362	2	-81.4008	57.6993	-656.961	2481.01	-6392.57	-2104.07	290.27	606.224	0	-71.1783	-54.119	-691.543	-3401.42	-10566.8	1061.39	284.72	204.919	0	11.2313	5.46933	-122.017	1037.1	-534.576	-1613.24	-315.381	191.5	0	13.6762	10.1471	-172.66	-26605.8	-183406	-9731.63	-1976.23	354.093	0
362	3	-81.3244	57.9249	-648.333	2180.93	-6544.4	-1956.86	289.906	606.636	0	-71.802	-53.6491	-685.873	-3286.45	-10795.4	1070.39	284.26	204.792	0	11.3632	5.48382	-121.943	1052.6	-530.971	-1627.38	-315.354	191.368	0	13.7987	10.25	-170.837	-26679.6	-183247	-9764.83	-1986.64	356.17	0
362	4	-81.2067	58.1361	-639.418	1876.13	-6694.47	-1809.33	289.53	607.066	0	-72.327	-53.1193	-679.948	-3168.59	-11013.3	1073.87	283.803	204.66	0	11.4875	5.50548	-121.763	1063.24	-531.976	-1639.01	-315.369	191.268	0	13.8226	10.3289	-169.352	-26774.6	-183107	-9794.78	-1995.22	358.1	0
362	5	-81.0726	58.3157	-630.174	1566.17	-6843.87	-1662.49	289.14	607.515	0	-72.7702	-52.5321	-673.722	-3045.84	-11217.7	1072.72	283.35	204.521	0	11.5937	5.52996	-121.548	1066.31	-533.072	-1646.84	-315.386	191.227	0	13.7563	10.3845	-168.505	-26870.4	-183008	-9823.3	-2000.07	359.464	0
362	6	-80.9431	58.4459	-620.539	1251.34	-6991.72	-1517.38	288.733	607.983	0	-73.1527	-51.8909	-667.142	-2915.52	-11408.4	1067.99	282.9	204.37	0	11.6695	5.55541	-121.378	1061.4	-529.611	-1651.07	-315.363	191.255	0	13.6135	10.4455	-168.486	-26956.7	-182967	-9851.13	-1999.95	359.993	0
362	7	-80.8316	58.5135	-610.448	933.264	-7137.3	-1375.12	288.308	608.471	0	-73.4938	-51.1956	-660.164	-2776.38	-11588	1060.45	282.447	204.206	0	11.7048	5.5799	-121.314	1049.88	-519.705	-1652.53	-315.284	191.346	0	13.4216	10.541	-169.354	-27031.8	-182992	-9877.39	-1994.53	359.617	0
362	8	-80.7409	58.5113	-599.867	613.967	-7279.19	-1236.92	287.865	608.977	0	-73.8056	-50.4433	-652.774	-2629.6	-11760.1	1051	281.984	204.028	0	11.6968	5.59903	-121.382	1033.56	-505.892	-1651.6	-315.168	191.485	0	13.217	10.6839	-170.997	-27095.1	-183078	-9900.24	-1984.65	358.454	0
362	9	-80.6595	58.4371	-588.813	295.366	-7414.41	-1103.92	287.408	609.498	0	-74.0878	-49.6284	-644.981	-2477.65	-11927.5	1041.16	281.507	203.841	0	11.653	5.60672	-121.575	1014.96	-493.411	-1648.34	-315.059	191.652	0	13.0228	10.8719	-173.119	-27148.3	-183210	-9917.15	-1972.29	356.819	0
363	0	-80.5613	58.2924	-577.346	-20.2514	-7540.51	-977.194	286.939	610.035	0	-74.326	-48.7371	-636.822	-2322.69	-12090.8	1032.41	281.014	203.647	0	11.5862	5.59824	-121.848	998.063	-486.338	-1643.66	-314.991	191.809	0	12.8423	11.0857	-175.326	-27199.6	-183368	-9926.75	-1959.86	355.137	0	-128.277	30.2428	-1414.39	-524827	-64153.8	38594.2	-50.5283	371.515	0
363	1	-80.4073	58.0828	-565.536	-330.258	-7657.33	-857.64	286.46	610.584	0	-74.4984	-47.7501	-628.343	-2166.23	-12248.7	1025.64	280.506	203.448	0	11.5062	5.57351	-122.135	987.226	-486.12	-1639.25	-314.98	191.917	0	12.6787	11.2951	-177.245	-27256.9	-183531	-9931.03	-1949.47	353.781	0
363	2	-80.1552	57.8128	-553.426	-632.511	-7765.77	-745.567	285.968	611.143	0	-74.5876	-46.6559	-619.573	-2009.55	-12399.8	1021.61	279.987	203.243	0	11.4188	5.53949	-122.381	985.565	-492.926	-1635.84	-315.028	191.947	0	12.5461	11.4724	-178.627	-27321	-183686	-9933.51	-1942.32	352.95	0
363	3	-79.7707	57.4803	-541.014	-925.796	-7865.51	-640.398	285.462	611.711	0	-74.5867	-45.4554	-610.498	-1853.36	-12544.6	1020.91	279.452	203.036	0	11.3322	5.50842	-122.562	994.088	-506.515	-1632.47	-315.133	191.889	0	12.4613	11.6012	-179.416	-27386.6	-183820	-9935.42	-1938.55	352.643	0
363	4	-79.2316	57.075	-528.259	-1209.1	-7954.44	-541.315	284.942	612.289	0	-74.4992	-44.1553	-601.062	-1697.64	-12685.3	1023.3	278.895	202.824	0	11.2576	5.49081	-122.681	1011.03	-525.486	-1627.6	-315.283	191.759	0	12.4371	11.6768	-179.701	-27444.9	-183928	-9935.4	-1937.52	352.726	0
363	5	-78.5251	56.5804	-515.091	-1480.66	-8029.74	-447.784	284.411	612.875	0	-74.3357	-42.7645	-591.188	-1542.73	-12822.9	1027.41	278.31	202.61	0	11.2028	5.48983	-122.756	1031.65	-546.925	-1620.59	-315.455	191.596	0	12.484	11.6987	-179.608	-27487.2	-184004	-9932.12	-1938.48	353.04	0
363	6	-77.6448	55.977	-501.426	-1738.5	-8088.72	-359.493	283.869	613.467	0	-74.108	-41.295	-580.793	-1390.27	-12955	1031.22	277.694	202.394	0	11.1679	5.50273	-122.804	1049.62	-568.335	-1612.15	-315.628	191.453	0	12.6066	11.6682	-179.27	-27511.8	-184053	-9926.38	-1940.68	353.466	0
363	7	-76.5898	55.2433	-487.185	-1981.49	-8129.22	-276.691	283.314	614.067	0	-73.8223	-39.7625	-569.813	-1243.07	-13075	1033.06	277.054	202.182	0	11.1477	5.52646	-122.836	1059.78	-589.243	-1603.79	-315.797	191.372	0	12.7907	11.5982	-178.834	-27523.1	-184076	-9920.47	-1943.31	353.903	0
363	8	-75.3568	54.3599	-472.324	-2209.05	-8150.09	-200.653	282.745	614.677	0	-73.4745	-38.1821	-558.222	-1104.5	-13174.8	1032.41	276.399	201.979	0	11.1353	5.56098	-122.858	1059.67	-610.022	-1596.79	-315.965	191.375	0	12.9916	11.5119	-178.405	-27526.7	-184068	-9916.44	-1945.74	354.293	0
363	9	-73.928	53.3178	-456.849	-2420.18	-8151.13	-133.113	282.158	615.298	0	-73.0489	-36.5592	-546.056	-977.822	-13247.5	1029.87	275.74	201.791	0	11.1253	5.60701	-122.854	1049.72	-631.189	-1592.06	-316.138	191.456	0	13.145	11.4248	-177.994	-27531.7	-184026	-9915.92	-1947.89	354.678	0
364	0	-72.2645	52.1249	-440.838	-2613.68	-8132.51	-75.2486	281.552	615.929	0	-72.5195	-34.881	-533.417	-864.905	-13290.5	1026.32	275.084	201.621	0	11.1154	5.66292	-122.795	1033.02	-653.611	-1590.59	-316.323	191.588	0	13.2049	11.3361	-177.582	-27552.5	-183956	-9919.54	-1949.89	355.154	0	-103.109	36.1401	-1137.73	-406116	-148553	28185.4	-135.935	357.762	0
364	1	-70.3157	50.8016	-424.426	-2788.7	-8093.59	-27.3819	280.931	616.571	0	-71.8573	-33.1208	-520.437	-764.499	-13306	1022.56	274.433	201.469	0	11.1055	5.72483	-122.659	1014.04	-676.344	-1593.4	-316.514	191.733	0	13.1729	11.2339	-177.202	-27602.8	-183870	-9924.13	-1951.63	355.77	0
364	2	-68.0363	49.3689	-407.749	-2944.3	-8032.62	11.0228	280.3	617.221	0	-71.0421	-31.2544	-507.237	-672.676	-13301.1	1019.57	273.777	201.326	0	11.0971	5.78773	-122.445	996.916	-694.661	-1600.86	-316.673	191.858	0	13.0954	11.1039	-176.912	-27684.9	-183774	-9922.18	-1952.79	356.489	0
364	3	-65.4003	47.8387	-390.883	-3078.75	-7948.15	41.1943	279.666	617.876	0	-70.0677	-29.2706	-493.897	-585.206	-13283.2	1018.24	273.105	201.185	0	11.0921	5.8467	-122.177	984.087	-702.444	-1612.49	-316.749	191.945	0	13.0364	10.9424	-176.719	-27783	-183666	-9907.08	-1953.31	357.216	0
364	4	-62.4053	46.2106	-373.841	-3189.75	-7839.93	64.2908	279.029	618.532	0	-68.9371	-27.1725	-480.451	-499.095	-13257.1	1018.28	272.407	201.039	0	11.0904	5.89732	-121.878	975.551	-697.012	-1626.78	-316.719	191.996	0	13.0396	10.7608	-176.542	-27871.8	-183541	-9880.09	-1953.65	357.876	0
364	5	-59.0701	44.4784	-356.593	-3275.56	-7707.54	80.8516	278.386	619.186	0	-67.6561	-24.9739	-466.893	-412.618	-13222.1	1017.73	271.681	200.884	0	11.0887	5.93408	-121.547	969.363	-681.315	-1640.83	-316.605	192.025	0	13.0974	10.5758	-176.247	-27930	-183400	-9850.01	-1954.59	358.471	0
364	6	-55.4263	42.6389	-339.102	-3336.08	-7548.62	90.9027	277.739	619.838	0	-66.2318	-22.6968	-453.197	-325.175	-13173.7	1013.85	270.932	200.718	0	11.0846	5.94956	-121.174	963.492	-661.428	-1650.84	-316.459	192.049	0	13.1593	10.4064	-175.715	-27947.3	-183251	-9824.46	-1956.88	359.049	0
364	7	-51.5047	40.6945	-321.342	-3372.8	-7359.5	94.003	277.098	620.496	0	-64.6735	-20.3705	-439.33	-237.787	-13105.4	1004.43	270.17	200.541	0	11.0817	5.93541	-120.755	957.259	-642.215	-1653.86	-316.318	192.073	0	13.1724	10.282	-174.916	-27924	-183102	-9803.5	-1960.8	359.642	0
364	8	-47.3249	38.6505	-303.313	-3388.17	-7137.32	89.191	276.469	621.171	0	-62.9868	-18.0251	-425.268	-153.363	-13011.4	988.945	269.404	200.361	0	11.0871	5.88345	-120.3	951.019	-625.358	-1649.42	-316.198	192.095	0	13.1153	10.2341	-173.909	-27867.2	-182962	-9783.31	-1966.06	360.24	0
364	9	-42.8911	36.5188	-285.055	-3384.74	-6881.12	75.163	275.86	621.874	0	-61.1658	-15.6825	-411.008	-75.386	-12888.4	968.318	268.642	200.183	0	11.1058	5.78997	-119.82	944.541	-610.387	-1639.33	-316.094	192.117	0	13.0039	10.2744	-172.791	-27788.1	-182832	-9762.74	-1972.11	360.819	0
365	0	-38.194	34.3302	-266.661	-3363.69	-6591.74	50.3905	275.281	622.614	0	-59.1916	-13.3485	-396.581	-5.92428	-12734.4	943.492	267.89	200.015	0	11.1375	5.66339	-119.316	936.334	-596.637	-1626.34	-316	192.152	0	12.8757	10.3832	-171.642	-27697	-182716	-9744.01	-1978.52	361.366	0	-37.4263	38.3101	-803.631	-265334	-233020	-2161.08	-293.612	331.502	0
365	1	-33.2197	32.1335	-248.264	-3324.59	-6271.58	13.1761	274.738	623.391	0	-57.0406	-11.0186	-382.039	54.8917	-12547.1	914.745	267.157	199.856	0	11.1756	5.52457	-118.798	925.187	-585.22	-1612.95	-315.926	192.212	0	12.7647	10.5184	-170.491	-27597.4	-182626	-9730.6	-1985.18	361.87	0
365	2	-27.9707	29.9804	-229.988	-3267.14	-5923.21	-37.8939	274.246	624.206	0	-54.6936	-8.69171	-367.433	107.85	-12325.5	882.575	266.455	199.706	0	11.2074	5.39746	-118.297	912.238	-579.174	-1601.16	-315.896	192.289	0	12.6873	10.6386	-169.317	-27491.4	-182583	-9725.31	-1992.35	362.367	0
365	3	-22.4852	27.9131	-211.921	-3191.66	-5547.59	-103.325	273.822	625.061	0	-52.1377	-6.37719	-352.779	153.748	-12069	848.097	265.789	199.564	0	11.2196	5.30026	-117.863	901.453	-580.056	-1592.53	-315.921	192.352	0	12.6452	10.7197	-168.105	-27387.7	-182605	-9727.51	-2000.25	362.92	0
365	4	-16.8416	25.9612	-194.104	-3097.32	-5144.93	-182.668	273.494	625.957	0	-49.3637	-4.09176	-338.053	193.03	-11777.7	812.309	265.16	199.429	0	11.206	5.24132	-117.539	898.211	-584.924	-1588.11	-315.976	192.358	0	12.6304	10.7485	-166.915	-27295.7	-182699	-9732.43	-2008.57	363.531	0
365	5	-11.1531	24.14	-176.56	-2981.8	-4716.92	-274.784	273.284	626.888	0	-46.3665	-1.85459	-323.192	225.462	-11450.3	775.833	264.571	199.302	0	11.1683	5.21951	-117.345	906.902	-587.779	-1588.63	-316.009	192.271	0	12.6169	10.7183	-165.849	-27214.2	-182855	-9735.39	-2016.54	364.09	0
365	6	-5.56012	22.452	-159.319	-2843.97	-4266.71	-377.536	273.219	627.851	0	-43.1458	0.313867	-308.11	250.612	-11084.1	739.119	264.026	199.187	0	11.1144	5.22899	-117.282	928.716	-583.879	-1594.58	-315.978	192.081	0	12.565	10.6388	-165.007	-27134.9	-183039	-9737.28	-2023.27	364.446	0
365	7	-0.220761	20.8895	-142.447	-2685.53	-3798.52	-487.43	273.334	628.853	0	-39.7008	2.39328	-292.733	269.069	-10676	702.116	263.53	199.081	0	11.0565	5.26345	-117.331	961.121	-573.093	-1606.15	-315.884	191.808	0	12.4561	10.5381	-164.461	-27055.2	-183212	-9743.64	-2028.01	364.508	0
365	8	4.69812	19.4369	-126.049	-2508.7	-3319.38	-599.818	273.666	629.903	0	-36.0255	4.36841	-277.03	282.706	-10224.3	663.828	263.093	198.98	0	11.0097	5.31635	-117.461	999.519	-559.586	-1622.52	-315.764	191.491	0	12.3165	10.4499	-164.25	-26981.7	-183345	-9758.12	-2030.26	364.272	0
365	9	9.03118	18.0718	-110.263	-2314.02	-2839.84	-708.838	274.245	630.986	0	-32.1129	6.2332	-261.028	293.67	-9728.85	622.183	262.729	198.875	0	10.9871	5.37999	-117.629	1038.96	-548.33	-1641.18	-315.662	191.168	0	12.1841	10.3981	-164.396	-26922.7	-183417	-9779.45	-2029.71	363.768	0
366	0	12.6255	16.7662	-95.2544	-2101.47	-2371.74	-807.214	275.101	632.062	0	-27.965	7.99131	-244.816	303.722	-9192.66	574.33	262.451	198.759	0	10.9939	5.44636	-117.794	1074.66	-541.098	-1658.32	-315.594	190.877	0	12.069	10.3865	-164.871	-26882.5	-183421	-9803.14	-2026.51	363.052	0	29.6073	40.4207	-505.728	-145303	-316686	-27403.2	-625.643	289.633	0
366	1	15.349	15.4835	-81.1759	-1872.43	-1925.95	-886.766	276.274	633.066	0	-23.6003	9.65494	-228.528	314.202	-8622.72	517.646	262.268	198.625	0	11.0269	5.50872	-117.918	1102.85	-535.909	-1670.33	-315.545	190.647	0	11.9667	10.4012	-165.557	-26859.7	-183365	-9822.8	-2021.57	362.239	0
366	2	17.0971	14.1763	-68.1167	-1630.44	-1512.3	-939.259	277.798	633.936	0	-19.0586	11.2379	-212.312	325.549	-8028.4	450.906	262.186	198.467	0	11.0792	5.5625	-117.977	1121.78	-531.358	-1674.87	-315.504	190.492	0	11.8882	10.4237	-166.306	-26849.7	-183277	-9832.32	-2016.05	361.448	0
366	3	17.8041	12.7916	-56.0888	-1380.97	-1139.45	-957.058	279.685	634.621	0	-14.3992	12.744	-196.289	336.844	-7419.2	374.511	262.203	198.284	0	11.1434	5.6054	-117.961	1131.08	-529.768	-1671.16	-315.491	190.411	0	11.8485	10.4308	-167.049	-26850.5	-183190	-9830.05	-2010.62	360.734	0
366	4	17.4639	11.2868	-45.0697	-1131	-814.245	-934.215	281.934	635.095	0	-9.69728	14.161	-180.544	345.945	-6803.02	290.195	262.319	198.084	0	11.21	5.63687	-117.879	1129.94	-534.509	-1660.34	-315.534	190.414	0	11.8467	10.3936	-167.808	-26865	-183126	-9818.8	-2005.28	360.094	0
366	5	16.1538	9.64781	-35.054	-889.03	-541.469	-868.505	284.553	635.362	0	-5.04143	15.4656	-165.136	349.937	-6185.9	200.971	262.541	197.881	0	11.268	5.65689	-117.766	1117.01	-546.246	-1645.08	-315.638	190.515	0	11.8778	10.2935	-168.614	-26894.2	-183092	-9800.72	-1999.87	359.502	0
366	6	14.0517	7.90085	-26.083	-664.315	-323.664	-763.43	287.591	635.469	0	-0.532661	16.6295	-150.108	346.122	-5573.11	110.62	262.873	197.694	0	11.311	5.66546	-117.671	1092.95	-563.288	-1628.39	-315.787	190.712	0	11.9436	10.1372	-169.484	-26929.2	-183091	-9775.74	-1994.29	358.89	0
366	7	11.4351	6.11883	-18.2552	-465.298	-160.347	-629.335	291.216	635.489	0	3.71764	17.6197	-135.488	332.92	-4970.28	22.2115	263.316	197.543	0	11.3384	5.66407	-117.637	1061.8	-583.907	-1612.75	-315.964	190.974	0	12.0329	9.95283	-170.414	-26955.3	-183116	-9744.54	-1988.53	358.175	0
366	8	8.64986	4.41702	-11.7137	-298.42	-47.2282	-482.693	295.968	635.476	0	7.59101	18.3987	-121.304	309.93	-4383.85	-62.7507	263.861	197.445	0	11.3507	5.65594	-117.681	1029.24	-607.506	-1600	-316.162	191.254	0	12.1121	9.7732	-171.353	-26965.9	-183149	-9709.54	-1982.84	357.371	0
366	9	6.02943	2.91993	-6.57632	-167.377	23.4774	-341.661	303.57	635.451	0	10.9676	18.9299	-107.603	277.653	-3820.93	-143.382	264.49	197.42	0	11.3493	5.64409	-117.789	1000.63	-634.08	-1591.39	-316.383	191.505	0	12.1466	9.62891	-172.203	-26966.4	-183173	-9674.78	-1977.7	356.597	0
367	0	3.80395	1.71104	-2.83853	-72.0776	61.3306	-219.84	321.606	635.393	0	13.7347	19.182	-94.4628	237.086	-3288.19	-218.257	265.191	197.49	0	11.3382	5.63094	-117.933	980.436	-662.537	-1587.17	-316.618	191.686	0	12.1264	9.55498	-172.86	-26965	-183179	-9646.46	-1973.7	355.994	0	37.5664	30.3966	-336.095	-92062	-364980	-26055.9	-1083.91	275.995	0
367	1	2.07088	0.811995	-0.351054	-8.69172	75.7822	-123.589	300	610	0	15.7964	19.1263	-81.9811	189.783	-2790.57	-285.012	265.961	197.685	0	11.3199	5.61918	-118.083	970.819	-690.49	-1586.27	-316.847	191.779	0	12.0762	9.5838	-173.229	-26964.5	-183170	-9631.33	-1971.39	355.658	0
367	2	0.82755	0.198276	1.12098	28.7883	75.056	-53.5139	300	610	0	17.0781	18.727	-70.2406	138.905	-2331.31	-339.979	266.81	198.022	0	11.2903	5.61138	-118.217	969.681	-715.814	-1587.26	-317.055	191.797	0	12.0434	9.72432	-173.292	-26963.1	-183161	-9633.6	-1970.95	355.593	0
367	3	0.014031	-0.178223	1.83367	46.9052	65.6899	-6.84409	300	610	0	17.534	17.9422	-59.2927	89.4292	-1912.26	-378.196	267.749	198.492	0	11.2426	5.60927	-118.326	971.582	-736.593	-1590.14	-317.225	191.789	0	12.0684	9.96162	-173.145	-26963.6	-183170	-9653.93	-1971.9	355.728	0
367	4	-0.455376	-0.373442	2.02482	51.7293	52.473	20.8048	300	610	0	17.1568	16.7391	-49.1538	46.1515	-1533.51	-394.915	268.802	199.061	0	11.174	5.61354	-118.432	971.363	-750.023	-1596.33	-317.333	191.798	0	12.1617	10.2765	-172.933	-26981.9	-183203	-9690.65	-1973.39	356.025	0
367	5	-0.67097	-0.44116	1.89331	48.3355	38.6178	34.2211	300	610	0	15.9925	15.1108	-39.8163	11.5205	-1193.58	-387.925	270.023	199.711	0	11.0868	5.62313	-118.566	967.143	-753.508	-1606.7	-317.355	191.843	0	12.3046	10.6562	-172.764	-27038.8	-183252	-9740.1	-1974.71	356.507	0
367	6	-0.714929	-0.427497	1.59197	40.6214	26.0475	37.8548	300	610	0	14.1551	13.0957	-31.2738	-14.2553	-891.929	-358.62	271.48	200.456	0	10.9871	5.63582	-118.735	960.419	-746.233	-1620.48	-317.285	191.911	0	12.467	11.0811	-172.673	-27140.5	-183305	-9795.04	-1975.57	357.178	0
367	7	-0.654966	-0.368674	1.22891	31.3431	15.7147	35.4308	300	610	0	11.833	10.7936	-23.5495	-31.5234	-630.865	-311.388	273.211	201.339	0	10.887	5.65044	-118.922	954.083	-729.143	-1636.04	-317.131	191.977	0	12.6181	11.5055	-172.644	-27273.5	-183357	-9845.24	-1976.06	357.976	0
367	8	-0.542402	-0.290898	0.873651	22.2716	7.90028	29.8128	300	610	0	9.27584	8.37042	-16.7235	-40.4438	-413.795	-252.77	275.257	202.418	0	10.8043	5.6663	-119.113	950.583	-705.365	-1651.86	-316.922	192.02	0	12.7277	11.8598	-172.654	-27411.3	-183414	-9881.84	-1976.32	358.764	0
367	9	-0.413015	-0.211498	0.565234	14.4006	2.46543	23.0284	300	610	0	6.75663	6.03487	-10.9365	-41.8559	-242.321	-190.635	277.843	203.827	0	10.7551	5.67956	-119.309	951.249	-680.325	-1666.64	-316.702	192.027	0	12.775	12.0746	-172.675	-27526.9	-183486	-9902.19	-1976.61	359.415	0
368	0	-0.289382	-0.140631	0.320519	8.15828	-0.953276	16.382	300	610	0	4.51101	3.98049	-6.3252	-37.8762	-115.276	-132.425	281.775	205.988	0	10.7461	5.68169	-119.517	956.288	-659.632	-1679.1	-316.519	191.999	0	12.7636	12.1051	-172.634	-27605.2	-183576	-9910.79	-1977.38	359.905	0	24.1204	16.6748	-294.082	-85414.1	-380667	-27785.7	-1294.34	290.518	0
368	1	-0.183798	-0.0831193	0.141606	3.59657	-2.80521	10.6076	300	610	0	2.68206	2.32474	-2.9198	-31.0722	-28.4879	-83.1694	290.243	210.642	0	10.7753	5.66436	-119.741	964.984	-646.813	-1687.85	-316.402	191.941	0	12.72	11.9515	-172.468	-27643.4	-183681	-9914.63	-1979.02	360.281	0
368	2	-0.101179	-0.040143	0.0218564	0.544999	-3.53554	6.02288	300	610	0	1.31074	1.0956	-0.613751	-23.4557	24.8078	-44.9337	300	200	0	10.837	5.62682	-119.965	976.22	-642.456	-1691.64	-316.355	191.862	0	12.6684	11.6633	-172.193	-27647.2	-183793	-9918.6	-1981.37	360.56	0
368	3	-0.0416135	-0.0106476	-0.0495994	-1.27448	-3.53391	2.66881	300	610	0	0.366018	0.258278	0.78529	-16.28	52.4924	-17.5928	300	200	0	10.9254	5.57601	-120.158	988.385	-644.466	-1689.61	-316.363	191.774	0	12.6031	11.3119	-171.946	-27630	-183894	-9924.8	-1983.49	360.69	0
368	4	-0.00240506	0.00758021	-0.0847695	-2.16864	-3.11165	0.422194	300	610	0	-0.220787	-0.253933	1.49604	-10.2134	62.1514	0.224367	300	200	0	11.0349	5.51924	-120.288	998.661	-649.358	-1681.94	-316.398	191.698	0	12.5046	10.9546	-171.956	-27605.3	-183960	-9932.43	-1983.81	360.537	0
368	5	0.0204246	0.0171566	-0.094884	-2.42419	-2.49788	-0.919837	300	610	0	-0.531848	-0.518154	1.72633	-5.5077	60.2948	10.4416	300	200	0	11.1593	5.46002	-120.349	1004.42	-653.993	-1670.06	-316.434	191.654	0	12.3828	10.6191	-172.403	-27581.6	-183980	-9938.02	-1981.15	359.983	0
368	6	0.0311154	0.0206171	-0.0893867	-2.28209	-1.84718	-1.58177	300	610	0	-0.647283	-0.608291	1.65291	-2.14549	52.0387	15.0711	300	200	0	11.2901	5.39982	-120.369	1005.72	-656.842	-1656.41	-316.457	191.645	0	12.2762	10.3137	-173.282	-27566.3	-183964	-9936.75	-1975.65	359.084	0
368	7	0.0335524	0.0201486	-0.075569	-1.92831	-1.25283	-1.77376	300	610	0	-0.63648	-0.587592	1.41363	0.0434175	41.0875	15.936	300	200	0	11.4128	5.34026	-120.386	1004.38	-657.705	-1643.74	-316.463	191.657	0	12.2112	10.0487	-174.429	-27565.3	-183929	-9924.95	-1968.46	358.032	0
368	8	0.0309532	0.017477	-0.0586147	-1.495	-0.761741	-1.67267	300	610	0	-0.554385	-0.505636	1.10751	1.29675	29.8925	14.5333	300	200	0	11.5084	5.2834	-120.419	1001.11	-656.307	-1634.25	-316.45	191.686	0	12.1856	9.85097	-175.589	-27577.3	-183881	-9903.37	-1961.23	357.056	0
368	9	0.0257684	0.0138573	-0.0418785	-1.06762	-0.388569	-1.41513	300	610	0	-0.441087	-0.39823	0.799468	1.86276	19.8919	11.9941	300	200	0	11.5597	5.23167	-120.456	994.969	-652.204	-1629.15	-316.415	191.74	0	12.1822	9.75612	-176.43	-27595	-183825	-9876.44	-1955.92	356.408	0
369	0	0.0197152	0.010124	-0.027263	-0.694616	-0.127686	-1.09833	300	610	0	-0.323358	-0.288998	0.527041	1.96609	11.7705	9.10418	300	200	0	11.5585	5.18815	-120.476	985.217	-646.12	-1628.95	-316.363	191.822	0	12.1858	9.78454	-176.691	-27610.8	-183766	-9848.79	-1954.04	356.266	0	23.5253	16.1611	-293.933	-85396.6	-380701	-27822.3	-1295.21	290.522	0
369	1	0.0138843	0.00677049	-0.0156094	-0.39734	0.037532	-0.785241	300	610	0	-0.217117	-0.191739	0.307572	1.7911	5.69771	6.35716	300	200	0	11.5079	5.15523	-120.473	972.787	-640.154	-1633.18	-316.314	191.925	0	12.1891	9.92353	-176.359	-27618.7	-183710	-9825.66	-1955.68	356.606	0
369	2	0.0088765	0.00403518	-0.00704808	-0.179048	0.12805	-0.511609	300	610	0	-0.130148	-0.11296	0.144718	1.47694	1.52685	4.01983	300	200	0	11.4197	5.13296	-120.467	959.986	-636.509	-1639.94	-316.284	192.031	0	12.1889	10.1297	-175.603	-27611.2	-183655	-9814.21	-1959.85	357.237	0
369	3	0.00493895	0.00198142	-0.00128545	-0.0321938	0.164826	-0.293287	300	610	0	-0.064628	-0.0541981	0.0338306	1.12023	-1.05323	2.19671	300	200	0	11.3097	5.12014	-120.488	948.966	-636.781	-1646.87	-316.285	192.124	0	12.1799	10.3494	-174.605	-27580.3	-183594	-9820.2	-1965.48	357.958	0
369	4	0.0020862	0.000564367	0.00218105	0.0560786	0.16632	-0.132795	300	610	0	-0.019252	-0.0139511	-0.0339576	0.781575	-2.41107	0.886606	300	200	0	11.193	5.11601	-120.554	940.879	-642.083	-1652.51	-316.326	192.195	0	12.16	10.5415	-173.527	-27521.5	-183522	-9843.61	-1971.6	358.601	0
369	5	0.000197278	-0.000317654	0.00391407	0.100145	0.147349	-0.0246879	300	610	0	0.00913238	0.0108523	-0.0688839	0.493684	-2.90431	0.0276524	300	200	0	11.0808	5.11998	-120.664	935.838	-652.416	-1655.69	-316.407	192.244	0	12.1374	10.6824	-172.546	-27436.2	-183437	-9879.18	-1977.12	359.008	0
369	6	-0.000912279	-0.000786901	0.00444382	0.113541	0.118874	0.040412	300	610	0	0.0243632	0.0238192	-0.0807522	0.2693	-2.84163	-0.469501	300	200	0	10.981	5.13079	-120.82	933.151	-665.343	-1655.13	-316.507	192.276	0	12.1199	10.7576	-171.821	-27328.3	-183343	-9919.62	-1981.06	359.051	0
369	7	-0.00144145	-0.000962877	0.00421859	0.107706	0.0883293	0.0730232	300	610	0	0.0302155	0.0284346	-0.0779481	0.108184	-2.4668	-0.699364	300	200	0	10.8985	5.14799	-121.024	932.19	-676.213	-1650.28	-316.587	192.297	0	12.1	10.7638	-171.424	-27205.2	-183247	-9956.46	-1982.96	358.701	0
369	8	-0.00157385	-0.000949255	0.00358613	0.0915104	0.0602366	0.0830668	300	610	0	0.0299778	0.0276982	-0.0670426	0.0026511	-1.95718	-0.748142	300	200	0	10.8367	5.17443	-121.266	932.748	-680.743	-1641.88	-316.614	192.308	0	12.0554	10.7223	-171.345	-27080.8	-183158	-9980.44	-1982.94	358.048	0
369	9	-0.00146232	-0.000828249	0.00279494	0.0712881	0.036903	0.0789377	300	610	0	0.026267	0.0239725	-0.0527793	-0.058341	-1.43084	-0.686989	300	200	0	10.7994	5.21454	-121.513	934.78	-677.325	-1631.12	-316.574	192.307	0	11.9676	10.6805	-171.527	-26973.4	-183086	-9983.91	-1981.39	357.255	0
370	0	-0.00122386	-0.000659928	0.00200682	0.051162	0.0190875	0.0671524	300	610	0	0.0210018	0.0189722	-0.0382859	-0.0864528	-0.957619	-0.569924	300	200	0	10.7907	5.26737	-121.737	938.783	-666.939	-1618.86	-316.479	192.288	0	11.8435	10.6887	-171.874	-26895.1	-183035	-9963.15	-1978.94	356.482	0	22.9854	16.2117	-292.796	-84600.3	-378560	-27611.6	-1292.91	288.94	0
370	1	-0.000940837	-0.000484471	0.00131442	0.0334906	0.0065688	0.0523701	300	610	0	0.0154707	0.0138354	-0.0253883	-0.0923084	-0.571371	-0.434667	300	200	0	10.8129	5.32386	-121.903	945.811	-652.095	-1606	-316.349	192.241	0	11.7199	10.7674	-172.257	-26845.5	-183011	-9919.85	-1976.43	355.846	0
370	2	-0.000665942	-0.000325831	0.000759616	0.0193376	-0.00141203	0.0376272	300	610	0	0.010446	0.0092324	-0.0149459	-0.0846696	-0.281175	-0.305078	300	200	0	10.8637	5.37495	-121.962	956.38	-635.914	-1594.17	-316.214	192.158	0	11.6404	10.8934	-172.547	-26817.6	-183024	-9861.31	-1974.72	355.422	0
370	3	-0.000428494	-0.000195774	0.000350064	0.00889469	-0.00583227	0.0246646	300	610	0	0.00631166	0.00548518	-0.00716011	-0.0701829	-0.0808032	-0.194198	300	200	0	10.9355	5.4199	-121.86	969.68	-620.646	-1585.29	-316.093	192.043	0	11.6327	11.0191	-172.633	-26805.5	-183077	-9798.49	-1974.5	355.274	0
370	4	-0.000240886	-9.76559e-05	7.28557e-05	0.00183009	-0.00767834	0.0142712	300	610	0	0.0031821	0.00267674	-0.00182998	-0.0534862	0.0440345	-0.107294	300	200	0	11.0178	5.46438	-121.581	984.218	-606.278	-1580.17	-315.987	191.905	0	11.6978	11.1003	-172.447	-26806.3	-183159	-9742.53	-1976.12	355.447	0
370	5	-0.000104301	-2.95998e-05	-9.52119e-05	-0.00244991	-0.00782429	0.00659393	300	610	0	0.00100337	0.000742896	0.00145276	-0.0375095	0.11056	-0.044536	300	200	0	11.0991	5.51359	-121.153	999.143	-591.447	-1578.32	-315.882	191.753	0	11.8086	11.1152	-172	-26820.2	-183247	-9701.05	-1979.39	355.931	0
370	6	-1.33356e-05	1.30581e-05	-0.000180491	-0.00461861	-0.00697535	0.00139374	300	610	0	-0.000368922	-0.000457546	0.00316697	-0.0238516	0.135627	-0.00314356	300	200	0	11.1713	5.56791	-120.616	1014.02	-576.267	-1579.28	-315.778	191.593	0	11.932	11.069	-171.41	-26847.4	-183326	-9675.45	-1983.51	356.627	0
370	7	4.05549e-05	3.60275e-05	-0.000208003	-0.00531485	-0.00565561	-0.00176229	300	610	0	-0.00111394	-0.00109319	0.00377498	-0.0131553	0.13387	0.0210299	300	200	0	11.2296	5.62326	-120.008	1027.09	-563.254	-1583.66	-315.694	191.441	0	12.0562	10.9829	-170.882	-26885.6	-183390	-9662.07	-1987.19	357.334	0
370	8	6.67041e-05	4.49384e-05	-0.000199022	-0.00508149	-0.00422254	-0.00336674	300	610	0	-0.00140948	-0.00132832	0.00367448	-0.00543698	0.116899	0.0324211	300	200	0	11.2708	5.67495	-119.391	1035.19	-554.34	-1592.36	-315.643	191.329	0	12.1915	10.8823	-170.644	-26930.1	-183438	-9656.57	-1988.97	357.814	0
370	9	7.37859e-05	4.47039e-05	-0.00017013	-0.00434148	-0.00289516	-0.00388783	300	610	0	-0.00141135	-0.00130514	0.00317861	-0.0003511	0.0932038	0.0351051	300	200	0	11.29	5.7199	-118.856	1035.93	-548.306	-1604.99	-315.613	191.284	0	12.3537	10.7943	-170.835	-26980	-183474	-9656.24	-1987.98	357.93	0
371	0	6.90604e-05	3.92393e-05	-0.000133235	-0.0033984	-0.00178681	-0.0037239	300	610	0	-0.00124416	-0.0011362	0.00251454	0.00261489	0.0684682	0.0324629	300	200	0	11.285	5.75321	-118.485	1029.86	-543.065	-1619.56	-315.583	191.308	0	12.5469	10.7492	-171.408	-27039.6	-183499	-9659.7	-1984.54	357.75	0	23.2431	16.6536	-293.324	-84972.9	-380911	-27827.1	-1298.6	289.689	0
371	1	5.81097e-05	3.14191e-05	-9.61369e-05	-0.002451	-0.000936523	-0.00318566	300	610	0	-0.0009997	-0.000903612	0.00183293	0.00400843	0.0460833	0.0270733	300	200	0	11.2602	5.76693	-118.296	1020.36	-539.124	-1633.75	-315.557	191.375	0	12.7485	10.7651	-172.186	-27111.6	-183516	-9666.21	-1979.81	357.456	0
371	2	4.48855e-05	2.31769e-05	-6.33454e-05	-0.00161407	-0.000335995	-0.00249639	300	610	0	-0.000739957	-0.000662149	0.00122251	0.00433174	0.0277187	0.0207468	300	200	0	11.2242	5.7572	-118.232	1011.45	-539.204	-1646.49	-315.561	191.445	0	12.9124	10.8266	-172.984	-27190.5	-183522	-9675	-1974.92	357.184	0
371	3	3.19307e-05	1.56748e-05	-3.69396e-05	-0.000940435	4.9338e-05	-0.00180246	300	610	0	-0.000502396	-0.000444375	0.000725794	0.00400118	0.0138553	0.0146358	300	200	0	11.1862	5.73151	-118.215	1006.08	-545.402	-1657.74	-315.614	191.489	0	12.9879	10.8934	-173.659	-27264	-183516	-9685.17	-1970.76	356.997	0
371	4	2.06754e-05	9.49261e-06	-1.73534e-05	-0.000441007	0.000265004	-0.00118859	300	610	0	-0.000305912	-0.000266185	0.000353674	0.00333408	0.00423256	0.00937731	300	200	0	11.1547	5.70479	-118.203	1005.99	-557.288	-1667.73	-315.715	191.489	0	12.935	10.9277	-174.151	-27324.9	-183500	-9695.5	-1967.68	356.904	0
371	5	1.17392e-05	4.8064e-06	-4.02332e-06	-0.00010128	0.000357406	-0.000693933	300	610	0	-0.000156471	-0.000131999	9.75556e-05	0.00255303	-0.00180466	0.00523593	300	200	0	11.1364	5.68859	-118.196	1011.65	-571.909	-1676.57	-315.839	191.441	0	12.7402	10.9131	-174.531	-27378.1	-183482	-9703.81	-1965.29	356.867	0
371	6	5.20162e-06	1.53901e-06	4.1205e-06	0.000106121	0.000367921	-0.000326795	300	610	0	-5.18942e-05	-3.91103e-05	-6.13308e-05	0.00179957	-0.0050606	0.00223059	300	200	0	11.1336	5.68476	-118.212	1022.22	-584.888	-1683.88	-315.948	191.353	0	12.4402	10.8614	-174.924	-27431.7	-183469	-9708.76	-1962.85	356.82	0
371	7	8.22699e-07	-5.23066e-07	8.31154e-06	0.000212714	0.000330101	-7.6746e-05	300	610	0	1.44194e-05	1.89589e-05	-0.000145371	0.00115182	-0.00632926	0.000236718	300	200	0	11.1434	5.68614	-118.267	1035.77	-592.188	-1688.43	-316.007	191.242	0	12.1139	10.8085	-175.413	-27484.4	-183468	-9711.77	-1959.92	356.684	0
371	8	-1.79306e-06	-1.6463e-06	9.73024e-06	0.000248639	0.000269	7.61699e-05	300	610	0	5.08274e-05	5.00855e-05	-0.000176358	0.000642066	-0.00630407	-0.000937883	300	200	0	11.1613	5.68135	-118.36	1049.69	-592.626	-1689.05	-316.007	191.131	0	11.8354	10.794	-176.004	-27528.2	-183495	-9715.18	-1956.56	356.406	0
371	9	-3.08321e-06	-2.09582e-06	9.38583e-06	0.00023965	0.000201799	0.000155008	300	610	0	6.57003e-05	6.20103e-05	-0.000173147	0.000272433	-0.00553799	-0.0015014	300	200	0	11.1831	5.66336	-118.473	1061.61	-589.018	-1685.79	-315.972	191.039	0	11.636	10.8378	-176.612	-27555.8	-183568	-9720.31	-1953.38	356.024	0
372	0	-3.45739e-06	-2.1044e-06	8.06879e-06	0.00020591	0.000139101	0.000181855	300	610	0	6.64183e-05	6.14733e-05	-0.000150658	2.74312e-05	-0.00443726	-0.00164639	300	200	0	11.2041	5.63595	-118.59	1070.37	-585.578	-1679.49	-315.938	190.974	0	11.5052	10.9326	-177.078	-27560.4	-183693	-9728.12	-1951.35	355.64	0	23.2435	16.6539	-293.325	-84973	-380911	-27827.1	-1298.6	289.689	0
372	1	-3.26032e-06	-1.85844e-06	6.34955e-06	0.000161961	8.64693e-05	0.000175609	300	610	0	5.89125e-05	5.38354e-05	-0.000119766	-0.000116703	-0.00327536	-0.00153346	300	200	0	11.2188	5.6109	-118.699	1075.97	-584.551	-1670.78	-315.925	190.935	0	11.4137	11.0562	-177.211	-27532.3	-183851	-9740.19	-1951.47	355.365	0
372	2	-2.7583e-06	-1.49545e-06	4.60405e-06	0.000117383	4.58991e-05	0.000151081	300	610	0	4.75731e-05	4.30254e-05	-8.77249e-05	-0.00018566	-0.00221682	-0.00128571	300	200	0	11.2211	5.59916	-118.795	1078.27	-586.037	-1660.14	-315.933	190.923	0	11.34	11.1863	-176.856	-27465.7	-184007	-9756.97	-1954.43	355.299	0
372	3	-2.1408e-06	-1.10845e-06	3.05155e-06	7.77576e-05	1.71008e-05	0.000118966	300	610	0	3.53816e-05	3.16805e-05	-5.88441e-05	-0.000203171	-0.00134391	-0.000989973	300	200	0	11.2078	5.60624	-118.869	1076.41	-589.313	-1648.58	-315.958	190.945	0	11.2764	11.2986	-176	-27365.6	-184119	-9775.47	-1960.13	355.486	0
372	4	-1.53054e-06	-7.53791e-07	1.79512e-06	4.57043e-05	-1.49558e-06	8.63175e-05	300	610	0	2.41537e-05	2.13806e-05	-3.52233e-05	-0.000189016	-0.000681802	-0.000701909	300	200	0	11.1825	5.63386	-118.917	1069.37	-593.13	-1637.56	-315.988	191.007	0	11.2226	11.364	-174.823	-27247.8	-184153	-9791.47	-1967.37	355.859	0
372	5	-9.97185e-07	-4.60009e-07	8.58707e-07	2.18262e-05	-1.20093e-05	5.72551e-05	300	610	0	1.48185e-05	1.29096e-05	-1.7443e-05	-0.000158342	-0.000219834	-0.000452601	300	200	0	11.153	5.68152	-118.95	1057.45	-596.355	-1628.39	-316.014	191.11	0	11.1856	11.3629	-173.597	-27130.5	-184093	-9804.05	-1974.46	356.284	0
372	6	-5.71644e-07	-2.36254e-07	2.17938e-07	5.49515e-06	-1.66224e-05	3.37194e-05	300	610	0	7.68448e-06	6.50002e-06	-5.14054e-06	-0.000121828	7.19846e-05	-0.0002553	300	200	0	11.1261	5.74346	-118.988	1042.78	-598.826	-1621.71	-316.033	191.236	0	11.1711	11.2993	-172.522	-27029.6	-183951	-9815.53	-1980.25	356.674	0
372	7	-2.58824e-07	-7.94378e-08	-1.76457e-07	-4.54955e-06	-1.72929e-05	1.61673e-05	300	610	0	2.66657e-06	2.03986e-06	2.54565e-06	-8.6309e-05	0.000231184	-0.000111423	300	200	0	11.1043	5.80635	-119.048	1027.51	-600.519	-1617.07	-316.044	191.369	0	11.1685	11.1925	-171.675	-26956.9	-183764	-9827.25	-1984.42	357.022	0
372	8	-4.81099e-08	2.01946e-08	-3.82177e-07	-9.78234e-06	-1.56166e-05	4.14816e-06	300	610	0	-5.36401e-07	-7.67723e-07	6.66133e-06	-5.55972e-05	0.000295153	-1.54168e-05	300	200	0	11.0862	5.85367	-119.154	1012.67	-601.528	-1613	-316.048	191.501	0	11.1559	11.0624	-171.095	-26913.2	-183573	-9838.08	-1986.93	357.3	0
372	9	7.87765e-08	7.50706e-08	-4.54891e-07	-1.16246e-05	-1.2791e-05	-3.25683e-06	300	610	0	-2.314e-06	-2.29041e-06	8.23345e-06	-3.13108e-05	0.000296742	4.16204e-05	300	200	0	11.0654	5.87511	-119.324	999.057	-603.67	-1607.89	-316.059	191.627	0	11.1151	10.9282	-170.81	-26889.4	-183408	-9846.53	-1987.75	357.423	0
373	0	1.42338e-07	9.76714e-08	-4.42463e-07	-1.12979e-05	-9.64135e-06	-7.12604e-06	300	610	0	-3.06015e-06	-2.89281e-06	8.1557e-06	-1.36142e-05	0.000262277	6.94518e-05	300	200	0	11.0346	5.87179	-119.547	987.71	-609.859	-1600.71	-316.101	191.738	0	11.0447	10.8063	-170.798	-26879.8	-183285	-9851.7	-1987.11	357.378	0	22.4296	16.7617	-292.054	-84457.7	-378801	-27718.6	-1297.02	289.185	0
373	1	1.61912e-07	9.90209e-08	-3.82565e-07	-9.76308e-06	-6.68098e-06	-8.50104e-06	300	610	0	-3.1243e-06	-2.89426e-06	7.13864e-06	-1.81644e-06	0.000211191	7.71731e-05	300	200	0	10.9942	5.85215	-119.775	979.781	-621.327	-1591.29	-316.187	191.82	0	10.9613	10.7089	-170.98	-26889.7	-183212	-9852.12	-1985.54	357.268	0
373	2	1.53863e-07	8.7991e-08	-3.02515e-07	-7.71662e-06	-4.18238e-06	-8.27807e-06	300	610	0	-2.78869e-06	-2.55003e-06	5.70277e-06	5.18328e-06	0.00015664	7.24115e-05	300	200	0	10.9519	5.8244	-119.958	976.776	-636.648	-1580.52	-316.307	191.857	0	10.8907	10.6468	-171.26	-26926.1	-183185	-9846.26	-1983.63	357.224	0
373	3	1.3089e-07	7.11586e-08	-2.20423e-07	-5.61999e-06	-2.24715e-06	-7.16291e-06	300	610	0	-2.26325e-06	-2.04809e-06	4.19731e-06	8.58981e-06	0.0001066	6.10406e-05	300	200	0	10.9166	5.79346	-120.067	980.103	-653.616	-1569.97	-316.444	191.837	0	10.8645	10.6268	-171.55	-26989	-183197	-9833.17	-1981.89	357.324	0
373	4	1.02077e-07	5.29969e-08	-1.46944e-07	-3.74448e-06	-8.66578e-07	-5.66775e-06	300	610	0	-1.69131e-06	-1.51531e-06	2.83131e-06	9.52427e-06	6.51205e-05	4.72253e-05	300	200	0	10.8948	5.76154	-120.114	989.384	-670.482	-1561.36	-316.582	191.763	0	10.9195	10.6538	-171.818	-27066.1	-183237	-9811.98	-1980.46	357.528	0
373	5	7.33404e-08	3.62362e-08	-8.71781e-08	-2.21972e-06	3.05036e-08	-4.13237e-06	300	610	0	-1.16083e-06	-1.02833e-06	1.70837e-06	8.92601e-06	3.35076e-05	3.36517e-05	300	200	0	10.8891	5.72962	-120.138	1002.23	-685.142	-1556.64	-316.703	191.658	0	11.0802	10.7366	-172.113	-27137	-183297	-9782.66	-1978.98	357.67	0
373	6	4.80743e-08	2.22794e-08	-4.24215e-08	-1.07841e-06	5.42645e-07	-2.75692e-06	300	610	0	-7.17423e-07	-6.25731e-07	8.5905e-07	7.51784e-06	1.13368e-05	2.18354e-05	300	200	0	10.8974	5.69854	-120.167	1016.11	-694.895	-1557.66	-316.783	191.544	0	11.34	10.8742	-172.5	-27185.3	-183375	-9747.61	-1977.04	357.596	0
373	7	2.78159e-08	1.15987e-08	-1.1631e-08	-2.93642e-07	7.72405e-07	-1.63741e-06	300	610	0	-3.76954e-07	-3.19656e-07	2.68313e-07	5.81189e-06	-2.76195e-06	1.24383e-05	300	200	0	10.9175	5.66808	-120.207	1029.97	-698.176	-1565.07	-316.808	191.432	0	11.6627	11.0397	-172.963	-27208.7	-183472	-9712.46	-1974.76	357.31	0
373	8	1.28519e-08	4.07489e-09	7.45875e-09	1.92573e-07	8.12415e-07	-7.98524e-07	300	610	0	-1.36258e-07	-1.05567e-07	-1.03322e-07	4.13813e-06	-1.05388e-05	5.55248e-06	300	200	0	10.9511	5.63587	-120.258	1043.85	-696.683	-1578.04	-316.793	191.32	0	12	11.2033	-173.406	-27216	-183582	-9685.26	-1972.69	356.95	0
373	9	2.7161e-09	-7.36738e-10	1.75452e-08	4.49163e-07	7.38559e-07	-2.21001e-07	300	610	0	1.83753e-08	3.011e-08	-3.04675e-07	2.68243e-06	-1.37536e-05	9.31461e-07	300	200	0	11.0018	5.5999	-120.326	1057.46	-694.672	-1594.81	-316.773	191.212	0	12.3018	11.3606	-173.721	-27222.6	-183697	-9672.72	-1971.42	356.703	0
374	0	-3.43533e-09	-3.41535e-09	2.12525e-08	5.43138e-07	6.08041e-07	1.37395e-07	300	610	0	1.05091e-07	1.04528e-07	-3.84118e-07	1.52566e-06	-1.39621e-05	-1.83645e-06	300	200	0	11.0698	5.56282	-120.416	1069.96	-695.265	-1613.21	-316.774	191.114	0	12.5198	11.5271	-173.849	-27245.3	-183801	-9677.37	-1971.24	356.718	0	22.4296	16.7617	-292.054	-84457.7	-378801	-27718.6	-1297.02	289.185	0
374	1	-6.56252e-09	-4.54823e-09	2.08503e-08	5.32414e-07	4.60505e-07	3.27074e-07	300	610	0	1.42419e-07	1.34852e-07	-3.83998e-07	6.78679e-07	-1.24174e-05	-3.20892e-06	300	200	0	11.1513	5.53135	-120.523	1080.37	-697.754	-1631.1	-316.789	191.036	0	12.6261	11.713	-173.802	-27290.4	-183874	-9698.76	-1971.96	357.02	0
374	2	-7.57809e-09	-4.65732e-09	1.81331e-08	4.62771e-07	3.20776e-07	3.97135e-07	300	610	0	1.46901e-07	1.36209e-07	-3.38147e-07	1.10789e-07	-1.00488e-05	-3.61543e-06	300	200	0	11.2394	5.51121	-120.642	1087.36	-698.007	-1647.05	-316.786	190.987	0	12.6346	11.908	-173.652	-27348.9	-183901	-9733.82	-1973.02	357.493	0
374	3	-7.25849e-09	-4.16477e-09	1.44089e-08	3.67556e-07	2.02194e-07	3.90068e-07	300	610	0	1.31964e-07	1.2075e-07	-2.71469e-07	-2.28928e-07	-7.48892e-06	-3.41811e-06	300	200	0	11.3263	5.50581	-120.758	1089.91	-690.218	-1660.68	-316.716	190.974	0	12.5934	12.0862	-173.497	-27404.8	-183876	-9774.96	-1973.83	357.956	0
374	4	-6.20935e-09	-3.38503e-09	1.05498e-08	2.6899e-07	1.09908e-07	3.39499e-07	300	610	0	1.07642e-07	9.74654e-08	-2.00766e-07	-3.96956e-07	-5.12424e-06	-2.89713e-06	300	200	0	11.4043	5.51835	-120.852	1087.81	-668.545	-1672.11	-316.532	190.999	0	12.5509	12.2182	-173.373	-27444.6	-183808	-9811.78	-1974.19	358.298	0
374	5	-4.86583e-09	-2.53314e-09	7.07322e-09	1.80249e-07	4.37446e-08	2.69948e-07	300	610	0	8.08245e-08	7.24575e-08	-1.36179e-07	-4.46236e-07	-3.15372e-06	-2.25219e-06	300	200	0	11.466	5.55014	-120.926	1080.81	-629.597	-1681.18	-316.206	191.062	0	12.5308	12.2737	-173.199	-27461.9	-183722	-9836.82	-1974.76	358.557	0
374	6	-3.51324e-09	-1.74133e-09	4.23103e-09	1.07737e-07	4.88347e-10	1.97774e-07	300	610	0	5.57695e-08	4.94404e-08	-8.28092e-08	-4.21367e-07	-1.64476e-06	-1.61286e-06	300	200	0	11.5063	5.59628	-121	1069.41	-574.537	-1687.51	-315.748	191.162	0	12.525	12.2253	-172.857	-27459.1	-183646	-9848.65	-1976.41	358.854	0
374	7	-2.3167e-09	-1.07847e-09	2.09247e-09	5.3201e-08	-2.44401e-08	1.32699e-07	300	610	0	3.4715e-08	3.03122e-08	-4.22509e-08	-3.56831e-07	-5.81092e-07	-1.05298e-06	300	200	0	11.5221	5.64509	-121.086	1056.59	-507.956	-1691.13	-315.195	191.274	0	12.5086	12.0658	-172.359	-27444.5	-183596	-9850.2	-1979.2	359.229	0
374	8	-1.35254e-09	-5.68773e-10	6.13425e-10	1.55027e-08	-3.58589e-08	7.94622e-08	300	610	0	1.84707e-08	1.57004e-08	-1.38945e-08	-2.77183e-07	9.97486e-08	-6.05537e-07	300	200	0	11.5123	5.6835	-121.182	1045.89	-435.84	-1692.67	-314.597	191.369	0	12.469	11.8248	-171.881	-27427.2	-183578	-9845.98	-1982.05	359.571	0
374	9	-6.36942e-10	-2.07912e-10	-3.10089e-10	-8.02027e-09	-3.81488e-08	3.938e-08	300	610	0	6.92893e-09	5.42745e-09	4.06558e-09	-1.98342e-07	4.79306e-07	-2.76084e-07	300	200	0	11.4801	5.70415	-121.284	1038.12	-365.783	-1693.15	-314.016	191.441	0	12.4115	11.5617	-171.656	-27414.3	-183581	-9840.73	-1983.47	359.705	0
375	0	-1.49566e-10	2.43538e-11	-8.04095e-10	-2.05886e-08	-3.49171e-08	1.16396e-08	300	610	0	-5.33159e-10	-1.12608e-09	1.39071e-08	-1.29365e-07	6.40388e-07	-5.37478e-08	300	200	0	11.4342	5.70733	-121.393	1032.02	-307.068	-1693.81	-313.53	191.498	0	12.3419	11.3347	-171.79	-27409.8	-183586	-9839.39	-1982.67	359.554	0	23.7216	17.1807	-294.303	-85121.7	-379752	-28596.2	-1290.34	289.232	0
375	1	1.48484e-10	1.54992e-10	-9.92255e-10	-2.53601e-08	-2.88961e-08	-5.69755e-09	300	610	0	-4.75993e-09	-4.75979e-09	1.79074e-08	-7.4283e-08	6.56652e-07	8.04926e-08	300	200	0	11.3837	5.69779	-121.51	1026.72	-267.604	-1695.35	-313.202	191.55	0	12.2607	11.1745	-172.174	-27408.7	-183575	-9846.75	-1980.22	359.192	0
375	2	3.02145e-10	2.11623e-10	-9.82137e-10	-2.508e-08	-2.19891e-08	-1.49863e-08	300	610	0	-6.62261e-09	-6.2815e-09	1.80723e-08	-3.37571e-08	5.87714e-07	1.48077e-07	300	200	0	11.3318	5.68107	-121.644	1022.21	-250.53	-1697.29	-313.06	191.597	0	12.1803	11.0836	-172.571	-27391.6	-183538	-9864.2	-1977.55	358.727	0
375	3	3.54469e-10	2.18953e-10	-8.59224e-10	-2.19287e-08	-1.53963e-08	-1.85401e-08	300	610	0	-6.90398e-09	-6.4075e-09	1.60125e-08	-6.43199e-09	4.78007e-07	1.69281e-07	300	200	0	11.2766	5.66075	-121.805	1019.28	-255.074	-1698.02	-313.094	191.632	0	12.1322	11.048	-172.832	-27334.7	-183474	-9887.32	-1975.58	358.158	0
375	4	3.42291e-10	1.97062e-10	-6.86114e-10	-1.75024e-08	-9.77013e-09	-1.83729e-08	300	610	0	-6.24263e-09	-5.71601e-09	1.29191e-08	1.00455e-08	3.57941e-07	1.61289e-07	300	200	0	11.2189	5.63734	-122.007	1019.64	-279.521	-1695.54	-313.291	191.643	0	12.1441	11.0452	-172.983	-27228	-183391	-9907.83	-1974.16	357.402	0
375	5	2.9448e-10	1.60982e-10	-5.04782e-10	-1.28708e-08	-5.37051e-09	-1.60863e-08	300	610	0	-5.11811e-09	-4.63695e-09	9.60028e-09	1.83215e-08	2.46233e-07	1.37465e-07	300	200	0	11.1638	5.60968	-122.238	1024.71	-321.703	-1688.85	-313.632	191.617	0	12.2111	11.0555	-173.147	-27082.9	-183299	-9917.6	-1972.64	356.416	0
375	6	2.31881e-10	1.21044e-10	-3.40342e-10	-8.67334e-09	-2.20064e-09	-1.28537e-08	300	610	0	-3.86135e-09	-3.4637e-09	6.54752e-09	2.08955e-08	1.52649e-07	1.07378e-07	300	200	0	11.1141	5.57831	-122.469	1034.26	-377.67	-1678.87	-314.084	191.555	0	12.2889	11.0693	-173.449	-26923.6	-183222	-9911.75	-1970.34	355.225	0
375	7	1.68244e-10	8.36502e-11	-2.0522e-10	-5.22592e-09	-1.15753e-10	-9.46263e-09	300	610	0	-2.67841e-09	-2.37617e-09	4.0117e-09	1.98841e-08	8.06436e-08	7.72769e-08	300	200	0	11.0688	5.54678	-122.662	1046.56	-441.381	-1667.73	-314.598	191.468	0	12.3132	11.0835	-173.965	-26775.4	-183183	-9890.46	-1966.99	353.913	0
375	8	1.11597e-10	5.21774e-11	-1.03064e-10	-2.62075e-09	1.09676e-09	-6.38475e-09	300	610	0	-1.67894e-09	-1.4676e-09	2.07543e-09	1.69319e-08	2.96291e-08	5.07571e-08	300	200	0	11.0295	5.51909	-122.779	1059.15	-505.286	-1657.47	-315.115	191.374	0	12.238	11.0995	-174.681	-26658.5	-183200	-9858.33	-1962.77	352.613	0
375	9	6.57225e-11	2.78613e-11	-3.20416e-11	-8.10453e-10	1.66313e-09	-3.8539e-09	300	610	0	-9.04126e-10	-7.70243e-10	7.14732e-10	1.32159e-08	-3.23429e-09	2.9458e-08	300	200	0	10.9993	5.49722	-122.783	1069.52	-561.245	-1649.35	-315.571	191.289	0	12.0632	11.1286	-175.469	-26586.1	-183271	-9821.12	-1958.47	351.515	0
376	0	3.15111e-11	1.05589e-11	1.26131e-11	3.27009e-10	1.79048e-09	-1.9393e-09	300	610	0	-3.50849e-10	-2.77463e-10	-1.5282e-10	9.50365e-09	-2.17435e-08	1.36999e-08	300	200	0	10.978	5.4813	-122.651	1075.74	-602.841	-1643.65	-315.915	191.229	0	11.8315	11.1845	-176.11	-26564.3	-183377	-9781.8	-1955.26	350.839	0	22.6369	16.8061	-293.571	-84616	-380272	-27902.4	-1295.33	288.23	0
376	1	8.08425e-12	-6.48028e-13	3.67836e-11	9.42006e-10	1.65023e-09	-6.07285e-10	300	610	0	9.08838e-12	3.89416e-11	-6.334e-10	6.23623e-09	-2.97931e-08	3.00636e-09	300	200	0	10.9632	5.47121	-122.373	1076.76	-627.667	-1640.1	-316.129	191.201	0	11.6071	11.2695	-176.392	-26589.8	-183506	-9738.53	-1954.33	350.743	0
376	2	-6.34887e-12	-7.01419e-12	4.62949e-11	1.18329e-09	1.37285e-09	2.30961e-10	300	610	0	2.14951e-10	2.16216e-10	-8.34193e-10	3.61411e-09	-3.08691e-08	-3.50032e-09	300	200	0	10.9548	5.46849	-121.945	1072.15	-637.382	-1638.7	-316.227	191.208	0	11.4477	11.3714	-176.21	-26652.9	-183652	-9687.94	-1956.23	351.256	0
376	3	-1.38903e-11	-9.83816e-12	4.62439e-11	1.18094e-09	1.04969e-09	6.85376e-10	300	610	0	3.07685e-10	2.92362e-10	-8.50182e-10	1.67562e-09	-2.78074e-08	-6.82401e-09	300	200	0	10.9557	5.47446	-121.382	1062.08	-635.984	-1639.84	-316.24	191.25	0	11.3815	11.4698	-175.6	-26741.7	-183807	-9632.18	-1960.74	352.288	0
376	4	-1.65701e-11	-1.02888e-11	4.07012e-11	1.03879e-09	7.38735e-10	8.64928e-10	300	610	0	3.24318e-10	3.01286e-10	-7.58013e-10	3.61311e-10	-2.27317e-08	-7.92138e-09	300	200	0	10.9657	5.48519	-120.718	1047.69	-627.285	-1643.91	-316.196	191.321	0	11.4051	11.542	-174.704	-26843.7	-183951	-9579.55	-1966.93	353.653	0
376	5	-1.61353e-11	-9.32128e-12	3.26618e-11	8.33209e-10	4.71877e-10	8.65041e-10	300	610	0	2.95215e-10	2.70495e-10	-6.14645e-10	-4.3743e-10	-1.71032e-08	-7.60789e-09	300	200	0	10.978	5.49186	-120.014	1030.85	-613.823	-1651.12	-316.115	191.411	0	11.4949	11.5726	-173.715	-26942.6	-184054	-9538.03	-1973.52	355.097	0
376	6	-1.39616e-11	-7.65365e-12	2.41454e-11	6.15672e-10	2.62188e-10	7.61971e-10	300	610	0	2.43285e-10	2.20542e-10	-4.58935e-10	-8.44515e-10	-1.1828e-08	-6.5206e-09	300	200	0	10.9834	5.48768	-119.338	1013.51	-598.376	-1661.23	-316.014	191.507	0	11.6132	11.5608	-172.802	-27027.5	-184096	-9512.77	-1979.36	356.408	0
376	7	-1.10473e-11	-5.78233e-12	1.63702e-11	4.17195e-10	1.10367e-10	6.11865e-10	300	610	0	1.84422e-10	1.65528e-10	-3.14692e-10	-9.77882e-10	-7.38483e-09	-5.11804e-09	300	200	0	10.9783	5.47297	-118.749	997.401	-585.012	-1673.34	-315.926	191.601	0	11.7095	11.513	-172.041	-27099.4	-184071	-9506.55	-1983.92	357.517	0
376	8	-8.05455e-12	-4.01702e-12	9.94806e-12	2.53341e-10	9.91904e-12	4.52612e-10	300	610	0	1.28591e-10	1.14162e-10	-1.94241e-10	-9.37973e-10	-3.94975e-09	-3.70143e-09	300	200	0	10.9669	5.45335	-118.272	983.7	-577.814	-1685.83	-315.885	191.683	0	11.7372	11.4335	-171.472	-27160.2	-183983	-9518.47	-1986.96	358.394	0
376	9	-5.37357e-12	-2.52312e-12	5.06959e-12	1.28928e-10	-4.90163e-11	3.07086e-10	300	610	0	8.11595e-11	7.10182e-11	-1.01829e-10	-8.03198e-10	-1.50384e-09	-2.44565e-09	300	200	0	10.9586	5.43528	-117.907	973.082	-578.853	-1696.55	-315.909	191.747	0	11.6875	11.3324	-171.199	-27201.4	-183847	-9544.76	-1987.88	358.888	0
377	0	-3.19148e-12	-1.36338e-12	1.66029e-12	4.20248e-11	-7.70572e-11	1.86803e-10	300	610	0	4.42125e-11	3.77455e-11	-3.65556e-11	-6.29947e-10	8.17344e-11	-1.43206e-09	300	200	0	10.9621	5.42474	-117.66	966.179	-587.104	-1703.34	-315.99	191.788	0	11.6001	11.2386	-171.311	-27212.4	-183697	-9581.22	-1986.3	358.848	0	22.6369	16.8061	-293.571	-84616	-380272	-27902.4	-1295.33	288.23	0
377	1	-1.55637e-12	-5.34039e-13	-4.9784e-13	-1.29505e-11	-8.39923e-11	9.53752e-11	300	610	0	1.76986e-11	1.41151e-11	5.33155e-12	-4.55231e-10	9.83618e-10	-6.78551e-10	300	200	0	10.979	5.42709	-117.55	963.367	-599.701	-1705.09	-316.102	191.805	0	11.5351	11.1903	-171.692	-27193.5	-183569	-9623.55	-1983.18	358.385	0
377	2	-4.30711e-13	6.46309e-15	-1.6793e-12	-4.30146e-11	-7.79656e-11	3.14373e-11	300	610	0	3.44217e-13	-1.15413e-12	2.8779e-11	-3.00503e-10	1.38489e-09	-1.64422e-10	300	200	0	11.0024	5.44397	-117.594	964.482	-614.65	-1702.65	-316.227	191.798	0	11.5371	11.2076	-172.059	-27158.3	-183490	-9667.48	-1980.44	357.843	0
377	3	2.67842e-13	3.16455e-13	-2.15837e-12	-5.51716e-11	-6.52051e-11	-9.07196e-12	300	610	0	-9.67472e-12	-9.79558e-12	3.88289e-11	-1.75714e-10	1.45048e-09	1.5078e-10	300	200	0	11.0194	5.47097	-117.781	968.815	-631.025	-1698.43	-316.358	191.774	0	11.627	11.2786	-172.186	-27120.8	-183469	-9710.48	-1979.53	357.509	0
377	4	6.37543e-13	4.56956e-13	-2.17648e-12	-5.55834e-11	-5.00943e-11	-3.12812e-11	300	610	0	-1.42817e-11	-1.35961e-11	3.99778e-11	-8.3017e-11	1.31526e-09	3.1403e-10	300	200	0	11.0187	5.50089	-118.066	975.259	-647.259	-1695.48	-316.482	191.74	0	11.8076	11.371	-172.029	-27087.2	-183499	-9752.01	-1980.68	357.457	0
377	5	7.74091e-13	4.83257e-13	-1.9274e-12	-4.91932e-11	-3.54339e-11	-4.0321e-11	300	610	0	-1.52277e-11	-1.41602e-11	3.5872e-11	-1.98231e-11	1.08071e-09	3.7045e-10	300	200	0	10.9985	5.52869	-118.377	983.085	-661.526	-1696.17	-316.588	191.695	0	12.0613	11.4492	-171.668	-27060.7	-183560	-9790.61	-1983.27	357.634	0
377	6	7.60309e-13	4.40762e-13	-1.5544e-12	-3.96541e-11	-2.27802e-11	-4.07111e-11	300	610	0	-1.39561e-11	-1.27963e-11	2.92345e-11	1.88737e-11	8.17e-10	3.58722e-10	300	200	0	10.9665	5.55239	-118.651	992.293	-672.681	-1701.22	-316.669	191.637	0	12.3489	11.5003	-171.254	-27044.6	-183620	-9821.31	-1986.21	357.921	0
377	7	6.61737e-13	3.6378e-13	-1.15462e-12	-2.94419e-11	-1.2789e-11	-3.60816e-11	300	610	0	-1.15611e-11	-1.04865e-11	2.19328e-11	3.88723e-11	5.67975e-10	3.0921e-10	300	200	0	10.9317	5.57149	-118.844	1003.14	-679.61	-1709.38	-316.719	191.559	0	12.6225	11.5461	-170.964	-27034.7	-183650	-9836.8	-1988.2	358.131	0
377	8	5.26167e-13	2.76147e-13	-7.87103e-13	-2.00601e-11	-5.5198e-12	-2.91181e-11	300	610	0	-8.80567e-12	-7.90821e-12	1.51197e-11	4.5736e-11	3.57081e-10	2.43878e-10	300	200	0	10.8988	5.5861	-118.939	1015.77	-680.66	-1717.69	-316.723	191.46	0	12.8414	11.624	-170.888	-27018.4	-183641	-9831.6	-1988.63	358.106	0
377	9	3.85489e-13	1.92839e-13	-4.81958e-13	-1.22744e-11	-6.82246e-13	-2.16428e-11	300	610	0	-6.1716e-12	-5.48296e-12	9.39987e-12	4.42293e-11	1.93254e-10	1.77238e-10	300	200	0	10.8681	5.59708	-118.954	1029.56	-674.587	-1722.22	-316.671	191.345	0	12.9829	11.7561	-170.924	-26987.7	-183596	-9805.91	-1988.14	357.893	0
378	0	2.58646e-13	1.21949e-13	-2.49052e-13	-6.33453e-12	2.18045e-12	-1.47645e-11	300	610	0	-3.92133e-12	-3.43485e-12	4.99055e-12	3.80899e-11	7.60208e-11	1.17793e-10	300	200	0	10.8408	5.60623	-118.927	1042.46	-662.033	-1719.73	-316.567	191.235	0	13.0471	11.9396	-170.861	-26945.8	-183521	-9766.59	-1988.1	357.706	0	23.5731	17.8256	-288.741	-83539	-376153	-29056.6	-1302.73	289.321	0
378	1	1.5488e-13	6.6652e-14	-8.54499e-14	-2.16418e-12	3.5664e-12	-9.04948e-12	300	610	0	-2.16001e-12	-1.84777e-12	1.8604e-12	3.00187e-11	-4.46145e-13	6.95706e-11	300	200	0	10.8206	5.61587	-118.904	1051.39	-645.962	-1709.64	-316.433	191.158	0	13.0453	12.1606	-170.571	-26899.5	-183424	-9724.9	-1989.35	357.703	0
378	2	7.67542e-14	2.69121e-14	1.88014e-14	4.91586e-13	3.93805e-12	-4.68472e-12	300	610	0	-8.89809e-13	-7.14976e-13	-1.61085e-13	2.17992e-11	-4.43577e-11	3.35506e-11	300	200	0	10.8102	5.62769	-118.919	1053.48	-631.269	-1694.35	-316.308	191.141	0	12.9846	12.4056	-170.076	-26848.1	-183312	-9692.32	-1991.82	357.86	0
378	3	2.26847e-14	8.5502e-16	7.64992e-14	1.95992e-12	3.68221e-12	-1.61666e-12	300	610	0	-5.3419e-14	2.15693e-14	-1.30414e-12	1.44744e-11	-6.43162e-11	8.84081e-12	300	200	0	10.8112	5.64235	-118.983	1046.34	-623.247	-1677.31	-316.238	191.206	0	12.8775	12.6511	-169.468	-26784.9	-183200	-9677.58	-1995.03	358.052	0
378	4	-1.11073e-14	-1.42285e-14	1.00552e-13	2.57046e-12	3.09611e-12	3.40074e-13	300	610	0	4.33834e-13	4.42476e-13	-1.80585e-12	8.53724e-12	-6.81232e-11	-6.42017e-12	300	200	0	10.8268	5.65964	-119.079	1028.69	-624.26	-1660.89	-316.242	191.361	0	12.7551	12.8504	-168.832	-26702.8	-183102	-9685.15	-1998.52	358.162	0
378	5	-2.92117e-14	-2.12044e-14	1.02393e-13	2.61503e-12	2.38999e-12	1.42455e-12	300	610	0	6.62256e-13	6.31722e-13	-1.87901e-12	4.10583e-12	-6.21901e-11	-1.4429e-11	300	200	0	10.8622	5.67887	-119.178	1002.11	-631.707	-1646.28	-316.301	191.591	0	12.6517	12.9512	-168.248	-26601.9	-183027	-9713.31	-2001.84	358.111	0
378	6	-3.61381e-14	-2.26871e-14	9.12435e-14	2.32888e-12	1.69906e-12	1.87824e-12	300	610	0	7.14631e-13	6.65212e-13	-1.69704e-12	1.06846e-12	-5.13642e-11	-1.73135e-11	300	200	0	10.9189	5.70088	-119.257	971.358	-639.782	-1634.14	-316.365	191.855	0	12.5865	12.9326	-167.814	-26494.5	-182978	-9753.81	-2004.36	357.88	0
378	7	-3.58119e-14	-2.08347e-14	7.39546e-14	1.8867e-12	1.09924e-12	1.91515e-12	300	610	0	6.59541e-13	6.05158e-13	-1.39009e-12	-8.05261e-13	-3.90159e-11	-1.69077e-11	300	200	0	10.9908	5.72934	-119.306	942.969	-643.406	-1624.65	-316.393	192.096	0	12.5635	12.8163	-167.606	-26403.6	-182954	-9795.81	-2005.57	357.534	0
378	8	-3.13547e-14	-1.72856e-14	5.51971e-14	1.40752e-12	6.23317e-13	1.70804e-12	300	610	0	5.49234e-13	4.98479e-13	-1.04788e-12	-1.78655e-12	-2.72646e-11	-1.46585e-11	300	200	0	11.0665	5.76875	-119.324	922.644	-640.974	-1617.36	-316.372	192.268	0	12.5827	12.6392	-167.661	-26353.6	-182956	-9830.79	-2005.22	357.183	0
378	9	-2.50537e-14	-1.31842e-14	3.78316e-14	9.64207e-13	2.75368e-13	1.38532e-12	300	610	0	4.2033e-13	3.77713e-13	-7.26189e-13	-2.13775e-12	-1.72576e-11	-1.16177e-11	300	200	0	11.1348	5.81941	-119.319	912.724	-633.604	-1611.98	-316.31	192.351	0	12.6455	12.4311	-167.973	-26357.1	-182987	-9854.15	-2003.39	356.913	0
379	0	-1.84439e-14	-9.25422e-15	2.33368e-14	5.94365e-13	4.24834e-14	1.0346e-12	300	610	0	2.96103e-13	2.63246e-13	-4.54652e-13	-2.08479e-12	-9.44644e-12	-8.48427e-12	300	200	0	11.1897	5.8745	-119.308	912.114	-622.849	-1609.04	-316.221	192.355	0	12.7502	12.2108	-168.507	-26412.1	-183049	-9864.25	-2000.3	356.742	0	23.569	16.5244	-294.24	-84811.8	-381089	-27806.9	-1295.16	288.24	0
379	1	-1.24447e-14	-5.89132e-15	1.22206e-14	3.1086e-13	-9.6479e-14	7.0961e-13	300	610	0	1.89375e-13	1.66047e-13	-2.44326e-13	-1.80579e-12	-3.82918e-12	-5.67116e-12	300	200	0	11.2309	5.92375	-119.31	917.509	-609.986	-1609.52	-316.113	192.31	0	12.885	11.9845	-169.271	-26508.8	-183145	-9861.08	-1995.96	356.606	0
379	2	-7.51165e-15	-3.25543e-15	4.37239e-15	1.10797e-13	-1.64873e-13	4.38152e-13	300	610	0	1.05434e-13	9.03653e-14	-9.42691e-14	-1.43008e-12	-1.42998e-13	-3.37762e-12	300	200	0	11.2596	5.95878	-119.337	924.103	-596.692	-1613.87	-316	192.256	0	13.023	11.7501	-170.323	-26633.5	-183270	-9844.68	-1990.02	356.371	0
379	3	-3.77983e-15	-1.35179e-15	-6.61263e-16	-1.74397e-14	-1.84539e-13	2.29838e-13	300	610	0	4.46012e-14	3.60783e-14	3.24571e-15	-1.04356e-12	1.99343e-12	-1.65624e-12	300	200	0	11.2753	5.97365	-119.391	927.178	-585.395	-1621.58	-315.903	192.234	0	13.1271	11.5076	-171.658	-26770.1	-183414	-9814.91	-1982.49	355.95	0
379	4	-1.18357e-15	-9.61233e-17	-3.47653e-15	-8.90903e-14	-1.73844e-13	8.26646e-14	300	610	0	4.30782e-15	5.64525e-16	5.8925e-14	-6.96915e-13	2.9841e-12	-4.69069e-13	300	200	0	11.2756	5.96422	-119.467	925.576	-578.366	-1631.62	-315.841	192.252	0	13.1647	11.2587	-173.124	-26902.7	-183565	-9773.34	-1974.31	355.396	0
379	5	4.50268e-16	6.37285e-16	-4.68068e-15	-1.19664e-13	-1.46969e-13	-1.18084e-14	300	610	0	-1.93725e-14	-1.99215e-14	8.39125e-14	-4.1452e-13	3.19791e-12	2.69422e-13	300	200	0	11.26	5.9296	-119.563	923.001	-576.585	-1642.77	-315.822	192.28	0	13.114	11.0109	-174.505	-27019.7	-183715	-9723.81	-1966.78	354.836	0
379	6	1.33596e-15	9.82978e-16	-4.81496e-15	-1.22976e-13	-1.13994e-13	-6.47179e-14	300	610	0	-3.06778e-14	-2.93248e-14	8.82747e-14	-2.02736e-13	2.93957e-12	6.61897e-13	300	200	0	11.2281	5.87177	-119.666	924	-579.55	-1653.66	-315.843	192.279	0	12.966	10.7882	-175.68	-27113.4	-183854	-9672.62	-1960.53	354.334	0
379	7	1.68591e-15	1.06454e-15	-4.3181e-15	-1.10218e-13	-8.14447e-14	-8.74223e-14	300	610	0	-3.35203e-14	-3.1235e-14	8.02581e-14	-5.67991e-14	2.44057e-12	8.08636e-13	300	200	0	11.18	5.79364	-119.753	929.6	-586.134	-1662.99	-315.895	192.237	0	12.7374	10.6186	-176.64	-27175.1	-183970	-9629.68	-1955.5	353.845	0
379	8	1.68611e-15	9.84513e-16	-3.5176e-15	-8.97418e-14	-5.302e-14	-9.00533e-14	300	610	0	-3.11581e-14	-2.86093e-14	6.60802e-14	3.38794e-14	1.86269e-12	7.96594e-13	300	200	0	11.1176	5.6987	-119.804	937.635	-595.543	-1669.4	-315.971	192.174	0	12.4737	10.5076	-177.386	-27195.8	-184050	-9606.13	-1951.57	353.314	0
379	9	1.4852e-15	8.21124e-16	-2.63797e-15	-6.72697e-14	-3.03558e-14	-8.08293e-14	300	610	0	-2.60851e-14	-2.36887e-14	5.00502e-14	8.19759e-14	1.30836e-12	6.94696e-13	300	200	0	11.0468	5.59189	-119.834	945.861	-607.317	-1671.22	-316.068	192.107	0	12.2289	10.4355	-177.874	-27173.5	-184088	-9608.57	-1948.93	352.768	0
380	0	1.19261e-15	6.29284e-16	-1.81771e-15	-4.63291e-14	-1.37058e-14	-6.58892e-14	300	610	0	-2.00584e-14	-1.80353e-14	3.48665e-14	9.98554e-14	8.33653e-13	5.53285e-13	300	200	0	10.9759	5.4802	-119.868	954.274	-621.603	-1667.14	-316.186	192.039	0	12.0413	10.3761	-178.02	-27117.2	-184088	-9637.58	-1948.08	352.326	0	23.569	16.5244	-294.24	-84811.8	-381089	-27806.9	-1295.16	288.24	0
380	1	8.82201e-16	4.43959e-16	-1.12938e-15	-2.87657e-14	-2.49885e-15	-4.94436e-14	300	610	0	-1.42019e-14	-1.26346e-14	2.19796e-14	9.823e-14	4.61329e-13	4.06015e-13	300	200	0	10.9124	5.37415	-119.924	965.017	-639.444	-1657.63	-316.332	191.953	0	11.9247	10.3197	-177.75	-27042.9	-184059	-9689.82	-1949.49	352.14	0
380	2	5.98548e-16	2.84475e-16	-5.98979e-16	-1.5238e-14	4.24255e-15	-3.40933e-14	300	610	0	-9.14144e-15	-8.0231e-15	1.19498e-14	8.5584e-14	1.9226e-13	2.72935e-13	300	200	0	10.8608	5.28789	-120.011	980.233	-661.323	-1645.04	-316.511	191.832	0	11.8717	10.2774	-177.064	-26968.1	-184010	-9757.35	-1953.23	352.307	0
380	3	3.641e-16	1.58863e-16	-2.22609e-16	-5.64349e-15	7.61272e-15	-2.12029e-14	300	610	0	-5.14204e-15	-4.41517e-15	4.7584e-15	6.81094e-14	1.46355e-14	1.63879e-13	300	200	0	10.8234	5.23443	-120.141	999.918	-685.634	-1632.41	-316.707	191.677	0	11.8613	10.2663	-176.027	-26905.6	-183949	-9827.74	-1959.01	352.85	0
380	4	1.85893e-16	6.77019e-17	2.03255e-17	5.45742e-16	8.64277e-15	-1.12636e-14	300	610	0	-2.22953e-15	-1.81438e-15	5.63831e-17	4.9942e-14	-8.92346e-14	8.16393e-14	300	200	0	10.8004	5.22032	-120.311	1021.31	-708.951	-1622.35	-316.893	191.511	0	11.8628	10.2961	-174.696	-26862.7	-183882	-9889.11	-1966.58	353.768	0
380	5	6.12703e-17	7.21682e-18	1.57578e-16	4.03918e-15	8.20456e-15	-4.20607e-15	300	610	0	-2.89154e-16	-1.02733e-16	-2.65377e-15	3.35423e-14	-1.38316e-13	2.46218e-14	300	200	0	10.79	5.24327	-120.496	1040.23	-727.065	-1616.36	-317.034	191.367	0	11.8457	10.3617	-173.137	-26847.2	-183816	-9933.36	-1975.68	355.063	0
380	6	-1.76869e-17	-2.84196e-17	2.17704e-16	5.56617e-15	6.97442e-15	3.53124e-16	300	610	0	8.6094e-16	8.93628e-16	-3.89558e-15	2.01142e-14	-1.50045e-13	-1.1096e-14	300	200	0	10.7907	5.29224	-120.664	1053.91	-735.808	-1614.85	-317.098	191.266	0	11.8001	10.4389	-171.53	-26872.2	-183761	-9955.24	-1985.3	356.662	0
380	7	-6.09747e-17	-4.55204e-17	2.26318e-16	5.78048e-15	5.43563e-15	2.93234e-15	300	610	0	1.41954e-15	1.35994e-15	-4.14511e-15	9.99556e-15	-1.38899e-13	-3.03091e-14	300	200	0	10.8018	5.35164	-120.801	1062.58	-732.052	-1617.36	-317.06	191.204	0	11.7416	10.4957	-170.156	-26947.4	-183723	-9952.92	-1993.73	358.369	0
380	8	-7.85934e-17	-4.99254e-17	2.04288e-16	5.21453e-15	3.90283e-15	4.06565e-15	300	610	0	1.57147e-15	1.46591e-15	-3.79437e-15	2.98612e-15	-1.1593e-13	-3.7742e-14	300	200	0	10.8225	5.40903	-120.905	1068.12	-715.257	-1622.89	-316.916	191.166	0	11.6922	10.512	-169.263	-27068.5	-183703	-9930.21	-1999.32	359.92	0
380	9	-7.9353e-17	-4.65057e-17	1.67265e-16	4.26743e-15	2.55624e-15	4.23253e-15	300	610	0	1.47146e-15	1.35207e-15	-3.14033e-15	-1.39999e-15	-8.89028e-14	-3.75159e-14	300	200	0	10.8519	5.46011	-120.98	1072.01	-688.212	-1630.39	-316.689	191.139	0	11.6647	10.4853	-168.983	-27213.3	-183703	-9894.43	-2001.1	361.041	0
381	0	-7.03288e-17	-3.89949e-17	1.26037e-16	3.21411e-15	1.47724e-15	3.82385e-15	300	610	0	1.23852e-15	1.12541e-15	-2.38989e-15	-3.75487e-15	-6.27639e-14	-3.2913e-14	300	200	0	10.8864	5.50708	-121.037	1074.71	-655.669	-1638.65	-316.417	191.121	0	11.6644	10.4286	-169.335	-27349	-183723	-9852.01	-1998.97	361.509	0	23.017	16.6389	-295.374	-85264.6	-381397	-27888.8	-1291.23	288.667	0
381	1	-5.67554e-17	-3.00274e-17	8.73058e-17	2.2253e-15	6.80746e-16	3.13298e-15	300	610	0	9.56933e-16	8.60918e-16	-1.67348e-15	-4.66114e-15	-4.02522e-14	-2.63425e-14	300	200	0	10.9175	5.5527	-121.085	1075.72	-622.017	-1646.33	-316.137	191.116	0	11.6955	10.3708	-170.246	-27447.7	-183767	-9808.58	-1993.42	361.223	0
381	2	-4.21847e-17	-2.12915e-17	5.46283e-17	1.39147e-15	1.41638e-16	2.36223e-15	300	610	0	6.80942e-16	6.06204e-16	-1.06206e-15	-4.62648e-15	-2.251e-14	-1.94241e-14	300	200	0	10.934	5.59655	-121.109	1074.07	-590.242	-1652.48	-315.874	191.131	0	11.7573	10.3513	-171.62	-27495.4	-183834	-9770.66	-1985.17	360.211	0
381	3	-2.87778e-17	-1.37303e-17	2.93272e-17	7.46158e-16	-1.85209e-16	1.63745e-15	300	610	0	4.41076e-16	3.87481e-16	-5.83902e-16	-4.05495e-15	-9.62537e-15	-1.31305e-14	300	200	0	10.9293	5.63749	-121.096	1068.7	-562.305	-1656.32	-315.643	191.175	0	11.8396	10.4096	-173.338	-27493.1	-183914	-9743.76	-1975.01	358.609	0
381	4	-1.76384e-17	-7.74596e-18	1.12838e-17	2.86176e-16	-3.51049e-16	1.02552e-15	300	610	0	2.50577e-16	2.15528e-16	-2.39367e-16	-3.2429e-15	-1.06973e-15	-7.94653e-15	300	200	0	10.9072	5.67697	-121.061	1059.28	-539.468	-1657.28	-315.456	191.25	0	11.9279	10.5766	-175.209	-27452.6	-183993	-9729.67	-1964.14	356.685	0
381	5	-9.13088e-18	-3.38176e-18	-4.35566e-19	-1.24104e-17	-4.04545e-16	5.51414e-16	300	610	0	1.11174e-16	9.09678e-17	-1.27378e-17	-2.38938e-15	3.97688e-15	-4.01856e-15	300	200	0	10.88	5.71603	-121.036	1047.6	-522.478	-1656.08	-315.317	191.345	0	12.0193	10.8593	-176.937	-27390.4	-184049	-9726.62	-1954.19	354.803	0
381	6	-3.15083e-18	-4.69364e-19	-7.12172e-18	-1.82603e-16	-3.8707e-16	2.13086e-16	300	610	0	1.77699e-17	8.50581e-18	1.19082e-16	-1.61377e-15	6.40429e-15	-1.28106e-15	300	200	0	10.8599	5.74995	-121.038	1037.15	-511.563	-1655.25	-315.227	191.431	0	12.1366	11.2288	-178.23	-27322.7	-184058	-9730.48	-1946.7	353.301	0
381	7	6.63062e-19	1.26108e-18	-1.01168e-17	-2.58685e-16	-3.30875e-16	-6.84116e-18	300	610	0	-3.80518e-17	-3.99199e-17	1.80674e-16	-9.75431e-16	7.03638e-15	4.45607e-16	300	200	0	10.853	5.76957	-121.056	1031.15	-506.429	-1657.28	-315.183	191.482	0	12.3144	11.626	-178.953	-27262.2	-184006	-9736.74	-1942.24	352.343	0
381	8	2.77681e-18	2.10565e-18	-1.06327e-17	-2.71587e-16	-2.59117e-16	-1.32473e-16	300	610	0	-6.56098e-17	-6.30029e-17	1.94546e-16	-4.92121e-16	6.56089e-15	1.38523e-15	300	200	0	10.8607	5.76894	-121.073	1031.66	-507.084	-1662.12	-315.188	191.479	0	12.562	11.9795	-179.192	-27214.6	-183893	-9744.16	-1940.24	351.874	0
381	9	3.66105e-18	2.34019e-18	-9.66163e-18	-2.46625e-16	-1.86966e-16	-1.88911e-16	300	610	0	-7.36319e-17	-6.87629e-17	1.79327e-16	-1.55568e-16	5.50528e-15	1.76031e-15	300	200	0	10.8835	5.74953	-121.074	1039.54	-513.535	-1667.5	-315.241	191.414	0	12.8517	12.2233	-179.143	-27177.2	-183733	-9755.87	-1939.62	351.707	0
382	0	3.73295e-18	2.19603e-18	-7.95139e-18	-2.02869e-16	-1.23192e-16	-1.98837e-16	300	610	0	-6.94655e-17	-6.38764e-17	1.49196e-16	5.6481e-17	4.24199e-15	1.76609e-15	300	200	0	10.9224	5.71564	-121.046	1054.68	-524.556	-1671.15	-315.334	191.287	0	13.139	12.3227	-178.986	-27144.4	-183547	-9774.72	-1939.48	351.656	0	23.017	16.6389	-295.374	-85264.6	-381397	-27888.8	-1291.23	288.667	0
382	1	3.32923e-18	1.85132e-18	-6.02008e-18	-1.53524e-16	-7.18373e-17	-1.80838e-16	300	610	0	-5.8788e-17	-5.34512e-17	1.14085e-16	1.71665e-16	3.00991e-15	1.55885e-15	300	200	0	10.9803	5.6693	-120.98	1075.98	-538.123	-1672.01	-315.448	191.106	0	13.3844	12.2909	-178.824	-27113	-183363	-9798.74	-1939.38	351.618	0
382	2	2.70019e-18	1.43241e-18	-4.19193e-18	-1.0685e-16	-3.37461e-17	-1.48929e-16	300	610	0	-4.564e-17	-4.10845e-17	8.02954e-17	2.17423e-16	1.94267e-15	1.25385e-15	300	200	0	11.0602	5.61264	-120.883	1100.56	-551.982	-1669.47	-315.566	190.896	0	13.5621	12.1618	-178.669	-27081.4	-183206	-9822.53	-1939.39	351.573	0
382	3	2.01658e-18	1.02077e-18	-2.64105e-18	-6.72748e-17	-7.82211e-18	-1.12827e-16	300	610	0	-3.2639e-17	-2.9076e-17	5.12951e-17	2.1781e-16	1.09744e-15	9.28992e-16	300	200	0	11.1576	5.55241	-120.766	1124.11	-563.288	-1663.41	-315.664	190.692	0	13.6585	11.9532	-178.477	-27050	-183083	-9841.5	-1939.81	351.56	0
382	4	1.38312e-18	6.62403e-19	-1.43449e-18	-3.65003e-17	8.0155e-18	-7.86177e-17	300	610	0	-2.12727e-17	-1.87051e-17	2.85056e-17	1.92064e-16	4.80631e-16	6.31458e-16	300	200	0	11.2564	5.49857	-120.645	1142.71	-569.509	-1655.09	-315.721	190.528	0	13.6746	11.6692	-178.187	-27024.5	-182993	-9854.68	-1940.97	351.664	0
382	5	8.54005e-19	3.77382e-19	-5.69747e-19	-1.44548e-17	1.61657e-17	-4.95761e-17	300	610	0	-1.22014e-17	-1.05122e-17	1.20042e-17	1.54362e-16	6.86937e-17	3.85105e-16	300	200	0	11.3342	5.45878	-120.532	1154.13	-570.7	-1646.66	-315.735	190.425	0	13.632	11.3283	-177.791	-27012.8	-182932	-9864.12	-1942.91	351.935	0
382	6	4.47971e-19	1.68515e-19	-4.63511e-21	-5.62952e-20	1.89243e-17	-2.69679e-17	300	610	0	-5.53116e-18	-4.54835e-18	1.08552e-18	1.14282e-16	-1.7634e-16	1.97549e-16	300	200	0	11.3721	5.43423	-120.425	1157.24	-570.676	-1639.47	-315.739	190.39	0	13.5677	10.9751	-177.349	-27016.2	-182904	-9873.07	-1945.33	352.334	0
382	7	1.61112e-19	2.83357e-20	3.20829e-19	8.22885e-18	1.82541e-17	-1.0754e-17	300	610	0	-1.03662e-18	-5.77161e-19	-5.32163e-18	7.76122e-17	-2.96199e-16	6.61613e-17	300	200	0	11.3624	5.42084	-120.307	1151.16	-575.404	-1633.9	-315.783	190.431	0	13.5162	10.6688	-176.897	-27029.7	-182922	-9885.73	-1948.06	352.799	0
382	8	-2.30262e-20	-5.56389e-20	4.69705e-19	1.20113e-17	1.56925e-17	-1.49704e-19	300	610	0	1.67111e-18	1.77489e-18	-8.37095e-18	4.72756e-17	-3.29797e-16	-1.72685e-17	300	200	0	11.311	5.41591	-120.158	1135.33	-589.542	-1630.2	-315.906	190.551	0	13.4871	10.4501	-176.401	-27051.8	-182985	-9905.49	-1951.32	353.354	0
382	9	-1.26152e-19	-9.72867e-20	4.993e-19	1.2754e-17	1.23487e-17	5.96513e-18	300	610	0	3.02869e-18	2.91559e-18	-9.12614e-18	2.41972e-17	-3.09794e-16	-6.31777e-17	300	200	0	11.233	5.42163	-119.968	1110.37	-614.066	-1628.77	-316.119	190.744	0	13.464	10.318	-175.841	-27090.1	-183079	-9931.28	-1955.16	354.06	0
383	0	-1.70403e-19	-1.09633e-19	4.56787e-19	1.16604e-17	8.95391e-18	8.76966e-18	300	610	0	3.44813e-18	3.22383e-18	-8.47227e-18	8.04328e-18	-2.61359e-16	-8.20409e-17	300	200	0	11.1462	5.44138	-119.736	1079.11	-646.187	-1629.71	-316.397	190.988	0	13.4306	10.2519	-175.272	-27155.3	-183184	-9958.34	-1959.14	354.932	0	24.4816	16.4919	-295.232	-85227.8	-381438	-28203.2	-1292	288.681	0
383	1	-1.75529e-19	-1.03661e-19	3.77884e-19	9.64144e-18	5.93455e-18	9.33657e-18	300	610	0	3.27819e-18	3.01669e-18	-7.08622e-18	-2.20339e-18	-2.0235e-16	-8.3105e-17	300	200	0	11.0647	5.47487	-119.474	1046.61	-680.225	-1632.75	-316.693	191.24	0	13.3885	10.2459	-174.734	-27250.4	-183281	-9981.29	-1962.91	355.954	0
383	2	-1.57549e-19	-8.78679e-20	2.87465e-19	7.33112e-18	3.49101e-18	8.54936e-18	300	610	0	2.78964e-18	2.53793e-18	-5.44445e-18	-7.83202e-18	-1.44298e-16	-7.38086e-17	300	200	0	10.9978	5.51697	-119.214	1017.95	-708.927	-1637.57	-316.947	191.461	0	13.3431	10.3124	-174.188	-27366.3	-183355	-9994.87	-1966.62	357.108	0
383	3	-1.28428e-19	-6.83117e-20	2.01205e-19	5.12875e-18	1.66988e-18	7.07746e-18	300	610	0	2.17615e-18	1.96008e-18	-3.8514e-18	-1.01344e-17	-9.37164e-17	-5.96638e-17	300	200	0	10.9497	5.56059	-118.997	996.245	-725.6	-1644.03	-317.098	191.628	0	13.2864	10.4663	-173.589	-27483.9	-183398	-9994.82	-1970.51	358.327	0
383	4	-9.63724e-20	-4.89234e-20	1.27622e-19	3.25102e-18	4.2373e-19	5.38737e-18	300	610	0	1.56397e-18	1.39415e-18	-2.47629e-18	-1.02499e-17	-5.34614e-17	-4.44178e-17	300	200	0	10.9212	5.59963	-118.862	982.165	-726.344	-1651.96	-317.111	191.737	0	13.199	10.7102	-172.985	-27577.2	-183415	-9979.94	-1974.3	359.42	0
383	5	-6.64522e-20	-3.19432e-20	7.00988e-20	1.78381e-18	-3.43267e-19	3.77335e-18	300	610	0	1.02553e-18	9.02557e-19	-1.39043e-18	-9.0943e-18	-2.39427e-17	-3.03564e-17	300	200	0	10.9121	5.62902	-118.825	974.725	-711.762	-1660.5	-316.99	191.797	0	13.0615	11.0206	-172.493	-27624.1	-183427	-9952.44	-1977.39	360.146	0
383	6	-4.13267e-20	-1.8372e-20	2.86685e-20	7.27565e-19	-7.43326e-19	2.39548e-18	300	610	0	5.9369e-19	5.12305e-19	-6.00344e-19	-7.34559e-18	-4.11639e-18	-1.86525e-17	300	200	0	10.9217	5.64443	-118.866	972.492	-687.789	-1668.04	-316.786	191.819	0	12.865	11.3526	-172.188	-27621.8	-183449	-9915.72	-1979.4	360.417	0
383	7	-2.19536e-20	-8.37876e-21	1.43011e-21	3.35293e-20	-8.84718e-19	1.31768e-18	300	610	0	2.74618e-19	2.26849e-19	-7.45046e-20	-5.46439e-18	7.77357e-18	-9.69949e-18	300	200	0	10.9488	5.64395	-118.932	973.466	-663.719	-1672.95	-316.581	191.815	0	12.6208	11.6605	-172.057	-27586.3	-183477	-9871.92	-1980.38	360.333	0
383	8	-8.19764e-21	-1.6342e-21	-1.44012e-20	-3.69505e-19	-8.6053e-19	5.4089e-19	300	610	0	5.84257e-20	3.56797e-20	2.3671e-19	-3.7313e-18	1.36829e-17	-3.39553e-18	300	200	0	10.9911	5.6295	-118.963	974.492	-646.749	-1674.34	-316.437	191.808	0	12.3494	11.912	-172.053	-27537.5	-183494	-9822.83	-1980.5	360.053	0
383	9	6.88764e-22	2.43843e-21	-2.17864e-20	-5.57175e-19	-7.44027e-19	2.97882e-20	300	610	0	-7.28401e-20	-7.84872e-20	3.87422e-19	-2.28999e-18	1.54492e-17	6.33776e-19	300	200	0	11.0466	5.60561	-118.921	973.068	-638.372	-1672.2	-316.368	191.818	0	12.0621	12.0892	-172.158	-27488	-183482	-9773.68	-1979.78	359.668	0
384	0	5.71589e-21	4.48927e-21	-2.34351e-20	-5.98648e-19	-5.88337e-19	-2.67622e-19	300	610	0	-1.39627e-19	-1.3477e-19	4.27883e-19	-1.18829e-18	1.46227e-17	2.87487e-18	300	200	0	11.1129	5.57816	-118.805	969.945	-636.37	-1667.13	-316.356	191.836	0	11.7569	12.1901	-172.376	-27439.4	-183437	-9734	-1978.17	359.184	0	22.6722	17.0991	-291.286	-84708.2	-379015	-28311.1	-1301.18	290.807	0
384	1	7.92477e-21	5.13317e-21	-2.15889e-20	-5.51118e-19	-4.28678e-19	-4.06711e-19	300	610	0	-1.61379e-19	-1.51062e-19	4.00132e-19	-4.13185e-19	1.24042e-17	3.82063e-18	300	200	0	11.1864	5.55424	-118.645	968.498	-638.015	-1660.03	-316.378	191.837	0	11.4278	12.2218	-172.684	-27386.8	-183369	-9713.57	-1975.87	358.595	0
384	2	8.24994e-21	4.89138e-21	-1.79535e-20	-4.58084e-19	-2.85773e-19	-4.3819e-19	300	610	0	-1.54645e-19	-1.42419e-19	3.36471e-19	8.17222e-20	9.64973e-18	3.90888e-18	300	200	0	11.264	5.54117	-118.472	971.673	-641.343	-1652.05	-316.413	191.798	0	11.0785	12.1962	-173.035	-27327.8	-183299	-9717.47	-1973.32	357.932	0
384	3	7.45329e-21	4.16919e-21	-1.37228e-20	-3.49979e-19	-1.69538e-19	-4.04046e-19	300	610	0	-1.32336e-19	-1.20469e-19	2.59753e-19	3.56526e-19	6.91557e-18	3.49359e-18	300	200	0	11.3426	5.54314	-118.297	980.461	-645.333	-1644.68	-316.455	191.712	0	10.7363	12.1267	-173.383	-27268.6	-183250	-9743.66	-1970.91	357.274	0
384	4	6.10664e-21	3.25689e-21	-9.6543e-21	-2.46097e-19	-8.24952e-20	-3.36242e-19	300	610	0	-1.03732e-19	-9.34864e-20	1.84675e-19	4.72019e-19	4.51905e-18	2.83829e-18	300	200	0	11.4182	5.55732	-118.124	994.24	-649.711	-1639.76	-316.5	191.583	0	10.4495	12.0136	-173.692	-27224.1	-183237	-9783.74	-1968.95	356.738	0
384	5	4.60432e-21	2.34406e-21	-6.16406e-21	-1.5703e-19	-2.26145e-20	-2.5717e-19	300	610	0	-7.49179e-20	-6.68267e-20	1.19491e-19	4.82144e-19	2.60238e-18	2.12313e-18	300	200	0	11.4834	5.57391	-117.957	1010.94	-655.382	-1638.71	-316.556	191.43	0	10.27	11.8481	-173.926	-27211.3	-183269	-9826.21	-1967.71	356.453	0
384	6	3.1916e-21	1.53976e-21	-3.42242e-21	-8.70981e-20	1.45102e-20	-1.81046e-19	300	610	0	-4.94194e-20	-4.35313e-20	6.77667e-20	4.30483e-19	1.19012e-18	1.45882e-18	300	200	0	11.5281	5.58157	-117.821	1027.16	-663.813	-1641.89	-316.634	191.282	0	10.2369	11.643	-174.025	-27240.2	-183343	-9860.12	-1967.55	356.531	0
384	7	1.99884e-21	8.93744e-22	-1.43808e-21	-3.65066e-20	3.41251e-20	-1.15693e-19	300	610	0	-2.8867e-20	-2.49475e-20	2.99484e-20	3.49455e-19	2.3625e-19	9.02941e-19	300	200	0	11.5431	5.57381	-117.751	1039.46	-674.987	-1649.01	-316.732	191.172	0	10.3752	11.434	-173.906	-27308.2	-183441	-9878.26	-1968.83	357.028	0
384	8	1.07475e-21	4.15761e-22	-1.25722e-22	-3.06645e-21	4.13342e-20	-6.43252e-20	300	610	0	-1.36086e-20	-1.12884e-20	4.63415e-21	2.61205e-19	-3.40347e-19	4.75687e-19	300	200	0	11.5254	5.55045	-117.763	1045.97	-687.396	-1659.04	-316.837	191.118	0	10.6894	11.2519	-173.56	-27403.5	-183530	-9881.01	-1971.44	357.89	0
384	9	4.15307e-22	9.1375e-23	6.43808e-22	1.65256e-20	4.05509e-20	-2.71218e-20	300	610	0	-3.21334e-21	-2.08918e-21	-1.04728e-20	1.79323e-19	-6.31284e-19	1.73323e-19	300	200	0	11.4785	5.51398	-117.841	1046.98	-699.538	-1669.35	-316.936	191.115	0	11.1453	11.1059	-173.111	-27513.2	-183582	-9876.13	-1974.49	358.935	0
385	0	-1.3357e-23	-1.06025e-22	1.00949e-21	2.58198e-20	3.52659e-20	-2.49806e-21	300	610	0	3.14655e-21	3.44899e-21	-1.791e-20	1.10865e-19	-7.23294e-19	-2.11859e-20	300	200	0	11.4096	5.46704	-117.955	1044.24	-710.258	-1676.39	-317.021	191.147	0	11.6661	10.9844	-172.733	-27626.8	-183580	-9872.13	-1976.79	359.939	0	22.6722	17.0991	-291.286	-84708.2	-379015	-28311.1	-1301.18	290.807	0
385	1	-2.58225e-22	-2.0688e-22	1.09939e-21	2.80852e-20	2.80227e-20	1.19572e-20	300	610	0	6.42803e-21	6.22196e-21	-2.00507e-20	5.8287e-20	-6.89961e-19	-1.30493e-19	300	200	0	11.3265	5.41362	-118.082	1039.49	-718.419	-1677.5	-317.084	191.197	0	12.1576	10.8676	-172.54	-27732	-183529	-9871.74	-1977.69	360.727	0
385	2	-3.68226e-22	-2.40201e-22	1.02e-21	2.60392e-20	2.05172e-20	1.88427e-20	300	610	0	7.54834e-21	7.07447e-21	-1.88909e-20	2.1108e-20	-5.88535e-19	-1.77782e-19	300	200	0	11.236	5.35923	-118.234	1033.72	-723.142	-1671.96	-317.116	191.257	0	12.543	10.7415	-172.561	-27810.6	-183445	-9871.13	-1977.07	361.164	0
385	3	-3.87569e-22	-2.30721e-22	8.52742e-22	2.17583e-20	1.37558e-20	2.0555e-20	300	610	0	7.29251e-21	6.72117e-21	-1.59718e-20	-2.78468e-21	-4.60052e-19	-1.83774e-19	300	200	0	11.143	5.30942	-118.444	1027.78	-724.28	-1661.07	-317.115	191.323	0	12.7758	10.6081	-172.763	-27844.2	-183348	-9864.14	-1975.27	361.17	0
385	4	-3.52482e-22	-1.97763e-22	6.54911e-22	1.67029e-20	8.22822e-21	1.90888e-20	300	610	0	6.27597e-21	5.7167e-21	-1.23893e-20	-1.61898e-20	-3.31331e-19	-1.65309e-19	300	200	0	11.0525	5.26928	-118.735	1023.09	-722.279	-1647.77	-317.083	191.383	0	12.8382	10.4961	-173.052	-27823.7	-183249	-9847.51	-1972.92	360.782	0
385	5	-2.90284e-22	-1.55235e-22	4.63085e-22	1.18049e-20	4.06914e-21	1.597e-20	300	610	0	4.94326e-21	4.45761e-21	-8.85235e-21	-2.19669e-20	-2.17819e-19	-1.34983e-19	300	200	0	10.9717	5.24374	-119.087	1021.72	-717.761	-1635.46	-317.027	191.42	0	12.7474	10.4471	-173.308	-27753.8	-183148	-9823.92	-1970.78	360.142	0
385	6	-2.19915e-22	-1.12276e-22	2.97584e-22	7.58129e-21	1.19273e-21	1.22728e-20	300	610	0	3.58765e-21	3.20224e-21	-5.76338e-21	-2.26694e-20	-1.26586e-19	-1.01454e-19	300	200	0	10.9097	5.23646	-119.45	1025.31	-710.847	-1626.88	-316.951	191.416	0	12.5507	10.4719	-173.46	-27650	-183044	-9802.27	-1969.25	359.402	0
385	7	-1.53236e-22	-7.41904e-23	1.66949e-22	4.24907e-21	-6.03272e-22	8.68382e-21	300	610	0	2.38051e-21	2.09867e-21	-3.30023e-21	-2.03706e-20	-5.90394e-20	-7.00808e-20	300	200	0	10.8739	5.24747	-119.772	1032.62	-700.793	-1623.62	-316.851	191.378	0	12.3011	10.5294	-173.539	-27537.4	-182942	-9794.99	-1968.19	358.682	0
385	8	-9.66294e-23	-4.34477e-23	7.19359e-23	1.82661e-21	-1.56396e-21	5.58503e-21	300	610	0	1.40264e-21	1.21396e-21	-1.49057e-21	-1.66202e-20	-1.31643e-20	-4.36872e-20	300	200	0	10.8649	5.2722	-120.016	1038.61	-686.946	-1625.95	-316.724	191.346	0	12.0509	10.5543	-173.632	-27441.9	-182856	-9812.42	-1967.13	358.046	0
385	9	-5.25628e-23	-2.0592e-23	8.73142e-24	2.16034e-22	-1.92985e-21	3.1375e-21	300	610	0	6.73186e-22	5.60558e-22	-2.72387e-22	-1.24823e-20	1.47811e-20	-2.33035e-20	300	200	0	10.877	5.30372	-120.178	1037.68	-670.391	-1632.6	-316.578	191.365	0	11.8566	10.4931	-173.812	-27377.9	-182811	-9857.09	-1965.77	357.514	0
386	0	-2.09598e-23	-4.99607e-24	-2.86491e-23	-7.35725e-22	-1.91013e-21	1.35622e-21	300	610	0	1.73524e-22	1.18052e-22	4.60482e-22	-8.61506e-21	2.90861e-20	-8.80557e-21	300	200	0	10.9039	5.33549	-120.266	1028.32	-655.002	-1641.13	-316.446	191.45	0	11.7648	10.3221	-174.07	-27345.8	-182827	-9921.99	-1964.31	357.096	0	23.2204	15.3231	-294.013	-85131.5	-380277	-27035.3	-1293.4	289.55	0
386	1	-2.9072e-25	4.56651e-24	-4.67254e-23	-1.19522e-21	-1.67105e-21	1.70375e-22	300	610	0	-1.34446e-22	-1.50442e-22	8.26946e-22	-5.36444e-21	3.3843e-20	5.79914e-22	300	200	0	10.9411	5.36305	-120.296	1014.16	-645.984	-1649.1	-316.37	191.57	0	11.7869	10.0587	-174.316	-27335.2	-182909	-9994.46	-1963.29	356.814	0
386	2	1.16277e-23	9.52008e-24	-5.15475e-23	-1.31691e-21	-1.33437e-21	-5.31741e-22	300	610	0	-2.95484e-22	-2.86877e-22	9.39051e-22	-2.85592e-21	3.2543e-20	5.90697e-21	300	200	0	10.9837	5.38467	-120.286	1000.99	-646.52	-1655.26	-316.375	191.678	0	11.9004	9.75895	-174.45	-27328.9	-183039	-10061.9	-1963.23	356.657	0
386	3	1.70939e-23	1.12331e-23	-4.81743e-23	-1.22987e-21	-9.81698e-22	-8.72026e-22	300	610	0	-3.52844e-22	-3.31117e-22	8.91548e-22	-1.07314e-21	2.79157e-20	8.2655e-21	300	200	0	11.0256	5.40065	-120.253	993.072	-656.213	-1659.88	-316.457	191.742	0	12.0669	9.49669	-174.443	-27311.1	-183190	-10114.3	-1964.14	356.561	0
386	4	1.81986e-23	1.08788e-23	-4.04912e-23	-1.03319e-21	-6.61888e-22	-9.63706e-22	300	610	0	-3.43756e-22	-3.17075e-22	7.57941e-22	7.98135e-23	2.19269e-20	8.63609e-21	300	200	0	11.0605	5.41385	-120.213	991.644	-671.783	-1663.87	-316.588	191.751	0	12.2346	9.32727	-174.368	-27274.1	-183332	-10144.9	-1965.41	356.417	0
386	5	1.66641e-23	9.37799e-24	-3.12463e-23	-7.96928e-22	-3.99099e-22	-9.0152e-22	300	610	0	-2.97546e-22	-2.71199e-22	5.90758e-22	7.3319e-22	1.58694e-20	7.81952e-21	300	200	0	11.0831	5.43072	-120.177	995.761	-687.984	-1667.55	-316.725	191.714	0	12.3482	9.26549	-174.328	-27216.6	-183451	-10151	-1966.33	356.123	0
386	6	1.3795e-23	7.39704e-24	-2.22055e-23	-5.66075e-22	-2.00426e-22	-7.58282e-22	300	610	0	-2.35502e-22	-2.12489e-22	4.24203e-22	1.02144e-21	1.04947e-20	6.41775e-21	300	200	0	11.0909	5.45896	-120.151	1003.09	-698.708	-1670.55	-316.815	191.651	0	12.3819	9.2951	-174.369	-27142.2	-183541	-10135.4	-1966.6	355.659	0
386	7	1.05007e-23	5.37617e-24	-1.43601e-23	-3.65856e-22	-6.23022e-23	-5.85521e-22	300	610	0	-1.71753e-22	-1.53399e-22	2.77866e-22	1.06538e-21	6.15318e-21	4.84665e-21	300	200	0	11.0852	5.50318	-120.144	1010.38	-699.576	-1672.68	-316.823	191.59	0	12.3492	9.39054	-174.474	-27061.1	-183605	-10103.6	-1966.34	355.102	0
386	8	7.35473e-24	3.5733e-24	-8.13728e-24	-2.0712e-22	2.45399e-23	-4.16383e-22	300	610	0	-1.14623e-22	-1.01136e-22	1.60601e-22	9.63629e-22	2.92343e-21	3.3655e-21	300	200	0	11.0723	5.56137	-120.164	1015.42	-691.322	-1674.08	-316.753	191.55	0	12.2808	9.52796	-174.58	-26986	-183642	-10061.3	-1965.91	354.577	0
386	9	4.66906e-24	2.11071e-24	-3.58929e-24	-9.11609e-23	7.15442e-23	-2.69494e-22	300	610	0	-6.81096e-23	-5.90298e-23	7.40315e-23	7.90237e-22	7.17939e-22	2.11265e-21	300	200	0	11.0631	5.62401	-120.214	1018.78	-679.534	-1674.68	-316.653	191.525	0	12.2089	9.68581	-174.609	-26925.4	-183654	-10014.1	-1965.8	354.204	0
387	0	2.56827e-24	1.01814e-24	-5.46478e-25	-1.36213e-23	9.00395e-23	-1.52909e-22	300	610	0	-3.32465e-23	-2.77828e-23	1.54319e-23	5.96329e-22	-6.35709e-22	1.14045e-21	300	200	0	11.0663	5.67753	-120.292	1022.08	-670.543	-1673.74	-316.574	191.503	0	12.1605	9.84403	-174.513	-26879.3	-183647	-9968.39	-1966.34	354.025	0	23.2965	17.1458	-294.535	-84815.6	-380762	-28506.2	-1292.76	287.965	0
387	1	1.05421e-24	2.68578e-25	1.26814e-24	3.25842e-23	8.99384e-23	-6.76479e-23	300	610	0	-9.23814e-24	-6.50491e-24	-2.00999e-23	4.13744e-22	-1.3382e-21	4.45509e-22	300	200	0	11.0829	5.70943	-120.393	1024.66	-668.64	-1670.16	-316.554	191.489	0	12.1484	9.99084	-174.275	-26843.6	-183642	-9930.71	-1967.75	354.03	0
387	2	5.80103e-26	-1.94405e-25	2.16027e-24	5.52652e-23	7.91574e-23	-1.05616e-23	300	610	0	5.66693e-24	6.50441e-24	-3.81325e-23	2.59438e-22	-1.58255e-21	-7.1638e-24	300	200	0	11.1102	5.71292	-120.505	1023.98	-675.298	-1663.35	-316.604	191.503	0	12.1639	10.1363	-173.894	-26820.9	-183655	-9905.29	-1970.13	354.237	0
387	3	-5.21671e-25	-4.37419e-25	2.41564e-24	6.17167e-23	6.35213e-23	2.35195e-23	300	610	0	1.3561e-23	1.32086e-23	-4.39541e-23	1.39788e-22	-1.53436e-21	-2.66574e-22	300	200	0	11.147	5.69046	-120.612	1019.3	-689.191	-1653.43	-316.714	191.549	0	12.1836	10.316	-173.398	-26821.6	-183687	-9892.78	-1973.34	354.682	0
387	4	-7.92764e-25	-5.24989e-25	2.27446e-24	5.80678e-23	4.69579e-23	4.03103e-23	300	610	0	1.64829e-23	1.54884e-23	-4.20607e-23	5.43286e-23	-1.32372e-21	-3.83941e-22	300	200	0	11.1911	5.652	-120.698	1012.99	-707.211	-1640.99	-316.859	191.607	0	12.1823	10.5779	-172.857	-26849	-183726	-9890.11	-1976.88	355.325	0
387	5	-8.54111e-25	-5.12746e-25	1.92211e-24	4.90468e-23	3.18363e-23	4.51582e-23	300	610	0	1.61976e-23	1.49526e-23	-3.59575e-23	-1.28356e-24	-1.04479e-21	-4.05645e-22	300	200	0	11.2372	5.60936	-120.755	1008.14	-724.744	-1627.28	-317.002	191.651	0	12.1444	10.9526	-172.353	-26891.2	-183758	-9891.59	-1980.17	356.024	0
387	6	-7.87552e-25	-4.44574e-25	1.49037e-24	3.80125e-23	1.93464e-23	4.25615e-23	300	610	0	1.41025e-23	1.28618e-23	-2.81614e-23	-3.31048e-23	-7.59854e-22	-3.69761e-22	300	200	0	11.279	5.57164	-120.784	1006.07	-735.838	-1614.37	-317.092	191.671	0	12.0703	11.4178	-171.96	-26928.8	-183768	-9891.45	-1982.67	356.6	0
387	7	-6.55387e-25	-3.52375e-25	1.06445e-24	2.71363e-23	9.8587e-24	3.59942e-23	300	610	0	1.12165e-23	1.01262e-23	-2.03214e-23	-4.74536e-23	-5.05436e-22	-3.05045e-22	300	200	0	11.3117	5.54336	-120.799	1006.85	-735.421	-1605.12	-317.088	191.665	0	11.9716	11.8931	-171.754	-26949.8	-183755	-9887.91	-1983.87	356.91	0
387	8	-5.01261e-25	-2.57352e-25	6.92654e-25	1.76476e-23	3.22835e-24	2.79268e-23	300	610	0	8.21991e-24	7.34613e-24	-1.3391e-23	-5.00457e-23	-2.98898e-22	-2.31467e-22	300	200	0	11.3351	5.52663	-120.812	1010.46	-721.471	-1602.19	-316.972	191.636	0	11.8663	12.2878	-171.827	-26956	-183723	-9885.17	-1983.23	356.878	0
387	9	-3.52882e-25	-1.72036e-25	3.9631e-25	1.00881e-23	-9.68674e-25	1.99589e-23	300	610	0	5.51699e-24	4.87185e-24	-7.80984e-24	-4.55694e-23	-1.44512e-22	-1.61567e-22	300	200	0	11.3504	5.52288	-120.834	1016.12	-695.124	-1606.16	-316.753	191.591	0	11.787	12.5493	-172.242	-26959.5	-183687	-9888.39	-1980.45	356.521	0
388	0	-2.255e-25	-1.02473e-25	1.78676e-25	4.53899e-24	-3.26627e-24	1.29982e-23	300	610	0	3.30519e-24	2.86842e-24	-3.6698e-24	-3.75627e-23	-3.85183e-23	-1.02115e-22	300	200	0	11.3554	5.53029	-120.861	1022.48	-659.856	-1615.19	-316.46	191.54	0	11.7765	12.6702	-172.997	-26972.9	-183660	-9898.5	-1975.64	355.916	0	23.2965	17.1458	-294.535	-84815.6	-380762	-28506.2	-1292.76	287.965	0
388	1	-1.25376e-25	-5.02598e-26	3.22446e-26	8.07355e-25	-4.19785e-24	7.44638e-24	300	610	0	1.63945e-24	1.37455e-24	-8.51947e-25	-2.84808e-23	2.70152e-23	-5.57579e-23	300	200	0	11.3445	5.54349	-120.876	1029.54	-620.39	-1626.68	-316.132	191.483	0	11.8571	12.6718	-174.011	-26998	-183648	-9913.51	-1969.38	355.151	0
388	2	-5.28613e-26	-1.42476e-26	-5.57907e-26	-1.43441e-24	-4.23298e-24	3.36656e-24	300	610	0	4.86263e-25	3.51774e-25	8.69756e-25	-1.98636e-23	6.14729e-23	-2.24574e-23	300	200	0	11.3149	5.55766	-120.849	1039.11	-581.815	-1638.39	-315.814	191.402	0	12.0057	12.5879	-175.119	-27024.9	-183640	-9931.41	-1962.66	354.323	0
388	3	-4.86664e-27	8.15631e-27	-9.97551e-26	-2.5523e-24	-3.7485e-24	6.1949e-25	300	610	0	-2.34736e-25	-2.78216e-25	1.75595e-24	-1.25408e-23	7.39553e-23	-6.33678e-25	300	200	0	11.2705	5.56958	-120.747	1053.18	-549.548	-1648.27	-315.551	191.278	0	12.1595	12.4544	-176.146	-27041	-183614	-9948.45	-1956.39	353.514	0
388	4	2.33082e-26	2.0065e-26	-1.13139e-25	-2.89073e-24	-3.02303e-24	-1.0338e-24	300	610	0	-6.21289e-25	-6.07259e-25	2.05612e-24	-6.83543e-24	7.23148e-23	1.19894e-23	300	200	0	11.22	5.57622	-120.558	1072	-528.745	-1654.29	-315.386	191.108	0	12.2491	12.2958	-176.977	-27039.2	-183554	-9956.3	-1951.16	352.784	0
388	5	3.67284e-26	2.45197e-26	-1.07345e-25	-2.74067e-24	-2.2455e-24	-1.86111e-24	300	610	0	-7.69465e-25	-7.24042e-25	1.98356e-24	-2.74014e-24	6.27498e-23	1.78177e-23	300	200	0	11.1712	5.5761	-120.298	1092.97	-522.558	-1655.33	-315.344	190.915	0	12.2299	12.1177	-177.564	-27022.5	-183463	-9945.29	-1947.22	352.185	0
388	6	4.00654e-26	2.41576e-26	-9.12159e-26	-2.32763e-24	-1.53074e-24	-2.11488e-24	300	610	0	-7.62919e-25	-7.04863e-25	1.70535e-24	-5.88608e-26	4.9769e-23	1.90443e-23	300	200	0	11.1271	5.57149	-119.993	1111.28	-530.409	-1651.94	-315.42	190.739	0	12.0951	11.9172	-177.906	-27001	-183357	-9913.71	-1944.64	351.771	0
388	7	3.72072e-26	2.10692e-26	-7.1067e-26	-1.81264e-24	-9.37283e-25	-2.00864e-24	300	610	0	-6.68197e-25	-6.09798e-25	1.34208e-24	1.48976e-24	3.6372e-23	1.7479e-23	300	200	0	11.0878	5.56782	-119.662	1122.28	-547.546	-1645.89	-315.576	190.621	0	11.8782	11.698	-178	-26983.9	-183250	-9871.71	-1943.5	351.595	0
388	8	3.11279e-26	1.67815e-26	-5.10095e-26	-1.30044e-24	-4.84327e-25	-1.70808e-24	300	610	0	-5.3407e-25	-4.82438e-25	9.732e-25	2.20253e-24	2.43329e-23	1.44951e-23	300	200	0	11.0536	5.5698	-119.323	1123.69	-567.495	-1639.05	-315.756	190.583	0	11.6396	11.4694	-177.824	-26972.8	-183152	-9832.59	-1943.97	351.683	0
388	9	2.39213e-26	1.23155e-26	-3.33957e-26	-8.509e-25	-1.66156e-25	-1.33162e-24	300	610	0	-3.93279e-25	-3.51693e-25	6.45084e-25	2.34974e-24	1.45099e-23	1.10513e-23	300	200	0	11.0267	5.57778	-118.999	1116.34	-586.229	-1632.65	-315.926	190.619	0	11.4322	11.2394	-177.371	-26966.1	-183070	-9803.21	-1946.13	352.032	0
389	0	1.69259e-26	8.27951e-27	-1.92871e-26	-4.90989e-25	3.65874e-26	-9.56415e-25	300	610	0	-2.65443e-25	-2.3459e-25	3.79524e-25	2.15423e-24	7.13226e-24	7.75371e-24	300	200	0	11.0097	5.58933	-118.727	1103.17	-604.401	-1627.14	-316.091	190.708	0	11.2816	11.0167	-176.669	-26966.4	-183010	-9784.92	-1949.89	352.638	0	22.8924	16.3856	-292.082	-84294.5	-379266	-27641.8	-1298.49	288.598	0
389	1	1.08859e-26	4.97186e-27	-8.87577e-27	-2.25519e-25	1.48793e-25	-6.26661e-25	300	610	0	-1.60295e-25	-1.39293e-25	1.81591e-25	1.78498e-24	2.04011e-24	4.93331e-24	300	200	0	11.0037	5.60356	-118.555	1087.33	-625.823	-1622.73	-316.279	190.829	0	11.1928	10.812	-175.73	-26973	-182976	-9779.27	-1955.23	353.491	0
389	2	6.11528e-27	2.47735e-27	-1.83157e-27	-4.59996e-26	1.95565e-25	-3.62355e-25	300	610	0	-8.07296e-26	-6.78944e-26	4.61384e-26	1.35987e-24	-1.13087e-24	2.72355e-24	300	200	0	11.0076	5.62206	-118.504	1070.6	-652.638	-1619.88	-316.507	190.966	0	11.1632	10.6324	-174.562	-26977.1	-182971	-9787.97	-1962.17	354.542	0
389	3	2.64332e-27	7.47767e-28	2.43687e-27	6.26997e-26	1.99141e-25	-1.6719e-25	300	610	0	-2.53582e-26	-1.8749e-26	-3.72408e-26	9.53319e-25	-2.8192e-24	1.12833e-24	300	200	0	11.0169	5.64647	-118.537	1054.21	-681.323	-1619.57	-316.748	191.106	0	11.1902	10.4732	-173.249	-26971.8	-183001	-9808.42	-1970.29	355.682	0
389	4	3.3197e-28	-3.35811e-28	4.60048e-27	1.17721e-25	1.77454e-25	-3.50465e-26	300	610	0	9.50106e-27	1.17425e-26	-8.07398e-26	6.05913e-25	-3.45378e-24	7.66269e-26	300	200	0	11.024	5.67631	-118.597	1040.73	-703.918	-1622.79	-316.935	191.225	0	11.2814	10.3217	-171.972	-26959.2	-183071	-9833.98	-1978.54	356.765	0
389	5	-1.03652e-27	-9.18779e-28	5.29596e-27	1.3532e-25	1.43829e-25	4.5108e-26	300	610	0	2.84107e-26	2.78737e-26	-9.61233e-26	3.33931e-25	-3.40686e-24	-5.37185e-25	300	200	0	11.0224	5.70892	-118.637	1033.35	-712.646	-1629.77	-317.007	191.29	0	11.4568	10.1805	-170.901	-26945.3	-183174	-9859.87	-1985.81	357.667	0
389	6	-1.69976e-27	-1.14442e-27	5.06441e-27	1.29306e-25	1.07347e-25	8.5815e-26	300	610	0	3.58955e-26	3.38251e-26	-9.35078e-26	1.37742e-25	-2.9737e-24	-8.26051e-25	300	200	0	11.0095	5.73992	-118.623	1033.08	-704.195	-1639.45	-316.936	191.291	0	11.7272	10.0796	-170.139	-26936	-183292	-9885.46	-1991.31	358.318	0
389	7	-1.87844e-27	-1.1377e-27	4.32748e-27	1.10431e-25	7.3574e-26	9.89882e-26	300	610	0	3.59193e-26	3.3214e-26	-8.08556e-26	8.52017e-27	-2.37012e-24	-8.93649e-25	300	200	0	10.986	5.76321	-118.546	1038.25	-681.83	-1649.91	-316.752	191.242	0	12.0701	10.0568	-169.731	-26933.1	-183409	-9909.58	-1994.58	358.681	0
389	8	-1.75721e-27	-9.982e-28	3.38783e-27	8.64128e-26	4.5384e-26	9.47603e-26	300	610	0	3.16505e-26	2.89028e-26	-6.39411e-26	-6.67922e-26	-1.74051e-24	-8.25969e-25	300	200	0	10.9543	5.77278	-118.416	1046.45	-653.665	-1659.58	-316.52	191.163	0	12.4416	10.1282	-169.656	-26930.9	-183513	-9927.14	-1995.67	358.738	0
389	9	-1.47801e-27	-7.98982e-28	2.44367e-27	6.23009e-26	2.37653e-26	8.10316e-26	300	610	0	2.54226e-26	2.29781e-26	-4.65927e-26	-1.0213e-25	-1.171e-24	-6.8858e-25	300	200	0	10.9208	5.76502	-118.26	1055.17	-628.056	-1668.21	-316.311	191.078	0	12.8059	10.2833	-169.804	-26919.4	-183597	-9931.67	-1995.23	358.533	0
390	0	-1.14126e-27	-5.89183e-28	1.60947e-27	4.101e-26	8.50217e-27	6.34773e-26	300	610	0	1.88108e-26	1.68321e-26	-3.10632e-26	-1.10272e-25	-7.03948e-25	-5.27492e-25	300	200	0	10.8964	5.73952	-118.112	1062.42	-610.124	-1675.94	-316.166	191.005	0	13.1443	10.4991	-170.035	-26897.5	-183652	-9920.08	-1994.08	358.188	0	22.8924	16.3856	-292.082	-84294.5	-379266	-27641.8	-1298.49	288.598	0
390	1	-8.11587e-28	-3.98313e-28	9.3796e-28	2.38793e-26	-1.28706e-27	4.58163e-26	300	610	0	1.27667e-26	1.12916e-26	-1.8431e-26	-1.01806e-25	-3.51488e-25	-3.71983e-25	300	200	0	10.8923	5.69972	-118.01	1068.16	-601.519	-1682.08	-316.097	190.949	0	13.4403	10.7476	-170.264	-26881.4	-183658	-9894.76	-1992.67	357.881	0
390	2	-5.25277e-28	-2.41084e-28	4.40045e-28	1.1183e-26	-6.76194e-27	3.01997e-26	300	610	0	7.76951e-27	6.75992e-27	-8.97061e-27	-8.48016e-26	-1.06934e-25	-2.38223e-25	300	200	0	10.9176	5.65345	-117.996	1073.76	-601.413	-1685.3	-316.097	190.9	0	13.663	10.9959	-170.465	-26896.1	-183605	-9861.95	-1991.08	357.78	0
390	3	-2.98037e-28	-1.21941e-28	1.01303e-28	2.54995e-27	-9.10355e-27	1.76203e-26	300	610	0	3.97005e-27	3.34844e-27	-2.46183e-27	-6.49148e-26	4.64218e-26	-1.32915e-25	300	200	0	10.9766	5.61077	-118.104	1079.71	-606.667	-1684.82	-316.137	190.858	0	13.7691	11.2077	-170.65	-26953.5	-183500	-9829.11	-1989.3	357.946	0
390	4	-1.31851e-28	-3.89011e-29	-1.05534e-28	-2.71767e-27	-9.36452e-27	8.28699e-27	300	610	0	1.31223e-27	9.87797e-28	1.57392e-27	-4.57415e-26	1.2906e-25	-5.65212e-26	300	200	0	11.0633	5.57936	-118.347	1084.49	-612.877	-1681.46	-316.179	190.836	0	13.7294	11.3457	-170.835	-27045	-183368	-9802.51	-1987.36	358.311	0
390	5	-2.05825e-29	1.34805e-29	-2.11871e-28	-5.42232e-27	-8.39813e-27	1.93279e-27	300	610	0	-3.72337e-28	-4.87228e-28	3.70662e-27	-2.92639e-26	1.61186e-25	-5.8591e-27	300	200	0	11.1618	5.56176	-118.703	1085.02	-617.256	-1677.1	-316.2	190.859	0	13.555	11.3735	-171.038	-27157.9	-183242	-9785.89	-1985.35	358.783	0
390	6	4.58465e-29	4.199e-29	-2.47746e-28	-6.33095e-27	-6.8413e-27	-1.95098e-27	300	610	0	-1.29649e-27	-1.2772e-27	4.49087e-27	-1.62999e-26	1.6044e-25	2.39678e-26	300	200	0	11.2542	5.55751	-119.124	1078.04	-620.005	-1672.84	-316.205	190.95	0	13.2928	11.2686	-171.279	-27287.7	-183150	-9780.43	-1983.31	359.318	0
390	7	7.85759e-29	5.33748e-29	-2.3883e-28	-6.09867e-27	-5.13063e-27	-3.95132e-27	300	610	0	-1.67327e-27	-1.57913e-27	4.4063e-27	-6.90048e-27	1.40884e-25	3.8259e-26	300	200	0	11.3266	5.56613	-119.556	1061.93	-622.567	-1668.57	-316.207	191.118	0	12.9942	11.04	-171.524	-27430	-183113	-9784.62	-1981.56	359.92	0
390	8	8.80286e-29	5.35563e-29	-2.05222e-28	-5.23815e-27	-3.5355e-27	-4.63026e-27	300	610	0	-1.69043e-27	-1.56445e-27	3.83224e-27	-6.69594e-28	1.12844e-25	4.19135e-26	300	200	0	11.3711	5.5864	-119.951	1038.43	-626.133	-1664.15	-316.22	191.343	0	12.6887	10.7339	-171.635	-27568.6	-183129	-9794.01	-1980.97	360.624	0
390	9	8.29728e-29	4.72746e-29	-1.61422e-28	-4.11907e-27	-2.19699e-27	-4.4685e-27	300	610	0	-1.4988e-27	-1.36949e-27	3.04517e-27	2.99861e-27	8.327e-26	3.90157e-26	300	200	0	11.3857	5.61534	-120.276	1012.58	-631.923	-1659.63	-316.254	191.581	0	12.3922	10.4114	-171.487	-27679.6	-183186	-9802.25	-1982.22	361.41	0
391	0	7.01798e-29	3.80254e-29	-1.16983e-28	-2.9848e-27	-1.16561e-27	-3.84265e-27	300	610	0	-1.20999e-27	-1.09414e-27	2.2294e-27	4.75819e-27	5.6339e-26	3.26951e-26	300	200	0	11.3721	5.64948	-120.515	989.771	-641.031	-1654.76	-316.319	191.787	0	12.1315	10.1222	-171.082	-27747.8	-183263	-9802.69	-1985.2	362.19	0	23.9052	16.1851	-290.21	-84508.1	-376874	-27597.7	-1298.62	291.196	0
391	1	5.4465e-29	2.81728e-29	-7.74726e-29	-1.97704e-27	-4.33755e-28	-3.02457e-27	300	610	0	-8.99778e-28	-8.05398e-28	1.49436e-27	5.21268e-27	3.41379e-26	2.51586e-26	300	200	0	11.3346	5.68524	-120.68	972.054	-653.051	-1649.09	-316.411	191.945	0	11.9434	9.90478	-170.505	-27775.1	-183344	-9790.68	-1989.3	362.899	0
391	2	3.8945e-29	1.91477e-29	-4.55081e-29	-1.16215e-27	3.86958e-29	-2.19351e-27	300	610	0	-6.1427e-28	-5.43393e-28	8.93339e-28	4.86409e-27	1.7302e-26	1.782e-26	300	200	0	11.2794	5.71785	-120.803	957.146	-665.379	-1642.62	-316.508	192.077	0	11.8575	9.79241	-169.849	-27770.5	-183411	-9766.5	-1993.85	363.501	0
391	3	2.53872e-29	1.16746e-29	-2.16968e-29	-5.55222e-28	3.05798e-28	-1.45408e-27	300	610	0	-3.7703e-28	-3.28007e-28	4.41026e-28	4.09551e-27	5.55631e-27	1.14685e-26	300	200	0	11.2164	5.74221	-120.914	941.596	-674.351	-1636.29	-316.577	192.213	0	11.8859	9.796	-169.219	-27739.7	-183455	-9736.65	-1998.13	363.928	0
391	4	1.45723e-29	5.98534e-30	-5.42027e-30	-1.40055e-28	4.23187e-28	-8.55557e-28	300	610	0	-1.95839e-28	-1.65115e-28	1.28189e-28	3.17495e-27	-1.86498e-27	6.4407e-27	300	200	0	11.1572	5.75463	-121.034	925.161	-677.065	-1631.98	-316.594	192.356	0	12.0233	9.89465	-168.751	-27687	-183469	-9711.97	-2001.21	364.07	0
391	5	6.61917e-30	2.0011e-30	4.56955e-30	1.15661e-28	4.40791e-28	-4.09506e-28	300	610	0	-6.8461e-29	-5.18307e-29	-6.70307e-29	2.27103e-27	-5.9184e-27	2.77321e-27	300	200	0	11.1114	5.75202	-121.156	911.414	-673.093	-1632.22	-316.556	192.477	0	12.243	10.0496	-168.522	-27624	-183447	-9701.99	-2002.57	363.92	0
391	6	1.25101e-30	-5.2605e-31	9.73231e-30	2.49666e-28	3.99306e-28	-1.04461e-28	300	610	0	1.2844e-29	1.94272e-29	-1.71118e-28	1.4737e-27	-7.55605e-27	3.26592e-28	300	200	0	11.083	5.73113	-121.27	904.711	-665.121	-1639.35	-316.485	192.54	0	12.4969	10.216	-168.436	-27571.2	-183384	-9708.72	-2002.75	363.69	0
391	7	-2.00448e-30	-1.9115e-30	1.14744e-29	2.98344e-28	3.29262e-28	8.29102e-29	300	610	0	5.80799e-29	5.80403e-29	-2.10024e-28	8.15424e-28	-7.61355e-27	-1.12225e-27	300	200	0	11.0684	5.69139	-121.369	907.897	-656.937	-1654.4	-316.413	192.52	0	12.7374	10.3543	-168.287	-27546.6	-183280	-9725.12	-2003.09	363.688	0
391	8	-3.67668e-30	-2.47174e-30	1.10039e-29	2.92964e-28	2.51672e-28	1.79979e-28	300	610	0	7.73785e-29	7.33137e-29	-2.06278e-28	2.90519e-28	-6.75928e-27	-1.81679e-27	300	200	0	11.0586	5.637	-121.453	921.454	-650.461	-1675.91	-316.356	192.413	0	12.9413	10.4528	-167.973	-27553.9	-183154	-9739.57	-2004.38	364.038	0
391	9	-4.26497e-30	-2.48621e-30	9.27242e-30	2.58083e-28	1.79498e-28	2.13182e-28	300	610	0	7.97562e-29	7.34062e-29	-1.77743e-28	-1.28504e-28	-5.4846e-27	-1.98212e-27	300	200	0	11.0444	5.57536	-121.517	943.16	-644.682	-1700.07	-316.305	192.238	0	13.1018	10.5303	-167.592	-27582.9	-183031	-9742.24	-2006.13	364.584	0
392	0	-4.19125e-30	-2.17999e-30	6.97535e-30	2.11383e-28	1.19416e-28	2.05296e-28	300	610	0	7.25258e-29	6.48514e-29	-1.37488e-28	-4.77631e-28	-4.11902e-27	-1.80493e-27	300	200	0	11.0219	5.51438	-121.549	968.964	-636.669	-1722.39	-316.238	192.028	0	13.2134	10.6133	-167.346	-27618.6	-182935	-9729.01	-2007.15	365.039	0	24.03	16.6859	-290.91	-84761.3	-376465	-28124.3	-1294.09	291.366	0
392	1	-3.78015e-30	-1.72066e-30	4.58565e-30	1.6431e-28	7.35134e-29	1.74337e-28	300	610	0	6.11467e-29	5.24754e-29	-9.43318e-29	-7.9053e-28	-2.85754e-27	-1.42715e-27	300	200	0	10.9937	5.45948	-121.535	994.74	-623.914	-1739.54	-316.134	191.815	0	13.2691	10.7241	-167.367	-27646.4	-182877	-9702.94	-2006.67	365.184	0
392	2	-3.25684e-30	-1.22377e-30	2.40503e-30	1.2309e-28	4.07502e-29	1.33527e-28	300	610	0	4.93368e-29	3.95477e-29	-5.37322e-29	-1.08951e-27	-1.79203e-27	-9.48563e-28	300	200	0	10.9671	5.41319	-121.476	1017.54	-606.507	-1749.7	-315.993	191.624	0	13.262	10.8812	-167.635	-27652.4	-182858	-9673.25	-2004.81	364.956	0
392	3	-2.75444e-30	-7.62831e-31	6.19227e-31	8.98128e-29	1.81064e-29	9.19023e-29	300	610	0	3.93074e-29	2.80477e-29	-1.87816e-29	-1.37751e-27	-9.41324e-28	-4.34911e-28	300	200	0	10.9529	5.37763	-121.393	1035.55	-586.633	-1752.25	-315.832	191.469	0	13.1966	11.0998	-168.052	-27627.5	-182874	-9650.41	-2002.2	364.398	0
392	4	-2.32528e-30	-3.80629e-31	-6.50349e-31	6.34269e-29	1.42978e-30	5.52077e-29	300	610	0	3.20281e-29	1.89593e-29	8.82538e-30	-1.63067e-27	-2.77267e-28	7.10771e-29	300	200	0	10.9597	5.35583	-121.317	1047.57	-566.207	-1748.02	-315.667	191.365	0	13.1021	11.3816	-168.556	-27575.7	-182921	-9640.28	-1999.22	363.6	0
392	5	-1.95269e-30	-1.00126e-31	-1.30398e-30	4.05761e-29	-1.39536e-29	2.68543e-29	300	610	0	2.74627e-29	1.25429e-29	2.79494e-29	-1.79149e-27	2.53862e-28	5.3752e-28	300	200	0	10.9842	5.35099	-121.26	1052.78	-546.446	-1739.4	-315.506	191.318	0	13.0198	11.6942	-169.125	-27514.5	-182994	-9642.24	-1996.01	362.687	0
392	6	-1.56181e-30	6.63828e-32	-1.2335e-30	1.62919e-29	-3.27689e-29	8.78554e-30	300	610	0	2.47497e-29	8.55742e-30	3.73378e-29	-1.76332e-27	7.14286e-28	9.31269e-28	300	200	0	11.0148	5.36433	-121.223	1051.33	-529.165	-1728.89	-315.365	191.327	0	12.9781	11.9646	-169.704	-27467.7	-183083	-9650.83	-1992.84	361.857	0
392	7	-1.02972e-30	1.1049e-31	-3.07434e-31	-1.53797e-29	-5.93539e-29	2.15377e-30	300	610	0	2.23256e-29	6.42157e-30	3.51671e-29	-1.40753e-27	1.16083e-27	1.20678e-27	300	200	0	11.0427	5.39246	-121.203	1044.7	-516.493	-1717.4	-315.261	191.381	0	12.9802	12.1126	-170.185	-27455.4	-183172	-9658.08	-1990.31	361.327	0
392	8	-1.96653e-31	2.36585e-32	1.62561e-30	-6.07041e-29	-9.71402e-29	7.75272e-30	300	610	0	1.80114e-29	5.31956e-30	1.88337e-29	-5.45964e-28	1.63281e-27	1.29696e-27	300	200	0	11.0639	5.42753	-121.194	1034.95	-509.5	-1704.21	-315.204	191.46	0	13.0052	12.0949	-170.517	-27486.1	-183259	-9656.45	-1988.72	361.193	0
392	9	1.11891e-30	-2.03762e-31	4.71215e-30	-1.25398e-28	-1.47954e-28	2.61717e-29	300	610	0	9.09965e-30	4.26411e-30	-1.49604e-29	1.02809e-27	2.14057e-27	1.10716e-27	300	200	0	11.0761	5.46073	-121.181	1023.92	-507.302	-1688.49	-315.186	191.551	0	13.0126	11.915	-170.783	-27550.8	-183343	-9642.84	-1987.54	361.32	0
393	0	3.09738e-30	-5.80268e-31	9.0443e-30	-2.13436e-28	-2.11057e-28	5.76499e-29	300	610	0	-7.50557e-30	2.13584e-30	-6.9763e-29	3.52603e-27	2.6536e-27	5.1413e-28	300	200	0	11.0789	5.48584	-121.152	1013.27	-507.044	-1670.73	-315.185	191.636	0	12.9592	11.6068	-171.133	-27625.5	-183423	-9620.07	-1985.82	361.428	0	24.03	16.6859	-290.91	-84761.3	-376465	-28124.3	-1294.09	291.366	0
393	1	5.88331e-30	-1.10748e-30	1.45822e-29	-3.25408e-28	-2.81903e-28	1.01618e-28	300	610	0	-3.50301e-29	-2.27681e-30	-1.48492e-28	7.12243e-27	3.08842e-27	-6.27774e-28	300	200	0	11.0734	5.49876	-121.116	1004.49	-505.601	-1653.02	-315.175	191.706	0	12.8333	11.2276	-171.686	-27683.6	-183490	-9593.09	-1982.76	361.246	0
393	2	9.53469e-30	-1.7708e-30	2.10477e-29	-4.56327e-28	-3.50633e-28	1.55927e-28	300	610	0	-7.63794e-29	-1.02099e-29	-2.52046e-28	1.18911e-26	3.29693e-27	-2.47011e-27	300	200	0	11.06	5.49469	-121.098	998.072	-501.185	-1638.29	-315.139	191.758	0	12.6673	10.8516	-172.508	-27704	-183539	-9565.86	-1977.95	360.596	0
393	3	1.39534e-29	-2.52657e-30	2.77903e-29	-5.92928e-28	-4.00441e-28	2.15787e-28	300	610	0	-1.33422e-28	-2.27998e-29	-3.77343e-28	1.77152e-26	3.05744e-27	-5.14027e-27	300	200	0	11.0386	5.46961	-121.115	993.052	-493.011	-1629.16	-315.071	191.801	0	12.5077	10.5466	-173.613	-27670.4	-183577	-9541.74	-1971.4	359.38	0
393	4	1.8796e-29	-3.28622e-30	3.36359e-29	-7.10595e-28	-4.0609e-28	2.72487e-28	300	610	0	-2.05943e-28	-4.08729e-29	-5.14804e-28	2.4171e-26	2.0723e-27	-8.69433e-27	300	200	0	11.0101	5.42588	-121.145	988.43	-481.367	-1626.84	-314.974	191.841	0	12.3804	10.3437	-174.955	-27575.6	-183620	-9523.86	-1963.53	357.616	0
393	5	2.3369e-29	-3.89865e-30	3.67346e-29	-7.70286e-28	-3.32986e-28	3.12017e-28	300	610	0	-2.90239e-28	-6.46238e-29	-6.45368e-28	3.03889e-26	-2.24991e-29	-1.30504e-26	300	200	0	10.9779	5.37431	-121.141	984.625	-469.183	-1630.8	-314.873	191.872	0	12.2854	10.2263	-176.401	-27431.2	-183671	-9514.29	-1955.21	355.504	0
393	6	2.65174e-29	-4.13336e-30	3.44386e-29	-7.16109e-28	-1.3747e-28	3.13844e-28	300	610	0	-3.77369e-28	-9.31669e-29	-7.37333e-28	3.49047e-26	-3.6285e-27	-1.79016e-26	300	200	0	10.9461	5.32945	-121.053	982.516	-462.083	-1639.24	-314.817	191.884	0	12.2118	10.1584	-177.766	-27261.3	-183714	-9513.79	-1947.46	353.355	0
393	7	2.65261e-29	-3.66809e-30	2.32587e-29	-4.74532e-28	2.30837e-28	2.50186e-28	300	610	0	-4.51182e-28	-1.23959e-28	-7.43518e-28	3.55239e-26	-9.128e-27	-2.26124e-26	300	200	0	10.9174	5.30372	-120.855	981.926	-465.12	-1649.88	-314.849	191.875	0	12.1465	10.1203	-178.909	-27092.5	-183730	-9521.94	-1940.95	351.432	0
393	8	2.10632e-29	-2.08709e-30	-1.03588e-30	4.33607e-29	8.23576e-28	8.63145e-29	300	610	0	-4.8636e-28	-1.52127e-28	-5.99574e-28	2.92371e-26	-1.67902e-26	-2.61065e-26	300	200	0	10.8953	5.30337	-120.558	982.284	-479.491	-1660.49	-314.977	191.852	0	12.0794	10.1085	-179.767	-26952.8	-183704	-9537.75	-1935.9	349.932	0
393	9	7.20873e-30	1.10231e-30	-4.30889e-29	9.34803e-28	1.68391e-27	-2.1745e-28	300	610	0	-4.4691e-28	-1.69764e-28	-2.24624e-28	1.22421e-26	-2.66318e-26	-2.67634e-26	300	200	0	10.8843	5.32596	-120.208	983.699	-502.834	-1669	-315.183	191.817	0	12.0114	10.1218	-180.323	-26863	-183635	-9559.21	-1932.37	348.971	0
394	0	-1.83744e-29	6.42449e-30	-1.07299e-28	2.29134e-27	2.83132e-27	-7.01189e-28	300	610	0	-2.85735e-28	-1.65333e-28	4.74174e-28	-1.98535e-26	-3.82277e-26	-2.23522e-26	300	200	0	10.8873	5.36109	-119.88	986.513	-531.195	-1673.41	-315.431	191.771	0	11.9584	10.1652	-180.605	-26827.6	-183530	-9581.85	-1930.2	348.543	0	23.1095	16.003	-297.947	-85880.4	-383980	-27178.8	-1288.75	288.24	0
394	1	-5.90565e-29	1.43502e-29	-1.96726e-28	4.17565e-27	4.24013e-27	-1.39738e-27	300	610	0	5.38039e-29	-1.23372e-28	1.59122e-27	-7.15586e-26	-5.04723e-26	-1.00433e-26	300	200	0	10.9047	5.39692	-119.648	990.544	-559.934	-1672.71	-315.68	191.721	0	11.9407	10.2447	-180.67	-26844.8	-183403	-9599.35	-1929.13	348.585	0
394	2	-1.17567e-28	2.51593e-29	-3.11463e-28	6.58726e-27	5.81141e-27	-2.31855e-27	300	610	0	6.33207e-28	-2.47977e-29	3.204e-27	-1.46649e-25	-6.13073e-26	1.34482e-26	300	200	0	10.9356	5.4276	-119.546	995.57	-584.447	-1667.67	-315.889	191.672	0	11.9689	10.351	-180.552	-26916	-183273	-9606.62	-1929.07	349.076	0
394	3	-1.94955e-28	3.87409e-29	-4.46431e-28	9.4159e-27	7.3394e-27	-3.43989e-27	300	610	0	1.50968e-27	1.51827e-28	5.34456e-27	-2.4684e-25	-6.74436e-26	5.15172e-26	300	200	0	10.9788	5.45456	-119.556	1002.47	-601.47	-1660.37	-316.031	191.615	0	12.0359	10.4705	-180.203	-27039.3	-183172	-9602.9	-1930.48	350.049	0
394	4	-2.89128e-28	5.43283e-29	-5.88596e-28	1.23833e-26	8.47521e-27	-4.67678e-27	300	610	0	2.72109e-27	4.27584e-28	7.95919e-27	-3.69915e-25	-6.41348e-26	1.07046e-25	300	200	0	11.0315	5.48191	-119.621	1012.87	-610.556	-1653.09	-316.104	191.533	0	12.109	10.6096	-179.489	-27204.8	-183129	-9592.3	-1934.28	351.568	0
394	5	-3.9297e-28	7.01717e-29	-7.13801e-28	1.49768e-26	8.69333e-27	-5.85816e-27	300	610	0	4.26387e-27	8.1858e-28	1.08562e-26	-5.07269e-25	-4.50836e-26	1.81427e-25	300	200	0	11.0899	5.51172	-119.669	1027.22	-614.747	-1647.7	-316.137	191.416	0	12.1411	10.7854	-178.333	-27397.7	-183160	-9580.41	-1941.07	353.632	0
394	6	-4.92093e-28	8.31753e-29	-7.83545e-28	1.6382e-26	7.27007e-27	-6.698e-27	300	610	0	6.06304e-27	1.32892e-27	1.36436e-26	-6.40976e-25	-2.60183e-27	2.73173e-25	300	200	0	11.1501	5.54368	-119.649	1043.48	-618.574	-1645.36	-316.17	191.279	0	12.112	11	-176.847	-27602	-183264	-9569.93	-1950.28	356.078	0
394	7	-5.62455e-28	8.85434e-29	-7.42364e-28	1.5429e-26	3.28709e-27	-6.76967e-27	300	610	0	7.93507e-27	1.94101e-27	1.56624e-26	-7.40613e-25	7.18238e-26	3.76098e-25	300	200	0	11.2083	5.5782	-119.555	1057.99	-624.707	-1646.27	-316.225	191.151	0	12.0476	11.2298	-175.272	-27797.2	-183421	-9559.92	-1960.5	358.595	0
394	8	-5.68201e-28	7.95185e-29	-5.16798e-28	1.05721e-26	-4.32203e-27	-5.49045e-27	300	610	0	9.54562e-27	2.60311e-27	1.59258e-26	-7.60331e-25	1.86376e-25	4.77123e-25	300	200	0	11.258	5.61662	-119.41	1067.55	-632.782	-1649.79	-316.299	191.06	0	11.9906	11.4364	-173.805	-27956	-183603	-9549.15	-1970.38	360.847	0
394	9	-4.60371e-28	4.73317e-29	-1.73075e-29	-6.75511e-29	-1.66602e-26	-2.12694e-27	300	610	0	1.03674e-26	3.21492e-27	1.30814e-26	-6.36961e-25	3.46965e-25	5.53893e-25	300	200	0	11.2908	5.65729	-119.238	1070.66	-640.629	-1654.82	-316.373	191.021	0	11.9673	11.5836	-172.526	-28050.8	-183785	-9539.57	-1979.26	362.589	0
395	0	-1.7736e-28	-1.84653e-29	8.55035e-28	-1.85589e-26	-3.46649e-26	4.16423e-27	300	610	0	9.64685e-27	3.61238e-27	5.42153e-27	-2.90302e-25	5.54326e-25	5.72559e-25	300	200	0	11.2998	5.6941	-119.066	1067.79	-646.026	-1660.08	-316.426	191.032	0	11.9842	11.6473	-171.431	-28065.1	-183948	-9535.7	-1987.01	363.711	0	22.9073	16.6519	-289.074	-84082.2	-376373	-27932.9	-1301.99	290.867	0
395	1	3.51652e-28	-1.29076e-28	2.19498e-27	-4.68721e-26	-5.87918e-26	1.42428e-26	300	610	0	6.39321e-27	3.55458e-27	-9.02532e-27	3.72833e-25	8.00036e-25	4.86296e-25	300	200	0	11.2797	5.71892	-118.928	1061.27	-647.928	-1664.1	-316.448	191.076	0	12.0365	11.6199	-170.529	-27995.5	-184063	-9541.99	-1993.37	364.169	0
395	2	1.19883e-27	-2.94692e-28	4.07034e-27	-8.63968e-26	-8.85637e-26	2.88189e-26	300	610	0	-5.91496e-28	2.71696e-27	-3.22809e-26	1.4489e-24	1.06149e-24	2.35419e-25	300	200	0	11.2289	5.72528	-118.853	1053.26	-646.955	-1665.61	-316.443	191.138	0	12.1063	11.5154	-169.862	-27844.1	-184102	-9561.6	-1997.83	363.922	0
395	3	2.42371e-27	-5.21636e-28	6.48808e-27	-1.37226e-25	-1.2198e-25	4.81946e-26	300	610	0	-1.26172e-26	6.96696e-28	-6.60347e-26	3.02002e-24	1.29613e-24	-2.49743e-25	300	200	0	11.1542	5.71162	-118.846	1043.93	-645.306	-1664.34	-316.43	191.216	0	12.1582	11.364	-169.431	-27618.4	-184048	-9595.49	-2000.27	363.007	0
395	4	4.05153e-27	-8.08186e-28	9.34778e-27	-1.97175e-25	-1.54807e-25	7.19005e-26	300	610	0	-3.09168e-26	-2.96157e-27	-1.11049e-25	5.12639e-24	1.43544e-24	-1.04179e-24	300	200	0	11.0713	5.68113	-118.895	1033.19	-645.465	-1661.22	-316.429	191.31	0	12.1559	11.1972	-169.184	-27342	-183909	-9641.84	-2001.04	361.611	0
395	5	6.04261e-27	-1.13898e-27	1.23832e-26	-2.60557e-25	-1.79799e-25	9.82219e-26	300	610	0	-5.63339e-26	-8.71019e-27	-1.66313e-25	7.72691e-24	1.38009e-24	-2.20334e-24	300	200	0	10.998	5.63816	-118.985	1023.32	-647.796	-1657.81	-316.444	191.4	0	12.088	11.04	-169.07	-27059.3	-183712	-9696.95	-2000.6	360.048	0
395	6	8.25262e-27	-1.47815e-27	1.50948e-26	-3.16765e-25	-1.85984e-25	1.23634e-25	300	610	0	-8.88596e-26	-1.69024e-26	-2.27945e-25	1.06476e-23	9.9764e-25	-3.76671e-24	300	200	0	10.9465	5.58624	-119.099	1018.1	-649.74	-1656.02	-316.455	191.452	0	11.9722	10.9101	-169.038	-26825	-183494	-9755.59	-1999.52	358.693	0
395	7	1.03851e-26	-1.76153e-27	1.66808e-26	-3.48839e-25	-1.58175e-25	1.42196e-25	300	610	0	-1.27004e-25	-2.76461e-26	-2.87873e-25	1.35197e-23	1.25574e-25	-5.70475e-24	300	200	0	10.9212	5.52907	-119.221	1020.18	-648.133	-1658.04	-316.436	191.443	0	11.8394	10.8148	-169.041	-26680.8	-183297	-9810.99	-1998.33	357.836	0
395	8	1.19406e-26	-1.88914e-27	1.59804e-26	-3.32289e-25	-7.70065e-26	1.44994e-25	300	610	0	-1.67012e-25	-4.05994e-26	-3.32409e-25	1.57114e-23	-1.41723e-24	-7.89258e-24	300	200	0	10.9208	5.47126	-119.348	1029.93	-641.699	-1665.72	-316.377	191.37	0	11.7223	10.7535	-169.105	-26639.1	-183146	-9857.57	-1997.04	357.53	0
395	9	1.217e-26	-1.71933e-27	1.14484e-26	-2.34599e-25	8.01365e-26	1.19792e-25	300	610	0	-2.01965e-25	-5.47098e-26	-3.40939e-25	1.62654e-23	-3.80671e-24	-1.00612e-23	300	200	0	10.9385	5.41885	-119.491	1045.4	-630.955	-1679.21	-316.28	191.251	0	11.6423	10.7323	-169.285	-26691	-183049	-9893.96	-1995.31	357.669	0
396	0	1.00454e-26	-1.06746e-27	1.19191e-27	-1.60395e-26	3.36834e-25	5.11199e-26	300	610	0	-2.20876e-25	-6.79069e-26	-2.85076e-25	1.38561e-23	-7.17331e-24	-1.17466e-23	300	200	0	10.9631	5.37985	-119.652	1062.9	-616.642	-1696.31	-316.154	191.117	0	11.6003	10.7654	-169.577	-26823.8	-183003	-9921.25	-1993.17	358.181	0	22.9073	16.6519	-289.074	-84082.2	-376373	-27932.9	-1301.99	290.867	0
396	1	4.26689e-27	2.8767e-28	-1.68941e-26	3.67421e-25	7.13455e-25	-7.89212e-26	300	610	0	-2.07966e-25	-7.67788e-26	-1.288e-25	6.79242e-24	-1.15412e-23	-1.22422e-23	300	200	0	10.9833	5.3611	-119.8	1078.77	-599.14	-1713.44	-316.001	190.995	0	11.5916	10.8544	-169.889	-27025.5	-183012	-9939.48	-1991.24	359.077	0
396	2	-6.66826e-27	2.58497e-27	-4.48474e-26	9.58176e-25	1.22056e-24	-2.88733e-25	300	610	0	-1.42387e-25	-7.62882e-26	1.69716e-25	-6.90184e-24	-1.67451e-23	-1.05656e-23	300	200	0	10.9923	5.36421	-119.883	1090.39	-579.475	-1727.21	-315.834	190.905	0	11.6208	10.9783	-170.115	-27276.7	-183086	-9947.84	-1990.24	360.343	0
396	3	-2.43048e-26	6.04458e-27	-8.41662e-26	1.78697e-24	1.84945e-24	-5.93781e-25	300	610	0	1.19886e-27	-5.96153e-26	6.53724e-25	-2.92888e-23	-2.23236e-23	-5.45858e-24	300	200	0	10.9909	5.38716	-119.87	1095.33	-559.514	-1735.4	-315.668	190.862	0	11.6903	11.1073	-170.193	-27544.4	-183216	-9947.78	-1990.52	361.843	0
396	4	-4.99396e-26	1.08084e-26	-1.35099e-25	2.85792e-24	2.55975e-24	-1.00121e-24	300	610	0	2.50687e-25	-1.82544e-26	1.35999e-24	-6.21524e-23	-2.7397e-23	4.5559e-24	300	200	0	10.9855	5.42616	-119.775	1091.22	-540.631	-1737.49	-315.514	190.889	0	11.7827	11.225	-170.123	-27784.8	-183379	-9944.2	-1991.92	363.322	0
396	5	-8.41699e-26	1.68526e-26	-1.95671e-25	4.12795e-24	3.26436e-24	-1.50224e-24	300	610	0	6.32631e-25	5.74691e-26	2.30637e-24	-1.06423e-22	-3.054e-23	2.10291e-23	300	200	0	10.9833	5.47348	-119.642	1077.27	-523.614	-1734.36	-315.377	190.996	0	11.8693	11.3392	-169.959	-27954.7	-183551	-9942.82	-1993.97	364.479	0
396	6	-1.26252e-25	2.38706e-26	-2.60447e-25	5.48091e-24	3.81296e-24	-2.06214e-24	300	610	0	1.16575e-24	1.77256e-25	3.47412e-24	-1.61354e-22	-2.96735e-23	4.53199e-23	300	200	0	10.9889	5.51781	-119.515	1055.48	-509.328	-1727.31	-315.262	191.169	0	11.9344	11.4721	-169.77	-28028.3	-183715	-9945.97	-1996.14	365.096	0
396	7	-1.73264e-25	3.1127e-26	-3.19103e-25	6.69752e-24	3.97644e-24	-2.60836e-24	300	610	0	1.85126e-24	3.48842e-25	4.78475e-24	-2.23434e-22	-2.20132e-23	7.81706e-23	300	200	0	11.0045	5.54796	-119.422	1029.68	-498.096	-1717.42	-315.171	191.378	0	11.9887	11.6316	-169.59	-28008.7	-183864	-9950.97	-1998.17	365.155	0
396	8	-2.19102e-25	3.7293e-26	-3.5495e-25	7.42472e-24	3.43621e-24	-3.01749e-24	300	610	0	2.65967e-24	5.7494e-25	6.07211e-24	-2.85076e-22	-4.12499e-24	1.19097e-22	300	200	0	11.0308	5.55647	-119.371	1003.44	-489.607	-1705.72	-315.102	191.594	0	12.0583	11.7927	-169.447	-27920.8	-183997	-9952.92	-1999.87	364.776	0
396	9	-2.53393e-25	4.02843e-26	-3.43694e-25	7.14988e-24	1.78405e-24	-3.10336e-24	300	610	0	3.51418e-24	8.48965e-25	7.05204e-24	-3.33174e-22	2.78429e-23	1.65583e-22	300	200	0	11.0676	5.54319	-119.354	979.526	-484.285	-1693.36	-315.058	191.793	0	12.1627	11.9143	-169.416	-27794.6	-184114	-9949.3	-2000.76	364.061	0
397	0	-2.6049e-25	3.71333e-26	-2.52847e-25	5.18922e-24	-1.45947e-24	-2.60919e-24	300	610	0	4.2717e-24	1.14952e-24	7.29407e-24	-3.47742e-22	7.76703e-23	2.12099e-22	300	200	0	11.1115	5.51658	-119.351	960.399	-484.068	-1681.45	-315.056	191.953	0	12.3032	11.9685	-169.585	-27652.4	-184218	-9940.79	-2000.29	363.059	0	23.958	17.0827	-292.635	-84855.2	-380114	-28615.6	-1298.94	289.969	0
397	1	-2.18816e-25	2.39527e-26	-4.24059e-26	7.03024e-25	-6.7982e-24	-1.20863e-24	300	610	0	4.70344e-24	1.43391e-24	6.20247e-24	-3.00968e-22	1.48228e-22	2.49021e-22	300	200	0	11.1558	5.48932	-119.347	947.346	-491.579	-1670.75	-315.119	192.062	0	12.4698	11.9533	-169.968	-27506.2	-184311	-9928.01	-1998.39	361.832	0
397	2	-1.00959e-25	-3.939e-27	3.32402e-25	-7.2455e-24	-1.4674e-23	1.47796e-24	300	610	0	4.47901e-24	1.63119e-24	3.01771e-24	-1.57206e-22	2.4021e-22	2.616e-22	300	200	0	11.1937	5.47056	-119.344	939.394	-507.956	-1661.72	-315.256	192.129	0	12.6531	11.8884	-170.548	-27364.6	-184392	-9909.05	-1995.18	360.451	0
397	3	1.24963e-25	-5.16336e-26	9.15369e-25	-1.95677e-23	-2.53294e-23	5.84421e-24	300	610	0	3.15988e-24	1.63606e-24	-3.14725e-24	1.25435e-22	3.5038e-22	2.29231e-22	300	200	0	11.2201	5.46137	-119.359	934.156	-530.845	-1654.7	-315.447	192.174	0	12.8489	11.8073	-171.385	-27240.6	-184452	-9881.06	-1990.24	358.944	0
397	4	4.9199e-25	-1.23881e-25	1.73949e-24	-3.69418e-23	-3.86096e-23	1.22264e-23	300	610	0	2.10295e-25	1.30527e-24	-1.32172e-23	5.91016e-22	4.69341e-22	1.25399e-22	300	200	0	11.232	5.45599	-119.401	930.058	-555.253	-1649.63	-315.65	192.211	0	13.046	11.743	-172.57	-27144	-184473	-9843.37	-1982.98	357.293	0
397	5	1.02833e-24	-2.2385e-25	2.81217e-24	-5.94998e-23	-5.37013e-23	2.07916e-23	300	610	0	-4.96346e-24	4.59265e-25	-2.79908e-23	1.27823e-21	5.78922e-22	-8.11972e-23	300	200	0	11.2299	5.44597	-119.465	927.781	-576.278	-1646.1	-315.824	192.234	0	13.2164	11.7045	-174.066	-27068.6	-184448	-9797.83	-1973.64	355.507	0
397	6	1.74794e-24	-3.51305e-25	4.09469e-24	-8.6396e-23	-6.8814e-23	3.13773e-23	300	610	0	-1.29328e-23	-1.1074e-24	-4.7882e-23	2.20844e-21	6.49464e-22	-4.23688e-22	300	200	0	11.2183	5.42463	-119.532	929.131	-590.161	-1644.33	-315.937	192.227	0	13.3358	11.6687	-175.66	-26994.8	-184379	-9747.91	-1963.64	353.676	0
397	7	2.63707e-24	-5.00137e-25	5.47627e-24	-1.15261e-22	-8.08297e-23	4.32821e-23	300	610	0	-2.41119e-23	-3.60264e-24	-7.25491e-23	3.36836e-21	6.37481e-22	-9.31517e-22	300	200	0	11.2028	5.39093	-119.59	934.434	-593.741	-1645	-315.965	192.186	0	13.4039	11.603	-177.061	-26911.3	-184282	-9699.22	-1954.78	351.988	0
397	8	3.63668e-24	-6.55285e-25	6.74362e-24	-1.41563e-22	-8.4967e-23	5.50128e-23	300	610	0	-3.85555e-23	-7.19548e-24	-1.00408e-22	4.68731e-21	4.84446e-22	-1.62161e-21	300	200	0	11.1881	5.3502	-119.637	941.752	-584.591	-1647.99	-315.886	192.128	0	13.4294	11.4935	-178.003	-26825	-184171	-9659.25	-1948.65	350.7	0
397	9	4.62115e-24	-7.89248e-25	7.5495e-24	-1.57955e-22	-7.45437e-23	6.4008e-23	300	610	0	-5.56818e-23	-1.19523e-23	-1.28041e-22	6.00934e-21	1.1782e-22	-2.4856e-21	300	200	0	11.18	5.31045	-119.683	948.899	-562.462	-1652.53	-315.7	192.072	0	13.4171	11.3533	-178.305	-26753	-184060	-9634.99	-1946.28	350.041	0
398	0	5.37517e-24	-8.58584e-25	7.38564e-24	-1.53711e-22	-4.09569e-23	6.638e-23	300	610	0	-7.39227e-23	-1.77473e-23	-1.49551e-22	7.0626e-21	-5.44277e-22	-3.4729e-21	300	200	0	11.1845	5.27753	-119.736	955.559	-530.419	-1658.23	-315.43	192.019	0	13.3686	11.2129	-177.92	-26711.2	-183963	-9630.23	-1947.96	350.13	0	23.958	17.0827	-292.635	-84855.2	-380114	-28615.6	-1298.94	289.969	0
398	1	5.57198e-24	-8.01137e-25	5.56912e-24	-1.14454e-22	2.5953e-23	5.67407e-23	300	610	0	-9.03197e-23	-2.41462e-23	-1.55952e-22	7.42996e-21	-1.58298e-21	-4.46992e-21	300	200	0	11.2028	5.25414	-119.799	962.973	-493.836	-1664.41	-315.122	191.962	0	13.2811	11.1037	-176.956	-26706.5	-183890	-9643.95	-1953.18	350.922	0
398	2	4.75885e-24	-5.35093e-25	1.25485e-24	-2.24428e-23	1.36946e-22	2.82091e-23	300	610	0	-1.00109e-22	-3.02686e-23	-1.34745e-22	6.52818e-21	-3.06132e-21	-5.27712e-21	300	200	0	11.2297	5.24363	-119.872	971.754	-457.756	-1669.3	-314.819	191.893	0	13.151	11.0404	-175.612	-26730.5	-183849	-9671.02	-1960.91	352.214	0
398	3	2.35777e-24	3.85916e-26	-6.50908e-24	1.42245e-22	3.01596e-22	-2.72647e-23	300	610	0	-9.63773e-23	-3.46405e-23	-6.99194e-23	3.60603e-21	-4.99776e-21	-5.58676e-21	300	200	0	11.2559	5.25129	-119.946	980.365	-425.134	-1671.07	-314.544	191.827	0	12.9781	11.0153	-174.061	-26762.4	-183836	-9704.47	-1970.16	353.753	0
398	4	-2.30728e-24	1.02839e-24	-1.8663e-23	3.99185e-22	5.25427e-22	-1.18095e-22	300	610	0	-6.99007e-23	-3.50612e-23	5.73295e-23	-2.22418e-21	-7.32939e-21	-4.96681e-21	300	200	0	11.2713	5.27948	-120.001	985.642	-397.303	-1669.27	-314.311	191.786	0	12.7626	11.0093	-172.425	-26782	-183823	-9738.08	-1980.1	355.325	0
398	5	-9.94266e-24	2.53666e-24	-3.59319e-23	7.63299e-22	8.05777e-22	-2.51586e-22	300	610	0	-9.35552e-24	-2.85223e-23	2.66762e-22	-1.19033e-20	-9.86489e-21	-2.85861e-21	300	200	0	11.2672	5.32344	-120.008	985.08	-375.092	-1664.99	-314.126	191.792	0	12.5068	11.0038	-170.834	-26783.1	-183780	-9768.25	-1989.78	356.778	0
398	6	-2.11609e-23	4.63395e-24	-5.85163e-23	1.23831e-21	1.12629e-21	-4.31594e-22	300	610	0	9.78893e-23	-1.12349e-23	5.75707e-22	-2.62697e-20	-1.22292e-20	1.40092e-21	300	200	0	11.2372	5.37392	-119.945	979.455	-359.675	-1660.39	-313.999	191.834	0	12.2226	10.9804	-169.463	-26779.1	-183687	-9794.53	-1997.94	358.023	0
398	7	-3.62846e-23	7.32081e-24	-8.56626e-23	1.80771e-21	1.4502e-21	-6.55179e-22	300	610	0	2.64119e-22	2.11625e-23	9.93666e-22	-4.58093e-20	-1.38054e-20	8.51893e-21	300	200	0	11.1821	5.42272	-119.816	972.671	-353.107	-1657.54	-313.947	191.882	0	11.935	10.9221	-168.458	-26790	-183547	-9818.91	-2003.57	359.031	0
398	8	-5.50647e-23	1.04759e-23	-1.15114e-22	2.42319e-21	1.71285e-21	-9.08194e-22	300	610	0	4.98469e-22	7.31221e-23	1.51456e-21	-7.0295e-20	-1.36842e-20	1.91326e-20	300	200	0	11.1144	5.46585	-119.654	968.874	-356.979	-1657.47	-313.983	191.903	0	11.6808	10.8291	-167.833	-26824.2	-183378	-9842.95	-2006.62	359.827	0
398	9	-7.63099e-23	1.37912e-23	-1.42468e-22	2.9912e-21	1.81448e-21	-1.15993e-21	300	610	0	8.02704e-22	1.48331e-22	2.10647e-21	-9.83055e-20	-1.06357e-20	3.36252e-20	300	200	0	11.0525	5.50352	-119.504	970.319	-370.582	-1660.38	-314.101	191.88	0	11.498	10.7207	-167.46	-26876	-183206	-9865.37	-2008.02	360.492	0
399	0	-9.74372e-23	1.66975e-23	-1.605e-22	3.35885e-21	1.61499e-21	-1.35724e-21	300	610	0	1.1654e-21	2.48382e-22	2.69916e-21	-1.26639e-19	-3.12807e-21	5.18593e-20	300	200	0	11.011	5.53665	-119.399	976.678	-392.385	-1665.89	-314.286	191.82	0	11.4102	10.618	-167.202	-26936.2	-183059	-9882.68	-2008.84	361.1	0	23.2214	16.2323	-288.636	-83693.9	-375438	-27691.9	-1300.73	289.964	0
399	1	-1.13978e-22	1.82899e-23	-1.58582e-22	3.30179e-21	9.3312e-22	-1.41897e-21	300	610	0	1.55457e-21	3.70893e-22	3.1703e-21	-1.49657e-19	1.05785e-20	7.28195e-20	300	200	0	10.9944	5.56327	-119.363	985.305	-422.204	-1673.25	-314.537	191.745	0	11.4223	10.5341	-167.029	-26999.1	-182964	-9891.42	-2009.4	361.643	0
399	2	-1.19113e-22	1.72669e-23	-1.22361e-22	2.51787e-21	-4.46336e-22	-1.23209e-21	300	610	0	1.90907e-21	5.07062e-22	3.33233e-21	-1.58659e-19	3.22243e-20	9.41749e-20	300	200	0	10.9984	5.57965	-119.411	992.662	-459.189	-1681.66	-314.845	191.687	0	11.5238	10.4799	-166.964	-27060.4	-182941	-9890.6	-2009.69	362.074	0
399	3	-1.03343e-22	1.19071e-23	-3.39887e-23	6.32291e-22	-2.75304e-21	-6.51561e-22	300	610	0	2.12977e-21	6.38751e-22	2.92314e-21	-1.41415e-19	6.31903e-20	1.11789e-19	300	200	0	11.0148	5.58504	-119.538	995.694	-499.101	-1690.59	-315.175	191.67	0	11.6941	10.4683	-166.958	-27114.9	-182995	-9883.18	-2010.05	362.405	0
399	4	-5.44856e-23	1.15667e-25	1.26763e-22	-2.77837e-21	-6.19415e-21	4.9325e-22	300	610	0	2.072e-21	7.3534e-22	1.60528e-21	-8.20986e-20	1.03945e-19	1.19244e-19	300	200	0	11.0368	5.58277	-119.72	992.389	-536.29	-1699.68	-315.48	191.711	0	11.9056	10.507	-166.917	-27156.5	-183110	-9874.45	-2011.02	362.695	0
399	5	4.17897e-23	-2.04168e-23	3.80068e-22	-8.13431e-21	-1.08947e-20	2.38211e-21	300	610	0	1.54185e-21	7.50851e-22	-1.01973e-21	3.80934e-20	1.53275e-19	1.07483e-19	300	200	0	11.0613	5.57743	-119.917	982.093	-568.19	-1708.18	-315.738	191.81	0	12.1253	10.5929	-166.825	-27179.8	-183262	-9869.52	-2012.53	362.924	0
399	6	2.00574e-22	-5.18948e-23	7.41824e-22	-1.5763e-20	-1.68112e-20	5.1734e-21	300	610	0	3.00047e-22	6.22127e-22	-5.37388e-21	2.39241e-19	2.07288e-19	6.47397e-20	300	200	0	11.0888	5.57304	-120.1	965.407	-596.795	-1714.61	-315.969	191.962	0	12.3219	10.7128	-166.782	-27180.8	-183423	-9870.92	-2013.77	362.972	0
399	7	4.35151e-22	-9.58826e-23	1.21719e-21	-2.57627e-20	-2.36155e-20	8.95543e-21	300	610	0	-1.92201e-21	2.69234e-22	-1.18326e-20	5.39483e-19	2.58249e-19	-2.30282e-20	300	200	0	11.121	5.57219	-120.261	943.924	-625.66	-1716.9	-316.203	192.151	0	12.4681	10.8483	-166.891	-27160.8	-183562	-9877.01	-2013.9	362.746	0
399	8	7.5291e-22	-1.52507e-22	1.79158e-21	-3.78127e-20	-3.0553e-20	1.36764e-20	300	610	0	-5.38823e-21	-4.00375e-22	-2.06125e-20	9.49817e-19	2.93331e-19	-1.70906e-19	300	200	0	11.158	5.5747	-120.397	920.549	-655.901	-1713.42	-316.448	192.354	0	12.5339	10.9853	-167.195	-27125.1	-183651	-9883.75	-2012.43	362.236	0
399	9	1.14945e-21	-2.19367e-22	2.41908e-21	-5.09299e-20	-3.62836e-20	1.90515e-20	300	610	0	-1.02996e-20	-1.48199e-21	-3.16087e-20	1.46654e-18	2.93523e-19	-3.92666e-19	300	200	0	11.1974	5.57856	-120.496	899.27	-684.463	-1703.91	-316.68	192.537	0	12.4931	11.1231	-167.71	-27078	-183672	-9887.59	-2009.18	361.458	0
400	0	1.6008e-21	-2.90167e-22	3.00886e-21	-6.31833e-20	-3.87267e-20	2.44495e-20	300	610	0	-1.67061e-20	-3.0559e-21	-4.41798e-20	2.06116e-18	2.32989e-19	-6.96943e-19	300	200	0	11.2355	5.58234	-120.551	883.597	-705.713	-1689.88	-316.854	192.67	0	12.3464	11.2682	-168.45	-27020.8	-183631	-9885.72	-2004.12	360.409	0	23.3288	16.5483	-291.681	-84344.5	-378080	-28010.9	-1296.21	289.167	0
400	1	2.05386e-21	-3.53137e-22	3.41071e-21	-7.13933e-20	-3.49455e-20	2.87683e-20	300	610	0	-2.43845e-20	-5.15968e-21	-5.68829e-20	2.66795e-18	7.93899e-20	-1.08164e-18	300	200	0	11.267	5.58425	-120.577	875.184	-715.674	-1673.9	-316.935	192.742	0	12.1391	11.4183	-169.413	-26952.8	-183560	-9875.11	-1997.51	359.095	0
400	2	2.41596e-21	-3.89431e-22	3.40238e-21	-7.08682e-20	-2.11223e-20	3.03144e-20	300	610	0	-3.26828e-20	-7.7488e-21	-6.71816e-20	3.17009e-18	-2.04224e-19	-1.52645e-18	300	200	0	11.2881	5.58051	-120.595	874.258	-714.699	-1658.44	-316.926	192.75	0	11.9467	11.553	-170.534	-26875.2	-183495	-9853.75	-1990	357.594	0
400	3	2.54477e-21	-3.71801e-22	2.68235e-21	-5.52594e-20	7.30008e-21	2.67172e-20	300	610	0	-4.03386e-20	-1.06452e-20	-7.11628e-20	3.38608e-18	-6.55158e-19	-1.98356e-18	300	200	0	11.3015	5.56807	-120.626	881.288	-705.701	-1645.16	-316.85	192.694	0	11.8334	11.6413	-171.692	-26796.4	-183454	-9823.05	-1982.5	356.072	0
400	4	2.2411e-21	-2.64039e-22	8.73798e-22	-1.66523e-20	5.52207e-20	1.49205e-20	300	610	0	-4.52893e-20	-1.34753e-20	-6.33305e-20	3.05959e-18	-1.3036e-18	-2.36727e-18	300	200	0	11.3133	5.54691	-120.673	896.765	-691.594	-1635.08	-316.731	192.569	0	11.8251	11.6604	-172.774	-26734.1	-183437	-9789.21	-1975.72	354.735	0
400	5	1.24821e-21	-2.18592e-23	-2.45298e-21	5.39492e-20	1.27117e-19	-8.69133e-21	300	610	0	-4.45086e-20	-1.56034e-20	-3.65754e-20	1.85729e-18	-2.1611e-18	-2.54377e-18	300	200	0	11.3253	5.51846	-120.707	918.591	-675.34	-1628.97	-316.595	192.39	0	11.9046	11.6076	-173.658	-26707.7	-183430	-9762.8	-1970.27	353.795	0
400	6	-7.37536e-22	4.03892e-22	-7.73051e-21	1.65558e-19	2.25805e-19	-4.79565e-20	300	610	0	-3.39211e-20	-1.60691e-20	1.75437e-20	-6.18996e-19	-3.20439e-18	-2.32326e-18	300	200	0	11.3345	5.48325	-120.686	941.438	-660.082	-1626.97	-316.469	192.199	0	12.0163	11.4931	-174.176	-26727.6	-183415	-9755.8	-1967.05	353.452	0
400	7	-4.03836e-21	1.06064e-21	-1.53066e-20	3.25345e-19	3.50627e-19	-1.06305e-19	300	610	0	-8.47253e-21	-1.3547e-20	1.08034e-19	-4.79758e-18	-4.35449e-18	-1.45796e-18	300	200	0	11.3382	5.44143	-120.586	959.756	-647.841	-1628.66	-316.372	192.041	0	12.0929	11.3226	-174.192	-26791.4	-183377	-9774.76	-1966.73	353.804	0
400	8	-8.94199e-21	1.98296e-21	-2.53093e-20	5.35793e-19	4.95019e-19	-1.85745e-19	300	610	0	3.75466e-20	-6.35108e-21	2.43019e-19	-1.10705e-17	-5.45185e-18	3.49362e-19	300	200	0	11.3362	5.3964	-120.414	970.616	-639.105	-1633.86	-316.308	191.939	0	12.0999	11.0983	-173.735	-26883	-183303	-9815.82	-1969.07	354.736	0
400	9	-1.56165e-20	3.17594e-21	-3.74587e-20	7.90717e-19	6.43506e-19	-2.85397e-19	300	610	0	1.09801e-19	7.48156e-21	4.27402e-19	-1.96851e-17	-6.22995e-18	3.42035e-18	300	200	0	11.3274	5.35617	-120.188	973.535	-633.275	-1642.4	-316.269	191.9	0	12.0528	10.8359	-172.999	-26977.8	-183196	-9867.48	-1972.94	355.942	0
401	0	-2.3987e-20	4.59229e-21	-5.08222e-20	1.07013e-18	7.68326e-19	-3.99537e-19	300	610	0	2.12702e-19	2.9989e-20	6.59466e-19	-3.05863e-17	-6.29139e-18	8.05239e-18	300	200	0	11.3086	5.33009	-119.924	969.638	-629.186	-1652.97	-316.247	191.915	0	11.9876	10.5698	-172.214	-27054.1	-183075	-9917.3	-1977.06	357.095	0	23.3288	16.5483	-291.681	-84344.5	-378080	-28010.9	-1296.21	289.167	0
401	1	-3.35716e-20	6.10342e-21	-6.35261e-20	1.33421e-18	8.26099e-19	-5.15208e-19	300	610	0	3.47568e-19	6.29169e-20	9.2634e-19	-4.3204e-17	-5.09365e-18	1.4439e-17	300	200	0	11.2778	5.3259	-119.63	961.949	-626.973	-1663.2	-316.241	191.959	0	11.9223	10.3382	-171.551	-27097.3	-182970	-9955.94	-1980.56	357.955	0
401	2	-4.32802e-20	7.46606e-21	-7.24488e-20	1.51683e-18	7.55277e-19	-6.09556e-19	300	610	0	5.10065e-19	1.07141e-19	1.19842e-18	-5.61907e-17	-1.95419e-18	2.25529e-17	300	200	0	11.2373	5.34739	-119.316	954.5	-629.347	-1670.98	-316.275	192	0	11.8517	10.1688	-171.138	-27096.6	-182908	-9977.29	-1982.78	358.332	0
401	3	-5.11914e-20	8.28786e-21	-7.29444e-20	1.51994e-18	4.75479e-19	-6.47253e-19	300	610	0	6.86922e-19	1.61841e-19	1.42312e-18	-6.71261e-17	3.91144e-18	3.19886e-17	300	200	0	11.192	5.39183	-119.009	950.393	-639.344	-1675.39	-316.372	192.014	0	11.7765	10.0834	-171.089	-27046.4	-182906	-9977.62	-1983.07	358.084	0
401	4	-5.43358e-20	7.9986e-21	-5.86802e-20	1.21015e-18	-1.09765e-19	-5.786e-19	300	610	0	8.52082e-19	2.23421e-19	1.51884e-18	-7.22262e-17	1.33023e-17	4.17666e-17	300	200	0	11.147	5.44997	-118.754	951.746	-657.357	-1676.82	-316.535	191.986	0	11.721	10.1082	-171.455	-26956	-182968	-9956.53	-1981.15	357.219	0
401	5	-4.85374e-20	5.83684e-21	-2.17025e-20	4.20398e-19	-1.1049e-18	-3.39211e-19	300	610	0	9.62648e-19	2.84194e-19	1.37037e-18	-6.61195e-17	2.68771e-17	5.01122e-17	300	200	0	11.1096	5.50958	-118.579	959.765	-680.8	-1676.48	-316.741	191.906	0	11.722	10.2569	-172.166	-26850.3	-183084	-9917.72	-1977.41	355.956	0
401	6	-2.83874e-20	8.66593e-22	4.71123e-20	-1.04037e-18	-2.60661e-18	1.47493e-19	300	610	0	9.55332e-19	3.30964e-19	8.27974e-19	-4.17873e-17	4.49142e-17	5.4236e-17	300	200	0	11.0884	5.5597	-118.481	972.943	-705.221	-1675.66	-316.952	191.788	0	11.8039	10.504	-173.013	-26762.7	-183234	-9867.58	-1973.08	354.686	0
401	7	1.25455e-20	-7.95775e-21	1.57031e-19	-3.36532e-18	-4.67797e-18	9.63421e-19	300	610	0	7.44506e-19	3.43679e-19	-2.87103e-19	9.19838e-18	6.6972e-17	5.01618e-17	300	200	0	11.0895	5.59315	-118.437	986.431	-725.431	-1675.27	-317.125	191.671	0	11.9611	10.7971	-173.701	-26724.2	-183404	-9812.51	-1969.86	353.852	0
401	8	8.11378e-20	-2.16556e-20	3.15647e-19	-6.7112e-18	-7.3106e-18	2.18277e-18	300	610	0	2.23436e-19	2.94527e-19	-2.167e-18	9.59693e-17	9.1449e-17	3.26738e-17	300	200	0	11.1128	5.60728	-118.434	994.877	-737.09	-1675.62	-317.224	191.6	0	12.1604	11.0887	-173.98	-26747.2	-183592	-9757.12	-1969.25	353.737	0
401	9	1.83614e-19	-4.09893e-20	5.2607e-19	-1.11389e-17	-1.03735e-17	3.85092e-18	300	610	0	-7.29182e-19	1.47963e-19	-4.98729e-18	2.26987e-16	1.15058e-16	-4.51819e-18	300	200	0	11.1534	5.60355	-118.468	996.274	-738.25	-1676.64	-317.232	191.59	0	12.3514	11.3506	-173.76	-26818	-183798	-9705.32	-1971.77	354.34	0
402	0	3.23773e-19	-6.61162e-20	7.82966e-19	-1.65302e-17	-1.35496e-17	5.95375e-18	300	610	0	-2.23484e-18	-1.37634e-19	-8.85838e-18	4.07794e-16	1.32261e-16	-6.82685e-17	300	200	0	11.2039	5.58768	-118.526	992.643	-728.979	-1678	-317.15	191.625	0	12.4812	11.5733	-173.135	-26908.9	-184000	-9661.91	-1976.76	355.422	0	23.3855	17.0494	-289.405	-83957.8	-377352	-28272.5	-1303.89	290.104	0
402	1	5.00408e-19	-9.61086e-20	1.06742e-18	-2.24793e-17	-1.62641e-17	8.37655e-18	300	610	0	-4.39018e-18	-6.05826e-19	-1.37544e-17	6.37706e-16	1.34756e-16	-1.64991e-16	300	200	0	11.2573	5.56829	-118.589	987.082	-710.047	-1678.64	-316.988	191.676	0	12.5138	11.7637	-172.278	-26995.7	-184160	-9630.95	-1982.97	356.699	0
402	2	7.0386e-19	-1.28344e-19	1.34081e-18	-2.81649e-17	-1.76126e-17	1.08535e-17	300	610	0	-7.22853e-18	-1.29452e-18	-1.94176e-17	9.05348e-16	1.11152e-16	-2.99006e-16	300	200	0	11.3075	5.55298	-118.65	981.429	-683.386	-1676.24	-316.76	191.728	0	12.4464	11.9359	-171.293	-27065.5	-184240	-9613.56	-1989.58	358.007	0
402	3	9.11762e-19	-1.57797e-19	1.53829e-18	-3.22134e-17	-1.63059e-17	1.29109e-17	300	610	0	-1.06663e-17	-2.2239e-18	-2.52411e-17	1.18311e-15	4.70482e-17	-4.70091e-16	300	200	0	11.3494	5.54526	-118.711	976.653	-652.442	-1668.6	-316.496	191.773	0	12.3118	12.0933	-170.226	-27118.5	-184228	-9608.44	-1996.25	359.309	0
402	4	1.08429e-18	-1.76301e-19	1.56276e-18	-3.2575e-17	-1.06518e-17	1.3812e-17	300	610	0	-1.44336e-17	-3.3792e-18	-3.01356e-17	1.42089e-15	-7.42018e-17	-6.70174e-16	300	200	0	11.377	5.54546	-118.78	973.383	-620.584	-1655.49	-316.225	191.805	0	12.1702	12.2233	-169.141	-27163.9	-184146	-9613.18	-2002.71	360.599	0
402	5	1.15953e-18	-1.71927e-19	1.28126e-18	-2.64489e-17	1.39094e-18	1.25152e-17	300	610	0	-1.79931e-17	-4.68785e-18	-3.23994e-17	1.5398e-15	-2.69702e-16	-8.79204e-16	300	200	0	11.3843	5.55201	-118.862	971.535	-590.483	-1639.01	-315.968	191.826	0	12.0831	12.303	-168.144	-27211.2	-184038	-9625.05	-2008.53	361.833	0
402	6	1.04994e-18	-1.28667e-19	5.25972e-19	-1.03093e-17	2.20483e-17	7.6645e-18	300	610	0	-2.04528e-17	-5.99186e-18	-2.96182e-17	1.42732e-15	-5.53805e-16	-1.06045e-15	300	200	0	11.3671	5.56116	-118.955	970.796	-565.184	-1622.16	-315.751	191.839	0	12.0781	12.2982	-167.369	-27267.3	-183947	-9639.95	-2013.05	362.917	0
402	7	6.41607e-19	-2.67445e-20	-8.96759e-19	1.98997e-17	5.3405e-17	-2.36161e-18	300	610	0	-2.04897e-17	-7.0174e-18	-1.86392e-17	9.3571e-16	-9.33099e-16	-1.15578e-15	300	200	0	11.3249	5.56944	-119.047	971.47	-548.208	-1607.46	-315.605	191.84	0	12.1371	12.1679	-166.935	-27338	-183890	-9652.4	-2015.57	363.764	0
402	8	-2.0164e-19	1.56072e-19	-3.18533e-18	6.8315e-17	9.68687e-17	-1.93101e-17	300	610	0	-1.63051e-17	-7.34592e-18	4.32141e-18	-1.13371e-16	-1.3993e-15	-1.08192e-15	300	200	0	11.2611	5.57735	-119.14	973.331	-541.927	-1596.35	-315.549	191.83	0	12.2197	11.8866	-166.906	-27422.8	-183864	-9658.38	-2015.6	364.301	0
402	9	-1.62647e-18	4.41678e-19	-6.50525e-18	1.38357e-16	1.52377e-16	-4.47839e-17	300	610	0	-5.64581e-18	-6.39402e-18	4.33603e-17	-1.9145e-15	-1.91999e-15	-7.29111e-16	300	200	0	11.1808	5.58693	-119.26	973.639	-545.45	-1589.9	-315.574	191.836	0	12.2931	11.4698	-167.31	-27510.8	-183852	-9656.66	-2012.87	364.43	0
403	0	-3.76737e-18	8.46836e-19	-1.09306e-17	2.31488e-16	2.17324e-16	-7.98034e-17	300	610	0	1.40645e-17	-3.41251e-18	1.02268e-16	-4.65017e-15	-2.42748e-15	3.57211e-17	300	200	0	11.0911	5.59656	-119.442	967.925	-554.195	-1589.49	-315.64	191.896	0	12.3432	10.9866	-168.155	-27584.7	-183847	-9647.46	-2007.32	364.043	0	23.5206	16.666	-293.47	-84970.3	-379666	-28152.8	-1293.71	289.537	0
403	1	-6.70976e-18	1.37591e-18	-1.63608e-17	3.45466e-16	2.85218e-16	-1.24163e-16	300	610	0	4.54296e-17	2.48081e-18	1.83519e-16	-8.44398e-15	-2.80677e-15	1.35857e-15	300	200	0	11.0047	5.60057	-119.706	953.015	-562.455	-1596.05	-315.699	192.039	0	12.3698	10.5483	-169.359	-27622.5	-183843	-9633.86	-1999.52	363.101	0
403	2	-1.0436e-17	2.01081e-18	-2.24128e-17	4.72069e-16	3.44162e-16	-1.75571e-16	300	610	0	9.05618e-17	1.22165e-17	2.8678e-16	-1.32915e-14	-2.88442e-15	3.37765e-15	300	200	0	10.939	5.59347	-120.042	928.931	-566.621	-1609.46	-315.72	192.262	0	12.3791	10.2684	-170.722	-27600.9	-183833	-9623.7	-1990.8	361.671	0
403	3	-1.4753e-17	2.6981e-18	-2.82912e-17	5.94375e-16	3.75313e-16	-2.28575e-16	300	610	0	1.5028e-16	2.66163e-17	4.06912e-16	-1.89664e-14	-2.42135e-15	6.18898e-15	300	200	0	10.908	5.57498	-120.422	899.082	-566.063	-1629.02	-315.701	192.534	0	12.3757	10.2158	-172.015	-27505.2	-183817	-9625.97	-1982.61	359.9	0
403	4	-1.92021e-17	3.33399e-18	-3.26489e-17	6.83847e-16	3.51667e-16	-2.73365e-16	300	610	0	2.22983e-16	4.61422e-17	5.31476e-16	-2.49037e-14	-1.11384e-15	9.79529e-15	300	200	0	10.9173	5.55139	-120.81	869.696	-561.688	-1653.49	-315.649	192.801	0	12.3621	10.3892	-173.12	-27341.5	-183803	-9645.61	-1975.71	357.934	0
403	5	-2.29585e-17	3.74863e-18	-3.34578e-17	6.97656e-16	2.37617e-16	-2.94582e-16	300	610	0	3.03195e-16	7.05349e-17	6.37917e-16	-3.00662e-14	1.39125e-15	1.40364e-14	300	200	0	10.9629	5.53176	-121.157	848.355	-554.422	-1680.64	-315.576	192.998	0	12.3441	10.7278	-174.05	-27137.6	-183804	-9683.14	-1970.04	355.919	0
403	6	-2.47311e-17	3.69247e-18	-2.79268e-17	5.77005e-16	-1.00221e-17	-2.70397e-16	300	610	0	3.79834e-16	9.8334e-17	6.90766e-16	-3.28104e-14	5.4598e-15	1.85023e-14	300	200	0	11.034	5.5228	-121.406	841.71	-545.563	-1707.69	-315.494	193.067	0	12.3299	11.1415	-174.799	-26936.8	-183821	-9737.35	-1965.61	354.101	0
403	7	-2.26857e-17	2.82909e-18	-1.25157e-17	2.47508e-16	-4.38657e-16	-1.72262e-16	300	610	0	4.34367e-16	1.26293e-16	6.39443e-16	-3.07797e-14	1.1404e-14	2.2433e-14	300	200	0	11.1163	5.52588	-121.52	853.129	-537.767	-1732.16	-315.425	192.98	0	12.3245	11.5379	-175.238	-26785.2	-183846	-9805.91	-1963.12	352.85	0
403	8	-1.44241e-17	7.40788e-19	1.68838e-17	-3.76903e-16	-1.09321e-15	3.4143e-17	300	610	0	4.3914e-16	1.48734e-16	4.1758e-16	-2.08651e-14	1.93777e-14	2.46177e-14	300	200	0	11.1953	5.53599	-121.507	880.793	-534.01	-1751.95	-315.395	192.751	0	12.3325	11.8377	-175.217	-26717.5	-183865	-9883.49	-1963.36	352.482	0
403	9	2.93626e-18	-3.04497e-18	6.45166e-17	-1.38477e-15	-2.00496e-15	3.86059e-16	300	610	0	3.56381e-16	1.56921e-16	-5.48931e-17	7.05897e-16	2.92281e-14	2.33126e-14	300	200	0	11.2573	5.54386	-121.405	917.955	-535.706	-1765.18	-315.413	192.439	0	12.3586	11.989	-174.731	-26745.7	-183866	-9960.92	-1966.28	353.068	0
404	0	3.25218e-17	-8.99803e-18	1.33985e-16	-2.85058e-15	-3.175e-15	9.18084e-16	300	610	0	1.38538e-16	1.38621e-16	-8.65272e-16	3.80775e-14	4.02996e-14	1.62085e-14	300	200	0	11.2909	5.5414	-121.264	956.499	-542.136	-1770.48	-315.471	192.112	0	12.4003	11.9818	-173.956	-26856.8	-183843	-10027.3	-1970.84	354.388	0	23.5206	16.666	-293.47	-84970.3	-379666	-28152.8	-1293.71	289.537	0
404	1	7.72355e-17	-1.74862e-17	2.27025e-16	-4.80892e-15	-4.55163e-15	1.65304e-15	300	610	0	-2.69079e-16	7.8048e-17	-2.09532e-15	9.51811e-14	5.11994e-14	4.91359e-16	300	200	0	11.2915	5.52697	-121.125	990.726	-550.622	-1767.41	-315.546	191.821	0	12.4489	11.8404	-173.135	-27019.9	-183794	-10073.2	-1975.56	356.062	0
404	2	1.38989e-16	-2.86234e-17	3.41771e-16	-7.2178e-15	-6.00211e-15	2.58856e-15	300	610	0	-9.22241e-16	-4.34905e-17	-3.80021e-15	1.74763e-13	5.95401e-14	-2.6947e-14	300	200	0	11.2638	5.50538	-121.022	1017.88	-557.656	-1756.94	-315.608	191.589	0	12.4953	11.6039	-172.445	-27200.1	-183716	-10094.8	-1979.36	357.732	0
404	3	2.17574e-16	-4.20586e-17	4.70475e-16	-9.9108e-15	-7.28029e-15	3.6789e-15	300	610	0	-1.86703e-15	-2.45861e-16	-5.97747e-15	2.76938e-13	6.17004e-14	-6.9082e-14	300	200	0	11.2194	5.48287	-120.976	1036.67	-560.672	-1741.68	-315.635	191.431	0	12.5324	11.3146	-171.924	-27365.7	-183614	-10094.5	-1981.99	359.173	0
404	4	3.09137e-16	-5.67046e-17	5.96766e-16	-1.25395e-14	-7.9937e-15	4.81243e-15	300	610	0	-3.12312e-15	-5.46857e-16	-8.52479e-15	3.97221e-13	5.26632e-14	-1.28041e-13	300	200	0	11.1733	5.46311	-120.99	1047.04	-558.622	-1724.67	-315.617	191.346	0	12.5567	11.0095	-171.531	-27492	-183500	-10078.2	-1983.78	360.274	0
404	5	4.04288e-16	-7.04196e-17	6.92673e-16	-1.45113e-14	-7.57691e-15	5.78602e-15	300	610	0	-4.66019e-15	-9.56974e-16	-1.11876e-14	5.24057e-13	2.60244e-14	-2.04036e-13	300	200	0	11.1416	5.44737	-121.043	1051.01	-552.236	-1708.24	-315.562	191.317	0	12.5707	10.7186	-171.278	-27569.7	-183399	-10048.3	-1984.77	360.965	0
404	6	4.85945e-16	-7.96711e-17	7.15845e-16	-1.49317e-14	-5.28081e-15	6.27955e-15	300	610	0	-6.36721e-15	-1.47184e-15	-1.34989e-14	6.35989e-13	-2.57044e-14	-2.93903e-13	300	200	0	11.1361	5.43694	-121.106	1051.84	-544.377	-1693.93	-315.495	191.315	0	12.5747	10.4747	-171.286	-27606.6	-183334	-10003.6	-1984.34	361.173	0
404	7	5.27201e-16	-7.9241e-17	6.07706e-16	-1.25665e-14	-1.92184e-16	5.83576e-15	300	610	0	-8.01586e-15	-2.06212e-15	-1.47198e-14	6.98787e-13	-1.10345e-13	-3.89261e-13	300	200	0	11.1608	5.43451	-121.146	1052.33	-538.758	-1682.56	-315.447	191.314	0	12.5543	10.3185	-171.702	-27614.6	-183315	-9945.9	-1981.63	360.828	0
404	8	4.89634e-16	-6.20611e-17	2.93604e-16	-5.84693e-15	8.69819e-15	3.85376e-15	300	610	0	-9.2211e-15	-2.66117e-15	-1.37909e-14	6.63106e-13	-2.34677e-13	-4.74395e-13	300	200	0	11.2104	5.44154	-121.132	1054.11	-538.131	-1674.12	-315.443	191.298	0	12.4882	10.2825	-172.603	-27599.6	-183328	-9883.53	-1976.14	359.903	0
404	9	3.22761e-16	-1.93112e-17	-3.13588e-16	7.05273e-15	2.23573e-14	-3.92622e-16	300	610	0	-9.4052e-15	-3.15125e-15	-9.31554e-15	4.63542e-13	-4.0226e-13	-5.24094e-13	300	200	0	11.2715	5.45421	-121.059	1057.33	-544.159	-1667.66	-315.495	191.266	0	12.3713	10.3705	-173.926	-27563.5	-183348	-9827.16	-1968.17	358.478	0
405	0	-3.44065e-17	5.90474e-17	-1.30464e-15	2.80263e-14	4.14782e-14	-7.69685e-15	300	610	0	-7.77511e-15	-3.35017e-15	4.00106e-16	2.03222e-14	-6.10319e-13	-5.01855e-13	300	200	0	11.3297	5.46403	-120.951	1060.94	-557.696	-1661.76	-315.611	191.228	0	12.2325	10.5547	-175.459	-27510.4	-183361	-9785.31	-1959.03	356.791	0	23.8115	16.3323	-297.069	-85533.4	-382458	-27995.5	-1287.44	287.924	0
405	1	-6.48486e-16	1.8309e-16	-2.75781e-15	5.86935e-14	6.61336e-14	-1.88049e-14	300	610	0	-3.32763e-15	-3.00145e-15	1.72154e-14	-7.54775e-13	-8.45633e-13	-3.59108e-13	300	200	0	11.3744	5.46313	-120.848	1063.79	-577.819	-1655.84	-315.781	191.197	0	12.1282	10.7906	-176.909	-27446.4	-183376	-9764.23	-1950.56	355.144	0
405	2	-1.58207e-15	3.60869e-16	-4.71341e-15	9.98613e-14	9.53023e-14	-3.42253e-14	300	610	0	5.09782e-15	-1.77253e-15	4.28919e-14	-1.94637e-12	-1.07955e-12	-3.63644e-14	300	200	0	11.3988	5.4482	-120.793	1065.43	-601.496	-1650.75	-315.98	191.18	0	12.1042	11.0305	-178.025	-27372.9	-183410	-9767.53	-1944.25	353.759	0
405	3	-2.87776e-15	5.95243e-16	-7.13734e-15	1.50756e-13	1.26272e-13	-5.39486e-14	300	610	0	1.86949e-14	7.32472e-16	7.86561e-14	-3.61527e-12	-1.26254e-12	5.32517e-13	300	200	0	11.3993	5.42032	-120.821	1065.83	-624.684	-1648	-316.17	191.178	0	12.1656	11.232	-178.721	-27289.8	-183472	-9794.03	-1940.59	352.695	0
405	4	-4.53457e-15	8.79452e-16	-9.87318e-15	2.08014e-13	1.53953e-13	-7.70658e-14	300	610	0	3.84673e-14	4.93747e-15	1.2455e-13	-5.76828e-12	-1.31901e-12	1.41153e-12	300	200	0	11.3748	5.38397	-120.943	1065.76	-643.488	-1648.15	-316.321	191.188	0	12.2869	11.3682	-179.046	-27203.2	-183555	-9837	-1939.18	351.934	0
405	5	-6.47592e-15	1.1914e-15	-1.25842e-14	2.64466e-13	1.70174e-13	-1.01292e-13	300	610	0	6.48802e-14	1.12273e-14	1.78544e-13	-8.31681e-12	-1.1437e-12	2.64768e-12	300	200	0	11.3288	5.34607	-121.144	1067.18	-655.194	-1649.88	-316.408	191.191	0	12.4382	11.4312	-179.024	-27121.9	-183635	-9886.06	-1939.76	351.499	0
405	6	-8.50959e-15	1.48691e-15	-1.46899e-14	3.07812e-13	1.63097e-13	-1.22424e-13	300	610	0	9.73657e-14	1.98388e-14	2.35431e-13	-1.10248e-11	-6.0162e-13	4.24866e-12	300	200	0	11.272	5.31302	-121.392	1071.98	-658.966	-1650.91	-316.428	191.169	0	12.5928	11.4235	-178.603	-27044.1	-183687	-9930.68	-1942.47	351.42	0
405	7	-1.02821e-14	1.69256e-15	-1.53062e-14	3.19372e-13	1.16969e-13	-1.33792e-13	300	610	0	1.33677e-13	3.07029e-14	2.85553e-13	-1.34486e-11	4.65958e-13	6.15216e-12	300	200	0	11.2203	5.28859	-121.65	1080.14	-655.9	-1650.03	-316.392	191.121	0	12.7308	11.3606	-177.786	-26956.9	-183699	-9963.07	-1947.26	351.625	0
405	8	-1.12328e-14	1.69925e-15	-1.3204e-14	2.73253e-13	1.2483e-14	-1.2582e-13	300	610	0	1.69112e-13	4.32317e-14	3.13515e-13	-1.48754e-11	2.22615e-12	8.18715e-12	300	200	0	11.1871	5.27552	-121.877	1089.67	-647.896	-1647.93	-316.316	191.059	0	12.8533	11.2741	-176.684	-26851.6	-183669	-9979.84	-1953.54	351.975	0
405	9	-1.05571e-14	1.35853e-15	-6.8097e-15	1.36374e-13	-1.71835e-13	-8.58636e-14	300	610	0	1.95675e-13	5.6058e-14	2.97138e-13	-1.42724e-11	4.82599e-12	1.00288e-11	300	200	0	11.1775	5.27761	-122.029	1097.97	-635.943	-1646.42	-316.211	191.002	0	12.9726	11.1889	-175.431	-26735.6	-183606	-9982.24	-1960.6	352.4	0
406	0	-7.19271e-15	4.842e-16	5.72386e-15	-1.29975e-13	-4.56784e-13	1.43674e-15	300	610	0	2.013e-13	6.67421e-14	2.07036e-13	-1.02641e-11	8.34708e-12	1.11524e-11	300	200	0	11.1881	5.29909	-122.068	1102.84	-620.441	-1646.46	-316.083	190.965	0	13.0832	11.108	-174.117	-26623.7	-183518	-9973.31	-1967.99	352.907	0	23.8115	16.3323	-297.069	-85533.4	-382458	-27995.5	-1287.44	287.924	0
406	1	1.50482e-16	-1.1369e-15	2.63363e-14	-5.66278e-13	-8.57666e-13	1.52978e-13	300	610	0	1.6934e-13	7.14846e-14	7.3919e-15	-1.16407e-12	1.27403e-11	1.07939e-11	300	200	0	11.2144	5.34256	-121.989	1103.03	-602.403	-1647.02	-315.938	190.958	0	13.163	11.0195	-172.834	-26523.7	-183422	-9954.14	-1975.26	353.463	0
406	2	1.28911e-14	-3.7207e-15	5.67258e-14	-1.2077e-12	-1.37706e-12	3.84829e-13	300	610	0	7.86379e-14	6.49098e-14	-3.41377e-13	1.49048e-11	1.77395e-11	7.93215e-12	300	200	0	11.2538	5.40573	-121.827	1098.92	-583.149	-1646.19	-315.787	190.98	0	13.1954	10.9043	-171.714	-26438.6	-183331	-9924.17	-1981.66	353.969	0
406	3	3.23775e-14	-7.44309e-15	9.78186e-14	-2.07288e-12	-1.99488e-12	7.08281e-13	300	610	0	-9.54249e-14	4.00143e-14	-8.77194e-13	3.97623e-11	2.2756e-11	1.30992e-12	300	200	0	11.3018	5.47903	-121.631	1091.94	-564.359	-1643.08	-315.64	191.023	0	13.1846	10.7499	-170.898	-26376.7	-183253	-9884.36	-1986.3	354.342	0
406	4	5.95557e-14	-1.23739e-14	1.49006e-13	-3.14783e-12	-2.65577e-12	1.12398e-12	300	610	0	-3.78381e-13	-1.15835e-14	-1.62723e-12	7.47511e-11	2.67621e-11	-1.04796e-11	300	200	0	11.3509	5.548	-121.435	1083.15	-548.715	-1638.18	-315.519	191.08	0	13.1528	10.5702	-170.494	-26350.9	-183191	-9838.78	-1988.47	354.556	0
406	5	9.44763e-14	-1.83841e-14	2.07137e-13	-4.3647e-12	-3.25452e-12	1.61392e-12	300	610	0	-7.92056e-13	-9.89244e-14	-2.59431e-12	1.20105e-10	2.81804e-11	-2.88118e-11	300	200	0	11.3941	5.59964	-121.247	1073.37	-538.906	-1632.54	-315.445	191.147	0	13.1164	10.4023	-170.561	-26369.2	-183150	-9794.47	-1987.81	354.603	0
406	6	1.35622e-13	-2.50252e-14	2.65289e-13	-5.5761e-12	-3.62105e-12	2.1314e-12	300	610	0	-1.34731e-12	-2.30321e-13	-3.73837e-12	1.74084e-10	2.48035e-11	-5.47219e-11	300	200	0	11.428	5.62812	-121.058	1063.98	-535.904	-1627.41	-315.427	191.211	0	13.0657	10.2725	-171.075	-26430.4	-183140	-9759.84	-1984.53	354.497	0
406	7	1.79062e-13	-3.13866e-14	3.1142e-13	-6.52676e-12	-3.50765e-12	2.58945e-12	300	610	0	-2.03366e-12	-4.11095e-13	-4.953e-12	2.31868e-10	1.37868e-11	-8.84394e-11	300	200	0	11.4488	5.63529	-120.861	1056.25	-538.787	-1624.16	-315.458	191.261	0	12.9747	10.1747	-171.876	-26527.7	-183167	-9740.86	-1979.69	354.342	0
406	8	2.17485e-13	-3.59423e-14	3.27078e-13	-6.8268e-12	-2.58306e-12	2.84917e-12	300	610	0	-2.8057e-12	-6.40266e-13	-6.0385e-12	2.84289e-10	-8.23327e-12	-1.28744e-10	300	200	0	11.4509	5.62657	-120.659	1050.46	-546	-1623.78	-315.525	191.294	0	12.8266	10.0874	-172.737	-26652.4	-183228	-9737.46	-1974.74	354.295	0
406	9	2.39215e-13	-3.64128e-14	2.86485e-13	-5.93302e-12	-4.39303e-13	2.71008e-12	300	610	0	-3.5667e-12	-9.06087e-13	-6.6743e-12	3.16512e-10	-4.48249e-11	-1.72148e-10	300	200	0	11.4314	5.60723	-120.467	1046.41	-556.43	-1626.18	-315.619	191.314	0	12.6203	10.0008	-173.54	-26795	-183310	-9745.43	-1970.3	354.402	0
407	0	2.27405e-13	-2.96803e-14	1.56477e-13	-3.14817e-12	3.38038e-12	1.90617e-12	300	610	0	-4.15067e-12	-1.18053e-12	-6.39611e-12	3.06923e-10	-9.91729e-11	-2.11943e-10	300	200	0	11.3936	5.58238	-120.312	1043.85	-570.031	-1630.38	-315.738	191.324	0	12.3683	9.91969	-174.359	-26946.2	-183400	-9760.86	-1965.85	354.544	0	23.642	15.6995	-294.996	-84870	-381020	-27142.6	-1291.61	287.699	0
407	1	1.59707e-13	-1.18159e-14	-1.02092e-13	2.34828e-12	9.32291e-12	1.12687e-13	300	610	0	-4.30565e-12	-1.41307e-12	-4.58594e-12	2.26601e-10	-1.73134e-10	-2.37206e-10	300	200	0	11.344	5.55908	-120.218	1042.27	-587.644	-1635.28	-315.888	191.33	0	12.1013	9.85194	-175.321	-27099.2	-183495	-9780	-1960.62	354.569	0
407	2	8.84335e-15	2.17053e-14	-5.30645e-13	1.14212e-11	1.77254e-11	-3.03005e-12	300	610	0	-3.68236e-12	-1.52449e-12	-4.86573e-13	3.99084e-11	-2.65871e-10	-2.31958e-10	300	200	0	11.2874	5.54559	-120.187	1041.33	-609.113	-1640.41	-316.068	191.336	0	11.8573	9.80431	-176.425	-27247.5	-183606	-9796.48	-1954.7	354.443	0
407	3	-2.55383e-13	7.55072e-14	-1.16598e-12	2.48331e-11	2.86639e-11	-7.86781e-12	300	610	0	-1.83469e-12	-1.40216e-12	6.74426e-12	-2.93077e-10	-3.72034e-10	-1.7473e-10	300	200	0	11.2251	5.54664	-120.186	1041.2	-632.126	-1645.72	-316.26	191.337	0	11.6567	9.78267	-177.495	-27379.5	-183744	-9802.68	-1949.2	354.255	0
407	4	-6.6199e-13	1.53426e-13	-2.02922e-12	4.30106e-11	4.17452e-11	-1.46505e-11	300	610	0	1.75937e-12	-8.9863e-13	1.79222e-11	-8.11457e-10	-4.79533e-10	-3.89625e-11	300	200	0	11.1583	5.56029	-120.166	1041.78	-653.781	-1650.56	-316.441	191.33	0	11.5027	9.79123	-178.291	-27481.3	-183909	-9793.96	-1945.51	354.137	0
407	5	-1.23192e-12	2.57133e-13	-3.10984e-12	6.57075e-11	5.58407e-11	-2.34095e-11	300	610	0	7.6456e-12	1.63491e-13	3.36472e-11	-1.5448e-09	-5.67066e-10	2.05255e-10	300	200	0	11.0935	5.58009	-120.095	1042.06	-671.933	-1653.59	-316.595	191.323	0	11.3965	9.83145	-178.639	-27547.1	-184086	-9769.99	-1944.49	354.206	0
407	6	-1.96772e-12	3.84188e-13	-4.34447e-12	9.15582e-11	6.87772e-11	-3.37895e-11	300	610	0	1.6298e-11	1.97691e-12	5.40201e-11	-2.49994e-09	-6.0172e-10	5.87455e-10	300	200	0	11.0415	5.60021	-119.969	1040.92	-684.379	-1653.76	-316.705	191.323	0	11.3345	9.90585	-178.488	-27583.8	-184251	-9733.88	-1946.29	354.542	0
407	7	-2.83945e-12	5.25505e-13	-5.59094e-12	1.17534e-10	7.70154e-11	-4.48364e-11	300	610	0	2.79672e-11	4.72101e-12	7.82524e-11	-3.6428e-09	-5.37217e-10	1.13039e-09	300	200	0	11.0096	5.61806	-119.784	1038.54	-688.943	-1651.16	-316.752	191.33	0	11.3057	10.0215	-177.919	-27604	-184379	-9691.5	-1950.31	355.149	0
407	8	-3.76683e-12	6.62322e-13	-6.59953e-12	1.3834e-10	7.53735e-11	-5.47525e-11	300	610	0	4.24638e-11	8.51479e-12	1.04172e-10	-4.87515e-09	-3.13628e-10	1.8403e-09	300	200	0	10.9987	5.63368	-119.545	1035.87	-685.847	-1646.85	-316.737	191.335	0	11.3072	10.1828	-177.113	-27619.2	-184456	-9648.17	-1955.46	355.941	0
407	9	-4.59869e-12	7.62942e-13	-6.98523e-12	1.45841e-10	5.6888e-11	-6.06456e-11	300	610	0	5.88718e-11	1.33475e-11	1.27652e-10	-6.00762e-09	1.4029e-10	2.69341e-09	300	200	0	11.0055	5.64844	-119.266	1032.58	-678.242	-1642.64	-316.687	191.342	0	11.3424	10.3767	-176.249	-27635.2	-184471	-9604.92	-1960.65	356.797	0
408	0	-5.09191e-12	7.79741e-13	-6.20758e-12	1.28644e-10	1.29399e-11	-5.83196e-11	300	610	0	7.5202e-11	1.89852e-11	1.4202e-10	-6.73153e-09	9.0069e-10	3.61869e-09	300	200	0	11.0259	5.66418	-118.988	1026.44	-669.404	-1640.38	-316.626	191.374	0	11.4012	10.5696	-175.415	-27646.6	-184427	-9561.06	-1965.37	357.607	0	22.9223	16.4875	-292.167	-84569.8	-379535	-27565.4	-1299.03	289.457	0
408	1	-4.89387e-12	6.47267e-13	-3.56778e-12	7.20586e-11	-6.61813e-11	-4.21804e-11	300	610	0	8.80105e-11	2.48539e-11	1.37559e-10	-6.59472e-09	2.03646e-09	4.47762e-09	300	200	0	11.0581	5.68237	-118.762	1015.11	-660.874	-1640.53	-316.565	191.453	0	11.4628	10.7238	-174.638	-27636.6	-184328	-9518.71	-1969.49	358.251	0
408	2	-3.5346e-12	2.82637e-13	1.76339e-12	-4.1302e-11	-1.90071e-10	-5.36316e-12	300	610	0	9.20376e-11	2.99072e-11	1.01275e-10	-4.98924e-09	3.5896e-09	5.04303e-09	300	200	0	11.0995	5.70179	-118.628	999.548	-652.907	-1641.98	-316.504	191.574	0	11.5142	10.8211	-173.976	-27587.3	-184187	-9482.59	-1972.69	358.57	0
408	3	-4.37511e-13	-4.10164e-13	1.06701e-11	-2.29903e-10	-3.66136e-10	5.97844e-11	300	610	0	7.99564e-11	3.24946e-11	1.71673e-11	-1.16228e-09	5.54657e-09	4.98069e-09	300	200	0	11.1432	5.71557	-118.596	984.547	-644.673	-1643.5	-316.436	191.698	0	11.5514	10.8694	-173.506	-27490.4	-184014	-9458.65	-1974.57	358.441	0
408	4	5.03992e-12	-1.53008e-12	2.39488e-11	-5.10258e-10	-5.96438e-10	1.60697e-10	300	610	0	4.23637e-11	3.02566e-11	-1.3268e-10	5.73488e-09	7.80012e-09	3.83944e-09	300	200	0	11.1796	5.71185	-118.658	974.016	-634.531	-1644.45	-316.348	191.791	0	11.5807	10.8925	-173.21	-27351.5	-183826	-9454.04	-1975.29	357.91	0
408	5	1.35216e-11	-3.16065e-12	4.20779e-11	-8.92065e-10	-8.73316e-10	3.02889e-10	300	610	0	-3.18053e-11	2.00899e-11	-3.65793e-10	1.65417e-08	1.01022e-08	1.05831e-09	300	200	0	11.1988	5.67894	-118.792	967.509	-622.167	-1644.06	-316.237	191.855	0	11.6282	10.9175	-172.941	-27185.6	-183638	-9474.19	-1975.86	357.196	0
408	6	2.54696e-11	-5.34124e-12	6.4884e-11	-1.37115e-09	-1.17379e-09	4.87391e-10	300	610	0	-1.5421e-10	-1.7588e-12	-6.95388e-10	3.19077e-08	1.20113e-08	-3.9983e-09	300	200	0	11.1952	5.6127	-118.972	962.568	-610.263	-1641.25	-316.13	191.909	0	11.7259	10.9643	-172.537	-27011.6	-183468	-9518.89	-1977.36	356.556	0
408	7	4.09691e-11	-8.02632e-12	9.10954e-11	-1.92008e-09	-1.45299e-09	7.07224e-10	300	610	0	-3.35129e-10	-3.9395e-11	-1.12445e-09	5.20168e-08	1.2841e-08	-1.1964e-08	300	200	0	11.1729	5.52175	-119.164	957.887	-602.167	-1635.57	-316.053	191.962	0	11.8778	11.0379	-171.975	-26847.9	-183338	-9581.45	-1980.07	356.115	0
408	8	5.94314e-11	-1.1032e-11	1.17794e-10	-2.47666e-09	-1.6373e-09	9.4292e-10	300	610	0	-5.80302e-10	-9.66856e-11	-1.63753e-09	7.62056e-08	1.16214e-08	-2.33377e-08	300	200	0	11.1445	5.42432	-119.34	953.78	-598.433	-1628.17	-316.015	192.008	0	12.0547	11.1288	-171.397	-26707.9	-183268	-9650.32	-1983.26	355.825	0
408	9	7.92185e-11	-1.39721e-11	1.39804e-10	-2.93114e-09	-1.61834e-09	1.15733e-09	300	610	0	-8.86392e-10	-1.76281e-10	-2.19035e-09	1.02474e-07	7.09016e-09	-3.82803e-08	300	200	0	11.1215	5.33891	-119.487	951.949	-597.549	-1621.35	-316.001	192.033	0	12.2171	11.224	-170.962	-26604	-183257	-9711.89	-1985.92	355.614	0
409	0	9.72064e-11	-1.61884e-11	1.49096e-10	-3.11379e-09	-1.24979e-09	1.29026e-09	300	610	0	-1.23496e-09	-2.78164e-10	-2.69766e-09	1.26913e-07	-2.26111e-09	-5.63316e-08	300	200	0	11.1079	5.27705	-119.619	954.301	-598.199	-1616.78	-316.001	192.022	0	12.3313	11.3166	-170.733	-26553.2	-183289	-9754.71	-1987.54	355.525	0	22.9223	16.4875	-292.167	-84569.8	-379535	-27565.4	-1299.03	289.457	0
409	1	1.08335e-10	-1.66863e-11	1.34339e-10	-2.78577e-09	-3.49601e-10	1.25391e-09	300	610	0	-1.58513e-09	-3.97686e-10	-3.0206e-09	1.43102e-07	-1.80567e-08	-7.60465e-08	300	200	0	11.1025	5.2412	-119.752	960.676	-598.364	-1614.54	-315.997	191.978	0	12.3759	11.4049	-170.692	-26570.2	-183340	-9773.15	-1988.1	355.662	0
409	2	1.05226e-10	-1.4092e-11	8.08147e-11	-1.63759e-09	1.28857e-09	9.3067e-10	300	610	0	-1.86547e-09	-5.23101e-10	-2.95593e-09	1.41584e-07	-4.17852e-08	-9.45669e-08	300	200	0	11.103	5.22767	-119.892	968.376	-594.58	-1613.67	-315.959	191.923	0	12.3498	11.4887	-170.805	-26656.9	-183385	-9767.92	-1987.65	356.066	0
409	3	7.79989e-11	-6.65767e-12	-2.90366e-11	6.99001e-10	3.87059e-09	1.75471e-10	300	610	0	-1.96622e-09	-6.3276e-10	-2.23049e-09	1.09584e-07	-7.4391e-08	-1.07169e-07	300	200	0	11.1073	5.23142	-120.036	974.244	-584.848	-1613.29	-315.872	191.884	0	12.2722	11.5687	-171.027	-26797.1	-183409	-9744.15	-1986.4	356.684	0
409	4	1.44684e-11	7.65327e-12	-2.14077e-10	4.61803e-09	7.55882e-09	-1.17441e-09	300	610	0	-1.73374e-09	-6.92275e-10	-5.06221e-10	3.12036e-08	-1.15675e-07	-1.06864e-07	300	200	0	11.1169	5.24792	-120.173	976.938	-571.681	-1613.3	-315.757	191.871	0	12.166	11.6529	-171.262	-26960.4	-183413	-9711.5	-1984.95	357.422	0
409	5	-9.9029e-11	3.0957e-11	-4.91522e-10	1.04767e-08	1.24062e-08	-3.27871e-09	300	610	0	-9.69859e-10	-6.52233e-10	2.59774e-09	-1.11592e-07	-1.63493e-07	-8.41747e-08	300	200	0	11.1357	5.27237	-120.278	976.936	-561.259	-1613.98	-315.666	191.878	0	12.0519	11.7586	-171.366	-27111.8	-183404	-9683.72	-1984.25	358.21	0
409	6	-2.75897e-10	6.50691e-11	-8.72151e-10	1.8494e-08	1.82646e-08	-6.25877e-09	300	610	0	5.59851e-10	-4.47339e-10	7.4577e-09	-3.36813e-07	-2.12759e-07	-2.7256e-08	300	200	0	11.1633	5.30013	-120.328	974.821	-559.408	-1615.75	-315.649	191.899	0	11.9538	11.8963	-171.221	-27224.9	-183387	-9671.94	-1985.05	359.004	0
409	7	-5.26309e-10	1.10907e-10	-1.35332e-09	2.86034e-08	2.46665e-08	-1.01441e-08	300	610	0	3.10435e-09	1.79069e-12	1.43641e-08	-6.58692e-07	-2.54326e-07	7.73934e-08	300	200	0	11.1893	5.32952	-120.304	970.605	-568.134	-1619.25	-315.723	191.932	0	11.8873	12.0529	-170.835	-27291.1	-183362	-9679.34	-1987.33	359.751	0
409	8	-8.52706e-10	1.67632e-10	-1.90956e-09	4.0255e-08	3.06862e-08	-1.47982e-08	300	610	0	6.8862e-09	7.82581e-10	2.33975e-08	-1.08194e-06	-2.73886e-07	2.43359e-07	300	200	0	11.2017	5.36342	-120.197	964.474	-585.689	-1624.52	-315.873	191.976	0	11.8552	12.2016	-170.368	-27322.1	-183333	-9705.44	-1990.1	360.371	0
409	9	-1.24358e-09	2.31533e-10	-2.48106e-09	5.21729e-08	3.47928e-08	-1.98243e-08	300	610	0	1.20359e-08	1.97831e-09	3.42574e-08	-1.59372e-06	-2.5111e-07	4.81555e-07	300	200	0	11.1977	5.40596	-120.023	957.486	-608.627	-1630.08	-316.071	192.023	0	11.8632	12.3232	-170.058	-27338.1	-183310	-9751.15	-1991.92	360.757	0
410	0	-1.66554e-09	2.94662e-10	-2.96056e-09	6.20826e-08	3.47206e-08	-2.44552e-08	300	610	0	1.84969e-08	3.64779e-09	4.60419e-08	-2.15338e-06	-1.59426e-07	7.95986e-07	300	200	0	11.1856	5.4577	-119.821	951.946	-632.609	-1633.21	-316.28	192.055	0	11.9255	12.4089	-170.12	-27355	-183301	-9815.87	-1991.48	360.798	0	23.534	17.5934	-293.354	-84979.2	-379849	-28987	-1294.85	289.681	0
410	1	-2.05407e-09	3.43359e-10	-3.18062e-09	6.64444e-08	2.73951e-08	-2.74386e-08	300	610	0	2.58987e-08	5.79504e-09	5.69909e-08	-2.68024e-06	3.30979e-08	1.17781e-06	300	200	0	11.1761	5.51487	-119.629	951.068	-652.501	-1631.6	-316.454	192.05	0	12.048	12.448	-170.665	-27383.1	-183300	-9893.17	-1988.04	360.449	0
410	2	-2.30389e-09	3.56855e-10	-2.90383e-09	6.02527e-08	8.97326e-09	-2.69376e-08	300	610	0	3.3402e-08	8.32803e-09	6.42164e-08	-3.0408e-06	3.61087e-07	1.59767e-06	300	200	0	11.1736	5.57024	-119.472	957.267	-663.513	-1624.44	-316.554	191.988	0	12.2152	12.4274	-171.667	-27425.2	-183294	-9972.22	-1981.74	359.759	0
410	3	-2.26066e-09	3.06328e-10	-1.82025e-09	3.69891e-08	-2.49282e-08	-2.04803e-08	300	610	0	3.95259e-08	1.10066e-08	6.34672e-08	-3.03737e-06	8.56675e-07	1.99662e-06	300	200	0	11.1737	5.61448	-119.348	970.372	-663.324	-1612.69	-316.558	191.869	0	12.3978	12.3463	-173.007	-27472.8	-183277	-10042.6	-1973.36	358.795	0
410	4	-1.71667e-09	1.54927e-10	4.41857e-10	-1.11429e-08	-7.87231e-08	-5.00247e-09	300	610	0	4.19807e-08	1.33831e-08	4.90033e-08	-2.40155e-06	1.54099e-06	2.27647e-06	300	200	0	11.1691	5.64157	-119.241	987.27	-653.756	-1598.26	-316.483	191.72	0	12.5736	12.2248	-174.57	-27505.2	-183251	-10097.2	-1963.72	357.56	0
410	5	-4.14548e-10	-1.40528e-10	4.28466e-09	-9.25472e-08	-1.55963e-07	2.29552e-08	300	610	0	3.7545e-08	1.47412e-08	1.36849e-08	-7.97677e-07	2.41167e-06	2.29116e-06	300	200	0	11.1576	5.65422	-119.148	1003.24	-640.124	-1582.83	-316.373	191.58	0	12.7381	12.0945	-176.251	-27495.8	-183220	-10133.4	-1953.54	356.003	0
410	6	1.93616e-09	-6.25267e-10	1.00799e-08	-2.14941e-07	-2.57963e-07	6.68212e-08	300	610	0	2.20446e-08	1.40465e-08	-5.05814e-08	2.15731e-06	3.42591e-06	1.84159e-06	300	200	0	11.1438	5.66141	-119.099	1014.59	-628.341	-1567.56	-316.276	191.481	0	12.8983	11.9806	-177.898	-27425.2	-183184	-10151.8	-1943.71	354.163	0
410	7	5.62321e-09	-1.3387e-09	1.80691e-08	-3.83246e-07	-3.81877e-07	1.2926e-07	300	610	0	-9.48633e-09	9.92555e-09	-1.51869e-07	6.84949e-06	4.47955e-06	6.77786e-07	300	200	0	11.1326	5.67138	-119.136	1020.59	-622.027	-1553.44	-316.221	191.433	0	13.0498	11.8969	-179.256	-27294.1	-183150	-10154.8	-1935.72	352.263	0
410	8	1.087e-08	-2.30197e-09	2.82177e-08	-5.96503e-07	-5.18209e-07	2.11054e-07	300	610	0	-6.23602e-08	6.99788e-10	-2.96545e-07	1.35902e-05	5.38321e-06	-1.48694e-06	300	200	0	11.1255	5.68757	-119.282	1022.87	-621.615	-1541.24	-316.211	191.425	0	13.1613	11.849	-180.035	-27120.8	-183134	-10143.9	-1931.21	350.642	0
410	9	1.77414e-08	-3.5e-09	4.00176e-08	-8.43723e-07	-6.4787e-07	3.09552e-07	300	610	0	-1.41391e-07	-1.54915e-08	-4.86683e-07	2.24959e-05	5.83864e-06	-4.94367e-06	300	200	0	11.1229	5.70835	-119.525	1022.69	-625.268	-1531.53	-316.231	191.444	0	13.1935	11.8306	-180.08	-26932.4	-183145	-10121	-1931.02	349.558	0
411	0	2.60139e-08	-4.85793e-09	5.22426e-08	-1.09875e-06	-7.39041e-07	4.16676e-07	300	610	0	-2.49528e-07	-4.04402e-08	-7.16464e-07	3.33206e-05	5.42003e-06	-9.93072e-06	300	200	0	11.1259	5.73035	-119.817	1019.28	-630.385	-1524.7	-316.261	191.493	0	13.1347	11.8189	-179.47	-26757.6	-183183	-10088.2	-1934.69	349.093	0	23.0881	16.9169	-295.962	-84923.6	-382125	-28144.8	-1291.13	286.941	0
411	1	3.50076e-08	-6.21238e-09	6.2672e-08	-1.31446e-06	-7.44361e-07	5.16591e-07	300	610	0	-3.85865e-07	-7.54471e-08	-9.67547e-07	4.52382e-05	3.56802e-06	-1.65453e-05	300	200	0	11.1326	5.75209	-120.099	1011.83	-635.041	-1521	-316.288	191.575	0	13.0083	11.7874	-178.4	-26621.8	-183241	-10048.3	-1941.13	349.225	0
411	2	4.33908e-08	-7.27992e-09	6.78155e-08	-1.41708e-06	-5.99259e-07	5.83247e-07	300	610	0	-5.42978e-07	-1.20689e-07	-1.20362e-06	5.65855e-05	-3.93034e-07	-2.4619e-05	300	200	0	11.1368	5.77307	-120.329	1001.98	-638.722	-1520.88	-316.308	191.673	0	12.8421	11.7228	-177.073	-26543.3	-183308	-10005.4	-1949.21	349.9	0
411	3	4.89738e-08	-7.62706e-09	6.2699e-08	-1.3017e-06	-2.22621e-07	5.78235e-07	300	610	0	-7.03646e-07	-1.7435e-07	-1.36461e-06	6.45875e-05	-7.2009e-06	-3.35562e-05	300	200	0	11.1326	5.79142	-120.489	992.551	-642.14	-1525.41	-316.329	191.762	0	12.6412	11.6312	-175.708	-26529	-183369	-9964.45	-1957.6	350.983	0
411	4	4.85286e-08	-6.64925e-09	4.07982e-08	-8.31104e-07	4.78622e-07	4.49612e-07	300	610	0	-8.37179e-07	-2.31527e-07	-1.36166e-06	6.51121e-05	-1.75484e-05	-4.21422e-05	300	200	0	11.1174	5.80431	-120.576	985.468	-646.713	-1535.53	-316.364	191.827	0	12.4061	11.5254	-174.521	-26568.4	-183412	-9931.2	-1964.95	352.236	0
411	5	3.76912e-08	-3.56973e-09	-5.75338e-09	1.59742e-07	1.59903e-06	1.32668e-07	300	610	0	-8.9583e-07	-2.82963e-07	-1.07417e-06	5.25225e-05	-3.19068e-05	-4.83367e-05	300	200	0	11.0918	5.80846	-120.589	981.952	-653.462	-1550.54	-316.419	191.857	0	12.1603	11.4093	-173.622	-26637.7	-183434	-9910.2	-1970.51	353.423	0
411	6	1.1026e-08	2.52665e-09	-8.55265e-08	1.84997e-06	3.21614e-06	-4.46098e-07	300	610	0	-8.12075e-07	-3.13748e-07	-3.51386e-07	1.97344e-05	-5.02635e-05	-4.90872e-05	300	200	0	11.0596	5.80059	-120.532	982.384	-662.227	-1567.56	-316.494	191.85	0	11.9353	11.2819	-173.034	-26712.8	-183436	-9902.47	-1974.11	354.379	0
411	7	-3.76385e-08	1.2606e-08	-2.06539e-07	4.40613e-06	5.36183e-06	-1.36023e-06	300	610	0	-4.98005e-07	-3.02232e-07	9.78596e-07	-4.13855e-05	-7.17681e-05	-4.02137e-05	300	200	0	11.0284	5.77987	-120.426	985.677	-672.663	-1583.04	-316.586	191.815	0	11.747	11.149	-172.801	-26776.1	-183427	-9904.21	-1975.49	354.953	0
411	8	-1.14475e-07	2.75227e-08	-3.74184e-07	7.93832e-06	7.98193e-06	-2.66809e-06	300	610	0	1.51518e-07	-2.19529e-07	3.08888e-06	-0.000139108	-9.42882e-05	-1.64413e-05	300	200	0	11.0066	5.74866	-120.298	990.018	-684.97	-1594.69	-316.694	191.77	0	11.5991	11.0199	-172.995	-26815.1	-183416	-9909.37	-1974.24	355.005	0
411	9	-2.24376e-07	4.77598e-08	-5.88172e-07	1.24357e-05	1.08838e-05	-4.38955e-06	300	610	0	1.2498e-06	-3.01632e-08	6.11871e-06	-0.000280229	-0.000113905	2.8315e-05	300	200	0	11.0001	5.71117	-120.174	993.916	-698.471	-1602.03	-316.812	191.729	0	11.4879	10.9019	-173.6	-26823.4	-183409	-9913.58	-1970.5	354.513	0
412	0	-3.68997e-07	7.3054e-08	-8.38391e-07	1.7679e-05	1.36741e-05	-6.47341e-06	300	610	0	2.90085e-06	3.05452e-07	1.01196e-05	-0.000467567	-0.000124404	0.000100287	300	200	0	11.0101	5.67161	-120.062	996.551	-710.631	-1605.32	-316.919	191.7	0	11.4077	10.8021	-174.471	-26806.4	-183404	-9915.13	-1965.2	353.644	0	23.0881	16.9169	-295.962	-84923.6	-382125	-28144.8	-1291.13	286.941	0
412	1	-5.44016e-07	1.01899e-07	-1.09974e-06	2.31327e-05	1.56916e-05	-8.75546e-06	300	610	0	5.17095e-06	8.25839e-07	1.49799e-05	-0.000696442	-0.000116867	0.00020467	300	200	0	11.0321	5.63224	-119.954	997.402	-718.044	-1604.4	-316.986	191.685	0	11.3667	10.7374	-175.451	-26781.9	-183404	-9913.19	-1959.33	352.646	0
412	2	-7.35613e-07	1.30937e-07	-1.32624e-06	2.78212e-05	1.59468e-05	-1.0909e-05	300	610	0	8.04701e-06	1.55969e-06	2.03269e-05	-0.000950102	-7.95249e-05	0.00034378	300	200	0	11.0577	5.59336	-119.841	995.786	-717.843	-1598.69	-316.99	191.691	0	11.3882	10.736	-176.486	-26770.1	-183412	-9906.87	-1953.24	351.684	0
412	3	-9.16312e-07	1.54292e-07	-1.44518e-06	3.02067e-05	1.30837e-05	-1.23924e-05	300	610	0	1.13806e-05	2.51263e-06	2.54117e-05	-0.00119427	1.91453e-06	0.000514443	300	200	0	11.0791	5.5557	-119.737	991.504	-709.058	-1588.34	-316.922	191.719	0	11.4927	10.8168	-177.564	-26781.2	-183426	-9896.05	-1947.01	350.826	0
412	4	-1.04059e-06	1.62917e-07	-1.35237e-06	2.80919e-05	5.39094e-06	-1.24028e-05	300	610	0	1.48187e-05	3.64902e-06	2.89861e-05	-0.00137129	0.000143163	0.000704595	300	200	0	11.0915	5.52154	-119.674	985.396	-693.953	-1574.97	-316.799	191.766	0	11.6788	10.9744	-178.588	-26812.7	-183442	-9882.16	-1941.18	350.138	0
412	5	-1.04095e-06	1.44135e-07	-9.10512e-07	1.85883e-05	-9.10681e-06	-9.84892e-06	300	610	0	1.77256e-05	4.86884e-06	2.91923e-05	-0.00139483	0.000359147	0.000889213	300	200	0	11.0928	5.49351	-119.671	978.446	-677.847	-1560.65	-316.664	191.824	0	11.9191	11.1876	-179.341	-26852	-183462	-9867.65	-1936.98	349.726	0
412	6	-8.25729e-07	8.15791e-08	4.68144e-08	-1.79558e-06	-3.2434e-05	-3.36467e-06	300	610	0	1.91059e-05	5.98082e-06	2.34975e-05	-0.00114652	0.000660328	0.00102592	300	200	0	11.0827	5.47388	-119.719	970.923	-666.126	-1546.37	-316.564	191.89	0	12.1767	11.4271	-179.59	-26881.3	-183487	-9855.26	-1935.7	349.682	0
412	7	-2.80171e-07	-4.41394e-08	1.70216e-06	-3.68765e-05	-6.62807e-05	8.61095e-06	300	610	0	1.75446e-05	6.67465e-06	8.71995e-06	-0.0004769	0.00104724	0.00105096	300	200	0	11.0626	5.46644	-119.787	962.416	-660.167	-1532.3	-316.511	191.966	0	12.4212	11.6536	-179.225	-26888.3	-183515	-9847.7	-1937.94	350.026	0
412	8	7.26805e-07	-2.53646e-07	4.2283e-06	-9.0245e-05	-0.000111405	2.76543e-05	300	610	0	1.1191e-05	6.49732e-06	-1.87905e-05	0.000786652	0.00150302	0.000876572	300	200	0	11.0348	5.47776	-119.832	952.36	-656.536	-1518.8	-316.479	192.053	0	12.6279	11.8323	-178.281	-26875.5	-183540	-9846.18	-1943.5	350.748	0
412	9	2.3275e-06	-5.65438e-07	7.74516e-06	-0.000164354	-0.000166788	5.50414e-05	300	610	0	-2.18029e-06	4.84157e-06	-6.27422e-05	0.00282119	0.00198407	0.000391493	300	200	0	11.0037	5.51378	-119.812	941.108	-651.227	-1506.53	-316.435	192.145	0	12.7797	11.9456	-176.891	-26853.2	-183551	-9848.75	-1951.65	351.806	0
413	0	4.62891e-06	-9.9048e-07	1.22559e-05	-0.000259169	-0.000228527	9.12614e-05	300	610	0	-2.49846e-05	9.57787e-07	-0.000126176	0.00577481	0.00240933	-0.000533378	300	200	0	10.9767	5.57427	-119.708	930.784	-643.652	-1496.06	-316.377	192.225	0	12.8775	11.9914	-175.261	-26829.1	-183546	-9851.05	-1961.27	353.081	0	23.8987	17.5937	-292.086	-84313.4	-379198	-28849.3	-1298.24	288.66	0
413	1	7.67183e-06	-1.52435e-06	1.75598e-05	-0.000370335	-0.000288521	0.000135334	300	610	0	-5.94667e-05	-5.99581e-06	-0.00021034	0.00971447	0.00264936	-0.00203138	300	200	0	10.9618	5.65034	-119.54	925.191	-635.419	-1487.93	-316.316	192.26	0	12.941	11.98	-173.619	-26811.7	-183532	-9849.37	-1971.09	354.428	0
413	2	1.13734e-05	-2.13681e-06	2.31435e-05	-0.00048689	-0.000333037	0.000183924	300	610	0	-0.000107109	-1.68467e-05	-0.000313108	0.0145522	0.00251746	-0.00421558	300	200	0	10.9618	5.72647	-119.34	928.615	-627.282	-1482.9	-316.256	192.219	0	13.0003	11.9319	-172.113	-26811.5	-183522	-9844.18	-1980.29	355.778	0
413	3	1.54531e-05	-2.75894e-06	2.8056e-05	-0.000588647	-0.000341402	0.000230297	300	610	0	-0.000167762	-3.2226e-05	-0.000426922	0.0199487	0.00176601	-0.00714035	300	200	0	10.9713	5.786	-119.148	944.007	-618.725	-1481.5	-316.193	192.077	0	13.0802	11.8732	-170.789	-26832.4	-183524	-9840.47	-1988.56	357.109	0
413	4	1.93443e-05	-3.26889e-06	3.07823e-05	-0.000643565	-0.000285157	0.000263196	300	610	0	-0.000238466	-5.22923e-05	-0.000536347	0.0251981	9.28122e-05	-0.0107467	300	200	0	10.9806	5.81738	-119.007	971.811	-608.852	-1483.53	-316.116	191.834	0	13.1816	11.8295	-169.68	-26870.9	-183541	-9844.25	-1995.69	358.362	0
413	5	2.21009e-05	-3.47798e-06	2.91409e-05	-0.00060563	-0.000128199	0.000265839	300	610	0	-0.000311991	-7.63496e-05	-0.000615448	0.029103	-0.00283658	-0.0147906	300	200	0	10.9817	5.81776	-118.943	1009.61	-596.543	-1488.3	-316.015	191.512	0	13.2763	11.8202	-168.861	-26920.6	-183576	-9860.68	-2001.15	359.425	0
413	6	2.23124e-05	-3.12043e-06	2.02432e-05	-0.000414063	0.000171378	0.000215311	300	610	0	-0.000375174	-0.00010236	-0.000625404	0.0298597	-0.0073434	-0.018757	300	200	0	10.9721	5.79324	-118.955	1052.26	-580.997	-1495.45	-315.884	191.154	0	13.3247	11.8591	-168.423	-26972.8	-183631	-9892.37	-2004.3	360.15	0
413	7	1.80534e-05	-1.85148e-06	5.69947e-07	4.98647e-06	0.000656888	8.27796e-05	300	610	0	-0.000407269	-0.000126372	-0.000513032	0.024984	-0.0136592	-0.0217662	300	200	0	10.9552	5.75682	-119.03	1093.34	-563.561	-1505.32	-315.735	190.815	0	13.2995	11.9508	-168.431	-27015.7	-183702	-9934.58	-2004.66	360.396	0
413	8	6.90216e-06	7.39511e-07	-3.37655e-05	0.000732796	0.00136511	-0.000164895	300	610	0	-0.000378638	-0.000141932	-0.000211201	0.011323	-0.0218118	-0.0224864	300	200	0	10.9404	5.72353	-119.162	1127.58	-548.574	-1518.28	-315.604	190.537	0	13.1968	12.0771	-168.889	-27038.2	-183775	-9974.85	-2002.14	360.094	0
413	9	-1.39242e-05	5.09261e-06	-8.64826e-05	0.0018467	0.00231383	-0.000561475	300	610	0	-0.000250324	-0.000139563	0.000357562	-0.0147853	-0.0314683	-0.0190761	300	200	0	10.9385	5.70309	-119.338	1152.23	-541.447	-1534.09	-315.537	190.345	0	13.0319	12.1931	-169.72	-27035.3	-183834	-10001.3	-1997.16	359.293	0
414	0	-4.72595e-05	1.16078e-05	-0.000160239	0.00340115	0.0034841	-0.00113481	300	610	0	2.47583e-05	-0.000106501	0.00127265	-0.0571289	-0.0417383	-0.00918897	300	200	0	10.9544	5.69535	-119.519	1165.87	-545.665	-1551.59	-315.565	190.245	0	12.8223	12.2482	-170.848	-27013.3	-183871	-10009.1	-1990.23	358.113	0	23.903	17.595	-292.078	-84312.3	-379201	-28849.5	-1298.29	288.664	0
414	1	-9.5439e-05	2.05325e-05	-0.000255293	0.00539949	0.00479705	-0.00189667	300	610	0	0.000498069	-2.69136e-05	0.00260035	-0.11893	-0.0509455	0.00991296	300	200	0	10.9842	5.6927	-119.655	1167.37	-560.731	-1569.01	-315.686	190.244	0	12.5824	12.2183	-172.25	-26985.8	-183889	-9997.08	-1981.57	356.666	0
414	2	-0.000159446	3.17973e-05	-0.00036768	0.00775549	0.00608589	-0.00282847	300	610	0	0.001218	0.000117092	0.00437035	-0.201756	-0.056395	0.0410809	300	200	0	11.0206	5.68798	-119.719	1157.32	-582.45	-1584.66	-315.865	190.333	0	12.3352	12.1232	-173.832	-26960.8	-183891	-9964.54	-1971.87	355.097	0
414	3	-0.000237708	4.47963e-05	-0.000486908	0.010245	0.00706554	-0.00386258	300	610	0	0.0022176	0.000343278	0.00654262	-0.303978	-0.0541789	0.0867719	300	200	0	11.0582	5.68152	-119.726	1139.65	-606.236	-1597.22	-316.064	190.481	0	12.1147	12.0066	-175.318	-26936.9	-183875	-9912.41	-1962.81	353.646	0
414	4	-0.000324535	5.81158e-05	-0.000593311	0.0124505	0.00730427	-0.00486023	300	610	0	0.00349632	0.000665494	0.00896409	-0.418734	-0.0390897	0.148248	300	200	0	11.0941	5.67934	-119.727	1119.51	-630.541	-1605.88	-316.267	190.649	0	11.9542	11.9054	-176.37	-26907.1	-183836	-9844.83	-1956.33	352.561	0
414	5	-0.000408253	6.92311e-05	-0.000655343	0.0137047	0.00620484	-0.00558758	300	610	0	0.00499536	0.00108792	0.0113168	-0.531497	-0.00473944	0.22443	300	200	0	11.1251	5.68481	-119.758	1099.93	-656.511	-1610.23	-316.482	190.815	0	11.8751	11.8302	-176.804	-26865.8	-183766	-9769.36	-1953.38	351.953	0
414	6	-0.000469206	7.42074e-05	-0.000627337	0.0130441	0.00300594	-0.00569397	300	610	0	0.00656673	0.00159703	0.0130622	-0.617409	0.055988	0.310392	300	200	0	11.1482	5.69493	-119.812	1080.89	-684.891	-1609.95	-316.716	190.979	0	11.881	11.758	-176.658	-26815.5	-183669	-9694.55	-1953.68	351.793	0
414	7	-0.000477922	6.74745e-05	-0.000448541	0.00919037	-0.00318115	-0.00469827	300	610	0	0.00793807	0.00215135	0.0133893	-0.638804	0.15	0.395541	300	200	0	11.1623	5.70441	-119.855	1060.78	-713.981	-1604.91	-316.957	191.149	0	11.957	11.6434	-176.109	-26766.8	-183570	-9626.65	-1956.37	351.99	0
414	8	-0.000393977	4.17723e-05	-4.45511e-05	0.000581847	-0.0132826	-0.00199222	300	610	0	0.00867714	0.00266935	0.0111816	-0.54355	0.282408	0.461616	300	200	0	11.1686	5.71068	-119.852	1037.97	-740.034	-1596.08	-317.175	191.34	0	12.0715	11.4468	-175.356	-26734.3	-183508	-9569.14	-1960.49	352.457	0
414	9	-0.000166277	-1.15931e-05	0.000667337	-0.0145114	-0.0280974	0.00312748	300	610	0	0.00816323	0.00301676	0.00502321	-0.265163	0.45414	0.480815	300	200	0	11.1698	5.71481	-119.782	1011.68	-758.549	-1585.86	-317.333	191.554	0	12.1896	11.1547	-174.568	-26730	-183499	-9524.55	-1965.16	353.121	0
415	0	0.000264238	-0.000102006	0.00176713	-0.0377536	-0.048038	0.0113835	300	610	0	0.00557663	0.00299544	-0.00672961	0.274015	0.658658	0.414504	300	200	0	11.1685	5.71876	-119.633	982.444	-765.58	-1576.92	-317.399	191.788	0	12.2871	10.7888	-173.861	-26758.3	-183538	-9496.24	-1969.66	353.906	0	23.3804	16.6019	-293.077	-84521.9	-380038	-27700.7	-1296.73	288.392	0
415	1	0.000958228	-0.000238108	0.00331352	-0.0703495	-0.0727589	0.0233825	300	610	0	-7.85855e-05	0.00233721	-0.0257755	1.15497	0.877788	0.213217	300	200	0	11.1667	5.72189	-119.406	952.068	-759.487	-1570.8	-317.361	192.027	0	12.3564	10.4043	-173.25	-26814.4	-183602	-9487.79	-1973.75	354.773	0
415	2	0.00196657	-0.00042545	0.00531603	-0.112455	-0.100668	0.0394034	300	610	0	-0.00989828	0.000707704	-0.0535567	2.4477	1.07689	-0.181091	300	200	0	11.1659	5.72091	-119.133	923.197	-742.321	-1567.32	-317.231	192.251	0	12.4055	10.0732	-172.65	-26888.9	-183657	-9500.88	-1977.75	355.743	0
415	3	0.00331255	-0.000663067	0.00769657	-0.162368	-0.128334	0.0590972	300	610	0	-0.0249249	-0.00227322	-0.0907701	4.18855	1.19988	-0.82935	300	200	0	11.1675	5.71159	-118.879	898.906	-719.084	-1564.86	-317.049	192.439	0	12.4551	9.85903	-171.975	-26969.2	-183676	-9535.54	-1982.04	356.82	0
415	4	0.00496668	-0.000938851	0.010241	-0.215512	-0.149841	0.0810955	300	610	0	-0.0458918	-0.00698648	-0.136672	6.34781	1.16498	-1.78487	300	200	0	11.1694	5.6902	-118.716	881.965	-694.715	-1561.74	-316.852	192.571	0	12.5326	9.79465	-171.205	-27042.1	-183651	-9590.21	-1986.7	357.952	0
415	5	0.00681375	-0.00122383	0.0125428	-0.263254	-0.156176	0.10254	300	610	0	-0.0728426	-0.0137354	-0.188167	8.78704	0.862694	-3.07668	300	200	0	11.169	5.65626	-118.687	873.91	-672.198	-1557.7	-316.664	192.637	0	12.6577	9.86934	-170.361	-27101.9	-183605	-9659.56	-1991.74	359.085	0
415	6	0.00861338	-0.00146571	0.0139454	-0.291701	-0.134809	0.118575	300	610	0	-0.104613	-0.0226254	-0.238712	11.2074	0.158047	-4.68548	300	200	0	11.1679	5.61413	-118.794	874.178	-653.598	-1553.7	-316.502	192.641	0	12.8245	10.0411	-169.477	-27149.9	-183581	-9733.72	-1997.22	360.198	0
415	7	0.00995733	-0.00158247	0.0134931	-0.280689	-0.0696905	0.121876	300	610	0	-0.138176	-0.0333958	-0.277122	13.0931	-1.1003	-6.51203	300	200	0	11.1702	5.57042	-119.016	879.627	-640.24	-1550.38	-316.379	192.609	0	12.9981	10.2632	-168.604	-27187.2	-183619	-9802.09	-2003.05	361.249	0
415	8	0.01023	-0.00145739	0.00990841	-0.203331	0.0580196	0.102345	300	610	0	-0.1679	-0.0452035	-0.286464	13.6577	-3.06076	-8.33854	300	200	0	11.1755	5.53063	-119.315	885.643	-631.058	-1547.18	-316.289	192.577	0	13.1312	10.4947	-167.833	-27214.2	-183733	-9857.78	-2008.73	362.151	0
415	9	0.00858294	-0.00093764	0.00161894	-0.0266206	0.268112	0.0471511	300	610	0	-0.184781	-0.0563666	-0.243308	11.8076	-5.83584	-9.78622	300	200	0	11.181	5.49784	-119.66	888.027	-622.672	-1543.18	-316.204	192.579	0	13.1831	10.6961	-167.277	-27234.1	-183911	-9897.57	-2013.44	362.808	0
416	0	0.00393841	0.000160791	-0.0131345	0.286248	0.577923	-0.0586235	300	610	0	-0.175825	-0.0640939	-0.117795	6.14136	-9.45232	-10.2748	300	200	0	11.1872	5.47186	-120.02	883.961	-611.523	-1538.13	-316.095	192.635	0	13.1362	10.8415	-166.997	-27247.1	-184124	-9919.33	-2016.56	363.16	0	24.4284	16.8257	-287.304	-83794.3	-377675	-27852.7	-1314.37	291.7	0
416	1	-0.0049564	0.00203792	-0.0360711	0.771056	0.996929	-0.230438	300	610	0	-0.123787	-0.0642429	0.124934	-4.98739	-13.7823	-8.99396	300	200	0	11.197	5.45043	-120.367	873.063	-595.704	-1532.47	-315.949	192.747	0	13.0064	10.9304	-166.959	-27246.5	-184330	-9921.28	-2018.04	363.193	0
416	2	-0.0193992	0.00488019	-0.0684843	1.45438	1.51897	-0.481487	300	610	0	-0.00761018	-0.0511804	0.5212	-23.3092	-18.4554	-4.90118	300	200	0	11.2079	5.43309	-120.656	858.253	-575.089	-1526.57	-315.766	192.887	0	12.8312	10.9724	-167.115	-27226.1	-184482	-9902.4	-2017.93	362.919	0
416	3	-0.0404964	0.00881169	-0.110659	2.34128	2.11196	-0.818287	300	610	0	0.196032	-0.0178479	1.10234	-50.3423	-22.7561	3.23365	300	200	0	11.212	5.42176	-120.841	844.141	-550.454	-1520.56	-315.555	193.014	0	12.649	10.9729	-167.493	-27185.2	-184542	-9862.67	-2015.79	362.306	0
416	4	-0.0687928	0.0138224	-0.161065	3.39835	2.70539	-1.23439	300	610	0	0.509572	0.0438275	1.88451	-86.9211	-25.5175	16.7118	300	200	0	11.2028	5.41705	-120.885	834.814	-523.841	-1514.82	-315.333	193.094	0	12.4883	10.9415	-168.172	-27125.9	-184489	-9805.51	-2011.03	361.299	0
416	5	-0.103743	0.0196712	-0.215336	4.53219	3.17652	-1.70214	300	610	0	0.949238	0.14201	2.85415	-132.518	-25.0289	36.6886	300	200	0	11.1803	5.41731	-120.774	833.773	-499.432	-1510.35	-315.135	193.096	0	12.3594	10.8996	-169.138	-27052.5	-184328	-9741.1	-2003.81	359.944	0
416	6	-0.143018	0.0257647	-0.265075	5.56442	3.33725	-2.16272	300	610	0	1.5171	0.283328	3.94876	-184.343	-18.9888	63.8259	300	200	0	11.15	5.42075	-120.532	844.27	-482.419	-1508.01	-315.002	192.995	0	12.2534	10.8759	-170.232	-26976.2	-184085	-9683.71	-1995.38	358.468	0
416	7	-0.181672	0.0310202	-0.296618	6.2059	2.92477	-2.51533	300	610	0	2.19017	0.470368	5.03375	-236.255	-4.5459	97.7899	300	200	0	11.1172	5.42718	-120.219	867.961	-476.709	-1508.04	-314.965	192.78	0	12.1518	10.8962	-171.241	-26916.7	-183796	-9644.51	-1987.32	357.186	0
416	8	-0.211228	0.0337286	-0.289971	6.03471	1.60085	-2.60702	300	610	0	2.90667	0.698143	5.87704	-277.553	21.517	136.584	300	200	0	11.0835	5.43903	-119.903	902.95	-483.378	-1510.62	-315.031	192.469	0	12.0328	10.9793	-172.001	-26889.8	-183495	-9627.62	-1980.82	356.335	0
416	9	-0.218834	0.0314451	-0.21828	4.48558	-1.03376	-2.22588	300	610	0	3.55012	0.949537	6.12505	-291.827	62.3858	175.736	300	200	0	11.0487	5.45888	-119.64	943.474	-500.753	-1516.2	-315.185	192.114	0	11.8735	11.1341	-172.435	-26895.4	-183213	-9630.11	-1976.5	355.974	0
417	0	-0.186684	0.0209527	-0.0483265	0.861051	-5.40172	-1.10141	300	610	0	3.93307	1.18988	5.28628	-256.14	120.531	207.39	300	200	0	11.0115	5.48514	-119.47	981.965	-526.397	-1524.93	-315.406	191.781	0	11.6625	11.3552	-172.569	-26918.9	-182980	-9643.68	-1974.33	355.989	0	8.78299	13.4984	-332.545	-89496.7	-363048	-27084.1	-1093.83	268.683	0
417	1	-0.0920541	-0.00164125	0.257291	-5.62156	-11.8787	1.08276	300	610	0	3.78356	1.36116	2.73125	-140.954	196.668	219.439	300	200	0	10.9719	5.51268	-119.405	1012.38	-558.426	-1535.89	-315.677	191.522	0	11.4105	11.6218	-172.546	-26942.4	-182824	-9658.32	-1973.57	356.146	0
417	2	0.0916222	-0.0405981	0.735492	-15.7309	-20.6807	4.6571	300	610	0	2.73893	1.37681	-2.27904	88.6148	288.31	194.892	426.505	161.117	0	10.9329	5.53686	-119.445	1032.22	-593.427	-1547.33	-315.968	191.358	0	11.152	11.8959	-172.549	-26952.8	-182756	-9666.68	-1973.15	356.204	0
417	3	0.392087	-0.0999362	1.4147	-30.0518	-31.7014	9.90815	300	610	0	0.354069	1.11853	-10.5207	469.523	387.914	111.784	336.871	155.372	0	10.901	5.5548	-119.579	1042.02	-624.701	-1557.69	-316.224	191.286	0	10.9356	12.1305	-172.675	-26945.1	-182767	-9667.01	-1972.45	356.045	0
417	4	0.833373	-0.182418	2.30267	-48.7281	-44.2956	16.9866	300	610	0	-3.86728	0.437358	-22.6737	1034.67	480.713	-55.9437	321.201	154.367	0	10.8837	5.5641	-119.775	1044.1	-645.404	-1566.36	-316.389	191.283	0	10.802	12.2908	-172.866	-26923.2	-182840	-9663.96	-1971.7	355.746	0
417	5	1.42808	-0.28805	3.36961	-71.1069	-57.0151	25.7755	300	610	0	-10.4074	-0.838082	-39.1093	1803.05	542.434	-336.069	313.87	153.897	0	10.8861	5.56274	-119.971	1041.44	-652.835	-1573.3	-316.442	191.319	0	10.7682	12.3656	-172.979	-26896.4	-182946	-9665.54	-1971.62	355.489	0
417	6	2.16631	-0.412042	4.52656	-95.2847	-67.3149	35.7169	300	610	0	-19.6035	-2.87205	-59.6706	2768.15	541.903	-750.496	309.082	153.609	0	10.9078	5.55189	-120.101	1035.94	-648.401	-1578.46	-316.399	191.374	0	10.831	12.359	-172.922	-26871.9	-183060	-9677.6	-1972.63	355.399	0
417	7	3.00107	-0.542255	5.60018	-117.578	-71.2703	45.6014	300	610	0	-31.4737	-5.77285	-83.6476	3893.6	457.552	-1303.21	305.47	153.452	0	10.9432	5.53647	-120.124	1027.72	-634.925	-1581.78	-316.286	191.445	0	10.9807	12.2825	-172.707	-26851.9	-183161	-9701.39	-1974.53	355.476	0
417	8	3.83063	-0.656286	6.30621	-131.97	-63.3708	53.337	300	610	0	-45.6774	-9.5718	-109.99	5123.77	297.504	-1977.93	302.705	153.416	0	10.9874	5.52037	-120.037	1016.14	-616.177	-1583.39	-316.133	191.535	0	11.2052	12.1561	-172.409	-26837.9	-183239	-9735.27	-1976.82	355.664	0
417	9	4.47914	-0.718527	6.2265	-129.636	-36.4905	55.7311	300	610	0	-61.6548	-14.22	-137.552	6399.12	95.6192	-2746.55	300.695	153.479	0	11.0368	5.50357	-119.864	1001.39	-598.572	-1583.49	-315.994	191.646	0	11.4781	12.0058	-172.103	-26835.2	-183298	-9775.37	-1979.05	355.925	0
418	0	4.67824	-0.677783	4.7967	-98.6953	17.8287	48.3385	300	610	0	-78.7512	-19.5415	-165.258	7661.61	-113.865	-3573.53	299.311	153.639	0	11.0859	5.48408	-119.647	985.81	-590.674	-1582	-315.937	191.761	0	11.7537	11.8512	-171.836	-26854.3	-183355	-9816.03	-1981.03	356.278	0	-142.145	-12.5949	-620.307	-160630	-269479	-1447.32	-447.19	256.652	0
418	1	4.05444	-0.46637	1.31522	-24.4139	108.608	25.457	300	610	0	-96.252	-25.1813	-192.221	8854.92	-309.505	-4418.14	298.39	153.934	0	11.1294	5.45988	-119.421	973.583	-598.846	-1578.46	-316.015	191.847	0	11.9828	11.7022	-171.6	-26907.7	-183424	-9852.97	-1982.9	356.805	0
418	2	2.12872	-0.00195411	-5.01278	109.845	243.976	-19.6193	348.671	588.087	0	-113.414	-30.6196	-217.813	9929.88	-469.948	-5238.25	297.842	154.411	0	11.1672	5.42961	-119.21	968.135	-622.605	-1572.35	-316.223	191.879	0	12.136	11.5665	-171.339	-27003.9	-183497	-9885.22	-1984.96	357.605	0
418	3	-1.66206	0.806199	-14.9795	320.579	428.828	-93.9511	328.628	588.599	0	-129.511	-35.2658	-241.783	10855.5	-554.125	-5993.04	297.708	155.102	0	11.2027	5.39393	-119.02	969.815	-654.595	-1563.51	-316.5	191.852	0	12.2109	11.4508	-170.99	-27142.6	-183547	-9914.53	-1987.44	358.738	0
418	4	-7.91062	2.04462	-29.208	620.629	661.411	-203.753	322.645	588.751	0	-143.891	-38.6112	-264.408	11629.1	-495.698	-6648.09	298.125	156.018	0	11.2367	5.35798	-118.834	976.003	-685.797	-1552.09	-316.771	191.787	0	12.2237	11.3506	-170.548	-27312.5	-183555	-9943.56	-1990.27	360.146	0
418	5	-17.1382	3.77461	-47.8988	1013.8	928.785	-352.476	319.391	588.835	0	-156.042	-40.3776	-286.499	12277.8	-211.621	-7182.1	299.261	157.145	0	11.2649	5.33161	-118.64	983.684	-710.969	-1538.6	-316.993	191.709	0	12.1968	11.2479	-170.116	-27487.5	-183520	-9971.44	-1992.79	361.581	0
418	6	-29.6264	6.00014	-70.5749	1489.86	1204.97	-538.726	317.074	588.89	0	-165.654	-40.5924	-309.236	12851.2	386.758	-7590.5	301.251	158.442	0	11.2788	5.32501	-118.452	992.486	-729.139	-1524.27	-317.156	191.621	0	12.1523	11.1317	-169.891	-27627.4	-183455	-9992.71	-1993.84	362.618	0
418	7	-45.2218	8.64722	-96.0733	2024.84	1458.78	-756.128	315.184	588.924	0	-172.629	-39.5744	-333.885	13408.8	1382.13	-7885.19	304.14	159.84	0	11.2706	5.34376	-118.318	1004.55	-740.542	-1510.58	-317.259	191.51	0	12.1069	11.0274	-170.053	-27694.7	-183374	-10003.5	-1992.33	362.859	0
418	8	-63.2896	11.5981	-122.854	2587.17	1667.4	-996.336	313.572	588.941	0	-177.068	-37.8545	-361.513	14007.4	2835.97	-8090.01	307.845	161.253	0	11.2386	5.3857	-118.286	1020.85	-745.069	-1498.63	-317.299	191.37	0	12.0642	10.9879	-170.637	-27675.5	-183284	-10006	-1988.12	362.189	0
418	9	-82.8879	14.7481	-149.402	3146.41	1824.34	-1250.99	312.211	588.94	0	-179.249	-36.064	-392.712	14687.8	4770.01	-8235.88	312.146	162.599	0	11.1887	5.44018	-118.355	1038.54	-742.991	-1489.44	-317.278	191.225	0	12.0188	11.0506	-171.512	-27586.2	-183197	-10003.9	-1982.13	360.841	0
419	0	-102.977	17.9954	-174.541	3682.63	1941.67	-1509.73	311.124	588.901	0	-179.593	-34.8159	-427.327	15464.1	7148.99	-8357.32	316.73	163.812	0	11.1307	5.49234	-118.483	1052.5	-735.698	-1484.3	-317.209	191.117	0	11.9734	11.2099	-172.429	-27462.8	-183121	-9997.04	-1976.01	359.27	0	-312.065	-2.77579	-1114.24	-341945	-92864.9	93154.8	-97.7979	306.029	0
419	1	-122.572	21.1785	-197.666	4192.85	2052.27	-1760.45	310.383	588.788	0	-178.595	-34.6076	-464.251	16319.5	9871.51	-8487.89	321.263	164.848	0	11.0728	5.53057	-118.626	1058.88	-725.55	-1484.2	-317.116	191.074	0	11.9429	11.4239	-173.115	-27344.3	-183064	-9981.05	-1971.47	357.954	0
419	2	-140.919	24.0547	-218.917	4692.87	2211.43	-1993.94	310.102	588.563	0	-176.69	-35.7667	-501.352	17206.4	12771.4	-8653.67	325.474	165.68	0	11.0188	5.5517	-118.761	1056.7	-714.546	-1489.43	-317.017	191.102	0	11.9408	11.6396	-173.419	-27261.1	-183024	-9951.06	-1969.38	357.198	0
419	3	-157.643	26.3689	-239.273	5216.45	2495.45	-2204.99	310.429	588.199	0	-174.088	-38.412	-535.617	18049.7	15631.1	-8864.94	329.183	166.301	0	10.9699	5.56008	-118.893	1046.99	-702.829	-1499.48	-316.911	191.194	0	11.9772	11.816	-173.375	-27224.6	-182995	-9905.81	-1969.49	357.027	0
419	4	-172.748	27.9728	-260.387	5810.7	2998.28	-2388.58	311.515	587.684	0	-170.642	-42.3998	-563.622	18756.2	18213.9	-9107.13	332.316	166.722	0	10.9271	5.56174	-119.026	1032.35	-689.597	-1512.88	-316.794	191.327	0	12.0681	11.9362	-173.109	-27221.3	-182978	-9848.47	-1971.01	357.249	0
419	5	-186.466	28.9059	-284.161	6525.91	3826.93	-2536.44	313.467	587.035	0	-165.846	-47.2935	-582.297	19235.4	20316.1	-9338.09	334.89	166.966	0	10.8935	5.56065	-119.158	1017.18	-675.574	-1527.5	-316.67	191.464	0	12.2208	12.0015	-172.74	-27220.9	-182984	-9784.61	-1973.31	357.583	0
419	6	-199.056	29.3698	-312.3	7404.63	5091.73	-2636.82	316.304	586.29	0	-158.957	-52.4141	-589.815	19422.7	21822	-9496.48	336.998	167.07	0	10.8747	5.5598	-119.28	1006.38	-662.92	-1540.78	-316.558	191.563	0	12.4082	12.0152	-172.357	-27197.5	-183026	-9719.66	-1975.9	357.798	0
419	7	-210.683	29.6313	-345.986	8475.14	6887.56	-2676.09	319.907	585.504	0	-149.243	-56.978	-586.213	19298	22738.5	-9518.8	338.789	167.08	0	10.8754	5.56302	-119.396	1003.08	-653.095	-1550.04	-316.47	191.599	0	12.5763	11.9773	-172.016	-27146	-183105	-9659.12	-1978.46	357.811	0
419	8	-221.384	29.936	-385.694	9747.5	9269.6	-2641.28	324.034	584.727	0	-136.24	-60.2779	-573.48	18891.8	23193.9	-9357.33	340.444	167.058	0	10.8957	5.57395	-119.516	1007.9	-647.357	-1553.57	-316.417	191.567	0	12.6824	11.8896	-171.741	-27081.8	-183199	-9610.39	-1980.72	357.69	0
419	9	-231.082	30.4723	-431.028	11207.7	12227.4	-2522.94	328.368	583.998	0	-119.921	-61.838	-555.035	18277.4	23397.5	-8991.82	342.155	167.07	0	10.9315	5.59293	-119.641	1018.97	-648.592	-1551.6	-316.421	191.483	0	12.7237	11.7538	-171.508	-27022.4	-183287	-9582.02	-1982.68	357.557	0
420	0	-239.6	31.3693	-480.483	12809.2	15658.8	-2317.39	332.59	583.341	0	-100.713	-61.4872	-534.852	17551.2	23581.8	-8431.48	344.09	167.185	0	10.9759	5.61606	-119.754	1032.23	-660.008	-1545.94	-316.511	191.38	0	12.7349	11.5736	-171.251	-26974	-183359	-9579.04	-1984.7	357.511	0	-216.322	16.5475	-1389.56	-512250	17056.2	109579	3.99129	368.622	0
420	1	-246.658	32.6995	-531.177	14465.1	19352.6	-2027.89	336.434	582.768	0	-79.3895	-59.3362	-516.581	16809.6	23949.2	-7708.7	346.361	167.46	0	11.0215	5.63822	-119.83	1042.83	-681.731	-1539.04	-316.689	191.297	0	12.7602	11.3632	-170.941	-26935.6	-183421	-9600.06	-1987	357.572	0
420	2	-251.827	34.4845	-578.765	16045.3	22994.1	-1663.72	339.73	582.277	0	-56.906	-55.699	-502.896	16132.8	24634.2	-6868.24	348.985	167.92	0	11.0643	5.65537	-119.857	1046.88	-709.014	-1533.07	-316.916	191.266	0	12.8152	11.1498	-170.687	-26910.4	-183476	-9639.15	-1988.93	357.66	0
420	3	-254.429	36.7048	-617.892	17388.3	26204.5	-1234.72	342.41	581.859	0	-34.239	-51.0005	-495.196	15574.3	25687.1	-5957.01	351.873	168.549	0	11.1053	5.66459	-119.841	1043.05	-734.038	-1529.53	-317.125	191.296	0	12.8725	10.969	-170.662	-26906.7	-183523	-9688.68	-1989.36	357.661	0
420	4	-253.485	39.3234	-643.288	18330.5	28618.8	-744.371	344.488	581.505	0	-12.2731	-45.7001	-493.614	15158.2	27078.5	-5018.47	354.858	169.291	0	11.1475	5.66554	-119.796	1032.71	-749.834	-1529.28	-317.259	191.379	0	12.8864	10.8568	-170.972	-26931.8	-183559	-9740.86	-1987.61	357.521	0
420	5	-247.857	42.3148	-651.213	18749.6	29984.4	-186.648	346.044	581.208	0	8.25364	-40.2416	-497.279	14881.8	28721	-4092.07	357.756	170.074	0	11.193	5.66103	-119.737	1018.03	-753.218	-1532.5	-317.291	191.498	0	12.83	10.8325	-171.616	-26982.8	-183581	-9789.72	-1983.72	357.228	0
420	6	-236.561	45.674	-640.67	18604.9	30242.7	451.936	347.205	580.96	0	26.7499	-35.0224	-504.714	14722.6	30495.8	-3213.86	360.422	170.83	0	11.2437	5.65526	-119.676	1001.21	-745.733	-1538.56	-317.231	191.634	0	12.7115	10.8818	-172.508	-27045	-183595	-9832.63	-1978.27	356.776	0
420	7	-219.145	49.4	-613.803	17954	29548	1186.22	348.139	580.75	0	42.734	-30.3687	-514.283	14648.4	32279.1	-2415.77	362.765	171.517	0	11.3004	5.65323	-119.63	985.831	-732.684	-1546.26	-317.125	191.759	0	12.5588	10.9546	-173.52	-27099.4	-183610	-9869.37	-1972.15	356.175	0
420	8	-195.935	53.4835	-575.273	16936.9	28216	2024.11	349.048	580.558	0	55.7929	-26.5263	-524.568	14628.3	33964.3	-1725.35	364.747	172.114	0	11.3608	5.66022	-119.612	975.883	-720.852	-1554.41	-317.027	191.841	0	12.393	10.989	-174.531	-27133.8	-183637	-9899.5	-1966.17	355.467	0
420	9	-167.999	57.9075	-530.986	15737.1	26629	2960.76	350.15	580.363	0	65.5692	-23.664	-534.623	14641.5	35475.2	-1166.75	366.356	172.613	0	11.4186	5.67904	-119.622	973.014	-715.861	-1561.89	-316.984	191.866	0	12.2223	10.9519	-175.434	-27145.4	-183683	-9921.3	-1961.02	354.733	0
421	0	-136.885	62.6368	-486.756	14537.4	25144	3977.51	351.656	580.134	0	71.7874	-21.8849	-544.055	14680.9	36770.8	-760.293	367.586	173.016	0	11.4649	5.70841	-119.655	975.647	-719.95	-1567.1	-317.017	191.846	0	12.0527	10.8634	-176.122	-27140.2	-183758	-9932.71	-1957.36	354.099	0	57.6023	66.4978	-1280.32	-416881	-23220.6	-8343.86	-16.8618	327.473	0
421	1	-104.283	67.5888	-447.311	13487.9	24032.2	5043.97	353.726	579.847	0	74.3046	-21.2377	-552.925	14750.4	37841.5	-520.59	368.439	173.323	0	11.4901	5.743	-119.71	981.087	-731.297	-1568.3	-317.109	191.804	0	11.898	10.7765	-176.497	-27135	-183871	-9932.22	-1955.78	353.743	0
421	2	-71.7444	72.6031	-415.763	12688.9	23455.5	6120.68	356.416	579.48	0	73.1562	-21.7234	-561.543	14861.4	38698	-454.726	368.914	173.535	0	11.4873	5.77408	-119.8	987.773	-746.056	-1564.7	-317.227	191.755	0	11.7835	10.7354	-176.49	-27151.6	-184012	-9920.54	-1956.62	353.842	0
421	3	-40.5514	77.4414	-393.493	12188.7	23465.7	7162.04	359.634	579.024	0	68.5642	-23.3019	-570.25	15027.1	39353.6	-561.176	369.011	173.648	0	11.455	5.7928	-119.94	995.748	-761.46	-1556.5	-317.349	191.698	0	11.7415	10.7564	-176.1	-27202.8	-184162	-9901.38	-1959.78	354.474	0
421	4	-11.7122	81.8292	-380.36	11989.2	24019.9	8120.84	363.151	578.479	0	60.9002	-25.903	-579.205	15259.1	39807.1	-830.034	368.727	173.655	0	11.399	5.79457	-120.119	1006.08	-776.267	-1543.95	-317.462	191.624	0	11.7942	10.837	-175.417	-27285.9	-184295	-9878.75	-1964.61	355.548	0
421	5	13.9697	85.5187	-375.093	12056.3	25004.9	8954.16	366.663	577.858	0	50.6212	-29.4379	-588.255	15564	40029.8	-1244.95	368.048	173.542	0	11.3303	5.77824	-120.309	1019.71	-789.092	-1527.31	-317.559	191.524	0	11.9317	10.9644	-174.622	-27388.6	-184397	-9855.27	-1969.98	356.845	0
421	6	35.8244	88.3451	-375.76	12332.9	26264.7	9628.18	369.897	577.179	0	38.2025	-33.8003	-596.905	15941.5	39962.8	-1786.37	366.95	173.293	0	11.2623	5.74246	-120.486	1036.35	-797.975	-1508.02	-317.623	191.399	0	12.1153	11.1136	-173.92	-27499.9	-184463	-9834.63	-1974.62	358.118	0
421	7	53.2949	90.2598	-380.227	12752	27630	10120.4	372.667	576.462	0	24.085	-38.8642	-604.416	16384.8	39523.1	-2434.24	365.391	172.892	0	11.2069	5.68751	-120.645	1054.81	-800.799	-1488.77	-317.638	191.257	0	12.3077	11.2499	-173.476	-27615.8	-184489	-9822.03	-1977.48	359.191	0
421	8	65.9755	91.3358	-386.559	13249.7	28946.6	10420.7	374.883	575.724	0	8.64413	-44.4906	-609.986	16882.9	38618.8	-3168.88	363.311	172.322	0	11.1722	5.6209	-120.797	1073.93	-795.98	-1471.92	-317.589	191.11	0	12.4923	11.3343	-173.353	-27734	-184474	-9820.83	-1978.16	359.986	0
421	9	73.6881	91.75	-393.317	13774.9	30100.7	10531.2	376.53	574.978	0	-7.82349	-50.54	-612.958	17425.1	37175.3	-3971.35	360.649	171.572	0	11.1625	5.55725	-120.946	1092.63	-783.823	-1458.56	-317.481	190.966	0	12.6698	11.3363	-173.512	-27844.5	-184427	-9830.51	-1976.91	360.476	0
422	0	76.5509	91.7485	-399.711	14295.8	31034.3	10466.1	377.642	574.235	0	-25.088	-56.8849	-613.03	18001.4	35172.4	-4824.39	357.375	170.635	0	11.1751	5.51092	-121.077	1109.15	-766.404	-1448.86	-317.33	190.839	0	12.8386	11.2542	-173.877	-27929.2	-184356	-9847.44	-1974.27	360.627	0	-30.3944	24.4222	-1380.61	-440289	17470.3	-31763	10.7768	319.178	0
422	1	74.9889	91.5998	-405.552	14799.8	31745	10249.4	378.276	573.507	0	-42.9487	-63.4201	-610.464	18602.7	32689.9	-5712.89	353.549	169.527	0	11.2003	5.4904	-121.158	1120.65	-745.468	-1442.68	-317.153	190.751	0	12.9671	11.1182	-174.397	-27969.2	-184257	-9867.67	-1970.54	360.376	0
422	2	69.672	91.5477	-411.056	15289	32270.9	9912.32	378.507	572.806	0	-61.1722	-70.0699	-606.297	19218.6	29958.9	-6623.67	349.413	168.302	0	11.2269	5.49725	-121.163	1123.63	-721.196	-1440.11	-316.952	190.726	0	13.005	10.9679	-175.046	-27956.5	-184124	-9890.7	-1965.86	359.71	0
422	3	61.4113	91.7753	-416.599	15771.3	32669	9489.39	378.418	572.143	0	-79.415	-76.7853	-602.566	19836.5	27421.4	-7545.37	345.508	167.08	0	11.2474	5.52654	-121.095	1115.14	-692.989	-1441.56	-316.723	190.791	0	12.9367	10.8336	-175.762	-27900.1	-183964	-9919.99	-1960.66	358.738	0
422	4	51.0573	92.3921	-422.52	16252.8	32994.8	9015.26	378.091	571.534	0	-97.1309	-83.5323	-602.565	20438.3	25796.2	-8468.43	342.811	166.081	0	11.256	5.56989	-120.983	1094.32	-661.149	-1447.28	-316.465	190.955	0	12.7962	10.7378	-176.442	-27815.4	-183796	-9957.81	-1955.68	357.646	0
422	5	39.4153	93.4388	-428.989	16733	33285.9	8522.79	377.591	570.994	0	-113.455	-90.278	-611.045	20995.6	26138.7	-9384.56	342.777	165.64	0	11.2464	5.61946	-120.852	1063.03	-627.524	-1456.84	-316.193	191.204	0	12.6253	10.7	-177.031	-27711.7	-183640	-9999.56	-1951.33	356.535	0
422	6	27.1836	94.905	-435.919	17202.6	33549.7	8042.2	376.963	570.537	0	-127.074	-96.9773	-634.297	21464.5	29871.3	-10285.2	347.094	166.16	0	11.2141	5.67026	-120.707	1025.77	-594.627	-1468.89	-315.926	191.502	0	12.4426	10.7318	-177.572	-27595.6	-183510	-10035.4	-1947.44	355.405	0
422	7	14.9187	96.7488	-442.957	17642.8	33758.9	7600.38	376.213	570.17	0	-136.103	-103.552	-680.002	21782.8	38762.6	-11159.3	357.004	167.967	0	11.1604	5.72008	-120.542	988.869	-565.341	-1481.53	-315.69	191.796	0	12.2505	10.8345	-178.104	-27479.1	-183415	-10056.6	-1943.82	354.287	0
422	8	3.02704	98.9148	-449.558	18026.6	33854.7	7220	375.307	569.902	0	-138.001	-109.862	-756.75	21871.4	54826	-11991.3	372.449	171.098	0	11.0934	5.76697	-120.358	958.229	-543.28	-1493.17	-315.514	192.038	0	12.0542	10.9989	-178.562	-27376.3	-183354	-10058.5	-1940.84	353.315	0
422	9	-8.22627	101.343	-455.103	18323.4	33755.5	6918.55	374.171	569.738	0	-129.559	-115.685	-873.026	21639.9	80099.3	-12758.6	391.749	175.213	0	11.0249	5.80748	-120.179	937.098	-531.772	-1502.95	-315.425	192.203	0	11.866	11.1963	-178.792	-27297.9	-183329	-10040.9	-1939.38	352.68	0
423	0	-18.7036	103.972	-459.02	18506	33369.1	6706.71	372.696	569.684	0	-107.021	-120.697	-1035.45	20999.4	116253	-13429.2	412.273	179.72	0	10.9661	5.83817	-120.033	925.67	-532.541	-1510.79	-315.437	192.288	0	11.7013	11.3768	-178.651	-27244.2	-183341	-10007.6	-1940.25	352.499	0	270.518	20.0943	-2849.05	-754124	771811	-59051.7	275.069	264.748	0
423	1	-28.3827	106.731	-460.909	18556.5	32609.6	6585.72	370.751	569.739	0	-66.4312	-124.494	-1246.33	19880.7	164046	-13961.6	431.623	184.049	0	10.922	5.85705	-119.924	922.089	-545.763	-1517.18	-315.551	192.311	0	11.5801	11.4883	-178.109	-27202.3	-183390	-9964.61	-1943.65	352.729	0
423	2	-37.3435	109.545	-460.614	18469	31418.7	6545.58	368.211	569.904	0	-4.36484	-126.683	-1501.26	18252.7	222782	-14316.7	448.396	187.842	0	10.8902	5.86218	-119.833	923.103	-569.822	-1522.98	-315.755	192.297	0	11.5211	11.5035	-177.245	-27156.8	-183470	-9918.22	-1949.12	353.216	0
423	3	-45.7429	112.338	-458.302	18252.4	29791.5	6566.37	365.004	570.174	0	81.0457	-126.951	-1787.55	16139.5	289933	-14463.1	462.196	190.971	0	10.8647	5.85103	-119.743	924.83	-600.927	-1528.67	-316.018	192.277	0	11.5315	11.4282	-176.2	-27103	-183573	-9874.84	-1955.84	353.819	0
423	4	-53.7831	115.034	-454.587	17937.1	27810.5	6621.71	361.178	570.542	0	189.242	-124.994	-2083.64	13639.5	360951	-14350.1	473.231	193.454	0	10.8427	5.82211	-119.657	924.306	-635.435	-1533.84	-316.31	192.275	0	11.605	11.2902	-175.123	-27052	-183692	-9838.67	-1962.93	354.474	0
423	5	-61.6792	117.59	-450.67	17581.7	25686.4	6681.92	356.996	570.988	0	316.715	-120.429	-2360.51	10938.1	429513	-13887.2	481.957	195.366	0	10.8259	5.77567	-119.594	919.96	-672.433	-1537.4	-316.623	192.308	0	11.7195	11.1296	-174.096	-27027.1	-183809	-9810.73	-1969.79	355.243	0
423	6	-69.6176	120.058	-448.445	17279.6	23799.6	6719.48	353.071	571.468	0	456.604	-112.984	-2586.91	8287.12	488630	-12987.2	488.886	196.797	0	10.8192	5.71308	-119.574	910.987	-711.737	-1538.26	-316.952	192.381	0	11.8371	10.9844	-173.111	-27052.9	-183901	-9790.48	-1976.33	356.274	0
423	7	-77.6838	122.603	-450.606	17163.9	22747.6	6719.13	350.482	571.909	0	599.005	-102.823	-2738.06	5940.7	532547	-11635.6	494.498	197.83	0	10.8276	5.6365	-119.602	897.805	-750.359	-1536.12	-317.274	192.493	0	11.9318	10.8724	-172.187	-27143.1	-183960	-9777.31	-1982.37	357.637	0
423	8	-85.711	125.422	-460.838	17416.3	23398.4	6688.65	350.774	572.207	0	732.789	-90.7217	-2804.04	4085.99	558528	-9931.35	499.187	198.543	0	10.8563	5.55021	-119.662	882.537	-783.111	-1532.13	-317.544	192.625	0	12.0162	10.79	-171.409	-27294.6	-183998	-9769.97	-1987.44	359.237	0
423	9	-93.0844	128.628	-484.036	18270.8	26922.9	6668.51	355.622	572.253	0	848.186	-78.0836	-2792.6	2816.81	567483	-8093.38	503.21	198.991	0	10.9086	5.46243	-119.736	867.555	-804.753	-1528.55	-317.721	192.754	0	12.123	10.7274	-170.834	-27485.9	-184035	-9766.46	-1991.27	360.892	0
424	0	-98.6062	132.237	-526.319	20004.8	34771.2	6741	366.065	571.991	0	938.639	-66.7693	-2725.23	2150.86	563175	-6421.98	506.652	199.211	0	10.9832	5.38493	-119.817	854.033	-810.075	-1527.44	-317.761	192.872	0	12.2643	10.6881	-170.454	-27678.6	-184085	-9765.24	-1993.96	362.382	0	972.612	80.2273	-3871.21	-1.2396e+06	1.3249e+06	-202146	354.014	320.999	0
424	1	-100.444	136.218	-594.613	22913.1	48569.7	7036.18	381.683	571.466	0	1001.24	-58.6694	-2628.85	2058.68	550598	-5224.96	509.444	199.217	0	11.0734	5.33097	-119.907	842.665	-795.151	-1529.45	-317.631	192.972	0	12.4226	10.6893	-170.26	-27828.1	-184145	-9765.42	-1995.56	363.445	0
424	2	-96.1403	140.533	-695.695	27261.9	69921	7730.58	400.505	570.813	0	1035.89	-55.2616	-2527.54	2485.89	534355	-4754.96	511.413	199.016	0	11.1685	5.31116	-119.993	835.149	-761.133	-1533.51	-317.343	193.04	0	12.5622	10.7426	-170.322	-27896.1	-184200	-9766.85	-1995.48	363.784	0
424	3	-82.7157	145.148	-834.605	33220.5	100070	9035.66	419.901	570.196	0	1043.91	-57.3616	-2437.19	3366.26	517584	-5175.8	512.369	198.619	0	11.2571	5.32756	-120.049	833.74	-715.412	-1537.72	-316.959	193.055	0	12.6401	10.8395	-170.8	-27863.9	-184229	-9771.3	-1992.63	363.138	0
424	4	-56.9453	149.998	-1012.65	40779.3	139474	11166.9	437.731	569.73	0	1027.17	-65.0697	-2363.81	4629.69	501592	-6544.2	512.196	198.041	0	11.3284	5.37148	-120.057	838.939	-667.987	-1540.54	-316.564	193.012	0	12.626	10.9597	-171.778	-27738.4	-184217	-9782.69	-1986.41	361.478	0
424	5	-15.9337	154.906	-1225.81	49691.6	187440	14287.9	452.91	569.462	0	988.053	-77.8371	-2305	6209.74	486088	-8798.79	510.884	197.306	0	11.371	5.42773	-120.028	848.376	-627.851	-1541.27	-316.231	192.932	0	12.5266	11.0868	-173.138	-27547.1	-184164	-9804.17	-1977.68	359.106	0
424	6	42.1194	159.508	-1463.72	59457.8	241891	18446.7	465.258	569.379	0	929.601	-94.5623	-2253.24	8045.92	469812	-11758.9	508.505	196.429	0	11.3746	5.48039	-119.992	858.529	-601.364	-1539.63	-316.012	192.845	0	12.3841	11.212	-174.617	-27325.7	-184083	-9835.47	-1968.21	356.49	0
424	7	117.352	163.227	-1709.13	69339.4	299222	23520.9	475.072	569.43	0	855.527	-113.728	-2199.75	10079.9	451281	-15144.6	505.151	195.418	0	11.3342	5.51705	-119.97	867.319	-589.942	-1535.4	-315.917	192.771	0	12.2477	11.3284	-175.962	-27106.7	-183988	-9872.89	-1959.61	354.048	0
424	8	207.896	165.354	-1938.84	78428.4	354434	29189.5	482.808	569.549	0	769.816	-133.661	-2137.6	12251.4	429416	-18628	500.887	194.269	0	11.2528	5.53151	-119.964	875.037	-589.336	-1528.77	-315.913	192.706	0	12.1469	11.4299	-177.012	-26917.4	-183889	-9909.82	-1952.85	352.065	0
424	9	309.446	165.268	-2127.53	85815.9	401932	34957.5	488.92	569.664	0	676.284	-152.877	-2063.31	14497.1	403882	-21907.6	495.745	192.974	0	11.1407	5.524	-119.954	883.148	-593.443	-1520.57	-315.947	192.638	0	12.0922	11.5086	-177.718	-26778.9	-183791	-9937.77	-1948.17	350.682	0
425	0	415.171	162.623	-2254.07	90815.5	436891	40231.9	493.823	569.711	0	578.319	-170.341	-1976.98	16753.5	375110	-24772.5	489.739	191.526	0	11.0129	5.49965	-119.919	892.926	-598.434	-1511.71	-315.99	192.554	0	12.0911	11.553	-178.141	-26700.5	-183701	-9950.35	-1945.22	349.884	0	874.846	-71.8391	-3860.32	-1.51612e+06	1.30093e+06	-489045	347.589	391.644	0
425	1	516.809	157.357	-2307.57	93133.1	456587	44443.8	497.865	569.64	0	478.831	-185.539	-1881.46	18963.5	344092	-27127.1	482.886	189.921	0	10.8852	5.46636	-119.856	905.249	-603.302	-1502.76	-316.034	192.447	0	12.1486	11.5544	-178.403	-26675.2	-183631	-9946.67	-1943.31	349.523	0
425	2	606.654	149.639	-2290.32	92918.2	461044	47187.5	501.301	569.43	0	380.263	-198.419	-1780.98	21081.2	312069	-28976.4	475.223	188.163	0	10.7706	5.43178	-119.784	920.339	-608.308	-1494.15	-316.078	192.317	0	12.2564	11.5124	-178.607	-26688.9	-183591	-9929.6	-1941.91	349.428	0
425	3	679.245	139.993	-2216.47	90696.3	452752	48323.4	504.268	569.081	0	284.636	-209.225	-1680	23074.2	280248	-30392.3	466.814	186.265	0	10.6762	5.40284	-119.719	937.321	-613.752	-1486.47	-316.127	192.171	0	12.3966	11.4353	-178.822	-26734.1	-183586	-9901.05	-1940.64	349.501	0
425	4	731.984	129.546	-2106.9	87219.2	435674	48008	506.784	568.603	0	193.604	-218.251	-1582.31	24929.6	249624	-31469.8	457.759	184.245	0	10.6074	5.38621	-119.687	954.932	-619.533	-1480.29	-316.176	192.021	0	12.5466	11.3442	-179.103	-26811.6	-183610	-9861.17	-1939.16	349.699	0
425	5	764.76	119.703	-1983.24	83258.5	414038	46589.6	508.768	568.019	0	108.48	-225.651	-1490.69	26645.6	220904	-32280	448.189	182.125	0	10.5719	5.38517	-119.717	972.803	-624.556	-1476.14	-316.217	191.874	0	12.6678	11.2696	-179.437	-26921.9	-183647	-9810.96	-1937.46	350.036	0
425	6	779.04	111.373	-1863.02	79409.1	391354	44431.5	510.064	567.376	0	30.2237	-231.529	-1406.91	28209.6	194531	-32854.6	438.268	179.949	0	10.5772	5.39664	-119.828	991.08	-626.699	-1474.75	-316.23	191.729	0	12.7143	11.2346	-179.701	-27060.2	-183676	-9753.78	-1936.12	350.585	0
425	7	776.837	104.843	-1757.53	76014.6	369946	41839	510.491	566.749	0	-40.4641	-236.081	-1331.83	29592.4	170727	-33214.3	428.19	177.781	0	10.6226	5.41326	-119.994	1008.25	-624.62	-1477	-316.205	191.598	0	12.6717	11.2402	-179.773	-27211.3	-183682	-9695.73	-1935.74	351.364	0
425	8	760.016	100.101	-1671.91	73207.3	350953	39064.9	509.911	566.214	0	-103.012	-239.476	-1265.54	30765.6	149552	-33376.6	418.172	175.69	0	10.6959	5.4286	-120.159	1020.61	-619.934	-1483.64	-316.159	191.506	0	12.5664	11.2727	-179.634	-27351.2	-183663	-9644.64	-1936.43	352.261	0
425	9	730.099	96.9806	-1606.24	70962.9	334536	36290.1	508.273	565.82	0	-156.999	-241.711	-1207.57	31717.6	130951	-33336.6	408.442	173.734	0	10.779	5.44137	-120.268	1025.3	-617.458	-1494.5	-316.134	191.475	0	12.4376	11.329	-179.33	-27455.9	-183626	-9608.17	-1937.95	353.102	0
426	0	688.365	95.2509	-1556.97	69143.7	320147	33617.9	505.622	565.591	0	-202.228	-242.715	-1157.15	32451.7	114804	-33080	399.213	171.956	0	10.8558	5.45625	-120.291	1023.03	-622.423	-1507.86	-316.174	191.495	0	12.3278	11.4211	-178.891	-27508.2	-183582	-9591.46	-1940.22	353.77	0	140.59	-111.522	-2678.35	-1.0347e+06	652435	-257823	245.694	384.011	0
426	1	636.108	94.6731	-1518.54	67550.6	306844	31098.4	502.065	565.516	0	-238.733	-242.451	-1113.52	32978.8	100958	-32609.5	390.665	170.383	0	10.9166	5.48067	-120.237	1016.67	-636.37	-1520.61	-316.293	191.544	0	12.2861	11.5543	-178.31	-27504.5	-183547	-9595.52	-1943.37	354.251	0
426	2	574.967	95.0219	-1484.8	65976.1	293601	28740.3	497.738	565.566	0	-266.775	-240.922	-1075.88	33313	89244.4	-31942.6	382.95	169.036	0	10.96	5.52017	-120.131	1008.18	-656.134	-1529.51	-316.462	191.608	0	12.3477	11.7137	-177.554	-27456.3	-183537	-9618.61	-1947.7	354.637	0
426	3	507.055	96.1074	-1450.18	64246.9	279560	26515.3	492.776	565.697	0	-286.828	-238.188	-1043.42	33471.9	79498.1	-31103.6	376.19	167.921	0	10.9911	5.57581	-119.994	998.441	-676.417	-1532.68	-316.637	191.679	0	12.5068	11.8719	-176.558	-27380.4	-183552	-9658.76	-1953.61	355.079	0
426	4	434.825	97.7532	-1410.56	62249.4	264177	24376.6	487.285	565.869	0	-299.514	-234.377	-1015.34	33475.8	71547.2	-30120.6	370.466	167.03	0	11.0184	5.64357	-119.838	989.007	-691.837	-1530.49	-316.773	191.747	0	12.7083	12.0013	-175.274	-27287.5	-183578	-9714.92	-1961.38	355.684	0
426	5	360.826	99.771	-1363.75	59938.6	247284	22274.5	481.326	566.049	0	-305.514	-229.66	-990.917	33346.7	65212.7	-29023.8	365.81	166.348	0	11.0484	5.71395	-119.679	982.148	-698.394	-1525.21	-316.836	191.794	0	12.8702	12.0831	-173.744	-27182.5	-183594	-9786.63	-1970.7	356.452	0
426	6	287.429	101.987	-1309.51	57334.1	229061	20169.7	474.92	566.217	0	-305.534	-224.22	-969.615	33107.5	60313.2	-27843.6	362.203	165.855	0	11.0831	5.77379	-119.542	979.648	-695.282	-1519.61	-316.816	191.805	0	12.9297	12.1086	-172.093	-27075	-183586	-9872.09	-1980.78	357.328	0
426	7	216.61	104.287	-1249.34	54509.1	209958	18049.3	468.055	566.37	0	-300.297	-218.238	-951.049	32781.7	56669.4	-26608.9	359.586	165.531	0	11.122	5.81307	-119.444	982.84	-683.701	-1515.42	-316.724	191.772	0	12.8768	12.0805	-170.48	-26979.7	-183554	-9966.13	-1990.69	358.257	0
426	8	149.822	106.629	-1185.81	51571.3	190578	15930.5	460.716	566.51	0	-290.557	-211.888	-934.963	32393.4	54103.8	-25344.3	357.867	165.353	0	11.1648	5.83137	-119.394	993.267	-664.089	-1512.64	-316.562	191.681	0	12.7537	12.0207	-169.063	-26902.5	-183517	-10059.4	-1999.49	359.127	0
426	9	87.9699	109.027	-1121.88	48636.8	171544	13847.3	452.908	566.647	0	-277.13	-205.327	-921.191	31967	52441.3	-24068.7	356.928	165.298	0	11.2103	5.83644	-119.394	1011.83	-636.808	-1510.11	-316.334	191.525	0	12.6216	11.9641	-168.005	-26831.8	-183491	-10139.7	-2006.18	359.709	0
427	0	31.4733	111.501	-1060.25	45809.3	153403	11839	444.686	566.794	0	-260.938	-198.714	-909.631	31524.2	51509.9	-22796.4	356.627	165.344	0	11.2511	5.83627	-119.447	1037.2	-604.435	-1506.98	-316.06	191.317	0	12.5285	11.9377	-167.44	-26751.1	-183486	-10195.7	-2009.83	359.766	0	-306.798	-38.5249	-2049.35	-727346	311457	63417.8	144.221	353.585	0
427	1	-19.6045	114.039	-1002.96	43168.1	136560	9944.6	436.158	566.959	0	-243.011	-192.229	-900.2	31084.3	51142.8	-21544.4	356.813	165.47	0	11.2747	5.83172	-119.541	1065.18	-572.278	-1503.89	-315.787	191.089	0	12.5035	11.9478	-167.389	-26660.3	-183501	-10221.2	-2010.25	359.271	0
427	2	-65.4024	116.593	-951.224	40765.5	121270	8198.14	427.489	567.144	0	-224.458	-186.086	-892.775	30665	51182.5	-20339.6	357.33	165.652	0	11.2721	5.81757	-119.658	1089.46	-547.709	-1502.94	-315.577	190.895	0	12.5651	11.9844	-167.743	-26577.3	-183524	-10217.2	-2008.08	358.441	0
427	3	-106.138	119.073	-905.51	38628.5	107644	6627.19	418.877	567.341	0	-206.401	-180.534	-887.179	30283.7	51486.3	-19220.4	358.034	165.865	0	11.2454	5.79001	-119.766	1103.62	-538.818	-1506.13	-315.499	190.785	0	12.7159	12.0297	-168.376	-26523.4	-183548	-10190.2	-2004.11	357.525	0
427	4	-142.015	121.37	-865.7	36761.7	95683.9	5252.34	410.528	567.535	0	-189.874	-175.828	-883.212	29956.7	51933.2	-18232.2	358.8	166.082	0	11.2088	5.7496	-119.837	1103.95	-552.023	-1513.43	-315.606	190.788	0	12.9357	12.0711	-169.255	-26510.5	-183568	-10146.3	-1998.56	356.631	0
427	5	-173.169	123.387	-831.317	35153.7	85312.1	4085.76	402.623	567.713	0	-175.735	-172.178	-880.698	29697	52429.8	-17416.8	359.532	166.28	0	11.1828	5.69758	-119.844	1090.81	-588.722	-1522.84	-315.912	190.898	0	13.1853	12.116	-170.384	-26534.8	-183582	-10085	-1991.46	355.735	0
427	6	-199.658	125.073	-801.72	33782.3	76408.8	3132.38	395.306	567.863	0	-164.6	-169.715	-879.501	29512.6	52912.2	-16803.3	360.162	166.444	0	11.1846	5.63483	-119.768	1067.39	-642.745	-1531.93	-316.367	191.088	0	13.4145	12.1879	-171.684	-26579.5	-183583	-10003.1	-1983.31	354.816	0
427	7	-221.507	126.433	-776.24	32620.1	68837.4	2395.56	388.681	567.977	0	-156.815	-168.465	-879.54	29406.1	53345.3	-16400	360.651	166.567	0	11.2204	5.56541	-119.612	1038.4	-701.764	-1539.09	-316.867	191.319	0	13.5732	12.3029	-172.997	-26628.3	-183560	-9904.19	-1975.06	353.923	0
427	8	-238.764	127.535	-754.277	31638.5	62464	1879.29	382.813	568.055	0	-152.423	-168.347	-880.789	29375.2	53720.9	-16191.4	360.992	166.649	0	11.2847	5.49741	-119.393	1009.63	-752.935	-1543.72	-317.306	191.544	0	13.6268	12.4615	-174.233	-26672.5	-183509	-9800.75	-1967.24	353.086	0
427	9	-251.541	128.497	-735.354	30809.2	57164.9	1582.95	377.738	568.103	0	-151.174	-169.173	-883.278	29413	54057.5	-16141.1	361.201	166.7	0	11.3632	5.43925	-119.154	986.583	-788.378	-1546.15	-317.616	191.72	0	13.5758	12.6657	-175.412	-26708.6	-183435	-9708.18	-1959.74	352.263	0
428	0	-260.036	129.439	-719.124	30106.1	52825.3	1493.99	373.458	568.135	0	-152.544	-170.667	-887.082	29507.7	54396.6	-16196.4	361.321	166.736	0	11.44	5.39573	-118.952	972.48	-806.283	-1547.33	-317.778	191.825	0	13.4552	12.9182	-176.582	-26737.3	-183356	-9637.02	-1952.36	351.416	0	-387.467	-24.0355	-1897.82	-626849	224610	128116	107.935	329.23	0
428	1	-264.54	130.426	-705.314	29507.3	49336.3	1582.12	369.949	568.164	0	-155.81	-172.491	-892.292	29642.6	54797.4	-16295.8	361.412	166.779	0	11.5015	5.36724	-118.839	967.888	-808.454	-1548.55	-317.803	191.855	0	13.3017	13.2042	-177.771	-26768.9	-183287	-9590.19	-1945.03	350.58	0
428	2	-265.434	131.422	-693.664	28996.3	46591.6	1796.33	367.167	568.198	0	-160.136	-174.291	-898.96	29795.9	55332.9	-16375.7	361.552	166.855	0	11.5378	5.35133	-118.838	971.488	-797.833	-1551.1	-317.714	191.825	0	13.1259	13.4917	-178.987	-26820.5	-183242	-9564.76	-1937.77	349.846	0
428	3	-263.175	132.295	-683.896	28562.1	44489.5	2070.71	365.053	568.236	0	-164.68	-175.737	-907.08	29941.8	56085.3	-16378.2	361.831	166.991	0	11.5436	5.34451	-118.941	980.304	-777.768	-1555.86	-317.539	191.758	0	12.9217	13.7467	-180.168	-26902.8	-183222	-9555.69	-1930.95	349.321	0
428	4	-258.267	132.866	-675.729	28197.9	42936.2	2340.06	363.541	568.27	0	-168.66	-176.562	-916.594	30054.4	57138.4	-16258.6	362.338	167.211	0	11.5171	5.34386	-119.125	989.773	-752.128	-1562.9	-317.314	191.691	0	12.6867	13.935	-181.165	-27007	-183221	-9557.38	-1925.35	349.074	0
428	5	-251.23	132.976	-668.907	27899.6	41847.1	2555.23	362.56	568.291	0	-171.405	-176.584	-927.418	30112.7	58570.7	-15990.9	363.155	167.531	0	11.4609	5.34817	-119.368	995.457	-724.817	-1571.48	-317.072	191.661	0	12.4299	14.0178	-181.796	-27108.9	-183236	-9563.69	-1921.92	349.117	0
428	6	-242.579	132.54	-663.214	27663.7	41143.6	2689.84	362.037	568.288	0	-172.382	-175.705	-939.482	30102.2	60452.3	-15569	364.346	167.959	0	11.3845	5.35735	-119.642	995.503	-699.244	-1580.3	-316.844	191.679	0	12.1812	13.9621	-181.935	-27182.8	-183267	-9570.5	-1921.32	349.409	0
428	7	-232.816	131.556	-658.471	27486.5	40750.4	2739.74	361.886	568.257	0	-171.215	-173.899	-952.759	30014.7	62844	-15000.5	365.96	168.497	0	11.3011	5.37014	-119.912	990.877	-678.139	-1587.75	-316.655	191.737	0	11.9901	13.7631	-181.588	-27209	-183315	-9577.52	-1923.51	349.839	0
428	8	-222.411	130.092	-654.512	27363.5	40595.1	2718.21	362.023	568.193	0	-167.672	-171.188	-967.267	29846.5	65795.5	-14299.7	368.022	169.143	0	11.2233	5.38394	-120.155	983.395	-662.982	-1591.97	-316.518	191.816	0	11.9045	13.4515	-180.881	-27175.6	-183371	-9586.22	-1927.77	350.24	0
428	9	-211.796	128.265	-651.197	27290.5	40609.5	2648.01	362.361	568.092	0	-161.65	-167.627	-983.051	29597.1	69339.5	-13482.3	370.535	169.893	0	11.1607	5.39808	-120.363	974.44	-653.678	-1591.79	-316.431	191.904	0	11.9421	13.0722	-179.948	-27085.7	-183417	-9597.42	-1933.28	350.52	0
429	0	-201.343	126.224	-648.433	27263	40732.5	2553.41	362.817	567.956	0	-153.138	-163.312	-1000.16	29270.5	73483.6	-12564.7	373.472	170.734	0	11.1181	5.41553	-120.55	965.628	-648.699	-1587.78	-316.381	191.99	0	12.0833	12.6569	-178.846	-26965.9	-183442	-9610.54	-1939.7	350.777	0	-226.667	-4.75835	-2025.17	-641289	290084	78563.3	137.299	316.144	0
429	1	-191.367	124.121	-646.18	27276.9	40913.7	2455.19	363.316	567.788	0	-142.198	-158.387	-1018.6	28876.7	78203.4	-11567.1	376.776	171.651	0	11.0934	5.44078	-120.732	959.43	-645.777	-1582.09	-316.349	192.053	0	12.2916	12.2186	-177.58	-26864.1	-183455	-9623.4	-1947.08	351.279	0
429	2	-182.129	122.094	-644.425	27327.7	41113.8	2367.7	363.799	567.594	0	-128.967	-153.048	-1038.21	28430.2	83439.6	-10514.1	380.369	172.616	0	11.0825	5.47671	-120.914	958.126	-644.037	-1577.21	-316.326	192.076	0	12.5302	11.7613	-176.164	-26830.1	-183469	-9633.86	-1955.47	352.302	0
429	3	-173.835	120.246	-643.146	27410.8	41304.8	2297.36	364.223	567.38	0	-113.651	-147.521	-1058.67	27946.2	89097.1	-9433.87	384.159	173.603	0	11.0831	5.52268	-121.084	962.907	-645.073	-1574.95	-316.328	192.048	0	12.7664	11.2888	-174.626	-26886.7	-183492	-9642.83	-1964.78	353.968	0
429	4	-166.634	118.642	-642.3	27521.6	41470.2	2243.24	364.565	567.151	0	-96.5232	-142.037	-1079.46	27439.5	95048.9	-8355.67	388.052	174.58	0	11.0938	5.57435	-121.209	974.478	-650.52	-1575.66	-316.367	191.96	0	12.9833	10.8169	-172.966	-27017.6	-183525	-9654.62	-1975.05	356.202	0
429	5	-160.62	117.305	-641.833	27654.6	41604.4	2198.59	364.821	566.913	0	-77.9184	-136.805	-1099.93	26925.1	101144	-7309.75	391.955	175.521	0	11.1116	5.62489	-121.253	992.845	-659.755	-1578.18	-316.441	191.812	0	13.1822	10.38	-171.208	-27182.1	-183570	-9674.58	-1986.2	358.766	0
429	6	-155.836	116.222	-641.693	27804.1	41709.4	2152.32	364.999	566.671	0	-58.2343	-131.996	-1119.37	26419.6	107216	-6326.3	395.783	176.398	0	11.1325	5.6671	-121.196	1015.59	-670.621	-1580.44	-316.533	191.62	0	13.3569	10.019	-169.497	-27339.3	-183628	-9706.33	-1997.37	361.297	0
429	7	-152.271	115.346	-641.856	27965.6	41791.8	2090.83	365.111	566.43	0	-37.9279	-127.733	-1137.12	25939.5	113099	-5434.84	399.461	177.188	0	11.1506	5.69511	-121.042	1037.73	-680.496	-1580.65	-316.622	191.427	0	13.4798	9.76784	-168.105	-27463.4	-183699	-9749.1	-2006.77	363.371	0
429	8	-149.871	114.614	-642.333	28136	41860.6	2000.91	365.17	566.197	0	-17.4962	-124.095	-1152.65	25498.9	118634	-4663.53	402.923	177.878	0	11.1588	5.70658	-120.817	1054.52	-686.648	-1578.16	-316.683	191.272	0	13.5231	9.65815	-167.313	-27544.7	-183783	-9796.38	-2012.44	364.63	0
429	9	-148.529	113.96	-643.176	28312.8	41924.7	1872.14	365.184	565.98	0	2.55364	-121.125	-1165.61	25108.1	123686	-4037.97	406.113	178.459	0	11.1548	5.70541	-120.549	1064.22	-687.271	-1573	-316.701	191.172	0	13.4827	9.71692	-167.27	-27582.8	-183877	-9838.63	-2013.28	364.899	0
430	0	-148.099	113.324	-644.465	28493.3	41991	1697.53	365.156	565.788	0	21.7336	-118.843	-1175.83	24775.6	128143	-3579.8	408.981	178.929	0	11.1437	5.70117	-120.262	1067.79	-682.716	-1565.34	-316.677	191.121	0	13.3784	9.94515	-167.92	-27584.7	-183975	-9869.37	-2009.61	364.274	0	-52.1555	5.14822	-2131.57	-668250	353098	41749.5	163.938	313.235	0
430	1	-148.405	112.657	-646.272	28676	42063.3	1473.46	365.086	565.629	0	39.596	-117.264	-1183.32	24508.7	131930	-3306.08	411.491	179.288	0	11.1336	5.70449	-119.968	1066.83	-675.559	-1555.77	-316.631	191.107	0	13.2279	10.299	-169.058	-27563	-184063	-9889.06	-2002.75	363.038	0
430	2	-149.264	111.912	-648.603	28860.6	42143.8	1200.04	364.976	565.503	0	55.7464	-116.411	-1188.15	24312.4	135002	-3228.77	413.623	179.538	0	11.129	5.72097	-119.675	1063.06	-669.068	-1545.3	-316.591	191.117	0	13.0248	10.6953	-170.446	-27529	-184125	-9901.74	-1994.25	361.511	0
430	3	-150.501	111.049	-651.365	29047.3	42233.5	881.728	364.839	565.406	0	69.8534	-116.318	-1190.48	24188.3	137348	-3353.73	415.371	179.682	0	11.1282	5.74816	-119.392	1058.64	-665.372	-1534.99	-316.573	191.133	0	12.7529	11.0447	-171.869	-27488.5	-184145	-9909.63	-1985.43	359.939	0
430	4	-151.95	110.04	-654.401	29235.3	42332.5	527.658	364.689	565.325	0	81.6611	-117.018	-1190.49	24135.8	138977	-3678.79	416.74	179.726	0	11.127	5.77787	-119.131	1054.68	-665.308	-1525.73	-316.585	191.147	0	12.4205	11.2872	-173.145	-27439.4	-184110	-9912.72	-1977.33	358.476	0
430	5	-153.459	108.882	-657.509	29421.8	42439.1	151.064	364.545	565.253	0	90.9994	-118.523	-1188.33	24153.9	139916	-4191.75	417.742	179.674	0	11.1248	5.80031	-118.905	1049.75	-668.997	-1518.47	-316.626	191.172	0	12.069	11.401	-174.091	-27372.6	-184020	-9909.49	-1971.04	357.232	0
430	6	-154.893	107.588	-660.469	29602.6	42549.9	-232.507	364.424	565.179	0	97.787	-120.808	-1184.19	24240.1	140206	-4870.61	418.398	179.53	0	11.1272	5.80765	-118.738	1041.17	-674.601	-1514.21	-316.681	191.231	0	11.7592	11.391	-174.548	-27281.2	-183899	-9896.16	-1967.57	356.296	0
430	7	-156.132	106.186	-663.072	29773.5	42658.8	-607.402	364.335	565.098	0	102.031	-123.802	-1178.21	24389.4	139896	-5686.34	418.736	179.3	0	11.1396	5.79684	-118.67	1027.59	-677.192	-1513.36	-316.707	191.341	0	11.5487	11.2808	-174.462	-27169.6	-183783	-9869.68	-1967.42	355.733	0
430	8	-157.069	104.719	-665.172	29930.8	42758.8	-959.406	364.282	565.003	0	103.822	-127.394	-1170.58	24593.6	139043	-6605.62	418.781	178.99	0	11.1601	5.77011	-118.739	1010.31	-671.629	-1515.36	-316.656	191.491	0	11.4632	11.109	-173.886	-27050.4	-183703	-9832.14	-1970.45	355.564	0
430	9	-157.606	103.238	-666.711	30071.2	42844.6	-1276.71	364.263	564.896	0	103.325	-131.432	-1161.51	24842.3	137707	-7592.43	418.558	178.612	0	11.181	5.73298	-118.949	993.162	-656.652	-1518.58	-316.52	191.651	0	11.4873	10.9249	-172.9	-26936.5	-183668	-9790.07	-1976.28	355.793	0
431	0	-157.658	101.794	-667.734	30192	42916.2	-1550.8	364.271	564.784	0	100.766	-135.73	-1151.25	25124.2	135951	-8609.34	418.09	178.177	0	11.1938	5.69168	-119.26	981.367	-635.262	-1520.97	-316.327	191.771	0	11.5868	10.7771	-171.614	-26839.4	-183666	-9750.37	-1984.22	356.394	0	-55.785	-37.808	-2053.44	-656755	322366	18311.2	155.14	318.558	0
431	1	-157.155	100.429	-668.354	30292	42977.6	-1777.18	364.304	564.677	0	96.4196	-140.078	-1140.03	25426.7	133839	-9619.24	417.399	177.696	0	11.1955	5.65123	-119.603	979.508	-612.909	-1521.06	-316.125	191.81	0	11.7316	10.6946	-170.226	-26772.9	-183676	-9717.18	-1993.01	357.278	0
431	2	-156.052	99.1651	-668.701	30372.2	43034.4	-1955.67	364.355	564.58	0	90.5854	-144.272	-1128.06	25735.8	131429	-10587.3	416.509	177.186	0	11.1899	5.61409	-119.901	988.828	-596.015	-1518.41	-315.971	191.753	0	11.9024	10.6789	-168.958	-26749.8	-183689	-9691.55	-2001.19	358.322	0
431	3	-154.338	97.9951	-668.883	30435.3	43094	-2090.28	364.427	564.498	0	83.5686	-148.137	-1115.51	26037.1	128778	-11483.1	415.443	176.659	0	11.1844	5.57926	-120.088	1006.14	-589.628	-1513.34	-315.91	191.622	0	12.0843	10.7199	-167.967	-26773	-183696	-9673.9	-2007.64	359.394	0
431	4	-152.033	96.889	-668.982	30485.2	43165.6	-2188.88	364.524	564.431	0	75.6701	-151.529	-1102.52	26317	125942	-12282.5	414.231	176.13	0	11.1841	5.54426	-120.137	1025.49	-594.792	-1506.71	-315.951	191.464	0	12.2642	10.8033	-167.343	-26831	-183682	-9666.49	-2011.64	360.335	0
431	5	-149.184	95.7988	-669.037	30526.8	43260.1	-2262.77	364.66	564.372	0	67.182	-154.349	-1089.17	26563.2	122974	-12968.5	412.907	175.611	0	11.1899	5.50975	-120.067	1041.17	-608.615	-1499.68	-316.069	191.328	0	12.4335	10.9032	-167.141	-26907.8	-183635	-9671.49	-2012.68	360.989	0
431	6	-145.857	94.6666	-669.049	30567.4	43389.2	-2325.69	364.852	564.312	0	58.3825	-156.546	-1075.5	26764.9	119930	-13531.4	411.511	175.114	0	11.2008	5.48111	-119.926	1050.1	-626.613	-1493.55	-316.225	191.244	0	12.5845	10.9825	-167.367	-26994.7	-183554	-9686.67	-2010.71	361.29	0
431	7	-142.126	93.4339	-669.003	30615.5	43567.4	-2392.4	365.123	564.237	0	49.5299	-158.109	-1061.54	26913.4	116862	-13967.1	410.087	174.647	0	11.2146	5.46445	-119.762	1053.14	-644.26	-1489.43	-316.38	191.206	0	12.7074	11.0107	-167.981	-27086.7	-183444	-9705.27	-2006.05	361.248	0
431	8	-138.063	92.0454	-668.919	30679.4	43812.3	-2477.59	365.497	564.136	0	40.8577	-159.061	-1047.33	27004.5	113818	-14276.4	408.674	174.216	0	11.2293	5.46191	-119.61	1054.65	-657.421	-1487.78	-316.496	191.183	0	12.7988	10.9828	-168.938	-27173.8	-183315	-9721.16	-1999.1	360.851	0
431	9	-133.725	90.4566	-668.861	30767.3	44142.3	-2594.11	365.996	564	0	32.5716	-159.439	-1032.94	27040	110840	-14463.2	407.306	173.822	0	11.2458	5.47083	-119.485	1059.55	-663.206	-1488.52	-316.551	191.132	0	12.87	10.9295	-170.198	-27242.5	-183178	-9732.59	-1990.26	360.063	0
[truncated: 1,556 more rows]
[truncated: 234 more columns]
