# Supplementary material for: Independent effects of mental fatigue and drop height on drop jump performance in American football athletes: an exploration of central-peripheral interaction
Source: PeerJ. 2026 Jan 13;14:e20574. doi: 10.7717/peerj.20574 (PMC12810397; doi:10.7717/peerj.20574)
Supplement: Supplemental Information 1 [file peerj-14-20574-s001.zip › data/1/2/C-DJ-50-02.csv]

Devices
1000
		Force1 - Force			Force1 - Moment			Force1 - CoP			Force2 - Force			Force2 - Moment			Force2 - CoP			Imported AMTI 400600 V1.00 #3 - Force			Imported AMTI 400600 V1.00 #3 - Moment			Imported AMTI 400600 V1.00 #3 - CoP			Imported AMTI 400600 V1.00 #4 - Force			Imported AMTI 400600 V1.00 #4 - Moment			Imported AMTI 400600 V1.00 #4 - CoP			Combined Force			Combined Moment			Combined CoP
Frame	Sub Frame	Fx	Fy	Fz	Mx	My	Mz	Cx	Cy	Cz	Fx	Fy	Fz	Mx	My	Mz	Cx	Cy	Cz	Fx	Fy	Fz	Mx	My	Mz	Cx	Cy	Cz	Fx	Fy	Fz	Mx	My	Mz	Cx	Cy	Cz	Fx	Fy	Fz	Mx	My	Mz	Cx	Cy	Cz
		N	N	N	N.mm	N.mm	N.mm	mm	mm	mm	N	N	N	N.mm	N.mm	N.mm	mm	mm	mm	N	N	N	N.mm	N.mm	N.mm	mm	mm	mm	N	N	N	N.mm	N.mm	N.mm	mm	mm	mm	N	N	N	N.mm	N.mm	N.mm	mm	mm	mm
269	0	1.95435e-13	-1.0537e-13	1.5491e-13	-2.40085e-12	-3.08733e-12	-1.78063e-12	300	610	0	3.80151e-14	-1.07695e-14	-3.68923e-13	3.22639e-12	-2.50027e-11	-8.70833e-13	300	200	0	11.2874	5.61507	-118.663	878.729	-828.167	-1479.93	-317.979	192.595	0	11.908	11.2346	-172.204	-26782.3	-182792	-9807.05	-1975.49	355.527	0	23.3555	16.6221	-292.123	-84312.5	-378751	-27748.7	-1296.54	288.619	0
269	1	5.00672e-15	-1.30042e-13	-2.12474e-13	-8.58292e-12	-1.8632e-11	5.89962e-13	300	610	0	-9.85555e-14	-4.5861e-14	-7.54321e-13	5.17078e-12	-5.47797e-11	2.55207e-13	300	200	0	11.271	5.58473	-118.632	903.219	-788.926	-1476.34	-317.65	192.386	0	12.0611	11.4388	-171.984	-26782.2	-182741	-9813.2	-1976.55	355.725	0
269	2	-3.27239e-13	-1.45987e-13	-8.07397e-13	-1.75554e-11	-4.18048e-11	4.59074e-12	300	610	0	-3.15653e-13	-9.73848e-14	-1.26821e-12	7.48037e-12	-9.52108e-11	2.16078e-12	300	200	0	11.2402	5.55954	-118.66	927.58	-744.737	-1471.74	-317.276	192.183	0	12.2345	11.5548	-172.063	-26787	-182695	-9813.04	-1975.79	355.682	0
269	3	-8.37248e-13	-1.43448e-13	-1.67471e-12	-2.95208e-11	-7.34399e-11	1.05972e-11	300	610	0	-6.2779e-13	-1.66805e-13	-1.89903e-12	9.94621e-12	-1.45788e-10	5.02704e-12	300	200	0	11.2036	5.54463	-118.719	953.156	-699.393	-1465.49	-316.891	191.971	0	12.4142	11.5627	-172.482	-26801	-182651	-9805.01	-1972.95	355.384	0
269	4	-1.55068e-12	-1.09285e-13	-2.83592e-12	-4.42102e-11	-1.13233e-10	1.88467e-11	300	610	0	-1.0405e-12	-2.52956e-13	-2.60241e-12	1.21725e-11	-2.03525e-10	8.96981e-12	300	200	0	11.1689	5.54094	-118.786	981.29	-659.32	-1457.27	-316.551	191.739	0	12.5763	11.4792	-173.138	-26826.7	-182605	-9791.49	-1968.68	354.944	0
269	5	-2.46998e-12	-2.72035e-14	-4.26753e-12	-6.05915e-11	-1.58964e-10	2.92867e-11	300	610	0	-1.54256e-12	-3.50342e-13	-3.28613e-12	1.35205e-11	-2.61741e-10	1.39674e-11	300	200	0	11.1417	5.54708	-118.846	1012.07	-631.232	-1447.22	-316.311	191.484	0	12.7076	11.3555	-173.834	-26864	-182563	-9775.26	-1964.21	354.538	0
269	6	-3.5567e-12	1.21199e-13	-5.87255e-12	-7.65186e-11	-2.05539e-10	4.13716e-11	300	610	0	-2.0959e-12	-4.47075e-13	-3.79387e-12	1.30613e-11	-3.08719e-10	1.97631e-11	300	200	0	11.1246	5.5612	-118.904	1044.77	-618.514	-1436.16	-316.202	191.213	0	12.8032	11.2452	-174.373	-26908.3	-182540	-9757.55	-1960.84	354.314	0
269	7	-4.70928e-12	3.54181e-13	-7.44636e-12	-8.83529e-11	-2.43925e-10	5.38117e-11	300	610	0	-2.62369e-12	-5.22612e-13	-3.89026e-12	9.55418e-12	-3.26409e-10	2.57454e-11	300	200	0	11.1158	5.58173	-118.983	1077.56	-619.629	-1425.6	-316.208	190.944	0	12.8473	11.1734	-174.637	-26952.3	-182559	-9738.07	-1959.36	354.334	0
269	8	-5.73739e-12	6.85955e-13	-8.63954e-12	-9.06147e-11	-2.60106e-10	6.42897e-11	300	610	0	-2.99761e-12	-5.45621e-13	-3.2512e-12	1.47314e-12	-2.89491e-10	3.08116e-11	300	200	0	11.1112	5.60688	-119.106	1107.21	-629.515	-1417.26	-316.285	190.704	0	12.8091	11.1324	-174.628	-26995.2	-182627	-9715.29	-1959.81	354.587	0
269	9	-6.33583e-12	1.12076e-12	-8.92326e-12	-7.57582e-11	-2.34313e-10	6.91824e-11	300	610	0	-3.02636e-12	-4.72496e-13	-1.46552e-12	-1.28875e-11	-1.6525e-10	3.32337e-11	300	200	0	11.1066	5.63303	-119.286	1131.07	-642.067	-1412.7	-316.383	190.518	0	12.6679	11.1052	-174.444	-27045.5	-182741	-9689.06	-1961.56	355.038	0
270	0	-6.06285e-12	1.6446e-12	-7.56636e-12	-3.4209e-11	-1.40863e-10	6.33461e-11	300	610	0	-2.4488e-12	-2.47333e-13	1.94419e-12	-3.51922e-11	8.51077e-11	3.0555e-11	300	200	0	11.099	5.65358	-119.509	1148.86	-652.08	-1413.13	-316.456	190.387	0	12.445	11.0872	-174.15	-27113.3	-182883	-9663.13	-1964.15	355.689	0	23.1103	17.0048	-293.846	-84899.6	-379861	-27883.9	-1292.72	288.925	0
270	1	-4.33083e-12	2.21467e-12	-3.63734e-12	4.51504e-11	5.08833e-11	4.00593e-11	300	610	0	-9.36467e-13	1.95576e-13	7.47145e-12	-6.66887e-11	5.029e-10	1.95599e-11	300	200	0	11.0845	5.6611	-119.757	1161.61	-656.662	-1419.22	-316.483	190.3	0	12.2059	11.0888	-173.707	-27200.1	-183033	-9642.86	-1967.69	356.587	0
270	2	-4.20299e-13	2.74693e-12	3.95059e-12	1.73816e-10	3.73831e-10	-8.74974e-12	300	610	0	1.88809e-12	9.25364e-13	1.55356e-11	-1.07641e-10	1.12527e-09	-3.61969e-12	300	200	0	11.0601	5.65102	-120.015	1169.7	-656.237	-1430.75	-316.468	190.254	0	12.0268	11.1293	-173.074	-27297.3	-183169	-9631.09	-1972.33	357.721	0
270	3	6.46835e-12	3.10306e-12	1.63289e-11	3.61557e-10	8.58007e-10	-9.18278e-11	300	610	0	6.40926e-12	2.00278e-12	2.63398e-11	-1.56547e-10	1.97441e-09	-4.31848e-11	300	200	0	11.028	5.62366	-120.279	1172.08	-653.9	-1446.65	-316.437	190.255	0	11.9526	11.2239	-172.332	-27392.2	-183278	-9627.79	-1977.51	358.95	0
270	4	1.71083e-11	3.079e-12	3.44721e-11	6.13117e-10	1.5222e-09	-2.17282e-10	300	610	0	1.29438e-11	3.46139e-12	3.96693e-11	-2.09146e-10	3.04187e-09	-1.03045e-10	300	200	0	10.9971	5.58457	-120.537	1167.03	-653.225	-1465.45	-316.419	190.318	0	11.9735	11.3622	-171.647	-27475.2	-183355	-9631.02	-1982.21	360.068	0
270	5	3.20665e-11	2.39868e-12	5.888e-11	9.2351e-10	2.36177e-09	-3.90424e-10	300	610	0	2.1625e-11	5.28056e-12	5.46271e-11	-2.57261e-10	4.2677e-09	-1.85789e-10	300	200	0	10.9781	5.54266	-120.772	1154.01	-656.89	-1485.46	-316.439	190.445	0	12.0382	11.5064	-171.178	-27536.5	-183398	-9637.08	-1985.39	360.865	0
270	6	5.14334e-11	7.18017e-13	8.91223e-11	1.27187e-09	3.33227e-09	-6.10607e-10	300	610	0	3.22398e-11	7.34958e-12	6.9315e-11	-2.87598e-10	5.51478e-09	-2.91179e-10	300	200	0	10.9779	5.50653	-120.968	1135.39	-666.965	-1504.49	-316.514	190.614	0	12.0894	11.6163	-171.064	-27561.5	-183413	-9641.56	-1986.19	361.118	0
270	7	7.44524e-11	-2.35402e-12	1.23241e-10	1.61401e-09	4.32922e-09	-8.66946e-10	300	610	0	4.40164e-11	9.42414e-12	8.04878e-11	-2.80726e-10	6.54024e-09	-4.14101e-10	300	200	0	10.9955	5.48268	-121.118	1115.37	-684.667	-1519.85	-316.653	190.791	0	12.0927	11.6715	-171.398	-27536.5	-183414	-9640.56	-1984.11	360.658	0
270	8	9.90499e-11	-7.20901e-12	1.57027e-10	1.87441e-09	5.16548e-09	-1.13302e-09	300	610	0	5.53718e-11	1.10781e-11	8.323e-11	-2.1056e-10	6.96756e-09	-5.42025e-10	300	200	0	11.0228	5.47509	-121.226	1097.4	-708.178	-1529	-316.842	190.947	0	12.0502	11.6722	-172.164	-27461.4	-183418	-9631.18	-1979.36	359.507	0
270	9	1.21292e-10	-1.41583e-11	1.83229e-10	1.93862e-09	5.54882e-09	-1.36084e-09	300	610	0	6.36398e-11	1.16577e-11	7.07404e-11	-4.48587e-11	6.26597e-09	-6.52125e-10	300	200	0	11.0501	5.48278	-121.289	1083.32	-731.703	-1530.65	-317.033	191.068	0	11.9919	11.6311	-173.198	-27352.1	-183437	-9612.13	-1973.12	357.924	0
271	0	1.34826e-10	-2.3309e-11	1.90805e-10	1.64831e-09	5.06493e-09	-1.47489e-09	300	610	0	6.48233e-11	1.02482e-11	3.43485e-11	2.52643e-10	3.74635e-09	-7.08389e-10	300	200	0	11.0748	5.49976	-121.301	1073.84	-748.95	-1525.56	-317.174	191.147	0	11.952	11.5709	-174.209	-27231.3	-183475	-9584	-1967.19	356.314	0	23.1103	17.0048	-293.846	-84899.6	-379861	-27883.9	-1292.72	288.925	0
271	1	1.30407e-10	-3.43913e-11	1.64416e-10	8.01565e-10	3.173e-09	-1.36743e-09	300	610	0	5.34397e-11	5.6717e-12	-3.60699e-11	7.17693e-10	-1.41282e-09	-6.59354e-10	300	200	0	11.1008	5.52036	-121.252	1068.92	-756.622	-1516.14	-317.24	191.184	0	11.9493	11.521	-174.872	-27116.4	-183527	-9549.7	-1963.5	355.065	0
271	2	9.56787e-11	-4.65348e-11	8.44245e-11	-8.37374e-10	-7.75547e-10	-8.96951e-10	300	610	0	2.25589e-11	-3.46427e-12	-1.51067e-10	1.37772e-09	-1.00931e-08	-4.37341e-10	300	200	0	11.1311	5.54315	-121.147	1068	-753.778	-1505.09	-317.222	191.184	0	11.9783	11.4977	-174.988	-27015.3	-183577	-9514.93	-1963.09	354.384	0
271	3	1.54364e-11	-5.80061e-11	-7.22105e-11	-3.5143e-09	-7.48235e-09	1.07332e-10	300	610	0	-3.58293e-11	-1.86359e-11	-3.19754e-10	2.23999e-09	-2.30975e-08	3.94918e-11	300	200	0	11.1633	5.56903	-120.996	1070.29	-741.126	-1494.34	-317.125	191.154	0	12.0044	11.4949	-174.611	-26931.2	-183603	-9487.46	-1965.5	354.235	0
271	4	-1.27328e-10	-6.59293e-11	-3.29668e-10	-7.44148e-09	-1.75958e-08	1.8318e-09	300	610	0	-1.29953e-10	-4.11591e-11	-5.4684e-10	3.27523e-09	-4.09262e-08	8.60647e-10	300	200	0	11.1929	5.59836	-120.793	1074.43	-722.292	-1484.76	-316.98	191.105	0	11.9779	11.4958	-174.001	-26869.2	-183588	-9474.14	-1969.1	354.419	0
271	5	-3.49232e-10	-6.60385e-11	-7.09097e-10	-1.27288e-08	-3.15371e-08	4.45128e-09	300	610	0	-2.66712e-10	-7.17982e-11	-8.28411e-10	4.39663e-09	-6.34486e-08	2.11039e-09	300	200	0	11.218	5.63035	-120.532	1078.56	-703.027	-1476.45	-316.833	191.052	0	11.8631	11.4822	-173.457	-26834.8	-183533	-9477.43	-1972.09	354.706	0
271	6	-6.62766e-10	-5.25344e-11	-1.22199e-09	-1.92855e-08	-4.92451e-08	8.08424e-09	300	610	0	-4.49267e-10	-1.102e-10	-1.14636e-09	5.43535e-09	-8.94642e-08	3.84643e-09	300	200	0	11.2395	5.66353	-120.222	1081.5	-688.005	-1469.48	-316.723	191.004	0	11.6602	11.4352	-173.187	-26826.3	-183456	-9494.48	-1973.3	354.898	0
271	7	-1.07065e-09	-1.81531e-11	-1.86065e-09	-2.66901e-08	-6.98326e-08	1.27266e-08	300	610	0	-6.7362e-10	-1.54139e-10	-1.46164e-09	6.11485e-09	-1.16161e-07	6.06826e-09	300	200	0	11.2581	5.69547	-119.896	1083.59	-679.186	-1464.59	-316.665	190.962	0	11.4075	11.3379	-173.257	-26833	-183379	-9519.61	-1972.42	354.874	0
271	8	-1.55807e-09	4.54098e-11	-2.58562e-09	-3.40343e-08	-9.11591e-08	1.81618e-08	300	610	0	-9.24144e-10	-1.98598e-10	-1.70691e-09	6.0287e-09	-1.38506e-07	8.67429e-09	300	200	0	11.2725	5.72172	-119.616	1085.79	-676.905	-1463.01	-316.659	190.923	0	11.1579	11.1831	-173.594	-26843.1	-183317	-9547.67	-1970.01	354.632	0
271	9	-2.08272e-09	1.46547e-10	-3.31038e-09	-3.97503e-08	-1.09349e-07	2.38491e-08	300	610	0	-1.16824e-09	-2.34743e-10	-1.77954e-09	4.6287e-09	-1.48649e-07	1.14082e-08	300	200	0	11.2794	5.73503	-119.44	1088.33	-681.196	-1465.63	-316.703	190.888	0	10.9476	10.9813	-174.076	-26855.1	-183278	-9574.79	-1966.86	354.273	0
272	0	-2.56336e-09	2.92064e-10	-3.88448e-09	-4.14492e-08	-1.1831e-07	2.87954e-08	300	610	0	-1.35054e-09	-2.48932e-10	-1.53686e-09	1.23389e-09	-1.35465e-07	1.37975e-08	300	200	0	11.2737	5.72673	-119.397	1090.48	-691.639	-1472.36	-316.793	190.867	0	10.7855	10.7582	-174.612	-26878.7	-183255	-9595.91	-1963.5	353.934	0	22.1609	16.2034	-294.359	-84958.4	-380909	-26905.8	-1294.03	288.622	0
272	1	-2.86778e-09	4.84594e-10	-4.07749e-09	-3.58089e-08	-1.09363e-07	3.14272e-08	300	610	0	-1.38755e-09	-2.21989e-10	-7.96078e-10	-4.92649e-09	-8.44448e-08	1.5092e-08	300	200	0	11.2505	5.69152	-119.469	1091.09	-706.448	-1482.2	-316.913	190.867	0	10.6711	10.5429	-175.118	-26924.3	-183243	-9604.5	-1960.39	353.749	0
272	2	-2.80256e-09	7.18969e-10	-3.56767e-09	-1.85734e-08	-7.11234e-08	2.94876e-08	300	610	0	-1.1642e-09	-1.29096e-10	6.57428e-10	-1.46195e-08	2.18047e-08	1.4214e-08	300	200	0	11.2085	5.63172	-119.615	1089.39	-722.433	-1493.34	-317.04	190.893	0	10.614	10.3621	-175.517	-26992.1	-183238	-9595.8	-1957.99	353.786	0
272	3	-2.10797e-09	9.77523e-10	-1.94113e-09	1.52556e-08	1.01343e-08	1.99996e-08	300	610	0	-5.34309e-10	5.92416e-11	3.04915e-09	-2.84468e-08	2.0208e-07	9.73936e-09	300	200	0	11.1533	5.5568	-119.779	1086.23	-736.685	-1503.56	-317.15	190.931	0	10.6309	10.2422	-175.784	-27071.5	-183246	-9569.8	-1956.45	354.004	0
272	4	-4.62764e-10	1.22452e-09	1.29041e-09	7.093e-08	1.49363e-07	-6.50073e-10	300	610	0	6.72042e-10	3.74528e-10	6.57673e-09	-4.65974e-08	4.73726e-07	-6.28112e-11	300	200	0	11.0947	5.4799	-119.9	1083.78	-748.299	-1510.9	-317.241	190.961	0	10.7243	10.1978	-175.918	-27151.6	-183271	-9532.41	-1955.8	354.342	0
272	5	2.49466e-09	1.40018e-09	6.64335e-09	1.53055e-07	3.60546e-07	-3.64307e-08	300	610	0	2.63086e-09	8.45234e-10	1.13484e-08	-6.85037e-08	8.47958e-07	-1.70985e-08	300	200	0	11.0424	5.41466	-119.938	1083.73	-757.615	-1514	-317.317	190.964	0	10.8683	10.2218	-175.885	-27231	-183305	-9494.29	-1956.19	354.823	0
272	6	7.12114e-09	1.41537e-09	1.4576e-08	2.64154e-07	6.53089e-07	-9.11087e-08	300	610	0	5.49225e-09	1.48865e-09	1.72944e-08	-9.23995e-08	1.32301e-06	-4.31826e-08	300	200	0	11.0047	5.37246	-119.894	1086.57	-764.275	-1511.98	-317.375	190.937	0	11.0149	10.2937	-175.65	-27314.9	-183331	-9466.41	-1957.73	355.508	0
272	7	1.36912e-08	1.14828e-09	2.53505e-08	4.02611e-07	1.02647e-06	-1.67316e-07	300	610	0	9.33009e-09	2.29904e-09	2.40498e-08	-1.148e-07	1.87492e-06	-7.95956e-08	300	200	0	10.9869	5.36088	-119.797	1091.61	-766.912	-1504.67	-317.402	190.888	0	11.1203	10.3903	-175.254	-27406.2	-183339	-9456.1	-1960.13	356.38	0
272	8	2.22793e-08	4.45622e-10	3.88336e-08	5.59938e-07	1.46304e-06	-2.65166e-07	300	610	0	1.40704e-08	3.23178e-09	3.08123e-08	-1.29956e-07	2.44605e-06	-1.26423e-07	300	200	0	10.9886	5.38367	-119.68	1096.69	-763.876	-1493.24	-317.383	190.836	0	11.1739	10.4869	-174.792	-27501.1	-183333	-9465.76	-1962.87	357.336	0
272	9	3.25964e-08	-8.68898e-10	5.42317e-08	7.17461e-07	1.91896e-06	-3.80369e-07	300	610	0	1.93974e-08	4.18392e-09	3.61847e-08	-1.29368e-07	2.93217e-06	-1.81652e-07	300	200	0	11.004	5.44002	-119.565	1098.45	-753.7	-1479.94	-317.304	190.813	0	11.1961	10.5643	-174.349	-27590.2	-183332	-9493.72	-1965.52	358.247	0
273	0	4.37813e-08	-2.97503e-09	6.97674e-08	8.4266e-07	2.31401e-06	-5.01862e-07	300	610	0	2.46403e-08	4.97236e-09	3.80254e-08	-1.01518e-07	3.16964e-06	-2.40043e-07	300	200	0	11.0259	5.52224	-119.467	1093.99	-736.121	-1467.34	-317.162	190.843	0	11.2148	10.6138	-173.978	-27663.7	-183344	-9536.62	-1967.83	359.007	0	22.1609	16.2034	-294.359	-84958.4	-380909	-26905.8	-1294.03	288.622	0
273	1	5.41562e-08	-6.02127e-09	8.2321e-08	8.85679e-07	2.52127e-06	-6.09105e-07	300	610	0	2.86495e-08	5.31257e-09	3.33417e-08	-3.20283e-08	2.92539e-06	-2.91824e-07	300	200	0	11.0504	5.61501	-119.391	1082.45	-712.743	-1457.4	-316.97	190.934	0	11.2544	10.6324	-173.712	-27715.9	-183367	-9590.8	-1969.58	359.551	0
273	2	6.0971e-08	-1.00709e-08	8.70846e-08	7.76841e-07	2.35892e-06	-6.69321e-07	300	610	0	2.96816e-08	4.80266e-09	1.82816e-08	9.54753e-08	1.89394e-06	-3.21372e-07	300	200	0	11.0779	5.69948	-119.325	1065.27	-685.563	-1451	-316.745	191.073	0	11.3418	10.6231	-173.535	-27745.7	-183387	-9651.15	-1970.78	359.886	0
273	3	6.01805e-08	-1.5026e-08	7.73115e-08	4.26451e-07	1.58739e-06	-6.35261e-07	300	610	0	2.53219e-08	2.91986e-09	-1.17032e-08	2.97441e-07	-2.92759e-07	-3.06122e-07	300	200	0	11.1109	5.76033	-119.253	1045.61	-655.373	-1448.27	-316.496	191.232	0	11.4978	10.6051	-173.342	-27755	-183387	-9711.17	-1971.95	360.117	0
273	4	4.63263e-08	-2.05284e-08	4.42817e-08	-2.71406e-07	-8.3679e-08	-4.44288e-07	300	610	0	1.24883e-08	-9.60311e-10	-6.14281e-08	5.87037e-07	-4.03534e-06	-2.16119e-07	300	200	0	11.1498	5.79128	-119.18	1026.73	-622.688	-1449.42	-316.225	191.385	0	11.72	10.6119	-172.991	-27745.8	-183355	-9766.49	-1973.91	360.388	0
273	5	1.26234e-08	-2.58418e-08	-2.23489e-08	-1.42889e-06	-2.97278e-06	-2.00045e-08	300	610	0	-1.24226e-08	-7.50988e-09	-1.35176e-07	9.68993e-07	-9.70793e-06	-1.47641e-08	300	200	0	11.1907	5.79599	-119.133	1009.98	-589.719	-1454.84	-315.95	191.522	0	11.987	10.6714	-172.44	-27719.6	-183290	-9818.04	-1976.92	360.749	0
273	6	-4.86128e-08	-2.97245e-08	-1.33603e-07	-3.14578e-06	-7.38128e-06	7.22091e-07	300	610	0	-5.31736e-08	-1.73441e-08	-2.35412e-07	1.43238e-06	-1.75611e-05	3.3851e-07	300	200	0	11.2273	5.78356	-119.139	994.673	-560.953	-1464.38	-315.708	191.651	0	12.2783	10.7927	-171.817	-27676.2	-183201	-9870.14	-1980.26	361.08	0
273	7	-1.45039e-07	-3.03137e-08	-2.99401e-07	-5.4796e-06	-1.35183e-05	1.86306e-06	300	610	0	-1.13024e-07	-3.0852e-08	-3.60935e-07	1.94132e-06	-2.75783e-05	8.82757e-07	300	200	0	11.2531	5.76169	-119.2	979.781	-541.826	-1477	-315.546	191.78	0	12.5849	10.9671	-171.343	-27612.1	-183105	-9924.98	-1982.64	361.151	0
273	8	-2.82675e-07	-2.50525e-08	-5.25685e-07	-8.40247e-06	-2.1389e-05	3.4612e-06	300	610	0	-1.93684e-07	-4.79483e-08	-5.04409e-07	2.42395e-06	-3.92822e-05	1.6463e-06	300	200	0	11.2646	5.7335	-119.304	965.193	-536.089	-1491	-315.493	191.91	0	12.8985	11.175	-171.217	-27521	-183023	-9978.55	-1982.95	360.737	0
273	9	-4.63445e-07	-1.07068e-08	-8.10245e-07	-1.17438e-05	-3.06429e-05	5.52307e-06	300	610	0	-2.93811e-07	-6.77407e-08	-6.49352e-07	2.76072e-06	-5.14928e-05	2.63293e-06	300	200	0	11.2624	5.70019	-119.432	952	-543.467	-1504.36	-315.55	192.029	0	13.1936	11.393	-171.525	-27398.3	-182973	-10021.8	-1980.74	359.734	0
274	0	-6.81752e-07	1.64645e-08	-1.13716e-06	-1.512e-05	-4.03839e-05	7.96393e-06	300	610	0	-4.07032e-07	-8.81182e-08	-7.66796e-07	2.77399e-06	-6.20526e-05	3.80297e-06	300	200	0	11.2513	5.66452	-119.553	942.402	-559.183	-1515.71	-315.677	192.117	0	13.4329	11.6016	-172.208	-27247.8	-182966	-10046.2	-1976.47	358.226	0	23.9458	17.0969	-292.59	-84804.7	-379221	-28397.1	-1296.08	289.842	0
274	1	-9.20076e-07	6.03088e-08	-1.46994e-06	-1.78568e-05	-4.89519e-05	1.05578e-05	300	610	0	-5.19552e-07	-1.05287e-07	-8.12056e-07	2.22183e-06	-6.75514e-05	5.04939e-06	300	200	0	11.2379	5.63092	-119.637	938.367	-576.272	-1524.98	-315.817	192.157	0	13.5879	11.7877	-173.088	-27084.6	-183002	-10048.9	-1971.27	356.478	0
274	2	-1.1438e-06	1.2406e-07	-1.74393e-06	-1.8914e-05	-5.37031e-05	1.288e-05	300	610	0	-6.07517e-07	-1.13317e-07	-7.22384e-07	8.00742e-07	-6.31076e-05	6.17019e-06	300	200	0	11.2274	5.60339	-119.657	939.751	-589.399	-1532.8	-315.926	192.146	0	13.6438	11.943	-173.953	-26931.4	-183069	-10033	-1966.4	354.82	0
274	3	-1.29572e-06	2.09216e-07	-1.85884e-06	-1.68306e-05	-5.08307e-05	1.4248e-05	300	610	0	-6.34534e-07	-1.03784e-07	-4.16621e-07	-1.83697e-06	-4.22923e-05	6.84009e-06	300	200	0	11.2213	5.58479	-119.608	944.497	-596.673	-1539.44	-315.989	192.103	0	13.593	12.0621	-174.627	-26810.2	-183148	-10003.8	-1962.8	353.528	0
274	4	-1.29128e-06	3.13941e-07	-1.67325e-06	-9.71693e-06	-3.52941e-05	1.36729e-05	300	610	0	-5.49945e-07	-6.56823e-08	2.01578e-07	-6.04376e-06	2.68137e-06	6.58684e-06	300	200	0	11.2184	5.57645	-119.511	950.789	-599.308	-1544.67	-316.015	192.044	0	13.4357	12.1421	-175.008	-26736	-183219	-9965.13	-1960.92	352.77	0
274	5	-1.01578e-06	4.30987e-07	-1.00347e-06	4.67066e-06	-9.52827e-07	9.83727e-06	300	610	0	-2.88781e-07	1.42071e-08	1.235e-06	-1.21073e-05	8.0347e-05	4.78048e-06	300	200	0	11.2176	5.57729	-119.401	958.088	-600.987	-1548.04	-316.033	191.976	0	13.1851	12.1752	-175.062	-26714.4	-183263	-9918.97	-1960.85	352.6	0
274	6	-3.25978e-07	5.4519e-07	3.6954e-07	2.87262e-05	5.89737e-05	1.12613e-06	300	610	0	2.25339e-07	1.50211e-07	2.7763e-06	-2.01428e-05	0.000198768	6.4741e-07	300	200	0	11.2184	5.58418	-119.308	966.046	-605.633	-1548.82	-316.076	191.903	0	12.8692	12.1415	-174.848	-26740.9	-183268	-9867.11	-1962.16	352.938	0
274	7	9.41379e-07	6.30767e-07	2.68096e-06	6.46085e-05	0.000150973	-1.42585e-05	300	610	0	1.07281e-06	3.55611e-07	4.88136e-06	-2.99418e-05	0.000363517	-6.6754e-06	300	200	0	11.2199	5.59361	-119.254	973.705	-614.499	-1546.24	-316.153	191.835	0	12.534	12.0165	-174.538	-26802.2	-183238	-9812.92	-1963.85	353.561	0
274	8	2.95046e-06	6.48811e-07	6.14522e-06	0.00011362	0.00027968	-3.80599e-05	300	610	0	2.32433e-06	6.39117e-07	7.5304e-06	-4.07762e-05	0.000574681	-1.80275e-05	300	200	0	11.2201	5.60206	-119.243	980.056	-626.235	-1540.14	-316.252	191.781	0	12.2392	11.7924	-174.324	-26881.1	-183190	-9761.05	-1964.86	354.202	0
274	9	5.83297e-06	5.45652e-07	1.08962e-05	0.000175305	0.00044554	-7.15648e-05	300	610	0	4.01909e-06	9.99682e-07	1.05763e-05	-5.11645e-05	0.000822784	-3.40338e-05	300	200	0	11.2167	5.60663	-119.255	984.667	-638.952	-1531.32	-316.358	191.743	0	12.0359	11.4938	-174.299	-26963.3	-183149	-9715.37	-1964.78	354.696	0
275	0	9.63692e-06	2.53081e-07	1.69e-05	0.000246238	0.000641627	-0.000114999	300	610	0	6.13332e-06	1.4195e-06	1.36808e-05	-5.86231e-05	0.00108369	-5.48156e-05	300	200	0	11.2106	5.60718	-119.25	987.931	-650.949	-1521.29	-316.459	191.715	0	11.9448	11.1736	-174.439	-27040.6	-183135	-9675.44	-1963.85	355.015	0	23.6554	16.8419	-292.443	-84738.5	-379771	-27924.9	-1298.62	289.761	0
275	1	1.42547e-05	-3.08261e-07	2.38379e-05	0.000318551	0.000849626	-0.000166697	300	610	0	8.53872e-06	1.85534e-06	1.62434e-05	-5.94391e-05	0.00131275	-7.95942e-05	300	200	0	11.2059	5.60678	-119.192	991.101	-660.381	-1511.73	-316.54	191.685	0	11.9579	10.8921	-174.657	-27110.3	-183158	-9635.18	-1962.68	355.221	0
275	2	1.93303e-05	-1.22067e-06	3.09615e-05	0.000378266	0.00103521	-0.000222046	300	610	0	1.09517e-05	2.22864e-06	1.73322e-05	-4.85328e-05	0.00143894	-0.000106186	300	200	0	11.2071	5.60782	-119.069	995.852	-665.759	-1504.41	-316.591	191.636	0	12.0522	10.6954	-174.827	-27173.2	-183222	-9588.62	-1962.02	355.429	0
275	3	2.41498e-05	-2.55447e-06	3.69312e-05	0.000403687	0.00114333	-0.000272269	300	610	0	1.28776e-05	2.41577e-06	1.56318e-05	-1.94997e-05	0.00136003	-0.000130417	300	200	0	11.2127	5.60847	-118.906	1003.56	-666.746	-1500.96	-316.607	191.56	0	12.2014	10.609	-174.813	-27232.5	-183321	-9537.66	-1962.67	355.781	0
275	4	2.75244e-05	-4.34462e-06	3.96558e-05	0.000364191	0.00109428	-0.000303161	300	610	0	1.35569e-05	2.24029e-06	9.43289e-06	3.50405e-05	0.000940753	-0.000145518	300	200	0	11.2154	5.60432	-118.743	1015.01	-663.773	-1502.02	-316.59	191.452	0	12.3799	10.6398	-174.519	-27291.3	-183443	-9492.25	-1965.13	356.38	0
275	5	2.76861e-05	-6.55726e-06	3.61714e-05	0.000219976	0.00078207	-0.000294026	300	610	0	1.19272e-05	1.47053e-06	-3.30481e-06	0.000122635	1.64411e-05	-0.000141606	300	200	0	11.2075	5.59273	-118.625	1030.48	-657.393	-1506.5	-316.542	191.313	0	12.5644	10.7742	-173.929	-27347.9	-183571	-9465.05	-1969.44	357.237	0
275	6	2.22263e-05	-9.04591e-06	2.26104e-05	-7.64697e-05	7.68658e-05	-0.000217168	300	610	0	6.61931e-06	-1.7323e-07	-2.47739e-05	0.000249556	-0.0015946	-0.000105439	300	200	0	11.1857	5.57525	-118.586	1048.89	-648.214	-1512.05	-316.466	191.155	0	12.7398	10.9771	-173.11	-27395.1	-183698	-9467.46	-1975.16	358.252	0
275	7	8.12113e-06	-1.14985e-05	-5.66453e-06	-0.000576213	-0.00116562	-3.84562e-05	300	610	0	-3.98519e-06	-2.99627e-06	-5.69773e-05	0.000418557	-0.00406599	-2.06703e-05	300	200	0	11.1515	5.55689	-118.664	1066.49	-636.701	-1516.78	-316.366	191.012	0	12.8956	11.2029	-172.224	-27427	-183827	-9506.26	-1981.37	359.252	0
275	8	-1.80957e-05	-1.338e-05	-5.36679e-05	-0.00132592	-0.00308493	0.000280347	300	610	0	-2.1603e-05	-7.28499e-06	-0.000101173	0.000625702	-0.00752128	0.000131053	300	200	0	11.1077	5.54403	-118.876	1078.67	-623.564	-1520.35	-316.245	190.926	0	13.0129	11.4115	-171.492	-27445.1	-183964	-9578.65	-1986.73	360.037	0
275	9	-5.99415e-05	-1.38777e-05	-0.00012603	-0.00235492	-0.00578345	0.000776701	300	610	0	-4.77655e-05	-1.32336e-05	-0.000157062	0.000856237	-0.0119713	0.000367766	300	200	0	11.0551	5.54314	-119.193	1084.05	-610.707	-1523.31	-316.124	190.905	0	13.0685	11.5752	-171.107	-27455.6	-184111	-9670.85	-1990	360.459	0
276	0	-0.000120293	-1.18657e-05	-0.000225754	-0.0036563	-0.00927763	0.00147894	300	610	0	-8.33644e-05	-2.08357e-05	-0.000221698	0.00107965	-0.0172288	0.000703213	300	200	0	10.9944	5.55915	-119.545	1085.17	-600.943	-1525.58	-316.027	190.922	0	13.0532	11.6755	-171.15	-27463.9	-184266	-9763.58	-1990.64	360.467	0	23.655	16.842	-292.443	-84738.7	-379771	-27924.6	-1298.62	289.762	0
276	1	-0.000200317	-5.9057e-06	-0.000352388	-0.00516158	-0.0134311	0.00239364	300	610	0	-0.000127994	-2.97373e-05	-0.000288147	0.00124434	-0.0228002	0.00114083	300	200	0	10.9297	5.59187	-119.866	1084.57	-596.91	-1525.84	-315.98	190.952	0	12.9774	11.7066	-171.572	-27467.8	-184420	-9840.03	-1988.89	360.095	0
276	2	-0.000297962	5.68504e-06	-0.000499566	-0.00670934	-0.01787	0.0034882	300	610	0	-0.000179076	-3.90531e-05	-0.000343968	0.00127275	-0.0277626	0.00166539	300	200	0	10.868	5.63383	-120.124	1081.72	-599.938	-1522.01	-315.994	190.995	0	12.857	11.6864	-172.225	-27460.2	-184559	-9891.13	-1985.62	359.444	0
276	3	-0.000406006	2.46657e-05	-0.000651957	-0.00801004	-0.0218849	0.00466862	300	610	0	-0.000230787	-4.71577e-05	-0.000369729	0.00105823	-0.0306365	0.00223241	300	200	0	10.8171	5.67428	-120.313	1074.38	-608.822	-1512.5	-316.06	191.07	0	12.7009	11.6511	-172.945	-27438.1	-184665	-9916.13	-1981.76	358.652	0
276	4	-0.000509733	5.25634e-05	-0.000781814	-0.00861132	-0.0243297	0.00575358	300	610	0	-0.000272869	-5.14748e-05	-0.000337865	0.000465697	-0.0292821	0.00275569	300	200	0	10.7839	5.70575	-120.435	1061.6	-620.259	-1497.25	-316.15	191.185	0	12.5161	11.6324	-173.609	-27409	-184722	-9919.56	-1978.01	357.878	0
276	5	-0.000584443	9.01855e-05	-0.00084555	-0.00787141	-0.0235368	0.00644753	300	610	0	-0.000289479	-4.83095e-05	-0.000212384	-0.00066146	-0.0208543	0.00309437	300	200	0	10.773	5.72654	-120.498	1044.9	-631.505	-1477.75	-316.241	191.328	0	12.3256	11.638	-174.115	-27384.7	-184720	-9907.73	-1974.91	357.279	0
276	6	-0.00059319	0.000136919	-0.000781067	-0.00495225	-0.0172769	0.00631752	300	610	0	-0.00025834	-3.27863e-05	4.9904e-05	-0.00248473	-0.00187158	0.00304178	300	200	0	10.7843	5.73805	-120.527	1027.05	-642.17	-1456.35	-316.328	191.479	0	12.1684	11.649	-174.356	-27371.6	-184660	-9886.05	-1973.1	356.987	0
276	7	-0.000485397	0.00018981	-0.000506946	0.00115191	-0.00280668	0.00478135	300	610	0	-0.00015061	1.01159e-06	0.000495747	-0.00514067	0.0315328	0.00231955	300	200	0	10.8136	5.74077	-120.558	1010.28	-653.116	-1435.67	-316.417	191.62	0	12.073	11.6324	-174.248	-27364.7	-184548	-9858.04	-1973.11	357.045	0
276	8	-0.00019726	0.000242442	7.49487e-05	0.0115299	0.0229431	0.00111804	300	610	0	6.79941e-05	5.95857e-05	0.00116839	-0.00869407	0.0830934	0.000582394	300	200	0	10.8578	5.73373	-120.617	996.335	-663.986	-1417.99	-316.505	191.74	0	12.0355	11.5636	-173.808	-27348	-184394	-9826.63	-1974.91	357.346	0
276	9	0.000344795	0.00028371	0.00107148	0.0271891	0.0629716	-0.00548532	300	610	0	0.000434108	0.000149106	0.00209602	-0.0130716	0.155541	-0.00255977	300	200	0	10.9179	5.71779	-120.696	987.552	-672.015	-1404.89	-316.568	191.818	0	12.0291	11.4449	-173.187	-27303.7	-184213	-9796.53	-1977.66	357.654	0
277	0	0.00121608	0.000296653	0.00258255	0.0487869	0.119534	-0.0158329	300	610	0	0.000980862	0.000273888	0.00327479	-0.0179747	0.249294	-0.00749407	300	200	0	10.9956	5.69753	-120.761	986.441	-673.147	-1397.19	-316.574	191.831	0	12.0329	11.3025	-172.583	-27225.4	-184021	-9773.57	-1980.28	357.752	0	23.2376	16.5887	-293.489	-84870.3	-380099	-27595.6	-1295.11	289.177	0
277	1	0.00247931	0.00025765	0.00467517	0.0762346	0.193125	-0.0305471	300	610	0	0.00172842	0.000434123	0.00464591	-0.0227752	0.36066	-0.0145222	300	200	0	11.0881	5.67905	-120.777	993.357	-664.049	-1394.76	-316.498	191.775	0	12.0463	11.1643	-172.119	-27123	-183840	-9760.73	-1982.1	357.583	0
277	2	0.00416231	0.000136385	0.00734536	0.108165	0.281072	-0.0498047	300	610	0	0.00267022	0.000622794	0.00606727	-0.0264019	0.47957	-0.0237346	300	200	0	11.1863	5.66699	-120.731	1005.25	-643.505	-1396.75	-316.33	191.674	0	12.0763	11.035	-171.806	-27019	-183686	-9755.46	-1983.15	357.265	0
277	3	0.00622638	-0.00010281	0.0104664	0.141272	0.375752	-0.0729712	300	610	0	0.00375456	0.0008218	0.00728126	-0.0272349	0.58694	-0.0348358	300	200	0	11.2756	5.66459	-120.641	1017.24	-613.073	-1402.13	-316.082	191.568	0	12.1185	10.8904	-171.631	-26940.5	-183562	-9752.57	-1983.52	356.967	0
277	4	0.00852523	-0.000497517	0.0137244	0.169559	0.462508	-0.0981326	300	610	0	0.00486196	0.000997513	0.00788286	-0.023036	0.651976	-0.0469201	300	200	0	11.3412	5.67406	-120.545	1025.38	-576.652	-1410.18	-315.784	191.494	0	12.1553	10.6923	-171.628	-26907	-183463	-9750.07	-1982.96	356.775	0
277	5	0.0107557	-0.00108085	0.0165449	0.183597	0.517494	-0.121546	300	610	0	0.00577984	0.00109628	0.00729457	-0.0109562	0.629893	-0.0582086	300	200	0	11.376	5.69366	-120.472	1028.7	-539.125	-1420.23	-315.475	191.461	0	12.1734	10.4223	-171.859	-26925.7	-183381	-9750.11	-1981.04	356.673	0
277	6	0.0124048	-0.00187131	0.0180198	0.169941	0.505818	-0.137063	300	610	0	0.00617774	0.00104072	0.00475872	0.012326	0.460867	-0.0657718	300	200	0	11.3815	5.71648	-120.406	1029.26	-505.793	-1431.59	-315.201	191.452	0	12.1683	10.1071	-172.339	-26995.3	-183315	-9752.97	-1977.68	356.64	0
277	7	0.0127008	-0.00285808	0.0168483	0.11095	0.380623	-0.135631	300	610	0	0.00558874	0.000728293	-0.000638615	0.0502641	0.0713169	-0.0652876	300	200	0	11.3651	5.73471	-120.291	1030.47	-482.52	-1443.71	-315.011	191.434	0	12.1321	9.80795	-172.989	-27112.5	-183269	-9752.94	-1973.42	356.729	0
277	8	0.0105817	-0.00398169	0.011317	-0.0146589	0.0839443	-0.105014	300	610	0	0.00340541	3.38653e-05	-0.00989365	0.105826	-0.621008	-0.050907	300	200	0	11.3367	5.74477	-120.072	1035.24	-474.857	-1456	-314.955	191.378	0	12.0536	9.58732	-173.676	-27270.3	-183247	-9741.87	-1969.11	357.018	0
277	9	0.00470188	-0.00511029	-0.00065016	-0.230088	-0.449469	-0.0299862	300	610	0	-0.00109818	-0.00118096	-0.0239391	0.180519	-1.69638	-0.0153388	300	200	0	11.3078	5.74866	-119.737	1045.5	-485.722	-1467.38	-315.057	191.268	0	11.9402	9.48236	-174.273	-27452.8	-183254	-9715.6	-1965.53	357.528	0
278	0	-0.00649983	-0.00601354	-0.0213296	-0.557067	-1.28402	0.106726	300	610	0	-0.00870344	-0.00304899	-0.043404	0.272997	-3.21498	0.0497049	300	200	0	11.2872	5.75164	-119.33	1061.27	-513.405	-1476.3	-315.302	191.106	0	11.8263	9.49922	-174.691	-27633	-183295	-9676.97	-1963.25	358.182	0	23.2911	16.625	-293.152	-84941.1	-380037	-27517	-1296.42	289.752	0
278	1	-0.0246349	-0.00633754	-0.0528738	-1.01026	-2.46927	0.322375	300	610	0	-0.0201263	-0.00566575	-0.0682582	0.377232	-5.18956	0.152527	300	200	0	11.2767	5.7581	-118.935	1079.07	-552.65	-1481.09	-315.647	190.927	0	11.7536	9.62165	-174.884	-27777.3	-183373	-9634.96	-1962.54	358.832	0
278	2	-0.0510683	-0.00558688	-0.0967738	-1.58899	-4.01871	0.630599	300	610	0	-0.0358204	-0.00904215	-0.0973323	0.480301	-7.54778	0.299734	300	200	0	11.2709	5.76774	-118.639	1092.55	-598.161	-1480.83	-316.042	190.791	0	11.753	9.82005	-174.857	-27857	-183476	-9600.87	-1963.29	359.313	0
278	3	-0.0864537	-0.00312275	-0.153061	-2.26606	-5.88028	1.03592	300	610	0	-0.0556888	-0.0130396	-0.127717	0.559969	-10.0842	0.493614	300	200	0	11.2627	5.77607	-118.487	1095.74	-646.289	-1476.46	-316.455	190.752	0	11.8405	10.0574	-174.645	-27856.9	-183578	-9583	-1965.15	359.506	0
278	4	-0.130071	0.00181061	-0.219219	-2.97378	-7.89869	1.52608	300	610	0	-0.0786975	-0.0172883	-0.15408	0.582415	-12.4047	0.728466	300	200	0	11.2478	5.77863	-118.479	1086.42	-693.909	-1470.69	-316.857	190.83	0	12.0068	10.2999	-174.322	-27779.7	-183656	-9584.29	-1967.54	359.359	0
278	5	-0.178962	0.0100156	-0.288829	-3.58803	-9.77135	2.06213	300	610	0	-0.102397	-0.0210931	-0.167982	0.500682	-13.8683	0.98588	300	200	0	11.2245	5.77263	-118.593	1066.7	-737.411	-1466.61	-317.218	191.005	0	12.2122	10.5247	-173.994	-27639.8	-183700	-9604.25	-1969.78	358.855	0
278	6	-0.226885	0.0222096	-0.350007	-3.91236	-11.0022	2.56687	300	610	0	-0.122383	-0.0233366	-0.157327	0.254701	-13.5382	1.22916	300	200	0	11.1919	5.75609	-118.796	1040.85	-773.361	-1465.98	-317.51	191.238	0	12.4049	10.721	-173.749	-27455.1	-183710	-9640.67	-1971.33	358.016	0
278	7	-0.26319	0.0388127	-0.383833	-3.66516	-10.8615	2.91248	300	610	0	-0.131767	-0.0223994	-0.106172	-0.225944	-10.1566	1.3974	300	200	0	11.1496	5.7297	-119.041	1013.18	-799.727	-1468.87	-317.718	191.489	0	12.5454	10.8927	-173.613	-27245	-183695	-9688.04	-1972.07	356.929	0
278	8	-0.271757	0.0596417	-0.363071	-2.47519	-8.36448	2.90962	300	610	0	-0.120764	-0.0161246	0.00481799	-1.01507	-2.16894	1.40025	300	200	0	11.1005	5.70059	-119.271	987.639	-816.292	-1474.33	-317.844	191.719	0	12.6227	11.0581	-173.58	-27032.2	-183665	-9736.37	-1972.1	355.733	0
278	9	-0.230304	0.0835015	-0.251673	0.107771	-2.28697	2.30131	300	610	0	-0.076584	-0.00186724	0.196861	-2.17708	12.1735	1.11484	300	200	0	11.052	5.68061	-119.449	967.024	-823.679	-1480.99	-317.896	191.904	0	12.6545	11.2313	-173.633	-26843.1	-183625	-9775.51	-1971.55	354.597	0
279	0	-0.11045	0.107685	-0.00573246	4.57791	8.75775	0.766072	300	610	0	0.0161377	0.0233174	0.490055	-3.74669	34.5947	0.387249	300	200	0	11.0163	5.67863	-119.562	952.024	-822.057	-1487.06	-317.876	192.037	0	12.6666	11.4111	-173.703	-26703.3	-183580	-9801.61	-1970.86	353.73	0	27.5456	16.6822	-286.767	-81856.1	-381842	-29523.4	-1330.86	285.455	0
279	1	0.120914	0.127417	0.423216	11.4034	26.1515	-2.06299	300	610	0	0.17406	0.0622854	0.89838	-5.69975	66.4177	-0.958529	300	200	0	11.0063	5.69392	-119.621	941.695	-811.451	-1490.51	-317.784	192.128	0	12.6751	11.5911	-173.648	-26631.9	-183536	-9817.12	-1970.94	353.367	0
279	2	0.498247	0.135314	1.08152	20.9102	50.9812	-6.55573	300	610	0	0.412637	0.117146	1.42228	-7.91472	107.994	-3.10045	300	200	0	11.0281	5.71693	-119.63	934.74	-793.38	-1490.07	-317.632	192.186	0	12.6857	11.7584	-173.352	-26636.5	-183505	-9825.62	-1972.57	353.656	0
279	3	1.05121	0.120989	2.00221	33.1091	83.5952	-13.0104	300	610	0	0.742022	0.188271	2.03855	-10.1259	157.912	-6.18291	300	200	0	11.0768	5.7351	-119.583	930.384	-771.687	-1486.06	-317.453	192.22	0	12.6956	11.8804	-172.836	-26710.1	-183495	-9828.14	-1975.67	354.541	0
279	4	1.79499	0.0709866	3.18837	47.4606	122.985	-21.539	300	610	0	1.16104	0.272936	2.68769	-11.8721	211.988	-10.262	300	200	0	11.1399	5.7401	-119.476	928.993	-751.689	-1479.78	-317.292	192.224	0	12.6899	11.9164	-172.26	-26833.8	-183508	-9822.95	-1979.3	355.775	0
279	5	2.71641	-0.0307025	4.59027	62.5803	165.992	-31.9061	300	610	0	1.64908	0.363596	3.2594	-12.4473	262.083	-15.2288	300	200	0	11.2049	5.73276	-119.321	931.808	-737.868	-1472.32	-317.184	192.191	0	12.6456	11.8487	-171.811	-26984.6	-183546	-9808.24	-1982.3	357.06	0
279	6	3.75572	-0.201201	6.0767	75.9006	206.373	-43.3212	300	610	0	2.15594	0.44588	3.57787	-10.8665	294.864	-20.7094	300	200	0	11.2638	5.72161	-119.138	939.733	-731.099	-1464.31	-317.137	192.112	0	12.5495	11.6949	-171.571	-27140.1	-183602	-9786.65	-1984.12	358.185	0
279	7	4.78456	-0.456024	7.40191	83.329	233.811	-54.1918	300	610	0	2.59046	0.496536	3.38985	-5.86385	290.735	-25.9474	300	200	0	11.3132	5.71601	-118.946	952.24	-728.245	-1456.46	-317.122	191.994	0	12.412	11.4909	-171.484	-27278.1	-183672	-9765.87	-1985.07	359.071	0
279	8	5.58185	-0.804668	8.17193	78.9697	233.049	-61.8614	300	610	0	2.80902	0.481676	2.35989	4.05317	223.266	-29.677	300	200	0	11.3517	5.72154	-118.764	967.25	-725.281	-1449.82	-317.107	191.856	0	12.263	11.2703	-171.441	-27376.7	-183746	-9752.11	-1985.77	359.685	0
279	9	5.81107	-1.2442	7.81662	55.0119	183.398	-62.373	300	610	0	2.60668	0.355946	0.0791438	20.4611	59.6197	-30.0099	300	200	0	11.3762	5.74026	-118.603	982.979	-720.526	-1445.63	-317.075	191.712	0	12.1354	11.0618	-171.389	-27420.3	-183821	-9744.48	-1986.53	359.988	0
280	0	5.00474	-1.75065	5.57775	1.93515	59.0103	-50.3288	300	610	0	1.7142	0.0634574	-3.90412	44.7562	-237.369	-24.3658	239.2	188.536	0	11.3826	5.77218	-118.468	1000.11	-715.191	-1444.71	-317.037	191.558	0	12.0463	10.8919	-171.334	-27407.3	-183889	-9737.66	-1987.28	359.964	0	-47.2484	11.3217	-419.655	-141468	-341291	3615.48	-821.345	336.483	0
280	1	2.56449	-2.2685	0.527094	-90.7814	-169.571	-18.9441	300	610	0	-0.193521	-0.458421	-10.0225	77.7312	-704.694	-9.49658	229.689	192.244	0	11.3704	5.81505	-118.355	1020.94	-712.182	-1446.92	-317.017	191.374	0	11.9899	10.7794	-171.292	-27348.3	-183938	-9728.35	-1987.83	359.659	0
280	2	-2.21156	-2.69877	-8.3667	-233.216	-531.975	39.5709	236.418	637.874	0	-3.47145	-1.27105	-18.5858	118.965	-1371.37	18.3344	226.214	193.599	0	11.3464	5.86333	-118.274	1046.48	-714.282	-1451.25	-317.039	191.152	0	11.951	10.7284	-171.266	-27258.4	-183950	-9718.62	-1988.06	359.158	0
280	3	-10.0598	-2.88749	-22.1005	-432.589	-1051.98	133.139	252.4	629.574	0	-8.45283	-2.42087	-29.6257	166.013	-2246.53	62.9382	224.17	194.396	0	11.3208	5.90874	-118.254	1075.02	-721.953	-1456.53	-317.105	190.909	0	11.9247	10.7284	-171.244	-27150.8	-183916	-9715.42	-1988	358.55	0
280	4	-21.6241	-2.61697	-41.4045	-689.649	-1738.27	268.272	258.017	626.656	0	-15.3493	-3.91727	-42.7854	213.584	-3308.4	126.789	222.675	195.008	0	11.3024	5.94231	-118.328	1102.82	-732.149	-1462.22	-317.187	190.68	0	11.9173	10.7569	-171.186	-27034.3	-183828	-9726.27	-1987.85	357.924	0
280	5	-37.2756	-1.64512	-66.4845	-995.297	-2574.33	448.191	261.279	624.97	0	-24.1349	-5.7162	-57.4731	253.964	-4509.76	209.165	221.533	195.581	0	11.2952	5.95596	-118.502	1125.24	-739.891	-1468.23	-317.244	190.504	0	11.9341	10.7848	-171.025	-26917	-183681	-9753.99	-1988	357.387	0
280	6	-56.9712	0.161083	-96.9559	-1331.81	-3516.7	672.995	263.729	623.736	0	-34.5627	-7.74282	-73.2335	279.821	-5803.53	307.529	220.753	196.179	0	11.2989	5.94341	-118.74	1137.69	-741.286	-1474.34	-317.243	190.419	0	11.9694	10.7925	-170.672	-26809	-183480	-9796.01	-1989.05	357.079	0
280	7	-80.2821	2.71682	-132.046	-1680.42	-4508.42	941.669	265.857	622.726	0	-46.3478	-9.93526	-89.9675	286.715	-7163.87	419.995	220.373	196.813	0	11.3115	5.90184	-118.979	1136.94	-734.451	-1480.31	-317.173	190.444	0	12.0028	10.7863	-170.063	-26719.1	-183240	-9847.06	-1991.49	357.113	0
280	8	-106.562	5.77828	-170.825	-2028.94	-5497.81	1250.86	267.816	621.877	0	-59.3436	-12.2545	-107.891	271.831	-8586.97	543.979	220.411	197.481	0	11.3313	5.83459	-119.157	1122.28	-718.405	-1486.42	-317.029	190.582	0	12.003	10.7952	-169.219	-26650.7	-182989	-9900.31	-1995.38	357.493	0
280	9	-135.05	9.09154	-212.247	-2371.89	-6447.14	1592.24	269.624	621.175	0	-73.6022	-14.6791	-127.44	230.533	-10082.3	676.479	220.886	198.191	0	11.3581	5.75102	-119.243	1095.3	-692.801	-1493.48	-316.81	190.815	0	11.9434	10.8469	-168.264	-26603.5	-182762	-9948.49	-2000.16	358.105	0
281	0	-164.785	12.4957	-254.962	-2703.34	-7328.42	1952.79	271.257	620.603	0	-89.3214	-17.2252	-149.186	154.877	-11664.1	817.576	221.815	198.962	0	11.391	5.66236	-119.248	1058.97	-658.887	-1502.23	-316.525	191.12	0	11.821	10.9487	-167.428	-26577.4	-182594	-9987.09	-2004.58	358.739	0	-387.9	10.4491	-913.362	-356921	-197719	154269	-238.088	390.445	0
281	1	-194.415	15.9448	-297.014	-3010.43	-8114.55	2313.45	272.68	620.136	0	-106.704	-19.9571	-173.66	36.2265	-13342.4	970.619	223.17	199.791	0	11.4248	5.57871	-119.207	1017.28	-620.211	-1512.3	-316.203	191.466	0	11.6638	11.0842	-166.981	-26573.3	-182516	-10016.3	-2007.03	359.14	0
281	2	-222.078	19.4594	-335.658	-3272.42	-8773.3	2646.22	273.862	619.749	0	-125.793	-22.967	-201.072	-129.126	-15111.6	1139.69	224.845	200.642	0	11.4486	5.50923	-119.149	975.04	-581.497	-1522.37	-315.88	191.817	0	11.5223	11.2198	-167.092	-26592.1	-182545	-10038.2	-2006.48	359.147	0
281	3	-245.502	23.0427	-367.532	-3463.77	-9267.22	2916.28	274.785	619.424	0	-146.332	-26.3446	-231.065	-335.27	-16942.8	1327.6	226.675	201.451	0	11.4502	5.46173	-119.096	937.215	-546.068	-1531.31	-315.585	192.131	0	11.4485	11.3136	-167.753	-26635.7	-182678	-10052.9	-2002.97	358.779	0
281	4	-262.386	26.6161	-389.332	-3560.19	-9558.81	3089.55	275.448	619.144	0	-167.68	-30.1525	-262.622	-566.262	-18781.8	1535.34	228.484	202.156	0	11.4234	5.43956	-119.062	907.786	-515.255	-1538.49	-315.328	192.376	0	11.4751	11.3317	-168.831	-26707.5	-182890	-10059.1	-1997.27	358.191	0
281	5	-271.005	30.0104	-398.788	-3545.51	-9619.12	3142.51	275.879	618.891	0	-188.805	-34.3966	-294.089	-800.335	-20552.4	1761.23	230.115	202.721	0	11.3704	5.43935	-119.052	888.587	-490.75	-1543.47	-315.122	192.536	0	11.6076	11.2698	-170.109	-26807.6	-183145	-10056.8	-1990.63	357.591	0
281	6	-270.791	33.0037	-395.53	-3416.47	-9437.19	3071.81	276.14	618.638	0	-208.386	-38.9884	-323.325	-1015.79	-22160.2	1998.64	231.462	203.142	0	11.3009	5.45294	-119.049	879.476	-476.103	-1545.79	-314.999	192.613	0	11.8286	11.1587	-171.337	-26928.3	-183412	-10047.4	-1984.47	357.166	0
281	7	-262.59	35.395	-381.403	-3185.53	-9027.99	2899.37	276.33	618.352	0	-224.99	-43.7215	-348.023	-1195.39	-23502.9	2235.5	232.467	203.435	0	11.226	5.47195	-119.026	880.588	-474.568	-1545.04	-314.987	192.602	0	12.1024	11.0433	-172.328	-27057.1	-183673	-10032.8	-1979.83	357.009	0
281	8	-248.417	37.0942	-360.036	-2880.8	-8434.93	2668.17	276.572	618.001	0	-237.334	-48.2927	-366.236	-1329.64	-24490.5	2456.12	233.129	203.631	0	11.1546	5.49113	-118.968	893.613	-485.427	-1541.39	-315.08	192.489	0	12.3748	10.9575	-172.978	-27182.1	-183920	-10013.8	-1977.25	357.142	0
281	9	-230.842	38.1711	-335.839	-2540.19	-7722.6	2430.29	277.005	617.564	0	-244.577	-52.3655	-376.952	-1419.7	-25070.9	2642.99	233.49	203.766	0	11.0913	5.50805	-118.89	920.017	-503.483	-1536	-315.235	192.262	0	12.5832	10.9139	-173.227	-27293.6	-184146	-9989.36	-1977.03	357.56	0
282	0	-212.31	38.8186	-312.9	-2201.64	-6962.93	2234.65	277.747	617.036	0	-246.528	-55.6449	-380.474	-1477.63	-25249.3	2778.7	233.637	203.884	0	11.0369	5.52059	-118.819	958.677	-522.557	-1530.31	-315.398	191.932	0	12.6856	10.9077	-173.057	-27382.6	-184340	-9959.58	-1979.2	358.229	0	-334.473	3.32237	-942.059	-332286	-193438	107511	-223.563	352.047	0
282	1	-194.643	39.2604	-294.176	-1894.98	-6223.46	2117.23	278.844	616.442	0	-243.657	-57.9376	-378.412	-1523.7	-25088	2849.37	233.702	204.027	0	10.9926	5.52639	-118.781	1005.3	-538.911	-1524.78	-315.537	191.537	0	12.6829	10.9271	-172.534	-27440.6	-184480	-9925.91	-1983.24	359.045	0
282	2	-178.856	39.6649	-281.108	-1639.78	-5562.16	2094.27	280.214	615.833	0	-236.896	-59.1722	-373.264	-1583.06	-24686.3	2847.28	233.864	204.241	0	10.9613	5.52531	-118.803	1053.53	-551.885	-1518.59	-315.645	191.132	0	12.6084	10.9564	-171.815	-27458.7	-184536	-9890.23	-1988.04	359.816	0
282	3	-165.236	40.1142	-273.649	-1447.22	-5027.99	2160.75	281.626	615.289	0	-227.32	-59.3698	-367.766	-1682.05	-24149.4	2770.78	234.335	204.574	0	10.9461	5.52179	-118.888	1097.05	-562.698	-1510.83	-315.733	190.772	0	12.4968	10.9825	-171.107	-27431.1	-184497	-9854.97	-1992.26	360.315	0
282	4	-153.593	40.6324	-270.577	-1321.78	-4665.62	2295.01	282.757	614.885	0	-215.849	-58.5931	-364.261	-1842.26	-23560.9	2623.32	235.318	205.058	0	10.9472	5.52271	-119.009	1131.78	-572.93	-1501.47	-315.814	190.49	0	12.3675	11.0085	-170.613	-27363.1	-184378	-9823.87	-1994.68	360.382	0
282	5	-143.516	41.2265	-270	-1262.71	-4519.43	2466.39	283.261	614.677	0	-203.078	-56.9155	-364.255	-2073.42	-22969.3	2413.94	236.942	205.692	0	10.96	5.53126	-119.129	1156.07	-582.907	-1491.35	-315.893	190.296	0	12.2368	11.054	-170.463	-27278.1	-184213	-9801.85	-1994.66	360.024	0
282	6	-134.565	41.898	-269.914	-1265.49	-4630.76	2642.88	282.844	614.689	0	-189.271	-54.4252	-368.239	-2369.69	-22387.5	2158.53	239.204	206.435	0	10.9785	5.54433	-119.226	1169.22	-590.37	-1481.51	-315.952	190.193	0	12.1347	11.136	-170.674	-27207.6	-184030	-9793.61	-1992.25	359.413	0
282	7	-126.385	42.6339	-268.673	-1322.4	-5027.14	2797.68	281.289	614.922	0	-174.496	-51.2523	-375.765	-2711.95	-21801.8	1878.52	241.98	207.217	0	10.9985	5.55653	-119.3	1170.69	-591.696	-1472.54	-315.96	190.187	0	12.1017	11.2552	-171.183	-27172.9	-183844	-9800.16	-1987.96	358.736	0
282	8	-118.754	43.4027	-265.313	-1422.63	-5703.74	2912.53	278.502	615.362	0	-158.787	-47.5783	-385.735	-3073.83	-21185.9	1596.15	245.077	207.969	0	11.0214	5.56402	-119.36	1161.64	-585.709	-1464.7	-315.907	190.268	0	12.1709	11.3975	-171.952	-27173.6	-183671	-9816.35	-1982.15	358.03	0
282	9	-111.577	44.1652	-259.73	-1552.6	-6596.48	2977.08	274.603	615.978	0	-142.254	-43.6158	-396.787	-3427.44	-20515	1329.89	248.297	208.638	0	11.0541	5.56521	-119.409	1145.9	-574.879	-1458.44	-315.814	190.404	0	12.3511	11.5416	-172.993	-27191.8	-183533	-9833.18	-1974.93	357.184	0
283	0	-104.847	44.8946	-252.812	-1695.71	-7548.87	2987.14	270.14	616.707	0	-125.117	-39.5782	-407.639	-3747.17	-19776.8	1093.03	251.485	209.192	0	11.1025	5.56069	-119.443	1128.27	-562.503	-1454.48	-315.709	190.554	0	12.6136	11.663	-174.276	-27207.1	-183457	-9842.15	-1966.68	356.115	0	-102.503	38.5379	-1104.77	-406565	-135377	34395.2	-128.056	368.94	0
283	1	-98.5733	45.588	-246.516	-1830.73	-8276.5	2944.82	266.426	617.426	0	-107.711	-35.6573	-417.322	-4012.53	-18974.1	893.687	254.534	209.615	0	11.1648	5.55335	-119.45	1112.01	-550.856	-1453.54	-315.612	190.691	0	12.8957	11.7391	-175.655	-27211.4	-183449	-9837.27	-1958.37	354.914	0
283	2	-92.6897	46.265	-243.926	-1928.87	-8331.94	2859.49	265.842	617.908	0	-90.4635	-32.0098	-425.255	-4210.06	-18124.8	734.542	257.379	209.9	0	11.2312	5.5479	-119.421	1097.84	-541.647	-1455.77	-315.536	190.807	0	13.1316	11.758	-176.929	-27215.2	-183491	-9815.87	-1951.09	353.82	0
283	3	-86.9405	46.9561	-249.29	-1950.89	-7074.77	2748.51	271.62	617.826	0	-73.878	-28.7535	-431.208	-4333.21	-17260.5	613.307	259.972	210.049	0	11.2894	5.54998	-119.367	1084.11	-535.9	-1460.34	-315.49	190.918	0	13.2847	11.721	-177.983	-27240.4	-183551	-9781.48	-1945.29	353.051	0
283	4	-80.7668	47.6922	-267.996	-1845.86	-3659.05	2637.93	286.347	616.888	0	-58.4994	-25.9728	-435.232	-4381.04	-16423.5	523.94	262.265	210.066	0	11.3307	5.56368	-119.317	1067.82	-533.19	-1465.73	-315.469	191.051	0	13.3597	11.6362	-178.827	-27305.1	-183595	-9746.42	-1940.66	352.69	0
283	5	-73.2253	48.5026	-306.375	-1552.71	2942.23	2563.21	309.603	615.068	0	-44.8806	-23.7267	-437.562	-4357.23	-15664.1	457.975	264.201	209.958	0	11.3541	5.58836	-119.292	1047.28	-531.912	-1470.55	-315.459	191.221	0	13.3935	11.5171	-179.477	-27413.7	-183597	-9728.53	-1936.96	352.743	0
283	6	-62.9696	49.4168	-371.192	-1006.78	13854.9	2569.05	337.326	612.712	0	-33.5451	-22.0553	-438.525	-4269.65	-15035.7	406.059	265.713	209.736	0	11.3662	5.61715	-119.293	1024.2	-530.17	-1473.95	-315.444	191.414	0	13.43	11.3908	-179.826	-27557.1	-183548	-9741.6	-1934.7	353.243	0
283	7	-48.3063	50.4668	-468.66	-151.706	30140.8	2707.79	364.313	610.324	0	-24.9451	-20.9845	-438.465	-4130.38	-14586.3	359.086	266.733	209.42	0	11.376	5.63964	-119.31	1002.13	-526.482	-1475.32	-315.413	191.601	0	13.4856	11.2962	-179.695	-27713.9	-183455	-9786.84	-1934.92	354.227	0
283	8	-27.3516	51.6447	-603.003	1047.37	52558.7	3026.38	387.162	608.263	0	-19.4193	-20.5354	-437.709	-3954.58	-14352.6	308.543	267.21	209.035	0	11.3884	5.64779	-119.327	983.728	-520.591	-1474.16	-315.363	191.756	0	13.5363	11.263	-178.987	-27856.2	-183339	-9852.77	-1938.32	355.632	0
283	9	1.6611	52.8032	-774.929	2594.14	81311.2	3538.4	404.927	606.652	0	-17.1576	-20.7307	-436.552	-3756.44	-14360.2	246.978	267.105	208.605	0	11.4005	5.64044	-119.322	970.452	-513.966	-1470.37	-315.307	191.867	0	13.5499	11.298	-177.797	-27959.7	-183232	-9921.55	-1944.57	357.256	0
284	0	39.978	53.6601	-980.103	4450.45	115799	4213.55	418.15	605.459	0	-18.1708	-21.5745	-435.273	-3545.24	-14620.6	169.538	266.411	208.145	0	11.4036	5.62208	-119.287	962.676	-509.216	-1464.66	-315.269	191.93	0	13.5177	11.3885	-176.377	-28011.9	-183162	-9975.16	-1952.47	358.819	0	247.994	20.7031	-2341.83	-1.13749e+06	433112	-183271	189.528	485.801	0
284	1	88.0339	53.8995	-1207.44	6519.73	154343	4989.24	427.827	604.6	0	-22.2821	-23.0259	-434.202	-3326.09	-15120.9	76.4478	265.176	207.66	0	11.3901	5.59895	-119.237	959.196	-509.195	-1458.62	-315.27	191.956	0	13.4521	11.5099	-175.016	-28013.5	-183142	-9999.89	-1960.43	360.063	0
284	2	145.199	53.1202	-1437.94	8636.69	193975	5758.58	434.898	603.994	0	-29.1661	-25.0168	-433.774	-3104.22	-15813.7	-25.6973	263.544	207.156	0	11.3576	5.5764	-119.197	958.019	-516.594	-1454.17	-315.334	191.963	0	13.3683	11.6277	-173.909	-27977.5	-183172	-9989.97	-1967.26	360.874	0
284	3	209.257	50.7835	-1645.98	10583.9	230601	6354.99	440.099	603.57	0	-38.4064	-27.4921	-434.588	-2890.45	-16608.5	-125.902	261.783	206.651	0	11.3098	5.55798	-119.194	957.751	-533.453	-1452.67	-315.476	191.965	0	13.2754	11.7042	-173.077	-27926.1	-183239	-9949	-1972.71	361.35	0
284	4	275.923	46.4664	-1804.08	12140.6	259745	6597.83	443.977	603.27	0	-49.5305	-30.4298	-437.511	-2708.5	-17357.8	-212.596	260.326	206.191	0	11.2535	5.54588	-119.253	958.134	-559.919	-1454.22	-315.695	191.966	0	13.1777	11.7067	-172.433	-27881.3	-183321	-9887.75	-1977.14	361.694	0
284	5	339.178	40.155	-1889.99	13143.8	277691	6369.21	446.927	603.046	0	-62.001	-33.8261	-443.805	-2605.29	-17833.7	-277.333	259.816	205.87	0	11.197	5.54121	-119.374	960.232	-593.411	-1457.83	-315.971	191.956	0	13.0783	11.6253	-171.921	-27856	-183398	-9819.04	-1980.76	362.028	0
284	6	392.571	32.2314	-1893.14	13526.9	282534	5650.66	449.241	602.855	0	-75.1518	-37.6574	-455.291	-2660.94	-17699.1	-319.855	261.126	205.844	0	11.1486	5.54339	-119.531	965.85	-629.647	-1462.31	-316.268	191.92	0	12.9844	11.4846	-171.55	-27851	-183458	-9753.99	-1983.42	362.349	0
284	7	430.888	23.339	-1817.41	13323.6	274647	4520.16	451.12	602.669	0	-88.1041	-41.8503	-474.488	-2991.01	-16495.7	-354.151	265.235	206.304	0	11.1154	5.55221	-119.68	975.862	-664.368	-1466.84	-316.551	191.846	0	12.9151	11.3263	-171.324	-27858.2	-183502	-9701.58	-1985.08	362.605	0
284	8	451.369	14.2818	-1679.29	12646.1	256395	3130.24	452.681	602.469	0	-99.7102	-46.2786	-504.605	-3738.68	-13657.7	-411.413	272.934	207.409	0	11.1038	5.57144	-119.778	989.154	-693.946	-1470.64	-316.794	191.742	0	12.8915	11.1826	-171.216	-27863.6	-183543	-9667.45	-1986	362.739	0
284	9	454.003	5.8654	-1502.63	11649	231337	1664.37	453.954	602.248	0	-108.532	-50.7729	-549.26	-5058.56	-8560.21	-538.934	284.415	209.21	0	11.1187	5.6073	-119.805	1003.04	-715.242	-1473.13	-316.97	191.628	0	12.9165	11.0718	-171.191	-27853.2	-183592	-9651.99	-1986.44	362.702	0
285	0	440.952	-1.27003	-1312.57	10492.3	203270	289.948	454.864	602.006	0	-112.864	-55.1358	-611.856	-7090.55	-608.458	-796.492	299.006	211.589	0	11.1598	5.66249	-119.774	1014.18	-725.712	-1474.4	-317.059	191.533	0	12.9682	11.0059	-171.25	-27820.3	-183654	-9652.25	-1986.43	362.455	0	297.368	-57.9207	-2216.79	-833901	379969	-224842	177.317	374.554	0
285	1	415.539	-6.74307	-1130.64	9311.19	175478	-867.357	455.202	601.765	0	-110.838	-59.1812	-694.622	-9923.8	10630.3	-1251.49	315.304	214.287	0	11.2196	5.733	-119.721	1019.43	-723.85	-1475.09	-317.046	191.485	0	13.0158	10.9896	-171.437	-27767.1	-183718	-9666.05	-1985.64	361.967	0
285	2	381.31	-10.4542	-972.177	8199.69	150321	-1728.49	454.623	601.566	0	-100.646	-62.8103	-797.62	-13561.7	25290.2	-1975.47	331.707	217.003	0	11.2861	5.80937	-119.682	1016.53	-709.592	-1476.06	-316.929	191.506	0	13.041	11.0125	-171.768	-27697.9	-183776	-9692.63	-1983.91	361.251	0
285	3	341.465	-12.5118	-845.694	7207.22	129138	-2257.38	452.701	601.478	0	-80.917	-66.0695	-918.024	-17899.9	43103.3	-3035.55	346.952	219.498	0	11.3481	5.88002	-119.668	1004.6	-684.57	-1477.98	-316.721	191.605	0	13.0438	11.0524	-172.166	-27613	-183819	-9729.83	-1981.68	360.386	0
285	4	298.65	-13.0859	-753.725	6345.47	112375	-2455.99	449.093	601.581	0	-51.0974	-69.0609	-1049.69	-22718	63327.3	-4468.88	360.329	221.643	0	11.3984	5.93491	-119.668	984.374	-652.077	-1480.63	-316.449	191.774	0	13.0397	11.0902	-172.492	-27512.8	-183847	-9772.84	-1979.83	359.502	0
285	5	254.885	-12.2948	-694.267	5598.89	99808.5	-2357.81	443.761	601.936	0	-11.6135	-71.7248	-1182.99	-27677.7	84700.6	-6251.53	371.599	223.396	0	11.4341	5.96731	-119.673	959.087	-616.499	-1482.83	-316.152	191.986	0	13.0548	11.1187	-172.62	-27403.1	-183858	-9815.16	-1979.1	358.748	0
285	6	211.506	-10.1774	-662.35	4934.84	90794.1	-2019.24	437.079	602.55	0	36.1192	-73.7385	-1305.37	-32338.3	105489	-8287.16	380.812	224.773	0	11.4557	5.97422	-119.678	934.829	-582.462	-1483.48	-315.867	192.189	0	13.1072	11.1466	-172.509	-27293.3	-183854	-9849.54	-1979.76	358.213	0
285	7	169.156	-6.71588	-651.41	4314.26	84481.9	-1508.91	429.691	603.377	0	89.5792	-74.6511	-1403.19	-36210.9	123702	-10420.4	388.157	225.806	0	11.4646	5.95691	-119.676	917.996	-553.993	-1482.48	-315.629	192.329	0	13.1888	11.1916	-172.231	-27187.7	-183832	-9870.91	-1981.35	357.856	0
285	8	127.914	-1.87061	-654.376	3702.25	79983.9	-894.886	422.229	604.342	0	145.121	-74.0787	-1464.7	-38861.7	137487	-12462	393.867	226.532	0	11.4618	5.92114	-119.652	911.684	-534.234	-1480.74	-315.465	192.381	0	13.2714	11.2622	-171.94	-27084	-183786	-9879.95	-1982.9	357.52	0
285	9	87.5268	4.36963	-664.511	3075.91	76491.3	-233.822	415.109	605.371	0	198.413	-71.8091	-1483.05	-40026.6	145580	-14221.3	398.163	226.989	0	11.4462	5.87417	-119.596	914.551	-525.172	-1479.92	-315.391	192.353	0	13.3233	11.3491	-171.812	-26979.3	-183711	-9881.6	-1983.26	357.028	0
286	0	47.6657	11.9307	-676.069	2427.17	73345.9	434.128	408.489	606.41	0	245.199	-67.8843	-1458.16	-39677.7	147592	-15546.2	401.218	227.211	0	11.4148	5.82128	-119.507	922.859	-526.069	-1482.03	-315.402	192.278	0	13.3198	11.438	-171.98	-26876.8	-183604	-9879.41	-1981.59	356.278	0	178.847	15.0934	-2044.39	-729892	296924	-25347.5	148.876	356.981	0
286	1	8.1435	20.6184	-684.755	1760.08	70071.2	1086.3	402.33	607.43	0	281.981	-62.701	-1396.6	-38011.9	144028	-16358.9	403.127	227.217	0	11.3646	5.76616	-119.388	933.85	-532.51	-1488.6	-315.46	192.178	0	13.246	11.521	-172.456	-26791.5	-183471	-9872.17	-1977.87	355.353	0
286	2	-30.9288	30.1131	-687.91	1084.51	66371.5	1714.98	396.483	608.423	0	306.47	-56.9974	-1309.6	-35380.5	136058	-16665.4	403.893	227.016	0	11.2981	5.71323	-119.24	947.423	-539.028	-1499.76	-315.521	192.054	0	13.1018	11.5886	-173.093	-26747.7	-183328	-9856.35	-1973.13	354.528	0
286	3	-69.0888	39.9877	-684.448	409.943	62110.1	2320.67	390.745	609.401	0	317.725	-51.6713	-1210.25	-32195.4	125178	-16534.9	403.432	226.602	0	11.2265	5.66795	-119.068	964.707	-542.839	-1513.84	-315.559	191.898	0	12.9072	11.6207	-173.668	-26763.1	-183206	-9831.53	-1968.92	354.105	0
286	4	-105.611	49.7516	-674.596	-257.915	57276.6	2904.91	384.905	610.382	0	315.993	-47.5536	-1110.79	-28845.4	112873	-16066.8	401.615	225.968	0	11.1665	5.634	-118.893	985.432	-543.89	-1527.54	-315.575	191.712	0	12.6943	11.5938	-174.001	-26830.9	-183141	-9801.51	-1966.53	354.2	0
286	5	-139.705	58.9145	-659.469	-916.046	51952.1	3466.61	378.779	611.389	0	302.393	-45.2468	-1020.73	-25638.5	100377	-15362	398.338	225.118	0	11.1332	5.61023	-118.743	1006.75	-542.735	-1536.79	-315.571	191.522	0	12.497	11.4968	-174.029	-26924.1	-183157	-9769.6	-1966.45	354.71	0
286	6	-170.698	67.0445	-640.565	-1559.64	46278.9	3999.89	372.247	612.435	0	278.618	-45.05	-945.979	-22777.4	88565.2	-14507.8	393.623	224.078	0	11.1345	5.59211	-118.646	1024.22	-540.613	-1538.43	-315.557	191.367	0	12.3482	11.3397	-173.815	-27017.7	-183253	-9735.65	-1968.3	355.439	0
286	7	-198.121	73.8074	-619.364	-2178.21	40434.6	4492.32	365.284	613.517	0	246.699	-46.9595	-888.903	-20361.8	77938.5	-13571.6	387.679	222.907	0	11.1681	5.57649	-118.617	1033.9	-540.241	-1531.76	-315.555	191.284	0	12.2742	11.1549	-173.535	-27103.9	-183408	-9699.57	-1970.89	356.188	0
286	8	-221.696	78.9852	-597.106	-2755.56	34610.8	4926.55	357.964	614.615	0	208.806	-50.7225	-848.99	-18406.9	68675.9	-12601.2	380.891	221.681	0	11.2241	5.56347	-118.643	1034.29	-544.263	-1518.23	-315.587	191.282	0	12.2729	10.9866	-173.409	-27184.6	-183592	-9666.52	-1972.72	356.766	0
286	9	-241.29	82.4842	-574.756	-3273.22	28991.7	5285.75	350.442	615.695	0	167.055	-55.9119	-823.775	-16868.7	60716.1	-11625.8	373.705	220.477	0	11.2893	5.55531	-118.703	1026.5	-552.73	-1499.96	-315.656	191.352	0	12.3066	10.8659	-173.577	-27259	-183776	-9646.85	-1972.76	357.043	0
287	0	-256.871	84.3411	-553.045	-3715.36	23735.5	5557.91	342.918	616.718	0	123.345	-62.0043	-809.755	-15668.8	53844.3	-10659.1	366.495	219.35	0	11.3509	5.55554	-118.785	1013.25	-562.328	-1479.14	-315.734	191.47	0	12.3349	10.7939	-174.027	-27324.2	-183935	-9650.79	-1970.94	357.012	0	-292.311	11.8781	-1557.87	-552129	52460.6	142551	23.9322	354.262	0
287	1	-268.482	84.7143	-532.515	-4073.22	18962	5737.22	335.608	617.649	0	79.2644	-68.4479	-803.122	-14715.6	47771.1	-9704.28	359.482	218.323	0	11.399	5.56732	-118.888	997.944	-568.652	-1458.22	-315.783	191.606	0	12.3508	10.759	-174.651	-27376.5	-184053	-9682.89	-1967.83	356.75	0
287	2	-276.233	83.8564	-513.537	-4346.69	14748.5	5824.02	328.719	618.464	0	36.0779	-74.7227	-800.306	-13919.5	42197.7	-8758.63	352.727	217.393	0	11.4289	5.59116	-119	983.903	-570.174	-1439.41	-315.791	191.732	0	12.3705	10.7598	-175.323	-27410.7	-184125	-9739.75	-1964.2	356.344	0
287	3	-280.295	82.0712	-496.326	-4542.45	11131.6	5823.66	322.428	619.152	0	-5.2351	-80.3834	-798.329	-13204.5	36867.3	-7818.59	346.181	216.54	0	11.4398	5.62435	-119.099	973.361	-569.881	-1424.03	-315.785	191.827	0	12.4007	10.8025	-175.907	-27422.7	-184154	-9811.21	-1960.88	355.893	0
287	4	-280.901	79.6687	-480.982	-4671.13	8114.84	5744.52	316.871	619.712	0	-43.9127	-85.0813	-795.011	-12514.2	31599.1	-6883.13	339.747	215.741	0	11.433	5.66096	-119.161	966.905	-572.841	-1412.62	-315.807	191.886	0	12.4293	10.8842	-176.293	-27413.5	-184143	-9883.85	-1958.53	355.5	0
287	5	-278.34	76.9275	-467.535	-4745.38	5677.71	5596.54	312.144	620.15	0	-79.3587	-88.5707	-789.026	-11815.1	26302.9	-5954.6	333.336	214.974	0	11.4112	5.69295	-119.177	963.898	-582.64	-1405.69	-315.889	191.912	0	12.4397	10.9937	-176.445	-27389.5	-184097	-9946.25	-1957.36	355.229	0
287	6	-272.953	74.0743	-455.967	-4778.96	3784.43	5390.8	308.3	620.481	0	-111.114	-90.7077	-779.825	-11097	20974.6	-5036.71	326.897	214.23	0	11.3762	5.71435	-119.161	962.762	-599.701	-1403.87	-316.033	191.92	0	12.4167	11.1271	-176.404	-27359	-184019	-9992.88	-1957.16	355.092	0
287	7	-265.131	71.2759	-446.236	-4785.31	2388.72	5139.56	305.353	620.724	0	-138.84	-91.4411	-767.482	-10368	15677.8	-4132.2	320.428	213.509	0	11.327	5.72443	-119.137	960.994	-621.786	-1407.54	-316.219	191.934	0	12.3493	11.2922	-176.263	-27324.3	-183921	-10025.1	-1957.45	355.02	0
287	8	-255.313	68.6414	-438.301	-4776.23	1438.23	4856.33	303.281	620.897	0	-162.307	-90.7964	-752.499	-9648.3	10518.6	-3242.62	313.978	212.822	0	11.2648	5.72617	-119.113	955.864	-645.795	-1416.61	-316.422	191.975	0	12.2463	11.4888	-176.123	-27277.7	-183816	-10050.1	-1957.68	354.879	0
287	9	-243.977	66.2324	-432.142	-4761.4	879.434	4555.71	302.035	621.018	0	-181.392	-88.8609	-735.635	-8962.51	5618.23	-2369.75	307.637	212.183	0	11.1984	5.72171	-119.072	945.922	-669.069	-1430.51	-316.619	192.056	0	12.1409	11.6918	-176.063	-27206.7	-183716	-10076.3	-1957.46	354.528	0
288	0	-231.62	64.0787	-427.794	-4747.77	661.403	4252.31	301.546	621.098	0	-196.092	-85.7746	-717.754	-8333.11	1088.24	-1516.48	301.516	211.61	0	11.1421	5.70949	-118.987	932.295	-689.2	-1448.34	-316.792	192.165	0	12.0635	11.8611	-176.179	-27102.6	-183622	-10106.6	-1956.24	353.835	0	-361.964	11.6695	-1387.61	-496058	-45636.1	125308	-46.2031	357.292	0
288	1	-218.737	62.1877	-425.339	-4738.88	738.019	3959.45	301.735	621.141	0	-206.538	-81.7196	-699.692	-7776.7	-2983.51	-686.916	295.736	211.114	0	11.1076	5.68771	-118.838	919.127	-703.822	-1468.96	-316.923	192.266	0	12.0161	11.9629	-176.597	-26966.8	-183528	-10135.9	-1953.24	352.702	0
288	2	-205.801	60.5443	-424.862	-4734.75	1070.2	3688.04	302.519	621.144	0	-212.996	-76.912	-682.147	-7303.1	-6538.24	112.931	290.415	210.706	0	11.0987	5.66031	-118.63	912.863	-711.362	-1490.89	-316.997	192.305	0	11.9721	11.9847	-177.396	-26814.4	-183421	-10156	-1947.97	351.156	0
288	3	-193.247	59.112	-426.415	-4732.88	1627.95	3445.23	303.818	621.099	0	-215.852	-71.5925	-665.618	-6915.8	-9548.28	874.643	285.655	210.39	0	11.1133	5.63538	-118.407	919.71	-712.141	-1512.51	-317.014	192.233	0	11.8961	11.9452	-178.508	-26671.1	-183302	-10160.8	-1940.86	349.411	0
288	4	-181.434	57.8431	-430.026	-4729.87	2391.72	3233.26	305.562	620.999	0	-215.583	-66.0076	-650.421	-6613.38	-12016.4	1588.22	281.525	210.168	0	11.1444	5.61786	-118.235	942.242	-708.757	-1532.22	-316.995	192.031	0	11.7628	11.8867	-179.705	-26563.7	-183186	-10149.4	-1933.37	347.818	0
288	5	-170.631	56.6897	-435.709	-4722.4	3353.02	3049.4	307.696	620.838	0	-212.719	-60.3914	-636.737	-6390.61	-13972	2243.88	278.057	210.037	0	11.1806	5.60684	-118.161	978.226	-704.622	-1548.13	-316.963	191.721	0	11.5716	11.8471	-180.696	-26511.5	-183098	-10125.1	-1927.29	346.718	0
288	6	-161.001	55.6093	-443.473	-4707.61	4513.28	2887.3	310.177	620.615	0	-207.821	-54.9581	-624.665	-6238.62	-15464.9	2833.42	275.243	209.987	0	11.2084	5.59911	-118.198	1022.51	-701.45	-1558	-316.935	191.349	0	11.3573	11.8445	-181.245	-26520.7	-183059	-10091.7	-1924.01	346.325	0
288	7	-152.601	54.5656	-453.323	-4683.17	5880.05	2738.87	312.971	620.331	0	-201.442	-49.8998	-614.255	-6144.6	-16558	3351.24	273.044	210.003	0	11.2173	5.59279	-118.327	1069.2	-698.222	-1559.78	-316.901	190.964	0	11.1836	11.8785	-181.225	-26585	-183077	-10049.9	-1924.22	346.696	0
288	8	-145.385	53.5305	-465.273	-4646.95	7461.65	2595.94	316.037	619.988	0	-194.104	-45.379	-605.534	-6092.38	-17319.6	3795.38	271.398	210.061	0	11.2033	5.58849	-118.512	1112.47	-692.367	-1552.29	-316.842	190.613	0	11.1102	11.9282	-180.618	-26691.4	-183138	-9997.98	-1927.95	347.778	0
288	9	-139.208	52.4837	-479.329	-4596.48	9261.44	2451.1	319.322	619.589	0	-186.276	-41.5182	-598.531	-6064.74	-17817.4	4167.98	270.231	210.133	0	11.1702	5.58784	-118.712	1147.38	-681.342	-1535.58	-316.739	190.335	0	11.1626	11.9531	-179.515	-26823.6	-183220	-9935.02	-1934.64	349.423	0
289	0	-133.851	51.4118	-495.454	-4529.21	11274.5	2297.7	322.756	619.142	0	-178.358	-38.3919	-593.293	-6046.38	-18113.7	4475.44	269.469	210.191	0	11.1288	5.59061	-118.896	1171.19	-663.36	-1511.22	-316.579	190.149	0	11.3267	11.91	-178.102	-26961	-183308	-9863.61	-1943.23	351.38	0	-241.121	28.273	-1480.38	-572020	-11594.4	79956.8	-16.3941	386.752	0
289	1	-129.052	50.3016	-513.529	-4443.55	13487.9	2129.28	326.265	618.653	0	-170.682	-36.0222	-589.855	-6025.92	-18262	4728.7	269.04	210.216	0	11.0933	5.59367	-119.049	1183.39	-637.983	-1482.32	-316.359	190.06	0	11.5639	11.7669	-176.605	-27082.8	-183392	-9788.27	-1952.43	353.353	0
289	2	-124.544	49.1302	-533.318	-4339.46	15882.2	1939.63	329.78	618.137	0	-163.514	-34.3749	-588.196	-5997.37	-18306.5	4943.55	268.877	210.196	0	11.0756	5.59338	-119.17	1184.22	-606.614	-1452.98	-316.09	190.063	0	11.8259	11.512	-175.198	-27178.1	-183469	-9712.73	-1961.21	355.128	0
289	3	-120.081	47.8597	-554.433	-4217.56	18431	1724.03	333.243	617.607	0	-157.054	-33.3622	-588.222	-5961.14	-18281.3	5139.15	268.921	210.134	0	11.0807	5.58881	-119.248	1173.76	-572.498	-1427.53	-315.801	190.157	0	12.0646	11.1678	-173.947	-27248.5	-183534	-9641.15	-1969.11	356.649	0
289	4	-115.458	46.4434	-576.36	-4078.43	21096.7	1480.66	336.603	617.076	0	-151.429	-32.8568	-589.787	-5922.98	-18209.6	5334.48	269.125	210.043	0	11.1078	5.58285	-119.275	1153.06	-540.51	-1409.83	-315.532	190.333	0	12.2448	10.789	-172.85	-27305.2	-183581	-9579.81	-1976.08	357.971	0
289	5	-110.511	44.8368	-598.499	-3923.56	23829.6	1210.79	339.816	616.556	0	-146.696	-32.7151	-592.73	-5891.23	-18102.2	5544.16	269.46	209.939	0	11.1511	5.58031	-119.257	1125	-516.264	-1402.51	-315.329	190.567	0	12.3502	10.4392	-171.917	-27363.6	-183614	-9536.79	-1982.04	359.168	0
289	6	-105.125	43.0055	-620.22	-3756.57	26569.8	917.913	342.839	616.057	0	-142.85	-32.8006	-596.893	-5874.18	-17960.5	5776.02	269.91	209.841	0	11.2011	5.58454	-119.211	1093.4	-504.335	-1405.88	-315.231	190.828	0	12.3742	10.1735	-171.2	-27435.1	-183644	-9520.86	-1986.69	360.252	0
289	7	-99.2407	40.9296	-640.911	-3583.05	29251.8	607.228	345.641	615.591	0	-139.836	-32.9943	-602.127	-5879.12	-17781.6	6030.69	270.469	209.764	0	11.2482	5.59566	-119.165	1061.37	-506.49	-1417.76	-315.25	191.093	0	12.3142	10.0312	-170.742	-27516.8	-183677	-9537.46	-1989.75	361.16	0
289	8	-92.8619	38.6069	-660.036	-3409.29	31810	285.554	348.194	615.165	0	-137.558	-33.1988	-608.294	-5912.58	-17563.2	6302.4	271.127	209.72	0	11.2871	5.61131	-119.144	1030.93	-520.456	-1434.78	-315.368	191.347	0	12.1787	10.0265	-170.535	-27593	-183707	-9582.44	-1991.24	361.803	0
289	9	-86.055	36.058	-677.186	-3240.97	34183.1	-39.0291	350.478	614.786	0	-135.897	-33.3403	-615.288	-5980.15	-17304.7	6581.13	271.875	209.719	0	11.3167	5.62892	-119.16	1003.58	-540.144	-1454.1	-315.533	191.578	0	12.0007	10.1424	-170.52	-27647.8	-183725	-9641.92	-1991.45	362.138	0
290	0	-78.9398	33.3311	-692.125	-3082.24	36318	-357.531	352.473	614.453	0	-134.716	-33.3668	-623.045	-6085.81	-17006.5	6855.68	272.704	209.768	0	11.335	5.6469	-119.204	980.79	-557.867	-1473.78	-315.68	191.772	0	11.8402	10.3408	-170.611	-27672.6	-183725	-9699.48	-1990.87	362.198	0	-159.04	8.14723	-1683.62	-671048	74192	33821.7	38.8691	398.337	0
290	1	-71.6756	30.4982	-704.791	-2936.11	38172.7	-660.357	354.162	614.166	0	-133.879	-33.2451	-631.533	-6231.6	-16668.8	7116.32	273.606	209.867	0	11.3356	5.66458	-119.255	963.858	-567.094	-1492.19	-315.755	191.918	0	11.7553	10.5823	-170.736	-27665	-183707	-9742.07	-1989.97	362.034	0
290	2	-64.4502	27.6443	-715.242	-2805.72	39719.5	-937.896	355.533	613.923	0	-133.258	-32.9566	-640.704	-6417.2	-16292.9	7356.89	274.57	210.016	0	11.3122	5.68142	-119.305	953.298	-564.687	-1507.95	-315.733	192.01	0	11.7697	10.8393	-170.869	-27623.5	-183682	-9761.52	-1988.98	361.665	0
290	3	-57.4677	24.8572	-723.6	-2695.06	40946.3	-1181.28	356.587	613.725	0	-132.745	-32.4837	-650.456	-6639.73	-15881.1	7576.89	275.585	210.208	0	11.264	5.69539	-119.369	948.344	-552.509	-1520.18	-315.629	192.055	0	11.8677	11.0973	-171.035	-27547.7	-183668	-9756.19	-1987.86	361.065	0
290	4	-50.9302	22.2252	-730.034	-2608.27	41856.5	-1383.13	357.335	613.573	0	-132.255	-31.7946	-660.63	-6894.66	-15436	7782.27	276.634	210.437	0	11.1967	5.70282	-119.469	947.424	-537.112	-1528.66	-315.496	192.07	0	12.0113	11.3527	-171.288	-27443.4	-183673	-9732.34	-1986.3	360.218	0
290	5	-45.0194	19.8354	-734.754	-2548.97	42466.7	-1537.9	357.797	613.469	0	-131.72	-30.8585	-671.036	-7176.19	-14960.6	7982.77	277.705	210.694	0	11.1211	5.70117	-119.607	948.917	-526.76	-1533.46	-315.404	192.066	0	12.1579	11.6102	-171.659	-27327.2	-183687	-9701.42	-1984.07	359.194	0
290	6	-39.8826	17.7719	-738.005	-2520.4	42804.6	-1641.87	358	613.415	0	-131.078	-29.6833	-681.485	-7475.92	-14458	8186.54	278.785	210.97	0	11.0496	5.69054	-119.764	950.793	-527.791	-1534.95	-315.407	192.061	0	12.278	11.8681	-172.135	-27223.6	-183696	-9673.69	-1981.17	358.153	0
290	7	-35.6242	16.1135	-740.042	-2525.48	42905.9	-1693.11	357.978	613.413	0	-130.263	-28.3344	-691.807	-7782.12	-13931.6	8395.35	279.862	211.249	0	10.9931	5.67137	-119.912	950.365	-542.339	-1534.4	-315.523	192.074	0	12.3668	12.0959	-172.652	-27154.4	-183694	-9653.5	-1977.95	357.278	0
290	8	-32.2984	14.9316	-741.126	-2566.4	42809.5	-1691.57	357.763	613.463	0	-129.214	-26.9188	-701.853	-8080.89	-13386.4	8603.74	280.927	211.514	0	10.958	5.64227	-120.019	945.53	-567.981	-1533.56	-315.732	192.122	0	12.4317	12.236	-173.131	-27127.3	-183680	-9639.79	-1974.93	356.687	0
290	9	-29.9074	14.2848	-741.52	-2644.53	42552.9	-1638.86	357.386	613.566	0	-127.874	-25.5592	-711.48	-8357.83	-12832.2	8801.4	281.964	211.747	0	10.9456	5.60122	-120.062	936.078	-599.471	-1533	-315.993	192.203	0	12.4677	12.2344	-173.51	-27132.6	-183658	-9629.12	-1972.49	356.375	0
291	0	-28.4051	14.2154	-741.494	-2760.09	42169.9	-1538.22	356.872	613.722	0	-126.205	-24.3744	-720.564	-8599	-12285.2	8976.16	282.951	211.934	0	10.952	5.54839	-120.027	923.713	-631.057	-1531.91	-316.258	192.304	0	12.4557	12.0768	-173.757	-27152.4	-183630	-9617.42	-1970.82	356.266	0	-122.435	11.4954	-1780.67	-698600	102912	21408.3	53.8725	392.192	0
291	1	-27.7097	14.7413	-741.296	-2911.38	41691	-1394.26	356.241	613.927	0	-124.19	-23.4727	-729.01	-8791.7	-11764	9115.59	283.863	212.06	0	10.97	5.48862	-119.916	911.484	-657.288	-1529.46	-316.481	192.399	0	12.3935	11.7937	-173.857	-27173.4	-183594	-9601.37	-1970.01	356.298	0
291	2	-27.7198	15.8431	-741.101	-3094.57	41141.8	-1212.22	355.514	614.176	0	-121.845	-22.9559	-736.726	-8924.71	-11286.7	9207.93	284.68	212.114	0	10.9914	5.43125	-119.746	902.945	-673.197	-1525.61	-316.622	192.46	0	12.3127	11.4358	-173.807	-27194	-183551	-9582	-1970.06	356.461	0
291	3	-28.3274	17.4582	-740.978	-3304.47	40541.8	-997.491	354.714	614.46	0	-119.208	-22.9181	-743.607	-8987.83	-10868.2	9243.81	285.384	212.087	0	11.0092	5.38633	-119.55	900.642	-675.658	-1520.72	-316.652	192.466	0	12.2557	11.0556	-173.63	-27220.4	-183504	-9567.11	-1970.87	356.773	0
291	4	-29.4212	19.4853	-740.903	-3535.36	39904.7	-756.259	353.86	614.772	0	-116.335	-23.4382	-749.541	-8972.18	-10521.5	9217.92	285.963	211.97	0	11.0199	5.35988	-119.36	904.909	-664.929	-1515.1	-316.571	192.419	0	12.2366	10.7066	-173.371	-27258.5	-183461	-9566.96	-1972.19	357.226	0
291	5	-30.8862	21.7949	-740.799	-3781.38	39240.4	-495.865	352.97	615.104	0	-113.274	-24.5712	-754.43	-8871.97	-10256.9	9129.32	286.405	211.76	0	11.0242	5.35171	-119.187	914.141	-644.494	-1508.96	-316.407	192.33	0	12.225	10.4365	-173.089	-27306.5	-183423	-9585.74	-1973.7	357.76	0
291	6	-32.6047	24.2408	-740.56	-4036.65	38555.1	-224.197	352.062	615.451	0	-110.065	-26.3426	-758.205	-8685.54	-10080.9	8980.28	286.704	211.455	0	11.0234	5.3569	-119.033	926.046	-618.938	-1502.89	-316.2	192.22	0	12.1738	10.2693	-172.842	-27353.2	-183390	-9617.72	-1975.03	358.256	0
291	7	-34.4578	26.6765	-740.062	-4294.75	37851.4	50.9688	351.146	615.803	0	-106.73	-28.7412	-760.84	-8415.55	-9994.45	8774.93	286.864	211.061	0	11.0159	5.37042	-118.915	938.734	-591.987	-1497.91	-315.978	192.106	0	12.0603	10.2002	-172.682	-27384.6	-183367	-9650.75	-1975.87	358.584	0
291	8	-36.326	28.9742	-739.2	-4548.05	37128.8	322.193	350.228	616.153	0	-103.284	-31.7123	-762.374	-8069.05	-9992.29	8518.76	286.893	210.584	0	10.9981	5.39025	-118.87	951.293	-566.511	-1495.2	-315.766	191.997	0	11.9016	10.2092	-172.61	-27394.3	-183355	-9672.24	-1976.25	358.706	0
291	9	-38.0906	31.0398	-737.93	-4788.17	36386.1	582.545	349.308	616.489	0	-99.7371	-35.1596	-762.931	-7656.62	-10064.9	8219.31	286.808	210.036	0	10.9687	5.41562	-118.924	963.688	-545.069	-1495.44	-315.583	191.897	0	11.7422	10.2746	-172.555	-27387.5	-183355	-9674.05	-1976.59	358.718	0
292	0	-39.6396	32.8178	-736.289	-5007.77	35623.1	825.655	348.382	616.801	0	-96.1072	-38.9563	-762.708	-7190.49	-10200.3	7886.9	286.626	209.428	0	10.9319	5.44362	-119.069	975.873	-529.606	-1498.67	-315.448	191.804	0	11.6323	10.3817	-172.451	-27376.3	-183360	-9655.58	-1977.26	358.748	0	-101.132	-3.57093	-1777.25	-691213	92888.9	16288.8	48.9117	388.383	0
292	1	-40.8806	34.2846	-734.384	-5202.41	34841.2	1045.76	347.443	617.084	0	-92.4342	-42.9604	-761.934	-6684.15	-10383.5	7533.25	286.372	208.773	0	10.8974	5.46827	-119.274	986.883	-521.027	-1504.5	-315.368	191.726	0	11.6029	10.5266	-172.293	-27374.6	-183359	-9623.4	-1978.22	358.884	0
292	2	-41.7592	35.4368	-732.327	-5371.13	34043.3	1238.21	346.487	617.334	0	-88.7875	-47.0339	-760.831	-6154.03	-10598.7	7168.75	286.07	208.089	0	10.8776	5.4826	-119.492	994.966	-519.424	-1512.17	-315.347	191.673	0	11.6497	10.7067	-172.085	-27394.1	-183346	-9587.33	-1979.44	359.189	0
292	3	-42.2713	36.2799	-730.19	-5515.53	33233	1400.06	345.513	617.554	0	-85.2704	-51.0585	-759.591	-5619.64	-10833.4	6801.37	285.738	207.398	0	10.8825	5.483	-119.667	998.639	-524.668	-1520.54	-315.384	191.655	0	11.7426	10.9084	-171.842	-27438.4	-183328	-9555.44	-1980.84	359.673	0
292	4	-42.4627	36.8247	-727.99	-5638.48	32414.4	1530.24	344.526	617.745	0	-82.0163	-54.9412	-758.363	-5100.38	-11080.3	6437.89	285.389	206.726	0	10.9131	5.4726	-119.755	997.746	-535.83	-1528.21	-315.474	191.668	0	11.8452	11.109	-171.652	-27499.3	-183317	-9530.59	-1981.96	360.204	0
292	5	-42.4179	37.0888	-725.71	-5742.98	31592	1629.1	343.533	617.914	0	-79.1722	-58.6116	-757.258	-4611.77	-11334.2	6084.69	285.033	206.09	0	10.9613	5.46004	-119.744	993.694	-550.167	-1533.78	-315.595	191.701	0	11.9269	11.2888	-171.671	-27561.7	-183317	-9511.69	-1981.84	360.55	0
292	6	-42.2461	37.1011	-723.326	-5831.78	30771.1	1698.22	342.541	618.063	0	-76.8693	-62.0206	-756.361	-4163.88	-11589.7	5747.38	284.677	205.505	0	11.0166	5.45474	-119.667	988.865	-564.41	-1536.04	-315.716	191.737	0	11.9711	11.4371	-172.014	-27613	-183319	-9498.39	-1979.72	360.528	0
292	7	-42.0673	36.9011	-720.82	-5907.1	29957.5	1740.27	341.56	618.195	0	-75.1981	-65.1415	-755.733	-3761.36	-11841.3	5430.54	284.331	204.977	0	11.0741	5.46324	-119.586	985.86	-577.412	-1534.33	-315.828	191.756	0	11.9773	11.5501	-172.65	-27646.9	-183313	-9493.32	-1975.76	360.132	0
292	8	-41.9964	36.5359	-718.199	-5970.61	29157.3	1758.89	340.598	618.313	0	-74.199	-67.9689	-755.414	-3404.25	-12084.4	5137.88	284.003	204.506	0	11.1335	5.48785	-119.551	986.865	-590.339	-1528.65	-315.938	191.745	0	11.9536	11.6316	-173.423	-27660.6	-183298	-9500.5	-1970.94	359.498	0
292	9	-42.1283	36.0567	-715.516	-6023.76	28374.5	1758.39	339.656	618.419	0	-73.8601	-70.5139	-755.424	-3089.16	-12317.2	4872.15	283.695	204.089	0	11.1931	5.52656	-119.585	993.098	-603.956	-1519.26	-316.05	191.695	0	11.9077	11.6885	-174.147	-27647.6	-183284	-9523.85	-1966.47	358.76	0
293	0	-42.5277	35.5156	-712.872	-6068.56	27611	1743.21	338.732	618.513	0	-74.1115	-72.795	-755.786	-2810.63	-12540.6	4635.27	283.407	203.719	0	11.2483	5.57351	-119.678	1004.45	-616.937	-1506.8	-316.155	191.607	0	11.8465	11.7217	-174.688	-27601.7	-183286	-9565.53	-1963.22	358.005	0	-103.879	-28.9786	-1759.15	-677601	77429.1	9394.2	40.5491	383.933	0
293	1	-43.2298	34.959	-710.39	-6107.94	26867.3	1717.36	337.821	618.598	0	-74.8278	-74.8293	-756.517	-2562.77	-12755.8	4428.6	283.139	203.388	0	11.2931	5.62064	-119.803	1019.41	-626.65	-1492.61	-316.231	191.491	0	11.7829	11.7246	-174.969	-27525.2	-183323	-9623.89	-1961.75	357.315	0
293	2	-44.248	34.42	-708.173	-6144.82	26142.7	1684.25	336.916	618.677	0	-75.8515	-76.628	-757.602	-2340.6	-12961.8	4252.44	282.891	203.089	0	11.3231	5.66098	-119.928	1035.37	-630.228	-1478.85	-316.255	191.367	0	11.7423	11.6931	-174.944	-27429.3	-183402	-9692.63	-1962.35	356.789	0
293	3	-45.5793	33.9144	-706.268	-6180.75	25436.2	1646.77	336.015	618.751	0	-77.0203	-78.1989	-758.973	-2140.62	-13155.9	4105.97	282.666	202.82	0	11.3373	5.69145	-120.013	1049.34	-625.827	-1467.92	-316.215	191.256	0	11.7533	11.6264	-174.62	-27325.8	-183515	-9761.7	-1964.94	356.488	0
293	4	-47.2033	33.4445	-704.673	-6216.07	24748.7	1607.34	335.121	618.821	0	-78.1839	-79.5488	-760.523	-1960.27	-13335.1	3988.05	282.466	202.578	0	11.3394	5.71129	-120.025	1058.72	-614.129	-1461.98	-316.117	191.179	0	11.8273	11.518	-174.102	-27226.5	-183636	-9821.08	-1968.76	356.382	0
293	5	-49.0798	33.0035	-703.355	-6250.93	24082.9	1567.52	334.24	618.887	0	-79.2125	-80.6795	-762.123	-1797.25	-13497	3897.64	282.29	202.358	0	11.3365	5.71955	-119.947	1062.18	-597.933	-1462.54	-315.985	191.145	0	11.946	11.3583	-173.545	-27146.8	-183736	-9866.25	-1972.72	356.425	0
293	6	-51.1472	32.577	-702.254	-6285.62	23440.9	1527.32	333.38	618.951	0	-80.0029	-81.5869	-763.638	-1649.69	-13640	3833.39	282.138	202.16	0	11.3361	5.71594	-119.782	1060.38	-580.57	-1469.78	-315.847	191.147	0	12.0635	11.1485	-173.044	-27103.5	-183788	-9899.22	-1976.09	356.628	0
293	7	-53.3263	32.1436	-701.292	-6319.75	22822	1484.97	332.543	619.012	0	-80.4834	-82.2622	-764.942	-1516.45	-13763	3793.53	282.008	201.982	0	11.3441	5.70237	-119.567	1055.13	-565.647	-1481.99	-315.731	191.175	0	12.125	10.9064	-172.623	-27101.6	-183784	-9923.93	-1978.66	356.999	0
293	8	-55.5292	31.6811	-700.383	-6351.48	22223.5	1437.62	331.731	619.069	0	-80.6157	-82.6895	-765.937	-1397.59	-13865.2	3776.49	281.898	201.825	0	11.3639	5.68232	-119.358	1048.55	-557.218	-1496.21	-315.668	191.215	0	12.09	10.6604	-172.296	-27127.6	-183740	-9942.07	-1980.42	357.448	0
293	9	-57.6677	31.1749	-699.47	-6377.51	21642.8	1382.18	330.942	619.118	0	-80.3903	-82.8446	-766.571	-1294.52	-13946.6	3781.69	281.806	201.689	0	11.3942	5.66011	-119.203	1043.29	-558.283	-1509.65	-315.683	191.248	0	11.9524	10.4437	-172.093	-27159.3	-183691	-9952.54	-1981.4	357.818	0
294	0	-59.6584	30.6208	-698.542	-6394.16	21078.8	1316.25	330.175	619.154	0	-79.8176	-82.7023	-766.845	-1208.87	-14007.9	3809.17	281.733	201.576	0	11.4277	5.6394	-119.116	1041.68	-568.507	-1520.66	-315.773	191.255	0	11.7489	10.2874	-172.027	-27176.6	-183670	-9952.63	-1981.69	357.979	0	-115.259	-33.9428	-1754.29	-671570	66999.5	16360.3	34.3934	381.432	0
294	1	-61.4312	30.0221	-697.63	-6398.97	20532.5	1238.7	329.432	619.172	0	-78.9265	-82.2478	-766.801	-1141.08	-14050.3	3858.99	281.677	201.488	0	11.4549	5.6207	-119.079	1043.87	-584.195	-1528.8	-315.906	191.234	0	11.5479	10.2067	-172.114	-27165	-183688	-9939.48	-1981.24	357.831	0
294	2	-62.9396	29.3807	-696.765	-6391.24	20005.5	1149.6	328.712	619.173	0	-77.7675	-81.4878	-766.486	-1091.11	-14076.6	3931.25	281.635	201.424	0	11.4708	5.60183	-119.077	1048.06	-601.422	-1534.19	-316.051	191.199	0	11.4192	10.191	-172.427	-27117.1	-183738	-9912.33	-1979.6	357.267	0
294	3	-64.1655	28.6914	-695.964	-6371.9	19498.3	1050.07	328.016	619.156	0	-76.4133	-80.4524	-765.929	-1059.5	-14090.1	4026.18	281.604	201.383	0	11.476	5.58123	-119.112	1052.45	-618.859	-1536.65	-316.196	191.164	0	11.4061	10.2184	-173.066	-27035.2	-183807	-9875.05	-1976.06	356.213	0
294	4	-65.1151	27.9436	-695.232	-6342.86	19011.4	942.221	327.345	619.123	0	-74.9491	-79.1865	-765.136	-1047.01	-14094	4143.51	281.58	201.368	0	11.4722	5.55966	-119.191	1056.27	-637.276	-1535.75	-316.347	191.138	0	11.5186	10.2791	-174.047	-26929.1	-183884	-9836.38	-1970.52	354.723	0
294	5	-65.8137	27.1279	-694.576	-6306.39	18546.8	828.978	326.702	619.079	0	-73.4609	-77.74	-764.104	-1053.42	-14091	4282	281.559	201.379	0	11.4587	5.53903	-119.321	1058.96	-657.446	-1531.67	-316.51	191.125	0	11.7426	10.3825	-175.208	-26810.9	-183959	-9804.77	-1963.94	353.023	0
294	6	-66.3014	26.2382	-693.989	-6264.73	18107.3	713.279	326.092	619.027	0	-72.0289	-76.1633	-762.835	-1077.39	-14083.8	4439.28	281.538	201.412	0	11.4353	5.52174	-119.501	1059.11	-679.183	-1525.21	-316.684	191.137	0	12.0456	10.5498	-176.253	-26693.5	-184016	-9783.64	-1958.05	351.451	0
294	7	-66.6274	25.2752	-693.457	-6219.93	17693.7	597.534	325.515	618.969	0	-70.7224	-74.5065	-761.351	-1117.01	-14075	4612.03	281.513	201.467	0	11.405	5.51183	-119.728	1054.6	-701.169	-1517.39	-316.856	191.192	0	12.3751	10.7986	-176.923	-26591.1	-184042	-9773.05	-1954.24	350.298	0
294	8	-66.8388	24.2503	-692.977	-6173.84	17304.8	483.599	324.972	618.909	0	-69.5939	-72.8191	-759.697	-1169.61	-14067.5	4796.27	281.483	201.54	0	11.3721	5.51499	-119.999	1043.33	-720.514	-1509.1	-317.004	191.306	0	12.6681	11.1222	-177.136	-26517.7	-184035	-9772.47	-1952.94	349.702	0
294	9	-66.9714	23.1901	-692.579	-6127.99	16938.6	372.831	324.457	618.848	0	-68.6732	-71.1441	-757.951	-1231.37	-14064.4	4987.88	281.444	201.625	0	11.3412	5.53598	-120.3	1023.89	-732.846	-1501.06	-317.092	191.489	0	12.8718	11.4756	-176.979	-26486.9	-183995	-9780.02	-1953.64	349.661	0
295	0	-67.0492	22.1343	-692.343	-6083.17	16591.1	266.095	323.964	618.786	0	-67.966	-69.5065	-756.217	-1297.6	-14068.1	5182.73	281.397	201.716	0	11.3155	5.57554	-120.6	996.876	-733.482	-1493.99	-317.082	191.734	0	12.957	11.7858	-176.643	-26512.6	-183929	-9791.78	-1955.25	350.092	0	-111.254	-27.4265	-1741.72	-669068	59027.7	19428.9	30.175	382.927	0
295	1	-67.0895	21.1289	-692.367	-6039.01	16256	164.13	323.479	618.722	0	-67.4586	-67.9116	-754.604	-1363.44	-14080.4	5376.3	281.341	201.807	0	11.292	5.62923	-120.856	965.692	-719.121	-1488.83	-316.95	192.01	0	12.9217	11.9791	-176.364	-26602.2	-183844	-9804.17	-1956.41	350.837	0
295	2	-67.1096	20.2162	-692.727	-5994.9	15927.2	68.1691	322.992	618.654	0	-67.1279	-66.357	-753.181	-1424.98	-14104.1	5563.68	281.274	201.892	0	11.2612	5.68902	-121.021	935.355	-690.016	-1486.43	-316.702	192.271	0	12.7911	12.0105	-176.332	-26746.8	-183751	-9816.47	-1956.08	351.685	0
295	3	-67.1351	19.4253	-693.444	-5951.96	15600.7	-19.9686	322.497	618.583	0	-66.9468	-64.8473	-751.954	-1480.18	-14143	5740.49	281.192	201.968	0	11.2156	5.74717	-121.064	910.307	-651.076	-1487.04	-316.378	192.481	0	12.6091	11.8811	-176.593	-26919.7	-183666	-9830.98	-1954.05	352.439	0
295	4	-67.1998	18.7704	-694.483	-5913.59	15274.5	-98.3821	321.994	618.515	0	-66.8848	-63.3975	-750.877	-1528.33	-14200.6	5903.69	281.088	202.035	0	11.1568	5.79985	-120.984	893.376	-609.932	-1489.84	-316.041	192.616	0	12.4279	11.635	-177.061	-27083.9	-183600	-9851.66	-1950.93	352.964	0
295	5	-67.3417	18.2541	-695.772	-5883.53	14947.3	-165.542	321.483	618.456	0	-66.9086	-62.0291	-749.87	-1569.04	-14277.6	6051.1	280.96	202.092	0	11.0941	5.84711	-120.815	885.899	-573.838	-1493.36	-315.75	192.667	0	12.2965	11.3338	-177.607	-27204.2	-183548	-9881.29	-1947.45	353.171	0
295	6	-67.5964	17.8708	-697.215	-5863.92	14617.4	-220.46	320.965	618.41	0	-66.9862	-60.7661	-748.838	-1602.27	-14372.8	6180.93	280.807	202.14	0	11.0395	5.89052	-120.594	887.611	-547.991	-1496.45	-315.544	192.64	0	12.2508	11.0266	-178.129	-27263.2	-183501	-9918.3	-1944.16	353.053	0
295	7	-67.9904	17.6084	-698.712	-5855.41	14282	-262.605	320.44	618.38	0	-67.0914	-59.6275	-747.683	-1628.44	-14484.1	6291.77	280.628	202.178	0	11.0025	5.93058	-120.345	896.459	-535.245	-1498.78	-315.448	192.551	0	12.3054	10.7378	-178.572	-27270.3	-183446	-9954.68	-1941.3	352.713	0
295	8	-68.5352	17.4513	-700.182	-5857.96	13938.9	-291.591	319.908	618.366	0	-67.2052	-58.619	-746.331	-1647.05	-14609.2	6382.86	280.425	202.207	0	10.9877	5.96502	-120.079	909.708	-536.318	-1500.76	-315.466	192.424	0	12.4441	10.4806	-178.916	-27254.8	-183378	-9976.84	-1938.94	352.333	0
295	9	-69.2231	17.3845	-701.589	-5870.93	13587.7	-306.721	319.367	618.368	0	-67.3146	-57.7295	-744.74	-1655.94	-14745.3	6454.56	280.201	202.224	0	10.9969	5.98904	-119.808	925.603	-549.687	-1502.89	-315.588	192.274	0	12.6172	10.271	-179.144	-27250.1	-183289	-9971.76	-1937.14	352.112	0
296	0	-70.0264	17.3985	-702.956	-5892.83	13229.5	-307.304	318.82	618.383	0	-67.4112	-56.9343	-742.912	-1653.3	-14891	6508.54	279.956	202.225	0	11.0267	5.99746	-119.548	943.768	-571.24	-1505.39	-315.778	192.106	0	12.7734	10.1269	-179.232	-27278.9	-183179	-9935.31	-1936.02	352.199	0	-118.566	-20.0142	-1737.09	-673608	51937.7	26953	25.9657	386.78	0
296	1	-70.9024	17.4913	-704.339	-5921.5	12865	-294.076	318.265	618.407	0	-67.4952	-56.205	-740.881	-1639.75	-15047.3	6547.47	279.69	202.213	0	11.068	5.98808	-119.313	964.552	-595.024	-1508.03	-315.987	191.916	0	12.8915	10.0542	-179.164	-27344.5	-183054	-9874.78	-1935.71	352.623	0
296	2	-71.8058	17.6613	-705.771	-5954.56	12493.8	-269.741	317.702	618.437	0	-67.583	-55.524	-738.681	-1617.85	-15216.9	6574.32	279.4	202.19	0	11.1111	5.96425	-119.109	988.609	-615.512	-1510.23	-316.168	191.7	0	12.9708	10.0397	-178.961	-27434.5	-182925	-9804.82	-1936.15	353.299	0
296	3	-72.6993	17.8967	-707.225	-5989.65	12114.6	-237.643	317.13	618.469	0	-67.7095	-54.8919	-736.324	-1590.29	-15401.9	6592.2	279.083	202.16	0	11.1521	5.93348	-118.94	1016.63	-629.486	-1511.11	-316.292	191.453	0	13.0113	10.056	-178.662	-27532.4	-182801	-9741.58	-1937.17	354.103	0
296	4	-73.5573	18.1742	-708.624	-6024.68	11725.7	-200.4	316.547	618.502	0	-67.9215	-54.326	-733.799	-1559.38	-15601.6	6604.27	278.739	202.125	0	11.1912	5.9034	-118.829	1048.5	-635.96	-1510.21	-316.352	191.176	0	13.0162	10.0767	-178.268	-27621.6	-182685	-9697.81	-1938.78	354.945	0
296	5	-74.3628	18.4646	-709.865	-6058.05	11326.9	-159.519	315.956	618.534	0	-68.2658	-53.8552	-731.099	-1527.55	-15813.2	6613.51	278.371	202.089	0	11.2266	5.87825	-118.805	1082.65	-635.167	-1508.34	-316.346	190.887	0	12.9923	10.0897	-177.749	-27687.5	-182583	-9679.69	-1941.19	355.767	0
296	6	-75.1038	18.7405	-710.844	-6088.44	10920.8	-115.483	315.363	618.565	0	-68.7749	-53.5107	-728.229	-1496.77	-16032.1	6622.18	277.985	202.055	0	11.2522	5.85702	-118.884	1116.75	-628.458	-1507.24	-316.286	190.606	0	12.9347	10.0993	-177.109	-27718.7	-182507	-9686.62	-1944.48	356.507	0
296	7	-75.7685	18.9807	-711.488	-6114.6	10511.7	-68.3012	314.774	618.594	0	-69.4577	-53.3141	-725.198	-1467.6	-16252.8	6631.32	277.588	202.024	0	11.2613	5.83435	-119.045	1148.47	-619.033	-1507.81	-316.2	190.353	0	12.8291	10.1212	-176.375	-27706.8	-182467	-9713.96	-1948.54	357.09	0
296	8	-76.3407	19.1734	-711.784	-6135.75	10104.4	-18.3053	314.196	618.62	0	-70.2984	-53.2692	-722.029	-1439.59	-16471.1	6640.64	277.188	201.994	0	11.2513	5.80505	-119.244	1175.67	-611.331	-1509.15	-316.127	190.141	0	12.6713	10.1754	-175.568	-27647.2	-182463	-9755.29	-1953.27	357.472	0
296	9	-76.7966	19.3194	-711.794	-6151.52	9702.84	33.7628	313.632	618.642	0	-71.263	-53.3621	-718.782	-1411.99	-16685.3	6648.94	276.787	201.964	0	11.2261	5.76918	-119.432	1196.68	-608.107	-1509.62	-316.092	189.98	0	12.4732	10.2771	-174.736	-27545	-182484	-9802.44	-1958.34	357.637	0
297	0	-77.107	19.4305	-711.641	-6161.23	9308.83	87.1369	313.081	618.658	0	-72.3011	-53.5623	-715.556	-1383.52	-16895.5	6655.01	276.388	201.934	0	11.1951	5.73146	-119.572	1210.58	-608.298	-1507.97	-316.087	189.876	0	12.2519	10.4265	-173.989	-27415.6	-182524	-9846.52	-1963.06	357.571	0	-128.442	-18.6588	-1712.63	-670000	39290	30828	18.6748	390.235	0
297	1	-77.246	19.5226	-711.473	-6164.28	8923.48	140.643	312.542	618.664	0	-73.3519	-53.8262	-712.464	-1352.51	-17102	6658.56	275.996	201.898	0	11.1694	5.69641	-119.64	1216.88	-608.784	-1503.64	-316.089	189.829	0	12.027	10.6079	-173.43	-27276.7	-182577	-9880.8	-1966.74	357.277	0
297	2	-77.2044	19.6044	-711.408	-6160.71	8547.49	192.317	312.015	618.66	0	-74.3589	-54.1066	-709.582	-1318	-17302.9	6660.01	275.615	201.857	0	11.1582	5.66695	-119.635	1215.31	-607.263	-1496.73	-316.076	189.841	0	11.8306	10.7993	-173.115	-27144.4	-182645	-9901.93	-1969.05	356.8	0
297	3	-76.9953	19.6736	-711.496	-6150.97	8180.29	240.249	311.497	618.645	0	-75.2824	-54.3634	-706.921	-1280.18	-17495.2	6659.84	275.252	201.811	0	11.1646	5.64623	-119.582	1205.63	-602.169	-1488.2	-316.036	189.918	0	11.7013	10.9741	-173.084	-27037.2	-182737	-9909.06	-1969.77	356.209	0
297	4	-76.6488	19.7223	-711.738	-6136.73	7821.24	283.317	310.989	618.622	0	-76.0998	-54.5703	-704.442	-1240.24	-17677.1	6658.67	274.906	201.761	0	11.1844	5.63813	-119.516	1187.2	-591.921	-1479.58	-315.953	190.067	0	11.6589	11.1036	-173.366	-26976.4	-182865	-9902.08	-1968.79	355.603	0
297	5	-76.2047	19.7399	-712.106	-6121.54	7471.74	320.928	310.492	618.596	0	-76.8063	-54.7146	-702.073	-1200.36	-17848.6	6657.72	274.577	201.71	0	11.2097	5.64481	-119.453	1159.59	-576.5	-1472.42	-315.826	190.293	0	11.6891	11.1729	-173.906	-26979.2	-183030	-9880.93	-1966.47	355.137	0
297	6	-75.7081	19.7146	-712.551	-6109.39	7134.63	352.776	310.013	618.574	0	-77.4146	-54.7933	-699.731	-1163.9	-18009.6	6658.52	274.262	201.663	0	11.233	5.66363	-119.397	1123.67	-558.334	-1467.28	-315.676	190.589	0	11.7525	11.1975	-174.519	-27049.6	-183214	-9847.07	-1963.82	354.995	0
297	7	-75.2038	19.6356	-713.015	-6102.65	6812.86	378.801	309.555	618.559	0	-77.9509	-54.8084	-697.342	-1135	-18159.1	6662.54	273.96	201.628	0	11.2482	5.68644	-119.336	1081.58	-540.454	-1463.74	-315.529	190.937	0	11.8106	11.2141	-174.992	-27172.9	-183386	-9803.31	-1961.97	355.281	0
297	8	-74.731	19.4967	-713.457	-6101.63	6509.38	398.999	309.124	618.552	0	-78.4456	-54.765	-694.865	-1117.39	-18294.6	6671.25	273.672	201.608	0	11.2508	5.70364	-119.254	1036.3	-525.624	-1461.27	-315.408	191.31	0	11.8541	11.2555	-175.195	-27318.5	-183511	-9752.08	-1961.47	355.933	0
297	9	-74.3172	19.3003	-713.877	-6104.73	6226.06	413.621	308.721	618.552	0	-78.9253	-54.6687	-692.313	-1113.23	-18415.1	6686.42	273.401	201.608	0	11.2388	5.71012	-119.147	991.499	-517.532	-1459.89	-315.344	191.678	0	11.9064	11.331	-175.112	-27449.5	-183562	-9695.9	-1962.26	356.754	0
298	0	-73.9739	19.0613	-714.312	-6108.58	5961.55	423.629	308.346	618.552	0	-79.4077	-54.5212	-689.753	-1122.29	-18522.4	6709.91	273.146	201.627	0	11.2137	5.70589	-119.026	950.221	-519.894	-1460	-315.368	192.017	0	11.9906	11.4234	-174.812	-27535	-183532	-9637.69	-1963.88	357.512	0	-132.155	-18.2597	-1690.82	-667728	33313.3	30053.5	15.2937	393.913	0
298	1	-73.6985	18.8036	-714.819	-6108.89	5710.95	430.327	307.989	618.546	0	-79.901	-54.32	-687.27	-1142.42	-18620.5	6742.86	272.907	201.662	0	11.1803	5.69187	-118.913	913.296	-533.457	-1462.09	-315.486	192.32	0	12.0988	11.5019	-174.391	-27559.9	-183433	-9580.95	-1965.85	358.035	0
298	2	-73.4834	18.5485	-715.44	-6101.69	5469.07	434.624	307.644	618.529	0	-80.4101	-54.0653	-684.922	-1170.91	-18711.8	6785.2	272.68	201.71	0	11.144	5.66815	-118.84	880.889	-555.052	-1466.31	-315.671	192.588	0	12.1986	11.5451	-173.913	-27527.8	-183294	-9531.93	-1967.94	358.285	0
298	3	-73.322	18.3077	-716.186	-6084.79	5234.11	437	307.308	618.496	0	-80.943	-53.7645	-682.719	-1205.37	-18796.2	6836.21	272.469	201.766	0	11.1085	5.63658	-118.833	855.394	-579.251	-1472.38	-315.874	192.802	0	12.2642	11.5499	-173.397	-27459.2	-183151	-9500	-1970.26	358.36	0
298	4	-73.2079	18.084	-717.051	-6058.37	5007.64	437.751	306.984	618.449	0	-81.51	-53.4308	-680.646	-1244.07	-18872.1	6895.28	272.273	201.828	0	11.0751	5.6028	-118.898	841.174	-600.435	-1480.08	-316.05	192.925	0	12.2935	11.5223	-172.869	-27380.3	-183034	-9491.89	-1972.8	358.388	0
298	5	-73.1334	17.874	-718.017	-6024.41	4792.47	436.907	306.675	618.39	0	-82.1191	-53.0788	-678.69	-1286.01	-18940	6961.81	272.093	201.895	0	11.0428	5.5744	-119.015	841.512	-614.75	-1489.64	-316.165	192.929	0	12.2975	11.4738	-172.426	-27311.8	-182960	-9506.35	-1975.09	358.398	0
298	6	-73.0933	17.6655	-719.05	-5985.36	4591.5	433.909	306.386	618.324	0	-82.7742	-52.7211	-676.836	-1330.6	-19002.3	7034.41	271.925	201.966	0	11.0124	5.55658	-119.154	856.327	-621.939	-1500.91	-316.22	192.813	0	12.2833	11.4247	-172.22	-27265.4	-182929	-9536.96	-1976.19	358.318	0
298	7	-73.0844	17.4398	-720.098	-5943.54	4407.4	427.66	306.121	618.254	0	-83.4765	-52.3665	-675.047	-1377.03	-19061	7110.5	271.763	202.04	0	10.9883	5.55075	-119.299	882.249	-625.313	-1512.37	-316.242	192.605	0	12.2534	11.3918	-172.393	-27246.1	-182933	-9578.19	-1975.14	358.046	0
298	8	-73.0997	17.1807	-721.108	-5900.94	4241.08	417.175	305.881	618.183	0	-84.2262	-52.0188	-673.286	-1424.34	-19117	7187.57	271.606	202.116	0	10.9771	5.55736	-119.437	914.186	-629.106	-1521.41	-316.267	192.346	0	12.209	11.3756	-173.012	-27251.8	-182962	-9626.11	-1971.51	357.514	0
298	9	-73.123	16.8831	-722.054	-5858.29	4090.06	402.197	305.665	618.113	0	-85.0215	-51.6756	-671.54	-1472.31	-19169.3	7264.49	271.455	202.192	0	10.9808	5.57755	-119.566	946.928	-635.882	-1526.28	-316.318	192.08	0	12.1454	11.3692	-174.045	-27277.4	-183004	-9675.67	-1965.48	356.726	0
299	0	-73.1288	16.554	-722.951	-5814.39	3949.55	383.318	305.463	618.043	0	-85.8525	-51.3231	-669.844	-1521.65	-19215.7	7341.78	271.313	202.272	0	10.9932	5.61129	-119.688	976.409	-645.714	-1527.73	-316.395	191.842	0	12.0523	11.3671	-175.371	-27317.5	-183051	-9720.32	-1957.79	355.769	0	-138.325	-17.3879	-1689.06	-671208	27007.7	32227.5	11.4092	396.424	0
299	1	-73.0875	16.2078	-723.85	-5767.12	3815.94	361.512	305.272	617.967	0	-86.6953	-50.9353	-668.266	-1573.85	-19253.6	7421.32	271.189	202.355	0	11.0042	5.65466	-119.807	1000.12	-656.209	-1528.27	-316.477	191.652	0	11.9302	11.36	-176.817	-27364.8	-183094	-9754.27	-1949.5	354.763	0
299	2	-72.9762	15.8552	-724.799	-5715.17	3688.52	337.331	305.089	617.885	0	-87.5185	-50.4839	-666.873	-1631.15	-19280.7	7505.83	271.088	202.446	0	11.0067	5.6982	-119.917	1015.92	-662.931	-1530.22	-316.528	191.528	0	11.7999	11.336	-178.163	-27406.7	-183127	-9774.61	-1941.86	353.83	0
299	3	-72.7862	15.4995	-725.81	-5658.26	3568.31	310.572	304.916	617.796	0	-88.2948	-49.9486	-665.709	-1696.2	-19294.9	7597.85	271.016	202.548	0	10.9993	5.72867	-120.013	1021.55	-660.872	-1534.58	-316.507	191.488	0	11.6878	11.286	-179.17	-27425.1	-183151	-9780.67	-1936.21	353.067	0
299	4	-72.5231	15.1365	-726.856	-5596.96	3457.51	280.623	304.757	617.7	0	-89.0049	-49.3207	-664.79	-1770.57	-19293.4	7699.21	270.978	202.663	0	10.9829	5.73544	-120.105	1016.99	-647.444	-1541.12	-316.391	191.533	0	11.6066	11.206	-179.653	-27405.6	-183172	-9772.88	-1933.59	352.547	0
299	5	-72.2043	14.7556	-727.886	-5533.08	3359.14	246.885	304.615	617.602	0	-89.6346	-48.6047	-664.111	-1854.33	-19273.6	7811.33	270.978	202.792	0	10.958	5.71646	-120.199	1006.4	-625.564	-1548.97	-316.204	191.627	0	11.5545	11.0992	-179.562	-27347.2	-183204	-9754.59	-1934.29	352.299	0
299	6	-71.8538	14.3406	-728.83	-5469.64	3274.68	208.849	304.493	617.505	0	-90.1719	-47.8174	-663.649	-1947.68	-19232	7935.19	271.021	202.935	0	10.9272	5.6775	-120.285	997.064	-603.68	-1556.76	-316.019	191.711	0	11.5307	10.9709	-179.041	-27261.8	-183257	-9734.07	-1937.55	352.266	0
299	7	-71.4967	13.877	-729.611	-5409.66	3201.69	166.183	304.388	617.414	0	-90.6053	-46.9784	-663.365	-2052.4	-19163.7	8070.74	271.111	203.094	0	10.8978	5.62701	-120.34	996.353	-592.21	-1562.54	-315.921	191.721	0	11.5477	10.8207	-178.327	-27167.2	-183332	-9721.73	-1942.06	352.345	0
299	8	-71.153	13.3612	-730.185	-5355.18	3135.36	119.172	304.294	617.334	0	-90.9198	-46.0992	-663.229	-2170.96	-19062.4	8216.63	271.258	203.273	0	10.8815	5.57369	-120.341	1008.69	-598.819	-1564.24	-315.976	191.618	0	11.622	10.6431	-177.583	-27085	-183418	-9724.45	-1946.85	352.52	0
299	9	-70.8306	12.8042	-730.58	-5306.64	3072.79	68.7497	304.206	617.264	0	-91.0946	-45.1791	-663.234	-2304.86	-18921.6	8370.46	271.471	203.475	0	10.8892	5.52672	-120.271	1033.7	-624.827	-1560.47	-316.195	191.405	0	11.7568	10.4384	-176.834	-27040.7	-183497	-9741.68	-1951.68	352.916	0
300	0	-70.5191	12.233	-730.902	-5262.82	3013.66	15.7991	304.123	617.201	0	-91.101	-44.2094	-663.432	-2454.13	-18734.9	8529.12	271.761	203.699	0	10.9252	5.49449	-120.128	1066.84	-664.416	-1551.46	-316.531	191.119	0	11.9362	10.2247	-176.046	-27053.6	-183553	-9766.73	-1956.64	353.673	0	-132.972	-12.5608	-1701.55	-677837	32184.9	32109.6	14.5191	397.546	0
300	1	-70.1941	11.6863	-731.309	-5222	2957.71	-39.327	304.044	617.141	0	-90.9023	-43.1817	-663.919	-2618.1	-18495.6	8689.36	272.142	203.943	0	10.9843	5.48247	-119.926	1102.1	-707.012	-1539.3	-316.895	190.81	0	12.1262	10.0399	-175.205	-27123.8	-183578	-9792.54	-1961.79	354.812	0
300	2	-69.8342	11.1995	-731.944	-5183.16	2905.12	-96.624	303.969	617.081	0	-90.4617	-42.0986	-664.781	-2795.88	-18197.5	8848.52	272.626	204.206	0	11.0567	5.49229	-119.695	1134.32	-741.747	-1526.96	-317.197	190.523	0	12.28	9.93031	-174.338	-27230.7	-183575	-9815.28	-1966.98	356.195	0
300	3	-69.4339	10.7888	-732.888	-5146.2	2858.31	-156.142	303.9	617.022	0	-89.7521	-40.9764	-666.042	-2986.24	-17835.5	9004.71	273.222	204.484	0	11.132	5.52109	-119.478	1160.09	-761.491	-1516.75	-317.374	190.29	0	12.355	9.93006	-173.517	-27342.1	-183551	-9833.95	-1971.83	357.576	0
300	4	-69.0038	10.4474	-734.128	-5111.05	2820.44	-217.737	303.842	616.962	0	-88.7614	-39.8402	-667.663	-3187.73	-17407	9156.5	273.928	204.774	0	11.2018	5.56121	-119.31	1177.17	-763.64	-1509.67	-317.4	190.134	0	12.3417	10.0435	-172.825	-27428	-183517	-9849.66	-1975.87	358.704	0
300	5	-68.5643	10.1513	-735.572	-5077.04	2793.16	-280.842	303.797	616.902	0	-87.4895	-38.7199	-669.572	-3398.73	-16912.3	9302.44	274.742	205.076	0	11.2619	5.60164	-119.202	1183.83	-748.818	-1505.7	-317.282	190.069	0	12.2725	10.2442	-172.3	-27470.4	-183483	-9864.33	-1978.9	359.434	0
300	6	-68.1399	9.86894	-737.084	-5043.28	2777.1	-344.774	303.768	616.842	0	-85.9421	-37.6479	-671.685	-3617.31	-16353.7	9440.37	275.653	205.385	0	11.3127	5.63257	-119.15	1179.2	-720.88	-1504.18	-317.05	190.103	0	12.1996	10.493	-171.95	-27465	-183456	-9878.07	-1980.91	359.727	0
300	7	-67.7534	9.57161	-738.531	-5009.36	2772.1	-409.239	303.754	616.783	0	-84.1262	-36.6556	-673.939	-3841.03	-15734.7	9567.4	276.653	205.699	0	11.3558	5.64941	-119.142	1164.22	-687.355	-1504.14	-316.769	190.228	0	12.1627	10.7557	-171.799	-27413.9	-183442	-9889.11	-1981.77	359.57	0
300	8	-67.4186	9.24265	-739.836	-4974.45	2776.06	-474.018	303.752	616.724	0	-82.0507	-35.769	-676.309	-4066.72	-15058.3	9680.75	277.735	206.013	0	11.3932	5.65224	-119.158	1142.47	-657.58	-1504.51	-316.519	190.412	0	12.1759	11.0078	-171.87	-27322	-183437	-9897.26	-1981.3	358.969	0
300	9	-67.136	8.88175	-740.993	-4936.31	2784.78	-538.43	303.758	616.662	0	-79.7231	-35.0007	-678.807	-4291.39	-14327.5	9778.18	278.893	206.322	0	11.4274	5.64307	-119.163	1120.08	-639.225	-1504.48	-316.364	190.6	0	12.2356	11.2346	-172.124	-27199.1	-183434	-9904.69	-1979.71	358.021	0
301	0	-66.8939	8.50289	-742.065	-4891.95	2793.63	-601.518	303.765	616.592	0	-77.1455	-34.3456	-681.48	-4513.52	-13545.4	9857.56	280.124	206.623	0	11.4572	5.62476	-119.112	1104.03	-635.856	-1503.97	-316.338	190.731	0	12.3327	11.4333	-172.449	-27062	-183422	-9912.56	-1977.63	356.928	0	-104.64	-9.06576	-1736.39	-690951	53672.6	25959.4	27.3594	397.21	0
301	1	-66.6759	8.12697	-743.133	-4839.43	2798.47	-662.598	303.766	616.512	0	-74.3196	-33.786	-684.393	-4733.52	-12714.5	9916.74	281.422	206.916	0	11.4741	5.60077	-118.97	1098.68	-646.793	-1503.3	-316.437	190.765	0	12.4564	11.6091	-172.734	-26931.5	-183401	-9919.4	-1975.75	355.913	0
301	2	-66.4704	7.77002	-744.257	-4778.86	2796.61	-721.488	303.758	616.421	0	-71.2569	-33.3028	-687.597	-4953.15	-11837.6	9953.78	282.784	207.204	0	11.4677	5.57561	-118.735	1103.46	-667.891	-1502.62	-316.625	190.707	0	12.5921	11.7561	-172.934	-26825.3	-183375	-9924.56	-1974.38	355.119	0
301	3	-66.2763	7.4352	-745.45	-4712.43	2788.42	-778.235	303.741	616.322	0	-67.9832	-32.8871	-691.092	-5174.13	-10917.7	9967.21	284.202	207.487	0	11.4321	5.55535	-118.431	1113.63	-692.055	-1501.86	-316.844	190.597	0	12.7173	11.8463	-173.092	-26753.7	-183356	-9929.93	-1973.3	354.564	0
301	4	-66.0998	7.11629	-746.688	-4644.23	2778.08	-832.957	303.721	616.22	0	-64.5371	-32.5444	-694.835	-5396.75	-9958.38	9956.6	285.668	207.767	0	11.3687	5.54507	-118.081	1123.3	-711.28	-1500.86	-317.024	190.487	0	12.805	11.8469	-173.328	-26720.2	-183360	-9936.13	-1971.88	354.159	0
301	5	-65.9479	6.80592	-747.94	-4578.92	2771.8	-886.192	303.706	616.122	0	-60.9652	-32.291	-698.758	-5619.95	-8963.45	9923.31	287.172	208.043	0	11.2843	5.5449	-117.712	1128.5	-720.355	-1499.4	-317.12	190.413	0	12.8392	11.7422	-173.755	-26721.6	-183407	-9940.55	-1969.55	353.79	0
301	6	-65.824	6.49922	-749.181	-4519.13	2774.63	-938.825	303.704	616.032	0	-57.3173	-32.1433	-702.789	-5842.64	-7937.78	9870.26	288.705	208.314	0	11.1904	5.5498	-117.369	1128.17	-718.46	-1497.26	-317.121	190.388	0	12.8291	11.5379	-174.373	-26746.3	-183502	-9941.04	-1966.36	353.386	0
301	7	-65.7269	6.19452	-750.387	-4464.59	2788.24	-991.122	303.716	615.95	0	-53.6385	-32.1088	-706.865	-6064.87	-6887.03	9800.81	290.257	208.58	0	11.103	5.55337	-117.126	1123.27	-707.24	-1494.82	-317.038	190.41	0	12.8025	11.2574	-175.059	-26777.5	-183627	-9937.86	-1962.95	352.963	0
301	8	-65.6514	5.89565	-751.551	-4413.48	2811.57	-1042.14	303.741	615.872	0	-49.9613	-32.187	-710.931	-6287.36	-5817.52	9717.92	291.817	208.844	0	11.037	5.55068	-117.056	1115.64	-688.897	-1493.03	-316.885	190.469	0	12.7828	10.9388	-175.623	-26803.9	-183744	-9931.66	-1960.24	352.621	0
301	9	-65.5867	5.61449	-752.69	-4363.78	2842.88	-1090.42	303.777	615.798	0	-46.3042	-32.3728	-714.946	-6510.5	-4736.52	9624	293.375	209.106	0	11.0013	5.5384	-117.19	1106.82	-666.413	-1492.67	-316.687	190.555	0	12.7773	10.6345	-175.897	-26824.8	-183812	-9922.89	-1959	352.503	0
302	0	-65.5146	5.37121	-753.835	-4313.79	2880.38	-1135.04	303.821	615.722	0	-42.6751	-32.6512	-718.89	-6733.56	-3651.19	9520.71	294.921	209.367	0	10.995	5.51505	-117.496	1097	-643.789	-1494.16	-316.479	190.664	0	12.7847	10.3975	-175.804	-26847.9	-183808	-9913.27	-1959.52	352.715	0	-68.9038	-13.2147	-1786.94	-708286	75053.6	16499.8	39.5278	395.581	0
302	1	-65.4121	5.19049	-755.022	-4262.94	2921.06	-1175.9	303.869	615.646	0	-39.0797	-32.997	-722.754	-6954.59	-2566.7	9408.83	296.449	209.622	0	11.0092	5.48241	-117.889	1085.11	-624.691	-1497.98	-316.299	190.796	0	12.8032	10.259	-175.397	-26884.8	-183727	-9905.91	-1961.49	353.279	0
302	2	-65.2618	5.09057	-756.27	-4212.63	2960.35	-1213.3	303.914	615.57	0	-35.529	-33.3873	-726.514	-7170.72	-1486.96	9288.84	297.953	209.87	0	11.0308	5.4467	-118.282	1069.79	-611.257	-1504.62	-316.168	190.956	0	12.8327	10.2159	-174.84	-26947.2	-183589	-9903.6	-1964.04	354.125	0
302	3	-65.059	5.07314	-757.563	-4165.27	2994.21	-1247.32	303.952	615.498	0	-32.0428	-33.8106	-730.111	-7379.1	-417.371	9161.75	299.428	210.107	0	11.0479	5.41825	-118.616	1050.58	-604.091	-1514.13	-316.093	191.143	0	12.8647	10.2365	-174.363	-27043.1	-183423	-9907.09	-1965.96	355.096	0
302	4	-64.8098	5.12583	-758.851	-4122.25	3021.58	-1277.5	303.982	615.432	0	-28.6473	-34.2656	-733.469	-7578.07	634.282	9029.05	300.865	210.332	0	11.0537	5.40806	-118.855	1028.18	-602.041	-1525.83	-316.065	191.349	0	12.8741	10.2794	-174.184	-27171.3	-183257	-9914.16	-1966.08	355.991	0
302	5	-64.5255	5.23187	-760.071	-4083.27	3045.09	-1302.85	304.006	615.372	0	-25.3699	-34.7555	-736.514	-7767.47	1658.88	8892.37	302.252	210.546	0	11.046	5.4224	-118.982	1003.53	-602.281	-1538.4	-316.062	191.566	0	12.8306	10.3114	-174.394	-27322.4	-183109	-9918.95	-1963.97	356.671	0
302	6	-64.2189	5.37553	-761.155	-4047.79	3069.91	-1322.24	304.033	615.318	0	-22.2344	-35.2856	-739.19	-7947.6	2647.99	8753.45	303.582	210.752	0	11.0261	5.45979	-119.002	977.081	-602.255	-1550.37	-316.061	191.789	0	12.7167	10.3189	-174.936	-27482.2	-182989	-9912.7	-1960.03	357.099	0
302	7	-63.9038	5.54321	-762.054	-4016.45	3102.03	-1335.15	304.071	615.271	0	-19.26	-35.8588	-741.459	-8118.26	3595.27	8614.37	304.849	210.949	0	10.9986	5.51295	-118.933	949.228	-601.381	-1560.83	-316.056	192.019	0	12.5321	10.3114	-175.684	-27631.8	-182902	-9887.43	-1955.09	357.281	0
302	8	-63.5941	5.725	-762.748	-3990.58	3146.1	-1341.79	304.125	615.232	0	-16.4651	-36.4719	-743.309	-8279.14	4495.62	8477.48	306.048	211.138	0	10.9709	5.57381	-118.808	920.978	-600.678	-1569.44	-316.056	192.248	0	12.293	10.3122	-176.494	-27752.5	-182856	-9840.29	-1950.05	357.243	0
302	9	-63.3011	5.91784	-763.26	-3971.39	3203.7	-1342.53	304.197	615.203	0	-13.8697	-37.1117	-744.758	-8430.07	5344.11	8345.22	307.176	211.319	0	10.9498	5.63854	-118.659	894.843	-602.012	-1575.85	-316.073	192.459	0	12.0272	10.3412	-177.199	-27835.2	-182856	-9775.41	-1945.92	357.084	0
303	0	-63.0267	6.12893	-763.658	-3959.48	3273.36	-1337.45	304.286	615.185	0	-11.4898	-37.7541	-745.851	-8570.15	6136.93	8219.51	308.228	211.49	0	10.9392	5.70721	-118.506	874.86	-606.87	-1579.43	-316.121	192.618	0	11.7642	10.4056	-177.629	-27880.1	-182899	-9703.38	-1943.67	356.957	0	-43.2281	-15.5556	-1807.46	-716773	88255.4	8385.79	47.0651	395.724	0
303	1	-62.7611	6.37559	-764.044	-3954.96	3352.23	-1326.45	304.388	615.176	0	-9.33352	-38.3666	-746.651	-8697.34	6871.36	8101.54	309.203	211.648	0	10.9407	5.77729	-118.363	865.07	-614.253	-1579.24	-316.19	192.691	0	11.527	10.5026	-177.664	-27889.6	-182979	-9638.39	-1943.92	356.979	0
303	2	-62.49	6.678	-764.512	-3957.45	3437.37	-1309.43	304.496	615.177	0	-7.40531	-38.9184	-747.216	-8809.4	7544.13	7991.76	310.096	211.79	0	10.9563	5.83962	-118.244	867.652	-621.519	-1574.83	-316.256	192.662	0	11.3349	10.6279	-177.256	-27863.6	-183084	-9592.9	-1946.88	357.194	0
303	3	-62.2027	7.05095	-765.123	-3965.73	3526.15	-1286.28	304.609	615.183	0	-5.7125	-39.3894	-747.583	-8905.27	8151.52	7890.31	310.904	211.912	0	10.9871	5.88267	-118.174	881.41	-628.193	-1566.98	-316.316	192.541	0	11.2058	10.7801	-176.413	-27799.7	-183194	-9573.09	-1952.44	357.583	0
303	4	-61.8935	7.50112	-765.886	-3977.61	3616.58	-1256.83	304.722	615.193	0	-4.26587	-39.774	-747.752	-8985.28	8691.27	7797.73	311.623	212.016	0	11.0314	5.89819	-118.179	901.584	-636.59	-1557.3	-316.387	192.371	0	11.1497	10.9597	-175.217	-27696.1	-183294	-9577.82	-1960.1	358.068	0
303	5	-61.5638	8.02668	-766.77	-3990.94	3707.84	-1221.26	304.836	615.205	0	-3.07707	-40.0784	-747.697	-9050.39	9164.23	7715.32	312.257	212.104	0	11.0847	5.88348	-118.276	922.638	-648.517	-1547.24	-316.483	192.199	0	11.1685	11.1604	-173.841	-27554.7	-183376	-9599.81	-1968.85	358.505	0
303	6	-61.2235	8.61677	-767.709	-4004.32	3799.85	-1180.57	304.95	615.216	0	-2.15658	-40.3164	-747.38	-9101.9	9574.22	7644.71	312.81	212.178	0	11.1411	5.84182	-118.469	941.572	-663.543	-1537.34	-316.601	192.052	0	11.2649	11.3644	-172.526	-27381.6	-183437	-9629.14	-1977.24	358.71	0
303	7	-60.886	9.25439	-768.613	-4017.09	3891.62	-1136.44	305.063	615.226	0	-1.51231	-40.5032	-746.761	-9141.77	9925.9	7587.16	313.292	212.242	0	11.1949	5.7812	-118.74	957.67	-680.663	-1527.41	-316.732	191.935	0	11.4387	11.549	-171.499	-27189	-183480	-9657.95	-1983.86	358.537	0
303	8	-60.5607	9.92168	-769.405	-4029.72	3981.01	-1090.42	305.174	615.237	0	-1.14803	-40.6515	-745.804	-9173.19	10222.2	7543.54	313.706	212.3	0	11.2421	5.71223	-119.065	970.395	-699.882	-1517.1	-316.878	191.85	0	11.6693	11.6974	-170.875	-26998	-183515	-9682.45	-1987.97	357.998	0
303	9	-60.2484	10.6045	-770.045	-4043.14	4066.06	-1043.46	305.28	615.251	0	-1.05966	-40.7665	-744.483	-9200.31	10464.5	7514.69	314.056	212.358	0	11.2798	5.64625	-119.422	978.992	-721.235	-1506.2	-317.039	191.802	0	11.9163	11.8034	-170.605	-26832.7	-183549	-9700.89	-1989.87	357.28	0
304	0	-59.94	11.2967	-770.553	-4057.12	4146.02	-996.082	305.381	615.265	0	-1.23054	-40.841	-742.815	-9226.74	10655	7501.17	314.344	212.421	0	11.3036	5.59225	-119.783	983.12	-742.81	-1494.51	-317.201	191.793	0	12.1422	11.8724	-170.523	-26708.7	-183581	-9711.66	-1990.57	356.628	0	-40.1794	-8.6489	-1795.45	-716414	91573.4	7543.2	49.3055	398.324	0
304	1	-59.6192	12.0007	-771.007	-4070.29	4222.5	-948.868	305.477	615.279	0	-1.63412	-40.8587	-740.865	-9254.27	10796.6	7502.6	314.573	212.491	0	11.3092	5.55466	-120.115	983.161	-760.211	-1482.2	-317.329	191.815	0	12.3247	11.9166	-170.46	-26629	-183600	-9713.39	-1991.09	356.218	0
304	2	-59.2726	12.7192	-771.489	-4081.91	4300.1	-902.443	305.574	615.291	0	-2.24419	-40.8071	-738.694	-9283.03	10892.3	7517.81	314.745	212.567	0	11.2955	5.53346	-120.382	980.68	-768.076	-1470.41	-317.38	191.854	0	12.4544	11.9451	-170.346	-26589.9	-183604	-9705.93	-1991.83	356.093	0
304	3	-58.8981	13.4475	-772.043	-4092.35	4384.56	-857.34	305.679	615.301	0	-3.04055	-40.6864	-736.326	-9312.44	10943.6	7545.59	314.862	212.647	0	11.2673	5.52515	-120.571	978.686	-762.871	-1461.15	-317.327	191.883	0	12.532	11.9583	-170.199	-26585.5	-183592	-9691.34	-1992.69	356.202	0
304	4	-58.5067	14.1705	-772.657	-4101.97	4479.68	-814.19	305.798	615.309	0	-4.00742	-40.5067	-733.748	-9341.97	10953.2	7585.14	314.928	212.732	0	11.2298	5.52455	-120.69	980.557	-745.013	-1456.35	-317.173	191.875	0	12.5698	11.946	-170.06	-26605.6	-183571	-9673.55	-1993.45	356.448	0
304	5	-58.1173	14.866	-773.262	-4110.62	4586.14	-773.736	305.931	615.316	0	-5.1294	-40.2825	-730.93	-9371.12	10926	7636.06	314.948	212.821	0	11.1834	5.52773	-120.765	987.785	-718.448	-1456.51	-316.949	191.821	0	12.5844	11.8881	-169.996	-26636.4	-183549	-9656.32	-1993.73	356.689	0
304	6	-57.7524	15.5097	-773.76	-4118.73	4702.74	-736.749	306.078	615.323	0	-6.38658	-40.0295	-727.855	-9399.06	10868.1	7697.96	314.932	212.913	0	11.1264	5.53343	-120.813	998.445	-688.32	-1460.26	-316.697	191.736	0	12.5777	11.7661	-170.125	-26669.1	-183538	-9641.44	-1992.84	356.762	0
304	7	-57.4321	16.0816	-774.066	-4128.02	4827.21	-704.193	306.236	615.333	0	-7.75213	-39.7598	-724.531	-9425.08	10787.6	7770.27	314.889	213.009	0	11.0641	5.54161	-120.838	1008.25	-659.166	-1465.4	-316.455	191.656	0	12.5289	11.5864	-170.558	-26703.4	-183552	-9628.57	-1990.18	356.565	0
304	8	-57.1667	16.5736	-774.13	-4140.29	4955.74	-677.21	306.402	615.348	0	-9.19311	-39.4776	-721.017	-9449.52	10694.9	7852.02	314.833	213.106	0	11.0107	5.55191	-120.825	1013.54	-634.101	-1470.13	-316.248	191.612	0	12.4136	11.3863	-171.31	-26743.6	-183587	-9616.57	-1985.66	356.112	0
304	9	-56.9498	16.995	-773.961	-4155.63	5083.08	-656.67	306.568	615.369	0	-10.6677	-39.1758	-717.412	-9473.59	10600.4	7941.52	314.776	213.205	0	10.9787	5.56418	-120.765	1013.3	-613.977	-1473.44	-316.084	191.609	0	12.2309	11.2124	-172.293	-26794.2	-183622	-9605.02	-1979.76	355.516	0
305	0	-56.7574	17.3717	-773.637	-4172.23	5203.89	-642.949	306.727	615.393	0	-12.1211	-38.8359	-713.848	-9498.74	10510.7	8036.67	314.724	213.306	0	10.9711	5.57864	-120.656	1008.79	-597.423	-1474.95	-315.952	191.639	0	12.0103	11.0968	-173.356	-26859.5	-183633	-9593.92	-1973.28	354.938	0	-48.4744	-0.0926924	-1765.81	-710486	83671.5	11462	45.4329	401.887	0
305	1	-56.5563	17.7355	-773.278	-4187.27	5314.76	-636.415	306.873	615.415	0	-13.4926	-38.4329	-710.467	-9526.56	10427.8	8135.71	314.677	213.409	0	10.9856	5.59382	-120.498	1001.58	-582.391	-1474.9	-315.833	191.688	0	11.7936	11.0491	-174.323	-26942.8	-183607	-9583.83	-1967.25	354.557	0
305	2	-56.3193	18.1077	-772.981	-4198.13	5415.5	-637.765	307.006	615.431	0	-14.7305	-37.9476	-707.373	-9558.98	10352.5	8236.99	314.635	213.513	0	11.0188	5.60512	-120.293	992.575	-567.773	-1474.04	-315.72	191.749	0	11.6154	11.0617	-175.05	-27041.6	-183552	-9578.13	-1962.56	354.479	0
305	3	-56.0354	18.4915	-772.781	-4203.66	5509.33	-647.512	307.129	615.44	0	-15.801	-37.3771	-704.592	-9597.7	10287.8	8338.2	314.601	213.622	0	11.0629	5.60786	-120.053	982.479	-553.706	-1473.04	-315.612	191.816	0	11.4944	11.1206	-175.492	-27142.3	-183495	-9582.22	-1959.6	354.664	0
305	4	-55.7086	18.876	-772.662	-4204.41	5601.86	-665.553	307.25	615.442	0	-16.6884	-36.7359	-702.093	-9642.94	10237.3	8436.12	314.581	213.735	0	11.1052	5.60128	-119.803	971.911	-540.612	-1472.23	-315.513	191.887	0	11.4349	11.2131	-175.669	-27223.4	-183470	-9599.01	-1958.41	354.97	0
305	5	-55.3497	19.2434	-772.584	-4201.58	5698.86	-691.447	307.376	615.438	0	-17.3915	-36.0477	-699.824	-9693.59	10204.5	8527.07	314.582	213.851	0	11.133	5.58832	-119.568	960.813	-528.65	-1471.65	-315.421	191.964	0	11.4323	11.3239	-175.597	-27269.5	-183508	-9627.58	-1959.05	355.296	0
305	6	-54.9724	19.5721	-772.504	-4195.89	5804.49	-724.59	307.514	615.432	0	-17.9189	-35.3395	-697.738	-9748.46	10193.2	8607.81	314.609	213.972	0	11.1371	5.57328	-119.367	948.858	-518.193	-1471.25	-315.341	192.051	0	11.4709	11.4274	-175.277	-27286.9	-183617	-9665.75	-1961.58	355.679	0
305	7	-54.5905	19.8425	-772.379	-4187.29	5922.04	-763.934	307.667	615.421	0	-18.2861	-34.6394	-695.79	-9807.21	10208.2	8676.3	314.671	214.095	0	11.1137	5.56005	-119.217	936.408	-510.276	-1471.51	-315.28	192.145	0	11.529	11.4958	-174.759	-27298.6	-183787	-9710.58	-1965.66	356.207	0
305	8	-54.214	20.0438	-772.165	-4175.47	6054.96	-808.109	307.842	615.408	0	-18.51	-33.9695	-693.944	-9870.58	10254.7	8731.79	314.778	214.224	0	11.0652	5.55101	-119.125	924.551	-506.738	-1473.54	-315.254	192.239	0	11.5947	11.521	-174.172	-27326.4	-183991	-9756.75	-1970.38	356.893	0
305	9	-53.8447	20.1774	-771.831	-4160.5	6205.46	-855.979	308.04	615.391	0	-18.602	-33.3388	-692.186	-9939.58	10337	8774.91	314.934	214.36	0	10.9997	5.54679	-119.092	914.801	-509.826	-1478.42	-315.281	192.319	0	11.6692	11.5193	-173.665	-27378.9	-184198	-9797.59	-1974.65	357.654	0
306	0	-53.4722	20.2575	-771.393	-4142.7	6373.15	-906.846	308.262	615.37	0	-18.5621	-32.7399	-690.544	-10014.1	10456.4	8807.71	315.142	214.502	0	10.9276	5.54637	-119.11	908.958	-521.171	-1486.27	-315.376	192.369	0	11.7516	11.5143	-173.354	-27452.2	-184375	-9828.29	-1977.57	358.359	0	-44.8395	6.91389	-1750.75	-707242	77465.4	11320.3	42.3947	403.691	0
306	1	-53.0783	20.3054	-770.917	-4121.89	6555.15	-960.124	308.503	615.347	0	-18.3829	-32.1525	-689.081	-10092.7	10611.4	8833.81	315.399	214.647	0	10.8594	5.54652	-119.171	908.247	-541.353	-1495.91	-315.543	192.379	0	11.8364	11.5171	-173.332	-27538.1	-184495	-9847.85	-1978.4	358.875	0
306	2	-52.648	20.3403	-770.482	-4097.35	6747.07	-1015.12	308.757	615.318	0	-18.0602	-31.5556	-687.851	-10173.6	10799.5	8857.3	315.7	214.79	0	10.8058	5.54231	-119.265	912.387	-570.241	-1505.37	-315.781	192.35	0	11.9232	11.5227	-173.66	-27627.9	-184546	-9859.4	-1976.68	359.092	0
306	3	-52.1764	20.3711	-770.135	-4069.02	6945.5	-1071.4	309.019	615.284	0	-17.6017	-30.9494	-686.867	-10255.9	11017.2	8879.98	316.04	214.931	0	10.7773	5.53056	-119.385	920.098	-606.809	-1512.81	-316.083	192.293	0	12.0111	11.5159	-174.304	-27709.9	-184524	-9868.51	-1972.63	358.974	0
306	4	-51.6662	20.3978	-769.882	-4037.95	7149.89	-1129.06	309.287	615.245	0	-17.0252	-30.3617	-686.114	-10340.7	11260.3	8899.51	316.412	215.071	0	10.7793	5.5129	-119.515	929.997	-648.331	-1516.9	-316.425	192.219	0	12.0841	11.475	-175.065	-27770.3	-184434	-9878.97	-1967.52	358.629	0
306	5	-51.1204	20.4163	-769.697	-4005.21	7361.15	-1188.36	309.564	615.204	0	-16.3512	-29.8325	-685.561	-10430.3	11525.5	8911.28	316.812	215.214	0	10.8073	5.49513	-119.635	940.607	-690	-1516.43	-316.768	192.138	0	12.1215	11.3743	-175.623	-27798.9	-184288	-9889.75	-1963.34	358.287	0
306	6	-50.5388	20.4214	-769.533	-3971.18	7579.18	-1249.27	309.849	615.161	0	-15.5968	-29.394	-685.172	-10526.1	11812	8911.58	317.24	215.363	0	10.8492	5.48441	-119.729	950.925	-725.616	-1510.27	-317.06	192.058	0	12.119	11.1985	-175.726	-27793.4	-184103	-9896.52	-1961.67	358.163	0
306	7	-49.9196	20.409	-769.346	-3935.99	7803.17	-1311.43	310.143	615.116	0	-14.7719	-29.0626	-684.913	-10627.8	12120.4	8898.96	317.696	215.517	0	10.8921	5.48621	-119.787	961.653	-749.231	-1498.19	-317.255	191.972	0	12.0939	10.9616	-175.327	-27760	-183896	-9896.22	-1962.88	358.332	0
306	8	-49.2601	20.3792	-769.111	-3899.43	8032.75	-1374.41	310.444	615.07	0	-13.8808	-28.8359	-684.758	-10733.1	12450	8873.88	318.182	215.674	0	10.9272	5.50105	-119.803	974.847	-756.879	-1481.57	-317.318	191.863	0	12.066	10.7049	-174.561	-27709.1	-183689	-9889.79	-1966.29	358.736	0
306	9	-48.554	20.3368	-768.833	-3860.5	8267.17	-1437.96	310.753	615.021	0	-12.9247	-28.6993	-684.693	-10839.5	12797.3	8838.35	318.691	215.831	0	10.9514	5.52279	-119.778	992.04	-747.573	-1462.78	-317.241	191.718	0	12.0335	10.4771	-173.619	-27651.8	-183510	-9880.19	-1970.97	359.267	0
307	0	-47.7872	20.291	-768.551	-3818.1	8504.99	-1502.14	311.066	614.968	0	-11.8995	-28.6317	-684.729	-10945	13157.1	8795.31	319.215	215.984	0	10.9689	5.54223	-119.728	1013.05	-723.49	-1444.15	-317.043	191.539	0	11.9779	10.3129	-172.712	-27596.1	-183383	-9869.84	-1975.78	359.781	0	-26.1049	6.94725	-1748.26	-706384	83506.8	4851.41	46.4084	403.812	0
307	1	-46.9431	20.2523	-768.324	-3771.43	8745.06	-1566.96	311.382	614.909	0	-10.7941	-28.6073	-684.906	-11047.7	13524.8	8746.55	319.747	216.13	0	10.9879	5.55434	-119.676	1036.18	-689.628	-1427.52	-316.762	191.342	0	11.9003	10.2219	-172.081	-27546.1	-183316	-9860.96	-1979.29	360.077	0
307	2	-46.0132	20.2283	-768.199	-3719.9	8987.57	-1631.97	311.7	614.842	0	-9.60078	-28.6015	-685.257	-11145.8	13896.5	8691.27	320.279	216.265	0	11.016	5.56141	-119.638	1059.02	-652.909	-1414.3	-316.457	191.148	0	11.8371	10.1872	-171.907	-27502.3	-183306	-9856.69	-1980.31	359.984	0
307	3	-45.0036	20.2201	-768.179	-3663.45	9235.09	-1696.38	312.022	614.769	0	-8.32456	-28.6035	-685.789	-11238.5	14268.6	8627.26	320.806	216.388	0	11.0564	5.56972	-119.609	1078.8	-620.303	-1405.43	-316.186	190.981	0	11.8369	10.1722	-172.189	-27464.4	-183341	-9860.99	-1978.76	359.501	0
307	4	-43.9328	20.2201	-768.236	-3603.68	9492.87	-1759.6	312.357	614.691	0	-6.98239	-28.6185	-686.467	-11325.8	14638	8552.67	321.324	216.499	0	11.1079	5.58417	-119.571	1092.59	-596.793	-1401.01	-315.991	190.862	0	11.923	10.1357	-172.771	-27434	-183400	-9877.39	-1975.52	358.788	0
307	5	-42.8253	20.2133	-768.328	-3543.65	9766.72	-1821.67	312.712	614.612	0	-5.59633	-28.6596	-687.221	-11407.9	15001.2	8466.53	321.829	216.6	0	11.1674	5.60505	-119.497	1097.57	-584.561	-1400.17	-315.892	190.815	0	12.0746	10.0496	-173.458	-27412.2	-183459	-9906.92	-1971.66	358.034	0
307	6	-41.7064	20.18	-768.394	-3486.06	10059.8	-1883.24	313.092	614.537	0	-4.18923	-28.7385	-687.969	-11484.7	15355.1	8369.35	322.32	216.694	0	11.2305	5.62827	-119.374	1092.07	-583.069	-1401.66	-315.884	190.852	0	12.2383	9.91072	-174.075	-27395.8	-183504	-9946.15	-1968.16	357.379	0
307	7	-40.5958	20.1018	-768.369	-3431.82	10370.4	-1944.96	313.497	614.466	0	-2.78204	-28.8621	-688.638	-11556.7	15698.5	8263.49	322.796	216.782	0	11.292	5.64759	-119.213	1076.98	-589.785	-1405.01	-315.947	190.966	0	12.3639	9.74023	-174.5	-27380.9	-183524	-9987.2	-1965.71	356.911	0
307	8	-39.5025	19.9671	-768.209	-3380.32	10693.4	-2007.04	313.92	614.4	0	-1.38839	-29.0316	-689.191	-11624.3	16031.5	8152.21	323.261	216.867	0	11.3446	5.65797	-119.04	1055.88	-601.647	-1410.72	-316.054	191.13	0	12.4282	9.5762	-174.684	-27366.7	-183519	-10020.4	-1964.58	356.664	0
307	9	-38.4205	19.7762	-767.926	-3330.5	11024.2	-2069.24	314.356	614.337	0	-0.00843702	-29.2416	-689.621	-11687.4	16355.7	8038.44	323.717	216.948	0	11.3809	5.65805	-118.882	1033.28	-616.111	-1419.4	-316.183	191.308	0	12.4342	9.46223	-174.65	-27352	-183486	-10037.3	-1964.59	356.61	0
308	0	-37.3294	19.545	-767.598	-3280.94	11359.9	-2131.06	314.799	614.274	0	1.371	-29.4762	-689.969	-11745.4	16672.4	7924.27	324.164	217.023	0	11.3977	5.64934	-118.769	1012.71	-631.42	-1430.78	-316.316	191.473	0	12.3956	9.43316	-174.502	-27335.7	-183423	-10032.1	-1965.12	356.649	0	-0.95855	3.81587	-1752.37	-707034	89830.8	-7473.53	50.5974	403.151	0
308	1	-36.2017	19.3019	-767.336	-3229.68	11698.1	-2191.82	315.245	614.209	0	2.76722	-29.7101	-690.305	-11797.2	16982.9	7810.5	324.602	217.09	0	11.3987	5.63321	-118.73	996.176	-646.781	-1443.37	-316.448	191.61	0	12.3243	9.50504	-174.402	-27319.3	-183327	-10003.4	-1965.17	356.646	0
308	2	-35.0163	19.0756	-767.231	-3174.78	12036.2	-2250.91	315.688	614.138	0	4.18905	-29.9232	-690.694	-11842.9	17286.7	7696.9	325.028	217.146	0	11.3915	5.61083	-118.781	984.178	-662.109	-1455.07	-316.574	191.714	0	12.2302	9.6737	-174.459	-27303.9	-183204	-9955.08	-1964.13	356.507	0
308	3	-33.7702	18.8847	-767.302	-3114.94	12372.1	-2308.68	316.124	614.06	0	5.62916	-30.1137	-691.158	-11883.4	17582.3	7583.16	325.439	217.193	0	11.3822	5.58585	-118.917	976.073	-676.757	-1464.53	-316.691	191.792	0	12.1297	9.91436	-174.648	-27284.5	-183071	-9894.06	-1962.23	356.226	0
308	4	-32.4797	18.7329	-767.492	-3049.48	12702.7	-2366.53	316.551	613.973	0	7.06489	-30.2965	-691.679	-11920.5	17867.6	7469.38	325.832	217.234	0	11.3737	5.56327	-119.115	970.527	-688.285	-1472.1	-316.778	191.852	0	12.0458	10.1877	-174.886	-27251.9	-182953	-9826.88	-1960.12	355.826	0
308	5	-31.1747	18.611	-767.694	-2978.14	13024.6	-2425.69	316.966	613.879	0	8.46478	-30.4944	-692.217	-11956.8	18140.4	7355.42	326.206	217.273	0	11.3663	5.54484	-119.349	965.874	-693.592	-1478.96	-316.811	191.907	0	12.0003	10.4582	-175.151	-27196.4	-182868	-9758.75	-1958.06	355.274	0
308	6	-29.8912	18.5012	-767.797	-2901.89	13336	-2486.42	317.369	613.779	0	9.79595	-30.729	-692.721	-11995.2	18398.1	7240.76	326.559	217.316	0	11.3584	5.52775	-119.599	961.125	-691.878	-1485.62	-316.785	191.964	0	12.0085	10.7073	-175.471	-27109.1	-182834	-9692.94	-1955.96	354.493	0
308	7	-28.6619	18.3839	-767.715	-2823.94	13638.7	-2548.67	317.765	613.678	0	11.031	-31.014	-693.144	-12036.9	18637.3	7125.14	326.888	217.366	0	11.349	5.50847	-119.843	957.105	-685.832	-1491.37	-316.723	192.014	0	12.075	10.9305	-175.836	-26986.1	-182857	-9630.76	-1953.93	353.474	0
308	8	-27.5077	18.2443	-767.414	-2748.51	13935.5	-2612.57	318.159	613.582	0	12.1543	-31.3484	-693.468	-12081.2	18854.9	7008.77	327.189	217.421	0	11.3373	5.4869	-120.07	955.731	-679.834	-1495.35	-316.662	192.04	0	12.1897	11.1183	-176.166	-26836.4	-182932	-9574.55	-1952.41	352.336	0
308	9	-26.4317	18.0793	-766.912	-2678.27	14227.5	-2677.68	318.552	613.492	0	13.1648	-31.7139	-693.71	-12126	19048.6	6892.1	327.459	217.48	0	11.3222	5.4669	-120.281	958.136	-677.505	-1497.47	-316.633	192.034	0	12.3298	11.2477	-176.345	-26682.7	-183042	-9530.2	-1951.98	351.31	0
309	0	-25.4203	17.9017	-766.286	-2613.58	14514.2	-2742.56	318.941	613.411	0	14.0733	-32.0822	-693.94	-12167.8	19214.8	6775.95	327.689	217.534	0	11.3004	5.45332	-120.467	964.326	-680.576	-1498.3	-316.65	191.995	0	12.4628	11.3026	-176.263	-26556.1	-183164	-9504.62	-1953.15	350.662	0	18.3688	0.588511	-1752.48	-704822	94165.4	-19168.9	53.5941	401.751	0
309	1	-24.4534	17.7343	-765.642	-2553.51	14795.2	-2805.6	319.324	613.335	0	14.8933	-32.4274	-694.249	-12202.3	19348.7	6661.64	327.87	217.576	0	11.2695	5.44902	-120.599	974.351	-688.814	-1498.55	-316.712	191.921	0	12.5501	11.2941	-175.844	-26486.4	-183277	-9501.92	-1956.27	350.624	0
309	2	-23.5176	17.5944	-765.064	-2496.35	15069.7	-2865.81	319.697	613.263	0	15.6297	-32.7339	-694.698	-12226.3	19446.1	6550.88	327.992	217.6	0	11.2317	5.45351	-120.642	988.68	-700.324	-1498.44	-316.805	191.805	0	12.5639	11.2489	-175.059	-26491.9	-183367	-9523.49	-1961.46	351.331	0
309	3	-22.6128	17.485	-764.566	-2439.65	15336.4	-2922.65	320.059	613.191	0	16.2749	-32.9985	-695.285	-12239.3	19505.1	6445.34	328.053	217.603	0	11.1951	5.46381	-120.571	1007.13	-712.519	-1497.77	-316.91	191.647	0	12.5081	11.1875	-173.916	-26573.1	-183429	-9568.2	-1968.7	352.793	0
309	4	-21.7492	17.3991	-764.11	-2381.38	15593.6	-2975.7	320.408	613.117	0	16.8144	-33.2298	-695.951	-12242.8	19526.7	6346.19	328.058	217.592	0	11.1697	5.47669	-120.385	1027.96	-723.291	-1496.31	-317.008	191.461	0	12.4105	11.1204	-172.453	-26713.3	-183456	-9630.79	-1977.81	354.902	0
309	5	-20.9408	17.3279	-763.635	-2320.88	15840.5	-3025.27	320.744	613.039	0	17.2325	-33.4434	-696.611	-12238.8	19512.9	6254.18	328.011	217.569	0	11.1615	5.48973	-120.116	1047.99	-731.131	-1494.13	-317.087	191.275	0	12.2905	11.0551	-170.741	-26881	-183438	-9702.8	-1988.36	357.437	0
309	6	-20.199	17.2648	-763.078	-2257.65	16076.7	-3072.63	321.068	612.959	0	17.5139	-33.6573	-697.181	-12228.4	19466.1	6169.41	327.921	217.54	0	11.1687	5.50005	-119.815	1063.22	-734.743	-1491.43	-317.132	191.126	0	12.1443	11.0005	-168.897	-27036	-183375	-9775.1	-1999.72	360.074	0
309	7	-19.5293	17.2049	-762.394	-2190.63	16301.4	-3118.96	321.382	612.873	0	17.6451	-33.8844	-697.585	-12211.4	19388.1	6090.97	327.793	217.505	0	11.1832	5.50343	-119.521	1069.49	-733.392	-1488.56	-317.136	191.052	0	11.9592	10.9621	-167.094	-27146	-183290	-9838.37	-2010.93	362.459	0
309	8	-18.9298	17.1437	-761.575	-2119.47	16515.1	-3164.44	321.685	612.783	0	17.6164	-34.1254	-697.76	-12187.5	19279.9	6016.91	327.631	217.467	0	11.1966	5.49573	-119.255	1064.21	-727.463	-1486.11	-317.1	191.076	0	11.7276	10.9349	-165.573	-27199.1	-183220	-9883.92	-2020.58	364.272	0
309	9	-18.3906	17.0769	-760.652	-2045.83	16718.6	-3208.61	321.979	612.69	0	17.4228	-34.3662	-697.674	-12156.3	19142.6	5945.26	327.438	217.424	0	11.2026	5.47625	-119.024	1048.33	-718.376	-1484.76	-317.036	191.192	0	11.4507	10.9058	-164.567	-27199.5	-183193	-9906.8	-2027.19	365.279	0
310	0	-17.8919	17.0069	-759.693	-1972.79	16912.3	-3251.25	322.262	612.597	0	17.0686	-34.5837	-697.327	-12118.7	18976.9	5875.43	327.214	217.379	0	11.1957	5.4497	-118.83	1026.35	-708.206	-1484.66	-316.96	191.363	0	11.1444	10.8583	-164.22	-27155.4	-183228	-9906.49	-2029.75	365.359	0	20.7506	-1.75361	-1738.17	-698192	93376.6	-23477.1	53.6694	401.188	0
310	1	-17.4062	16.9447	-758.783	-1903.58	17095	-3292.59	322.529	612.509	0	16.5706	-34.7555	-696.746	-12076	18783.4	5808.46	326.959	217.332	0	11.1719	5.42335	-118.686	1003.67	-699.19	-1484.67	-316.891	191.543	0	10.8445	10.7794	-164.563	-27072.3	-183324	-9883.95	-2028	364.51	0
310	2	-16.9087	16.902	-757.993	-1840.47	17266.3	-3332.69	322.779	612.428	0	15.9503	-34.8695	-695.958	-12030.3	18563.8	5746.3	326.674	217.286	0	11.1338	5.40174	-118.615	984.011	-692.675	-1482.81	-316.84	191.704	0	10.6	10.6672	-165.514	-26956.8	-183468	-9839.95	-2022.48	362.867	0
310	3	-16.3877	16.8827	-757.336	-1784.24	17427.9	-3371.25	323.012	612.356	0	15.2251	-34.9269	-694.97	-11982.8	18321	5691.21	326.362	217.242	0	11.0928	5.38624	-118.637	969.024	-688.071	-1478.02	-316.8	191.832	0	10.4582	10.5312	-166.896	-26824	-183642	-9776.99	-2014.34	360.722	0
310	4	-15.8433	16.8835	-756.77	-1734.1	17582.1	-3407.95	323.233	612.291	0	14.41	-34.9381	-693.77	-11934	18058	5645.23	326.029	217.202	0	11.0602	5.37861	-118.754	958.783	-683.432	-1471.12	-316.755	191.926	0	10.4493	10.3937	-168.49	-26694.1	-183818	-9701.28	-2004.98	358.432	0
310	5	-15.2836	16.8964	-756.216	-1688.3	17730.4	-3442.86	323.446	612.233	0	13.5184	-34.9177	-692.343	-11885.2	17778.3	5609.6	325.678	217.167	0	11.04	5.38208	-118.951	951.855	-677.579	-1464.12	-316.696	191.998	0	10.5797	10.2881	-170.081	-26586.5	-183964	-9621.85	-1995.63	356.316	0
310	6	-14.7243	16.9082	-755.588	-1645.82	17874.8	-3476.37	323.657	612.178	0	12.5595	-34.8847	-690.683	-11838.6	17484.2	5585.31	325.314	217.14	0	11.0294	5.39885	-119.199	945.715	-671.536	-1458.66	-316.634	192.066	0	10.8317	10.2445	-171.47	-26517	-184050	-9547.76	-1987.37	354.645	0
310	7	-14.1853	16.9033	-754.814	-1607.24	18018.3	-3509.05	323.871	612.129	0	11.5421	-34.8587	-688.797	-11796.6	17177.3	5573.64	324.938	217.126	0	11.024	5.42907	-119.465	938.63	-668.396	-1455.46	-316.595	192.143	0	11.1694	10.2758	-172.466	-26496.6	-184055	-9487.24	-1981.19	353.634	0
310	8	-13.6834	16.8717	-753.86	-1573.68	18163.6	-3540.95	324.094	612.088	0	10.48	-34.8502	-686.714	-11761.2	16859.7	5575.02	324.551	217.127	0	11.0215	5.47194	-119.721	931.698	-672.14	-1454.81	-316.614	192.218	0	11.5468	10.3758	-172.945	-26528.4	-183970	-9447.95	-1977.75	353.392	0
310	9	-13.2225	16.8153	-752.734	-1544.87	18310	-3571.23	324.325	612.052	0	9.39681	-34.8561	-684.495	-11732.9	16536.6	5587.7	324.159	217.141	0	11.0242	5.52504	-119.947	928.281	-685.192	-1456.75	-316.712	192.261	0	11.9114	10.5255	-172.906	-26609.4	-183803	-9435.27	-1977.02	353.895	0
311	0	-12.7918	16.7506	-751.488	-1518.84	18452.4	-3598.42	324.555	612.021	0	8.32604	-34.8611	-682.236	-11710.7	16213.9	5608.4	323.766	217.165	0	11.0368	5.58273	-120.144	931.306	-705.644	-1460.69	-316.873	192.248	0	12.2132	10.7014	-172.495	-26732.2	-183579	-9449.21	-1978.26	354.974	0	16.8117	-0.977928	-1710.14	-687845	83478.6	-24636.3	48.6506	401.733	0
311	1	-12.3712	16.7026	-750.198	-1493.36	18584.8	-3621.14	324.773	611.991	0	7.30585	-34.8415	-680.047	-11692	15895.5	5633.8	323.374	217.193	0	11.0623	5.6364	-120.319	941.747	-727.247	-1465.71	-317.044	192.173	0	12.423	10.8755	-171.961	-26883.8	-183336	-9484.06	-1980.15	356.336	0
311	2	-11.9406	16.6936	-748.936	-1466.96	18703	-3638.52	324.973	611.959	0	6.36915	-34.7732	-678.013	-11673.9	15584.4	5661.09	322.986	217.218	0	11.0994	5.67631	-120.472	958.826	-743.122	-1471.58	-317.168	192.041	0	12.544	11.0162	-171.543	-27052.4	-183108	-9531.92	-1981.41	357.7	0
311	3	-11.486	16.7343	-747.747	-1439.13	18806.6	-3650.31	325.151	611.925	0	5.53472	-34.6412	-676.168	-11655.1	15284.4	5687.89	322.604	217.237	0	11.1442	5.69579	-120.586	980.228	-749.791	-1478.69	-317.218	191.871	0	12.6006	11.0993	-171.355	-27237.9	-182921	-9586.58	-1981.5	358.956	0
311	4	-11.0009	16.8223	-746.649	-1410.7	18897.5	-3656.69	325.31	611.889	0	4.8067	-34.443	-674.503	-11636.6	14998.5	5712.28	322.236	217.252	0	11.1911	5.69735	-120.634	1002.7	-747.958	-1486.57	-317.2	191.688	0	12.6189	11.1125	-171.427	-27447	-182793	-9644.55	-1980.3	360.109	0
311	5	-10.4864	16.9451	-745.643	-1384.25	18978	-3657.93	325.452	611.856	0	4.17959	-34.1865	-672.982	-11620.1	14728.2	5733.19	321.885	217.267	0	11.2342	5.6932	-120.597	1023.61	-740.383	-1493.33	-317.139	191.512	0	12.6179	11.0517	-171.81	-27674.2	-182727	-9703.38	-1977.54	361.074	0
311	6	-9.95299	17.0828	-744.698	-1363.5	19049.5	-3654.66	325.58	611.831	0	3.64198	-33.8873	-671.554	-11607	14472.6	5750.28	321.551	217.284	0	11.2691	5.69556	-120.48	1041.96	-729.421	-1497.21	-317.054	191.352	0	12.6112	10.9275	-172.539	-27890.3	-182715	-9759.53	-1972.98	361.646	0
311	7	-9.41686	17.2164	-743.751	-1351.92	19111.2	-3647.66	325.696	611.818	0	3.17872	-33.5662	-670.17	-11599.1	14230	5763.11	321.233	217.308	0	11.293	5.70802	-120.309	1058.04	-715.983	-1498.07	-316.951	191.206	0	12.6071	10.7714	-173.552	-28056.9	-182734	-9808.07	-1966.9	361.662	0
311	8	-8.89421	17.335	-742.732	-1351.88	19160.7	-3636.83	325.798	611.82	0	2.77383	-33.2459	-668.794	-11597.6	13999	5771.22	320.932	217.341	0	11.3036	5.72675	-120.117	1072.22	-700.518	-1497.1	-316.832	191.074	0	12.5984	10.6255	-174.694	-28148.1	-182765	-9844.42	-1960.2	361.128	0
311	9	-8.3957	17.4387	-741.611	-1364.68	19196.6	-3620.82	325.885	611.84	0	2.41538	-32.945	-667.42	-11601.7	13777.6	5775.22	320.643	217.383	0	11.298	5.74546	-119.933	1084.19	-685.195	-1495.95	-316.713	190.96	0	12.5607	10.5279	-175.753	-28160.9	-182797	-9865.34	-1954.08	360.23	0
312	0	-7.92279	17.539	-740.416	-1389.82	19219.6	-3598.09	325.958	611.877	0	2.10103	-32.6705	-666.07	-11608	13562.4	5776.52	320.362	217.428	0	11.2756	5.75843	-119.784	1092.96	-674.76	-1496.06	-316.633	190.876	0	12.4704	10.5081	-176.496	-28111.2	-182826	-9869.38	-1949.87	359.274	0	17.9849	3.4646	-1688.92	-680051	72111.9	-25808.2	42.5505	402.275	0
312	1	-7.46963	17.6579	-739.231	-1424.36	19231.5	-3568.01	326.016	611.927	0	1.83681	-32.4192	-664.774	-11612.4	13351.1	5775.78	320.084	217.468	0	11.2409	5.7625	-119.691	1097.39	-674.442	-1498.11	-316.635	190.832	0	12.3225	10.5861	-176.741	-28025.1	-182847	-9858.31	-1948.55	358.566	0
312	2	-7.03311	17.819	-738.139	-1463.95	19231.8	-3530.82	326.054	611.983	0	1.62679	-32.1877	-663.551	-11610.9	13142.5	5772.71	319.806	217.498	0	11.2008	5.75766	-119.666	1096.86	-686.475	-1501.58	-316.737	190.834	0	12.1307	10.7637	-176.421	-27928	-182857	-9837.36	-1950.49	358.304	0
312	3	-6.6206	18.0377	-737.171	-1504.25	19216.9	-3486.92	326.068	612.041	0	1.46444	-31.9811	-662.388	-11601.7	12935.9	5766.94	319.529	217.515	0	11.1613	5.7457	-119.706	1091.93	-708.424	-1505.13	-316.918	190.878	0	11.9232	11.0106	-175.557	-27839.4	-182855	-9813.47	-1955.57	358.578	0
312	4	-6.24961	18.3169	-736.303	-1541.86	19181.6	-3436.44	326.051	612.094	0	1.33393	-31.8118	-661.246	-11585.2	12729.9	5758.04	319.251	217.52	0	11.1276	5.72926	-119.79	1084.5	-734.407	-1507.46	-317.131	190.947	0	11.7382	11.2697	-174.243	-27774.4	-182841	-9792.85	-1963.35	359.4	0
312	5	-5.94646	18.6475	-735.47	-1575.35	19122.3	-3379.44	326	612.142	0	1.21551	-31.693	-660.07	-11563.5	12523.7	5745.43	318.973	217.519	0	11.1051	5.71208	-119.89	1077.48	-757.579	-1507.92	-317.319	191.013	0	11.6064	11.4839	-172.661	-27742.5	-182821	-9778.68	-1972.84	360.676	0
312	6	-5.74406	19.0098	-734.585	-1605.91	19037.5	-3316	325.916	612.186	0	1.08841	-31.6355	-658.803	-11539.1	12317.3	5728.59	318.696	217.515	0	11.0968	5.69762	-119.99	1073.42	-772.575	-1506.5	-317.439	191.054	0	11.5306	11.6189	-171.052	-27743.8	-182802	-9770.07	-1982.69	362.195	0
312	7	-5.67243	19.3824	-733.556	-1636.07	18927.1	-3246.07	325.802	612.23	0	0.933611	-31.6454	-657.403	-11514.4	12109.2	5707.23	318.42	217.515	0	11.1019	5.68597	-120.088	1073.05	-777.615	-1503.39	-317.475	191.064	0	11.4899	11.6641	-169.65	-27768.9	-182798	-9763.22	-1991.5	363.684	0
312	8	-5.74503	19.7555	-732.325	-1668.02	18791.3	-3169.6	325.66	612.278	0	0.738522	-31.7239	-655.863	-11490.8	11895.4	5681.25	318.137	217.52	0	11.1161	5.67437	-120.183	1075.35	-774.509	-1499.05	-317.444	191.052	0	11.4599	11.6236	-168.633	-27805.2	-182823	-9754.45	-1998.15	364.885	0
312	9	-5.95127	20.1381	-730.9	-1703.25	18632.6	-3086.86	325.493	612.33	0	0.501884	-31.864	-654.226	-11468.8	11671.4	5650.97	317.84	217.53	0	11.1359	5.66096	-120.265	1078.52	-766.141	-1494.58	-317.37	191.032	0	11.4226	11.5114	-168.091	-27841.9	-182885	-9743.33	-2002.01	365.636	0
313	0	-6.25922	20.553	-729.353	-1742.58	18455.6	-2998.41	325.304	612.389	0	0.235846	-32.0449	-652.576	-11448.3	11434	5617.14	317.521	217.543	0	11.1608	5.6459	-120.314	1080.43	-754.749	-1491.16	-317.273	191.02	0	11.3629	11.3519	-167.986	-27871.8	-182979	-9732.12	-2003.25	365.918	0	13.9484	7.42987	-1662.66	-669478	60347.5	-22586	36.0306	402.385	0
313	1	-6.62838	21.0261	-727.788	-1786.25	18264.3	-2905.11	325.096	612.454	0	-0.0394186	-32.2351	-651.007	-11428.6	11182.6	5580.71	317.177	217.555	0	11.1886	5.63046	-120.315	1078.69	-742.038	-1488.92	-317.167	191.034	0	11.2711	11.1777	-168.205	-27888.5	-183091	-9722.4	-2002.5	365.801	0
313	2	-7.02647	21.5717	-726.284	-1835.04	18060.2	-2808.25	324.867	612.527	0	-0.308212	-32.4065	-649.585	-11407.3	10917	5542.97	316.806	217.561	0	11.2142	5.61648	-120.274	1071.42	-729.062	-1487.2	-317.062	191.092	0	11.1549	11.0243	-168.67	-27885.9	-183203	-9714.58	-2000.16	365.328	0
313	3	-7.43673	22.1868	-724.869	-1890.65	17842.8	-2709.54	324.615	612.608	0	-0.567413	-32.5436	-648.339	-11381.2	10636.5	5505.46	316.406	217.554	0	11.2312	5.60502	-120.214	1058.09	-716.043	-1485.74	-316.956	191.198	0	11.0483	10.9234	-169.373	-27858.5	-183297	-9709.86	-1996.2	364.48	0
313	4	-7.85296	22.854	-723.527	-1953.9	17611.6	-2610.49	324.341	612.701	0	-0.8256	-32.6429	-647.261	-11348.3	10341.7	5469.19	315.978	217.533	0	11.2358	5.59578	-120.15	1040.11	-702.924	-1484.77	-316.85	191.343	0	11.0001	10.8961	-170.31	-27804.3	-183363	-9710.19	-1990.65	363.258	0
313	5	-8.27391	23.5479	-722.209	-2023.67	17367.1	-2512.06	324.047	612.802	0	-1.10003	-32.7103	-646.323	-11308.6	10036.2	5434.42	315.528	217.497	0	11.23	5.58862	-120.085	1020.94	-689.752	-1484.6	-316.744	191.498	0	11.0455	10.9453	-171.397	-27729.5	-183404	-9716.88	-1984.05	361.785	0
313	6	-8.70294	24.2387	-720.844	-2097.96	17112.5	-2414.86	323.74	612.91	0	-1.41313	-32.7623	-645.475	-11264.5	9724.97	5401.21	315.066	217.452	0	11.2189	5.58402	-120.004	1004.76	-676.667	-1485.49	-316.639	191.627	0	11.186	11.0584	-172.465	-27648.6	-183426	-9729.68	-1977.56	360.314	0
313	7	-9.14863	24.8973	-719.363	-2175	16853.5	-2319.5	323.428	613.023	0	-1.78697	-32.8217	-644.658	-11219.3	9410.24	5370.34	314.597	217.403	0	11.2049	5.58173	-119.883	993.87	-663.629	-1487.75	-316.536	191.71	0	11.3982	11.2213	-173.32	-27579.6	-183439	-9747.79	-1972.38	359.125	0
313	8	-9.62066	25.5018	-717.723	-2253.04	16595.6	-2226.49	323.123	613.139	0	-2.23695	-32.9068	-643.813	-11175.4	9092.1	5343.28	314.122	217.358	0	11.1876	5.5803	-119.706	987.396	-649.904	-1491.68	-316.429	191.751	0	11.6571	11.4206	-173.836	-27537.3	-183453	-9772.41	-1969.32	358.41	0
313	9	-10.1217	26.0419	-715.925	-2330.36	16342.6	-2136.36	322.827	613.255	0	-2.76561	-33.0207	-642.899	-11133.3	8769.93	5321.05	313.641	217.317	0	11.1676	5.57826	-119.482	982.901	-634.547	-1497.59	-316.311	191.774	0	11.9419	11.635	-173.978	-27530.3	-183463	-9805.98	-1968.52	358.24	0
314	0	-10.6417	26.5211	-714.018	-2405.23	16096.4	-2050.02	322.543	613.369	0	-3.35973	-33.1525	-641.913	-11092.2	8442.77	5303.63	313.153	217.28	0	11.1479	5.57518	-119.248	978.787	-617.994	-1505.74	-316.182	191.792	0	12.2251	11.8396	-173.788	-27559.7	-183453	-9848.39	-1969.62	358.583	0	3.75324	11.5424	-1633.52	-656638	47383.2	-17454.4	28.4405	401.808	0
314	1	-11.1626	26.9512	-712.073	-2476.09	15856.4	-1968.46	322.268	613.477	0	-3.99669	-33.2871	-640.871	-11052	8109.72	5290.48	312.654	217.245	0	11.1306	5.57095	-119.047	974.617	-603.021	-1515.8	-316.065	191.813	0	12.4693	12.017	-173.332	-27616.6	-183399	-9895.15	-1972.08	359.328	0
314	2	-11.6697	27.3434	-710.146	-2542	15620.1	-1892.09	321.996	613.58	0	-4.65743	-33.4175	-639.782	-11014.2	7770.45	5281.49	312.146	217.216	0	11.1155	5.5647	-118.925	970.114	-594.048	-1526.57	-315.995	191.843	0	12.636	12.1565	-172.7	-27683	-183287	-9939.45	-1975.3	360.295	0
314	3	-12.1581	27.7022	-708.262	-2602.95	15384.3	-1820.49	321.721	613.675	0	-5.33409	-33.5484	-638.63	-10980.8	7424.97	5277.53	311.626	217.194	0	11.1037	5.55643	-118.904	965.249	-595.09	-1536.23	-316.005	191.882	0	12.6931	12.257	-172.021	-27735.5	-183125	-9975.96	-1978.55	361.234	0
314	4	-12.6297	28.027	-706.429	-2659.76	15147.3	-1752.8	321.442	613.765	0	-6.02866	-33.6885	-637.39	-10953.3	7073.69	5279.78	311.098	217.185	0	11.1012	5.54971	-118.981	961.33	-608.046	-1543.23	-316.11	191.92	0	12.6261	12.3387	-171.444	-27753.8	-182940	-10002.3	-1981.05	361.882	0
314	5	-13.0888	28.3161	-704.643	-2713.14	14909.4	-1688.34	321.159	613.85	0	-6.74755	-33.8417	-636.049	-10931.8	6718.59	5288.4	310.563	217.187	0	11.1143	5.5501	-119.132	960.647	-632.333	-1546.95	-316.308	191.936	0	12.4508	12.4348	-171.078	-27730.7	-182763	-10017	-1982.3	362.094	0
314	6	-13.5375	28.569	-702.893	-2762.81	14672.4	-1626.77	320.874	613.931	0	-7.49366	-34.0039	-634.615	-10915.9	6364.06	5302.53	310.028	217.201	0	11.1433	5.55869	-119.325	964.164	-664.913	-1547.69	-316.572	191.92	0	12.2132	12.5613	-170.934	-27674.8	-182623	-10017	-1982.38	361.904	0
314	7	-13.976	28.7861	-701.17	-2808.07	14439.4	-1567.96	320.593	614.005	0	-8.25923	-34.163	-633.122	-10904.1	6016.6	5320.93	309.503	217.223	0	11.1817	5.56804	-119.524	970.277	-701.006	-1545.68	-316.865	191.882	0	11.9696	12.6908	-170.963	-27601.8	-182544	-9999.06	-1981.74	361.449	0
314	8	-14.4013	28.9704	-699.482	-2848.86	14214.1	-1511.76	320.321	614.073	0	-9.02639	-34.2995	-631.619	-10894.3	5683.12	5341.87	308.998	217.248	0	11.2217	5.56641	-119.701	976.546	-736.435	-1540.39	-317.152	191.842	0	11.7591	12.7641	-171.162	-27524.6	-182554	-9962.54	-1980.55	360.81	0
314	9	-14.8035	29.1304	-697.861	-2885.75	13999.3	-1458.02	320.06	614.135	0	-9.77255	-34.3931	-630.161	-10885	5368.26	5363.61	308.519	217.273	0	11.2578	5.54766	-119.834	982.015	-769.449	-1531.13	-317.421	191.805	0	11.5896	12.7312	-171.583	-27446.3	-182661	-9911.24	-1978.56	359.959	0
315	0	-15.1617	29.2809	-696.373	-2919.64	13796.3	-1406.39	319.812	614.193	0	-10.4733	-34.4299	-628.81	-10876	5072.33	5385.65	308.067	217.296	0	11.2864	5.51758	-119.914	987.195	-799.741	-1518.57	-317.669	191.768	0	11.45	12.587	-172.221	-27358.9	-182849	-9852.65	-1975.71	358.859	0	-4.68975	13.8097	-1613.09	-646376	31832.7	-13198.1	18.902	400.597	0
315	1	-15.4501	29.4393	-695.084	-2951.83	13605.4	-1356.11	319.574	614.247	0	-11.1044	-34.4046	-627.628	-10867.6	4793.01	5408.86	307.637	217.315	0	11.3059	5.49157	-119.95	992.677	-826.743	-1504.62	-317.892	191.724	0	11.3375	12.3707	-172.98	-27250.8	-183085	-9796.39	-1972.42	357.537	0
315	2	-15.6502	29.6177	-694.016	-2984.2	13426.6	-1306.5	319.346	614.3	0	-11.6472	-34.3184	-626.655	-10860	4528.58	5434.43	307.227	217.33	0	11.3162	5.487	-119.97	999.001	-849.682	-1490.94	-318.082	191.673	0	11.2657	12.1381	-173.75	-27117	-183338	-9751.78	-1969.18	356.069	0
315	3	-15.7581	29.8174	-693.129	-3018.7	13258.8	-1257.62	319.129	614.355	0	-12.0959	-34.1759	-625.896	-10852.9	4278.19	5463	306.835	217.34	0	11.3179	5.51519	-120.009	1007.27	-868.081	-1477.96	-318.234	191.607	0	11.2511	11.9353	-174.463	-26966.8	-183583	-9724.59	-1966.27	354.571	0
315	4	-15.7839	30.0294	-692.355	-3056.11	13102.2	-1210.04	318.924	614.414	0	-12.4586	-33.985	-625.338	-10846.4	4039.67	5494.04	306.46	217.345	0	11.3149	5.57625	-120.086	1018.7	-881.038	-1465.37	-318.337	191.517	0	11.3057	11.7837	-175.076	-26823.4	-183802	-9715.14	-1963.85	353.21	0
315	5	-15.7467	30.2378	-691.629	-3095.73	12957.4	-1164.26	318.735	614.476	0	-12.7525	-33.7566	-624.948	-10841.1	3809.66	5525.59	306.096	217.347	0	11.3151	5.66023	-120.203	1033.76	-886.914	-1453	-318.379	191.4	0	11.4317	11.6756	-175.553	-26711.5	-183987	-9718.71	-1962.05	352.156	0
315	6	-15.672	30.4249	-690.883	-3136.5	12823.7	-1120.63	318.561	614.54	0	-12.9998	-33.507	-624.674	-10837.7	3585.63	5555.43	305.74	217.349	0	11.3284	5.75426	-120.351	1052.26	-885.189	-1441.1	-318.355	191.257	0	11.613	11.5857	-175.897	-26644.6	-184133	-9727.17	-1960.83	351.478	0
315	7	-15.5857	30.5742	-690.042	-3177.85	12697.4	-1079.86	318.401	614.605	0	-13.2233	-33.2588	-624.446	-10837	3366.44	5582.51	305.391	217.355	0	11.3605	5.84829	-120.519	1073.25	-877.677	-1429.81	-318.282	191.095	0	11.8241	11.4941	-176.175	-26623	-184233	-9731.12	-1959.74	351.116	0
315	8	-15.5056	30.6747	-689.052	-3219.34	12571.9	-1042.77	318.245	614.672	0	-13.4419	-33.0336	-624.197	-10839.9	3151.49	5606.6	305.049	217.366	0	11.4068	5.93375	-120.695	1094.16	-866.779	-1419.28	-318.182	190.935	0	12.0519	11.4001	-176.48	-26638.4	-184273	-9723.53	-1958.16	350.943	0
315	9	-15.4334	30.7284	-687.906	-3260.41	12439.9	-1009.25	318.084	614.74	0	-13.6643	-32.8416	-623.896	-10847.2	2939.92	5627.19	304.712	217.386	0	11.4537	6.00043	-120.861	1110.99	-854.109	-1410.65	-318.067	190.808	0	12.2966	11.3104	-176.834	-26679.6	-184234	-9703.34	-1955.84	350.873	0
316	0	-15.3514	30.7568	-686.671	-3300.44	12295.6	-977.701	317.906	614.806	0	-13.8845	-32.6798	-623.552	-10859.5	2730.04	5643.48	304.378	217.416	0	11.4847	6.03812	-120.997	1120.53	-841.201	-1405.88	-317.952	190.739	0	12.5536	11.2216	-177.148	-26739.9	-184103	-9675.26	-1953.26	350.946	0	-5.54348	16.4897	-1601.08	-640751	24526.9	-12234.3	14.4551	400.169	0
316	1	-15.2299	30.7935	-685.476	-3338.77	12137.2	-945.955	317.706	614.871	0	-14.0858	-32.5376	-623.211	-10875.2	2519.11	5655.21	304.042	217.45	0	11.4873	6.04116	-121.076	1121.79	-829.334	-1406.45	-317.85	190.735	0	12.7984	11.1231	-177.266	-26821.8	-183889	-9645.93	-1951.36	351.308	0
316	2	-15.0439	30.8682	-684.451	-3374.8	11967.8	-912.278	317.485	614.931	0	-14.2536	-32.4063	-622.917	-10892.7	2303.87	5662.94	303.699	217.487	0	11.4582	6.01038	-121.07	1115.71	-818.134	-1412.69	-317.758	190.785	0	12.9908	11.0118	-177.056	-26930.4	-183628	-9620.56	-1951.11	352.101	0
316	3	-14.7856	30.9954	-683.67	-3408.61	11794.8	-875.774	317.252	614.986	0	-14.3877	-32.2873	-622.682	-10910.7	2081.18	5667.88	303.342	217.522	0	11.4036	5.95306	-120.956	1104.58	-805.492	-1424.24	-317.659	190.868	0	13.1	10.8997	-176.488	-27062.8	-183369	-9602.87	-1952.98	353.341	0
316	4	-14.4655	31.1749	-683.136	-3440.9	11626.6	-836.321	317.02	615.037	0	-14.5028	-32.1946	-622.488	-10928.7	1848.58	5671.68	302.97	217.557	0	11.3342	5.88255	-120.738	1090.94	-789.4	-1440.11	-317.538	190.964	0	13.127	10.8136	-175.658	-27204.4	-183156	-9595.98	-1956.69	354.872	0
316	5	-14.1066	31.3959	-682.781	-3472.3	11470.1	-794.13	316.799	615.086	0	-14.6204	-32.1506	-622.293	-10945.7	1604.96	5675.96	302.579	217.589	0	11.2603	5.81413	-120.451	1076.61	-769.652	-1458.31	-317.39	191.062	0	13.0963	10.7849	-174.727	-27332.5	-183023	-9600.84	-1961.48	356.43	0
316	6	-13.7368	31.641	-682.501	-3503.37	11329	-749.418	316.599	615.133	0	-14.7645	-32.1789	-622.04	-10958.9	1350.88	5681.58	302.172	217.618	0	11.1902	5.75843	-120.147	1062.31	-747.784	-1476.08	-317.224	191.158	0	13.0314	10.8323	-173.814	-27425.1	-182984	-9614.43	-1966.75	357.784	0
316	7	-13.3808	31.8901	-682.205	-3534.84	11204.5	-702.52	316.424	615.182	0	-14.9588	-32.2979	-621.688	-10965	1088.01	5688.32	301.75	217.637	0	11.1297	5.71916	-119.872	1047.8	-725.574	-1490.73	-317.053	191.259	0	12.9456	10.9484	-172.95	-27470.6	-183033	-9631.61	-1972.3	358.836	0
316	8	-13.0546	32.1252	-681.838	-3567.11	11095.4	-653.808	316.273	615.232	0	-15.2203	-32.5145	-621.222	-10961	818.37	5695.11	301.317	217.644	0	11.0821	5.69542	-119.66	1032.21	-703.595	-1500.34	-316.88	191.374	0	12.8483	11.1042	-172.12	-27472.7	-183153	-9649.09	-1978.1	359.613	0
316	9	-12.7621	32.3387	-681.388	-3599.4	10996.4	-603.407	316.138	615.282	0	-15.5504	-32.8182	-620.649	-10945.8	544.13	5700.28	300.877	217.636	0	11.0493	5.68391	-119.531	1014.71	-681.486	-1504.25	-316.701	191.511	0	12.7496	11.2642	-171.333	-27442.6	-183314	-9666.65	-1983.93	360.171	0
317	0	-12.4938	32.5386	-680.886	-3629.71	10899.2	-551.346	316.007	615.331	0	-15.932	-33.1808	-619.998	-10920.1	267.701	5702.14	300.432	217.613	0	11.032	5.68069	-119.49	995.43	-659.354	-1503.27	-316.518	191.669	0	12.6611	11.3954	-170.632	-27392.5	-183481	-9684.95	-1989.3	360.535	0	-5.1568	15.389	-1588.64	-637072	21285.9	-12413.7	12.525	400.978	0
317	1	-12.2321	32.7439	-680.395	-3656.02	10796.5	-497.915	315.868	615.373	0	-16.3344	-33.5678	-619.324	-10885.7	-8.66304	5699.18	299.986	217.577	0	11.0287	5.68301	-119.528	976.168	-637.776	-1498.92	-316.336	191.833	0	12.5934	11.4656	-170.067	-27335.6	-183617	-9703.67	-1993.67	360.734	0
317	2	-11.9625	32.971	-679.968	-3677.93	10686.3	-443.673	315.716	615.409	0	-16.728	-33.9557	-618.685	-10845.5	-283.842	5690.1	299.541	217.53	0	11.0342	5.68914	-119.627	959.938	-616.613	-1492.35	-316.154	191.976	0	12.5482	11.4474	-169.704	-27285.3	-183689	-9721.96	-1996.41	360.782	0
317	3	-11.6834	33.2243	-679.613	-3696.98	10570.7	-389.151	315.554	615.44	0	-17.0969	-34.3383	-618.114	-10801.6	-557.972	5674.52	299.097	217.475	0	11.041	5.6976	-119.763	949.548	-595.091	-1484.03	-315.969	192.071	0	12.5134	11.3342	-169.649	-27250.3	-183690	-9739.83	-1996.76	360.627	0
317	4	-11.4046	33.4973	-679.302	-3715.1	10452.1	-334.622	315.386	615.469	0	-17.4405	-34.7204	-617.622	-10756	-831	5653.22	298.655	217.415	0	11.043	5.70689	-119.915	946.245	-573.324	-1474.16	-315.781	192.109	0	12.4751	11.1493	-169.982	-27237.9	-183642	-9759.5	-1994.36	360.24	0
317	5	-11.1415	33.7786	-678.99	-3733.37	10331.7	-279.951	315.216	615.498	0	-17.7672	-35.1105	-617.205	-10710.2	-1102.12	5627	298.214	217.353	0	11.0381	5.71483	-120.069	949.253	-553.175	-1463.35	-315.607	192.094	0	12.4371	10.9354	-170.657	-27260.4	-183591	-9785.2	-1989.79	359.738	0
317	6	-10.908	34.0572	-678.634	-3752.71	10210.4	-224.572	315.046	615.53	0	-18.089	-35.5196	-616.84	-10665.4	-1371.22	5596.27	297.777	217.29	0	11.0241	5.71838	-120.215	956.147	-537.484	-1452.95	-315.471	192.046	0	12.42	10.7368	-171.479	-27329.9	-183578	-9819.67	-1984.56	359.377	0
317	7	-10.7116	34.3252	-678.211	-3774.89	10090.5	-167.845	314.878	615.566	0	-18.418	-35.9585	-616.491	-10623.3	-1639.54	5561.7	297.341	217.232	0	10.9954	5.71561	-120.333	964.014	-528.621	-1444.77	-315.393	191.989	0	12.4479	10.5847	-172.21	-27446.2	-183619	-9860.45	-1980.25	359.377	0
317	8	-10.5522	34.5792	-677.727	-3801.46	9974.83	-109.49	314.718	615.609	0	-18.7621	-36.4306	-616.119	-10585.2	-1908.01	5524.54	296.903	217.18	0	10.9472	5.70743	-120.404	970.651	-527.139	-1440.4	-315.378	191.938	0	12.5341	10.4895	-172.727	-27593.5	-183700	-9901.19	-1977.53	359.752	0
317	9	-10.4233	34.8232	-677.211	-3832.11	9863.22	-49.5439	314.564	615.659	0	-19.1202	-36.9262	-615.711	-10551.2	-2176.38	5486.02	296.465	217.137	0	10.8815	5.69662	-120.414	974.826	-530.788	-1440.62	-315.408	191.904	0	12.6731	10.4455	-173.087	-27742.8	-183795	-9936.43	-1975.86	360.282	0
318	0	-10.3118	35.0713	-676.709	-3865.13	9751.36	12.0791	314.41	615.712	0	-19.481	-37.4244	-615.293	-10519.8	-2444.68	5447.14	296.027	217.097	0	10.8088	5.68458	-120.359	976.394	-535.458	-1444.89	-315.449	191.888	0	12.8413	10.4514	-173.444	-27858.2	-183875	-9964.52	-1974.14	360.618	0	-6.11176	14.3817	-1582.11	-633926	14485.8	-13817.3	8.23023	400.6	0
318	1	-10.1998	35.3428	-676.273	-3899.09	9633.39	75.8026	314.245	615.766	0	-19.8282	-37.9003	-614.923	-10488.2	-2712.95	5408.34	295.588	217.056	0	10.7431	5.66879	-120.248	976.606	-538.168	-1451.21	-315.475	191.878	0	13.0088	10.5264	-173.888	-27909.3	-183916	-9985.94	-1971.67	360.502	0
318	2	-10.0715	35.6504	-675.938	-3933.19	9506.1	142.001	314.064	615.819	0	-20.1513	-38.3365	-614.646	-10453.3	-2978.68	5369.52	295.154	217.007	0	10.6954	5.64432	-120.095	977.489	-538.341	-1457.17	-315.483	191.861	0	13.1556	10.7004	-174.348	-27882.3	-183906	-9999.26	-1968.82	359.924	0
318	3	-9.91989	35.9939	-675.698	-3966.63	9370.12	210.331	313.867	615.87	0	-20.4517	-38.7317	-614.463	-10414.8	-3237.25	5330.88	294.732	216.949	0	10.67	5.60883	-119.913	980.667	-535.707	-1461.57	-315.467	191.822	0	13.2856	10.9852	-174.641	-27778.2	-183845	-10000.4	-1966.7	359.059	0
318	4	-9.74681	36.3627	-675.513	-3998.73	9228.08	279.535	313.661	615.92	0	-20.7386	-39.1008	-614.349	-10374.4	-3485.36	5293.51	294.327	216.887	0	10.6654	5.56603	-119.724	986.945	-528.765	-1465.09	-315.417	191.756	0	13.4241	11.3586	-174.618	-27605.8	-183749	-9987.29	-1966.29	358.093	0
318	5	-9.56142	36.741	-675.323	-4029.52	9082.77	347.913	313.45	615.967	0	-21.0211	-39.4666	-614.268	-10335.2	-3722.25	5259.09	293.94	216.825	0	10.6803	5.52408	-119.555	996.731	-516.801	-1469.51	-315.323	191.663	0	13.5956	11.7704	-174.239	-27382.8	-183647	-9963.54	-1967.99	357.156	0
318	6	-9.37916	37.1092	-675.058	-4059.68	8936.89	413.908	313.239	616.014	0	-21.3046	-39.8499	-614.183	-10299.4	-3947.65	5228.8	293.573	216.769	0	10.7137	5.49035	-119.436	1010.66	-502.315	-1476.28	-315.206	191.538	0	13.7977	12.1554	-173.58	-27139.5	-183568	-9936	-1971.54	356.352	0
318	7	-9.21765	37.4458	-674.652	-4089.69	8793.14	476.539	313.034	616.062	0	-21.5926	-40.2642	-614.061	-10269	-4160.54	5202.69	293.225	216.723	0	10.7619	5.46767	-119.371	1029.16	-490.431	-1485.77	-315.108	191.379	0	13.9987	12.448	-172.794	-26913.9	-183524	-9910.63	-1976.09	355.757	0
318	8	-9.08972	37.733	-674.069	-4119.35	8654.2	535.727	312.839	616.111	0	-21.8861	-40.7138	-613.885	-10245.5	-4361.19	5180.35	292.896	216.69	0	10.817	5.45518	-119.338	1050.86	-487.007	-1497.43	-315.081	191.194	0	14.1554	12.598	-172.058	-26741.4	-183509	-9890.52	-1980.56	355.421	0
318	9	-8.99961	37.9658	-673.319	-4147.84	8522.28	592.199	312.657	616.16	0	-22.1821	-41.1907	-613.67	-10230.1	-4552.65	5162	292.581	216.67	0	10.8722	5.45091	-119.3	1072.48	-497.116	-1510.26	-315.167	191.01	0	14.2292	12.585	-171.51	-26644.6	-183508	-9876.86	-1983.96	355.353	0
319	0	-8.94324	38.1571	-672.467	-4173.82	8397.6	647.028	312.488	616.207	0	-22.4707	-41.6704	-613.477	-10222.6	-4739.18	5148.17	292.275	216.663	0	10.9262	5.45192	-119.227	1090.57	-523.03	-1523	-315.387	190.853	0	14.1927	12.4254	-171.244	-26626.2	-183509	-9870.34	-1985.62	355.487	0	-7.66319	13.4384	-1577.38	-630936	9910.77	-13658.3	5.30732	399.878	0
319	1	-8.91018	38.3311	-671.611	-4195.82	8277.79	701.277	312.325	616.247	0	-22.7362	-42.1163	-613.391	-10221.8	-4923.5	5138.42	291.973	216.664	0	10.9818	5.45392	-119.118	1102.46	-562.797	-1534.32	-315.725	190.745	0	14.0381	12.1678	-171.313	-26672.9	-183502	-9870.98	-1985.15	355.697	0
319	2	-8.88901	38.5113	-670.844	-4213.47	8160.16	755.749	312.164	616.281	0	-22.9613	-42.4925	-613.484	-10225.7	-5106.39	5131.52	291.676	216.668	0	11.0381	5.45338	-118.995	1106.07	-610.907	-1543.34	-316.134	190.705	0	13.7787	11.8695	-171.702	-26765	-183478	-9878.25	-1982.59	355.88	0
319	3	-8.8733	38.7113	-670.224	-4228.08	8044.26	810.734	312.002	616.309	0	-23.1324	-42.7764	-613.79	-10233	-5287.94	5126.65	291.385	216.672	0	11.0891	5.45011	-118.894	1099.9	-660.143	-1549.7	-316.552	190.749	0	13.4417	11.5698	-172.32	-26880.6	-183429	-9892.07	-1978.47	355.992	0
319	4	-8.8633	38.9348	-669.76	-4242.14	7931.81	865.965	311.843	616.334	0	-23.2433	-42.9662	-614.296	-10242.2	-5467.91	5123.69	291.099	216.673	0	11.13	5.44773	-118.846	1083.89	-703.94	-1553.16	-316.923	190.88	0	13.0596	11.2887	-173.034	-26995.9	-183348	-9912.74	-1973.6	356.015	0
319	5	-8.8654	39.1761	-669.413	-4258.66	7825.27	920.701	311.69	616.362	0	-23.2992	-43.079	-614.953	-10251.8	-5645.38	5122.45	290.82	216.671	0	11.1624	5.45222	-118.858	1060.46	-738.518	-1553.82	-317.213	191.078	0	12.6685	11.0384	-173.708	-27092.2	-183238	-9939.77	-1968.86	355.964	0
319	6	-8.89106	39.4235	-669.116	-4279.87	7726.46	973.998	311.547	616.396	0	-23.3188	-43.1411	-615.693	-10260.3	-5819.02	5122.24	290.549	216.665	0	11.1917	5.46938	-118.912	1033.58	-762.873	-1552.58	-317.415	191.308	0	12.3061	10.8282	-174.218	-27165.5	-183113	-9971.18	-1965.05	355.928	0
319	7	-8.95214	39.6652	-668.786	-4305.63	7635.06	1025.29	311.416	616.438	0	-23.3276	-43.1795	-616.449	-10266.7	-5987.3	5122.29	290.287	216.655	0	11.2235	5.50177	-118.987	1006.41	-776.832	-1550.67	-317.529	191.542	0	12.0044	10.6746	-174.496	-27224.9	-182996	-10003.5	-1962.71	356.02	0
319	8	-9.05458	39.8943	-668.355	-4333.3	7548.42	1074.77	311.294	616.484	0	-23.3462	-43.2187	-617.175	-10271.2	-6148.25	5122.64	290.038	216.642	0	11.2614	5.54756	-119.065	980.604	-780.394	-1548.77	-317.554	191.764	0	11.7826	10.6045	-174.578	-27281.9	-182914	-10032	-1961.75	356.273	0
319	9	-9.19208	40.1129	-667.81	-4359.43	7463.44	1123.19	311.176	616.528	0	-23.3787	-43.2733	-617.849	-10275.5	-6300.15	5123.92	289.803	216.631	0	11.3044	5.60178	-119.133	957.266	-774.893	-1546.92	-317.504	191.965	0	11.6548	10.636	-174.592	-27341.8	-182882	-10051	-1961.48	356.604	0
320	0	-9.34129	40.334	-667.206	-4381.64	7377.59	1171.24	311.057	616.567	0	-23.4119	-43.3426	-618.485	-10281.6	-6442.15	5126.31	289.584	216.624	0	11.3445	5.65828	-119.168	937.862	-762.696	-1544.97	-317.4	192.13	0	11.634	10.7592	-174.656	-27400.7	-182890	-10054.3	-1961.14	356.884	0	-9.16582	14.7715	-1581.64	-630607	7260.62	-11933.9	3.59542	398.643	0
320	1	-9.46743	40.5761	-666.652	-4399.34	7288.38	1219.06	310.933	616.599	0	-23.4272	-43.4151	-619.123	-10291.7	-6574.25	5129	289.381	216.623	0	11.3702	5.71034	-119.157	924.443	-745.32	-1543.07	-317.255	192.242	0	11.7178	10.9412	-174.799	-27449.9	-182920	-10038.2	-1960.46	357.037	0
320	2	-9.5409	40.8515	-666.236	-4413.51	7193.65	1266.32	310.797	616.625	0	-23.416	-43.4814	-619.807	-10305.7	-6697.39	5130.45	289.194	216.627	0	11.3739	5.7513	-119.108	919.619	-723.258	-1542	-317.072	192.279	0	11.8862	11.141	-174.964	-27476.9	-182955	-10003.4	-1959.67	357.043	0
320	3	-9.5503	41.1592	-665.991	-4425.79	7092.42	1312.57	310.649	616.645	0	-23.3863	-43.5412	-620.547	-10323.1	-6813.6	5129.04	289.02	216.635	0	11.357	5.77565	-119.043	926.014	-697.785	-1542.61	-316.862	192.221	0	12.1141	11.3236	-175.067	-27466.1	-182992	-9957.49	-1959.27	356.89	0
320	4	-9.5035	41.4863	-665.902	-4437.81	6985.61	1357.45	310.49	616.664	0	-23.3558	-43.6014	-621.32	-10343.8	-6924.84	5123.64	288.855	216.648	0	11.3289	5.77928	-118.985	944.563	-672.319	-1544.58	-316.651	192.061	0	12.369	11.4718	-175.041	-27406.1	-183040	-9913.35	-1959.7	356.569	0
320	5	-9.42118	41.8145	-665.927	-4450.93	6876.4	1400.71	310.326	616.684	0	-23.3423	-43.6703	-622.085	-10369	-7031.88	5113.97	288.696	216.668	0	11.2989	5.76079	-118.95	972.369	-651.688	-1545.62	-316.479	191.825	0	12.6024	11.5832	-174.902	-27302.6	-183114	-9882.67	-1960.95	356.102	0
320	6	-9.32822	42.1258	-665.998	-4465.23	6769.52	1442.27	310.165	616.705	0	-23.3586	-43.7546	-622.805	-10398.4	-7135.05	5100.54	288.544	216.696	0	11.2728	5.7229	-118.95	1003.01	-639.673	-1542.6	-316.378	191.568	0	12.7689	11.6549	-174.76	-27180.9	-183219	-9869.12	-1962.41	355.533	0
320	7	-9.24545	42.4065	-666.032	-4478.84	6669.32	1482.52	310.013	616.725	0	-23.41	-43.8603	-623.456	-10430.5	-7235.63	5084.62	288.394	216.73	0	11.2537	5.67028	-118.989	1029.97	-637.333	-1533.8	-316.356	191.344	0	12.8594	11.6771	-174.722	-27072.8	-183342	-9869.02	-1963.34	354.948	0
320	8	-9.18218	42.6498	-665.985	-4489.34	6578.44	1522.17	309.878	616.741	0	-23.4952	-43.9938	-624.036	-10463.8	-7335.6	5068	288.245	216.768	0	11.2416	5.60711	-119.07	1049.2	-643.582	-1519.6	-316.405	191.188	0	12.9039	11.6407	-174.784	-26998.4	-183461	-9877.27	-1963.64	354.467	0
320	9	-9.13024	42.8601	-665.874	-4495.69	6497.98	1561.59	309.759	616.752	0	-23.6053	-44.1554	-624.567	-10497.1	-7435.88	5052.42	288.094	216.807	0	11.2339	5.53826	-119.183	1058.6	-656.526	-1501.36	-316.509	191.118	0	12.9381	11.5511	-174.837	-26956.1	-183558	-9890.62	-1963.88	354.178	0
321	0	-9.06366	43.0539	-665.779	-4498.46	6428.12	1600.31	309.655	616.757	0	-23.722	-44.3306	-625.118	-10528.8	-7535.35	5038.72	287.946	216.843	0	11.2277	5.47131	-119.305	1057.41	-673.787	-1480.57	-316.648	191.137	0	12.9731	11.434	-174.797	-26932	-183618	-9906.14	-1964.46	354.075	0	-8.01429	15.9214	-1591.18	-633254	8388.92	-12218.8	4.31767	397.951	0
321	1	-8.94929	43.2537	-665.795	-4499.38	6368.01	1637.33	309.565	616.758	0	-23.8227	-44.4967	-625.787	-10556.1	-7632.49	5026.37	287.803	216.868	0	11.2223	5.41608	-119.414	1046.97	-691.873	-1459.15	-316.794	191.232	0	12.9968	11.3236	-174.703	-26917.6	-183636	-9919.52	-1965.13	354.076	0
321	2	-8.76382	43.4729	-665.983	-4500.69	6315.99	1671.85	309.484	616.758	0	-23.8902	-44.6365	-626.65	-10576.5	-7727.3	5014.13	287.669	216.878	0	11.217	5.38108	-119.498	1031.07	-706.395	-1439.84	-316.911	191.372	0	12.9971	11.2431	-174.687	-26914.9	-183614	-9927.05	-1965.1	354.075	0
321	3	-8.50255	43.7071	-666.348	-4504.04	6270.57	1703.58	309.41	616.759	0	-23.9185	-44.7451	-627.712	-10589	-7820.39	5001.25	287.541	216.869	0	11.2088	5.37001	-119.556	1014.96	-713.538	-1426.09	-316.968	191.511	0	12.9796	11.1941	-174.87	-26927.3	-183556	-9928.38	-1963.67	353.985	0
321	4	-8.17579	43.9403	-666.858	-4510.2	6230.65	1732.45	309.343	616.763	0	-23.9095	-44.8275	-628.936	-10594.9	-7911.03	4987.58	287.422	216.846	0	11.192	5.38118	-119.584	1003.6	-711.448	-1420.68	-316.949	191.608	0	12.9599	11.1623	-175.294	-26954.4	-183473	-9926.45	-1960.66	353.767	0
321	5	-7.80264	44.1531	-667.463	-4519.56	6194.69	1758.07	309.281	616.771	0	-23.8698	-44.8955	-630.271	-10597	-7996.87	4972.71	287.312	216.813	0	11.163	5.40912	-119.57	1000.08	-701.387	-1424.34	-316.866	191.636	0	12.9435	11.1357	-175.933	-26998	-183377	-9924.46	-1956.31	353.456	0
321	6	-7.4063	44.3283	-668.102	-4532.42	6160.25	1779.92	309.221	616.784	0	-23.8083	-44.9659	-631.666	-10598.3	-8075.18	4955.21	287.216	216.778	0	11.122	5.44663	-119.5	1004.98	-687.715	-1435.37	-316.755	191.59	0	12.9163	11.118	-176.705	-27065.9	-183281	-9923.24	-1951.22	353.17	0
321	7	-7.00738	44.4543	-668.707	-4548.33	6124.79	1797.83	309.159	616.802	0	-23.7329	-45.0572	-633.076	-10601	-8144.53	4932.85	287.135	216.745	0	11.0742	5.48634	-119.379	1016.62	-675.508	-1450.23	-316.659	191.484	0	12.8548	11.1277	-177.443	-27163.4	-183194	-9921.52	-1946.41	353.082	0
321	8	-6.61807	44.5286	-669.227	-4565.72	6087.07	1811.89	309.096	616.822	0	-23.6472	-45.1859	-634.471	-10605.8	-8205.59	4904.69	287.067	216.716	0	11.0284	5.52171	-119.236	1032.32	-668.041	-1465.04	-316.603	191.342	0	12.7442	11.1806	-177.939	-27285.9	-183119	-9917.53	-1943.11	353.344	0
321	9	-6.24038	44.5582	-669.653	-4582.75	6047.27	1822.23	309.03	616.843	0	-23.5529	-45.3623	-635.834	-10611.7	-8260.56	4872.64	287.008	216.689	0	10.9949	5.54839	-119.106	1049.6	-665.999	-1477.22	-316.592	191.188	0	12.5887	11.2714	-178.051	-27420.6	-183057	-9909.02	-1942.11	354.004	0
322	0	-5.86616	44.56	-670.012	-4598.08	6006.03	1828.98	308.964	616.863	0	-23.4521	-45.5881	-637.168	-10617.2	-8311.29	4840.08	286.956	216.663	0	10.9821	5.56403	-119.019	1065.35	-667.966	-1485.99	-316.612	191.049	0	12.4117	11.3703	-177.754	-27552.3	-183003	-9893.69	-1943.52	355.002	0	-3.25592	14.0532	-1609.18	-639017	11546.8	-15206.9	6.3726	397.03	0
322	1	-5.48053	44.5565	-670.36	-4610.62	5963.56	1832.59	308.896	616.878	0	-23.3443	-45.8567	-638.485	-10621.9	-8357.38	4809.06	286.911	216.636	0	10.9936	5.5662	-118.985	1075.36	-672.11	-1491.54	-316.649	190.962	0	12.2434	11.4377	-177.12	-27665.8	-182955	-9872.61	-1946.95	356.198	0
322	2	-5.07232	44.5653	-670.737	-4619.16	5919.69	1834.25	308.826	616.887	0	-23.225	-46.1608	-639.789	-10625.6	-8396.73	4779.19	286.876	216.608	0	11.0259	5.55174	-118.998	1076.51	-677.736	-1493.61	-316.695	190.954	0	12.1109	11.4394	-176.276	-27747.5	-182917	-9852.54	-1951.67	357.409	0
322	3	-4.6421	44.5916	-671.154	-4622.55	5874.65	1835.63	308.753	616.888	0	-23.0931	-46.4981	-641.06	-10628.3	-8428.31	4748.95	286.853	216.579	0	11.0696	5.52041	-119.038	1068.92	-684.575	-1491.32	-316.751	191.02	0	12.0402	11.3572	-175.364	-27788.2	-182894	-9842.48	-1956.94	358.46	0
322	4	-4.20002	44.6304	-671.598	-4620.75	5828.91	1838.23	308.679	616.88	0	-22.955	-46.8701	-642.267	-10630	-8452.96	4717.16	286.839	216.551	0	11.1154	5.47863	-119.085	1055.67	-691.156	-1484.06	-316.804	191.135	0	12.0542	11.2004	-174.466	-27787.5	-182890	-9848.22	-1962.29	359.272	0
322	5	-3.76035	44.6717	-672.054	-4615.71	5782.44	1842.95	308.604	616.868	0	-22.8195	-47.2796	-643.378	-10630.9	-8472.56	4683.19	286.831	216.524	0	11.1564	5.43707	-119.133	1040.52	-695.848	-1472.37	-316.841	191.266	0	12.1603	11.0067	-173.553	-27754.5	-182904	-9869.07	-1967.88	359.92	0
322	6	-3.3388	44.705	-672.504	-4610.76	5735.13	1850.12	308.528	616.856	0	-22.6914	-47.7301	-644.381	-10631.3	-8490.27	4646.85	286.824	216.498	0	11.1876	5.40415	-119.183	1026.46	-699.735	-1457.89	-316.871	191.387	0	12.3373	10.8267	-172.535	-27707	-182936	-9897.56	-1974.28	360.587	0
322	7	-2.95061	44.7213	-672.929	-4608.89	5687.25	1859.2	308.452	616.849	0	-22.5721	-48.2232	-645.297	-10630.6	-8510.42	4608.54	286.812	216.474	0	11.205	5.38304	-119.241	1015.83	-706.207	-1443.14	-316.923	191.481	0	12.5347	10.7128	-171.365	-27664	-182991	-9922.77	-1981.85	361.434	0
322	8	-2.60677	44.7146	-673.315	-4611.68	5639.3	1868.66	308.375	616.849	0	-22.461	-48.7535	-646.17	-10629.1	-8536.08	4569.2	286.79	216.449	0	11.2065	5.37363	-119.312	1010.12	-717.307	-1431.24	-317.012	191.534	0	12.6978	10.7174	-170.084	-27637.5	-183069	-9934.9	-1990.34	362.493	0
322	9	-2.30825	44.6843	-673.674	-4619.6	5591.43	1876.79	308.3	616.857	0	-22.3526	-49.3046	-647.055	-10627.9	-8567.59	4529.58	286.759	216.425	0	11.193	5.37513	-119.398	1009.68	-732.372	-1425.03	-317.134	191.544	0	12.7979	10.8709	-168.816	-27629.4	-183163	-9928.83	-1998.99	363.666	0
323	0	-2.04231	44.6416	-674.067	-4632.19	5542.95	1882.58	308.223	616.872	0	-22.2314	-49.8528	-648.017	-10627.3	-8604.48	4489.97	286.722	216.4	0	11.1691	5.38675	-119.503	1014.05	-749.59	-1425.86	-317.273	191.514	0	12.8318	11.1457	-167.696	-27634.2	-183267	-9905.82	-2006.85	364.787	0	1.41603	9.56816	-1619.41	-643697	22033.8	-19009.9	12.9498	397.277	0
323	1	-1.78885	44.6077	-674.572	-4648.05	5492.67	1885.45	308.142	616.89	0	-22.076	-50.3746	-649.118	-10624.8	-8647.2	4450.58	286.679	216.368	0	11.1419	5.40744	-119.62	1022.35	-766.48	-1432.84	-317.408	191.453	0	12.8033	11.4547	-166.831	-27640.2	-183372	-9871.84	-2013.15	365.678	0
323	2	-1.53344	44.6023	-675.246	-4665.04	5439.85	1884.71	308.056	616.909	0	-21.8721	-50.8559	-650.394	-10616.8	-8696.68	4411.84	286.629	216.324	0	11.1177	5.43613	-119.731	1033.51	-779.054	-1443.35	-317.507	191.368	0	12.7207	11.6946	-166.308	-27632	-183471	-9832.32	-2017.2	366.15	0
323	3	-1.27328	44.6335	-676.086	-4681.19	5384.21	1879.9	307.964	616.924	0	-21.6217	-51.2962	-651.846	-10601.1	-8754.11	4374.32	286.57	216.263	0	11.0984	5.47159	-119.813	1046.11	-782.256	-1454.16	-317.529	191.269	0	12.6026	11.7986	-166.187	-27600.6	-183554	-9789.44	-2018.5	366.081	0
323	4	-1.0138	44.6956	-677.033	-4695.59	5324.68	1871.34	307.865	616.936	0	-21.3405	-51.705	-653.437	-10577.9	-8821.22	4338.37	286.5	216.188	0	11.081	5.51145	-119.857	1058.09	-772.022	-1462.44	-317.441	191.172	0	12.4738	11.7568	-166.424	-27551.1	-183611	-9746.2	-2017.27	365.548	0
323	5	-0.764783	44.7716	-678.008	-4709	5259.11	1859.92	307.757	616.945	0	-21.0501	-52.0967	-655.102	-10548.6	-8899.92	4303.67	286.414	216.102	0	11.061	5.55251	-119.863	1067.35	-747.372	-1466.72	-317.235	191.095	0	12.3571	11.6044	-166.857	-27498.4	-183640	-9709.9	-2014.58	364.802	0
323	6	-0.536499	44.8393	-678.926	-4723.3	5184.64	1846.12	307.637	616.957	0	-20.7723	-52.4887	-656.771	-10514.1	-8991.42	4269.4	286.31	216.009	0	11.0376	5.59162	-119.829	1072.29	-710.949	-1467.65	-316.933	191.051	0	12.2682	11.3986	-167.33	-27456.2	-183653	-9688.16	-2011.55	364.084	0
323	7	-0.333647	44.8785	-679.709	-4740.59	5098.9	1829.62	307.502	616.974	0	-20.5261	-52.8994	-658.387	-10474.6	-9095.82	4234.71	286.185	215.91	0	11.0163	5.62475	-119.746	1071.59	-667.85	-1467.32	-316.577	191.051	0	12.2106	11.1963	-167.787	-27429.3	-183668	-9683.03	-2008.65	363.477	0
323	8	-0.151543	44.8796	-680.313	-4762.69	5001.87	1809.73	307.352	617.001	0	-20.3251	-53.3427	-659.913	-10430.2	-9211.66	4198.63	286.041	215.805	0	11.0061	5.64616	-119.614	1064.47	-624.238	-1468.04	-316.219	191.101	0	12.1807	11.0335	-168.232	-27411.9	-183693	-9689.72	-2005.91	362.941	0
323	9	0.0246783	44.8486	-680.749	-4790.71	4896.5	1785.85	307.193	617.037	0	-20.1754	-53.8224	-661.343	-10381.5	-9336.31	4160.18	285.883	215.698	0	11.014	5.65122	-119.446	1051.33	-586.846	-1471.47	-315.913	191.198	0	12.1805	10.9173	-168.656	-27393.8	-183723	-9698.65	-2003.34	362.424	0
324	0	0.220876	44.8068	-681.093	-4824.4	4787.2	1757.53	307.029	617.083	0	-20.0735	-54.3299	-662.706	-10329.4	-9467.92	4119.17	285.713	215.587	0	11.0382	5.64093	-119.263	1033.31	-562.454	-1478.29	-315.716	191.336	0	12.2176	10.8348	-169.019	-27371.1	-183743	-9698.91	-2001.11	361.941	0	5.54327	4.80674	-1639.95	-650375	25765.8	-23260.6	15.1841	396.233	0
324	1	0.470353	44.7826	-681.458	-4861.71	4677.97	1724.86	306.865	617.134	0	-20.011	-54.8523	-664.058	-10273.7	-9606.62	4076.28	285.533	215.471	0	11.0683	5.62327	-119.093	1011.77	-556.232	-1487.97	-315.671	191.504	0	12.289	10.7765	-169.27	-27351.1	-183744	-9683	-1999.51	361.583	0
324	2	0.80297	44.7988	-681.939	-4899.25	4571.5	1688.96	306.704	617.184	0	-19.9825	-55.3833	-665.446	-10213.9	-9753.74	4032.51	285.343	215.349	0	11.0955	5.60933	-118.969	988.636	-569.9	-1498.9	-315.79	191.69	0	12.3723	10.7503	-169.365	-27349.1	-183726	-9650.82	-1998.79	361.481	0
324	3	1.23435	44.8618	-682.571	-4933.58	4469.44	1651.43	306.548	617.228	0	-19.9915	-55.9274	-666.877	-10149.6	-9910.57	3988.83	285.139	215.22	0	11.1194	5.60695	-118.893	966.379	-601.227	-1508.95	-316.057	191.872	0	12.435	10.7688	-169.302	-27375	-183687	-9609.95	-1998.97	361.693	0
324	4	1.76249	44.9612	-683.328	-4962.38	4372.61	1613.14	306.399	617.262	0	-20.0477	-56.4948	-668.307	-10081.7	-10078	3946.28	284.92	215.085	0	11.1432	5.6166	-118.831	947.404	-644.587	-1516.37	-316.424	192.027	0	12.4513	10.8361	-169.152	-27422.5	-183630	-9572.31	-1999.59	362.118	0
324	5	2.37106	45.0772	-684.139	-4985.02	4279.74	1573.82	306.256	617.287	0	-20.1613	-57.0962	-669.672	-10011.5	-10256.4	3905.67	284.684	214.95	0	11.1702	5.63192	-118.76	933.476	-691.801	-1520.99	-316.825	192.14	0	12.4108	10.9483	-169.032	-27474.4	-183565	-9548.69	-1999.98	362.54	0
324	6	3.03538	45.1883	-684.922	-5002.84	4187.35	1532.59	306.114	617.304	0	-20.3398	-57.7409	-670.911	-9939.96	-10445.4	3867.1	284.431	214.816	0	11.2037	5.64455	-118.693	925.646	-733.708	-1524.31	-317.182	192.201	0	12.3177	11.0927	-169.025	-27514.7	-183520	-9543.96	-1999.75	362.785	0
324	7	3.729	45.2758	-685.612	-5018.91	4092.34	1488.65	305.969	617.32	0	-20.5855	-58.4338	-671.992	-9867.4	-10644.1	3829.41	284.16	214.684	0	11.2468	5.6498	-118.681	924.368	-762.39	-1528.66	-317.424	192.211	0	12.1884	11.2492	-169.172	-27532.8	-183518	-9555.85	-1998.8	362.751	0
324	8	4.43151	45.3273	-686.174	-5036.84	3993.01	1441.48	305.819	617.341	0	-20.8915	-59.1716	-672.917	-9793.44	-10851.1	3790.35	283.875	214.554	0	11.2996	5.64886	-118.797	929.924	-773.016	-1535.97	-317.507	192.172	0	12.0474	11.4013	-169.572	-27523.3	-183567	-9578.42	-1996.54	362.311	0
324	9	5.13511	45.3438	-686.623	-5059.48	3887.92	1391.23	305.662	617.369	0	-21.2405	-59.9434	-673.719	-9717.2	-11064.4	3747.62	283.577	214.423	0	11.36	5.6466	-119.09	943.008	-764.836	-1546.9	-317.422	192.082	0	11.9197	11.5436	-170.385	-27486.8	-183653	-9606.27	-1991.88	361.322	0
325	0	5.84564	45.3431	-687.037	-5088.39	3776.27	1339.06	305.496	617.406	0	-21.6084	-60.7317	-674.47	-9636.38	-11284.5	3700.61	283.269	214.287	0	11.4222	5.64682	-119.558	964.197	-740.928	-1560.86	-317.197	191.935	0	11.829	11.6767	-171.682	-27430.4	-183748	-9635.2	-1984.28	359.775	0	9.4829	-1.1371	-1664.52	-657884	21658.4	-30006.4	12.6082	394.712	0
325	1	6.57521	45.3519	-687.528	-5123.59	3659.76	1286.87	305.323	617.452	0	-21.9731	-61.5166	-675.262	-9546.73	-11516.7	3650.77	282.945	214.138	0	11.4776	5.64862	-120.139	991.984	-706.752	-1576.23	-316.883	191.743	0	11.7964	11.802	-173.338	-27364.9	-183822	-9661.48	-1974.49	357.87	0
325	2	7.33048	45.3922	-688.189	-5163.36	3542.66	1236.66	305.148	617.503	0	-22.3223	-62.283	-676.169	-9443.91	-11768	3600.46	282.596	213.967	0	11.5156	5.64778	-120.735	1021.43	-668.548	-1590.68	-316.537	191.54	0	11.831	11.9145	-175.104	-27302.6	-183863	-9682.87	-1964.03	355.922	0
325	3	8.10694	45.4755	-689.059	-5205.14	3430.51	1190.54	304.979	617.554	0	-22.6568	-63.0259	-677.212	-9326.22	-12042.6	3551.61	282.217	213.771	0	11.5226	5.64159	-121.234	1045.81	-631.986	-1601.95	-316.213	191.374	0	11.9221	11.9896	-176.747	-27253.8	-183871	-9699.91	-1954.31	354.197	0
325	4	8.89213	45.6059	-690.128	-5247.22	3329.49	1150.56	304.824	617.603	0	-22.9876	-63.7496	-678.357	-9195.11	-12339.9	3505.46	281.809	213.555	0	11.4836	5.63086	-121.54	1060.27	-600.777	-1608.99	-315.943	191.276	0	12.0501	11.9885	-178.111	-27222.7	-183853	-9715.72	-1946.24	352.841	0
325	5	9.67078	45.7814	-691.362	-5289.41	3245.01	1118.3	304.694	617.651	0	-23.3302	-64.4638	-679.555	-9053.27	-12655.5	3462.63	281.377	213.322	0	11.3906	5.61776	-121.603	1064.36	-575.977	-1612.06	-315.737	191.247	0	12.1975	11.8886	-179.097	-27207.4	-183815	-9734.5	-1940.34	351.915	0
325	6	10.4284	45.9927	-692.702	-5331.84	3178.63	1094.47	304.589	617.697	0	-23.6999	-65.1795	-680.754	-8903.22	-12983.5	3422.98	280.928	213.078	0	11.2508	5.60397	-121.424	1060.95	-557.174	-1612.22	-315.589	191.262	0	12.349	11.7045	-179.618	-27200.4	-183763	-9759.5	-1937.08	351.435	0
325	7	11.155	46.2243	-694.077	-5373.58	3127.15	1078.8	304.505	617.742	0	-24.1073	-65.9066	-681.911	-8747.01	-13319	3386.11	280.468	212.827	0	11.0882	5.59154	-121.048	1053.41	-544.104	-1610.79	-315.495	191.298	0	12.499	11.482	-179.605	-27193.6	-183708	-9791.98	-1936.84	351.408	0
325	8	11.847	46.4623	-695.432	-5413.34	3085.08	1069.98	304.436	617.784	0	-24.5569	-66.6523	-683	-8586.24	-13658.8	3352.47	280.002	212.571	0	10.9348	5.584	-120.551	1044.16	-536.733	-1609.02	-315.452	191.338	0	12.6549	11.2765	-179.073	-27181.3	-183658	-9830.79	-1939.61	351.789	0
325	9	12.5082	46.6994	-696.756	-5450.74	3047.33	1065.91	304.374	617.823	0	-25.0448	-67.4169	-684.021	-8421.83	-14001.6	3323.78	279.53	212.312	0	10.8172	5.58544	-120.02	1035.07	-534.938	-1608.32	-315.457	191.376	0	12.8196	11.1312	-178.184	-27159.1	-183623	-9872.43	-1944.53	352.422	0
326	0	13.149	46.9365	-698.088	-5485.53	3010.11	1064.16	304.312	617.858	0	-25.5585	-68.1901	-685.007	-8254.88	-14349	3301.88	279.053	212.051	0	10.7487	5.59814	-119.526	1028.01	-538.41	-1610.35	-315.505	191.399	0	12.9782	11.0665	-177.193	-27121.4	-183600	-9911.03	-1950.16	353.061	0	11.281	-7.19891	-1688.46	-667236	24857.3	-34476.2	14.378	394.508	0
326	1	13.7819	47.1784	-699.49	-5516.83	2971.57	1062.37	304.248	617.887	0	-26.0816	-68.955	-685.993	-8088.86	-14704.4	3287.64	278.565	211.791	0	10.7304	5.61939	-119.128	1024.5	-546.199	-1616.26	-315.585	191.4	0	13.1071	11.0808	-176.335	-27066.9	-183578	-9939.4	-1955.07	353.497	0
326	2	14.4141	47.4266	-701.005	-5544.28	2932.28	1058.59	304.183	617.909	0	-26.6016	-69.6986	-686.99	-7929.62	-15072.6	3281.18	278.06	211.543	0	10.7524	5.64152	-118.888	1024.66	-557.073	-1625.66	-315.686	191.381	0	13.1879	11.1551	-175.752	-27004.7	-183538	-9951.84	-1958.3	353.653	0
326	3	15.0432	47.6759	-702.643	-5568.96	2894.18	1051.55	304.119	617.926	0	-27.1144	-70.4165	-687.98	-7781.4	-15455.6	3282.54	277.535	211.311	0	10.7988	5.65626	-118.846	1027.28	-570.757	-1636.96	-315.803	191.356	0	13.2121	11.2573	-175.452	-26951.7	-183471	-9946.77	-1959.71	353.613	0
326	4	15.6594	47.9139	-704.379	-5592.16	2857.92	1040.56	304.057	617.939	0	-27.6231	-71.108	-688.945	-7643.9	-15851.2	3291.91	276.992	211.095	0	10.8544	5.65729	-119	1031.11	-588.009	-1648.32	-315.941	191.335	0	13.1842	11.3476	-175.331	-26923.1	-183381	-9927.8	-1959.91	353.556	0
326	5	16.2498	48.1245	-706.155	-5614.03	2821.51	1025.62	303.996	617.95	0	-28.1335	-71.7687	-689.867	-7514.28	-16253.7	3310.2	276.439	210.892	0	10.9075	5.63964	-119.289	1035.67	-609.426	-1658.07	-316.109	191.318	0	13.1193	11.3895	-175.228	-26925.6	-183287	-9903.13	-1959.99	353.661	0
326	6	16.7992	48.2898	-707.893	-5634.41	2782.35	1007.44	303.93	617.959	0	-28.654	-72.3897	-690.724	-7389.71	-16658.4	3339.51	275.883	210.699	0	10.9489	5.60008	-119.625	1041.25	-634.586	-1664.54	-316.305	191.296	0	13.0311	11.361	-174.988	-26956.9	-183213	-9881.84	-1961.01	354.05	0
326	7	17.2908	48.3935	-709.514	-5654.45	2739.62	987.023	303.861	617.969	0	-29.1969	-72.9605	-691.491	-7268.11	-17061.5	3382.28	275.327	210.511	0	10.9714	5.53879	-119.921	1048.27	-661.5	-1666.09	-316.516	191.259	0	12.9228	11.2579	-174.525	-27009.8	-183171	-9869.68	-1963.54	354.762	0
326	8	17.7114	48.425	-710.96	-5676.31	2693.36	965.305	303.788	617.984	0	-29.7737	-73.4738	-692.165	-7148.95	-17460.9	3439.97	274.773	210.328	0	10.9703	5.45856	-120.114	1056.06	-686.35	-1661.69	-316.714	191.208	0	12.7874	11.0904	-173.89	-27074.6	-183157	-9867.81	-1967.29	355.7	0
326	9	18.0593	48.3869	-712.216	-5701.46	2641.97	942.962	303.71	618.005	0	-30.3863	-73.9261	-692.797	-7033.6	-17855.1	3512.55	274.228	210.152	0	10.944	5.36328	-120.169	1063	-705.299	-1651.59	-316.869	191.154	0	12.6162	10.8732	-173.277	-27140.5	-183159	-9873.76	-1971.03	356.63	0
327	0	18.3483	48.2955	-713.323	-5729.98	2583.06	920.289	303.621	618.033	0	-31.0199	-74.3134	-693.483	-6923.94	-18242.3	3598.4	273.695	209.984	0	10.8943	5.26086	-120.058	1067.92	-717.705	-1637.11	-316.978	191.105	0	12.4065	10.6202	-172.917	-27201.3	-183163	-9882.8	-1973.26	357.309	0	9.60976	-11.5701	-1713.19	-677051	28090.9	-36439.3	16.0111	394.421	0
327	1	18.6008	48.173	-714.373	-5760.74	2516.76	897.176	303.523	618.064	0	-31.6444	-74.6297	-694.343	-6820.52	-18619.5	3694.2	273.184	209.823	0	10.8273	5.1668	-119.757	1070.59	-726.615	-1619.4	-317.067	191.06	0	12.1632	10.3529	-172.96	-27256.1	-183162	-9890.14	-1972.98	357.586	0
327	2	18.8366	48.0363	-715.467	-5791.78	2444.93	873.2	303.417	618.095	0	-32.2249	-74.8754	-695.475	-6722.34	-18983.7	3795.17	272.704	209.666	0	10.7539	5.10045	-119.269	1071.12	-735.274	-1599.07	-317.165	191.019	0	11.9011	10.1113	-173.453	-27299.6	-183163	-9892.77	-1969.98	357.389	0
327	3	19.0644	47.8919	-716.664	-5821.2	2367.65	847.597	303.304	618.123	0	-32.7341	-75.0639	-696.926	-6627.86	-19331.5	3895.91	272.262	209.51	0	10.6892	5.07748	-118.621	1069.31	-743.55	-1577.09	-317.268	190.986	0	11.6448	9.94721	-174.322	-27322.6	-183173	-9889.44	-1964.77	356.737	0
327	4	19.2827	47.7394	-717.968	-5848.5	2282.95	819.548	303.18	618.146	0	-33.1585	-75.2209	-698.685	-6535.79	-19659.7	3991.26	271.862	209.354	0	10.6521	5.10535	-117.873	1064.09	-747.452	-1555.33	-317.341	190.973	0	11.4194	9.89834	-175.371	-27321.3	-183198	-9879.78	-1958.63	355.791	0
327	5	19.4825	47.5739	-719.332	-5874.73	2189.13	788.844	303.043	618.167	0	-33.497	-75.3798	-700.698	-6445.2	-19964.9	4076.79	271.507	209.198	0	10.6627	5.18335	-117.108	1053.36	-740.811	-1535.82	-317.326	191.005	0	11.2525	9.95856	-176.32	-27304.1	-183232	-9864.61	-1953.2	354.855	0
327	6	19.6492	47.388	-720.677	-5901.3	2086.25	756.177	302.895	618.189	0	-33.7575	-75.5766	-702.888	-6356.12	-20242.9	4149.12	271.2	209.043	0	10.7426	5.30848	-116.441	1035.66	-717.744	-1520.13	-317.164	191.106	0	11.183	10.0731	-176.927	-27287.4	-183269	-9846.51	-1949.85	354.23	0
327	7	19.7646	47.1744	-721.917	-5928.78	1976.4	722.757	302.738	618.213	0	-33.9534	-75.8409	-705.176	-6269.86	-20487.7	4206.41	270.947	208.891	0	10.9169	5.47948	-116.029	1012.1	-675.675	-1509.22	-316.823	191.277	0	11.255	10.1739	-177.098	-27288.8	-183302	-9828.94	-1949.03	354.089	0
327	8	19.8126	46.9275	-722.989	-5956.7	1863.73	689.731	302.578	618.239	0	-34.1016	-76.1875	-707.494	-6188.18	-20694.2	4248.81	270.75	208.747	0	11.2022	5.68744	-116.048	986.468	-617.292	-1503.41	-316.319	191.5	0	11.4982	10.2202	-176.884	-27318.9	-183328	-9814.71	-1950.43	354.445	0
327	9	19.7863	46.6497	-723.887	-5984.34	1752.84	657.939	302.421	618.267	0	-34.2141	-76.6097	-709.806	-6111.58	-20861.1	4278.51	270.61	208.61	0	11.5829	5.90423	-116.628	964.223	-550.172	-1502.46	-315.717	191.732	0	11.9097	10.2048	-176.404	-27378.2	-183346	-9806.4	-1953.36	355.202	0
328	0	19.6912	46.3566	-724.665	-6011.26	1645.87	627.777	302.271	618.295	0	-34.2863	-77.0791	-712.117	-6038.42	-20993.2	4299.3	270.52	208.48	0	11.9976	6.08825	-117.774	950.532	-485.736	-1506.07	-315.124	191.929	0	12.4463	10.1395	-175.805	-27460.4	-183352	-9807.3	-1956.93	356.198	0	8.96266	-17.7035	-1744.03	-687478	34711.8	-36896	19.4741	393.264	0
328	1	19.5428	46.0722	-725.417	-6037.28	1541.16	599.089	302.125	618.323	0	-34.3016	-77.5556	-714.456	-5965.61	-21100.1	4315.87	270.467	208.35	0	12.3513	6.20044	-119.33	948.448	-437.639	-1513.53	-314.667	192.052	0	13.0292	10.0442	-175.24	-27556.4	-183345	-9818.96	-1960.25	357.25	0
328	2	19.3571	45.8139	-726.212	-6062.69	1434.37	571.687	301.975	618.348	0	-34.2513	-78.005	-716.836	-5890.39	-21192.4	4333.18	270.436	208.217	0	12.5533	6.21787	-120.994	958.709	-416.951	-1523.28	-314.446	192.076	0	13.5619	9.94504	-174.802	-27656.5	-183339	-9837.64	-1962.84	358.216	0
328	3	19.1406	45.5828	-727.062	-6088.58	1320.63	545.918	301.816	618.374	0	-34.1488	-78.4107	-719.218	-5811.2	-21278.5	4355.3	270.414	208.08	0	12.5538	6.14508	-122.419	980.284	-426.39	-1533.81	-314.483	191.992	0	13.9556	9.87181	-174.494	-27751.6	-183355	-9855.21	-1964.78	359.04	0
328	4	18.8869	45.3695	-727.937	-6116.31	1196.57	522.244	301.644	618.402	0	-34.0239	-78.7735	-721.522	-5727.45	-21364.5	4384.66	270.39	207.938	0	12.3579	6.0132	-123.308	1010.12	-459.835	-1544.76	-314.729	191.808	0	14.154	9.84693	-174.258	-27835.9	-183406	-9863.24	-1966.49	359.74	0
328	5	18.5813	45.1618	-728.787	-6146.79	1061.68	500.556	301.457	618.434	0	-33.9114	-79.1072	-723.659	-5639.46	-21455.7	4421.76	270.351	207.793	0	12.0219	5.862	-123.485	1042.44	-506.62	-1557.13	-315.103	191.558	0	14.1509	9.87629	-173.998	-27908.2	-183491	-9856.75	-1968.56	360.394	0
328	6	18.2046	44.9476	-729.556	-6179.91	918.144	480.185	301.259	618.471	0	-33.8462	-79.4308	-725.554	-5548.68	-21557.3	4465.24	270.289	207.648	0	11.6367	5.72453	-122.944	1069.44	-554.908	-1572.4	-315.514	191.301	0	13.989	9.95253	-173.61	-27970.2	-183598	-9834.55	-1971.53	361.109	0
328	7	17.7387	44.7177	-730.186	-6215.06	769.5	460.328	301.054	618.512	0	-33.8579	-79.7595	-727.173	-5457.56	-21672.8	4512.37	270.196	207.505	0	11.2968	5.62247	-121.845	1084.5	-593.306	-1591.42	-315.869	191.099	0	13.7387	10.0627	-173.083	-28022.5	-183707	-9796.75	-1975.38	361.902	0
328	8	17.1786	44.4694	-730.649	-6251.88	619.12	440.562	300.847	618.557	0	-33.9643	-80.0985	-728.538	-5368.69	-21803.3	4559.68	270.072	207.369	0	11.0711	5.56183	-120.468	1085.4	-613.469	-1613.36	-316.092	190.99	0	13.4651	10.1914	-172.543	-28059.3	-183802	-9744.13	-1979.25	362.622	0
328	9	16.5377	44.2112	-730.98	-6290.34	468.982	421.133	300.642	618.605	0	-34.1663	-80.4405	-729.732	-5283.71	-21947.6	4603.65	269.924	207.241	0	10.9951	5.533	-119.137	1074.67	-612.734	-1635.42	-316.143	190.98	0	13.2009	10.3201	-172.16	-28069.3	-183862	-9680.71	-1981.97	363.042	0
329	0	15.8422	43.9644	-731.27	-6330.19	318.864	402.67	300.436	618.656	0	-34.4476	-80.771	-730.885	-5202.39	-22103.1	4641.55	269.758	207.118	0	11.0741	5.52213	-118.132	1057.37	-594.021	-1653.68	-316.028	191.049	0	12.9504	10.4332	-172.032	-28043.6	-183868	-9614.34	-1982.8	363.014	0	0.660923	-22.4605	-1765.8	-694007	38758.9	-33943.1	21.3003	391.984	0
329	1	15.1189	43.7566	-731.631	-6370.92	167.409	385.834	300.229	618.708	0	-34.783	-81.0769	-732.122	-5122.9	-22267.1	4672.08	269.586	206.997	0	11.282	5.52205	-117.634	1038.81	-563.219	-1664.46	-315.788	191.169	0	12.7163	10.5292	-172.183	-27984.3	-183814	-9553.36	-1981.55	362.526	0
329	2	14.3831	43.6097	-732.138	-6412.24	14.1789	371.311	300.019	618.758	0	-35.1488	-81.3551	-733.523	-5043.16	-22437	4695.8	269.412	206.875	0	11.5608	5.53146	-117.698	1022.5	-526.566	-1665.95	-315.474	191.312	0	12.5062	10.6239	-172.621	-27906.6	-183716	-9504.03	-1978.28	361.664	0
329	3	13.636	43.5311	-732.808	-6453.95	-139.574	359.883	299.81	618.807	0	-35.5295	-81.6132	-735.1	-4961.7	-22610.5	4715.38	269.242	206.75	0	11.8287	5.55143	-118.253	1009	-490.119	-1659.23	-315.145	191.467	0	12.3267	10.7398	-173.355	-27828.8	-183600	-9471.17	-1973.1	360.531	0
329	4	12.8706	43.5144	-733.606	-6495.64	-291.544	352.372	299.603	618.854	0	-35.9185	-81.8639	-736.812	-4877.37	-22786.3	4734.97	269.075	206.62	0	11.9989	5.58713	-119.129	996.982	-460.453	-1647.37	-314.865	191.631	0	12.1768	10.8904	-174.343	-27761	-183490	-9458.61	-1966.47	359.232	0
329	5	12.0761	43.5433	-734.463	-6537.08	-439.628	349.545	299.401	618.901	0	-36.3183	-82.1197	-738.589	-4789.02	-22962.5	4758.79	268.91	206.484	0	12.008	5.64524	-120.098	986.16	-443.964	-1633.32	-314.697	191.789	0	12.0375	11.0678	-175.42	-27705.7	-183409	-9467.12	-1959.55	357.94	0
329	6	11.2375	43.5954	-735.292	-6578.57	-582.973	351.917	299.207	618.947	0	-36.7401	-82.3881	-740.341	-4696.18	-23135.8	4790.06	268.75	206.343	0	11.844	5.72156	-120.935	978.43	-444.947	-1618.7	-314.679	191.909	0	11.8761	11.2503	-176.336	-27662.1	-183372	-9493.03	-1953.9	356.871	0
329	7	10.34	43.6495	-736	-6621.08	-722.54	359.52	299.018	618.996	0	-37.2015	-82.6712	-741.975	-4599.91	-23302	4830.13	268.595	206.2	0	11.5483	5.79405	-121.479	975.676	-464.112	-1604.25	-314.821	191.968	0	11.6686	11.4173	-176.87	-27623.2	-183383	-9531.24	-1950.82	356.179	0
329	8	9.37299	43.6915	-736.516	-6666.26	-861.607	372.09	298.83	619.051	0	-37.7223	-82.968	-743.419	-4501.9	-23458.1	4877.97	268.446	206.056	0	11.1952	5.83364	-121.654	977.476	-497.707	-1590.64	-315.091	191.965	0	11.4138	11.5552	-176.915	-27581	-183425	-9579.04	-1950.8	355.9	0
329	9	8.33419	43.7175	-736.815	-6715.72	-1005.27	389.505	298.636	619.115	0	-38.3181	-83.2744	-744.639	-4401.88	-23605.3	4930.52	268.3	205.911	0	10.8693	5.82176	-121.455	981.234	-538.061	-1578.92	-315.43	191.921	0	11.1387	11.6605	-176.512	-27535.2	-183465	-9635.41	-1953.39	355.996	0
330	0	7.23404	43.7386	-736.938	-6770.46	-1158.53	411.8	298.428	619.187	0	-38.9916	-83.5827	-745.659	-4297.02	-23749.1	4983.99	268.15	205.763	0	10.6453	5.75859	-120.956	984.479	-576.374	-1570.94	-315.765	191.861	0	10.9001	11.7374	-175.793	-27495.5	-183469	-9697.82	-1957.67	356.409	0	-17.9871	-23.5494	-1778.65	-697338	41214.1	-27136.8	22.0665	390.967	0
330	1	6.09594	43.7793	-736.97	-6831.44	-1324.66	438.992	298.203	619.27	0	-39.7319	-83.8851	-746.544	-4184.88	-23895.8	5035.07	267.991	205.606	0	10.567	5.65741	-120.293	987.02	-605.779	-1569.38	-316.036	191.795	0	10.7708	11.7897	-174.865	-27475.2	-183421	-9761.24	-1962.93	357.122	0
330	2	4.94448	43.8629	-736.991	-6899.21	-1504.11	471.177	297.959	619.361	0	-40.5254	-84.1794	-747.337	-4065.66	-24048.4	5081.36	267.821	205.44	0	10.6395	5.53435	-119.632	990.421	-622.453	-1576.43	-316.203	191.721	0	10.8043	11.8134	-173.776	-27485.4	-183324	-9819.22	-1968.94	358.165	0
330	3	3.79352	44.0008	-737.036	-6972.65	-1694.1	508.594	297.701	619.46	0	-41.3662	-84.4695	-748.036	-3941.34	-24206.3	5121.51	267.64	205.269	0	10.8351	5.40484	-119.126	995.695	-625.667	-1591.98	-316.252	191.642	0	11.0066	11.8027	-172.549	-27528.4	-183196	-9866.72	-1975.7	359.539	0
330	4	2.64448	44.192	-737.103	-7049.61	-1889.77	551.309	297.436	619.564	0	-42.256	-84.7623	-748.608	-3813.84	-24368.2	5155.65	267.449	205.095	0	11.1014	5.28592	-118.874	1002.37	-617.925	-1613.9	-316.198	191.568	0	11.3361	11.763	-171.25	-27589.7	-183060	-9903.84	-1982.96	361.108	0
330	5	1.4889	44.4273	-737.167	-7128.83	-2086.16	598.772	297.17	619.671	0	-43.1991	-85.0666	-749.014	-3684.5	-24534.5	5185.26	267.244	204.919	0	11.37	5.19689	-118.908	1009.74	-604.195	-1639.88	-316.081	191.508	0	11.7242	11.7142	-170.036	-27641.1	-182940	-9934.02	-1989.89	362.56	0
330	6	0.311834	44.691	-737.194	-7210.82	-2279.08	649.81	296.908	619.781	0	-44.1995	-85.392	-749.222	-3553.97	-24706.7	5212.12	267.023	204.744	0	11.5702	5.15648	-119.215	1018.44	-590.229	-1668.21	-315.951	191.457	0	12.0941	11.6817	-169.114	-27656.6	-182861	-9958.26	-1995.28	363.538	0
330	7	-0.901777	44.9666	-737.151	-7296.97	-2465.1	703.318	296.656	619.899	0	-45.2613	-85.7494	-749.214	-3422.33	-24886.8	5237.2	266.783	204.568	0	11.6474	5.17602	-119.743	1029.98	-581.073	-1696.89	-315.853	191.398	0	12.3812	11.684	-168.63	-27628.6	-182844	-9974.47	-1998.29	363.842	0
330	8	-2.1612	45.2439	-737.011	-7388.38	-2641.86	758.891	296.415	620.025	0	-46.3849	-86.148	-748.998	-3289.64	-25074.7	5260.64	266.522	204.392	0	11.5817	5.25102	-120.417	1044.62	-579.394	-1723.28	-315.812	191.325	0	12.5556	11.7222	-168.594	-27569.3	-182905	-9981.66	-1998.89	363.525	0
330	9	-3.46668	45.522	-736.773	-7485.42	-2808.91	816.802	296.188	620.16	0	-47.5586	-86.5883	-748.607	-3156.37	-25268.6	5282.33	266.246	204.216	0	11.3924	5.36002	-121.148	1060.22	-584.155	-1745.13	-315.822	191.249	0	12.6196	11.7792	-168.885	-27501.2	-183044	-9981.31	-1997.84	362.839	0
331	0	-4.80664	45.813	-736.467	-7587.4	-2968.71	877.76	295.969	620.302	0	-48.7557	-87.0558	-748.11	-3022.69	-25465.1	5302.05	265.961	204.04	0	11.1288	5.47579	-121.852	1073.61	-591.231	-1761.14	-315.852	191.189	0	12.5863	11.8267	-169.313	-27442.2	-183236	-9975.17	-1996.23	362.079	0	-41.8516	-23.7535	-1771.11	-694494	41019.9	-16515.9	21.4044	391.019	0
331	1	-6.1606	46.1402	-736.149	-7692.45	-3126.86	942.677	295.752	620.45	0	-49.9427	-87.5217	-747.597	-2887.43	-25660.7	5319.02	265.676	203.862	0	10.8516	5.57935	-122.456	1081.92	-595.96	-1770.76	-315.867	191.165	0	12.4691	11.8379	-169.723	-27399.6	-183441	-9963.73	-1994.83	361.438	0
331	2	-7.51228	46.526	-735.876	-7798.74	-3290.19	1012.23	295.529	620.598	0	-51.0924	-87.9561	-747.14	-2748.31	-25852.7	5331.84	265.398	203.678	0	10.6173	5.66295	-122.894	1082.57	-595.837	-1773.69	-315.848	191.191	0	12.2865	11.8048	-170.024	-27374.8	-183618	-9945.92	-1993.96	361.006	0
331	3	-8.86222	46.9799	-735.672	-7905.48	-3463.2	1086.46	295.293	620.746	0	-52.1916	-88.3412	-746.762	-2603.49	-26039.2	5338.99	265.13	203.486	0	10.4665	5.72428	-123.123	1073.56	-590.848	-1769.84	-315.799	191.281	0	12.0677	11.7374	-170.149	-27371.2	-183743	-9920.38	-1993.89	360.866	0
331	4	-10.2286	47.495	-735.517	-8012.51	-3645.8	1164.9	295.043	620.894	0	-53.2411	-88.6727	-746.434	-2452.59	-26217.9	5339.17	264.876	203.286	0	10.421	5.76281	-123.112	1054.99	-582.035	-1759.34	-315.728	191.431	0	11.8523	11.6437	-170.06	-27392.4	-183805	-9888.67	-1994.82	361.074	0
331	5	-11.6387	48.0503	-735.353	-8119.85	-3834.79	1247.23	294.785	621.042	0	-54.2535	-88.9544	-746.09	-2296.7	-26385.4	5331.77	264.635	203.078	0	10.4829	5.77823	-122.838	1030.28	-571.098	-1742.85	-315.649	191.613	0	11.6821	11.5211	-169.818	-27438.6	-183809	-9855.85	-1996.39	361.577	0
331	6	-13.1193	48.619	-735.099	-8228.05	-4026.99	1333.54	294.522	621.193	0	-55.2492	-89.198	-745.633	-2137.75	-26538.3	5317.43	264.408	202.867	0	10.634	5.76932	-122.299	1005.25	-560.728	-1721.96	-315.585	191.78	0	11.585	11.3734	-169.552	-27503.4	-183767	-9827.13	-1997.84	362.212	0
331	7	-14.6895	49.1765	-734.676	-8337.81	-4220.59	1424.02	294.255	621.349	0	-56.2477	-89.4206	-744.967	-1977.16	-26675.5	5298.05	264.192	202.654	0	10.8378	5.73702	-121.528	986.152	-554.007	-1699.12	-315.559	191.885	0	11.5609	11.2232	-169.354	-27571.6	-183699	-9804.72	-1998.7	362.804	0
331	8	-16.357	49.7084	-734.033	-8448.87	-4414.06	1518.6	293.987	621.51	0	-57.2586	-89.6361	-744.034	-1815.25	-26798.9	5276.21	263.982	202.44	0	11.0507	5.68834	-120.578	978.145	-553.537	-1676.84	-315.591	191.888	0	11.5817	11.1019	-169.214	-27622.5	-183634	-9787.62	-1999.22	363.24	0
331	9	-18.1151	50.2139	-733.175	-8560.55	-4604.92	1616.72	293.719	621.676	0	-58.2797	-89.8487	-742.825	-1651.93	-26912.2	5254.32	263.77	202.224	0	11.2335	5.63476	-119.513	984.287	-561.294	-1657.34	-315.697	191.764	0	11.6098	11.0319	-169.073	-27639.1	-183597	-9773.4	-1999.9	363.475	0
332	0	-19.9419	50.7073	-732.174	-8672.82	-4790.41	1717.42	293.457	621.845	0	-59.2998	-90.054	-741.375	-1487.36	-27020.2	5233.84	263.554	202.006	0	11.3589	5.58797	-118.417	1003.81	-578.327	-1642.44	-315.884	191.523	0	11.6205	11.0198	-168.927	-27615.1	-183602	-9760.67	-2000.87	363.474	0	-69.0935	-20.5697	-1749.56	-686430	32831.2	-2307.96	16.2402	391.312	0
332	1	-21.8049	51.2118	-731.142	-8785.99	-4969.73	1819.69	293.203	622.017	0	-60.3054	-90.2441	-739.743	-1321.34	-27127	5215.16	263.329	201.786	0	11.4161	5.55706	-117.392	1031.21	-603.693	-1633.06	-316.143	191.216	0	11.6127	11.0506	-168.823	-27555.8	-183644	-9749.52	-2001.8	363.224	0
332	2	-23.6746	51.746	-730.175	-8899.92	-5144.43	1922.61	292.955	622.189	0	-61.2888	-90.4137	-737.971	-1153.03	-27234.7	5197.86	263.095	201.562	0	11.4098	5.5461	-116.538	1057.89	-634.07	-1628.58	-316.441	190.922	0	11.6079	11.0922	-168.788	-27478.4	-183710	-9739.7	-2002.41	362.799	0
332	3	-25.5341	52.314	-729.302	-9014.73	-5316.01	2025.52	292.711	622.361	0	-62.2531	-90.563	-736.061	-981.464	-27342.4	5180.57	262.853	201.333	0	11.3559	5.55323	-115.927	1075.92	-664.414	-1627.42	-316.731	190.719	0	11.6413	11.1234	-168.804	-27407.6	-183783	-9730.33	-2002.74	362.364	0
332	4	-27.3787	52.9055	-728.482	-9131.47	-5485.28	2128.03	292.47	622.535	0	-63.2112	-90.6984	-733.984	-806.185	-27447.6	5161.35	262.605	201.098	0	11.2778	5.57277	-115.588	1081.13	-688.868	-1628.3	-316.96	190.647	0	11.7449	11.1435	-168.826	-27366.4	-183852	-9722.37	-2003	362.099	0
332	5	-29.2124	53.5014	-727.627	-9251.55	-5653.78	2229.64	292.23	622.715	0	-64.1806	-90.8309	-731.702	-627.684	-27547.5	5138.94	262.352	200.858	0	11.1998	5.5963	-115.515	1073.78	-702.764	-1630.72	-317.084	190.704	0	11.9318	11.1546	-168.774	-27368	-183911	-9719.71	-2003.69	362.158	0
332	6	-31.0439	54.0779	-726.631	-9375.93	-5823.49	2329.39	291.986	622.903	0	-65.1772	-90.9735	-729.168	-447.077	-27640.7	5113.35	262.093	200.613	0	11.1389	5.61281	-115.681	1057.67	-705.107	-1634.55	-317.095	190.857	0	12.1897	11.1515	-168.553	-27413.2	-183959	-9726.19	-2005.4	362.638	0
332	7	-32.8829	54.6124	-725.391	-9504.7	-5994.83	2426.46	291.736	623.103	0	-66.2115	-91.1352	-726.344	-265.196	-27727.9	5085.34	261.825	200.365	0	11.1018	5.61169	-116.03	1038.46	-698.853	-1639.49	-317.023	191.05	0	12.4817	11.1236	-168.154	-27489.2	-183994	-9742.34	-2008.2	363.477	0
332	8	-34.734	55.0909	-723.844	-9636.75	-6166.71	2521.18	291.481	623.313	0	-67.2887	-91.3149	-723.224	-82.2745	-27811.5	5055.56	261.545	200.114	0	11.0872	5.58764	-116.471	1021.16	-689.488	-1644.2	-316.92	191.233	0	12.7582	11.0584	-167.712	-27573.5	-184019	-9764.95	-2011.23	364.41	0
332	9	-36.5903	55.5156	-721.984	-9769.83	-6338.01	2614.96	291.221	623.532	0	-68.4078	-91.5004	-719.852	102.193	-27893.9	5024.3	261.251	199.858	0	11.0899	5.54399	-116.918	1007.82	-683.415	-1646.47	-316.845	191.38	0	12.9758	10.9517	-167.429	-27641	-184039	-9788.73	-2013.2	365.091	0
333	0	-38.4317	55.9028	-719.873	-9901.92	-6507.78	2709.09	290.96	623.755	0	-69.561	-91.6732	-716.301	289.975	-27976.7	4991.7	260.943	199.595	0	11.1023	5.49236	-117.314	996.935	-685.437	-1644.31	-316.843	191.502	0	13.1121	10.8149	-167.435	-27669.4	-184055	-9807.96	-2013.26	365.255	0	-96.6648	-18.1133	-1693.07	-666080	16368.5	12718.5	6.2492	392.438	0
333	1	-40.2341	56.2737	-717.597	-10032.9	-6675.18	2803.86	290.698	623.981	0	-70.734	-91.815	-712.646	483.574	-28060.3	4957.76	260.625	199.321	0	11.1177	5.44817	-117.636	985.923	-695.796	-1637	-316.915	191.619	0	13.1683	10.6722	-167.74	-27643.1	-184065	-9818.25	-2011.32	364.797	0
333	2	-41.9796	56.643	-715.207	-10163.9	-6840.56	2898.45	290.436	624.211	0	-71.9114	-91.9147	-708.934	684.414	-28143.9	4922.26	260.301	199.035	0	11.1328	5.42517	-117.893	974.562	-709.771	-1625.06	-317.021	191.734	0	13.164	10.5552	-168.288	-27562.8	-184064	-9818.63	-2007.74	363.784	0
333	3	-43.6604	57.0128	-712.693	-10296.1	-7005.44	2991.56	290.171	624.447	0	-73.0808	-91.9725	-705.174	891.967	-28226.7	4884.7	259.972	198.735	0	11.1464	5.43126	-118.11	965.12	-720.8	-1609.91	-317.103	191.829	0	13.1231	10.49	-168.979	-27451	-184041	-9811.15	-2003.13	362.452	0
333	4	-45.2771	57.3754	-710.012	-10430.1	-7170.02	3082.39	289.902	624.69	0	-74.2348	-91.9991	-701.347	1104.89	-28307.3	4844.66	259.639	198.425	0	11.1583	5.46562	-118.308	960.315	-723.747	-1593.83	-317.117	191.883	0	13.0624	10.4835	-169.682	-27337.8	-183984	-9798.04	-1998.29	361.112	0
333	5	-46.8366	57.7176	-707.123	-10567.1	-7332.12	3170.8	289.631	624.944	0	-75.3707	-92.0087	-697.408	1322.19	-28383.8	4802.37	259.301	198.104	0	11.1701	5.51974	-118.489	962.421	-715.692	-1579.66	-317.04	191.878	0	12.9928	10.5255	-170.297	-27243.3	-183897	-9780.29	-1993.86	359.975	0
333	6	-48.35	58.0248	-703.985	-10707.9	-7488.93	3256.84	289.362	625.21	0	-76.4886	-92.0116	-693.29	1542.67	-28453.4	4758.44	258.959	197.775	0	11.183	5.58285	-118.639	972.839	-695.367	-1569.93	-316.861	191.8	0	12.9277	10.6011	-170.815	-27174	-183796	-9758.28	-1990	359.085	0
333	7	-49.8282	58.2825	-700.557	-10851.8	-7638.34	3340.51	289.097	625.49	0	-77.5874	-92.0101	-688.918	1764.25	-28512.7	4712.98	258.612	197.439	0	11.1951	5.64589	-118.761	990.904	-662.991	-1565.88	-316.583	191.656	0	12.8834	10.7022	-171.256	-27131.1	-183705	-9731.89	-1986.69	358.424	0
333	8	-51.2769	58.4818	-696.82	-10996.1	-7779.48	3421.79	288.836	625.78	0	-78.6609	-91.9976	-684.22	1984.62	-28557.9	4665.18	258.262	197.099	0	11.203	5.70179	-118.874	1013.31	-620.787	-1567.11	-316.222	191.476	0	12.8706	10.8303	-171.598	-27116.2	-183643	-9700.82	-1984.19	358.022	0
333	9	-52.6904	58.6237	-692.794	-11136.7	-7913.73	3500.37	288.577	626.075	0	-79.6944	-91.9618	-679.157	2202.07	-28586.1	4614.03	257.909	196.758	0	11.2034	5.74499	-119.011	1035.2	-573.623	-1572.27	-315.82	191.302	0	12.8912	10.9883	-171.805	-27126.1	-183616	-9666.09	-1982.74	357.889	0
334	0	-54.0487	58.7206	-688.542	-11269.9	-8044.01	3575.65	288.317	626.368	0	-80.6643	-91.89	-673.728	2415.25	-28595.7	4559.3	257.556	196.415	0	11.1953	5.77053	-119.198	1052.18	-528.545	-1580.03	-315.434	191.173	0	12.9434	11.1681	-171.921	-27147.3	-183616	-9630.75	-1982.02	357.906	0	-117.973	-14.9264	-1605.12	-630000	-18602.4	22779.3	-15.8334	391.541	0
334	1	-55.3236	58.7905	-684.131	-11393	-8172.05	3647.05	288.055	626.653	0	-81.5439	-91.7708	-667.962	2623.1	-28587.1	4501.45	257.203	196.073	0	11.1802	5.77424	-119.439	1061.85	-492.21	-1589.66	-315.121	191.11	0	13.0255	11.3482	-172.07	-27160.5	-183630	-9597.74	-1981.18	357.846	0
334	2	-56.4919	58.8468	-679.595	-11505.3	-8297.15	3713.86	287.791	626.93	0	-82.3133	-91.5917	-661.887	2825.09	-28560	4440.63	256.851	195.732	0	11.1629	5.75544	-119.712	1063.91	-467.516	-1601.26	-314.905	191.113	0	13.1311	11.4993	-172.385	-27153.4	-183647	-9567.79	-1979.33	357.516	0
334	3	-57.5433	58.8915	-674.919	-11608.1	-8418.17	3775.37	287.527	627.199	0	-82.9661	-91.3421	-655.506	3020.82	-28512.1	4375.9	256.504	195.392	0	11.149	5.71858	-119.976	1059.54	-452.393	-1615.33	-314.771	191.169	0	13.2483	11.5938	-172.946	-27124.6	-183654	-9540.81	-1975.91	356.838	0
334	4	-58.4813	58.9161	-670.049	-11704.1	-8534.74	3831.1	287.263	627.468	0	-83.5064	-91.0181	-648.798	3209.54	-28441.1	4306.06	256.164	195.053	0	11.1408	5.67096	-120.194	1050.79	-441.801	-1631.27	-314.676	191.257	0	13.3625	11.6159	-173.754	-27077.8	-183640	-9518.41	-1970.89	355.84	0
334	5	-59.3218	58.9037	-664.915	-11796.2	-8646.34	3880.52	286.996	627.741	0	-83.9432	-90.6253	-641.733	3391	-28346.4	4230.81	255.828	194.716	0	11.1343	5.61894	-120.349	1040.11	-430.822	-1646.73	-314.58	191.358	0	13.4555	11.5705	-174.733	-27017.5	-183601	-9503.4	-1964.75	354.622	0
334	6	-60.0898	58.8285	-659.428	-11886	-8752.27	3922.9	286.727	628.025	0	-84.2884	-90.1757	-634.277	3566.2	-28229.8	4150.92	255.493	194.378	0	11.1209	5.56639	-120.439	1029.14	-417.139	-1659.13	-314.464	191.455	0	13.5075	11.4806	-175.765	-26947.6	-183543	-9497.54	-1958.25	353.316	0
334	7	-60.8125	58.6604	-653.489	-11973.3	-8852.38	3957.69	286.454	628.322	0	-84.5539	-89.6806	-626.399	3736.97	-28093.9	4067.54	255.15	194.034	0	11.0947	5.51667	-120.448	1018.65	-402.733	-1667.33	-314.344	191.543	0	13.496	11.3764	-176.768	-26871.7	-183475	-9501.18	-1951.94	352.017	0
334	8	-61.5098	58.3756	-647.024	-12056.7	-8947.08	3984.94	286.172	628.634	0	-84.7453	-89.1464	-618.085	3905.36	-27942.2	3981.78	254.792	193.682	0	11.0549	5.47584	-120.357	1009.59	-392.813	-1671.45	-314.264	191.612	0	13.3947	11.2901	-177.701	-26792.6	-183411	-9513.2	-1946.13	350.773	0
334	9	-62.1874	57.9689	-640.008	-12134.2	-9037.61	4004.85	285.879	628.959	0	-84.8564	-88.5716	-609.354	4073.47	-27777.4	3894.8	254.415	193.315	0	11.0049	5.45118	-120.162	1003.21	-391.675	-1672.06	-314.26	191.651	0	13.1898	11.2521	-178.466	-26714.9	-183366	-9529.91	-1941.46	349.692	0
335	0	-62.8321	57.458	-632.485	-12203.6	-9126.2	4017.55	285.571	629.295	0	-84.8695	-87.9432	-600.268	4242.71	-27600.2	3807.89	254.02	192.932	0	10.9515	5.4449	-119.882	1000.57	-400.188	-1670.21	-314.338	191.654	0	12.9035	11.2756	-178.834	-26648.9	-183349	-9546.27	-1939.25	349.014	0	-122.894	-12.1642	-1444.48	-566771	-65636	26132	-50.3186	391.401	0
335	1	-63.4146	56.8762	-624.551	-12262.2	-9214.21	4023.11	285.247	629.634	0	-84.7624	-87.2382	-590.92	4413.03	-27409.5	3721.5	253.616	192.532	0	10.9021	5.45209	-119.554	1002.96	-416.963	-1667.53	-314.488	191.611	0	12.5942	11.3411	-178.574	-26608.7	-183371	-9560.11	-1940.86	349.007	0
335	2	-63.9017	56.258	-616.312	-12308.1	-9299.74	4021.67	284.911	629.971	0	-84.5169	-86.4372	-581.393	4582.91	-27203.9	3634.53	253.209	192.117	0	10.862	5.46517	-119.23	1011	-439.843	-1665.43	-314.689	191.521	0	12.3257	11.4035	-177.662	-26605.4	-183430	-9573.34	-1946.47	349.753	0
335	3	-64.2694	55.6267	-607.838	-12340.4	-9377.93	4013.29	284.572	630.302	0	-84.1253	-85.5358	-571.73	4750.16	-26982.2	3545.29	252.806	191.692	0	10.8348	5.47801	-118.98	1022.8	-466.398	-1664.57	-314.92	191.404	0	12.1348	11.4192	-176.325	-26640.6	-183511	-9587.17	-1954.76	351.088	0
335	4	-64.5077	54.9894	-599.147	-12359	-9443.65	3998.09	284.238	630.628	0	-83.5894	-84.54	-561.927	4912.23	-26743	3452.54	252.408	191.258	0	10.8241	5.48707	-118.877	1034.36	-494.256	-1664.98	-315.158	191.299	0	12.0213	11.3732	-174.884	-26705	-183591	-9598.69	-1963.79	352.701	0
335	5	-64.6201	54.3393	-590.2	-12364.1	-9494.58	3976.41	283.913	630.949	0	-82.916	-83.4586	-551.936	5066.82	-26485	3355.53	252.014	190.82	0	10.8314	5.4916	-118.977	1041.97	-520.803	-1666.57	-315.377	191.242	0	11.9602	11.2885	-173.61	-26782.5	-183646	-9604.05	-1971.8	354.268	0
335	6	-64.6203	53.661	-580.917	-12355.8	-9532.66	3948.46	283.59	631.27	0	-82.1127	-82.3022	-541.687	5212.65	-26206.5	3254.1	251.621	190.377	0	10.8557	5.49384	-119.293	1043.97	-542.493	-1669.21	-315.548	191.249	0	11.9177	11.2074	-172.661	-26857.6	-183661	-9601.97	-1977.71	355.55	0
335	7	-64.5274	52.9338	-571.2	-12333.2	-9562.24	3913.85	283.259	631.592	0	-81.1879	-81.0826	-531.099	5348.66	-25905.1	3149.15	251.224	189.929	0	10.8948	5.49653	-119.795	1041.2	-555.724	-1672.6	-315.639	191.308	0	11.861	11.1615	-172.071	-26921.6	-183639	-9593.84	-1981.23	356.456	0
335	8	-64.3578	52.1347	-560.961	-12295	-9586.94	3871.72	282.91	631.918	0	-80.1501	-79.8064	-520.102	5472.11	-25577.1	3042.76	250.823	189.479	0	10.9464	5.49913	-120.416	1036.03	-559.826	-1676.35	-315.649	191.396	0	11.7703	11.1556	-171.802	-26977.2	-183587	-9582.96	-1982.6	357.025	0
335	9	-64.1144	51.2461	-550.15	-12240.5	-9608.75	3821.41	282.534	632.249	0	-79.0026	-78.4673	-508.651	5578.51	-25219.6	2937.52	250.419	189.033	0	11.0092	5.49929	-121.088	1030.22	-558.296	-1680.21	-315.611	191.492	0	11.6445	11.1735	-171.828	-27039	-183522	-9574.66	-1982.06	357.361	0
336	0	-63.783	50.2647	-538.789	-12170.6	-9628.92	3762.78	282.129	632.589	0	-77.7347	-77.0442	-496.743	5664.52	-24831.7	2835.1	250.011	188.597	0	11.0787	5.49797	-121.755	1024.39	-555.84	-1684.28	-315.565	191.586	0	11.4944	11.1959	-172.167	-27125.4	-183462	-9576.47	-1979.61	357.553	0	-107.226	-7.79879	-1213.03	-473079	-131505	21210.3	-113.545	389.026	0
336	1	-63.3399	49.1995	-526.958	-12085.8	-9647.68	3696.15	281.692	632.935	0	-76.324	-75.5076	-484.407	5730.04	-24414.8	2735.34	249.598	188.171	0	11.1438	5.50043	-122.371	1019.34	-555.475	-1688.99	-315.539	191.67	0	11.3308	11.2098	-172.818	-27246	-183424	-9595.49	-1975.37	357.657	0
336	2	-62.7672	48.056	-514.747	-11984.7	-9663.62	3622.27	281.226	633.283	0	-74.7527	-73.8327	-471.669	5776.94	-23971	2636.76	249.178	187.752	0	11.1906	5.51277	-122.89	1016.46	-558.755	-1694.78	-315.547	191.729	0	11.1632	11.2113	-173.684	-27395.5	-183415	-9633.55	-1970.02	357.731	0
336	3	-62.0613	46.8233	-502.192	-11865.5	-9674.17	3542.08	280.736	633.627	0	-73.0154	-72.0113	-458.539	5806.87	-23501.4	2537.9	248.747	187.336	0	11.2115	5.53955	-123.275	1016.8	-566.431	-1701.98	-315.595	191.752	0	11.0053	11.2112	-174.555	-27552.7	-183430	-9685.84	-1964.84	357.845	0
336	4	-61.2279	45.4765	-489.281	-11726.8	-9676.67	3455.7	280.223	633.967	0	-71.1156	-70.0572	-445.011	5820.48	-23006.8	2438.56	248.301	186.921	0	11.2106	5.58303	-123.503	1020.28	-577.578	-1710.61	-315.677	191.739	0	10.8856	11.2298	-175.187	-27684.3	-183458	-9744.75	-1961.21	358.027	0
336	5	-60.2749	43.986	-475.967	-11568.7	-9668.92	3362.04	279.686	634.306	0	-69.0611	-68.0004	-431.073	5817.8	-22489	2339.92	247.83	186.504	0	11.1981	5.64106	-123.559	1026.13	-588.666	-1720	-315.764	191.695	0	10.8489	11.2708	-175.432	-27757	-183482	-9804	-1959.89	358.221	0
336	6	-59.2113	42.3261	-462.195	-11392.1	-9649.25	3259.96	279.123	634.648	0	-66.8588	-65.8744	-416.715	5799.16	-21950.4	2243.46	247.325	186.084	0	11.1826	5.70514	-123.441	1034.07	-594.641	-1728.62	-315.817	191.623	0	10.9298	11.3004	-175.301	-27754.1	-183489	-9858.85	-1960.71	358.323	0
336	7	-58.045	40.4835	-447.923	-11197.7	-9615.54	3149.24	278.533	634.999	0	-64.5078	-63.7045	-401.955	5765.95	-21393.1	2149.87	246.777	185.655	0	11.1674	5.76352	-123.167	1044.69	-591.652	-1734.68	-315.804	191.518	0	11.1237	11.2628	-174.919	-27682.8	-183469	-9905.03	-1962.88	358.261	0
336	8	-56.777	38.4645	-433.161	-10985.4	-9564.86	3030.35	277.918	635.361	0	-61.9967	-61.5031	-386.853	5719.57	-20816.3	2059.03	246.191	185.215	0	11.1501	5.80771	-122.774	1058.36	-579.078	-1736.96	-315.717	191.38	0	11.3865	11.1257	-174.434	-27566.9	-183422	-9939.34	-1965.53	358.036	0
336	9	-55.3959	36.2979	-417.972	-10753.4	-9494.75	2903.73	277.284	635.728	0	-59.3047	-59.2694	-371.513	5660.07	-20216.9	1970.64	245.582	184.765	0	11.1237	5.83477	-122.314	1074.08	-559.68	-1734.99	-315.576	191.219	0	11.6595	10.9139	-173.966	-27434	-183356	-9959.34	-1967.97	357.697	0
337	0	-53.8766	34.0334	-402.467	-10500.4	-9404.45	2769.81	276.633	636.09	0	-56.4015	-56.9925	-356.056	5587.01	-19593	1884.54	244.972	184.309	0	11.0811	5.84282	-121.845	1090.27	-538.799	-1728.73	-315.422	191.052	0	11.8988	10.6953	-173.585	-27305.4	-183277	-9962.69	-1969.83	357.303	0	-60.259	-4.65374	-913.136	-349710	-216348	3994.26	-241.28	381.852	0
337	1	-52.1891	31.7315	-386.778	-10226.3	-9294.22	2629.29	275.97	636.44	0	-53.2501	-54.6557	-340.593	5501.05	-18943.9	1800.63	244.38	183.849	0	11.0206	5.82793	-121.423	1106.03	-522.63	-1718.61	-315.304	190.891	0	12.0892	10.5318	-173.326	-27195.3	-183186	-9947.92	-1970.88	356.902	0
337	2	-50.3162	29.4503	-371.008	-9932.92	-9164.58	2483.31	275.298	636.773	0	-49.8145	-52.2466	-325.184	5403.8	-18266.5	1718.86	243.827	183.382	0	10.9456	5.78775	-121.074	1120.66	-515.184	-1706.04	-315.255	190.744	0	12.2304	10.4513	-173.219	-27115.4	-183079	-9914.79	-1970.92	356.538	0
337	3	-48.2588	27.2374	-355.203	-9623.22	-9016.48	2333.31	274.616	637.092	0	-46.0719	-49.7636	-309.83	5296.57	-17554.6	1639.67	243.341	182.905	0	10.8603	5.72539	-120.791	1132.38	-516.535	-1693.78	-315.276	190.625	0	12.3153	10.4553	-173.282	-27072.1	-182965	-9864.6	-1969.88	356.231	0
337	4	-46.0234	25.122	-339.366	-9299.86	-8850.71	2180.68	273.92	637.404	0	-42.0152	-47.2162	-294.488	5179.78	-16802.1	1564.44	242.945	182.411	0	10.7686	5.6481	-120.544	1138.97	-524.205	-1684.91	-315.349	190.551	0	12.3342	10.5302	-173.48	-27064.6	-182864	-9802.92	-1968.1	356.01	0
337	5	-43.6117	23.1078	-323.474	-8964.99	-8666.04	2026.79	273.209	637.715	0	-37.6525	-44.6249	-279.095	5053.24	-16006.6	1495.19	242.648	181.894	0	10.6774	5.56557	-120.299	1139.33	-535.22	-1681.36	-315.449	190.529	0	12.297	10.6491	-173.709	-27089.9	-182807	-9741.61	-1966.38	355.95	0
337	6	-41.0177	21.1769	-307.482	-8620.93	-8457.95	1872.95	272.493	638.037	0	-33.0068	-42.0189	-263.572	4915.97	-15169	1433.46	242.448	181.349	0	10.5963	5.49	-120.031	1133.7	-547.099	-1683.4	-315.558	190.555	0	12.2348	10.7791	-173.838	-27143.1	-182811	-9695.06	-1965.62	356.14	0
337	7	-38.229	19.3024	-291.343	-8270.12	-8219.63	1719.81	271.787	638.386	0	-28.1146	-39.4296	-247.838	4765.72	-14290.5	1380.01	242.339	180.771	0	10.5343	5.43314	-119.731	1122.24	-558.937	-1689.98	-315.668	190.627	0	12.1796	10.8937	-173.781	-27213.2	-182869	-9674.08	-1966.29	356.594	0
337	8	-35.2267	17.4621	-275.018	-7914.16	-7945	1566.78	271.111	638.777	0	-23.0248	-36.8853	-231.841	4599.75	-13373.9	1335.67	242.314	180.16	0	10.4964	5.40187	-119.393	1104.59	-571.777	-1698.94	-315.789	190.748	0	12.153	10.9856	-173.546	-27283.8	-182952	-9682.21	-1968.2	357.214	0
337	9	-31.9864	15.6474	-258.498	-7553.09	-7631.53	1412.45	270.477	639.219	0	-17.799	-34.4144	-215.578	4416.22	-12426.4	1301.72	242.358	179.515	0	10.4821	5.39806	-119.016	1080.82	-586.403	-1707.63	-315.927	190.919	0	12.1663	11.0694	-173.193	-27337	-183040	-9714.89	-1970.85	357.841	0
338	0	-28.4829	13.8692	-241.818	-7185.35	-7281.05	1255.48	269.89	639.714	0	-12.5121	-32.0441	-199.121	4214.87	-11459.4	1279.14	242.45	178.833	0	10.4855	5.42035	-118.619	1051.93	-600.934	-1713.79	-316.066	191.132	0	12.2141	11.1662	-172.753	-27358.5	-183127	-9761.73	-1974.05	358.367	0	19.1897	1.23271	-587.699	-215694	-301666	-26117	-513.597	365.742	0
338	1	-24.7032	12.1543	-225.059	-6808.06	-6899.5	1094.98	269.344	640.25	0	-7.25109	-29.7953	-182.607	3996.76	-10485.1	1267.69	242.581	178.113	0	10.5012	5.46321	-118.244	1019.44	-611.936	-1716.29	-316.175	191.379	0	12.2738	11.2916	-172.232	-27344.8	-183222	-9811.26	-1977.81	358.767	0
338	2	-20.6622	10.5365	-208.313	-6417.85	-6494.56	930.448	268.823	640.809	0	-2.12209	-27.6834	-166.188	3763.63	-9513.89	1265.97	242.752	177.353	0	10.5292	5.51659	-117.939	985.153	-617.591	-1715.54	-316.237	191.647	0	12.312	11.4536	-171.671	-27305.8	-183331	-9855.82	-1981.92	359.059	0
338	3	-16.4117	9.04939	-191.663	-6012.68	-6071.15	761.705	268.324	641.371	0	2.74163	-25.715	-150.008	3517.7	-8556.05	1272.05	242.963	176.55	0	10.5739	5.56993	-117.731	951.804	-618.155	-1713.15	-316.251	191.915	0	12.2934	11.6514	-171.135	-27260.4	-183449	-9894.12	-1985.96	359.292	0
338	4	-12.0396	7.72021	-175.191	-5593.27	-5629.79	589.373	267.865	641.927	0	7.18405	-23.8801	-134.18	3261.53	-7620.05	1283.35	243.21	175.693	0	10.6388	5.61624	-117.617	923.471	-613.125	-1711	-316.213	192.148	0	12.1935	11.869	-170.637	-27226.7	-183561	-9929.54	-1989.74	359.56	0
338	5	-7.66157	6.56118	-158.978	-5162.7	-5169.79	415.174	267.481	642.474	0	11.0405	-22.1516	-118.789	2997.18	-6710.53	1295.67	243.509	174.769	0	10.7223	5.65078	-117.566	904.093	-600.205	-1710.16	-316.105	192.31	0	12.0099	12.0761	-170.139	-27214.1	-183662	-9966.2	-1993.48	359.952	0
338	6	-3.41193	5.56647	-143.095	-4725	-4692.4	242.106	267.208	643.02	0	14.1544	-20.4934	-103.889	2725.49	-5829.92	1302.68	243.883	173.765	0	10.8167	5.66847	-117.54	895.794	-578.008	-1710.1	-315.918	192.379	0	11.7659	12.2411	-169.63	-27221.1	-183757	-10006.1	-1997.28	360.474	0
338	7	0.568961	4.71769	-127.606	-4283.89	-4200.9	74.4616	267.079	643.571	0	16.3929	-18.8616	-89.5192	2446.55	-4981.68	1296.48	244.351	172.67	0	10.9106	5.66607	-117.513	899.037	-548.018	-1709.1	-315.663	192.349	0	11.5039	12.3483	-169.163	-27240.3	-183853	-10048.1	-2000.85	361.03	0
338	8	4.14806	3.99069	-112.579	-3842.3	-3699.45	-82.5516	267.139	644.13	0	17.6614	-17.2024	-75.7379	2160.65	-4171.5	1268.61	244.922	171.472	0	10.9935	5.64592	-117.489	913.384	-513.467	-1705.37	-315.37	192.226	0	11.2707	12.4018	-168.802	-27265	-183943	-10088.5	-2003.7	361.521	0
338	9	7.20879	3.36187	-98.0919	-3402.88	-3193.52	-223.438	267.444	644.691	0	17.9197	-15.4564	-62.6461	1869.06	-3407.55	1211.57	245.606	170.165	0	11.0595	5.61478	-117.484	937.664	-477.8	-1697.99	-315.067	192.019	0	11.1086	12.4134	-168.575	-27293.3	-184007	-10123.2	-2005.54	361.906	0
339	0	9.65612	2.81616	-84.2416	-2968.53	-2691.74	-343.007	268.047	645.238	0	17.1986	-13.5735	-50.3848	1574.51	-2700	1120.63	246.412	168.75	0	11.1086	5.58021	-117.513	969.862	-444.47	-1687.06	-314.782	191.747	0	11.0523	12.3831	-168.475	-27325	-184027	-10147.9	-2006.31	362.19	0	39.8045	13.1736	-340.338	-110072	-362880	-36854.4	-1063.83	322.862	0
339	1	11.4179	2.34933	-71.1298	-2542.88	-2205.94	-436.654	268.987	645.75	0	15.6093	-11.5354	-39.113	1281.62	-2058.97	995.289	247.358	167.233	0	11.1448	5.54984	-117.566	1006.99	-416.778	-1673.47	-314.545	191.435	0	11.1155	12.2943	-168.465	-27355.1	-183991	-10159.5	-2006.16	362.379	0
339	2	12.4415	1.95842	-58.8431	-2130.22	-1748.66	-500.304	270.283	646.202	0	13.3474	-9.37614	-28.988	997.625	-1493.31	840.529	248.485	165.585	0	11.1728	5.53157	-117.615	1045.44	-397.304	-1658.54	-314.378	191.111	0	11.2819	12.1334	-168.493	-27373.5	-183895	-10156.5	-2005.41	362.461	0
339	3	12.694	1.63146	-47.443	-1735.61	-1331.15	-530.468	271.942	646.583	0	10.6882	-7.19264	-20.1723	732.625	-1011.08	667.8	249.878	163.682	0	11.1941	5.53027	-117.645	1081.74	-387.921	-1643.66	-314.297	190.805	0	11.5181	11.905	-168.526	-27369.4	-183752	-10137.7	-2004.35	362.405	0
339	4	12.1796	1.34798	-36.9883	-1365.06	-963.042	-525.055	273.964	646.905	0	7.95521	-5.13265	-12.8397	498.382	-619.427	493.845	251.757	161.184	0	11.208	5.54361	-117.659	1112.99	-389.897	-1630.2	-314.314	190.541	0	11.7892	11.6329	-168.576	-27333	-183591	-10102.4	-2003.07	362.141	0
339	5	10.9684	1.08773	-27.568	-1025.56	-651.692	-485.154	276.361	647.201	0	5.44565	-3.34399	-7.1139	305.136	-321.263	335.67	254.84	157.107	0	11.2139	5.56343	-117.671	1136.76	-403.18	-1619.38	-314.426	190.339	0	12.0532	11.3565	-168.693	-27255.3	-183443	-10052.9	-2001.43	361.567	0
339	6	9.22391	0.840072	-19.3187	-724.761	-401.027	-416.955	279.242	647.516	0	3.35351	-1.91691	-2.97366	157.649	-111.53	204.707	262.494	146.985	0	11.2105	5.58127	-117.684	1151.82	-425.434	-1611.76	-314.615	190.213	0	12.2542	11.1176	-168.945	-27132.3	-183333	-9996.25	-1999.16	360.598	0
339	7	7.20403	0.608091	-12.4121	-470.597	-210.795	-332.051	283.017	647.914	0	1.75081	-0.86786	-0.238692	54.0557	22.3534	105.004	300	200	0	11.1957	5.59249	-117.7	1158.81	-451.894	-1607.09	-314.839	190.155	0	12.3362	10.9443	-169.368	-26974.5	-183269	-9939.54	-1996.08	359.266	0
339	8	5.19639	0.403916	-6.98225	-269.144	-76.5325	-244.253	289.039	648.547	0	0.620598	-0.161239	1.36224	-11.9503	96.6646	35.1597	300	200	0	11.1697	5.59733	-117.725	1159.86	-476.977	-1604.85	-315.052	190.148	0	12.2721	10.8497	-169.952	-26809.6	-183246	-9887.87	-1992.22	357.748	0
339	9	3.42255	0.238369	-3.02786	-121.23	9.78666	-164.653	303.232	650.038	0	-0.103212	0.264257	2.12028	-48.4757	127.865	-9.18898	300	200	0	11.1369	5.60015	-117.776	1157.29	-497.002	-1604.78	-315.22	190.174	0	12.0824	10.8364	-170.68	-26672.3	-183257	-9846.06	-1987.69	356.271	0
340	0	1.99463	0.114767	-0.393284	-21.733	58.2492	-99.2562	300	610	0	-0.507061	0.477391	2.30333	-63.6966	130.559	-33.5918	300	200	0	11.1022	5.60686	-117.868	1152.65	-511.457	-1607.07	-315.339	190.221	0	11.8283	10.8939	-171.537	-26588.7	-183300	-9819.25	-1982.58	355.003	0	22.4247	17.3978	-285.578	-82561.4	-376543	-28368.1	-1318.59	289.147	0
340	1	0.935833	0.0300195	1.16836	38.0641	79.168	-49.8223	300	610	0	-0.678801	0.543015	2.13396	-64.8536	116.542	-43.6172	300	200	0	11.0676	5.62199	-118	1146.28	-521.918	-1612.41	-315.423	190.286	0	11.5897	11.0001	-172.488	-26564.7	-183371	-9810.44	-1977.09	354.009	0
340	2	0.215502	-0.0222855	1.92693	67.9063	81.7565	-15.4601	300	610	0	-0.696612	0.516005	1.78216	-57.7867	94.5884	-44.1811	300	200	0	11.0359	5.64706	-118.159	1137.81	-530.685	-1621.6	-315.491	190.37	0	11.4403	11.1348	-173.471	-26589.8	-183457	-9818.11	-1971.56	353.281	0
340	3	-0.224346	-0.0497013	2.13333	76.968	73.4974	6.1397	300	610	0	-0.6238	0.438955	1.36741	-46.8339	70.6887	-39.2378	300	200	0	11.0145	5.67855	-118.328	1127.07	-540.142	-1634.59	-315.565	190.475	0	11.4177	11.2826	-174.411	-26649.4	-183540	-9835.34	-1966.34	352.796	0
340	4	-0.45049	-0.0595384	1.99766	73.0015	59.986	17.8265	300	610	0	-0.507563	0.34232	0.965923	-34.9528	48.5196	-31.7175	300	200	0	11.0118	5.7069	-118.49	1114.61	-551.92	-1650	-315.658	190.593	0	11.5043	11.4229	-175.256	-26730.5	-183607	-9851.83	-1961.65	352.522	0
340	5	-0.526802	-0.0580958	1.68148	62.0174	45.0658	22.4205	300	610	0	-0.380219	0.245947	0.619924	-23.9545	29.9888	-23.6122	300	200	0	11.0298	5.72116	-118.634	1102.14	-566.233	-1665.44	-315.773	190.71	0	11.6433	11.5276	-175.978	-26820.8	-183649	-9859.48	-1957.59	352.411	0
340	6	-0.50787	-0.0503399	1.29922	48.308	31.1144	22.3888	300	610	0	-0.26167	0.161214	0.347081	-14.775	15.759	-16.1369	300	200	0	11.0623	5.71612	-118.769	1092.23	-581.882	-1678.38	-315.899	190.804	0	11.7759	11.5746	-176.532	-26912.5	-183660	-9857.43	-1954.38	352.452	0
340	7	-0.436434	-0.0398788	0.924537	34.6663	19.3835	19.7012	300	610	0	-0.162313	0.0932758	0.148829	-7.73574	5.69873	-9.91499	300	200	0	11.1012	5.69553	-118.917	1086.91	-596.179	-1687.18	-316.013	190.86	0	11.8636	11.5621	-176.822	-27008.8	-183634	-9851.14	-1952.53	352.746	0
340	8	-0.343328	-0.0291097	0.598886	22.6898	10.3277	15.8071	300	610	0	-0.0858356	0.0430939	0.0170991	-2.76619	-0.764881	-5.1556	300	200	0	11.1428	5.66849	-119.094	1086.73	-605.546	-1691.32	-316.085	190.875	0	11.8942	11.5071	-176.738	-27116.9	-183580	-9846.17	-1952.71	353.43	0
340	9	-0.248863	-0.0194473	0.34025	13.0988	3.88979	11.6836	300	610	0	-0.0316311	0.00910385	-0.0606775	0.420854	-4.38995	-1.80451	300	200	0	11.1874	5.64177	-119.294	1090.86	-607.517	-1690.97	-316.093	190.856	0	11.8791	11.4291	-176.254	-27236.7	-183514	-9843.86	-1955.19	354.53	0
341	0	-0.16488	-0.0115734	0.150981	6.02267	-0.275464	7.91978	300	610	0	0.00330512	-0.0115242	-0.098161	2.20308	-5.95079	0.337347	300	200	0	11.2361	5.61618	-119.503	1097.17	-602.027	-1686.96	-316.038	190.819	0	11.8479	11.3365	-175.463	-27359.9	-183456	-9842.75	-1959.55	355.929	0	23.3303	16.7982	-293.829	-85064.3	-380333	-28197.6	-1294.4	289.5	0
341	1	-0.0969355	-0.00566637	0.0241594	1.23621	-2.63744	4.81154	300	610	0	0.0229977	-0.0220103	-0.108009	2.9651	-6.13872	1.52859	300	200	0	11.2898	5.58973	-119.708	1102.42	-590.426	-1680.88	-315.932	190.791	0	11.8389	11.225	-174.53	-27476.9	-183422	-9842.46	-1964.95	357.434	0
341	2	-0.0463138	-0.00159456	-0.0516372	-1.66316	-3.68102	2.4508	300	610	0	0.031578	-0.0254151	-0.100794	3.04972	-5.51488	2.03125	300	200	0	11.3469	5.56139	-119.895	1103.02	-573.87	-1674.69	-315.786	190.8	0	11.88	11.0943	-173.647	-27579.2	-183418	-9844.17	-1970.27	358.823	0
341	3	-0.011687	0.000936642	-0.08906	-3.13187	-3.84215	0.801293	300	610	0	0.0327464	-0.0243426	-0.0846281	2.73477	-4.49869	2.07808	300	200	0	11.4001	5.53203	-120.047	1095.82	-553.416	-1669.67	-315.61	190.872	0	11.974	10.967	-172.952	-27657.5	-183435	-9848.66	-1974.61	359.914	0
341	4	0.00961507	0.00228029	-0.0999582	-3.60291	-3.47671	-0.242628	300	610	0	0.029514	-0.0208237	-0.0652439	2.22763	-3.37807	1.85725	300	200	0	11.439	5.50394	-120.146	1079.45	-531.53	-1666.05	-315.424	191.016	0	12.106	10.8849	-172.458	-27704.1	-183446	-9855.98	-1977.71	360.643	0
341	5	0.0207164	0.00278095	-0.0943065	-3.44417	-2.85209	-0.813905	300	610	0	0.0241367	-0.0163178	-0.0463202	1.67046	-2.33102	1.50885	300	200	0	11.4572	5.48	-120.198	1056.16	-512.874	-1663.37	-315.267	191.213	0	12.2567	10.8792	-172.098	-27716.7	-183427	-9866.12	-1979.83	361.052	0
341	6	0.0246292	0.00273725	-0.0798134	-2.94228	-2.15293	-1.04532	300	610	0	0.0181673	-0.0117817	-0.0299175	1.15096	-1.4511	1.12864	300	200	0	11.455	5.46204	-120.232	1031.58	-503.411	-1661.1	-315.187	191.42	0	12.4061	10.9468	-171.835	-27695.8	-183373	-9878.13	-1981.14	361.177	0
341	7	0.0239424	0.00238578	-0.0619648	-2.30292	-1.49426	-1.05375	300	610	0	0.0125692	-0.00776892	-0.0169198	0.715043	-0.772183	0.775479	300	200	0	11.438	5.44943	-120.287	1011.57	-507.674	-1658.76	-315.221	191.59	0	12.5431	11.0536	-171.677	-27641.6	-183302	-9889.99	-1981.71	361.009	0
341	8	0.020693	0.00189925	-0.044315	-1.66075	-0.937401	-0.932959	300	610	0	0.00785201	-0.00453554	-0.00742949	0.379164	-0.289775	0.479972	300	200	0	11.4138	5.43973	-120.397	999.18	-525.767	-1655.97	-315.367	191.701	0	12.6765	11.1573	-171.635	-27557.6	-183246	-9900.58	-1981.65	360.56	0
341	9	0.0163577	0.00139308	-0.0288837	-1.09353	-0.505474	-0.752279	300	610	0	0.00420369	-0.00213575	-0.00108725	0.140843	0.0221353	0.252845	300	200	0	11.3886	5.43133	-120.583	994.422	-552.842	-1652.73	-315.585	191.753	0	12.8223	11.2285	-171.708	-27454.4	-183229	-9910.01	-1981.1	359.89	0
342	0	0.0119148	0.000935971	-0.0165679	-0.637036	-0.196872	-0.558707	300	610	0	0.0016049	-0.000501351	0.00268886	-0.0129715	0.198829	0.0921125	300	200	0	11.3623	5.42581	-120.846	995.786	-581.283	-1649.28	-315.81	191.76	0	12.9782	11.2584	-171.883	-27346.3	-183264	-9917.36	-1980.22	359.099	0	23.3586	16.9868	-293.552	-84669	-379271	-28214.8	-1292.01	288.43	0
342	1	0.00793983	0.000561563	-0.00751151	-0.29862	0.00403109	-0.3808	300	610	0	-8.06222e-05	0.000498121	0.00453936	-0.0998609	0.276714	-0.011283	300	200	0	11.3281	5.42726	-121.17	1001.06	-604.464	-1645.78	-315.989	191.738	0	13.1218	11.2541	-172.108	-27242.7	-183351	-9919.32	-1979.32	358.288	0
342	2	0.00470778	0.000279344	-0.001409	-0.0684448	0.11906	-0.233111	300	610	0	-0.0010401	0.00101338	0.0050621	-0.137912	0.288503	-0.0693851	300	200	0	11.2777	5.43809	-121.512	1007.03	-619.839	-1642.68	-316.101	191.713	0	13.223	11.2293	-172.318	-27140.8	-183481	-9911.07	-1978.78	357.504	0
342	3	0.00228823	8.37773e-05	0.00226764	0.0720552	0.171001	-0.120405	300	610	0	-0.00146775	0.00118881	0.00475912	-0.143347	0.260884	-0.0945186	300	200	0	11.2076	5.4566	-121.812	1009.91	-628.318	-1640.81	-316.158	191.709	0	13.252	11.1948	-172.458	-27031.8	-183637	-9888.45	-1978.82	356.744	0
342	4	0.000624287	-3.86525e-05	0.00411117	0.144245	0.180477	-0.0412488	300	610	0	-0.00153864	0.00114794	0.00401751	-0.129381	0.213901	-0.0977001	300	200	0	11.1227	5.47926	-122.019	1007.57	-631.274	-1640.91	-316.174	191.743	0	13.1874	11.1565	-172.501	-26912.6	-183787	-9850.64	-1979.43	356.014	0
342	5	-0.000406828	-0.000104435	0.00468095	0.168553	0.164408	0.00917993	300	610	0	-0.00139595	0.000987573	0.00311214	-0.105926	0.161385	-0.087881	300	200	0	11.0333	5.5033	-122.121	1001.09	-629.137	-1643.37	-316.152	191.802	0	13.0255	11.1201	-172.462	-26794.5	-183896	-9800.67	-1980.3	355.365	0
342	6	-0.000951165	-0.000129806	0.00445046	0.162433	0.135567	0.0370795	300	610	0	-0.00114748	0.000777629	0.00222055	-0.0798117	0.11195	-0.0717579	300	200	0	10.9499	5.52706	-122.132	993.324	-622.099	-1648.29	-316.094	191.867	0	12.7832	11.0987	-172.411	-26699.5	-183933	-9743.64	-1980.83	354.86	0
342	7	-0.00115073	-0.000128917	0.00378734	0.139549	0.102823	0.0486996	300	610	0	-0.000867809	0.000564208	0.00144318	-0.0552815	0.0701802	-0.0539326	300	200	0	10.8803	5.54984	-122.075	985.912	-611.037	-1655.01	-316.005	191.924	0	12.4938	11.1161	-172.409	-26646.7	-183893	-9684.91	-1980.61	354.555	0
342	8	-0.00112827	-0.000113035	0.00295452	0.109753	0.0717367	0.0495744	300	610	0	-0.00060355	0.000374234	0.00082417	-0.0345869	0.0377972	-0.0372537	300	200	0	10.828	5.5715	-121.958	978.458	-598.026	-1661.91	-315.904	191.977	0	12.1963	11.192	-172.442	-26643.5	-183794	-9629.19	-1979.83	354.507	0
342	9	-0.000980844	-9.04277e-05	0.00212345	0.0795371	0.0453111	0.0441668	300	610	0	-0.000379655	0.00022039	0.000370007	-0.0185649	0.0146722	-0.0232226	300	200	0	10.7923	5.59144	-121.779	970.106	-586.03	-1666.74	-315.812	192.034	0	11.9279	11.3171	-172.463	-26688.7	-183665	-9580.97	-1978.96	354.751	0
343	0	-0.000779138	-6.66481e-05	0.00139245	0.0526814	0.0247154	0.035792	300	610	0	-0.000205662	0.000105661	6.4771e-05	-0.00713961	-0.000372812	-0.0123867	300	200	0	10.7717	5.6082	-121.538	961.121	-577.331	-1667.81	-315.75	192.092	0	11.7233	11.4573	-172.434	-26771.1	-183533	-9545.81	-1978.37	355.254	0	23.3568	16.9861	-293.555	-84669.4	-379270	-28213.4	-1291.99	288.428	0
343	1	-0.000570274	-4.50299e-05	0.000806145	0.0309598	0.00992723	0.0267095	300	610	0	-8.11048e-05	2.71003e-05	-0.000118447	0.000280597	-0.00897854	-0.0046798	300	200	0	10.7643	5.62148	-121.241	952.409	-572.108	-1664.97	-315.719	192.145	0	11.6077	11.59	-172.317	-26869.3	-183416	-9530.17	-1978.41	355.929	0
343	2	-0.000382196	-2.72318e-05	0.000372937	0.0147797	0.000241154	0.0183031	300	610	0	1.7945e-07	-2.12995e-05	-0.000209667	0.0045134	-0.0128559	0.000309263	300	200	0	10.767	5.6338	-120.91	944.102	-568.665	-1659.09	-315.703	192.192	0	11.5838	11.7228	-172.097	-26960.1	-183327	-9539.41	-1979.25	356.656	0
343	3	-0.000228494	-1.3752e-05	7.93994e-05	0.00371486	-0.00535662	0.0112876	300	610	0	4.68925e-05	-4.65876e-05	-0.000237116	0.00640894	-0.0135525	0.00314086	300	200	0	10.7736	5.6487	-120.576	935.947	-564.901	-1651.03	-315.685	192.238	0	11.6317	11.8772	-171.814	-27027.7	-183279	-9574.16	-1980.73	357.308	0
343	4	-0.00011288	-4.36223e-06	-9.88365e-05	-0.0030898	-0.00793642	0.00590832	300	610	0	6.81595e-05	-5.55726e-05	-0.000224628	0.00673468	-0.0123372	0.00439442	300	200	0	10.7781	5.66879	-120.273	928.438	-560.097	-1641.87	-315.657	192.281	0	11.7235	12.0661	-171.522	-27068.6	-183287	-9627.62	-1982.59	357.814	0
343	5	-3.29494e-05	1.55653e-06	-0.00018953	-0.00663377	-0.00847346	0.00211105	300	610	0	7.22607e-05	-5.41129e-05	-0.000190666	0.00611902	-0.0101676	0.00459123	300	200	0	10.7779	5.69542	-120.032	922.715	-555.39	-1633.03	-315.627	192.313	0	11.8373	12.2803	-171.242	-27087.6	-183348	-9688.55	-1984.7	358.183	0
343	6	1.69351e-05	4.77395e-06	-0.000219077	-0.00788047	-0.00777198	-0.000323882	300	610	0	6.60034e-05	-4.6822e-05	-0.000148408	0.00503551	-0.00770789	0.004157	300	200	0	10.7763	5.72783	-119.856	920.321	-552.174	-1625.86	-315.607	192.321	0	11.9569	12.4853	-170.993	-27089	-183447	-9747.88	-1986.83	358.422	0
343	7	4.35972e-05	6.05464e-06	-0.000209946	-0.00765771	-0.00644205	-0.00168524	300	610	0	5.45364e-05	-3.70477e-05	-0.000106418	0.00381218	-0.00537473	0.00341172	300	200	0	10.7808	5.7622	-119.724	922.97	-550.763	-1621.25	-315.6	192.291	0	12.0609	12.6281	-170.822	-27074	-183554	-9801.34	-1988.54	358.493	0
343	8	5.37287e-05	6.06911e-06	-0.000179665	-0.00661664	-0.00490935	-0.00226703	300	610	0	4.14414e-05	-2.7011e-05	-6.95875e-05	0.00265432	-0.00339247	0.00257645	300	200	0	10.7981	5.79134	-119.595	931.101	-550.96	-1619.45	-315.607	192.215	0	12.1225	12.6666	-170.766	-27048.8	-183647	-9846.69	-1989.43	358.397	0
343	9	5.3148e-05	5.35383e-06	-0.000140835	-0.00522921	-0.00344281	-0.00233124	300	610	0	2.89716e-05	-1.802e-05	-4.01154e-05	0.00167214	-0.0018483	0.00178904	300	200	0	10.8315	5.8052	-119.425	942.305	-553.015	-1619.73	-315.631	192.11	0	12.1282	12.601	-170.79	-27030.6	-183711	-9881.27	-1989.66	358.268	0
344	0	4.64776e-05	4.30428e-06	-0.000101718	-0.00380805	-0.00218915	-0.00209022	300	610	0	1.83479e-05	-1.07021e-05	-1.83876e-05	0.00090808	-0.000740114	0.00112302	300	200	0	10.883	5.79406	-119.191	951.784	-557.647	-1620.67	-315.679	192.015	0	12.0901	12.4735	-170.761	-27043.5	-183743	-9902.28	-1990.03	358.37	0	23.0337	17.6788	-288.641	-84046.6	-376744	-28807.4	-1305.23	291.18	0
344	1	3.71011e-05	3.18765e-06	-6.71004e-05	-0.00253694	-0.00120735	-0.00170244	300	610	0	1.00522e-05	-5.21878e-06	-3.70294e-06	0.000360514	-1.47209e-05	0.000606195	300	200	0	10.952	5.75506	-118.903	955.135	-565.094	-1621.51	-315.753	191.967	0	12.0378	12.3346	-170.537	-27103.2	-183747	-9907.42	-1991.47	358.929	0
344	2	2.72867e-05	2.1656e-06	-3.9197e-05	-0.00150364	-0.00049892	-0.00127651	300	610	0	4.08416e-06	-1.4439e-06	5.18152e-06	2.70807e-06	0.0004041	0.000236774	300	200	0	11.0328	5.69561	-118.593	951.131	-574.113	-1622.89	-315.841	191.98	0	11.9998	12.2192	-170.099	-27205.1	-183739	-9895.77	-1994.19	359.937	0
344	3	1.83906e-05	1.31978e-06	-1.84806e-05	-0.000730278	-3.21227e-05	-0.000879427	300	610	0	1.65881e-07	8.98616e-07	9.67189e-06	-0.000203336	0.000596722	-3.855e-06	300	200	0	11.115	5.62931	-118.285	941.967	-582.527	-1625.78	-315.925	192.036	0	11.9869	12.1431	-169.581	-27323.8	-183737	-9869.87	-1997.48	361.125	0
344	4	1.10832e-05	6.7612e-07	-4.36631e-06	-0.000198562	0.000240093	-0.000546275	300	610	0	-2.10672e-06	2.13831e-06	1.11005e-05	-0.000297558	0.000636327	-0.000141745	300	200	0	11.1884	5.56931	-117.98	931.372	-589.05	-1630.37	-315.993	192.106	0	11.9871	12.0983	-169.172	-27425.5	-183753	-9836.73	-2000.19	362.117	0
344	5	5.5604e-06	2.25437e-07	4.26928e-06	0.000130821	0.000367978	-0.0002896	300	610	0	-3.16218e-06	2.59614e-06	1.05984e-05	-0.000316255	0.000583231	-0.000204126	300	200	0	11.2466	5.52465	-117.686	922.774	-593.512	-1636.31	-316.043	192.159	0	11.979	12.0529	-169.005	-27481.9	-183785	-9804.97	-2001.45	362.609	0
344	6	1.72212e-06	-6.05612e-08	8.72532e-06	0.000304604	0.000397634	-0.000107496	300	610	0	-3.392e-06	2.54984e-06	9.04616e-06	-0.000289299	0.000483168	-0.000215655	300	200	0	11.2871	5.49914	-117.434	918.646	-594.996	-1643.22	-316.067	192.177	0	11.9503	11.9698	-169.117	-27482.1	-183822	-9779.32	-2000.95	362.504	0
344	7	-6.90031e-07	-2.17776e-07	1.0247e-05	0.000368204	0.000367277	1.00207e-05	300	610	0	-3.11973e-06	2.21922e-06	7.07515e-06	-0.000239309	0.000368031	-0.000196572	300	200	0	11.3099	5.49111	-117.268	921.174	-591.399	-1650.26	-316.043	192.145	0	11.9019	11.8324	-169.467	-27440.5	-183847	-9758.07	-1998.85	361.922	0
344	8	-1.99463e-06	-2.82202e-07	9.90026e-06	0.000360872	0.000306034	7.63925e-05	300	610	0	-2.59124e-06	1.76454e-06	5.09838e-06	-0.000182036	0.000257954	-0.000162164	300	200	0	11.3142	5.49475	-117.222	932.7	-581.644	-1655.66	-315.962	192.043	0	11.8401	11.6471	-169.98	-27387	-183847	-9736.99	-1995.58	361.119	0
344	9	-2.5069e-06	-2.85599e-07	8.52051e-06	0.000313631	0.000234336	0.000105445	300	610	0	-1.97844e-06	1.29274e-06	3.35398e-06	-0.000127403	0.000163911	-0.000123047	300	200	0	11.2985	5.50377	-117.308	954.146	-567.172	-1657.52	-315.835	191.866	0	11.7742	11.43	-170.569	-27349.5	-183820	-9714.46	-1991.69	360.343	0
345	0	-2.50255e-06	-2.53501e-07	6.71137e-06	0.000249077	0.000165174	0.000109577	300	610	0	-1.39023e-06	8.67355e-07	1.95116e-06	-8.08024e-05	9.02981e-05	-8.58862e-05	300	200	0	11.2646	5.5141	-117.513	983.542	-551.091	-1654.68	-315.69	191.63	0	11.7215	11.203	-171.153	-27342.4	-183771	-9691.16	-1987.73	359.754	0	23.0337	17.6788	-288.641	-84046.6	-376744	-28807.4	-1305.23	291.18	0
345	1	-2.20168e-06	-2.04823e-07	4.87104e-06	0.000182266	0.000105716	9.88887e-05	300	610	0	-8.86288e-07	5.19368e-07	9.11974e-07	-4.43755e-05	3.72086e-05	-5.42809e-05	300	200	0	11.2197	5.52336	-117.809	1017.24	-537.219	-1646.89	-315.56	191.365	0	11.7036	10.9944	-171.655	-27365.2	-183714	-9668.16	-1984.25	359.42	0
345	2	-1.7662e-06	-1.52415e-07	3.23218e-06	0.000122122	5.89271e-05	8.09533e-05	300	610	0	-4.90878e-07	2.57371e-07	2.05765e-07	-1.81412e-05	2.24853e-06	-2.96377e-05	300	200	0	11.1741	5.52998	-118.159	1051.56	-530.026	-1635.13	-315.486	191.1	0	11.7269	10.8339	-172.001	-27405.3	-183661	-9648.22	-1981.79	359.332	0
345	3	-1.30524e-06	-1.04111e-07	1.90457e-06	7.29819e-05	2.5e-05	6.09896e-05	300	610	0	-2.05012e-07	7.60501e-08	-2.24804e-07	-8.94821e-07	-1.81199e-05	-1.19355e-05	300	200	0	11.1349	5.53243	-118.517	1082.64	-533.761	-1621.77	-315.504	190.865	0	11.7698	10.7458	-172.149	-27446.9	-183616	-9635.98	-1980.61	359.436	0
345	4	-8.84596e-07	-6.39266e-08	9.14179e-07	3.60276e-05	2.51291e-06	4.224e-05	300	610	0	-1.62102e-08	-3.72676e-08	-4.45557e-07	9.12768e-06	-2.76704e-05	-3.34639e-07	300	200	0	11.1051	5.52779	-118.828	1106.84	-550.333	-1609.43	-315.631	190.685	0	11.8026	10.7423	-172.09	-27485	-183571	-9633.29	-1980.72	359.714	0
345	5	-5.3728e-07	-3.32006e-08	2.35761e-07	1.04853e-05	-1.07157e-05	2.64238e-05	300	610	0	9.42743e-08	-9.79765e-08	-5.19358e-07	1.38019e-05	-2.98625e-05	6.37521e-06	300	200	0	11.0855	5.51156	-119.047	1122.23	-577.538	-1599.61	-315.851	190.573	0	11.8199	10.8209	-171.788	-27527.8	-183518	-9636.22	-1982.28	360.243	0
345	6	-2.73533e-07	-1.15763e-08	-1.82404e-07	-5.45042e-06	-1.70439e-05	1.41799e-05	300	610	0	1.46558e-07	-1.212e-07	-4.99869e-07	1.48438e-05	-2.75624e-05	9.47297e-06	300	200	0	11.0751	5.47958	-119.158	1128.9	-609.301	-1592.15	-316.113	190.526	0	11.8412	10.9698	-171.188	-27583	-183455	-9639.11	-1985.66	361.127	0
345	7	-8.92797e-08	2.23682e-09	-4.01082e-07	-1.39628e-05	-1.86502e-05	5.44963e-06	300	610	0	1.59145e-07	-1.20102e-07	-4.29068e-07	1.36731e-05	-2.29539e-05	1.01246e-05	300	200	0	11.0687	5.43087	-119.181	1127.94	-638.24	-1585.98	-316.355	190.536	0	11.8824	11.1691	-170.294	-27649	-183394	-9639.3	-1990.93	362.36	0
345	8	2.73016e-08	9.912e-09	-4.78992e-07	-1.71924e-05	-1.73502e-05	-2.19572e-07	300	610	0	1.47408e-07	-1.05152e-07	-3.37204e-07	1.13698e-05	-1.75675e-05	9.29216e-06	300	200	0	11.0576	5.36987	-119.166	1120.76	-658.243	-1580.53	-316.524	190.595	0	11.947	11.3856	-169.217	-27719.5	-183348	-9637.28	-1997.51	363.81	0
345	9	9.10752e-08	1.31431e-08	-4.66679e-07	-1.69994e-05	-1.45342e-05	-3.45291e-06	300	610	0	1.23085e-07	-8.40194e-08	-2.44184e-07	8.68998e-06	-1.23762e-05	7.70569e-06	300	200	0	11.0338	5.30626	-119.171	1108.85	-665.382	-1576.28	-316.583	190.695	0	12.0431	11.5774	-168.14	-27786.2	-183329	-9634.84	-2004.33	365.256	0
346	0	1.16883e-07	1.34338e-08	-4.03959e-07	-1.48617e-05	-1.11823e-05	-4.90025e-06	300	610	0	9.44253e-08	-6.18521e-08	-1.61589e-07	6.11314e-06	-7.91581e-06	5.87483e-06	300	200	0	10.9941	5.25227	-119.241	1093.75	-658.445	-1574.33	-316.522	190.827	0	12.1839	11.7101	-167.241	-27838.3	-183337	-9633.77	-2010.24	366.456	0	23.2908	16.6159	-288.429	-84290.5	-375643	-27858.2	-1302.37	292.24	0
346	1	1.17786e-07	1.19993e-08	-3.19737e-07	-1.18608e-05	-7.92189e-06	-5.14816e-06	300	610	0	6.66898e-08	-4.17326e-08	-9.48357e-08	3.90274e-06	-4.40757e-06	4.12175e-06	300	200	0	10.9417	5.21922	-119.391	1077.19	-639.826	-1575.67	-316.359	190.978	0	12.3682	11.7632	-166.615	-27865.9	-183360	-9635.33	-2014.5	367.247	0
346	2	1.04263e-07	9.74395e-09	-2.33192e-07	-8.72125e-06	-5.10283e-06	-4.67691e-06	300	610	0	4.27921e-08	-2.51893e-08	-4.51489e-08	2.16657e-06	-1.865e-06	2.6224e-06	300	200	0	10.8849	5.2137	-119.61	1060.9	-615.499	-1580.88	-316.146	191.13	0	12.5721	11.7276	-166.276	-27865.5	-183383	-9640.42	-2016.88	367.586	0
346	3	8.40563e-08	7.28549e-09	-1.55631e-07	-5.8764e-06	-2.87363e-06	-3.84836e-06	300	610	0	2.39502e-08	-1.26745e-08	-1.11985e-08	9.10041e-07	-1.808e-07	1.44769e-06	300	200	0	10.8356	5.23454	-119.869	1046.05	-593.232	-1589.84	-315.949	191.273	0	12.7611	11.6089	-166.229	-27840.7	-183398	-9650.46	-2017.29	367.484	0
346	4	6.2417e-08	5.00339e-09	-9.24817e-08	-3.54013e-06	-1.24933e-06	-2.91316e-06	300	610	0	1.02616e-08	-3.96801e-09	9.65649e-09	7.91004e-08	8.09092e-07	5.99687e-07	300	200	0	10.804	5.27355	-120.13	1032.95	-579.646	-1601.29	-315.825	191.401	0	12.9089	11.4354	-166.512	-27799.3	-183402	-9667.25	-2015.43	366.951	0
346	5	4.25338e-08	3.09476e-09	-4.5148e-08	-1.77482e-06	-1.66492e-07	-2.02815e-06	300	610	0	1.16782e-09	1.51089e-09	2.04958e-08	-4.08081e-07	1.28177e-06	4.0629e-08	300	200	0	10.7955	5.31961	-120.349	1020.98	-576.866	-1612.72	-315.793	191.517	0	13.0174	11.2537	-167.143	-27748.6	-183397	-9689.77	-2011.25	366.018	0
346	6	2.60309e-08	1.62841e-09	-1.25506e-08	-5.48247e-07	4.75939e-07	-1.2775e-06	300	610	0	-4.19987e-09	4.48086e-09	2.42842e-08	-6.39532e-07	1.40071e-06	-2.85646e-07	300	200	0	10.8099	5.36198	-120.502	1009.58	-581.219	-1621.29	-315.823	191.622	0	13.1184	11.1121	-168.038	-27689.6	-183397	-9711.89	-2005.4	364.782	0
346	7	1.34389e-08	5.91191e-10	7.68766e-09	2.22336e-07	7.88562e-07	-6.93606e-07	300	610	0	-6.7853e-09	5.65422e-09	2.35671e-08	-6.96358e-07	1.3021e-06	-4.39182e-07	300	200	0	10.8445	5.39207	-120.601	999.849	-586.331	-1625.49	-315.862	191.709	0	13.2453	11.0433	-169.023	-27616.2	-183420	-9725.8	-1999.18	363.387	0
346	8	4.59692e-09	-7.56469e-11	1.84071e-08	6.38876e-07	8.74289e-07	-2.75199e-07	300	610	0	-7.46282e-09	5.65471e-09	2.0345e-08	-6.46006e-07	1.09016e-06	-4.75096e-07	300	200	0	10.8969	5.40601	-120.677	994.821	-587.908	-1625.73	-315.872	191.756	0	13.402	11.0581	-169.933	-27518	-183472	-9727.92	-1993.67	361.934	0
346	9	-1.03487e-09	-4.50027e-10	2.23757e-08	8.02196e-07	8.1934e-07	-1.82482e-09	300	610	0	-6.9626e-09	4.98082e-09	1.60668e-08	-5.40036e-07	8.38332e-07	-4.39102e-07	300	200	0	10.966	5.40713	-120.761	997.052	-585.474	-1623.52	-315.848	191.744	0	13.5585	11.1431	-170.719	-27386.9	-183546	-9720.81	-1989.13	360.421	0
347	0	-4.14949e-09	-6.11623e-10	2.19897e-08	8.00456e-07	6.90061e-07	1.5557e-07	300	610	0	-5.84489e-09	3.99952e-09	1.16915e-08	-4.14723e-07	5.93592e-07	-3.66055e-07	300	200	0	11.0505	5.40435	-120.861	1005.75	-580.757	-1620.33	-315.805	191.678	0	13.6689	11.2622	-171.472	-27226	-183625	-9710.25	-1984.88	358.778	0	24.391	16.7856	-294.371	-84846.3	-380137	-28226.4	-1291.36	288.229	0
347	1	-5.44552e-09	-6.31612e-10	1.9146e-08	7.0402e-07	5.3346e-07	2.27516e-07	300	610	0	-4.5054e-09	2.95848e-09	7.782e-09	-2.93229e-07	3.82107e-07	-2.80413e-07	300	200	0	11.1465	5.40735	-120.967	1017.08	-575.731	-1617.07	-315.759	191.592	0	13.6947	11.371	-172.32	-27052.4	-183695	-9700.81	-1980.01	356.989	0
347	2	-5.54144e-09	-5.678e-10	1.52284e-08	5.64638e-07	3.7982e-07	2.41756e-07	300	610	0	-3.1981e-09	2.00721e-09	4.60641e-09	-1.88415e-07	2.14957e-07	-1.97741e-07	300	200	0	11.2464	5.42274	-121.062	1027.21	-572.033	-1614.37	-315.725	191.515	0	13.619	11.4373	-173.255	-26891.7	-183743	-9693.87	-1974.53	355.215	0
347	3	-4.9359e-09	-4.63416e-10	1.11603e-08	4.17181e-07	2.462e-07	2.2112e-07	300	610	0	-2.06517e-09	1.22096e-09	2.2314e-09	-1.05688e-07	9.32254e-08	-1.26633e-07	300	200	0	11.3404	5.45198	-121.137	1034.24	-570.913	-1613.08	-315.713	191.462	0	13.4499	11.4525	-174.101	-26770.7	-183758	-9689.23	-1969.47	353.765	0
347	4	-3.99927e-09	-3.48149e-10	7.49078e-09	2.82662e-07	1.40022e-07	1.82892e-07	300	610	0	-1.16758e-09	6.2334e-10	5.99845e-10	-4.5524e-08	1.2121e-08	-7.06518e-08	300	200	0	11.4202	5.4905	-121.19	1038.16	-572.832	-1613.8	-315.727	191.434	0	13.2149	11.4271	-174.664	-26711.3	-183736	-9686.27	-1965.94	352.93	0
347	5	-2.98394e-09	-2.40368e-10	4.48789e-09	1.71619e-07	6.22808e-08	1.39108e-07	300	610	0	-5.12296e-10	2.05419e-10	-4.09736e-10	-5.50478e-09	-3.59552e-08	-3.00417e-08	300	200	0	11.4818	5.52918	-121.218	1040.38	-576.74	-1616.31	-315.758	191.417	0	12.9496	11.377	-174.839	-26721.1	-183680	-9683.15	-1964.56	352.833	0
347	6	-2.04441e-09	-1.49742e-10	2.22631e-09	8.73141e-08	1.01579e-08	9.73486e-08	300	610	0	-7.44638e-11	-5.93567e-11	-9.41345e-10	1.81606e-08	-5.931e-08	-3.11111e-09	300	200	0	11.5244	5.55855	-121.227	1042.83	-579.789	-1620.03	-315.783	191.398	0	12.6916	11.3163	-174.624	-26785.4	-183606	-9677.26	-1965.44	353.389	0
347	7	-1.26048e-09	-7.97827e-11	6.60578e-10	2.84327e-08	-2.10213e-08	6.17328e-08	300	610	0	1.86146e-10	-2.04513e-10	-1.13476e-09	2.96019e-08	-6.56666e-08	1.27436e-08	300	200	0	11.5463	5.57261	-121.23	1046.33	-578.694	-1624.58	-315.774	191.369	0	12.4861	11.2613	-174.133	-26873.3	-183534	-9667.6	-1967.99	354.326	0
347	8	-6.59481e-10	-3.00476e-11	-3.184e-10	-8.81115e-09	-3.64416e-08	3.38954e-08	300	610	0	3.13791e-10	-2.63588e-10	-1.11068e-09	3.26508e-08	-6.14922e-08	2.03399e-08	300	200	0	11.5423	5.57033	-121.235	1050.22	-572.212	-1629.92	-315.72	191.337	0	12.383	11.2321	-173.605	-26954.3	-183478	-9656.29	-1970.87	355.262	0
347	9	-2.35308e-10	2.13002e-12	-8.43303e-10	-2.9174e-08	-4.09627e-08	1.3849e-08	300	610	0	3.49769e-10	-2.66126e-10	-9.64406e-10	3.05109e-08	-5.17607e-08	2.22824e-08	300	200	0	11.509	5.55356	-121.239	1053.67	-561.766	-1636.31	-315.634	191.309	0	12.4141	11.2415	-173.282	-27012.7	-183440	-9647.54	-1972.62	355.889	0
348	0	3.66256e-11	2.03767e-11	-1.04455e-09	-3.74034e-08	-3.86784e-08	6.72176e-10	300	610	0	3.28753e-10	-2.35857e-10	-7.65327e-10	2.5643e-08	-3.99944e-08	2.07426e-08	300	200	0	11.4492	5.52436	-121.249	1056.99	-549.824	-1644.02	-315.535	191.282	0	12.5707	11.2825	-173.263	-27049.1	-183417	-9644.51	-1972.6	356.116	0	24.391	16.7856	-294.371	-84846.3	-380137	-28226.4	-1291.36	288.229	0
348	1	1.88607e-10	2.84382e-11	-1.03573e-09	-3.76755e-08	-3.27536e-08	-6.984e-09	300	610	0	2.77475e-10	-1.90334e-10	-5.5962e-10	1.97868e-08	-2.8461e-08	1.73843e-08	300	200	0	11.3716	5.48726	-121.279	1061.39	-539.452	-1652.64	-315.448	191.248	0	12.8079	11.3319	-173.495	-27069.2	-183402	-9648.04	-1971.11	356.023	0
348	2	2.53503e-10	2.96826e-11	-9.07166e-10	-3.33401e-08	-2.5442e-08	-1.05533e-08	300	610	0	2.1491e-10	-1.41467e-10	-3.74628e-10	1.40608e-08	-1.84366e-08	1.33807e-08	300	200	0	11.2866	5.45141	-121.337	1067.48	-534.601	-1660.88	-315.406	191.202	0	13.0665	11.3624	-173.865	-27074.3	-183391	-9657.26	-1968.79	355.72	0
348	3	2.60591e-10	2.68592e-11	-7.25093e-10	-2.68724e-08	-1.82049e-08	-1.13472e-08	300	610	0	1.53316e-10	-9.65052e-11	-2.23602e-10	9.09215e-09	-1.0475e-08	9.48359e-09	300	200	0	11.2047	5.42733	-121.411	1074.09	-537.764	-1667.4	-315.429	191.153	0	13.2954	11.3488	-174.281	-27064.5	-183382	-9669.34	-1966.22	355.292	0
348	4	2.33597e-10	2.20336e-11	-5.33961e-10	-1.995e-08	-1.18735e-08	-1.04508e-08	300	610	0	9.96228e-11	-5.91483e-11	-1.1011e-10	5.15143e-09	-4.64853e-09	6.11224e-09	300	200	0	11.1361	5.42289	-121.468	1079.35	-547.501	-1671.8	-315.507	191.114	0	13.4619	11.2747	-174.656	-27044.2	-183387	-9679.99	-1963.99	354.843	0
348	5	1.90226e-10	1.66321e-11	-3.60408e-10	-1.35914e-08	-6.81757e-09	-8.68942e-09	300	610	0	5.68745e-11	-3.06179e-11	-3.17296e-11	2.27152e-09	-7.44391e-10	3.44514e-09	300	200	0	11.0869	5.44143	-121.479	1082.52	-559.305	-1674.52	-315.604	191.089	0	13.5492	11.143	-174.882	-27023.1	-183421	-9686.22	-1962.83	354.522	0
348	6	1.4261e-10	1.15436e-11	-2.17654e-10	-8.31506e-09	-3.09785e-09	-6.64072e-09	300	610	0	2.55155e-11	-1.05639e-11	1.71182e-11	3.44899e-10	1.58905e-09	1.50094e-09	300	200	0	11.058	5.47984	-121.437	1084.54	-567.985	-1676.27	-315.677	191.069	0	13.5545	10.9806	-174.87	-27013.8	-183488	-9688.04	-1963.28	354.48	0
348	7	9.82308e-11	7.24164e-12	-1.09627e-10	-4.29006e-09	-5.89847e-10	-4.67107e-09	300	610	0	4.44348e-12	2.22565e-12	4.31623e-11	-8.03938e-10	2.74121e-09	2.04175e-10	300	200	0	11.0466	5.52838	-121.358	1087.41	-570	-1677.47	-315.697	191.04	0	13.491	10.829	-174.595	-27030.2	-183580	-9687.93	-1965.46	354.817	0
348	8	6.10032e-11	3.90484e-12	-3.44467e-11	-1.46441e-09	9.22455e-10	-2.98171e-09	300	610	0	-8.20167e-12	9.31366e-12	5.29904e-11	-1.36861e-09	3.07683e-09	-5.65747e-10	300	200	0	11.0482	5.57472	-121.264	1092.85	-565.476	-1677.71	-315.663	190.988	0	13.3792	10.7254	-174.091	-27081.5	-183678	-9690.06	-1969.07	355.559	0
348	9	3.2326e-11	1.52079e-12	1.28852e-11	3.34803e-10	1.68198e-09	-1.65492e-09	300	610	0	-1.44942e-11	1.22785e-11	5.23233e-11	-1.5301e-09	2.90295e-09	-9.40963e-10	300	200	0	11.0576	5.60992	-121.169	1100.83	-557.863	-1675.6	-315.604	190.915	0	13.2286	10.6892	-173.434	-27163.6	-183763	-9699.21	-1973.56	356.622	0
349	0	1.1984e-11	-3.12351e-14	3.85626e-11	1.32934e-09	1.91813e-09	-6.94767e-10	300	610	0	-1.6384e-11	1.25192e-11	4.57015e-11	-1.44052e-09	2.45688e-09	-1.04451e-09	300	200	0	11.0709	5.63256	-121.066	1109.08	-551.066	-1669.89	-315.552	190.839	0	13.0352	10.7218	-172.742	-27260.2	-183824	-9718.12	-1978.15	357.809	0	23.8845	16.5614	-293.594	-84894.7	-380022	-28000.1	-1294.38	289.157	0
349	1	-1.1405e-12	-9.19853e-13	4.87281e-11	1.74267e-09	1.82522e-09	-5.98944e-11	300	610	0	-1.55172e-11	1.1165e-11	3.64455e-11	-1.21727e-09	1.90749e-09	-9.7951e-10	300	200	0	11.0874	5.64719	-120.94	1114.2	-547.132	-1660.5	-315.524	190.787	0	12.7974	10.8124	-172.171	-27350.8	-183852	-9745.95	-1981.85	358.858	0
349	2	-8.55046e-12	-1.32109e-12	4.87632e-11	1.77254e-09	1.55419e-09	3.12268e-10	300	610	0	-1.31687e-11	9.05529e-12	2.67785e-11	-9.43785e-10	1.36419e-09	-8.25357e-10	300	200	0	11.107	5.65777	-120.77	1112.85	-546.246	-1648.35	-315.523	190.785	0	12.5356	10.9419	-171.885	-27418.2	-183854	-9779.99	-1983.64	359.515	0
349	3	-1.17914e-11	-1.39428e-12	4.29696e-11	1.57838e-09	1.21306e-09	4.89012e-10	300	610	0	-1.02485e-11	6.76267e-12	1.80278e-11	-6.74021e-10	8.89181e-10	-6.38323e-10	300	200	0	11.1261	5.6617	-120.534	1103.11	-547.506	-1635.23	-315.542	190.848	0	12.2983	11.084	-171.974	-27449.6	-183843	-9816.91	-1983.01	359.614	0
349	4	-1.22489e-11	-1.27013e-12	3.45155e-11	1.27857e-09	8.72298e-10	5.3233e-10	300	610	0	-7.34758e-12	4.63824e-12	1.08472e-11	-4.38559e-10	5.10058e-10	-4.54684e-10	300	200	0	11.1359	5.6511	-120.219	1085.93	-549.856	-1623.35	-315.574	190.967	0	12.1435	11.2027	-172.373	-27441.6	-183837	-9852.9	-1980.51	359.199	0
349	5	-1.10516e-11	-1.04731e-12	2.55397e-11	9.53751e-10	5.72379e-10	4.93768e-10	300	610	0	-4.80369e-12	2.86381e-12	5.42548e-12	-2.50893e-10	2.31269e-10	-2.9489e-10	300	200	0	11.1276	5.62067	-119.833	1065.48	-553.561	-1614.14	-315.619	191.109	0	12.1024	11.2583	-172.837	-27404.9	-183842	-9884.59	-1977.67	358.559	0
349	6	-9.04561e-12	-7.94341e-13	1.73341e-11	6.53287e-10	3.31698e-10	4.12727e-10	300	610	0	-2.76836e-12	1.50216e-12	1.66138e-12	-1.13081e-10	4.34063e-11	-1.67858e-10	300	200	0	11.0976	5.57407	-119.404	1047.88	-560.621	-1607.48	-315.695	191.224	0	12.1649	11.2321	-173.076	-27362.9	-183849	-9910.67	-1976.25	358.098	0
349	7	-6.81377e-12	-5.54188e-13	1.05496e-11	4.02647e-10	1.53771e-10	3.16925e-10	300	610	0	-1.26809e-12	5.40177e-13	-7.00869e-13	-2.03639e-11	-6.97809e-11	-7.48084e-11	300	200	0	11.0475	5.52233	-118.976	1038.53	-573.064	-1602.51	-315.817	191.271	0	12.2929	11.1442	-172.932	-27339.8	-183848	-9932.8	-1977.12	358.096	0
349	8	-4.71821e-12	-3.50039e-13	5.39105e-12	2.10535e-10	3.31387e-11	2.24058e-10	300	610	0	-2.54316e-13	-7.73163e-14	-1.97549e-12	3.53718e-11	-1.26538e-10	-1.23902e-11	300	200	0	10.9823	5.47724	-118.59	1039.54	-591.023	-1598.92	-315.984	191.234	0	12.438	11.0396	-172.442	-27346.2	-183828	-9953.93	-1980.03	358.582	0
349	9	-2.95083e-12	-1.9093e-13	1.7824e-12	7.49793e-11	-4.01701e-11	1.43951e-10	300	610	0	3.58875e-13	-4.23127e-13	-2.4728e-12	6.31999e-11	-1.44085e-10	2.49745e-11	300	200	0	10.9106	5.44532	-118.276	1049.36	-611.918	-1597.12	-316.174	191.128	0	12.5524	10.9564	-171.767	-27377.1	-183789	-9974.02	-1983.99	359.385	0
350	0	-1.58286e-12	-7.6686e-14	-5.04907e-13	-1.18981e-11	-7.75298e-11	8.07307e-11	300	610	0	6.68643e-13	-5.71504e-13	-2.46392e-12	7.16647e-11	-1.36994e-10	4.34798e-11	300	200	0	10.843	5.42667	-118.05	1064.13	-630.619	-1597.55	-316.342	190.986	0	12.5972	10.9039	-171.086	-27424.9	-183734	-9988.47	-1987.92	360.298	0	22.5673	16.6476	-287.906	-83927.6	-375902	-27801.2	-1305.64	291.51	0
350	1	-6.07628e-13	-1.85856e-15	-1.7598e-12	-6.04299e-11	-8.97663e-11	3.4757e-11	300	610	0	7.67025e-13	-5.88676e-13	-2.16505e-12	6.79873e-11	-1.16585e-10	4.89355e-11	300	200	0	10.7916	5.41865	-117.92	1079.23	-641.393	-1600.34	-316.439	190.848	0	12.5437	10.8632	-170.517	-27486	-183667	-9991.77	-1991.12	361.192	0
350	2	2.5528e-14	4.13852e-14	-2.27149e-12	-8.11285e-11	-8.60993e-11	4.18039e-12	300	610	0	7.32142e-13	-5.28364e-13	-1.73508e-12	5.77672e-11	-9.09503e-11	4.6238e-11	300	200	0	10.7681	5.41954	-117.884	1090.82	-641.009	-1605.44	-316.438	190.747	0	12.369	10.8137	-170.08	-27554.3	-183591	-9981.54	-1993.44	362.008	0
350	3	3.86518e-13	6.13141e-14	-2.29486e-12	-8.33567e-11	-7.37258e-11	-1.38981e-11	300	610	0	6.24796e-13	-4.30693e-13	-1.28101e-12	4.50038e-11	-6.53682e-11	3.91743e-11	300	200	0	10.781	5.42868	-117.934	1097.3	-629.655	-1612.92	-316.339	190.696	0	12.0652	10.758	-169.712	-27616.7	-183507	-9958.19	-1995.29	362.727	0
350	4	5.47987e-13	6.5462e-14	-2.0347e-12	-7.46995e-11	-5.78216e-11	-2.26353e-11	300	610	0	4.88586e-13	-3.23188e-13	-8.6721e-13	3.22999e-11	-4.28662e-11	3.04425e-11	300	200	0	10.8329	5.44616	-118.041	1099.16	-609.487	-1623.04	-316.163	190.688	0	11.6575	10.7174	-169.291	-27657.5	-183422	-9923.19	-1997.48	363.373	0
350	5	5.7549e-13	6.00422e-14	-1.64253e-12	-6.0816e-11	-4.17837e-11	-2.49601e-11	300	610	0	3.5202e-13	-2.22845e-13	-5.25903e-13	2.11448e-11	-2.48179e-11	2.17926e-11	300	200	0	10.9178	5.47375	-118.171	1097.24	-583.721	-1635.61	-315.94	190.715	0	11.2061	10.7087	-168.749	-27663.4	-183353	-9879.72	-2000.54	363.932	0
350	6	5.2269e-13	4.97675e-14	-1.22122e-12	-4.55829e-11	-2.7581e-11	-2.33209e-11	300	610	0	2.31532e-13	-1.38585e-13	-2.66967e-13	1.22102e-11	-1.14821e-11	1.42211e-11	300	200	0	11.0232	5.51359	-118.304	1092.03	-556.621	-1649.2	-315.705	190.769	0	10.7937	10.7295	-168.185	-27627.2	-183319	-9832.91	-2003.98	364.266	0
350	7	4.30015e-13	3.79265e-14	-8.3339e-13	-3.139e-11	-1.61268e-11	-1.95979e-11	300	610	0	1.34652e-13	-7.36161e-14	-8.62623e-14	5.61748e-12	-2.44573e-12	8.17235e-12	300	200	0	11.1337	5.56439	-118.428	1084.55	-532.797	-1661	-315.499	190.842	0	10.505	10.7617	-167.806	-27554.3	-183334	-9789.33	-2006.54	364.204	0
350	8	3.25463e-13	2.65968e-14	-5.11044e-13	-1.94873e-11	-7.61852e-12	-1.51209e-11	300	610	0	6.28975e-14	-2.74854e-14	2.79187e-14	1.15723e-12	3.04135e-12	3.72026e-12	300	200	0	11.235	5.62016	-118.529	1076.01	-515.596	-1667.59	-315.35	190.922	0	10.3981	10.7968	-167.744	-27465.2	-183400	-9756.34	-2007.33	363.732	0
350	9	2.26547e-13	1.69117e-14	-2.64782e-13	-1.03204e-11	-1.81832e-12	-1.0744e-11	300	610	0	1.4143e-14	2.31442e-15	9.02386e-14	-1.54517e-12	5.83354e-12	7.16984e-13	300	200	0	11.3164	5.6738	-118.602	1066.9	-505.938	-1666.44	-315.266	191.004	0	10.4777	10.855	-167.993	-27385.5	-183507	-9738.88	-2006.35	363.015	0
351	0	1.42665e-13	9.32694e-15	-9.16241e-14	-3.81947e-12	1.7333e-12	-6.94656e-12	300	610	0	-1.55746e-14	1.91719e-14	1.15311e-13	-2.91469e-12	6.74342e-12	-1.09524e-12	300	200	0	11.3732	5.72221	-118.665	1057.77	-502.58	-1657.19	-315.235	191.086	0	10.6971	10.9663	-168.481	-27329.5	-183640	-9735.7	-2003.98	362.211	0	22.5673	16.6476	-287.906	-83927.6	-375902	-27801.2	-1305.64	291.51	0
351	1	7.74278e-14	3.85408e-15	1.88569e-14	3.73639e-13	3.56865e-12	-3.93501e-12	300	610	0	-3.08039e-14	2.65784e-14	1.15978e-13	-3.3546e-12	6.46256e-12	-2.0066e-12	300	200	0	11.4062	5.76664	-118.741	1050.04	-502.888	-1641.54	-315.235	191.157	0	10.9872	11.1349	-169.129	-27292.2	-183775	-9741.09	-2000.6	361.369	0
351	2	3.06883e-14	2.47949e-16	8.01299e-14	2.73992e-12	4.19842e-12	-1.73436e-12	300	610	0	-3.58875e-14	2.7668e-14	1.02534e-13	-3.20757e-12	5.53059e-12	-2.29135e-12	300	200	0	11.4184	5.80831	-118.842	1044.31	-503.107	-1622.3	-315.233	191.213	0	11.2916	11.3343	-169.839	-27255.9	-183892	-9749.59	-1996.74	360.48	0
351	3	1.56482e-16	-1.85496e-15	1.05805e-13	3.77375e-12	4.05995e-12	-2.62318e-13	300	610	0	-3.45315e-14	2.49957e-14	8.25802e-14	-2.74061e-12	4.33536e-12	-2.18188e-12	300	200	0	11.4138	5.84619	-118.967	1038.57	-499.425	-1602.64	-315.198	191.27	0	11.5807	11.5331	-170.475	-27201.5	-183974	-9758.06	-1993.18	359.563	0
351	4	-1.74165e-14	-2.84288e-15	1.07953e-13	3.91823e-12	3.49629e-12	6.15311e-13	300	610	0	-2.96349e-14	2.04791e-14	6.12618e-14	-2.14538e-12	3.13128e-12	-1.85881e-12	300	200	0	11.3967	5.87794	-119.096	1029.55	-490.064	-1585.45	-315.115	191.355	0	11.8384	11.7127	-170.913	-27115.6	-184018	-9765.3	-1990.68	358.652	0
351	5	-2.54436e-14	-3.07194e-15	9.63169e-14	3.53414e-12	2.75536e-12	1.04654e-12	300	610	0	-2.32864e-14	1.54407e-14	4.17009e-14	-1.54737e-12	2.06567e-12	-1.45144e-12	300	200	0	11.3719	5.90005	-119.186	1015.55	-475.924	-1572.8	-314.993	191.479	0	12.0455	11.8652	-171.142	-26994.9	-184036	-9772.6	-1989.34	357.734	0
351	6	-2.70253e-14	-2.83738e-15	7.81434e-14	2.89196e-12	2.00086e-12	1.16971e-12	300	610	0	-1.686e-14	1.0703e-14	2.54825e-14	-1.01906e-12	1.20671e-12	-1.04417e-12	300	200	0	11.3442	5.90873	-119.2	998.358	-459.46	-1565.67	-314.855	191.625	0	12.1875	11.9797	-171.287	-26846.3	-184051	-9783.39	-1988.52	356.733	0
351	7	-2.47126e-14	-2.36424e-15	5.83778e-14	2.17794e-12	1.3285e-12	1.10106e-12	300	610	0	-1.1155e-14	6.70291e-15	1.31196e-14	-5.9381e-13	5.68983e-13	-6.85524e-13	300	200	0	11.314	5.90323	-119.129	983.051	-444.051	-1564.11	-314.727	191.748	0	12.2755	12.0359	-171.478	-26685.9	-184080	-9800.2	-1987.49	355.623	0
351	8	-2.04365e-14	-1.81033e-15	4.00535e-14	1.50774e-12	7.83542e-13	9.30321e-13	300	610	0	-6.5449e-15	3.60392e-15	4.44731e-15	-2.78514e-13	1.34483e-13	-3.97587e-13	300	200	0	11.2766	5.88648	-118.998	975.3	-433.574	-1567.24	-314.644	191.804	0	12.3467	12.0205	-171.718	-26537.9	-184122	-9821.06	-1986.23	354.543	0
351	9	-1.55415e-14	-1.27602e-15	2.47425e-14	9.42655e-13	3.76797e-13	7.21235e-13	300	610	0	-3.11403e-15	1.39248e-15	-1.06906e-15	-6.40283e-14	-1.31367e-13	-1.84635e-13	300	200	0	11.2254	5.86214	-118.847	978.452	-430.534	-1573.68	-314.623	191.767	0	12.4398	11.942	-171.937	-26430.3	-184164	-9839.03	-1985.11	353.721	0
352	0	-1.08741e-14	-8.16684e-16	1.29895e-14	5.05369e-13	9.80149e-14	5.15031e-13	300	610	0	-7.70174e-16	-4.50128e-17	-4.11324e-15	6.69243e-14	-2.68555e-13	-4.01844e-14	300	200	0	11.1573	5.83312	-118.717	992.548	-434.44	-1582.45	-314.659	191.639	0	12.5719	11.8172	-172.116	-26382.1	-184187	-9847.27	-1984.13	353.28	0	23.3468	16.9227	-292.126	-84038.5	-379519	-28122.5	-1299.16	287.679	0
352	1	-6.89413e-15	-4.5522e-16	4.68346e-15	1.93698e-13	-7.39571e-14	3.3507e-13	300	610	0	6.69253e-16	-8.66134e-16	-5.37309e-15	1.34237e-13	-3.15413e-13	4.76585e-14	300	200	0	11.0758	5.80069	-118.647	1014.98	-442.55	-1593.46	-314.73	191.445	0	12.7315	11.6613	-172.338	-26396.3	-184182	-9845.33	-1982.72	353.166	0
352	2	-3.78389e-15	-1.93122e-16	-6.50517e-16	-8.59174e-15	-1.64015e-13	1.91652e-13	300	610	0	1.41706e-15	-1.23497e-15	-5.45684e-15	1.56934e-13	-3.04749e-13	9.24818e-14	300	200	0	10.9897	5.76224	-118.662	1041.88	-451.811	-1606.55	-314.808	191.22	0	12.8813	11.4944	-172.68	-26461.7	-184150	-9838.26	-1980.42	353.241	0
352	3	-1.54452e-15	-1.94031e-17	-3.63974e-15	-1.23874e-13	-1.96239e-13	8.63438e-14	300	610	0	1.67807e-15	-1.2998e-15	-4.8544e-15	1.51273e-13	-2.62284e-13	1.07227e-13	300	200	0	10.9085	5.71332	-118.778	1069.63	-460.362	-1620.53	-314.876	190.995	0	12.9718	11.3406	-173.089	-26555.2	-184097	-9830.23	-1977.6	353.419	0
352	4	-7.28447e-17	8.279e-17	-4.92444e-15	-1.75387e-13	-1.9137e-13	1.55025e-14	300	610	0	1.62806e-15	-1.1821e-15	-3.92926e-15	1.29983e-13	-2.06598e-13	1.0292e-13	300	200	0	10.8413	5.65419	-118.985	1095.1	-467.815	-1633.36	-314.932	190.796	0	12.9658	11.2098	-173.384	-26650.3	-184040	-9821.56	-1975.46	353.707	0
352	5	7.81982e-16	1.31675e-16	-5.07597e-15	-1.84093e-13	-1.65754e-13	-2.70761e-14	300	610	0	1.40521e-15	-9.73495e-16	-2.92888e-15	1.02245e-13	-1.4995e-13	8.81737e-14	300	200	0	10.7976	5.59149	-119.25	1115.03	-474.548	-1643.2	-314.979	190.65	0	12.8544	11.0859	-173.416	-26729.8	-183994	-9810.72	-1975	354.137	0
352	6	1.18023e-15	1.44083e-16	-4.55791e-15	-1.67151e-13	-1.31264e-13	-4.83286e-14	300	610	0	1.10954e-15	-7.37491e-16	-2.00452e-15	7.41065e-14	-9.95017e-14	6.91826e-14	300	200	0	10.7833	5.53317	-119.542	1127.12	-481.373	-1649.25	-315.027	190.571	0	12.6474	10.9473	-173.21	-26789.7	-183967	-9796.31	-1976.1	354.666	0
352	7	1.2685e-15	1.34039e-16	-3.71663e-15	-1.37481e-13	-9.57844e-14	-5.47858e-14	300	610	0	8.07262e-16	-5.13873e-16	-1.23406e-15	4.90931e-14	-5.86335e-14	5.00153e-14	300	200	0	10.7973	5.48535	-119.845	1131.98	-489.132	-1651.77	-315.081	190.555	0	12.3595	10.7908	-172.939	-26830.6	-183959	-9777.97	-1977.72	355.144	0
352	8	1.16801e-15	1.12283e-16	-2.78982e-15	-1.04031e-13	-6.39653e-14	-5.19665e-14	300	610	0	5.3722e-16	-3.24037e-16	-6.4396e-16	2.88585e-14	-2.81457e-14	3.3032e-14	300	200	0	10.8349	5.45411	-120.159	1132.98	-497.896	-1651.47	-315.144	190.571	0	12.0137	10.6297	-172.816	-26853.5	-183974	-9755.88	-1978.57	355.388	0
352	9	9.70973e-16	8.63873e-17	-1.92434e-15	-7.23961e-14	-3.80445e-14	-4.41498e-14	300	610	0	3.17909e-16	-1.76257e-16	-2.27902e-16	1.37839e-14	-7.26102e-15	1.93291e-14	300	200	0	10.8919	5.44552	-120.481	1134.4	-508.075	-1649.17	-315.217	190.584	0	11.6507	10.4759	-172.984	-26869.5	-184010	-9730.42	-1977.74	355.329	0
353	0	7.41924e-16	6.11991e-17	-1.19729e-15	-4.5576e-14	-1.86055e-14	-3.43918e-14	300	610	0	1.53913e-16	-7.02769e-17	3.84822e-17	3.47336e-15	5.61235e-15	9.14616e-15	300	200	0	10.9648	5.46093	-120.802	1139.16	-521.481	-1645.83	-315.317	190.57	0	11.3231	10.3344	-173.438	-26901.3	-184057	-9703.08	-1975.23	355.106	0	23.3468	16.9227	-292.126	-84038.5	-379519	-28122.5	-1299.16	287.679	0
353	1	5.21777e-16	3.94207e-17	-6.36532e-16	-2.4722e-14	-5.21076e-15	-2.46811e-14	300	610	0	4.12734e-17	-9.64496e-19	1.87052e-16	-2.86881e-15	1.23448e-14	2.20099e-15	300	200	0	11.049	5.49283	-121.112	1147.15	-539.022	-1642.71	-315.451	190.528	0	11.0775	10.2109	-174.035	-26968.3	-184102	-9676.02	-1971.85	354.959	0
353	2	3.32994e-16	2.21992e-17	-2.38231e-16	-9.7844e-15	3.11181e-15	-1.61553e-14	300	610	0	-2.84099e-17	3.90018e-17	2.50171e-16	-6.17321e-15	1.47438e-14	-2.05456e-15	300	200	0	11.14	5.52767	-121.39	1155.52	-559.179	-1641.59	-315.607	190.481	0	10.9366	10.1266	-174.601	-27073.9	-184131	-9649.75	-1968.58	355.061	0
353	3	1.84751e-16	9.65098e-18	1.91756e-17	-2.94885e-17	7.52588e-15	-9.32728e-15	300	610	0	-6.50873e-17	5.73304e-17	2.56635e-16	-7.33708e-15	1.43653e-14	-4.25633e-15	300	200	0	11.2324	5.55437	-121.602	1161.22	-580.342	-1644.22	-315.772	190.451	0	10.8979	10.1145	-175.032	-27207	-184138	-9622.01	-1966.03	355.44	0
353	4	7.74923e-17	1.28573e-18	1.64886e-16	5.58263e-15	9.16648e-15	-4.28944e-15	300	610	0	-7.84149e-17	6.10333e-17	2.29754e-16	-7.13148e-15	1.24349e-14	-5.01479e-15	300	200	0	11.3186	5.56935	-121.725	1162.87	-602.616	-1650.77	-315.951	190.447	0	10.9479	10.1922	-175.332	-27348.2	-184131	-9591	-1964.18	355.979	0
353	5	6.58452e-18	-3.67717e-18	2.29004e-16	8.14373e-15	9.01687e-15	-8.81522e-16	300	610	0	-7.67286e-17	5.58856e-17	1.86906e-16	-6.16302e-15	9.84254e-15	-4.85297e-15	300	200	0	11.39	5.57365	-121.758	1160.32	-626.548	-1659.26	-316.146	190.47	0	11.0728	10.3418	-175.579	-27477	-184124	-9561.09	-1962.67	356.494	0
353	6	-3.4969e-17	-6.09219e-18	2.38565e-16	8.6453e-15	7.85582e-15	1.18297e-15	300	610	0	-6.66111e-17	4.62629e-17	1.39987e-16	-4.87142e-15	7.17856e-15	-4.18134e-15	300	200	0	11.4392	5.56744	-121.707	1153.05	-651.737	-1666.7	-316.355	190.526	0	11.2569	10.5206	-175.807	-27579.5	-184132	-9544.02	-1961.35	356.874	0
353	7	-5.46911e-17	-6.75436e-18	2.1562e-16	7.90294e-15	6.25166e-15	2.22891e-15	300	610	0	-5.28524e-17	3.52146e-17	9.63209e-17	-3.54801e-15	4.79103e-15	-3.29666e-15	300	200	0	11.4612	5.54828	-121.572	1139.67	-677.098	-1670.36	-316.57	190.626	0	11.4829	10.6859	-175.98	-27651.3	-184153	-9552.86	-1960.44	357.127	0
353	8	-5.95098e-17	-6.32979e-18	1.7672e-16	6.5339e-15	4.58399e-15	2.56453e-15	300	610	0	-3.86404e-17	2.4664e-17	5.9731e-17	-2.36411e-15	2.84711e-15	-2.39497e-15	300	200	0	11.455	5.51434	-121.352	1118.94	-701.123	-1668.39	-316.778	190.779	0	11.7314	10.8136	-176.055	-27695.8	-184176	-9593.89	-1960.13	357.314	0
353	9	-5.51853e-17	-5.33101e-18	1.33285e-16	4.96776e-15	3.07863e-15	2.45174e-15	300	610	0	-2.58623e-17	1.56573e-17	3.15722e-17	-1.40156e-15	1.39e-15	-1.591e-15	300	200	0	11.4255	5.46888	-121.071	1090.66	-721.488	-1660.33	-316.959	190.992	0	11.9743	10.9053	-176.019	-27719.6	-184189	-9663.77	-1960.42	357.481	0
354	0	-4.61194e-17	-4.12117e-18	9.2421e-17	3.47502e-15	1.84608e-15	2.09458e-15	300	610	0	-1.54321e-17	8.61213e-18	1.1618e-17	-6.8104e-16	3.86515e-16	-9.39073e-16	300	200	0	11.3804	5.42092	-120.78	1055.65	-735.502	-1647.24	-317.09	191.26	0	12.1765	10.9829	-175.873	-27725.2	-184179	-9753.33	-1961.23	357.643	0	23.1542	16.3688	-296.598	-85767	-382835	-27730.4	-1290.76	289.17	0
354	1	-3.54084e-17	-2.93423e-18	5.79074e-17	2.20246e-15	9.17319e-16	1.63951e-15	300	610	0	-7.59533e-18	3.53473e-18	-1.23978e-18	-1.85579e-16	-2.36525e-16	-4.52284e-16	300	200	0	11.3269	5.38153	-120.538	1015.78	-741.738	-1631.42	-317.154	191.573	0	12.3124	11.0697	-175.644	-27709.7	-184138	-9851.77	-1962.36	357.761	0
354	2	-2.50285e-17	-1.90196e-18	3.11597e-17	1.20821e-15	2.73961e-16	1.18239e-15	300	610	0	-2.18402e-18	1.94043e-19	-8.48459e-18	1.21413e-16	-5.66542e-16	-1.1848e-16	300	200	0	11.2713	5.35887	-120.377	974.243	-741.327	-1615.65	-317.158	191.907	0	12.3788	11.1733	-175.415	-27669.8	-184061	-9948.05	-1963.29	357.739	0
354	3	-1.60765e-17	-1.08169e-18	1.20661e-17	4.92518e-16	-1.28602e-16	7.78601e-16	300	610	0	1.18761e-18	-1.74982e-18	-1.16384e-17	2.83442e-16	-6.8874e-16	8.75667e-17	300	200	0	11.2201	5.35563	-120.297	935.714	-737.469	-1602.32	-317.13	192.222	0	12.3957	11.2871	-175.314	-27604.3	-183950	-10032.1	-1963.26	357.456	0
354	4	-9.01287e-18	-4.81115e-19	-3.50413e-19	2.23088e-17	-3.44723e-16	4.53613e-16	300	610	0	2.98454e-18	-2.65883e-18	-1.20641e-17	3.42808e-16	-6.76883e-16	1.95593e-16	300	200	0	11.1785	5.36998	-120.273	905.701	-733.449	-1592.7	-317.098	192.47	0	12.4057	11.4006	-175.441	-27515.6	-183810	-10096.7	-1961.7	356.837	0
354	5	-3.87705e-18	-7.8451e-20	-7.44751e-18	-2.50699e-16	-4.27883e-16	2.12678e-16	300	610	0	3.66185e-18	-2.86446e-18	-1.08706e-17	3.36069e-16	-5.89364e-16	2.34384e-16	300	200	0	11.1475	5.3987	-120.267	888.766	-730.763	-1586.76	-317.076	192.61	0	12.4621	11.5053	-175.78	-27410.2	-183652	-10138	-1958.78	355.934	0
354	6	-4.6196e-19	1.62415e-19	-1.06401e-17	-3.77775e-16	-4.24681e-16	4.87958e-17	300	610	0	3.61469e-18	-2.64118e-18	-8.88826e-18	2.92127e-16	-4.68778e-16	2.28742e-16	300	200	0	11.1275	5.44049	-120.239	887.196	-728.288	-1583.42	-317.057	192.621	0	12.598	11.5913	-176.172	-27296.4	-183492	-10154.7	-1955.55	354.942	0
354	7	1.55663e-18	2.81537e-19	-1.12071e-17	-4.05797e-16	-3.72208e-16	-5.12462e-17	300	610	0	3.15661e-18	-2.1979e-18	-6.68883e-18	2.32033e-16	-3.43557e-16	1.98226e-16	300	200	0	11.1204	5.49621	-120.165	900.707	-723.172	-1581.44	-317.018	192.504	0	12.8031	11.6439	-176.404	-27182.5	-183345	-10149.4	-1953.35	354.092	0
354	8	2.53163e-18	3.1646e-19	-1.01969e-17	-3.73528e-16	-2.97662e-16	-1.02656e-16	300	610	0	2.51689e-18	-1.681e-18	-4.62679e-18	1.69818e-16	-2.306e-16	1.57048e-16	300	200	0	11.1286	5.56538	-120.044	926.39	-713.197	-1580.29	-316.941	192.283	0	13.0293	11.6538	-176.379	-27076.8	-183220	-10127.6	-1952.79	353.515	0
354	9	2.79037e-18	2.98809e-19	-8.40038e-18	-3.1044e-16	-2.19312e-16	-1.19974e-16	300	610	0	1.84901e-18	-1.18339e-18	-2.88959e-18	1.13801e-16	-1.38162e-16	1.14648e-16	300	200	0	11.1508	5.64257	-119.897	959.814	-698.019	-1580.42	-316.822	191.995	0	13.222	11.6292	-176.171	-26986.8	-183112	-10095	-1953.4	353.185	0
355	0	2.60645e-18	2.53035e-19	-6.36593e-18	-2.37156e-16	-1.48118e-16	-1.15628e-16	300	610	0	1.24456e-18	-7.56193e-19	-1.54627e-18	6.80258e-17	-6.85426e-17	7.66015e-17	300	200	0	11.1803	5.71652	-119.737	996.799	-678.56	-1582.36	-316.667	191.675	0	13.3506	11.5872	-175.944	-26917.7	-183017	-10056.1	-1954.2	352.991	0	23.8876	16.4747	-292.677	-84487.7	-379674	-27853.8	-1297.24	288.672	0
355	1	2.18996e-18	1.96549e-19	-4.43724e-18	-1.66746e-16	-8.95252e-17	-9.93432e-17	300	610	0	7.48648e-19	-4.20421e-19	-5.89574e-19	3.3597e-17	-2.03427e-17	4.55937e-17	300	200	0	11.2093	5.77352	-119.557	1033.89	-656.485	-1585.8	-316.491	191.352	0	13.4102	11.5316	-175.806	-26876.2	-182937	-10013.5	-1954.56	352.874	0
355	2	1.68939e-18	1.40639e-19	-2.79931e-18	-1.06383e-16	-4.51636e-17	-7.8136e-17	300	610	0	3.74265e-19	-1.77244e-19	3.07721e-20	9.79648e-18	9.79533e-18	2.23298e-17	300	200	0	11.2336	5.8046	-119.339	1067.66	-633.9	-1589.83	-316.312	191.054	0	13.4028	11.4487	-175.762	-26872.3	-182884	-9967.78	-1954.52	352.89	0
355	3	1.20017e-18	9.17256e-20	-1.52383e-18	-5.89943e-17	-1.42732e-17	-5.66272e-17	300	610	0	1.14392e-19	-1.62969e-20	3.83772e-19	-5.05564e-18	2.59554e-17	6.29191e-18	300	200	0	11.252	5.81077	-119.071	1094.2	-612.854	-1594.04	-316.147	190.811	0	13.3237	11.3218	-175.738	-26913	-182867	-9917.5	-1954.57	353.143	0
355	4	7.75807e-19	5.26668e-20	-6.08814e-19	-2.47143e-17	5.18902e-18	-3.75092e-17	300	610	0	-4.86613e-20	7.81828e-20	5.40975e-19	-1.29921e-17	3.21521e-17	-3.67925e-18	300	200	0	11.2619	5.8003	-118.766	1110.26	-595.455	-1599.01	-316.014	190.652	0	13.164	11.1408	-175.635	-26993.1	-182886	-9862.95	-1955.28	353.688	0
355	5	4.39321e-19	2.39307e-20	-1.01377e-20	-2.05835e-18	1.57602e-17	-2.20453e-17	300	610	0	-1.36607e-19	1.23183e-19	5.66861e-19	-1.60062e-17	3.18815e-17	-8.97352e-18	300	200	0	11.2595	5.78115	-118.456	1115.1	-583.84	-1605.22	-315.929	190.586	0	12.9243	10.9018	-175.378	-27091.7	-182935	-9808.03	-1957.09	354.476	0
355	6	1.9348e-19	4.55571e-21	3.35281e-19	1.12131e-17	1.99591e-17	-1.0526e-17	300	610	0	-1.70885e-19	1.34369e-19	5.1416e-19	-1.58309e-17	2.79249e-17	-1.09476e-17	300	200	0	11.2408	5.75709	-118.178	1110.55	-578.873	-1611.91	-315.898	190.603	0	12.6285	10.6089	-174.927	-27178.9	-183004	-9758.91	-1960.18	355.373	0
355	7	2.90654e-20	-7.12713e-21	4.93906e-19	1.75067e-17	1.99936e-17	-2.64794e-18	300	610	0	-1.70219e-19	1.2478e-19	4.22559e-19	-1.38426e-17	2.23207e-17	-1.07774e-17	300	200	0	11.203	5.73116	-117.956	1099.75	-579.068	-1617.44	-315.909	190.677	0	12.3291	10.2833	-174.262	-27228.5	-183080	-9721.49	-1964.6	356.25	0
355	8	-6.89302e-20	-1.29945e-20	5.26221e-19	1.90379e-17	1.76297e-17	2.19724e-18	300	610	0	-1.49542e-19	1.0439e-19	3.19513e-19	-1.1049e-17	1.64374e-17	-9.39456e-18	300	200	0	11.1507	5.7093	-117.803	1085.76	-581.107	-1620.59	-315.933	190.783	0	12.0923	9.97393	-173.388	-27227.8	-183150	-9700.52	-1970.3	357.034	0
355	9	-1.17055e-19	-1.48186e-20	4.82062e-19	1.76485e-17	1.41687e-17	4.72102e-18	300	610	0	-1.19824e-19	8.02213e-20	2.22173e-19	-8.12557e-18	1.1095e-17	-7.47945e-18	300	200	0	11.0953	5.69771	-117.719	1070.38	-581.597	-1621.32	-315.941	190.907	0	11.9688	9.75471	-172.397	-27176.8	-183200	-9699.49	-1976.66	357.641	0
356	0	-1.30768e-19	-1.41007e-20	3.99199e-19	1.47455e-17	1.04895e-17	5.6092e-18	300	610	0	-8.84522e-20	5.67608e-20	1.39718e-19	-5.47594e-18	6.70057e-18	-5.48661e-18	300	200	0	11.0461	5.69765	-117.694	1054.26	-578.929	-1620.73	-315.919	191.042	0	11.9778	9.69652	-171.481	-27080.3	-183222	-9719.4	-1982.47	357.92	0	23.8876	16.4747	-292.677	-84487.7	-379674	-27853.8	-1297.24	288.672	0
356	1	-1.23062e-19	-1.20067e-20	3.03962e-19	1.13184e-17	7.12355e-18	5.45111e-18	300	610	0	-5.9869e-20	3.65048e-20	7.5653e-20	-3.29967e-18	3.37513e-18	-3.68669e-18	300	200	0	11.0048	5.7045	-117.715	1038.01	-573.978	-1620.29	-315.876	191.182	0	12.1105	9.82831	-170.838	-26947.9	-183217	-9756.85	-1986.46	357.739	0
356	2	-1.03959e-19	-9.37132e-21	2.12966e-19	7.99856e-18	4.33898e-18	4.7103e-18	300	610	0	-3.62971e-20	2.05064e-20	2.97989e-20	-1.65501e-18	1.06076e-18	-2.21227e-18	300	200	0	10.9697	5.71011	-117.769	1022.47	-569.529	-1620.74	-315.836	191.318	0	12.3362	10.1206	-170.557	-26799	-183196	-9804.22	-1988.1	357.127	0
356	3	-8.05813e-20	-6.73879e-21	1.35257e-19	5.13617e-18	2.22067e-18	3.72279e-18	300	610	0	-1.8417e-20	8.86315e-21	-1.17796e-22	-5.12095e-19	-3.96361e-19	-1.1008e-18	300	200	0	10.9401	5.70562	-117.843	1008.02	-568.806	-1621.53	-315.827	191.446	0	12.6055	10.5062	-170.629	-26661.5	-183173	-9852.86	-1987.52	356.254	0
356	4	-5.75329e-20	-4.42178e-21	7.44514e-20	2.87808e-18	7.37987e-19	2.71117e-18	300	610	0	-5.94095e-21	1.11215e-21	-1.73044e-20	2.0608e-19	-1.18688e-18	-3.30511e-19	300	200	0	10.9179	5.68569	-117.927	993.985	-573.217	-1621.49	-315.861	191.571	0	12.8622	10.9078	-171.022	-26561.8	-183163	-9897.49	-1984.99	355.312	0
356	5	-3.74219e-20	-2.56242e-21	3.0615e-20	1.23664e-18	-2.02471e-19	1.8063e-18	300	610	0	1.94045e-21	-3.47689e-21	-2.51227e-20	5.94426e-19	-1.49988e-18	1.51771e-19	300	200	0	10.9067	5.65143	-118.006	978.951	-580.89	-1620.24	-315.923	191.704	0	13.0635	11.2493	-171.681	-26515.8	-183165	-9937.45	-1980.89	354.448	0
356	6	-2.13974e-20	-1.18788e-21	1.76106e-21	1.45461e-19	-7.19049e-19	1.07068e-18	300	610	0	6.24052e-21	-5.70083e-21	-2.66226e-20	7.46836e-19	-1.50102e-18	4.10965e-19	300	200	0	10.9115	5.60835	-118.069	962.135	-588.153	-1618.45	-315.981	191.851	0	13.1892	11.4728	-172.493	-26525.4	-183178	-9974.06	-1975.94	353.777	0
356	7	-9.63297e-21	-2.55958e-22	-1.50385e-20	-4.99258e-19	-9.30327e-19	5.20088e-19	300	610	0	7.96883e-21	-6.29981e-21	-2.43109e-20	7.45422e-19	-1.32271e-18	5.10992e-19	300	200	0	10.9356	5.56354	-118.105	944.298	-592.471	-1616.67	-316.017	192.005	0	13.2308	11.5654	-173.297	-26579.7	-183208	-10008.1	-1971.19	353.377	0
356	8	-1.72051e-21	3.10368e-22	-2.29044e-20	-8.10417e-19	-9.40883e-19	1.41516e-19	300	610	0	8.01243e-21	-5.89309e-21	-2.00833e-20	6.55737e-19	-1.0625e-18	5.07579e-19	300	200	0	10.9777	5.52504	-118.117	927.331	-593.115	-1614.65	-316.021	192.149	0	13.1863	11.557	-173.929	-26659	-183268	-10038.9	-1967.69	353.275	0
356	9	3.03389e-21	5.98974e-22	-2.46962e-20	-8.92696e-19	-8.34776e-19	-9.30173e-20	300	610	0	7.08222e-21	-4.95665e-21	-1.52582e-20	5.25991e-19	-7.86208e-19	4.45101e-19	300	200	0	11.0314	5.50047	-118.136	913.817	-589.846	-1611.86	-315.993	192.265	0	13.071	11.484	-174.25	-26742.9	-183369	-10064.6	-1966.33	353.474	0
357	0	5.40573e-21	6.93496e-22	-2.2782e-20	-8.3357e-19	-6.74243e-19	-2.16772e-19	300	610	0	5.70302e-21	-3.82728e-21	-1.06649e-20	3.88683e-19	-5.3362e-19	3.56112e-19	300	200	0	11.089	5.49478	-118.212	906.465	-582.633	-1607.96	-315.929	192.332	0	12.9201	11.3667	-174.161	-26818.9	-183507	-10082.6	-1967.67	353.989	0	23.6159	16.796	-290.636	-84131.7	-378326	-28261.7	-1301.72	289.474	0
357	1	6.12492e-21	6.65159e-22	-1.89652e-20	-7.00194e-19	-5.01558e-19	-2.62081e-19	300	610	0	4.2301e-21	-2.72164e-21	-6.75238e-21	2.63396e-19	-3.24773e-19	2.6249e-19	300	200	0	11.1471	5.50877	-118.376	906.552	-571.967	-1602.95	-315.832	192.342	0	12.7686	11.2242	-173.647	-26885.5	-183663	-10091.1	-1971.68	354.829	0
357	2	5.80817e-21	5.69563e-22	-1.45096e-20	-5.40028e-19	-3.42474e-19	-2.56884e-19	300	610	0	2.87891e-21	-1.76147e-21	-3.69785e-21	1.59959e-19	-1.65975e-19	1.77367e-19	300	200	0	11.2047	5.53965	-118.604	913.146	-558.347	-1597.67	-315.708	192.301	0	12.6256	11.0896	-172.806	-26947.6	-183807	-10088.5	-1977.66	355.941	0
357	3	4.93358e-21	4.46694e-22	-1.0218e-20	-3.83556e-19	-2.10177e-19	-2.23269e-19	300	610	0	1.7588e-21	-9.99401e-22	-1.50076e-21	8.14169e-20	-5.48859e-20	1.07278e-19	300	200	0	11.2572	5.58321	-118.83	924.232	-542.207	-1593.85	-315.563	192.222	0	12.4741	10.9929	-171.834	-27013.1	-183914	-10071.5	-1984.3	357.205	0
357	4	3.84253e-21	3.22793e-22	-6.53223e-21	-2.47862e-19	-1.09054e-19	-1.77323e-19	300	610	0	9.05102e-22	-4.42096e-22	-5.86172e-23	2.65519e-20	1.55289e-20	5.41905e-20	300	200	0	11.2968	5.63577	-118.989	938.024	-524.938	-1593.07	-315.412	192.117	0	12.2968	10.9405	-170.968	-27092.3	-183971	-10037.3	-1990.06	358.464	0
357	5	2.7571e-21	2.13071e-22	-3.63431e-21	-1.40294e-19	-3.79117e-20	-1.29765e-19	300	610	0	3.06355e-22	-6.89645e-23	7.77535e-22	-8.15851e-21	5.41625e-20	1.72068e-20	300	200	0	11.3167	5.69451	-119.053	953.33	-509.274	-1595.77	-315.278	191.992	0	12.0906	10.9223	-170.411	-27191	-183976	-9987.44	-1993.6	359.561	0
357	6	1.80431e-21	1.24583e-22	-1.53484e-21	-6.17204e-20	7.51191e-21	-8.69502e-20	300	610	0	-7.44203e-23	1.5379e-22	1.16558e-21	-2.71426e-20	6.99175e-20	-6.10847e-21	300	200	0	11.3149	5.75596	-119.03	969.536	-497.67	-1601.44	-315.181	191.855	0	11.8605	10.9258	-170.275	-27303.6	-183937	-9928.69	-1994.23	360.35	0
357	7	1.04139e-21	5.88529e-23	-1.44763e-22	-9.18605e-21	3.27326e-20	-5.19671e-20	300	610	0	-2.84475e-22	2.63528e-22	1.24972e-21	-3.48214e-20	7.06399e-20	-1.87854e-20	300	200	0	11.2939	5.8129	-118.953	986.241	-490.053	-1609.3	-315.12	191.709	0	11.6151	10.9353	-170.541	-27413.1	-183869	-9869.93	-1992.15	360.742	0
357	8	4.78586e-22	1.40448e-23	6.71726e-22	2.21139e-20	4.33308e-20	-2.56577e-20	300	610	0	-3.7133e-22	2.95203e-22	1.1491e-21	-3.50848e-20	6.26332e-20	-2.38343e-20	300	200	0	11.2599	5.85289	-118.863	1002.4	-483.797	-1618.71	-315.07	191.567	0	11.3694	10.9294	-171.083	-27501.6	-183799	-9818.35	-1988.33	360.75	0
357	9	9.79419e-23	-1.33922e-23	1.06108e-21	3.74733e-20	4.42581e-20	-7.47205e-21	300	610	0	-3.76995e-22	2.78218e-22	9.54246e-22	-3.10532e-20	5.05623e-20	-2.38955e-20	300	200	0	11.2192	5.86227	-118.8	1016.02	-475.617	-1629.41	-315.004	191.448	0	11.1503	10.8977	-171.706	-27556.8	-183744	-9777.29	-1984.11	360.489	0
358	0	-1.32587e-22	-2.75705e-23	1.15843e-21	4.18364e-20	3.95146e-20	3.87467e-21	300	610	0	-3.35305e-22	2.35283e-22	7.28444e-22	-2.5033e-20	3.75938e-20	-2.10818e-20	300	200	0	11.1742	5.835	-118.798	1025.01	-463.332	-1641.28	-314.9	191.372	0	10.997	10.857	-172.205	-27573	-183708	-9747.39	-1980.79	360.117	0	22.8333	16.9594	-291.934	-84828.4	-378290	-28060.6	-1295.81	290.574	0
358	1	-2.49322e-22	-3.24352e-23	1.07629e-21	3.93571e-20	3.20761e-20	9.93652e-21	300	610	0	-2.71359e-22	1.82545e-22	5.1177e-22	-1.8587e-20	2.56554e-20	-1.69505e-20	300	200	0	11.1229	5.77755	-118.881	1027.89	-446.992	-1653.57	-314.76	191.354	0	10.9447	10.8433	-172.445	-27552.4	-183683	-9728.62	-1979.17	359.775	0
358	2	-2.86714e-22	-3.13651e-23	9.00743e-22	3.32392e-20	2.39751e-20	1.22371e-20	300	610	0	-2.0224e-22	1.3046e-22	3.26178e-22	-1.26649e-20	1.57327e-20	-1.25543e-20	300	200	0	11.0622	5.70476	-119.053	1023.75	-428.648	-1664.47	-314.6	191.401	0	11.0065	10.886	-172.417	-27504.8	-183666	-9718.84	-1979.24	359.525	0
358	3	-2.74029e-22	-2.70103e-23	6.9242e-22	2.57588e-20	1.6459e-20	1.21009e-20	300	610	0	-1.38388e-22	8.4959e-23	1.80582e-22	-7.74999e-21	8.15185e-21	-8.52995e-21	300	200	0	10.993	5.63265	-119.312	1012.6	-410.916	-1671.98	-314.444	191.513	0	11.1674	10.9912	-172.213	-27443.8	-183661	-9711.36	-1980.47	359.359	0
358	4	-2.34064e-22	-2.12862e-23	4.90091e-22	1.83868e-20	1.01753e-20	1.05798e-20	300	610	0	-8.51766e-23	4.86691e-23	7.53423e-23	-4.00016e-21	2.82134e-21	-5.19914e-21	300	200	0	10.9227	5.5741	-119.645	995.52	-396.23	-1675.29	-314.312	191.679	0	11.384	11.1358	-171.919	-27383.5	-183671	-9698.44	-1982.36	359.282	0
358	5	-1.8318e-22	-1.54573e-23	3.1533e-22	1.19561e-20	5.34929e-21	8.44389e-21	300	610	0	-4.44276e-23	2.20016e-23	5.8516e-24	-1.36727e-21	-5.79819e-22	-2.66422e-21	300	200	0	10.861	5.53704	-120.014	974.672	-387.18	-1675.08	-314.226	191.879	0	11.5984	11.2754	-171.562	-27336	-183696	-9678.31	-1984.72	359.335	0
358	6	-1.32085e-22	-1.02631e-23	1.77256e-22	6.83332e-21	1.93681e-21	6.20912e-21	300	610	0	-1.57021e-23	4.04591e-24	-3.47998e-23	3.09521e-22	-2.46619e-21	-8.89121e-22	300	200	0	10.8156	5.52282	-120.372	953.262	-386.868	-1672.46	-314.214	192.081	0	11.7698	11.3689	-171.177	-27306.5	-183725	-9656.89	-1987.31	359.522	0
358	7	-8.69597e-23	-6.053e-24	7.67368e-23	3.07326e-21	-2.56114e-22	4.18395e-21	300	610	0	2.6858e-24	-6.7601e-24	-5.40234e-23	1.23669e-21	-3.25673e-21	2.37479e-22	300	200	0	10.7918	5.52586	-120.677	934.364	-398.753	-1668.3	-314.304	192.257	0	11.8915	11.4025	-170.872	-27293.2	-183742	-9642.28	-1989.32	359.729	0
358	8	-5.06471e-23	-2.91076e-24	9.79419e-24	5.44991e-22	-1.4864e-21	2.52075e-21	300	610	0	1.29377e-23	-1.21671e-23	-5.86351e-23	1.62233e-21	-3.32297e-21	8.56906e-22	300	200	0	10.7932	5.53611	-120.903	919.658	-425.507	-1663.57	-314.519	192.393	0	11.9815	11.3979	-170.786	-27290.2	-183729	-9639	-1989.78	359.791	0
358	9	-2.37307e-23	-7.57086e-25	-2.98623e-23	-9.73615e-22	-2.01654e-21	1.26395e-21	300	610	0	1.72896e-23	-1.38252e-23	-5.42958e-23	1.65063e-21	-2.96487e-21	1.11088e-21	300	200	0	10.8204	5.54414	-121.036	910.257	-466.472	-1659.15	-314.854	192.479	0	12.0668	11.3987	-170.973	-27292	-183671	-9647.66	-1988.27	359.628	0
359	0	-5.42578e-24	5.71435e-25	-4.91025e-23	-1.73066e-21	-2.08093e-21	3.90658e-22	300	610	0	1.77303e-23	-1.31302e-23	-4.53275e-23	1.4701e-21	-2.4055e-21	1.12446e-21	300	200	0	10.8681	5.54576	-121.083	908.239	-515.798	-1655.63	-315.26	192.499	0	12.1727	11.4396	-171.341	-27299.2	-183564	-9666.92	-1985.33	359.326	0	22.8333	16.9594	-291.934	-84828.4	-378290	-28060.6	-1295.81	290.574	0
359	1	5.74553e-24	1.26714e-24	-5.43104e-23	-1.95959e-21	-1.86984e-21	-1.58018e-22	300	610	0	1.58698e-23	-1.11652e-23	-3.4767e-23	1.19104e-21	-1.79709e-21	9.98203e-22	300	200	0	10.929	5.54248	-121.075	916.183	-564.398	-1653.57	-315.662	192.433	0	12.3129	11.5269	-171.703	-27320.5	-183421	-9693.51	-1982.25	359.115	0
359	2	1.14835e-23	1.51606e-24	-5.08296e-23	-1.85758e-21	-1.52555e-21	-4.54641e-22	300	610	0	1.29081e-23	-8.70421e-24	-2.45501e-23	8.88584e-22	-1.23302e-21	8.06601e-22	300	200	0	10.9969	5.53853	-121.048	934.93	-604.206	-1653.5	-315.991	192.276	0	12.4796	11.6494	-171.871	-27367.6	-183268	-9722.01	-1980.31	359.233	0
359	3	1.34134e-23	1.47843e-24	-4.27681e-23	-1.57745e-21	-1.14571e-21	-5.7098e-22	300	610	0	9.66623e-24	-6.25152e-24	-1.57489e-23	6.08748e-22	-7.61707e-22	6.00272e-22	300	200	0	11.0647	5.53743	-121.027	962.313	-630.25	-1655.46	-316.208	192.049	0	12.6358	11.7904	-171.772	-27444.4	-183135	-9746.98	-1980.15	359.773	0
359	4	1.29238e-23	1.28052e-24	-3.30341e-23	-1.22833e-21	-7.90728e-22	-5.69794e-22	300	610	0	6.64987e-24	-4.096e-24	-8.81099e-24	3.75278e-22	-3.99908e-22	4.10075e-22	300	200	0	11.1234	5.54006	-121.036	993.554	-640.021	-1658.74	-316.288	191.791	0	12.7237	11.9252	-171.475	-27540.3	-183047	-9764.58	-1981.48	360.608	0
359	5	1.11015e-23	1.01407e-24	-2.3499e-23	-8.81148e-22	-4.92355e-22	-5.01179e-22	300	610	0	4.12278e-24	-2.36834e-24	-3.77153e-24	1.96301e-22	-1.44213e-22	2.5183e-22	300	200	0	11.1676	5.54443	-121.084	1022.6	-633.323	-1662.33	-316.23	191.555	0	12.6931	12.0238	-171.169	-27632.1	-183018	-9772.92	-1983.23	361.432	0
359	6	8.73014e-24	7.39967e-25	-1.52152e-23	-5.76482e-22	-2.62103e-22	-4.01975e-22	300	610	0	2.17829e-24	-1.09265e-24	-4.24427e-25	6.99946e-23	1.99937e-23	1.30822e-22	300	200	0	11.1981	5.5471	-121.152	1044.7	-613.445	-1665.92	-316.063	191.377	0	12.5291	12.0697	-171.044	-27691.6	-183052	-9773.83	-1984.21	361.898	0
359	7	6.32589e-24	4.94149e-25	-8.63831e-24	-3.32583e-22	-9.84705e-23	-2.97012e-22	300	610	0	8.00592e-25	-2.28921e-25	1.5506e-24	-1.09708e-23	1.12021e-22	4.56516e-23	300	200	0	11.2191	5.54504	-121.202	1058.47	-586.779	-1670.42	-315.841	191.267	0	12.2572	12.0733	-171.206	-27697.2	-183143	-9772.9	-1983.72	361.777	0
359	8	4.18935e-24	2.93901e-25	-3.82704e-24	-1.527e-22	7.35042e-24	-2.01252e-22	300	610	0	-8.69659e-26	2.94975e-25	2.50127e-24	-5.6214e-23	1.51576e-22	-8.76028e-24	300	200	0	11.2346	5.53646	-121.197	1064.96	-560.246	-1677.11	-315.623	191.213	0	11.9283	12.0597	-171.671	-27647	-183274	-9774.66	-1981.59	361.046	0
359	9	2.46148e-24	1.43728e-25	-6.04512e-25	-3.10711e-23	6.7316e-23	-1.22201e-22	300	610	0	-5.869e-25	5.61021e-25	2.74965e-24	-7.55245e-23	1.56247e-22	-3.9e-23	300	200	0	11.2466	5.5217	-121.112	1065.6	-539.574	-1686.54	-315.455	191.202	0	11.6005	12.0461	-172.374	-27563.1	-183422	-9779.68	-1978.09	359.903	0
360	0	1.17456e-24	4.02496e-26	1.32036e-24	4.25643e-23	9.37675e-23	-6.21806e-23	300	610	0	-8.04365e-25	6.47097e-25	2.56462e-24	-7.76227e-23	1.40303e-22	-5.17366e-23	300	200	0	11.2554	5.50582	-120.939	1061.58	-529.212	-1698.11	-315.376	191.222	0	11.3249	12.0332	-173.165	-27477.4	-183563	-9786.81	-1974.05	358.678	0	22.9162	17.4509	-293.415	-84925.2	-380006	-28712.1	-1295.11	289.437	0
360	1	2.94611e-25	-2.40442e-26	2.26964e-24	7.98263e-23	9.77964e-23	-2.02584e-23	300	610	0	-8.33496e-25	6.19436e-25	2.15248e-24	-6.95744e-23	1.14409e-22	-5.28913e-23	300	200	0	11.2593	5.49785	-120.688	1053.93	-531.464	-1710.3	-315.404	191.267	0	11.1356	12.0156	-173.872	-27407.9	-183684	-9795.79	-1970.43	357.632	0
360	2	-2.46443e-25	-5.81433e-26	2.54484e-24	9.17329e-23	8.8453e-23	6.26009e-24	300	610	0	-7.50871e-25	5.2968e-25	1.65888e-24	-5.66521e-23	8.5881e-23	-4.72491e-23	300	200	0	11.2536	5.50462	-120.376	1043.84	-544.841	-1721.31	-315.526	191.328	0	11.0476	11.993	-174.389	-27347.9	-183784	-9807.07	-1967.87	356.821	0
360	3	-5.2814e-25	-7.08165e-26	2.39965e-24	8.76417e-23	7.25352e-23	2.07606e-23	300	610	0	-6.13843e-25	4.14924e-25	1.17731e-24	-4.2468e-23	5.92394e-23	-3.83719e-23	300	200	0	11.2354	5.52548	-120.032	1033.41	-564.892	-1729.36	-315.706	191.391	0	11.0586	11.9675	-174.7	-27279	-183869	-9820.24	-1966.49	356.148	0
360	4	-6.27135e-25	-6.96598e-26	2.03008e-24	7.48404e-23	5.47352e-23	2.66225e-23	300	610	0	-4.61874e-25	2.99475e-25	7.60065e-25	-2.92496e-23	3.68589e-23	-2.86931e-23	300	200	0	11.2076	5.55342	-119.703	1025.24	-587.428	-1732.99	-315.907	191.435	0	11.1492	11.9347	-174.827	-27196.2	-183943	-9834.35	-1966.14	355.561	0
360	5	-6.09282e-25	-6.06896e-26	1.57556e-24	5.85574e-23	3.79753e-23	2.68187e-23	300	610	0	-3.19431e-25	1.97393e-25	4.2955e-25	-1.81624e-23	1.95968e-23	-1.97072e-23	300	200	0	11.1803	5.5799	-119.441	1021.36	-610.091	-1731.45	-316.108	191.449	0	11.2897	11.8864	-174.776	-27114.8	-183994	-9848.8	-1966.74	355.14	0
360	6	-5.26376e-25	-4.82965e-26	1.12638e-24	4.2214e-23	2.38116e-23	2.37341e-23	300	610	0	-1.9945e-25	1.15166e-25	1.88307e-25	-9.62236e-24	7.33544e-24	-1.21912e-23	300	200	0	11.1664	5.59872	-119.276	1022.73	-631.439	-1725.35	-316.294	191.425	0	11.4557	11.827	-174.551	-27054.3	-184004	-9862.07	-1968.15	354.994	0
360	7	-4.15951e-25	-3.54129e-26	7.33836e-25	2.77843e-23	1.28291e-23	1.91309e-23	300	610	0	-1.06687e-25	5.41593e-26	2.71532e-26	-3.56503e-24	-5.88794e-25	-6.41641e-24	300	200	0	11.1747	5.6073	-119.203	1029.29	-649.718	-1716.37	-316.451	191.365	0	11.6347	11.7755	-174.197	-27023	-183957	-9870.69	-1970.03	355.129	0
360	8	-3.02871e-25	-2.37833e-26	4.20649e-25	1.61754e-23	4.98525e-24	1.42034e-23	300	610	0	-4.06329e-26	1.26261e-26	-6.87399e-26	3.42676e-25	-5.07465e-24	-2.33116e-24	300	200	0	11.2069	5.60534	-119.197	1040.13	-662.469	-1706.5	-316.558	191.274	0	11.8209	11.7426	-173.771	-27016.2	-183851	-9872.27	-1972.01	355.47	0
360	9	-2.01745e-25	-1.42613e-26	1.9043e-25	7.57231e-24	-1.18983e-25	9.6769e-24	300	610	0	2.18936e-27	-1.27588e-26	-1.15678e-25	2.54856e-24	-7.04877e-24	2.9559e-25	300	200	0	11.2584	5.59376	-119.22	1053.73	-667.314	-1697.52	-316.597	191.161	0	12.0141	11.7121	-173.32	-27024.5	-183699	-9869.03	-1973.88	355.923	0
361	0	-1.1955e-25	-7.08632e-27	3.53613e-26	1.72315e-24	-3.03948e-24	5.92067e-24	300	610	0	2.6549e-26	-2.58327e-26	-1.28874e-25	3.51299e-24	-7.3434e-24	1.7706e-24	300	200	0	11.3198	5.57725	-119.243	1067.88	-663.253	-1690.35	-316.562	191.044	0	12.2125	11.6556	-172.911	-27041	-183522	-9866.32	-1975.37	356.387	0	22.9162	17.4509	-293.415	-84925.2	-380006	-28712.1	-1295.11	289.437	0
361	1	-5.80383e-26	-2.11619e-27	-5.80117e-26	-1.84528e-24	-4.35624e-24	3.05512e-24	300	610	0	3.73894e-26	-3.02697e-26	-1.21095e-25	3.64865e-24	-6.63728e-24	2.40756e-24	300	200	0	11.3795	5.56459	-119.264	1079.51	-651.818	-1684.47	-316.465	190.949	0	12.4051	11.5576	-172.622	-27060.1	-183351	-9867.22	-1976.16	356.759	0
361	2	-1.57524e-26	9.93702e-28	-1.0478e-25	-3.67695e-24	-4.59394e-24	1.04333e-24	300	610	0	3.91643e-26	-2.92118e-26	-1.02186e-25	3.29164e-24	-5.43997e-24	2.48674e-24	300	200	0	11.4279	5.56329	-119.303	1085.2	-637.325	-1678.62	-316.342	190.904	0	12.5797	11.4218	-172.475	-27074.3	-183215	-9870.03	-1976.27	356.975	0
361	3	1.04379e-26	2.66326e-27	-1.19177e-25	-4.29168e-24	-4.1829e-24	-2.37745e-25	300	610	0	3.55154e-26	-2.51208e-26	-7.91305e-26	2.69393e-24	-4.10299e-24	2.23578e-24	300	200	0	11.4591	5.57522	-119.381	1082.39	-624.873	-1671.91	-316.234	190.933	0	12.7311	11.2718	-172.382	-27076.4	-183134	-9871.06	-1976.38	357.072	0
361	4	2.42517e-26	3.30565e-27	-1.13246e-25	-4.13345e-24	-3.44786e-24	-9.45955e-25	300	610	0	2.91831e-26	-1.97736e-26	-5.64405e-26	2.02909e-24	-2.84511e-24	1.82493e-24	300	200	0	11.471	5.59813	-119.515	1070.54	-617.205	-1663.99	-316.164	191.043	0	12.8579	11.1481	-172.173	-27067.4	-183105	-9869.2	-1977.49	357.211	0
361	5	2.93025e-26	3.28088e-27	-9.63341e-26	-3.54966e-24	-2.61417e-24	-1.24036e-24	300	610	0	2.2063e-26	-1.43418e-26	-3.66657e-26	1.40492e-24	-1.78269e-24	1.37114e-24	300	200	0	11.4662	5.62896	-119.701	1051.92	-613.195	-1655.27	-316.123	191.212	0	12.9618	11.0836	-171.713	-27060.5	-183102	-9867.77	-1980.33	357.592	0
361	6	2.87129e-26	2.87547e-27	-7.51251e-26	-2.7908e-24	-1.82317e-24	-1.26175e-24	300	610	0	1.53389e-26	-9.50881e-27	-2.09247e-26	8.78555e-25	-9.59301e-25	9.46752e-25	300	200	0	11.4503	5.66508	-119.911	1030.51	-608.804	-1647.14	-316.077	191.406	0	13.0494	11.0802	-170.972	-27074.3	-183099	-9872.44	-1984.93	358.355	0
361	7	2.49506e-26	2.29955e-27	-5.39742e-26	-2.02176e-24	-1.15102e-24	-1.12361e-24	300	610	0	9.64402e-27	-5.59641e-27	-9.37963e-27	4.71173e-25	-3.71521e-25	5.89875e-25	300	200	0	11.4265	5.70406	-120.104	1010.14	-600.422	-1641.14	-315.999	191.589	0	13.1262	11.1191	-170.01	-27126.4	-183082	-9887.66	-1990.89	359.558	0
361	8	1.98127e-26	1.69426e-27	-3.53783e-26	-1.33856e-24	-6.2733e-25	-9.10227e-25	300	610	0	5.21996e-27	-2.67974e-27	-1.62348e-27	1.80774e-25	1.0719e-26	3.1436e-25	300	200	0	11.3929	5.74267	-120.249	993.299	-588.296	-1637.81	-315.892	191.74	0	13.1873	11.1844	-168.927	-27228	-183058	-9912.75	-1997.65	361.182	0
361	9	1.44965e-26	1.14425e-27	-2.04686e-26	-7.86156e-25	-2.51442e-25	-6.7902e-25	300	610	0	2.05399e-27	-6.83301e-28	3.0295e-27	-7.74439e-27	2.29211e-25	1.18472e-25	300	200	0	11.3446	5.77667	-120.341	981.198	-576.358	-1636.85	-315.789	191.847	0	13.2151	11.2608	-167.844	-27377.1	-183034	-9940.76	-2004.5	363.11	0
362	0	9.71162e-27	6.91594e-28	-9.45588e-27	-3.74823e-25	-5.34554e-27	-4.65131e-25	300	610	0	-1.11658e-29	5.46023e-28	5.34355e-27	-1.1521e-25	3.27506e-25	-8.27881e-27	300	200	0	11.2799	5.80286	-120.386	974.603	-568.921	-1637.7	-315.726	191.904	0	13.1882	11.3192	-166.9	-27556.5	-183013	-9962.2	-2010.54	365.108	0	23.9692	16.9121	-289.318	-84404.1	-375710	-28343.1	-1298.61	291.735	0
362	1	5.80267e-27	3.48882e-28	-1.99671e-27	-9.3637e-26	1.36785e-25	-2.86701e-25	300	610	0	-1.19719e-27	1.18773e-27	6.03693e-27	-1.63261e-25	3.44975e-25	-8.01678e-26	300	200	0	11.2038	5.82111	-120.385	974.083	-567.778	-1639.86	-315.716	191.909	0	13.0928	11.325	-166.253	-27740.5	-182988	-9970.32	-2014.66	366.857	0
362	2	2.86341e-27	1.1024e-28	2.53002e-27	7.91955e-26	2.02196e-25	-1.4993e-25	300	610	0	-1.73636e-27	1.41508e-27	5.71583e-27	-1.71425e-25	3.13888e-25	-1.11943e-25	300	200	0	11.125	5.8333	-120.335	978.75	-571.72	-1643.04	-315.751	191.866	0	12.9251	11.2641	-166.056	-27906.1	-182956	-9963.85	-2015.77	368.052	0
362	3	8.3209e-28	-4.01138e-29	4.83102e-27	1.69124e-25	2.15697e-25	-5.34189e-26	300	610	0	-1.83933e-27	1.37709e-27	4.84971e-27	-1.55681e-25	2.58589e-25	-1.16866e-25	300	200	0	11.0514	5.84087	-120.234	985.531	-578.045	-1646.93	-315.808	191.803	0	12.6894	11.1583	-166.409	-28037.1	-182921	-9946.13	-2013.23	368.483	0
362	4	-4.35013e-28	-1.2178e-28	5.578e-27	2.00664e-25	1.97743e-25	8.43877e-27	300	610	0	-1.67925e-27	1.19108e-27	3.77347e-27	-1.28071e-25	1.95962e-25	-1.05764e-25	300	200	0	10.9887	5.84371	-120.095	990.592	-584.16	-1650.74	-315.864	191.752	0	12.4057	11.0531	-167.309	-28122.8	-182895	-9922.04	-2007.16	368.089	0
362	5	-1.11166e-27	-1.54217e-28	5.3424e-27	1.94872e-25	1.63844e-25	4.29973e-26	300	610	0	-1.38702e-27	9.42143e-28	2.70471e-27	-9.69308e-26	1.36585e-25	-8.67708e-26	300	200	0	10.9405	5.84081	-119.945	991.59	-588.367	-1653.32	-315.905	191.733	0	12.1142	10.9894	-168.615	-28157.8	-182887	-9895.64	-1998.64	366.995	0
362	6	-1.36816e-27	-1.5448e-28	4.56994e-27	1.68305e-25	1.24818e-25	5.77401e-26	300	610	0	-1.05366e-27	6.8671e-28	1.76763e-27	-6.7475e-26	8.61546e-26	-6.55055e-26	300	200	0	10.9066	5.83256	-119.814	988.669	-590.349	-1653.8	-315.927	191.748	0	11.8644	10.9851	-170.093	-28141.5	-182894	-9869.23	-1989.26	365.448	0
362	7	-1.35251e-27	-1.36209e-28	3.58087e-27	1.3296e-25	8.74961e-26	5.93324e-26	300	610	0	-7.36425e-28	4.57996e-28	1.01796e-27	-4.25009e-26	4.6877e-26	-4.54682e-26	300	200	0	10.8871	5.82167	-119.729	983.724	-590.979	-1651.77	-315.936	191.784	0	11.6975	11.0391	-171.524	-28075	-182907	-9843.47	-1980.37	363.68	0
362	8	-1.18228e-27	-1.09454e-28	2.58514e-27	9.67781e-26	5.56027e-26	5.31746e-26	300	610	0	-4.66305e-28	2.71908e-28	4.65372e-28	-2.30819e-26	1.86923e-26	-2.85251e-26	300	200	0	10.8858	5.8107	-119.696	979.327	-591.158	-1647.21	-315.939	191.818	0	11.6328	11.1325	-172.738	-27961.6	-182921	-9819	-1972.95	361.873	0
362	9	-9.43485e-28	-8.10042e-29	1.70425e-27	6.44271e-26	3.06313e-26	4.3296e-26	300	610	0	-2.55505e-28	1.32506e-28	9.19686e-29	-9.17217e-27	2.43952e-28	-1.53798e-26	300	200	0	10.9065	5.80011	-119.699	978.421	-590.83	-1640.78	-315.936	191.826	0	11.6718	11.2267	-173.595	-27811.7	-182944	-9797.78	-1967.86	360.21	0
363	0	-6.93765e-28	-5.49607e-29	9.94384e-28	3.81332e-26	1.26155e-26	3.24571e-26	300	610	0	-1.0397e-28	3.65477e-29	-1.33882e-28	-8.7184e-29	-1.04069e-26	-5.98376e-27	300	200	0	10.9462	5.78948	-119.702	983.424	-588.752	-1633.82	-315.918	191.784	0	11.8088	11.2814	-174.006	-27643.5	-182991	-9782.41	-1965.64	358.865	0	23.4586	17.1725	-291.502	-84785.4	-378111	-28346.4	-1297.11	290.857	0
363	1	-4.67574e-28	-3.33941e-29	4.67451e-28	1.8455e-26	7.45576e-28	2.23601e-26	300	610	0	-4.59356e-30	-2.30223e-29	-2.47907e-28	5.14413e-27	-1.53017e-26	1.38124e-28	300	200	0	10.9963	5.77975	-119.682	994.471	-583.266	-1627.42	-315.874	191.691	0	12.0257	11.2814	-173.98	-27479.4	-183071	-9775.81	-1966.25	357.945	0
363	2	-2.81918e-28	-1.69603e-29	1.08534e-28	4.92663e-27	-6.17619e-27	1.38953e-26	300	610	0	5.29461e-29	-5.46116e-29	-2.83907e-28	7.54259e-27	-1.62957e-26	3.64938e-27	300	200	0	11.0462	5.7737	-119.641	1009.08	-573.622	-1621.46	-315.795	191.566	0	12.2878	11.244	-173.593	-27341.7	-183177	-9780.73	-1969.21	357.505	0
363	3	-1.41745e-28	-5.42622e-30	-1.10927e-28	-3.44993e-27	-9.42699e-27	7.38025e-27	300	610	0	7.96005e-29	-6.64048e-29	-2.70517e-28	8.03687e-27	-1.4914e-26	5.24239e-27	300	200	0	11.0857	5.77417	-119.605	1023.53	-560.443	-1615.11	-315.686	191.442	0	12.5566	11.203	-172.931	-27247.3	-183288	-9797.5	-1973.89	357.562	0
363	4	-4.44689e-29	1.92102e-30	-2.23895e-28	-7.85835e-27	-1.01767e-26	2.76478e-27	300	610	0	8.53944e-29	-6.54811e-29	-2.29963e-28	7.39267e-27	-1.23082e-26	5.54302e-27	300	200	0	11.1095	5.7811	-119.591	1034.26	-545.595	-1608.04	-315.562	191.352	0	12.7947	11.183	-172.114	-27201.7	-183386	-9821.98	-1979.49	358.045	0
363	5	1.65297e-29	5.98031e-30	-2.61909e-28	-9.44601e-27	-9.39318e-27	-2.07245e-28	300	610	0	7.86424e-29	-5.74353e-29	-1.78122e-28	6.19111e-27	-9.27634e-27	5.06351e-27	300	200	0	11.1196	5.79056	-119.595	1039.38	-532.455	-1600.79	-315.452	191.309	0	12.9596	11.1946	-171.337	-27204	-183462	-9845.67	-1984.77	358.775	0
363	6	4.94189e-29	7.6437e-30	-2.51898e-28	-9.20087e-27	-7.81146e-27	-1.88061e-27	300	610	0	6.57031e-29	-4.63313e-29	-1.2532e-28	4.8374e-27	-6.3175e-27	4.1887e-27	300	200	0	11.1236	5.79622	-119.594	1040.01	-525.691	-1594.48	-315.396	191.304	0	13.011	11.2443	-170.797	-27250.3	-183513	-9859.04	-1988.45	359.548	0
363	7	6.23053e-29	7.68496e-30	-2.1491e-28	-7.90003e-27	-5.94432e-27	-2.61105e-27	300	610	0	5.1067e-29	-3.48506e-29	-7.74957e-29	3.58557e-27	-3.70041e-27	3.18313e-27	300	200	0	11.1279	5.79131	-119.571	1039.13	-529.739	-1590.27	-315.43	191.31	0	12.9348	11.329	-170.566	-27331.8	-183531	-9857.38	-1990.01	360.242	0
363	8	6.2321e-29	6.70895e-30	-1.661e-28	-6.10614e-27	-4.11492e-27	-2.71943e-27	300	610	0	3.76216e-29	-2.45341e-29	-3.74251e-29	2.56881e-27	-1.53343e-27	2.20939e-27	300	200	0	11.1353	5.77116	-119.543	1038.82	-547.09	-1588.94	-315.577	191.31	0	12.7566	11.4321	-170.58	-27433.2	-183507	-9843.74	-1989.78	360.823	0
363	9	5.52168e-29	5.14312e-30	-1.15453e-28	-4.19265e-27	-2.499e-27	-2.46976e-27	300	610	0	2.69768e-29	-1.60467e-29	-5.87364e-30	1.82874e-27	1.72139e-28	1.351e-27	300	200	0	11.145	5.737	-119.535	1039.37	-577.739	-1590.95	-315.833	191.305	0	12.5372	11.5411	-170.713	-27537.1	-183437	-9825.56	-1988.53	361.306	0
364	0	4.52907e-29	3.25633e-30	-6.88732e-29	-2.38351e-27	-1.16792e-27	-2.06327e-27	300	610	0	1.97778e-29	-9.42406e-30	1.74241e-29	1.34006e-27	1.4486e-27	6.35407e-28	300	200	0	11.1555	5.69661	-119.567	1040.46	-619.747	-1596.6	-316.183	191.298	0	12.3467	11.6591	-170.846	-27626.6	-183328	-9809.42	-1987.05	361.704	0	23.4586	17.1725	-291.502	-84785.4	-378111	-28346.4	-1297.11	290.857	0
364	1	3.55107e-29	1.19425e-30	-2.93584e-29	-7.97741e-28	-1.27715e-28	-1.64203e-27	300	610	0	1.59604e-29	-4.28206e-30	3.29806e-29	1.02914e-27	2.32931e-27	5.49125e-29	300	200	0	11.1672	5.65894	-119.648	1042.28	-669.449	-1605.92	-316.595	191.289	0	12.2315	11.7951	-170.882	-27685.6	-183190	-9798.59	-1986.03	362.015	0
364	2	2.7723e-29	-9.75774e-31	1.88322e-30	5.07339e-28	6.48015e-28	-1.29732e-27	300	610	0	1.49296e-29	1.46793e-32	4.09736e-29	7.87045e-28	2.81672e-27	-4.15574e-28	300	200	0	11.1808	5.62853	-119.768	1045.57	-720.824	-1618.42	-317.019	191.27	0	12.2038	11.9457	-170.725	-27703.4	-183041	-9793.02	-1986.13	362.269	0
364	3	2.28713e-29	-3.2146e-30	2.44716e-29	1.4976e-27	1.19212e-27	-1.07883e-27	300	610	0	1.56613e-29	4.21787e-30	4.08587e-29	4.78521e-28	2.86052e-27	-8.03855e-28	300	200	0	11.1945	5.60551	-119.902	1051.24	-765.767	-1632.85	-317.387	191.233	0	12.2524	12.0819	-170.29	-27680.3	-182895	-9791.42	-1988.02	362.548	0
364	4	2.11776e-29	-5.4581e-30	3.80872e-29	2.13025e-27	1.52428e-27	-1.00267e-27	300	610	0	1.67404e-29	9.08002e-30	3.11788e-29	-5.03109e-29	2.34628e-27	-1.12848e-27	300	200	0	11.2029	5.58949	-120.026	1060.7	-796.018	-1647.66	-317.632	191.163	0	12.3513	12.1567	-169.564	-27625.3	-182772	-9793.03	-1991.89	362.919	0
364	5	2.22595e-29	-7.56263e-30	4.19162e-29	2.32991e-27	1.63733e-27	-1.05647e-27	300	610	0	1.63606e-29	1.52412e-29	9.58476e-30	-9.6244e-28	1.09572e-27	-1.3889e-27	300	200	0	11.2022	5.58175	-120.136	1075.59	-805.452	-1661.93	-317.704	191.047	0	12.4653	12.1273	-168.651	-27550.8	-182690	-9796.85	-1997.24	363.36	0
364	6	2.51766e-29	-9.2513e-30	3.43242e-29	1.97388e-27	1.48913e-27	-1.2015e-27	300	610	0	1.23195e-29	2.31009e-29	-2.68959e-29	-2.41487e-27	-1.11832e-27	-1.55748e-27	300	200	0	11.1931	5.5838	-120.249	1095.96	-792.284	-1675.58	-317.589	190.886	0	12.5547	11.9753	-167.725	-27467.7	-182667	-9800.52	-2003.08	363.766	0
364	7	2.84155e-29	-1.00654e-29	1.27817e-29	8.88729e-28	1.00028e-27	-1.37177e-27	300	610	0	2.0555e-30	3.2661e-29	-8.12887e-29	-4.53414e-27	-4.53819e-27	-1.57336e-27	300	200	0	11.1784	5.59532	-120.369	1119.18	-759.888	-1688.87	-317.313	190.702	0	12.5896	11.7157	-166.972	-27383.4	-182719	-9800.18	-2008.31	364	0
364	8	2.98365e-29	-9.32834e-30	-2.5917e-29	-1.13878e-27	5.87901e-29	-1.47126e-27	300	610	0	-1.72205e-29	4.33309e-29	-1.55733e-28	-7.37883e-27	-9.36371e-27	-1.33908e-27	300	200	0	11.1609	5.61383	-120.48	1141.63	-714.249	-1701.98	-316.928	190.524	0	12.5664	11.392	-166.566	-27303.2	-182860	-9791.15	-2011.82	363.918	0
364	9	2.66197e-29	-6.13379e-30	-8.50814e-29	-4.33218e-27	-1.46649e-27	-1.37093e-27	300	610	0	-4.82371e-29	5.3699e-29	-2.5011e-28	-1.08865e-26	-1.56651e-26	-7.21361e-28	300	200	0	11.1431	5.63595	-120.554	1160.5	-660.091	-1715.05	-316.476	190.374	0	12.5029	11.059	-166.651	-27231.9	-183089	-9769.73	-2012.63	363.406	0
365	0	1.5265e-29	6.2477e-31	-1.67127e-28	-8.87245e-27	-3.70091e-27	-9.07825e-28	300	610	0	-9.31521e-29	6.12863e-29	-3.60205e-28	-1.4804e-26	-2.32628e-26	4.41435e-28	300	200	0	11.1277	5.65806	-120.572	1174.14	-600.494	-1727.99	-315.98	190.262	0	12.412	10.7569	-167.256	-27173	-183375	-9735.39	-2010.37	362.463	0	23.2576	16.3244	-289.4	-83905.7	-375890	-27615.7	-1298.86	289.93	0
365	1	-8.2853e-30	1.21615e-29	-2.72085e-28	-1.48168e-26	-6.72484e-27	1.1041e-28	300	610	0	-1.52759e-28	6.23202e-29	-4.75425e-28	-1.8604e-26	-3.1574e-26	2.32204e-27	300	200	0	11.1169	5.67513	-120.534	1181.78	-540.15	-1739.88	-315.481	190.195	0	12.2928	10.4941	-168.248	-27129	-183665	-9691.99	-2005.63	361.244	0
365	2	-4.83156e-29	2.9616e-29	-3.95567e-28	-2.19858e-26	-1.05174e-26	1.89172e-27	300	610	0	-2.25366e-28	5.15942e-29	-5.76208e-28	-2.13946e-26	-3.94319e-26	5.07342e-27	300	200	0	11.1126	5.68098	-120.46	1183.42	-485.946	-1748.59	-315.034	190.176	0	12.1424	10.2605	-169.368	-27098.6	-183904	-9647.22	-1999.82	359.998	0
365	3	-1.08702e-28	5.3754e-29	-5.26234e-28	-2.98185e-26	-1.48818e-26	4.63189e-27	300	610	0	-3.05345e-28	2.25063e-29	-6.31418e-28	-2.18366e-26	-4.48948e-26	8.78033e-27	300	200	0	11.1138	5.67064	-120.39	1179.58	-442.853	-1751.55	-314.679	190.202	0	11.9698	10.0572	-170.344	-27074.1	-184052	-9610.42	-1994.47	358.938	0
365	4	-1.91873e-28	8.45266e-29	-6.42875e-28	-3.72021e-26	-1.93544e-26	8.46807e-27	300	610	0	-3.81404e-28	-3.25941e-29	-5.96234e-28	-1.80907e-26	-4.50755e-26	1.33903e-26	300	200	0	11.1162	5.64307	-120.352	1171.51	-411.944	-1746.92	-314.423	190.266	0	11.799	9.90415	-170.981	-27045.5	-184096	-9590.47	-1990.71	358.179	0
365	5	-2.9729e-28	1.20474e-28	-7.11444e-28	-4.22923e-26	-2.31022e-26	1.34094e-26	300	610	0	-4.34751e-28	-1.21592e-28	-4.11345e-28	-7.82945e-27	-3.60423e-26	1.86227e-26	300	200	0	11.1147	5.6037	-120.349	1161.56	-393.071	-1734.32	-314.266	190.348	0	11.6634	9.82173	-171.196	-27008.6	-184042	-9594.39	-1989.04	357.764	0
365	6	-4.19395e-28	1.57982e-28	-6.82593e-28	-4.23533e-26	-2.48225e-26	1.92418e-26	300	610	0	-4.37445e-28	-2.51149e-28	-4.54639e-30	1.16411e-26	-1.28631e-26	2.38579e-26	300	200	0	11.1061	5.56355	-120.369	1152.61	-386.966	-1715.04	-314.215	190.424	0	11.5918	9.81557	-171.001	-26965.9	-183912	-9624.91	-1989.5	357.695	0
365	7	-5.45073e-28	1.90439e-28	-4.90593e-28	-3.3666e-26	-2.26667e-26	2.5409e-26	300	610	0	-3.51423e-28	-4.24417e-28	7.03791e-28	4.30948e-26	3.01107e-26	2.80162e-26	300	200	0	11.0913	5.53286	-120.407	1146.09	-394.819	-1692.13	-314.279	190.482	0	11.5973	9.87652	-170.498	-26921.2	-183737	-9678.36	-1991.65	357.898	0
365	8	-6.50797e-28	2.0739e-28	-5.48516e-29	-1.15721e-26	-1.42204e-26	3.08746e-26	300	610	0	-1.28903e-28	-6.378e-28	1.78968e-27	8.88695e-26	9.86007e-26	2.94411e-26	300	200	0	11.0746	5.51487	-120.458	1140.88	-416.921	-1669.78	-314.461	190.529	0	11.6789	9.98877	-169.866	-26877	-183552	-9746.04	-1994.57	358.225	0
365	9	-6.9981e-28	1.93865e-28	7.14336e-28	2.92531e-26	3.41353e-27	3.39828e-26	300	610	0	2.84897e-28	-8.76713e-28	3.30707e-27	1.5006e-25	1.97269e-25	2.58173e-26	300	200	0	11.0608	5.50581	-120.512	1134.02	-451.248	-1651.44	-314.744	190.59	0	11.8289	10.1399	-169.292	-26835.9	-183386	-9818.33	-1997.25	358.518	0
366	0	-6.39967e-28	1.3014e-28	1.90391e-27	9.41888e-26	3.33701e-26	3.23435e-26	300	610	0	9.45582e-28	-1.11049e-27	5.26033e-27	2.25376e-25	3.27966e-25	1.4164e-26	300	200	0	11.0526	5.49836	-120.552	1122.61	-493.463	-1638.57	-315.093	190.688	0	12.0346	10.3272	-168.893	-26803	-183262	-9886.87	-1999.07	358.698	0	24.247	17.1338	-291.353	-84170.7	-377733	-28758.2	-1296.48	288.896	0
366	1	-4.03167e-28	-7.67829e-30	3.57796e-27	1.87593e-25	7.85477e-26	2.27853e-26	300	610	0	1.89866e-27	-1.28684e-27	7.56667e-27	3.09638e-25	4.87271e-25	-9.03854e-27	300	200	0	11.05	5.48373	-120.56	1106.02	-538.575	-1631.36	-315.467	190.826	0	12.2795	10.5541	-168.696	-26784.6	-183186	-9944.03	-1999.89	358.774	0
366	2	9.23264e-29	-2.45786e-28	5.7475e-27	3.11144e-25	1.40832e-25	1.43486e-27	300	610	0	3.16265e-27	-1.32675e-27	1.00089e-26	3.91988e-25	6.633e-25	-4.75175e-26	300	200	0	11.0514	5.45518	-120.517	1087.17	-582.033	-1629.95	-315.829	190.979	0	12.5403	10.8187	-168.686	-26783.9	-183157	-9983.03	-1999.79	358.779	0
366	3	9.35018e-28	-6.08951e-28	8.32897e-27	4.61507e-25	2.19953e-25	-3.59985e-26	300	610	0	4.70529e-27	-1.12105e-27	1.21811e-26	4.53934e-25	8.31914e-25	-1.04588e-25	300	200	0	11.0577	5.41423	-120.431	1071.23	-619.59	-1634.33	-316.145	191.105	0	12.7815	11.1046	-168.86	-26798.2	-183172	-10000.5	-1998.76	358.701	0
366	4	2.20684e-27	-1.11432e-27	1.10916e-26	6.27327e-25	3.11955e-25	-9.36423e-26	300	610	0	6.41267e-27	-5.30837e-28	1.34331e-26	4.67548e-25	9.5267e-25	-1.8216e-25	300	200	0	11.0746	5.37136	-120.332	1062.01	-647.691	-1643.49	-316.383	191.174	0	12.9658	11.3833	-169.221	-26821.5	-183221	-9998.83	-1996.73	358.5	0
366	5	3.9613e-27	-1.76221e-27	1.35966e-26	7.85645e-25	4.07281e-25	-1.74484e-25	300	610	0	8.05252e-27	6.05779e-28	1.28251e-26	3.94272e-25	9.65146e-25	-2.79305e-25	300	200	0	11.1096	5.3395	-120.251	1059.41	-664.688	-1655.17	-316.528	191.19	0	13.0803	11.6294	-169.751	-26848.6	-183290	-9984.54	-1993.76	358.165	0
366	6	6.19138e-27	-2.52366e-27	1.51338e-26	8.98086e-25	4.88622e-25	-2.7891e-25	300	610	0	9.23488e-27	2.45705e-27	9.10827e-27	1.85067e-25	7.86707e-25	-3.90348e-25	300	200	0	11.1678	5.32887	-120.202	1060.6	-671.557	-1666.53	-316.587	191.177	0	13.1411	11.8327	-170.409	-26877.7	-183358	-9963.5	-1989.99	357.724	0
366	7	8.78626e-27	-3.3247e-27	1.46693e-26	9.07419e-25	5.28774e-25	-4.027e-25	300	610	0	9.37632e-27	5.16741e-27	7.54846e-28	-2.17174e-25	3.13217e-25	-5.02538e-25	300	200	0	11.2479	5.34492	-120.185	1063.29	-671.429	-1675.23	-316.587	191.153	0	13.1765	11.992	-171.144	-26910.5	-183408	-9938.9	-1985.66	357.239	0
366	8	1.14775e-26	-4.02851e-27	1.08195e-26	7.35484e-25	4.8896e-25	-5.34499e-25	300	610	0	7.67801e-27	8.80994e-27	-1.39306e-26	-8.7175e-25	-5.75264e-25	-5.93458e-25	300	200	0	11.3396	5.38638	-120.198	1067.35	-667.682	-1680.34	-316.555	191.12	0	13.209	12.1024	-171.861	-26948.9	-183433	-9912.47	-1981.34	356.807	0
366	9	1.37783e-26	-4.41726e-27	1.87993e-27	2.83927e-25	3.18318e-25	-6.52899e-25	300	610	0	3.13202e-27	1.33184e-26	-3.65839e-26	-1.82947e-24	-2.00129e-24	-6.28531e-25	300	200	0	11.4257	5.44507	-120.245	1073.97	-662.025	-1682.19	-316.506	191.069	0	13.246	12.1568	-172.434	-26991.8	-183437	-9885.09	-1977.81	356.535	0
367	0	1.49229e-26	-4.17741e-27	-1.40583e-26	-5.60333e-25	-4.44838e-26	-7.2344e-25	300	610	0	-5.4242e-27	1.83982e-26	-6.83981e-26	-3.11584e-24	-4.06654e-24	-5.59198e-25	300	200	0	11.4874	5.50852	-120.319	1083.86	-654.874	-1681.47	-316.443	190.992	0	13.2769	12.1595	-172.764	-27037.8	-183430	-9856.41	-1975.74	356.502	0	24.247	17.1338	-291.353	-84170.7	-377733	-28758.2	-1296.48	288.896	0
367	1	1.38192e-26	-2.894e-27	-3.8864e-26	-1.91254e-24	-6.66272e-25	-6.96114e-25	300	610	0	-1.9181e-26	2.34181e-26	-1.09548e-25	-4.70707e-24	-6.81533e-24	-3.2265e-25	300	200	0	11.513	5.56414	-120.388	1095.78	-647.238	-1678.48	-316.376	190.898	0	13.2813	12.1314	-172.828	-27089.2	-183424	-9826.9	-1975.31	356.741	0
367	2	9.03386e-27	-6.16708e-29	-7.3949e-26	-3.86781e-24	-1.60957e-24	-5.04237e-25	300	610	0	-3.91305e-26	2.72931e-26	-1.58404e-25	-6.49859e-24	-1.0183e-23	1.5568e-25	300	200	0	11.5034	5.60323	-120.409	1106.28	-641.078	-1672.99	-316.324	190.812	0	13.2517	12.1019	-172.709	-27150.3	-183428	-9799.65	-1976.07	357.203	0
367	3	-1.16245e-27	4.87732e-27	-1.19637e-25	-6.46652e-24	-2.91646e-24	-6.59483e-26	300	610	0	-6.57139e-26	2.83731e-26	-2.10529e-25	-8.26695e-24	-1.39286e-23	9.55345e-25	300	200	0	11.4697	5.62273	-120.345	1111.21	-637.966	-1664.87	-316.301	190.766	0	13.1973	12.0905	-172.595	-27223.4	-183446	-9777.88	-1976.87	357.729	0
367	4	-1.86556e-26	1.24562e-26	-1.74293e-25	-9.64546e-24	-4.58473e-24	7.10033e-25	300	610	0	-9.8323e-26	2.43679e-26	-2.57533e-25	-9.62835e-24	-1.75551e-23	2.14808e-24	300	200	0	11.4234	5.62444	-120.176	1107.64	-638.634	-1654.57	-316.314	190.783	0	13.1231	12.0886	-172.694	-27307.8	-183483	-9761.72	-1976.47	358.128	0
367	5	-4.52125e-26	2.3055e-26	-2.33212e-25	-1.31744e-23	-6.53561e-24	1.91244e-24	300	610	0	-1.3465e-25	1.23487e-26	-2.85882e-25	-9.9996e-24	-2.02221e-23	3.77714e-24	300	200	0	11.3705	5.61372	-119.904	1095.35	-642.985	-1642.92	-316.362	190.865	0	13.0235	12.0624	-173.084	-27398.2	-183544	-9749.28	-1974.44	358.295	0
367	6	-8.20269e-26	3.67085e-26	-2.87328e-25	-1.65802e-23	-8.57345e-24	3.6072e-24	300	610	0	-1.69912e-25	-1.11168e-26	-2.75908e-25	-8.57174e-24	-2.06675e-23	5.82727e-24	300	200	0	11.3115	5.59842	-119.558	1077.22	-649.478	-1631.13	-316.432	190.99	0	12.9055	11.9748	-173.683	-27483.8	-183628	-9740.01	-1971.26	358.241	0
367	7	-1.29048e-25	5.28436e-26	-3.2187e-25	-1.90658e-23	-1.034e-23	5.80683e-24	300	610	0	-1.96008e-25	-4.96244e-26	-2.01346e-25	-4.31081e-24	-1.71564e-23	8.18465e-24	300	200	0	11.2436	5.58654	-119.183	1057.66	-656.163	-1621.11	-316.506	191.126	0	12.8003	11.8075	-174.339	-27552.2	-183720	-9735.95	-1967.81	358.038	0
367	8	-1.8407e-25	6.9949e-26	-3.15203e-25	-1.94353e-23	-1.12684e-23	8.42847e-24	300	610	0	-2.00751e-25	-1.0631e-25	-2.99091e-26	3.99404e-24	-7.49204e-24	1.05876e-23	300	200	0	11.1638	5.5837	-118.831	1040.31	-662.75	-1614.8	-316.577	191.245	0	12.7488	11.5695	-174.935	-27593.8	-183797	-9738.75	-1964.66	357.737	0
367	9	-2.41599e-25	8.51951e-26	-2.38244e-25	-1.60478e-23	-1.05463e-23	1.12405e-23	300	610	0	-1.67371e-25	-1.82856e-25	2.74469e-25	1.76103e-23	1.08706e-23	1.25714e-23	300	200	0	11.0737	5.59192	-118.543	1026.53	-669.61	-1613.01	-316.649	191.34	0	12.7858	11.2901	-175.47	-27603	-183838	-9745.85	-1961.69	357.309	0
368	0	-2.91559e-25	9.40458e-26	-5.49888e-26	-6.82816e-24	-7.10364e-24	1.38004e-23	300	610	0	-7.46071e-26	-2.78073e-25	7.46951e-25	3.76409e-23	4.05542e-23	1.3415e-23	300	200	0	10.9814	5.60991	-118.338	1015.58	-674.932	-1615.01	-316.703	191.418	0	12.9333	11.0004	-176.044	-27578.8	-183835	-9751.07	-1958.26	356.659	0	24.4011	16.716	-293.83	-85133.3	-381408	-28252.8	-1298.06	289.737	0
368	1	-3.17994e-25	8.99378e-26	2.75146e-25	1.06233e-23	3.57248e-25	1.53911e-23	300	610	0	1.02206e-25	-3.86019e-25	1.41384e-24	6.46743e-23	8.37727e-23	1.21005e-23	300	200	0	10.8979	5.63368	-118.218	1005.33	-675.339	-1619.23	-316.713	191.496	0	13.1838	10.726	-176.72	-27525.8	-183798	-9750.04	-1954.05	355.759	0
368	2	-2.98031e-25	6.41427e-26	7.92287e-25	3.87732e-23	1.32597e-23	1.49662e-23	300	610	0	3.88539e-25	-4.93721e-25	2.28056e-24	9.82817e-23	1.4157e-22	7.30483e-24	300	200	0	10.834	5.65646	-118.174	993.302	-669.884	-1624.13	-316.669	191.595	0	13.4853	10.495	-177.378	-27453.8	-183742	-9744.24	-1949.88	354.776	0
368	3	-2.01507e-25	5.97701e-27	1.52745e-24	7.96936e-23	3.29511e-23	1.11238e-23	300	610	0	8.05982e-25	-5.78663e-25	3.31511e-24	1.36354e-22	2.12739e-22	-2.55086e-24	300	200	0	10.7995	5.66985	-118.188	978.411	-661.572	-1628.6	-316.598	191.722	0	13.7597	10.3413	-177.753	-27375.7	-183675	-9740.6	-1947.32	354.01	0
368	4	8.1589e-27	-9.64288e-26	2.48935e-24	1.3434e-22	6.03669e-23	2.13397e-24	300	610	0	1.3649e-24	-6.06406e-25	4.42705e-24	1.74297e-22	2.92407e-22	-1.91637e-23	300	200	0	10.8009	5.66804	-118.231	962.722	-654.113	-1632.29	-316.533	191.857	0	13.947	10.2956	-177.641	-27305.8	-183603	-9747.89	-1947.56	353.714	0
368	5	3.71135e-25	-2.54545e-25	3.64616e-24	2.01527e-22	9.55327e-23	-1.39443e-23	300	610	0	2.05398e-24	-5.28912e-25	5.44301e-24	2.04148e-22	3.70336e-22	-4.40841e-23	300	200	0	10.8355	5.65086	-118.263	950.141	-648.545	-1635.93	-316.484	191.966	0	14.0286	10.3746	-177.044	-27255.5	-183532	-9772.73	-1950.65	353.947	0
368	6	9.25491e-25	-4.76769e-25	4.9021e-24	2.76595e-22	1.36885e-22	-3.90173e-23	300	610	0	2.82655e-24	-2.8445e-25	6.08134e-24	2.13733e-22	4.29082e-22	-7.82861e-23	300	200	0	10.8903	5.62227	-118.258	942.607	-643.696	-1640.71	-316.443	192.029	0	14.018	10.5767	-176.151	-27225.3	-183470	-9817.01	-1955.55	354.557	0
368	7	1.69775e-24	-7.64413e-25	6.06999e-24	3.49803e-22	1.80424e-22	-7.45354e-23	300	610	0	3.58414e-24	1.99723e-25	5.93053e-24	1.86083e-22	4.4228e-22	-1.21539e-22	300	200	0	10.948	5.58691	-118.219	938.748	-637.868	-1647.12	-316.396	192.059	0	13.9381	10.8774	-175.207	-27204.2	-183420	-9877.48	-1960.87	355.269	0
368	8	2.68888e-24	-1.10619e-24	6.84257e-24	4.04594e-22	2.18736e-22	-1.20855e-22	300	610	0	4.15858e-24	1.00042e-24	4.43843e-24	9.9406e-23	3.73522e-22	-1.71565e-22	300	200	0	10.9949	5.54954	-118.171	936.315	-628.818	-1654.43	-316.321	192.077	0	13.8059	11.2293	-174.383	-27177.3	-183386	-9946.48	-1965.63	355.849	0
368	9	3.85514e-24	-1.47126e-24	6.76738e-24	4.15992e-22	2.40013e-22	-1.76357e-22	300	610	0	4.29533e-24	2.1856e-24	9.22872e-25	-7.19635e-23	1.76477e-22	-2.22997e-22	300	200	0	11.025	5.51503	-118.144	933.997	-614.667	-1661.25	-316.203	192.094	0	13.6289	11.5721	-173.731	-27135.7	-183378	-10013.3	-1969.53	356.194	0
369	0	5.08417e-24	-1.80111e-24	5.2333e-24	3.49555e-22	2.27249e-22	-2.3632e-22	300	610	0	3.64249e-24	3.79374e-24	-5.38302e-24	-3.551e-22	-2.02834e-22	-2.6621e-22	300	200	0	11.0401	5.48767	-118.145	931.2	-596.439	-1666.54	-316.048	192.118	0	13.4099	11.8446	-173.249	-27084	-183407	-10067	-1972.63	356.33	0	24.4011	16.716	-293.83	-85133.3	-381408	-28252.8	-1298.06	289.737	0
369	1	6.16751e-24	-2.00134e-24	1.47989e-24	1.61516e-22	1.57926e-22	-2.91607e-22	300	610	0	1.75168e-24	5.80405e-24	-1.52345e-23	-7.73917e-22	-8.205e-22	-2.86167e-22	300	200	0	11.0456	5.47132	-118.165	928.354	-578.102	-1669.7	-315.892	192.144	0	13.1536	11.9994	-172.919	-27041.9	-183472	-10100.4	-1975.03	356.384	0
369	2	6.77281e-24	-1.93458e-24	-5.35521e-24	-1.99029e-22	4.60474e-24	-3.27297e-22	300	610	0	-1.9002e-24	8.09697e-24	-2.92098e-23	-1.34187e-21	-1.72465e-21	-2.61536e-22	300	200	0	11.0457	5.46888	-118.201	927.507	-563.988	-1670.08	-315.771	192.153	0	12.8727	12.0206	-172.713	-27032.1	-183558	-10112.3	-1976.79	356.514	0
369	3	6.42115e-24	-1.41731e-24	-1.61329e-23	-7.84845e-22	-2.63018e-22	-3.21502e-22	300	610	0	-7.85779e-24	1.0406e-23	-4.74596e-23	-2.05145e-21	-2.93959e-21	-1.64462e-22	300	200	0	11.0424	5.4803	-118.267	931.08	-556.964	-1666.97	-315.709	192.127	0	12.5925	11.9375	-172.579	-27062.6	-183638	-10106.9	-1978.08	356.813	0
369	4	4.47799e-24	-2.23717e-25	-3.15328e-23	-1.64099e-21	-6.73948e-22	-2.44755e-22	300	610	0	-1.65903e-23	1.22641e-23	-6.93597e-23	-2.8602e-21	-4.44313e-21	3.84798e-23	300	200	0	11.037	5.502	-118.38	939.659	-557.996	-1660.21	-315.714	192.062	0	12.3455	11.8119	-172.451	-27124.8	-183687	-10090.1	-1979.16	357.29	0
369	5	1.69712e-25	1.89866e-24	-5.17787e-23	-2.78978e-21	-1.24892e-21	-6.05173e-23	300	610	0	-2.83382e-23	1.29528e-23	-9.30671e-23	-3.67373e-21	-6.13685e-21	3.83473e-22	300	200	0	11.032	5.52873	-118.554	951.733	-566.79	-1650.77	-315.781	191.972	0	12.1583	11.6996	-172.284	-27206.1	-183693	-10067.5	-1980.22	357.914	0
369	6	-7.35877e-24	5.19634e-24	-7.62549e-23	-4.20935e-21	-1.98996e-21	2.72473e-22	300	610	0	-4.28948e-23	1.14647e-23	-1.15002e-22	-4.32688e-21	-7.81014e-21	9.03993e-22	300	200	0	11.0307	5.55716	-118.785	965.411	-582.663	-1640.57	-315.905	191.873	0	12.0452	11.6192	-172.088	-27298.7	-183657	-10043.1	-1981.23	358.632	0
369	7	-1.89269e-23	9.85438e-24	-1.03013e-22	-5.80549e-21	-2.8662e-21	7.95134e-22	300	610	0	-5.93178e-23	6.49902e-24	-1.29306e-22	-4.56565e-21	-9.10089e-21	1.62186e-21	300	200	0	11.0363	5.58759	-119.052	979.577	-604.169	-1631.74	-316.075	191.772	0	12.0131	11.552	-171.923	-27395.5	-183594	-10019.8	-1981.88	359.347	0
369	8	-3.51224e-23	1.59126e-23	-1.28192e-22	-7.37776e-21	-3.79586e-21	1.5393e-21	300	610	0	-7.55816e-23	-3.48533e-24	-1.2737e-22	-4.03418e-21	-9.45866e-21	2.53412e-21	300	200	0	11.0506	5.62203	-119.315	993.737	-628.657	-1625.78	-316.269	191.671	0	12.0631	11.4625	-171.881	-27489.4	-183525	-9997.83	-1981.75	359.933	0
369	9	-5.60076e-23	2.31497e-23	-1.45402e-22	-8.58249e-21	-4.62568e-21	2.51442e-21	300	610	0	-8.81957e-23	-2.01282e-23	-9.75908e-23	-2.27324e-21	-8.11952e-21	3.5953e-21	300	200	0	11.0745	5.6613	-119.533	1007.42	-653.266	-1623.04	-316.465	191.572	0	12.1818	11.3268	-172.014	-27573	-183469	-9974.01	-1980.59	360.295	0
370	0	-8.07188e-23	3.09366e-23	-1.45184e-22	-8.89813e-21	-5.10976e-21	3.68902e-21	300	610	0	-9.18465e-23	-4.49008e-23	-2.55599e-23	1.26089e-21	-4.10667e-21	4.69545e-21	300	200	0	11.1076	5.70265	-119.676	1019.62	-676.192	-1623.19	-316.65	191.48	0	12.3348	11.1531	-172.273	-27637.9	-183429	-9945	-1978.76	360.431	0	23.2976	16.8292	-291.444	-84711.5	-378562	-28265.1	-1298.92	290.662	0
370	1	-1.0696e-22	3.80651e-23	-1.14698e-22	-7.60196e-21	-4.89211e-21	4.967e-21	300	610	0	-7.91503e-23	-7.86763e-23	1.05022e-22	7.14628e-21	3.72436e-21	5.63524e-21	300	200	0	11.1466	5.73865	-119.737	1028.79	-697.156	-1625.98	-316.822	191.408	0	12.4681	10.9752	-172.529	-27675.4	-183399	-9912.11	-1977.01	360.41	0
370	2	-1.30421e-22	4.257e-23	-3.78906e-23	-3.77117e-21	-3.49911e-21	6.15977e-21	300	610	0	-4.06552e-23	-1.21107e-22	3.10362e-22	1.59007e-20	1.65724e-20	6.10124e-21	300	200	0	11.1835	5.76028	-119.731	1033.55	-717.138	-1631.41	-316.99	191.368	0	12.5176	10.8226	-172.656	-27680.8	-183364	-9882.48	-1976.02	360.323	0
370	3	-1.44182e-22	4.15779e-23	1.03556e-22	3.67365e-21	-3.50696e-22	6.95701e-21	300	610	0	3.4729e-23	-1.69791e-22	6.03147e-22	2.78298e-20	3.54822e-20	5.64655e-21	300	200	0	11.2071	5.76288	-119.688	1033.77	-737.104	-1639.62	-317.159	191.363	0	12.4367	10.7001	-172.599	-27655.5	-183311	-9865.03	-1976.06	360.23	0
370	4	-1.38216e-22	3.12304e-23	3.28097e-22	1.58605e-20	5.19799e-21	6.90098e-21	300	610	0	1.58642e-22	-2.19259e-22	9.8731e-22	4.28069e-20	6.10137e-20	3.68482e-21	300	200	0	11.2062	5.74737	-119.653	1031.33	-755.852	-1650.22	-317.317	191.381	0	12.2278	10.5983	-172.375	-27604.1	-183235	-9863.89	-1977	360.14	0
370	5	-9.91802e-23	6.75715e-24	6.506e-22	3.37678e-20	1.37708e-20	5.37251e-21	300	610	0	3.41263e-22	-2.5983e-22	1.45074e-21	5.99796e-20	9.2768e-20	-4.91275e-22	300	200	0	11.1744	5.71588	-119.658	1029.54	-769.199	-1661.96	-317.428	191.396	0	11.9415	10.5177	-172.047	-27529.9	-183138	-9875.77	-1978.46	360.014	0
370	6	-1.07187e-23	-3.72098e-23	1.07661e-21	5.79114e-20	2.58257e-20	1.60001e-21	300	610	0	5.88126e-22	-2.76514e-22	1.95595e-21	7.74099e-20	1.28761e-19	-7.65279e-21	300	200	0	11.1159	5.66906	-119.706	1031.72	-772.263	-1673.41	-317.451	191.381	0	11.6423	10.4739	-171.677	-27432	-183030	-9893.24	-1980.14	359.789	0
370	7	1.45363e-22	-1.05965e-22	1.59431e-21	8.78949e-20	4.14372e-20	-5.29322e-21	300	610	0	8.95533e-22	-2.48193e-22	2.42904e-21	9.1674e-20	1.64661e-19	-1.85217e-20	300	200	0	11.0446	5.60738	-119.765	1039.27	-762.491	-1683.27	-317.367	191.322	0	11.3857	10.4846	-171.309	-27311.3	-182929	-9909.32	-1981.83	359.428	0
370	8	3.86689e-22	-2.03575e-22	2.16413e-21	1.21818e-19	5.99973e-20	-1.61848e-20	300	610	0	1.2445e-21	-1.47469e-22	2.74818e-21	9.74731e-20	1.92958e-19	-3.35851e-20	300	200	0	10.9756	5.53447	-119.796	1050.65	-740.642	-1689.78	-317.183	191.23	0	11.2142	10.5571	-171.019	-27176.5	-182850	-9920.26	-1983.18	358.909	0
370	9	7.26237e-22	-3.31131e-22	2.70643e-21	1.55559e-19	7.98371e-20	-3.17722e-20	300	610	0	1.59337e-21	5.82989e-23	2.73337e-21	8.73468e-20	2.0216e-19	-5.282e-20	300	200	0	10.9189	5.46049	-119.774	1062.69	-710.436	-1690.88	-316.931	191.128	0	11.1521	10.6779	-170.929	-27044.2	-182804	-9926.19	-1983.48	358.22	0
371	0	1.16621e-21	-4.84323e-22	3.08843e-21	1.81987e-19	9.77884e-20	-5.22944e-20	300	610	0	1.86976e-21	4.04097e-22	2.14082e-21	5.16216e-20	1.76244e-19	-7.53219e-20	300	200	0	10.8786	5.39973	-119.703	1073.12	-677.233	-1685.5	-316.658	191.035	0	11.1996	10.8127	-171.154	-26935.1	-182785	-9928.65	-1981.96	357.374	0	22.4653	16.203	-292.206	-84450	-378308	-27586.4	-1294.66	289.009	0
371	1	1.68961e-21	-6.50333e-22	3.11239e-21	1.90214e-19	1.08733e-19	-7.71443e-20	300	610	0	1.96274e-21	9.21741e-22	6.66269e-22	-2.12189e-20	9.46226e-20	-9.88397e-20	300	200	0	10.8537	5.36219	-119.601	1082.18	-645.584	-1674.35	-316.398	190.952	0	11.3323	10.9247	-171.752	-26867.7	-182776	-9927.61	-1978.18	356.433	0
371	2	2.24958e-21	-8.04215e-22	2.50868e-21	1.6508e-19	1.05221e-19	-1.04368e-19	300	610	0	1.71747e-21	1.63093e-21	-2.03654e-21	-1.43509e-19	-6.69616e-20	-1.19248e-19	300	200	0	10.838	5.34844	-119.481	1092.05	-617.673	-1659.6	-316.17	190.86	0	11.5047	10.9904	-172.674	-26850.5	-182758	-9921.53	-1972.4	355.498	0
371	3	2.75704e-21	-9.05092e-22	9.38429e-22	8.71319e-20	7.72935e-20	-1.30075e-19	300	610	0	9.3472e-22	2.52621e-21	-6.31518e-21	-3.26446e-19	-3.34116e-19	-1.30015e-19	300	200	0	10.8224	5.353	-119.35	1104.62	-593.481	-1644.07	-315.973	190.745	0	11.6659	10.9951	-173.728	-26878.7	-182725	-9909.32	-1965.79	354.717	0
371	4	3.06794e-21	-8.92859e-22	-1.98727e-21	-6.65092e-20	1.26918e-20	-1.47814e-19	300	610	0	-6.20524e-22	3.55949e-21	-1.24474e-20	-5.76931e-19	-7.29487e-19	-1.21782e-19	300	200	0	10.7999	5.37057	-119.214	1119.77	-572.422	-1630.34	-315.802	190.607	0	11.7784	10.9328	-174.652	-26939	-182681	-9893.22	-1959.97	354.244	0
371	5	2.9725e-21	-6.86435e-22	-6.66377e-21	-3.19942e-19	-1.023e-19	-1.48016e-19	300	610	0	-3.19685e-21	4.61855e-21	-2.05318e-20	-8.92958e-19	-1.26588e-18	-8.2209e-20	300	200	0	10.7709	5.39851	-119.102	1134.9	-555.573	-1619.95	-315.665	190.471	0	11.8281	10.8226	-175.211	-27016.4	-182633	-9880.23	-1956.36	354.193	0
371	6	2.1901e-21	-1.85064e-22	-1.34157e-20	-6.94387e-19	-2.8109e-19	-1.17673e-19	300	610	0	-7.01488e-21	5.50282e-21	-3.03352e-20	-1.25745e-18	-1.93631e-18	3.6669e-21	300	200	0	10.7445	5.43552	-119.055	1145.18	-545.427	-1613.44	-315.581	190.381	0	11.8234	10.7078	-175.248	-27096.4	-182589	-9878.6	-1955.89	354.617	0
371	7	3.75149e-22	7.25336e-22	-2.23772e-20	-1.20166e-18	-5.33766e-19	-4.04967e-20	300	610	0	-1.22009e-20	5.89971e-21	-4.10957e-20	-1.63065e-18	-2.70085e-18	1.52269e-19	300	200	0	10.7323	5.47903	-119.112	1145.61	-543.2	-1610.98	-315.56	190.382	0	11.7847	10.6245	-174.73	-27168.9	-182555	-9892.52	-1958.78	355.491	0
371	8	-2.85935e-21	2.15837e-21	-3.33234e-20	-1.83476e-18	-8.62556e-19	1.02132e-19	300	610	0	-1.86907e-20	5.36662e-21	-5.12893e-20	-1.9416e-18	-3.47054e-18	3.79153e-19	300	200	0	10.7413	5.52362	-119.277	1134.53	-547.268	-1612.68	-315.588	190.488	0	11.7357	10.5775	-173.785	-27229.4	-182546	-9921.09	-1964.41	356.685	0
371	9	-7.89212e-21	4.20323e-21	-4.54519e-20	-2.55544e-18	-1.25555e-18	3.29023e-19	300	610	0	-2.61024e-20	3.32657e-21	-5.83832e-20	-2.07982e-18	-4.08958e-18	6.95144e-19	300	200	0	10.7714	5.5628	-119.519	1115.14	-553.919	-1618.14	-315.635	190.67	0	11.7029	10.5503	-172.666	-27275.9	-182580	-9959.87	-1971.42	357.969	0
372	0	-1.50089e-20	6.88821e-21	-5.71215e-20	-3.27899e-18	-1.67871e-18	6.55423e-19	300	610	0	-3.35808e-20	-9.11455e-22	-5.86147e-20	-1.88894e-18	-4.31821e-18	1.10059e-18	300	200	0	10.8167	5.5931	-119.785	1093.05	-559.176	-1626.53	-315.668	190.875	0	11.7125	10.534	-171.666	-27304.9	-182671	-10001.3	-1978.11	359.058	0	22.4653	16.203	-292.206	-84450	-378308	-27586.4	-1294.66	289.009	0
372	1	-2.42747e-20	1.01298e-20	-6.55731e-20	-3.85749e-18	-2.06661e-18	1.08721e-18	300	610	0	-3.96243e-20	-8.09355e-21	-4.68627e-20	-1.16523e-18	-3.82042e-18	1.57755e-18	300	200	0	10.8655	5.61495	-120.027	1072.67	-560.586	-1637.41	-315.671	191.063	0	11.7767	10.5414	-171.007	-27312.3	-182815	-10035.3	-1983.05	359.715	0
372	2	-3.53568e-20	1.36672e-20	-6.66753e-20	-4.06375e-18	-2.31272e-18	1.61276e-18	300	610	0	-4.19189e-20	-1.89069e-20	-1.67051e-20	3.35114e-19	-2.1624e-18	2.07999e-18	300	200	0	10.9015	5.62931	-120.219	1055.83	-557.795	-1650.47	-315.64	191.217	0	11.885	10.5959	-170.771	-27298.7	-182991	-10052.6	-1985.56	359.856	0
372	3	-4.72998e-20	1.69856e-20	-5.47661e-20	-3.57982e-18	-2.2612e-18	2.1924e-18	300	610	0	-3.72174e-20	-3.37937e-20	3.92115e-20	2.87514e-18	1.16976e-18	2.52255e-18	300	200	0	10.9091	5.63524	-120.341	1042.59	-551.798	-1664.59	-315.585	191.336	0	12.0077	10.7031	-170.944	-27270.8	-183180	-10047.5	-1985.58	359.53	0
372	4	-5.82636e-20	1.9235e-20	-2.26962e-20	-1.9958e-18	-1.7027e-18	2.74594e-18	300	610	0	-2.13224e-20	-5.26782e-20	1.28335e-19	6.69676e-18	6.72275e-18	2.7692e-18	300	200	0	10.8802	5.63116	-120.374	1032.34	-544.661	-1677.91	-315.525	191.424	0	12.1135	10.8345	-171.501	-27236.8	-183375	-10019.5	-1983.24	358.815	0
372	5	-6.52508e-20	1.91587e-20	3.77888e-20	1.17312e-18	-3.78228e-19	3.13927e-18	300	610	0	1.07449e-20	-7.46001e-20	2.56733e-19	1.19549e-17	1.49869e-17	2.62395e-18	300	200	0	10.818	5.61639	-120.31	1024.73	-539.509	-1688.54	-315.484	191.483	0	12.1951	10.9443	-172.398	-27203.1	-183572	-9972.64	-1978.81	357.793	0
372	6	-6.38729e-20	1.50531e-20	1.35153e-19	6.44148e-18	2.00383e-18	3.17241e-18	300	610	0	6.42907e-20	-9.72588e-20	4.26815e-19	1.86213e-17	2.62527e-17	1.8272e-18	300	200	0	10.7369	5.59088	-120.163	1020.3	-539.052	-1695.05	-315.486	191.509	0	12.2748	10.9986	-173.483	-27177	-183758	-9913.01	-1973.22	356.655	0
372	7	-4.82311e-20	4.79091e-21	2.7647e-19	1.42689e-17	5.73136e-18	2.57221e-18	300	610	0	1.4409e-19	-1.16501e-19	6.34129e-19	2.63546e-17	4.04032e-17	6.25415e-20	300	200	0	10.6581	5.55611	-119.971	1020.4	-544.362	-1696.84	-315.537	191.495	0	12.3839	10.9893	-174.484	-27167.8	-183917	-9847.57	-1968.06	355.704	0
372	8	-1.10244e-20	-1.40514e-20	4.6493e-19	2.4924e-17	1.10261e-17	9.94898e-19	300	610	0	2.53004e-19	-1.25809e-19	8.63208e-19	3.43398e-17	5.66367e-17	-3.01967e-18	300	200	0	10.6012	5.51792	-119.777	1026.09	-555.754	-1694.64	-315.64	191.433	0	12.5402	10.9285	-175.14	-27181	-184042	-9783.99	-1964.83	355.196	0
372	9	5.59746e-20	-4.39097e-20	6.96302e-19	3.82879e-17	1.79487e-17	-1.95479e-18	300	610	0	3.89971e-19	-1.15911e-19	1.08264e-18	4.11075e-17	7.31266e-17	-7.75431e-18	300	200	0	10.5784	5.48618	-119.605	1036.62	-573.581	-1690.26	-315.796	191.333	0	12.7422	10.8307	-175.317	-27212.6	-184136	-9729.72	-1964.3	355.22	0
373	0	1.60897e-19	-8.67361e-20	9.54335e-19	5.35919e-17	2.6267e-17	-6.67977e-18	300	610	0	5.47329e-19	-7.46585e-20	1.23979e-18	4.43542e-17	8.66433e-17	-1.43812e-17	300	200	0	10.5915	5.46991	-119.458	1048.66	-596.944	-1685.48	-315.997	191.222	0	12.9702	10.7109	-175.022	-27250.7	-184207	-9689.96	-1966.47	355.698	0	23.5962	16.4502	-292.621	-84835.4	-380113	-27790.4	-1298.99	289.915	0
373	1	3.10022e-19	-1.43237e-19	1.20523e-18	6.90965e-17	3.5288e-17	-1.35127e-17	300	610	0	7.0752e-19	1.25718e-20	1.25604e-18	4.08034e-17	9.21858e-17	-2.2925e-17	300	200	0	10.6363	5.47209	-119.328	1057.85	-622.144	-1681.46	-316.214	191.135	0	13.1869	10.5974	-174.364	-27284.2	-184258	-9665.61	-1970.74	356.478	0
373	2	5.05104e-19	-2.11806e-19	1.39168e-18	8.17352e-17	4.36606e-17	-2.25949e-17	300	610	0	8.39422e-19	1.61683e-19	1.02383e-18	2.61664e-17	8.27095e-17	-3.30312e-17	300	200	0	10.708	5.48886	-119.201	1061.5	-643.483	-1678.68	-316.398	191.095	0	13.3464	10.5293	-173.525	-27310.1	-184280	-9652.98	-1975.98	357.384	0
373	3	7.39665e-19	-2.87144e-19	1.42739e-18	8.67683e-17	4.91691e-17	-3.3706e-17	300	610	0	8.94769e-19	3.875e-19	4.07643e-19	-4.71731e-18	4.90765e-17	-4.37592e-17	300	200	0	10.8012	5.51378	-119.057	1058.97	-656.426	-1677.09	-316.514	191.105	0	13.4098	10.5408	-172.743	-27335	-184261	-9645.17	-1980.68	358.241	0
373	4	9.9425e-19	-3.58635e-19	1.1935e-18	7.75295e-17	4.85539e-17	-4.60419e-17	300	610	0	8.05488e-19	6.99906e-19	-7.48602e-19	-5.74545e-17	-1.95974e-17	-5.3344e-17	300	200	0	10.9062	5.54147	-118.874	1050.63	-660.134	-1676.51	-316.553	191.162	0	13.3576	10.6491	-172.235	-27367.8	-184193	-9633.51	-1983.43	358.898	0
373	5	1.23087e-18	-4.08609e-19	5.39205e-19	4.53837e-17	3.74156e-17	-5.79499e-17	300	610	0	4.83173e-19	1.09813e-18	-2.6044e-18	-1.37265e-16	-1.34977e-16	-5.89529e-17	300	200	0	11.0077	5.56777	-118.646	1037.62	-656.944	-1676.73	-316.537	191.255	0	13.1979	10.8422	-172.112	-27412.5	-184080	-9610.65	-1983.53	359.271	0
373	6	1.38718e-18	-4.10795e-19	-7.10599e-19	-1.99377e-17	1.02842e-17	-6.66444e-17	300	610	0	-1.77615e-19	1.56304e-18	-5.29208e-18	-2.47614e-16	-3.07663e-16	-5.64836e-17	300	200	0	11.0893	5.58982	-118.397	1021.75	-650.426	-1677.13	-316.494	191.37	0	12.9656	11.0665	-172.356	-27469.9	-183930	-9575.52	-1981.15	359.378	0
373	7	1.37139e-18	-3.29414e-19	-2.737e-18	-1.29415e-16	-3.90373e-17	-6.79468e-17	300	610	0	-1.29008e-18	2.04752e-18	-8.86931e-18	-3.88194e-16	-5.44215e-16	-4.0476e-17	300	200	0	11.1394	5.60677	-118.164	1004.6	-644.216	-1676.78	-316.452	191.498	0	12.7064	11.2454	-172.85	-27538.9	-183761	-9534.91	-1977.12	359.322	0
373	8	1.05955e-18	-1.19561e-19	-5.69392e-18	-2.92991e-16	-1.16726e-16	-5.61222e-17	300	610	0	-2.95744e-18	2.46558e-18	-1.32519e-17	-5.52205e-16	-8.42793e-16	-4.24092e-18	300	200	0	11.1559	5.61918	-117.975	987.099	-640.909	-1675.22	-316.433	191.633	0	12.4569	11.3208	-173.416	-27612.7	-183592	-9499.74	-1972.68	359.228	0
373	9	2.97461e-19	2.70226e-19	-9.6561e-18	-5.16739e-16	-2.27644e-16	-2.39182e-17	300	610	0	-5.24418e-18	2.68144e-18	-1.81265e-17	-7.22956e-16	-1.18734e-15	5.96613e-17	300	200	0	11.1461	5.62841	-117.829	970.923	-641.045	-1672.71	-316.44	191.76	0	12.2371	11.2781	-173.866	-27678.5	-183442	-9479.61	-1969.08	359.195	0
374	0	-1.08971e-18	8.92138e-19	-1.45451e-17	-7.98744e-16	-3.73355e-16	3.70533e-17	300	610	0	-8.13399e-18	2.50083e-18	-2.28459e-17	-8.70024e-16	-1.54038e-15	1.58433e-16	300	200	0	11.1224	5.6369	-117.71	959.71	-643.837	-1669.76	-316.47	191.847	0	12.0574	11.1335	-174.059	-27723.8	-183322	-9480.03	-1967.21	359.278	0	22.5175	16.0858	-288.412	-84048.9	-376450	-27083.4	-1305.25	291.42	0
374	1	-3.27641e-18	1.78882e-18	-2.00322e-17	-1.1236e-15	-5.49366e-16	1.35416e-16	300	610	0	-1.14735e-17	1.66812e-18	-2.63169e-17	-9.45403e-16	-1.835e-15	2.97372e-16	300	200	0	11.093	5.64842	-117.604	957.632	-648.92	-1666.37	-316.518	191.857	0	11.9196	10.9101	-173.912	-27739.3	-183238	-9502.2	-1967.63	359.502	0
374	2	-6.40029e-18	2.97745e-18	-2.54219e-17	-1.45561e-15	-7.41578e-16	2.78416e-16	300	610	0	-1.49025e-17	-1.2611e-19	-2.68966e-17	-8.80464e-16	-1.96691e-15	4.77359e-16	300	200	0	11.058	5.66736	-117.513	966.674	-656.382	-1662.35	-316.586	191.774	0	11.8122	10.635	-173.381	-27722.2	-183188	-9543.21	-1970.57	359.892	0
374	3	-1.05064e-17	4.42739e-18	-2.95245e-17	-1.73124e-15	-9.22111e-16	4.69398e-16	300	610	0	-1.77764e-17	-3.22062e-18	-2.23275e-17	-5.84939e-16	-1.78847e-15	6.9142e-16	300	200	0	11.015	5.69709	-117.455	985.484	-665.032	-1658.15	-316.662	191.61	0	11.7095	10.3536	-172.504	-27678.2	-183166	-9596.94	-1975.81	360.45	0
374	4	-1.54693e-17	6.03116e-18	-3.05376e-17	-1.85162e-15	-1.04489e-15	7.04232e-16	300	610	0	-1.90886e-17	-7.93499e-18	-9.75062e-18	5.03571e-17	-1.10724e-15	9.20355e-16	300	200	0	10.966	5.73829	-117.453	1010	-671.807	-1654.94	-316.72	191.401	0	11.5842	10.1208	-171.441	-27616.9	-183166	-9654.57	-1982.39	361.087	0
374	5	-2.08935e-17	7.5699e-18	-2.59672e-17	-1.67704e-15	-1.04177e-15	9.66641e-16	300	610	0	-1.74125e-17	-1.44891e-17	1.41461e-17	1.14487e-15	3.07204e-16	1.12769e-15	300	200	0	10.9167	5.78602	-117.514	1035.18	-673.458	-1653.78	-316.731	191.191	0	11.423	9.9703	-170.425	-27546.2	-183187	-9705.66	-1988.89	361.633	0
374	6	-2.5995e-17	8.67646e-18	-1.26333e-17	-1.02564e-15	-8.20316e-16	1.22259e-15	300	610	0	-1.08866e-17	-2.28841e-17	5.27756e-17	2.81113e-15	2.70361e-15	1.25445e-15	300	200	0	10.8713	5.82889	-117.621	1056.8	-668.295	-1654.89	-316.682	191.015	0	11.2377	9.90138	-169.669	-27469.9	-183228	-9742.33	-1993.91	361.903	0
374	7	-2.94775e-17	8.80188e-18	1.31777e-17	3.20009e-16	-2.65036e-16	1.41424e-15	300	610	0	2.72116e-18	-3.27399e-17	1.09019e-16	5.12628e-15	6.311e-15	1.21479e-15	300	200	0	10.8317	5.85495	-117.75	1072.12	-656.095	-1657.43	-316.572	190.895	0	11.0679	9.89563	-169.279	-27390.3	-183282	-9761.85	-1996.72	361.805	0
374	8	-2.9422e-17	7.19481e-18	5.53376e-17	2.59411e-15	7.55709e-16	1.45431e-15	300	610	0	2.58246e-17	-4.30927e-17	1.84236e-16	8.08996e-15	1.12766e-14	8.93919e-16	300	200	0	10.8003	5.85953	-117.886	1079.6	-637.206	-1660.19	-316.405	190.842	0	10.9721	9.93307	-169.197	-27313.4	-183340	-9765.71	-1997.59	361.43	0
374	9	-2.32242e-17	2.90771e-18	1.1719e-16	6.01147e-15	2.37436e-15	1.22242e-15	300	610	0	6.06528e-17	-5.21631e-17	2.76854e-16	1.1567e-14	1.75747e-14	1.50459e-16	300	200	0	10.7827	5.84755	-118.032	1079.27	-612.649	-1662.55	-316.191	190.856	0	10.999	9.99634	-169.244	-27248.6	-183394	-9759.71	-1997.61	361.002	0
375	0	-7.62866e-18	-5.15171e-18	2.00468e-16	1.07086e-14	4.69729e-15	5.6562e-16	300	610	0	1.08651e-16	-5.71223e-17	3.80533e-16	1.52161e-14	2.48845e-14	-1.17382e-15	300	200	0	10.7873	5.82987	-118.191	1073.26	-585.081	-1664.42	-315.95	190.919	0	11.1531	10.0739	-169.244	-27202	-183441	-9753.3	-1997.89	360.727	0	22.5175	16.0858	-288.412	-84048.9	-376450	-27083.4	-1305.25	291.42	0
375	1	2.10782e-17	-1.8101e-17	3.03741e-16	1.66577e-14	7.76344e-15	-6.94034e-16	300	610	0	1.69604e-16	-5.39026e-17	4.8195e-16	1.84074e-14	3.24381e-14	-3.23371e-15	300	200	0	10.8218	5.81743	-118.348	1064.64	-559.541	-1665.52	-315.728	191.004	0	11.391	10.1615	-169.105	-27174.6	-183480	-9755.15	-1999.01	360.697	0
375	2	6.66365e-17	-3.68698e-17	4.20376e-16	2.35506e-14	1.14865e-14	-2.741e-15	300	610	0	2.40447e-16	-3.7125e-17	5.58403e-16	2.0141e-14	3.88493e-14	-6.14586e-15	300	200	0	10.8879	5.81575	-118.483	1055.64	-542.527	-1665.26	-315.579	191.09	0	11.651	10.2595	-168.865	-27163.2	-183518	-9768.52	-2000.77	360.857	0
375	3	1.32057e-16	-6.18686e-17	5.36065e-16	3.06556e-14	1.55799e-14	-5.73286e-15	300	610	0	3.13802e-16	-2.45735e-19	5.75581e-16	1.89796e-14	4.19442e-14	-9.93646e-15	300	200	0	10.9787	5.82271	-118.591	1047.15	-538.732	-1663.41	-315.543	191.17	0	11.8833	10.3701	-168.683	-27157.4	-183561	-9791.23	-2002.2	360.997	0
375	4	2.18457e-16	-9.25189e-17	6.2612e-16	3.66563e-14	1.94689e-14	-9.74774e-15	300	610	0	3.76316e-16	6.39486e-17	4.86104e-16	1.3024e-14	3.86294e-14	-1.44689e-14	300	200	0	11.0787	5.83108	-118.679	1039.68	-548.565	-1660.52	-315.622	191.24	0	12.0617	10.4977	-168.761	-27140.4	-183612	-9819.19	-2002	360.821	0
375	5	3.23431e-16	-1.26643e-16	6.52913e-16	3.9492e-14	2.21957e-14	-1.47094e-14	300	610	0	4.0701e-16	1.6234e-16	2.29677e-16	-3.52673e-17	2.48535e-14	-1.93517e-14	300	200	0	11.1692	5.83378	-118.747	1033.65	-569.501	-1657.49	-315.796	191.295	0	12.177	10.6451	-169.244	-27094.7	-183668	-9849.04	-1999.22	360.092	0
375	6	4.38941e-16	-1.59733e-16	5.64123e-16	3.62346e-14	2.23357e-14	-2.02888e-14	300	610	0	3.75995e-16	2.99805e-16	-2.63948e-16	-2.27416e-14	-4.26025e-15	-2.38314e-14	300	200	0	11.2362	5.82788	-118.795	1028.88	-598.706	-1655.2	-316.04	191.339	0	12.2328	10.801	-170.166	-27011.2	-183718	-9877.38	-1993.64	358.735	0
375	7	5.48823e-16	-1.84163e-16	2.92712e-16	2.30554e-14	1.79476e-14	-2.57858e-14	300	610	0	2.44083e-16	4.76727e-16	-1.06776e-15	-5.75184e-14	-5.40138e-14	-2.6681e-14	300	200	0	11.2757	5.81615	-118.83	1024.07	-633.335	-1654.63	-316.33	191.382	0	12.2455	10.9347	-171.462	-26898.5	-183758	-9899.62	-1985.71	356.877	0
375	8	6.26132e-16	-1.88464e-16	-2.40044e-16	-4.64779e-15	6.59373e-15	-2.99996e-14	300	610	0	-3.59632e-17	6.85586e-16	-2.24441e-15	-1.06078e-13	-1.29348e-13	-2.61045e-14	300	200	0	11.2935	5.80533	-118.875	1016.46	-669.637	-1656.68	-316.633	191.449	0	12.2396	11.0167	-173.009	-26783.4	-183787	-9910.64	-1976.3	354.809	0
375	9	6.30756e-16	-1.56863e-16	-1.11688e-15	-5.18676e-14	-1.45211e-14	-3.11075e-14	300	610	0	-5.15584e-16	9.06683e-16	-3.82551e-15	-1.68539e-13	-2.33554e-13	-1.96887e-14	300	200	0	11.3006	5.80017	-118.952	1002.67	-703.132	-1661.63	-316.911	191.571	0	12.2408	11.0474	-174.627	-26695.4	-183811	-9906.77	-1966.59	352.871	0
376	0	5.08001e-16	-6.93733e-17	-2.41034e-15	-1.2324e-13	-4.82345e-14	-2.6584e-14	300	610	0	-1.24286e-15	1.10322e-15	-5.7822e-15	-2.42227e-13	-3.66365e-13	-4.44704e-15	300	200	0	11.3079	5.7979	-119.079	980.562	-729.887	-1668.56	-317.129	191.765	0	12.2685	11.061	-176.108	-26650.9	-183830	-9887.25	-1957.85	351.333	0	23.4538	16.933	-296.044	-85200.7	-382513	-28261.8	-1292.08	287.798	0
376	1	1.89154e-16	9.71816e-17	-4.1602e-15	-2.21822e-13	-9.68693e-14	-1.32037e-14	300	610	0	-2.25007e-15	1.21628e-15	-7.98639e-15	-3.20161e-13	-5.21389e-13	2.29846e-14	300	200	0	11.3224	5.79036	-119.26	950.677	-747.689	-1675.69	-317.269	192.029	0	12.323	11.1051	-177.297	-26651.5	-183838	-9854.85	-1950.89	350.321	0
376	2	-4.04634e-16	3.66715e-16	-6.34101e-15	-3.47284e-13	-1.61371e-13	1.28064e-14	300	610	0	-3.53531e-15	1.1607e-15	-1.0164e-14	-3.89321e-13	-6.82901e-13	6.59295e-14	300	200	0	11.3434	5.771	-119.487	915.924	-756.447	-1681.73	-317.331	192.335	0	12.3854	11.2069	-178.163	-26691.3	-183822	-9816.77	-1945.77	349.814	0
376	3	-1.35349e-15	7.59464e-16	-8.81914e-15	-4.93482e-13	-2.40095e-13	5.53896e-14	300	610	0	-5.03759e-15	8.23356e-16	-1.18438e-14	-4.28876e-13	-8.22205e-13	1.26951e-13	300	200	0	11.3646	5.73877	-119.756	880.627	-758.373	-1686.6	-317.333	192.646	0	12.437	11.3543	-178.721	-26761.4	-183771	-9784	-1942.25	349.738	0
376	4	-2.72314e-15	1.28508e-15	-1.13005e-14	-6.45431e-13	-3.27231e-13	1.17968e-13	300	610	0	-6.60585e-15	6.58807e-17	-1.23095e-14	-4.0874e-13	-8.93995e-13	2.0676e-13	300	200	0	11.3786	5.69794	-120.061	849.805	-757.439	-1690.74	-317.309	192.922	0	12.4658	11.5096	-178.931	-26849.8	-183676	-9766.07	-1940.52	350.057	0
376	5	-4.54067e-15	1.93278e-15	-1.3273e-14	-7.75872e-13	-4.10928e-13	2.02346e-13	300	610	0	-7.96366e-15	-1.26524e-15	-1.05668e-14	-2.8896e-13	-8.33476e-13	3.02694e-13	300	200	0	11.3786	5.65531	-120.376	828.073	-756.597	-1694.24	-317.285	193.121	0	12.4555	11.6337	-178.73	-26943.5	-183540	-9766.23	-1940.91	350.75	0
376	6	-6.76027e-15	2.65853e-15	-1.39513e-14	-8.41857e-13	-4.71287e-13	3.07143e-13	300	610	0	-8.67388e-15	-3.31806e-15	-5.34462e-15	-2.07077e-14	-5.55381e-13	4.06782e-13	300	200	0	11.3599	5.61668	-120.658	818.704	-755.036	-1696.79	-317.258	193.215	0	12.3834	11.6914	-178.169	-27030.8	-183374	-9781.82	-1943.21	351.714	0
376	7	-9.21892e-15	3.36952e-15	-1.2238e-14	-7.82049e-13	-4.7854e-13	4.25724e-13	300	610	0	-8.11049e-15	-6.20044e-15	4.84646e-15	4.50151e-13	4.3469e-14	5.03467e-13	300	200	0	11.3231	5.58571	-120.86	823.601	-749.257	-1698.17	-317.199	193.185	0	12.2385	11.6566	-177.454	-27100	-183208	-9807.41	-1946.43	352.715	0
376	8	-1.15835e-14	3.90741e-15	-6.72042e-15	-5.15858e-13	-3.91922e-13	5.43689e-13	300	610	0	-5.44876e-15	-9.92794e-15	2.15666e-14	1.17576e-12	1.07602e-12	5.67228e-13	300	200	0	11.2731	5.56342	-120.949	843.092	-736.733	-1698.39	-317.091	193.029	0	12.0309	11.5271	-176.826	-27141	-183076	-9836.53	-1949.34	353.49	0
376	9	-1.32942e-14	4.03268e-15	4.26977e-15	5.40943e-14	-1.59999e-13	6.36121e-13	300	610	0	3.10606e-16	-1.43524e-14	4.61754e-14	2.19398e-12	2.64879e-12	5.60502e-13	300	200	0	11.2161	5.54745	-120.918	875.334	-717.488	-1697.83	-316.934	192.761	0	11.7872	11.3309	-176.424	-27150.8	-182995	-9862.28	-1951.24	353.895	0
377	0	-1.35128e-14	3.41433e-15	2.24994e-14	1.03418e-12	2.76559e-13	6.64975e-13	300	610	0	1.02633e-14	-1.90715e-14	7.94018e-14	3.51e-12	4.835e-12	4.32575e-13	300	200	0	11.1576	5.5349	-120.788	916.34	-692.356	-1697.2	-316.732	192.414	0	11.5448	11.1044	-176.236	-27132.7	-182965	-9877.96	-1952.18	353.957	0	23.4538	16.933	-296.044	-85200.7	-382513	-28261.8	-1292.08	287.798	0
377	1	-1.10908e-14	1.63082e-15	4.95401e-14	2.52437e-12	9.78505e-13	5.77267e-13	300	610	0	2.54456e-14	-2.33246e-14	1.20726e-13	5.07106e-12	7.63482e-12	1.20374e-13	300	200	0	11.1011	5.52634	-120.592	960.494	-661.252	-1697.25	-316.483	192.035	0	11.3503	10.8724	-176.137	-27094.4	-182970	-9879	-1952.79	353.826	0
377	2	-4.57859e-15	-1.80936e-15	8.62986e-14	4.59276e-12	1.99648e-12	3.05014e-13	300	610	0	4.65753e-14	-2.58853e-14	1.67567e-13	6.73462e-12	1.09213e-11	-4.47593e-13	300	200	0	11.0498	5.524	-120.356	1001.59	-623.618	-1698.66	-316.181	191.678	0	11.2567	10.6506	-175.973	-27046.4	-182999	-9866.97	-1953.93	353.696	0
377	3	7.69747e-15	-7.4176e-15	1.32336e-13	7.23788e-12	3.35301e-12	-2.31759e-13	300	610	0	7.36676e-14	-2.49712e-14	2.14288e-13	8.23149e-12	1.43726e-11	-1.34263e-12	300	200	0	11.006	5.52599	-120.087	1035.18	-580.004	-1702.24	-315.83	191.38	0	11.3122	10.4553	-175.631	-26997.4	-183054	-9850.78	-1956.26	353.716	0
377	4	2.74528e-14	-1.56337e-14	1.84967e-13	1.03376e-11	5.0171e-12	-1.1173e-12	300	610	0	1.05512e-13	-1.82032e-14	2.51113e-13	9.12803e-12	1.73951e-11	-2.62093e-12	300	200	0	10.9702	5.52691	-119.791	1060.25	-533.04	-1708.8	-315.45	191.149	0	11.5303	10.2999	-175.082	-26954.3	-183142	-9840.15	-1960.03	353.952	0
377	5	5.61199e-14	-2.6682e-14	2.3815e-13	1.35852e-11	6.87104e-12	-2.42581e-12	300	610	0	1.3902e-13	-2.65712e-15	2.6309e-13	8.79452e-12	1.9045e-11	-4.30076e-12	300	200	0	10.9414	5.52448	-119.497	1077.48	-487.055	-1718.22	-315.076	190.983	0	11.8708	10.1921	-174.361	-26927.3	-183267	-9837.49	-1965.08	354.434	0
377	6	9.43428e-14	-4.0365e-14	2.81267e-13	1.64166e-11	8.67074e-12	-4.19864e-12	300	610	0	1.68471e-13	2.49329e-14	2.29365e-13	6.39077e-12	1.79652e-11	-6.33062e-12	300	200	0	10.919	5.52217	-119.247	1086.73	-446.874	-1728.89	-314.747	190.887	0	12.2574	10.136	-173.538	-26927	-183422	-9837.89	-1970.96	355.165	0
377	7	1.41259e-13	-5.57933e-14	2.97933e-13	1.79369e-11	1.00029e-11	-6.41143e-12	300	610	0	1.84759e-13	6.77494e-14	1.23146e-13	8.84761e-13	1.23618e-11	-8.54836e-12	300	200	0	10.9013	5.52574	-119.084	1087.49	-416.594	-1738.13	-314.498	190.868	0	12.6162	10.1355	-172.716	-26955.8	-183587	-9835.29	-1976.94	356.071	0
377	8	1.93568e-13	-7.10577e-14	2.6514e-13	1.68617e-11	1.02457e-11	-8.93058e-12	300	610	0	1.74776e-13	1.2817e-13	-8.71352e-14	-8.87519e-12	5.24812e-14	-1.0633e-11	300	200	0	10.8839	5.5396	-119.028	1080.6	-398.559	-1743.34	-314.348	190.921	0	12.901	10.1937	-172.023	-27004.9	-183738	-9826.71	-1982.1	356.984	0
377	9	2.44408e-13	-8.2872e-14	1.53122e-13	1.1495e-11	8.54328e-12	-1.14602e-11	300	610	0	1.2117e-13	2.06681e-13	-4.34803e-13	-2.401e-11	-2.13677e-11	-1.20538e-11	300	200	0	10.8615	5.56508	-119.071	1068.19	-393.089	-1743.08	-314.301	191.029	0	13.0957	10.3072	-171.573	-27060.9	-183858	-9811.98	-1985.6	357.723	0
378	0	2.82152e-13	-8.62354e-14	-7.34603e-14	-2.2277e-13	3.81078e-12	-1.34834e-11	300	610	0	2.80797e-15	3.00374e-13	-9.49332e-13	-4.53549e-11	-5.41923e-11	-1.20255e-11	300	200	0	10.8343	5.60038	-119.179	1052.79	-399.111	-1737.53	-314.349	191.166	0	13.1982	10.469	-171.422	-27110.8	-183939	-9791.85	-1987.02	358.153	0	23.3792	16.4636	-292.825	-84516.2	-379665	-27838.8	-1296.56	288.623	0
378	1	2.89289e-13	-7.4203e-14	-4.52317e-13	-2.0557e-11	-5.21058e-12	-1.42064e-11	300	610	0	-2.03639e-13	4.01045e-13	-1.64738e-12	-7.30745e-11	-1.00046e-10	-9.48258e-12	300	200	0	10.8094	5.64161	-119.318	1037.34	-414.09	-1728.42	-314.47	191.306	0	13.2137	10.6819	-171.55	-27143.6	-183975	-9767.25	-1986.42	358.225	0
378	2	2.41715e-13	-3.78883e-14	-1.01746e-12	-5.16612e-11	-1.98207e-11	-1.2518e-11	300	610	0	-5.20479e-13	4.92978e-13	-2.51987e-12	-1.06133e-10	-1.59052e-10	-3.09335e-12	300	200	0	10.7974	5.68397	-119.453	1025.05	-433.486	-1718.17	-314.629	191.419	0	13.1535	10.9586	-171.877	-27150.8	-183965	-9740.33	-1984.33	357.967	0
378	3	1.08846e-13	3.31298e-14	-1.78941e-12	-9.50471e-11	-4.11217e-11	-6.9855e-12	300	610	0	-9.63623e-13	5.50647e-13	-3.51484e-12	-1.41624e-10	-2.28698e-10	8.66074e-12	300	200	0	10.8065	5.72237	-119.56	1018.76	-452.612	-1708.74	-314.786	191.479	0	13.0296	11.2952	-172.331	-27126.2	-183912	-9715.8	-1981.21	357.408	0
378	4	-1.4482e-13	1.4978e-13	-2.76099e-12	-1.50798e-10	-6.96428e-11	4.08557e-12	300	610	0	-1.53455e-12	5.36765e-13	-4.51651e-12	-1.73983e-10	-3.02408e-10	2.73084e-11	300	200	0	10.8373	5.7511	-119.626	1020.26	-469.738	-1700.9	-314.927	191.471	0	12.8566	11.6491	-172.887	-27065.1	-183834	-9700.94	-1977.32	356.549	0
378	5	-5.55986e-13	3.21608e-13	-3.8783e-12	-2.16494e-10	-1.04807e-10	2.2494e-11	300	610	0	-2.20934e-12	4.01313e-13	-5.32213e-12	-1.94187e-10	-3.679e-10	5.40791e-11	300	200	0	10.8813	5.76412	-119.642	1029.85	-485.642	-1694.59	-315.059	191.392	0	12.6561	11.9432	-173.507	-26968.8	-183755	-9702.49	-1973.07	355.433	0
378	6	-1.15582e-12	5.53774e-13	-5.01738e-12	-2.85863e-10	-1.44235e-10	4.9847e-11	300	610	0	-2.92485e-12	8.25068e-14	-5.61969e-12	-1.8906e-10	-4.0552e-10	8.94266e-11	300	200	0	10.924	5.75708	-119.606	1046.19	-500.353	-1689.63	-315.183	191.253	0	12.4552	12.0943	-174.104	-26848.5	-183694	-9723.26	-1969.08	354.209	0
378	7	-1.95943e-12	8.42742e-13	-5.95814e-12	-3.47239e-10	-1.82901e-10	8.70848e-11	300	610	0	-3.5628e-12	-4.89095e-13	-4.97191e-12	-1.40938e-10	-3.86861e-10	1.32362e-10	300	200	0	10.9555	5.72924	-119.525	1066.74	-512.278	-1685.79	-315.286	191.075	0	12.2858	12.0516	-174.558	-26725.5	-183649	-9761.89	-1966.08	353.104	0
378	8	-2.95081e-12	1.17058e-12	-6.35886e-12	-3.81982e-10	-2.12225e-10	1.33793e-10	300	610	0	-3.93357e-12	-1.38185e-12	-2.81423e-12	-2.80145e-11	-2.74186e-10	1.79591e-10	300	200	0	10.9761	5.68486	-119.427	1087.71	-520.064	-1682.37	-315.355	190.892	0	12.1834	11.8233	-174.748	-26620.6	-183607	-9814.06	-1964.7	352.337	0
378	9	-4.0632e-12	1.49805e-12	-5.73721e-12	-3.632e-10	-2.19219e-10	1.87288e-10	300	610	0	-3.76276e-12	-2.64805e-12	1.52215e-12	1.742e-10	-2.1356e-11	2.24494e-10	300	200	0	10.9937	5.63319	-119.334	1104.01	-523.785	-1678.02	-315.389	190.749	0	12.1776	11.4709	-174.616	-26545	-183566	-9872.49	-1965.26	352.019	0
379	0	-5.15538e-12	1.75696e-12	-3.4663e-12	-2.55218e-10	-1.85925e-10	2.41494e-10	300	610	0	-2.6854e-12	-4.3012e-12	8.74867e-12	4.89784e-10	4.22814e-10	2.56041e-10	300	200	0	11.017	5.58567	-119.252	1110.88	-524.544	-1671.6	-315.399	190.685	0	12.2745	11.0828	-174.22	-26503.7	-183533	-9927.89	-1967.45	352.128	0	24.3072	16.7304	-291.83	-84032.6	-379191	-28221.3	-1299.36	287.951	0
379	1	-5.98594e-12	1.84294e-12	1.20223e-12	-1.44837e-11	-8.94628e-11	2.85695e-10	300	610	0	-2.54724e-13	-6.28458e-12	1.95034e-11	9.37109e-10	1.10767e-09	2.57815e-10	300	200	0	11.0507	5.55229	-119.182	1106.44	-523.972	-1663.37	-315.396	190.716	0	12.4512	10.7483	-173.689	-26501.7	-183518	-9973.34	-1970.59	352.582	0
379	2	-6.18923e-12	1.61033e-12	9.07281e-12	4.07223e-10	9.68626e-11	3.03329e-10	300	610	0	4.02572e-12	-8.43101e-12	3.41646e-11	1.52081e-09	2.06914e-09	2.0744e-10	300	200	0	11.0952	5.53981	-119.139	1092.08	-524.509	-1654.76	-315.402	190.834	0	12.6733	10.5378	-173.122	-26541.1	-183537	-10007.2	-1974.16	353.309	0
379	3	-5.25939e-12	8.71828e-13	2.08805e-11	1.05624e-09	4.00848e-10	2.711e-10	300	610	0	1.06358e-11	-1.0416e-11	5.25799e-11	2.22065e-09	3.31233e-09	7.68076e-11	300	200	0	11.1456	5.55081	-119.133	1070.85	-529.102	-1647.45	-315.441	191.011	0	12.9136	10.4845	-172.573	-26614.3	-183597	-10029.7	-1977.89	354.221	0
379	4	-2.55151e-12	-5.93421e-13	3.70876e-11	1.96604e-09	8.46442e-10	1.58828e-10	300	610	0	1.99271e-11	-1.17084e-11	7.3706e-11	2.9774e-09	4.78771e-09	-1.66326e-10	300	200	0	11.1948	5.58272	-119.157	1046.51	-539.468	-1642.61	-315.527	191.217	0	13.1538	10.575	-172.129	-26702.2	-183690	-10038.9	-1981.17	355.129	0
379	5	2.68733e-12	-3.01884e-12	5.75854e-11	3.14075e-09	1.44593e-09	-6.9379e-11	300	610	0	3.1955e-11	-1.15285e-11	9.5166e-11	3.67618e-09	6.36101e-09	-5.54713e-10	300	200	0	11.2352	5.62982	-119.183	1023.8	-554.913	-1640.51	-315.656	191.41	0	13.3775	10.7551	-171.9	-26782.3	-183788	-10029.8	-1983.16	355.801	0
379	6	1.12419e-11	-6.61132e-12	8.12956e-11	4.5326e-09	2.18877e-09	-4.51908e-10	300	610	0	4.62485e-11	-8.82484e-12	1.12757e-10	4.12923e-09	7.77837e-09	-1.1152e-09	300	200	0	11.2597	5.68727	-119.192	1007.64	-573.185	-1640.52	-315.809	191.546	0	13.5739	10.9535	-171.924	-26841.3	-183864	-9998.29	-1983.45	356.123	0
379	7	2.37894e-11	-1.14887e-11	1.05676e-10	6.01352e-09	3.0269e-09	-1.02352e-09	300	610	0	6.15186e-11	-2.29252e-12	1.1997e-10	4.06096e-09	8.63057e-09	-1.85878e-09	300	200	0	11.2638	5.75228	-119.185	1001.07	-592.248	-1641.74	-315.969	191.601	0	13.7419	11.1089	-172.132	-26876.5	-183900	-9944.97	-1982.37	356.139	0
379	8	4.068e-11	-1.75894e-11	1.26167e-10	7.34225e-09	3.85696e-09	-1.80547e-09	300	610	0	7.53206e-11	9.54438e-12	1.07638e-10	3.10012e-09	8.3231e-09	-2.76663e-09	300	200	0	11.247	5.82036	-119.158	1003.25	-611.132	-1643.48	-316.129	191.581	0	13.8733	11.1892	-172.384	-26887.8	-183893	-9876.96	-1980.76	355.976	0
379	9	6.16218e-11	-2.45528e-11	1.35645e-10	8.13074e-09	4.50088e-09	-2.79111e-09	300	610	0	8.37073e-11	2.81529e-11	6.38698e-11	7.86091e-10	6.06241e-09	-3.77193e-09	300	200	0	11.212	5.88149	-119.091	1009.8	-629.32	-1645.23	-316.284	191.521	0	13.9411	11.1974	-172.523	-26873.7	-183848	-9803.56	-1979.65	355.769	0
380	0	8.52671e-11	-3.15727e-11	1.24e-10	7.81612e-09	4.68749e-09	-3.92663e-09	300	610	0	8.09361e-11	5.46802e-11	-2.55004e-11	-3.40166e-09	8.7331e-10	-4.73826e-09	300	200	0	11.1631	5.92187	-118.959	1015.56	-645.838	-1646.18	-316.429	191.463	0	13.9181	11.1568	-172.456	-26837.3	-183772	-9731.11	-1979.61	355.618	0	24.3072	16.7304	-291.83	-84032.6	-379191	-28221.3	-1299.36	287.951	0
380	1	1.08711e-10	-3.72352e-11	7.80332e-11	5.64811e-09	4.04005e-09	-5.08737e-09	300	610	0	5.93327e-11	8.94799e-11	-1.75652e-10	-9.97993e-09	-8.33308e-09	-5.43643e-09	300	200	0	11.1064	5.93017	-118.765	1016.95	-659.657	-1644.86	-316.554	191.437	0	13.7971	11.0929	-172.213	-26790.2	-183669	-9662.39	-1980.53	355.565	0
380	2	1.26945e-10	-3.93625e-11	-1.80971e-11	7.06122e-10	2.07619e-09	-6.05127e-09	300	610	0	9.45502e-12	1.31451e-10	-4.00383e-10	-1.93519e-08	-2.26176e-08	-5.5234e-09	300	200	0	11.0492	5.90309	-118.54	1012.64	-671.455	-1639.68	-316.664	191.457	0	13.5816	11.027	-171.917	-26746.3	-183552	-9599.65	-1981.68	355.577	0
380	3	1.32333e-10	-3.49e-11	-1.81542e-10	-8.0358e-09	-1.77003e-09	-6.47292e-09	300	610	0	-7.92569e-11	1.77192e-10	-7.08228e-10	-3.16394e-08	-4.27721e-08	-4.52931e-09	300	200	0	10.9984	5.84754	-118.333	1003.57	-683.678	-1630.1	-316.778	191.519	0	13.2756	10.9794	-171.708	-26714.7	-183430	-9546.38	-1982.27	355.583	0
380	4	1.14264e-10	-1.99015e-11	-4.28171e-10	-2.15741e-08	-8.09263e-09	-5.86405e-09	300	610	0	-2.17116e-10	2.20006e-10	-1.09679e-09	-4.64499e-08	-6.8957e-08	-1.86109e-09	300	200	0	10.9597	5.77839	-118.195	991.907	-697.529	-1617.09	-316.902	191.608	0	12.9009	10.9616	-171.646	-26703.9	-183314	-9506.61	-1981.97	355.575	0
380	5	5.91427e-11	1.03119e-11	-7.68341e-10	-4.06472e-08	-1.74113e-08	-3.58904e-09	300	610	0	-4.1187e-10	2.48848e-10	-1.54518e-09	-6.25773e-08	-1.00201e-07	3.16562e-09	300	200	0	10.9368	5.7126	-118.159	980.281	-711.158	-1603.09	-317.019	191.704	0	12.5123	10.9651	-171.661	-26728.2	-183203	-9483.21	-1981.23	355.703	0
380	6	-4.8993e-11	6.07231e-11	-1.20066e-09	-6.53918e-08	-3.00085e-08	1.11208e-09	300	610	0	-6.65192e-10	2.4741e-10	-2.00463e-09	-7.7651e-08	-1.33764e-07	1.1252e-08	300	200	0	10.9311	5.6634	-118.223	971.607	-722.089	-1591.26	-317.108	191.782	0	12.1812	10.9673	-171.594	-26803	-183097	-9476.79	-1981.04	356.2	0
380	7	-2.26912e-10	1.3581e-10	-1.70362e-09	-9.48695e-08	-4.56957e-08	9.05802e-09	300	610	0	-9.67853e-10	1.93606e-10	-2.38805e-09	-8.77662e-08	-1.64401e-07	2.29832e-08	300	200	0	10.9417	5.63734	-118.344	967.944	-730.336	-1583.73	-317.171	191.821	0	11.9671	10.9568	-171.313	-26930.5	-182999	-9485.8	-1982.22	357.201	0
380	8	-4.89308e-10	2.38245e-10	-2.22512e-09	-1.26467e-07	-6.35046e-08	2.09999e-08	300	610	0	-1.29356e-09	5.98769e-11	-2.55972e-09	-8.71597e-08	-1.83597e-07	3.86212e-08	300	200	0	10.9654	5.6334	-118.459	968.899	-737.842	-1580.26	-317.229	191.821	0	11.896	10.9515	-170.819	-27093.2	-182916	-9508.48	-1984.82	358.607	0
380	9	-8.44222e-10	3.67005e-10	-2.67074e-09	-1.55198e-07	-8.13104e-08	3.74155e-08	300	610	0	-1.59183e-09	-1.85131e-10	-2.32752e-09	-6.80309e-08	-1.78913e-07	5.78111e-08	300	200	0	10.997	5.64476	-118.531	971.958	-745.858	-1579.11	-317.293	191.8	0	11.9542	10.9787	-170.238	-27258	-182867	-9545.01	-1988.18	360.117	0
381	0	-1.28645e-09	5.14849e-10	-2.89199e-09	-1.72988e-07	-9.54188e-08	5.82081e-08	300	610	0	-1.7805e-09	-5.72877e-10	-1.441e-09	-2.06532e-08	-1.33664e-07	7.91998e-08	300	200	0	11.0312	5.6637	-118.555	974.38	-754.05	-1579.01	-317.36	191.781	0	12.1053	11.0393	-169.714	-27391.7	-182871	-9597.31	-1991.53	361.399	0	23.7432	16.644	-289.667	-84159.3	-377201	-27742	-1302.19	290.538	0
381	1	-1.78885e-09	6.65228e-10	-2.6771e-09	-1.68057e-07	-1.00171e-07	8.23018e-08	300	610	0	-1.73943e-09	-1.12848e-09	3.99721e-10	6.60323e-08	-2.72482e-08	9.99773e-08	300	200	0	11.0644	5.68633	-118.547	974.654	-760.984	-1579.52	-317.419	191.778	0	12.3129	11.1038	-169.37	-27473.3	-182935	-9663.77	-1994.09	362.209	0
381	2	-2.29172e-09	7.88835e-10	-1.7482e-09	-1.24632e-07	-8.76632e-08	1.07141e-07	300	610	0	-1.30731e-09	-1.86082e-09	3.51835e-09	2.0311e-07	1.6349e-07	1.15383e-07	300	200	0	11.0955	5.71227	-118.531	972.682	-764.569	-1579.86	-317.45	191.794	0	12.5478	11.1422	-169.338	-27498	-183043	-9734.33	-1994.93	362.385	0
381	3	-2.69111e-09	8.40245e-10	2.29918e-10	-2.32583e-08	-4.77312e-08	1.28126e-07	300	610	0	-2.84647e-10	-2.7487e-09	8.21293e-09	3.99408e-07	4.61334e-07	1.18252e-07	300	200	0	11.1243	5.74004	-118.537	968.978	-762.944	-1578.49	-317.436	191.826	0	12.7855	11.1393	-169.708	-27476.9	-183172	-9794.1	-1993.34	361.907	0
381	4	-2.82773e-09	7.55422e-10	3.62274e-09	1.57881e-07	3.16194e-08	1.38055e-07	300	610	0	1.55308e-09	-3.72297e-09	1.4675e-08	6.58001e-07	8.83703e-07	9.87204e-08	300	200	0	11.15	5.76469	-118.587	964.084	-755.683	-1573.86	-317.372	191.87	0	13.0065	11.0856	-170.412	-27431	-183302	-9831.39	-1989.64	360.969	0
381	5	-2.47897e-09	4.51244e-10	8.77258e-09	4.40193e-07	1.63075e-07	1.26698e-07	300	610	0	4.42735e-09	-4.64549e-09	2.28713e-08	9.71319e-07	1.43507e-06	4.42781e-08	300	200	0	11.1711	5.78137	-118.673	959.119	-743.963	-1565.1	-317.269	191.918	0	13.1945	10.9762	-171.245	-27377.6	-183417	-9841.74	-1985.08	359.874	0
381	6	-1.35833e-09	-1.71379e-10	1.59104e-08	8.39932e-07	3.57898e-07	8.06708e-08	300	610	0	8.50841e-09	-5.2867e-09	3.23842e-08	1.31485e-06	2.09647e-06	-5.9594e-08	300	200	0	11.1866	5.78908	-118.764	956.137	-729.063	-1552.77	-317.139	191.949	0	13.3337	10.8253	-172.003	-27322.9	-183502	-9827.68	-1980.86	358.852	0
381	7	8.72447e-10	-1.21876e-09	2.50259e-08	1.36102e-06	6.22532e-07	-1.6111e-08	300	610	0	1.38422e-08	-5.30565e-09	4.22144e-08	1.63969e-06	2.81208e-06	-2.27899e-07	300	200	0	11.1936	5.78957	-118.838	957.274	-711.295	-1539.26	-316.985	191.945	0	13.4069	10.6658	-172.589	-27267.2	-183544	-9795.86	-1977.48	357.99	0
381	8	4.57147e-09	-2.78771e-09	3.56907e-08	1.9851e-06	9.53713e-07	-1.81101e-07	300	610	0	2.02487e-08	-4.2384e-09	5.05581e-08	1.86466e-06	3.47361e-06	-4.73369e-07	300	200	0	11.1874	5.78461	-118.903	963.268	-691.49	-1527.93	-316.816	191.899	0	13.3951	10.5322	-172.993	-27212.2	-183540	-9753.03	-1974.97	357.302	0
381	9	1.00571e-08	-4.93847e-09	4.68387e-08	2.65891e-06	1.33196e-06	-4.30509e-07	300	610	0	2.71925e-08	-1.50326e-09	5.4586e-08	1.86928e-06	3.90389e-06	-8.02149e-07	300	200	0	11.1662	5.77553	-118.995	972.586	-672.424	-1521.29	-316.651	191.827	0	13.2897	10.4565	-173.19	-27162.7	-183504	-9703.97	-1973.55	356.837	0
382	0	1.75127e-08	-7.65518e-09	5.65154e-08	3.27948e-06	1.71364e-06	-7.75027e-07	300	610	0	3.36309e-08	3.56563e-09	5.02724e-08	1.48969e-06	3.84272e-06	-1.20765e-06	300	200	0	11.1345	5.76388	-119.154	982.558	-657.314	-1519.87	-316.517	191.754	0	13.1043	10.4699	-173.092	-27127.9	-183455	-9653.75	-1973.87	356.725	0	22.8384	16.9665	-288.492	-84141	-375345	-27883.7	-1301.06	291.658	0
382	1	2.68485e-08	-1.07929e-08	6.16267e-08	3.67879e-06	2.02213e-06	-1.21353e-06	300	610	0	3.78552e-08	1.16424e-08	3.23451e-08	5.20574e-07	2.93949e-06	-1.66251e-06	300	200	0	11.1003	5.75029	-119.384	991.634	-647.365	-1522.61	-316.423	191.694	0	12.8667	10.5912	-172.606	-27116.9	-183405	-9610.49	-1976.56	357.103	0
382	2	3.75186e-08	-1.40121e-08	5.77372e-08	3.61044e-06	2.13936e-06	-1.72455e-06	300	610	0	3.73525e-08	2.3276e-08	-5.54276e-09	-1.27294e-06	7.5897e-07	-2.10888e-06	300	200	0	11.0716	5.73188	-119.648	1000.13	-641.58	-1527.78	-316.362	191.641	0	12.5992	10.8088	-171.734	-27130.3	-183354	-9583.05	-1981.66	357.979	0
382	3	4.82968e-08	-1.67057e-08	3.89997e-08	2.74287e-06	1.89963e-06	-2.25576e-06	300	610	0	2.87327e-08	3.86834e-08	-7.02908e-08	-4.1284e-06	-3.19094e-06	-2.44794e-06	300	200	0	11.0551	5.70413	-119.895	1009.17	-638.548	-1533.88	-316.326	191.583	0	12.3144	11.0791	-170.61	-27160.1	-183300	-9575.64	-1988.38	359.194	0
382	4	5.7028e-08	-1.79263e-08	-1.67717e-09	6.65159e-07	1.08876e-06	-2.71191e-06	300	610	0	7.78227e-09	5.74595e-08	-1.6833e-07	-8.23875e-06	-9.39924e-06	-2.53004e-06	300	200	0	11.0546	5.66746	-120.083	1019.57	-637.958	-1540.22	-316.313	191.509	0	12.0198	11.3437	-169.469	-27199.8	-183246	-9586.42	-1995.3	360.5	0
382	5	6.03883e-08	-1.6332e-08	-7.20778e-08	-3.08649e-06	-5.4735e-07	-2.94292e-06	300	610	0	-3.02702e-08	7.82013e-08	-3.03941e-07	-1.36793e-05	-1.82481e-05	-2.14819e-06	300	200	0	11.0705	5.6309	-120.18	1031.53	-640.373	-1546.74	-316.328	191.417	0	11.7189	11.548	-168.531	-27250.7	-183197	-9610.03	-2001.02	361.695	0
382	6	5.37104e-08	-1.01724e-08	-1.79578e-07	-8.97162e-06	-3.27949e-06	-2.73445e-06	300	610	0	-9.01769e-08	9.80607e-08	-4.7678e-07	-2.03054e-05	-2.98548e-05	-1.03859e-06	300	200	0	11.099	5.60793	-120.168	1044.57	-645.431	-1553.64	-316.371	191.307	0	11.4159	11.6558	-167.89	-27317.8	-183155	-9640.61	-2004.92	362.713	0
382	7	3.09579e-08	2.65022e-09	-3.29312e-07	-1.73471e-05	-7.3514e-06	-1.80484e-06	300	610	0	-1.75672e-07	1.12267e-07	-6.78526e-07	-2.76194e-05	-4.38511e-05	1.10669e-06	300	200	0	11.1315	5.60805	-120.054	1057.31	-651.093	-1560.8	-316.423	191.193	0	11.1312	11.6624	-167.48	-27402.1	-183118	-9675.27	-2007.37	363.614	0
382	8	-1.50346e-08	2.44028e-08	-5.21452e-07	-2.83172e-05	-1.29091e-05	1.86276e-07	300	610	0	-2.87943e-07	1.13696e-07	-8.88717e-07	-3.46131e-05	-5.91013e-05	4.60843e-06	300	200	0	11.1563	5.63228	-119.88	1067.53	-655.257	-1567.33	-316.466	191.095	0	10.9105	11.5956	-167.208	-27498.4	-183089	-9715.14	-2008.98	364.456	0
382	9	-9.19107e-08	5.71763e-08	-7.47508e-07	-4.15252e-05	-1.98987e-05	3.61075e-06	300	610	0	-4.23504e-07	9.26049e-08	-1.07001e-06	-3.95995e-05	-7.33702e-05	9.7433e-06	300	200	0	11.1658	5.67552	-119.705	1072.98	-657.672	-1571.65	-316.494	191.036	0	10.805	11.4969	-167.043	-27599.5	-183072	-9760.29	-2009.96	365.224	0
383	0	-2.0656e-07	1.02322e-07	-9.85673e-07	-5.58867e-05	-2.79292e-05	8.81812e-06	300	610	0	-5.71462e-07	3.67181e-08	-1.16344e-06	-4.00607e-05	-8.29733e-05	1.66538e-05	300	200	0	11.1609	5.72972	-119.586	1072.65	-659.945	-1571.94	-316.519	191.03	0	10.8398	11.3981	-166.983	-27697.7	-183069	-9805.53	-2010.34	365.872	0	22.8384	16.9665	-288.492	-84141	-375345	-27883.7	-1301.06	291.658	0
383	1	-3.63135e-07	1.59625e-07	-1.19551e-06	-6.92764e-05	-3.61048e-05	1.60466e-05	300	610	0	-7.10302e-07	-6.80988e-08	-1.08469e-06	-3.25557e-05	-8.24699e-05	2.52198e-05	300	200	0	11.1475	5.78514	-119.544	1067.5	-663.294	-1566.63	-316.549	191.07	0	11.0035	11.3112	-167.017	-27781.9	-183083	-9842.92	-2010.19	366.341	0
383	2	-5.60159e-07	2.2619e-07	-1.31258e-06	-7.81992e-05	-4.28377e-05	2.52914e-05	300	610	0	-8.04489e-07	-2.36283e-07	-7.22787e-07	-1.27514e-05	-6.4493e-05	3.48886e-05	300	200	0	11.1314	5.83311	-119.561	1059.54	-666.855	-1555.21	-316.578	191.138	0	11.263	11.237	-167.166	-27839.6	-183113	-9867.44	-2009.4	366.539	0
383	3	-7.86681e-07	2.95061e-07	-1.244e-06	-7.75026e-05	-4.56649e-05	3.61262e-05	300	610	0	-8.01484e-07	-4.79805e-07	5.65391e-08	2.4338e-05	-1.98525e-05	4.44706e-05	300	200	0	11.1159	5.86841	-119.592	1049.9	-668.678	-1538.85	-316.591	191.221	0	11.5758	11.1808	-167.454	-27864.2	-183153	-9879.78	-2007.75	366.4	0
383	4	-1.01754e-06	3.53662e-07	-8.66762e-07	-6.02198e-05	-4.1113e-05	4.74795e-05	300	610	0	-6.30058e-07	-8.03863e-07	1.40028e-06	8.37998e-05	6.19065e-05	5.19148e-05	300	200	0	11.1001	5.88755	-119.581	1037.83	-666.773	-1519.94	-316.576	191.321	0	11.8938	11.1546	-167.837	-27857.1	-183188	-9884.17	-2005.46	365.977	0
383	5	-1.20806e-06	3.82247e-07	-3.09044e-08	-1.76726e-05	-2.46704e-05	5.73805e-05	300	610	0	-2.01248e-07	-1.2008e-06	3.44705e-06	0.000169843	0.000191271	5.40969e-05	300	200	0	11.0799	5.88855	-119.499	1022.24	-658.56	-1501.15	-316.511	191.446	0	12.1778	11.1658	-168.24	-27824	-183207	-9883.9	-2002.96	365.382	0
383	6	-1.28891e-06	3.527e-07	1.42929e-06	5.99934e-05	9.0435e-06	6.27023e-05	300	610	0	5.86305e-07	-1.64217e-06	6.29214e-06	0.000284277	0.000376608	4.66744e-05	300	200	0	11.0527	5.87261	-119.361	1003.06	-640.971	-1484.79	-316.37	191.596	0	12.4159	11.2095	-168.638	-27774.2	-183202	-9879.27	-2000.36	364.697	0
383	7	-1.16227e-06	2.28171e-07	3.6726e-06	0.000182636	6.58061e-05	5.89561e-05	300	610	0	1.8345e-06	-2.06931e-06	9.93578e-06	0.00042436	0.000620866	2.4086e-05	300	200	0	11.0181	5.84197	-119.21	980.91	-612.664	-1472.42	-316.139	191.772	0	12.6133	11.2675	-169.041	-27717.5	-183164	-9869.19	-1997.55	363.969	0
383	8	-7.00982e-07	-3.57332e-08	6.81275e-06	0.000358072	0.000150886	4.02149e-05	300	610	0	3.62504e-06	-2.38312e-06	1.42127e-05	0.000580006	0.000916952	-2.01962e-05	300	200	0	10.9764	5.79671	-119.077	957.047	-576.555	-1464.75	-315.842	191.963	0	12.7692	11.3125	-169.456	-27659	-183088	-9853.36	-1994.45	363.223	0
383	9	2.46679e-07	-4.87327e-07	1.08616e-05	0.000588953	0.000267575	-7.20353e-07	300	610	0	5.98758e-06	-2.43475e-06	1.87043e-05	0.000730444	0.00124178	-9.30271e-05	300	200	0	10.928	5.73644	-118.973	933.156	-539.796	-1461.55	-315.537	192.157	0	12.8692	11.3158	-169.892	-27601.2	-182980	-9832.59	-1991.04	362.464	0
384	0	1.84377e-06	-1.17172e-06	1.56514e-05	0.000868391	0.000415044	-7.17688e-05	300	610	0	8.85508e-06	-2.01967e-06	2.26378e-05	0.000840628	0.00154925	-0.00020041	300	200	0	10.8735	5.66465	-118.9	910.231	-511.26	-1461.81	-315.3	192.345	0	12.8975	11.2542	-170.362	-27550.6	-182852	-9809.31	-1987.31	361.718	0	23.1351	16.5339	-290.103	-84695.7	-376756	-27721	-1298.7	291.95	0
384	1	4.23923e-06	-2.11909e-06	2.07366e-05	0.00117434	0.000585468	-0.000180459	300	610	0	1.20062e-05	-8.78911e-07	2.4785e-05	0.000857951	0.00176276	-0.00034562	300	200	0	10.8154	5.58997	-118.838	888.804	-498.673	-1464.2	-315.196	192.521	0	12.853	11.1229	-170.863	-27518.9	-182725	-9787.98	-1983.43	361.059	0
384	2	7.52651e-06	-3.32741e-06	2.52812e-05	0.00146294	0.000760476	-0.000332081	300	610	0	1.49972e-05	1.28744e-06	2.33799e-05	0.000710172	0.00176858	-0.000526511	300	200	0	10.758	5.52183	-118.756	870.2	-506.205	-1468.16	-315.263	192.672	0	12.7506	10.9429	-171.381	-27516.7	-182614	-9772.52	-1979.55	360.559	0
384	3	1.16833e-05	-4.73902e-06	2.79429e-05	0.00166155	0.000907167	-0.000526932	300	610	0	1.70896e-05	4.78835e-06	1.60879e-05	0.000305878	0.00141196	-0.000731951	300	200	0	10.7064	5.46542	-118.643	856.531	-532.912	-1474.38	-315.492	192.781	0	12.6082	10.7501	-171.901	-27545.9	-182526	-9764.04	-1975.81	360.243	0
384	4	1.64904e-05	-6.2115e-06	2.67781e-05	0.00166243	0.000974189	-0.000756564	300	610	0	1.71849e-05	9.88446e-06	6.89429e-08	-0.00046073	0.000498911	-0.000937487	300	200	0	10.6658	5.42116	-118.537	849.748	-572.759	-1483.83	-315.832	192.831	0	12.4382	10.5825	-172.368	-27598.2	-182467	-9762.31	-1972.59	360.112	0
384	5	2.14316e-05	-7.48449e-06	1.91992e-05	0.00131923	0.000888745	-0.000999072	300	610	0	1.37872e-05	1.66983e-05	-2.78067e-05	-0.00169854	-0.0011926	-0.00110057	300	200	0	10.6393	5.38763	-118.497	850.652	-617.061	-1496.52	-316.207	192.821	0	12.2467	10.4786	-172.684	-27657.1	-182440	-9767.67	-1970.49	360.16	0
384	6	2.55817e-05	-8.14655e-06	2.03622e-06	0.000448745	0.000555839	-0.00121369	300	610	0	5.01855e-06	2.50869e-05	-7.0524e-05	-0.0034992	-0.0038873	-0.00115599	300	200	0	10.6278	5.36488	-118.553	858.553	-658.695	-1511.41	-316.556	192.758	0	12.045	10.4687	-172.78	-27699.9	-182441	-9781.18	-1969.92	360.319	0
384	7	2.74951e-05	-7.60875e-06	-2.82372e-05	-0.00115832	-0.000138438	-0.00133529	300	610	0	-1.12732e-05	3.44747e-05	-0.000130197	-0.00590545	-0.00776805	-0.00101267	300	200	0	10.6332	5.35668	-118.696	871.726	-694.069	-1527.19	-316.847	192.656	0	11.864	10.5577	-172.659	-27701.5	-182465	-9803.82	-1970.8	360.441	0
384	8	2.51215e-05	-5.09557e-06	-7.50358e-05	-0.00371326	-0.00131727	-0.00126989	300	610	0	-3.72713e-05	4.3654e-05	-0.000206987	-0.008866	-0.0129069	-0.000553413	300	200	0	10.6594	5.36821	-118.907	888.131	-721.341	-1542.3	-317.066	192.531	0	11.7453	10.7301	-172.366	-27644.7	-182506	-9834.58	-1972.83	360.384	0
384	9	1.57838e-05	3.32205e-07	-0.000140872	-0.007387	-0.00309444	-0.000892816	300	610	0	-7.47605e-05	5.05669e-05	-0.000297623	-0.0121767	-0.0191684	0.000360128	300	200	0	10.7097	5.39943	-119.157	905.989	-739.419	-1554.61	-317.205	192.397	0	11.7112	10.9716	-171.934	-27528	-182556	-9868.97	-1975.78	360.108	0
385	0	-3.73006e-06	9.70372e-06	-0.000226166	-0.0122449	-0.00554374	-5.18386e-05	300	610	0	-0.000124462	5.21045e-05	-0.000393549	-0.0154099	-0.026084	0.00187435	300	200	0	10.7842	5.44364	-119.413	923.941	-749.558	-1561.85	-317.277	192.263	0	11.7539	11.2686	-171.389	-27370	-182610	-9902.04	-1979.47	359.695	0	23.1346	16.5337	-290.103	-84695.5	-376756	-27720.8	-1298.7	291.95	0
385	1	-3.68967e-05	2.39912e-05	-0.000327619	-0.0181548	-0.00865417	0.0014216	300	610	0	-0.000185097	4.39741e-05	-0.000478781	-0.0178379	-0.0327031	0.00411933	300	200	0	10.8776	5.49481	-119.642	941.27	-755.102	-1562.69	-317.311	192.133	0	11.8538	11.5836	-170.781	-27206	-182664	-9932.1	-1983.58	359.303	0
385	2	-8.69315e-05	4.38661e-05	-0.000436136	-0.0246693	-0.0122695	0.00368954	300	610	0	-0.000252176	2.07145e-05	-0.000527741	-0.0183619	-0.0374342	0.00716976	300	200	0	10.9781	5.55262	-119.822	958.31	-758.362	-1557.37	-317.329	192.002	0	11.9945	11.8535	-170.185	-27074.1	-182717	-9959.29	-1987.64	359.086	0
385	3	-0.000155929	6.93377e-05	-0.000534437	-0.0308841	-0.0160133	0.00686902	300	610	0	-0.000316553	-2.40359e-05	-0.000503461	-0.0154655	-0.0379004	0.0109886	300	200	0	11.0695	5.61873	-119.946	976.156	-758.967	-1547.55	-317.328	191.862	0	12.1632	12.0256	-169.697	-26999	-182771	-9982.45	-1991.04	359.101	0
385	4	-0.000243601	9.92617e-05	-0.000594587	-0.0352891	-0.0192042	0.0109746	300	610	0	-0.000362879	-9.68851e-05	-0.000356831	-0.00722103	-0.0308518	0.0153518	300	200	0	11.1363	5.6911	-120.014	995.852	-755.028	-1535.61	-317.291	191.702	0	12.3509	12.0931	-169.383	-26983.4	-182825	-9999.37	-1993.36	359.304	0
385	5	-0.000345573	0.000130724	-0.000575907	-0.035633	-0.0207718	0.0158397	300	610	0	-0.000368205	-0.000203499	-2.78058e-05	0.00861587	-0.0121949	0.0197574	300	200	0	11.1708	5.76218	-120.037	1017.4	-744.868	-1523.64	-317.205	191.524	0	12.5558	12.0958	-169.197	-27010.2	-182888	-10008	-1994.91	359.637	0
385	6	-0.00045127	0.000158339	-0.000423995	-0.0288419	-0.0191908	0.0210167	300	610	0	-0.000301114	-0.000346733	0.000550226	0.034374	0.0227835	0.0233228	300	200	0	11.1749	5.82183	-120.031	1039.12	-728.1	-1513.04	-317.066	191.343	0	12.7776	12.0996	-169.007	-27054.2	-182968	-10005.2	-1996.61	360.078	0
385	7	-0.000541528	0.000173535	-7.18552e-05	-0.0110496	-0.0124617	0.0256629	300	610	0	-0.000121985	-0.000523955	0.00144149	0.0720465	0.0788961	0.0246878	300	200	0	11.1552	5.86223	-120.005	1058.53	-705.639	-1504.67	-316.88	191.179	0	13.0022	12.1712	-168.746	-27098.7	-183070	-9987.15	-1998.88	360.589	0
385	8	-0.000586218	0.000163979	0.000555514	0.0221875	0.00182636	0.0284223	300	610	0	0.000214866	-0.000723543	0.00269272	0.12263	0.160131	0.0219424	300	200	0	11.1185	5.8798	-119.95	1073.79	-679.06	-1499.31	-316.661	191.048	0	13.1953	12.3449	-168.486	-27146.2	-183183	-9951.46	-2001.23	361.118	0
385	9	-0.000542386	0.000113355	0.00153149	0.0753951	0.0262985	0.0273278	300	610	0	0.000756187	-0.000920644	0.00431059	0.185178	0.268216	0.0126173	300	200	0	11.0707	5.87523	-119.844	1084.13	-650.204	-1497.88	-316.425	190.954	0	13.319	12.6063	-168.335	-27210.5	-183300	-9899.22	-2002.9	361.646	0
386	0	-0.000353676	1.79999e-06	0.0029114	0.152304	0.0634089	0.0197574	300	610	0	0.00154089	-0.00107255	0.00623064	0.255569	0.400587	-0.00621794	300	200	0	11.0161	5.85328	-119.675	1089.37	-620.932	-1500.96	-316.189	190.897	0	13.347	12.9033	-168.34	-27298.2	-183418	-9834.16	-2003.57	362.161	0	23.7394	18.3343	-289.101	-84061.9	-376281	-29377.5	-1301.56	290.771	0
386	1	4.78824e-05	-0.000192598	0.00470773	0.254486	0.114805	0.00249337	300	610	0	0.00258617	-0.00111434	0.00827812	0.325001	0.547748	-0.0376883	300	200	0	10.9581	5.81905	-119.453	1089.42	-593.011	-1508.37	-315.964	190.88	0	13.2712	13.1656	-168.505	-27398.8	-183546	-9761.78	-2003.26	362.599	0
386	2	0.000736375	-0.000490772	0.00685582	0.379439	0.180392	-0.0280506	300	610	0	0.00386793	-0.000955956	0.0101227	0.378368	0.690118	-0.0846088	300	200	0	10.9004	5.77415	-119.204	1084.45	-568.723	-1519.53	-315.771	190.903	0	13.1124	13.3284	-168.846	-27491.2	-183686	-9688.55	-2001.89	362.818	0
386	3	0.00178116	-0.000907611	0.00917029	0.518083	0.257057	-0.0753584	300	610	0	0.00529519	-0.000482248	0.0112318	0.392728	0.794633	-0.148672	300	200	0	10.8486	5.72034	-118.953	1074.89	-551.443	-1533.38	-315.636	190.964	0	12.9189	13.3567	-169.398	-27557	-183831	-9620.27	-1999.21	362.676	0
386	4	0.00322897	-0.0014444	0.0112942	0.651792	0.337095	-0.142013	300	610	0	0.00667956	0.000441664	0.0108317	0.336267	0.811634	-0.229265	300	200	0	10.8096	5.66367	-118.722	1061.26	-544.261	-1547.92	-315.584	191.061	0	12.7328	13.255	-170.168	-27588.4	-183966	-9560.35	-1995.08	362.125	0
386	5	0.00507754	-0.00207851	0.0126462	0.749189	0.406401	-0.228495	300	610	0	0.00770223	0.00195702	0.00788973	0.168334	0.672899	-0.321898	300	200	0	10.788	5.61066	-118.523	1044.12	-547.724	-1560.37	-315.621	191.191	0	12.5606	13.0566	-171.111	-27588.6	-184070	-9509.93	-1989.74	361.232	0
386	6	0.00723982	-0.00275039	0.0123754	0.763234	0.44267	-0.33153	300	610	0	0.00788378	0.00418682	0.0011368	-0.158654	0.292063	-0.416262	300	200	0	10.7846	5.56304	-118.369	1024.17	-559.854	-1568.34	-315.73	191.348	0	12.3881	12.8101	-172.157	-27565.4	-184135	-9470.51	-1983.57	360.118	0
386	7	0.00949933	-0.00334864	0.00933808	0.629394	0.413957	-0.441988	300	610	0	0.00656471	0.00719686	-0.0108442	-0.694478	-0.430879	-0.494069	300	200	0	10.7972	5.51932	-118.273	1002.94	-577.475	-1570.87	-315.883	191.52	0	12.2159	12.5681	-173.259	-27521.2	-184157	-9446.02	-1976.9	358.844	0
386	8	0.0114594	-0.00369477	0.00211899	0.266093	0.278178	-0.542452	300	610	0	0.00290918	0.0109398	-0.0294337	-1.48241	-1.59893	-0.526943	300	200	0	10.8221	5.48014	-118.243	983.438	-596.62	-1568.59	-316.046	191.683	0	12.0674	12.3729	-174.384	-27447.8	-184137	-9441.09	-1969.93	357.398	0
386	9	0.0124922	-0.00353062	-0.0108764	-0.420966	-0.0156651	-0.604701	300	610	0	-0.00405205	0.0151812	-0.0556625	-2.54545	-3.29893	-0.474851	300	200	0	10.8559	5.4496	-118.281	968.989	-613.189	-1563.2	-316.184	191.808	0	11.9675	12.2443	-175.482	-27333.6	-184083	-9457.54	-1963.02	355.763	0
387	0	0.0116982	-0.00251299	-0.0312236	-1.52866	-0.523491	-0.587575	300	610	0	-0.0153193	0.0194102	-0.0897392	-3.86653	-5.57161	-0.285781	300	200	0	10.8966	5.43201	-118.382	961.13	-624.529	-1556.59	-316.276	191.881	0	11.9247	12.174	-176.491	-27177.5	-184003	-9492.64	-1956.56	353.988	0	22.767	17.2135	-294.648	-85058.4	-381686	-28182.4	-1295.42	288.676	0
387	1	0.00789126	-0.00022193	-0.0601384	-3.13825	-1.29819	-0.435946	300	610	0	-0.0317395	0.0227406	-0.130399	-5.36247	-8.36908	0.102326	300	200	0	10.9412	5.42944	-118.522	959.302	-630.065	-1550.01	-316.316	191.906	0	11.9287	12.1279	-177.371	-26996	-183904	-9540.8	-1950.84	352.201	0
387	2	-0.000366382	0.00380887	-0.0979586	-5.28702	-2.3764	-0.0818202	300	610	0	-0.0537171	0.0238174	-0.174078	-6.85233	-11.4992	0.756132	300	200	0	10.9845	5.44178	-118.668	962.049	-630.515	-1543.56	-316.313	191.893	0	11.9507	12.064	-178.076	-26819.4	-183793	-9596.74	-1946.11	350.606	0
387	3	-0.0146527	0.0100297	-0.143425	-7.92797	-3.75893	0.55107	300	610	0	-0.0808032	0.0207514	-0.21395	-8.02267	-14.5588	1.73649	300	200	0	11.019	5.46757	-118.806	967.857	-627.432	-1536.61	-316.281	191.853	0	11.9475	11.9612	-178.519	-26682.5	-183677	-9657.39	-1942.89	349.466	0
387	4	-0.0364622	0.0187697	-0.192763	-10.8773	-5.38406	1.53757	300	610	0	-0.111158	0.0111156	-0.238932	-8.3946	-16.8613	3.08151	300	200	0	11.0403	5.5046	-118.946	975.36	-623.316	-1528.49	-316.24	191.8	0	11.8863	11.831	-178.586	-26612.9	-183565	-9721.22	-1941.88	349.02	0
387	5	-0.066834	0.0300788	-0.238602	-13.7515	-7.09414	2.93452	300	610	0	-0.140902	-0.00794864	-0.232837	-7.30074	-17.3696	4.78188	300	200	0	11.0507	5.55004	-119.103	983.45	-621.036	-1518.89	-316.214	191.743	0	11.772	11.6961	-178.197	-26618.9	-183473	-9786.33	-1943.61	349.379	0
387	6	-0.1058	0.043511	-0.268852	-15.8989	-8.59737	4.7557	300	610	0	-0.163418	-0.0394584	-0.173953	-3.88428	-14.6517	6.7477	300	200	0	11.0563	5.60048	-119.27	991.287	-622.86	-1508.43	-316.222	191.689	0	11.6456	11.5688	-177.378	-26689.7	-183423	-9850.46	-1948.08	350.467	0
387	7	-0.151633	0.0578508	-0.265713	-16.337	-9.4291	6.93706	300	610	0	-0.168692	-0.0860804	-0.0354662	2.86335	-6.88636	8.76756	300	200	0	11.0627	5.65318	-119.42	998.721	-629.96	-1499.36	-316.275	191.637	0	11.5601	11.4522	-176.27	-26804.9	-183433	-9911.59	-1954.63	352.067	0
387	8	-0.199906	0.0707954	-0.205155	-13.7111	-8.92044	9.29255	300	610	0	-0.142884	-0.149319	0.212755	14.0056	8.04777	10.4626	300	200	0	11.0733	5.70599	-119.522	1006.35	-642.377	-1494.51	-316.375	191.58	0	11.5588	11.3449	-175.058	-26945.6	-183505	-9965.45	-1962.25	353.923	0
387	9	-0.242413	0.0786292	-0.0572859	-6.30086	-6.18595	11.4624	300	610	0	-0.0683669	-0.228344	0.600363	30.4808	32.3535	11.2411	300	200	0	11.089	5.7551	-119.565	1013.87	-659.431	-1495.54	-316.515	191.52	0	11.659	11.2392	-173.879	-27095.3	-183626	-10004.4	-1970.06	355.828	0
388	0	-0.266076	0.0759492	0.211779	7.89425	-0.147164	12.8596	300	610	0	0.0754152	-0.318441	1.15003	52.815	67.919	10.2641	300	200	0	11.107	5.79536	-119.567	1019.23	-679.976	-1502.3	-316.687	191.476	0	11.8458	11.1244	-172.793	-27237	-183768	-10022.8	-1977.52	357.628	0	26.0074	17.0837	-288.765	-82243.9	-383299	-29499.2	-1326.86	284.79	0
388	1	-0.252057	0.0555388	0.635842	30.9465	10.3865	12.6229	300	610	0	0.309854	-0.409111	1.86757	80.7085	115.693	6.43651	300	200	0	11.1221	5.82369	-119.554	1020.41	-701.888	-1513.28	-316.871	191.465	0	12.0853	10.9954	-171.834	-27353.6	-183899	-10022.7	-1984.21	359.186	0
388	2	-0.175407	0.0085226	1.24155	64.6235	26.5536	9.59379	300	610	0	0.653354	-0.481975	2.7283	112.487	174.795	-1.5555	300	200	0	11.1306	5.8397	-119.556	1017.41	-722.239	-1526.25	-317.041	191.49	0	12.342	10.8619	-171.089	-27434	-183989	-10011.9	-1989.4	360.349	0
388	3	-0.00571847	-0.075019	2.0376	109.797	49.1665	2.33586	300	610	0	1.11531	-0.50876	3.6596	144.432	241.343	-15.1333	300	200	0	11.1316	5.84301	-119.588	1011.68	-738.061	-1539.1	-317.172	191.54	0	12.5888	10.7508	-170.71	-27474.5	-184025	-9996.6	-1992	360.943	0
388	4	0.290604	-0.204765	2.99962	165.597	78.301	-10.7721	300	610	0	1.68751	-0.449849	4.52052	170.044	307.042	-35.6106	300	200	0	11.125	5.83259	-119.652	1004.63	-746.081	-1550.22	-317.235	191.604	0	12.8155	10.6968	-170.823	-27475.7	-184012	-9977.11	-1991.21	360.843	0
388	5	0.745729	-0.387967	4.05081	228.31	112.737	-31.3367	300	610	0	2.33279	-0.254102	5.08049	179.328	357.641	-63.8421	300	200	0	11.1113	5.80918	-119.741	996.723	-743.389	-1558.77	-317.208	191.676	0	13.0263	10.7263	-171.431	-27444.8	-183964	-9950.61	-1987.11	360.093	0
388	6	1.38268	-0.626156	5.03914	290.042	149.253	-60.606	300	610	0	2.97138	0.139047	5.00091	158.29	371.485	-99.7058	300	200	0	11.0906	5.77727	-119.839	988.229	-729.507	-1564.89	-317.087	191.754	0	13.2179	10.8433	-172.369	-27398.2	-183896	-9917.01	-1980.87	358.951	0
388	7	2.20379	-0.91059	5.71316	337.267	181.815	-98.946	300	610	0	3.46588	0.79401	3.82549	88.8754	318.529	-141.407	300	200	0	11.0654	5.74271	-119.93	980.641	-706.94	-1569.33	-316.895	191.823	0	13.3622	11.0195	-173.356	-27352.6	-183816	-9881.4	-1974.33	357.782	0
388	8	3.17495	-1.21647	5.70077	349.466	200.747	-145.112	300	610	0	3.60727	1.76852	0.987836	-50.2862	160.373	-184.614	300	200	0	11.0413	5.70825	-120.006	977.08	-680.308	-1573.14	-316.669	191.858	0	13.4257	11.1984	-174.115	-27314.1	-183726	-9852.31	-1969.2	356.873	0
388	9	4.20568	-1.49624	4.49707	298.216	192.047	-195.316	300	610	0	3.10515	3.09674	-4.15248	-281.899	-147.96	-221.481	264.368	267.887	0	11.0241	5.67389	-120.075	980.746	-654.656	-1577.21	-316.452	191.832	0	13.3976	11.3184	-174.454	-27277.1	-183633	-9839.06	-1966.61	356.357	0
389	0	5.1263	-1.67256	1.47097	147.239	137.091	-242.133	300	610	0	1.58793	4.76472	-12.2318	-626.283	-653.556	-239.675	246.569	251.201	0	11.0178	5.64172	-120.146	992.622	-632.753	-1581.32	-316.267	191.738	0	13.2927	11.3392	-174.293	-27230.4	-183540	-9847.5	-1967.06	356.233	0	-26.4612	29.6862	-451.102	-149259	-336366	-6841.77	-750.995	332.292	0
389	1	5.66449	-1.63239	-4.0973	-145.884	13.0796	-273.351	303.192	645.605	0	-1.38022	6.67776	-23.7476	-1095.39	-1397.4	-221.619	241.156	246.126	0	11.0243	5.61722	-120.219	1010.72	-614.004	-1583.63	-316.107	191.593	0	13.1341	11.252	-173.674	-27167	-183453	-9875.33	-1970.31	356.425	0
389	2	5.42594	-1.22403	-12.9324	-625.456	-205.323	-270.964	284.123	658.363	0	-6.25645	8.62034	-38.8523	-1684.16	-2401.38	-144.259	238.192	243.348	0	11.0423	5.60456	-120.273	1031.45	-596.097	-1581.99	-315.956	191.424	0	12.9334	11.0691	-172.74	-27092.4	-183370	-9913.3	-1975.54	356.84	0
389	3	3.88587	-0.259957	-25.6174	-1329.87	-542.61	-210.623	278.819	661.913	0	-13.4282	10.2368	-57.1821	-2363.87	-3655.08	18.3391	236.08	241.339	0	11.0659	5.60299	-120.28	1051.23	-577.097	-1575.44	-315.798	191.26	0	12.6876	10.8155	-171.692	-27022.5	-183284	-9952.3	-1981.52	357.39	0
389	4	0.40147	1.47074	-42.368	-2279.26	-1016.73	-61.9983	276.003	663.797	0	-23.0719	11.1035	-77.9736	-3090.66	-5116.72	288.655	234.379	239.637	0	11.088	5.60868	-120.22	1067.07	-556.775	-1564.4	-315.631	191.124	0	12.398	10.5297	-170.745	-26972.4	-183194	-9987.89	-1986.91	357.969	0
389	5	-5.71734	4.158	-62.8214	-3463.8	-1631.64	208.539	274.027	665.137	0	-35.0591	10.8836	-100.433	-3828.21	-6733.3	680.628	232.958	238.117	0	11.1066	5.61859	-120.095	1076.63	-537.389	-1550.27	-315.475	191.035	0	12.088	10.2625	-170.036	-26948.9	-183106	-10018.7	-1990.86	358.49	0
389	6	-15.0218	7.88441	-86.0906	-4843.94	-2373.08	629.955	272.435	666.266	0	-49.0084	9.41726	-123.957	-4560.58	-8460.11	1196.49	231.75	236.792	0	11.1245	5.63225	-119.923	1078.06	-523.114	-1534.75	-315.362	191.01	0	11.8003	10.0639	-169.592	-26952.4	-183037	-10043.5	-1993.28	358.925	0
389	7	-27.6774	12.5753	-111.107	-6361.29	-3213.67	1213.75	271.076	667.253	0	-64.4222	6.70541	-148.069	-5285.66	-10259.8	1824.11	230.709	235.697	0	11.144	5.65078	-119.726	1070.27	-517.595	-1519.64	-315.323	191.061	0	11.5805	9.96897	-169.395	-26976	-183008	-10061.8	-1994.36	359.249	0
389	8	-43.342	18.0501	-136.916	-7947.91	-4122.7	1945.23	269.889	668.05	0	-80.7699	2.89809	-172.31	-6006.19	-12087.5	2538.84	229.85	234.857	0	11.1633	5.67518	-119.536	1054.49	-521.89	-1507.36	-315.366	191.178	0	11.4682	9.98543	-169.435	-27001.9	-183028	-10075.5	-1994.23	359.365	0
389	9	-61.2596	24.0992	-162.743	-9533.56	-5067.99	2787.43	268.859	668.581	0	-97.4934	-1.69573	-196.247	-6726.67	-13883.4	3307.32	229.256	234.277	0	11.1778	5.7062	-119.387	1035.06	-534.63	-1500.81	-315.478	191.33	0	11.4857	10.0918	-169.664	-27006	-183091	-10085.7	-1993.14	359.174	0
390	0	-80.4522	30.4927	-187.993	-11054.2	-6009.69	3693.42	268.032	668.802	0	-114.005	-6.66374	-219.576	-7454.17	-15582.4	4090.6	229.034	233.948	0	11.1826	5.74439	-119.302	1017.03	-553.351	-1501.64	-315.638	191.475	0	11.6217	10.2521	-170.008	-26976.4	-183174	-10089.1	-1991.44	358.677	0	-287.375	38.9191	-913.176	-355432	-207155	114706	-243.192	390.404	0
390	1	-99.8763	36.9291	-212.276	-12461.2	-6899.23	4616.48	267.499	668.703	0	-129.72	-11.614	-242.227	-8201.45	-17129.6	4848.77	229.283	233.859	0	11.1752	5.78829	-119.291	1002.85	-575.652	-1509.32	-315.826	191.593	0	11.8322	10.4335	-170.444	-26923.5	-183247	-10078.6	-1989.11	357.961	0
390	2	-118.545	43.011	-235.46	-13729.4	-7688.01	5515.41	267.349	668.309	0	-144.122	-16.2884	-264.413	-8988.38	-18487.9	5546.27	230.079	233.994	0	11.158	5.83251	-119.354	992.377	-599.383	-1521.66	-316.022	191.685	0	12.064	10.6114	-171.005	-26874.1	-183294	-10049.8	-1985.86	357.154	0
390	3	-135.636	48.2987	-257.736	-14863.2	-8334.81	6359.56	267.661	667.668	0	-156.831	-20.6115	-286.612	-9840.3	-19637.6	6157.14	231.484	234.333	0	11.1376	5.86893	-119.477	985.066	-622.042	-1535.84	-316.206	191.755	0	12.2721	10.7683	-171.715	-26856.3	-183316	-10005.7	-1981.56	356.401	0
390	4	-150.535	52.4125	-279.583	-15890.7	-8805.42	7131.83	268.505	666.837	0	-167.644	-24.6722	-309.504	-10785.7	-20572.8	6667.41	233.53	234.848	0	11.122	5.89065	-119.61	981.073	-640.459	-1549.2	-316.355	191.798	0	12.4218	10.895	-172.571	-26886.4	-183322	-9955.29	-1976.3	355.799	0
390	5	-162.803	55.1412	-301.601	-16849.8	-9070.26	7823.36	269.926	665.868	0	-176.522	-28.6605	-333.857	-11852.6	-21297	7073.04	236.209	235.502	0	11.1175	5.89415	-119.696	980.636	-651.318	-1559.91	-316.441	191.807	0	12.4966	10.991	-173.514	-26960.3	-183317	-9906.7	-1970.5	355.379	0
390	6	-172.126	56.5114	-324.323	-17775.4	-9104.17	8426.08	271.929	664.808	0	-183.532	-32.7845	-360.31	-13060.9	-21815.5	7376.35	239.454	236.249	0	11.1257	5.87802	-119.704	983.664	-652.286	-1566.86	-316.449	191.783	0	12.5105	11.0611	-174.383	-27059.7	-183293	-9864.29	-1965.09	355.174	0
390	7	-178.321	56.774	-348.162	-18695.7	-8887.75	8932.54	274.472	663.698	0	-188.776	-37.1964	-389.113	-14412.4	-22130.1	7581.54	243.127	237.039	0	11.1407	5.84311	-119.636	989.751	-642.581	-1569.07	-316.371	191.727	0	12.4978	11.1008	-175.003	-27164.9	-183237	-9828.85	-1961.05	355.225	0
390	8	-181.352	56.3216	-373.393	-19631.9	-8410.28	9340.13	277.476	662.577	0	-192.346	-41.9497	-419.899	-15883	-22238	7692.54	247.04	237.826	0	11.1521	5.79332	-119.511	997.872	-622.869	-1565.63	-316.212	191.65	0	12.4868	11.0882	-175.313	-27264.5	-183144	-9798.81	-1958.67	355.519	0
390	9	-181.334	55.5919	-400.083	-20596.2	-7674.31	9651.86	280.818	661.48	0	-194.3	-46.9928	-451.556	-17416.9	-22137.3	7715	250.975	238.571	0	11.153	5.73463	-119.352	1006.48	-595.799	-1556.52	-315.992	191.567	0	12.4829	11.0067	-175.416	-27355	-183022	-9771.31	-1957.36	355.944	0
391	0	-178.511	54.9903	-427.942	-21582.5	-6700.59	9874.6	284.342	660.433	0	-194.614	-52.1755	-482.212	-18924.7	-21830.1	7655.37	254.729	239.246	0	11.1446	5.67566	-119.188	1014.52	-566.407	-1543.35	-315.752	191.488	0	12.4806	10.8715	-175.513	-27432.5	-182882	-9744.99	-1955.99	356.299	0	-259.537	13.8784	-1313.42	-541742	-78461.7	96686.9	-70.0824	412.37	0
391	1	-173.221	54.8343	-456.15	-22560	-5529.92	10017.8	287.877	659.458	0	-193.107	-57.2607	-509.396	-20290.6	-21319.8	7514.98	258.147	239.833	0	11.1334	5.62794	-119.051	1022.26	-540.839	-1529.01	-315.543	191.413	0	12.4828	10.7243	-175.746	-27488.1	-182745	-9722.64	-1953.82	356.409	0
391	2	-165.819	55.3263	-483.264	-23472	-4220.78	10090.2	291.266	658.57	0	-189.384	-61.9429	-530.441	-21390.7	-20606.4	7283.79	261.152	240.326	0	11.1259	5.60158	-118.981	1030.86	-524.127	-1516.07	-315.405	191.336	0	12.4965	10.6107	-176.057	-27512.3	-182633	-9710.03	-1951.35	356.269	0
391	3	-156.562	56.5607	-507.295	-24242.9	-2844.07	10093.8	294.394	657.789	0	-182.882	-65.8825	-543.087	-22122.6	-19686.3	6938.55	263.751	240.735	0	11.1231	5.60051	-119.009	1040.46	-518.723	-1505.92	-315.359	191.257	0	12.5205	10.5605	-176.243	-27500.2	-182570	-9711.64	-1949.9	356.036	0
391	4	-145.509	58.5442	-526.06	-24792.3	-1473.8	10019.5	297.198	657.128	0	-173	-68.761	-546.124	-22435.8	-18558.5	6448.49	266.018	241.082	0	11.1231	5.62298	-119.137	1048.93	-524.617	-1499.15	-315.404	191.196	0	12.551	10.5723	-176.153	-27452.1	-182570	-9727.38	-1950.43	355.842	0
391	5	-132.501	61.2156	-537.777	-25055.6	-172.234	9849.5	299.68	656.591	0	-159.309	-70.3557	-539.788	-22349.6	-17230.4	5787.51	268.079	241.404	0	11.1259	5.66349	-119.34	1053.54	-540.609	-1496.41	-315.53	191.172	0	12.5896	10.6179	-175.803	-27370.3	-182637	-9753.11	-1952.88	355.687	0
391	6	-117.277	64.4704	-541.655	-25007.3	1025.21	9562.48	301.893	656.168	0	-141.754	-70.606	-525.746	-21949.7	-15721.2	4946.98	270.097	241.75	0	11.1353	5.71251	-119.571	1053.79	-565.397	-1498.59	-315.729	191.187	0	12.6414	10.6673	-175.298	-27258.6	-182769	-9784.17	-1956.62	355.499	0
391	7	-99.664	68.1906	-538.24	-24672.4	2117.45	9142.81	303.934	655.839	0	-120.739	-69.6272	-506.689	-21365.7	-14063.8	3942.03	272.244	242.167	0	11.1567	5.75798	-119.783	1050.83	-597.138	-1506.09	-315.985	191.227	0	12.711	10.7091	-174.732	-27124.9	-182957	-9817.83	-1961.07	355.237	0
391	8	-79.7434	72.2581	-529.33	-24121.2	3133.89	8590.33	305.92	655.569	0	-97.0736	-67.6648	-485.706	-20740	-12302.8	2809.28	274.67	242.701	0	11.1947	5.78992	-119.949	1045.24	-632.452	-1517.86	-316.273	191.286	0	12.8004	10.7487	-174.183	-26984.4	-183186	-9851.64	-1965.69	354.92	0
391	9	-57.9149	76.548	-517.548	-23451.8	4121.04	7924.51	307.963	655.313	0	-71.8137	-65.0187	-465.675	-20199.3	-10489.7	1600.01	277.474	243.376	0	11.2499	5.8033	-120.056	1037.32	-666.7	-1531.67	-316.553	191.36	0	12.9049	10.7976	-173.72	-26863.7	-183428	-9881.5	-1969.88	354.638	0
392	0	-34.8318	80.9105	-505.715	-22766.1	5125.08	7179.7	310.134	655.018	0	-46.0874	-61.9754	-448.822	-19833.8	-8678.48	372.453	280.664	244.191	0	11.3168	5.79745	-120.105	1028.61	-694.964	-1545.45	-316.786	191.436	0	13.0042	10.8694	-173.355	-26796.8	-183650	-9904.02	-1973.39	354.578	0	113.115	60.2608	-1230.21	-518010	-96597.8	-52917	-75.0341	422.763	0
392	1	-11.2911	85.152	-496.236	-22147.2	6177.4	6396.46	312.449	654.631	0	-20.9452	-58.7685	-436.467	-19688.2	-6919.13	-816.108	284.147	245.108	0	11.3835	5.77443	-120.109	1021.55	-712.824	-1557.45	-316.935	191.495	0	13.0626	10.9757	-173.048	-26806.6	-183826	-9920.21	-1976.28	354.909	0
392	2	11.8516	89.0328	-490.636	-21645.1	7287.88	5615.12	314.854	654.116	0	2.73199	-55.5704	-428.965	-19762.8	-5252.9	-1915.73	287.755	246.071	0	11.4354	5.73965	-120.086	1017.51	-717.052	-1565.59	-316.971	191.527	0	13.0472	11.117	-172.773	-26886.8	-183943	-9934.1	-1978.65	355.62	0
392	3	33.737	92.2983	-489.379	-21271.1	8445.04	4871.91	317.257	653.465	0	24.2636	-52.4982	-425.838	-20022.4	-3710.72	-2887.34	291.286	247.019	0	11.4607	5.70189	-120.051	1015.46	-706.488	-1567.7	-316.885	191.541	0	12.9502	11.281	-172.566	-27002.7	-183998	-9947.62	-1980.24	356.477	0
392	4	53.5483	94.7386	-491.972	-21004.6	9618.9	4196.84	319.552	652.695	0	43.1549	-49.6242	-426.048	-20410.6	-2315.32	-3703.43	294.566	247.907	0	11.4542	5.66933	-120.002	1013.13	-683.142	-1562.9	-316.693	191.557	0	12.7848	11.4494	-172.52	-27112	-183995	-9958.54	-1980.51	357.153	0
392	5	70.5547	96.2519	-497.288	-20807.3	10766.4	3613.85	321.65	651.842	0	59.0544	-46.9862	-428.305	-20864.3	-1083.73	-4346.98	297.47	248.714	0	11.4175	5.64535	-119.942	1009.36	-652.18	-1552.52	-316.437	191.585	0	12.5622	11.6055	-172.738	-27184.2	-183946	-9962.66	-1978.89	357.372	0
392	6	84.1651	96.8882	-503.979	-20638.3	11841.1	3141.24	323.495	650.951	0	71.7075	-44.6012	-431.36	-21326.4	-29.4466	-4809.4	299.932	249.44	0	11.3576	5.62871	-119.893	1004.93	-620.036	-1539.4	-316.172	191.618	0	12.2914	11.7369	-173.272	-27209.1	-183869	-9957.07	-1975.16	357.032	0
392	7	93.9896	96.854	-510.876	-20467.6	12804.7	2790.22	325.064	650.064	0	80.9316	-42.4803	-434.248	-21755.1	836.563	-5088.21	301.926	250.098	0	11.2846	5.61573	-119.876	1001.32	-592.056	-1526.36	-315.939	191.647	0	12.0039	11.8352	-174.081	-27194.3	-183777	-9941.9	-1969.7	356.216	0
392	8	99.8905	96.4742	-517.251	-20281.9	13633.9	2563.04	326.358	649.211	0	86.6231	-40.642	-436.443	-22128.9	1506.27	-5185.31	303.451	250.703	0	11.208	5.60169	-119.891	999.373	-571.203	-1515.02	-315.764	191.664	0	11.757	11.8951	-175.048	-27156.7	-183683	-9919.63	-1963.33	355.139	0
392	9	102	96.1229	-522.879	-20085.4	14319.6	2452.82	327.386	648.413	0	88.7887	-39.1132	-437.878	-22446	1975.36	-5107.06	304.511	251.261	0	11.1355	5.5823	-119.913	999.161	-558.641	-1505.86	-315.659	191.668	0	11.6061	11.9153	-176.006	-27115.1	-183595	-9892.55	-1957.12	354.058	0
393	0	100.687	96.1549	-527.929	-19893.8	14862.6	2445.34	328.153	647.683	0	87.5834	-37.9186	-438.839	-22717.7	2244.08	-4865.19	305.114	251.768	0	11.0733	5.55621	-119.911	1000.44	-555.604	-1498.97	-315.634	191.657	0	11.5832	11.8953	-176.78	-27083.9	-183521	-9861.37	-1952.13	353.207	0	133.754	86.3015	-1288.42	-546852	-73410.2	-54681.9	-52.8778	427.016	0
393	1	96.4832	96.8501	-532.729	-19727.1	15266.9	2522.15	328.658	647.03	0	83.3202	-37.0753	-439.789	-22959.2	2316.19	-4477.18	305.267	252.205	0	11.0276	5.52497	-119.852	1002.86	-563.246	-1494.69	-315.7	191.633	0	11.6944	11.8309	-177.25	-27067.8	-183465	-9825.68	-1949.06	352.71	0
393	2	89.9866	98.379	-537.527	-19601.8	15531.4	2664.18	328.894	646.467	0	76.4301	-36.6004	-441.174	-23183	2195.27	-3965.51	304.976	252.548	0	11.0023	5.48978	-119.715	1005.63	-579.691	-1493.72	-315.842	191.6	0	11.9206	11.7148	-177.393	-27060.9	-183419	-9786.3	-1947.97	352.548	0
393	3	81.7821	100.793	-542.332	-19526.2	15641.2	2854.78	328.841	646.004	0	67.3917	-36.5218	-443.286	-23394	1879.52	-3355.76	304.24	252.774	0	10.9938	5.44982	-119.498	1007.11	-599.332	-1496.4	-316.015	191.572	0	12.2157	11.5437	-177.261	-27053	-183376	-9746.75	-1948.49	352.616	0
393	4	72.3856	104.039	-546.88	-19499.9	15565.1	3080.94	328.462	645.657	0	56.6633	-36.8754	-446.192	-23587.5	1356.73	-2673	303.041	252.864	0	10.9925	5.40558	-119.232	1005.43	-616.099	-1501.81	-316.167	191.567	0	12.5198	11.3306	-176.928	-27039.5	-183328	-9712.53	-1950.17	352.827	0
393	5	62.2111	107.987	-550.691	-19516.9	15255.5	3332.96	327.702	645.441	0	44.6351	-37.6931	-449.747	-23749.1	602.841	-1937.78	301.34	252.805	0	10.9883	5.36328	-118.962	999.593	-625.997	-1507.94	-316.262	191.597	0	12.7803	11.1041	-176.436	-27024.7	-183277	-9689.94	-1952.78	353.17	0
393	6	51.5578	112.466	-553.182	-19569.7	14654	3603.77	326.49	645.377	0	31.6041	-38.9934	-453.664	-23857.2	-413.717	-1163.57	299.088	252.588	0	10.977	5.33354	-118.72	989.978	-627.205	-1513.03	-316.283	191.661	0	12.9595	10.8908	-175.797	-27020.6	-183233	-9684.29	-1956.3	353.703	0
393	7	40.6133	117.308	-553.831	-19651.2	13706.5	3889.2	324.749	645.482	0	17.7737	-40.7756	-457.596	-23889.4	-1722.84	-356.608	296.235	252.206	0	10.9608	5.32378	-118.52	977.803	-620.279	-1515.97	-316.234	191.75	0	13.0268	10.7014	-175.036	-27041.6	-183204	-9697.22	-1960.67	354.492	0
393	8	29.4722	122.384	-552.385	-19757.1	12387.9	4188.45	322.426	645.767	0	3.27482	-43.0129	-461.269	-23831.9	-3339.79	483.204	292.76	251.666	0	10.944	5.33388	-118.365	964.308	-608.491	-1515.65	-316.141	191.853	0	12.9647	10.5295	-174.217	-27097.7	-183199	-9726.96	-1965.56	355.54	0
393	9	18.1715	127.619	-549.085	-19890.2	10732.1	4503.52	319.545	646.224	0	-11.7928	-45.6434	-464.642	-23690.6	-5245.93	1360.44	288.71	250.987	0	10.9294	5.35967	-118.252	950.471	-596.285	-1511.32	-316.042	191.962	0	12.7834	10.3638	-173.46	-27188.5	-183223	-9770.6	-1970.28	356.742	0
394	0	6.74345	132.997	-544.856	-20061.9	8865.49	4838.32	316.271	646.821	0	-27.3134	-48.5644	-468.107	-23504.5	-7359.64	2281.07	284.278	250.212	0	10.9196	5.39649	-118.173	937.337	-586.811	-1503.77	-315.966	192.068	0	12.5214	10.2138	-172.912	-27299.9	-183279	-9823.21	-1973.95	357.883	0	-78.7444	113.624	-1587.11	-675709	40390.6	43629.6	22.3656	428.692	0
394	1	-4.71891	138.533	-541.484	-20293	7045.74	5197.51	313.012	647.477	0	-43.1061	-51.6374	-472.69	-23361.1	-9500.11	3247.98	279.902	249.422	0	10.9186	5.43935	-118.124	926.287	-581.228	-1495.28	-315.921	192.158	0	12.2284	10.1207	-172.676	-27409.6	-183368	-9875.98	-1975.92	358.735	0
394	2	-15.9867	144.247	-541.785	-20615.2	5707.39	5584.49	310.534	648.05	0	-58.8705	-54.7095	-480.232	-23413.9	-11349	4254.75	276.368	248.755	0	10.9299	5.48393	-118.11	918.539	-579.375	-1488.08	-315.905	192.223	0	11.9481	10.1266	-172.741	-27499.5	-183484	-9919.18	-1976.19	359.195	0
394	3	-26.6071	150.13	-549.773	-21071.6	5506.51	5998.35	310.016	648.328	0	-74.1196	-57.6365	-493.563	-23899.1	-12412.9	5277.3	274.85	248.422	0	10.9532	5.52951	-118.137	914.35	-580.092	-1483.14	-315.91	192.26	0	11.7134	10.2426	-172.991	-27560.8	-183605	-9947.7	-1975.35	359.319	0
394	4	-35.7996	156.111	-570.763	-21716.2	7353.16	6430.69	312.883	648.048	0	-88.0968	-60.2978	-516.623	-25147.7	-11994	6263.93	276.784	248.677	0	10.9846	5.57914	-118.19	913.066	-581.125	-1480.48	-315.917	192.275	0	11.5505	10.4527	-173.286	-27587.1	-183699	-9961.51	-1974.09	359.2	0
394	5	-42.3471	162.029	-611.304	-22609.6	12415.3	6861.81	320.31	646.986	0	-99.6811	-62.6118	-554.463	-27585	-9180.41	7124.94	283.443	249.751	0	11.0183	5.63562	-118.24	914.19	-579.879	-1479.99	-315.904	192.268	0	11.481	10.7268	-173.529	-27573.5	-183742	-9962.19	-1972.85	358.899	0
394	6	-44.5036	167.601	-678.85	-23814.3	22071.5	7255.5	332.513	645.08	0	-107.293	-64.5547	-613.038	-31713.8	-2873.56	7722.49	295.313	251.732	0	11.0499	5.6973	-118.256	917.905	-575.612	-1481.95	-315.868	192.238	0	11.5171	11.0258	-173.671	-27526	-183720	-9952.3	-1971.86	358.495	0
394	7	-39.9493	172.391	-781.002	-25384.6	37784.8	7553.13	348.38	642.503	0	-108.821	-66.1816	-698.643	-38065.5	8126.85	7862.09	311.632	254.485	0	11.0774	5.75663	-118.224	924.162	-570.102	-1487.1	-315.822	192.183	0	11.6472	11.3155	-173.691	-27459.4	-183644	-9936.76	-1971.3	358.093	0
394	8	-25.8445	175.791	-924.164	-27351.7	60866	7668.87	365.861	639.596	0	-101.612	-67.6506	-816.835	-47111.3	24954	7289.7	330.55	257.675	0	11.0991	5.80206	-118.154	932.203	-564.725	-1496.36	-315.78	192.11	0	11.8295	11.5767	-173.612	-27388.5	-183544	-9921.6	-1971.2	357.757	0
394	9	0.947251	177.031	-1111.67	-29703.8	92139.5	7487.41	382.884	636.72	0	-82.5993	-69.2628	-970.821	-59127.8	48411.4	5699.99	349.866	260.905	0	11.1138	5.82416	-118.068	941.779	-558.377	-1510.07	-315.729	192.023	0	12.0091	11.7976	-173.528	-27327	-183451	-9910.1	-1971.18	357.478	0
395	0	43.3547	175.257	-1341.94	-32368.9	131600	6874.24	398.067	634.121	0	-48.6969	-71.4927	-1159.7	-74053.8	78665.2	2766.31	367.833	263.856	0	11.1218	5.82181	-117.978	954.26	-550.057	-1527.37	-315.662	191.912	0	12.1474	11.9705	-173.595	-27286.2	-183390	-9900.71	-1970.42	357.183	0	786.437	35.5308	-4486.53	-2.02795e+06	1.3725e+06	-389992	314.075	452.202	0
395	1	103.361	169.743	-1606.9	-35204.1	178114	5710.46	410.843	631.908	0	2.49058	-74.8576	-1377.09	-91381.8	114979	-1780.63	383.494	266.359	0	11.1266	5.80199	-117.873	971.474	-542.099	-1546.17	-315.599	191.758	0	12.2433	12.0966	-173.966	-27268.4	-183371	-9889.4	-1968.06	356.745	0
395	2	181.375	160.086	-1890.7	-37994.8	229152	3925.33	421.2	630.096	0	71.8869	-79.58	-1610.32	-110095	155529	-8032.39	396.583	268.369	0	11.1318	5.77556	-117.735	993.089	-538.882	-1563.46	-315.577	191.565	0	12.3289	12.1834	-174.726	-27266.7	-183396	-9874.16	-1963.62	356.054	0
395	3	275.81	146.265	-2169.58	-40465.4	280725	1498.94	429.391	628.651	0	158.445	-85.3678	-1840.3	-128661	197350	-15825.8	407.238	269.913	0	11.1372	5.75359	-117.575	1016	-542.775	-1576.06	-315.616	191.359	0	12.4392	12.2402	-175.827	-27270.6	-183453	-9856.72	-1957.38	355.099	0
395	4	382.591	128.7	-2414.78	-42316.9	327807	-1535.29	435.751	627.524	0	258.824	-91.5821	-2043.53	-145175	236597	-24748	415.779	271.041	0	11.139	5.74329	-117.438	1036.52	-552.043	-1581.86	-315.701	191.174	0	12.5894	12.2734	-177.084	-27270.3	-183520	-9840.15	-1950.35	353.997	0
395	5	494.826	108.362	-2598.69	-43292.1	365398	-5068.97	440.609	626.659	0	367.12	-97.5519	-2196.88	-157754	269294	-34175.8	422.58	271.808	0	11.1333	5.74551	-117.389	1052.32	-562.236	-1580.53	-315.79	191.036	0	12.7744	12.2778	-178.279	-27262.1	-183570	-9825.44	-1943.68	352.918	0
395	6	603.494	86.653	-2702.62	-43252.2	389868	-8915.65	444.256	626.004	0	475.367	-102.738	-2284.19	-165069	292384	-43361.5	428.003	272.266	0	11.119	5.75631	-117.475	1063.02	-569.632	-1572.76	-315.849	190.951	0	12.9768	12.2376	-179.274	-27246.8	-183583	-9809.96	-1938.03	351.984	0
395	7	699.254	65.102	-2722.4	-42233.9	399966	-12839.6	446.917	625.513	0	575.124	-106.871	-2301.19	-166751	304570	-51587.8	432.353	272.463	0	11.0971	5.76891	-117.696	1069.58	-573.955	-1559.67	-315.877	190.912	0	13.1689	12.1361	-179.971	-27221	-183556	-9789.05	-1933.92	351.252	0
395	8	774.483	45.1985	-2668.9	-40456.7	396943	-16587.8	448.729	625.159	0	659.224	-110.182	-2256.31	-163437	306487	-58334.2	435.835	272.436	0	11.0716	5.77479	-117.995	1072.43	-577.926	-1543.32	-315.898	190.911	0	13.3206	11.9618	-180.242	-27176.7	-183501	-9759.54	-1932.08	350.779	0
395	9	824.526	28.351	-2563.46	-38263.6	383837	-19914.4	449.734	624.927	0	722.812	-113.45	-2167.14	-156465	300200	-63358.6	438.524	272.199	0	11.0484	5.76596	-118.293	1070.04	-584.352	-1526.72	-315.94	190.954	0	13.4095	11.715	-179.984	-27113	-183436	-9721.59	-1933.18	350.641	0
396	0	847.781	15.7431	-2430.79	-36023.6	364353	-22597.1	449.891	624.82	0	763.531	-117.686	-2054.62	-147429	288389	-66663.5	440.362	271.755	0	11.0312	5.73937	-118.535	1060.21	-593.876	-1513.03	-316.01	191.056	0	13.4262	11.4177	-179.21	-27038.7	-183371	-9677.24	-1937.22	350.878	0	1280.63	-107.405	-3917.3	-1.75999e+06	1.12955e+06	-655580	303.748	447.756	0
396	1	844.95	8.16688	-2292.5	-34044	341857	-24447.6	449.12	624.85	0	781.05	-123.724	-1937.69	-137766	273591	-68400.3	441.194	271.098	0	11.0201	5.69992	-118.7	1042.59	-605.05	-1504.24	-316.097	191.217	0	13.3781	11.1065	-178.043	-26967.5	-183305	-9628.99	-1943.56	351.466	0
396	2	818.202	5.96734	-2163.38	-32517.6	318775	-25318.9	447.351	625.031	0	776.372	-131.966	-1829.85	-128509	257708	-68778.8	440.835	270.229	0	11.012	5.65698	-118.789	1019.77	-615.957	-1500.22	-316.185	191.415	0	13.2893	10.8151	-176.686	-26915.1	-183238	-9580.76	-1951.08	352.333	0
396	3	770.671	9.06995	-2050.46	-31511.8	296429	-25120.9	444.567	625.368	0	751.372	-142.323	-1738	-120211	241839	-68006.8	439.148	269.167	0	11.0024	5.61738	-118.806	996.812	-625.616	-1499.21	-316.266	191.61	0	13.1913	10.5701	-175.375	-26895.1	-183169	-9538.35	-1958.44	353.357	0
396	4	706.235	17.0384	-1954.29	-30991.1	275196	-23848.6	440.816	625.858	0	708.635	-154.308	-1663.09	-112999	226348	-66263.6	436.101	267.945	0	10.9882	5.58316	-118.75	979.902	-633.698	-1499.37	-316.336	191.748	0	13.1098	10.3926	-174.332	-26910.1	-183094	-9507.83	-1964.26	354.361	0
396	5	629.271	29.1348	-1871.23	-30854.8	254854	-21603.4	436.196	626.489	0	651.408	-167.148	-1601.95	-106708	211102	-63693.9	431.778	266.611	0	10.9685	5.55435	-118.629	974.112	-639.486	-1499.7	-316.391	191.789	0	13.0503	10.2889	-173.673	-26950.3	-183012	-9493.66	-1967.77	355.178	0
396	6	544.282	44.3742	-1795.93	-30973.8	234933	-18585.9	430.815	627.247	0	583.395	-179.884	-1549.41	-101035	195732	-60408.6	426.327	265.209	0	10.9439	5.5317	-118.466	981.354	-641.9	-1499.7	-316.418	191.716	0	12.9926	10.2465	-173.354	-27002.2	-182926	-9497.21	-1969.22	355.764	0
396	7	455.477	61.6207	-1723.22	-31219.9	215007	-15055.6	424.77	628.117	0	508.376	-191.513	-1500.11	-95670.1	179881	-56492.5	419.912	263.775	0	10.9162	5.5172	-118.293	1000.08	-640.565	-1499.37	-316.415	191.546	0	12.9124	10.2468	-173.218	-27057.8	-182839	-9516.87	-1969.54	356.207	0
396	8	366.429	79.7514	-1649.4	-31488.5	194852	-11278.2	418.135	629.091	0	429.794	-201.168	-1449.78	-90375.3	163344	-52020.6	412.668	262.337	0	10.8883	5.51394	-118.149	1026.21	-636.688	-1499.41	-316.389	191.314	0	12.8077	10.2776	-173.114	-27114.9	-182760	-9550.97	-1969.72	356.63	0
396	9	279.884	97.8189	-1572.78	-31711.4	174504	-7481	410.953	630.163	0	350.478	-208.279	-1395.84	-85023.9	146130	-47076.1	404.689	260.912	0	10.8665	5.52515	-118.068	1054.47	-632.353	-1500.83	-316.356	191.069	0	12.6978	10.3279	-172.953	-27174.7	-182700	-9599.36	-1970.36	357.122	0
397	0	197.728	115.141	-1493.64	-31857.3	154220	-3827.08	403.251	631.329	0	272.563	-212.628	-1337.6	-79600.4	128447	-41763.5	396.028	259.51	0	10.8619	5.55211	-118.068	1080.34	-629.211	-1504.2	-316.329	190.85	0	12.6027	10.3823	-172.704	-27240.4	-182676	-9661.86	-1971.74	357.729	0	-51.7894	-13.9495	-2566.19	-1.1202e+06	447955	-2868.67	173.147	435.959	0
397	1	121.104	131.3	-1413.71	-31924.6	134390	-412.457	395.062	632.582	0	197.56	-214.312	-1275.95	-74175.5	110643	-36208.7	386.715	258.134	0	10.8872	5.59225	-118.144	1100.91	-629.327	-1509.19	-316.327	190.682	0	12.5322	10.4264	-172.405	-27309.8	-182700	-9735.83	-1973.71	358.405	0
397	2	50.6084	146.067	-1335.49	-31929.7	115443	2718.18	386.443	633.909	0	126.499	-213.64	-1212.81	-68870	93135.5	-30548.7	376.793	256.785	0	10.9489	5.63741	-118.283	1113.63	-635.857	-1514.79	-316.376	190.585	0	12.4872	10.4592	-172.131	-27372.7	-182778	-9815.96	-1975.85	359.022	0
397	3	-13.4897	159.32	-1261.49	-31895.8	97773.2	5550.64	377.506	635.284	0	60.0696	-211.015	-1150.53	-63819	76334.4	-24918.2	366.347	255.469	0	11.0439	5.67546	-118.468	1116.31	-650.304	-1519.45	-316.489	190.577	0	12.4654	10.5006	-171.917	-27419.1	-182907	-9896.04	-1977.93	359.49	0
397	4	-71.0539	170.985	-1193.74	-31842.7	81680.2	8084.33	368.424	636.675	0	-1.2284	-206.834	-1091.31	-59144.5	60596.3	-19439.5	355.526	254.196	0	11.1605	5.69697	-118.672	1109.12	-670.355	-1521.19	-316.649	190.654	0	12.4673	10.5808	-171.754	-27447.8	-183071	-9969.9	-1979.89	359.809	0
397	5	-121.956	181.01	-1133.51	-31780.5	67350.2	10321.8	359.418	638.037	0	-56.964	-201.442	-1036.9	-54939.2	46199.5	-14217.5	344.555	252.984	0	11.2818	5.70084	-118.857	1095.26	-691.355	-1518.68	-316.817	190.785	0	12.4918	10.7172	-171.645	-27458.8	-183245	-10032.3	-1981.58	359.974	0
397	6	-166.033	189.363	-1081.3	-31710	54858.1	12264	350.734	639.326	0	-106.701	-195.123	-988.409	-51261.3	33337.8	-9340.23	333.729	251.862	0	11.3889	5.69248	-118.995	1078.94	-708.297	-1512.37	-316.952	190.933	0	12.5279	10.9028	-171.624	-27445.5	-183397	-10080.8	-1982.6	359.916	0
397	7	-203.117	196.044	-1036.96	-31625.8	44189	13909.1	342.614	640.499	0	-149.996	-188.115	-946.337	-48134.7	22121.6	-4880.88	323.376	250.864	0	11.4661	5.67798	-119.073	1063.14	-717.015	-1504.3	-317.022	191.072	0	12.5603	11.1079	-171.742	-27400.1	-183504	-10114.3	-1982.48	359.542	0
397	8	-233.095	201.111	-999.912	-31519.5	35262.4	15253.6	335.266	641.522	0	-186.451	-180.63	-910.655	-45553.2	12584.3	-899.223	313.819	250.022	0	11.5051	5.66041	-119.086	1048.7	-715.55	-1496.79	-317.009	191.194	0	12.5845	11.2979	-172.046	-27324.4	-183559	-10130.2	-1980.92	358.821	0
397	9	-255.971	204.68	-969.355	-31382.7	27955.9	16295.7	328.84	642.375	0	-215.797	-172.879	-880.963	-43487.4	4694.61	2558.77	305.329	249.364	0	11.5054	5.63991	-119.02	1035.02	-704.938	-1491.49	-316.923	191.304	0	12.6128	11.4559	-172.531	-27231.2	-183578	-10127.8	-1978.03	357.834	0
398	0	-271.923	206.906	-944.448	-31210.5	22122.8	17039	323.424	643.046	0	-237.983	-165.088	-856.637	-41889.7	-1632.06	5464.24	298.095	248.9	0	11.4702	5.61661	-118.867	1021.93	-688.521	-1488.95	-316.792	191.403	0	12.6668	11.5957	-173.102	-27136	-183585	-10112.3	-1974.56	356.763	0	-483.08	79.7483	-1977.2	-851994	152561	225681	64.8596	432.44	0
398	1	-281.335	207.941	-924.379	-31003.2	17602.6	17492.8	319.043	643.54	0	-253.234	-157.485	-836.935	-40697.4	-6523.74	7809.4	292.205	248.627	0	11.4055	5.59235	-118.648	1011.38	-669.987	-1488.9	-316.647	191.476	0	12.7633	11.7484	-173.55	-27049.1	-183605	-10090.8	-1971.94	355.857	0
398	2	-284.808	207.9	-908.364	-30765.5	14226.6	17670.2	315.662	643.869	0	-262.069	-150.278	-821.044	-39838.8	-10143.4	9609.9	287.646	248.522	0	11.323	5.56948	-118.412	1006.92	-651.528	-1490.73	-316.502	191.496	0	12.8993	11.926	-173.641	-26978.4	-183654	-10067.7	-1971.67	355.369	0
398	3	-283.112	206.84	-895.649	-30503	11821.9	17587.2	313.199	644.057	0	-265.246	-143.611	-808.13	-39242.1	-12677.3	10904.7	284.313	248.559	0	11.2375	5.55031	-118.214	1011.27	-633.564	-1493.78	-316.359	191.445	0	13.0492	12.0936	-173.271	-26934.8	-183734	-10044.6	-1974.38	355.449	0
398	4	-277.098	204.764	-885.537	-30219.8	10217.8	17263	311.539	644.126	0	-263.659	-137.527	-797.419	-38842.2	-14318.7	11753.3	282.044	248.71	0	11.1618	5.53779	-118.092	1024.84	-615.845	-1497.56	-316.215	191.322	0	13.1797	12.1838	-172.536	-26927.6	-183835	-10022.5	-1979.49	356.07	0
398	5	-267.603	201.665	-877.426	-29919.3	9253.65	16722.5	310.546	644.099	0	-258.208	-131.965	-788.242	-38583.1	-15252.6	12228.6	280.65	248.948	0	11.1029	5.53417	-118.054	1046.18	-598.961	-1501.65	-316.074	191.138	0	13.2596	12.1382	-171.619	-26949.6	-183938	-9999.87	-1985.78	357.032	0
398	6	-255.406	197.583	-870.813	-29603.7	8783.03	15999.6	310.086	643.996	0	-249.724	-126.788	-780.069	-38418.6	-15644.7	12408.4	279.945	249.25	0	11.0617	5.53927	-118.097	1072.2	-585.022	-1505.43	-315.954	190.921	0	13.2625	11.9339	-170.683	-26979.8	-184021	-9971.35	-1992.15	358.07	0
398	7	-241.238	192.649	-865.287	-29275.5	8675.16	15138.6	310.026	643.833	0	-238.94	-121.852	-772.503	-38311.9	-15637.2	12367	279.758	249.594	0	11.0342	5.54937	-118.213	1097.94	-576.368	-1508.13	-315.876	190.712	0	13.1718	11.5901	-169.862	-27002.4	-184065	-9930.52	-1997.61	358.966	0
398	8	-225.798	187.098	-860.515	-28937.9	8815.69	14191.9	310.245	643.629	0	-226.523	-117.052	-765.265	-38233.9	-15349.1	12169.7	279.943	249.962	0	11.0156	5.55659	-118.386	1117.34	-573.659	-1509.16	-315.846	190.562	0	12.9838	11.1684	-169.298	-27012.3	-184059	-9873.69	-2001.19	359.555	0
398	9	-209.767	181.234	-856.256	-28596.6	9108.96	13213.6	310.638	643.397	0	-213.095	-112.357	-758.181	-38163.4	-14878.4	11870.8	280.376	250.336	0	11.0013	5.55208	-118.589	1125.75	-575.804	-1508.57	-315.855	190.507	0	12.7094	10.7542	-169.118	-27008.3	-184008	-9802.57	-2002.04	359.701	0
399	0	-193.787	175.394	-852.389	-28259.1	9478.93	12254.3	311.12	643.153	0	-199.236	-107.803	-751.193	-38087.3	-14305	11514.6	280.957	250.702	0	10.9875	5.53304	-118.791	1122.39	-581.036	-1506.76	-315.891	190.552	0	12.3781	10.4199	-169.352	-26990.5	-183918	-9724.03	-2000.01	359.375	0	-274.149	82.555	-1862.53	-806893	106645	130701	49.5848	434.921	0
399	1	-178.454	169.91	-848.922	-27934.6	9867.63	11356.1	311.624	642.906	0	-185.487	-103.479	-744.351	-37999.3	-13693.9	11136.4	281.603	251.05	0	10.974	5.50595	-118.968	1110.08	-587.57	-1504.07	-315.939	190.669	0	12.0361	10.2036	-169.884	-26964.1	-183795	-9648.35	-1995.88	358.721	0
399	2	-164.292	165.067	-845.955	-27632.7	10233.5	10550.4	312.097	642.664	0	-172.342	-99.5033	-737.773	-37899.6	-13096.5	10764	282.249	251.37	0	10.9632	5.48203	-119.107	1092.62	-594.569	-1500.85	-315.992	190.827	0	11.7262	10.1077	-170.509	-26940.5	-183657	-9587.09	-1991.11	358	0
399	3	-151.743	161.071	-843.636	-27363	10550.7	9857.17	312.506	642.435	0	-160.248	-95.9919	-731.621	-37793.9	-12552.2	10418.6	282.843	251.658	0	10.9568	5.47046	-119.191	1072.46	-603.319	-1497.7	-316.062	191.002	0	11.4697	10.1099	-171.039	-26932.1	-183536	-9550.85	-1987.07	357.462	0
399	4	-141.147	158.025	-842.124	-27133.7	10808.5	9285.16	312.835	642.221	0	-149.593	-93.0428	-726.082	-37692.8	-12090.8	10117.6	283.348	251.913	0	10.9549	5.47495	-119.21	1050.6	-616.927	-1495.16	-316.175	191.187	0	11.2673	10.1873	-171.352	-26943.1	-183462	-9546.92	-1984.67	357.238	0
399	5	-132.736	155.922	-841.555	-26951.5	11005.7	8832.95	313.078	642.026	0	-140.696	-90.7248	-721.352	-37609.6	-11733.1	9876.16	283.735	252.138	0	10.9586	5.49399	-119.17	1027.94	-638.182	-1493.59	-316.355	191.374	0	11.115	10.3334	-171.411	-26969.6	-183446	-9576.19	-1984.21	357.339	0
399	6	-126.629	154.655	-842	-26820.8	11145.3	8490.58	313.237	641.854	0	-133.794	-89.0717	-717.605	-37558.3	-11490.5	9707.8	283.988	252.338	0	10.9688	5.52226	-119.085	1006.05	-666.956	-1493.2	-316.601	191.552	0	11.0185	10.5485	-171.282	-27006.2	-183478	-9630.29	-1985.2	357.671	0
399	7	-122.832	154.048	-843.451	-26743.2	11230.8	8242.18	313.315	641.707	0	-129.039	-88.0805	-714.953	-37550.2	-11365.7	9623.63	284.103	252.521	0	10.9849	5.55237	-118.963	986.526	-699.197	-1493.85	-316.877	191.707	0	10.9952	10.816	-171.128	-27046.4	-183538	-9692.93	-1986.52	358.048	0
399	8	-121.239	153.889	-845.837	-26716.6	11265.7	8068.38	313.319	641.586	0	-126.48	-87.7126	-713.448	-37593	-11355.4	9631.77	284.084	252.692	0	11.0064	5.57725	-118.805	970.206	-729.067	-1495.52	-317.137	191.834	0	11.0678	11.0977	-171.121	-27083.4	-183606	-9747.09	-1986.96	358.271	0
399	9	-121.635	153.968	-849.061	-26735.8	11256.6	7948.33	313.258	641.489	0	-126.051	-87.8961	-713.102	-37689.8	-11452.7	9736.74	283.94	252.853	0	11.0326	5.59137	-118.607	957.053	-752.811	-1499.1	-317.347	191.931	0	11.2568	11.3556	-171.343	-27114.4	-183672	-9782.38	-1985.96	358.246	0
400	0	-123.71	154.108	-853.021	-26792.2	11213.2	7861.44	313.145	641.409	0	-127.572	-88.5264	-713.887	-37839.3	-11647.1	9937.91	283.685	253.005	0	11.06	5.59001	-118.381	946.128	-770.487	-1505.71	-317.509	192.008	0	11.5698	11.5829	-171.727	-27140.8	-183729	-9797.71	-1983.89	358.046	0	-267.992	76.9812	-1894.43	-827161	113594	124632	52.5727	438.137	0
400	1	-127.082	154.181	-857.597	-26875.6	11145.3	7788.71	312.996	641.338	0	-130.771	-89.4735	-715.735	-38035.4	-11925	10228	283.339	253.142	0	11.0839	5.57	-118.158	936.13	-784.262	-1515.32	-317.637	192.077	0	11.9918	11.8052	-172.09	-27164.6	-183768	-9798.87	-1981.86	357.851	0
400	2	-131.331	154.104	-862.632	-26974.5	11060.7	7713.67	312.822	641.27	0	-135.309	-90.5983	-718.508	-38270.3	-12270.9	10593.6	282.922	253.264	0	11.1053	5.5332	-117.974	926.831	-795.598	-1526.46	-317.744	192.144	0	12.4807	12.0419	-172.276	-27186.9	-183779	-9793.88	-1980.77	357.81	0
400	3	-136.036	153.831	-867.926	-27077.5	10966.4	7623.49	312.635	641.198	0	-140.815	-91.7694	-722.002	-38535.6	-12667.4	11017.4	282.455	253.373	0	11.1285	5.48833	-117.861	919.733	-803.859	-1537.11	-317.82	192.196	0	12.9705	12.2782	-172.275	-27212.8	-183763	-9788.19	-1980.68	357.961	0
400	4	-140.798	153.345	-873.261	-27175.4	10872.1	7509.67	312.45	641.12	0	-146.9	-92.8723	-725.961	-38823.1	-13093.4	11480.2	281.964	253.478	0	11.1541	5.44793	-117.842	917.156	-807.164	-1545.9	-317.85	192.217	0	13.3832	12.4759	-172.191	-27247.4	-183723	-9782.82	-1980.97	358.239	0
[truncated: 1,281 more rows]
[truncated: 231 more columns]
