# Supplementary material for: Independent effects of mental fatigue and drop height on drop jump performance in American football athletes: an exploration of central-peripheral interaction
Source: PeerJ. 2026 Jan 13;14:e20574. doi: 10.7717/peerj.20574 (PMC12810397; doi:10.7717/peerj.20574)
Supplement: Supplemental Information 1 [file peerj-14-20574-s001.zip › data/1/2/DJ-30-02.csv]

Devices
1000
		Force1 - Force			Force1 - Moment			Force1 - CoP			Force2 - Force			Force2 - Moment			Force2 - CoP			Combined Force			Combined Moment			Combined CoP
Frame	Sub Frame	Fx	Fy	Fz	Mx	My	Mz	Cx	Cy	Cz	Fx	Fy	Fz	Mx	My	Mz	Cx	Cy	Cz	Fx	Fy	Fz	Mx	My	Mz	Cx	Cy	Cz
		N	N	N	N.mm	N.mm	N.mm	mm	mm	mm	N	N	N	N.mm	N.mm	N.mm	mm	mm	mm	N	N	N	N.mm	N.mm	N.mm	mm	mm	mm
553	0	-2.54415e-08	2.77187e-08	-1.40032e-07	1.90053e-07	-1.01513e-05	-4.11004e-06	300	610	0	2.84824e-11	5.71206e-12	3.7522e-11	2.65682e-09	6.0186e-11	-3.78355e-10	300	200	0	-2.5413e-08	2.77244e-08	-1.39994e-07	-8.38883e-05	3.30668e-05	1.97205e-05	0	0	0
553	1	-6.06227e-08	4.32529e-08	-2.25498e-07	4.58458e-07	-1.62625e-05	-6.01615e-06	300	610	0	1.45461e-11	8.84101e-13	2.186e-11	1.01442e-09	-5.7084e-10	1.03012e-10	300	200	0	-6.06082e-08	4.32538e-08	-2.25476e-07	-0.000135014	5.4289e-05	4.39371e-05	0	0	0
553	2	-1.09242e-07	6.13021e-08	-3.27387e-07	8.3022e-07	-2.35192e-05	-8.08387e-06	300	610	0	-1.27094e-11	-7.69638e-12	-9.91371e-12	-2.05253e-09	-1.55e-09	9.18882e-10	300	200	0	-1.09254e-07	6.12944e-08	-3.27397e-07	-0.000195938	7.99425e-05	7.69453e-05	0	0	0
553	3	-1.71151e-07	7.99826e-08	-4.36712e-07	1.30466e-06	-3.12636e-05	-1.00039e-05	300	610	0	-5.74788e-11	-2.10243e-11	-6.31212e-11	-6.96119e-09	-2.93161e-09	2.14736e-09	300	200	0	-1.71208e-07	7.99616e-08	-4.36775e-07	-0.000261271	0.000107984	0.0001184	0	0	0
553	4	-2.43337e-07	9.58877e-08	-5.36298e-07	1.8593e-06	-3.82504e-05	-1.12689e-05	300	610	0	-1.23426e-10	-3.98454e-11	-1.42575e-10	-1.40552e-08	-4.7267e-09	3.83874e-09	300	200	0	-2.4346e-07	9.58479e-08	-5.36441e-07	-0.000320725	0.000134363	0.000165949	0	0	0
553	5	-3.18429e-07	1.03667e-07	-5.98298e-07	2.43841e-06	-4.24704e-05	-1.11322e-05	300	610	0	-2.12532e-10	-6.43181e-11	-2.51201e-10	-2.34791e-08	-6.8687e-09	5.98449e-09	300	200	0	-3.18641e-07	1.03603e-07	-5.98549e-07	-0.000357624	0.000152382	0.000214239	0	0	0
553	6	-3.83003e-07	9.5701e-08	-5.82066e-07	2.94002e-06	-4.10033e-05	-8.58618e-06	300	610	0	-3.23441e-10	-9.35456e-11	-3.88042e-10	-3.50011e-08	-9.16991e-09	8.47558e-09	300	200	0	-3.83327e-07	9.56075e-08	-5.82454e-07	-0.000347644	0.000152123	0.000253801	0	0	0
553	7	-4.15895e-07	6.20005e-08	-4.33134e-07	3.20278e-06	-2.9949e-05	-2.37739e-06	300	610	0	-4.49272e-10	-1.24982e-10	-5.45581e-10	-4.7783e-08	-1.12708e-08	1.10507e-08	300	200	0	-4.16344e-07	6.18755e-08	-4.33679e-07	-0.000258196	0.000120128	0.000269982	0	0	0
553	8	-3.8686e-07	-9.47098e-09	-8.42818e-08	2.99566e-06	-4.51205e-06	8.91442e-06	300	610	0	-5.74962e-10	-1.53742e-10	-7.06449e-10	-6.01058e-08	-1.25877e-08	1.32381e-08	300	200	0	-3.87435e-07	-9.62472e-09	-8.49882e-08	-4.90796e-05	3.95687e-05	0.00024214	0	0	0
553	9	-2.56139e-07	-1.31816e-07	5.39945e-07	2.01423e-06	4.06655e-05	2.67055e-05	300	610	0	-6.74346e-10	-1.71882e-10	-8.3975e-10	-6.90746e-08	-1.22679e-08	1.42974e-08	300	200	0	-2.56813e-07	-1.31988e-07	5.39106e-07	0.000324809	-0.000108751	0.000143503	0	0	0
554	0	2.43353e-08	-3.17273e-07	1.51368e-06	-1.10449e-07	0.000110809	5.21112e-05	300	610	0	-7.07366e-10	-1.67791e-10	-8.97463e-10	-7.03503e-08	-9.16774e-09	1.3175e-08	300	200	0	2.36279e-08	-3.17441e-07	1.51279e-06	0.00090775	-0.00034417	-5.78109e-05	0	0	0
554	1	5.07112e-07	-5.74044e-07	2.8934e-06	-3.78294e-06	0.000209831	8.54928e-05	300	610	0	-6.18114e-10	-1.25882e-10	-8.11739e-10	-5.79808e-08	-1.8746e-09	8.49084e-09	300	200	0	5.06494e-07	-5.74169e-07	2.89259e-06	0.00173341	-0.00068226	-0.000395964	0	0	0
554	2	1.24164e-06	-9.01602e-07	4.69312e-06	-9.38598e-06	0.000338545	0.000125824	300	610	0	-3.34703e-10	-2.68859e-11	-4.94314e-10	-2.44436e-08	1.11989e-08	-1.41693e-09	300	200	0	1.2413e-06	-9.01629e-07	4.69262e-06	0.00281001	-0.00112881	-0.000901997	0	0	0
554	3	2.26171e-06	-1.28436e-06	6.85013e-06	-1.71849e-05	0.000492211	0.000169881	300	610	0	2.27632e-10	1.50871e-10	1.6028e-10	3.89557e-08	3.16151e-08	-1.83555e-08	300	200	0	2.26193e-06	-1.2842e-06	6.85029e-06	0.00409983	-0.00167142	-0.00159509	0	0	0
554	4	3.56689e-06	-1.68374e-06	9.18131e-06	-2.71858e-05	0.000657413	0.000211279	300	610	0	1.15849e-09	4.28754e-10	1.26556e-09	1.41147e-07	6.05687e-08	-4.401e-08	300	200	0	3.56805e-06	-1.68331e-06	9.18257e-06	0.00549301	-0.00226856	-0.00246979	0	0	0
554	5	5.09732e-06	-2.02923e-06	1.1332e-05	-3.89428e-05	0.00080842	0.000239471	300	610	0	2.53727e-09	8.2316e-10	2.92553e-09	2.89616e-07	9.83672e-08	-7.95042e-08	300	200	0	5.09986e-06	-2.02841e-06	1.13349e-05	0.00677707	-0.00283674	-0.003479	0	0	0
554	6	6.70215e-06	-2.20934e-06	1.27227e-05	-5.1316e-05	0.000903425	0.000238846	300	610	0	4.40922e-09	1.33845e-09	5.20601e-09	4.87789e-07	1.43711e-07	-1.24752e-07	300	200	0	6.70656e-06	-2.208e-06	1.27279e-05	0.00760509	-0.00323673	-0.00451288	0	0	0
554	7	8.10361e-06	-2.06446e-06	1.25034e-05	-6.21954e-05	0.000881325	0.000188231	300	610	0	6.75073e-09	1.95713e-09	8.09285e-09	7.31317e-07	1.92776e-07	-1.77581e-07	300	200	0	8.11036e-06	-2.0625e-06	1.25115e-05	0.00746821	-0.00326122	-0.00537525	0	0	0
554	8	8.86072e-06	-1.38438e-06	9.52907e-06	-6.82204e-05	0.00066013	6.11642e-05	300	610	0	9.42341e-09	2.62734e-09	1.14357e-08	1.00323e-06	2.38139e-07	-2.32642e-07	300	200	0	8.87014e-06	-1.38175e-06	9.54051e-06	0.00568148	-0.00262755	-0.00576052	0	0	0
554	9	8.34013e-06	8.55445e-08	2.37995e-06	-6.4553e-05	0.000138524	-0.000172523	300	610	0	1.21178e-08	3.24822e-09	1.48785e-08	1.26812e-06	2.67656e-07	-2.80165e-07	300	200	0	8.35225e-06	8.87928e-08	2.39483e-06	0.00139572	-0.000980566	-0.00523607	0	0	0
555	0	5.70523e-06	2.62441e-06	-1.05479e-05	-4.47883e-05	-0.00079742	-0.000543195	300	610	0	1.42914e-08	3.65452e-09	1.77811e-08	1.46589e-06	2.63491e-07	-3.04726e-07	300	200	0	5.71952e-06	2.62807e-06	-1.05301e-05	-0.00634782	0.00208733	-0.00323813	0	0	0
555	1	-6.06551e-08	6.49599e-06	-3.08457e-05	-1.12454e-06	-0.00225993	-0.00107526	300	610	0	1.51083e-08	3.60336e-09	1.91424e-08	1.50587e-06	2.01607e-07	-2.84253e-07	300	200	0	-4.55468e-08	6.4996e-06	-3.08265e-05	-0.0184997	0.00699042	0.000908316	0	0	0
555	2	-1.00766e-05	1.18827e-05	-5.97529e-05	7.50521e-05	-0.00433501	-0.00177769	300	610	0	1.33961e-08	2.76718e-09	1.75407e-08	1.26316e-06	5.21691e-08	-1.89701e-07	300	200	0	-1.00632e-05	1.18855e-05	-5.97353e-05	-0.0357989	0.0140687	0.00793178	0	0	0
555	3	-2.54075e-05	1.87876e-05	-9.76398e-05	0.000191981	-0.00704521	-0.00263078	300	610	0	7.64023e-09	7.39009e-10	1.11174e-08	5.79073e-07	-2.18564e-07	1.40881e-08	300	200	0	-2.53998e-05	1.87884e-05	-9.76287e-05	-0.0584637	0.0234624	0.0185028	0	0	0
555	4	-4.68035e-05	2.69013e-05	-0.000143289	0.000355543	-0.0102981	-0.00356901	300	610	0	-3.9551e-09	-2.94179e-09	-2.35977e-09	-7.30821e-07	-6.44121e-07	3.65613e-07	300	200	0	-4.68075e-05	2.68984e-05	-0.000143291	-0.0857606	0.0349353	0.0330518	0	0	0
555	5	-7.43118e-05	3.54348e-05	-0.000192971	0.000566295	-0.0138202	-0.00446077	300	610	0	-2.33024e-08	-8.73369e-09	-2.5311e-08	-2.85754e-06	-1.25071e-06	9.01197e-07	300	200	0	-7.43351e-05	3.54261e-05	-0.000192997	-0.115454	0.0476456	0.0515028	0	0	0
555	6	-0.000106747	4.29291e-05	-0.000239368	0.000815422	-0.0170804	-0.00508677	300	610	0	-5.21207e-08	-1.69964e-08	-5.99809e-08	-5.96395e-06	-2.04639e-06	1.64585e-06	300	200	0	-0.000106799	4.29121e-05	-0.000239428	-0.143157	0.0598723	0.0729144	0	0	0
555	7	-0.000141024	4.70616e-05	-0.000270428	0.00107963	-0.0192089	-0.00512074	300	610	0	-9.14357e-08	-2.7843e-08	-1.07844e-07	-1.01301e-05	-3.00595e-06	2.59971e-06	300	200	0	-0.000141116	4.70337e-05	-0.000270536	-0.161656	0.0687224	0.095035	0	0	0
555	8	-0.000171399	4.44902e-05	-0.000268372	0.00131529	-0.0189277	-0.00411795	300	610	0	-1.40855e-07	-4.09346e-08	-1.68727e-07	-1.52756e-05	-4.05155e-06	3.71966e-06	300	200	0	-0.00017154	4.44493e-05	-0.000268541	-0.160307	0.0698645	0.113802	0	0	0
555	9	-0.000188687	3.07922e-05	-0.000209146	0.00145241	-0.0145136	-0.00151991	300	610	0	-1.976e-07	-5.52161e-08	-2.39632e-07	-2.10575e-05	-5.03e-06	4.89622e-06	300	200	0	-0.000188884	3.0737e-05	-0.000209385	-0.12472	0.0573635	0.122844	0	0	0
556	0	-0.000179628	5.82244e-07	-6.27647e-05	0.00138973	-0.00382657	0.00331399	300	610	0	-2.5532e-07	-6.86056e-08	-3.13264e-07	-2.67471e-05	-5.68873e-06	5.92729e-06	300	200	0	-0.000179883	5.13639e-07	-6.3078e-05	-0.0369615	0.0237255	0.113098	0	0	0
556	1	-0.000126623	-5.20819e-05	0.000204848	0.00099253	0.0155546	0.0110343	300	610	0	-3.02766e-07	-7.76674e-08	-3.7637e-07	-3.10965e-05	-5.65481e-06	6.49148e-06	300	200	0	-0.000126926	-5.21596e-05	0.000204471	0.12334	-0.0397001	0.0726936	0	0	0
556	2	-8.17642e-06	-0.00013288	0.000627822	9.58686e-05	0.0460383	0.0221739	300	610	0	-3.22505e-07	-7.73228e-08	-4.08084e-07	-3.2213e-05	-4.4232e-06	6.12666e-06	300	200	0	-8.49893e-06	-0.000132957	0.000627414	0.376571	-0.141782	-0.012655	0	0	0
556	3	0.000199531	-0.000245854	0.0012333	-0.00148355	0.0895111	0.0369506	300	610	0	-2.89961e-07	-6.06893e-08	-3.7862e-07	-2.74749e-05	-1.36386e-06	4.22168e-06	300	200	0	0.000199241	-0.000245915	0.00123292	0.738924	-0.289931	-0.158476	0	0	0
556	4	0.000519416	-0.000391367	0.00203066	-0.00392297	0.146561	0.0549892	300	610	0	-1.7323e-07	-1.91742e-08	-2.48861e-07	-1.35369e-05	4.23999e-06	3.29586e-08	300	200	0	0.000519243	-0.000391387	0.00203041	1.21593	-0.487481	-0.379236	0	0	0
556	5	0.000968076	-0.000563299	0.00299639	-0.00735231	0.215395	0.0749604	300	610	0	6.57206e-08	5.70081e-08	2.84315e-08	1.35124e-05	1.31074e-05	-7.25923e-06	300	200	0	0.000968142	-0.000563242	0.00299642	1.79343	-0.729989	-0.684559	0	0	0
556	6	0.00154767	-0.000745527	0.00405472	-0.0117923	0.29045	0.0941517	300	610	0	4.67693e-07	1.77689e-07	5.04824e-07	5.77566e-05	2.58123e-05	-1.8437e-05	300	200	0	0.00154814	-0.000745349	0.00405523	2.42597	-1.0004	-1.07365	0	0	0
556	7	0.00223482	-0.000907874	0.00505464	-0.0170693	0.360764	0.108007	300	610	0	1.06985e-06	3.5074e-07	1.22872e-06	0.000122733	4.25571e-05	-3.40552e-05	300	200	0	0.00223589	-0.000907524	0.00505587	3.02307	-1.26328	-1.52774	0	0	0
556	8	0.00296654	-0.00100198	0.00574562	-0.0227079	0.408248	0.109708	300	610	0	1.89532e-06	5.78992e-07	2.23298e-06	0.000210294	6.2856e-05	-5.41576e-05	300	200	0	0.00296844	-0.0010014	0.00574785	3.43471	-1.45853	-2.00074	0	0	0
556	9	0.00362404	-0.000957882	0.00575599	-0.0278061	0.40618	0.0899171	300	610	0	2.93802e-06	8.55923e-07	3.51663e-06	0.000318979	8.51273e-05	-7.78908e-05	300	200	0	0.00362698	-0.000957026	0.0057595	3.43843	-1.49568	-2.40852	0	0	0
557	0	0.00401612	-0.000682549	0.00458042	-0.0309074	0.318355	0.0368495	300	610	0	4.14232e-06	1.16009e-06	5.02002e-06	0.000441868	0.000106211	-0.000103018	300	200	0	0.00402026	-0.000681389	0.00458544	2.73189	-1.25014	-2.61833	0	0	0
557	1	0.00386524	-6.21323e-05	0.00158596	-0.0298922	0.0995879	-0.0630911	300	610	0	5.37795e-06	1.44857e-06	6.59385e-06	0.000563977	0.000120856	-0.000125358	300	200	0	0.00387062	-6.06837e-05	0.00159255	0.936512	-0.563847	-2.44029	0	0	0
557	2	0.00280131	0.00102983	-0.00395111	-0.0219279	-0.301561	-0.223833	300	610	0	6.41186e-06	1.64992e-06	7.96385e-06	0.00065941	0.000121268	-0.000138219	300	200	0	0.00280772	0.00103148	-0.00394315	-2.38034	0.746734	-1.62461	0	0	0
557	3	0.000369937	0.0027155	-0.0127623	-0.00352868	-0.936736	-0.456992	300	610	0	6.88052e-06	1.65799e-06	8.69522e-06	0.000688655	9.68363e-05	-0.000131926	300	200	0	0.000376818	0.00271716	-0.0127536	-7.65567	2.87135	0.130986	0	0	0
557	4	-0.0039356	0.00508425	-0.0254409	0.0292044	-1.84724	-0.767756	300	610	0	6.26886e-06	1.32822e-06	8.1642e-06	0.000596717	3.42629e-05	-9.36234e-05	300	200	0	-0.00392933	0.00508558	-0.0254328	-15.2434	5.97123	3.15729	0	0	0
557	5	-0.010608	0.00814987	-0.042217	0.0800802	-3.04779	-1.14905	300	610	0	3.90506e-06	4.79235e-07	5.54764e-06	0.000313073	-8.16746e-05	-7.59088e-06	300	200	0	-0.0106041	0.00815035	-0.0422115	-25.2796	10.1246	7.76616	0	0	0
557	6	-0.0200135	0.0117918	-0.0626409	0.151962	-4.50389	-1.57396	300	610	0	-1.016e-06	-1.09677e-06	-1.53689e-07	-0.000245184	-0.000266386	0.000143618	300	200	0	-0.0200145	0.0117907	-0.0626411	-37.4933	15.2489	14.1718	0	0	0
557	7	-0.0322221	0.015681	-0.0851742	0.245472	-6.1025	-1.98662	300	610	0	-9.36442e-06	-3.61045e-06	-1.0038e-05	-0.0011653	-0.00053241	0.00037683	300	200	0	-0.0322314	0.0156774	-0.0851843	-50.9615	20.9994	22.3743	0	0	0
557	8	-0.0467745	0.0191936	-0.106704	0.357209	-7.61747	-2.29237	300	610	0	-2.19428e-05	-7.23375e-06	-2.5148e-05	-0.00252401	-0.000884697	0.000704309	300	200	0	-0.0467964	0.0191864	-0.106729	-63.8186	26.6465	32.0011	0	0	0
557	9	-0.0623857	0.021323	-0.122023	0.477479	-8.67283	-2.34881	300	610	0	-3.92699e-05	-1.20356e-05	-4.62138e-05	-0.00436377	-0.00131397	0.00112784	300	200	0	-0.062425	0.0213109	-0.122069	-72.9471	30.9429	42.1087	0	0	0
558	0	-0.0766013	0.0206048	-0.123364	0.587649	-8.70994	-1.95992	300	610	0	-6.12633e-05	-1.78917e-05	-7.32698e-05	-0.00665874	-0.00178811	0.0016306	300	200	0	-0.0766626	0.0205869	-0.123437	-73.6973	31.9991	50.9569	0	0	0
558	1	-0.0854418	0.0150831	-0.100114	0.657407	-6.96835	-0.877095	300	610	0	-8.6812e-05	-2.43669e-05	-0.000105134	-0.00926954	-0.00224199	0.0021669	300	200	0	-0.0855286	0.0150587	-0.100219	-59.7197	27.2006	55.7795	0	0	0
558	2	-0.0831001	0.00235151	-0.0389169	0.642412	-2.49424	1.18811	300	610	0	-0.000113247	-3.05762e-05	-0.000138754	-0.0118883	-0.00256651	0.00265035	300	200	0	-0.0832133	0.00232093	-0.0390556	-23.0251	13.2141	52.6008	0	0	0
558	3	-0.0617952	-0.0202799	0.0755923	0.483118	5.80469	4.53371	300	610	0	-0.00013574	-3.50354e-05	-0.000168455	-0.0139777	-0.00259872	0.0029416	300	200	0	-0.0619309	-0.0203149	0.0754238	45.5716	-13.8524	36.1644	0	0	0
558	4	-0.0119258	-0.0554367	0.25908	0.105878	19.0352	9.41249	300	610	0	-0.000146715	-3.55261e-05	-0.000185182	-0.0147134	-0.00211586	0.00283819	300	200	0	-0.0120725	-0.0554723	0.258895	155.43	-58.056	0.077709	0	0	0
558	5	0.0772839	-0.105089	0.524492	-0.572202	38.0994	15.9462	300	610	0	-0.000135379	-2.90127e-05	-0.000175874	-0.0129418	-0.000837274	0.00206979	300	200	0	0.0771486	-0.105118	0.524316	314.274	-122.9	-62.7031	0	0	0
558	6	0.216418	-0.169655	0.877356	-1.63292	63.3568	24.0035	300	610	0	-8.75907e-05	-1.16679e-05	-0.000123215	-0.00717696	0.00156016	0.000304111	300	200	0	0.216331	-0.169667	0.877233	525.379	-210.195	-158.894	0	0	0
558	7	0.413534	-0.246774	1.30915	-3.13918	94.1485	33.0398	300	610	0	1.36902e-05	2.09192e-05	-6.07611e-06	0.00433802	0.00540644	-0.00282995	300	200	0	0.413548	-0.246753	1.30914	783.602	-318.44	-293.247	0	0	0
558	8	0.67062	-0.329733	1.78869	-5.10804	128.181	41.9052	300	610	0	0.000187007	7.32592e-05	0.000198921	0.0234662	0.0109751	-0.00769412	300	200	0	0.670807	-0.329659	1.78889	1070.23	-440.674	-466.116	0	0	0
558	9	0.978701	-0.405645	2.25183	-7.4732	160.792	48.6349	300	610	0	0.000449674	0.000149102	0.000514219	0.0518694	0.0183846	-0.0145588	300	200	0	0.979151	-0.405496	2.25234	1346.83	-561.891	-670.126	0	0	0
559	0	1.31159	-0.453562	2.5904	-10.0372	184.169	50.2545	300	610	0	0.000813278	0.000250094	0.000955977	0.0905145	0.0274596	-0.0234793	300	200	0	1.3124	-0.453312	2.59136	1548.63	-656.206	-885.995	0	0	0
559	1	1.6186	-0.442849	2.64211	-12.4153	186.638	42.6503	300	610	0	0.00127704	0.000373887	0.00152608	0.138959	0.0375492	-0.0341258	300	200	0	1.61988	-0.442475	2.64364	1578.48	-684.171	-1077.73	0	0	0
559	2	1.81693	-0.332384	2.18418	-13.977	152.23	20.5804	300	610	0	0.00181884	0.000511666	0.00220119	0.194403	0.0473116	-0.0455665	300	200	0	1.81875	-0.331872	2.18638	1303.08	-590.936	-1187.72	0	0	0
559	3	1.78511	-0.0713301	0.934771	-13.7949	60.8179	-22.0731	300	610	0	0.00238401	0.0006452	0.00291895	0.250523	0.0544801	-0.0560161	300	200	0	1.7875	-0.0706849	0.93769	553.857	-306.234	-1132.73	0	0	0
559	4	1.35961	0.397506	-1.43213	-10.6175	-110.785	-91.6821	222.643	617.414	0	0.00287264	0.000743661	0.00356204	0.296181	0.055651	-0.0625751	300	200	0	1.36248	0.39825	-1.42857	-864.093	252.442	-802.204	222.489	618.247	0
559	5	0.337594	1.13051	-5.25186	-2.88953	-386.277	-193.74	226.449	610.55	0	0.00312682	0.000760702	0.00394191	0.314175	0.0461474	-0.0610071	300	200	0	0.340721	1.13127	-5.24791	-3151.12	1171.79	-60.9763	226.403	610.799	0
559	6	-1.50997	2.17099	-10.8064	11.1508	-785.333	-331.071	227.327	608.968	0	0.00292051	0.000632598	0.00378519	0.280322	0.0200485	-0.0456291	300	200	0	-1.50705	2.17162	-10.8026	-6475.46	2527.8	1240.87	227.303	609.086	0
559	7	-4.41029	3.53047	-18.2263	33.2585	-1316.55	-501.277	227.766	608.175	0	0.00195607	0.00027861	0.00272768	0.163314	-0.029502	-0.00942067	300	200	0	-4.40833	3.53075	-18.2236	-10914.6	4362.1	3247.83	227.754	608.227	0
559	8	-8.54116	5.16101	-27.4046	65.0073	-1972.5	-693.921	228.023	607.628	0	-0.00012699	-0.000394848	0.000322767	-0.0740607	-0.109566	0.0555094	300	200	0	-8.54129	5.16062	-27.4042	-16404.1	6658.65	6064.46	228.018	607.635	0
559	9	-13.9676	6.94156	-38.0575	107.716	-2735.5	-889.957	228.122	607.17	0	-0.00372367	-0.0014843	-0.00392698	-0.471564	-0.2261	0.15693	300	200	0	-13.9713	6.94007	-38.0614	-22775.5	9353.32	9713.2	228.123	607.14	0
560	0	-20.6001	8.73104	-49.948	162.407	-3588.8	-1067.55	228.149	606.749	0	-0.00920713	-0.00307137	-0.0105042	-1.06515	-0.3819	0.300787	300	200	0	-20.6093	8.72797	-49.9585	-29890.1	12387.6	14119	228.157	606.684	0
560	1	-28.2421	10.4552	-63.0349	230.557	-4519.64	-1213.68	228.299	606.342	0	-0.0168352	-0.00519482	-0.0197655	-1.87668	-0.573686	0.488621	300	200	0	-28.2589	10.45	-63.0547	-37725	15752.6	19152.9	228.313	606.245	0
560	2	-36.715	12.1143	-77.4156	316.182	-5517.09	-1329.57	228.734	605.916	0	-0.0266114	-0.00781087	-0.0317748	-2.899	-0.788292	0.713994	300	200	0	-36.7416	12.1065	-77.4474	-46335.5	19479.9	24704.6	228.753	605.787	0
560	3	-45.94	13.7139	-93.2111	427.865	-6573.08	-1422.24	229.482	605.41	0	-0.0380967	-0.0107412	-0.0460734	-4.07594	-0.998086	0.957922	300	200	0	-45.9781	13.7032	-93.2571	-55786.4	23610	30720.7	229.506	605.253	0
560	4	-55.9169	15.2257	-110.503	578.167	-7683.01	-1496.42	230.472	604.768	0	-0.0501728	-0.0136105	-0.0613886	-5.27777	-1.15601	1.18354	300	200	0	-55.9671	15.2121	-110.564	-66116	28171.6	37187.7	230.501	604.591	0
560	5	-66.6503	16.6028	-129.271	779.428	-8840.03	-1557.47	231.616	603.971	0	-0.0607725	-0.0157787	-0.075296	-6.27364	-1.19096	1.33053	300	200	0	-66.7111	16.587	-129.346	-77301	33164.8	44088.8	231.647	603.784	0
560	6	-78.0747	17.7991	-149.305	1038.86	-10027	-1613.58	232.842	603.042	0	-0.0666062	-0.0162778	-0.0838712	-6.70482	-1.0048	1.31028	300	200	0	-78.1413	17.7828	-149.389	-89207.1	38539.5	51361.4	232.873	602.861	0
560	7	-90.0009	18.7785	-170.149	1355.96	-11213.4	-1671.52	234.097	602.031	0	-0.0629407	-0.0137704	-0.0813937	-6.0644	-0.472639	1.00334	300	200	0	-90.0639	18.7647	-170.23	-101557	44178.3	58872	234.125	601.874	0
560	8	-102.09	19.5344	-191.096	1721.68	-12357.5	-1735.24	235.334	600.991	0	-0.0435137	-0.00655385	-0.0602064	-3.69298	0.550941	0.261444	300	200	0	-102.133	19.5279	-191.156	-113925	49892.4	66406.9	235.357	600.883	0
560	9	-113.843	20.1043	-211.212	2118.83	-13409.2	-1807.87	236.513	599.968	0	-0.000701574	0.00735676	-0.0108712	1.19736	2.21698	-1.08314	300	200	0	-113.844	20.1117	-211.223	-125756	55424.5	73668.9	236.527	599.942	0
561	0	-124.623	20.5535	-229.384	2524.07	-14314.9	-1890.73	237.594	598.996	0	0.0739062	0.0300256	0.0771908	9.45474	4.65497	-3.19714	300	200	0	-124.549	20.5836	-229.307	-136388	60460.3	80286.1	237.594	599.089	0
561	1	-133.717	20.9446	-244.429	2910.43	-15021.4	-1981.47	238.545	598.093	0	0.188344	0.0632268	0.214348	21.856	7.93002	-6.21099	300	200	0	-133.528	21.0078	-244.215	-145118	64660.4	85844.2	238.524	598.353	0
561	2	-140.453	21.3245	-255.282	3250.39	-15483.5	-2075.14	239.347	597.268	0	0.348327	0.107862	0.408455	38.8931	11.9818	-10.165	300	200	0	-140.105	21.4324	-254.874	-151322	67715.6	89951.3	239.297	597.752	0
561	3	-144.35	21.7365	-261.254	3522.41	-15675.3	-2166.54	240	596.517	0	0.554352	0.163128	0.661361	60.4603	16.5444	-14.9342	300	200	0	-143.795	21.8996	-260.592	-154598	69421	92330.8	239.911	597.292	0
561	4	-145.244	22.2364	-262.278	3718.63	-15600.1	-2251.17	240.521	595.822	0	0.797732	0.225423	0.964091	85.4341	21.0493	-20.1323	300	200	0	-144.446	22.4618	-261.314	-154914	69748.4	92906.4	240.382	596.955	0
561	5	-143.35	22.8997	-259.031	3847.91	-15295	-2325.69	240.953	595.145	0	1.05562	0.287028	1.2907	111.155	24.5197	-24.9986	300	200	0	-142.294	23.1867	-257.74	-152679	68881.7	91837.5	240.753	596.693	0
561	6	-139.21	23.8156	-252.848	3932.61	-14827.3	-2388.84	241.359	594.447	0	1.28525	0.334655	1.59113	132.84	25.4711	-28.2785	300	200	0	-137.925	24.1503	-251.257	-148695	67195.7	89489	241.089	596.416	0
561	7	-133.556	25.0676	-245.465	4002.02	-14281.6	-2440.68	241.818	593.696	0	1.41813	0.348097	1.7837	143.01	21.844	-28.1193	300	200	0	-132.138	25.4156	-243.681	-144012	65187.1	86341.5	241.482	595.991	0
561	8	-127.128	26.7035	-238.67	4085.55	-13741.4	-2480.07	242.425	592.882	0	1.35517	0.299292	1.74876	131.044	11.0057	-22.0113	300	200	0	-125.772	27.0028	-236.921	-139726	63382.9	82875.6	242.046	595.229	0
561	9	-120.506	28.7142	-233.984	4207.17	-13273.1	-2503.3	243.273	592.019	0	0.964654	0.152344	1.32536	83.0573	-10.1272	-6.82346	300	200	0	-119.541	28.8666	-232.658	-136789	62252.2	79465.4	242.907	593.896	0
562	0	-114.01	31.0234	-232.438	4381.75	-12915.8	-2505.07	244.433	591.149	0	0.0854027	-0.134831	0.314111	-17.6282	-44.7832	21.0074	300	200	0	-113.925	30.8886	-232.123	-135877	62144.8	76311.6	244.165	591.754	0
562	1	-107.692	33.4921	-234.463	4613.41	-12679.1	-2480.36	245.923	590.323	0	-1.46157	-0.606347	-1.50986	-189.093	-95.7731	65.0567	236.568	325.238	0	-109.153	32.8858	-235.973	-137322	63256.4	73434.7	245.863	588.627	0
562	2	-101.409	35.9347	-239.874	4896.31	-12545.6	-2426.35	247.699	589.588	0	-3.8491	-1.30071	-4.36917	-448.106	-164.599	128.18	262.327	302.561	0	-105.258	34.634	-244.243	-141087	65615.3	70721.5	247.961	584.454	0
562	3	-94.9446	38.1452	-247.95	5217.26	-12479.2	-2344.24	249.671	588.958	0	-7.20352	-2.23868	-8.43628	-805.679	-250.173	211.389	270.346	295.502	0	-102.148	35.9065	-256.386	-146802	69089.6	67996	250.351	579.302	0
562	4	-88.1119	39.9312	-257.608	5558.94	-12435.2	-2238.86	251.728	588.421	0	-11.5714	-3.40739	-13.8017	-1263.85	-347.295	313.165	274.837	291.572	0	-99.6832	36.5238	-271.41	-153853	73425.2	65093.9	252.903	573.326	0
562	5	-80.8255	41.1407	-267.617	5903.45	-12371.1	-2116.58	253.773	587.941	0	-16.9592	-4.76094	-20.5409	-1821.36	-447.136	431.151	278.232	288.67	0	-97.7847	36.3798	-288.158	-161526	78322.8	61923.9	255.517	566.608	0
562	6	-73.116	41.6751	-276.814	6234.85	-12253.7	-1984.73	255.733	587.476	0	-23.4511	-6.26593	-28.8531	-2487.47	-542.518	566.182	281.197	286.211	0	-96.5671	35.4092	-305.667	-169180	83539.2	58495.2	258.137	559.039	0
562	7	-65.1069	41.4964	-284.3	6539.12	-12061.6	-1851.99	257.574	586.999	0	-31.2749	-7.95366	-39.1027	-3288.4	-632.98	725.056	283.812	284.097	0	-96.3818	33.5427	-323.403	-176383	88952.6	54906.1	260.747	550.375	0
562	8	-56.982	40.6326	-289.551	6804.4	-11786.5	-1726.86	259.294	586.5	0	-40.7111	-9.90243	-51.6764	-4256.12	-722.237	918.137	286.024	282.361	0	-97.6931	30.7302	-341.227	-182938	94548.7	51311.6	263.342	540.44	0
562	9	-48.9563	39.1757	-292.425	7022.79	-11433.4	-1615.93	260.901	585.984	0	-51.9156	-12.1633	-66.7558	-5408.32	-811.789	1152.87	287.839	281.017	0	-100.872	27.0124	-359.181	-188819	100351	47887.1	265.908	529.304	0
563	0	-41.251	37.2729	-293.12	7191.76	-11019.3	-1524.27	262.407	585.465	0	-64.8073	-14.7075	-84.1825	-6736.07	-897.938	1429.47	289.333	280.017	0	-106.058	22.5655	-377.302	-194101	106364	44799.4	268.415	517.314	0
563	1	-34.0765	35.1053	-292.074	7313.53	-10569.6	-1456.24	263.812	584.96	0	-79.0571	-17.433	-103.462	-8202.87	-972.83	1741.51	290.597	279.284	0	-113.134	17.6722	-395.536	-198899	112549	42185	270.818	505.003	0
563	2	-27.6286	32.8552	-289.831	7392.59	-10114.8	-1414.91	265.101	584.494	0	-94.1049	-20.2093	-123.783	-9746.94	-1027.93	2077.54	291.696	278.742	0	-121.734	12.6458	-413.614	-203301	118785	40130.8	273.06	492.991	0
563	3	-22.0855	30.6853	-286.909	7433.55	-9686.58	-1401.46	266.238	584.091	0	-109.167	-22.9175	-143.999	-11282	-1057.92	2421.78	292.653	278.348	0	-131.253	7.76776	-430.909	-207290	124828	38656.3	275.066	481.919	0
563	4	-17.596	28.7295	-283.721	7440.15	-9315.4	-1415.87	267.167	583.777	0	-123.276	-25.4734	-162.685	-12702.2	-1062	2754.98	293.472	278.079	0	-140.872	3.25608	-446.406	-210713	130306	37704.6	276.753	472.37	0
563	5	-14.2679	27.0881	-280.542	7414.68	-9029.22	-1457.5	267.815	583.57	0	-135.39	-27.8235	-178.323	-13895.7	-1042.44	3056.21	294.154	277.924	0	-149.658	-0.735327	-458.865	-213312	134771	37159.5	278.051	464.791	0
563	6	-12.1663	25.8273	-277.503	7358.46	-8852.26	-1524.88	268.1	583.483	0	-144.574	-29.9169	-189.608	-14765.7	-1002.13	3304.78	294.715	277.875	0	-156.74	-4.08955	-467.11	-214802	137802	36889.2	278.904	459.432	0
563	7	-11.3166	24.9831	-274.615	7272.96	-8802.92	-1615.44	267.945	583.516	0	-150.2	-31.6896	-195.766	-15253.6	-942.893	3483.18	295.184	277.918	0	-161.517	-6.70649	-470.38	-214971	139121	36798.9	279.281	456.33	0
563	8	-11.7096	24.5672	-271.828	7160.94	-8889.89	-1726.01	267.296	583.656	0	-152.107	-33.089	-196.806	-15357.9	-865.498	3581.51	295.602	278.035	0	-163.817	-8.52178	-468.634	-213782	138698	36863.3	279.183	455.309	0
563	9	-13.3023	24.5723	-269.132	7028.62	-9107.19	-1853.44	266.161	583.884	0	-150.639	-34.1076	-193.576	-15137.8	-770.477	3600.26	296.02	278.201	0	-163.941	-9.53529	-462.707	-211452	136804	37128.4	278.652	456	0
564	0	-16.0142	24.9755	-266.677	6887.94	-9428.57	-1995.32	264.644	584.171	0	-146.52	-34.7872	-187.568	-14698.9	-656.839	3548.69	296.498	278.366	0	-162.535	-9.81174	-454.245	-208469	133990	37682.6	277.797	457.897	0
564	1	-19.73	25.7328	-264.887	6758.05	-9799.39	-2150.32	263.005	584.487	0	-140.639	-35.2004	-180.546	-14163.8	-520.072	3440.66	297.119	278.45	0	-160.369	-9.46765	-445.433	-205551	131008	38613.1	276.833	460.442	0
564	2	-24.3085	26.7703	-264.515	6667.7	-10125	-2317.68	261.722	584.793	0	-133.812	-35.4306	-174.118	-13643.5	-353.911	3290.36	297.967	278.358	0	-158.121	-8.66024	-438.633	-203569	128701	39965.2	276.11	463.152	0
564	3	-29.5848	27.9852	-266.686	6659.48	-10259.5	-2495.91	261.53	585.029	0	-126.625	-35.5487	-169.435	-13216.2	-154.736	3108.71	299.087	278.001	0	-156.21	-7.56352	-436.121	-203485	127920	41715.5	276.121	465.747	0
564	4	-35.3495	29.2583	-272.944	6793.8	-9998.72	-2681.55	263.367	585.109	0	-119.348	-35.5895	-167.062	-12918.2	75.8691	2901.58	300.454	277.326	0	-154.698	-6.33125	-440.006	-206337	129504	43753.5	277.448	468.25	0
564	5	-41.3127	30.4688	-285.255	7149.94	-9081.57	-2868.04	268.163	584.935	0	-111.964	-35.5406	-167.012	-12746.3	331.695	2670.7	301.986	276.32	0	-153.277	-5.07185	-452.268	-213248	134288	45874.6	280.653	470.97	0
564	6	-47.064	31.5041	-305.931	7821.78	-7201.34	-3044.76	276.461	584.433	0	-104.273	-35.3525	-168.883	-12666.8	604.007	2416.24	303.577	275.004	0	-151.337	-3.8484	-474.814	-225424	143111	47780.6	286.105	474.375	0
564	7	-52.0368	32.2657	-337.395	8906.69	-4032.56	-3196.01	288.048	583.602	0	-96.0435	-34.9568	-172.017	-12628.8	882.494	2139.53	305.13	273.416	0	-148.08	-2.69109	-509.412	-244066	156781	49087.3	293.816	478.859	0
564	8	-55.489	32.6796	-381.743	10485.9	717.977	-3299.88	301.881	582.531	0	-87.1258	-34.2855	-175.69	-12579.2	1154.97	1844.39	306.574	271.599	0	-142.615	-1.60592	-557.433	-270172	175948	49336.2	303.36	484.533	0
564	9	-56.5237	32.7104	-440.156	12602	7242.13	-3328.28	316.454	581.369	0	-77.5032	-33.2873	-179.272	-12474.9	1408.19	1536.11	307.855	269.587	0	-134.027	-0.576843	-619.429	-304251	200912	48014.9	313.965	491.134	0
565	0	-54.1853	32.3767	-512.448	15246.8	15576.9	-3249.69	330.397	580.247	0	-67.2849	-31.9397	-182.349	-12290.3	1629.7	1219.23	308.937	267.4	0	-121.47	0.437019	-694.797	-346086	231476	44610.7	324.765	498.141	0
565	1	-47.6369	31.7544	-596.904	18359.5	25586.5	-3034.18	342.865	579.242	0	-56.6748	-30.2499	-184.738	-12017.7	1810.4	897.384	309.8	265.053	0	-104.312	1.50449	-781.641	-394645	266896	38708	335.05	504.985	0
565	2	-36.308	30.9625	-690.25	21822.8	36955.4	-2659.31	353.539	578.384	0	-45.9402	-28.2573	-186.435	-11664.7	1947.45	575.036	310.446	262.567	0	-82.2483	2.70518	-876.685	-448052	305856	30063.2	344.375	511.223	0
565	3	-19.9088	30.1275	-787.624	25457.2	49173.3	-2115.26	362.432	577.679	0	-35.3756	-26.0397	-187.546	-11250.7	2045.61	257.957	310.907	259.989	0	-55.2844	4.08781	-975.17	-503557	346424	18588.5	352.523	516.58	0
565	4	1.57213	29.3361	-882.716	29025.3	61530.4	-1409.74	369.706	577.118	0	-25.2628	-23.7014	-188.231	-10803.4	2116.02	-47.5225	311.242	257.394	0	-23.6907	5.63472	-1070.95	-557611	386068	4326.72	359.43	520.923	0
565	5	27.7364	28.6196	-968.279	32251.2	73161.2	-570.752	375.558	576.692	0	-15.8517	-21.3506	-188.65	-10353.7	2173.8	-334.634	311.523	254.883	0	11.8848	7.26899	-1156.93	-606134	421843	-12473.6	365.116	524.218	0
565	6	57.6	27.9892	-1037.08	34859.6	83158.7	354.87	380.185	576.387	0	-7.36218	-19.0887	-188.906	-9931.17	2235.3	-596.441	311.833	252.572	0	50.2379	8.90051	-1225.99	-645046	450779	-31235	369.653	526.492	0
565	7	89.5506	27.4591	-1083.16	36626.2	90735.5	1304.37	383.769	576.186	0	0.015595	-17.0053	-189.022	-9559.81	2314.86	-826.389	312.247	250.575	0	89.5662	10.4537	-1272.18	-670962	470405	-51014.9	373.143	527.806	0
565	8	121.5	27.0325	-1102.95	37421.1	95369.5	2204.33	386.467	576.072	0	6.12939	-15.1735	-188.966	-9256.22	2422.27	-1018.75	312.819	248.984	0	127.63	11.859	-1291.92	-681861	479242	-70597.8	375.695	528.23	0
565	9	151.169	26.7038	-1096.07	37230.9	96885.8	2981.8	388.394	576.033	0	10.877	-13.6441	-188.69	-9029.06	2560.68	-1169.59	313.571	247.851	0	162.046	13.0597	-1284.76	-677514	477097	-88658.2	377.405	527.833	0
566	0	176.407	26.4939	-1065.32	36154.8	95457.9	3578.05	389.605	576.062	0	14.2165	-12.4426	-188.179	-8880.67	2725.57	-1277.9	314.484	247.193	0	190.624	14.0513	-1253.5	-659532	465083	-103936	378.328	526.691	0
566	1	195.487	26.471	-1016.07	34379.6	91541.4	3957.66	390.094	576.164	0	16.1644	-11.5708	-187.477	-8808.9	2905.29	-1345.55	315.497	246.987	0	211.651	14.9002	-1203.55	-631013	445352	-115398	378.474	524.888	0
566	2	207.282	26.728	-955.142	32141.2	85762.9	4110.05	389.791	576.349	0	16.7812	-11.0168	-186.682	-8808.12	3083.48	-1376.29	316.517	247.182	0	224.064	15.7112	-1141.82	-595886	420639	-122351	377.811	522.532	0
566	3	211.329	27.3456	-889.518	29682.7	78798	4046.65	388.585	576.631	0	16.1564	-10.7665	-185.937	-8870.45	3244.04	-1375.08	317.447	247.707	0	227.486	16.5791	-1075.46	-558186	393759	-124497	376.286	519.763	0
566	4	207.779	28.3687	-825.308	27220.3	71269.2	3796.73	386.355	577.018	0	14.3993	-10.8107	-185.418	-8988.07	3376.78	-1347.95	318.212	248.475	0	222.178	17.558	-1010.73	-521447	367199	-121909	373.854	516.746	0
566	5	197.292	29.7966	-767.067	24921	63679.5	3401.05	383.017	577.511	0	11.6388	-11.1491	-185.336	-9156.12	3481.71	-1301.78	318.786	249.403	0	208.931	18.6475	-952.403	-488318	342853	-114982	370.518	513.662	0
566	6	180.886	31.5853	-717.548	22892.8	56386.3	2903.86	378.582	578.096	0	8.02466	-11.7968	-185.95	-9375.77	3573.89	-1243.53	319.22	250.421	0	188.911	19.7884	-903.498	-460427	321942	-104349	366.364	510.656	0
566	7	159.783	33.6612	-677.801	21187.1	49605	2345.59	373.185	578.741	0	3.72664	-12.7889	-187.613	-9657.02	3688.94	-1179.02	319.663	251.473	0	163.51	20.8722	-865.414	-438449	305070	-90785	361.582	507.793	0
566	8	135.252	35.9423	-647.515	19807.5	43432.2	1758.45	367.075	579.41	0	-1.06643	-14.1706	-190.799	-10020.5	3886.54	-1113.28	320.37	252.519	0	134.186	21.7717	-838.314	-422312	292372	-75114	356.445	505.01	0
566	9	108.483	38.3596	-625.451	18723	37874.4	1165.26	360.555	580.065	0	-6.13614	-15.9756	-196.127	-10496.8	4252.65	-1052.69	321.683	253.521	0	102.347	22.384	-821.578	-411450	283688	-58119.5	351.276	502.112	0
567	0	80.5067	40.8693	-609.88	17881.2	32876.1	580.843	353.906	580.681	0	-11.2142	-18.2066	-204.367	-11124.6	4902.53	-1005.94	323.989	254.435	0	69.2925	22.6627	-814.247	-405056	278727	-40492.5	346.397	498.797	0
567	1	52.1689	43.4478	-598.917	17221	28345.9	14.1571	347.329	581.246	0	-15.9713	-20.8296	-216.424	-11949	5979.47	-982.999	327.628	255.211	0	36.1976	22.6182	-815.342	-402267	277191	-22812.1	342.099	494.704	0
567	2	24.1326	46.0717	-590.77	16682.1	24178.3	-529.601	340.927	581.762	0	-20.0228	-23.78	-233.25	-13018.4	7643.05	-993.967	332.768	255.813	0	4.10978	22.2916	-824.02	-402286	278830	-5552.4	338.617	489.498	0
567	3	-3.08778	48.6974	-583.88	16211.6	20270.6	-1046.59	334.717	582.235	0	-22.9414	-26.9649	-255.69	-14377.8	10046.2	-1048.09	339.291	256.232	0	-26.0292	21.7325	-839.57	-404428	283437	10896.9	336.11	482.951	0
567	4	-29.0848	51.2551	-577.035	15768.4	16534.3	-1532.06	328.654	582.673	0	-24.2711	-30.2499	-284.301	-16058.5	13304.6	-1151.77	346.798	256.484	0	-53.3559	21.0052	-861.337	-408134	290801	26213.7	334.643	475.008	0
567	5	-53.5234	53.6579	-569.434	15324.2	12902.7	-1979.96	322.659	583.089	0	-23.5533	-33.4329	-319.195	-18068.6	17467.8	-1305.72	354.725	256.607	0	-77.0768	20.225	-888.628	-412967	300659	40141.8	334.177	465.817	0
567	6	-76.1259	55.8218	-560.688	14863.6	9337.09	-2384.06	316.653	583.49	0	-20.3853	-36.2378	-359.981	-20388.7	22506.4	-1503.41	362.521	256.638	0	-96.5112	19.584	-920.669	-418601	312677	52501.6	334.587	455.691	0
567	7	-96.6754	57.6805	-550.77	14383.1	5828.3	-2739.13	310.582	583.885	0	-14.4924	-38.3565	-405.781	-22972.5	28313.4	-1734.07	369.775	256.613	0	-111.168	19.3239	-956.551	-424788	326443	63194.5	335.693	445.052	0
567	8	-115.022	59.1905	-539.913	13888.6	2392.86	-3041.83	304.432	584.276	0	-5.7638	-39.5228	-455.194	-25743.2	34701.1	-1989.89	376.233	256.554	0	-120.786	19.6677	-995.107	-431296	341424	72184.7	337.276	434.366	0
567	9	-131.079	60.3365	-528.516	13392.1	-934.016	-3291.43	298.233	584.661	0	5.76396	-39.5543	-506.243	-28588.6	41395.6	-2269.63	381.77	256.472	0	-125.315	20.7822	-1034.76	-437843	356905	79478.9	339.102	424.099	0
568	0	-144.819	61.1344	-517.055	12908.6	-4106.42	-3490.06	292.058	585.034	0	19.9193	-38.3387	-556.433	-31365.5	48042	-2574.48	386.339	256.369	0	-124.9	22.7957	-1073.49	-444053	371977	85130	340.928	414.673	0
568	1	-156.276	61.6247	-506	12454	-7074.93	-3642.67	286.018	585.387	0	36.353	-35.82	-602.937	-33912.7	54228.2	-2901.14	389.94	256.246	0	-119.923	25.8046	-1108.94	-449467	385591	89255.3	342.521	406.431	0
568	2	-165.554	61.8586	-495.744	12042	-9792.82	-3756.74	280.246	585.709	0	54.4688	-32.025	-642.874	-36070.3	59528	-3239.18	392.597	256.108	0	-111.085	29.8336	-1138.62	-453575	396653	92048.4	343.68	399.613	0
568	3	-172.843	61.8847	-486.556	11681.6	-12221.8	-3841.56	274.881	585.991	0	73.3998	-27.0951	-673.687	-37700.8	63559.3	-3572.82	394.346	255.962	0	-99.4436	34.7896	-1160.24	-455886	404184	93777.1	344.247	394.362	0
568	4	-178.408	61.7412	-478.576	11377.1	-14337.3	-3907.23	270.042	586.227	0	92.065	-21.2998	-693.541	-38711.1	66047.9	-3884.9	395.233	255.817	0	-86.3433	40.4414	-1172.12	-456032	407490	94756.3	344.117	390.723	0
568	5	-182.539	61.4494	-471.827	11129.2	-16129.7	-3963.7	265.814	586.413	0	109.284	-15.0197	-701.646	-39069.6	66872.9	-4159.87	395.309	255.683	0	-73.2548	46.4297	-1173.47	-453856	406301	95297.4	343.242	388.662	0
568	6	-185.486	61.0096	-466.25	10936.7	-17602.3	-4019.53	262.247	586.543	0	123.914	-8.69369	-698.38	-38811.7	66080.4	-4383.24	394.62	255.574	0	-61.5719	52.3159	-1164.63	-449452	400822	95655.8	341.625	388.075	0
568	7	-187.41	60.4051	-461.747	10797.4	-18768.1	-4081.19	259.354	586.616	0	134.98	-2.75012	-685.193	-38032	63862.8	-4540.29	393.204	255.506	0	-52.4298	57.6549	-1146.94	-443171	391693	95999.1	339.317	388.807	0
568	8	-188.372	59.6156	-458.224	10707.9	-19648.5	-4152.98	257.12	586.632	0	141.781	2.44025	-664.318	-36866.5	60514.6	-4616.99	391.093	255.495	0	-46.5912	62.0558	-1122.54	-435560	379865	96397.7	336.405	390.666	0
568	9	-188.357	58.6338	-455.602	10662.5	-20273.3	-4236.86	255.502	586.597	0	143.949	6.58052	-638.354	-35468.7	56378.5	-4601.94	388.319	255.563	0	-44.4085	65.2143	-1093.96	-427264	366423	96833.7	333.004	393.429	0
569	0	-187.302	57.4758	-453.802	10653.2	-20679.6	-4332.11	254.43	586.524	0	141.452	9.45427	-609.866	-33986.5	51795.3	-4488.14	384.929	255.728	0	-45.8493	66.9301	-1063.67	-418913	352417	97222.3	329.253	396.859	0
569	1	-185.134	56.1792	-452.716	10671.7	-20907.3	-4434.99	253.818	586.427	0	134.564	10.9325	-581.072	-32544.6	47066.6	-4273.66	381	256.008	0	-50.5695	67.1117	-1033.79	-411023	338723	97443.6	325.304	400.705	0
569	2	-181.823	54.7922	-452.183	10710.1	-20995.7	-4539.32	253.568	586.315	0	123.797	10.9776	-553.653	-31233.4	42430.7	-3960.98	376.638	256.413	0	-58.0258	65.7698	-1005.84	-403929	325971	97383.4	321.311	404.724	0
569	3	-177.422	53.3623	-451.994	10762.4	-20980.5	-4637.92	253.582	586.189	0	109.831	9.64698	-528.691	-30106.8	38052.9	-3557.06	371.976	256.946	0	-67.5912	63.0093	-980.685	-397775	314522	96969.2	317.409	408.693	0
569	4	-172.083	51.9325	-451.926	10824.2	-20893.2	-4724.63	253.769	586.049	0	93.4324	7.09034	-506.72	-29185.9	34028.4	-3074.2	367.154	257.598	0	-78.6507	59.0228	-958.646	-392548	304504	96192.2	313.702	412.436	0
569	5	-166.051	50.5405	-451.788	10892.4	-20760.3	-4795.8	254.048	585.89	0	75.3752	3.52914	-487.841	-28466.7	30394.2	-2529.91	362.304	258.352	0	-90.6759	54.0696	-939.629	-388138	295875	95111.3	310.253	415.838	0
569	6	-159.639	49.2161	-451.454	10964.7	-20605.3	-4850.38	254.358	585.712	0	56.3655	-0.775219	-471.849	-27928.7	27144.5	-1945.33	357.528	259.19	0	-103.274	48.4409	-923.303	-384396	288487	93843.5	307.082	418.845	0
569	7	-153.193	47.9833	-450.888	11039.5	-20449.5	-4889.28	254.646	585.516	0	36.9932	-5.55357	-458.375	-27544.2	24244.9	-1342.55	352.893	260.091	0	-116.2	42.4297	-909.263	-381185	282152	92546.4	304.174	421.464	0
569	8	-147.051	46.8639	-450.136	11116.3	-20310.7	-4914.75	254.879	585.305	0	17.7167	-10.554	-447.016	-27285.5	21648.6	-742.336	348.429	261.039	0	-129.335	36.3099	-897.152	-378412	276692	91393.8	301.491	423.736	0
569	9	-141.51	45.879	-449.319	11195.7	-20201.9	-4930.09	255.039	585.083	0	-1.12395	-15.5532	-437.411	-27128.7	19308.2	-162.786	344.142	262.021	0	-142.634	30.3258	-886.731	-376044	271972	90550.9	298.992	425.721	0
570	0	-136.803	45.0476	-448.613	11278.4	-20130	-4939.38	255.128	584.859	0	-19.2784	-20.3565	-429.28	-27054.4	17183	381.628	340.027	263.023	0	-156.082	24.6912	-877.893	-374101	267913	90155.3	296.643	427.485	0
570	1	-133.089	44.3847	-448.219	11365.6	-20099.2	-4947.34	255.158	584.643	0	-36.5543	-24.8007	-422.412	-27046.4	15240.7	880.359	336.08	264.029	0	-169.643	19.584	-870.63	-372637	264473	90303.4	294.42	429.087	0
570	2	-130.456	43.8929	-448.302	11459.2	-20113	-4959.08	255.135	584.439	0	-52.791	-28.7642	-416.63	-27090.5	13456.7	1326.38	332.299	265.023	0	-183.247	15.1286	-864.932	-371696	261619	91042.3	292.304	430.579	0
570	3	-128.93	43.5573	-448.955	11560.5	-20174.3	-4979.61	255.064	584.25	0	-67.841	-32.1714	-411.769	-27172.9	11813.2	1715.57	328.689	265.991	0	-196.771	11.3859	-860.724	-371282	259301	92367.3	290.286	431.995	0
570	4	-128.476	43.3483	-450.195	11669.2	-20283.6	-5013.32	254.945	584.08	0	-81.5613	-34.9805	-407.665	-27280	10298.4	2046.08	325.262	266.918	0	-210.037	8.36776	-857.86	-371361	257454	94225.7	288.36	433.361	0
570	5	-129.004	43.2247	-451.978	11784.4	-20437.6	-5063.34	254.782	583.927	0	-93.8201	-37.167	-404.172	-27398.8	8907.05	2319.03	322.038	267.79	0	-222.824	6.05771	-856.15	-371864	256010	96529.5	286.532	434.685	0
570	6	-130.379	43.1379	-454.211	11905	-20629.5	-5130.97	254.582	583.79	0	-104.513	-38.7135	-401.174	-27518.5	7637.78	2540.83	319.039	268.595	0	-234.891	4.42449	-855.385	-372705	254899	99170.8	284.812	435.964	0
570	7	-132.433	43.0376	-456.773	12031.2	-20850.4	-5215.34	254.353	583.66	0	-113.56	-39.6068	-398.59	-27631.9	6490.32	2722.93	316.283	269.324	0	-245.993	3.43081	-855.363	-373785	254056	102033	283.212	437.183	0
570	8	-134.978	42.881	-459.534	12164.3	-21090.9	-5313.43	254.104	583.529	0	-120.896	-39.8404	-396.375	-27735.2	5465.02	2877.78	313.788	269.972	0	-255.874	3.0406	-855.909	-375016	253429	104992	281.744	438.319	0
570	9	-137.818	42.6409	-462.392	12304.7	-21342.2	-5420.76	253.844	583.389	0	-126.456	-39.4189	-394.504	-27825.8	4562.3	3015.19	311.565	270.534	0	-264.274	3.22199	-856.896	-376327	252974	107921	280.418	439.355	0
571	0	-140.754	42.3083	-465.293	12450.7	-21596.9	-5532.39	253.584	583.241	0	-130.196	-38.3631	-392.966	-27901.2	3781.64	3140.93	309.623	271.002	0	-270.95	3.94527	-858.259	-377683	252668	110691	279.243	440.278	0
571	1	-143.601	41.8874	-468.216	12599.4	-21850	-5643.82	253.334	583.091	0	-132.115	-36.7158	-391.747	-27958.6	3119.87	3256.32	307.964	271.369	0	-275.716	5.17152	-859.963	-379072	252493	113184	278.22	441.089	0
571	2	-146.206	41.3842	-471.138	12747.9	-22097.8	-5751.17	253.097	582.942	0	-132.283	-34.5515	-390.802	-27994.9	2568.17	3358.6	306.572	271.634	0	-278.489	6.83265	-861.94	-380474	252420	115299	277.342	441.796	0
571	3	-148.451	40.8012	-474.002	12894.9	-22336.2	-5851.14	252.877	582.796	0	-130.86	-31.9774	-390.049	-28008.4	2110.66	3442.91	305.411	271.807	0	-279.311	8.82382	-864.05	-381841	252396	116966	276.592	442.41	0
571	4	-150.259	40.1389	-476.737	13039.3	-22560.3	-5941.19	252.678	582.649	0	-128.082	-29.1208	-389.377	-27998.8	1727.76	3504.52	304.437	271.907	0	-278.341	11.0181	-866.114	-383116	252362	118143	275.947	442.949	0
571	5	-151.585	39.3979	-479.275	13179.9	-22764.3	-6019.85	252.503	582.5	0	-124.249	-26.1168	-388.686	-27967.8	1401.01	3540.79	303.605	271.955	0	-275.834	13.2812	-867.961	-384245	252265	118822	275.387	443.433	0
571	6	-152.411	38.5781	-481.544	13315.7	-22942.2	-6086.74	252.357	582.348	0	-119.7	-23.1017	-387.896	-27918.7	1115.32	3551.95	302.875	271.975	0	-272.111	15.4764	-869.44	-385181	252066	119019	274.895	443.877	0
571	7	-152.743	37.6793	-483.482	13445.9	-23088.6	-6142.34	252.245	582.19	0	-114.779	-20.2044	-386.95	-27855.9	858.414	3540.78	302.218	271.988	0	-267.522	17.4748	-870.432	-385885	251740	118770	274.461	444.29	0
571	8	-152.596	36.7083	-485.06	13569.4	-23199.7	-6187.59	252.172	582.025	0	-109.805	-17.5349	-385.824	-27784	621.01	3512.16	301.61	272.012	0	-262.401	19.1734	-870.884	-386346	251282	118121	274.074	444.682	0
571	9	-151.988	35.6888	-486.31	13684.6	-23274.5	-6223.54	252.14	581.86	0	-105.041	-15.1767	-384.551	-27707.5	398.596	3472.36	301.037	272.052	0	-257.03	20.5121	-870.861	-386597	250720	117124	273.732	445.056	0
572	0	-150.926	34.6648	-487.321	13790.6	-23315	-6251.09	252.157	581.701	0	-100.678	-13.1803	-383.225	-27630	192.262	3428.27	300.502	272.099	0	-251.604	21.4845	-870.546	-386719	250118	115823	273.439	445.41	0
572	1	-149.413	33.6918	-488.22	13887.6	-23324.8	-6271.06	252.225	581.555	0	-96.8312	-11.5628	-381.965	-27554.5	6.43146	3387.24	300.017	272.139	0	-246.244	22.129	-870.185	-386812	249557	114263	273.203	445.737	0
572	2	-147.463	32.8179	-489.112	13975.9	-23308.7	-6284.41	252.345	581.426	0	-93.5637	-10.3203	-380.87	-27484.1	-155.362	3356.71	299.592	272.161	0	-241.027	22.4976	-869.982	-386960	249100	112487	273.029	446.033	0
572	3	-145.116	32.0709	-490.044	14055.7	-23270.8	-6292.21	252.513	581.318	0	-90.9044	-9.4402	-379.982	-27421.9	-293.555	3343.34	299.227	272.166	0	-236.02	22.6307	-870.026	-387203	248772	110542	272.915	446.296	0
572	4	-142.43	31.4597	-491.006	14126.3	-23215.1	-6295.5	252.719	581.23	0	-88.8625	-8.90193	-379.299	-27371	-412.399	3352.07	298.913	272.162	0	-231.293	22.5577	-870.305	-387536	248566	108479	272.851	446.531	0
572	5	-139.479	30.9784	-491.945	14187.7	-23144.8	-6295.13	252.952	581.16	0	-87.4325	-8.67156	-378.789	-27334.8	-518.035	3385.32	298.632	272.164	0	-226.912	22.3068	-870.734	-387921	248449	106351	272.824	446.74	0
572	6	-136.344	30.6092	-492.782	14239.6	-23061.3	-6291.79	253.202	581.104	0	-86.5946	-8.70086	-378.402	-27317.1	-617.463	3442.68	298.368	272.191	0	-222.938	21.9084	-871.184	-388303	248378	104212	272.82	446.926	0
572	7	-133.108	30.3269	-493.44	14282.2	-22965.2	-6285.94	253.459	581.056	0	-86.3158	-8.93069	-378.091	-27321.1	-718.504	3521.53	298.1	272.261	0	-219.424	21.3962	-871.531	-388629	248308	102114	272.825	447.093	0
572	8	-129.853	30.1068	-493.881	14316.5	-22857	-6277.99	253.72	581.012	0	-86.5542	-9.29572	-377.813	-27348.6	-828.823	3618.14	297.806	272.387	0	-216.407	20.8111	-871.694	-388863	248210	100105	272.828	447.246	0
572	9	-126.645	29.9328	-494.123	14344.1	-22738.3	-6268.98	253.983	580.971	0	-87.2592	-9.72754	-377.553	-27397.9	-953.904	3728.58	297.473	272.567	0	-213.904	20.2053	-871.677	-389010	248078	98226.4	272.82	447.39	0
573	0	-123.536	29.801	-494.249	14366.8	-22611.5	-6260.47	254.251	580.932	0	-88.3692	-10.1567	-377.325	-27465.4	-1096	3848.94	297.095	272.79	0	-211.905	19.6443	-871.574	-389113	247936	96512.4	272.799	447.53	0
573	1	-120.567	29.7147	-494.386	14387.3	-22480.8	-6253.88	254.528	580.899	0	-89.8166	-10.5209	-377.16	-27546.8	-1254.79	3975.31	296.673	273.037	0	-210.384	19.1937	-871.547	-389246	247827	94988.9	272.766	447.672	0
573	2	-117.781	29.6714	-494.656	14407.6	-22350.3	-6250.31	254.816	580.873	0	-91.5369	-10.7796	-377.09	-27638.2	-1428.56	4104.18	296.212	273.293	0	-209.317	18.8919	-871.746	-389482	247792	93675	272.723	447.824	0
573	3	-115.222	29.6557	-495.135	14429.3	-22224.3	-6250.52	255.115	580.858	0	-93.4728	-10.9238	-377.136	-27737.2	-1614.69	4232.68	295.719	273.547	0	-208.695	18.7319	-872.271	-389868	247860	92581.5	272.67	447.989	0
573	4	-112.935	29.642	-495.847	14454.3	-22106.7	-6254.83	255.416	580.849	0	-95.5705	-10.9714	-377.323	-27843.6	-1809.55	4358.03	295.204	273.793	0	-208.506	18.6706	-873.17	-390425	248043	91708.9	272.61	448.161	0
573	5	-110.955	29.6016	-496.775	14485.2	-22001.3	-6263.24	255.712	580.842	0	-97.7783	-10.9523	-377.675	-27958.1	-2009.14	4477.49	294.68	274.027	0	-208.734	18.6493	-874.45	-391146	248344	91047.5	272.542	448.328	0
573	6	-109.301	29.5094	-497.874	14525.1	-21911.4	-6275.74	255.99	580.826	0	-100.048	-10.8963	-378.206	-28081.2	-2210.16	4588.83	294.156	274.248	0	-209.349	18.6131	-876.081	-392007	248751	90580.2	272.466	448.476	0
573	7	-107.972	29.3489	-499.087	14575.4	-21839	-6292.44	256.242	580.796	0	-102.335	-10.8252	-378.917	-28212.4	-2409.94	4690.62	293.64	274.455	0	-210.307	18.5237	-878.004	-392974	249247	90285.4	272.382	448.59	0
573	8	-106.953	29.1146	-500.361	14635.6	-21784.2	-6313.59	256.463	580.75	0	-104.591	-10.7529	-379.801	-28350.1	-2605.46	4782.44	293.14	274.645	0	-211.544	18.3617	-880.162	-394014	249813	90136.8	272.29	448.662	0
573	9	-106.206	28.8132	-501.672	14702.9	-21744.8	-6339.62	256.655	580.692	0	-106.771	-10.6877	-380.858	-28492.7	-2792.86	4865.29	292.667	274.812	0	-212.977	18.1255	-882.53	-395111	250444	90103.2	272.196	448.689	0
574	0	-105.676	28.4645	-503.03	14774.6	-21717.9	-6371.12	256.826	580.629	0	-108.829	-10.6315	-382.1	-28638.9	-2968.22	4941.26	292.232	274.951	0	-214.506	17.833	-885.13	-396277	251149	90148.5	272.11	448.671	0
574	1	-105.297	28.0981	-504.473	14848.8	-21700.6	-6408.34	256.984	580.566	0	-110.72	-10.5797	-383.546	-28787.8	-3128.24	5012.48	291.844	275.057	0	-216.017	17.5183	-888.019	-397536	251946	90234.8	272.04	448.613	0
574	2	-105.002	27.7401	-506.035	14925	-21690.4	-6450.51	257.137	580.506	0	-112.402	-10.5279	-385.206	-28937.9	-3269.39	5080.33	291.513	275.123	0	-217.403	17.2122	-891.241	-398909	252848	90324.8	271.994	448.516	0
574	3	-104.735	27.4032	-507.726	15003.1	-21683.8	-6495.97	257.292	580.451	0	-113.843	-10.48	-387.061	-29086.3	-3387.2	5145.15	291.249	275.147	0	-218.577	16.9232	-894.787	-400396	253857	90383	271.981	448.384	0
574	4	-104.459	27.0837	-509.519	15082.1	-21674.3	-6542.84	257.461	580.399	0	-115.017	-10.4489	-389.06	-29230.2	-3478.19	5206.34	291.06	275.13	0	-219.476	16.6348	-898.579	-401968	254956	90377.1	272.009	448.226	0
574	5	-104.15	26.7639	-511.353	15160.2	-21654.7	-6589.55	257.652	580.353	0	-115.91	-10.4509	-391.12	-29366.6	-3542.35	5262.83	290.943	275.083	0	-220.06	16.3131	-902.474	-403573	256108	90280.7	272.08	448.053	0
574	6	-103.799	26.4167	-513.146	15234.6	-21619.9	-6634.84	257.868	580.311	0	-116.517	-10.5005	-393.147	-29492.8	-3583.15	5313.91	290.886	275.017	0	-220.316	15.9161	-906.293	-405142	257260	90074.6	272.191	447.876	0
574	7	-103.403	26.0157	-514.806	15303.4	-21567.8	-6677.83	258.105	580.273	0	-116.838	-10.6084	-395.044	-29606.3	-3605.82	5359.38	290.872	274.944	0	-220.242	15.4073	-909.85	-406604	258353	89747.4	272.332	447.704	0
574	8	-102.963	25.546	-516.254	15366	-21500.1	-6717.92	258.354	580.236	0	-116.872	-10.7788	-396.729	-29704.1	-3615.8	5398.35	290.886	274.873	0	-219.836	14.7672	-912.984	-407890	259331	89292.8	272.49	447.543	0
574	9	-102.473	25.0106	-517.447	15422.5	-21421.2	-6754.79	258.602	580.195	0	-116.615	-11.0087	-398.157	-29784	-3616.83	5428.28	290.916	274.805	0	-219.088	14.0018	-915.604	-408963	260159	88705.3	272.654	447.394	0
575	0	-101.912	24.4322	-518.408	15473.6	-21336.8	-6788.58	258.842	580.152	0	-116.055	-11.2856	-399.342	-29845.7	-3608.3	5445.91	290.964	274.737	0	-217.968	13.1466	-917.75	-409838	260842	87978.9	272.819	447.256	0
575	1	-101.256	23.8462	-519.223	15520.2	-21250.7	-6820.2	259.072	580.109	0	-115.181	-11.5857	-400.351	-29891.4	-3585.13	5448.81	291.045	274.663	0	-216.437	12.2605	-919.574	-410579	261425	87108.9	272.992	447.128	0
575	2	-100.478	23.2862	-519.991	15563.9	-21163.1	-6851.4	259.301	580.069	0	-113.99	-11.8832	-401.273	-29925.5	-3541.59	5435.99	291.174	274.576	0	-214.468	11.4029	-921.264	-411263	261969	86095.2	273.184	447.006	0
575	3	-99.571	22.774	-520.773	15606.4	-21071.5	-6884.37	259.538	580.032	0	-112.495	-12.1632	-402.185	-29953.5	-3474.08	5408.01	291.362	274.477	0	-212.066	10.6109	-922.959	-411947	262521	84944.1	273.406	446.885	0
575	4	-98.5454	22.3194	-521.588	15649.1	-20973.6	-6921.03	259.789	579.997	0	-110.725	-12.4257	-403.132	-29979.8	-3381.12	5366.76	291.613	274.367	0	-209.27	9.89369	-924.719	-412651	263106	83671.5	273.663	446.758	0
575	5	-97.429	21.9221	-522.409	15692.9	-20869.2	-6962.55	260.052	579.961	0	-108.731	-12.6794	-404.121	-30006.8	-3264.24	5314.81	291.923	274.252	0	-206.16	9.2427	-926.53	-413364	263721	82302.9	273.953	446.621	0
575	6	-96.2597	21.5738	-523.18	15737.7	-20761.6	-7009.29	260.316	579.919	0	-106.575	-12.9346	-405.134	-30034.7	-3129	5254.47	292.277	274.135	0	-202.835	8.63919	-928.314	-414049	264340	80870.3	274.264	446.469	0
575	7	-95.079	21.2608	-523.829	15782.3	-20656.3	-7061.02	260.567	579.871	0	-104.324	-13.2022	-406.146	-30062.5	-2982.79	5187.57	292.656	274.019	0	-199.403	8.05863	-929.975	-414658	264925	79407.2	274.581	446.297	0
575	8	-93.9236	20.971	-524.304	15824.5	-20559	-7117.06	260.788	579.818	0	-102.035	-13.4915	-407.147	-30089	-2831.55	5115.63	293.045	273.902	0	-195.959	7.47953	-931.45	-415160	265451	77942.9	274.888	446.099	0
575	9	-92.8192	20.7008	-524.612	15861.8	-20473.4	-7176.24	260.974	579.765	0	-99.7458	-13.8046	-408.159	-30114.4	-2678.7	5039.9	293.437	273.781	0	-192.565	6.89619	-932.771	-415567	265922	76501.4	275.179	445.873	0
576	0	-91.7779	20.4574	-524.837	15891.9	-20400.2	-7237.21	261.131	579.72	0	-97.4768	-14.1337	-409.243	-30139.9	-2525.19	4961.33	293.83	273.648	0	-189.255	6.32369	-934.08	-415944	266383	75101.1	275.457	445.623	0
576	1	-90.8033	20.2521	-525.11	15913.1	-20336.8	-7299.21	261.271	579.696	0	-95.2352	-14.4652	-410.477	-30166.9	-2370.01	4880.48	294.226	273.492	0	-186.038	5.78694	-935.587	-416389	266899	73754.4	275.73	445.353	0
576	2	-89.9006	20.0867	-525.56	15925.3	-20277.4	-7363.12	261.418	579.698	0	-93.0233	-14.7889	-411.915	-30195.3	-2211.92	4797.13	294.63	273.305	0	-182.924	5.29781	-937.474	-416990	267533	72467.4	276.011	445.073	0
576	3	-89.0822	19.9424	-526.293	15931.5	-20213.3	-7431.84	261.593	579.729	0	-90.8481	-15.1055	-413.556	-30223.6	-2051.34	4710.19	295.04	273.082	0	-179.93	4.83688	-939.849	-417810	268327	71239.2	276.31	444.797	0
576	4	-88.3646	19.7777	-527.409	15938.5	-20132.8	-7509.9	261.827	579.78	0	-88.7227	-15.4268	-415.359	-30250.3	-1890.46	4618.91	295.449	272.829	0	-177.087	4.35088	-942.768	-418894	269307	70061.2	276.64	444.545	0
576	5	-87.7594	19.5315	-529.027	15957.6	-20018.7	-7602.78	262.159	579.836	0	-86.6647	-15.7722	-417.264	-30274.7	-1732.17	4523.97	295.849	272.555	0	-174.424	3.75922	-946.291	-420296	270509	68915.1	277.015	444.341	0
576	6	-87.2598	19.1287	-531.307	16004	-19845.4	-7715.51	262.648	579.878	0	-84.6918	-16.1618	-419.206	-30296.8	-1579.11	4426.81	296.233	272.272	0	-171.952	2.96686	-950.513	-422089	271983	67768.2	277.46	444.214	0
576	7	-86.8215	18.4925	-534.484	16096.1	-19578.2	-7851.34	263.37	579.885	0	-82.8125	-16.6079	-421.125	-30316.7	-1432.22	4328.44	296.599	271.99	0	-169.634	1.88455	-955.609	-424390	273815	66566.1	278.014	444.199	0
576	8	-86.3448	17.5555	-538.867	16254.4	-19173.6	-8011.19	264.419	579.836	0	-81.022	-17.11	-422.989	-30334.4	-1289.71	4229.08	296.951	271.714	0	-167.367	0.445505	-961.856	-427366	276127	65226.3	278.725	444.335	0
576	9	-85.6676	16.2704	-544.81	16499.2	-18584.3	-8192.89	265.888	579.716	0	-79.3021	-17.6546	-424.801	-30349.2	-1148.5	4128.54	297.296	271.443	0	-164.97	-1.38425	-969.612	-431211	279069	63638	279.649	444.657	0
577	0	-84.5678	14.6262	-552.626	16846.9	-17766	-8389.9	267.852	579.515	0	-77.6244	-18.2195	-426.611	-30361.3	-1006.17	4026.54	297.641	271.168	0	-162.192	-3.59325	-979.237	-436111	282784	61669.9	280.83	445.182	0
577	1	-82.7783	12.6555	-562.493	17305.6	-16685.5	-8591.09	270.337	579.234	0	-75.9593	-18.7826	-428.505	-30371.9	-860.734	3922.85	297.991	270.879	0	-158.738	-6.12711	-990.998	-442182	287373	59180.2	282.294	445.902	0
577	2	-80.0225	10.406	-574.395	17872.9	-15324.2	-8784.17	273.321	578.884	0	-74.2878	-19.334	-430.561	-30383.3	-710.152	3817.05	298.351	270.567	0	-154.31	-8.92804	-1004.96	-449432	292859	56025.8	284.045	446.789	0
577	3	-76.0645	7.90614	-588.127	18538	-13677.9	-8959.88	276.743	578.48	0	-72.6039	-19.8765	-432.819	-30396.5	-553.908	3708.34	298.72	270.229	0	-148.668	-11.9704	-1020.95	-457754	299188	52077.5	286.06	447.8	0
577	4	-70.7452	5.16728	-603.348	19284.5	-11757.5	-9112.19	280.513	578.037	0	-70.9046	-20.4161	-435.275	-30412.1	-394.28	3595.55	299.094	269.869	0	-141.65	-15.2489	-1038.62	-466957	306234	47244.2	288.3	448.887	0
577	5	-63.992	2.20773	-619.615	20092	-9591.03	-9236.06	284.521	577.573	0	-69.1854	-20.956	-437.903	-30431.6	-235.195	3478.25	299.463	269.494	0	-133.177	-18.7483	-1057.52	-476785	313822	41489.9	290.708	450.002	0
577	6	-55.8133	-0.930817	-636.409	20937	-7223.28	-9325.94	288.65	577.101	0	-67.4434	-21.4986	-440.668	-30456.4	-78.9644	3357.76	299.821	269.114	0	-123.257	-22.4295	-1077.08	-486939	321737	34837.8	293.22	451.094	0
577	7	-46.2923	-4.18161	-653.166	21794	-4711.16	-9375.96	292.787	576.633	0	-65.679	-22.0499	-443.534	-30487.2	76.0382	3236.76	300.171	268.737	0	-111.971	-26.2315	-1096.7	-497090	329750	27365.5	295.774	452.112	0
577	8	-35.5785	-7.45783	-669.339	22636	-2118.99	-9380.64	296.834	576.182	0	-63.892	-22.6165	-446.48	-30523.4	233.89	3118.13	300.524	268.365	0	-99.4704	-30.0743	-1115.82	-506924	337635	19196.5	298.311	453.013	0
577	9	-23.8773	-10.6565	-684.46	23437.2	485.18	-9335.14	300.709	575.758	0	-62.0739	-23.1988	-449.503	-30564.7	399.112	3003.96	300.888	267.997	0	-85.9512	-33.8553	-1133.96	-516174	345199	10492.2	300.78	453.761	0
578	0	-11.4435	-13.6633	-698.175	24174.8	3032.8	-9235.58	304.344	575.374	0	-60.2036	-23.7861	-452.634	-30611.6	577.123	2895.3	301.275	267.63	0	-71.6471	-37.4494	-1150.81	-524648	352292	1446.11	303.137	454.333	0
578	1	1.4229	-16.3637	-710.244	24829.8	5458.37	-9080.2	307.685	575.041	0	-58.2517	-24.3573	-455.918	-30665.9	773.18	2792.32	301.696	267.262	0	-56.8288	-40.721	-1166.16	-532223	358808	-7721.8	305.344	454.713	0
578	2	14.3808	-18.6576	-720.505	25388.1	7703.86	-8870.7	310.692	574.764	0	-56.1932	-24.8896	-459.379	-30729.6	988.786	2694.36	302.152	266.894	0	-41.8124	-43.5471	-1179.88	-538816	364665	-16774.1	307.367	454.897	0
578	3	27.0671	-20.467	-728.868	25840	9722.6	-8612.73	313.339	574.548	0	-54.0155	-25.3676	-463.002	-30804	1221.02	2599.84	302.637	266.531	0	-26.9484	-45.8346	-1191.87	-544374	369798	-25471.1	309.182	454.894	0
578	4	39.1246	-21.7371	-735.319	26180.2	11481.8	-8315.15	315.615	574.396	0	-51.7154	-25.7875	-466.75	-30889.3	1465.81	2507.44	303.141	266.179	0	-12.5909	-47.5246	-1202.07	-548885	374173	-33588	310.771	454.719	0
578	5	50.2216	-22.4336	-739.919	26406.4	12963.2	-7988.72	317.52	574.312	0	-49.2978	-26.1596	-470.581	-30984.7	1720.58	2417.24	303.656	265.844	0	0.923828	-48.5931	-1210.5	-552377	377789	-40925.1	312.13	454.395	0
578	6	60.0604	-22.5403	-742.784	26519.7	14161.2	-7644.48	319.065	574.297	0	-46.7769	-26.5085	-474.445	-31089.2	1983.54	2330.31	304.181	265.528	0	13.2835	-49.0488	-1217.23	-554911	380676	-47310.3	313.264	453.946	0
578	7	68.3859	-22.0536	-744.076	26524.6	15080.1	-7292.83	320.267	574.352	0	-44.1763	-26.8663	-478.289	-31201.1	2251.79	2248.11	304.708	265.235	0	24.2096	-48.9199	-1222.36	-556569	382879	-52600.8	314.179	453.4	0
578	8	75.0009	-20.9768	-743.995	26429.6	15730.3	-6943.62	321.143	574.476	0	-41.5207	-27.2589	-482.066	-31317.9	2521.06	2171.92	305.23	264.966	0	33.4802	-48.2357	-1226.06	-557454	384463	-56688.8	314.886	452.782	0
578	9	79.7808	-19.3171	-742.77	26246.5	16123.6	-6606.45	321.707	574.664	0	-38.8276	-27.6961	-485.756	-31437.2	2787.13	2101.84	305.738	264.718	0	40.9532	-47.0132	-1228.53	-557688	385503	-59509.4	315.393	452.112	0
579	0	82.6749	-17.0867	-740.654	25988.2	16271.5	-6290.13	321.969	574.912	0	-36.1028	-28.1678	-489.368	-31557.5	3047.59	2036.52	306.228	264.486	0	46.5721	-45.2545	-1230.02	-557414	386090	-61041.1	315.706	451.408	0
579	1	83.6952	-14.3082	-737.907	25668	16185.6	-6001.83	321.934	575.215	0	-33.3465	-28.6492	-492.932	-31678.2	3302.9	1974.29	306.701	264.265	0	50.3487	-42.9574	-1230.84	-556782	386324	-61299.5	315.833	450.684	0
579	2	82.8989	-11.0265	-734.76	25297.7	15879.3	-5747.14	321.612	575.57	0	-30.5602	-29.1105	-496.468	-31799.4	3555.43	1913.83	307.161	264.051	0	52.3387	-40.1369	-1231.23	-555925	386291	-60330.7	315.785	449.956	0
579	3	80.3782	-7.31963	-731.36	24888.3	15368.4	-5530.73	321.013	575.97	0	-27.7513	-29.5266	-499.982	-31922.3	3807.57	1853.96	307.615	263.847	0	52.6269	-36.8462	-1231.34	-554929	386052	-58211.1	315.573	449.234	0
579	4	76.2571	-3.29696	-727.77	24450.5	14671.5	-5356.4	320.16	576.404	0	-24.9366	-29.8841	-503.462	-32048.8	4060.56	1793.25	308.065	263.657	0	51.3204	-33.181	-1231.23	-553823	385638	-55047	315.214	448.518	0
579	5	70.6899	0.910743	-723.983	23995	13810	-5226.64	319.075	576.857	0	-22.1451	-30.1813	-506.883	-32179.6	4313.68	1730.09	308.51	263.485	0	48.5448	-29.2705	-1230.87	-552595	385053	-50969.5	314.724	447.807	0
579	6	63.8581	5.16368	-719.952	23530.8	12807	-5142.63	317.789	577.316	0	-19.4123	-30.425	-510.205	-32314.8	4563.27	1663.99	308.944	263.337	0	44.4458	-25.2613	-1230.16	-551209	384284	-46128	314.12	447.094	0
579	7	55.9662	9.32747	-715.626	23064.2	11687	-5104.23	316.331	577.771	0	-16.7696	-30.628	-513.39	-32454.2	4804.04	1596.79	309.357	263.215	0	39.1967	-21.3005	-1229.02	-549623	383315	-40683.1	313.418	446.373	0
579	8	47.2377	13.2886	-710.985	22600.7	10474.2	-5109.68	314.732	578.212	0	-14.2357	-30.8018	-516.416	-32598.5	5032.21	1532.43	309.744	263.125	0	33.002	-17.5133	-1227.4	-547823	382143	-34799.1	312.634	445.642	0
579	9	37.9086	16.9681	-706.074	22144.9	9192.93	-5155.42	313.02	578.637	0	-11.8144	-30.9467	-519.304	-32749.1	5247.16	1475.77	310.104	263.063	0	26.0942	-13.9786	-1225.38	-545841	380801	-28634.6	311.784	444.9	0
580	0	28.2203	20.3285	-701.019	21701.7	7866.79	-5236.54	311.222	579.043	0	-9.49716	-31.0441	-522.128	-32906.9	5450.61	1431.34	310.439	263.025	0	18.7231	-10.7156	-1223.15	-543767	379363	-22334.8	310.888	444.143	0
580	1	18.4068	23.3664	-695.991	21276	6519.54	-5347.25	309.367	579.431	0	-7.27157	-31.0649	-524.988	-33072.5	5644.65	1402.5	310.752	262.997	0	11.1352	-7.69852	-1220.98	-541718	377923	-16028.1	309.963	443.373	0
580	2	8.67767	26.0939	-691.138	20872.3	5175.08	-5481.38	307.488	579.8	0	-5.134	-30.9891	-527.952	-33244.8	5829.7	1390.86	311.042	262.969	0	3.54367	-4.89521	-1219.09	-539792	376562	-9825.66	309.027	442.59	0
580	3	-0.79463	28.5241	-686.541	20493.6	3855.97	-5633.13	305.617	580.15	0	-3.09636	-30.819	-531.029	-33421.8	6003.83	1396.61	311.306	262.938	0	-3.89099	-2.29488	-1217.57	-538034	375317	-3820.98	308.098	441.801	0
580	4	-9.87759	30.6668	-682.211	20140.9	2580.34	-5797.15	303.782	580.477	0	-1.18112	-30.5748	-534.175	-33602.2	6163.95	1419.51	311.539	262.905	0	-11.0587	0.0920372	-1216.39	-536441	374191	1911.54	307.189	441.016	0
580	5	-18.4747	32.5288	-678.111	19813	1359.82	-5968.13	302.005	580.782	0	0.586998	-30.286	-537.321	-33785.1	6306.78	1459.72	311.737	262.877	0	-17.8877	2.24284	-1215.43	-534976	373155	7316.61	306.308	440.242	0
580	6	-26.5189	34.1142	-674.171	19507	200.746	-6140.65	300.298	581.065	0	2.18381	-29.9859	-540.386	-33969.6	6429.4	1517.19	311.898	262.862	0	-24.3351	4.12833	-1214.56	-533586	372165	12354.8	305.459	439.489	0
580	7	-33.9648	35.4287	-670.311	19220.1	-893.65	-6309.83	298.667	581.327	0	3.58635	-29.7046	-543.294	-34154.1	6529.93	1590.46	312.019	262.865	0	-30.3785	5.7241	-1213.61	-532208	371176	16999.1	304.644	438.761	0
580	8	-40.7817	36.4865	-666.461	18949.3	-1922.09	-6471.81	297.116	581.567	0	4.77797	-29.4601	-545.978	-34335.9	6607.59	1676.47	312.102	262.889	0	-36.0038	7.02644	-1212.44	-530786	370145	21233.9	303.865	438.062	0
580	9	-46.9468	37.316	-662.587	18692.6	-2884.79	-6624.06	295.646	581.789	0	5.75513	-29.2523	-548.39	-34511.2	6661.75	1771.62	312.148	262.932	0	-41.1916	8.06368	-1210.98	-529288	369047	25053.2	303.119	437.395	0
581	0	-52.4409	37.9596	-658.719	18448.6	-3782.71	-6765.58	294.257	581.993	0	6.52916	-29.0638	-550.507	-34676.7	6691.67	1872.75	312.156	262.991	0	-45.9117	8.89582	-1209.23	-527721	367881	28459	302.406	436.766	0
581	1	-57.2515	38.4661	-654.936	18217.6	-4616.21	-6896.64	292.952	582.184	0	7.11975	-28.8694	-552.339	-34831.5	6698.06	1977.9	312.127	263.062	0	-50.1318	9.59663	-1207.27	-526132	366671	31459.7	301.724	436.183	0
581	2	-61.3816	38.878	-651.331	18001	-5384.26	-7018.1	291.733	582.363	0	7.54535	-28.6495	-553.918	-34977.6	6684.71	2086.61	312.068	263.146	0	-53.8362	10.2285	-1205.25	-524581	365459	34070.8	301.079	435.655	0
581	3	-64.8564	39.2245	-647.98	17800.5	-6084.83	-7130.89	290.61	582.529	0	7.81707	-28.3912	-555.272	-35117.6	6656.16	2199.78	311.987	263.244	0	-57.0394	10.8332	-1203.25	-523119	364285	36317.9	300.475	435.187	0
581	4	-67.7223	39.5203	-644.944	17617.7	-6715.71	-7235.84	289.587	582.683	0	7.93632	-28.0837	-556.415	-35253.2	6613.58	2319.45	311.886	263.358	0	-59.786	11.4366	-1201.36	-521786	363175	38237.9	299.915	434.786	0
581	5	-70.0394	39.7703	-642.279	17453.7	-7274.73	-7333.73	288.674	582.826	0	7.89761	-27.72	-557.347	-35384	6554.3	2448.21	311.76	263.486	0	-62.1418	12.0503	-1199.63	-520612	362150	39874.1	299.399	434.46	0
581	6	-71.8746	39.9728	-640.023	17309.2	-7760.11	-7425.66	287.875	582.955	0	7.6981	-27.3009	-558.066	-35508	6475.18	2587.7	311.603	263.627	0	-64.1765	12.6719	-1198.09	-519618	361222	41267.5	298.928	434.213	0
581	7	-73.2938	40.1229	-638.197	17185.3	-8170.99	-7512.94	287.197	583.072	0	7.34509	-26.8322	-558.561	-35621.5	6375.36	2737.2	311.414	263.774	0	-65.9487	13.2907	-1196.76	-518811	360397	42451.7	298.5	434.047	0
581	8	-74.3546	40.2156	-636.818	17083.1	-8508.39	-7596.47	286.639	583.174	0	6.85396	-26.318	-558.829	-35721.5	6256.29	2893.7	311.195	263.922	0	-67.5006	13.8976	-1195.65	-518196	359682	43452	298.116	433.96	0
581	9	-75.0995	40.2517	-635.92	17005	-8774.95	-7676.75	286.201	583.259	0	6.24362	-25.7586	-558.879	-35806.7	6120.24	3053.07	310.951	264.069	0	-68.8559	14.4931	-1194.8	-517793	359090	44286.2	297.778	433.955	0
582	0	-75.5548	40.241	-635.568	16953.2	-8973.3	-7754.5	285.881	583.326	0	5.53522	-25.1469	-558.744	-35877.6	5970.12	3211.7	310.685	264.211	0	-70.0195	15.0941	-1194.31	-517645	358651	44966.8	297.485	434.032	0
582	1	-75.7346	40.1983	-635.852	16929.8	-9105.69	-7831.09	285.68	583.375	0	4.74972	-24.4716	-558.473	-35936.5	5810.14	3367.78	310.404	264.348	0	-70.9849	15.7267	-1194.33	-517816	358409	45502.9	297.241	434.196	0
582	2	-75.6489	40.1323	-636.85	16935.2	-9175.49	-7908.2	285.592	583.408	0	3.90095	-23.7256	-558.104	-35986.2	5644.75	3521.3	310.114	264.479	0	-71.748	16.4068	-1194.95	-518363	358399	45900.8	297.045	434.452	0
582	3	-75.3106	40.0375	-638.59	16968	-9186.78	-7987.51	285.614	583.429	0	2.98916	-22.9135	-557.643	-36028.5	5476.16	3673.19	309.82	264.608	0	-72.3215	17.1241	-1196.23	-519307	358631	46164.6	296.898	434.806	0
582	4	-74.737	39.8967	-641.04	17025.3	-9142.63	-8070.11	285.738	583.441	0	2.00094	-22.0528	-557.067	-36063.6	5303.68	3824.25	309.521	264.738	0	-72.7361	17.8439	-1198.11	-520630	359085	46296.7	296.796	435.258	0
582	5	-73.949	39.6869	-644.109	17103.9	-9045.11	-8156.04	285.957	583.446	0	0.912924	-21.1719	-556.344	-36090.9	5125.23	3974.34	309.212	264.872	0	-73.036	18.515	-1200.45	-522274	359722	46299.1	296.735	435.804	0
582	6	-72.9692	39.3841	-647.669	17201	-8895.98	-8244.27	286.265	583.442	0	-0.303585	-20.3086	-555.445	-36110.5	4938.28	4122.96	308.891	265.012	0	-73.2728	19.0755	-1203.11	-524161	360494	46173.3	296.71	436.431	0
582	7	-71.8181	38.9682	-651.581	17315.6	-8696.89	-8332.96	286.653	583.425	0	-1.67519	-19.5015	-554.343	-36123	4739.69	4270.41	308.55	265.164	0	-73.4933	19.4667	-1205.92	-526206	361348	45921.5	296.719	437.126	0
582	8	-70.5068	38.4322	-655.722	17447.1	-8449.68	-8419.98	287.114	583.393	0	-3.21684	-18.776	-553.024	-36128.9	4526.7	4417.46	308.185	265.33	0	-73.7236	19.6562	-1208.75	-528334	362240	45546.9	296.755	437.873	0
582	9	-69.0303	37.7904	-660.024	17594	-8157.71	-8503.24	287.64	583.343	0	-4.92346	-18.1358	-551.502	-36128.9	4299.05	4564.19	307.795	265.51	0	-73.9538	19.6547	-1211.53	-530506	363149	45050.5	296.815	438.662	0
583	0	-67.3649	37.0803	-664.491	17754.6	-7826.84	-8580.52	288.221	583.281	0	-6.76532	-17.5643	-549.835	-36124.5	4059.97	4709.84	307.384	265.701	0	-74.1302	19.516	-1214.33	-532740	364089	44429.8	296.898	439.484	0
583	1	-65.4765	36.354	-669.195	17927.5	-7464.2	-8649.19	288.846	583.21	0	-8.69143	-17.0344	-548.1	-36117.1	3815.32	4853.71	306.961	265.895	0	-74.1679	19.3195	-1217.29	-535091	365100	43679.3	297.003	440.336	0
583	2	-63.3393	35.6635	-674.201	18111.1	-7076.62	-8706.5	289.504	583.137	0	-10.6434	-16.5202	-546.37	-36107.4	3571.72	4995.51	306.537	266.086	0	-73.9827	19.1433	-1220.57	-537614	366217	42797.6	297.129	441.214	0
583	3	-60.9503	35.0511	-679.525	18302.5	-6670.16	-8750.28	290.184	583.066	0	-12.5736	-16.004	-544.68	-36094.5	3333.91	5134.97	306.121	266.267	0	-73.5238	19.0471	-1224.2	-540324	367454	41793.2	297.275	442.114	0
583	4	-58.3325	34.5457	-685.13	18496.9	-6250.04	-8779.17	290.878	583.002	0	-14.4542	-15.4753	-543.029	-36076.2	3102.65	5271.68	305.714	266.435	0	-72.7867	19.0703	-1228.16	-543199	368794	40687.3	297.437	443.032	0
583	5	-55.5291	34.1638	-690.953	18689.8	-5820.4	-8792.05	291.576	582.951	0	-16.2759	-14.9285	-541.394	-36050	2875.6	5405.19	305.311	266.587	0	-71.805	19.2353	-1232.35	-546197	370206	39511.7	297.61	443.966	0
583	6	-52.5964	33.9121	-696.914	18877.9	-5383.79	-8787.8	292.275	582.912	0	-18.0391	-14.3667	-539.743	-36015.4	2649.59	5534.86	304.909	266.727	0	-70.6355	19.5454	-1236.66	-549266	371654	38302.3	297.789	444.912	0
583	7	-49.5938	33.7903	-702.924	19059.1	-4941.32	-8765.75	292.97	582.886	0	-19.747	-13.8025	-538.053	-35974.1	2422.23	5659.76	304.502	266.86	0	-69.3408	19.9878	-1240.98	-552350	373103	37092	297.97	445.866	0
583	8	-46.573	33.7952	-708.901	19231.6	-4494.63	-8725.98	293.66	582.871	0	-21.3974	-13.2481	-536.31	-35929	2193.11	5778.81	304.089	266.993	0	-67.9705	20.547	-1245.21	-555403	374524	35906	298.152	446.823	0
583	9	-43.5704	33.9262	-714.797	19394	-4047.83	-8669.1	294.337	582.868	0	-22.9774	-12.7035	-534.52	-35883.2	1964.4	5890.98	303.675	267.132	0	-66.5478	21.2227	-1249.32	-558401	375906	34762.1	298.332	447.78	0
584	0	-40.605	34.1921	-720.624	19545.8	-3607.24	-8595.93	294.994	582.877	0	-24.4647	-12.1549	-532.719	-35839.7	1740.49	5995.18	303.267	267.277	0	-65.0696	22.0371	-1253.34	-561361	377260	33672.4	298.511	448.735	0
584	1	-37.685	34.6067	-726.433	19687.1	-3179.49	-8507.42	295.623	582.899	0	-25.8345	-11.5844	-530.971	-35801.6	1526.87	6090.47	302.876	267.427	0	-63.5195	23.0223	-1257.4	-564328	378618	32644.5	298.686	449.683	0
584	2	-34.8198	35.1748	-732.273	19818.2	-2769.57	-8404.66	296.218	582.936	0	-27.0691	-10.9803	-529.331	-35770.7	1327.82	6176.48	302.509	267.577	0	-61.8889	24.1945	-1261.6	-567344	380010	31684.1	298.857	450.621	0
584	3	-32.0262	35.8838	-738.151	19939.5	-2380.31	-8289.17	296.775	582.987	0	-28.1633	-10.3426	-527.818	-35746.6	1144.65	6253.4	302.169	267.725	0	-60.1895	25.5413	-1265.97	-570417	381444	30795.3	299.024	451.546	0
584	4	-29.3273	36.707	-744.023	20051.1	-2013.17	-8163.7	297.294	583.05	0	-29.1253	-9.68214	-526.412	-35726.6	976.851	6321.58	301.856	267.868	0	-58.4526	27.0249	-1270.44	-573515	382900	29980.1	299.184	452.453	0
584	5	-26.7502	37.6083	-749.807	20152.7	-1669.09	-8032.46	297.774	583.123	0	-29.9781	-9.01957	-525.068	-35706.7	823.499	6381.75	301.568	268.004	0	-56.7282	28.5887	-1274.87	-576578	384340	29239.1	299.337	453.339	0
584	6	-24.3228	38.5482	-755.402	20244.1	-1349.27	-7900	298.214	583.201	0	-30.7565	-8.37908	-523.741	-35683.3	681.563	6435.34	301.301	268.132	0	-55.0793	30.1691	-1279.14	-579534	385719	28574.3	299.478	454.197	0
584	7	-22.0671	39.4917	-760.727	20325.9	-1056.38	-7769.81	298.611	583.281	0	-31.4958	-7.77963	-522.398	-35654.7	545.035	6484.21	301.043	268.252	0	-53.563	31.7121	-1283.13	-582330	386997	27988.1	299.602	455.023	0
584	8	-19.9928	40.4159	-765.744	20399.8	-795.128	-7643.98	298.962	583.36	0	-32.2203	-7.23099	-521.031	-35621	407.666	6529.72	300.782	268.366	0	-52.2131	33.1849	-1286.78	-584938	388151	27480.9	299.699	455.815	0
584	9	-18.0948	41.3124	-770.464	20467.2	-571.214	-7523.6	299.259	583.435	0	-32.9402	-6.7344	-519.654	-35582.9	265.191	6572.18	300.51	268.474	0	-51.035	34.578	-1290.12	-587370	389179	27047.9	299.763	456.57	0
585	0	-16.3564	42.1856	-774.945	20528.2	-389.352	-7409.3	299.498	583.51	0	-33.6531	-6.28184	-518.312	-35543.1	116.102	6611.3	300.224	268.575	0	-50.0095	35.9038	-1293.26	-589671	390104	26681.2	299.789	457.29	0
585	1	-14.7585	43.0447	-779.271	20582	-252.055	-7301.48	299.677	583.588	0	-34.3497	-5.86034	-517.076	-35506.9	-37.2835	6646.79	299.928	268.669	0	-49.1082	37.1843	-1296.35	-591911	390972	26373.2	299.777	457.976	0
585	2	-13.2918	43.8904	-783.502	20627.7	-159.463	-7200.69	299.796	583.673	0	-35.0247	-5.46506	-516.017	-35479.5	-189.499	6678.87	299.633	268.756	0	-48.3166	38.4253	-1299.52	-594147	391826	26118.7	299.731	458.625	0
585	3	-11.9606	44.7102	-787.645	20665.5	-110.467	-7107.83	299.86	583.763	0	-35.683	-5.10617	-515.166	-35463.5	-334.959	6708.58	299.35	268.839	0	-47.6436	39.604	-1302.81	-596394	392685	25914.5	299.658	459.234	0
585	4	-10.7774	45.4842	-791.663	20696.3	-104.234	-7024.36	299.868	583.857	0	-36.333	-4.80022	-514.507	-35458.5	-470.923	6737.54	299.085	268.918	0	-47.1103	40.684	-1306.17	-598626	393537	25759.2	299.56	459.801	0
585	5	-9.75771	46.191	-795.492	20721.2	-140.319	-6952.32	299.824	583.952	0	-36.9785	-4.55799	-514.002	-35462.3	-597.975	6767.13	298.837	268.993	0	-46.7362	41.633	-1309.49	-600793	394353	25652.6	299.436	460.324	0
585	6	-8.91852	46.8085	-799.057	20741.1	-217.522	-6894.41	299.728	584.043	0	-37.6227	-4.38154	-513.608	-35472.1	-717.493	6797.6	298.603	269.065	0	-46.5412	42.4269	-1312.66	-602841	395098	25596.1	299.288	460.801	0
585	7	-8.27673	47.3144	-802.283	20756.5	-333.454	-6853.26	299.584	584.128	0	-38.2739	-4.26886	-513.296	-35486.5	-829.468	6828.03	298.384	269.135	0	-46.5507	43.0455	-1315.58	-604716	395745	25592	299.116	461.228	0
585	8	-7.84499	47.6903	-805.119	20767.2	-485.57	-6830.57	299.397	584.206	0	-38.9428	-4.21773	-513.064	-35506.8	-933.229	6857.61	298.181	269.205	0	-46.7878	43.4725	-1318.18	-606388	396282	25642.8	298.924	461.601	0
585	9	-7.62648	47.9287	-807.566	20773.2	-672.393	-6826.67	299.167	584.277	0	-39.6318	-4.22408	-512.943	-35536.6	-1028.75	6886.5	297.994	269.28	0	-47.2583	43.7046	-1320.51	-607870	396720	25749.7	298.712	461.918	0
586	0	-7.61371	48.0397	-809.69	20774.7	-893.623	-6840.89	298.896	584.342	0	-40.329	-4.27521	-512.989	-35580.6	-1116.15	6915.15	297.824	269.359	0	-47.9428	43.7645	-1322.68	-609214	397095	25913.8	298.481	462.179	0
586	1	-7.79197	48.0493	-811.596	20773.1	-1149.15	-6872.1	298.584	584.405	0	-41.0116	-4.34869	-513.274	-35642.6	-1195.23	6943.54	297.671	269.442	0	-48.8036	43.7006	-1324.87	-610500	397459	26137.1	298.23	462.383	0
586	2	-8.14472	47.9889	-813.39	20770.1	-1438	-6919.02	298.232	584.465	0	-41.655	-4.42329	-513.853	-35723.8	-1265.91	6971.29	297.536	269.521	0	-49.7998	43.5656	-1327.24	-611801	397860	26421.2	297.963	462.532	0
586	3	-8.65691	47.8875	-815.144	20767.3	-1758.18	-6980.05	297.843	584.523	0	-42.2383	-4.48687	-514.751	-35823.7	-1327.97	6997.82	297.42	269.594	0	-50.8952	43.4006	-1329.9	-613161	398325	26766.3	297.679	462.626	0
586	4	-9.31552	47.7669	-816.887	20765.3	-2106.89	-7053.43	297.421	584.58	0	-42.7451	-4.53179	-515.957	-35940	-1380.53	7022.05	297.324	269.657	0	-52.0607	43.2351	-1332.84	-614592	398865	27170.7	297.383	462.67	0
586	5	-10.1102	47.6365	-818.607	20763.6	-2480.66	-7137.57	296.97	584.635	0	-43.1669	-4.55361	-517.428	-36069.5	-1423.07	7042.27	297.25	269.709	0	-53.2771	43.0829	-1336.04	-616074	399464	27630.2	297.078	462.669	0
586	6	-11.034	47.4928	-820.258	20760.3	-2875.84	-7230.95	296.494	584.69	0	-43.5056	-4.56058	-519.099	-36208.5	-1456.3	7057.22	297.195	269.753	0	-54.5397	42.9323	-1339.36	-617565	400093	28137.8	296.766	462.629	0
586	7	-12.0812	47.3284	-821.775	20753.8	-3289.99	-7331.55	295.997	584.745	0	-43.7715	-4.57658	-520.892	-36353.5	-1481.87	7067.11	297.155	269.791	0	-55.8528	42.7518	-1342.67	-619009	400709	28685	296.446	462.558	0
586	8	-13.2428	47.1399	-823.1	20743.4	-3723.26	-7437.1	295.477	584.799	0	-43.9761	-4.62897	-522.732	-36501.5	-1502.02	7072.75	297.127	269.828	0	-57.2188	42.5109	-1345.83	-620355	401271	29262.2	296.117	462.461	0
586	9	-14.5014	46.935	-824.212	20729.6	-4178.25	-7545.54	294.931	584.849	0	-44.1231	-4.73462	-524.571	-36650.2	-1518.62	7073.78	297.105	269.867	0	-58.6244	42.2003	-1348.78	-621579	401752	29858.8	295.776	462.346	0
587	0	-15.8288	46.7353	-825.143	20713.1	-4658.36	-7655.2	294.354	584.898	0	-44.202	-4.89384	-526.407	-36799.6	-1532	7068.66	297.09	269.907	0	-60.0308	41.8415	-1351.55	-622697	402156	30461.9	295.42	462.214	0
587	1	-17.1907	46.5725	-825.967	20695.7	-5165.59	-7764.53	293.746	584.944	0	-44.19	-5.09382	-528.279	-36951.1	-1540.58	7055.68	297.084	269.946	0	-61.3808	41.4787	-1354.25	-623760	402514	31059.1	295.048	462.066	0
587	2	-18.5569	46.4753	-826.769	20678	-5698.57	-7871.85	293.107	584.989	0	-44.0628	-5.31882	-530.227	-37106.3	-1541.98	7033.84	297.092	269.982	0	-62.6197	41.1565	-1357	-624827	402864	31641.2	294.664	461.905	0
587	3	-19.9092	46.4612	-827.598	20658.9	-6252.07	-7975.4	292.446	585.038	0	-43.805	-5.56061	-532.275	-37265.8	-1534.94	7002.59	297.116	270.012	0	-63.7142	40.9006	-1359.87	-625933	403233	32203	294.274	461.732	0
587	4	-21.2434	46.5354	-828.465	20635.3	-6818.95	-8073.73	291.769	585.092	0	-43.414	-5.82282	-534.43	-37429.4	-1520.85	6961.47	297.154	270.036	0	-64.6574	40.7126	-1362.89	-627090	403632	32742.8	293.881	461.55	0
587	5	-22.5663	46.6922	-829.345	20604.4	-7392.22	-8166.03	291.087	585.156	0	-42.8977	-6.11665	-536.688	-37597.8	-1503.32	6910.32	297.199	270.055	0	-65.4641	40.5755	-1366.03	-628284	404057	33262	293.488	461.359	0
587	6	-23.8927	46.9179	-830.189	20565.3	-7965.83	-8251.7	290.405	585.228	0	-42.2708	-6.45212	-539.032	-37770.8	-1485.36	6849.69	297.244	270.072	0	-66.1635	40.4658	-1369.22	-629485	404491	33766.5	293.097	461.158	0
587	7	-25.2372	47.1986	-830.941	20518.1	-8534.75	-8329.76	289.729	585.307	0	-41.5505	-6.83295	-541.433	-37947.4	-1467.48	6780.86	297.29	270.087	0	-66.7878	40.3656	-1372.37	-630653	404916	34265.6	292.712	460.946	0
587	8	-26.605	47.5284	-831.57	20463.9	-9094.71	-8398.66	289.063	585.391	0	-40.7506	-7.25613	-543.868	-38126.2	-1448.23	6705.85	297.337	270.102	0	-67.3556	40.2723	-1375.44	-631761	405322	34768	292.335	460.721	0
587	9	-27.9846	47.9169	-832.109	20404.7	-9641.79	-8456.83	288.413	585.478	0	-39.8739	-7.71077	-546.341	-38305.6	-1425.16	6627.15	297.391	270.113	0	-67.8584	40.2062	-1378.45	-632825	405725	35277.5	291.971	460.485	0
588	0	-29.3482	48.3893	-832.661	20343.2	-10173.2	-8503.17	287.782	585.568	0	-38.9093	-8.17718	-548.891	-38484.9	-1395.06	6547.09	297.458	270.114	0	-68.2575	40.2122	-1381.55	-633913	406174	35791.8	291.627	460.238	0
588	1	-30.6605	48.9758	-833.362	20282.5	-10689	-8537.04	287.174	585.662	0	-37.8382	-8.63341	-551.578	-38664.2	-1354.29	6467.4	297.545	270.097	0	-68.4987	40.3424	-1384.94	-635112	406727	36303.7	291.304	459.982	0
588	2	-31.8937	49.6951	-834.307	20224.9	-11192.6	-8558.33	286.585	585.758	0	-36.6477	-9.0652	-554.44	-38843.2	-1300.32	6388.84	297.655	270.058	0	-68.5414	40.6299	-1388.75	-636483	407421	36804.2	291.004	459.719	0
588	3	-33.0358	50.5449	-835.513	20171.2	-11688.7	-8567.58	286.01	585.858	0	-35.342	-9.47068	-557.465	-39021.3	-1233.62	6310.94	297.787	269.998	0	-68.3777	41.0742	-1392.98	-638035	408253	37285.8	290.723	459.452	0
588	4	-34.0901	51.5024	-836.937	20120.9	-12179.8	-8566.15	285.447	585.959	0	-33.9425	-9.85865	-560.599	-39197.6	-1157.73	6232.52	297.935	269.921	0	-68.0325	41.6438	-1397.54	-639729	409189	37742.9	290.456	459.185	0
588	5	-35.0688	52.5307	-838.498	20073	-12666.7	-8555.67	284.894	586.061	0	-32.4799	-10.2415	-563.765	-39371.2	-1077.87	6152.42	298.088	269.836	0	-67.5487	42.2891	-1402.26	-641505	410176	38171.5	290.198	458.926	0
588	6	-35.9871	53.5857	-840.104	20026	-13149.2	-8537.13	284.348	586.163	0	-30.9887	-10.629	-566.884	-39542.4	-999.901	6070.11	298.236	269.754	0	-66.9758	42.9567	-1406.99	-643295	411162	38569.9	289.944	458.68	0
588	7	-36.8588	54.6249	-841.68	19978.2	-13625.4	-8510.7	283.812	586.264	0	-29.5033	-11.0293	-569.894	-39712.5	-929.301	5986.1	298.369	269.684	0	-66.3621	43.5955	-1411.57	-645045	412103	38938.6	289.689	458.451	0
588	8	-37.6914	55.6137	-843.176	19928.7	-14092.6	-8476.75	283.286	586.365	0	-28.0516	-11.4527	-572.766	-39883.1	-870.075	5901.6	298.481	269.633	0	-65.743	44.161	-1415.94	-646725	412976	39275.2	289.433	458.243	0
588	9	-38.4814	56.5316	-844.585	19877.9	-14549.8	-8436.68	282.773	586.464	0	-26.6487	-11.9063	-575.503	-40054.9	-824.069	5817.83	298.568	269.6	0	-65.1301	44.6253	-1420.09	-648332	413779	39572.1	289.174	458.052	0
589	0	-39.214	57.3744	-845.938	19827	-14999.5	-8393.06	282.269	586.562	0	-25.2949	-12.3833	-578.132	-40226.3	-790.178	5735.13	298.633	269.58	0	-64.5089	44.9911	-1424.07	-649889	414528	39818.9	288.912	457.876	0
589	1	-39.8689	58.1513	-847.297	19777.5	-15445.6	-8348.96	281.771	586.658	0	-23.9798	-12.8594	-580.689	-40394.5	-764.195	5652.49	298.684	269.563	0	-63.8487	45.2919	-1427.99	-651432	415251	40007.1	288.648	457.712	0
589	2	-40.4303	58.875	-848.715	19731.3	-15890.1	-8306.96	281.277	586.752	0	-22.6904	-13.3038	-583.202	-40556.6	-740.901	5568.59	298.73	269.541	0	-63.1207	45.5711	-1431.92	-652995	415974	40133.5	288.385	457.556	0
589	3	-40.8929	59.5507	-850.224	19689.7	-16332	-8268.16	280.791	586.842	0	-21.4207	-13.695	-585.68	-40711.4	-717.116	5483.52	298.776	269.511	0	-62.3137	45.8557	-1435.9	-654593	416713	40200.9	288.127	457.408	0
589	4	-41.2626	60.1735	-851.836	19654	-16767.6	-8232.42	280.316	586.928	0	-20.1759	-14.0272	-588.112	-40858.8	-692.788	5398.98	298.822	269.475	0	-61.4386	46.1463	-1439.95	-656232	417473	40215.8	287.874	457.272	0
589	5	-41.5532	60.7327	-853.548	19625.4	-17192.6	-8199.38	279.858	587.007	0	-18.9717	-14.3086	-590.471	-40999.6	-669.649	5316.99	298.866	269.435	0	-60.5249	46.4241	-1444.02	-657904	418249	40186.6	287.63	457.15	0
589	6	-41.7845	61.2199	-855.335	19604.7	-17604.3	-8168.77	279.418	587.08	0	-17.8299	-14.5574	-592.737	-41135.1	-650.165	5239.22	298.903	269.399	0	-59.6144	46.6625	-1448.07	-659592	419029	40123.7	287.394	457.044	0
589	7	-41.9794	61.6322	-857.161	19591.7	-18001.4	-8140.19	278.999	587.144	0	-16.7724	-14.795	-594.9	-41268	-637.534	5167.17	298.928	269.37	0	-58.7517	46.8372	-1452.06	-661276	419799	40040	287.164	456.954	0
589	8	-42.1578	61.9725	-858.999	19585	-18383.7	-8112.99	278.599	587.2	0	-15.8152	-15.0368	-596.968	-41401.1	-634.43	5102.3	298.937	269.352	0	-57.973	46.9357	-1455.97	-662946	420555	39949.3	286.938	456.878	0
589	9	-42.3307	62.2502	-860.853	19582.6	-18752.2	-8086.69	278.217	587.252	0	-14.9658	-15.2851	-598.966	-41536.1	-641.457	5045.6	298.929	269.346	0	-57.2965	46.9651	-1459.82	-664613	421302	39863.3	286.715	456.815	0
590	0	-42.4975	62.4831	-862.768	19583.9	-19110.6	-8061.15	277.85	587.301	0	-14.2211	-15.5264	-600.932	-41674.2	-657.592	4997.15	298.906	269.349	0	-56.7187	46.9567	-1463.7	-666311	422064	39790.7	286.494	456.764	0
590	1	-42.6492	62.6947	-864.807	19590.7	-19465.1	-8036.83	277.492	587.347	0	-13.5697	-15.7368	-602.908	-41816.6	-681.549	4956.35	298.87	269.358	0	-56.2189	46.9579	-1467.71	-668086	422866	39736.8	286.273	456.723	0
590	2	-42.7768	62.9047	-867.011	19606.1	-19822.9	-8014.92	277.136	587.387	0	-13.0006	-15.8968	-604.916	-41963.8	-712.797	4921.99	298.822	269.371	0	-55.7774	47.0079	-1471.93	-669961	423720	39703.4	286.048	456.692	0
590	3	-42.8822	63.121	-869.375	19633.2	-20191.4	-7996.83	276.775	587.417	0	-12.5109	-16.0001	-606.935	-42115	-751.939	4892.34	298.761	269.39	0	-55.3931	47.1209	-1476.31	-671926	424609	39692.1	285.814	456.671	0
590	4	-42.9804	63.3385	-871.843	19673.8	-20576	-7983.07	276.399	587.434	0	-12.1082	-16.05	-608.906	-42266.7	-800.662	4865.42	298.685	269.414	0	-55.0886	47.2885	-1480.75	-673928	425492	39708.6	285.564	456.66	0
590	5	-43.0966	63.5422	-874.316	19728.1	-20978.9	-7972.87	276.005	587.436	0	-11.8085	-16.0613	-610.752	-42414.4	-861.076	4839.79	298.59	269.446	0	-54.9051	47.4809	-1485.07	-675891	426316	39761.8	285.294	456.659	0
590	6	-43.2581	63.7106	-876.676	19793.6	-21397.3	-7965.21	275.593	587.422	0	-11.6345	-16.062	-612.41	-42554.6	-934.05	4815.43	298.475	269.487	0	-54.8926	47.6486	-1489.09	-677728	427029	39859.2	285.003	456.666	0
590	7	-43.486	63.8234	-878.819	19865.3	-21824.2	-7959.45	275.166	587.396	0	-11.6076	-16.0842	-613.841	-42685.1	-1018.29	4794.01	298.341	269.538	0	-55.0935	47.7392	-1492.66	-679376	427600	40004.3	284.697	456.68	0
590	8	-43.7869	63.8718	-880.695	19937.5	-22251	-7955.1	274.735	587.362	0	-11.7376	-16.149	-615.037	-42804.7	-1111.18	4777.79	298.193	269.597	0	-55.5244	47.7228	-1495.73	-680808	428023	40197	284.381	456.699	0
590	9	-44.1493	63.8643	-882.323	20007	-22671.8	-7951.38	274.304	587.325	0	-12.0138	-16.2571	-616.019	-42912.5	-1209.33	4767.96	298.037	269.661	0	-56.1631	47.6071	-1498.34	-682041	428317	40432.6	284.062	456.723	0
591	0	-44.5451	63.826	-883.785	20073.3	-23085.1	-7947.31	273.879	587.287	0	-12.404	-16.3895	-616.837	-43008.4	-1308.72	4764.33	297.878	269.724	0	-56.9491	47.4365	-1500.62	-683135	428527	40701.3	283.744	456.751	0
591	1	-44.9377	63.7895	-885.201	20138	-23492.6	-7942.01	273.461	587.25	0	-12.8653	-16.515	-617.56	-43092.4	-1406.41	4766.24	297.723	269.778	0	-57.803	47.2744	-1502.76	-684170	428704	40991.6	283.431	456.785	0
591	2	-45.2963	63.779	-886.671	20202	-23897.6	-7934.57	273.048	587.216	0	-13.3626	-16.6024	-618.235	-43165.5	-1502.32	4773.46	297.57	269.821	0	-58.6589	47.1766	-1504.91	-685215	428887	41295.1	283.122	456.826	0
591	3	-45.6055	63.8008	-888.237	20264.5	-24302	-7923.61	272.64	587.186	0	-13.8824	-16.6314	-618.869	-43229.6	-1598.78	4786.1	297.417	269.853	0	-59.4879	47.1694	-1507.11	-686299	429087	41609.1	282.814	456.878	0
591	4	-45.8661	63.8476	-889.874	20323.9	-24705.4	-7907.65	272.237	587.161	0	-14.4325	-16.5991	-619.445	-43287.4	-1698.68	4803.77	297.258	269.881	0	-60.2986	47.2486	-1509.32	-687408	429286	41935.6	282.506	456.945	0
591	5	-46.0906	63.908	-891.514	20379	-25106	-7885.84	271.839	587.141	0	-15.0328	-16.5168	-619.939	-43342.5	-1804.43	4825.4	297.089	269.914	0	-61.1234	47.3912	-1511.45	-688500	429459	42278.7	282.196	457.027	0
591	6	-46.2944	63.9705	-893.072	20428.9	-25503	-7858.19	271.444	587.125	0	-15.7049	-16.3994	-620.322	-43399.6	-1920.34	4849.8	296.904	269.963	0	-61.9993	47.5711	-1513.39	-689526	429571	42643.5	281.88	457.124	0
591	7	-46.4906	64.0275	-894.466	20473.9	-25897.8	-7825.41	271.047	587.111	0	-16.4643	-16.2571	-620.564	-43463.1	-2054.07	4875.7	296.69	270.038	0	-62.9549	47.7704	-1515.03	-690433	429579	43033.6	281.55	457.236	0
591	8	-46.6883	64.0776	-895.617	20515.9	-26293.2	-7789.12	270.642	587.093	0	-17.3168	-16.0938	-620.641	-43534.7	-2210.54	4901.47	296.438	270.145	0	-64.0051	47.9838	-1516.26	-691170	429446	43450.7	281.201	457.358	0
591	9	-46.8916	64.1262	-896.478	20556.8	-26691.9	-7751.98	270.226	587.069	0	-18.2566	-15.9104	-620.556	-43611.6	-2385.55	4925.87	296.156	270.278	0	-65.1482	48.2158	-1517.03	-691703	429160	43893.8	280.833	457.483	0
592	0	-47.0946	64.1851	-897.061	20597.4	-27095	-7717.06	269.796	587.039	0	-19.2681	-15.7045	-620.342	-43689.1	-2568.6	4949.05	295.859	270.427	0	-66.3627	48.4806	-1517.4	-692041	428743	44357.5	280.451	457.602	0
592	1	-47.2839	64.2684	-897.436	20636.9	-27502.3	-7687	269.355	587.005	0	-20.3317	-15.4718	-620.05	-43763.9	-2749.51	4972.25	295.566	270.581	0	-67.6157	48.7966	-1517.49	-692231	428240	44833.8	280.065	457.713	0
592	2	-47.4492	64.3839	-897.672	20673.7	-27912.8	-7663.3	268.905	586.97	0	-21.435	-15.214	-619.728	-43833.2	-2921.77	4997.29	295.285	270.73	0	-68.8841	49.1699	-1517.4	-692325	427692	45315.9	279.679	457.813	0
592	3	-47.5916	64.5272	-897.808	20706.8	-28323.8	-7646.37	268.452	586.936	0	-22.578	-14.9426	-619.405	-43895.3	-3083.57	5026.44	295.022	270.867	0	-70.1696	49.5846	-1517.21	-692352	427125	45801.9	279.299	457.9	0
592	4	-47.7258	64.684	-897.846	20735.3	-28732.6	-7636.03	267.998	586.906	0	-23.7693	-14.677	-619.086	-43949.5	-3237.89	5062.16	294.77	270.991	0	-71.4952	50.007	-1516.93	-692317	426541	46294.8	278.924	457.975	0
592	5	-47.8754	64.8325	-897.755	20758.9	-29136.5	-7631.52	267.545	586.877	0	-25.0173	-14.4409	-618.749	-43996.7	-3390.57	5105.9	294.52	271.106	0	-72.8927	50.3916	-1516.5	-692199	425923	46799.3	278.551	458.039	0
592	6	-48.0635	64.947	-897.492	20777.6	-29532.8	-7630.99	267.094	586.849	0	-26.3259	-14.2555	-618.347	-44037.6	-3546.62	5157.12	294.264	271.218	0	-74.3894	50.6915	-1515.84	-691966	425243	47317.5	278.177	458.096	0
592	7	-48.3046	65.0034	-897.025	20791.7	-29918.1	-7631.7	266.647	586.821	0	-27.6946	-14.1307	-617.826	-44071.5	-3707.66	5213.33	293.999	271.333	0	-75.9992	50.8728	-1514.85	-691588	424478	47848.2	277.803	458.151	0
592	8	-48.6019	64.9871	-896.345	20802	-30289.7	-7631.22	266.208	586.792	0	-29.1184	-14.0626	-617.158	-44097.3	-3872.13	5271.05	293.726	271.452	0	-77.7203	50.9245	-1513.5	-691053	423619	48388	277.429	458.207	0
592	9	-48.9481	64.8987	-895.47	20810.3	-30646.9	-7628.4	265.776	586.76	0	-30.5833	-14.0364	-616.348	-44114	-4036.71	5327.19	293.451	271.573	0	-79.5314	50.8623	-1511.82	-690369	422680	48932.5	277.058	458.263	0
593	0	-49.322	64.7559	-894.455	20819.5	-30990.1	-7623.39	265.353	586.724	0	-32.0612	-14.0268	-615.44	-44121.2	-4197.75	5379.88	293.179	271.69	0	-81.3832	50.7291	-1509.9	-689572	421687	49473.9	276.695	458.315	0
593	1	-49.6917	64.5889	-893.376	20831.7	-31320.5	-7616.73	264.941	586.682	0	-33.5116	-14.003	-614.493	-44119.4	-4352.91	5427.52	292.916	271.798	0	-83.2032	50.5859	-1507.87	-688718	420681	50000.8	276.342	458.359	0
593	2	-50.0263	64.4267	-892.294	20848	-31639	-7608.54	264.542	586.636	0	-34.8966	-13.9388	-613.558	-44110.9	-4501.57	5467.49	292.663	271.894	0	-84.9229	50.488	-1505.85	-687850	419691	50500.7	276	458.394	0
593	3	-50.3067	64.2833	-891.232	20868.1	-31946.1	-7598.46	264.155	586.585	0	-36.1973	-13.8239	-612.651	-44099	-4644.26	5496.68	292.419	271.981	0	-86.504	50.4594	-1503.88	-686991	418727	50962.6	275.669	458.422	0
593	4	-50.5265	64.1522	-890.184	20891.8	-32242.5	-7585.86	263.78	586.531	0	-37.4165	-13.667	-611.757	-44086.6	-4781.94	5513.1	292.183	272.066	0	-87.943	50.4852	-1501.94	-686135	417779	51377.3	275.349	458.446	0
593	5	-50.6914	64.009	-889.119	20919.7	-32528.5	-7570.28	263.415	586.471	0	-38.5686	-13.4926	-610.833	-44074.3	-4915.23	5516.93	291.953	272.154	0	-89.2601	50.5164	-1499.95	-685259	416826	51737.1	275.037	458.47	0
593	6	-50.8169	63.8176	-887.976	20952.7	-32802.5	-7551.75	263.059	586.404	0	-39.6693	-13.3386	-609.825	-44060.5	-5043.87	5510.64	291.729	272.251	0	-90.4862	50.4791	-1497.8	-684315	415837	52034.8	274.732	458.498	0
593	7	-50.9208	63.5427	-886.683	20990.9	-33060.6	-7530.65	262.714	586.326	0	-40.7304	-13.2526	-608.674	-44041.4	-5167.3	5499.35	291.511	272.356	0	-91.6512	50.2901	-1495.36	-683248	414779	52263.5	274.436	458.527	0
593	8	-51.0137	63.1617	-885.191	21032.9	-33297.9	-7507.4	262.383	586.239	0	-41.757	-13.2785	-607.352	-44014	-5285.22	5489.81	291.298	272.469	0	-92.7707	49.8832	-1492.54	-682024	413633	52417.2	274.149	458.558	0
593	9	-51.0919	62.6732	-883.497	21076.9	-33512.1	-7482.34	262.069	586.144	0	-42.7438	-13.431	-605.873	-43977.2	-5396.94	5486.37	291.092	272.585	0	-93.8357	49.2422	-1489.37	-680644	412406	52491.5	273.876	458.589	0
594	0	-51.1363	62.0987	-881.652	21122.9	-33704.8	-7455.73	261.771	586.042	0	-43.6738	-13.6824	-604.302	-43931.7	-5500.64	5487.76	290.898	272.698	0	-94.81	48.4163	-1485.95	-679153	411132	52484.8	273.616	458.612	0
594	1	-51.1186	61.4761	-879.742	21172.1	-33879.3	-7427.59	261.489	585.934	0	-44.5257	-13.9817	-602.731	-43880.1	-5593.65	5489.23	290.72	272.802	0	-95.6444	47.4944	-1482.47	-677617	409860	52397.5	273.374	458.623	0
594	2	-51.013	60.8442	-877.851	21224.8	-34038.1	-7397.62	261.226	585.822	0	-45.2854	-14.2874	-601.242	-43825.7	-5673.8	5486.99	290.563	272.892	0	-96.2985	46.5568	-1479.09	-676104	408638	52231.5	273.151	458.618	0
594	3	-50.8044	60.2295	-876.032	21279.7	-34181.2	-7365.51	260.982	585.709	0	-45.9495	-14.5796	-599.877	-43771.8	-5741.32	5479.92	290.429	272.968	0	-96.7539	45.6499	-1475.91	-674656	407495	51990	272.951	458.597	0
594	4	-50.4913	59.6417	-874.291	21334.8	-34308.1	-7331.16	260.759	585.598	0	-46.5219	-14.8511	-598.641	-43720.5	-5799.54	5468.84	290.312	273.033	0	-97.0132	44.7906	-1472.93	-673282	406429	51678.9	272.77	458.563	0
594	5	-50.0864	59.0767	-872.592	21388.4	-34418.4	-7294.53	260.556	585.489	0	-47.0135	-15.102	-597.498	-43671	-5853.47	5455.21	290.203	273.09	0	-97.0999	43.9747	-1470.09	-671953	405416	51308.5	272.606	458.518	0
594	6	-49.6152	58.5213	-870.872	21439.1	-34512.4	-7255.65	260.37	585.382	0	-47.4421	-15.3438	-596.398	-43620.8	-5906.97	5439.95	290.096	273.14	0	-97.0574	43.1775	-1467.27	-670621	404420	50891.2	272.453	458.466	0
594	7	-49.1086	57.9603	-869.064	21485	-34591.3	-7215.01	260.197	585.278	0	-47.8279	-15.5992	-595.284	-43567.2	-5961.15	5422.98	289.986	273.187	0	-96.9365	42.3611	-1464.35	-669235	403405	50438.1	272.307	458.407	0
594	8	-48.5941	57.3826	-867.119	21525.5	-34657	-7173.63	260.032	585.176	0	-48.1859	-15.8911	-594.108	-43508.8	-6015.24	5404.1	289.875	273.234	0	-96.78	41.4915	-1461.23	-667756	402341	49957.5	272.166	458.346	0
594	9	-48.0897	56.7871	-865.017	21561.6	-34713.4	-7132.72	259.87	585.074	0	-48.521	-16.2292	-592.852	-43445.1	-6067.43	5383.48	289.766	273.282	0	-96.6107	40.5579	-1457.87	-666168	401217	49457	272.027	458.281	0
595	0	-47.6007	56.1877	-862.785	21594.8	-34765	-7093.14	259.706	584.971	0	-48.8235	-16.6039	-591.547	-43377.1	-6114.85	5361.02	289.663	273.328	0	-96.4243	39.5838	-1454.33	-664491	400048	48944.2	271.891	458.211	0
595	1	-47.1242	55.6099	-860.491	21626.5	-34815.7	-7055.29	259.54	584.867	0	-49.0746	-16.9905	-590.254	-43306.6	-6154.69	5335.99	289.573	273.369	0	-96.1987	38.6194	-1450.74	-662777	398871	48427.2	271.759	458.13	0
595	2	-46.6575	55.0773	-858.203	21656.3	-34868.5	-7019.53	259.37	584.766	0	-49.26	-17.3622	-589.02	-43234.9	-6186.65	5307.36	289.497	273.401	0	-95.9175	37.7151	-1447.22	-661076	397716	47915.5	271.632	458.04	0
595	3	-46.206	54.5995	-855.954	21682.6	-34924.4	-6986.19	259.198	584.668	0	-49.3796	-17.7038	-587.858	-43162.9	-6213.72	5274.6	289.43	273.424	0	-95.5856	36.8957	-1443.81	-659413	396594	47418.7	271.507	457.943	0
595	4	-45.7825	54.1686	-853.726	21703.6	-34982.1	-6955.32	259.024	584.578	0	-49.4455	-18.0187	-586.754	-43091.7	-6240.94	5238.25	289.364	273.441	0	-95.2281	36.15	-1440.48	-657777	395492	46944.4	271.382	457.842	0
595	5	-45.4044	53.7616	-851.457	21718.4	-35037.9	-6926.34	258.849	584.493	0	-49.4757	-18.3248	-585.67	-43021.8	-6273.31	5199.72	289.289	273.457	0	-94.8801	35.4368	-1437.13	-656125	394381	46496.3	271.254	457.737	0
595	6	-45.0904	53.3469	-849.057	21727.3	-35087.1	-6898.14	258.675	584.41	0	-49.4859	-18.6442	-584.547	-42952	-6313.79	5159.83	289.199	273.479	0	-94.5763	34.7027	-1433.6	-654393	393220	46074.8	271.121	457.629	0
595	7	-44.8551	52.8972	-846.454	21731.4	-35126.3	-6869.41	258.502	584.327	0	-49.4835	-18.9923	-583.323	-42879.9	-6362.13	5117.75	289.093	273.51	0	-94.3385	33.9049	-1429.78	-652523	391973	45678.1	270.983	457.519	0
595	8	-44.7002	52.401	-843.623	21731.6	-35153.8	-6839.03	258.33	584.24	0	-49.465	-19.3718	-581.965	-42803.1	-6415.19	5071.53	288.977	273.549	0	-94.1652	33.0292	-1425.59	-650489	390627	45301.4	270.841	457.407	0
595	9	-44.6098	51.8684	-840.611	21729.8	-35170.7	-6806.18	258.161	584.15	0	-49.4149	-19.77	-580.496	-42720.9	-6468.25	5019.62	288.857	273.594	0	-94.0247	32.0984	-1421.11	-648322	389206	44937.9	270.7	457.294	0
596	0	-44.552	51.3283	-837.531	21728.5	-35180.1	-6770.46	257.995	584.057	0	-49.3072	-20.1614	-579.002	-42635.3	-6516.07	4961.58	288.746	273.636	0	-93.8591	31.1668	-1416.53	-646105	387769	44579.3	270.565	457.173	0
596	1	-44.4902	50.8179	-834.526	21730	-35186.3	-6732	257.837	583.961	0	-49.112	-20.5202	-577.603	-42549.8	-6553.69	4897.99	288.654	273.666	0	-93.6022	30.2977	-1412.13	-643947	386392	44216.8	270.442	457.041	0
596	2	-44.3976	50.3669	-831.709	21736.3	-35192.8	-6691.14	257.686	583.866	0	-48.8083	-20.8331	-576.398	-42468.3	-6577.29	4829.74	288.589	273.679	0	-93.206	29.5338	-1408.11	-641936	385136	43843	270.336	456.893	0
596	3	-44.2652	49.9872	-829.128	21747.3	-35202.4	-6648.28	257.543	583.771	0	-48.3901	-21.1015	-575.421	-42393.2	-6585.94	4757.77	288.555	273.673	0	-92.6554	28.8857	-1404.55	-640112	384024	43455	270.248	456.729	0
596	4	-44.1007	49.6722	-826.759	21762.8	-35218.2	-6603.87	257.402	583.677	0	-47.8664	-21.3351	-574.645	-42324.6	-6582.48	4683.24	288.545	273.653	0	-91.9671	28.337	-1401.4	-638454	383035	43055.2	270.172	456.552	0
596	5	-43.9236	49.4003	-824.518	21782.4	-35242.4	-6558.65	257.257	583.582	0	-47.2587	-21.5505	-573.995	-42260.3	-6571.61	4607.48	288.551	273.625	0	-91.1823	27.8498	-1398.51	-636896	382117	42648.9	270.101	456.366	0
596	6	-43.758	49.141	-822.294	21805.2	-35274.7	-6513.67	257.102	583.482	0	-46.5957	-21.7701	-573.379	-42197.1	-6556.74	4531.63	288.565	273.594	0	-90.3537	27.3709	-1395.67	-635353	381208	42240.7	270.028	456.172	0
596	7	-43.6223	48.8663	-819.984	21829.8	-35312	-6469.68	256.936	583.378	0	-45.9045	-22.0159	-572.722	-42131.8	-6539.46	4456.53	288.582	273.564	0	-89.5267	26.8503	-1392.71	-633748	380258	41832.4	269.95	455.973	0
596	8	-43.522	48.5606	-817.521	21853.7	-35350.8	-6426.97	256.759	583.268	0	-45.2045	-22.3025	-571.98	-42062.3	-6520.65	4382.66	288.6	273.538	0	-88.7265	26.2582	-1389.5	-632032	379238	41422.5	269.866	455.77	0
596	9	-43.4495	48.2229	-814.891	21874.8	-35387.1	-6385.77	256.575	583.156	0	-44.5039	-22.6334	-571.144	-41988	-6500.51	4310.16	288.618	273.516	0	-87.9533	25.5895	-1386.04	-630198	378145	41006.2	269.779	455.563	0
597	0	-43.3855	47.8625	-812.131	21892.4	-35418.3	-6346.71	256.388	583.043	0	-43.7993	-22.9992	-570.24	-41908.9	-6478.79	4238.72	288.638	273.494	0	-87.1848	24.8633	-1382.37	-628271	376999	40576	269.692	455.351	0
597	1	-43.3062	47.4918	-809.305	21906.9	-35443.3	-6310.66	256.205	582.931	0	-43.0817	-23.3792	-569.303	-41825.9	-6456.26	4167.61	288.659	273.469	0	-86.388	24.1126	-1378.61	-626299	375830	40123.9	269.607	455.137	0
597	2	-43.1921	47.1165	-806.483	21917.9	-35461	-6277.97	256.03	582.823	0	-42.3451	-23.7539	-568.361	-41739.7	-6435.03	4095.73	288.678	273.439	0	-85.5372	23.3626	-1374.84	-624327	374663	39642.8	269.527	454.923	0
597	3	-43.0348	46.7323	-803.713	21923.7	-35470.1	-6247.67	255.867	582.722	0	-41.5865	-24.1133	-567.417	-41650.8	-6416.49	4021.78	288.692	273.404	0	-84.6213	22.619	-1371.13	-622390	373514	39128.3	269.451	454.717	0
597	4	-42.8351	46.3301	-801.017	21922.1	-35469.5	-6217.76	255.719	582.632	0	-40.8016	-24.4574	-566.461	-41559	-6399.65	3944.38	288.702	273.366	0	-83.6367	21.8728	-1367.48	-620500	372389	38578.2	269.382	454.522	0
597	5	-42.5988	45.9025	-798.388	21912.3	-35460.1	-6186.34	255.585	582.554	0	-39.9822	-24.7909	-565.483	-41464.5	-6381.56	3862.05	288.715	273.326	0	-82.581	21.1116	-1363.87	-618652	371284	37990.9	269.321	454.343	0
597	6	-42.3332	45.4451	-795.79	21895.6	-35443.6	-6152.38	255.461	582.486	0	-39.1178	-25.1195	-564.476	-41368	-6359.53	3773.82	288.734	273.286	0	-81.451	20.3257	-1360.27	-616824	370186	37366	269.268	454.176	0
597	7	-42.0449	44.9573	-793.184	21874.8	-35422.5	-6115.79	255.341	582.422	0	-38.1974	-25.4465	-563.437	-41270.4	-6332.97	3680.02	288.76	273.248	0	-80.2422	19.5108	-1356.62	-614989	369083	36704.3	269.221	454.014	0
597	8	-41.738	44.4428	-790.538	21853.5	-35399.1	-6077.16	255.222	582.356	0	-37.2128	-25.7736	-562.377	-41173.4	-6303.78	3582.04	288.791	273.213	0	-78.9508	18.6691	-1352.92	-613128	367961	36008.4	269.176	453.852	0
597	9	-41.4107	43.9126	-787.843	21834.3	-35374.8	-6037.3	255.099	582.286	0	-36.1603	-26.1	-561.325	-41079.8	-6274.8	3481.81	288.821	273.184	0	-77.571	17.8127	-1349.17	-611240	366824	35280.9	269.129	453.683	0
598	0	-41.0497	43.3867	-785.131	21819.5	-35350.5	-5997.08	254.975	582.209	0	-35.0369	-26.4167	-560.329	-40991.9	-6246.84	3381.86	288.852	273.157	0	-76.0866	16.97	-1345.46	-609354	365693	34523.5	269.083	453.502	0
598	1	-40.6334	42.8872	-782.465	21810.9	-35326.8	-5957.47	254.852	582.125	0	-33.8404	-26.7062	-559.445	-40911.3	-6218.45	3285.26	288.885	273.128	0	-74.4738	16.1809	-1341.91	-607517	364602	33736.5	269.04	453.304	0
598	2	-40.1473	42.4281	-779.9	21809.1	-35303.1	-5919.36	254.734	582.036	0	-32.5757	-26.9524	-558.705	-40837.4	-6188.38	3194.51	288.924	273.093	0	-72.723	15.4757	-1338.6	-605766	363581	32922.8	269.004	453.09	0
598	3	-39.5963	42.0094	-777.451	21812.5	-35276.8	-5882.65	254.625	581.944	0	-31.2599	-27.153	-558.091	-40767.9	-6156.28	3110.52	288.969	273.049	0	-70.8561	14.8565	-1335.54	-604106	362631	32090.5	268.977	452.864	0
598	4	-39.001	41.62	-775.094	21817.7	-35244.8	-5846.11	254.528	581.852	0	-29.9201	-27.3219	-557.542	-40699.7	-6121.9	3032.61	289.02	272.999	0	-68.9211	14.2981	-1332.64	-602511	361732	31250.5	268.959	452.635	0
598	5	-38.3868	41.2435	-772.77	21820.5	-35204.5	-5808.13	254.444	581.763	0	-28.5887	-27.4809	-556.979	-40630.1	-6085.96	2959.4	289.073	272.947	0	-66.9755	13.7626	-1329.75	-600934	360849	30413.7	268.949	452.412	0
598	6	-37.777	40.863	-770.394	21817.9	-35154.8	-5767.54	254.368	581.68	0	-27.2974	-27.6505	-556.331	-40556.8	-6050.64	2889.2	289.124	272.901	0	-65.0744	13.2126	-1326.72	-599311	359936	29588.8	268.942	452.2	0
598	7	-37.1897	40.4611	-767.877	21808.6	-35096.7	-5724.12	254.294	581.599	0	-26.0708	-27.8443	-555.538	-40477.8	-6017.54	2820.09	289.168	272.862	0	-63.2605	12.6168	-1323.42	-597577	358947	28780.9	268.933	451.999	0
598	8	-36.6347	40.0224	-765.16	21793.1	-35031.4	-5678.5	254.217	581.518	0	-24.9235	-28.0711	-554.568	-40391.8	-5986.86	2751.16	289.204	272.835	0	-61.5582	11.9513	-1319.73	-595686	357855	27989.9	268.919	451.805	0
598	9	-36.1088	39.5418	-762.248	21772.8	-34961.3	-5631.59	254.134	581.436	0	-23.8573	-28.3335	-553.42	-40299.7	-5958.56	2683.14	289.233	272.819	0	-59.9662	11.2083	-1315.67	-593644	356659	27211.9	268.898	451.62	0
599	0	-35.5955	39.032	-759.22	21749.9	-34889.9	-5583.82	254.045	581.352	0	-22.8585	-28.6206	-552.137	-40204.3	-5933.01	2617.16	289.254	272.816	0	-58.454	10.4113	-1311.36	-591506	355390	26441.7	268.87	451.445	0
599	1	-35.0706	38.5215	-756.202	21726.6	-34822.1	-5535.21	253.951	581.269	0	-21.9006	-28.9059	-550.796	-40108.9	-5910.8	2553.39	289.269	272.82	0	-56.9712	9.61567	-1307	-589363	354101	25676	268.835	451.282	0
599	2	-34.5124	38.0425	-753.316	21705.3	-34761.9	-5486.27	253.855	581.187	0	-20.9543	-29.1581	-549.479	-40016.2	-5892.07	2490.64	289.277	272.826	0	-55.4668	8.88442	-1302.79	-587303	352847	24913.2	268.795	451.13	0
599	3	-33.9105	37.6154	-750.64	21687	-34712.1	-5438.3	253.757	581.109	0	-19.9995	-29.3578	-548.244	-39927.3	-5875.91	2427.28	289.282	272.828	0	-53.91	8.25756	-1298.88	-585383	351665	24151.6	268.752	450.987	0
599	4	-33.2675	37.2431	-748.198	21671.2	-34672.7	-5392.77	253.658	581.036	0	-19.0346	-29.5055	-547.114	-39841.7	-5860.96	2362.44	289.288	272.822	0	-52.3021	7.73762	-1295.31	-583623	350571	23391	268.707	450.852	0
599	5	-32.5954	36.9141	-745.96	21656.3	-34641.6	-5350.81	253.561	580.969	0	-18.0757	-29.6157	-546.076	-39758.9	-5846.95	2296.35	289.293	272.809	0	-50.6711	7.29843	-1292.04	-582003	349554	22633.4	268.663	450.725	0
599	6	-31.9092	36.6086	-743.86	21641.3	-34614	-5312.91	253.467	580.907	0	-17.1436	-29.7066	-545.096	-39678.2	-5835.3	2230.26	289.295	272.791	0	-49.0528	6.90203	-1288.96	-580479	348592	21881.3	268.619	450.606	0
599	7	-31.2233	36.3047	-741.821	21626	-34584.2	-5278.67	253.379	580.847	0	-16.2519	-29.7943	-544.138	-39598.4	-5827.02	2166.22	289.291	272.773	0	-47.4752	6.51048	-1285.96	-578998	347655	21137.3	268.575	450.489	0
599	8	-30.5498	35.985	-739.774	21610.5	-34549.1	-5246.96	253.298	580.788	0	-15.4022	-29.8882	-543.178	-39517.4	-5820.92	2106.08	289.284	272.752	0	-45.952	6.09678	-1282.95	-577512	346721	20404	268.534	450.371	0
599	9	-29.8954	35.6443	-737.698	21595.6	-34509.5	-5216.37	253.22	580.726	0	-14.5822	-29.9861	-542.215	-39433.2	-5814.67	2050.35	289.276	272.726	0	-44.4775	5.6582	-1279.91	-576005	345785	19684	268.495	450.247	0
600	0	-29.2553	35.294	-735.635	21582.6	-34468	-5185.64	253.145	580.661	0	-13.7665	-30.0729	-541.275	-39344.8	-5805.82	1998.41	289.274	272.689	0	-43.0217	5.22104	-1276.91	-574504	344864	18978.1	268.46	450.114	0
600	1	-28.6166	34.9557	-733.669	21572.7	-34426.9	-5153.67	253.076	580.596	0	-12.9245	-30.1308	-540.392	-39253	-5792.23	1949.37	289.281	272.638	0	-41.541	4.82487	-1274.06	-573065	343993	18284.2	268.432	449.976	0
600	2	-27.9694	34.6469	-731.865	21566	-34386.8	-5119.54	253.015	580.533	0	-12.0352	-30.1515	-539.58	-39158.4	-5773.62	1902.47	289.3	272.572	0	-40.0046	4.49537	-1271.45	-571730	343193	17599.9	268.414	449.839	0
600	3	-27.3152	34.3718	-730.232	21560.9	-34347.5	-5082.6	252.963	580.474	0	-11.0974	-30.1433	-538.812	-39061.4	-5752.35	1856.72	289.324	272.495	0	-38.4126	4.22851	-1269.04	-570501	342457	16924.4	268.401	449.712	0
600	4	-26.665	34.1213	-728.727	21555	-34308.6	-5042.76	252.92	580.421	0	-10.1299	-30.128	-538.028	-38962.2	-5731.98	1810.39	289.346	272.417	0	-36.7949	3.99327	-1266.75	-569345	341752	16257.2	268.391	449.603	0
600	5	-26.0341	33.8778	-727.279	21546.2	-34270.5	-5000.72	252.879	580.374	0	-9.16468	-30.1315	-537.153	-38861.6	-5715.42	1761.58	289.36	272.347	0	-35.1988	3.7463	-1264.43	-568207	341033	15598.5	268.376	449.519	0
600	6	-25.4367	33.6225	-725.801	21533.6	-34233.4	-4957.69	252.834	580.331	0	-8.2376	-30.1745	-536.118	-38760.7	-5704.4	1709.7	289.36	272.299	0	-33.6743	3.448	-1261.92	-567024	340254	14950.3	268.352	449.466	0
600	7	-24.8783	33.3396	-724.211	21517.4	-34196.4	-4915.02	252.781	580.288	0	-7.37871	-30.2671	-534.883	-38659.6	-5699.82	1656.07	289.344	272.277	0	-32.257	3.07255	-1259.09	-565740	339380	14314.3	268.314	449.44	0
600	8	-24.3507	33.0229	-722.477	21498.8	-34156.7	-4873.83	252.723	580.243	0	-6.60231	-30.4065	-533.449	-38557.7	-5702.08	1602.66	289.311	272.28	0	-30.953	2.61646	-1255.93	-564334	338405	13688.2	268.263	449.437	0
600	9	-23.8323	32.6818	-720.626	21479.5	-34111.8	-4834.43	252.664	580.193	0	-5.9015	-30.5761	-531.867	-38455.6	-5710.26	1550.51	289.264	272.303	0	-29.7338	2.10572	-1252.49	-562830	337353	13065.8	268.206	449.449	0
601	0	-23.2942	32.3419	-718.729	21461.4	-34061.3	-4796.13	252.609	580.14	0	-5.25124	-30.7505	-530.226	-38354.8	-5720.48	1499.48	289.211	272.337	0	-28.5454	1.5914	-1248.96	-561287	336275	12440.5	268.148	449.466	0
601	1	-22.71	32.0352	-716.869	21445.6	-34006.1	-4758.01	252.563	580.084	0	-4.61982	-30.9054	-528.623	-38256.9	-5726.09	1449.21	289.168	272.371	0	-27.3298	1.12983	-1245.49	-559772	335227	11807.2	268.099	449.482	0
601	2	-22.0662	31.7855	-715.107	21432	-33947.1	-4719.62	252.529	580.03	0	-3.98309	-31.0274	-527.122	-38162.2	-5721.06	1399.8	289.147	272.397	0	-26.0493	0.758099	-1242.23	-558334	334251	11164.6	268.067	449.49	0
601	3	-21.3652	31.5999	-713.458	21419.6	-33885.6	-4680.71	252.505	579.978	0	-3.33177	-31.1161	-525.736	-38069.4	-5703.36	1352.06	289.152	272.412	0	-24.697	0.48385	-1239.19	-556983	333355	10515.6	268.053	449.491	0
601	4	-20.6182	31.4718	-711.894	21406.7	-33823.7	-4641.05	252.488	579.93	0	-2.66841	-31.177	-524.434	-37976.8	-5674.91	1307.37	289.179	272.415	0	-23.2866	0.294777	-1236.33	-555698	332517	9865.55	268.052	449.486	0
601	5	-19.8408	31.3846	-710.356	21391	-33764.4	-4600.59	252.468	579.887	0	-2.00228	-31.2182	-523.164	-37882.5	-5639.96	1266.99	289.22	272.41	0	-21.843	0.16643	-1233.52	-554434	331700	9219.65	268.055	449.479	0
601	6	-19.0542	31.3133	-708.768	21370.2	-33709	-4559.48	252.44	579.849	0	-1.34869	-31.2557	-521.872	-37785	-5604.39	1231.23	289.261	272.403	0	-20.4029	0.0576191	-1230.64	-553135	330858	8581.86	268.055	449.472	0
601	7	-18.2827	31.2287	-707.059	21342.5	-33656.1	-4517.9	252.4	579.815	0	-0.726732	-31.3122	-520.51	-37682.9	-5574.6	1199.33	289.29	272.396	0	-19.0095	-0.0835152	-1227.57	-551752	329952	7954.19	268.042	449.464	0
601	8	-17.5436	31.1066	-705.173	21306.6	-33604.1	-4475.8	252.346	579.785	0	-0.15109	-31.4023	-519.055	-37575.9	-5555.37	1170.04	289.297	272.393	0	-17.6947	-0.295698	-1224.23	-550250	328959	7337.35	268.013	449.455	0
601	9	-16.8419	30.9361	-703.098	21263.2	-33552.2	-4432.88	252.279	579.758	0	0.374777	-31.5252	-517.515	-37464.9	-5549.02	1142.37	289.278	272.394	0	-16.4671	-0.589088	-1220.61	-548622	327873	6731.37	267.966	449.442	0
602	0	-16.1705	30.7218	-700.877	21214.9	-33501	-4388.9	252.201	579.731	0	0.859013	-31.6675	-515.921	-37352.1	-5556.2	1115.86	289.231	272.399	0	-15.3115	-0.945765	-1216.8	-546902	326717	6135.47	267.902	449.422	0
602	1	-15.5156	30.4811	-698.6	21165.6	-33450.9	-4343.89	252.117	579.703	0	1.31689	-31.8072	-514.32	-37238.8	-5576.42	1090.17	289.158	272.404	0	-14.1987	-1.32611	-1212.92	-545147	325530	5549.57	267.824	449.398	0
602	2	-14.8655	30.2351	-696.356	21118.4	-33401.8	-4298	252.033	579.673	0	1.76191	-31.9201	-512.748	-37124.8	-5607.29	1064.42	289.064	272.404	0	-13.1036	-1.68496	-1209.1	-543414	324351	4976.52	267.737	449.368	0
602	3	-14.2187	30.0008	-694.196	21074.5	-33353.6	-4251.48	251.954	579.642	0	2.19868	-31.9931	-511.22	-37008.1	-5643.46	1037.35	288.961	272.392	0	-12.02	-1.99231	-1205.42	-541733	323205	4421.82	267.648	449.336	0
602	4	-13.5811	29.788	-692.131	21033.3	-33305.4	-4204.52	251.88	579.611	0	2.62311	-32.0294	-509.731	-36887.4	-5677.01	1007.96	288.863	272.366	0	-10.958	-2.24136	-1201.86	-540108	322102	3890.89	267.565	449.303	0
602	5	-12.9622	29.5991	-690.146	20994	-33256.3	-4157.14	251.813	579.58	0	3.02622	-32.0428	-508.266	-36762.2	-5700.65	976.064	288.784	272.329	0	-9.936	-2.44374	-1198.41	-538528	321043	3387.52	267.493	449.27	0
602	6	-12.3734	29.4277	-688.203	20955	-33204.8	-4109.3	251.751	579.551	0	3.39805	-32.0501	-506.799	-36633.6	-5711.71	942.429	288.73	272.284	0	-8.97531	-2.62242	-1195	-536968	320015	2914.54	267.434	449.24	0
602	7	-11.8277	29.2625	-686.258	20914.8	-33151.1	-4061.17	251.693	579.523	0	3.72909	-32.067	-505.298	-36503.4	-5713.33	908.718	288.693	272.241	0	-8.09862	-2.80453	-1191.56	-535400	318991	2475.27	267.383	449.216	0
602	8	-11.3374	29.0929	-684.267	20873.4	-33095.9	-4013.15	251.633	579.495	0	4.01099	-32.1043	-503.727	-36373	-5711.53	876.93	288.661	272.208	0	-7.32641	-3.01141	-1187.99	-533792	317942	2073.97	267.334	449.201	0
602	9	-10.9089	28.9157	-682.21	20831.6	-33040.5	-3965.89	251.568	579.465	0	4.24195	-32.1629	-502.055	-36242.7	-5711.39	848.373	288.624	272.189	0	-6.66694	-3.24721	-1184.27	-532126	316848	1714.36	267.278	449.199	0
603	0	-10.5382	28.7407	-680.107	20790.1	-32985.8	-3919.79	251.499	579.431	0	4.43261	-32.2333	-500.287	-36112.8	-5715.11	823.139	288.576	272.184	0	-6.10561	-3.49256	-1180.39	-530413	315710	1397.37	267.214	449.211	0
603	1	-10.2126	28.5881	-678.014	20749.4	-32931.9	-3874.85	251.429	579.397	0	4.60086	-32.3033	-498.462	-35984.2	-5722.41	800.691	288.52	272.19	0	-5.6117	-3.71515	-1176.48	-528694	314558	1120.79	267.144	449.236	0
603	2	-9.91998	28.4744	-675.983	20709.1	-32877.5	-3831.13	251.363	579.365	0	4.75779	-32.3673	-496.631	-35856.8	-5732.47	780.731	288.457	272.2	0	-5.16219	-3.89286	-1172.61	-527010	313422	881.377	267.074	449.273	0
603	3	-9.65631	28.4032	-674.028	20668.9	-32820.8	-3789.2	251.306	579.335	0	4.90103	-32.4295	-494.817	-35729.9	-5745.21	763.453	288.389	272.208	0	-4.75528	-4.02623	-1168.84	-525375	312316	676.53	267.005	449.317	0
603	4	-9.42332	28.3666	-672.123	20628.8	-32761.5	-3749.72	251.257	579.308	0	5.01979	-32.5003	-493.014	-35602.9	-5761.42	749.346	288.314	272.215	0	-4.40353	-4.13372	-1165.14	-523770	311230	503.779	266.937	449.365	0
603	5	-9.22629	28.3478	-670.216	20588.1	-32699.7	-3712.66	251.21	579.281	0	5.10117	-32.5909	-491.193	-35475.7	-5782.59	738.961	288.227	272.224	0	-4.12512	-4.24313	-1161.41	-522162	310138	361.164	266.866	449.418	0
603	6	-9.07437	28.3239	-668.241	20545.4	-32636.7	-3677.25	251.16	579.255	0	5.13462	-32.7073	-489.313	-35348.2	-5810.18	732.383	288.126	272.24	0	-3.93975	-4.38334	-1157.55	-520503	309008	248.577	266.786	449.476	0
603	7	-8.97757	28.2731	-666.13	20499.6	-32574.7	-3642.69	251.099	579.226	0	5.11554	-32.8486	-487.344	-35219.9	-5844.01	728.563	288.008	272.269	0	-3.86202	-4.57551	-1153.47	-518748	307809	166.43	266.693	449.536	0
603	8	-8.939	28.1836	-663.846	20450.4	-32516.1	-3608.61	251.019	579.194	0	5.04507	-33.011	-485.278	-35090.4	-5882.26	725.525	287.879	272.31	0	-3.89393	-4.82737	-1149.12	-516874	306526	112.482	266.585	449.596	0
603	9	-8.94853	28.0591	-661.415	20399	-32463.2	-3574.65	250.919	579.159	0	4.93099	-33.1852	-483.145	-34959.8	-5922.57	721.277	287.742	272.359	0	-4.01754	-5.12606	-1144.56	-514899	305175	81.213	266.462	449.651	0
604	0	-8.98266	27.9196	-658.93	20347.1	-32417.3	-3540.09	250.803	579.121	0	4.79327	-33.3504	-481.009	-34828.6	-5962.06	714.234	287.605	272.407	0	-4.18939	-5.43079	-1139.94	-512892	303804	65.6691	266.332	449.7	0
604	1	-9.01278	27.795	-656.518	20297	-32379.7	-3504.4	250.68	579.084	0	4.66154	-33.4789	-478.957	-34698.2	-5996.61	703.407	287.48	272.445	0	-4.35124	-5.68388	-1135.47	-510941	302475	59.33	266.202	449.74	0
604	2	-9.01763	27.7121	-654.269	20251	-32349.8	-3467.91	250.556	579.048	0	4.56166	-33.5535	-477.059	-34569.9	-6021.49	688.876	287.378	272.465	0	-4.45597	-5.84135	-1131.33	-509115	301241	56.983	266.083	449.768	0
604	3	-8.99035	27.683	-652.203	20208.9	-32324.5	-3431.52	250.438	579.014	0	4.50723	-33.577	-475.334	-34444.6	-6033.49	671.828	287.307	272.464	0	-4.48312	-5.89399	-1127.54	-507429	300118	54.7781	265.981	449.783	0
604	4	-8.93791	27.7022	-650.276	20167.8	-32300	-3395.83	250.329	578.986	0	4.49974	-33.566	-473.748	-34322.3	-6032.41	653.79	287.267	272.448	0	-4.43817	-5.86387	-1124.02	-505854	299088	50.9729	265.897	449.788	0
604	5	-8.87838	27.7504	-648.41	20123.5	-32273	-3361.26	250.227	578.965	0	4.52812	-33.5431	-472.24	-34201.7	-6020.87	635.941	287.25	272.424	0	-4.35026	-5.79268	-1120.65	-504334	298110	47.0657	265.829	449.789	0
604	6	-8.83517	27.8016	-646.524	20073.1	-32242.3	-3328.43	250.13	578.952	0	4.56798	-33.533	-470.732	-34081	-6003.46	619.273	287.247	272.4	0	-4.2672	-5.73136	-1117.26	-502809	297136	47.2889	265.768	449.793	0
604	7	-8.82805	27.8308	-644.554	20015.8	-32208	-3297.77	250.031	578.946	0	4.5879	-33.5573	-469.156	-33958.4	-5986.37	605.146	287.24	272.382	0	-4.24015	-5.72647	-1113.71	-501227	296122	56.9639	265.705	449.805	0
604	8	-8.86629	27.822	-642.47	19952.8	-32170.8	-3268.84	249.926	578.944	0	4.56153	-33.6293	-467.47	-33833.6	-5976.02	595.117	287.216	272.376	0	-4.30475	-5.80732	-1109.94	-499560	295042	80.2059	265.632	449.827	0
604	9	-8.9456	27.7729	-640.274	19886.3	-32132.2	-3240.58	249.815	578.941	0	4.47904	-33.7539	-465.674	-33707	-5976.49	590.019	287.166	272.383	0	-4.46655	-5.98092	-1105.95	-497810	293890	116.172	265.542	449.861	0
605	0	-9.04826	27.6966	-638.009	19818.9	-32095.1	-3211.86	249.695	578.936	0	4.35189	-33.9267	-463.808	-33580.6	-5987.92	589.713	287.09	272.402	0	-4.69637	-6.23013	-1101.82	-496008	292687	157.876	265.436	449.901	0
605	1	-9.1505	27.6161	-635.741	19753.6	-32061.9	-3181.92	249.568	578.928	0	4.20549	-34.1334	-461.933	-33457.1	-6007.74	593.526	286.994	272.428	0	-4.94501	-6.51735	-1097.67	-494205	291470	197.109	265.318	449.944	0
605	2	-9.23475	27.553	-633.52	19692.2	-32033.8	-3150.55	249.435	578.916	0	4.06314	-34.354	-460.099	-33338.8	-6032.97	600.107	286.888	272.46	0	-5.1716	-6.80095	-1093.62	-492440	290267	229.839	265.192	449.986	0
605	3	-9.29581	27.5185	-631.357	19633.4	-32008.7	-3118.28	249.302	578.903	0	3.93576	-34.5708	-458.312	-33225.7	-6060.74	607.153	286.776	272.496	0	-5.36005	-7.0523	-1089.67	-490721	289089	256.476	265.063	450.029	0
605	4	-9.33814	27.5113	-629.238	19573.9	-31982.3	-3086.03	249.173	578.893	0	3.82286	-34.773	-456.551	-33115.9	-6088.15	611.959	286.665	272.535	0	-5.51528	-7.2617	-1085.79	-489036	287931	279.112	264.938	450.076	0
605	5	-9.37085	27.5201	-627.135	19510.5	-31949.8	-3054.24	249.054	578.889	0	3.71689	-34.9591	-454.792	-33007	-6113.15	612.382	286.558	272.576	0	-5.65396	-7.43895	-1081.93	-487364	286786	299.299	264.819	450.13	0
605	6	-9.40372	27.5281	-625.021	19441.1	-31908	-3022.48	248.949	578.895	0	3.6077	-35.1354	-453.021	-32897.3	-6135.28	607.732	286.457	272.618	0	-5.79602	-7.60738	-1078.04	-485688	285647	317.764	264.711	450.189	0
605	7	-9.44324	27.5225	-622.866	19365.7	-31856.1	-2990.02	248.856	578.909	0	3.48846	-35.3091	-451.241	-32785.7	-6154.57	598.764	286.361	272.657	0	-5.95478	-7.78664	-1074.11	-483990	284507	335.438	264.612	450.25	0
605	8	-9.48947	27.5021	-620.656	19285.7	-31795.7	-2956.48	248.771	578.927	0	3.35867	-35.481	-449.467	-32671.9	-6170.21	586.737	286.272	272.69	0	-6.1308	-7.97883	-1070.12	-482263	283365	353.448	264.522	450.303	0
605	9	-9.53409	27.4767	-618.405	19203	-31730.2	-2921.88	248.69	578.948	0	3.22328	-35.6471	-447.733	-32556.9	-6180.6	573.02	286.196	272.715	0	-6.31081	-8.17037	-1066.14	-480520	282234	371.165	264.441	450.343	0
606	0	-9.56018	27.4615	-616.167	19119.2	-31663.1	-2886.27	248.613	578.971	0	3.09258	-35.801	-446.084	-32442.9	-6184.13	559.352	286.137	272.728	0	-6.4676	-8.33949	-1062.25	-478803	281139	384.428	264.371	450.366	0
606	1	-9.54738	27.4717	-614.013	19035.7	-31598.1	-2849.6	248.538	578.998	0	2.98098	-35.933	-444.569	-32331.6	-6179.68	547.595	286.1	272.726	0	-6.5664	-8.4613	-1058.58	-477164	280112	387.316	264.313	450.374	0
606	2	-9.48286	27.5159	-611.996	18953.6	-31537.7	-2811.74	248.467	579.03	0	2.90056	-36.0319	-443.21	-32223.7	-6167.36	538.857	286.085	272.705	0	-6.5823	-8.51598	-1055.21	-475638	279173	376.75	264.268	450.367	0
606	3	-9.36901	27.5931	-610.115	18873.6	-31482.8	-2772.49	248.399	579.065	0	2.85584	-36.0925	-441.997	-32118.8	-6148.78	532.816	286.089	272.667	0	-6.51317	-8.49931	-1052.11	-474223	278315	354.461	264.232	450.346	0
606	4	-9.22093	27.6935	-608.33	18796.5	-31432.4	-2731.58	248.33	579.101	0	2.84576	-36.1202	-440.882	-32016	-6126.44	528.156	286.104	272.618	0	-6.37517	-8.42676	-1049.21	-472882	277511	324.164	264.203	450.316	0
606	5	-9.05967	27.799	-606.58	18723.4	-31384.7	-2689.13	248.26	579.133	0	2.86663	-36.1309	-439.792	-31914.2	-6104.19	523.589	286.12	272.566	0	-6.19304	-8.33185	-1046.37	-471563	276720	287.978	264.172	450.282	0
606	6	-8.90809	27.8867	-604.803	18655.4	-31338.6	-2645.93	248.184	579.155	0	2.90897	-36.1482	-438.647	-31813.4	-6088.92	518.232	286.119	272.526	0	-5.99912	-8.26142	-1043.45	-470214	275895	246.02	264.131	450.254	0
606	7	-8.78849	27.9354	-602.939	18592	-31292.8	-2603.24	248.1	579.164	0	2.9541	-36.1997	-437.37	-31714.5	-6088.51	511.539	286.079	272.512	0	-5.83438	-8.26424	-1040.31	-468786	274992	199.18	264.067	450.241	0
606	8	-8.71855	27.934	-600.94	18531.9	-31245.2	-2562.13	248.006	579.162	0	2.98031	-36.3077	-435.911	-31617.3	-6107.17	503.539	285.99	272.532	0	-5.73824	-8.37363	-1036.85	-467243	273978	151.577	263.975	450.249	0
606	9	-8.70471	27.8885	-598.798	18473.6	-31194.6	-2523.05	247.905	579.149	0	2.97574	-36.4786	-434.252	-31519.3	-6144.68	494.694	285.85	272.583	0	-5.72897	-8.59009	-1033.05	-465575	272851	109.344	263.855	450.281	0
607	0	-8.73668	27.8232	-596.575	18416.6	-31141.5	-2485.9	247.8	579.13	0	2.94647	-36.6988	-432.432	-31417.9	-6197.78	485.104	285.668	272.654	0	-5.79021	-8.87562	-1029.01	-463825	271641	76.6029	263.713	450.336	0
607	1	-8.7903	27.7716	-594.383	18360.2	-31088.8	-2449.96	247.696	579.11	0	2.91227	-36.9399	-430.533	-31313.9	-6260.15	474.015	285.46	272.733	0	-5.87803	-9.16826	-1024.92	-462074	270408	53.2045	263.559	450.412	0
607	2	-8.84002	27.7617	-592.334	18303.4	-31040.5	-2414.16	247.596	579.1	0	2.89343	-37.1714	-428.647	-31209.3	-6323.34	460.211	285.248	272.809	0	-5.94659	-9.40967	-1020.98	-460411	269216	36.871	263.404	450.507	0
607	3	-8.87155	27.805	-590.487	18245.3	-31000.6	-2377.47	247.5	579.101	0	2.90058	-37.3709	-426.833	-31105.2	-6379.38	442.791	285.054	272.874	0	-5.97097	-9.56585	-1017.32	-458883	268103	27.0977	263.257	450.619	0
607	4	-8.88531	27.897	-588.847	18185.6	-30971.4	-2339.16	247.403	579.117	0	2.93351	-37.5273	-425.107	-31001	-6422.54	421.597	284.892	272.925	0	-5.9518	-9.63038	-1013.95	-457496	267078	26.6542	263.121	450.744	0
607	5	-8.89097	28.0235	-587.382	18124.9	-30952.8	-2299.14	247.304	579.143	0	2.98474	-37.6396	-423.459	-30895.7	-6449.6	397.64	284.769	272.96	0	-5.90623	-9.61603	-1010.84	-456227	266133	40.2288	262.999	450.878	0
607	6	-8.90055	28.1684	-586.04	18064.5	-30941.7	-2258.06	247.202	579.175	0	3.04234	-37.7162	-421.868	-30789.3	-6461.06	373.126	284.685	272.983	0	-5.85821	-9.54782	-1007.91	-455041	265251	71.5876	262.891	451.016	0
607	7	-8.92572	28.316	-584.75	18006.3	-30933.6	-2216.67	247.099	579.207	0	3.09438	-37.7745	-420.317	-30683.1	-6461.76	350.269	284.626	273	0	-5.83134	-9.45843	-1005.07	-453891	264404	121.886	262.793	451.152	0
607	8	-8.97444	28.456	-583.448	17952.4	-30924.8	-2175.16	246.996	579.23	0	3.13631	-37.8304	-418.804	-30578.7	-6457.55	330.183	284.581	273.014	0	-5.83813	-9.37445	-1002.25	-452740	263573	189.836	262.702	451.274	0
607	9	-9.04259	28.5899	-582.121	17904.1	-30913.4	-2133.37	246.895	579.243	0	3.17382	-37.8895	-417.353	-30478.3	-6451.56	313.054	284.542	273.028	0	-5.86877	-9.29961	-999.474	-451585	262759	271.013	262.615	451.376	0
608	0	-9.11045	28.7354	-580.822	17861.8	-30900.7	-2091.48	246.798	579.247	0	3.21974	-37.9452	-416.011	-30384.4	-6444.01	298.812	284.51	273.037	0	-5.89071	-9.20979	-996.833	-450469	261988	357.826	262.537	451.456	0
608	1	-9.15153	28.9183	-579.642	17825.1	-30890.8	-2050.2	246.707	579.248	0	3.28902	-37.9835	-414.834	-30298.6	-6433.87	287.338	284.491	273.038	0	-5.86251	-9.06517	-994.475	-449457	261299	442.213	262.468	451.516	0
608	2	-9.14557	29.156	-578.645	17792.2	-30887.9	-2010.52	246.62	579.252	0	3.39075	-37.9912	-413.854	-30221.3	-6420.27	278.367	284.487	273.024	0	-5.75482	-8.83512	-992.499	-448598	260718	517.958	262.41	451.561	0
608	3	-9.08377	29.4476	-577.837	17759.6	-30892.9	-1973.17	246.537	579.266	0	3.52074	-37.9661	-413.064	-30151.3	-6403.36	271.799	284.498	272.994	0	-5.56303	-8.51847	-990.902	-447894	260241	580.044	262.361	451.594	0
608	4	-8.96635	29.7754	-577.164	17723.3	-30903.1	-1938.45	246.457	579.292	0	3.66307	-37.9197	-412.421	-30086.5	-6384.28	267.55	284.52	272.951	0	-5.30328	-8.14424	-989.585	-447309	259843	622.686	262.32	451.621	0
608	5	-8.80075	30.1115	-576.539	17680.3	-30915	-1905.89	246.378	579.334	0	3.79732	-37.8728	-411.855	-30024.7	-6365.22	264.961	284.545	272.901	0	-5.00343	-7.76131	-988.394	-446777	259478	639.668	262.282	451.646	0
608	6	-8.60124	30.4236	-575.863	17629.5	-30924.9	-1874.26	246.298	579.386	0	3.90275	-37.8486	-411.29	-29964.9	-6350.03	263.435	284.561	272.856	0	-4.69849	-7.42503	-987.153	-446226	259097	627.873	262.24	451.673	0
608	7	-8.38332	30.6864	-575.058	17572.2	-30930.2	-1842.41	246.214	579.443	0	3.96289	-37.8611	-410.667	-29907.3	-6343.67	263.071	284.553	272.826	0	-4.42043	-7.17463	-985.725	-445598	258656	589.52	262.186	451.702	0
608	8	-8.15436	30.8934	-574.087	17511.8	-30930.2	-1810.02	246.123	579.496	0	3.97309	-37.9065	-409.962	-29852.5	-6350.21	263.467	284.51	272.818	0	-4.18127	-7.01314	-984.049	-444863	258135	529.042	262.115	451.732	0
608	9	-7.90833	31.0586	-572.975	17451.7	-30926.4	-1777.18	246.025	579.542	0	3.94348	-37.9694	-409.188	-29800.7	-6371.25	262.916	284.43	272.829	0	-3.96484	-6.91088	-982.163	-444033	257542	447.86	262.025	451.76	0
609	0	-7.62873	31.2096	-571.809	17394.5	-30920.7	-1743.63	245.925	579.58	0	3.89484	-38.0325	-408.389	-29752	-6405.27	259.476	284.316	272.852	0	-3.73389	-6.82288	-980.198	-443167	256913	343.546	261.92	451.785	0
609	1	-7.29924	31.3754	-570.706	17341.5	-30914.3	-1708.83	245.831	579.614	0	3.85147	-38.0794	-407.622	-29706.6	-6448.42	252.155	284.18	272.878	0	-3.44777	-6.70399	-978.328	-442342	256301	214.372	261.81	451.812	0
609	2	-6.91553	31.5748	-569.758	17292.9	-30907.7	-1672.57	245.753	579.649	0	3.83372	-38.0988	-406.928	-29664.4	-6496.47	241.175	284.035	272.898	0	-3.08182	-6.52406	-976.687	-441623	255750	63.117	261.703	451.844	0
609	3	-6.48753	31.8117	-569.004	17247.3	-30901.4	-1635.38	245.692	579.689	0	3.85471	-38.0884	-406.316	-29624.6	-6545.63	227.79	283.89	272.91	0	-2.63282	-6.27662	-975.32	-441034	255275	-104.12	261.605	451.886	0
609	4	-6.03337	32.0797	-568.431	17202.5	-30894.8	-1598.18	245.649	579.737	0	3.92113	-38.054	-405.764	-29585.4	-6591.87	213.93	283.754	272.913	0	-2.11224	-5.97428	-974.195	-440565	254873	-280.407	261.52	451.941	0
609	5	-5.57538	32.3674	-567.986	17156.3	-30886.2	-1561.94	245.622	579.794	0	4.03199	-38.0071	-405.237	-29544.9	-6631.72	201.705	283.635	272.908	0	-1.5434	-5.63967	-973.223	-440178	254523	-457.553	261.45	452.011	0
609	6	-5.13905	32.6609	-567.592	17107.6	-30873	-1527.4	245.607	579.859	0	4.17661	-37.9603	-404.689	-29501.9	-6663.62	192.844	283.534	272.9	0	-0.962434	-5.29942	-972.281	-439818	254194	-624.883	261.393	452.095	0
609	7	-4.74999	32.9435	-567.163	17056.6	-30852.7	-1494.89	245.602	579.927	0	4.33768	-37.9247	-404.078	-29455.7	-6687.94	188.318	283.449	272.896	0	-0.41231	-4.98122	-971.242	-439424	253852	-770.977	261.348	452.189	0
609	8	-4.42821	33.1982	-566.634	17004.6	-30825.1	-1464.36	245.6	579.99	0	4.49854	-37.9055	-403.375	-29405.7	-6706.65	188.279	283.374	272.899	0	0.0703244	-4.7073	-970.01	-438949	253468	-886.773	261.308	452.287	0
609	9	-4.18133	33.416	-565.976	16953	-30792	-1435.69	245.595	580.046	0	4.65018	-37.8971	-402.586	-29351.9	-6722.43	192.028	283.302	272.908	0	0.468846	-4.48117	-968.562	-438376	253032	-967.434	261.268	452.383	0
610	0	-4.0002	33.6028	-565.221	16903.1	-30757.8	-1408.71	245.583	580.095	0	4.79437	-37.8818	-401.758	-29295.5	-6736.68	198.104	283.232	272.918	0	0.794163	-4.27896	-966.979	-437734	252561	-1013.04	261.225	452.47	0
610	1	-3.86285	33.777	-564.449	16855.8	-30727.7	-1383.07	245.562	580.138	0	4.94046	-37.8377	-400.962	-29238.4	-6749.19	204.887	283.168	272.921	0	1.07761	-4.06075	-965.411	-437084	252095	-1028.16	261.18	452.542	0
610	2	-3.7464	33.9567	-563.742	16811.7	-30706	-1358.17	245.532	580.179	0	5.0968	-37.7517	-400.256	-29183.6	-6759.81	211.434	283.111	272.912	0	1.3504	-3.79505	-963.998	-436488	251669	-1019.31	261.135	452.6	0
610	3	-3.63568	34.1535	-563.143	16770.3	-30694.1	-1333.61	245.495	580.22	0	5.26381	-37.6243	-399.662	-29133.5	-6769.31	217.758	283.062	272.896	0	1.62813	-3.47077	-962.805	-435980	251300	-992.082	261.089	452.649	0
610	4	-3.52399	34.3725	-562.665	16731.7	-30690.9	-1309.42	245.454	580.263	0	5.43382	-37.4644	-399.164	-29088.1	-6778.06	224.244	283.019	272.872	0	1.90983	-3.0919	-961.829	-435563	250988	-949.879	261.044	452.695	0
610	5	-3.41239	34.6106	-562.294	16696.2	-30694.8	-1286.05	245.411	580.307	0	5.59382	-37.2839	-398.724	-29045.1	-6785.63	230.809	282.982	272.845	0	2.18143	-2.67332	-961.017	-435221	250720	-894.444	260.999	452.742	0
610	6	-3.30993	34.8548	-561.994	16663	-30704.8	-1263.93	245.365	580.35	0	5.72933	-37.0953	-398.279	-29001.8	-6792.1	236.664	282.946	272.818	0	2.4194	-2.24047	-960.272	-434918	250469	-826.214	260.952	452.799	0
610	7	-3.2307	35.0876	-561.704	16631.2	-30720.6	-1243.05	245.308	580.392	0	5.82883	-36.9105	-397.772	-28956.7	-6798.66	241.009	282.908	272.797	0	2.59813	-1.82286	-959.476	-434607	250199	-743.94	260.896	452.872	0
610	8	-3.18653	35.2952	-561.372	16599.7	-30741.8	-1222.86	245.238	580.43	0	5.88655	-36.7391	-397.172	-28910	-6806.64	243.963	282.862	272.79	0	2.70002	-1.44388	-958.544	-434251	249885	-645.589	260.828	452.959	0
610	9	-3.17897	35.4736	-560.979	16568.3	-30768.6	-1202.57	245.152	580.466	0	5.90373	-36.5858	-396.484	-28863.1	-6817.19	246.317	282.806	272.798	0	2.72475	-1.11217	-957.463	-433842	249522	-531.481	260.744	453.061	0
611	0	-3.19534	35.6314	-560.552	16537.4	-30801.2	-1181.61	245.052	580.498	0	5.88813	-36.4478	-395.756	-28818.9	-6831.33	248.286	282.739	272.82	0	2.69278	-0.816322	-956.308	-433408	249131	-406.689	260.648	453.169	0
611	1	-3.21293	35.7867	-560.148	16509.1	-30839.5	-1160.01	244.944	580.527	0	5.8503	-36.3185	-395.059	-28780.2	-6849.39	249.272	282.662	272.85	0	2.63737	-0.531803	-955.207	-432998	248746	-280.451	260.544	453.277	0
611	2	-3.21004	35.9569	-559.82	16484.6	-30882.7	-1138.52	244.835	580.554	0	5.79875	-36.197	-394.454	-28748.9	-6870.33	249.168	282.583	272.883	0	2.58872	-0.240078	-954.275	-432657	248405	-163.007	260.438	453.376	0
611	3	-3.17589	36.1512	-559.595	16463.3	-30929.2	-1118.03	244.729	580.58	0	5.73798	-36.0914	-393.973	-28725.4	-6892.56	249.394	282.505	272.912	0	2.56209	0.059761	-953.568	-432407	248126	-61.0065	260.337	453.465	0
611	4	-3.1129	36.3674	-559.462	16443.1	-30976.9	-1099.13	244.631	580.609	0	5.6691	-36.0144	-393.614	-28709.4	-6915.22	252.642	282.431	272.938	0	2.5562	0.352989	-953.076	-432244	247908	24.4522	260.242	453.543	0
611	5	-3.0328	36.5926	-559.376	16420.9	-31023	-1082.44	244.54	580.644	0	5.5886	-35.9806	-393.356	-28700.3	-6938.38	261.935	282.361	272.963	0	2.5558	0.611946	-952.732	-432141	247736	95.3636	260.155	453.611	0
611	6	-2.95258	36.8046	-559.271	16394.5	-31063.1	-1068.41	244.458	580.686	0	5.4858	-36.003	-393.16	-28696.9	-6962.3	279.184	282.291	272.99	0	2.53322	0.801582	-952.431	-432051	247582	155.166	260.075	453.671	0
611	7	-2.89015	36.9798	-559.078	16363.4	-31093.6	-1056.73	244.384	580.731	0	5.34593	-36.086	-392.971	-28696.9	-6987.66	304.2	282.218	273.025	0	2.45578	0.893867	-952.048	-431922	247415	209.437	260.001	453.722	0
611	8	-2.85705	37.1032	-558.746	16329.2	-31113.4	-1046.54	244.316	580.775	0	5.15988	-36.2215	-392.744	-28697.4	-7015.35	335.485	282.138	273.069	0	2.30283	0.881718	-951.489	-431709	247207	264.286	259.927	453.764	0
611	9	-2.85016	37.1765	-558.28	16294.8	-31123.7	-1037.1	244.251	580.812	0	4.93417	-36.3887	-392.467	-28696.8	-7044.52	371.46	282.051	273.119	0	2.084	0.787716	-950.747	-431408	246956	322.44	259.855	453.797	0
612	0	-2.84777	37.2219	-557.757	16263.6	-31127.1	-1028.02	244.192	580.841	0	4.69333	-36.5543	-392.187	-28695.5	-7072	410.502	281.968	273.168	0	1.84556	0.667633	-949.943	-431069	246695	381.248	259.788	453.817	0
612	1	-2.81701	37.2744	-557.3	16237	-31126.9	-1019.01	244.147	580.865	0	4.47085	-36.677	-391.984	-28695.5	-7094.86	450.388	281.9	273.206	0	1.65383	0.59737	-949.284	-430780	246484	434.795	259.736	453.824	0
612	2	-2.72961	37.3644	-557.013	16214.6	-31126.1	-1009.67	244.12	580.89	0	4.29436	-36.7237	-391.929	-28699	-7112.04	488.373	281.854	273.225	0	1.56475	0.640717	-948.943	-430618	246370	477.107	259.704	453.819	0
612	3	-2.57208	37.5069	-556.933	16194.7	-31127.3	-999.493	244.109	580.922	0	4.17723	-36.6837	-392.043	-28706.5	-7123.19	522.136	281.831	273.223	0	1.60515	0.8232	-948.976	-430610	246365	503.126	259.693	453.805	0
612	4	-2.34697	37.7019	-557.03	16175.4	-31132.9	-988.17	244.109	580.961	0	4.11864	-36.5703	-392.296	-28716.8	-7128.55	550.649	281.829	273.202	0	1.77167	1.13157	-949.327	-430735	246452	509.872	259.696	453.784	0
612	5	-2.07106	37.9368	-557.239	16155.3	-31144.2	-975.79	244.11	581.008	0	4.1058	-36.4118	-392.631	-28727.9	-7130.03	574.195	281.84	273.168	0	2.03474	1.52506	-949.869	-430941	246589	498.11	259.706	453.762	0
612	6	-1.771	38.1903	-557.478	16133.5	-31161.3	-962.846	244.103	581.06	0	4.11762	-36.2446	-392.969	-28738	-7131.03	593.822	281.853	273.13	0	2.34662	1.9457	-950.448	-431167	246729	471.474	259.711	453.744	0
612	7	-1.47516	38.4384	-557.668	16109.1	-31183	-949.928	244.083	581.114	0	4.13074	-36.1061	-393.232	-28745.3	-7135.26	610.638	281.855	273.1	0	2.65558	2.33236	-950.9	-431348	246824	434.121	259.703	453.739	0
612	8	-1.20469	38.6642	-557.748	16081.5	-31207.7	-937.32	244.047	581.167	0	4.12527	-36.0252	-393.35	-28748.2	-7145.7	625.235	281.834	273.086	0	2.92058	2.63902	-951.099	-431437	246836	389.427	259.675	453.752	0
612	9	-0.966961	38.8636	-557.705	16051.1	-31233.5	-924.82	243.996	581.219	0	4.08947	-36.0129	-393.3	-28746.2	-7163.68	637.827	281.786	273.09	0	3.1225	2.85065	-951.004	-431418	246754	340.158	259.625	453.789	0
613	0	-0.753894	39.0485	-557.574	16019.9	-31259	-911.826	243.938	581.269	0	4.02372	-36.0586	-393.117	-28740.7	-7188.02	648.896	281.715	273.11	0	3.26982	2.98985	-950.69	-431321	246603	289.154	259.559	453.843	0
613	1	-0.548204	39.2412	-557.417	15991.4	-31284.1	-897.593	243.877	581.312	0	3.94034	-36.1378	-392.888	-28735.2	-7214.72	659.242	281.637	273.138	0	3.39214	3.10339	-950.306	-431197	246430	239	259.488	453.902	0
613	2	-0.334745	39.4605	-557.289	15968.5	-31310.3	-881.49	243.817	581.346	0	3.8573	-36.2269	-392.707	-28733.2	-7238.96	669.735	281.567	273.167	0	3.52255	3.23366	-949.996	-431097	246280	191.078	259.422	453.952	0
613	3	-0.107163	39.7122	-557.22	15951.8	-31339.7	-863.294	243.757	581.373	0	3.78893	-36.3096	-392.625	-28736.3	-7258.38	681.417	281.513	273.19	0	3.68177	3.40253	-949.844	-431050	246179	146.464	259.364	453.983	0
613	4	0.132876	39.9904	-557.224	15940.2	-31373.4	-843.453	243.697	581.394	0	3.73801	-36.3743	-392.646	-28744	-7273.89	695.401	281.475	273.206	0	3.87089	3.61612	-949.871	-431066	246128	108.129	259.313	453.999	0
613	5	0.377331	40.2827	-557.299	15931.6	-31410.6	-823.078	243.638	581.413	0	3.6945	-36.4146	-392.75	-28754.7	-7287.31	712.555	281.445	273.214	0	4.07183	3.86809	-950.048	-431140	246121	80.8334	259.267	454.003	0
613	6	0.61295	40.5747	-557.422	15923.5	-31449.6	-803.563	243.58	581.434	0	3.64193	-36.4376	-392.912	-28767.3	-7299.58	733.323	281.422	273.216	0	4.25488	4.13708	-950.334	-431255	246147	68.5997	259.226	454.002	0
613	7	0.825143	40.855	-557.563	15914.1	-31488.4	-786.212	243.525	581.458	0	3.56357	-36.4596	-393.125	-28782.9	-7311.41	757.385	281.402	273.216	0	4.38871	4.3954	-950.688	-431396	246196	73.7438	259.188	453.994	0
613	8	1.00334	41.1202	-557.696	15902.2	-31526.4	-772	243.47	581.486	0	3.44573	-36.4934	-393.395	-28803.2	-7324.64	783.364	281.381	273.217	0	4.44906	4.62676	-951.091	-431553	246263	98.2113	259.151	453.978	0
613	9	1.14536	41.3775	-557.826	15887.9	-31563	-761.275	243.418	581.518	0	3.2843	-36.539	-393.74	-28829.9	-7340.75	809.01	281.356	273.22	0	4.42966	4.83842	-951.566	-431732	246353	143.733	259.116	453.95	0
614	0	1.25982	41.6455	-557.998	15872.4	-31598.8	-753.666	243.371	581.555	0	3.09018	-36.5838	-394.19	-28863.5	-7358.22	831.952	281.333	273.222	0	4.35	5.06175	-952.188	-431965	246491	210.284	259.087	453.91	0
614	1	1.36311	41.9493	-558.291	15857.6	-31635.8	-748.429	243.335	581.596	0	2.88412	-36.6097	-394.776	-28903.6	-7372.91	850.949	281.324	273.215	0	4.24723	5.33958	-953.067	-432302	246707	296.073	259.07	453.86	0
614	2	1.47011	42.3084	-558.778	15844	-31675.7	-744.882	243.313	581.645	0	2.68447	-36.6047	-395.504	-28948.6	-7381.43	866.683	281.337	273.194	0	4.15459	5.70368	-954.282	-432786	247028	399.24	259.072	453.807	0
614	3	1.58586	42.7282	-559.495	15830.9	-31718	-742.299	243.31	581.705	0	2.4988	-36.5687	-396.344	-28996.1	-7383.12	880.955	281.372	273.159	0	4.08466	6.15954	-955.839	-433430	247454	519.385	259.092	453.765	0
614	4	1.70405	43.2007	-560.413	15816.9	-31761.1	-739.513	243.326	581.776	0	2.32337	-36.5126	-397.241	-29044	-7379.15	894.997	281.424	273.114	0	4.02742	6.68811	-957.654	-434206	247963	657.774	259.129	453.741	0
614	5	1.80991	43.7071	-561.449	15801	-31803.3	-735.164	243.355	581.857	0	2.14493	-36.4548	-398.131	-29090.3	-7371.61	908.804	281.484	273.067	0	3.95483	7.25231	-959.58	-435051	248509	816.303	259.175	453.74	0
614	6	1.88382	44.2217	-562.482	15782.8	-31844.5	-728.517	243.386	581.941	0	1.94255	-36.4188	-398.947	-29133.9	-7364.24	921.812	281.541	273.027	0	3.82637	7.80294	-961.429	-435880	249036	996.538	259.218	453.756	0
614	7	1.90671	44.7179	-563.391	15761.8	-31886.2	-719.932	243.403	582.023	0	1.69358	-36.4275	-399.632	-29174.5	-7362.54	933.635	281.577	273.003	0	3.60028	8.29045	-963.024	-436610	249486	1199.03	259.244	453.787	0
614	8	1.86704	45.1773	-564.088	15738	-31930.7	-710.562	243.394	582.1	0	1.38037	-36.4979	-400.15	-29212.5	-7371.88	944.331	281.577	273.004	0	3.24741	8.67937	-964.238	-437182	249813	1422.61	259.24	453.828	0
614	9	1.76722	45.5959	-564.549	15712.6	-31980.6	-701.604	243.352	582.168	0	0.994286	-36.6354	-400.497	-29248.6	-7395.44	954.413	281.534	273.031	0	2.7615	8.96052	-965.045	-437580	250005	1664.1	259.198	453.875	0
615	0	1.62758	45.9878	-564.831	15687.4	-32038.5	-693.684	243.278	582.226	0	0.541455	-36.8286	-400.709	-29283.7	-7433.24	964.637	281.45	273.08	0	2.16903	9.15925	-965.54	-437846	250086	1917.61	259.12	453.927	0
615	1	1.48304	46.3802	-565.052	15664.8	-32105.6	-686.766	243.181	582.277	0	0.0463436	-37.0515	-400.864	-29318.7	-7481.86	975.832	281.336	273.139	0	1.52938	9.3287	-965.916	-438061	250114	2173.75	259.016	453.982	0
615	2	1.36872	46.8005	-565.33	15646.4	-32181.1	-680.356	243.076	582.323	0	-0.455796	-37.2767	-401.048	-29354.2	-7535.13	988.646	281.211	273.194	0	0.912927	9.52387	-966.378	-438311	250153	2421.69	258.902	454.034	0
615	3	1.30559	47.2636	-565.743	15632.7	-32261.4	-673.895	242.975	582.368	0	-0.932438	-37.4875	-401.32	-29390.1	-7586.01	1002.93	281.097	273.234	0	0.373156	9.77612	-967.063	-438655	250254	2651.95	258.795	454.081	0
615	4	1.29765	47.769	-566.32	15622.4	-32341.3	-667.159	242.892	582.414	0	-1.36235	-37.6826	-401.697	-29426.3	-7628.81	1017.86	281.009	273.255	0	-0.0646988	10.0864	-968.017	-439115	250438	2857.53	258.709	454.123	0
615	5	1.33569	48.3039	-567.044	15613.7	-32415.6	-660.112	242.834	582.465	0	-1.73854	-37.8697	-402.163	-29462.6	-7660.3	1032.93	280.952	273.26	0	-0.40285	10.4342	-969.208	-439678	250706	3036.02	258.651	454.163	0
615	6	1.40037	48.8465	-567.851	15605.3	-32480.9	-652.655	242.8	582.519	0	-2.06858	-38.0589	-402.693	-29498.5	-7679.31	1048.24	280.93	273.253	0	-0.668207	10.7876	-970.544	-440303	251035	3191.36	258.621	454.2	0
615	7	1.46737	49.3707	-568.651	15597	-32537.1	-644.97	242.782	582.572	0	-2.36818	-38.2602	-403.259	-29534.2	-7686.37	1063.67	280.939	273.239	0	-0.900807	11.1105	-971.91	-440933	251393	3330.39	258.614	454.225	0
615	8	1.51636	49.8566	-569.367	15589	-32586.7	-637.798	242.767	582.62	0	-2.64875	-38.4837	-403.848	-29571.8	-7683.09	1078.92	280.975	273.225	0	-1.13239	11.3729	-973.216	-441520	251749	3457.76	258.622	454.233	0
615	9	1.53897	50.3009	-569.978	15580.8	-32634.2	-632.123	242.745	582.664	0	-2.91024	-38.7348	-404.47	-29613.7	-7671.12	1093.8	281.034	273.216	0	-1.37127	11.5661	-974.449	-442059	252095	3574.79	258.638	454.22	0
616	0	1.54041	50.7169	-570.521	15571.6	-32684	-628.702	242.712	582.706	0	-3.14316	-39.0072	-405.155	-29661.7	-7651.61	1108.07	281.114	273.211	0	-1.60275	11.7097	-975.676	-442577	252444	3681.25	258.659	454.187	0
616	1	1.53176	51.1243	-571.066	15561.2	-32740	-627.642	242.669	582.751	0	-3.33509	-39.2872	-405.938	-29716.9	-7625.8	1121.4	281.214	273.205	0	-1.80333	11.8371	-977.005	-443126	252822	3777.54	258.684	454.137	0
616	2	1.51763	51.537	-571.672	15550.2	-32805.1	-628.391	242.615	582.799	0	-3.47931	-39.5647	-406.836	-29779.6	-7595.53	1133.53	281.33	273.198	0	-1.96167	11.9723	-978.508	-443742	253246	3866.94	258.712	454.076	0
616	3	1.49161	51.9584	-572.356	15539.5	-32880.1	-630.377	242.553	582.85	0	-3.58108	-39.8388	-407.831	-29848.8	-7563.03	1144.46	281.455	273.189	0	-2.08947	12.1195	-980.186	-444431	253713	3956.28	258.739	454.008	0
616	4	1.44115	52.3842	-573.102	15530.1	-32962.1	-633.529	242.485	582.902	0	-3.65618	-40.1161	-408.883	-29920.9	-7530.7	1154.65	281.582	273.177	0	-2.21503	12.2681	-981.984	-445170	254209	4053.68	258.764	453.937	0
616	5	1.35165	52.8047	-573.871	15522	-33044.4	-638.099	242.418	582.952	0	-3.72579	-40.4071	-409.945	-29990.8	-7500.53	1164.48	281.704	273.158	0	-2.37413	12.3976	-983.816	-445924	254714	4166.33	258.788	453.865	0
616	6	1.20799	53.2055	-574.617	15514.6	-33119	-644.221	242.363	583	0	-3.81414	-40.7238	-410.969	-30054.2	-7473.23	1173.55	281.816	273.13	0	-2.60614	12.4817	-985.586	-446651	255209	4299.78	258.814	453.791	0
616	7	0.999443	53.5732	-575.296	15507.3	-33180.4	-651.574	242.325	583.045	0	-3.94438	-41.0773	-411.926	-30109.1	-7447.86	1181.24	281.919	273.094	0	-2.94494	12.4959	-987.223	-447318	255680	4457.65	258.846	453.715	0
616	8	0.726214	53.904	-575.892	15500.8	-33228	-659.258	242.302	583.084	0	-4.13028	-41.4726	-412.819	-30156.6	-7422.99	1187.75	282.019	273.05	0	-3.40406	12.4314	-988.711	-447917	256126	4640.97	258.885	453.635	0
616	9	0.403371	54.2071	-576.424	15496.5	-33264.3	-666.077	242.292	583.116	0	-4.37004	-41.9062	-413.676	-30199.7	-7397.74	1193.86	282.117	273.003	0	-3.96667	12.3009	-990.1	-448467	256558	4846.02	258.931	453.547	0
617	0	0.0598958	54.503	-576.95	15495.5	-33293.2	-671.075	242.294	583.142	0	-4.64589	-42.3653	-414.541	-30243.2	-7372.3	1200.11	282.216	272.956	0	-4.586	12.1377	-991.491	-449013	257002	5063.01	258.986	453.454	0
617	1	-0.270316	54.818	-577.55	15497.9	-33319.2	-674.049	242.309	583.166	0	-4.93169	-42.8349	-415.463	-30292.4	-7348.57	1207.01	282.312	272.913	0	-5.202	11.9831	-993.012	-449617	257486	5279.12	259.046	453.36	0
617	2	-0.561759	55.1729	-578.285	15502.7	-33346.4	-675.778	242.336	583.192	0	-5.20726	-43.3062	-416.47	-30351.1	-7329.81	1215.07	282.4	272.877	0	-5.76902	11.8667	-994.755	-450326	258027	5483.45	259.109	453.274	0
617	3	-0.803847	55.5751	-579.167	15508.9	-33378.7	-677.656	242.368	583.222	0	-5.46684	-43.7801	-417.562	-30420.1	-7318.42	1224.51	282.474	272.852	0	-6.27069	11.795	-996.729	-451149	258623	5669.06	259.169	453.198	0
617	4	-0.99809	56.0172	-580.159	15515.2	-33418	-681.124	242.398	583.257	0	-5.7139	-44.2636	-418.715	-30497.2	-7313.38	1235.65	282.534	272.835	0	-6.71199	11.7536	-998.874	-452058	259253	5832.21	259.223	453.132	0
617	5	-1.15184	56.4826	-581.204	15520.1	-33464.1	-687.273	242.423	583.297	0	-5.95198	-44.764	-419.897	-30579	-7310.12	1248.82	282.591	272.825	0	-7.10381	11.7186	-1001.1	-453010	259897	5970.15	259.271	453.074	0
617	6	-1.27401	56.9517	-582.249	15522.2	-33514.3	-696.446	242.44	583.341	0	-6.18427	-45.2863	-421.077	-30662.7	-7303.53	1263.19	282.655	272.82	0	-7.45828	11.6654	-1003.33	-453968	260538	6080.36	259.317	453.021	0
617	7	-1.37507	57.404	-583.249	15521.1	-33565.3	-708.073	242.451	583.389	0	-6.41941	-45.8349	-422.225	-30745.6	-7291.09	1276.43	282.732	272.818	0	-7.79448	11.5691	-1005.47	-454896	261160	6161.77	259.366	452.972	0
617	8	-1.46599	57.8204	-584.158	15518.2	-33614.7	-720.994	242.456	583.435	0	-6.6695	-46.4147	-423.315	-30825.6	-7272.57	1286.14	282.82	272.819	0	-8.1355	11.4057	-1007.47	-455759	261745	6215.02	259.416	452.922	0
617	9	-1.55112	58.1903	-584.946	15516.2	-33663.2	-733.962	242.451	583.474	0	-6.93881	-47.0224	-424.345	-30901.8	-7248.23	1290.75	282.919	272.823	0	-8.48993	11.1679	-1009.29	-456536	262283	6241.1	259.465	452.864	0
618	0	-1.62101	58.5208	-585.641	15518.2	-33714.5	-746.22	242.431	583.502	0	-7.21676	-47.6372	-425.353	-30976	-7217.86	1289.52	283.031	272.824	0	-8.83777	10.8836	-1010.99	-457247	262790	6240.56	259.513	452.792	0
618	1	-1.65468	58.835	-586.324	15526.2	-33773.1	-757.979	242.399	583.519	0	-7.48365	-48.2283	-426.416	-31051.2	-7180.58	1282.63	283.161	272.819	0	-9.13833	10.6067	-1012.74	-457957	263307	6212.75	259.561	452.698	0
618	2	-1.63087	59.1556	-587.093	15541	-33841.2	-770.071	242.358	583.529	0	-7.72221	-48.771	-427.614	-31130.4	-7135.83	1271.68	283.312	272.8	0	-9.35309	10.3846	-1014.71	-458741	263884	6156.26	259.617	452.583	0
618	3	-1.53791	59.4936	-588.024	15561	-33917.9	-783.004	242.319	583.537	0	-7.92496	-49.2527	-428.996	-31215.9	-7084.87	1259.53	283.485	272.765	0	-9.46287	10.2409	-1017.02	-459657	264557	6071.9	259.683	452.448	0
618	4	-1.37627	59.8487	-589.155	15584	-34001.6	-796.628	242.287	583.549	0	-8.09573	-49.673	-430.564	-31308.8	-7031.03	1249.06	283.67	272.716	0	-9.47199	10.1757	-1019.72	-460734	265338	5963.81	259.761	452.303	0
618	5	-1.15824	60.2131	-590.478	15608.1	-34090.5	-810.454	242.266	583.567	0	-8.24772	-50.0463	-432.277	-31408.4	-6977.68	1241.49	283.858	272.658	0	-9.40596	10.1669	-1022.75	-461959	266210	5837.18	259.845	452.158	0
618	6	-0.905438	60.5746	-591.934	15632.9	-34182.6	-823.87	242.253	583.59	0	-8.39928	-50.4019	-434.063	-31513.4	-6926.54	1236.18	284.043	272.601	0	-9.30472	10.1728	-1026	-463285	267137	5696.31	259.933	452.022	0
618	7	-0.641741	60.9218	-593.443	15659	-34275.7	-836.241	242.243	583.613	0	-8.56776	-50.7736	-435.857	-31622.2	-6877.84	1231.77	284.22	272.552	0	-9.2095	10.1482	-1029.3	-464648	268079	5545	260.018	451.895	0
618	8	-0.385416	61.2488	-594.94	15687.2	-34368.3	-847.045	242.232	583.632	0	-8.76149	-51.1844	-437.618	-31733.6	-6830.74	1226.83	284.391	272.514	0	-9.14691	10.0644	-1032.56	-466000	269007	5386.51	260.1	451.774	0
618	9	-0.14264	61.5597	-596.405	15717.6	-34460	-856.059	242.221	583.646	0	-8.97277	-51.6399	-439.349	-31846.5	-6783.23	1220	284.561	272.486	0	-9.11541	9.91986	-1035.75	-467330	269921	5221.47	260.181	451.657	0
619	0	0.0957374	61.8714	-597.88	15750.5	-34550.4	-863.47	242.212	583.656	0	-9.17639	-52.1283	-441.095	-31960.5	-6732.71	1210.29	284.736	272.457	0	-9.08065	9.74317	-1038.98	-468668	270845	5046.65	260.266	451.537	0
619	1	0.348453	62.2098	-599.449	15786.6	-34639.7	-869.715	242.214	583.665	0	-9.33673	-52.6273	-442.92	-32075.8	-6676.24	1196.96	284.927	272.419	0	-8.98827	9.58252	-1042.37	-470077	271826	4856.79	260.363	451.411	0
619	2	0.632203	62.5968	-601.191	15825.7	-34727.8	-875.195	242.235	583.676	0	-9.42273	-53.1186	-444.87	-32192.3	-6611.12	1179.36	285.139	272.363	0	-8.79052	9.47823	-1046.06	-471612	272901	4646.53	260.481	451.281	0
619	3	0.954441	63.0384	-603.146	15867	-34814.7	-880.001	242.278	583.693	0	-9.42104	-53.5988	-446.946	-32309.5	-6537.65	1157.83	285.373	272.289	0	-8.46659	9.43961	-1050.09	-473297	274082	4411.71	260.62	451.152	0
619	4	1.3119	63.5231	-605.302	15909.4	-34900.7	-883.822	242.342	583.716	0	-9.33716	-54.0786	-449.108	-32427.7	-6461.11	1134.78	285.613	272.205	0	-8.02526	9.44444	-1054.41	-475121	275347	4151.47	260.773	451.033	0
619	5	1.69227	64.027	-607.609	15953	-34986.8	-886.354	242.419	583.745	0	-9.1876	-54.5739	-451.293	-32546.5	-6389.32	1113.82	285.842	272.118	0	-7.49533	9.45309	-1058.9	-477040	276654	3868.63	260.925	450.933	0
619	6	2.07943	64.5223	-609.988	15998.1	-35074.4	-887.982	242.5	583.773	0	-8.99221	-55.0993	-453.434	-32664.8	-6328.26	1097.07	286.044	272.039	0	-6.91278	9.42297	-1063.42	-478994	277956	3565.97	261.067	450.852	0
619	7	2.46008	64.9851	-612.36	16045.4	-35163.4	-889.854	242.577	583.797	0	-8.76909	-55.6647	-455.478	-32781	-6280.16	1083.66	286.212	271.97	0	-6.30901	9.32037	-1067.84	-480924	279211	3243.08	261.189	450.79	0
619	8	2.83049	65.4026	-614.675	16095.1	-35252.4	-893.152	242.649	583.815	0	-8.52867	-56.2697	-457.413	-32894.5	-6243.42	1070.46	286.351	271.914	0	-5.69818	9.13292	-1072.09	-482796	280404	2896.32	261.294	450.741	0
619	9	3.20262	65.7791	-616.943	16146.7	-35340.4	-898.356	242.717	583.828	0	-8.26806	-56.8992	-459.282	-33006.8	-6213.05	1053.92	286.472	271.866	0	-5.06545	8.87988	-1076.22	-484625	281557	2519.55	261.39	450.697	0
620	0	3.60418	66.1362	-619.239	16199.5	-35428	-904.999	242.788	583.84	0	-7.97079	-57.5235	-461.181	-33120.6	-6181.24	1031.51	286.597	271.817	0	-4.36661	8.61267	-1080.42	-486480	282726	2105.92	261.488	450.652	0
620	1	4.06813	66.5039	-621.666	16253.4	-35517.6	-911.897	242.867	583.855	0	-7.61643	-58.1088	-463.219	-33238.9	-6139.1	1002.25	286.747	271.756	0	-3.5483	8.39513	-1084.88	-488443	283979	1650.62	261.603	450.597	0
620	2	4.61717	66.9042	-624.296	16309.4	-35612.5	-917.823	242.956	583.875	0	-7.19508	-58.6328	-465.467	-33363.6	-6080.1	966.193	286.938	271.678	0	-2.5779	8.2714	-1089.76	-490571	285360	1152.33	261.742	450.527	0
620	3	5.25577	67.342	-627.148	16369.2	-35716	-922.074	243.05	583.899	0	-6.71384	-59.095	-467.935	-33495.2	-6002.6	924.022	287.172	271.581	0	-1.45807	8.24709	-1095.08	-492878	286876	612.823	261.904	450.444	0
620	4	5.97254	67.8074	-630.201	16433.8	-35830.7	-924.577	243.144	583.923	0	-6.19325	-59.514	-470.584	-33632.8	-5909.13	877.161	287.443	271.47	0	-0.220715	8.29342	-1100.78	-495340	288506	36.0117	262.082	450.35	0
620	5	6.74417	68.2782	-633.403	16503	-35957.5	-925.813	243.231	583.946	0	-5.66217	-59.9201	-473.355	-33774.8	-5804.56	827.85	287.737	271.352	0	1.08201	8.35804	-1106.76	-497917	290213	-572.066	262.266	450.251	0
620	6	7.53846	68.7232	-636.684	16575.6	-36095.1	-926.65	243.308	583.966	0	-5.15435	-60.3488	-476.176	-33920.1	-5695.31	778.932	288.04	271.234	0	2.38411	8.37437	-1112.86	-500555	291953	-1203	262.448	450.153	0
620	7	8.32068	69.1107	-639.97	16649.4	-36239.6	-927.978	243.373	583.984	0	-4.70261	-60.8333	-478.972	-34067.3	-5588.34	733.365	288.333	271.126	0	3.61807	8.27739	-1118.94	-503197	293681	-1846.49	262.618	450.063	0
620	8	9.06241	69.4191	-643.208	16721.9	-36385.7	-930.428	243.431	584.002	0	-4.32961	-61.3962	-481.681	-34214.9	-5489.26	693.072	288.604	271.032	0	4.73281	8.02294	-1124.89	-505801	295365	-2492.62	262.774	449.987	0
620	9	9.74806	69.6439	-646.384	16791.9	-36529.8	-934.455	243.486	584.022	0	-4.04056	-62.0448	-484.272	-34361.5	-5400.8	658.213	288.848	270.955	0	5.7075	7.59914	-1130.66	-508353	296992	-3134.7	262.915	449.932	0
621	0	10.3764	69.7989	-649.533	16859.7	-36671.6	-940.552	243.542	584.043	0	-3.82179	-62.7714	-486.751	-34505.7	-5322.71	627.71	289.065	270.89	0	6.55465	7.02748	-1136.28	-510874	298576	-3769.87	263.042	449.897	0
621	1	10.9553	69.9083	-652.718	16926.9	-36813.5	-949.045	243.6	584.067	0	-3.64608	-63.5581	-489.158	-34647.3	-5251.89	600.246	289.263	270.83	0	7.30919	6.35025	-1141.88	-513405	300147	-4397.22	263.161	449.882	0
621	2	11.4916	69.9942	-655.995	16994.6	-36957.8	-959.469	243.661	584.094	0	-3.48287	-64.3865	-491.546	-34786.8	-5184.11	575.178	289.453	270.77	0	8.0087	5.60767	-1147.54	-515989	301736	-5015.27	263.276	449.882	0
621	3	11.9874	70.0689	-659.378	17063	-37106	-970.368	243.726	584.123	0	-3.30567	-65.2454	-493.956	-34925.5	-5115.88	552.999	289.643	270.706	0	8.6817	4.82349	-1153.33	-518643	303362	-5621.48	263.391	449.891	0
621	4	12.4406	70.1365	-662.845	17132.7	-37257.5	-980.063	243.792	584.153	0	-3.0925	-66.1294	-496.415	-35064.4	-5043.76	534.779	289.84	270.635	0	9.34811	4.00704	-1159.26	-521358	305028	-6213.44	263.51	449.899	0
621	5	12.8448	70.1953	-666.359	17204.7	-37411	-987.573	243.858	584.181	0	-2.82647	-67.0353	-498.929	-35203.7	-4963.82	520.884	290.051	270.559	0	10.0183	3.15997	-1165.29	-524112	306731	-6788.74	263.636	449.901	0
621	6	13.189	70.2384	-669.886	17279.5	-37565.8	-992.782	243.922	584.205	0	-2.50036	-67.9609	-501.484	-35342.7	-4873.87	510.224	290.281	270.476	0	10.6886	2.27757	-1171.37	-526881	308458	-7344.48	263.769	449.892	0
621	7	13.462	70.2539	-673.391	17357	-37721.9	-996.232	243.982	584.225	0	-2.11869	-68.9066	-504.057	-35480.2	-4775.15	500.973	290.527	270.389	0	11.3433	1.34737	-1177.45	-529638	310193	-7879.13	263.907	449.874	0
621	8	13.6593	70.229	-676.849	17436.4	-37879.8	-999.045	244.035	584.239	0	-1.6914	-69.8732	-506.632	-35615.1	-4671.05	491.904	290.78	270.298	0	11.9679	0.355743	-1183.48	-532366	311919	-8394.32	264.046	449.845	0
621	9	13.7871	70.1572	-680.26	17517	-38039.9	-1002.5	244.08	584.25	0	-1.22323	-70.8542	-509.217	-35747.5	-4564.44	482.644	291.036	270.201	0	12.5639	-0.697044	-1189.48	-535066	313636	-8894.48	264.182	449.805	0
622	0	13.8638	70.044	-683.652	17598.1	-38203.5	-1007.42	244.118	584.259	0	-0.707164	-71.8299	-511.845	-35878.4	-4455.75	472.968	291.295	270.096	0	13.1566	-1.78587	-1195.5	-537763	315358	-9385.67	264.317	449.752	0
622	1	13.9156	69.9051	-687.075	17679.2	-38371.9	-1013.95	244.152	584.269	0	-0.128327	-72.7729	-514.555	-36008.7	-4343.1	462.48	291.559	269.98	0	13.7873	-2.86784	-1201.63	-540494	317112	-9874.7	264.452	449.686	0
622	2	13.9667	69.7559	-690.557	17760.4	-38545.4	-1021.71	244.182	584.281	0	0.523161	-73.6618	-517.367	-36138.3	-4224.1	450.893	291.835	269.85	0	14.4899	-3.90587	-1207.92	-543279	318912	-10366.9	264.593	449.607	0
622	3	14.028	69.6018	-694.086	17841.5	-38723.4	-1029.99	244.21	584.295	0	1.24424	-74.4906	-520.268	-36266.5	-4097.73	438.318	292.124	269.707	0	15.2722	-4.88873	-1214.35	-546106	320752	-10864.2	264.738	449.516	0
622	4	14.0956	69.4345	-697.598	17922.7	-38904	-1038.18	244.232	584.308	0	2.0233	-75.2663	-523.215	-36392.3	-3965.17	424.987	292.422	269.555	0	16.1189	-5.8318	-1220.81	-548927	322601	-11365.7	264.885	449.412	0
622	5	14.1562	69.2368	-701.006	18003.9	-39084.5	-1046.17	244.245	584.317	0	2.84514	-76.0025	-526.141	-36515.1	-3830.19	410.598	292.72	269.402	0	17.0014	-6.76575	-1227.15	-551678	324413	-11869.6	265.029	449.297	0
622	6	14.1918	68.9899	-704.222	18084.5	-39262	-1054.02	244.248	584.32	0	3.68916	-76.7162	-528.974	-36634.4	-3698.8	394.431	293.008	269.256	0	17.881	-7.72627	-1233.2	-554291	326140	-12372.3	265.163	449.175	0
622	7	14.1819	68.6781	-707.176	18162.3	-39433.7	-1061.63	244.238	584.317	0	4.52956	-77.4258	-531.652	-36750.6	-3577.01	376.49	293.272	269.125	0	18.7114	-8.7477	-1238.83	-556716	327740	-12866.3	265.281	449.05	0
622	8	14.1062	68.2906	-709.828	18235	-39597.4	-1068.83	244.216	584.311	0	5.34085	-78.1447	-534.139	-36864.6	-3468	358.142	293.507	269.017	0	19.447	-9.85404	-1243.97	-558926	329191	-13339.8	265.381	448.929	0
622	9	13.9511	67.8277	-712.186	18300.4	-39753.6	-1075.72	244.181	584.304	0	6.10347	-78.8713	-536.431	-36977.4	-3371.68	341.4	293.715	268.932	0	20.0546	-11.0436	-1248.62	-560927	330497	-13778.3	265.462	448.814	0
623	0	13.7161	67.3069	-714.323	18358.4	-39906.3	-1082.65	244.134	584.3	0	6.80976	-79.5834	-538.559	-37089.8	-3285.35	328.07	293.9	268.869	0	20.5259	-12.2766	-1252.88	-562770	331688	-14166.3	265.526	448.71	0
623	1	13.4117	66.7595	-716.366	18410.5	-40061.3	-1090.23	244.077	584.3	0	7.46493	-80.244	-540.586	-37201.8	-3204.21	319.398	294.073	268.818	0	20.8767	-13.4845	-1256.95	-564539	332818	-14490.3	265.579	448.618	0
623	2	13.0493	66.2164	-718.439	18459	-40223.2	-1099.27	244.013	584.307	0	8.07595	-80.8192	-542.577	-37312.9	-3123.05	315.766	294.244	268.77	0	21.1253	-14.6028	-1261.02	-566318	333945	-14739.6	265.626	448.541	0
623	3	12.632	65.6965	-720.619	18506	-40394.5	-1110.43	243.945	584.319	0	8.63897	-81.2948	-544.581	-37422.9	-3038.88	317.064	294.42	268.719	0	21.271	-15.5983	-1265.2	-568160	335106	-14906.2	265.671	448.475	0
623	4	12.1533	65.2043	-722.91	18552.3	-40574.8	-1123.87	243.873	584.337	0	9.13562	-81.6792	-546.621	-37533	-2952.21	323.788	294.599	268.664	0	21.2889	-16.475	-1269.53	-570071	336311	-14983.2	265.714	448.418	0
623	5	11.5998	64.7339	-725.267	18598	-40761.7	-1139.49	243.798	584.357	0	9.53624	-81.9956	-548.693	-37644.7	-2866.53	337.187	294.776	268.608	0	21.136	-17.2617	-1273.96	-572027	337545	-14963.9	265.754	448.364	0
623	6	10.9537	64.2741	-727.61	18642.1	-40951.3	-1157.39	243.718	584.379	0	9.80661	-82.2704	-550.771	-37758.7	-2786.11	358.226	294.941	268.556	0	20.7603	-17.9963	-1278.38	-573977	338780	-14841.2	265.787	448.311	0
623	7	10.1962	63.8129	-729.848	18683.2	-41139.7	-1177.78	243.633	584.401	0	9.91544	-82.5247	-552.817	-37873.8	-2714.77	386.938	295.089	268.511	0	20.1117	-18.7118	-1282.67	-575860	339980	-14607.2	265.81	448.255	0
623	8	9.31466	63.3419	-731.909	18719.7	-41324.5	-1200.21	243.539	584.423	0	9.83939	-82.7691	-554.8	-37988.7	-2655.83	422.739	295.213	268.473	0	19.1541	-19.4272	-1286.71	-577626	341113	-14255.5	265.819	448.193	0
623	9	8.31141	62.8625	-733.766	18750.7	-41505.7	-1223.39	243.435	584.446	0	9.5678	-83.0073	-556.711	-38102.2	-2611.42	465.178	295.309	268.442	0	17.8792	-20.1447	-1290.48	-579258	342168	-13785.1	265.813	448.122	0
624	0	7.20757	62.3895	-735.463	18775.9	-41683.8	-1245.91	243.323	584.471	0	9.10651	-83.2362	-558.568	-38213.3	-2581.35	514.42	295.379	268.413	0	16.3141	-20.8467	-1294.03	-580784	343161	-13203.4	265.793	448.044	0
624	1	6.03474	61.9458	-737.081	18795.2	-41859.2	-1267.22	243.21	584.5	0	8.47519	-83.4467	-560.404	-38321.1	-2563.67	570.784	295.425	268.381	0	14.5099	-21.5009	-1297.49	-582258	344126	-12522.9	265.762	447.964	0
624	2	4.81934	61.5485	-738.696	18807.5	-42031.4	-1287.7	243.1	584.54	0	7.7	-83.6271	-562.233	-38425.2	-2556.52	633.851	295.453	268.344	0	12.5193	-22.0786	-1300.93	-583728	345090	-11757.2	265.726	447.887	0
624	3	3.57214	61.1984	-740.327	18811.3	-42199.2	-1307.93	242.999	584.591	0	6.80993	-83.7669	-564.032	-38525.3	-2559.96	702.482	295.461	268.303	0	10.3821	-22.5685	-1304.36	-585203	346050	-10917	265.685	447.821	0
624	4	2.28755	60.8806	-741.942	18805.2	-42361.3	-1328.17	242.905	584.654	0	5.83364	-83.8565	-565.741	-38620.4	-2576.49	775.432	295.446	268.265	0	8.12119	-22.9759	-1307.68	-586651	346977	-10007.6	265.636	447.775	0
624	5	0.947874	60.5704	-743.467	18788.8	-42516.9	-1348.25	242.813	584.728	0	4.79117	-83.8891	-567.273	-38708.2	-2609.94	851.269	295.399	268.236	0	5.73905	-23.3186	-1310.74	-588008	347820	-9029.01	265.572	447.754	0
624	6	-0.467557	60.2413	-744.815	18763	-42666.6	-1367.55	242.715	584.809	0	3.69013	-83.8626	-568.546	-38785.2	-2662.62	927.917	295.317	268.218	0	3.22257	-23.6213	-1313.36	-589202	348524	-7978.84	265.486	447.759	0
624	7	-1.96941	59.8749	-745.903	18729.5	-42811.8	-1385.16	242.604	584.89	0	2.53305	-83.7763	-569.506	-38848.2	-2732.23	1002.88	295.202	268.214	0	0.563642	-23.9015	-1315.41	-590168	349052	-6858	265.377	447.785	0
624	8	-3.55045	59.4672	-746.696	18690.2	-42954.8	-1400.35	242.474	584.97	0	1.32459	-83.6246	-570.153	-38895.5	-2812.51	1074	295.067	268.219	0	-2.22587	-24.1574	-1316.85	-590880	349394	-5672.71	265.245	447.827	0
624	9	-5.18781	59.0302	-747.214	18647	-43097.1	-1413.16	242.323	585.045	0	0.0717801	-83.3954	-570.527	-38928.8	-2896.93	1139.91	294.922	268.233	0	-5.11603	-24.3653	-1317.74	-591357	349574	-4432.62	265.096	447.878	0
625	0	-6.84986	58.5875	-747.528	18601.4	-43238.4	-1424.14	242.158	585.116	0	-1.21586	-83.0723	-570.695	-38951.2	-2980.76	1200.35	294.777	268.252	0	-8.06573	-24.4848	-1318.22	-591656	349635	-3147.63	264.938	447.937	0
625	1	-8.50458	58.1677	-747.729	18553.7	-43377.8	-1433.9	241.987	585.187	0	-2.5267	-82.6406	-570.727	-38966.2	-3060.86	1256.7	294.637	268.275	0	-11.0313	-24.4729	-1318.46	-591847	349628	-1825.93	264.778	448.003	0
625	2	-10.1298	57.7919	-747.882	18502.3	-43514.9	-1442.97	241.816	585.26	0	-3.85306	-82.0957	-570.673	-38975.1	-3136.93	1311.71	294.503	268.297	0	-13.9829	-24.3038	-1318.56	-591982	349586	-472.62	264.619	448.078	0
625	3	-11.7204	57.4662	-748.004	18443.8	-43650.3	-1451.87	241.644	585.343	0	-5.19582	-81.4449	-570.543	-38977.8	-3212.24	1368.4	294.37	268.317	0	-16.9162	-23.9787	-1318.55	-592076	349514	911.505	264.459	448.164	0
625	4	-13.286	57.1831	-748.064	18375.2	-43783.5	-1461.18	241.471	585.436	0	-6.56242	-80.7037	-570.321	-38972.1	-3290.34	1429.06	294.231	268.334	0	-19.8484	-23.5206	-1318.38	-592109	349394	2328.66	264.294	448.261	0
625	5	-14.8437	56.9281	-747.999	18294.3	-43911.6	-1471.53	241.295	585.542	0	-7.96553	-79.8982	-569.973	-38955.6	-3372.33	1495.19	294.083	268.347	0	-22.8092	-22.9701	-1317.97	-592038	349202	3780.41	264.124	448.367	0
625	6	-16.4112	56.6831	-747.73	18200.2	-44029.3	-1483.39	241.116	585.659	0	-9.42225	-79.0633	-569.458	-38926.5	-3458.16	1567.97	293.927	268.357	0	-25.8335	-22.3802	-1317.19	-591807	348909	5265.82	263.948	448.481	0
625	7	-18.0026	56.4293	-747.179	18092.5	-44132.3	-1496.77	240.935	585.786	0	-10.9481	-78.2313	-568.73	-38883.6	-3547.86	1647.68	293.762	268.369	0	-28.9507	-21.802	-1315.91	-591363	348482	6781.5	263.766	448.6	0
625	8	-19.6229	56.1525	-746.3	17971.7	-44217.8	-1511.04	240.751	585.919	0	-12.5504	-77.4181	-567.752	-38826.7	-3641.82	1732.78	293.586	268.387	0	-32.1733	-21.2656	-1314.05	-590669	347900	8322.13	263.579	448.725	0
625	9	-21.2676	55.8502	-745.097	17839.1	-44284.4	-1525.13	240.566	586.058	0	-14.2241	-76.6173	-566.519	-38755.9	-3741.47	1820.13	293.396	268.411	0	-35.4917	-20.7672	-1311.62	-589726	347162	9882.89	263.384	448.858	0
626	0	-22.9233	55.5353	-743.616	17696.8	-44332.4	-1538.08	240.383	586.202	0	-15.9518	-75.8055	-565.067	-38672.6	-3848.34	1906.25	293.19	268.439	0	-38.875	-20.2702	-1308.68	-588568	346290	11460.6	263.184	448.997	0
626	1	-24.5725	55.2291	-741.927	17546.3	-44364	-1549.31	240.204	586.35	0	-17.7075	-74.9573	-563.455	-38579.4	-3962.44	1988.43	292.968	268.469	0	-42.28	-19.7282	-1305.38	-587246	345318	13051.3	262.979	449.14	0
626	2	-26.1996	54.9482	-740.082	17388.3	-44382.3	-1558.28	240.031	586.505	0	-19.4679	-74.0593	-561.726	-38479	-4081.93	2065.13	292.733	268.501	0	-45.6675	-19.1111	-1301.81	-585803	344270	14648.8	262.772	449.287	0
626	3	-27.7968	54.6976	-738.094	17223.2	-44390.4	-1564.27	239.858	586.665	0	-21.2186	-73.1121	-559.892	-38372.7	-4203.63	2135.83	292.492	268.536	0	-49.0154	-18.4145	-1297.99	-584249	343154	16247	262.562	449.439	0
626	4	-29.3649	54.4723	-735.937	17051.3	-44390.3	-1566.43	239.682	586.831	0	-22.9527	-72.1248	-557.935	-38259.8	-4323.8	2201.15	292.25	268.574	0	-52.3176	-17.6525	-1293.87	-582564	341959	17842.1	262.35	449.594	0
626	5	-30.9112	54.2587	-733.564	16872.6	-44382.7	-1564.09	239.497	586.999	0	-24.6692	-71.1091	-555.821	-38137.7	-4439.2	2262.73	292.013	268.615	0	-55.5805	-16.8504	-1289.39	-580712	340662	19433.2	262.136	449.752	0
626	6	-32.4464	54.0371	-730.915	16686.3	-44366.2	-1557.05	239.3	587.171	0	-26.3742	-70.0761	-553.497	-38002.6	-4548.09	2321.95	291.783	268.659	0	-58.8206	-16.039	-1284.41	-578644	339233	21020.4	261.917	449.913	0
626	7	-33.979	53.7893	-727.935	16491.6	-44337.8	-1545.96	239.091	587.345	0	-28.0777	-69.0341	-550.909	-37850.3	-4650.65	2379.05	291.558	268.705	0	-62.0567	-15.2448	-1278.84	-576313	337644	22602.4	261.693	450.079	0
626	8	-35.5097	53.5064	-724.584	16287.5	-44292.6	-1532.46	238.872	587.522	0	-29.7876	-67.9875	-548.018	-37677.7	-4748.31	2433.46	291.336	268.753	0	-65.2973	-14.4812	-1272.6	-573685	335874	24175.1	261.464	450.251	0
626	9	-37.0297	53.19	-720.851	16072.8	-44226.8	-1518.64	238.646	587.703	0	-31.5036	-66.9345	-544.821	-37483.8	-4842.61	2484.46	291.112	268.8	0	-68.5333	-13.7445	-1265.67	-570754	333922	25731.3	261.231	450.428	0
627	0	-38.5188	52.8517	-716.768	15846.7	-44139.3	-1506.28	238.419	587.891	0	-33.2138	-65.865	-541.349	-37270.3	-4934.4	2531.5	290.885	268.847	0	-71.7327	-13.0133	-1258.12	-567546	331805	27260.5	260.994	450.611	0
627	1	-39.9498	52.5085	-712.395	15609.7	-44031.4	-1496.63	238.192	588.089	0	-34.8952	-64.7633	-537.652	-37039.9	-5023.24	2574.49	290.657	268.892	0	-74.845	-12.2548	-1250.05	-564110	329552	28749.8	260.758	450.8	0
627	2	-41.2988	52.1749	-707.776	15363	-43906.1	-1490.29	237.966	588.294	0	-36.521	-63.6168	-533.757	-36794.2	-5108.33	2613.39	290.429	268.934	0	-77.8198	-11.4419	-1241.53	-560475	327181	30187	260.521	450.996	0
627	3	-42.5548	51.8542	-702.903	15107.8	-43766	-1486.85	237.735	588.507	0	-38.0682	-62.4231	-529.659	-36532.6	-5190.44	2648.07	290.2	268.974	0	-80.6231	-10.5688	-1232.56	-556634	324682	31562.7	260.281	451.196	0
627	4	-43.7182	51.5359	-697.732	14843.3	-43610.7	-1485.13	237.496	588.726	0	-39.5244	-61.1895	-525.329	-36254	-5272.45	2679	289.964	269.012	0	-83.2426	-9.65355	-1223.06	-552556	322031	32870.8	260.032	451.403	0
627	5	-44.7959	51.1956	-692.208	14567	-43437.7	-1483.4	237.248	588.956	0	-40.8878	-59.9301	-520.723	-35957.2	-5357.63	2707.55	289.711	269.052	0	-85.6837	-8.73455	-1212.93	-548201	319197	34106.8	259.771	451.618	0
627	6	-45.797	50.8029	-686.266	14276.3	-43243.1	-1479.48	236.988	589.197	0	-42.1623	-58.6632	-515.795	-35639.8	-5447.53	2734.72	289.439	269.097	0	-87.9593	-7.86032	-1202.06	-543522	316150	35265.8	259.494	451.845	0
627	7	-46.7278	50.3345	-679.833	13969.7	-43022.7	-1471.54	236.716	589.451	0	-43.351	-57.4059	-510.509	-35299.2	-5541.33	2760.11	289.146	269.145	0	-90.0789	-7.07138	-1190.34	-538469	312862	36341.3	259.202	452.08	0
627	8	-47.5861	49.7832	-672.853	13647.4	-42772.3	-1459.1	236.431	589.717	0	-44.4523	-56.1687	-504.856	-34933.7	-5636.4	2782.6	288.836	269.195	0	-92.0383	-6.38542	-1177.71	-533005	309322	37325.8	258.896	452.317	0
627	9	-48.355	49.1605	-665.325	13311.6	-42488.6	-1442.87	236.139	589.992	0	-45.456	-54.9513	-498.874	-34543.3	-5728.77	2801.9	288.517	269.243	0	-93.811	-5.79074	-1164.2	-527132	305545	38209.5	258.583	452.547	0
628	0	-49.0026	48.4944	-657.312	12965.2	-42169.1	-1424.01	235.846	590.275	0	-46.3402	-53.7409	-492.636	-34129.3	-5812.71	2819.19	288.201	269.279	0	-95.3428	-5.2465	-1149.95	-520904	301579	38980.9	258.275	452.761	0
628	1	-49.4906	47.8199	-648.919	12610.8	-41812.6	-1403.66	235.566	590.567	0	-47.0781	-52.516	-486.229	-33693.6	-5880.89	2836.51	287.905	269.296	0	-96.5686	-4.69609	-1135.15	-514395	297486	39628.9	257.985	452.954	0
628	2	-49.7914	47.1642	-640.227	12250.3	-41419	-1382.79	235.306	590.866	0	-47.6531	-51.2583	-479.706	-33237.8	-5927.01	2855.57	287.645	269.288	0	-97.4445	-4.09413	-1119.93	-507663	293311	40147.9	257.724	453.123	0
628	3	-49.9002	46.5356	-631.252	11885.3	-40989.7	-1361.97	235.066	591.172	0	-48.0676	-49.963	-473.067	-32762.5	-5948.96	2876.94	287.425	269.256	0	-97.9677	-3.42744	-1104.32	-500719	289060	40539.4	257.495	453.27	0
628	4	-49.8309	45.9247	-621.969	11516.1	-40526.6	-1341.37	234.842	591.485	0	-48.3361	-48.6392	-466.265	-32268.6	-5948.83	2899.41	287.242	269.207	0	-98.167	-2.71447	-1088.23	-493537	284707	40807.8	257.293	453.401	0
628	5	-49.6032	45.3122	-612.327	11141.8	-40031.1	-1321.15	234.625	591.804	0	-48.477	-47.3056	-459.251	-31757.6	-5930.53	2919.77	287.087	269.151	0	-98.0801	-1.99343	-1071.58	-486081	280220	40953.9	257.109	453.523	0
628	6	-49.2363	44.673	-602.268	10761.5	-39504.8	-1301.92	234.407	592.132	0	-48.5128	-45.9872	-451.986	-31231.1	-5898.61	2934.22	286.95	269.098	0	-97.7491	-1.31416	-1054.25	-478313	275565	40974.7	256.933	453.639	0
628	7	-48.7503	43.9804	-591.738	10374.6	-38949.6	-1284.64	234.178	592.468	0	-48.4747	-44.7076	-444.435	-30689.4	-5858.41	2940.16	286.818	269.053	0	-97.2249	-0.727238	-1036.17	-470197	270711	40870	256.756	453.749	0
628	8	-48.1661	43.2142	-580.706	9981.35	-38367.4	-1269.94	233.93	592.812	0	-48.3959	-43.479	-436.559	-30131.1	-5815.59	2936.33	286.679	269.02	0	-96.5621	-0.264774	-1017.26	-461705	265631	40647.5	256.567	453.856	0
628	9	-47.4996	42.3717	-569.174	9583.69	-37759.3	-1257.83	233.66	593.162	0	-48.2997	-42.2966	-428.331	-29554.6	-5774.85	2922.05	286.518	268.999	0	-95.7993	0.0750504	-997.505	-452830	260316	40321.5	256.357	453.966	0
629	0	-46.7545	41.4698	-557.192	9184.7	-37126.3	-1247.94	233.369	593.516	0	-48.1909	-41.1408	-419.759	-28960	-5738.56	2897.34	286.329	268.992	0	-94.9453	0.329044	-976.951	-443598	254778	39906.5	256.124	454.08	0
629	1	-45.9253	40.5362	-544.841	8787.02	-36469.2	-1239.97	233.064	593.872	0	-48.0601	-39.9829	-410.881	-28349.1	-5706.58	2863.56	286.111	268.996	0	-93.9854	0.553299	-955.723	-434065	249052	39416.1	255.87	454.202	0
629	2	-45.0085	39.5942	-532.203	8391.19	-35788.6	-1233.83	232.754	594.233	0	-47.8923	-38.7962	-401.741	-27724.4	-5677.24	2823.03	285.868	269.011	0	-92.9009	0.798012	-933.943	-424287	243176	38862.3	255.601	454.337	0
629	3	-44.0073	38.6557	-519.323	7996.11	-35084	-1229.48	232.443	594.603	0	-47.6706	-37.5648	-392.367	-27088	-5648.25	2777.61	285.605	269.037	0	-91.6779	1.09098	-911.69	-414300	237175	38254	255.322	454.488	0
629	4	-42.9291	37.7187	-506.214	7600.48	-34354.4	-1226.36	232.135	594.986	0	-47.3785	-36.2826	-382.785	-26440.8	-5617.27	2728.11	285.325	269.075	0	-90.3075	1.43607	-888.999	-404119	231063	37595	255.038	454.655	0
629	5	-41.7836	36.766	-492.863	7203.6	-33598.1	-1223.43	231.831	595.384	0	-47.0041	-34.9488	-373.013	-25782.5	-5582.76	2674.67	285.033	269.12	0	-88.7877	1.8172	-865.876	-393740	224844	36885.2	254.75	454.832	0
629	6	-40.5812	35.7672	-479.233	6805.53	-32813.3	-1219.66	231.53	595.799	0	-46.5374	-33.5626	-363.065	-25111.7	-5543.68	2616.52	284.731	269.166	0	-87.1186	2.20462	-842.298	-383146	218514	36120.2	254.462	455.007	0
629	7	-39.3273	34.6883	-465.272	6407.12	-31997.7	-1214.12	231.228	596.229	0	-45.963	-32.1232	-352.948	-24427.5	-5498.65	2551.67	284.421	269.21	0	-85.2902	2.56508	-818.22	-372303	212064	35289.3	254.173	455.166	0
629	8	-38.0148	33.5052	-450.923	6010.08	-31148.4	-1205.71	230.923	596.672	0	-45.2598	-30.6312	-342.677	-23730.5	-5445.35	2477.82	284.109	269.25	0	-83.2746	2.87394	-793.6	-361181	205483	34375.3	253.889	455.291	0
629	9	-36.6177	32.2134	-436.148	5616.98	-30261.9	-1193.13	230.616	597.121	0	-44.4029	-29.0862	-332.28	-23022.6	-5380.35	2393.48	283.808	269.287	0	-81.0205	3.12712	-768.429	-349762	198775	33355.8	253.617	455.361	0
630	0	-35.0913	30.8303	-420.944	5230.31	-29335.6	-1175.31	230.31	597.575	0	-43.3602	-27.4821	-321.806	-22305.5	-5299.69	2298.15	283.531	269.313	0	-78.4515	3.34813	-742.751	-338052	191956	32205	253.369	455.351	0
630	1	-33.3817	29.3867	-405.324	4851.24	-28368.6	-1151.97	230.01	598.031	0	-42.0975	-25.8087	-311.303	-21579.6	-5200.17	2192	283.295	269.32	0	-75.4792	3.57805	-716.627	-326065	185042	30895.8	253.157	455.239	0
630	2	-31.4407	27.9125	-389.286	4479.31	-27361.6	-1123.45	229.713	598.494	0	-40.5871	-24.06	-300.786	-20843.7	-5080.34	2075.7	283.11	269.297	0	-72.0278	3.85257	-690.073	-313801	178037	29404.3	252.988	455.005	0
630	3	-29.2371	26.4265	-372.799	4113.63	-26314	-1090.3	229.415	598.966	0	-38.8123	-22.2382	-290.223	-20094.9	-4941.18	1950.43	282.975	269.24	0	-68.0494	4.18825	-663.022	-301232	170918	27713.7	252.859	454.635	0
630	4	-26.7596	24.9348	-355.803	3754.24	-25223.4	-1053.07	229.109	599.449	0	-36.7653	-20.3509	-279.539	-19328.8	-4786.22	1817.73	282.878	269.145	0	-63.5249	4.58388	-635.342	-288302	163642	25816.2	252.766	454.121	0
630	5	-24.017	23.4321	-338.237	3401.34	-24086.3	-1012.75	228.789	599.944	0	-34.4445	-18.41	-268.635	-18541.3	-4621.2	1678.77	282.798	269.02	0	-58.4615	5.02217	-606.872	-274951	156160	23712	252.696	453.459	0
630	6	-21.0381	21.9063	-320.056	3053.98	-22899.6	-970.938	228.451	600.458	0	-31.854	-16.4344	-257.402	-17728.9	-4452.96	1533.89	282.7	268.876	0	-52.8921	5.47192	-577.458	-261127	148424	21408.6	252.633	452.655	0
630	7	-17.8633	20.3494	-301.249	2710.86	-21662.3	-929.529	228.092	601.001	0	-29.0017	-14.448	-245.743	-16889.6	-4287.26	1382.95	282.554	268.729	0	-46.865	5.90141	-546.991	-246806	140397	18920.8	252.559	451.724	0
630	8	-14.533	18.769	-281.863	2372.26	-20377.8	-890.471	227.703	601.584	0	-25.895	-12.4719	-233.607	-16022.7	-4126.34	1225.97	282.336	268.589	0	-40.4281	6.29706	-515.47	-232006	132077	16268.8	252.462	450.673	0
630	9	-11.0814	17.1926	-262.02	2041.04	-19054.3	-855.59	227.279	602.21	0	-22.5371	-10.5182	-221.008	-15129.7	-3967.9	1063.59	282.046	268.458	0	-33.6185	6.67433	-483.028	-216802	123500	13477.4	252.338	449.503	0
631	0	-7.53883	15.6655	-241.918	1722.38	-17703.1	-826.46	226.822	602.88	0	-18.9263	-8.59031	-208.026	-14214.9	-3805.75	897.426	281.705	268.332	0	-26.4652	7.07519	-449.944	-201328	114745	10577.5	252.197	448.206	0
631	1	-3.94002	14.2381	-221.807	1422.95	-16335.1	-804.308	226.355	603.585	0	-15.0634	-6.68596	-194.789	-13284.9	-3631.65	730.279	281.356	268.201	0	-19.0034	7.5521	-416.596	-185760	105924	7607.7	252.072	446.768	0
631	2	-0.335241	12.9488	-201.937	1149.73	-14960	-789.945	225.917	604.307	0	-10.9653	-4.80305	-181.443	-12347.9	-3438.35	565.402	281.05	268.054	0	-11.3005	8.14577	-383.38	-170277	97157.9	4616.74	252.01	445.167	0
631	3	3.20186	11.8169	-182.513	908.171	-13587.6	-783.848	225.552	605.024	0	-6.67923	-2.94676	-168.115	-11412.3	-3222.29	405.445	280.833	267.884	0	-3.47738	8.87009	-350.628	-155034	88545.4	1665.34	252.058	443.376	0
631	4	6.57348	10.8423	-163.684	700.978	-12229.5	-786.122	225.286	605.717	0	-2.28648	-1.13375	-154.906	-10486.5	-2984.19	252.081	280.736	267.696	0	4.28701	9.70854	-318.59	-140148	80157.6	-1174.01	252.247	441.364	0
631	5	9.66325	10.0059	-145.548	528.287	-10897.7	-796.06	225.126	606.37	0	2.10457	0.609133	-141.89	-9578.68	-2728.47	106.41	280.771	267.508	0	11.7678	10.615	-287.438	-125703	72040.2	-3820.63	252.594	439.096	0
631	6	12.347	9.26935	-128.158	388.38	-9602.61	-811.614	225.072	606.97	0	6.37004	2.24802	-129.126	-8696.23	-2462.47	-30.5429	280.93	267.347	0	18.7171	11.5174	-257.284	-111757	64221.8	-6192.63	253.106	436.52	0
631	7	14.5065	8.58276	-111.539	278.284	-8352.03	-828.966	225.12	607.505	0	10.3819	3.74782	-116.673	-7844.96	-2194.76	-157.968	281.189	267.239	0	24.8885	12.3306	-228.212	-98348	56722.1	-8213.13	253.785	433.544	0
631	8	16.0404	7.89781	-95.7012	194.728	-7153.29	-842.363	225.254	607.965	0	14.0143	5.08004	-104.592	-7028.88	-1932.09	-275.272	281.527	267.203	0	30.0547	12.9779	-200.293	-85507.4	49560	-9811.8	254.64	430.021	0
631	9	16.8725	7.17824	-80.679	134.364	-6013.86	-844.687	225.459	608.335	0	17.1486	6.22623	-92.9522	-6251.14	-1677.49	-381.315	281.953	267.251	0	34.0211	13.4045	-173.631	-73278	42765	-10926.6	255.703	425.738	0
632	0	16.9599	6.40466	-66.5479	93.0901	-4941.66	-828.615	225.743	608.601	0	19.6822	7.17489	-81.8336	-5514.95	-1431.4	-474.018	282.508	267.392	0	36.6421	13.5795	-148.382	-61731	36382.6	-11510.7	257.05	420.422	0
632	1	16.2989	5.57305	-53.4197	66.2171	-3946.26	-787.971	226.127	608.76	0	21.5309	7.91469	-71.3143	-4822.89	-1194.38	-550.704	283.252	267.629	0	37.8299	13.4877	-124.734	-50958.1	30463.7	-11540.9	258.787	413.725	0
632	2	14.9308	4.69115	-41.4158	49.2919	-3039.01	-719.467	226.622	608.81	0	22.6231	8.42627	-61.4419	-4175.74	-969.123	-608.125	284.227	267.962	0	37.5538	13.1174	-102.858	-41048.8	25046.6	-11024.7	261.032	405.205	0
632	3	12.9566	3.77968	-30.6604	38.4075	-2231.67	-624.394	227.213	608.747	0	22.9004	8.68058	-52.2212	-3572.19	-760.043	-642.346	285.446	268.405	0	35.8569	12.4603	-82.8817	-32082.8	20151.7	-10012.3	263.904	394.308	0
632	4	10.5618	2.87698	-21.3047	30.3462	-1535.94	-509.688	227.906	608.576	0	22.3303	8.64611	-43.6242	-3009.39	-571.407	-649.671	286.902	268.985	0	32.892	11.5231	-64.9289	-24146.6	15792.5	-8611.16	267.544	380.412	0
632	5	8.01638	2.03738	-13.5301	23.1619	-963.362	-387.525	228.799	608.288	0	20.9209	8.29761	-35.615	-2484.34	-406.922	-628.413	288.574	269.756	0	28.9373	10.335	-49.1451	-17341.4	11984.2	-6989.61	272.118	362.957	0
632	6	5.61097	1.31511	-7.46784	16.4607	-520.869	-271.771	230.252	607.796	0	18.7381	7.62662	-28.1816	-1994.99	-269.839	-579.826	290.425	270.791	0	24.3491	8.94172	-35.6494	-11741	8735.37	-5339.39	277.82	341.386	0
632	7	3.55902	0.743045	-3.09198	10.6454	-204.357	-172.816	233.907	606.557	0	15.9272	6.6572	-21.3626	-1541.22	-161.62	-507.671	292.434	272.146	0	19.4863	7.40024	-24.4545	-7333.99	6035.04	-3816.86	285.034	314.428	0
632	8	1.95492	0.325547	-0.207439	6.03263	1.98656	-95.3173	300	610	0	12.7311	5.46412	-15.2643	-1127.46	-81.0884	-418.229	294.688	273.862	0	14.686	5.78967	-15.4717	-4022.92	3857.49	-2515.36	294.887	277.979	0
632	9	0.799561	0.0466922	1.47577	2.66129	120.387	-39.3954	300	610	0	9.47526	4.1772	-10.0509	-764.82	-25.2471	-321.103	297.488	276.095	0	10.2748	4.2239	-8.57513	-1669.37	2174.49	-1476.11	311.095	218.32	0
633	0	0.0399611	-0.119202	2.26758	0.405639	174.109	-2.54606	300	610	0	6.48861	2.94694	-5.8718	-466.587	9.88861	-227.625	301.684	279.462	0	6.52857	2.82774	-3.60422	-121.588	951.892	-703.948	351.051	71.3938	0
633	1	-0.401536	-0.200372	2.45248	-0.939613	184.238	18.9441	300	610	0	3.99783	1.88825	-2.76896	-239.489	28.911	-146.741	310.441	286.491	0	3.5963	1.68788	-0.316477	782.811	135.47	-176.063	0	0	0
633	2	-0.607503	-0.223151	2.26639	-1.60104	168.096	29.0412	300	610	0	2.08912	1.05443	-0.654845	-80.3654	36.401	-82.7413	300	200	0	1.48161	0.831277	1.61155	1209.46	-350.085	148.437	0	0	0
633	3	-0.653494	-0.209643	1.88919	-1.79045	138.774	31.3842	300	610	0	0.74262	0.449306	0.638741	20.7045	36.3675	-36.0798	300	200	0	0.0891264	0.239663	2.52793	1310.57	-587.516	317.311	0	0	0
633	4	-0.602024	-0.176881	1.44708	-1.68588	105.37	28.9895	300	610	0	-0.120088	0.0478219	1.30634	76.3463	32.0123	-4.95012	300	200	0	-0.722112	-0.129059	2.75341	1212.45	-653.981	376.574	0	0	0
633	5	-0.500654	-0.136956	1.02036	-1.42476	73.6011	24.1563	300	610	0	-0.601786	-0.188713	1.53442	99.2352	25.6916	13.5381	300	200	0	-1.10244	-0.32567	2.55478	1011.48	-614.224	365.75	0	0	0
633	6	-0.382681	-0.097673	0.653361	-1.10476	46.5607	18.4975	300	610	0	-0.806991	-0.30221	1.48262	100.564	18.9944	22.5539	300	200	0	-1.18967	-0.399883	2.13598	775.339	-518.135	315.92	0	0	0
633	7	-0.269228	-0.0634418	0.36446	-0.789062	25.4626	13.0386	300	610	0	-0.82876	-0.331434	1.27607	89.3381	12.8793	25.0485	300	200	0	-1.09799	-0.394876	1.64053	547.129	-401.113	249.605	0	0	0
633	8	-0.171898	-0.0361967	0.154903	-0.513475	10.2964	8.34543	300	610	0	-0.742467	-0.308722	1.00517	72.2324	7.82782	23.4964	300	200	0	-0.914365	-0.344918	1.16008	350.688	-286.009	181.718	0	0	0
633	9	-0.0954443	-0.0162166	0.0159491	-0.293806	0.349043	4.65212	300	610	0	-0.604332	-0.258855	0.72958	53.7856	3.99021	19.8026	300	200	0	-0.699777	-0.275072	0.745529	195.933	-185.73	121.021	0	0	0
634	0	-0.0401075	-0.00279552	-0.0658439	-0.132478	-5.41185	1.974	300	610	0	-0.45286	-0.199323	0.484143	36.767	1.30804	15.3179	300	200	0	-0.492967	-0.202118	0.418299	83.5967	-105.931	71.694	0	0	0
634	1	-0.00350977	0.00525422	-0.105021	-0.0239281	-8.07885	0.198854	300	610	0	-0.311778	-0.14133	0.285307	22.5986	-0.390033	10.9132	300	200	0	-0.315288	-0.136076	0.180286	9.04173	-47.4209	34.7859	0	0	0
634	2	0.0179506	0.009256	-0.115024	0.0413358	-8.64904	-0.845474	300	610	0	-0.193492	-0.0911371	0.13697	11.7581	-1.31984	7.07952	300	200	0	-0.175541	-0.0818811	0.0219454	-34.9017	-8.12654	9.41817	0	0	0
634	3	0.0281491	0.0104533	-0.107062	0.0739312	-7.9457	-1.34511	300	610	0	-0.102413	-0.0514127	0.035353	4.1235	-1.69707	4.0313	300	200	0	-0.0742643	-0.0409594	-0.0717092	-56.0059	15.4347	-6.28992	0	0	0
634	4	0.0306567	0.00989536	-0.0897197	0.0838575	-6.59398	-1.47201	300	610	0	-0.0378376	-0.0224434	-0.0272867	-0.757653	-1.71163	1.79809	300	200	0	-0.00718095	-0.0125481	-0.117006	-61.4625	27.141	-14.5714	0	0	0
634	5	0.0284434	0.00839481	-0.0690519	0.0795667	-5.03064	-1.36946	300	610	0	0.00380148	-0.00311168	-0.0600482	-3.47375	-1.51593	0.299729	300	200	0	0.0322449	0.00528313	-0.1291	-57.2719	30.6357	-17.5956	0	0	0
634	6	0.0237797	0.0065312	-0.0489362	0.0676133	-3.53202	-1.14723	300	610	0	0.0272887	0.00837411	-0.0717252	-4.62121	-1.22268	-0.597492	300	200	0	0.0510684	0.0149053	-0.120661	-48.0342	28.9924	-17.2365	0	0	0
634	7	0.0182631	0.00468103	-0.0315362	0.0526796	-2.24928	-0.882683	300	610	0	0.0375392	0.0139795	-0.0698875	-4.72998	-0.908297	-1.04211	300	200	0	0.0558024	0.0186605	-0.101424	-36.9962	24.591	-14.975	0	0	0
634	8	0.012914	0.00305917	-0.0177721	0.0378126	-1.24359	-0.625341	300	610	0	0.0389572	0.0155356	-0.0604985	-4.22859	-0.619251	-1.1735	300	200	0	0.0518711	0.0185948	-0.0782707	-26.2389	19.1285	-11.8894	0	0	0
634	9	0.00829878	0.00176195	-0.00773959	0.0247567	-0.517107	-0.402826	300	610	0	0.0351277	0.0145781	-0.0478874	-3.43616	-0.379234	-1.10914	300	200	0	0.0434265	0.01634	-0.055627	-16.9257	13.7073	-8.69776	0	0	0
635	0	0.00465585	0.000806049	-0.00104862	0.0142985	-0.0377608	-0.226863	300	610	0	0.0287379	0.0122894	-0.0349272	-2.57087	-0.196021	-0.939891	300	200	0	0.0333937	0.0130955	-0.0359759	-9.55309	8.95607	-5.82576	0	0	0
635	1	0.00200626	0.000160349	0.00292339	0.00658082	0.242342	-0.0986456	300	610	0	0.0216378	0.00950839	-0.0233116	-1.76686	-0.0673124	-0.730525	300	200	0	0.023644	0.00966874	-0.0203882	-4.17523	5.15657	-3.47992	0	0	0
635	2	0.000243669	-0.000230015	0.00485856	0.00135893	0.374494	-0.0131657	300	610	0	0.0149758	0.00677578	-0.0138538	-1.09394	0.0147143	-0.523052	300	200	0	0.0152194	0.00654577	-0.00899524	-0.585425	2.35725	-1.71628	0	0	0
635	3	-0.000798783	-0.000427032	0.00539192	-0.00180542	0.405826	0.0375507	300	610	0	0.00935997	0.00439682	-0.00676433	-0.57662	0.0601213	-0.341405	300	200	0	0.00856118	0.00396979	-0.0013724	1.54833	0.466732	-0.497652	0	0	0
635	4	-0.00130291	-0.000489394	0.00505573	-0.00340951	0.375456	0.0622332	300	610	0	0.00501521	0.00250483	-0.00188175	-0.210437	0.0790602	-0.196262	300	200	0	0.0037123	0.00201543	0.00317399	2.59054	-0.67587	0.262333	0	0	0
635	5	-0.00143742	-0.000466901	0.00425967	-0.00392529	0.313231	0.0690047	300	610	0	0.00191924	0.00111838	0.00114985	0.025189	0.0805232	-0.089413	300	200	0	0.000481828	0.000651481	0.00540952	2.8809	-1.25223	0.668011	0	0	0
635	6	-0.00134337	-0.000398302	0.00329411	-0.00375384	0.240109	0.0646709	300	610	0	-8.96072e-05	0.000187905	0.00275578	0.15766	0.0717639	-0.0173196	300	200	0	-0.00143298	-0.000210398	0.00604989	2.70437	-1.43431	0.821612	0	0	0
635	7	-0.00112914	-0.000311374	0.00234622	-0.00320772	0.169441	0.0544688	300	610	0	-0.00123391	-0.000369477	0.00335055	0.215027	0.0581717	0.0261955	300	200	0	-0.00236306	-0.000680851	0.00569677	2.28044	-1.36799	0.811969	0	0	0
635	8	-0.000871347	-0.000224271	0.0015215	-0.00251128	0.108609	0.042109	300	610	0	-0.00174472	-0.000645894	0.00329305	0.222373	0.0434213	0.0480914	300	200	0	-0.00261607	-0.000870165	0.00481455	1.76482	-1.16676	0.709617	0	0	0
635	9	-0.000619241	-0.000147452	0.000865928	-0.00181146	0.060684	0.0299823	300	610	0	-0.0018304	-0.000727813	0.00286737	0.200085	0.0297637	0.0549468	300	200	0	-0.00244964	-0.000875265	0.0037333	1.25795	-0.91196	0.566166	0	0	0
636	0	-0.000400463	-8.57048e-05	0.000385764	-0.00119312	0.0258946	0.0194354	300	610	0	-0.00166143	-0.000688139	0.00228077	0.163415	0.0183626	0.0523373	300	200	0	-0.00206189	-0.000773844	0.00266653	0.816547	-0.656732	0.416187	0	0	0
636	1	-0.000226931	-3.99851e-05	6.37008e-05	-0.000695358	0.00280517	0.0110542	300	610	0	-0.00136619	-0.000583285	0.00167157	0.122848	0.00961826	0.044597	300	200	0	-0.00159312	-0.00062327	0.00173527	0.465408	-0.431689	0.280337	0	0	0
636	2	-0.000100103	-8.93129e-06	-0.000129065	-0.000326264	-0.0108046	0.00491753	300	610	0	-0.00103356	-0.000453457	0.00112202	0.084878	0.00344395	0.0348296	300	200	0	-0.00113367	-0.000462388	0.000992958	0.208032	-0.250832	0.168806	0	0	0
636	3	-1.52479e-05	9.98799e-06	-0.000224508	-7.51544e-05	-0.0173414	0.000802943	300	610	0	-0.000719091	-0.000324749	0.000672284	0.0529273	-0.000516579	0.0250613	300	200	0	-0.000734339	-0.000314761	0.000447776	0.0352507	-0.116943	0.0845556	0	0	0
636	4	3.53574e-05	1.96748e-05	-0.000252616	7.81817e-05	-0.0190322	-0.00165848	300	610	0	-0.000452551	-0.000212029	0.000333553	0.0282469	-0.0027321	0.0164571	300	200	0	-0.000417194	-0.000192355	8.09376e-05	-0.0682929	-0.0260203	0.0260345	0	0	0
636	5	6.02375e-05	2.28986e-05	-0.000238659	0.000157021	-0.0177352	-0.00287594	300	610	0	-0.000245348	-0.000121942	9.90319e-05	0.0106891	-0.00368019	0.00954795	300	200	0	-0.000185111	-9.90436e-05	-0.000139627	-0.119683	0.0293579	-0.0107163	0	0	0
636	6	6.73605e-05	2.2022e-05	-0.00020218	0.000183629	-0.014875	-0.00323304	300	610	0	-9.6965e-05	-5.56078e-05	-4.76136e-05	-0.000680129	-0.00378652	0.00443719	300	200	0	-2.96045e-05	-3.35858e-05	-0.000249793	-0.134961	0.0576975	-0.0305685	0	0	0
636	7	6.34248e-05	1.88924e-05	-0.000157101	0.000177035	-0.0114571	-0.0030529	300	610	0	-9.11215e-08	-1.08389e-05	-0.000126251	-0.00713581	-0.00339621	0.000969728	300	200	0	6.33337e-05	8.05349e-06	-0.000283352	-0.127654	0.0671123	-0.0383381	0	0	0
636	8	5.36002e-05	1.48406e-05	-0.000112453	0.000152136	-0.00812595	-0.00258534	300	610	0	5.56175e-05	1.61933e-05	-0.000156411	-0.00999675	-0.00276688	-0.00113951	300	200	0	0.000109218	3.10339e-05	-0.000268864	-0.108233	0.064524	-0.0382343	0	0	0
636	9	4.1561e-05	1.07416e-05	-7.33751e-05	0.000119682	-0.0052419	-0.00200828	300	610	0	8.10162e-05	2.98048e-05	-0.000155104	-0.0104498	-0.00207517	-0.00221636	300	200	0	0.000122577	4.05465e-05	-0.000228479	-0.0841634	0.0553429	-0.0336162	0	0	0
637	0	2.96839e-05	7.10427e-06	-4.21591e-05	8.67533e-05	-0.00295875	-0.00143706	300	610	0	8.59601e-05	3.40773e-05	-0.00013586	-0.00946438	-0.00143006	-0.00257125	300	200	0	0.000115644	4.11816e-05	-0.000178019	-0.0602899	0.043466	-0.0269531	0	0	0
637	1	1.93161e-05	4.16595e-06	-1.9185e-05	5.74779e-05	-0.00129329	-0.000937305	300	610	0	7.8554e-05	3.24709e-05	-0.000108598	-0.00776943	-0.000888649	-0.00246874	300	200	0	9.78701e-05	3.66369e-05	-0.000127783	-0.0393758	0.0314551	-0.0199086	0	0	0
637	2	1.10522e-05	1.97987e-06	-3.68866e-06	3.37931e-05	-0.000181538	-0.000538219	300	610	0	6.49302e-05	2.7676e-05	-7.99756e-05	-0.00586861	-0.000471417	-0.00211547	300	200	0	7.59824e-05	2.96559e-05	-8.36643e-05	-0.0226565	0.0207992	-0.0134848	0	0	0
637	3	4.98313e-06	4.86932e-07	5.66074e-06	1.61465e-05	0.000479308	-0.000244595	300	610	0	4.93559e-05	2.16194e-05	-5.39842e-05	-0.00407604	-0.000175324	-0.00166013	300	200	0	5.4339e-05	2.21064e-05	-4.83235e-05	-0.0103426	0.0121928	-0.0081837	0	0	0
637	4	8.99597e-07	-4.29488e-07	1.03613e-05	4.07553e-06	0.000802117	-4.66132e-05	300	610	0	3.4517e-05	1.55597e-05	-3.26042e-05	-0.00255943	1.58177e-05	-0.00120041	300	200	0	3.54166e-05	1.51302e-05	-2.22429e-05	-0.00202956	0.00579081	-0.00416012	0	0	0
637	5	-1.55549e-06	-9.0518e-07	1.18286e-05	-3.35061e-06	0.000892084	7.27739e-05	300	610	0	2.187e-05	1.02205e-05	-1.64245e-05	-0.00138231	0.000123829	-0.000792971	300	200	0	2.03145e-05	9.31529e-06	-4.59591e-06	0.002992	0.00141959	-0.00135077	0	0	0
637	6	-2.78159e-06	-1.07076e-06	1.12619e-05	-7.2208e-06	0.000837452	0.000132739	300	610	0	1.19912e-05	5.93216e-06	-5.1637e-06	-0.000540717	0.000171167	-0.000464172	300	200	0	9.20959e-06	4.8614e-06	6.0982e-06	0.00552243	-0.0012629	0.000425521	0	0	0
637	7	-3.15491e-06	-1.0383e-06	9.5934e-06	-8.58507e-06	0.000706196	0.000151391	300	610	0	4.88169e-06	2.75933e-06	1.92633e-06	7.62565e-06	0.000177977	-0.000219788	300	200	0	1.72678e-06	1.72103e-06	1.15197e-05	0.00631889	-0.00265463	0.00139607	0	0	0
637	8	-2.9934e-06	-8.95843e-07	7.49032e-06	-8.3459e-06	0.000546533	0.000144065	300	610	0	2.1205e-07	6.06125e-07	5.77309e-06	0.000321987	0.000160672	-5.30747e-05	300	200	0	-2.78135e-06	-2.89719e-07	1.32634e-05	0.00602345	-0.00313831	0.00178764	0	0	0
637	9	-2.54365e-06	-7.07132e-07	5.38812e-06	-7.21335e-06	0.000389575	0.000122676	300	610	0	-2.49805e-06	-7.04128e-07	7.29649e-06	0.00046434	0.000131567	4.91051e-05	300	200	0	-5.0417e-06	-1.41126e-06	1.26846e-05	0.00513544	-0.00304224	0.00179964	0	0	0
638	0	-1.9818e-06	-5.14324e-07	3.53705e-06	-5.70218e-06	0.000252884	9.57531e-05	300	610	0	-3.75839e-06	-1.37351e-06	7.30244e-06	0.000490826	9.9147e-05	0.000101999	300	200	0	-5.74019e-06	-1.88783e-06	1.08395e-05	0.0040126	-0.00262429	0.00159198	0	0	0
638	1	-1.42249e-06	-3.42148e-07	2.05108e-06	-4.15349e-06	0.000144144	6.88574e-05	300	610	0	-4.03493e-06	-1.59462e-06	6.43523e-06	0.000447535	6.86862e-05	0.00012025	300	200	0	-5.45742e-06	-1.93676e-06	8.48631e-06	0.00288862	-0.00207111	0.00128278	0	0	0
638	2	-9.3131e-07	-2.02363e-07	9.52173e-07	-2.76786e-06	6.44378e-05	4.51841e-05	300	610	0	-3.71286e-06	-1.53162e-06	5.16939e-06	0.000369287	4.29836e-05	0.000116406	300	200	0	-4.64417e-06	-1.73399e-06	6.12156e-06	0.00189799	-0.00150613	0.000952066	0	0	0
638	3	-5.37872e-07	-9.78668e-08	2.06834e-07	-1.6412e-06	1.0928e-05	2.61861e-05	300	610	0	-3.08502e-06	-1.3128e-06	3.82527e-06	0.00028027	2.30811e-05	0.000100318	300	200	0	-3.6229e-06	-1.41066e-06	4.0321e-06	0.00110214	-0.00100172	0.000648412	0	0	0
638	4	-2.47537e-07	-2.61183e-08	-2.4636e-07	-7.97748e-07	-2.11403e-05	1.21411e-05	300	610	0	-2.35623e-06	-1.03046e-06	2.5964e-06	0.000195675	8.88629e-06	7.91072e-05	300	200	0	-2.60377e-06	-1.05658e-06	2.35004e-06	0.000513161	-0.000592285	0.000396518	0	0	0
638	5	-5.10955e-08	1.82476e-08	-4.77552e-07	-2.17695e-07	-3.70576e-05	2.61836e-06	300	610	0	-1.65629e-06	-7.45279e-07	1.5803e-06	0.000123707	-3.34495e-07	5.74807e-05	300	200	0	-1.70739e-06	-7.27031e-07	1.10275e-06	0.000113346	-0.000286262	0.000204417	0	0	0
638	6	6.79406e-08	4.15802e-08	-5.5354e-07	1.41763e-07	-4.17911e-05	-3.16891e-06	300	610	0	-1.05639e-06	-4.92456e-07	8.07683e-07	6.75802e-05	-5.59612e-06	3.81933e-05	300	200	0	-9.8845e-07	-4.50876e-07	2.54144e-07	-0.000130043	-7.61847e-05	6.95961e-05	0	0	0
638	7	1.2828e-07	5.00379e-08	-5.31233e-07	3.31532e-07	-3.95301e-05	-6.11849e-06	300	610	0	-5.85527e-07	-2.88382e-07	2.67169e-07	2.72527e-05	-7.9541e-06	2.25505e-05	300	200	0	-4.57247e-07	-2.38344e-07	-2.64064e-07	-0.000254475	5.36828e-05	-1.62167e-05	0	0	0
638	8	1.47678e-07	4.8935e-08	-4.55072e-07	4.01113e-07	-3.35171e-05	-7.08488e-06	300	610	0	-2.44994e-07	-1.36667e-07	-7.54531e-08	8.17123e-07	-8.36149e-06	1.0868e-05	300	200	0	-9.73154e-08	-8.77318e-08	-5.30525e-07	-0.000295677	0.00012195	-6.36215e-05	0	0	0
638	9	1.41224e-07	4.24665e-08	-3.57027e-07	3.93296e-07	-2.60639e-05	-6.79581e-06	300	610	0	-1.99944e-08	-3.31439e-08	-2.63448e-07	-1.44795e-05	-7.59882e-06	2.85539e-06	300	200	0	1.2123e-07	9.32263e-09	-6.20475e-07	-0.000284115	0.000146661	-8.32917e-05	0	0	0
639	0	1.20676e-07	3.36844e-08	-2.58089e-07	3.4191e-07	-1.86712e-05	-5.81938e-06	300	610	0	1.11753e-07	3.03283e-08	-3.40127e-07	-2.15479e-05	-6.25436e-06	-2.09189e-06	300	200	0	2.32429e-07	6.40127e-08	-5.98216e-07	-0.000243593	0.000143383	-8.46706e-05	0	0	0
639	1	9.44744e-08	2.46191e-08	-1.70434e-07	2.71602e-07	-1.21946e-05	-4.56416e-06	300	610	0	1.74178e-07	6.32058e-08	-3.43662e-07	-2.30429e-05	-4.73568e-06	-4.68693e-06	300	200	0	2.68652e-07	8.78249e-08	-5.14096e-07	-0.000191253	0.000124403	-7.53685e-05	0	0	0
639	2	6.81459e-08	1.64718e-08	-9.97166e-08	1.98797e-07	-7.01704e-06	-3.29831e-06	300	610	0	1.89302e-07	7.45731e-08	-3.04721e-07	-2.11551e-05	-3.2979e-06	-5.62016e-06	300	200	0	2.57448e-07	9.10448e-08	-4.04437e-07	-0.000138357	9.86588e-05	-6.10345e-05	0	0	0
639	3	4.48836e-08	9.8236e-09	-4.71688e-08	1.33235e-07	-3.20357e-06	-2.17727e-06	300	610	0	1.75429e-07	7.22177e-08	-2.46001e-07	-1.75476e-05	-2.07806e-06	-5.48665e-06	300	200	0	2.20312e-07	8.20413e-08	-2.9317e-07	-9.14496e-05	7.20944e-05	-4.55163e-05	0	0	0
639	4	2.61576e-08	4.83001e-09	-1.13327e-08	7.96559e-08	-6.29066e-07	-1.27314e-06	300	610	0	1.46537e-07	6.22533e-08	-1.82911e-07	-1.33813e-05	-1.12895e-06	-4.75574e-06	300	200	0	1.72694e-07	6.70833e-08	-1.94244e-07	-5.35767e-05	4.82258e-05	-3.11674e-05	0	0	0
639	5	1.22725e-08	1.38308e-09	1.06225e-08	3.93533e-08	9.2615e-07	-6.01516e-07	300	610	0	1.12454e-07	4.91021e-08	-1.2483e-07	-9.39045e-06	-4.48658e-07	-3.7685e-06	300	200	0	1.24727e-07	5.04852e-08	-1.14207e-07	-2.5414e-05	2.87527e-05	-1.92015e-05	0	0	0
639	6	2.826e-09	-7.63634e-10	2.19792e-08	1.14894e-08	1.7099e-06	-1.4365e-07	300	610	0	7.94512e-08	3.56866e-08	-7.65528e-08	-5.97636e-06	-4.03314e-09	-2.75159e-06	300	200	0	8.22772e-08	3.4923e-08	-5.45736e-08	-6.19184e-06	1.41287e-05	-1.00324e-05	0	0	0
639	7	-2.94219e-09	-1.90685e-09	2.58882e-08	-5.90086e-09	1.95666e-06	1.36726e-07	300	610	0	5.10034e-08	2.37186e-08	-3.96689e-08	-3.30089e-06	2.52085e-07	-1.83886e-06	300	200	0	4.80612e-08	2.18118e-08	-1.37807e-08	5.5982e-06	4.03602e-06	-3.56454e-06	0	0	0
639	8	-5.90784e-09	-2.33679e-09	2.50492e-08	-1.51959e-08	1.86525e-06	2.81628e-07	300	610	0	2.85664e-08	1.40098e-08	-1.3733e-08	-1.36908e-06	3.69286e-07	-1.09484e-06	300	200	0	2.26586e-08	1.1673e-08	1.13162e-08	1.17095e-05	-2.24795e-06	5.79168e-07	0	0	0
639	9	-6.90858e-09	-2.30539e-09	2.15803e-08	-1.87283e-08	1.59031e-06	3.31362e-07	300	610	0	1.22605e-08	6.75731e-09	2.81623e-09	-9.51514e-08	3.92643e-07	-5.36534e-07	300	200	0	5.35188e-09	4.45192e-09	2.43966e-08	1.38271e-05	-5.59291e-06	2.89255e-06	0	0	0
640	0	-6.66028e-09	-2.01247e-09	1.7013e-08	-1.85264e-08	1.24263e-06	3.20451e-07	300	610	0	1.42354e-09	1.78187e-09	1.19955e-08	6.48639e-07	3.59259e-07	-1.51567e-07	300	200	0	-5.23673e-09	-2.30602e-10	2.90085e-08	1.33961e-05	-6.84929e-06	3.87776e-06	0	0	0
640	1	-5.72344e-09	-1.60412e-09	1.23586e-08	-1.62015e-08	8.94574e-07	2.75971e-07	300	610	0	-4.97687e-09	-1.29121e-09	1.58429e-08	9.98949e-07	2.97232e-07	8.78402e-08	300	200	0	-1.07003e-08	-2.89533e-09	2.82015e-08	1.15511e-05	-6.75503e-06	3.98189e-06	0	0	0
640	2	-4.50243e-09	-1.17809e-09	8.20911e-09	-1.29332e-08	5.87805e-07	2.17495e-07	300	610	0	-8.06343e-09	-2.90414e-09	1.61661e-08	1.08126e-06	2.26132e-07	2.15015e-07	300	200	0	-1.25659e-08	-4.08223e-09	2.43752e-08	9.11316e-06	-5.89548e-06	3.56701e-06	0	0	0
640	3	-3.26361e-09	-7.92682e-10	4.84462e-09	-9.51209e-09	3.41347e-07	1.57943e-07	300	610	0	-8.87669e-09	-3.48525e-09	1.44246e-08	9.99671e-07	1.58292e-07	2.62499e-07	300	200	0	-1.21403e-08	-4.27793e-09	1.92692e-08	6.62495e-06	-4.69838e-06	2.9032e-06	0	0	0
640	4	-2.16224e-09	-4.76585e-10	2.3326e-09	-6.41105e-09	1.58948e-07	1.04873e-07	300	610	0	-8.28595e-09	-3.40383e-09	1.17035e-08	8.33576e-07	1.00415e-07	2.58504e-07	300	200	0	-1.04482e-08	-3.88041e-09	1.40361e-08	4.40449e-06	-3.44995e-06	2.17541e-06	0	0	0
640	5	-1.27121e-09	-2.38024e-10	6.10206e-10	-3.86375e-09	3.51271e-08	6.18566e-08	300	610	0	-6.95841e-09	-2.95119e-09	8.74364e-09	6.38696e-07	5.51671e-08	2.25387e-07	300	200	0	-8.22962e-09	-3.18922e-09	9.35384e-09	2.6027e-06	-2.32084e-06	1.4976e-06	0	0	0
640	6	-6.07357e-10	-7.24843e-11	-4.52838e-10	-1.93852e-09	-4.02519e-08	2.97495e-08	300	610	0	-5.36552e-09	-2.33909e-09	5.99941e-09	4.50501e-07	2.25741e-08	1.79474e-07	300	200	0	-5.97288e-09	-2.41158e-09	5.54657e-09	1.25646e-06	-1.39495e-06	9.29342e-07	0	0	0
640	7	-1.53259e-10	3.13349e-11	-1.01005e-09	-6.00481e-10	-7.87922e-08	7.74257e-09	300	610	0	-3.80998e-09	-1.70829e-09	3.70633e-09	2.88587e-07	1.14338e-09	1.31679e-07	300	200	0	-3.96324e-09	-1.67695e-09	2.69629e-09	3.32631e-07	-6.96299e-07	4.9182e-07	0	0	0
640	8	1.26097e-10	8.72899e-11	-1.20999e-09	2.40416e-10	-9.15569e-08	-5.83343e-09	300	610	0	-2.46138e-09	-1.14194e-09	1.94604e-09	1.61088e-07	-1.13146e-08	8.84994e-08	300	200	0	-2.33528e-09	-1.05465e-09	7.36047e-10	-2.38182e-07	-2.11592e-07	1.81629e-07	0	0	0
640	9	2.7168e-10	1.09054e-10	-1.18069e-09	6.95227e-10	-8.79802e-08	-1.29435e-08	300	610	0	-1.39254e-09	-6.80162e-10	7.01938e-10	6.85759e-08	-1.71283e-08	5.3122e-08	300	200	0	-1.12086e-09	-5.71108e-10	-4.78751e-10	-5.37975e-07	9.23181e-08	-1.83705e-08	0	0	0
641	0	3.22991e-10	1.08566e-10	-1.02307e-09	8.73833e-10	-7.54343e-08	-1.54882e-08	300	610	0	-6.11983e-10	-3.33573e-10	-9.70478e-11	7.21024e-09	-1.84288e-08	2.64482e-08	300	200	0	-2.88992e-10	-2.25007e-10	-1.12012e-09	-6.46201e-07	2.56045e-07	-1.3117e-07	0	0	0
641	1	3.13985e-10	9.5341e-11	-8.10476e-10	8.7234e-10	-5.92273e-08	-1.51047e-08	300	610	0	-9.02376e-11	-9.45306e-11	-5.44855e-10	-2.89317e-08	-1.69794e-08	7.95883e-09	300	200	0	2.23747e-10	8.10386e-13	-1.35533e-09	-6.31382e-07	3.19653e-07	-1.80386e-07	0	0	0
641	2	2.71371e-10	7.63704e-11	-5.91614e-10	7.67476e-10	-4.28477e-08	-1.30834e-08	300	610	0	2.20499e-10	5.41775e-11	-7.37362e-10	-4.62621e-08	-1.41216e-08	-3.62057e-09	300	200	0	4.91871e-10	1.30548e-10	-1.32898e-09	-5.47586e-07	3.18114e-07	-1.87176e-07	0	0	0
641	3	2.14516e-10	5.6358e-11	-3.95244e-10	6.15683e-10	-2.83217e-08	-1.03614e-08	300	610	0	3.72869e-10	1.33218e-10	-7.60132e-10	-5.07107e-08	-1.07949e-08	-9.8465e-09	300	200	0	5.87385e-10	1.89576e-10	-1.15538e-09	-4.34121e-07	2.79302e-07	-1.68764e-07	0	0	0
641	4	1.56252e-10	3.81325e-11	-2.35218e-10	4.55004e-10	-1.65933e-08	-7.56097e-09	300	610	0	4.16019e-10	1.6278e-10	-6.82597e-10	-4.72224e-08	-7.59519e-09	-1.22522e-08	300	200	0	5.72271e-10	2.00912e-10	-9.17815e-10	-3.17126e-07	2.23687e-07	-1.38057e-07	0	0	0
641	5	1.04123e-10	2.31074e-11	-1.15166e-10	3.08373e-10	-7.87174e-09	-5.04944e-09	300	610	0	3.91228e-10	1.60369e-10	-5.56636e-10	-3.95867e-08	-4.84997e-09	-1.21745e-08	300	200	0	4.95351e-10	1.83476e-10	-6.71802e-10	-2.1205e-07	1.65042e-07	-1.03942e-07	0	0	0
641	6	6.1738e-11	1.17137e-11	-3.2412e-11	1.87302e-10	-1.91874e-09	-3.00341e-09	300	610	0	3.3033e-10	1.39863e-10	-4.17849e-10	-3.04769e-08	-2.69337e-09	-1.06784e-08	300	200	0	3.92068e-10	1.51576e-10	-4.50261e-10	-1.26355e-07	1.11647e-07	-7.19352e-08	0	0	0
641	7	3.00077e-11	3.76635e-12	1.9032e-11	9.53612e-11	1.73271e-09	-1.46896e-09	300	610	0	2.55933e-10	1.11397e-10	-2.88235e-10	-2.16055e-08	-1.13231e-09	-8.54504e-09	300	200	0	2.85941e-10	1.15164e-10	-2.69203e-10	-6.20198e-08	6.76362e-08	-4.49563e-08	0	0	0
641	8	8.18671e-12	-1.25205e-12	4.63407e-11	3.113e-11	3.62553e-09	-4.11585e-10	300	610	0	1.82645e-10	8.17499e-11	-1.79349e-10	-1.3929e-08	-9.97724e-11	-6.29969e-09	300	200	0	1.90832e-10	8.04979e-11	-1.33008e-10	-1.76359e-08	3.42682e-08	-2.40848e-08	0	0	0
641	9	-5.33538e-12	-3.98811e-12	5.65169e-11	-9.51122e-12	4.28156e-09	2.45422e-10	300	610	0	1.18732e-10	5.49574e-11	-9.53615e-11	-7.8547e-09	5.05779e-10	-4.25764e-09	300	200	0	1.13397e-10	5.09693e-11	-3.88446e-11	9.98535e-09	1.09977e-08	-9.21325e-09	0	0	0
642	0	-1.24738e-11	-5.08573e-12	5.56295e-11	-3.1744e-11	4.14827e-09	5.93909e-10	300	610	0	6.78293e-11	3.30008e-11	-3.57034e-11	-3.42579e-09	7.9364e-10	-2.57595e-09	300	200	0	5.53555e-11	2.7915e-11	1.99261e-11	2.46757e-08	-3.69297e-09	4.35638e-10	0	0	0
642	1	-1.50909e-11	-5.11046e-12	4.84869e-11	-4.07421e-11	3.57706e-09	7.23463e-10	300	610	0	3.04758e-11	1.64422e-11	2.8538e-12	-4.70943e-10	8.64525e-10	-1.30194e-09	300	200	0	1.53849e-11	1.13318e-11	5.13407e-11	3.018e-08	-1.16991e-08	5.93134e-09	0	0	0
642	2	-1.47963e-11	-4.51539e-12	3.85993e-11	-4.1058e-11	2.82217e-09	7.11696e-10	300	610	0	5.36581e-12	4.96155e-12	2.46821e-11	1.2841e-09	8.02207e-10	-4.14219e-10	300	200	0	-9.43054e-12	4.46163e-13	6.32814e-11	2.97465e-08	-1.49074e-08	8.38394e-09	0	0	0
642	3	-1.28629e-11	-3.6349e-12	2.83125e-11	-3.63446e-11	2.05167e-09	6.20078e-10	300	610	0	-9.71092e-12	-2.23082e-12	3.42896e-11	2.14006e-09	6.70734e-10	1.45561e-10	300	200	0	-2.25738e-11	-5.86572e-12	6.2602e-11	2.59507e-08	-1.49747e-08	8.79448e-09	0	0	0
642	4	-1.02177e-11	-2.69529e-12	1.90225e-11	-2.93014e-11	1.36406e-09	4.93473e-10	300	610	0	-1.72215e-11	-6.10012e-12	3.57252e-11	2.37705e-09	5.15175e-10	4.50052e-10	300	200	0	-2.74392e-11	-8.79541e-12	5.47477e-11	2.06743e-08	-1.3228e-08	7.98201e-09	0	0	0
642	5	-7.47862e-12	-1.83371e-12	1.14132e-11	-2.17584e-11	8.06085e-10	3.61847e-10	300	610	0	-1.94865e-11	-7.59749e-12	3.22913e-11	2.22991e-09	3.64314e-10	5.71463e-10	300	200	0	-2.69651e-11	-9.4312e-12	4.37045e-11	1.51758e-08	-1.06466e-08	6.56322e-09	0	0	0
642	6	-5.01215e-12	-1.11973e-12	5.67753e-12	-1.48274e-11	3.89172e-10	2.43028e-10	300	610	0	-1.84655e-11	-7.55259e-12	2.6467e-11	1.87944e-09	2.34141e-10	5.73135e-10	300	200	0	-2.34776e-11	-8.67231e-12	3.21446e-11	1.0205e-08	-7.89313e-09	4.96498e-09	0	0	0
642	7	-2.99647e-12	-5.75718e-13	1.70288e-12	-9.07465e-12	1.03069e-10	1.45737e-10	300	610	0	-1.56769e-11	-6.62632e-12	1.99628e-11	1.45387e-09	1.31383e-10	5.05765e-10	300	200	0	-1.86734e-11	-7.20203e-12	2.16657e-11	6.13042e-09	-5.36894e-09	3.45412e-09	0	0	0
642	8	-1.4803e-12	-1.943e-13	-7.85373e-13	-4.68516e-12	-7.37153e-11	7.24242e-11	300	610	0	-1.22045e-11	-5.30373e-12	1.38432e-11	1.03584e-09	5.66375e-11	4.0673e-10	300	200	0	-1.36848e-11	-5.49803e-12	1.30578e-11	3.05681e-09	-3.27754e-09	2.17363e-09	0	0	0
642	9	-4.32089e-13	4.81626e-14	-2.12236e-12	-1.60282e-12	-1.66569e-10	2.16381e-11	300	610	0	-8.75299e-12	-3.91097e-12	8.6742e-12	6.72003e-10	6.91001e-12	3.01297e-10	300	200	0	-9.18508e-12	-3.86281e-12	6.55184e-12	9.25184e-10	-1.68433e-09	1.17826e-09	0	0	0
643	0	2.22098e-13	1.81824e-13	-2.63803e-12	3.60464e-13	-2.00096e-10	-1.01412e-11	300	610	0	-5.72495e-12	-2.64392e-12	4.66811e-12	3.82692e-10	-2.25047e-11	2.04757e-10	300	200	0	-5.50285e-12	-2.46209e-12	2.03009e-12	-4.10702e-10	-5.6749e-10	4.65497e-10	0	0	0
643	1	5.71745e-13	2.36995e-13	-2.61999e-12	1.44628e-12	-1.95516e-10	-2.72037e-11	300	610	0	-3.30141e-12	-1.6002e-12	1.80825e-12	1.70726e-10	-3.67337e-11	1.24838e-10	300	200	0	-2.72967e-12	-1.36321e-12	-8.11737e-13	-1.12981e-09	1.42296e-10	1.91226e-13	0	0	0
643	2	7.04608e-13	2.4046e-13	-2.29725e-12	1.89814e-12	-1.69572e-10	-3.37705e-11	300	610	0	-1.51439e-12	-8.09332e-13	-5.16161e-14	2.85011e-11	-4.0535e-11	6.40053e-11	300	200	0	-8.09781e-13	-5.68871e-13	-2.34887e-12	-1.40855e-09	5.33423e-10	-2.6736e-10	0	0	0
643	3	6.96991e-13	2.13783e-13	-1.8378e-12	1.93163e-12	-1.34438e-10	-3.35197e-11	300	610	0	-3.06383e-13	-2.58127e-13	-1.1148e-12	-5.66694e-11	-3.78878e-11	2.13982e-11	300	200	0	3.90608e-13	-4.43436e-14	-2.9526e-12	-1.40089e-09	6.94704e-10	-3.89312e-10	0	0	0
643	4	6.09513e-13	1.72957e-13	-1.35453e-12	1.72059e-12	-9.82099e-11	-2.93792e-11	300	610	0	4.2469e-13	8.95639e-14	-1.59316e-12	-9.88819e-11	-3.18486e-11	-5.64998e-12	300	200	0	1.0342e-12	2.62521e-13	-2.94769e-12	-1.22946e-09	7.04607e-10	-4.13014e-10	0	0	0
643	5	4.86548e-13	1.28863e-13	-9.15177e-13	1.39411e-12	-6.56712e-11	-2.34958e-11	300	610	0	7.94388e-13	2.78791e-13	-1.67825e-12	-1.11363e-10	-2.45793e-11	-2.05278e-11	300	200	0	1.28094e-12	4.07654e-13	-2.59343e-12	-9.8431e-10	6.26294e-10	-3.77399e-10	0	0	0
643	6	3.5784e-13	8.81478e-14	-5.53459e-13	1.04019e-12	-3.91334e-11	-1.73119e-11	300	610	0	9.12235e-13	3.54348e-13	-1.52709e-12	-1.05261e-10	-1.74692e-11	-2.66343e-11	300	200	0	1.27008e-12	4.42496e-13	-2.08055e-12	-7.26009e-10	5.06598e-10	-3.11927e-10	0	0	0
643	7	2.41176e-13	5.42288e-14	-2.79502e-13	7.12687e-13	-1.92097e-11	-1.16924e-11	300	610	0	8.7123e-13	3.55543e-13	-1.25811e-12	-8.92037e-11	-1.12986e-11	-2.69698e-11	300	200	0	1.11241e-12	4.09772e-13	-1.53761e-12	-4.9094e-10	3.77379e-10	-2.37094e-10	0	0	0
643	8	1.45346e-13	2.82617e-14	-8.86669e-14	4.39417e-13	-5.4643e-12	-7.06747e-12	300	610	0	7.43782e-13	3.1384e-13	-9.53459e-13	-6.9336e-11	-6.40364e-12	-2.39472e-11	300	200	0	8.89127e-13	3.42102e-13	-1.04213e-12	-2.97254e-10	2.58092e-10	-1.65801e-10	0	0	0
643	9	7.2919e-14	9.96232e-15	3.16255e-14	2.29911e-13	3.09012e-12	-3.56573e-12	300	610	0	5.81828e-13	2.52446e-13	-6.64624e-13	-4.96464e-11	-2.82583e-12	-1.93543e-11	300	200	0	6.54747e-13	2.62408e-13	-6.32999e-13	-1.50454e-10	1.58736e-10	-1.05044e-10	0	0	0
644	0	2.25834e-14	-1.74667e-15	9.70172e-14	8.20441e-14	7.64007e-12	-1.12727e-12	300	610	0	4.19344e-13	1.87049e-13	-4.19319e-13	-3.24067e-11	-4.31854e-13	-1.44061e-11	300	200	0	4.41927e-13	1.85302e-13	-3.22302e-13	-4.81135e-11	8.26862e-11	-5.75873e-11	0	0	0
644	1	-9.04959e-15	-8.27053e-15	1.23047e-13	-1.27539e-14	9.34519e-12	4.0912e-13	300	610	0	2.75927e-13	1.27148e-13	-2.28287e-13	-1.86311e-11	9.96054e-13	-9.84349e-12	300	200	0	2.66877e-13	1.18877e-13	-1.05239e-13	1.64638e-11	2.9103e-11	-2.34363e-11	0	0	0
644	2	-2.61581e-14	-1.10354e-14	1.23343e-13	-6.57376e-14	9.21136e-12	1.24369e-12	300	610	0	1.60572e-13	7.75486e-14	-9.12351e-14	-8.48947e-12	1.69828e-12	-6.04665e-12	300	200	0	1.34414e-13	6.65132e-14	3.2108e-14	5.16297e-11	-5.17461e-12	-1.00692e-12	0	0	0
644	3	-3.2876e-14	-1.13093e-14	1.08808e-13	-8.83631e-14	8.0362e-12	1.57525e-12	300	610	0	7.51041e-14	3.97857e-14	-1.55958e-15	-1.64637e-12	1.89954e-12	-3.14274e-12	300	200	0	4.22281e-14	2.84763e-14	1.07248e-13	6.56928e-11	-2.42656e-11	1.20089e-11	0	0	0
644	4	-3.28188e-14	-1.01185e-14	8.74777e-14	-9.08365e-14	6.40242e-12	1.57807e-12	300	610	0	1.701e-14	1.33304e-14	5.01854e-14	2.48437e-12	1.78879e-12	-1.09844e-12	300	200	0	-1.58087e-14	3.21187e-15	1.37663e-13	6.59462e-11	-3.23489e-11	1.80606e-11	0	0	0
644	5	-2.88731e-14	-8.22743e-15	6.47846e-14	-8.14286e-14	4.69974e-12	1.39155e-12	300	610	0	-1.84192e-14	-3.46946e-15	7.39529e-14	4.56314e-12	1.51184e-12	2.07895e-13	300	200	0	-4.72923e-14	-1.16969e-14	1.38738e-13	5.82294e-11	-3.31396e-11	1.93868e-11	0	0	0
644	6	-2.31621e-14	-6.15925e-15	4.40132e-14	-6.63112e-14	3.16046e-12	1.1184e-12	300	610	0	-3.65933e-14	-1.27149e-14	7.8801e-14	5.21429e-12	1.17236e-12	9.34188e-13	300	200	0	-5.97554e-14	-1.88741e-14	1.22814e-13	4.68503e-11	-2.96432e-11	1.78379e-11	0	0	0
644	7	-1.7117e-14	-4.23581e-15	2.68232e-14	-4.97135e-14	1.89864e-12	8.2801e-13	300	610	0	-4.26797e-14	-1.65146e-14	7.21934e-14	4.967e-12	8.37402e-13	1.24039e-12	300	200	0	-5.97967e-14	-2.07504e-14	9.90166e-14	3.47221e-11	-2.40987e-11	1.48206e-11	0	0	0
644	8	-1.16007e-14	-2.62491e-15	1.37417e-14	-3.42435e-14	9.46794e-13	5.62331e-13	300	610	0	-4.10906e-14	-1.67303e-14	5.97871e-14	4.23263e-12	5.44977e-13	1.26856e-12	300	200	0	-5.26912e-14	-1.93552e-14	7.35288e-14	2.36092e-11	-1.80377e-11	1.13188e-11	0	0	0
644	9	-7.04592e-15	-1.38577e-15	4.5822e-15	-2.12663e-14	2.86645e-13	3.42535e-13	300	610	0	-3.52779e-14	-1.48597e-14	4.55259e-14	3.30576e-12	3.11872e-13	1.13351e-12	300	200	0	-4.23238e-14	-1.62454e-14	5.01081e-14	1.4405e-11	-1.24024e-11	7.95599e-12	0	0	0
645	0	-3.58711e-15	-5.08102e-16	-1.2304e-15	-1.12696e-14	-1.27084e-13	1.75324e-13	300	610	0	-2.77298e-14	-1.20125e-14	3.18986e-14	2.37873e-12	1.40665e-13	9.2072e-13	300	200	0	-3.1317e-14	-1.25206e-14	3.06682e-14	7.39565e-12	-7.68367e-12	5.07397e-12	0	0	0
645	1	-1.1708e-15	5.70918e-17	-4.42567e-15	-4.17836e-15	-3.49806e-13	5.82823e-14	300	610	0	-2.0084e-14	-8.94332e-15	2.02605e-14	1.56213e-12	2.54586e-14	6.88603e-13	300	200	0	-2.12548e-14	-8.88623e-15	1.58348e-14	2.48385e-12	-4.05456e-12	2.812e-12	0	0	0
645	2	3.58058e-16	3.75244e-16	-5.73514e-15	3.96928e-16	-4.36155e-13	-1.59594e-14	300	610	0	-1.32935e-14	-6.11242e-15	1.11535e-14	9.06377e-13	-4.38149e-14	4.73049e-13	300	200	0	-1.29354e-14	-5.73718e-15	5.4184e-15	-6.36338e-13	-1.48459e-12	1.17622e-12	0	0	0
645	3	1.19438e-15	5.13427e-16	-5.80425e-15	2.98017e-15	-4.33801e-13	-5.6742e-14	300	610	0	-7.80438e-15	-3.75604e-15	4.58772e-15	4.21289e-13	-7.84199e-14	2.92716e-13	300	200	0	-6.60999e-15	-3.24261e-15	-1.21653e-15	-2.35443e-12	1.70018e-13	9.5492e-14	0	0	0
645	4	1.53283e-15	5.31663e-16	-5.15197e-15	4.1101e-15	-3.80727e-13	-7.34249e-14	300	610	0	-3.71792e-15	-1.95342e-15	2.65722e-16	9.2159e-14	-8.89665e-14	1.54135e-13	300	200	0	-2.18509e-15	-1.42176e-15	-4.88625e-15	-3.06154e-12	1.10107e-12	-5.37261e-13	0	0	0
645	5	1.54467e-15	4.78759e-16	-4.1627e-15	4.26973e-15	-3.0482e-13	-7.42627e-14	300	610	0	-9.25134e-16	-6.84103e-16	-2.2509e-15	-1.08063e-13	-8.44232e-14	5.60801e-14	300	200	0	6.19536e-16	-2.05344e-16	-6.4136e-15	-3.10308e-12	1.5051e-12	-8.37007e-13	0	0	0
645	6	1.36731e-15	3.91263e-16	-3.09762e-15	3.85245e-15	-2.24835e-13	-6.58904e-14	300	610	0	7.9088e-16	1.27253e-16	-3.42947e-15	-2.10296e-13	-7.17457e-14	-6.98251e-15	300	200	0	2.15819e-15	5.18516e-16	-6.52709e-15	-2.757e-12	1.55795e-12	-9.09555e-13	0	0	0
645	7	1.10232e-15	2.94308e-16	-2.11594e-15	3.15322e-15	-1.52042e-13	-5.3221e-14	300	610	0	1.68321e-15	5.78572e-16	-3.69821e-15	-2.44003e-13	-5.59028e-14	-4.2408e-14	300	200	0	2.78553e-15	8.7288e-16	-5.81415e-15	-2.22931e-12	1.40259e-12	-8.42825e-13	0	0	0
645	8	8.18543e-16	2.03475e-16	-1.29924e-15	2.37526e-15	-9.20619e-14	-3.95914e-14	300	610	0	1.99558e-15	7.69078e-16	-3.4118e-15	-2.34292e-13	-4.0129e-14	-5.77198e-14	300	200	0	2.81412e-15	9.72552e-16	-4.71105e-15	-1.66013e-12	1.14605e-12	-7.03972e-13	0	0	0
645	9	5.57792e-16	1.26991e-16	-6.74781e-16	1.64478e-15	-4.66003e-14	-2.70347e-14	300	610	0	1.93725e-15	7.86916e-16	-2.84036e-15	-2.00775e-13	-2.62754e-14	-5.96417e-14	300	200	0	2.49504e-15	9.13907e-16	-3.51514e-15	-1.13495e-12	8.61905e-13	-5.40207e-13	0	0	0
646	0	3.4137e-16	6.78758e-17	-2.35296e-16	1.02869e-15	-1.49062e-14	-1.65921e-14	300	610	0	1.67275e-15	7.03352e-16	-2.17317e-15	-1.57567e-13	-1.51775e-14	-5.36359e-14	300	200	0	2.01412e-15	7.71228e-16	-2.40846e-15	-6.97683e-13	5.95778e-13	-3.81644e-13	0	0	0
646	1	1.76238e-16	2.5795e-17	4.54402e-17	5.5182e-16	5.09362e-15	-8.60985e-15	300	610	0	1.32124e-15	5.7145e-16	-1.53047e-15	-1.13938e-13	-6.98729e-15	-4.37881e-14	300	200	0	1.49747e-15	5.97245e-16	-1.48503e-15	-3.63094e-13	3.71736e-13	-2.44977e-13	0	0	0
646	2	6.02832e-17	-1.47476e-18	2.01432e-16	2.11854e-16	1.59852e-14	-2.99395e-15	300	610	0	9.6161e-16	4.27481e-16	-9.78477e-16	-7.52697e-14	-1.44523e-15	-3.29055e-14	300	200	0	1.02189e-15	4.26006e-16	-7.77044e-16	-1.27431e-13	1.98602e-13	-1.37192e-13	0	0	0
646	3	-1.35724e-17	-1.69777e-17	2.67104e-16	-8.86814e-18	2.03415e-14	5.91871e-16	300	610	0	6.40194e-16	2.9374e-16	-5.44449e-16	-4.40631e-14	1.91349e-15	-2.27253e-14	300	200	0	6.26622e-16	2.76762e-16	-2.77345e-16	2.32562e-14	7.53807e-14	-5.88646e-14	0	0	0
646	4	-5.44176e-17	-2.3867e-17	2.73017e-16	-1.34715e-16	2.0421e-14	2.58298e-15	300	610	0	3.79069e-16	1.81824e-16	-2.29993e-16	-2.08675e-14	3.61645e-15	-1.41628e-14	300	200	0	3.24651e-16	1.57957e-16	4.30239e-17	1.07121e-13	-4.453e-15	-6.81192e-15	0	0	0
646	5	-7.14137e-17	-2.49825e-17	2.43866e-16	-1.9101e-16	1.8032e-14	3.41981e-15	300	610	0	1.8374e-16	9.57995e-17	-2.17748e-17	-5.04315e-15	4.1644e-15	-7.55123e-15	300	200	0	1.12326e-16	7.0817e-17	2.22091e-16	1.42568e-13	-4.98226e-14	2.3928e-14	0	0	0
646	6	-7.26713e-17	-2.26453e-17	1.98031e-16	-2.00603e-16	1.45085e-14	3.49322e-15	300	610	0	4.95291e-17	3.49181e-17	1.00537e-16	4.65633e-15	3.98295e-15	-2.84959e-15	300	200	0	-2.31422e-17	1.22729e-17	2.98567e-16	1.45951e-13	-6.99678e-14	3.87492e-14	0	0	0
646	7	-6.47301e-17	-1.86016e-17	1.48067e-16	-1.82202e-16	1.07529e-14	3.11895e-15	300	610	0	-3.35409e-17	-4.24882e-18	1.58873e-16	9.67791e-15	3.40375e-15	1.9337e-16	300	200	0	-9.8271e-17	-2.28504e-17	3.0694e-16	1.30495e-13	-7.32084e-14	4.26507e-14	0	0	0
646	8	-5.24469e-17	-1.40589e-17	1.01688e-16	-1.49899e-16	7.31165e-15	2.53191e-15	300	610	0	-7.73031e-17	-2.62613e-17	1.73472e-16	1.14112e-14	2.66493e-15	1.91987e-15	300	200	0	-1.2975e-16	-4.03203e-17	2.7516e-16	1.0605e-13	-6.63433e-14	3.98089e-14	0	0	0
646	9	-3.91316e-17	-9.77092e-18	6.28977e-17	-1.13455e-16	4.46134e-15	1.89252e-15	300	610	0	-9.32478e-17	-3.57865e-17	1.61184e-16	1.10473e-14	1.92242e-15	2.68362e-15	300	200	0	-1.32379e-16	-4.55574e-17	2.24081e-16	7.93514e-14	-5.44864e-14	3.34288e-14	0	0	0
647	0	-2.68105e-17	-6.14059e-18	3.30964e-17	-7.89746e-17	2.29065e-15	1.29926e-15	300	610	0	-9.12977e-17	-3.69963e-17	1.34901e-16	9.52093e-15	1.26631e-15	2.80279e-15	300	200	0	-1.18108e-16	-4.31369e-17	1.67998e-16	5.45405e-14	-4.11732e-14	2.5775e-14	0	0	0
647	1	-1.653e-17	-3.32122e-18	1.20163e-17	-4.97343e-17	7.695e-16	8.03267e-16	300	610	0	-7.92916e-17	-3.3281e-17	1.03707e-16	7.50821e-15	7.381e-16	2.53714e-15	300	200	0	-9.58216e-17	-3.66022e-17	1.15723e-16	3.37728e-14	-2.86098e-14	1.83014e-14	0	0	0
647	2	-8.64843e-18	-1.30424e-18	-1.53647e-18	-2.6993e-17	-1.96828e-16	4.22324e-16	300	610	0	-6.29351e-17	-2.7177e-17	7.34067e-17	5.45583e-15	3.46407e-16	2.08192e-15	300	200	0	-7.15835e-17	-2.84812e-17	7.18702e-17	1.78058e-14	-1.79755e-14	1.18224e-14	0	0	0
647	3	-3.08579e-18	1.09221e-20	-9.14544e-18	-1.06996e-17	-7.28953e-16	1.52948e-16	300	610	0	-4.60274e-17	-2.04273e-17	4.72338e-17	3.62534e-15	7.99027e-17	1.57197e-15	300	200	0	-4.91132e-17	-2.04163e-17	3.80884e-17	6.5027e-15	-9.71812e-15	6.68783e-15	0	0	0
647	4	4.80361e-19	7.65774e-19	-1.24299e-17	-5.60128e-20	-9.47989e-16	-2.01648e-17	300	610	0	-3.08187e-17	-1.41111e-17	2.65542e-17	2.14067e-15	-8.2851e-17	1.09135e-15	300	200	0	-3.03384e-17	-1.33453e-17	1.41244e-17	-7.71332e-16	-3.81191e-15	2.93833e-15	0	0	0
647	5	2.47345e-18	1.10848e-18	-1.28363e-17	6.0702e-18	-9.609e-16	-1.17292e-16	300	610	0	-1.84001e-17	-8.79717e-18	1.14985e-17	1.03183e-15	-1.66549e-16	6.84908e-16	300	200	0	-1.59267e-17	-7.6887e-18	-1.33775e-18	-4.86159e-15	3.83551e-17	4.32225e-16	0	0	0
647	6	3.32448e-18	1.17336e-18	-1.15396e-17	8.86876e-18	-8.5376e-16	-1.59152e-16	300	610	0	-9.06626e-18	-4.6931e-18	1.47134e-18	2.71283e-16	-1.94814e-16	3.69563e-16	300	200	0	-5.74177e-18	-3.51974e-18	-1.00682e-17	-6.63366e-15	2.2475e-15	-1.0602e-15	0	0	0
647	7	3.41743e-18	1.07077e-18	-9.4182e-18	9.42041e-18	-6.9037e-16	-1.64244e-16	300	610	0	-2.61882e-18	-1.77392e-18	-4.46923e-18	-1.98338e-16	-1.87838e-16	1.44193e-16	300	200	0	7.98606e-19	-7.03154e-19	-1.38874e-17	-6.86162e-15	3.24969e-15	-1.79186e-15	0	0	0
647	8	3.06342e-18	8.84119e-19	-7.07563e-18	8.61444e-18	-5.1412e-16	-1.4759e-16	300	610	0	1.40037e-18	1.15962e-19	-7.35192e-18	-4.44701e-16	-1.61433e-16	-2.57444e-18	300	200	0	4.46379e-18	1.00008e-18	-1.44276e-17	-6.1746e-15	3.43845e-15	-1.9989e-15	0	0	0
647	9	2.49465e-18	6.71397e-19	-4.88518e-18	7.12398e-18	-3.51488e-16	-1.20418e-16	300	610	0	3.54426e-18	1.18873e-18	-8.1328e-18	-5.33328e-16	-1.27004e-16	-8.66518e-17	300	200	0	6.0389e-18	1.86012e-18	-1.3018e-17	-5.04344e-15	3.13703e-15	-1.87962e-15	0	0	0
648	0	1.8702e-18	4.69044e-19	-3.04334e-18	5.41769e-18	-2.16077e-16	-9.04386e-17	300	610	0	4.35432e-18	1.66379e-18	-7.61213e-18	-5.20698e-16	-9.20669e-17	-1.24661e-16	300	200	0	6.22452e-18	2.13283e-18	-1.06555e-17	-3.79177e-15	2.58972e-15	-1.58694e-15	0	0	0
648	1	1.28821e-18	2.9678e-19	-1.62153e-18	3.79073e-18	-1.1246e-16	-6.24195e-17	300	610	0	4.30092e-18	1.73856e-18	-6.40521e-18	-4.51356e-16	-6.10032e-17	-1.31652e-16	300	200	0	5.58913e-18	2.03534e-18	-8.02674e-18	-2.62004e-15	1.96628e-15	-1.22946e-15	0	0	0
648	2	7.99999e-19	1.62353e-19	-6.1073e-19	2.40335e-18	-3.94773e-17	-3.88678e-17	300	610	0	3.75744e-18	1.57427e-18	-4.94763e-18	-3.57675e-16	-3.587e-17	-1.19975e-16	300	200	0	4.55744e-18	1.73662e-18	-5.55836e-18	-1.63399e-15	1.3734e-15	-8.77344e-16	0	0	0
648	3	4.23923e-19	6.5707e-20	4.32447e-20	1.31914e-18	7.19086e-18	-2.06928e-17	300	610	0	2.99699e-18	1.29212e-18	-3.51971e-18	-2.61169e-16	-1.7143e-17	-9.89574e-17	300	200	0	3.42091e-18	1.35783e-18	-3.47647e-18	-8.72238e-16	8.68785e-16	-5.70293e-16	0	0	0
648	4	1.57156e-19	2.30654e-21	4.14092e-19	5.38498e-19	3.31654e-17	-7.77591e-18	300	610	0	2.20245e-18	9.75843e-19	-2.27909e-18	-1.74545e-16	-4.33202e-18	-7.50751e-17	300	200	0	2.3596e-18	9.78149e-19	-1.865e-18	-3.30277e-16	4.75073e-16	-3.25761e-16	0	0	0
648	5	-1.4959e-20	-3.44206e-20	5.77941e-19	2.5463e-20	4.41454e-17	5.77747e-19	300	610	0	1.48304e-18	6.77654e-19	-1.29407e-18	-1.0393e-16	3.55016e-18	-5.23931e-17	300	200	0	1.46808e-18	6.43234e-19	-7.16128e-19	2.07009e-17	1.92066e-16	-1.46328e-16	0	0	0
648	6	-1.12133e-19	-5.14332e-20	6.03242e-19	-2.72543e-19	4.51951e-17	5.31181e-18	300	610	0	8.92597e-19	4.25417e-19	-5.73444e-19	-5.0939e-17	7.65876e-18	-3.31054e-17	300	200	0	7.80464e-19	3.73984e-19	2.97973e-20	2.20028e-16	6.45241e-18	-2.57165e-17	0	0	0
648	7	-1.54635e-19	-5.50824e-20	5.45866e-19	-4.11388e-19	4.04102e-17	7.40036e-18	300	610	0	4.46703e-19	2.29673e-19	-9.07507e-20	-1.43985e-17	9.10788e-18	-1.8069e-17	300	200	0	2.92068e-19	1.7459e-19	4.55116e-19	3.08399e-16	-1.01036e-16	4.66952e-17	0	0	0
648	8	-1.60635e-19	-5.06134e-20	4.47797e-19	-4.42169e-19	3.28413e-17	7.71887e-18	300	610	0	1.37077e-19	8.97465e-20	1.97594e-19	8.32721e-18	8.85517e-18	-7.2695e-18	300	200	0	-2.35579e-20	3.91331e-20	6.45392e-19	3.22439e-16	-1.5079e-16	8.27611e-17	0	0	0
648	9	-1.44933e-19	-4.20095e-20	3.38024e-19	-4.07149e-19	2.4574e-17	6.98172e-18	300	610	0	-5.72859e-20	-1.40436e-21	3.39821e-19	2.04006e-17	7.65412e-18	-1.93606e-19	300	200	0	-2.02219e-19	-4.34139e-20	6.77844e-19	2.92068e-16	-1.61419e-16	9.363e-17	0	0	0
649	0	-1.18625e-19	-3.20541e-20	2.34609e-19	-3.38472e-19	1.68908e-17	5.72549e-18	300	610	0	-1.62205e-19	-5.36442e-20	3.81078e-19	2.49099e-17	6.05101e-18	3.89777e-18	300	200	0	-2.8083e-19	-8.56983e-20	6.15687e-19	2.39785e-16	-1.48284e-16	8.87161e-17	0	0	0
649	1	-8.93565e-20	-2.25086e-20	1.47179e-19	-2.58632e-19	1.04596e-17	4.3206e-18	300	610	0	-2.0319e-19	-7.72839e-20	3.59366e-19	2.45327e-17	4.40787e-18	5.7854e-18	300	200	0	-2.92546e-19	-9.97924e-20	5.06544e-19	1.81136e-16	-1.23054e-16	7.53137e-17	0	0	0
649	2	-6.18749e-20	-1.43368e-20	7.93632e-20	-1.81892e-19	5.51491e-18	2.99773e-18	300	610	0	-2.02528e-19	-8.16613e-20	3.04036e-19	2.13909e-17	2.93761e-18	6.18093e-18	300	200	0	-2.64403e-19	-9.59981e-20	3.834e-19	1.2582e-16	-9.3876e-17	5.86286e-17	0	0	0
649	3	-3.86973e-20	-7.92909e-21	3.09105e-20	-1.16084e-19	2.01444e-18	1.87974e-18	300	610	0	-1.78002e-19	-7.44421e-20	2.35976e-19	1.70341e-17	1.74205e-18	5.67142e-18	300	200	0	-2.16699e-19	-8.23712e-20	2.66887e-19	7.90149e-17	-6.5908e-17	4.20455e-17	0	0	0
649	4	-2.07576e-20	-3.29964e-21	-6.32668e-22	-6.44079e-20	-2.38336e-19	1.01284e-18	300	610	0	-1.42678e-19	-6.1416e-20	1.6871e-19	1.24984e-17	8.46962e-19	4.7023e-18	300	200	0	-1.63436e-19	-6.47156e-20	1.68078e-19	4.26838e-17	-4.19698e-17	2.74982e-17	0	0	0
649	5	-7.96835e-21	-2.44525e-22	-1.8693e-20	-2.70175e-20	-1.50516e-18	3.93659e-19	300	610	0	-1.05358e-19	-4.66043e-20	1.09921e-19	8.40037e-18	2.31352e-19	3.58447e-18	300	200	0	-1.13326e-19	-4.68488e-20	9.12284e-20	1.67061e-17	-2.32027e-17	1.58557e-17	0	0	0
649	6	3.34887e-22	1.54117e-21	-2.68482e-20	-2.29864e-21	-2.05406e-18	-9.27474e-21	300	610	0	-7.1339e-20	-3.25319e-20	6.30152e-20	5.0427e-18	-1.50176e-19	2.51442e-18	300	200	0	-7.10041e-20	-3.09907e-20	3.6167e-20	-2.2151e-19	-9.64615e-18	7.27143e-18	0	0	0
649	7	5.06892e-21	2.38411e-21	-2.8336e-20	1.21875e-20	-2.12476e-18	-2.39836e-19	300	610	0	-4.32745e-20	-2.05623e-20	2.85335e-20	2.51099e-18	-3.51632e-19	1.5994e-18	300	200	0	-3.82056e-20	-1.81782e-20	1.97405e-22	-9.92768e-18	-7.01746e-19	1.46896e-18	0	0	0
649	8	7.18641e-21	2.58451e-21	-2.58131e-20	1.90633e-20	-1.91209e-18	-3.43804e-19	300	610	0	-2.19794e-20	-1.12289e-20	5.3062e-21	7.56001e-19	-4.25536e-19	8.82628e-19	300	200	0	-1.4793e-20	-8.64436e-21	-2.05069e-20	-1.43246e-17	4.52452e-18	-2.04231e-18	0	0	0
649	9	7.54707e-21	2.3916e-21	-2.1285e-20	2.07437e-20	-1.56184e-18	-3.6259e-19	300	610	0	-7.11528e-21	-4.52382e-21	-8.68097e-21	-3.43164e-19	-4.17292e-19	3.65285e-19	300	200	0	4.31793e-22	-2.13223e-21	-2.99659e-20	-1.51448e-17	6.98993e-18	-3.81763e-18	0	0	0
650	0	6.85463e-21	1.99554e-21	-1.61438e-20	1.92367e-20	-1.17425e-18	-3.30161e-19	300	610	0	2.2792e-21	-1.29394e-22	-1.56879e-20	-9.34217e-19	-3.62801e-19	2.4287e-20	300	200	0	9.13383e-21	1.86615e-21	-3.18317e-20	-1.38107e-17	7.57404e-18	-4.38319e-18	0	0	0
650	1	5.63927e-21	1.52991e-21	-1.12632e-20	1.60768e-20	-8.1141e-19	-2.72153e-19	300	610	0	7.40883e-21	2.41262e-21	-1.78462e-20	-1.16266e-18	-2.88216e-19	-1.74666e-19	300	200	0	1.30481e-20	3.94253e-21	-2.91093e-20	-1.13971e-17	7.00687e-18	-4.18578e-18	0	0	0
650	2	4.26815e-21	1.07979e-21	-7.11416e-21	1.23432e-20	-5.06052e-19	-2.06353e-19	300	610	0	9.4748e-21	3.5865e-21	-1.69594e-20	-1.15539e-18	-2.10971e-19	-2.6823e-19	300	200	0	1.37429e-20	4.6663e-21	-2.40735e-20	-8.65057e-18	5.84537e-18	-3.57322e-18	0	0	0
650	3	2.97095e-21	6.92257e-22	-3.8805e-21	8.72495e-21	-2.70153e-19	-1.43919e-19	300	610	0	9.533e-21	3.83383e-21	-1.44275e-20	-1.01345e-18	-1.41406e-19	-2.90044e-19	300	200	0	1.25039e-20	4.52609e-21	-1.8308e-20	-6.04009e-18	4.48066e-18	-2.79502e-18	0	0	0
650	4	1.87092e-21	3.86909e-22	-1.55865e-21	5.6044e-21	-1.02313e-19	-9.08639e-20	300	610	0	8.42988e-21	3.51894e-21	-1.12517e-20	-8.1102e-19	-8.45499e-20	-2.68006e-19	300	200	0	1.03008e-20	3.90585e-21	-1.28103e-20	-3.81905e-18	3.1618e-18	-2.01435e-18	0	0	0
650	5	1.01539e-21	1.65219e-22	-3.78741e-23	3.14205e-21	6.38534e-21	-4.95265e-20	300	610	0	6.7906e-21	2.91835e-21	-8.08427e-21	-5.97937e-19	-4.17802e-20	-2.23382e-19	300	200	0	7.80598e-21	3.08357e-21	-8.12214e-21	-2.08674e-18	2.02656e-18	-1.32534e-18	0	0	0
650	6	4.02443e-22	1.80602e-23	8.41016e-22	1.35171e-21	6.81201e-20	-1.98547e-20	300	610	0	5.03847e-21	2.2251e-21	-5.29931e-21	-4.04135e-19	-1.22084e-20	-1.71093e-19	300	200	0	5.44092e-21	2.24316e-21	-4.45829e-21	-8.41953e-19	1.13223e-18	-7.71184e-19	0	0	0
650	7	2.04683e-24	-6.87022e-23	1.24607e-21	1.61194e-22	9.5493e-20	-4.2766e-22	300	610	0	3.43038e-21	1.56123e-21	-3.06628e-21	-2.44525e-19	6.24949e-21	-1.20631e-19	300	200	0	3.43243e-21	1.49252e-21	-1.82021e-21	-2.58789e-20	4.8305e-19	-3.60625e-19	0	0	0
650	8	-2.28405e-22	-1.10395e-22	1.33039e-21	-5.42513e-22	9.98459e-20	1.07929e-20	300	610	0	2.09681e-21	9.93394e-22	-1.41682e-21	-1.23604e-19	1.61168e-20	-7.7235e-20	300	200	0	1.86841e-21	8.82999e-22	-8.64331e-23	4.46409e-19	5.2209e-20	-8.1578e-20	0	0	0
650	9	-3.33672e-22	-1.21205e-22	1.22025e-21	-8.8243e-22	9.04444e-20	1.59574e-20	300	610	0	1.08009e-21	5.48481e-22	-2.9954e-22	-3.93435e-20	1.98685e-20	-4.30763e-20	300	200	0	7.46414e-22	4.27276e-22	9.20711e-22	6.64729e-19	-2.01728e-19	8.85867e-20	0	0	0
651	0	-3.54414e-22	-1.12969e-22	1.01144e-21	-9.72657e-22	7.42558e-20	1.70242e-20	300	610	0	3.66744e-22	2.27284e-22	3.78554e-22	1.3793e-20	1.96567e-20	-1.83009e-20	300	200	0	1.23306e-23	1.14315e-22	1.39e-21	7.10999e-19	-3.23679e-19	1.75861e-19	0	0	0
651	1	-3.24084e-22	-9.47654e-23	7.70801e-22	-9.08569e-22	5.6095e-20	1.56079e-20	300	610	0	-8.71179e-23	1.55142e-23	7.23292e-22	4.26994e-20	1.71913e-20	-1.87434e-21	300	200	0	-4.11202e-22	-7.92512e-23	1.49409e-21	6.52834e-19	-3.55204e-19	2.05073e-19	0	0	0
651	2	-2.68007e-22	-7.30007e-23	5.40544e-22	-7.63397e-22	3.89655e-20	1.29327e-20	300	610	0	-3.3768e-22	-1.08093e-22	8.35265e-22	5.42283e-20	1.37243e-20	7.7936e-21	300	200	0	-6.05687e-22	-1.81094e-22	1.37581e-21	5.41557e-19	-3.3098e-19	1.97418e-19	0	0	0
651	3	-2.03812e-22	-5.17835e-23	3.43711e-22	-5.88914e-22	2.44712e-20	9.8527e-21	300	610	0	-4.41481e-22	-1.66274e-22	8.00059e-22	5.43915e-20	1.00946e-20	1.2423e-20	300	200	0	-6.45293e-22	-2.18057e-22	1.14377e-21	4.13012e-19	-2.77591e-19	1.6948e-19	0	0	0
651	4	-1.42604e-22	-3.34107e-23	1.89563e-22	-4.18381e-22	1.32201e-20	6.90716e-21	300	610	0	-4.48526e-22	-1.79901e-22	6.84431e-22	4.80005e-20	6.80416e-21	1.36036e-20	300	200	0	-5.9113e-22	-2.13312e-22	8.73993e-22	2.89863e-19	-2.138e-19	1.33211e-19	0	0	0
651	5	-9.041e-23	-1.88639e-23	7.83344e-23	-2.70452e-22	5.17509e-21	4.39011e-21	300	610	0	-3.99101e-22	-1.66287e-22	5.36348e-22	3.86031e-20	4.1011e-21	1.26604e-20	300	200	0	-4.89511e-22	-1.85151e-22	6.14683e-22	1.84499e-19	-1.51632e-19	9.64755e-20	0	0	0
651	6	-4.9622e-23	-8.25114e-24	5.04402e-24	-1.53155e-22	-6.73928e-23	2.41952e-21	300	610	0	-3.23101e-22	-1.38634e-22	3.87262e-22	2.85976e-20	2.05802e-21	1.06087e-20	300	200	0	-3.72723e-22	-1.46885e-22	3.92306e-22	1.01923e-19	-9.78106e-20	6.38522e-20	0	0	0
651	7	-2.02547e-23	-1.16557e-24	-3.76958e-23	-6.74551e-23	-3.07353e-21	9.98055e-22	300	610	0	-2.40883e-22	-1.06207e-22	2.55374e-22	1.94354e-20	6.37984e-22	8.16428e-21	300	200	0	-2.61138e-22	-1.07372e-22	2.17678e-22	4.22944e-20	-5.52043e-20	3.74827e-20	0	0	0
651	8	-9.55041e-25	3.04725e-24	-5.77748e-23	-1.01395e-23	-4.43547e-21	6.17912e-23	300	610	0	-1.64892e-22	-7.48997e-23	1.49097e-22	1.18504e-20	-2.54533e-22	5.78546e-21	300	200	0	-1.65847e-22	-7.18524e-23	9.13223e-23	2.96814e-21	-2.4126e-20	1.78526e-20	0	0	0
651	9	1.02552e-23	5.10611e-24	-6.2431e-23	2.4023e-23	-4.6897e-21	-4.83882e-22	300	610	0	-1.01542e-22	-4.79698e-23	7.02172e-23	6.0765e-21	-7.3734e-22	3.72797e-21	300	200	0	-9.1287e-23	-4.28637e-23	7.78616e-24	-1.99964e-20	-3.38111e-21	4.43776e-21	0	0	0
652	0	1.54778e-23	5.68108e-24	-5.76648e-23	4.08007e-23	-4.27674e-21	-7.39927e-22	300	610	0	-5.30125e-23	-2.67673e-23	1.64934e-23	2.03233e-21	-9.27021e-22	2.10055e-21	300	200	0	-3.75347e-23	-2.10862e-23	-4.11714e-23	-3.08159e-20	8.94932e-21	-3.8042e-21	0	0	0
652	1	1.66353e-23	5.33433e-24	-4.80494e-23	4.55826e-23	-3.52942e-21	-7.98922e-22	300	610	0	-1.87899e-23	-1.13855e-23	-1.63616e-23	-5.35178e-22	-9.25555e-22	9.14429e-22	300	200	0	-2.15467e-24	-6.0512e-24	-6.44109e-23	-3.33625e-20	1.49717e-20	-8.08937e-21	0	0	0
652	2	1.53174e-23	4.49898e-24	-3.67923e-23	4.28973e-23	-2.67894e-21	-7.3759e-22	300	610	0	3.12664e-24	-1.18432e-24	-3.33009e-23	-1.94756e-21	-8.14362e-22	1.23441e-22	300	200	0	1.8444e-23	3.31466e-24	-7.00931e-23	-3.0849e-20	1.66493e-20	-9.58868e-21	0	0	0
652	3	1.27335e-23	3.4823e-24	-2.59334e-23	3.6239e-23	-1.87057e-21	-6.14388e-22	300	610	0	1.53548e-23	4.82208e-24	-3.90699e-23	-2.52742e-21	-6.53339e-22	-3.46055e-22	300	200	0	2.80883e-23	8.30438e-24	-6.50033e-23	-2.57259e-20	1.56288e-20	-9.3075e-21	0	0	0
652	4	9.72967e-24	2.48259e-24	-1.65982e-23	2.80902e-23	-1.18277e-21	-4.70302e-22	300	610	0	2.05548e-23	7.70055e-24	-3.77286e-23	-2.55947e-21	-4.82865e-22	-5.74734e-22	300	200	0	3.02844e-23	1.01831e-23	-5.43268e-23	-1.97132e-20	1.31788e-20	-8.03615e-21	0	0	0
652	5	6.84262e-24	1.61181e-24	-9.25198e-24	2.0056e-23	-6.46306e-22	-3.31388e-22	300	610	0	2.10938e-23	8.43744e-24	-3.24593e-23	-2.27275e-21	-3.2728e-22	-6.37691e-22	300	200	0	2.79364e-23	1.00492e-23	-4.17113e-23	-1.39059e-20	1.01988e-20	-6.34707e-21	0	0	0
652	6	4.3669e-24	9.18989e-25	-3.92519e-24	1.30455e-23	-2.60809e-22	-2.1201e-22	300	610	0	1.88888e-23	7.85515e-24	-2.55597e-23	-1.83693e-21	-1.98807e-22	-5.97859e-22	300	200	0	2.32557e-23	8.77414e-24	-2.94849e-23	-8.90904e-21	7.26958e-21	-4.6192e-21	0	0	0
652	7	2.42283e-24	4.11084e-25	-3.94569e-25	7.45949e-24	-8.07164e-24	-1.18096e-22	300	610	0	1.53691e-23	6.58384e-24	-1.85454e-23	-1.36735e-21	-1.01238e-22	-5.03678e-22	300	200	0	1.77919e-23	6.99492e-24	-1.894e-23	-4.9739e-21	4.71868e-21	-3.07504e-21	0	0	0
652	8	1.01623e-24	7.00514e-26	1.68241e-24	3.35843e-24	1.38202e-22	-5.00199e-23	300	610	0	1.1513e-23	5.06794e-24	-1.23015e-23	-9.34337e-22	-3.30709e-23	-3.89477e-22	300	200	0	1.25292e-23	5.13799e-24	-1.06191e-23	-2.11838e-21	2.68945e-21	-1.8206e-21	0	0	0
652	9	8.63381e-26	-1.34377e-25	2.67599e-24	6.00118e-25	2.05825e-22	-4.91604e-24	300	610	0	7.92329e-24	3.59214e-24	-7.24487e-24	-5.73981e-22	1.00649e-23	-2.77382e-22	300	200	0	8.00963e-24	3.45776e-24	-4.56889e-24	-2.24031e-22	1.20209e-21	-8.82294e-22	0	0	0
653	0	-4.58596e-25	-2.35893e-25	2.9282e-24	-1.05733e-24	2.20166e-22	2.16026e-23	300	610	0	4.91474e-24	2.31536e-24	-3.4738e-24	-2.98361e-22	3.36659e-23	-1.79862e-22	300	200	0	4.45614e-24	2.07946e-24	-5.45596e-25	8.91839e-22	2.03616e-22	-2.37624e-22	0	0	0
653	1	-7.17231e-25	-2.66135e-25	2.7241e-24	-1.88422e-24	2.02162e-22	3.4274e-23	300	610	0	2.599e-24	1.30522e-24	-8.91447e-25	-1.04321e-22	4.32215e-23	-1.02348e-22	300	200	0	1.88177e-24	1.03908e-24	1.83265e-24	1.42708e-21	-3.94737e-22	1.61361e-22	0	0	0
653	2	-7.80422e-25	-2.51793e-25	2.28196e-24	-2.13499e-24	1.67707e-22	3.74731e-23	300	610	0	9.57705e-25	5.68825e-25	6.99561e-25	1.96806e-23	4.35625e-23	-4.55795e-23	300	200	0	1.77283e-25	3.17032e-25	2.98153e-24	1.56467e-21	-6.91698e-22	3.71519e-22	0	0	0
653	3	-7.23707e-25	-2.13527e-25	1.75569e-24	-2.02463e-24	1.27903e-22	3.48447e-23	300	610	0	-1.00145e-25	7.76156e-26	1.53091e-24	8.86289e-23	3.85647e-23	-7.50591e-24	300	200	0	-8.23853e-25	-1.35911e-25	3.2866e-24	1.45724e-21	-7.79968e-22	4.48056e-22	0	0	0
653	4	-6.04815e-25	-1.66068e-25	1.24379e-24	-1.71979e-24	8.9768e-23	2.91791e-23	300	610	0	-6.96418e-25	-2.14059e-25	1.82637e-24	1.17704e-22	3.10934e-23	1.52795e-23	300	200	0	-1.30123e-24	-3.80127e-25	3.07016e-24	1.22172e-21	-7.37727e-22	4.38641e-22	0	0	0
653	5	-4.64349e-25	-1.18982e-25	8.0118e-25	-1.33948e-24	5.71397e-23	2.24428e-23	300	610	0	-9.56215e-25	-3.56237e-25	1.7785e-24	1.20388e-22	2.30906e-23	2.65582e-23	300	200	0	-1.42056e-24	-4.75219e-25	2.57968e-24	9.40657e-22	-6.25485e-22	3.80931e-22	0	0	0
653	6	-3.28225e-25	-7.7724e-26	4.5118e-25	-9.61123e-25	3.15676e-23	1.5894e-23	300	610	0	-9.91581e-25	-3.9551e-25	1.53893e-24	1.07577e-22	1.57364e-23	2.98766e-23	300	200	0	-1.31981e-24	-4.73234e-25	1.99011e-24	6.66907e-22	-4.86378e-22	3.02334e-22	0	0	0
653	7	-2.10829e-25	-4.47362e-26	1.96155e-25	-6.28995e-25	1.31012e-23	1.02338e-23	300	610	0	-8.93693e-25	-3.70935e-25	1.21771e-24	8.7386e-23	9.63197e-24	2.82224e-23	300	200	0	-1.10452e-24	-4.15671e-25	1.41387e-24	4.30002e-22	-3.4841e-22	2.21099e-22	0	0	0
653	8	-1.18195e-25	-2.04361e-26	2.61416e-26	-3.63045e-25	9.21909e-25	5.75934e-24	300	610	0	-7.30862e-25	-3.12581e-25	8.87845e-25	6.53584e-23	4.97382e-24	2.39065e-23	300	200	0	-8.49057e-25	-3.33017e-25	9.13987e-25	2.42526e-22	-2.27546e-22	1.48032e-22	0	0	0
653	9	-5.08433e-26	-4.02822e-27	-7.47247e-26	-1.66853e-25	-6.19049e-24	2.50008e-24	300	610	0	-5.50105e-25	-2.41763e-25	5.92335e-25	4.49013e-23	1.70261e-24	1.85749e-23	300	200	0	-6.00948e-25	-2.45791e-25	5.1761e-25	1.05821e-22	-1.30925e-22	8.8373e-23	0	0	0
654	0	-6.05762e-27	5.88576e-27	-1.23809e-25	-3.4159e-26	-9.54172e-24	3.28096e-25	300	610	0	-3.80592e-25	-1.72222e-25	3.5181e-25	2.77861e-23	-3.81173e-25	1.32948e-23	300	200	0	-3.8665e-25	-1.66336e-25	2.28001e-25	1.46063e-23	-5.97639e-23	4.35357e-23	0	0	0
654	1	2.04142e-26	1.08841e-26	-1.37269e-25	4.62063e-26	-1.03309e-23	-9.59809e-25	300	610	0	-2.37754e-25	-1.11706e-25	1.71575e-25	1.46328e-23	-1.5338e-24	8.67398e-24	300	200	0	-2.1734e-25	-1.00822e-25	3.43059e-26	-3.95794e-23	-1.17241e-23	1.25659e-23	0	0	0
654	2	3.32003e-26	1.24602e-26	-1.28642e-25	8.69034e-26	-9.55293e-24	-1.58586e-24	300	610	0	-1.27283e-25	-6.35938e-26	4.74924e-26	5.32579e-24	-2.01364e-24	4.98306e-24	300	200	0	-9.40829e-26	-5.11336e-26	-8.11493e-26	-6.60147e-23	1.72942e-23	-6.73842e-24	0	0	0
654	3	3.65934e-26	1.18809e-26	-1.08344e-25	9.99412e-26	-7.96669e-24	-1.75673e-24	300	610	0	-4.85924e-26	-2.83499e-26	-2.95112e-26	-6.60287e-25	-2.04945e-24	2.26686e-24	300	200	0	-1.1999e-26	-1.6469e-26	-1.37855e-25	-7.3343e-23	3.19164e-23	-1.70341e-23	0	0	0
654	4	3.41814e-26	1.01313e-26	-8.37568e-26	9.55218e-26	-6.10485e-24	-1.64553e-24	300	610	0	2.44441e-27	-4.70629e-27	-7.0266e-26	-4.02326e-24	-1.82569e-24	4.34905e-25	300	200	0	3.66258e-26	5.42496e-27	-1.54023e-25	-6.88122e-23	3.65183e-23	-2.09227e-23	0	0	0
654	5	2.87193e-26	7.91742e-27	-5.96343e-26	8.15923e-26	-4.30653e-24	-1.38541e-24	300	610	0	3.14967e-26	9.44872e-27	-8.53206e-26	-5.47714e-24	-1.47937e-24	-6.70229e-25	300	200	0	6.0216e-26	1.73661e-26	-1.44955e-25	-5.8003e-23	3.48102e-23	-2.06639e-23	0	0	0
654	6	2.21549e-26	5.70061e-27	-3.86551e-26	6.38556e-26	-2.75914e-24	-1.07067e-24	300	610	0	4.44451e-26	1.64606e-26	-8.38039e-26	-5.66003e-24	-1.10388e-24	-1.22572e-24	300	200	0	6.66e-26	2.21613e-26	-1.22459e-25	-4.48728e-23	2.96779e-23	-1.80515e-23	0	0	0
654	7	1.57392e-26	3.7464e-27	-2.19845e-26	4.60447e-26	-1.54051e-24	-7.62064e-25	300	610	0	4.65908e-26	1.85296e-26	-7.29403e-26	-5.09037e-24	-7.56375e-25	-1.39896e-24	300	200	0	6.233e-26	2.2276e-26	-9.49248e-26	-3.19737e-23	2.31887e-23	-1.43973e-23	0	0	0
654	8	1.0174e-26	2.17616e-27	-9.77858e-27	3.03146e-26	-6.56184e-25	-4.93772e-25	300	610	0	4.22697e-26	1.751e-26	-5.7998e-26	-4.15594e-24	-4.66401e-25	-1.33178e-24	300	200	0	5.24437e-26	1.96862e-26	-6.77766e-26	-2.07452e-23	1.66931e-23	-1.05798e-23	0	0	0
654	9	5.76127e-27	1.0139e-27	-1.59492e-27	1.76563e-26	-6.95081e-26	-2.80648e-25	300	610	0	3.47457e-26	1.48361e-26	-4.24921e-26	-3.1232e-24	-2.44073e-25	-1.13437e-24	300	200	0	4.0507e-26	1.585e-26	-4.4087e-26	-1.18161e-23	1.09682e-23	-7.12352e-24	0	0	0
655	0	2.53728e-27	2.24769e-28	3.30044e-27	8.27336e-27	2.76089e-25	-1.24651e-25	300	610	0	2.62772e-26	1.153e-26	-2.85108e-26	-2.15706e-24	-8.71454e-26	-8.85622e-25	300	200	0	2.88145e-26	1.17547e-26	-2.52103e-26	-5.27345e-24	6.36895e-24	-4.28704e-24	0	0	0
655	1	3.81139e-28	-2.55739e-28	5.72154e-27	1.8922e-27	4.41874e-25	-2.00993e-26	300	610	0	1.82753e-26	8.2544e-27	-1.7073e-26	-1.3444e-24	1.34701e-26	-6.37017e-25	300	200	0	1.86565e-26	7.99866e-27	-1.13515e-26	-8.83039e-25	2.96528e-24	-2.14508e-24	0	0	0
655	2	-9.03978e-28	-5.01517e-28	6.4314e-27	-2.00225e-27	4.84509e-25	4.24093e-26	300	610	0	1.14957e-26	5.38698e-27	-8.46135e-27	-7.16874e-25	6.97132e-26	-4.18133e-25	300	200	0	1.05918e-26	4.88546e-27	-2.02995e-27	1.74651e-24	6.54801e-25	-6.57807e-25	0	0	0
655	3	-1.53508e-27	-5.83035e-28	6.07275e-27	-4.00265e-27	4.51257e-25	7.32925e-26	300	610	0	6.22724e-27	3.09609e-27	-2.50124e-27	-2.70608e-25	9.37386e-26	-2.42433e-25	300	200	0	4.69216e-27	2.51306e-27	3.57151e-27	3.05015e-24	-7.51681e-25	2.75729e-25	0	0	0
655	4	-1.71492e-27	-5.6039e-28	5.14252e-27	-4.67556e-27	3.78338e-25	8.23105e-26	300	610	0	2.45567e-27	1.40981e-27	1.22374e-27	1.82369e-26	9.63761e-26	-1.1251e-25	300	200	0	7.4075e-28	8.49423e-28	6.36626e-27	3.43602e-24	-1.47072e-24	7.79592e-25	0	0	0
655	5	-1.61385e-27	-4.80559e-28	3.99457e-27	-4.50501e-27	2.91305e-25	7.76819e-26	300	610	0	-5.58452e-30	2.72199e-28	3.21952e-27	1.82134e-25	8.6402e-26	-2.43968e-26	300	200	0	-1.61943e-27	-2.08359e-28	7.21409e-27	3.24822e-24	-1.70879e-24	9.76342e-25	0	0	0
655	6	-1.36333e-27	-3.77365e-28	2.8583e-27	-3.86984e-27	2.06535e-25	6.57591e-26	300	610	0	-1.42002e-27	-4.14327e-28	3.98315e-27	2.54652e-25	7.03662e-26	2.91728e-26	300	200	0	-2.78335e-27	-7.91691e-28	6.84145e-27	2.75297e-24	-1.64193e-24	9.7306e-25	0	0	0
655	7	-1.05675e-27	-2.73042e-28	1.86422e-27	-3.04327e-27	1.33172e-25	5.10639e-26	300	610	0	-2.06395e-27	-7.59647e-28	3.94731e-27	2.65985e-25	5.27569e-26	5.64946e-26	300	200	0	-3.1207e-27	-1.03269e-27	5.81152e-27	2.14001e-24	-1.40774e-24	8.55159e-25	0	0	0
655	8	-7.54492e-28	-1.80508e-28	1.07041e-27	-2.2052e-27	7.51143e-26	3.65268e-26	300	610	0	-2.1881e-27	-8.67621e-28	3.45608e-27	2.40789e-25	3.63425e-26	6.54677e-26	300	200	0	-2.94259e-27	-1.04813e-27	4.52649e-27	1.53244e-24	-1.10525e-24	6.85416e-25	0	0	0
655	9	-4.90753e-28	-1.05784e-28	4.86386e-28	-1.46043e-27	3.27785e-26	2.38138e-26	300	610	0	-1.99861e-27	-8.26258e-28	2.7616e-27	1.97595e-25	2.25721e-26	6.28214e-26	300	200	0	-2.48936e-27	-9.32043e-28	3.24799e-27	1.00041e-24	-7.99556e-25	5.06103e-25	0	0	0
656	0	-2.80606e-28	-5.02096e-29	9.26128e-29	-8.58109e-28	4.52948e-27	1.36652e-26	300	610	0	-1.65137e-27	-7.03966e-28	2.03305e-27	1.49202e-25	1.19636e-26	5.38101e-26	300	200	0	-1.93198e-27	-7.54176e-28	2.12567e-27	5.75248e-25	-5.28472e-25	3.42666e-25	0	0	0
656	1	-1.26326e-28	-1.22707e-29	-1.44829e-28	-4.09495e-28	-1.22523e-26	6.20101e-27	300	610	0	-1.25484e-27	-5.49724e-28	1.37179e-27	1.0359e-25	4.43787e-27	4.22134e-26	300	200	0	-1.38117e-27	-5.61994e-28	1.22696e-27	2.62216e-25	-3.09605e-25	2.07844e-25	0	0	0
656	2	-2.25617e-29	1.10053e-29	-2.6408e-28	-1.02743e-28	-2.04403e-26	1.17016e-27	300	610	0	-8.77251e-28	-3.95501e-28	8.28037e-28	6.50142e-26	-4.18154e-28	3.05131e-26	300	200	0	-8.99813e-28	-3.84496e-28	5.63957e-28	5.09744e-26	-1.46855e-25	1.05547e-25	0	0	0
656	3	3.97878e-29	2.30758e-29	-3.01158e-28	8.58731e-29	-2.2711e-26	-1.86184e-27	300	610	0	-5.55563e-28	-2.59677e-28	4.16685e-28	3.5084e-26	-3.16028e-27	2.0148e-26	300	200	0	-5.15775e-28	-2.36601e-28	1.15527e-28	-7.65563e-26	-3.57721e-26	3.41479e-26	0	0	0
656	4	7.0892e-29	2.72645e-29	-2.8657e-28	1.84079e-28	-2.13088e-26	-3.38312e-27	300	610	0	-3.04371e-28	-1.50624e-28	1.30498e-28	1.36927e-26	-4.36008e-27	1.17864e-26	300	200	0	-2.33479e-28	-1.2336e-28	-1.56072e-28	-1.40753e-25	3.23598e-26	-1.09746e-26	0	0	0
656	5	8.03233e-29	2.64222e-29	-2.44017e-28	2.18595e-28	-1.7962e-26	-3.85442e-27	300	610	0	-1.23659e-28	-6.99664e-29	-4.96038e-29	-2.38809e-28	-4.53008e-27	5.5737e-27	300	200	0	-4.33361e-29	-4.35442e-29	-2.93621e-28	-1.60881e-25	6.76743e-26	-3.56094e-26	0	0	0
656	6	7.61694e-29	2.27877e-29	-1.90458e-28	2.12379e-28	-1.38963e-26	-3.66586e-27	300	610	0	-5.01558e-30	-1.52502e-29	-1.4724e-28	-8.22026e-27	-4.08772e-27	1.33716e-27	300	200	0	7.11538e-29	7.53743e-30	-3.37698e-28	-1.53273e-25	7.99099e-26	-4.55277e-26	0	0	0
656	7	6.46998e-29	1.79812e-29	-1.36957e-28	1.83486e-28	-9.90191e-27	-3.12038e-27	300	610	0	6.37968e-29	1.80271e-29	-1.85821e-28	-1.18292e-26	-3.34604e-27	-1.25806e-27	300	200	0	1.28497e-28	3.60082e-29	-3.22778e-28	-1.30625e-25	7.74175e-26	-4.58022e-26	0	0	0
656	8	5.03915e-29	1.30738e-29	-8.98675e-29	1.45002e-28	-6.4248e-27	-2.43473e-27	300	610	0	9.57544e-29	3.50106e-29	-1.85849e-28	-1.24938e-26	-2.52068e-27	-2.60019e-27	300	200	0	1.46146e-28	4.80845e-29	-2.75717e-28	-1.0203e-25	6.67545e-26	-4.04993e-26	0	0	0
656	9	3.61569e-29	8.69364e-30	-5.20793e-29	1.05594e-28	-3.65967e-27	-1.75023e-27	300	610	0	1.02712e-28	4.06011e-29	-1.63707e-28	-1.13863e-26	-1.74561e-27	-3.06184e-27	300	200	0	1.38869e-28	4.92948e-29	-2.15787e-28	-7.34244e-26	5.2665e-26	-3.26218e-26	0	0	0
657	0	2.36619e-29	5.13873e-30	-2.41441e-29	7.03586e-29	-1.63358e-27	-1.14801e-27	300	610	0	9.44665e-29	3.89747e-29	-1.31459e-28	-9.39209e-27	-1.09188e-27	-2.96221e-27	300	200	0	1.18128e-28	4.41134e-29	-1.55603e-28	-4.8224e-26	3.82853e-26	-2.42033e-26	0	0	0
657	1	1.36567e-29	2.48218e-30	-5.20451e-30	4.17262e-29	-2.73992e-28	-6.64899e-28	300	610	0	7.84627e-29	3.33927e-29	-9.72449e-29	-7.12574e-27	-5.85852e-28	-2.55176e-27	300	200	0	9.21194e-29	3.58749e-29	-1.02449e-28	-2.79857e-26	2.54532e-26	-1.64773e-26	0	0	0
657	2	6.27573e-30	6.58878e-31	6.30476e-30	2.03083e-29	5.40275e-28	-3.07871e-28	300	610	0	5.99064e-29	2.6202e-29	-6.59795e-29	-4.97315e-27	-2.25076e-28	-2.01152e-27	300	200	0	6.61821e-29	2.68609e-29	-5.96747e-29	-1.30135e-26	1.50409e-26	-1.00706e-26	0	0	0
657	3	1.28356e-30	-4.6795e-31	1.21697e-29	5.5953e-30	9.43907e-28	-6.59053e-29	300	610	0	4.20947e-29	1.89436e-29	-4.01372e-29	-3.14261e-27	9.17351e-30	-1.46109e-27	300	200	0	4.33783e-29	1.84757e-29	-2.79675e-29	-2.85411e-27	7.26117e-27	-5.18622e-27	0	0	0
657	4	-1.74009e-30	-1.05997e-30	1.40901e-29	-3.50753e-30	1.06331e-27	8.10513e-29	300	610	0	2.68348e-29	1.25117e-29	-2.04937e-29	-1.71546e-27	1.42753e-28	-9.70412e-28	300	200	0	2.50947e-29	1.14517e-29	-6.40364e-30	3.32691e-27	1.92261e-27	-1.75934e-27	0	0	0
657	5	-3.27154e-30	-1.2739e-30	1.35137e-29	-8.30255e-30	1.00507e-27	1.55858e-28	300	610	0	1.48612e-29	7.32187e-30	-6.75614e-30	-6.90394e-28	2.02536e-28	-5.72606e-28	300	200	0	1.15897e-29	6.04797e-30	6.75751e-30	6.48371e-27	-1.37595e-27	4.21033e-28	0	0	0
657	6	-3.76251e-30	-1.24491e-30	1.15707e-29	-1.00587e-29	8.51683e-28	1.8026e-28	300	610	0	6.20476e-30	3.46494e-30	1.94828e-30	-1.86848e-29	2.12779e-28	-2.7563e-28	300	200	0	2.44225e-30	2.22003e-30	1.35189e-29	7.52559e-27	-3.10845e-27	1.62482e-27	0	0	0
657	7	-3.59672e-30	-1.0797e-30	9.07415e-30	-9.87703e-30	6.61963e-28	1.72774e-28	300	610	0	4.87586e-31	8.34327e-31	6.72151e-30	3.69811e-28	1.93344e-28	-7.2049e-29	300	200	0	-3.10913e-30	-2.45368e-31	1.57957e-29	7.22769e-27	-3.73415e-27	2.12359e-27	0	0	0
657	8	-3.07297e-30	-8.55847e-31	6.55788e-30	-8.63415e-30	4.74125e-28	1.47854e-28	300	610	0	-2.85778e-30	-7.77407e-31	8.66595e-30	5.49203e-28	1.592e-28	5.35459e-29	300	200	0	-5.93074e-30	-1.63325e-30	1.52238e-29	6.19567e-27	-3.64915e-27	2.15749e-27	0	0	0
657	9	-2.40558e-30	-6.24991e-31	4.33158e-30	-6.97541e-30	3.09991e-28	1.15898e-28	300	610	0	-4.4402e-30	-1.61092e-30	8.75279e-30	5.87043e-28	1.20715e-28	1.19307e-28	300	200	0	-6.84578e-30	-2.23591e-30	1.30844e-29	4.86556e-27	-3.16601e-27	1.91987e-27	0	0	0
658	0	-1.73466e-30	-4.17679e-31	2.53923e-30	-5.33786e-30	1.79371e-28	8.37346e-29	300	610	0	-4.81969e-30	-1.89728e-30	7.76193e-30	5.39056e-28	8.43782e-29	1.42802e-28	300	200	0	-6.55435e-30	-2.31496e-30	1.03012e-29	3.52392e-27	-2.51199e-27	1.55413e-27	0	0	0
658	1	-1.1409e-30	-2.4872e-31	1.21237e-30	-3.98588e-30	8.39946e-29	5.53304e-29	300	610	0	-4.46135e-30	-1.83446e-30	6.2702e-30	4.47512e-28	5.36656e-29	1.39173e-28	300	200	0	-5.60225e-30	-2.08318e-30	7.48257e-30	2.33712e-27	-1.8382e-27	1.15776e-27	0	0	0
658	2	-6.61133e-31	-1.22124e-31	3.14002e-31	-3.04832e-30	2.07221e-29	3.25353e-29	300	610	0	-3.72025e-30	-1.57789e-30	4.66871e-30	3.41894e-28	2.98981e-29	1.20364e-28	300	200	0	-4.38139e-30	-1.70002e-30	4.98271e-30	1.38253e-27	-1.23389e-27	7.90237e-28	0	0	0
658	3	-3.02599e-31	-3.52273e-32	-2.28141e-31	-2.55036e-30	-1.606e-29	1.57618e-29	300	610	0	-2.84589e-30	-1.24e-30	3.19493e-30	2.40794e-28	1.29841e-29	9.50702e-29	300	200	0	-3.14849e-30	-1.27523e-30	2.96679e-30	6.76853e-28	-7.41985e-28	4.82027e-28	0	0	0
658	4	-5.46778e-32	1.81441e-32	-4.98493e-31	-2.43639e-30	-3.2805e-29	4.54357e-30	300	610	0	-1.99745e-30	-8.95243e-31	1.9693e-30	1.54298e-28	2.00801e-30	6.90871e-29	300	200	0	-2.05212e-30	-8.77099e-31	1.47081e-30	1.9954e-28	-3.73537e-28	2.43344e-28	0	0	0
658	5	1.02095e-31	4.54492e-32	-5.79209e-31	-2.58301e-30	-3.58167e-29	-2.04399e-30	300	610	0	-1.2634e-30	-5.87476e-31	1.03023e-30	8.63541e-29	-4.34009e-30	4.58703e-29	300	200	0	-1.1613e-30	-5.42027e-31	4.51017e-31	-8.95183e-29	-1.19719e-28	7.16202e-29	0	0	0
658	6	1.89661e-31	5.40208e-32	-5.4246e-31	-2.80335e-30	-3.07578e-29	-5.09511e-30	300	610	0	-6.81445e-31	-3.37983e-31	3.63867e-31	3.68697e-29	-7.47708e-30	2.71328e-29	300	200	0	-4.91784e-31	-2.83962e-31	-1.78593e-31	-2.37691e-28	3.89486e-29	-4.2555e-29	0	0	0
658	7	2.28294e-31	5.02996e-32	-4.47553e-31	-2.84577e-30	-2.2505e-29	-5.69719e-30	300	610	0	-2.56163e-31	-1.52797e-31	-7.24482e-32	3.38749e-30	-8.75217e-30	1.3398e-29	300	200	0	-2.78685e-32	-1.02498e-31	-5.20001e-31	-2.91875e-28	1.26081e-28	-1.11075e-28	0	0	0
658	8	2.34185e-31	3.95426e-32	-3.411e-31	-2.39153e-30	-1.52144e-29	-4.84194e-30	300	610	0	2.66537e-32	-2.88015e-32	-3.33236e-31	-1.76586e-29	-9.35275e-30	4.45694e-30	300	200	0	2.60839e-31	1.07411e-32	-6.74336e-31	-2.94253e-28	1.65213e-28	-1.45346e-28	0	0	0
658	9	2.18284e-31	2.58503e-32	-2.58793e-31	-1.05767e-30	-1.24734e-29	-3.39823e-30	300	610	0	1.89305e-31	4.16554e-32	-4.73389e-31	-3.00723e-29	-1.02582e-29	-2.90138e-31	300	200	0	4.07589e-31	6.75057e-32	-7.32182e-31	-2.80431e-28	1.77359e-28	-1.54451e-28	0	0	0
659	0	1.86021e-31	1.23817e-32	-2.2759e-31	1.58704e-30	-1.74375e-29	-2.12248e-30	300	610	0	2.54918e-31	6.75986e-32	-5.41054e-31	-3.73276e-29	-1.22128e-29	-1.60486e-30	300	200	0	4.40939e-31	7.99804e-32	-7.68644e-31	-2.78942e-28	1.79778e-28	-1.4419e-28	0	0	0
659	1	1.37632e-31	1.65428e-33	-2.67422e-31	5.98374e-30	-3.28581e-29	-1.68505e-30	300	610	0	2.43139e-31	5.75736e-32	-5.73569e-31	-4.22185e-29	-1.56943e-29	-2.84155e-31	300	200	0	3.80771e-31	5.92278e-32	-8.40991e-31	-3.11233e-28	1.85468e-28	-1.16784e-28	0	0	0
659	2	6.89527e-32	-4.15484e-33	-3.91712e-31	1.25127e-29	-6.09265e-29	-2.69344e-30	300	610	0	1.68268e-31	1.88991e-32	-5.95331e-31	-4.66455e-29	-2.08597e-29	2.88217e-30	300	200	0	2.37221e-31	1.47443e-32	-9.87043e-31	-3.91436e-28	2.0294e-28	-7.11028e-29	0	0	0
659	3	-2.73332e-32	-2.97005e-33	-6.06231e-31	2.13799e-29	-1.02865e-28	-5.69563e-30	300	610	0	3.93755e-32	-4.21751e-32	-6.16688e-31	-5.14711e-29	-2.74572e-29	7.08849e-30	300	200	0	1.20423e-32	-4.51451e-32	-1.22292e-30	-5.25396e-28	2.35975e-28	-3.35253e-30	0	0	0
659	4	-1.59905e-31	7.30048e-33	-9.05946e-31	3.24531e-29	-1.58219e-28	-1.11484e-29	300	610	0	-1.37962e-31	-1.1959e-31	-6.33276e-31	-5.63997e-29	-3.47013e-29	1.14451e-29	300	200	0	-2.97867e-31	-1.12289e-31	-1.53922e-30	-7.08619e-28	2.83144e-28	9.17444e-29	0	0	0
659	5	-3.36317e-31	2.87097e-32	-1.26979e-30	4.50441e-29	-2.23824e-28	-1.93372e-29	300	610	0	-3.58543e-31	-2.06041e-31	-6.25542e-31	-5.98617e-29	-4.112e-29	1.48851e-29	300	200	0	-6.9486e-31	-1.77331e-31	-1.89533e-30	-9.23008e-28	3.37008e-28	2.19211e-28	0	0	0
659	6	-5.5963e-31	6.29924e-32	-1.65349e-30	5.76436e-29	-2.92477e-28	-3.02385e-29	300	610	0	-6.13218e-31	-2.91156e-31	-5.58579e-31	-5.89114e-29	-4.43935e-29	1.60702e-29	300	200	0	-1.17285e-30	-2.28164e-31	-2.21207e-30	-1.13256e-27	3.83047e-28	3.81401e-28	0	0	0
659	7	-8.24009e-31	1.11014e-31	-1.98115e-30	6.76287e-29	-3.51404e-28	-4.33166e-29	300	610	0	-8.83554e-31	-3.59486e-31	-3.82745e-31	-4.91777e-29	-4.1224e-29	1.33216e-29	300	200	0	-1.70756e-30	-2.48472e-31	-2.3639e-30	-1.27853e-27	3.98505e-28	5.7482e-28	0	0	0
659	8	-1.10928e-30	1.71914e-31	-2.13669e-30	7.09837e-29	-3.80721e-28	-5.72618e-29	300	610	0	-1.13576e-30	-3.8859e-31	-3.59358e-32	-2.49414e-29	-2.72963e-29	4.61217e-30	300	200	0	-2.24504e-30	-2.16675e-31	-2.17263e-30	-1.27493e-27	3.51533e-28	7.86159e-28	0	0	0
659	9	-1.37462e-30	2.41927e-31	-1.95716e-30	6.21026e-29	-3.52222e-28	-6.96824e-29	300	610	0	-1.31444e-30	-3.47624e-31	5.51304e-31	2.0553e-29	2.59154e-30	-1.23411e-29	300	200	0	-2.68906e-30	-1.05697e-31	-1.40586e-30	-1.00603e-27	2.01203e-28	9.87675e-28	0	0	0
660	0	-1.55206e-30	3.12924e-31	-1.23094e-30	3.37759e-29	-2.29001e-28	-7.679e-29	300	610	0	-1.337e-30	-1.97004e-31	1.44635e-30	9.4415e-29	5.41186e-29	-3.98332e-29	300	200	0	-2.88906e-30	1.1592e-31	2.15401e-31	-3.27852e-28	-1.00828e-28	1.13231e-27	0	0	0
660	1	-1.5407e-30	3.70784e-31	2.95219e-31	-2.25008e-29	3.33824e-29	-7.31391e-29	300	610	0	-1.09031e-30	1.10093e-31	2.69912e-30	2.02895e-28	1.32633e-28	-7.97239e-29	300	200	0	-2.63101e-30	4.80878e-31	2.99434e-30	9.23385e-28	-6.06e-28	1.14929e-27	0	0	0
660	2	-1.20363e-30	3.93812e-31	2.89513e-30	-1.15722e-28	4.83311e-28	-5.15188e-29	300	610	0	-4.31476e-31	6.23427e-31	4.31939e-30	3.49482e-28	2.4181e-28	-1.32735e-28	300	200	0	-1.6351e-30	1.01724e-30	7.21452e-30	2.91249e-27	-1.36075e-27	9.41427e-28	0	0	0
660	3	-3.6985e-31	3.51576e-31	6.822e-30	-2.53868e-28	1.16602e-27	-3.13185e-30	300	610	0	8.04219e-31	1.38748e-30	6.24564e-30	5.32177e-28	3.81668e-28	-1.97454e-28	300	200	0	4.34369e-31	1.73906e-30	1.30676e-29	5.77233e-27	-2.39345e-27	3.85897e-28	0	0	0
660	4	1.15524e-30	2.04713e-31	1.22411e-29	-4.41504e-28	2.11193e-27	8.17616e-29	300	610	0	2.78505e-30	2.42824e-30	8.30577e-30	7.39895e-28	5.45867e-28	-2.69044e-28	300	200	0	3.94029e-30	2.63296e-30	2.05469e-29	9.55299e-27	-3.69539e-27	-6.59102e-28	0	0	0
660	5	3.56684e-30	-9.35348e-32	1.91305e-29	-6.76306e-28	3.31937e-27	2.12528e-28	300	610	0	5.65019e-30	3.73395e-30	1.01716e-29	9.48083e-28	7.18332e-28	-3.377e-28	300	200	0	9.21704e-30	3.64042e-30	2.93022e-29	1.41505e-26	-5.19536e-27	-2.33886e-27	0	0	0
660	6	7.02065e-30	-5.93119e-31	2.71477e-29	-9.44453e-28	4.73123e-27	3.95944e-28	300	610	0	9.45904e-30	5.22956e-30	1.13121e-29	1.11389e-27	8.69387e-28	-3.87002e-28	300	200	0	1.64797e-29	4.63644e-30	3.84598e-29	1.92145e-26	-6.72834e-27	-4.77453e-27	0	0	0
660	7	1.15713e-29	-1.33919e-30	3.54629e-29	-1.21499e-27	6.20578e-27	6.32883e-28	300	610	0	1.41196e-29	6.74535e-30	1.09536e-29	1.17155e-27	9.51863e-28	-3.9242e-28	300	200	0	2.56909e-29	5.40616e-30	4.64165e-29	2.40391e-26	-8.00046e-27	-8.02009e-27	0	0	0
660	8	1.70862e-29	-2.35918e-30	4.25717e-29	-1.43358e-27	7.48359e-27	9.13767e-28	300	610	0	1.92956e-29	7.98204e-30	8.06139e-30	1.0291e-27	8.97945e-28	-3.204e-28	300	200	0	3.63818e-29	5.62287e-30	5.06331e-29	2.74465e-26	-8.55472e-27	-1.20015e-26	0	0	0
660	9	2.31349e-29	-3.64404e-30	4.6108e-29	-1.5165e-27	8.1542e-27	1.21283e-27	300	610	0	2.42951e-29	8.47708e-30	1.36119e-30	5.6808e-28	6.17971e-28	-1.2864e-28	300	200	0	4.743e-29	4.83305e-30	4.74691e-29	2.76817e-26	-7.74521e-27	-1.64372e-26	0	0	0
661	0	2.88579e-29	-5.1231e-30	4.26969e-29	-1.34625e-27	7.62966e-27	1.48148e-27	300	610	0	2.79516e-29	7.57971e-30	-1.05734e-29	-3.51479e-28	2.87309e-30	2.31599e-28	300	200	0	5.68094e-29	2.45661e-30	3.21235e-29	2.23506e-26	-4.73136e-27	-2.07435e-26	0	0	0
661	1	3.28276e-29	-6.63322e-30	2.79099e-29	-7.70972e-28	5.13517e-27	1.64153e-27	300	610	0	2.85142e-29	4.44681e-30	-2.91379e-29	-1.87791e-27	-1.06755e-27	8.10156e-28	300	200	0	6.13418e-29	-2.18641e-30	-1.22802e-30	8.44362e-27	1.49162e-27	-2.39319e-26	0	0	0
661	2	3.29248e-29	-7.88421e-30	-3.59674e-30	3.89473e-28	-2.68317e-28	1.5795e-27	300	610	0	2.35795e-29	-1.9245e-30	-5.53843e-29	-4.14337e-27	-2.70795e-27	1.64844e-27	300	200	0	5.65043e-29	-9.8087e-30	-5.8981e-29	-1.74956e-26	1.20058e-26	-2.45147e-26	0	0	0
661	3	2.62666e-29	-8.42507e-30	-5.765e-29	2.32704e-27	-9.61087e-27	1.14408e-27	300	610	0	1.01068e-29	-1.2607e-29	-8.95493e-29	-7.22444e-27	-4.99953e-27	2.76464e-27	300	200	0	3.63735e-29	-2.10321e-29	-1.47199e-28	-5.89833e-26	2.78035e-26	-2.04449e-26	0	0	0
661	4	9.2394e-30	-7.61868e-30	-1.39709e-28	5.21447e-27	-2.38672e-26	1.49508e-28	300	610	0	-1.54216e-29	-2.85726e-29	-1.30402e-28	-1.10852e-26	-7.9485e-27	4.13272e-27	300	200	0	-6.18219e-30	-3.61913e-29	-2.70112e-28	-1.18911e-25	4.95145e-26	-9.12687e-27	0	0	0
661	5	-2.22915e-29	-4.63628e-30	-2.53462e-28	9.15521e-27	-4.37137e-26	-1.61133e-27	300	610	0	-5.66247e-29	-5.04162e-29	-1.74417e-28	-1.55014e-26	-1.14293e-26	5.65522e-27	300	200	0	-7.89162e-29	-5.50525e-29	-4.27879e-28	-1.98484e-25	7.70086e-26	1.24509e-26	0	0	0
661	6	-7.25099e-29	1.51238e-30	-3.98751e-28	1.41108e-26	-6.91677e-26	-4.33979e-27	300	610	0	-1.16546e-28	-7.79537e-29	-2.14802e-28	-1.9968e-26	-1.51134e-26	7.13056e-27	300	200	0	-1.89056e-28	-7.64414e-29	-6.13553e-28	-2.95725e-25	1.0886e-25	4.73986e-26	0	0	0
661	7	-1.44818e-28	1.1893e-29	-5.68762e-28	1.98038e-26	-9.90961e-26	-8.18541e-27	300	610	0	-1.96598e-28	-1.09684e-28	-2.40501e-28	-2.3596e-26	-1.83871e-26	8.21794e-27	300	200	0	-3.41416e-28	-9.77911e-29	-8.09263e-28	-4.03531e-25	1.41684e-25	9.83536e-26	0	0	0
661	8	-2.40551e-28	2.74816e-29	-7.46517e-28	2.55989e-26	-1.30601e-25	-1.31766e-26	300	610	0	-2.95064e-28	-1.42127e-28	-2.35327e-28	-2.50132e-26	-2.0268e-26	8.40509e-27	300	200	0	-5.35614e-28	-1.14646e-28	-9.81843e-28	-5.07358e-25	1.69394e-25	1.66583e-25	0	0	0
661	9	-3.57175e-28	4.88957e-29	-9.00879e-28	3.03698e-26	-1.58314e-25	-1.91254e-26	300	610	0	-4.05136e-28	-1.69083e-28	-1.77529e-28	-2.22911e-26	-1.93367e-26	6.98766e-27	300	200	0	-7.62311e-28	-1.20187e-28	-1.07841e-27	-5.82732e-25	1.82462e-25	2.5071e-25	0	0	0
662	0	-4.85951e-28	7.60016e-29	-9.82547e-28	3.23702e-26	-1.73687e-25	-2.5506e-26	300	610	0	-5.12571e-28	-1.80904e-28	-4.01896e-29	-1.29342e-26	-1.37069e-26	3.07335e-27	300	200	0	-9.98522e-28	-1.04902e-28	-1.02274e-27	-5.92991e-25	1.67356e-25	3.45041e-25	0	0	0
662	1	-6.09159e-28	1.07386e-28	-9.20843e-28	2.9137e-26	-1.64407e-25	-3.13146e-26	300	610	0	-5.93141e-28	-1.6395e-28	2.07016e-28	6.02204e-27	-1.07297e-27	-4.37202e-27	300	200	0	-1.2023e-27	-5.65644e-29	-7.13828e-28	-4.87867e-25	1.06379e-25	4.37559e-25	0	0	0
662	2	-6.97134e-28	1.39704e-28	-6.22573e-28	1.74714e-26	-1.14174e-25	-3.49237e-26	300	610	0	-6.10277e-28	-1.00466e-28	5.94046e-28	3.77435e-26	2.11235e-26	-1.6415e-26	300	200	0	-1.30741e-27	3.9238e-29	-2.85264e-29	-2.03862e-25	-2.17372e-26	5.0774e-25	0	0	0
662	3	-7.05584e-28	1.66945e-28	2.5303e-29	-6.44114e-27	-3.13031e-27	-3.39591e-26	300	610	0	-5.13531e-28	3.07835e-29	1.14402e-27	8.50892e-26	5.53491e-26	-3.39572e-26	300	200	0	-1.21912e-27	1.97728e-28	1.16932e-27	3.32377e-25	-2.40059e-25	5.24515e-25	0	0	0
662	4	-5.73968e-28	1.79705e-28	1.14689e-27	-4.66961e-26	1.90655e-25	-2.52393e-26	300	610	0	-2.38775e-28	2.5268e-28	1.86333e-27	1.49792e-25	1.03399e-25	-5.74263e-26	300	200	0	-8.12743e-28	4.32385e-28	3.01023e-27	1.19612e-24	-5.70002e-25	4.44925e-25	0	0	0
662	5	-2.26031e-28	1.64634e-28	2.85982e-27	-1.07027e-25	4.88167e-25	-4.83949e-27	300	610	0	2.88617e-28	5.86222e-28	2.72804e-27	2.31266e-25	1.65531e-25	-8.63375e-26	300	200	0	6.25866e-29	7.50856e-28	5.58786e-27	2.45038e-24	-1.02566e-24	2.14235e-25	0	0	0
662	6	4.26001e-28	1.04281e-28	5.24605e-27	-1.89767e-25	9.04393e-25	3.1645e-26	300	610	0	1.14605e-27	1.04478e-27	3.6663e-27	3.25016e-25	2.39269e-25	-1.18719e-25	300	200	0	1.57205e-27	1.14906e-27	8.91235e-27	4.12376e-24	-1.6055e-24	-2.31424e-25	0	0	0
662	7	1.47173e-27	-2.23123e-29	8.30852e-27	-2.94322e-25	1.44079e-24	8.85397e-26	300	610	0	2.39971e-27	1.6257e-27	4.53793e-27	4.20677e-25	3.17904e-25	-1.5042e-25	300	200	0	3.87144e-27	1.60338e-27	1.28464e-26	6.1791e-24	-2.28107e-24	-9.58561e-25	0	0	0
662	8	2.98535e-27	-2.37867e-28	1.19121e-26	-4.15141e-25	2.07495e-24	1.69135e-25	300	610	0	4.08256e-27	2.29895e-27	5.11293e-27	4.99822e-25	3.8875e-25	-1.74366e-25	300	200	0	7.0679e-27	2.06108e-27	1.7025e-26	8.47258e-24	-2.98306e-24	-2.02448e-24	0	0	0
662	9	4.9989e-27	-5.63452e-28	1.57096e-26	-5.39192e-25	2.74767e-24	2.7424e-25	300	610	0	6.16291e-27	2.9932e-27	5.05277e-27	5.33832e-25	4.31358e-25	-1.79857e-25	300	200	0	1.11618e-26	2.42975e-27	2.07623e-26	1.07047e-23	-3.58544e-24	-3.4586e-24	0	0	0
663	0	7.46443e-27	-1.01289e-27	1.90568e-26	-6.43142e-25	3.34794e-24	4.00179e-25	300	610	0	8.50325e-27	3.58002e-27	3.90036e-27	4.82287e-25	4.16015e-25	-1.52111e-25	300	200	0	1.59677e-26	2.56712e-27	2.29572e-26	1.23671e-23	-3.88963e-24	-5.23575e-24	0	0	0
663	1	1.02048e-26	-1.58456e-27	2.09268e-26	-6.90574e-25	3.69774e-24	5.36239e-25	300	610	0	1.08105e-26	3.85828e-27	1.0872e-27	2.92626e-25	3.03064e-25	-7.23113e-26	300	200	0	2.10153e-26	2.27372e-27	2.2014e-26	1.2694e-23	-3.61214e-24	-7.24098e-24	0	0	0
663	2	1.28549e-26	-2.25026e-27	1.98398e-26	-6.2987e-25	3.53934e-24	6.61687e-25	300	610	0	1.25817e-26	3.54217e-27	-4.03112e-27	-9.79276e-26	4.37641e-26	8.14781e-26	300	200	0	2.54366e-26	1.29191e-27	1.58087e-26	1.06303e-23	-2.38047e-24	-9.2271e-24	0	0	0
663	3	1.47986e-26	-2.94147e-27	1.38352e-26	-3.93676e-25	2.52991e-24	7.42664e-25	300	610	0	1.30532e-26	2.25785e-27	-1.20974e-26	-7.56902e-25	-4.16305e-25	3.32065e-25	300	200	0	2.78518e-26	-6.83616e-28	1.7378e-27	4.83659e-24	2.55374e-25	-1.07681e-23	0	0	0
663	4	1.51104e-26	-3.53372e-27	5.22448e-28	9.87653e-26	2.49606e-25	7.29504e-25	300	610	0	1.11666e-26	-4.44132e-28	-2.36183e-26	-1.74609e-24	-1.13017e-24	6.99046e-25	300	200	0	2.62771e-26	-3.97785e-27	-2.30958e-26	-6.24322e-24	4.78688e-24	-1.12155e-23	0	0	0
663	5	1.25194e-26	-3.83104e-27	-2.27404e-26	9.34777e-25	-3.76823e-24	5.55341e-25	300	610	0	5.56975e-27	-5.05154e-27	-3.87587e-26	-3.10448e-24	-2.13741e-24	1.19237e-24	300	200	0	1.80892e-26	-8.88257e-27	-6.14991e-26	-2.42195e-23	1.16758e-23	-9.66787e-24	0	0	0
663	6	5.41686e-27	-3.55372e-27	-5.84854e-26	2.19499e-24	-9.97496e-24	1.37264e-25	300	610	0	-5.31976e-27	-1.20176e-26	-5.70548e-26	-4.82333e-24	-3.44606e-24	1.80314e-24	300	200	0	9.71e-29	-1.55713e-26	-1.1554e-25	-5.04628e-23	2.12364e-23	-4.97132e-24	0	0	0
663	7	-8.05975e-27	-2.33448e-27	-1.08528e-25	3.93169e-24	-1.87017e-23	-6.18352e-25	300	610	0	-2.31565e-26	-2.16414e-26	-7.70457e-26	-6.8127e-24	-5.00758e-24	2.49153e-24	300	200	0	-3.12163e-26	-2.39759e-26	-1.85574e-25	-8.56431e-23	3.34612e-23	4.22816e-24	0	0	0
663	8	-2.9828e-26	2.70204e-28	-1.73061e-25	6.137e-24	-3.00019e-23	-1.80435e-24	300	610	0	-4.93777e-26	-3.38923e-26	-9.58388e-26	-8.86005e-24	-6.68509e-24	3.17218e-24	300	200	0	-7.92057e-26	-3.36221e-26	-2.689e-25	-1.29072e-22	4.77849e-23	1.93518e-23	0	0	0
663	9	-6.15038e-26	4.74445e-27	-2.49415e-25	8.70004e-24	-4.34347e-23	-3.49298e-24	300	610	0	-8.47444e-26	-4.81719e-26	-1.08652e-25	-1.05837e-23	-8.21649e-24	3.69821e-24	300	200	0	-1.46248e-25	-4.34274e-26	-3.58067e-25	-1.77842e-22	6.27888e-23	4.16432e-23	0	0	0
664	0	-1.03843e-25	1.15426e-26	-3.30496e-25	1.13538e-23	-5.77912e-23	-5.70564e-24	300	610	0	-1.28684e-25	-6.30188e-26	-1.08406e-25	-1.13869e-23	-9.1762e-24	3.84624e-24	300	200	0	-2.32527e-25	-5.14762e-26	-4.38902e-25	-2.25788e-22	7.58645e-23	7.17787e-23	0	0	0
664	1	-1.55949e-25	2.09729e-26	-4.02984e-25	1.3615e-23	-7.07772e-23	-8.37092e-24	300	610	0	-1.78422e-25	-7.57738e-26	-8.54989e-26	-1.04226e-23	-8.94258e-24	3.30614e-24	300	200	0	-3.34371e-25	-5.4801e-26	-4.88483e-25	-2.62358e-22	8.2875e-23	1.09308e-22	0	0	0
664	2	-2.14238e-25	3.30257e-26	-4.45497e-25	1.47246e-23	-7.86867e-23	-1.12708e-23	300	610	0	-2.27932e-25	-8.22455e-26	-2.79279e-26	-6.58421e-24	-6.68186e-24	1.68116e-24	300	200	0	-4.4217e-25	-4.92198e-26	-4.73425e-25	-2.71561e-22	7.7883e-23	1.51916e-22	0	0	0
664	3	-2.71192e-25	4.71405e-26	-4.27057e-25	1.36011e-23	-7.61267e-23	-1.39772e-23	300	610	0	-2.66779e-25	-7.64466e-26	7.79955e-26	1.4572e-24	-1.36426e-24	-1.49374e-24	300	200	0	-5.37971e-25	-2.9306e-26	-3.49062e-25	-2.31254e-22	5.30502e-23	1.9452e-22	0	0	0
664	4	-3.14016e-25	6.19149e-26	-3.06428e-25	8.82672e-24	-5.5888e-23	-1.57861e-23	300	610	0	-2.79023e-25	-5.05083e-26	2.46052e-25	1.51413e-23	8.16742e-24	-6.70601e-24	300	200	0	-5.93039e-25	1.14065e-26	-6.03765e-26	-1.13195e-22	-1.14182e-24	2.28284e-22	0	0	0
664	5	-3.23382e-25	7.47725e-26	-3.3079e-26	-1.30769e-24	-9.09816e-24	-1.56587e-23	300	610	0	-2.4246e-25	5.07918e-27	4.87326e-25	3.58019e-23	2.3052e-23	-1.4381e-23	300	200	0	-5.65842e-25	7.98517e-26	4.54247e-25	1.15614e-22	-9.51599e-23	2.39671e-22	0	0	0
664	6	-2.72615e-25	8.16302e-26	4.49211e-25	-1.86631e-23	7.41691e-23	-1.21901e-23	300	610	0	-1.28587e-25	1.00708e-25	8.05915e-25	6.43124e-23	4.41603e-23	-2.47479e-23	300	200	0	-4.01202e-25	1.82338e-25	1.25513e-24	4.89603e-22	-2.38951e-22	2.09776e-22	0	0	0
664	7	-1.27785e-25	7.66305e-26	1.1949e-24	-4.49788e-23	2.03614e-22	-3.6294e-24	300	610	0	9.61324e-26	2.4615e-25	1.19291e-24	1.00564e-22	7.17161e-23	-3.76468e-23	300	200	0	-3.16524e-26	3.2278e-25	2.38781e-24	1.03855e-21	-4.39492e-22	1.1428e-22	0	0	0
664	8	1.50613e-25	5.2044e-26	2.24407e-24	-8.14222e-23	3.86532e-22	1.20126e-23	300	610	0	4.67048e-25	4.48071e-25	1.61863e-24	1.42762e-22	1.04772e-22	-5.2275e-23	300	200	0	6.17661e-25	5.00114e-25	3.8627e-24	1.77795e-21	-6.97155e-22	-7.55114e-23	0	0	0
664	9	6.03591e-25	-1.51091e-27	3.60353e-24	-1.27923e-22	6.24523e-22	3.67274e-23	300	610	0	1.01532e-24	7.06352e-25	2.02343e-24	1.86552e-22	1.40539e-22	-6.68775e-23	300	200	0	1.61891e-24	7.04841e-25	5.62697e-24	2.6953e-21	-1.00074e-21	-3.89953e-22	0	0	0
665	0	1.26628e-24	-9.43444e-26	5.22077e-24	-1.82274e-22	9.08952e-22	7.20972e-23	300	610	0	1.75838e-24	1.0091e-24	2.30791e-24	2.2403e-22	1.73605e-22	-7.84072e-23	300	200	0	3.02467e-24	9.14758e-25	7.52867e-24	3.73191e-21	-1.32123e-21	-8.55992e-22	0	0	0
665	1	2.1563e-24	-2.36244e-25	6.95098e-24	-2.39009e-22	1.21517e-21	1.18665e-22	300	610	0	2.68614e-24	1.32642e-24	2.3241e-24	2.4276e-22	1.95116e-22	-8.22016e-23	300	200	0	4.84245e-24	1.09017e-24	9.27508e-24	4.761e-21	-1.60468e-21	-1.48906e-21	0	0	0
665	2	3.25716e-24	-4.34058e-25	8.5189e-24	-2.88124e-22	1.49578e-21	1.75052e-22	300	610	0	3.74276e-24	1.60326e-24	1.87033e-24	2.24996e-22	1.9207e-22	-7.17553e-23	300	200	0	6.99992e-24	1.1692e-24	1.03892e-23	5.56359e-21	-1.76492e-21	-2.28136e-21	0	0	0
665	3	4.49642e-24	-6.88102e-25	9.47943e-24	-3.13801e-22	1.67366e-21	2.36824e-22	300	610	0	4.8044e-24	1.75231e-24	6.9326e-25	1.47442e-22	1.46943e-22	-3.87067e-23	300	200	0	9.30082e-24	1.06421e-24	1.01727e-23	5.80583e-21	-1.67764e-21	-3.18632e-21	0	0	0
665	4	5.71944e-24	-9.87267e-25	9.18435e-24	-2.93389e-22	1.636e-21	2.95155e-22	300	610	0	5.65461e-24	1.64818e-24	-1.49776e-24	-1.80187e-23	3.7983e-23	2.68003e-23	300	200	0	1.1374e-23	6.60909e-25	7.6866e-24	5.02322e-21	-1.17795e-21	-4.09955e-21	0	0	0
665	5	6.6606e-24	-1.30287e-24	6.76661e-24	-1.97049e-22	1.23123e-21	3.35404e-22	300	610	0	5.96079e-24	1.12529e-24	-4.99796e-24	-3.02065e-22	-1.59404e-22	1.35178e-22	300	200	0	1.26214e-23	-1.77587e-25	1.76865e-24	2.6204e-21	-6.45927e-23	-4.83782e-21	0	0	0
665	6	6.91636e-24	-1.58163e-24	1.15832e-24	1.13742e-23	2.71923e-22	3.35856e-22	300	610	0	5.25726e-24	-1.75117e-26	-1.00494e-23	-7.33463e-22	-4.6966e-22	2.95645e-22	300	200	0	1.21736e-23	-1.59914e-24	-8.89105e-24	-2.10215e-21	1.88525e-21	-5.11867e-21	0	0	0
665	7	5.92698e-24	-1.73849e-24	-8.83625e-24	3.71522e-22	-1.45297e-21	2.66997e-22	300	610	0	2.94345e-24	-2.00152e-24	-1.67513e-23	-1.33169e-21	-9.11891e-22	5.13436e-22	300	200	0	8.87043e-24	-3.74001e-24	-2.55875e-23	-9.88006e-21	4.88562e-21	-4.54572e-21	0	0	0
665	8	2.97713e-24	-1.65081e-24	-2.43872e-23	9.20878e-22	-4.15175e-21	9.18669e-23	300	610	0	-1.69128e-24	-5.03722e-24	-2.49342e-23	-2.09602e-21	-1.49196e-21	7.85766e-22	300	200	0	1.28585e-24	-6.68803e-24	-4.93214e-23	-2.13592e-20	9.091e-21	-2.60657e-21	0	0	0
665	9	-2.77084e-24	-1.15598e-24	-4.63777e-23	1.6854e-21	-7.98474e-21	-2.31783e-22	300	610	0	-9.40164e-24	-9.2726e-24	-3.3996e-23	-2.99077e-21	-2.19147e-21	1.09648e-21	300	200	0	-1.21725e-23	-1.04286e-23	-8.03736e-23	-3.68955e-20	1.45202e-20	1.30667e-21	0	0	0
666	0	-1.21936e-23	-5.5634e-26	-7.5008e-23	2.66563e-21	-1.29956e-20	-7.46637e-22	300	610	0	-2.08625e-23	-1.47163e-23	-4.27073e-23	-3.9268e-21	-2.95369e-21	1.40953e-21	300	200	0	-3.30561e-23	-1.47719e-23	-1.17715e-22	-5.62666e-20	2.0952e-20	7.84191e-21	0	0	0
666	1	-2.60538e-23	1.86971e-24	-1.0925e-22	3.81775e-21	-1.90161e-20	-1.48728e-21	300	610	0	-3.647e-23	-2.11327e-23	-4.90028e-23	-4.74053e-21	-3.6669e-21	1.66172e-21	300	200	0	-6.25238e-23	-1.9263e-23	-1.58253e-22	-7.82905e-20	2.7794e-20	1.75824e-20	0	0	0
666	2	-4.47579e-23	4.83071e-24	-1.46152e-22	5.02995e-21	-2.55441e-20	-2.46706e-21	300	610	0	-5.60531e-23	-2.79105e-23	-4.97909e-23	-5.17282e-21	-4.14699e-21	1.75577e-21	300	200	0	-1.00811e-22	-2.30797e-23	-1.95943e-22	-1.00361e-19	3.39307e-20	3.08778e-20	0	0	0
666	3	-6.80084e-23	8.97898e-24	-1.80027e-22	6.09526e-21	-3.16011e-20	-3.65959e-21	300	610	0	-7.84902e-23	-3.39112e-23	-4.08367e-23	-4.85202e-21	-4.12205e-21	1.55526e-21	300	200	0	-1.46499e-22	-2.49322e-23	-2.20864e-22	-1.17937e-19	3.7568e-20	4.75992e-20	0	0	0
666	4	-9.43447e-23	1.43321e-23	-2.01615e-22	6.68417e-21	-3.55829e-20	-4.97485e-21	300	610	0	-1.01238e-22	-3.73161e-23	-1.67947e-23	-3.28792e-21	-3.22391e-21	8.84003e-22	300	200	0	-1.95583e-22	-2.2984e-23	-2.18409e-22	-1.24051e-19	3.6104e-20	6.68119e-20	0	0	0
666	5	-1.20587e-22	2.06706e-23	-1.97353e-22	6.3224e-21	-3.51298e-20	-6.23084e-21	300	610	0	-1.1981e-22	-3.55001e-23	2.85036e-23	1.1429e-22	-9.93254e-22	-4.66805e-22	300	200	0	-2.40397e-22	-1.48296e-23	-1.6885e-22	-1.0896e-19	2.60709e-20	8.63737e-20	0	0	0
666	6	-1.41224e-22	2.74086e-23	-1.49017e-22	4.38213e-21	-2.7057e-20	-7.12329e-21	300	610	0	-1.27267e-22	-2.49801e-23	1.01379e-22	6.00797e-21	3.09244e-21	-2.71944e-21	300	200	0	-2.68492e-22	2.4285e-24	-4.76378e-23	-6.01179e-20	3.21443e-21	1.02486e-19	0	0	0
666	7	-1.47833e-22	3.34443e-23	-3.40463e-23	9.8749e-23	-7.40539e-21	-7.19839e-21	300	610	0	-1.13847e-22	-1.50289e-24	2.07108e-22	1.50129e-20	9.55733e-21	-6.07347e-21	300	200	0	-2.6168e-22	3.19415e-23	1.73061e-22	3.72981e-20	-3.72059e-20	1.09258e-19	0	0	0
666	8	-1.28672e-22	3.7007e-23	1.7298e-22	-7.37171e-21	2.83098e-20	-5.8363e-21	300	610	0	-6.68962e-23	3.96422e-23	3.48052e-22	2.75618e-20	1.88197e-20	-1.06476e-20	300	200	0	-1.95568e-22	7.66491e-23	5.21032e-22	1.98997e-19	-9.97928e-20	9.838e-20	0	0	0
666	9	-6.86635e-23	3.55294e-23	4.97186e-22	-1.88363e-20	8.45579e-20	-2.25702e-21	300	610	0	2.86353e-23	1.02984e-22	5.21019e-22	4.36724e-20	3.1027e-20	-1.63954e-20	300	200	0	-4.00281e-23	1.38514e-22	1.0182e-21	4.38972e-19	-1.87955e-19	5.90593e-20	0	0	0
667	0	4.99464e-23	2.55919e-23	9.57971e-22	-3.48703e-20	1.64855e-19	4.43638e-21	300	610	0	1.88853e-22	1.91799e-22	7.13816e-22	6.26371e-20	4.58249e-20	-2.29926e-20	300	200	0	2.388e-22	2.17391e-22	1.67179e-21	7.65327e-19	-3.02319e-19	-2.1577e-20	0	0	0
667	1	2.45885e-22	3.00101e-24	1.56075e-21	-5.55271e-20	2.70328e-19	1.51581e-20	300	610	0	4.28355e-22	3.06499e-22	9.01121e-22	8.26332e-20	6.20601e-20	-2.9699e-20	300	200	0	6.7424e-22	3.095e-22	2.46188e-21	1.17425e-18	-4.38538e-19	-1.57352e-19	0	0	0
667	2	5.35688e-22	-3.69132e-23	2.28551e-21	-7.99406e-20	3.97718e-19	3.06629e-20	300	610	0	7.56089e-22	4.42437e-22	1.04004e-21	1.00277e-19	7.74285e-20	-3.52048e-20	300	200	0	1.29178e-21	4.05524e-22	3.32555e-21	1.64197e-18	-5.84524e-19	-3.60872e-19	0	0	0
667	3	9.28653e-22	-9.86805e-23	3.07214e-21	-1.05826e-19	5.36812e-19	5.12716e-20	300	610	0	1.16932e-21	5.87126e-22	1.06598e-21	1.1017e-19	8.81024e-20	-3.74806e-20	300	200	0	2.09798e-21	4.88445e-22	4.13812e-21	2.11499e-18	-7.17224e-19	-6.40019e-19	0	0	0
667	4	1.41956e-21	-1.85648e-22	3.80324e-21	-1.28902e-19	6.67419e-19	7.64839e-20	300	610	0	1.64557e-21	7.17029e-22	8.90059e-22	1.04531e-19	8.83979e-20	-3.36667e-20	300	200	0	3.06513e-21	5.31381e-22	4.6933e-21	2.49912e-18	-7.99298e-19	-9.92814e-19	0	0	0
667	5	1.97901e-21	-2.98412e-22	4.28616e-21	-1.42309e-19	7.56181e-19	1.04475e-19	300	610	0	2.13267e-21	7.94281e-22	3.99512e-22	7.30478e-20	7.05812e-20	-2.0052e-20	300	200	0	4.11168e-21	4.95869e-22	4.68568e-21	2.649e-18	-7.76301e-19	-1.40055e-18	0	0	0
667	6	2.54167e-21	-4.32659e-22	4.2373e-21	-1.36116e-19	7.53758e-19	1.31495e-19	300	610	0	2.53763e-21	7.63936e-22	-5.36529e-22	3.14191e-21	2.49568e-20	7.78592e-21	300	200	0	5.0793e-21	3.31276e-22	3.70077e-21	2.36038e-18	-5.75324e-19	-1.81928e-18	0	0	0
667	7	2.99325e-21	-5.76434e-22	3.27365e-21	-9.71206e-20	5.93239e-19	1.51222e-19	300	610	0	2.71574e-21	5.52743e-22	-2.05331e-21	-1.19095e-19	-5.95719e-20	5.45893e-20	300	200	0	5.70899e-21	-2.36907e-23	1.22034e-21	1.36891e-18	-1.06468e-19	-2.17033e-18	0	0	0
667	8	3.15796e-21	-7.06965e-22	9.18751e-22	-9.15669e-21	1.91034e-19	1.54175e-19	300	610	0	2.46238e-21	7.08009e-23	-4.26562e-21	-3.07004e-19	-1.94238e-19	1.24673e-19	300	200	0	5.62034e-21	-6.36164e-22	-3.34687e-21	-6.39382e-19	7.31081e-19	-2.33084e-18	0	0	0
667	9	2.7896e-21	-7.87396e-22	-3.36759e-21	1.45736e-19	-5.48125e-19	1.27341e-19	300	610	0	1.5111e-21	-7.82112e-22	-7.22891e-21	-5.70166e-19	-3.8818e-19	2.20716e-19	300	200	0	4.3007e-21	-1.56951e-21	-1.05965e-20	-3.99978e-18	2.03621e-18	-2.12667e-18	0	0	0
668	0	1.57044e-21	-7.64007e-22	-1.01244e-20	3.84916e-19	-1.72007e-18	5.42624e-20	300	610	0	-4.56792e-22	-2.10338e-21	-1.08839e-20	-9.09646e-19	-6.45006e-19	3.41992e-19	300	200	0	1.11365e-21	-2.86739e-21	-2.10083e-20	-9.01503e-18	3.88395e-18	-1.33057e-18	0	0	0
668	1	-8.75668e-22	-5.649e-22	-1.97769e-20	7.21099e-19	-3.40171e-18	-8.40936e-20	300	610	0	-3.78478e-21	-3.96527e-21	-1.49839e-20	-1.31147e-18	-9.57944e-19	4.82008e-19	300	200	0	-4.66044e-21	-4.53017e-21	-3.47608e-20	-1.58685e-17	6.29229e-18	3.29976e-19	0	0	0
668	2	-4.94855e-21	-1.01457e-22	-3.24643e-20	1.15628e-18	-5.62117e-18	-3.07295e-19	300	610	0	-8.78823e-21	-6.38134e-21	-1.90078e-20	-1.73839e-18	-1.30359e-18	6.25581e-19	300	200	0	-1.37368e-20	-6.4828e-21	-5.14722e-20	-2.44981e-17	9.17626e-18	3.14971e-18	0	0	0
668	3	-1.10063e-20	7.25639e-22	-4.77992e-20	1.67342e-18	-8.31578e-18	-6.31782e-19	300	610	0	-1.56683e-20	-9.2603e-21	-2.20651e-20	-2.12045e-18	-1.63444e-18	7.45572e-19	300	200	0	-2.66745e-20	-8.53466e-21	-6.98643e-20	-3.44272e-17	1.22894e-17	7.40086e-18	0	0	0
668	4	-1.926e-20	2.01372e-21	-6.45589e-20	2.22584e-18	-1.12781e-17	-1.06514e-18	300	610	0	-2.43855e-20	-1.23473e-20	-2.28069e-20	-2.34525e-18	-1.87095e-18	7.99664e-19	300	200	0	-4.36454e-20	-1.03336e-20	-8.73658e-20	-4.45577e-17	1.51557e-17	1.32601e-17	0	0	0
668	5	-2.96216e-20	3.83646e-21	-8.03214e-20	2.72511e-18	-1.40916e-17	-1.59801e-18	300	610	0	-3.44904e-20	-1.51561e-20	-1.93677e-20	-2.24991e-18	-1.89434e-18	7.27921e-19	300	200	0	-6.41121e-20	-1.13197e-20	-9.96891e-20	-5.29378e-17	1.69982e-17	2.07013e-17	0	0	0
668	6	-4.15009e-20	6.21118e-21	-9.10809e-20	3.02837e-18	-1.6063e-17	-2.19344e-18	300	610	0	-4.49136e-20	-1.68986e-20	-9.36986e-21	-1.61754e-18	-1.5422e-18	4.52195e-19	300	200	0	-8.64146e-20	-1.06874e-20	-1.00451e-19	-5.65355e-17	1.66779e-17	2.93508e-17	0	0	0
668	7	-5.35565e-20	9.05348e-21	-9.09076e-20	2.92785e-18	-1.61609e-17	-2.7742e-18	300	610	0	-5.37289e-20	-1.6425e-20	9.96215e-21	-1.82242e-19	-6.0994e-19	-1.21139e-19	300	200	0	-1.07285e-19	-7.37149e-21	-8.09455e-20	-5.10694e-17	1.26625e-17	3.83084e-17	0	0	0
668	8	-6.34186e-20	1.21197e-20	-7.17551e-20	2.14589e-18	-1.298e-17	-3.20905e-18	300	610	0	-5.79196e-20	-1.21953e-20	4.15201e-20	2.35193e-18	1.13801e-18	-1.09321e-18	300	200	0	-1.21338e-19	-7.55957e-23	-3.0235e-20	-3.09724e-17	3.05275e-18	4.59443e-17	0	0	0
668	9	-6.74208e-20	1.49394e-20	-2.3564e-20	3.40849e-19	-4.7559e-18	-3.29992e-18	300	610	0	-5.31979e-20	-2.30973e-21	8.77983e-20	6.27184e-18	3.94218e-18	-2.55721e-18	300	200	0	-1.20619e-19	1.26297e-20	6.42343e-20	1.04045e-17	-1.42943e-17	4.9698e-17	0	0	0
669	0	-6.0401e-20	1.67458e-20	6.51401e-20	-2.8693e-18	1.05343e-17	-2.77368e-18	300	610	0	-3.39541e-20	1.53629e-20	1.50083e-19	1.17891e-17	8.00196e-18	-4.57324e-18	300	200	0	-9.43551e-20	3.21087e-20	2.15223e-19	8.0213e-17	-4.15015e-17	4.59211e-17	0	0	0
669	1	-3.56664e-20	1.64151e-20	2.05913e-19	-7.85764e-18	3.49437e-17	-1.28323e-18	300	610	0	6.55707e-21	4.29148e-20	2.2729e-19	1.89405e-17	1.34037e-17	-7.13134e-18	300	200	0	-2.91094e-20	5.93298e-20	4.33203e-19	1.84996e-16	-8.02164e-17	2.98295e-17	0	0	0
669	2	1.47498e-20	1.2436e-20	4.08058e-19	-1.49043e-17	7.01524e-17	1.57516e-18	300	610	0	7.56576e-20	8.19361e-20	3.14444e-19	2.74511e-17	2.00194e-17	-1.01018e-17	300	200	0	9.04074e-20	9.43721e-20	7.22501e-19	3.28881e-16	-1.30918e-16	-4.34388e-18	0	0	0
669	3	9.9379e-20	2.93644e-21	6.75026e-19	-2.40699e-17	1.16843e-16	6.22008e-18	300	610	0	1.80154e-19	1.32814e-19	4.00823e-19	3.65611e-17	2.73745e-17	-1.31735e-17	300	200	0	2.79533e-19	1.35751e-19	1.07585e-18	5.10938e-16	-1.91955e-16	-6.28801e-17	0	0	0
669	4	2.25965e-19	-1.41948e-20	9.9938e-19	-3.502e-17	1.73821e-16	1.3009e-17	300	610	0	3.24544e-19	1.93764e-19	4.67944e-19	4.48243e-17	3.44906e-17	-1.57843e-17	300	200	0	5.50509e-19	1.7957e-19	1.46732e-18	7.21634e-16	-2.5831e-16	-1.51652e-16	0	0	0
669	5	3.99276e-19	-4.10473e-20	1.35629e-18	-4.68034e-17	2.36878e-16	2.21193e-17	300	610	0	5.0838e-19	2.59594e-19	4.8765e-19	4.99013e-17	3.97154e-17	-1.7052e-17	300	200	0	9.07655e-19	2.18546e-19	1.84394e-18	9.38453e-16	-3.20155e-16	-2.74603e-16	0	0	0
669	6	6.17915e-19	-7.92395e-20	1.6958e-18	-5.75926e-17	2.97431e-16	3.33778e-17	300	610	0	7.227e-19	3.20258e-19	4.20803e-19	4.83839e-17	4.0567e-17	-1.5721e-17	300	200	0	1.34062e-18	2.41019e-19	2.1166e-18	1.12096e-15	-3.61331e-16	-4.31506e-16	0	0	0
669	7	8.70055e-19	-1.29235e-19	1.93465e-18	-6.44153e-17	3.41073e-16	4.6038e-17	300	610	0	9.456e-19	3.5936e-19	2.17277e-19	3.57115e-17	3.36361e-17	-1.0146e-17	300	200	0	1.81566e-18	2.30125e-19	2.15193e-18	1.20594e-15	-3.58021e-16	-6.14924e-16	0	0	0
669	8	1.12818e-18	-1.89391e-19	1.94891e-18	-6.29243e-17	3.46251e-16	5.8511e-17	300	610	0	1.1372e-18	3.5285e-19	-1.81767e-19	6.26538e-18	1.46064e-17	1.65433e-18	300	200	0	2.26538e-18	1.63459e-19	1.76714e-18	1.10367e-15	-2.78022e-16	-8.06426e-16	0	0	0
669	9	1.34318e-18	-2.54748e-19	1.56956e-18	-4.72827e-17	2.83457e-16	6.80718e-17	300	610	0	1.23463e-18	2.68359e-19	-8.38123e-19	-4.62489e-17	-2.15205e-17	2.18354e-17	300	200	0	2.57781e-18	1.36116e-20	7.31438e-19	6.9693e-16	-8.12304e-17	-9.72275e-16	0	0	0
670	0	1.4386e-18	-3.15594e-19	5.84303e-19	-1.02728e-17	1.1546e-16	7.0585e-17	300	610	0	1.14807e-18	6.57569e-20	-1.80591e-18	-1.27995e-16	-7.98926e-17	5.2408e-17	300	200	0	2.58667e-18	-2.49837e-19	-1.22161e-18	-1.55017e-16	2.7789e-16	-1.05912e-15	0	0	0
670	1	1.30624e-18	-3.5598e-19	-1.2505e-18	5.62278e-17	-2.00674e-16	6.03192e-17	300	610	0	7.59441e-19	-3.0026e-19	-3.11468e-18	-2.43633e-16	-1.64851e-16	9.47147e-17	300	200	0	2.06568e-18	-6.5624e-19	-4.36518e-18	-1.60464e-15	8.44875e-16	-9.90535e-16	0	0	0
670	2	8.05169e-19	-3.52403e-19	-4.18242e-18	1.60231e-16	-7.08907e-16	2.99559e-17	300	610	0	-7.39694e-20	-8.74602e-19	-4.74511e-18	-3.94239e-16	-2.78433e-16	1.48657e-16	300	200	0	7.312e-19	-1.22701e-18	-8.92753e-18	-3.7932e-15	1.65582e-15	-6.65848e-16	0	0	0
670	3	-2.33302e-19	-2.73107e-19	-8.41455e-18	3.07896e-16	-1.44586e-15	-2.9066e-17	300	610	0	-1.50816e-18	-1.69218e-18	-6.59691e-18	-5.74432e-16	-4.18245e-16	2.11652e-16	300	200	0	-1.74146e-18	-1.96529e-18	-1.50115e-17	-6.81313e-15	2.72292e-15	3.69459e-17	0	0	0
670	4	-1.99111e-18	-7.85561e-20	-1.40305e-17	5.00878e-16	-2.42781e-15	-1.25694e-16	300	610	0	-3.68988e-18	-2.76328e-18	-8.44974e-18	-7.6872e-16	-5.74689e-16	2.77327e-16	300	200	0	-5.68099e-18	-2.84183e-18	-2.24803e-17	-1.06528e-14	4.01427e-15	1.25164e-15	0	0	0
670	5	-4.63554e-18	2.76112e-19	-2.08888e-17	7.32663e-16	-3.63224e-15	-2.67693e-16	300	610	0	-6.71934e-18	-4.0532e-18	-9.92014e-18	-9.47236e-16	-7.27617e-16	3.34047e-16	300	200	0	-1.13549e-17	-3.77709e-18	-3.08089e-17	-1.51221e-14	5.42785e-15	3.10478e-15	0	0	0
670	6	-8.27369e-18	8.35723e-19	-2.84856e-17	9.83873e-16	-4.97389e-15	-4.59158e-16	300	610	0	-1.05951e-17	-5.45624e-18	-1.04205e-17	-1.0613e-15	-8.42719e-16	3.6343e-16	300	200	0	-1.88688e-17	-4.62052e-18	-3.89061e-17	-1.97595e-14	6.76092e-15	5.68408e-15	0	0	0
670	7	-1.28858e-17	1.63574e-18	-3.57917e-17	1.21678e-15	-6.27597e-15	-6.96955e-16	300	610	0	-1.5139e-17	-6.76509e-18	-9.12984e-18	-1.03961e-15	-8.68162e-16	3.39171e-16	300	200	0	-2.80247e-17	-5.12934e-18	-4.49216e-17	-2.3728e-14	7.67752e-15	8.99152e-15	0	0	0
670	8	-1.82354e-17	2.688e-18	-4.1077e-17	1.36954e-15	-7.23923e-15	-9.66026e-16	300	610	0	-1.99028e-17	-7.63868e-18	-4.99187e-18	-7.8631e-16	-7.32388e-16	2.26645e-16	300	200	0	-3.81381e-17	-4.95068e-18	-4.60689e-17	-2.57098e-14	7.67968e-15	1.28795e-14	0	0	0
670	9	-2.37585e-17	3.96077e-18	-4.17517e-17	1.35124e-15	-7.41344e-15	-1.23369e-15	300	610	0	-2.40612e-17	-7.57411e-18	3.24036e-18	-1.82696e-16	-3.44367e-16	-1.60663e-17	300	200	0	-4.78196e-17	-3.61334e-18	-3.85113e-17	-2.38254e-14	6.09094e-15	1.69711e-14	0	0	0
671	0	-2.84379e-17	5.35314e-18	-3.42673e-17	1.03922e-15	-6.17915e-15	-1.44342e-15	300	610	0	-2.63044e-17	-5.89119e-18	1.68865e-17	9.05042e-16	4.01919e-16	-4.34877e-16	300	200	0	-5.47423e-17	-5.3805e-19	-1.73807e-17	-1.56073e-14	2.06463e-15	2.05683e-14	0	0	0
671	1	-3.06798e-17	6.66481e-18	-1.4144e-17	2.81028e-16	-2.75102e-15	-1.50887e-15	300	610	0	-2.47513e-17	-1.7425e-18	3.71194e-17	2.60925e-15	1.61657e-15	-1.07313e-15	300	200	0	-5.54311e-17	4.92231e-18	2.29754e-17	1.9226e-15	-5.36638e-15	2.25596e-14	0	0	0
671	2	-2.82171e-17	7.56411e-18	2.3789e-17	-1.09596e-15	3.7819e-15	-1.30982e-15	300	610	0	-1.69175e-17	5.83456e-18	6.46126e-17	5.03226e-15	3.39397e-15	-1.96069e-15	300	200	0	-4.51346e-17	1.33987e-17	8.84017e-17	3.20133e-14	-1.71782e-14	2.1345e-14	0	0	0
671	3	-1.80825e-17	7.55971e-18	8.48321e-17	-3.26365e-15	1.43602e-14	-6.92015e-16	300	610	0	2.15787e-19	1.78033e-17	9.90325e-17	8.20304e-15	5.78157e-15	-3.09783e-15	300	200	0	-1.78667e-17	2.5363e-17	1.83865e-16	7.77109e-14	-3.416e-14	1.48062e-14	0	0	0
671	4	3.29408e-18	5.98443e-18	1.73412e-16	-6.3571e-15	2.97811e-14	5.26028e-16	300	610	0	2.99705e-17	3.49284e-17	1.38362e-16	1.20169e-14	8.73537e-15	-4.43325e-15	300	200	0	3.32646e-17	4.09129e-17	3.11774e-16	1.41077e-13	-5.66125e-14	3.63141e-16	0	0	0
671	5	3.97908e-17	2.00362e-18	2.91516e-16	-1.04192e-14	5.04266e-14	2.53546e-15	300	610	0	7.55075e-17	5.74709e-17	1.78076e-16	1.61583e-14	1.20614e-14	-5.83662e-15	300	200	0	1.15298e-16	5.94745e-17	4.69593e-16	2.22034e-13	-8.39241e-14	-2.48327e-14	0	0	0
671	6	9.50174e-17	-5.33559e-18	4.36483e-16	-1.53238e-14	7.58782e-14	5.50466e-15	300	610	0	1.39051e-16	8.4761e-17	2.10223e-16	2.00108e-14	1.53453e-14	-7.06714e-15	300	200	0	2.34069e-16	7.94254e-17	6.46706e-16	3.16799e-13	-1.14024e-13	-6.35057e-14	0	0	0
671	7	1.71369e-16	-1.69941e-17	5.98109e-16	-2.06766e-14	1.04411e-13	9.52744e-15	300	610	0	2.20737e-16	1.1465e-16	2.22542e-16	2.25617e-14	1.78746e-14	-7.74189e-15	300	200	0	3.92106e-16	9.76554e-17	8.20651e-16	4.15927e-13	-1.42731e-13	-1.176e-13	0	0	0
671	8	2.68628e-16	-3.37475e-17	7.55194e-16	-2.5699e-14	1.32386e-13	1.45485e-14	300	610	0	3.17038e-16	1.4286e-16	1.97821e-16	2.23199e-14	1.85674e-14	-7.31005e-15	300	200	0	5.85666e-16	1.09112e-16	9.53015e-16	5.02091e-13	-1.63062e-13	-1.87299e-13	0	0	0
671	9	3.82086e-16	-5.58883e-17	8.71806e-16	-2.91052e-14	1.53591e-13	2.02647e-14	300	610	0	4.18789e-16	1.62301e-16	1.13803e-16	1.7271e-14	1.5922e-14	-5.04312e-15	300	200	0	8.00876e-16	1.06412e-16	9.85609e-16	5.47836e-13	-1.64612e-13	-2.69685e-13	0	0	0
672	0	5.00189e-16	-8.28079e-17	8.93846e-16	-2.89942e-14	1.58622e-13	2.60045e-14	300	610	0	5.08921e-16	1.62458e-16	-5.59275e-17	4.90819e-15	8.0193e-15	-5.45261e-17	300	200	0	1.00911e-15	7.96506e-17	8.37919e-16	5.13798e-13	-1.33172e-13	-3.57054e-13	0	0	0
672	1	6.01881e-16	-1.12457e-16	7.46827e-16	-2.27887e-14	1.3448e-13	3.05952e-14	300	610	0	5.60152e-16	1.29045e-16	-3.39538e-16	-1.7612e-14	-7.38864e-15	8.63333e-15	300	200	0	1.16203e-15	1.65876e-17	4.07289e-16	3.48052e-13	-5.08731e-14	-4.34973e-13	0	0	0
672	2	6.53942e-16	-1.40706e-16	3.36252e-16	-7.27002e-15	6.4603e-14	3.22353e-14	300	610	0	5.33101e-16	4.41694e-17	-7.62407e-16	-5.31287e-14	-3.26552e-14	2.19537e-14	300	200	0	1.18704e-15	-9.65361e-17	-4.26154e-16	-1.23998e-14	1.02816e-13	-4.80297e-13	0	0	0
672	3	6.08886e-16	-1.6066e-16	-4.47577e-16	2.12288e-14	-7.03284e-14	2.84035e-14	300	610	0	3.75504e-16	-1.12612e-16	-1.3398e-15	-1.03885e-13	-6.98291e-14	4.0569e-14	300	200	0	9.8439e-16	-2.73271e-16	-1.78737e-15	-6.36755e-13	3.48804e-13	-4.5953e-13	0	0	0
672	4	4.04258e-16	-1.62051e-16	-1.71806e-15	6.63941e-14	-2.90428e-13	1.58489e-14	300	610	0	2.35341e-17	-3.61945e-16	-2.06621e-15	-1.70622e-13	-1.20005e-13	6.45336e-14	300	200	0	4.27792e-16	-5.23996e-16	-3.78427e-15	-1.59064e-12	7.04315e-13	-3.28121e-13	0	0	0
672	5	-3.54755e-17	-1.30866e-16	-3.57152e-15	1.31181e-13	-6.13018e-13	-9.27358e-15	300	610	0	-5.9352e-16	-7.20551e-16	-2.90118e-15	-2.51316e-13	-1.82389e-13	9.28327e-14	300	200	0	-6.28996e-16	-8.51418e-16	-6.4727e-15	-2.91987e-12	1.1766e-12	-3.15221e-14	0	0	0
672	6	-7.92938e-16	-4.94906e-17	-6.05459e-15	2.16662e-13	-1.04697e-12	-5.10455e-14	300	610	0	-1.54367e-15	-1.19485e-15	-3.75183e-15	-3.3955e-13	-2.53072e-13	1.22802e-13	300	200	0	-2.33661e-15	-1.24434e-15	-9.80642e-15	-4.62628e-12	1.75404e-12	4.90882e-13	0	0	0
672	7	-1.94595e-15	1.02307e-16	-9.11783e-15	3.20408e-13	-1.58463e-12	-1.13113e-13	300	610	0	-2.87615e-15	-1.77201e-15	-4.45334e-15	-4.22602e-13	-3.23531e-13	1.49463e-13	300	200	0	-4.8221e-15	-1.66971e-15	-1.35712e-14	-6.63488e-12	2.39465e-12	1.2977e-12	0	0	0
672	8	-3.54783e-15	3.4511e-16	-1.25549e-14	4.34409e-13	-2.19118e-12	-1.97611e-13	300	610	0	-4.59728e-15	-2.40841e-15	-4.74999e-15	-4.79421e-13	-3.78989e-13	1.6484e-13	300	200	0	-8.14511e-15	-2.0633e-15	-1.73049e-14	-8.75255e-12	3.01227e-12	2.43187e-12	0	0	0
672	9	-5.59825e-15	6.95849e-16	-1.59295e-14	5.42608e-13	-2.79175e-12	-3.03598e-13	300	610	0	-6.63749e-15	-3.01586e-15	-4.28096e-15	-4.78828e-13	-3.96857e-13	1.57402e-13	300	200	0	-1.22357e-14	-2.32001e-15	-2.02105e-14	-1.06208e-11	3.46186e-12	3.90023e-12	0	0	0
673	0	-8.00361e-15	1.16159e-15	-1.84957e-14	6.18277e-13	-3.2574e-12	-4.24982e-13	300	610	0	-8.80959e-15	-3.44699e-15	-2.57747e-15	-3.78505e-13	-3.45639e-13	1.11826e-13	300	200	0	-1.68132e-14	-2.28541e-15	-2.10731e-14	-1.16678e-11	3.52593e-12	5.64534e-12	0	0	0
673	1	-1.05275e-14	1.73076e-15	-1.91235e-14	6.21678e-13	-3.39182e-12	-5.47978e-13	300	610	0	-1.07607e-14	-3.48207e-15	9.19854e-16	-1.25527e-13	-1.84884e-13	9.36782e-15	300	200	0	-2.12882e-14	-1.75131e-15	-1.82037e-14	-1.10693e-11	2.90623e-12	7.50993e-12	0	0	0
673	2	-1.27343e-14	2.36181e-15	-1.625e-14	4.98679e-13	-2.92228e-12	-6.48269e-13	300	610	0	-1.19228e-14	-2.82101e-15	6.81192e-15	3.40503e-13	1.33053e-13	-1.70778e-13	300	200	0	-2.4657e-14	-4.59206e-16	-9.43807e-15	-7.73297e-12	1.22574e-12	9.19566e-12	0	0	0
673	3	-1.39318e-14	2.96962e-15	-7.88243e-15	1.8134e-13	-1.49962e-12	-6.88274e-13	300	610	0	-1.14716e-14	-1.08628e-15	1.56473e-14	1.08045e-12	6.58442e-13	-4.48688e-13	300	200	0	-2.54034e-14	1.88334e-15	7.76488e-15	-3.26632e-13	-1.95128e-12	1.02208e-11	0	0	0
673	4	-1.31256e-14	3.41098e-15	8.30563e-15	-4.08204e-13	1.28573e-12	-6.15131e-13	300	610	0	-8.30802e-15	2.15617e-15	2.77698e-14	2.14337e-12	1.4357e-12	-8.39008e-13	300	200	0	-2.14336e-14	5.56715e-15	3.60754e-14	1.26228e-11	-7.07237e-12	9.88424e-12	0	0	0
673	5	-9.00166e-15	3.4713e-15	3.47389e-14	-1.34894e-12	5.86363e-12	-3.60357e-13	300	610	0	-1.08294e-15	7.34857e-15	4.30956e-14	3.54763e-12	2.48986e-12	-1.3439e-12	300	200	0	-1.00846e-14	1.08199e-14	7.78345e-14	3.25279e-11	-1.45128e-11	7.2493e-12	0	0	0
673	6	3.7695e-17	2.8564e-15	7.35099e-14	-2.70541e-12	1.26099e-11	1.57491e-13	300	610	0	1.1708e-14	1.48557e-14	6.0815e-14	5.25437e-12	3.80702e-12	-1.94337e-12	300	200	0	1.17457e-14	1.77121e-14	1.34325e-13	6.04032e-11	-2.44443e-11	1.16316e-12	0	0	0
673	7	1.57518e-14	1.19459e-15	1.257e-13	-4.50369e-12	2.17288e-11	1.02551e-12	300	610	0	3.15273e-14	2.48323e-14	7.9023e-14	7.13329e-12	5.30848e-12	-2.58303e-12	300	200	0	4.72791e-14	2.60268e-14	2.04723e-13	9.63606e-11	-3.66491e-11	-9.66354e-12	0	0	0
673	8	3.98167e-14	-1.94348e-15	1.90408e-13	-6.69748e-12	3.30832e-11	2.32259e-12	300	610	0	5.94608e-14	3.70348e-14	9.43051e-14	8.92205e-12	6.81914e-12	-3.15995e-12	300	200	0	9.92774e-14	3.50913e-14	2.84713e-13	1.38919e-10	-5.02768e-11	-2.64903e-11	0	0	0
673	9	7.34155e-14	-6.99844e-15	2.63468e-13	-9.12427e-12	4.59713e-11	4.09694e-12	300	610	0	9.57147e-14	5.05787e-14	1.01329e-13	1.01831e-11	8.03255e-12	-3.50809e-12	300	200	0	1.6913e-13	4.35803e-14	3.64797e-13	1.84132e-10	-6.35535e-11	-5.02635e-11	0	0	0
674	0	1.16629e-13	-1.43392e-14	3.35906e-13	-1.14531e-11	5.88545e-11	6.33347e-12	300	610	0	1.38922e-13	6.3647e-14	9.2534e-14	1.02647e-11	8.47732e-12	-3.38616e-12	300	200	0	2.55552e-13	4.93078e-14	4.2844e-13	2.24588e-10	-7.34666e-11	-8.11888e-11	0	0	0
674	1	1.67605e-13	-2.41333e-14	3.9224e-13	-1.31285e-11	6.90576e-11	8.91007e-12	300	610	0	1.85265e-13	7.31782e-14	5.80483e-14	8.27822e-12	7.49301e-12	-2.47192e-12	300	200	0	3.52871e-13	4.90449e-14	4.50288e-13	2.4838e-10	-7.54737e-11	-1.18141e-10	0	0	0
674	2	2.21511e-13	-3.61636e-14	4.08884e-13	-1.33202e-11	7.24834e-11	1.15438e-11	300	610	0	2.2745e-13	7.45811e-14	-1.39692e-14	3.10648e-12	4.22722e-12	-3.69197e-13	300	200	0	4.48961e-13	3.84174e-14	3.94915e-13	2.38256e-10	-6.3314e-11	-1.57912e-10	0	0	0
674	3	2.69335e-13	-4.95886e-14	3.53044e-13	-1.08914e-11	6.34112e-11	1.37309e-11	300	610	0	2.53656e-13	6.15554e-14	-1.36331e-13	-6.53279e-12	-2.32946e-12	3.36457e-12	300	200	0	5.22991e-13	1.19668e-14	2.16713e-13	1.71241e-10	-2.90359e-11	-1.9434e-10	0	0	0
674	4	2.96662e-13	-6.26553e-14	1.82714e-13	-4.40862e-12	3.44829e-11	1.46875e-11	300	610	0	2.46637e-13	2.61357e-14	-3.20881e-13	-2.19435e-11	-1.32503e-11	9.16094e-12	300	200	0	5.43299e-13	-3.65197e-14	-1.38167e-13	1.91742e-11	3.66045e-11	-2.17399e-10	0	0	0
674	5	2.82675e-13	-7.23895e-14	-1.51427e-13	7.78098e-12	-2.2982e-11	1.33057e-11	300	610	0	1.83283e-13	-4.08887e-14	-5.75326e-13	-4.41966e-11	-2.94971e-11	1.73428e-11	300	200	0	4.65958e-13	-1.13278e-13	-7.26753e-13	-2.49288e-10	1.43181e-10	-2.12423e-10	0	0	0
674	6	1.9973e-13	-7.43088e-14	-7.01189e-13	2.73686e-11	-1.18164e-10	8.14306e-12	300	610	0	3.50879e-14	-1.48984e-13	-8.98574e-13	-7.37361e-11	-5.1638e-11	2.7977e-11	300	200	0	2.34818e-13	-2.23293e-13	-1.59976e-12	-6.64526e-10	2.98856e-10	-1.59721e-10	0	0	0
674	7	1.40487e-14	-6.2238e-14	-1.51198e-12	5.57615e-11	-2.59208e-10	-2.52473e-12	300	610	0	-2.29941e-13	-3.06097e-13	-1.27446e-12	-1.09823e-10	-7.94392e-11	4.06713e-11	300	200	0	-2.15893e-13	-3.68335e-13	-2.78643e-12	-1.24894e-09	5.07645e-10	-3.49354e-11	0	0	0
674	8	-3.11816e-13	-2.83375e-14	-2.60863e-12	9.35818e-11	-4.50773e-10	-2.05554e-11	300	610	0	-6.43219e-13	-5.15887e-13	-1.66395e-12	-1.49815e-10	-1.1132e-10	5.43165e-11	300	200	0	-9.55035e-13	-5.44224e-13	-4.27257e-12	-2.00641e-09	7.6552e-10	1.89345e-10	0	0	0
674	9	-8.13925e-13	3.65012e-14	-3.97507e-12	1.39956e-10	-6.90482e-10	-4.76533e-11	300	610	0	-1.22864e-12	-7.73792e-13	-1.99633e-12	-1.88306e-10	-1.43687e-10	6.67858e-11	300	200	0	-2.04257e-12	-7.37291e-13	-5.9714e-12	-2.9078e-09	1.05529e-09	5.40168e-10	0	0	0
675	0	-1.51845e-12	1.41705e-13	-5.5274e-12	1.91592e-10	-9.64221e-10	-8.49024e-11	300	610	0	-1.99208e-12	-1.0619e-12	-2.16046e-12	-2.16204e-10	-1.70185e-10	7.46244e-11	300	200	0	-3.51053e-12	-9.20199e-13	-7.68787e-12	-3.87259e-09	1.34046e-09	1.03833e-09	0	0	0
675	1	-2.42895e-12	2.95298e-13	-7.08114e-12	2.41671e-10	-1.24038e-09	-1.32083e-10	300	610	0	-2.90681e-12	-1.34281e-12	-1.99794e-12	-2.19892e-10	-1.80982e-10	7.27834e-11	300	200	0	-5.33576e-12	-1.04751e-12	-9.07908e-12	-4.74759e-09	1.55848e-09	1.68947e-09	0	0	0
675	2	-3.50887e-12	5.01204e-13	-8.31515e-12	2.78658e-10	-1.46349e-09	-1.86754e-10	300	610	0	-3.89502e-12	-1.55292e-12	-1.30095e-12	-1.8071e-10	-1.62232e-10	5.44886e-11	300	200	0	-7.40389e-12	-1.05172e-12	-9.6161e-12	-5.28497e-09	1.61449e-09	2.47163e-09	0	0	0
675	3	-4.65954e-12	7.55401e-13	-8.73715e-12	2.85206e-10	-1.54806e-09	-2.43116e-10	300	610	0	-4.8061e-12	-1.59635e-12	1.81067e-13	-7.5088e-11	-9.59788e-11	1.13697e-11	300	200	0	-9.46563e-12	-8.40951e-13	-8.55608e-12	-5.12369e-09	1.37713e-09	3.31951e-09	0	0	0
675	4	-5.69464e-12	1.04087e-12	-7.65934e-12	2.37452e-10	-1.37414e-09	-2.9073e-10	300	610	0	-5.3941e-12	-1.34086e-12	2.72117e-12	1.24189e-10	3.91562e-11	-6.59836e-11	300	200	0	-1.10887e-11	-2.99984e-13	-4.93818e-12	-3.78072e-09	6.78727e-10	4.10584e-09	0	0	0
675	5	-6.31409e-12	1.32155e-12	-4.19645e-12	1.05154e-10	-7.86692e-10	-3.13258e-10	300	610	0	-5.29824e-12	-6.18437e-13	6.57483e-12	4.45034e-10	2.66074e-10	-1.8684e-10	300	200	0	-1.16123e-11	7.03115e-13	2.37838e-12	-6.60932e-10	-6.76739e-10	4.62208e-09	0	0	0
675	6	-6.08218e-12	1.53568e-12	2.69667e-12	-1.46752e-10	3.98177e-10	-2.8748e-10	300	610	0	-4.03284e-12	7.66298e-13	1.1914e-11	9.10788e-10	6.05572e-10	-3.58298e-10	300	200	0	-1.0115e-11	2.30198e-12	1.46107e-11	4.90231e-09	-2.89394e-09	4.56151e-09	0	0	0
675	7	-4.41757e-12	1.58967e-12	1.41265e-11	-5.54457e-10	2.37643e-09	-1.83033e-10	300	610	0	-9.95683e-13	3.01583e-12	1.87298e-11	1.532e-09	1.07048e-09	-5.82213e-10	300	200	0	-5.41326e-12	4.6055e-12	3.28563e-11	1.35618e-08	-6.15016e-09	3.51026e-09	0	0	0
675	8	-6.06315e-13	1.35392e-12	3.10769e-11	-1.14859e-09	5.32436e-09	3.65848e-11	300	610	0	4.49324e-12	6.30302e-12	2.67004e-11	2.29477e-09	1.6571e-09	-8.50932e-10	300	200	0	3.88692e-12	7.65694e-12	5.77773e-11	2.58107e-08	-1.05383e-08	9.53939e-10	0	0	0
675	9	6.14825e-12	6.63136e-13	5.4114e-11	-1.94378e-09	9.34755e-09	4.10975e-10	300	610	0	1.31083e-11	1.07133e-11	3.50268e-11	3.14559e-09	2.33377e-09	-1.14186e-09	300	200	0	1.92565e-11	1.13765e-11	8.91408e-11	4.17628e-08	-1.59852e-08	-3.69003e-09	0	0	0
676	0	1.66214e-11	-6.75844e-13	8.29605e-11	-2.92376e-09	1.44066e-08	9.7692e-10	300	610	0	2.5374e-11	1.61625e-11	4.22454e-11	3.97311e-09	3.02675e-09	-1.41107e-09	300	200	0	4.19953e-11	1.54866e-11	1.25206e-10	6.08477e-08	-2.21441e-08	-1.1002e-08	0	0	0
676	1	3.13904e-11	-2.86455e-12	1.15929e-10	-4.02193e-09	2.02183e-08	1.75868e-09	300	610	0	4.14457e-11	2.22886e-11	4.60402e-11	4.58851e-09	3.60439e-09	-1.5867e-09	300	200	0	7.28361e-11	1.9424e-11	1.6197e-10	8.14239e-08	-2.82643e-08	-2.14381e-08	0	0	0
676	2	5.05684e-11	-6.07732e-12	1.49232e-10	-5.09795e-09	2.61339e-08	2.75368e-09	300	610	0	6.08046e-11	2.83216e-11	4.30933e-11	4.70737e-09	3.86163e-09	-1.56315e-09	300	200	0	1.11373e-10	2.22443e-11	1.92325e-10	1.00327e-07	-3.30479e-08	-3.51439e-08	0	0	0
676	3	7.34383e-11	-1.0405e-11	1.76208e-10	-5.9123e-09	3.10035e-08	3.91325e-09	300	610	0	8.18663e-11	3.29418e-11	2.90317e-11	3.93795e-09	3.50828e-09	-1.19804e-09	300	200	0	1.55305e-10	2.25369e-11	2.0524e-10	1.12401e-07	-3.45149e-08	-5.16944e-08	0	0	0
676	4	9.79868e-11	-1.57744e-11	1.86589e-10	-6.10267e-09	3.3044e-08	5.11859e-09	300	610	0	1.01522e-10	3.41467e-11	-1.44542e-12	1.78312e-09	2.16621e-09	-3.14581e-10	300	200	0	1.99509e-10	1.83723e-11	1.85143e-10	1.10092e-07	-2.99092e-08	-6.97606e-08	0	0	0
676	5	1.20364e-10	-2.18421e-11	1.65951e-10	-5.1683e-09	2.97408e-08	6.15359e-09	300	610	0	1.14657e-10	2.91615e-11	-5.41539e-11	-2.33448e-09	-6.17217e-10	1.28723e-09	300	200	0	2.35021e-10	7.31932e-12	1.11797e-10	8.32477e-08	-1.56965e-08	-8.6717e-08	0	0	0
676	6	1.34326e-10	-2.78664e-11	9.56431e-11	-2.47144e-09	1.78284e-08	6.6777e-09	300	610	0	1.13726e-10	1.44436e-11	-1.34599e-10	-9.01205e-09	-5.33039e-09	3.80631e-09	300	200	0	2.48052e-10	-1.34227e-11	-3.89557e-11	1.92948e-08	1.22782e-08	-9.82267e-08	0	0	0
676	7	1.30754e-10	-3.25657e-11	-4.64744e-11	2.73164e-09	-6.58759e-09	6.20456e-09	300	610	0	8.85243e-11	-1.41498e-11	-2.46604e-10	-1.87574e-08	-1.24226e-08	7.39838e-09	300	200	0	2.19278e-10	-4.67155e-11	-2.93078e-10	-9.59383e-08	5.8388e-08	-9.78763e-08	0	0	0
676	8	9.74273e-11	-3.39861e-11	-2.84019e-10	1.12148e-08	-4.76877e-08	4.09501e-09	300	610	0	2.63344e-11	-6.09477e-11	-3.90275e-10	-3.18176e-08	-2.21818e-08	1.21118e-08	300	200	0	1.23762e-10	-9.49338e-11	-6.74294e-10	-2.76466e-07	1.26478e-07	-7.69709e-08	0	0	0
676	9	1.92605e-11	-2.9409e-11	-6.3828e-10	2.36438e-08	-1.09283e-07	-4.23248e-10	300	610	0	-8.7292e-11	-1.29704e-10	-5.59228e-10	-4.79351e-08	-3.45561e-08	1.77982e-08	300	200	0	-6.80315e-11	-1.59113e-10	-1.19751e-09	-5.33125e-07	2.18678e-07	-2.46493e-08	0	0	0
677	0	-1.20687e-10	-1.53498e-11	-1.12208e-09	4.03584e-08	-1.93754e-07	-8.19398e-09	300	610	0	-2.66818e-10	-2.22393e-10	-7.37121e-10	-6.60278e-08	-4.89127e-08	2.39977e-08	300	200	0	-3.87506e-10	-2.37743e-10	-1.8592e-09	-8.68974e-07	3.33694e-07	7.14638e-08	0	0	0
677	1	-3.39069e-10	1.22861e-11	-1.73086e-09	6.10607e-08	-3.00494e-07	-2.00103e-08	300	610	0	-5.23736e-10	-3.3749e-10	-8.93672e-10	-8.38042e-08	-6.374e-08	2.98041e-08	300	200	0	-8.62805e-10	-3.25204e-10	-2.62453e-09	-1.27291e-06	4.64541e-07	2.23812e-07	0	0	0
677	2	-6.48584e-10	5.7805e-11	-2.43078e-09	8.4406e-08	-4.23832e-07	-3.64127e-08	300	610	0	-8.61982e-10	-4.6769e-10	-9.80642e-10	-9.73441e-08	-7.63113e-08	3.37226e-08	300	200	0	-1.51057e-09	-4.09885e-10	-3.41142e-09	-1.71152e-06	5.95791e-07	4.42377e-07	0	0	0
677	3	-1.05242e-09	1.24988e-10	-3.14408e-09	1.07507e-07	-5.50463e-07	-5.73903e-08	300	610	0	-1.27154e-09	-5.97163e-10	-9.28555e-10	-1.00708e-07	-8.2352e-08	3.35451e-08	300	200	0	-2.32396e-09	-4.72175e-10	-4.07263e-09	-2.11946e-06	7.00525e-07	7.30789e-07	0	0	0
677	4	-1.53657e-09	2.1592e-10	-3.73272e-09	1.25393e-07	-6.56562e-07	-8.19754e-08	300	610	0	-1.7202e-09	-6.98521e-10	-6.45411e-10	-8.56752e-08	-7.57814e-08	2.62803e-08	300	200	0	-3.25678e-09	-4.82601e-10	-4.37813e-09	-2.38949e-06	7.37421e-07	1.08088e-06	0	0	0
677	5	-2.06002e-09	3.29301e-10	-3.9825e-09	1.30499e-07	-7.0495e-07	-1.07737e-07	300	610	0	-2.14384e-09	-7.2996e-10	-1.91082e-11	-4.17631e-08	-4.86389e-08	8.19511e-09	300	200	0	-4.20386e-09	-4.00659e-10	-4.00161e-09	-2.36364e-06	6.48679e-07	1.46564e-06	0	0	0
677	6	-2.54325e-09	4.58217e-10	-3.5911e-09	1.12319e-07	-6.42928e-07	-1.30202e-07	300	610	0	-2.4361e-09	-6.33275e-10	1.07417e-09	4.32725e-08	8.65542e-09	-2.49594e-08	300	200	0	-4.97936e-09	-1.75057e-10	-2.51694e-09	-1.82855e-06	3.59817e-07	1.83092e-06	0	0	0
677	7	-2.85635e-09	5.8742e-10	-2.16568e-09	5.74082e-08	-4.01733e-07	-1.42276e-07	300	610	0	-2.43927e-09	-3.33792e-10	2.75293e-09	1.822e-07	1.06511e-07	-7.74486e-08	300	200	0	-5.29562e-09	2.53628e-10	5.87252e-10	-5.18697e-07	-2.17208e-07	2.08659e-06	0	0	0
677	8	-2.8086e-09	6.90328e-10	7.62609e-10	-5.00016e-08	1.01077e-07	-1.33773e-07	300	610	0	-1.93895e-09	2.56309e-10	5.10191e-09	3.86051e-07	2.54623e-07	-1.52682e-07	300	200	0	-4.74755e-09	9.46637e-10	5.86452e-09	1.86706e-06	-1.17577e-06	2.09857e-06	0	0	0
677	9	-2.14315e-09	7.26163e-10	5.69758e-09	-2.26448e-07	9.54645e-07	-9.12444e-08	300	610	0	-6.66695e-10	1.22951e-09	8.12947e-09	6.60551e-07	4.59431e-07	-2.51872e-07	300	200	0	-2.80984e-09	1.95567e-09	1.38271e-08	5.62939e-06	-2.59917e-06	1.68424e-06	0	0	0
678	0	-5.41324e-10	6.3791e-10	1.30994e-08	-4.86381e-07	2.24127e-06	1.64637e-09	300	610	0	1.68437e-09	2.66722e-09	1.17095e-08	1.00101e-06	7.20378e-07	-3.72162e-07	300	200	0	1.14304e-09	3.30513e-09	2.48089e-08	1.10058e-05	-4.53587e-06	6.14356e-07	0	0	0
678	1	2.35694e-09	3.52132e-10	2.32568e-08	-8.37617e-07	4.01432e-06	1.62868e-07	300	610	0	5.42424e-09	4.6147e-09	1.55079e-08	1.38558e-06	1.02486e-06	-5.04206e-07	300	200	0	7.78118e-09	4.96683e-09	3.87648e-08	1.80746e-05	-6.96375e-06	-1.37387e-06	0	0	0
678	2	6.90908e-09	-2.17934e-10	3.61008e-08	-1.27482e-06	6.2657e-06	4.09503e-07	300	610	0	1.08041e-08	7.04498e-09	1.88987e-08	1.76714e-06	1.34191e-06	-6.29313e-07	300	200	0	1.77132e-08	6.82705e-09	5.49995e-08	2.66212e-05	-9.74247e-06	-4.54706e-06	0	0	0
678	3	1.33938e-08	-1.16425e-09	5.09539e-08	-1.77089e-06	8.8822e-06	7.53554e-07	300	610	0	1.79208e-08	9.81103e-09	2.08773e-08	2.06433e-06	1.61508e-06	-7.1641e-07	300	200	0	3.13146e-08	8.64679e-09	7.18312e-08	3.59658e-05	-1.25552e-05	-9.12321e-06	0	0	0
678	4	2.18951e-08	-2.56872e-09	6.62215e-08	-2.26646e-06	1.15911e-05	1.19569e-06	300	610	0	2.65826e-08	1.25875e-08	1.99893e-08	2.15316e-06	1.7553e-06	-7.19337e-07	300	200	0	4.84777e-08	1.00188e-08	8.62108e-08	4.47606e-05	-1.48437e-05	-1.51906e-05	0	0	0
678	5	3.2141e-08	-4.47883e-09	7.90441e-08	-2.65842e-06	1.38991e-05	1.71675e-06	300	610	0	3.61354e-08	1.48063e-08	1.42999e-08	1.86117e-06	1.63519e-06	-5.75263e-07	300	200	0	6.82765e-08	1.03275e-08	9.33439e-08	5.07753e-05	-1.57461e-05	-2.25934e-05	0	0	0
678	6	4.32965e-08	-6.87228e-09	8.49551e-08	-2.78888e-06	1.50312e-05	2.26702e-06	300	610	0	4.52573e-08	1.55952e-08	1.43895e-09	9.67371e-07	1.08719e-06	-2.05388e-07	300	200	0	8.85538e-08	8.72287e-09	8.6394e-08	5.07076e-05	-1.40504e-05	-3.07838e-05	0	0	0
678	7	5.37208e-08	-9.61009e-09	7.76192e-08	-2.43746e-06	1.38832e-05	2.75398e-06	300	610	0	5.1738e-08	1.37333e-08	-2.12281e-08	-7.87793e-07	-9.13638e-08	4.80518e-07	300	200	0	1.05459e-07	4.12317e-09	5.63911e-08	4.00748e-05	-8.18749e-06	-3.86458e-05	0	0	0
678	8	6.07117e-08	-1.23791e-08	4.87645e-08	-1.3208e-06	9.00764e-06	3.02987e-06	300	610	0	5.2281e-08	7.6471e-09	-5.62505e-08	-3.67715e-06	-2.12226e-06	1.57386e-06	300	200	0	1.12993e-07	-4.73199e-09	-7.48592e-09	1.32712e-05	3.70752e-06	-4.43062e-05	0	0	0
678	9	6.02813e-08	-1.46282e-08	-1.15338e-08	8.95258e-07	-1.34021e-06	2.88143e-06	300	610	0	4.23841e-08	-4.52417e-09	-1.055e-07	-7.94003e-06	-5.21446e-06	3.14911e-06	300	200	0	1.02665e-07	-1.91523e-08	-1.17033e-07	-3.60997e-05	2.36274e-05	-4.49636e-05	0	0	0
679	0	4.70324e-08	-1.55065e-08	-1.14018e-07	4.56396e-06	-1.90601e-05	2.02574e-06	300	610	0	1.63818e-08	-2.47552e-08	-1.69281e-07	-1.37079e-05	-9.51137e-06	5.2359e-06	300	200	0	6.34142e-08	-4.02618e-08	-2.83298e-07	-0.000114483	5.33742e-05	-3.6783e-05	0	0	0
679	1	1.42361e-08	-1.38188e-08	-2.68622e-07	9.99845e-06	-4.59275e-05	1.17381e-07	300	610	0	-3.22406e-08	-5.48093e-08	-2.45111e-07	-2.08972e-05	-1.50125e-05	7.77966e-06	300	200	0	-1.80045e-08	-6.8628e-08	-5.13733e-07	-0.000227075	9.40441e-05	-1.49272e-05	0	0	0
679	2	-4.5758e-08	-8.01771e-09	-4.8182e-07	1.73772e-05	-8.31335e-05	-3.22612e-06	300	610	0	-1.10123e-07	-9.57161e-08	-3.26172e-07	-2.90681e-05	-2.14675e-05	1.05907e-05	300	200	0	-1.55881e-07	-1.03734e-07	-8.07992e-07	-0.000375815	0.000145279	2.61814e-05	0	0	0
679	3	-1.40616e-07	3.73452e-09	-7.52716e-07	2.66074e-05	-0.000130606	-8.37241e-06	300	610	0	-2.22746e-07	-1.47016e-07	-3.99524e-07	-3.72518e-05	-2.82429e-05	1.32838e-05	300	200	0	-3.63362e-07	-1.43282e-07	-1.15224e-06	-0.000556584	0.000204264	9.22516e-05	0	0	0
679	4	-2.76441e-07	2.34005e-08	-1.06779e-06	3.7144e-05	-0.000186091	-1.55871e-05	300	610	0	-3.72439e-07	-2.05755e-07	-4.44256e-07	-4.37609e-05	-3.41706e-05	1.52132e-05	300	200	0	-6.4888e-07	-1.82355e-07	-1.51205e-06	-0.000755575	0.000264499	0.000188036	0	0	0
679	5	-4.55354e-07	5.27527e-08	-1.39438e-06	4.77675e-05	-0.000244006	-2.49032e-05	300	610	0	-5.55566e-07	-2.65252e-07	-4.29934e-07	-4.60074e-05	-3.73947e-05	1.54143e-05	300	200	0	-1.01092e-06	-2.12499e-07	-1.82431e-06	-0.000944996	0.000314417	0.00031564	0	0	0
679	6	-6.72109e-07	9.28651e-08	-1.67325e-06	5.63395e-05	-0.000294137	-3.59424e-05	300	610	0	-7.58869e-07	-3.13729e-07	-3.15871e-07	-4.03744e-05	-3.52479e-05	1.25677e-05	300	200	0	-1.43098e-06	-2.20864e-07	-1.98912e-06	-0.00107849	0.000336038	0.000472126	0	0	0
679	7	-9.09734e-07	1.43375e-07	-1.81131e-06	5.95656e-05	-0.000320336	-4.76895e-05	300	610	0	-9.55106e-07	-3.32988e-07	-5.19818e-08	-2.22048e-05	-2.42049e-05	5.01043e-06	300	200	0	-1.86484e-06	-1.89614e-07	-1.86329e-06	-0.00108704	0.00030396	0.000646395	0	0	0
679	8	-1.13438e-06	2.01494e-07	-1.67584e-06	5.28249e-05	-0.000299476	-5.82318e-05	300	610	0	-1.09836e-06	-2.97435e-07	4.17774e-07	1.40018e-05	2.13697e-08	-9.17266e-06	300	200	0	-2.23274e-06	-9.59408e-08	-1.25806e-06	-0.000876485	0.000185136	0.000815458	0	0	0
679	9	-1.28988e-06	2.60797e-07	-1.0927e-06	3.0147e-05	-0.000201094	-6.44924e-05	300	610	0	-1.11976e-06	-1.7392e-07	1.14818e-06	7.40715e-05	4.21531e-05	-3.19389e-05	300	200	0	-2.40963e-06	8.68771e-08	5.54764e-08	-0.000328523	-5.99211e-05	0.000940408	0	0	0
680	0	-1.29285e-06	3.09861e-07	1.48126e-07	-1.55478e-05	1.17203e-05	-6.2008e-05	300	610	0	-9.24777e-07	7.69721e-08	2.18046e-06	0.00016319	0.000106691	-6.49127e-05	300	200	0	-2.21762e-06	3.86833e-07	2.32859e-06	0.000692659	-0.000473719	0.000962721	0	0	0
680	1	-1.02992e-06	3.30942e-07	2.27555e-06	-9.17996e-05	0.000379433	-4.48284e-05	300	610	0	-3.93882e-07	4.97382e-07	3.52373e-06	0.000284351	0.000196816	-0.000108803	300	200	0	-1.42381e-06	8.28323e-07	5.79928e-06	0.00232514	-0.00109519	0.000801896	0	0	0
680	2	-3.59055e-07	2.98981e-07	5.50386e-06	-0.000205387	0.000940305	-5.65258e-06	300	610	0	6.11169e-07	1.12545e-06	5.12936e-06	0.000436119	0.000312755	-0.000162578	300	200	0	2.52114e-07	1.42443e-06	1.06332e-05	0.00468233	-0.00194901	0.000355889	0	0	0
680	3	8.82227e-07	1.81395e-07	9.97749e-06	-0.000360356	0.00172083	6.36572e-05	300	610	0	2.2325e-06	1.98446e-06	6.85833e-06	0.000609651	0.000449551	-0.000222394	300	200	0	3.11472e-06	2.16585e-06	1.68358e-05	0.00781119	-0.00302987	-0.000493639	0	0	0
680	4	2.85822e-06	-6.07346e-08	1.56894e-05	-0.000555165	0.00272154	0.000171006	300	610	0	4.58949e-06	3.067e-06	8.44332e-06	0.000785049	0.000594257	-0.000280315	300	200	0	7.44771e-06	3.00627e-06	2.41327e-05	0.0116334	-0.0042815	-0.00186884	0	0	0
680	5	5.70232e-06	-4.69272e-07	2.23705e-05	-0.00077887	0.0038977	0.000322254	300	610	0	7.73726e-06	4.31385e-06	9.4492e-06	0.000927324	0.000722711	-0.000322927	300	200	0	1.34396e-05	3.84458e-06	3.18197e-05	0.0158688	-0.00557059	-0.00387316	0	0	0
680	6	9.46653e-06	-1.08252e-06	2.93519e-05	-0.00100644	0.00513512	0.000518493	300	610	0	1.16077e-05	5.58793e-06	9.23926e-06	0.000982485	0.000796263	-0.000330078	300	200	0	2.10742e-05	4.50541e-06	3.85912e-05	0.0199448	-0.00665754	-0.00655608	0	0	0
680	7	1.40505e-05	-1.92465e-06	3.5408e-05	-0.00119356	0.00622249	0.000752289	300	610	0	1.59323e-05	6.64517e-06	6.95822e-06	0.000874691	0.000759074	-0.000274068	300	200	0	2.99829e-05	4.72051e-06	4.23663e-05	0.0228983	-0.00716749	-0.00986291	0	0	0
680	8	1.91097e-05	-2.99025e-06	3.85989e-05	-0.0012715	0.0068234	0.00100293	300	610	0	2.01503e-05	7.10601e-06	1.54796e-06	0.000505826	0.000536985	-0.00011982	300	200	0	3.92601e-05	4.11576e-06	4.01468e-05	0.0232868	-0.00656815	-0.0135692	0	0	0
680	9	2.39464e-05	-4.22354e-06	3.61445e-05	-0.00114339	0.0064536	0.00123088	300	610	0	2.33081e-05	6.434e-06	-8.18298e-06	-0.000240623	3.93592e-05	0.000173307	300	200	0	4.72546e-05	2.21046e-06	2.79616e-05	0.0191337	-0.00416372	-0.0172016	0	0	0
681	0	2.73931e-05	-5.49276e-06	2.43806e-05	-0.000683478	0.00447218	0.00137212	300	610	0	2.39671e-05	3.93101e-06	-2.34109e-05	-0.00148901	-0.000834313	0.000647198	300	200	0	5.13602e-05	-1.56175e-06	9.69732e-07	0.00794256	0.000881655	-0.0199524	0	0	0
681	1	2.77075e-05	-6.56128e-06	-1.13573e-06	0.000258167	9.85464e-05	0.00133323	300	610	0	2.01432e-05	-1.23756e-06	-4.50419e-05	-0.00335153	-0.00218086	0.00133722	300	200	0	4.78507e-05	-7.79883e-06	-4.61776e-05	-0.0131689	0.00947414	-0.0205994	0	0	0
681	2	2.25087e-05	-7.05914e-06	-4.52803e-05	0.00184242	-0.00752884	0.00098914	300	610	0	9.31549e-06	-9.97049e-06	-7.33241e-05	-0.00589597	-0.00407065	0.00226007	300	200	0	3.18242e-05	-1.70296e-05	-0.000118604	-0.0471568	0.0224543	-0.0174531	0	0	0
681	3	8.79902e-06	-6.46125e-06	-0.00011267	0.00421581	-0.0192338	0.000185552	300	610	0	-1.14487e-05	-2.3092e-05	-0.00010731	-0.00909885	-0.00651341	0.0033965	300	200	0	-2.64964e-06	-2.95532e-05	-0.00021998	-0.0964925	0.040374	-0.00836159	0	0	0
681	4	-1.68706e-05	-4.0815e-06	-0.000206517	0.00746959	-0.0356035	-0.00125059	300	610	0	-4.51892e-05	-4.11254e-05	-0.000144168	-0.0127828	-0.00941138	0.00466874	300	200	0	-6.20598e-05	-4.52069e-05	-0.000350684	-0.162292	0.0631693	0.00918498	0	0	0
681	5	-5.80187e-05	9.03903e-07	-0.000326917	0.0115799	-0.056692	-0.00348911	300	610	0	-9.45027e-05	-6.39625e-05	-0.000178379	-0.0165394	-0.0125002	0.00591339	300	200	0	-0.000152521	-6.30586e-05	-0.000505296	-0.243081	0.0897175	0.0377987	0	0	0
681	6	-0.000117556	9.38747e-06	-0.000468534	0.0163275	-0.0816148	-0.00665899	300	610	0	-0.000160676	-9.04189e-05	-0.000200892	-0.0196435	-0.0152803	0.00685196	300	200	0	-0.000278232	-8.10315e-05	-0.000669426	-0.33319	0.117288	0.0797277	0	0	0
681	7	-0.00019673	2.21961e-05	-0.000617689	0.0211993	-0.108038	-0.0107915	300	610	0	-0.000242451	-0.000117684	-0.00019839	-0.0209691	-0.0169472	0.00706352	300	200	0	-0.000439181	-9.54882e-05	-0.00081608	-0.420822	0.140919	0.136121	0	0	0
681	8	-0.000293641	3.98712e-05	-0.000749024	0.0252766	-0.131593	-0.0157412	300	610	0	-0.000334405	-0.000140703	-0.0001529	-0.0189263	-0.016332	0.00596676	300	200	0	-0.000628046	-0.000100832	-0.000901924	-0.485974	0.152798	0.205978	0	0	0
681	9	-0.000401306	6.23451e-05	-0.000822129	0.0271267	-0.145273	-0.021086	300	610	0	-0.000424993	-0.000151561	-4.20728e-05	-0.0114487	-0.0118754	0.00282188	300	200	0	-0.000826299	-8.9216e-05	-0.000864202	-0.498518	0.141774	0.284766	0	0	0
682	0	-0.000505347	8.85053e-05	-0.000778798	0.0247193	-0.138942	-0.0260095	300	610	0	-0.000494423	-0.000139018	0.00015941	0.00393096	-0.00166155	-0.00323309	300	200	0	-0.00099977	-5.05131e-05	-0.000619388	-0.416959	0.093202	0.36275	0	0	0
682	1	-0.000581512	0.000115652	-0.000541938	0.0154064	-0.0991185	-0.0291794	300	610	0	-0.000512655	-8.83756e-05	0.000476789	0.0298654	0.0164477	-0.0130939	300	200	0	-0.00109417	2.72766e-05	-6.51491e-05	-0.188643	-0.010606	0.423163	0	0	0
682	2	-0.000593399	0.000138886	-1.7593e-05	-0.00398621	-0.00930068	-0.028642	300	610	0	-0.000438058	1.80324e-05	0.000929929	0.0687794	0.044534	-0.0275295	300	200	0	-0.00103146	0.000156918	0.000912336	0.247579	-0.188958	0.440489	0	0	0
682	3	-0.000491023	0.000150496	0.000898037	-0.0368887	0.148846	-0.0217679	300	610	0	-0.000217475	0.000199366	0.00152523	0.122199	0.0841491	-0.0469282	300	200	0	-0.000708498	0.000349862	0.00242327	0.954953	-0.459977	0.379281	0	0	0
682	4	-0.000211141	0.000139481	0.00230435	-0.0864658	0.393042	-0.00529808	300	610	0	0.000211277	0.000473414	0.00224435	0.189771	0.135601	-0.0709367	300	200	0	1.35697e-07	0.000612895	0.00454869	1.98725	-0.835972	0.194175	0	0	0
682	5	0.000319434	9.13989e-05	0.00427248	-0.154764	0.736262	0.0244462	300	610	0	0.000913184	0.00085189	0.00302968	0.267946	0.196972	-0.0979843	300	200	0	0.00123262	0.000943289	0.00730216	3.37061	-1.31658	-0.168043	0	0	0
682	6	0.00117601	-1.11815e-05	0.00680963	-0.241461	1.18054	0.0711105	300	610	0	0.00194463	0.00133351	0.00376736	0.348351	0.262867	-0.124709	300	200	0	0.00312064	0.00132233	0.010577	5.07771	-1.87948	-0.763193	0	0	0
682	7	0.00242197	-0.000187279	0.00981036	-0.342181	1.70847	0.137527	300	610	0	0.00333536	0.00189466	0.00426915	0.41596	0.322967	-0.14533	300	200	0	0.00575733	0.00170738	0.0140795	6.99388	-2.46877	-1.64006	0	0	0
682	8	0.00408682	-0.000454726	0.0129951	-0.446403	2.27239	0.224525	300	610	0	0.00506258	0.00247777	0.00425664	0.447297	0.360526	-0.15106	300	200	0	0.00914939	0.00202305	0.0172518	8.87636	-2.98178	-2.8251	0	0	0
682	9	0.00613497	-0.000825596	0.0158396	-0.535107	2.78201	0.32928	300	610	0	0.00701689	0.00297815	0.0033522	0.409046	0.35109	-0.129701	300	200	0	0.0131519	0.00215256	0.0191918	10.3099	-3.25573	-4.30036	0	0	0
683	0	0.0084251	-0.00129944	0.0175023	-0.578424	3.09147	0.443197	300	610	0	0.00896092	0.00323089	0.00108399	0.257695	0.261876	-0.0656563	300	200	0	0.017386	0.00193145	0.0185863	10.6652	-3.05708	-5.97452	0	0	0
683	1	0.0106612	-0.00185413	0.0167649	-0.53382	2.98865	0.549426	300	610	0	0.0104839	0.0030005	-0.00308584	-0.0589834	0.0524026	0.0593502	300	200	0	0.0211451	0.00114637	0.0136791	9.07164	-2.07763	-7.64743	0	0	0
683	2	0.0123396	-0.00243441	0.0120058	-0.345545	2.19007	0.620256	300	610	0	0.0109589	0.00197758	-0.00969843	-0.597544	-0.322796	0.264464	300	200	0	0.0232985	-0.000456827	0.00230741	4.41886	0.0567271	-8.97128	0	0	0
683	3	0.0127001	-0.00293886	0.0012389	0.0535723	0.346982	0.61483	300	610	0	0.00951246	-0.000211639	-0.0191884	-1.41034	-0.908433	0.566373	300	200	0	0.0222125	-0.0031505	-0.0179495	-4.58995	3.75721	-9.41348	0	0	0
683	4	0.0106934	-0.00320682	-0.0177447	0.736638	-2.93062	0.477898	300	610	0	0.00502416	-0.00397542	-0.0317152	-2.53156	-1.73864	0.974031	300	200	0	0.0157176	-0.00718224	-0.0494599	-19.307	9.41426	-8.23056	0	0	0
683	5	0.00498585	-0.0030079	-0.0470828	1.77193	-8.02356	0.140634	300	610	0	-0.00382408	-0.00969731	-0.046926	-3.95672	-2.82207	1.48108	300	200	0	0.00116177	-0.0127052	-0.0940088	-40.9003	17.3012	-4.4664	0	0	0
683	6	-0.00597509	-0.00203818	-0.0883465	3.20514	-15.2178	-0.475122	300	610	0	-0.0184206	-0.0176384	-0.0636511	-5.61498	-4.12125	2.05586	300	200	0	-0.0243957	-0.0196765	-0.151998	-69.9759	27.4312	3.0067	0	0	0
683	7	-0.0238002	7.10806e-05	-0.141796	5.03327	-24.5749	-1.44757	300	610	0	-0.0399883	-0.0277925	-0.0795415	-7.3348	-5.52629	2.62924	300	200	0	-0.0637885	-0.0277214	-0.221337	-106.036	39.3618	15.381	0	0	0
683	8	-0.0498676	0.00372493	-0.205355	7.16916	-35.7536	-2.83875	300	610	0	-0.0692083	-0.0396901	-0.0906853	-8.80506	-6.82407	3.08129	300	200	0	-0.119076	-0.0359652	-0.29604	-146.766	51.95	33.7139	0	0	0
683	9	-0.0848653	0.00930756	-0.273319	9.39744	-47.7823	-4.66974	300	610	0	-0.105678	-0.0521531	-0.0912624	-9.53639	-7.6662	3.22858	300	200	0	-0.190544	-0.0428455	-0.364581	-187.172	63.0719	58.6087	0	0	0
684	0	-0.128138	0.0170872	-0.33485	11.3243	-58.7952	-6.886	300	610	0	-0.147196	-0.0630149	-0.0733414	-8.83084	-7.54119	2.81527	300	200	0	-0.275334	-0.0459276	-0.408191	-218.638	69.3369	89.7544	0	0	0
684	1	-0.17683	0.027075	-0.372433	12.3274	-65.7576	-9.31277	300	610	0	-0.188884	-0.0688394	-0.0269634	-5.77249	-5.75998	1.51262	300	200	0	-0.365713	-0.0417644	-0.399396	-228.026	65.8555	125.313	0	0	0
684	2	-0.22485	0.038832	-0.36057	11.5158	-64.2312	-11.6024	300	610	0	-0.222222	-0.0646949	0.0592921	0.74384	-1.46754	-1.06673	300	200	0	-0.447071	-0.0258629	-0.301278	-197.071	46.1442	161.175	0	0	0
684	3	-0.261743	0.0512282	-0.265169	7.71625	-48.2571	-13.1789	300	610	0	-0.234125	-0.044071	0.197019	11.9233	6.30252	-5.33172	300	200	0	-0.495869	0.00715721	-0.0681496	-102.366	2.29198	190.125	0	0	0
684	4	-0.271636	0.0621659	-0.0442522	-0.492361	-10.4669	-13.1879	300	610	0	-0.206279	0.000938413	0.39571	28.895	18.5099	-11.6441	300	200	0	-0.477914	0.0631043	0.351458	83.5799	-74.4544	201.053	0	0	0
684	5	-0.232513	0.0682983	0.34916	-14.6673	57.4314	-10.4689	300	610	0	-0.115071	0.0790277	0.659232	52.4217	35.9036	-20.2085	300	200	0	-0.347584	0.147326	1.00839	389.66	-192.498	178.368	0	0	0
684	6	-0.116253	0.0648017	0.961009	-36.28	163.616	-3.56884	300	610	0	0.0674272	0.198459	0.980868	82.4707	58.7109	-30.9139	300	200	0	-0.0488261	0.263261	1.94188	841.216	-357.892	101.925	0	0	0
684	7	0.110062	0.0452825	1.8259	-66.3472	314.372	9.1723	300	610	0	0.370859	0.36503	1.33688	117.633	86.2045	-43.1229	300	200	0	0.480921	0.410312	3.16279	1452.16	-571.344	-52.1667	0	0	0
684	8	0.480864	0.00194306	2.95157	-104.884	511.389	29.4307	300	610	0	0.821709	0.579048	1.67887	154.396	116.148	-55.4157	300	200	0	1.30257	0.580991	4.63044	2213.63	-824.118	-309.357	0	0	0
684	9	1.02608	-0.0738391	4.29735	-150.162	748.012	58.5626	300	610	0	1.43547	0.831211	1.92554	186.322	144.142	-65.305	300	200	0	2.46154	0.757372	6.22289	3079.01	-1092.87	-692.532	0	0	0
685	0	1.76158	-0.190334	5.74693	-197.773	1004.45	97.0874	300	610	0	2.2053	1.09743	1.95528	203.212	162.942	-68.9632	300	200	0	3.96688	0.907093	7.70221	3945.66	-1333.68	-1215.37	0	0	0
685	1	2.67554	-0.353482	7.07643	-239.572	1242.19	143.96	300	610	0	3.08694	1.33288	1.60154	190.45	161.852	-61.0251	300	200	0	5.76248	0.979401	8.67797	4634.82	-1475.95	-1872.71	0	0	0
685	2	3.71035	-0.563941	7.92139	-262.592	1398.08	195.632	300	610	0	3.98024	1.46601	0.65419	128.761	126.394	-34.5642	300	200	0	7.69059	0.90207	8.57558	4872.35	-1417.35	-2627.67	0	0	0
685	3	4.74077	-0.813047	7.74839	-248.178	1379.32	244.937	300	610	0	4.70857	1.39356	-1.12917	-5.23436	38.5119	18.6261	334.106	204.636	0	9.44934	0.580512	6.61922	4275.13	-1021.51	-3395.86	0	0	0
685	4	5.54988	-1.07771	5.84074	-171.644	1060.65	279.901	300	610	0	4.99895	0.978567	-3.99678	-237.204	-122.325	107.276	269.394	259.349	0	10.5488	-0.0991455	1.84396	2349.89	-121.203	-4027.78	0	0	0
685	5	5.8063	-1.31456	1.31164	-2.9375	286.469	282.67	300	610	0	4.46738	0.0538606	-8.15555	-591.476	-376.699	239.219	253.811	272.524	0	10.2737	-1.2607	-6.84391	-1485.94	1469.81	-4291.64	286.816	208.276	0
685	6	5.04826	-1.45391	-6.83771	291.099	-1119.46	228.871	136.282	567.427	0	2.61646	-1.56563	-13.6976	-1085	-741.012	419.097	245.902	279.211	0	7.66473	-3.01954	-20.5353	-7849.37	3932.23	-3860.63	209.402	375.179	0
685	7	2.68299	-1.39478	-19.5938	742.146	-3332.62	87.8392	129.915	572.123	0	-1.09388	-4.03367	-20.5371	-1720.51	-1223.73	643.494	240.414	283.776	0	1.58911	-5.42846	-40.1309	-17298.6	7406.65	-2315.05	186.463	424.56	0
685	8	-1.98724	-1.00272	-37.7171	1372.75	-6490.84	-175.669	127.907	573.604	0	-7.0447	-7.38448	-28.4517	-2485.17	-1825.95	897.076	235.823	287.347	0	-9.03194	-8.3872	-66.1687	-30212.7	11967.4	826.402	174.309	450.517	0
685	9	-9.67781	-0.12651	-61.5032	2188.12	-10651.8	-595.63	126.809	574.423	0	-15.2891	-11.5155	-37.2218	-3358.02	-2542.23	1162.31	231.7	290.217	0	-24.9669	-11.642	-98.725	-46690	17621.9	6035.36	166.356	467.27	0
686	0	-20.9328	1.35863	-90.7178	3175.35	-15776.5	-1195.73	126.093	574.998	0	-25.5978	-16.2738	-46.7071	-4318.28	-3358.01	1434.43	228.105	292.455	0	-46.5306	-14.9152	-137.425	-66538.2	24326.5	13652.7	160.764	478.969	0
686	1	-35.9125	3.53569	-124.746	4311.94	-21748.7	-1987.51	125.657	575.434	0	-37.6018	-21.5056	-56.7953	-5346.95	-4252.08	1716.63	225.133	294.144	0	-73.5143	-17.9699	-181.541	-89351.7	31990.4	23765.1	156.778	487.432	0
686	2	-54.3389	6.47892	-162.722	5574.38	-28400	-2975.53	125.469	575.743	0	-50.8941	-27.0276	-67.3331	-6425.19	-5204.11	2004.17	222.711	295.424	0	-105.233	-20.5486	-230.055	-114564	40463.6	36189.6	153.93	493.699	0
686	3	-75.6219	10.2537	-203.513	6940.19	-35520	-4155.66	125.465	575.898	0	-65.0908	-32.6002	-78.1255	-7534.63	-6198.29	2279.72	220.662	296.443	0	-140.713	-22.3465	-281.638	-141435	49527.4	50567.6	151.873	498.378	0
686	4	-98.9846	14.8473	-245.666	8386.13	-42854.8	-5506.85	125.557	575.864	0	-79.8108	-37.9322	-88.9893	-8658.43	-7223.23	2516.49	218.83	297.297	0	-178.795	-23.0849	-334.656	-169035	58900.8	66427	150.359	501.789	0
686	5	-123.495	20.0745	-287.47	9886.08	-50113.6	-6982.02	125.673	575.61	0	-94.5702	-42.7099	-99.795	-9779.81	-8270.13	2684.19	217.129	297.999	0	-218.065	-22.6354	-387.265	-196296	68262.8	83157.3	149.241	504.072	0
686	6	-148.056	25.5105	-327.166	11411.4	-56998.5	-8496.29	125.781	575.12	0	-108.708	-46.6444	-110.468	-10879.3	-9328.71	2758.15	215.553	298.484	0	-256.765	-21.1339	-437.634	-222147	77287.8	99977.8	148.442	505.291	0
686	7	-171.432	30.5294	-363.308	12933.9	-63256.6	-9923.8	125.887	574.4	0	-121.43	-49.5173	-120.985	-11935	-10383.5	2724.75	214.175	298.649	0	-292.862	-18.988	-484.293	-245728	85705.1	115964	147.943	505.512	0
686	8	-192.321	34.4875	-395.096	14429.7	-68731.3	-11122.8	126.039	573.478	0	-131.936	-51.2034	-131.384	-12926.2	-11411.9	2581.7	213.141	298.385	0	-324.257	-16.7158	-526.481	-266584	93365.3	130147	147.776	504.828	0
686	9	-209.479	36.9533	-422.455	15882.1	-73375.2	-11976.6	126.313	572.405	0	-139.562	-51.6819	-141.8	-13839.9	-12386.3	2337.51	212.649	297.602	0	-349.041	-14.7286	-564.255	-284722	100269	141637	148.009	503.346	0
687	0	-221.829	37.8321	-445.851	17281.6	-77220.4	-12418.8	126.802	571.239	0	-143.871	-51.0455	-152.451	-14672.8	-13277.7	2011.68	212.905	296.247	0	-365.7	-13.2134	-598.301	-300485	106546	149719	148.742	501.169	0
687	1	-228.569	37.3479	-466.071	18625.1	-80344	-12438.4	127.614	570.038	0	-144.684	-49.4998	-163.606	-15430.6	-14059.6	1634.1	214.065	294.315	0	-373.253	-12.1519	-629.678	-314414	112416	153914	150.076	498.398	0
687	2	-229.267	35.9393	-484.107	19917.9	-82854.1	-12074.6	128.852	568.857	0	-142.096	-47.3602	-175.524	-16125.7	-14711.2	1243.3	216.187	291.872	0	-371.364	-11.4208	-659.631	-327166	118150	154015	152.091	495.152	0
687	3	-223.921	34.1262	-501.029	21173.8	-84882	-11402.7	130.585	567.739	0	-136.461	-45.0382	-188.38	-16774.9	-15220.2	883.688	219.205	289.049	0	-360.382	-10.912	-689.409	-339429	124019	150091	154.8	491.588	0
687	4	-212.954	32.3807	-517.83	22412.9	-86565.9	-10511.4	132.829	566.718	0	-128.334	-42.9928	-202.205	-17393.8	-15582.1	600.405	222.939	286.021	0	-341.288	-10.6121	-720.034	-351807	130244	142474	158.135	487.891	0
687	5	-197.166	31.0425	-535.238	23653.2	-88029.1	-9484.08	135.533	565.808	0	-118.392	-41.6575	-216.842	-17991.1	-15796.3	432.576	227.153	282.969	0	-315.557	-10.6151	-752.08	-364711	136945	131713	161.949	484.259	0
687	6	-177.642	30.3026	-553.524	24901.2	-89353.7	-8392.65	138.573	565.013	0	-107.336	-41.3791	-231.935	-18565.3	-15864	408.305	231.601	280.045	0	-284.978	-11.0765	-785.459	-378233	144099	118521	166.043	480.867	0
687	7	-155.625	30.2392	-572.355	26141.7	-90555.6	-7298.64	141.784	564.326	0	-95.7957	-42.3774	-246.955	-19104.8	-15787.9	541.645	236.07	277.361	0	-251.421	-12.1382	-819.31	-392073	151518	103692	170.204	477.83	0
687	8	-132.338	30.8561	-590.769	27333.8	-91574.3	-6253.16	144.991	563.732	0	-84.234	-44.7106	-261.276	-19589.1	-15573.6	830.391	240.394	274.975	0	-216.572	-13.8545	-852.045	-405545	158861	87993.7	174.246	475.186	0
687	9	-108.788	32.0954	-607.351	28415.2	-92286.2	-5292.63	148.051	563.215	0	-72.881	-48.2422	-274.289	-19993.8	-15232.9	1255.54	244.464	272.893	0	-181.669	-16.1469	-881.639	-417695	165693	72055.7	178.046	472.892	0
688	0	-85.6254	33.8354	-620.608	29318.2	-92546.4	-4433.18	150.878	562.759	0	-61.7383	-52.6386	-285.553	-20299.5	-14786.6	1782.76	248.218	271.088	0	-147.364	-18.8032	-906.161	-427565	171589	56287.8	181.552	470.846	0
688	1	-63.0961	35.8957	-629.463	29993.8	-92250.1	-3670.04	153.446	562.35	0	-50.6573	-57.4178	-294.93	-20501	-14266.7	2366.36	251.627	269.512	0	-113.753	-21.5221	-924.393	-434499	176261	40859.8	184.771	468.919	0
688	2	-41.127	38.0606	-633.674	30432.7	-91389.2	-2983.77	155.779	561.974	0	-39.4617	-62.0467	-302.613	-20611.9	-13714.8	2956.38	254.679	268.113	0	-80.5888	-23.9861	-936.286	-438394	179650	25756.6	187.744	466.997	0
688	3	-19.5114	40.1113	-633.983	30675.7	-90075.8	-2348.27	157.921	561.614	0	-28.0507	-66.0486	-309.072	-20661.9	-13178	3506.72	257.363	266.852	0	-47.5621	-25.9373	-943.055	-439775	181946	10889.4	190.511	465.01	0
688	4	1.90053	41.8527	-631.942	30804.7	-88521.1	-1736.5	159.922	561.254	0	-16.4421	-69.08	-314.937	-20690.7	-12701.5	3981.44	259.67	265.698	0	-14.5416	-27.2273	-946.879	-439665	183539	-3794.17	193.099	462.95	0
688	5	23.1076	43.1247	-629.458	30920.8	-86978.5	-1124	161.82	560.877	0	-4.76206	-70.9635	-320.851	-20738.5	-12321.6	4358.32	261.597	264.636	0	18.3455	-27.8387	-950.309	-439294	184912	-18260.5	195.508	460.858	0
688	6	43.965	43.7989	-628.266	31117.1	-85676.4	-489.885	163.63	560.472	0	6.79086	-71.6782	-327.337	-20838.4	-12060	4629.34	263.157	263.661	0	50.7559	-27.8794	-955.602	-439769	186508	-32401.2	197.723	458.8	0
688	7	64.2267	43.7688	-629.527	31456.5	-84766.9	183.306	165.348	560.032	0	17.9861	-71.322	-334.714	-21010	-11922.6	4798.43	264.38	262.77	0	82.2128	-27.5532	-964.241	-441830	188637	-46059.7	199.725	456.844	0
688	8	83.5697	42.9569	-633.671	31963.3	-84305.9	907.096	166.956	559.559	0	28.5949	-70.0653	-343.075	-21258.1	-11899.5	4878.17	265.315	261.963	0	112.165	-27.1084	-976.747	-445751	191435	-59043.8	201.504	455.03	0
688	9	101.602	41.3474	-640.472	32625.1	-84264.9	1680.31	168.433	559.061	0	38.4106	-68.1144	-352.302	-21574.5	-11969.5	4886.59	266.025	261.239	0	140.012	-26.767	-992.774	-451383	194877	-71122.4	203.065	453.374	0
689	0	117.867	39.0275	-649.272	33404.1	-84563	2482.45	169.757	558.552	0	47.2502	-65.6913	-362.117	-21942.5	-12105.2	4844.59	266.571	260.595	0	165.117	-26.6638	-1011.39	-458298	198823	-82021.1	204.42	451.871	0
689	1	131.868	36.2012	-659.255	34250.8	-85100.4	3272	170.914	558.046	0	54.9399	-63.0291	-372.153	-22342	-12279.7	4774.19	267.004	260.035	0	186.808	-26.8279	-1031.41	-465955	203075	-91429.8	205.585	450.518	0
689	2	143.109	33.1626	-669.668	35118.3	-85785.6	3990.69	171.898	557.559	0	61.2961	-60.3745	-382.012	-22755	-12470.9	4697.82	267.355	259.566	0	204.405	-27.2118	-1051.68	-473843	207436	-99030.9	206.572	449.316	0
689	3	151.163	30.2466	-679.953	35970.4	-86550.5	4573.02	172.711	557.099	0	66.1202	-57.983	-391.333	-23167.8	-12663.4	4637.8	267.64	259.202	0	217.283	-27.7364	-1071.29	-481566	211742	-104543	207.388	448.279	0
689	4	155.742	27.78	-689.773	36784.4	-87355.2	4958.24	173.357	556.672	0	69.2165	-56.0996	-399.847	-23572.9	-12848.9	4615.24	267.865	258.955	0	224.958	-28.3196	-1089.62	-488879	215884	-107768	208.038	447.422	0
689	5	156.751	26.0398	-698.971	37547.8	-88181.4	5100.44	173.841	556.281	0	70.4217	-54.9318	-407.42	-23968.6	-13024.4	4647.78	268.032	258.83	0	227.173	-28.892	-1106.39	-495664	219807	-108622	208.526	446.747	0
689	6	154.302	25.2239	-707.486	38254	-89021.9	4973.94	174.171	555.93	0	69.6346	-54.6284	-414.051	-24357.4	-13187.4	4746.54	268.15	258.827	0	223.936	-29.4044	-1121.54	-501892	223503	-107152	208.867	446.245	0
689	7	148.674	25.4372	-715.293	38897.9	-89873.4	4573.91	174.355	555.62	0	66.8338	-55.2705	-419.833	-24744.2	-13334.7	4914.24	268.238	258.938	0	215.508	-29.8333	-1135.13	-507574	226986	-103520	209.078	445.89	0
689	8	140.265	26.6924	-722.388	39475.4	-90730.9	3914.12	174.402	555.354	0	62.0771	-56.8754	-424.923	-25134.9	-13464.8	5146.58	268.312	259.152	0	202.342	-30.183	-1147.31	-512750	230285	-97971	209.183	445.651	0
689	9	129.522	28.9248	-728.79	39983.3	-91586.6	3023	174.331	555.137	0	55.4925	-59.4054	-429.524	-25536.1	-13579.2	5435.23	268.385	259.452	0	185.014	-30.4806	-1158.31	-517483	233448	-90792.7	209.208	445.492	0
690	0	116.907	32.0151	-734.563	40421.5	-92430.8	1938.6	174.169	554.972	0	47.2728	-62.7741	-433.867	-25954.8	-13680.6	5770.21	268.468	259.822	0	164.18	-30.759	-1168.43	-521866	236537	-82286.9	209.185	445.375	0
690	1	102.867	35.8121	-739.809	40793.4	-93255.5	703.309	173.946	554.86	0	37.6635	-66.8574	-438.17	-26395.9	-13772.8	6141.09	268.567	260.241	0	140.531	-31.0453	-1177.98	-526010	239620	-72750.9	209.142	445.271	0
690	2	87.8159	40.1504	-744.641	41105.6	-94058.8	-640.16	173.686	554.798	0	26.9397	-71.5146	-442.573	-26861.4	-13862.9	6537.69	268.677	260.694	0	114.756	-31.3642	-1187.21	-530007	242734	-62467.4	209.097	445.161	0
690	3	72.1317	44.8659	-749.172	41368.6	-94847.8	-2051.75	173.397	554.781	0	15.3835	-76.6109	-447.115	-27348.5	-13962.4	6950.63	268.772	261.167	0	87.5152	-31.745	-1196.29	-533922	245875	-51701.6	209.043	445.042	0
690	4	56.1608	49.8152	-753.552	41596.8	-95638.3	-3496.68	173.083	554.799	0	3.27158	-82.0289	-451.741	-27850	-14084.6	7372.01	268.822	261.65	0	59.4324	-32.2137	-1205.29	-537814	249012	-40701.2	208.966	444.928	0
690	5	40.2197	54.889	-757.995	41808.5	-96454.1	-4946.95	172.751	554.843	0	-9.13369	-87.6672	-456.341	-28355.9	-14242.2	7795.67	268.79	262.138	0	31.086	-32.7783	-1214.34	-541766	252112	-29692	208.842	444.846	0
690	6	24.5898	60.0121	-762.771	42024.2	-97325.6	-6381.36	172.405	554.906	0	-21.5919	-93.4365	-460.761	-28854.1	-14447	8216.81	268.645	262.623	0	2.9979	-33.4244	-1223.53	-545877	255143	-18873.3	208.648	444.837	0
690	7	9.51061	65.1354	-768.178	42265.1	-98288.4	-7784.67	172.05	554.98	0	-33.8872	-99.2552	-464.836	-29331.8	-14710.1	8632.24	268.354	263.101	0	-24.3766	-34.1198	-1233.01	-550261	258076	-8412.41	208.356	444.944	0
690	8	-4.82468	70.2266	-774.506	42551.3	-99379.6	-9146.55	171.686	555.06	0	-45.8255	-105.045	-468.449	-29777.8	-15039.1	9040.71	267.896	263.567	0	-50.6502	-34.8185	-1242.95	-555036	260899	1556.76	207.946	445.201	0
690	9	-18.2681	75.2639	-782.004	42899.7	-100630	-10460	171.318	555.141	0	-57.2308	-110.726	-471.625	-30187	-15432.4	9442.03	267.278	264.006	0	-75.4989	-35.4622	-1253.63	-560337	263650	10933.1	207.419	445.614	0
691	0	-30.7128	80.2273	-790.864	43320.5	-102058	-11719.1	170.954	555.224	0	-67.9368	-116.214	-474.627	-30566	-15870	9835.27	266.563	264.4	0	-98.6495	-35.9867	-1265.49	-566325	266454	19642.3	206.812	446.149	0
691	1	-42.0888	85.0848	-801.18	43816.9	-103665	-12917.6	170.61	555.31	0	-77.7755	-121.425	-478.023	-30937.8	-16306.3	10217.6	265.888	264.72	0	-119.864	-36.3404	-1279.2	-573190	269543	27627	206.214	446.72	0
691	2	-52.3594	89.7768	-812.913	44385.4	-105435	-14047.4	170.3	555.4	0	-86.5578	-126.284	-482.732	-31345.3	-16665.1	10584.4	265.478	264.933	0	-138.917	-36.5074	-1295.64	-581136	273261	34835.6	205.761	447.177	0
691	3	-61.5115	94.2092	-825.877	45018.3	-107341	-15097.7	170.028	555.49	0	-94.0332	-130.724	-490.086	-31854.1	-16833	10929.8	265.653	264.997	0	-155.545	-36.515	-1315.96	-590391	278081	41206.3	205.64	447.306	0
691	4	-69.5395	98.2587	-839.805	45707.6	-109348	-16055.8	169.794	555.574	0	-99.8293	-134.676	-501.886	-32553.4	-16651.4	11246.3	266.822	264.862	0	-169.369	-36.4169	-1341.69	-601252	284638	46650.4	206.089	446.827	0
691	5	-76.4298	101.783	-854.436	46449.5	-111414	-16908.5	169.605	555.637	0	-103.391	-138.047	-520.419	-33554.8	-15912.4	11523.4	269.424	264.477	0	-179.821	-36.2636	-1374.85	-614136	293761	51036.3	207.389	445.425	0
691	6	-82.1429	104.633	-869.614	47249.5	-113499	-17642.1	169.483	555.666	0	-103.942	-140.705	-548.375	-34987.5	-14365.6	11746.8	273.803	263.802	0	-186.085	-36.0728	-1417.99	-629609	306464	54178.5	209.827	442.794	0
691	7	-86.5947	106.662	-885.372	48124.4	-115561	-18242.6	169.478	555.645	0	-100.468	-142.464	-588.623	-36986	-11738.8	11898	280.057	262.835	0	-187.063	-35.8025	-1473.99	-648381	323878	55831.1	213.636	438.715	0
691	8	-89.6365	107.741	-902.002	49104.3	-117558	-18694.1	169.67	555.561	0	-91.7406	-143.067	-643.744	-39666.5	-7778.4	11954.4	287.917	261.618	0	-181.377	-35.3257	-1545.75	-671228	347094	55689	218.915	433.145	0
691	9	-91.04	107.768	-920.105	50234	-119446	-18979.2	170.183	555.404	0	-76.3995	-142.181	-715.405	-43095.3	-2303.5	11890.8	296.78	260.239	0	-167.439	-34.4128	-1635.51	-698858	376941	53402	225.559	426.293	0
692	0	-90.4958	106.684	-940.572	51571.2	-121179	-19080.9	171.165	555.17	0	-53.1432	-139.407	-803.776	-47259	4741.32	11683.3	305.899	258.796	0	-143.639	-32.7236	-1744.35	-731763	413762	48616.4	233.249	418.605	0
692	1	-87.6333	104.478	-964.461	53181.3	-122707	-18983.7	172.771	554.859	0	-21.0226	-134.353	-907.189	-52049.8	13254.9	11312.5	314.611	257.375	0	-108.656	-29.8751	-1871.65	-770061	457258	41027.1	241.521	410.668	0
692	2	-82.0586	101.195	-992.778	55126.8	-123977	-18674.1	175.121	554.472	0	20.2731	-126.824	-1021.91	-57257.9	22961.6	10765.3	322.469	256.03	0	-61.7855	-25.6288	-2014.69	-813338	506356	30403.7	249.86	403.094	0
692	3	-73.4003	96.9418	-1026.2	57452.3	-124930	-18139.2	178.26	554.015	0	70.2541	-116.957	-1142	-62571	33394.6	10038.1	329.242	254.791	0	-3.14622	-20.0153	-2168.21	-860464	559078	16617.6	257.783	396.412	0
692	4	-61.3615	91.882	-1064.85	60169.2	-125511	-17370.8	182.133	553.495	0	127.551	-105.159	-1259.61	-67592.6	43899.2	9145.7	334.851	253.662	0	66.1896	-13.277	-2324.46	-909544	612550	-287.88	264.89	391.018	0
692	5	-45.788	86.1951	-1108.24	63250.3	-125687	-16373.4	186.59	552.927	0	189.862	-92.0265	-1365.75	-71887.2	53689.8	8128.99	339.312	252.636	0	144.074	-5.83147	-2473.99	-958095	663285	-20035.5	270.899	387.154	0
692	6	-26.7538	80.0662	-1155.36	66628.7	-125447	-15168.2	191.422	552.331	0	253.984	-78.3551	-1451.66	-75048.7	61970.1	7049.84	342.689	251.699	0	227.23	1.71114	-2607.02	-1.00344e+06	707721	-42081.9	275.652	384.931	0
692	7	-4.61642	73.7296	-1204.65	70194.6	-124812	-13789.9	196.392	551.731	0	316.033	-65.105	-1510.46	-76785.1	68083.6	5980.32	345.075	250.836	0	311.417	8.62454	-2715.11	-1.04311e+06	742857	-65612.9	279.106	384.338	0
692	8	19.9936	67.4653	-1253.98	73794.2	-123831	-12284.8	201.25	551.152	0	371.871	-53.2972	-1538.65	-76993	71639.8	4991.65	346.56	250.039	0	391.865	14.1681	-2792.63	-1.07518e+06	766788	-89613.1	281.311	385.249	0
692	9	46.229	61.5308	-1300.73	77242.7	-122574	-10709.8	205.765	550.616	0	417.666	-43.8965	-1536.71	-75780.2	72571.2	4145.56	347.225	249.313	0	463.895	17.6342	-2837.44	-1.09848e+06	778961	-113007	282.377	387.435	0
693	0	73.0969	56.1157	-1342.15	80344.9	-121134	-9127.52	209.747	550.137	0	450.43	-37.7019	-1508.59	-73425.6	71103.7	3489.26	347.133	248.672	0	523.527	18.4139	-2850.75	-1.11263e+06	780065	-134789	282.45	390.604	0
693	1	99.5204	51.3572	-1375.8	82918.3	-119621	-7601.34	213.054	549.731	0	468.364	-35.2555	-1460.38	-70300.4	67665.1	3053.47	346.334	248.138	0	567.884	16.1017	-2836.19	-1.11793e+06	771642	-154098	281.681	394.438	0
693	2	124.364	47.3691	-1399.8	84815.7	-118162	-6191.6	215.587	549.409	0	470.949	-36.7851	-1398.84	-66786.5	62773.9	2853.03	344.876	247.744	0	595.312	10.584	-2798.64	-1.11511e+06	755629	-170215	280.209	398.628	0
693	3	146.45	44.2516	-1413.04	85944.3	-116879	-4954.25	217.285	549.178	0	458.858	-42.1799	-1330.17	-63214.7	56942	2889.28	342.808	247.524	0	605.308	2.07176	-2743.21	-1.10516e+06	733972	-182550	278.151	402.907	0
693	4	164.637	42.0843	-1415.32	86276.8	-115881	-3939.66	218.124	549.041	0	433.769	-51.0059	-1259.32	-59829.3	50607.9	3151.98	340.187	247.509	0	598.405	-8.92163	-2674.64	-1.08919e+06	708395	-190646	275.595	407.069	0
693	5	177.935	40.9185	-1407.31	85851.1	-115253	-3191.66	218.104	548.997	0	398.094	-62.5627	-1189.7	-56778.1	44105.3	3619.78	337.073	247.725	0	576.03	-21.6442	-2597.02	-1.06837e+06	680308	-194225	272.604	410.983	0
693	6	185.622	40.7795	-1390.4	84759.7	-115053	-2745.56	217.252	549.039	0	354.636	-75.978	-1123.37	-54124.3	37661.5	4260.18	333.525	248.18	0	540.258	-35.1985	-2513.77	-1.04387e+06	650807	-193202	269.213	414.59	0
693	7	187.306	41.6686	-1366.47	83134.2	-115312	-2625.02	215.613	549.161	0	306.198	-90.3226	-1061.3	-51868.9	31413.7	5031.45	329.599	248.873	0	493.504	-48.654	-2427.76	-1.01687e+06	620743	-187686	265.442	417.89	0
693	8	182.96	43.5608	-1337.65	81126.7	-116031	-2839.21	213.257	549.351	0	255.268	-104.719	-1003.76	-49976.4	25433.9	5886.52	325.339	249.789	0	438.227	-61.1587	-2341.41	-988503	590791	-177959	261.306	420.929	0
693	9	172.931	46.4021	-1306.06	78890.7	-117182	-3380.82	210.278	549.597	0	203.841	-118.424	-950.702	-48396.7	19752.7	6776.78	320.777	250.906	0	376.772	-72.0214	-2256.77	-959802	561515	-164467	256.828	423.768	0
694	0	157.907	50.1054	-1273.63	76566	-118711	-4224.7	206.793	549.883	0	153.399	-130.865	-901.954	-47080.4	14381.5	7655.12	315.945	252.198	0	311.306	-80.76	-2175.58	-931694	533402	-147801	252.045	426.469	0
694	1	138.839	54.5406	-1241.89	74268.8	-120541	-5327.9	202.938	550.197	0	104.971	-141.668	-857.389	-45986.2	9326.78	8480.19	310.878	253.635	0	243.81	-87.1277	-2099.28	-904932	506868	-128672	247.023	429.075	0
694	2	116.823	59.5282	-1211.98	72087.4	-122580	-6631.9	198.86	550.521	0	59.2531	-150.651	-816.923	-45082	4599.24	9220.92	305.63	255.185	0	176.076	-91.1223	-2028.9	-880062	482238	-107860	241.85	431.606	0
694	3	92.976	64.8416	-1184.58	70082	-124733	-8067.26	194.703	550.838	0	16.7457	-157.802	-780.493	-44342	217.658	9859.01	300.279	256.813	0	109.722	-92.9605	-1965.07	-857415	459740	-86160.9	236.636	434.056	0
694	4	68.3333	70.2254	-1160.01	68288.4	-126906	-9560.21	190.6	551.131	0	-22.1287	-163.238	-748.043	-43743.7	-3792.19	10389.3	294.931	258.478	0	46.2046	-93.0127	-1908.06	-837136	439501	-64332.3	231.502	436.398	0
694	5	43.7879	75.4224	-1138.32	66723.8	-129019	-11039.7	186.658	551.384	0	-56.957	-167.144	-719.496	-43266.1	-7403.62	10818	289.71	260.134	0	-13.1691	-91.7216	-1857.82	-819221	421555	-43057.4	226.568	438.589	0
694	6	20.0656	80.2003	-1119.36	65391.4	-131010	-12443.2	182.96	551.582	0	-87.3234	-169.73	-694.72	-42888.4	-10594.8	11157.4	284.75	261.735	0	-67.2578	-89.5294	-1814.08	-803551	405849	-22920	221.942	440.582	0
694	7	-2.26759	84.3778	-1102.9	64282.4	-132832	-13721.6	179.561	551.715	0	-112.841	-171.197	-673.504	-42588.3	-13351.5	11421.4	280.176	263.234	0	-115.109	-86.8192	-1776.4	-789940	392261	-4394.46	217.708	442.34	0
694	8	-22.7837	87.843	-1088.65	63379.3	-134456	-14841.7	176.492	551.782	0	-133.217	-171.714	-655.566	-42341.2	-15669.6	11622.5	276.098	264.587	0	-156.001	-83.8711	-1744.21	-778175	380626	12160.9	213.929	443.839	0
694	9	-41.171	90.5604	-1076.37	62657.8	-135862	-15786.2	173.778	551.788	0	-148.32	-171.397	-640.589	-42123.4	-17558.5	11770.2	272.59	265.757	0	-189.491	-80.8363	-1716.96	-768052	370764	26511.4	210.644	445.072	0
695	0	-57.2157	92.5661	-1065.88	62090.6	-137035	-16552.4	171.434	551.747	0	-158.237	-170.299	-628.254	-41914.7	-19042	11870.5	269.691	266.716	0	-215.453	-77.7327	-1694.13	-759390	362503	38547.4	207.872	446.046	0
695	1	-70.7954	93.951	-1056.98	61648.7	-137967	-17149.1	169.47	551.674	0	-163.294	-168.422	-618.238	-41700	-20157.5	11926.2	267.395	267.45	0	-234.089	-74.471	-1675.21	-752029	355675	48279.8	205.609	446.781	0
695	2	-81.8851	94.8361	-1049.47	61303.1	-138656	-17592.6	167.88	551.587	0	-164.033	-165.745	-610.181	-41467.9	-20955.2	11938	265.657	267.96	0	-245.918	-70.9088	-1659.65	-745783	350089	55829.3	203.828	447.31	0
695	3	-90.555	95.3503	-1043.1	61025	-139108	-17902.5	166.64	551.497	0	-161.163	-162.267	-603.677	-41210.3	-21494.7	11906.9	264.394	268.265	0	-251.718	-66.9165	-1646.78	-740423	345513	61400.6	202.475	447.669	0
695	4	-96.9464	95.6161	-1037.53	60786.6	-139333	-18097.9	165.707	551.412	0	-155.486	-158.05	-598.309	-40923.5	-21837.5	11836.3	263.501	268.399	0	-252.432	-62.4336	-1635.84	-735687	341697	65242.7	201.475	447.9	0
695	5	-101.244	95.7385	-1032.41	60563	-139349	-18194.5	165.026	551.338	0	-147.836	-153.24	-593.692	-40609.4	-22038.7	11733.1	262.879	268.401	0	-249.08	-57.5017	-1626.1	-731316	338399	67614	200.752	448.038	0
695	6	-103.665	95.7965	-1027.43	60334.7	-139178	-18204.3	164.538	551.276	0	-139.025	-148.065	-589.509	-40273.9	-22143.1	11607.8	262.438	268.318	0	-242.689	-52.2684	-1616.94	-727083	335410	68763.4	200.231	448.114	0
695	7	-104.457	95.8395	-1022.32	60088.2	-138843	-18136.4	164.188	551.224	0	-129.796	-142.798	-585.524	-39926.3	-22186	11472.8	262.109	268.189	0	-234.253	-46.9587	-1607.84	-722811	332567	68926.7	199.848	448.151	0
695	8	-103.897	95.8929	-1016.9	59816.5	-138371	-17999.3	163.928	551.178	0	-120.783	-137.715	-581.583	-39577.5	-22193.9	11340.7	261.839	268.051	0	-224.68	-41.8223	-1598.48	-718394	329764	68328.3	199.552	448.166	0
695	9	-102.273	95.9683	-1011.12	59518.1	-137791	-17802.4	163.725	551.137	0	-112.485	-133.045	-577.613	-39238.2	-22183.7	11221.7	261.594	267.932	0	-214.758	-37.0771	-1588.74	-713807	326954	67180	199.307	448.172	0
696	0	-99.8748	96.0763	-1005.04	59195.8	-137131	-17557.4	163.557	551.101	0	-105.249	-128.948	-573.615	-38918.3	-22162.9	11122.8	261.363	267.848	0	-205.124	-32.8712	-1578.66	-709099	324149	65677.5	199.095	448.179	0
696	1	-96.9824	96.233	-998.785	58854.9	-136420	-17279.2	163.414	551.074	0	-99.278	-125.509	-569.633	-38625.5	-22133.1	11047.5	261.145	267.808	0	-196.26	-29.2763	-1568.42	-704361	321393	64000.2	198.909	448.194	0
696	2	-93.8688	96.4569	-992.484	58502.1	-135681	-16985.7	163.292	551.055	0	-94.6595	-122.759	-565.721	-38364.7	-22095	10996.6	260.944	267.816	0	-188.528	-26.3025	-1558.2	-699685	318735	62312	198.745	448.222	0
696	3	-90.7878	96.7653	-986.242	58144.2	-134935	-16696.6	163.182	551.045	0	-91.4013	-120.674	-561.914	-38138	-22052.2	10968.6	260.755	267.872	0	-182.189	-23.9092	-1548.16	-695132	316204	60760.1	198.597	448.265	0
696	4	-87.9585	97.1724	-980.12	57786.8	-134198	-16431.5	163.08	551.041	0	-89.4552	-119.185	-558.214	-37944.6	-22012.4	10959.4	260.566	267.975	0	-177.414	-22.0129	-1538.33	-690731	313806	59469.7	198.455	448.325	0
696	5	-85.5546	97.6867	-974.146	57433	-133481	-16207.3	162.976	551.043	0	-88.7371	-118.194	-554.588	-37782.3	-21986.4	10962.9	260.355	268.127	0	-174.292	-20.5078	-1528.73	-686481	311519	58539	198.303	448.408	0
696	6	-83.7011	98.3061	-968.324	57084.2	-132796	-16036.2	162.86	551.049	0	-89.1425	-117.595	-550.985	-37647.7	-21984.2	10973.3	260.1	268.328	0	-172.844	-19.2888	-1519.31	-682364	309309	58036.7	198.125	448.519	0
696	7	-82.4712	99.0185	-962.66	56741.3	-132151	-15924.1	162.723	551.058	0	-90.5524	-117.282	-547.359	-37537.3	-22011.6	10986.1	259.786	268.579	0	-173.024	-18.263	-1510.02	-678367	307148	58001	197.907	448.664	0
696	8	-81.8832	99.8039	-957.18	56405.6	-131552	-15871	162.563	551.071	0	-92.8336	-117.155	-543.703	-37447.2	-22069.4	10997.7	259.409	268.874	0	-174.717	-17.3508	-1500.88	-674495	305030	58436.9	197.646	448.844	0
696	9	-81.9029	100.635	-951.935	56079.4	-131002	-15871.3	162.383	551.089	0	-95.834	-117.122	-540.044	-37373.3	-22155.4	11005.1	258.975	269.204	0	-177.737	-16.4865	-1491.98	-670774	302967	59315.4	197.346	449.057	0
697	0	-82.4532	101.48	-946.994	55766	-130502	-15915.7	162.193	551.113	0	-99.3756	-117.1	-536.43	-37311.1	-22264	11006.6	258.496	269.555	0	-181.829	-15.62	-1483.42	-667247	300989	60576.6	197.018	449.297	0
697	1	-83.431	102.304	-942.42	55468.4	-130049	-15992.3	162.005	551.143	0	-103.255	-117.026	-532.912	-37256.3	-22386.4	11002.4	257.992	269.911	0	-186.686	-14.7215	-1475.33	-663953	299125	62137.6	196.677	449.558	0
697	2	-84.7266	103.069	-938.242	55188.3	-129633	-16088	161.834	551.179	0	-107.256	-116.858	-529.521	-37203.9	-22512	10993.4	257.486	270.26	0	-191.982	-13.7888	-1467.76	-660909	297399	63903.2	196.342	449.832	0
697	3	-86.2384	103.731	-934.433	54925.5	-129241	-16189.9	161.69	551.221	0	-111.161	-116.576	-526.26	-37148.3	-22629	10980.9	257	270.589	0	-197.399	-12.8448	-1460.69	-658096	295813	65775.2	196.029	450.114	0
697	4	-87.8777	104.255	-930.916	54678.2	-128859	-16286.8	161.578	551.264	0	-114.761	-116.176	-523.112	-37081.9	-22724.1	10966	256.56	270.887	0	-202.639	-11.921	-1454.03	-655457	294352	67660.5	195.75	450.394	0
697	5	-89.5674	104.615	-927.571	54443.9	-128473	-16371.2	161.495	551.305	0	-117.862	-115.653	-520.036	-36996.5	-22784.7	10949.6	256.186	271.142	0	-207.429	-11.0388	-1447.61	-652908	292981	69475.2	195.512	450.66	0
697	6	-91.241	104.796	-924.254	54219.5	-128072	-16439.1	161.432	551.337	0	-120.293	-115	-516.965	-36884.3	-22803.3	10931.4	255.89	271.348	0	-211.534	-10.2044	-1441.22	-650343	291644	71146.6	195.314	450.905	0
697	7	-92.8398	104.791	-920.825	53999.4	-127647	-16489.3	161.377	551.358	0	-121.922	-114.204	-513.815	-36739.2	-22778.8	10909.9	255.667	271.503	0	-214.762	-9.4128	-1434.64	-647658	290275	72613.5	195.147	451.128	0
697	8	-94.3078	104.602	-917.165	53776.5	-127190	-16522.2	161.323	551.367	0	-122.662	-113.25	-510.516	-36557.1	-22714.3	10881.6	255.507	271.608	0	-216.97	-8.64858	-1427.68	-644770	288815	73825.1	195.002	451.329	0
697	9	-95.5873	104.241	-913.209	53544.2	-126697	-16538.3	161.262	551.367	0	-122.47	-112.122	-507.036	-36336	-22614	10842.2	255.4	271.664	0	-218.057	-7.88096	-1420.24	-641635	287229	74741.8	194.87	451.511	0
698	0	-96.6143	103.738	-908.96	53298.9	-126167	-16537.2	161.196	551.363	0	-121.339	-110.798	-503.396	-36076.5	-22480.9	10787.9	255.342	271.666	0	-217.953	-7.06084	-1412.36	-638261	285520	75335	194.752	451.673	0
698	1	-97.3221	103.124	-904.49	53039.4	-125601	-16517.4	161.136	551.36	0	-119.305	-109.26	-499.658	-35781.4	-22315.6	10717.2	255.338	271.612	0	-216.627	-6.1369	-1404.15	-634707	283726	75586.2	194.657	451.813	0
698	2	-97.6508	102.426	-899.891	52765.7	-124997	-16477.2	161.098	551.364	0	-116.448	-107.511	-495.894	-35456	-22117.4	10630.5	255.399	271.499	0	-214.099	-5.08497	-1395.78	-631047	281898	75484.5	194.601	451.934	0
698	3	-97.5544	101.658	-895.233	52479.1	-124351	-16414	161.096	551.379	0	-112.889	-105.581	-492.154	-35106.3	-21886.4	10530.3	255.529	271.332	0	-210.444	-3.92314	-1387.39	-627339	280080	75025.4	194.595	452.037	0
698	4	-97.0024	100.822	-890.559	52181.6	-123663	-16324.9	161.14	551.406	0	-108.782	-103.527	-488.456	-34737.7	-21626.1	10419.7	255.726	271.117	0	-205.785	-2.70476	-1379.01	-623618	278293	74211.3	194.643	452.126	0
698	5	-95.982	99.9149	-885.885	51875.5	-122932	-16207.5	161.232	551.442	0	-104.301	-101.425	-484.781	-34354.5	-21343.1	10302.5	255.974	270.866	0	-200.283	-1.50974	-1370.67	-619897	276538	73051.3	194.741	452.207	0
698	6	-94.5026	98.9256	-881.195	51562.7	-122163	-16061.2	161.367	551.485	0	-99.6208	-99.3611	-481.089	-33959.5	-21044.3	10181.9	256.257	270.589	0	-194.123	-0.435455	-1362.28	-616164	274796	71560.9	194.877	452.287	0
698	7	-92.5982	97.8468	-876.466	51244.8	-121361	-15887.4	161.534	551.533	0	-94.8982	-97.422	-477.335	-33554.8	-20733.9	10060.1	256.563	270.296	0	-187.496	0.424828	-1353.8	-612401	273046	69764.7	195.04	452.372	0
698	8	-90.3212	96.6782	-871.696	50922.5	-120533	-15689	161.726	551.582	0	-90.2568	-95.6732	-473.488	-33142.7	-20412.9	9939.2	256.888	269.997	0	-180.578	1.00494	-1345.18	-608604	271277	67698.9	195.222	452.468	0
698	9	-87.7342	95.4317	-866.925	50596.4	-119686	-15470	161.942	551.637	0	-85.7846	-94.1514	-469.54	-32726.1	-20081.8	9821.63	257.231	269.698	0	-173.519	1.2803	-1336.46	-604801	269500	65410.5	195.42	452.583	0
699	0	-84.9004	94.136	-862.231	50267.5	-118829	-15234.5	162.185	551.701	0	-81.5328	-92.8608	-465.52	-32308.8	-19741.6	9710.08	257.592	269.404	0	-166.433	1.27519	-1327.75	-601045	267744	62954	195.635	452.725	0
699	1	-81.8807	92.8319	-857.703	49937.6	-117967	-14987.5	162.461	551.778	0	-77.5199	-91.7808	-461.485	-31894.8	-19393.7	9606.7	257.976	269.113	0	-159.401	1.05103	-1319.19	-597403	266047	60385.7	195.875	452.895	0
699	2	-78.7382	91.5595	-853.405	49609.5	-117109	-14734.5	162.774	551.869	0	-73.7443	-90.8828	-457.49	-31487.3	-19040.6	9512.81	258.38	268.826	0	-152.482	0.676712	-1310.89	-593920	264438	57760.5	196.14	453.09	0
699	3	-75.5426	90.3495	-849.342	49286.1	-116260	-14480.6	163.118	551.971	0	-70.1972	-90.1434	-453.569	-31089.4	-18687.2	9428.61	258.8	268.544	0	-145.74	0.206108	-1302.91	-590606	262922	55130.3	196.427	453.305	0
699	4	-72.3669	89.2216	-845.464	48969.5	-115422	-14230.7	163.481	552.08	0	-66.8712	-89.5492	-449.724	-30704.1	-18339.9	9353.44	259.22	268.273	0	-139.238	-0.327606	-1295.19	-587428	261478	52542.5	196.724	453.535	0
699	5	-69.279	88.1847	-841.68	48661.9	-114598	-13989.3	163.846	552.185	0	-63.7656	-89.0975	-445.928	-30333.6	-18004.2	9286.15	259.625	268.024	0	-133.045	-0.912796	-1287.61	-584326	260066	50036.4	197.017	453.773	0
699	6	-66.3371	87.2385	-837.872	48365.2	-113786	-13759.7	164.197	552.276	0	-60.8831	-88.7954	-442.133	-29978.5	-17683.4	9225.43	260.004	267.804	0	-127.22	-1.55691	-1280.01	-581217	258639	47640.9	197.29	454.015	0
699	7	-63.5844	86.3795	-833.94	48080.4	-112986	-13544.9	164.515	552.346	0	-58.2237	-88.6521	-438.294	-29638.2	-17378.9	9170.23	260.349	267.622	0	-121.808	-2.27259	-1272.23	-578029	257152	45374.8	197.531	454.256	0
699	8	-61.0454	85.6096	-829.833	47806.6	-112199	-13347.2	164.794	552.39	0	-55.7798	-88.668	-434.403	-29312	-17088.8	9119.6	260.662	267.476	0	-116.825	-3.05839	-1264.24	-574731	255591	43248.5	197.735	454.491	0
699	9	-58.7233	84.9399	-825.579	47541.5	-111425	-13168.7	165.035	552.414	0	-53.5359	-88.8275	-430.508	-29000.1	-16808.3	9072.45	260.957	267.363	0	-112.259	-3.88766	-1256.09	-571350	253981	41265.9	197.911	454.716	0
700	0	-56.6027	84.3909	-821.278	47282.3	-110666	-13011	165.252	552.428	0	-51.4706	-89.0987	-426.712	-28704	-16529.7	9027.68	261.263	267.268	0	-108.073	-4.70783	-1247.99	-567970	252389	39426.1	198.08	454.926	0
700	1	-54.6596	83.9864	-817.06	47026.6	-109925	-12874.7	165.463	552.444	0	-49.5613	-89.4412	-423.147	-28425.4	-16243.5	8984.17	261.613	267.176	0	-104.221	-5.45477	-1240.21	-564696	250896	37727.6	198.268	455.113	0
700	2	-52.8798	83.7388	-813.018	46773.8	-109207	-12760.1	165.677	552.469	0	-47.7887	-89.8212	-419.907	-28164.4	-15944.1	8941.39	262.029	267.073	0	-100.668	-6.08241	-1232.93	-561605	249559	36171	198.493	455.269	0
700	3	-51.2697	83.6402	-809.179	46523.9	-108514	-12666.9	165.896	552.505	0	-46.1373	-90.2229	-417.024	-27919.2	-15633.3	8899.96	262.512	266.949	0	-97.407	-6.58266	-1226.2	-558715	248389	34760.2	198.755	455.389	0
700	4	-49.8518	83.6676	-805.508	46277.1	-107847	-12595.2	166.113	552.549	0	-44.5968	-90.6477	-414.478	-27688.3	-15318.8	8861.37	263.041	266.803	0	-94.4486	-6.98013	-1219.99	-556002	247363	33501.1	199.043	455.47	0
700	5	-48.6533	83.7908	-801.947	46032.2	-107206	-12544.9	166.317	552.599	0	-43.165	-91.1086	-412.226	-27471.2	-15010	8827.68	263.588	266.641	0	-91.8184	-7.31777	-1214.17	-553423	246443	32399	199.342	455.513	0
700	6	-47.6993	83.9789	-798.429	45787.6	-106588	-12515.4	166.503	552.653	0	-41.8482	-91.6236	-410.207	-27267.8	-14716	8801.01	264.126	266.473	0	-89.5475	-7.64474	-1208.64	-550930	245585	31458.4	199.635	455.525	0
700	7	-47.008	84.2045	-794.9	45542.9	-105991	-12505.7	166.661	552.706	0	-40.6556	-92.2105	-408.352	-27077.6	-14443	8782.86	264.631	266.31	0	-87.6636	-8.00609	-1203.25	-548478	244749	30681.3	199.909	455.511	0
700	8	-46.5857	84.4502	-791.34	45300.3	-105417	-12514.8	166.787	552.755	0	-39.5929	-92.8811	-406.608	-26899.7	-14194.1	8774.16	265.091	266.156	0	-86.1786	-8.43089	-1197.95	-546043	243910	30065.9	200.153	455.478	0
700	9	-46.4192	84.7132	-787.803	45065.5	-104868	-12541.6	166.885	552.796	0	-38.656	-93.6303	-404.941	-26732	-13969.5	8775.75	265.502	266.015	0	-85.0752	-8.91706	-1192.74	-543643	243069	29605.9	200.366	455.433	0
701	0	-46.4731	85.0046	-784.433	44847	-104348	-12584.6	166.976	552.829	0	-37.8274	-94.4318	-403.344	-26571.8	-13766.4	8788.22	265.869	265.879	0	-84.3006	-9.42722	-1187.78	-541350	242265	29289.6	200.558	455.387	0
701	1	-46.6931	85.3388	-781.447	44655.7	-103857	-12642	167.097	552.855	0	-37.0801	-95.2482	-401.827	-26416.1	-13579.5	8811.63	266.206	265.74	0	-83.7733	-9.90942	-1183.27	-539284	241567	29095.6	200.753	455.354	0
701	2	-47.0129	85.7183	-779.089	44504.9	-103389	-12710.6	167.296	552.876	0	-36.388	-96.0488	-400.407	-26263.7	-13402.9	8845.13	266.527	265.593	0	-83.4009	-10.3305	-1179.5	-537580	241061	28990.8	200.982	455.351	0
701	3	-47.3562	86.1243	-777.617	44410.8	-102934	-12784.6	167.629	552.889	0	-35.7354	-96.8177	-399.092	-26115.9	-13231.9	8886.7	266.845	265.438	0	-83.0916	-10.6935	-1176.71	-536383	240835	28928.4	201.279	455.397	0
701	4	-47.6281	86.5201	-777.308	44394.4	-102477	-12854.9	168.165	552.887	0	-35.1165	-97.5476	-397.882	-25975.3	-13064.6	8933.5	267.165	265.284	0	-82.7447	-11.0275	-1175.19	-535845	240987	28846.8	201.683	455.514	0
701	5	-47.7002	86.8617	-778.461	44480.9	-101997	-12909.2	168.976	552.86	0	-34.532	-98.2312	-396.76	-25843.3	-12901.6	8983.03	267.483	265.136	0	-82.2323	-11.3694	-1175.22	-536122	241615	28666.5	202.232	455.723	0
701	6	-47.3956	87.1074	-781.372	44697.6	-101469	-12932.8	170.14	552.796	0	-33.9838	-98.8607	-395.707	-25719.2	-12745.1	9033.96	267.792	264.996	0	-81.3794	-11.7533	-1177.08	-537364	242815	28283.2	202.968	456.044	0
701	7	-46.481	87.223	-786.279	45068.2	-100863	-12908.5	171.721	552.682	0	-33.4693	-99.4317	-394.706	-25601.2	-12596.4	9085.96	268.087	264.861	0	-79.9503	-12.2088	-1180.99	-539691	244674	27562.1	203.928	456.487	0
701	8	-44.6747	87.1777	-793.292	45607.2	-100145	-12816.5	173.76	552.509	0	-32.979	-99.9438	-393.754	-25487.1	-12455.7	9138.93	268.367	264.729	0	-77.6537	-12.7661	-1187.05	-543151	247240	26340	205.142	457.05	0
701	9	-41.6754	86.9351	-802.369	46316.9	-99281.7	-12636.3	176.264	552.275	0	-32.497	-100.396	-392.85	-25375.3	-12322	9192.59	268.634	264.593	0	-74.1724	-13.4614	-1195.22	-547719	250522	24439.2	206.625	457.718	0
702	0	-37.2054	86.4452	-813.365	47189.2	-98243.5	-12349.4	179.213	551.983	0	-32.0017	-100.781	-392.009	-25264.4	-12193	9246.04	268.896	264.448	0	-69.207	-14.3363	-1205.37	-553318	254497	21691.4	208.38	458.472	0
702	1	-31.0553	85.6449	-826.054	48207	-97011	-11941.9	182.561	551.642	0	-31.4673	-101.084	-391.25	-25153.3	-12065.4	9297.87	269.162	264.29	0	-62.5226	-15.4391	-1217.3	-559830	259116	17961.4	210.395	459.285	0
702	2	-23.1159	84.4677	-840.075	49342.9	-95577	-11406.7	186.228	551.264	0	-30.8725	-101.294	-390.582	-25041.9	-11937.7	9346.91	269.436	264.114	0	-53.9883	-16.8264	-1230.66	-567069	264274	13167.4	212.636	460.129	0
702	3	-13.3944	82.8586	-854.888	50559	-93947.6	-10744.6	190.105	550.859	0	-30.2082	-101.414	-389.995	-24931.4	-11811.4	9392.87	269.714	263.927	0	-43.6026	-18.5556	-1244.88	-574744	269799	7293.8	215.045	460.969	0
702	4	-2.0162	80.7887	-869.806	51808.4	-92140.7	-9963.01	194.068	550.437	0	-29.479	-101.456	-389.471	-24823.5	-11689.6	9436.4	269.986	263.736	0	-31.4952	-20.667	-1259.28	-582483	275465	398.964	217.548	461.766	0
702	5	10.7844	78.2633	-884.078	53039.4	-90184.7	-9075.71	197.99	550.006	0	-28.6977	-101.431	-388.98	-24719.4	-11574.8	9478.87	270.243	263.549	0	-17.9133	-23.1679	-1273.06	-589876	281018	-7386.12	220.067	462.48	0
702	6	24.6788	75.3215	-896.949	54199.7	-88119.4	-8102.2	201.756	549.573	0	-27.8817	-101.352	-388.488	-24619.5	-11468.7	9521.96	270.479	263.373	0	-3.20286	-26.0304	-1285.44	-596506	286197	-15867.1	222.526	463.077	0
702	7	39.2595	72.0309	-907.733	55239.7	-85994.7	-7067.93	205.264	549.145	0	-27.0496	-101.231	-387.956	-24524.1	-11372.7	9567.22	270.686	263.214	0	12.2099	-29.1998	-1295.69	-601994	290753	-24799	224.853	463.532	0
702	8	54.0603	68.4864	-915.904	56117.8	-83865.5	-6003.65	208.434	548.73	0	-26.2166	-101.081	-387.36	-24433.8	-11286.9	9615.95	270.862	263.078	0	27.8436	-32.5943	-1303.26	-606054	294490	-33899.5	226.989	463.827	0
702	9	68.5905	64.8142	-921.176	56803.5	-81787.1	-4943.8	211.214	548.336	0	-25.3883	-100.905	-386.719	-24349.6	-11209.3	9668.43	271.014	262.965	0	43.2022	-36.0911	-1307.89	-608540	297298	-42865.3	228.896	463.957	0
703	0	82.3724	61.1694	-923.528	57280	-79811.8	-3924.31	213.579	547.977	0	-24.5543	-100.692	-386.102	-24272.9	-11135.5	9723.21	271.159	262.866	0	57.8181	-39.5227	-1309.63	-609462	299166	-51394.2	230.555	463.921	0
703	1	94.965	57.7207	-923.165	57544.4	-77985.4	-2980.38	215.524	547.666	0	-23.6908	-100.418	-385.614	-24205.4	-11060.9	9777.69	271.316	262.771	0	71.2742	-42.6969	-1308.78	-608964	300166	-59202.3	231.962	463.726	0
703	2	105.974	54.6261	-920.423	57605.6	-76346.3	-2144.14	217.053	547.414	0	-22.7723	-100.056	-385.343	-24148.9	-10982.5	9829.61	271.499	262.668	0	83.2017	-45.4298	-1305.77	-607250	300407	-66033.2	233.121	463.383	0
703	3	115.06	52.0153	-915.676	57482.4	-74924.3	-1442.94	218.176	547.224	0	-21.784	-99.5893	-385.33	-24104.3	-10900	9878	271.713	262.555	0	93.2765	-47.574	-1301.01	-604534	300000	-71667.2	234.032	462.911	0
703	4	121.956	49.9838	-909.287	57200.2	-73740.7	-898.435	218.903	547.093	0	-20.7279	-99.0129	-385.564	-24072.6	-10816.1	9922.89	271.947	262.435	0	101.228	-49.0291	-1294.85	-601003	299039	-75932	234.698	462.331	0
703	5	126.476	48.5913	-901.583	56787.1	-72807.7	-525.745	219.245	547.014	0	-19.6173	-98.3289	-386.009	-24053	-10735.1	9964.06	272.19	262.312	0	106.859	-49.7376	-1287.59	-596821	297606	-78710	235.117	461.663	0
703	6	128.525	47.8595	-892.863	56269.2	-72128.8	-332.385	219.216	546.979	0	-18.4692	-97.542	-386.611	-24042.8	-10659.8	10001	272.428	262.189	0	110.056	-49.6825	-1279.47	-592127	295771	-79942.8	235.295	460.925	0
703	7	128.104	47.7718	-883.386	55669.7	-71698	-317.932	218.837	546.982	0	-17.3008	-96.6636	-387.304	-24038	-10590.2	10034.6	272.657	262.065	0	110.803	-48.8918	-1270.69	-587042	293600	-79634.3	235.241	460.14	0
703	8	125.311	48.2758	-873.375	55009	-71500.9	-474.241	218.133	547.016	0	-16.1296	-95.713	-388.029	-24035.7	-10524.8	10067.2	272.876	261.943	0	109.181	-47.4372	-1261.4	-581669	291155	-77851.8	234.973	459.323	0
703	9	120.339	49.2917	-863.026	54305	-71517.1	-785.595	217.132	547.076	0	-14.969	-94.7097	-388.758	-24034.7	-10461.9	10101.8	273.089	261.824	0	105.37	-45.4181	-1251.78	-576107	288498	-74722.4	234.51	458.487	0
704	0	113.471	50.7231	-852.519	53572.3	-71719.8	-1229.39	215.873	547.16	0	-13.8217	-93.6641	-389.501	-24034.6	-10399.3	10140.8	273.301	261.706	0	99.6495	-42.941	-1242.02	-570460	285704	-70424	233.883	457.641	0
704	1	105.053	52.4631	-842.015	52822.2	-72076.9	-1777.98	214.399	547.267	0	-12.6807	-92.5763	-390.295	-24036.1	-10334.4	10185.3	273.522	261.584	0	92.3728	-40.1133	-1232.31	-564828	282848	-65173.1	233.125	456.786	0
704	2	95.4673	54.3941	-831.613	52062.8	-72553.5	-2401.35	212.756	547.395	0	-11.5394	-91.4436	-391.169	-24040	-10264.6	10235.6	273.759	261.457	0	83.9279	-37.0495	-1222.78	-559273	279988	-59207.7	232.271	455.923	0
704	3	85.0934	56.3923	-821.334	51300.1	-73114	-3069.68	210.981	547.54	0	-10.3968	-90.266	-392.134	-24048.3	-10188.1	10291.3	274.019	261.327	0	74.6966	-33.8736	-1213.47	-553815	277153	-52768.1	231.352	455.05	0
704	4	74.2855	58.3382	-811.132	50537.5	-73724.5	-3755.36	209.109	547.695	0	-9.25543	-89.0482	-393.185	-24063.6	-10105.1	10351.4	274.299	261.202	0	65.0301	-30.71	-1204.32	-548427	274344	-46080	230.392	454.161	0
704	5	63.3499	60.1289	-800.92	49776.9	-74354.4	-4434.6	207.164	547.85	0	-8.11947	-87.7987	-394.32	-24089.3	-10016.6	10413.8	274.598	261.091	0	55.2304	-27.6698	-1195.24	-543066	271550	-39341.3	229.411	453.246	0
704	6	52.5347	61.6878	-790.608	49020.3	-74978.6	-5088.75	205.163	547.997	0	-6.99206	-86.5258	-395.545	-24128.6	-9922.42	10474.9	274.915	261.001	0	45.5426	-24.8379	-1186.15	-537680	268759	-32713	228.423	452.293	0
704	7	42.0331	62.9712	-780.14	48270.3	-75577.5	-5704.31	203.123	548.126	0	-5.86631	-85.2316	-396.865	-24183.5	-9819.26	10531.6	275.258	260.936	0	36.1668	-22.2604	-1177	-532240	265969	-26317.8	227.446	451.291	0
704	8	31.9956	63.9709	-769.533	47529.9	-76137.1	-6272.2	201.061	548.235	0	-4.71597	-83.91	-398.306	-24255.6	-9702.59	10581.8	275.64	260.897	0	27.2796	-19.9391	-1167.84	-526759	263203	-20246.3	226.497	450.235	0
704	9	22.5421	64.7129	-758.888	46801.7	-76648	-6786.98	199	548.329	0	-3.4908	-82.5519	-399.916	-24345.8	-9567.3	10625	276.077	260.877	0	19.0513	-17.839	-1158.8	-521305	260511	-14566.1	225.6	449.126	0
705	0	13.7697	65.2499	-748.369	46088.1	-77104.3	-7246.56	196.97	548.415	0	-2.11962	-81.1479	-401.741	-24452.7	-9408.04	10661.1	276.582	260.867	0	11.6501	-15.898	-1150.11	-515981	257961	-9330.42	224.779	447.973	0
705	1	5.75328	65.6486	-738.152	45391.4	-77502	-7651.53	195.005	548.507	0	-0.528088	-79.6838	-403.801	-24572.4	-9220.1	10689.5	277.167	260.853	0	5.2252	-14.0352	-1141.95	-510888	255613	-4576.43	224.058	446.791	0
705	2	-1.46176	65.9713	-728.362	44713	-77838.4	-8004.18	193.132	548.612	0	1.3298	-78.1366	-406.079	-24699.3	-9000.67	10710.2	277.835	260.824	0	-0.131958	-12.1653	-1134.44	-506087	253500	-317.823	223.452	445.597	0
705	3	-7.86388	66.2608	-719.042	44053.4	-78112	-8307.65	191.367	548.733	0	3.44791	-76.4809	-408.515	-24827.1	-8749.58	10724.4	278.582	260.774	0	-4.41597	-10.2201	-1127.56	-501583	251617	3458.14	222.965	444.405	0
705	4	-13.4718	66.5378	-710.163	43413	-78323.7	-8565.44	189.71	548.869	0	5.77072	-74.704	-411.002	-24949.7	-8470.58	10734.3	279.39	260.705	0	-7.70109	-8.16624	-1121.17	-497329	249925	6782.64	222.586	443.232	0
705	5	-18.3274	66.8055	-701.656	42792.8	-78476.6	-8781.03	188.155	549.012	0	8.21447	-72.8185	-413.395	-25061.8	-8173.33	10742	280.229	260.624	0	-10.113	-6.01304	-1115.05	-493247	248351	9693.89	222.291	442.095	0
705	6	-22.4886	67.0563	-693.432	42194.3	-78575.3	-8957.72	186.686	549.151	0	10.6865	-70.8618	-415.537	-25159.3	-7872.86	10748.5	281.054	260.546	0	-11.8021	-3.8055	-1108.97	-489248	246809	12229.9	222.046	441.009	0
705	7	-26.0202	67.2799	-685.409	41619.5	-78623.3	-9098.51	185.29	549.278	0	13.0952	-68.8848	-417.302	-25238.8	-7584.3	10753.3	281.825	260.481	0	-12.925	-1.60487	-1102.71	-485256	245226	14426.6	221.822	439.988	0
705	8	-28.986	67.4708	-677.542	41069.7	-78623.9	-9206.19	183.957	549.384	0	15.3537	-66.9375	-418.606	-25297.1	-7318.26	10754.5	282.518	260.432	0	-13.6323	0.533279	-1096.15	-481223	243556	16319.1	221.596	439.037	0
705	9	-31.4437	67.6347	-669.846	40546.1	-78579.6	-9283.88	182.69	549.47	0	17.3846	-65.061	-419.415	-25331.7	-7080.33	10750.8	283.119	260.398	0	-14.0591	2.57378	-1089.26	-477151	241793	17942.8	221.36	438.164	0
706	0	-33.4423	67.7903	-662.405	40049.2	-78493.8	-9335.53	181.502	549.54	0	19.1277	-63.2845	-419.739	-25342	-6872.6	10741.9	283.626	260.376	0	-14.3145	4.50586	-1082.14	-473092	239964	19332.4	221.114	437.38	0
706	1	-35.0247	67.962	-655.339	39579.5	-78370.5	-9365.6	180.412	549.605	0	20.5426	-61.629	-419.614	-25328.9	-6695.94	10729.4	284.043	260.362	0	-14.4821	6.33297	-1074.95	-469125	238115	20520.3	220.865	436.697	0
706	2	-36.2362	68.1683	-648.744	39137.8	-78215	-9377.86	179.436	549.671	0	21.601	-60.1147	-419.077	-25294.4	-6552.34	10715.5	284.365	260.357	0	-14.6352	8.05354	-1067.82	-465319	236281	21537.5	220.617	436.127	0
706	3	-37.1298	68.4134	-642.654	38725	-78033.1	-9374.84	178.577	549.742	0	22.2791	-58.7663	-418.143	-25240.7	-6444.75	10701.3	284.587	260.364	0	-14.8507	9.64711	-1060.8	-461700	234474	22413.9	220.364	435.676	0
706	4	-37.7642	68.6884	-637.046	38341.2	-77830.2	-9358.22	177.826	549.814	0	22.5565	-57.615	-416.804	-25169.5	-6375.06	10687	284.705	260.387	0	-15.2078	11.0733	-1053.85	-458256	232680	23175.7	220.098	435.344	0
706	5	-38.1963	68.9759	-631.872	37986.2	-77609.5	-9329.15	177.175	549.883	0	22.4169	-56.6971	-415.044	-25081.8	-6343.14	10672.3	284.717	260.432	0	-15.7794	12.2788	-1046.92	-454957	230879	23843.1	219.809	435.132	0
706	6	-38.4746	69.2541	-627.068	37658	-77372.6	-9288.48	176.612	549.946	0	21.8478	-56.047	-412.843	-24978.4	-6347.79	10656.7	284.624	260.503	0	-16.6267	13.2071	-1039.91	-451767	229051	24430.2	219.493	435.038	0
706	7	-38.6384	69.5007	-622.566	37353.8	-77121.1	-9237.27	176.124	550	0	20.8406	-55.6909	-410.196	-24860.2	-6387.52	10640.6	284.428	260.606	0	-17.7978	13.8098	-1032.76	-448648	227174	24947.6	219.14	435.058	0
706	8	-38.7193	69.6994	-618.294	37070.4	-76857.8	-9177.06	175.694	550.044	0	19.3962	-55.6427	-407.11	-24728	-6460.05	10624.5	284.132	260.74	0	-19.3232	14.0567	-1025.4	-445564	225231	25404.1	218.746	435.183	0
706	9	-38.7406	69.844	-614.207	36804.9	-76585.7	-9109.65	175.31	550.077	0	17.5353	-55.8999	-403.611	-24582.4	-6561.26	10608	283.744	260.906	0	-21.2054	13.944	-1017.82	-442497	223216	25806.3	218.309	435.408	0
707	0	-38.7139	69.9411	-610.307	36555.1	-76305.7	-9036.68	174.972	550.104	0	15.3075	-56.4387	-399.751	-24424.1	-6685.83	10590.5	283.275	261.098	0	-23.4064	13.5024	-1010.06	-439459	221149	26158.5	217.835	435.724	0
707	1	-38.6417	70.0041	-606.627	36318.7	-76016.1	-8959.56	174.691	550.13	0	12.7884	-57.215	-395.606	-24254.2	-6829.04	10572	282.738	261.309	0	-25.8534	12.7892	-1002.23	-436486	219066	26463	217.339	436.126	0
707	2	-38.529	70.0379	-603.181	36093.8	-75715.8	-8879.49	174.472	550.161	0	10.0635	-58.1731	-391.249	-24073.1	-6987.15	10552.8	282.141	261.529	0	-28.4655	11.8647	-994.43	-433600	216992	26722.7	216.834	436.602	0
707	3	-38.3908	70.0325	-599.932	35878.7	-75405.6	-8797.53	174.31	550.195	0	7.21441	-59.2578	-386.726	-23879.1	-7155.56	10532.9	281.497	261.747	0	-31.1764	10.7748	-986.658	-430787	214933	26943.4	216.322	437.136	0
707	4	-38.2491	69.9708	-596.807	35672.2	-75087.7	-8714.49	174.184	550.228	0	4.31596	-60.4202	-382.068	-23670.1	-7327.95	10512	280.82	261.953	0	-33.9332	9.5506	-978.875	-428005	212876	27131.5	215.806	437.71	0
707	5	-38.1243	69.8366	-593.726	35473	-74765.5	-8630.84	174.074	550.254	0	1.43719	-61.6201	-377.297	-23446.4	-7498.21	10488.6	280.127	262.143	0	-36.6871	8.21646	-971.023	-425211	210804	27291.1	215.281	438.306	0
707	6	-38.0314	69.6182	-590.619	35280.8	-74442.8	-8546.81	173.958	550.265	0	-1.36231	-62.8238	-372.437	-23211.8	-7662.59	10460.5	279.426	262.324	0	-39.3937	6.79436	-963.056	-422370	208702	27423.6	214.745	438.911	0
707	7	-37.9802	69.309	-587.437	35095.3	-74122.5	-8462.41	173.821	550.257	0	-4.03712	-64.0009	-367.513	-22971.4	-7819.81	10425	278.722	262.505	0	-42.0173	5.30807	-954.949	-419460	206559	27530.4	214.192	439.516	0
707	8	-37.9738	68.9106	-584.168	34915.6	-73806	-8377.58	173.656	550.23	0	-6.55296	-65.1202	-362.56	-22730.1	-7969.1	10380.8	278.02	262.693	0	-44.5267	3.79049	-946.727	-416487	204380	27615	213.623	440.115	0
707	9	-38.0036	68.4371	-580.855	34740.8	-73493	-8292.53	173.474	550.19	0	-8.8774	-66.1441	-357.643	-22491.9	-8108.06	10327.8	277.329	262.889	0	-46.881	2.29302	-938.497	-413491	202198	27680.9	213.051	440.706	0
708	0	-38.0459	67.9178	-577.594	34571.6	-73183.6	-8207.73	173.296	550.146	0	-10.976	-67.0309	-352.857	-22260.8	-8232.57	10266.9	276.669	263.087	0	-49.0218	0.886917	-930.451	-410551	200072	27728.4	212.498	441.284	0
708	1	-38.0694	67.3906	-574.496	34409.5	-72877.9	-8123.69	173.145	550.105	0	-12.8212	-67.7462	-348.303	-22040.2	-8338.8	10199.2	276.059	263.279	0	-50.8905	-0.355583	-922.799	-407751	198066	27755.4	211.989	441.845	0
708	2	-38.0494	66.8866	-571.625	34256.7	-72575.6	-8040.8	173.036	550.071	0	-14.4066	-68.2793	-344.048	-21832.5	-8425.52	10126.9	275.511	263.458	0	-52.456	-1.39269	-915.673	-405144	196219	27759.7	211.539	442.381	0
708	3	-37.9769	66.4207	-568.977	34113.5	-72275.6	-7959.44	172.973	550.044	0	-15.7521	-68.6481	-340.097	-21638.5	-8494.75	10052.2	275.023	263.625	0	-53.7291	-2.22738	-909.074	-402727	194531	27740.9	211.151	442.891	0
708	4	-37.8591	65.9928	-566.49	33978.7	-71975.9	-7879.9	172.944	550.019	0	-16.8963	-68.8859	-336.412	-21457.5	-8550.96	9977.88	274.582	263.783	0	-54.7554	-2.89307	-902.902	-400459	192972	27703.3	210.813	443.37	0
708	5	-37.7142	65.5935	-564.081	33849.1	-71674	-7802.31	172.937	549.992	0	-17.8835	-69.0258	-332.921	-21287.1	-8598.63	9905.96	274.172	263.941	0	-55.5977	-3.43228	-897.002	-398276	191497	27656.3	210.51	443.825	0
708	6	-37.5647	65.2101	-561.671	33721	-71366.8	-7726.6	172.938	549.963	0	-18.7546	-69.0955	-329.543	-21124.1	-8639.65	9837.62	273.783	264.101	0	-56.3193	-3.88537	-891.214	-396117	190061	27610.8	210.228	444.26	0
708	7	-37.4296	64.8308	-559.197	33591.4	-71051.2	-7652.57	172.941	549.929	0	-19.5446	-69.1166	-326.211	-20965.4	-8673.34	9772.78	273.412	264.269	0	-56.9742	-4.28582	-885.408	-393932	188633	27575.5	209.957	444.684	0
708	8	-37.3222	64.4474	-556.628	33458.8	-70724.2	-7579.93	172.942	549.89	0	-20.279	-69.1035	-322.884	-20808.9	-8698.68	9710.68	273.059	264.447	0	-57.6012	-4.65617	-879.513	-391694	187196	27556.2	209.697	445.099	0
708	9	-37.2464	64.0574	-553.983	33322.7	-70384.1	-7508.5	172.949	549.849	0	-20.9683	-69.0608	-319.563	-20654.2	-8715.47	9650.54	272.727	264.633	0	-58.2147	-5.00343	-873.547	-389414	185759	27555	209.45	445.51	0
709	0	-37.1905	63.6673	-551.341	33183.3	-70031.1	-7438.21	172.98	549.814	0	-21.6028	-68.9824	-316.298	-20503.4	-8723.59	9591.99	272.42	264.823	0	-58.7933	-5.31507	-867.638	-387153	184359	27566	209.231	445.92	0
709	1	-37.1289	63.2912	-548.811	33042.3	-69668.4	-7368.79	173.056	549.793	0	-22.1563	-68.854	-313.162	-20358.7	-8721.63	9535.19	272.15	265.01	0	-59.2852	-5.56286	-861.973	-384991	183048	27577.4	209.058	446.329	0
709	2	-37.0343	62.9437	-546.477	32902.8	-69301.9	-7299.69	173.184	549.791	0	-22.5989	-68.6624	-310.214	-20221.4	-8707.09	9480.45	271.932	265.185	0	-59.6332	-5.71871	-856.691	-382987	181861	27575.9	208.941	446.733	0
709	3	-36.8895	62.6322	-544.357	32767.2	-68937.8	-7230.53	173.359	549.806	0	-22.9125	-68.4031	-307.459	-20090.7	-8678.97	9427.42	271.772	265.344	0	-59.8019	-5.77084	-851.816	-381150	180799	27550.7	208.881	447.131	0
709	4	-36.6911	62.3555	-542.417	32636.6	-68579.3	-7161.07	173.567	549.831	0	-23.0979	-68.0823	-304.862	-19964.7	-8640.25	9374.92	271.658	265.488	0	-59.7891	-5.72678	-847.278	-379449	179834	27497	208.862	447.521	0
709	5	-36.4479	62.1062	-540.603	32511.6	-68227	-7090.67	173.795	549.86	0	-23.1725	-67.7116	-302.374	-19840.8	-8596.91	9321.91	271.569	265.617	0	-59.6204	-5.6054	-842.978	-377841	178931	27417.4	208.866	447.903	0
709	6	-36.174	61.8743	-538.871	32392.1	-67880.3	-7018.33	174.032	549.889	0	-23.1602	-67.3033	-299.964	-19716.3	-8554.89	9268.58	271.48	265.729	0	-59.3342	-5.42892	-838.835	-376289	178063	27319.7	208.879	448.275	0
709	7	-35.8828	61.6512	-537.188	32277.8	-67538.7	-6943.12	174.274	549.913	0	-23.0857	-66.8705	-297.617	-19589.6	-8518.55	9216.06	271.378	265.821	0	-58.9684	-5.2193	-834.805	-374770	177215	27212.8	208.892	448.631	0
709	8	-35.5844	61.4327	-535.53	32168.9	-67202.9	-6864.5	174.512	549.931	0	-22.97	-66.4263	-295.335	-19460.4	-8489.62	9165.32	271.254	265.893	0	-58.5544	-4.99365	-830.865	-373272	176378	27103.2	208.899	448.968	0
709	9	-35.2823	61.2222	-533.9	32065.3	-66874.2	-6782.4	174.744	549.941	0	-22.8299	-65.977	-293.129	-19329.7	-8466.71	9116.27	271.116	265.943	0	-58.1122	-4.7547	-827.029	-371797	175557	26995.6	208.902	449.282	0
710	0	-34.9675	61.0308	-532.33	31966.9	-66553.3	-6697.22	174.977	549.949	0	-22.676	-65.5158	-291.028	-19199.3	-8446.68	9068.06	270.976	265.97	0	-57.6435	-4.48497	-823.359	-370375	174775	26890.7	208.91	449.573	0
710	1	-34.6215	60.8715	-530.878	31873.3	-66238.9	-6609.64	175.228	549.961	0	-22.5128	-65.029	-289.071	-19071.3	-8425.79	9019.92	270.852	265.975	0	-57.1343	-4.15756	-819.95	-369048	174063	26784.7	208.94	449.842	0
710	2	-34.228	60.749	-529.581	31784.4	-65928.7	-6520.38	175.508	549.982	0	-22.3458	-64.5097	-287.278	-18947.9	-8399.97	8971.26	270.76	265.957	0	-56.5737	-3.76072	-816.859	-367844	173444	26670.9	209.007	450.094	0
710	3	-33.7813	60.6543	-528.427	31700.1	-65619.7	-6430.15	175.821	550.01	0	-22.1916	-63.9632	-285.625	-18828.7	-8365.52	8920.74	270.712	265.921	0	-55.9729	-3.30899	-814.052	-366753	172917	26542.8	209.115	450.333	0
710	4	-33.2865	60.5705	-527.365	31620.7	-65308.9	-6339.75	176.16	550.04	0	-22.0795	-63.4031	-284.059	-18711.8	-8320.4	8866.47	270.709	265.873	0	-55.366	-2.83251	-811.423	-365731	172455	26397.6	209.259	450.561	0
710	5	-32.7581	60.4797	-526.318	31545.8	-64994.3	-6250.04	176.511	550.063	0	-22.0435	-62.8492	-282.511	-18595	-8265.73	8807.99	270.742	265.821	0	-54.8016	-2.3694	-808.828	-364719	172019	26238.3	209.424	450.782	0
710	6	-32.2186	60.3629	-525.203	31474.8	-64674.4	-6161.67	176.858	550.071	0	-22.1131	-62.3294	-280.91	-18477.3	-8206.48	8747.23	270.786	265.777	0	-54.3317	-1.96659	-806.113	-363653	171561	26071.5	209.59	451.002	0
710	7	-31.69	60.2025	-523.944	31407.3	-64349.3	-6075.03	177.183	550.056	0	-22.3066	-61.8724	-279.201	-18359.2	-8149.65	8686.89	270.811	265.756	0	-53.9966	-1.66993	-803.145	-362478	171036	25903.1	209.731	451.223	0
710	8	-31.1816	59.9909	-522.497	31343	-64020.8	-5990.34	177.471	550.013	0	-22.6277	-61.4972	-277.356	-18241.5	-8100.97	8629.05	270.792	265.769	0	-53.8093	-1.5063	-799.853	-361165	170417	25733.1	209.831	451.449	0
710	9	-30.6844	59.7364	-520.881	31281.4	-63691.1	-5907.57	177.724	549.945	0	-23.0639	-61.2086	-275.385	-18125.9	-8062.73	8575.23	270.722	265.82	0	-53.7482	-1.47224	-796.266	-359729	169706	25556.2	209.887	451.682	0
711	0	-30.1762	59.4632	-519.174	31222.2	-63361.4	-5826.41	177.957	549.862	0	-23.5853	-60.9952	-273.345	-18014.1	-8033.41	8526.23	270.611	265.902	0	-53.7614	-1.53206	-792.519	-358231	168942	25364.7	209.914	451.922	0
711	1	-29.6325	59.2013	-517.49	31165.5	-63032.4	-5746.74	178.196	549.776	0	-24.1513	-60.8316	-271.321	-17908.1	-8008.88	8481.68	270.482	266.003	0	-53.7838	-1.63032	-788.811	-356754	168184	25151.9	209.939	452.169	0
711	2	-29.0387	58.9709	-515.921	31111.9	-62704.2	-5668.95	178.462	549.696	0	-24.7257	-60.691	-269.393	-17808.6	-7984.33	8440.51	270.362	266.107	0	-53.7644	-1.72005	-785.314	-355370	167486	24914.3	209.987	452.414	0
711	3	-28.3976	58.7735	-514.509	31061.6	-62376.4	-5593.67	178.765	549.629	0	-25.2881	-60.5588	-267.597	-17714.5	-7956.07	8402.1	270.268	266.198	0	-53.6857	-1.78538	-782.106	-354108	166876	24653	210.073	452.653	0
711	4	-27.7281	58.5947	-513.231	31014.2	-62048	-5521.27	179.103	549.571	0	-25.8327	-60.4348	-265.93	-17623.1	-7922.53	8366.49	270.208	266.27	0	-53.5608	-1.8401	-779.161	-352954	166349	24373.9	210.198	452.879	0
711	5	-27.0571	58.4121	-512.023	30968.8	-61719.2	-5451.55	179.46	549.517	0	-26.3598	-60.3226	-264.36	-17532.5	-7884.35	8333.88	270.176	266.32	0	-53.4169	-1.91047	-776.383	-351861	165875	24086	210.349	453.088	0
711	6	-26.4119	58.202	-510.81	30924.6	-61391.1	-5383.89	179.816	549.46	0	-26.8725	-60.2249	-262.841	-17441.1	-7843.88	8304.48	270.157	266.356	0	-53.2844	-2.02287	-773.651	-350776	165418	23799.5	210.509	453.278	0
711	7	-25.8165	57.9454	-509.528	30879.6	-61064.3	-5317.75	180.155	549.396	0	-27.3767	-60.1465	-261.321	-17347.4	-7803.9	8278.7	270.137	266.383	0	-53.1932	-2.20109	-770.849	-349650	164940	23524	210.659	453.453	0
711	8	-25.2898	57.6324	-508.138	30831.8	-60738.2	-5253	180.469	549.324	0	-27.8779	-60.0946	-259.768	-17249.9	-7765.65	8256.84	270.105	266.405	0	-53.1676	-2.46226	-767.905	-348454	164420	23267.5	210.791	453.618	0
711	9	-24.8404	57.2645	-506.637	30779.1	-60412.1	-5189.89	180.759	549.248	0	-28.3731	-60.0713	-258.18	-17148.3	-7727.44	8238.73	270.07	266.42	0	-53.2135	-2.80678	-764.818	-347189	163860	23034.1	210.908	453.773	0
712	0	-24.4629	56.8536	-505.069	30721.1	-60086.7	-5129	181.033	549.174	0	-28.8468	-60.0659	-256.592	-17042.8	-7685.97	8223.56	270.046	266.42	0	-53.3098	-3.21234	-761.661	-345886	163284	22822.6	211.02	453.919	0
712	1	-24.1412	56.4148	-503.502	30658.5	-59763.6	-5071.11	181.304	549.109	0	-29.2767	-60.0607	-255.048	-16935	-7639.2	8209.92	270.048	266.399	0	-53.4179	-3.6459	-758.55	-344597	162726	22626.5	211.143	454.054	0
712	2	-23.8586	55.9588	-501.995	30592.4	-59442.9	-5016.88	181.587	549.058	0	-29.6461	-60.0444	-253.582	-16827.3	-7586.91	8196.11	270.081	266.358	0	-53.5047	-4.08563	-755.577	-343364	162211	22436.5	211.287	454.181	0
712	3	-23.6057	55.4902	-500.565	30524	-59123	-4966.67	181.887	549.021	0	-29.9514	-60.0179	-252.205	-16722.9	-7528.92	8180.44	270.148	266.307	0	-53.5571	-4.52771	-752.769	-342202	161750	22245.2	211.458	454.302	0
712	4	-23.3793	55.0085	-499.188	30454.9	-58804	-4920.82	182.201	548.991	0	-30.1979	-59.9866	-250.903	-16623.9	-7465.03	8161.65	270.247	266.256	0	-53.5773	-4.97813	-750.091	-341093	161330	22048.4	211.652	454.417	0
712	5	-23.1821	54.5076	-497.816	30385.7	-58487.7	-4880.24	182.511	548.962	0	-30.393	-59.9567	-249.636	-16530.2	-7396.47	8139.11	270.371	266.217	0	-53.5751	-5.44909	-747.452	-340001	160923	21843.8	211.855	454.53	0
712	6	-23.022	53.9766	-496.388	30315.8	-58176.1	-4845.91	182.801	548.927	0	-30.5456	-59.9358	-248.346	-16440	-7326.53	8112.78	270.499	266.198	0	-53.5676	-5.95916	-744.734	-338876	160489	21631.7	212.046	454.646	0
712	7	-22.9093	53.4069	-494.85	30244.8	-57870.7	-4817.78	183.054	548.881	0	-30.6673	-59.9319	-246.974	-16351	-7258.97	8083.22	270.608	266.205	0	-53.5766	-6.52499	-741.824	-337673	159989	21416.1	212.203	454.77	0
712	8	-22.8482	52.7994	-493.179	30172.9	-57572.5	-4794.39	183.263	548.82	0	-30.7672	-59.9477	-245.488	-16261.3	-7196.12	8051.24	270.686	266.241	0	-53.6154	-7.14832	-738.667	-336369	159405	21203.2	212.317	454.908	0
712	9	-22.8308	52.168	-491.392	30101.4	-57283.1	-4773.82	183.427	548.743	0	-30.8444	-59.9755	-243.902	-16170.7	-7138.46	8017.26	270.732	266.3	0	-53.6752	-7.8075	-735.294	-334974	158743	20996.9	212.387	455.055	0
713	0	-22.8363	51.537	-489.542	30031.7	-57004	-4754.78	183.557	548.654	0	-30.8831	-59.9947	-242.283	-16080.3	-7084.33	7980.82	270.76	266.37	0	-53.7194	-8.45769	-731.825	-333532	158038	20795.5	212.427	455.199	0
713	1	-22.8381	50.9322	-487.692	29964.9	-56735.3	-4736.99	183.666	548.558	0	-30.8616	-59.9797	-240.718	-15991.8	-7029.3	7941.1	270.799	266.434	0	-53.6997	-9.04755	-728.411	-332097	157336	20593.4	212.461	455.324	0
713	2	-22.8176	50.3671	-485.88	29899.9	-56475.9	-4720.74	183.766	548.462	0	-30.7694	-59.9161	-239.272	-15906.7	-6967.03	7898.89	270.882	266.479	0	-53.5871	-9.54902	-725.152	-330706	156675	20386.1	212.511	455.419	0
713	3	-22.7737	49.8355	-484.087	29834.2	-56223.4	-4706.06	183.857	548.37	0	-30.6156	-59.8104	-237.958	-15825.4	-6892.71	7857.4	271.034	266.505	0	-53.3893	-9.97488	-722.045	-329355	156060	20174	212.587	455.478	0
713	4	-22.7181	49.3193	-482.256	29764.5	-55974.4	-4692.65	183.932	548.281	0	-30.4219	-59.6856	-236.746	-15746.7	-6806.23	7820.71	271.251	266.513	0	-53.14	-10.3662	-719.002	-328005	155471	19960.6	212.684	455.503	0
713	5	-22.6668	48.8008	-480.319	29688.9	-55726.3	-4680.63	183.981	548.189	0	-30.2106	-59.5655	-235.576	-15667.9	-6711.72	7791.47	271.509	266.509	0	-52.8774	-10.7646	-715.896	-326606	154869	19750.3	212.783	455.498	0
713	6	-22.6359	48.2698	-478.226	29606.4	-55479	-4670.85	183.99	548.091	0	-29.9968	-59.4641	-234.395	-15586.4	-6614.45	7769.94	271.781	266.496	0	-52.6327	-11.1943	-712.62	-325114	154219	19548	212.866	455.469	0
713	7	-22.6393	47.7225	-475.944	29517.3	-55233	-4664.4	183.951	547.982	0	-29.7877	-59.3883	-233.162	-15501.2	-6519.05	7754.92	272.041	266.482	0	-52.4271	-11.6658	-709.107	-323502	153497	19358.3	212.916	455.421	0
713	8	-22.687	47.1588	-473.462	29422.4	-54986.9	-4662.06	183.862	547.857	0	-29.5855	-59.3461	-231.854	-15412.2	-6429.6	7745.36	272.269	266.474	0	-52.2725	-12.1873	-705.316	-321757	152687	19183.3	212.923	455.36	0
713	9	-22.7792	46.584	-470.796	29321.7	-54736.7	-4663.99	183.736	547.719	0	-29.3855	-59.3445	-230.462	-15320.7	-6349.5	7740.5	272.449	266.478	0	-52.1646	-12.7605	-701.258	-319889	151795	19020.7	212.89	455.292	0
714	0	-22.9035	46.0138	-468.017	29214.8	-54478.6	-4669.72	183.597	547.578	0	-29.1699	-59.3798	-229.017	-15229.1	-6279.85	7739.08	272.579	266.498	0	-52.0734	-13.366	-697.034	-317950	150851	18864.7	212.833	455.226	0
714	1	-23.0381	45.4726	-465.234	29101.1	-54211.6	-4678.13	183.475	547.448	0	-28.9122	-59.4359	-227.584	-15140.4	-6218.02	7739.67	272.678	266.526	0	-51.9503	-13.9633	-692.818	-316019	149910	18708.3	212.777	455.168	0
714	2	-23.1622	44.9821	-462.539	28980.8	-53937.1	-4687.19	183.389	547.344	0	-28.5901	-59.492	-226.226	-15056.1	-6158.67	7741.16	272.776	266.553	0	-51.7523	-14.5099	-688.765	-314166	149018	18548	212.748	455.118	0
714	3	-23.2615	44.5557	-459.979	28855.6	-53657.4	-4694.33	183.348	547.268	0	-28.1933	-59.5308	-224.974	-14976.7	-6096.42	7742.27	272.902	266.571	0	-51.4548	-14.9751	-684.953	-312422	148202	18383.6	212.762	455.072	0
714	4	-23.3298	44.1981	-457.56	28727.7	-53373.7	-4697.45	183.351	547.215	0	-27.7239	-59.5405	-223.832	-14901.4	-6027.67	7741.13	273.071	266.574	0	-51.0537	-15.3424	-681.392	-310788	147467	18216.9	212.823	455.027	0
714	5	-23.371	43.9044	-455.255	28599.1	-53087.8	-4696.04	183.389	547.18	0	-27.1972	-59.5168	-222.782	-14829.3	-5951.12	7736.01	273.287	266.564	0	-50.5682	-15.6125	-678.037	-309242	146800	18052	212.927	454.978	0
714	6	-23.3969	43.6601	-453.017	28470.8	-52801	-4691.38	183.446	547.153	0	-26.641	-59.468	-221.788	-14758.8	-5867.58	7726.43	273.544	266.545	0	-50.038	-15.8079	-674.805	-307745	146175	17893	213.058	454.926	0
714	7	-23.4229	43.4471	-450.788	28343.4	-52514.6	-4685.55	183.505	547.125	0	-26.086	-59.4133	-220.806	-14688.6	-5779.79	7713.13	273.824	266.523	0	-49.5089	-15.9662	-671.594	-306253	145560	17742.9	213.2	454.869	0
714	8	-23.461	43.2507	-448.521	28217.8	-52230.1	-4680.39	183.551	547.087	0	-25.5551	-59.3731	-219.801	-14617.3	-5692.04	7696.58	274.104	266.502	0	-49.0161	-16.1225	-668.323	-304732	144927	17601.7	213.332	454.807	0
714	9	-23.5158	43.0647	-446.204	28095.1	-51949.3	-4676.96	183.575	547.035	0	-25.0569	-59.3568	-218.761	-14544.1	-5608.26	7676.09	274.363	266.484	0	-48.5727	-16.292	-664.965	-303168	144263	17467.5	213.443	454.739	0
715	0	-23.5791	42.8953	-443.872	27976.3	-51674.6	-4675.48	183.582	546.972	0	-24.5846	-59.3582	-217.706	-14468.8	-5529.57	7650.77	274.601	266.461	0	-48.1637	-16.4629	-661.578	-301586	143581	17336.6	213.534	454.664	0
715	1	-23.6329	42.7563	-441.592	27861.7	-51407.3	-4675.61	183.586	546.906	0	-24.1253	-59.3605	-216.682	-14392	-5454.61	7620.57	274.827	266.42	0	-47.7582	-16.6043	-658.273	-300035	142913	17204.8	213.62	454.579	0
715	2	-23.6627	42.6582	-439.421	27750.3	-51147.5	-4676.68	183.602	546.848	0	-23.6722	-59.3478	-215.719	-14313.6	-5382.04	7586.54	275.051	266.353	0	-47.3349	-16.6896	-655.14	-298555	142284	17071.7	213.714	454.489	0
715	3	-23.6688	42.5994	-437.372	27640	-50894.6	-4677.49	183.635	546.804	0	-23.2305	-59.3152	-214.809	-14233.4	-5311.19	7550.83	275.275	266.261	0	-46.8993	-16.7159	-652.181	-297154	141700	16942.7	213.819	454.402	0
715	4	-23.6641	42.5661	-435.411	27528.3	-50646.8	-4676.49	183.681	546.776	0	-22.8131	-59.2734	-213.926	-14151	-5240.95	7515.93	275.501	266.149	0	-46.4772	-16.7072	-649.338	-295811	141144	16825	213.931	454.323	0
715	5	-23.6647	42.5393	-433.471	27413.1	-50400.9	-4672.57	183.727	546.759	0	-22.4344	-59.2416	-213.048	-14066.7	-5170.19	7483.77	275.732	266.026	0	-46.099	-16.7023	-646.518	-294482	140597	16722.8	214.046	454.249	0
715	6	-23.6849	42.4992	-431.463	27293.3	-50152.9	-4665.35	183.761	546.743	0	-22.1068	-59.238	-212.151	-13981.3	-5099.44	7455.49	275.963	265.903	0	-45.7917	-16.7388	-643.615	-293114	140030	16637.6	214.153	454.171	0
715	7	-23.7343	42.4284	-429.313	27168.7	-49899.7	-4654.86	183.768	546.716	0	-21.8387	-59.2701	-211.22	-13896.2	-5030.58	7431.31	276.183	265.79	0	-45.573	-16.8417	-640.533	-291661	139417	16569.6	214.243	454.079	0
715	8	-23.8158	42.3168	-426.988	27040.4	-49640.9	-4641.34	183.742	546.672	0	-21.6277	-59.3293	-210.259	-13813.1	-4964.52	7410.18	276.389	265.696	0	-45.4435	-17.0125	-637.247	-290104	138750	16518.3	214.311	453.964	0
715	9	-23.9192	42.1705	-424.531	26909.8	-49378.8	-4625.32	183.686	546.613	0	-21.4555	-59.3904	-209.304	-13733.5	-4900.05	7390.43	276.589	265.615	0	-45.3747	-17.2199	-633.835	-288475	138050	16480.9	214.364	453.822	0
716	0	-24.018	42.0124	-422.057	26777.7	-49116.5	-4607.54	183.626	546.554	0	-21.2882	-59.4175	-208.425	-13659.8	-4834.42	7371.26	276.805	265.538	0	-45.3061	-17.4051	-630.482	-286857	137368	16450.8	214.429	453.656	0
716	1	-24.0768	41.872	-419.716	26644	-48855.1	-4588.44	183.6	546.519	0	-21.0888	-59.3791	-207.702	-13595	-4765.5	7353.34	277.056	265.455	0	-45.1656	-17.5071	-627.418	-285359	136773	16417.4	214.538	453.475	0
716	2	-24.0686	41.7696	-417.625	26508.9	-48592.7	-4568.12	183.645	546.525	0	-20.8359	-59.2649	-207.183	-13541.5	-4693.66	7338.15	277.345	265.36	0	-44.9045	-17.4953	-624.808	-284060	136312	16370.5	214.716	453.292	0
716	3	-23.9854	41.7089	-415.82	26373.5	-48325.1	-4546.65	183.784	546.575	0	-20.5316	-59.0927	-206.86	-13499	-4620.93	7326.9	277.662	265.257	0	-44.517	-17.3838	-622.68	-282982	135995	16302.5	214.971	453.118	0
716	4	-23.8356	41.6809	-414.259	26239.9	-48048.8	-4524.15	184.013	546.658	0	-20.1929	-58.8979	-206.67	-13463.9	-4550.16	7319.72	277.983	265.147	0	-44.0285	-17.217	-620.928	-282082	135793	16208.8	215.29	452.96	0
716	5	-23.6363	41.6709	-412.845	26109.8	-47762.6	-4500.66	184.309	546.756	0	-19.8402	-58.7128	-206.514	-13429.9	-4485.64	7315.26	278.279	265.031	0	-43.4765	-17.0418	-619.359	-281277	135646	16088.2	215.641	452.82	0
716	6	-23.4083	41.6646	-411.462	25983.8	-47467.2	-4476.14	184.638	546.85	0	-19.4934	-58.557	-206.29	-13392.1	-4431.49	7311.24	278.518	264.919	0	-42.9017	-16.8924	-617.752	-280469	135486	15945.1	215.988	452.703	0
716	7	-23.1742	41.6488	-410	25860.8	-47163.7	-4450.49	184.966	546.925	0	-19.1725	-58.4401	-205.915	-13348.1	-4388.97	7304.75	278.686	264.824	0	-42.3467	-16.7913	-615.914	-279576	135254	15787.6	216.299	452.612	0
716	8	-22.9523	41.6129	-408.378	25739.6	-46853.5	-4423.64	185.269	546.971	0	-18.8929	-58.3642	-205.345	-13298.2	-4356.64	7293.06	278.784	264.76	0	-41.8452	-16.7514	-613.723	-278542	134915	15623.5	216.558	452.546	0
716	9	-22.7494	41.5515	-406.576	25618.5	-46538	-4395.44	185.537	546.99	0	-18.657	-58.3204	-204.59	-13243.8	-4332.2	7274.79	278.825	264.733	0	-41.4064	-16.7689	-611.167	-277360	134467	15457.2	216.765	452.503	0
717	0	-22.5566	41.4687	-404.638	25496.9	-46219	-4365.69	185.777	546.988	0	-18.45	-58.2867	-203.72	-13187.7	-4312.82	7250.34	278.83	264.734	0	-41.0067	-16.818	-608.357	-276071	133944	15288.8	216.937	452.47	0
717	1	-22.356	41.3728	-402.64	25375.5	-45898.7	-4334.43	186.006	546.977	0	-18.247	-58.2344	-202.833	-13133	-4295.31	7221.19	278.823	264.748	0	-40.6031	-16.8616	-605.473	-274744	133397	15114.9	217.1	452.43	0
717	2	-22.1336	41.27	-400.644	25256	-45580.3	-4302.28	186.232	546.961	0	-18.0266	-58.1425	-202.012	-13081.1	-4277.59	7189.36	278.825	264.754	0	-40.1602	-16.8725	-602.657	-273430	132867	14932.2	217.27	452.365	0
717	3	-21.8865	41.1629	-398.669	25139.9	-45268.2	-4270.26	186.452	546.94	0	-17.7769	-58.0046	-201.293	-13030.4	-4258.36	7157.1	278.845	264.733	0	-39.6634	-16.8416	-599.962	-272146	132366	14740.5	217.451	452.257	0
717	4	-21.6205	41.0528	-396.701	25027.6	-44965.1	-4239.46	186.653	546.911	0	-17.4923	-57.8274	-200.68	-12977.9	-4235.14	7126.29	278.896	264.67	0	-39.1128	-16.7746	-597.382	-270879	131892	14541.4	217.64	452.096	0
717	5	-21.3445	40.9379	-394.72	24917.8	-44671	-4210.84	186.829	546.872	0	-17.1739	-57.6225	-200.16	-12921.8	-4204.81	7097.92	278.993	264.557	0	-38.5184	-16.6847	-594.88	-269616	131437	14336.6	217.839	451.881	0
717	6	-21.07	40.8128	-392.705	24807.7	-44384.7	-4185.15	186.977	546.829	0	-16.8298	-57.3965	-199.697	-12862.1	-4166.04	7071.81	279.138	264.408	0	-37.8998	-16.5837	-592.402	-268340	130989	14130.2	218.044	451.625	0
717	7	-20.8097	40.6721	-390.643	24694.8	-44105.6	-4162.62	187.095	546.784	0	-16.4717	-57.1499	-199.251	-12800	-4119.53	7047.24	279.325	264.24	0	-37.2814	-16.4778	-589.894	-267038	130533	13929.5	218.248	451.348	0
717	8	-20.5741	40.5152	-388.531	24577.3	-43833.8	-4143	187.181	546.743	0	-16.1079	-56.8847	-198.794	-12736.2	-4066.29	7023.97	279.545	264.067	0	-36.682	-16.3695	-587.325	-265707	130058	13741.9	218.444	451.065	0
717	9	-20.3648	40.3494	-386.393	24454.8	-43569.9	-4125.92	187.24	546.71	0	-15.7384	-56.6032	-198.317	-12670.6	-4006.95	7002.59	279.795	263.891	0	-36.1032	-16.2538	-584.71	-264359	129569	13570.7	218.632	450.786	0
718	0	-20.1693	40.1912	-384.291	24328.8	-43313.8	-4111.06	187.289	546.692	0	-15.3525	-56.303	-197.848	-12603.6	-3941.35	6983.65	280.079	263.704	0	-35.5218	-16.1118	-582.139	-263035	129091	13412.8	218.825	450.514	0
718	1	-19.9637	40.0613	-382.31	24201.5	-43063.3	-4097.82	187.36	546.697	0	-14.9312	-55.9773	-197.444	-12537.4	-3868.1	6966.58	280.409	263.498	0	-34.895	-15.916	-579.755	-261798	128670	13258.1	219.05	450.249	0
718	2	-19.7265	39.9723	-380.514	24075.1	-42813.6	-4085.23	187.485	546.73	0	-14.4579	-55.6226	-197.153	-12474.3	-3786.13	6950.15	280.796	263.272	0	-34.1844	-15.6502	-577.667	-260695	128341	13094.6	219.331	449.988	0
718	3	-19.4512	39.9209	-378.91	23951.4	-42559	-4072.39	187.681	546.789	0	-13.9276	-55.2442	-196.972	-12415.7	-3697.32	6933.96	281.229	263.033	0	-33.3788	-15.3233	-575.882	-259729	128110	12915.3	219.678	449.734	0
718	4	-19.1486	39.8915	-377.452	23831	-42295.4	-4058.53	187.945	546.864	0	-13.3491	-54.8549	-196.852	-12361.1	-3607.08	6918.7	281.676	262.794	0	-32.4977	-14.9634	-574.304	-258865	127949	12721.6	220.073	449.494	0
718	5	-18.8395	39.864	-376.059	23713.3	-42022.4	-4043.2	188.256	546.943	0	-12.7437	-54.4693	-196.725	-12309.6	-3522.12	6905.01	282.096	262.573	0	-31.5832	-14.6054	-572.783	-258038	127807	12521	220.486	449.275	0
718	6	-18.5481	39.8178	-374.628	23596.4	-41741.4	-4026.59	188.579	547.014	0	-12.1421	-54.1035	-196.517	-12259.4	-3447.56	6892.71	282.457	262.383	0	-30.6902	-14.2857	-571.146	-257175	127628	12323.1	220.88	449.079	0
718	7	-18.2975	39.7331	-373.059	23477.5	-41454.7	-4009.5	188.879	547.067	0	-11.5766	-53.777	-196.16	-12207.9	-3386.38	6881.4	282.737	262.234	0	-29.8741	-14.044	-569.219	-256202	127359	12135.5	221.223	448.91	0
718	8	-18.1035	39.5951	-371.275	23354	-41166	-3992.78	189.122	547.098	0	-11.0741	-53.5087	-195.604	-12153.4	-3340.02	6870.86	282.925	262.133	0	-29.1777	-13.9137	-566.878	-255065	126958	11961.9	221.489	448.769	0
718	9	-17.9662	39.4021	-369.261	23224.2	-40879.8	-3977.04	189.293	547.106	0	-10.6486	-53.3047	-194.835	-12095.3	-3307.82	6860.64	283.022	262.08	0	-28.6148	-13.9026	-564.096	-253755	126415	11801.9	221.667	448.66	0
719	0	-17.8667	39.1717	-367.075	23088.5	-40599.7	-3962.59	189.397	547.102	0	-10.2938	-53.151	-193.894	-12034.7	-3286.24	6849.76	283.051	262.068	0	-28.1606	-13.9793	-560.969	-252312	125757	11650.8	221.768	448.582	0
719	1	-17.7718	38.9348	-364.823	22949.8	-40327.7	-3949.56	189.46	547.094	0	-9.98736	-53.0172	-192.868	-11974	-3269.21	6837.02	283.05	262.084	0	-27.7592	-14.0825	-557.691	-250816	125043	11501	221.826	448.528	0
719	2	-17.6463	38.7218	-362.616	22812.1	-40064.1	-3937.95	189.514	547.09	0	-9.70238	-52.8694	-191.857	-11916.5	-3249.81	6821.75	283.061	262.111	0	-27.3487	-14.1476	-554.473	-249351	124341	11344.3	221.883	448.483	0
719	3	-17.4666	38.5497	-360.524	22679.2	-39808.7	-3927.85	189.581	547.094	0	-9.41744	-52.6838	-190.934	-11864.2	-3223.08	6803.76	283.119	262.137	0	-26.884	-14.1341	-551.459	-247970	123696	11173.8	221.967	448.432	0
719	4	-17.2286	38.4199	-358.563	22553.1	-39561.4	-3919.67	189.667	547.101	0	-9.11753	-52.4514	-190.129	-11817.1	-3188.09	6782.93	283.232	262.153	0	-26.3462	-14.0315	-548.692	-246687	123123	10986.8	222.088	448.363	0
719	5	-16.9492	38.3221	-356.699	22434.5	-39322.6	-3914.2	189.76	547.105	0	-8.79562	-52.1734	-189.43	-11774.5	-3148.64	6759.52	283.378	262.157	0	-25.7448	-13.8513	-546.129	-245477	122603	10788.1	222.232	448.269	0
719	6	-16.6582	38.2401	-354.877	22322.3	-39092.2	-3912.27	189.843	547.098	0	-8.45613	-51.8597	-188.797	-11735.5	-3111.3	6734.96	283.52	262.159	0	-25.1144	-13.6196	-543.675	-244302	122104	10589.6	222.374	448.15	0
719	7	-16.3878	38.1573	-353.032	22213.4	-38868.8	-3914.34	189.9	547.078	0	-8.11301	-51.5281	-188.187	-11699.1	-3081.54	6711.54	283.625	262.167	0	-24.5008	-13.3707	-541.219	-243114	121591	10405.1	222.489	448.012	0
719	8	-16.1625	38.063	-351.113	22102.8	-38650.1	-3920.3	189.921	547.049	0	-7.78282	-51.1977	-187.563	-11663.4	-3061.33	6691.2	283.678	262.184	0	-23.9453	-13.1346	-538.677	-241883	121041	10246.2	222.567	447.861	0
719	9	-15.9931	37.9593	-349.116	21986.9	-38433.9	-3929.42	189.911	547.021	0	-7.47666	-50.8827	-186.916	-11628.2	-3049.05	6674.56	283.688	262.211	0	-23.4698	-12.9234	-536.032	-240605	120453	10119.3	222.611	447.707	0
720	0	-15.8752	37.864	-347.085	21864.5	-38217.8	-3940.6	189.889	547.005	0	-7.19311	-50.5861	-186.27	-11593.7	-3039.94	6661.3	283.68	262.242	0	-23.0683	-12.7221	-533.354	-239315	119856	10026.6	222.645	447.554	0
720	1	-15.7944	37.8018	-345.092	21737.7	-38000.4	-3952.99	189.883	547.009	0	-6.92108	-50.3007	-185.665	-11559.7	-3027.73	6650.82	283.692	262.261	0	-22.7155	-12.4989	-530.757	-238061	119289	9966.93	222.699	447.401	0
720	2	-15.7379	37.7889	-343.187	21609.9	-37780.5	-3966.3	189.913	547.032	0	-6.65293	-50.0192	-185.12	-11524.6	-3007.19	6642.06	283.755	262.255	0	-22.3908	-12.2303	-528.307	-236870	118779	9937.4	222.795	447.245	0
720	3	-15.7016	37.8251	-341.362	21483.8	-37556.2	-3980.3	189.981	547.065	0	-6.3924	-49.7437	-184.616	-11487.2	-2975.6	6633.19	283.882	262.222	0	-22.094	-11.9186	-525.978	-235730	118322	9933.78	222.94	447.086	0
720	4	-15.688	37.8964	-339.577	21360.4	-37326.1	-3994.13	190.08	547.097	0	-6.15144	-49.4866	-184.105	-11446.8	-2933.05	6622.18	284.069	262.176	0	-21.8395	-11.5902	-523.681	-234606	117894	9950.97	223.123	446.93	0
720	5	-15.7035	37.9803	-337.776	21239.8	-37090.6	-4006.63	190.192	547.119	0	-5.94446	-49.2648	-183.529	-11403.2	-2882.07	6607.51	284.296	262.133	0	-21.6479	-11.2845	-521.305	-233454	117458	9983.54	223.322	446.787	0
720	6	-15.7558	38.0509	-335.911	21122	-36851	-4017.14	190.295	547.12	0	-5.78417	-49.0943	-182.833	-11356.1	-2827.19	6588.51	284.537	262.112	0	-21.5399	-11.0435	-518.745	-232237	116979	10026.2	223.511	446.668	0
720	7	-15.849	38.086	-333.961	21006.9	-36608.8	-4025.96	190.38	547.098	0	-5.67826	-48.9846	-181.986	-11306.1	-2773.75	6565.56	284.758	262.126	0	-21.5273	-10.8985	-515.947	-230935	116435	10073.6	223.669	446.582	0
720	8	-15.9783	38.0778	-331.946	20894.6	-36365.3	-4034.21	190.448	547.054	0	-5.62734	-48.9344	-180.992	-11253.9	-2726.08	6540.5	284.938	262.179	0	-21.6057	-10.8565	-512.938	-229566	115827	10121.6	223.789	446.535	0
720	9	-16.1263	38.039	-329.935	20786.1	-36122.6	-4043.15	190.516	546.999	0	-5.62446	-48.93	-179.897	-11200.7	-2686.26	6515.65	285.068	262.262	0	-21.7508	-10.891	-509.832	-228177	115185	10167.2	223.879	446.528	0
721	0	-16.2654	37.9973	-328.017	20683.1	-35884.7	-4053.52	190.601	546.945	0	-5.65417	-48.9467	-178.783	-11147.5	-2653.61	6491.89	285.157	262.352	0	-21.9196	-10.9494	-506.799	-226837	114554	10206.3	223.958	446.55	0
721	1	-16.3676	37.9807	-326.268	20586.2	-35655.9	-4065.51	190.716	546.904	0	-5.69512	-48.9577	-177.74	-11095	-2624.65	6468.39	285.233	262.423	0	-22.0627	-10.977	-504.008	-225607	113981	10233.1	224.048	446.581	0
721	2	-16.4177	38.0033	-324.723	20494.6	-35439.1	-4078.87	190.864	546.886	0	-5.73075	-48.945	-176.831	-11043.4	-2595.17	6444.45	285.324	262.451	0	-22.1484	-10.9417	-501.555	-224521	113495	10244	224.167	446.604	0
721	3	-16.4179	38.063	-323.372	20406.4	-35233.8	-4092.9	191.042	546.895	0	-5.75814	-48.9023	-176.07	-10992.8	-2563.2	6420.61	285.442	262.434	0	-22.176	-10.8393	-499.442	-223577	113100	10242.5	224.321	446.613	0
721	4	-16.3803	38.1487	-322.182	20320.1	-35037.9	-4106.32	191.248	546.93	0	-5.78558	-48.8332	-175.435	-10944.2	-2529.18	6398.46	285.583	262.384	0	-22.1659	-10.6845	-497.617	-222755	112782	10235.9	224.506	446.613	0
721	5	-16.3167	38.2479	-321.118	20234.8	-34848	-4117.68	191.479	546.986	0	-5.82554	-48.7519	-174.889	-10898.9	-2494.05	6379.73	285.739	262.319	0	-22.1422	-10.504	-496.007	-222028	112523	10229.1	224.715	446.615	0
721	6	-16.2358	38.3483	-320.134	20150.5	-34660.7	-4126.08	191.73	547.056	0	-5.88961	-48.6774	-174.389	-10857	-2459.04	6364.78	285.899	262.257	0	-22.1254	-10.3291	-494.523	-221362	112299	10221.7	224.938	446.624	0
721	7	-16.1451	38.439	-319.175	20067.8	-34472.6	-4131.42	191.995	547.126	0	-5.98407	-48.6249	-173.886	-10817.3	-2426.24	6351.84	286.047	262.21	0	-22.1291	-10.1859	-493.06	-220712	112081	10210	225.164	446.646	0
721	8	-16.0507	38.5116	-318.2	19986.6	-34280.4	-4134	192.268	547.189	0	-6.1078	-48.603	-173.33	-10778.6	-2397.13	6338.54	286.17	262.185	0	-22.1585	-10.0914	-491.53	-220044	111845	10189.6	225.381	446.687	0
721	9	-15.9546	38.5632	-317.196	19906.7	-34080.5	-4133.89	192.557	547.242	0	-6.25216	-48.6127	-172.703	-10739	-2370.39	6323.81	286.275	262.182	0	-22.2067	-10.0495	-489.899	-219345	111585	10157.8	225.595	446.75	0
722	0	-15.8491	38.6014	-316.196	19828.6	-33871.3	-4130.83	192.879	547.29	0	-6.40129	-48.6446	-172.029	-10696.9	-2342.37	6307.69	286.384	262.181	0	-22.2504	-10.0432	-488.225	-218636	111322	10112.1	225.826	446.831	0
722	1	-15.7187	38.6415	-315.26	19753.5	-33654.3	-4124.66	193.249	547.342	0	-6.53762	-48.684	-171.364	-10651.7	-2309.9	6290.29	286.52	262.159	0	-22.2563	-10.0425	-486.623	-217961	111091	10048.8	226.094	446.915	0
722	2	-15.5482	38.6956	-314.433	19682.6	-33432.4	-4115.72	193.674	547.403	0	-6.65178	-48.7244	-170.761	-10604.3	-2272.52	6272.23	286.692	262.1	0	-22.2	-10.0289	-485.194	-217359	110919	9962.6	226.411	446.992	0
722	3	-15.3309	38.7652	-313.724	19615.6	-33208.9	-4104.66	194.146	547.475	0	-6.74529	-48.7719	-170.241	-10556.3	-2232.04	6255.36	286.889	262.008	0	-22.0762	-10.0067	-483.965	-216841	110808	9849.58	226.77	447.058	0
722	4	-15.0698	38.8459	-313.113	19551.8	-32987.3	-4091.94	194.647	547.557	0	-6.82469	-48.8371	-169.792	-10509.2	-2190.63	6241.76	287.098	261.895	0	-21.8945	-9.99115	-482.906	-216395	110745	9709.99	227.154	447.117	0
722	5	-14.7754	38.9333	-312.568	19491.1	-32771.4	-4077.41	195.154	547.642	0	-6.89813	-48.9267	-169.384	-10463.5	-2150.39	6232.01	287.305	261.774	0	-21.6735	-9.99334	-481.952	-215996	110704	9549.22	227.541	447.173	0
722	6	-14.4613	39.0217	-312.052	19434.1	-32564	-4060.07	195.646	547.722	0	-6.9756	-49.0383	-168.97	-10418.4	-2114.7	6225.09	287.485	261.658	0	-21.4369	-10.0167	-481.022	-215611	110657	9376.55	227.906	447.236	0
722	7	-14.1392	39.1028	-311.533	19381.8	-32366.2	-4038.35	196.107	547.786	0	-7.06794	-49.1629	-168.5	-10372.4	-2087.57	6219.7	287.611	261.557	0	-21.2072	-10.0602	-480.033	-215209	110574	9201.82	228.226	447.315	0
722	8	-13.8157	39.1688	-310.988	19334.8	-32178.6	-4011.23	196.528	547.828	0	-7.18442	-49.2907	-167.944	-10324.3	-2070.87	6215.09	287.669	261.475	0	-21.0001	-10.1219	-478.932	-214767	110438	9031.76	228.488	447.414	0
722	9	-13.4895	39.2182	-310.422	19292.9	-32001.8	-3979	196.909	547.849	0	-7.32736	-49.4153	-167.304	-10273.9	-2062.98	6210.44	287.669	261.409	0	-20.8168	-10.1971	-477.726	-214289	110252	8866.35	228.694	447.535	0
723	0	-13.148	39.2594	-309.88	19256.2	-31836.2	-3942.98	197.263	547.859	0	-7.48562	-49.5309	-166.614	-10222	-2059.38	6204.14	287.64	261.351	0	-20.6336	-10.2715	-476.494	-213808	110043	8697.11	228.865	447.677	0
723	1	-12.7712	39.3068	-309.431	19225.5	-31681.4	-3904.9	197.614	547.868	0	-7.63739	-49.629	-165.927	-10171	-2054.97	6194.64	287.615	261.298	0	-20.4086	-10.3221	-475.358	-213379	109851	8511.02	229.03	447.839	0
723	2	-12.3448	39.3691	-309.12	19202.2	-31534.7	-3866.27	197.985	547.881	0	-7.76305	-49.7002	-165.282	-10123.4	-2046.77	6181.39	287.617	261.249	0	-20.1079	-10.3312	-474.402	-213037	109704	8298.73	229.213	448.018	0
723	3	-11.8705	39.4424	-308.933	19186.8	-31391.2	-3828.1	198.388	547.893	0	-7.85211	-49.739	-164.698	-10080.1	-2033.84	6164.81	287.651	261.203	0	-19.7226	-10.2966	-473.631	-212776	109611	8059.18	229.428	448.201	0
723	4	-11.3631	39.515	-308.821	19178.2	-31245.6	-3791.29	198.823	547.899	0	-7.90073	-49.7451	-164.173	-10040.3	-2015.07	6145.7	287.726	261.157	0	-19.2638	-10.2301	-472.994	-212569	109562	7797.01	229.681	448.373	0
723	5	-10.8424	39.5728	-308.718	19172.8	-31094.1	-3757.03	199.28	547.896	0	-7.91306	-49.7269	-163.685	-10001.9	-1989.74	6124.82	287.844	261.105	0	-18.7554	-10.1541	-472.403	-212372	109537	7518.02	229.967	448.524	0
723	6	-10.3294	39.6011	-308.554	19166.5	-30935.6	-3726.16	199.74	547.883	0	-7.90538	-49.7027	-163.193	-9962.55	-1959.79	6102.77	287.991	261.048	0	-18.2348	-10.1015	-471.747	-212137	109504	7228.19	230.269	448.657	0
723	7	-9.84421	39.5861	-308.261	19156	-30771.6	-3698.62	200.177	547.858	0	-7.89994	-49.6951	-162.655	-9921.05	-1929.53	6080.59	288.137	260.995	0	-17.7442	-10.1089	-470.916	-211820	109425	6934.25	230.558	448.775	0
723	8	-9.40019	39.5213	-307.808	19139.3	-30606.2	-3673.71	200.567	547.821	0	-7.91109	-49.7193	-162.048	-9877.38	-1903.51	6059.71	288.253	260.953	0	-17.3113	-10.1981	-469.857	-211400	109278	6642.91	230.809	448.883	0
723	9	-8.99869	39.4152	-307.226	19116.3	-30443.8	-3650.71	200.907	547.778	0	-7.93557	-49.7728	-161.395	-9832.46	-1883.79	6041	288.328	260.922	0	-16.9343	-10.3575	-468.621	-210900	109072	6359.34	231.015	448.984	0
724	0	-8.62522	39.2947	-306.615	19089.2	-30288.2	-3629.26	201.217	547.742	0	-7.95186	-49.833	-160.763	-9787.8	-1868.01	6023.97	288.38	260.883	0	-16.5771	-10.5382	-467.378	-210392	108853	6084.99	231.199	449.072	0
724	1	-8.25413	39.1943	-306.108	19061.4	-30141.4	-3609.5	201.533	547.73	0	-7.92849	-49.8683	-160.243	-9745.1	-1850.7	6007.28	288.451	260.815	0	-16.1826	-10.674	-466.351	-209971	108690	5816.3	231.399	449.143	0
724	2	-7.86213	39.1401	-305.81	19035.4	-30004.6	-3591.99	201.885	547.754	0	-7.8383	-49.8527	-159.899	-9705.56	-1827.31	5989.83	288.572	260.698	0	-15.7004	-10.7127	-465.709	-209708	108635	5547.6	231.649	449.195	0
724	3	-7.44028	39.143	-305.747	19011.8	-29876.5	-3577.46	202.283	547.818	0	-7.66945	-49.7751	-159.751	-9669.87	-1797.08	5971.29	288.751	260.531	0	-15.1097	-10.6321	-465.497	-209624	108701	5276.67	231.958	449.226	0
724	4	-6.99701	39.2013	-305.875	18990.5	-29754.8	-3565.96	202.723	547.914	0	-7.42768	-49.6402	-159.769	-9638.37	-1763.01	5952.16	288.965	260.327	0	-14.4247	-10.4389	-465.644	-209687	108868	5008.25	232.314	449.239	0
724	5	-6.55422	39.3027	-306.12	18971	-29636.6	-3556.29	203.186	548.028	0	-7.13192	-49.4671	-159.876	-9610.06	-1729.28	5933.52	289.184	260.109	0	-13.6861	-10.1643	-465.996	-209835	109090	4752.39	232.691	449.247	0
724	6	-6.13947	39.4263	-306.394	18952.9	-29519.8	-3546.75	203.654	548.142	0	-6.80884	-49.2861	-159.965	-9582.26	-1699.01	5916.96	289.379	259.902	0	-12.9483	-9.85978	-466.36	-209996	109311	4519.12	233.058	449.273	0
724	7	-5.77731	39.5485	-306.618	18935.4	-29403.3	-3536.23	204.104	548.244	0	-6.48871	-49.1326	-159.938	-9552.51	-1673.8	5904.14	289.535	259.726	0	-12.266	-9.58411	-466.556	-210102	109478	4314.58	233.39	449.339	0
724	8	-5.48297	39.6523	-306.742	18917.8	-29286.7	-3524.62	204.523	548.327	0	-6.19882	-49.036	-159.735	-9520.2	-1654.47	5895.85	289.642	259.6	0	-11.6818	-9.38375	-466.477	-210113	109563	4140.48	233.671	449.459	0
724	9	-5.25857	39.7327	-306.765	18900	-29171.4	-3512.39	204.907	548.389	0	-5.95335	-49.0073	-159.346	-9486	-1640.98	5891.21	289.702	259.531	0	-11.2119	-9.2746	-466.111	-210027	109559	3994.83	233.895	449.64	0
725	0	-5.09164	39.7987	-306.728	18882.5	-29059.5	-3500.11	205.259	548.439	0	-5.74875	-49.0368	-158.81	-9450.92	-1630.4	5888.39	289.734	259.511	0	-10.8404	-9.23812	-465.538	-209878	109492	3872.49	234.076	449.876	0
725	1	-4.96103	39.8662	-306.684	18865.4	-28952.1	-3488.65	205.597	548.486	0	-5.57224	-49.1061	-158.203	-9416.04	-1616.26	5885.72	289.784	259.519	0	-10.5333	-9.23986	-464.888	-209712	109404	3765.79	234.246	450.149	0
725	2	-4.84927	39.9447	-306.669	18848.4	-28847	-3479.2	205.934	548.539	0	-5.4146	-49.2035	-157.592	-9382.36	-1592.06	5881.83	289.898	259.536	0	-10.2639	-9.25883	-464.261	-209565	109332	3665.95	234.435	450.438	0
725	3	-4.75001	40.0297	-306.682	18831.7	-28741.3	-3472.72	206.283	548.595	0	-5.27454	-49.3261	-157.007	-9350.76	-1555.48	5875.45	290.093	259.556	0	-10.0246	-9.29634	-463.689	-209443	109291	3566.23	234.661	450.726	0
725	4	-4.66537	40.1103	-306.704	18817	-28633.9	-3469.16	206.64	548.648	0	-5.15661	-49.4699	-156.448	-9321.43	-1509.26	5865.59	290.353	259.582	0	-9.82198	-9.35962	-463.152	-209333	109274	3465.74	234.917	451.005	0
725	5	-4.60035	40.1781	-306.705	18806.1	-28527	-3467.49	206.989	548.683	0	-5.06739	-49.6227	-155.898	-9293.59	-1459.48	5852.38	290.638	259.613	0	-9.66775	-9.44459	-462.603	-209210	109258	3371.21	235.179	451.266	0
725	6	-4.5594	40.231	-306.648	18800.5	-28425.6	-3466.48	207.302	548.69	0	-5.00933	-49.7644	-155.349	-9266.22	-1412.77	5837.57	290.906	259.648	0	-9.56874	-9.53336	-461.997	-209049	109220	3294.19	235.414	451.498	0
725	7	-4.54405	40.2719	-306.505	18799.9	-28334.1	-3465.28	207.558	548.664	0	-4.97783	-49.8784	-154.805	-9238.66	-1373.26	5823.62	291.129	259.679	0	-9.52188	-9.60654	-461.31	-208829	109143	3243.81	235.602	451.687	0
725	8	-4.55017	40.3052	-306.271	18802.9	-28253.2	-3463.55	207.751	548.607	0	-4.96354	-49.9608	-154.28	-9210.58	-1341.15	5812.17	291.307	259.701	0	-9.51371	-9.65565	-460.55	-208552	109027	3220.24	235.741	451.826	0
725	9	-4.5648	40.3383	-305.979	18808.2	-28179.5	-3461.36	207.904	548.531	0	-4.95381	-50.0156	-153.784	-9182.01	-1314.12	5803.19	291.455	259.707	0	-9.51861	-9.67731	-459.763	-208242	108892	3213.93	235.85	451.924	0
726	0	-4.56601	40.3845	-305.708	18815	-28108.4	-3458.84	208.055	548.454	0	-4.93474	-50.044	-153.338	-9154.3	-1289.45	5795.28	291.591	259.7	0	-9.50075	-9.65949	-459.046	-207953	108772	3210.8	235.959	452	0
726	1	-4.52903	40.4609	-305.552	18823	-28036.1	-3456.22	208.244	548.397	0	-4.89753	-50.0439	-152.979	-9130.49	-1264.47	5787.11	291.734	259.684	0	-9.42656	-9.58291	-458.531	-207750	108711	3198.23	236.099	452.074	0
726	2	-4.43622	40.5798	-305.57	18832	-27959.2	-3454.2	208.501	548.371	0	-4.84297	-50.0161	-152.747	-9113.63	-1236.42	5778.49	291.905	259.665	0	-9.2792	-9.43627	-458.317	-207682	108745	3168.1	236.298	452.152	0
726	3	-4.28417	40.7415	-305.768	18840.8	-27875.2	-3453.91	208.835	548.382	0	-4.78065	-49.9687	-152.651	-9104.47	-1203.03	5770.17	292.119	259.642	0	-9.06482	-9.22723	-458.419	-207755	108882	3117.57	236.568	452.233	0
726	4	-4.08326	40.9346	-306.11	18848.1	-27782.1	-3456.13	209.241	548.427	0	-4.7249	-49.9177	-152.667	-9101.14	-1163.78	5762.9	292.377	259.614	0	-8.80816	-8.98309	-458.777	-207945	109110	3047.62	236.907	452.319	0
726	5	-3.85221	41.1383	-306.538	18852.5	-27679.4	-3460.55	209.703	548.499	0	-4.69078	-49.8839	-152.742	-9100.96	-1120.77	5756.82	292.662	259.584	0	-8.54299	-8.74557	-459.281	-208205	109394	2960.6	237.293	452.415	0
726	6	-3.61391	41.3267	-306.971	18852.8	-27568.2	-3466.29	210.193	548.585	0	-4.69279	-49.8873	-152.806	-9102.04	-1079.1	5751.86	292.938	259.566	0	-8.30669	-8.56059	-459.777	-208474	109684	2860.43	237.693	452.53	0
726	7	-3.39335	41.4761	-307.315	18848.6	-27450.7	-3472.66	210.676	548.667	0	-4.7444	-49.9411	-152.789	-9103.16	-1044.85	5748.13	293.161	259.58	0	-8.13775	-8.46504	-460.104	-208681	109926	2754.78	238.067	452.669	0
726	8	-3.21298	41.5723	-307.495	18840.9	-27330.1	-3479.03	211.12	548.728	0	-4.85333	-50.049	-152.643	-9102.83	-1022.4	5745.25	293.302	259.635	0	-8.06631	-8.47672	-460.138	-208769	110076	2653.79	238.382	452.826	0
726	9	-3.08398	41.6162	-307.488	18831.4	-27210.9	-3484.57	211.506	548.757	0	-5.01297	-50.2046	-152.35	-9099.18	-1012.66	5741.8	293.353	259.726	0	-8.09695	-8.58842	-459.838	-208717	110116	2564.52	238.623	452.997	0
727	0	-2.99957	41.6246	-307.339	18822.5	-27097.4	-3488.59	211.832	548.757	0	-5.19776	-50.3903	-151.94	-9090.83	-1011.56	5735.69	293.342	259.832	0	-8.19733	-8.76571	-459.279	-208554	110068	2486.68	238.798	453.174	0
727	1	-2.93882	41.6243	-307.147	18816.1	-26991.9	-3490.74	212.12	548.739	0	-5.37053	-50.5794	-151.48	-9077.49	-1010.58	5725.16	293.329	259.925	0	-8.30935	-8.95516	-458.627	-208347	109984	2414.66	238.943	453.347	0
727	2	-2.87873	41.6405	-307.018	18813.6	-26893.6	-3490.9	212.404	548.722	0	-5.4997	-50.7474	-151.042	-9059.55	-1001.26	5709.61	293.371	259.98	0	-8.37843	-9.10685	-458.061	-208173	109925	2342.62	239.102	453.511	0
727	3	-2.80312	41.6886	-307.019	18815	-26799.2	-3489.15	212.712	548.717	0	-5.57253	-50.8837	-150.674	-9037.45	-979.648	5689.81	293.498	259.98	0	-8.37565	-9.19517	-457.693	-208080	109931	2266.53	239.307	453.664	0
727	4	-2.70536	41.7723	-307.156	18819.6	-26705.2	-3485.87	213.057	548.73	0	-5.59315	-50.9925	-150.391	-9011.92	-946.484	5667.18	293.707	259.923	0	-8.2985	-9.22025	-457.548	-208079	110011	2184.13	239.565	453.802	0
727	5	-2.58915	41.8863	-307.39	18826.2	-26609.7	-3481.18	213.433	548.755	0	-5.57136	-51.0828	-150.19	-8984.53	-905.114	5643.1	293.974	259.821	0	-8.16051	-9.19648	-457.58	-208146	110151	2096.62	239.869	453.919	0
727	6	-2.46642	42.0173	-307.653	18833	-26513.1	-3474.38	213.821	548.785	0	-5.51656	-51.1612	-150.06	-8957.34	-860.027	5618.71	294.269	259.692	0	-7.98298	-9.14383	-457.713	-208243	110324	2009.01	240.196	454.006	0
727	7	-2.35092	42.1473	-307.875	18838	-26417.9	-3464.72	214.193	548.813	0	-5.43875	-51.23	-149.979	-8931.79	-816.097	5594.78	294.559	259.554	0	-7.78967	-9.08278	-457.854	-208329	110496	1927.04	240.518	454.06	0
727	8	-2.25136	42.2608	-308.005	18839.6	-26328	-3452.53	214.521	548.833	0	-5.34715	-51.2871	-149.921	-8908.19	-777.76	5571.48	294.812	259.419	0	-7.59851	-9.02634	-457.925	-208369	110637	1853.8	240.808	454.082	0
727	9	-2.16571	42.3525	-308.025	18837.1	-26246.4	-3439.03	214.791	548.845	0	-5.24293	-51.3216	-149.878	-8886.6	-747.854	5548.14	295.01	259.292	0	-7.40864	-8.96914	-457.903	-208351	110732	1788.04	241.048	454.071	0
728	0	-2.07801	42.4308	-307.972	18830.9	-26174.8	-3425.39	215.009	548.855	0	-5.11206	-51.3138	-149.886	-8867.96	-725.964	5523.88	295.157	259.165	0	-7.19007	-8.88301	-457.858	-208303	110802	1723.59	241.247	454.021	0
728	1	-1.96354	42.5114	-307.921	18822	-26112.6	-3412.11	215.197	548.874	0	-4.9292	-51.2427	-150.002	-8853.47	-707.956	5498.54	295.28	259.022	0	-6.89274	-8.73121	-457.924	-208283	110887	1650.67	241.43	453.927	0
728	2	-1.80328	42.6038	-307.939	18811.8	-26058.2	-3398.97	215.379	548.911	0	-4.67356	-51.0982	-150.257	-8843.42	-688.273	5472.77	295.419	258.855	0	-6.47684	-8.49434	-458.196	-208334	111023	1560.2	241.626	453.792	0
728	3	-1.59496	42.7048	-308.028	18801.6	-26009.5	-3385.54	215.561	548.961	0	-4.34033	-50.8872	-150.63	-8836.89	-662.802	5447.36	295.6	258.666	0	-5.93529	-8.18245	-458.659	-208451	111210	1448.09	241.847	453.624	0
728	4	-1.35174	42.8038	-308.133	18790.7	-25964.4	-3371.49	215.736	549.018	0	-3.94005	-50.6312	-151.066	-8832.58	-630.181	5423.19	295.828	258.468	0	-5.29179	-7.8274	-459.199	-208592	111419	1316.05	242.085	453.433	0
728	5	-1.09588	42.8883	-308.167	18776.6	-25920	-3356.74	215.89	549.07	0	-3.49513	-50.3574	-151.496	-8829.51	-592.507	5401.32	296.089	258.282	0	-4.59101	-7.46917	-459.663	-208693	111607	1171.34	242.322	453.232	0
728	6	-0.85376	42.9449	-308.052	18758.3	-25873.6	-3341.37	216.009	549.107	0	-3.03478	-50.0896	-151.848	-8827.18	-554.928	5382.5	296.345	258.132	0	-3.88854	-7.14473	-459.9	-208693	111728	1025.46	242.534	453.034	0
728	7	-0.648483	42.9638	-307.735	18735.5	-25823.5	-3325.63	216.085	549.118	0	-2.58491	-49.8435	-152.069	-8825.1	-522.877	5366.32	296.562	258.033	0	-3.23339	-6.87977	-459.804	-208552	111750	889.32	242.701	452.849	0
728	8	-0.492097	42.9447	-307.207	18708	-25770.7	-3310.15	216.113	549.103	0	-2.15942	-49.6273	-152.141	-8822.61	-499.218	5351.56	296.719	257.99	0	-2.65152	-6.68264	-459.348	-208260	111662	768.679	242.811	452.683	0
728	9	-0.382879	42.9001	-306.513	18675.6	-25717.6	-3296.1	216.096	549.071	0	-1.7585	-49.4415	-152.085	-8818.94	-483.614	5337.39	296.82	257.987	0	-2.14138	-6.54143	-458.598	-207847	111481	664.113	242.867	452.539	0
729	0	-0.307479	42.8539	-305.745	18637.5	-25666.9	-3284.88	216.051	549.043	0	-1.37207	-49.2801	-151.957	-8813.65	-473.406	5324.65	296.885	258.001	0	-1.67955	-6.42615	-457.702	-207381	111251	573.897	242.888	452.417	0
729	1	-0.247157	42.834	-305.014	18593.5	-25619.9	-3277.39	216.004	549.041	0	-0.987072	-49.1327	-151.836	-8807.52	-465.252	5315.46	296.936	258.007	0	-1.23423	-6.29867	-456.85	-206942	111029	496.648	242.902	452.315	0
729	2	-0.186132	42.8596	-304.408	18544.2	-25576.5	-3273.55	215.98	549.081	0	-0.597049	-48.9868	-151.786	-8802.6	-457.135	5311.02	296.988	257.994	0	-0.783181	-6.12717	-456.194	-206599	110862	432.277	242.933	452.23	0
729	3	-0.115893	42.9349	-303.964	18491.1	-25536.1	-3272.76	215.99	549.167	0	-0.20463	-48.8283	-151.834	-8800.13	-448.697	5310.14	297.045	257.959	0	-0.320523	-5.89341	-455.798	-206377	110770	380.977	242.991	452.161	0
729	4	-0.0346858	43.053	-303.668	18436	-25498.5	-3274.5	216.032	549.289	0	0.183688	-48.6452	-151.961	-8798.65	-440.064	5310.18	297.104	257.901	0	0.149002	-5.59213	-455.629	-206261	110743	342.463	243.071	452.105	0
729	5	0.0519745	43.2009	-303.464	18380.1	-25462.6	-3278.36	216.094	549.432	0	0.558764	-48.4345	-152.122	-8795.21	-431.79	5308.94	297.162	257.817	0	0.610738	-5.23356	-455.586	-206204	110752	317.048	243.163	452.061	0
729	6	0.129618	43.3601	-303.273	18323.2	-25425.5	-3283.92	216.163	549.582	0	0.906803	-48.2069	-152.258	-8787.68	-425.134	5305.28	297.208	257.716	0	1.03642	-4.84682	-455.531	-206145	110759	306.889	243.252	452.027	0
729	7	0.177731	43.5091	-303.006	18264.3	-25384.4	-3290.72	216.225	549.723	0	1.21124	-47.9814	-152.316	-8775.22	-421.558	5298.9	297.232	257.612	0	1.38897	-4.47223	-455.321	-206022	110724	315.852	243.324	452.005	0
729	8	0.176964	43.6309	-302.602	18202.4	-25339.2	-3298.27	216.262	549.847	0	1.45704	-47.7748	-152.255	-8757.89	-422.314	5289.69	297.226	257.521	0	1.634	-4.14392	-454.857	-205793	110617	348.89	243.364	451.996	0
729	9	0.116686	43.7207	-302.046	18138.5	-25292.6	-3306.22	216.262	549.948	0	1.63798	-47.5945	-152.07	-8736.35	-426.975	5277.73	297.192	257.45	0	1.75466	-3.87381	-454.116	-205446	110431	410.594	243.363	451.999	0
730	0	0.00150681	43.7904	-301.382	18074	-25248.3	-3314.62	216.225	550.03	0	1.76455	-47.4338	-151.799	-8711.63	-431.705	5263.65	297.156	257.389	0	1.76606	-3.64337	-453.181	-205015	110190	502.193	243.334	452.006	0
730	1	-0.149412	43.8641	-300.696	18010.5	-25208.5	-3323.9	216.166	550.104	0	1.86054	-47.2772	-151.513	-8685.06	-431.096	5248.69	297.155	257.322	0	1.71113	-3.41314	-452.209	-204566	109941	619.875	243.301	452.007	0
730	2	-0.314248	43.9645	-300.066	17948.7	-25173.8	-3334.6	216.106	550.184	0	1.94783	-47.1115	-151.281	-8657.77	-422.033	5234.62	297.21	257.23	0	1.63358	-3.14696	-451.347	-204157	109730	758.057	243.29	451.992	0
730	3	-0.479562	44.1041	-299.532	17889	-25142.6	-3346.92	216.06	550.277	0	2.03629	-46.9301	-151.139	-8630.16	-404.855	5223.25	297.321	257.101	0	1.55672	-2.82593	-450.67	-203819	109579	913.823	243.312	451.956	0
[truncated: 1,018 more rows]
[truncated: 231 more columns]
